# Supplementary material for: Stress among on-duty firefighters: an ambulatory assessment study
Source: PeerJ. 2018 Dec 11;6:e5967. doi: 10.7717/peerj.5967 (PMC6294048; doi:10.7717/peerj.5967)
Supplement: Supplemental Information 1 [file peerj-06-5967-s001.zip]

Archive with 55 entries (55 files):
- event-based approach.xls
- physiological_shift analysis.xlsx
- REVISED_shift data ECG_17.sav
- RAW_DATA/FF1_1.rr
- RAW_DATA/FF1_2.rr
- RAW_DATA/FF10_1.rr
- RAW_DATA/FF10_2.rr
- RAW_DATA/FF11.rr
- RAW_DATA/FF12_1.rr
- RAW_DATA/FF12_2.rr
- RAW_DATA/FF13_1.rr
- RAW_DATA/FF13_2.rr
- RAW_DATA/FF13_3.rr
- RAW_DATA/FF14_1.rr
- RAW_DATA/FF14_2.rr
- RAW_DATA/FF15_1.rr
- RAW_DATA/FF15_2.rr
- RAW_DATA/FF16_1.rr
- RAW_DATA/FF16_2.rr
- RAW_DATA/FF16_3.rr
- RAW_DATA/FF17_1.rr
- RAW_DATA/FF17_2.rr
- RAW_DATA/FF17_3.rr
- RAW_DATA/FF17_4.rr
- RAW_DATA/FF2_1.rr
- RAW_DATA/FF2_2.rr
- RAW_DATA/FF2_3.rr
- RAW_DATA/FF2_4.rr
- RAW_DATA/FF2_5.rr
- RAW_DATA/FF3_1.rr
- RAW_DATA/FF3_2.rr
- RAW_DATA/FF3_3.rr
- RAW_DATA/FF3_4.rr
- RAW_DATA/FF4_1.rr
- RAW_DATA/FF4_2.rr
- RAW_DATA/FF4_3.rr
- RAW_DATA/FF4_4.rr
- RAW_DATA/FF4_5.rr
- RAW_DATA/FF5_6.rr
- RAW_DATA/FF6_1.rr
- RAW_DATA/FF6_2.rr
- RAW_DATA/FF6_3.rr
- RAW_DATA/FF6_4.rr
- RAW_DATA/FF6_5.rr
- RAW_DATA/FF6_6.rr
- RAW_DATA/FF6_7.rr
- RAW_DATA/FF6_8.rr
- RAW_DATA/FF6_9.rr
- RAW_DATA/FF7_1.rr
- RAW_DATA/FF7_2.rr
- RAW_DATA/FF8_1.rr
- RAW_DATA/FF8_2.rr
- RAW_DATA/FF8_3.rr
- RAW_DATA/FF9_1.rr
- RAW_DATA/FF9_2.rr
