# Supplementary material for: Stress among on-duty firefighters: an ambulatory assessment study
Source: PeerJ. 2018 Dec 11;6:e5967. doi: 10.7717/peerj.5967 (PMC6294048; doi:10.7717/peerj.5967)
Supplement: Supplemental Information 1 [file peerj-06-5967-s001.zip › event-based approach.xls]

## Sheet: FIRES
Blocks of 5min	AVNN	LF_HF
13:44:49-13:49:49	995.291	1.9015
13:49:49-13:54:49	993.859	2.9297
13:54:49-13:59:49	1003.8	2.2051
13:59:49-14:04:49	975.604	3.3289
14:04:49-14:09:49	926.591	2.6726
14:09:49-14:14:49	923.206	2.7883
16:57:49-17:02:49	623.091	3.3819
17:07:49-17:12:49	636.688	3.8137
17:12:49-17:17:49	649.668	2.6363
17:17:49-17:22:49	673.351	2.3042
12:58:33-13:03:33	939.988	1.314
14:38:34-14:43:34	834.91	2.393
14:53:35-14:58:35	959.758	0.7643
15:38:36-15:43:36	865.592	1.9071
15:58:36-16:03:36	795.894	2.811
16:03:36-16:08:36	795.949	2.2513
16:48:37-16:53:37	909.824	1.2473
16:53:37-16:58:37	848.524	1.9563
17:18:38-17:23:38	860.53	1.8833
17:43:39-17:48:39	1194.4	5.24163
12:17:10-12:22:10	731.708	2.1267
16:34:18-16:39:18	724.914	2.2975
16:39:18-16:44:18	734.655	1.7603
16:44:18-16:49:18	741.536	4.5545
16:49:18-16:54:18	774.171	1.0766
00:07:35-00:12:35	642.067	2.9374
00:12:35-00:17:35	724.891	1.6323
00:17:35-00:22:35	713.105	3.1389
00:22:35-00:27:35	675.573	2.1341
16:03:06-16:08:06	821.027	4.057
MEAN	823.005	2.51489
STANDARD DEVIATION	134.049	0.976684

## Sheet: PRE-HOSPITALAR ASSISTANCE
Blocks of 5min	AVNN	LF_HF
17:34:17-17:39:17	802.436	2.1675
17:59:17-18:04:17	1012.3	1.2434
18:39:18-18:44:18	868.927	1.1976
18:44:18-18:49:18	828.593	1.7902
07:29:39-07:34:39	732.637	2.199
09:39:51-09:44:51	935.034	1.8599
09:44:51-09:49:51	902.262	1.9363
09:49:52-09:54:52	1253.7	1.0743
09:54:52-09:59:52	922.768	1.3754
09:54:52-09:59:52	922.768	1.3754
10:54:53-10:59:53	1016.8	2.64
10:59:53-11:04:53	1055.3	2.0282
12:44:55-12:49:55	874.036	1.6081
13:49:56-13:54:56	993.449	1.6643
14:04:56-14:09:56	926.438	1.3517
10:19:33-10:24:33	784.11	2.4324
10:49:33-10:54:33	854.179	2.2264
10:59:33-11:04:33	763.032	2.1449
11:29:34-11:34:34	789.191	1.6117
16:38:35-16:43:35	683.488	4.3718
16:43:35-16:48:35	718.086	3.3756
22:51:19-22:56:19	640.633	2.6136
22:56:19-23:01:19	666.671	2.2542
23:01:19-23:06:19	697.961	1.6587
23:31:19-23:36:19	639.764	1.8559
23:36:19-23:41:19	661.352	1.982
14:39:47-14:44:47	706.472	1.2165
14:54:47-14:59:47	696.11	1.6482
15:14:47-15:19:47	776.077	1.387
15:19:47-15:24:47	782.499	1.2537
MEAN	830.236	1.91813
STANDARD DEVIATION	142.287	0.684628

## Sheet: ACCIDENTS
Blocks of 5min	AVNN	LF_HF
13:44:49-13:49:49	995.291	1.9015
13:49:49-13:54:49	993.859	2.9297
13:54:49-13:59:49	1003.8	2.2051
13:59:49-14:04:49	975.604	3.3289
14:04:49-14:09:49	926.591	2.6726
14:09:49-14:14:49	923.206	2.7883
14:24:49-14:29:49	624.686	6.6619
16:52:49-16:57:49	616.673	8.7011
16:57:49-17:02:49	623.091	3.3819
17:02:49-17:07:49	633.139	4.108
17:07:49-17:12:49	636.688	3.8137
17:12:49-17:17:49	649.668	2.6363
17:17:49-17:22:49	673.351	2.3042
12:58:33-13:03:33	939.988	1.314
14:38:34-14:43:34	834.91	2.393
14:53:35-14:58:35	959.758	0.7643
15:38:36-15:43:36	865.592	1.9071
15:58:36-16:03:36	795.894	2.811
16:03:36-16:08:36	795.949	2.2513
16:48:37-16:53:37	909.824	1.2473
16:53:37-16:58:37	848.524	1.9563
17:18:38-17:23:38	860.53	1.8833
17:23:38-17:28:38	862.379	3.00846
17:43:39-17:48:39	1194.4	5.24163
20:44:52-20:49:52	729.31	2.4069
21:29:54-21:34:54	711.563	2.0928
21:54:54-21:59:54	663.976	2.6323
22:04:54-22:09:54	718.611	1.8935
22:09:54-22:14:54	656.683	2.7164
22:19:54-22:24:54	718.058	1.4718
MEAN	811.387	2.84749
STANDARD DEVIATION	145.646	1.55909

## Sheet: VAS mean events
vas incendios		vas assistencia pre-hospitalar				vas acidentes
2		1				1
2		1				2
2		2				3
3		5				3
3		2				3
2		2				7
2		1				3.16667
1		1				1.86339
1		2
0		2
0		2
2		2
3		2
3		4
2		5
3		2.26667
0		1.28927
2
2
4
2
1.95238
1.04545
