# Supplementary material for: Stress among on-duty firefighters: an ambulatory assessment study
Source: PeerJ. 2018 Dec 11;6:e5967. doi: 10.7717/peerj.5967 (PMC6294048; doi:10.7717/peerj.5967)
Supplement: Supplemental Information 1 [file peerj-06-5967-s001.zip › physiological_shift analysis.xlsx]

## Sheet: FF1
TIME	AVNN	LF/HF
13:31:09-13:36:09	646.884	5.3385
13:36:10-13:41:10	653.364	7.0022
13:41:10-13:46:10	653.396	5.1846
13:46:10-13:51:10	742.134	10.9126
13:51:10-13:56:10	770.365	3.0034
15:26:12-15:31:12	585.72	0.7182
16:06:13-16:11:13	651.164	8.2712
16:31:13-16:36:13	659.376	2.4387
MEAN	670.3	5.35867
VOSS ET AL VALUES	939	2.57

## Sheet: FF2
TIME	AVNN	LF/HF
13:28:30-13:33:30	688.009	4.9817
17:28:34-17:33:34	729.063	7.3767
17:48:35-17:53:35	670.991	12.2914
17:53:35-17:58:35	682.301	2.5167
17:58:35-18:03:35	669.991	3.402
18:03:35-18:08:35	696.102	7.1721
18:18:35-18:23:35	692.714	8.8028
18:23:35-18:28:35	674.584	8.3325
18:28:35-18:33:35	676.198	4.6574
18:33:35-18:38:35	666.329	5.8011
18:38:36-18:43:36	680.744	7.6713
18:43:36-18:48:36	696.65	4.5849
18:48:36-18:53:36	751.905	2.9649
18:53:36-18:58:36	761.645	6.878
18:58:36-19:03:36	773.928	4.1879
19:03:36-19:08:36	742.494	6.0241
19:08:36-19:13:36	808.524	2.5383
19:13:36-19:18:36	804.659	1.505
19:18:36-19:23:36	811.46	1.1957
19:23:36-19:28:36	820.47	7.6182
19:28:36-19:33:36	812.612	1.2419
19:33:36-19:38:36	800.928	1.7242
19:38:37-19:43:37	793.741	1.8974
19:43:37-19:48:37	799.611	1.239
19:48:37-19:53:37	785.513	1.1865
19:53:37-19:58:37	785.848	1.6723
19:58:37-20:03:37	755.572	4.2927
13:31:09-13:36:09	646.884	5.3385
13:36:10-13:41:10	653.364	7.0022
13:41:10-13:46:10	653.396	5.1846
13:46:10-13:51:10	742.134	10.9126
13:51:10-13:56:10	770.365	3.0034
15:26:12-15:31:12	585.72	0.7182
16:06:13-16:11:13	651.164	8.2712
16:31:13-16:36:13	659.376	2.4387
13:13:00-13:18:00	628.368	6.4313
13:23:00-13:28:00	684.688	12.3409
13:28:00-13:33:00	685.151	13.5357
13:33:00-13:38:00	644.266	9.4379
13:43:00-13:48:00	701.165	5.3724
13:48:00-13:53:00	655.055	3.3856
MEAN	716.919	5.29585
VOSS ET AL VALUES	939	2.79

## Sheet: FF3
TIME	AVNN	LF/HF
14:29:14-14:34:14	931.694	2.3569
14:39:14-14:44:14	963.278	2.5929
14:49:14-14:54:14	905.645	1.6765
14:54:14-14:59:14	942.915	3.2182
15:04:14-15:09:14	942.212	3.5444
15:09:14-15:14:14	944.196	3.2896
15:14:14-15:19:14	926.488	2.5799
17:34:17-17:39:17	844.646	5.5244
17:39:17-17:44:17	858.051	3.279
17:59:17-18:04:17	1036.1	2.0185
18:39:18-18:44:18	879.608	3.8316
18:44:18-18:49:18	853.464	4.4107
19:09:19-19:14:19	900.431	2.6055
19:49:19-19:54:19	1038.2	1.888
19:54:20-19:59:20	1170.9	0.9808
20:14:20-20:19:20	860.825	2.8783
20:24:20-20:29:20	1050.7	1.8992
20:29:20-20:34:20	995.761	2.0315
07:24:39-07:29:39	829.289	6.4151
07:29:39-07:34:39	787.858	6.4332
08:44:41-08:49:41	815.008	4.8791
08:59:41-09:04:41	857.254	3.9977
09:04:42-09:09:42	876.624	3.929
09:24:42-09:29:42	935.545	2.7782
09:29:42-09:34:42	919.131	4.9501
09:39:42-09:44:42	843.3	3.9988
10:34:45-10:39:45	856.074	3.0877
13:04:48-13:09:48	891.106	5.041
13:09:48-13:14:48	902.655	5.8551
13:14:48-13:19:48	962.103	4.1827
13:19:48-13:24:48	988.27	3.3329
13:34:48-13:39:48	1009.7	3.6357
13:39:49-13:44:49	967.503	3.9606
13:44:49-13:49:49	1013.8	2.5047
13:49:49-13:54:49	993.722	4.2935
13:54:49-13:59:49	1016.5	5.3596
13:59:49-14:04:49	968.064	7.1179
14:04:49-14:09:49	983.698	4.8491
14:09:49-14:14:49	930.05	6.1413
14:24:49-14:29:49	624.686	6.6619
07:24:48-07:29:48	878.274	3.5898
07:29:48-07:34:48	983.016	3.4107
07:34:48-07:39:48	1048.7	2.4738
07:54:48-07:59:48	1074.8	3.2192
08:54:51-08:59:51	975.489	2.201
09:29:51-09:34:51	1005	6.9957
09:39:51-09:44:51	947.013	2.3897
09:44:51-09:49:51	1002.2	3.3931
09:49:52-09:54:52	1254.3	1.0257
09:54:52-09:59:52	995.258	4.1255
10:54:53-10:59:53	1016.8	2.8538
10:59:53-11:04:53	1049.5	2.5159
11:24:53-11:29:53	962.53	1.8548
12:04:54-12:09:54	1009.2	2.5913
12:09:54-12:14:54	1090.8	2.554
12:44:55-12:49:55	911.946	2.1964
13:49:56-13:54:56	1009.7	1.3212
14:04:56-14:09:56	988.454	1.7053
06:24:28-06:29:28	982.99	1.8059
06:39:28-06:44:28	852.782	4.1981
06:49:28-06:54:28	862.057	3.5686
06:54:28-06:59:28	840.258	2.8902
07:04:29-07:09:29	1057.2	1.9832
07:09:29-07:14:29	1108.1	1.2954
07:14:29-07:19:29	1135.9	1.3971
07:19:29-07:24:29	1111.2	2.8237
07:24:29-07:29:29	1139.4	1.254
07:29:29-07:34:29	1124.4	2.6033
07:34:29-07:39:29	1130.9	4.6288
07:39:29-07:44:29	1125.5	1.8385
07:44:29-07:49:29	1119.1	1.3727
07:49:29-07:54:29	1135.6	2.0089
07:54:29-07:59:29	1067.5	2.8292
08:09:30-08:14:30	776.207	3.154
08:34:30-08:39:30	882.768	2.6135
08:49:30-08:54:30	902.311	3.2496
08:54:30-08:59:30	929.053	3.2172
08:59:30-09:04:30	896.364	2.5959
09:04:30-09:09:30	923.428	3.1373
09:09:31-09:14:31	897.168	3.2599
09:54:32-09:59:32	857.538	2.0824
10:09:33-10:14:33	820.125	3.4566
10:19:33-10:24:33	790.294	3.0308
10:44:33-10:49:33	844.084	1.8269
10:49:33-10:54:33	858.819	1.0489
10:59:33-11:04:33	781.135	1.3372
11:04:34-11:09:34	729	4.6243
11:09:34-11:14:34	768.373	5.042
11:29:34-11:34:34	864.742	1.3871
11:39:34-11:44:34	866.888	0.6622
11:49:34-11:54:34	917.541	0.7477
12:29:35-12:34:35	825.348	2.3689
13:09:36-13:14:36	734.778	1.1528
13:14:36-13:19:36	736.138	1.6905
13:24:36-13:29:36	730.847	2.2563
13:34:36-13:39:36	866.939	3.588
13:39:36-13:44:36	869.043	2.2862
13:49:37-13:54:37	859.371	2.1559
MEAN	938.176	3.09079
VOSS ET AL VALUES	939	2.79

## Sheet: FF4
TIME	AVNN	LF/HF
10:18:42-10:23:42	780.751	4.6936
12:32:44-12:37:44	780.874	5.686
13:47:45-13:52:45	656.105	5.9256
16:52:49-16:57:49	616.673	8.7011
16:57:49-17:02:49	623.091	3.3819
17:02:49-17:07:49	633.139	4.108
17:07:49-17:12:49	636.915	1.0587
17:12:49-17:17:49	648.203	1.4505
17:17:49-17:22:49	671.986	2.1354
08:29:32-08:34:32	766.475	2.8385
08:39:32-08:44:32	798.808	9.703
09:04:33-09:09:33	892.742	7.5566
10:09:35-10:14:35	752.797	10.975
10:44:36-10:49:36	786.581	2.9364
10:59:37-11:04:37	778.253	8.6397
11:04:37-11:09:37	763.176	7.721
11:09:37-11:14:37	768.749	7.3196
11:49:38-11:54:38	750.913	16.3208
11:54:38-11:59:38	755.108	12.1242
11:59:38-12:04:38	748.583	17.9522
12:24:39-12:29:39	550.693	1.1206
12:49:39-12:54:39	792.111	12.0167
14:05:36-14:10:36	753.91	4.3756
14:10:36-14:15:36	776.134	11.5121
15:00:37-15:05:37	666.821	1.0049
16:15:38-16:20:38	670.405	1.2589
16:20:38-16:25:38	694.412	4.5297
16:30:38-16:35:38	563.941	0.5844
16:50:39-16:55:39	537.358	0.5565
MEAN	710.887	6.14439
VOSS ET AL VALUES	939	2.79

## Sheet: FF5
TIME	AVNN	LF/HF
13:28:25-13:33:25	976.747	2.7015
13:38:25-13:43:25	871.901	2.9014
14:08:25-14:13:25	803.056	3.9807
17:03:29-17:08:29	837.454	4.3744
19:58:32-20:03:32	1176.1	1.2413
20:03:33-20:08:33	1287	0.3714
20:08:33-20:13:33	1304.5	0.2945
20:13:33-20:18:33	992.944	1.9492
20:23:33-20:28:33	1033.5	1.7692
20:28:33-20:33:33	873.639	5.0435
21:43:35-21:48:35	870.006	3.0815
22:48:37-22:53:37	991.257	2.574
22:53:37-22:58:37	1025.3	1.9633
22:58:37-23:03:37	954.962	2.3647
23:03:37-23:08:37	1012.3	1.6062
23:08:38-23:13:38	1022.7	1.6298
23:13:38-23:18:38	984.684	3.7826
23:18:38-23:23:38	986.203	1.7463
23:23:38-23:28:38	907.297	8.4151
23:38:38-23:43:38	1040.5	2.1377
23:48:38-23:53:38	1088.6	1.1738
23:53:38-23:58:38	1083.7	1.2209
23:58:38-00:03:38	1069.4	1.1386
00:03:38-00:08:38	1092.2	1.3692
00:08:38-00:13:38	1131.8	1.0399
12:58:33-13:03:33	1015.7	2.0629
14:38:34-14:43:34	901.629	7.0714
14:53:35-14:58:35	979.643	1.2446
15:38:36-15:43:36	882.094	2.6482
15:58:36-16:03:36	816.179	4.4551
16:03:36-16:08:36	832.483	3.1068
16:48:37-16:53:37	916.346	1.1469
16:53:37-16:58:37	853.59	2.6672
17:18:38-17:23:38	876.396	1.8473
17:23:38-17:28:38	864.617	2.5237
17:38:39-17:43:39	1104.5	0.4522
17:43:39-17:48:39	1201.8	0.3946
17:48:39-17:53:39	1214.1	0.1942
17:53:39-17:58:39	1191.8	0.3455
17:58:40-18:03:40	1150.3	0.8725
18:03:40-18:08:40	1171.9	0.547
18:08:40-18:13:40	1083.6	1.4563
18:13:40-18:18:40	1058.5	1.2916
18:18:40-18:23:40	947.073	3.2508
14:43:08-14:48:08	955.27	1.0255
15:24:16-15:29:16	842.42	2.9238
16:04:17-16:09:17	879.497	2.3435
16:09:17-16:14:17	881.6	4.0187
16:14:17-16:19:17	831.08	2.5534
16:34:18-16:39:18	897.236	3.0105
16:44:18-16:49:18	946.742	3.2043
16:49:18-16:54:18	904.801	3.41
17:09:18-17:14:18	1157.1	0.7537
17:14:18-17:19:18	1208.8	0.5807
17:19:19-17:24:19	1194.5	0.1865
17:24:19-17:29:19	1160.2	0.1877
17:29:19-17:34:19	1166.2	0.1035
17:34:19-17:39:19	1166.9	0.0923
17:39:19-17:44:19	1190.4	0.2208
17:44:19-17:49:19	1181.3	0.1449
17:49:19-17:54:19	1119.8	1.0839
17:54:19-17:59:19	1099.6	1.7664
17:59:19-18:04:19	1197.6	0.346
18:04:19-18:09:19	1144.2	0.1401
18:09:19-18:14:19	1166.4	0.43
18:14:20-18:19:20	1203.7	0.4312
18:19:20-18:24:20	1188.9	0.2919
18:24:20-18:29:20	1172.7	0.2802
18:29:20-18:34:20	1145.8	0.6973
18:34:20-18:39:20	1226.2	0.2931
18:39:20-18:44:20	1053.6	1.0119
18:44:20-18:49:20	1028.8	1.8491
18:49:20-18:54:20	1088.5	1.2239
18:54:20-18:59:20	1268.8	0.4574
18:59:20-19:04:20	1226.9	0.4538
19:04:20-19:09:20	1252	0.5673
19:09:21-19:14:21	1175.1	0.5795
19:14:21-19:19:21	1224.4	0.5929
17:34:04-17:39:04	752.325	2.7099
17:39:04-17:44:04	796.883	1.7808
17:44:04-17:49:04	932.938	0.6163
17:49:04-17:54:04	934.854	0.6254
17:54:04-17:59:04	914.854	0.5212
17:59:04-18:04:04	914.75	1.2138
18:04:04-18:09:04	918.994	1.1125
18:09:04-18:14:04	950.082	0.8704
18:14:05-18:19:05	965.897	1.245
18:19:05-18:24:05	939.15	1.3335
18:24:05-18:29:05	979.588	1.0116
18:29:05-18:34:05	965.119	0.9378
18:34:05-18:39:05	898.341	1.137
18:39:05-18:44:05	1056.2	0.7644
18:44:05-18:49:05	1001.5	1.0545
18:49:05-18:54:05	1000.5	1.0115
18:54:05-18:59:05	984.908	1.0472
18:59:05-19:04:05	1011.4	0.716
19:04:05-19:09:05	997.92	0.5322
19:09:06-19:14:06	968.026	0.6044
19:14:06-19:19:06	979.503	0.809
19:19:06-19:24:06	941.962	1.4718
19:29:06-19:34:06	838.1	1.7082
19:34:06-19:39:06	801.551	0.9049
19:39:07-19:44:07	1022.6	0.555
19:44:07-19:49:07	1029.1	0.8469
19:49:07-19:54:07	846.952	1.5566
19:54:07-19:59:07	816.474	1.528
19:59:07-20:04:07	983.233	0.9594
20:04:07-20:09:07	966.778	1.2101
20:09:07-20:14:07	1043.7	1.0151
20:14:07-20:19:07	1034	0.9902
20:19:07-20:24:07	981.062	0.9151
20:24:07-20:29:07	900.251	0.7005
20:29:07-20:34:07	853.863	1.9138
20:34:07-20:39:07	822.575	2.653
21:09:08-21:14:08	763.868	6.2076
21:14:08-21:19:08	709.132	5.8321
21:19:08-21:24:08	738.808	7.0224
21:24:08-21:29:08	766.859	5.2188
21:29:08-21:34:08	765.173	6.4925
21:34:09-21:39:09	751.774	5.471
21:39:09-21:44:09	723.441	6.7686
21:44:09-21:49:09	737.735	3.477
22:54:10-22:59:10	859.811	1.2309
22:59:10-23:04:10	921.049	1.8117
23:04:11-23:09:11	959.968	1.3486
23:09:11-23:14:11	933.932	1.2558
23:14:11-23:19:11	1031	0.9623
23:19:11-23:24:11	1026.8	1.5146
23:24:11-23:29:11	1040.4	0.8496
23:29:11-23:34:11	1036.3	0.8956
23:34:11-23:39:11	1057.9	1.2409
23:39:11-23:44:11	1066	0.6961
23:44:11-23:49:11	1039.6	1.478
23:54:11-23:59:11	1079.5	0.8129
23:59:12-00:04:12	1031.4	1.4127
00:04:12-00:09:12	1051	0.914
00:09:12-00:14:12	1037.7	0.7033
00:14:12-00:19:12	983.259	2.8378
00:19:12-00:24:12	933.919	4.8841
00:24:12-00:29:12	955.86	3.039
00:29:12-00:34:12	1017.6	1.1052
00:34:12-00:39:12	1086.9	0.6517
00:39:12-00:44:12	1073.5	0.8222
00:44:12-00:49:12	1066.4	0.4382
00:49:12-00:54:12	1083	0.596
00:54:12-00:59:12	1098.3	0.3569
00:59:12-01:04:12	1118.9	0.4429
01:04:13-01:09:13	1128.7	0.3488
01:09:13-01:14:13	1104.4	1.0648
01:14:13-01:19:13	1044.6	1.7985
01:19:13-01:24:13	1147.9	0.2974
01:24:13-01:29:13	1104.3	0.526
01:29:13-01:34:13	1129.5	0.4003
01:34:13-01:39:13	1094.8	1.2482
01:39:13-01:44:13	1181.7	0.733
01:44:13-01:49:13	1163	0.8288
01:49:13-01:54:13	1115.3	1.0372
01:54:13-01:59:13	1127.8	0.6824
01:59:13-02:04:13	1173.6	0.6891
02:04:13-02:09:13	1150	0.4613
02:09:13-02:14:13	1149.6	0.6004
02:14:14-02:19:14	1086.3	0.866
02:19:14-02:24:14	1133.4	0.6309
02:24:14-02:29:14	1137.7	0.5134
02:29:14-02:34:14	1145.8	0.7382
02:34:14-02:39:14	1103.6	0.7767
02:39:14-02:44:14	1178.5	0.3659
02:44:14-02:49:14	1162.6	0.5033
02:49:14-02:54:14	1190.4	0.9131
02:54:14-02:59:14	1197.1	0.5188
02:59:14-03:04:14	1205.8	0.5856
03:04:14-03:09:14	1204	0.442
03:09:14-03:14:14	1202	0.4918
03:14:15-03:19:15	1119.8	1.3869
03:19:15-03:24:15	1188.1	1.1949
03:24:15-03:29:15	1038.7	1.8277
03:29:15-03:34:15	1162.8	0.8479
03:34:15-03:39:15	1171.1	0.8314
03:39:15-03:44:15	1178.1	0.4695
03:44:15-03:49:15	1151.3	0.9662
03:49:15-03:54:15	1237.6	0.6179
03:54:15-03:59:15	1087.2	1.5322
03:59:15-04:04:15	1172.9	1.4066
04:19:16-04:24:16	869.335	2.3489
04:24:16-04:29:16	953.067	1.7947
04:29:16-04:34:16	978.111	1.378
04:39:16-04:44:16	896.232	2.192
04:49:16-04:54:16	925.686	1.5824
05:09:17-05:14:17	789.192	3.8825
05:14:17-05:19:17	874.612	2.9589
05:34:17-05:39:17	836.833	2.9689
05:49:17-05:54:17	748.348	4.6568
06:34:20-06:39:20	724.077	1.231
06:39:20-06:44:20	740.15	1.1813
06:54:20-06:59:20	775.67	4.185
07:14:21-07:19:21	813.503	2.1335
07:24:21-07:29:21	827.311	2.0206
07:29:21-07:34:21	808.976	3.1373
07:44:21-07:49:21	799.47	4.0992
07:49:21-07:54:21	810.481	3.1477
07:54:22-07:59:22	837.192	1.7973
08:44:22-08:49:22	776.598	3.4064
08:49:22-08:54:22	753.442	2.0366
08:59:23-09:04:23	747.097	2.3253
09:14:23-09:19:23	757.673	2.8907
09:59:24-10:04:24	729.248	2.9891
10:09:24-10:14:24	696.171	3.4548
10:14:24-10:19:24	678.285	4.5253
10:29:24-10:34:24	706.682	4.5108
10:39:25-10:44:25	702.374	2.6124
10:49:25-10:54:25	717.064	4.4977
11:09:26-11:14:26	730.384	2.8796
11:14:26-11:19:26	744.189	3.2238
11:19:26-11:24:26	729.635	4.4216
11:24:26-11:29:26	728.048	3.8531
12:09:28-12:14:28	794.528	2.7867
12:19:28-12:24:28	825.253	4.6137
12:24:28-12:29:28	789.811	3.712
12:29:28-12:34:28	834.244	4.2447
12:34:28-12:39:28	814.207	4.5206
12:44:28-12:49:28	819.619	2.7713
12:54:28-12:59:28	862.47	2.9042
12:59:28-13:04:28	817.477	2.5717
13:19:29-13:24:29	815.576	4.1426
13:29:29-13:34:29	805.212	2.3058
13:49:29-13:54:29	803.488	1.6048
13:54:29-13:59:29	767.095	3.5016
13:59:29-14:04:29	802.423	4.6447
14:04:30-14:09:30	755.457	4.2882
14:14:30-14:19:30	884.012	2.5069
14:34:30-14:39:30	865.178	1.9162
14:49:30-14:54:30	839.235	2.8065
15:09:31-15:14:31	848.644	2.1913
15:14:31-15:19:31	865.372	1.8938
15:19:31-15:24:31	848.509	2.5955
15:29:31-15:34:31	847.684	3.3028
15:34:31-15:39:31	857.109	2.6311
16:29:34-16:34:34	812.039	0.5793
16:49:34-16:54:34	768.547	2.5813
16:54:35-16:59:35	739.281	2.9125
17:19:35-17:24:35	777.271	2.6328
17:49:35-17:54:35	846.255	0.832
17:54:35-17:59:35	873.613	0.8717
18:44:36-18:49:36	795.507	0.9418
18:54:37-18:59:37	881.813	0.4167
19:39:37-19:44:37	891.033	1.3528
19:44:37-19:49:37	851.034	2.7638
19:59:38-20:04:38	849.977	3.3998
20:09:38-20:14:38	839.46	3.8462
20:14:38-20:19:38	938.163	1.9718
20:19:38-20:24:38	885.512	2.634
21:39:40-21:44:40	929.034	0.6402
21:59:40-22:04:40	927.09	0.6084
22:04:40-22:09:40	956.813	1.3862
22:09:40-22:14:40	950.334	1.4534
22:14:40-22:19:40	876.292	2.2405
22:29:41-22:34:41	867.153	1.971
23:04:41-23:09:41	837.593	2.2299
23:09:41-23:14:41	859.725	2.1448
23:19:42-23:24:42	886.944	2.4678
23:34:42-23:39:42	892.653	3.0013
23:39:42-23:44:42	842.882	3.2019
23:54:42-23:59:42	906.115	2.3221
23:59:42-00:04:42	873.593	3.4573
00:04:42-00:09:42	881.765	2.5634
00:09:43-00:14:43	864.231	4.2171
00:24:43-00:29:43	878.041	3.672
00:54:44-00:59:44	1031.3	1.1159
01:04:44-01:09:44	1001.7	2.1766
01:09:44-01:14:44	935.003	4.6805
01:14:44-01:19:44	874.548	3.1118
01:19:44-01:24:44	874.834	2.3154
01:24:44-01:29:44	872.238	3.5136
01:29:44-01:34:44	889.537	2.0858
02:04:45-02:09:45	845.718	4.8132
02:09:45-02:14:45	820.945	2.5268
02:14:45-02:19:45	815.582	3.7108
02:19:45-02:24:45	876.871	3.2367
02:24:45-02:29:45	867	3.3925
02:29:45-02:34:45	859.765	2.5707
02:34:45-02:39:45	825.659	2.1797
02:49:46-02:54:46	780.379	3.747
02:54:46-02:59:46	823.418	3.642
02:59:46-03:04:46	864.196	3.5447
03:04:46-03:09:46	911.758	3.3822
03:19:46-03:24:46	833.213	2.7169
03:24:46-03:29:46	818.142	3.2083
03:34:47-03:39:47	809.059	6.2339
03:39:47-03:44:47	813.659	5.9066
03:44:47-03:49:47	845.273	3.5842
04:09:47-04:14:47	815.778	2.3195
04:49:48-04:54:48	904.982	2.3455
04:54:48-04:59:48	834.724	3.1796
04:59:48-05:04:48	818.959	2.4866
05:14:49-05:19:49	877.819	1.9453
05:19:49-05:24:49	844.913	2.6823
05:24:49-05:29:49	837.57	2.9123
05:29:49-05:34:49	836.384	3.9999
05:39:49-05:44:49	862.914	3.3575
05:44:49-05:49:49	838.989	2.5014
06:09:50-06:14:50	824.362	3.3477
06:49:51-06:54:51	913.764	2.112
06:54:51-06:59:51	967.355	2.6192
06:59:52-07:04:52	952.502	1.8288
07:04:52-07:09:52	858.823	2.8363
15:02:20-15:07:20	808.188	6.4481
15:22:20-15:27:20	851.209	9.8641
11:53:34-11:58:34	1035.5	2.8705
11:58:34-12:03:34	1054.5	2.9325
12:58:35-13:03:35	924.966	3.0743
13:48:36-13:53:36	853.479	3.8253
13:53:37-13:58:37	868.412	5.6247
14:23:37-14:28:37	819.995	4.6312
14:28:37-14:33:37	839.02	2.6474
14:38:37-14:43:37	898.113	3.4344
14:43:38-14:48:38	884.324	2.5217
14:48:38-14:53:38	882.7	4.3305
14:58:38-15:03:38	894.512	3.1592
15:08:38-15:13:38	872.826	3.501
15:18:38-15:23:38	899.325	2.5011
15:48:39-15:53:39	874.331	3.9744
15:53:39-15:58:39	869.913	3.4586
16:03:39-16:08:39	868.861	3.3227
10:01:11-10:06:11	949.3817	2.0984
13:21:17-13:26:17	990.9769	1.1693
13:26:17-13:31:17	985.5607	1.6276
14:41:19-14:46:19	740.6276	1.1112
14:46:19-14:51:19	898.4311	4.4266
14:51:19-14:56:19	828.4615	0.6740
15:11:19-15:16:19	799.3913	1.7841
16:01:20-16:06:20	505.2663	0.7171
16:16:20-16:21:20	489.1818	0.4551
16:21:20-16:26:20	523.7729	0.6193
MEAN	949.898	2.17123
VOSS ET AL VALUES	939	2.79

## Sheet: FF6
TIME	AVNN	LF/HF
13:58:32-14:03:32	739.965	2.1111
15:08:33-15:13:33	660.752	6.5329
15:13:33-15:18:33	636.009	7.9326
15:18:33-15:23:33	660.445	2.7943
15:58:34-16:03:34	625.413	7.6054
16:03:34-16:08:34	605.052	4.8083
16:08:35-16:13:35	602.667	8.2453
16:13:35-16:18:35	587.526	7.2411
16:38:35-16:43:35	690.506	4.4299
16:43:35-16:48:35	718.086	3.3756
17:08:36-17:13:36	672.973	2.4695
17:13:36-17:18:36	734.298	5.465
17:18:36-17:23:36	711.384	6.2196
08:26:17-08:31:17	863.753	1.6347
08:46:18-08:51:18	661.458	4.8022
09:26:19-09:31:19	755.633	2.6632
09:36:19-09:41:19	754.729	1.3478
09:41:19-09:46:19	754.98	1.73
10:36:21-10:41:21	716.678	7.5077
10:56:22-11:01:22	720.259	7.0292
11:36:22-11:41:22	709.137	6.2982
12:21:23-12:26:23	702.196	4.5133
12:36:24-12:41:24	781.984	1.8154
12:41:24-12:46:24	758.086	4.0014
12:51:24-12:56:24	621.474	6.8648
12:56:24-13:01:24	662.949	3.1487
13:01:24-13:06:24	704.948	4.7831
13:11:24-13:16:24	728.397	3.671
13:16:24-13:21:24	669.42	2.8782
13:21:24-13:26:24	647.207	9.0655
13:26:25-13:31:25	674.288	6.998
13:31:25-13:36:25	678.424	5.2249
13:41:25-13:46:25	585.294	5.8885
13:51:25-13:56:25	696.162	5.989
13:56:25-14:01:25	684.1	5.6179
14:01:25-14:06:25	686.856	4.3333
14:06:25-14:11:25	691.34	3.8158
14:11:25-14:16:25	684.055	5.9326
14:16:25-14:21:25	636.148	2.8183
14:21:25-14:26:25	669.027	4.858
15:41:27-15:46:27	716.895	3.3886
16:01:27-16:06:27	631.311	9.5451
17:01:28-17:06:28	633.28	8.7157
17:16:29-17:21:29	675.276	4.8361
MEAN	686.382	5.02152
VOSS ET AL VALUES	939	2.79

## Sheet: FF7
TIME	AVNN	LF/HF
11:01:56-11:06:56	763.725	7.7265
11:56:57-12:01:57	738.049	9.1856
16:34:18-16:39:18	754.728	0.508
16:39:18-16:44:18	742.677	0.4868
16:44:18-16:49:18	742.702	0.6317
16:49:18-16:54:18	786.4	0.6133
08:42:04-08:47:04	816.908	7.2681
08:47:04-08:52:04	804.59	4.3559
09:27:05-09:32:05	783.49	1.4516
10:17:06-10:22:06	815.518	6.4877
11:27:09-11:32:09	833.197	4.5373
11:32:09-11:37:09	851.983	4.7363
11:37:09-11:42:09	767.518	5.819
11:42:09-11:47:09	802.139	5.5018
12:17:10-12:22:10	738.826	3.4244
14:32:15-14:37:15	694.799	6.3298
14:42:15-14:47:15	683.4	15.8375
14:47:15-14:52:15	709.258	13.7493
15:22:16-15:27:16	755.874	6.9631
08:35:07-08:40:07	900.742	6.1467
08:40:07-08:45:07	879.386	8.5732
08:45:07-08:50:07	862.905	10.3454
11:00:10-11:05:10	734.551	4.4855
11:45:11-11:50:11	785.874	5.4461
12:05:11-12:10:11	752.095	5.0762
12:25:12-12:30:12	819.45	4.9727
12:30:12-12:35:12	795.894	6.8936
MEAN	782.099	5.8353
VOSS ET AL VALUES	925	3.62

## Sheet: FF8
TIME	AVNN	LF/HF
21:12:31-21:17:31	379.131	0.5064
21:42:31-21:47:31	398.784	0.5972
22:07:32-22:12:32	546.097	0.6729
22:22:32-22:27:32	414.533	0.9801
22:27:32-22:32:32	390.85	0.9315
22:32:32-22:37:32	386.789	0.5944
22:42:32-22:47:32	546.742	0.637
22:52:32-22:57:32	529.984	1.0448
22:57:33-23:02:33	485.281	0.5279
23:02:33-23:07:33	487.581	0.3477
23:07:33-23:12:33	433.304	0.5597
23:22:33-23:27:33	511.018	1.0884
23:27:33-23:32:33	529.779	0.508
23:32:33-23:37:33	504.411	0.6011
00:07:35-00:12:35	693.727	2.5242
00:12:35-00:17:35	730.702	1.3708
00:17:35-00:22:35	710.53	1.3282
00:22:35-00:27:35	684.624	1.2147
00:37:35-00:42:35	684.806	2.0172
00:42:35-00:47:35	679.091	1.2383
21:11:17-21:16:17	724.039	1.482
21:16:17-21:21:17	784.963	1.5466
21:21:17-21:26:17	732.22	2.229
21:31:17-21:36:17	791.253	1.1353
21:36:17-21:41:17	785.654	1.6883
21:41:17-21:46:17	806.774	0.982
21:46:18-21:51:18	765.393	1.5403
22:06:18-22:11:18	698.856	1.4434
22:51:19-22:56:19	648.717	2.8285
22:56:19-23:01:19	668.63	1.5077
23:01:19-23:06:19	701.51	1.0734
23:31:19-23:36:19	641.298	1.6253
23:36:19-23:41:19	666	1.8707
23:41:20-23:46:20	667.087	2.1222
23:46:20-23:51:20	646.139	2.1043
00:06:20-00:11:20	653.326	2.3412
00:16:20-00:21:20	592.982	4.418
00:41:21-00:46:21	706.759	2.0042
00:46:21-00:51:21	834.889	0.9488
00:51:21-00:56:21	818.967	1.0642
00:56:21-01:01:21	919.817	0.3346
01:01:21-01:06:21	867.304	0.9835
01:11:21-01:16:21	806.874	0.7615
01:21:21-01:26:21	867.262	0.5286
01:26:21-01:31:21	889.347	0.3631
01:31:21-01:36:21	801.337	0.4968
01:36:22-01:41:22	844.591	0.4863
01:41:22-01:46:22	841.367	0.7187
01:46:22-01:51:22	847.813	0.3463
01:51:22-01:56:22	821.137	0.6473
01:56:22-02:01:22	786.058	1.2809
02:01:22-02:06:22	801.214	1.5547
02:06:22-02:11:22	780.135	1.3109
02:11:22-02:16:22	845.983	0.3778
02:16:22-02:21:22	832.393	0.7915
02:26:22-02:31:22	728.952	1.9627
02:36:23-02:41:23	868.567	1.4718
02:41:23-02:46:23	844.034	1.0937
02:46:23-02:51:23	867.426	1.851
02:51:23-02:56:23	975.351	0.3926
MEAN	698.336	1.21667
VOSS ET AL VALUES		1.75

## Sheet: FF9
TIME	AVNN	LF/HF
12:18:03-12:23:03	983.726	2.454
12:23:03-12:28:03	866.63	2.0971
12:28:03-12:33:03	845.453	2.8825
12:33:03-12:38:03	841.185	3.2982
12:38:03-12:43:03	829.304	3.6573
13:03:04-13:08:04	831.558	2.0257
13:08:04-13:13:04	840.588	2.3932
13:13:04-13:18:04	847.446	0.8879
13:23:04-13:28:04	871.374	4.6092
13:28:04-13:33:04	847.87	3.5055
13:33:04-13:38:04	853.534	3.4025
13:38:04-13:43:04	872.453	4.762
13:43:04-13:48:04	883.177	3.7677
13:48:04-13:53:04	852.943	2.5984
13:58:05-14:03:05	902.353	2.9245
14:03:05-14:08:05	863.568	0.5419
14:08:05-14:13:05	861.083	5.2318
14:23:05-14:28:05	927.673	0.9833
14:28:05-14:33:05	943.415	0.6196
14:33:05-14:38:05	935.128	0.7166
14:38:05-14:43:05	937.462	0.4037
14:43:05-14:48:05	943.094	0.5368
14:48:05-14:53:05	932.907	0.4766
14:53:05-14:58:05	915.427	0.5736
14:58:06-15:03:06	911.058	0.4705
15:03:06-15:08:06	873.198	0.7644
15:08:06-15:13:06	821.227	2.9352
15:13:06-15:18:06	895.057	2.4906
15:18:06-15:23:06	839.469	2.02
15:23:06-15:28:06	862.868	1.5913
15:28:06-15:33:06	894.101	1.9528
15:33:06-15:38:06	921.031	2.3389
15:38:06-15:43:06	902.096	2.3878
15:43:06-15:48:06	940.708	1.8029
15:48:06-15:53:06	923.182	2.0048
15:53:06-15:58:06	788.616	4.57
15:58:06-16:03:06	787.181	7.6414
16:03:06-16:08:06	822.071	4.7167
16:18:07-16:23:07	613.419	0.4584
16:23:07-16:28:07	528.063	0.6314
16:28:07-16:33:07	647.48	0.7774
17:28:08-17:33:08	765.408	5.4954
17:43:08-17:48:08	711.281	0.6103
18:28:09-18:33:09	791.118	3.5652
18:33:09-18:38:09	781.958	4.5015
18:38:09-18:43:09	769.39	4.3336
18:43:09-18:48:09	762.508	2.7365
18:58:10-19:03:10	775.825	3.4273
19:03:10-19:08:10	779.091	1.8444
19:08:10-19:13:10	775.359	4.3452
19:33:10-19:38:10	756.322	4.1801
19:38:10-19:43:10	770.087	4.3506
19:43:10-19:48:10	785.11	4.1806
19:48:10-19:53:10	803.904	2.8268
19:53:10-19:58:10	819.962	2.8688
20:18:11-20:23:11	829.95	3.8186
20:28:11-20:33:11	839.307	4.8173
20:33:11-20:38:11	848.921	7.1714
20:38:11-20:43:11	836.508	3.8082
20:43:11-20:48:11	807.231	4.1733
20:58:11-21:03:11	824.438	3.0071
21:03:11-21:08:11	871.113	3.3615
21:08:11-21:13:11	883.947	2.0856
08:13:23-08:18:23	777.261	2.2736
08:38:24-08:43:24	843.445	3.4169
08:43:24-08:48:24	844.806	1.7045
09:23:25-09:28:25	969.158	1.5053
09:48:26-09:53:26	1010.3	2.0238
09:53:26-09:58:26	1057.1	1.5614
09:58:26-10:03:26	1070.2	2.3229
10:13:26-10:18:26	1086.3	1.5101
10:18:26-10:23:26	1101.4	1.3581
10:23:26-10:28:26	1113.6	2.2312
10:28:26-10:33:26	1095.1	3.4232
10:33:26-10:38:26	1106	0.7429
11:13:27-11:18:27	1086	3.0725
11:18:27-11:23:27	1114.7	3.6016
11:33:27-11:38:27	1148.5	2.7012
11:38:27-11:43:27	1171.4	2.2814
11:43:27-11:48:27	1211.3	1.1995
11:48:27-11:53:27	1109.9	2.2969
11:53:28-11:58:28	1155.8	2.7914
11:58:28-12:03:28	1123.8	1.9102
12:03:28-12:08:28	1127.5	1.8519
12:13:28-12:18:28	1071.4	2.4978
12:18:28-12:23:28	1116.5	1.8962
12:23:28-12:28:28	1102.6	3.1122
12:28:28-12:33:28	1066.6	1.516
12:33:28-12:38:28	1071.9	1.8352
12:38:28-12:43:28	1074.2	1.4829
12:43:28-12:48:28	1038.2	3.0455
12:48:29-12:53:29	1083.2	1.6151
12:53:29-12:58:29	1100.2	1.9285
13:08:29-13:13:29	919.333	1.2397
13:13:29-13:18:29	930.714	1.8159
13:18:29-13:23:29	897.678	2.8663
13:23:29-13:28:29	878.147	2.4338
13:28:29-13:33:29	849.955	3.6959
13:33:29-13:38:29	855.145	2.888
13:38:29-13:43:29	828.303	2.4696
13:48:30-13:53:30	839.05	2.1083
13:53:30-13:58:30	835.3	3.9782
13:58:30-14:03:30	835.231	3.0246
14:03:30-14:08:30	816.391	1.9888
14:18:30-14:23:30	817.223	4.3465
14:38:31-14:43:31	835.3	3.3192
14:43:31-14:48:31	841.507	2.9697
14:58:31-15:03:31	852.77	4.0734
15:08:31-15:13:31	810.005	3.9008
15:13:31-15:18:31	878.105	2.092
15:18:31-15:23:31	852.767	1.6319
15:23:31-15:28:31	863.075	1.0282
15:28:32-15:33:32	868.742	0.7168
15:33:32-15:38:32	850.991	1.4556
15:48:32-15:53:32	887.516	2.0512
15:53:32-15:58:32	861.289	0.6978
15:58:32-16:03:32	762.641	3.4589
16:03:32-16:08:32	819.281	3.7563
16:08:32-16:13:32	814.326	1.8949
16:13:32-16:18:32	731.78	3.6844
16:18:32-16:23:32	743.743	4.3843
16:23:32-16:28:32	761.548	7.3835
16:28:33-16:33:33	772.402	6.8955
16:33:33-16:38:33	813.366	6.7862
16:38:33-16:43:33	815.745	3.2393
16:43:33-16:48:33	781.922	5.1074
16:53:33-16:58:33	823.224	5.665
16:58:33-17:03:33	792.767	4.2137
17:03:33-17:08:33	770.405	4.8967
17:08:33-17:13:33	787.611	2.9656
17:13:33-17:18:33	781.01	5.7482
17:18:33-17:23:33	792.575	6.908
17:23:33-17:28:33	779.865	7.6453
17:28:33-17:33:33	775.788	8.8449
17:33:34-17:38:34	752.175	6.2023
17:43:34-17:48:34	785.494	5.2525
17:48:34-17:53:34	769.794	2.4731
17:53:34-17:58:34	796.462	6.283
17:58:34-18:03:34	778.597	5.2817
18:03:34-18:08:34	737.351	6.1639
18:13:34-18:18:34	789.895	3.7061
18:18:34-18:23:34	764.214	4.8769
18:23:34-18:28:34	745.771	7.4371
18:28:34-18:33:34	763.913	1.7661
18:33:35-18:38:35	751.86	6.3361
18:38:35-18:43:35	769.785	5.9947
18:43:35-18:48:35	758.977	3.8436
19:03:35-19:08:35	809.307	2.3936
19:08:35-19:13:35	758.704	4.0202
19:13:35-19:18:35	740.133	4.3426
19:18:35-19:23:35	738.645	5.7554
19:23:35-19:28:35	740.114	4.3383
19:28:35-19:33:35	725.923	4.3916
19:33:36-19:38:36	732.068	4.7042
19:38:36-19:43:36	697.355	4.3524
19:43:36-19:48:36	696.916	4.5923
19:58:36-20:03:36	672.067	5.32
20:38:37-20:43:37	504.753	0.6975
20:48:37-20:53:37	807.484	2.4067
21:28:37-21:33:37	846.389	4.1824
21:58:38-22:03:38	851.331	2.438
22:03:38-22:08:38	920.129	1.0632
22:08:38-22:13:38	912.359	1.5518
MEAN	863.68	3.15068
VOSS ET AL VALUES	925	3.62

## Sheet: FF10
TIME	AVNN	LF/HF
18:18:52-18:23:52	859.269	1.9913
18:33:52-18:38:52	910.417	2.7084
18:38:52-18:43:52	928.341	2.1791
18:43:52-18:48:52	921.859	1.1552
18:48:53-18:53:53	919.443	1.7044
18:53:53-18:58:53	898.497	2.7792
18:58:53-19:03:53	883.729	1.115
19:03:53-19:08:53	876.834	0.3973
19:08:53-19:13:53	839.563	2.0634
19:13:53-19:18:53	854.245	3.5564
19:18:53-19:23:53	854.906	3.1945
19:23:53-19:28:53	840.947	3.767
19:28:53-19:33:53	873.169	1.5807
19:33:53-19:38:53	848.045	2.5287
19:38:53-19:43:53	852.062	3.5826
19:43:53-19:48:53	851.824	2.2913
19:53:54-19:58:54	825.17	2.8918
19:58:54-20:03:54	859.41	1.0969
20:08:54-20:13:54	886.785	2.1241
20:13:54-20:18:54	871.13	1.2745
20:18:54-20:23:54	853.367	1.8834
20:33:54-20:38:54	876.152	1.9633
20:38:54-20:43:54	912.45	0.9578
20:43:54-20:48:54	924.314	1.6506
20:53:55-20:58:55	931.529	1.9095
20:58:55-21:03:55	927.858	1.8705
21:03:55-21:08:55	906.87	3.1572
21:08:55-21:13:55	917.829	1.3583
21:13:55-21:18:55	919.024	2.4712
MEAN	883.622	2.11047
VOSS ET AL VALUES	939	2.79

[truncated: 9 more sheets: FF11, FF12, FF13, FF14, FF15, FF16, FF17, AVNN normalized values, LF_HF normalized values]
