# Supplementary material for: Stress among on-duty firefighters: an ambulatory assessment study
Source: PeerJ. 2018 Dec 11;6:e5967. doi: 10.7717/peerj.5967 (PMC6294048; doi:10.7717/peerj.5967)
Supplement: Supplemental Information 1 [file peerj-06-5967-s001.zip › RAW_DATA/FF1_1.rr]

8.006
0.762
0.772
0.772
0.778
0.776
0.758
0.734
0.746
0.742
0.756
0.736
0.726
0.742
0.764
0.794
0.810
0.808
0.828
0.834
0.816
0.802
0.808
0.850
0.856
0.866
0.914
0.928
0.894
0.922
0.926
0.892
0.894
0.880
0.844
0.850
0.878
0.892
0.926
0.944
0.966
0.966
0.958
0.918
0.894
0.894
0.886
0.884
0.894
0.890
0.906
0.878
0.896
0.918
0.920
0.908
0.932
0.928
0.904
0.912
0.902
0.888
0.890
0.884
0.842
0.822
0.826
0.836
0.838
0.852
0.858
0.858
0.864
0.858
0.868
0.864
0.848
0.870
0.894
0.894
0.870
0.878
0.888
0.874
0.896
0.900
0.908
0.920
0.912
0.920
0.916
0.894
0.898
0.892
0.862
0.844
0.820
0.826
0.852
0.858
0.904
0.910
0.944
0.960
0.956
0.980
0.988
0.966
0.944
0.886
0.854
0.854
0.830
0.854
0.826
0.840
0.872
0.908
0.904
0.922
0.918
0.920
0.914
0.912
0.726
0.830
0.900
0.920
0.888
0.880
0.888
0.876
0.878
0.892
0.880
0.900
0.902
0.904
0.902
0.868
0.860
0.850
0.848
0.852
0.842
0.868
0.902
0.936
0.948
0.960
0.926
0.886
0.856
0.822
0.824
0.840
0.884
0.912
0.896
0.904
0.922
0.896
0.880
0.890
0.906
0.878
0.896
0.918
0.910
0.912
0.930
0.902
0.898
0.870
0.830
0.820
0.818
0.822
0.854
0.888
0.904
0.936
0.932
0.940
0.900
0.880
0.860
0.842
0.814
0.810
0.816
0.818
0.816
0.798
0.804
0.794
0.796
0.792
0.792
0.800
0.802
0.784
0.774
0.768
0.762
0.758
0.778
0.768
0.754
0.730
0.750
0.776
0.796
0.802
0.824
0.836
0.808
0.834
0.836
0.830
0.820
0.836
0.838
0.840
0.866
0.882
0.872
0.886
0.884
0.854
0.856
0.842
0.828
0.816
0.820
0.820
0.822
0.830
0.842
0.832
0.844
0.844
0.836
0.818
0.784
0.786
0.792
0.800
0.802
0.814
0.818
0.818
0.834
0.852
0.842
0.848
0.850
0.848
0.844
0.856
0.840
0.844
0.854
0.860
0.852
0.856
0.830
0.796
0.796
0.790
0.778
0.800
0.822
0.832
0.862
0.880
0.888
0.876
0.876
0.842
0.796
0.772
0.760
0.772
0.782
0.798
0.822
0.842
0.868
0.884
0.884
0.876
0.858
0.844
0.838
0.830
0.834
0.830
0.828
0.822
0.822
0.830
0.836
0.818
0.802
0.774
0.756
0.744
0.748
0.770
0.792
0.826
0.862
0.854
0.854
0.852
0.850
0.850
0.828
0.826
0.844
0.872
0.834
0.836
0.834
0.824
0.834
0.822
0.812
0.802
0.808
0.810
0.808
0.830
0.802
0.796
0.792
0.798
0.794
0.798
0.812
0.786
0.778
0.774
0.778
0.782
0.788
0.794
0.776
0.774
0.768
0.774
0.774
0.790
0.804
0.808
0.808
0.794
0.788
0.772
0.752
0.748
0.746
0.752
0.762
0.754
0.766
0.778
0.780
0.774
0.776
0.764
0.760
0.758
0.760
0.758
0.738
0.720
0.700
0.690
0.698
0.710
0.728
0.728
0.760
0.788
0.800
0.770
0.766
0.764
0.764
0.748
0.724
0.700
0.704
0.702
0.734
0.760
0.770
0.780
0.806
0.810
0.800
0.822
0.826
0.816
0.832
0.836
0.856
0.852
0.870
0.882
0.864
0.852
0.870
0.882
0.860
0.858
0.856
0.844
0.846
0.856
0.862
0.862
0.854
0.852
0.856
0.840
0.844
0.852
0.834
0.840
0.842
0.838
0.838
0.818
0.806
0.774
0.776
0.782
0.814
0.836
0.866
0.882
0.876
0.842
0.852
0.860
0.848
0.844
0.860
0.874
0.866
0.896
0.916
0.888
0.882
0.884
0.856
0.854
0.864
0.864
0.890
0.942
0.970
0.972
0.964
0.932
0.934
0.932
0.918
0.910
0.900
0.898
0.904
0.890
0.908
0.908
0.920
0.908
0.924
0.912
0.926
0.894
0.930
0.908
0.940
0.940
0.926
0.914
0.908
0.888
0.902
0.886
0.906
0.908
0.886
0.900
0.908
0.890
0.888
0.886
0.886
0.888
0.894
0.888
0.894
0.912
0.896
0.906
0.918
0.914
0.890
0.888
0.850
0.850
0.834
0.798
0.800
0.824
0.842
0.850
0.868
0.868
0.862
0.864
0.862
0.858
0.876
0.892
0.866
0.878
0.900
0.902
0.908
0.928
0.920
0.910
0.910
0.886
0.886
0.872
0.842
0.856
0.870
0.908
0.942
0.936
0.956
0.946
0.942
0.928
0.902
0.902
0.882
0.852
0.858
0.862
0.858
0.870
0.864
0.852
0.848
0.856
0.860
0.856
0.862
0.846
0.852
0.856
0.846
0.856
0.876
0.872
0.898
0.910
0.894
0.892
0.888
0.858
0.868
0.856
0.856
0.832
0.818
0.876
0.878
0.890
0.902
0.898
0.886
0.856
0.820
0.840
0.870
0.910
0.942
0.946
0.916
0.886
0.866
0.844
0.818
0.816
0.812
0.808
0.798
0.818
0.840
0.888
0.912
0.930
0.912
0.902
0.902
0.892
0.908
0.892
0.876
0.882
0.886
0.880
0.872
0.854
0.836
0.836
0.812
0.802
0.794
0.810
0.832
0.852
0.864
0.868
0.856
0.836
0.824
0.820
0.810
0.818
0.832
0.848
0.854
1.770
0.876
0.362
0.518
0.892
0.876
0.870
0.862
0.872
0.862
0.856
0.834
0.808
0.246
0.572
0.816
0.824
0.828
0.816
0.798
0.784
0.782
0.772
0.762
0.742
0.742
0.736
0.752
0.758
0.768
0.778
0.792
0.794
0.778
0.784
0.754
0.766
0.770
0.748
0.452
0.312
0.780
0.768
0.786
0.766
0.776
0.772
0.758
0.750
0.732
0.710
0.704
0.722
0.740
0.750
0.758
0.758
0.768
0.754
0.766
0.766
0.784
0.800
0.822
0.840
0.854
0.866
0.898
0.916
0.900
0.878
0.870
0.878
0.864
0.840
0.840
0.820
0.816
0.790
0.780
0.770
0.756
0.758
0.750
0.768
0.780
0.790
0.800
0.794
0.810
0.804
0.800
0.800
0.798
0.786
0.794
0.788
0.796
0.788
0.778
0.788
0.794
0.820
0.854
0.846
0.840
0.866
0.828
0.838
0.812
0.788
0.776
0.770
0.764
0.748
0.756
0.786
0.792
0.822
0.836
0.832
0.814
0.814
0.822
0.832
0.814
0.814
0.828
0.842
0.852
0.860
0.866
0.876
0.840
0.828
0.816
0.826
0.824
0.820
0.842
0.868
0.866
0.892
0.906
0.872
0.872
0.870
0.864
0.858
0.854
0.862
0.846
0.836
0.822
0.834
0.830
0.850
0.870
0.860
0.832
0.840
0.846
0.844
0.844
0.830
0.826
0.822
0.836
0.856
0.882
0.898
0.942
0.954
0.936
0.908
0.886
0.848
0.836
0.838
0.834
0.848
0.880
0.906
0.910
0.880
0.866
0.844
0.824
0.822
0.802
0.804
0.814
0.832
0.840
0.846
0.850
0.842
0.836
0.832
0.816
0.808
0.788
0.786
0.776
0.788
0.804
0.852
0.868
0.852
0.864
0.832
0.830
0.830
0.802
0.796
0.788
0.772
0.772
0.762
0.758
0.768
0.790
0.804
0.836
0.830
0.840
0.808
0.808
0.828
0.886
0.870
0.886
0.888
0.864
0.884
0.896
0.886
0.940
0.930
0.944
0.944
0.930
0.942
0.884
0.876
0.868
0.842
0.840
0.838
0.840
0.854
0.852
0.884
0.904
0.888
0.900
0.874
0.854
0.844
0.844
0.842
0.842
0.840
0.882
0.876
0.904
0.950
0.940
0.926
0.930
0.906
0.882
0.852
0.844
0.846
0.856
0.898
0.916
0.918
0.940
0.944
0.920
0.910
0.914
0.882
1.498
1.132
0.868
0.878
0.904
0.886
0.894
0.872
0.878
0.872
0.876
0.882
0.854
0.872
0.912
0.924
0.900
0.906
0.882
0.882
0.896
0.900
0.916
0.924
0.946
0.938
0.934
0.916
0.918
0.916
0.922
0.940
0.952
0.934
0.930
0.930
0.924
0.892
0.888
0.882
0.850
0.884
0.918
0.944
0.938
0.910
0.892
0.858
0.852
0.848
0.872
0.894
0.908
0.882
0.840
0.840
0.848
0.848
0.826
0.840
0.824
0.830
0.830
0.806
0.808
0.794
0.770
0.804
0.846
0.902
0.912
0.940
0.932
0.900
0.880
0.836
0.810
0.802
0.778
0.756
0.746
0.732
0.732
0.720
0.714
0.698
0.700
0.682
0.674
0.656
0.668
0.676
0.720
0.730
0.770
0.752
0.828
0.794
0.784
0.814
0.814
0.796
0.778
0.764
0.744
0.750
0.748
0.738
0.754
0.732
0.752
0.762
0.778
0.760
0.774
0.778
0.774
0.770
0.778
0.792
0.796
0.794
0.808
0.808
0.796
0.788
0.774
0.758
0.740
0.736
0.748
0.756
0.778
0.776
0.790
0.804
0.786
0.794
0.812
0.788
0.810
0.822
0.800
0.824
0.824
0.810
0.838
0.864
0.844
0.830
0.838
0.814
0.796
0.786
0.776
0.770
0.760
0.740
0.730
0.740
0.740
0.740
0.750
0.754
0.764
0.778
0.796
0.806
0.814
0.812
0.798
0.780
0.774
0.768
0.746
0.766
0.786
0.792
0.808
0.834
0.860
0.876
0.796
0.826
0.832
0.536
0.302
0.820
0.794
0.776
0.766
0.774
0.814
0.850
0.866
0.890
0.858
0.814
0.798
0.788
0.764
0.762
0.750
0.754
0.764
0.778
0.806
0.850
0.866
0.840
0.840
0.802
0.800
0.794
0.780
0.764
0.766
0.754
0.762
0.770
0.784
0.818
0.860
0.904
0.894
0.934
0.934
0.902
0.862
0.852
0.852
0.852
0.864
0.844
0.842
0.840
0.838
0.850
0.888
0.922
0.902
0.918
0.908
0.876
0.836
0.828
0.808
0.812
0.810
0.820
0.852
0.860
0.874
0.878
0.854
0.830
0.812
0.798
0.782
0.772
0.758
0.750
0.738
0.736
0.738
0.718
0.702
0.706
0.716
0.728
0.730
0.732
0.746
0.758
0.756
0.762
0.756
0.754
0.764
0.766
0.748
0.738
0.728
0.720
0.724
0.742
0.758
0.824
0.866
0.858
0.910
0.918
0.910
0.862
0.852
0.854
0.840
0.840
0.806
0.792
0.804
0.788
0.794
0.796
0.778
0.800
0.802
0.802
0.786
0.792
0.788
0.772
0.762
0.782
0.784
0.788
0.790
0.796
0.784
0.792
0.788
0.796
0.790
0.790
0.794
0.790
0.800
0.784
0.796
0.790
0.782
0.794
0.810
0.796
0.810
0.816
0.824
0.802
0.816
0.824
0.820
0.830
0.848
0.846
0.870
0.848
0.838
0.798
0.788
0.774
0.762
0.768
0.760
0.774
0.778
0.780
0.914
0.928
0.940
0.918
0.904
0.896
0.842
0.838
0.848
0.848
0.832
0.810
0.796
0.778
0.770
0.760
0.760
0.750
0.730
0.736
0.746
0.772
0.790
0.802
0.804
0.792
0.798
0.800
0.780
0.794
0.806
0.812
0.838
0.830
0.854
0.884
0.888
0.888
0.878
0.858
0.840
0.816
0.816
0.836
0.870
0.880
0.864
0.838
0.808
0.798
0.790
0.804
0.814
0.832
0.824
1.532
0.804
0.788
0.766
0.752
0.746
0.742
0.754
0.756
0.762
0.780
0.804
0.792
0.806
0.816
0.798
0.806
0.808
0.792
0.794
0.778
0.766
0.770
0.788
0.780
0.778
0.786
0.796
0.802
0.786
0.790
0.780
0.768
0.750
0.734
0.730
0.732
0.734
0.740
0.742
0.740
0.750
0.754
0.752
0.752
0.772
0.784
0.786
0.784
0.770
0.752
0.738
0.722
0.720
0.714
0.714
0.722
0.742
0.758
0.788
0.794
0.780
0.776
0.762
0.766
0.764
0.762
0.760
0.762
0.748
0.764
0.768
0.776
0.778
0.802
0.826
0.836
0.870
0.862
0.846
0.856
0.850
0.832
0.840
0.832
0.864
0.876
0.886
0.890
0.896
0.884
0.852
0.862
0.860
0.876
0.884
0.918
0.874
0.906
0.930
0.892
0.850
0.824
0.810
0.814
0.828
0.850
0.862
0.884
0.886
0.898
0.896
0.884
0.846
0.824
0.838
0.858
0.858
0.874
0.894
0.912
0.924
0.900
0.886
0.850
0.832
0.862
0.874
0.890
0.882
0.892
0.902
0.880
0.898
0.912
0.900
0.912
0.896
0.854
0.828
0.846
0.828
0.820
0.808
0.876
0.878
0.880
0.896
0.884
0.886
0.908
0.942
0.918
0.912
0.868
0.858
0.880
0.892
0.898
0.884
0.888
0.894
0.874
0.856
0.814
0.810
0.794
0.778
0.744
0.738
0.734
0.730
0.752
0.772
0.792
0.858
0.916
0.924
0.876
0.868
0.854
0.822
0.818
0.806
0.810
0.830
0.852
0.878
0.864
0.872
0.862
0.856
0.824
0.816
0.804
0.798
0.808
0.830
0.826
0.836
0.824
0.824
0.822
0.802
0.788
0.792
0.808
0.804
0.826
0.830
0.828
0.814
0.800
0.774
0.752
0.748
0.750
0.744
0.758
0.756
0.778
0.802
0.816
0.832
0.824
0.822
0.820
0.798
0.780
0.768
0.768
0.782
0.816
0.846
0.830
0.860
0.860
0.842
0.830
0.810
0.792
0.786
0.784
0.776
0.768
0.782
0.802
0.812
0.808
0.806
0.784
0.780
0.782
0.778
0.796
0.840
0.842
0.884
0.900
0.894
0.878
0.868
0.836
0.852
0.854
0.850
0.826
0.806
0.814
0.846
0.844
0.844
0.844
0.848
0.836
0.822
0.798
0.790
0.788
0.778
0.768
0.764
0.774
0.774
0.800
0.818
0.812
0.806
0.808
0.812
0.794
0.784
0.780
0.764
0.754
0.740
0.734
0.736
0.746
0.760
0.780
0.780
0.786
0.770
0.778
0.782
0.792
0.790
0.784
0.782
0.792
0.810
0.820
0.822
0.820
0.802
0.796
0.794
0.786
0.796
0.784
0.782
0.778
0.772
0.776
0.774
0.770
0.768
0.778
0.782
0.780
0.774
0.760
0.758
0.748
0.738
0.732
0.728
0.730
0.720
0.718
0.722
0.724
0.728
0.736
0.738
0.744
0.738
0.734
0.724
0.732
0.740
0.748
0.748
0.750
0.758
0.768
0.764
0.758
0.752
0.738
0.738
0.740
0.752
0.762
0.768
0.764
0.754
0.746
0.746
0.754
0.774
0.778
0.792
0.796
0.782
0.788
0.792
0.794
0.778
0.766
0.748
0.740
0.738
0.738
0.732
0.722
0.718
0.728
0.742
0.750
0.766
0.776
0.770
0.756
0.750
0.742
0.764
0.774
0.786
0.786
0.786
0.780
0.784
0.788
0.794
0.822
0.850
0.852
0.846
0.826
0.820
0.798
0.786
0.774
0.764
0.758
0.740
0.740
0.746
0.768
0.812
0.846
0.866
0.874
0.888
0.868
0.860
0.834
0.812
0.794
0.770
0.762
0.766
0.780
0.778
0.764
0.762
0.772
0.786
0.808
0.818
0.838
0.828
0.838
0.836
0.842
0.844
0.840
0.856
0.860
0.846
0.846
0.848
0.840
0.824
0.810
0.790
0.786
0.780
0.784
0.790
0.806
0.816
0.816
0.806
0.796
0.796
0.792
0.784
0.778
0.770
0.760
0.750
0.756
0.770
0.782
0.766
0.766
0.758
0.754
0.758
0.774
0.782
0.780
0.762
0.766
0.770
0.768
0.772
0.762
0.752
0.744
0.744
0.750
0.750
0.750
0.740
0.742
0.738
0.732
0.728
0.722
0.722
0.730
0.756
0.782
0.808
0.818
0.800
0.788
0.778
0.758
0.746
0.736
0.726
0.716
0.706
0.716
0.716
0.722
0.716
0.714
0.730
0.726
0.734
0.748
0.764
0.772
0.778
0.790
0.800
0.794
0.790
0.790
0.792
0.780
0.764
0.768
0.766
0.766
0.774
0.768
0.772
0.786
0.792
0.802
0.802
0.788
0.790
0.798
0.792
0.802
0.818
0.828
0.800
0.790
0.776
0.762
0.750
0.742
0.714
0.716
0.716
0.718
0.718
0.716
0.720
0.740
0.758
0.774
0.794
0.788
0.784
0.778
0.772
0.764
0.764
0.754
0.748
0.734
0.716
0.716
0.720
0.726
0.726
0.720
0.724
0.728
0.736
0.734
0.748
0.752
0.762
0.778
0.792
0.794
0.802
0.800
0.792
0.776
0.760
0.748
0.746
0.754
0.760
0.762
0.762
0.776
0.778
0.774
0.774
0.788
0.802
0.810
0.810
0.800
0.788
0.792
0.778
0.776
0.772
0.772
0.766
0.754
0.756
0.760
0.752
0.732
0.738
0.742
0.764
0.768
0.780
0.784
0.786
0.790
0.798
0.810
0.810
0.814
0.826
0.842
0.862
0.862
0.848
0.838
0.830
0.808
0.810
0.806
0.810
0.786
0.784
0.776
0.776
0.784
0.792
0.802
0.804
0.796
0.802
0.790
0.784
0.774
0.754
0.744
0.740
0.736
0.742
0.736
0.738
0.754
0.760
0.778
0.786
0.768
0.770
0.774
0.770
0.768
0.778
0.772
0.776
0.770
0.770
0.770
0.774
0.772
0.766
0.760
0.754
0.742
0.740
0.728
0.730
0.726
0.732
0.742
0.754
0.748
0.758
0.746
0.748
0.746
0.742
0.746
0.730
0.734
0.760
0.770
0.792
0.800
0.804
0.796
0.784
0.784
0.772
0.768
0.772
0.776
0.788
0.794
0.808
0.800
0.800
0.800
0.798
0.798
0.790
0.790
0.790
0.782
0.766
0.754
0.754
0.748
0.748
0.750
0.766
0.762
0.766
0.780
0.802
0.808
0.810
0.790
0.780
0.778
0.762
0.756
0.766
0.776
0.780
0.792
0.802
0.826
0.830
0.820
0.820
0.816
0.816
0.792
0.784
0.776
0.764
0.756
0.772
0.790
0.806
0.830
0.812
0.812
0.818
0.822
0.806
0.818
0.828
0.826
0.826
0.832
0.828
0.808
0.814
0.826
0.816
0.816
0.820
0.824
0.820
0.816
0.810
0.798
0.794
0.788
0.780
0.768
0.758
0.744
0.740
0.746
0.762
0.788
0.804
0.802
0.794
0.782
0.762
0.756
0.752
0.754
0.752
0.752
0.758
0.760
0.762
0.770
0.772
0.768
0.758
0.752
0.736
0.740
0.752
0.768
0.782
0.788
0.790
0.780
0.782
0.780
0.768
0.756
0.748
0.732
0.726
0.728
0.724
0.722
0.724
0.724
0.734
0.720
0.606
0.872
0.724
0.730
0.724
0.728
0.726
0.766
0.826
0.848
0.852
0.854
0.834
0.828
0.824
0.816
0.788
0.780
0.764
0.756
0.746
0.738
0.740
0.746
0.738
0.748
0.750
0.748
0.760
0.752
0.750
0.760
0.774
0.768
0.778
0.782
0.778
0.772
0.762
0.760
0.742
0.740
0.744
0.744
0.736
0.738
0.734
0.740
0.734
0.728
0.720
0.712
0.720
0.728
0.744
0.754
0.786
0.804
0.830
0.848
0.850
0.846
0.838
0.834
0.832
0.820
0.820
0.798
0.798
0.796
0.806
0.788
0.776
0.792
0.804
0.810
0.810
0.816
0.814
0.810
0.812
0.822
0.834
0.844
0.856
0.850
0.826
0.804
0.808
0.796
0.788
0.774
0.772
0.774
0.790
0.800
0.814
0.836
0.828
0.822
0.798
0.796
0.786
0.794
0.808
0.818
0.836
0.852
0.838
0.846
0.864
0.848
0.838
0.858
0.856
0.836
0.828
0.820
0.820
0.818
0.812
0.806
0.806
0.808
0.798
0.798
0.804
0.804
0.802
0.800
0.798
0.786
0.790
0.788
0.778
0.774
0.768
0.768
0.754
0.752
0.752
0.770
0.780
0.778
0.788
0.806
0.812
0.820
0.824
0.824
0.822
0.822
0.824
0.798
0.798
0.796
0.788
0.792
0.796
0.792
0.778
0.786
0.766
0.778
0.770
0.766
0.770
0.768
0.762
0.768
0.774
0.760
0.752
0.744
0.742
0.740
0.738
0.736
0.740
0.744
0.750
0.762
0.766
0.760
0.774
0.794
0.816
0.846
0.838
0.840
0.832
0.814
0.800
0.792
0.776
0.764
0.754
0.748
0.748
0.738
0.742
0.742
0.744
0.732
0.720
0.730
0.724
0.720
0.716
0.720
0.734
0.754
0.764
0.786
0.778
0.804
0.794
0.800
0.800
0.792
0.780
0.782
0.776
0.770
0.770
0.764
0.768
0.776
0.792
0.808
0.818
0.830
0.820
0.812
0.810
0.808
0.802
0.792
0.786
0.780
0.772
0.770
0.764
0.750
0.758
0.782
0.808
0.822
0.836
0.832
0.824
0.822
0.804
0.794
0.788
0.790
0.782
0.774
0.778
0.776
0.782
0.780
0.772
0.762
0.764
0.766
0.764
0.752
0.752
0.748
0.734
0.732
0.740
0.742
0.758
0.772
0.782
0.806
0.820
0.818
0.840
0.850
0.852
0.836
0.834
0.826
0.804
0.802
0.796
0.796
0.788
0.788
0.782
0.766
0.754
0.756
0.756
0.760
0.758
0.754
0.746
0.740
0.734
0.732
0.740
0.758
0.760
0.788
0.806
0.800
0.800
0.790
0.772
0.754
0.742
0.742
0.744
0.742
0.734
0.732
0.740
0.756
0.768
0.764
0.758
0.740
0.740
0.744
0.744
0.734
0.748
0.760
0.750
0.748
0.746
0.736
0.738
0.736
0.744
0.746
0.766
0.786
0.794
0.796
0.812
0.816
0.810
0.794
0.796
0.794
0.802
0.800
0.794
0.788
0.770
0.768
0.772
0.776
0.782
0.794
0.816
0.826
0.824
0.828
0.832
0.828
0.820
0.824
0.824
0.800
0.772
0.776
0.780
0.780
0.778
0.784
0.774
0.764
0.746
0.734
0.740
0.744
0.766
0.786
0.796
0.804
0.832
0.818
0.836
0.820
0.830
0.818
0.818
0.804
0.790
0.786
0.784
0.792
0.800
0.812
0.822
0.830
0.840
0.832
0.814
0.808
0.798
0.782
0.782
0.772
0.752
0.746
0.746
0.742
0.736
0.748
0.746
0.734
0.728
0.720
0.728
0.742
0.754
0.766
0.784
0.802
0.800
0.800
0.790
0.778
0.772
0.756
0.744
0.738
0.726
0.730
0.738
0.744
0.762
0.766
0.744
0.760
0.754
0.746
0.744
0.748
0.744
0.758
0.762
0.756
0.744
0.748
0.754
0.760
0.760
0.754
0.754
0.770
0.760
0.744
0.744
0.748
0.750
0.750
0.752
0.744
0.744
0.744
0.744
0.756
0.762
0.774
0.796
0.814
0.796
0.792
0.782
0.768
0.756
0.754
0.750
0.742
0.740
0.728
0.720
0.722
0.726
0.734
0.748
0.756
0.756
0.760
0.752
0.758
0.758
0.752
0.748
0.742
0.740
0.736
0.732
0.732
0.732
0.722
0.720
0.726
0.728
0.732
0.738
0.742
0.734
0.732
0.722
0.712
0.706
0.702
0.710
0.718
0.722
0.734
0.764
0.790
0.788
0.810
0.810
0.816
0.798
0.794
0.782
0.764
0.754
0.740
0.754
0.780
0.822
0.830
0.842
0.840
0.816
0.806
0.786
0.762
0.756
0.766
0.768
0.778
0.772
0.762
0.760
0.756
0.744
0.748
0.742
0.732
0.726
0.714
0.726
0.722
0.734
0.744
0.756
0.750
0.752
0.752
0.750
0.764
0.758
0.768
0.786
0.796
0.796
0.792
0.786
0.776
0.772
0.764
0.754
0.752
0.752
0.760
0.772
0.770
0.794
0.812
0.828
0.830
0.838
0.846
0.822
0.814
0.822
0.822
0.814
0.806
0.798
0.804
0.806
0.852
0.876
0.880
0.878
0.848
0.842
0.816
0.788
0.792
0.778
0.770
0.758
0.754
0.766
0.782
0.790
0.782
0.800
0.800
0.828
0.808
0.784
0.788
0.798
0.802
0.808
0.810
0.816
0.808
0.816
0.840
0.844
0.838
0.828
0.832
0.828
0.854
0.844
0.830
0.840
0.852
0.836
0.840
0.848
0.824
0.828
0.826
0.818
0.818
0.804
0.790
0.800
0.796
0.818
0.830
0.820
0.844
0.828
0.826
0.816
0.816
0.820
0.822
0.814
0.808
0.814
0.800
0.826
0.828
0.838
0.822
0.802
0.782
0.776
0.782
0.792
0.796
0.800
0.810
0.822
0.818
0.820
0.810
0.794
0.794
0.800
0.792
0.826
0.834
0.844
0.844
0.820
0.798
0.778
0.756
0.746
0.746
0.744
0.754
0.802
0.832
0.866
0.872
0.830
0.808
0.792
0.786
0.774
0.764
0.768
0.782
0.810
0.818
0.822
0.830
0.836
0.838
0.832
0.838
0.818
0.810
0.800
0.794
0.770
0.752
0.740
0.734
0.728
0.724
0.738
0.754
0.746
0.756
0.754
0.736
0.740
0.738
0.740
0.756
0.778
0.780
0.794
0.790
0.800
0.796
0.790
0.792
0.794
0.796
0.804
0.820
0.830
0.814
0.816
0.828
0.834
0.818
0.802
0.802
0.794
0.762
0.752
0.744
0.732
0.744
0.748
0.766
0.776
0.760
0.746
0.738
0.726
0.724
0.714
0.702
0.700
0.708
0.724
0.754
0.778
0.802
0.778
0.774
0.764
0.760
0.750
0.746
0.734
0.732
0.736
0.732
0.738
0.738
0.734
0.734
0.728
0.726
0.722
0.730
0.734
0.718
0.718
0.726
0.748
0.776
0.804
0.824
0.832
0.814
0.798
0.782
0.764
0.754
0.738
0.732
0.738
0.736
0.738
0.740
0.738
0.740
0.728
0.718
0.714
0.720
0.722
0.730
0.758
0.752
0.766
0.770
0.772
0.774
0.764
0.748
0.746
0.752
0.754
0.770
0.760
0.764
0.762
0.760
0.752
0.740
0.726
0.726
0.724
0.728
0.732
0.746
0.742
0.768
0.768
0.774
0.774
0.766
0.752
0.750
0.758
0.762
0.764
0.760
0.762
0.770
0.766
0.756
0.746
0.734
0.726
0.720
0.730
0.752
0.782
0.782
0.802
0.832
0.834
0.832
0.810
0.812
0.814
0.848
0.852
0.854
0.860
0.866
0.846
0.832
0.812
0.804
0.796
0.800
0.794
0.810
0.840
0.822
0.818
0.822
0.800
0.796
0.774
0.764
0.746
0.754
0.758
0.772
0.782
0.794
0.820
0.814
0.824
0.840
0.846
0.832
0.830
0.826
0.826
0.808
0.800
0.794
0.788
0.770
0.756
0.774
0.802
0.816
0.828
0.840
0.844
0.824
0.818
0.806
0.784
0.768
0.756
0.752
0.758
0.766
0.776
0.770
0.796
0.830
0.862
0.876
0.862
0.824
0.810
0.814
0.800
0.788
0.798
0.800
0.800
0.794
0.798
0.802
0.802
0.780
0.776
0.766
0.750
0.748
0.748
0.758
0.766
0.768
0.764
0.764
0.764
0.764
0.762
0.762
0.760
0.744
0.738
0.738
0.742
0.746
0.736
0.722
0.726
0.744
0.744
0.728
0.730
0.736
0.748
0.772
0.798
0.818
0.828
0.812
0.808
0.798
0.800
0.784
0.762
0.744
0.732
0.724
0.722
0.724
0.722
0.724
0.722
0.724
0.726
0.718
0.720
0.720
0.712
0.710
0.722
0.724
0.714
0.724
0.744
0.750
0.778
0.796
0.790
0.790
0.798
0.794
0.792
0.786
0.782
0.812
0.794
0.768
0.790
0.778
0.774
0.748
0.772
0.758
0.772
0.784
0.790
0.794
0.794
0.794
0.794
0.784
0.784
0.762
0.752
0.768
0.788
0.810
0.844
0.866
0.884
0.856
0.850
0.844
0.828
0.806
0.798
0.804
0.822
0.830
0.820
0.826
0.826
0.808
0.812
0.806
0.808
0.776
0.772
0.758
0.758
0.754
0.750
0.748
0.750
0.776
0.802
0.830
0.818
0.808
0.810
0.802
0.788
0.780
0.770
0.758
0.772
0.772
0.764
0.760
0.746
0.748
0.762
0.774
0.782
0.774
0.796
0.786
0.778
0.758
0.764
0.762
0.762
0.802
0.846
0.888
0.932
0.924
0.936
0.864
0.858
0.874
0.854
0.842
0.836
0.828
0.828
0.808
0.790
0.800
0.810
0.826
0.832
0.834
0.840
0.826
0.810
0.802
0.798
0.792
0.800
0.794
0.810
0.804
0.800
0.806
0.778
0.756
0.756
0.758
0.760
0.772
0.776
0.792
0.820
0.834
0.836
0.828
0.826
0.828
0.808
0.812
0.818
0.808
0.828
0.832
0.820
0.808
0.808
0.796
0.784
0.792
0.802
0.810
0.840
0.848
0.836
0.848
0.864
0.856
0.860
0.904
0.872
0.894
0.900
0.858
0.882
0.890
0.884
0.866
0.856
0.860
0.848
0.862
0.882
0.878
0.878
0.842
0.810
0.792
0.790
0.794
0.802
0.800
0.798
0.794
0.796
0.788
0.788
0.790
0.772
0.768
0.800
0.802
0.822
0.828
0.822
0.814
0.820
0.816
0.806
0.814
0.824
0.824
0.846
0.822
0.842
0.846
0.828
0.826
0.830
0.834
0.828
0.840
0.860
0.824
0.842
0.824
0.814
0.804
0.792
0.778
0.784
0.792
0.792
0.790
0.772
0.764
0.778
0.802
0.800
0.818
0.840
0.858
0.858
0.852
0.824
0.826
0.824
0.852
0.868
0.868
0.870
0.830
0.800
0.786
0.760
0.770
0.778
0.828
0.852
0.872
0.860
0.828
0.822
0.796
0.778
0.780
0.776
0.756
0.762
0.754
0.742
0.742
0.736
0.730
0.716
0.706
0.716
0.714
0.738
0.760
0.778
0.812
0.792
0.788
0.790
0.784
0.784
0.764
0.774
0.756
0.766
0.764
0.760
0.780
0.820
0.838
0.840
0.818
0.830
0.812
0.812
0.804
0.804
0.818
0.800
0.798
0.786
0.782
0.776
0.808
0.788
0.796
0.782
0.800
0.776
0.766
0.764
0.768
0.768
0.774
0.776
0.776
0.798
0.806
0.796
0.768
0.778
0.796
0.810
0.810
0.818
0.822
0.814
0.808
0.790
0.784
0.802
0.804
0.832
0.858
0.870
0.856
0.858
0.826
0.798
0.772
0.760
0.746
0.734
0.728
0.768
0.858
0.834
0.884
0.914
0.930
0.926
0.936
0.916
0.904
0.874
0.852
0.840
0.834
0.822
0.822
0.814
0.802
0.794
0.784
0.772
0.762
0.756
0.744
0.732
0.736
0.752
0.762
0.780
0.794
0.794
0.804
0.808
0.802
0.812
0.824
0.820
0.816
0.820
0.798
0.792
0.802
0.804
0.806
0.808
0.812
0.808
0.830
0.824
0.826
0.834
0.824
0.808
0.798
0.774
0.760
0.758
0.752
0.738
0.740
0.740
0.742
0.732
0.728
0.752
0.754
0.758
0.770
0.788
0.806
0.790
0.786
0.788
0.788
0.792
0.790
0.776
0.764
0.770
0.760
0.772
0.764
0.776
0.780
0.784
0.760
0.752
0.744
0.734
0.722
1.418
0.696
0.690
0.686
0.672
0.678
0.684
0.682
0.682
0.684
0.684
0.690
0.694
0.708
0.714
0.712
0.720
0.728
0.734
0.744
0.740
0.748
0.746
0.742
0.746
0.754
0.748
0.760
0.760
0.788
0.802
0.828
0.814
0.794
0.782
0.764
0.758
0.742
0.738
0.730
0.732
0.732
0.724
0.736
0.724
0.744
0.726
0.732
0.724
0.720
0.712
0.710
0.704
0.690
0.672
0.680
0.670
0.698
0.702
0.714
0.720
0.710
0.732
0.726
0.730
0.722
0.726
0.740
0.764
0.780
0.794
0.790
1.412
0.830
0.830
0.842
0.854
0.862
0.836
0.812
0.806
0.792
0.792
0.782
0.780
0.774
0.786
0.800
0.816
0.814
0.826
0.850
0.862
0.816
0.822
0.822
0.816
0.790
0.788
0.772
0.792
0.842
0.866
0.892
0.900
0.912
0.884
0.876
0.850
0.844
0.838
0.812
0.810
0.828
0.794
0.786
0.760
0.760
0.748
0.752
0.738
0.734
0.728
0.722
0.718
0.732
0.736
0.746
0.766
0.774
0.750
0.758
0.752
0.740
0.748
0.756
0.732
0.732
0.748
0.734
0.726
0.744
0.738
0.726
0.742
0.752
0.762
0.764
0.762
0.772
0.774
0.768
0.762
0.762
0.756
0.760
0.754
0.746
0.732
0.734
0.730
0.724
0.730
0.714
0.716
0.710
0.694
0.674
0.688
0.708
0.730
0.728
0.734
0.736
0.724
0.730
0.776
0.786
0.802
0.788
0.778
0.772
0.758
0.752
0.740
0.746
0.736
0.748
0.746
0.744
0.746
0.740
0.748
0.742
0.746
0.744
0.746
0.750
0.752
0.766
0.774
0.762
0.762
0.768
0.760
0.768
0.772
0.776
0.778
0.776
0.790
0.786
0.800
0.786
0.782
0.770
0.766
0.774
0.774
0.784
0.778
0.790
0.798
0.834
0.814
0.808
0.824
0.824
0.822
0.836
0.828
0.818
0.822
0.806
0.796
0.772
0.766
0.748
0.764
0.762
0.778
0.788
0.796
0.828
0.810
0.822
0.810
0.800
0.780
0.770
0.758
0.750
0.738
0.756
0.768
0.788
0.810
0.808
0.820
0.816
0.818
0.794
0.784
0.790
0.790
0.788
0.788
0.762
0.764
0.758
0.746
0.756
0.754
0.764
0.764
0.778
0.772
0.792
0.792
0.784
0.766
0.768
0.774
0.772
0.780
0.796
0.796
0.806
0.814
0.812
0.826
0.836
0.840
0.836
0.842
0.850
0.848
0.840
0.822
0.812
0.790
0.790
0.778
0.788
0.780
0.790
0.776
0.794
0.802
0.800
0.800
0.810
0.794
0.806
0.806
0.812
0.818
0.834
0.828
0.826
0.848
0.838
0.826
0.818
0.804
0.800
0.784
0.784
0.768
0.764
0.754
0.760
0.756
0.788
0.782
0.792
0.774
0.776
0.782
0.768
0.758
0.768
0.760
0.746
0.752
0.746
0.764
0.774
0.774
0.774
0.776
0.756
0.750
0.742
0.728
0.720
0.722
0.730
0.744
0.748
0.780
0.812
0.830
0.828
0.820
0.824
0.826
0.806
0.812
0.818
0.820
0.822
0.846
0.848
0.848
0.846
0.846
0.840
0.846
0.850
0.874
0.886
0.864
0.858
0.840
0.802
0.826
0.820
0.840
0.862
0.878
0.884
0.832
0.842
0.830
0.796
0.772
0.800
0.782
0.782
0.812
0.828
0.786
0.796
0.792
0.762
0.752
0.738
0.738
0.728
0.730
0.728
0.726
0.710
0.722
0.724
0.728
0.752
0.782
0.780
0.794
0.782
0.782
0.786
0.748
0.760
0.736
0.730
0.720
0.718
0.708
0.716
0.720
0.746
0.742
0.752
0.762
0.756
0.760
0.754
0.738
0.750
0.742
0.738
0.756
0.762
0.758
0.768
0.782
0.794
0.772
0.786
0.772
0.776
0.776
0.768
0.770
0.768
0.770
0.768
0.770
0.778
0.774
0.776
0.770
0.758
0.754
0.740
0.728
0.722
0.728
0.730
0.734
0.758
0.768
0.786
0.798
0.798
0.832
0.826
0.818
0.808
0.788
0.780
0.764
0.752
0.750
0.752
0.746
0.750
0.748
0.746
0.752
0.766
0.758
0.754
0.764
0.762
0.746
0.748
0.734
0.728
0.728
0.750
0.766
0.772
0.786
0.778
0.800
0.816
0.824
0.798
0.800
0.818
0.826
0.834
0.818
0.806
0.772
0.772
0.764
0.758
0.754
0.762
0.780
0.812
0.860
0.854
0.840
0.820
0.784
0.780
0.776
0.772
0.774
0.782
0.780
0.800
0.804
0.794
0.798
0.796
0.800
0.794
0.782
0.772
0.766
0.776
0.792
0.820
0.814
0.816
0.822
0.814
0.792
0.778
0.780
0.780
0.776
0.772
0.790
0.806
0.804
0.802
0.780
0.768
0.756
0.750
0.754
0.756
0.760
0.766
0.756
0.746
0.766
0.786
0.810
0.812
0.838
0.860
0.882
0.880
0.874
0.834
0.836
0.828
0.820
0.820
0.802
0.804
0.810
0.800
0.816
0.838
0.820
0.830
0.844
0.850
0.848
0.860
0.862
0.880
0.884
0.884
0.876
0.866
0.846
0.846
0.836
0.826
0.848
0.854
0.832
0.848
0.868
0.838
0.846
0.868
0.860
0.886
0.854
0.868
0.878
0.846
0.842
0.832
0.824
0.828
0.812
0.814
0.818
0.816
0.820
0.818
0.820
0.814
0.808
0.806
0.802
0.806
0.808
0.792
0.788
0.794
0.814
0.804
0.790
0.788
0.796
0.788
0.794
0.798
0.800
0.802
0.810
0.816
0.796
0.772
0.778
0.768
0.762
0.750
0.742
0.750
0.758
0.776
0.802
0.820
0.786
0.778
0.784
0.790
0.786
0.776
0.766
0.754
0.754
0.740
0.736
0.738
0.738
0.746
0.770
0.778
0.792
0.780
0.774
0.782
0.812
0.818
0.842
0.838
0.854
0.832
0.836
0.830
0.824
0.828
0.824
0.822
0.828
0.828
0.820
0.830
0.840
0.852
0.854
0.854
0.858
0.850
0.854
0.848
0.838
0.848
0.832
0.842
0.850
0.848
0.838
0.826
0.838
0.826
0.816
0.804
0.792
0.784
0.762
0.770
0.766
0.768
0.770
0.780
0.766
0.760
0.758
0.748
0.748
0.742
0.736
0.732
0.726
0.726
0.720
0.730
0.720
0.720
0.724
0.710
0.710
0.708
0.690
0.682
0.684
0.692
0.686
0.700
0.706
0.714
0.722
0.736
0.732
0.744
0.746
0.752
0.746
0.748
0.746
0.754
0.742
0.742
0.734
0.738
0.736
0.734
0.728
0.712
0.720
0.730
0.724
0.722
0.724
0.734
0.730
0.746
0.736
0.726
0.738
0.732
0.730
0.724
0.728
0.720
0.728
0.720
0.712
0.726
0.716
0.730
0.736
0.750
0.740
0.730
0.728
0.738
0.756
0.760
0.758
0.758
0.766
0.770
0.782
0.780
0.762
0.764
0.766
0.770
0.784
0.804
0.806
0.800
0.788
0.784
0.790
0.790
0.780
0.786
0.796
0.804
0.796
0.788
0.776
0.758
0.752
0.762
0.770
0.782
0.788
0.784
0.792
0.788
0.772
0.782
0.786
0.794
0.794
0.788
0.798
0.780
0.788
0.778
0.800
0.828
0.856
0.864
0.856
0.858
0.844
0.804
0.790
0.782
0.770
0.776
0.772
0.774
0.792
0.814
0.830
0.842
0.818
0.818
0.820
0.820
0.814
0.788
0.794
0.798
0.796
0.814
0.818
0.832
0.840
0.854
0.840
0.836
0.814
0.814
0.800
0.788
0.766
0.750
0.758
0.766
0.786
0.806
0.814
0.800
0.806
0.802
0.790
0.800
0.792
0.796
0.812
0.814
0.816
0.806
0.808
0.804
0.804
0.802
0.798
0.802
0.792
0.804
0.792
0.802
0.804
0.798
0.818
0.824
0.810
0.838
0.828
0.814
0.826
0.812
0.820
0.848
0.840
0.854
0.878
0.862
0.864
0.872
0.850
0.852
0.854
0.838
0.838
0.848
0.838
0.824
0.804
0.804
0.798
0.794
0.790
0.794
0.778
0.772
0.776
0.766
0.780
0.786
0.780
0.794
0.800
0.790
0.806
0.814
0.812
0.820
0.802
0.800
0.786
0.772
0.754
0.750
0.744
0.760
0.782
0.800
0.810
0.840
0.858
0.846
0.850
0.850
0.840
0.856
0.858
0.856
0.870
0.876
0.870
0.876
0.876
0.852
0.834
0.834
0.834
0.834
0.834
0.826
0.828
0.822
0.822
0.818
0.792
0.796
0.788
0.786
0.794
0.788
0.782
0.794
0.806
0.800
0.818
0.826
0.814
0.812
0.804
0.816
0.818
0.802
0.802
0.806
0.806
0.802
0.828
0.840
0.858
0.860
0.858
0.844
0.856
0.866
0.862
0.856
0.838
0.812
0.810
0.782
0.786
0.774
0.766
0.764
0.774
0.792
0.812
0.818
0.824
0.832
0.822
0.818
0.820
0.824
0.818
0.816
0.802
0.800
0.794
0.790
0.782
0.776
0.778
0.758
0.764
0.808
0.850
0.894
0.890
0.902
0.904
0.878
0.880
0.878
0.854
0.884
0.904
0.876
0.878
0.888
0.860
0.876
0.886
0.864
0.878
0.864
0.854
0.852
0.848
0.830
0.836
0.850
0.856
0.848
0.856
0.856
0.854
0.868
0.876
0.872
0.884
0.906
0.882
0.894
0.882
0.850
0.842
0.832
0.818
0.820
0.824
0.820
0.816
0.814
0.794
0.776
0.758
0.764
0.782
0.780
0.794
0.806
0.802
0.808
0.812
0.810
0.804
0.814
0.832
0.840
0.850
0.860
0.856
0.866
0.868
0.852
0.846
0.834
0.832
0.844
0.830
0.840
0.838
0.844
0.824
0.834
0.840
0.820
0.820
0.828
0.816
0.826
0.834
0.836
0.832
0.836
0.824
0.832
0.826
0.808
0.810
0.812
0.802
0.808
0.810
0.816
0.814
0.832
0.852
0.840
0.850
0.852
0.850
0.846
0.842
0.818
0.808
0.804
0.792
0.786
0.794
0.788
0.774
0.770
0.756
0.766
0.778
0.792
0.802
0.814
0.802
0.808
0.808
0.830
0.840
0.862
0.878
0.868
0.878
0.868
0.858
0.856
0.864
0.856
0.856
0.854
0.820
0.808
0.800
0.778
0.780
0.782
0.780
0.798
0.812
0.812
0.826
0.832
0.842
0.858
0.846
0.818
0.808
0.800
0.788
0.790
0.790
0.800
0.822
0.858
0.854
0.880
0.876
0.858
0.858
0.838
0.816
0.816
0.798
0.804
0.822
0.834
0.884
0.934
0.946
0.960
0.930
0.924
0.914
0.896
0.882
0.854
0.850
0.872
0.876
0.914
0.922
0.928
0.952
0.946
0.920
0.896
0.910
0.908
0.914
0.920
0.914
0.914
0.926
0.918
0.940
0.940
0.934
0.910
0.892
0.894
0.884
0.898
0.902
0.878
0.842
0.854
0.848
0.856
0.844
0.854
0.862
0.850
0.868
0.878
0.884
0.888
0.880
0.862
0.864
0.864
0.858
0.844
0.836
0.836
0.832
0.832
0.844
0.846
0.854
0.860
0.882
0.880
0.878
0.846
0.838
0.828
0.788
0.778
0.788
0.792
0.812
0.828
0.844
0.858
0.888
0.898
0.880
0.864
0.838
0.836
0.828
0.836
0.856
0.872
0.872
0.880
0.874
0.856
0.862
0.866
0.844
0.884
0.886
0.874
0.868
0.858
0.826
0.806
0.780
0.798
0.812
0.810
0.820
0.814
0.832
0.830
0.840
0.840
0.842
0.848
0.838
0.834
0.822
0.810
0.808
0.806
0.812
0.824
0.840
0.846
0.858
0.872
0.864
0.890
0.888
0.888
0.894
0.870
0.860
0.856
0.848
0.842
0.858
0.868
0.850
0.878
0.880
0.860
0.872
0.888
0.860
0.864
0.878
0.854
0.848
0.840
0.836
0.838
0.844
0.840
0.848
0.864
0.872
0.856
0.856
0.844
0.834
0.830
0.828
0.844
0.836
0.824
0.828
0.798
0.794
0.808
0.800
0.816
0.814
0.810
0.806
0.800
0.792
0.800
0.800
0.794
0.800
0.800
0.798
0.812
0.812
0.796
0.802
0.804
0.784
0.812
0.810
0.818
0.796
0.816
0.802
0.802
0.790
0.796
0.806
0.828
0.814
0.834
0.864
0.882
0.890
0.886
0.894
0.898
0.880
0.880
0.880
0.860
0.864
0.876
0.850
0.866
0.880
0.872
0.858
0.868
0.842
0.822
0.820
0.782
0.778
0.774
0.770
0.764
0.774
0.788
0.778
0.780
0.768
0.766
0.756
0.772
0.808
0.830
0.828
0.850
0.874
0.872
0.902
0.912
0.904
0.910
0.922
0.920
0.902
0.918
0.920
0.904
0.924
0.930
0.912
0.920
0.910
0.884
0.886
0.890
0.898
0.886
0.906
0.912
0.886
0.898
0.882
0.852
0.846
0.852
0.842
0.846
0.868
0.886
0.870
0.878
0.866
0.850
0.832
0.830
0.814
0.804
0.812
0.818
0.808
0.822
0.834
0.828
0.836
0.844
0.844
0.822
0.844
0.846
0.838
0.838
0.820
0.794
0.786
0.768
0.756
0.764
0.762
0.784
0.814
0.836
0.850
0.866
0.866
0.852
0.864
0.856
0.852
0.868
0.868
0.854
0.852
0.860
0.838
0.824
0.836
0.864
0.872
0.890
0.900
0.904
0.898
0.918
0.942
0.948
0.962
0.950
0.936
0.936
0.930
0.928
0.906
0.892
0.874
0.890
0.888
0.888
0.896
0.878
0.906
0.902
0.878
0.906
0.896
0.890
0.916
0.906
0.918
0.946
0.960
0.952
0.954
0.924
0.928
0.912
0.896
0.882
0.862
0.858
0.838
0.848
0.848
0.826
0.834
0.810
0.812
0.818
0.814
0.838
0.860
0.870
0.882
0.882
0.864
0.874
0.872
0.860
0.864
0.868
0.866
0.872
0.892
0.882
0.876
0.888
0.876
0.868
0.876
0.864
0.856
0.854
0.852
0.868
0.874
0.856
0.844
0.818
0.786
0.782
0.766
0.754
0.762
0.762
0.764
0.784
0.794
0.804
0.826
0.858
0.822
0.800
0.796
0.782
0.768
0.768
0.758
0.746
0.758
0.748
0.758
0.758
0.754
0.770
0.768
0.768
0.772
0.794
0.794
0.786
0.784
0.788
0.792
0.790
0.786
0.786
0.780
0.782
0.784
0.782
0.772
0.756
0.758
0.732
0.724
0.732
0.740
0.758
0.772
0.766
0.796
0.826
0.818
0.808
0.832
0.808
0.818
0.812
0.796
0.796
0.792
0.786
0.768
0.770
0.796
0.824
0.854
0.878
0.864
0.866
0.830
0.830
0.844
0.866
0.844
0.846
0.858
0.866
0.868
0.916
0.934
0.910
0.894
0.888
0.858
0.856
0.836
0.838
0.842
0.846
0.818
0.828
0.840
0.854
0.852
0.836
0.846
0.854
0.846
0.840
0.838
0.838
0.848
0.858
0.876
0.870
0.886
0.878
0.874
0.612
0.270
0.424
0.476
0.846
0.846
0.812
0.808
0.812
0.808
0.806
0.838
0.864
0.884
0.900
0.890
0.878
0.858
0.826
0.812
0.804
0.804
0.822
0.820
0.828
0.832
0.834
0.830
0.824
0.830
0.802
0.810
0.800
0.802
0.792
0.770
0.786
0.838
0.838
0.862
0.884
0.860
0.874
0.870
0.878
0.874
0.876
0.878
0.884
0.888
0.880
0.884
0.888
0.850
0.852
0.848
0.838
0.826
0.826
0.824
0.820
0.850
0.886
0.890
0.872
0.862
0.864
0.838
0.826
0.840
0.858
0.878
0.912
0.910
0.924
0.914
0.892
0.902
0.898
0.872
0.884
0.882
0.862
0.870
0.876
0.870
0.880
0.904
0.884
0.900
0.900
0.886
0.892
0.890
0.864
0.884
0.892
0.900
0.894
0.890
0.866
0.880
0.892
0.884
0.870
0.866
0.864
0.840
0.846
0.860
0.852
0.850
0.862
0.846
0.850
0.846
0.814
0.796
0.802
0.794
0.768
0.770
0.750
0.740
0.738
0.730
0.730
0.736
0.736
0.746
0.740
0.738
0.738
0.728
0.728
0.720
0.714
0.704
0.710
0.716
0.728
0.750
0.756
0.780
0.800
0.834
0.832
0.826
0.852
0.828
0.844
0.830
0.828
0.840
0.828
0.862
0.852
0.846
0.848
0.816
0.822
0.812
0.810
0.802
0.798
0.794
0.798
0.784
0.780
0.766
0.762
0.756
0.744
0.740
0.738
0.732
0.726
0.726
0.732
0.726
0.724
0.722
0.720
0.724
0.714
0.724
0.716
0.716
0.716
0.716
0.710
0.706
0.714
0.704
0.710
0.708
0.698
0.696
0.700
0.690
0.706
0.708
0.724
0.720
0.724
0.706
0.722
0.712
0.694
0.698
0.710
0.704
0.692
0.702
0.692
0.698
0.686
0.680
0.676
0.682
0.688
0.692
0.692
0.694
0.694
0.678
0.672
0.680
0.680
0.686
0.670
0.682
0.682
0.670
0.668
0.678
0.680
0.664
0.684
0.684
0.682
0.698
0.702
0.702
0.726
0.716
0.710
0.730
0.718
0.718
0.720
0.718
0.722
0.758
0.770
0.768
0.750
0.764
0.756
0.756
0.754
0.758
0.750
0.756
0.750
0.754
0.766
0.760
0.792
0.790
0.764
0.760
0.802
0.816
0.822
0.806
0.774
0.748
0.756
0.746
0.756
0.774
0.778
0.814
0.822
0.822
0.810
0.798
0.796
0.788
0.768
0.774
0.758
0.772
0.758
0.752
0.756
0.776
0.788
0.774
0.776
0.778
0.768
0.752
0.760
0.754
0.748
0.760
0.756
0.784
0.816
0.834
0.852
0.848
0.864
0.864
0.840
0.836
0.824
0.804
0.796
0.778
0.770
0.770
0.768
0.782
0.812
0.812
0.822
0.814
0.794
0.786
0.766
0.762
0.774
0.760
0.752
0.740
0.730
0.734
0.722
0.710
0.708
0.724
0.718
0.736
0.744
0.750
0.754
0.754
0.768
0.778
0.774
0.802
0.818
0.776
0.798
0.798
0.806
0.798
0.816
0.820
0.796
0.796
0.820
0.884
0.954
0.946
0.942
0.930
0.906
0.922
0.910
0.878
0.876
0.856
0.854
0.866
0.860
0.888
0.900
0.888
0.902
0.876
0.882
0.894
0.878
0.880
0.848
0.824
0.828
0.818
0.810
0.830
0.828
0.856
0.870
0.896
0.900
0.886
0.860
0.864
0.862
0.848
0.854
0.858
0.870
0.868
0.838
0.838
0.826
0.802
0.804
0.810
0.792
0.794
0.802
0.812
0.816
0.820
0.858
0.870
0.834
0.830
0.808
0.822
0.816
0.830
0.870
0.870
0.896
0.904
0.892
0.920
0.932
0.944
0.918
0.936
0.926
0.906
0.908
0.902
0.910
0.934
0.922
0.948
0.942
0.956
0.944
0.952
0.952
0.966
0.942
0.948
0.946
0.906
0.914
0.922
0.916
0.932
0.906
0.914
0.890
0.882
0.906
0.872
0.880
0.866
0.858
0.868
0.840
0.820
0.812
0.812
0.762
0.768
0.756
0.740
0.728
0.734
0.724
0.726
0.734
0.748
0.748
0.766
0.784
0.792
0.792
0.800
0.792
0.786
0.782
0.782
0.774
0.766
0.768
0.772
0.782
0.794
0.756
0.754
0.748
0.740
0.736
0.726
0.712
0.726
0.788
0.776
0.812
0.840
0.876
0.880
0.900
0.896
0.866
0.836
0.800
0.790
0.790
0.766
0.768
0.774
0.772
0.782
0.810
0.838
0.822
0.850
0.890
0.858
0.844
0.858
0.866
0.844
0.854
0.860
0.846
0.836
0.842
0.830
0.802
0.812
0.828
0.844
0.854
0.862
0.864
0.858
0.846
0.852
0.846
0.852
0.826
0.834
0.820
0.808
0.792
0.782
0.788
0.780
0.774
0.768
0.780
0.762
0.772
0.782
0.774
0.762
0.762
0.756
0.750
0.750
0.742
0.794
0.784
0.770
0.760
0.756
0.738
0.726
0.742
0.740
0.750
0.734
0.722
0.740
0.724
0.728
0.732
0.740
0.746
0.754
0.764
0.766
0.782
0.784
0.790
0.780
0.754
0.750
0.736
0.736
0.728
0.732
0.740
0.738
0.736
0.738
0.742
0.734
0.726
0.718
0.508
0.696
0.682
0.686
0.672
0.688
0.686
0.690
0.716
0.708
0.716
0.728
0.724
0.720
0.728
0.720
0.714
0.718
0.700
0.698
0.722
0.712
0.716
0.722
0.712
0.722
0.738
0.728
0.744
0.754
0.752
0.762
0.780
0.772
0.764
0.782
0.760
0.764
0.768
0.772
0.776
0.806
0.830
0.836
0.864
0.860
0.838
0.844
0.846
0.840
0.816
0.826
0.828
0.810
0.800
0.804
0.794
0.778
0.784
0.790
0.766
0.772
0.782
0.790
0.772
0.768
0.780
0.782
0.768
0.776
0.788
0.802
0.788
0.784
0.800
0.804
0.788
0.786
0.784
0.768
0.764
0.778
0.772
0.762
0.778
0.780
0.768
0.768
0.794
0.780
0.772
0.778
0.772
0.790
0.814
0.838
0.826
0.850
0.856
0.828
0.836
0.842
0.800
0.762
0.758
0.748
0.738
0.730
0.738
0.740
0.776
0.768
0.786
0.800
0.864
0.844
0.834
0.852
0.856
0.844
0.842
0.850
0.840
0.854
0.822
0.828
0.848
0.862
0.874
0.912
0.930
0.950
0.974
0.960
0.952
0.934
0.956
0.946
0.938
0.958
0.920
0.912
0.908
0.926
0.906
0.926
0.910
0.894
0.898
0.906
0.908
0.938
0.948
0.942
0.968
0.944
0.926
0.942
0.926
0.896
0.914
0.914
0.878
0.836
0.812
0.838
0.884
0.906
0.902
0.906
0.912
0.926
0.942
0.926
0.944
0.930
0.898
0.894
0.870
0.854
0.864
0.854
0.858
0.858
0.852
0.866
0.882
0.888
0.906
0.932
0.928
0.946
0.944
0.936
0.938
0.956
0.920
0.934
0.940
0.934
0.948
0.944
0.936
0.954
0.960
0.938
0.948
0.948
0.932
0.940
0.930
0.920
0.932
0.916
0.892
0.878
0.844
0.820
0.792
0.786
0.800
0.820
0.854
0.886
0.896
0.918
0.886
0.880
0.890
0.916
0.902
0.880
0.876
0.864
0.860
0.864
0.854
0.848
0.830
0.824
0.810
0.798
0.798
0.796
0.796
0.798
0.798
0.790
0.784
0.792
0.798
0.814
0.834
0.826
0.808
0.796
0.808
0.838
0.848
0.822
0.820
0.818
0.808
0.784
0.766
0.774
0.782
0.812
0.832
0.824
0.826
0.832
0.836
0.832
0.824
0.828
0.832
0.828
0.850
0.868
0.876
0.884
0.900
0.884
0.886
0.884
0.868
0.864
0.862
0.830
0.826
0.826
0.822
0.822
0.844
0.842
0.856
0.870
0.868
0.880
0.888
0.876
0.872
0.882
0.880
0.868
0.888
0.900
0.896
0.920
0.932
0.916
0.922
0.920
0.896
0.912
0.900
0.878
0.912
0.932
0.896
0.936
0.942
0.920
0.932
0.908
0.870
0.828
0.842
0.878
0.890
0.900
0.928
0.914
0.924
0.928
0.912
0.932
0.950
0.946
0.940
0.912
0.898
0.868
0.880
0.912
0.924
0.930
0.934
0.898
0.914
0.876
0.894
0.912
0.924
0.914
0.936
0.938
0.932
0.916
0.922
0.918
0.922
0.950
0.974
0.966
0.966
0.950
0.904
0.910
0.934
0.936
0.928
0.922
0.898
0.902
0.926
0.916
0.896
0.900
0.902
0.908
0.948
0.958
0.966
0.966
0.922
0.880
0.898
0.892
0.894
0.902
0.916
0.920
0.950
0.928
0.940
0.954
0.932
0.950
0.944
0.944
0.948
0.928
0.944
0.956
0.928
0.940
0.950
0.932
0.900
0.910
0.916
0.898
0.906
0.912
0.906
0.906
0.882
0.894
0.880
0.868
0.854
0.834
0.822
0.786
0.810
0.848
0.888
0.914
0.922
0.908
0.924
0.888
0.850
0.826
0.800
0.788
0.796
0.824
0.844
0.862
0.876
0.892
0.904
0.912
0.920
0.916
0.888
0.882
0.906
0.898
0.878
0.872
0.868
0.844
0.864
0.862
0.864
0.884
0.900
0.918
0.924
0.890
0.866
0.864
0.854
0.858
0.852
0.848
0.844
0.842
0.828
0.842
0.858
0.860
0.878
0.890
0.872
0.870
0.872
0.858
0.864
0.870
0.850
0.852
0.856
0.852
0.840
0.846
0.848
0.852
0.872
0.884
0.862
0.858
0.852
0.842
0.842
0.830
0.826
0.816
0.810
0.794
0.780
0.790
0.800
0.822
0.846
0.856
0.866
0.884
0.866
0.852
0.866
0.854
0.844
0.852
0.862
0.860
0.874
0.880
0.872
0.866
0.868
0.860
0.838
0.836
0.836
0.832
0.850
0.858
0.858
0.884
0.900
0.896
0.902
0.898
0.876
0.864
0.856
0.848
0.856
0.866
0.862
0.888
0.908
0.898
0.900
0.902
0.888
0.894
0.898
0.892
0.914
0.918
0.902
0.908
0.920
0.902
0.906
0.892
0.868
0.866
0.868
0.864
0.884
0.894
0.888
0.900
0.916
0.902
0.892
0.890
0.866
0.862
0.866
0.852
0.856
0.880
0.898
0.894
0.930
0.930
0.912
0.918
0.912
0.892
0.884
0.866
0.848
0.844
0.848
0.842
0.850
0.862
0.852
0.862
0.878
0.870
0.862
0.868
0.860
0.848
0.846
0.846
0.844
0.854
0.878
0.896
0.890
0.896
0.864
0.842
0.822
0.792
0.786
0.786
0.800
0.828
0.844
0.846
0.850
0.852
0.842
0.856
0.856
0.836
0.842
0.854
0.856
0.872
0.904
0.908
0.922
0.934
0.928
0.922
0.930
0.920
0.918
0.908
0.894
0.886
0.870
0.884
0.904
0.886
0.886
0.896
0.898
0.890
0.892
0.874
0.886
0.898
0.892
0.904
0.900
0.890
0.898
0.912
0.910
0.916
0.888
0.834
0.840
0.834
0.832
0.830
0.846
0.874
0.886
0.896
0.906
0.896
0.898
0.882
0.878
0.878
0.872
0.848
0.844
0.842
0.820
0.802
0.822
0.862
0.896
0.906
0.906
0.878
0.868
0.874
0.882
0.894
0.924
0.942
0.928
0.944
0.920
0.912
0.918
0.918
0.918
0.940
0.932
0.936
0.938
0.918
0.912
0.922
0.902
0.900
0.902
0.862
0.816
0.808
0.782
0.776
0.764
0.742
0.728
0.716
0.712
0.716
0.738
0.726
0.732
0.752
0.748
0.744
0.756
0.732
0.752
0.754
0.750
0.736
0.752
0.752
0.744
0.758
0.760
0.762
0.778
0.784
0.758
0.748
0.784
0.786
0.794
0.806
0.790
0.786
0.782
0.770
0.780
0.762
0.766
0.768
0.764
0.764
0.758
0.754
0.782
0.784
0.806
0.798
0.780
0.772
0.772
0.766
0.756
0.758
0.766
0.774
0.774
0.760
0.762
0.760
0.756
0.762
0.774
0.766
0.756
0.754
0.780
0.784
0.820
0.858
0.860
0.858
0.822
0.834
0.842
0.860
0.878
0.882
0.890
0.894
0.892
0.916
0.904
0.908
0.912
0.888
0.898
0.870
0.870
0.862
0.840
0.848
0.856
0.852
0.848
0.832
0.820
0.814
0.816
0.800
0.804
0.816
0.826
0.848
0.884
0.888
0.896
0.912
0.874
0.866
0.852
0.816
0.796
0.778
0.774
0.784
0.800
0.794
0.786
0.806
0.856
0.906
0.970
0.960
0.956
0.982
0.970
0.958
0.936
0.940
0.942
0.942
0.928
0.930
0.934
0.904
0.884
0.870
0.834
0.820
0.836
0.872
0.922
0.916
0.940
0.970
0.962
0.976
1.010
0.972
0.980
0.998
0.984
0.978
0.924
0.948
0.984
1.020
1.048
1.032
0.988
0.950
0.890
0.858
0.834
0.814
0.804
0.804
0.798
0.780
0.794
0.812
0.830
0.870
0.920
0.888
0.858
0.890
0.940
0.962
0.952
0.952
0.940
0.972
0.988
0.988
0.988
0.960
0.968
0.962
0.966
0.924
0.910
0.922
0.918
0.906
0.898
0.870
0.836
0.828
0.814
0.814
0.800
0.790
0.808
0.832
0.886
0.940
0.970
0.978
0.954
0.946
0.948
0.952
0.956
0.934
0.962
0.968
0.950
0.988
0.998
0.964
0.970
0.984
0.954
0.966
0.978
0.950
0.968
0.966
0.942
0.964
0.968
0.962
0.964
0.982
0.990
1.000
0.952
0.924
0.918
0.896
0.888
0.882
0.870
0.882
0.866
0.850
0.852
0.854
0.858
0.846
0.856
0.866
0.884
0.880
0.880
0.852
0.814
0.798
0.794
0.790
0.828
0.920
0.968
0.968
0.898
0.904
0.964
0.990
1.004
1.014
0.998
0.998
1.006
1.004
1.006
1.010
0.984
0.980
0.994
0.986
0.956
0.978
1.000
0.980
0.998
1.002
0.980
0.986
1.008
1.006
0.988
1.002
0.998
0.968
0.978
0.982
0.966
0.966
0.982
0.984
0.960
0.968
0.956
0.942
0.962
0.958
0.930
0.952
0.962
0.942
0.952
0.964
0.950
0.948
0.964
0.954
0.944
0.970
0.970
0.930
0.942
0.946
0.932
0.946
0.960
0.946
0.948
0.966
0.930
0.916
0.924
0.924
0.918
0.944
0.962
0.936
0.952
0.962
0.936
0.942
0.944
0.926
0.936
0.956
0.924
0.932
0.934
0.914
0.914
0.940
0.940
0.936
0.958
0.962
0.934
0.952
0.950
0.942
0.944
0.970
0.980
0.956
0.978
0.962
0.954
0.968
0.962
0.924
0.950
0.956
0.938
0.956
0.972
0.954
0.966
0.970
0.950
0.952
0.962
0.950
0.956
0.960
0.974
0.960
0.974
0.990
0.970
0.974
0.978
0.970
0.946
0.956
0.962
0.940
0.970
0.980
0.970
0.962
0.976
0.960
0.940
0.950
0.952
0.934
0.952
0.962
0.940
0.940
0.954
0.944
0.944
0.952
0.948
0.940
0.952
0.944
0.910
0.920
0.920
0.904
0.900
0.908
0.906
0.896
0.920
0.930
0.926
0.924
0.940
0.940
0.926
0.930
0.920
0.902
0.922
0.930
0.922
0.942
0.946
0.926
0.936
0.952
0.944
0.926
0.940
0.944
0.916
0.934
0.950
0.932
0.940
0.950
0.936
0.934
0.946
0.942
0.922
0.940
0.952
0.932
0.938
0.964
0.972
0.940
0.958
0.948
0.922
0.926
0.936
0.928
0.940
0.958
0.952
0.936
0.946
0.938
0.918
0.926
0.924
0.914
0.916
0.932
0.922
0.934
0.948
0.956
0.932
0.946
0.936
0.906
0.904
0.916
0.898
0.910
0.920
0.914
0.918
0.934
0.928
0.914
0.938
0.928
0.914
0.930
0.940
0.924
0.930
0.934
0.914
0.914
0.922
0.914
0.914
0.928
0.922
0.900
0.870
0.856
0.832
0.800
0.790
0.796
0.822
0.850
0.880
0.918
0.938
0.938
0.962
0.962
0.964
0.972
0.964
0.980
0.992
0.986
0.996
0.994
0.978
0.978
0.976
0.958
0.964
0.972
0.944
0.918
0.934
0.928
0.910
0.934
0.942
0.910
0.916
0.930
0.924
0.912
0.922
0.928
0.914
0.918
0.930
0.906
0.898
0.900
0.900
0.890
0.882
0.888
0.892
0.882
0.890
0.916
0.932
0.930
0.946
0.960
0.950
0.918
0.908
0.906
0.882
0.888
0.926
0.946
0.924
0.944
0.924
0.896
0.906
0.928
0.912
0.920
0.924
0.926
0.944
0.968
0.974
0.950
0.964
0.960
0.942
0.952
0.958
0.942
0.934
0.950
0.944
0.922
0.942
0.938
0.916
0.938
0.954
0.934
0.922
0.924
0.910
0.890
0.886
0.896
0.896
0.882
0.894
0.906
0.892
0.894
0.902
0.900
0.886
0.902
0.926
0.918
0.898
0.914
0.916
0.898
0.904
0.920
0.910
0.892
0.906
0.914
0.884
0.880
0.892
0.900
0.872
0.880
0.890
0.878
0.858
0.868
0.878
0.872
0.874
0.876
0.900
0.930
0.934
0.888
0.894
0.872
0.848
0.850
0.832
0.824
0.828
0.814
0.794
0.768
0.796
0.808
0.836
0.854
0.886
0.872
0.896
0.920
0.948
0.956
0.962
0.990
1.004
0.992
0.994
1.018
1.024
0.982
0.966
0.978
0.998
0.962
0.954
0.974
0.974
0.938
0.960
0.972
0.938
0.948
0.948
0.890
0.878
0.876
0.884
0.882
0.908
0.914
0.880
0.878
0.908
0.928
0.924
0.962
0.984
0.974
0.952
0.956
0.960
0.938
0.926
0.944
0.900
0.852
0.856
0.874
0.886
0.890
0.930
0.960
0.946
0.966
0.978
0.958
0.972
0.984
0.962
0.944
0.944
0.954
0.964
0.932
0.940
0.952
0.962
0.942
0.964
0.976
0.954
0.922
0.934
0.940
0.912
0.890
0.896
0.900
0.888
0.886
0.912
0.926
0.912
0.912
0.930
0.942
0.924
0.916
0.938
0.938
0.924
0.908
0.914
0.906
0.878
0.886
0.882
0.874
0.840
0.832
0.840
0.862
0.868
0.914
0.942
0.928
0.934
0.956
0.956
0.950
0.950
0.934
0.912
0.930
0.940
0.938
0.916
0.936
0.936
0.908
0.912
0.918
0.902
0.854
0.842
0.844
0.850
0.878
0.920
0.962
0.948
0.958
0.972
0.954
0.968
0.982
0.980
0.952
0.968
0.978
0.954
0.972
0.982
0.962
0.936
0.962
0.972
0.948
0.948
0.962
0.928
0.922
0.934
0.948
0.922
0.916
0.948
0.958
0.926
0.934
0.950
0.952
0.910
0.898
0.870
0.850
0.858
0.886
0.896
0.918
0.950
0.944
0.960
0.968
0.952
0.966
0.974
0.956
0.940
0.956
0.956
0.910
0.924
0.930
0.922
0.904
0.902
0.922
0.930
0.904
0.932
0.914
0.884
0.896
0.910
0.902
0.870
0.866
0.878
0.864
0.854
0.854
0.858
0.872
0.874
0.882
0.910
0.932
0.926
0.920
0.944
0.946
0.906
0.906
0.932
0.940
0.914
0.922
0.940
0.940
0.938
0.968
0.986
0.946
0.934
0.942
0.950
0.916
0.870
0.858
0.846
0.832
0.858
0.900
0.914
0.948
0.988
0.994
1.008
1.024
0.996
0.998
0.996
0.984
0.954
0.948
0.926
0.872
0.856
0.848
0.836
0.828
0.844
0.876
0.918
0.926
0.966
0.996
0.966
0.982
0.984
0.978
0.974
0.992
0.998
0.996
0.966
0.978
0.982
0.964
0.954
0.964
0.952
0.886
0.858
0.846
0.834
0.836
0.852
0.908
0.934
0.966
0.992
0.962
0.942
0.930
0.904
0.886
0.894
0.902
0.888
0.902
0.918
0.914
0.914
0.944
0.948
0.928
0.930
0.952
0.926
0.932
0.942
0.924
0.916
0.924
0.898
0.848
0.840
0.854
0.874
0.890
0.948
1.006
1.002
1.008
1.036
0.998
1.008
1.000
0.996
0.950
0.960
0.970
0.970
0.916
0.932
0.944
0.938
0.902
0.916
0.926
0.928
0.914
0.908
0.914
0.918
0.908
0.948
0.982
0.962
0.958
0.968
0.974
0.930
0.936
0.948
0.934
0.908
0.932
0.942
0.920
0.896
0.892
0.904
0.900
0.910
0.932
0.946
0.926
0.934
0.952
0.992
0.926
0.918
0.924
0.932
0.922
0.952
1.006
1.016
0.994
1.008
1.030
1.040
0.974
0.916
0.894
0.870
0.864
0.892
0.928
0.936
0.980
0.978
0.918
0.914
0.906
0.892
0.914
0.954
0.946
0.956
0.974
0.964
0.968
0.978
0.962
0.956
0.972
0.932
0.882
0.864
0.858
0.854
0.880
0.922
0.956
0.968
0.996
1.004
0.978
0.988
0.992
0.944
0.876
0.854
0.856
0.852
0.850
0.834
0.844
0.864
0.902
0.920
0.958
0.988
0.992
1.000
1.000
1.000
0.986
0.996
0.998
0.992
0.974
1.002
1.006
1.006
0.972
0.964
0.982
0.960
0.944
0.942
0.920
0.864
0.862
0.870
0.870
0.894
0.954
0.948
0.952
0.962
0.948
0.946
0.966
0.970
0.954
0.974
0.978
0.972
0.940
0.940
0.944
0.930
0.916
0.928
0.938
0.930
0.894
0.916
0.916
0.896
0.876
0.896
0.870
0.838
0.844
0.876
0.908
0.920
0.952
0.970
0.958
0.972
0.976
0.946
0.948
0.944
0.928
0.900
0.908
0.904
0.898
0.916
0.920
0.908
0.930
0.950
0.930
0.912
0.932
0.954
0.926
0.922
0.934
0.958
0.938
0.938
0.938
0.916
0.908
0.932
0.920
0.900
0.902
0.918
0.924
0.902
0.930
0.954
0.946
0.922
0.948
0.960
0.954
0.942
0.960
0.968
0.936
0.930
0.946
0.936
0.904
0.912
0.910
0.910
0.892
0.904
0.922
0.910
0.910
0.928
0.928
0.906
0.894
0.908
0.924
0.916
0.892
0.898
0.914
0.916
0.928
0.964
0.994
0.964
0.972
0.988
0.994
0.956
0.980
0.986
0.978
0.960
0.980
0.994
0.994
0.966
0.980
0.990
0.974
0.954
0.972
0.998
0.976
0.956
0.974
0.980
0.986
0.988
0.950
0.886
0.876
0.870
0.846
0.870
0.912
0.914
0.908
0.914
0.926
0.930
0.958
0.976
0.956
0.970
0.980
0.958
0.960
0.976
0.978
0.952
0.982
0.988
0.976
0.946
0.964
0.982
0.958
0.956
0.974
0.988
0.966
0.960
0.974
0.974
0.930
0.932
0.948
0.940
0.934
0.950
0.940
0.918
0.928
0.936
0.938
0.904
0.928
0.938
0.920
0.920
0.928
0.924
0.940
0.974
0.980
0.962
0.980
0.986
0.982
0.952
0.966
0.974
0.966
0.938
0.942
0.954
0.952
0.932
0.932
0.962
0.982
0.956
0.948
0.980
0.984
0.952
0.936
0.938
0.946
0.916
0.928
0.944
0.942
0.930
0.956
0.950
0.910
0.912
0.912
0.888
0.880
0.898
0.900
0.896
0.888
0.904
0.882
0.852
0.858
0.872
0.900
0.916
0.958
0.980
0.964
0.944
0.952
0.960
0.954
0.966
0.990
0.980
0.962
0.960
0.970
0.954
0.966
0.984
0.980
0.980
0.990
0.964
0.950
0.966
0.938
0.944
0.958
0.940
0.932
0.948
0.906
0.862
0.860
0.876
0.892
0.910
0.954
0.960
0.928
0.956
0.976
0.972
0.990
1.006
0.996
0.976
0.982
0.984
0.966
0.950
0.956
0.972
0.964
0.986
0.980
0.968
0.970
0.968
0.968
0.946
0.940
0.950
0.958
0.946
0.922
0.948
0.950
0.940
0.928
0.912
0.880
0.842
0.836
0.828
0.826
0.854
0.896
0.942
0.912
0.936
0.956
0.932
0.938
0.950
0.936
0.934
0.944
0.940
0.926
0.950
0.960
0.952
0.980
0.996
0.984
0.970
0.984
1.002
0.986
0.990
1.026
1.022
0.984
0.986
0.994
0.958
0.930
0.944
0.954
0.964
0.958
0.976
0.992
0.976
0.992
0.998
0.982
0.948
0.984
0.992
0.968
0.964
0.966
0.964
0.924
0.928
0.958
0.960
0.926
0.952
0.992
0.998
0.974
0.988
1.006
0.980
0.956
0.972
0.988
0.978
0.984
1.000
1.004
0.970
0.956
0.976
0.986
0.976
0.982
0.992
0.992
0.974
0.982
1.002
1.000
0.976
0.996
0.984
0.950
0.950
0.972
0.966
0.926
0.930
0.946
0.956
0.942
0.978
0.988
0.988
0.958
0.972
0.974
0.936
0.894
0.892
0.912
0.936
0.966
1.006
1.028
0.982
0.984
0.990
0.976
0.958
0.972
0.976
0.964
0.960
0.982
0.992
0.962
0.960
0.980
0.954
0.938
0.928
0.946
0.950
0.946
0.930
0.946
0.952
0.948
0.934
0.970
0.988
0.948
0.950
0.968
0.968
0.946
0.954
0.972
0.964
0.934
0.952
0.962
0.940
0.944
0.966
0.968
0.954
0.956
0.968
0.946
0.934
0.946
0.974
0.942
0.928
0.940
0.960
0.962
0.950
0.966
0.976
0.956
0.938
0.954
0.944
0.926
0.922
0.942
0.962
0.954
0.952
0.972
0.978
0.956
0.956
0.952
0.956
0.936
0.928
0.944
0.960
0.948
0.944
0.962
0.964
0.928
0.922
0.924
0.924
0.914
0.946
0.980
0.978
0.964
0.978
0.976
0.940
0.938
0.944
0.946
0.920
0.912
0.908
0.890
0.870
0.830
0.798
0.800
0.790
0.814
0.848
0.882
0.912
0.920
0.952
0.966
0.972
0.972
0.980
0.988
0.994
1.004
1.010
1.012
1.010
1.008
0.996
0.988
1.002
1.008
0.962
0.964
0.980
0.968
0.924
0.938
0.946
0.916
0.920
0.940
0.922
0.920
0.946
0.958
0.928
0.934
0.944
0.968
0.942
0.962
0.976
0.946
0.942
0.942
0.918
0.906
0.904
0.936
0.962
0.970
0.954
0.944
0.964
0.974
0.946
0.930
0.950
0.968
0.968
0.960
0.966
0.968
0.950
0.920
0.936
0.944
0.936
0.924
0.950
0.968
0.942
0.940
0.948
0.948
0.918
0.932
0.932
0.920
0.908
0.926
0.932
0.910
0.900
0.900
0.910
0.924
0.924
0.926
0.942
0.962
0.946
0.938
0.938
0.924
0.908
0.914
0.930
0.930
0.912
0.936
0.962
0.950
0.918
0.926
0.932
0.922
0.876
0.882
0.900
0.896
0.886
0.922
0.952
0.944
0.916
0.932
0.936
0.936
0.904
0.896
0.888
0.904
0.890
0.904
0.928
0.944
0.976
0.938
0.916
0.874
0.858
0.848
0.850
0.870
0.922
0.974
0.970
0.986
0.986
0.968
0.994
0.962
0.902
0.864
0.842
0.824
0.804
0.794
0.778
0.756
0.780
0.784
0.798
0.824
0.860
0.876
0.866
0.880
0.920
0.950
0.918
0.908
0.914
0.922
0.896
0.926
0.958
0.966
0.930
0.972
0.998
0.992
0.956
0.968
0.982
0.968
0.930
0.910
0.924
0.946
0.934
0.916
0.950
0.976
0.958
0.946
0.964
0.960
0.928
0.920
0.948
0.962
0.944
0.920
0.934
0.954
0.910
0.900
0.896
0.888
0.874
0.904
0.936
0.952
0.946
0.938
0.962
0.980
0.958
0.958
0.976
0.972
0.938
0.964
0.972
0.966
0.930
0.946
0.950
0.920
0.916
0.922
0.940
0.922
0.938
0.960
0.976
0.958
0.968
0.986
0.986
0.954
0.942
0.958
0.960
0.926
0.920
0.930
0.932
0.896
0.896
0.918
0.908
0.892
0.900
0.948
0.960
0.952
0.984
1.002
0.966
0.972
0.976
0.958
0.932
0.944
0.952
0.962
0.938
0.948
0.962
0.970
0.948
0.932
0.954
0.966
0.936
0.944
0.948
0.920
0.936
0.948
0.950
0.918
0.932
0.952
0.926
0.928
0.950
0.950
0.914
0.922
0.928
0.902
0.896
0.924
0.972
0.976
0.966
0.992
0.998
0.972
0.970
0.988
0.984
0.952
0.960
0.974
0.986
0.962
0.978
1.004
0.998
0.958
0.972
0.984
0.964
0.936
0.946
0.966
0.970
0.940
0.932
0.968
0.974
0.952
0.952
0.974
0.990
0.954
0.952
0.962
0.960
0.928
0.938
0.970
0.976
0.950
0.954
0.978
0.982
0.938
0.948
0.964
0.958
0.928
0.950
0.954
0.974
0.940
0.924
0.916
0.928
0.882
0.858
0.872
0.900
0.904
0.962
0.994
0.994
0.992
0.994
0.980
0.970
0.978
0.976
0.980
0.950
0.974
0.988
1.008
0.982
0.976
1.014
1.032
1.000
0.952
0.954
0.958
0.952
0.968
1.020
1.056
1.012
0.984
1.022
1.012
0.986
0.952
0.978
0.998
0.982
0.930
0.934
0.920
0.878
0.864
0.886
0.926
0.964
0.972
1.010
1.028
0.990
0.984
0.992
0.970
0.952
0.960
0.970
0.962
0.956
0.982
1.000
0.982
0.966
0.998
1.018
0.992
0.948
0.966
0.956
0.940
0.914
0.926
0.942
0.938
0.910
0.906
0.924
0.932
0.916
0.940
0.944
0.920
0.938
0.968
0.960
0.946
0.958
0.974
0.944
0.940
0.960
0.976
0.950
0.960
0.998
1.004
0.978
0.978
0.986
0.974
0.962
0.984
1.004
1.004
0.972
0.980
0.992
0.986
0.962
0.956
0.950
0.966
0.952
0.930
0.970
0.998
0.974
0.968
1.000
1.004
0.962
0.936
0.930
0.930
0.926
0.918
0.942
0.984
0.996
0.952
0.952
0.968
0.972
0.946
0.952
0.974
0.984
0.952
0.956
0.984
0.990
0.964
0.940
0.954
0.980
0.966
0.928
0.944
0.952
0.938
0.912
0.916
0.912
0.908
0.896
0.924
0.966
0.996
0.966
0.978
0.998
0.986
0.946
0.948
0.956
0.938
0.926
0.948
0.954
0.944
0.918
0.938
0.948
0.946
0.926
0.934
0.946
0.956
0.936
0.954
0.972
0.976
0.954
0.952
0.974
0.974
0.936
0.930
0.938
0.944
0.930
0.930
0.950
0.950
0.918
0.912
0.910
0.906
0.882
0.890
0.910
0.948
0.940
0.934
0.948
0.958
0.932
0.936
0.950
0.954
0.942
0.944
0.966
0.982
0.950
0.952
0.958
0.966
0.940
0.938
0.960
0.968
0.950
0.958
0.984
0.968
0.924
0.894
0.898
0.896
0.910
0.912
0.942
0.984
0.968
0.960
0.984
0.988
0.974
0.950
0.972
0.976
0.960
0.940
0.948
0.952
0.946
0.924
0.934
0.950
0.962
0.938
0.948
0.960
0.956
0.954
0.920
0.898
0.898
0.902
0.942
0.992
1.040
1.012
1.006
1.010
0.996
0.956
0.954
0.964
0.970
0.942
0.960
0.992
0.990
0.958
0.966
0.980
0.958
0.952
0.932
0.904
0.882
0.892
0.916
0.952
0.964
0.974
1.016
1.002
0.966
0.976
0.972
0.924
0.914
0.944
0.958
0.944
0.952
0.984
0.998
0.958
0.958
0.956
0.924
0.904
0.898
0.918
0.946
0.930
0.920
0.946
0.952
0.934
0.936
0.946
0.948
0.924
0.928
0.928
0.930
0.902
0.908
0.922
0.934
0.898
0.874
0.856
0.838
0.824
0.828
0.840
0.882
0.896
0.924
0.980
0.998
0.974
0.980
0.994
1.002
1.000
0.994
1.002
1.008
0.990
0.980
1.006
1.028
0.998
0.988
1.004
1.012
0.970
0.956
0.980
0.974
0.942
0.948
0.960
0.944
0.924
0.948
0.946
0.922
0.922
0.938
0.942
0.912
0.888
0.916
0.936
0.924
0.912
0.936
0.960
0.926
0.892
0.900
0.926
0.922
0.900
0.910
0.934
0.968
0.938
0.908
0.932
0.946
0.926
0.910
0.950
0.966
0.966
0.910
0.920
0.936
0.940
0.908
0.916
0.930
0.940
0.942
0.912
0.932
0.946
0.952
0.922
0.920
0.922
0.938
0.920
0.898
0.916
0.922
0.906
0.882
0.884
0.880
0.888
0.900
0.894
0.920
0.960
0.974
0.952
0.942
0.950
0.958
0.930
0.908
0.932
0.938
0.924
0.904
0.922
0.944
0.950
0.926
0.942
0.958
0.962
0.932
0.928
0.936
0.958
0.944
0.926
0.934
0.946
0.922
0.890
0.896
0.906
0.924
0.904
0.910
0.926
0.938
0.910
0.924
0.934
0.942
0.920
0.926
0.948
0.946
0.914
0.918
0.930
0.934
0.924
0.906
0.912
0.920
0.920
0.902
0.882
0.904
0.928
0.926
0.906
0.888
0.902
0.910
0.930
0.924
0.932
0.946
0.966
0.932
0.916
0.928
0.936
0.918
0.906
0.900
0.904
0.886
0.874
0.906
0.928
0.924
0.910
0.918
0.924
0.908
0.890
0.910
0.932
0.930
0.902
0.902
0.920
0.932
0.912
0.904
0.924
0.932
0.924
0.910
0.918
0.934
0.924
0.906
0.926
0.946
0.944
0.912
0.930
0.922
0.926
0.886
0.878
0.884
0.898
0.900
0.884
0.896
0.900
0.900
0.886
0.882
0.900
0.918
0.914
0.896
0.896
0.908
0.916
0.916
0.894
0.914
0.938
0.940
0.918
0.930
0.940
0.948
0.914
0.912
0.916
0.918
0.900
0.898
0.914
0.910
0.898
0.904
0.928
0.936
0.920
0.908
0.916
0.910
0.892
0.884
0.890
0.910
0.938
0.938
0.928
0.962
0.988
0.960
0.938
0.956
0.960
0.930
0.896
0.900
0.934
0.918
0.898
0.900
0.922
0.954
0.950
0.924
0.934
0.940
0.942
0.904
0.886
0.908
0.918
0.910
0.886
0.888
0.882
0.884
0.876
0.902
0.918
0.922
0.898
0.900
0.920
0.922
0.904
0.898
0.920
0.924
0.904
0.890
0.912
0.922
0.908
0.894
0.906
0.914
0.916
0.894
0.892
0.906
0.918
0.912
0.888
0.900
0.912
0.914
0.888
0.896
0.904
0.912
0.896
0.882
0.898
0.902
0.910
0.892
0.880
0.890
0.898
0.894
0.878
0.906
0.922
0.914
0.896
0.898
0.906
0.912
0.888
0.884
0.884
0.880
0.864
0.842
0.842
0.836
0.844
0.856
0.874
0.914
0.958
0.948
0.922
0.940
0.946
0.932
0.896
0.916
0.922
0.940
0.910
0.918
0.952
0.978
0.960
0.936
0.964
0.976
0.978
0.942
0.924
0.934
0.934
0.908
0.878
0.900
0.916
0.914
0.894
0.894
0.906
0.916
0.898
0.896
0.912
0.896
0.880
0.886
0.886
0.876
0.860
0.860
0.852
0.838
0.818
0.820
0.830
0.870
0.912
0.928
0.972
0.986
0.964
0.974
0.978
0.984
0.942
0.924
0.932
0.942
0.928
0.898
0.910
0.920
0.918
0.912
0.892
0.914
0.914
0.910
0.894
0.872
0.858
0.846
0.844
0.826
0.846
0.858
0.846
0.864
0.880
0.898
0.880
0.882
0.888
0.882
0.866
0.874
0.894
0.904
0.882
0.892
0.914
0.944
0.926
0.926
0.946
0.942
0.918
0.886
0.906
0.926
0.918
0.894
0.880
0.888
0.902
0.902
0.876
0.892
0.898
0.886
0.872
0.878
0.856
0.840
0.846
0.852
0.874
0.880
0.916
0.946
0.946
0.918
0.918
0.922
0.930
0.906
0.900
0.904
0.888
0.864
0.856
0.886
0.904
0.906
0.888
0.904
0.920
0.932
0.916
0.934
0.956
0.966
0.948
0.950
0.948
0.934
0.906
0.900
0.922
0.940
0.932
0.928
0.946
0.950
0.918
0.900
0.876
0.834
0.812
0.806
0.794
0.806
0.806
0.794
0.788
0.772
0.750
0.738
0.730
0.732
0.764
0.788
0.832
0.836
0.874
0.888
0.896
0.896
0.896
0.924
0.932
0.922
0.898
0.908
0.932
0.930
0.900
0.904
0.920
0.910
0.884
0.898
0.918
0.932
0.898
0.898
0.908
0.932
0.922
0.906
0.912
0.916
0.892
0.874
0.868
0.864
0.856
0.876
0.912
0.936
0.918
0.936
0.958
0.950
0.928
0.918
0.936
0.946
0.936
0.912
0.942
0.956
0.952
0.928
0.964
0.952
0.952
0.946
0.928
0.950
0.958
0.938
0.928
0.966
1.002
0.956
0.934
0.960
0.980
0.958
0.930
0.938
0.962
0.936
0.942
0.988
0.990
0.974
0.940
0.928
0.936
0.930
0.908
0.878
0.868
0.868
0.868
0.890
0.928
0.972
0.968
0.968
0.992
0.988
0.948
0.936
0.958
0.962
0.960
0.928
0.928
0.936
0.930
0.920
0.904
0.912
0.916
0.904
0.866
0.834
0.808
0.796
0.806
0.880
0.946
0.928
0.972
1.000
0.986
0.966
0.972
0.984
0.962
0.944
0.950
0.936
0.920
0.908
0.930
0.948
0.956
0.964
0.990
0.998
0.966
0.962
0.972
0.964
0.936
0.938
0.946
0.954
0.930
0.952
0.970
0.946
0.922
0.926
0.920
0.926
0.914
0.932
0.968
0.970
0.960
0.972
0.986
0.978
0.954
0.926
0.930
0.950
0.952
0.934
0.940
0.954
0.966
0.944
0.932
0.942
0.940
0.920
0.924
0.932
0.918
0.912
0.904
0.922
0.926
0.914
0.918
0.936
0.936
0.916
0.892
0.910
0.926
0.918
0.904
0.940
0.964
0.922
0.904
0.900
0.888
0.876
0.836
0.832
0.830
0.842
0.858
0.854
0.902
0.938
0.984
1.004
0.978
0.990
0.976
0.944
0.936
0.946
0.966
0.956
0.914
0.936
0.962
0.976
0.956
0.970
0.996
0.990
0.954
0.906
0.872
0.848
0.828
0.830
0.858
0.910
0.956
0.956
0.962
0.988
1.000
0.980
0.944
0.948
0.962
0.982
0.966
0.964
0.956
0.970
0.940
0.950
0.970
0.984
0.970
0.994
1.006
0.992
0.974
0.992
1.002
0.988
0.956
0.974
0.974
0.984
0.966
0.956
0.972
0.978
0.976
0.970
0.978
0.986
0.964
0.930
0.936
0.944
0.944
0.932
0.936
0.956
0.962
0.940
0.932
0.948
0.956
0.940
0.912
0.924
0.932
0.930
0.920
0.910
0.948
0.944
0.916
0.888
0.908
0.916
0.912
0.892
0.908
0.932
0.948
0.916
0.914
0.956
0.968
0.960
0.926
0.924
0.932
0.942
0.928
0.924
0.936
0.944
0.948
0.928
0.924
0.944
0.948
0.924
0.922
0.944
0.942
0.942
0.916
0.928
0.934
0.954
0.934
0.918
0.940
0.954
0.942
0.918
0.932
0.940
0.954
0.940
0.930
0.954
0.960
0.944
0.924
0.920
0.934
0.932
0.918
0.900
0.912
0.930
0.932
0.920
0.898
0.912
0.936
0.938
0.916
0.928
0.942
0.946
0.924
0.910
0.922
0.926
0.908
0.884
0.906
0.920
0.932
0.916
0.922
0.934
0.954
0.932
0.922
0.940
0.954
0.952
0.928
0.918
0.938
0.924
0.914
0.890
0.888
0.892
0.884
0.882
0.868
0.866
0.876
0.882
0.878
0.870
0.902
0.932
0.942
0.926
0.924
0.942
0.934
0.912
0.916
0.922
0.922
0.902
0.900
0.916
0.932
0.932
0.910
0.926
0.946
0.962
0.942
0.938
0.966
0.966
0.946
0.928
0.964
0.986
0.978
0.934
0.928
0.930
0.948
0.928
0.908
0.934
0.956
0.944
0.922
0.920
0.928
0.920
0.912
0.882
0.890
0.910
0.924
0.916
0.918
0.944
0.964
0.948
0.912
0.934
0.934
0.934
0.914
0.916
0.916
0.920
0.906
0.896
0.922
0.936
0.946
0.922
0.918
0.928
0.932
0.906
0.876
0.898
0.912
0.920
0.902
0.888
0.896
0.906
0.896
0.888
0.898
0.914
0.930
0.914
0.896
0.922
0.932
0.930
0.906
0.896
0.900
0.892
0.898
0.878
0.878
0.906
0.920
0.920
0.906
0.914
0.944
0.946
0.928
0.904
0.920
0.928
0.920
0.902
0.926
0.938
0.942
0.926
0.934
0.944
0.942
0.928
0.898
0.896
0.906
0.918
0.916
0.906
0.920
0.936
0.948
0.918
0.924
0.948
0.952
0.946
0.916
0.936
0.936
0.922
0.886
0.868
0.874
0.876
0.866
0.844
0.828
0.824
0.824
0.812
0.798
0.768
0.760
0.760
0.764
0.784
0.802
0.820
0.828
0.830
0.838
0.856
0.868
0.888
0.914
0.936
0.960
0.990
1.008
0.980
0.958
0.968
0.972
0.956
0.936
0.948
0.936
0.920
0.886
0.898
0.910
0.908
0.900
0.920
0.924
0.908
0.908
0.924
0.910
0.896
0.892
0.904
0.926
0.926
0.932
0.934
0.940
0.930
0.908
0.916
0.896
0.894
0.894
0.910
0.898
0.894
0.924
0.936
0.906
0.898
0.920
0.928
0.916
0.896
0.898
0.916
0.930
0.926
0.944
0.968
0.970
0.964
0.982
0.968
0.924
0.934
0.928
0.930
0.896
0.908
0.924
0.932
0.916
0.930
0.920
0.918
0.910
0.926
0.948
0.962
0.950
0.946
0.970
0.986
0.968
0.952
0.966
0.974
0.952
0.950
0.968
0.962
0.938
0.928
0.940
0.936
0.906
0.918
0.938
0.918
0.914
0.948
0.970
0.936
0.926
0.948
0.940
0.918
0.916
0.928
0.944
0.914
0.902
0.924
0.928
0.930
0.916
0.920
0.934
0.938
0.918
0.898
0.914
0.938
0.938
0.924
0.924
0.948
0.952
0.934
0.936
0.950
0.950
0.932
0.904
0.914
0.910
0.902
0.896
0.896
0.908
0.906
0.890
0.884
0.886
0.896
0.876
0.878
0.890
0.904
0.904
0.892
0.894
0.920
0.926
0.896
0.894
0.908
0.924
0.912
0.916
0.956
0.976
0.952
0.934
0.950
0.956
0.938
0.908
0.910
0.926
0.950
0.924
0.924
0.942
0.976
0.966
0.956
0.980
0.982
0.956
0.934
0.936
0.954
0.958
0.932
0.934
0.956
0.968
0.952
0.938
0.978
0.992
0.970
0.950
0.960
0.970
0.934
0.918
0.930
0.946
0.954
0.942
0.956
0.988
0.986
0.964
0.966
0.960
0.944
0.926
0.916
0.932
0.934
0.924
0.904
0.924
0.920
0.940
0.920
0.910
0.912
0.916
0.910
0.876
0.860
0.846
0.818
0.780
0.772
0.746
0.758
0.776
0.796
0.824
0.830
0.832
0.826
0.844
0.856
0.868
0.882
0.896
0.912
0.916
0.890
0.862
0.830
0.816
0.806
0.806
0.806
0.804
0.814
0.830
0.852
0.850
0.862
0.882
0.896
0.882
0.904
0.920
0.934
0.926
0.936
0.962
0.974
0.950
0.926
0.944
0.944
0.942
0.918
0.934
0.944
0.928
0.914
0.946
0.948
0.922
0.896
0.906
0.918
0.914
0.886
0.894
0.902
0.906
0.886
0.902
0.912
0.920
0.894
0.904
0.922
0.908
0.902
0.906
0.918
0.900
0.896
0.918
0.926
0.912
0.930
0.948
0.924
0.890
0.892
0.890
0.888
0.868
0.890
0.910
0.940
0.948
0.938
0.958
0.968
0.948
0.944
0.958
0.954
0.942
0.916
0.930
0.940
0.924
0.934
0.950
0.976
0.962
0.974
1.004
1.014
1.008
0.976
0.976
0.938
0.872
0.846
0.834
0.842
0.866
0.880
0.928
0.976
0.968
0.976
1.006
0.996
0.950
0.966
0.968
0.946
0.926
0.936
0.946
0.936
0.920
0.942
0.960
0.964
0.926
0.930
0.950
0.956
0.924
0.906
0.928
0.932
0.908
0.896
0.928
0.942
0.916
0.924
0.950
0.944
0.918
0.942
0.950
0.918
0.916
0.954
0.954
0.926
0.932
0.966
0.978
0.954
0.940
0.958
0.946
0.910
0.902
0.932
0.962
0.910
0.904
0.922
0.920
0.898
0.884
0.902
0.928
0.938
0.926
0.952
0.968
0.958
0.914
0.914
0.922
0.926
0.896
0.886
0.912
0.930
0.918
0.912
0.932
0.938
0.910
0.900
0.918
0.940
0.936
0.918
0.932
0.944
0.946
0.918
0.928
0.948
0.946
0.918
0.926
0.932
0.936
0.914
0.910
0.922
0.930
0.906
0.896
0.894
0.906
0.880
0.868
0.888
0.904
0.892
0.904
0.922
0.930
0.910
0.910
0.924
0.920
0.900
0.910
0.924
0.924
0.910
0.924
0.948
0.940
0.920
0.904
0.922
0.932
0.906
0.892
0.906
0.914
0.896
0.890
0.920
0.944
0.918
0.902
0.924
0.928
0.918
0.896
0.914
0.940
0.936
0.922
0.930
0.940
0.928
0.908
0.914
0.914
0.906
0.890
0.890
0.920
0.946
0.928
0.926
0.954
0.970
0.942
0.924
0.946
0.954
0.930
0.906
0.930
0.942
0.948
0.936
0.966
1.002
1.000
0.966
0.966
0.974
0.958
0.918
0.898
0.922
0.942
0.936
0.912
0.920
0.932
0.936
0.918
0.928
0.944
0.956
0.942
0.944
0.962
0.968
0.950
0.958
0.980
0.974
0.938
0.948
0.974
0.972
0.952
0.982
0.990
0.982
0.954
0.962
0.976
0.950
0.918
0.924
0.930
0.922
0.906
0.888
0.902
0.920
0.902
0.892
0.902
0.906
0.914
0.902
0.922
0.948
0.960
0.934
0.920
0.946
0.948
0.926
0.916
0.942
0.968
0.944
0.936
0.940
0.946
0.926
0.910
0.936
0.960
0.948
0.920
0.944
0.960
0.944
0.908
0.914
0.936
0.932
0.894
0.888
0.898
0.918
0.886
0.886
0.898
0.922
0.914
0.890
0.894
0.894
0.890
0.890
0.906
0.932
0.946
0.922
0.916
0.934
0.936
0.924
0.908
0.924
0.938
0.924
0.916
0.940
0.972
0.954
0.942
0.962
0.980
0.988
0.956
0.966
0.972
0.966
0.934
0.942
0.956
0.946
0.908
0.922
0.926
0.912
0.896
0.894
0.910
0.930
0.906
0.894
0.912
0.924
0.932
0.896
0.914
0.922
0.920
0.898
0.910
0.922
0.940
0.918
0.908
0.930
0.964
0.940
0.922
0.946
0.956
0.936
0.914
0.928
0.944
0.926
0.902
0.912
0.926
0.928
0.896
0.892
0.910
0.916
0.892
0.886
0.894
0.892
0.884
0.886
0.912
0.908
0.908
0.900
0.926
0.934
0.918
0.912
0.934
0.950
0.938
0.914
0.932
0.936
0.936
0.908
0.896
0.916
0.918
0.880
0.860
0.868
0.882
0.876
0.880
0.916
0.938
0.972
0.938
0.948
0.966
0.954
0.918
0.932
0.940
0.930
0.906
0.912
0.924
0.924
0.902
0.902
0.916
0.930
0.914
0.892
0.908
0.928
0.924
0.900
0.908
0.912
0.896
0.884
0.896
0.914
0.916
0.896
0.906
0.918
0.920
0.906
0.890
0.910
0.906
0.896
0.882
0.896
0.912
0.928
0.904
0.924
0.944
0.944
0.926
0.920
0.942
0.952
0.924
0.914
0.926
0.930
0.900
0.888
0.906
0.900
0.880
0.860
0.854
0.864
0.890
0.880
0.896
0.928
0.954
0.946
0.932
0.930
0.924
0.902
0.878
0.888
0.900
0.900
0.890
0.898
0.914
0.926
0.918
0.920
0.938
0.950
0.924
0.904
0.924
0.940
0.954
0.930
0.930
0.948
0.958
0.920
0.916
0.930
0.944
0.930
0.914
0.936
0.948
0.936
0.902
0.906
0.912
0.914
0.898
0.876
0.872
0.870
0.862
0.872
0.900
0.942
0.932
0.914
0.920
0.924
0.906
0.890
0.910
0.918
0.902
0.890
0.910
0.928
0.910
0.904
0.930
0.938
0.926
0.902
0.912
0.922
0.916
0.894
0.888
0.906
0.914
0.898
0.870
0.876
0.882
0.908
0.856
0.846
0.850
0.862
0.874
0.880
0.910
0.954
0.972
0.978
0.988
0.978
0.946
0.920
0.928
0.922
0.894
0.882
0.904
0.926
0.914
0.902
0.912
0.926
0.928
0.902
0.900
0.920
0.932
0.916
0.912
0.914
0.920
0.904
0.904
0.914
0.940
0.924
0.914
0.930
0.938
0.900
0.890
0.912
0.934
0.916
0.920
0.934
0.952
0.934
0.928
0.944
0.954
0.926
0.920
0.948
0.972
0.930
0.914
0.936
0.930
0.916
0.906
0.932
0.958
0.942
0.924
0.944
0.954
0.960
0.918
0.906
0.898
0.894
0.886
0.870
0.902
0.948
0.962
0.940
0.952
0.968
0.970
0.936
0.942
0.960
0.962
0.926
0.928
0.936
0.938
0.926
0.916
0.936
0.946
0.922
0.904
0.926
0.926
0.916
0.892
0.904
0.920
0.920
0.880
0.872
0.882
0.886
0.882
0.882
0.908
0.930
0.906
0.900
0.934
0.924
0.906
0.884
0.908
0.922
0.910
0.886
0.894
0.896
0.896
0.892
0.896
0.902
0.914
0.904
0.896
0.908
0.924
0.922
0.896
0.904
0.924
0.930
0.906
0.890
0.918
0.922
0.914
0.890
0.912
0.922
0.922
0.904
0.908
0.904
0.882
0.860
0.864
0.880
0.902
0.888
0.882
0.906
0.914
0.902
0.892
0.912
0.926
0.894
0.880
0.894
0.904
0.910
0.888
0.888
0.908
0.932
0.916
0.906
0.924
0.938
0.922
0.902
0.900
0.904
0.892
0.856
0.838
0.850
0.848
0.864
0.868
0.892
0.920
0.954
0.932
0.948
0.956
0.958
0.906
0.894
0.902
0.916
0.908
0.896
0.916
0.936
0.918
0.900
0.914
0.934
0.926
0.892
0.894
0.888
0.870
0.856
0.860
0.882
0.900
0.892
0.890
0.906
0.924
0.906
0.888
0.898
0.908
0.904
0.882
0.886
0.912
0.928
0.902
0.888
0.902
0.904
0.874
0.856
0.858
0.844
0.836
0.804
0.804
0.788
0.778
0.738
0.752
0.740
0.794
0.816
0.784
0.778
0.774
0.754
0.740
0.740
0.760
0.776
0.796
0.814
0.822
0.846
0.856
0.866
0.874
0.892
0.908
0.920
0.888
0.872
0.884
0.886
0.868
0.880
0.902
0.898
0.874
0.890
0.892
0.882
0.870
0.866
0.864
0.844
0.802
0.766
0.742
0.748
0.792
0.808
0.882
0.920
0.940
0.938
0.920
0.914
0.908
0.880
0.864
0.866
0.864
0.870
0.854
0.866
0.888
0.900
0.878
0.878
0.882
0.864
0.832
0.848
0.860
0.868
0.866
0.886
0.904
0.904
0.892
0.896
0.908
0.916
0.904
0.912
0.920
0.902
0.876
0.872
0.860
0.860
0.840
0.826
0.832
0.854
0.870
0.864
0.890
0.912
0.906
0.902
0.910
0.900
0.862
0.850
0.862
0.870
0.864
0.872
0.896
0.902
0.892
0.906
0.922
0.914
0.888
0.884
0.890
0.894
0.880
0.856
0.874
0.894
0.912
0.896
0.894
0.912
0.910
0.898
0.874
0.884
0.868
0.852
0.864
0.902
0.928
0.930
0.976
1.012
0.974
0.930
0.944
0.944
0.910
0.894
0.930
0.948
0.930
0.926
0.952
0.952
0.906
0.882
0.900
0.926
0.920
0.920
0.950
0.996
0.958
0.942
0.958
0.944
0.914
0.936
0.948
0.938
0.906
0.910
0.914
0.900
0.870
0.876
0.890
0.910
0.874
0.874
0.868
0.866
0.838
0.836
0.840
0.852
0.852
0.862
0.928
0.986
0.970
0.922
0.946
0.954
0.922
0.888
0.900
0.900
0.896
0.866
0.860
0.870
0.886
0.874
0.868
0.892
0.894
0.902
0.878
0.878
0.880
0.874
0.850
0.836
0.858
0.868
0.892
0.896
0.934
0.964
0.938
0.912
0.932
0.946
0.926
0.904
0.898
0.928
0.964
0.950
0.946
0.978
0.970
0.926
0.914
0.928
0.930
0.918
0.898
0.888
0.898
0.894
0.896
0.918
0.940
0.950
0.926
0.944
0.950
0.926
0.898
0.896
0.898
0.898
0.884
0.898
0.932
0.932
0.930
0.908
0.924
0.930
0.912
0.878
0.878
0.912
0.936
0.918
0.904
0.896
0.898
0.886
0.896
0.912
0.900
0.874
0.884
0.892
0.904
0.906
0.906
0.932
0.952
0.940
0.900
0.900
0.908
0.928
0.918
0.912
0.956
0.982
0.948
0.926
0.896
0.878
0.844
0.830
0.836
0.864
0.910
0.924
0.962
0.994
0.964
0.924
0.894
0.902
0.904
0.884
0.880
0.892
0.892
0.888
0.882
0.894
0.918
0.912
0.902
0.908
0.902
0.892
0.884
0.898
0.924
0.916
0.898
0.872
0.838
0.816
0.810
0.826
0.848
0.866
0.904
0.958
0.944
0.920
0.924
0.936
0.944
0.926
0.904
0.922
0.934
0.918
0.938
0.954
0.934
0.928
0.940
0.930
0.904
0.890
0.900
0.910
0.902
0.886
0.904
0.920
0.908
0.892
0.908
0.918
0.914
0.900
0.912
0.938
0.960
0.926
0.924
0.942
0.944
0.900
0.886
0.894
0.906
0.894
0.880
0.892
0.904
0.898
0.882
0.906
0.926
0.928
0.898
0.892
0.896
0.906
0.894
0.890
0.910
0.932
0.906
0.930
0.954
0.960
0.926
0.930
0.942
0.950
0.918
0.920
0.942
0.964
0.936
0.928
0.944
0.962
0.946
0.900
0.878
0.880
0.876
0.852
0.858
0.888
0.920
0.904
0.948
0.968
0.962
0.912
0.914
0.924
0.890
0.876
0.884
0.900
0.910
0.902
0.930
0.946
0.966
0.936
0.944
0.952
0.954
0.938
0.910
0.926
0.936
0.936
0.906
0.904
0.906
0.896
0.870
0.854
0.856
0.862
0.852
0.858
0.886
0.914
0.904
0.906
0.934
0.936
0.904
0.888
0.898
0.906
0.876
0.868
0.888
0.906
0.896
0.894
0.930
0.952
0.944
0.906
0.906
0.918
0.918
0.900
0.916
0.938
0.928
0.884
0.880
0.868
0.864
0.858
0.844
0.844
0.848
0.848
0.870
0.908
0.964
0.948
0.942
0.968
0.990
0.940
0.942
0.956
0.950
0.914
0.918
0.924
0.926
0.916
0.894
0.900
0.904
0.904
0.886
0.878
0.896
0.904
0.900
0.884
0.900
0.922
0.924
0.906
0.908
0.928
0.922
0.902
0.920
0.946
0.976
0.894
0.860
0.864
0.874
0.868
0.862
0.914
0.980
0.978
0.974
1.014
1.020
0.986
0.974
0.992
0.988
0.968
0.930
0.936
0.950
0.964
0.938
0.898
0.884
0.896
0.914
0.908
0.890
0.920
0.944
0.958
0.938
0.936
0.916
0.878
0.858
0.864
0.878
0.880
0.870
0.890
0.932
0.960
0.942
0.940
0.954
0.964
0.952
0.938
0.950
0.960
0.940
0.912
0.900
0.912
0.912
0.898
0.892
0.932
0.954
0.934
0.932
0.944
0.942
0.914
0.902
0.914
0.926
0.900
0.906
0.922
0.906
0.892
0.912
0.920
0.896
0.896
0.918
0.922
0.908
0.888
0.908
0.928
0.914
0.916
0.938
0.980
0.944
0.932
0.940
0.938
0.906
0.910
0.918
0.926
0.906
0.898
0.918
0.934
0.904
0.882
0.908
0.934
0.926
0.914
0.950
0.964
0.956
0.912
0.900
0.906
0.908
0.890
0.876
0.888
0.900
0.902
0.866
0.872
0.870
0.864
0.840
0.826
0.836
0.842
0.860
0.868
0.878
0.920
0.938
0.918
0.916
0.926
0.924
0.876
0.844
0.840
0.844
0.854
0.850
0.882
0.926
0.960
0.948
0.938
0.962
0.968
0.954
0.920
0.920
0.946
0.962
0.964
0.934
0.970
0.984
0.988
0.972
0.952
0.958
0.960
0.946
0.926
0.942
0.950
0.966
0.952
0.932
0.952
0.960
0.946
0.934
0.966
0.974
0.958
0.936
0.944
0.948
0.932
0.904
0.900
0.900
0.906
0.886
0.892
0.922
0.968
0.948
0.928
0.950
0.954
0.928
0.920
0.946
0.952
0.930
0.898
0.930
0.946
0.932
0.942
0.944
0.974
0.992
0.928
0.892
0.856
0.862
0.870
0.888
0.900
0.988
1.054
1.036
1.014
1.014
0.996
0.956
0.922
0.926
0.922
0.902
0.892
0.904
0.910
0.906
0.880
0.884
0.888
0.888
0.888
0.878
0.890
0.906
0.916
0.910
0.890
0.906
0.910
0.900
0.880
0.888
0.894
0.894
0.890
0.922
0.942
0.954
0.924
0.926
0.946
0.940
0.914
0.910
0.930
0.938
0.928
0.916
0.946
0.942
0.956
0.920
0.896
0.880
0.854
0.866
0.890
0.918
0.918
0.954
0.988
0.996
0.948
0.974
0.960
0.956
0.920
0.930
0.936
0.932
0.912
0.904
0.912
0.928
0.922
0.912
0.936
0.952
0.946
0.932
0.946
0.960
0.964
0.942
0.928
0.940
0.934
0.932
0.908
0.914
0.932
0.936
0.916
0.914
0.926
0.938
0.908
0.888
0.912
0.918
0.906
0.916
0.930
0.912
0.912
0.924
0.918
0.894
0.884
0.894
0.902
0.894
0.884
0.908
0.936
0.948
0.926
0.918
0.932
0.936
0.932
0.894
0.884
0.880
0.888
0.868
0.864
0.880
0.884
0.866
0.864
0.874
0.870
0.876
0.862
0.880
0.908
0.898
0.898
0.894
0.910
0.920
0.900
0.884
0.904
0.912
0.910
0.900
0.888
0.896
0.880
0.866
0.860
0.876
0.890
0.906
0.902
0.906
0.930
0.948
0.932
0.918
0.926
0.926
0.922
0.898
0.908
0.928
0.916
0.876
0.868
0.882
0.896
0.914
0.908
0.928
0.964
0.968
0.950
0.942
0.962
0.950
0.928
0.950
0.966
0.958
0.934
0.948
0.954
0.954
0.922
0.920
0.936
0.930
0.922
0.892
0.906
0.924
0.928
0.920
0.946
0.956
0.936
0.912
0.906
0.904
0.890
0.876
0.890
0.908
0.922
0.898
0.898
0.918
0.920
0.914
0.894
0.884
0.910
0.922
0.916
0.906
0.910
0.918
0.920
0.906
0.904
0.924
0.924
0.902
0.868
0.866
0.862
0.846
0.846
0.864
0.892
0.908
0.898
0.912
0.918
0.898
0.870
0.866
0.866
0.842
0.840
0.816
0.840
0.832
0.838
0.894
0.900
0.900
0.900
0.918
0.912
0.908
0.888
0.876
0.890
0.902
0.894
0.880
0.880
0.890
0.884
0.870
0.870
0.872
0.878
0.876
0.864
0.880
0.900
0.898
0.896
0.918
0.950
0.964
0.956
0.948
0.962
0.964
0.936
0.910
0.924
0.926
0.908
0.900
0.902
0.924
0.930
0.908
0.910
0.930
0.936
0.924
0.902
0.918
0.928
0.920
0.902
0.910
0.932
0.922
0.898
0.904
0.916
0.906
0.882
0.866
0.876
0.882
0.858
0.834
0.830
0.858
0.896
0.936
0.942
0.942
0.938
0.894
0.598
0.912
0.786
0.744
0.732
0.720
0.714
0.712
0.718
0.728
0.738
0.738
0.752
0.756
0.772
0.802
0.826
0.844
0.842
0.834
0.840
0.846
0.846
0.832
0.818
0.830
0.836
0.830
0.826
0.852
0.864
0.850
0.836
0.854
0.864
0.872
0.866
0.856
0.866
0.874
0.864
0.868
0.874
0.872
0.850
0.852
0.864
0.866
0.868
0.858
0.870
0.884
0.874
0.856
0.880
0.864
0.846
0.808
0.798
0.808
0.836
0.844
0.860
0.894
0.920
0.900
0.890
0.890
0.868
0.844
0.834
0.830
0.820
0.806
0.814
0.830
0.854
0.870
0.860
0.866
0.870
0.882
0.864
0.860
0.846
0.832
0.814
0.814
0.824
0.852
0.872
0.918
0.956
0.966
0.936
0.942
0.932
0.898
0.872
0.876
0.886
0.886
0.872
0.880
0.890
0.892
0.868
0.874
0.888
0.892
0.878
0.868
0.882
0.900
0.892
0.900
0.952
0.972
0.942
0.942
0.954
0.942
0.910
0.912
0.934
0.942
0.924
0.928
0.942
0.934
0.906
0.888
0.894
0.910
0.898
0.868
0.878
0.894
0.886
0.870
0.884
0.896
0.900
0.870
0.864
0.868
0.870
0.874
0.900
0.924
0.914
0.900
0.908
0.930
0.878
0.848
0.830
0.828
0.824
0.830
0.868
0.914
0.916
0.906
0.934
0.944
0.956
0.938
0.918
0.914
0.888
0.892
0.910
0.924
0.928
0.910
0.934
0.944
0.944
0.918
0.902
0.904
0.904
0.890
0.878
0.888
0.894
0.886
0.866
0.902
0.934
0.940
0.906
0.904
0.908
0.926
0.910
0.924
0.942
0.938
0.908
0.900
0.918
0.916
0.890
0.900
0.920
0.932
0.918
0.900
0.918
0.946
0.916
0.902
0.926
0.946
0.902
0.896
0.920
0.920
0.902
0.908
0.946
0.934
0.906
0.920
0.910
0.874
0.894
0.900
0.902
0.896
0.922
0.952
0.968
0.930
0.934
0.940
0.942
0.908
0.918
0.924
0.944
0.940
0.912
0.910
0.914
0.906
0.890
0.866
0.874
0.898
0.904
0.900
0.892
0.922
0.950
0.952
0.938
0.918
0.914
0.908
0.884
0.890
0.906
0.922
0.914
0.926
0.956
0.974
0.940
0.946
0.960
0.954
0.940
0.904
0.904
0.912
0.906
0.890
0.898
0.912
0.938
0.928
0.902
0.912
0.924
0.924
0.904
0.904
0.904
0.906
0.896
0.912
0.936
0.954
0.936
0.924
0.926
0.924
0.892
0.882
0.902
0.928
0.920
0.942
0.954
0.958
0.944
0.912
0.940
0.964
0.928
0.908
0.928
0.932
0.922
0.884
0.900
0.920
0.938
0.902
0.880
0.878
0.872
0.856
0.874
0.904
0.958
0.928
0.958
0.990
0.990
0.952
0.946
0.942
0.908
0.878
0.880
0.900
0.902
0.896
0.906
0.930
0.938
0.932
0.910
0.926
0.928
0.898
0.866
0.882
0.906
0.896
0.890
0.902
0.916
0.898
0.886
0.904
0.912
0.894
0.898
0.916
0.928
0.908
0.900
0.920
0.930
0.928
0.914
0.918
0.932
0.918
0.890
0.902
0.916
0.910
0.886
0.910
0.932
0.914
0.910
0.930
0.958
0.940
0.914
0.924
0.926
0.918
0.894
0.898
0.920
0.918
0.906
0.902
0.950
0.956
0.938
0.932
0.940
0.942
0.906
0.918
0.926
0.934
0.904
0.904
0.902
0.904
0.874
0.874
0.882
0.892
0.902
0.924
0.948
0.942
0.926
0.928
0.928
0.924
0.898
0.902
0.920
0.942
0.922
0.936
0.948
0.954
0.928
0.908
0.932
0.948
0.926
0.902
0.918
0.940
0.926
0.912
0.930
0.940
0.928
0.894
0.888
0.898
0.890
0.878
0.888
0.892
0.894
0.884
0.906
0.922
0.940
0.902
0.900
0.916
0.916
0.898
0.888
0.910
0.914
0.924
0.890
0.882
0.900
0.908
0.902
0.888
0.912
0.936
0.952
0.918
0.916
0.930
0.930
0.900
0.878
0.890
0.910
0.916
0.894
0.878
0.886
0.900
0.904
0.886
0.884
0.894
0.916
0.916
0.886
0.870
0.858
0.848
0.838
0.868
0.942
1.014
0.970
0.986
1.010
1.014
0.968
0.950
0.902
0.876
0.832
0.822
0.792
0.774
0.786
0.792
0.796
0.816
0.830
0.826
0.846
0.858
0.876
0.870
0.882
0.896
0.922
0.910
0.908
0.880
0.856
0.814
0.790
0.744
0.718
0.710
0.718
0.734
0.746
0.794
0.824
0.858
0.856
0.874
0.894
0.898
0.880
0.886
0.918
0.932
0.920
0.912
0.960
0.994
0.996
0.956
0.934
0.944
0.926
0.900
0.898
0.918
0.926
0.912
0.926
0.940
0.950
0.914
0.910
0.908
0.900
0.890
0.870
0.906
0.932
0.938
0.916
0.940
0.948
0.940
0.910
0.912
0.926
0.932
0.916
0.920
0.926
0.926
0.908
0.908
0.916
0.934
0.906
0.864
0.860
0.870
0.920
0.950
0.906
0.942
0.960
0.960
0.930
0.948
0.954
0.946
0.920
0.938
0.948
0.926
0.906
0.898
0.906
0.922
0.930
0.914
0.938
0.950
0.924
0.896
0.912
0.934
0.934
0.908
0.910
0.930
0.952
0.922
0.904
0.922
0.936
0.938
0.906
0.892
0.916
0.930
0.920
0.908
0.940
0.974
0.972
0.932
0.928
0.938
0.932
0.912
0.896
0.924
0.948
0.940
0.908
0.936
0.946
0.912
0.894
0.920
0.944
0.960
0.934
0.972
1.008
1.006
0.970
0.968
0.976
0.978
0.944
0.944
0.960
0.970
0.930
0.904
0.914
0.934
0.944
0.918
0.940
0.964
0.954
0.920
0.930
0.938
0.938
0.904
0.886
0.896
0.904
0.890
0.870
0.876
0.894
0.894
0.880
0.862
0.878
0.896
0.944
0.974
0.942
0.940
0.924
0.882
0.894
0.910
0.908
0.894
0.918
0.928
0.912
0.882
0.886
0.882
0.862
0.842
0.846
0.854
0.836
0.814
0.804
0.790
0.744
0.724
0.738
0.766
0.786
0.780
0.810
0.834
0.870
0.870
0.866
0.912
0.960
0.992
0.950
0.964
0.946
0.940
0.910
0.928
0.924
0.924
0.900
0.910
0.924
0.946
0.958
0.940
0.936
0.948
0.942
0.924
0.914
0.930
0.934
0.930
0.924
0.952
0.960
0.940
0.942
0.944
0.936
0.938
0.942
0.942
0.926
0.932
0.926
0.912
0.906
0.926
0.940
0.930
0.930
0.962
0.982
0.956
0.940
0.946
0.938
0.916
0.922
0.942
0.948
0.930
0.950
0.976
0.962
0.922
0.932
0.948
0.926
0.900
0.908
0.938
0.950
0.916
0.920
0.944
0.950
0.942
0.932
0.924
0.940
0.938
0.916
0.902
0.914
0.930
0.924
0.914
0.942
0.956
0.944
0.932
0.958
0.974
0.958
0.914
0.928
0.936
0.926
0.908
0.908
0.914
0.926
0.914
0.898
0.902
0.912
0.902
0.900
0.926
0.950
0.934
0.936
0.956
0.960
0.926
0.908
0.922
0.930
0.914
0.904
0.912
0.938
0.948
0.926
0.930
0.962
0.972
0.932
0.910
0.914
0.926
0.918
0.894
0.884
0.894
0.902
0.888
0.868
0.882
0.904
0.910
0.904
0.898
0.916
0.920
0.894
0.874
0.882
0.886
0.886
0.872
0.868
0.876
0.904
0.928
0.926
0.912
0.934
0.946
0.924
0.896
0.894
0.888
0.866
0.852
0.832
0.798
0.812
0.808
0.800
0.806
0.850
0.914
0.894
0.888
0.896
0.902
0.894
0.878
0.886
0.912
0.922
0.900
0.878
0.880
0.854
0.804
0.784
0.792
0.816
0.832
0.832
0.836
0.836
0.824
0.806
0.792
0.782
0.788
0.818
0.830
0.800
0.782
0.774
0.794
0.822
0.810
0.822
0.834
0.860
0.866
0.864
0.876
0.894
0.904
0.914
0.898
0.888
0.900
0.902
0.898
0.872
0.880
0.886
0.902
0.884
0.876
0.876
0.886
0.874
0.854
0.838
0.838
0.842
0.850
0.840
0.828
0.830
0.846
0.872
0.884
0.876
0.880
0.894
0.900
0.872
0.858
0.864
0.852
0.834
0.830
0.832
0.844
0.840
0.832
0.842
0.854
0.852
0.844
0.830
0.838
0.842
0.854
0.850
0.840
0.856
0.864
0.860
0.840
0.840
0.846
0.856
0.858
0.854
0.870
0.894
0.900
0.878
0.860
0.872
0.872
0.864
0.844
0.842
0.836
0.828
0.824
0.810
0.834
0.876
0.862
0.850
0.870
0.904
0.932
0.922
0.930
0.946
0.946
0.918
0.924
0.936
0.936
0.912
0.896
0.920
0.918
0.914
0.888
0.884
0.896
0.904
0.880
0.866
0.878
0.886
0.878
0.862
0.882
0.878
0.868
0.854
0.858
0.864
0.860
0.854
0.844
0.850
0.874
0.876
0.858
0.860
0.874
0.888
0.880
0.848
0.842
0.848
0.838
0.834
0.826
0.840
0.880
0.934
0.922
0.922
0.932
0.928
0.898
0.878
0.872
0.860
0.848
0.834
0.838
0.834
0.826
0.822
0.820
0.836
0.870
0.902
0.898
0.910
0.906
0.914
0.890
0.878
0.884
0.886
0.884
0.858
0.854
0.860
0.880
0.888
0.872
0.876
0.898
0.908
0.914
0.886
0.884
0.898
0.910
0.904
0.894
0.906
0.928
0.938
0.928
0.908
0.934
0.940
0.924
0.896
0.908
0.920
0.896
0.888
0.892
0.906
0.908
0.898
0.912
0.932
0.934
0.906
0.894
0.906
0.916
0.904
0.892
0.918
0.938
0.934
0.912
0.920
0.940
0.918
0.898
0.888
0.908
0.924
0.908
0.910
0.936
0.954
0.952
0.930
0.940
0.912
0.880
0.876
0.868
0.858
0.854
0.874
0.914
0.918
0.898
0.896
0.912
0.910
0.874
0.842
0.836
0.834
0.822
0.816
0.806
0.804
0.774
0.764
0.756
0.742
0.728
0.722
0.712
0.706
0.708
0.716
0.714
0.724
0.738
0.764
0.754
0.754
0.768
0.792
0.834
0.878
0.892
0.916
0.982
0.994
0.982
0.918
0.886
0.894
0.898
0.896
0.892
0.894
0.938
0.948
0.920
0.902
0.886
0.914
0.922
0.928
0.912
0.918
0.934
0.942
0.936
0.904
0.900
0.914
0.900
0.898
0.886
0.888
0.912
0.934
0.938
0.930
0.938
0.948
0.946
0.918
0.890
0.902
0.904
0.908
0.908
0.888
0.894
0.900
0.898
0.888
0.918
0.946
0.948
0.924
0.900
0.914
0.882
0.854
0.836
0.842
0.844
0.822
0.810
0.806
0.802
0.824
0.848
0.884
0.880
0.896
0.910
0.914
0.906
0.902
0.922
0.934
0.944
0.918
0.920
0.932
0.934
0.912
0.892
0.900
0.916
0.896
0.882
0.898
0.916
0.912
0.892
0.896
0.918
0.934
0.896
0.882
0.904
0.898
0.882
0.874
0.912
0.958
0.974
0.958
0.950
0.982
0.970
0.936
0.910
0.912
0.928
0.942
0.898
0.882
0.890
0.882
0.882
0.864
0.858
0.868
0.888
0.912
0.906
0.938
1.000
1.014
0.980
0.974
0.976
0.980
0.950
0.932
0.944
0.944
0.942
0.906
0.888
0.888
0.894
0.888
0.884
0.872
0.882
0.894
0.902
0.888
0.888
0.900
0.890
0.872
0.882
0.894
0.898
0.878
0.886
0.900
0.924
0.922
0.900
0.912
0.924
0.938
0.908
0.898
0.918
0.932
0.938
0.920
0.918
0.924
0.918
0.890
0.892
0.894
0.900
0.874
0.862
0.876
0.900
0.912
0.894
0.906
0.922
0.918
0.898
0.882
0.896
0.926
0.930
0.904
0.922
0.958
0.952
0.906
0.916
0.918
0.906
0.872
0.852
0.862
0.870
0.872
0.862
0.860
0.886
0.894
0.902
0.886
0.888
0.898
0.902
0.880
0.874
0.894
0.908
0.906
0.902
0.914
0.920
0.924
0.900
0.888
0.912
0.938
0.934
0.922
0.940
0.926
0.938
0.928
0.908
0.936
0.970
0.938
0.906
0.896
0.906
0.916
0.912
0.898
0.914
0.948
0.932
0.898
0.880
0.888
0.898
0.890
0.870
0.900
0.918
0.908
0.890
0.876
0.892
0.894
0.900
0.904
0.884
0.858
0.842
0.832
0.800
0.764
0.764
0.762
0.744
0.730
0.728
0.728
0.748
0.782
0.810
0.818
0.802
0.818
0.830
0.854
0.874
0.842
0.830
0.872
0.922
0.974
0.956
0.986
0.990
0.988
0.932
0.938
0.942
0.942
0.922
0.932
0.936
0.952
0.936
0.912
0.912
0.926
0.934
0.926
0.910
0.926
0.930
0.930
0.910
0.898
0.928
0.948
0.936
0.910
0.920
0.922
0.906
0.908
0.918
0.936
0.936
0.928
0.954
0.954
0.928
0.922
0.928
0.920
0.910
0.910
0.934
0.954
0.954
0.944
0.964
0.968
0.930
0.924
0.940
0.946
0.916
0.906
0.930
0.948
0.942
0.938
0.948
0.970
0.974
0.938
0.946
0.950
0.954
0.920
0.914
0.938
0.960
0.940
0.918
0.926
0.910
0.872
0.870
0.892
0.930
0.930
1.006
1.064
1.044
0.988
1.004
1.000
0.976
0.946
0.950
0.954
0.960
0.952
0.928
0.954
0.962
0.964
0.952
0.946
0.966
0.976
0.950
0.948
0.962
0.964
0.936
0.932
0.936
0.928
0.914
0.918
0.924
0.940
0.926
0.900
0.914
0.924
0.916
0.898
0.910
0.916
0.940
0.932
0.902
0.918
0.912
0.904
0.888
0.918
0.926
0.930
0.908
0.912
0.922
0.932
0.918
0.942
0.950
0.930
0.910
0.898
0.888
0.894
0.886
0.896
0.902
0.910
0.876
0.870
0.840
0.828
0.798
0.754
0.730
0.712
0.706
0.700
0.696
0.698
0.708
0.726
0.744
0.748
0.760
0.776
0.792
0.802
0.828
0.850
0.858
0.894
0.932
0.956
0.930
0.916
0.904
0.884
0.850
0.844
0.856
0.860
0.852
0.890
0.924
0.974
0.954
0.940
0.898
0.902
0.900
0.894
0.870
0.862
0.880
0.902
0.904
0.898
0.908
0.902
0.880
0.884
0.894
0.896
0.870
0.878
0.880
0.854
0.858
0.866
0.884
0.874
0.870
0.878
0.878
0.874
0.846
0.840
0.846
0.862
0.854
0.858
0.878
0.902
0.886
0.884
0.884
0.876
0.852
0.852
0.872
0.896
0.890
0.910
0.932
0.924
0.882
0.860
0.864
0.864
0.858
0.876
0.908
0.936
0.910
0.902
0.910
0.904
0.874
0.866
0.864
0.848
0.834
0.840
0.848
0.858
0.866
0.896
0.904
0.888
0.884
0.902
0.896
0.876
0.872
0.890
0.906
0.902
0.876
0.896
0.906
0.894
0.884
0.896
0.904
0.892
0.894
0.898
0.904
0.876
0.872
0.876
0.862
0.868
0.880
0.912
0.886
0.884
0.890
0.882
0.886
0.896
0.908
0.876
0.890
0.902
0.890
0.862
0.868
0.876
0.870
0.856
0.878
0.898
0.906
0.896
0.898
0.916
0.912
0.894
0.862
0.866
0.884
0.908
0.912
0.890
0.924
0.942
0.938
0.898
0.910
0.914
0.906
0.878
0.874
0.872
0.862
0.858
0.870
0.892
0.908
0.912
0.914
0.906
0.910
0.926
0.914
0.882
0.860
0.864
0.870
0.850
0.856
0.878
0.902
0.888
0.896
0.914
0.910
0.894
0.908
0.916
0.918
0.922
0.930
0.926
0.896
0.890
0.906
0.906
0.886
0.892
0.900
0.904
0.878
0.864
0.890
0.910
0.898
0.906
0.930
0.946
0.934
0.944
0.968
0.948
0.898
0.892
0.894
0.892
0.870
0.884
0.926
0.944
0.922
0.966
0.980
0.982
0.930
0.886
0.874
0.868
0.868
0.854
0.870
0.916
0.938
0.906
0.914
0.954
0.924
0.886
0.868
0.872
0.878
0.856
0.854
0.866
0.870
0.868
0.852
0.850
0.852
0.864
0.854
0.844
0.862
0.886
0.876
0.858
0.872
0.866
0.866
0.850
0.874
0.898
0.916
0.902
0.930
0.932
0.910
0.878
0.882
0.886
0.896
0.886
0.898
0.910
0.920
0.914
0.926
0.934
0.946
0.920
0.910
0.922
0.922
0.914
0.902
0.898
0.924
0.942
0.928
0.954
0.958
0.946
0.920
0.918
0.926
0.934
0.912
0.924
0.912
0.918
0.900
0.922
0.948
0.976
0.936
0.932
0.958
0.944
0.916
0.894
0.908
0.906
0.918
0.914
0.924
0.920
0.922
0.958
0.952
0.916
0.928
0.948
0.956
0.936
0.946
0.966
0.952
0.922
0.912
0.918
0.938
0.932
0.896
0.908
0.928
0.928
0.910
0.932
0.952
0.960
0.930
0.918
0.930
0.926
0.898
0.892
0.912
0.908
0.898
0.920
0.930
0.906
0.918
0.928
0.928
0.896
0.900
0.906
0.884
0.850
0.850
0.846
0.850
0.834
0.846
0.860
0.866
0.856
0.854
0.870
0.886
0.884
0.884
0.866
0.892
0.940
0.956
0.942
0.982
0.994
0.948
0.934
0.936
0.930
0.904
0.920
0.940
0.940
0.916
0.930
0.948
0.958
0.950
0.924
0.940
0.938
0.934
0.904
0.912
0.936
0.944
0.924
0.950
0.966
0.982
0.940
0.920
0.930
0.940
0.908
0.892
0.906
0.918
0.906
0.898
0.928
0.956
0.976
0.930
0.946
0.956
0.948
0.926
0.908
0.932
0.946
0.932
0.892
0.906
0.904
0.906
0.902
0.926
0.946
0.948
0.904
0.884
0.848
0.804
0.788
0.732
0.732
0.742
0.768
0.752
0.734
0.714
0.706
0.698
0.698
0.704
0.720
0.738
0.756
0.804
0.844
0.876
0.924
0.964
0.992
0.980
0.980
0.946
0.932
0.900
0.948
0.998
0.944
0.896
0.956
1.010
1.014
0.990
1.018
1.016
1.004
1.006
1.004
0.986
1.000
1.000
1.000
0.984
1.000
1.026
0.950
0.928
0.898
0.926
0.964
0.980
1.032
1.042
1.060
1.010
1.024
1.004
0.968
0.960
0.968
0.954
0.952
0.964
0.976
0.960
0.954
0.964
0.960
0.950
0.942
0.960
0.976
0.968
0.970
0.988
0.988
0.954
0.938
0.932
0.940
0.876
0.884
0.888
0.876
0.892
0.932
0.970
0.942
0.982
0.996
0.974
0.972
0.992
0.982
0.956
0.950
0.968
0.958
0.950
0.956
0.974
0.956
0.948
0.954
0.966
0.932
0.936
0.938
0.938
0.922
0.928
0.942
0.956
0.942
0.948
0.968
0.982
0.960
0.958
0.978
0.968
0.942
0.956
0.972
0.980
0.950
0.940
0.952
0.926
0.908
0.908
0.920
0.926
0.912
0.950
0.980
0.990
0.952
0.988
0.998
0.964
0.934
0.956
0.966
0.960
0.944
0.948
0.950
0.942
0.920
0.948
0.962
0.970
0.950
0.966
0.990
0.970
0.952
0.956
0.946
0.920
0.894
0.906
0.916
0.908
0.898
0.916
0.932
0.928
0.910
0.926
0.926
0.922
0.904
0.912
0.920
0.938
0.928
0.944
0.968
0.984
0.958
0.964
0.964
0.960
0.920
0.902
0.894
0.874
0.854
0.860
0.882
0.906
0.938
0.992
1.052
1.078
1.024
1.004
0.994
0.984
0.948
0.930
0.932
0.926
0.912
0.904
0.922
0.942
0.928
0.928
0.958
0.980
0.962
0.948
0.966
0.968
0.958
0.948
0.960
0.974
0.966
0.946
0.952
0.968
0.944
0.942
0.960
0.960
0.942
0.924
0.940
0.950
0.956
0.926
0.936
0.950
0.948
0.936
0.930
0.944
0.970
0.964
0.952
0.964
0.980
0.958
0.954
0.954
0.952
0.938
0.926
0.934
0.948
0.944
0.930
0.946
0.964
0.942
0.940
0.954
0.956
0.946
0.926
0.946
0.960
0.930
0.920
0.930
0.940
0.916
0.918
0.932
0.946
0.928
0.918
0.922
0.914
0.906
0.878
0.868
0.870
0.870
0.858
0.858
0.856
0.844
0.806
0.810
0.794
0.782
0.770
0.762
0.750
0.738
0.740
0.742
0.750
0.760
0.768
0.778
0.792
0.824
0.854
0.886
0.880
0.880
0.884
0.882
0.860
0.866
0.890
0.894
0.878
0.906
0.920
0.894
0.906
0.922
0.926
0.902
0.906
0.908
0.896
0.882
0.886
0.892
0.876
0.888
0.904
0.904
0.898
0.900
0.886
0.902
0.908
0.894
0.892
0.914
0.916
0.896
0.886
0.910
0.928
0.934
0.906
0.898
0.916
0.922
0.902
0.902
0.912
0.920
0.906
0.918
0.934
0.942
0.932
0.930
0.930
0.918
0.902
0.882
0.890
0.904
0.898
0.890
0.898
0.918
0.918
0.900
0.882
0.894
0.906
0.894
0.878
0.904
0.936
0.946
0.938
0.924
0.946
0.944
0.914
0.914
0.928
0.930
0.910
0.926
0.940
0.968
0.942
0.934
0.940
0.930
0.904
0.906
0.936
0.914
0.930
0.954
0.978
0.952
0.948
0.968
0.960
0.932
0.926
0.946
0.948
0.910
0.908
0.924
0.934
0.908
0.906
0.934
0.946
0.922
0.902
0.932
0.948
0.926
0.902
0.920
0.938
0.922
0.908
0.914
0.924
0.918
0.896
0.914
0.930
0.930
0.910
0.926
0.934
0.918
0.904
0.918
0.928
0.910
0.896
0.920
0.936
0.928
0.906
0.932
0.950
0.944
0.924
0.950
0.968
0.954
0.926
0.948
0.964
0.930
0.912
0.932
0.944
0.922
0.892
0.896
0.906
0.912
0.886
0.898
0.924
0.942
0.908
0.882
0.876
0.866
0.856
0.862
0.872
0.876
0.850
0.854
0.846
0.822
0.802
0.780
0.758
0.736
0.726
0.718
0.714
0.706
0.704
0.702
0.700
0.706
0.732
0.764
0.796
0.840
0.878
0.918
0.948
0.970
0.982
0.994
0.998
0.950
0.924
0.936
0.940
0.900
0.948
0.964
0.928
0.960
0.968
0.932
0.924
0.922
0.910
0.878
0.880
0.900
0.896
0.892
0.872
0.880
0.902
0.918
0.916
0.926
0.934
0.924
0.900
0.902
0.912
0.916
0.902
0.888
0.912
0.920
0.904
0.908
0.928
0.948
0.944
0.920
0.934
0.938
0.922
0.912
0.924
0.928
0.922
0.898
0.908
0.870
0.858
0.850
0.858
0.880
0.872
0.910
0.974
1.002
0.964
0.984
0.980
0.950
0.910
0.912
0.922
0.926
0.914
0.930
0.952
0.962
0.930
0.924
0.954
0.950
0.910
0.920
0.924
0.920
0.904
0.902
0.924
0.944
0.930
0.936
0.944
0.936
0.944
0.930
0.928
0.916
0.934
0.954
0.972
0.944
0.958
0.980
0.976
0.956
0.982
0.990
0.964
0.952
0.932
0.918
0.900
0.914
0.952
1.006
0.980
0.988
1.006
0.990
0.940
0.926
0.924
0.918
0.896
0.904
0.916
0.924
0.914
0.930
0.954
0.950
0.930
0.934
0.918
0.908
0.882
0.908
0.916
0.910
0.906
0.930
0.928
0.898
0.890
0.882
0.858
0.844
0.840
0.854
0.878
0.884
0.896
0.878
0.880
0.886
0.894
0.874
0.890
0.908
0.920
0.900
0.926
0.942
0.950
0.908
0.906
0.928
0.942
0.920
0.942
0.974
0.984
0.946
0.936
0.934
0.912
0.878
0.858
0.866
0.882
0.878
0.882
0.914
0.936
0.928
0.940
0.948
0.920
0.888
0.894
0.898
0.900
0.878
0.890
0.888
0.904
0.892
0.874
0.898
0.912
0.926
0.906
0.900
0.904
0.906
0.888
0.896
0.906
0.902
0.890
0.908
0.926
0.922
0.908
0.942
0.964
0.948
0.922
0.934
0.924
0.900
0.904
0.930
0.936
0.906
0.896
0.910
0.916
0.908
0.884
0.908
0.936
0.938
0.910
0.936
0.958
0.936
0.912
0.922
0.926
0.914
0.898
0.922
0.940
0.926
0.910
0.924
0.932
0.928
0.898
0.906
0.924
0.928
0.894
0.900
0.918
0.908
0.880
0.850
0.844
0.832
0.830
0.852
0.924
0.966
0.970
0.970
0.966
0.950
0.944
0.960
0.964
0.942
0.950
0.950
0.944
0.924
0.932
0.944
0.956
0.936
0.926
0.928
0.952
0.950
0.940
0.906
0.882
0.896
0.916
0.964
0.966
1.026
1.044
1.074
0.998
1.008
0.972
0.944
0.902
0.880
0.882
0.886
0.890
0.904
0.924
0.944
0.934
0.968
0.982
0.982
0.956
0.960
0.950
0.950
0.926
0.944
0.958
0.986
0.964
0.938
0.960
0.952
0.956
0.936
0.918
0.930
0.938
0.916
0.928
0.970
0.998
0.962
0.930
0.924
0.876
0.828
0.812
0.782
0.734
0.716
0.720
0.754
0.818
0.866
0.866
0.862
0.882
0.896
0.902
0.908
0.924
0.938
0.944
0.930
0.932
0.940
0.936
0.922
0.914
0.924
0.944
0.928
0.900
0.920
0.900
0.870
0.860
0.878
0.906
0.860
0.880
0.914
0.972
0.920
0.946
0.930
0.922
0.894
0.900
0.920
0.924
0.936
0.966
0.972
0.930
0.922
0.940
0.942
0.940
0.920
0.906
0.918
0.930
0.912
0.906
0.930
0.938
0.912
0.922
0.934
0.960
0.932
0.918
0.946
0.972
0.948
0.920
0.940
0.976
0.976
0.942
0.950
0.972
0.966
0.920
0.930
0.954
0.936
0.910
0.914
0.920
0.910
0.882
0.866
0.880
0.910
0.902
0.886
0.932
0.992
0.982
0.982
1.030
1.032
0.990
0.968
0.972
0.958
0.930
0.930
0.938
0.950
0.938
0.934
0.954
0.954
0.918
0.910
0.902
0.914
0.878
0.864
0.910
0.910
0.910
0.896
0.880
0.888
0.894
0.880
0.898
0.914
0.920
0.902
0.936
0.954
0.966
0.926
0.902
0.892
0.880
0.864
0.892
0.936
0.954
0.928
0.950
0.990
0.988
0.940
0.928
0.924
0.922
0.910
0.896
0.916
0.924
0.912
0.892
0.890
0.922
0.986
0.974
1.010
1.048
1.012
0.966
0.984
0.980
0.942
0.902
0.902
0.916
0.940
0.924
0.930
0.960
0.972
0.934
0.914
0.930
0.934
0.932
0.916
0.932
0.952
0.912
0.910
0.942
0.940
0.908
0.908
0.932
0.934
0.916
0.944
0.956
0.984
0.944
0.946
0.952
0.922
0.916
0.938
0.948
0.922
0.914
0.954
0.942
0.900
0.872
0.876
0.898
0.902
0.938
1.004
1.016
0.972
0.990
1.004
0.986
0.934
0.942
0.944
0.948
0.926
0.926
0.944
0.958
0.952
0.924
0.932
0.952
0.958
0.924
0.888
0.888
0.920
0.976
0.976
0.982
1.032
1.052
0.984
0.954
0.964
0.962
0.932
0.942
0.960
0.976
0.936
0.916
0.950
0.970
0.950
0.940
0.940
0.940
0.922
0.892
0.898
0.912
0.902
0.892
0.900
0.920
0.932
0.904
0.902
0.924
0.958
0.938
0.944
0.974
0.990
0.950
0.928
0.942
0.964
0.948
0.934
0.946
0.948
0.924
0.922
0.948
0.948
0.930
0.948
0.970
0.986
0.940
0.942
0.956
0.956
0.918
0.922
0.940
0.938
0.920
0.946
0.962
0.934
0.920
0.940
0.978
0.936
0.906
0.906
0.918
0.938
0.914
0.918
0.950
0.976
0.950
0.938
0.946
0.952
0.922
0.904
0.924
0.942
0.928
0.912
0.922
0.940
0.940
0.910
0.910
0.932
0.956
0.918
0.916
0.940
0.950
0.916
0.922
0.928
0.926
0.912
0.930
0.960
0.984
0.936
0.912
0.908
0.896
0.868
0.860
0.866
0.890
0.892
0.900
0.922
0.956
0.950
0.952
0.976
0.980
0.932
0.926
0.938
0.950
0.932
0.918
0.954
0.968
0.950
0.924
0.928
0.938
0.932
0.898
0.892
0.912
0.932
0.914
0.908
0.928
0.940
0.938
0.912
0.916
0.924
0.934
0.904
0.892
0.916
0.934
0.922
0.924
0.944
0.952
0.936
0.910
0.910
0.930
0.942
0.914
0.912
0.936
0.948
0.920
0.888
0.896
0.890
0.882
0.864
0.870
0.878
0.892
0.882
0.900
0.936
0.940
0.924
0.916
0.928
0.938
0.906
0.912
0.906
0.906
0.898
0.896
0.904
0.916
0.890
0.882
0.894
0.912
0.886
0.888
0.926
0.950
0.922
0.912
0.940
0.962
0.908
0.886
0.904
0.908
0.904
0.892
0.900
0.916
0.936
0.912
0.920
0.936
0.944
0.912
0.910
0.940
0.962
0.936
0.932
0.964
0.980
0.962
0.926
0.930
0.934
0.928
0.900
0.910
0.926
0.944
0.916
0.902
0.930
0.950
0.930
0.928
0.956
0.986
0.942
0.912
0.930
0.950
0.934
0.902
0.886
0.918
0.928
0.926
0.918
0.950
0.986
0.986
0.946
0.952
0.974
0.962
0.920
0.920
0.938
0.950
0.936
0.938
0.954
0.944
0.914
0.892
0.888
0.902
0.878
0.860
0.880
0.888
0.898
0.890
0.922
0.952
0.958
0.934
0.934
0.946
0.950
0.910
0.900
0.908
0.918
0.902
0.870
0.878
0.888
0.908
0.892
0.928
0.958
0.968
0.948
0.938
0.946
0.948
0.928
0.904
0.910
0.914
0.928
0.908
0.906
0.926
0.922
0.894
0.876
0.894
0.900
0.908
0.890
0.890
0.914
0.930
0.920
0.916
0.946
0.968
0.946
0.912
0.932
0.936
0.922
0.900
0.902
0.922
0.938
0.920
0.914
0.930
0.944
0.916
0.900
0.910
0.920
0.892
0.888
0.914
0.932
0.918
0.912
0.950
0.974
0.946
0.920
0.952
0.976
0.956
0.922
0.922
0.954
0.946
0.906
0.900
0.914
0.932
0.910
0.904
0.896
0.906
0.908
0.892
0.918
0.954
0.958
0.918
0.926
0.944
0.950
0.918
0.904
0.902
0.924
0.892
0.882
0.908
0.924
0.928
0.896
0.900
0.914
0.918
0.894
0.886
0.900
0.914
0.904
0.880
0.888
0.894
0.912
0.878
0.856
0.876
0.888
0.894
0.878
0.900
0.918
0.926
0.890
0.884
0.896
0.902
0.886
0.876
0.890
0.908
0.910
0.886
0.900
0.936
0.942
0.920
0.888
0.888
0.892
0.896
0.868
0.858
0.864
0.882
0.896
0.874
0.886
0.922
0.944
0.922
0.896
0.912
0.914
0.916
0.886
0.880
0.882
0.898
0.878
0.870
0.888
0.918
0.906
0.884
0.908
0.920
0.912
0.886
0.894
0.904
0.918
0.894
0.890
0.912
0.912
0.892
0.868
0.880
0.900
0.902
0.892
0.886
0.904
0.942
0.934
0.926
0.950
0.938
0.910
0.888
0.890
0.900
0.886
0.864
0.880
0.904
0.908
0.892
0.894
0.918
0.940
0.922
0.900
0.910
0.930
0.926
0.892
0.886
0.898
0.906
0.908
0.884
0.880
0.892
0.892
0.890
0.866
0.864
0.848
0.824
0.814
0.800
0.790
0.750
0.748
0.760
0.784
0.782
0.760
0.744
0.734
0.744
0.766
0.782
0.768
0.780
0.794
0.818
0.824
0.814
0.830
0.852
0.880
0.862
0.870
0.892
0.886
0.852
0.856
0.856
0.854
0.844
0.848
0.860
0.880
0.868
0.882
0.890
0.898
0.878
0.864
0.880
0.874
0.876
0.848
0.840
0.846
0.858
0.858
0.836
0.834
0.848
0.860
0.874
0.856
0.852
0.878
0.908
0.914
0.900
0.914
0.922
0.922
0.882
0.864
0.872
0.892
0.888
0.868
0.886
0.902
0.908
0.886
0.874
0.880
0.896
0.908
0.878
0.882
0.914
0.940
0.920
0.910
0.940
0.936
0.934
0.892
0.896
0.906
0.918
0.892
0.886
0.902
0.922
0.906
0.886
0.894
0.906
0.912
0.888
0.884
0.890
0.902
0.880
0.874
0.892
0.930
0.942
0.908
0.902
0.926
0.926
0.908
0.884
0.888
0.902
0.908
0.892
0.886
0.908
0.920
0.908
0.888
0.912
0.924
0.914
0.888
0.894
0.896
0.904
0.902
0.888
0.914
0.926
0.940
0.922
0.928
0.938
0.902
0.898
0.904
0.902
0.892
0.916
0.936
0.938
0.912
0.916
0.920
0.928
0.910
0.898
0.918
0.940
0.916
0.914
0.932
0.954
0.946
0.920
0.944
0.938
0.924
0.894
0.888
0.890
0.888
0.868
0.860
0.866
0.876
0.868
0.888
0.924
0.958
0.934
0.914
0.936
0.944
0.910
0.890
0.902
0.912
0.892
0.868
0.876
0.896
0.894
0.876
0.910
0.938
0.940
0.904
0.908
0.910
0.904
0.882
0.902
0.926
0.942
0.926
0.906
0.926
0.942
0.938
0.918
0.920
0.938
0.938
0.900
0.886
0.894
0.910
0.912
0.882
0.886
0.908
0.912
0.890
0.886
0.914
0.936
0.914
0.892
0.910
0.918
0.900
0.880
0.892
0.902
0.904
0.882
0.876
0.878
0.890
0.880
0.868
0.884
0.908
0.918
0.900
0.890
0.900
0.924
0.894
0.880
0.906
0.924
0.932
0.936
0.898
0.914
0.934
0.916
0.904
0.932
0.958
0.954
0.918
0.936
0.950
0.920
0.906
0.920
0.904
0.884
0.874
0.890
0.900
0.896
0.878
0.896
0.910
0.930
0.892
0.882
0.900
0.910
0.894
0.874
0.880
0.890
0.886
0.866
0.872
0.888
0.916
0.912
0.894
0.918
0.930
0.926
0.902
0.908
0.904
0.892
0.874
0.888
0.918
0.932
0.912
0.900
0.932
0.932
0.926
0.900
0.892
0.900
0.910
0.896
0.878
0.884
0.892
0.890
0.868
0.864
0.880
0.908
0.922
0.916
0.936
0.960
0.962
0.920
0.924
0.918
0.900
0.868
0.868
0.878
0.876
0.856
0.862
0.878
0.902
0.922
0.886
0.894
0.910
0.928
0.926
0.906
0.932
0.952
0.952
0.912
0.918
0.932
0.926
0.898
0.890
0.900
0.912
0.900
0.882
0.886
0.910
0.910
0.890
0.900
0.920
0.938
0.940
0.898
0.900
0.908
0.924
0.906
0.894
0.910
0.918
0.916
0.890
0.886
0.884
0.884
0.878
0.866
0.870
0.886
0.918
0.910
0.892
0.904
0.920
0.914
0.886
0.878
0.888
0.894
0.862
0.854
0.868
0.896
0.902
0.894
0.892
0.936
0.950
0.940
0.894
0.904
0.916
0.926
0.896
0.870
0.888
0.906
0.900
0.878
0.874
0.880
0.888
0.876
0.860
0.866
0.876
0.890
0.882
0.892
0.920
0.936
0.916
0.896
0.906
0.910
0.896
0.862
0.868
0.880
0.890
0.884
0.870
0.892
0.912
0.914
0.886
0.886
0.904
0.912
0.896
0.878
0.906
0.920
0.930
0.906
0.886
0.908
0.922
0.918
0.894
0.898
0.914
0.932
0.922
0.896
0.902
0.914
0.926
0.902
0.890
0.910
0.914
0.902
0.878
0.890
0.902
0.916
0.910
0.884
0.888
0.912
0.910
0.878
0.876
0.886
0.884
0.880
0.860
0.874
0.886
0.880
0.862
0.848
0.870
0.880
0.886
0.874
0.886
0.904
0.916
0.888
0.882
0.896
0.896
0.884
0.860
0.866
0.870
0.892
0.878
0.880
0.906
0.914
0.922
0.894
0.896
0.900
0.886
0.866
0.876
0.886
0.866
0.874
0.884
0.904
0.892
0.876
0.890
0.900
0.896
0.874
0.874
0.882
0.894
0.878
0.858
0.890
0.902
0.902
0.882
0.894
0.904
0.904
0.882
0.866
0.878
0.894
0.882
0.866
0.900
0.910
0.910
0.876
0.866
0.872
0.886
0.858
0.850
0.860
0.882
0.900
0.890
0.912
0.932
0.926
0.904
0.900
0.906
0.904
0.880
0.854
0.868
0.880
0.888
0.874
0.864
0.874
0.906
0.890
0.878
0.872
0.872
0.880
0.870
0.898
0.920
0.926
0.908
0.920
0.934
0.922
0.902
0.898
0.908
0.914
0.888
0.872
0.850
0.862
0.866
0.872
0.876
0.876
0.864
0.884
0.896
0.918
0.932
0.936
0.922
0.924
0.924
0.916
0.892
0.882
0.884
0.880
0.864
0.858
0.868
0.880
0.866
0.854
0.876
0.878
0.864
0.868
0.886
0.898
0.904
0.878
0.894
0.906
0.878
0.872
0.884
0.892
0.888
0.874
0.890
0.900
0.888
0.866
0.878
0.882
0.880
0.872
0.862
0.870
0.884
0.870
0.860
0.878
0.890
0.896
0.880
0.904
0.918
0.896
0.890
0.898
0.912
0.900
0.880
0.892
0.906
0.894
0.866
0.874
0.878
0.872
0.864
0.870
0.874
0.860
0.862
0.884
0.898
0.880
0.882
0.884
0.886
0.868
0.872
0.886
0.890
0.872
0.882
0.892
0.890
0.872
0.878
0.878
0.878
0.868
0.880
0.892
0.880
0.880
0.906
0.920
0.898
0.884
0.896
0.904
0.890
0.880
0.896
0.900
0.876
0.858
0.882
0.876
0.860
0.884
0.904
0.902
0.880
0.890
0.904
0.918
0.888
0.884
0.902
0.904
0.888
0.886
0.892
0.890
0.880
0.882
0.906
0.904
0.894
0.906
0.910
0.894
0.898
0.898
0.890
0.868
0.854
0.862
0.870
0.872
0.880
0.904
0.910
0.886
0.890
0.910
0.904
0.880
0.896
0.868
0.852
0.826
0.816
0.804
0.790
0.756
0.736
0.734
0.732
0.730
0.732
0.718
0.712
0.696
0.694
0.690
0.692
0.694
0.696
0.700
0.702
0.714
0.720
0.720
0.720
0.764
0.812
0.926
0.996
0.992
0.920
0.914
0.888
0.810
0.764
0.750
0.720
0.716
0.734
0.774
0.766
0.770
0.796
0.822
0.840
0.842
0.848
0.846
0.846
0.852
0.852
0.822
0.832
0.838
0.818
0.798
0.812
0.830
0.824
0.808
0.826
0.830
0.818
0.812
0.832
0.844
0.824
0.820
0.824
0.828
0.812
0.820
0.820
0.814
0.800
0.808
0.812
0.810
0.806
0.802
0.812
0.822
0.816
0.800
0.810
0.824
0.820
0.798
0.796
0.802
0.814
0.818
0.842
0.868
0.882
0.862
0.874
0.872
0.856
0.842
0.846
0.842
0.838
0.826
0.846
0.870
0.862
0.852
0.872
0.894
0.864
0.876
0.876
0.872
0.844
0.854
0.860
0.852
0.848
0.840
0.858
0.868
0.872
0.888
0.896
0.864
0.852
0.846
0.840
0.822
0.832
0.856
0.870
0.860
0.876
0.876
0.840
0.822
0.840
0.812
0.790
0.792
0.808
0.846
0.836
0.868
0.888
0.896
0.870
0.852
0.848
0.844
0.820
0.816
0.818
0.840
0.854
0.856
0.884
0.910
0.892
0.900
0.916
0.898
0.878
0.886
0.872
0.848
0.834
0.840
0.864
0.858
0.868
0.902
0.914
0.884
0.886
0.892
0.886
0.858
0.870
0.882
0.882
0.896
0.910
0.916
0.892
0.888
0.892
0.902
0.888
0.900
0.912
0.910
0.880
0.884
0.898
0.908
0.908
0.894
0.896
0.882
0.904
0.938
0.966
0.934
0.960
0.962
0.944
0.894
0.890
0.902
0.902
0.878
0.884
0.898
0.924
0.906
0.912
0.926
0.930
0.898
0.874
0.890
0.892
0.878
0.862
0.882
0.876
0.848
0.846
0.860
0.860
0.848
0.890
0.922
0.900
0.892
0.894
0.896
0.882
0.894
0.906
0.894
0.886
0.874
0.866
0.854
0.854
0.880
0.926
0.940
0.930
0.958
0.944
0.906
0.892
0.892
0.900
0.884
0.872
0.886
0.908
0.918
0.896
0.904
0.912
0.906
0.890
0.890
0.882
0.852
0.874
0.908
0.938
0.918
0.976
0.986
0.924
0.918
0.932
0.916
0.880
0.904
0.896
0.848
0.830
0.836
0.830
0.834
0.856
0.886
0.890
0.910
0.962
0.980
0.958
0.942
0.940
0.936
0.900
0.894
0.922
0.984
0.946
0.930
0.962
0.980
0.932
0.916
0.930
0.942
0.922
0.920
0.956
0.966
0.954
0.938
0.948
0.960
0.964
0.932
0.936
0.970
0.990
0.972
0.940
0.964
0.948
0.922
0.864
0.830
0.792
0.758
0.722
0.692
0.668
0.656
0.646
0.642
0.640
0.626
0.616
0.604
0.596
0.588
0.572
0.572
0.564
0.554
0.548
0.542
0.542
0.536
0.540
0.548
0.548
0.550
0.558
0.552
0.546
0.544
0.542
0.544
0.540
0.540
0.534
0.538
0.532
0.534
0.534
0.534
0.528
0.530
0.528
0.526
0.532
0.524
0.530
0.528
0.526
0.524
0.528
0.530
0.532
0.528
0.524
0.526
0.522
0.520
0.522
0.520
0.516
0.518
0.516
0.512
0.524
0.514
0.496
0.508
0.510
0.500
0.500
0.498
0.494
0.490
0.488
0.492
0.486
0.494
0.482
0.492
0.486
0.488
0.482
0.480
0.482
0.484
0.484
0.486
0.496
0.490
0.492
0.488
0.486
0.486
0.488
0.490
0.490
0.486
0.486
0.478
0.486
0.486
0.480
0.478
0.478
0.476
0.470
0.468
0.472
0.472
0.482
0.474
0.478
0.472
0.472
0.472
0.478
0.482
0.480
0.478
0.474
0.480
0.478
0.486
0.478
0.480
0.478
0.486
0.492
0.474
0.480
0.484
0.490
0.492
0.490
0.484
0.488
0.494
0.494
0.496
0.496
0.496
0.494
0.500
0.494
0.494
0.498
0.494
0.490
0.496
0.492
0.494
0.490
0.490
0.494
0.502
0.494
0.506
0.506
0.510
0.502
0.498
0.500
0.500
0.494
0.492
0.490
0.500
0.504
0.502
0.506
0.500
0.496
0.502
0.496
0.496
0.488
0.494
0.480
0.494
0.490
0.490
0.486
0.488
0.488
0.486
0.490
0.494
0.492
0.486
0.498
0.490
0.504
0.498
0.510
0.520
0.522
0.530
0.542
0.556
0.556
0.570
0.576
0.586
0.516
0.536
0.528
0.524
0.526
0.518
0.512
0.532
0.518
0.510
0.510
0.516
0.514
0.510
0.508
0.510
0.516
0.512
0.520
0.518
0.516
0.520
0.520
0.528
0.546
0.512
0.522
0.512
0.520
0.530
0.528
0.536
0.532
0.532
0.528
0.534
0.522
0.522
0.520
0.522
0.530
0.544
0.560
0.584
0.600
0.630
0.654
0.646
0.630
0.610
0.586
0.574
0.566
0.550
0.552
0.538
0.534
0.530
0.522
0.524
0.520
0.520
0.524
0.520
0.526
0.526
0.526
0.526
0.530
0.536
0.536
0.536
0.534
0.540
0.536
0.538
0.530
0.528
0.530
0.522
0.526
0.496
0.548
0.518
0.512
0.516
0.506
0.510
0.508
0.506
0.504
0.500
0.504
0.504
0.502
0.494
0.498
0.490
0.496
0.494
0.498
0.498
0.496
0.494
0.498
0.494
0.492
0.492
0.500
0.492
0.492
0.490
0.490
0.488
0.488
0.486
0.480
0.488
0.484
0.484
0.478
0.484
0.482
0.480
0.476
0.476
0.474
0.478
0.474
0.470
0.474
0.478
0.476
0.480
0.490
0.490
0.488
0.492
0.494
0.490
0.492
0.496
0.492
0.490
0.486
0.486
0.488
0.484
0.488
0.482
0.484
0.484
0.486
0.484
0.490
0.482
0.486
0.484
0.482
0.484
0.484
0.480
0.486
0.482
0.482
0.482
0.486
0.482
0.484
0.480
0.482
0.484
0.482
0.480
0.480
0.474
0.482
0.478
0.476
0.478
0.478
0.486
0.482
0.482
0.482
0.488
0.488
0.492
0.494
0.506
0.514
0.520
0.518
0.528
0.522
0.530
0.524
0.520
0.536
0.494
0.518
0.520
0.530
0.522
0.526
0.528
0.526
0.526
0.540
0.530
0.522
0.526
0.536
0.526
0.530
0.532
0.534
0.532
0.536
0.542
0.550
0.544
0.548
0.546
0.532
0.540
0.530
0.518
0.526
0.550
0.524
0.548
0.560
0.540
0.562
0.572
0.572
0.558
0.578
0.588
0.594
0.614
0.632
0.660
0.652
0.642
0.590
0.580
0.564
0.574
0.566
0.564
0.590
0.610
0.636
0.628
0.618
0.618
0.630
0.618
0.604
0.588
0.592
0.584
0.580
0.576
0.576
0.548
0.572
0.562
0.568
0.584
0.586
0.592
0.612
0.584
0.570
0.576
0.578
0.572
0.582
0.578
0.572
0.596
0.564
0.562
0.572
0.586
0.540
0.572
0.536
0.548
0.530
0.540
0.540
0.554
0.558
0.582
0.532
0.554
0.532
0.554
0.546
0.542
0.554
0.526
0.544
0.528
0.534
0.534
0.528
0.520
0.530
0.546
0.508
0.530
0.534
0.540
0.516
0.536
0.548
0.510
0.530
0.544
0.524
0.498
0.520
0.534
0.542
0.524
0.518
0.560
0.534
0.544
0.534
0.570
0.516
0.538
0.534
0.536
0.552
0.534
0.548
0.552
0.554
0.554
0.578
0.572
0.586
0.578
0.584
0.588
0.540
0.574
0.538
0.566
0.526
0.566
0.522
0.550
0.526
0.530
0.560
0.520
0.512
0.530
0.548
0.518
0.506
0.532
0.540
0.516
0.510
0.540
0.550
0.532
0.558
0.522
0.550
0.532
0.510
0.524
0.542
0.524
0.506
0.508
0.528
0.542
0.508
0.512
0.500
0.504
0.512
0.508
0.518
0.496
0.526
0.478
0.516
0.500
0.482
0.488
0.500
0.486
0.490
0.492
0.492
0.488
0.506
0.488
0.464
0.486
0.482
0.486
0.496
0.508
0.494
0.494
0.484
0.510
0.486
0.490
0.506
0.516
0.510
0.500
0.504
0.510
0.500
0.502
0.502
0.500
0.500
0.498
0.504
0.494
0.496
0.492
0.508
0.496
0.496
0.492
0.510
0.512
0.498
0.528
0.532
0.536
0.506
0.550
0.540
0.540
0.560
0.554
0.548
0.544
0.564
0.602
0.584
0.540
0.576
0.534
0.570
0.520
0.570
0.514
0.586
0.536
0.564
0.598
0.588
0.588
0.562
0.566
0.602
0.590
0.540
0.594
0.560
0.292
0.226
0.588
0.520
0.588
0.574
0.550
0.592
0.586
0.594
0.604
0.594
0.598
0.602
0.610
0.604
0.598
0.600
0.588
0.582
0.534
0.610
0.560
0.558
0.550
0.654
0.556
0.580
0.544
0.586
0.578
0.550
0.562
0.524
0.578
0.510
0.584
0.500
0.540
0.562
0.620
0.600
0.598
0.588
0.588
0.552
0.558
0.594
0.512
0.582
0.508
0.554
0.540
0.562
0.728
0.692
0.660
0.672
0.690
0.700
0.634
0.598
0.574
0.600
0.570
0.544
0.584
0.540
0.558
0.586
0.526
0.588
0.540
0.562
0.590
0.548
0.572
0.596
0.586
0.556
0.592
0.594
0.572
0.596
0.692
0.706
0.696
0.644
0.676
0.636
0.636
0.564
0.576
0.596
0.580
0.548
0.574
0.584
0.594
0.586
0.526
0.264
0.364
0.550
0.532
0.618
0.544
0.524
0.590
0.534
0.570
0.538
0.558
0.586
0.538
0.648
0.528
0.592
0.548
0.592
0.600
0.612
0.596
0.596
0.592
0.582
0.592
0.642
0.550
0.552
0.558
0.638
0.544
0.540
0.650
0.524
0.548
0.566
0.656
0.526
0.552
0.574
0.852
0.326
0.572
0.544
0.654
0.528
0.576
0.560
0.582
0.584
0.598
0.590
0.602
0.602
0.884
0.396
0.536
0.582
0.540
0.844
0.332
0.584
0.540
0.564
0.624
0.856
0.334
0.680
0.678
0.548
0.636
0.624
0.606
0.610
0.556
0.556
0.584
0.600
0.604
0.612
0.604
0.610
0.620
0.606
0.562
0.584
0.550
0.562
0.604
0.544
0.828
0.318
0.564
0.650
0.624
0.666
0.300
0.380
0.542
0.610
0.588
0.592
0.664
0.570
0.574
0.624
0.600
0.604
0.828
0.336
0.620
0.610
0.602
0.602
0.590
0.596
0.582
0.650
0.216
0.390
0.538
0.594
0.592
0.596
0.552
0.578
0.614
0.610
0.602
0.626
0.618
0.608
0.600
0.596
0.592
0.548
0.844
0.368
0.546
0.786
0.366
0.504
0.828
0.322
0.516
0.656
0.536
0.590
0.544
0.838
0.600
0.394
0.204
0.342
0.586
0.372
0.212
0.548
0.238
0.606
0.392
0.206
0.370
0.560
0.640
0.612
0.218
0.600
0.318
0.634
0.614
0.602
0.608
0.600
0.602
0.612
0.606
0.614
0.608
0.672
0.210
0.396
0.204
0.342
0.358
0.220
0.282
0.204
0.394
0.342
0.460
0.400
0.200
0.398
0.200
0.400
0.202
0.398
0.390
0.210
0.384
0.214
0.332
0.268
0.322
0.578
0.580
0.640
0.606
0.376
0.258
0.250
0.358
0.234
0.208
0.328
0.264
0.202
0.290
0.208
0.488
0.212
0.366
0.236
0.424
0.662
0.212
0.396
0.204
0.198
0.200
0.204
0.396
0.202
0.394
0.206
0.370
0.230
0.328
0.272
0.298
0.554
0.250
0.318
0.280
0.350
0.252
0.424
0.374
0.330
0.274
0.440
0.258
0.204
0.208
0.286
0.200
0.320
0.380
0.368
0.232
0.200
0.356
0.244
0.302
0.262
0.236
0.202
0.314
0.286
0.198
0.322
0.278
0.200
0.234
0.416
0.336
0.214
0.366
0.236
0.474
0.224
0.320
0.282
0.366
0.232
0.472
0.328
0.212
0.288
0.362
0.238
0.482
0.218
0.352
0.198
0.484
0.576
0.290
0.378
0.222
0.302
0.398
0.428
0.272
0.350
0.252
0.488
0.210
0.418
0.382
0.222
0.286
0.394
0.398
0.502
0.370
0.228
0.202
0.284
0.214
0.346
0.254
0.424
0.618
0.258
0.332
0.654
0.364
0.314
0.252
0.324
0.280
0.372
0.632
0.678
0.490
0.608
0.220
0.592
0.696
0.606
0.598
0.648
0.636
0.584
0.620
0.568
0.574
0.578
0.678
0.532
0.594
0.574
0.564
0.600
0.598
0.600
0.598
0.598
0.602
0.606
0.616
0.642
0.654
0.824
0.920
0.628
0.606
0.644
0.684
0.820
0.358
0.668
0.872
0.348
0.622
0.648
0.672
0.522
0.788
0.436
0.602
0.610
0.620
0.656
0.380
0.252
0.556
0.650
0.656
0.672
0.530
0.646
0.650
0.612
0.608
0.654
0.600
0.596
0.582
0.556
0.598
0.596
0.676
0.634
0.756
0.576
0.672
0.586
0.706
0.606
0.686
0.674
0.540
0.632
0.656
0.600
0.608
0.594
0.638
0.726
0.568
0.672
0.608
0.666
0.632
0.868
0.352
0.672
0.876
0.426
0.876
0.414
0.886
0.410
0.680
0.534
0.278
0.370
0.648
0.602
0.672
0.550
0.578
0.642
0.658
0.878
0.352
0.648
0.690
0.528
0.650
0.660
0.630
0.356
0.222
0.636
0.752
0.686
0.744
0.700
0.662
0.774
0.622
0.888
0.364
0.662
0.662
0.812
0.358
0.708
0.360
0.256
0.216
0.422
0.276
0.438
0.704
0.814
0.366
0.376
0.694
0.634
0.620
0.730
0.538
0.688
0.688
0.552
0.682
0.880
0.418
0.882
0.370
0.718
0.576
0.728
0.604
0.904
0.424
0.616
0.742
0.588
0.646
0.776
0.310
0.294
0.400
0.502
0.396
0.696
0.562
0.670
0.622
0.668
0.386
0.502
0.408
0.680
0.566
0.676
0.672
0.648
0.680
0.702
0.630
0.724
0.380
0.200
0.328
0.326
0.648
0.404
0.430
0.344
0.254
0.360
0.662
0.602
0.678
0.636
0.722
0.664
0.646
0.656
0.698
0.620
0.682
0.622
0.676
0.592
0.702
0.882
0.396
0.702
0.616
0.640
0.674
0.700
0.638
0.932
0.422
0.594
0.710
0.618
0.680
0.622
0.726
0.628
0.654
0.672
0.480
0.234
0.686
0.630
0.722
0.576
0.246
0.424
0.376
0.502
0.372
0.718
0.574
0.656
0.700
0.678
0.646
0.688
0.628
0.660
0.700
0.624
0.690
0.630
0.936
0.396
0.502
0.826
0.634
0.744
0.632
0.680
0.626
0.730
0.584
0.670
0.600
0.650
0.716
0.616
0.894
0.466
0.654
0.648
0.674
0.676
0.696
0.986
0.698
0.466
0.734
0.720
0.680
0.670
0.686
0.444
0.992
0.638
0.674
0.654
0.440
0.702
0.294
0.206
0.468
0.432
0.198
0.708
0.636
0.698
0.632
0.670
0.676
0.626
0.460
0.452
0.414
0.652
0.714
0.684
0.648
0.668
0.762
0.626
0.646
0.654
0.710
0.618
0.336
0.814
0.938
0.662
0.650
0.736
0.640
0.648
0.680
0.946
0.434
0.662
0.626
0.494
0.296
0.530
0.708
0.600
0.202
0.288
0.216
0.236
0.404
0.296
0.472
0.460
0.520
0.378
0.428
0.248
0.260
0.438
0.324
0.692
0.486
0.216
0.484
0.226
0.474
0.216
0.698
0.650
0.436
0.218
0.696
0.618
0.688
0.642
0.654
0.662
0.666
0.672
0.476
0.246
0.602
0.666
0.716
0.704
0.702
0.696
0.658
0.520
0.784
0.640
0.632
0.656
0.620
0.620
0.672
0.646
0.646
0.712
0.280
0.366
0.642
0.690
0.642
0.666
0.666
0.674
0.698
0.664
0.762
0.734
0.706
0.700
0.692
0.706
0.228
0.424
0.684
0.674
0.602
0.694
0.598
0.694
0.642
0.680
0.682
0.740
0.694
0.716
0.700
0.714
0.682
0.686
0.660
0.712
0.690
0.688
0.430
0.282
0.702
0.706
0.746
0.754
0.496
0.286
0.716
0.724
0.710
0.690
0.700
0.692
0.680
0.712
0.708
0.712
0.688
0.686
0.768
0.636
0.692
0.646
0.674
0.686
0.710
0.350
0.342
0.678
0.674
0.694
0.702
0.452
0.238
0.690
0.232
0.246
0.234
0.434
0.232
0.382
0.298
0.658
0.682
0.396
0.292
0.460
0.262
0.744
0.712
0.284
0.520
0.278
0.454
0.692
0.356
0.460
0.238
0.484
0.414
0.330
0.322
0.408
0.242
0.420
0.280
0.366
0.432
0.244
0.258
0.302
0.398
0.422
0.482
0.206
0.388
0.262
0.238
0.410
0.464
0.426
0.200
0.204
0.344
0.200
0.276
0.280
0.370
0.208
0.516
0.636
0.624
0.528
0.262
0.616
0.278
0.392
1.160
0.604
0.562
0.362
0.294
0.666
0.240
0.212
0.468
0.408
0.728
0.368
0.338
0.458
0.240
0.702
0.420
0.286
0.450
0.228
0.474
0.500
0.416
0.612
0.690
0.606
0.630
0.670
0.624
0.742
0.594
0.654
0.568
0.814
0.434
0.460
0.494
2.320
0.964
1.104
0.254
0.240
0.436
0.248
0.404
0.668
0.666
0.708
0.278
0.362
0.670
0.698
0.624
0.662
0.676
1.504
1.404
0.424
0.698
0.328
0.434
0.636
0.730
0.722
0.792
0.668
0.698
0.752
0.704
0.700
0.696
0.922
0.418
0.236
0.508
0.758
0.272
0.694
0.474
0.710
0.488
0.236
0.404
0.332
0.204
0.546
0.466
0.240
0.410
0.282
0.710
0.342
0.282
0.682
0.664
0.434
0.254
0.672
0.712
0.694
0.672
0.712
0.592
0.664
0.668
0.666
0.200
0.452
0.664
0.704
0.648
0.668
0.682
0.704
0.642
0.656
0.692
0.750
0.726
0.582
0.210
0.222
0.434
0.734
0.600
0.674
0.732
0.680
0.620
0.674
0.684
0.866
0.434
0.266
0.304
0.206
0.290
0.200
0.262
0.238
0.200
0.300
0.400
0.390
0.210
0.200
0.256
0.772
0.758
0.516
0.400
0.416
0.484
0.250
0.706
0.660
0.702
0.734
0.708
0.696
0.694
0.706
0.834
0.208
0.300
0.306
0.294
0.202
0.302
0.296
0.202
0.272
0.326
0.302
0.226
0.272
0.200
0.392
0.210
0.200
0.600
0.556
0.544
0.254
0.246
0.556
0.442
0.354
0.446
0.356
0.446
0.548
0.250
0.332
0.268
0.468
0.434
0.602
0.604
0.624
0.270
0.300
0.214
0.486
0.402
0.412
0.486
0.250
0.452
0.264
0.786
0.246
0.474
0.230
0.456
0.246
0.398
0.296
0.364
0.236
0.200
0.224
0.278
0.200
0.280
0.222
0.364
0.232
0.456
0.244
0.302
0.400
0.300
0.400
0.300
0.402
0.198
0.256
0.244
0.490
0.710
0.498
0.260
0.242
0.276
0.202
0.222
0.202
0.498
0.200
0.400
0.298
0.262
0.240
0.198
0.268
0.234
0.300
0.256
0.242
0.202
0.208
0.292
0.500
0.398
0.202
0.400
0.580
0.220
0.468
0.432
0.312
0.488
0.356
0.246
0.300
0.396
0.200
0.272
0.428
0.358
0.242
0.486
0.216
0.300
0.398
0.602
0.568
0.802
0.234
0.394
0.302
0.198
0.356
0.246
0.200
0.240
0.258
0.582
0.220
0.464
0.234
0.198
0.384
0.220
0.298
0.402
0.200
0.210
0.288
0.602
0.298
0.260
0.240
0.202
0.268
0.232
0.466
0.232
0.200
0.356
0.246
0.300
0.400
0.462
0.436
0.358
0.344
0.200
0.398
0.498
0.204
0.302
0.290
0.208
0.202
0.262
0.238
0.198
0.372
0.232
0.454
0.448
0.348
0.348
0.204
0.394
0.198
0.260
0.242
0.200
0.358
0.240
0.202
0.292
0.208
0.200
0.374
0.226
0.200
0.264
0.236
0.200
0.200
0.400
0.200
0.266
0.234
0.200
0.386
0.414
0.294
0.206
0.200
0.298
0.302
0.458
0.244
0.198
0.276
0.224
0.300
0.880
0.222
0.472
0.428
0.500
0.462
0.436
0.252
0.348
0.198
0.330
0.270
0.394
0.772
0.704
0.428
0.354
0.348
0.358
0.242
0.486
0.216
0.484
0.214
0.200
0.502
0.298
0.400
0.300
0.402
0.298
0.402
0.300
0.398
0.200
0.294
0.206
0.200
0.304
0.296
0.200
0.266
0.434
0.402
0.298
0.200
0.200
0.402
0.198
0.454
0.246
0.200
0.200
0.400
0.200
0.366
0.234
0.200
0.368
0.232
0.200
0.364
0.436
0.202
0.402
0.296
0.204
0.296
0.302
0.400
0.198
0.354
0.346
0.696
0.482
0.224
0.198
0.300
0.502
0.258
0.440
0.354
0.446
0.312
0.394
0.480
0.216
0.470
0.328
0.490
0.210
0.306
0.342
0.516
0.436
0.360
0.242
0.200
0.212
0.486
0.330
0.220
0.250
0.258
0.242
0.198
0.360
0.240
0.202
0.368
0.332
0.204
0.298
0.462
0.238
0.500
0.298
0.504
0.698
0.476
0.322
0.302
0.398
0.200
0.274
0.326
0.302
0.400
0.202
0.300
0.296
0.454
0.246
0.200
0.364
0.236
0.456
0.442
0.208
0.394
0.200
0.366
0.234
0.200
0.276
0.322
0.202
0.250
0.250
0.200
0.378
0.222
0.200
0.260
0.240
0.586
0.216
0.198
0.258
0.242
0.200
0.374
0.226
0.200
0.260
0.240
0.200
0.200
0.400
0.200
0.356
0.244
0.200
0.260
0.238
0.202
0.200
0.400
0.532
0.268
0.200
0.258
0.440
0.202
0.400
0.200
0.258
0.242
0.200
0.380
0.320
0.362
0.308
0.488
0.242
0.206
0.496
0.198
0.268
0.432
0.390
0.262
0.414
0.434
0.382
0.222
0.198
0.696
0.306
0.298
0.302
0.284
0.312
0.262
0.236
0.200
0.358
0.242
0.202
0.208
0.292
0.198
0.304
0.296
0.302
0.400
0.200
0.262
0.236
0.202
0.368
0.232
0.198
0.214
0.288
0.200
0.266
0.232
0.560
0.240
0.302
0.400
0.200
0.256
0.252
0.492
0.300
0.472
0.228
0.200
0.256
0.242
0.202
0.260
0.438
0.358
0.726
0.316
0.202
0.400
0.198
0.220
0.432
0.274
0.226
0.218
0.298
0.234
0.202
0.308
0.732
0.260
0.200
0.300
0.296
0.212
0.222
0.666
0.900
0.552
0.706
0.696
0.708
0.708
0.762
0.478
0.690
0.256
0.244
0.300
0.254
0.246
0.230
0.268
0.206
0.200
0.254
0.244
0.506
0.294
0.418
0.694
0.708
0.488
0.256
0.436
0.322
0.702
0.278
0.198
0.306
0.394
0.366
0.636
0.400
0.198
0.370
0.230
0.200
0.298
0.402
0.358
0.242
0.200
0.394
0.208
0.198
0.320
0.280
0.420
0.480
0.304
0.294
0.492
0.210
0.444
0.454
0.304
0.298
0.430
0.764
0.206
0.418
0.482
0.242
0.456
0.220
0.482
0.216
0.386
0.200
0.400
0.470
0.232
0.476
0.698
0.222
0.476
0.226
0.470
0.230
0.428
0.268
0.372
0.432
0.258
0.628
0.812
0.300
0.486
0.216
0.198
0.262
0.240
0.198
0.380
0.422
0.252
0.448
0.366
0.232
0.202
0.400
0.300
0.258
0.240
0.498
0.404
0.296
0.302
0.402
0.696
0.302
0.362
0.238
0.200
0.216
0.284
0.200
0.294
0.208
0.402
0.396
0.244
0.408
0.550
0.490
0.210
0.410
0.488
0.264
0.436
0.360
0.240
0.200
0.248
0.252
0.200
0.360
0.240
0.202
0.258
0.240
0.582
0.220
0.198
0.240
0.260
0.200
0.302
0.298
0.492
0.210
0.200
0.262
0.236
0.200
0.356
0.244
0.200
0.212
0.288
0.200
0.304
0.296
0.202
0.400
0.298
0.330
0.270
0.398
0.254
0.620
0.228
0.200
0.242
0.258
0.202
0.328
0.270
0.204
0.292
0.206
0.200
0.226
0.274
0.200
0.328
0.270
0.486
0.216
0.200
0.500
0.200
0.264
0.822
0.214
0.200
0.220
0.280
0.200
0.328
0.472
0.198
0.302
0.554
0.246
0.200
0.242
0.258
0.198
0.374
0.226
0.202
0.260
0.238
0.302
0.218
0.330
0.252
0.400
0.200
0.292
0.208
0.200
0.300
0.298
0.284
0.200
0.220
0.440
0.258
0.198
0.374
0.226
0.200
0.262
0.438
0.202
0.400
0.250
0.252
0.298
0.200
0.240
0.260
0.200
0.390
0.210
0.556
0.244
0.202
0.294
0.406
0.322
0.580
0.218
0.702
0.732
0.444
0.262
0.238
0.198
0.268
0.432
0.266
0.234
0.202
0.298
0.300
0.482
0.218
0.202
0.242
0.258
0.198
0.356
0.246
0.198
0.244
0.256
0.200
0.388
0.212
0.200
0.292
0.410
0.382
0.220
0.198
0.210
0.286
0.202
0.292
0.208
0.200
0.262
0.386
0.312
0.240
0.200
0.266
0.434
0.360
0.242
0.198
0.210
0.392
0.200
0.200
0.198
0.202
0.598
0.564
0.438
0.258
0.814
0.226
0.206
0.396
0.200
0.198
0.204
0.296
0.302
0.298
0.594
0.206
0.200
0.298
0.204
0.200
0.304
0.766
0.532
0.400
0.496
0.300
0.488
0.410
0.402
0.298
0.200
0.304
0.200
0.600
0.600
0.412
0.486
0.502
0.434
0.686
0.692
0.658
0.690
0.698
0.700
0.706
0.668
0.706
0.726
0.272
0.764
0.216
0.356
0.548
0.442
0.686
0.252
1.196
0.298
0.502
0.362
0.436
0.198
0.306
0.454
0.246
0.200
0.498
0.200
0.296
0.206
0.198
0.354
0.246
0.490
0.212
0.202
0.500
0.198
0.390
0.306
0.404
0.398
0.482
0.226
0.392
0.200
0.198
0.336
0.462
0.404
0.204
0.206
0.292
0.454
0.246
0.198
0.260
0.828
0.218
0.486
0.208
0.206
0.260
0.234
0.202
0.302
0.296
0.454
0.248
0.402
0.698
0.198
0.200
0.272
0.228
0.464
0.240
0.198
0.262
0.238
0.200
0.262
0.238
0.198
0.270
0.230
0.200
0.358
0.244
0.300
0.400
0.198
0.262
0.240
0.558
0.242
0.200
0.210
0.292
0.200
0.268
0.230
0.200
0.358
0.242
0.200
0.292
0.210
0.198
0.208
0.292
0.200
0.240
0.210
0.252
0.294
0.304
0.428
0.272
0.488
0.216
0.298
0.398
0.204
0.238
0.258
0.200
0.306
0.394
0.334
0.266
0.496
0.206
0.198
0.198
0.252
0.250
0.268
0.232
0.198
0.378
0.224
0.202
0.244
0.254
0.200
0.298
0.300
0.302
0.400
0.200
0.296
0.302
0.202
0.296
0.204
0.200
0.270
0.230
0.298
0.286
0.216
0.424
0.732
0.722
0.424
0.270
0.734
0.712
0.582
0.804
0.492
0.280
0.424
0.200
0.206
0.394
0.296
0.204
0.554
0.246
0.206
0.494
0.444
0.256
0.200
0.296
0.202
0.300
0.200
0.400
0.300
0.302
0.200
0.198
0.300
0.398
0.302
0.396
0.204
0.200
0.296
0.210
0.438
0.256
0.202
0.198
0.302
0.302
0.298
0.300
0.502
0.198
0.600
0.202
0.398
0.200
0.500
0.198
0.242
0.260
0.198
0.296
0.206
0.198
0.354
0.246
0.200
0.296
0.204
0.198
0.204
0.204
0.294
0.298
0.302
0.200
0.296
0.304
0.300
0.202
0.198
0.200
0.200
0.300
0.200
0.302
0.298
0.200
0.200
0.202
0.298
0.350
0.256
0.392
0.302
0.204
0.294
0.302
0.202
0.498
0.200
0.302
0.298
0.446
0.254
0.298
0.198
0.306
0.552
0.346
0.396
0.204
0.554
0.246
0.200
0.198
0.302
0.200
0.298
0.400
0.602
0.200
0.400
0.398
0.252
0.350
0.244
0.256
0.300
0.300
0.200
0.346
0.252
0.202
0.400
0.300
0.500
0.200
0.502
0.500
0.298
0.354
0.346
0.300
0.200
0.200
0.276
0.424
0.200
0.300
0.700
0.452
0.248
0.396
0.204
0.200
0.198
0.302
0.300
0.202
0.198
0.450
0.646
0.404
0.294
0.206
0.200
0.294
0.204
0.202
0.244
0.256
0.200
0.198
0.302
0.200
0.296
0.204
0.496
0.202
0.200
0.354
0.248
0.502
0.198
0.300
0.400
0.496
0.204
0.200
0.300
0.300
0.200
0.300
0.200
0.300
0.400
0.200
0.296
0.806
0.202
0.296
0.400
0.554
0.246
0.200
0.296
0.204
0.200
0.352
0.248
0.300
0.400
0.200
0.244
0.256
0.198
0.300
0.402
0.352
0.248
0.452
0.246
0.506
0.396
0.198
0.302
0.200
0.296
0.204
0.200
0.352
0.346
0.202
0.300
0.300
0.298
0.402
0.600
0.200
0.296
0.204
0.200
0.402
0.198
0.200
0.198
0.302
0.200
0.296
0.202
0.202
0.296
0.204
0.198
0.300
0.504
0.242
0.456
0.304
0.396
0.308
0.746
0.246
0.202
0.292
0.206
0.200
0.386
0.212
0.304
0.198
0.300
0.200
0.300
0.200
0.200
0.300
0.300
0.300
0.404
0.296
0.352
0.246
0.468
0.434
0.342
0.258
0.300
0.500
0.200
0.388
0.212
0.200
0.300
0.300
0.298
0.404
0.800
0.200
0.296
0.406
0.388
0.208
0.496
0.204
0.200
0.350
0.248
0.454
0.248
0.700
0.300
0.300
0.400
0.300
0.400
0.600
0.398
0.304
0.250
0.448
0.252
0.346
0.354
0.346
0.354
0.252
0.296
0.398
0.208
0.494
0.200
0.244
0.256
0.200
0.300
0.300
0.700
0.200
0.198
0.302
0.700
0.200
0.244
0.254
0.374
0.330
0.248
0.352
0.402
0.398
0.398
0.596
0.304
0.450
0.250
0.200
0.400
0.452
0.348
0.246
0.252
0.702
0.500
0.200
0.452
0.348
0.296
0.204
0.446
0.254
0.202
0.500
0.202
0.304
0.492
0.198
0.402
0.388
0.312
0.398
0.300
0.206
0.498
0.398
0.302
0.492
0.304
0.202
0.198
0.202
0.200
0.352
0.248
0.202
0.348
0.198
0.448
0.202
0.606
0.396
0.400
0.298
0.198
0.204
0.300
0.294
0.202
0.500
0.206
0.296
0.402
0.300
0.298
0.302
0.244
0.254
0.200
0.296
0.206
0.298
0.198
0.204
0.200
0.294
0.206
0.200
0.244
0.256
0.606
0.394
0.202
0.296
0.300
0.402
0.298
0.402
0.352
0.248
0.200
0.198
0.202
0.398
0.198
0.302
0.454
0.250
0.500
0.198
0.204
0.298
0.296
0.308
0.392
0.302
0.206
0.544
0.250
0.502
0.198
0.200
0.500
0.200
0.500
0.198
0.296
0.204
0.554
0.246
0.200
0.308
0.294
0.200
0.400
0.300
0.400
0.198
0.244
0.258
0.200
0.198
0.300
0.398
0.304
0.298
0.402
0.198
0.200
0.200
0.300
0.200
0.302
0.198
0.244
0.258
0.446
0.456
0.200
0.300
0.394
0.256
0.418
0.478
0.208
0.232
0.260
0.402
0.250
0.198
0.604
0.198
0.298
0.402
0.200
0.300
0.300
0.296
0.402
0.388
0.214
0.398
0.302
0.198
0.302
0.198
0.202
0.352
0.248
0.198
0.200
0.202
0.500
0.748
0.252
0.298
0.200
0.302
0.198
0.298
0.202
0.300
0.198
0.204
0.198
0.200
0.302
0.198
0.502
0.198
0.200
0.202
0.200
0.244
0.256
0.198
0.502
0.300
0.400
0.452
0.250
0.450
0.248
0.204
0.248
0.346
0.362
0.238
0.202
0.404
0.294
0.300
0.200
0.200
0.200
0.402
0.198
0.302
0.300
0.198
0.502
0.200
0.296
0.204
0.200
0.352
0.248
0.298
0.204
0.296
0.602
0.296
0.400
0.304
0.400
0.200
0.198
0.202
0.298
0.200
0.300
0.200
0.296
0.204
0.200
0.600
0.446
0.254
0.554
0.246
0.200
0.198
0.302
0.200
0.350
0.250
0.702
0.298
0.402
0.200
0.294
0.210
0.294
0.198
0.202
0.204
0.292
0.204
0.200
0.256
0.246
0.494
0.204
0.472
0.230
0.202
0.294
0.302
0.368
0.230
0.510
0.494
0.252
0.206
0.240
0.286
0.214
0.200
0.254
0.246
0.452
0.350
0.266
0.232
0.200
0.502
0.452
0.246
0.396
0.204
0.202
0.306
0.292
0.304
0.396
0.298
0.302
0.366
0.234
0.202
0.224
0.574
0.402
0.198
0.200
0.200
0.300
0.198
0.302
0.302
0.294
0.204
0.392
0.208
0.490
0.212
0.452
0.248
0.396
0.204
0.300
0.404
0.366
0.230
0.308
0.306
0.632
0.452
0.418
0.392
0.692
0.198
0.348
0.254
0.198
0.198
0.396
0.218
0.254
0.234
0.398
0.202
0.300
0.200
0.402
0.300
0.294
0.204
0.302
0.354
0.244
0.300
0.296
0.306
0.200
0.246
0.352
0.198
0.398
0.204
0.200
0.454
0.246
0.400
0.300
0.402
0.204
0.294
0.200
0.202
0.398
0.204
0.846
0.252
0.304
0.294
0.356
0.246
0.296
0.202
0.554
0.246
0.206
0.500
0.296
0.298
0.300
0.902
0.300
0.300
0.298
0.402
0.408
0.382
0.586
0.448
0.274
0.350
0.452
0.200
0.268
0.434
0.400
0.300
0.906
0.244
0.350
0.400
0.392
0.208
0.246
0.744
0.206
0.492
0.210
0.198
0.396
0.350
0.356
0.488
0.290
0.322
0.350
0.296
0.552
0.400
0.282
0.222
0.202
0.454
0.442
0.302
0.200
0.244
0.356
0.198
0.402
0.198
0.198
0.302
0.602
0.344
0.254
0.452
0.350
0.198
0.200
0.476
0.248
0.374
0.198
0.504
0.200
0.298
0.202
0.470
0.330
0.500
0.452
0.348
0.202
0.296
0.206
0.292
0.204
0.548
0.452
0.690
0.268
0.442
0.298
0.202
0.300
0.198
0.302
0.224
0.524
1.104
0.250
0.592
0.208
0.352
0.246
0.202
0.498
0.458
0.244
0.200
0.382
0.318
0.398
0.304
0.220
0.480
0.528
0.266
0.202
0.294
0.204
0.202
0.498
0.370
0.532
0.202
0.498
0.204
0.398
0.200
0.202
0.244
0.304
0.516
0.232
0.250
0.398
0.408
0.454
0.596
0.312
0.510
0.394
0.400
0.302
0.300
0.616
0.458
0.302
0.654
0.246
0.200
0.500
0.448
0.654
1.000
0.298
0.366
0.390
0.244
0.400
0.554
0.246
0.496
0.202
0.308
0.202
0.698
0.302
0.292
0.324
0.320
0.664
0.198
0.442
0.420
0.436
0.420
0.746
0.528
0.258
0.444
0.502
0.492
0.206
0.252
0.552
0.246
0.400
0.352
0.198
0.398
0.268
0.436
0.262
0.538
0.400
0.200
0.398
0.402
0.402
0.204
0.494
0.460
0.242
0.450
0.348
0.350
0.248
0.396
0.406
0.498
0.702
0.454
0.344
0.298
0.402
0.402
0.552
0.618
0.598
0.384
0.450
0.562
0.568
0.776
0.390
0.198
0.254
0.744
0.364
0.694
0.246
0.600
0.306
0.784
0.412
0.390
0.382
0.426
0.790
0.458
0.582
0.748
0.624
0.700
0.200
0.198
0.206
0.650
0.250
0.492
0.204
0.204
0.348
0.248
0.700
0.200
0.198
0.300
0.202
0.500
0.550
0.350
0.250
0.642
0.404
0.332
0.660
0.610
0.298
0.500
0.242
0.332
0.452
0.476
0.466
0.204
0.336
0.292
0.558
0.750
0.458
0.438
0.536
0.628
0.834
0.202
0.700
0.702
0.492
0.208
0.552
0.246
0.462
0.346
0.604
0.588
0.364
0.636
0.470
0.534
0.748
0.368
0.768
0.206
0.756
0.598
0.600
0.746
0.802
0.856
0.944
0.442
0.786
0.664
0.706
0.250
0.470
0.354
0.284
0.478
0.490
0.414
0.276
0.590
0.404
0.334
0.458
0.402
0.352
0.448
0.500
0.554
0.444
0.502
0.526
0.248
0.206
0.622
0.200
0.198
0.784
0.216
0.304
0.750
0.600
0.248
0.200
0.300
1.184
0.216
0.198
0.294
0.206
0.202
0.284
0.332
0.366
0.914
0.302
0.198
0.302
0.200
0.242
0.256
0.200
0.266
0.236
0.200
0.296
0.204
0.198
0.274
0.724
0.304
0.364
0.234
0.274
0.628
0.250
0.206
0.220
0.316
0.506
0.476
0.442
0.438
0.576
0.412
0.436
0.518
0.494
0.662
0.642
0.610
0.748
0.642
0.572
0.826
0.208
0.452
0.644
0.696
0.702
0.702
0.698
0.704
0.662
1.020
0.622
0.410
0.686
0.210
0.294
0.202
0.298
0.298
0.200
0.500
0.598
0.298
0.432
0.772
0.392
0.932
0.260
0.324
0.500
0.494
0.552
0.348
0.398
0.398
0.458
0.514
0.402
0.232
0.816
0.534
0.446
0.386
0.532
1.068
0.764
0.550
0.696
0.316
0.686
0.602
0.900
0.466
0.588
0.612
0.232
0.754
0.446
0.502
0.748
0.302
0.746
0.604
0.298
0.300
0.534
0.452
0.708
0.408
0.336
0.362
0.272
0.428
0.354
0.246
0.598
0.518
0.284
0.802
0.406
0.494
0.352
0.728
0.704
0.716
0.652
0.700
0.702
0.696
0.452
0.596
0.802
0.252
0.448
0.198
0.698
0.754
0.248
0.454
0.346
0.702
0.400
0.204
0.450
0.246
0.400
0.498
0.204
0.400
0.296
0.202
0.496
0.202
0.648
0.502
0.504
0.446
0.346
0.504
0.404
0.698
0.644
0.214
0.792
0.400
0.822
0.296
0.686
0.696
0.250
0.202
0.456
0.392
0.396
0.728
0.502
0.274
0.376
0.252
0.630
0.888
0.344
0.398
0.634
0.482
0.478
0.448
0.460
0.464
0.546
0.420
0.332
0.640
0.910
0.404
0.314
0.582
0.498
0.398
0.254
0.644
0.402
0.502
0.704
0.272
0.578
0.368
0.296
0.336
0.672
0.880
0.396
0.396
0.600
0.570
0.240
0.528
0.390
0.268
0.332
0.552
0.984
0.246
0.292
0.426
0.540
0.834
0.462
0.794
0.850
0.304
0.260
0.824
0.664
0.734
0.510
0.508
0.586
0.388
0.628
0.580
0.244
0.432
0.282
0.422
0.440
0.582
0.760
0.754
0.392
0.500
0.498
0.798
0.598
0.334
0.424
0.238
0.222
0.584
0.356
0.448
0.232
0.662
0.758
0.440
1.154
0.202
0.464
0.682
0.398
0.358
0.698
0.914
0.254
0.456
0.268
0.320
0.542
0.708
1.184
0.352
0.360
0.504
0.562
0.378
0.524
0.820
0.606
0.368
0.486
0.898
1.428
0.638
0.552
0.854
0.482
0.896
0.590
0.940
0.748
0.282
0.402
0.732
0.858
0.650
0.596
0.206
0.296
0.498
0.302
0.352
0.342
0.356
0.744
0.306
0.598
0.372
0.328
0.200
0.244
1.258
0.198
1.066
0.634
0.200
0.500
0.200
0.252
0.358
0.954
0.428
0.300
0.304
0.548
0.394
0.304
0.352
0.260
0.246
0.484
0.236
0.920
0.268
0.372
0.666
0.364
0.870
0.690
0.384
0.818
0.352
0.520
0.658
0.226
0.224
0.744
0.458
0.504
1.728
0.722
0.322
0.618
0.622
0.252
0.544
1.122
0.256
0.222
0.542
0.642
0.944
0.406
0.866
0.788
0.290
0.510
0.472
0.218
0.754
0.480
0.426
0.744
0.206
0.798
1.324
0.446
1.014
0.360
0.232
0.384
0.380
0.504
0.206
0.854
0.442
0.498
0.202
0.506
0.434
0.262
0.452
0.306
0.450
0.648
0.738
0.414
0.256
0.732
0.242
0.516
0.398
0.578
0.284
0.488
0.598
0.422
0.492
0.612
0.306
0.768
0.204
0.588
0.246
0.270
0.232
0.526
0.646
0.554
0.340
0.528
0.422
0.608
0.856
0.478
0.370
1.030
0.406
0.550
0.248
0.364
0.732
0.430
0.692
0.876
0.298
0.334
1.100
0.406
0.554
0.434
0.244
0.692
0.486
1.356
0.490
1.842
0.658
0.258
0.250
0.566
0.334
0.296
0.304
0.200
0.334
0.312
0.348
0.724
0.308
0.206
0.514
0.458
0.454
1.392
0.554
0.810
0.832
0.460
0.544
0.204
0.246
0.198
0.454
0.546
0.758
0.700
0.548
0.746
0.420
0.656
0.582
1.496
0.390
0.988
0.354
1.162
0.212
0.452
0.668
0.374
1.424
0.890
0.792
0.362
0.802
0.724
0.302
0.202
0.236
0.514
0.550
0.768
1.120
1.004
0.410
0.404
0.982
1.134
0.444
0.656
0.446
0.730
0.348
0.202
0.454
1.304
0.762
0.240
0.514
0.372
0.206
0.568
1.026
0.334
0.306
0.392
0.554
0.298
0.240
0.468
0.216
0.386
0.780
1.068
0.880
0.210
0.206
0.288
0.614
0.286
0.448
0.472
0.590
0.572
0.430
0.726
0.238
0.458
0.342
0.386
0.218
0.300
0.398
0.300
0.252
0.248
0.202
0.498
0.300
0.198
0.200
0.202
0.202
0.398
0.500
0.200
0.304
0.498
0.198
0.298
0.504
0.500
0.298
0.252
0.248
0.200
0.244
0.256
0.304
0.496
0.200
0.200
0.300
0.548
0.254
0.576
0.420
0.608
0.294
0.200
0.272
0.234
0.692
0.302
0.498
0.504
0.198
0.814
0.654
0.604
1.326
0.202
0.478
0.422
0.606
0.490
0.772
0.232
0.302
0.300
0.296
0.272
0.230
0.472
0.332
0.798
0.298
0.530
0.774
0.648
0.594
0.628
0.204
0.276
0.248
0.200
0.392
0.408
0.450
0.248
0.554
0.638
0.358
0.286
0.368
0.750
0.426
0.546
0.576
0.564
0.434
0.600
0.554
0.246
0.556
0.244
0.200
0.354
0.246
0.592
0.208
0.546
0.254
0.200
0.400
0.300
0.554
0.246
0.200
0.354
0.246
0.500
0.200
0.200
0.300
0.500
0.202
0.400
0.198
1.302
0.198
0.354
0.250
0.200
0.294
0.404
0.398
0.302
0.198
0.302
0.400
0.398
0.404
0.342
0.456
0.354
0.248
0.700
0.200
0.484
0.350
0.556
0.296
0.512
0.502
0.598
0.510
0.808
0.226
0.702
0.338
0.214
0.456
0.446
0.296
1.116
0.756
0.536
0.284
0.414
0.198
0.894
0.270
0.940
0.396
0.262
1.138
0.906
0.592
0.308
0.598
0.548
0.300
0.618
0.428
0.214
0.868
0.390
0.246
0.448
0.426
0.650
0.744
0.516
0.700
0.294
0.918
0.994
0.802
0.394
0.298
0.202
0.736
0.748
0.208
0.774
0.324
0.568
0.294
0.346
0.342
0.322
1.590
0.342
0.604
0.498
0.602
0.450
0.372
0.768
0.210
0.700
0.200
0.202
0.998
0.302
0.600
0.198
0.298
0.400
0.202
0.400
0.200
0.296
0.304
0.480
0.288
0.240
0.594
0.386
0.232
0.598
0.636
0.844
0.694
0.206
0.202
0.202
0.698
0.568
0.306
0.816
0.708
0.408
0.738
0.552
0.472
0.470
0.330
0.934
0.398
0.300
0.398
0.302
0.300
0.298
0.246
0.254
0.554
0.248
0.550
0.248
0.202
0.198
0.300
0.200
0.602
0.198
0.352
0.248
0.502
0.298
0.200
0.296
0.204
0.200
0.202
0.400
0.552
0.248
0.200
0.296
0.402
0.202
0.400
0.500
0.298
0.200
0.246
0.254
0.200
0.388
0.214
0.470
0.428
0.202
0.404
0.548
0.248
0.298
0.300
0.202
0.298
0.204
0.396
0.300
0.498
0.356
0.248
0.198
0.402
0.300
0.300
0.206
0.392
0.602
0.400
0.500
0.372
0.334
0.890
0.204
0.296
0.202
0.200
0.452
0.346
0.302
0.202
0.198
0.200
0.464
0.742
0.504
0.892
0.398
0.200
0.396
0.204
0.300
0.352
0.248
0.300
0.290
0.212
0.296
0.502
0.200
0.600
0.554
0.246
0.200
0.298
0.302
0.200
0.352
0.448
0.354
0.252
0.294
0.400
0.206
0.488
0.306
0.200
0.354
0.248
0.298
0.500
0.200
0.394
0.206
0.200
0.400
0.300
0.300
0.252
0.248
0.200
0.354
0.246
0.200
0.298
0.302
0.202
0.292
0.260
1.148
0.398
0.200
0.202
0.398
0.200
0.396
0.370
0.672
0.660
0.352
0.542
0.308
0.200
0.402
0.302
0.394
0.302
0.198
0.354
0.446
0.302
0.306
0.488
0.412
0.394
0.300
0.300
0.250
0.250
0.200
0.352
0.248
0.200
0.354
0.246
0.200
0.198
0.300
0.304
0.352
0.800
0.246
0.552
0.248
0.200
0.266
1.016
0.670
0.248
1.202
0.202
0.396
1.004
0.880
0.216
0.270
0.668
0.864
0.704
0.450
0.244
0.200
0.274
0.326
0.400
0.208
0.290
0.204
0.204
0.398
0.264
0.328
0.202
1.102
0.300
0.202
0.398
0.554
0.246
0.498
0.302
0.200
0.296
0.204
0.400
0.198
0.302
0.300
0.198
0.402
0.396
0.204
0.202
0.390
0.208
0.300
0.500
0.200
0.356
0.444
0.402
0.298
0.298
0.302
0.200
0.500
0.200
0.270
0.230
0.554
0.246
0.200
0.402
0.598
0.300
0.494
0.208
0.198
0.200
0.202
0.590
0.266
0.210
0.734
0.240
0.466
0.290
0.402
0.390
0.210
0.200
0.500
0.198
0.248
0.454
0.266
0.698
0.334
0.204
0.298
0.582
0.218
0.430
0.270
0.364
0.236
0.200
0.394
0.306
0.400
0.200
0.200
0.402
0.198
0.200
0.302
0.402
0.200
0.592
0.208
0.472
0.534
0.592
0.198
0.600
0.200
0.550
0.704
0.408
0.638
0.300
0.502
0.200
0.390
0.374
0.272
0.264
0.198
0.202
1.000
0.258
1.038
0.302
0.200
0.500
0.200
0.328
0.272
0.700
0.200
0.356
0.246
0.464
0.234
0.800
0.496
0.202
0.302
0.300
0.572
0.328
0.454
0.348
0.388
0.212
0.550
0.248
0.464
0.238
0.588
0.212
0.198
0.302
0.298
0.202
0.264
0.234
0.202
0.394
0.204
0.466
0.368
1.666
0.230
0.270
0.496
0.260
0.436
0.508
0.198
0.302
0.432
0.268
0.302
0.400
0.472
0.330
0.488
0.208
0.200
0.232
0.218
0.252
0.356
0.342
0.202
0.394
0.208
0.254
0.338
0.704
0.200
0.400
0.302
0.220
0.830
0.248
0.326
0.376
0.200
0.298
0.556
0.442
0.560
0.250
0.690
0.462
0.544
0.254
0.442
0.500
0.554
0.248
0.442
0.250
0.544
0.494
0.580
0.218
0.324
0.248
0.532
0.268
0.672
0.238
0.388
0.600
0.600
0.332
0.470
0.256
0.444
0.598
0.302
0.228
0.736
0.582
0.244
0.284
0.436
0.490
0.598
0.298
0.258
0.444
0.298
0.502
0.402
0.652
0.340
0.256
0.552
0.258
0.442
0.374
0.430
0.396
0.564
0.434
0.360
0.544
0.204
0.294
0.348
0.206
0.248
0.296
0.202
0.346
0.450
0.198
0.204
0.200
0.200
0.402
0.316
0.482
0.358
0.242
0.462
0.538
0.500
0.500
0.300
0.202
0.292
0.206
0.302
0.500
0.198
0.354
0.246
0.200
0.244
0.456
0.388
0.214
0.464
0.434
0.602
0.552
0.246
0.492
0.208
0.200
0.356
0.344
0.202
0.400
0.494
0.404
0.356
0.246
0.698
0.584
0.418
0.292
0.406
0.380
0.422
0.290
0.208
0.560
0.240
0.198
0.504
0.462
0.236
0.200
0.300
0.790
0.212
0.440
0.258
0.474
0.226
0.300
0.828
0.324
0.554
0.494
0.548
0.514
0.238
0.556
0.244
0.304
0.396
0.202
0.272
0.326
0.456
0.346
0.368
0.534
0.398
0.200
0.262
0.440
0.306
0.288
0.310
0.396
0.296
0.266
0.436
0.480
0.224
0.392
0.200
0.306
0.198
0.202
0.394
0.302
0.260
0.242
0.598
0.300
0.554
0.248
0.528
0.268
0.504
0.500
0.290
0.208
0.200
0.274
0.326
0.496
0.698
0.406
0.332
0.470
0.500
0.532
0.268
0.498
0.502
0.260
0.438
0.366
0.238
0.560
0.438
0.324
0.526
0.550
0.302
0.294
0.204
0.462
0.246
0.290
0.262
0.838
0.406
0.294
0.500
0.278
0.224
0.432
0.466
0.326
0.278
0.346
0.726
1.522
0.300
0.478
0.330
0.798
0.332
0.266
0.658
0.994
1.150
0.252
0.738
0.210
0.658
1.944
0.424
0.920
0.508
0.490
0.244
0.876
0.566
0.368
0.796
0.690
0.748
0.786
0.778
0.812
0.762
0.528
0.904
0.992
1.004
0.462
0.850
0.486
0.360
0.470
0.364
0.836
0.840
0.238
0.198
0.398
0.498
0.354
0.262
0.538
0.444
0.298
0.352
0.444
0.308
0.286
0.412
0.554
0.246
0.200
0.298
0.406
0.340
0.402
0.332
0.322
0.802
0.200
0.386
0.216
0.530
0.312
0.392
0.330
0.280
0.338
0.412
0.234
0.288
0.280
0.200
0.200
0.354
0.446
0.202
0.396
0.780
0.226
0.520
0.226
0.522
0.528
0.498
0.534
0.268
0.200
0.324
0.278
0.198
0.322
0.744
0.234
0.202
0.600
0.204
0.502
0.288
0.254
0.250
0.484
0.312
0.214
0.416
0.730
0.586
0.462
0.460
0.336
0.202
0.288
0.310
0.372
0.428
0.392
0.408
0.368
0.232
0.202
0.358
0.240
0.300
0.264
0.534
0.266
0.332
0.206
0.500
0.200
0.394
0.404
0.330
0.268
0.202
0.262
0.438
0.386
0.216
0.198
0.298
0.300
0.202
0.302
0.400
0.242
0.758
0.402
0.792
0.334
0.270
0.602
0.346
0.252
0.400
0.204
0.298
0.592
0.406
0.298
0.698
0.754
0.680
0.734
0.514
0.396
0.486
0.438
0.802
0.638
0.384
0.478
0.450
0.580
0.774
0.712
0.836
0.756
0.454
0.290
1.250
0.302
0.400
0.396
0.402
0.300
0.320
0.280
0.298
0.404
0.396
0.292
0.212
0.198
0.300
0.300
0.200
0.260
0.438
0.362
0.274
1.466
0.300
0.462
0.240
0.296
0.200
0.300
0.200
0.482
0.218
0.202
0.368
0.328
0.596
0.208
0.198
0.362
0.438
0.202
0.344
0.630
0.850
0.690
0.484
0.328
0.474
0.388
0.478
0.274
0.202
0.262
0.476
0.370
0.410
0.590
0.276
0.374
0.534
0.702
0.264
0.758
0.336
0.578
0.988
0.646
0.496
0.318
0.628
0.234
0.390
0.702
0.202
0.482
0.314
0.330
0.246
0.426
0.324
0.458
0.574
1.092
0.258
0.266
0.548
0.234
2.094
0.288
0.496
0.912
0.258
0.254
0.290
0.278
0.208
0.314
0.476
0.362
0.636
0.216
0.256
0.616
0.680
1.040
0.398
0.502
0.482
0.216
0.576
0.222
0.200
0.302
0.300
0.464
0.232
0.202
0.356
0.596
0.210
0.384
0.374
0.480
0.324
0.376
0.364
0.436
0.332
0.368
0.202
0.236
0.364
0.302
0.248
0.254
0.256
0.390
0.256
0.392
0.300
0.220
0.282
0.250
0.208
0.736
0.304
0.488
0.486
0.198
0.232
0.506
0.666
0.524
0.298
0.322
0.426
0.448
0.544
1.662
0.282
0.692
0.764
0.568
0.800
0.896
0.528
0.980
0.232
1.372
0.864
0.248
0.750
0.882
1.488
0.394
0.358
0.226
0.964
0.824
0.516
0.638
0.428
0.212
0.264
0.432
0.342
0.918
0.308
0.404
0.522
0.378
0.232
0.462
0.374
0.430
0.206
0.226
0.342
0.508
0.598
0.448
0.354
0.636
0.408
0.370
0.552
0.242
0.880
0.726
0.532
0.294
0.554
0.216
0.438
0.552
0.504
0.846
0.598
0.278
0.954
0.418
0.258
0.568
1.112
0.848
0.428
0.290
0.478
0.730
0.390
0.644
0.514
0.446
0.638
0.536
0.576
0.518
0.472
1.202
0.670
0.234
0.550
0.346
0.402
0.790
0.510
0.498
0.202
0.332
0.464
0.358
0.214
0.536
0.474
0.420
0.496
0.368
0.280
0.618
0.426
0.310
0.324
0.700
0.228
0.840
0.558
0.302
0.232
0.240
0.508
0.264
0.560
0.216
1.058
0.374
0.674
0.742
0.262
0.572
0.708
0.764
0.568
0.554
0.212
0.228
0.906
0.554
0.556
0.372
0.530
0.266
0.360
0.386
1.034
0.748
0.576
0.628
0.662
0.624
0.712
0.696
0.720
0.768
0.666
0.198
0.566
0.246
0.572
0.478
0.632
0.732
0.346
0.398
0.488
0.364
0.430
1.872
0.592
0.410
0.768
0.698
1.308
0.308
0.528
0.500
0.704
1.020
0.386
0.906
0.262
0.286
0.260
0.280
0.310
0.352
0.494
0.262
0.416
0.582
0.462
0.386
0.650
0.518
0.330
0.552
0.620
0.376
0.272
0.438
0.350
0.244
0.388
0.410
0.396
0.302
0.304
0.296
0.206
0.554
0.542
0.278
0.226
0.346
0.652
0.290
0.610
0.446
1.148
0.276
0.382
0.480
0.582
0.394
0.446
0.302
0.364
0.282
0.298
0.286
0.210
0.526
0.278
0.476
0.518
0.278
0.430
0.394
0.858
0.450
0.496
0.368
0.484
0.838
1.398
0.508
0.474
0.732
0.294
0.504
0.498
0.918
0.844
0.798
0.238
0.474
0.528
0.326
0.476
0.662
1.336
0.604
1.268
0.522
0.354
0.710
0.814
0.728
0.756
0.788
0.778
0.348
0.234
0.280
0.662
0.954
0.628
0.578
0.596
0.276
0.290
0.454
0.580
0.398
0.622
0.764
0.414
0.394
0.412
0.352
0.708
0.434
0.502
0.680
0.720
0.758
0.440
0.564
0.640
0.198
0.200
0.452
0.244
0.360
0.240
0.206
0.500
0.462
0.402
0.422
0.212
0.200
0.268
0.232
0.398
0.754
0.346
0.350
0.304
0.250
0.418
0.236
0.538
0.702
0.714
0.718
0.472
0.450
0.548
0.794
0.700
0.202
0.534
0.668
0.766
0.752
0.282
0.704
0.488
0.670
0.442
1.078
1.380
0.748
0.762
0.330
0.202
0.468
0.388
0.930
0.412
0.700
0.262
0.440
0.322
0.766
0.412
0.500
0.468
0.758
0.702
0.738
0.232
0.702
0.498
0.762
0.790
0.804
0.446
0.600
0.582
0.750
0.834
0.912
0.220
0.628
0.874
0.400
0.602
0.790
0.882
0.226
0.554
0.746
0.798
0.278
0.770
0.884
0.668
0.514
0.266
0.292
0.534
0.594
0.798
0.380
0.742
0.746
0.684
0.320
0.542
0.764
0.626
0.556
0.746
1.800
0.354
0.244
0.204
0.348
0.246
0.200
0.600
0.200
0.390
0.740
0.272
0.198
0.300
0.300
0.508
0.828
0.862
0.404
0.388
0.410
0.392
0.734
0.850
0.852
0.800
0.800
0.732
0.826
0.652
0.724
0.702
0.692
1.400
0.446
0.390
0.210
0.198
0.336
0.268
0.464
0.434
0.600
0.400
0.366
0.198
1.130
0.206
0.300
0.198
0.200
0.302
0.200
0.486
0.212
0.204
0.712
0.418
0.568
0.200
0.200
0.600
0.198
0.200
0.276
0.366
1.208
0.242
0.762
0.448
0.502
0.198
0.292
0.210
0.432
0.660
0.656
0.396
0.450
0.300
0.696
0.208
0.402
0.366
0.226
1.008
0.396
0.598
0.462
0.806
0.300
0.432
0.966
0.238
0.586
0.360
0.754
0.260
0.640
0.402
0.596
0.788
0.678
0.766
0.472
0.286
0.698
0.214
0.476
0.224
0.426
0.672
0.350
0.322
0.480
0.216
0.700
0.434
0.256
0.444
0.256
0.244
0.458
0.444
0.254
0.742
0.756
0.396
0.252
0.298
0.368
0.234
0.198
0.244
0.256
0.202
0.398
1.502
0.198
0.230
0.676
0.780
0.214
0.462
0.722
0.216
0.474
0.226
0.496
0.204
0.426
0.702
0.698
0.732
0.726
0.704
0.514
0.598
0.502
0.698
0.700
0.464
0.238
0.374
0.526
0.398
0.438
0.692
0.422
0.300
0.248
0.202
0.278
0.224
1.194
0.502
0.500
0.200
0.294
0.396
1.070
0.796
0.410
0.302
0.432
0.324
0.218
0.596
0.364
0.290
0.790
0.418
0.500
0.198
0.296
0.404
0.202
0.404
0.530
0.264
0.202
0.324
0.274
0.468
0.380
0.436
0.418
0.210
0.480
0.366
0.246
0.440
0.362
0.480
0.216
0.552
0.704
0.444
0.600
0.496
0.504
0.702
0.290
0.356
0.248
0.402
0.412
0.590
0.198
0.400
0.582
0.602
0.726
0.346
0.346
0.526
1.110
0.262
0.700
0.202
0.262
0.436
0.330
0.572
0.900
0.598
0.600
0.474
0.556
0.698
0.374
0.384
0.416
0.498
0.462
0.440
0.296
0.794
0.210
0.450
0.450
0.328
0.728
0.244
0.202
0.498
0.496
0.402
0.388
0.414
0.500
0.522
0.768
0.410
0.500
0.466
0.432
0.382
0.420
0.400
0.558
0.396
0.340
0.406
0.354
0.710
0.236
0.498
0.402
0.294
0.702
0.998
0.606
0.436
0.638
0.220
1.374
0.236
0.236
0.230
1.428
0.736
0.756
0.662
0.768
0.310
0.672
0.458
0.840
0.566
0.434
0.270
0.384
0.350
0.708
0.668
0.730
0.706
0.494
0.276
0.316
0.214
0.838
0.198
0.560
0.640
0.822
0.618
0.606
0.306
0.296
0.200
0.246
0.202
0.252
0.200
0.400
0.522
0.276
0.200
0.260
0.238
0.204
0.312
0.438
0.374
0.276
0.198
0.246
0.204
0.250
0.372
0.328
0.248
0.210
0.778
0.712
0.726
0.438
0.468
0.424
0.324
0.474
0.702
0.262
0.238
0.498
0.760
0.238
0.202
0.300
0.204
0.198
0.260
0.540
0.370
0.378
0.352
0.300
0.260
0.240
0.198
0.268
0.232
0.200
0.298
0.402
0.302
0.298
0.400
0.300
0.452
0.250
0.324
1.276
0.246
0.254
0.200
0.294
0.206
0.300
0.198
0.302
0.454
0.246
0.486
0.216
0.198
0.264
0.236
0.200
0.200
0.398
0.500
0.790
0.212
0.200
0.404
0.296
0.502
0.496
0.204
0.454
0.244
0.400
0.300
0.368
0.232
0.468
0.232
0.200
0.350
0.250
0.300
0.402
0.198
0.200
0.300
1.292
0.358
0.440
0.310
0.654
0.250
0.442
0.358
0.720
1.176
0.346
0.454
0.300
0.396
0.302
0.462
0.236
0.200
0.384
0.220
0.198
0.402
0.300
0.292
0.354
0.348
0.206
0.500
0.300
0.198
0.264
0.238
0.198
0.334
0.252
0.914
0.796
0.302
0.498
0.256
0.248
0.198
0.198
0.674
0.228
0.498
0.204
0.200
0.330
0.270
0.490
0.212
0.198
0.208
0.292
0.198
0.262
0.338
0.430
0.272
0.300
0.302
0.298
0.326
0.376
0.198
0.304
0.298
0.294
0.398
0.304
0.200
0.202
0.392
0.210
0.198
0.264
0.536
0.502
0.198
0.296
0.202
0.584
0.220
0.200
0.498
0.200
0.270
0.230
0.200
0.356
0.444
0.296
0.204
0.202
0.252
0.250
0.494
0.406
0.198
0.400
0.198
0.260
0.240
0.202
0.328
0.270
0.202
0.206
0.294
0.498
0.300
0.492
0.210
0.198
0.200
0.300
0.198
0.298
0.404
0.386
0.216
0.370
0.330
0.198
0.250
0.460
0.398
1.082
0.576
0.468
0.298
0.696
0.648
0.686
0.680
0.700
1.346
0.912
0.444
0.690
0.696
0.706
0.268
0.454
0.674
0.694
0.712
0.710
0.666
0.290
0.222
1.194
0.390
1.428
0.690
0.692
0.306
0.332
0.660
0.644
0.660
0.694
0.736
0.806
0.612
0.246
0.856
0.848
0.868
0.854
0.870
0.294
0.530
0.218
0.588
0.702
0.718
0.714
0.568
0.892
0.244
0.440
0.714
0.734
0.752
0.416
0.358
0.262
0.564
0.338
0.340
1.000
0.200
0.200
0.202
0.298
0.298
0.202
0.200
0.200
0.402
0.198
0.352
0.450
0.294
0.204
0.202
0.352
0.246
0.202
0.498
0.200
0.300
0.400
0.202
0.206
0.392
0.296
0.210
0.296
0.500
0.496
0.202
0.402
0.202
0.396
0.294
0.206
0.200
0.394
0.208
0.198
0.296
0.204
0.200
0.202
0.400
0.300
0.500
0.198
0.200
0.400
0.300
0.352
0.250
0.198
0.402
0.398
0.304
0.294
0.448
0.256
0.298
0.502
0.200
0.388
0.212
0.200
0.298
0.400
0.394
0.206
0.200
0.348
0.202
0.250
0.304
0.296
0.200
0.374
0.426
0.702
0.198
0.354
0.446
0.602
0.200
0.200
0.400
0.198
0.354
0.248
0.200
0.294
0.404
0.202
0.200
0.200
0.298
0.402
0.198
0.268
0.332
0.454
0.248
0.698
0.500
0.398
0.204
0.400
0.198
0.244
0.258
0.550
0.350
0.354
0.246
0.198
0.402
0.300
0.354
0.244
0.202
0.242
0.256
0.200
0.352
0.252
0.696
0.556
0.244
0.202
0.498
0.564
0.238
0.198
0.244
0.808
0.254
0.696
0.198
0.200
0.300
0.200
0.266
0.234
0.200
0.272
0.228
0.200
0.298
0.402
0.298
0.302
0.454
0.246
0.302
0.300
0.300
0.352
0.346
0.202
0.400
0.198
0.388
0.212
0.200
0.266
0.234
0.200
0.354
0.248
0.198
0.502
0.498
0.298
0.496
0.208
0.198
0.242
0.258
0.198
0.382
0.322
0.266
0.332
0.202
0.298
0.300
0.602
0.298
0.354
0.246
0.488
0.214
0.198
0.200
0.300
0.302
0.400
0.200
0.296
0.206
0.486
0.212
0.452
0.246
0.368
0.332
0.200
0.408
0.486
0.208
0.452
0.246
0.394
0.206
0.200
0.268
0.232
0.200
0.294
0.206
0.200
0.300
0.400
0.202
0.398
0.200
0.298
0.202
0.200
0.394
0.208
0.198
0.292
0.206
0.342
0.520
0.380
0.264
0.420
0.284
0.406
0.488
0.224
0.476
0.234
0.390
0.304
0.356
0.512
0.300
0.284
0.318
0.332
0.314
0.328
0.376
0.268
0.764
0.220
0.364
0.434
0.502
0.198
0.276
0.226
0.398
0.666
0.432
0.272
0.430
0.272
0.230
0.524
0.750
0.422
0.398
0.404
0.316
0.756
0.426
0.372
0.430
0.362
0.438
0.350
0.450
0.356
0.760
0.286
0.200
0.328
0.272
0.200
0.354
0.246
0.200
0.266
0.332
0.202
0.402
0.296
0.388
0.220
0.570
0.222
0.578
0.224
0.198
0.384
0.218
0.200
0.600
0.198
0.202
0.400
0.200
0.320
0.278
0.200
0.200
0.350
0.250
0.250
0.300
0.250
0.328
0.272
0.200
0.502
0.198
0.358
0.346
0.402
0.758
0.436
0.366
0.234
0.200
0.364
0.236
0.200
0.200
0.350
0.252
0.388
0.212
0.198
0.330
0.270
0.200
0.220
0.280
0.580
0.224
0.466
0.434
0.200
1.024
0.276
0.392
0.212
0.198
0.320
1.126
0.320
0.610
0.364
0.724
0.568
0.264
0.202
0.238
0.560
0.204
0.394
0.378
0.224
0.200
0.400
0.302
0.240
0.458
0.264
0.216
0.542
0.410
0.352
0.220
0.444
0.750
0.552
0.448
0.400
0.796
0.658
0.348
0.466
0.432
0.202
0.368
0.588
0.308
0.246
0.202
0.640
0.546
0.258
0.544
0.570
0.286
0.416
1.010
0.318
0.424
0.716
0.688
0.704
0.504
0.492
0.400
0.674
0.298
0.370
0.794
0.632
0.236
0.446
0.208
0.546
0.326
0.422
0.504
0.558
0.842
0.712
0.504
0.396
0.704
0.582
1.474
0.770
0.278
0.452
0.238
0.588
0.312
0.328
0.278
0.524
0.278
0.668
0.522
0.206
0.336
0.436
0.224
0.206
0.298
0.364
0.236
0.200
0.372
0.784
0.242
0.394
0.260
0.506
0.212
0.528
0.402
0.202
0.448
0.646
0.346
0.222
0.436
0.392
0.414
0.226
0.466
0.328
0.474
0.922
0.866
1.716
0.582
1.016
0.998
1.000
0.898
0.758
0.724
0.674
0.644
0.696
0.704
0.756
0.730
0.546
0.576
0.934
0.708
0.704
0.714
0.740
0.448
0.392
0.388
0.222
0.730
0.732
0.706
0.454
0.264
0.714
0.702
0.452
0.246
0.198
0.252
0.246
0.700
0.350
0.224
0.378
0.602
0.586
0.212
0.198
0.254
1.322
0.324
0.202
0.292
0.308
0.672
0.636
0.530
0.724
0.440
0.262
0.612
1.974
0.254
0.964
0.304
0.978
0.848
0.956
0.546
0.428
0.870
0.306
0.288
0.204
0.576
0.444
0.428
0.206
0.550
0.334
0.328
0.328
0.310
0.200
0.400
0.370
0.226
0.204
0.352
0.296
0.250
0.398
0.200
0.300
0.302
0.602
0.548
1.048
0.612
0.344
1.786
1.344
0.670
0.420
0.364
0.408
0.212
0.438
0.246
0.272
0.452
0.332
0.286
0.200
0.484
0.228
0.720
1.656
0.198
0.718
1.316
0.408
0.686
0.662
0.630
0.450
0.238
0.660
0.682
0.428
1.148
0.324
1.562
0.360
0.598
0.642
0.216
0.422
0.612
0.268
0.314
0.582
0.514
1.306
0.598
0.242
0.386
0.588
0.630
0.656
0.600
0.626
0.672
0.628
0.830
0.310
1.246
0.336
0.484
0.506
0.774
0.804
0.500
0.272
0.368
0.530
0.402
0.424
0.690
0.716
0.676
0.700
0.702
0.696
0.490
0.868
0.234
0.422
0.278
0.696
0.362
0.700
0.692
0.610
0.236
0.430
0.392
0.250
0.566
0.696
0.566
0.354
0.312
0.740
0.430
0.626
0.614
0.660
0.646
0.224
0.202
0.256
0.586
0.254
0.584
0.696
0.728
0.652
0.442
0.214
0.664
0.636
0.642
0.634
0.630
0.638
0.650
0.612
0.648
0.650
0.240
0.404
0.656
0.626
0.660
0.608
0.628
0.600
0.622
0.660
0.608
0.692
0.702
0.672
0.680
0.330
0.352
0.392
0.268
0.694
0.606
0.648
0.646
0.624
0.668
0.656
0.686
0.696
0.750
0.724
0.708
0.696
0.704
0.696
0.668
0.660
0.676
0.682
0.626
0.668
0.662
0.678
0.714
0.396
0.414
0.388
0.398
0.814
0.238
0.302
0.302
0.340
0.258
0.200
0.392
0.380
0.422
0.380
0.526
0.314
0.702
0.316
0.414
0.448
0.414
0.504
0.248
0.472
0.258
0.428
0.450
0.268
0.816
0.394
0.272
0.280
0.514
0.814
0.512
0.222
0.436
0.326
0.274
0.408
0.294
0.200
0.254
0.244
0.200
0.284
0.214
0.530
0.270
0.428
0.688
0.286
0.198
0.260
0.710
0.738
0.722
0.294
0.392
0.706
0.696
0.656
0.230
0.534
0.712
0.712
0.698
0.696
0.702
0.700
0.696
0.694
0.702
0.722
0.686
0.666
0.684
0.702
0.694
0.722
0.748
0.748
0.742
0.760
0.744
0.758
0.752
0.742
0.756
0.752
0.776
0.718
0.748
0.756
0.770
0.728
0.708
0.736
0.736
0.698
0.682
0.684
0.698
0.708
0.746
0.736
0.766
0.746
0.766
0.266
0.424
0.710
0.694
0.698
0.276
0.374
0.726
0.710
0.720
0.696
0.684
0.802
0.740
0.772
0.800
0.786
0.764
0.782
0.784
0.726
0.746
0.700
0.648
0.668
0.696
0.686
0.708
0.702
0.706
0.700
0.702
0.698
0.748
0.226
0.416
0.664
0.746
0.742
0.230
0.458
0.766
0.376
0.426
0.272
0.202
0.250
0.252
0.588
0.208
0.466
0.234
0.200
0.336
0.264
0.462
0.342
0.422
0.756
0.200
0.448
0.322
0.376
0.326
0.356
0.392
0.304
0.708
0.810
0.794
0.802
0.788
0.876
0.838
0.848
0.850
0.798
0.746
0.474
0.336
0.356
0.310
0.720
0.696
0.720
0.228
0.504
0.302
0.416
0.246
0.450
0.676
0.748
0.774
0.286
0.798
0.462
0.434
0.360
0.664
0.478
0.408
0.290
0.244
0.258
0.412
0.290
0.418
0.276
0.430
0.274
0.200
0.232
0.268
0.416
0.484
0.272
0.228
0.200
0.318
0.282
0.490
0.206
0.204
0.210
0.494
0.228
0.472
0.240
0.484
0.222
0.402
0.296
0.694
0.700
0.454
0.234
0.888
0.540
0.238
0.442
0.262
0.442
0.494
0.200
0.660
0.346
0.316
0.444
0.214
0.292
0.404
0.386
0.322
0.668
0.258
0.428
0.692
0.438
0.248
0.504
0.204
0.482
0.218
0.690
0.450
0.332
0.366
0.318
0.288
0.516
0.684
0.710
0.698
0.696
0.702
0.698
0.670
0.704
0.736
0.696
0.720
0.744
0.670
0.360
0.450
0.242
0.202
0.318
0.282
0.200
0.380
0.220
0.200
0.328
0.272
0.198
0.328
0.274
0.198
0.322
0.380
0.320
0.428
0.366
0.486
0.258
0.444
0.276
0.422
0.254
0.444
0.334
0.716
0.824
0.328
0.438
0.512
0.342
0.208
0.524
0.476
0.260
0.440
0.364
0.236
0.200
0.222
0.476
0.326
0.298
0.464
0.640
0.572
0.356
0.244
0.392
0.210
0.520
0.296
0.436
0.806
0.670
0.422
0.428
0.220
0.900
0.372
0.430
0.502
0.434
0.462
0.256
0.746
0.400
0.328
0.562
0.784
0.740
0.698
0.488
0.502
0.518
0.642
0.466
0.826
1.696
0.302
0.702
0.500
0.974
0.728
0.826
0.736
0.702
0.802
0.734
0.764
0.704
0.744
0.758
0.736
0.658
0.738
0.686
0.742
0.736
0.704
0.692
0.652
0.676
0.682
0.254
0.450
0.678
0.668
0.694
0.424
0.346
0.602
0.708
0.710
0.652
0.710
0.630
0.668
0.680
0.650
0.738
0.208
0.402
0.622
0.762
0.216
0.382
0.218
0.200
0.286
0.214
0.360
0.240
0.476
0.222
0.390
0.212
0.404
0.396
0.500
0.372
0.378
0.548
0.348
0.452
0.226
0.666
0.212
0.456
0.220
0.424
1.070
0.306
0.356
0.206
0.462
0.292
0.204
0.402
0.294
0.206
0.502
0.242
0.202
0.426
0.652
0.598
0.236
0.644
0.400
0.574
0.450
0.204
0.574
0.244
0.366
0.282
0.906
0.496
0.198
0.322
0.242
0.596
0.586
0.604
0.640
0.574
0.244
0.308
0.616
0.770
0.700
0.470
0.510
0.530
0.216
0.350
0.572
0.556
0.660
0.254
0.302
0.212
0.334
0.580
0.572
0.370
0.220
0.608
0.232
0.260
0.650
0.430
0.370
0.382
0.326
0.270
0.226
0.348
0.292
0.330
0.682
0.530
0.754
0.426
0.658
0.554
0.760
0.504
0.606
0.564
0.614
0.582
0.584
0.594
0.326
0.250
0.628
0.640
0.276
0.344
0.246
0.356
0.388
0.218
0.630
0.570
0.716
0.442
0.592
0.588
0.610
0.614
0.642
0.602
0.598
0.636
0.674
0.588
0.636
0.678
0.386
0.212
0.652
0.824
0.334
0.610
0.614
0.670
0.680
0.658
0.694
0.678
0.682
0.696
0.634
0.674
0.598
0.634
0.660
0.608
0.640
0.660
0.634
0.732
0.204
0.414
0.632
0.692
0.710
0.698
0.710
0.714
0.700
0.698
0.696
0.708
0.674
0.688
0.642
0.662
0.690
0.728
0.774
0.794
0.738
0.758
0.694
0.708
0.700
0.704
0.272
0.490
0.412
0.430
0.376
0.674
0.324
0.296
0.302
0.384
0.260
0.556
0.472
0.250
0.490
0.680
0.460
0.360
0.458
0.246
0.280
0.460
0.542
0.524
0.478
0.232
0.382
0.212
0.284
0.208
0.272
0.436
0.714
0.564
0.218
0.362
0.362
0.452
0.324
0.714
0.258
0.204
0.210
0.292
0.200
0.252
0.446
0.320
0.282
0.534
0.268
0.200
0.298
0.294
0.498
0.406
0.366
0.234
0.202
0.348
0.398
0.378
0.232
0.254
0.326
0.238
0.224
0.324
0.424
0.334
0.482
0.308
0.428
0.300
0.502
0.236
0.364
0.498
0.298
0.658
0.384
0.430
0.408
0.680
0.436
0.606
0.524
0.488
0.208
0.482
0.322
0.264
0.862
0.374
0.624
0.554
0.244
0.450
0.270
0.572
0.258
1.004
0.364
0.238
0.604
0.198
0.624
0.214
0.512
0.248
0.482
0.486
0.304
0.226
0.446
0.356
0.366
0.386
0.648
0.298
0.206
0.852
0.238
0.328
0.426
0.280
0.432
0.404
0.472
0.628
0.384
0.284
0.236
0.420
0.446
0.268
0.292
0.222
0.608
0.322
0.398
0.852
0.344
0.272
0.394
0.222
0.594
0.832
1.462
0.224
0.466
0.536
0.434
1.100
0.326
0.400
0.740
0.252
0.404
0.820
0.724
0.730
0.274
0.476
0.676
0.668
0.686
0.594
0.254
0.294
0.226
0.684
0.440
0.454
0.428
0.644
0.428
0.260
0.720
0.594
0.524
0.304
0.400
0.318
0.382
0.320
0.378
0.316
0.650
0.784
0.206
0.374
0.268
0.368
0.432
0.224
0.874
0.402
0.426
0.424
0.660
0.250
0.272
0.476
0.496
0.208
0.200
0.894
1.494
0.600
0.428
0.632
0.764
0.274
0.312
0.718
0.636
0.236
0.550
0.582
0.744
0.428
0.562
0.230
0.636
0.370
0.258
0.540
0.402
0.648
0.250
0.198
0.306
0.524
0.370
0.488
0.406
0.516
0.416
0.210
0.332
0.326
0.340
0.620
0.254
0.466
0.578
0.574
0.744
0.652
0.704
0.220
0.418
0.736
0.624
0.786
0.522
0.310
0.330
0.232
0.704
0.466
0.648
0.704
0.674
0.232
0.802
0.830
0.748
0.296
0.558
0.860
0.806
0.800
0.794
0.730
0.554
0.264
0.328
0.308
0.282
0.404
0.456
0.400
0.266
0.478
0.434
0.652
0.272
0.502
0.440
0.872
0.446
0.298
0.268
0.598
0.240
0.536
0.312
0.336
0.726
0.208
0.616
0.452
0.308
0.330
0.534
0.550
0.654
0.306
0.408
0.270
0.442
0.706
0.252
1.300
0.542
0.662
0.378
0.288
0.396
0.846
0.256
0.240
0.216
0.212
0.426
0.580
0.400
0.220
0.974
0.442
0.278
0.396
0.214
0.358
0.612
0.616
0.494
0.416
0.526
0.770
0.588
0.564
0.428
0.426
0.372
0.668
0.336
0.242
0.414
0.344
0.490
0.578
0.600
0.396
0.282
0.462
0.214
0.486
0.368
0.296
0.424
0.356
0.334
0.212
0.220
0.280
0.470
1.104
0.560
0.584
0.564
0.578
0.424
0.336
1.098
0.430
0.494
0.266
0.416
0.378
0.262
0.640
0.476
0.682
0.480
0.384
0.220
0.610
0.254
0.354
0.610
0.200
0.312
0.492
0.576
0.412
0.252
0.322
0.370
0.318
0.640
0.400
0.260
0.372
0.252
0.666
0.652
0.502
0.580
0.246
0.438
0.540
0.294
0.464
0.474
0.270
0.722
0.632
0.698
0.256
0.238
0.374
0.278
0.748
0.684
0.648
0.618
1.066
0.750
0.726
0.782
0.584
0.270
0.780
1.170
0.284
0.616
0.242
0.668
0.644
0.228
0.620
0.320
0.284
0.462
0.352
0.304
0.608
0.552
0.646
0.200
0.862
0.406
0.344
0.430
0.626
0.302
0.520
0.248
0.364
0.972
0.316
0.258
0.708
0.810
0.202
0.402
0.592
0.358
0.648
0.300
0.200
0.204
0.296
0.350
0.652
0.396
0.708
0.450
0.316
0.226
0.360
0.534
0.482
0.426
0.306
0.868
1.228
0.470
0.264
0.896
0.772
0.250
0.346
0.300
0.300
0.248
0.452
0.346
0.254
0.396
0.204
0.800
0.300
0.200
0.210
0.198
0.394
0.208
0.526
0.448
0.416
0.292
0.308
0.200
0.268
0.230
0.380
0.472
0.280
0.672
0.492
0.398
0.334
0.200
0.878
0.284
0.210
1.498
0.462
0.526
0.732
0.852
0.638
0.336
0.500
0.366
0.226
0.460
0.654
0.492
0.858
0.578
0.382
0.286
1.118
0.392
0.554
0.530
0.640
0.268
0.602
0.318
0.230
0.204
0.602
0.200
0.402
0.200
0.410
0.588
0.700
0.302
0.324
0.976
0.198
0.254
0.406
0.244
0.398
0.204
0.294
0.520
0.982
0.198
0.200
0.300
0.300
0.246
0.256
0.450
0.348
0.198
0.304
0.394
0.210
0.398
0.298
0.498
0.300
0.504
0.200
1.006
0.422
0.770
0.350
0.348
0.262
0.238
0.202
0.204
0.248
0.344
0.710
0.294
0.198
0.206
0.244
0.254
0.198
0.198
0.300
0.350
0.300
0.502
0.248
0.402
0.398
0.300
0.400
0.452
0.642
0.596
0.408
0.272
0.232
0.202
0.248
0.348
0.246
0.256
0.450
0.450
0.248
0.544
0.206
0.200
0.290
0.608
0.238
0.660
0.308
0.348
0.474
0.580
0.364
0.232
0.302
0.600
0.340
0.208
0.562
0.496
0.690
0.200
0.598
0.428
0.370
0.540
0.680
0.428
0.480
0.602
0.704
0.324
0.364
0.446
0.294
0.300
0.450
0.818
0.590
0.510
0.836
0.302
1.068
0.228
0.880
0.562
1.100
0.694
0.790
0.454
0.280
0.748
0.310
0.380
0.806
0.380
0.926
0.742
0.720
0.524
0.586
0.402
0.272
0.320
0.662
0.738
0.744
0.746
0.364
0.422
0.424
0.378
0.572
0.694
0.302
0.694
0.356
0.368
0.400
0.204
0.266
0.230
0.580
0.324
0.298
0.698
0.200
0.200
0.296
0.204
0.200
0.198
0.304
0.198
0.330
0.270
0.304
0.290
0.238
0.264
0.600
0.206
0.248
0.346
0.260
0.280
0.460
0.506
0.540
1.136
1.042
0.208
0.260
0.320
0.640
0.548
0.392
0.308
0.262
0.844
0.498
0.400
0.400
0.246
0.204
0.662
0.680
0.592
0.516
0.700
0.258
0.790
0.356
0.486
0.414
0.210
0.558
0.578
0.248
0.202
0.400
0.400
0.356
0.238
0.358
0.450
0.352
0.200
0.402
0.216
0.428
0.248
0.254
0.346
0.594
0.320
0.426
0.508
0.504
0.508
0.392
0.548
0.352
0.198
0.204
0.644
0.334
0.468
0.582
0.270
0.204
0.252
0.444
0.402
0.800
0.300
0.512
0.252
0.338
0.228
0.476
0.238
0.574
0.332
0.444
0.858
0.372
0.246
0.480
0.324
0.228
0.370
0.726
0.534
0.250
0.648
0.442
0.482
0.330
0.502
0.570
0.480
1.076
0.958
0.288
0.244
0.398
0.500
0.512
0.732
0.554
0.506
0.582
0.766
0.882
0.712
0.698
0.992
0.510
0.208
0.542
0.204
0.354
0.244
0.598
0.450
0.406
0.744
0.288
0.216
0.444
0.362
0.296
0.252
0.444
0.500
0.302
0.230
0.268
0.202
0.800
0.798
0.204
0.198
0.622
0.586
0.584
0.312
0.294
0.304
0.198
0.198
0.202
0.396
0.352
0.202
0.548
0.460
0.344
0.444
0.232
0.430
0.244
0.540
0.410
1.098
0.622
0.754
0.504
0.418
0.202
0.288
0.234
0.778
0.268
0.332
0.348
0.204
0.448
0.200
0.200
0.426
0.604
0.270
0.396
0.298
0.506
0.220
0.880
0.204
0.296
0.498
0.304
0.300
0.396
0.508
0.436
0.458
0.244
0.252
0.208
0.502
0.698
0.460
0.438
0.250
0.248
0.392
0.280
0.630
0.298
0.384
0.318
0.362
0.388
0.592
0.292
0.376
0.664
0.478
0.444
0.482
0.268
0.314
0.336
0.524
0.200
0.396
0.278
0.348
0.674
0.478
0.266
0.706
0.234
0.520
0.672
0.672
0.422
0.510
0.532
0.566
0.622
0.642
0.242
0.246
0.308
0.344
0.646
1.114
0.432
0.720
0.320
0.322
0.720
0.376
0.260
0.708
0.576
0.204
0.302
0.298
0.392
0.204
0.470
0.282
0.372
0.232
0.500
0.246
0.234
0.206
0.526
0.536
0.448
0.698
0.252
0.388
0.516
0.800
0.508
0.552
0.390
0.496
0.536
0.872
0.594
0.342
0.436
0.574
0.576
0.614
0.598
0.396
0.216
0.750
0.518
0.280
0.686
0.216
0.340
0.408
0.302
0.346
0.444
0.204
0.462
0.244
0.512
0.754
0.386
0.366
0.234
0.220
0.480
0.500
0.314
0.428
0.370
0.386
0.364
0.236
0.248
0.504
0.448
0.548
0.302
0.600
0.500
0.404
0.598
0.400
0.246
0.274
0.380
0.424
0.680
0.204
0.490
0.502
0.746
0.452
0.448
0.448
0.204
0.554
0.346
0.202
0.400
0.348
0.352
0.490
0.208
0.554
0.348
0.358
0.236
0.304
0.242
0.406
0.350
0.302
0.524
0.210
0.576
0.488
0.356
0.244
0.422
0.232
0.522
0.732
0.398
0.328
0.268
0.458
0.442
0.222
0.704
0.476
0.288
0.636
0.274
0.550
0.450
0.504
0.520
0.378
0.386
0.614
0.402
0.518
0.380
0.494
0.504
0.304
0.442
0.712
0.440
0.224
0.428
0.550
0.200
0.500
0.202
0.498
0.492
0.210
0.298
0.398
0.202
0.502
0.200
0.498
0.488
0.696
0.316
0.330
0.666
0.402
0.228
0.426
0.264
0.486
0.308
0.596
0.394
0.204
0.298
0.486
0.220
0.444
0.356
0.258
0.234
0.494
0.676
0.532
0.252
0.342
0.390
0.518
0.696
0.398
0.200
0.244
0.208
0.516
0.702
0.234
0.526
0.472
0.290
0.312
0.364
0.536
0.398
0.502
0.300
0.298
0.204
0.398
0.400
0.298
0.658
0.242
0.478
0.524
0.546
0.444
0.206
0.574
0.432
0.276
0.220
1.208
0.332
0.368
0.496
0.396
0.358
0.436
0.204
0.392
0.794
0.216
0.198
0.382
0.266
0.252
0.434
0.366
0.402
0.200
0.296
0.546
0.460
0.198
0.294
0.254
0.202
0.552
0.494
0.238
0.538
0.216
0.634
0.228
0.296
0.836
0.772
0.292
0.252
0.606
0.498
0.200
0.200
0.364
0.442
0.380
0.212
0.198
0.702
0.254
0.276
0.368
0.222
0.282
0.816
0.384
0.198
0.398
0.294
0.208
0.198
0.252
0.226
0.294
0.352
0.368
0.214
0.486
0.562
0.312
0.340
0.248
0.344
0.400
0.198
0.204
0.454
0.246
0.602
0.296
0.304
0.202
0.500
0.600
0.452
0.344
0.306
0.298
0.700
0.506
0.296
0.296
0.300
0.200
0.448
0.354
0.352
0.380
0.536
0.228
0.254
0.232
0.614
0.202
0.464
0.542
0.590
0.416
0.286
0.426
0.478
0.548
1.150
0.230
0.270
0.198
0.266
0.820
0.218
0.488
0.212
0.454
0.342
0.298
0.404
0.976
0.618
0.206
0.200
0.598
0.300
0.202
0.250
0.450
0.554
0.244
0.302
0.300
0.298
0.350
0.252
0.198
0.200
0.302
0.200
0.270
0.430
0.296
0.208
0.494
0.198
0.208
0.496
0.600
0.248
0.246
0.206
0.298
0.402
0.198
0.304
0.300
0.292
0.206
0.644
0.212
0.352
0.290
0.502
0.302
0.352
0.448
0.296
0.202
0.304
0.346
0.348
0.302
0.298
0.302
0.500
0.270
0.330
0.200
0.500
0.300
0.400
0.452
0.246
0.402
0.300
0.198
0.254
0.248
0.198
0.504
0.398
0.402
0.398
0.206
0.298
0.300
0.602
0.258
0.236
0.200
0.206
0.394
0.494
0.206
0.446
0.254
0.200
0.198
0.302
0.600
0.298
0.224
0.378
0.294
0.254
0.352
0.600
0.354
0.246
0.300
0.400
0.200
0.296
0.204
0.400
0.204
0.690
0.206
0.496
0.204
0.200
0.298
0.202
0.496
0.202
0.202
0.294
0.204
0.200
0.246
0.454
0.244
0.258
0.198
0.298
0.202
0.556
0.246
0.200
0.400
0.400
0.198
0.302
0.300
0.500
0.580
0.220
0.200
0.354
0.246
0.200
0.298
0.202
0.296
0.506
0.398
0.300
0.652
0.246
0.300
0.198
0.400
0.358
0.792
0.502
0.208
0.244
0.492
0.556
0.250
0.204
0.390
0.208
0.500
0.400
0.386
0.268
0.378
0.568
0.290
0.210
0.300
0.396
0.304
0.200
0.302
0.198
0.200
0.394
0.204
0.302
0.602
0.600
0.698
0.300
0.198
0.252
0.212
0.238
0.200
0.368
0.432
0.200
0.402
0.198
0.262
0.440
0.300
0.298
0.484
0.216
0.200
0.242
0.258
0.558
0.242
0.200
0.266
0.534
0.298
0.202
0.202
0.294
0.404
0.326
0.756
0.218
0.482
0.220
0.198
0.276
0.678
0.674
0.272
0.428
0.272
0.422
0.738
0.292
0.438
0.210
0.486
0.214
0.470
0.530
0.212
0.292
0.520
0.276
0.458
0.242
0.200
0.258
0.244
0.378
0.472
1.248
0.454
0.246
0.488
0.214
0.198
0.242
0.260
0.198
0.354
0.246
0.702
0.198
0.298
0.402
0.354
0.246
0.454
0.246
0.450
0.250
0.364
0.236
0.702
0.198
0.254
0.246
0.368
0.432
0.502
0.198
0.500
0.200
0.296
0.506
0.296
0.402
0.400
0.200
0.296
0.204
0.200
0.360
0.240
0.200
0.406
0.294
0.296
0.204
0.400
0.400
0.206
0.346
0.348
0.394
0.206
0.200
0.406
0.294
0.394
0.206
0.300
0.252
0.248
0.204
0.240
0.256
0.200
0.600
0.202
0.294
0.304
0.300
0.296
0.304
0.800
0.198
0.300
0.200
0.250
0.392
0.360
0.654
0.246
0.200
0.200
0.400
0.300
0.296
0.204
0.200
0.396
0.202
0.202
0.200
0.300
0.596
0.404
0.200
0.398
0.202
0.352
0.248
0.198
0.356
0.246
0.300
0.298
0.204
0.298
0.500
0.300
0.244
0.256
0.300
0.198
0.302
0.202
0.598
0.498
0.402
0.360
0.240
0.200
0.198
0.202
0.298
0.302
0.300
0.598
0.202
0.396
0.304
0.200
0.700
0.354
0.246
0.552
0.246
0.466
1.036
0.200
0.296
0.404
0.358
0.242
0.200
0.394
0.306
0.296
0.204
0.300
0.252
0.350
0.296
0.304
0.198
0.354
0.344
0.202
0.200
0.400
0.200
0.298
0.300
0.346
0.356
0.446
0.258
0.592
0.204
0.302
0.296
0.304
0.496
0.202
0.300
0.340
0.360
0.346
0.254
0.400
0.214
0.738
0.248
0.200
0.296
0.404
0.200
0.302
0.398
0.296
0.404
0.398
0.202
0.200
0.402
0.398
0.452
0.348
0.198
0.306
0.294
0.304
0.202
0.396
0.200
0.298
0.204
0.598
0.200
0.700
0.200
0.200
0.400
0.200
0.202
0.346
0.252
0.600
0.200
0.204
0.296
0.702
0.298
0.560
0.240
0.200
0.596
0.302
0.354
0.316
0.632
0.554
0.246
0.200
0.352
0.248
0.552
0.248
0.200
0.296
0.404
0.396
0.204
0.200
0.300
0.300
0.300
0.400
0.300
0.600
0.608
0.292
0.700
0.200
0.298
0.302
0.200
0.246
0.254
0.200
0.406
0.392
0.298
0.584
0.222
0.200
0.198
0.244
0.256
0.200
0.350
0.250
0.300
0.400
0.200
0.294
0.206
0.802
0.198
0.298
0.550
0.354
0.652
0.248
0.698
0.200
0.600
0.200
0.500
0.200
0.294
0.204
0.198
0.362
0.440
0.246
0.256
0.554
0.244
0.204
0.292
0.208
0.448
0.250
0.200
0.452
0.248
0.200
0.404
0.394
0.276
0.428
0.294
0.756
0.248
0.420
0.566
0.238
0.212
0.456
0.606
0.202
0.198
0.300
0.556
0.246
0.200
0.354
0.246
0.200
0.272
0.428
0.200
0.304
0.494
0.304
0.298
0.198
0.604
0.400
0.494
0.206
1.100
0.252
0.246
0.552
0.348
0.200
0.402
0.198
0.200
0.450
0.250
0.366
0.232
0.202
0.446
0.454
0.502
0.198
0.488
0.410
0.250
0.354
0.206
0.544
0.252
0.336
0.852
0.208
0.300
0.264
0.232
0.554
0.552
0.252
0.548
0.278
0.228
0.498
0.296
0.800
0.594
0.206
0.296
0.258
0.446
0.268
0.362
0.312
0.882
0.474
0.324
0.848
0.430
0.380
0.814
0.794
0.308
0.484
0.220
0.610
0.816
0.726
0.452
0.428
0.264
0.202
0.270
0.428
1.094
0.310
0.698
0.208
0.238
0.552
0.230
0.268
0.204
0.700
0.398
0.252
0.254
0.700
0.296
0.198
0.504
0.354
0.252
0.442
0.250
0.202
0.498
0.302
0.250
0.250
0.440
0.254
0.304
0.270
0.476
0.656
0.550
0.246
0.530
0.770
0.502
0.700
0.358
0.242
0.464
0.434
0.604
0.496
0.502
0.270
0.532
0.498
0.528
0.272
0.416
0.484
0.392
0.208
0.536
0.460
0.366
0.244
0.552
0.690
0.864
0.216
0.372
0.254
0.392
0.354
0.264
0.286
0.518
0.530
0.502
0.200
0.272
0.428
0.352
0.248
0.700
0.446
0.454
0.352
0.250
0.298
0.498
1.144
0.772
0.782
0.556
0.550
0.528
0.882
0.290
0.452
0.246
0.200
0.210
0.292
0.462
0.234
0.202
0.354
0.246
0.202
0.292
0.308
0.326
0.472
0.296
0.776
0.280
0.548
0.204
0.392
0.302
0.356
0.346
0.200
0.270
0.430
0.388
0.212
0.200
0.244
0.254
0.556
0.346
0.202
0.198
0.200
0.250
0.246
0.504
0.296
0.206
0.198
0.270
0.428
0.342
0.702
0.258
0.472
0.428
0.304
0.396
0.374
0.228
0.200
0.400
0.546
0.454
0.330
0.272
0.464
0.534
0.296
0.684
0.320
0.198
0.200
0.250
0.250
0.322
0.278
0.458
0.244
0.198
0.234
0.694
0.480
0.218
0.374
0.258
0.440
0.202
0.300
0.202
0.296
0.202
0.432
0.270
0.452
0.446
0.222
0.378
0.380
0.220
0.198
0.504
0.198
0.300
0.502
0.498
0.202
0.352
0.248
0.198
0.352
0.248
0.526
0.272
0.304
0.252
0.246
0.554
0.244
0.300
0.198
0.304
0.700
0.300
0.500
0.200
0.502
0.198
0.302
0.298
0.252
0.348
0.300
0.400
0.204
0.896
0.264
0.438
0.386
0.734
0.748
0.766
0.780
0.780
0.904
0.198
0.296
0.206
0.200
0.294
0.206
0.200
0.294
0.206
0.200
0.298
0.400
0.406
0.296
0.344
0.256
0.300
0.400
0.400
0.296
0.304
0.200
0.300
0.400
0.406
0.394
0.456
0.246
0.200
0.296
0.502
0.500
0.552
0.248
0.300
0.598
0.300
0.302
0.200
0.500
0.400
0.400
0.594
0.206
0.550
0.250
0.300
0.198
0.404
0.418
0.380
0.362
0.388
0.418
0.234
0.300
0.352
0.248
0.198
0.354
0.246
0.554
0.248
0.198
0.354
0.444
0.502
0.200
0.278
0.224
0.206
0.292
0.258
0.242
0.200
0.404
0.396
0.270
0.332
0.604
0.294
0.304
0.248
0.348
0.400
0.200
0.236
0.366
0.202
0.346
0.202
0.352
0.398
0.198
0.350
0.250
0.300
0.206
0.694
0.302
0.496
0.504
0.410
0.536
0.248
0.354
0.446
0.304
0.202
0.698
0.294
0.608
0.398
0.552
0.248
0.200
0.246
0.554
0.310
0.290
1.058
0.242
0.300
0.202
0.298
0.302
0.200
0.400
0.198
0.390
0.410
0.354
0.246
0.200
0.352
0.348
0.304
0.298
0.500
0.498
0.200
0.272
0.528
0.268
0.532
0.296
0.506
0.352
0.346
0.200
0.198
0.352
0.392
0.260
0.202
0.200
0.296
0.202
0.454
0.246
0.200
0.268
0.332
0.442
0.258
0.298
0.402
0.298
0.202
0.400
0.798
0.300
0.308
0.292
0.482
0.220
0.200
0.296
0.302
0.202
0.220
0.714
0.216
0.348
0.326
0.374
0.358
0.340
0.370
0.230
0.204
0.588
0.548
0.464
0.198
0.646
0.228
0.326
0.200
0.330
0.370
0.368
0.432
0.364
0.436
0.342
0.208
0.628
0.470
0.224
1.028
0.200
0.352
0.248
0.202
0.240
0.410
0.436
0.214
0.198
0.296
0.404
0.270
0.332
0.552
0.248
0.298
0.500
0.200
0.502
0.198
0.354
0.246
0.494
0.206
0.200
0.356
0.246
0.200
0.502
0.296
0.232
0.270
0.372
0.226
0.300
0.294
0.306
0.408
0.392
0.200
0.402
0.496
0.302
0.454
0.246
0.702
0.198
0.450
0.250
0.264
0.234
0.202
0.352
0.248
0.200
0.500
0.200
0.298
0.302
0.200
0.500
0.200
0.260
0.440
0.296
0.204
0.200
0.330
0.270
0.452
0.248
0.450
0.250
0.398
0.302
0.364
0.236
0.200
0.500
0.200
0.298
0.202
0.480
0.220
0.198
0.198
0.302
0.344
0.258
0.200
0.502
0.470
0.230
0.396
0.402
0.256
0.244
0.508
0.670
0.422
0.354
0.252
0.294
0.402
0.202
0.382
0.214
0.200
0.300
0.300
0.202
0.256
0.590
0.452
0.502
0.600
0.400
0.198
0.296
0.204
0.332
0.416
0.254
0.296
0.302
0.494
0.208
0.198
0.298
0.402
0.362
0.238
0.200
0.202
0.400
0.198
0.352
0.248
0.202
0.266
0.232
0.302
0.500
0.554
0.246
0.200
0.350
0.250
0.198
0.602
0.490
0.208
0.596
0.206
0.198
0.286
0.214
0.200
0.200
0.218
0.382
0.300
0.300
0.302
0.398
0.200
0.700
0.398
0.402
0.396
0.504
0.296
0.304
0.302
0.500
0.200
0.394
0.204
0.200
0.400
0.402
0.198
0.198
0.302
0.200
0.270
0.230
0.200
0.392
0.208
0.200
0.394
0.206
0.200
0.368
0.232
0.300
0.352
0.248
0.200
0.362
0.240
0.198
0.410
0.894
0.498
0.404
0.570
0.226
0.552
0.246
0.200
0.326
0.274
0.466
0.234
0.200
0.300
0.300
0.300
0.356
0.244
0.202
0.392
0.208
0.300
0.398
0.696
0.204
0.200
0.200
0.402
0.198
0.302
0.298
0.200
0.292
0.208
0.200
0.392
0.208
0.200
0.300
0.200
0.300
0.270
0.332
0.298
0.244
0.780
0.276
0.200
0.396
0.206
0.550
0.250
0.496
0.302
0.202
0.226
0.474
0.278
0.472
0.256
0.294
0.300
0.198
0.400
0.200
0.354
0.248
0.498
0.300
0.204
0.596
0.200
0.294
0.406
0.382
0.218
0.300
0.268
0.232
0.200
0.344
0.256
0.200
0.202
0.400
0.580
0.218
0.552
0.248
0.200
0.244
0.256
0.200
0.392
0.210
0.552
0.246
0.302
0.198
0.402
0.360
0.342
0.490
0.208
0.198
0.484
0.216
0.200
0.354
0.246
0.200
0.296
0.404
0.300
0.300
0.404
0.298
0.298
0.354
0.248
0.200
0.242
0.256
0.302
0.400
0.404
0.208
0.724
0.358
0.376
0.736
0.746
0.246
0.454
0.246
0.404
0.654
0.658
0.436
0.302
0.604
0.244
0.198
0.214
0.286
0.302
0.398
0.484
0.314
0.374
0.228
0.476
0.224
0.454
0.246
0.396
0.404
0.222
0.278
0.490
0.212
0.450
0.248
0.372
0.328
0.300
0.300
0.200
0.506
0.450
0.244
0.360
0.242
0.478
0.222
0.396
0.208
0.496
0.298
0.352
0.348
0.300
0.240
0.256
0.204
0.404
0.296
0.402
0.296
0.402
0.264
0.236
0.202
0.356
0.442
0.382
0.218
0.490
0.260
0.252
0.204
0.618
0.478
0.256
0.344
0.350
0.346
0.354
0.350
0.298
0.602
0.200
0.198
0.200
0.500
0.200
0.278
0.426
0.746
0.402
0.248
0.204
0.258
0.240
0.490
0.408
0.208
0.756
0.736
0.404
0.394
0.256
0.540
0.208
0.498
0.602
0.744
0.210
0.246
0.204
0.288
0.506
0.292
0.210
0.460
0.438
0.354
0.246
0.702
0.198
0.294
0.304
0.202
0.234
0.518
0.450
0.300
0.400
0.200
0.300
0.298
0.584
0.218
0.580
0.220
0.588
0.412
0.390
0.410
0.370
0.230
0.504
0.296
0.200
0.292
0.208
0.200
0.394
0.206
0.462
0.386
0.406
0.244
0.302
0.400
0.198
0.268
0.732
0.200
0.402
0.204
0.396
0.498
0.526
0.376
0.598
0.500
0.300
0.200
0.262
0.238
0.200
0.344
0.256
0.200
0.202
0.398
0.198
0.330
0.736
0.336
0.484
0.218
0.200
0.500
0.198
0.502
0.198
0.244
0.256
0.554
0.246
0.200
0.260
0.540
0.294
0.208
0.572
0.624
0.204
0.300
0.584
0.214
0.204
0.294
0.304
0.198
0.484
0.218
0.200
0.300
0.400
0.200
0.300
0.400
0.198
0.200
0.310
0.392
0.468
0.232
0.200
0.396
0.304
0.798
0.302
0.290
0.408
0.344
0.258
0.200
0.382
0.218
0.898
1.042
0.658
0.244
0.558
0.200
0.456
0.340
0.702
0.900
0.204
0.498
0.598
0.402
0.474
0.226
0.400
0.400
0.198
0.386
0.216
0.460
0.338
0.458
0.244
0.468
0.232
0.200
0.390
0.210
0.200
0.354
0.246
0.464
0.234
0.202
0.378
0.222
0.198
0.262
0.238
0.200
0.330
0.272
0.200
0.298
0.302
0.558
0.242
0.298
0.244
0.258
0.200
0.200
0.198
0.304
0.200
0.454
0.644
0.356
0.242
0.502
0.300
0.400
0.598
0.202
0.198
0.290
0.462
0.376
0.274
0.202
0.338
0.460
0.452
0.246
0.298
0.294
0.412
0.352
0.446
0.380
0.520
0.382
0.518
0.198
0.302
0.302
0.252
0.446
0.200
0.198
0.300
0.528
0.274
0.198
0.358
0.244
0.566
0.234
0.468
0.428
0.504
0.300
0.330
0.270
0.422
0.226
0.350
0.306
0.498
0.998
0.298
0.202
0.200
0.488
0.212
0.398
0.208
0.544
0.548
0.204
0.350
0.346
0.204
0.222
0.504
0.290
0.802
0.284
0.486
0.212
0.202
0.248
0.804
0.244
0.248
0.450
0.200
0.264
0.234
0.202
0.294
0.306
0.396
0.204
0.200
0.294
0.306
0.394
0.586
0.322
0.492
0.206
0.200
0.254
0.248
0.396
0.404
0.260
0.238
0.200
0.262
0.238
0.204
0.254
0.442
0.268
0.232
0.594
0.208
0.800
0.200
0.550
0.702
0.296
0.514
0.542
0.198
0.350
0.352
0.266
0.330
0.200
0.390
0.210
0.298
0.262
0.238
0.300
0.274
0.328
0.200
0.298
0.804
0.300
0.522
0.750
0.324
0.204
0.220
0.578
0.288
0.212
0.466
0.820
0.214
0.414
0.800
0.334
0.386
0.266
0.494
0.206
0.672
0.228
0.200
0.366
0.334
0.426
0.274
0.200
0.376
0.224
0.300
0.268
0.332
0.200
0.200
0.400
0.300
0.354
0.246
0.198
0.202
0.400
0.542
0.258
0.202
0.362
0.540
0.288
0.206
0.202
0.362
0.238
0.198
0.202
0.400
0.200
0.276
0.372
0.404
0.248
0.476
0.422
0.502
0.200
0.264
0.234
0.200
0.356
0.246
0.700
0.198
0.260
0.242
0.198
0.300
0.302
0.486
0.214
0.464
0.434
0.502
0.300
0.202
0.398
0.200
0.354
0.244
0.502
0.400
0.372
0.228
0.200
0.392
0.208
0.200
0.202
0.398
0.200
0.330
0.268
0.302
0.400
0.496
0.404
0.208
0.292
0.300
0.352
0.246
0.304
0.400
0.198
0.296
0.204
0.338
0.464
0.590
0.208
0.584
0.318
0.454
0.244
0.200
0.258
0.768
0.504
0.912
0.708
0.694
0.678
0.716
0.270
0.430
0.460
0.392
0.210
0.198
0.332
0.270
0.200
0.270
0.228
0.202
0.354
0.246
0.200
0.240
0.260
0.202
0.370
0.228
0.198
0.252
0.450
0.380
0.220
0.200
0.300
0.500
0.312
0.286
0.302
0.400
0.552
0.248
0.200
0.262
0.436
0.396
0.206
0.200
0.296
0.302
0.200
0.200
0.300
0.200
0.388
0.212
0.500
0.302
0.300
0.400
0.300
0.224
0.274
0.202
0.282
0.216
0.492
0.210
0.200
0.500
0.202
0.212
0.234
0.476
0.474
0.264
0.238
0.300
0.220
0.280
0.198
0.360
0.246
0.296
0.298
0.300
0.202
0.272
0.324
0.440
0.466
0.304
0.846
0.248
0.200
0.648
0.448
0.208
0.394
0.198
0.204
0.300
0.244
0.256
0.204
0.270
0.324
0.606
0.296
0.452
0.246
0.202
0.388
0.214
0.798
0.198
0.600
0.202
0.202
0.298
0.398
0.294
0.208
0.198
0.398
0.304
0.472
0.228
0.598
0.350
0.352
0.204
0.294
0.302
0.400
0.298
0.298
0.402
0.506
0.496
0.500
0.300
0.296
0.204
0.300
0.298
0.304
0.198
0.298
0.302
0.446
0.254
0.304
0.302
0.394
0.298
0.302
0.200
0.200
0.300
0.200
0.198
0.206
0.396
0.296
0.202
0.202
0.600
0.200
0.298
0.402
0.200
0.400
0.200
0.246
0.254
0.200
0.352
0.348
0.200
0.204
0.296
0.202
0.346
0.548
0.402
0.202
0.300
0.652
0.350
0.342
0.356
0.302
0.202
0.296
0.394
0.204
0.304
0.270
0.662
0.466
0.302
0.726
0.754
0.220
0.200
0.500
0.202
0.228
0.712
0.206
0.516
0.238
0.296
0.334
0.316
0.252
0.500
0.508
0.834
0.456
0.366
0.434
0.302
0.398
0.300
0.262
0.738
0.300
0.200
0.200
0.400
0.300
0.400
0.398
0.202
0.298
0.202
0.398
0.302
0.304
0.496
0.200
0.452
0.248
0.200
0.204
0.396
0.300
0.356
0.244
0.198
0.504
0.398
0.248
0.552
0.298
0.302
0.200
0.352
0.248
0.552
0.252
0.198
0.298
0.300
0.300
0.400
0.202
0.402
0.396
0.600
0.200
0.294
0.206
0.400
0.204
0.396
0.292
0.408
0.352
0.246
0.702
0.298
0.198
0.304
0.494
0.206
0.300
0.246
0.254
0.202
0.394
0.204
0.200
0.396
0.206
0.200
0.298
0.300
0.200
0.202
0.206
0.492
0.400
0.202
0.242
0.256
0.200
0.244
0.256
0.302
0.398
0.700
0.200
0.306
0.294
0.298
0.202
0.444
0.256
0.700
0.200
0.198
0.304
0.198
0.500
0.200
0.500
0.300
0.206
0.494
0.204
0.296
0.200
0.204
0.704
0.392
0.400
0.300
0.500
0.198
0.402
0.300
0.200
0.300
0.200
0.296
0.304
0.452
0.248
0.200
0.200
0.300
0.200
0.200
0.400
0.200
0.406
0.394
0.350
0.250
0.200
0.500
0.200
0.294
0.306
0.198
0.210
0.720
0.764
0.510
0.398
0.514
0.532
0.206
0.400
0.374
0.474
0.260
0.764
0.476
0.272
0.376
0.382
0.270
0.426
0.752
0.240
0.458
0.420
0.324
0.280
0.248
0.222
0.232
0.200
0.340
0.260
0.198
0.396
0.206
0.300
0.224
0.274
0.200
0.468
0.632
0.234
0.268
0.348
0.334
0.218
0.298
0.334
0.266
0.302
0.258
0.740
0.200
0.600
0.198
0.354
0.350
0.198
0.402
0.362
0.392
0.460
0.816
0.470
0.324
0.812
0.464
0.326
0.732
0.824
0.218
0.198
0.502
0.200
0.198
0.202
0.300
0.222
0.226
0.252
0.214
0.286
0.348
0.354
0.452
0.444
0.390
0.212
0.200
0.262
0.236
0.200
0.358
0.242
0.200
0.316
0.234
0.252
0.322
0.278
0.456
0.244
0.200
0.394
0.206
0.524
0.276
0.200
0.216
0.284
0.554
0.244
0.200
0.298
0.304
0.198
0.298
0.202
0.300
0.322
0.278
0.402
0.400
0.204
0.350
0.246
0.620
0.278
0.526
0.276
0.200
0.250
0.198
0.250
0.384
0.216
0.200
0.262
0.438
0.332
0.270
0.200
0.206
0.294
0.198
0.268
0.432
0.330
0.272
0.494
0.206
0.198
0.254
0.446
0.390
0.212
0.198
0.262
0.238
0.300
0.286
0.216
0.202
0.258
0.240
0.200
0.364
0.236
0.198
0.352
0.248
0.202
0.372
0.376
0.478
0.274
0.204
0.312
0.232
0.252
0.480
0.220
0.566
0.332
0.200
0.388
0.214
0.198
0.348
0.254
0.534
0.266
0.200
0.258
0.240
0.302
0.242
0.456
0.332
0.272
0.296
0.296
0.206
0.200
0.330
0.468
0.342
0.814
0.366
0.430
0.808
0.796
0.814
0.786
0.444
0.380
0.222
0.518
0.282
0.462
0.236
0.202
0.336
0.264
0.198
0.314
0.340
0.416
0.234
0.444
0.204
0.522
0.372
0.368
0.288
0.426
0.274
0.200
0.316
0.286
0.480
0.794
0.474
0.334
0.772
0.790
0.722
0.746
0.716
0.728
0.734
0.734
0.718
0.804
0.774
0.788
0.292
0.452
0.810
0.236
0.200
0.262
0.386
0.380
0.272
0.428
0.472
0.262
0.382
0.370
0.286
0.498
0.402
0.254
0.246
0.522
0.278
0.202
0.266
0.232
0.198
0.228
0.272
0.450
0.448
0.280
0.372
0.372
0.480
0.262
0.384
0.422
0.232
0.458
0.240
0.538
0.264
0.200
0.322
0.728
0.450
0.316
0.282
0.436
0.694
0.472
0.230
0.468
0.232
0.470
0.228
0.472
0.228
0.702
0.708
0.468
0.236
0.710
0.248
0.494
0.638
0.696
0.704
0.268
0.420
0.680
0.712
0.686
0.670
0.674
0.678
0.676
0.712
0.290
0.358
0.444
0.242
0.206
0.200
0.310
0.440
0.266
0.236
0.504
0.766
0.232
0.524
0.274
0.566
0.234
0.202
0.418
0.280
0.308
0.266
0.278
0.514
0.238
0.582
0.214
0.522
0.326
0.368
0.284
0.202
0.312
0.386
0.332
0.268
0.250
0.212
0.240
0.198
0.284
0.218
0.198
0.250
0.200
0.250
0.314
0.284
0.486
0.416
0.244
0.258
0.300
0.214
0.286
0.298
0.218
0.232
0.352
0.242
0.256
0.200
0.350
0.250
0.200
0.366
0.422
0.264
0.720
0.732
0.496
0.298
0.760
0.244
0.198
0.240
0.262
0.198
0.254
0.444
0.284
0.810
0.210
0.198
0.218
0.284
0.198
0.276
0.762
0.788
0.712
0.458
0.276
0.236
0.292
0.210
0.694
0.698
0.352
0.348
0.682
0.674
0.654
0.662
0.656
0.660
0.636
0.646
0.376
0.266
0.286
0.316
0.612
0.626
0.608
0.608
0.610
0.626
0.630
0.690
0.770
0.762
0.742
0.730
0.696
0.684
0.676
0.668
0.664
0.662
0.638
0.666
0.632
0.664
0.638
0.632
0.626
0.616
0.612
0.612
0.610
0.608
0.606
0.602
0.600
0.598
0.594
0.608
0.618
0.618
0.616
0.618
0.622
0.628
0.620
0.620
0.730
0.712
0.686
0.670
0.654
0.648
0.634
0.646
0.638
0.648
0.652
0.668
0.654
0.664
0.658
0.648
0.652
0.650
0.634
0.642
0.628
0.640
0.632
0.626
0.650
0.642
0.666
0.642
0.658
0.658
0.688
0.698
0.656
0.670
0.674
0.666
0.652
0.650
0.644
0.650
0.634
0.654
0.698
0.726
0.788
0.790
0.764
0.738
0.710
0.688
0.664
0.664
0.358
0.274
0.642
0.640
0.628
0.636
0.650
0.668
0.692
0.708
0.686
0.714
0.710
0.702
0.778
0.764
0.778
0.792
0.804
0.818
0.810
0.830
0.814
0.788
0.760
0.762
0.774
0.764
0.780
0.770
0.832
0.864
0.900
0.866
0.846
0.838
0.796
0.760
0.730
0.730
0.756
0.782
0.808
0.798
0.804
0.806
0.786
0.742
0.736
0.730
0.728
0.752
0.826
0.786
0.802
0.822
0.802
0.808
0.798
0.788
0.800
0.784
0.754
0.758
0.820
0.840
0.808
0.776
0.750
0.720
0.720
0.742
0.754
0.774
0.814
0.858
0.818
0.774
0.784
0.820
0.786
0.768
0.766
0.738
0.706
0.722
0.720
0.716
0.668
0.682
0.720
0.738
0.776
0.834
0.794
0.802
0.814
0.852
0.848
0.870
0.826
0.892
0.862
0.868
0.886
0.884
0.876
0.858
0.868
0.888
0.872
0.882
0.882
0.870
0.862
0.852
0.882
0.902
0.852
0.844
0.842
0.858
0.858
0.884
0.872
0.868
0.814
0.804
0.810
0.826
0.864
0.864
0.854
0.876
0.834
0.846
0.824
0.812
0.844
0.826
0.804
0.790
0.832
0.824
0.798
0.828
0.850
0.888
0.882
0.834
0.824
0.786
0.770
0.954
0.906
0.920
0.910
0.860
0.842
0.812
0.778
0.734
0.734
0.734
0.736
0.718
0.726
0.736
0.720
0.712
0.728
0.728
0.718
0.712
0.722
0.752
0.740
0.780
0.800
0.802
0.804
0.800
0.796
0.782
0.774
0.790
0.790
0.810
0.852
0.828
0.800
0.786
0.840
0.854
0.890
0.848
0.832
0.832
0.834
0.798
0.796
0.788
0.796
0.826
0.858
0.838
0.812
0.798
0.766
0.770
0.744
0.760
0.712
0.700
0.694
0.676
0.666
0.666
0.690
0.800
0.832
0.858
0.892
0.914
0.872
0.836
0.820
0.790
0.802
0.814
0.788
0.816
0.858
0.902
0.886
0.870
0.858
0.840
0.800
0.748
0.720
0.728
0.754
0.736
0.768
0.816
0.840
0.796
0.814
0.794
0.764
0.762
0.736
0.750
0.740
0.742
0.754
0.748
0.752
0.766
0.734
0.740
0.776
0.798
0.820
0.812
0.828
0.810
0.770
0.760
0.758
0.752
0.746
0.758
0.772
0.808
0.766
0.744
0.734
0.728
0.728
0.720
0.726
0.726
0.712
0.736
0.754
0.810
0.790
0.784
0.772
0.820
0.816
0.812
0.808
0.784
0.762
0.748
0.802
0.800
0.784
0.760
0.782
0.758
0.808
0.826
0.796
0.798
0.834
0.832
0.792
0.788
0.760
0.756
0.750
0.748
0.710
0.734
0.760
0.814
0.828
0.950
0.700
0.812
0.784
0.754
0.740
0.736
0.732
0.752
0.750
0.748
0.734
0.718
0.748
0.744
0.756
0.738
0.738
0.730
0.726
0.706
0.684
0.678
0.670
0.680
0.670
0.784
0.920
0.988
0.978
0.968
0.910
0.898
0.866
0.834
0.770
0.716
0.762
0.870
0.832
0.830
0.812
0.818
0.806
0.820
0.838
0.866
0.872
0.854
0.862
0.860
0.860
0.840
0.834
0.828
0.832
0.818
0.816
0.832
0.806
0.800
0.788
0.804
0.802
0.822
0.850
0.842
0.842
0.862
0.858
0.854
0.850
0.818
0.812
0.806
0.794
0.790
0.790
0.810
0.828
0.852
0.854
0.868
0.852
0.814
0.802
0.802
0.810
0.804
0.796
0.802
0.800
0.810
0.818
0.842
0.862
0.876
0.876
0.872
0.842
0.836
0.826
0.812
0.784
0.772
0.782
0.790
0.812
0.844
0.868
0.882
0.892
0.850
0.858
0.858
0.850
0.842
0.846
0.838
0.808
0.828
0.840
0.848
0.838
0.844
0.840
0.844
0.846
0.844
0.846
0.854
0.854
0.856
0.874
0.874
0.874
0.876
0.856
0.856
0.846
0.846
0.868
0.862
0.860
0.902
0.966
0.978
0.940
0.868
0.894
0.880
0.862
0.832
0.810
0.808
0.820
0.846
0.776
0.790
0.778
0.764
0.766
0.772
0.784
0.810
0.850
0.874
0.906
0.908
0.886
0.862
0.848
0.840
0.838
0.830
0.844
0.854
0.866
0.870
0.904
0.922
0.926
0.874
0.878
0.880
0.876
0.870
0.838
0.812
0.814
0.812
0.810
0.834
0.832
0.872
0.890
0.940
0.920
0.940
0.928
0.892
0.868
0.850
0.852
0.844
0.814
0.804
0.830
0.856
0.884
0.894
0.862
0.856
0.872
0.868
0.890
0.888
0.894
0.914
0.958
0.948
0.918
0.914
0.900
0.890
0.886
0.876
0.844
0.846
0.850
0.830
0.826
0.822
0.796
0.758
0.736
0.756
0.784
0.810
0.850
0.866
0.882
0.880
0.866
0.868
0.860
0.836
0.836
0.864
0.874
0.866
0.884
0.904
0.906
0.906
0.898
0.864
0.826
0.836
0.848
0.854
0.864
0.900
0.916
0.900
0.922
0.908
0.908
0.902
0.876
0.852
0.838
0.844
0.852
0.852
0.844
0.866
0.846
0.862
0.846
0.830
0.800
0.798
0.828
0.822
0.832
0.870
0.864
0.844
0.828
0.822
0.814
0.820
0.808
0.836
0.840
0.814
0.796
0.784
0.800
0.836
0.866
0.886
0.834
0.832
0.828
0.832
0.812
0.786
0.776
0.772
0.784
0.778
0.796
0.812
0.808
0.834
0.824
0.772
0.758
0.758
0.774
0.770
0.760
0.738
0.760
0.746
0.744
0.742
0.772
0.768
0.780
0.820
0.816
0.860
0.854
0.866
0.900
0.888
0.864
0.862
0.844
0.824
0.818
0.798
0.758
0.744
0.734
0.712
0.706
0.708
0.744
0.898
0.848
0.848
0.844
0.826
0.822
0.830
0.830
0.854
0.902
0.916
0.930
0.922
0.902
0.890
0.860
0.830
0.792
0.770
0.736
0.734
0.758
0.818
0.810
0.824
0.834
0.840
0.800
0.800
0.786
0.784
0.764
0.802
0.818
0.814
0.824
0.838
0.818
0.826
0.822
0.800
0.808
0.828
0.856
0.838
0.834
0.808
0.800
0.782
0.788
0.792
0.820
0.830
0.830
0.770
0.752
0.748
0.784
0.770
0.802
0.824
0.800
0.770
0.822
0.832
0.806
0.798
0.792
0.772
0.770
0.800
0.792
0.776
0.754
0.762
0.778
0.774
0.766
0.788
0.792
0.776
0.756
0.754
0.760
0.756
0.786
0.860
0.830
0.822
0.802
0.776
0.766
0.750
0.736
0.722
0.718
0.712
0.750
0.764
0.772
0.810
0.786
0.768
0.760
0.784
0.814
0.784
0.796
0.778
0.766
0.760
0.762
0.744
0.732
0.742
0.742
0.748
0.730
0.722
0.772
0.790
0.796
0.758
0.758
0.772
0.784
0.782
0.754
0.716
0.700
0.714
0.772
0.780
0.748
0.732
0.770
0.804
0.792
0.784
0.780
0.762
0.758
0.794
0.826
0.830
0.846
0.884
0.890
0.890
0.882
0.862
0.832
0.802
0.770
0.748
0.738
0.724
0.722
0.730
0.806
0.884
0.908
0.876
0.878
0.900
0.896
0.864
0.848
0.842
0.822
0.830
0.830
0.820
0.836
0.852
0.830
0.806
0.752
0.766
0.834
0.820
0.832
0.842
0.842
0.838
0.828
0.828
0.814
0.798
0.808
0.792
0.798
0.812
0.810
0.800
0.784
0.770
0.768
0.762
0.786
0.772
0.768
0.760
0.746
0.728
0.736
0.718
0.702
0.692
0.702
0.696
0.724
0.756
0.762
0.772
0.784
0.778
0.752
0.760
0.750
0.736
0.728
0.736
0.738
0.714
0.738
0.760
0.734
0.716
0.734
0.820
0.820
0.840
0.832
0.786
0.754
0.746
0.754
0.750
0.722
0.698
0.700
0.696
0.714
0.712
0.726
0.770
0.764
0.740
0.746
0.882
0.820
0.832
0.838
0.838
0.834
0.820
0.826
0.824
0.794
0.802
0.798
0.798
0.800
0.804
0.814
0.814
0.830
0.836
0.834
0.824
0.804
0.776
0.764
0.750
0.754
0.734
0.770
0.786
0.834
0.852
0.834
0.848
0.868
0.866
0.862
0.848
0.832
0.814
0.816
0.816
0.802
0.792
0.782
0.814
0.822
0.840
0.858
0.874
0.882
0.880
0.864
0.876
0.892
0.892
0.854
0.832
0.844
0.844
0.862
0.870
0.870
0.860
0.866
0.842
0.832
0.836
0.850
0.846
0.816
0.824
0.850
0.876
0.892
0.834
0.850
0.836
0.844
0.846
0.854
0.864
0.886
0.878
0.878
0.888
0.898
0.882
0.870
0.850
0.852
0.818
0.832
0.840
0.854
0.860
0.888
0.866
0.848
0.854
0.850
0.844
0.858
0.882
0.878
0.872
0.872
0.866
0.822
0.762
0.774
0.758
0.710
0.700
0.694
0.680
0.692
0.684
0.686
0.716
0.722
0.728
0.726
0.714
0.700
0.712
0.710
0.714
0.710
0.728
0.726
0.742
0.756
0.784
0.764
0.792
0.782
0.794
0.788
0.772
0.764
0.740
0.718
0.708
0.714
0.748
0.734
0.742
0.748
0.754
0.740
0.724
0.720
0.730
0.768
0.786
0.808
0.828
0.842
0.834
0.818
0.798
0.790
0.776
0.788
0.810
0.836
0.866
0.904
0.932
0.932
0.924
0.910
0.870
0.838
0.806
0.794
0.772
0.790
0.826
0.838
0.804
0.808
0.790
0.786
0.762
0.746
0.746
0.758
0.780
0.814
0.822
0.814
0.832
0.814
0.848
0.866
0.886
0.892
0.856
0.870
0.886
0.918
0.918
0.926
0.900
0.886
0.886
0.878
0.878
0.870
0.900
0.922
0.940
0.912
0.918
0.920
0.904
0.884
0.894
0.898
0.908
0.922
0.918
0.936
0.960
0.964
0.960
0.962
0.942
0.916
0.896
0.882
0.856
0.832
0.818
0.786
0.778
0.802
0.822
0.888
0.956
0.962
0.912
0.906
0.888
0.882
0.886
0.900
0.924
0.912
0.942
0.968
0.960
0.958
0.942
0.926
0.894
0.890
0.894
0.878
0.892
0.902
0.914
0.896
0.924
0.944
0.922
0.934
0.942
0.902
0.918
0.922
0.906
0.908
0.922
0.910
0.892
0.898
0.876
0.854
0.852
0.824
0.810
0.780
0.834
0.908
0.886
0.902
0.918
0.908
0.886
0.880
0.878
0.884
0.900
0.898
0.900
0.884
0.830
0.824
0.826
0.822
0.826
0.832
0.834
0.842
0.830
0.850
0.842
0.888
0.914
0.906
0.936
0.980
0.980
0.930
0.928
0.908
0.868
0.862
0.870
0.860
0.856
0.878
0.884
0.874
0.862
0.876
0.886
0.888
0.864
0.864
0.846
0.840
0.846
0.848
0.846
0.836
0.824
0.804
0.798
0.792
0.804
0.814
0.826
0.848
0.880
0.876
0.890
0.932
0.970
0.954
0.986
0.958
0.938
0.890
0.874
0.856
0.828
0.826
0.814
0.794
0.810
0.832
0.860
0.862
0.884
0.888
0.880
0.878
0.874
0.858
0.842
0.840
0.822
0.810
0.786
0.792
0.792
0.778
0.758
0.750
0.740
0.742
0.754
0.798
0.804
0.794
0.804
0.792
0.772
0.758
0.740
0.716
0.720
0.738
0.736
0.752
0.764
0.766
0.804
0.812
0.814
0.842
0.836
0.814
0.834
0.830
0.816
0.790
0.776
0.758
0.736
0.734
0.736
0.746
0.744
0.750
0.738
0.752
0.730
0.736
0.722
0.718
0.714
0.702
0.702
0.696
0.692
0.700
0.702
0.696
0.706
0.714
0.734
0.730
0.732
0.742
0.738
0.724
0.720
0.716
0.698
0.710
0.698
0.692
0.696
0.698
0.708
0.704
0.728
0.732
0.732
0.732
0.714
0.694
0.692
0.682
0.670
0.666
0.670
0.664
0.670
0.678
0.676
0.690
0.684
0.680
0.676
0.668
0.664
0.660
0.678
0.664
0.676
0.684
0.680
0.682
0.690
0.696
0.700
0.690
0.700
0.696
0.712
0.738
0.740
0.750
0.764
0.732
0.744
0.698
0.696
0.692
0.678
0.676
0.656
0.652
0.654
0.648
0.640
0.648
0.648
0.642
0.644
0.646
0.662
0.680
0.682
0.720
0.762
0.750
0.780
0.750
0.724
0.720
0.722
0.718
0.720
0.716
0.722
0.710
0.718
0.706
0.696
0.682
0.670
0.682
0.704
0.724
0.720
0.752
0.774
0.762
0.764
0.790
0.808
0.848
0.854
0.842
0.854
0.824
0.810
0.794
0.784
0.758
0.756
0.784
0.786
0.784
0.818
0.812
0.814
0.836
0.838
0.816
0.836
0.834
0.820
0.822
0.838
0.830
0.832
0.836
0.832
0.838
0.858
0.864
0.856
0.878
0.876
0.850
0.862
0.838
0.836
0.834
0.828
0.836
0.860
0.858
0.876
0.866
0.876
0.884
0.872
0.874
0.868
0.866
0.874
0.870
0.870
0.860
0.842
0.832
0.828
0.846
0.828
0.838
0.830
0.814
0.788
0.776
0.786
0.810
0.816
0.836
0.866
0.868
0.878
0.892
0.880
0.864
0.882
0.868
0.870
0.884
0.896
0.886
0.890
0.898
0.870
0.888
0.890
0.868
0.854
0.882
0.860
0.862
0.870
0.884
0.880
0.884
0.884
0.874
0.866
0.856
0.854
0.852
0.836
0.850
0.864
0.866
0.876
0.884
0.870
0.850
0.852
0.834
0.830
0.812
0.804
0.802
0.768
0.762
0.748
0.746
0.746
0.748
0.734
0.720
0.702
0.680
0.672
0.666
0.658
0.646
0.632
0.626
0.638
0.646
0.648
0.648
0.644
0.638
0.652
0.658
0.660
0.668
0.666
0.670
0.678
0.680
0.678
0.668
0.664
0.650
0.650
0.644
0.634
0.632
0.626
0.620
0.620
0.622
0.614
0.614
0.622
0.622
0.614
0.624
0.622
0.642
0.634
0.632
0.626
0.624
0.622
0.614
0.610
0.608
0.598
0.600
0.596
0.590
0.590
0.584
0.578
0.582
0.574
0.570
0.570
0.572
0.574
0.568
0.572
0.574
0.582
0.586
0.594
0.600
0.610
0.602
0.610
0.618
0.616
0.606
0.604
0.598
0.596
0.596
0.596
0.600
0.598
0.598
0.600
0.598
0.598
0.608
0.610
0.608
0.614
0.622
0.632
0.622
0.634
0.630
0.626
0.620
0.620
0.620
0.612
0.618
0.628
0.630
0.626
0.636
0.634
0.638
0.624
0.628
0.630
0.630
0.622
0.626
0.622
0.624
0.624
0.638
0.656
0.674
0.726
0.706
0.676
0.674
0.652
0.642
0.636
0.636
0.626
0.612
0.618
0.620
0.630
0.656
0.702
0.702
0.702
0.690
0.672
0.686
0.684
0.690
0.802
0.776
0.842
0.850
0.884
0.854
0.834
0.812
0.794
0.780
0.754
0.756
0.728
0.728
0.746
0.760
0.812
0.820
0.840
0.852
0.814
0.808
0.792
0.796
0.800
0.798
0.826
0.816
0.786
0.780
0.774
0.786
0.814
0.824
0.860
0.874
0.860
0.882
0.884
0.870
0.880
0.868
0.864
0.890
0.876
0.872
0.908
0.916
0.890
0.900
0.900
0.896
0.904
0.910
0.912
0.900
0.904
0.886
0.848
0.856
0.876
0.852
0.880
0.880
0.858
0.830
0.820
0.808
0.804
0.816
0.830
0.828
0.868
0.892
0.858
0.876
0.834
0.814
0.796
0.784
0.730
0.720
0.712
0.718
0.774
0.790
0.788
0.786
0.756
0.766
0.806
0.764
0.750
0.722
0.702
0.720
0.726
0.728
0.718
0.724
0.742
0.792
0.794
0.810
0.812
0.796
0.780
0.764
0.780
0.828
0.338
0.500
0.798
0.788
0.774
0.754
0.752
0.778
0.794
0.796
0.820
0.838
0.854
0.856
0.838
0.806
0.800
0.796
0.794
0.792
0.788
0.782
0.772
0.772
0.776
0.796
0.804
0.808
0.790
0.784
0.754
0.746
0.752
0.762
0.746
0.738
0.770
0.814
0.832
0.838
0.818
0.828
0.810
0.790
0.796
0.816
0.804
0.782
0.806
0.832
0.834
0.828
0.840
0.842
0.828
0.854
0.870
0.882
0.872
0.862
0.862
0.868
0.852
0.858
0.868
0.864
0.852
0.846
0.854
0.858
0.856
0.862
0.866
0.852
0.850
0.846
0.824
0.806
0.800
0.784
0.782
0.768
0.754
0.750
0.730
0.714
0.712
0.742
0.736
0.722
0.740
0.742
0.732
0.744
0.742
0.744
0.740
0.724
0.720
0.718
0.714
0.706
0.714
0.716
0.712
0.726
0.730
0.724
0.718
0.706
0.700
0.700
0.696
0.688
0.724
0.886
0.820
0.828
0.820
0.832
0.830
0.822
0.826
0.808
0.780
0.788
0.774
0.760
0.756
0.750
0.738
0.768
0.760
0.782
0.794
0.784
0.794
0.788
0.806
0.800
0.792
0.796
0.784
0.786
0.786
0.782
0.778
0.762
0.772
0.760
0.758
0.750
0.742
0.736
0.736
0.744
0.750
0.762
0.764
0.772
0.768
0.772
0.788
0.782
0.796
0.794
0.786
0.800
0.792
0.820
0.820
0.838
0.854
0.840
0.864
0.848
0.830
0.834
0.838
0.840
0.844
0.836
0.848
0.850
0.838
0.844
0.846
0.848
0.852
0.850
0.864
0.856
0.854
0.852
0.844
0.844
0.852
0.854
0.866
0.902
0.928
0.878
0.874
0.844
0.812
0.792
0.796
0.796
0.796
0.808
0.820
0.800
0.804
0.804
0.792
0.802
0.830
0.828
0.854
0.882
0.880
0.912
0.924
0.906
0.878
0.848
0.822
0.810
0.798
0.794
0.794
0.788
0.808
0.846
0.882
0.856
0.860
0.858
0.850
0.842
0.830
0.830
0.832
0.838
0.840
0.846
0.846
0.816
0.842
0.872
0.882
0.888
0.858
0.858
0.872
0.874
0.922
0.960
0.950
0.974
0.984
0.942
0.938
0.936
0.886
0.866
0.848
0.820
0.816
0.828
0.850
0.900
0.968
0.978
0.992
0.994
0.952
0.936
0.920
0.894
0.868
0.864
0.854
0.862
0.858
0.886
0.886
0.874
0.896
0.888
0.868
0.882
0.880
0.868
0.888
0.910
0.890
0.900
0.914
0.884
0.876
0.872
0.860
0.846
0.842
0.844
0.842
0.836
0.818
0.820
0.826
0.832
0.842
0.856
0.862
0.852
0.866
0.862
0.850
0.856
0.848
0.836
0.812
0.804
0.798
0.792
0.800
0.830
0.854
0.858
0.902
0.888
0.868
0.880
0.848
0.828
0.796
0.850
0.846
0.852
0.858
0.848
0.848
0.856
0.856
0.850
0.880
0.904
0.900
0.862
0.856
0.842
0.822
0.796
0.792
0.780
0.774
0.764
0.752
0.752
0.752
0.760
0.776
0.802
0.816
0.832
0.836
0.826
0.818
0.796
0.784
0.770
0.752
0.736
0.722
0.722
0.732
0.752
0.790
0.814
0.812
0.788
0.782
0.776
0.762
0.750
0.750
0.758
0.772
0.778
0.826
0.896
0.922
0.924
0.902
0.910
0.896
0.874
0.830
0.818
0.802
0.786
0.782
0.780
0.766
0.774
0.780
0.786
0.782
0.800
0.800
0.796
0.804
0.812
0.808
0.808
0.818
0.814
0.810
0.806
0.802
0.800
0.800
0.796
0.784
0.792
0.798
0.814
0.798
0.818
0.828
0.836
0.816
0.818
0.826
0.820
0.796
0.806
0.858
0.914
0.912
0.874
0.890
0.890
0.862
0.856
0.860
0.870
0.876
0.918
0.880
0.896
0.878
0.886
0.890
0.914
0.926
0.940
0.970
0.982
0.976
0.976
0.964
0.952
0.936
0.920
0.902
0.878
0.836
0.816
0.822
0.806
0.790
0.770
0.774
0.764
0.802
0.808
0.804
0.828
0.850
0.854
0.870
0.894
0.874
0.886
0.868
0.850
0.834
0.816
0.792
0.802
0.804
0.832
0.860
0.892
0.908
0.900
0.872
0.872
0.858
0.850
0.822
0.814
0.840
0.872
0.866
0.878
0.892
0.878
0.860
0.892
0.932
0.934
0.928
0.910
0.918
0.900
0.926
0.984
0.984
0.988
0.984
0.968
0.944
0.940
0.904
0.894
0.902
0.898
0.870
0.868
0.860
0.874
0.886
0.872
0.874
0.870
0.852
0.860
0.864
0.852
0.842
0.866
0.868
0.900
0.938
0.900
0.908
0.906
0.928
0.918
0.906
0.878
0.914
0.894
0.870
0.892
0.888
0.898
0.912
0.902
0.896
0.900
0.892
0.908
0.888
0.884
0.862
0.878
0.884
0.888
0.868
0.864
0.850
0.834
0.816
0.828
0.840
0.840
0.828
0.796
0.858
0.878
0.902
0.992
1.086
1.068
1.040
0.960
0.922
0.964
0.982
0.988
1.008
1.004
0.994
0.970
0.950
0.908
0.908
0.918
0.920
0.886
0.904
0.894
0.852
0.852
0.850
0.856
0.844
0.876
0.920
0.914
0.940
0.958
0.932
0.908
0.916
0.916
0.900
0.884
0.890
0.908
0.918
0.916
0.942
0.966
0.948
0.956
0.932
0.908
0.868
0.866
0.888
0.884
0.906
0.972
0.986
1.018
1.012
0.976
0.944
0.912
0.886
0.852
0.842
0.850
0.866
0.878
0.930
0.980
0.968
0.992
0.982
0.950
0.954
0.892
0.880
0.872
0.840
0.822
0.788
0.794
0.750
0.716
0.696
0.690
0.696
0.712
0.740
0.720
0.704
0.726
0.780
0.798
0.830
0.814
0.828
0.846
0.822
0.814
0.806
0.792
0.772
0.770
0.776
0.782
0.780
0.792
0.816
0.824
0.822
0.828
0.820
0.820
0.798
0.800
0.798
0.782
0.772
0.772
0.776
0.768
0.784
0.822
0.834
0.828
0.836
0.832
0.826
0.794
0.790
0.786
0.790
0.788
0.804
0.812
0.834
0.846
0.854
0.858
0.846
0.838
0.826
0.818
0.800
0.780
0.774
0.784
0.820
0.860
0.898
0.886
0.920
0.924
0.900
0.916
0.942
0.928
0.902
0.936
0.938
0.896
0.922
0.924
0.890
0.898
0.898
0.896
0.870
0.896
0.902
0.896
0.908
0.918
0.928
0.902
0.904
0.896
0.886
0.864
0.860
0.864
0.850
0.846
0.852
0.846
0.840
0.846
0.846
0.836
0.826
0.822
0.800
0.780
0.778
0.780
0.790
0.806
0.818
0.802
0.800
0.806
0.822
0.828
0.838
0.852
0.852
0.858
0.868
0.836
0.844
0.832
0.804
0.808
0.782
0.788
0.778
0.774
0.772
0.778
0.798
0.804
0.792
0.806
0.804
0.798
0.802
0.804
0.788
0.790
0.800
0.814
0.810
0.808
0.822
0.842
0.828
0.842
0.844
0.816
0.832
0.850
0.840
0.852
0.886
0.870
0.896
0.940
0.918
0.902
0.916
0.914
0.878
0.872
0.870
0.850
0.838
0.852
0.878
0.872
0.896
0.918
0.914
0.884
0.896
0.884
0.868
0.864
0.868
0.876
0.862
0.866
0.882
0.880
0.864
0.872
0.884
0.872
0.852
0.870
0.840
0.808
0.798
0.776
0.766
0.756
0.740
0.754
0.758
0.764
0.776
0.770
0.758
0.756
0.764
0.782
0.804
0.802
0.806
0.810
0.796
0.788
0.798
0.778
0.772
0.780
0.778
0.766
0.786
0.808
0.810
0.842
0.874
0.874
0.894
0.914
0.910
0.918
0.880
0.876
0.868
0.854
0.856
0.866
0.870
0.872
0.876
0.888
0.874
0.880
0.856
0.854
0.842
0.822
0.836
0.860
0.840
0.866
0.892
0.860
0.872
0.836
0.826
0.804
0.774
0.770
0.716
0.702
0.702
0.704
0.694
0.724
0.790
0.774
0.796
0.812
0.794
0.784
0.762
0.736
0.738
0.748
0.770
0.774
0.798
0.810
0.794
0.786
0.748
0.742
0.716
0.708
0.720
0.736
0.746
0.744
0.736
0.738
0.746
0.752
0.740
0.744
0.766
0.770
0.770
0.774
0.758
0.764
0.776
0.766
0.748
0.712
0.692
0.682
0.680
0.684
0.686
0.688
0.680
0.676
0.672
0.664
0.662
0.656
0.664
0.674
0.686
0.698
0.704
0.694
0.684
0.676
0.676
0.674
0.674
0.674
0.664
0.660
0.668
0.692
0.706
0.718
0.748
0.738
0.732
0.730
0.720
0.706
0.710
0.696
0.702
0.712
0.756
0.750
0.758
0.728
0.722
0.712
0.696
0.694
0.698
0.724
0.760
0.770
0.784
0.772
0.748
0.704
0.700
0.738
0.746
0.740
0.734
0.770
0.772
0.774
0.794
0.782
0.770
0.776
0.778
0.766
0.754
0.748
0.762
0.790
0.806
0.802
0.814
0.802
0.782
0.774
0.790
0.840
0.864
0.892
0.912
0.938
0.860
0.840
0.800
0.800
0.784
0.766
0.738
0.716
0.730
0.740
0.756
0.780
0.790
0.790
0.786
0.772
0.788
0.804
0.798
0.776
0.770
0.774
0.766
0.756
0.748
0.758
0.758
0.762
0.794
0.810
0.834
0.814
0.808
0.804
0.786
0.776
0.766
0.750
0.734
0.700
0.698
0.692
0.698
0.724
0.752
0.766
0.764
0.760
0.760
0.738
0.742
0.742
0.726
0.732
0.718
0.732
0.726
0.716
0.738
0.756
0.754
0.748
0.746
0.750
0.756
0.742
0.722
0.708
0.692
0.686
0.668
0.670
0.680
0.682
0.692
0.708
0.710
0.728
0.738
0.726
0.722
0.890
0.814
0.836
0.856
0.846
0.842
0.850
0.852
0.860
0.876
0.870
0.870
0.852
0.846
0.828
0.828
0.828
0.826
0.806
0.806
0.804
0.796
0.802
0.828
0.812
0.816
0.790
0.768
0.754
0.726
0.704
0.702
0.696
0.704
0.744
0.754
0.746
0.762
0.786
0.782
0.798
0.814
0.802
0.794
0.798
0.784
0.780
0.794
0.810
0.822
0.854
0.884
0.870
0.876
0.858
0.836
0.830
0.808
0.772
0.750
0.734
0.722
0.770
0.810
0.822
0.886
0.956
0.930
0.904
0.888
0.852
0.800
0.768
0.746
0.734
0.756
0.776
0.792
0.776
0.766
0.758
0.756
0.752
0.736
0.728
0.732
0.758
0.774
0.778
0.782
0.798
0.782
0.764
0.774
0.768
0.772
0.782
0.798
0.782
0.766
0.784
0.822
0.856
0.880
0.898
0.868
0.846
0.822
0.808
0.824
0.824
0.854
0.850
0.916
0.934
0.916
0.966
0.900
0.928
0.940
0.890
0.912
0.888
0.858
0.836
0.820
0.810
0.786
0.788
0.766
0.774
0.810
0.850
0.874
0.892
0.906
0.874
0.876
0.862
0.852
0.832
0.848
0.878
0.896
0.876
0.908
0.912
0.864
0.860
0.834
0.818
0.802
0.788
0.774
0.764
0.756
0.736
0.726
0.788
0.816
0.826
0.824
0.850
0.860
0.848
0.852
0.828
0.798
0.782
0.774
0.786
0.812
0.874
0.892
0.858
0.866
0.850
0.832
0.838
0.832
0.854
0.886
0.910
0.948
0.910
0.916
0.890
0.878
0.868
0.868
0.860
0.832
0.796
0.782
0.784
0.804
0.812
0.856
0.872
0.900
0.898
0.908
0.908
0.902
0.890
0.898
0.916
0.882
0.914
0.930
0.946
0.924
0.916
0.932
0.918
0.888
0.874
0.886
0.892
0.900
0.890
0.858
0.826
0.794
0.792
0.798
0.808
0.820
0.842
0.840
0.856
0.866
0.882
0.896
0.882
0.902
0.916
0.904
0.856
0.840
0.830
0.794
0.790
0.772
0.764
0.752
0.742
0.406
0.328
0.720
0.716
0.714
0.682
0.708
0.712
0.736
0.758
0.770
0.770
0.760
0.764
0.748
0.716
0.714
0.708
0.690
0.676
0.684
0.688
0.684
0.702
0.710
0.746
0.760
0.732
0.746
0.720
0.702
0.706
0.696
0.690
0.702
0.706
0.696
0.698
0.704
0.700
0.692
0.762
0.724
0.742
0.728
0.730
0.746
0.730
0.760
0.738
0.718
0.740
0.748
0.778
0.752
0.730
0.722
0.734
0.712
0.694
0.682
0.672
0.686
0.694
0.688
0.690
0.688
0.678
0.690
0.682
0.304
0.370
0.670
0.674
0.668
0.658
0.662
0.664
0.668
0.652
0.660
0.654
0.648
0.646
0.630
0.628
0.630
0.622
0.632
0.630
0.626
0.632
0.634
0.632
0.628
0.636
0.638
0.636
0.640
0.646
0.644
0.642
0.654
0.660
0.682
0.714
0.730
0.726
0.718
0.710
0.708
0.702
0.686
0.656
0.664
0.656
0.638
0.634
0.634
0.634
0.624
0.628
0.618
0.626
0.626
0.378
0.258
0.636
0.640
0.632
0.640
0.632
0.636
0.634
0.626
0.628
0.242
0.372
0.612
0.618
0.612
0.608
0.616
0.620
0.628
0.614
0.616
0.616
0.606
0.606
0.592
0.594
0.594
0.586
0.590
0.600
0.614
0.606
0.634
0.650
0.646
0.670
0.672
0.660
0.656
0.666
0.648
0.644
0.652
0.654
0.648
0.674
0.656
0.660
0.642
0.646
0.648
0.664
0.700
0.690
0.702
0.690
0.680
0.696
0.662
0.666
0.678
0.668
0.676
0.680
0.682
0.678
0.688
0.730
0.742
0.742
0.710
0.692
0.698
0.720
0.768
0.752
0.746
0.768
0.754
0.756
0.758
0.762
0.746
0.742
0.740
0.724
0.724
0.702
0.710
0.728
0.738
0.800
0.854
0.866
0.882
0.866
0.812
0.802
0.784
0.758
0.730
0.690
0.706
0.730
0.806
0.800
0.808
0.818
0.842
0.838
0.818
0.804
0.814
0.808
0.806
0.786
0.788
0.834
0.852
0.834
0.822
0.790
0.804
0.834
0.880
0.932
0.954
0.930
0.934
0.940
0.938
0.934
0.868
0.882
0.888
0.924
0.932
0.900
0.918
0.974
0.944
0.956
0.924
0.908
0.914
0.918
0.938
0.934
0.932
0.900
0.916
0.914
0.872
0.874
0.874
0.854
0.824
0.886
0.976
0.986
1.006
0.982
0.894
0.880
0.884
0.866
0.892
0.904
0.886
0.934
0.974
0.950
0.998
1.004
0.970
0.994
1.002
0.958
0.936
0.944
0.922
0.888
0.916
0.926
0.922
0.926
0.904
0.858
0.906
0.930
0.918
0.938
0.928
0.948
0.978
0.982
0.958
0.950
0.968
0.952
0.934
0.924
0.906
0.890
0.902
0.920
0.940
0.938
0.918
0.920
0.902
0.850
0.826
0.850
0.864
0.874
0.922
0.916
0.924
0.946
0.904
0.942
0.986
0.948
0.960
0.974
0.932
0.920
0.938
0.938
0.938
0.948
0.984
0.980
0.958
0.958
0.946
0.932
0.942
0.954
0.944
0.932
0.950
0.964
0.956
0.954
0.966
0.962
0.942
0.958
0.950
0.920
0.940
0.954
0.938
0.884
0.894
0.884
0.852
0.866
0.876
0.872
0.914
0.906
0.920
0.884
0.880
0.854
0.836
0.860
0.872
0.904
0.952
0.976
0.976
0.998
0.984
0.958
0.956
0.952
0.922
0.932
0.954
0.948
0.974
0.990
0.918
0.922
0.890
0.856
0.858
0.832
0.802
0.816
0.844
0.852
0.906
0.910
0.894
0.940
0.920
0.914
0.932
0.890
0.916
0.928
0.902
0.918
0.914
0.894
0.910
0.906
0.910
0.894
0.912
0.912
0.882
0.902
0.906
0.882
0.884
0.874
0.864
0.848
0.854
0.850
0.832
0.808
0.806
0.806
0.810
0.814
0.806
0.800
0.780
0.746
0.740
0.726
0.708
0.678
0.694
0.722
0.718
0.740
0.722
0.736
0.742
0.736
0.754
0.752
0.750
0.762
0.764
0.754
0.754
0.742
0.736
0.746
0.752
0.774
0.778
0.764
0.778
0.780
0.768
0.774
0.740
0.722
0.728
0.720
0.694
0.692
0.694
0.682
0.700
0.706
0.730
0.716
0.738
0.744
0.722
0.742
0.720
0.708
0.710
0.696
0.698
0.694
0.688
0.696
0.692
0.686
0.676
0.674
0.680
0.686
0.706
0.710
0.726
0.740
0.742
0.758
0.792
0.786
0.828
0.846
0.848
0.844
0.866
0.854
0.816
0.822
0.824
0.808
0.822
0.850
0.852
0.840
0.846
0.838
0.802
0.812
0.826
0.830
0.828
0.854
0.862
0.850
0.858
0.862
0.856
0.828
0.836
0.838
0.826
0.814
0.832
0.866
0.870
0.906
0.918
0.894
0.874
0.878
0.868
0.840
0.826
0.814
0.798
0.780
0.764
0.782
0.814
0.838
0.862
0.898
0.878
0.850
0.856
0.858
0.822
0.820
0.824
0.836
0.832
0.886
0.888
0.848
0.856
0.848
0.824
0.824
0.830
0.824
0.832
0.842
0.828
0.840
0.850
0.844
0.822
0.830
0.856
0.852
0.848
0.856
0.860
0.860
0.868
0.864
0.872
0.880
0.862
0.840
0.816
0.800
0.786
0.806
0.852
0.864
0.878
0.894
0.870
0.864
0.854
0.836
0.844
0.876
0.910
0.922
0.964
0.978
0.934
0.962
0.950
0.912
0.910
0.912
0.884
0.898
0.920
0.904
0.912
0.930
0.898
0.910
0.930
0.898
0.914
0.912
0.900
0.888
0.892
0.882
0.876
0.886
0.876
0.864
0.874
0.872
0.852
0.850
0.860
0.836
0.852
0.856
0.836
0.836
0.836
0.834
0.822
0.826
0.822
0.812
0.816
0.824
0.812
0.812
0.824
0.814
0.806
0.808
0.824
0.814
0.820
0.824
0.808
0.808
0.812
0.826
0.820
0.826
0.814
0.792
0.784
0.772
0.742
0.742
0.748
0.772
0.786
0.776
0.780
0.788
0.804
0.798
0.812
0.830
0.836
0.832
0.840
0.852
0.836
0.846
0.838
0.822
0.812
0.818
0.810
0.810
0.818
0.818
0.814
0.828
0.852
0.852
0.856
0.864
0.858
0.834
0.836
0.836
0.826
0.830
0.840
0.834
0.822
0.832
0.854
0.850
0.870
0.890
0.874
0.884
0.878
0.852
0.862
0.872
0.850
0.852
0.870
0.854
0.864
0.886
0.878
0.862
0.902
0.892
0.868
0.882
0.890
0.884
0.872
0.874
0.860
0.858
0.868
0.864
0.872
0.868
0.852
0.842
0.842
0.832
0.810
0.798
0.788
0.770
0.768
0.774
0.794
0.814
0.816
0.800
0.810
0.814
0.800
0.790
0.776
0.768
0.758
0.754
0.740
0.758
0.774
0.756
0.774
0.758
0.762
0.756
0.754
0.756
0.758
0.764
0.762
0.768
0.766
0.754
0.758
0.754
0.754
0.766
0.782
0.802
0.822
0.818
0.794
0.796
0.810
0.806
0.818
0.818
0.826
0.842
0.836
0.846
0.854
0.880
0.876
0.922
0.934
0.912
0.862
0.856
0.860
0.866
0.862
0.880
0.892
0.870
0.874
0.894
0.900
0.916
0.896
0.908
0.894
0.912
0.948
0.950
0.946
0.956
0.936
0.924
0.916
0.886
0.884
0.876
0.858
0.844
0.822
0.806
0.788
0.776
0.772
0.810
0.810
0.812
0.808
0.806
0.796
0.788
0.776
0.772
0.784
0.818
0.820
0.812
0.806
0.798
0.784
0.784
0.784
0.784
0.790
0.832
0.866
0.880
0.896
0.888
0.862
0.868
0.858
0.856
0.862
0.890
0.878
0.840
0.824
0.824
0.814
0.802
0.810
0.818
0.842
0.854
0.810
0.812
0.794
0.790
0.782
0.784
0.786
0.782
0.776
0.774
0.780
0.772
0.786
0.790
0.790
0.782
0.770
0.768
0.762
0.762
0.774
0.782
0.782
0.798
0.802
0.824
0.814
0.800
0.798
0.782
0.790
0.784
0.778
0.788
0.788
0.786
0.792
0.816
0.826
0.830
0.824
0.812
0.796
0.794
0.804
0.818
0.830
0.834
0.840
0.838
0.806
0.816
0.820
0.832
0.856
0.852
0.850
0.874
0.886
0.868
0.866
0.834
0.842
0.824
0.840
0.854
0.868
0.832
0.856
0.852
0.874
0.894
0.892
0.906
0.910
0.922
0.916
0.888
0.890
0.892
0.878
0.882
0.860
0.854
0.860
0.848
0.842
0.838
0.836
0.830
0.840
0.832
0.846
0.864
0.856
0.854
0.848
0.836
0.822
0.812
0.802
0.828
0.868
0.938
0.988
0.982
1.020
0.982
0.998
1.012
0.962
0.990
1.014
0.992
1.032
1.038
1.012
1.032
1.028
0.998
0.974
0.958
0.902
0.914
0.938
0.920
0.954
0.994
0.986
0.992
0.982
0.980
0.992
0.990
1.018
0.984
0.976
0.914
0.894
0.888
0.846
0.860
0.858
0.860
0.886
0.926
0.950
0.968
0.962
0.944
0.922
0.898
0.876
0.860
0.860
0.830
0.826
0.820
0.828
0.832
0.846
0.822
0.836
0.872
0.892
0.864
0.874
0.850
0.828
0.834
0.858
0.924
0.956
0.982
0.984
0.968
0.960
0.968
0.936
0.894
0.870
0.878
0.198
0.648
0.838
0.832
0.848
0.852
0.854
0.840
0.820
0.820
0.810
0.858
0.904
0.940
0.948
0.908
0.918
0.934
0.892
0.890
0.894
0.890
0.860
0.828
0.810
0.812
0.826
0.868
0.882
0.874
0.872
0.868
0.866
0.850
0.816
0.810
0.788
0.788
0.786
0.818
0.850
0.868
0.880
0.902
0.914
0.932
0.898
0.872
0.854
0.854
0.852
0.828
0.828
0.822
0.836
0.848
0.864
0.892
0.860
0.866
0.854
0.832
0.828
0.838
0.858
0.884
0.940
0.938
0.952
0.962
0.948
0.966
0.998
1.018
1.054
1.078
1.026
1.000
0.966
0.952
0.930
0.908
0.920
0.916
0.932
0.924
0.900
0.884
0.876
0.866
0.904
0.948
0.928
0.924
0.886
0.908
0.920
0.880
0.900
0.890
0.892
0.894
0.902
0.886
0.914
0.914
0.910
0.910
0.938
0.938
0.924
0.928
0.932
0.924
0.878
0.860
0.856
0.872
0.898
0.902
0.942
0.926
0.900
0.878
0.844
0.808
0.830
0.796
0.782
0.770
0.784
0.776
0.764
0.776
0.792
0.794
0.816
0.824
0.834
0.848
0.862
0.876
0.868
0.876
0.894
0.886
0.866
0.872
0.866
0.866
0.874
0.914
0.954
0.934
0.970
0.996
0.942
0.954
0.990
0.962
0.962
0.982
0.932
0.932
0.948
0.922
0.902
0.922
0.890
0.854
0.858
0.858
0.874
0.870
0.884
0.906
0.894
0.896
0.880
0.848
0.832
0.840
0.844
0.872
0.898
0.896
0.916
0.946
0.956
0.948
0.986
1.008
0.986
1.016
1.018
0.990
1.008
1.012
0.982
0.996
1.006
0.976
1.004
1.022
0.990
1.008
1.010
0.980
1.006
1.018
1.018
1.002
1.040
1.044
1.030
1.038
1.052
1.052
1.064
1.062
1.030
1.026
1.038
1.014
1.002
1.036
1.048
1.010
1.050
1.060
1.006
1.022
1.022
0.978
1.010
1.006
0.980
1.008
1.032
1.022
1.026
1.030
1.002
1.010
1.016
1.022
1.018
1.048
1.046
1.048
1.044
1.048
1.064
1.028
1.032
1.056
0.980
0.968
0.950
0.896
0.892
0.882
0.868
0.884
0.906
0.910
0.912
0.946
0.968
0.938
0.926
0.892
0.856
0.840
0.858
0.928
1.030
1.076
1.086
1.066
1.028
1.014
1.016
1.016
1.010
1.020
1.032
0.996
1.032
1.054
1.044
1.084
1.056
1.012
1.022
0.992
0.984
1.054
1.060
1.014
1.070
1.100
1.064
1.120
1.102
1.132
1.082
1.074
1.066
1.058
1.082
1.066
0.986
0.990
0.980
0.954
0.904
0.880
0.872
0.880
0.876
0.900
0.918
0.890
0.882
0.978
1.026
0.998
1.000
1.006
0.974
0.960
0.972
0.982
0.982
1.022
1.042
1.008
1.016
1.024
0.994
1.004
0.990
0.952
0.956
0.952
0.928
0.912
0.928
0.940
0.930
0.964
0.996
0.998
1.012
1.026
1.044
1.028
1.034
1.034
1.026
1.026
1.030
1.026
0.990
1.012
1.018
0.986
1.010
1.038
0.998
1.030
1.050
1.004
1.012
0.998
0.942
0.912
0.914
0.918
0.908
0.932
0.956
0.942
0.946
0.990
1.004
0.958
0.976
0.974
0.960
0.960
0.960
0.956
0.950
0.984
1.004
0.980
0.998
0.990
0.976
0.974
0.982
0.984
0.986
1.022
1.048
1.034
1.048
1.052
1.024
1.042
1.040
1.004
1.020
1.028
1.000
1.020
1.030
0.992
0.994
1.010
1.004
0.988
1.006
1.014
1.008
1.008
0.974
0.912
0.906
0.872
0.838
0.818
0.834
0.872
0.886
0.914
0.970
0.962
0.928
0.930
0.932
0.900
0.892
0.896
0.904
0.884
0.910
0.938
0.946
0.938
0.936
0.938
0.918
0.878
0.850
0.824
0.918
0.862
0.842
0.848
0.916
1.020
1.094
1.138
1.106
1.064
1.010
0.970
0.912
0.882
0.890
0.906
0.896
0.896
0.888
0.866
0.882
0.900
0.932
0.936
0.972
0.998
0.972
0.982
1.002
0.960
0.984
0.986
0.960
0.956
0.968
0.964
0.948
0.956
0.894
0.870
0.836
0.814
0.782
0.780
0.742
0.734
0.726
0.716
0.724
0.736
0.758
0.750
0.756
0.778
0.788
0.792
0.802
0.808
0.808
0.810
0.802
0.786
0.770
0.770
0.764
0.762
0.764
0.760
0.782
0.796
0.786
0.790
0.778
0.770
0.744
0.736
0.722
0.726
0.714
0.712
0.710
0.700
0.704
0.702
0.712
0.710
0.706
0.738
0.760
0.744
0.750
0.744
0.744
0.740
0.702
0.714
0.694
0.678
0.686
0.694
0.710
0.724
0.740
0.778
0.778
0.804
0.816
0.822
0.800
0.772
0.766
0.756
0.736
0.740
0.758
0.808
0.784
0.828
0.856
0.840
0.806
0.796
0.794
0.772
0.768
0.762
0.756
0.778
0.790
0.810
0.806
0.782
0.784
0.790
0.790
0.790
0.760
0.772
0.766
0.760
0.764
0.752
0.762
0.760
0.772
0.786
0.800
0.812
0.820
0.842
0.804
0.804
0.790
0.790
0.794
0.806
0.816
0.788
0.774
0.770
0.774
0.772
0.776
0.772
0.790
0.806
0.818
0.824
0.802
0.800
0.802
0.786
0.768
0.758
0.744
0.744
0.748
0.778
0.806
0.860
0.876
0.888
0.842
0.854
0.830
0.840
0.852
0.874
0.880
0.880
0.902
0.920
0.886
0.912
0.890
0.932
0.930
0.920
0.882
0.866
0.852
0.830
0.840
0.846
0.826
0.842
0.852
0.870
0.862
0.842
0.830
0.804
0.796
0.784
0.780
0.774
0.772
0.764
0.776
0.774
0.774
0.778
0.794
0.800
0.822
0.798
0.808
0.806
0.784
0.784
0.780
0.782
0.788
0.792
0.816
0.820
0.804
0.808
0.798
0.802
0.812
0.802
0.808
0.806
0.790
0.786
0.786
0.776
0.764
0.744
0.748
0.770
0.752
0.778
0.788
0.792
0.788
0.808
0.818
0.830
0.826
0.846
0.868
0.884
0.906
0.910
0.920
0.894
0.888
0.902
0.884
0.902
0.908
0.916
0.940
0.970
0.894
0.926
0.938
0.932
0.916
0.876
0.870
0.884
0.884
0.886
0.912
0.952
0.918
0.920
0.888
0.862
0.860
0.870
0.890
0.864
0.864
0.880
0.918
0.922
0.964
1.010
1.012
0.988
1.026
1.006
0.994
0.936
0.942
0.930
0.902
0.882
0.864
0.882
0.922
0.922
0.938
0.944
0.912
0.934
0.930
0.898
0.878
0.880
0.848
0.834
0.862
0.884
0.878
0.900
0.918
0.948
0.946
0.940
0.968
0.962
1.008
1.034
1.012
1.038
1.014
0.920
0.908
0.902
0.864
0.878
0.906
0.932
0.984
0.996
0.970
0.966
0.926
0.900
0.878
0.864
0.862
0.860
0.878
0.938
0.954
0.942
0.916
0.908
0.904
0.886
0.890
0.880
0.860
0.850
0.870
0.874
0.888
0.974
1.000
0.998
0.962
0.942
0.918
0.902
0.902
0.880
0.884
0.896
0.920
0.920
0.904
0.906
0.924
0.964
0.950
0.938
0.924
0.872
0.878
0.884
0.894
0.882
0.916
0.930
0.958
0.990
0.978
0.948
0.924
0.886
0.872
0.850
0.830
0.828
0.822
0.826
0.848
0.868
0.892
0.906
0.882
0.874
0.852
0.852
0.852
0.832
0.852
0.848
0.804
0.826
0.816
0.822
0.836
0.814
0.832
0.838
0.852
0.852
0.860
0.882
0.904
0.914
0.902
0.896
0.900
0.852
0.842
0.846
0.844
0.852
0.820
0.812
0.808
0.804
0.812
0.822
0.846
0.854
0.884
0.912
0.930
0.942
0.962
0.952
0.928
0.932
0.876
0.862
0.858
0.842
0.830
0.828
0.804
0.802
0.818
0.864
0.838
0.840
0.832
0.818
0.808
0.790
0.776
0.796
0.848
0.882
0.988
1.024
0.990
0.996
0.962
0.950
0.894
0.848
0.842
0.816
0.800
0.800
0.784
0.764
0.772
0.818
0.880
0.918
0.920
0.960
0.974
0.926
0.928
0.886
0.902
0.906
0.928
0.906
0.864
0.852
0.834
0.836
0.860
0.888
0.926
0.928
0.958
0.974
0.940
0.934
0.918
0.892
0.872
0.852
0.830
0.836
0.844
0.878
0.902
0.898
0.880
0.888
0.882
0.872
0.870
0.870
0.862
0.842
0.854
0.848
0.816
0.806
0.788
0.772
0.770
0.788
0.812
0.866
0.894
0.922
0.938
0.916
0.930
0.898
0.878
0.842
0.810
0.806
0.828
0.872
0.872
0.904
0.932
0.884
0.892
0.884
0.860
0.846
0.842
0.830
0.850
0.882
0.920
0.932
0.970
0.974
0.938
0.954
0.932
0.890
0.894
0.896
0.880
0.900
0.914
0.878
0.856
0.846
0.816
0.794
0.794
0.798
0.802
0.822
0.862
0.914
0.888
0.892
0.900
0.902
0.876
0.852
0.828
0.806
0.796
0.804
0.824
0.894
0.900
0.912
0.926
0.902
0.860
0.848
0.828
0.814
0.806
0.790
0.804
0.800
0.800
0.816
0.814
0.818
0.842
0.862
0.856
0.856
0.836
0.850
0.854
0.850
0.910
0.936
0.906
0.920
0.942
0.956
0.962
0.922
0.924
0.880
0.896
0.944
0.968
0.978
0.968
0.916
0.874
0.852
0.834
0.814
0.790
0.794
0.786
0.782
0.770
0.810
0.894
1.008
1.008
1.036
1.002
0.950
0.928
0.892
0.884
0.890
0.898
0.902
0.906
0.912
0.882
0.916
0.932
0.946
0.942
0.990
1.044
0.992
1.006
0.996
0.926
0.926
0.926
0.896
0.926
0.950
0.946
0.994
1.002
0.972
0.990
0.988
0.926
0.900
0.920
0.952
0.950
0.940
0.910
0.890
0.886
0.404
1.302
0.846
0.860
0.852
0.836
0.822
0.810
0.790
0.798
0.800
0.798
0.800
0.806
0.806
0.812
0.814
0.810
0.824
0.834
0.860
0.898
0.918
0.846
0.764
0.838
0.858
0.858
0.868
0.858
0.864
0.886
0.854
0.884
0.902
0.912
0.874
0.884
0.880
0.860
0.854
0.862
0.894
0.900
0.930
0.924
0.934
0.950
0.962
1.026
1.072
1.008
1.006
1.028
1.028
0.986
0.942
0.874
0.866
0.838
0.800
0.792
0.800
0.796
0.812
0.828
0.860
0.888
0.958
0.964
0.926
0.896
0.890
0.900
0.884
0.872
0.834
0.838
0.806
0.810
0.776
0.784
0.778
0.778
0.776
0.770
0.788
0.788
0.834
0.866
0.868
0.844
0.866
0.882
0.886
0.864
0.868
0.880
0.880
0.896
0.924
0.920
0.930
0.932
0.940
0.964
0.958
0.942
0.914
0.878
0.864
0.840
0.852
0.852
0.858
0.874
0.864
0.862
0.870
0.872
0.870
0.856
0.844
0.836
0.830
0.816
0.784
0.790
0.794
0.788
0.808
0.812
0.810
0.804
0.816
0.816
0.790
0.818
0.872
0.880
0.922
0.924
0.876
0.890
0.884
0.900
0.906
0.856
0.864
0.874
0.916
0.936
0.868
0.878
0.884
0.888
0.874
0.886
0.860
0.864
0.854
0.848
0.844
0.844
0.834
0.834
0.824
0.812
0.808
0.816
0.842
0.864
0.884
0.904
0.872
0.878
0.882
0.904
0.916
0.896
0.914
0.930
0.938
0.940
0.908
0.892
0.908
0.932
0.896
0.910
0.918
0.880
0.860
0.848
0.842
0.854
0.866
0.914
0.938
0.976
1.006
0.998
0.954
0.950
0.948
0.940
0.918
0.920
0.910
0.912
0.904
0.876
0.884
0.880
0.904
0.886
0.870
0.896
0.954
0.972
0.930
0.890
0.854
0.870
0.856
0.872
0.898
0.916
0.952
0.976
0.946
0.954
0.966
0.928
0.916
0.900
0.870
0.860
0.858
0.848
0.850
0.844
0.846
0.860
0.870
0.852
0.856
0.854
0.862
0.842
0.834
0.814
0.812
0.816
0.830
0.864
0.870
0.846
0.846
0.892
0.870
0.870
0.878
0.860
0.864
0.860
0.838
0.848
0.852
0.852
0.868
0.876
0.886
0.884
0.852
0.846
0.846
0.854
0.852
0.844
0.818
0.816
0.804
0.804
0.832
0.884
0.894
0.942
0.944
0.910
0.916
0.900
0.888
0.860
0.864
0.864
0.866
0.882
0.884
0.864
0.854
0.840
0.828
0.838
0.840
0.832
0.828
0.810
0.824
0.850
0.850
0.872
0.910
0.906
0.896
0.912
0.876
0.850
0.858
0.880
0.900
0.856
0.876
0.894
0.904
0.880
0.852
0.844
0.838
0.816
0.816
0.808
0.792
0.786
0.808
0.822
0.840
0.854
0.846
0.880
0.898
0.908
0.876
0.856
0.864
0.856
0.842
0.860
0.878
0.890
0.870
0.844
0.810
0.806
0.806
0.816
0.858
0.914
0.960
0.982
0.982
0.952
0.922
0.896
0.882
0.868
0.860
0.850
0.868
0.870
0.896
0.880
0.900
0.908
0.936
0.924
0.872
0.892
0.894
0.872
0.886
0.916
0.908
0.944
0.926
0.908
0.912
0.882
0.888
0.872
0.880
0.894
0.902
0.898
0.862
0.854
0.852
0.818
0.802
0.792
0.822
0.864
0.902
0.946
0.974
0.916
0.936
0.924
0.920
0.894
0.878
0.888
0.932
0.958
0.934
0.950
0.968
0.944
0.966
0.958
0.916
0.918
0.892
0.878
0.892
0.892
0.916
0.878
0.878
0.890
0.884
0.890
0.880
0.870
0.874
0.876
0.868
0.854
0.882
0.914
0.892
0.918
0.956
0.936
0.954
0.968
0.900
0.906
0.920
0.888
0.874
0.874
0.884
0.882
0.870
0.882
0.892
0.916
0.930
0.932
0.926
0.868
0.874
0.856
0.846
0.826
0.846
0.864
0.908
0.900
0.922
0.942
0.940
0.924
0.938
0.916
0.866
0.864
0.868
0.868
0.866
0.868
0.868
0.848
0.860
0.866
0.840
0.844
0.842
0.834
0.818
0.858
0.888
0.916
0.934
0.896
0.902
0.914
0.890
0.876
0.874
0.896
0.926
0.932
0.914
0.924
0.920
0.922
0.888
0.900
0.926
0.916
0.932
0.952
0.954
0.922
0.946
0.960
0.948
0.922
0.912
0.920
0.900
0.900
0.920
0.922
0.902
0.928
0.916
0.856
0.854
0.852
0.854
0.834
0.828
0.842
0.858
0.876
0.898
0.904
0.880
0.874
0.864
0.844
0.834
0.848
0.872
0.880
0.888
0.850
0.844
0.822
0.832
0.842
0.852
0.866
0.874
0.884
0.886
0.860
0.826
0.812
0.796
0.808
0.804
0.812
0.834
0.874
0.856
0.860
0.886
0.896
0.844
0.864
0.864
0.862
0.844
0.846
0.808
0.814
0.806
0.804
0.810
0.818
0.818
0.814
0.798
0.804
0.804
0.814
0.832
0.848
0.856
0.856
0.848
0.844
0.832
0.842
0.864
0.884
0.896
0.860
0.860
0.852
0.852
0.856
0.860
0.836
0.836
0.834
0.830
0.812
0.816
0.818
0.808
0.838
0.854
0.868
0.870
0.840
0.822
0.796
0.790
0.776
0.772
0.766
0.758
0.768
0.772
0.770
0.788
0.784
0.816
0.826
0.820
0.804
0.794
0.798
0.798
0.800
0.772
0.778
0.764
0.746
0.692
0.750
0.770
0.782
0.800
0.812
0.834
0.840
0.844
0.840
0.824
0.840
0.854
0.838
0.830
0.844
0.840
0.836
0.838
0.830
0.842
0.848
0.856
0.850
0.840
0.836
0.822
0.828
0.854
0.874
0.862
0.896
0.930
0.932
0.880
0.914
0.916
0.904
0.868
0.866
0.862
0.844
0.874
0.864
0.842
0.856
0.858
0.850
0.832
0.826
0.814
0.800
0.782
0.778
0.780
0.798
0.822
0.848
0.836
0.866
0.888
0.890
0.890
0.890
0.862
0.868
0.890
0.926
0.920
0.936
0.910
0.920
0.882
0.890
0.884
0.876
0.892
0.890
0.936
0.912
0.918
0.922
0.902
0.952
0.972
0.948
0.972
0.936
0.904
0.892
0.866
0.848
0.824
0.820
0.818
0.814
0.850
0.910
0.966
0.958
0.962
0.922
0.916
0.852
0.842
0.822
0.806
0.790
0.798
0.804
0.806
0.812
0.836
0.824
0.832
0.858
0.866
0.866
0.852
0.854
0.858
0.846
0.842
0.836
0.862
0.880
0.894
0.882
0.884
0.884
0.874
0.872
0.864
0.860
0.852
0.840
0.844
0.840
0.820
0.808
0.778
0.754
0.766
0.742
0.728
0.734
0.758
0.818
0.898
0.950
0.958
1.004
0.990
0.974
1.006
0.902
0.850
0.832
0.810
0.790
0.760
0.744
0.750
0.790
0.806
0.848
0.872
0.870
0.858
0.860
0.888
0.904
0.880
0.872
0.854
0.824
0.812
0.792
0.790
0.824
0.882
0.926
0.948
0.890
0.894
0.926
0.912
0.888
0.888
0.882
0.846
0.854
0.846
0.848
0.834
0.866
0.894
0.932
0.930
0.926
0.910
0.910
0.882
0.874
0.886
0.902
0.904
0.888
0.916
0.938
0.902
0.918
0.912
0.892
0.916
0.888
0.836
0.850
0.846
0.838
0.814
0.832
0.834
0.816
0.820
0.802
0.790
0.780
0.780
0.792
0.800
0.796
0.780
0.768
0.780
0.802
0.826
0.846
0.862
0.844
0.868
0.898
0.902
0.848
0.862
0.836
0.844
0.840
0.836
0.812
0.792
0.790
0.800
0.826
0.870
0.928
0.910
0.880
0.856
0.814
0.806
0.814
0.814
0.838
0.862
0.878
0.900
0.922
0.908
0.924
0.934
0.942
0.946
0.950
0.942
0.954
0.958
0.936
0.912
0.908
0.888
0.896
0.914
0.926
0.910
0.914
0.938
0.934
0.924
0.918
0.888
0.912
0.906
0.930
0.902
0.938
0.940
0.898
0.916
0.900
0.864
0.874
0.864
0.870
0.854
0.824
0.814
0.800
0.806
0.810
0.844
0.864
0.854
0.840
0.844
0.820
0.822
0.834
0.854
0.828
0.814
0.814
0.840
0.826
0.836
0.854
0.866
0.854
0.822
0.804
0.782
0.784
0.806
0.854
0.884
0.884
0.914
0.920
0.916
0.870
0.852
0.834
0.826
0.816
0.796
0.768
0.762
0.762
0.792
0.844
0.878
0.940
0.986
0.986
0.968
0.964
0.940
0.906
0.900
0.896
0.866
0.874
0.900
0.892
0.900
0.898
0.872
0.876
0.872
0.860
0.850
0.850
0.856
0.844
0.848
0.844
0.836
0.818
0.806
0.786
0.774
0.768
0.782
0.818
0.858
0.876
0.904
0.912
0.884
0.898
0.914
0.866
0.888
0.870
0.872
0.878
0.884
0.884
0.892
0.890
0.878
0.876
0.844
0.820
0.830
0.820
0.854
0.896
0.904
0.926
0.960
0.920
0.914
0.928
0.866
0.866
0.856
0.834
0.850
0.842
0.836
0.844
0.818
0.828
0.824
0.824
0.806
0.816
0.814
0.810
0.808
0.794
0.778
0.758
0.768
0.770
0.788
0.796
0.800
0.826
0.858
0.848
0.862
0.880
0.862
0.834
0.830
0.816
0.806
0.816
0.818
0.812
0.824
0.834
0.852
0.844
0.868
0.884
0.864
0.854
0.852
0.826
0.808
0.812
0.836
0.868
0.912
0.902
0.918
0.958
0.920
0.936
0.940
0.922
0.928
0.904
0.910
0.914
0.868
0.868
0.880
0.878
0.890
0.888
0.938
0.966
0.932
0.910
0.926
0.932
0.898
0.868
0.854
0.840
0.830
0.826
0.830
0.848
0.888
0.862
0.840
0.852
0.870
0.898
0.894
0.864
0.856
0.864
0.844
0.842
0.832
0.812
0.820
0.844
0.856
0.884
0.924
0.920
0.966
0.950
0.888
0.882
0.886
0.866
0.862
0.848
0.832
1.068
0.612
0.814
0.836
0.852
0.884
0.884
0.914
0.936
0.898
0.918
0.932
0.884
0.896
0.892
0.888
0.866
0.880
0.880
0.866
0.860
0.852
0.848
0.860
0.872
0.854
0.836
0.842
0.824
0.820
0.860
0.892
0.892
0.906
0.910
0.900
0.880
0.910
0.912
0.940
0.976
0.980
0.946
0.958
0.932
0.902
0.890
0.862
0.816
0.816
0.798
0.792
0.806
0.802
0.820
0.846
0.868
0.900
0.904
0.904
0.904
0.914
0.920
0.892
0.890
0.892
0.902
0.862
0.870
0.886
0.904
0.884
0.856
0.862
0.870
0.854
0.872
0.888
0.894
0.900
0.912
0.902
0.874
0.872
0.854
0.836
0.830
0.806
0.796
0.804
0.796
0.780
0.780
0.768
0.780
0.790
0.806
0.810
0.824
0.810
0.796
0.800
0.770
0.780
0.774
0.768
0.772
0.808
0.876
0.926
0.948
0.892
0.910
0.906
0.902
0.864
0.874
0.872
0.892
0.868
0.886
0.912
0.948
0.976
0.956
0.890
0.888
0.884
0.866
0.878
0.874
0.872
0.856
0.860
0.870
0.886
0.878
0.842
0.810
0.808
0.786
0.762
0.762
0.750
0.750
0.754
0.740
0.752
0.750
0.742
0.758
0.762
0.760
0.774
0.770
0.790
0.806
0.818
0.840
0.818
0.842
0.862
0.880
0.870
0.862
0.830
0.838
0.852
0.862
0.886
0.904
0.884
0.894
0.916
0.918
0.918
0.888
0.910
0.876
0.876
0.868
0.866
0.888
0.880
0.924
0.902
0.890
0.878
0.876
0.878
0.872
0.836
0.828
0.818
0.820
0.834
0.866
0.910
0.970
0.946
0.892
0.898
0.904
0.866
0.842
0.822
0.804
0.814
0.834
0.874
0.874
0.910
0.906
0.930
0.928
0.888
0.890
0.906
0.888
0.946
0.922
0.982
1.000
0.938
0.942
0.954
0.958
0.938
0.878
0.874
0.880
0.870
0.878
0.886
0.950
0.988
0.960
0.958
0.956
0.940
0.930
0.930
0.932
0.928
0.918
0.916
0.906
0.932
0.948
0.948
0.930
0.914
0.924
0.958
0.914
0.938
0.956
0.976
0.972
0.974
0.980
0.974
0.944
0.958
0.974
0.968
0.972
0.942
0.914
0.888
0.852
0.850
0.864
0.864
0.904
0.882
0.926
0.944
0.938
0.912
0.926
0.904
0.888
0.888
0.884
0.880
0.902
0.920
0.906
0.932
0.942
0.936
0.906
0.880
0.876
0.838
0.832
0.826
0.846
0.844
0.882
0.902
0.908
0.944
0.952
0.940
0.938
0.936
0.926
0.910
0.894
0.870
0.846
0.822
0.826
0.838
0.842
0.818
0.808
0.828
0.846
0.838
0.854
0.866
0.838
0.858
0.860
0.888
0.916
0.912
0.906
0.930
0.958
0.926
0.934
0.946
0.946
0.950
0.956
0.938
0.950
0.960
0.954
0.964
0.962
0.936
0.946
0.972
0.954
0.884
0.888
0.890
0.898
0.896
0.876
0.880
0.884
0.862
0.874
0.902
0.894
0.900
0.890
0.900
0.900
0.918
0.942
0.928
0.878
0.864
0.854
0.852
0.850
0.860
0.854
0.862
0.890
0.908
0.928
0.922
0.914
0.902
0.892
0.876
0.860
0.828
0.834
0.834
0.828
0.860
0.878
0.884
0.882
0.872
0.892
0.880
0.850
0.852
0.844
0.820
0.830
0.848
0.838
0.856
0.880
0.862
0.858
0.854
0.826
0.818
0.806
0.812
0.806
0.808
0.826
0.852
0.890
0.874
0.852
0.886
0.934
0.952
0.972
0.964
0.958
0.936
0.944
0.960
0.942
0.864
0.860
0.846
0.836
0.826
0.804
0.792
0.782
0.786
0.782
0.780
0.780
0.788
0.772
0.792
0.794
0.804
0.814
0.824
0.820
0.810
0.798
0.802
0.774
0.764
0.718
0.774
0.760
0.784
0.768
0.772
0.776
0.778
0.756
0.764
0.746
0.762
0.746
0.728
0.732
0.716
0.722
0.716
0.716
0.716
0.718
0.724
0.736
0.758
0.746
0.784
0.810
0.832
0.826
0.832
0.822
0.814
0.784
0.772
0.758
0.742
0.732
0.710
0.704
0.710
0.708
0.708
0.696
0.702
0.708
0.708
0.728
0.736
0.762
0.778
0.796
0.798
0.778
0.766
0.750
0.746
0.728
0.708
0.712
0.732
0.766
0.748
0.760
0.760
0.766
0.754
0.750
0.744
0.732
0.730
0.712
0.706
0.696
0.684
0.684
0.686
0.696
0.720
0.740
0.772
0.778
0.778
0.782
0.774
0.778
0.792
0.810
0.810
0.858
0.838
0.860
0.856
0.878
0.884
0.822
0.816
0.816
0.800
0.806
0.808
0.804
0.790
0.806
0.824
0.834
0.824
0.826
0.822
0.814
0.816
0.808
0.810
0.826
0.838
0.808
0.822
0.800
0.802
0.784
0.798
0.818
0.832
0.832
0.868
0.890
0.882
0.846
0.824
0.814
0.790
0.778
0.766
0.762
0.752
0.760
0.762
0.780
0.772
0.774
0.770
0.768
0.772
0.776
0.780
0.774
0.778
0.782
0.788
0.786
0.790
0.798
0.816
0.820
0.836
0.778
0.786
0.774
0.760
0.758
0.760
0.754
0.772
0.752
0.752
0.748
0.734
0.742
0.752
0.770
0.766
0.766
0.754
0.746
0.740
0.728
0.732
0.726
0.724
0.726
0.730
0.728
0.740
0.740
0.732
0.726
0.718
0.712
0.688
0.692
0.688
0.688
0.700
0.696
0.688
0.682
0.668
0.684
0.710
0.718
0.726
0.710
0.716
0.710
0.710
0.696
0.684
0.672
0.670
0.696
0.716
0.744
0.732
0.746
0.754
0.748
0.740
0.748
0.738
0.732
0.710
0.706
0.716
0.716
0.724
0.734
0.744
0.740
0.734
0.748
0.768
0.768
0.776
0.774
0.774
0.748
0.738
0.732
0.726
0.724
0.728
0.732
0.746
0.748
0.748
0.740
0.738
0.722
0.714
0.712
0.680
0.700
0.700
0.686
0.682
0.674
0.670
0.674
0.674
0.674
0.670
0.666
0.670
0.676
0.670
0.674
0.674
0.682
0.690
0.710
0.734
0.734
0.712
0.716
0.692
0.674
0.674
0.692
0.706
0.712
0.714
0.726
0.736
0.734
0.734
0.732
0.738
0.728
0.722
0.730
0.724
0.704
0.722
0.698
0.668
0.680
0.692
0.714
0.726
0.822
0.834
0.820
0.872
0.870
0.828
0.852
0.854
0.852
0.842
0.848
0.852
0.834
0.860
0.880
0.878
0.870
0.874
0.850
0.808
0.812
0.808
0.782
0.784
0.794
0.784
0.774
0.806
0.828
0.820
0.846
0.870
0.894
0.888
0.860
0.820
0.824
0.830
0.842
0.862
0.880
0.848
0.828
0.828
0.814
0.824
0.832
0.840
0.822
0.812
0.808
0.800
0.806
0.790
0.798
0.810
0.788
0.804
0.814
0.808
0.826
0.842
0.844
0.840
0.830
0.826
0.816
0.794
0.774
0.776
0.796
0.832
0.876
0.896
0.912
0.892
0.878
0.862
0.860
0.862
0.856
0.884
0.864
0.874
0.886
0.892
0.860
0.856
0.848
0.840
0.808
0.796
0.796
0.800
0.802
0.806
0.830
0.846
0.808
0.824
0.834
0.872
0.904
0.882
0.896
0.890
0.874
0.872
0.888
0.906
0.898
0.896
0.914
0.896
0.906
0.854
0.866
0.876
0.850
0.854
0.854
0.872
0.836
0.862
0.886
0.922
0.932
0.920
0.908
0.916
0.920
0.902
0.896
0.936
0.966
0.982
0.978
0.930
0.908
0.910
0.916
0.902
0.910
0.872
0.852
0.840
0.840
0.830
0.806
0.806
0.800
0.790
0.798
0.808
0.826
0.824
0.832
0.864
0.878
0.862
0.844
0.826
0.812
0.802
0.792
0.794
0.800
0.842
0.844
0.840
0.830
0.798
0.806
0.812
0.838
0.846
0.852
0.844
0.862
0.886
0.892
0.880
0.886
0.892
0.898
0.918
0.918
0.934
0.938
0.908
0.914
0.916
0.896
0.898
0.902
0.904
0.912
0.950
0.966
0.952
0.954
0.912
0.916
0.930
0.910
0.912
0.918
0.908
0.912
0.914
0.912
0.908
0.910
0.892
0.886
0.894
0.882
0.890
0.890
0.882
0.866
0.868
0.866
0.856
0.858
0.862
0.858
0.868
0.876
0.866
0.860
0.858
0.842
0.828
0.820
0.810
0.810
0.810
0.804
0.812
0.808
0.794
0.792
0.784
0.772
0.754
0.764
0.772
0.778
0.794
0.804
0.808
0.814
0.830
0.814
0.818
0.834
0.840
0.848
0.854
0.862
0.846
0.848
0.852
0.866
0.830
0.826
0.828
0.806
0.784
0.790
0.826
0.812
0.816
0.836
0.846
0.850
0.868
0.866
0.850
0.844
0.840
0.836
0.836
0.834
0.816
0.812
0.808
0.798
0.788
0.782
0.782
0.782
0.790
0.816
0.848
0.862
0.842
0.846
0.816
0.806
0.800
0.806
0.802
0.788
0.796
0.804
0.810
0.828
0.828
0.854
0.880
0.888
0.906
0.888
0.892
0.888
0.888
0.898
0.882
0.888
0.902
0.900
0.900
0.878
0.872
0.866
0.878
0.888
0.888
0.872
0.876
0.896
0.884
0.904
0.928
0.918
0.954
0.936
0.880
0.858
0.840
0.838
0.836
0.840
0.844
0.838
0.840
0.840
0.852
0.864
0.866
0.884
0.848
0.874
0.876
0.856
0.850
0.830
0.832
0.826
0.834
0.848
0.852
0.854
0.828
0.828
0.824
0.814
0.808
0.792
0.802
0.786
0.796
0.820
0.862
0.890
0.908
0.888
0.866
0.870
0.860
0.858
0.860
0.860
0.858
0.832
0.846
0.844
0.846
0.846
0.844
0.826
0.824
0.826
0.822
0.826
0.802
0.818
0.840
0.892
0.900
0.886
0.896
0.890
0.868
0.872
0.896
0.874
0.890
0.902
0.894
0.864
0.868
0.864
0.856
0.850
0.840
0.840
0.816
0.802
0.808
0.810
0.834
0.844
0.862
0.874
0.872
0.844
0.852
0.850
0.860
0.866
0.862
0.846
0.838
0.850
0.888
0.898
0.900
0.958
0.954
0.932
0.906
0.892
0.874
0.856
0.862
0.858
0.860
0.862
0.864
0.864
0.874
0.892
0.920
0.914
0.872
0.878
0.878
0.874
0.854
0.854
0.856
0.858
0.872
0.874
0.880
0.866
0.874
0.878
0.860
0.846
0.860
0.870
0.870
0.876
0.862
0.878
0.898
0.906
0.884
0.880
0.892
0.892
0.894
0.920
0.922
0.914
0.848
0.856
0.842
0.816
0.814
0.812
0.810
0.828
0.858
0.880
0.918
0.962
0.936
0.928
0.906
0.900
0.894
0.876
0.862
0.850
0.810
0.812
0.800
0.794
0.790
0.776
0.790
0.782
0.778
0.774
0.770
0.758
0.754
0.774
0.768
0.752
0.750
0.744
0.746
0.764
0.772
0.788
0.802
0.804
0.822
0.840
0.836
0.832
0.824
0.834
0.836
0.828
0.812
0.804
0.782
0.766
0.748
0.742
0.744
0.772
0.804
0.816
0.844
0.854
0.844
0.868
0.840
0.854
0.850
0.834
0.836
0.824
0.834
0.822
0.838
0.844
0.840
0.834
0.838
0.836
0.840
0.836
0.832
0.838
0.844
0.848
0.854
0.840
0.846
0.826
0.832
0.830
0.830
0.798
0.790
0.770
0.760
0.760
0.752
0.764
0.760
0.776
0.784
0.816
0.816
0.832
0.816
0.808
0.798
0.782
0.776
0.780
0.778
0.760
0.744
0.750
0.756
0.754
0.746
0.762
0.774
0.776
0.766
0.760
0.752
0.736
0.712
0.700
0.708
0.718
0.702
0.744
0.830
0.876
0.860
0.820
0.818
0.786
0.784
0.748
0.726
0.722
0.710
0.688
0.724
0.710
0.720
0.734
0.746
0.760
0.764
0.778
0.770
0.766
0.762
0.748
0.760
0.770
0.774
0.762
0.794
0.774
0.764
0.762
0.758
0.806
0.816
0.816
0.822
0.836
0.840
0.846
0.836
0.838
0.808
0.794
0.780
0.760
0.760
0.736
0.708
0.740
0.760
0.746
0.770
0.768
0.790
0.812
0.808
0.838
0.848
0.824
0.818
0.794
0.814
0.812
0.806
0.790
0.778
0.778
0.770
0.784
0.794
0.792
0.792
0.800
0.786
0.770
0.772
0.762
0.756
0.776
0.804
0.874
0.954
0.944
0.974
0.966
0.942
0.948
0.944
0.902
0.926
0.974
0.954
0.658
0.282
0.928
0.920
0.932
0.962
0.952
0.936
0.936
0.930
0.888
0.842
0.834
0.822
0.816
0.814
0.798
0.804
0.824
0.844
0.866
0.904
0.878
0.906
0.908
0.924
0.916
0.922
0.902
0.930
0.940
0.910
0.900
0.886
0.880
0.898
0.920
0.930
0.920
0.892
0.906
0.912
0.920
0.906
0.924
0.934
0.948
0.944
0.964
0.932
0.942
0.902
0.882
0.894
0.880
0.888
0.848
0.866
0.872
0.858
0.862
0.872
0.890
0.940
1.018
1.002
1.016
0.990
0.960
0.910
0.860
0.830
0.816
0.814
0.784
0.792
0.792
0.808
0.822
0.862
0.868
0.870
0.838
0.824
0.822
0.812
0.790
0.780
0.756
0.754
0.744
0.720
0.740
0.726
0.722
0.708
0.734
0.730
0.730
0.740
0.756
0.772
0.788
0.786
0.770
0.780
0.794
0.806
0.814
0.802
0.814
0.862
0.880
0.938
0.938
0.952
0.990
0.936
0.988
1.004
0.982
1.000
0.972
0.978
0.990
0.940
0.950
0.972
0.954
0.962
0.976
0.942
0.942
0.946
0.946
0.962
0.970
0.958
0.976
0.962
0.934
0.964
0.924
0.912
0.940
0.970
0.954
0.964
0.960
0.960
0.970
0.932
0.940
0.948
0.940
0.956
0.970
0.968
1.008
0.968
0.976
0.958
0.938
0.944
0.920
0.896
0.914
0.918
0.898
0.910
0.892
0.830
0.832
0.810
0.790
0.784
0.794
0.810
0.806
0.846
0.886
0.866
0.894
0.888
0.880
0.874
0.874
0.864
0.872
0.880
0.878
0.866
0.870
0.872
0.846
0.858
0.874
0.856
0.866
0.860
0.848
0.860
0.828
0.834
0.832
0.814
0.810
0.810
0.796
0.802
0.812
0.808
0.802
0.788
0.782
0.788
0.814
0.846
0.872
0.864
0.844
0.842
0.844
0.840
0.832
0.850
0.864
0.852
0.838
0.836
0.882
0.900
0.928
0.946
0.934
0.952
0.960
0.960
0.992
1.004
0.998
0.990
0.978
0.956
0.938
0.920
0.916
0.882
0.902
0.906
0.868
0.878
0.900
0.902
0.898
0.894
0.866
0.858
0.860
0.860
0.866
0.858
0.928
0.998
0.992
0.972
0.920
0.914
0.916
0.912
0.878
0.854
0.858
0.866
0.878
0.902
0.910
0.904
0.894
0.884
0.876
0.862
0.836
0.814
0.788
0.788
0.802
0.838
0.870
0.890
0.882
0.898
0.924
0.914
0.940
0.944
0.932
0.924
0.928
0.934
0.916
0.940
0.960
0.930
0.946
0.948
0.888
0.876
0.896
0.906
0.914
0.878
0.864
0.846
0.818
0.830
0.868
0.926
0.968
1.022
1.018
1.030
1.014
0.978
0.944
0.918
0.900
0.874
0.886
0.870
0.880
0.892
0.906
0.902
0.944
0.900
0.894
0.904
0.868
0.882
0.884
0.880
0.858
0.862
0.874
0.876
0.864
0.854
0.880
0.884
0.886
0.872
0.840
0.826
0.806
0.808
0.808
0.812
0.816
0.828
0.838
0.848
0.842
0.842
0.834
0.832
0.810
0.824
0.824
0.850
0.834
0.856
0.896
0.900
0.942
0.964
0.942
0.954
0.954
0.896
0.912
0.890
0.868
0.876
0.870
0.834
0.854
0.862
0.876
0.888
0.884
0.870
0.870
0.886
0.884
0.874
0.880
0.896
0.892
0.876
0.876
0.890
0.916
0.898
0.904
0.906
0.894
0.898
0.898
0.888
0.898
0.906
0.882
0.902
0.912
0.894
0.870
0.846
0.822
0.806
0.816
0.852
0.858
0.868
0.892
0.888
0.860
0.884
0.888
0.860
0.876
0.900
0.922
0.918
0.946
0.956
0.936
0.946
0.950
0.942
0.946
0.956
0.932
0.942
0.944
0.938
0.942
0.944
0.940
0.942
0.954
0.960
0.932
0.960
0.972
0.944
0.946
0.948
0.912
0.908
0.898
0.862
0.886
0.910
0.902
0.926
0.960
0.932
0.948
0.968
0.934
0.942
0.944
0.922
0.936
0.958
0.956
0.946
0.918
0.886
0.870
0.844
0.816
0.808
0.806
0.838
0.892
0.944
0.936
0.956
0.936
0.920
0.936
0.928
0.898
0.920
0.916
0.908
0.886
0.898
0.916
0.938
0.916
0.926
0.906
0.912
0.888
0.904
0.932
0.944
0.930
0.908
0.904
0.900
0.878
0.870
0.888
0.902
0.910
0.814
0.838
0.818
0.818
0.820
0.818
0.822
0.828
0.830
0.802
0.806
0.802
0.816
0.822
0.832
0.834
0.816
0.836
0.856
0.876
0.900
0.892
0.880
0.880
0.854
0.840
0.814
0.794
0.796
0.814
0.842
0.870
0.882
0.936
0.962
0.982
0.972
0.970
0.918
0.906
0.898
0.878
0.880
0.860
0.860
0.862
0.860
0.836
0.812
0.866
0.908
0.960
0.982
1.008
1.004
0.970
0.950
0.946
0.922
0.914
0.902
0.910
0.920
0.910
0.894
0.914
0.896
0.866
0.862
0.870
0.844
0.826
0.818
0.798
0.782
0.802
0.834
0.874
0.872
0.894
0.902
0.900
0.900
0.884
0.836
0.830
0.838
0.850
0.882
0.902
0.922
0.932
0.948
0.958
0.962
0.918
0.926
0.912
0.872
0.888
0.924
0.956
0.988
0.988
0.978
1.010
0.996
0.976
0.974
0.974
0.936
0.964
0.920
0.940
0.954
0.946
0.898
0.874
0.882
0.902
0.924
0.900
0.882
0.898
0.912
0.904
0.908
0.918
0.916
0.906
0.902
0.886
0.870
0.862
0.868
0.876
0.894
0.932
0.962
0.980
0.948
0.954
0.958
0.932
0.934
0.938
0.938
0.918
0.924
0.924
0.936
0.962
0.928
0.922
0.912
0.896
0.880
0.882
0.884
0.892
0.938
0.932
0.958
0.972
0.956
0.950
0.942
0.918
0.932
0.898
0.900
0.894
0.896
0.924
0.952
0.946
0.936
0.936
0.914
0.866
0.870
0.872
0.882
0.866
0.880
0.898
0.902
0.864
0.840
0.820
0.816
0.828
0.844
0.866
0.880
0.868
0.884
0.898
0.916
0.902
0.918
0.928
0.898
0.854
0.838
0.858
0.830
0.824
0.866
0.932
0.976
0.986
0.990
0.992
1.006
1.026
1.012
1.004
0.976
0.906
0.866
0.848
0.860
0.880
0.924
0.920
0.928
0.936
0.882
0.876
0.890
0.856
0.872
0.876
0.846
0.858
0.870
0.838
0.844
0.856
0.856
0.854
0.868
0.872
0.858
0.866
0.858
0.862
0.846
0.870
0.870
0.846
0.848
0.846
0.852
0.848
0.850
0.850
0.858
0.860
0.842
0.840
0.826
0.844
0.860
0.878
0.882
0.874
0.876
0.872
0.882
0.866
0.864
0.866
0.866
0.868
0.858
0.854
0.866
0.870
0.852
0.860
0.862
0.830
0.808
0.814
0.818
0.822
0.850
0.880
0.850
0.840
0.858
0.866
0.874
0.880
0.874
0.874
0.892
0.898
0.858
0.858
0.860
0.886
0.890
0.902
0.908
0.904
0.888
0.878
0.904
0.876
0.844
0.836
0.822
0.802
0.794
0.818
0.854
0.886
0.906
0.904
0.876
0.874
0.890
0.902
0.910
0.902
0.898
0.900
0.904
0.910
0.930
0.910
0.926
0.944
0.934
0.924
0.904
0.874
0.852
0.844
0.834
0.846
0.864
0.896
0.920
0.936
0.972
0.964
0.954
0.934
0.890
0.868
0.870
0.874
0.868
0.862
0.852
0.874
0.878
0.880
0.876
0.882
0.876
0.858
0.862
0.890
0.904
0.920
0.924
0.944
0.916
0.916
0.916
0.896
0.876
0.858
0.838
0.848
0.856
0.866
0.854
0.850
0.844
0.820
0.824
0.832
0.854
0.870
0.908
0.938
0.962
0.930
0.914
0.892
0.854
0.852
0.860
0.876
0.864
0.880
0.894
0.904
0.892
0.904
0.870
0.886
0.900
0.900
0.868
0.858
0.856
0.842
0.838
0.838
0.844
0.838
0.814
0.812
0.838
0.844
0.822
0.836
0.886
0.910
0.898
0.858
0.862
0.860
0.862
0.880
0.888
0.900
0.920
0.938
0.960
0.976
0.990
0.982
0.976
0.930
0.950
0.952
0.936
0.946
0.936
0.920
0.952
0.950
0.918
0.932
0.942
0.902
0.938
0.940
0.934
0.922
0.930
0.904
0.918
0.910
0.886
0.902
0.896
0.878
0.892
0.874
0.846
0.838
0.832
0.826
0.834
0.818
0.818
0.796
0.790
0.804
0.854
0.850
0.830
0.868
0.910
0.918
0.908
0.928
0.940
0.962
0.970
0.944
0.960
0.964
0.926
0.938
0.930
0.882
0.894
0.878
0.852
0.868
0.876
0.892
0.922
0.924
0.946
0.950
0.960
0.956
0.916
0.888
0.878
0.856
0.844
0.844
0.856
0.854
0.860
0.880
0.888
0.902
0.902
0.858
0.860
0.868
0.824
0.848
0.838
0.832
0.822
0.814
0.818
0.860
0.850
0.838
0.854
0.858
0.836
0.854
0.882
0.898
0.900
0.874
0.880
0.874
0.854
0.856
0.850
0.822
0.798
0.788
0.802
0.814
0.826
0.810
0.840
0.874
0.888
0.912
0.936
0.940
0.946
0.950
0.944
0.944
0.948
0.948
0.920
0.894
0.836
0.836
0.818
0.786
0.790
0.802
0.804
0.802
0.834
0.874
0.874
0.934
0.962
0.962
0.932
0.928
0.920
0.894
0.892
0.906
0.914
0.944
0.982
0.974
0.982
0.960
0.944
0.942
0.910
0.912
0.918
0.890
0.906
0.918
0.908
0.920
0.940
0.906
0.926
0.938
0.906
0.916
0.914
0.888
0.906
0.910
0.880
0.894
0.894
0.874
0.852
0.848
0.856
0.872
0.886
0.910
0.892
0.874
0.878
0.846
0.860
0.880
0.890
0.896
0.894
0.878
0.864
0.858
0.850
0.840
0.842
0.856
0.890
0.910
0.928
0.924
0.922
0.926
0.900
0.856
0.856
0.850
0.856
0.856
0.858
0.866
0.866
0.874
0.866
0.850
0.876
0.924
0.970
0.982
0.942
0.928
0.924
0.916
0.890
0.884
0.878
0.900
0.930
0.962
0.974
0.998
0.982
0.970
0.930
0.936
0.960
0.928
0.910
0.938
0.976
0.928
0.948
0.952
0.930
0.938
0.940
0.928
0.930
0.938
0.948
0.960
0.938
0.934
0.934
0.916
0.918
0.914
0.894
0.894
0.888
0.874
0.874
0.872
0.866
0.874
0.884
0.906
0.916
0.916
0.884
0.866
0.850
0.844
0.846
0.846
0.856
0.884
0.922
0.970
0.952
0.980
0.976
0.958
0.962
0.918
0.904
0.912
0.906
0.882
0.904
0.928
0.950
0.974
0.968
0.984
1.004
0.982
0.966
0.940
0.940
0.936
0.904
0.924
0.936
0.936
0.948
0.958
0.944
0.962
0.966
0.932
0.940
0.906
0.866
0.868
0.876
0.878
0.896
0.922
0.902
0.924
0.928
0.888
0.882
0.854
0.844
0.848
0.870
0.890
0.908
0.920
0.930
0.944
0.934
0.972
0.984
0.990
0.994
1.002
0.978
0.990
0.974
0.976
0.986
0.958
0.940
0.888
0.896
0.896
0.888
0.868
0.846
0.838
0.832
0.820
0.814
0.822
0.824
0.840
0.844
0.838
0.850
0.866
0.880
0.876
0.884
0.844
0.894
0.902
0.898
0.880
0.866
0.864
0.876
0.902
0.942
0.970
0.978
0.966
0.942
0.912
0.888
0.832
0.852
0.824
0.836
0.876
0.922
0.984
0.986
0.962
0.952
0.940
0.932
0.922
0.886
0.876
0.866
0.866
0.842
0.862
0.878
0.900
0.902
0.918
0.914
0.884
0.858
0.856
0.856
0.842
0.842
0.820
0.818
0.838
0.862
0.870
0.848
0.828
0.826
0.806
0.792
0.786
0.778
0.774
0.770
0.768
0.808
0.846
0.892
0.932
0.940
0.918
0.908
0.900
0.894
0.902
0.916
0.918
0.904
0.930
0.928
0.904
0.918
0.924
0.908
0.932
0.944
0.932
0.954
0.968
0.934
0.950
0.934
0.942
0.976
0.922
0.910
0.924
0.938
0.942
0.978
0.986
0.980
0.956
0.916
0.906
0.906
0.902
0.912
0.926
0.944
0.946
0.932
0.924
0.914
0.948
0.958
0.948
0.954
0.942
0.962
0.932
0.940
0.952
0.920
0.950
0.914
0.906
0.900
0.916
0.900
0.868
0.864
0.858
0.848
0.854
0.892
0.890
0.884
0.886
0.888
0.896
0.908
0.882
0.890
0.900
0.902
0.892
0.894
0.890
0.886
0.894
0.906
0.906
0.920
0.904
0.928
0.944
0.924
0.938
0.926
0.914
0.910
0.858
0.814
0.814
0.802
0.794
0.798
0.798
0.818
0.836
0.822
0.824
0.844
0.846
0.810
0.812
0.802
0.798
0.786
0.784
0.776
0.758
0.756
0.772
0.822
0.870
0.908
0.942
0.928
0.948
0.944
0.884
0.898
0.898
0.860
0.836
0.834
0.834
0.832
0.830
0.818
0.786
0.778
0.486
0.972
0.732
0.728
0.734
0.728
0.728
0.740
0.744
0.752
0.766
0.768
0.762
0.754
0.746
0.730
0.722
0.716
0.726
0.716
0.720
0.722
0.728
0.752
0.736
0.734
0.794
0.798
0.828
0.816
0.822
0.806
0.792
0.792
0.772
0.774
0.750
0.752
0.742
0.762
0.782
0.804
0.796
0.798
0.780
0.766
0.756
0.760
0.762
0.742
0.744
0.742
0.748
0.772
0.774
0.802
0.796
0.788
0.788
0.794
0.808
0.812
0.830
0.866
0.886
0.944
0.970
0.964
0.948
0.894
0.880
0.850
0.852
0.844
0.820
0.824
0.836
0.818
0.840
0.862
0.852
0.860
0.894
0.866
0.882
0.884
0.864
0.848
0.850
0.846
0.826
0.836
0.850
0.856
0.854
0.866
0.844
0.850
0.852
0.854
0.840
0.820
0.796
0.790
0.780
0.768
0.764
0.744
0.738
0.748
0.750
0.746
0.764
0.778
0.788
0.804
0.810
0.786
0.802
0.800
0.808
0.818
0.810
0.810
0.830
0.824
0.848
0.862
0.878
0.904
0.912
0.910
0.902
0.878
0.848
0.836
0.830
0.838
0.838
0.838
0.840
0.814
0.824
0.832
0.848
0.866
0.864
0.848
0.834
0.798
0.798
0.796
0.806
0.802
0.796
0.824
0.844
0.874
0.900
0.906
0.894
0.886
0.874
0.834
0.822
0.814
0.796
0.784
0.774
0.786
0.814
0.828
0.864
0.870
0.878
0.868
0.878
0.902
0.896
0.888
0.848
0.834
0.834
0.834
0.840
0.846
0.860
0.896
0.950
0.996
0.982
0.974
0.946
0.908
0.900
0.854
0.842
0.828
0.822
0.816
0.828
0.830
0.870
0.906
0.888
0.900
0.878
0.850
0.832
0.826
0.812
0.794
0.798
0.788
0.778
0.790
0.790
0.800
0.824
0.826
0.830
0.842
0.826
0.836
0.832
0.806
0.806
0.816
0.826
0.830
0.856
0.864
0.852
0.848
0.850
0.846
0.820
0.802
0.806
0.810
0.796
0.810
0.828
0.810
0.824
0.824
0.820
0.792
0.804
0.798
0.804
0.796
0.778
0.768
0.774
0.766
0.758
0.752
0.740
0.736
0.732
0.722
0.722
0.726
0.722
0.742
0.754
0.764
0.780
0.778
0.768
0.760
0.774
0.780
0.770
0.782
0.786
0.784
0.760
0.758
0.772
0.780
0.796
0.796
0.798
0.792
0.782
0.782
0.798
0.792
0.770
0.796
0.872
0.814
0.788
0.796
0.806
0.808
0.798
0.770
0.764
0.756
0.738
0.724
0.730
0.744
0.774
0.778
0.790
0.788
0.772
0.780
0.770
0.750
0.756
0.748
0.740
0.746
0.748
0.752
0.764
0.790
0.806
0.792
0.810
0.824
0.834
0.812
0.806
0.808
0.798
0.784
0.782
0.770
0.762
0.758
0.752
0.742
0.730
0.716
0.718
0.710
0.738
0.732
0.746
0.762
0.754
0.774
0.780
0.782
0.788
0.796
0.784
0.798
0.792
0.792
0.796
0.808
0.824
0.846
0.854
0.822
0.836
0.832
0.818
0.824
0.852
0.866
0.902
0.944
0.964
1.020
0.992
0.968
0.968
0.982
0.936
0.966
0.912
0.960
0.966
0.956
0.944
0.894
0.920
0.918
0.900
0.922
0.950
0.952
1.016
1.016
1.010
1.012
0.994
0.960
0.962
0.956
0.948
0.968
0.976
0.954
0.972
0.960
0.952
0.980
0.962
0.982
1.012
0.982
0.980
1.004
0.986
0.948
0.976
0.962
0.970
0.984
0.966
0.982
0.976
0.960
0.970
0.966
0.942
0.944
0.946
0.944
0.954
0.956
0.946
0.968
0.984
0.946
0.954
0.966
0.944
0.946
0.954
0.938
0.954
0.952
0.942
0.956
0.968
0.966
0.966
0.978
0.964
0.954
0.984
0.964
0.928
0.942
0.938
0.904
0.938
0.958
0.918
0.926
0.944
0.922
0.936
0.954
0.914
0.916
0.926
0.890
0.898
0.908
0.884
0.904
0.932
0.950
0.930
0.950
0.954
0.956
0.954
0.968
0.952
0.948
0.954
0.930
0.900
0.912
0.894
0.854
0.828
0.818
0.802
0.792
0.814
0.856
0.852
0.794
0.812
0.798
0.778
0.776
0.774
0.754
0.758
0.748
0.744
0.754
0.754
0.772
0.790
0.818
0.842
0.814
0.802
0.818
0.802
0.808
0.804
0.800
0.794
0.790
0.814
0.842
0.852
0.864
0.864
0.882
0.894
0.918
0.962
0.984
0.968
0.990
0.984
0.944
0.906
0.890
0.842
0.824
0.820
0.806
0.836
0.876
0.872
0.928
0.890
0.914
0.934
0.934
0.942
0.928
0.916
0.894
0.946
0.900
0.860
0.848
0.828
0.824
0.788
0.796
0.782
0.778
0.762
0.760
0.784
0.820
0.910
0.910
0.880
0.876
0.904
0.918
0.946
0.948
0.920
0.876
0.866
0.862
0.866
0.850
0.848
0.826
0.830
0.824
0.830
0.830
0.836
0.820
0.868
0.924
0.940
0.968
0.994
0.924
0.936
0.942
0.944
0.930
0.902
0.888
0.864
0.834
0.828
0.840
0.858
0.882
0.888
0.924
0.936
0.980
0.954
0.962
0.932
0.892
0.866
0.890
0.958
0.974
1.004
0.948
0.960
0.988
1.022
1.032
0.970
0.994
1.034
1.018
1.016
1.056
1.022
1.074
1.102
1.050
1.048
1.028
0.982
0.940
0.898
0.882
0.870
0.872
0.910
0.910
0.974
0.982
1.000
1.046
1.014
0.976
0.966
0.958
0.922
0.898
0.872
0.870
0.894
0.956
0.986
1.002
0.966
0.966
0.972
0.984
0.950
0.914
0.902
0.906
0.882
0.922
0.964
0.992
1.000
1.016
1.038
0.976
0.964
0.954
0.928
0.916
0.928
0.920
0.924
0.966
0.960
0.940
0.914
0.900
0.930
0.920
0.920
0.942
0.990
0.976
0.942
0.914
0.896
0.876
0.858
0.838
0.808
0.800
0.780
0.786
0.800
0.844
0.934
1.000
0.980
0.970
0.958
0.920
0.882
0.838
0.844
0.816
0.810
0.790
0.778
0.788
0.786
0.794
0.780
0.770
0.770
0.752
0.754
0.750
0.718
0.720
0.732
0.758
0.752
0.740
0.760
0.774
0.784
0.794
0.778
0.762
0.762
0.750
0.746
0.740
0.736
0.728
0.772
0.806
0.818
0.806
0.824
0.822
0.796
0.810
0.806
0.802
0.778
0.778
0.774
0.758
0.764
0.758
0.760
0.758
0.756
0.742
0.730
0.716
0.694
0.716
0.736
0.772
0.786
0.794
0.784
0.798
0.762
0.754
0.736
0.704
0.690
0.692
0.686
0.712
0.736
0.756
0.780
0.770
0.770
0.778
0.778
0.774
0.778
0.758
0.758
0.734
0.714
0.730
0.722
0.714
0.736
0.748
0.740
0.758
0.750
0.762
0.762
0.782
0.806
0.828
0.846
0.838
0.852
0.830
0.842
0.820
0.826
0.836
0.824
0.826
0.824
0.814
0.808
0.794
0.798
0.794
0.792
0.812
0.822
0.808
0.814
0.802
0.792
0.794
0.792
0.772
0.772
0.764
0.760
0.760
0.752
0.768
0.800
0.830
0.842
0.862
0.836
0.808
0.784
0.778
0.774
0.756
0.758
0.776
0.742
0.768
0.770
0.756
0.748
0.740
0.738
0.726
0.728
0.746
0.768
0.778
0.778
0.774
0.776
0.770
0.776
0.786
0.818
0.860
0.856
0.880
0.882
0.870
0.842
0.832
0.812
0.782
0.778
0.776
0.768
0.768
0.758
0.734
0.746
0.764
0.790
0.798
0.816
0.810
0.808
0.794
0.792
0.774
0.780
0.782
0.812
0.828
0.864
0.868
0.838
0.870
0.838
0.826
0.832
0.804
0.790
0.800
0.818
0.822
0.832
0.840
0.828
0.850
0.854
0.852
0.832
0.814
0.796
0.774
0.770
0.774
0.788
0.810
0.848
0.826
0.826
0.816
0.832
0.846
0.880
0.880
0.868
0.872
0.880
0.882
0.852
0.822
0.816
0.784
0.776
0.778
0.796
0.800
0.806
0.830
0.844
0.850
0.856
0.874
0.866
0.844
0.820
0.828
0.824
0.806
0.774
0.768
0.794
0.822
0.846
0.854
0.836
0.862
0.898
0.882
0.862
0.890
0.928
0.962
0.974
0.964
0.914
0.890
0.872
0.874
0.886
0.888
0.934
0.936
0.938
0.942
0.932
0.866
0.846
0.822
0.816
0.800
0.792
0.794
0.792
0.800
0.804
0.830
0.826
0.840
0.810
0.816
0.816
0.818
0.804
0.794
0.790
0.796
0.798
0.784
0.774
0.768
0.762
0.750
0.762
0.776
0.770
0.780
0.776
0.776
0.782
0.778
0.774
0.774
0.762
0.764
0.780
0.808
0.842
0.820
0.844
0.846
0.816
0.828
0.806
0.806
0.794
0.782
0.790
0.800
0.796
0.806
0.826
0.854
0.850
0.884
0.908
0.882
0.874
0.876
0.868
0.866
0.884
0.886
0.858
0.858
0.884
0.896
0.888
0.862
0.842
0.810
0.794
0.816
0.852
0.858
0.902
0.930
0.912
0.924
0.944
0.924
0.892
0.880
0.886
0.896
0.874
0.870
0.854
0.824
0.818
0.814
0.810
0.802
0.796
0.780
0.776
0.796
0.826
0.846
0.890
0.930
0.946
0.936
0.950
0.920
0.858
0.856
0.898
0.886
0.878
0.880
0.858
0.874
0.882
0.914
0.956
0.966
0.982
0.972
0.918
0.898
0.886
0.850
0.846
0.842
0.838
0.846
0.860
0.860
0.852
0.862
0.848
0.838
0.860
0.876
0.872
0.902
0.894
0.864
0.856
0.836
0.820
0.820
0.822
0.846
0.862
0.854
0.884
0.912
0.894
0.912
0.914
0.918
0.934
0.936
0.908
0.868
0.860
0.858
0.838
0.810
0.834
0.862
0.908
0.928
0.926
0.912
0.888
0.878
0.886
0.856
0.846
0.836
0.828
0.810
0.836
0.866
0.852
0.866
0.888
0.894
0.872
0.872
0.874
0.868
0.882
0.906
0.898
0.910
0.946
0.928
0.920
0.934
0.928
0.918
0.918
0.916
0.888
0.888
0.900
0.892
0.908
0.944
0.936
0.940
0.932
0.918
0.888
0.900
0.888
0.876
0.884
0.894
0.876
0.884
0.890
0.876
0.864
0.864
0.848
0.822
0.794
0.798
0.820
0.824
0.836
0.858
0.884
0.882
0.912
0.964
0.954
0.942
0.922
0.868
0.856
0.862
0.846
0.832
0.804
0.822
0.834
0.836
0.858
0.848
0.840
0.838
0.822
0.806
0.790
0.790
0.804
0.832
0.878
0.938
0.956
0.936
0.926
0.912
0.882
0.850
0.846
0.828
0.846
0.848
0.894
0.930
0.946
0.936
0.900
0.904
0.876
0.860
0.838
0.810
0.806
0.828
0.806
0.824
0.854
0.878
0.916
0.910
0.886
0.850
0.846
0.862
0.866
0.886
0.894
0.862
0.834
0.802
0.812
0.818
0.850
0.896
0.920
0.958
0.986
0.962
0.946
0.938
0.932
0.928
0.926
0.908
0.904
0.914
0.916
0.904
0.898
0.876
0.866
0.852
0.844
0.840
0.820
0.824
0.826
0.792
0.790
0.778
0.762
0.754
0.740
0.726
0.716
0.700
0.694
0.696
0.690
0.690
0.712
0.730
0.778
0.816
0.834
0.856
0.868
0.862
0.848
0.810
0.800
0.782
0.766
0.762
0.758
0.748
0.758
0.748
0.736
0.740
0.738
0.734
0.746
0.754
0.756
0.746
0.738
0.734
0.748
0.738
0.722
0.714
0.710
0.702
0.718
0.728
0.750
0.746
0.760
0.772
0.788
0.784
0.786
0.794
0.794
0.792
0.794
0.792
0.798
0.818
0.834
0.834
0.848
0.850
0.838
0.858
0.866
0.856
0.840
0.842
0.848
0.834
0.832
0.826
0.842
0.854
0.858
0.872
0.870
0.860
0.868
0.862
0.840
0.852
0.846
0.822
0.810
0.800
0.796
0.782
0.782
0.786
0.778
0.772
0.766
0.772
0.776
0.778
0.752
0.772
0.768
0.762
0.756
0.766
0.768
0.788
0.778
0.778
0.812
0.814
0.828
0.802
0.814
0.812
0.804
0.796
0.794
0.794
0.796
0.822
0.838
0.850
0.854
0.836
0.842
0.812
0.794
0.794
0.802
0.794
0.810
0.834
0.830
0.826
0.852
0.854
0.856
0.872
0.878
0.850
0.862
0.868
0.866
0.868
0.888
0.908
0.888
0.910
0.910
0.890
0.890
0.888
0.858
0.856
0.890
0.890
0.866
0.880
0.892
0.882
0.862
0.870
0.844
0.818
0.818
0.826
0.818
0.802
0.810
0.828
0.848
0.878
0.910
0.920
0.894
0.878
0.852
0.828
0.836
0.844
0.834
0.834
0.848
0.856
0.862
0.870
0.882
0.854
0.858
0.856
0.860
0.832
0.832
0.844
0.840
0.820
0.818
0.822
0.816
0.814
0.842
0.844
0.810
0.806
0.794
0.762
0.758
0.744
0.726
0.712
0.704
0.716
1.528
0.828
0.852
0.846
0.850
0.826
0.834
0.822
0.800
0.796
0.776
0.768
0.770
0.772
0.768
0.772
0.790
0.822
0.802
0.828
0.836
0.824
0.844
0.848
0.848
0.862
0.846
0.850
0.850
0.826
0.832
0.830
0.816
0.816
0.792
0.788
0.782
0.774
0.776
0.766
0.780
0.774
0.790
0.776
0.794
0.780
0.780
0.792
0.784
0.798
0.788
0.780
0.794
0.798
0.790
0.796
0.798
0.784
0.788
0.788
0.772
0.780
0.764
0.758
0.758
0.750
0.764
0.774
0.760
0.774
0.772
0.764
0.772
0.760
0.756
0.752
0.744
0.732
0.722
0.730
0.740
0.784
0.784
0.784
0.816
0.808
0.820
0.848
0.808
0.806
0.796
0.776
0.780
0.770
0.760
0.768
0.774
0.778
0.802
0.836
0.848
0.878
0.870
0.806
0.876
0.872
0.858
0.898
0.960
1.014
1.036
1.020
1.052
1.040
0.998
0.950
0.894
0.860
0.854
0.892
0.912
0.938
0.966
0.948
0.926
0.916
0.918
0.932
0.900
0.882
0.880
0.902
0.932
0.968
0.996
0.994
0.990
0.964
0.934
0.908
0.888
0.888
0.908
0.940
0.958
0.984
0.954
0.938
0.950
0.918
0.900
0.912
0.898
0.894
0.898
0.900
0.920
0.920
0.914
0.894
0.856
0.882
0.908
0.894
0.906
0.878
0.884
0.884
0.892
0.876
0.858
0.838
0.814
0.806
0.796
0.782
0.778
0.780
0.776
0.768
0.770
0.756
0.762
0.764
0.778
0.792
0.818
0.826
0.836
0.836
0.828
0.876
0.866
0.882
0.852
0.834
0.812
0.806
0.802
0.826
0.890
0.924
0.934
0.930
0.920
0.912
0.864
0.848
0.822
0.812
0.800
0.798
0.800
0.808
0.796
0.806
0.806
0.796
0.804
0.802
0.814
0.826
0.840
0.846
0.824
0.814
0.796
0.794
0.814
0.836
0.828
0.852
0.874
0.874
0.906
0.940
0.914
0.942
0.954
0.950
0.964
0.940
0.956
0.976
0.954
0.974
0.978
0.966
0.978
0.934
0.944
0.938
0.918
0.930
0.946
0.924
0.924
0.912
0.890
0.876
0.852
0.874
0.894
0.924
0.928
0.978
1.032
1.018
1.012
0.972
0.918
0.918
0.914
0.896
0.922
0.950
0.950
0.990
0.990
0.980
0.990
0.950
0.946
0.946
0.930
0.932
0.936
0.952
0.952
0.892
0.884
0.872
0.878
0.874
0.882
0.880
0.896
0.896
0.918
0.922
0.928
0.924
0.912
0.878
0.862
0.844
0.842
0.844
0.842
0.854
0.850
0.858
0.848
0.850
0.838
0.802
0.816
0.826
0.820
0.830
0.850
0.864
0.882
0.918
0.914
0.910
0.890
0.904
0.884
0.900
0.908
0.904
0.898
0.894
0.890
0.910
0.918
0.912
0.900
0.892
0.886
0.862
0.868
0.890
0.892
0.888
0.882
0.866
0.842
0.826
0.798
0.800
0.796
0.792
0.780
0.794
0.812
0.832
0.836
0.854
0.858
0.842
0.848
0.842
0.854
0.824
0.830
0.824
0.806
0.792
0.808
0.798
0.796
0.788
0.798
0.822
0.850
0.918
0.932
0.946
0.902
0.876
0.854
0.828
0.814
0.800
0.798
0.798
0.814
0.818
0.808
0.788
0.800
0.802
0.800
0.788
0.772
0.764
0.764
0.760
0.758
0.748
0.772
0.866
0.990
0.986
1.004
1.022
0.968
0.932
0.914
0.910
0.872
0.864
0.856
0.888
0.910
0.890
0.836
0.826
0.802
0.794
0.780
0.788
0.784
0.764
0.748
0.730
0.740
0.726
0.760
0.766
0.788
0.792
0.810
0.804
0.826
0.822
0.814
0.784
0.792
0.762
0.748
0.756
0.750
0.742
0.734
0.732
0.740
0.742
0.742
0.750
0.778
0.810
0.826
0.838
0.834
0.804
0.810
0.772
0.766
0.768
0.768
0.748
0.760
0.768
0.782
0.772
0.802
0.830
0.820
0.838
0.856
0.860
0.852
0.874
0.884
0.878
0.890
0.896
0.898
0.886
0.894
0.856
0.824
0.824
0.822
0.830
0.848
0.854
0.820
0.830
0.844
0.866
0.834
0.844
0.834
0.820
0.812
0.810
0.826
0.834
0.824
0.836
0.830
0.838
0.844
0.854
0.852
0.860
0.844
0.828
0.840
0.832
0.864
0.878
0.892
0.930
0.944
0.944
0.960
0.970
0.932
0.942
0.922
0.860
0.862
0.874
0.894
0.864
0.898
0.920
0.912
0.922
0.908
0.880
0.886
0.884
0.872
0.894
0.910
0.914
0.894
0.904
0.902
0.896
0.908
0.920
0.918
0.938
0.964
0.948
0.962
0.972
0.940
0.942
0.934
0.908
0.930
0.942
0.942
0.948
0.948
0.948
0.952
0.934
0.926
0.944
0.966
0.962
0.982
0.978
0.966
0.956
0.944
0.916
0.874
0.872
0.872
0.890
0.896
0.922
0.946
0.930
0.948
0.946
0.904
0.892
0.894
0.882
0.888
0.902
0.916
0.904
0.920
0.936
0.916
0.944
0.960
0.922
0.930
0.940
0.904
0.910
0.954
0.932
0.944
0.932
0.884
0.834
0.848
0.846
0.826
0.818
0.840
0.872
0.904
0.946
0.994
0.958
0.962
0.950
0.920
0.918
0.922
0.904
0.926
0.968
0.976
0.998
1.008
0.986
0.974
0.964
0.940
0.944
0.948
0.936
0.936
0.964
0.966
0.978
0.954
0.900
0.898
0.876
0.828
0.840
0.836
0.830
0.848
0.876
0.890
0.898
0.866
0.848
0.822
0.796
0.796
0.778
0.764
0.742
0.750
0.744
0.742
0.752
0.774
0.808
0.830
0.846
0.868
0.848
0.846
0.844
0.824
0.820
0.822
0.832
0.818
0.820
0.822
0.830
0.826
0.782
0.796
0.816
0.836
0.858
0.856
0.854
0.846
0.818
0.820
0.790
0.790
0.800
0.822
0.850
0.848
0.856
0.852
0.858
0.828
0.838
0.844
0.840
0.848
0.844
0.830
0.834
0.836
0.844
0.826
0.832
0.842
0.866
0.866
0.856
0.848
0.824
0.820
0.826
0.830
0.820
0.816
0.814
0.800
0.790
0.796
0.794
0.808
0.848
0.866
0.850
0.842
0.878
0.910
0.846
0.848
0.876
0.894
0.904
0.894
0.854
0.860
0.860
0.886
0.944
0.926
0.918
0.964
0.996
0.968
0.962
0.960
0.984
0.988
0.990
0.960
0.952
0.976
0.986
1.000
1.036
1.046
1.048
0.960
0.974
0.984
0.912
0.930
0.944
0.942
0.942
0.910
0.916
0.948
0.962
0.932
0.970
0.972
0.918
0.916
0.914
0.898
0.906
0.914
0.908
0.938
0.918
0.928
0.922
0.938
0.944
0.916
0.870
0.858
0.832
0.836
0.856
0.874
0.892
0.950
0.914
0.930
0.938
0.896
0.910
0.880
0.852
0.838
0.830
0.814
0.830
0.814
0.824
0.856
0.880
0.882
0.872
0.868
0.856
0.838
0.818
0.818
0.826
0.816
0.834
0.834
0.852
0.868
0.854
0.840
0.850
0.856
0.850
0.838
0.854
0.834
0.860
0.888
0.892
0.854
0.858
0.940
1.096
1.048
1.020
0.996
0.972
0.956
0.924
0.922
0.934
0.936
0.932
0.952
0.948
0.930
0.918
0.900
0.880
0.870
0.842
0.836
0.836
0.832
0.838
0.848
0.850
0.846
0.828
0.836
0.822
0.820
0.832
0.816
0.792
0.794
0.806
0.828
0.836
0.866
0.854
0.864
0.872
0.886
0.890
0.874
0.882
0.868
0.840
0.858
0.896
0.898
0.942
0.974
0.932
0.938
0.942
0.906
0.902
0.896
0.888
0.888
0.910
0.908
0.878
0.892
0.892
0.894
0.898
0.876
0.902
0.914
0.864
0.854
0.824
0.820
0.804
0.796
0.778
0.778
0.768
0.756
0.746
0.756
0.738
0.736
0.730
0.742
0.744
0.762
0.798
0.812
0.836
0.844
0.846
0.834
0.822
0.804
0.810
0.790
0.808
0.806
0.796
0.794
0.784
0.762
0.758
0.776
0.802
0.834
0.854
0.842
0.872
0.890
0.896
0.942
0.948
0.968
0.968
0.932
0.964
0.978
0.938
0.922
0.898
0.888
0.876
0.874
0.834
0.834
0.842
0.862
0.868
0.910
0.938
0.900
0.910
0.916
0.870
0.884
0.896
0.902
0.924
0.966
0.978
0.966
0.986
0.968
0.952
0.972
0.966
0.946
0.962
0.950
0.936
0.966
1.006
0.940
0.956
0.958
0.880
0.894
0.904
0.886
0.902
0.928
0.950
0.950
0.984
0.980
0.996
1.002
0.986
0.960
0.962
0.948
0.976
0.992
0.966
0.960
0.894
0.916
0.928
0.936
0.914
0.922
0.952
0.958
0.964
0.990
0.972
0.954
0.968
0.954
0.944
0.912
0.918
0.928
0.906
0.894
0.904
0.890
0.898
0.924
0.932
0.940
0.938
0.952
0.942
0.934
0.924
0.900
0.888
0.912
0.938
0.978
0.942
0.912
0.890
0.868
0.824
0.804
0.790
0.784
0.782
0.790
0.788
0.776
0.786
0.826
0.812
0.808
0.812
0.814
0.802
0.806
0.792
0.806
0.798
0.792
0.812
0.820
0.830
0.826
0.814
0.822
0.824
0.828
0.842
0.862
0.884
0.894
0.902
0.880
0.866
0.882
0.868
0.884
0.908
0.930
0.922
0.908
0.930
0.936
0.934
0.960
0.944
0.878
0.496
0.978
0.848
0.838
0.852
0.852
0.854
0.864
0.890
0.910
0.904
0.904
0.882
0.850
0.844
0.844
0.852
0.858
0.828
0.840
0.874
0.898
0.882
0.854
0.852
0.854
0.836
0.818
0.820
0.822
0.832
0.834
0.832
0.836
0.824
0.806
0.790
0.774
0.764
0.772
0.776
0.800
0.808
0.798
0.830
0.824
0.818
0.812
0.796
0.794
0.814
0.848
0.868
0.922
0.988
0.994
0.960
0.926
0.910
0.880
0.876
0.870
0.880
0.902
0.912
0.886
0.868
0.880
0.882
0.882
0.870
0.816
0.810
0.798
0.790
0.798
0.820
0.850
0.848
0.860
0.880
0.858
0.820
0.814
0.810
0.806
0.798
0.790
0.802
0.808
0.818
0.802
0.812
0.822
0.830
0.828
0.828
0.856
0.866
0.874
0.880
0.862
0.848
0.846
0.842
0.860
0.886
0.864
0.888
0.908
0.892
0.908
0.874
0.870
0.850
0.818
0.812
0.790
0.786
0.790
0.784
0.782
0.774
0.782
0.774
0.782
0.830
0.854
0.898
0.904
0.874
0.890
0.892
0.858
0.852
0.864
0.870
0.850
0.878
0.906
0.906
0.958
0.968
0.970
0.982
0.958
0.980
0.994
0.998
0.946
0.946
0.954
0.936
0.930
0.910
0.906
0.904
0.878
0.840
0.864
0.852
0.868
0.880
0.874
0.840
0.816
0.840
0.850
0.876
0.894
0.896
0.890
0.896
0.878
0.872
0.882
0.848
0.852
0.856
0.846
0.834
0.822
0.792
0.818
0.864
0.922
0.930
0.936
0.976
0.976
0.948
0.910
0.906
0.886
0.874
0.886
0.898
0.888
0.882
0.884
0.900
0.894
0.896
0.904
0.918
0.934
0.910
0.948
0.942
0.900
0.860
0.862
0.866
0.878
0.900
0.916
0.906
0.898
0.892
0.886
0.912
0.912
0.928
0.932
0.904
0.888
0.874
0.852
0.850
0.850
0.824
0.834
0.844
0.836
0.850
0.888
0.902
0.888
0.930
0.930
0.900
0.938
0.934
0.922
0.950
0.938
0.934
0.962
0.956
0.960
0.974
0.962
0.940
0.948
0.928
0.932
0.942
0.936
0.952
0.966
0.956
0.934
0.926
0.880
0.914
0.908
0.900
0.936
0.920
0.916
0.888
0.886
0.864
0.822
0.840
0.880
0.932
0.984
1.006
0.976
0.998
1.004
0.968
0.968
0.962
0.978
0.964
0.942
0.926
0.928
0.932
0.942
0.944
0.926
0.912
0.914
0.898
0.866
0.866
0.850
0.826
0.814
0.808
0.804
0.810
0.828
0.858
0.892
0.922
0.900
0.854
0.858
0.864
0.854
0.854
0.872
0.916
0.928
0.900
0.946
0.938
0.980
0.998
0.992
0.968
0.928
0.932
0.938
0.934
0.928
0.954
0.980
0.982
1.010
1.012
0.990
0.972
0.952
0.932
0.962
0.978
0.952
0.532
0.394
0.286
0.608
0.896
0.870
0.876
0.852
0.846
0.816
0.804
0.798
0.798
0.810
0.842
0.866
0.908
0.918
0.946
0.922
0.934
0.906
0.900
0.894
0.888
0.876
0.862
0.872
0.864
0.854
0.860
0.876
0.862
0.878
0.892
0.898
0.916
0.950
1.002
0.996
1.008
0.980
0.932
0.912
0.878
0.864
0.862
0.844
0.852
0.866
0.876
0.856
0.870
0.854
0.862
0.864
0.852
0.834
0.800
0.792
0.776
0.764
0.772
0.758
0.750
0.792
0.858
0.930
0.980
0.890
0.912
0.908
0.912
0.896
0.858
0.856
0.850
0.840
0.846
0.864
0.886
0.878
0.888
0.914
0.928
0.950
0.948
0.952
0.954
0.948
0.948
0.958
0.964
0.934
0.898
0.886
0.864
0.832
0.840
0.832
0.846
0.874
0.848
0.822
0.808
0.812
0.818
0.830
0.826
0.824
0.870
0.878
0.868
0.868
0.870
0.838
0.824
0.816
0.792
0.778
0.800
0.826
0.878
0.912
0.950
0.930
0.908
0.852
0.858
0.852
0.860
0.892
0.930
0.968
0.974
0.992
1.008
0.956
0.910
0.890
0.858
0.832
0.814
0.796
0.794
0.770
0.768
0.772
0.760
0.752
0.758
0.742
0.754
0.746
0.736
0.750
0.764
0.782
0.780
0.790
0.786
0.802
0.782
0.766
0.760
0.752
0.734
0.724
0.738
0.734
0.762
0.758
0.800
0.810
0.834
0.816
0.786
0.786
0.772
0.772
0.762
0.758
0.738
0.744
0.742
0.734
0.728
0.728
0.746
0.752
0.766
0.756
0.780
0.788
0.796
0.794
0.768
0.766
0.750
0.748
0.764
0.838
0.942
0.994
0.936
0.960
0.962
0.902
0.852
0.900
0.960
0.964
0.954
0.934
0.900
0.886
0.908
0.890
0.874
0.844
0.832
0.848
0.864
0.874
0.878
0.868
0.862
0.848
0.850
0.850
0.856
0.852
0.874
0.874
0.916
0.932
0.922
0.894
0.890
0.880
0.864
0.836
0.840
0.860
0.870
0.896
0.904
0.898
0.906
0.920
0.906
0.888
0.864
0.840
0.824
0.816
0.828
0.848
0.834
0.818
0.828
0.834
0.820
0.818
0.824
0.844
0.828
0.814
0.824
0.830
0.814
0.828
0.830
0.844
0.856
0.874
0.880
0.866
0.880
0.864
0.866
0.860
0.830
0.824
0.818
0.814
0.820
0.836
0.834
0.858
0.884
0.896
0.862
0.830
0.832
0.850
0.864
0.880
0.872
0.860
0.858
0.852
0.848
0.850
0.864
0.882
0.884
0.900
0.932
0.908
0.894
0.900
0.888
0.866
0.830
0.828
0.822
0.814
0.840
0.894
0.922
0.906
0.902
0.866
0.860
0.840
0.804
0.808
0.794
0.782
0.798
0.816
0.816
0.802
0.786
0.788
0.796
0.800
0.828
0.812
0.824
0.828
0.824
0.820
0.836
0.832
0.822
0.822
0.828
0.816
0.794
0.788
0.804
0.816
0.822
0.826
0.850
0.838
0.844
0.856
0.852
0.880
0.872
0.908
0.880
0.884
0.884
0.894
0.882
0.874
0.884
0.894
0.878
0.872
0.844
0.822
0.820
0.810
0.822
0.838
0.860
0.876
0.844
0.844
0.846
0.836
0.832
0.830
0.834
0.850
0.832
0.810
0.830
0.852
0.864
0.856
0.862
0.850
0.850
0.856
0.850
0.854
0.866
0.880
0.856
0.842
0.846
0.836
0.846
0.868
0.904
0.896
0.910
0.860
0.858
0.852
0.820
0.824
0.816
0.810
0.786
0.784
0.802
0.822
0.812
0.874
0.856
0.856
0.858
0.866
0.856
0.826
0.822
0.830
0.844
0.846
0.810
0.782
0.778
0.760
0.762
0.758
0.782
0.814
0.828
0.872
0.902
0.898
0.946
0.958
0.954
0.900
0.892
0.884
0.838
0.830
0.836
0.852
0.848
0.870
0.876
0.922
0.922
0.920
0.912
0.898
0.896
0.848
0.852
0.838
0.832
0.848
0.876
0.886
0.884
0.904
0.930
0.892
0.910
0.926
0.930
0.902
0.900
0.904
0.884
0.886
0.908
0.916
0.900
0.890
0.878
0.866
0.840
0.816
0.828
0.834
0.834
0.822
0.826
0.860
0.884
0.920
0.912
0.900
0.888
0.870
0.910
0.894
0.892
0.862
0.874
0.916
0.868
0.870
0.838
0.824
0.810
0.794
0.774
0.790
0.812
0.834
0.860
0.890
0.888
0.926
0.952
0.928
0.944
0.958
0.952
0.930
0.934
0.936
0.938
0.934
0.896
0.884
0.872
0.872
0.884
0.868
0.880
0.864
0.836
0.834
0.868
0.894
0.900
0.896
0.902
0.900
0.892
0.884
0.864
0.848
0.854
0.880
0.896
0.904
0.916
0.928
0.948
0.954
0.940
0.908
0.868
0.842
0.842
0.848
0.848
0.870
0.928
0.932
0.976
0.966
0.946
0.896
0.862
0.854
0.826
0.816
0.830
0.852
0.896
0.940
0.922
0.954
0.970
0.938
0.954
0.940
0.954
0.948
0.948
0.958
0.932
0.938
0.958
0.934
0.956
0.980
0.956
0.964
0.966
0.936
0.958
0.972
0.930
0.938
0.948
0.902
0.906
0.920
0.930
0.894
0.920
0.910
0.900
0.906
0.894
0.884
0.894
0.880
0.922
0.912
0.948
0.940
0.924
0.906
0.906
0.890
0.870
0.856
0.858
0.858
0.908
0.960
0.932
0.964
0.988
0.998
0.942
0.932
0.938
0.944
0.950
0.948
0.920
0.920
0.940
0.906
0.884
0.878
0.888
0.880
0.860
0.840
0.814
0.798
0.790
0.804
0.842
0.872
0.894
0.872
0.828
0.868
0.942
0.980
0.982
0.966
0.962
0.950
0.928
0.890
0.890
0.924
0.958
0.986
0.960
0.960
0.934
0.900
0.894
0.888
0.874
0.844
0.846
0.838
0.834
0.844
0.830
0.808
0.830
0.872
0.930
0.944
0.988
0.950
0.926
0.950
0.900
0.918
0.954
0.990
0.984
0.938
0.936
0.928
0.926
0.948
0.934
0.954
0.974
0.976
0.998
0.974
0.974
0.930
0.898
0.904
0.920
0.914
0.902
0.914
0.912
0.904
0.930
0.960
0.902
0.910
0.918
0.936
0.968
0.974
0.982
0.972
0.942
0.958
0.972
0.964
0.970
0.968
0.994
0.972
0.956
0.940
0.914
0.902
0.890
0.884
0.904
0.914
0.940
0.964
0.922
0.934
0.942
0.946
0.930
0.890
0.888
0.878
0.856
0.876
0.898
0.910
0.922
0.900
0.894
0.888
0.892
0.874
0.876
0.876
0.848
0.834
0.822
0.826
0.814
0.830
0.854
0.878
0.908
0.876
0.850
0.838
0.826
0.840
0.822
0.812
0.820
0.830
0.848
0.878
0.896
0.888
0.904
0.934
0.950
0.900
0.920
0.934
0.948
0.886
0.926
0.930
0.926
0.912
0.892
0.878
0.866
0.864
0.880
0.914
0.960
0.960
0.982
0.984
0.976
0.968
0.982
0.966
0.964
0.954
0.944
0.946
0.940
0.948
0.946
0.908
0.922
0.920
0.946
0.908
0.918
0.932
0.904
0.888
0.862
0.840
0.858
0.908
0.924
0.918
0.952
0.960
0.996
0.982
0.986
0.966
0.964
0.948
0.952
0.962
0.952
0.948
0.944
0.918
0.920
0.916
0.934
0.940
0.962
0.984
0.982
0.978
0.986
0.992
0.950
0.976
0.958
0.968
0.914
0.934
0.958
0.980
0.964
0.972
0.978
0.956
0.934
0.918
0.914
0.918
0.928
0.938
0.916
0.926
0.910
0.906
0.902
0.906
0.898
0.904
0.916
0.908
0.906
0.924
0.912
0.904
0.912
0.902
0.900
0.902
0.888
0.874
0.852
0.840
0.862
0.872
0.898
0.884
0.836
0.838
0.826
0.810
0.778
0.782
0.756
0.742
0.728
0.716
0.690
0.694
0.690
0.690
0.686
0.690
0.688
0.684
0.700
0.696
0.712
0.716
0.712
0.726
0.722
0.708
0.726
0.720
0.722
0.710
0.706
0.750
0.770
0.764
0.756
0.762
0.752
0.744
0.742
0.742
0.732
0.744
0.748
0.764
0.756
0.756
0.754
0.754
0.756
0.762
0.746
0.746
0.752
0.750
0.752
0.746
0.736
0.748
0.746
0.758
0.756
0.754
0.756
0.764
0.750
0.752
0.748
0.734
0.728
0.700
0.688
0.688
0.674
0.680
0.668
0.672
0.664
0.662
0.664
0.656
0.652
0.660
0.660
0.666
0.666
0.658
0.654
0.648
0.636
0.638
0.634
0.628
0.634
0.622
0.622
0.610
0.592
0.596
0.600
0.592
0.590
0.596
0.598
0.604
0.614
0.606
0.608
0.624
0.642
0.648
0.644
0.650
0.634
0.634
0.632
0.628
0.638
0.648
0.660
0.664
0.688
0.686
0.684
0.706
0.716
0.720
0.762
0.780
0.754
0.748
0.782
0.734
0.686
0.710
0.690
0.706
0.684
0.704
0.666
0.678
0.674
0.676
0.682
0.256
0.416
0.670
0.678
0.666
0.650
0.674
0.682
0.680
0.676
0.664
0.650
0.646
0.666
0.652
0.414
0.234
0.658
0.628
0.636
0.654
0.280
0.326
0.328
0.318
0.850
0.408
0.216
0.408
0.614
0.614
0.306
0.300
0.608
0.618
0.610
0.604
0.610
0.604
0.600
0.602
0.608
0.608
0.612
0.612
0.630
0.610
0.630
0.618
0.536
0.682
0.614
0.610
0.592
0.602
0.592
0.586
0.588
0.582
0.570
0.578
0.574
0.572
0.570
0.578
0.574
0.562
0.564
0.560
0.570
0.576
0.578
0.588
0.592
0.608
0.624
0.634
0.620
0.610
0.604
0.598
0.580
0.578
0.574
0.574
0.574
0.582
0.578
0.576
0.578
0.576
0.586
0.590
0.586
0.590
0.602
0.614
0.628
0.638
0.644
0.630
0.616
0.616
0.618
0.620
0.608
0.602
0.600
0.606
0.636
0.650
0.666
0.678
0.668
0.658
0.656
0.656
0.658
0.662
0.660
0.656
0.654
0.656
0.648
0.654
0.666
0.656
0.658
0.660
0.654
0.660
0.658
0.660
0.656
0.662
0.664
0.660
0.706
0.698
0.706
0.710
0.726
0.702
0.698
0.672
0.694
0.726
0.778
0.770
0.778
0.796
0.788
0.796
0.808
0.806
0.798
0.798
0.788
0.794
0.786
0.794
0.804
0.792
0.804
0.824
0.840
0.864
0.836
0.850
0.868
0.870
0.856
0.830
0.784
0.786
0.776
0.784
0.784
0.804
0.836
0.824
0.814
0.826
0.820
0.838
0.850
0.862
0.844
0.810
0.780
0.768
0.756
0.716
0.722
0.712
0.748
0.766
0.752
0.750
0.744
0.730
0.708
0.760
0.784
0.874
0.890
0.866
0.924
0.932
0.888
0.834
0.842
0.850
0.860
0.840
0.836
0.826
0.818
0.794
0.804
0.814
0.810
0.848
0.872
0.842
0.868
0.844
0.824
0.814
0.816
0.802
0.798
0.794
0.764
0.756
0.744
0.722
0.718
0.720
0.714
0.732
0.772
0.760
0.760
0.766
0.768
0.752
0.736
0.744
0.748
0.776
0.804
0.802
0.808
0.820
0.844
0.842
0.850
0.848
0.844
0.856
0.840
0.850
0.850
0.838
0.832
0.808
0.802
0.830
0.838
0.854
0.850
0.862
0.848
0.828
0.826
0.802
0.788
0.788
0.788
0.770
0.780
0.788
0.802
0.824
0.810
0.816
0.834
0.822
0.828
0.806
0.790
0.800
0.800
0.796
0.788
0.764
0.770
0.784
0.806
0.822
0.818
0.822
0.806
0.810
0.790
0.784
0.778
0.766
0.766
0.774
0.768
0.772
0.800
0.836
0.848
0.870
0.852
0.846
0.822
0.804
0.778
0.770
0.730
0.746
0.756
0.784
0.820
0.834
0.854
0.856
0.826
0.864
0.862
0.866
0.870
0.840
0.844
0.858
0.836
0.822
0.830
0.866
0.864
0.914
0.910
0.890
0.888
0.900
0.906
0.880
0.870
0.858
0.868
0.878
0.908
0.896
0.932
0.914
0.932
0.930
0.936
0.930
0.954
0.974
0.970
0.988
0.944
0.956
0.898
0.972
0.986
0.942
0.978
0.932
0.900
0.906
0.870
0.860
0.858
0.838
0.844
0.812
0.810
0.804
0.810
0.802
0.820
0.822
0.842
0.846
0.854
0.862
0.848
0.830
0.794
0.774
0.786
0.786
0.796
0.820
0.844
0.842
0.878
0.890
0.864
0.894
0.910
0.894
0.918
0.906
0.920
0.940
0.952
0.958
0.936
0.934
0.926
0.908
0.924
0.910
0.938
0.912
0.932
0.964
0.970
0.918
0.904
0.896
0.884
0.890
0.908
0.924
0.926
0.890
0.854
0.860
0.884
0.912
0.920
0.906
0.896
0.890
0.890
0.862
0.862
0.868
0.884
0.902
0.898
0.900
0.924
0.910
0.900
0.894
0.890
0.882
0.858
0.884
0.908
0.936
0.936
0.882
0.888
0.896
0.878
0.870
0.868
0.858
0.866
0.860
0.828
0.862
0.878
0.894
0.952
0.962
0.940
0.910
0.870
0.858
0.852
0.856
0.842
0.856
0.896
0.898
0.946
0.972
0.978
0.986
0.916
0.906
0.910
0.896
0.874
0.880
0.874
0.888
0.874
0.884
0.910
0.942
0.984
0.958
0.958
0.912
0.908
0.922
0.934
0.932
0.940
0.904
0.894
0.892
0.868
0.838
0.836
0.850
0.852
0.912
0.954
0.964
0.938
0.940
0.924
0.914
0.910
0.914
0.928
0.936
0.956
0.970
0.952
0.946
0.934
0.900
0.906
0.906
0.900
0.914
0.926
0.944
0.960
0.950
0.960
0.948
0.932
0.932
0.910
0.914
0.930
0.908
0.912
0.926
0.910
0.922
0.908
0.898
0.884
0.858
0.828
0.812
0.824
0.844
0.838
0.866
0.874
0.890
0.922
0.926
0.928
0.940
0.912
0.910
0.912
0.908
0.932
0.948
0.960
0.948
0.964
0.952
0.930
0.922
0.902
0.900
0.906
0.912
0.930
0.926
0.934
0.950
0.942
0.940
0.932
0.914
0.908
0.892
0.900
0.892
0.864
0.824
0.822
0.838
0.868
0.872
0.914
0.904
0.878
0.874
0.896
0.910
0.896
0.924
0.936
0.932
0.942
0.938
0.934
0.950
0.936
0.934
0.934
0.942
0.966
0.958
0.952
0.918
0.906
0.910
0.894
0.900
0.902
0.886
0.894
0.910
0.912
0.930
0.948
0.938
0.932
0.922
0.890
0.852
0.818
0.824
0.832
0.844
0.872
0.872
0.896
0.906
0.874
0.878
0.886
0.882
0.902
0.904
0.902
0.910
0.916
0.908
0.924
0.918
0.908
0.918
0.920
0.918
0.942
0.960
0.960
0.974
0.958
0.954
0.934
0.928
0.930
0.926
0.916
0.916
0.920
0.908
0.918
0.924
0.926
0.960
0.974
0.960
0.954
0.934
0.912
0.892
0.880
0.872
0.840
0.844
0.870
0.892
0.898
0.904
0.878
0.886
0.886
0.872
0.886
0.908
0.908
0.920
0.926
0.920
0.904
0.910
0.900
0.886
0.894
0.906
0.908
0.926
0.934
0.938
0.952
0.940
0.932
0.936
0.924
0.906
0.902
0.908
0.910
0.922
0.938
0.922
0.932
0.942
0.926
0.942
0.952
0.946
0.956
0.954
0.936
0.944
0.944
0.926
0.928
0.924
0.862
0.868
0.868
0.882
0.884
0.900
0.924
0.922
0.938
0.954
0.936
0.916
0.898
0.862
0.834
0.854
0.878
0.882
0.896
0.924
0.902
0.864
0.924
0.948
0.972
0.942
0.944
0.942
0.932
0.922
0.928
0.936
0.924
0.942
0.948
0.944
0.932
0.918
0.906
0.894
0.866
0.870
0.866
0.872
0.872
0.866
0.874
0.886
0.876
0.854
0.886
0.888
0.852
0.854
0.862
0.864
0.862
0.874
0.880
0.868
0.886
0.926
0.894
0.896
0.844
0.850
0.858
0.850
0.840
0.834
0.824
0.828
0.838
0.840
0.842
0.848
0.848
0.840
0.840
0.842
0.830
0.828
0.832
0.836
0.844
0.854
0.864
0.862
0.854
0.862
0.856
0.864
0.870
0.866
0.870
0.866
0.872
0.858
0.848
0.852
0.844
0.836
0.850
0.878
0.860
0.862
0.888
0.864
0.866
0.856
0.852
0.832
0.816
0.818
0.818
0.848
0.862
0.876
0.902
0.924
0.904
0.920
0.924
0.888
0.876
0.854
0.842
0.840
0.838
0.844
0.848
0.846
0.864
0.872
0.880
0.878
0.880
0.870
0.864
0.870
0.880
0.866
0.876
0.860
0.900
0.882
0.868
0.842
0.826
0.802
0.750
0.766
0.784
0.808
0.822
0.804
0.812
0.822
0.810
0.818
0.798
0.792
0.776
0.780
0.780
0.776
0.788
0.800
0.816
0.838
0.842
0.848
0.836
0.792
0.786
0.786
0.794
0.790
0.774
0.762
0.764
0.770
0.768
0.774
0.802
0.828
0.836
0.840
0.844
0.854
0.832
0.828
0.808
0.790
0.762
0.746
0.736
0.730
0.742
0.744
0.774
0.782
0.824
0.842
0.854
0.862
0.832
0.832
0.846
0.842
0.842
0.846
0.850
0.856
0.876
0.890
0.924
0.936
0.928
0.912
0.876
0.872
0.868
0.878
0.888
0.886
0.896
0.920
0.918
0.932
0.940
0.910
0.882
0.896
0.888
0.896
0.872
0.840
0.824
0.862
0.880
0.876
0.890
0.902
0.920
0.964
0.988
0.986
0.978
1.016
1.024
1.018
0.984
0.970
0.934
0.888
0.888
0.880
0.864
0.854
0.854
0.864
0.930
0.928
0.912
0.882
0.880
0.890
0.878
0.884
0.898
0.926
0.918
0.930
0.916
0.900
0.892
0.898
0.900
0.902
0.922
0.928
0.952
0.964
0.964
0.982
0.970
1.000
1.006
0.976
0.940
0.936
0.934
0.922
0.922
0.926
0.926
0.894
0.902
0.928
0.922
0.886
0.870
0.888
0.902
0.902
0.894
0.890
0.892
0.894
0.940
0.968
0.978
0.964
0.928
0.888
0.932
0.926
0.938
0.940
0.946
0.934
0.930
0.916
0.920
0.932
0.940
0.930
0.932
0.940
0.946
0.928
0.932
0.948
0.920
0.920
0.900
0.872
0.870
0.900
0.954
0.958
1.000
1.018
0.976
0.962
0.924
0.906
0.898
0.894
0.888
0.892
0.894
0.892
0.878
0.878
0.878
0.888
0.888
0.902
0.906
0.910
0.918
0.886
0.888
0.884
0.898
0.886
0.892
0.904
0.888
0.882
0.902
0.896
0.878
0.880
0.884
0.878
0.872
0.862
0.862
0.854
0.834
0.830
0.836
0.830
0.822
0.822
0.816
0.816
0.796
0.792
0.802
0.808
0.820
0.826
0.832
0.836
0.848
0.842
0.856
0.880
0.912
0.918
0.932
0.922
0.902
0.908
0.890
0.858
0.866
0.880
0.876
0.888
0.888
0.878
0.902
0.902
0.888
0.862
0.890
0.864
0.844
0.834
0.818
0.792
0.772
0.754
0.742
0.782
0.812
0.822
0.854
0.870
0.878
0.870
0.890
0.904
0.904
0.874
0.894
0.888
0.896
0.918
0.914
0.908
0.916
0.896
0.894
0.894
0.868
0.872
0.880
0.882
0.876
0.860
0.844
0.834
0.814
0.800
0.810
0.818
0.834
0.862
0.868
0.880
0.900
0.884
0.898
0.902
0.880
0.882
0.886
0.886
0.906
0.896
0.912
0.922
0.914
0.924
0.942
0.926
0.916
0.926
0.908
0.906
0.900
0.908
0.924
0.914
0.912
0.910
0.870
0.852
0.836
0.840
0.850
0.870
0.904
0.900
0.898
0.894
0.886
0.892
0.896
0.880
0.904
0.920
0.910
0.934
0.928
0.924
0.926
0.900
0.846
0.856
0.914
0.940
0.964
0.974
0.968
0.962
0.968
0.974
0.986
0.952
1.002
0.942
0.952
0.956
0.934
0.910
0.874
0.852
0.852
0.838
0.832
0.828
0.836
0.830
0.844
0.874
0.918
0.940
0.924
0.890
0.896
0.880
0.864
0.838
0.838
0.848
0.826
0.822
0.814
0.828
0.844
0.882
0.936
0.962
0.980
0.968
0.942
0.908
0.890
0.844
0.828
0.826
0.834
0.832
0.826
0.852
0.874
0.892
0.888
0.894
0.876
0.904
0.908
0.886
0.910
0.926
0.960
0.900
0.856
0.842
0.828
0.820
0.836
0.822
0.822
0.820
0.810
0.794
0.790
0.808
0.826
0.838
0.854
0.866
0.862
0.864
0.864
0.880
0.910
0.924
0.920
0.938
0.946
0.906
0.932
0.936
0.902
0.908
0.902
0.894
0.912
0.900
0.900
0.926
0.906
0.922
0.928
0.916
0.928
0.942
0.912
0.934
0.930
0.940
0.902
0.918
0.910
0.882
0.870
0.862
0.860
0.870
0.890
0.942
0.972
0.984
0.968
0.934
0.906
0.878
0.838
0.830
0.826
0.810
0.804
0.832
0.870
0.882
0.922
0.936
0.924
0.926
0.956
0.974
0.994
1.036
0.990
1.028
1.074
1.060
1.072
1.054
1.056
1.030
1.018
1.014
1.014
0.982
0.950
0.932
0.936
0.958
0.956
0.984
0.972
0.978
0.964
0.940
0.950
0.938
0.922
0.916
0.882
0.888
0.894
0.876
0.892
0.896
0.900
0.900
0.884
0.856
0.822
0.820
0.818
0.812
0.824
0.842
0.848
0.862
0.884
0.906
0.914
0.944
0.956
0.934
0.930
0.914
0.936
0.958
0.944
0.948
0.934
0.930
0.932
0.910
0.920
0.920
0.928
0.938
0.926
0.924
0.926
0.914
0.914
0.920
0.936
0.930
0.950
0.948
0.930
0.944
0.984
0.968
0.972
0.952
0.914
0.918
0.902
0.892
0.882
0.876
0.894
0.936
0.934
0.936
0.938
0.946
0.922
0.924
0.910
0.940
0.964
0.932
0.908
0.910
0.908
0.902
0.910
0.914
0.916
0.910
0.890
0.898
0.890
0.862
0.846
0.836
0.818
0.812
0.808
0.804
0.810
0.812
0.804
0.788
0.812
0.842
0.876
0.876
0.908
0.920
0.894
0.898
0.916
0.932
0.958
0.990
0.958
0.982
1.000
0.962
0.996
1.000
0.962
0.984
0.994
0.980
0.952
0.970
0.960
0.946
0.942
0.934
0.932
0.942
0.936
0.966
0.980
0.980
0.986
0.976
0.968
0.956
0.924
0.932
0.930
0.914
0.948
0.960
0.972
0.972
0.942
0.944
0.934
0.918
0.938
0.950
0.944
0.952
0.954
0.944
0.962
0.960
0.964
0.974
0.950
0.948
0.940
0.910
0.922
0.930
0.918
0.944
0.962
0.936
0.934
0.914
0.892
0.860
0.844
0.836
0.850
0.868
0.878
0.908
0.928
0.916
0.936
0.944
0.942
0.940
0.928
0.914
0.918
0.932
0.914
0.922
0.926
0.924
0.930
0.920
0.910
0.912
0.910
0.894
0.900
0.904
0.896
0.906
0.906
0.900
0.904
0.918
0.908
0.924
0.924
0.908
0.930
0.944
0.936
0.952
0.978
0.986
1.020
1.036
1.016
1.012
1.014
1.004
1.006
0.974
0.978
0.990
0.962
0.970
0.986
0.958
0.982
0.980
0.958
0.980
0.952
0.946
0.936
0.928
0.932
0.934
0.938
0.960
0.948
0.964
0.968
0.960
0.962
0.964
0.958
0.944
0.934
0.922
0.920
0.894
0.890
0.874
0.840
0.830
0.834
0.854
0.888
0.892
0.916
0.938
0.916
0.938
0.954
0.938
0.962
0.976
0.948
0.936
0.940
0.926
0.934
0.952
0.966
0.972
0.994
0.996
0.996
0.998
0.980
0.972
0.966
0.954
0.956
0.964
0.942
0.964
0.982
0.958
0.980
1.002
0.984
1.004
1.000
0.984
1.006
1.022
1.000
1.014
0.996
1.002
1.008
0.986
0.996
0.988
0.988
1.002
0.986
0.996
0.992
0.984
1.000
1.004
1.010
1.008
0.998
1.010
1.008
0.992
1.006
0.996
0.994
1.018
0.986
0.992
0.988
0.960
0.958
0.970
0.960
0.954
0.964
0.950
0.946
0.968
0.954
0.956
0.950
0.926
0.892
0.850
0.862
0.874
0.894
0.884
0.902
0.918
0.900
0.920
0.930
0.928
0.924
0.930
0.926
0.916
0.932
0.948
0.934
0.954
0.972
0.972
0.968
0.970
0.956
0.948
0.946
0.942
0.944
0.952
0.956
0.946
0.962
0.952
0.926
0.930
0.934
0.936
0.948
0.970
0.966
0.974
0.984
0.982
0.994
0.998
0.968
0.972
0.956
0.916
0.914
0.902
0.900
0.904
0.898
0.888
0.870
0.862
0.836
0.836
0.816
0.790
0.820
0.850
0.894
0.932
0.938
0.942
0.976
0.996
1.000
1.020
1.038
1.052
1.056
1.040
1.032
1.006
0.988
0.970
0.954
0.952
0.946
0.934
0.938
0.922
0.926
0.928
0.948
0.924
0.870
0.862
0.852
0.874
0.950
1.028
1.066
1.066
1.056
1.022
0.990
0.956
0.912
0.890
0.914
0.942
0.972
0.980
0.974
0.932
0.926
0.940
0.968
0.954
0.946
0.912
0.894
0.898
0.908
0.902
0.916
0.940
0.954
0.932
0.936
0.926
0.900
0.896
0.884
0.876
0.854
0.832
0.818
0.824
0.864
0.890
0.898
0.898
0.872
0.844
0.864
0.886
0.912
0.930
0.940
0.932
0.942
0.938
0.938
0.926
0.926
0.920
0.936
0.924
0.936
0.944
0.908
0.872
0.898
0.910
0.900
0.898
0.910
0.934
0.938
0.954
0.976
0.964
0.982
0.996
0.990
0.998
0.966
0.974
0.980
0.976
0.988
0.982
0.958
0.966
0.960
0.946
0.952
0.944
0.944
0.938
0.914
0.918
0.908
0.888
0.856
0.836
0.830
0.838
0.856
0.870
0.888
0.912
0.910
0.928
0.930
0.924
0.940
0.932
0.930
0.944
0.950
0.932
0.960
0.974
0.984
0.996
0.988
0.982
0.998
0.982
0.980
0.986
0.984
0.998
1.012
1.004
1.008
1.006
1.014
0.998
0.988
0.982
0.990
0.972
0.992
0.970
0.950
0.960
0.944
0.920
0.894
0.882
0.854
0.846
0.848
0.850
0.874
0.876
0.886
0.902
0.936
0.932
0.952
0.950
0.922
0.946
0.954
0.950
0.974
0.986
0.980
0.986
0.958
0.944
0.940
0.922
0.922
0.936
0.940
0.956
0.972
0.968
0.984
0.968
0.968
0.976
0.950
0.966
0.960
0.956
0.958
0.962
0.938
0.950
0.954
0.918
0.938
0.950
0.938
0.958
0.974
0.964
0.974
0.968
0.954
0.958
0.932
0.932
0.938
0.924
0.932
0.930
0.924
0.932
0.922
0.930
0.942
0.944
0.920
0.908
0.904
0.866
0.866
0.854
0.834
0.820
0.820
0.808
0.824
0.828
0.842
0.876
0.924
0.922
0.954
0.988
0.992
1.004
0.940
0.956
0.976
0.958
0.962
0.964
0.976
0.982
0.974
0.980
0.982
0.964
0.980
0.982
0.996
0.972
0.978
0.974
0.954
0.956
0.946
0.938
0.966
0.964
0.958
0.958
0.952
0.954
0.960
0.968
0.962
0.970
0.952
0.880
0.888
0.896
0.868
0.866
0.910
0.976
0.986
0.974
0.964
0.950
0.930
0.884
0.900
0.924
0.940
0.940
0.948
0.946
0.952
0.944
0.934
0.926
0.930
0.930
0.944
0.948
0.952
0.932
0.906
0.918
0.892
0.858
0.848
0.864
0.858
0.876
0.890
0.892
0.892
0.904
0.914
0.928
0.946
0.954
0.980
1.004
0.994
0.982
0.966
0.944
0.936
0.950
0.956
0.964
0.976
0.958
0.966
0.984
0.980
0.976
0.958
0.954
0.972
0.984
0.996
0.972
0.980
0.978
0.960
0.966
0.960
0.952
0.950
0.930
0.936
0.928
0.924
0.936
0.940
0.960
0.986
0.962
0.966
0.944
0.938
0.944
0.928
0.918
0.918
0.878
0.940
1.010
1.074
1.000
0.938
0.900
0.864
0.852
0.830
0.804
0.776
0.772
0.806
0.784
0.776
0.772
0.792
0.812
0.822
0.840
0.844
0.838
0.832
0.832
0.820
0.794
0.816
0.832
0.816
0.832
0.884
0.934
0.948
0.944
0.908
0.900
0.944
0.970
0.996
0.988
0.968
0.966
0.934
0.922
0.894
0.876
0.866
0.854
0.836
0.828
0.824
0.822
0.816
0.808
0.826
0.822
0.864
0.900
0.900
0.888
0.910
0.916
0.882
0.888
0.896
0.894
0.908
0.924
0.866
0.858
0.862
0.870
0.888
0.954
0.978
0.988
0.960
0.942
0.920
0.872
0.838
0.852
0.866
0.904
0.928
0.956
0.946
0.938
0.934
0.936
0.926
0.900
0.898
0.906
0.926
0.936
0.956
0.976
0.966
0.950
0.946
0.946
0.918
0.930
0.936
0.950
0.940
0.974
0.986
0.944
0.972
0.976
0.930
0.944
0.924
0.894
0.878
0.864
0.872
0.876
0.884
0.880
0.896
0.900
0.898
0.912
0.928
0.920
0.948
0.942
0.944
0.956
0.974
0.918
0.924
0.934
0.940
0.920
0.918
0.916
0.896
0.908
0.918
0.922
0.940
0.942
0.946
0.956
0.926
0.942
0.946
0.922
0.930
0.924
0.912
0.922
0.930
0.916
0.928
0.954
0.956
0.986
0.990
0.978
0.980
0.948
0.938
0.936
0.924
0.930
0.946
0.932
0.922
0.894
0.858
0.852
0.868
0.878
0.888
0.916
0.936
0.954
0.970
0.988
0.994
1.010
0.972
0.956
0.962
0.940
0.946
0.948
0.934
0.948
0.978
0.976
0.990
0.984
0.970
0.962
0.950
0.934
0.920
0.918
0.908
0.922
0.934
0.922
0.938
0.946
0.912
0.860
0.872
0.876
0.878
0.892
0.950
0.996
1.002
0.948
0.914
0.942
0.968
0.984
0.990
0.998
0.992
0.982
0.970
0.968
0.972
0.958
0.958
0.966
0.966
0.968
0.976
0.982
0.990
0.972
0.958
0.952
0.950
0.940
0.920
0.926
0.910
0.890
0.890
0.868
0.856
0.860
0.846
0.830
0.848
0.874
0.876
0.904
0.916
0.900
0.890
0.834
0.852
0.830
0.814
0.828
0.866
0.924
0.972
0.988
0.976
0.976
0.964
0.954
0.940
0.918
0.900
0.864
0.830
0.842
0.852
0.866
0.892
0.898
0.890
0.890
0.876
0.868
0.864
0.850
0.870
0.894
0.914
0.930
0.938
0.918
0.904
0.896
0.888
0.862
0.868
0.886
0.882
0.862
0.856
0.830
0.820
0.814
0.810
0.806
0.810
0.816
0.826
0.834
0.814
0.824
0.814
0.800
0.784
0.752
0.764
0.768
0.788
0.818
0.808
0.816
0.826
0.812
0.814
0.830
0.826
0.810
0.824
0.846
0.824
0.846
0.844
0.834
0.834
0.836
0.834
0.858
0.874
0.878
0.896
0.908
0.910
0.920
0.918
0.904
0.892
0.874
0.878
0.872
0.874
0.884
0.894
0.894
0.904
0.918
0.930
0.930
0.930
0.928
0.928
0.882
0.902
0.886
0.898
0.888
0.902
0.912
0.914
0.948
0.940
0.954
0.962
0.934
0.934
0.904
0.920
0.916
0.924
0.952
0.938
0.948
0.942
0.934
0.898
0.868
0.876
0.866
0.844
0.872
0.886
0.890
0.894
0.884
0.846
0.814
0.788
0.772
0.724
0.712
0.722
0.714
0.678
0.684
0.672
0.662
0.656
0.654
0.648
0.652
0.678
0.756
0.770
0.766
0.774
0.778
0.776
0.786
0.772
0.782
0.770
0.760
0.706
0.708
0.676
0.690
0.672
0.664
0.670
0.660
0.660
0.664
0.646
0.654
0.644
0.636
0.630
0.620
0.644
0.632
0.632
0.618
0.628
0.626
0.628
0.630
0.640
0.664
0.680
0.672
0.672
0.666
0.676
0.672
0.674
0.672
0.654
0.646
0.644
0.626
0.636
0.632
0.620
0.628
0.620
0.616
0.612
0.616
0.610
0.610
0.612
0.616
0.618
0.614
0.608
0.606
0.612
0.608
0.614
0.610
0.602
0.600
0.598
0.602
0.596
0.600
0.604
0.596
0.598
0.594
0.596
0.594
0.596
0.590
0.592
0.594
0.598
0.602
0.606
0.612
0.628
0.658
0.686
0.680
0.684
0.680
0.674
0.672
0.654
0.664
0.640
0.648
0.650
0.660
0.668
0.668
0.668
0.664
0.666
0.654
0.660
0.654
0.666
0.664
0.716
0.730
0.744
0.734
0.722
0.708
0.738
0.768
0.770
0.776
0.776
0.742
0.760
0.832
0.862
0.896
0.904
0.896
0.876
0.824
0.826
0.852
0.840
0.850
0.890
0.936
0.958
0.950
0.942
0.924
0.902
0.888
0.864
0.846
0.864
0.890
0.940
0.920
0.910
0.918
0.896
0.872
0.864
0.858
0.856
0.850
0.816
0.800
0.824
0.866
0.868
0.850
0.820
0.838
0.828
0.862
0.916
0.956
0.950
1.012
1.002
0.938
0.940
0.918
0.922
0.930
0.952
0.956
0.978
0.998
1.002
0.964
0.962
0.970
0.962
0.960
0.974
1.030
0.976
0.938
0.910
0.922
0.966
0.950
0.980
0.976
0.874
0.876
0.902
0.914
0.924
0.910
0.888
0.918
0.938
0.948
0.980
0.972
0.974
0.960
0.958
0.938
0.954
0.974
0.988
0.998
0.934
0.966
0.998
0.984
0.964
0.952
0.972
0.946
0.974
0.982
0.970
0.954
0.974
0.966
0.962
0.894
0.894
0.902
0.926
0.914
0.924
0.912
0.870
0.892
0.888
0.864
0.884
0.910
0.880
0.882
0.872
0.872
0.856
0.848
0.854
0.878
0.894
0.926
0.936
0.928
0.898
0.898
0.918
0.906
0.916
0.882
0.900
0.906
0.918
0.882
0.884
0.866
0.864
0.846
0.860
0.864
0.870
0.840
0.812
0.836
0.836
0.838
0.838
0.834
0.842
0.842
0.836
0.792
0.792
0.794
0.786
0.776
0.770
0.750
0.730
0.738
0.734
0.738
0.752
0.762
0.760
0.794
0.792
0.806
0.796
0.772
0.744
0.746
0.782
0.816
0.804
0.834
0.826
0.808
0.822
0.834
0.838
0.866
0.896
0.944
0.932
0.894
0.882
0.864
0.818
0.808
0.800
0.758
0.736
0.744
0.762
0.836
0.832
0.824
0.848
0.868
0.876
0.860
0.846
0.808
0.790
0.782
0.758
0.724
0.732
0.770
0.814
0.806
0.794
0.818
0.832
0.816
0.826
0.822
0.808
0.808
0.814
0.812
0.822
0.824
0.828
0.800
0.786
0.778
0.768
0.762
0.762
0.742
0.740
0.730
0.716
0.728
0.712
0.700
0.724
0.766
0.760
0.770
0.774
0.772
0.754
0.756
0.710
0.694
0.688
0.696
0.714
0.710
0.706
0.720
0.706
0.702
0.716
0.714
0.746
0.740
0.766
0.736
0.744
0.714
0.718
0.716
0.708
0.712
0.702
0.696
0.680
0.690
0.678
0.686
0.692
0.692
0.710
0.704
0.732
0.710
0.724
0.702
0.696
0.694
0.692
0.686
0.672
0.662
0.662
0.652
0.652
0.652
0.644
0.650
0.656
0.642
0.648
0.650
0.640
0.646
0.650
0.642
0.626
0.630
0.630
0.638
0.632
0.650
0.652
0.638
0.644
0.692
0.662
0.674
0.698
0.710
0.678
0.674
0.676
0.666
0.668
0.662
0.662
0.664
0.670
0.682
0.676
0.662
0.652
0.660
0.662
0.688
0.702
0.716
0.716
0.722
0.716
0.706
0.738
0.736
0.736
0.742
0.740
0.764
0.754
0.754
0.748
0.768
0.758
0.754
0.790
0.790
0.794
0.796
0.798
0.786
0.762
0.720
0.704
0.690
0.694
0.696
0.710
0.752
0.750
0.772
0.774
0.760
0.770
0.780
0.768
0.766
0.780
0.768
0.770
0.776
0.758
0.768
0.780
0.778
0.786
0.808
0.802
0.810
0.806
0.820
0.838
0.832
0.826
0.816
0.824
0.828
0.830
0.842
0.838
0.828
0.822
0.824
0.830
0.818
0.832
0.866
0.872
0.902
0.904
0.884
0.862
0.822
0.808
0.798
0.792
0.796
0.780
0.724
0.708
0.718
0.730
0.732
0.734
0.764
0.792
0.794
0.812
0.812
0.800
0.824
0.824
0.820
0.844
0.864
0.860
0.892
0.904
0.884
0.880
0.876
0.864
0.902
0.944
0.946
0.972
0.952
0.932
0.920
0.906
0.896
0.892
0.862
0.860
0.848
0.824
0.826
0.838
0.832
0.844
0.862
0.874
0.858
0.832
0.806
0.806
0.816
0.822
0.846
0.854
0.880
0.880
0.868
0.882
0.902
0.898
0.898
0.914
0.910
0.932
0.966
0.936
0.946
0.928
0.916
0.896
0.868
0.868
0.884
0.882
0.902
0.938
0.934
0.956
0.958
0.934
0.938
0.918
0.928
0.924
0.918
0.918
0.892
0.900
0.920
0.920
0.932
0.916
0.914
0.898
0.866
0.854
0.836
0.820
0.806
0.806
0.804
0.804
0.814
0.836
0.864
0.836
0.842
0.826
0.820
0.836
0.834
0.846
0.876
0.926
0.928
0.956
0.962
0.946
0.950
0.904
0.890
0.854
0.850
0.834
0.842
0.844
0.836
0.844
0.846
0.836
0.840
0.826
0.808
0.810
0.820
0.816
0.824
0.832
0.830
0.846
0.872
0.854
0.850
0.850
0.830
0.832
0.844
0.832
0.832
0.838
0.834
0.834
0.840
0.830
0.830
0.836
0.856
0.846
0.850
0.862
0.870
0.874
0.886
0.882
0.864
0.866
0.862
0.856
0.860
0.852
0.840
0.830
0.822
0.814
0.822
0.840
0.862
0.866
0.866
0.880
0.906
0.906
0.916
0.914
0.926
0.958
0.932
0.940
0.962
0.934
0.936
0.952
0.940
0.940
0.946
0.936
0.936
0.940
0.934
0.936
0.952
0.964
0.984
0.972
0.972
0.956
0.922
0.914
0.888
0.900
0.916
0.924
0.930
0.946
0.922
0.922
0.900
0.868
0.862
0.852
0.848
0.852
0.860
0.866
0.890
0.898
0.896
0.926
0.942
0.922
0.920
0.914
0.886
0.866
0.856
0.846
0.858
0.890
0.924
0.952
0.972
0.968
0.960
0.956
0.926
0.924
0.920
0.908
0.900
0.896
0.886
0.902
0.914
0.926
0.938
0.934
0.910
0.904
0.884
0.862
0.870
0.878
0.876
0.904
0.940
0.960
0.970
0.940
0.932
0.934
0.914
0.916
0.902
0.902
0.900
0.880
0.864
0.862
0.872
0.866
0.910
0.940
0.946
0.918
0.914
0.906
0.878
0.864
0.840
0.816
0.784
0.750
0.792
0.836
0.866
0.910
0.928
0.942
0.950
0.924
0.920
0.920
0.886
0.884
0.884
0.866
0.860
0.854
0.844
0.838
0.832
0.850
0.846
0.834
0.826
0.822
0.810
0.800
0.798
0.760
0.732
0.732
0.728
0.732
0.746
0.778
0.764
0.774
0.744
0.762
0.772
0.750
0.744
0.746
0.734
0.720
0.716
0.728
0.758
0.764
0.736
0.730
0.722
0.712
0.748
0.768
0.786
0.798
0.798
0.778
0.774
0.732
0.690
0.684
0.664
0.654
0.650
0.648
0.632
0.624
0.618
0.614
0.618
0.612
0.624
0.626
0.630
0.628
0.640
0.654
0.668
0.674
0.680
0.686
0.674
0.674
0.658
0.658
0.662
0.660
0.656
0.644
0.630
0.638
0.638
0.640
0.634
0.644
0.654
0.654
0.644
0.648
0.632
0.628
0.630
0.630
0.634
0.642
0.642
0.646
0.654
0.666
0.922
0.394
0.666
0.668
0.670
0.668
0.660
0.646
0.640
0.642
0.638
0.646
0.652
0.672
0.664
0.648
0.636
0.634
0.646
0.666
0.676
0.682
0.690
0.690
0.696
0.684
0.682
0.674
0.672
0.678
0.700
0.744
0.810
0.788
0.784
0.808
0.824
0.828
0.822
0.816
0.798
0.784
0.768
0.726
0.706
0.692
0.702
0.698
0.714
0.726
0.730
0.744
0.788
0.770
0.758
0.778
0.850
0.878
0.876
0.872
0.854
0.836
0.830
0.822
0.824
0.836
0.828
0.842
0.848
0.850
0.850
0.864
0.864
0.864
0.868
0.838
0.818
0.822
0.822
0.836
0.858
0.858
0.846
0.840
0.824
0.814
0.814
0.814
0.822
0.810
0.830
0.866
0.874
0.874
0.838
0.806
0.798
0.788
0.788
0.798
0.808
0.806
0.810
0.788
0.796
0.792
0.796
0.812
0.826
0.836
0.824
0.808
0.826
0.820
0.808
0.792
0.784
0.778
0.772
0.764
0.770
0.780
0.814
0.846
0.858
0.864
0.888
0.858
0.858
0.834
0.798
0.802
0.790
0.770
0.730
0.754
0.770
0.798
0.798
0.794
0.798
0.784
0.768
0.760
0.788
0.784
0.790
0.796
0.798
0.792
0.788
0.780
0.780
0.778
0.776
0.764
0.788
0.794
0.810
0.868
0.934
0.972
0.952
0.944
0.872
0.836
0.758
0.720
0.720
0.788
0.874
0.880
0.866
0.866
0.852
0.834
0.818
0.796
0.758
0.730
0.738
0.762
0.770
0.780
0.764
0.768
0.776
0.798
0.782
0.764
0.748
0.724
0.728
0.770
0.764
0.764
0.764
0.778
0.774
0.768
0.794
0.784
0.788
0.812
0.832
0.838
0.838
0.832
0.810
0.816
0.808
0.806
0.804
0.798
0.798
0.808
0.822
0.836
0.852
0.846
0.852
0.852
0.842
0.846
0.840
0.832
0.844
0.834
0.838
0.836
0.804
0.802
0.774
0.756
0.726
0.758
0.748
0.746
0.746
0.744
0.750
0.776
0.782
0.822
0.850
0.862
0.848
0.850
0.850
0.812
0.818
0.826
0.830
0.832
0.830
0.812
0.808
0.808
0.814
0.826
0.846
0.874
0.872
0.890
0.910
0.874
0.870
0.870
0.850
0.824
0.816
0.808
0.800
0.806
0.804
0.788
0.794
0.786
0.788
0.772
0.760
0.764
0.776
0.782
0.796
0.798
0.800
0.780
0.794
0.802
0.796
0.788
0.798
0.790
0.790
0.798
0.800
0.806
0.808
0.810
0.816
0.806
0.804
0.798
0.782
0.786
0.808
0.834
0.824
0.808
0.830
0.810
0.814
0.816
0.816
0.816
0.820
0.826
0.814
0.820
0.828
0.830
0.826
0.830
0.838
0.838
0.840
0.824
0.808
0.802
0.810
0.814
0.802
0.814
0.828
0.828
0.828
0.826
0.820
0.818
0.806
0.792
0.778
0.766
0.752
0.754
0.756
0.756
0.758
0.768
0.770
0.752
0.774
0.786
0.794
0.814
0.858
0.920
0.908
0.910
0.860
0.850
0.838
0.812
0.818
0.814
0.820
0.840
0.858
0.880
0.870
0.886
0.858
0.844
0.814
0.826
0.814
0.804
0.826
0.850
0.876
0.876
0.912
0.922
0.904
0.902
0.880
0.870
0.886
0.886
0.860
0.878
0.868
0.866
0.848
0.840
0.836
0.834
0.840
0.832
0.816
0.810
0.804
0.774
0.790
0.784
0.792
0.794
0.818
0.872
0.924
0.912
0.920
0.884
0.854
0.846
0.814
0.800
0.802
0.846
0.844
0.860
0.892
0.932
0.962
0.956
0.968
0.966
0.932
0.936
0.896
0.874
0.874
0.848
0.842
0.846
0.840
0.830
0.830
0.828
0.812
0.812
0.806
0.782
0.778
0.792
0.808
0.804
0.818
0.842
0.848
0.848
0.872
0.874
0.868
0.892
0.902
0.886
0.900
0.878
0.862
0.856
0.838
0.842
0.850
0.852
0.860
0.858
0.862
0.888
0.896
0.892
0.900
0.912
0.898
0.902
0.892
0.894
0.888
0.878
0.848
0.826
0.846
0.834
0.842
0.844
0.850
0.840
0.840
0.862
0.874
0.854
0.842
0.828
0.802
0.810
0.806
0.796
0.782
0.780
0.794
0.800
0.826
0.860
0.872
0.868
0.850
0.832
0.794
0.794
0.798
0.800
0.796
0.794
0.770
0.774
0.768
0.772
0.768
0.766
0.762
0.748
0.742
0.752
0.768
0.784
0.812
0.830
0.834
0.850
0.834
0.820
0.802
0.794
0.786
0.784
0.770
0.760
0.762
0.772
0.776
0.788
0.794
0.796
0.808
0.806
0.790
0.794
0.794
0.796
0.776
0.768
0.778
0.798
0.812
0.800
0.804
0.802
0.798
0.784
0.770
0.754
0.740
0.716
0.726
0.724
0.710
0.722
0.752
0.780
0.818
0.828
0.840
0.838
0.820
0.800
0.784
0.760
0.760
0.762
0.766
0.782
0.798
0.820
0.818
0.830
0.822
0.812
0.816
0.812
0.814
0.802
0.770
0.756
0.756
0.758
0.754
0.750
0.744
0.738
0.734
0.734
0.742
0.744
0.760
0.790
0.828
0.842
0.848
0.870
0.860
0.828
0.826
0.812
0.796
0.782
0.768
0.754
0.740
0.748
0.750
0.756
0.760
0.762
0.778
0.782
0.774
0.776
0.772
0.764
0.770
0.768
0.758
0.746
0.746
0.742
0.754
0.762
0.790
0.802
0.834
0.864
0.850
0.844
0.862
0.856
0.844
0.860
0.872
0.850
0.848
0.838
0.826
0.790
0.788
0.794
0.798
0.806
0.816
0.860
0.870
0.862
0.890
0.916
0.912
0.856
0.850
0.830
0.802
0.796
0.790
0.788
0.800
0.802
0.802
0.792
0.778
0.774
0.766
0.768
0.766
0.752
0.756
0.760
0.758
0.764
0.766
0.776
0.780
0.786
0.774
0.768
0.758
0.750
0.740
0.730
0.732
0.748
0.756
0.758
0.766
0.776
0.790
0.784
0.786
0.784
0.774
0.766
0.752
0.752
0.748
0.758
0.776
0.788
0.804
0.824
0.846
0.838
0.826
0.828
0.842
0.846
0.848
0.864
0.880
0.878
0.880
0.882
0.866
0.834
0.812
0.826
0.840
0.838
0.844
0.874
0.890
0.880
0.904
0.920
0.908
0.896
0.894
0.870
0.840
0.836
0.830
0.822
0.830
0.846
0.858
0.862
0.842
0.832
0.822
0.808
0.782
0.772
0.752
0.762
0.776
0.786
0.772
0.756
0.768
0.764
0.770
0.776
0.788
0.806
0.814
0.814
0.814
0.816
0.800
0.798
0.788
0.780
0.768
0.358
0.396
0.760
0.746
0.740
0.738
0.748
0.742
0.738
0.726
0.720
0.706
0.688
0.692
0.688
0.702
0.718
0.722
0.726
0.770
0.798
0.818
0.844
0.866
0.874
0.850
0.838
0.836
0.826
0.798
0.786
0.762
0.760
0.758
0.762
0.778
0.782
0.796
0.810
0.818
0.824
0.820
0.798
0.792
0.790
0.782
0.778
0.782
0.790
0.786
0.780
0.780
0.770
0.766
0.768
0.776
0.790
0.806
0.810
0.822
0.836
0.846
0.834
0.850
0.874
0.878
0.868
0.874
0.860
0.832
0.816
0.800
0.786
0.766
0.760
0.766
0.764
0.762
0.764
0.772
0.774
0.762
0.758
0.746
0.734
0.736
0.736
0.734
0.738
0.744
0.760
0.768
0.780
0.774
0.774
0.772
0.766
0.756
0.752
0.746
0.752
0.760
0.776
0.780
0.790
0.802
0.804
0.796
0.794
0.790
0.778
0.760
0.756
0.760
0.758
0.750
0.752
0.746
0.744
0.748
0.764
0.782
0.788
0.798
0.810
0.816
0.824
0.848
0.830
0.844
0.834
0.822
0.804
0.782
0.772
0.796
0.806
0.824
0.832
0.832
0.820
0.812
0.794
0.794
0.790
0.796
0.806
0.814
0.806
0.830
0.832
0.830
0.802
0.804
0.792
0.784
0.778
0.784
0.784
0.782
0.776
0.772
0.762
0.752
0.752
0.746
0.754
0.748
0.744
0.738
0.736
0.740
0.746
0.762
0.768
0.778
0.784
0.768
0.774
0.774
0.754
0.752
0.756
0.754
0.752
0.752
0.768
0.782
0.814
0.814
0.804
0.818
0.834
0.826
0.806
0.806
0.792
0.792
0.772
0.758
0.746
0.744
0.744
0.750
0.762
0.780
0.788
0.810
0.806
0.796
0.796
0.796
0.806
0.818
0.814
0.834
0.858
0.850
0.848
0.846
0.818
0.808
0.798
0.786
0.766
0.768
0.758
0.776
0.786
0.802
0.818
0.846
0.868
0.852
0.862
0.866
0.854
0.842
0.848
0.846
0.834
0.860
0.852
0.832
0.830
0.836
0.822
0.828
0.832
0.816
0.810
0.800
0.802
0.826
0.824
0.848
0.860
0.872
0.868
0.882
0.906
0.894
0.896
0.892
0.902
0.888
0.886
0.906
0.902
0.916
0.928
0.908
0.874
0.886
0.872
0.828
0.824
0.812
0.802
0.788
0.788
0.786
0.788
0.774
0.780
0.810
0.818
0.816
0.814
0.820
0.826
0.816
0.810
0.806
0.808
0.794
0.780
0.790
0.806
0.828
0.850
0.842
0.834
0.836
0.830
0.826
0.808
0.806
0.798
0.794
0.784
0.786
0.796
0.794
0.804
0.826
0.824
0.844
0.842
0.840
0.814
0.814
0.808
0.800
0.790
0.788
0.798
0.794
0.774
0.774
0.766
0.762
0.756
0.750
0.746
0.754
0.768
0.782
0.772
0.778
0.786
0.804
0.804
0.832
0.850
0.872
0.850
0.864
0.872
0.852
0.834
0.834
0.832
0.812
0.808
0.810
0.824
0.838
0.830
0.840
0.830
0.804
0.790
0.790
0.798
0.796
0.806
0.810
0.808
0.794
0.794
0.774
0.800
0.810
0.814
0.810
0.810
0.804
0.802
0.790
0.788
0.796
0.792
0.794
0.802
0.798
0.790
0.804
0.840
0.876
0.876
0.870
0.860
0.810
0.796
0.816
0.812
0.820
0.828
0.822
0.828
0.822
0.816
0.794
0.778
0.792
0.808
0.822
0.828
0.842
0.822
0.822
0.828
0.830
0.812
0.816
0.816
0.826
0.802
0.804
0.794
0.808
0.802
0.824
0.838
0.840
0.832
0.822
0.790
0.784
0.776
0.776
0.772
0.792
0.822
0.848
0.880
0.896
0.894
0.880
0.866
0.838
0.800
0.804
0.794
0.792
0.794
0.792
0.786
0.792
0.812
0.844
0.836
0.816
0.808
0.792
0.784
0.776
0.778
0.790
0.790
0.814
0.828
0.820
0.824
0.818
0.804
0.796
0.788
0.778
0.766
0.764
0.760
0.744
0.736
0.740
0.734
0.736
0.732
0.730
0.746
0.768
0.798
0.804
0.822
0.832
0.838
0.832
0.810
0.814
0.810
0.800
0.802
0.810
0.804
0.816
0.818
0.824
0.826
0.806
0.814
0.816
0.812
0.800
0.796
0.802
0.798
0.792
0.800
0.802
0.792
0.806
0.832
0.862
0.878
0.876
0.866
0.882
0.890
0.884
0.870
0.874
0.874
0.852
0.858
0.868
0.852
0.844
0.850
0.848
0.832
0.836
0.840
0.828
0.822
0.816
0.802
0.798
0.794
0.786
0.764
0.770
0.760
0.740
0.744
0.758
0.782
0.838
0.892
0.890
0.918
0.922
0.922
0.876
0.860
0.850
0.834
0.816
0.808
0.804
0.792
0.800
0.810
0.832
0.850
0.844
0.834
0.842
0.848
0.840
0.838
0.844
0.826
0.810
0.824
0.826
0.832
0.856
0.878
0.852
0.858
0.856
0.850
0.822
0.824
0.818
0.812
0.790
0.790
0.794
0.802
0.794
0.778
0.784
0.802
0.818
0.836
0.818
0.828
0.834
0.852
0.844
0.838
0.852
0.862
0.844
0.850
0.856
0.862
0.858
0.876
0.902
0.892
0.880
0.868
0.856
0.852
0.858
0.842
0.856
0.850
0.844
0.840
0.856
0.870
0.858
0.852
0.858
0.860
0.846
0.842
0.846
0.834
0.826
0.832
0.838
0.816
0.810
0.814
0.798
0.786
0.782
0.768
0.770
0.782
0.790
0.796
0.816
0.806
0.814
0.830
0.818
0.804
0.814
0.806
0.778
0.782
0.770
0.758
0.738
0.738
0.738
0.740
0.744
0.750
0.780
0.802
0.796
0.812
0.820
0.812
0.800
0.800
0.792
0.786
0.780
0.772
0.760
0.760
0.762
0.782
0.798
0.804
0.818
0.844
0.866
0.856
0.864
0.880
0.860
0.844
0.850
0.850
0.842
0.842
0.840
0.836
0.820
0.822
0.832
0.836
0.822
0.830
0.838
0.828
0.830
0.836
0.818
0.792
0.796
0.802
0.826
0.844
0.834
0.818
0.808
0.810
0.802
0.786
0.786
0.774
0.762
0.742
0.740
0.740
0.750
0.774
0.796
0.810
0.850
0.864
0.834
0.804
0.812
0.810
0.810
0.824
0.862
0.900
0.894
0.892
0.878
0.870
0.848
0.814
0.820
0.808
0.802
0.800
0.802
0.782
0.786
0.780
0.780
0.772
0.762
0.770
0.786
0.780
0.800
0.814
0.794
0.786
0.780
0.784
0.792
0.788
0.774
0.792
0.788
0.790
0.812
0.838
0.828
0.858
0.866
0.836
0.826
0.836
0.800
0.804
0.808
0.798
0.802
0.802
0.798
0.830
0.826
0.784
0.806
0.794
0.776
0.760
0.746
0.746
0.736
0.728
0.722
0.712
0.704
0.698
0.704
0.704
0.690
0.698
0.704
0.698
0.686
0.698
0.706
0.698
0.714
0.710
0.728
0.758
0.800
0.826
0.842
0.842
0.864
0.832
0.816
0.824
0.832
0.822
0.802
0.814
0.798
0.804
0.780
0.786
0.788
0.792
0.774
0.762
0.758
0.740
0.750
0.742
0.760
0.768
0.782
0.792
0.790
0.792
0.792
0.778
0.764
0.750
0.742
0.728
0.724
0.720
0.712
0.714
0.714
0.714
0.718
0.720
0.724
0.718
0.716
0.708
0.704
0.696
0.684
0.694
0.702
0.708
0.710
0.728
0.742
0.742
0.754
0.756
0.752
0.738
0.770
0.788
0.800
0.794
0.798
0.788
0.792
0.778
0.786
0.784
0.768
0.762
0.760
0.752
0.744
0.740
0.720
0.728
0.732
0.738
0.752
0.748
0.766
0.776
0.780
0.772
0.786
0.786
0.788
0.790
0.788
0.770
0.768
0.762
0.776
0.782
0.778
0.788
0.812
0.844
0.826
0.850
0.856
0.834
0.846
0.830
0.804
0.788
0.784
0.774
0.758
0.760
0.786
0.816
0.830
0.860
0.892
0.874
0.834
0.824
0.816
0.834
0.860
0.854
0.870
0.892
0.882
0.852
0.858
0.850
0.832
0.798
0.800
0.822
0.848
0.854
0.884
0.872
0.868
0.866
0.850
0.850
0.836
0.818
0.812
0.814
0.832
0.858
0.854
0.848
0.858
0.852
0.834
0.806
0.810
0.832
0.858
0.856
0.878
0.900
0.870
0.860
0.852
0.840
0.836
0.840
0.826
0.812
0.810
0.816
0.824
0.814
0.830
0.844
0.862
0.842
0.852
0.850
0.824
0.812
0.822
0.822
0.838
0.878
0.894
0.898
0.910
0.888
0.892
0.892
0.872
0.852
0.850
0.852
0.830
0.800
0.808
0.826
0.832
0.848
0.868
0.858
0.822
0.812
0.828
0.844
0.840
0.846
0.866
0.868
0.858
0.850
0.854
0.840
0.848
0.852
0.818
0.810
0.834
0.862
0.852
0.854
0.854
0.834
0.826
0.812
0.798
0.810
0.822
0.860
0.892
0.882
0.898
0.894
0.876
0.868
0.872
0.848
0.844
0.834
0.812
0.790
0.802
0.826
0.834
0.860
0.876
0.862
0.862
0.868
0.862
0.830
0.818
0.826
0.838
0.810
0.814
0.820
0.840
0.834
0.850
0.868
0.888
0.872
0.884
0.882
0.864
0.832
0.818
0.836
0.858
0.864
0.868
0.878
0.900
0.876
0.858
0.830
0.828
0.844
0.844
0.848
0.870
0.844
0.854
0.868
0.864
0.836
0.822
0.804
0.792
0.802
0.816
0.862
0.912
0.924
0.942
0.944
0.898
0.884
0.866
0.838
0.818
0.838
0.866
0.900
0.888
0.912
0.942
0.908
0.916
0.928
0.884
0.870
0.860
0.840
0.846
0.856
0.864
0.888
0.902
0.892
0.910
0.914
0.886
0.892
0.886
0.880
0.866
0.882
0.922
0.922
0.940
0.902
0.872
0.862
0.884
0.888
0.880
0.912
0.936
0.920
0.912
0.910
0.902
0.878
0.892
0.892
0.876
0.870
0.848
0.838
0.854
0.850
0.866
0.880
0.870
0.864
0.866
0.846
0.826
0.840
0.838
0.850
0.874
0.878
0.870
0.896
0.892
0.866
0.864
0.862
0.850
0.826
0.832
0.864
0.904
0.900
0.920
0.928
0.908
0.906
0.906
0.892
0.872
0.878
0.866
0.832
0.816
0.828
0.846
0.842
0.858
0.870
0.862
0.860
0.854
0.840
0.824
0.774
0.794
0.802
0.812
0.818
0.842
0.872
0.872
0.862
0.866
0.860
0.838
0.812
0.796
0.802
0.812
0.840
0.862
0.852
0.842
0.842
0.846
0.830
0.822
0.828
0.834
0.826
0.838
0.856
0.868
0.858
0.862
0.862
0.844
0.842
0.848
0.842
0.830
0.812
0.824
0.838
0.870
0.892
0.880
0.882
0.888
0.862
0.858
0.872
0.854
0.822
0.834
0.856
0.880
0.868
0.882
0.896
0.882
0.874
0.888
0.880
0.866
0.878
0.894
0.866
0.860
0.856
0.826
0.822
0.846
0.868
0.862
0.866
0.882
0.872
0.866
0.868
0.860
0.848
0.852
0.846
0.822
0.822
0.828
0.844
0.860
0.864
0.846
0.868
0.870
0.854
0.844
0.844
0.850
0.826
0.818
0.808
0.796
0.810
0.818
0.818
0.842
0.834
0.820
0.814
0.806
0.806
0.812
0.806
0.788
0.780
0.782
0.768
0.768
0.778
0.790
0.800
0.798
0.820
0.848
0.870
0.864
0.894
0.900
0.870
0.864
0.860
0.850
0.832
0.836
0.834
0.828
0.828
0.828
0.818
0.834
0.836
0.856
0.884
0.882
0.872
0.890
0.908
0.892
0.884
0.890
0.890
0.872
0.866
0.868
0.870
0.854
0.860
0.850
0.830
0.834
0.838
0.852
0.872
0.882
0.868
0.882
0.908
0.890
0.872
0.878
0.900
0.920
0.910
0.938
0.930
0.900
0.876
0.860
0.868
0.872
0.868
0.870
0.848
0.814
0.522
0.996
0.790
0.752
0.752
0.736
0.740
0.724
0.726
0.726
0.724
0.734
0.726
0.722
0.722
0.720
0.726
0.730
0.738
0.732
0.738
0.730
0.720
0.704
0.712
0.706
0.690
0.706
0.710
0.718
0.724
0.746
0.762
0.760
0.756
0.762
0.746
0.738
0.726
0.700
0.692
0.686
0.668
0.666
0.670
0.666
0.660
0.654
0.656
0.658
0.680
0.698
0.700
0.696
0.708
0.708
0.700
0.710
0.706
0.702
0.694
0.702
0.700
0.708
0.728
0.738
0.740
0.738
0.734
0.716
0.706
0.708
0.716
0.712
0.760
0.730
0.732
0.722
0.716
0.722
0.720
0.712
0.714
0.718
0.704
0.706
0.718
0.710
0.704
0.712
0.716
0.706
0.708
0.732
0.732
0.744
0.748
0.772
0.766
0.766
0.776
0.772
0.766
0.774
0.782
0.794
0.898
0.924
0.874
0.840
0.832
0.816
0.786
0.770
0.756
0.744
0.712
0.714
0.716
0.722
0.732
0.716
0.730
0.746
0.752
0.758
0.774
0.780
0.780
0.810
0.818
0.810
0.820
0.808
0.816
0.824
0.820
0.828
0.842
0.860
0.848
0.854
0.856
0.838
0.838
0.828
0.808
0.804
0.792
0.784
0.772
0.760
0.732
0.738
0.720
0.694
0.704
0.702
0.690
0.692
0.692
0.688
0.686
0.704
0.698
0.742
0.708
0.714
0.740
0.736
0.742
0.768
0.790
0.778
0.764
0.760
0.760
0.748
0.750
0.746
0.738
0.748
0.746
0.746
0.762
0.768
0.782
0.794
0.806
0.810
0.780
0.782
0.774
0.752
0.742
0.732
0.724
0.706
0.716
0.718
0.718
0.730
0.742
0.734
0.718
0.722
0.706
0.694
0.688
0.688
0.692
0.680
0.686
0.692
0.688
0.672
0.678
0.690
0.706
0.772
0.754
0.728
0.730
0.732
0.734
0.714
0.704
0.702
0.698
0.698
0.688
0.686
0.690
0.696
0.706
0.704
0.720
0.716
0.710
0.726
0.732
0.736
0.740
0.728
0.752
0.764
0.752
0.758
0.770
0.756
0.758
0.746
0.750
0.736
0.774
0.788
0.800
0.768
0.758
0.764
0.754
0.738
0.738
0.730
0.732
0.736
0.726
0.732
0.728
0.724
0.722
0.722
0.734
0.754
0.754
0.752
0.742
0.750
0.754
0.748
0.736
0.748
0.758
0.766
0.786
0.790
0.790
0.794
0.774
0.772
0.802
0.764
0.774
0.762
0.750
0.748
0.756
0.752
0.748
0.760
0.756
0.742
0.750
0.738
0.732
0.722
0.708
0.716
0.716
0.738
0.740
0.754
0.764
0.758
0.758
0.766
0.766
0.756
0.774
0.776
0.770
0.788
0.784
0.786
0.794
0.800
0.788
0.780
0.776
0.774
0.776
0.768
0.770
0.778
0.764
0.766
0.778
0.788
0.806
0.792
0.778
0.768
0.754
0.756
0.788
0.786
0.798
0.804
0.818
0.816
0.782
0.776
0.774
0.808
0.786
0.788
0.780
0.800
0.798
0.804
0.822
0.826
0.820
0.816
0.938
0.920
0.880
0.844
0.820
0.798
0.780
0.758
0.738
0.730
0.738
0.770
0.824
0.874
0.860
0.858
0.848
0.838
0.842
0.838
0.834
0.814
0.906
0.978
0.962
0.940
0.900
0.880
0.876
0.866
0.858
0.870
0.888
0.922
0.922
0.906
0.908
0.908
0.888
0.866
0.854
0.848
0.870
0.868
0.856
0.882
0.892
0.888
0.890
0.902
0.876
0.864
0.842
0.810
0.796
0.796
0.804
0.822
0.842
0.864
0.894
0.882
0.870
0.872
0.856
0.842
0.826
0.928
0.960
0.918
0.886
0.856
0.824
0.800
0.782
0.796
0.874
0.896
0.892
0.884
0.882
0.870
0.864
0.856
0.874
0.886
0.894
0.896
0.936
0.962
0.944
0.952
0.958
0.918
0.924
0.950
0.974
0.946
0.944
1.036
0.984
0.926
0.878
0.844
0.822
0.814
0.800
0.802
0.818
0.874
0.880
0.868
0.862
0.836
0.808
0.816
0.836
0.838
0.846
0.836
0.850
0.866
0.880
0.906
0.952
0.970
0.984
0.972
0.946
0.898
0.888
0.876
0.870
0.852
0.846
0.836
0.844
0.852
0.902
0.908
0.870
0.846
0.830
0.810
0.812
0.812
0.798
0.774
0.754
0.750
0.760
0.766
0.762
0.776
0.782
0.786
0.780
0.786
0.780
0.782
0.784
0.776
0.774
0.768
0.778
0.782
0.776
0.766
0.746
0.738
0.742
0.734
0.728
0.718
0.708
0.706
0.708
0.712
0.746
0.778
0.804
0.832
0.854
0.848
0.828
0.818
0.806
0.772
0.746
0.714
0.696
0.690
0.678
0.676
0.676
0.670
0.672
0.660
0.664
0.670
0.686
0.700
0.712
0.712
0.698
0.700
0.710
0.718
0.720
0.706
0.708
0.772
0.784
0.782
0.794
0.788
0.790
0.794
0.790
0.800
0.798
0.780
0.786
0.778
0.752
0.756
0.750
0.740
0.734
0.738
0.732
0.748
0.744
0.748
0.754
0.768
0.748
0.736
0.726
0.730
0.722
0.708
0.720
0.726
0.716
0.718
0.726
0.724
0.718
0.734
0.734
0.718
0.706
0.702
0.696
0.690
0.716
0.714
0.720
0.716
0.732
0.740
0.744
0.744
0.768
0.778
0.786
0.770
0.776
0.792
0.790
0.770
0.754
0.748
0.736
0.728
0.718
0.720
0.714
0.718
0.726
0.724
0.714
0.714
0.722
0.748
0.796
0.834
0.826
0.790
0.808
0.814
0.808
0.798
0.794
0.804
0.814
0.830
0.854
0.862
0.834
0.830
0.804
0.812
0.810
0.824
0.814
0.824
0.830
0.826
0.834
0.850
0.866
0.872
0.882
0.888
0.878
0.892
0.882
0.858
0.872
0.866
0.872
0.856
0.840
0.862
0.860
0.872
0.880
0.882
0.882
0.864
0.830
0.826
0.832
0.836
0.824
0.822
0.836
0.828
0.812
0.808
0.794
0.774
0.770
0.778
0.772
0.780
0.782
0.758
0.764
0.762
0.766
0.780
0.818
0.828
0.854
0.892
0.910
0.896
0.896
0.888
0.874
0.878
0.876
0.868
0.874
0.898
0.896
0.874
0.884
0.892
0.894
0.916
0.934
0.918
0.902
0.876
0.856
0.834
0.824
0.796
0.788
0.778
0.770
0.760
0.772
0.770
0.764
0.778
0.776
0.770
0.772
0.778
0.776
0.772
0.784
0.782
0.786
0.784
0.780
0.782
0.792
0.802
0.810
0.806
0.832
0.844
0.850
0.864
0.868
0.858
0.874
0.876
0.870
0.880
0.896
0.876
0.894
0.890
0.874
0.866
0.834
0.816
0.808
0.784
0.774
0.788
0.828
0.834
0.852
0.886
0.884
0.872
0.850
0.830
0.810
0.792
0.796
0.792
0.814
0.832
0.832
0.852
0.864
0.860
0.874
0.900
0.896
0.898
0.876
0.828
0.822
0.800
0.824
0.794
0.772
0.776
0.766
0.758
0.750
0.756
0.766
0.780
0.796
0.802
0.794
0.788
0.774
0.770
0.766
0.750
0.760
0.758
0.768
0.814
0.858
0.888
0.912
0.924
0.902
0.906
0.886
0.844
0.822
0.798
0.790
0.768
0.762
0.758
0.758
0.752
0.778
0.810
0.866
0.882
0.892
0.906
0.872
0.868
0.840
0.822
0.824
0.818
0.826
0.816
0.820
0.836
0.836
0.838
0.848
0.830
0.834
0.838
0.832
0.846
0.840
0.848
0.850
0.838
0.842
0.848
0.830
0.826
0.824
0.804
0.808
0.814
0.794
0.788
0.782
0.776
0.768
0.758
0.768
0.772
0.760
0.758
0.758
0.762
0.758
0.766
0.766
0.758
0.776
0.780
0.778
0.780
0.776
0.784
0.786
0.768
0.766
0.766
0.758
0.760
0.752
0.752
0.746
0.730
0.740
0.744
0.758
0.770
0.790
0.804
0.818
0.810
0.820
0.802
0.804
0.796
0.778
0.780
0.770
0.762
0.772
0.764
0.782
0.782
0.800
0.804
0.802
0.812
0.790
0.810
0.806
0.814
0.818
0.810
0.802
0.782
0.762
0.770
0.766
0.758
0.740
0.728
0.738
0.734
0.722
0.732
0.748
0.800
0.818
0.836
0.852
0.872
0.864
0.848
0.844
0.810
0.816
0.798
0.788
0.800
0.798
0.794
0.772
0.776
0.772
0.756
0.766
0.774
0.786
0.768
0.758
0.762
0.756
0.740
0.748
0.742
0.754
0.738
0.750
0.736
0.744
0.736
0.728
0.714
0.696
0.710
0.744
0.762
0.752
0.762
0.756
0.758
0.764
0.756
0.768
0.784
0.790
0.808
0.822
0.822
0.852
0.852
0.862
0.876
0.864
0.856
0.846
0.836
0.840
0.852
0.860
0.894
0.916
0.904
0.916
0.878
0.874
0.846
0.824
0.822
0.820
0.816
0.790
0.772
0.784
0.802
0.810
0.820
0.848
0.834
0.834
0.842
0.824
0.820
0.820
0.806
0.812
0.816
0.834
0.826
0.806
0.810
0.828
0.830
0.836
0.864
0.872
0.854
0.856
0.864
0.860
0.870
0.890
0.872
0.884
0.914
0.892
0.892
0.900
0.898
0.912
0.938
0.910
0.908
0.892
0.882
0.876
0.854
0.850
0.846
0.818
0.818
0.834
0.856
0.880
0.890
0.886
0.892
0.892
0.874
0.886
0.892
0.882
0.892
0.908
0.892
0.908
0.906
0.878
0.872
0.856
0.828
0.808
0.802
0.804
0.802
0.806
0.820
0.822
0.828
0.844
0.852
0.836
0.846
0.864
0.842
0.820
0.794
0.804
0.818
0.822
0.826
0.850
0.862
0.854
0.878
0.906
0.896
0.906
0.924
0.914
0.918
0.920
0.904
0.914
0.910
0.902
0.920
0.918
0.896
0.906
0.910
0.882
0.880
0.858
0.830
0.850
0.858
0.878
0.894
0.898
0.920
0.910
0.914
0.942
0.930
0.934
0.946
0.948
0.956
0.968
0.958
0.976
0.990
0.968
0.960
0.976
0.966
0.984
0.974
0.966
0.982
0.948
0.954
0.950
0.942
0.956
0.940
0.918
0.920
0.896
0.886
0.874
0.846
0.838
0.844
0.828
0.840
0.840
0.836
0.834
0.838
0.844
0.834
0.858
0.890
0.894
0.942
0.978
0.972
0.978
0.946
0.928
0.922
0.882
0.880
0.892
0.886
0.880
0.878
0.864
0.842
0.828
0.814
0.800
0.784
0.792
0.804
0.818
0.814
0.834
0.856
0.848
0.878
0.876
0.872
0.890
0.884
0.884
0.892
0.882
0.876
0.872
0.834
0.848
0.850
0.830
0.838
0.856
0.888
0.902
0.910
0.906
0.868
0.854
0.858
0.888
0.908
0.924
0.916
0.912
0.882
0.894
0.884
0.898
0.892
0.894
0.912
0.910
0.928
0.944
0.920
0.928
0.936
0.906
0.908
0.908
0.886
0.878
0.872
0.858
0.868
0.864
0.868
0.862
0.856
0.860
0.860
0.864
0.856
0.856
0.850
0.842
0.846
0.842
0.842
0.856
0.874
0.866
0.868
0.864
0.854
0.862
0.862
0.856
0.864
0.858
0.846
0.848
0.840
0.834
0.828
0.838
0.820
0.812
0.800
0.798
0.814
0.816
0.816
0.816
0.812
0.808
0.806
0.794
0.794
0.804
0.802
0.804
0.816
0.832
0.838
0.868
0.872
0.874
0.888
0.882
0.868
0.874
0.868
0.850
0.846
0.824
0.828
0.838
0.856
0.850
0.860
0.884
0.860
0.870
0.868
0.846
0.844
0.848
0.844
0.840
0.816
0.816
0.802
0.802
0.786
0.772
0.772
0.782
0.792
0.808
0.816
0.830
0.828
0.836
0.848
0.840
0.846
0.840
0.844
0.848
0.852
0.842
0.838
0.828
0.824
0.824
0.830
0.818
0.814
0.802
0.782
0.806
0.804
0.824
0.838
0.846
0.852
0.840
0.830
0.834
0.848
0.864
0.880
0.900
0.930
0.960
0.968
0.940
0.936
0.940
0.916
0.896
0.900
0.890
0.882
0.896
0.910
0.920
0.970
0.960
0.914
0.906
0.884
0.864
0.856
0.854
0.876
0.888
0.888
0.902
0.902
0.900
0.890
0.880
0.872
0.836
0.836
0.826
0.808
0.806
0.796
0.780
0.780
0.792
0.812
0.814
0.842
0.854
0.850
0.868
0.876
0.862
0.870
0.862
0.856
0.856
0.866
0.900
0.902
0.882
0.884
0.896
0.886
0.890
0.874
0.870
0.872
0.856
0.848
0.818
0.810
0.812
0.836
0.870
0.862
0.832
0.842
0.836
0.844
0.864
0.880
0.874
0.896
0.904
0.900
0.906
0.880
0.886
0.888
0.864
0.872
0.864
0.858
0.882
0.862
0.876
0.876
0.872
0.868
0.864
0.844
0.850
0.834
0.836
0.842
0.836
0.850
0.866
0.868
0.882
0.876
0.862
0.866
0.862
0.832
0.834
0.818
0.808
0.780
0.764
0.730
0.704
0.706
0.708
0.688
0.680
0.682
0.680
0.668
0.670
0.672
0.672
0.670
0.684
0.710
0.704
0.714
0.714
0.710
0.704
0.706
0.684
0.682
0.680
0.666
0.660
0.664
0.660
0.650
0.652
0.654
0.648
0.640
0.644
0.642
0.644
0.636
0.626
0.628
0.632
0.630
0.624
0.630
0.636
0.628
0.628
0.634
0.640
0.648
0.646
0.650
0.666
0.662
0.666
0.672
0.680
0.680
0.668
0.672
0.670
0.672
0.670
0.670
0.664
0.660
0.668
0.670
0.676
0.676
0.676
0.686
0.694
0.686
0.702
0.688
0.694
0.682
0.668
0.660
0.670
0.692
0.720
0.750
0.772
0.794
0.792
0.776
0.772
0.752
0.710
0.692
0.680
0.662
0.666
0.656
0.662
0.672
0.674
0.698
0.688
0.688
0.720
0.726
0.730
0.764
0.780
0.772
0.792
0.786
0.822
0.816
0.816
0.802
0.786
0.786
0.758
0.700
0.732
0.734
0.732
0.718
0.738
0.744
0.750
0.808
0.794
0.796
0.804
0.810
0.810
0.804
0.800
0.788
0.792
0.784
0.776
0.786
0.782
0.772
0.782
0.772
0.786
0.794
0.798
0.788
0.774
0.780
0.786
0.796
0.800
0.798
0.778
0.784
0.768
0.780
0.790
0.802
0.784
0.784
0.784
0.766
0.770
0.760
0.756
0.756
0.758
0.750
0.758
0.764
0.756
0.770
0.774
0.764
0.764
0.800
0.814
0.862
0.900
0.882
0.904
0.854
0.826
0.808
0.782
0.732
0.714
0.706
0.700
0.718
0.756
0.756
0.786
0.810
0.816
0.812
0.856
0.856
0.846
0.848
0.820
0.810
0.790
0.774
0.764
0.736
0.732
0.748
0.770
0.756
0.788
0.770
0.776
0.744
0.734
0.748
0.722
0.712
0.726
0.708
0.722
0.738
0.748
0.718
0.752
0.778
0.792
0.808
0.794
0.824
0.852
0.844
0.850
0.848
0.832
0.838
0.836
0.830
0.842
0.814
0.776
0.770
0.790
0.812
0.822
0.864
0.882
0.908
0.898
0.882
0.890
0.900
0.880
0.914
0.932
0.914
0.948
0.954
0.954
0.946
0.930
0.940
0.956
0.940
0.922
0.912
0.906
0.878
0.886
0.870
0.826
0.810
0.818
0.820
0.842
0.864
0.884
0.884
0.892
0.896
0.878
0.896
0.934
0.980
0.954
0.964
0.958
0.922
0.922
0.914
0.900
0.920
0.930
0.928
0.936
0.898
0.912
0.890
0.868
0.872
0.850
0.860
0.866
0.842
0.832
0.812
0.788
0.804
0.838
0.878
0.906
0.910
0.922
0.896
0.916
0.906
0.888
0.910
0.944
0.964
0.950
0.948
0.920
0.932
0.920
0.930
0.920
0.872
0.892
0.870
0.844
0.834
0.822
0.810
0.788
0.796
0.790
0.786
0.776
0.774
0.774
0.780
0.786
0.802
0.802
0.818
0.832
0.812
0.812
0.834
0.840
0.834
0.868
0.874
0.854
0.868
0.868
0.864
0.870
0.882
0.870
0.876
0.866
0.850
0.850
0.852
0.858
0.860
0.864
0.848
0.848
0.830
0.802
0.788
0.780
0.780
0.792
0.816
0.828
0.820
0.822
0.824
0.816
0.830
0.838
0.860
0.876
0.866
0.880
0.888
0.868
0.876
0.878
0.872
0.846
0.848
0.854
0.832
0.834
0.838
0.834
0.820
0.832
0.830
0.824
0.824
0.820
0.808
0.812
0.812
0.814
0.798
0.800
0.800
0.792
0.800
0.798
0.792
0.794
0.784
0.766
0.766
0.758
0.746
0.752
0.744
0.750
0.750
0.754
0.760
0.770
0.770
0.772
0.766
0.764
0.770
0.754
0.768
0.768
0.776
0.784
0.788
0.774
0.788
0.784
0.784
0.790
0.786
0.798
0.784
0.798
0.790
0.800
0.812
0.822
0.816
0.822
0.830
0.822
0.822
0.800
0.788
0.778
0.778
0.784
0.786
0.802
0.820
0.874
0.894
0.890
0.900
0.876
0.872
0.850
0.820
0.822
0.818
0.802
0.804
0.782
0.788
0.800
0.804
0.826
0.834
0.830
0.854
0.834
0.842
0.830
0.824
0.802
0.786
0.790
0.776
0.790
0.796
0.792
0.808
0.814
0.822
0.836
0.846
0.834
0.834
0.828
0.830
0.814
0.818
0.832
0.838
0.856
0.896
0.904
0.914
0.914
0.884
0.888
0.870
0.850
0.846
0.836
0.820
0.822
0.818
0.814
0.824
0.812
0.816
0.814
0.812
0.802
0.802
0.788
0.786
0.772
0.756
0.742
0.738
0.752
0.750
0.766
0.782
0.766
0.758
0.776
0.814
0.806
0.826
0.822
0.842
0.864
0.880
0.892
0.910
0.900
0.906
0.892
0.860
0.848
0.816
0.812
0.790
0.796
0.794
0.792
0.808
0.820
0.832
0.848
0.834
0.840
0.844
0.820
0.824
0.820
0.810
0.804
0.796
0.816
0.810
0.790
0.774
0.776
0.778
0.764
0.774
0.770
0.770
0.758
0.770
0.784
0.788
0.802
0.846
0.866
0.886
0.920
0.890
0.890
0.878
0.858
0.838
0.816
0.808
0.796
0.782
0.766
0.744
0.738
0.738
0.764
0.786
0.786
0.774
0.780
0.768
0.774
0.766
0.732
0.712
0.710
0.726
0.744
0.790
0.798
0.818
0.810
0.806
0.828
0.814
0.818
0.822
0.814
0.832
0.842
0.856
0.880
0.854
0.882
0.882
0.874
0.882
0.844
0.840
0.820
0.816
0.828
0.844
0.860
0.878
0.874
0.880
0.856
0.862
0.858
0.844
0.858
0.864
0.850
0.858
0.868
0.868
0.884
0.892
0.900
0.920
0.914
0.896
0.864
0.860
0.824
0.824
0.818
0.826
0.840
0.848
0.872
0.836
0.856
0.838
0.852
0.826
0.826
0.814
0.812
0.818
0.826
0.830
0.842
0.836
0.848
0.858
0.872
0.874
0.906
0.894
0.904
0.924
0.910
0.914
0.888
0.912
0.936
0.952
0.972
0.918
0.880
0.854
0.870
0.848
0.844
0.846
0.848
0.878
0.890
0.888
0.892
0.890
0.862
0.838
0.830
0.816
0.814
0.798
0.800
0.820
0.840
0.816
0.828
0.904
0.896
0.906
0.876
0.866
0.838
0.826
0.796
0.810
0.782
0.762
0.744
0.772
0.778
0.778
0.798
0.804
0.814
0.830
0.848
0.868
0.892
0.892
0.884
0.872
0.868
0.876
0.864
0.832
0.850
0.846
0.826
0.850
0.860
0.860
0.880
0.890
0.862
0.862
0.842
0.850
0.874
0.890
0.874
0.834
0.828
0.814
0.802
0.806
0.808
0.836
0.832
0.844
0.832
0.836
0.824
0.832
0.810
0.814
0.790
0.798
0.784
0.786
0.792
0.814
0.842
0.862
0.884
0.450
0.426
0.870
0.850
0.820
0.808
0.792
0.792
0.774
0.770
0.758
0.752
0.742
0.736
0.756
0.806
0.888
0.876
0.912
0.860
0.876
0.886
0.904
0.916
0.900
0.888
0.886
0.848
0.860
0.880
0.902
0.900
0.874
0.874
0.864
0.854
0.856
0.854
0.846
0.862
0.852
0.854
0.844
0.826
0.836
0.826
0.838
0.828
0.842
0.854
0.854
0.832
0.830
0.828
0.800
0.806
0.796
0.780
0.784
0.774
0.774
0.786
0.790
0.800
0.814
0.808
0.820
0.836
0.836
0.850
0.862
0.864
0.872
0.866
0.864
0.870
0.886
0.862
0.852
0.836
0.814
0.814
0.812
0.818
0.828
0.810
0.810
0.820
0.820
0.810
0.804
0.810
0.816
0.812
0.796
0.786
0.766
0.746
0.728
0.698
0.710
0.748
0.766
0.756
0.794
0.822
0.828
0.820
0.836
0.824
0.828
0.814
0.822
0.800
0.814
0.816
0.810
0.816
0.826
0.802
0.802
0.814
0.810
0.816
0.832
0.828
0.848
0.868
0.844
0.854
0.868
0.842
0.844
0.848
0.826
0.818
0.822
0.812
0.806
0.820
0.834
0.864
0.886
0.902
0.894
0.826
0.818
0.820
0.814
0.800
0.778
0.768
0.770
0.730
0.716
0.724
0.772
0.812
0.824
0.874
0.954
0.910
0.916
0.930
0.938
0.898
0.908
0.922
0.902
0.912
0.936
0.982
0.990
0.964
0.960
0.950
0.914
0.916
0.900
0.886
0.866
0.858
0.870
0.882
0.876
0.894
0.894
0.894
0.872
0.864
0.874
