# Supplementary material for: Stress among on-duty firefighters: an ambulatory assessment study
Source: PeerJ. 2018 Dec 11;6:e5967. doi: 10.7717/peerj.5967 (PMC6294048; doi:10.7717/peerj.5967)
Supplement: Supplemental Information 1 [file peerj-06-5967-s001.zip › RAW_DATA/FF1_2.rr]

8.012
0.578
0.572
0.576
0.568
0.580
0.624
0.626
0.610
0.646
0.748
0.968
0.780
0.676
0.670
0.654
0.640
0.624
0.622
0.632
0.636
0.642
0.632
0.660
0.648
0.646
0.648
0.648
0.662
0.648
0.656
0.642
0.642
0.606
0.616
0.598
0.582
0.584
0.574
0.568
0.574
0.578
0.586
0.592
0.612
0.622
0.618
0.632
0.652
0.644
0.640
0.630
0.630
0.620
0.612
0.604
0.592
0.590
0.592
0.568
0.580
0.578
0.570
0.572
0.542
0.578
0.572
0.596
0.654
0.984
0.732
0.742
0.648
0.628
0.640
0.610
0.620
0.626
0.612
0.602
0.618
0.616
0.604
0.610
0.598
0.602
0.606
0.598
0.596
0.594
0.590
0.584
0.578
0.578
0.572
0.564
0.574
0.578
0.566
0.560
0.558
0.556
0.582
0.572
0.614
0.674
0.692
0.702
0.692
0.634
0.658
0.638
0.616
0.620
0.596
0.592
0.596
0.584
0.604
0.614
0.616
0.658
0.688
0.738
0.652
0.668
0.652
0.626
0.608
0.616
0.604
0.620
0.610
0.596
0.588
0.598
0.602
0.614
0.616
0.604
0.812
0.758
0.698
0.674
0.652
0.622
0.620
0.604
0.598
0.588
0.588
0.590
0.592
0.582
0.590
0.590
0.594
0.578
0.588
0.584
0.584
0.580
0.578
0.584
0.578
0.580
0.574
0.570
0.572
0.574
0.548
0.556
0.554
0.544
0.550
0.448
0.540
0.448
0.552
0.556
0.552
0.558
0.560
0.566
0.562
0.570
0.578
0.568
0.570
0.576
0.580
0.572
0.554
0.576
0.596
0.592
0.592
0.602
0.606
0.602
0.596
0.604
0.608
0.610
0.600
0.612
0.622
0.640
0.646
0.642
0.644
0.642
0.626
0.614
0.620
0.622
0.630
0.626
0.622
0.638
0.636
0.632
0.620
0.620
0.622
0.618
0.602
0.606
0.604
0.608
0.626
0.618
0.634
0.638
0.652
0.642
0.618
0.620
0.616
0.614
0.612
0.596
0.604
0.608
0.616
0.618
0.612
0.626
0.632
0.630
0.616
0.616
0.614
0.612
0.606
0.592
0.596
0.594
0.604
0.608
0.602
0.616
0.628
0.646
0.634
0.622
0.626
0.622
0.616
0.610
0.602
0.598
0.594
0.598
0.596
0.598
0.614
0.636
0.656
0.634
0.644
0.652
0.670
0.644
0.666
0.682
0.708
0.666
0.676
0.676
0.688
0.654
0.670
0.676
0.694
0.660
0.666
0.672
0.668
0.666
0.660
0.690
0.724
0.710
0.718
0.746
0.774
0.700
0.722
0.714
0.738
0.706
0.748
0.762
0.798
0.748
0.770
0.754
0.714
0.708
0.700
0.734
0.738
0.664
0.650
0.674
0.646
0.670
0.662
0.638
0.632
0.616
0.600
0.590
0.592
0.584
0.590
0.584
0.600
0.612
0.622
0.644
0.670
0.656
0.674
0.642
0.642
0.650
0.630
0.618
0.630
0.624
0.620
0.616
0.614
0.614
0.608
0.624
0.634
0.604
0.612
0.700
0.652
0.640
0.646
0.620
0.612
0.584
0.588
0.594
0.598
0.602
0.596
0.582
0.568
0.562
0.562
0.566
0.576
0.582
0.574
0.580
0.580
0.590
0.572
0.582
0.618
0.710
0.866
0.826
0.792
0.724
0.646
0.618
0.612
0.612
0.610
0.596
0.600
0.612
0.770
0.736
0.676
0.658
0.632
0.612
0.600
0.616
0.610
0.616
0.610
0.604
0.606
0.604
0.604
0.594
0.594
0.582
0.576
0.574
0.560
0.560
0.554
0.546
0.546
0.544
0.552
0.552
0.560
0.568
0.574
0.578
0.592
0.600
0.588
0.602
0.596
0.596
0.592
0.596
0.596
0.588
0.598
0.592
0.584
0.582
0.580
0.576
0.576
0.576
0.570
0.570
0.574
0.574
0.576
0.576
0.576
0.578
0.578
0.576
0.574
0.570
0.566
0.560
0.560
0.540
0.538
0.534
0.532
0.520
0.520
0.518
0.506
0.512
0.512
0.516
0.512
0.512
0.512
0.526
0.518
0.526
0.524
0.522
0.526
0.524
0.522
0.526
0.532
0.536
0.534
0.538
0.532
0.540
0.540
0.546
0.562
0.550
0.564
0.568
0.570
0.566
0.572
0.574
0.570
0.566
0.564
0.558
0.558
0.552
0.550
0.546
0.546
0.552
0.548
0.546
0.546
0.542
0.544
0.530
0.526
0.528
0.518
0.524
0.516
0.514
0.506
0.506
0.500
0.500
0.498
0.496
0.498
0.494
0.490
0.496
0.492
0.496
0.496
0.472
0.486
0.482
0.478
0.478
0.478
0.476
0.484
0.484
0.486
0.492
0.494
0.494
0.498
0.506
0.512
0.512
0.516
0.514
0.514
0.528
0.546
0.546
0.546
0.554
0.542
0.538
0.540
0.538
0.534
0.532
0.524
0.520
0.518
0.516
0.516
0.514
0.520
0.516
0.520
0.524
0.532
0.542
0.556
0.566
0.564
0.554
0.550
0.540
0.534
0.532
0.532
0.534
0.536
0.540
0.556
0.588
0.614
0.614
0.598
0.630
0.654
0.674
0.664
0.640
0.628
0.614
0.616
0.614
0.612
0.604
0.604
0.600
0.608
0.630
0.658
0.658
0.660
0.644
0.648
0.652
0.660
0.644
0.604
0.600
0.572
0.578
0.558
0.572
0.560
0.574
0.578
0.602
0.704
0.926
0.870
0.828
0.776
0.722
0.674
0.630
0.620
0.620
0.630
0.662
0.646
0.628
0.642
0.638
0.616
0.654
0.696
0.750
0.710
0.690
0.776
1.094
1.034
0.918
0.860
0.742
0.706
0.678
0.684
0.692
0.784
0.862
0.896
0.844
0.774
0.810
0.812
0.772
0.692
0.724
0.740
0.792
0.808
0.764
0.738
0.728
0.708
0.676
0.682
0.678
0.670
0.686
0.738
0.788
0.780
0.752
0.718
0.680
0.656
0.648
0.642
0.644
0.646
0.652
0.674
0.716
0.798
0.882
0.866
0.802
0.740
0.668
0.662
0.648
0.626
0.626
0.620
0.622
0.620
0.594
0.604
0.608
0.618
0.612
0.638
0.666
0.686
0.704
0.708
0.680
0.658
0.640
0.624
0.616
0.624
0.646
0.684
0.700
0.786
0.898
0.852
0.740
0.740
0.726
0.690
0.656
0.662
0.646
0.704
0.764
0.912
0.874
0.794
0.728
0.700
0.678
0.656
0.648
0.652
0.642
0.652
0.662
0.692
0.708
0.738
0.748
0.700
0.730
0.688
0.686
0.676
0.708
0.718
0.704
0.656
0.666
0.662
0.638
0.662
0.658
0.676
0.690
0.668
0.690
0.672
0.746
0.762
0.746
0.712
0.664
0.634
0.618
0.586
0.586
0.576
0.574
0.576
0.574
0.588
0.616
0.652
0.682
0.684
0.636
0.620
0.586
0.584
0.580
0.574
0.580
0.590
0.660
0.724
0.970
1.104
0.994
0.908
0.768
0.686
0.658
0.640
0.632
0.638
0.644
0.674
0.732
0.800
0.868
0.864
0.836
0.774
0.718
0.688
0.670
0.646
0.664
0.688
0.746
0.890
0.770
0.788
0.748
0.678
0.662
0.642
0.612
0.616
0.640
0.662
0.710
0.722
0.710
0.692
0.670
0.650
0.620
0.600
0.594
0.584
0.580
0.600
0.658
0.800
0.778
0.732
0.674
0.646
0.644
0.634
0.638
0.656
0.674
0.718
0.748
0.760
0.750
0.746
0.724
0.682
0.676
0.676
0.676
0.678
0.634
0.624
0.622
0.624
0.622
0.610
0.638
0.662
0.700
0.780
0.782
0.756
0.712
0.678
0.660
0.638
0.614
0.594
0.588
0.584
0.588
0.652
1.150
0.930
0.882
0.826
0.728
0.696
0.680
0.674
0.680
0.682
0.688
0.700
0.694
0.692
0.686
0.672
0.666
0.668
0.630
0.640
0.628
0.618
0.630
0.658
0.700
0.722
0.728
0.724
0.700
0.690
0.674
0.656
0.660
0.688
0.720
0.726
0.726
0.760
0.762
0.728
0.662
0.676
0.668
0.676
0.684
0.688
0.666
0.638
0.634
0.628
0.620
0.620
0.614
0.602
0.606
0.600
0.582
0.598
0.606
0.602
0.646
0.662
0.672
0.644
0.634
0.612
0.610
0.586
0.574
0.576
0.560
0.546
0.542
0.544
0.552
0.546
0.560
0.582
0.608
0.588
0.584
0.594
0.596
0.590
0.598
0.604
0.624
0.628
0.658
0.660
0.652
0.642
0.632
0.624
0.618
0.610
0.612
0.602
0.598
0.598
0.590
0.584
0.596
0.598
0.596
0.596
0.598
0.596
0.590
0.594
0.586
0.592
0.590
0.586
0.584
0.586
0.584
0.572
0.574
0.572
0.578
0.576
0.580
0.578
0.582
0.574
0.568
0.570
0.572
0.572
0.576
0.578
0.582
0.592
0.604
0.604
0.616
0.618
0.614
0.612
0.610
0.620
0.632
0.646
0.626
0.614
0.608
0.600
0.598
0.584
0.594
0.596
0.596
0.596
0.588
0.594
0.576
0.588
0.596
0.606
0.602
0.612
0.616
0.600
0.592
0.598
0.588
0.584
0.608
0.628
0.678
0.702
0.676
0.658
0.656
0.638
0.628
0.644
0.640
0.666
0.672
0.682
0.684
0.710
0.816
0.700
0.690
0.676
0.664
0.646
0.636
0.642
0.630
0.626
0.622
0.608
0.604
0.610
0.606
0.630
0.634
0.638
0.620
0.638
0.636
0.642
0.626
0.626
0.632
0.634
0.636
0.680
0.686
0.686
0.658
0.654
0.656
0.658
0.642
0.660
0.644
0.676
0.710
0.762
0.746
0.692
0.684
0.674
0.642
0.636
0.632
0.624
0.606
0.604
0.588
0.576
0.592
0.594
0.600
0.604
0.606
0.616
0.622
0.624
0.622
0.632
0.644
0.638
0.628
0.638
0.636
0.634
0.630
0.618
0.628
0.618
0.620
0.620
0.620
0.608
0.620
0.622
0.628
0.620
0.618
0.626
0.622
0.628
0.642
0.652
0.652
0.624
0.662
0.668
0.670
0.698
0.736
0.756
0.722
0.712
0.720
0.718
0.708
0.696
0.688
0.684
0.688
0.706
0.706
0.716
0.710
0.722
0.716
0.744
0.742
0.734
0.696
0.718
0.686
0.684
0.680
0.654
0.686
0.704
0.734
0.744
0.742
0.706
0.684
0.704
0.714
0.762
0.810
0.798
0.854
0.860
0.882
0.834
0.798
0.728
0.726
0.710
0.694
0.690
0.704
0.672
0.648
0.642
0.628
0.640
0.604
0.604
0.604
0.604
0.622
0.654
0.788
1.132
0.982
0.840
0.816
0.802
0.784
0.768
0.732
0.688
0.664
0.632
0.628
0.614
0.614
0.624
0.632
0.670
0.730
0.904
0.906
0.860
0.798
0.772
0.724
0.690
0.666
0.660
0.684
0.720
0.706
0.672
0.656
0.652
0.650
0.634
0.648
0.640
0.648
0.644
0.668
0.686
0.702
0.704
0.722
0.698
0.674
0.692
0.690
0.708
0.710
0.684
0.694
0.688
0.676
0.654
0.658
0.652
0.658
0.646
0.650
0.648
0.650
0.652
0.636
0.652
0.656
0.660
0.648
0.654
0.662
0.654
0.658
0.654
0.654
0.656
0.646
0.646
0.644
0.636
0.628
0.634
0.636
0.644
0.636
0.648
0.668
0.678
0.674
0.660
0.678
0.674
0.676
0.650
0.660
0.666
0.666
0.662
0.654
0.684
0.694
0.716
0.682
0.708
0.694
0.670
0.654
0.640
0.636
0.620
0.610
0.610
0.610
0.618
0.606
0.606
0.588
0.602
0.596
0.588
0.580
0.574
0.588
0.610
0.656
0.684
0.674
0.660
0.636
0.626
0.616
0.630
0.634
0.652
0.690
0.680
0.696
0.728
0.772
0.802
0.742
0.760
0.764
0.758
0.714
0.740
0.752
0.744
0.720
0.728
0.720
0.704
0.676
0.672
0.664
0.676
0.668
0.688
0.698
0.724
0.694
0.686
0.692
0.682
0.654
0.652
0.644
0.640
0.636
0.622
0.622
0.642
0.664
0.706
0.730
0.766
0.812
0.792
0.718
0.702
0.686
0.676
0.650
0.642
0.640
0.642
0.648
0.640
0.654
0.668
0.710
0.706
0.702
0.716
0.730
0.722
0.696
0.696
0.694
0.694
0.678
0.672
0.668
0.672
0.680
0.664
0.666
0.690
0.708
0.694
0.680
0.674
0.676
0.664
0.656
0.654
0.658
0.666
0.662
0.690
0.736
0.762
0.744
0.714
0.700
0.692
0.668
0.654
0.656
0.664
0.674
0.666
0.668
0.678
0.688
0.700
0.682
0.696
0.712
0.714
0.682
0.686
0.690
0.686
0.690
0.670
0.674
0.676
0.688
0.690
0.678
0.686
0.694
0.702
0.692
0.674
0.676
0.678
0.670
0.658
0.666
0.680
0.698
0.692
0.684
0.684
0.694
0.694
0.666
0.674
0.676
0.676
0.682
0.668
0.676
0.678
0.690
0.672
0.668
0.686
0.696
0.722
0.708
0.724
0.726
0.740
0.726
0.692
0.696
0.702
0.702
0.676
0.678
0.684
0.694
0.694
0.674
0.686
0.698
0.710
0.704
0.692
0.688
0.684
0.680
0.656
0.658
0.662
0.670
0.670
0.664
0.670
0.674
0.678
0.654
0.660
0.664
0.670
0.674
0.660
0.662
0.666
0.670
0.664
0.664
0.666
0.664
0.642
0.626
0.628
0.628
0.618
0.612
0.616
0.624
0.646
0.648
0.640
0.628
0.626
0.632
0.618
0.602
0.586
0.594
0.582
0.588
0.576
0.584
0.586
0.584
0.584
0.590
0.590
0.588
0.584
0.586
0.594
0.594
0.588
0.604
0.608
0.614
0.616
0.626
0.626
0.618
0.604
0.612
0.606
0.596
0.592
0.582
0.580
0.576
0.560
0.576
0.580
0.580
0.578
0.574
0.568
0.556
0.554
0.554
0.550
0.538
0.538
0.538
0.536
0.538
0.536
0.540
0.548
0.544
0.540
0.542
0.544
0.548
0.550
0.552
0.564
0.566
0.566
0.564
0.570
0.574
0.580
0.570
0.576
0.572
0.572
0.570
0.576
0.580
0.578
0.578
0.576
0.582
0.588
0.588
0.582
0.586
0.590
0.600
0.600
0.600
0.612
0.630
0.652
0.646
0.642
0.650
0.648
0.642
0.624
0.620
0.620
0.616
0.612
0.608
0.620
0.644
0.684
0.672
0.664
0.658
0.634
0.620
0.602
0.608
0.612
0.612
0.606
0.604
0.618
0.612
0.604
0.596
0.590
0.590
0.576
0.614
0.630
0.602
0.608
0.608
0.628
0.682
0.812
0.862
0.818
0.874
0.888
0.780
0.750
0.754
0.784
0.840
0.912
0.952
0.806
0.794
0.744
0.738
0.718
0.702
0.680
0.676
0.660
0.640
0.636
0.636
0.622
0.626
0.624
0.610
0.620
0.622
0.618
0.616
0.616
0.630
0.644
0.666
0.704
0.728
0.800
0.816
0.898
0.876
0.778
0.728
0.706
0.686
0.692
0.722
0.774
0.822
0.772
0.738
0.700
0.680
0.668
0.640
0.636
0.618
0.612
0.594
0.598
0.592
0.596
0.596
0.586
0.586
0.590
0.590
0.586
0.598
0.588
0.590
0.584
0.588
0.594
0.598
0.686
0.762
0.718
0.674
0.662
0.628
0.636
0.616
0.604
0.592
0.592
0.582
0.580
0.596
0.588
0.586
0.602
0.610
0.610
0.602
0.586
0.588
0.582
0.586
0.572
0.576
0.584
0.580
0.588
0.580
0.594
0.606
0.642
0.638
0.676
0.680
0.660
0.636
0.622
0.620
0.622
0.610
0.622
0.626
0.600
0.608
0.604
0.600
0.588
0.580
0.574
0.590
0.576
0.572
0.570
0.570
0.576
0.590
0.598
0.608
0.596
0.614
0.622
0.622
0.614
0.592
0.596
0.602
0.618
0.638
0.628
0.650
0.664
0.646
0.620
0.614
0.600
0.586
0.594
0.598
0.632
0.726
1.152
0.944
0.974
0.906
0.804
0.670
0.676
0.656
0.648
0.628
0.640
0.662
0.716
0.750
0.762
0.780
0.744
0.730
0.700
0.694
0.664
0.672
0.666
0.666
0.656
0.632
0.616
0.632
0.634
0.640
0.638
0.628
0.610
0.616
0.624
0.620
0.612
0.616
0.622
0.618
0.618
0.600
0.602
0.586
0.578
0.610
0.630
0.626
0.634
0.638
0.618
0.640
0.634
0.626
0.640
0.646
0.662
0.650
0.614
0.638
0.634
0.646
0.650
0.656
0.626
0.646
0.664
0.642
0.642
0.660
0.660
0.650
0.680
0.692
0.680
0.738
0.752
0.736
0.782
0.770
0.754
0.776
0.756
0.764
0.790
0.780
0.748
0.756
0.762
0.730
0.762
0.746
0.724
0.710
0.742
0.746
0.730
0.754
0.762
0.752
0.738
0.772
0.804
0.770
0.764
0.796
0.806
0.760
0.790
0.774
0.718
0.764
0.758
0.736
0.764
0.804
0.894
0.784
0.796
0.804
0.732
0.736
0.750
0.746
0.716
0.776
0.812
0.784
0.800
0.828
0.782
0.722
0.730
0.746
0.724
0.758
0.754
0.766
0.748
0.754
0.766
0.740
0.716
0.736
0.798
0.832
0.766
0.780
0.786
0.772
0.754
0.776
0.772
0.752
0.794
0.808
0.768
0.802
0.874
0.950
0.796
0.722
0.732
0.752
0.774
0.820
0.870
0.916
0.894
0.868
0.776
0.768
0.776
0.746
0.792
0.844
0.824
0.832
0.828
0.730
0.750
0.756
0.700
0.724
0.756
0.728
0.740
0.792
0.834
0.828
0.792
0.794
0.768
0.748
0.780
0.782
0.746
0.766
0.768
0.728
0.720
0.736
0.760
0.740
0.746
0.752
0.798
0.744
0.758
0.772
0.740
0.718
0.724
0.764
0.792
0.752
0.784
0.820
0.842
0.784
0.800
0.778
0.780
0.732
0.726
0.724
0.752
0.746
0.768
0.844
0.808
0.788
0.782
0.790
0.766
0.744
0.754
0.766
0.770
0.746
0.766
0.798
0.790
0.800
0.814
0.798
0.758
0.750
0.730
0.720
0.712
0.710
0.716
0.718
0.738
0.792
0.840
0.800
0.804
0.814
0.788
0.756
0.762
0.770
0.830
0.802
0.814
0.818
0.802
0.762
0.768
0.800
0.826
0.796
0.790
0.804
0.836
0.786
0.786
0.802
0.866
0.802
0.800
0.840
0.848
0.776
0.776
0.788
0.782
0.782
0.802
0.830
0.776
0.796
0.810
0.774
0.750
0.768
0.784
0.772
0.758
0.780
0.800
0.736
0.746
0.764
0.786
0.752
0.762
0.766
0.784
0.770
0.780
0.806
0.826
0.764
0.748
0.760
0.774
0.760
0.766
0.780
0.834
0.798
0.766
0.792
0.830
0.890
0.800
0.730
0.724
0.716
0.726
0.730
0.750
0.776
0.818
0.804
0.812
0.806
0.756
0.744
0.766
0.802
0.782
0.732
0.732
0.730
0.790
0.842
0.838
0.798
0.772
0.776
0.694
0.698
0.700
0.762
0.718
0.702
0.712
0.734
0.754
0.752
0.770
0.782
0.768
0.742
0.740
0.748
0.754
0.742
0.744
0.768
0.748
0.734
0.736
0.744
0.724
0.726
0.750
0.762
0.730
0.736
0.742
0.754
0.728
0.732
0.782
0.872
0.884
0.860
0.860
0.820
0.768
0.776
0.822
0.822
0.792
0.768
0.796
0.844
0.794
0.770
0.788
0.798
0.784
0.770
0.792
0.812
0.818
0.790
0.822
0.838
0.870
0.818
0.814
0.830
0.836
0.786
0.792
0.812
0.828
0.784
0.784
0.792
0.826
0.782
0.792
0.798
0.826
0.750
0.752
0.772
0.808
0.778
0.762
0.770
0.818
0.838
0.804
0.780
0.764
0.778
0.808
0.756
0.744
0.760
0.792
0.824
0.830
0.890
1.010
0.900
0.788
0.784
0.794
0.768
0.776
0.804
0.832
0.816
0.824
0.842
0.834
0.790
0.784
0.796
0.804
0.786
0.782
0.784
0.764
0.776
0.824
0.856
0.812
0.734
0.754
0.770
0.804
0.758
0.752
0.776
0.814
0.792
0.768
0.800
0.860
0.862
0.848
0.852
0.860
0.794
0.788
0.802
0.782
0.754
0.768
0.798
0.868
0.830
0.820
0.806
0.776
0.748
0.762
0.770
0.816
0.772
0.768
0.784
0.816
0.758
0.756
0.782
0.810
0.832
0.774
0.750
0.766
0.776
0.784
0.758
0.794
0.852
0.852
0.792
0.794
0.804
0.784
0.740
0.752
0.742
0.784
0.780
0.806
0.858
0.850
0.828
0.850
0.858
0.800
0.808
0.832
0.824
0.764
0.716
0.734
0.734
0.748
0.758
0.750
0.756
0.710
0.692
0.696
0.702
0.740
0.730
0.730
0.734
0.752
0.714
0.710
0.710
0.712
0.710
0.692
0.714
0.744
0.786
0.760
0.764
0.770
0.778
0.746
0.752
0.752
0.746
0.716
0.720
0.716
0.710
0.704
0.736
0.740
0.762
0.728
0.726
0.728
0.750
0.732
0.736
0.760
0.806
0.794
0.796
0.778
0.756
0.730
0.718
0.732
0.714
0.704
0.718
0.710
0.720
0.730
0.760
0.722
0.716
0.734
0.744
0.776
0.786
0.756
0.762
0.778
0.794
0.800
0.750
0.744
0.730
0.732
0.740
0.742
0.772
0.832
0.868
0.822
0.820
0.796
0.804
0.762
0.762
0.776
0.808
0.774
0.770
0.780
0.774
0.746
0.778
0.770
0.770
0.776
0.754
0.724
0.734
0.746
0.758
0.736
0.740
0.752
0.750
0.740
0.718
0.734
0.708
0.696
0.680
0.688
0.676
0.694
0.700
0.724
0.712
0.698
0.716
0.730
0.752
0.766
0.734
0.704
0.696
0.666
0.692
0.702
0.728
0.698
0.672
0.690
0.680
0.660
0.678
0.676
0.692
0.696
0.700
0.726
0.718
0.688
0.692
0.710
0.738
0.728
0.762
0.840
0.988
0.928
0.928
0.978
0.960
0.834
0.834
0.842
0.860
0.808
0.830
0.922
1.048
0.890
0.884
0.874
0.860
0.800
0.822
0.876
0.960
0.874
0.900
0.916
0.846
0.820
0.836
0.898
0.940
0.844
0.892
0.922
0.974
0.858
0.880
0.916
0.920
0.870
0.830
0.896
1.016
0.964
0.896
0.942
1.018
0.938
0.846
0.856
0.884
0.976
0.924
1.102
1.072
0.966
0.898
0.896
0.904
0.872
0.888
0.938
1.016
0.962
0.932
0.958
0.958
0.894
0.896
0.932
0.994
0.912
0.940
1.002
0.930
0.948
0.956
0.930
0.874
0.910
0.966
1.020
1.036
0.924
0.948
1.006
1.028
0.924
0.918
0.926
0.950
0.898
0.926
0.984
0.952
0.932
0.874
0.900
0.904
0.936
0.868
0.862
0.874
0.892
0.868
0.810
0.862
1.004
1.138
1.012
1.110
1.064
1.000
0.860
0.830
0.868
0.968
1.014
0.944
0.994
1.082
1.074
0.964
0.928
0.954
0.922
0.840
0.876
0.914
0.986
1.016
1.030
0.908
0.886
0.982
1.112
1.048
0.880
0.884
0.910
0.840
0.982
1.122
0.930
0.906
0.896
0.890
0.828
0.900
1.268
0.980
0.884
0.910
0.982
1.036
0.904
0.838
0.868
0.994
1.074
0.912
0.874
0.908
0.986
0.840
0.784
0.816
0.872
0.944
0.880
0.908
0.936
0.980
0.896
0.844
0.876
0.914
0.848
0.906
1.136
1.034
0.870
0.864
0.910
0.948
0.964
0.944
0.904
0.958
1.026
0.978
0.884
0.880
0.926
0.994
0.840
0.804
0.820
0.846
1.026
0.906
0.890
1.016
1.044
0.958
0.832
0.854
0.948
0.880
0.834
0.922
1.276
0.996
0.882
0.906
0.928
0.888
0.818
0.786
0.868
1.008
1.094
0.944
0.860
0.882
0.912
0.876
0.848
0.952
1.282
1.018
0.890
0.868
0.898
1.026
0.854
0.790
0.844
1.344
1.036
0.976
1.174
1.140
0.930
0.848
0.842
0.860
0.780
0.752
0.796
0.898
1.060
0.866
0.818
0.878
0.946
0.894
0.812
0.864
0.940
0.994
0.840
0.802
0.836
0.900
0.902
0.826
0.854
1.002
1.258
0.998
0.860
0.926
0.988
0.992
0.852
0.806
0.880
1.296
1.142
0.994
0.920
0.938
0.948
0.860
0.808
0.832
0.886
1.072
0.898
0.878
0.936
0.938
0.846
0.886
0.884
0.852
0.814
0.788
0.862
1.068
0.858
0.828
0.958
1.054
0.950
0.836
0.890
0.998
0.954
0.844
0.876
0.946
0.992
0.888
0.822
0.918
1.060
0.976
0.878
0.896
0.976
1.024
0.882
0.814
0.906
0.976
1.010
0.910
0.966
1.054
1.036
0.878
0.902
0.944
0.952
0.842
0.854
0.886
0.872
0.784
0.752
0.772
0.810
0.966
0.944
0.898
0.952
1.144
0.924
0.842
0.956
1.120
0.988
0.852
0.906
0.974
1.054
0.920
0.896
1.024
1.124
1.030
0.864
0.874
0.958
1.056
1.034
0.882
0.868
0.932
1.050
1.042
0.900
0.926
0.956
0.956
0.826
0.878
0.948
1.028
0.874
0.842
0.894
1.056
1.004
0.908
0.972
1.016
0.994
0.858
0.878
0.934
1.028
0.944
0.846
0.928
1.012
1.034
0.894
0.864
0.890
0.948
0.882
0.822
0.868
0.886
0.878
0.798
0.800
0.834
0.916
0.872
0.840
0.886
0.946
0.846
0.858
0.940
1.000
0.860
0.828
0.896
0.984
0.976
0.846
0.860
0.928
0.998
0.986
0.870
0.900
0.946
0.956
0.844
0.880
0.910
0.926
0.862
0.812
0.858
0.920
1.024
0.940
0.874
0.958
0.994
0.936
0.832
0.892
0.976
0.986
0.876
0.852
0.938
1.072
0.976
0.870
0.952
1.056
1.030
0.890
0.868
0.904
0.924
0.940
0.798
0.784
0.806
0.866
0.894
0.898
0.940
1.280
1.048
0.968
1.000
1.038
1.028
0.882
0.898
0.934
0.960
0.856
0.884
0.988
0.890
0.882
0.944
1.000
0.920
0.844
0.878
0.946
0.940
0.842
0.890
0.940
0.936
0.836
0.848
0.922
1.098
0.936
0.854
0.908
1.020
0.974
0.830
0.902
0.902
0.880
0.770
0.774
0.834
0.964
1.042
0.940
0.964
1.002
0.852
0.856
0.938
1.046
0.926
0.872
0.926
0.994
0.950
0.838
0.896
0.962
0.998
0.870
0.870
0.958
1.022
0.978
0.850
0.886
0.916
0.960
0.890
0.892
0.982
0.996
0.876
0.866
0.878
0.964
0.904
0.930
1.294
1.138
0.974
0.992
0.990
0.946
0.828
0.872
0.920
1.034
0.896
0.870
0.910
0.960
0.982
0.878
0.920
1.026
1.148
0.918
0.872
0.924
1.020
0.932
0.906
1.020
1.208
0.950
0.870
0.928
0.974
0.880
0.782
0.784
0.848
1.242
0.956
0.932
0.984
1.034
0.926
0.964
1.162
1.126
0.966
0.918
0.916
0.958
0.968
0.848
0.834
0.968
1.172
1.034
0.886
0.904
0.946
0.944
0.842
0.884
0.924
0.986
0.858
0.892
0.972
1.050
0.880
0.840
0.944
1.124
0.970
0.836
0.898
0.980
0.978
0.834
0.826
0.872
0.982
1.006
0.870
0.914
1.004
1.020
0.886
0.874
0.860
0.830
0.772
0.828
0.976
1.216
1.018
1.070
1.110
1.072
0.900
0.918
0.980
0.994
0.890
0.868
1.090
1.162
1.042
0.890
0.924
1.022
1.050
0.878
0.880
0.920
0.944
0.832
0.822
0.886
1.194
1.030
0.876
0.916
1.006
1.022
0.886
0.922
0.982
1.008
0.860
0.868
0.912
1.014
0.942
0.840
0.870
0.926
1.010
0.890
0.888
1.006
1.074
0.962
0.856
0.916
0.946
0.922
0.798
0.820
0.922
1.314
1.046
0.936
0.992
1.024
0.942
0.850
0.862
0.932
0.960
0.884
0.856
0.960
1.024
0.988
0.846
0.848
0.910
0.994
0.996
0.868
0.882
0.976
1.064
0.920
0.850
0.944
0.984
0.942
0.806
0.800
0.836
0.934
1.026
0.898
0.918
1.022
0.998
0.856
0.874
0.932
1.036
0.946
0.882
0.964
1.108
1.090
0.904
0.870
0.952
1.018
0.940
0.824
0.850
0.900
1.004
0.962
0.862
0.846
0.934
0.968
0.902
0.820
0.868
0.908
0.900
0.806
0.816
0.886
0.996
0.968
0.832
0.940
1.006
1.042
0.860
0.858
0.914
0.944
0.882
0.820
0.882
1.022
1.124
0.934
0.936
1.080
1.040
0.892
0.946
1.048
1.044
0.880
0.920
0.976
1.008
0.888
0.922
0.980
1.088
0.982
0.864
0.884
0.928
0.978
0.934
0.820
0.858
0.908
1.062
0.980
0.924
0.996
1.020
0.936
0.830
0.884
0.964
0.960
0.846
0.838
0.870
0.932
0.878
0.824
0.876
0.972
1.040
0.892
0.856
0.906
0.952
0.934
0.850
0.886
0.976
1.046
0.936
0.894
0.952
0.994
0.966
0.834
0.844
0.908
0.954
0.880
0.854
0.956
1.104
0.994
0.850
0.900
1.002
1.068
0.900
0.934
0.980
0.942
0.848
0.822
0.886
0.940
0.954
0.848
0.856
0.928
1.000
0.880
0.800
0.832
0.894
0.944
0.838
0.854
0.970
1.190
0.952
0.914
0.964
1.000
0.882
0.838
0.894
0.948
0.920
0.824
0.824
0.892
1.006
1.036
0.908
0.958
1.088
1.066
0.892
0.906
0.934
0.930
0.826
0.862
0.934
0.960
0.826
0.806
0.870
0.886
0.826
0.782
0.828
0.888
0.934
0.812
0.838
0.896
0.986
0.904
0.856
0.934
0.996
0.972
0.848
0.886
0.962
0.992
0.872
0.842
0.930
1.042
0.994
0.840
0.868
0.948
1.026
0.892
0.852
0.950
1.088
1.052
0.908
0.890
0.964
1.038
0.904
0.934
1.058
1.018
0.864
0.906
0.950
0.988
0.866
0.838
0.898
0.982
0.968
0.878
0.974
1.088
1.004
0.852
0.856
0.888
0.966
0.864
0.890
0.950
0.868
0.784
0.750
0.736
0.718
0.708
0.698
0.674
0.660
0.646
0.660
0.646
0.642
0.642
0.640
0.640
0.618
0.636
0.634
0.642
0.660
0.688
0.734
0.794
0.858
0.898
0.820
0.876
0.914
0.992
1.036
1.000
0.928
0.948
1.142
1.086
0.926
0.922
0.984
0.986
0.874
0.880
0.942
1.018
0.878
0.932
1.006
1.008
0.864
0.856
0.906
1.036
1.020
0.862
0.870
0.918
1.000
0.898
0.994
1.324
1.140
0.956
0.966
1.018
1.010
0.904
0.898
0.960
1.012
0.998
0.888
0.874
0.916
0.962
0.972
0.894
0.922
1.040
1.060
0.916
0.900
0.934
1.044
0.966
1.022
1.176
1.140
0.978
0.956
0.962
0.908
0.822
0.826
0.866
0.964
0.988
0.898
0.922
0.986
0.956
0.896
0.926
0.934
0.888
0.888
0.908
0.920
0.896
0.926
1.046
1.126
1.018
0.922
0.906
0.888
0.878
0.822
0.898
1.098
1.060
0.976
0.980
0.988
0.986
0.908
0.904
0.932
0.944
0.908
0.864
0.902
0.938
0.924
0.876
0.892
0.946
0.988
0.922
0.910
0.920
0.924
0.864
0.838
0.852
0.960
0.988
0.948
1.010
1.024
0.928
0.890
0.890
0.916
0.958
0.898
0.922
0.968
0.994
0.912
0.912
0.932
0.946
0.954
0.888
0.880
0.902
0.966
0.920
0.912
0.936
0.910
0.862
0.896
0.948
0.958
0.890
0.890
0.920
0.972
0.932
0.872
0.908
0.938
0.918
0.892
0.932
0.948
0.894
0.898
0.916
0.946
0.948
0.868
0.864
0.874
0.908
0.888
0.834
0.894
0.984
0.976
0.900
0.874
0.876
0.918
0.964
0.892
0.954
1.020
1.004
0.922
0.920
0.926
0.916
0.848
0.832
0.860
0.932
0.946
0.872
0.878
0.946
1.060
1.002
0.910
0.936
0.952
0.888
0.892
0.900
0.872
0.832
0.868
0.912
0.904
0.884
0.926
0.960
0.914
0.864
0.896
0.898
0.916
0.852
0.856
0.900
0.992
0.932
0.940
0.922
0.902
0.822
0.854
0.866
0.890
0.882
0.842
0.866
0.914
0.936
0.944
0.878
0.894
0.944
0.942
0.876
0.828
0.848
0.892
0.890
0.812
0.822
0.864
0.938
0.948
0.888
0.934
0.996
1.012
0.888
0.876
0.920
0.932
0.928
0.856
0.890
0.940
0.978
0.922
0.910
0.928
0.940
0.936
0.870
0.864
0.908
0.942
0.952
0.868
0.892
0.898
0.930
0.884
0.882
0.918
0.964
0.958
0.870
0.900
0.922
0.922
0.860
0.888
0.918
0.940
0.876
0.886
0.902
0.914
0.854
0.838
0.876
0.950
0.976
0.866
0.876
0.894
0.902
0.852
0.802
0.840
0.850
0.876
0.828
0.864
0.920
0.978
0.910
0.856
0.894
0.936
0.984
0.918
0.934
0.980
0.988
0.904
0.892
0.892
0.880
0.870
0.830
0.882
0.940
0.994
0.966
0.850
0.886
0.932
0.946
0.876
0.882
0.924
0.960
0.958
0.864
0.894
0.934
0.948
0.856
0.862
0.890
0.904
0.862
0.896
0.940
0.958
0.872
0.886
0.864
0.846
0.798
0.842
0.776
0.950
0.870
0.900
0.938
0.984
0.914
0.904
0.916
0.944
0.948
0.896
0.880
0.888
0.918
0.882
0.886
0.920
0.942
0.940
0.866
0.902
0.952
0.960
0.888
0.890
0.904
0.866
0.838
0.890
0.940
0.952
0.874
0.890
0.904
0.904
0.846
0.836
0.844
0.870
0.870
0.836
0.902
0.998
0.984
0.902
0.928
0.960
0.972
0.892
0.904
0.938
0.992
0.980
0.908
0.918
0.962
0.986
0.950
0.914
0.914
0.898
0.898
0.828
0.808
0.858
0.968
1.094
0.958
0.964
0.978
0.978
0.884
0.894
0.896
0.918
0.862
0.870
0.888
0.910
0.930
0.884
0.876
0.910
0.938
0.960
0.880
0.882
0.908
0.914
0.902
0.860
0.852
0.886
0.920
0.922
0.854
0.898
0.938
0.952
0.902
0.888
0.910
0.948
0.916
0.920
0.946
0.958
0.908
0.828
0.866
0.900
0.910
0.844
0.856
0.894
0.884
0.876
0.946
1.070
0.972
0.904
0.910
0.898
0.854
0.890
0.928
0.966
0.888
0.914
0.958
0.994
0.922
0.932
0.922
0.888
0.848
0.900
0.926
0.974
0.912
0.934
0.970
0.988
0.914
0.910
0.946
0.962
0.912
0.878
0.886
0.872
0.828
0.838
0.858
0.926
0.820
0.798
0.804
0.778
0.758
0.752
0.748
0.744
0.716
0.736
0.730
0.760
0.776
0.762
0.746
0.742
0.712
0.732
0.720
0.694
0.694
0.704
0.688
0.686
0.680
0.660
0.664
0.672
0.668
0.678
0.702
0.744
0.838
0.892
0.982
0.968
0.964
0.982
1.022
1.022
1.014
0.928
0.864
0.850
1.062
1.346
1.088
0.958
0.906
0.916
0.936
0.832
0.916
0.914
0.826
0.816
0.916
1.348
1.116
0.980
0.960
1.000
0.968
0.838
0.842
0.914
1.164
0.934
0.890
1.032
1.086
1.060
0.878
0.842
0.872
0.972
0.986
0.870
0.890
1.000
1.070
0.890
0.852
0.884
0.906
0.928
0.860
0.928
1.254
1.098
0.938
0.880
0.940
1.002
1.008
0.874
0.844
0.882
0.926
0.920
0.894
0.890
0.964
1.224
1.034
1.010
1.078
1.062
1.010
0.904
0.890
0.944
0.996
0.998
0.884
0.888
0.936
1.006
1.002
0.896
0.918
0.980
1.044
0.926
0.904
0.956
1.018
1.014
0.900
0.942
1.014
1.110
1.008
0.890
0.872
0.924
1.110
1.078
0.950
0.926
0.988
0.978
0.898
0.886
0.936
1.008
1.012
0.886
0.882
0.936
0.976
0.896
0.874
0.962
1.068
1.000
1.004
1.002
0.956
0.872
0.934
1.302
1.158
1.034
1.082
1.074
1.036
0.896
0.886
0.912
0.882
0.812
0.846
0.854
0.866
0.802
0.882
0.980
0.982
0.960
0.844
0.870
0.968
1.158
1.068
0.982
0.980
0.986
0.882
0.836
0.936
1.090
1.110
0.978
0.990
1.022
1.028
0.894
0.924
1.014
1.104
0.960
0.942
0.966
0.992
0.892
0.878
0.966
1.064
1.004
0.890
0.952
1.060
1.024
0.912
0.954
1.012
1.052
0.938
0.882
0.936
1.016
1.028
0.910
0.942
1.032
1.060
0.934
0.904
0.950
0.984
0.896
0.878
0.974
1.064
1.030
0.894
0.920
0.962
1.008
0.918
0.894
0.950
1.014
0.930
0.866
0.922
0.976
1.036
0.896
0.898
0.968
1.006
0.904
0.944
0.988
1.022
0.900
0.874
0.900
0.920
0.826
0.822
0.894
0.904
0.896
1.020
1.084
1.018
0.878
0.894
0.924
0.966
0.854
0.886
0.996
1.074
0.962
0.926
0.996
1.038
0.950
0.904
0.920
0.856
0.786
0.834
1.544
1.250
1.108
1.150
1.182
0.952
0.934
0.990
1.078
0.922
0.898
1.032
1.140
0.972
0.980
1.002
1.002
0.936
0.844
0.884
0.960
1.110
0.994
0.924
0.978
1.034
1.022
0.884
0.908
1.046
1.098
0.914
0.948
0.966
0.938
0.842
0.862
0.920
1.050
0.928
0.936
1.096
1.140
1.082
0.928
0.930
0.976
0.960
0.852
0.880
0.972
1.014
0.918
0.924
1.070
1.040
0.914
0.870
0.922
0.988
1.016
0.896
0.894
0.968
1.078
0.960
0.914
0.978
1.026
0.990
0.860
0.866
0.938
1.076
1.018
0.928
1.008
1.024
0.922
0.844
0.900
0.970
1.062
0.920
0.892
0.988
1.110
1.050
0.910
0.960
1.052
1.040
0.954
0.924
0.968
0.998
0.894
0.876
0.972
1.038
0.986
0.882
0.960
1.066
0.996
0.890
0.904
0.922
0.936
0.842
0.842
0.932
1.186
1.118
0.916
0.942
0.998
1.078
0.968
0.786
0.772
0.756
0.754
0.762
0.752
1.306
1.038
0.910
0.784
0.732
0.710
0.720
0.720
0.716
0.708
0.702
0.678
0.694
0.684
0.664
0.666
0.680
0.694
0.730
0.814
0.934
0.992
0.928
0.994
1.024
1.038
0.998
0.912
0.830
0.840
0.872
1.172
1.122
1.026
0.860
0.896
0.972
0.994
0.928
0.972
0.948
0.848
0.882
0.996
1.068
0.936
0.836
0.898
1.020
0.992
0.862
0.908
0.970
1.002
0.882
0.900
0.960
1.058
0.926
0.860
0.910
0.964
0.860
0.896
0.964
1.146
0.996
0.924
1.024
1.164
1.088
0.994
1.098
1.054
0.946
0.938
0.984
1.030
0.956
0.964
1.032
1.042
0.982
1.016
1.012
0.990
0.896
0.898
0.964
0.986
0.978
0.882
0.908
0.958
0.978
0.896
0.928
0.954
0.972
0.932
0.834
0.862
0.860
0.866
0.846
0.972
1.442
1.158
1.088
1.062
1.056
0.886
0.878
0.918
0.978
0.920
0.948
0.992
1.004
0.984
0.906
0.946
1.024
1.020
0.864
0.826
1.580
1.272
1.198
1.336
1.238
1.112
1.170
1.132
1.028
0.886
0.898
0.936
0.992
0.978
0.892
0.940
0.988
1.016
0.920
0.910
0.940
0.968
0.986
0.904
0.928
0.988
1.132
1.034
0.926
0.954
0.992
1.014
0.936
0.916
0.986
1.090
1.090
0.968
1.008
1.034
0.950
0.974
1.044
1.088
1.038
0.948
1.002
1.012
0.986
0.916
0.902
0.938
0.986
0.964
0.892
0.898
0.926
0.952
0.876
0.920
0.968
0.972
0.876
0.886
0.938
1.016
0.918
0.968
1.024
1.072
0.942
0.976
1.006
1.008
0.892
0.904
0.894
0.844
0.866
0.914
0.952
0.898
0.944
1.016
1.062
0.934
0.942
0.970
0.970
0.956
0.882
0.894
0.938
0.982
0.954
0.974
1.042
1.060
0.966
0.932
0.932
0.954
0.864
0.884
0.924
0.960
0.944
0.924
0.972
1.054
0.950
0.952
0.976
0.956
0.874
0.892
0.968
1.072
1.058
1.056
0.920
0.836
0.998
1.490
1.178
1.124
1.166
1.100
0.920
0.896
0.880
0.908
0.830
0.824
0.890
0.938
0.988
0.928
0.970
1.042
1.052
1.008
0.882
0.890
0.926
0.954
0.916
0.928
1.008
1.136
0.966
0.990
1.000
0.998
0.924
0.958
1.010
1.044
0.938
0.930
0.982
0.990
0.918
1.010
1.092
1.060
0.920
0.934
0.950
0.962
0.904
0.898
0.970
0.982
0.914
0.892
0.932
0.968
0.930
0.860
0.912
0.972
1.068
1.000
1.004
0.950
0.888
0.902
1.012
1.080
0.984
0.976
1.016
0.990
0.890
0.868
0.910
0.964
0.992
0.900
0.882
0.908
0.942
0.878
0.900
0.920
0.938
0.876
0.870
0.902
0.960
0.996
0.926
0.928
0.976
1.000
0.908
0.896
0.914
0.944
0.954
0.908
0.926
0.968
0.986
0.914
0.918
0.948
0.976
0.882
0.882
0.864
0.902
0.880
0.852
0.914
1.000
1.030
0.906
0.886
0.910
0.938
0.966
0.908
0.922
1.034
1.086
0.982
0.840
0.880
1.016
1.218
1.098
1.218
1.096
0.982
0.992
1.026
1.006
0.906
0.902
0.910
0.930
0.880
0.872
0.892
0.906
0.930
0.864
0.888
0.920
0.964
0.918
0.886
0.918
0.958
0.978
0.924
0.868
0.898
0.956
0.900
0.908
0.992
1.100
1.092
0.956
0.980
1.008
1.026
0.936
0.976
1.034
1.078
0.956
0.922
0.960
1.004
0.992
0.912
0.916
0.982
1.000
0.978
0.900
0.906
0.906
0.914
0.850
0.910
0.992
1.006
0.934
0.908
0.924
0.942
0.876
0.902
0.966
1.012
0.950
0.894
0.930
0.978
0.916
0.942
1.020
1.044
0.972
0.936
0.930
0.948
0.904
0.892
0.938
1.010
0.938
0.934
0.984
1.040
1.002
0.918
0.918
0.920
0.916
0.872
0.900
0.936
0.962
0.898
0.900
0.940
0.972
0.902
0.910
0.928
0.940
0.856
0.878
0.890
0.916
0.878
0.902
0.962
1.020
0.946
0.922
0.896
0.916
0.916
0.874
0.920
1.016
0.976
0.880
0.894
1.070
1.198
1.032
1.072
1.082
0.956
0.944
0.948
0.940
0.884
0.874
0.914
0.966
0.940
0.848
0.842
0.964
1.044
1.056
0.950
0.966
0.992
0.970
0.924
0.952
0.990
0.990
0.906
0.908
0.914
0.914
0.866
0.842
0.906
0.958
0.952
0.892
0.902
0.926
0.948
0.894
0.892
0.904
0.926
0.944
0.864
0.890
0.932
0.962
0.896
0.938
0.982
1.000
0.904
0.918
0.918
0.896
0.830
0.844
0.874
0.920
0.858
0.880
0.930
1.014
0.986
0.902
0.902
0.952
1.014
0.924
0.914
0.946
0.934
0.876
0.868
0.910
0.928
0.932
0.866
0.906
0.944
0.968
0.910
0.880
0.896
0.944
0.948
0.940
1.020
1.026
1.062
0.960
0.946
0.956
0.974
0.914
0.870
0.908
0.978
1.000
0.918
0.960
1.028
1.054
0.932
0.960
0.998
0.942
0.914
0.962
1.008
0.970
0.884
0.928
1.020
1.030
0.964
0.862
0.898
0.926
0.974
0.852
0.798
0.772
0.802
0.962
0.854
0.796
0.776
0.752
0.734
0.746
0.780
0.790
0.802
0.784
0.762
0.762
0.750
0.742
0.720
0.730
0.726
0.720
0.728
0.754
0.822
0.942
1.068
1.088
1.010
0.962
0.952
0.868
0.972
1.288
1.198
1.158
1.052
0.906
0.870
0.888
0.952
0.892
0.946
1.434
1.270
1.126
0.934
0.822
0.844
0.954
1.010
0.928
0.998
1.254
1.072
0.894
0.902
0.974
1.024
0.882
0.896
0.964
1.006
1.038
0.908
0.870
0.934
0.978
0.974
0.884
0.890
1.018
1.158
1.066
0.910
0.924
0.992
0.994
0.880
0.912
0.960
0.988
0.946
0.864
0.912
0.954
0.958
0.924
0.864
0.910
0.928
0.988
0.914
0.896
0.934
0.994
0.968
0.912
0.940
1.056
1.068
0.988
0.968
1.036
1.076
1.042
0.948
0.952
0.968
1.006
0.914
0.944
0.986
0.964
0.908
0.998
1.050
1.072
0.926
0.836
0.786
0.756
0.732
0.726
0.738
0.818
0.980
0.946
0.840
0.828
0.844
0.892
0.940
0.812
0.778
0.770
0.804
0.884
0.872
0.982
1.156
1.166
1.042
1.066
1.054
1.028
0.950
0.972
0.998
0.996
0.998
0.958
0.876
0.930
0.938
0.970
0.952
0.896
0.990
1.076
1.042
0.874
0.822
0.884
1.058
1.336
1.056
1.136
1.120
0.986
0.842
0.810
0.890
1.368
1.152
1.002
1.086
1.170
1.104
0.962
0.936
1.058
1.040
0.938
0.902
0.974
1.064
1.050
0.930
0.924
0.948
1.052
1.036
0.918
0.932
1.020
1.052
0.928
0.952
1.098
1.086
0.960
0.976
1.018
1.084
1.064
0.958
1.000
1.048
1.014
0.908
0.892
0.942
1.018
1.094
1.038
0.922
0.934
0.954
1.042
1.004
0.914
0.968
1.088
1.052
0.958
0.996
1.030
1.016
0.912
0.934
0.972
1.022
0.984
0.938
0.946
1.048
1.002
0.924
0.944
0.980
0.990
0.904
0.926
0.976
1.000
0.914
0.944
0.960
0.962
0.900
0.890
0.952
1.004
1.050
0.984
0.848
0.804
0.894
1.552
1.258
1.172
1.182
1.076
0.950
0.948
1.020
1.014
0.918
0.932
0.938
1.006
1.008
0.926
0.888
0.958
1.000
1.040
0.918
0.962
1.032
1.038
0.962
0.988
1.070
1.068
0.970
0.982
1.038
1.070
1.020
0.974
1.004
1.088
1.110
0.940
0.974
1.020
1.006
0.918
0.960
1.042
1.042
0.914
0.954
1.060
1.056
0.944
0.936
0.946
0.952
0.940
0.870
0.870
0.942
1.064
1.044
0.930
0.960
0.992
0.994
0.896
0.906
0.952
1.024
0.994
0.882
0.904
0.934
0.968
0.914
0.924
1.002
1.000
0.912
0.912
0.944
1.008
1.006
0.936
0.966
1.020
1.000
0.904
0.950
0.992
0.986
0.886
0.856
0.890
0.926
0.970
0.898
0.942
1.054
1.100
0.966
0.968
1.000
1.008
0.972
0.904
0.924
0.968
0.984
0.904
0.894
1.196
1.170
1.042
1.058
1.050
1.028
0.912
0.898
0.970
0.998
0.922
0.820
0.902
1.446
1.200
1.080
1.148
1.074
0.904
0.914
0.934
0.960
0.900
0.962
0.976
0.974
0.946
0.868
0.872
0.970
1.236
1.108
0.986
1.034
1.050
1.014
0.906
0.918
0.936
1.024
1.076
0.962
0.986
1.032
1.014
0.930
0.954
1.024
1.088
0.960
0.916
0.940
1.002
1.016
0.928
0.928
0.976
1.040
1.012
0.914
0.932
0.958
0.952
0.874
0.916
0.940
0.974
0.896
0.914
0.944
0.960
0.862
0.864
0.890
0.920
0.872
0.876
0.938
1.114
1.026
0.984
1.034
1.068
0.976
0.952
1.040
1.134
1.030
1.040
1.050
1.036
0.918
0.904
0.942
0.986
0.934
0.920
0.988
0.988
0.946
0.858
0.894
0.952
1.016
0.966
0.964
1.016
0.984
0.902
0.906
0.940
0.992
1.038
0.956
0.924
0.950
1.000
0.940
0.956
1.002
1.024
0.906
0.896
0.920
0.976
1.004
0.922
0.926
0.974
1.094
0.984
0.978
1.042
1.014
0.908
0.810
0.822
0.920
1.438
1.120
1.220
1.158
1.002
0.994
1.030
0.996
0.898
0.912
0.942
0.954
0.856
0.814
0.782
0.746
0.724
0.718
0.744
0.786
0.818
0.766
0.744
0.722
0.688
0.742
0.758
0.772
0.754
0.752
0.758
0.764
0.780
0.824
0.846
0.888
0.914
0.946
0.980
1.012
1.062
1.056
1.050
0.900
0.838
0.790
0.916
1.550
1.236
1.168
1.172
1.146
0.964
0.854
0.912
1.094
0.934
0.960
1.028
1.044
0.886
0.826
0.856
0.930
1.012
0.914
0.902
1.006
0.996
0.948
0.852
0.826
0.866
0.934
0.974
0.884
0.872
0.966
1.118
1.042
0.876
0.880
0.932
0.974
0.856
0.842
0.946
1.072
1.048
0.924
0.916
1.000
1.084
0.938
0.924
0.964
0.988
0.888
0.876
0.940
1.018
0.968
0.866
0.884
0.938
0.970
0.886
0.902
0.956
0.994
0.928
0.856
0.906
0.960
0.984
0.880
0.884
0.926
1.042
1.038
0.952
0.978
1.036
1.038
0.870
0.832
1.014
1.536
1.234
1.234
1.182
1.060
0.956
0.966
1.000
0.996
0.948
0.918
0.960
0.974
0.898
0.924
1.052
1.020
0.952
0.960
0.940
0.972
0.934
0.966
1.106
1.122
1.016
1.006
1.044
1.036
0.918
0.918
0.984
1.128
1.128
1.044
1.116
1.122
1.074
0.958
0.988
1.104
1.056
0.956
0.984
1.022
1.070
0.956
0.896
0.926
1.010
0.950
0.978
1.080
1.068
0.940
0.978
0.988
0.994
0.904
1.034
1.152
1.144
0.978
1.002
1.044
1.034
0.910
0.916
0.966
1.048
1.018
1.046
1.078
0.948
0.970
0.992
1.006
0.918
0.890
0.934
1.056
1.068
0.936
0.924
0.942
0.996
0.932
0.902
0.992
1.096
0.996
0.996
1.004
0.984
0.882
0.906
0.944
0.970
0.896
0.936
0.986
0.960
0.884
0.968
1.022
1.010
0.922
0.952
0.974
0.946
0.890
0.978
1.102
1.046
0.942
0.954
1.030
1.002
0.870
0.866
1.058
1.158
1.140
1.086
1.082
1.100
0.996
0.896
0.950
1.004
1.020
0.912
0.952
0.994
0.972
0.878
0.882
0.956
1.132
1.130
1.022
1.102
1.114
1.054
0.912
0.898
0.970
1.012
0.984
0.896
0.962
1.032
1.008
0.918
0.928
0.944
0.976
0.964
0.882
0.914
0.934
0.976
0.904
0.880
0.902
0.958
0.898
0.846
0.926
1.012
1.060
0.944
0.958
0.976
0.942
0.890
0.936
0.984
1.034
0.918
0.920
0.960
1.000
0.990
0.906
0.880
0.968
1.088
1.064
0.942
0.960
0.990
0.992
0.914
0.908
0.950
0.992
0.942
0.862
0.914
0.964
1.032
0.930
0.926
0.946
1.004
0.958
0.914
0.952
0.996
0.920
0.924
0.984
1.018
0.926
0.956
0.998
1.052
0.930
0.958
1.058
1.114
0.978
0.970
0.970
0.984
0.888
0.896
1.010
1.130
1.120
0.994
0.980
0.978
0.958
0.868
0.886
0.956
1.090
1.120
0.942
0.870
0.924
0.958
0.876
0.850
0.920
1.346
1.142
1.168
1.112
0.970
0.990
1.012
0.982
0.906
0.940
0.998
1.012
0.994
0.910
0.936
0.974
0.972
0.892
0.898
0.800
0.702
0.682
0.668
0.656
0.674
0.780
0.836
0.766
0.728
0.698
0.672
0.682
0.680
0.678
0.680
0.676
0.686
0.666
0.660
0.668
0.648
0.662
0.658
0.666
0.696
0.702
0.694
0.648
0.660
0.658
0.656
0.654
0.660
0.668
0.658
0.672
0.684
0.690
0.694
0.674
0.692
0.680
0.686
0.704
0.680
0.684
0.704
0.724
0.718
0.734
0.738
0.720
0.710
0.736
0.718
0.728
0.742
0.752
0.754
0.768
0.738
0.708
0.722
0.704
0.704
0.706
0.712
0.712
0.694
0.686
0.696
0.692
0.706
0.724
0.732
0.774
0.748
0.746
0.756
0.810
0.756
0.814
0.822
0.788
0.732
0.744
0.764
0.884
0.874
0.788
0.842
0.896
0.964
0.892
0.878
0.792
0.848
0.792
0.810
0.866
0.794
0.846
0.794
0.734
0.740
0.740
0.732
0.712
0.684
0.698
0.684
0.672
0.666
0.654
0.664
0.674
0.746
1.226
1.096
0.986
1.032
1.058
1.108
1.126
1.150
1.066
0.972
1.152
1.218
1.192
1.138
1.048
1.032
1.046
1.068
1.090
1.090
1.010
0.966
0.928
0.954
1.336
1.188
1.098
0.862
0.842
0.902
1.284
1.168
1.098
0.960
0.942
1.108
1.252
1.180
1.066
0.888
0.808
0.842
0.908
1.440
1.280
1.080
1.218
1.210
1.118
1.094
0.974
0.904
0.844
1.114
1.338
1.122
1.000
1.052
0.872
0.780
0.778
0.806
0.960
1.192
1.134
0.934
0.938
1.000
1.262
1.086
0.946
1.380
1.272
1.182
1.076
0.972
0.962
1.090
1.138
1.086
0.934
0.936
0.984
1.156
1.106
1.024
0.914
0.992
1.446
1.240
1.070
1.002
0.964
1.018
1.046
0.956
0.880
1.070
1.440
1.154
1.116
1.262
1.184
1.106
0.934
0.978
1.140
1.088
0.942
0.924
1.352
1.242
1.114
1.190
1.212
1.142
0.930
0.890
0.956
1.302
1.120
0.974
0.972
1.168
1.208
1.056
0.940
0.980
1.080
1.044
0.912
0.926
1.020
1.082
1.038
0.934
0.910
0.898
0.958
0.940
0.856
0.936
1.216
1.056
0.894
0.852
0.886
1.280
1.066
1.346
1.242
1.064
1.068
1.176
1.188
1.078
1.154
1.282
1.188
0.956
0.928
0.960
1.190
1.048
1.272
1.200
1.048
0.968
0.860
0.874
0.854
0.992
1.268
1.102
0.904
0.900
0.934
1.012
1.138
1.154
0.984
1.072
1.150
1.124
0.974
1.002
1.040
1.118
1.118
0.968
0.972
1.038
1.150
1.042
1.124
1.152
1.086
1.006
1.018
0.970
0.860
0.920
1.428
1.228
1.068
1.072
1.110
1.088
0.986
0.880
0.964
1.264
1.176
0.980
0.986
1.042
1.080
0.960
1.024
1.208
1.208
0.998
1.030
1.088
1.110
0.942
0.952
0.982
1.036
0.946
0.946
1.082
1.134
0.994
0.918
0.968
1.142
1.122
0.972
1.024
1.056
1.118
0.984
0.988
1.084
1.100
0.956
0.956
1.122
1.186
0.958
0.926
0.928
1.050
1.042
0.926
1.016
1.116
1.118
0.992
0.974
0.982
1.040
1.036
0.910
0.920
1.172
1.244
1.088
1.130
1.134
1.106
0.932
0.978
1.534
1.316
1.198
1.292
1.204
1.020
0.946
1.016
1.176
1.118
1.018
1.186
1.188
1.112
0.976
0.958
1.036
1.156
1.030
0.952
0.968
1.000
0.984
0.920
0.956
1.034
1.098
1.022
1.016
1.020
1.076
0.992
0.886
0.906
1.028
1.304
1.074
1.086
1.138
1.128
1.018
1.082
1.134
1.172
1.028
0.930
0.978
1.096
1.090
0.992
0.994
1.064
1.078
1.020
1.064
1.134
1.134
0.980
0.970
0.980
1.058
1.040
0.946
1.108
1.166
1.124
0.974
0.922
0.952
1.060
1.106
0.978
0.986
1.016
1.032
1.294
1.352
1.176
1.020
1.040
1.060
0.932
0.928
0.940
0.934
0.908
0.838
0.836
0.836
0.852
0.828
0.852
1.132
1.318
1.052
1.006
1.030
1.074
0.968
1.200
1.188
1.112
0.934
0.978
1.134
1.164
1.080
0.996
1.034
1.094
1.076
1.008
0.924
0.974
1.066
1.060
1.042
0.940
0.940
0.982
1.032
1.020
0.950
0.924
1.042
1.130
1.064
0.918
0.966
1.060
1.000
0.960
1.150
1.290
1.142
0.998
1.050
1.114
1.154
0.986
0.942
0.950
1.034
1.084
0.944
1.020
1.212
1.112
0.956
0.942
0.946
0.950
0.894
0.860
0.972
1.076
1.044
0.928
0.914
0.962
1.084
1.108
0.996
1.018
1.048
1.068
0.944
0.944
1.002
1.080
1.060
0.924
0.942
1.000
1.044
0.972
0.862
0.916
0.930
0.984
0.940
0.866
0.908
1.016
1.006
0.936
1.022
1.254
1.050
0.910
0.928
0.946
0.930
0.874
0.822
0.878
0.950
1.316
1.094
0.954
1.018
1.030
0.998
0.900
0.948
1.000
1.032
0.980
0.912
0.982
1.070
1.078
0.968
0.976
1.034
1.044
0.988
1.006
1.102
1.088
0.948
0.944
0.986
1.104
0.952
0.936
0.986
1.144
1.078
0.998
1.040
1.066
0.992
0.888
0.902
0.962
1.066
1.028
0.920
0.954
0.972
0.970
0.940
0.920
0.936
0.968
0.932
0.884
0.946
1.074
1.080
0.954
0.960
1.010
1.034
1.018
0.914
0.922
0.946
1.086
1.112
0.988
0.946
0.960
0.956
0.876
0.852
0.902
1.020
1.120
0.954
0.978
0.990
0.930
0.874
0.928
1.008
1.070
0.968
0.884
0.940
1.048
1.070
0.966
0.924
0.952
0.996
0.936
0.900
0.996
0.990
0.928
0.866
0.934
1.084
1.356
1.114
0.972
1.002
1.048
1.002
0.874
0.880
0.904
0.944
0.940
0.886
0.902
0.902
0.926
0.854
0.848
0.888
0.960
0.956
1.082
1.262
1.148
0.976
1.002
1.044
1.024
0.932
0.900
0.924
0.940
0.920
0.996
1.252
1.140
0.960
0.988
1.004
1.010
0.904
0.980
1.052
1.096
1.044
0.914
0.868
0.892
1.014
1.158
1.068
0.960
0.956
1.048
1.184
1.046
1.176
1.170
1.054
0.926
0.958
0.970
0.950
0.910
0.846
0.880
0.920
0.990
0.996
0.946
0.994
1.024
1.046
0.960
0.968
1.032
1.036
0.962
0.902
0.980
1.056
1.054
0.974
1.010
1.048
1.006
0.918
0.914
0.974
1.038
0.956
0.986
1.418
1.202
1.026
1.010
0.986
0.980
0.916
0.872
0.920
0.954
0.992
0.942
0.932
0.972
0.974
0.922
0.894
1.034
1.346
1.128
1.036
1.016
1.016
0.990
0.868
0.868
0.902
1.016
1.078
0.966
1.106
1.258
1.082
0.968
1.036
1.108
1.088
0.960
0.960
1.010
1.060
1.022
0.916
0.908
0.946
1.016
1.068
1.096
1.042
1.046
1.146
1.076
0.942
0.946
1.024
1.074
1.018
0.924
0.970
1.032
1.064
0.936
0.982
1.022
1.022
0.912
0.902
0.950
1.004
0.988
0.910
0.940
1.008
1.008
0.926
0.906
0.948
0.998
1.006
0.902
0.892
0.952
0.980
1.014
0.932
0.892
0.912
0.964
0.958
0.890
0.946
1.052
1.200
1.042
0.914
0.932
0.984
1.004
0.906
0.888
0.948
1.106
1.108
0.952
0.960
1.082
1.108
0.988
0.888
0.938
1.018
1.102
0.976
0.972
1.138
1.162
1.036
0.906
0.896
0.910
1.018
0.916
0.976
1.410
1.204
1.056
0.942
0.952
0.944
0.916
0.828
0.850
0.886
0.996
1.032
0.920
0.950
1.020
1.044
0.954
0.954
1.020
1.158
1.152
1.002
0.984
1.084
1.108
1.088
1.068
1.162
1.104
0.980
0.942
0.970
1.084
1.028
0.928
0.940
1.010
1.140
1.084
0.932
0.952
1.008
1.028
1.030
0.926
0.906
0.984
1.036
1.026
0.940
0.944
0.998
1.068
1.034
0.896
0.872
0.884
1.018
1.016
1.040
1.316
1.148
0.994
0.928
0.902
0.922
0.882
0.968
1.118
1.086
0.958
0.952
0.988
0.986
0.918
0.892
0.968
1.082
0.944
0.908
0.950
1.006
0.982
0.908
1.008
1.336
1.110
0.980
0.994
1.050
1.014
0.892
0.898
0.946
1.056
1.018
0.946
1.036
1.106
1.030
0.938
0.918
0.966
1.058
1.104
0.962
0.950
1.102
1.418
1.194
1.098
1.210
1.190
1.024
0.910
0.976
1.082
1.076
0.952
0.894
0.930
1.006
1.048
0.952
0.932
0.966
1.038
1.018
0.932
0.930
0.986
0.994
1.024
0.932
0.922
0.958
0.972
0.968
0.906
0.908
0.996
1.062
1.056
0.936
0.886
0.938
1.046
1.034
0.928
0.864
0.914
1.000
0.978
0.878
0.966
1.068
1.110
1.074
1.014
1.074
1.058
0.934
0.930
1.046
1.332
1.100
0.944
0.980
1.144
1.158
0.992
1.054
1.196
1.112
0.974
0.976
1.084
1.132
0.970
0.950
1.046
1.182
1.056
0.912
0.920
0.998
1.084
0.994
0.904
0.990
1.092
1.010
0.868
0.888
0.914
0.984
0.942
0.866
0.916
0.970
1.020
1.008
0.884
0.900
0.932
1.090
1.054
0.934
1.022
1.048
0.970
0.888
0.942
0.968
0.966
0.886
0.872
0.960
1.160
1.082
0.944
0.928
0.938
0.968
0.968
1.446
1.250
1.148
0.994
0.990
1.014
1.040
1.026
0.912
0.886
0.944
1.348
1.118
1.322
1.218
1.086
1.092
0.990
0.902
0.856
0.906
0.936
0.934
0.960
0.898
0.874
0.966
1.118
1.086
0.990
1.016
1.032
0.956
0.906
0.986
1.124
1.138
1.052
1.138
1.176
1.120
1.134
1.092
1.000
1.002
0.998
0.988
0.940
0.912
0.954
1.004
0.982
0.930
0.862
0.884
0.890
0.894
0.870
0.858
0.890
0.946
0.980
0.884
0.908
0.924
0.944
0.894
0.932
0.986
1.076
0.928
0.920
0.958
0.994
1.022
0.884
0.876
0.898
1.020
0.950
0.920
1.020
1.122
1.086
0.958
0.892
0.966
1.044
1.068
0.992
1.050
1.110
1.010
1.016
1.040
0.946
0.910
0.936
0.938
0.878
0.842
0.854
0.938
1.400
1.070
1.006
1.012
1.064
0.958
0.862
0.870
0.886
0.918
0.926
0.870
0.862
0.918
0.994
1.036
0.944
0.900
0.962
0.980
0.934
0.874
0.910
0.964
1.004
0.940
0.890
0.944
0.990
1.068
0.926
0.924
0.950
0.972
0.930
0.874
0.956
1.044
1.058
0.926
0.888
0.928
0.978
0.958
0.872
0.846
0.898
0.964
0.998
0.896
0.880
0.944
1.000
0.972
0.898
0.928
0.940
0.956
0.918
0.814
0.796
0.806
0.946
1.458
1.166
1.146
1.054
0.922
0.980
1.044
0.988
0.884
0.954
0.988
0.914
0.860
0.890
0.900
0.940
0.872
0.886
0.932
1.028
1.012
0.902
0.928
0.972
0.994
0.922
0.862
0.920
0.988
1.084
0.962
0.948
0.982
1.018
0.964
0.858
0.864
0.902
0.938
1.014
1.034
1.124
1.226
1.100
0.986
0.968
1.022
1.068
1.000
0.982
1.166
1.158
1.060
0.940
0.958
1.028
1.200
0.982
0.986
1.028
1.146
1.150
1.054
0.980
0.916
0.838
0.884
1.772
1.390
1.216
1.290
1.106
0.948
0.910
0.920
0.922
0.920
0.864
0.832
0.886
0.940
1.016
1.024
0.960
1.010
1.128
1.124
0.966
0.936
1.000
1.166
1.052
0.954
0.992
1.144
1.154
0.988
0.944
1.036
1.108
1.056
0.946
0.908
0.994
1.272
1.132
0.972
0.996
1.070
1.102
0.988
0.934
1.054
1.152
0.996
0.874
0.892
0.926
1.086
0.956
0.986
1.096
1.104
0.902
0.868
0.914
0.976
0.964
0.890
0.968
1.110
1.180
1.002
0.882
0.942
1.016
1.010
0.906
0.962
1.292
1.220
0.992
0.934
0.966
1.188
1.110
0.950
0.968
1.030
1.128
0.980
0.942
0.976
1.028
0.960
1.034
1.158
1.074
0.936
0.978
1.040
1.144
1.020
0.884
0.930
0.978
1.022
1.020
0.884
0.924
1.004
1.160
1.078
0.940
0.980
1.064
1.170
1.034
0.938
0.980
1.042
1.112
0.938
0.922
1.040
1.230
1.106
0.942
0.998
1.038
1.036
0.906
0.906
0.962
1.044
0.960
0.874
0.952
1.070
1.080
0.936
0.954
1.004
1.100
1.014
0.890
0.932
0.950
0.950
0.888
0.928
1.460
1.284
1.060
1.016
0.982
0.974
0.940
0.846
0.858
0.874
0.918
0.884
0.846
0.928
0.976
1.040
0.898
0.866
0.900
0.964
1.114
1.022
1.068
1.184
1.140
1.036
0.992
1.018
1.056
1.002
0.920
0.978
1.146
1.128
0.956
0.926
0.986
1.072
0.976
0.920
1.118
1.096
1.034
0.928
0.946
0.978
1.032
0.998
0.912
0.962
1.008
1.090
1.038
0.982
1.110
1.144
1.002
0.936
0.954
0.998
1.010
0.884
0.874
0.950
1.216
1.070
0.948
0.896
0.968
1.100
1.100
0.954
0.986
1.066
1.138
0.984
0.948
1.048
1.144
1.056
0.928
0.960
1.074
1.132
1.012
0.890
0.922
1.026
1.174
1.024
1.064
1.148
1.178
1.064
0.926
0.996
1.088
1.130
0.980
0.934
1.002
1.028
0.972
0.902
0.992
1.046
1.018
0.912
0.880
0.938
0.990
0.940
0.862
0.920
0.990
1.118
1.006
1.020
1.030
1.044
0.938
0.912
0.970
0.998
1.058
0.954
0.986
1.106
1.128
1.068
0.924
0.974
1.040
1.058
0.990
0.900
0.948
0.976
1.004
0.940
0.922
1.002
1.042
1.038
0.968
0.922
0.984
1.078
1.050
0.922
0.920
1.030
1.048
1.010
0.894
0.934
1.010
1.148
1.046
0.922
1.026
1.080
1.002
0.906
0.948
0.976
0.958
0.882
0.918
0.964
1.088
1.022
0.906
0.948
0.980
1.020
0.922
0.882
0.996
1.090
1.120
0.980
0.970
1.138
1.116
1.046
1.006
1.106
1.180
1.006
0.982
1.062
1.182
1.102
0.964
1.008
1.080
1.180
0.986
0.938
1.052
1.146
1.076
0.930
0.950
0.990
0.986
0.908
0.898
1.000
1.276
1.084
0.908
0.950
1.042
1.052
0.964
0.972
1.110
1.108
0.994
0.914
1.004
0.998
0.888
0.964
1.010
1.006
0.894
0.898
0.974
1.046
1.078
0.946
0.956
1.004
0.996
0.980
0.886
0.930
1.118
1.196
1.004
0.952
1.028
1.052
1.026
0.914
0.848
0.892
0.982
0.996
0.896
0.994
1.036
1.074
1.016
0.958
0.940
1.036
1.106
1.000
0.948
1.138
1.200
1.066
0.924
0.934
0.964
1.028
0.924
0.960
1.010
1.040
0.908
0.918
0.968
1.034
1.022
0.920
0.994
1.062
1.070
0.944
0.980
1.028
1.062
0.928
0.870
0.934
1.054
1.252
1.030
1.050
1.114
1.028
0.912
0.924
0.964
1.006
0.916
0.890
1.074
1.254
1.080
0.942
0.972
1.006
1.022
0.952
0.898
0.942
1.016
0.968
0.880
0.928
1.002
1.052
0.922
0.984
0.976
0.940
0.878
0.936
1.170
1.220
1.110
0.982
0.972
1.022
1.072
0.938
0.854
0.920
1.084
1.194
0.998
0.946
0.982
1.048
0.994
0.890
0.994
1.120
1.088
0.944
0.968
0.960
0.950
0.856
0.940
1.090
1.304
1.026
1.068
1.116
0.984
0.888
0.938
0.982
1.002
0.898
0.974
1.010
1.022
0.924
0.914
0.948
1.002
0.994
0.888
0.912
0.986
1.152
1.050
0.958
0.976
1.034
1.048
0.976
0.996
1.042
1.094
1.012
0.924
0.986
1.068
1.040
0.930
0.948
0.966
1.034
1.026
0.914
0.936
0.970
1.036
0.990
0.902
0.960
1.002
0.974
0.894
0.904
0.928
1.070
1.042
0.916
0.906
0.926
1.022
0.978
0.980
1.086
1.094
1.060
0.938
0.918
0.934
0.964
0.978
0.898
0.940
1.032
1.080
1.074
0.954
0.926
0.952
1.004
1.020
0.926
0.952
0.952
0.974
1.018
0.948
1.020
1.158
1.088
0.960
0.956
0.942
0.912
0.848
0.904
0.958
0.980
0.900
0.910
0.916
0.968
0.984
0.882
0.910
0.938
0.974
0.910
0.928
0.968
1.034
0.908
0.932
0.958
1.002
0.946
0.992
1.016
1.008
0.922
0.922
0.940
0.972
1.028
0.938
0.964
0.978
0.976
0.880
0.952
1.006
1.014
0.912
0.922
0.960
0.984
1.008
0.922
0.960
1.010
1.042
0.942
0.950
0.966
0.962
0.868
0.896
0.932
1.018
1.006
0.896
0.946
0.974
0.968
0.902
0.868
0.904
0.948
0.966
0.882
0.956
0.968
0.976
0.900
0.930
0.976
1.026
0.926
0.916
0.952
0.962
0.966
0.906
0.928
0.990
1.052
1.022
0.902
0.946
0.968
1.024
0.932
0.954
1.018
1.096
1.022
0.934
0.998
1.022
1.008
0.900
0.944
0.960
0.984
0.904
0.928
0.996
1.052
1.008
0.890
0.934
0.914
0.888
0.834
0.886
0.922
1.040
0.974
1.038
1.122
1.054
0.916
0.904
0.946
1.006
0.934
0.842
0.902
0.950
1.038
0.918
0.962
0.996
0.998
0.920
0.926
0.954
0.986
0.894
0.930
0.998
0.998
0.906
0.964
1.036
1.044
0.930
0.930
0.960
0.994
0.918
0.956
1.012
1.070
1.056
0.918
0.992
1.030
1.082
0.960
0.994
1.072
1.038
0.930
0.966
1.004
1.018
0.932
1.000
1.040
1.054
0.948
0.942
0.970
1.002
0.978
0.910
0.962
1.000
0.982
0.904
0.888
0.910
0.964
1.008
0.948
0.988
1.010
1.042
0.944
0.958
0.986
1.018
0.920
0.936
0.956
1.038
1.066
0.962
1.006
1.046
1.050
1.010
0.914
0.938
0.986
1.042
0.928
1.002
1.090
1.076
0.956
0.988
1.034
1.018
0.924
0.980
1.018
1.048
0.938
1.038
1.076
1.064
0.938
0.938
0.936
0.934
0.890
0.942
0.978
1.022
0.942
1.000
1.018
1.040
0.922
0.948
0.978
0.958
0.910
0.984
1.038
0.996
0.908
0.938
0.958
0.982
0.906
0.930
0.982
1.024
0.882
0.914
0.908
0.916
0.898
0.898
1.004
1.224
1.110
0.954
0.974
0.994
1.000
0.908
0.966
1.008
1.044
0.954
0.978
1.030
1.012
0.920
0.986
1.030
1.048
0.936
0.984
1.016
1.022
0.924
0.938
0.972
0.994
0.912
0.936
1.028
1.048
0.982
0.964
1.006
1.038
1.036
0.912
0.950
0.978
0.972
0.894
0.942
0.978
0.978
0.900
0.932
0.958
0.978
0.878
0.916
0.972
0.998
0.914
0.930
0.954
0.960
0.878
0.904
0.950
1.008
0.942
0.980
1.084
1.098
0.966
0.966
0.984
0.986
0.882
0.876
0.928
1.104
1.040
1.126
1.142
1.068
0.918
0.962
1.020
1.010
0.912
0.942
1.036
1.080
0.958
1.006
1.044
1.054
0.936
0.934
0.954
0.940
0.874
0.932
0.992
1.010
0.928
0.988
1.034
1.058
0.934
0.974
1.008
1.032
0.938
0.936
0.944
0.990
0.920
0.898
0.896
0.944
0.914
0.848
0.908
1.386
1.200
1.098
1.124
1.098
0.942
0.966
0.992
1.118
0.984
0.970
1.084
1.130
1.016
1.168
1.148
1.006
1.002
1.032
1.036
0.920
0.946
0.974
0.950
0.886
0.954
1.020
1.002
0.904
0.952
1.002
1.006
0.888
0.934
1.002
1.110
0.990
1.028
1.054
1.020
0.876
0.926
0.992
1.030
0.926
1.038
1.070
1.076
0.920
0.918
0.952
1.016
0.918
0.980
1.048
1.066
0.916
0.992
1.080
1.000
0.888
0.938
0.940
0.964
0.868
0.902
0.974
1.136
0.982
0.998
1.142
1.140
0.964
0.996
1.064
1.124
0.960
0.918
0.982
1.118
0.960
0.962
1.036
1.122
0.950
0.940
0.964
1.016
0.916
0.888
0.954
1.098
1.014
0.902
0.986
1.064
1.048
0.892
0.922
1.002
1.038
0.910
0.964
1.058
1.098
0.974
1.002
1.102
1.140
0.964
0.976
1.026
1.072
0.938
0.968
1.028
1.058
0.918
0.938
0.978
1.008
0.904
0.894
0.938
1.050
0.998
0.980
1.040
1.048
0.916
0.954
0.968
1.012
0.926
0.914
0.962
1.070
1.082
0.914
0.932
0.976
1.114
1.078
0.938
1.012
1.066
0.980
0.988
1.034
1.038
0.946
0.944
0.960
0.980
0.906
0.928
0.986
1.066
0.960
0.984
1.080
1.068
0.914
0.972
1.018
1.010
0.894
0.942
1.034
1.102
0.958
1.014
1.062
1.036
0.920
0.978
1.010
1.020
0.916
0.968
1.036
1.034
0.952
0.998
1.062
1.042
0.920
0.934
0.980
1.036
0.966
0.978
1.026
1.068
0.952
0.984
1.042
1.058
0.946
0.962
1.018
1.088
1.114
0.980
1.008
1.054
1.046
0.934
1.008
1.020
1.032
0.932
0.960
1.018
1.024
0.926
0.964
1.004
1.060
0.976
0.946
0.986
0.984
0.916
0.998
1.032
0.868
0.810
0.790
0.778
0.784
0.770
0.778
0.768
0.768
0.762
0.736
0.736
0.752
0.748
0.744
0.736
0.722
0.686
0.680
0.680
0.670
0.656
0.644
0.630
0.628
0.646
0.650
0.664
0.662
0.670
0.668
0.662
0.662
0.664
0.666
0.672
0.684
0.698
0.730
0.756
0.776
0.814
0.870
0.898
0.878
0.784
0.746
0.722
0.718
0.732
0.736
0.818
1.490
1.222
1.140
1.048
0.968
0.968
1.020
0.992
0.898
0.834
0.864
0.908
0.900
0.810
0.770
0.766
0.798
0.956
0.932
0.824
0.764
0.766
0.762
0.760
0.762
0.750
0.716
0.700
0.716
0.706
0.714
0.726
0.720
0.730
0.758
0.754
0.734
0.722
0.686
0.682
0.694
0.704
0.712
0.720
0.734
0.742
0.744
0.744
0.736
0.718
0.696
0.692
0.686
0.662
0.650
0.642
0.632
0.642
0.642
0.652
0.658
0.654
0.640
0.636
0.650
0.658
0.686
0.710
0.782
0.884
1.046
1.054
0.916
0.892
0.844
0.866
0.844
0.832
0.828
0.932
0.992
0.906
0.794
0.762
0.750
0.796
0.826
0.850
0.796
0.730
0.738
0.722
0.730
0.706
0.716
0.714
0.690
0.716
0.704
0.698
0.684
0.692
0.688
0.680
0.674
0.674
0.674
0.682
0.706
0.764
0.858
1.104
1.166
1.210
1.148
1.164
1.148
1.150
1.178
1.118
1.176
1.240
1.046
1.166
1.200
1.128
0.984
0.984
0.988
1.088
0.932
1.034
1.428
1.312
1.094
1.130
1.162
1.070
0.944
1.036
1.170
1.170
1.002
1.054
1.274
1.298
1.228
1.246
1.198
1.040
1.012
1.034
1.206
1.110
0.924
0.994
1.050
1.088
0.960
1.072
1.154
1.084
0.906
0.952
1.108
1.218
1.078
0.922
0.974
1.082
1.216
1.086
0.938
0.998
1.068
0.946
0.894
0.972
1.168
0.890
0.862
0.986
1.296
1.026
1.098
1.046
0.964
0.860
0.950
1.196
1.272
1.172
0.966
1.090
1.052
1.032
0.924
1.238
1.288
1.222
0.998
1.010
1.080
1.154
1.164
0.938
1.010
1.144
1.066
0.912
0.982
1.016
1.086
0.932
0.934
1.002
1.214
1.184
0.986
1.028
1.040
1.082
0.928
1.050
1.228
1.226
1.024
1.074
1.146
1.224
1.138
0.990
1.254
1.228
1.182
0.982
0.984
0.970
1.122
1.166
0.986
1.146
1.236
1.184
0.994
0.996
1.014
1.018
0.918
0.938
1.016
1.204
1.018
1.034
1.040
1.042
0.936
0.950
1.360
1.216
1.054
1.288
1.246
1.118
1.076
1.160
1.108
1.000
1.012
1.316
1.134
1.096
1.266
1.236
1.138
1.206
1.214
1.110
0.972
1.052
1.106
1.088
0.904
0.962
1.108
1.282
1.168
1.262
1.210
1.100
1.068
1.074
1.066
1.060
0.964
0.998
1.138
1.236
1.076
1.176
1.162
1.114
0.976
1.100
1.182
1.182
1.028
1.056
1.144
1.156
1.038
1.148
1.090
1.068
1.194
1.200
1.048
1.002
1.068
1.212
1.146
1.132
1.276
1.200
1.050
1.054
1.052
1.020
0.910
0.962
1.082
1.124
0.968
1.072
1.180
1.100
1.028
1.106
1.062
0.928
0.960
1.080
1.140
1.086
1.098
1.112
1.092
0.924
0.924
0.994
1.074
1.052
1.384
1.292
1.160
1.246
1.174
1.084
1.048
1.132
1.214
1.164
1.092
1.118
1.124
1.002
1.028
1.070
1.114
1.074
0.930
0.926
0.940
1.052
1.038
0.918
1.092
1.386
1.162
1.182
1.138
1.094
0.950
0.994
1.084
1.082
0.974
1.068
1.086
1.076
0.948
1.040
1.088
1.090
0.964
1.024
1.036
0.968
0.944
0.940
1.002
1.000
1.376
1.266
1.172
1.144
1.118
1.102
1.032
1.112
1.116
1.044
1.024
1.048
1.118
1.056
0.954
1.012
1.074
1.040
0.978
1.012
1.038
1.014
0.930
1.012
1.048
1.050
0.914
0.954
1.012
1.074
1.018
1.052
1.170
1.192
1.044
1.034
1.038
1.018
0.946
1.076
0.946
0.768
0.744
0.724
0.702
0.726
0.710
0.694
0.688
0.686
0.660
0.658
0.638
0.636
0.634
0.624
0.636
0.626
0.626
0.624
0.632
0.632
0.638
0.636
0.626
0.626
0.634
0.634
0.632
0.624
0.632
0.634
0.636
0.626
0.628
0.636
0.646
0.654
0.646
0.644
0.646
0.652
0.664
0.650
0.650
0.656
0.654
0.638
0.644
0.654
0.668
0.662
0.644
0.652
0.654
0.650
0.646
0.636
0.622
0.620
0.612
0.610
0.610
0.616
0.620
0.626
0.618
0.622
0.616
0.612
0.616
0.618
0.610
0.608
0.610
0.624
0.634
0.648
0.696
0.748
0.740
0.734
0.746
0.742
0.766
0.776
0.760
0.724
0.688
0.662
0.666
0.662
0.678
0.708
0.750
0.722
0.742
0.702
0.682
0.664
0.664
0.662
0.680
0.670
0.688
0.720
0.724
0.716
0.730
0.726
0.722
0.676
0.686
0.674
0.658
0.652
0.640
0.632
0.618
0.602
0.602
0.608
0.636
0.746
0.888
0.852
0.816
0.772
0.738
0.692
0.678
0.660
0.656
0.642
0.636
0.630
0.616
0.610
0.602
0.596
0.614
0.636
0.758
0.958
0.962
0.868
0.742
0.718
0.680
0.670
0.632
0.614
0.614
0.598
0.590
0.584
0.582
0.586
0.576
0.584
0.582
0.580
0.574
0.566
0.566
0.572
0.582
0.590
0.592
0.618
0.640
0.720
0.778
0.750
0.736
0.728
0.736
0.744
0.720
0.784
0.724
0.696
0.686
0.670
0.662
0.642
0.622
0.628
0.630
0.612
0.598
0.596
0.590
0.594
0.594
0.584
0.582
0.578
0.576
0.586
0.586
0.592
0.602
0.622
0.626
0.614
0.614
0.630
0.650
0.676
0.680
0.686
0.742
0.764
0.770
0.708
0.688
0.682
0.668
0.662
0.638
0.638
0.648
0.670
0.742
0.712
0.782
0.828
0.870
0.754
0.738
0.726
0.758
0.848
0.752
0.810
0.848
1.192
1.000
0.882
0.842
1.012
0.918
0.894
0.884
0.786
0.762
0.788
0.792
0.806
0.762
0.762
0.732
0.700
0.686
0.664
0.666
0.686
0.782
0.824
0.766
0.812
0.756
0.740
0.696
0.692
0.698
0.774
0.838
0.892
1.104
0.934
0.806
0.824
0.864
0.902
0.856
0.770
0.842
0.838
0.858
0.844
0.758
0.780
0.776
0.848
0.810
0.782
0.744
0.710
0.682
0.674
0.672
0.688
0.758
1.278
0.976
0.918
0.788
0.806
0.770
0.788
0.796
0.928
0.908
0.934
0.884
0.764
0.822
1.218
1.098
1.038
0.886
0.802
0.722
0.686
0.668
0.658
0.646
0.646
0.686
0.794
1.250
1.100
0.944
0.876
0.934
1.296
1.168
1.022
0.760
0.716
0.686
0.674
0.656
0.658
0.672
0.750
1.276
1.026
1.052
1.028
0.852
0.832
0.848
0.868
0.796
0.878
1.210
1.146
0.944
0.812
0.844
1.270
1.056
0.834
0.804
0.828
1.348
1.160
0.978
0.882
0.902
0.956
1.264
1.120
0.974
0.896
1.244
0.944
0.772
0.790
0.778
1.362
1.128
0.908
0.804
0.902
1.256
1.076
0.862
0.810
0.868
0.904
0.922
0.800
0.788
0.786
0.808
0.834
0.758
0.756
0.762
0.846
1.054
0.888
0.742
0.724
0.698
0.674
0.660
0.658
0.648
0.654
0.686
0.938
1.150
0.882
0.864
0.820
0.820
0.764
0.728
0.724
0.728
0.792
0.896
1.046
0.828
0.814
0.848
0.898
0.944
0.978
0.806
0.788
0.792
0.844
0.880
0.770
0.766
0.784
0.856
1.212
0.992
0.766
0.774
0.844
1.006
1.040
0.874
0.778
0.786
0.784
1.296
1.070
0.808
0.778
0.852
0.940
0.924
0.820
0.922
0.994
1.086
0.912
0.776
0.778
0.774
0.788
0.840
0.816
0.856
0.980
1.164
1.022
0.918
0.782
0.746
0.754
0.778
1.264
1.094
0.920
0.814
0.824
0.938
1.056
0.892
0.912
1.256
1.108
0.888
0.768
0.768
0.810
1.354
1.086
0.998
0.890
0.968
0.942
0.838
0.876
0.832
0.848
0.810
0.790
0.848
1.218
0.906
0.836
0.830
0.828
0.782
0.784
0.786
0.802
0.752
0.742
0.748
0.800
0.818
0.766
0.734
0.704
0.670
0.680
0.682
0.684
0.676
0.662
0.654
0.652
0.628
0.626
0.624
0.614
0.600
0.598
0.588
0.580
0.574
0.564
0.562
0.562
0.562
0.564
0.566
0.568
0.570
0.584
0.638
1.142
1.418
1.070
1.102
1.174
1.168
1.082
1.012
0.962
0.896
0.858
0.804
0.804
0.744
0.714
1.086
0.852
1.200
0.980
0.788
0.666
0.664
0.694
1.126
1.054
0.902
0.708
0.670
0.652
0.628
0.626
0.614
0.618
0.662
0.742
0.698
0.678
0.656
0.642
0.626
0.608
0.610
0.610
0.584
0.582
0.580
0.582
0.572
0.562
0.560
0.560
0.562
0.564
0.558
0.564
0.570
0.574
0.578
0.580
0.576
0.584
0.584
0.598
0.596
0.584
0.574
0.580
0.586
0.580
0.566
0.570
0.566
0.566
0.550
0.552
0.546
0.542
0.544
0.546
0.556
0.544
0.578
0.606
0.870
0.850
0.824
0.772
0.684
0.634
0.624
0.606
0.584
0.562
0.562
0.560
0.560
0.554
0.556
0.562
0.580
0.592
0.614
0.618
0.606
0.630
0.618
0.622
0.604
0.596
0.592
0.592
0.580
0.570
0.544
0.554
0.556
0.560
0.564
0.556
0.556
0.554
0.556
0.556
0.558
0.566
0.568
0.578
0.594
0.608
0.608
0.600
0.574
0.570
0.558
0.562
0.580
0.756
0.844
0.774
0.748
0.670
0.650
0.622
0.608
0.604
0.582
0.576
0.576
0.578
0.574
0.572
0.568
0.558
0.568
0.574
0.578
0.568
0.576
0.582
0.588
0.600
0.604
0.606
0.620
0.630
0.646
0.666
0.656
0.620
0.616
0.600
0.602
0.626
0.650
0.652
0.652
0.676
0.748
0.730
0.700
0.720
0.692
0.742
0.778
0.800
0.786
0.746
0.792
0.810
0.858
0.794
0.876
0.966
1.010
0.868
0.918
0.882
0.786
0.746
0.794
0.784
0.792
1.242
0.920
0.930
0.854
0.744
0.744
0.834
0.890
0.840
0.850
1.184
0.932
0.770
0.850
0.868
1.126
0.828
0.806
0.754
0.754
0.736
0.776
0.942
1.050
0.962
0.806
0.854
0.978
1.170
0.928
0.812
0.846
0.968
1.276
1.098
0.934
1.082
1.002
1.028
0.844
0.908
1.312
1.106
0.878
0.956
1.260
0.962
0.892
1.038
1.252
1.040
0.940
0.976
0.970
0.870
0.812
0.976
1.208
1.054
0.886
0.964
1.170
1.068
0.842
0.856
0.808
0.756
0.788
1.236
1.122
1.092
0.988
0.820
0.888
1.262
1.024
0.860
0.924
1.158
1.034
0.894
0.886
0.982
0.906
0.804
0.848
0.900
0.912
0.820
0.870
0.922
0.976
0.834
0.824
0.892
0.978
0.968
0.832
0.878
0.950
0.968
0.812
0.804
0.872
1.022
0.982
0.838
0.896
1.252
1.108
0.920
0.912
0.936
0.946
0.868
0.998
1.128
1.088
0.950
0.836
0.856
0.944
0.920
0.840
0.866
0.974
1.066
0.968
0.866
0.928
1.150
1.096
0.908
0.900
0.962
1.024
0.882
0.960
1.094
1.118
0.976
0.912
1.012
1.084
0.986
0.932
0.938
1.046
1.064
0.894
0.906
0.980
1.170
1.094
0.958
1.048
1.090
1.066
0.898
0.924
1.026
0.958
0.824
0.846
0.904
1.276
1.094
0.944
0.964
1.060
1.014
0.872
0.902
0.948
0.894
0.832
0.906
1.140
1.096
1.030
0.874
0.782
0.782
0.856
0.884
0.820
0.918
1.026
1.026
0.856
0.856
0.888
0.804
0.782
0.806
0.828
0.872
0.780
0.798
0.792
0.838
0.814
0.772
0.806
0.834
0.842
0.794
0.790
0.840
0.882
0.908
0.812
0.822
0.864
0.904
0.892
0.850
0.870
0.900
0.922
0.848
0.844
0.892
0.980
0.956
0.880
0.942
0.998
0.902
0.792
0.898
1.304
1.170
0.964
0.942
0.960
1.028
0.892
0.872
0.970
1.138
1.052
0.902
0.912
0.960
1.016
0.972
0.862
0.846
0.932
1.118
1.094
0.926
0.994
1.134
1.132
0.926
1.012
1.102
1.124
0.944
1.062
1.236
1.072
0.994
1.030
1.136
1.012
0.934
0.998
1.272
1.090
0.904
0.938
1.032
1.044
0.940
1.280
1.230
1.158
0.914
0.932
0.992
1.276
1.008
1.112
1.326
1.250
1.102
1.190
1.174
1.078
0.894
0.948
1.040
0.930
0.908
1.090
1.164
1.018
0.950
1.052
1.136
1.118
0.990
1.096
1.142
1.058
1.062
1.090
1.096
0.914
0.966
1.202
1.130
0.992
1.014
1.014
0.918
0.854
1.186
1.222
1.126
0.958
0.976
1.068
1.044
0.994
0.872
0.946
1.010
1.092
0.930
0.940
1.128
1.042
0.920
0.936
1.272
1.202
1.048
1.096
1.204
1.144
1.006
0.958
1.132
1.080
0.940
1.062
1.312
1.162
0.998
1.062
1.090
1.040
0.924
0.916
0.996
1.110
0.948
0.906
1.298
1.200
1.122
1.014
1.042
1.178
1.186
1.052
1.166
1.108
1.054
0.866
0.878
1.360
1.290
1.172
1.214
1.152
0.924
0.952
1.076
1.152
0.988
1.004
1.086
1.106
0.958
0.996
1.134
1.128
0.986
0.988
0.990
0.984
0.922
0.856
1.010
1.232
1.026
0.940
1.032
1.170
0.990
1.138
1.128
1.024
1.168
1.208
1.026
0.952
0.960
1.048
0.960
0.852
0.956
1.160
1.098
0.936
0.990
1.052
1.018
0.872
0.904
1.276
1.088
1.040
1.188
1.172
0.958
0.958
0.994
0.880
0.908
1.390
1.260
1.088
1.118
1.150
1.046
0.914
1.006
1.158
1.042
0.926
0.984
1.074
0.970
0.894
1.038
1.142
1.078
0.938
0.960
1.200
1.214
1.094
1.020
1.170
1.124
0.976
0.970
1.118
1.174
1.018
0.962
1.074
1.216
1.088
1.042
1.214
1.104
0.902
0.932
0.956
0.984
0.986
1.124
1.292
1.190
1.086
1.078
1.092
1.010
0.858
0.900
1.334
1.144
1.096
1.288
1.208
1.072
1.166
1.140
1.098
0.922
0.912
0.978
1.064
0.942
1.070
1.166
1.098
0.942
0.956
0.970
1.016
0.936
0.948
1.272
1.184
1.030
1.028
1.104
1.104
0.930
0.906
0.936
1.014
0.926
1.010
1.334
1.220
1.072
1.100
1.082
1.060
0.944
1.006
1.076
1.124
1.140
0.966
0.984
1.014
1.008
0.892
0.954
1.346
1.212
1.078
1.160
1.192
1.082
0.918
0.958
1.050
1.158
1.008
1.098
1.106
1.062
0.966
1.074
1.134
1.002
0.932
0.946
1.014
0.884
0.952
1.280
1.162
1.040
0.970
1.010
1.068
0.928
0.938
1.034
1.048
0.930
0.928
1.044
1.124
0.966
0.872
0.930
1.160
1.116
0.966
1.012
1.128
1.130
1.020
0.998
1.058
1.064
0.996
0.878
0.942
1.186
1.102
0.934
0.908
0.938
0.990
0.880
0.834
0.954
1.258
1.102
1.046
1.140
1.176
1.006
0.988
1.042
1.082
0.924
0.928
1.024
0.984
0.874
0.914
0.976
1.014
0.900
0.920
1.082
1.114
0.970
0.986
1.000
1.014
0.896
0.868
0.946
1.118
0.998
1.026
1.236
1.150
0.988
1.028
1.078
1.046
0.882
0.876
0.920
0.974
0.878
0.916
1.350
1.216
1.108
1.168
1.138
0.998
0.906
0.952
1.194
1.074
1.120
1.294
1.190
1.012
1.048
1.094
1.096
0.902
0.892
0.972
1.172
1.056
0.926
1.026
1.188
1.114
0.944
0.958
1.222
1.188
1.074
0.952
1.104
1.150
1.014
0.962
1.066
1.128
0.968
0.964
1.096
1.110
0.924
0.912
0.976
1.056
0.908
0.906
1.010
1.128
0.980
0.878
0.900
0.906
0.862
0.822
0.900
1.110
1.144
0.972
0.956
0.930
0.872
0.802
0.854
0.908
0.946
0.960
1.160
1.148
0.980
1.086
1.108
1.048
0.992
1.058
1.100
1.028
0.906
0.936
1.008
1.004
0.892
0.894
1.028
1.136
1.052
0.906
0.958
1.020
1.026
0.970
1.102
1.106
0.962
1.024
1.050
1.026
0.938
0.958
1.110
1.164
1.136
0.974
1.058
1.118
1.102
0.980
1.010
1.060
1.074
0.916
1.022
1.130
1.114
0.946
1.004
1.014
0.888
0.956
1.146
0.930
0.990
1.146
1.138
0.988
0.936
0.998
1.048
0.972
0.860
0.912
0.996
1.018
0.904
0.962
1.172
1.154
0.988
0.984
1.066
1.096
0.942
0.962
1.046
1.088
0.930
0.968
1.060
1.140
0.974
0.922
1.030
1.298
1.054
1.220
1.168
0.998
0.894
0.950
1.112
1.022
0.916
1.360
1.236
1.128
1.172
1.168
1.086
0.954
1.032
1.104
1.092
0.944
0.962
1.014
0.988
0.884
0.878
0.820
0.754
0.782
1.248
1.120
1.040
0.986
0.964
0.890
0.816
0.890
0.920
0.946
0.816
0.788
0.866
0.874
0.754
0.796
0.822
0.848
0.764
0.728
0.688
0.650
0.654
0.644
0.642
0.634
0.632
0.620
0.606
0.598
0.602
0.598
0.596
0.590
0.584
0.590
0.590
0.590
0.584
0.582
0.580
0.580
0.582
0.576
0.586
0.586
0.586
0.594
0.600
0.596
0.596
0.606
0.614
0.624
0.648
0.650
0.656
0.676
0.694
0.726
0.702
0.724
0.726
0.742
0.738
0.704
0.716
0.712
0.728
0.722
0.720
0.758
0.792
0.832
0.824
0.764
0.810
0.816
0.826
0.756
0.752
0.770
0.790
0.782
0.762
0.772
0.794
0.836
0.834
0.802
0.762
0.796
0.802
0.832
0.810
0.764
0.776
0.790
0.794
0.808
0.856
0.766
0.792
0.826
0.844
0.806
0.762
0.778
0.780
0.808
0.760
0.780
0.792
0.860
0.860
0.784
0.844
0.868
0.880
0.844
0.792
0.810
0.856
0.862
0.864
0.780
0.824
0.820
0.854
0.770
0.782
0.772
0.808
0.784
0.796
0.910
1.094
0.976
0.854
0.890
0.908
0.854
0.774
0.804
0.828
0.858
0.870
0.880
0.898
1.030
0.942
0.804
0.850
0.884
0.956
1.032
0.888
0.932
0.968
1.018
0.974
0.856
0.876
0.910
0.960
0.820
0.890
0.868
0.978
0.910
0.926
1.048
1.082
0.954
0.872
0.892
0.892
0.962
1.088
0.998
0.898
0.974
1.124
1.082
0.878
0.886
0.896
0.920
0.868
0.866
1.302
1.232
1.106
0.966
0.940
0.952
0.960
0.878
0.816
0.866
1.276
1.096
1.118
1.070
0.910
0.818
0.824
0.852
0.854
0.782
0.796
0.786
0.834
0.814
0.816
0.928
0.926
0.872
0.792
0.816
0.820
0.834
0.768
0.778
0.814
0.766
0.712
0.722
0.708
0.706
0.694
0.668
0.664
0.650
0.642
0.628
0.626
0.622
0.608
0.602
0.602
0.606
0.610
0.616
0.614
0.616
0.620
0.632
0.644
0.664
0.682
0.686
0.678
0.716
0.806
1.148
0.932
0.780
0.776
0.796
0.884
0.924
0.764
0.736
0.702
0.700
0.796
1.230
1.102
0.988
0.848
0.810
0.814
0.754
0.768
0.872
1.304
1.128
0.836
0.784
0.768
0.740
0.712
0.706
0.834
1.558
1.302
1.126
1.014
0.936
0.916
0.920
0.734
0.684
0.658
0.660
0.746
1.076
0.830
0.808
0.738
0.742
0.692
0.658
0.654
0.652
0.656
0.676
0.702
0.732
0.744
0.724
0.698
0.686
0.678
0.666
0.702
0.696
0.750
0.816
0.782
0.738
0.754
0.734
0.712
0.710
0.702
0.728
0.772
0.800
0.796
0.788
0.766
0.750
0.702
0.682
0.686
0.680
0.698
0.702
0.684
0.782
0.848
1.074
0.836
0.838
0.816
0.844
0.768
0.794
0.782
0.758
0.704
0.696
0.686
0.680
0.696
0.714
0.704
0.710
0.714
0.718
0.736
0.760
0.718
0.774
0.782
0.790
0.770
0.760
0.736
0.710
0.696
0.682
0.672
0.652
0.654
0.648
0.672
0.708
0.786
0.814
0.756
0.746
0.710
0.698
0.674
0.650
0.644
0.640
0.646
0.668
0.664
0.652
0.676
0.668
0.656
0.646
0.628
0.628
0.644
0.648
0.658
0.674
0.666
0.664
0.676
0.686
0.696
0.688
0.684
0.710
0.750
0.842
0.818
0.790
0.764
0.794
0.746
0.740
0.848
1.216
1.082
1.054
1.024
0.880
0.774
0.770
0.776
0.818
0.822
0.798
0.912
0.994
0.852
0.798
0.772
0.742
0.702
0.690
0.708
0.770
0.906
0.882
0.998
0.906
0.798
0.752
0.762
0.800
0.958
0.820
0.882
1.224
1.000
0.814
0.778
0.770
0.756
0.752
0.854
1.116
0.918
0.816
0.802
0.822
0.774
0.748
0.762
0.794
0.840
0.768
0.754
0.746
0.762
0.792
0.798
0.820
0.844
0.808
0.824
0.756
0.756
0.762
0.802
0.786
0.738
0.736
0.742
0.778
0.828
0.764
0.776
0.784
0.798
0.824
0.760
0.728
0.738
0.742
0.802
0.874
0.764
0.766
0.752
0.774
0.780
0.774
0.738
0.748
0.750
0.782
0.792
0.802
0.760
0.744
0.746
0.770
0.802
0.808
0.762
0.784
0.780
0.806
0.818
0.764
0.730
0.728
0.746
0.824
0.886
0.906
0.776
0.778
0.768
0.804
0.816
0.764
0.786
0.866
1.268
1.088
0.912
0.766
0.772
0.788
0.890
0.942
0.820
0.828
0.890
0.928
0.920
0.812
0.774
0.792
0.862
1.192
0.972
0.852
0.850
0.958
0.842
0.790
0.820
0.864
1.150
0.894
0.858
0.858
0.908
0.828
0.786
0.802
0.896
1.078
0.872
0.860
0.860
0.898
0.824
0.828
0.924
1.186
0.942
0.870
0.862
0.860
0.846
0.792
0.812
0.848
1.290
1.020
0.912
0.828
0.846
1.242
0.988
0.984
1.016
1.034
0.842
0.824
0.860
1.218
1.040
0.930
0.966
0.968
1.050
0.884
0.882
0.844
0.848
0.844
0.812
0.908
1.270
1.072
0.848
0.826
0.834
0.894
0.952
0.888
0.832
0.890
1.310
1.150
0.922
0.812
0.810
0.830
0.948
0.842
0.912
1.304
1.092
0.846
0.798
0.808
0.902
0.820
0.892
1.302
1.112
0.908
0.808
0.812
0.796
0.754
0.750
0.774
0.906
0.946
0.934
0.922
1.018
0.898
0.782
0.760
0.756
0.772
0.808
0.772
0.800
0.846
0.944
0.920
0.806
0.808
0.800
0.800
0.800
0.788
0.750
0.750
0.770
0.880
1.198
0.968
0.896
0.864
0.874
0.802
0.818
0.904
1.220
1.084
0.966
0.878
0.916
0.974
0.932
0.836
0.822
0.854
1.248
1.026
0.978
1.042
1.064
0.954
0.900
0.824
0.862
0.898
0.850
0.910
1.262
1.018
0.904
0.826
0.868
1.216
0.948
0.888
0.950
1.146
1.050
0.982
1.070
1.142
1.086
1.014
0.892
0.826
0.828
1.298
1.122
0.998
1.002
1.008
1.052
0.924
0.818
0.830
0.878
1.266
1.062
0.976
1.004
1.002
0.990
0.858
0.876
0.994
1.260
1.024
0.940
0.996
1.218
1.052
0.934
0.912
1.046
1.092
0.898
0.860
0.866
1.108
0.970
0.886
0.892
0.902
0.894
0.834
0.852
0.976
1.264
0.988
0.944
0.954
0.912
0.812
0.826
0.868
1.260
1.046
0.928
0.954
1.056
1.022
0.968
1.036
1.094
1.120
0.974
1.020
1.032
1.044
0.950
1.102
1.280
1.144
1.242
1.154
1.048
0.946
0.908
1.026
1.226
1.010
0.944
1.072
1.186
1.078
0.888
0.848
0.902
1.446
1.192
1.122
1.180
1.190
1.014
0.954
0.878
0.976
1.000
0.954
1.368
1.174
0.972
0.884
0.834
1.298
0.952
1.072
1.246
1.064
0.944
0.884
0.960
1.020
0.876
0.862
0.918
0.972
0.920
0.838
0.854
0.900
0.974
0.876
0.840
0.858
0.928
1.038
0.868
0.852
0.888
1.036
1.154
1.048
0.926
0.834
0.820
0.864
1.236
0.998
0.986
1.044
0.962
0.972
1.132
1.134
0.970
1.046
1.174
1.114
0.942
0.960
1.148
1.066
0.884
0.870
0.868
0.926
0.944
1.010
1.326
1.204
0.948
0.892
0.936
1.026
1.074
0.926
1.028
1.242
1.064
0.864
0.858
0.952
1.278
1.048
1.140
1.096
0.922
0.908
1.038
1.114
0.936
0.994
1.024
1.058
0.918
0.910
0.948
0.996
0.980
0.884
0.922
1.022
0.982
0.880
0.906
0.982
0.906
0.954
1.284
1.198
1.054
1.028
1.032
1.008
0.896
0.902
0.962
1.018
1.022
1.238
1.132
1.050
0.870
0.836
0.854
1.254
1.066
0.972
1.024
1.034
1.054
0.934
0.968
1.062
1.156
1.028
0.922
0.876
0.794
0.774
0.952
1.574
1.132
1.146
1.066
0.844
0.810
0.830
0.838
0.816
0.812
0.864
0.888
0.792
0.750
0.720
0.696
0.674
0.680
0.712
0.762
0.760
0.732
0.708
0.690
0.666
0.652
0.630
0.618
0.620
0.614
0.610
0.602
0.598
0.596
0.596
0.598
0.592
0.582
0.578
0.574
0.570
0.576
0.580
0.590
0.596
0.600
0.600
0.600
0.602
0.612
0.628
0.644
0.646
0.676
0.686
0.720
0.786
0.788
0.736
0.732
0.708
0.680
0.670
0.676
0.668
0.684
0.716
0.800
0.830
0.806
0.872
0.888
0.804
0.766
0.792
0.802
0.842
0.792
0.870
0.888
0.960
0.804
0.774
0.768
0.736
0.700
0.710
0.722
0.738
0.822
1.264
1.040
0.804
0.762
0.724
0.694
0.686
0.684
0.720
0.870
1.268
1.080
0.842
0.840
0.834
0.898
0.796
0.880
0.946
1.102
0.952
0.798
0.802
0.802
0.936
1.220
1.118
0.878
0.882
0.864
0.936
0.990
0.864
0.942
1.010
1.140
1.046
0.858
0.860
0.864
1.038
1.244
0.946
1.050
1.306
1.154
0.966
0.926
0.964
1.058
1.004
0.898
1.300
1.158
1.120
0.950
0.850
0.862
1.036
1.336
1.138
1.172
1.158
1.064
0.876
0.894
1.098
1.182
0.986
0.868
0.984
1.266
1.160
1.020
1.090
1.088
1.040
0.854
0.832
0.878
1.328
1.146
1.138
1.270
1.178
0.968
0.828
0.852
1.102
1.188
1.100
0.944
1.010
1.268
1.090
0.870
0.846
0.864
1.296
1.108
1.286
1.196
1.170
0.964
0.938
1.032
1.154
0.930
1.124
1.284
1.212
1.002
1.206
1.190
1.116
0.950
1.102
1.210
1.108
0.950
1.032
1.264
0.960
0.966
1.278
1.110
1.072
1.098
1.104
0.972
0.846
0.936
1.530
1.304
1.234
1.214
1.104
0.974
0.896
0.908
0.980
0.896
0.876
1.046
1.234
0.998
0.988
1.004
1.046
1.056
0.910
0.984
1.260
1.152
0.984
1.006
1.042
1.102
1.056
0.908
0.970
1.072
1.130
0.958
1.018
1.148
1.074
0.992
1.220
1.186
1.084
1.060
1.220
1.152
1.044
0.982
1.028
1.060
1.020
1.330
1.198
1.042
0.934
0.982
1.296
1.236
1.116
1.216
1.266
1.178
1.096
1.134
1.138
1.046
0.978
1.100
1.148
1.158
1.034
1.134
1.164
1.176
1.016
1.062
1.120
1.120
0.994
1.024
1.142
1.092
1.044
0.922
1.022
1.330
1.224
1.158
1.234
1.164
1.118
1.130
1.108
1.004
0.962
1.240
1.162
0.960
0.986
1.134
1.046
0.904
0.904
0.976
1.184
0.934
1.010
1.244
1.224
1.068
1.176
1.222
1.182
1.062
1.222
1.162
1.218
1.080
0.998
1.056
1.168
1.036
1.216
1.278
1.166
1.076
1.116
1.148
0.964
0.958
1.198
1.192
1.028
0.900
0.968
1.436
1.268
1.104
1.162
1.246
1.184
1.056
1.166
1.164
1.144
1.042
0.982
0.974
1.156
1.164
1.126
0.960
0.972
1.244
1.168
1.150
1.020
0.930
1.168
1.302
1.224
1.122
1.050
1.238
1.208
1.120
0.956
0.996
1.094
1.012
0.886
0.854
0.936
1.348
1.216
1.072
1.140
1.180
1.118
1.010
1.014
1.122
1.188
1.090
0.920
0.924
1.030
1.202
1.150
0.984
0.898
0.932
1.242
1.008
0.876
0.796
0.752
0.742
0.728
0.734
0.874
0.926
0.876
0.924
0.826
0.794
0.760
0.732
0.738
0.756
0.834
0.838
0.874
0.942
1.116
1.062
1.042
1.002
1.020
0.946
0.826
0.818
0.822
0.790
0.776
0.734
0.740
0.794
1.414
1.252
1.004
1.050
0.970
0.936
0.928
0.926
0.822
0.792
0.806
0.876
1.276
1.042
1.244
1.240
1.214
1.060
0.922
0.912
0.864
0.842
1.380
1.288
1.214
1.012
1.018
1.178
1.130
0.940
0.928
1.096
1.322
1.132
0.974
0.994
1.092
1.222
1.044
0.986
1.276
1.212
1.164
1.036
1.072
1.182
1.218
0.976
0.930
1.036
1.260
1.162
0.952
1.042
1.046
1.106
0.952
1.040
1.296
1.170
0.992
1.016
1.140
1.100
0.968
0.926
1.048
1.188
1.154
0.924
0.942
1.290
1.176
1.136
1.056
1.202
1.164
1.116
0.998
0.988
1.216
1.192
0.986
1.154
1.240
1.148
1.000
1.040
1.074
0.998
0.954
1.094
1.182
1.022
1.080
1.088
0.992
0.928
0.930
0.992
1.064
0.928
0.926
1.034
0.968
0.886
0.948
1.072
0.994
0.864
0.888
1.060
1.144
1.064
0.910
0.986
1.158
1.116
0.928
0.926
0.952
1.272
1.076
1.186
1.206
1.138
1.036
1.108
1.162
1.138
1.024
0.994
1.014
0.982
0.900
0.946
0.972
0.956
0.876
0.824
0.842
1.028
1.268
1.154
1.216
1.140
1.008
0.990
1.016
1.014
0.932
1.014
1.080
1.062
0.930
0.926
0.976
1.004
0.936
0.932
1.026
1.194
1.120
1.000
0.986
1.152
1.126
0.984
1.030
1.184
1.086
0.944
0.974
1.068
1.066
0.942
1.004
1.138
1.112
0.972
0.954
1.102
1.236
1.128
0.968
0.972
0.998
1.074
1.002
1.410
1.278
1.070
1.112
1.128
1.108
1.016
1.114
1.136
1.070
0.984
1.012
1.000
0.984
0.894
0.948
1.020
1.066
0.952
0.926
0.920
0.848
0.880
1.066
1.224
1.108
0.952
0.938
0.964
0.984
0.908
0.962
1.114
1.096
0.974
0.984
1.058
1.056
0.980
1.134
1.176
1.174
1.034
1.076
1.018
0.908
0.960
1.024
0.992
0.910
0.976
1.030
1.062
0.934
0.950
0.996
0.918
0.924
1.028
1.042
0.930
0.948
0.974
1.050
0.942
0.992
1.138
1.170
1.130
0.940
0.904
0.920
1.008
0.938
1.024
1.108
1.094
0.948
0.920
0.956
1.236
1.114
1.144
1.132
1.018
1.080
1.094
1.074
0.894
0.882
1.092
1.332
1.130
1.190
1.156
1.014
1.046
1.104
1.108
0.954
0.994
1.040
1.032
0.920
0.952
0.990
1.036
0.920
0.974
1.058
1.056
0.910
0.932
1.024
1.080
1.036
1.250
1.094
0.928
0.948
1.088
1.260
1.260
1.450
1.318
1.182
1.192
1.154
1.154
1.034
1.074
1.110
1.046
0.926
0.968
1.256
1.100
1.018
1.062
1.034
0.918
0.940
1.038
1.154
1.046
1.070
1.052
1.004
0.942
0.860
0.882
0.904
1.022
0.914
1.038
1.184
1.066
0.926
0.950
1.098
1.026
1.052
1.020
1.100
1.004
0.942
1.002
1.228
1.184
1.004
1.002
1.016
0.992
0.898
0.958
1.116
1.054
0.956
0.996
1.082
1.048
0.936
0.952
0.996
1.004
0.888
0.894
0.990
1.202
1.040
1.182
1.094
0.984
1.004
1.080
1.056
0.966
1.020
1.116
1.080
0.942
0.948
1.000
1.014
0.936
0.922
1.036
1.176
1.018
1.082
1.112
1.062
0.920
0.924
0.996
1.080
1.128
0.986
1.038
1.094
1.098
1.010
0.980
1.092
1.090
1.060
0.914
0.902
0.964
1.104
1.044
1.028
1.078
1.078
0.956
0.990
1.054
1.022
0.890
0.860
0.872
0.932
0.968
1.166
1.216
1.108
1.010
1.026
1.084
1.070
1.002
1.184
1.154
1.024
1.014
1.048
1.076
0.964
0.990
1.088
1.032
0.946
0.984
1.080
1.070
0.930
0.948
1.056
1.078
0.970
1.028
1.186
1.120
0.930
0.928
0.958
1.028
0.940
0.962
1.308
1.192
1.046
1.080
1.082
1.138
1.030
1.102
1.150
1.128
1.014
1.058
1.090
1.128
1.006
1.082
1.112
1.078
1.032
1.082
1.096
1.044
0.912
0.974
1.062
1.172
1.044
1.094
1.064
0.998
0.928
0.964
1.056
0.996
0.990
1.030
1.046
0.966
0.930
0.958
1.078
1.072
0.946
0.970
1.000
1.022
0.924
1.004
1.112
1.034
0.960
1.002
1.128
1.052
0.930
0.974
1.192
1.076
1.060
1.248
1.176
1.112
1.142
1.124
1.000
1.022
1.088
1.082
0.930
0.950
1.038
1.156
1.034
1.098
1.158
1.060
0.906
0.904
0.934
1.112
0.972
1.008
1.108
1.090
1.032
1.066
1.086
0.960
0.946
1.022
1.130
1.112
0.984
1.046
1.082
0.966
0.928
0.978
1.026
1.014
0.948
1.032
1.090
1.034
1.052
1.140
1.058
0.982
0.974
1.004
1.004
0.908
0.966
1.120
1.068
0.938
0.966
1.232
1.166
0.988
1.026
1.174
1.104
0.930
0.972
1.238
1.162
1.030
1.068
1.156
1.082
0.974
1.006
1.158
1.028
0.996
1.026
1.106
0.986
0.908
0.936
1.008
1.056
0.926
0.966
1.022
1.024
0.906
0.934
1.036
1.008
0.956
1.182
1.188
1.074
1.082
1.146
1.156
1.004
1.072
1.170
1.132
1.034
0.984
1.006
1.030
1.000
0.922
0.940
1.312
1.134
1.068
1.110
1.192
1.118
1.230
1.182
1.148
1.062
0.916
0.950
1.048
1.294
1.072
1.106
1.176
1.116
1.004
1.086
1.224
1.160
1.068
0.974
0.984
1.354
1.154
1.142
1.218
1.188
1.096
1.020
0.946
0.940
0.928
1.122
1.344
1.202
1.104
1.218
0.998
0.788
0.726
0.688
0.742
1.470
0.988
0.926
0.836
0.802
0.770
0.754
0.742
0.734
0.724
0.728
0.724
0.724
0.736
0.730
0.702
0.686
0.684
0.674
0.676
0.714
0.792
0.772
0.768
0.740
0.718
0.706
0.678
0.642
0.640
0.620
0.614
0.614
0.610
0.606
0.604
0.604
0.602
0.592
0.584
0.590
0.584
0.584
0.580
0.584
0.584
0.592
0.592
0.594
0.608
0.616
0.634
0.670
0.752
0.818
0.800
0.914
0.924
0.910
0.882
0.836
0.788
0.842
0.874
0.918
0.964
0.890
0.844
0.874
1.272
1.096
1.036
0.868
0.848
1.296
1.160
0.952
0.880
0.876
1.482
1.174
1.192
1.388
1.278
1.190
1.070
0.906
0.824
0.842
1.472
1.230
1.400
1.362
1.242
1.186
1.302
1.234
1.020
0.952
1.368
1.260
1.178
1.070
1.054
1.014
0.960
0.928
1.346
1.296
1.216
1.048
1.110
1.104
0.996
0.878
1.326
1.160
1.010
0.958
1.432
1.218
1.226
1.330
1.244
1.132
1.052
1.262
0.804
0.906
1.656
1.248
1.332
1.262
1.200
1.324
1.208
1.000
1.048
1.070
1.038
0.956
1.326
1.156
1.090
0.966
1.074
1.148
1.072
0.902
0.936
1.320
1.208
1.156
0.976
1.342
1.280
1.190
1.000
1.276
1.182
1.202
0.998
1.036
1.234
1.144
0.922
0.934
1.420
1.196
1.116
1.278
1.120
1.018
1.372
1.238
1.040
1.066
1.214
1.146
1.034
1.422
1.268
1.230
1.044
1.164
1.194
1.048
0.876
0.900
1.546
1.210
1.296
1.358
1.202
1.110
1.088
1.090
0.902
0.920
1.072
1.164
1.062
0.900
0.854
0.930
1.342
1.072
1.104
1.206
1.094
0.964
0.950
1.262
1.180
1.154
1.284
1.194
1.116
1.190
1.170
1.162
0.938
1.254
1.232
1.174
0.976
1.036
1.208
1.216
1.092
0.956
1.036
1.166
1.118
1.320
0.800
0.754
0.724
0.698
0.754
1.228
0.910
0.764
0.724
0.704
0.676
0.660
0.650
0.644
0.642
0.628
0.622
0.622
0.624
0.630
0.638
0.638
0.634
0.620
0.620
0.622
0.620
0.628
0.640
0.678
0.720
0.756
0.766
0.714
0.730
0.770
0.788
0.756
0.726
0.692
0.680
0.672
0.668
0.642
0.662
0.700
0.800
0.834
0.754
0.732
0.728
0.730
0.712
0.714
0.712
0.680
0.684
0.694
0.710
0.714
0.708
0.688
0.676
0.668
0.662
0.646
0.634
0.632
0.624
0.622
0.624
0.618
0.636
0.668
0.708
0.762
0.706
0.700
0.712
0.708
0.716
0.706
0.682
0.650
0.654
0.664
0.696
0.708
0.700
0.730
0.752
0.802
0.828
0.802
0.768
0.726
0.694
0.704
0.702
0.700
0.708
0.710
0.690
0.702
0.690
0.674
0.672
0.684
0.696
0.710
0.720
0.708
0.698
0.666
0.668
0.664
0.670
0.680
0.700
0.730
0.750
0.758
0.722
0.690
0.696
0.678
0.688
0.684
0.680
0.670
0.652
0.642
0.646
0.644
0.636
0.640
0.626
0.634
0.636
0.636
0.636
0.620
0.614
0.620
0.618
0.616
0.610
0.614
0.630
0.626
0.618
0.618
0.614
0.606
0.606
0.618
0.622
0.624
0.610
0.606
0.620
0.644
0.694
0.774
0.800
0.938
0.970
0.824
0.830
0.848
0.762
0.712
0.744
0.822
1.160
0.908
0.858
0.798
0.784
0.788
0.742
0.766
0.798
1.056
0.870
0.882
0.838
0.836
0.752
0.758
0.752
0.738
0.726
0.758
0.826
0.884
0.852
0.768
0.762
0.718
0.698
0.674
0.660
0.670
0.678
0.714
0.764
0.770
0.802
0.836
0.852
0.784
0.774
0.804
0.804
0.820
0.844
0.776
0.808
0.832
0.924
1.044
0.816
0.778
0.780
0.816
0.880
1.260
1.020
0.990
0.924
0.890
0.888
0.806
0.804
0.802
0.810
0.760
0.798
0.848
0.802
0.756
0.694
0.718
0.740
0.734
0.722
0.730
0.734
0.710
0.716
0.716
0.722
0.726
0.696
0.698
0.694
0.702
0.712
0.732
0.704
0.714
0.706
0.702
0.708
0.718
0.708
0.730
0.752
0.828
0.866
0.778
0.746
0.740
0.712
0.708
0.730
0.766
0.818
0.852
0.818
0.778
0.764
0.752
0.762
0.772
0.800
0.792
0.806
0.842
0.810
0.758
0.792
0.808
0.828
0.846
0.812
0.822
0.752
0.766
0.766
0.780
0.794
0.754
0.738
0.754
0.762
0.804
0.972
1.020
0.926
0.888
0.824
0.792
0.792
0.796
0.762
0.828
0.808
0.866
0.860
0.848
0.858
0.782
0.762
0.782
0.778
0.848
0.950
0.916
0.822
0.814
0.748
0.736
0.724
0.736
0.864
1.322
1.228
0.944
0.866
0.884
0.864
0.890
0.876
0.872
0.872
0.894
1.018
1.250
1.044
0.892
0.800
0.780
0.798
0.862
0.854
0.926
0.866
0.908
0.864
0.894
0.830
0.830
0.808
0.752
0.758
0.738
0.732
0.702
0.708
0.692
0.678
0.664
0.656
0.662
0.688
0.758
0.948
0.828
0.802
0.922
0.886
0.808
0.776
0.724
0.698
0.664
0.654
0.632
0.622
0.614
0.606
0.600
0.596
0.598
0.594
0.588
0.592
0.590
0.600
0.610
0.622
0.638
0.640
0.634
0.640
0.662
0.708
0.844
0.904
0.980
0.998
0.996
0.888
0.840
0.770
0.820
1.224
1.186
1.150
1.126
0.916
0.830
0.732
0.732
0.714
0.710
1.412
1.084
0.996
0.886
0.868
0.814
0.790
0.832
1.210
0.994
0.954
0.862
0.904
0.844
1.168
1.028
1.008
0.858
0.916
1.220
1.024
0.994
1.020
1.058
0.996
0.886
0.902
0.932
0.994
1.028
0.874
0.856
0.880
0.982
0.970
0.850
0.888
0.968
1.192
1.012
0.882
0.874
0.980
1.132
0.952
1.050
1.230
1.092
0.918
0.968
1.090
1.120
0.914
0.902
0.950
1.170
1.012
0.966
0.992
1.096
1.028
0.882
0.908
1.010
1.064
0.904
0.918
0.900
0.896
0.826
0.874
1.024
1.232
1.032
1.028
0.984
0.890
0.806
0.834
1.316
1.230
1.078
1.026
1.052
1.034
0.896
0.842
0.902
1.070
1.040
0.896
0.956
1.042
1.142
0.978
0.924
0.976
0.994
0.862
0.904
0.986
0.994
0.890
0.916
0.946
0.954
0.838
0.844
0.876
0.956
0.848
0.902
0.974
1.002
0.902
0.902
0.988
1.038
0.938
0.830
0.840
0.880
1.260
1.034
0.952
1.016
1.110
1.106
0.948
0.962
1.024
1.044
0.952
0.908
1.004
1.166
1.056
0.888
0.916
1.016
1.050
0.938
1.106
1.364
1.120
1.016
1.028
1.006
0.904
0.868
0.946
1.252
0.990
1.024
1.106
1.126
0.946
0.974
1.024
0.932
0.876
0.934
1.294
1.182
1.044
1.118
1.120
1.056
0.934
0.982
1.136
1.010
0.870
0.936
1.178
1.144
0.998
1.068
1.112
1.102
0.984
0.904
0.914
1.052
1.154
1.044
1.048
1.066
1.044
0.892
0.920
1.020
1.126
1.008
1.138
1.268
1.186
1.000
1.012
0.892
0.772
0.724
0.800
1.164
0.914
0.846
0.752
0.756
0.706
0.690
0.690
0.714
0.754
0.854
0.914
0.904
0.874
0.822
0.782
0.740
0.706
0.690
0.680
0.670
0.674
0.666
0.684
0.698
0.726
0.728
0.778
0.786
0.806
0.788
0.746
0.708
0.700
0.690
0.684
0.714
0.736
0.774
0.790
0.744
0.714
0.732
0.724
0.724
0.718
0.740
0.714
0.758
0.788
0.830
0.820
0.780
0.722
0.704
0.696
0.694
0.690
0.682
0.690
0.684
0.682
0.684
0.648
0.648
0.646
0.642
0.654
0.654
0.664
0.684
0.750
0.806
0.794
0.774
0.750
0.728
0.698
0.672
0.650
0.650
0.638
0.642
0.650
0.670
0.706
0.716
0.674
0.696
0.678
0.684
0.672
0.660
0.666
0.662
0.672
0.676
0.676
0.678
0.710
0.734
0.774
0.802
0.784
0.806
0.762
0.756
0.708
0.720
0.744
0.832
0.944
0.998
1.044
0.896
0.782
0.728
0.748
0.778
0.750
0.764
0.808
0.766
0.846
0.950
0.994
0.826
0.838
0.816
0.788
0.756
0.770
0.794
0.872
0.910
0.822
0.866
0.926
0.878
0.770
0.778
0.764
0.754
0.742
0.770
0.856
0.872
0.862
0.786
0.784
0.814
0.828
0.834
0.816
0.810
0.808
0.860
0.912
0.918
0.830
0.800
0.754
0.708
0.702
0.706
0.742
0.850
0.832
0.856
0.870
0.872
0.832
0.796
0.762
0.746
0.740
0.734
0.714
0.720
0.724
0.746
0.736
0.708
0.712
0.746
0.750
0.766
0.750
0.704
0.722
0.736
0.728
0.714
0.678
0.694
0.690
0.698
0.696
0.702
0.684
0.684
0.694
0.710
0.704
0.710
0.708
0.752
0.746
0.774
0.772
0.760
0.758
0.774
0.836
0.880
0.854
0.800
0.766
0.730
0.682
0.704
0.682
0.688
0.714
0.824
0.870
0.842
0.816
0.804
0.768
0.744
0.726
0.716
0.730
0.778
0.798
0.838
0.774
0.732
0.756
0.754
0.764
0.762
0.742
0.712
0.682
0.684
0.676
0.646
0.646
0.644
0.642
0.658
0.686
1.052
0.990
0.958
0.860
0.750
0.708
0.670
0.648
0.654
0.660
0.652
0.640
0.628
0.612
0.602
0.588
0.584
0.584
0.582
0.580
0.586
0.632
0.892
1.198
1.040
0.978
0.948
0.934
0.926
0.804
0.742
0.714
0.682
0.706
0.704
0.680
0.674
0.660
0.644
0.628
0.616
0.610
0.602
0.598
0.594
0.592
0.594
0.594
0.598
0.606
0.616
0.622
0.634
0.634
0.644
0.634
0.640
0.644
0.640
0.636
0.624
0.620
0.616
0.596
0.626
0.636
0.640
0.646
0.650
0.674
0.664
0.638
0.628
0.626
0.614
0.606
0.598
0.586
0.584
0.576
0.580
0.580
0.582
0.582
0.588
0.594
0.614
0.668
1.138
0.838
0.760
0.712
0.698
0.672
0.654
0.622
0.630
0.610
0.602
0.594
0.588
0.582
0.572
0.566
0.554
0.554
0.552
0.550
0.552
0.544
0.544
0.538
0.538
0.536
0.534
0.540
0.534
0.536
0.532
0.540
0.542
0.578
0.618
0.666
0.664
0.672
0.670
0.674
0.648
0.610
0.610
0.598
0.596
0.590
0.590
0.590
0.602
0.600
0.610
0.604
0.606
0.614
0.604
0.596
0.612
0.604
0.610
0.592
0.598
0.584
0.594
0.578
0.570
0.566
0.564
0.564
0.564
0.576
0.576
0.586
0.588
0.584
0.610
0.614
0.630
0.638
0.656
0.650
0.632
0.626
0.622
0.610
0.610
0.594
0.586
0.576
0.584
0.594
0.626
0.748
0.834
0.756
0.746
0.724
0.684
0.652
0.616
0.602
0.590
0.606
0.594
0.278
0.338
0.618
0.618
0.630
0.628
0.612
0.598
0.602
0.584
0.576
0.556
0.556
0.552
0.548
0.544
0.544
0.556
0.564
0.594
0.904
0.878
0.834
0.838
0.748
0.712
0.702
0.670
0.658
0.654
0.646
0.626
0.638
0.636
0.634
0.622
0.610
0.614
0.604
0.600
0.604
0.608
0.608
0.608
0.602
0.612
0.620
0.632
0.638
0.638
0.640
0.648
0.658
0.664
0.672
0.658
0.628
0.608
0.600
0.584
0.586
0.572
0.574
0.568
0.562
0.556
0.548
0.556
0.550
0.554
0.558
0.550
0.558
0.550
0.552
0.548
0.576
0.578
0.594
0.594
0.614
0.626
0.624
0.634
0.636
0.698
0.680
0.680
0.648
0.654
0.650
0.642
0.638
0.626
0.612
0.616
0.620
0.630
0.640
0.650
0.664
0.726
0.702
0.708
0.692
0.690
0.648
0.634
0.628
0.622
0.604
0.596
0.584
0.582
0.574
0.566
0.558
0.556
0.550
0.546
0.542
0.546
0.538
0.542
0.542
0.540
0.540
0.534
0.528
0.530
0.526
0.522
0.520
0.516
0.518
0.516
0.518
0.512
0.514
0.510
0.510
0.502
0.512
0.508
0.512
0.516
0.516
0.526
0.534
0.542
0.558
0.580
0.600
0.622
0.582
0.570
0.618
0.596
0.592
0.584
0.586
0.582
0.570
0.568
0.554
0.558
0.556
0.556
0.560
0.570
0.586
0.610
0.682
0.770
0.744
0.720
0.682
0.626
0.598
0.588
0.568
0.564
0.562
0.556
0.558
0.550
0.556
0.554
0.554
0.556
0.560
0.554
0.554
0.558
0.560
0.566
0.562
0.566
0.564
0.576
0.576
0.574
0.578
0.584
0.586
0.580
0.578
0.574
0.572
0.580
0.578
0.584
0.580
0.572
0.582
0.582
0.596
0.602
0.600
0.600
0.606
0.612
0.610
0.608
0.612
0.630
0.656
0.674
0.634
0.634
0.636
0.628
0.630
0.614
0.610
0.602
0.600
0.598
0.618
0.636
0.626
0.646
0.668
0.682
0.692
0.706
0.688
0.668
0.650
0.628
0.612
0.586
0.586
0.584
0.604
0.672
1.076
0.884
0.880
0.866
0.802
0.770
0.694
0.704
0.704
0.704
0.680
0.658
0.664
0.660
0.680
0.670
0.722
0.796
0.856
0.772
0.764
0.746
0.722
0.706
0.684
0.652
0.650
0.646
0.648
0.670
0.678
0.676
0.712
0.732
0.914
0.972
0.828
0.706
0.658
0.662
0.658
0.674
0.686
0.714
0.736
0.736
0.744
0.730
0.792
0.876
1.038
0.988
0.996
0.986
0.952
0.846
0.904
0.956
1.020
0.920
0.840
0.776
0.786
0.798
0.818
0.736
0.778
0.778
0.792
0.806
0.782
0.736
0.710
0.668
0.660
0.634
0.644
0.668
0.686
0.788
0.796
0.812
0.792
0.756
0.744
0.678
0.674
0.656
0.648
0.654
0.652
0.668
0.662
0.688
0.742
0.828
0.848
0.818
0.772
0.738
0.706
0.664
0.660
0.654
0.650
0.684
0.738
0.794
0.804
0.766
0.722
0.680
0.648
0.638
0.624
0.630
0.640
0.664
0.702
0.710
0.676
0.676
0.660
0.650
0.634
0.608
0.626
0.626
0.614
0.614
0.606
0.590
0.594
0.594
0.606
0.620
0.618
0.622
0.646
0.640
0.660
0.670
0.658
0.644
0.626
0.618
0.610
0.608
0.602
0.598
0.620
0.638
0.676
0.704
0.674
0.666
0.646
0.642
0.620
0.624
0.618
0.608
0.612
0.604
0.604
0.608
0.602
0.590
0.592
0.598
0.602
0.604
0.594
0.604
0.624
0.636
0.636
0.622
0.628
0.632
0.638
0.632
0.622
0.604
0.592
0.598
0.586
0.582
0.580
0.582
0.576
0.568
0.576
0.578
0.576
0.580
0.580
0.586
0.602
0.620
0.622
0.644
0.628
0.644
0.634
0.632
0.616
0.614
0.618
0.610
0.610
0.604
0.604
0.604
0.598
0.596
0.598
0.580
0.596
0.616
0.656
0.752
0.728
0.758
0.762
0.726
0.716
0.692
0.674
0.648
0.656
0.664
0.686
0.682
0.758
0.792
0.806
0.782
0.800
0.776
0.738
0.726
0.714
0.682
0.690
0.710
0.712
0.740
0.784
0.848
0.798
0.808
0.776
0.742
0.714
0.690
0.674
0.654
0.642
0.640
0.638
0.652
0.648
0.682
0.790
1.056
1.020
0.950
0.836
0.758
0.718
0.676
0.660
0.664
0.672
0.666
0.706
0.792
1.104
0.848
0.750
0.716
0.674
0.664
0.648
0.634
0.644
0.640
0.640
0.626
0.634
0.634
0.642
0.638
0.642
0.638
0.668
0.716
0.706
0.702
0.700
0.692
0.660
0.648
0.640
0.626
0.608
0.596
0.580
0.578
0.574
0.580
0.584
0.588
0.586
0.594
0.600
0.592
0.616
0.606
0.598
0.594
0.584
0.574
0.560
0.564
0.580
0.580
0.598
0.590
0.620
0.620
0.614
0.616
0.610
0.596
0.586
0.588
0.586
0.574
0.576
0.590
0.592
0.596
0.634
0.668
0.802
0.830
0.826
0.766
0.698
0.690
0.662
0.638
0.630
0.620
0.628
0.648
0.726
0.846
0.822
0.726
0.740
0.752
0.738
0.746
0.710
0.730
0.740
0.754
0.740
0.766
0.756
0.754
0.722
0.692
0.678
0.678
0.674
0.658
0.646
0.622
0.620
0.610
0.608
0.600
0.598
0.594
0.588
0.570
0.568
0.566
0.562
0.570
0.566
0.562
0.566
0.558
0.566
0.570
0.574
0.580
0.582
0.576
0.580
0.592
0.594
0.596
0.586
0.596
0.600
0.600
0.600
0.600
0.590
0.590
0.584
0.586
0.584
0.580
0.578
0.580
0.590
0.596
0.616
0.626
0.612
0.596
0.604
0.602
0.602
0.600
0.590
0.582
0.574
0.574
0.568
0.566
0.566
0.566
0.576
0.580
0.584
0.600
0.602
0.600
0.610
0.606
0.604
0.598
0.594
0.602
0.596
0.598
0.594
0.588
0.574
0.574
0.568
0.568
0.568
0.560
0.570
0.566
0.572
0.564
0.572
0.574
0.578
0.588
0.580
0.594
0.594
0.588
0.586
0.582
0.578
0.572
0.570
0.566
0.570
0.570
0.568
0.564
0.564
0.560
0.564
0.566
0.560
0.562
0.562
0.556
0.550
0.542
0.542
0.540
0.550
0.544
0.550
0.554
0.548
0.550
0.544
0.562
0.564
0.572
0.568
0.568
0.578
0.570
0.564
0.558
0.568
0.574
0.568
0.568
0.572
0.568
0.568
0.564
0.556
0.560
0.562
0.552
0.556
0.554
0.554
0.550
0.548
0.546
0.550
0.546
0.540
0.544
0.546
0.552
0.542
0.550
0.550
0.546
0.548
0.542
0.552
0.558
0.564
0.560
0.558
0.562
0.564
0.568
0.564
0.568
0.558
0.550
0.558
0.536
0.536
0.530
0.524
0.528
0.522
0.524
0.526
0.524
0.528
0.534
0.534
0.534
0.536
0.526
0.536
0.538
0.540
0.542
0.546
0.550
0.554
0.550
0.544
0.550
0.552
0.550
0.550
0.550
0.540
0.544
0.546
0.548
0.548
0.540
0.532
0.528
0.528
0.518
0.518
0.532
0.544
0.564
0.576
0.564
0.584
0.588
0.586
0.580
0.590
0.588
0.592
0.586
0.600
0.600
0.600
0.602
0.618
0.636
0.658
0.650
0.700
0.712
0.680
0.688
0.672
0.654
0.648
0.648
0.646
0.632
0.642
0.646
0.654
0.646
0.656
0.672
0.648
0.666
0.670
0.652
0.636
0.648
0.658
0.668
0.686
0.708
0.718
0.678
0.692
0.690
0.652
0.662
0.652
0.640
0.630
0.642
0.656
0.656
0.640
0.692
0.718
0.688
0.676
0.668
0.672
0.676
0.654
0.658
0.658
0.670
0.694
0.676
0.692
0.696
0.680
0.650
0.660
0.650
0.672
0.656
0.690
0.734
0.718
0.724
0.714
0.696
0.660
0.670
0.664
0.654
0.634
0.636
0.632
0.644
0.654
0.632
0.658
0.646
0.668
0.650
0.680
0.642
0.642
0.628
0.620
0.602
0.596
0.596
0.580
0.572
0.560
0.562
0.568
0.566
0.566
0.564
0.568
0.556
0.572
0.590
0.598
0.632
0.620
0.626
0.612
0.606
0.594
0.582
0.586
0.596
0.592
0.598
0.582
0.592
0.586
0.588
0.592
0.584
0.600
0.604
0.602
0.618
0.664
0.670
0.750
0.770
0.764
0.708
0.712
0.684
0.666
0.640
0.648
0.626
0.656
0.676
0.736
0.710
0.716
0.690
0.676
0.638
0.634
0.622
0.620
0.608
0.598
0.602
0.596
0.578
0.590
0.584
0.584
0.574
0.576
0.570
0.574
0.578
0.570
0.562
0.564
0.556
0.570
0.582
0.588
0.628
0.698
0.830
0.818
0.682
0.680
0.646
0.608
0.214
0.396
0.600
0.586
0.572
0.582
0.574
0.576
0.340
0.236
0.572
0.574
0.576
0.580
0.572
0.558
0.570
0.576
0.570
0.582
0.584
0.570
0.572
0.566
0.556
0.560
0.552
0.552
0.552
0.556
0.552
0.554
0.550
0.546
0.544
0.542
0.550
0.534
0.536
0.530
0.522
0.520
0.528
0.530
0.538
0.538
0.542
0.546
0.550
0.554
0.552
0.566
0.566
0.562
0.556
0.556
0.560
0.566
0.564
0.572
0.568
0.576
0.582
0.586
0.576
0.584
0.590
0.580
0.570
0.576
0.578
0.568
0.564
0.566
0.564
0.566
0.554
0.552
0.546
0.548
0.550
0.552
0.552
0.556
0.558
0.560
0.558
0.558
0.566
0.570
0.574
0.572
0.576
0.580
0.584
0.586
0.582
0.576
0.574
0.570
0.566
0.572
0.576
0.568
0.562
0.562
0.560
0.554
0.552
0.554
0.554
0.566
0.576
0.576
0.586
0.584
0.590
0.586
0.594
0.590
0.586
0.586
0.586
0.592
0.596
0.588
0.594
0.596
0.598
0.586
0.586
0.592
0.586
0.590
0.588
0.596
0.612
0.602
0.608
0.606
0.596
0.602
0.594
0.592
0.584
0.594
0.588
0.588
0.574
0.574
0.574
0.590
0.616
0.618
0.608
0.616
0.602
0.598
0.584
0.574
0.582
0.572
0.564
0.558
0.550
0.558
0.554
0.548
0.542
0.534
0.540
0.540
0.540
0.542
0.544
0.560
0.566
0.578
0.600
0.600
0.596
0.610
0.596
0.594
0.578
0.578
0.574
0.568
0.562
0.562
0.568
0.554
0.546
0.556
0.554
0.552
0.546
0.544
0.546
0.540
0.540
0.542
0.546
0.550
0.550
0.550
0.546
0.538
0.574
0.972
0.798
0.850
0.820
0.754
0.702
0.658
0.648
0.630
0.624
0.628
0.608
0.612
0.616
0.612
0.604
0.588
0.594
0.586
0.580
0.564
0.560
0.556
0.560
0.552
0.554
0.554
0.554
0.556
0.554
0.556
0.556
0.566
0.556
0.564
0.558
0.566
0.552
0.552
0.560
0.556
0.556
0.556
0.544
0.548
0.534
0.536
0.536
0.536
0.538
0.538
0.546
0.562
0.576
0.592
0.600
0.608
0.596
0.590
0.584
0.572
0.568
0.564
0.564
0.566
0.552
0.554
0.558
0.550
0.560
0.550
0.556
0.568
0.576
0.570
0.596
0.602
0.590
0.582
0.576
0.570
0.564
0.558
0.558
0.550
0.566
0.558
0.574
0.574
0.592
0.596
0.600
0.596
0.582
0.588
0.570
0.570
0.550
0.554
0.562
0.552
0.542
0.542
0.546
0.536
0.532
0.544
0.556
0.564
0.564
0.572
0.570
0.572
0.566
0.568
0.562
0.556
0.552
0.544
0.544
0.540
0.530
0.534
0.534
0.532
0.534
0.530
0.526
0.530
0.526
0.528
0.516
0.522
0.520
0.532
0.534
0.542
0.548
0.556
0.562
0.562
0.564
0.560
0.568
0.568
0.564
0.562
0.568
0.554
0.552
0.558
0.562
0.556
0.568
0.572
0.580
0.572
0.576
0.578
0.588
0.586
0.592
0.596
0.588
0.594
0.594
0.592
0.592
0.590
0.586
0.586
0.576
0.570
0.572
0.580
0.576
0.580
0.574
0.580
0.584
0.584
0.590
0.586
0.584
0.572
0.568
0.568
0.564
0.564
0.556
0.552
0.540
0.544
0.556
0.566
0.578
0.600
0.590
0.586
0.594
0.590
0.582
0.586
0.584
0.580
0.566
0.568
0.558
0.558
0.552
0.544
0.548
0.542
0.540
0.538
0.544
0.550
0.556
0.558
0.572
0.584
0.590
0.590
0.594
0.602
0.590
0.576
0.584
0.590
0.584
0.574
0.582
0.584
0.576
0.576
0.580
0.572
0.576
0.584
0.584
0.580
0.590
0.592
0.586
0.588
0.590
0.588
0.588
0.576
0.576
0.572
0.568
0.566
0.560
0.560
0.556
0.554
0.546
0.534
0.550
0.548
0.540
0.534
0.550
0.550
0.564
0.572
0.576
0.572
0.570
0.550
0.546
0.558
0.564
0.570
0.588
0.588
0.568
0.590
0.596
0.612
0.626
0.642
0.668
0.654
0.630
0.608
0.620
0.616
0.628
0.618
0.632
0.664
0.730
0.730
0.740
0.720
0.692
0.680
0.658
0.624
0.620
0.632
0.622
0.620
0.644
0.658
0.648
0.672
0.686
0.682
0.668
0.686
0.702
0.682
0.700
0.704
0.696
0.654
0.666
0.670
0.666
0.636
0.662
0.648
0.652
0.664
0.634
0.662
0.664
0.676
0.678
0.642
0.654
0.644
0.648
0.636
0.660
0.664
0.664
0.666
0.686
0.690
0.678
0.688
0.696
0.714
0.702
0.696
0.712
0.728
0.730
0.720
0.744
0.772
0.788
0.734
0.764
0.746
0.740
0.702
0.684
0.692
0.682
0.690
0.728
0.766
0.758
0.790
0.714
0.726
0.696
0.670
0.646
0.650
0.646
0.662
0.660
0.672
0.710
0.718
0.698
0.656
0.682
0.684
0.690
0.668
0.686
0.688
0.686
0.698
0.692
0.668
0.670
0.668
0.682
0.706
0.716
0.748
0.692
0.786
0.758
0.712
0.692
0.656
0.686
0.686
0.708
0.688
0.728
0.740
0.750
0.746
0.678
0.678
0.658
0.832
1.226
1.066
0.898
0.842
0.798
0.752
0.702
0.736
0.778
0.838
0.770
0.816
0.802
0.780
0.782
0.752
0.796
0.788
0.772
0.754
0.772
0.782
0.786
0.732
0.740
0.718
0.720
0.698
0.710
0.712
0.714
0.740
0.762
0.774
0.740
0.740
0.746
0.762
0.728
0.724
0.758
0.762
0.834
0.838
0.780
0.776
0.744
0.728
0.718
0.690
0.676
0.686
0.684
0.674
0.664
0.696
0.720
0.794
0.826
0.788
0.812
0.808
0.762
0.786
0.766
0.760
0.728
0.702
0.728
0.728
0.744
0.778
0.760
0.764
0.722
0.738
0.710
0.712
0.718
0.690
0.698
0.684
0.692
0.690
0.666
0.678
0.678
0.700
0.742
0.742
0.790
0.786
0.778
0.750
0.688
0.704
0.710
0.710
0.684
0.678
0.690
0.704
0.732
0.688
0.704
0.690
0.676
0.648
0.648
0.646
0.650
0.682
0.758
0.764
0.798
0.786
0.758
0.714
0.724
0.732
0.748
0.746
0.704
0.718
0.720
0.740
0.752
0.712
0.738
0.716
0.718
0.674
0.668
0.670
0.658
0.702
0.686
0.712
0.722
0.734
0.690
0.684
0.660
0.658
0.730
0.918
0.910
0.876
0.800
0.740
0.690
0.676
0.648
0.638
0.616
0.630
0.642
0.678
0.738
0.746
0.732
0.722
0.714
0.712
0.700
0.678
0.688
0.682
0.696
0.676
0.688
0.684
0.688
0.688
0.718
0.738
0.762
0.726
0.746
0.726
0.710
0.702
0.706
0.702
0.704
0.680
0.706
0.710
0.732
0.698
0.742
0.746
0.740
0.704
0.710
0.686
0.668
0.668
0.664
0.710
0.754
0.866
0.794
0.810
0.808
0.734
0.726
0.716
0.718
0.716
0.756
0.752
0.712
0.704
0.672
0.684
0.680
0.692
0.674
0.682
0.690
0.690
0.674
0.656
0.626
0.630
0.622
0.606
0.612
0.612
0.646
0.740
0.868
0.778
0.718
0.710
0.698
0.682
0.660
0.664
0.660
0.706
0.782
0.748
0.826
0.810
0.808
0.720
0.694
0.684
0.666
0.642
0.662
0.672
0.700
0.700
0.760
0.770
0.768
0.794
0.804
0.794
0.734
0.744
0.738
0.712
0.724
0.716
0.730
0.696
0.718
0.714
0.716
0.694
0.704
0.696
0.694
0.676
0.686
0.678
0.674
0.674
0.682
0.706
0.740
0.754
0.780
0.770
0.728
0.744
0.726
0.716
0.704
0.738
0.766
0.816
0.784
0.712
0.712
0.694
0.676
0.652
0.654
0.646
0.648
0.652
0.670
0.680
0.670
0.664
0.660
0.668
0.678
0.672
0.678
0.666
0.634
0.624
0.606
0.598
0.594
0.592
0.584
0.582
0.572
0.582
0.572
0.576
0.568
0.568
0.562
0.564
0.568
0.558
0.554
0.552
0.548
0.562
0.578
0.582
0.580
0.588
0.594
0.594
0.592
0.598
0.604
0.614
0.624
0.628
0.626
0.630
0.632
0.626
0.612
0.602
0.612
0.622
0.640
0.662
0.704
0.722
0.716
0.674
0.656
0.652
0.654
0.656
0.654
0.654
0.648
0.644
0.640
0.638
0.630
0.624
0.624
0.632
0.660
0.714
0.764
0.818
0.804
0.760
0.724
0.694
0.654
0.644
0.636
0.636
0.642
0.668
0.732
0.814
0.846
0.834
0.816
0.768
0.734
0.700
0.682
0.666
0.648
0.640
0.664
0.672
0.704
0.772
0.836
0.860
0.884
0.852
0.812
0.778
0.764
0.768
0.780
0.760
0.738
0.722
0.748
0.760
0.760
0.734
0.742
0.726
0.722
0.710
0.708
0.708
0.698
0.692
0.690
0.692
0.700
0.676
0.718
0.724
0.740
0.758
0.796
0.836
0.778
0.704
0.728
0.726
0.750
0.768
0.772
0.758
0.724
0.688
0.670
0.668
0.656
0.652
0.680
0.728
0.896
0.948
0.830
0.752
0.774
0.744
0.720
0.690
0.686
0.678
0.648
0.666
0.660
0.676
0.718
0.768
0.772
0.756
0.724
0.716
0.708
0.718
0.708
0.694
0.664
0.648
0.632
0.618
0.626
0.624
0.654
0.672
0.680
0.670
0.660
0.652
0.642
0.628
0.618
0.598
0.592
0.596
0.596
0.606
0.636
0.618
0.654
0.666
0.666
0.666
0.642
0.654
0.652
0.630
0.640
0.638
0.626
0.618
0.612
0.608
0.594
0.590
0.584
0.582
0.568
0.570
0.570
0.576
0.576
0.572
0.570
0.580
0.588
0.588
0.598
0.596
0.600
0.596
0.584
0.596
0.586
0.584
0.584
0.572
0.568
0.564
0.564
0.562
0.560
0.560
0.554
0.564
0.560
0.568
0.570
0.572
0.574
0.590
0.586
0.584
0.598
0.596
0.616
0.604
0.614
0.616
0.624
0.610
0.606
0.604
0.586
0.570
0.584
0.586
0.576
0.580
0.584
0.584
0.582
0.580
0.572
0.568
0.570
0.574
0.572
0.572
0.590
0.598
0.590
0.594
0.592
0.610
0.610
0.616
0.618
0.614
0.612
0.606
0.602
0.576
0.570
0.564
0.564
0.554
0.550
0.548
0.544
0.536
0.530
0.528
0.532
0.534
0.528
0.532
0.534
0.542
0.540
0.542
0.544
0.538
0.542
0.546
0.538
0.548
0.550
0.554
0.558
0.560
0.556
0.560
0.560
0.548
0.554
0.558
0.556
0.550
0.544
0.556
0.562
0.556
0.572
0.566
0.568
0.570
0.568
0.584
0.588
0.578
0.576
0.578
0.566
0.554
0.560
0.558
0.568
0.570
0.572
0.568
0.578
0.576
0.582
0.592
0.582
0.572
0.574
0.580
0.580
0.580
0.572
0.590
0.580
0.592
0.600
0.604
0.642
0.682
0.730
0.752
0.718
0.724
0.692
0.684
0.670
0.660
0.650
0.648
0.646
0.622
0.642
0.632
0.640
0.624
0.604
0.606
0.596
0.586
0.582
0.582
0.582
0.582
0.572
0.576
0.592
0.640
0.912
0.862
0.820
0.708
0.664
0.632
0.626
0.630
0.628
0.622
1.078
0.986
0.952
0.876
0.734
0.668
0.634
0.616
0.592
0.634
0.674
0.758
0.908
0.796
0.740
0.690
0.638
0.634
0.598
0.616
0.596
0.598
0.594
0.642
0.824
1.146
1.012
0.984
0.930
0.752
0.728
0.724
0.714
0.740
0.780
0.858
0.896
0.822
0.752
0.698
0.734
0.714
0.704
0.688
0.680
0.680
0.678
0.670
0.666
0.660
0.686
0.756
1.132
0.974
0.962
0.894
0.884
0.790
0.726
0.712
0.696
0.682
0.676
0.694
0.756
0.832
0.820
0.754
0.704
0.686
0.656
0.664
0.696
0.732
0.770
0.782
0.762
0.750
0.718
0.720
0.716
0.704
0.716
0.784
0.898
0.860
0.876
0.878
0.808
0.726
0.718
0.700
0.692
0.698
0.690
0.712
0.746
0.778
0.774
0.840
0.852
0.800
0.752
0.698
0.690
0.652
0.648
0.652
0.670
0.756
0.958
1.030
1.000
0.900
0.842
0.778
0.742
0.722
0.714
0.716
0.668
0.702
0.738
0.780
0.774
0.688
0.718
0.680
0.668
0.638
0.616
0.608
0.600
0.590
0.588
0.580
0.630
0.808
0.920
0.810
0.772
0.726
0.714
0.686
0.644
0.646
0.636
0.650
0.646
0.640
0.630
0.648
0.648
0.660
0.656
0.662
0.656
0.654
0.652
0.636
0.614
0.604
0.612
0.610
0.614
0.618
0.634
0.640
0.666
0.668
0.732
0.828
0.858
0.776
0.712
0.684
0.680
0.676
0.674
0.674
0.704
0.686
0.670
0.668
0.662
0.656
0.650
0.644
0.634
0.632
0.630
0.624
0.620
0.622
0.644
0.660
0.664
0.802
0.890
0.998
0.870
0.826
0.788
0.740
0.722
0.718
0.756
0.740
0.752
0.762
0.760
0.784
0.842
0.848
0.838
0.860
0.838
0.822
0.772
0.760
0.746
0.836
1.236
1.096
0.966
0.874
0.752
0.690
0.668
0.678
0.714
0.908
1.260
1.042
1.042
1.000
0.988
0.842
0.808
0.746
0.844
1.276
1.086
1.066
1.024
0.880
0.842
0.888
0.950
0.976
0.978
0.828
0.778
0.736
0.772
0.766
0.790
0.822
0.842
0.800
0.820
0.804
0.760
0.820
0.820
0.874
1.024
0.942
0.802
0.764
0.746
0.702
0.696
0.676
0.670
0.710
0.818
0.812
0.800
0.800
0.900
0.858
0.820
0.816
0.788
0.782
0.718
0.694
0.710
0.716
0.736
0.802
0.858
0.844
0.786
0.730
0.680
0.648
0.610
0.600
0.594
0.582
0.576
0.576
0.598
0.684
1.142
0.972
0.888
0.736
0.682
0.656
0.652
0.648
0.658
0.682
0.750
1.312
1.196
1.094
0.976
0.816
0.748
0.708
0.682
0.706
0.674
0.750
1.268
1.068
0.964
0.826
0.722
0.690
0.682
0.684
0.680
0.710
0.770
0.780
0.734
0.728
0.732
0.738
0.734
0.752
0.760
0.792
0.834
0.824
0.814
0.798
0.756
0.730
0.698
0.658
0.650
0.630
0.612
0.594
0.588
0.590
0.644
0.926
0.870
0.926
0.920
0.938
0.966
0.942
0.866
0.810
0.794
0.782
0.752
0.766
0.816
0.850
0.834
0.786
0.758
0.728
0.704
0.694
0.684
0.700
0.778
0.858
0.802
0.918
1.050
1.020
0.962
0.878
0.832
0.792
0.778
0.804
0.804
0.764
0.720
0.734
0.740
0.784
0.794
0.792
0.754
0.750
0.726
0.704
0.706
0.702
0.676
0.678
0.702
1.168
1.094
1.020
0.936
0.812
0.700
0.698
0.670
0.644
0.686
0.724
0.844
0.964
0.946
0.902
0.844
0.770
0.740
0.666
0.680
0.684
0.696
0.706
0.750
0.744
0.746
0.736
0.772
0.768
0.676
0.722
0.698
0.682
0.664
0.668
0.672
0.682
0.714
0.726
0.746
0.722
0.700
0.664
0.674
0.652
0.660
0.656
0.656
0.660
0.652
0.646
0.636
0.620
0.622
0.604
0.600
0.616
0.634
0.666
0.738
0.732
0.812
0.758
0.728
0.684
0.668
0.660
0.644
0.646
0.620
0.648
0.668
0.702
0.742
0.740
0.728
0.716
0.690
0.666
0.654
0.628
0.626
0.626
0.620
0.626
0.634
0.674
0.750
0.792
0.804
0.786
0.690
0.716
0.696
0.678
0.664
0.658
0.638
0.652
0.652
0.670
0.692
0.696
0.686
0.716
0.708
0.686
0.682
0.688
0.702
0.748
0.788
0.882
0.812
0.792
0.804
0.738
0.692
0.698
0.698
0.726
0.746
0.770
0.782
0.754
0.690
0.710
0.692
0.702
0.724
0.728
0.800
0.802
0.802
0.786
0.728
0.748
0.722
0.704
0.710
0.712
0.714
0.726
0.742
0.742
0.732
0.710
0.694
0.656
0.670
0.656
0.664
0.684
0.660
0.700
0.724
0.722
0.764
0.780
0.752
0.758
0.704
0.694
0.678
0.662
0.664
0.702
0.838
0.872
0.838
0.824
0.750
0.754
0.806
0.878
0.886
0.894
0.914
0.826
0.750
0.744
0.756
0.848
1.028
0.908
0.930
0.922
0.884
0.856
0.736
0.760
0.732
0.754
0.736
0.800
0.720
0.756
0.804
0.754
0.816
0.814
0.840
0.818
0.802
0.768
0.742
0.718
0.688
0.664
0.680
0.672
0.706
0.762
0.746
0.798
0.804
0.920
0.916
0.858
0.802
0.738
0.708
0.680
0.646
0.636
0.638
0.644
0.670
0.792
1.184
1.090
1.154
1.144
1.032
0.876
0.814
0.794
0.780
0.752
0.750
0.718
0.766
0.734
0.752
0.848
0.942
0.898
0.768
0.718
0.708
0.704
0.714
0.742
0.742
0.676
0.718
0.692
0.700
0.650
0.684
0.680
0.680
0.686
0.712
0.732
0.774
0.754
0.740
0.716
0.686
0.666
0.630
0.644
0.640
0.618
0.662
0.730
0.802
1.054
1.006
0.866
0.814
0.742
0.704
0.676
0.632
0.640
0.636
0.630
0.634
0.640
0.636
0.642
0.628
0.664
0.668
0.664
0.616
0.648
0.626
0.622
0.614
0.596
0.616
0.596
0.592
0.588
0.600
0.620
0.608
0.660
0.714
0.746
0.726
0.736
0.700
0.678
0.652
0.648
0.632
0.640
0.646
0.666
0.706
0.714
0.706
0.690
0.682
0.642
0.656
0.638
0.618
0.626
0.630
0.660
0.668
0.764
0.742
0.816
0.806
0.730
0.720
0.686
0.684
0.678
0.666
0.674
0.658
0.658
0.678
0.670
0.676
0.680
0.636
0.660
0.672
0.668
0.686
0.686
0.692
0.688
0.690
0.698
0.706
0.690
0.656
0.668
0.664
0.650
0.658
0.662
0.658
0.626
0.640
0.626
0.626
0.628
0.638
0.644
0.636
0.640
0.662
0.690
0.682
0.702
0.688
0.666
0.650
0.644
0.632
0.628
0.626
0.620
0.618
0.634
0.628
0.620
0.644
0.634
0.652
0.680
0.680
0.670
0.678
0.660
0.672
0.652
0.646
0.644
0.628
0.618
0.616
0.618
0.622
0.632
0.630
0.682
0.710
0.658
0.714
0.714
0.684
0.692
0.698
0.752
0.752
0.696
0.718
0.688
0.666
0.658
0.660
0.706
0.744
0.702
0.720
0.746
0.796
0.792
0.772
0.708
0.722
0.698
0.660
0.638
0.692
0.820
0.902
0.824
0.864
0.848
0.848
0.826
0.792
0.760
0.702
0.702
0.666
0.720
0.876
0.970
0.982
0.932
0.782
0.770
0.722
0.714
0.718
0.670
0.726
0.756
0.860
0.896
0.884
0.838
0.744
0.714
0.650
0.658
0.648
0.654
0.644
0.756
1.090
0.888
0.818
0.720
0.698
0.686
0.696
0.682
0.668
0.656
0.644
0.632
0.626
0.626
0.650
0.676
0.714
0.738
0.708
0.706
0.686
0.686
0.684
0.686
0.644
0.680
0.680
0.644
0.686
0.688
0.698
0.686
0.664
0.626
0.640
0.626
0.600
0.616
0.624
0.680
1.138
0.830
0.910
0.902
0.860
0.758
0.718
0.708
0.708
0.740
0.764
0.710
0.690
0.670
0.668
0.656
0.638
0.628
0.614
0.632
0.636
0.632
0.672
0.672
0.684
0.704
0.724
0.756
0.712
0.746
0.724
0.746
0.746
0.664
0.698
0.668
0.680
0.700
0.804
0.834
0.818
0.772
0.688
0.704
0.700
0.670
0.670
0.692
0.722
0.750
0.736
0.716
0.690
0.676
0.670
0.670
0.672
0.678
0.688
0.694
0.698
0.674
0.682
0.678
0.678
0.652
0.676
0.684
0.714
0.760
0.686
0.770
0.736
0.716
0.706
0.652
0.642
0.626
0.618
0.624
0.658
0.806
1.016
0.912
0.834
0.706
0.724
0.686
0.706
0.706
0.742
0.712
0.714
0.712
0.706
0.690
0.712
0.708
0.682
0.672
0.648
0.636
0.628
0.630
0.628
0.652
0.640
0.682
0.720
0.692
0.686
0.692
0.724
0.766
0.760
0.742
0.734
0.692
0.654
0.634
0.630
0.612
0.614
0.598
0.620
0.602
0.692
0.762
0.728
0.828
0.778
0.814
0.748
0.736
0.706
0.686
0.660
0.658
0.642
0.632
0.626
0.624
0.620
0.634
0.638
0.650
0.640
0.644
0.634
0.644
0.652
0.658
0.650
0.648
0.638
0.606
0.596
0.592
0.582
0.582
0.580
0.598
0.616
0.632
1.300
1.194
1.104
1.042
0.948
0.880
0.758
0.714
0.696
0.674
0.674
0.674
0.676
0.690
0.716
0.700
0.732
0.718
0.710
0.706
0.676
0.674
0.648
0.622
0.638
0.628
0.632
0.646
0.644
0.658
0.652
0.658
0.652
0.642
0.630
0.608
0.620
0.600
0.610
0.610
0.622
0.612
0.646
0.678
0.716
0.728
0.716
0.684
0.666
0.644
0.618
0.612
0.614
0.606
0.626
0.642
0.750
0.810
0.846
0.768
0.772
0.708
0.676
0.660
0.634
0.626
0.620
0.632
0.638
0.658
0.666
0.686
0.674
0.682
0.672
0.668
0.668
0.666
0.656
0.638
0.632
0.626
0.620
0.604
0.604
0.616
0.614
0.648
0.726
0.796
0.756
0.782
0.758
0.730
0.688
0.682
0.664
0.648
0.652
0.648
0.642
0.642
0.658
0.648
0.702
0.704
0.680
0.698
0.730
0.692
0.714
0.708
0.682
0.654
0.688
0.686
0.684
0.660
0.658
0.658
0.658
0.660
0.654
0.650
0.630
0.640
0.636
0.636
0.674
1.088
0.874
0.872
0.860
0.820
0.784
0.766
0.714
0.686
0.658
0.640
0.652
0.660
0.696
0.808
0.858
0.882
0.818
0.790
0.778
0.792
0.802
0.774
0.770
0.766
0.728
0.770
0.812
0.764
0.762
0.714
0.692
0.674
0.658
0.646
0.636
0.624
0.614
0.612
0.612
0.622
0.638
0.662
0.650
0.668
0.694
0.700
0.672
0.668
0.654
0.646
0.648
0.656
0.674
0.686
0.694
0.676
0.660
0.634
0.672
0.680
0.708
0.704
0.730
0.802
0.854
0.902
0.906
0.826
0.784
0.764
0.768
0.778
0.750
0.834
0.896
0.890
0.798
0.710
0.686
0.714
0.746
0.852
0.888
0.842
0.768
0.726
0.694
0.668
0.690
0.706
0.812
0.906
1.056
0.992
0.880
0.780
0.744
0.712
0.696
0.688
0.668
0.666
0.666
0.664
0.678
0.700
0.700
0.690
0.712
0.712
0.704
0.680
0.658
0.668
0.702
0.808
0.950
0.874
0.854
0.864
0.778
0.740
0.772
0.810
0.848
0.886
0.862
0.748
0.724
0.712
0.694
0.728
0.806
1.240
1.130
1.066
0.962
0.910
0.790
0.740
0.748
0.728
0.824
0.916
1.018
1.054
0.956
0.868
0.778
0.722
0.714
0.704
0.726
0.762
0.760
0.756
0.774
0.790
0.818
0.810
0.766
0.760
0.748
0.714
0.716
0.714
0.764
0.888
1.034
1.048
0.948
0.870
0.760
0.744
0.708
0.718
0.778
0.880
1.222
1.012
0.876
0.756
0.746
0.776
0.864
1.210
1.108
1.032
0.962
0.908
0.828
0.802
0.820
0.888
0.956
0.924
1.000
0.946
0.922
0.856
0.852
0.834
0.838
0.818
0.810
0.762
0.718
0.708
0.724
0.744
0.794
0.852
0.920
0.852
0.808
0.746
0.756
0.732
0.706
0.706
0.686
0.682
0.678
0.680
0.668
0.662
0.652
0.658
0.664
0.682
0.732
0.764
0.786
0.828
0.722
0.690
0.658
0.682
0.674
0.668
0.660
0.656
0.656
0.662
0.674
0.692
0.670
0.698
0.718
0.760
0.758
0.726
0.692
0.676
0.656
0.634
0.626
0.630
0.662
1.400
1.052
0.976
0.922
0.818
0.724
0.694
0.676
0.694
0.774
0.734
0.816
0.940
1.016
0.928
0.812
0.756
0.738
0.718
0.702
0.698
0.698
0.702
0.710
0.716
0.726
0.736
0.736
0.722
0.726
0.796
0.948
0.960
0.890
0.826
0.764
0.758
0.764
0.776
0.752
0.754
0.744
0.784
0.780
0.706
0.722
0.760
0.774
0.766
0.720
0.708
0.714
0.692
0.714
0.734
0.774
0.816
0.756
0.738
0.704
0.690
0.682
0.696
0.688
0.728
0.792
0.858
0.982
0.948
0.914
0.854
0.786
0.770
0.776
0.754
0.758
0.760
0.764
0.754
0.754
0.784
0.832
0.880
0.894
0.858
0.786
0.716
0.708
0.714
0.736
0.812
0.876
0.870
0.830
0.728
0.758
0.750
0.798
0.938
0.874
0.814
0.768
0.744
0.696
0.700
0.686
0.678
0.694
0.700
0.710
0.710
0.820
0.928
1.006
0.996
0.960
0.836
0.810
0.802
0.792
0.826
0.816
0.822
0.816
0.776
0.712
0.726
0.758
0.876
0.904
0.910
0.832
0.772
0.738
0.718
0.712
0.704
0.706
0.712
0.724
0.720
0.720
0.712
0.828
0.848
0.888
0.820
0.762
0.726
0.694
0.676
0.668
0.668
0.672
0.692
0.742
0.792
0.806
0.786
0.712
0.718
0.714
0.714
0.734
0.806
0.784
0.824
0.766
0.754
0.726
0.708
0.718
0.722
0.700
0.722
0.790
0.838
0.872
0.812
0.776
0.764
0.802
0.798
0.790
0.748
0.704
0.676
0.658
0.676
0.694
0.730
0.734
0.732
0.750
0.748
0.768
0.728
0.752
0.736
0.722
0.702
0.690
0.692
0.704
0.704
0.692
0.674
0.666
0.648
0.656
0.666
0.720
0.852
0.862
0.830
0.838
0.782
0.708
0.696
0.672
0.668
0.690
0.724
0.816
0.842
0.882
0.932
0.874
0.800
0.726
0.696
0.702
0.716
0.736
0.742
0.722
0.758
0.752
0.746
0.728
0.708
0.696
0.704
0.720
0.714
0.702
0.678
0.652
0.634
0.628
0.608
0.616
0.628
0.686
0.754
0.970
0.988
0.886
0.764
0.724
0.694
0.654
0.640
0.644
0.658
0.698
0.812
0.846
0.812
0.714
0.714
0.702
0.704
0.722
0.694
0.738
0.726
0.732
0.734
0.708
0.748
0.732
0.786
0.804
0.842
0.882
0.796
0.796
0.762
0.732
0.700
0.782
0.844
1.216
1.118
1.040
0.876
0.806
0.752
0.724
0.692
0.664
0.660
0.658
0.670
0.770
1.246
1.064
0.960
0.822
0.742
0.718
0.710
0.702
0.694
0.690
0.742
0.836
1.112
0.976
0.958
0.920
0.822
0.758
0.754
0.742
0.760
0.788
0.768
0.864
0.872
0.856
0.770
0.736
0.702
0.690
0.680
0.696
0.726
0.816
0.886
0.934
0.980
0.930
0.832
0.764
0.732
0.708
0.672
0.668
0.668
0.704
0.826
0.908
0.978
1.006
0.908
0.804
0.736
0.688
0.720
0.714
0.716
0.700
0.724
0.722
0.702
0.690
0.680
0.678
0.670
0.660
0.656
0.650
0.652
0.652
0.658
0.696
0.798
0.878
0.878
0.894
0.902
0.872
0.848
0.854
0.852
0.818
0.792
0.800
0.770
0.688
0.706
0.698
0.706
0.710
0.710
0.712
0.696
0.688
0.678
0.642
0.662
0.666
0.682
0.736
0.750
0.934
1.198
1.100
1.010
0.896
0.784
0.734
0.734
0.726
0.736
0.754
0.760
0.734
0.756
0.888
1.224
1.008
0.886
0.780
0.748
0.726
0.726
0.728
0.798
0.890
0.866
0.816
0.742
0.704
0.694
0.684
0.680
0.684
0.728
0.840
0.794
0.778
0.882
0.908
0.944
0.842
0.792
0.754
0.726
0.724
0.732
0.740
0.766
0.776
0.750
0.724
0.724
0.722
0.732
0.730
0.718
0.708
0.714
0.718
0.740
0.748
0.736
0.714
0.698
0.670
0.680
0.688
0.744
0.900
1.004
0.920
0.838
0.806
0.746
0.706
0.686
0.662
0.650
0.646
0.668
0.790
1.340
1.146
1.052
0.980
0.866
0.762
0.732
0.688
0.664
0.702
0.708
0.750
0.950
0.904
0.816
0.788
0.748
0.732
0.758
0.790
0.852
0.902
0.888
0.886
0.888
0.870
0.862
0.858
0.836
0.774
0.762
0.770
0.808
0.844
0.786
0.854
0.832
0.826
0.732
0.814
0.834
0.774
0.748
0.762
0.750
0.740
0.712
0.732
0.738
0.754
0.782
0.810
0.804
0.788
0.742
0.708
0.688
0.656
0.668
0.674
0.732
0.914
1.174
1.024
0.934
0.850
0.764
0.726
0.700
0.680
0.654
0.640
0.650
0.688
1.178
0.870
0.920
0.892
0.864
0.798
0.728
0.690
0.656
0.676
0.668
0.676
0.692
0.694
0.664
0.670
0.674
0.664
0.662
0.658
0.652
0.650
0.644
0.646
0.654
0.666
0.670
0.658
0.666
0.670
0.694
0.706
0.704
0.706
0.714
0.718
0.718
0.708
0.688
0.676
0.686
0.680
0.684
0.692
0.712
0.754
0.774
0.836
0.900
0.912
0.888
0.808
0.758
0.714
0.700
0.692
0.700
0.724
0.794
0.918
1.034
0.934
0.858
0.786
0.752
0.722
0.696
0.664
0.654
0.652
0.668
0.762
1.196
1.070
1.024
0.900
0.788
0.746
0.704
0.718
0.720
0.742
0.786
0.788
0.746
0.760
0.740
0.744
0.750
0.706
0.704
0.720
0.746
0.718
0.764
0.744
0.832
0.886
0.828
0.788
0.746
0.734
0.712
0.712
0.702
0.684
0.668
0.680
0.682
0.684
0.736
0.812
0.778
0.722
0.708
0.710
0.708
0.722
0.728
0.742
0.738
0.708
0.710
0.692
0.694
0.708
0.770
0.826
0.846
0.872
0.944
0.920
0.912
0.854
0.804
0.750
0.720
0.728
0.722
0.698
0.704
0.722
0.734
0.736
0.804
0.772
0.760
0.734
0.722
0.706
0.692
0.692
0.682
0.672
0.666
0.644
0.652
0.646
0.654
0.666
0.674
0.728
0.788
0.882
0.854
0.810
0.850
0.790
0.750
0.758
0.766
0.782
0.748
0.716
0.752
0.754
0.858
0.822
0.756
0.744
0.730
0.726
0.732
0.750
0.726
0.730
0.756
0.746
0.812
0.834
0.860
0.854
0.792
0.726
0.714
0.694
0.688
0.662
0.664
0.678
0.700
0.704
0.724
0.786
0.842
0.834
0.790
0.714
0.704
0.700
0.694
0.696
0.702
0.712
0.706
0.696
0.726
0.738
0.734
0.758
0.826
0.864
0.826
0.792
0.754
0.744
0.742
0.738
0.752
0.746
0.716
0.736
0.738
0.762
0.782
0.808
0.768
0.728
0.712
0.736
0.806
0.896
1.170
1.048
0.906
0.808
0.748
0.734
0.710
0.708
0.712
0.744
0.810
0.754
0.728
0.738
0.716
0.706
0.704
0.686
0.678
0.820
1.192
1.108
1.004
0.806
0.738
0.716
0.700
0.704
0.728
0.788
0.826
0.792
0.824
0.832
0.844
0.818
0.772
0.744
0.708
0.708
0.710
0.738
0.846
0.844
0.812
0.838
0.874
0.790
0.764
0.740
0.708
0.692
0.676
0.666
0.660
0.652
0.650
0.660
0.658
0.660
0.668
0.654
0.666
0.670
0.692
0.730
0.770
0.730
0.712
0.756
0.842
0.954
0.924
0.816
0.804
0.784
0.760
0.734
0.754
0.734
0.718
0.814
0.818
0.814
0.940
0.936
0.806
0.812
0.752
0.722
0.694
0.688
0.690
0.696
0.680
0.686
0.716
0.892
0.922
0.868
0.776
0.716
0.694
0.660
0.670
0.658
0.668
0.666
0.690
0.686
0.696
0.736
0.728
0.748
0.754
0.784
0.756
0.680
0.672
0.674
0.676
0.686
0.724
0.790
0.750
0.876
0.894
0.828
0.826
0.788
0.760
0.726
0.684
0.686
0.662
0.652
0.658
0.654
0.652
0.668
0.676
0.704
0.736
0.688
0.724
0.730
0.700
0.702
0.696
0.690
0.680
0.676
0.640
0.652
0.630
0.636
0.640
0.654
0.666
0.688
0.696
0.690
0.672
0.662
0.676
0.678
0.696
0.740
0.764
0.752
0.702
0.720
0.676
0.698
0.706
0.696
0.706
0.734
0.760
0.738
0.722
0.688
0.668
0.668
0.666
0.656
0.664
0.708
0.854
0.964
0.856
0.818
0.772
0.744
0.744
0.728
0.708
0.690
0.678
0.670
0.690
0.752
0.910
1.016
0.936
0.864
0.810
0.768
0.748
0.744
0.778
0.816
0.790
0.736
0.776
0.782
0.744
0.756
0.774
0.840
0.834
0.766
0.720
0.692
0.682
0.672
0.676
0.690
0.738
0.808
0.866
0.862
0.820
0.786
0.750
0.742
0.728
0.714
0.678
0.692
0.710
0.790
0.862
0.864
0.832
0.784
0.760
0.748
0.722
0.716
0.710
0.700
0.680
0.694
0.698
0.714
0.724
0.712
0.720
0.734
0.752
0.756
0.730
0.700
0.700
0.694
0.702
0.714
0.746
0.754
0.742
0.746
0.714
0.730
0.758
0.772
0.740
0.714
0.718
0.716
0.736
0.754
0.820
0.828
0.814
0.772
0.752
0.734
0.718
0.734
0.748
0.800
0.872
0.878
0.842
0.780
0.722
0.692
0.686
0.672
0.652
0.636
0.630
0.638
0.648
0.692
0.918
1.198
0.920
0.846
0.760
0.702
0.716
0.718
0.748
0.808
0.752
0.882
0.886
0.804
0.856
0.794
0.740
0.732
0.712
0.762
0.786
0.854
0.796
0.850
0.878
0.844
0.752
0.784
0.768
0.788
0.740
0.760
0.760
0.756
0.724
0.730
0.744
0.742
0.714
0.744
0.756
0.754
0.714
0.728
0.718
0.706
0.704
0.726
0.704
0.694
0.724
0.744
0.726
0.832
0.862
0.876
0.822
0.760
0.704
0.710
0.694
0.688
0.674
0.678
0.686
0.712
0.768
0.818
0.822
0.898
0.848
0.774
0.730
0.746
0.742
0.734
0.712
0.742
0.726
0.708
0.700
0.690
0.714
0.716
0.732
0.710
0.684
0.728
0.722
0.728
0.698
0.680
0.676
0.674
0.654
0.644
0.696
0.738
0.808
0.772
0.760
0.730
0.706
0.688
0.682
0.690
0.742
0.756
0.736
0.686
0.686
0.684
0.690
0.714
0.708
0.772
0.754
0.780
0.790
0.746
0.716
0.712
0.714
0.698
0.692
0.658
0.672
0.662
0.688
0.718
0.768
0.788
0.706
0.716
0.704
0.708
0.690
0.686
0.686
0.686
0.682
0.666
0.668
0.674
0.680
0.730
0.760
0.770
0.754
0.790
0.778
0.744
0.698
0.718
0.700
0.694
0.684
0.680
0.698
0.700
0.712
0.684
0.706
0.702
0.692
0.682
0.696
0.694
0.690
0.674
0.660
0.670
0.676
0.670
0.682
0.678
0.720
0.774
0.788
0.776
0.796
0.786
0.770
0.748
0.694
0.696
0.672
0.704
0.704
0.720
0.724
0.708
0.706
0.726
0.720
0.704
0.698
0.692
0.688
0.690
0.670
0.674
0.680
0.704
0.698
0.826
0.868
0.884
0.806
0.730
0.760
0.732
0.718
0.688
0.658
0.670
0.662
0.666
0.680
0.704
0.686
0.704
0.714
0.712
0.742
0.874
0.898
0.856
0.754
0.718
0.702
0.678
0.686
0.666
0.664
0.694
0.760
0.790
0.908
0.904
0.914
0.786
0.814
0.776
0.782
0.792
0.756
0.698
0.700
0.696
0.688
0.752
0.798
0.780
0.730
0.708
0.724
0.710
0.698
0.676
0.670
0.680
0.670
0.724
0.766
0.890
0.852
0.790
0.706
0.700
0.680
0.676
0.678
0.686
0.686
0.704
0.774
0.758
0.814
0.806
0.816
0.738
0.710
0.712
0.698
0.698
0.702
0.674
0.672
0.656
0.664
0.668
0.702
0.766
0.836
0.818
0.776
0.732
0.698
0.676
0.660
0.642
0.630
0.622
0.630
0.664
0.748
0.840
0.874
0.990
0.852
0.832
0.816
0.808
0.796
0.728
0.734
0.744
0.830
0.844
0.762
0.798
0.742
0.756
0.788
0.840
0.726
0.732
0.716
0.718
0.724
0.724
0.714
0.696
0.680
0.668
0.660
0.642
0.658
0.648
0.636
0.636
0.618
0.610
0.600
0.584
0.580
0.576
0.568
0.570
0.574
0.578
0.598
0.628
0.740
0.992
0.906
0.820
0.714
0.680
0.676
0.662
0.640
0.636
0.614
0.610
0.606
0.590
0.590
0.588
0.584
0.588
0.594
0.608
0.630
0.664
0.696
0.682
0.706
0.704
0.732
0.724
0.716
0.684
0.662
0.644
0.644
0.636
0.654
0.674
0.736
0.834
0.844
0.826
0.760
0.724
0.712
0.698
0.690
0.688
0.658
0.652
0.654
0.656
0.644
0.648
0.664
0.690
0.726
0.780
0.752
0.794
0.792
0.834
0.760
0.804
0.776
0.798
0.718
0.764
0.802
0.810
0.844
0.808
0.856
0.882
0.810
0.806
0.846
0.872
0.766
0.772
0.756
0.752
0.752
0.750
0.706
0.714
0.722
0.736
0.720
0.766
0.804
0.824
0.764
0.812
0.794
0.732
0.714
0.702
0.698
0.674
0.682
0.696
0.722
0.704
0.722
0.746
0.782
0.706
0.718
0.724
0.732
0.710
0.718
0.748
0.772
0.762
0.850
0.832
0.764
0.768
0.760
0.748
0.738
0.760
0.806
0.760
0.742
0.746
0.756
0.706
0.696
0.690
0.690
0.684
0.676
0.694
0.722
0.736
0.734
0.788
0.802
0.834
0.736
0.742
0.720
0.712
0.674
0.680
0.690
0.676
0.644
0.636
0.608
0.624
0.638
0.682
0.772
0.824
0.798
0.718
0.726
0.716
0.704
0.682
0.682
0.688
0.708
0.736
0.768
0.718
0.796
0.792
0.802
0.738
0.782
0.804
0.850
0.796
0.784
0.732
0.714
0.702
0.694
0.690
0.704
0.744
0.756
0.700
0.692
0.660
0.648
0.648
0.642
0.632
0.630
0.626
0.626
0.628
0.630
0.640
0.660
0.662
0.668
0.662
0.644
0.640
0.624
0.626
0.628
0.638
0.628
0.642
0.632
0.620
0.630
0.644
0.692
0.772
0.784
0.744
0.676
0.668
0.644
0.652
0.664
0.662
0.696
0.666
0.690
0.822
0.898
0.926
0.766
0.734
0.694
0.682
0.670
0.668
0.652
0.658
0.646
0.642
0.636
0.626
0.606
0.606
0.602
0.600
0.602
0.606
0.622
0.650
0.688
0.688
0.782
0.766
0.770
0.716
0.776
0.778
0.746
0.704
0.712
0.730
0.764
0.774
0.708
0.740
0.700
0.690
0.720
0.736
0.766
0.776
0.770
0.706
0.738
0.710
0.702
0.684
0.656
0.650
0.642
0.618
0.636
0.642
0.694
0.760
0.748
0.708
0.690
0.712
0.738
0.726
0.756
0.804
0.804
0.780
0.782
0.720
0.740
0.742
0.738
0.768
0.814
0.904
0.924
0.824
0.816
0.784
0.736
0.738
0.780
1.172
0.924
0.944
0.950
0.868
0.728
0.736
0.700
0.690
0.706
0.716
1.022
1.120
0.908
0.930
0.874
0.746
0.750
0.736
0.762
0.748
0.862
0.842
0.756
0.858
0.900
0.944
0.858
0.856
0.832
0.758
0.792
0.776
0.712
0.748
0.740
0.864
0.996
0.928
0.746
0.756
0.744
0.736
0.726
0.728
0.682
0.704
0.696
0.696
0.680
0.686
0.700
0.686
0.706
0.714
0.726
0.726
0.706
0.726
0.734
0.740
0.710
0.732
0.736
0.736
0.708
0.718
0.688
0.724
0.744
0.888
0.876
0.770
0.774
0.744
0.734
0.716
0.704
0.714
0.728
0.736
0.732
0.698
0.706
0.690
0.684
0.674
0.688
0.658
0.668
0.678
0.688
0.758
0.852
1.000
0.866
0.810
0.746
0.754
0.714
0.758
0.784
0.768
0.774
0.776
0.832
0.818
0.822
0.806
0.818
0.828
0.774
0.740
0.682
0.684
0.676
0.688
0.732
0.766
1.028
0.978
0.874
0.894
0.838
0.754
0.776
0.738
0.722
0.688
0.692
0.708
0.708
0.670
0.674
0.678
0.696
0.708
0.684
0.714
0.716
0.732
0.696
0.716
0.726
0.762
0.774
0.716
0.754
0.728
0.696
0.674
0.660
0.662
0.706
0.884
1.100
0.932
0.878
0.764
0.754
0.718
0.694
0.662
0.650
0.650
0.662
0.720
1.122
0.998
0.910
0.878
0.778
0.722
0.684
0.698
0.708
0.712
0.742
0.752
0.780
0.772
0.728
0.686
0.660
0.656
0.648
0.636
0.626
0.618
0.612
0.608
0.606
0.626
0.716
1.188
1.012
1.002
0.904
0.732
0.766
0.760
0.776
0.782
0.950
0.952
0.914
0.818
0.754
0.742
0.716
0.746
0.760
0.766
0.772
0.772
0.770
0.724
0.756
0.750
0.762
0.720
0.746
0.726
0.744
0.732
0.806
0.790
0.742
0.740
0.748
0.738
0.740
0.674
0.704
0.676
0.684
0.678
0.672
0.636
0.644
0.620
0.630
0.636
0.640
0.660
0.734
0.826
0.894
0.800
0.736
0.692
0.688
0.662
0.648
0.636
0.626
0.622
0.640
0.646
0.728
1.142
1.040
0.920
0.808
0.758
0.700
0.714
0.718
0.786
0.876
0.846
0.904
0.902
0.818
0.798
0.800
0.808
0.742
0.768
0.766
0.792
0.756
0.700
0.734
0.750
0.692
0.726
0.728
0.794
0.804
0.772
0.736
0.718
0.684
0.650
0.630
0.620
0.624
0.652
1.338
1.116
1.056
0.986
0.840
0.718
0.714
0.710
0.740
0.768
0.750
0.846
0.850
0.838
0.732
0.752
0.718
0.684
0.658
0.640
0.660
0.682
0.766
0.820
0.756
0.736
0.696
0.690
0.682
0.656
0.648
0.652
0.648
0.662
0.658
0.658
0.656
0.662
0.658
0.652
0.670
0.692
0.710
0.706
0.672
0.648
0.654
0.646
0.652
0.640
0.634
0.620
0.616
0.606
0.594
0.588
0.590
0.582
0.582
0.562
0.564
0.572
0.566
0.572
0.572
0.576
0.582
0.566
0.582
0.590
0.628
0.704
0.778
0.748
0.678
0.704
0.664
0.652
0.644
0.628
0.622
0.604
0.592
0.586
0.584
0.578
0.568
0.568
0.568
0.566
0.586
0.606
0.642
0.670
0.694
0.696
0.676
0.660
0.638
0.628
0.604
0.612
0.594
0.590
0.598
0.586
0.592
0.608
0.630
0.690
0.698
0.696
0.664
0.630
0.614
0.596
0.584
0.582
0.580
0.588
0.588
0.606
0.656
0.656
0.704
0.766
0.792
0.748
0.680
0.632
0.636
0.604
0.610
0.602
0.594
0.582
0.588
0.590
0.616
0.662
0.948
1.028
0.924
0.824
0.726
0.664
0.660
0.634
0.654
0.660
0.678
0.662
0.646
0.630
0.624
0.624
0.624
0.632
0.638
0.654
0.652
0.660
0.630
0.696
0.688
0.670
0.666
0.646
0.642
0.634
0.632
0.616
0.608
0.604
0.598
0.586
0.602
0.586
0.578
0.588
0.596
0.602
0.608
0.612
0.606
0.614
0.620
0.626
0.632
0.624
0.614
0.592
0.600
0.592
0.586
0.588
0.584
0.610
0.624
0.636
0.624
0.618
0.622
0.616
0.616
0.606
0.602
0.608
0.616
0.620
0.622
0.622
0.620
0.608
0.600
0.608
0.600
0.598
0.588
0.588
0.596
0.586
0.598
0.598
0.610
0.614
0.620
0.620
0.626
0.626
0.618
0.612
0.610
0.612
0.596
0.590
0.584
0.584
0.584
0.584
0.592
0.596
0.604
0.614
0.626
0.634
0.622
0.632
0.614
0.624
0.618
0.614
0.604
0.602
0.600
0.604
0.616
0.626
0.620
0.638
0.640
0.660
0.636
0.634
0.634
0.626
0.624
0.620
0.626
0.626
0.632
0.628
0.634
0.634
0.630
0.628
0.624
0.624
0.614
0.614
0.628
0.640
0.652
0.658
0.658
0.666
0.654
0.662
0.662
0.662
0.662
0.636
0.656
0.668
0.682
0.686
0.666
0.636
0.646
0.624
0.618
0.596
0.556
0.578
0.576
0.580
0.572
0.582
0.574
0.564
0.562
0.568
0.578
0.580
0.594
0.574
0.574
0.578
0.560
0.564
0.568
0.574
0.582
0.594
0.598
0.572
0.600
0.602
0.600
0.604
0.594
0.604
0.606
0.606
0.602
0.606
0.614
0.622
0.616
0.630
0.614
0.624
0.624
0.612
0.630
0.646
0.658
0.692
0.666
0.694
0.726
0.762
0.698
0.688
0.718
0.746
0.822
0.830
0.796
0.774
0.682
0.702
0.688
0.716
0.762
0.744
0.692
0.702
0.696
0.712
0.692
0.790
0.746
0.732
0.874
0.868
0.810
0.726
0.672
0.670
0.660
0.672
0.706
0.748
0.706
0.894
0.970
0.852
0.768
0.754
0.740
0.714
0.706
0.708
0.766
0.774
0.928
0.940
0.882
0.910
0.836
0.712
0.744
0.716
0.730
0.708
0.698
0.766
0.782
0.782
0.718
0.694
0.692
0.690
0.666
0.662
0.670
0.664
0.718
0.824
0.858
0.784
0.870
0.840
0.724
0.766
0.724
0.738
0.728
0.734
0.836
1.192
0.950
0.864
0.754
0.732
0.720
0.684
0.830
1.284
1.000
0.874
0.782
0.756
0.790
0.734
0.684
0.696
0.686
0.680
0.678
0.670
0.632
0.638
0.642
0.658
0.722
0.794
0.706
0.756
0.730
0.720
0.728
0.722
0.718
0.700
0.698
0.676
0.680
0.662
0.666
0.648
0.628
0.654
0.684
0.694
0.982
0.896
1.000
0.914
0.838
0.766
0.692
0.670
0.672
0.680
0.690
0.730
0.710
0.662
0.696
0.686
0.696
0.688
0.758
0.864
0.944
0.880
0.808
0.718
0.704
0.676
0.662
0.658
0.656
0.640
0.666
0.676
0.724
0.730
0.766
0.734
0.706
0.668
0.652
0.654
0.636
0.620
0.628
0.608
0.636
0.668
0.718
0.714
0.700
0.698
0.672
0.684
0.678
0.660
0.666
0.642
0.646
0.644
0.624
0.632
0.634
0.628
0.626
0.622
0.606
0.616
0.604
0.596
0.592
0.594
0.594
0.598
0.600
0.640
0.704
1.152
0.930
0.904
0.832
0.746
0.698
0.676
0.646
0.616
0.602
0.612
0.608
0.648
0.764
0.778
0.736
0.762
0.776
0.736
0.758
0.736
0.750
0.742
0.708
0.696
0.672
0.646
0.632
0.646
0.662
0.742
1.126
1.010
0.966
0.806
0.750
0.708
0.694
0.674
0.660
0.640
0.664
0.666
0.696
0.706
0.684
0.670
0.640
0.636
0.650
0.672
0.690
0.754
0.738
0.752
0.750
0.764
0.736
0.708
0.674
0.648
0.640
0.648
0.646
0.654
0.804
0.854
0.804
0.832
0.808
0.730
0.692
0.710
0.718
0.724
0.746
0.704
0.834
0.816
0.824
0.820
0.776
0.754
0.736
0.710
0.722
0.690
0.770
0.842
0.808
0.808
0.724
0.792
0.758
0.724
0.760
0.716
0.708
0.722
0.746
0.778
0.848
0.898
0.850
0.722
0.718
0.750
0.726
0.724
0.676
0.716
0.712
0.726
0.726
0.718
0.702
0.690
0.674
0.638
0.650
0.636
0.618
0.600
0.604
0.620
0.748
1.400
1.022
0.926
0.900
0.780
0.728
0.664
0.696
0.652
0.680
0.682
0.674
0.668
0.626
0.648
0.624
0.638
0.632
0.642
0.618
0.638
0.636
0.610
0.626
0.632
0.610
0.630
0.632
0.644
0.604
0.646
0.650
0.626
0.662
0.658
0.648
0.648
0.650
0.646
0.638
0.636
0.634
0.620
0.608
0.616
0.604
0.596
0.602
0.612
0.628
0.634
0.634
0.668
0.688
0.726
0.670
0.698
0.690
0.678
0.630
0.652
0.636
0.624
0.618
0.614
0.612
0.602
0.606
0.624
0.648
0.724
0.768
0.752
0.690
0.686
0.720
0.730
0.728
0.684
0.672
0.648
0.672
0.688
0.680
0.668
0.662
0.662
0.662
0.666
0.678
0.660
0.688
0.692
0.694
0.700
0.674
0.668
0.692
0.684
0.672
0.694
0.694
0.676
0.666
0.664
0.652
0.626
0.646
0.644
0.650
0.668
0.652
0.634
0.616
0.620
0.614
0.588
0.586
0.580
0.558
0.558
0.566
0.560
0.556
0.558
0.558
0.556
0.564
0.562
0.566
0.552
0.558
0.560
0.546
0.550
0.542
0.542
0.538
0.540
0.540
0.538
0.544
0.540
0.560
0.594
0.700
0.716
0.692
0.672
0.654
0.618
0.616
0.590
0.588
0.562
0.598
0.564
0.570
0.564
0.562
0.566
0.556
0.550
0.544
0.544
0.556
0.568
0.570
0.568
0.558
0.564
0.556
0.556
0.548
0.552
0.550
0.550
0.544
0.552
0.552
0.560
0.556
0.558
0.568
0.564
0.568
0.554
0.556
0.554
0.552
0.556
0.546
0.536
0.548
0.542
0.542
0.552
0.554
0.560
0.558
0.556
0.562
0.568
0.572
0.570
0.566
0.566
0.562
0.580
0.570
0.570
0.582
0.600
0.600
0.598
0.600
0.612
0.636
0.670
0.674
0.728
0.778
0.718
0.748
0.756
0.752
0.726
0.782
0.940
0.856
0.794
0.766
0.724
0.700
0.710
0.702
0.688
0.676
0.686
0.682
0.680
0.670
0.660
0.648
0.628
0.634
0.644
0.642
0.652
0.668
0.662
0.656
0.686
0.700
0.670
0.710
0.672
0.640
0.642
0.628
0.624
0.620
0.644
0.700
0.810
0.802
0.830
0.792
0.720
0.678
0.648
0.672
0.672
0.742
0.808
1.132
0.952
0.908
0.790
0.710
0.670
0.670
0.640
0.640
0.640
0.642
0.636
0.632
0.632
0.624
0.616
0.612
0.608
0.604
0.592
0.592
0.598
0.608
0.614
0.634
0.750
0.868
0.898
0.798
0.686
0.670
0.636
0.630
0.646
0.664
0.674
0.658
0.686
0.760
0.958
0.904
0.846
0.796
0.730
0.672
0.654
0.630
0.616
0.614
0.606
0.614
0.634
0.648
0.714
0.772
0.780
0.722
0.728
0.714
0.688
0.678
0.696
0.698
0.744
0.800
0.838
0.722
0.696
0.710
0.704
0.712
0.718
0.678
0.682
0.680
0.680
0.670
0.640
0.644
0.632
0.616
0.620
0.616
0.628
0.650
0.648
0.692
0.678
0.670
0.644
0.624
0.628
0.626
0.618
0.620
0.614
0.616
0.622
0.612
0.610
0.604
0.614
0.628
0.676
0.790
0.746
0.754
0.718
0.662
0.656
0.636
0.612
0.618
0.622
0.654
0.714
0.730
0.714
0.668
0.668
0.652
0.648
0.644
0.632
0.662
0.716
0.798
0.752
0.666
0.666
0.670
0.682
0.678
0.666
0.668
0.666
0.672
0.652
0.650
0.652
0.656
0.654
0.636
0.640
0.622
0.632
0.642
0.650
0.668
0.656
0.678
0.688
0.694
0.698
0.670
0.698
0.714
0.736
0.736
0.684
0.694
0.686
0.682
0.670
0.660
0.660
0.666
0.692
0.674
0.692
0.690
0.682
0.660
0.644
0.646
0.640
0.640
0.630
0.646
0.684
0.764
0.782
0.774
0.750
0.708
0.664
0.660
0.654
0.646
0.634
0.628
0.630
0.640
0.694
0.708
0.714
0.712
0.708
0.672
0.680
0.658
0.642
0.628
0.628
0.624
0.628
0.628
0.656
0.678
0.682
0.678
0.670
0.672
0.682
0.664
0.630
0.632
0.620
0.606
0.594
0.590
0.588
0.590
0.590
0.604
0.620
0.644
0.736
0.760
0.748
0.682
0.692
0.680
0.668
0.642
0.640
0.646
0.648
0.642
0.672
0.728
0.844
0.918
0.778
0.722
0.686
0.662
0.650
0.632
0.626
0.614
0.612
0.602
0.622
0.666
0.676
0.778
0.810
0.854
0.748
0.752
0.694
0.668
0.656
0.650
0.634
0.642
0.628
0.630
0.620
0.626
0.620
0.634
0.650
0.642
0.644
0.638
0.638
0.622
0.622
0.626
0.608
0.586
0.594
0.586
0.606
0.644
0.682
1.074
0.904
0.802
0.678
0.654
0.646
0.628
0.608
0.608
0.596
0.594
0.582
0.574
0.578
0.576
0.576
0.572
0.582
0.580
0.594
0.590
0.586
0.582
0.588
0.604
0.616
0.632
0.640
0.668
0.686
0.730
0.698
0.684
0.668
0.666
0.640
0.644
0.640
0.634
0.626
0.624
0.636
0.646
0.648
0.638
0.626
0.628
0.620
0.620
0.612
0.602
0.584
0.578
0.576
0.566
0.568
0.562
0.566
0.554
0.560
0.552
0.542
0.548
0.550
0.554
0.548
0.544
0.540
0.542
0.546
0.548
0.558
0.564
0.578
0.590
0.618
0.646
0.738
0.810
0.790
0.788
0.754
0.712
0.698
0.652
0.628
0.618
0.602
0.608
0.598
0.590
0.582
0.572
0.578
0.572
0.576
0.576
0.574
0.580
0.578
0.582
0.584
0.576
0.586
0.594
0.602
0.612
0.600
0.598
0.300
0.282
0.594
0.586
0.586
0.590
0.590
0.610
0.632
0.654
0.636
0.634
0.624
0.600
0.596
0.584
0.582
0.576
0.578
0.558
0.568
0.562
0.568
0.568
0.574
0.572
0.582
0.600
0.602
0.590
0.594
0.582
0.582
0.572
0.572
0.568
0.556
0.544
0.538
0.536
0.532
0.528
0.534
0.534
0.536
0.534
0.536
0.542
0.546
0.552
0.558
0.564
0.576
0.568
0.572
0.574
0.574
0.580
0.582
0.588
0.586
0.584
0.576
0.584
0.578
0.580
0.574
0.576
0.578
0.582
0.576
0.586
0.588
0.594
0.592
0.584
0.592
0.582
0.584
0.580
0.574
0.576
0.576
0.572
0.566
0.568
0.572
0.586
0.606
0.628
0.676
0.692
0.684
0.676
0.666
0.654
0.640
0.634
0.628
0.624
0.590
0.580
0.568
0.556
0.552
0.542
0.542
0.542
0.550
0.542
0.550
0.552
0.562
0.560
0.566
0.566
0.572
0.570
0.572
0.566
0.564
0.556
0.564
0.564
0.566
0.562
0.560
0.570
0.576
0.580
0.572
0.562
0.570
0.602
1.044
0.778
0.806
0.780
0.754
0.688
0.686
0.686
0.674
0.676
0.698
0.776
0.816
0.770
0.732
0.704
0.672
0.678
0.688
0.706
0.676
0.674
0.668
0.688
0.664
0.656
0.678
0.702
0.782
0.798
0.810
0.836
0.820
0.836
0.780
0.774
0.744
0.714
0.732
0.712
0.706
0.740
0.702
0.678
0.692
0.704
0.694
0.690
0.674
0.666
0.646
0.636
0.616
0.618
0.614
0.604
0.596
0.584
0.604
0.606
0.616
0.608
0.600
0.600
0.596
0.592
0.584
0.584
0.590
0.588
0.586
0.600
0.600
0.600
0.600
0.610
0.632
0.648
0.644
0.672
0.668
0.658
0.668
0.658
0.648
0.652
0.640
0.606
0.614
0.606
0.598
0.584
0.598
0.604
0.606
0.608
0.602
0.602
0.598
0.598
0.602
0.592
0.592
0.600
0.600
0.598
0.600
0.604
0.592
0.588
0.586
0.590
0.588
0.596
0.582
0.586
0.582
0.580
0.580
0.586
0.592
0.592
0.588
0.584
0.586
0.580
0.566
0.572
0.566
0.568
0.570
0.580
0.590
0.594
0.582
0.600
0.586
0.586
0.582
0.590
0.584
0.580
0.576
0.582
0.582
0.578
0.576
0.576
0.582
0.572
0.562
0.560
0.546
0.552
0.548
0.554
0.576
0.596
0.606
0.636
0.642
0.640
0.622
0.616
0.604
0.594
0.596
0.592
0.586
0.580
0.582
0.582
0.576
0.568
0.572
0.582
0.586
0.590
0.594
0.606
0.594
0.596
0.592
0.594
0.606
0.612
0.610
0.626
0.638
0.644
0.694
0.744
0.746
0.766
0.786
0.762
0.752
0.762
0.702
0.706
0.684
0.660
0.668
0.666
0.668
0.714
0.766
0.780
0.734
0.736
0.692
0.676
0.664
0.656
0.658
0.674
0.680
0.692
0.722
0.758
0.716
0.732
0.696
0.672
0.654
0.648
0.642
0.642
0.642
0.630
0.644
0.630
0.628
0.612
0.620
0.612
0.606
0.588
0.588
0.576
0.574
0.578
0.574
0.578
0.574
0.556
0.554
0.570
0.568
0.554
0.554
0.544
0.540
0.538
0.532
0.534
0.528
0.520
0.518
0.524
0.524
0.518
0.520
0.542
0.558
0.566
0.588
0.614
0.628
0.628
0.638
0.636
0.618
0.622
0.618
0.614
0.610
0.616
0.616
0.608
0.602
0.592
0.584
0.594
0.594
0.588
0.582
0.586
0.592
0.578
0.574
0.580
0.584
0.592
0.584
0.590
0.600
0.600
0.590
0.596
0.596
0.602
0.590
0.604
0.602
0.630
0.670
0.652
0.664
0.656
0.644
0.620
0.616
0.598
0.588
0.592
0.584
0.572
0.566
0.568
0.568
0.566
0.560
0.556
0.550
0.554
0.558
0.570
0.600
0.632
0.640
0.622
0.626
0.612
0.608
0.598
0.602
0.592
0.580
0.582
0.582
0.578
0.570
0.562
0.566
0.560
0.562
0.554
0.560
0.618
0.958
0.882
0.826
0.796
0.694
0.638
0.640
0.650
0.642
0.672
0.716
0.712
0.782
0.796
0.748
0.684
0.668
0.628
0.630
0.624
0.616
0.616
0.608
0.626
0.642
0.640
0.634
0.626
0.614
0.596
0.568
0.584
0.574
0.558
0.550
0.536
0.530
0.528
0.532
0.522
0.532
0.522
0.528
0.524
0.530
0.532
0.536
0.538
0.546
0.562
0.572
0.600
0.602
0.606
0.602
0.580
0.582
0.574
0.572
0.568
0.556
0.566
0.556
0.564
0.558
0.562
0.560
0.562
0.558
0.564
0.564
0.558
0.562
0.558
0.564
0.562
0.548
0.562
0.554
0.560
0.548
0.554
0.556
0.546
0.548
0.554
0.554
0.542
0.540
0.542
0.542
0.540
0.544
0.540
0.544
0.550
0.554
0.562
0.556
0.558
0.568
0.586
0.606
0.616
0.632
0.630
0.626
0.620
0.604
0.608
0.610
0.628
0.640
0.630
0.592
0.578
0.566
0.576
0.556
0.566
0.560
0.562
0.570
0.588
0.604
0.592
0.602
0.608
0.592
0.588
0.582
0.594
0.580
0.584
0.588
0.584
0.586
0.592
0.596
0.582
0.578
0.586
0.588
0.590
0.584
0.586
0.646
0.740
0.734
0.750
0.678
0.670
0.666
0.664
0.670
0.654
0.660
0.700
0.720
0.670
0.634
0.646
0.654
0.638
0.648
0.642
0.618
0.594
0.590
0.384
0.724
0.600
0.606
0.614
0.612
0.610
0.620
0.642
0.642
0.642
0.656
0.656
0.642
0.646
0.630
0.618
0.622
0.610
0.606
0.608
0.606
0.602
0.582
0.588
0.580
0.584
0.580
0.584
0.600
0.598
0.602
0.608
0.614
0.612
0.604
0.618
0.614
0.606
0.598
0.594
0.584
0.582
0.568
0.576
0.566
0.570
0.552
0.548
0.548
0.552
0.544
0.548
0.546
0.544
0.536
0.532
0.530
0.538
0.534
0.542
0.540
0.536
0.532
0.538
0.534
0.532
0.522
0.526
0.518
0.518
0.508
0.514
0.508
0.506
0.506
0.516
0.516
0.526
0.534
0.564
0.586
0.600
0.618
0.622
0.624
0.612
0.610
0.594
0.578
0.574
0.578
0.578
0.576
0.570
0.578
0.564
0.572
0.578
0.582
0.586
0.588
0.586
0.602
0.592
0.582
0.568
0.570
0.566
0.560
0.552
0.544
0.542
0.542
0.548
0.542
0.550
0.550
0.570
0.568
0.576
0.584
0.586
0.582
0.592
0.602
0.610
0.612
0.608
0.602
0.604
0.612
0.682
0.804
0.822
0.698
0.664
0.640
0.614
0.594
0.586
0.576
0.556
0.562
0.554
0.562
0.552
0.558
0.562
0.564
0.558
0.564
0.570
0.556
0.560
0.554
0.550
0.550
0.548
0.560
0.560
0.562
0.560
0.282
0.262
0.546
0.556
0.522
0.536
0.528
0.536
0.530
0.522
0.520
0.520
0.516
0.510
0.506
0.500
0.506
0.502
0.504
0.498
0.498
0.502
0.506
0.502
0.504
0.500
0.502
0.504
0.506
0.508
0.510
0.506
0.516
0.512
0.518
0.522
0.516
0.524
0.524
0.526
0.530
0.534
0.538
0.538
0.524
0.534
0.540
0.540
0.532
0.544
0.540
0.538
0.536
0.534
0.528
0.544
0.558
0.556
0.560
0.554
0.556
0.550
0.546
0.540
0.536
0.536
0.536
0.536
0.540
0.550
0.554
0.564
0.562
0.578
0.586
0.584
0.594
0.618
0.628
0.624
0.616
0.610
0.616
0.606
0.608
0.590
0.584
0.586
0.580
0.574
0.568
0.578
0.592
0.596
0.606
0.634
0.642
0.626
0.624
0.618
0.608
0.604
0.600
0.610
0.620
0.610
0.622
0.628
0.646
0.636
0.624
0.624
0.614
0.600
0.582
0.586
0.588
0.594
0.608
0.624
0.644
0.632
0.690
0.688
0.648
0.648
0.640
0.634
0.616
0.610
0.610
0.608
0.622
0.626
0.646
0.648
0.662
0.628
0.632
0.614
0.608
0.600
0.602
0.604
0.612
0.632
0.684
0.816
0.996
0.810
0.708
0.660
0.638
0.616
0.618
0.616
0.638
0.650
0.656
0.664
0.676
0.666
0.672
0.668
0.676
0.646
0.652
0.634
0.630
0.624
0.622
0.614
0.606
0.586
0.586
0.582
0.572
0.576
0.572
0.576
0.546
0.586
0.570
0.580
0.570
0.566
0.566
0.564
0.568
0.562
0.562
0.562
0.570
0.566
0.568
0.572
0.556
0.588
0.552
0.570
0.560
0.554
0.562
0.524
0.560
0.530
0.550
0.566
0.552
0.524
0.548
0.534
0.554
0.550
0.544
0.542
0.552
0.552
0.550
0.552
0.550
0.544
0.568
0.568
0.566
0.560
0.560
0.538
0.550
0.548
0.550
0.542
0.542
0.558
0.552
0.570
0.570
0.566
0.564
0.568
0.594
0.662
0.834
0.814
0.732
0.666
0.662
0.662
0.670
0.676
0.680
0.658
0.644
0.660
0.650
0.640
0.634
0.634
0.666
0.666
0.654
0.634
0.622
0.620
0.616
0.614
0.614
0.612
0.610
0.610
0.616
0.608
0.354
0.256
0.612
0.610
0.610
0.610
0.620
0.408
0.200
0.606
0.610
0.600
0.596
0.592
0.598
0.596
0.594
0.610
0.584
0.602
0.604
0.618
0.640
0.756
0.988
0.830
0.818
0.738
0.728
0.682
0.660
0.682
0.716
0.750
1.062
0.874
0.900
0.862
0.788
0.760
0.698
0.686
0.678
0.680
0.702
0.766
0.900
0.910
0.794
0.788
0.756
0.718
0.692
0.650
0.648
0.642
0.678
0.772
0.808
0.774
0.724
0.686
0.682
0.670
0.648
0.666
0.684
0.668
0.676
0.668
0.664
0.658
0.650
0.632
0.622
0.616
0.614
0.618
0.620
0.604
0.584
0.590
0.596
0.626
0.760
1.084
0.910
0.842
0.740
0.710
0.706
0.710
0.666
0.692
0.654
0.638
0.646
0.614
0.626
0.596
0.584
0.574
0.580
0.586
0.586
0.596
0.582
0.586
0.578
0.566
0.568
0.566
0.564
0.566
0.594
0.636
0.736
0.766
0.790
0.748
0.700
0.662
0.658
0.642
0.640
0.636
0.616
0.634
0.634
0.628
0.644
0.656
0.656
0.638
0.618
0.624
0.610
0.614
0.596
0.592
0.598
0.598
0.608
0.610
0.614
0.616
0.616
0.610
0.618
0.624
0.636
0.628
0.618
0.634
0.632
0.646
0.654
0.624
0.618
0.610
0.602
0.598
0.604
0.608
0.652
0.740
0.832
0.820
0.750
0.708
0.694
0.662
0.644
0.622
0.620
0.616
0.616
0.638
0.676
0.714
0.776
0.816
0.824
0.786
0.726
0.666
0.654
0.640
0.628
0.620
0.622
0.620
0.624
0.642
0.618
0.646
0.666
0.680
0.682
0.670
0.638
0.638
0.608
0.608
0.610
0.610
0.610
0.604
0.576
0.596
0.602
0.612
0.656
0.738
0.744
0.766
0.772
0.770
0.744
0.420
0.298
0.694
0.660
0.646
0.638
0.616
0.590
0.586
0.564
0.576
0.576
0.580
0.582
0.604
0.630
0.618
0.648
0.662
0.692
0.680
0.694
0.704
0.660
0.650
0.650
0.646
0.648
0.636
0.622
0.602
0.578
0.580
0.576
0.572
0.558
0.560
0.584
0.712
1.080
0.848
0.894
0.878
0.770
0.706
0.690
0.658
0.660
0.664
0.630
0.614
0.610
0.612
0.604
0.602
0.598
0.604
0.602
0.596
0.618
0.612
0.628
0.634
0.628
0.618
0.600
0.604
0.606
0.614
0.628
0.652
0.628
0.652
0.642
0.654
0.624
0.632
0.626
0.628
0.630
0.620
0.622
0.618
0.612
0.606
0.598
0.600
0.636
0.612
0.610
0.706
0.482
0.206
0.664
0.618
0.608
0.600
0.592
0.594
0.586
0.574
0.564
0.568
0.558
0.564
0.570
0.574
0.580
0.596
0.602
0.600
0.604
0.596
0.602
0.594
0.586
0.574
0.584
0.578
0.578
0.572
0.574
0.560
0.560
0.566
0.552
0.562
0.548
0.552
0.544
0.540
0.544
0.544
0.552
0.548
0.548
0.548
0.538
0.544
0.542
0.540
0.542
0.552
0.558
0.566
0.574
0.578
0.570
0.582
0.588
0.586
0.612
0.628
0.656
0.672
0.632
0.666
0.646
0.638
0.616
0.630
0.636
0.638
0.636
0.634
0.626
0.610
0.618
0.618
0.608
0.604
0.606
0.610
0.608
0.606
0.614
0.620
0.626
0.612
0.614
0.612
0.618
0.636
0.622
0.608
0.632
0.628
0.610
0.612
0.606
0.606
0.594
0.608
0.580
0.588
0.588
0.574
0.588
0.574
0.578
0.590
0.586
0.606
0.596
0.594
0.594
0.584
0.576
0.570
0.570
0.572
0.582
0.594
0.602
0.606
0.652
0.652
0.644
0.650
0.636
0.630
0.618
0.628
0.612
0.602
0.610
0.618
0.608
0.606
0.600
0.608
0.604
0.600
0.598
0.590
0.588
0.586
0.576
0.552
0.586
0.558
0.562
0.564
0.568
0.572
0.560
0.570
0.590
0.594
0.576
0.582
0.588
0.584
0.616
0.282
0.254
0.574
0.562
0.560
0.556
0.538
0.560
0.538
0.526
0.534
0.540
0.548
0.568
0.574
0.572
0.598
0.606
0.614
0.638
0.630
0.612
0.636
0.640
0.634
0.620
0.606
0.618
0.606
0.608
0.596
0.602
0.598
0.592
0.586
0.588
0.586
0.574
0.576
0.578
0.574
0.572
0.574
0.578
0.578
0.572
0.580
0.570
0.570
0.566
0.576
0.572
0.566
0.562
0.554
0.562
0.552
0.540
0.550
0.548
0.556
0.552
0.546
0.536
0.534
0.544
0.540
0.526
0.526
0.528
0.528
0.524
0.526
0.520
0.532
0.526
0.536
0.534
0.540
0.550
0.556
0.562
0.568
0.586
0.586
0.592
0.584
0.594
0.608
0.592
0.608
0.610
0.602
0.594
0.600
0.598
0.596
0.594
0.600
0.598
0.598
0.644
0.706
0.746
0.748
0.710
0.692
0.652
0.654
0.642
0.626
0.636
0.638
0.650
0.642
0.762
0.776
0.684
0.646
0.704
0.688
0.652
0.630
0.634
0.622
0.618
0.616
0.612
0.624
0.620
0.636
0.640
0.662
0.666
0.684
0.704
0.690
0.824
0.810
0.768
0.756
0.710
0.672
0.678
0.654
0.630
0.616
0.614
0.602
0.606
0.606
0.610
0.590
0.610
0.632
0.622
0.614
0.636
0.658
0.676
0.648
0.646
0.632
0.624
0.602
0.604
0.586
0.612
0.626
0.670
0.752
0.932
0.900
0.786
0.710
0.682
0.640
0.664
0.684
0.768
0.810
0.766
0.664
0.728
0.664
0.650
0.648
0.630
0.622
0.612
0.596
0.608
0.588
0.588
0.580
0.578
0.588
0.590
0.592
0.618
0.628
0.656
0.750
0.702
0.638
0.662
0.640
0.626
0.622
0.606
0.608
0.624
0.606
0.614
0.646
0.658
0.682
0.724
0.710
0.676
0.672
0.644
0.646
0.646
0.650
0.632
0.636
0.634
0.630
0.638
0.662
0.698
0.714
0.704
0.668
0.672
0.626
0.642
0.616
0.598
0.614
0.616
0.616
0.632
0.658
0.732
0.744
0.760
0.782
0.714
0.686
0.654
0.632
0.390
0.814
0.668
0.670
0.718
0.684
0.670
0.662
0.632
0.636
0.612
0.612
0.604
0.604
0.598
0.604
0.612
0.602
0.658
0.810
0.870
0.790
0.784
0.728
0.704
0.664
0.648
0.612
0.610
0.592
0.592
0.378
0.218
0.604
0.612
0.740
0.896
0.892
0.838
0.778
0.716
0.694
0.644
0.634
0.616
0.608
0.612
0.630
0.644
0.704
0.752
0.734
0.674
0.644
0.616
0.610
0.602
0.614
0.606
0.594
0.598
0.586
0.592
0.598
0.582
0.578
0.582
0.588
0.586
0.578
0.596
0.602
0.622
0.644
0.642
0.622
0.648
0.214
0.436
0.672
0.682
0.674
0.658
0.258
0.374
0.628
0.632
0.636
0.616
0.642
0.668
0.692
0.714
0.718
0.692
0.658
0.640
0.646
0.648
0.642
0.624
0.642
0.684
0.658
0.710
0.692
0.706
0.676
0.642
0.632
0.640
0.614
0.620
0.618
0.612
0.620
0.626
0.636
0.632
0.636
0.618
0.678
1.062
0.840
0.706
0.682
0.648
0.630
0.624
0.606
0.610
0.634
0.630
0.650
0.646
0.622
0.652
0.654
0.654
0.648
0.624
0.624
0.618
0.610
0.596
0.598
0.584
0.582
0.576
0.592
0.600
0.618
0.618
0.636
0.638
0.648
0.644
0.638
0.628
0.626
0.628
0.620
0.626
0.630
0.636
0.634
0.628
0.634
0.650
0.656
0.650
0.632
0.606
0.608
0.604
0.594
0.602
0.602
0.596
0.592
0.582
0.580
0.574
0.572
0.578
0.580
0.590
0.602
0.630
0.636
0.648
0.626
0.634
0.642
0.650
0.640
0.630
0.634
0.614
0.616
0.600
0.576
0.592
0.588
0.638
0.658
0.662
0.672
0.662
0.644
0.638
0.632
0.620
0.632
0.646
0.632
0.624
0.620
0.604
0.608
0.608
0.620
0.622
0.642
0.628
0.628
0.636
0.622
0.612
0.466
0.244
0.698
0.666
0.672
0.698
0.656
0.664
0.362
0.294
0.646
0.622
0.610
0.612
0.596
0.582
0.584
0.576
0.570
0.564
0.578
0.556
0.560
0.562
0.558
0.562
0.564
0.556
0.566
0.574
0.580
0.584
0.588
0.576
0.602
0.594
0.594
0.598
0.592
0.582
0.586
0.588
0.594
0.586
0.580
0.580
0.582
0.592
0.596
0.602
0.598
0.614
0.604
0.622
0.662
0.684
0.676
0.648
0.636
0.598
0.588
0.570
0.566
0.554
0.546
0.548
0.546
0.556
0.520
0.544
0.516
0.532
0.522
0.518
0.524
0.520
0.528
0.518
0.516
0.520
0.520
0.512
0.518
0.510
0.526
0.514
0.518
0.524
0.536
0.526
0.532
0.526
0.556
0.514
0.540
0.544
0.538
0.542
0.530
0.530
0.528
0.534
0.504
0.518
0.520
0.518
0.510
0.514
0.506
0.516
0.516
0.526
0.526
0.534
0.536
0.554
0.548
0.538
0.554
0.548
0.542
0.534
0.540
0.540
0.552
0.556
0.550
0.566
0.586
0.568
0.560
0.564
0.564
0.570
0.568
0.570
0.578
0.568
0.570
0.558
0.556
0.552
0.562
0.564
0.548
0.554
0.556
0.560
0.574
0.578
0.572
0.580
0.574
0.562
0.576
0.594
0.616
0.638
0.652
0.618
0.634
0.602
0.594
0.614
0.620
0.628
0.642
0.652
0.652
0.650
0.632
0.618
0.608
0.604
0.608
0.624
0.632
0.630
0.638
0.606
0.606
0.608
0.610
0.606
0.608
0.594
0.616
0.628
0.662
0.708
0.712
0.720
0.704
0.688
0.650
0.626
0.616
0.634
0.648
0.634
0.626
0.622
0.600
0.620
0.636
0.700
0.686
0.684
0.660
0.700
0.740
0.688
0.730
0.704
0.668
0.630
0.622
0.620
0.638
0.682
0.832
0.814
0.762
0.698
0.668
0.688
0.678
0.678
0.736
0.706
0.696
0.684
0.674
0.642
0.622
0.630
0.618
0.604
0.604
0.602
0.614
0.622
0.650
0.672
0.654
0.726
0.832
0.750
0.750
0.692
0.656
0.632
0.648
0.674
0.722
0.810
0.810
0.730
0.756
0.742
0.724
0.718
0.722
0.658
0.678
0.696
0.740
0.822
0.826
0.770
0.710
0.686
0.668
0.670
0.658
0.676
0.666
0.672
0.662
0.680
0.676
0.662
0.680
0.674
0.666
0.644
0.628
0.632
0.646
0.670
0.708
0.838
0.924
0.914
0.740
0.738
0.674
0.688
0.654
0.652
0.624
0.622
0.628
0.620
0.604
0.612
0.618
0.610
0.616
0.630
0.648
0.640
0.662
0.664
0.638
0.652
0.646
0.630
0.608
0.612
0.614
0.614
0.622
0.690
0.800
0.812
0.770
0.738
0.700
0.682
0.658
0.664
0.678
0.678
0.678
0.708
0.696
0.672
0.684
0.672
0.648
0.650
0.636
0.620
0.614
0.602
0.608
0.604
0.594
0.588
0.602
0.610
0.602
0.606
0.604
0.584
0.590
0.576
0.588
0.568
0.562
0.580
0.598
0.612
0.596
0.590
0.602
0.592
0.596
0.588
0.592
0.582
0.576
0.580
0.582
0.578
0.586
0.590
0.604
0.600
0.612
0.594
0.600
0.608
0.610
0.608
0.610
0.620
0.616
0.594
0.600
0.608
0.608
0.614
0.602
0.588
0.592
0.596
0.598
0.596
0.584
0.610
0.604
0.610
0.606
0.604
0.586
0.594
0.588
0.576
0.576
0.574
0.574
0.576
0.580
0.584
0.562
0.460
0.206
0.558
0.632
0.624
0.616
0.626
0.638
0.630
0.604
0.618
0.598
0.612
0.618
0.618
0.614
0.632
0.646
0.674
0.674
0.696
0.686
0.672
0.666
0.652
0.616
0.606
0.598
0.582
0.578
0.572
0.572
0.562
0.566
0.562
0.558
0.558
0.556
0.562
0.562
0.572
0.574
0.564
0.570
0.578
0.590
0.602
0.608
0.636
0.624
0.630
0.626
0.612
0.618
0.590
0.594
0.586
0.578
0.572
0.578
0.594
0.606
0.606
0.612
0.642
0.718
0.710
0.706
0.702
0.690
0.646
0.640
0.632
0.612
0.616
0.608
0.600
0.596
0.592
0.594
0.586
0.602
0.600
0.588
0.588
0.602
0.614
0.622
0.648
0.702
0.692
0.676
0.678
0.652
0.656
0.634
0.652
0.654
0.666
0.666
0.648
0.694
0.690
0.700
0.696
0.684
0.662
0.638
0.642
0.624
0.622
1.144
0.908
0.842
0.688
0.672
0.650
0.640
0.648
0.632
0.622
0.610
0.616
0.620
0.626
0.646
0.658
0.698
0.766
0.726
0.716
0.674
0.646
0.624
0.610
0.606
0.614
0.596
0.340
0.264
0.216
0.386
0.598
0.594
0.600
0.586
0.614
0.620
0.632
0.634
0.620
0.594
1.172
0.580
0.564
0.572
0.574
0.570
0.570
0.572
0.588
0.586
0.596
0.616
0.588
0.584
0.562
0.614
0.578
0.580
0.586
0.586
0.576
0.572
0.572
0.576
0.578
0.588
0.612
0.588
0.612
0.610
0.626
0.620
0.612
0.616
0.606
0.606
0.602
0.610
0.632
0.622
0.640
0.624
0.618
0.628
0.632
0.620
0.638
0.624
0.614
0.600
0.606
0.600
0.590
0.598
0.612
0.620
0.614
0.648
0.640
0.642
0.650
0.646
0.644
0.626
0.642
0.638
0.638
0.650
0.640
0.634
0.634
0.632
0.632
0.626
0.644
0.634
0.624
0.622
0.614
0.608
0.620
0.614
0.604
0.614
0.622
0.618
0.626
0.642
0.650
0.668
0.668
0.674
0.654
0.642
0.650
0.642
0.632
0.618
0.640
0.624
0.636
0.630
0.426
0.224
0.650
0.618
0.330
0.300
0.626
0.618
0.614
0.634
0.636
0.640
0.612
0.620
0.634
0.628
0.636
0.642
0.642
0.638
0.630
0.624
0.624
0.602
0.620
0.622
0.652
0.658
0.698
0.728
0.720
0.732
0.712
0.694
0.680
0.672
0.668
0.654
0.654
0.664
0.652
0.644
0.648
0.642
0.650
0.644
0.674
0.680
0.662
0.692
0.696
0.674
0.668
0.676
0.670
0.646
0.664
0.566
0.602
0.616
0.622
0.618
0.618
0.606
0.588
0.592
0.582
0.576
0.574
0.580
0.578
0.580
0.576
0.584
0.582
0.600
0.612
0.650
0.664
0.338
0.334
0.266
0.394
0.644
0.614
0.618
0.608
0.586
0.594
0.570
0.574
0.562
0.568
0.580
0.598
0.590
0.626
0.606
0.608
0.594
0.588
0.592
0.598
0.586
0.604
0.604
0.602
0.606
0.612
0.616
0.618
0.610
0.622
0.608
0.596
0.602
0.600
0.604
0.594
0.602
0.598
0.594
0.590
0.588
0.590
0.602
0.600
0.404
0.198
0.588
0.590
0.610
0.620
0.608
0.610
0.604
0.606
0.598
0.592
0.588
0.586
0.586
0.580
0.580
0.568
0.556
0.568
0.560
0.582
0.578
0.580
0.596
0.584
0.594
0.592
0.590
0.594
0.588
0.602
0.584
0.608
0.594
0.606
0.604
0.610
0.584
0.598
0.598
0.590
0.578
0.582
0.580
0.560
0.568
0.574
0.568
0.578
0.578
0.580
0.584
0.624
0.640
0.636
0.624
0.626
0.628
0.622
0.638
0.634
0.612
0.628
0.626
0.622
0.640
0.222
0.384
0.252
0.394
0.626
0.616
0.628
0.644
0.234
0.370
0.604
0.612
0.216
0.402
0.598
0.324
0.268
0.612
0.592
0.590
0.602
0.612
0.664
0.656
0.752
0.880
0.660
0.708
0.736
0.664
0.684
0.210
0.438
0.658
0.644
0.632
0.642
0.620
0.656
0.634
0.650
0.666
0.686
0.732
0.716
0.718
0.714
0.694
0.718
0.606
0.642
0.920
0.356
0.624
0.624
0.626
0.618
0.632
0.604
0.624
0.646
0.588
0.592
0.594
0.596
0.568
0.626
0.618
0.644
0.642
0.652
0.330
0.344
0.630
0.648
0.628
0.620
0.622
0.612
0.596
0.584
0.586
0.580
0.576
0.576
0.574
0.576
0.564
0.566
0.566
0.562
0.568
0.554
0.574
0.572
0.576
0.578
0.588
0.624
0.632
0.638
0.672
0.756
0.914
0.832
0.786
0.710
0.702
0.674
0.650
0.654
0.670
0.662
0.706
0.614
0.666
0.658
0.634
0.656
0.644
0.636
0.636
0.626
0.616
0.596
0.596
0.604
0.618
0.660
0.778
0.918
0.856
0.876
0.796
0.736
0.696
0.670
0.666
0.660
0.628
0.632
0.622
0.642
0.664
0.734
0.762
0.712
0.718
0.742
0.728
0.702
0.678
0.684
0.700
0.734
0.728
0.760
0.802
0.814
0.760
0.742
0.748
0.706
0.694
0.692
0.706
0.682
0.710
0.710
0.660
0.680
0.676
0.690
0.272
0.396
0.644
0.622
0.654
0.660
0.690
0.682
0.702
0.732
0.740
0.758
0.746
0.718
0.710
0.688
0.682
0.672
0.666
0.660
0.648
0.650
0.666
0.688
0.710
0.828
0.822
0.762
0.780
0.742
0.700
0.716
0.694
0.682
0.688
0.656
0.656
0.678
0.712
0.736
0.698
0.756
0.724
0.698
0.684
0.248
0.388
0.662
0.648
0.638
0.638
0.636
0.632
0.636
0.660
0.658
0.640
0.700
0.720
0.778
0.696
0.734
0.714
0.692
0.684
0.664
0.668
0.660
0.676
0.696
0.720
0.704
0.754
0.774
0.790
0.720
0.740
0.798
0.738
0.706
0.716
0.702
0.694
0.658
0.674
0.664
0.644
0.454
0.198
0.638
0.608
0.610
0.602
0.590
0.594
0.596
0.596
0.592
0.598
0.596
0.604
0.610
0.640
0.646
0.648
0.654
0.648
0.630
0.624
0.618
0.608
0.606
0.600
0.594
0.600
0.606
0.614
0.634
0.618
0.614
0.614
0.620
0.604
0.604
0.386
0.210
0.598
0.590
0.592
0.580
0.594
0.592
0.592
0.600
0.610
0.628
0.768
0.702
0.796
0.748
0.704
0.706
0.680
0.638
0.648
0.642
0.622
0.614
0.622
0.614
0.610
0.604
0.592
0.586
0.588
0.594
0.596
0.610
0.614
0.618
0.604
0.616
0.610
0.622
0.606
0.612
0.624
0.624
0.638
0.632
0.646
0.650
0.684
0.668
0.696
0.700
0.682
0.666
0.668
0.636
0.674
0.640
0.632
0.632
0.616
0.626
0.616
0.622
0.612
0.610
0.610
0.620
0.642
0.652
0.704
0.756
0.804
0.700
0.692
0.682
0.650
0.636
0.640
0.630
0.620
0.622
0.212
0.408
0.632
0.634
0.646
0.672
0.670
0.762
0.816
0.776
0.756
0.756
0.708
0.678
0.680
0.668
0.650
0.626
0.662
0.788
1.132
0.932
0.948
0.906
0.906
0.810
0.736
0.684
0.708
0.702
0.688
0.682
0.674
0.642
0.632
0.624
0.614
0.606
0.602
0.582
0.594
0.586
0.592
0.584
0.584
0.578
0.564
0.572
0.574
0.568
0.584
0.634
0.986
0.830
0.818
0.720
0.668
0.650
0.640
0.642
0.652
0.664
0.722
0.768
0.752
0.730
0.816
0.290
0.424
0.730
0.698
0.680
0.656
0.660
0.648
0.640
0.644
0.630
0.642
0.658
0.676
0.652
0.684
0.680
0.674
0.680
0.684
0.670
0.670
0.680
0.708
0.692
0.420
0.288
0.684
0.226
0.488
0.714
0.684
0.698
0.688
0.672
0.676
0.666
0.646
0.660
0.654
0.646
0.634
0.650
0.702
0.588
0.632
0.616
0.632
0.626
0.632
0.626
0.668
0.676
0.682
0.676
0.712
0.714
0.310
0.366
0.688
0.670
0.660
0.672
0.678
0.676
0.654
0.658
0.650
0.640
0.654
0.644
0.660
0.654
0.700
0.754
0.732
0.752
0.730
0.704
0.698
0.658
0.692
0.406
0.262
0.674
0.678
0.708
0.710
0.712
0.704
0.722
0.720
0.706
0.710
0.710
0.698
0.696
0.694
0.674
0.688
0.684
0.670
0.696
0.678
0.666
0.668
0.650
0.646
0.642
0.630
0.624
0.620
0.626
0.600
0.622
0.638
0.238
0.374
0.312
0.312
0.650
0.648
0.632
0.650
0.216
0.438
0.654
0.634
0.648
0.630
0.622
0.612
0.620
0.616
0.608
0.618
0.630
0.634
0.618
0.636
0.642
0.214
0.422
0.648
0.646
0.652
0.642
0.660
0.300
0.358
0.634
0.646
0.642
0.644
0.630
0.634
0.642
0.644
0.634
0.648
0.648
0.644
0.626
0.636
0.640
0.630
0.626
0.634
0.370
0.268
0.634
0.618
0.644
0.628
0.620
0.628
0.618
0.628
0.622
0.632
0.642
0.632
0.652
0.618
0.608
0.610
0.606
0.586
0.586
0.602
0.302
0.270
0.592
0.596
0.600
0.614
0.656
0.722
0.674
0.682
0.692
0.642
0.638
0.652
0.624
0.616
0.614
0.598
0.596
0.598
0.586
0.590
0.596
0.618
0.598
0.266
0.324
0.600
0.586
0.592
0.586
0.592
0.584
0.584
0.576
0.578
0.568
0.592
0.614
0.612
0.616
0.602
0.584
0.598
0.258
0.322
0.584
0.568
0.574
0.582
0.578
0.584
0.590
0.586
0.600
0.592
0.598
0.600
0.592
0.590
0.584
0.584
0.586
0.584
0.594
0.592
0.606
0.608
0.622
0.634
0.626
0.626
0.620
0.626
0.608
0.628
0.622
0.626
0.610
0.620
0.620
0.616
0.622
0.634
0.620
0.630
0.636
0.634
0.628
0.624
0.618
0.616
0.608
0.604
0.594
0.588
0.588
0.576
0.572
0.568
0.564
0.564
0.560
0.554
0.564
0.574
0.578
0.598
0.602
0.576
0.588
0.592
0.596
0.606
0.602
0.600
0.582
0.584
0.580
0.572
0.574
0.576
0.580
0.590
0.612
0.632
0.652
0.682
0.706
0.686
0.666
0.646
0.624
0.628
0.624
0.650
0.700
0.774
0.810
0.850
0.730
0.778
0.774
0.806
0.748
0.700
0.688
0.684
0.678
0.678
0.686
0.694
0.708
0.718
0.730
0.728
0.704
0.722
0.698
0.668
0.648
0.642
0.634
0.632
0.620
0.622
0.626
0.682
0.878
0.988
0.912
0.870
0.754
0.688
0.674
0.656
0.650
0.652
0.692
1.244
1.092
0.966
0.860
0.776
0.694
0.690
0.656
0.648
0.642
0.654
0.658
0.644
0.638
0.660
0.666
0.684
0.720
0.708
0.706
0.696
0.686
0.662
0.648
0.648
0.644
0.628
0.628
0.616
0.608
0.602
0.606
0.596
0.602
0.606
0.604
0.614
0.618
0.652
0.642
0.652
0.662
0.654
0.662
0.670
0.658
0.644
0.640
0.622
0.614
0.598
0.590
0.582
0.584
0.576
0.574
0.574
0.574
0.576
0.584
0.600
0.620
0.612
0.596
0.614
0.612
0.608
0.608
0.594
0.590
0.586
0.576
0.574
0.560
0.556
0.556
0.554
0.550
0.544
0.542
0.538
0.542
0.536
0.530
0.530
0.532
0.532
0.510
0.544
0.532
0.532
0.534
0.520
0.530
0.528
0.520
0.524
0.518
0.520
0.518
0.522
0.514
0.518
0.522
0.524
0.530
0.536
0.542
0.546
0.550
0.546
0.554
0.560
0.552
0.550
0.550
0.558
0.556
0.562
0.560
0.562
0.566
0.568
0.554
0.568
0.576
0.578
0.570
0.564
0.568
0.562
0.568
0.554
0.560
0.560
0.550
0.536
0.566
0.612
0.958
0.866
0.876
0.818
0.806
0.780
0.734
0.692
0.666
0.326
0.326
0.646
0.640
0.648
0.252
0.388
0.674
0.808
0.680
0.728
0.750
0.744
0.608
0.636
0.634
0.624
0.618
0.580
0.576
0.570
0.570
0.598
0.584
0.674
0.688
0.386
0.736
0.222
0.408
0.560
0.976
0.944
0.868
0.820
0.818
0.820
0.800
0.758
0.694
0.682
0.652
0.644
0.636
0.648
0.632
0.618
0.626
0.610
0.608
0.602
0.592
0.588
0.600
0.610
0.632
0.646
0.646
0.678
0.654
0.696
0.744
0.862
0.806
0.790
0.718
0.672
0.656
0.636
0.614
0.610
0.616
0.598
0.608
0.644
0.816
0.802
0.284
0.910
0.866
0.758
0.692
0.704
0.652
0.656
0.620
0.632
0.634
0.614
0.612
0.612
0.618
0.612
0.614
0.610
0.594
0.612
0.616
0.604
0.594
0.602
0.588
0.578
0.584
0.590
0.592
0.592
0.610
0.620
0.638
0.636
0.634
0.640
0.636
0.630
0.640
0.658
0.660
0.662
0.710
0.704
0.696
0.704
0.670
0.656
0.652
0.636
0.630
0.620
0.614
0.620
0.622
0.650
0.654
0.718
1.170
1.054
1.030
0.980
0.928
0.850
0.850
0.846
0.730
0.678
0.660
0.644
0.640
0.624
0.628
0.636
0.644
0.616
0.630
0.642
0.626
0.630
0.644
0.638
0.622
0.642
0.640
0.634
0.684
0.796
1.012
0.884
0.892
0.832
0.762
0.742
0.706
0.674
0.686
0.694
0.694
0.702
0.724
0.750
0.728
0.726
0.700
0.678
0.686
0.686
0.690
0.674
0.700
0.720
0.738
0.706
0.716
0.726
0.736
0.692
0.682
0.684
0.688
0.726
0.732
0.742
0.748
0.750
0.724
0.686
0.684
0.680
0.690
0.670
0.694
0.682
0.720
0.754
0.730
0.736
0.730
0.714
0.682
0.690
0.690
0.696
0.704
0.690
0.710
0.720
0.730
0.696
0.724
0.708
0.686
0.668
0.680
0.682
0.700
0.748
0.764
0.738
0.742
0.728
0.714
0.684
0.700
0.682
0.662
0.638
0.622
0.620
0.628
0.612
0.602
0.606
0.608
0.618
0.646
0.660
0.730
0.818
0.776
0.762
0.760
0.810
0.730
0.744
0.754
0.734
0.718
0.756
0.850
0.920
0.876
0.858
0.840
0.780
0.752
0.720
0.684
0.660
0.652
0.664
0.696
0.774
0.842
0.848
0.880
0.868
0.820
0.750
0.732
0.674
0.668
0.678
0.660
0.652
0.664
0.676
0.688
0.688
0.738
0.762
0.764
0.710
0.712
0.702
0.706
0.690
0.712
0.712
0.718
0.690
0.722
0.730
0.748
0.714
0.728
0.734
0.738
0.688
0.696
0.680
0.658
0.652
0.646
0.658
0.702
0.970
0.922
0.882
0.862
0.808
0.734
0.734
0.720
0.756
0.726
0.792
0.826
0.874
0.766
0.764
0.750
0.738
0.710
0.722
0.708
0.686
0.672
0.656
0.638
0.654
0.660
0.670
0.674
0.668
0.676
0.664
0.672
0.676
0.688
0.700
0.708
0.710
0.690
0.676
0.682
0.692
0.732
0.724
0.786
0.802
0.870
0.814
0.848
0.788
0.722
0.734
0.708
0.698
0.710
0.716
0.734
0.706
0.716
0.724
0.742
0.718
0.754
0.750
0.738
0.790
0.860
0.840
0.838
0.826
0.832
0.806
0.744
0.680
0.672
0.660
0.650
0.640
0.642
0.626
0.638
0.700
0.804
0.808
0.778
0.748
0.740
0.730
0.724
0.764
0.810
0.788
0.770
0.748
0.742
0.714
0.732
0.710
0.702
0.700
0.686
0.698
0.678
0.696
0.700
0.686
0.662
0.662
0.656
0.656
0.656
0.660
0.644
0.664
0.678
0.720
0.738
0.722
0.674
0.708
0.672
0.670
0.688
0.668
0.658
0.644
0.644
0.642
0.634
0.630
0.612
0.618
0.606
0.622
0.600
0.600
0.596
0.598
0.600
0.596
0.594
0.612
0.624
0.650
0.702
0.662
0.716
0.702
0.726
0.698
0.740
0.762
0.798
0.726
0.758
0.800
0.736
0.696
0.718
0.688
0.654
0.690
0.672
0.658
0.660
0.656
0.632
0.640
0.646
0.664
0.700
0.850
0.988
1.012
0.958
0.854
0.866
0.800
0.862
0.910
0.816
0.866
0.896
0.884
0.948
0.882
0.890
0.870
0.790
0.802
0.776
0.744
0.790
0.782
0.872
0.832
1.040
0.992
0.890
0.890
0.840
0.864
1.130
0.970
0.958
1.030
1.018
0.910
0.962
0.908
0.888
1.066
1.118
0.956
0.918
0.836
0.874
0.938
0.872
1.218
1.102
0.974
0.932
0.862
0.874
0.890
0.876
0.868
0.940
0.912
0.840
0.910
1.110
0.914
0.920
0.942
0.862
0.910
0.978
0.844
0.834
0.872
0.860
1.012
1.142
0.900
0.930
1.152
0.844
0.816
0.770
0.744
0.750
0.740
0.910
1.354
0.990
1.078
0.932
0.910
1.018
1.066
0.974
1.016
0.926
0.882
0.962
0.992
0.944
0.980
0.904
0.942
1.028
0.944
1.038
0.980
0.900
0.892
0.862
0.920
1.072
0.922
1.016
0.882
0.824
0.876
0.964
1.046
1.192
1.014
1.046
0.984
0.840
0.898
0.870
0.796
0.844
0.862
0.894
1.188
0.964
0.888
0.862
0.776
0.822
0.812
0.746
0.784
0.798
0.772
0.816
0.848
0.766
0.802
0.798
0.764
0.798
0.846
0.794
0.862
0.916
0.852
0.838
0.842
0.840
0.804
0.846
0.854
0.828
0.896
0.908
0.808
0.850
0.856
0.812
0.882
0.924
0.892
0.872
0.884
0.848
0.792
0.810
0.908
0.864
1.038
1.000
0.876
0.894
0.862
0.834
0.884
1.244
0.982
0.912
0.840
0.870
1.296
1.094
1.034
0.884
0.792
0.832
1.014
0.956
0.918
1.312
1.092
1.060
1.026
0.918
0.986
1.298
1.038
0.996
0.948
0.918
1.280
1.112
1.010
1.000
0.914
0.858
1.276
1.024
1.108
1.054
0.994
0.890
0.800
0.860
0.918
0.832
0.890
1.000
0.900
0.822
0.818
0.844
0.788
0.810
0.844
0.900
0.824
0.882
0.926
0.824
0.836
0.866
0.876
0.788
0.832
0.880
0.792
0.848
0.912
0.868
0.798
0.808
0.864
0.818
0.770
0.792
0.870
0.792
0.768
0.724
0.712
0.724
0.732
0.774
0.852
0.960
0.834
0.844
0.832
0.774
0.806
0.834
0.806
0.820
0.846
0.848
0.780
0.804
0.832
0.774
0.804
0.872
0.864
0.796
0.868
0.864
0.784
0.812
0.828
0.818
0.794
0.836
0.880
0.824
0.874
0.898
0.812
0.812
0.838
0.808
0.800
0.880
0.952
0.866
0.912
0.862
0.794
0.798
0.808
0.782
0.848
0.890
0.956
0.874
0.938
0.918
0.820
0.860
0.936
0.888
0.820
0.838
0.814
0.790
0.784
0.820
1.290
1.062
0.974
0.882
0.822
0.850
0.856
0.790
0.808
0.858
0.828
0.862
0.890
0.818
0.802
0.796
0.798
0.772
0.806
0.868
0.852
0.820
0.864
0.964
0.860
0.848
0.858
0.800
0.800
0.844
0.858
0.834
0.914
0.976
0.884
0.840
0.846
0.862
0.802
0.850
0.876
0.822
0.840
0.896
0.800
0.822
0.892
0.894
0.814
0.822
0.808
0.846
0.928
0.946
0.866
0.906
0.884
0.810
0.890
0.988
0.876
0.904
0.888
0.816
0.876
0.854
0.826
0.906
0.874
0.836
0.866
0.838
0.802
0.858
0.924
0.850
0.850
0.900
0.898
0.814
0.836
0.842
0.866
0.810
0.850
0.884
0.822
0.806
0.818
0.872
0.846
0.878
0.880
0.880
0.802
0.806
0.808
0.816
0.784
0.798
0.800
0.790
0.814
0.872
0.980
0.856
0.844
0.826
0.786
0.768
0.758
0.784
0.778
0.830
1.304
1.106
1.002
0.916
0.860
0.802
0.840
0.918
0.902
0.910
0.952
1.016
0.860
0.864
0.896
0.998
0.878
0.894
0.902
0.836
0.822
0.842
0.856
0.792
0.776
0.770
0.828
0.834
0.964
1.178
0.940
0.842
0.820
0.840
0.802
0.798
0.850
0.908
0.910
0.822
0.822
0.820
0.762
0.762
0.782
0.826
0.772
0.790
0.868
0.936
0.850
0.828
0.870
0.828
0.804
0.824
0.874
0.804
0.814
0.830
0.794
0.750
0.750
0.756
0.742
0.748
0.784
0.766
0.806
0.874
0.880
0.800
0.816
0.846
0.778
0.780
0.834
0.844
0.792
0.820
0.862
0.890
0.844
0.788
0.764
0.806
0.822
0.850
0.894
0.846
0.766
0.758
0.782
0.896
0.870
0.884
0.974
0.970
0.838
0.832
0.858
0.802
0.860
0.900
0.918
0.886
0.930
1.006
0.868
0.856
0.888
0.894
0.872
0.970
1.066
0.894
0.932
0.886
0.822
0.874
0.872
0.854
0.906
0.958
0.928
0.872
0.888
0.876
0.820
0.880
0.902
0.800
0.794
0.772
0.774
0.764
0.780
0.852
0.890
0.830
0.852
0.864
0.794
0.804
0.836
0.844
0.810
0.868
0.904
0.854
0.920
1.126
0.982
0.830
0.816
0.804
0.778
0.818
1.298
1.028
0.978
0.840
0.846
0.774
0.776
0.816
1.048
0.938
1.050
1.046
0.838
0.824
0.772
0.734
0.702
0.716
0.754
0.802
0.728
0.708
0.684
0.690
0.696
0.722
0.736
0.750
0.742
0.742
0.722
0.700
0.700
0.690
0.714
0.738
0.812
0.852
0.838
0.770
0.738
0.748
0.752
0.790
0.850
0.826
0.840
0.832
0.828
0.776
0.812
0.806
0.828
0.782
0.892
0.954
1.040
0.938
0.922
0.890
0.906
0.888
0.828
0.848
0.826
0.768
0.766
0.742
0.728
0.750
0.758
0.834
0.948
1.204
1.082
1.054
0.978
0.858
0.890
0.876
0.878
0.930
0.976
1.036
0.930
0.996
1.014
0.946
0.874
0.856
0.798
0.766
0.762
0.838
1.324
1.208
0.982
0.974
0.974
0.936
0.998
1.154
1.116
0.948
0.968
1.028
1.044
0.950
1.034
1.234
1.026
0.972
0.998
0.938
0.884
0.972
1.066
0.906
0.988
1.124
1.004
0.924
0.928
0.952
0.884
0.966
1.018
0.896
0.944
0.980
0.942
0.870
0.950
1.042
1.042
1.064
0.968
0.874
0.882
0.948
0.998
0.972
0.998
1.014
0.908
0.994
1.000
0.890
0.956
1.058
0.978
0.956
0.978
0.964
0.902
0.930
0.956
0.896
1.028
1.074
0.966
0.928
0.964
1.022
0.884
0.962
1.064
1.000
0.908
0.970
1.060
0.996
0.942
0.986
1.140
1.052
0.954
1.084
1.200
1.096
0.964
0.924
1.036
0.994
1.186
1.184
1.084
0.988
0.984
0.976
0.844
0.938
1.046
0.972
0.920
1.170
1.126
0.974
1.028
1.016
0.904
0.934
0.970
0.892
0.894
0.942
0.940
0.844
0.884
0.896
0.872
0.830
0.916
0.966
0.988
1.086
1.036
0.934
0.842
0.884
0.936
0.930
0.854
0.970
1.040
0.960
0.860
0.862
0.896
0.848
0.822
0.890
0.924
0.834
0.916
0.922
0.890
0.882
0.968
0.970
0.864
0.902
0.922
0.986
0.826
0.878
0.898
0.940
0.842
0.864
0.898
0.954
0.950
1.076
1.114
1.028
0.902
0.940
0.966
1.014
0.898
0.996
1.200
1.154
1.070
1.110
1.048
0.924
0.942
1.050
0.930
1.016
1.072
0.956
0.918
0.936
0.970
0.898
0.938
0.944
0.904
0.910
1.008
1.006
0.874
0.910
0.914
0.850
0.828
0.872
0.900
0.840
0.888
0.942
0.902
0.832
0.882
0.910
0.878
0.848
0.924
0.938
0.870
0.888
0.938
0.942
0.844
0.884
0.916
0.900
0.910
0.990
1.180
1.100
0.970
0.990
0.952
0.874
0.862
0.914
0.958
0.864
0.958
1.000
0.916
0.942
0.966
0.950
0.898
0.946
0.942
0.834
0.854
0.874
0.848
0.820
0.928
1.038
0.982
0.950
0.940
0.900
0.832
0.846
0.878
0.882
0.826
0.912
1.010
0.972
0.920
0.964
0.996
0.910
0.978
1.000
0.902
0.930
1.028
0.988
0.870
0.918
0.970
0.900
0.866
0.936
1.128
0.952
0.908
0.890
0.856
0.792
0.818
0.886
1.016
0.888
0.918
1.016
0.918
0.836
0.872
0.882
0.836
0.868
0.926
0.952
0.840
0.912
0.988
0.924
0.846
0.878
0.894
0.940
0.832
0.836
0.850
0.892
0.830
0.974
1.030
0.948
0.878
0.868
0.902
0.894
0.880
0.988
1.034
0.978
0.860
0.858
0.868
0.814
0.824
0.926
1.100
0.954
0.898
0.948
1.016
0.918
0.910
0.932
0.946
0.834
0.864
0.980
1.012
0.986
1.072
1.120
0.952
0.934
0.976
0.958
0.884
1.016
1.120
0.954
0.944
1.008
0.972
0.890
0.928
0.996
0.922
1.096
1.100
1.076
0.952
0.946
1.012
1.036
0.970
1.172
1.164
1.098
0.978
0.974
1.006
0.968
0.886
0.906
1.198
1.114
0.970
1.014
1.174
1.048
1.064
1.130
1.056
1.010
1.050
1.078
0.950
0.976
1.006
1.024
0.964
0.992
1.110
1.056
0.974
1.012
1.048
0.964
0.880
0.950
1.142
1.084
1.128
1.092
1.000
0.862
0.844
0.892
0.932
0.932
1.070
1.090
0.928
0.940
0.906
0.830
0.802
0.828
0.876
0.872
0.900
0.902
0.926
0.860
0.862
0.914
0.876
0.808
0.870
0.918
0.958
0.870
0.926
0.970
0.958
0.894
0.948
1.016
1.002
0.938
0.974
1.074
1.194
1.048
0.948
0.934
0.970
0.902
0.942
1.004
1.016
0.946
1.040
1.080
1.032
0.988
1.084
1.172
1.054
0.924
0.994
1.126
1.110
1.092
1.166
1.170
1.066
1.058
1.066
1.016
0.910
0.978
1.116
1.078
1.058
1.120
1.074
1.020
1.052
1.084
0.946
0.902
0.900
0.948
0.892
0.948
1.120
1.122
1.022
1.036
1.032
0.934
0.866
0.880
0.956
0.968
0.952
1.104
1.106
1.062
0.960
0.994
1.056
1.072
0.994
1.012
1.080
1.104
0.980
1.034
1.074
1.068
0.974
0.986
1.054
1.068
1.082
0.948
0.990
1.028
0.986
0.950
0.990
1.042
0.990
0.866
0.892
0.946
1.262
1.050
0.992
1.006
1.182
1.080
0.996
1.070
1.070
0.946
0.980
0.998
0.928
0.938
1.008
1.018
0.976
0.884
0.930
1.004
0.990
0.916
1.060
1.114
1.038
0.942
0.948
0.916
0.832
0.822
0.834
1.590
0.734
0.740
0.726
0.720
0.698
0.702
0.704
0.702
0.702
0.716
0.722
0.714
0.742
0.752
0.738
0.758
0.784
0.784
0.790
0.854
0.906
0.838
0.854
0.792
0.768
0.762
0.738
0.738
0.732
0.744
0.750
0.732
0.730
0.728
0.732
0.722
0.746
0.822
1.122
0.946
0.956
0.922
0.870
0.904
0.924
0.844
0.852
0.866
0.856
0.826
0.830
0.800
0.764
0.742
0.742
0.724
0.714
0.714
0.720
0.742
0.774
0.800
0.788
0.806
0.796
0.750
0.750
0.726
0.740
0.700
0.684
0.672
0.658
0.674
0.690
0.710
0.710
0.708
0.700
0.694
0.698
0.720
0.750
0.748
0.818
0.866
0.956
0.874
0.894
0.916
0.882
0.864
0.922
0.994
0.910
1.014
1.152
0.960
0.894
0.858
0.880
0.852
1.020
1.096
1.018
0.892
0.918
0.932
0.898
0.920
1.068
1.118
0.950
0.896
0.878
0.922
0.858
0.904
0.994
1.082
1.040
1.132
1.090
0.964
0.908
0.934
0.932
0.898
1.068
1.178
1.040
1.074
1.060
0.988
0.964
1.068
1.098
0.958
1.006
1.144
1.068
0.964
1.012
1.110
1.098
0.966
0.994
1.026
0.962
0.984
1.014
1.014
0.942
1.096
1.104
1.026
0.928
0.928
0.962
1.020
0.936
1.008
1.042
1.044
0.974
1.008
1.058
0.966
1.040
1.098
1.048
0.958
1.030
1.070
0.970
0.990
1.068
1.022
0.994
1.084
1.040
0.982
1.000
0.944
0.932
1.000
0.990
0.908
0.940
0.942
0.868
0.920
0.948
0.896
0.934
1.000
0.936
0.942
0.948
0.860
0.850
0.890
0.904
0.858
0.946
1.078
1.034
1.008
1.024
1.030
0.946
0.956
1.040
1.080
1.000
1.024
1.062
1.020
0.980
1.050
1.106
1.048
0.916
0.958
1.146
1.124
1.028
1.124
1.142
1.082
0.948
0.936
0.998
0.950
1.084
1.144
1.044
0.974
1.014
1.022
0.924
0.948
0.976
1.034
0.944
0.990
1.024
0.982
0.896
0.912
0.954
0.998
0.942
0.954
1.010
1.062
0.968
0.960
0.974
1.030
0.982
0.970
0.932
0.874
0.970
1.138
1.088
0.990
1.052
1.034
1.000
0.902
0.872
0.902
1.060
0.966
0.964
1.070
1.042
0.950
0.982
1.026
1.108
0.990
0.928
1.038
1.090
0.950
0.968
1.120
1.092
0.974
0.980
1.018
1.012
0.914
0.910
0.928
0.934
0.938
1.024
1.008
0.936
1.038
1.106
1.016
0.982
1.016
1.048
1.060
0.956
0.930
0.996
1.080
0.992
1.056
1.138
1.074
0.962
0.958
1.024
1.072
0.966
0.898
0.956
1.198
1.078
1.016
1.160
1.132
1.034
0.968
1.020
1.076
0.956
0.974
1.028
1.048
1.026
1.010
1.104
1.088
0.938
0.980
1.110
1.098
0.968
0.968
1.012
1.018
0.932
0.934
1.038
1.026
1.030
1.006
0.870
0.846
0.908
1.032
1.160
1.022
1.198
1.206
1.098
0.940
0.932
1.006
1.132
1.034
1.164
1.134
1.004
0.988
1.032
1.080
1.040
1.072
1.058
0.972
1.220
1.210
1.072
1.032
1.070
1.066
0.974
0.988
1.060
1.084
0.966
1.004
0.994
1.002
0.976
1.194
1.168
0.988
1.012
1.068
1.076
0.996
0.986
1.018
0.982
0.894
0.914
1.036
1.206
1.032
0.968
0.986
1.180
1.046
1.438
1.338
1.206
1.246
1.148
1.068
1.036
1.042
0.984
0.956
1.084
1.186
1.124
1.004
1.068
1.130
1.128
1.020
0.988
0.970
1.010
1.170
1.120
1.126
1.140
1.054
0.924
0.932
0.992
1.058
0.990
1.068
1.172
1.110
0.954
0.940
0.988
1.072
1.012
0.996
1.180
1.136
1.028
1.098
1.038
0.914
0.812
0.834
0.900
1.292
1.030
1.166
1.112
1.114
1.226
1.194
1.040
1.068
1.096
1.124
1.068
1.042
1.108
1.020
0.900
0.932
0.998
1.152
0.988
1.020
1.126
1.118
0.986
0.980
1.176
1.094
0.978
0.946
1.028
1.142
1.030
1.012
1.024
0.960
0.902
0.934
1.076
1.156
0.980
0.908
0.916
0.968
0.982
1.140
1.276
1.148
0.986
0.986
1.030
1.048
0.956
1.006
1.142
1.058
0.992
1.028
1.020
0.934
0.888
0.944
1.024
1.012
0.882
0.864
0.854
0.822
0.788
0.820
0.888
1.090
1.072
0.986
1.048
1.074
0.996
0.908
0.946
1.006
0.950
0.970
1.090
1.104
1.012
1.106
1.138
1.080
0.954
1.010
1.128
1.084
0.986
1.038
1.200
1.120
1.014
1.050
1.092
1.086
1.000
1.034
1.072
0.926
0.938
0.976
0.938
0.916
0.870
0.872
0.910
0.998
1.332
1.178
1.012
0.946
0.922
0.882
0.832
0.952
1.282
1.210
1.124
1.142
1.080
0.984
0.974
0.988
1.038
0.958
1.030
1.110
1.010
0.906
0.924
0.936
0.942
0.916
0.970
1.106
1.038
1.052
1.058
0.992
0.906
0.876
0.996
1.148
1.036
0.974
1.002
1.016
0.974
0.904
0.930
0.974
1.014
0.892
0.872
0.884
0.872
0.932
1.410
1.240
1.090
1.092
1.030
0.892
0.898
0.886
0.892
0.840
0.908
1.230
1.160
1.024
1.052
1.072
0.978
1.066
1.140
0.992
0.950
1.060
1.160
1.094
1.000
1.050
1.106
1.048
0.914
0.984
1.104
1.154
1.024
1.004
1.152
1.136
0.990
0.972
1.016
1.016
0.888
0.866
0.886
1.026
1.006
0.952
1.034
1.084
0.992
0.866
0.836
0.860
0.976
0.970
1.178
1.252
1.150
1.016
1.020
1.026
1.006
0.916
0.898
1.000
1.242
1.026
0.950
1.016
1.042
1.010
0.950
1.080
1.110
0.996
1.000
0.996
1.058
0.972
1.028
1.114
1.022
0.924
0.882
0.904
0.972
1.286
1.362
1.276
1.140
1.196
1.138
0.948
0.912
0.910
1.048
1.128
1.014
1.240
1.150
0.984
1.018
1.076
1.028
0.918
0.966
1.182
1.168
1.094
0.920
0.900
1.168
1.316
1.160
1.208
1.170
1.004
0.988
1.012
1.032
0.916
0.908
0.948
1.074
0.946
1.026
1.156
1.088
0.954
1.062
1.070
1.016
0.910
1.030
1.364
1.158
1.032
1.140
1.236
1.132
0.962
1.026
1.232
1.148
1.016
1.130
1.124
1.044
0.938
0.940
0.972
0.980
0.900
0.918
1.000
1.060
1.050
0.946
0.996
0.980
0.988
0.908
0.900
0.986
1.158
1.066
1.016
1.060
1.092
0.988
0.938
0.980
1.014
0.984
0.976
1.174
1.110
0.990
0.994
1.088
1.106
1.002
1.000
1.050
1.094
1.036
0.932
1.004
1.058
1.128
1.012
1.048
1.038
1.052
0.972
1.004
1.040
1.112
1.046
1.102
1.152
1.086
0.954
0.934
0.952
0.980
0.954
0.946
0.994
1.008
0.930
0.902
0.936
1.016
1.028
0.946
1.078
1.130
1.116
0.990
1.026
1.140
1.054
0.970
1.046
1.048
0.944
0.952
1.124
1.158
1.004
1.000
1.014
1.016
0.926
0.966
1.036
1.010
0.904
0.964
1.148
1.144
1.020
1.028
1.080
1.102
0.980
1.006
1.046
1.086
1.002
1.128
1.106
1.094
0.978
1.050
1.034
0.984
0.906
1.010
1.132
1.156
0.982
0.980
1.000
0.978
0.892
0.938
1.052
1.040
1.042
1.044
0.972
0.914
1.052
1.114
1.014
0.924
0.976
1.000
0.996
1.054
1.014
0.920
1.016
1.204
1.146
1.008
1.046
1.090
1.058
0.946
0.944
1.006
1.098
1.010
1.038
1.064
1.072
0.950
0.924
0.954
0.990
0.930
1.006
1.080
1.074
0.960
0.976
1.004
0.940
0.886
0.968
1.116
1.072
0.966
0.998
1.076
1.118
0.972
1.052
1.204
1.196
1.060
1.064
1.046
1.040
0.974
1.008
1.066
1.026
0.934
0.954
1.030
1.050
0.988
1.014
1.068
1.060
1.058
1.092
0.902
0.818
0.916
1.614
1.274
1.374
1.274
1.132
1.052
1.112
1.102
0.974
0.942
0.976
1.134
1.012
1.112
1.216
1.190
1.058
1.132
1.184
1.148
1.014
1.022
1.012
1.052
1.000
1.022
1.168
1.174
1.030
1.024
1.286
1.172
1.150
1.276
1.166
1.014
1.102
1.128
1.080
0.958
1.026
1.180
1.012
0.944
0.962
0.962
0.930
0.868
0.890
0.976
1.192
1.026
1.052
1.100
1.030
0.960
1.000
1.038
1.044
0.952
0.980
1.044
1.004
0.926
0.956
1.004
1.040
0.980
1.012
1.060
1.078
0.998
1.072
1.160
1.094
1.010
1.118
1.172
1.048
1.040
1.068
1.116
1.006
0.950
1.040
1.108
1.040
0.996
1.046
1.060
1.032
0.968
1.010
1.078
1.074
1.000
1.036
1.070
1.060
0.972
1.030
1.114
1.078
0.982
0.988
0.988
0.980
0.900
1.006
1.244
1.188
0.992
0.928
0.982
1.202
1.048
1.174
1.204
1.070
1.104
1.136
1.114
0.934
0.932
0.958
0.996
0.928
0.974
1.048
1.112
0.982
1.028
1.134
1.156
1.000
0.996
1.066
1.116
0.996
1.048
1.130
1.084
0.966
0.984
1.040
1.018
0.948
1.050
1.162
1.182
1.044
1.034
1.098
1.122
1.002
1.030
1.098
1.076
0.920
0.886
0.908
0.970
0.944
1.014
1.060
0.962
0.946
1.026
1.128
1.064
0.932
0.966
1.056
1.076
0.990
1.082
1.222
1.172
1.030
1.060
1.128
1.082
0.992
1.040
1.082
1.062
0.942
0.966
1.034
1.096
0.952
1.026
1.092
1.040
0.926
0.978
1.150
1.108
0.976
0.990
1.026
1.036
0.908
0.914
1.014
1.122
1.000
1.064
1.108
1.042
0.916
1.010
1.206
1.136
0.992
1.060
1.166
1.100
1.034
1.094
1.082
0.952
1.000
1.050
1.002
0.880
0.914
1.128
1.092
0.872
0.890
1.494
1.204
1.188
1.230
1.148
1.024
1.074
1.082
0.994
0.920
1.034
1.354
1.174
1.184
1.248
1.172
1.038
1.118
1.158
1.116
0.988
1.020
1.120
1.174
1.130
0.994
1.116
1.236
1.158
1.020
1.128
1.132
1.098
1.000
1.150
1.158
1.102
0.990
1.066
1.092
1.092
1.004
1.052
1.138
1.104
0.998
1.022
1.066
1.032
0.942
0.992
1.080
1.126
0.982
0.964
0.982
1.040
0.952
1.060
1.082
1.100
0.962
0.994
1.154
1.212
1.036
1.078
1.146
1.032
0.964
1.082
1.170
1.144
1.030
1.098
1.122
1.120
1.010
1.104
1.152
1.038
1.088
1.142
1.128
1.010
1.026
1.104
1.114
0.976
1.006
1.054
1.160
1.032
1.144
1.176
1.102
0.982
1.012
1.086
1.112
0.996
1.014
1.114
1.108
0.960
1.006
1.062
1.084
0.974
1.050
1.046
1.064
0.970
1.198
1.248
1.066
1.140
1.188
1.206
1.050
1.070
1.138
1.086
0.970
1.050
1.082
0.964
1.014
1.126
1.102
0.952
0.886
0.838
0.824
0.800
0.796
0.830
0.836
0.836
0.844
0.858
0.850
0.824
0.778
0.750
0.714
0.728
0.718
0.712
0.706
0.704
0.696
0.678
0.690
0.694
0.708
0.720
0.728
0.708
0.708
0.706
0.710
0.704
0.710
0.738
0.836
1.422
1.358
1.326
1.228
1.178
1.140
1.022
1.220
1.270
1.190
1.122
1.016
1.136
1.124
1.144
1.066
0.908
0.902
0.968
1.410
1.050
0.990
1.100
1.038
0.920
0.996
1.284
1.182
0.924
0.964
1.094
1.138
0.930
0.964
1.140
1.186
0.922
0.964
1.162
1.292
1.038
1.262
1.142
0.946
0.918
0.980
1.120
1.024
0.892
0.984
1.198
1.090
1.014
1.110
1.160
1.026
1.080
1.120
1.188
1.028
1.034
1.100
1.118
1.036
1.132
1.080
0.896
0.902
1.498
1.250
1.234
1.338
1.208
1.094
1.158
1.088
1.064
0.970
0.990
1.108
1.274
1.080
1.144
1.214
1.120
1.002
1.082
1.226
1.146
1.044
1.136
1.158
1.034
0.980
1.072
1.042
0.942
0.908
0.874
0.840
0.814
0.794
0.848
0.898
1.010
0.998
0.892
0.892
0.842
0.794
0.786
0.826
1.264
1.110
1.052
1.166
1.186
1.138
1.052
1.124
1.230
1.190
1.138
1.242
1.238
1.144
1.012
1.122
1.206
1.100
0.962
1.078
1.296
1.078
1.108
1.080
1.010
0.880
0.926
1.420
1.226
1.086
1.112
1.076
1.104
0.960
0.928
1.062
1.282
1.084
1.160
1.212
1.054
0.970
0.990
0.990
0.972
1.158
1.218
1.056
1.178
1.172
1.070
0.968
0.992
1.030
1.038
0.996
1.046
1.110
1.112
0.996
1.014
1.150
1.072
0.966
1.034
1.228
1.074
0.882
0.958
1.470
1.244
1.206
1.308
1.210
1.100
1.058
1.050
0.992
0.942
0.942
0.980
0.990
0.908
1.022
1.088
1.100
0.972
0.958
1.052
1.084
0.994
0.914
0.910
1.074
1.002
1.208
1.268
1.182
1.030
1.074
0.938
0.824
0.790
0.786
0.826
0.958
0.894
0.872
1.038
0.894
0.858
0.856
0.836
0.788
0.786
0.766
0.756
0.750
0.730
0.742
0.756
0.794
0.902
0.954
1.080
1.150
1.198
1.148
1.148
1.182
1.130
1.068
1.198
1.168
1.040
1.084
1.260
1.158
0.948
0.982
1.190
1.036
0.948
0.972
1.072
1.270
0.998
0.968
0.982
0.874
0.828
0.794
0.798
0.878
0.912
1.388
1.194
1.000
1.046
1.146
0.992
0.886
0.978
1.342
1.162
1.040
1.172
1.272
1.130
0.956
0.962
1.136
1.216
1.094
0.892
0.908
1.388
1.242
1.078
1.218
1.236
1.138
1.000
0.934
1.090
0.944
0.832
0.900
1.638
1.264
1.528
1.374
1.140
1.026
1.044
1.074
1.002
0.878
0.890
0.934
1.046
0.950
1.032
1.298
1.214
1.028
1.090
1.204
1.180
1.042
1.052
1.220
1.196
0.994
1.080
1.290
1.206
1.016
1.138
1.148
1.026
0.942
0.992
1.200
0.994
0.914
0.880
0.980
1.050
1.468
1.374
1.198
1.200
1.120
0.980
0.944
0.958
1.050
0.962
1.224
1.242
1.080
1.042
1.078
1.164
1.094
1.040
1.118
1.134
1.104
1.006
1.066
1.160
1.146
1.104
1.110
1.098
0.970
1.020
1.102
1.022
0.884
0.896
1.364
1.164
1.058
1.120
1.144
1.104
0.944
0.992
1.002
0.926
0.974
1.064
1.086
0.962
0.960
0.996
1.010
0.954
0.986
1.044
1.006
0.858
0.814
0.842
1.376
1.226
1.554
1.398
1.254
1.310
1.216
1.082
1.320
1.194
1.040
1.212
1.344
1.224
1.068
1.190
1.202
1.194
1.118
1.206
1.114
1.000
1.098
1.168
1.120
1.048
1.116
1.122
1.068
0.966
0.984
1.046
1.008
0.948
1.018
1.116
1.144
0.992
1.084
1.156
1.100
0.974
0.986
1.034
1.056
0.982
1.008
1.194
1.202
1.062
1.086
1.090
0.978
0.900
0.978
1.186
1.008
0.990
1.094
1.088
0.974
0.926
0.956
1.026
1.032
0.920
0.946
1.080
1.152
0.976
0.994
1.088
1.154
1.040
1.080
1.198
1.144
1.022
1.000
1.070
1.072
0.976
0.986
1.124
1.154
1.012
1.038
1.080
1.058
0.950
1.084
1.136
1.008
1.002
1.016
1.010
0.936
0.936
0.998
1.044
1.056
0.946
0.990
1.036
1.068
0.982
1.058
1.168
1.084
0.990
1.008
1.094
1.076
0.994
1.088
1.140
1.106
0.978
1.004
1.050
1.042
0.966
0.986
1.074
1.154
0.980
0.896
1.014
1.368
1.186
1.274
1.204
1.070
1.062
1.100
1.126
0.958
0.962
1.060
1.096
0.992
1.068
1.152
1.142
1.030
1.046
1.132
1.144
1.014
1.028
1.138
1.108
0.972
1.046
1.250
1.134
1.012
1.162
1.244
1.156
1.042
1.198
1.122
0.980
0.998
1.114
1.172
1.014
1.022
1.118
1.130
1.024
1.024
1.094
1.036
0.924
0.992
1.188
1.186
1.036
1.022
1.104
1.130
1.020
0.982
1.036
1.080
0.958
0.962
1.028
1.042
0.936
0.960
1.016
1.042
0.930
0.916
0.986
1.148
1.046
0.996
1.166
1.110
1.042
0.882
0.864
0.886
1.398
1.090
1.300
1.262
1.100
1.044
1.074
1.062
0.950
0.926
0.964
1.074
0.986
1.046
1.230
1.136
1.004
1.050
1.078
0.968
0.930
1.004
1.140
1.060
0.940
1.020
1.140
1.134
0.994
1.020
1.134
1.110
0.936
0.842
0.926
1.592
1.254
1.328
1.344
1.076
1.078
1.142
1.082
0.934
0.970
1.132
1.166
1.000
1.064
1.072
1.010
0.918
0.972
1.142
1.116
0.966
0.998
1.188
1.136
1.040
1.124
1.220
1.118
1.092
1.146
1.102
0.996
1.040
1.128
1.094
1.008
1.076
1.136
1.128
1.030
1.042
1.092
1.068
0.954
0.966
0.996
1.088
1.048
1.162
1.104
0.990
1.036
1.066
0.988
1.016
1.086
1.106
1.000
1.042
1.160
1.072
1.052
1.116
1.114
0.958
0.908
0.956
1.088
1.134
1.108
1.190
1.158
1.070
1.122
1.106
1.082
0.974
1.002
1.072
1.134
1.008
1.040
1.128
1.124
1.008
1.036
1.080
1.114
0.978
0.984
1.066
1.070
0.946
1.024
1.106
1.080
0.990
1.060
1.096
1.046
0.918
0.902
0.868
0.838
0.790
0.774
0.764
0.754
0.802
0.862
0.906
0.878
0.886
0.842
0.782
0.744
0.748
0.732
0.726
0.722
0.714
0.704
0.692
0.688
0.692
0.692
0.690
0.702
0.708
0.716
0.744
0.796
0.830
0.894
0.994
1.068
1.146
1.100
1.100
1.182
1.212
1.192
1.160
0.984
1.070
1.130
1.042
1.040
1.008
1.140
0.942
0.960
1.126
0.932
0.998
1.456
1.174
1.182
1.188
1.056
1.008
1.084
1.132
1.102
1.024
1.108
1.092
0.994
1.258
1.182
1.116
1.044
1.136
1.174
1.154
1.058
1.048
1.102
1.088
0.998
1.094
1.220
1.144
1.084
1.160
1.202
1.180
0.966
0.956
1.160
1.086
1.474
1.298
1.206
1.190
1.136
1.036
0.920
0.966
1.200
1.176
1.094
1.280
1.208
1.098
1.086
1.082
0.966
0.878
0.960
1.290
1.138
0.988
1.028
1.050
1.004
1.028
1.164
1.268
1.212
1.200
1.118
0.916
0.836
0.794
0.784
0.856
1.344
1.112
0.986
0.960
0.840
0.800
0.794
0.800
0.794
0.776
0.778
0.818
0.906
1.254
1.210
1.158
1.116
1.178
1.196
1.184
1.056
0.982
1.164
1.234
1.196
1.138
1.232
1.128
0.982
0.850
0.814
0.802
0.866
1.542
1.004
1.014
0.958
0.964
1.110
1.338
1.128
1.166
1.196
1.100
1.034
1.098
1.194
1.138
0.990
1.096
1.180
1.310
1.252
1.072
1.114
1.270
1.240
1.126
1.196
1.172
1.124
1.038
1.104
1.070
1.030
1.252
1.072
0.996
1.344
1.182
1.106
1.204
1.108
1.048
1.002
0.980
1.076
1.028
0.968
1.082
1.134
1.082
0.980
1.030
1.242
1.230
1.186
1.086
1.274
1.280
1.242
1.180
1.236
1.190
1.070
1.022
1.124
1.148
0.996
1.060
1.156
1.102
1.050
1.060
1.084
1.068
0.984
1.060
1.252
1.156
1.012
1.060
1.120
1.136
1.020
1.026
1.200
1.150
1.086
1.352
1.296
1.144
1.132
1.158
1.128
1.010
1.100
1.078
0.990
1.032
1.172
1.242
1.096
1.182
1.148
1.112
0.960
1.058
1.120
1.136
1.062
1.062
1.162
1.192
1.140
1.072
1.098
1.156
1.078
0.988
1.024
1.132
1.130
1.058
1.416
1.282
1.104
1.130
1.132
1.008
0.852
0.816
0.800
0.782
0.770
0.802
0.866
1.018
0.946
0.900
0.928
0.954
1.154
1.188
1.138
1.124
1.214
1.212
1.190
1.084
1.228
1.276
1.226
1.150
1.136
1.192
1.240
1.198
1.156
1.288
1.234
1.098
1.184
1.234
1.150
1.048
1.356
1.236
1.204
1.098
1.178
1.220
1.132
1.036
1.084
1.162
1.166
1.060
1.056
1.118
1.116
0.978
1.008
1.046
1.120
1.002
1.190
1.138
1.072
0.952
1.020
1.164
1.176
1.066
1.210
1.284
1.164
0.978
1.438
1.356
1.260
1.242
1.292
1.152
1.092
1.150
1.082
1.012
0.958
0.988
1.078
1.006
1.094
1.154
1.076
0.954
0.942
0.924
0.948
0.916
1.160
1.246
1.218
1.134
1.172
1.168
1.118
0.994
1.022
1.216
1.250
1.136
1.092
1.156
1.190
1.134
1.042
1.176
1.168
1.078
0.994
1.172
1.192
1.086
0.960
1.262
1.246
1.054
1.050
1.200
1.254
1.144
1.030
1.066
1.108
1.084
1.030
1.084
1.126
1.118
1.012
1.102
1.112
1.074
0.908
0.954
1.374
1.270
1.266
1.498
1.362
1.250
1.304
1.266
1.144
1.110
1.114
1.104
1.038
0.926
1.000
1.256
1.154
1.064
1.196
1.178
1.118
1.146
1.128
1.034
0.940
0.980
1.166
1.046
1.014
1.048
1.060
1.008
1.278
1.270
1.148
1.030
1.048
1.258
1.096
0.942
1.078
1.496
1.264
1.258
1.362
1.290
1.172
1.212
1.224
1.178
1.028
1.074
1.220
1.158
1.086
1.154
1.178
1.058
1.130
1.172
1.162
1.018
1.104
1.134
1.108
1.020
1.086
1.264
1.212
1.124
1.148
1.180
1.080
1.016
1.130
1.162
1.122
1.046
1.094
1.134
1.136
1.124
1.130
1.178
1.038
1.040
1.060
1.052
0.990
1.104
1.122
1.048
0.934
0.988
1.046
0.876
0.820
0.796
0.788
0.788
0.800
0.798
0.790
0.760
0.764
0.752
0.756
0.734
0.766
0.770
0.766
0.772
0.768
0.774
0.770
0.772
0.796
0.854
0.986
1.082
1.134
1.160
1.182
1.186
1.198
1.204
1.210
1.160
1.282
1.196
1.230
1.080
1.142
1.106
1.000
1.060
1.278
1.090
0.926
0.966
1.044
1.250
1.070
1.048
1.114
1.184
1.070
1.060
1.152
1.118
0.972
0.960
1.098
1.058
0.932
1.050
1.486
1.260
1.166
1.302
1.208
1.042
1.044
1.072
1.102
1.056
0.944
1.018
1.178
1.084
0.960
1.022
1.092
1.120
0.988
1.030
1.058
1.156
0.994
1.048
1.162
1.178
1.056
1.032
1.096
1.100
1.068
1.240
1.254
1.132
1.072
1.098
1.106
1.008
1.120
1.110
1.044
0.988
1.058
1.152
1.110
1.010
1.048
1.104
1.084
0.978
1.006
1.086
1.116
1.046
1.150
1.212
1.132
0.988
0.976
1.034
1.104
1.036
1.168
1.186
1.110
1.058
1.118
1.148
1.038
1.082
1.262
1.234
1.088
1.148
1.154
1.096
1.008
1.112
1.166
1.074
1.156
1.144
1.096
1.006
1.026
1.160
1.074
1.172
1.192
1.140
1.024
1.074
1.106
1.072
1.012
1.048
1.096
1.082
0.980
1.022
1.066
1.094
1.078
1.020
1.054
1.082
1.102
1.010
1.178
1.150
1.078
0.994
1.112
1.306
1.148
1.152
1.248
1.176
1.078
1.132
1.322
1.236
1.162
1.230
1.166
1.084
1.084
1.068
0.946
0.924
0.942
1.028
1.018
1.054
1.226
1.252
1.124
1.178
1.176
1.124
1.000
0.988
1.038
1.074
1.010
0.940
1.006
1.178
1.200
1.096
1.136
1.148
1.146
1.052
1.154
1.194
1.172
1.010
1.006
1.070
1.158
1.058
1.118
1.294
1.194
1.078
1.140
1.192
1.146
1.010
1.046
1.098
1.132
1.020
0.992
1.018
1.126
1.010
1.056
1.054
1.022
1.052
1.210
1.168
1.090
1.218
1.158
1.026
0.922
0.954
1.106
1.122
1.086
1.230
1.178
1.072
1.122
1.176
1.162
1.026
1.054
1.166
1.200
1.062
0.998
1.042
1.132
1.168
1.098
1.186
1.138
1.050
1.106
1.106
1.088
1.028
1.098
1.132
1.146
0.982
0.896
1.084
1.332
1.216
1.336
1.274
1.190
1.130
0.974
0.854
0.800
0.782
0.774
0.780
0.778
0.800
0.820
0.810
0.816
0.808
0.786
0.766
0.758
0.752
0.748
0.730
0.732
0.736
0.726
0.730
0.734
0.754
0.766
0.800
0.850
0.902
0.904
0.892
0.890
0.860
0.828
0.818
0.826
0.848
0.850
0.900
0.910
0.856
0.842
0.790
0.776
0.748
0.738
0.726
0.740
0.750
0.730
0.738
0.720
0.696
0.682
0.690
0.676
0.662
0.658
0.632
0.628
0.628
0.614
0.612
0.602
0.608
0.610
0.620
0.648
0.704
0.910
1.124
1.160
1.182
1.182
1.082
1.160
1.258
1.220
1.190
1.354
1.340
1.218
1.090
1.204
1.216
1.154
1.098
1.354
1.228
1.224
1.028
1.340
1.194
1.022
1.086
1.162
1.216
1.084
0.964
1.162
1.350
1.016
0.996
1.338
1.128
0.974
1.374
1.320
1.210
1.094
1.244
1.278
1.204
1.028
1.280
1.256
1.220
1.036
1.084
1.040
0.912
0.918
1.170
1.280
1.086
1.172
1.168
1.086
0.990
1.120
1.156
1.026
1.008
1.040
1.066
0.974
0.996
1.092
1.144
1.018
0.982
1.084
1.148
1.022
0.994
1.114
1.164
0.992
1.084
1.154
1.122
1.034
1.182
1.194
1.056
1.106
1.194
1.234
1.086
1.228
1.254
1.156
1.040
1.178
1.232
1.158
1.030
1.136
1.218
1.234
1.128
1.132
1.158
1.152
1.034
1.050
1.142
1.184
1.054
0.964
0.970
1.030
1.022
0.976
1.088
1.116
1.110
0.992
1.024
1.082
1.020
0.942
0.968
1.146
1.142
1.024
1.068
1.136
1.150
1.034
0.958
1.034
1.184
1.138
0.990
1.044
1.108
1.028
1.198
1.206
1.124
0.996
1.060
1.118
1.048
0.930
0.998
1.084
1.048
0.948
1.018
1.038
1.024
0.920
0.930
1.016
1.068
1.014
1.022
1.120
1.190
1.104
0.948
0.946
1.460
1.230
1.486
1.430
1.224
1.134
1.182
1.150
1.006
0.948
0.962
1.106
1.094
0.938
0.970
1.174
1.136
0.996
1.038
1.098
1.060
1.008
1.168
1.294
1.184
1.032
1.042
1.092
1.108
1.076
1.244
1.208
1.066
0.920
0.934
1.074
1.244
1.082
1.028
1.120
1.114
0.978
0.906
0.936
1.022
1.176
1.078
1.190
1.006
0.882
0.918
1.296
1.154
1.042
1.086
1.152
1.004
0.984
1.072
1.142
1.014
1.048
1.114
1.012
0.862
0.804
0.784
0.778
0.760
0.742
0.750
0.790
0.816
0.828
0.806
0.786
0.766
0.750
0.726
0.736
0.738
0.754
0.752
0.796
0.864
1.020
1.148
1.102
1.012
1.218
1.232
1.198
1.096
1.270
1.230
1.214
1.052
1.264
1.298
1.130
1.060
1.236
1.238
1.072
1.072
1.350
1.176
1.116
0.976
1.138
1.220
1.130
1.038
0.910
0.906
1.392
1.116
1.578
1.438
1.230
1.260
1.212
1.100
1.010
1.148
1.178
1.126
0.974
1.000
1.138
1.080
0.932
1.134
1.246
1.104
0.952
1.006
1.134
1.086
1.030
1.198
1.276
1.132
1.150
1.210
1.148
1.068
1.064
1.228
1.180
1.116
1.048
1.170
1.148
0.994
0.942
1.024
1.160
1.124
0.954
0.994
0.986
0.998
0.920
0.972
1.326
1.152
0.986
1.064
1.218
1.206
1.104
1.204
1.220
1.132
1.154
1.148
1.072
0.988
1.000
1.044
0.954
0.962
0.976
1.028
1.022
1.410
1.282
1.150
1.086
1.114
1.088
0.996
0.928
0.938
0.974
0.988
0.932
1.018
1.096
1.068
1.022
1.040
1.110
1.100
1.084
1.028
1.024
1.066
1.060
0.968
0.962
1.136
1.174
1.058
0.978
0.924
0.860
0.832
0.810
0.784
0.800
0.812
0.800
0.808
0.792
0.814
0.798
0.766
2.932
0.730
0.726
0.714
0.718
0.712
0.724
0.742
0.778
0.820
0.906
0.876
0.858
0.952
1.054
1.000
1.016
0.950
1.472
1.306
1.198
1.374
1.280
1.210
1.248
1.414
1.362
1.250
1.110
1.004
1.036
1.252
1.118
1.066
1.190
1.172
1.066
1.148
1.094
1.070
0.962
0.980
1.076
1.160
1.116
1.008
1.096
1.158
1.112
1.006
1.044
1.190
1.122
0.986
1.078
1.142
1.094
0.990
0.998
1.052
1.088
1.082
0.958
1.012
1.084
1.058
0.980
0.990
1.020
1.044
0.932
0.934
0.950
1.004
0.908
0.860
0.920
1.316
1.072
0.976
1.042
1.062
1.044
0.944
0.972
1.072
1.064
0.964
1.034
1.182
1.072
0.952
0.994
1.142
1.152
0.996
1.010
1.066
1.112
1.040
0.972
1.216
1.232
1.112
1.094
1.162
1.138
0.994
1.062
1.158
1.124
1.138
0.972
0.866
0.890
1.440
1.208
1.322
1.400
1.202
1.086
1.176
1.138
1.032
0.938
0.966
1.002
1.042
0.952
0.912
0.966
1.326
1.080
0.956
1.030
1.166
1.088
1.022
1.080
1.092
1.094
0.980
0.980
1.060
1.106
1.000
0.990
1.034
1.014
0.994
0.944
1.068
1.156
1.032
0.906
0.944
1.136
1.178
1.034
1.070
1.096
1.020
0.940
0.996
1.076
1.060
0.934
0.928
0.950
0.968
0.886
0.910
0.932
1.062
0.988
0.932
1.016
1.150
1.044
0.914
0.908
0.960
1.142
1.018
0.974
1.088
1.092
1.050
1.052
1.084
1.030
0.956
1.016
1.284
1.198
1.028
1.088
1.168
1.054
0.984
1.086
1.122
1.090
1.022
1.084
1.232
1.126
1.048
1.164
1.182
1.096
0.958
0.938
0.970
0.978
0.926
0.904
1.016
1.202
1.198
1.102
1.052
1.058
1.078
1.088
1.060
1.070
1.050
0.938
0.908
0.968
0.936
0.916
0.864
0.848
0.880
0.916
0.906
0.898
0.882
0.864
0.872
0.916
0.848
0.840
0.850
0.858
0.854
0.822
0.824
0.838
0.872
0.916
0.902
0.910
0.974
1.070
1.010
0.954
0.948
0.982
0.966
0.966
0.994
1.022
1.140
1.120
1.020
0.974
0.998
1.116
1.176
1.104
1.102
1.004
1.002
0.960
1.488
1.256
1.188
1.234
1.206
1.140
1.186
1.076
1.020
1.042
0.966
1.026
1.178
1.008
1.016
1.030
1.016
0.944
0.912
0.940
1.330
0.972
0.884
0.906
0.940
0.922
0.960
1.020
1.090
1.082
1.016
1.054
1.098
1.060
1.024
1.006
0.992
0.922
0.908
0.972
1.388
1.144
0.982
0.942
0.946
0.976
0.898
0.862
0.870
0.912
1.020
1.150
1.106
1.166
1.138
1.062
1.046
0.982
0.954
0.938
0.946
0.898
0.894
0.912
1.018
0.976
0.914
0.894
0.894
0.892
0.848
0.846
0.844
0.828
0.790
0.788
0.828
1.678
1.408
1.276
1.330
1.210
1.118
1.074
1.164
1.126
1.042
0.994
0.996
0.998
0.968
1.000
0.964
0.928
0.962
1.098
1.030
0.956
0.964
0.980
0.964
0.900
0.852
0.868
0.946
1.004
0.950
0.982
1.130
1.132
0.998
0.988
0.894
0.838
0.808
0.814
1.660
1.168
1.126
1.156
1.110
0.960
1.016
0.908
0.824
0.798
0.780
0.776
0.748
0.740
0.758
0.760
0.748
0.724
0.736
0.734
0.708
0.716
0.688
0.680
0.700
0.686
0.662
0.654
0.672
0.668
0.664
0.658
0.668
0.696
0.748
0.946
1.016
1.046
1.228
1.306
1.252
1.298
1.320
1.224
1.284
1.250
1.158
1.230
1.202
1.104
1.034
1.262
1.356
1.256
1.198
1.224
1.210
1.130
1.106
1.164
1.176
1.114
1.194
1.186
1.100
0.996
0.998
1.038
1.104
1.062
0.996
1.012
1.024
1.008
0.968
1.022
1.054
1.024
0.940
0.948
0.932
0.968
0.954
0.992
1.144
1.076
1.026
0.960
0.992
1.034
1.038
0.968
1.012
1.028
0.998
0.972
1.014
1.036
0.988
0.966
0.964
0.976
0.938
0.912
0.942
0.954
0.948
0.882
0.892
0.898
0.922
0.992
0.888
0.870
0.878
1.092
1.416
1.412
1.344
1.228
1.192
1.120
1.050
0.990
0.948
0.994
0.998
1.002
0.980
1.024
1.054
1.008
0.962
0.958
0.964
0.964
0.940
0.918
0.954
0.980
0.978
0.926
0.902
0.902
0.900
0.884
0.898
0.908
0.954
0.958
0.932
0.920
0.912
0.918
0.902
0.882
0.906
0.918
0.914
0.886
0.894
0.894
0.890
0.860
0.860
0.866
0.886
0.874
0.842
0.862
0.866
0.864
0.842
0.850
0.856
0.836
0.850
0.886
1.074
1.044
1.084
1.174
1.122
1.068
1.032
0.976
0.958
0.930
0.956
0.988
1.024
1.056
1.084
1.062
0.970
0.970
0.950
0.920
0.928
0.924
0.942
0.904
0.900
0.900
0.918
0.906
0.864
0.942
0.956
1.098
1.076
1.040
0.994
0.934
0.864
0.818
0.828
0.846
0.980
1.008
1.036
1.288
1.296
1.124
1.072
1.032
0.988
0.992
1.014
1.014
1.008
0.990
0.934
0.906
0.918
0.994
1.054
1.190
1.148
1.146
1.086
1.016
0.970
0.980
1.024
1.004
0.962
0.972
0.992
0.984
0.924
0.928
0.954
0.936
0.870
0.840
0.852
0.886
1.032
0.992
1.044
1.208
1.126
0.990
0.912
0.886
0.880
0.908
0.988
0.952
0.992
1.086
1.160
1.110
1.060
1.040
1.016
1.012
1.018
1.024
0.982
0.968
0.992
1.002
0.994
1.064
1.096
1.044
1.002
1.006
1.010
0.978
0.950
0.940
0.944
0.908
0.930
0.942
0.944
0.942
0.958
0.956
0.960
0.936
0.920
0.942
0.972
0.962
0.940
0.950
0.950
0.922
0.918
0.912
0.900
0.880
0.884
0.886
0.900
0.886
0.888
0.946
1.002
1.040
0.978
0.944
0.938
0.944
0.924
0.894
0.884
0.882
0.890
0.914
0.974
1.062
1.104
1.040
0.994
0.982
0.968
0.930
0.910
0.922
0.938
0.946
0.928
0.912
0.936
0.964
0.962
0.940
0.954
0.944
0.922
0.904
0.882
0.882
0.872
0.854
0.874
0.860
0.862
0.856
0.864
0.888
0.920
0.920
0.914
0.934
0.936
0.924
0.896
0.910
0.914
0.916
0.886
0.882
0.876
0.888
0.870
0.860
0.884
0.942
0.972
0.938
0.944
0.948
0.894
0.864
0.870
0.874
0.878
0.844
0.832
0.848
0.880
0.918
0.918
1.030
1.046
1.020
0.918
0.886
0.888
0.910
0.938
0.914
0.952
1.034
1.292
1.188
1.128
1.100
1.008
1.014
1.022
0.992
1.004
1.028
1.062
1.048
1.064
1.030
0.980
0.996
1.014
1.038
0.986
0.964
0.976
0.996
0.962
0.932
0.940
0.926
0.896
0.912
0.914
0.938
0.896
0.914
0.910
0.928
0.910
0.908
0.916
0.946
0.944
0.936
0.962
0.946
0.924
0.938
0.922
0.902
0.886
0.910
0.908
0.888
0.860
0.872
0.868
0.886
0.922
0.930
0.964
0.978
0.926
0.916
0.910
0.892
0.892
0.900
0.884
0.878
0.882
0.882
0.924
0.960
0.998
0.986
0.972
0.944
0.906
0.922
0.920
0.914
0.888
0.876
0.898
0.898
0.922
0.904
0.898
0.898
0.894
0.904
0.892
0.874
0.866
0.866
0.862
0.866
0.860
0.856
0.862
0.872
0.864
0.882
0.884
0.892
0.876
0.888
0.876
0.862
0.858
0.854
0.856
0.846
0.832
0.844
0.838
0.836
0.832
0.822
0.838
0.840
0.840
0.866
0.874
0.884
0.878
0.890
0.882
0.870
0.858
0.866
0.860
0.842
0.826
0.842
0.836
0.824
0.812
0.820
0.824
0.812
0.808
0.766
0.796
0.780
0.788
0.800
0.832
0.880
0.948
0.932
0.906
0.904
0.904
0.858
0.844
0.850
0.842
0.836
0.814
0.806
0.844
0.902
1.384
1.038
1.044
0.976
0.924
0.874
0.886
0.904
0.988
0.942
0.954
1.008
1.110
0.980
0.928
0.936
0.972
0.978
0.932
0.970
1.010
1.090
1.032
1.002
0.996
0.974
0.996
1.048
1.058
1.006
0.968
0.988
0.986
0.976
0.972
1.000
0.984
0.980
0.964
0.972
0.960
0.956
0.944
0.966
0.968
0.986
0.950
0.960
0.960
0.982
0.980
0.978
0.952
0.950
0.950
0.932
0.898
0.888
0.904
0.922
0.916
0.906
0.950
0.988
0.962
0.928
0.950
0.948
0.922
0.932
0.954
0.972
0.936
0.928
0.946
0.970
0.956
0.998
0.994
0.962
0.950
0.942
0.914
0.882
0.892
0.894
0.900
0.890
0.892
0.930
0.988
0.970
0.958
0.988
0.972
0.920
0.884
0.904
0.910
0.888
0.880
0.894
0.910
0.896
0.892
0.916
0.938
0.970
0.966
0.978
0.998
0.992
0.954
0.990
1.016
1.060
1.040
1.050
1.032
0.982
0.934
0.960
0.966
0.942
0.932
0.996
1.050
1.046
0.980
0.986
0.966
0.936
0.898
0.916
0.924
0.928
0.920
0.942
0.962
0.990
0.960
0.960
0.968
0.986
0.926
0.910
0.922
0.930
0.914
0.890
0.926
0.904
0.912
0.914
0.972
1.138
1.176
1.082
0.962
0.926
0.914
0.910
0.878
0.846
0.876
0.864
0.882
0.902
0.968
1.540
1.292
1.128
1.018
0.996
0.974
0.954
0.934
0.926
0.998
1.178
1.170
1.070
1.038
1.072
1.050
0.992
0.990
1.020
1.026
1.012
1.026
1.042
1.048
1.002
1.020
1.052
1.082
0.992
0.974
1.008
1.048
0.992
0.948
0.986
1.024
1.040
1.004
0.974
0.984
0.972
0.940
0.938
0.950
1.102
1.204
1.126
1.110
1.124
1.040
1.032
1.040
1.048
1.016
1.010
1.072
1.132
1.122
1.050
1.020
1.038
1.072
1.072
1.006
1.010
1.012
1.022
1.016
1.018
1.056
0.988
0.988
0.954
0.922
0.938
0.962
0.994
0.936
0.936
0.938
0.910
0.866
0.874
0.896
1.024
0.996
0.922
0.910
0.944
0.918
0.892
0.904
0.934
0.926
0.920
0.960
0.966
0.886
0.850
0.864
0.944
1.272
1.088
1.070
1.004
0.910
0.882
0.884
0.826
0.814
0.772
0.760
0.748
0.716
0.716
0.718
0.702
0.696
0.684
0.680
0.680
0.680
0.674
0.664
0.662
0.664
0.662
0.658
0.648
0.658
0.686
0.754
1.124
1.146
1.080
0.992
0.870
0.796
0.754
0.752
0.744
0.734
0.740
0.738
0.714
0.694
0.704
0.692
0.686
0.678
0.662
0.660
0.666
0.660
0.664
0.646
0.640
0.650
0.648
0.652
0.654
0.666
0.680
0.694
0.698
0.710
0.756
0.816
0.928
0.936
0.936
1.010
1.278
1.056
1.092
1.188
1.038
1.482
1.472
1.166
1.228
1.240
1.024
1.026
1.150
1.058
0.982
1.040
1.320
1.170
1.114
1.088
1.082
1.070
0.964
0.994
1.228
1.298
1.008
1.064
1.180
1.190
1.182
1.040
1.132
1.204
1.174
1.026
1.006
1.154
1.210
1.116
0.994
1.098
1.110
1.086
0.954
0.982
1.012
1.096
1.000
1.032
1.114
1.160
1.058
0.962
1.036
1.180
1.198
0.980
0.972
1.002
1.014
1.046
0.930
0.958
0.988
1.062
1.098
0.972
1.000
1.034
1.074
1.058
0.936
0.944
1.032
1.186
1.096
0.980
1.042
1.078
1.074
0.984
0.972
1.072
1.388
1.308
1.128
1.118
1.130
1.120
0.992
1.022
1.294
1.200
1.010
1.016
1.142
1.128
1.092
0.972
0.992
1.002
0.976
0.922
0.862
0.892
0.958
1.142
1.046
1.040
1.086
1.078
0.966
0.978
1.068
1.198
1.040
1.042
1.090
1.112
0.980
1.000
1.118
1.174
1.082
0.980
1.024
1.028
0.992
0.924
0.984
1.028
1.088
0.980
0.968
1.088
1.274
1.096
1.204
1.198
1.102
0.964
0.954
0.994
1.160
1.118
1.022
1.096
1.190
1.138
0.988
0.968
1.026
1.224
1.020
1.040
1.142
1.124
0.972
0.956
0.970
1.114
1.080
0.940
0.964
1.072
1.162
1.038
0.958
0.936
0.966
0.898
0.916
1.064
1.222
1.054
0.936
0.944
1.014
1.148
0.972
0.932
1.068
1.322
1.048
0.964
1.022
1.290
1.004
1.010
1.280
1.310
1.114
0.974
1.008
1.212
1.164
0.988
1.008
1.044
1.096
1.076
0.950
1.002
1.018
0.980
1.030
1.082
1.204
1.080
0.990
1.026
1.088
1.096
0.964
0.940
0.972
1.186
1.148
1.006
1.016
1.144
1.200
1.034
0.924
0.868
0.912
1.436
1.136
1.100
1.376
1.302
1.218
0.988
0.950
0.974
1.126
1.006
0.942
1.032
1.264
1.144
0.922
0.874
0.882
0.854
0.878
0.876
0.864
0.858
0.880
0.826
0.802
0.798
0.792
0.776
0.758
0.744
0.750
0.752
0.762
0.770
0.758
0.778
0.814
0.894
0.954
1.060
0.946
1.026
1.176
1.258
1.192
1.118
1.196
1.192
1.230
1.194
1.024
1.124
1.484
1.280
1.066
1.116
1.310
1.186
1.030
1.090
1.104
0.990
0.896
0.942
1.366
1.324
1.016
1.030
1.138
0.998
0.938
0.944
1.122
0.978
1.036
1.402
1.250
1.042
0.946
1.046
1.464
1.208
0.982
0.960
1.536
1.244
1.228
1.338
1.304
1.054
0.990
1.018
1.086
0.986
0.988
1.040
1.146
1.114
0.962
1.022
1.156
1.192
1.016
1.104
1.192
1.118
0.984
1.042
1.152
1.096
0.986
0.938
1.018
1.140
1.220
1.112
1.082
1.238
1.170
1.210
1.086
1.138
1.244
1.206
1.066
0.996
1.072
1.230
1.226
1.106
0.974
1.196
1.458
1.276
1.116
1.292
1.242
1.118
1.022
1.138
1.214
1.140
1.018
1.032
1.238
1.218
1.064
1.138
1.136
1.116
1.002
0.982
1.018
1.102
1.184
1.078
1.210
1.190
1.134
1.054
1.240
1.126
1.004
1.030
1.130
1.204
1.038
0.974
1.084
1.254
1.048
1.028
1.122
1.162
1.016
1.016
1.008
1.046
0.964
0.992
1.086
1.178
1.118
0.986
0.982
1.020
1.086
1.040
0.946
0.996
1.114
1.168
1.064
1.140
1.198
1.116
0.990
0.952
1.066
1.448
1.168
1.100
1.160
1.332
1.166
1.018
1.104
1.260
1.130
1.046
1.064
1.116
1.010
1.016
1.204
1.172
1.126
0.970
0.892
0.948
1.504
1.288
1.260
1.418
1.368
1.210
1.060
1.058
1.090
1.058
0.954
0.954
1.058
1.248
1.212
1.058
1.122
1.164
1.132
1.042
1.048
1.170
1.164
1.014
1.124
1.238
1.120
0.968
1.026
0.998
0.984
0.896
0.926
0.964
0.956
0.990
1.236
1.150
1.048
0.930
0.990
1.108
1.132
1.074
1.128
1.132
1.146
1.032
1.068
1.064
1.142
1.074
1.136
1.152
1.076
0.978
1.014
1.108
1.038
0.930
0.978
1.156
1.214
1.106
0.996
1.050
1.104
1.148
1.028
1.080
1.170
1.166
1.040
1.000
1.030
1.186
1.030
1.038
1.110
1.106
0.980
0.964
0.976
1.008
0.940
0.932
1.332
1.196
1.084
0.948
0.996
1.244
1.106
1.052
1.172
1.160
1.016
1.014
1.070
1.114
1.048
0.994
1.066
1.266
1.184
1.070
1.144
1.188
1.150
0.996
0.960
0.908
0.882
0.868
1.130
1.604
1.344
1.270
1.260
1.210
1.040
1.032
1.022
1.046
0.998
1.016
1.150
1.198
1.048
1.102
1.118
1.068
0.966
0.988
1.178
1.178
1.024
1.044
1.234
1.204
1.094
0.956
0.988
1.058
1.172
1.070
0.996
1.278
1.306
1.180
1.070
1.098
1.120
1.094
0.986
1.046
1.146
1.150
1.096
0.954
1.008
1.216
1.058
1.042
1.052
1.058
0.982
0.922
1.020
1.230
1.090
0.946
0.966
1.016
1.034
0.944
0.934
1.078
1.306
1.144
1.044
1.190
1.172
1.138
1.040
1.080
1.108
1.088
1.024
1.040
1.086
1.086
1.040
1.032
0.964
1.170
1.392
1.208
1.100
1.146
1.198
1.052
1.028
1.114
1.172
1.090
1.008
1.112
1.168
1.100
0.966
0.968
1.028
1.132
0.996
1.034
1.210
1.208
1.054
1.052
1.102
1.148
1.140
1.034
1.146
1.258
1.156
1.012
1.040
1.096
1.162
1.058
0.978
1.054
1.192
1.166
1.010
1.074
1.104
1.110
0.964
0.976
1.042
1.154
1.110
0.996
1.052
1.110
1.032
0.958
1.010
1.124
1.072
0.978
0.976
1.064
1.096
1.036
1.048
1.106
1.112
0.986
1.022
1.110
1.128
1.010
1.066
1.134
1.094
0.980
1.044
1.100
1.150
1.052
1.000
1.044
1.064
1.028
0.956
1.000
1.082
1.078
0.956
0.986
1.026
1.100
0.960
1.022
1.050
1.016
0.934
1.004
1.106
1.106
1.018
1.018
1.090
1.144
1.102
0.976
1.026
1.088
1.182
1.082
1.046
1.090
1.120
1.046
1.164
1.236
1.088
1.028
1.040
1.038
0.956
1.000
1.034
1.048
0.942
0.964
1.038
1.098
0.998
1.018
1.108
1.176
1.076
1.014
1.070
1.140
1.170
1.034
1.030
1.058
1.088
0.970
1.000
1.092
1.120
1.018
1.010
1.034
1.036
1.026
0.940
0.976
1.128
1.130
1.020
1.010
1.070
1.104
0.986
0.998
1.070
1.164
1.058
1.098
1.130
1.108
0.964
0.950
0.984
1.214
1.038
1.074
1.234
1.190
1.130
0.994
1.000
1.030
1.064
1.058
0.960
1.014
1.106
1.188
1.050
1.072
1.118
1.032
1.018
1.070
1.074
0.980
0.946
0.954
1.186
1.180
1.034
1.128
1.160
1.124
0.974
1.048
1.136
1.114
0.992
0.978
1.026
1.150
1.006
1.050
1.144
1.130
1.000
1.072
1.168
1.160
1.004
0.992
1.038
1.120
0.992
1.014
1.124
1.204
1.046
1.040
1.076
1.098
0.984
1.076
1.064
1.008
0.940
1.016
1.140
1.120
0.964
1.030
1.036
1.062
0.934
0.934
0.984
1.100
1.040
1.116
1.266
1.140
1.028
1.138
1.204
1.112
0.964
1.022
1.104
1.068
0.966
1.042
1.248
1.248
1.048
1.142
1.250
1.180
1.074
1.172
1.182
1.194
1.028
1.032
1.148
1.136
1.014
1.046
1.194
1.148
1.010
0.984
0.996
1.032
0.962
1.036
1.078
1.116
1.012
1.082
1.162
1.108
1.042
0.912
0.920
0.970
1.098
1.028
0.932
1.008
1.086
1.002
1.036
1.054
1.000
0.912
0.994
1.226
1.138
1.010
1.068
1.138
1.106
0.948
0.958
1.016
1.076
0.972
1.064
1.270
1.170
1.008
1.038
1.154
1.176
1.018
1.008
1.070
1.114
1.016
1.076
1.104
1.026
0.922
0.974
1.068
1.082
0.938
0.940
1.020
1.112
1.002
0.978
1.012
1.124
1.026
0.942
1.044
1.228
1.078
1.026
1.112
1.070
0.972
1.046
1.102
1.114
0.976
1.024
1.064
0.968
1.030
1.060
0.992
1.084
1.160
0.974
0.954
1.010
1.074
0.962
0.994
1.044
1.058
0.948
0.976
1.034
1.090
0.978
0.984
1.110
1.164
1.116
1.002
1.116
1.198
1.082
1.012
1.084
1.110
1.090
0.986
1.038
1.134
1.122
0.996
1.012
1.074
1.132
1.056
0.966
1.068
1.212
1.134
0.976
1.000
1.044
1.094
1.026
1.090
1.178
1.098
1.000
1.060
1.132
1.050
0.928
0.978
1.106
1.120
1.042
1.176
1.202
1.102
1.000
1.040
1.060
1.054
1.014
1.200
1.306
1.198
1.020
1.092
1.214
1.182
1.074
1.270
1.262
1.130
1.028
1.124
1.110
0.988
0.986
1.050
1.210
1.072
1.086
1.206
1.204
1.036
1.116
1.190
1.168
1.034
1.048
1.090
1.082
0.972
1.050
1.176
1.108
1.030
1.128
1.200
1.136
1.004
1.042
1.084
1.126
0.996
1.024
1.126
1.190
1.068
1.162
1.164
1.090
1.006
1.088
1.074
1.048
0.964
1.064
1.238
1.190
1.024
1.024
1.040
1.014
0.976
0.984
1.110
1.320
1.170
1.298
1.284
1.192
1.054
1.162
1.120
1.092
1.004
1.048
1.148
1.064
1.016
1.104
1.160
1.094
0.990
1.044
1.102
1.096
0.980
1.046
1.106
1.098
1.032
1.144
1.148
1.000
1.042
1.088
1.076
0.966
1.010
1.196
1.092
0.964
0.960
0.986
1.006
0.902
0.878
0.928
1.422
1.116
0.976
0.982
1.082
1.046
0.942
0.994
1.010
1.064
1.048
0.954
1.004
1.098
1.072
0.968
1.012
1.116
1.020
1.020
1.100
1.158
1.022
1.092
1.196
1.102
0.992
1.070
1.228
1.124
1.020
1.100
1.146
1.092
0.970
1.010
1.092
1.092
0.958
1.024
1.066
1.104
0.990
1.026
1.090
1.180
1.074
1.168
1.152
1.038
1.118
1.158
1.162
1.004
1.008
1.058
1.128
1.112
1.000
1.004
1.112
1.156
1.092
1.220
1.206
1.060
1.142
1.132
1.028
0.970
1.016
1.094
1.052
1.128
1.152
1.092
0.996
1.044
1.134
1.164
1.032
1.054
1.096
1.148
1.032
1.080
1.084
1.044
0.972
1.050
1.172
1.068
0.972
1.014
1.054
1.040
0.946
1.024
1.144
1.204
1.052
1.058
1.112
1.136
1.030
1.036
1.102
1.154
1.016
1.006
1.102
1.158
1.046
1.128
1.148
1.092
1.054
1.078
1.118
1.084
1.012
1.108
1.140
1.126
0.970
1.004
1.044
1.058
0.992
1.086
1.208
1.078
1.144
1.148
1.090
0.986
1.018
1.098
1.120
1.056
1.232
1.224
1.138
0.978
1.098
1.276
1.212
1.098
1.198
1.202
1.068
1.032
1.112
1.182
1.006
1.022
1.102
1.110
0.974
0.964
1.012
1.022
0.996
1.374
1.280
1.106
1.084
1.096
1.090
0.978
1.012
1.160
1.286
1.058
1.096
1.194
1.108
0.976
1.028
1.146
1.172
1.012
1.068
1.150
1.182
1.012
1.104
1.188
1.208
0.990
1.002
0.990
0.980
0.902
0.994
1.404
1.192
1.012
1.026
1.092
1.090
0.972
1.016
1.116
1.194
1.038
1.066
1.146
1.186
1.068
0.976
1.146
1.208
1.126
0.986
1.080
1.166
1.116
0.962
0.980
1.076
1.160
1.028
1.000
1.152
1.198
1.016
1.026
1.072
1.088
0.976
0.978
1.072
1.210
1.116
0.978
1.076
1.214
1.174
1.026
1.020
1.118
1.136
0.980
1.020
1.308
1.150
0.998
1.018
1.060
1.086
0.962
0.956
1.010
1.136
1.008
1.080
1.216
1.108
0.966
1.054
1.234
1.086
1.016
1.154
1.194
1.096
1.024
1.176
1.268
1.148
1.014
1.166
1.174
1.120
0.978
0.998
1.098
1.136
1.090
0.960
1.012
1.224
1.146
1.016
1.026
1.120
1.158
1.006
1.026
1.122
1.204
1.042
1.102
1.182
1.210
1.000
1.032
1.172
1.132
0.978
1.064
1.216
1.162
1.000
1.030
1.142
1.200
1.012
1.064
1.170
1.156
0.998
1.070
1.126
1.146
1.000
1.072
1.138
1.126
0.982
0.970
1.044
1.138
1.012
1.080
1.120
1.118
1.004
1.012
1.146
1.154
1.026
1.162
1.172
1.108
0.956
0.994
1.084
1.164
1.018
1.034
1.234
1.220
1.040
1.152
1.224
1.166
1.024
1.060
1.170
1.154
1.004
1.054
1.210
1.234
1.146
0.994
1.060
1.164
1.092
1.056
1.196
1.204
1.048
1.034
1.084
1.162
1.016
1.062
1.114
1.088
0.994
1.070
1.182
1.146
1.014
1.078
1.158
1.134
0.998
1.064
1.178
1.136
1.030
1.128
1.260
1.170
1.068
1.132
1.138
1.088
1.008
1.126
1.218
1.152
1.010
1.076
1.174
1.254
1.082
1.112
1.222
1.130
1.052
1.208
1.226
1.132
1.028
1.160
1.194
1.040
0.982
0.980
1.016
1.034
0.930
1.068
1.354
1.200
1.108
1.188
1.152
1.028
1.038
1.122
1.220
1.102
1.158
1.204
1.134
1.030
1.100
1.164
1.126
1.014
1.136
1.250
1.180
1.072
1.182
1.194
1.126
1.008
1.044
1.172
1.200
1.080
1.166
1.222
1.136
1.006
1.018
1.110
1.090
0.950
1.060
1.242
1.264
1.114
1.156
1.188
1.150
1.022
1.070
1.166
1.162
1.040
1.124
1.252
1.170
1.018
1.060
1.172
1.092
1.010
1.154
1.192
1.110
0.964
1.018
1.132
1.116
0.978
1.088
1.154
1.134
1.020
1.054
1.202
1.182
1.062
1.140
1.186
1.178
1.062
1.052
1.180
1.254
1.098
1.128
1.130
1.138
0.996
1.038
1.150
1.178
1.056
1.102
1.158
1.148
1.022
1.012
1.058
1.092
0.984
1.050
1.116
1.160
1.058
1.144
1.190
1.190
1.010
1.058
1.154
1.140
1.046
1.154
1.172
1.096
1.060
1.184
1.208
1.110
1.158
1.154
1.088
0.988
0.994
1.100
1.204
1.148
1.036
1.130
1.256
1.190
1.064
1.124
1.188
1.178
1.034
1.104
1.204
1.124
1.024
1.102
1.126
1.024
1.164
1.166
1.076
0.974
1.016
1.114
1.148
1.048
1.142
1.210
1.194
1.050
1.184
1.266
1.218
1.092
1.238
1.194
1.026
0.952
1.042
1.388
1.162
1.072
1.228
1.332
1.172
1.068
1.184
1.216
1.158
1.054
1.142
1.162
1.122
1.038
1.206
1.190
1.106
1.114
1.172
1.164
1.034
1.088
1.256
1.130
0.998
1.076
1.208
1.160
1.010
1.084
1.222
1.178
1.046
1.156
1.138
1.152
1.006
1.050
1.074
0.990
1.010
1.230
1.184
1.058
1.180
1.180
1.116
1.014
1.050
1.172
1.114
1.082
1.242
1.214
1.052
1.186
1.210
1.142
1.038
1.086
1.158
1.050
1.014
1.174
1.174
1.060
1.002
1.050
1.138
1.056
1.100
1.212
1.182
1.028
1.058
1.136
1.108
1.012
1.020
1.094
1.150
1.020
1.024
1.128
1.186
1.010
0.998
1.070
1.258
1.116
1.224
1.224
1.178
1.060
1.186
1.178
1.130
1.020
1.090
1.216
1.186
1.052
1.176
1.216
1.160
1.006
1.066
1.174
1.178
1.060
1.044
1.146
1.174
1.066
1.170
1.234
1.128
1.068
1.018
0.984
0.938
1.158
1.458
1.234
1.266
1.316
1.136
1.108
1.124
1.132
1.042
1.156
1.164
1.102
1.214
1.196
1.132
1.012
1.038
1.164
1.134
1.054
1.142
1.152
0.998
1.028
1.178
1.192
1.062
1.034
1.150
1.222
1.048
1.066
1.234
1.210
1.124
1.014
1.076
1.228
1.176
1.080
1.164
1.190
1.098
0.988
1.084
1.246
1.200
1.078
1.138
1.126
1.026
1.028
1.060
1.118
1.028
1.014
1.284
1.324
1.152
1.066
1.114
1.124
1.008
1.046
1.156
1.122
1.006
1.124
1.200
1.120
1.042
1.110
1.306
1.178
1.108
1.274
1.252
1.088
1.080
1.156
1.250
1.108
1.184
1.208
1.222
1.112
1.200
1.254
1.158
1.030
1.090
1.128
1.056
0.980
1.072
1.318
1.248
1.106
1.164
1.130
1.048
1.038
1.114
1.180
1.044
1.168
1.242
1.136
1.032
1.082
1.108
1.020
1.060
1.156
1.132
1.006
1.040
1.144
1.102
1.014
1.056
1.186
1.184
1.096
1.094
1.200
1.196
1.130
1.504
1.350
1.148
1.284
1.266
1.134
1.168
1.154
1.106
0.962
1.022
1.172
1.180
1.052
1.088
1.222
1.146
1.074
1.158
1.222
1.102
1.118
1.130
1.114
0.994
0.998
1.164
1.170
1.054
1.144
1.246
1.170
1.034
1.072
1.192
1.230
1.102
1.292
1.250
1.110
1.178
1.188
1.160
1.024
1.098
1.182
1.166
1.008
1.050
1.196
1.136
1.030
1.078
1.272
1.216
1.044
1.096
1.232
1.254
1.096
1.088
1.222
1.226
1.088
1.086
1.146
1.106
0.988
1.070
1.214
1.228
1.070
1.052
1.098
1.084
0.962
0.992
1.098
1.170
1.030
1.066
1.158
1.182
1.000
1.030
1.098
1.138
1.018
1.160
1.292
1.168
1.108
1.238
1.222
1.112
1.118
1.172
1.156
1.016
0.994
1.124
1.258
1.138
1.030
1.162
1.252
1.158
1.020
1.034
1.168
1.214
1.046
1.104
1.150
1.176
1.030
1.054
1.186
1.048
1.056
1.174
1.292
1.078
1.062
1.218
1.234
1.032
1.158
1.202
1.214
1.066
1.108
1.254
1.192
1.030
1.080
1.140
1.170
1.036
1.142
1.230
1.132
1.000
1.112
1.198
1.096
0.976
1.058
1.214
1.100
0.998
1.152
1.194
1.026
0.998
1.148
1.184
1.030
1.032
1.240
1.244
1.082
1.208
1.172
1.010
1.032
1.100
1.162
1.050
1.078
1.226
1.250
1.050
1.038
1.174
1.228
1.084
1.098
1.254
1.176
0.972
1.052
1.326
1.210
1.072
1.310
1.300
1.132
1.040
1.124
1.174
0.996
1.006
1.134
1.160
1.014
1.038
1.240
1.192
1.042
1.072
1.206
1.202
1.028
1.048
1.208
1.220
1.050
1.106
1.206
1.078
0.974
1.022
1.164
1.076
0.984
1.196
1.244
1.090
1.070
1.172
1.146
1.022
1.046
1.270
1.250
1.080
1.140
1.266
1.282
1.120
1.212
1.276
1.164
1.010
1.106
1.192
1.160
0.998
1.022
1.164
1.290
1.192
1.436
1.330
1.238
1.100
1.148
1.158
1.066
0.950
1.028
1.414
1.218
1.078
1.040
1.176
1.174
1.096
1.086
1.114
1.148
1.062
1.050
1.176
1.264
1.112
1.236
1.218
1.052
1.100
1.144
1.222
1.072
1.096
1.278
1.220
1.084
1.192
1.172
1.104
1.044
1.290
1.224
1.098
1.234
1.214
1.168
1.058
1.246
1.254
1.200
1.128
1.204
1.164
1.056
1.044
1.124
1.132
1.026
1.142
1.104
0.986
1.122
1.384
1.182
1.254
1.266
1.138
1.236
1.184
1.058
1.160
1.222
1.166
1.064
1.224
1.316
1.252
1.138
1.320
1.282
1.174
1.026
1.104
1.336
1.208
1.086
1.096
1.136
1.046
0.998
1.094
1.190
1.070
1.048
1.072
1.056
0.966
1.014
1.054
0.996
1.158
1.198
1.142
1.032
1.084
1.154
1.048
1.156
1.230
1.216
1.036
1.050
1.202
1.288
1.168
1.232
1.246
1.142
1.084
1.156
1.172
1.096
1.064
1.148
1.236
1.074
1.106
1.160
1.108
1.098
1.244
1.240
1.126
1.116
1.182
1.156
1.028
1.126
1.176
1.112
1.034
1.174
1.256
1.162
0.996
0.906
0.870
0.828
0.804
0.790
0.782
0.776
0.790
0.796
0.786
0.780
0.770
0.764
0.754
0.746
0.740
0.724
0.722
0.718
0.714
0.696
0.702
0.698
0.704
0.712
0.738
0.854
1.296
1.288
1.316
1.164
1.260
1.274
1.232
1.064
1.106
1.430
1.238
1.308
1.244
0.960
0.830
0.850
0.864
0.900
1.350
1.156
1.130
0.964
0.852
0.836
0.810
0.792
0.780
0.760
0.744
0.730
0.734
0.734
0.742
0.738
0.738
0.748
0.752
0.760
0.764
0.762
0.782
0.814
0.844
0.866
0.820
0.864
0.968
1.226
1.204
1.176
1.342
1.332
1.282
1.248
1.134
1.246
1.378
1.240
1.122
1.376
1.306
1.130
1.168
1.308
1.238
1.302
1.056
1.140
1.370
1.234
1.118
1.280
1.296
1.224
1.222
1.290
1.320
1.202
1.256
1.324
1.242
1.196
1.316
1.242
1.136
1.194
1.332
1.238
1.470
1.430
1.320
1.260
1.336
1.312
1.230
1.274
1.344
1.242
1.238
1.162
1.234
1.258
1.470
1.452
1.312
1.220
1.260
1.206
1.106
1.194
1.296
1.240
1.134
1.156
1.204
1.208
1.162
1.314
1.278
1.150
1.168
1.124
1.160
1.072
1.264
1.260
1.168
1.016
1.090
1.156
1.182
1.116
1.246
1.278
1.164
1.118
1.224
1.282
1.232
1.196
1.230
1.202
1.090
1.128
1.366
1.254
1.206
1.280
1.238
1.082
1.120
1.226
1.264
1.170
1.230
1.224
1.222
1.132
1.266
1.226
1.146
1.048
1.158
1.262
1.180
1.318
1.246
1.266
1.068
0.842
0.760
0.738
0.728
0.874
1.292
1.102
1.042
0.844
0.802
0.782
0.746
0.726
0.700
0.732
0.804
0.830
0.810
0.808
0.820
0.798
0.776
0.766
0.768
0.762
0.754
0.746
0.728
0.704
0.694
0.688
0.682
0.682
0.692
0.694
0.738
0.746
0.768
0.768
0.800
0.782
0.820
0.794
0.784
0.760
0.734
0.726
0.718
0.710
0.708
0.706
0.702
0.710
0.726
0.764
0.782
0.778
0.754
0.740
0.732
0.702
0.694
0.672
0.672
0.662
0.654
0.646
0.642
0.634
0.636
0.628
0.628
0.626
0.630
0.636
0.648
0.660
0.684
0.714
0.726
0.732
0.758
0.818
0.918
1.110
1.152
0.992
1.080
1.178
1.180
0.980
1.044
1.490
1.306
1.082
1.068
1.196
1.166
1.166
1.308
1.334
1.142
1.256
1.244
1.168
1.254
1.418
1.326
1.174
1.198
1.304
1.158
1.192
1.444
1.370
1.220
1.338
1.238
1.036
1.124
1.148
1.166
1.040
1.452
1.344
1.160
1.154
1.318
1.268
1.146
1.420
1.298
1.232
1.124
1.246
1.262
1.112
1.032
0.994
1.012
0.936
1.118
1.228
1.110
1.016
1.286
1.266
1.186
1.278
1.280
1.176
1.024
1.056
1.406
1.224
1.064
1.354
1.280
1.188
1.046
1.304
1.236
1.036
1.378
1.322
1.250
1.086
1.090
1.288
1.162
1.266
1.304
1.290
1.134
1.022
1.152
1.264
1.104
1.220
1.266
1.182
1.102
1.146
1.234
1.116
1.018
1.098
1.204
1.126
0.958
1.132
1.366
1.252
1.078
1.076
1.198
1.164
1.020
1.108
1.238
1.114
0.990
1.060
1.152
1.058
0.958
1.152
1.272
1.126
1.022
1.086
1.226
1.040
0.984
1.196
1.254
1.052
1.242
1.096
1.074
1.220
1.284
1.070
1.214
1.252
1.140
0.996
1.216
1.434
1.318
1.174
1.266
1.212
1.126
1.012
1.084
1.240
1.148
1.028
1.254
1.282
1.228
1.124
1.204
1.192
1.076
0.962
1.032
1.368
1.130
1.124
1.208
1.208
1.012
1.006
1.198
1.292
1.094
1.246
1.228
1.062
1.056
1.230
1.176
1.122
0.978
1.052
1.298
1.132
1.074
1.288
1.322
1.170
1.072
1.144
1.220
1.200
1.038
1.068
1.202
1.164
1.044
1.382
1.290
1.206
1.014
1.188
1.234
1.164
1.026
1.156
1.156
1.124
0.986
0.952
1.028
1.150
0.972
1.050
1.190
1.108
0.980
1.022
1.184
1.124
0.970
1.110
1.280
1.170
1.064
1.202
1.248
1.130
1.066
1.262
1.212
1.154
0.996
1.166
1.382
1.240
1.106
1.192
1.212
1.112
1.080
1.204
1.238
1.072
1.120
1.252
1.174
1.062
1.188
1.196
1.034
1.070
1.222
1.226
1.068
1.086
1.236
1.194
1.026
1.084
1.272
1.204
1.032
1.148
1.260
1.154
1.076
1.256
1.236
1.118
0.962
1.020
1.310
1.100
1.072
1.252
1.204
1.050
1.178
1.206
1.080
1.008
1.186
1.174
1.026
1.032
1.262
1.196
1.012
1.092
1.242
1.230
1.152
1.258
1.244
1.152
1.028
1.020
1.088
1.056
0.972
1.058
1.196
1.182
1.058
1.140
1.192
1.156
1.046
1.118
1.202
1.038
0.996
1.064
1.168
1.022
1.016
1.102
1.158
1.046
1.150
1.224
1.164
1.018
1.152
1.194
1.106
0.956
0.982
1.252
1.144
1.098
1.250
1.222
1.032
1.032
1.114
1.118
1.018
1.218
1.274
1.110
1.146
1.240
1.166
1.000
1.018
1.118
1.126
0.994
1.172
1.290
1.206
1.028
1.066
1.160
1.196
1.034
1.156
1.198
1.126
1.042
1.148
1.226
1.080
1.150
1.236
1.122
0.994
1.032
1.122
1.092
1.010
1.270
1.228
1.068
1.048
1.118
1.160
1.030
1.106
1.290
1.162
1.056
1.080
1.160
0.984
0.996
1.198
1.142
1.018
1.096
1.152
0.982
1.040
1.180
1.178
1.074
1.040
1.128
1.158
1.024
1.020
1.164
1.116
1.014
1.074
1.250
1.104
1.014
1.048
1.216
1.144
0.986
0.980
1.096
1.038
1.204
1.302
1.162
1.084
1.124
1.170
1.108
1.004
1.110
1.234
1.074
1.064
1.010
0.946
0.876
0.902
1.418
1.204
1.090
1.174
1.192
1.120
0.970
1.012
1.120
1.112
0.984
1.178
1.224
1.178
1.050
1.170
1.202
1.102
0.966
0.882
0.856
0.818
0.796
0.794
0.812
0.818
0.804
0.804
0.798
0.778
0.742
0.762
0.734
0.736
0.720
0.714
0.708
0.688
0.712
0.706
0.722
0.744
0.794
0.846
0.908
0.868
0.920
1.052
1.116
1.082
0.972
1.162
1.408
1.318
1.158
1.234
1.300
1.144
1.068
1.238
1.256
1.092
1.160
1.216
1.244
1.032
1.288
1.284
1.210
1.012
1.146
1.348
1.176
1.242
1.294
1.178
1.196
1.246
1.228
1.138
1.038
1.232
1.356
1.256
1.222
1.402
1.234
1.162
1.250
1.262
1.220
1.090
1.282
1.268
1.228
1.098
1.130
1.160
1.124
0.986
1.008
1.166
1.180
1.050
1.238
1.248
1.174
1.060
1.166
1.206
1.132
0.986
1.126
1.328
1.208
1.060
1.208
1.302
1.116
1.096
1.230
1.264
1.180
1.296
1.254
1.140
1.268
1.300
1.164
1.034
1.178
1.204
1.098
1.032
1.118
1.206
1.084
1.044
1.156
1.226
1.138
1.056
1.138
1.266
1.144
1.226
1.276
1.162
1.098
1.210
1.208
1.064
1.122
1.122
1.180
1.164
1.170
1.134
1.076
1.186
1.294
1.076
0.998
1.188
1.226
1.272
1.108
1.184
1.240
1.192
1.018
1.062
1.228
1.142
1.042
1.222
1.200
1.072
1.118
1.172
1.164
1.010
1.098
1.216
1.116
1.034
1.136
1.176
1.078
1.126
1.238
1.196
1.058
1.160
1.186
1.170
0.992
0.974
0.988
1.350
1.132
1.320
1.310
1.240
1.168
1.176
1.168
1.046
1.144
1.214
1.208
1.044
1.214
1.168
1.188
1.086
1.152
1.178
1.156
1.148
1.224
1.202
1.048
1.128
1.222
1.198
1.010
1.052
1.180
1.166
1.000
1.142
1.324
1.158
1.054
1.154
1.192
1.148
0.996
1.072
1.276
1.148
1.104
1.220
1.190
1.064
1.156
1.168
1.106
1.006
1.102
1.196
1.144
1.100
1.206
1.188
1.064
1.112
1.150
1.084
0.974
1.074
1.246
1.124
1.040
1.126
1.192
1.036
1.094
1.164
1.172
1.026
1.108
1.206
1.170
1.082
1.204
1.216
1.092
1.086
1.182
1.212
1.060
1.134
1.274
1.160
1.004
1.110
1.280
1.180
1.030
1.166
1.176
1.068
0.988
1.156
1.286
1.126
1.130
1.318
1.212
1.116
1.142
1.128
1.062
0.980
1.056
1.224
1.122
1.014
1.102
1.182
1.166
1.050
1.128
1.180
1.104
1.056
1.146
1.188
1.056
1.120
1.198
1.118
0.994
1.038
1.106
1.134
0.994
1.010
1.192
1.190
1.028
1.066
1.174
1.154
1.046
1.158
1.236
1.126
1.034
1.164
1.238
1.134
1.050
1.128
1.156
1.064
1.152
1.184
1.168
0.994
0.972
1.010
1.054
0.954
1.318
1.308
1.150
1.174
1.192
1.130
1.030
1.022
1.130
1.144
1.036
0.974
1.046
1.126
1.002
1.040
1.206
1.168
1.046
1.102
1.184
1.110
1.014
1.102
1.196
1.206
1.028
0.992
1.022
1.110
0.996
1.092
1.216
1.186
1.042
1.104
1.120
1.110
1.056
1.184
1.178
1.096
1.086
1.110
1.170
1.038
0.976
1.120
1.246
1.106
1.200
1.256
1.150
0.998
1.058
1.170
1.250
1.022
1.100
1.402
1.198
1.122
1.178
1.172
1.042
1.124
1.126
1.086
0.982
1.020
1.074
0.982
1.138
1.392
1.190
1.118
1.176
1.184
1.050
1.122
1.174
1.144
1.072
1.162
1.132
1.028
0.984
1.086
1.184
1.102
0.986
1.146
1.212
1.098
0.986
1.000
1.082
1.188
1.042
1.146
0.996
0.906
0.842
0.810
0.808
0.788
0.802
0.834
0.802
0.792
0.776
0.764
0.750
0.740
0.736
0.728
0.730
0.714
0.706
0.698
0.688
0.672
0.668
0.670
0.666
0.670
0.666
0.666
0.684
0.682
0.690
0.698
0.704
0.724
0.740
0.786
0.908
0.862
0.952
1.082
1.148
1.102
1.084
0.972
1.098
1.390
1.312
1.160
1.264
1.260
1.132
1.182
1.508
1.278
1.182
1.048
1.344
1.388
1.304
1.150
1.280
1.244
1.172
1.036
1.400
1.222
1.182
1.064
1.120
1.200
1.288
1.078
1.296
1.242
1.196
1.088
1.312
1.334
1.144
1.194
1.208
1.150
1.086
1.270
1.236
1.114
1.020
1.062
1.170
1.150
1.130
1.298
1.186
1.104
0.996
1.066
1.228
1.138
1.030
1.270
1.320
1.232
1.148
1.226
1.272
1.190
1.050
1.098
1.272
1.230
1.076
1.188
1.278
1.212
1.096
1.350
1.232
1.194
1.034
1.092
1.164
1.184
1.018
1.122
1.256
1.176
1.112
1.180
1.230
1.154
1.028
1.052
1.186
1.254
1.138
1.354
1.194
1.088
1.198
1.222
1.132
1.036
1.192
1.232
1.182
1.058
1.072
1.208
1.188
1.110
1.162
1.334
1.056
0.878
0.840
0.884
0.928
0.962
0.952
1.598
1.096
0.942
0.858
0.808
0.788
0.768
0.734
0.708
0.724
0.718
0.722
0.730
0.742
0.742
0.768
0.798
0.870
1.098
1.246
1.254
1.290
1.262
1.136
1.422
1.316
1.244
1.172
1.024
1.466
1.710
1.508
1.338
1.390
1.312
1.162
1.092
1.420
1.216
1.010
1.100
1.406
1.222
1.020
1.378
1.248
1.170
1.160
1.380
1.196
1.034
1.426
1.312
1.280
1.196
1.420
1.336
1.214
1.222
1.174
1.032
1.062
1.394
1.182
1.002
1.046
1.190
1.168
0.980
1.246
1.398
1.338
1.154
0.976
1.098
1.440
1.256
1.256
1.294
1.220
1.058
1.080
1.366
1.296
1.130
1.222
1.388
1.286
1.140
1.268
1.326
1.202
1.100
1.452
1.344
1.238
1.450
1.314
1.144
1.086
1.274
1.236
1.072
1.006
1.220
1.284
1.116
1.124
1.166
1.124
1.036
1.138
1.278
1.220
1.042
1.220
1.250
1.102
1.138
1.196
1.216
1.180
1.056
1.116
1.184
1.172
1.044
1.156
1.448
1.230
1.098
1.310
1.270
1.068
1.182
1.144
1.022
1.064
1.456
1.340
1.134
1.032
1.100
1.032
1.382
1.442
1.302
1.186
1.248
1.170
1.108
1.346
1.320
1.136
1.096
1.160
1.194
1.040
1.142
1.180
1.162
1.026
1.204
1.432
1.330
1.176
1.248
1.132
0.960
0.890
0.934
1.642
1.356
1.548
1.358
1.112
1.050
1.294
1.098
1.356
1.314
1.172
1.108
1.158
1.128
1.000
0.960
1.026
1.380
1.276
1.100
1.342
1.250
1.158
1.044
1.454
1.260
1.250
1.170
1.292
1.354
1.324
1.200
1.126
1.350
1.350
1.314
1.230
1.280
1.236
1.128
0.998
0.984
1.460
1.234
1.026
0.988
1.132
1.182
1.080
1.276
1.248
1.048
1.004
1.154
1.146
0.974
1.028
1.180
1.150
1.032
1.104
1.154
1.084
1.012
1.358
1.342
1.198
1.026
1.106
1.280
1.336
1.230
1.220
1.316
1.384
1.314
1.198
1.300
1.490
1.468
1.430
1.418
1.332
1.476
1.344
1.222
1.488
1.252
1.216
1.366
1.254
1.106
0.930
0.936
1.032
1.330
1.018
1.034
1.162
1.088
0.974
1.024
1.098
0.996
0.984
1.076
1.154
1.210
1.236
1.158
1.140
1.188
1.198
1.212
1.302
1.182
1.098
0.950
0.978
1.558
1.428
1.262
1.356
1.222
0.986
0.984
1.000
1.032
0.946
0.934
0.940
1.014
1.128
1.052
1.104
1.352
1.216
1.170
1.226
1.202
1.104
1.222
1.218
1.114
1.066
1.160
1.158
1.008
0.986
1.010
1.162
0.986
0.946
1.046
1.186
1.022
0.950
1.050
1.444
1.112
0.988
1.072
1.508
1.236
1.034
1.160
1.510
1.264
1.044
1.116
1.528
1.372
1.322
1.374
1.290
1.180
1.112
1.062
0.996
0.942
0.998
0.962
0.888
0.894
0.880
0.922
1.508
1.286
1.136
0.916
0.862
0.826
0.816
0.800
0.830
1.576
1.322
1.132
1.088
1.058
1.002
0.916
0.950
1.514
1.352
1.294
1.400
1.444
1.418
1.386
1.394
1.358
1.248
1.334
1.352
1.270
1.282
1.494
1.278
1.252
1.476
1.324
1.176
1.428
1.448
1.238
1.218
1.246
1.212
1.116
1.158
1.198
1.176
1.404
1.380
1.262
1.382
1.142
1.264
1.494
1.184
1.162
1.446
1.274
1.130
1.080
1.046
1.338
1.402
1.342
1.204
1.360
1.188
1.140
1.214
1.180
1.098
1.022
0.980
0.996
0.964
0.922
0.938
1.046
1.216
1.010
0.948
0.986
1.228
1.086
0.982
0.920
0.912
1.480
1.192
1.170
1.208
1.412
1.168
1.072
1.250
1.296
1.136
1.042
1.438
1.224
1.174
1.182
1.208
1.092
1.272
1.128
1.058
1.120
1.154
1.008
1.086
1.328
1.018
0.918
0.892
0.960
1.490
1.234
1.298
1.232
1.088
1.064
1.246
1.152
1.138
1.218
1.164
1.170
1.288
1.160
1.138
1.226
1.162
1.062
1.204
1.132
1.064
0.938
0.932
1.568
1.342
1.172
1.184
1.168
1.170
1.070
1.210
1.098
1.092
1.112
1.008
0.966
1.444
1.306
1.228
1.384
1.204
0.990
1.022
1.282
1.134
1.034
1.156
1.360
1.006
0.920
0.932
1.014
1.074
0.948
0.902
0.922
1.466
1.056
0.952
1.064
1.072
0.966
1.070
1.312
0.990
0.904
0.920
1.044
1.400
1.036
1.144
1.358
1.196
0.992
1.154
1.380
1.210
1.002
1.484
1.536
1.094
1.006
1.486
1.398
1.262
1.344
1.376
1.114
0.974
1.110
1.284
1.134
1.018
1.078
1.042
0.956
0.926
1.004
1.398
1.218
1.112
1.168
1.244
1.154
1.134
1.190
1.178
1.132
1.128
1.016
0.974
0.948
1.172
1.176
1.002
1.450
1.246
0.976
0.938
1.070
1.262
0.964
0.972
1.428
1.148
0.982
1.168
1.324
1.142
1.178
1.256
1.170
1.126
1.236
1.090
1.042
1.164
1.170
1.028
1.106
1.370
1.126
0.986
1.072
1.320
1.202
0.996
0.946
1.072
1.532
1.158
1.146
1.250
1.262
1.010
0.944
1.004
1.446
1.110
1.136
1.284
1.396
1.174
1.144
1.142
1.442
1.186
1.278
1.392
1.296
1.262
1.432
1.340
1.294
1.400
1.278
1.388
1.320
1.248
1.410
1.334
1.190
1.252
1.244
1.194
0.954
0.874
0.862
0.854
0.866
0.958
1.718
1.296
1.428
1.296
1.098
0.976
1.036
1.130
1.012
0.942
1.084
1.222
1.134
0.968
1.096
1.414
1.276
1.242
1.374
1.336
1.306
1.412
1.342
1.298
1.370
1.320
1.320
1.334
1.224
1.320
1.322
1.208
1.268
1.246
1.086
1.244
1.252
1.152
1.116
1.224
1.202
1.054
0.944
0.996
1.268
1.178
1.006
1.038
1.130
1.014
0.904
0.888
0.980
1.394
1.154
1.250
1.208
1.056
1.018
1.196
1.222
1.066
1.106
1.306
1.228
1.248
1.246
1.208
1.256
1.270
1.338
1.270
1.252
1.324
1.268
1.304
1.202
1.316
1.174
1.276
1.300
1.090
1.206
1.230
1.102
1.000
1.026
1.158
1.004
0.984
0.994
0.974
0.972
0.942
0.954
1.006
1.070
1.052
1.052
1.080
0.990
0.972
0.946
0.912
0.926
0.926
0.942
0.946
0.956
1.012
1.040
0.926
0.878
0.876
0.870
0.842
0.826
0.832
0.834
0.838
0.838
0.840
0.880
0.990
1.258
0.982
0.936
0.930
0.964
0.922
0.892
0.914
0.972
1.018
0.944
0.926
0.928
0.976
0.960
0.948
0.972
1.084
1.266
1.122
1.092
1.146
1.136
1.094
1.106
1.134
1.062
1.086
1.484
1.280
1.172
1.256
1.230
1.112
1.066
1.030
1.096
1.042
1.026
1.098
1.126
1.000
0.932
0.984
1.032
1.014
0.938
0.942
0.986
1.080
1.048
0.918
0.874
0.850
0.840
0.854
0.952
1.530
1.202
1.052
1.036
1.042
1.000
0.964
0.926
1.010
1.294
1.092
0.918
0.910
0.930
1.004
1.034
0.946
0.978
1.030
1.290
1.016
0.928
0.972
1.354
1.208
1.162
1.266
1.464
1.314
1.252
1.218
1.208
1.330
1.234
1.196
1.230
1.162
1.158
1.294
1.174
1.132
1.134
1.106
1.016
1.034
1.100
1.022
0.950
0.942
0.968
1.040
1.004
0.932
0.936
0.978
1.126
1.026
0.942
0.938
1.028
1.128
0.990
0.908
0.888
0.900
0.996
1.588
1.456
1.298
1.274
1.300
1.066
1.082
1.450
1.310
1.208
1.352
1.302
1.228
1.282
1.264
1.196
1.242
1.270
1.194
1.026
1.080
1.446
1.306
1.206
1.246
1.308
1.208
1.110
1.284
1.174
1.096
1.120
1.098
1.006
1.134
1.280
1.070
0.998
1.124
1.170
0.966
0.914
0.906
0.970
1.136
1.464
1.268
1.080
1.006
1.074
1.250
1.036
0.996
1.054
1.274
1.194
1.056
1.006
1.102
1.246
1.100
0.964
1.066
1.214
1.238
0.980
0.922
1.216
1.668
1.392
1.454
1.546
1.326
1.398
1.292
1.270
1.182
1.074
1.166
1.274
1.150
1.328
1.336
1.158
1.034
1.324
1.286
1.128
1.076
1.368
1.196
1.052
1.076
1.172
1.208
0.992
1.036
1.232
1.170
1.178
1.250
1.262
1.278
1.238
1.250
1.332
1.292
1.250
1.368
1.256
1.168
1.168
1.160
1.010
1.138
1.350
1.182
1.088
1.308
1.210
1.142
1.078
1.098
1.080
0.974
1.024
1.102
1.084
0.962
0.952
1.200
1.300
1.158
0.982
1.050
1.058
0.986
0.928
0.948
0.938
0.894
0.848
0.820
0.816
0.806
0.790
0.782
0.762
0.770
0.760
0.758
0.756
0.742
0.730
0.716
0.732
0.716
0.708
0.704
0.708
0.706
0.722
0.752
0.812
0.894
0.932
0.952
0.886
0.946
1.074
1.214
1.206
1.152
1.360
1.368
1.534
1.266
1.410
1.354
1.328
1.242
1.402
1.308
1.194
1.096
1.216
1.244
1.282
1.114
1.066
1.154
1.252
1.098
1.344
1.440
1.268
1.226
1.220
1.230
1.056
1.166
1.424
1.196
1.118
1.148
1.214
1.086
1.106
1.108
1.200
1.118
1.162
1.310
1.242
1.100
1.256
1.286
1.238
1.128
1.176
1.304
1.186
1.128
1.226
1.280
1.122
1.072
1.098
1.358
1.246
1.174
1.188
1.182
1.134
1.018
1.020
1.020
1.224
1.048
1.132
1.144
1.166
1.070
1.160
1.214
1.094
1.050
1.162
1.306
1.198
1.226
1.318
1.212
1.244
1.238
1.198
1.308
1.170
1.100
1.262
1.210
1.126
0.984
1.082
1.372
1.176
1.066
1.082
1.056
0.992
0.900
0.890
0.922
1.038
1.078
1.076
0.994
1.104
1.228
1.160
1.014
1.032
1.140
1.348
1.092
1.198
1.260
1.234
1.052
1.084
1.314
1.200
1.026
1.104
1.172
1.144
1.044
1.158
1.328
1.228
1.188
1.346
1.342
1.182
1.302
1.226
1.140
1.016
1.144
1.308
1.280
0.972
0.958
1.130
1.426
1.174
1.324
1.270
1.134
1.090
1.102
1.016
0.970
1.190
1.316
1.234
1.266
1.256
1.128
0.956
0.942
1.470
1.178
1.252
1.332
1.250
1.160
1.236
1.222
1.090
0.998
1.076
1.216
1.198
1.076
0.974
1.100
1.366
1.234
1.082
1.212
1.246
1.236
1.046
0.960
0.942
0.938
1.654
1.482
1.292
1.328
1.356
1.160
1.226
1.160
1.158
0.996
1.034
1.136
1.236
1.128
1.084
1.266
1.282
1.088
1.062
1.136
1.322
1.246
1.124
1.076
1.152
1.188
1.284
1.172
1.152
1.376
1.254
1.204
1.190
1.232
1.280
1.188
1.182
1.222
1.292
1.170
1.094
1.198
1.278
1.302
1.136
1.246
1.332
1.352
1.240
1.256
1.160
1.026
1.066
1.518
1.276
1.260
1.370
1.344
1.176
1.080
1.106
1.104
1.040
0.946
0.970
1.168
1.158
1.118
1.352
1.270
1.114
1.020
1.098
1.320
1.188
1.072
1.118
1.338
1.210
1.034
1.110
1.274
1.286
1.174
1.292
1.328
1.288
1.348
1.206
1.058
1.190
1.340
1.236
1.086
1.218
1.314
1.174
1.028
1.126
1.176
1.122
1.028
1.136
1.202
1.184
1.052
1.010
1.114
1.436
1.196
1.182
1.094
1.040
1.080
1.460
1.452
1.370
1.192
1.254
1.214
1.022
1.054
1.312
1.178
1.022
1.220
1.272
1.104
1.026
1.314
1.302
1.040
1.370
1.224
1.156
1.210
1.272
1.152
1.048
1.146
1.190
1.116
1.034
1.218
1.162
1.070
0.992
1.124
1.254
1.124
1.098
1.270
1.178
1.068
1.070
1.078
1.064
0.994
1.050
1.152
1.128
1.016
1.096
1.308
1.252
1.176
1.252
1.324
1.270
1.266
1.278
1.212
1.038
1.270
1.254
1.122
1.026
1.100
1.342
1.184
1.068
1.130
1.176
1.080
1.080
1.110
1.102
0.966
1.128
1.264
1.112
1.266
1.346
1.174
1.168
1.406
1.182
1.162
1.326
1.254
1.120
1.226
1.250
1.064
1.014
1.088
1.220
1.064
1.072
1.310
1.248
1.138
1.068
1.192
1.348
1.200
1.292
1.300
1.134
1.168
1.156
1.068
0.926
0.938
1.036
1.050
0.910
0.872
0.908
1.062
0.946
0.866
0.820
0.798
0.766
0.764
0.754
0.758
0.768
0.796
0.818
0.792
0.832
0.888
0.928
1.008
1.078
1.046
1.160
1.160
1.412
1.336
1.134
1.366
1.426
1.270
1.186
1.484
1.344
1.146
1.224
1.406
1.246
1.152
1.262
1.250
1.084
1.128
1.134
1.274
1.022
1.178
1.422
1.294
1.116
1.070
1.420
1.248
1.112
1.324
1.288
1.290
1.192
1.214
1.196
1.022
0.952
1.018
1.214
1.064
0.932
0.954
1.208
1.324
1.138
1.072
1.180
1.178
1.040
0.966
1.230
1.492
1.288
1.132
1.106
1.200
1.178
1.152
1.038
1.454
1.362
1.288
1.164
1.118
1.152
1.200
1.118
1.000
1.094
1.194
1.082
0.974
1.044
1.196
1.136
1.030
1.056
1.064
1.088
1.020
1.084
1.354
1.220
1.086
1.044
1.192
1.296
1.316
1.148
1.234
1.384
1.258
1.240
1.496
1.406
1.216
1.140
1.330
1.346
1.202
1.216
1.324
1.208
1.084
1.068
1.090
1.154
1.038
1.100
1.492
1.240
1.092
1.034
1.058
1.222
1.104
1.172
1.038
1.116
1.152
1.080
0.996
1.008
1.128
1.260
1.282
1.128
1.150
1.268
1.224
1.072
1.218
1.168
1.280
1.060
1.036
1.070
1.196
1.138
1.408
1.302
1.062
1.064
1.160
1.288
1.114
1.064
1.396
1.264
1.106
0.964
1.014
1.146
1.198
1.156
1.090
1.226
1.198
1.124
1.022
0.990
1.126
1.274
1.104
1.064
1.312
1.184
1.038
1.186
1.314
1.212
1.132
1.226
1.320
1.136
1.024
1.174
1.326
1.204
1.054
1.310
1.278
1.190
1.042
1.084
1.174
1.172
1.176
1.042
1.042
1.422
1.178
1.114
1.148
1.124
1.030
0.926
0.922
1.044
1.472
1.196
1.064
1.060
1.168
0.976
0.900
0.926
1.326
1.242
1.174
1.178
1.170
1.118
1.160
1.160
1.156
1.010
1.074
1.316
1.108
0.966
1.040
1.112
1.210
1.038
1.176
1.276
1.126
1.004
1.164
1.166
1.162
1.158
1.436
1.234
1.084
1.068
1.156
1.174
1.030
1.142
1.242
1.236
1.048
1.060
1.146
1.238
1.046
1.038
1.198
1.252
1.066
1.128
1.100
1.118
0.986
1.000
1.096
1.210
1.140
1.014
1.026
1.224
1.290
1.156
0.988
1.066
1.384
1.196
1.164
1.322
1.320
1.266
1.224
1.238
1.250
1.226
1.060
1.136
1.052
0.970
0.964
1.470
1.286
1.180
1.248
1.170
1.098
0.994
1.052
1.198
1.138
1.034
1.138
1.214
1.032
1.102
1.232
1.224
1.058
1.144
1.172
1.190
1.086
1.340
1.354
1.314
1.130
1.132
1.238
1.210
1.152
1.060
1.318
1.290
1.168
1.074
1.144
1.236
1.220
1.158
1.078
1.048
1.236
1.284
1.230
1.092
1.116
1.198
1.150
1.048
1.032
1.164
1.350
1.144
1.168
1.088
1.012
1.078
1.422
1.226
1.152
1.264
1.276
1.172
1.028
1.080
1.114
1.046
0.918
0.960
1.018
1.078
1.012
1.344
1.294
1.144
1.052
1.012
1.128
1.322
1.106
1.416
1.312
1.170
1.006
1.078
1.352
1.258
1.210
1.236
1.250
1.088
1.078
1.074
1.068
0.962
0.950
1.086
1.228
1.030
1.026
1.118
1.100
1.014
1.098
1.212
1.082
1.020
1.130
1.238
1.190
1.040
1.018
1.172
1.284
1.082
1.008
1.054
1.374
1.254
1.114
1.122
1.216
1.226
1.076
1.276
1.258
1.202
1.114
1.118
1.192
1.118
1.024
1.108
1.302
1.280
1.162
1.116
1.190
1.180
1.018
1.070
1.100
1.060
0.958
1.018
1.464
1.244
1.140
1.198
1.216
1.094
1.136
1.170
1.184
1.066
1.020
1.158
1.278
1.142
1.040
1.010
1.170
1.016
1.120
1.366
1.158
1.064
1.232
1.260
1.130
1.110
1.184
1.164
1.094
1.002
1.114
1.230
1.112
1.220
1.184
1.040
1.072
1.090
1.102
1.042
0.980
1.164
1.338
1.164
1.038
1.154
1.164
1.098
1.024
1.136
1.198
1.122
1.002
1.090
1.144
1.004
1.004
1.056
1.148
1.150
0.990
1.000
1.182
1.220
1.066
1.058
1.146
1.208
1.086
0.922
0.882
0.940
1.266
1.210
1.434
1.274
1.104
1.138
1.124
0.984
1.062
1.154
1.096
0.978
1.112
1.320
1.166
1.058
1.154
1.272
1.114
1.186
1.174
1.152
1.090
1.182
1.214
1.152
1.040
1.146
1.318
1.180
1.090
1.172
1.214
1.132
1.000
1.052
1.132
1.100
0.992
1.042
1.036
0.956
0.872
0.864
0.852
0.814
0.808
0.798
0.784
0.782
0.752
0.744
0.732
0.712
0.686
0.714
0.694
0.684
0.682
0.668
0.662
0.666
0.654
0.642
0.640
0.640
0.624
0.626
0.628
0.632
0.644
0.664
0.676
0.674
0.690
0.700
0.706
0.720
0.736
0.774
0.922
1.312
1.266
1.226
1.232
1.144
1.036
1.228
1.302
1.216
1.104
1.434
1.366
1.250
1.042
1.360
1.176
1.092
1.394
1.324
1.162
1.092
1.092
1.140
1.040
1.208
1.250
1.156
1.050
1.188
1.282
1.192
1.026
1.188
1.294
1.192
1.068
1.216
1.286
1.182
1.144
1.318
1.212
1.104
1.338
1.342
1.252
1.142
1.246
1.200
1.070
1.178
1.274
1.226
1.072
1.120
1.232
1.200
1.014
1.068
1.100
1.204
1.042
1.052
1.076
1.098
1.152
1.186
1.146
0.996
1.006
1.054
0.972
0.938
0.944
1.316
1.180
1.430
1.322
1.196
1.270
1.242
1.186
1.144
1.180
1.240
1.064
1.122
1.216
1.272
1.102
1.132
1.302
1.262
1.108
1.208
1.230
1.194
1.092
1.222
1.208
1.104
1.218
1.220
1.184
0.996
0.984
1.032
1.344
1.190
1.150
1.244
1.146
0.982
1.038
1.138
1.198
1.050
1.102
1.156
1.194
1.098
1.106
1.178
1.196
1.040
1.034
1.122
1.158
0.994
1.088
1.248
1.094
1.104
1.162
1.056
1.132
1.300
1.244
1.104
1.168
1.278
1.166
1.064
1.146
1.214
1.236
1.076
1.144
1.230
1.200
1.056
1.154
1.266
1.148
1.082
1.194
1.196
1.120
1.086
1.202
1.244
1.150
1.120
1.198
1.208
1.082
1.140
1.198
1.136
1.016
1.082
1.140
1.054
1.116
1.150
1.054
0.984
1.022
1.218
1.072
1.098
1.140
1.192
1.046
1.164
1.136
1.152
1.012
1.046
1.096
1.106
0.950
0.932
0.954
0.954
0.890
1.320
1.294
1.168
1.278
1.254
1.138
1.106
1.106
1.138
1.046
1.212
1.212
1.144
1.142
1.226
1.200
1.088
1.036
1.122
1.268
1.152
1.336
1.312
1.204
1.218
1.286
1.320
1.130
1.150
1.220
1.204
1.076
1.120
1.274
1.156
1.024
1.102
1.102
1.006
1.044
1.148
1.144
1.026
1.104
1.174
1.048
1.018
1.206
1.296
1.174
1.130
1.162
1.132
1.046
1.048
1.242
1.190
0.996
1.024
1.262
1.146
1.090
1.164
1.238
1.108
1.034
1.066
1.080
1.078
1.020
1.262
1.312
1.192
1.072
1.098
1.154
1.052
1.076
1.194
1.212
1.094
0.998
1.080
1.226
1.120
1.096
1.124
1.116
1.096
1.002
1.086
1.232
1.158
1.062
1.186
1.222
1.088
1.052
1.142
1.200
1.082
1.028
1.088
1.164
1.062
0.988
1.064
1.142
1.002
1.106
1.194
1.124
1.068
1.184
1.230
1.206
1.172
0.990
1.048
1.206
1.280
1.144
1.230
1.250
1.102
1.072
1.126
1.218
1.134
1.072
1.182
1.172
1.006
1.054
1.226
1.152
1.100
1.180
1.166
1.000
1.032
1.044
1.032
0.926
0.938
1.054
1.124
1.030
1.242
1.238
1.102
1.090
1.168
1.192
1.018
1.150
1.232
1.096
1.218
1.234
1.136
1.102
1.130
1.086
0.974
1.002
1.266
1.188
1.074
1.184
1.232
1.142
1.044
1.206
1.198
1.130
1.036
1.188
1.220
1.158
1.038
1.144
1.174
1.138
1.044
1.092
1.138
0.972
0.978
1.060
1.200
1.050
1.048
1.122
1.142
0.986
1.110
1.166
1.094
1.088
1.174
1.252
1.062
1.064
1.136
1.096
0.992
1.064
1.410
1.250
1.278
1.290
1.194
1.074
1.112
1.172
1.040
1.174
1.176
1.158
1.008
1.088
1.194
1.228
1.088
1.230
1.224
1.150
1.094
1.160
1.218
1.080
1.092
1.176
1.252
1.108
1.168
1.166
1.146
1.022
1.108
1.176
1.152
1.038
1.208
1.230
1.166
1.058
1.098
1.178
1.116
0.984
1.026
1.134
1.144
0.996
1.012
1.122
1.222
1.146
1.324
1.250
1.078
1.126
1.170
1.204
1.034
1.056
1.134
1.136
1.058
1.176
1.258
1.078
1.138
1.100
1.104
1.000
1.102
1.220
1.154
1.076
1.146
1.212
1.150
1.060
1.146
1.198
1.156
1.070
1.158
1.218
1.066
1.096
1.138
1.066
1.046
1.144
1.190
1.054
1.088
1.162
1.168
1.134
1.176
1.206
1.068
1.136
1.186
1.154
1.016
1.072
1.152
1.194
1.008
1.068
1.150
1.152
1.054
1.042
1.034
0.962
0.932
0.996
1.366
1.178
1.144
1.170
1.170
1.126
1.206
1.164
1.096
1.158
1.206
1.114
1.142
1.160
1.184
1.126
1.240
1.204
1.200
1.040
1.042
1.208
1.192
1.060
1.146
1.238
1.116
1.140
1.160
1.094
1.010
1.082
1.184
1.104
0.960
0.972
1.190
1.278
1.138
1.272
1.248
1.106
1.140
1.204
1.134
1.096
1.114
1.278
1.142
1.070
1.160
1.206
1.076
1.222
1.176
1.056
1.006
1.044
1.102
1.018
1.180
1.266
1.192
1.038
1.090
1.262
1.244
1.112
1.180
1.224
1.138
1.086
1.238
1.300
1.190
1.106
1.282
1.296
1.232
1.124
1.194
1.192
1.146
1.148
1.204
1.118
1.270
1.346
1.164
1.108
1.194
1.136
1.142
1.124
1.016
1.020
1.062
1.078
1.016
1.106
1.150
0.984
1.014
1.104
1.118
1.006
1.200
1.296
1.172
1.112
1.204
1.270
1.146
1.242
1.278
1.122
1.070
1.050
1.056
0.956
1.078
1.360
1.280
1.168
1.266
1.316
1.224
1.150
1.286
1.340
1.162
1.194
1.190
1.148
1.060
1.126
1.250
1.126
1.054
1.092
1.240
1.174
1.036
1.096
1.178
1.086
1.270
1.262
1.142
1.032
1.082
1.190
1.138
1.024
1.116
1.204
1.130
1.042
1.098
1.180
1.120
1.260
1.264
1.150
1.136
1.162
1.194
1.104
1.194
1.200
1.122
1.170
1.116
1.130
1.114
1.198
1.232
1.124
1.034
1.046
1.094
0.974
1.060
1.142
1.150
1.036
1.122
1.162
1.050
1.146
1.180
1.174
1.030
1.072
1.182
1.186
1.026
1.100
1.272
1.186
1.030
1.100
1.176
1.176
1.050
1.114
1.142
1.214
1.072
1.120
1.198
1.134
1.034
1.012
1.172
1.176
1.068
1.174
1.230
1.106
0.994
1.128
1.264
1.096
1.136
1.232
1.180
1.094
1.206
1.224
1.106
0.988
0.998
1.144
1.178
1.096
1.174
1.154
1.064
1.152
1.158
1.022
1.164
1.312
1.188
1.070
1.156
1.208
1.086
0.982
0.994
1.174
1.178
1.076
1.468
1.362
1.254
1.274
1.256
1.126
1.066
1.150
1.200
1.152
1.048
1.204
1.230
1.074
1.178
1.194
1.130
1.028
1.094
1.236
1.280
1.204
1.324
1.220
1.120
1.170
1.228
1.182
1.042
1.124
1.226
1.122
1.080
1.146
1.202
1.106
1.168
1.216
1.104
1.136
1.204
1.202
1.130
1.210
1.202
1.134
1.022
1.134
1.236
1.200
1.058
1.044
1.158
1.106
1.008
1.098
1.122
1.004
1.054
1.262
1.192
1.050
1.118
1.124
1.102
1.012
1.098
1.234
1.272
1.102
1.180
1.170
1.090
1.036
1.144
1.170
1.046
1.044
1.278
1.358
1.328
1.404
1.300
1.210
1.248
1.268
1.192
0.990
1.020
1.232
1.156
1.114
1.184
1.144
1.066
1.146
1.196
1.220
1.102
1.148
1.268
1.166
1.016
1.082
1.200
1.190
1.058
1.122
1.236
1.200
1.078
1.160
1.208
1.148
1.066
1.162
1.296
1.146
1.038
1.126
1.184
1.062
1.148
1.164
1.072
1.026
1.148
1.316
1.162
1.308
1.250
1.196
1.068
1.180
1.146
1.038
1.038
1.248
1.200
1.060
1.016
1.182
1.372
1.172
1.266
1.244
1.182
1.102
1.160
1.162
1.096
1.146
1.178
1.188
1.070
1.046
1.112
1.078
0.950
1.026
1.216
1.190
1.112
1.210
1.246
1.114
1.146
1.210
1.186
1.056
1.106
1.258
1.194
1.086
1.204
1.200
1.090
1.126
1.214
1.288
1.114
1.250
1.238
1.234
1.046
0.998
1.096
1.352
1.206
1.318
1.300
1.224
1.144
1.190
1.156
1.052
1.080
1.086
1.056
1.036
1.090
1.192
1.162
1.044
1.114
1.204
1.136
1.022
1.056
1.210
1.144
1.102
1.202
1.196
1.118
1.182
1.134
1.020
1.078
1.174
1.198
1.048
1.180
1.212
1.190
1.036
1.020
1.074
1.254
1.150
1.056
1.250
1.284
1.202
1.062
1.224
1.246
1.146
1.340
1.328
1.132
1.228
1.248
1.162
1.078
1.092
1.176
1.004
1.142
1.176
1.090
1.044
1.098
1.212
1.052
1.144
1.270
1.240
1.144
1.300
1.268
1.188
1.118
1.184
1.108
0.996
0.974
1.016
1.398
1.182
1.362
1.300
1.154
1.216
1.264
1.196
1.200
1.248
1.130
1.164
1.170
1.080
1.152
1.168
1.132
1.138
1.150
1.166
1.094
1.104
1.188
1.114
1.186
1.264
1.138
1.106
1.262
1.200
1.076
1.186
1.208
1.192
1.032
1.054
1.264
1.188
1.178
1.348
1.260
1.114
1.168
1.168
1.106
0.988
1.066
1.186
1.106
0.994
1.086
1.056
1.064
1.132
1.092
0.926
0.872
0.836
0.810
0.790
0.790
0.776
0.766
0.760
0.750
0.734
0.724
0.718
0.716
0.712
0.702
0.690
0.684
0.680
0.672
0.670
0.662
0.652
0.646
0.644
0.654
0.660
0.680
0.696
0.734
0.796
0.938
1.116
1.112
1.004
1.112
1.186
1.156
1.122
0.960
1.004
1.428
1.230
1.028
1.220
1.256
1.272
1.046
1.128
1.374
1.158
0.996
1.432
1.392
1.248
1.108
1.244
1.378
1.258
1.170
1.282
1.230
1.104
1.268
1.232
1.172
1.066
1.158
1.356
1.122
1.074
1.258
1.400
1.266
1.298
1.350
1.282
1.126
1.240
1.290
1.296
1.108
1.240
1.304
1.256
1.120
1.310
1.310
1.294
1.212
1.354
1.346
1.302
1.178
1.252
1.262
1.172
1.182
1.244
1.242
1.208
1.152
1.210
1.202
1.062
1.156
1.186
1.106
1.112
1.304
1.266
1.150
1.034
1.152
1.210
1.172
1.048
1.264
1.246
1.132
1.136
1.036
0.998
1.086
1.444
1.288
1.306
1.346
1.290
1.280
1.408
1.352
1.258
1.280
1.316
1.334
1.204
1.308
1.278
1.222
1.106
1.156
1.220
1.158
1.116
1.268
1.228
1.190
1.098
1.104
1.160
1.230
1.124
1.152
1.166
1.086
1.082
1.140
1.152
1.010
1.074
1.158
1.106
1.036
1.114
1.180
1.064
0.950
1.026
1.252
1.182
1.074
1.214
1.306
1.216
1.114
1.156
1.088
1.034
1.096
1.342
1.266
1.102
1.234
1.286
1.166
1.138
1.300
1.272
1.098
1.106
1.156
1.150
1.032
1.182
1.242
1.196
1.046
1.118
1.214
1.182
1.080
1.226
1.294
1.140
1.086
1.148
1.164
1.068
1.134
1.216
1.144
1.008
1.038
1.116
1.120
1.052
1.164
1.226
1.146
1.070
1.178
1.170
1.156
1.074
1.184
1.282
1.172
1.106
1.250
1.198
1.066
1.224
1.280
1.212
1.042
1.118
1.266
1.250
1.060
1.076
1.226
1.168
1.026
1.092
1.206
1.088
1.194
1.228
1.208
1.048
1.124
1.140
1.086
1.148
1.188
1.116
0.994
1.034
1.174
1.186
1.052
1.194
1.274
1.206
1.086
1.132
1.152
1.066
0.986
1.096
1.280
1.194
1.116
1.180
1.176
1.082
1.352
1.318
1.162
1.098
1.166
1.204
1.098
1.044
1.084
1.178
1.182
1.088
1.238
1.272
1.126
1.024
1.128
1.304
1.104
1.124
1.264
1.228
1.090
1.168
1.188
1.096
1.026
1.096
1.234
1.080
1.080
1.194
1.216
1.112
1.258
1.242
1.202
1.102
1.220
1.234
1.074
1.032
1.092
1.266
1.166
1.128
1.228
1.222
1.056
1.210
1.242
1.178
1.094
1.146
1.158
1.064
1.172
1.276
1.284
1.126
1.164
1.172
1.030
1.132
1.260
1.214
1.042
1.136
1.208
1.120
1.090
1.200
1.198
1.106
1.192
1.210
1.150
1.080
1.104
1.268
1.276
1.152
1.182
1.214
1.086
1.176
1.218
1.222
1.062
1.096
1.108
1.152
1.028
1.262
1.258
1.200
1.030
1.086
1.120
1.064
1.110
1.198
1.184
1.046
1.016
1.154
1.212
1.046
1.202
1.252
1.252
1.094
1.162
1.208
1.232
1.066
1.168
1.232
1.190
1.072
1.206
1.150
1.064
1.232
1.258
1.126
1.120
1.206
1.196
1.086
1.176
1.176
1.254
1.122
1.242
1.178
1.168
1.036
1.214
1.268
1.154
0.998
1.064
1.262
1.168
1.040
1.222
1.230
1.146
1.070
1.134
1.134
1.090
1.032
1.104
1.192
1.180
1.072
1.146
1.168
1.206
1.062
1.178
1.234
1.210
1.054
1.146
1.250
1.188
1.032
1.040
1.096
1.052
1.034
1.160
1.210
1.198
1.216
1.188
1.048
1.108
1.214
1.200
1.094
1.132
1.212
1.112
1.070
1.184
1.190
1.054
1.066
1.164
1.154
1.042
1.128
1.252
1.202
1.156
1.286
1.180
1.086
1.200
1.164
1.048
1.038
1.260
1.360
1.272
1.382
1.330
1.168
1.240
1.308
1.260
1.070
1.156
1.250
1.216
1.124
1.158
1.254
1.190
0.988
1.056
1.186
1.456
1.260
1.372
1.350
1.234
1.076
1.176
1.210
1.154
1.126
1.222
1.188
1.048
1.106
1.152
1.122
1.074
1.232
1.250
1.102
1.248
1.268
1.204
1.142
1.242
1.280
1.162
1.080
1.240
1.264
1.180
1.090
1.216
1.228
1.142
1.332
1.268
1.152
1.088
1.292
1.206
1.078
1.140
1.236
1.158
1.038
1.054
1.142
1.216
1.112
1.010
1.090
1.154
1.104
1.118
1.268
1.210
1.062
1.212
1.314
1.272
1.254
1.308
1.266
1.174
1.306
1.284
1.236
1.124
1.100
1.052
1.084
1.296
1.318
1.172
1.178
1.196
1.148
1.056
1.206
1.232
1.142
1.148
1.212
1.208
1.078
1.010
0.992
1.308
1.196
1.252
1.302
1.272
1.174
1.262
1.212
1.170
1.046
1.112
1.172
1.170
1.054
1.070
1.322
1.232
1.088
1.256
1.258
1.158
1.162
1.224
1.270
1.106
1.132
1.188
1.222
1.092
1.238
1.250
1.168
1.044
1.088
1.258
1.222
1.118
1.250
1.228
1.120
1.068
1.184
1.206
1.048
1.370
1.356
1.258
1.268
1.322
1.290
1.108
1.164
1.018
1.024
0.978
1.116
1.584
1.400
1.220
1.290
1.230
1.076
1.002
1.092
1.204
1.166
1.028
1.136
1.256
1.168
1.056
1.132
1.208
1.152
1.130
1.168
1.170
1.050
1.086
1.194
1.236
1.126
1.300
1.306
1.186
1.090
1.268
1.320
1.230
1.154
1.256
1.316
1.174
1.106
1.178
1.216
1.134
1.392
1.412
1.240
1.236
1.228
1.222
1.158
1.274
1.304
1.192
1.250
1.240
1.186
1.196
1.220
1.186
1.168
1.184
1.244
1.232
1.218
1.268
1.216
1.122
1.216
1.232
1.108
0.992
1.254
1.372
1.272
1.098
1.216
1.308
1.126
1.278
1.256
1.116
1.034
1.082
1.126
1.056
1.176
1.242
1.128
1.164
1.262
1.236
1.078
1.236
1.248
1.114
1.152
1.228
1.176
1.138
1.456
1.358
1.254
1.358
1.324
1.204
1.122
1.252
1.308
1.210
1.048
1.182
1.248
1.212
1.196
1.254
1.214
1.070
1.266
1.286
1.224
1.102
1.154
1.172
1.034
1.086
1.158
1.180
1.062
1.222
1.294
1.128
1.186
1.192
1.142
1.262
1.272
1.154
1.138
1.196
1.170
1.100
1.264
1.246
1.108
1.064
1.008
1.096
1.078
1.150
1.324
1.224
1.056
1.098
1.214
1.264
1.128
1.108
1.200
1.226
1.136
1.320
1.316
1.184
1.076
1.108
1.272
1.164
1.176
1.282
1.240
1.066
1.232
1.244
1.186
1.144
1.260
1.238
1.162
0.978
1.022
1.284
1.248
1.122
1.324
1.296
1.176
1.082
1.148
1.114
1.034
1.314
1.312
1.256
1.072
1.168
1.192
1.186
1.032
1.016
1.094
1.266
1.264
1.364
1.304
1.130
1.248
1.330
1.260
1.140
1.248
1.306
1.200
1.086
1.166
1.334
1.126
1.082
1.156
1.380
1.214
1.278
1.280
1.168
1.230
1.276
1.254
1.102
1.148
1.240
1.178
1.132
1.236
1.198
1.074
1.138
1.146
1.178
1.036
1.158
1.272
1.254
1.078
1.102
1.152
1.158
1.068
1.394
1.350
1.236
1.204
1.210
1.246
1.168
1.228
1.230
1.202
1.194
1.208
1.218
1.090
1.260
1.282
1.150
1.156
1.222
1.268
1.118
1.186
1.228
1.152
1.054
1.136
1.262
1.170
1.122
1.210
1.202
1.110
1.090
1.224
1.230
1.220
1.438
1.318
1.204
1.292
1.260
1.094
1.088
1.232
1.306
1.096
1.218
1.366
1.220
1.154
1.240
1.178
1.206
1.234
1.148
1.126
1.188
1.170
1.158
1.092
1.236
1.302
1.210
1.172
1.186
1.242
1.104
1.146
1.324
1.202
1.148
1.178
1.186
1.134
1.068
1.122
1.254
1.080
1.160
1.260
1.214
1.160
1.214
1.274
1.156
1.082
1.130
1.194
1.110
1.078
1.110
1.244
1.114
1.146
1.268
1.186
1.092
1.230
1.324
1.256
1.132
1.326
1.296
1.200
1.060
1.188
1.180
1.150
1.066
1.190
1.260
1.052
1.190
1.284
1.190
1.124
1.220
1.138
1.204
1.426
1.216
1.192
1.304
1.226
1.198
1.208
1.270
1.174
1.092
1.210
1.228
1.164
1.222
1.234
1.138
1.198
1.226
1.100
1.524
1.368
1.332
1.386
1.282
1.150
1.290
1.318
1.156
1.076
1.218
1.376
1.158
1.294
1.302
1.176
1.084
1.262
1.284
1.190
1.320
1.260
1.168
1.152
1.192
1.196
1.122
1.234
1.194
1.120
1.034
1.110
1.238
1.044
1.164
1.348
1.304
1.104
1.242
1.224
1.204
1.210
1.214
1.052
1.118
1.338
1.286
1.166
1.282
1.282
1.198
1.086
1.214
1.264
1.128
1.132
1.392
1.304
1.138
1.200
1.280
1.098
1.068
1.136
1.164
1.150
1.186
1.214
1.096
1.338
1.410
1.276
1.218
1.206
1.190
1.024
1.164
1.266
1.176
1.168
1.266
1.236
1.100
1.308
1.236
1.166
1.088
1.118
1.148
1.000
1.124
1.186
1.226
1.078
1.282
1.302
1.236
1.104
1.152
1.204
1.206
1.194
1.350
1.364
1.224
1.358
1.276
1.158
1.282
1.288
1.278
1.126
1.212
1.242
1.210
1.128
1.190
1.172
1.074
1.192
1.240
1.216
1.060
1.006
0.952
1.332
1.184
1.366
1.414
1.282
1.364
1.344
1.276
1.148
1.204
1.270
1.034
1.104
1.456
1.318
1.346
1.400
1.338
1.214
1.390
1.306
1.234
1.314
1.334
1.156
1.314
1.288
1.192
1.116
1.322
1.366
1.208
1.192
1.282
1.316
1.126
1.228
1.344
1.238
1.148
1.388
1.392
1.190
1.096
1.292
1.358
1.152
1.154
1.180
1.108
1.106
1.340
1.254
1.168
1.262
1.302
1.090
1.078
1.160
1.210
1.112
1.174
1.210
1.172
1.086
1.196
1.262
1.098
1.184
1.236
1.112
1.064
1.196
1.236
1.096
1.192
1.216
1.150
1.040
1.160
1.384
1.238
1.116
1.198
1.314
1.206
1.106
1.284
1.350
1.088
1.082
1.074
1.096
1.060
1.232
1.412
1.278
1.160
1.294
1.264
1.234
1.162
1.226
1.172
1.098
1.478
1.384
1.242
1.248
1.200
1.116
1.220
1.284
1.166
1.086
1.212
1.248
1.142
1.034
1.128
1.246
1.224
1.140
1.184
1.140
1.044
0.996
1.074
1.288
1.156
1.030
1.226
1.380
1.230
1.130
1.340
1.250
1.170
1.264
1.276
1.198
1.270
1.248
1.172
1.082
1.124
1.134
1.044
1.098
1.222
1.078
1.176
1.182
1.146
0.988
1.224
1.278
1.228
1.164
1.322
1.280
1.146
1.178
1.272
1.276
1.138
1.292
1.354
1.196
1.156
1.234
1.202
1.142
1.140
1.162
1.050
1.104
1.238
1.092
1.204
1.220
1.108
0.976
1.060
1.332
1.264
1.198
1.300
1.180
1.130
1.282
1.242
1.106
1.198
1.194
1.116
1.030
1.196
1.256
1.110
1.110
1.126
1.250
1.168
1.234
1.308
1.216
1.062
1.166
1.282
1.168
1.106
1.364
1.346
1.224
1.250
1.316
1.256
1.124
1.154
1.342
1.276
1.132
1.198
1.252
1.158
1.396
1.316
1.188
1.146
1.256
1.246
1.096
1.142
1.188
1.254
1.168
1.178
1.282
1.218
1.140
1.274
1.272
1.148
1.134
1.186
1.144
1.274
1.202
1.046
1.058
1.192
1.132
1.070
1.154
1.310
1.172
1.108
1.234
1.242
1.106
1.162
1.122
0.904
1.338
1.060
1.046
1.358
1.444
1.290
1.354
1.388
1.276
1.190
1.288
1.362
1.286
1.182
1.326
1.396
1.266
1.244
1.242
1.174
1.218
1.270
1.278
1.154
1.206
1.210
1.178
1.076
1.132
1.332
1.242
1.126
1.206
1.242
1.094
1.050
1.136
1.182
1.092
1.148
1.370
1.158
1.248
1.238
1.070
1.116
1.368
1.252
1.108
1.270
1.262
1.228
1.316
1.310
1.212
1.314
1.304
1.222
1.194
1.208
1.228
1.184
1.120
1.198
1.226
1.100
1.142
1.210
1.314
1.236
1.354
1.280
1.176
1.240
1.286
1.100
1.096
1.184
1.272
1.234
1.296
1.232
1.126
1.206
1.192
1.192
1.066
1.110
1.246
1.218
1.112
1.262
1.238
1.114
1.208
1.254
1.160
1.150
1.182
1.074
1.008
1.134
1.428
1.258
1.206
1.306
1.318
1.122
1.426
1.328
1.154
1.244
1.228
1.210
1.092
1.146
1.164
1.048
1.176
1.170
1.038
1.250
1.330
1.204
1.078
1.132
1.332
1.258
1.110
1.342
1.200
1.122
1.228
1.286
1.148
1.050
1.146
1.246
1.224
1.130
1.356
1.248
1.162
1.216
1.282
1.270
1.104
1.264
1.264
1.128
1.064
1.154
1.186
1.050
1.094
1.246
1.272
1.072
1.070
1.086
1.212
1.082
1.304
1.332
1.224
1.178
1.290
1.270
1.182
1.320
1.266
1.124
1.258
1.250
1.238
1.058
1.136
1.168
1.164
1.108
1.288
1.298
1.126
1.024
1.180
1.236
1.162
1.044
1.308
1.348
1.296
1.172
1.250
1.252
1.120
1.244
1.300
1.158
1.240
1.278
1.278
1.078
1.178
1.304
1.224
1.156
1.376
1.328
1.280
1.140
1.216
1.380
1.220
1.346
1.374
1.252
1.120
1.172
1.324
1.178
1.344
1.354
1.202
1.126
1.168
1.214
1.064
1.150
1.180
1.194
1.126
1.326
1.306
1.222
1.100
1.202
1.222
1.094
1.238
1.342
1.296
1.288
1.340
1.256
1.138
1.186
1.080
1.064
1.148
1.206
1.086
1.302
1.252
1.078
1.092
1.216
1.116
1.098
1.162
1.246
1.198
1.056
1.146
1.200
1.276
1.138
1.210
1.242
1.252
1.126
1.460
1.268
1.198
1.356
1.338
1.244
1.188
1.176
1.192
1.056
1.104
1.086
1.046
1.210
1.254
1.146
1.282
1.242
1.168
1.036
1.080
1.328
1.260
1.222
1.380
1.360
1.212
1.112
1.278
1.332
1.198
1.126
1.302
1.266
1.164
1.078
1.216
1.270
1.170
1.214
1.246
1.078
1.174
1.312
1.212
1.156
1.236
1.270
1.228
1.268
1.236
1.090
1.064
1.154
1.334
1.204
1.304
1.356
1.256
1.152
1.198
1.156
1.006
1.076
1.342
1.242
1.088
1.288
1.226
1.100
1.060
1.166
1.192
1.082
1.276
1.276
1.124
1.116
1.332
1.240
1.194
1.392
1.242
1.164
1.236
1.162
1.012
1.142
1.226
1.194
1.040
1.098
1.258
1.222
1.072
1.172
1.158
1.054
1.204
1.236
1.144
1.162
1.284
1.292
1.118
1.132
1.316
1.258
1.018
1.234
1.320
1.236
1.184
1.236
1.182
1.052
1.054
1.162
1.254
1.158
1.260
1.426
1.210
1.120
1.342
1.312
1.234
1.434
1.274
1.138
1.290
1.246
1.158
1.110
1.120
1.204
1.040
1.076
1.232
1.142
1.196
1.192
1.276
1.166
1.294
1.284
1.124
1.142
1.192
1.238
1.096
1.182
1.270
1.288
1.202
1.188
1.298
1.150
1.144
1.248
1.452
1.274
1.172
1.274
1.188
1.048
1.102
1.132
1.136
1.188
1.376
1.278
1.236
1.348
1.310
1.134
1.192
1.260
1.202
1.070
1.152
1.270
1.198
1.040
1.220
1.498
1.212
1.310
1.424
1.258
1.370
1.340
1.262
1.316
1.310
1.170
1.282
1.374
1.252
1.156
1.390
1.292
1.230
1.280
1.252
1.146
1.298
1.336
1.168
1.164
1.332
1.296
1.152
1.244
1.294
1.146
1.294
1.308
1.224
1.172
1.262
1.110
1.198
1.464
1.346
1.150
1.266
1.306
1.248
1.208
1.310
1.268
1.080
1.034
1.172
1.174
1.062
1.226
1.268
1.098
1.042
1.142
1.402
1.276
1.200
1.302
1.286
1.108
1.238
1.214
1.030
1.026
0.942
0.884
0.834
0.830
0.828
0.822
0.808
0.792
0.774
0.764
0.758
0.744
0.738
0.724
0.712
0.700
0.704
0.696
0.692
0.698
0.704
0.708
0.704
0.704
0.694
0.698
0.700
0.704
0.712
0.748
0.980
0.918
0.866
0.812
0.770
0.750
0.740
0.716
0.704
0.682
0.680
0.674
0.668
0.670
0.664
0.662
0.672
0.682
0.718
0.876
1.142
0.974
0.864
0.822
0.768
0.788
0.828
1.466
1.166
1.360
1.336
1.268
1.044
0.916
0.888
0.864
1.520
1.426
1.466
1.398
1.160
1.204
1.140
1.104
0.908
0.898
1.416
1.198
1.268
1.388
1.358
1.252
1.118
1.038
1.092
1.108
1.118
1.102
0.962
0.992
1.356
1.296
1.206
1.068
1.184
1.456
1.280
1.302
1.362
1.360
1.300
1.170
1.304
1.362
1.286
1.096
1.102
1.304
1.324
1.240
1.130
1.162
1.182
1.200
1.084
1.026
1.284
1.324
1.196
1.060
1.130
1.190
1.228
1.014
1.052
1.094
1.260
1.122
1.300
1.376
1.270
1.128
1.230
1.306
1.242
1.154
1.122
1.152
1.212
1.124
1.356
1.388
1.196
1.142
1.184
1.276
1.184
1.362
1.308
1.206
1.060
1.146
1.372
1.362
1.264
1.360
1.286
1.236
1.142
1.202
1.224
1.208
1.086
1.094
1.116
1.330
1.124
1.168
1.258
1.168
1.218
1.074
1.114
1.294
1.388
1.386
1.456
1.308
1.216
1.212
1.176
1.090
1.120
1.124
1.152
1.080
1.282
1.286
1.142
1.170
1.266
1.222
1.134
1.168
1.212
1.192
1.082
0.958
1.064
1.040
0.992
1.192
1.544
1.390
1.436
1.348
1.228
1.184
1.278
1.292
1.262
1.440
1.324
1.276
1.142
1.310
1.284
1.100
0.968
1.042
1.394
1.340
1.508
1.436
1.296
1.170
1.032
0.950
1.008
0.976
1.322
1.428
1.266
1.098
1.110
1.118
1.260
1.076
0.996
1.062
1.296
1.240
1.054
1.034
1.044
1.080
1.092
1.002
1.172
1.462
1.392
1.266
1.240
1.270
1.292
1.150
1.086
1.314
1.272
1.110
1.096
1.132
1.158
0.994
0.946
1.034
1.320
1.100
0.992
0.986
1.104
1.234
1.016
1.002
1.220
1.214
0.996
0.950
1.062
1.372
1.164
1.202
1.376
1.354
1.172
1.092
1.062
1.224
0.984
1.018
0.956
0.954
0.888
0.878
0.956
1.354
1.224
1.242
1.152
1.100
1.264
1.222
1.182
1.136
0.996
1.186
1.336
1.342
1.284
1.042
0.980
1.426
1.414
1.394
1.260
1.362
1.310
1.258
1.040
1.044
1.466
1.312
1.140
1.000
1.054
1.522
1.450
1.348
1.272
1.348
1.368
1.208
1.128
1.224
1.186
1.072
1.126
1.186
1.142
1.164
1.310
1.244
1.210
1.030
1.150
1.274
1.276
1.124
1.150
1.236
1.308
1.224
1.096
1.204
1.402
1.320
1.314
1.420
1.364
1.384
1.390
1.346
1.298
1.330
1.314
1.314
1.254
1.172
1.308
1.312
1.164
1.172
1.448
1.354
1.166
1.224
1.112
1.016
1.004
0.948
0.896
0.908
0.922
0.972
0.994
0.924
0.900
0.898
0.916
0.950
0.916
0.870
0.918
1.042
1.356
1.030
0.998
1.094
1.314
1.072
1.018
1.390
1.292
1.204
1.126
1.336
1.292
1.246
1.188
1.660
1.456
1.474
1.324
1.316
1.242
1.182
1.162
1.192
1.198
1.064
1.138
1.212
1.082
1.034
1.020
1.196
1.034
0.944
0.970
1.078
1.144
0.968
0.922
0.920
0.942
0.932
0.878
0.844
0.840
0.822
0.820
0.846
0.954
1.672
1.572
1.358
1.248
1.214
1.176
1.040
1.068
1.506
1.364
1.306
1.328
1.348
1.338
1.406
1.398
1.302
1.198
1.092
0.996
0.940
1.036
1.318
1.116
1.004
1.006
1.082
1.362
1.020
1.046
1.156
1.104
1.040
1.024
0.976
0.974
0.960
0.954
0.952
0.954
0.994
1.026
1.002
1.010
1.086
1.186
1.048
1.024
0.994
0.958
0.918
0.920
0.954
0.994
1.272
1.142
1.038
1.070
1.068
1.010
0.948
0.946
0.956
0.932
0.918
0.924
0.920
0.914
0.940
1.012
1.004
0.982
0.984
0.950
0.942
0.944
0.954
0.970
1.060
1.380
1.104
1.064
0.998
0.896
0.888
0.870
0.856
0.850
0.868
0.892
1.014
1.110
1.090
0.990
0.954
0.938
0.922
0.898
0.890
0.880
0.866
0.854
0.856
0.860
0.870
0.906
0.928
0.986
0.998
1.038
1.088
1.076
1.062
0.998
0.990
0.964
0.900
0.874
0.858
0.846
0.832
0.830
0.836
0.872
1.006
1.024
1.252
1.034
0.988
0.952
0.924
0.948
1.036
1.008
0.988
0.970
0.988
0.968
0.936
0.946
0.932
0.902
0.890
0.898
0.914
0.896
0.878
0.896
0.914
0.916
0.898
0.896
0.898
0.916
0.920
0.888
0.870
0.890
0.918
0.972
1.012
0.990
1.004
1.086
1.084
1.002
0.994
0.974
0.946
0.974
1.004
1.024
1.038
1.116
1.064
1.020
1.066
1.072
1.030
0.992
0.992
0.956
0.928
0.924
0.932
0.940
0.962
0.986
1.042
0.986
0.990
0.996
0.946
0.908
0.914
0.924
0.936
0.894
0.876
0.890
0.922
0.992
0.954
0.924
0.926
0.956
0.976
0.926
0.926
0.952
1.080
0.980
0.940
0.942
0.900
0.846
0.834
0.826
0.934
1.844
1.440
1.510
1.312
1.236
1.226
1.020
1.020
1.376
1.312
1.128
1.406
1.256
1.164
1.274
1.128
1.014
1.026
1.148
1.124
1.016
1.008
1.032
1.056
0.986
0.988
1.030
1.216
1.124
1.004
1.040
1.190
1.098
1.080
1.092
1.160
1.092
1.134
1.478
1.314
1.234
1.360
1.268
1.146
1.176
1.138
1.098
1.018
1.086
1.180
1.102
1.012
0.994
1.046
1.348
1.038
0.984
0.978
1.122
1.124
0.962
0.932
0.986
1.434
1.142
1.156
1.416
1.298
1.240
1.156
1.474
1.376
1.184
1.290
1.266
1.188
1.322
1.310
1.276
1.318
1.240
1.196
1.252
1.242
1.166
1.178
1.172
1.028
0.978
1.016
1.366
1.134
1.062
1.096
1.268
1.136
1.020
1.058
1.236
1.100
1.034
1.008
1.366
1.126
1.008
1.298
1.456
1.228
1.128
1.302
1.254
1.110
1.166
1.280
1.306
1.298
1.408
1.280
1.302
1.266
1.192
1.390
1.372
1.270
1.332
1.246
1.158
1.262
1.282
1.210
1.304
1.312
1.152
1.174
1.128
1.012
1.000
1.014
1.018
1.052
1.426
1.172
1.136
1.164
1.180
1.160
1.124
1.312
1.130
0.990
0.960
0.972
1.084
1.080
1.028
1.076
1.148
1.016
0.942
0.942
1.088
1.500
1.232
1.246
1.218
1.216
1.102
1.344
1.420
1.172
1.274
1.430
1.438
1.298
1.392
1.300
1.232
1.154
1.412
1.364
1.268
1.256
1.246
1.118
0.948
1.006
1.610
1.460
1.320
1.296
1.246
1.060
1.056
1.426
1.254
1.216
1.280
1.270
1.192
1.178
1.200
1.136
0.982
0.950
0.978
1.090
1.036
0.976
1.122
1.216
1.020
1.002
1.028
1.082
1.000
0.952
0.984
1.132
1.028
1.014
1.108
1.244
1.156
1.166
1.204
1.150
1.072
1.134
1.180
1.114
1.224
1.132
1.056
1.368
1.272
1.232
1.232
1.208
1.242
1.346
1.250
1.122
1.232
1.098
1.000
1.152
1.404
1.130
1.206
1.162
1.042
1.002
0.950
0.958
1.018
1.376
1.138
1.178
1.228
1.068
1.020
1.100
1.132
1.046
1.116
1.182
1.042
0.918
0.892
0.928
1.026
1.316
1.192
1.190
1.030
1.000
0.926
0.902
0.920
1.128
1.510
1.246
1.068
1.194
1.264
1.182
0.994
1.014
1.506
1.318
1.218
1.156
1.254
1.346
1.240
1.114
1.194
1.360
1.426
1.264
1.436
1.366
1.286
1.364
1.300
1.218
1.202
1.156
1.186
1.110
1.300
1.222
1.144
1.042
1.194
1.424
1.230
1.046
1.070
1.152
1.104
0.996
0.894
0.862
0.844
0.908
1.466
1.540
1.424
1.186
1.214
1.200
1.188
1.098
1.008
1.078
1.174
1.022
1.014
1.054
0.998
0.974
1.424
1.300
1.160
1.160
1.176
1.218
1.140
1.058
1.062
1.202
1.362
1.216
1.206
1.218
1.208
1.200
1.282
1.274
1.280
1.224
1.132
1.142
1.330
1.250
1.148
1.202
1.224
1.090
0.972
1.060
1.104
1.226
1.096
1.112
1.070
1.124
1.070
0.976
1.040
1.140
1.082
1.134
1.202
1.180
1.170
1.232
1.114
1.180
1.244
1.128
1.186
1.212
1.076
1.134
1.160
1.046
1.050
1.234
1.208
1.054
1.032
1.152
1.222
1.040
0.976
0.996
0.994
1.012
0.930
0.988
1.226
1.394
1.244
1.268
1.258
1.124
1.202
1.160
1.118
1.264
1.236
1.104
1.146
1.236
1.108
1.030
1.422
1.284
1.060
1.054
1.168
1.150
1.042
1.046
1.114
1.258
1.042
1.010
1.022
1.064
0.970
0.956
1.012
1.370
1.180
1.018
1.016
1.176
1.324
1.226
1.070
1.066
1.446
1.320
1.248
1.228
1.332
1.312
1.240
1.332
1.272
1.210
1.238
1.274
1.220
1.180
1.272
1.234
1.230
1.256
1.218
1.168
1.182
1.092
1.014
1.018
1.088
1.368
1.110
1.112
1.246
1.310
1.152
1.000
1.070
1.180
1.216
1.102
0.984
0.988
1.378
1.218
1.158
1.224
1.524
1.360
1.350
1.370
1.314
1.202
1.112
1.206
1.274
1.186
1.346
1.246
1.216
1.152
1.138
1.058
1.394
1.310
1.226
1.108
1.068
1.040
1.074
0.986
0.914
0.908
0.940
1.386
1.246
1.102
1.096
1.298
1.308
1.134
1.006
1.282
1.400
1.244
1.072
1.140
1.376
1.300
1.076
1.096
1.444
1.242
1.390
1.352
1.222
1.220
1.194
1.184
1.180
1.172
1.132
1.158
1.068
1.012
1.026
1.020
1.154
1.466
1.294
1.198
1.186
1.226
1.338
1.118
1.132
1.178
1.128
0.974
0.992
0.996
1.060
0.964
0.976
0.978
1.030
1.018
0.928
0.934
0.968
1.154
1.204
1.082
1.086
1.156
1.294
1.110
1.198
1.252
1.224
1.076
1.098
1.452
1.194
1.136
1.232
1.256
1.206
1.108
1.104
1.044
1.036
0.938
1.048
1.360
1.160
0.972
0.960
1.072
1.490
1.206
1.250
1.268
1.196
1.270
1.196
1.048
1.046
1.404
1.256
1.162
1.052
1.378
1.286
1.140
1.110
1.166
1.104
1.090
1.022
1.000
1.134
1.484
1.232
0.984
0.956
1.074
1.614
1.320
1.248
1.470
1.364
1.266
1.138
1.130
1.482
1.334
1.206
1.246
1.158
0.998
0.982
1.038
1.372
1.154
1.012
1.044
1.158
1.238
1.242
1.204
1.384
1.290
1.332
1.340
1.296
1.368
1.294
1.234
1.344
1.268
1.152
1.420
1.250
1.202
1.310
1.274
1.206
1.118
1.156
1.162
1.154
0.984
0.974
1.014
1.402
1.186
1.064
1.126
1.448
1.356
1.212
1.440
1.438
1.324
1.370
1.276
1.208
1.292
1.254
1.186
1.232
1.214
1.046
1.276
1.294
1.102
1.146
1.158
1.130
1.006
1.000
0.986
1.076
1.056
0.978
0.970
1.002
1.196
1.080
0.962
0.992
1.422
1.188
1.130
1.152
1.326
1.342
1.292
1.408
1.308
1.252
1.324
1.242
1.190
1.240
1.114
1.114
1.218
1.194
1.000
1.350
1.260
1.174
1.012
1.086
1.216
1.132
1.060
1.082
1.024
0.976
0.928
0.968
0.992
1.124
1.062
1.292
1.322
1.196
1.046
1.146
1.328
1.060
1.090
1.492
1.338
1.212
1.034
1.212
1.444
1.218
1.006
1.114
1.508
1.238
1.258
1.402
1.314
1.224
1.168
1.206
1.200
1.054
0.970
1.018
1.110
1.126
1.022
1.158
1.162
0.984
0.966
0.994
1.192
1.024
1.120
1.416
1.206
1.022
0.964
1.034
1.478
1.202
1.246
1.372
1.296
1.158
1.100
1.236
1.244
1.176
1.084
1.142
1.296
1.300
1.308
1.178
1.258
1.266
1.158
1.300
1.294
1.272
1.142
1.268
1.274
1.210
1.094
1.278
1.472
1.358
1.192
1.296
1.394
1.332
1.280
1.284
1.342
1.272
1.342
1.284
1.252
1.302
1.236
1.086
1.058
1.170
1.152
1.036
1.072
1.326
1.206
1.002
1.014
1.056
1.092
0.992
0.930
0.984
1.068
1.148
1.060
1.010
1.418
1.326
1.154
1.114
1.308
1.254
1.168
1.174
1.270
1.428
1.152
1.252
1.244
1.320
1.216
1.332
1.294
1.302
1.374
1.386
1.352
1.288
1.208
1.196
1.070
1.072
1.234
1.072
0.994
1.160
1.310
1.088
0.986
1.038
1.374
1.224
1.174
1.192
1.190
0.980
0.964
1.102
1.464
1.272
1.090
1.128
1.166
1.058
0.946
1.058
1.470
1.252
1.180
1.202
1.260
1.156
1.002
1.154
1.428
1.244
1.034
1.236
1.398
1.290
1.152
1.388
1.316
1.208
1.370
1.304
1.264
1.238
1.334
1.224
1.258
1.236
1.220
1.036
0.976
1.022
1.174
1.492
1.368
1.286
1.194
1.194
1.212
1.348
1.420
1.310
1.260
1.264
1.164
1.080
1.066
1.638
1.310
1.238
1.356
1.304
1.144
1.164
1.070
0.912
0.872
0.846
0.828
0.800
0.780
0.776
0.760
0.770
0.766
0.736
0.742
0.734
0.724
0.710
0.694
0.678
0.680
0.672
0.666
0.660
0.654
0.654
0.654
0.654
0.658
0.666
0.686
0.718
0.800
1.028
1.184
1.188
1.132
1.204
1.196
1.068
0.930
1.018
1.520
1.392
1.284
1.200
1.304
1.402
1.186
1.220
1.420
1.374
1.194
1.314
1.314
1.240
1.352
1.238
1.078
1.110
1.222
1.342
1.184
1.196
1.280
1.278
1.124
1.168
1.158
1.168
1.044
1.142
1.240
1.156
1.070
1.104
1.134
1.224
1.110
1.100
0.994
1.244
1.136
1.104
1.422
1.278
1.054
1.046
1.370
1.384
1.102
1.338
1.332
1.152
1.068
1.190
1.152
1.118
1.040
1.202
1.244
1.102
1.002
1.116
1.426
1.326
1.256
1.124
1.296
1.194
1.182
1.016
1.160
1.516
1.392
1.166
1.208
1.174
1.222
1.196
1.340
1.294
1.198
1.036
1.276
1.372
1.216
1.054
1.196
1.326
1.218
1.060
1.102
1.414
1.298
1.156
1.208
1.258
1.230
1.132
1.300
1.372
1.224
1.132
1.228
1.268
1.268
1.268
1.420
1.306
1.220
1.278
1.362
1.270
1.120
1.302
1.336
1.336
1.214
1.306
1.248
1.188
1.180
1.386
1.358
1.262
1.204
1.264
1.256
1.204
1.174
1.388
1.400
1.340
1.176
1.262
1.280
1.310
1.262
1.146
1.032
1.046
0.948
1.452
1.500
1.412
1.230
1.292
1.254
1.202
1.044
1.042
1.082
1.410
1.166
1.210
1.332
1.406
1.268
1.378
1.400
1.350
1.200
1.326
1.268
1.232
1.108
1.392
1.448
1.314
1.246
1.310
1.338
1.170
1.312
1.370
1.246
1.074
1.134
1.250
1.164
1.056
1.086
1.188
1.056
1.020
1.400
1.308
1.170
1.302
1.322
1.258
1.136
1.280
1.316
1.160
1.316
1.238
1.126
1.118
1.312
1.336
1.264
1.238
1.370
1.328
1.162
1.168
1.216
1.134
1.068
1.206
1.260
1.212
1.070
1.218
1.338
1.358
1.254
1.368
1.246
1.250
1.130
1.230
1.326
1.338
1.192
1.162
1.368
1.252
1.170
1.352
1.282
1.224
1.104
1.222
1.272
1.314
1.128
1.162
1.272
1.378
1.236
1.056
1.516
1.372
1.344
1.162
1.382
1.358
1.282
1.186
1.152
1.296
1.336
1.186
1.136
1.112
1.426
1.284
1.164
1.376
1.386
1.284
1.118
1.194
1.102
0.976
1.106
1.354
1.246
1.032
1.100
1.440
1.258
1.078
1.172
1.218
1.140
0.990
0.908
0.944
1.576
1.398
1.418
1.492
1.360
1.224
1.324
1.358
1.292
1.094
1.290
1.388
1.354
1.210
1.360
1.500
1.222
1.080
1.562
1.494
1.494
1.300
1.482
1.346
1.208
1.294
1.306
1.284
1.094
1.002
1.160
1.468
1.278
1.098
1.290
1.382
1.342
1.200
1.266
1.250
1.194
1.060
1.120
1.278
1.270
1.160
1.222
1.284
1.254
1.110
1.212
1.280
1.230
1.060
1.220
1.374
1.298
1.148
1.404
1.302
1.192
1.362
1.164
1.208
1.556
1.284
1.224
1.180
0.990
1.030
1.100
1.072
1.118
1.350
1.352
1.158
1.308
1.256
1.128
1.040
1.248
1.476
1.192
1.292
1.306
1.118
1.234
1.340
1.230
1.046
1.170
1.334
1.186
1.120
1.320
1.288
1.110
1.174
1.216
1.102
1.204
1.318
1.260
1.214
1.236
1.248
1.162
1.222
1.340
1.270
1.196
1.198
1.168
1.012
1.044
1.476
1.412
1.268
1.176
1.232
1.184
1.026
1.204
1.358
1.230
1.078
1.444
1.354
1.244
1.114
0.884
0.796
0.810
0.774
0.770
0.808
0.900
0.866
0.840
0.802
0.784
0.782
0.756
0.748
0.740
0.734
0.724
0.720
0.716
0.722
0.746
0.766
0.808
0.930
1.068
1.044
0.896
0.914
0.862
0.824
0.776
0.760
0.740
0.730
0.724
0.720
0.716
0.712
0.694
0.712
0.716
0.706
0.682
0.680
0.670
0.662
0.658
0.642
0.628
0.624
0.620
0.624
0.624
0.620
0.616
0.616
0.610
0.606
0.606
0.606
0.612
0.614
0.624
0.626
0.626
0.644
0.654
0.674
0.714
0.732
0.768
0.896
1.014
1.136
0.924
0.928
0.998
0.954
0.856
0.780
0.768
0.744
0.716
0.710
0.710
0.718
0.736
0.752
0.812
0.906
1.116
0.890
0.922
1.326
1.166
1.144
1.534
1.406
1.252
1.472
1.386
1.336
1.168
1.404
1.366
1.378
1.176
1.308
1.304
1.166
1.026
1.330
1.348
1.262
1.134
1.284
1.260
1.234
1.054
1.112
1.432
1.302
1.242
1.430
1.386
1.292
1.136
1.330
1.338
1.298
1.294
1.300
1.234
1.104
1.276
1.444
1.384
1.220
1.424
1.350
1.318
1.108
1.210
1.276
1.182
1.112
1.184
1.346
1.152
1.308
1.336
1.288
1.138
1.290
1.236
1.132
1.182
1.618
1.478
1.316
1.494
1.342
1.172
1.152
1.132
1.172
1.122
0.984
1.368
1.316
1.280
1.222
1.420
1.302
1.158
1.338
1.172
0.904
0.802
0.780
0.744
0.828
1.296
1.006
0.840
0.762
0.758
0.748
0.726
0.718
0.714
0.704
0.704
0.700
0.714
0.740
0.818
0.992
1.108
1.070
0.936
0.970
1.366
1.200
1.122
1.546
1.542
1.566
1.472
1.278
1.476
1.524
1.494
1.292
1.266
1.486
1.478
1.254
1.474
1.466
1.268
1.170
1.380
1.466
1.314
1.202
1.342
1.346
1.138
1.238
1.388
1.382
1.236
1.188
1.198
1.068
1.238
1.842
1.540
1.386
1.454
1.340
1.142
1.150
1.168
1.154
1.164
1.046
1.444
1.344
1.210
1.238
1.396
1.376
1.434
1.252
1.152
1.056
1.684
1.476
1.404
1.526
1.424
1.340
1.198
1.314
1.312
1.204
1.522
1.478
1.382
1.288
1.364
1.314
1.238
1.274
1.370
1.216
1.220
1.432
1.392
1.256
1.388
1.320
1.218
1.284
1.368
1.368
1.248
1.350
1.394
1.380
1.210
1.278
1.280
1.274
1.166
1.284
1.322
1.228
1.170
1.274
1.282
1.162
1.134
1.346
1.376
1.178
1.208
1.240
1.166
1.006
1.180
1.226
1.146
0.990
1.040
1.292
1.254
1.122
1.280
1.280
1.226
1.060
1.236
1.138
1.042
0.794
0.790
0.836
1.022
0.786
0.718
0.740
0.742
0.756
0.750
0.758
0.764
0.758
0.738
0.718
0.710
0.702
0.700
0.714
0.734
0.802
0.974
1.234
1.224
1.156
1.122
1.090
1.184
0.488
0.788
0.782
0.774
0.770
0.756
0.778
0.802
0.862
1.042
0.862
0.826
0.850
0.898
1.084
1.164
0.978
1.260
1.262
1.100
1.134
1.080
1.058
1.466
1.322
1.274
1.188
1.310
1.450
1.408
1.378
1.290
1.128
1.296
1.396
1.268
1.142
1.718
1.524
1.408
1.296
1.402
1.374
1.154
1.400
1.494
1.334
1.166
1.298
1.366
1.408
1.208
1.158
1.360
1.298
1.152
1.324
1.410
1.266
1.186
1.240
1.314
1.176
1.190
1.388
1.360
1.242
1.196
1.376
1.392
1.284
1.084
1.298
1.324
1.306
1.182
1.310
1.394
1.190
0.930
0.814
0.872
1.742
1.318
1.108
0.918
0.810
0.776
0.762
0.778
0.798
0.820
0.850
1.392
1.178
1.088
0.990
0.874
0.786
0.752
0.748
0.722
0.712
0.706
0.698
0.684
0.688
0.686
0.686
0.674
0.678
0.672
0.662
0.664
0.662
0.660
0.652
0.644
0.640
0.636
0.628
0.618
0.614
0.602
0.592
0.594
0.586
0.582
0.584
0.586
0.594
0.614
0.620
0.700
0.974
1.248
1.208
1.204
1.130
1.030
0.954
0.866
0.800
0.804
0.858
0.840
0.788
0.738
0.780
1.554
1.216
1.032
0.866
0.770
0.716
0.732
0.734
0.718
0.714
0.698
0.684
0.690
0.682
0.676
0.672
0.696
0.708
0.724
0.708
0.788
1.354
1.210
0.944
0.854
0.820
0.794
0.792
0.808
0.786
0.802
0.834
0.868
0.876
0.810
0.814
0.780
0.796
0.822
0.824
0.832
0.804
0.798
0.772
0.766
0.774
0.766
0.754
0.742
0.734
0.722
0.692
0.696
0.696
0.686
0.678
0.674
0.670
0.674
0.666
0.664
0.668
0.660
0.660
0.670
0.672
0.672
0.670
0.672
0.666
0.658
0.658
0.652
0.656
0.644
0.636
0.632
0.638
0.652
0.702
0.922
1.014
1.014
0.930
0.836
0.778
0.740
0.722
0.722
0.708
0.692
0.682
0.666
0.670
0.690
0.798
1.208
1.052
0.914
0.804
0.734
0.742
0.726
0.732
0.732
0.724
0.716
0.704
0.692
0.698
0.698
0.718
0.762
0.820
0.832
0.776
0.748
0.766
0.790
0.872
0.874
0.892
0.850
0.812
0.790
0.770
0.756
0.740
0.726
0.692
0.710
0.700
0.704
0.722
0.766
0.792
0.792
0.748
0.740
0.740
0.758
0.762
0.754
0.730
0.714
0.700
0.712
0.726
0.752
0.766
0.760
0.794
0.864
0.966
1.044
0.956
0.846
0.862
0.824
0.762
0.652
0.684
0.700
0.708
0.702
0.702
0.706
0.698
0.724
0.706
0.710
0.696
0.702
0.710
0.726
0.794
0.838
0.842
0.870
0.848
0.808
0.814
0.808
0.770
0.752
0.772
0.760
0.770
0.832
0.798
0.776
0.746
0.746
0.740
0.730
0.744
0.738
0.716
0.690
0.682
0.674
0.660
0.656
0.646
0.634
0.626
0.634
0.626
0.624
0.630
0.620
0.610
0.600
0.608
0.614
0.614
0.622
0.628
0.646
0.668
0.700
0.796
0.894
0.906
0.828
0.782
0.754
0.752
0.784
0.762
0.746
0.758
0.790
0.934
0.964
0.864
0.772
0.768
0.736
0.786
0.852
0.812
0.804
0.806
0.852
0.830
0.784
0.806
0.792
0.784
0.736
0.726
0.714
0.720
0.734
0.748
0.784
0.862
0.882
0.794
0.832
0.806
0.808
0.812
0.794
0.742
0.762
0.776
0.886
0.900
0.816
0.848
0.808
0.794
0.786
0.762
0.720
0.714
0.704
0.690
0.690
0.674
0.662
0.642
0.640
0.636
0.648
0.658
0.674
0.670
0.706
0.698
0.730
0.740
0.746
0.722
0.728
0.752
0.788
0.868
0.894
0.784
0.776
0.740
0.700
0.688
0.692
0.698
0.778
1.314
1.252
1.218
1.114
1.018
0.920
0.842
0.826
0.788
0.828
0.824
0.848
0.806
0.826
0.806
0.822
0.854
0.806
0.796
0.750
0.742
0.724
0.724
0.738
0.722
0.716
0.722
0.728
0.734
0.730
0.736
0.748
0.756
0.754
0.766
0.784
0.812
0.808
0.754
0.736
0.730
0.736
0.750
0.760
0.724
0.716
0.732
0.714
0.704
0.690
0.676
0.668
0.664
0.658
0.648
0.644
0.636
0.626
0.638
0.648
0.670
0.710
0.798
0.792
0.796
0.802
0.828
0.804
0.760
0.744
0.722
0.702
0.696
0.690
0.674
0.670
0.680
0.694
0.714
0.760
0.774
0.778
0.828
0.810
0.792
0.784
0.766
0.740
0.730
0.706
0.696
0.684
0.678
0.660
0.662
0.670
0.660
0.652
0.648
0.654
0.658
0.674
0.670
0.670
0.670
0.670
0.670
0.678
0.672
0.666
0.680
0.694
0.688
0.730
0.762
0.790
0.766
0.746
0.728
0.724
0.720
0.708
0.704
0.694
0.680
0.680
0.674
0.670
0.666
0.660
0.666
0.676
0.674
0.694
0.734
0.728
0.710
0.736
0.760
0.818
0.834
0.848
0.844
0.794
0.770
0.736
0.718
0.716
0.742
1.048
1.392
1.152
0.914
0.790
0.756
0.724
0.692
0.680
0.672
0.666
0.656
0.666
0.670
0.678
0.688
0.694
0.714
0.714
0.720
0.716
0.722
0.712
0.710
0.706
0.702
0.704
0.698
0.698
0.682
0.678
0.688
0.670
0.654
0.654
0.658
0.662
0.662
0.650
0.646
0.652
0.664
0.690
0.718
0.700
0.746
0.764
0.774
0.750
0.724
0.714
0.720
0.718
0.712
0.696
0.702
0.700
0.722
0.766
0.772
0.788
0.770
0.754
0.746
0.736
0.754
0.744
0.730
0.698
0.716
0.722
0.736
0.746
0.724
0.756
0.728
0.742
0.744
0.750
0.750
0.726
0.742
0.762
0.790
0.790
0.762
0.754
0.738
0.728
0.722
0.716
0.732
0.732
0.780
0.770
0.846
1.114
0.992
0.964
0.894
0.802
0.802
0.798
0.852
0.856
0.822
0.782
0.746
0.728
0.734
0.760
0.832
0.910
0.862
0.832
0.786
0.728
0.726
0.716
0.724
0.792
1.316
1.034
0.952
0.896
0.886
0.876
0.846
0.828
0.794
0.796
0.816
0.856
0.822
0.782
0.754
0.870
0.916
1.014
1.018
0.920
0.838
0.802
0.774
0.756
0.772
0.796
0.882
1.006
0.930
0.922
0.834
0.826
0.778
0.754
0.740
0.750
0.754
0.778
0.778
0.770
0.754
0.776
0.776
0.782
0.792
0.762
0.766
0.756
0.772
0.802
0.784
0.758
0.746
0.742
0.728
0.712
0.704
0.706
0.708
0.710
0.702
0.700
0.714
0.758
0.828
0.834
0.794
0.806
0.796
0.752
0.742
0.772
0.828
0.846
0.888
0.830
0.816
0.770
0.748
0.722
0.700
0.708
0.716
0.750
0.868
0.950
0.964
0.960
0.946
0.930
0.914
0.904
0.906
0.918
0.852
0.844
0.810
0.798
0.768
0.762
0.766
0.762
0.778
0.780
0.760
0.754
0.744
0.734
0.734
0.740
0.742
0.808
0.826
0.854
0.850
0.806
0.772
0.778
0.762
0.740
0.726
0.724
0.732
0.746
0.788
1.744
1.132
1.000
0.864
0.788
0.758
0.742
0.712
0.704
0.698
0.692
0.696
0.730
0.848
1.088
1.002
0.842
0.838
0.794
0.798
0.810
0.778
0.810
0.820
0.820
0.842
0.892
0.926
0.890
0.814
0.838
0.838
0.860
0.824
0.806
0.790
0.780
0.778
0.778
0.786
0.788
0.780
0.772
0.776
0.788
0.770
0.844
0.858
0.824
0.814
0.798
0.792
0.792
0.784
0.784
0.792
0.772
0.804
0.786
0.792
0.790
0.788
0.780
0.778
0.778
0.766
0.770
0.746
0.760
0.744
0.778
0.764
0.754
0.744
0.742
0.728
0.720
0.696
0.698
0.694
0.692
0.704
0.694
0.770
0.898
1.038
0.978
0.890
0.844
0.806
0.780
0.816
0.866
0.952
0.858
0.914
0.928
0.834
0.806
0.814
0.826
0.778
0.804
0.814
0.902
0.902
0.832
0.836
0.802
0.780
0.776
0.770
0.756
0.736
0.726
0.718
0.710
0.702
0.692
0.684
0.674
0.678
0.676
0.682
0.700
0.714
0.710
0.714
0.716
0.712
0.704
0.698
0.692
0.690
0.694
0.682
0.686
0.694
0.716
0.748
0.842
0.808
0.862
0.840
0.788
0.798
0.774
0.750
0.728
0.714
0.708
0.732
0.768
0.814
0.774
0.796
0.802
0.830
0.828
0.802
0.808
0.772
0.776
0.806
0.834
0.826
0.786
0.774
0.734
0.840
0.864
0.812
0.846
0.858
0.860
0.864
0.882
0.888
0.820
0.918
0.986
1.048
0.964
0.922
1.028
1.078
0.958
0.864
0.888
0.880
0.848
0.826
0.782
0.796
0.776
0.790
0.810
0.802
0.796
0.802
0.826
0.792
0.760
0.736
0.728
0.718
0.724
0.732
0.734
0.736
0.762
0.838
0.870
0.912
0.902
0.844
0.782
0.762
0.748
0.722
0.706
0.690
0.680
0.666
0.666
0.672
0.696
0.730
0.764
0.758
0.770
0.748
0.766
0.756
0.778
0.834
0.894
0.888
0.854
0.808
0.824
0.818
0.818
0.784
0.764
0.740
0.746
0.732
0.742
0.734
0.728
0.758
0.754
0.740
0.752
0.744
0.740
0.750
0.786
0.800
0.772
0.772
0.786
0.796
0.788
0.758
0.778
0.790
0.798
0.802
0.756
0.746
0.744
0.718
0.714
0.704
0.694
0.688
0.670
0.668
0.672
0.678
0.694
0.692
0.720
0.744
0.772
0.760
0.746
0.742
0.736
0.732
0.708
0.712
0.696
0.682
0.668
0.668
0.664
0.684
0.706
0.764
0.816
0.838
0.888
0.918
0.866
0.790
0.770
0.752
0.742
0.740
0.736
0.716
0.720
0.736
0.816
1.068
1.046
0.880
0.854
0.810
0.796
0.768
0.748
0.768
0.752
0.754
0.760
0.762
0.794
0.808
0.800
0.784
0.764
0.756
0.770
0.776
0.782
0.794
0.764
0.766
0.778
0.800
0.782
0.768
0.774
0.752
0.758
0.722
0.778
0.784
0.780
0.790
0.742
0.768
0.764
0.774
0.774
0.770
0.748
0.750
0.754
0.768
0.788
0.826
0.814
0.810
0.832
0.824
0.822
0.808
0.796
0.766
0.770
0.776
0.768
0.742
0.760
0.748
0.768
0.770
0.756
0.742
0.728
0.720
0.732
0.722
0.722
0.730
0.720
0.736
0.754
0.732
0.728
0.724
0.708
0.696
0.716
0.742
0.768
0.768
0.760
0.728
0.722
0.722
0.740
0.730
0.770
0.858
0.904
1.012
0.936
0.902
0.914
0.854
0.798
0.794
0.814
0.922
0.956
0.934
0.950
0.998
0.924
0.824
0.790
0.754
0.744
0.788
1.280
1.188
1.066
0.944
0.918
0.826
0.762
0.782
0.830
1.074
1.022
0.962
0.944
0.840
0.850
0.884
0.896
0.884
0.784
0.846
0.892
1.312
1.122
0.866
0.826
0.828
0.884
0.932
0.902
0.832
0.794
0.842
0.948
1.340
1.150
0.906
0.836
0.850
0.914
1.062
0.928
0.876
0.832
0.880
1.388
1.248
1.096
0.842
0.846
0.832
0.804
0.884
1.060
1.282
1.200
0.984
0.836
0.788
0.782
0.804
0.832
0.842
0.776
0.816
0.826
0.960
1.080
0.976
0.888
0.852
0.838
0.826
0.798
0.806
0.858
0.848
1.106
1.282
1.148
0.994
0.844
0.806
0.798
0.828
0.840
0.918
1.420
1.238
0.966
0.900
0.842
0.796
0.760
0.764
0.812
1.402
1.148
0.940
0.858
0.828
0.846
0.862
0.834
0.798
0.872
1.372
1.178
0.894
0.778
0.778
0.774
0.750
0.784
0.908
0.926
0.838
0.900
0.910
0.834
0.844
0.802
0.828
0.844
0.852
0.882
0.840
0.828
0.882
0.842
0.856
0.800
0.778
0.788
0.812
1.074
1.032
0.966
0.846
0.800
0.784
0.814
0.954
0.908
0.868
0.878
0.922
0.900
0.828
0.830
0.828
0.928
0.848
0.902
0.882
0.842
0.796
0.784
0.786
0.780
0.752
0.742
0.732
0.716
0.710
0.712
0.700
0.688
0.678
0.662
0.648
0.676
0.698
0.750
0.776
0.796
0.874
0.876
0.984
1.032
1.078
1.106
1.040
0.958
0.902
0.924
1.008
1.130
1.156
0.952
0.916
0.884
0.840
0.858
0.818
0.814
0.824
0.846
0.862
0.852
0.832
0.810
0.792
0.776
0.758
0.754
0.748
0.764
0.776
0.776
0.814
0.974
0.968
0.842
0.932
0.952
0.980
0.846
0.914
0.946
0.956
0.838
0.876
0.850
1.022
0.978
1.106
1.146
1.096
0.886
0.906
0.916
1.006
0.864
0.942
0.882
0.824
0.872
0.812
0.806
0.874
1.080
0.930
0.952
0.858
0.842
0.944
0.842
0.864
0.882
0.950
0.930
0.880
0.914
0.880
0.820
0.848
0.864
0.794
0.840
0.854
0.970
0.996
0.908
1.016
1.136
1.130
0.876
0.886
0.858
0.932
0.856
1.028
1.238
1.126
0.902
0.946
1.040
1.150
0.892
0.894
0.844
0.822
0.896
0.884
0.904
1.380
1.314
1.060
0.928
0.986
1.074
1.146
0.930
1.114
1.148
1.026
0.892
0.912
0.868
0.818
0.830
0.880
0.926
1.404
1.228
0.956
0.860
0.836
0.850
0.880
0.836
1.082
1.268
1.036
0.992
0.980
1.042
0.928
0.946
0.946
0.986
0.858
0.920
0.964
1.048
0.894
0.862
0.860
0.976
0.928
0.858
0.892
0.906
0.942
0.832
0.892
1.020
1.174
0.962
0.860
0.880
0.926
1.056
1.034
1.380
1.264
1.016
0.938
0.952
0.934
0.816
0.846
0.854
0.884
0.834
0.934
0.970
0.932
0.944
0.928
0.968
0.860
0.844
0.876
0.894
0.890
0.828
0.838
0.806
0.844
0.864
0.870
0.970
1.098
0.978
0.858
0.872
0.874
0.870
0.812
0.876
0.964
1.006
0.862
0.928
0.906
0.910
0.824
0.906
1.030
1.066
0.994
1.032
1.054
0.862
0.910
0.918
0.918
0.842
0.944
0.928
0.904
0.850
0.888
0.954
0.986
0.866
0.950
0.966
0.934
0.826
0.848
0.840
0.876
0.818
0.950
0.902
0.888
0.826
0.818
0.786
0.804
0.818
0.836
0.824
0.766
0.770
0.754
0.740
0.722
0.708
0.698
0.692
0.682
0.674
0.670
0.660
0.656
0.654
0.656
0.642
0.698
0.788
0.874
0.834
0.798
0.816
0.862
0.790
0.764
0.774
0.824
1.298
1.022
0.928
0.846
0.900
1.338
0.994
1.054
1.284
0.926
0.846
0.856
0.912
0.996
1.056
1.220
1.248
0.930
0.836
0.776
0.774
0.756
0.784
0.846
0.858
1.140
1.106
1.020
0.994
0.876
0.944
0.996
0.892
1.008
1.166
1.014
0.884
0.832
0.890
0.946
1.002
1.332
1.292
1.030
1.000
1.040
1.214
0.984
1.046
1.174
1.116
1.060
1.184
1.230
0.966
0.988
0.996
1.062
0.920
0.960
1.072
1.158
0.892
0.942
1.034
1.142
1.012
1.384
1.266
0.926
0.940
0.914
0.916
0.892
0.990
1.328
1.064
0.962
0.918
0.928
0.920
0.898
1.018
1.096
0.980
0.892
0.874
0.830
0.796
0.792
0.774
0.776
0.874
1.430
1.282
1.050
1.024
1.100
1.132
0.980
1.102
1.178
0.956
0.932
0.928
1.082
0.948
1.184
1.260
1.024
0.936
0.914
1.056
0.960
0.970
1.366
1.162
0.932
0.920
0.944
1.106
0.884
0.980
1.038
0.960
0.834
0.820
0.784
0.804
0.910
0.908
1.368
1.316
0.986
0.942
0.932
0.928
0.834
0.886
0.950
1.054
0.960
1.152
1.114
0.918
0.934
0.950
0.862
0.792
0.814
0.914
1.398
1.258
1.052
0.884
0.860
0.906
1.006
0.898
0.968
1.076
1.098
0.960
0.972
0.992
0.862
0.848
0.840
0.910
0.998
0.828
0.782
0.762
0.758
0.752
0.786
0.938
1.098
0.904
0.974
1.050
0.992
0.886
0.864
0.952
1.362
1.190
1.174
1.142
0.930
0.938
0.948
1.376
1.194
1.228
1.126
0.940
1.024
1.168
0.876
0.858
0.846
0.808
0.784
0.830
0.986
1.342
1.124
0.972
0.940
0.850
0.808
0.814
0.836
0.822
0.894
1.348
1.072
0.946
0.878
0.838
0.882
0.878
1.078
1.266
1.204
0.980
0.952
0.966
1.022
0.918
1.304
1.234
0.992
0.860
0.874
1.076
1.342
1.118
1.172
1.038
0.904
0.930
1.008
1.074
0.964
1.002
1.066
0.988
0.852
0.848
0.846
0.866
0.804
0.886
0.938
1.288
1.050
1.034
0.988
0.976
0.846
0.890
0.970
1.052
0.910
0.914
0.970
1.024
0.940
1.004
1.360
1.234
0.968
0.872
0.846
0.914
1.078
0.938
1.162
1.226
0.988
0.866
0.898
0.952
1.162
0.882
0.884
0.878
0.974
0.932
0.864
0.972
1.068
1.002
0.880
0.970
1.144
0.938
0.822
0.802
0.794
0.792
0.768
0.734
0.746
0.788
1.420
1.248
0.950
0.924
0.954
1.112
0.906
1.066
1.114
0.980
0.860
0.864
0.894
1.000
0.908
0.880
0.940
0.998
0.936
0.856
0.892
0.904
0.932
0.870
0.924
1.008
1.372
1.038
0.962
0.996
1.222
1.006
1.030
1.168
1.062
0.916
1.064
1.308
1.028
0.924
0.924
1.310
0.978
1.030
0.942
1.014
0.868
0.920
0.952
1.162
0.916
0.886
0.894
0.892
0.832
0.812
0.854
0.972
1.232
0.968
1.004
1.054
0.922
0.864
0.922
0.994
0.880
0.804
0.814
0.844
0.980
0.890
1.018
1.036
1.050
0.858
0.844
0.876
0.932
0.890
0.844
0.930
1.350
1.150
1.154
1.064
0.966
0.848
0.894
1.356
1.156
0.866
0.898
0.930
1.324
1.052
1.108
1.250
0.914
0.894
0.896
0.954
0.848
0.868
0.866
0.914
0.870
0.884
1.008
1.204
0.916
0.886
0.876
0.938
0.832
0.860
0.902
1.316
0.924
0.878
0.896
1.338
1.114
1.246
1.206
0.932
0.842
0.818
0.814
0.808
0.774
0.798
0.846
1.390
1.006
0.884
0.880
0.972
0.808
0.770
0.690
0.716
0.716
0.736
0.746
0.730
0.718
0.702
0.684
0.674
0.668
0.660
0.646
0.630
0.620
0.612
0.606
0.600
0.594
0.594
0.588
0.594
0.602
0.622
0.750
1.008
0.892
0.862
0.796
0.772
0.752
0.768
0.760
0.746
0.706
0.664
0.662
0.664
0.656
0.650
0.646
0.630
0.630
0.640
0.644
0.636
0.636
0.642
0.638
0.624
0.624
0.636
0.630
0.630
0.628
0.624
0.628
0.620
0.620
0.628
0.636
0.648
0.688
0.740
0.802
0.804
0.866
0.878
0.822
0.772
0.730
0.728
0.698
0.676
0.668
0.664
0.674
0.726
0.896
1.254
1.066
0.942
0.826
0.810
0.828
0.870
0.838
0.796
0.740
0.756
0.736
0.726
0.708
0.692
0.706
0.722
0.738
0.748
0.744
0.742
0.730
0.696
0.710
0.696
0.698
0.688
0.708
0.732
0.752
0.744
0.728
0.732
0.734
0.744
0.750
0.736
0.718
0.702
0.694
0.664
0.676
0.678
0.666
0.678
0.724
0.794
0.866
0.846
0.766
0.746
0.740
0.730
0.718
0.702
0.690
0.676
0.730
0.796
1.212
1.066
1.024
0.880
0.788
0.766
0.764
0.746
0.726
0.736
0.770
1.004
0.944
0.968
0.968
0.894
0.824
0.766
0.738
0.704
0.688
0.680
0.668
0.662
0.688
0.750
0.868
0.952
0.894
0.872
0.818
0.782
0.788
0.772
0.748
0.742
0.724
0.720
0.744
0.732
0.744
0.748
0.756
0.774
0.754
0.766
0.752
0.742
0.728
0.724
0.706
0.712
0.728
0.722
0.748
0.782
0.872
0.818
1.050
1.102
0.854
0.814
0.770
0.746
0.752
0.758
0.738
0.764
0.796
0.834
0.844
0.910
0.858
0.816
0.792
0.760
0.734
0.748
0.730
0.708
0.692
0.686
0.690
0.706
0.708
0.720
0.748
0.746
0.798
0.760
0.754
0.742
0.758
0.752
0.726
0.716
0.678
0.762
0.858
0.820
0.764
0.802
0.808
0.818
0.780
0.784
0.790
0.788
0.778
0.802
0.828
0.876
0.864
0.856
0.908
0.928
0.884
1.000
1.062
1.044
0.926
0.872
0.784
0.776
0.762
0.764
0.740
0.732
0.722
0.718
0.702
0.710
0.716
0.718
0.710
0.734
0.792
0.892
0.884
0.836
0.812
0.774
0.756
0.760
0.744
0.728
0.716
0.726
0.758
0.818
0.914
1.016
0.960
0.872
0.836
0.798
0.806
0.812
0.814
0.790
0.800
0.804
0.806
0.792
0.768
0.748
0.762
0.764
0.726
0.748
0.752
0.778
0.782
0.760
0.748
0.764
0.752
0.738
0.756
0.816
0.880
0.902
0.916
0.846
0.856
0.878
0.930
0.918
0.940
1.022
0.968
0.924
0.922
0.914
0.906
0.882
0.816
0.858
0.930
0.894
0.810
0.792
0.780
0.768
0.734
0.720
0.728
0.722
0.712
0.704
0.712
0.696
0.672
0.686
0.684
0.692
0.694
0.696
0.716
0.734
0.798
0.864
0.892
0.800
0.912
0.970
1.022
1.004
0.858
0.856
0.830
0.820
0.836
0.970
1.018
0.914
0.884
0.848
0.904
0.916
1.018
1.080
1.020
0.862
0.906
1.050
1.150
1.114
1.226
1.188
0.906
0.910
0.942
1.190
1.208
1.284
1.132
1.034
1.078
1.076
1.036
1.144
1.096
0.944
1.054
1.102
1.072
1.086
1.020
0.870
0.828
0.936
0.960
0.854
0.782
0.816
0.826
0.942
1.330
1.058
0.944
0.834
0.764
0.750
0.726
0.734
0.756
1.162
1.044
0.838
0.862
0.908
1.196
0.912
1.058
1.400
1.054
0.918
0.872
0.926
0.832
1.008
1.308
0.928
0.902
0.906
0.942
0.848
0.842
0.894
1.076
0.902
1.004
0.978
0.852
0.972
1.036
0.894
0.904
0.924
0.850
0.832
0.894
0.986
0.970
1.166
1.294
1.130
0.892
0.902
1.072
1.194
1.140
1.082
0.856
0.880
0.866
0.954
0.842
0.816
0.844
0.896
0.840
0.870
0.844
0.878
0.876
0.836
0.780
0.734
0.730
0.716
0.696
0.704
0.730
0.896
1.314
1.192
1.068
0.988
0.892
0.820
0.814
0.780
0.952
0.978
1.088
1.252
1.068
0.932
0.788
0.778
0.754
0.752
0.762
0.766
0.754
0.784
0.828
0.848
0.828
0.990
0.926
0.830
0.802
0.756
0.758
0.740
0.742
0.774
0.926
1.052
0.916
0.962
1.030
0.910
0.812
0.822
0.814
0.820
0.820
0.806
0.870
1.006
1.064
0.842
0.782
0.768
0.772
0.794
0.786
0.746
0.738
0.736
0.708
0.716
0.724
0.758
0.862
0.800
0.812
0.828
0.822
0.860
0.802
1.026
1.066
1.068
0.852
0.896
0.902
0.954
0.822
0.920
0.922
0.910
0.816
0.864
0.822
0.772
0.792
0.816
0.916
0.866
0.902
0.900
0.864
0.796
0.774
0.780
0.782
0.788
0.760
0.814
0.936
0.902
0.834
0.780
0.758
0.784
0.786
0.754
0.738
0.730
0.714
0.708
0.706
0.686
0.678
0.686
0.692
0.708
0.728
0.744
0.722
0.750
0.732
0.718
0.708
0.694
0.738
0.776
0.916
0.970
0.952
0.810
0.806
0.838
0.834
0.856
0.838
0.782
0.798
0.806
0.816
0.848
0.858
0.788
0.762
0.778
0.758
0.748
0.736
0.786
1.276
1.008
1.060
1.050
1.054
0.978
0.990
1.262
1.116
0.906
0.956
1.146
1.248
1.034
1.032
0.988
0.836
0.846
0.892
0.852
0.806
0.784
0.818
1.004
1.046
0.940
0.996
0.946
0.898
0.784
0.784
0.778
0.794
0.864
0.804
1.034
0.940
0.896
0.790
0.776
0.788
0.788
0.766
0.766
0.788
0.882
0.972
0.892
0.892
0.910
0.956
0.936
0.978
1.102
1.048
0.842
0.840
0.840
0.890
0.810
0.892
0.994
1.018
0.946
0.802
0.784
0.766
0.744
0.708
0.718
0.684
0.690
0.686
0.688
0.688
0.688
0.680
0.670
0.674
0.680
0.682
0.684
0.696
0.748
0.914
0.888
0.886
0.902
1.012
1.060
0.968
1.026
1.160
1.084
0.990
1.034
1.342
1.220
1.036
0.890
0.806
0.744
0.702
0.694
0.682
0.672
0.664
0.656
0.630
0.632
0.628
0.616
0.618
0.616
0.608
0.616
0.612
0.618
0.634
0.644
0.684
0.724
0.726
0.798
0.826
0.818
0.738
0.728
0.716
0.710
0.696
0.690
0.658
0.654
0.652
0.646
0.642
0.652
0.668
0.682
0.656
0.702
0.714
0.738
0.722
0.686
0.680
0.702
0.704
0.706
0.702
0.714
0.726
0.732
0.722
0.702
0.668
0.678
0.672
0.662
0.656
0.656
0.642
0.630
0.618
0.612
0.618
0.650
1.464
1.054
1.232
1.248
1.094
0.922
0.860
0.874
0.792
0.874
1.152
1.074
0.958
0.972
0.914
0.786
0.828
0.926
0.892
0.806
0.810
0.778
0.788
0.744
0.762
0.728
0.778
0.762
0.724
0.778
0.914
1.290
1.090
0.884
0.794
0.806
0.952
1.334
1.104
1.280
1.206
1.010
1.230
1.020
0.998
1.186
1.374
1.252
1.284
1.206
0.978
1.054
0.982
0.880
1.298
1.322
1.190
1.230
1.164
1.034
1.120
0.926
0.802
0.814
0.806
0.792
1.076
0.968
1.054
1.082
0.964
0.826
0.820
0.780
0.874
0.940
0.918
0.824
0.868
0.982
0.948
0.802
0.840
0.924
1.106
0.920
0.788
0.798
0.794
0.818
0.744
0.746
0.814
0.992
1.328
0.990
0.938
1.004
1.046
1.058
0.996
0.808
0.912
0.898
0.904
0.888
0.824
0.778
0.750
0.748
0.742
0.740
0.740
0.774
1.352
1.080
0.836
0.816
0.776
0.734
0.734
0.698
0.688
0.674
0.724
0.790
0.806
0.772
0.792
0.780
0.752
0.736
0.718
0.716
0.700
0.700
0.704
0.692
0.712
0.826
1.158
1.082
1.028
0.916
0.792
0.748
0.714
0.692
0.704
0.726
0.756
1.622
1.262
1.078
0.878
0.786
0.756
0.760
0.802
0.818
0.760
0.790
0.802
0.866
0.858
0.778
0.756
0.790
0.894
1.302
1.076
1.024
1.012
0.938
0.824
0.912
1.334
1.218
1.102
1.086
1.070
0.898
0.986
1.388
1.202
1.236
1.296
1.126
1.094
1.290
1.058
0.924
0.820
0.796
0.752
0.762
0.756
0.786
0.854
1.266
1.236
1.048
0.892
0.934
0.906
0.910
0.882
0.932
0.996
0.920
0.820
0.838
0.856
1.138
1.064
0.930
0.812
0.800
0.776
0.790
0.814
0.748
0.812
0.880
1.084
0.890
0.950
1.316
1.108
1.214
1.174
0.936
1.152
1.404
1.232
1.168
0.834
0.902
1.348
1.108
1.022
0.988
0.846
0.804
0.802
0.822
0.812
0.782
0.706
0.722
0.706
0.724
0.824
1.066
1.066
0.984
0.894
0.770
0.768
0.766
0.738
0.844
1.406
1.094
1.120
0.994
0.872
0.900
0.900
0.882
0.866
0.764
0.796
0.772
0.722
0.708
0.722
0.738
0.792
0.876
0.964
0.882
0.814
0.782
0.758
0.730
0.718
0.710
0.690
0.692
0.690
0.726
0.852
0.988
1.068
0.898
0.828
0.784
0.744
0.736
0.706
0.736
0.734
0.764
0.804
0.804
0.804
0.776
0.748
0.766
0.784
0.778
0.758
0.712
0.744
0.744
0.828
0.974
0.930
0.802
0.760
0.778
0.830
0.914
1.136
1.042
1.000
1.018
1.050
1.044
0.828
0.840
0.832
0.798
0.834
0.888
0.968
0.866
0.862
0.834
0.778
0.782
0.784
0.878
1.108
1.070
1.134
1.054
0.902
1.000
1.276
1.128
0.962
1.024
1.280
1.040
1.184
1.128
0.950
1.202
1.302
1.070
0.968
0.892
0.896
0.812
0.908
0.944
1.124
0.998
1.170
0.930
0.876
0.878
0.844
0.770
0.812
1.050
1.170
1.070
1.122
1.040
0.964
0.994
0.950
0.802
0.890
1.328
1.082
1.162
1.060
0.908
1.104
1.366
1.056
0.940
0.858
0.804
0.832
0.948
1.330
1.148
1.208
0.992
1.132
1.128
0.928
0.948
0.936
0.826
1.004
0.958
0.824
0.872
0.874
0.860
0.890
1.212
1.038
0.906
0.940
0.982
0.868
0.996
1.290
0.938
0.902
0.898
0.830
0.858
1.314
1.154
1.040
1.176
1.070
0.866
0.940
0.978
0.876
0.954
1.018
0.998
0.982
1.340
1.164
0.898
0.900
0.966
0.868
0.898
1.274
0.994
0.876
0.838
0.790
0.780
0.774
0.726
0.750
0.734
0.726
0.706
0.684
0.656
0.676
0.668
0.690
0.692
0.696
0.720
0.738
0.774
0.816
0.826
0.820
0.754
0.778
0.744
0.752
0.728
0.750
0.862
1.362
1.062
1.108
1.108
0.904
0.970
0.950
0.856
1.000
1.038
0.914
0.942
0.922
0.832
0.848
0.886
0.840
0.814
0.812
0.794
0.856
0.894
0.898
0.954
0.938
0.836
0.868
0.914
0.900
0.836
0.848
0.852
0.832
0.756
0.754
0.748
0.746
0.786
1.280
1.016
1.024
1.040
0.880
0.894
0.896
1.232
1.006
1.208
1.280
1.086
1.000
0.800
0.852
0.936
1.490
1.350
1.130
1.194
1.136
0.924
1.012
1.254
1.048
1.022
1.046
0.828
0.962
1.304
1.134
0.970
0.906
0.804
0.788
0.848
0.810
1.004
1.366
1.156
1.106
1.042
0.876
0.992
1.114
0.824
0.858
0.796
0.878
1.140
1.230
0.878
0.880
0.884
0.826
0.918
0.844
0.796
0.760
0.764
0.778
0.840
0.906
0.814
0.848
0.848
0.892
0.812
0.880
1.250
1.098
0.954
0.942
0.938
0.900
1.300
1.056
0.962
0.982
1.260
1.062
1.192
1.106
0.928
0.972
0.798
0.814
0.770
0.760
0.754
0.742
0.734
0.726
0.714
0.688
0.676
0.650
0.670
0.660
0.648
0.644
0.638
0.628
0.624
0.620
0.614
0.610
0.608
0.598
0.582
0.582
0.584
0.586
0.600
0.634
0.730
0.886
0.776
0.808
0.826
0.756
0.762
0.704
0.686
0.682
0.668
0.660
0.660
0.654
0.678
0.710
0.752
0.846
0.768
0.728
0.690
0.686
0.670
0.662
0.666
0.690
0.692
0.686
0.662
0.656
0.656
0.650
0.652
0.654
0.668
0.666
0.770
0.694
0.700
0.696
0.682
0.662
0.648
0.642
0.630
0.624
0.612
0.614
0.608
0.596
0.588
0.586
0.592
0.588
0.596
0.598
0.596
0.604
0.610
0.622
0.628
0.614
0.622
0.618
0.622
0.622
0.610
0.610
0.604
0.602
0.602
0.598
0.588
0.586
0.582
0.588
0.580
0.588
0.588
0.596
0.608
0.602
0.608
0.608
0.614
0.620
0.616
0.622
0.622
0.622
0.606
0.630
0.618
0.620
0.606
0.604
0.582
0.594
0.592
0.580
0.584
0.580
0.590
0.590
0.598
0.616
0.630
0.668
0.690
0.740
0.704
0.984
0.984
0.780
0.720
0.726
0.702
0.678
0.672
0.676
0.672
0.706
0.684
0.676
0.664
0.694
0.676
0.664
0.642
0.656
0.642
0.634
0.628
0.626
0.628
0.640
0.668
0.668
0.824
1.112
0.952
0.918
0.862
0.826
0.738
0.740
0.714
0.714
0.694
0.706
0.702
0.690
0.670
0.670
0.670
0.664
0.652
0.652
0.658
0.664
0.678
0.674
0.662
0.646
0.648
0.628
0.658
0.692
0.702
0.680
0.712
0.878
1.122
0.988
0.800
0.744
0.782
0.746
0.702
0.702
0.704
0.760
0.714
0.720
0.702
0.688
0.670
0.672
0.676
0.676
0.670
0.664
0.664
0.660
0.656
0.652
0.656
0.662
0.668
0.662
0.668
0.672
0.690
0.690
0.668
0.670
0.678
0.672
0.654
0.664
0.670
0.668
0.656
0.666
0.664
0.664
0.650
0.644
0.650
0.652
0.640
0.646
0.644
0.648
0.636
0.630
0.632
0.626
0.630
0.628
0.620
0.620
0.626
0.634
0.642
0.634
0.646
0.648
0.656
0.652
0.648
0.660
0.656
0.652
0.642
0.642
0.630
0.616
0.612
0.606
0.604
0.618
0.618
0.620
0.608
0.600
0.600
0.604
0.608
0.618
0.606
0.618
0.608
0.604
0.598
0.596
0.596
0.596
0.610
0.620
0.612
0.602
0.592
0.584
0.576
0.576
0.576
0.582
0.580
0.588
0.584
0.584
0.578
0.578
0.594
0.592
0.596
0.606
0.600
0.594
0.588
0.594
0.590
0.592
0.592
0.596
0.612
0.614
0.612
0.604
0.612
0.616
0.616
0.600
0.598
0.594
0.590
0.582
0.588
0.592
0.596
0.606
0.610
0.616
0.626
0.638
0.644
0.668
0.646
0.638
0.628
0.634
0.634
0.622
0.612
0.606
0.608
0.606
0.600
0.594
0.598
0.592
0.586
0.572
0.574
0.576
0.578
0.584
0.586
0.596
0.608
0.612
0.618
0.636
0.642
0.626
0.616
0.618
0.630
0.620
0.618
0.624
0.622
0.602
0.604
0.610
0.604
0.600
0.608
0.604
0.610
0.592
0.604
0.602
0.600
0.588
0.580
0.580
0.580
0.582
0.594
0.606
0.622
0.634
0.634
0.616
0.618
0.622
0.630
0.612
0.630
0.614
0.630
0.616
0.630
0.630
0.630
0.614
0.620
0.616
0.604
0.610
0.598
0.606
0.600
0.612
0.626
0.618
0.618
0.618
0.602
0.584
0.572
0.582
0.580
0.574
0.568
0.568
0.568
0.570
0.566
0.570
0.574
0.578
0.576
0.572
0.568
0.584
0.586
0.588
0.586
0.574
0.564
0.572
0.566
0.566
0.556
0.560
0.560
0.560
0.552
0.544
0.546
0.544
0.536
0.530
0.532
0.534
0.534
0.526
0.528
0.534
0.538
0.532
0.536
0.540
0.538
0.534
0.528
0.536
0.536
0.534
0.540
0.540
0.548
0.536
0.530
0.536
0.536
0.534
0.544
0.526
0.536
0.540
0.528
0.546
0.564
0.606
0.630
0.628
0.594
0.604
0.596
0.596
0.606
0.612
0.608
0.612
0.610
0.618
0.620
0.618
0.624
0.632
0.648
0.664
0.702
0.756
0.748
0.736
0.676
0.680
0.660
0.644
0.616
0.632
0.612
0.628
0.646
0.674
0.696
0.660
0.642
0.636
0.622
0.616
0.606
0.582
0.588
0.562
0.572
0.568
0.560
0.556
0.552
0.550
0.544
0.546
0.544
0.554
0.546
0.560
0.562
0.586
0.586
0.594
0.602
0.614
0.602
0.608
0.598
0.574
0.586
0.584
0.568
0.570
0.574
0.552
0.562
0.556
0.550
0.546
0.540
0.544
0.532
0.532
0.532
0.522
0.524
0.524
0.534
0.556
0.554
0.558
0.566
0.580
0.612
0.624
0.634
0.658
0.676
0.670
0.624
0.622
0.616
0.616
0.620
0.612
0.582
0.596
0.600
0.600
0.604
0.620
0.614
0.678
0.714
0.746
0.754
0.722
0.666
0.678
0.656
0.632
0.640
0.642
0.642
0.636
0.672
0.696
0.676
0.670
0.680
0.662
0.648
0.648
0.636
0.614
0.618
0.620
0.640
0.666
0.708
0.692
0.718
0.728
0.704
0.740
0.796
0.728
0.760
0.732
0.722
0.692
0.640
0.648
0.628
0.620
0.610
0.638
0.754
1.058
1.054
1.144
0.988
0.976
0.788
0.722
0.714
0.694
0.700
0.742
0.812
0.776
0.896
0.782
0.744
0.696
0.666
0.656
0.644
0.630
0.636
0.642
0.674
0.758
0.844
0.746
0.760
0.746
0.730
0.698
0.672
0.664
0.662
0.680
0.694
0.700
0.666
0.634
0.668
0.694
0.766
0.868
0.766
0.808
0.788
0.754
0.720
0.694
0.674
0.670
0.650
0.654
0.650
0.656
0.670
0.672
0.652
0.674
0.662
0.670
0.676
0.656
0.678
0.696
0.716
0.704
0.670
0.662
0.634
0.622
0.616
0.610
0.602
0.596
0.604
0.594
0.586
0.590
0.582
0.582
0.580
0.578
0.580
0.578
0.578
0.574
0.584
0.586
0.584
0.574
0.580
0.576
0.570
0.564
0.564
0.568
0.562
0.554
0.552
0.540
0.552
0.552
0.582
0.674
1.056
0.926
0.862
0.738
0.690
0.658
0.644
0.630
0.610
0.618
0.616
0.610
0.602
0.602
0.588
0.578
0.580
0.586
0.582
0.592
0.596
0.582
0.582
0.594
0.600
0.600
0.594
0.600
0.600
0.590
0.598
0.590
0.590
0.586
0.590
0.576
0.580
0.572
0.564
0.572
0.564
0.566
0.564
0.570
0.568
0.568
0.560
0.562
0.558
0.566
0.570
0.564
0.556
0.568
0.566
0.566
0.558
0.560
0.562
0.550
0.556
0.556
0.554
0.546
0.552
0.544
0.542
0.548
0.546
0.552
0.548
0.550
0.552
0.550
0.550
0.552
0.550
0.544
0.548
0.546
0.546
0.540
0.536
0.538
0.546
0.548
0.548
0.550
0.552
0.558
0.566
0.568
0.566
0.570
0.574
0.570
0.572
0.576
0.576
0.576
0.570
0.576
0.576
0.574
0.572
0.578
0.578
0.576
0.578
0.572
0.580
0.566
0.570
0.570
0.582
0.594
0.594
0.606
0.616
0.632
0.618
0.618
0.612
0.608
0.608
0.590
0.580
0.574
0.556
0.574
0.578
0.592
0.604
0.608
0.600
0.606
0.612
0.608
0.606
0.592
0.594
0.584
0.578
0.570
0.562
0.558
0.566
0.578
0.576
0.586
0.598
0.618
0.626
0.638
0.660
0.688
0.670
0.664
0.658
0.634
0.618
0.630
0.614
0.614
0.620
0.618
0.628
0.654
0.680
0.682
0.670
0.692
0.682
0.694
0.680
0.670
0.654
0.644
0.634
0.624
0.608
0.592
0.584
0.592
0.616
0.770
0.940
1.074
0.992
0.842
0.796
0.744
0.702
0.714
0.766
0.922
0.924
0.826
0.766
0.720
0.666
0.630
0.620
0.596
0.584
0.578
0.574
0.576
0.572
0.566
0.582
0.602
0.634
0.636
0.666
0.684
0.716
0.736
0.664
0.656
0.656
0.664
0.628
0.618
0.624
0.622
0.630
0.626
0.626
0.620
0.606
0.606
0.604
0.606
0.606
0.596
0.608
0.636
0.684
0.732
0.684
0.708
0.712
0.716
0.708
0.696
0.666
0.632
0.624
0.620
0.616
0.600
0.614
0.610
0.608
0.610
0.612
0.628
0.646
0.650
0.644
0.626
0.626
0.610
0.608
0.624
0.616
0.630
0.622
0.624
0.630
0.624
0.616
0.610
0.606
0.602
0.586
0.586
0.588
0.582
0.602
0.592
0.612
0.638
0.634
0.678
0.674
0.716
0.694
0.660
0.630
0.634
0.638
0.646
0.642
0.628
0.622
0.654
0.668
0.696
0.724
0.766
0.796
0.772
0.684
0.696
0.674
0.682
0.700
0.730
0.722
0.786
0.726
0.792
0.774
0.788
0.786
0.734
0.764
0.806
0.836
0.732
0.746
0.732
0.706
0.736
0.736
0.684
0.682
0.698
0.714
0.698
0.714
0.724
0.734
0.712
0.754
0.722
0.690
0.720
0.716
0.674
0.660
0.674
0.768
0.982
0.906
0.760
0.730
0.696
0.688
0.688
0.700
0.784
1.280
1.150
0.992
0.862
0.734
0.740
0.718
0.708
0.886
1.226
1.070
1.072
0.806
0.768
0.762
0.722
0.706
0.698
0.714
0.714
0.726
0.860
0.890
0.800
0.830
0.736
0.712
0.720
0.698
0.700
0.740
0.782
1.092
1.016
0.914
0.866
0.766
0.758
0.746
0.746
0.748
0.896
1.238
0.980
0.974
0.890
0.790
0.826
0.872
0.756
0.764
0.710
0.728
0.764
1.246
1.080
0.948
0.812
0.708
0.718
0.704
0.674
0.712
0.786
0.810
1.218
1.078
1.038
0.802
0.792
0.794
0.796
0.834
0.768
0.748
0.740
0.794
0.798
0.794
0.882
0.820
0.732
0.738
0.748
0.768
0.742
0.826
0.874
0.836
0.850
0.882
0.772
0.858
0.828
0.730
0.762
0.742
0.780
0.982
0.894
0.908
0.894
0.768
0.858
0.830
0.750
0.736
0.724
0.700
0.696
0.682
0.678
0.678
0.674
0.686
0.694
0.690
0.738
0.774
0.768
0.726
0.734
0.734
0.728
0.818
0.876
0.862
0.908
0.906
0.768
0.776
0.774
0.742
0.746
0.800
0.838
0.846
1.216
0.996
0.918
0.884
0.778
0.776
0.772
0.756
0.736
0.848
0.916
0.768
0.830
0.776
0.716
0.710
0.700
0.700
0.704
0.688
0.674
0.660
0.648
0.636
0.634
0.616
0.604
0.620
0.634
0.664
0.702
0.682
0.730
0.736
0.718
0.696
0.724
0.762
0.744
0.758
0.862
0.924
0.804
0.792
0.778
0.768
0.758
0.720
0.682
0.658
0.658
0.656
0.662
0.710
1.182
1.020
0.860
0.772
0.734
0.690
0.712
0.712
0.708
0.728
0.802
1.026
0.860
0.896
0.870
0.824
0.806
0.780
0.732
0.706
0.688
0.678
0.682
0.672
0.694
0.720
0.904
0.830
0.818
0.764
0.722
0.744
0.778
0.814
0.800
0.708
0.706
0.682
0.658
0.654
0.634
0.628
0.632
0.646
0.690
0.778
0.766
0.758
0.746
0.718
0.718
0.702
0.686
0.670
0.634
0.648
0.638
0.628
0.628
0.630
0.652
0.744
1.028
0.900
0.728
0.672
0.668
0.646
0.622
0.606
0.588
0.574
0.568
0.564
0.562
0.562
0.574
0.592
0.618
0.712
0.858
0.858
0.814
0.778
0.716
0.678
0.678
0.656
0.628
0.612
0.630
0.630
0.650
0.702
1.242
1.132
1.048
0.972
0.788
0.768
0.758
0.800
0.824
0.836
0.918
1.006
0.930
0.866
0.864
0.956
0.892
0.854
0.878
0.904
0.974
0.854
0.998
0.994
0.890
0.834
1.032
1.092
0.910
0.826
0.778
0.734
0.734
0.746
0.864
1.398
1.212
1.040
0.920
0.854
0.772
0.830
0.878
1.114
1.002
1.196
1.044
0.900
0.918
0.870
0.796
0.956
1.244
0.980
0.956
0.832
0.756
0.746
0.738
0.774
0.762
0.770
0.788
0.780
0.790
0.770
0.746
0.734
0.710
0.714
0.754
0.768
0.730
0.748
0.738
0.736
0.706
0.758
0.784
0.774
0.720
0.764
0.812
1.076
0.892
0.864
0.798
0.738
0.740
0.712
0.684
0.682
0.694
0.692
0.720
0.762
0.816
0.892
0.850
0.822
0.786
0.734
0.728
0.704
0.680
0.664
0.660
0.656
0.672
0.670
0.670
0.658
0.688
0.686
0.674
0.678
0.668
0.668
0.664
0.658
0.630
0.664
0.672
0.754
0.734
0.756
0.756
0.734
0.700
0.674
0.658
0.676
0.696
0.710
0.696
0.730
0.732
0.710
0.738
0.728
0.684
0.704
0.702
0.698
0.692
0.690
0.682
0.686
0.674
0.678
0.656
0.672
0.676
0.680
0.684
0.674
0.660
0.652
0.682
0.684
0.714
0.740
0.698
0.714
0.706
0.702
0.676
0.698
0.716
0.718
0.698
0.696
0.696
0.682
0.704
0.718
0.764
0.748
0.786
0.808
0.842
0.750
0.808
0.764
0.766
0.712
0.726
0.756
1.038
0.974
1.034
0.994
0.842
0.850
0.834
0.792
0.800
0.878
0.902
0.830
0.948
1.072
0.978
0.898
0.836
0.784
0.760
0.758
0.752
0.754
0.892
0.924
1.206
1.070
0.850
0.836
0.852
0.826
0.728
0.748
0.774
0.912
1.162
0.894
0.834
0.824
0.818
0.784
0.804
0.818
0.888
0.798
0.918
0.968
0.958
0.844
0.806
0.828
0.866
0.890
0.970
1.198
0.898
0.852
0.808
0.754
0.846
1.084
1.344
1.142
0.964
0.890
0.792
0.776
0.798
0.826
0.920
0.902
1.028
0.802
0.864
0.850
0.838
0.820
0.788
0.750
0.728
0.696
0.684
0.686
0.678
0.684
0.710
0.810
1.170
1.008
0.864
0.836
0.810
0.756
0.846
0.874
0.850
0.784
0.750
0.770
0.764
0.820
0.848
0.840
0.746
0.784
0.782
0.802
0.744
0.802
0.804
0.818
0.760
0.800
0.774
0.818
0.732
0.726
0.738
0.740
0.712
0.724
0.732
0.784
0.868
0.956
0.824
0.846
0.830
0.770
0.736
0.758
0.790
0.866
0.846
0.912
0.952
0.958
0.882
0.894
0.856
0.786
0.916
1.086
1.066
0.906
0.858
0.864
0.780
0.832
0.872
1.058
1.058
1.122
1.046
0.878
0.814
0.766
0.722
0.746
0.862
1.338
1.090
1.112
0.910
0.882
0.812
0.752
0.784
0.792
0.758
0.816
0.788
0.758
0.800
0.810
0.780
0.882
1.018
0.914
0.880
0.836
0.758
0.804
0.858
1.012
0.992
1.062
1.000
0.866
0.864
0.832
0.766
0.802
0.842
0.970
0.966
1.112
1.050
0.910
0.948
0.872
0.796
0.848
0.906
0.980
0.942
1.082
0.976
0.862
0.930
0.964
0.842
0.920
1.066
1.000
0.894
0.930
1.056
1.090
1.014
1.048
1.012
0.846
0.894
0.928
0.934
0.838
0.890
0.850
0.784
0.850
0.840
0.920
0.864
0.894
0.902
0.778
0.734
0.734
0.764
0.858
0.868
0.834
0.870
0.858
0.904
0.912
0.808
0.816
0.826
0.824
0.752
0.804
0.848
0.894
0.890
0.866
0.874
0.852
0.764
0.804
0.780
0.764
0.744
0.766
0.768
0.810
0.836
0.778
0.754
0.762
0.772
0.768
0.726
0.754
0.754
0.742
0.748
0.794
0.874
0.804
0.824
0.810
0.750
0.732
0.736
0.746
0.740
0.744
0.832
0.896
0.848
0.858
0.852
0.864
0.772
0.806
0.810
0.846
0.776
0.852
0.890
0.920
0.794
0.820
0.842
0.834
0.796
0.886
0.958
0.926
1.014
0.968
0.898
0.806
0.828
0.862
0.834
0.870
1.028
1.114
0.946
0.952
0.986
0.854
0.814
0.830
0.864
0.832
0.934
0.872
0.800
0.854
0.822
0.920
1.016
0.864
0.830
0.854
0.838
0.754
0.798
0.836
0.884
0.860
0.954
1.022
0.888
0.836
0.840
0.832
0.764
0.822
0.880
1.036
0.934
1.000
0.986
0.818
0.842
0.876
0.906
0.910
1.028
1.032
0.926
0.926
0.964
1.104
0.922
0.968
1.040
0.898
0.880
0.864
0.800
0.820
0.872
1.010
0.988
1.112
1.036
0.876
0.892
0.938
0.858
0.944
1.090
0.990
0.950
0.916
0.868
0.790
0.894
0.976
1.178
0.988
0.950
0.948
0.822
0.850
0.882
0.974
0.902
0.984
1.072
0.918
0.904
0.960
0.844
0.880
0.906
0.880
0.860
0.912
0.972
0.898
0.940
0.970
0.852
0.896
0.900
0.850
0.906
1.002
0.948
0.892
0.886
0.886
0.786
0.862
0.914
0.868
0.996
1.050
0.922
0.912
0.920
0.798
0.816
0.780
0.766
0.758
0.864
1.052
0.888
0.892
0.894
0.820
0.848
0.958
0.984
0.864
0.890
0.972
0.956
0.928
0.930
0.842
0.886
1.004
0.958
0.896
0.912
0.966
0.872
0.882
0.902
0.854
0.904
0.974
0.892
0.808
0.856
0.898
0.836
0.810
0.872
0.890
0.796
0.850
0.868
0.896
0.848
0.922
0.942
0.922
0.826
0.822
0.790
0.742
0.750
0.766
0.834
0.852
0.992
1.058
0.898
0.864
0.858
0.784
0.784
0.818
0.898
0.902
0.978
1.050
0.964
0.798
0.834
0.844
0.878
0.840
0.990
1.016
0.888
0.850
0.810
0.776
0.764
0.860
0.908
0.850
0.820
0.818
0.794
0.742
0.732
0.740
0.830
0.834
0.798
0.856
0.902
0.790
0.808
0.816
0.786
0.758
0.786
0.802
0.750
0.730
0.736
0.750
0.728
0.728
0.796
0.858
0.906
0.870
0.860
0.824
0.762
0.792
0.810
0.778
0.740
0.746
0.756
0.726
0.710
0.724
0.728
0.728
0.720
0.770
0.860
0.806
0.800
0.838
0.848
0.766
0.780
0.814
0.792
0.774
0.804
0.800
0.764
0.796
0.808
0.772
0.746
0.746
0.746
0.726
0.716
0.738
0.744
0.726
0.718
0.730
0.740
0.712
0.706
0.726
0.732
0.778
0.748
0.780
0.804
0.756
0.730
0.732
0.724
0.726
0.706
0.694
0.694
0.710
0.806
0.924
0.880
0.780
0.748
0.704
0.712
0.724
0.740
0.724
0.770
0.802
0.834
0.748
0.760
0.750
0.736
0.734
0.830
1.194
1.030
0.968
0.914
0.918
0.812
0.882
0.882
0.878
0.824
0.924
0.976
0.862
0.868
0.870
0.878
0.790
0.852
0.854
0.860
0.842
0.896
0.934
0.818
0.836
0.782
0.754
0.744
0.780
0.882
1.026
1.006
1.074
0.916
0.858
0.868
0.860
0.768
0.802
0.804
0.756
0.808
0.748
0.784
0.828
0.924
0.906
0.872
0.738
0.760
0.756
0.796
0.806
0.756
0.724
0.736
0.756
0.816
0.872
0.854
0.772
0.798
0.782
0.788
0.756
0.798
0.758
0.734
0.768
0.780
0.768
0.794
0.806
0.758
0.782
0.782
0.822
0.780
0.766
0.794
0.820
0.812
0.748
0.794
0.806
0.818
0.746
0.780
0.782
0.804
0.756
0.802
0.834
0.900
0.892
0.816
0.816
0.844
0.788
0.752
0.754
0.770
0.752
0.746
0.818
0.848
0.808
0.864
0.858
0.812
0.786
0.852
0.912
0.854
0.872
0.858
0.892
0.796
0.814
0.766
0.736
0.708
0.718
0.728
0.750
0.724
0.770
0.806
0.860
0.780
0.800
0.732
0.698
0.706
0.706
0.722
0.712
0.704
0.696
0.694
0.672
0.650
0.658
0.658
0.656
0.644
0.650
0.656
0.662
0.646
0.642
0.644
0.638
0.640
0.640
0.656
0.672
0.720
0.718
0.730
0.742
0.720
0.698
0.698
0.696
0.692
0.670
0.676
0.680
0.702
0.704
0.722
0.764
0.768
0.722
0.722
0.738
0.744
0.716
0.716
0.736
0.748
0.712
0.726
0.744
0.746
0.722
0.780
0.810
0.760
0.790
0.804
0.800
0.736
0.746
0.734
0.706
0.668
0.682
0.682
0.690
0.678
0.692
0.712
0.740
0.760
0.716
0.736
0.728
0.714
0.674
0.716
0.688
0.688
0.712
0.708
0.670
0.694
0.668
0.678
0.676
0.682
0.682
0.666
0.676
0.670
0.666
0.664
0.662
0.642
0.676
0.666
0.672
0.680
0.684
0.678
0.664
0.668
0.684
0.700
0.710
0.794
0.880
0.844
0.902
0.858
0.826
0.792
0.762
0.748
0.758
0.816
0.932
0.928
0.872
0.852
0.836
0.810
0.736
0.754
0.740
0.756
0.784
0.834
0.944
0.936
0.874
0.778
0.736
0.722
0.716
0.728
0.764
0.878
0.856
1.210
1.046
1.024
0.906
0.832
0.758
0.730
0.754
0.774
0.762
0.828
0.784
0.816
0.808
0.746
0.734
0.734
0.726
0.706
0.696
0.694
0.680
0.698
0.756
0.724
0.782
0.766
0.780
0.732
0.746
0.752
0.714
0.752
0.798
0.804
0.742
0.750
0.718
0.682
0.676
0.668
0.666
0.676
0.666
0.702
0.722
0.780
0.746
0.832
0.742
0.876
0.864
0.846
0.818
0.752
0.714
0.696
0.686
0.686
0.662
0.640
0.652
0.634
0.630
0.614
0.610
0.614
0.608
0.604
0.606
0.602
0.616
0.598
0.598
0.594
0.620
0.618
0.626
0.632
0.622
0.618
0.624
0.634
0.640
0.636
0.630
0.646
0.660
0.660
0.702
0.714
0.768
0.762
0.750
0.686
0.690
0.672
0.662
0.670
0.680
0.712
0.796
0.808
0.786
0.724
0.712
0.690
0.688
0.682
0.688
0.680
0.712
0.718
0.810
0.848
0.882
0.934
0.974
0.914
0.750
0.752
0.738
0.740
0.750
0.734
0.708
0.672
0.654
0.628
0.648
0.658
0.686
0.702
0.820
1.232
1.002
0.936
0.932
0.892
0.842
0.828
0.776
0.840
0.900
0.884
0.848
0.832
0.860
0.802
0.886
1.038
0.890
0.854
0.796
0.820
0.904
0.956
0.914
0.816
0.788
0.748
0.710
0.702
0.680
0.692
0.710
0.746
0.774
0.818
0.862
1.180
1.030
1.042
0.914
0.824
0.838
0.872
0.778
0.792
0.834
0.956
0.908
1.170
1.122
0.870
0.836
0.816
0.828
0.894
0.992
1.234
1.016
0.964
0.812
0.822
0.842
0.848
0.898
1.180
1.048
0.904
0.910
0.892
0.820
0.854
0.866
0.884
0.844
0.880
0.890
0.838
0.800
0.802
0.822
0.748
0.774
0.832
0.962
1.122
1.070
1.030
0.808
0.800
0.768
0.792
0.966
1.230
0.992
0.972
0.842
0.784
0.796
0.834
0.770
0.878
0.972
0.914
1.070
1.176
0.992
0.904
0.924
0.956
0.858
0.916
1.034
0.894
0.942
0.990
0.898
1.054
1.060
0.906
0.900
0.922
0.930
0.830
0.958
0.920
0.882
0.812
0.740
0.744
0.748
0.770
0.816
1.240
1.070
0.912
0.842
0.970
1.038
0.852
0.870
0.852
0.768
0.788
0.806
0.848
0.750
0.778
0.792
0.848
0.838
0.774
0.826
0.818
0.780
0.758
0.776
0.844
0.942
0.942
1.064
1.016
0.840
0.866
0.840
0.772
0.884
1.072
0.956
0.962
0.946
0.836
0.818
0.814
0.862
0.782
0.832
0.818
0.764
0.756
0.796
0.862
0.782
0.842
0.864
0.812
0.752
0.786
0.826
0.878
0.760
0.794
0.788
0.728
0.808
0.778
0.794
0.790
0.754
0.740
0.768
0.748
0.752
0.722
0.738
0.760
0.796
0.752
0.834
0.788
0.722
0.718
0.696
0.682
0.660
0.664
0.652
0.654
0.676
0.716
0.778
0.854
0.868
0.798
0.762
0.742
0.726
0.688
0.672
0.706
0.732
0.810
0.936
0.838
0.844
0.804
0.736
0.756
0.744
0.794
0.802
0.782
0.746
0.718
0.708
0.704
0.690
0.690
0.680
0.668
0.674
0.676
0.682
0.680
0.716
0.728
0.728
0.730
0.738
0.758
0.712
0.756
0.758
0.740
0.714
0.718
0.708
0.702
0.752
0.888
0.812
0.902
0.842
0.786
0.728
0.726
0.714
0.720
0.730
0.726
0.754
0.790
0.748
0.754
0.738
0.752
0.748
0.704
0.706
0.692
0.714
0.784
0.812
0.900
1.002
1.018
0.920
0.760
0.800
0.780
0.754
0.884
1.254
0.972
0.958
0.838
0.778
0.794
1.176
1.022
0.984
0.950
0.822
0.802
0.814
0.860
0.796
0.848
0.778
0.740
0.724
0.738
0.726
0.772
0.854
0.914
0.894
0.878
0.838
0.754
0.810
0.802
0.884
0.890
0.772
0.774
0.896
1.198
1.070
0.884
0.754
0.754
0.758
0.786
0.844
0.836
0.840
0.838
0.730
0.758
0.752
0.832
1.202
0.984
1.042
0.950
0.888
0.798
0.850
0.790
0.850
0.780
0.832
0.748
0.774
0.786
0.788
0.818
0.848
0.802
0.890
0.896
0.842
0.758
0.780
0.788
0.836
0.766
0.838
0.828
0.838
0.802
0.844
0.812
0.806
0.822
0.850
0.798
0.784
0.830
0.846
0.888
0.794
0.778
0.782
0.722
0.732
0.738
0.780
0.736
0.806
0.780
0.752
0.740
0.772
0.750
0.720
0.800
0.910
0.894
0.868
0.832
0.740
0.760
0.752
0.790
0.778
0.774
0.802
0.772
0.726
0.738
0.728
0.738
0.756
0.736
0.776
0.802
0.792
0.756
0.714
0.716
0.718
0.708
0.674
0.682
0.694
0.738
0.776
0.726
0.796
0.826
0.876
0.802
0.820
0.814
0.786
0.748
0.762
0.752
0.752
0.730
0.706
0.710
0.716
0.730
0.714
0.756
0.866
0.780
0.822
0.844
0.852
0.850
0.800
0.766
0.688
0.706
0.684
0.684
0.702
0.668
0.702
0.688
0.704
0.722
0.674
0.706
0.690
0.684
0.676
0.650
0.640
0.640
0.640
0.630
0.644
0.646
0.646
0.668
0.676
0.666
0.660
0.686
0.696
0.728
0.826
0.986
0.970
0.888
0.832
0.780
0.768
0.754
0.754
0.726
0.696
0.718
0.730
0.946
1.022
0.960
0.848
0.808
0.830
0.844
0.914
0.852
0.804
0.802
0.888
1.094
1.044
0.992
0.916
0.888
0.840
0.822
0.894
1.056
0.898
0.964
1.102
1.000
0.900
0.866
0.922
0.902
0.972
1.224
1.094
0.850
0.848
0.914
0.898
0.862
0.880
0.794
0.798
0.720
0.748
0.780
0.828
0.892
0.896
0.860
0.784
0.736
0.708
0.672
0.672
0.660
0.662
0.694
0.794
1.206
1.162
1.070
1.056
1.062
0.978
0.910
0.812
0.798
0.830
0.838
0.804
0.888
0.860
0.942
0.818
0.768
0.792
0.796
0.818
0.860
0.928
0.826
0.834
0.892
0.876
0.840
0.762
0.712
0.722
0.736
1.354
1.036
1.030
1.030
0.880
0.880
0.886
0.946
0.908
0.844
0.740
0.750
0.746
0.758
0.830
0.736
0.872
0.786
0.836
0.824
0.860
0.862
0.806
0.710
0.710
0.696
0.698
0.720
0.786
0.854
0.888
0.806
0.766
0.780
0.748
0.690
0.724
0.696
0.672
0.694
0.708
0.694
0.760
0.754
0.840
0.890
0.796
0.722
0.732
0.714
0.716
0.706
0.672
0.700
0.674
0.672
0.674
0.682
0.698
0.696
0.690
0.696
0.700
0.666
0.710
0.704
0.724
0.696
0.672
0.666
0.658
0.682
0.686
0.690
0.650
0.700
0.684
0.688
0.708
0.714
0.662
0.680
0.654
0.648
0.704
0.716
0.778
0.812
0.802
0.772
0.722
0.694
0.654
0.674
0.658
0.664
0.694
0.742
0.818
0.814
0.876
0.906
0.894
0.820
0.780
0.810
0.800
0.798
0.778
0.746
0.766
0.758
0.804
0.736
0.770
0.780
0.888
0.860
0.902
0.914
0.856
0.756
0.782
0.842
0.874
0.826
0.878
0.964
0.974
0.832
0.876
0.808
0.786
0.788
0.882
1.240
1.032
0.976
0.832
0.790
0.830
0.882
0.952
0.922
0.798
0.798
0.778
0.886
0.838
1.004
1.210
1.030
0.852
0.882
0.984
0.952
0.846
0.882
0.902
0.960
1.066
1.108
1.148
0.910
0.872
0.816
0.820
0.824
0.824
1.004
1.240
0.960
0.940
0.916
0.916
0.802
0.876
1.244
1.056
0.924
0.802
0.814
0.826
0.814
0.780
0.898
1.238
1.116
1.058
0.956
0.876
0.812
0.838
0.912
0.936
1.024
1.074
0.830
0.826
0.848
0.872
0.790
0.926
0.936
1.106
0.926
0.960
0.988
0.876
0.820
0.822
0.874
0.802
0.954
1.012
1.140
0.918
0.880
0.832
0.782
0.744
0.744
0.694
0.744
0.856
1.192
1.078
1.040
0.942
0.872
0.814
0.758
0.744
0.716
0.702
0.676
0.720
0.794
1.216
1.018
0.940
0.890
0.882
0.854
0.822
0.784
0.786
0.798
0.760
0.774
0.780
0.890
0.892
0.876
0.834
0.756
0.728
0.698
0.712
0.688
0.684
0.662
0.694
0.680
0.752
1.294
1.064
0.920
0.742
0.764
0.764
0.710
0.830
0.764
0.824
0.792
0.812
0.810
0.790
0.778
0.730
0.680
0.694
0.684
0.704
0.774
0.846
0.898
0.848
0.818
0.728
0.724
0.720
0.712
0.688
0.710
0.690
0.672
0.710
0.724
0.744
0.704
0.694
0.684
0.712
0.760
0.794
0.730
0.782
0.748
0.744
0.718
0.686
0.690
0.670
0.668
0.642
0.666
0.652
0.656
0.652
0.634
0.662
0.656
0.662
0.686
0.688
0.700
0.730
0.728
0.708
0.718
0.706
0.690
0.686
0.676
0.712
0.742
0.798
0.730
0.682
0.730
0.836
0.774
0.710
0.704
0.700
0.688
0.722
0.896
0.898
0.842
0.778
0.754
0.794
0.832
0.826
0.840
0.818
0.802
0.762
0.756
0.736
0.714
0.712
0.724
0.728
0.708
0.736
0.762
0.752
0.716
0.746
0.744
0.748
0.722
0.720
0.704
0.692
0.722
0.756
0.752
0.804
0.790
0.808
0.742
0.772
0.752
0.760
0.732
0.748
0.748
0.754
0.740
0.754
0.800
0.854
0.816
0.794
0.770
0.754
0.738
0.710
0.704
0.706
0.722
0.710
0.738
0.704
0.744
0.732
0.760
0.714
0.760
0.838
1.002
0.886
0.840
0.808
0.768
0.800
0.752
0.748
0.726
0.786
0.856
1.054
0.958
0.946
0.876
0.806
0.812
0.834
0.828
0.816
0.894
0.858
0.802
0.752
0.716
0.708
0.692
0.682
0.696
0.726
0.770
0.768
0.804
0.760
0.834
0.820
0.794
0.760
0.780
0.798
0.760
0.796
0.752
0.832
0.868
0.768
0.858
0.848
0.896
0.888
0.816
0.842
0.828
0.736
0.790
0.818
0.878
0.990
0.998
0.836
0.850
0.802
0.778
0.760
0.772
0.778
0.774
0.780
0.768
0.738
0.714
0.706
0.712
0.730
0.802
0.898
0.910
0.880
0.828
0.722
0.750
0.690
0.770
0.862
1.200
1.090
0.850
0.808
0.770
0.752
0.698
0.682
0.692
0.686
0.710
0.822
0.774
0.872
0.846
0.752
0.760
0.728
0.694
0.670
0.674
0.660
0.652
0.670
0.680
0.704
0.758
0.726
0.802
0.828
0.808
0.824
0.786
0.752
0.762
0.770
0.774
0.842
0.842
0.838
0.876
0.998
1.076
0.886
0.910
0.928
0.814
0.790
0.848
0.792
0.742
0.794
0.982
1.194
1.008
0.982
0.824
0.838
0.742
0.810
0.856
1.114
0.934
0.898
0.892
0.820
0.824
0.836
0.896
0.870
0.862
0.884
0.902
0.864
0.862
0.878
0.886
0.936
0.818
0.856
0.858
0.860
0.770
0.828
0.824
0.794
0.742
0.768
0.768
0.750
0.692
0.718
0.744
0.826
0.820
0.872
0.876
0.760
0.822
0.810
0.840
0.748
0.794
0.738
0.798
0.768
0.862
0.948
0.870
0.822
0.806
0.732
0.848
0.814
0.854
0.834
0.814
0.804
0.756
0.736
0.698
0.690
0.700
0.780
1.144
1.022
0.962
0.900
0.838
0.778
0.736
0.746
0.728
0.724
0.710
0.690
0.694
0.678
0.674
0.666
0.660
0.688
0.702
0.724
0.754
0.688
0.726
0.710
0.708
0.712
0.724
0.774
0.880
0.982
0.968
0.934
0.822
0.854
0.910
0.794
0.786
0.762
0.760
0.794
0.800
0.810
0.846
0.904
0.940
0.898
0.866
0.844
0.756
0.782
0.762
0.802
0.822
0.900
0.904
0.810
0.810
0.742
0.766
0.714
0.772
0.806
1.236
1.126
0.960
0.786
0.740
0.714
0.686
0.676
0.676
0.670
0.686
0.744
0.776
0.936
0.894
0.850
0.758
0.778
0.822
0.758
0.808
0.800
0.788
0.746
0.758
0.796
0.832
0.790
0.784
0.766
0.786
0.722
0.748
0.732
0.746
0.768
0.718
0.790
0.802
0.856
0.890
0.850
0.774
0.738
0.690
0.700
0.664
0.650
0.660
0.678
0.786
0.936
1.100
0.978
0.934
0.806
0.752
0.752
0.772
0.768
1.194
1.132
1.006
1.046
0.988
0.822
0.876
0.906
0.894
0.794
0.812
0.790
0.802
0.840
0.842
1.176
1.036
1.108
1.120
0.908
0.946
0.994
1.150
1.086
1.128
1.036
0.924
0.900
0.850
0.788
0.912
1.320
1.234
1.134
1.078
1.152
0.978
1.132
1.236
1.100
1.076
1.008
0.906
0.968
0.986
0.794
0.764
0.816
1.254
1.138
1.106
1.200
1.174
1.044
0.982
1.022
1.214
1.066
0.936
0.818
0.844
0.942
1.274
1.098
1.070
1.002
0.948
0.964
1.004
0.930
0.872
0.938
1.084
0.932
0.950
1.044
0.958
0.780
0.762
0.732
0.732
0.732
0.910
1.130
0.910
0.940
1.104
0.968
0.922
0.826
0.744
0.728
0.710
0.716
0.706
0.720
0.778
0.884
0.812
0.808
0.794
0.826
0.770
0.730
0.750
0.718
0.698
0.690
0.678
0.684
0.736
0.782
0.774
0.766
0.760
0.714
0.748
0.724
0.698
0.696
0.680
0.656
0.674
0.676
0.714
0.738
0.770
0.796
0.800
0.798
0.778
0.726
0.762
0.766
0.756
0.722
0.746
0.762
0.744
0.710
0.726
0.726
0.716
0.702
0.700
0.692
0.694
0.702
0.718
0.692
0.698
0.692
0.696
0.682
0.690
0.688
0.688
0.656
0.656
0.650
0.644
0.634
0.620
0.628
0.642
0.678
0.680
0.722
0.736
0.756
0.720
0.728
0.724
0.730
0.736
0.744
0.750
0.738
0.702
0.696
0.690
0.662
0.694
0.706
0.726
0.746
0.748
0.718
0.724
0.696
0.672
0.668
0.650
0.664
0.670
0.660
0.698
0.718
0.756
0.732
0.766
0.702
0.750
0.700
0.672
0.656
0.644
0.642
0.644
0.632
0.630
0.630
0.622
0.622
0.632
0.644
0.662
0.672
0.712
0.706
0.714
0.678
0.690
0.696
0.702
0.682
0.716
0.744
0.754
0.704
0.726
0.720
0.722
0.680
0.712
0.700
0.720
0.746
0.750
0.726
0.690
0.700
0.698
0.712
0.700
0.752
0.818
1.034
0.904
0.918
0.824
0.738
0.770
0.758
0.778
0.746
0.776
0.726
0.766
0.824
0.794
0.922
0.956
0.882
0.826
0.830
0.890
0.822
0.808
0.846
0.808
0.814
0.816
0.784
0.744
0.796
0.872
0.804
0.856
0.888
0.848
0.782
0.766
0.764
0.720
0.700
0.726
0.768
0.776
0.738
0.756
0.808
0.762
0.746
0.716
0.758
0.790
0.748
0.838
0.830
0.770
0.720
0.738
0.742
0.762
0.746
0.880
0.902
0.854
0.746
0.714
0.722
0.764
0.878
0.954
0.962
0.904
0.816
0.726
0.756
0.774
0.870
0.820
0.868
0.894
0.816
0.784
0.780
0.800
0.732
0.784
0.794
0.848
0.856
0.932
0.914
0.810
0.754
0.780
0.818
0.776
0.774
0.768
0.782
0.728
0.788
0.816
0.848
0.818
0.866
0.802
0.732
0.732
0.760
0.752
0.816
0.806
0.756
0.742
0.738
0.726
0.700
0.708
0.704
0.694
0.668
0.700
0.694
0.696
0.680
0.712
0.738
0.706
0.678
0.678
0.682
0.682
0.674
0.714
0.762
0.758
0.710
0.718
0.728
0.762
0.724
0.704
0.716
0.700
0.704
0.668
0.674
0.670
0.690
0.746
0.736
0.804
0.772
0.756
0.716
0.688
0.662
0.650
0.648
0.648
0.646
0.658
0.674
0.664
0.682
0.682
0.682
0.666
0.674
0.674
0.682
0.686
0.670
0.706
0.740
0.862
0.786
0.834
0.932
0.918
0.832
0.780
0.758
0.750
0.736
0.762
0.826
0.922
0.948
0.870
0.862
0.872
0.872
0.802
0.924
1.008
1.024
0.942
0.896
0.936
0.868
0.956
1.080
0.964
0.858
0.896
0.976
0.992
0.924
0.930
0.872
0.768
0.822
0.842
1.202
1.036
1.074
1.038
0.918
0.858
0.868
0.852
0.904
0.986
1.086
0.924
0.864
0.862
0.762
0.780
0.758
0.812
0.850
0.976
0.916
0.832
0.836
0.824
0.810
0.776
0.796
0.782
0.710
0.716
0.706
0.718
0.696
0.734
0.756
0.764
0.778
0.846
0.828
0.788
0.866
0.896
0.842
0.758
0.772
0.750
0.732
0.718
0.708
0.698
0.716
0.698
0.726
0.718
0.690
0.672
0.670
0.676
0.676
0.644
0.626
0.632
0.632
0.618
0.622
0.616
0.628
0.670
0.736
0.818
0.954
0.898
0.826
0.814
0.774
0.738
0.712
0.678
0.676
0.668
0.662
0.644
0.646
0.650
0.648
0.640
0.648
0.678
0.698
0.838
0.786
0.778
0.720
0.740
0.716
0.674
0.674
0.666
0.646
0.658
0.662
0.676
0.682
0.680
0.678
0.720
0.706
0.680
0.676
0.668
0.668
0.650
0.678
0.686
0.720
0.778
0.710
0.692
0.666
0.650
0.626
0.614
0.602
0.590
0.586
0.574
0.568
0.564
0.558
0.554
0.554
0.556
0.556
0.554
0.572
0.584
0.608
0.614
0.636
0.646
0.646
0.672
0.664
0.642
0.650
0.662
0.682
0.682
0.658
0.716
0.764
0.832
0.810
0.764
0.732
0.724
0.712
0.684
0.674
0.644
0.642
0.654
0.688
0.764
0.756
0.818
0.828
0.858
0.838
0.748
0.760
0.722
0.706
0.714
0.708
0.778
0.866
0.876
0.796
0.778
0.770
0.690
0.700
0.824
0.852
0.882
0.940
0.912
0.856
0.720
0.678
0.668
0.664
0.658
0.668
0.684
0.676
0.776
0.838
0.982
0.850
0.774
0.806
0.758
0.864
0.830
0.740
0.686
0.664
0.636
0.620
0.616
0.630
0.640
0.646
0.636
0.648
0.646
0.646
0.644
0.648
0.642
0.636
0.636
0.638
0.642
0.646
0.652
0.652
0.656
0.662
0.642
0.622
0.620
0.606
0.596
0.574
0.562
0.548
0.554
0.560
0.546
0.542
0.538
0.534
0.526
0.526
0.520
0.518
0.518
0.510
0.508
0.512
0.512
0.528
0.552
0.634
0.900
0.960
0.908
0.926
0.890
0.772
0.700
0.636
0.612
0.620
0.602
0.618
0.596
0.586
0.586
0.586
0.602
0.626
0.622
0.630
0.622
0.610
0.610
0.600
0.592
0.572
0.570
0.570
0.552
0.558
0.554
0.556
0.542
0.556
0.544
0.548
0.558
0.550
0.568
0.562
0.570
0.582
0.590
0.590
0.594
0.600
0.586
0.590
0.574
0.580
0.576
0.580
0.578
0.578
0.570
0.570
0.560
0.560
0.546
0.554
0.554
0.560
0.566
0.588
0.594
0.600
0.606
0.610
0.624
0.634
0.614
0.630
0.612
0.608
0.596
0.578
0.586
0.588
0.594
0.606
0.622
0.626
0.614
0.622
0.624
0.608
0.594
0.588
0.568
0.372
0.208
0.562
0.568
0.568
0.550
0.546
0.546
0.562
0.540
0.546
0.552
0.554
0.550
0.542
0.540
0.540
0.538
0.534
0.530
0.530
0.520
0.518
0.516
0.512
0.516
0.512
0.508
0.506
0.522
0.520
0.520
0.524
0.514
0.524
0.524
0.526
0.528
0.530
0.526
0.540
0.518
0.528
0.522
0.522
0.518
0.522
0.524
0.532
0.532
0.538
0.544
0.554
0.550
0.538
0.538
0.532
0.544
0.554
0.568
0.586
0.670
1.080
0.806
0.694
0.660
0.632
0.620
0.610
0.610
0.614
0.604
0.594
0.596
0.592
0.576
0.570
0.568
0.560
0.558
0.550
0.550
0.542
0.538
0.536
0.534
0.538
0.530
0.532
0.520
0.526
0.516
0.518
0.516
0.514
0.512
0.510
0.500
0.496
0.490
0.496
0.492
0.488
0.484
0.484
0.484
0.488
0.482
0.488
0.490
0.494
0.500
0.508
0.512
0.528
0.534
0.534
0.532
0.534
0.524
0.542
0.550
0.554
0.550
0.534
0.522
0.526
0.510
0.508
0.504
0.498
0.500
0.500
0.502
0.502
0.504
0.496
0.496
0.488
0.494
0.486
0.488
0.488
0.486
0.484
0.488
0.476
0.484
0.478
0.484
0.482
0.478
0.486
0.478
0.478
0.478
0.482
0.484
0.474
0.466
0.490
0.500
0.514
0.516
0.526
0.530
0.530
0.534
0.536
0.528
0.534
0.526
0.516
0.512
0.506
0.510
0.504
0.510
0.504
0.506
0.500
0.500
0.502
0.504
0.500
0.500
0.504
0.504
0.504
0.504
0.500
0.500
0.502
0.506
0.504
0.504
0.504
0.504
0.518
0.536
0.544
0.552
0.550
0.546
0.542
0.542
0.548
0.536
0.544
0.560
0.588
0.618
0.624
0.678
0.650
0.584
0.578
0.564
0.556
0.546
0.548
0.540
0.542
0.546
0.552
0.536
0.534
0.540
0.546
0.548
0.550
0.554
0.546
0.542
0.550
0.556
0.560
0.552
0.584
0.596
0.620
0.608
0.640
0.658
0.650
0.652
0.640
0.618
0.580
0.592
0.582
0.576
0.564
0.562
0.548
0.556
0.562
0.572
0.564
0.566
0.574
0.582
0.594
0.596
0.602
0.598
0.580
0.592
0.572
0.576
0.598
0.624
0.650
0.648
0.678
0.664
0.640
0.640
0.632
0.628
0.610
0.580
0.580
0.596
0.612
0.690
1.198
0.906
0.786
0.678
0.628
0.624
0.608
0.584
0.578
0.570
0.566
0.560
0.562
0.564
0.570
0.580
0.608
0.648
0.708
0.678
0.644
0.696
0.664
0.640
0.624
0.610
0.604
0.600
0.600
0.586
0.600
0.596
0.578
0.590
0.578
0.572
0.566
0.580
0.570
0.562
0.556
0.540
0.546
0.560
0.542
0.540
0.548
0.552
0.544
0.592
0.604
0.606
0.608
0.608
0.610
0.596
0.602
0.596
0.604
0.594
0.598
0.580
0.572
0.576
0.582
0.588
0.582
0.598
0.602
0.588
0.580
0.562
0.570
0.588
0.586
0.566
0.590
0.588
0.582
0.578
0.566
0.572
0.568
0.560
0.564
0.568
0.560
0.562
0.566
0.558
0.552
0.550
0.550
0.540
0.546
0.552
0.556
0.564
0.558
0.568
0.564
0.566
0.560
0.566
0.560
0.566
0.568
0.568
0.578
0.576
0.580
0.590
0.584
0.580
0.578
0.576
0.566
0.550
0.558
0.556
0.548
0.544
0.552
0.546
0.548
0.552
0.550
0.570
0.564
0.562
0.562
0.576
0.566
0.562
0.550
0.552
0.550
0.544
0.538
0.532
0.528
0.534
0.528
0.524
0.528
0.532
0.520
0.528
0.524
0.522
0.524
0.522
0.520
0.528
0.526
0.524
0.522
0.512
0.518
0.516
0.518
0.518
0.518
0.512
0.512
0.514
0.512
0.508
0.512
0.508
0.506
0.504
0.510
0.508
0.512
0.510
0.514
0.514
0.524
0.526
0.544
0.540
0.556
0.570
0.592
0.588
0.586
0.598
0.598
0.588
0.568
0.566
0.550
0.550
0.552
0.544
0.546
0.550
0.536
0.530
0.536
0.540
0.540
0.540
0.542
0.544
0.534
0.534
0.540
0.538
0.534
0.536
0.538
0.542
0.540
0.536
0.542
0.544
0.554
0.552
0.568
0.592
0.606
0.592
0.622
0.618
0.604
0.586
0.598
0.578
0.586
0.570
0.580
0.592
0.576
0.600
0.604
0.620
0.608
0.618
0.604
0.592
0.596
0.596
0.598
0.586
0.590
0.586
0.596
0.596
0.578
0.568
0.556
0.554
0.550
0.546
0.532
0.542
0.544
0.556
0.560
0.584
0.616
0.658
0.644
0.652
0.640
0.604
0.594
0.606
0.622
0.600
0.624
0.640
0.732
0.694
0.672
0.642
0.622
0.618
0.610
0.600
0.580
0.576
0.574
0.568
0.556
0.552
0.558
0.550
0.546
0.546
0.550
0.542
0.544
0.550
0.562
0.578
0.582
0.602
0.604
0.600
0.592
0.576
0.570
0.568
0.562
0.568
0.560
0.554
0.556
0.566
0.564
0.574
0.562
0.576
0.588
0.614
0.620
0.602
0.588
0.620
0.648
0.752
0.696
0.682
0.640
0.626
0.602
0.608
0.594
0.594
0.574
0.578
0.584
0.580
0.592
0.606
0.620
0.604
0.618
0.602
0.602
0.594
0.594
0.590
0.590
0.582
0.582
0.580
0.564
0.556
0.548
0.548
0.546
0.540
0.542
0.546
0.556
0.572
0.564
0.584
0.630
0.610
0.630
0.614
0.604
0.578
0.572
0.560
0.548
0.550
0.540
0.536
0.532
0.524
0.534
0.526
0.526
0.526
0.520
0.538
0.550
0.568
0.598
0.612
0.598
0.588
0.600
0.580
0.584
0.574
0.578
0.568
0.574
0.574
0.580
0.564
0.560
0.570
0.558
0.560
0.556
0.556
0.552
0.540
0.534
0.534
0.530
0.532
0.534
0.550
0.558
0.560
0.574
0.590
0.608
0.612
0.626
0.640
0.654
0.664
0.640
0.638
0.636
0.660
0.654
0.676
0.684
0.674
0.694
0.708
0.700
0.676
0.658
0.656
0.636
0.614
0.620
0.616
0.598
0.600
0.602
0.614
0.592
0.606
0.610
0.600
0.596
0.596
0.600
0.606
0.606
0.610
0.610
0.596
0.596
0.592
0.590
0.590
0.596
0.660
0.878
0.764
0.706
0.654
0.622
0.594
0.584
0.580
0.572
0.576
0.582
0.582
0.590
0.600
0.626
0.648
0.636
0.604
0.612
0.598
0.586
0.592
0.578
0.564
0.552
0.556
0.552
0.546
0.548
0.538
0.554
0.558
0.562
0.576
0.592
0.602
0.590
0.598
0.606
0.598
0.580
0.574
0.576
0.576
0.560
0.570
0.556
0.554
0.564
0.554
0.564
0.562
0.556
0.562
0.556
0.558
0.560
0.548
0.552
0.544
0.546
0.536
0.538
0.528
0.532
0.532
0.538
0.550
0.562
0.588
0.596
0.616
0.616
0.592
0.594
0.592
0.588
0.594
0.598
0.598
0.620
0.638
0.634
0.620
0.638
0.638
0.614
0.636
0.636
0.632
0.610
0.640
0.636
0.620
0.626
0.620
0.622
0.614
0.622
0.622
0.616
0.604
0.604
0.604
0.596
0.580
0.582
0.582
0.578
0.582
0.586
0.596
0.602
0.582
0.588
0.584
0.568
0.574
0.578
0.574
0.572
0.584
0.598
0.620
0.636
0.660
0.708
0.656
0.670
0.646
0.610
0.614
0.596
0.582
0.580
0.570
0.556
0.558
0.556
0.554
0.566
0.588
0.650
0.676
0.626
0.616
0.610
0.600
0.600
0.592
0.576
0.574
0.568
0.564
0.576
0.578
0.572
0.600
0.626
0.658
0.632
0.650
0.650
0.642
0.626
0.626
0.628
0.612
0.602
0.598
0.600
0.594
0.578
0.570
0.552
0.574
0.602
0.806
0.780
0.724
0.658
0.616
0.604
0.334
0.238
0.568
0.566
0.546
0.546
0.542
0.544
0.542
0.544
0.546
0.544
0.548
0.552
0.556
0.544
0.558
0.562
0.572
0.580
0.598
0.610
0.620
0.628
0.656
0.672
0.686
0.654
0.660
0.668
0.658
0.642
0.632
0.622
0.606
0.612
0.610
0.606
0.592
0.608
0.604
0.570
0.572
0.578
0.566
0.568
0.564
0.566
0.558
0.566
0.560
0.560
0.548
0.546
0.540
0.544
0.546
0.548
0.560
0.566
0.570
0.564
0.592
0.602
0.598
0.598
0.590
0.594
0.578
0.556
0.562
0.558
0.552
0.544
0.546
0.540
0.542
0.538
0.540
0.540
0.540
0.542
0.540
0.542
0.540
0.546
0.542
0.542
0.540
0.544
0.546
0.536
0.534
0.530
0.536
0.536
0.542
0.544
0.550
0.566
0.554
0.544
0.540
0.538
0.248
0.296
0.522
0.532
0.522
0.520
0.518
0.516
0.512
0.506
0.506
0.514
0.504
0.504
0.500
0.504
0.508
0.520
0.540
0.554
0.558
0.546
0.550
0.554
0.538
0.544
0.534
0.542
0.516
0.508
0.514
0.512
0.508
0.502
0.490
0.500
0.498
0.496
0.498
0.496
0.490
0.490
0.488
0.486
0.478
0.484
0.482
0.480
0.472
0.468
0.468
0.470
0.466
0.466
0.466
0.468
0.464
0.458
0.466
0.458
0.456
0.454
0.456
0.456
0.458
0.450
0.452
0.450
0.454
0.452
0.448
0.448
0.442
0.450
0.440
0.446
0.444
0.442
0.442
0.440
0.442
0.436
0.434
0.434
0.438
0.430
0.438
0.434
0.430
0.436
0.434
0.436
0.430
0.440
0.438
0.428
0.434
0.434
0.436
0.432
0.432
0.436
0.434
0.444
0.438
0.456
0.428
0.444
0.460
0.448
0.452
0.444
0.238
0.216
0.230
0.234
0.440
0.452
0.444
0.452
0.452
0.446
0.446
0.446
0.450
0.456
0.454
0.456
0.456
0.464
0.468
0.466
0.468
0.480
0.482
0.492
0.490
0.494
0.486
0.490
0.498
0.506
0.508
0.508
0.508
0.522
0.536
0.542
0.546
0.542
0.528
0.514
0.510
0.520
0.538
0.570
0.556
0.570
0.560
0.548
0.536
0.526
0.536
0.534
0.530
0.530
0.526
0.520
0.520
0.506
0.496
0.504
0.526
0.574
0.700
0.752
0.814
0.722
0.670
0.650
0.624
0.614
0.598
0.598
0.570
0.578
0.584
0.600
0.614
0.618
0.624
0.648
0.684
0.674
0.666
0.638
0.628
0.586
0.590
0.600
0.594
0.604
0.620
0.646
0.660
0.688
0.682
0.622
0.696
0.670
0.622
0.630
0.626
0.600
0.614
0.628
0.634
0.604
0.630
0.618
0.620
0.618
0.628
0.606
0.594
0.600
0.596
0.594
0.598
0.606
0.588
0.578
0.588
0.586
0.586
0.592
0.602
0.606
0.568
0.566
0.584
0.582
0.568
0.570
0.580
0.580
0.586
0.596
0.596
0.590
0.586
0.594
0.588
0.578
0.580
0.578
0.582
0.570
0.590
0.608
0.630
0.618
0.630
0.640
0.630
0.610
0.610
0.592
0.570
0.572
0.560
0.554
0.544
0.542
0.540
0.572
0.654
0.746
0.744
0.678
0.648
0.622
0.608
0.616
0.618
0.612
0.642
0.702
0.724
0.778
0.752
0.700
0.694
0.694
0.642
0.656
0.638
0.630
0.638
0.630
0.600
0.622
0.612
0.606
0.606
0.582
0.572
0.576
0.554
0.556
0.554
0.574
0.584
0.592
0.586
0.580
0.580
0.586
0.570
0.568
0.574
0.552
0.552
0.552
0.550
0.546
0.544
0.548
0.548
0.554
0.590
0.642
0.702
0.696
0.662
0.646
0.630
0.596
0.598
0.592
0.570
0.564
0.552
0.560
0.564
0.570
0.580
0.590
0.610
0.606
0.572
0.592
0.588
0.584
0.572
0.580
0.572
0.558
0.558
0.558
0.558
0.564
0.600
0.622
0.648
0.664
0.656
0.640
0.618
0.608
0.592
0.580
0.582
0.584
0.566
0.572
0.570
0.578
0.564
0.562
0.574
0.558
0.564
0.556
0.558
0.546
0.534
0.538
0.524
0.544
0.518
0.520
0.248
0.264
0.528
0.254
0.248
0.514
0.512
0.510
0.502
0.504
0.504
0.498
0.506
0.516
0.514
0.534
0.514
0.526
0.522
0.520
0.528
0.536
0.538
0.554
0.532
0.536
0.544
0.540
0.554
0.564
0.570
0.576
0.564
0.566
0.564
0.568
0.556
0.554
0.548
0.544
0.558
0.566
0.534
0.564
0.568
0.558
0.560
0.558
0.560
0.556
0.560
0.564
0.558
0.554
0.558
0.552
0.544
0.544
0.532
0.526
0.538
0.528
0.532
0.532
0.530
0.536
0.544
0.542
0.548
0.544
0.550
0.562
0.578
0.610
0.612
0.618
0.600
0.576
0.592
0.592
0.618
0.612
0.598
0.592
0.568
0.564
0.550
0.556
0.568
0.572
0.596
0.598
0.604
0.604
0.590
0.592
0.594
0.602
0.590
0.600
0.606
0.642
0.694
0.744
0.724
0.662
0.662
0.644
0.632
0.594
0.602
0.598
0.592
0.608
0.602
0.606
0.608
0.626
0.630
0.624
0.612
0.608
0.590
0.570
0.578
0.562
0.558
0.550
0.550
0.540
0.542
0.540
0.552
0.552
0.550
0.564
0.566
0.210
0.354
0.578
0.578
0.588
0.580
0.570
0.556
0.560
0.564
0.558
0.552
0.550
0.556
0.542
0.546
0.538
0.532
0.532
0.530
0.524
0.532
0.524
0.528
0.522
0.526
0.522
0.522
0.526
0.514
0.516
0.512
0.512
0.504
0.510
0.504
0.502
0.506
0.500
0.500
0.498
0.496
0.500
0.494
0.500
0.490
0.492
0.490
0.480
0.494
0.472
0.482
0.478
0.474
0.482
0.480
0.480
0.476
0.486
0.486
0.486
0.490
0.498
0.480
0.500
0.492
0.492
0.500
0.496
0.494
0.498
0.496
0.498
0.496
0.500
0.492
0.508
0.496
0.506
0.508
0.518
0.516
0.518
0.502
0.520
0.538
0.568
0.568
0.562
0.556
0.548
0.542
0.532
0.532
0.526
0.524
0.528
0.522
0.512
0.512
0.508
0.510
0.506
0.502
0.500
0.506
0.508
0.510
0.518
0.538
0.554
0.580
0.586
0.616
0.648
0.654
0.644
0.658
0.660
0.632
0.620
0.620
0.640
0.636
0.640
0.716
0.740
0.680
0.656
0.636
0.606
0.578
0.556
0.606
0.710
1.030
0.838
0.728
0.646
0.622
0.618
0.622
0.612
0.640
0.684
0.796
0.942
0.940
0.790
0.746
0.696
0.644
0.660
0.646
0.620
0.640
0.658
0.676
0.686
0.710
0.662
0.656
0.664
0.674
0.668
0.726
0.790
0.752
0.728
0.694
0.638
0.632
0.612
0.596
0.614
0.626
0.628
0.634
0.658
0.672
0.644
0.658
0.634
0.618
0.622
0.640
0.642
0.636
0.626
0.610
0.620
0.600
0.584
0.582
0.584
0.582
0.596
0.592
0.588
0.578
0.584
0.576
0.576
0.580
0.582
0.586
0.578
0.572
0.580
0.576
0.588
0.586
0.596
0.594
0.598
0.618
0.654
0.766
0.804
0.784
0.760
0.672
0.656
0.636
0.620
0.618
0.614
0.614
0.586
0.594
0.590
0.576
0.576
0.572
0.706
0.922
0.848
0.714
0.638
0.626
0.602
0.580
0.560
0.558
0.562
0.588
0.664
0.906
0.944
0.884
0.874
0.772
0.674
0.652
0.612
0.594
0.588
0.594
0.596
0.590
0.598
0.610
0.618
0.616
0.644
0.652
0.640
0.644
0.644
0.600
0.608
0.584
0.576
0.572
0.552
0.542
0.548
0.550
0.552
0.550
0.562
0.580
0.572
0.592
0.596
0.610
0.620
0.620
0.612
0.610
0.598
0.612
0.612
0.596
0.588
0.592
0.598
0.588
0.604
0.592
0.604
0.590
0.576
0.574
0.576
0.582
0.566
0.594
0.594
0.594
0.612
0.638
0.626
0.610
0.614
0.602
0.596
0.588
0.586
0.572
0.582
0.578
0.572
0.568
0.572
0.572
0.570
0.582
0.578
0.574
0.600
0.644
0.758
0.716
0.746
0.754
0.668
0.692
0.690
0.686
0.662
0.652
0.664
0.656
0.664
0.694
0.708
0.670
0.690
0.674
0.632
0.648
0.634
0.614
0.612
0.598
0.602
0.592
0.596
0.596
0.598
0.592
0.612
0.606
0.608
0.624
0.606
0.620
0.606
0.616
0.612
0.624
0.652
0.680
0.702
0.652
0.636
0.626
0.606
0.602
0.596
0.584
0.588
0.590
0.576
0.596
0.608
0.616
0.624
0.660
0.708
0.730
0.682
0.684
0.674
0.656
0.608
0.624
0.612
0.618
0.614
0.618
0.628
0.634
0.632
0.606
0.584
0.582
0.578
0.580
1.156
0.578
0.570
0.592
0.622
0.714
0.720
0.682
0.644
0.634
0.620
0.608
0.594
0.590
0.604
0.620
0.612
0.616
0.606
0.612
0.614
0.594
0.582
0.580
0.578
0.570
0.574
0.584
0.586
0.586
0.602
0.604
0.618
0.608
0.622
0.622
0.624
0.614
0.636
0.652
0.664
0.638
0.650
0.648
0.636
0.626
0.636
0.636
0.628
0.624
0.640
0.646
0.646
0.670
0.688
0.660
0.716
0.676
0.694
1.358
0.670
0.636
0.608
0.610
0.592
0.564
0.556
0.554
0.542
0.554
0.654
1.234
0.888
0.830
0.698
0.224
0.408
0.638
0.628
0.624
0.604
0.600
0.584
0.572
0.570
0.562
1.138
0.568
0.564
1.100
0.540
0.536
0.530
0.538
0.536
0.548
0.538
0.544
0.644
1.096
0.854
0.760
0.682
0.642
0.604
0.602
0.578
0.562
0.560
0.560
0.574
0.564
0.570
0.578
0.578
0.576
0.576
0.570
0.570
0.554
0.570
0.580
0.604
0.604
0.624
0.640
0.652
0.666
0.658
0.646
0.626
0.636
0.652
0.642
0.660
0.644
0.628
0.670
0.678
0.656
0.688
0.712
0.686
0.684
0.690
0.664
0.636
0.644
0.648
0.642
0.644
0.658
0.674
0.662
0.692
0.698
0.686
0.688
0.688
0.336
0.348
0.648
0.634
0.622
0.594
0.590
0.584
0.578
0.564
0.574
0.552
0.550
0.558
0.550
0.544
0.546
0.550
0.550
0.562
0.578
0.612
0.636
1.988
0.688
0.698
0.666
0.654
0.624
0.622
0.610
0.612
0.632
0.630
0.620
0.636
0.660
0.650
0.680
0.740
0.724
0.694
0.714
0.726
2.162
0.772
0.762
0.768
0.750
0.704
0.696
0.824
0.800
0.786
0.840
0.748
0.742
0.706
0.684
0.686
0.686
0.686
0.668
0.694
0.712
0.736
0.698
0.708
0.954
0.458
0.666
0.686
0.682
0.658
0.640
0.654
0.668
0.670
0.676
0.730
0.796
0.800
0.762
0.762
0.710
0.698
0.638
0.758
0.856
0.836
0.830
0.760
0.740
0.758
0.766
0.728
0.788
0.780
0.700
0.698
0.682
0.666
0.644
0.650
0.656
0.680
0.678
0.706
0.706
0.698
0.664
0.692
0.696
0.718
0.698
0.694
0.690
0.746
0.712
0.714
0.688
0.644
0.642
0.626
0.644
0.636
0.628
0.624
0.630
0.622
0.628
0.614
0.622
0.632
0.622
0.606
0.622
0.602
0.604
0.592
0.588
0.592
0.588
0.586
0.590
0.602
0.602
0.614
0.616
0.622
0.624
0.608
0.606
0.604
0.592
0.576
0.562
0.564
0.570
0.562
0.574
0.612
0.698
0.780
0.712
0.726
0.734
0.678
0.688
0.708
0.712
0.702
0.652
1.300
0.624
1.234
0.600
0.588
0.590
0.592
0.596
0.606
0.632
0.678
0.678
0.646
0.634
0.630
0.620
0.616
0.604
0.610
0.610
0.612
0.608
0.616
0.624
0.638
0.622
0.634
0.634
0.648
0.644
0.664
0.666
0.656
0.662
0.644
0.646
0.660
0.660
0.660
0.656
0.670
0.668
0.654
0.638
0.636
0.642
0.630
0.630
1.098
0.876
0.854
0.822
0.794
0.722
0.662
0.646
0.636
0.618
0.604
0.606
0.598
0.598
0.580
0.588
0.598
0.618
0.642
0.658
0.696
0.682
0.654
0.678
0.664
0.650
0.626
0.618
0.600
0.600
0.614
0.638
0.722
0.708
0.708
0.728
0.712
0.742
0.896
0.868
0.766
2.076
0.652
0.650
0.634
0.644
0.666
0.664
0.638
0.642
0.634
0.622
0.602
0.606
0.602
0.596
0.588
0.580
0.582
0.588
0.600
0.622
0.648
0.666
0.656
0.642
0.656
0.676
0.732
0.702
0.654
0.638
0.600
0.652
0.704
0.758
0.816
0.792
0.740
0.744
0.760
1.374
0.668
0.658
0.642
0.636
0.632
0.622
0.626
0.636
0.654
0.702
0.724
0.722
0.768
0.768
0.742
0.758
0.702
0.690
0.672
0.640
0.634
0.618
0.630
0.634
0.652
0.666
0.674
0.674
0.702
0.686
0.654
0.644
0.616
0.612
0.602
0.592
0.598
0.606
0.618
0.634
0.640
0.642
0.620
0.628
0.626
0.622
0.606
0.604
0.596
0.584
0.576
0.570
0.556
0.558
0.576
0.576
1.166
0.586
0.604
0.602
0.606
0.606
0.594
0.594
0.592
0.594
0.588
0.592
0.598
0.612
0.606
0.618
0.620
0.604
0.594
0.578
0.586
0.574
0.570
0.566
0.570
0.578
0.578
0.600
0.598
0.600
0.576
1.128
0.556
0.576
0.590
0.614
0.594
0.608
0.612
0.606
0.594
0.600
0.606
0.626
0.628
0.632
0.662
0.674
0.668
0.644
0.666
0.684
0.700
0.672
0.696
0.728
0.776
0.732
0.722
0.704
0.648
0.628
0.598
0.612
0.596
0.628
0.664
0.888
0.756
0.746
0.692
0.680
0.682
0.680
0.708
0.698
0.698
0.684
0.696
0.656
0.652
0.642
0.622
0.624
0.620
0.602
0.606
0.608
0.588
0.608
0.618
1.272
0.574
0.630
0.610
0.610
0.628
0.632
0.620
0.630
0.620
0.602
0.598
0.596
0.576
0.582
0.578
0.576
0.574
0.574
0.574
0.574
0.568
0.558
0.558
0.560
0.600
1.186
0.878
0.888
0.764
0.672
0.656
0.628
0.612
0.614
0.596
0.582
0.580
0.580
0.552
0.556
0.546
0.538
0.552
0.560
0.576
0.576
0.576
0.580
0.586
0.584
0.588
0.614
0.614
0.620
0.650
0.658
0.646
0.642
1.258
0.624
0.624
0.618
0.622
0.618
0.616
0.594
0.598
0.590
0.598
0.606
0.614
0.588
0.640
0.710
0.780
0.562
0.526
0.850
0.710
0.642
0.626
0.612
0.594
0.576
1.148
0.564
0.574
0.576
0.574
0.584
0.586
0.614
0.622
0.648
0.702
0.718
0.686
2.024
0.642
0.638
0.630
0.610
0.604
0.604
0.596
0.592
0.594
0.588
0.584
0.584
0.578
0.568
0.566
0.566
0.566
0.568
1.748
0.618
0.658
0.736
0.708
0.750
0.774
0.754
0.776
0.752
0.708
0.684
0.654
0.622
0.624
1.846
0.598
0.586
0.592
0.594
0.588
0.592
0.602
0.604
1.162
0.590
0.572
0.590
0.596
0.630
0.616
0.628
0.698
1.044
0.996
0.864
0.748
0.716
0.732
0.692
0.736
0.680
1.304
0.626
0.602
0.600
0.582
0.578
0.562
0.566
0.564
0.566
0.570
0.584
0.656
1.066
0.880
0.804
0.650
0.624
0.606
0.584
0.576
0.574
0.574
0.566
0.574
0.580
0.596
0.602
0.612
0.642
0.672
0.658
0.670
0.690
0.704
0.660
0.664
0.668
0.636
0.636
0.622
0.606
0.614
0.614
0.632
0.626
0.668
0.740
0.914
0.746
0.758
0.670
0.710
0.718
0.762
0.756
0.668
0.666
0.658
0.644
0.648
0.632
0.640
0.664
0.742
0.778
0.866
0.876
0.800
0.768
0.826
0.948
0.844
0.840
0.904
0.834
0.732
0.764
0.754
0.730
0.700
0.764
0.820
0.786
0.722
0.716
0.706
0.676
0.744
0.838
0.924
0.892
0.876
0.786
0.696
0.688
0.680
0.670
0.716
0.858
0.932
0.802
0.754
0.678
0.674
0.664
0.664
0.640
0.676
0.770
0.908
1.114
0.976
0.836
0.814
0.804
0.722
0.756
0.744
0.744
0.728
0.718
0.728
0.692
0.732
0.736
0.786
0.722
0.796
0.766
0.700
0.674
0.668
0.662
0.676
0.656
0.694
0.708
0.746
0.688
0.720
0.726
0.712
0.684
0.692
0.694
0.702
0.680
0.732
0.794
0.852
0.798
0.838
0.850
0.742
0.724
0.700
0.698
0.710
0.706
0.766
0.838
0.900
0.804
0.826
0.754
0.706
0.664
0.668
0.650
0.632
0.652
0.654
0.696
0.704
0.784
0.750
0.686
1.406
0.736
0.676
0.712
0.700
0.700
0.676
0.700
0.704
0.714
0.688
0.714
0.720
0.742
0.700
0.714
0.722
0.742
0.712
0.766
0.732
0.704
0.656
0.674
0.686
0.730
0.762
0.732
0.816
0.748
0.696
0.658
0.622
0.620
0.626
0.626
0.626
0.640
0.660
0.660
0.640
0.670
0.678
0.674
0.648
0.666
0.662
0.652
0.634
0.614
0.600
0.590
0.566
0.596
0.630
0.766
0.810
0.722
0.728
0.692
0.662
0.658
0.646
0.638
0.618
0.626
0.624
0.618
0.636
0.664
0.666
0.756
0.736
0.706
0.678
0.676
0.648
0.648
0.654
0.642
0.646
0.652
0.632
0.634
0.636
0.612
0.606
0.604
0.592
0.584
0.578
0.572
0.566
0.570
0.574
0.574
0.596
0.606
0.622
0.624
0.608
0.618
0.610
0.600
0.604
0.596
1.174
0.576
0.578
0.558
0.572
0.558
0.558
0.552
0.554
0.542
0.542
0.542
0.536
0.534
0.536
0.532
0.528
0.528
0.530
0.538
0.544
0.562
0.602
0.620
0.712
0.740
0.700
0.646
0.652
0.644
0.632
0.616
0.590
0.602
0.606
0.598
0.598
0.606
0.620
0.636
0.624
0.644
0.644
0.642
0.614
0.608
0.606
0.600
0.598
0.618
0.630
0.628
0.662
0.714
0.744
0.772
0.770
0.722
0.716
0.690
0.686
0.660
0.676
0.706
0.690
0.660
0.664
0.634
0.624
0.622
0.626
0.612
0.630
0.638
0.620
0.652
0.654
0.692
0.698
0.712
0.716
0.686
0.638
0.632
0.620
0.622
0.612
0.652
0.698
0.750
0.816
0.742
0.726
0.728
0.720
0.706
0.660
0.676
0.680
0.684
0.676
0.714
0.736
0.792
0.794
0.722
0.720
0.700
0.702
0.718
0.748
0.742
0.736
0.676
0.698
0.704
0.704
0.710
0.694
0.676
0.702
0.696
0.690
0.672
0.682
0.684
0.692
0.676
0.662
0.664
0.662
1.918
0.628
0.634
0.620
0.648
0.648
0.668
0.656
0.680
0.670
0.682
0.666
0.672
0.658
0.650
0.622
0.644
0.638
0.652
0.680
0.694
0.662
0.676
0.658
0.624
0.620
0.610
0.612
0.612
0.618
0.642
0.712
1.146
0.832
0.742
0.670
0.700
0.678
0.700
0.764
0.690
0.778
0.802
0.782
0.742
0.674
0.656
0.628
0.610
0.604
0.596
0.612
0.670
1.172
0.950
0.862
0.686
0.680
0.634
0.614
0.600
0.592
0.574
0.614
0.516
0.564
0.554
0.550
0.554
0.554
0.556
0.560
0.548
0.542
0.538
0.570
0.668
1.018
0.906
0.778
0.692
0.662
0.642
0.642
0.608
0.606
0.608
0.608
0.628
0.654
0.644
0.630
0.628
0.614
0.608
0.620
0.634
0.670
0.696
0.674
0.652
0.628
0.610
0.614
0.600
0.600
0.598
0.600
0.594
0.592
0.586
0.586
0.580
0.580
0.570
0.572
0.572
0.574
0.580
0.588
0.592
0.608
0.634
0.650
0.648
0.632
0.622
0.612
0.606
0.610
0.612
0.618
0.610
0.612
0.614
0.612
0.604
0.616
0.636
0.672
0.686
0.690
0.716
0.734
0.734
0.688
0.662
0.622
0.648
0.652
0.694
0.744
0.990
0.898
0.870
0.788
0.728
0.664
0.660
0.650
0.666
0.660
0.656
0.646
0.644
0.630
0.626
0.604
0.606
0.588
0.576
0.578
0.568
0.556
0.562
0.564
0.566
0.564
0.556
0.558
0.558
0.574
0.574
0.584
0.602
0.618
0.620
0.608
0.642
0.646
0.654
0.654
0.622
0.618
0.606
0.596
0.600
0.584
0.578
0.564
0.572
0.572
0.566
0.566
0.570
0.578
0.580
0.574
0.576
0.582
0.586
0.576
0.586
0.596
0.598
0.602
0.592
0.594
0.594
0.610
0.644
0.676
0.648
0.682
0.688
0.686
0.634
0.628
0.620
0.612
0.594
0.606
0.596
0.600
0.602
0.604
0.604
0.586
0.584
0.588
0.572
0.274
0.296
0.560
0.544
0.544
0.532
0.536
0.524
0.526
0.524
0.516
0.514
0.510
0.520
0.512
0.508
0.528
0.546
0.550
0.558
0.550
0.564
0.566
0.560
0.552
0.564
0.542
0.530
0.530
0.534
0.534
0.524
0.524
0.522
0.528
0.528
0.532
0.524
0.534
0.536
0.540
0.542
0.548
0.566
0.586
0.582
0.608
0.626
0.640
0.632
0.650
0.654
0.638
0.614
0.610
0.612
0.604
0.598
0.596
0.590
0.582
0.562
0.564
0.552
0.550
1.082
0.544
0.534
0.538
0.534
0.540
0.524
0.532
0.538
0.538
0.538
0.542
0.556
0.564
0.582
0.586
0.602
0.592
0.594
0.584
0.580
0.582
0.578
0.578
0.600
0.620
0.640
0.670
0.654
0.630
0.628
0.628
0.622
0.614
0.596
0.602
0.596
0.604
0.582
0.584
0.568
0.558
0.562
0.548
0.556
0.550
0.530
0.538
0.542
0.540
0.540
0.534
0.524
0.542
0.540
0.554
0.576
0.632
0.634
0.602
0.588
0.568
0.564
0.550
0.234
0.310
0.548
0.548
0.560
0.550
0.570
0.576
0.574
0.614
0.610
0.700
0.738
0.756
0.696
0.670
0.640
0.620
0.592
0.596
0.590
0.620
0.692
0.732
0.882
0.964
0.740
0.710
0.724
0.702
0.660
0.706
0.770
0.820
0.938
0.916
0.766
0.792
0.788
0.712
0.822
0.788
0.700
0.714
0.698
0.670
0.682
0.688
0.680
0.650
0.656
0.632
0.612
0.616
0.620
0.614
0.614
0.620
0.610
0.600
0.610
0.616
0.610
0.638
0.680
0.720
0.716
0.708
0.672
0.638
0.640
0.640
0.644
0.646
0.698
0.734
0.766
0.740
0.700
0.702
0.692
0.674
0.666
0.678
0.706
0.722
0.678
0.722
0.754
0.888
0.838
0.868
0.864
0.798
0.760
0.796
0.834
0.806
0.864
0.790
0.708
0.720
0.696
0.650
0.648
0.652
0.656
0.654
0.716
0.850
0.912
0.928
0.916
0.746
0.712
0.678
0.638
0.640
0.630
0.612
0.582
0.600
0.608
0.598
0.594
0.600
0.606
0.600
0.598
0.630
0.782
0.718
0.740
0.700
0.710
0.650
0.648
0.632
0.610
0.606
0.590
0.572
0.576
0.562
0.566
0.564
0.558
0.560
0.552
0.550
0.552
0.548
0.554
0.572
0.590
0.638
0.706
0.926
0.900
0.788
0.706
0.668
0.628
0.606
0.610
0.626
0.626
0.660
0.692
0.720
0.740
0.680
0.636
0.636
0.608
0.590
0.602
0.602
0.614
0.614
0.618
0.630
0.644
0.666
0.672
0.708
0.720
0.748
0.726
0.676
0.696
0.672
0.662
0.638
0.656
0.662
0.674
0.666
0.694
0.708
0.754
0.770
0.684
0.708
0.694
0.682
0.664
0.670
0.672
0.678
0.698
0.742
0.750
0.762
0.766
0.754
0.706
0.702
0.712
0.698
0.674
0.692
0.710
0.748
0.708
0.732
0.718
0.696
0.744
0.796
0.758
0.700
0.708
0.702
0.676
0.690
0.676
0.654
0.666
0.674
0.682
0.662
0.686
0.702
0.698
0.660
0.678
0.666
0.662
0.638
0.648
0.646
0.664
0.658
0.714
0.760
0.740
0.714
0.688
0.680
1.300
0.642
0.642
0.622
0.640
0.644
0.666
0.674
0.682
0.698
0.740
0.714
0.678
0.698
0.704
0.712
0.660
0.662
0.652
0.654
0.658
0.662
0.662
0.650
0.660
0.650
0.670
0.658
0.618
0.650
0.646
0.656
0.672
0.672
0.676
0.674
0.662
0.642
0.656
0.648
0.734
0.962
0.980
0.922
0.802
0.746
0.690
0.702
0.680
0.706
0.806
0.844
0.804
0.888
0.860
0.780
0.744
0.734
0.750
0.730
0.690
0.714
0.692
0.660
0.670
0.682
0.714
0.700
0.768
0.784
0.800
0.720
0.756
0.748
0.764
0.692
0.708
0.688
0.672
0.676
0.676
0.686
0.678
0.776
0.828
0.834
0.708
0.720
0.708
0.688
0.664
0.694
0.738
0.794
0.784
0.710
0.744
0.718
0.694
0.690
0.694
0.696
0.662
0.692
0.694
0.686
0.724
0.746
0.738
0.690
0.706
0.702
0.678
0.662
0.672
0.676
0.674
0.644
0.662
0.672
0.698
0.710
0.656
0.670
0.666
0.626
0.652
0.638
0.652
0.646
0.636
0.600
0.612
0.606
0.616
0.648
0.704
0.684
0.722
0.768
0.768
0.770
0.736
0.750
0.744
0.718
0.704
0.708
0.700
0.686
0.660
0.694
0.764
2.010
1.096
0.978
0.790
0.736
0.728
0.704
0.700
0.754
0.862
0.794
0.808
0.836
0.832
0.832
0.750
0.702
0.720
0.718
0.694
0.728
1.568
0.808
0.784
0.752
0.682
0.672
0.644
0.640
0.628
0.616
0.622
0.620
0.626
0.606
0.616
0.630
0.690
0.776
1.460
0.688
0.678
0.676
0.642
0.648
0.646
0.670
0.662
0.678
0.690
0.724
0.722
0.778
0.804
0.776
0.716
0.700
0.700
0.700
0.678
0.668
0.686
0.674
0.646
0.650
0.676
0.684
0.656
0.660
0.648
0.634
0.634
0.630
0.628
0.628
0.616
0.630
0.630
0.642
0.648
0.654
0.690
0.702
0.690
0.674
0.684
0.668
0.654
0.632
0.646
0.642
0.650
0.648
0.640
0.662
0.664
0.674
0.662
0.678
0.684
0.688
0.656
0.672
0.670
0.670
0.670
0.656
0.704
0.700
0.752
0.734
0.698
0.672
0.668
0.656
0.654
0.634
0.636
0.638
0.652
0.658
0.704
0.762
0.864
0.762
0.768
0.736
0.682
0.640
0.644
0.630
0.636
0.634
0.632
0.658
0.716
0.848
0.808
0.720
0.750
0.718
0.720
0.684
0.696
0.688
0.702
0.734
0.692
0.702
0.708
0.720
0.670
0.700
0.696
0.704
0.704
0.666
1.276
0.672
0.748
0.906
0.964
0.932
0.876
0.772
0.716
0.670
0.674
0.690
0.814
1.162
0.986
0.876
0.804
0.768
0.730
0.724
0.748
0.824
1.004
0.862
0.810
0.754
0.776
0.798
0.794
0.760
0.788
0.782
0.750
0.766
0.766
0.798
0.790
0.752
0.752
0.740
0.774
0.788
0.736
0.780
0.770
0.778
0.722
0.766
0.816
0.808
0.732
0.766
0.802
0.872
0.828
0.726
0.768
0.760
0.754
1.426
0.698
0.698
0.804
0.730
0.772
0.746
0.752
0.728
0.696
0.696
0.688
0.694
0.716
0.698
0.746
0.762
0.808
0.762
0.772
0.768
0.770
0.778
0.722
0.744
0.732
0.720
0.698
0.670
0.680
0.670
0.672
0.672
0.670
0.718
0.784
0.806
0.796
0.778
0.762
0.730
0.712
0.702
0.698
0.706
0.694
0.692
0.720
0.738
0.734
0.704
0.688
0.688
0.686
0.694
0.672
0.674
0.678
0.674
0.668
0.646
0.630
0.634
0.646
0.662
0.710
0.684
0.722
0.736
0.728
0.692
0.682
0.674
0.674
0.648
0.646
0.654
0.648
0.664
0.696
0.724
0.780
0.712
0.728
0.712
0.698
0.672
0.672
0.670
0.672
0.680
0.666
0.656
0.666
0.672
0.676
0.662
0.644
0.654
0.654
0.660
0.656
0.644
0.660
0.674
0.674
0.660
0.660
0.664
0.666
0.680
0.660
0.650
0.666
0.662
0.674
0.678
0.650
0.666
0.664
0.670
0.640
0.630
0.632
0.644
0.672
0.746
0.828
0.864
0.772
0.782
0.742
0.714
0.686
0.690
0.696
0.658
0.670
0.680
0.672
0.668
0.280
0.384
0.650
0.632
1.256
0.626
0.606
0.604
0.604
0.604
0.600
0.596
0.592
0.594
0.598
0.592
0.610
0.626
0.678
0.756
0.776
0.782
0.850
0.836
0.776
0.708
0.708
0.702
0.706
0.690
0.746
0.836
1.164
1.030
0.908
0.768
0.724
0.738
0.926
0.928
0.968
0.984
0.916
0.810
0.762
0.766
0.740
0.698
0.734
0.792
0.844
0.770
0.832
0.866
0.846
0.784
0.722
0.730
0.726
0.732
0.724
0.688
0.714
0.752
0.828
0.850
0.758
0.790
0.730
0.720
0.700
0.692
0.694
0.714
0.792
0.746
0.892
0.822
0.782
0.762
0.792
0.812
0.804
0.744
0.440
0.260
0.640
0.828
0.448
0.614
0.606
0.594
0.600
0.592
0.592
0.596
0.592
0.592
0.586
0.588
0.584
0.576
0.574
0.570
0.572
0.572
0.572
0.576
0.578
0.578
0.584
0.604
0.592
0.588
0.600
0.596
0.592
0.580
0.576
0.574
0.572
0.576
0.584
0.574
0.584
0.606
0.608
0.602
0.616
0.634
0.634
0.644
0.630
0.630
0.614
0.616
0.610
0.604
0.590
0.602
0.600
0.612
0.626
0.628
0.652
0.656
0.664
0.642
0.640
0.620
0.626
0.596
0.600
0.598
0.620
0.662
0.676
0.770
0.666
0.666
1.366
0.646
0.618
0.606
0.580
0.588
0.582
0.586
0.584
0.574
0.572
0.562
0.560
0.564
0.564
0.572
0.572
0.606
0.642
0.866
0.876
0.892
0.832
0.748
0.710
0.706
0.682
0.740
0.790
1.100
0.994
1.000
0.816
0.820
0.808
0.716
0.736
0.806
0.886
0.972
0.990
0.786
0.754
0.716
0.750
0.726
0.858
1.066
0.934
0.822
0.814
0.792
0.738
0.866
0.990
0.922
0.948
0.926
0.778
0.770
0.780
0.884
0.838
0.992
1.212
0.874
0.926
0.852
0.862
0.874
0.782
0.872
1.248
0.928
0.822
0.772
0.770
0.740
0.770
0.846
0.874
0.798
0.814
0.740
0.804
0.776
0.716
0.796
0.838
0.904
0.914
0.810
0.858
0.834
0.832
0.840
0.810
0.780
0.816
0.878
0.872
0.806
0.734
0.700
0.698
0.720
0.838
1.984
0.778
0.732
0.772
0.806
0.890
1.028
0.954
0.844
0.836
0.864
0.802
0.698
0.728
0.688
0.786
1.100
1.170
1.010
0.882
0.836
0.832
0.886
0.782
0.998
0.498
0.908
0.974
0.890
1.024
0.942
0.964
0.936
0.930
2.412
0.842
0.948
0.980
0.826
0.740
0.754
0.750
0.806
0.830
1.240
1.056
0.824
0.682
0.670
0.650
0.646
0.634
0.630
0.620
0.606
0.604
0.598
0.594
0.594
0.598
0.596
0.602
1.868
0.674
0.698
0.772
0.714
0.740
0.730
0.760
0.780
0.750
0.730
0.700
0.666
0.656
0.646
0.634
0.634
0.648
0.678
0.700
0.786
1.718
0.728
0.702
0.690
0.684
0.680
0.682
0.648
0.674
0.668
0.672
0.642
0.646
0.652
0.632
0.612
0.606
0.604
0.604
0.604
0.604
0.604
0.600
0.588
0.588
0.578
0.564
0.570
0.570
0.594
0.646
1.006
0.940
0.874
0.822
0.736
0.688
0.644
0.646
0.652
0.684
0.796
1.016
0.882
0.892
0.756
0.772
0.752
0.738
0.790
0.804
0.832
2.188
0.666
0.640
0.642
0.638
0.634
1.232
0.632
0.646
0.676
0.714
0.740
0.704
0.670
0.644
0.634
0.640
0.644
0.712
0.880
0.832
0.938
0.928
0.842
0.772
0.734
0.740
0.786
0.904
0.840
0.898
0.930
0.948
0.880
0.844
0.806
0.768
0.726
0.712
0.710
0.700
0.694
0.692
0.670
0.682
2.202
0.870
0.806
0.752
0.728
0.700
0.680
0.656
0.646
0.640
0.618
0.632
0.624
0.628
0.642
0.652
0.654
0.648
0.660
0.668
0.680
0.710
0.764
0.718
0.766
0.746
0.754
0.714
0.770
0.750
0.854
0.892
0.804
0.810
0.832
0.762
0.730
0.756
0.810
0.802
0.982
0.898
0.774
0.784
0.804
0.816
0.748
0.780
0.846
0.778
0.730
0.758
0.704
0.684
0.670
0.648
0.628
0.620
0.618
0.618
0.628
0.644
0.674
0.702
0.670
0.654
0.642
0.626
0.614
0.618
0.616
0.608
0.612
0.600
0.606
0.600
0.620
0.630
0.658
0.732
0.800
0.828
0.816
0.738
0.716
0.698
0.672
0.674
0.680
0.686
0.670
0.696
0.696
0.686
0.672
0.704
0.696
0.680
0.686
0.692
0.702
0.708
0.710
0.788
0.808
1.484
0.702
0.654
0.692
0.730
1.182
1.084
0.992
0.892
0.726
0.754
0.786
0.866
0.784
0.918
0.924
1.206
1.024
0.796
0.744
0.720
0.722
0.746
0.772
0.898
1.080
0.852
0.946
0.888
0.848
0.830
0.732
0.754
0.726
0.752
1.002
0.936
0.922
0.836
0.722
0.728
0.716
0.718
0.710
0.812
0.888
1.184
0.892
0.854
0.758
0.812
0.830
0.884
1.008
0.944
0.886
0.752
0.762
0.788
1.210
1.118
1.134
1.120
1.002
0.896
0.836
0.940
1.182
1.136
0.966
1.004
1.228
1.090
0.924
0.948
1.044
0.920
0.932
0.890
0.952
1.064
0.980
0.884
0.850
0.806
0.726
0.726
0.734
0.828
0.848
0.986
1.104
1.030
0.904
0.842
0.786
0.778
0.706
0.748
0.814
1.264
1.118
1.028
0.840
0.794
0.732
0.798
0.800
0.786
0.946
0.926
0.948
0.798
0.778
0.760
0.722
0.734
0.728
0.734
0.716
0.756
0.774
0.790
0.838
0.772
0.726
0.730
0.738
0.730
0.804
0.790
0.792
0.734
0.754
0.756
0.738
0.780
0.790
0.752
0.708
0.682
0.678
0.684
0.674
1.360
0.702
0.698
0.728
0.704
0.654
0.682
0.692
0.692
0.696
0.684
0.662
0.632
0.626
0.614
0.606
0.598
0.594
0.598
0.602
0.628
0.698
1.054
0.892
0.848
0.746
0.680
0.676
0.648
0.716
1.262
1.070
0.978
0.848
0.820
0.830
0.902
0.884
0.774
0.812
0.760
0.792
0.736
0.798
0.826
0.870
0.904
0.822
0.756
0.722
0.690
0.684
0.676
0.698
0.710
0.730
0.708
0.712
0.682
0.670
0.666
0.664
0.666
0.674
0.660
0.684
0.708
0.728
0.786
0.724
0.762
0.792
0.790
0.770
0.806
0.820
0.796
0.734
0.756
0.742
0.710
0.734
0.780
1.010
1.004
0.938
0.806
2.200
0.738
0.780
0.794
0.776
0.716
0.742
0.744
0.744
0.704
0.716
0.762
1.170
0.892
0.820
0.718
0.706
0.716
0.700
0.714
0.758
0.838
0.950
0.882
0.764
0.728
0.692
0.668
0.640
0.630
0.626
0.606
0.610
0.602
0.582
0.596
0.590
0.600
0.588
0.590
0.594
0.600
0.604
0.618
0.634
0.644
0.692
0.662
0.648
0.648
0.646
0.638
0.634
0.634
0.626
0.614
0.608
0.616
0.626
0.650
0.658
0.648
0.696
0.742
0.752
0.736
0.762
0.702
0.692
0.690
0.690
0.702
0.706
0.754
0.714
0.750
0.752
0.778
0.758
0.766
0.752
0.702
0.732
0.736
0.768
0.792
1.154
1.046
0.830
0.888
0.822
0.786
0.908
1.220
1.018
0.964
0.894
0.808
0.790
0.868
1.190
1.018
1.020
0.920
0.844
0.878
0.890
0.910
1.236
0.942
0.816
0.726
0.702
0.714
0.886
1.054
1.040
0.934
0.814
0.730
1.072
0.362
0.682
0.668
0.696
0.694
0.680
0.672
0.670
0.670
0.668
0.666
0.676
0.696
0.714
0.746
0.738
0.714
0.690
0.688
0.678
0.676
0.686
0.724
0.780
0.754
0.826
0.874
0.922
0.974
0.868
0.854
0.826
0.838
0.748
0.846
0.908
0.986
0.982
1.000
0.970
0.814
0.824
0.804
0.878
0.904
0.870
0.980
0.984
0.798
0.796
0.758
0.724
0.748
0.822
1.042
0.892
0.826
0.754
0.724
0.672
0.660
0.654
0.668
0.666
0.728
0.788
0.868
0.798
0.828
0.830
0.814
0.792
0.818
0.860
0.810
0.834
0.856
0.812
0.744
0.764
0.774
0.782
0.826
0.742
0.770
0.742
0.862
1.066
1.016
1.088
0.890
0.898
0.880
0.848
0.818
0.832
0.784
0.748
0.758
0.744
0.710
0.740
0.732
0.736
0.756
0.808
0.820
0.732
0.770
0.758
0.720
0.732
0.728
0.710
0.680
0.700
0.710
0.754
0.722
0.726
0.702
0.710
0.698
0.720
0.722
0.716
0.710
0.728
0.788
0.878
1.034
0.818
0.850
0.824
0.870
0.860
0.818
0.788
0.810
0.728
0.734
0.714
0.758
1.058
1.078
0.974
0.808
0.798
0.800
0.842
0.842
0.786
0.854
0.822
0.760
0.732
0.720
0.706
0.690
0.708
0.746
0.714
0.758
0.812
0.830
0.806
0.824
0.852
0.756
0.772
0.732
0.724
0.702
0.708
0.714
0.736
0.734
0.838
0.864
0.862
0.762
0.784
0.738
0.726
0.672
0.682
0.674
0.680
0.670
0.692
0.726
0.886
0.932
0.828
0.792
0.772
0.744
0.740
0.722
0.718
0.690
0.742
0.760
0.772
0.724
0.794
0.800
0.780
0.720
0.768
0.766
0.748
0.730
0.740
0.756
0.722
0.734
0.728
0.724
0.688
0.712
0.710
0.714
0.690
0.654
0.666
0.670
0.692
0.686
0.752
0.802
0.854
0.772
0.786
0.772
0.718
0.746
0.738
0.706
0.680
0.670
0.646
0.684
0.834
1.140
1.032
0.984
0.926
0.846
0.742
0.730
0.722
0.726
0.782
0.832
0.826
0.802
0.748
0.736
0.738
0.730
0.740
0.870
0.930
0.922
0.952
0.848
0.812
0.818
0.810
0.834
0.866
0.868
0.778
0.790
0.750
0.786
0.852
0.940
1.064
0.966
0.926
0.790
0.820
0.802
0.816
0.868
0.802
0.846
0.824
0.876
0.812
0.878
0.964
1.104
0.972
0.828
0.766
0.760
0.786
0.776
0.730
0.760
0.786
0.828
0.864
0.788
0.830
0.838
0.824
0.812
0.724
0.800
0.738
0.750
0.704
0.716
0.728
0.798
0.846
0.816
0.886
0.892
0.834
0.782
0.814
0.800
0.794
0.760
0.872
0.906
1.016
0.846
0.844
0.802
0.790
0.748
0.810
0.830
0.978
0.838
0.830
0.834
0.790
0.734
0.750
0.732
0.722
0.688
0.728
0.756
0.802
0.736
0.756
0.754
0.728
0.692
0.714
0.732
0.842
0.828
0.850
0.864
0.774
0.754
0.772
0.784
0.738
0.768
0.826
0.902
0.788
0.742
0.708
0.680
0.672
0.652
0.650
0.658
0.676
0.656
0.672
0.680
0.676
0.692
0.684
0.664
0.652
0.650
0.670
0.662
0.640
0.636
0.618
0.618
0.610
0.602
0.614
0.620
0.634
0.680
0.818
0.936
0.840
0.808
0.768
0.704
0.732
0.722
0.730
0.738
0.708
0.732
0.740
0.762
0.730
0.784
0.766
0.756
0.708
0.708
0.700
0.688
0.664
0.656
0.650
0.650
0.668
0.698
0.710
0.748
0.846
0.952
0.958
0.840
0.860
0.826
0.784
0.776
0.836
0.878
0.796
0.858
0.998
0.818
0.860
0.864
0.778
0.886
1.058
1.022
0.854
0.868
0.866
0.908
0.806
0.862
0.846
0.780
0.844
0.868
0.904
0.866
0.778
0.796
0.800
0.838
0.736
0.798
0.784
0.824
0.846
0.764
0.788
0.838
0.864
0.908
0.824
0.814
0.812
0.828
0.832
0.770
0.878
0.928
0.912
0.804
0.752
0.738
0.730
0.716
0.718
0.716
0.758
0.758
0.784
0.730
0.738
0.736
0.744
0.766
0.746
0.710
0.738
0.750
0.764
0.766
0.824
0.800
0.774
0.726
0.750
0.780
0.794
0.792
0.760
0.794
0.808
0.808
0.764
0.734
0.736
0.752
0.720
0.698
0.692
0.710
0.782
0.802
0.766
0.740
0.728
0.694
0.710
0.672
0.698
0.696
0.718
0.714
0.768
0.802
0.758
0.742
0.740
0.742
0.736
0.694
0.702
0.688
0.694
0.710
0.722
0.712
0.766
0.818
0.806
0.764
0.736
0.746
0.726
0.690
0.680
0.688
0.712
0.792
0.770
0.856
0.884
0.874
0.830
0.736
0.726
0.712
0.714
0.714
0.684
0.708
0.708
0.716
0.736
0.698
0.688
0.692
0.684
0.700
0.700
0.696
0.662
0.666
0.670
0.668
0.680
0.662
0.676
0.702
0.734
0.760
0.720
0.736
0.734
0.720
0.702
0.682
0.704
0.710
0.740
0.720
0.742
0.756
0.764
0.788
0.726
0.708
0.716
0.708
0.712
0.714
0.848
0.868
0.890
0.844
0.818
0.758
0.716
0.700
0.696
0.704
0.688
0.750
0.762
0.766
0.714
0.796
0.812
0.802
0.758
0.750
0.740
0.738
0.706
0.736
0.752
0.790
0.810
0.748
0.784
0.762
0.720
0.686
0.688
0.674
0.654
0.678
0.674
0.660
0.654
0.644
0.640
0.656
0.672
0.662
0.632
0.650
0.624
0.626
0.628
0.620
0.628
0.620
0.616
0.632
0.632
0.638
0.650
0.632
0.632
0.628
0.634
0.634
0.652
0.666
0.658
0.650
0.662
0.686
0.690
0.780
0.868
0.924
0.920
0.730
0.722
0.698
0.678
0.646
0.640
0.636
0.634
0.632
0.628
0.630
0.628
0.632
0.620
0.626
0.614
0.604
0.594
0.596
0.582
0.592
0.582
0.586
0.608
0.634
0.666
0.744
0.690
0.678
0.636
0.630
0.640
0.638
0.640
0.630
0.638
0.612
0.606
0.588
0.588
0.572
0.570
0.564
0.558
0.548
0.556
0.536
0.538
0.542
0.538
0.538
0.526
0.560
0.554
0.572
0.580
0.578
0.586
0.594
0.596
0.598
0.592
0.584
0.578
0.566
0.568
0.566
0.566
0.566
0.568
0.562
0.556
0.540
0.548
0.554
0.552
0.554
0.552
0.558
0.542
0.562
0.566
0.570
0.566
0.566
0.574
0.580
0.578
0.578
0.588
0.586
0.590
0.594
0.594
0.586
0.602
0.608
0.600
0.608
0.614
0.618
0.622
0.606
0.610
0.618
0.606
0.602
0.614
0.600
0.596
0.598
0.594
0.592
0.592
0.578
0.574
1.118
0.550
0.550
0.544
0.544
0.668
0.876
0.766
0.726
0.648
0.648
0.630
0.622
0.608
0.610
0.608
0.590
0.586
0.590
0.580
0.586
0.574
0.572
0.564
0.566
0.568
0.542
0.554
0.550
0.552
0.556
0.554
0.554
0.544
0.550
0.548
0.552
0.556
0.566
0.568
0.562
0.566
0.558
0.564
0.564
0.568
0.564
0.558
0.562
0.560
0.570
0.566
0.570
0.576
0.564
0.560
0.570
0.562
0.562
0.554
0.558
0.542
0.546
0.540
0.536
0.532
0.526
0.516
0.516
0.512
0.516
0.510
0.514
0.510
0.514
0.516
0.510
0.512
0.510
0.518
0.514
0.512
0.510
0.504
0.502
0.506
0.494
0.504
0.498
0.500
0.496
0.496
0.502
0.508
0.488
0.500
0.498
0.500
0.500
0.502
0.504
0.508
0.502
0.504
0.506
0.510
0.506
0.508
0.512
0.518
0.512
0.510
0.510
0.506
0.502
0.508
0.508
0.554
0.988
0.872
0.840
0.706
0.664
0.644
0.608
0.602
0.598
0.588
0.574
0.568
0.570
0.570
0.570
0.560
0.560
0.580
0.578
0.582
0.580
0.572
0.562
0.558
0.560
0.546
0.544
0.544
0.550
0.550
0.590
0.592
0.596
0.596
0.612
0.626
0.612
0.624
0.646
0.670
0.788
0.848
0.828
0.860
0.756
0.770
0.716
0.674
0.670
0.654
0.634
0.634
0.616
0.592
0.604
0.610
0.602
0.596
0.590
0.570
0.606
0.636
0.688
0.680
0.632
1.394
1.128
1.054
0.910
0.788
0.686
0.690
0.686
0.688
0.676
0.704
0.696
0.688
0.700
0.730
0.840
0.874
0.930
0.762
0.776
0.770
0.730
0.754
0.742
0.708
0.708
0.694
0.670
0.726
0.790
0.868
0.788
0.762
0.698
0.686
0.654
0.644
0.624
0.622
0.626
0.628
0.652
0.740
0.800
0.692
0.714
0.794
0.720
0.818
0.824
0.786
0.826
0.846
0.790
0.766
0.772
0.824
0.786
0.770
1.206
1.056
0.830
0.908
0.788
0.756
0.736
0.752
0.816
0.904
1.194
0.928
0.868
0.862
0.774
0.782
0.874
0.974
0.902
0.882
0.764
0.734
0.696
0.720
0.846
0.814
0.722
0.708
0.730
0.764
0.876
0.948
0.942
0.912
0.956
0.828
0.734
0.798
0.846
1.270
1.042
1.066
1.144
0.930
0.920
0.882
0.780
0.726
0.708
0.824
1.188
1.182
1.086
0.816
0.726
0.684
0.672
0.672
0.720
0.860
1.096
0.966
1.126
0.932
0.858
0.790
0.740
0.684
0.690
0.724
0.888
0.940
0.854
0.766
0.730
0.718
0.726
0.792
0.822
0.904
0.990
1.004
0.858
0.864
0.808
0.778
0.774
0.778
0.784
0.838
0.772
0.816
0.876
0.902
0.870
0.816
0.758
0.714
0.678
0.672
0.684
0.740
1.266
1.142
1.060
0.834
0.860
0.808
0.796
0.736
0.808
0.842
0.932
0.854
0.980
1.020
0.926
0.774
0.792
0.752
0.716
0.668
0.674
0.684
0.758
0.880
0.878
0.792
0.730
0.738
0.714
0.702
0.682
0.686
0.704
0.718
0.720
0.738
0.882
1.006
1.010
0.962
0.874
0.778
0.760
0.754
0.750
1.220
1.060
0.852
0.788
0.728
0.688
0.674
0.648
0.638
0.650
0.654
0.650
0.644
0.662
0.640
0.634
0.620
0.624
0.614
0.620
0.624
0.682
0.734
0.712
0.702
0.694
0.688
0.658
0.640
0.610
0.604
0.600
0.596
0.606
0.604
0.604
0.600
0.596
0.598
0.594
0.596
0.596
0.598
0.588
0.586
0.584
0.582
0.574
0.586
0.584
0.590
0.592
0.592
0.590
0.592
0.598
0.598
0.602
0.614
0.610
0.612
0.624
0.614
0.620
0.608
0.604
0.600
0.596
0.598
0.610
0.628
0.670
0.720
0.774
0.752
0.758
0.706
0.674
0.658
0.630
0.630
0.636
0.628
0.626
0.634
0.614
0.620
0.614
0.614
0.604
0.590
0.590
0.572
0.606
0.590
0.590
0.596
0.604
0.594
0.608
0.600
0.608
0.592
0.588
0.590
0.576
0.326
0.264
0.568
0.574
0.572
0.578
0.576
0.578
0.578
0.578
0.582
0.586
0.590
0.590
0.584
0.584
0.594
0.582
0.596
0.584
0.576
0.582
0.576
0.572
0.572
0.574
0.576
0.572
0.586
0.596
0.632
0.628
0.666
0.676
0.652
0.662
0.662
0.656
0.638
0.644
0.654
0.664
0.656
0.672
0.668
0.690
0.668
0.654
0.644
0.624
0.624
0.628
0.630
0.622
0.596
0.586
0.602
0.592
0.594
0.596
0.602
0.600
0.598
0.596
0.586
0.568
0.598
0.604
0.600
0.598
0.592
0.582
0.586
0.586
0.580
0.578
0.588
0.592
0.668
1.092
0.994
0.852
0.758
0.696
0.646
0.648
0.646
0.638
0.628
0.626
0.606
0.618
0.632
0.666
0.792
0.958
0.796
0.822
0.690
0.716
0.712
0.722
0.736
0.702
0.714
0.724
0.772
0.818
0.828
0.778
0.690
0.692
0.670
0.658
0.624
0.644
0.636
0.626
0.628
0.636
0.668
0.710
0.668
0.680
0.666
0.642
0.620
0.644
0.634
0.638
0.656
0.662
0.644
0.664
0.686
0.674
0.700
0.674
0.648
0.642
0.644
0.652
0.652
0.650
0.634
0.622
0.602
0.604
0.596
0.600
0.606
0.610
0.626
0.654
0.728
0.792
0.844
0.804
0.708
0.682
0.678
0.662
0.660
0.660
0.646
0.672
0.652
0.642
0.648
0.638
0.626
0.616
0.606
0.608
0.600
0.596
0.606
0.602
0.614
0.640
0.650
0.684
0.638
0.664
0.668
0.674
0.710
0.682
0.648
0.608
0.656
0.672
0.722
0.764
0.696
0.710
0.696
0.716
0.734
0.820
0.828
0.826
0.728
0.708
0.668
0.640
0.634
0.630
0.618
0.620
0.616
0.610
0.608
0.604
0.600
0.608
0.612
0.610
0.614
0.624
0.614
0.646
0.620
0.620
0.632
0.618
0.616
0.628
0.610
0.598
0.612
0.600
0.604
0.606
0.604
0.604
0.606
0.606
0.594
0.584
0.578
0.576
0.570
0.572
0.572
0.562
0.560
0.552
0.552
0.542
0.548
0.542
0.534
0.536
0.534
0.534
0.532
0.528
0.530
0.536
0.540
0.538
0.538
0.534
0.532
0.538
0.532
0.528
0.532
0.528
0.532
0.526
0.530
0.524
0.538
0.528
0.528
0.528
0.534
0.528
0.532
0.524
0.526
0.526
0.524
0.524
0.522
0.522
0.518
0.526
0.520
0.524
0.532
0.538
0.538
0.532
0.534
0.540
0.542
0.538
0.534
0.536
0.540
0.548
0.554
0.560
0.566
0.550
0.560
0.560
0.560
0.572
0.566
0.576
0.592
0.600
0.604
0.578
0.564
0.570
0.574
0.566
0.552
0.558
0.548
0.548
0.544
0.554
0.566
0.598
0.646
0.726
0.678
0.704
0.706
0.742
0.728
0.698
0.644
0.652
0.640
0.626
0.606
0.624
0.642
0.690
0.744
0.720
0.752
0.718
0.698
0.672
0.640
0.644
0.666
0.672
0.680
0.646
0.684
0.722
0.876
0.794
0.794
0.696
0.748
0.828
0.738
0.874
1.058
0.924
1.036
0.934
0.892
0.822
0.732
0.696
0.682
0.648
0.658
0.638
0.652
0.652
0.636
0.628
0.630
0.610
0.620
0.624
0.640
0.736
0.770
0.772
0.832
0.846
0.774
0.746
0.764
0.700
0.744
0.742
0.704
0.718
0.688
0.820
0.962
0.910
0.902
0.836
0.746
0.722
0.732
0.746
0.784
0.868
0.748
1.258
0.938
0.872
0.766
0.726
0.698
0.674
0.668
0.666
0.660
0.640
0.652
0.658
0.662
0.676
0.708
0.748
0.726
0.786
0.770
0.672
0.782
0.706
0.660
0.644
0.650
0.674
0.676
0.690
0.836
0.960
0.956
0.802
0.880
0.766
0.690
0.696
0.664
0.650
0.680
0.690
0.658
0.676
0.662
0.644
0.666
0.658
0.636
0.638
0.632
0.614
0.608
0.622
0.626
0.606
0.608
0.612
0.626
0.636
0.666
0.674
0.686
0.670
0.648
0.656
0.652
0.670
0.650
0.678
0.724
0.748
0.724
0.686
0.708
0.706
0.720
0.728
1.078
1.064
0.918
0.808
0.782
0.854
0.796
0.886
0.856
0.752
0.858
0.854
0.784
0.786
0.820
0.848
0.754
0.730
0.806
0.896
0.920
0.894
0.730
0.762
0.764
0.790
0.936
1.224
1.014
0.812
0.762
0.798
0.732
0.812
0.850
1.248
0.992
0.830
0.746
0.716
0.700
0.674
0.660
0.688
0.694
0.704
0.664
0.668
0.712
1.282
1.048
0.842
0.864
0.940
1.218
1.062
0.956
0.824
1.264
1.166
0.948
0.914
0.872
0.790
1.270
1.178
1.012
0.830
0.812
1.084
1.048
0.818
0.758
0.706
0.676
0.660
0.650
0.652
0.638
0.674
0.728
0.810
0.814
0.756
0.700
0.706
0.708
0.710
0.694
0.698
0.686
0.676
0.650
0.634
1.094
0.882
0.714
0.688
0.666
0.628
0.602
0.632
0.642
0.726
1.122
1.020
0.986
0.906
0.908
0.958
0.768
0.844
1.044
1.072
1.060
0.916
0.824
0.758
0.704
0.662
0.652
0.640
0.654
0.806
1.218
1.084
0.956
0.910
0.842
1.002
0.888
0.984
0.896
0.742
0.790
0.726
0.820
0.866
1.140
0.928
0.852
0.784
0.768
0.758
0.828
0.902
0.916
0.800
0.804
0.736
0.694
0.722
0.730
0.812
0.760
0.872
0.922
0.816
0.824
0.792
0.738
0.790
0.850
0.858
0.848
0.800
0.810
0.754
0.844
0.868
0.788
0.826
0.844
0.842
0.746
0.800
0.794
0.720
0.734
0.708
0.688
0.712
0.712
0.840
0.898
0.872
0.812
0.822
0.830
0.738
0.778
0.784
0.858
0.770
0.790
0.796
0.728
0.772
0.780
0.736
0.726
0.708
0.674
0.686
0.696
0.682
0.684
0.720
0.760
0.816
0.766
0.816
0.790
0.728
0.768
0.756
0.766
0.724
0.778
0.796
0.884
0.832
0.938
0.956
0.932
0.814
0.816
0.808
0.886
0.934
0.804
0.858
0.830
0.816
0.806
0.808
0.868
0.810
0.788
0.758
0.748
0.716
0.756
0.794
0.778
0.850
0.898
0.888
0.790
0.764
0.736
0.786
0.804
0.790
0.830
0.878
0.956
0.892
0.854
0.838
0.856
0.856
0.836
0.896
0.858
0.924
0.888
0.794
0.840
0.848
0.872
0.826
0.840
0.774
0.800
0.764
0.726
0.754
0.724
0.714
0.718
0.746
0.840
0.782
0.880
0.900
0.858
0.872
0.866
0.832
0.790
0.810
0.790
0.744
0.834
0.796
0.840
0.750
0.890
0.866
0.774
0.826
0.800
0.860
0.842
0.912
0.886
0.870
0.900
0.874
0.892
0.912
0.858
0.786
0.810
0.812
0.820
0.836
0.894
0.856
0.752
0.756
0.726
0.712
0.712
0.822
1.278
1.076
1.016
0.792
0.728
0.748
0.818
0.940
0.926
0.890
0.882
0.842
0.854
0.844
0.862
0.858
0.834
0.776
0.732
0.730
0.776
0.828
1.028
0.930
0.832
0.746
0.746
0.786
0.780
0.806
1.182
1.080
0.944
0.856
0.814
0.778
0.872
1.228
1.104
0.950
0.812
0.808
0.816
0.744
0.792
0.774
0.794
0.748
0.748
0.752
0.752
0.720
0.724
0.700
0.678
0.686
0.670
0.660
0.680
0.678
0.684
0.758
0.838
0.882
0.780
0.804
0.812
0.814
0.758
0.762
0.718
0.686
0.676
0.708
0.760
1.032
0.918
0.898
0.816
0.766
0.738
0.722
0.700
0.688
0.674
0.698
0.698
0.760
1.180
0.920
0.830
0.790
0.822
0.824
0.744
0.764
0.762
0.776
0.778
0.776
0.794
0.810
0.776
0.762
0.820
0.876
0.796
0.858
0.884
0.858
0.852
0.856
0.750
0.786
0.790
0.826
0.832
0.808
0.766
0.710
0.768
0.866
0.914
0.890
0.776
0.764
0.726
0.716
0.696
0.696
0.664
0.698
0.700
0.712
0.728
0.746
0.784
0.810
0.782
0.846
0.800
0.792
0.720
0.792
0.794
0.842
0.880
0.880
0.808
0.754
0.742
0.756
0.732
1.708
1.374
1.122
0.902
0.870
0.942
1.018
0.900
0.974
1.034
0.954
0.994
0.960
0.896
0.892
0.892
0.906
0.780
0.848
0.864
0.838
0.776
0.838
0.822
0.840
0.758
0.838
0.830
1.236
0.968
0.796
0.776
0.754
0.776
0.748
0.812
0.812
0.800
0.802
0.836
0.838
0.774
0.794
0.756
0.710
0.734
0.708
0.684
0.678
0.678
0.692
0.706
0.712
0.760
0.734
0.712
0.698
0.668
0.662
0.668
0.664
0.708
0.782
0.886
0.906
0.816
0.838
0.820
0.818
0.724
0.746
0.722
0.688
0.686
0.686
0.692
0.700
0.672
0.662
0.670
0.654
0.648
0.654
0.648
0.646
0.644
0.646
0.628
0.644
0.646
0.630
0.642
0.640
0.634
0.628
0.636
0.634
0.630
0.630
0.648
0.630
0.628
0.620
0.622
0.624
0.616
0.628
0.630
0.642
0.642
0.660
0.662
0.664
0.660
0.658
0.660
0.666
0.686
0.662
0.686
0.680
0.680
0.666
0.694
0.708
0.754
0.706
0.748
0.712
0.670
0.676
0.654
0.632
0.618
0.604
0.588
0.596
0.604
0.638
0.672
0.698
0.696
0.690
0.690
0.702
0.692
0.652
0.622
0.620
0.624
0.638
0.682
0.902
1.014
1.056
1.100
1.002
0.928
0.860
0.882
0.980
0.974
0.964
0.836
0.844
0.784
0.776
0.840
0.880
0.940
0.876
0.810
0.798
0.796
0.748
0.720
0.710
0.734
0.808
0.822
1.212
1.048
1.008
0.900
0.728
0.790
0.924
1.202
0.980
0.866
0.774
0.730
0.758
0.766
0.822
0.914
1.132
0.952
0.792
0.790
0.738
0.752
0.752
0.738
0.778
0.800
0.834
0.878
0.868
0.904
0.856
0.816
0.746
0.696
0.678
0.658
0.658
0.732
1.442
1.046
0.906
0.748
0.712
0.680
0.660
0.666
0.678
0.674
0.678
0.664
0.658
0.660
0.654
0.646
0.658
0.660
0.656
0.688
0.724
0.826
0.856
0.806
0.814
0.786
0.726
0.752
0.744
0.772
0.826
0.786
0.850
0.878
0.784
0.786
0.764
0.718
0.730
0.744
0.800
0.758
0.840
0.832
0.790
0.774
0.770
0.776
0.780
0.736
0.742
0.760
0.758
0.738
0.800
0.864
0.812
0.876
1.098
1.070
0.938
0.892
0.826
0.750
0.752
0.750
0.742
0.884
0.928
0.818
0.802
0.750
0.718
0.726
0.730
0.846
0.974
0.840
0.798
0.820
0.820
0.846
0.768
0.794
0.800
0.950
0.946
1.060
0.868
0.756
0.766
0.762
0.728
0.754
0.784
0.844
0.826
0.876
0.886
0.898
0.810
0.824
0.868
0.978
1.066
0.910
0.786
0.794
0.776
0.768
0.838
1.236
0.926
0.934
0.816
0.774
0.842
0.990
0.870
1.240
0.918
0.786
0.742
0.778
0.758
0.776
0.784
0.884
0.870
0.818
0.768
0.784
0.802
0.786
0.772
0.788
0.798
0.912
0.790
0.790
0.792
0.754
0.710
0.742
0.782
0.724
0.770
0.770
0.834
0.812
0.828
0.818
0.770
0.746
0.712
0.746
0.858
0.982
0.978
0.826
0.762
0.744
0.760
0.788
0.824
1.054
1.244
1.104
1.070
1.038
0.984
0.896
0.968
1.004
1.026
0.964
0.854
0.936
1.018
1.188
0.846
0.798
0.732
0.704
0.702
0.696
0.758
1.288
1.172
1.082
1.114
1.060
1.020
0.942
1.140
1.168
0.934
0.890
0.896
0.846
1.236
0.964
0.816
0.736
0.714
0.694
0.730
1.430
1.062
1.034
0.974
1.024
1.136
0.998
0.836
0.778
0.830
0.790
0.824
0.878
0.828
1.240
1.116
1.022
0.820
0.818
0.766
0.750
0.716
0.746
0.834
0.882
0.940
1.010
1.002
0.836
0.842
0.838
0.806
0.822
0.974
1.202
0.906
0.898
0.872
0.814
0.766
0.774
0.800
0.894
0.822
0.860
0.830
0.760
0.772
0.744
0.758
0.716
0.730
0.696
0.698
0.672
0.674
0.676
0.690
0.696
0.728
0.762
0.778
0.756
0.716
0.720
0.700
0.666
0.670
0.666
0.672
0.658
0.684
0.698
0.694
0.674
0.716
0.720
0.734
0.688
0.712
0.750
0.746
0.740
0.724
0.680
0.696
0.692
0.688
0.696
0.676
0.710
0.742
0.804
0.920
0.814
0.748
0.732
0.714
0.692
0.750
0.890
1.154
0.956
0.968
0.908
0.782
0.782
0.750
0.732
0.724
0.810
1.254
1.014
1.036
0.960
0.878
0.776
0.852
1.072
1.102
0.976
0.996
0.854
0.914
0.924
0.802
0.880
0.926
0.886
0.910
0.818
0.858
0.888
0.886
0.782
0.834
0.824
0.896
0.894
0.784
0.796
0.776
0.812
0.766
0.788
0.734
0.770
0.796
0.740
0.800
0.794
0.836
0.780
0.832
0.854
0.846
0.796
0.770
0.772
0.756
0.730
0.762
0.798
0.846
0.842
0.776
0.804
0.812
0.788
0.776
0.740
0.732
0.772
0.834
0.892
0.874
0.804
0.746
0.710
0.712
0.734
0.748
0.708
0.750
0.792
0.818
0.766
0.702
0.750
0.810
1.210
1.102
0.928
0.930
0.820
0.730
0.792
0.826
0.920
0.786
0.820
0.858
0.856
0.854
0.874
0.892
0.808
0.846
0.854
0.890
0.802
0.808
0.780
0.804
0.814
0.852
0.824
0.756
0.768
0.804
0.748
0.866
0.864
0.772
0.756
0.766
0.762
0.758
0.768
0.796
0.882
0.904
0.818
0.778
0.718
0.724
0.718
0.722
0.684
0.680
0.680
0.680
0.678
0.666
0.692
0.696
0.692
0.664
0.676
0.668
0.688
0.670
0.688
0.706
0.708
0.738
0.768
0.800
0.808
0.730
0.760
0.742
0.762
0.712
0.730
0.734
0.752
0.706
0.724
0.724
0.750
0.722
0.706
0.750
0.822
0.912
0.848
0.768
0.812
0.784
0.830
0.736
0.770
0.738
0.724
0.762
0.808
1.028
0.876
0.824
0.792
0.810
0.822
1.022
1.226
0.982
1.000
0.956
0.858
0.858
0.884
0.902
0.888
0.888
0.962
0.954
0.806
0.788
0.794
0.872
1.006
0.920
0.996
0.900
0.786
0.792
0.808
0.782
1.020
0.986
0.926
0.942
1.018
0.970
0.854
0.830
0.816
0.846
0.884
0.782
0.798
0.798
0.810
0.774
0.788
0.786
0.766
0.724
0.738
0.728
0.758
0.816
1.158
0.902
0.828
0.790
0.736
0.702
0.704
0.686
0.686
0.680
0.660
0.666
0.660
0.658
0.644
0.664
0.658
0.668
0.688
0.686
0.672
0.686
0.700
0.682
0.660
0.686
0.694
0.690
0.668
0.664
0.674
0.662
0.668
0.666
0.682
0.688
0.696
0.674
0.688
0.690
0.696
0.674
0.676
0.676
0.686
0.716
0.698
0.688
0.686
0.696
0.690
0.686
0.710
0.744
0.728
0.776
0.764
0.718
0.752
0.728
0.722
0.720
0.680
0.682
0.674
0.680
0.664
0.698
0.756
0.822
0.816
0.854
0.874
0.930
0.862
0.770
0.758
0.732
0.712
0.706
0.718
0.798
0.836
0.826
0.874
0.836
0.772
0.702
0.706
0.704
0.752
0.818
0.758
0.814
0.826
0.808
0.832
0.808
0.820
0.812
0.808
0.772
0.732
0.718
0.698
0.700
0.680
0.712
0.726
0.746
0.696
0.702
0.700
0.716
0.714
0.690
0.714
0.746
0.788
0.762
0.838
0.882
0.852
0.824
0.722
0.762
0.730
0.738
0.726
0.792
0.892
0.816
0.714
0.768
0.726
0.820
0.840
0.882
0.762
0.766
0.742
0.706
0.674
0.674
0.666
0.690
0.826
0.846
0.824
0.854
0.842
0.766
0.774
0.792
0.942
0.866
1.064
0.954
0.826
0.820
0.872
0.922
0.940
0.858
0.734
0.746
0.750
0.762
0.894
1.200
1.004
0.880
0.882
1.202
1.132
1.098
1.134
1.022
0.862
0.856
1.002
1.118
1.124
1.106
1.070
1.026
0.880
0.898
0.910
1.098
0.960
0.932
0.926
0.952
0.964
0.944
0.860
0.918
0.910
0.908
0.884
0.900
0.868
0.860
0.902
0.878
0.792
0.822
0.830
0.866
0.810
0.822
0.890
0.922
0.886
0.886
0.942
0.936
0.888
0.786
0.814
0.782
0.760
0.736
0.906
1.234
1.110
1.014
0.936
0.802
0.718
0.714
0.680
0.694
0.718
0.736
0.786
0.816
0.850
0.770
0.788
0.810
0.816
0.734
0.746
0.758
0.854
0.832
0.980
1.050
1.084
0.810
0.794
0.730
0.744
0.826
1.202
0.972
0.922
0.800
0.782
0.738
0.702
0.718
0.742
0.944
1.144
1.044
0.918
0.850
0.790
0.768
0.744
0.730
0.740
0.756
0.748
0.804
0.868
0.982
0.912
0.910
0.886
0.838
0.796
0.716
0.756
0.736
0.750
0.756
0.768
0.744
0.718
0.684
0.698
0.696
0.706
0.714
0.732
0.720
0.832
0.850
0.866
0.842
0.822
0.750
0.704
0.650
0.688
0.720
0.810
0.826
0.860
0.860
0.824
0.778
0.734
0.720
0.690
0.706
0.752
0.856
0.928
1.118
0.984
0.958
0.814
0.744
0.740
0.746
0.746
0.770
0.798
0.820
0.856
0.846
0.930
0.842
0.780
0.790
0.788
0.802
0.764
0.756
0.794
0.824
0.906
0.804
0.830
0.814
0.804
0.922
0.836
0.842
0.834
0.776
0.824
0.886
0.830
0.910
0.930
0.844
0.740
0.728
0.728
0.754
0.750
0.978
1.020
0.962
0.898
0.908
0.880
0.774
0.856
0.874
0.828
0.794
0.742
0.730
0.722
0.710
0.728
0.780
0.854
0.962
0.900
0.826
0.782
0.738
0.702
0.724
0.694
0.708
0.724
0.762
0.844
1.054
0.918
0.794
0.792
0.756
0.764
0.718
0.748
0.742
0.748
0.718
0.790
0.846
0.860
0.746
0.772
0.740
0.722
0.714
0.684
0.670
0.660
0.646
0.642
0.640
0.636
0.620
0.606
0.600
0.594
0.588
0.590
0.582
0.588
0.594
0.604
0.606
0.614
0.630
0.642
0.668
0.684
0.800
0.826
0.818
0.830
0.746
0.728
0.712
0.736
0.710
0.744
0.734
0.720
0.702
0.686
0.720
0.684
0.688
0.680
0.682
0.688
0.808
0.848
0.906
0.844
0.780
0.724
0.712
0.700
0.704
0.718
0.704
0.690
0.682
0.672
0.672
0.690
0.756
0.736
0.838
0.884
0.978
0.980
0.884
0.762
0.810
0.812
0.800
0.746
0.838
0.776
0.924
1.090
0.932
1.040
1.108
1.052
0.914
0.904
1.034
1.226
1.030
1.078
1.046
1.050
0.946
0.894
0.844
0.886
0.840
0.802
0.794
0.924
0.824
0.914
0.914
0.816
0.788
0.770
0.822
0.872
0.862
0.966
1.076
1.032
1.054
1.044
0.954
0.982
1.090
1.066
0.910
0.856
0.766
0.744
0.734
0.732
0.698
0.712
0.782
0.840
0.996
0.782
0.830
0.720
0.690
0.684
0.668
0.648
0.638
0.628
0.634
0.642
0.646
0.644
0.680
0.716
0.802
0.808
0.860
0.928
0.810
0.804
0.780
0.718
0.742
0.744
0.824
0.778
0.802
0.752
0.780
0.780
0.830
0.822
0.796
0.800
0.818
0.786
0.796
0.744
0.678
0.646
0.628
0.616
0.598
0.586
0.578
0.582
0.588
0.592
0.592
0.604
0.612
0.608
0.616
0.614
0.620
0.632
0.632
0.660
0.694
0.760
0.760
0.836
0.844
0.770
0.730
0.732
0.766
0.714
0.760
0.776
0.762
0.738
0.788
0.770
0.766
0.732
0.686
0.684
0.674
0.674
0.658
0.648
0.652
0.668
0.750
0.836
0.784
0.754
0.740
0.768
0.794
0.814
0.772
0.774
0.768
0.756
0.720
0.686
0.688
0.688
0.698
0.700
0.698
0.678
0.700
0.716
0.728
0.696
0.706
0.706
0.716
0.700
0.668
0.672
0.662
0.676
0.708
0.698
0.746
0.776
0.802
0.742
0.764
0.758
0.704
0.674
0.634
0.640
0.644
0.650
0.650
0.644
0.640
0.634
0.618
0.622
0.616
0.624
0.664
0.768
1.212
1.092
0.962
0.900
0.872
0.866
0.868
0.958
1.136
0.978
0.852
0.790
0.708
0.714
0.788
1.288
1.202
1.038
1.064
1.080
0.898
0.952
1.208
0.886
0.840
0.842
0.776
0.806
0.778
0.778
0.818
0.774
0.812
0.764
0.792
0.752
0.802
0.764
0.800
0.726
0.720
0.726
0.712
0.720
0.720
0.704
0.678
0.660
0.650
0.658
0.684
0.976
1.168
0.950
0.930
0.888
0.800
0.748
0.792
1.002
1.168
0.904
0.806
0.798
0.872
1.182
1.022
1.152
1.146
1.042
0.924
0.810
0.734
0.728
0.728
0.748
0.722
0.724
0.702
0.714
0.726
0.732
0.734
0.722
0.746
0.764
0.746
0.760
0.724
0.688
0.696
0.688
0.706
0.860
0.882
0.904
0.914
0.846
0.778
0.738
0.692
0.666
0.638
0.618
0.608
0.598
0.588
0.588
0.584
0.598
0.590
0.586
0.596
0.602
0.640
0.712
0.978
0.884
0.900
0.862
0.866
0.808
0.822
0.844
1.100
0.906
1.104
1.076
0.910
0.952
0.994
1.032
0.938
0.842
0.802
0.738
0.794
0.878
0.876
1.058
0.930
0.834
0.782
0.764
0.790
0.740
0.708
0.670
0.660
0.628
0.628
0.614
0.622
0.612
0.612
0.616
0.624
0.620
0.632
0.624
0.634
0.636
0.662
0.660
0.690
0.730
0.752
0.746
0.694
0.692
0.694
0.694
0.690
0.696
0.714
0.798
0.740
0.780
0.732
0.750
0.716
0.712
0.694
0.710
0.720
0.726
0.718
0.740
0.746
0.742
0.734
0.696
0.706
0.690
0.686
0.674
0.682
0.682
0.698
0.686
0.688
0.700
0.694
0.674
0.662
0.650
0.648
0.656
0.668
0.666
0.664
0.654
0.630
0.636
0.640
0.664
0.744
0.908
0.980
0.878
0.872
0.846
0.800
0.748
0.720
0.706
0.670
0.684
0.692
0.672
0.724
0.748
0.772
0.828
0.840
0.800
0.848
0.882
0.836
0.788
0.752
0.832
0.816
0.774
0.798
0.894
0.924
0.832
0.832
0.796
0.746
0.720
0.706
0.678
0.662
0.648
0.638
0.624
0.614
0.616
0.614
0.622
0.648
0.694
0.978
0.862
0.920
0.884
0.802
0.748
0.752
0.706
0.708
0.706
0.770
0.780
0.934
0.990
1.176
1.068
0.956
0.818
0.724
0.726
0.746
0.818
0.782
0.846
0.790
0.746
0.782
0.796
0.832
0.964
0.874
0.946
0.920
0.928
0.914
1.006
0.922
0.864
0.764
0.748
0.744
0.798
0.732
0.726
0.786
1.034
0.942
0.874
0.998
0.918
0.786
0.818
0.784
0.870
1.270
0.982
1.008
0.982
0.880
0.878
1.230
1.028
0.920
0.984
0.914
0.914
0.966
1.128
0.920
0.856
0.926
0.946
0.942
0.866
0.916
0.878
0.910
1.150
1.276
1.130
0.918
0.956
0.916
0.858
0.978
1.078
0.986
0.812
0.900
0.964
0.956
0.852
0.886
0.804
0.752
0.730
0.706
0.688
0.660
0.658
0.648
0.650
0.648
0.642
0.662
0.668
0.708
0.750
0.820
0.874
0.774
0.794
0.806
0.822
0.752
0.848
0.870
0.804
0.868
0.892
0.864
0.864
0.840
0.790
0.812
0.830
0.912
0.868
0.938
0.992
0.810
0.776
0.764
0.766
0.708
0.746
0.792
0.872
0.788
0.930
0.958
0.846
0.874
0.866
0.826
1.074
0.952
0.902
0.798
0.774
0.800
0.818
0.794
0.912
0.926
1.032
0.960
0.850
0.820
0.846
0.824
0.802
0.910
0.914
0.758
0.738
0.704
0.682
0.650
0.642
0.622
0.630
0.620
0.618
0.616
0.624
0.622
0.626
0.628
0.624
0.642
0.670
0.746
0.752
0.852
0.900
0.862
0.746
0.752
0.726
0.738
0.704
0.738
0.778
0.810
0.826
0.846
0.860
0.852
0.776
0.758
0.708
0.710
0.706
0.792
1.056
0.932
0.878
0.778
0.754
0.764
0.802
0.858
0.906
0.900
0.894
0.878
0.746
0.754
0.716
0.732
0.716
0.714
0.700
0.696
0.658
0.656
0.656
0.652
0.666
0.672
0.678
0.706
0.718
0.746
0.690
0.676
0.642
0.658
0.668
0.666
0.646
0.628
0.626
0.610
0.618
0.624
0.628
0.630
0.630
0.660
0.720
1.142
0.986
1.008
1.010
0.936
0.882
0.860
0.752
0.786
0.906
1.268
1.166
1.084
0.896
0.836
0.824
0.866
0.844
1.256
1.136
0.994
1.004
0.840
0.762
0.732
0.720
0.720
0.754
0.772
0.824
0.972
0.966
0.830
0.858
0.822
0.738
0.774
0.758
0.746
0.778
0.828
0.788
0.720
0.736
0.718
0.708
0.692
0.720
0.768
0.894
0.844
0.836
0.906
0.928
0.890
0.792
0.810
0.850
0.884
0.806
0.938
0.886
0.840
0.788
0.842
0.852
0.800
0.756
0.740
0.756
0.712
0.722
0.750
0.790
0.758
0.794
0.796
0.794
0.728
0.792
0.792
0.842
0.736
0.786
0.796
0.838
0.886
0.816
0.760
0.772
0.796
0.790
0.720
0.740
0.756
0.764
0.750
0.792
0.824
0.766
0.784
0.766
0.822
0.768
0.856
0.898
0.918
0.792
0.862
0.868
0.894
0.810
0.862
0.872
0.876
0.802
0.850
0.824
0.828
0.732
0.834
0.828
0.906
0.822
0.852
0.860
0.800
0.728
0.730
0.698
0.686
0.660
0.660
0.656
0.676
0.672
0.664
0.690
0.720
0.684
0.704
0.712
0.722
0.734
0.688
0.674
0.678
0.678
0.708
0.718
0.768
0.936
0.934
0.844
0.832
0.798
0.736
0.756
0.738
0.708
0.754
0.772
0.880
0.834
0.920
0.930
0.840
0.802
0.782
0.800
0.772
0.748
0.832
1.062
0.950
0.826
0.866
0.830
0.832
0.790
1.244
1.198
1.080
0.948
0.754
0.756
0.752
0.774
0.772
0.978
1.052
1.046
0.880
0.868
0.828
0.732
0.772
0.782
0.948
0.856
0.810
0.806
0.850
0.828
0.776
0.820
0.850
0.884
0.872
0.910
0.892
0.784
0.814
0.822
0.858
0.772
0.802
0.788
0.838
0.830
0.768
0.800
0.778
0.842
0.794
0.776
0.762
0.744
0.714
0.720
0.722
0.718
0.716
0.752
0.732
0.712
0.710
0.706
0.744
0.782
0.814
0.802
0.736
0.752
0.744
0.770
0.832
0.768
0.820
0.804
0.896
0.930
0.802
0.812
0.798
0.800
0.722
0.796
0.826
0.946
0.934
0.870
0.864
0.876
0.842
0.794
0.776
0.774
0.812
0.838
0.788
0.868
0.886
0.896
0.810
0.774
0.804
0.826
0.860
0.762
0.794
0.792
0.812
0.756
0.740
0.746
0.752
0.800
0.768
0.886
0.916
0.840
0.740
0.758
0.786
0.786
0.762
0.882
0.864
0.870
0.804
0.846
0.836
0.754
0.802
0.782
0.828
0.858
0.846
1.022
1.046
0.978
0.810
0.806
0.796
0.874
0.910
0.840
0.908
0.956
0.842
0.850
0.846
0.804
0.756
0.788
0.820
1.020
0.838
0.972
1.044
0.954
0.826
0.826
0.842
0.832
0.798
0.868
0.872
0.934
0.844
0.868
0.876
0.788
0.774
0.770
0.792
0.790
0.724
0.798
0.840
0.858
0.818
0.748
0.754
0.762
0.806
0.764
0.838
0.952
1.078
0.906
0.898
0.854
0.820
0.736
0.784
0.766
0.766
0.806
1.052
1.040
0.972
0.864
0.852
0.840
0.828
0.746
0.800
0.792
0.886
0.876
0.862
0.824
0.902
0.860
0.848
0.786
0.738
0.734
0.720
0.740
0.726
0.806
0.924
1.224
1.104
0.942
0.776
0.750
0.746
0.794
0.816
1.224
1.098
1.002
1.000
0.942
0.780
0.734
0.734
0.724
0.770
0.864
1.082
0.890
0.816
0.746
0.792
0.850
0.906
0.852
0.860
0.888
0.818
0.780
0.804
0.780
0.800
0.738
0.786
0.846
0.880
0.824
0.846
0.842
0.840
0.818
0.746
0.754
0.746
0.736
0.712
0.718
0.736
0.752
0.726
0.754
0.778
0.738
0.692
0.680
0.684
0.704
0.740
0.754
0.820
0.860
0.848
0.804
0.778
0.718
0.684
0.694
0.698
0.762
0.834
0.836
0.800
0.816
0.850
0.968
0.980
0.822
0.818
0.742
0.738
0.770
0.838
0.824
0.928
0.928
0.892
0.794
0.784
0.762
0.808
0.868
0.926
0.802
0.894
0.860
0.810
0.744
0.720
0.740
0.816
1.174
0.834
0.860
0.868
0.938
0.908
0.906
0.882
0.838
0.774
0.766
0.798
0.884
0.880
0.892
0.938
0.848
0.850
0.882
0.904
0.826
0.852
0.846
0.776
0.796
0.786
0.802
0.814
0.738
0.788
0.808
0.942
1.048
1.000
0.950
0.870
0.812
0.808
0.892
1.100
1.034
0.874
0.842
0.724
0.728
0.712
0.730
0.734
0.714
0.684
0.698
0.702
0.706
0.700
0.690
0.706
0.720
0.724
0.708
0.674
0.660
0.642
0.628
0.616
0.608
0.614
0.630
0.674
0.818
0.910
0.802
0.836
0.762
0.822
0.920
0.876
0.966
0.946
0.956
0.844
0.910
0.958
0.974
0.838
0.896
0.898
0.784
0.872
0.928
0.954
0.846
0.910
0.822
0.720
0.688
0.678
0.680
0.658
0.662
0.664
0.664
0.648
0.650
0.648
0.646
0.640
0.630
0.636
0.644
0.654
0.668
0.696
0.720
0.776
0.840
0.956
0.948
0.952
0.806
0.808
0.796
0.748
0.728
0.732
0.720
0.712
0.678
0.660
0.644
0.650
0.650
0.648
0.656
0.672
0.628
0.646
0.622
0.616
0.612
0.618
0.616
0.616
0.602
0.604
0.604
0.606
0.614
0.622
0.626
0.636
0.636
0.632
0.608
0.630
0.632
0.684
0.680
0.664
0.648
0.622
0.628
0.626
0.626
0.632
0.638
0.648
0.666
0.648
0.666
0.668
0.674
0.694
0.704
0.686
0.740
0.736
0.698
0.684
0.698
0.728
0.826
0.870
0.838
0.874
0.866
0.802
0.816
0.824
0.908
0.854
0.820
0.828
0.864
0.824
0.888
0.934
0.902
0.812
0.862
0.870
0.856
0.782
0.806
0.826
0.752
0.836
0.882
0.852
0.816
0.816
0.870
0.786
0.820
0.818
0.830
0.850
0.980
1.040
0.862
0.892
0.942
0.896
0.858
0.876
0.810
0.816
0.928
1.152
0.880
0.872
0.806
0.746
0.818
0.820
0.916
1.244
1.126
0.996
0.994
0.982
0.936
0.824
0.882
0.846
0.776
0.762
0.814
0.854
0.832
0.878
0.850
0.832
0.864
0.852
0.802
0.742
0.846
0.820
0.886
0.786
0.886
0.942
0.820
0.838
0.882
0.824
0.872
0.846
0.810
0.730
0.744
0.772
0.796
0.794
0.746
0.734
0.750
0.698
0.710
0.702
0.718
0.774
0.736
0.766
0.798
0.820
0.842
0.788
0.824
0.810
0.718
0.738
0.732
0.720
0.708
0.736
0.714
0.766
1.204
0.936
0.828
0.806
0.818
0.752
0.746
0.722
0.734
0.746
0.812
0.818
0.814
0.808
0.808
0.876
0.878
0.828
0.876
0.958
0.882
0.986
1.020
0.898
0.834
0.836
0.842
0.800
0.850
0.866
0.866
0.860
0.814
0.760
0.780
0.802
0.754
0.796
0.790
0.736
0.836
0.814
0.816
0.732
0.814
0.832
0.892
0.810
0.882
0.906
0.880
0.820
0.886
0.926
0.862
0.806
0.778
0.784
0.808
0.948
1.236
1.036
1.008
0.908
0.850
0.780
0.974
1.312
1.080
1.052
0.952
0.844
0.840
0.922
0.968
0.854
0.900
0.872
0.776
0.868
0.948
1.184
0.978
0.950
0.900
0.848
0.914
1.124
0.898
0.998
1.068
0.928
0.900
0.856
0.868
0.766
0.872
0.952
0.932
0.840
0.766
0.706
0.698
0.710
0.744
0.792
1.140
0.916
0.876
0.824
0.810
0.760
0.766
0.762
0.734
0.706
0.708
0.724
0.766
0.768
0.916
0.914
0.876
0.834
0.884
0.982
0.976
0.916
0.878
0.838
0.764
0.780
0.746
0.776
0.742
0.864
0.890
0.920
0.822
0.824
0.826
0.884
1.100
1.054
1.170
1.138
0.962
1.008
1.080
0.944
0.918
1.040
1.156
0.990
0.898
0.876
0.836
0.774
0.844
0.844
1.036
0.896
0.972
1.016
0.870
0.888
0.916
0.832
0.898
0.944
0.870
0.834
0.816
0.856
0.792
0.824
0.776
0.766
0.768
0.826
1.084
0.886
0.788
0.836
0.820
0.850
0.838
0.874
0.784
0.836
0.812
0.800
0.844
0.880
0.796
0.802
0.778
0.768
0.744
0.782
0.802
0.918
0.888
0.912
0.896
0.862
0.810
0.836
0.828
0.796
0.782
0.814
0.780
0.740
0.726
0.734
0.806
1.172
0.956
0.984
0.856
0.744
0.774
0.744
0.796
0.780
0.836
0.814
0.754
0.770
0.768
0.754
0.716
0.728
0.750
0.726
0.696
0.698
0.682
0.676
0.650
0.668
0.662
0.672
0.670
0.676
0.666
0.676
0.684
0.670
0.692
0.712
0.720
0.702
0.710
0.702
0.682
0.666
0.672
0.676
0.678
0.668
0.690
0.704
0.710
0.670
0.694
0.670
0.642
0.648
0.640
0.632
0.624
0.624
0.616
0.614
0.602
0.596
0.594
0.592
0.596
0.588
0.590
0.600
0.606
0.630
0.616
0.640
0.660
0.718
0.728
0.722
0.716
0.722
0.692
0.700
0.680
0.670
0.668
0.700
0.714
0.710
0.668
0.680
0.690
0.688
0.680
0.686
0.692
0.698
0.676
0.730
0.758
0.774
0.718
0.704
0.668
0.654
0.646
0.634
0.620
0.608
0.600
0.600
0.586
0.586
0.582
0.588
0.580
0.582
0.584
0.578
0.572
0.570
0.570
0.568
0.574
0.626
0.618
0.734
0.830
0.902
0.910
0.836
0.750
0.696
0.700
0.720
0.762
0.736
0.730
0.896
0.794
0.752
0.760
0.752
0.752
0.746
0.728
0.692
0.708
0.704
0.782
0.918
0.946
0.902
0.828
0.746
0.722
0.708
0.692
0.718
0.878
0.918
0.882
0.744
0.738
0.712
0.702
0.696
0.678
0.694
0.764
0.928
0.896
0.870
0.908
0.908
0.878
0.826
0.758
0.696
0.682
0.672
0.666
0.690
0.748
0.994
0.876
0.890
0.888
0.796
0.734
0.454
0.810
0.714
0.816
1.076
1.060
0.950
0.788
0.764
0.746
0.800
0.910
1.198
1.048
0.936
0.822
0.868
0.914
1.038
1.050
1.264
1.136
1.044
1.020
0.858
0.796
0.744
0.840
1.010
1.124
0.926
0.968
1.228
1.016
0.822
0.878
0.882
0.874
0.786
0.902
0.858
0.842
0.852
0.934
0.852
0.884
0.844
0.762
0.822
0.818
0.866
0.814
0.920
0.952
1.088
0.934
0.888
0.862
0.786
0.804
0.800
0.748
0.818
0.940
1.028
1.030
1.024
0.936
0.804
0.778
0.812
0.868
0.836
1.010
1.026
0.884
0.884
0.908
0.964
0.852
0.938
0.988
0.988
0.956
0.968
1.070
0.846
0.890
0.870
1.256
1.068
1.090
1.152
1.022
1.064
1.172
0.900
0.968
1.114
0.916
1.010
0.958
0.880
0.890
1.060
1.052
0.928
1.120
0.982
0.810
0.824
0.800
0.860
1.192
1.074
0.888
0.910
0.902
1.022
0.842
0.834
0.798
0.774
0.752
0.808
0.940
1.260
1.128
1.042
0.848
0.888
0.920
1.144
0.942
1.138
1.118
0.982
0.978
0.968
0.842
0.888
0.886
0.812
0.862
0.856
0.796
0.910
0.894
0.836
0.836
0.882
1.034
0.878
0.966
1.032
1.012
0.870
0.854
0.804
0.816
0.742
0.822
0.878
1.052
0.990
1.092
0.910
0.846
0.788
0.754
0.726
0.874
1.186
0.896
0.882
0.834
0.900
0.856
1.274
1.228
1.018
1.034
1.052
0.866
0.912
0.962
0.938
0.828
0.732
0.748
0.750
0.780
0.752
0.714
0.756
0.792
0.834
0.750
0.802
0.796
0.804
0.762
0.816
0.854
0.812
0.796
0.836
0.924
0.880
0.794
0.754
0.738
0.738
0.718
0.756
0.752
0.730
0.716
0.690
0.676
0.678
0.658
0.670
0.664
0.676
0.676
0.656
0.666
0.656
0.660
0.654
0.644
0.640
0.636
0.614
0.656
0.692
0.786
0.948
0.894
0.858
0.796
0.792
0.790
0.786
0.812
0.772
0.814
0.824
0.784
0.760
0.742
0.702
0.716
0.712
0.666
0.668
0.650
0.654
0.650
0.644
0.648
0.630
0.624
0.626
0.622
0.606
0.604
0.608
0.602
0.596
0.596
0.596
0.598
0.600
0.600
0.606
0.620
0.626
0.634
0.626
0.624
0.646
0.656
0.674
0.664
0.658
0.642
0.658
0.638
0.636
0.624
0.632
0.630
0.636
0.644
0.636
0.644
0.650
0.678
0.692
0.716
0.716
0.706
0.694
0.714
0.720
0.768
0.808
0.874
0.926
0.908
0.850
0.760
0.734
0.726
0.738
0.902
0.922
1.220
1.070
0.950
0.864
0.874
0.996
0.886
1.152
0.986
0.824
0.870
0.920
0.922
0.992
1.244
1.086
0.908
0.902
0.844
0.862
0.812
0.980
1.004
0.906
0.842
0.760
0.728
0.678
0.660
0.670
0.642
0.638
0.622
0.616
0.632
0.630
0.644
0.640
0.674
0.704
0.736
0.708
0.676
0.686
0.712
0.720
0.776
0.816
0.796
0.738
0.726
0.704
0.724
0.722
0.702
0.770
0.824
0.814
0.764
0.774
0.722
0.728
0.706
0.728
0.732
0.760
0.782
0.772
0.706
0.714
0.714
0.716
0.708
0.738
0.752
0.776
0.748
0.706
0.692
0.684
0.676
0.682
0.676
0.676
0.660
0.668
0.674
0.674
0.702
0.694
0.710
0.682
0.646
0.648
0.646
0.630
0.620
0.600
0.582
0.600
0.604
0.614
0.616
0.610
0.630
0.648
0.694
0.790
0.878
0.858
0.826
0.720
0.664
0.656
0.654
0.656
0.810
1.098
1.006
0.976
0.900
0.856
0.954
0.988
0.880
0.726
0.708
0.660
0.646
0.632
0.622
0.624
0.620
0.626
0.628
0.638
0.648
0.708
0.710
0.702
0.750
0.744
0.736
0.722
0.762
0.780
0.830
0.760
0.796
0.760
0.752
0.722
0.752
0.792
0.802
0.806
0.742
0.762
0.746
0.714
0.680
0.716
0.710
0.694
0.664
0.684
0.700
0.748
0.762
0.758
0.890
0.946
0.830
0.828
0.834
0.838
0.818
0.800
0.824
0.922
0.852
0.864
0.858
0.866
0.816
0.776
0.804
0.722
0.796
0.830
0.856
0.792
0.872
0.822
0.734
0.814
0.814
1.052
1.012
0.968
0.962
0.920
1.022
0.998
0.880
0.928
0.942
0.870
0.890
0.914
1.150
0.932
0.890
0.848
0.776
0.892
0.970
0.870
1.212
1.040
0.858
0.842
0.946
0.802
0.928
1.314
1.138
1.178
1.140
0.986
0.858
0.770
0.744
0.704
0.732
0.990
1.238
1.154
1.146
1.086
1.040
0.876
0.888
0.808
0.916
0.842
0.836
0.790
0.836
0.936
0.872
0.888
0.838
0.766
0.750
0.740
0.728
0.686
0.680
0.680
0.684
0.674
0.698
0.782
0.994
0.978
0.812
0.830
0.780
0.790
0.746
0.886
0.916
1.062
0.900
0.888
0.840
0.802
0.812
0.914
1.062
0.906
0.900
0.864
0.912
0.840
0.954
0.962
0.896
0.928
0.988
1.006
0.830
0.818
0.794
0.766
0.782
0.898
1.298
1.164
1.046
0.932
0.806
0.764
0.794
0.844
1.066
0.932
0.922
0.956
0.828
0.960
1.068
1.002
0.988
0.956
0.882
0.778
0.874
0.868
0.952
0.856
0.840
0.788
0.878
0.962
0.948
0.824
0.900
0.900
0.850
0.878
0.924
0.888
0.770
0.806
0.804
0.874
0.878
0.898
0.898
0.924
0.834
0.894
0.888
0.922
0.800
0.852
0.928
1.014
0.880
0.906
0.874
0.782
0.880
0.894
0.908
0.930
1.004
0.972
0.796
0.766
0.720
0.692
0.676
0.674
0.676
0.686
0.834
1.002
0.964
0.970
0.876
0.800
0.778
0.780
0.816
0.830
0.832
1.142
1.062
1.058
0.972
0.920
0.930
0.852
0.922
0.794
0.724
0.748
0.766
0.816
0.836
0.892
0.872
0.978
0.826
0.738
0.738
0.818
0.776
0.720
0.700
0.658
0.660
0.650
0.644
0.644
0.636
0.634
0.622
0.618
0.624
0.624
0.620
0.614
0.616
0.606
0.610
0.614
0.620
0.630
0.626
0.654
0.668
0.686
0.692
0.692
0.672
0.670
0.642
0.674
0.654
0.654
0.648
0.642
0.642
0.626
0.610
0.616
0.602
0.594
0.584
0.584
0.572
0.580
0.592
0.600
0.616
0.636
0.670
0.698
0.744
0.762
0.734
0.706
0.694
0.702
0.688
0.688
0.680
0.676
0.698
0.648
0.650
0.636
0.634
0.626
0.630
0.638
0.652
0.670
0.698
0.732
0.708
0.726
0.712
0.694
0.716
0.684
0.694
0.682
0.684
0.672
0.652
0.658
0.658
0.640
0.648
0.654
0.646
0.668
0.684
0.728
0.752
0.774
0.702
0.764
0.748
0.740
0.700
0.666
0.656
0.640
0.638
0.626
0.640
0.644
0.650
0.660
0.740
0.786
0.760
0.740
0.740
0.702
0.668
0.656
0.636
0.632
0.614
0.592
0.578
0.570
0.562
0.552
0.548
0.546
0.536
0.546
0.552
0.572
0.602
0.666
0.704
0.660
0.640
0.620
0.602
0.642
0.652
0.648
0.662
0.660
0.692
0.730
0.742
0.724
0.714
0.682
0.660
0.636
0.646
0.648
0.664
0.674
0.710
0.752
0.800
0.748
0.710
0.674
0.644
0.646
0.630
0.618
0.622
0.624
0.628
0.618
0.630
0.620
0.618
0.640
0.642
0.632
0.640
0.636
0.624
0.636
0.630
0.622
0.614
0.614
0.622
0.622
0.626
0.652
0.676
0.680
0.718
0.714
0.666
0.652
0.644
0.650
0.648
0.670
0.662
0.674
0.686
0.720
0.806
1.016
0.830
0.794
0.748
0.724
0.694
0.720
0.694
0.666
0.662
0.628
0.636
0.626
0.620
0.616
0.606
0.602
0.590
0.594
0.580
0.588
0.584
0.582
0.578
0.598
0.650
1.562
1.044
0.920
0.884
0.804
0.698
0.680
0.674
0.672
0.690
0.716
0.740
0.716
0.708
0.682
0.650
0.634
0.628
0.618
0.620
0.604
0.596
0.592
0.594
0.594
0.590
0.584
0.580
0.568
0.590
0.606
1.356
0.976
0.948
0.854
0.736
0.730
0.702
0.718
0.732
0.718
0.756
0.724
0.700
0.666
0.646
0.644
0.626
0.614
0.612
0.594
0.592
0.588
0.592
0.584
0.576
0.594
0.598
0.626
0.772
1.122
0.960
0.882
0.746
0.694
0.668
0.660
0.630
0.640
0.632
0.620
0.608
0.594
0.600
0.608
0.606
0.616
0.632
0.604
0.684
0.680
0.680
0.674
0.666
0.640
0.638
0.640
0.636
0.622
0.626
0.616
0.610
0.606
0.598
0.584
0.574
0.574
0.568
0.578
0.574
0.610
1.070
0.864
0.892
0.864
0.740
0.734
0.710
0.682
0.652
0.626
0.622
0.630
0.626
0.620
0.626
0.618
0.610
0.604
0.598
0.612
0.624
0.626
0.634
0.634
0.674
0.790
0.734
0.684
0.676
0.644
0.636
0.624
0.622
0.598
0.582
0.586
0.588
0.578
0.582
0.582
0.584
0.578
0.580
0.588
0.600
0.634
0.650
0.708
0.770
0.846
0.770
0.766
0.764
0.694
0.694
0.708
0.746
0.748
0.686
0.710
0.748
0.806
0.746
0.788
0.778
0.808
0.716
0.744
0.732
0.686
0.686
0.696
0.712
0.702
0.692
0.714
0.706
0.732
0.698
0.744
0.776
0.928
0.832
0.868
0.850
0.740
0.748
0.768
0.804
0.762
0.948
1.000
0.864
0.814
0.778
0.788
0.712
0.758
0.818
0.794
0.812
0.840
0.740
0.750
0.698
0.690
0.658
0.664
0.664
0.670
0.666
0.698
0.692
0.664
0.660
0.650
0.634
0.626
0.620
0.616
0.612
0.598
0.602
0.620
0.632
0.724
1.218
0.944
0.916
0.888
0.766
0.830
0.906
0.896
0.948
1.002
1.070
0.990
0.794
0.788
0.754
0.816
0.804
0.964
1.206
1.056
0.974
0.872
0.784
0.810
0.968
0.942
0.844
0.844
0.902
1.078
0.940
0.736
0.702
0.434
0.874
0.698
0.682
0.682
0.674
0.686
0.698
0.682
0.702
0.724
0.750
0.774
0.722
0.710
0.696
0.776
0.772
0.848
0.862
0.882
0.756
0.774
0.712
0.684
0.712
0.746
0.738
1.182
1.022
0.906
0.800
0.742
0.722
0.718
0.722
0.696
0.736
0.766
0.742
0.792
0.788
0.710
0.712
0.700
0.678
0.672
0.686
0.688
0.686
0.724
0.750
0.758
0.736
0.740
0.708
0.676
0.672
0.664
0.642
0.658
0.648
0.664
0.658
0.664
0.644
0.630
0.640
0.624
0.618
0.618
0.632
0.648
0.700
0.734
0.724
0.702
0.710
0.692
0.674
0.698
0.708
0.694
0.692
0.696
0.700
0.674
0.682
0.664
0.650
0.632
0.634
0.626
0.632
0.636
0.654
0.680
0.710
0.682
0.714
0.716
0.700
0.670
0.670
0.644
0.640
0.622
0.628
0.626
0.612
0.610
0.616
0.632
0.642
0.650
0.642
0.648
0.648
0.636
0.622
0.624
0.622
0.628
0.616
0.642
0.666
0.696
0.804
0.784
0.780
0.796
0.762
0.672
0.684
0.654
0.632
0.636
0.630
0.646
0.638
0.626
0.630
0.630
0.612
0.644
0.632
0.640
0.666
0.792
0.732
0.682
0.676
0.670
0.656
0.652
0.660
0.650
0.622
0.632
0.640
0.626
0.632
0.646
0.644
0.650
0.654
0.676
0.698
0.702
0.662
0.660
0.664
0.634
0.612
0.610
0.600
0.594
0.594
0.634
1.126
0.946
0.850
0.752
0.674
0.652
0.646
0.636
0.608
0.608
0.590
0.582
0.566
0.558
0.558
0.558
0.560
0.556
0.560
0.564
0.570
0.572
0.560
0.564
0.262
0.306
0.558
0.558
0.558
0.556
0.558
0.554
0.560
0.558
0.544
0.550
0.548
0.544
0.540
0.542
0.536
0.538
0.546
0.552
0.564
0.582
0.580
0.578
0.590
0.586
0.586
0.590
0.588
0.578
0.578
0.576
0.564
0.564
0.558
0.552
0.560
0.566
0.570
0.560
0.574
0.576
0.572
0.600
0.596
0.598
0.592
0.580
0.566
0.588
0.590
0.588
0.588
0.580
0.584
0.576
0.558
0.566
0.566
0.564
0.568
0.588
0.622
0.692
0.742
0.728
0.732
0.698
0.674
0.660
0.644
0.632
0.606
0.614
0.610
0.726
1.164
0.932
0.922
0.844
0.780
0.692
0.664
0.632
0.624
0.610
0.600
0.598
0.598
0.654
0.944
0.940
0.856
0.822
0.856
0.856
0.804
0.734
0.710
0.636
0.618
0.598
0.568
0.582
0.586
0.594
0.596
0.608
0.622
0.622
0.616
0.602
0.626
0.688
0.692
0.684
0.684
0.674
0.650
0.622
0.602
0.596
0.576
0.596
0.704
1.096
0.972
0.840
0.710
0.672
0.680
0.658
0.640
0.618
0.606
0.598
0.596
0.616
0.626
1.062
0.788
0.758
0.678
0.646
0.650
0.638
0.672
0.642
0.660
0.716
0.716
0.674
0.646
0.650
0.630
0.632
0.644
0.622
0.608
0.582
0.590
0.582
0.580
0.572
0.580
0.588
0.592
0.588
0.574
0.600
0.614
0.612
0.636
0.634
0.622
0.604
0.582
0.598
0.598
0.570
0.598
0.610
0.634
0.674
0.778
0.864
0.818
0.726
0.670
0.626
0.652
0.646
0.616
0.606
0.606
0.612
0.606
0.608
0.588
0.598
0.606
0.592
0.582
0.586
0.580
0.574
0.564
0.554
0.556
0.566
0.576
0.602
0.606
0.608
0.588
0.590
0.592
0.588
0.584
0.582
0.580
0.570
0.572
0.578
0.592
0.582
0.600
0.598
0.734
1.010
0.810
0.744
0.660
0.640
0.628
0.610
0.588
0.592
0.586
0.594
0.584
0.596
0.620
0.612
0.620
0.612
0.574
0.614
0.696
1.102
0.900
0.780
0.666
0.652
0.628
0.600
0.600
0.590
0.594
0.598
0.592
0.584
0.580
0.566
0.662
1.110
0.878
0.870
0.712
0.678
0.642
0.658
0.658
0.648
0.634
0.628
0.638
0.650
0.638
0.648
0.624
0.638
0.642
0.658
0.700
0.698
0.654
0.652
0.654
0.638
0.666
0.664
0.654
0.656
0.668
0.660
0.674
0.662
0.636
0.610
0.598
0.592
0.590
0.574
0.580
0.580
0.596
0.838
1.020
0.854
0.894
0.824
0.660
0.672
0.628
0.624
0.642
0.666
0.632
0.650
0.682
0.782
0.880
0.728
0.680
0.620
0.646
0.628
0.616
0.596
0.586
0.580
0.612
0.676
0.786
0.828
0.818
0.716
0.696
0.638
0.632
0.600
0.588
0.570
0.566
0.562
0.560
0.550
0.526
0.550
0.534
0.540
0.546
0.552
0.574
0.590
0.600
0.608
0.610
0.602
0.604
0.604
0.590
0.566
0.564
0.556
0.548
0.542
0.532
0.534
0.536
0.534
0.530
0.536
0.534
0.538
0.542
0.542
0.540
0.534
0.528
0.532
0.530
0.524
0.516
0.520
0.522
0.522
0.518
0.514
0.504
0.496
0.498
0.498
0.510
0.506
0.520
0.524
0.530
0.534
0.536
0.530
0.524
0.504
0.524
0.516
0.510
0.512
0.512
0.502
0.500
0.504
0.498
0.494
0.494
0.490
0.490
0.494
0.490
0.494
0.488
0.486
0.484
0.482
0.484
0.486
0.484
0.476
0.484
0.480
0.480
0.474
0.478
0.478
0.478
0.474
0.474
0.476
0.484
0.972
0.480
0.490
0.492
0.498
0.490
0.502
0.498
0.504
0.506
0.512
0.516
0.524
0.552
0.596
0.616
0.636
0.646
0.626
0.672
0.694
0.664
0.690
0.656
0.638
0.632
0.606
0.588
0.588
0.576
0.576
0.582
0.574
0.580
0.590
0.598
0.588
0.616
0.622
0.602
0.602
0.586
0.568
0.556
0.552
0.546
0.534
0.536
0.530
0.524
0.520
0.518
0.520
0.518
0.520
0.516
0.516
0.530
0.544
0.564
0.608
0.606
0.634
0.650
0.630
0.624
0.618
0.610
0.596
0.612
0.618
0.628
0.636
0.672
0.908
0.742
0.756
0.734
0.680
0.668
0.672
1.074
0.908
0.718
0.692
0.710
0.716
0.894
0.882
0.754
0.804
0.732
0.728
0.796
0.768
0.726
0.830
0.950
0.880
0.766
0.706
0.666
0.626
0.608
0.592
0.588
0.624
0.672
1.078
0.928
0.872
0.718
0.688
0.704
0.832
1.170
1.016
0.764
0.720
0.700
0.660
0.682
0.830
1.138
1.064
0.948
0.948
0.948
0.804
0.734
0.740
0.804
0.838
0.954
1.006
0.866
0.738
0.722
0.720
0.754
1.198
1.024
0.792
0.680
0.668
0.652
0.656
0.734
1.232
0.960
0.854
0.742
0.730
0.804
1.132
0.920
0.898
0.820
0.782
0.758
0.696
0.698
0.758
0.786
0.750
0.716
0.662
0.670
0.670
0.694
0.740
0.888
0.908
0.814
0.764
0.722
0.670
0.656
0.668
0.766
0.932
0.960
0.830
0.716
0.668
0.654
0.650
0.654
0.742
1.170
1.020
0.878
0.762
0.716
0.654
0.648
0.652
0.698
0.866
1.068
1.006
0.920
0.860
0.770
0.700
0.716
0.752
0.740
0.770
0.842
0.786
0.744
0.736
0.730
0.690
0.698
0.740
0.728
0.834
0.790
0.698
0.696
0.682
0.694
0.684
0.678
0.650
0.636
0.620
0.612
0.604
0.608
0.594
0.598
0.588
0.582
0.582
0.590
0.604
0.606
0.618
0.612
0.596
0.588
0.594
0.600
0.636
0.650
0.710
0.852
0.958
0.794
0.760
0.668
0.636
0.606
0.602
0.606
0.602
0.594
0.592
0.590
0.584
0.584
0.600
0.622
0.656
0.656
0.652
0.672
0.676
0.652
0.652
0.648
0.646
0.644
0.624
0.614
0.612
0.600
0.598
0.610
0.626
0.670
0.786
0.826
0.850
0.740
0.688
0.650
0.640
0.658
0.666
0.654
0.680
0.700
0.800
0.878
0.762
0.736
0.718
0.698
0.760
1.144
0.880
0.702
0.690
0.708
0.758
0.902
0.962
0.852
0.780
0.786
0.790
0.782
0.812
0.788
0.774
0.750
0.718
0.700
0.740
0.764
0.816
0.910
1.096
0.992
0.970
0.954
0.882
0.814
0.796
0.714
0.744
0.748
0.934
1.070
0.886
0.798
0.808
0.832
0.872
0.840
0.854
0.896
1.144
0.890
0.912
0.926
0.892
0.834
0.778
0.720
0.714
0.720
0.884
1.278
1.064
0.910
0.774
0.708
0.708
0.792
1.456
1.340
1.150
1.026
0.792
0.742
0.694
0.700
0.774
0.900
0.794
0.836
0.836
0.858
0.804
0.744
0.706
0.658
0.664
0.660
0.666
0.666
0.692
0.892
0.876
0.950
0.830
0.790
0.800
0.742
0.804
0.902
1.000
0.918
1.006
0.926
0.796
0.724
0.734
0.794
0.830
0.886
0.836
0.794
0.784
0.794
0.722
0.826
0.904
0.940
0.908
0.872
0.782
0.750
0.724
0.698
0.684
0.658
0.650
0.648
0.636
0.648
0.656
0.664
0.664
0.700
0.692
0.658
0.674
0.674
0.688
0.704
0.752
0.752
0.750
0.788
0.808
0.768
0.764
0.738
0.676
0.674
0.628
0.612
0.612
0.586
0.608
0.608
0.610
0.618
0.616
0.668
0.826
0.862
0.978
0.952
0.928
0.766
0.724
0.694
0.698
0.684
0.728
0.768
0.718
0.712
0.708
0.676
0.688
0.662
0.660
0.652
0.676
0.698
0.762
0.728
0.756
0.716
0.696
0.690
0.680
0.656
0.680
0.702
0.744
0.776
0.760
0.794
0.742
0.786
0.760
0.744
0.810
0.836
0.812
0.690
0.724
0.710
0.702
0.694
0.648
0.656
0.654
0.694
0.720
0.850
0.848
0.996
1.038
0.844
0.786
0.786
0.740
0.708
0.776
0.982
1.028
0.890
0.884
0.876
0.912
0.842
0.744
0.778
0.806
0.836
0.938
1.166
0.830
0.828
0.762
0.712
0.730
0.726
0.702
0.800
0.824
0.878
1.170
0.970
0.798
0.730
0.730
0.762
1.178
0.942
0.976
0.918
0.866
0.830
0.832
0.858
0.814
0.704
0.700
0.694
0.648
0.652
0.648
0.644
0.632
0.650
0.678
0.684
0.684
0.714
0.782
0.762
0.752
0.776
0.790
0.708
0.720
0.746
0.796
0.742
0.776
0.752
0.662
0.668
0.668
0.712
0.722
0.742
0.736
0.750
0.762
0.780
0.898
0.806
0.796
0.710
0.698
0.700
0.714
0.788
0.782
0.834
0.958
0.848
0.870
0.890
0.858
0.742
0.788
0.830
0.942
1.076
0.940
0.794
0.778
0.722
0.710
0.726
0.760
0.762
0.760
0.778
0.740
0.758
0.734
0.750
0.706
0.698
0.678
0.656
0.636
0.634
0.626
0.624
0.610
0.600
0.594
0.568
0.580
0.562
0.572
0.580
0.584
0.608
0.636
0.738
0.746
0.714
0.712
0.658
0.642
0.660
0.636
0.616
0.604
0.616
0.620
0.622
0.642
0.660
0.692
0.720
0.668
0.684
0.670
0.688
0.712
0.742
0.774
0.824
0.752
0.716
0.704
0.710
0.690
0.838
1.330
1.024
1.038
0.888
0.804
0.776
0.750
0.798
0.810
0.796
0.832
0.808
0.736
0.672
0.682
0.672
0.670
0.668
0.716
0.752
0.782
0.916
0.826
0.872
0.826
0.792
0.710
0.744
0.780
0.728
0.738
0.784
0.876
0.838
0.906
0.784
0.804
0.812
0.764
0.762
0.766
0.786
0.824
0.776
0.812
0.930
0.936
0.868
0.776
0.686
0.696
0.658
0.688
0.668
0.692
0.702
0.778
0.776
0.894
0.830
0.732
0.738
0.720
0.702
0.730
0.742
0.704
0.748
0.768
0.720
0.756
0.810
0.738
0.762
0.778
0.732
0.684
0.700
0.686
0.684
0.682
0.666
0.696
0.736
0.838
0.752
0.728
0.712
0.682
0.656
0.682
0.688
0.714
0.714
0.718
0.758
0.776
0.742
0.710
0.708
0.706
0.690
0.668
0.668
0.692
0.716
0.754
0.764
0.838
0.778
0.822
0.798
0.754
0.716
0.704
0.670
0.690
0.698
0.794
0.888
0.932
0.864
0.720
0.688
0.664
0.634
0.642
0.656
1.224
1.088
1.076
0.964
0.924
0.734
0.800
0.738
0.754
0.786
0.822
0.830
0.834
0.924
0.906
0.866
0.788
0.704
0.682
0.656
0.664
0.766
1.198
0.964
0.924
0.826
0.720
0.784
0.830
0.826
0.996
0.964
0.878
0.796
0.784
0.724
0.702
0.676
0.654
0.638
0.632
0.620
0.634
0.652
0.714
0.692
0.654
0.874
1.028
0.904
0.854
0.728
0.730
0.702
0.704
0.774
0.806
1.040
0.916
0.824
0.780
0.772
0.772
0.808
0.818
0.772
0.708
0.764
0.812
0.980
0.864
0.886
0.832
0.732
0.784
0.764
0.758
0.730
0.708
0.724
0.758
0.842
0.820
0.728
0.702
0.680
0.654
0.638
0.638
0.620
0.608
0.602
0.598
0.610
0.620
0.616
0.626
0.626
0.642
0.652
0.684
0.730
0.804
0.824
0.738
0.750
0.714
0.714
0.710
0.702
0.776
0.810
0.840
0.740
0.756
0.742
0.736
0.694
0.706
0.714
0.784
0.802
0.788
0.900
0.924
0.810
0.830
0.796
0.726
0.788
0.860
0.836
0.738
0.796
0.716
0.674
0.682
0.692
0.752
0.768
0.708
0.690
0.654
0.632
0.610
0.600
0.598
0.586
0.590
0.584
0.586
0.596
0.600
0.610
0.628
0.626
0.648
0.692
0.844
0.818
0.810
0.744
0.702
0.688
0.676
0.678
0.674
0.686
0.696
0.764
0.890
0.898
0.792
0.710
0.686
0.668
0.682
0.712
0.730
0.740
0.774
0.770
0.754
0.758
0.718
0.692
0.662
0.688
0.794
1.006
0.868
0.712
0.700
0.666
0.644
0.614
0.590
0.594
0.574
0.568
0.570
0.568
0.586
0.618
0.634
0.750
1.148
0.922
0.930
0.836
0.756
0.710
0.688
0.714
0.796
0.846
0.846
0.820
0.824
0.778
0.698
0.698
0.666
0.940
0.984
0.960
0.980
0.950
0.812
0.886
1.022
0.974
0.854
0.812
0.798
0.802
0.858
0.860
0.932
0.900
0.874
0.732
0.760
0.732
0.750
0.866
1.228
1.014
0.842
0.730
0.732
0.790
1.212
0.962
0.972
0.970
0.870
0.806
0.718
0.796
0.858
0.908
0.884
0.894
0.928
0.806
0.828
0.832
0.786
0.746
0.728
0.690
0.674
0.682
0.736
0.832
1.032
0.980
0.904
0.826
0.778
0.710
0.758
0.774
0.794
1.180
1.078
0.940
0.822
0.742
0.722
0.742
0.776
0.884
0.944
0.796
0.746
0.686
0.678
0.644
0.628
0.624
0.620
0.622
0.618
0.612
0.600
0.604
0.610
0.612
0.612
0.614
0.610
0.588
0.588
0.576
0.568
0.566
0.562
0.562
0.560
0.568
0.578
0.590
0.610
0.598
0.602
0.610
0.634
0.626
0.676
0.714
0.778
0.784
0.740
0.676
0.648
0.642
0.630
0.652
0.702
0.836
0.870
0.836
0.858
0.812
0.762
0.736
0.710
0.704
0.792
1.088
0.902
0.820
0.762
0.706
0.686
0.680
0.706
0.784
0.764
0.806
0.834
0.880
0.810
0.790
0.770
0.702
0.712
0.682
0.692
0.722
0.770
0.716
0.836
0.866
0.784
0.778
0.766
0.776
0.702
0.742
0.694
0.714
0.700
0.710
0.672
0.662
0.646
0.642
0.644
0.634
0.656
0.678
0.734
0.734
0.866
0.912
0.820
0.832
0.818
0.742
0.690
0.688
0.660
0.638
0.664
0.718
0.890
0.880
0.972
0.986
0.896
0.862
0.912
0.824
0.900
1.010
0.862
0.886
0.794
0.682
0.646
0.670
0.666
0.746
0.834
0.848
0.768
0.718
0.724
0.740
0.802
0.748
0.792
0.808
0.778
0.750
0.710
0.686
0.650
0.672
0.688
0.746
0.720
0.770
0.792
0.750
0.684
0.704
0.682
0.652
0.674
0.688
0.710
0.704
0.762
0.744
0.716
0.734
0.740
0.748
0.726
0.686
0.710
0.696
0.718
0.714
0.828
0.838
0.920
0.800
0.890
0.848
0.772
0.704
0.698
0.670
0.684
0.680
0.976
0.836
0.826
0.772
0.698
0.734
0.740
0.762
0.676
0.716
0.678
0.656
0.632
0.634
0.608
0.624
0.642
0.656
0.658
0.752
0.790
0.830
0.896
0.898
0.714
0.712
0.690
0.668
0.666
0.658
0.652
0.670
0.718
0.788
0.802
0.766
0.792
0.698
0.690
0.676
0.674
0.722
0.722
0.862
1.126
0.916
0.818
0.740
0.680
0.696
0.694
0.750
1.116
0.894
0.818
0.702
0.672
0.684
0.776
0.874
0.750
0.920
1.162
1.020
0.862
0.732
0.712
0.678
0.684
0.714
0.788
0.772
0.888
0.868
0.756
0.728
0.722
0.734
0.808
1.092
0.966
0.908
0.818
0.736
0.704
0.662
0.640
0.654
0.646
0.690
0.742
0.750
0.728
0.770
0.738
0.808
0.800
0.786
0.738
0.744
0.704
0.670
0.716
0.784
0.836
0.762
0.804
0.786
0.754
0.794
0.736
0.700
0.722
0.708
0.724
0.762
0.872
0.864
0.782
0.714
0.684
0.732
0.744
0.824
0.850
0.718
0.774
0.752
0.792
0.856
0.734
0.744
0.728
0.724
0.672
0.710
0.730
0.800
0.806
0.858
0.870
0.826
0.714
0.766
0.762
0.754
0.792
0.782
0.758
0.694
0.714
0.698
0.706
0.722
0.722
0.676
0.670
0.660
0.654
0.628
0.642
0.650
0.670
0.726
0.736
0.742
0.794
0.812
0.842
0.788
0.682
0.690
0.664
0.666
0.668
0.646
0.660
0.660
0.650
0.674
0.704
0.806
1.198
0.980
0.924
0.788
0.720
0.728
0.714
0.718
0.678
0.758
0.768
0.850
0.814
0.750
0.758
0.722
0.684
0.654
0.670
0.718
0.932
0.864
0.814
0.760
0.760
0.704
0.722
0.680
0.690
0.710
0.754
0.798
0.744
0.760
0.758
0.792
0.776
0.802
0.800
0.834
0.720
0.682
0.682
0.652
0.646
0.662
0.648
0.628
0.612
0.602
0.602
0.590
0.584
0.584
0.586
0.578
0.580
0.578
0.576
0.574
0.578
0.578
0.576
0.576
0.578
0.574
0.568
0.598
0.608
0.648
0.724
0.802
0.720
0.676
0.654
0.662
0.634
0.650
0.626
0.652
0.626
0.624
0.606
0.632
0.642
0.648
0.642
0.632
0.624
0.620
0.622
0.622
0.622
0.610
0.618
0.620
0.634
0.696
0.792
0.794
0.734
0.714
0.682
0.656
0.666
0.658
0.662
0.654
0.662
0.662
0.682
0.706
0.722
0.698
0.698
0.656
0.656
0.646
0.626
0.610
0.618
0.626
0.642
0.658
0.730
0.762
0.728
0.742
0.756
0.786
0.728
0.766
0.708
0.676
0.676
0.676
0.660
0.708
0.740
0.790
0.806
0.788
0.764
0.748
0.700
0.670
0.656
0.686
0.778
1.270
1.128
1.014
0.942
0.854
0.846
1.202
1.158
1.062
0.930
0.762
0.742
0.690
0.670
0.666
0.668
0.674
0.698
0.734
0.702
0.700
0.680
0.666
0.660
0.654
0.658
0.652
0.660
0.672
0.718
0.794
0.816
0.804
0.766
0.732
0.756
0.786
0.762
0.788
0.718
0.696
0.670
0.656
0.658
0.656
0.646
0.686
0.712
0.702
0.710
0.690
0.692
0.676
0.650
0.660
0.678
0.722
0.782
0.756
0.732
0.682
0.700
0.702
0.668
0.668
0.694
0.756
0.822
0.868
0.774
0.796
0.776
0.780
0.710
0.728
0.762
0.854
0.858
0.758
0.822
0.802
0.722
0.712
0.728
0.790
0.736
0.782
0.774
0.802
0.766
0.876
0.858
0.804
0.732
0.792
0.782
0.772
0.808
0.730
0.728
0.722
0.764
0.774
0.820
0.860
0.908
0.856
0.756
0.746
0.682
0.702
0.676
0.692
0.690
0.714
0.784
0.870
0.852
0.920
0.930
0.838
0.826
0.790
0.804
0.736
0.794
0.784
0.920
0.788
0.788
0.752
0.742
0.706
0.762
0.798
0.838
0.752
0.850
0.764
0.722
0.722
0.704
0.684
0.660
0.674
0.666
0.660
0.638
0.652
0.642
0.660
0.684
0.700
0.768
0.850
0.786
0.830
0.796
0.726
0.718
0.694
0.668
0.662
0.666
0.684
0.750
0.822
0.894
0.910
0.860
0.862
0.782
0.854
0.854
0.782
0.772
0.740
0.742
0.754
0.740
0.756
0.728
0.690
0.672
0.674
0.660
0.644
0.630
0.630
0.636
0.636
0.660
0.674
0.734
0.786
0.754
0.782
0.688
0.710
0.700
0.694
0.716
0.742
0.806
0.726
0.774
0.788
0.872
0.804
0.720
0.704
0.800
1.228
1.128
1.044
0.920
0.770
0.726
0.704
0.722
0.738
0.870
1.146
0.972
0.934
0.830
0.766
0.784
0.896
1.144
1.106
0.974
0.840
0.792
0.896
0.882
0.930
0.812
0.834
0.850
0.888
0.804
0.874
0.824
0.806
0.738
0.752
0.756
0.810
0.780
0.754
0.770
0.720
0.816
0.806
0.748
0.758
0.730
0.764
0.760
0.900
1.040
0.956
0.808
0.746
0.750
0.720
0.830
1.260
1.164
0.992
0.878
0.826
0.762
0.820
0.846
0.866
0.790
0.846
0.804
0.766
0.828
0.878
0.862
0.812
0.782
0.780
0.698
0.706
0.704
0.720
0.748
0.810
0.766
0.896
0.974
0.876
0.822
0.780
0.694
0.708
0.702
0.788
0.820
0.826
0.876
0.888
0.776
0.770
0.748
0.808
0.814
0.816
0.724
0.728
0.746
0.754
0.742
0.704
0.730
0.708
0.684
0.660
0.674
0.670
0.682
0.694
0.672
0.654
0.662
0.668
0.680
0.658
0.694
0.688
0.768
0.702
0.746
0.740
0.742
0.698
0.704
0.680
0.710
0.680
0.754
0.808
0.822
0.778
0.804
0.822
0.784
0.740
0.744
0.730
0.708
0.756
0.766
0.750
0.800
0.760
0.722
0.704
0.674
0.672
0.662
0.740
0.878
0.864
0.956
0.956
0.856
0.750
0.730
0.696
0.670
0.728
0.792
1.028
0.994
0.846
0.850
0.880
0.830
0.818
0.748
0.850
1.000
0.966
0.812
0.810
0.762
0.724
0.718
0.736
0.856
1.038
0.884
0.842
0.890
0.856
0.790
0.718
0.756
0.848
0.850
0.842
0.808
0.790
0.702
0.750
0.772
0.824
0.902
0.872
0.742
0.816
0.786
0.808
0.816
0.816
0.802
0.740
0.772
0.788
0.880
0.914
0.802
0.778
0.758
0.758
0.728
0.784
0.764
0.768
0.760
0.770
0.816
0.732
0.736
0.744
0.806
0.798
0.736
0.770
0.778
0.774
0.706
0.712
0.690
0.674
0.698
0.722
0.764
0.850
0.822
0.714
0.710
0.700
0.702
0.754
0.816
0.808
0.730
0.770
0.718
0.738
0.688
0.732
0.724
0.804
0.866
0.836
0.746
0.734
0.722
0.708
0.676
0.702
0.684
0.682
0.678
0.668
0.668
0.668
0.656
0.650
0.660
0.662
0.680
0.678
0.656
0.682
0.662
0.694
0.668
0.720
0.728
0.726
0.672
0.664
0.662
0.632
0.614
0.610
0.590
0.578
0.574
0.564
0.560
0.548
0.554
0.548
0.556
0.566
0.578
0.592
0.604
0.610
0.606
0.582
0.604
0.614
0.640
0.646
0.774
0.908
0.844
0.828
0.744
0.710
0.712
0.730
0.770
0.784
0.750
0.736
0.712
0.690
0.670
0.634
0.636
0.630
0.604
0.610
0.602
0.588
0.598
0.616
0.626
0.620
0.644
0.654
0.674
0.676
0.670
0.656
0.680
0.670
0.694
0.704
0.700
0.688
0.666
0.656
0.632
0.628
0.624
0.626
0.646
0.680
0.806
0.918
0.870
0.876
0.792
0.718
0.692
0.676
0.700
0.680
0.694
0.682
0.676
0.666
0.682
0.672
0.672
0.694
0.710
0.792
0.788
0.850
0.838
0.742
0.744
0.748
0.776
0.906
0.900
1.044
1.000
1.040
0.986
0.916
0.904
0.748
0.796
0.778
0.828
1.108
1.000
0.806
0.772
0.724
0.760
0.734
0.886
1.236
1.036
1.042
0.868
0.758
0.738
0.722
0.698
0.744
1.126
0.874
0.926
0.918
0.830
0.864
0.768
0.780
0.854
0.926
0.780
0.776
0.752
0.730
0.772
0.814
1.198
0.980
0.948
0.868
0.728
0.682
0.706
0.694
0.772
0.844
0.810
0.846
1.096
0.874
0.756
0.780
0.734
0.816
0.958
1.078
0.970
0.876
0.802
0.844
1.174
0.998
0.998
0.880
0.860
0.848
1.274
0.988
0.910
0.860
0.770
0.748
0.886
0.890
0.842
0.852
0.908
0.836
0.796
0.738
0.738
0.754
0.740
0.706
0.750
0.736
0.774
0.738
0.754
0.764
0.738
0.680
0.704
0.700
0.744
0.710
0.712
0.678
0.688
0.670
0.664
0.638
0.654
0.660
0.680
0.780
0.736
0.676
0.638
0.650
0.666
0.814
0.902
0.900
0.792
0.698
0.660
0.654
0.662
0.732
0.952
0.966
0.944
0.838
0.736
0.708
0.702
0.730
0.862
0.808
0.854
0.826
0.816
0.748
0.770
0.728
0.738
0.684
0.702
0.694
0.706
0.696
0.736
0.838
1.028
0.878
0.778
0.680
0.668
0.656
0.652
0.658
0.692
0.754
0.766
0.740
0.740
0.740
0.714
0.680
0.698
0.656
0.642
0.638
0.622
0.624
0.620
0.608
0.616
0.616
0.620
0.622
0.626
0.622
0.598
0.602
0.590
0.586
0.590
0.598
0.650
1.078
0.964
0.912
0.880
0.794
0.706
0.708
0.700
0.716
0.706
0.732
0.838
0.838
0.802
0.784
0.732
0.712
0.762
0.774
0.718
0.692
0.684
0.700
0.752
0.712
0.788
0.796
0.718
0.744
0.714
0.718
0.702
0.710
0.718
0.778
0.722
0.744
0.698
0.706
0.678
0.668
0.650
0.632
0.606
0.608
0.590
0.592
0.586
0.584
0.578
0.570
0.570
0.568
0.572
0.566
0.556
0.566
0.556
0.566
0.570
0.586
0.598
0.634
0.904
0.970
0.910
0.788
0.774
0.758
0.738
0.714
0.716
0.682
0.682
0.674
0.662
0.674
0.664
0.654
0.672
0.676
0.652
0.620
0.608
0.602
0.606
0.608
0.622
0.636
0.638
0.648
0.664
0.712
0.758
0.710
0.766
0.832
0.794
0.740
0.712
0.684
0.700
0.714
0.750
0.702
0.730
0.752
0.776
0.782
0.724
0.764
0.758
0.736
0.712
0.672
0.646
0.644
0.638
0.648
0.644
0.714
1.140
0.994
0.928
0.772
0.714
0.698
0.672
0.654
0.630
0.640
0.648
0.660
0.664
0.662
0.668
0.668
0.652
0.660
0.666
0.668
0.684
0.704
0.708
0.696
0.688
0.684
0.668
0.690
0.750
0.954
1.142
0.944
0.836
0.720
0.680
0.680
0.672
0.696
0.790
0.694
0.710
0.672
0.654
0.636
0.622
0.610
0.600
0.598
0.598
0.616
0.612
0.632
0.640
0.630
0.616
0.632
0.644
0.660
0.694
0.698
0.720
0.716
0.678
0.682
0.664
0.666
0.662
0.670
0.658
0.666
0.684
0.698
0.662
0.702
0.722
0.774
0.730
0.716
0.694
0.666
0.670
0.652
0.632
0.618
0.614
0.600
0.592
0.582
0.578
0.578
0.590
0.596
0.594
0.594
0.606
0.618
0.642
0.650
0.642
0.620
0.618
0.618
0.638
0.650
0.706
0.794
0.806
0.694
0.738
0.716
0.690
0.662
0.690
0.680
0.726
0.824
0.876
0.786
0.680
0.662
0.640
0.612
0.606
0.588
0.568
0.580
0.572
0.572
0.594
0.630
0.678
0.674
0.732
0.736
0.728
0.726
0.750
0.752
0.742
0.682
0.696
0.696
0.700
0.696
0.714
0.722
0.678
0.738
0.742
0.802
0.826
0.724
0.724
0.726
0.732
0.754
0.760
0.742
0.736
0.692
0.724
0.748
1.174
1.030
0.982
0.754
0.768
0.758
0.866
1.212
0.992
0.930
0.954
0.934
0.878
0.748
0.756
0.808
1.282
1.164
0.976
0.914
0.764
0.844
1.208
0.844
0.870
0.784
0.810
0.812
0.770
0.818
0.752
0.846
0.858
0.910
0.924
0.896
0.804
0.712
0.724
0.716
0.740
0.856
1.224
1.050
0.942
0.864
0.854
0.768
0.920
0.974
0.874
1.030
1.050
1.062
0.902
0.746
0.728
0.676
0.674
0.664
0.696
0.794
0.916
1.148
0.868
0.810
0.748
0.748
0.754
0.746
0.788
0.840
1.182
1.020
0.922
0.826
0.722
0.770
0.774
0.710
0.792
0.756
0.904
0.784
0.778
0.732
0.714
0.710
0.738
0.730
0.708
0.728
0.740
0.776
0.802
0.748
0.754
0.730
0.716
0.700
0.676
0.682
0.656
0.666
0.672
0.670
0.664
0.662
0.664
0.654
0.658
0.650
0.656
0.632
0.644
0.640
0.658
0.688
0.700
0.686
0.658
0.658
0.664
0.678
0.698
0.770
0.734
0.716
0.704
0.740
0.770
0.712
0.746
0.756
0.768
0.874
1.000
0.908
0.868
0.752
0.672
0.656
0.638
0.634
0.658
0.758
1.114
0.886
0.766
0.714
0.682
0.682
0.688
0.744
0.870
0.808
0.772
0.742
0.736
0.784
0.702
0.752
0.724
0.716
0.692
0.718
0.730
0.742
0.704
0.784
0.860
0.904
0.828
0.706
0.700
0.678
0.672
0.664
0.702
0.728
1.170
0.950
0.858
0.762
0.728
0.718
0.702
0.714
0.736
0.764
0.716
0.754
0.720
0.768
0.692
0.746
0.744
0.746
0.748
0.724
0.750
0.798
0.796
0.788
0.716
0.784
0.768
0.772
0.698
0.732
0.740
0.744
0.704
0.760
0.834
0.808
0.710
0.732
0.744
0.736
0.750
0.896
0.846
0.790
0.712
0.738
0.746
0.758
0.744
0.836
0.900
0.884
0.824
0.704
0.698
0.662
0.654
0.672
0.656
0.680
0.674
1.192
0.926
0.920
0.796
0.752
0.702
0.712
0.710
0.718
0.734
0.662
0.742
0.714
0.736
0.698
0.700
0.686
0.694
0.682
[truncated: 687,740 more chars]
