# Supplementary material for: Stress among on-duty firefighters: an ambulatory assessment study
Source: PeerJ. 2018 Dec 11;6:e5967. doi: 10.7717/peerj.5967 (PMC6294048; doi:10.7717/peerj.5967)
Supplement: Supplemental Information 1 [file peerj-06-5967-s001.zip › RAW_DATA/FF10_1.rr]

7.962
0.816
0.804
0.824
0.840
0.802
0.810
0.798
0.842
0.810
0.800
0.826
0.806
0.766
0.830
0.816
0.840
0.844
0.822
0.894
0.904
0.934
0.896
0.870
0.896
0.870
0.836
0.864
0.836
0.880
0.820
0.860
0.886
0.854
0.894
0.902
0.846
0.856
0.888
0.820
0.834
0.850
0.850
0.848
0.856
0.858
0.886
0.878
0.890
0.866
0.868
0.902
0.890
0.870
0.880
0.944
0.938
0.950
0.932
0.960
0.938
0.978
0.960
0.944
0.920
0.950
0.942
0.898
0.954
0.960
0.910
0.930
0.952
0.978
0.930
0.966
0.934
0.938
0.958
0.956
0.930
0.962
0.992
0.940
0.946
0.970
0.922
0.958
0.924
0.906
0.922
0.946
0.930
0.898
0.968
0.934
0.908
0.906
0.880
0.820
0.856
0.878
0.854
0.886
0.894
0.880
0.844
0.894
0.894
0.894
0.874
0.898
0.950
0.884
0.918
0.474
0.398
0.860
0.834
0.876
0.754
0.544
0.242
0.310
1.102
0.590
0.494
0.494
0.810
0.500
0.400
0.602
0.288
0.312
0.534
0.410
0.430
0.306
0.614
0.902
0.892
0.894
0.886
0.936
0.948
0.940
0.910
0.944
0.948
0.944
0.966
0.896
0.876
0.822
0.838
0.864
0.886
0.336
0.510
0.844
0.682
0.490
0.488
0.316
0.570
0.390
12.714
0.300
0.218
0.722
0.226
0.250
0.216
0.204
0.412
3.302
0.840
0.846
0.846
1.246
0.340
0.338
0.234
0.212
0.810
0.822
0.852
0.822
0.788
0.782
0.766
0.774
0.806
0.814
0.846
0.880
0.866
0.876
0.904
0.916
0.886
0.908
0.886
0.890
0.902
0.912
0.900
0.856
0.824
0.828
0.806
0.822
0.836
0.802
0.800
0.810
0.794
0.788
0.784
0.792
0.776
0.762
0.762
0.768
0.764
0.752
0.760
0.758
0.768
0.778
0.760
0.740
0.734
0.730
0.714
0.710
0.726
0.736
0.748
0.776
0.782
0.808
0.816
0.804
0.826
0.844
0.820
0.862
0.882
0.878
0.896
0.880
0.838
0.866
0.878
0.906
0.904
0.872
0.896
0.916
0.912
0.932
0.916
0.910
0.868
0.856
0.836
0.822
0.838
0.868
0.846
0.880
0.902
0.870
0.880
0.908
0.864
0.914
0.912
0.892
0.940
0.926
0.878
0.898
0.878
0.846
0.836
0.816
0.846
0.852
0.818
0.846
0.818
0.844
0.880
0.874
0.838
0.856
0.874
0.840
0.856
0.878
0.832
0.872
0.914
0.876
0.854
0.870
0.858
0.802
0.812
0.892
0.912
0.930
0.952
0.882
0.914
0.900
0.888
0.884
0.884
0.880
0.852
0.874
0.888
0.848
0.842
0.826
0.812
0.810
0.782
0.806
0.822
0.802
0.816
0.806
0.788
0.808
0.840
0.824
0.786
0.798
0.810
0.822
0.878
0.864
0.892
0.924
0.900
0.904
0.868
0.878
0.848
0.866
0.856
0.848
0.852
0.824
0.858
0.878
0.892
0.894
0.872
0.908
0.892
0.880
0.888
0.862
0.886
0.892
0.828
0.852
0.818
0.850
0.850
0.856
0.862
0.840
0.838
0.870
0.902
0.854
0.854
0.898
0.876
0.888
0.912
0.880
0.930
0.908
0.896
0.904
0.890
0.880
0.912
0.894
0.878
0.888
0.858
0.874
0.866
0.824
0.814
0.906
0.896
0.866
0.842
0.872
0.886
0.866
0.834
0.846
0.826
0.806
0.812
0.822
0.872
0.896
0.888
0.898
0.902
0.870
0.882
0.874
0.846
0.868
0.892
0.876
0.858
0.848
0.818
0.826
0.834
0.842
0.922
0.936
0.906
0.872
0.846
0.884
0.892
0.928
0.908
0.912
0.936
0.946
0.972
0.950
0.964
0.992
0.978
0.978
0.982
0.944
0.982
0.960
0.920
0.946
0.908
0.914
0.894
0.906
0.920
0.920
0.948
0.950
0.926
0.936
0.906
0.910
0.914
0.900
0.930
0.954
0.938
0.956
0.944
0.962
0.962
0.930
0.942
0.926
0.934
0.946
0.932
0.956
0.940
0.942
0.930
0.914
0.910
0.892
0.876
0.886
0.894
0.886
0.894
0.906
0.914
0.914
0.898
0.896
0.904
0.890
0.858
0.866
0.868
0.842
0.846
0.856
0.852
0.868
0.894
0.900
0.916
0.914
0.896
0.910
0.900
0.916
0.932
0.926
0.880
0.896
0.904
0.896
0.896
0.928
0.916
0.924
0.930
0.926
0.908
0.912
0.888
0.918
0.926
0.908
0.932
0.896
0.882
0.886
0.880
0.890
0.888
0.892
0.906
0.904
0.888
0.914
0.926
0.876
0.874
0.880
0.862
0.850
0.868
0.842
0.860
0.852
0.860
0.894
0.880
0.880
0.854
0.838
0.834
0.800
0.774
0.790
0.798
0.828
0.824
0.810
0.792
0.806
0.820
0.848
0.844
0.818
0.848
0.872
0.866
0.872
0.844
0.826
0.796
0.774
0.808
0.888
0.930
0.948
0.972
0.930
0.970
0.972
0.956
0.932
0.940
0.940
0.922
0.938
0.910
0.894
0.890
0.874
0.904
0.912
0.940
0.940
0.888
0.906
0.914
0.872
0.894
0.850
0.854
0.824
0.818
0.798
0.804
0.812
0.838
0.800
0.862
0.906
0.920
0.890
0.878
0.858
0.860
0.866
0.880
0.866
0.860
0.836
0.886
0.900
0.842
0.868
0.848
0.846
0.852
0.820
0.834
0.840
0.864
0.868
0.816
0.848
0.838
0.806
0.800
0.812
0.772
0.826
0.822
0.830
0.806
0.800
0.788
0.796
0.770
0.782
0.788
0.778
0.780
0.794
0.782
0.774
0.780
0.760
0.746
0.740
0.726
0.732
0.716
0.704
0.718
0.720
0.712
0.732
0.722
0.708
0.736
0.738
0.732
0.718
0.736
0.742
0.734
0.728
0.778
0.758
0.758
0.750
0.760
0.758
0.772
0.770
0.752
0.782
0.786
0.742
0.758
0.756
0.750
0.738
0.728
0.714
0.714
0.712
0.712
0.724
0.732
0.788
0.748
0.780
0.820
0.842
0.826
0.794
0.788
0.762
0.754
0.734
0.738
0.726
0.710
0.712
0.708
0.702
0.710
0.702
0.700
0.724
0.772
0.768
0.810
0.788
0.754
0.782
0.790
0.758
0.778
0.780
0.762
0.776
0.756
0.760
0.766
0.748
0.754
0.754
0.748
0.744
0.860
0.866
0.884
0.864
0.852
0.874
0.862
0.792
0.838
0.854
0.870
0.848
0.878
0.888
0.872
0.858
0.870
0.870
0.832
0.856
0.864
0.866
0.852
0.894
0.890
0.882
0.854
0.898
0.884
0.848
0.870
0.872
0.860
0.912
0.924
0.886
0.956
0.966
0.896
0.934
0.904
0.890
0.944
0.958
0.908
0.960
0.948
0.914
0.942
0.916
0.904
0.916
0.890
0.898
0.916
0.908
0.912
0.916
0.866
0.890
0.880
0.862
0.896
0.882
0.914
0.902
0.932
0.934
0.940
0.934
0.866
0.830
0.804
0.792
0.790
0.796
0.778
0.790
0.780
0.786
0.788
0.792
0.792
0.782
0.780
0.786
0.816
0.806
0.816
0.874
0.874
0.882
0.884
0.876
0.828
0.836
0.824
0.910
0.886
0.932
0.910
0.868
0.908
0.866
0.842
0.840
0.818
0.818
0.778
0.758
0.748
0.734
0.714
0.724
0.698
0.736
0.740
0.754
0.738
0.748
0.792
0.812
0.776
0.836
0.926
0.934
0.922
0.862
0.922
0.918
0.918
0.928
0.924
0.918
0.924
0.908
0.922
0.890
0.858
0.844
0.836
0.846
0.780
0.810
0.822
0.846
0.828
0.812
0.834
0.808
0.856
0.858
0.814
0.832
0.788
0.760
0.864
0.818
0.830
0.816
0.818
0.792
0.826
0.832
0.864
0.836
0.838
0.846
0.836
0.810
0.814
0.810
0.842
0.870
0.846
0.900
0.908
0.882
0.946
0.914
0.954
0.966
0.988
0.996
0.970
1.022
1.026
1.056
1.040
1.080
1.048
1.070
1.038
1.090
1.040
1.108
1.028
1.076
1.026
1.064
1.028
1.034
1.020
1.012
1.050
1.018
1.048
1.026
1.036
1.088
1.096
1.036
1.098
1.042
1.108
1.096
1.126
1.100
1.088
1.056
1.072
1.054
1.098
1.062
1.056
1.036
1.034
1.050
1.066
1.062
1.056
1.008
1.060
1.076
1.064
1.084
1.068
1.098
1.040
1.044
1.052
1.006
1.030
1.000
1.014
0.960
0.964
1.080
1.034
1.070
1.034
1.040
1.046
1.064
1.052
1.074
1.044
1.078
1.074
1.128
1.102
1.054
0.976
0.996
1.030
1.044
1.072
1.078
1.038
1.060
1.048
1.060
1.050
1.060
1.078
1.040
1.080
1.060
1.070
1.056
1.040
1.062
1.036
1.062
1.028
1.052
1.050
1.032
1.048
1.066
1.078
1.036
1.068
1.044
1.072
1.050
1.032
1.048
1.020
1.092
1.076
1.132
1.082
1.082
1.062
1.056
1.056
1.018
1.078
1.066
1.096
1.012
0.968
0.992
0.910
0.978
0.998
0.940
0.992
1.016
1.026
1.034
1.030
1.038
1.034
1.092
1.062
1.114
1.088
1.086
1.120
1.102
1.106
1.086
1.080
1.054
1.070
1.052
1.010
1.008
1.056
1.062
1.068
0.966
0.990
1.062
0.998
0.984
1.040
1.102
1.078
1.000
0.980
0.942
0.994
1.076
1.058
1.074
1.084
1.082
1.080
1.038
1.056
0.976
1.100
1.190
1.164
1.154
1.050
1.112
1.084
1.086
1.038
1.036
1.036
1.044
1.060
1.022
1.040
1.018
0.992
0.942
1.000
1.028
1.058
1.052
1.096
1.064
1.084
1.066
1.092
1.078
1.058
1.054
1.072
1.062
1.012
1.032
1.028
1.050
1.086
1.044
1.010
1.024
1.020
1.000
0.922
0.916
0.998
0.950
0.926
0.886
0.858
0.840
0.820
0.800
0.796
0.782
0.792
0.764
0.754
0.782
0.760
0.768
0.750
0.752
0.798
0.830
0.872
0.824
0.872
0.922
0.912
0.904
0.880
0.884
0.892
0.860
0.876
0.880
0.884
0.910
0.906
0.920
0.910
0.932
0.914
0.916
0.914
0.898
0.908
0.918
0.912
0.942
0.926
0.952
0.960
0.946
0.982
0.956
0.954
0.984
0.962
0.980
0.974
0.932
0.962
0.932
0.946
0.902
1.030
0.988
0.894
0.900
0.976
0.970
0.886
0.876
0.872
0.840
0.838
0.856
0.874
0.902
0.920
0.974
0.994
0.992
1.002
0.990
1.026
1.014
0.990
1.008
0.982
0.954
0.838
0.966
0.948
0.984
0.976
0.964
0.922
0.920
0.944
0.962
0.990
0.990
1.004
0.984
0.920
0.930
0.940
0.904
1.006
1.018
1.066
1.040
1.066
1.038
1.004
0.964
0.946
0.950
0.960
0.984
1.008
0.996
0.992
1.028
1.008
1.008
0.990
0.986
0.980
0.970
1.000
0.968
0.996
0.968
0.984
0.966
0.998
0.956
0.966
0.960
0.928
0.920
0.894
0.906
0.976
0.964
0.978
1.008
0.956
0.954
0.974
0.970
0.946
0.928
0.910
0.866
0.896
0.916
0.934
0.958
0.940
0.922
0.890
0.898
0.884
0.880
0.932
0.934
0.934
0.932
0.922
0.906
0.912
0.880
0.866
0.978
1.038
1.020
1.034
1.016
0.944
0.952
1.034
1.030
1.012
1.000
1.016
0.962
0.994
0.996
0.980
0.958
0.974
0.912
0.932
0.954
0.956
0.958
0.904
0.884
0.906
0.924
0.920
0.930
0.934
0.912
0.874
0.844
0.872
0.938
0.892
0.946
0.920
0.988
0.958
0.942
0.890
0.896
0.916
0.892
0.910
0.912
0.910
0.888
0.932
0.902
0.924
0.922
0.894
0.958
0.962
0.936
0.936
0.924
0.912
0.872
0.860
0.850
0.902
0.912
0.912
0.908
0.874
0.884
0.898
0.876
0.892
0.898
0.898
0.858
0.858
0.900
0.956
0.948
0.904
0.880
0.922
0.938
0.930
0.928
0.900
0.926
0.902
0.874
0.852
0.902
1.022
1.048
1.030
0.986
0.978
0.908
0.924
0.934
0.932
0.922
0.894
0.886
0.842
0.818
0.858
0.870
0.866
0.840
0.870
0.870
0.882
0.868
0.874
0.844
0.880
0.940
0.934
0.898
0.846
0.864
0.880
0.900
0.892
0.898
0.898
0.904
0.872
0.858
0.840
0.826
0.834
0.830
0.818
0.820
0.806
0.796
0.818
0.806
0.784
0.798
0.776
0.774
0.772
0.792
0.810
0.818
0.834
0.824
0.820
0.802
0.824
0.822
0.816
0.810
0.806
0.848
0.836
0.852
0.844
0.868
0.862
0.876
0.888
0.880
0.878
0.860
0.830
0.814
0.802
0.792
0.820
0.812
0.860
0.892
0.886
0.892
0.860
0.842
0.828
0.848
0.812
0.846
0.832
0.838
0.902
0.874
0.846
0.872
0.848
0.812
0.818
0.826
0.844
0.860
0.858
0.866
0.856
0.840
0.814
0.816
0.826
0.824
0.826
0.836
0.836
0.822
0.838
0.840
0.810
0.808
0.802
0.806
0.776
0.774
0.780
0.774
0.792
0.812
0.814
0.816
0.790
0.808
0.804
0.792
0.790
0.762
0.806
0.808
0.820
0.828
0.840
0.834
0.828
0.832
0.832
0.826
0.806
0.796
0.806
0.834
0.856
0.822
0.828
0.826
0.804
0.816
0.856
0.864
0.866
0.840
0.828
0.844
0.812
0.826
0.816
0.828
0.838
0.828
0.826
0.832
0.858
0.864
0.858
0.848
0.832
0.876
0.904
0.872
0.878
0.856
0.850
0.868
0.860
0.828
0.812
0.828
0.836
0.840
0.846
0.854
0.850
0.832
0.812
0.824
0.826
0.838
0.812
0.806
0.798
0.808
0.806
0.824
0.868
0.876
0.870
0.864
0.862
0.844
0.864
0.834
0.834
0.828
0.804
0.812
0.822
0.862
0.828
0.810
0.802
0.806
0.810
0.802
0.826
0.846
0.870
0.850
0.822
0.816
0.794
0.808
0.802
0.810
0.808
0.802
0.824
0.828
0.906
0.954
0.956
0.928
0.892
0.870
0.858
0.848
0.846
0.862
0.870
0.888
0.912
0.908
0.870
0.854
0.860
0.872
0.898
0.868
0.896
0.922
0.906
0.868
0.868
0.860
0.868
0.838
0.836
0.822
0.800
0.826
0.844
0.852
0.824
0.820
0.802
0.806
0.804
0.800
0.780
0.780
0.790
0.802
0.826
0.828
0.828
0.826
0.822
0.784
0.796
0.800
0.806
0.790
0.800
0.816
0.824
0.816
0.798
0.816
0.836
0.832
0.846
0.850
0.844
0.842
0.834
0.824
0.836
0.858
0.864
0.854
0.872
0.896
0.880
0.864
0.858
0.842
0.824
0.828
0.828
0.824
0.828
0.834
0.874
0.860
0.856
0.874
0.872
0.862
0.846
0.854
0.836
0.822
0.814
0.826
0.872
0.866
0.836
0.860
0.890
0.872
0.834
0.840
0.852
0.844
0.826
0.816
0.846
0.816
0.852
0.874
0.864
0.828
0.836
0.824
0.804
0.812
0.826
0.828
0.816
0.834
0.848
0.842
0.848
0.840
0.806
0.822
0.812
0.810
0.792
0.786
0.788
0.804
0.802
0.822
0.834
0.800
0.800
0.800
0.796
0.796
0.768
0.792
0.802
0.812
0.796
0.820
0.834
0.856
0.818
0.788
0.810
0.838
0.830
0.864
0.866
0.832
0.826
0.838
0.854
0.856
0.858
0.840
0.824
0.802
0.782
0.806
0.826
0.860
0.856
0.876
0.876
0.912
0.914
0.892
0.844
0.826
0.846
0.872
0.850
0.820
0.852
0.908
0.902
0.862
0.866
0.890
0.852
0.846
0.894
0.886
0.862
0.848
0.802
0.834
0.830
0.800
0.838
0.874
0.868
0.854
0.842
0.866
0.870
0.844
0.872
0.864
0.870
0.844
0.818
0.828
0.850
0.842
0.812
0.812
0.830
0.840
0.864
0.854
0.834
0.810
0.826
0.844
0.858
0.868
0.854
0.836
0.828
0.800
0.808
0.804
0.820
0.832
0.872
0.880
0.882
0.856
0.856
0.864
0.882
0.894
0.878
0.850
0.862
0.864
0.864
0.862
0.836
0.852
0.838
0.844
0.860
0.890
0.840
0.880
0.912
0.912
0.892
0.872
0.838
0.828
0.838
0.854
0.848
0.830
0.830
0.870
0.888
0.882
0.872
0.840
0.830
0.820
0.802
0.776
0.824
0.844
0.940
0.924
0.910
0.900
0.860
0.910
0.860
0.912
0.930
0.916
0.896
0.862
0.840
0.832
0.800
0.798
0.818
0.854
0.894
0.912
0.880
0.878
0.852
0.828
0.814
0.812
0.824
0.814
0.832
0.852
0.854
0.852
0.836
0.810
0.816
0.834
0.848
0.876
0.864
0.884
0.918
0.908
0.892
0.886
0.860
0.840
0.824
0.814
0.810
0.836
0.832
0.836
0.868
0.870
0.842
0.872
0.880
0.884
0.876
0.862
0.872
0.880
0.862
0.896
0.900
0.880
0.848
0.876
0.872
0.870
0.858
0.862
0.848
0.856
0.854
0.824
0.820
0.826
0.834
0.840
0.848
0.828
0.814
0.796
0.814
0.818
0.814
0.858
0.882
0.916
0.892
0.866
0.874
0.888
0.876
0.840
0.836
0.826
0.812
0.816
0.816
0.818
0.828
0.838
0.830
0.818
0.826
0.826
0.836
0.834
0.828
0.848
0.840
0.824
0.830
0.834
0.880
0.828
0.820
0.798
0.786
0.774
0.774
0.776
0.756
0.820
0.850
0.854
0.888
0.888
0.902
0.874
0.890
0.858
0.834
0.854
0.850
0.862
0.832
0.870
0.874
0.898
0.872
0.902
0.894
0.862
0.882
0.878
0.864
0.834
0.832
0.816
0.788
0.788
0.800
0.804
0.824
0.818
0.844
0.834
0.840
0.838
0.826
0.798
0.816
0.814
0.806
0.798
0.818
0.816
0.844
0.826
0.852
0.854
0.834
0.814
0.792
0.810
0.794
0.788
0.784
0.786
0.810
0.800
0.804
0.778
0.800
0.780
0.804
0.798
0.796
0.794
0.782
0.766
0.804
0.804
0.790
0.810
0.828
0.806
0.800
0.790
0.786
0.768
0.780
0.778
0.826
0.822
0.830
0.800
0.834
0.850
0.828
0.798
0.798
0.802
0.802
0.856
0.836
0.810
0.820
0.846
0.816
0.852
0.864
0.828
0.814
0.804
0.818
0.800
0.804
0.840
0.862
0.866
0.870
0.858
0.850
0.858
0.872
0.858
0.872
0.882
0.860
0.866
0.866
0.862
0.826
0.824
0.818
0.810
0.826
0.806
0.798
0.822
0.838
0.822
0.816
0.802
0.820
0.810
0.826
0.818
0.832
0.858
0.866
0.854
0.826
0.818
0.854
0.856
0.826
0.832
0.790
0.816
0.824
0.802
0.832
0.816
0.790
0.842
0.878
0.892
0.878
0.848
0.882
0.880
0.846
0.876
0.890
0.892
0.954
0.930
0.884
0.902
0.866
0.840
0.828
0.846
0.858
0.844
0.806
0.824
0.846
0.888
0.896
0.902
0.870
0.852
0.838
0.834
0.818
0.836
0.818
0.874
0.894
0.902
0.896
0.904
0.892
0.910
0.900
0.930
0.944
0.918
0.930
0.918
0.936
0.926
0.878
0.850
0.834
0.844
0.866
0.860
0.856
0.854
0.866
0.866
0.854
0.834
0.846
0.854
0.830
0.834
0.826
0.834
0.840
0.818
0.798
0.796
0.818
0.808
0.808
0.822
0.834
0.848
0.854
0.868
0.876
0.858
0.862
0.846
0.808
0.796
0.804
0.836
0.896
0.882
0.864
0.898
0.898
0.856
0.864
0.838
0.828
0.798
0.796
0.806
0.850
0.850
0.900
0.904
0.874
0.894
0.892
0.852
0.846
0.846
0.844
0.838
0.802
0.820
0.826
0.850
0.848
0.840
0.844
0.870
0.860
0.820
0.824
0.826
0.842
0.842
0.840
0.822
0.844
0.868
0.870
0.848
0.848
0.820
0.790
0.788
0.800
0.828
0.806
0.818
0.900
0.914
0.906
0.878
0.858
0.856
0.884
0.866
0.822
0.844
0.896
0.900
0.844
0.866
0.862
0.840
0.846
0.870
0.854
0.814
0.822
0.832
0.844
0.854
0.836
0.856
0.868
0.866
0.856
0.874
0.866
0.840
0.838
0.822
0.816
0.804
0.824
0.844
0.858
0.860
0.854
0.834
0.816
0.810
0.834
0.846
0.826
0.852
0.834
0.816
0.828
0.822
0.812
0.814
0.804
0.792
0.790
0.796
0.806
0.808
0.824
0.840
0.822
0.856
0.860
0.874
0.854
0.884
0.870
0.858
0.846
0.846
0.884
0.878
0.866
0.846
0.826
0.794
0.790
0.810
0.870
0.900
0.904
0.868
0.858
0.824
0.824
0.810
0.804
0.834
0.820
0.810
0.810
0.836
0.864
0.860
0.856
0.828
0.818
0.816
0.824
0.800
0.832
0.820
0.824
0.818
0.806
0.772
0.824
0.830
0.818
0.792
0.840
0.886
0.902
0.896
0.888
0.886
0.848
0.830
0.804
0.790
0.818
0.832
0.866
0.894
0.884
0.866
0.864
0.850
0.856
0.824
0.804
0.814
0.812
0.828
0.810
0.826
0.880
0.898
0.902
0.912
0.878
0.848
0.860
0.866
0.874
0.888
0.892
0.872
0.892
0.882
0.842
0.830
0.850
0.846
0.894
0.908
0.912
0.890
0.890
0.882
0.874
0.870
0.844
0.844
0.826
0.856
0.848
0.848
0.862
0.868
0.880
0.888
0.888
0.856
0.858
0.826
0.810
0.824
0.842
0.828
0.844
0.868
0.886
0.874
0.888
0.890
0.872
0.848
0.820
0.818
0.824
0.824
0.820
0.850
0.842
0.862
0.854
0.864
0.856
0.832
0.826
0.808
0.794
0.786
0.778
0.776
0.772
0.800
0.796
0.802
0.798
0.820
0.834
0.844
0.830
0.808
0.796
0.796
0.822
0.804
0.814
0.832
0.864
0.864
0.862
0.814
0.804
0.798
0.822
0.818
0.832
0.890
0.876
0.870
0.872
0.850
0.848
0.856
0.816
0.832
0.812
0.808
0.834
0.852
0.862
0.862
0.876
0.840
0.848
0.834
0.820
0.816
0.798
0.798
0.812
0.820
0.790
0.824
0.838
0.848
0.842
0.840
0.846
0.856
0.878
0.860
0.854
0.844
0.878
0.900
0.908
0.902
0.846
0.850
0.846
0.808
0.794
0.806
0.798
0.830
0.834
0.842
0.824
0.878
0.886
0.854
0.814
0.804
0.820
0.798
0.818
0.824
0.842
0.866
0.856
0.862
0.820
0.812
0.794
0.796
0.784
0.798
0.786
0.806
0.806
0.798
0.806
0.804
0.798
0.800
0.786
0.788
0.768
0.770
0.796
0.794
0.798
0.790
0.812
0.850
0.842
0.808
0.846
0.812
0.808
0.816
0.802
0.806
0.824
0.810
0.826
0.806
0.942
0.856
0.810
0.810
0.780
0.778
0.770
0.764
0.762
0.768
0.752
0.744
0.744
0.754
0.766
0.784
0.760
0.786
0.766
0.752
0.764
0.764
0.774
0.786
0.766
0.750
0.768
0.750
0.748
0.746
0.756
0.762
0.778
0.816
0.808
0.796
0.806
0.802
0.806
0.812
0.842
0.824
0.840
0.884
0.822
0.824
0.796
0.784
0.776
0.782
0.790
0.794
0.812
0.802
0.778
0.782
0.778
0.774
0.774
0.770
0.766
0.748
0.790
0.860
0.850
0.864
0.842
0.846
0.828
0.812
0.806
0.808
0.792
0.806
0.844
0.830
0.862
0.864
0.868
0.832
0.834
0.810
0.796
0.772
0.768
0.776
0.808
0.844
0.828
0.820
0.842
0.852
0.834
0.832
0.814
0.826
0.798
0.822
0.838
0.846
0.814
0.794
0.770
0.758
0.764
0.804
0.840
0.836
0.844
0.924
0.902
0.860
0.836
0.836
0.848
0.814
0.792
0.792
0.786
0.786
0.792
0.802
0.778
0.770
0.776
0.774
0.802
0.778
0.792
0.790
0.800
0.788
0.800
0.798
0.788
0.788
0.804
0.804
0.804
0.814
0.792
0.810
0.830
0.834
0.828
0.824
0.818
0.802
0.802
0.808
0.840
0.848
0.824
0.842
0.840
0.838
0.804
0.810
0.818
0.840
0.834
0.850
0.822
0.804
0.798
0.804
0.812
0.834
0.804
0.836
0.818
0.824
0.822
0.798
0.806
0.808
0.840
0.838
0.868
0.848
0.822
0.832
0.830
0.888
0.938
0.956
0.918
0.888
0.884
0.898
0.878
0.874
0.910
0.876
0.880
0.862
0.820
0.838
0.876
0.852
0.862
0.870
0.832
0.858
0.828
0.832
0.794
0.820
0.858
0.838
0.832
0.868
0.890
0.852
0.868
0.866
0.872
0.850
0.842
0.842
0.828
0.806
0.784
0.770
0.838
0.854
0.860
0.852
0.868
0.850
0.846
0.836
0.854
0.832
0.846
0.824
0.826
0.860
0.852
0.828
0.826
0.852
0.886
0.848
0.814
0.818
0.830
0.856
0.836
0.832
0.860
0.842
0.860
0.854
0.846
0.838
0.814
0.800
0.798
0.810
0.816
0.830
0.850
0.822
0.838
0.856
0.838
0.804
0.824
0.836
0.842
0.874
0.888
0.898
0.886
0.852
0.846
0.836
0.820
0.846
0.844
0.864
0.870
0.872
0.812
0.880
0.888
0.882
0.888
0.854
0.874
0.860
0.850
0.838
0.838
0.818
0.860
0.860
0.820
0.846
0.838
0.848
0.844
0.844
0.834
0.786
0.792
0.768
0.788
0.832
0.818
0.846
0.852
0.830
0.874
0.846
0.864
0.856
0.854
0.850
0.846
0.816
0.830
0.848
0.814
0.816
0.836
0.812
0.812
0.812
0.818
0.840
0.824
0.800
0.814
0.828
0.854
0.826
0.816
0.808
0.830
0.782
0.794
0.806
0.832
0.818
0.802
0.796
0.782
0.768
0.786
0.802
0.878
0.826
0.874
0.890
0.884
0.834
0.866
0.884
0.866
0.844
0.822
0.828
0.824
0.836
0.808
0.814
0.824
0.878
0.884
0.860
0.840
0.830
0.812
0.834
0.832
0.812
0.834
0.870
0.840
0.876
0.864
0.890
0.892
0.858
0.894
0.938
0.928
0.846
0.842
0.850
0.876
0.830
0.798
0.802
0.830
0.830
0.830
0.808
0.858
0.818
0.800
0.810
0.894
0.876
0.862
0.848
0.810
0.832
0.854
0.826
0.838
0.820
0.816
0.812
0.826
0.864
0.850
0.866
0.868
0.888
0.856
0.860
0.834
0.838
0.872
0.894
0.860
0.906
0.874
0.838
0.858
0.884
0.956
0.896
0.864
0.824
0.834
0.824
0.858
0.794
0.810
0.812
0.858
0.850
0.854
0.844
0.806
0.800
0.790
0.798
0.804
0.824
0.842
0.810
0.826
0.888
0.846
0.794
0.774
0.794
0.812
0.836
0.910
0.898
0.908
0.866
0.822
0.844
0.886
0.916
0.888
0.832
0.822
0.836
0.818
0.768
0.738
0.740
0.724
0.726
0.726
0.762
0.804
0.814
0.804
0.846
0.854
0.816
0.838
0.822
0.812
0.802
0.786
0.794
0.846
0.848
0.838
0.850
0.842
0.814
0.842
0.810
0.834
0.818
0.812
0.816
0.806
0.804
0.852
0.866
0.868
0.852
0.848
0.888
0.914
0.860
0.882
0.884
0.862
0.874
0.892
0.864
0.852
0.856
0.830
0.868
0.864
0.880
0.888
0.846
0.864
0.902
0.886
0.884
0.868
0.840
0.822
0.822
0.860
0.822
0.876
0.866
0.848
0.864
0.818
0.816
0.846
0.828
0.832
0.834
0.848
0.818
0.822
0.794
0.844
0.834
0.842
0.822
0.792
0.806
0.766
0.774
0.772
0.806
0.868
0.888
0.856
0.906
0.902
0.870
0.830
0.850
0.830
0.806
0.820
0.810
0.842
0.846
0.798
0.786
0.780
0.790
0.798
0.820
0.842
0.850
0.824
0.806
0.806
0.794
0.806
0.802
0.838
0.820
0.800
0.818
0.814
0.800
0.820
0.862
0.828
0.868
0.868
0.830
0.866
0.866
0.896
0.880
0.858
0.864
0.910
0.884
0.882
0.868
0.902
0.858
0.864
0.850
0.890
0.892
0.826
0.862
0.860
0.860
0.888
0.868
0.844
0.800
0.814
0.826
0.814
0.894
0.924
0.922
0.892
0.888
0.860
0.856
0.874
0.826
0.828
0.852
0.854
0.866
0.880
0.844
0.890
0.880
0.868
0.832
0.814
0.804
0.798
0.824
0.862
0.876
0.860
0.856
0.858
0.842
0.834
0.814
0.822
0.812
0.880
0.920
0.890
0.874
0.850
0.826
0.826
0.818
0.828
0.828
0.856
0.824
0.802
0.800
0.820
0.890
0.854
0.852
0.874
0.860
0.866
0.924
0.960
0.928
0.880
0.902
0.890
0.894
0.830
0.866
0.860
0.860
0.844
0.856
0.818
0.828
0.852
0.858
0.848
0.812
0.800
0.774
0.774
0.762
0.796
0.838
0.874
0.838
0.838
0.868
0.842
0.830
0.804
0.794
0.784
0.842
0.808
0.888
0.920
0.928
0.936
0.880
0.888
0.864
0.838
0.858
0.828
0.896
0.864
0.894
0.926
0.932
0.918
0.890
0.870
0.850
0.900
0.910
0.898
0.858
0.880
0.884
0.852
0.910
0.928
0.930
0.894
0.882
0.866
0.868
0.874
0.862
0.868
0.882
0.910
0.864
0.946
0.934
0.928
0.870
0.870
0.882
0.876
0.832
0.882
0.902
0.880
0.884
0.842
0.796
0.852
0.912
0.902
0.898
0.890
0.872
0.878
0.862
0.888
0.910
0.934
0.912
0.876
0.904
0.866
0.844
0.826
0.838
0.852
0.886
0.850
0.902
0.872
0.850
0.862
0.858
0.806
0.808
0.804
0.850
0.850
0.880
0.842
0.862
0.838
0.854
0.858
0.858
0.870
0.822
0.786
0.792
0.786
0.802
0.822
0.810
0.822
0.790
0.796
0.794
0.794
0.806
0.850
0.840
0.820
0.826
0.862
0.878
0.856
0.868
0.850
0.872
0.884
0.876
0.876
0.828
0.826
0.854
0.854
0.844
0.840
0.806
0.816
0.846
0.850
0.846
0.840
0.822
0.820
0.810
0.842
0.830
0.834
0.810
0.806
0.832
0.888
0.882
0.852
0.816
0.810
0.840
0.830
0.804
0.848
0.884
0.850
0.932
0.938
0.922
0.898
0.860
0.840
0.892
0.894
0.898
0.916
0.950
0.926
0.850
0.812
0.834
0.870
0.872
0.858
0.834
0.858
0.834
0.836
0.864
0.888
0.870
0.876
0.878
0.892
0.854
0.850
0.860
0.858
0.872
0.902
0.840
0.832
0.830
0.896
0.894
0.890
0.900
0.904
0.842
0.918
0.898
0.854
0.854
0.844
0.886
0.872
0.844
0.862
0.908
0.868
0.870
0.868
0.846
0.860
0.822
0.804
0.782
0.754
0.746
0.720
0.720
0.726
0.734
0.756
0.748
0.732
0.754
0.724
0.724
0.708
0.702
0.722
0.702
0.702
0.710
0.708
0.704
0.706
0.686
0.704
0.698
0.696
0.714
0.696
0.710
0.712
0.708
0.702
0.700
0.694
0.716
0.708
0.742
0.746
0.772
0.754
0.738
0.726
0.756
0.736
0.746
0.778
0.748
0.770
0.754
0.792
0.766
0.746
0.748
0.734
0.708
0.714
0.712
0.716
0.694
0.702
0.690
0.704
0.730
0.708
0.714
0.718
0.784
0.964
0.838
0.802
0.786
0.766
0.754
0.712
0.716
0.700
0.702
0.700
0.718
0.752
0.784
0.776
0.744
0.758
0.764
0.766
0.728
0.724
0.714
0.696
0.704
0.702
0.694
0.698
0.700
0.710
0.696
0.688
0.682
0.694
0.696
0.688
0.708
0.706
0.714
0.750
0.742
0.734
0.750
0.778
0.746
0.782
0.788
0.738
0.766
0.778
0.744
0.738
0.726
0.720
0.706
0.694
0.700
0.696
0.706
0.704
0.704
0.702
0.708
0.708
0.720
0.732
0.762
0.788
0.814
0.804
0.828
0.766
0.762
0.720
0.726
0.708
0.698
0.702
0.706
0.718
0.704
0.720
0.722
0.716
0.722
0.720
0.726
0.744
0.732
0.724
0.738
0.712
0.728
0.716
0.714
0.742
0.724
0.754
0.738
0.782
0.776
0.774
0.766
0.730
0.740
0.724
0.698
0.714
0.700
0.694
0.706
0.702
0.694
0.716
0.722
0.726
0.712
0.720
0.712
0.716
0.730
0.756
0.752
0.780
0.756
0.770
0.762
0.758
0.736
0.728
0.724
0.718
0.706
0.706
0.694
0.692
0.708
0.704
0.708
0.700
0.690
0.722
0.736
0.722
0.722
0.716
0.702
0.718
0.732
0.724
0.722
0.718
0.716
0.696
0.720
0.742
0.766
0.740
0.732
0.714
0.712
0.680
0.686
0.682
0.672
0.666
0.658
0.678
0.674
0.668
0.690
0.710
0.686
0.684
0.694
0.694
0.696
0.708
0.696
0.716
0.716
0.724
0.730
0.718
0.698
0.730
0.764
0.730
0.740
0.744
0.736
0.750
0.772
0.774
0.760
0.764
0.758
0.726
0.758
0.730
0.746
0.736
0.718
0.736
0.748
0.716
0.742
0.720
0.706
0.724
0.714
0.702
0.714
0.696
0.692
0.706
0.716
0.700
0.706
0.696
0.696
0.716
0.714
0.702
0.702
0.710
0.726
0.740
0.730
0.778
0.810
0.786
0.754
0.774
0.754
0.774
0.792
0.774
0.778
0.812
0.800
0.748
0.780
0.752
0.774
0.818
0.846
0.860
0.828
0.862
0.852
0.814
0.764
0.740
0.730
0.714
0.702
0.726
0.732
0.726
0.748
0.770
0.778
0.754
0.776
0.808
0.742
0.744
0.728
0.714
0.718
0.726
0.754
0.774
0.788
0.750
0.756
0.760
0.792
0.792
0.772
0.810
0.812
0.822
0.814
0.820
0.786
0.756
0.774
0.788
0.796
0.782
0.772
0.840
0.788
0.748
0.750
0.746
0.742
0.734
0.752
0.758
0.736
0.738
0.742
0.738
0.732
0.756
0.758
0.768
0.776
0.772
0.748
0.746
0.742
0.764
0.798
0.848
0.790
0.774
0.802
0.836
0.832
0.824
0.782
0.784
0.750
0.738
0.728
0.748
0.746
0.716
0.786
0.780
0.756
0.728
0.764
0.772
0.782
0.744
0.756
0.744
0.726
0.722
0.716
0.696
0.696
0.692
0.688
0.704
0.716
0.732
0.768
0.736
0.772
0.732
0.760
0.760
0.764
0.734
0.772
0.746
0.736
0.746
0.766
0.770
0.760
0.764
0.766
0.744
0.736
0.756
0.756
0.760
0.738
0.760
0.758
0.742
0.752
0.776
0.734
0.724
0.710
0.696
0.674
0.688
0.682
0.666
0.698
0.680
0.672
0.680
0.694
0.692
0.690
0.676
0.688
0.698
0.684
0.726
0.742
0.766
0.796
0.774
0.734
0.738
0.712
0.724
0.718
0.710
0.740
0.746
0.762
0.758
0.728
0.724
0.714
0.712
0.700
0.708
0.708
0.708
0.714
0.718
0.706
0.710
0.700
0.684
0.678
0.682
0.676
0.670
0.680
0.686
0.676
0.680
0.676
0.678
0.684
0.672
0.660
0.664
0.660
0.660
0.668
0.650
0.658
0.654
0.662
0.650
0.658
0.660
0.650
0.650
0.654
0.658
0.652
0.654
0.646
0.646
0.640
0.632
0.634
0.624
0.638
0.650
0.660
0.650
0.654
0.658
0.650
0.658
0.664
0.662
0.654
0.658
0.698
0.742
0.754
0.708
0.708
0.704
0.696
0.674
0.682
0.674
0.662
0.672
0.670
0.662
0.662
0.670
0.664
0.696
0.722
0.714
0.702
0.712
0.710
0.698
0.728
0.722
0.712
0.762
0.766
0.786
0.808
0.792
0.786
0.826
0.834
0.812
0.818
0.834
0.812
0.820
0.824
0.804
0.828
0.840
0.798
0.828
0.832
0.814
0.840
0.842
0.804
0.786
0.780
0.754
0.788
0.778
0.806
0.770
0.774
0.804
0.800
0.774
0.812
0.824
0.780
0.812
0.820
0.794
0.820
0.828
0.796
0.814
0.798
0.746
0.760
0.782
0.776
0.760
0.782
0.804
0.804
0.780
0.752
0.772
0.786
0.786
0.768
0.760
0.794
0.816
0.820
0.792
0.798
0.800
0.794
0.758
0.752
0.806
0.808
0.802
0.792
0.770
0.764
0.766
0.796
0.772
0.800
0.782
0.768
0.756
0.736
0.720
0.712
0.700
0.724
0.740
0.714
0.704
0.702
0.698
0.690
0.692
0.710
0.712
0.724
0.722
0.718
0.740
0.720
0.722
0.766
0.746
0.726
0.722
0.700
0.720
0.710
0.720
0.738
0.752
0.780
0.788
0.778
0.810
0.830
0.862
0.830
0.796
0.836
0.812
0.810
0.748
0.808
0.796
0.910
0.888
0.834
0.796
0.804
0.800
0.776
0.780
0.764
0.814
0.834
0.794
0.850
0.894
0.850
0.832
0.792
0.806
0.820
0.792
0.826
0.830
0.820
0.812
0.772
0.816
0.864
0.806
0.814
0.820
0.804
0.800
0.828
0.822
0.854
0.826
0.818
0.838
0.794
0.854
0.854
0.834
0.878
0.846
0.872
0.858
0.850
0.872
0.880
0.842
0.816
0.816
0.808
0.800
0.778
0.794
0.822
0.886
0.958
0.922
0.878
0.874
0.882
0.838
0.852
0.846
0.822
0.814
0.816
0.880
0.822
0.868
0.912
0.878
0.836
0.904
0.902
0.842
0.854
0.844
0.858
0.908
0.854
0.896
0.864
0.828
0.818
0.836
0.864
0.870
0.864
0.864
0.826
0.888
0.842
0.890
0.874
0.806
0.802
0.784
0.770
0.792
0.840
0.866
0.892
0.902
0.920
0.886
0.888
0.894
0.934
0.914
0.874
0.890
0.914
0.940
0.912
0.914
0.874
0.900
0.884
0.894
0.910
0.844
0.862
0.930
0.890
0.880
0.852
0.842
0.848
0.838
0.834
0.846
0.842
0.836
0.806
0.850
0.826
0.860
0.868
0.874
0.868
0.824
0.884
0.928
0.878
0.824
0.818
0.786
0.802
0.856
0.884
0.870
0.868
0.886
0.876
0.896
0.866
0.866
0.876
0.898
0.876
0.898
0.860
0.822
0.832
0.808
0.806
0.812
0.850
0.852
0.858
0.870
0.856
0.822
0.844
0.860
0.838
0.858
0.860
0.848
0.858
0.860
0.826
0.844
0.840
0.836
0.850
0.862
0.840
0.868
0.868
0.840
0.868
0.842
0.836
0.852
0.820
0.826
0.828
0.850
0.842
0.860
0.840
0.858
0.854
0.822
0.836
0.816
0.800
0.828
0.822
0.818
0.822
0.816
0.824
0.838
0.818
0.818
0.792
0.766
0.760
0.750
0.758
0.760
0.792
0.826
0.822
0.832
0.850
0.860
0.832
0.860
0.876
0.868
0.870
0.894
0.906
0.862
0.878
0.862
0.818
0.806
0.798
0.824
0.858
0.896
0.866
0.830
0.846
0.842
0.814
0.828
0.822
0.822
0.828
0.818
0.800
0.846
0.854
0.872
0.854
0.880
0.882
0.856
0.898
0.880
0.886
0.886
0.824
0.870
0.842
0.882
0.902
0.852
0.872
0.854
0.846
0.864
0.852
0.864
0.830
0.830
0.856
0.890
0.884
0.898
0.892
0.902
0.882
0.864
0.876
0.858
0.874
0.872
0.880
0.878
0.866
0.884
0.858
0.850
0.862
0.844
0.808
0.806
0.812
0.780
0.802
0.780
0.766
0.766
0.800
0.786
0.814
0.820
0.804
0.778
0.788
0.792
0.790
0.796
0.784
0.770
0.776
0.808
0.792
0.816
0.852
0.876
0.852
0.868
0.824
0.866
0.916
0.904
0.890
0.868
0.858
0.878
0.874
0.842
0.880
0.902
0.872
0.886
0.880
0.894
0.898
0.866
0.892
0.928
0.906
0.920
0.876
0.884
0.862
0.862
0.854
0.822
0.848
0.858
0.864
0.886
0.884
0.862
0.842
0.850
0.822
0.780
0.778
0.804
0.782
0.770
0.796
0.860
0.852
0.884
0.872
0.860
0.860
0.856
0.848
0.824
0.838
0.820
0.776
0.776
0.786
0.776
0.780
0.804
0.820
0.828
0.856
0.916
0.900
0.852
0.856
0.838
0.828
0.836
0.832
0.810
0.818
0.804
0.812
0.836
0.846
0.798
0.768
0.768
0.774
0.766
0.754
0.776
0.798
0.786
0.816
0.812
0.818
0.822
0.852
0.838
0.870
0.852
0.872
0.882
0.884
0.864
0.864
0.870
0.842
0.842
0.838
0.826
0.812
0.800
0.784
0.814
0.802
0.820
0.820
0.798
0.816
0.824
0.812
0.832
0.812
0.822
0.818
0.846
0.812
0.820
0.820
0.816
0.836
0.820
0.804
0.826
0.846
0.826
0.802
0.806
0.820
0.780
0.774
0.768
0.816
0.820
0.828
0.822
0.814
0.818
0.856
0.888
0.854
0.814
0.812
0.826
0.816
0.814
0.816
0.812
0.812
0.784
0.764
0.794
0.846
0.870
0.830
0.808
0.790
0.802
0.804
0.812
0.844
0.858
0.856
0.850
0.846
0.818
0.820
0.828
0.848
0.854
0.818
0.836
0.802
0.804
0.774
0.790
0.818
0.838
0.796
0.802
0.796
0.834
0.868
0.862
0.878
0.886
0.882
0.886
0.884
0.882
0.874
0.900
0.872
0.848
0.860
0.858
0.854
0.878
0.856
0.880
0.870
0.850
0.842
0.858
0.854
0.880
0.872
0.834
0.818
0.788
0.828
0.818
0.852
0.850
0.816
0.846
0.882
0.882
0.924
0.892
0.902
0.890
0.894
0.884
0.902
0.926
0.894
0.906
0.908
0.888
0.874
0.884
0.884
0.852
0.910
0.914
0.882
0.890
0.884
0.866
0.872
0.828
0.872
0.868
0.832
0.854
0.848
0.838
0.882
0.834
0.830
0.808
0.806
0.844
0.840
0.846
0.824
0.852
0.848
0.820
0.816
0.822
0.840
0.838
0.844
0.824
0.806
0.812
0.826
0.798
0.792
0.778
0.768
0.768
0.806
0.796
0.824
0.848
0.820
0.838
0.822
0.810
0.822
0.812
0.846
0.882
0.856
0.866
0.870
0.866
0.886
0.886
0.884
0.906
0.852
0.880
0.866
0.888
0.904
0.856
0.880
0.878
0.868
0.880
0.904
0.886
0.886
0.886
0.892
0.894
0.892
0.892
0.878
0.894
0.906
0.858
0.864
0.838
0.844
0.820
0.842
0.836
0.872
0.846
0.848
0.856
0.838
0.842
0.804
0.808
0.788
0.808
0.822
0.826
0.838
0.828
0.854
0.844
0.858
0.826
0.850
0.866
0.872
0.832
0.840
0.840
0.832
0.852
0.836
0.820
0.782
0.792
0.766
0.802
0.318
0.488
0.830
0.802
0.792
0.780
0.760
0.774
0.768
0.774
0.772
0.786
0.766
0.788
0.852
0.866
0.860
0.840
0.836
0.856
0.864
0.836
0.870
0.854
0.848
0.848
0.856
0.866
0.878
0.846
0.822
0.804
0.822
0.830
0.828
0.854
0.868
0.888
0.906
0.842
0.826
0.796
0.762
0.784
0.792
0.800
0.842
0.852
0.830
0.860
0.840
0.858
0.846
0.864
0.876
0.838
0.860
0.860
0.862
0.844
0.902
0.916
0.858
0.874
0.882
0.866
0.880
0.880
0.894
0.894
0.876
0.848
0.842
0.842
0.850
0.852
0.830
0.822
0.830
0.810
0.810
0.796
0.788
0.776
0.794
0.882
0.860
0.886
0.870
0.892
0.872
0.826
0.838
0.846
0.864
0.832
0.858
0.864
0.878
0.912
0.872
0.890
0.894
0.862
0.872
0.846
0.854
0.860
0.832
0.862
0.856
0.844
0.874
0.856
0.860
0.866
0.858
0.880
0.882
0.870
0.888
0.896
0.920
0.924
0.896
0.866
0.854
0.826
0.814
0.844
0.830
0.848
0.824
0.830
0.818
0.798
0.800
0.808
0.822
0.830
0.820
0.822
0.836
0.820
0.836
0.832
0.830
0.834
0.846
0.812
0.852
0.846
0.854
0.880
0.890
0.886
0.898
0.864
0.882
0.880
0.852
0.864
0.856
0.854
0.864
0.846
0.850
0.868
0.850
0.878
0.874
0.848
0.886
0.888
0.858
0.874
0.872
0.868
0.896
0.876
0.864
0.872
0.840
0.868
0.882
0.850
0.868
0.854
0.836
0.848
0.854
0.824
0.850
0.832
0.812
0.808
0.802
0.824
0.826
0.842
0.852
0.824
0.840
0.830
0.796
0.812
0.864
0.876
0.844
0.822
0.806
0.840
0.842
0.854
0.856
0.870
0.884
0.874
0.882
0.892
0.890
0.890
0.880
0.884
0.884
0.878
0.910
0.886
0.902
0.894
0.850
0.868
0.848
0.862
0.836
0.874
0.880
0.852
0.872
0.878
0.876
0.872
0.916
0.902
0.842
0.860
0.854
0.862
0.854
0.862
0.854
0.878
0.844
0.894
0.894
0.870
0.886
0.880
0.834
0.852
0.848
0.866
0.882
0.878
0.898
0.900
0.876
0.910
0.910
0.878
0.894
0.874
0.892
0.878
0.856
0.886
0.882
0.900
0.874
0.878
0.862
0.826
0.826
0.794
0.778
0.804
0.784
0.822
0.842
0.824
0.842
0.838
0.816
0.838
0.834
0.818
0.838
0.858
0.854
0.864
0.870
0.844
0.864
0.836
0.828
0.820
0.828
0.852
0.856
0.820
0.844
0.828
0.884
0.898
0.852
0.874
0.884
0.868
0.904
0.892
0.872
0.890
0.878
0.862
0.896
0.860
0.840
0.860
0.854
0.840
0.842
0.828
0.840
0.824
0.822
0.818
0.848
0.818
0.832
0.848
0.818
0.832
0.848
0.820
0.834
0.846
0.832
0.840
0.846
0.842
0.822
0.814
0.810
0.790
0.808
0.810
0.790
0.816
0.818
0.802
0.812
0.806
0.800
0.824
0.814
0.796
0.792
0.784
0.782
0.784
0.816
0.796
0.826
0.790
0.828
0.822
0.798
0.806
0.790
0.780
0.804
0.808
0.832
0.836
0.818
0.834
0.834
0.860
0.878
0.862
0.868
0.832
0.846
0.852
0.838
0.838
0.852
0.850
0.870
0.864
0.834
0.836
0.820
0.806
0.824
0.822
0.818
0.830
0.824
0.812
0.798
0.818
0.820
0.836
0.844
0.832
0.858
0.864
0.828
0.834
0.844
0.820
0.842
0.872
0.844
0.854
0.868
0.832
0.830
0.826
0.834
0.844
0.836
0.822
0.844
0.860
0.842
0.846
0.820
0.848
0.852
0.840
0.924
0.956
0.946
0.924
0.894
0.872
0.854
0.850
0.848
0.828
0.816
0.818
0.824
0.818
0.806
0.798
0.776
0.756
0.774
0.804
0.838
0.822
0.786
0.810
0.818
0.802
0.818
0.816
0.792
0.770
0.810
0.844
0.838
0.824
0.812
0.792
0.752
0.756
0.744
0.762
0.764
0.738
0.722
0.712
0.712
0.694
0.696
0.688
0.678
0.676
0.672
0.662
0.664
0.650
0.646
0.646
0.650
0.648
0.650
0.660
0.658
0.654
0.670
0.658
0.662
0.656
0.650
0.658
0.650
0.662
0.686
0.710
0.754
0.726
0.744
0.740
0.738
0.730
0.716
0.700
0.710
0.724
0.714
0.692
0.688
0.682
0.672
0.678
0.672
0.664
0.682
0.710
0.706
0.712
0.722
0.720
0.742
0.744
0.748
0.760
0.754
0.752
0.748
0.730
0.744
0.742
0.726
0.738
0.724
0.718
0.716
0.722
0.736
0.722
0.744
0.752
0.748
0.746
0.748
0.736
0.718
0.720
0.712
0.704
0.714
0.690
0.684
0.700
0.702
0.700
0.700
0.712
0.712
0.694
0.692
0.686
0.684
0.674
0.672
0.694
0.678
0.676
0.676
0.662
0.658
0.668
0.688
0.708
0.706
0.698
0.704
0.706
0.694
0.682
0.714
0.690
0.704
0.706
0.710
0.734
0.702
0.716
0.718
0.710
0.714
0.714
0.732
0.706
0.718
0.712
0.702
0.708
0.706
0.692
0.690
0.696
0.696
0.670
0.682
0.676
0.670
0.660
0.668
0.678
0.668
0.666
0.660
0.674
0.698
0.724
0.748
0.768
0.810
0.818
0.810
0.844
0.814
0.822
0.832
0.806
0.828
0.834
0.818
0.822
0.830
0.814
0.844
0.848
0.810
0.824
0.814
0.804
0.834
0.828
0.828
0.814
0.794
0.798
0.774
0.782
0.774
0.768
0.756
0.774
0.806
0.800
0.854
0.840
0.864
0.828
0.848
0.838
0.828
0.878
0.930
0.984
1.016
0.982
1.008
0.972
0.982
0.886
0.908
0.920
0.918
0.958
0.928
0.972
0.918
0.926
0.918
0.854
0.866
0.874
0.864
0.896
0.896
0.888
0.942
0.888
0.902
0.910
0.892
0.884
0.872
0.856
0.864
0.842
0.806
0.810
0.806
0.782
0.754
0.750
0.782
0.756
0.756
0.754
0.796
0.806
0.840
0.894
0.932
0.906
0.842
0.820
0.804
0.786
0.778
0.818
0.760
0.910
0.898
0.920
0.932
0.930
0.922
0.936
0.924
0.934
0.952
0.916
0.948
0.930
0.906
0.936
0.922
0.896
0.880
0.846
0.846
0.820
0.788
0.806
0.804
0.808
0.784
0.816
0.816
0.838
0.840
0.840
0.854
0.868
0.884
0.920
0.910
0.878
0.906
0.880
0.880
0.890
0.860
0.858
0.858
0.860
0.876
0.874
0.868
0.872
0.864
0.860
0.878
0.892
0.874
0.896
0.862
0.858
0.820
0.808
0.808
0.846
0.862
0.870
0.888
0.904
0.866
0.870
0.874
0.868
0.904
0.914
0.896
0.882
0.836
0.840
0.840
0.838
0.860
0.856
0.864
0.894
0.870
0.876
0.896
0.878
0.890
0.892
0.878
0.896
0.894
0.870
0.882
0.888
0.858
0.876
0.884
0.868
0.888
0.874
0.890
0.878
0.850
0.858
0.848
0.850
0.868
0.864
0.850
0.872
0.890
0.878
0.900
0.890
0.886
0.892
0.896
0.870
0.896
0.866
0.894
0.882
0.864
0.898
0.888
0.884
0.902
0.886
0.876
0.902
0.866
0.868
0.892
0.872
0.886
0.914
0.884
0.914
0.898
0.886
0.898
0.906
0.896
0.900
0.946
0.916
0.938
0.906
0.898
0.920
0.892
0.938
0.936
0.890
0.904
0.918
0.884
0.942
0.946
0.926
0.910
0.908
0.884
0.894
0.900
0.862
0.872
0.904
0.890
0.914
0.952
0.936
0.904
0.926
0.942
0.898
0.892
0.916
0.932
0.898
0.932
0.962
0.922
0.928
0.958
0.910
0.864
0.896
0.870
0.852
0.868
0.874
0.846
0.874
0.892
0.868
0.904
0.912
0.892
0.918
0.924
0.896
0.922
0.918
0.914
0.924
0.938
0.926
0.898
0.942
0.930
0.906
0.902
0.900
0.888
0.860
0.890
0.902
0.854
0.814
0.792
0.798
0.786
0.824
0.828
0.798
0.832
0.846
0.826
0.834
0.824
0.812
0.816
0.812
0.810
0.824
0.832
0.832
0.838
0.850
0.844
0.862
0.862
0.864
0.866
0.848
0.850
0.858
0.850
0.880
0.886
0.878
0.890
0.878
0.866
0.872
0.856
0.864
0.878
0.856
0.888
0.900
0.866
0.890
0.912
0.874
0.878
0.860
0.840
0.832
0.838
0.842
0.846
0.876
0.868
0.862
0.850
0.840
0.846
0.840
0.826
0.834
0.834
0.830
0.856
0.844
0.848
0.864
0.858
0.858
0.858
0.864
0.858
0.864
0.874
0.858
0.856
0.858
0.820
0.858
0.818
0.802
0.812
0.816
0.808
0.836
0.830
0.842
0.838
0.842
0.836
0.820
0.850
0.832
0.800
0.800
0.814
0.798
0.786
0.814
0.832
0.844
0.862
0.828
0.864
0.858
0.870
0.880
0.902
0.916
0.920
0.886
0.922
0.902
0.876
0.864
0.866
0.884
0.890
0.896
0.918
0.908
0.922
0.930
0.922
0.894
0.904
0.916
0.918
0.922
0.960
0.960
0.936
0.938
0.966
0.904
0.862
0.892
0.890
0.874
0.910
0.906
0.876
0.954
0.910
0.886
0.894
0.902
0.876
0.896
0.908
0.888
0.878
0.874
0.896
0.892
0.906
0.960
0.956
0.904
0.932
0.938
0.938
0.878
0.904
0.960
0.934
0.932
0.956
0.920
0.916
0.882
0.858
0.864
0.888
0.868
0.886
0.900
0.882
0.880
0.872
0.868
0.878
0.872
0.848
0.844
0.848
0.854
0.892
0.916
0.902
0.916
0.954
0.922
0.916
0.912
0.920
0.900
0.912
0.944
0.916
0.920
0.944
0.916
0.912
0.948
0.932
0.884
0.908
0.938
0.900
0.878
0.900
0.874
0.858
0.890
0.874
0.852
0.884
0.874
0.884
0.838
0.844
0.848
0.816
0.790
0.792
0.776
0.768
0.762
0.750
0.750
0.750
0.750
0.764
0.760
0.768
0.764
0.782
0.758
0.764
0.746
0.744
0.742
0.782
0.760
0.752
0.748
0.756
0.778
0.778
0.778
0.798
0.824
0.814
0.838
0.854
0.842
0.864
0.872
0.868
0.876
0.870
0.864
0.880
0.886
0.860
0.854
0.868
0.870
0.870
0.876
0.870
0.878
0.876
0.866
0.854
0.856
0.868
0.874
0.884
0.872
0.878
0.882
0.890
0.894
0.896
0.912
0.940
0.924
0.936
0.934
0.910
0.904
0.864
0.864
0.842
0.852
0.892
0.910
0.934
0.942
0.948
0.880
0.890
0.902
0.874
0.916
0.870
0.884
1.052
0.908
0.860
0.816
0.790
0.772
0.756
0.758
0.754
0.776
0.762
0.782
0.778
0.782
0.784
0.776
0.792
0.816
0.806
0.814
0.812
0.812
0.806
0.800
0.782
0.784
0.808
0.808
0.806
0.810
0.812
0.806
0.770
0.774
0.756
0.750
0.748
0.756
0.754
0.758
0.776
0.794
0.790
0.792
0.806
0.790
0.782
0.784
0.780
0.798
0.792
0.816
0.842
0.832
0.846
0.832
0.818
0.834
0.822
0.814
0.812
0.828
0.818
0.818
0.808
0.818
0.824
0.814
0.808
0.810
0.788
0.780
0.776
0.774
0.784
0.774
0.770
0.776
0.782
0.790
0.790
0.770
0.772
0.764
0.752
0.758
0.764
0.772
0.768
0.786
0.806
0.786
0.774
0.762
0.768
0.764
0.758
0.748
0.756
0.772
0.800
0.820
0.838
0.850
0.862
0.860
0.886
0.896
0.908
0.878
0.884
0.850
0.852
0.848
0.856
0.844
0.850
0.846
0.856
0.866
0.864
0.854
0.850
0.848
0.850
0.842
0.814
0.804
0.788
0.806
0.842
0.846
0.856
0.862
0.870
0.874
0.848
0.868
0.874
0.882
0.884
0.860
0.864
0.878
0.860
0.874
0.880
0.880
0.892
0.892
0.854
0.826
0.810
0.810
0.822
0.860
0.870
0.894
0.874
0.906
0.892
0.892
0.912
0.870
0.886
0.862
0.836
0.828
0.804
0.794
0.788
0.792
0.808
0.818
0.802
0.836
0.828
0.822
0.840
0.852
0.846
0.850
0.844
0.854
0.870
0.874
0.866
0.868
0.908
0.888
0.916
0.914
0.894
0.902
0.894
0.896
0.912
0.874
0.878
0.890
0.860
0.884
0.894
0.876
0.898
0.876
0.852
0.868
0.870
0.852
0.868
0.866
0.850
0.866
0.854
0.846
0.850
0.856
0.842
0.842
0.858
0.880
0.858
0.848
0.826
0.816
0.796
0.796
0.778
0.796
0.818
0.848
0.832
0.794
0.782
0.818
0.860
0.858
0.848
0.838
0.822
0.814
0.808
0.802
0.790
0.784
0.786
0.804
0.852
0.880
0.890
0.906
0.908
0.900
0.890
0.902
0.906
0.902
0.912
0.900
0.926
0.904
0.898
0.890
0.896
0.872
0.890
0.898
0.894
0.892
0.886
0.872
0.872
0.880
0.864
0.842
0.822
0.814
0.802
0.816
0.814
0.840
0.862
0.888
0.892
0.894
0.890
0.884
0.900
0.894
0.890
0.900
0.882
0.878
0.872
0.882
0.894
0.910
0.900
0.892
0.872
0.904
0.938
0.906
0.894
0.860
0.842
0.838
0.828
0.802
0.802
0.782
0.776
0.778
0.788
0.804
0.796
0.806
0.824
0.828
0.850
0.852
0.880
0.884
0.866
0.892
0.898
0.880
0.872
0.906
0.878
0.830
0.872
0.878
0.860
0.850
0.846
0.836
0.854
0.850
0.820
0.844
0.860
0.862
0.862
0.840
0.812
0.792
0.792
0.782
0.770
0.788
0.816
0.826
0.832
0.840
0.858
0.862
0.874
0.872
0.866
0.872
0.896
0.876
0.910
0.898
0.906
0.906
0.910
0.946
0.892
0.930
0.900
0.898
0.902
0.900
0.900
0.912
0.884
0.870
0.874
0.856
0.880
0.862
0.814
0.810
0.792
0.780
0.782
0.784
0.772
0.758
0.756
0.790
0.800
0.808
0.800
0.788
0.780
0.778
0.778
0.784
0.782
0.792
0.812
0.808
0.814
0.824
0.848
0.864
0.866
0.844
0.818
0.826
0.804
0.812
0.794
0.814
0.828
0.854
0.892
0.898
0.876
0.880
0.892
0.888
0.872
0.854
0.876
0.882
0.852
0.842
0.848
0.866
0.868
0.852
0.862
0.856
0.866
0.858
0.870
0.856
0.850
0.868
0.870
0.870
0.880
0.872
0.856
0.858
0.840
0.826
0.830
0.810
0.794
0.808
0.800
0.788
0.806
0.816
0.812
0.892
0.940
0.872
0.820
0.822
0.806
0.830
0.856
0.862
0.830
0.816
0.818
0.856
0.850
0.846
0.868
0.870
0.856
0.866
0.892
0.908
0.908
0.902
0.890
0.862
0.866
0.906
0.890
0.854
0.866
0.878
0.874
0.898
0.894
0.884
0.886
0.898
0.888
0.854
0.860
0.884
0.840
0.866
0.860
0.858
0.852
0.878
0.870
0.868
0.858
0.812
0.820
0.798
0.806
0.850
0.848
0.872
0.892
0.878
0.902
0.902
0.886
0.890
0.896
0.856
0.864
0.848
0.874
0.868
0.890
0.900
0.972
0.966
0.954
1.014
0.990
0.980
0.956
0.962
0.964
0.948
0.954
0.926
0.892
0.900
0.892
0.882
0.916
0.924
0.930
0.960
0.944
0.932
0.902
0.886
0.896
0.896
0.866
0.896
0.888
0.886
0.890
0.846
0.850
0.852
0.854
0.860
0.880
0.882
0.862
0.872
0.874
0.886
0.884
0.856
0.858
0.856
0.840
0.812
0.850
0.884
0.914
0.884
0.906
0.894
0.882
0.890
0.890
0.874
0.900
0.906
0.880
0.882
0.868
0.888
0.854
0.816
0.804
0.802
0.818
0.826
0.844
0.872
0.866
0.850
0.850
0.850
0.872
0.888
0.886
0.910
0.902
0.886
0.902
0.880
0.876
0.892
0.860
0.886
0.854
0.858
0.860
0.842
0.848
0.862
0.886
0.872
0.880
0.874
0.860
0.868
0.836
0.834
0.838
0.832
0.834
0.844
0.844
0.840
0.866
0.846
0.828
0.840
0.832
0.828
0.840
0.860
0.852
0.872
0.868
0.868
0.880
0.872
0.856
0.882
0.872
0.876
0.882
0.856
0.852
0.868
0.856
0.864
0.872
0.858
0.866
0.880
0.878
0.876
0.880
0.872
0.884
0.850
0.850
0.860
0.858
0.852
0.858
0.854
0.846
0.844
0.840
0.824
0.834
0.826
0.832
0.844
0.860
0.858
0.822
0.802
0.796
0.792
0.816
0.816
0.816
0.828
0.854
0.894
0.912
0.900
0.912
0.930
0.904
0.894
0.898
0.884
0.888
0.876
0.868
0.882
0.870
0.860
0.866
0.886
0.864
0.870
0.906
0.878
0.888
0.884
0.862
0.872
0.868
0.824
0.818
0.896
0.912
0.882
0.860
0.860
0.870
0.866
0.892
0.904
0.902
0.902
0.922
0.892
0.896
0.884
0.868
0.884
0.862
0.892
0.912
0.912
0.920
0.876
0.858
0.838
0.830
0.822
0.828
0.846
0.856
0.870
0.884
0.856
0.866
0.858
0.854
0.864
0.850
0.834
0.852
0.856
0.840
0.868
0.878
0.864
0.856
0.820
0.816
0.802
0.796
0.798
0.820
0.836
0.822
0.848
0.884
0.898
0.900
0.918
0.910
0.942
0.934
0.888
0.872
0.888
0.866
0.862
0.862
0.858
0.860
0.888
0.846
0.846
0.840
0.814
0.810
0.818
0.826
0.874
0.966
0.964
0.948
0.946
0.900
0.900
0.892
0.886
0.920
0.902
0.906
0.906
0.866
0.886
0.888
0.868
0.886
0.878
0.896
0.886
0.858
0.876
0.862
0.848
0.860
0.870
0.860
0.874
0.890
0.864
0.874
0.856
0.864
0.850
0.832
0.848
0.866
0.854
0.874
0.876
0.874
0.886
0.874
0.870
0.890
0.854
0.834
0.850
0.824
0.862
0.872
0.866
0.904
0.904
0.908
0.906
0.870
0.876
0.878
0.878
0.880
0.878
0.850
0.840
0.822
0.828
0.878
0.862
0.896
0.924
0.922
0.924
0.910
0.882
0.884
0.904
0.906
0.920
0.908
0.874
0.850
0.904
0.932
0.940
0.906
0.916
0.918
0.882
0.910
0.906
0.896
0.936
0.998
0.986
1.016
1.016
1.000
0.966
0.932
0.952
0.934
0.932
0.982
0.956
0.942
0.950
0.922
0.906
0.944
0.970
0.928
0.966
0.984
0.920
0.952
0.936
0.934
0.942
0.946
0.972
0.974
0.944
0.958
0.940
0.952
0.954
0.906
0.900
0.920
0.906
0.858
0.854
0.864
0.850
0.824
0.860
0.870
0.886
0.872
0.864
0.876
0.894
0.880
0.918
0.906
0.884
0.900
0.900
0.904
0.912
0.902
0.888
0.912
0.876
0.888
0.884
0.882
0.906
0.842
0.840
0.842
0.814
0.794
0.784
0.788
0.800
0.808
0.816
0.808
0.814
0.840
0.838
0.848
0.870
0.874
0.874
0.864
0.850
0.886
0.910
0.898
0.916
0.934
0.912
0.912
0.914
0.880
0.912
0.910
0.880
0.902
0.900
0.888
0.900
0.900
0.904
0.938
0.934
0.924
0.948
0.936
0.940
0.948
0.932
0.918
0.900
0.870
0.868
0.888
0.870
0.892
0.910
0.930
0.922
0.920
0.894
0.902
0.906
0.898
0.906
0.902
0.868
0.892
0.908
0.886
0.906
0.870
0.864
0.886
0.880
0.872
0.924
0.896
0.906
0.928
0.898
0.914
0.904
0.898
0.902
0.870
0.870
0.880
0.892
0.894
0.930
0.906
0.898
0.896
0.868
0.886
0.892
0.908
0.896
0.890
0.864
0.850
0.874
0.870
0.898
0.912
0.886
0.960
0.918
0.910
0.928
0.892
0.874
0.886
0.876
0.868
0.874
0.844
0.862
0.862
0.856
0.874
0.812
0.816
0.800
0.812
0.826
0.846
0.860
0.880
0.908
0.904
0.890
0.914
0.930
0.916
0.910
0.920
0.896
0.922
0.944
0.926
0.950
0.922
0.922
0.928
0.910
0.874
0.890
0.884
0.882
0.884
0.852
0.834
0.810
0.868
0.828
0.830
0.814
0.844
0.848
0.892
0.894
0.862
0.838
0.810
0.824
0.834
0.864
0.888
0.902
0.896
0.894
0.866
0.862
0.870
0.850
0.862
0.868
0.866
0.876
0.872
0.864
0.876
0.846
0.854
0.858
0.840
0.834
0.818
0.838
0.852
0.826
0.824
0.810
0.822
0.800
0.792
0.772
0.762
0.750
0.730
0.720
0.720
0.712
0.710
0.734
0.736
0.756
0.772
0.770
0.780
0.782
0.776
0.792
0.796
0.758
0.766
0.756
0.762
0.750
0.742
0.754
0.744
0.744
0.752
0.768
0.780
0.780
0.820
0.808
0.812
0.814
0.818
0.808
0.816
0.810
0.796
0.786
0.794
0.794
0.806
0.832
0.820
0.806
0.816
0.822
0.804
0.836
0.824
0.818
0.812
0.844
0.828
0.802
0.804
0.802
0.790
0.764
0.774
0.790
0.756
0.752
0.750
0.728
0.726
0.740
0.752
0.764
0.766
0.790
0.796
0.784
0.792
0.800
0.778
0.794
0.810
0.784
0.768
0.822
0.866
0.854
0.838
0.840
0.832
0.840
0.872
0.910
0.904
0.888
0.874
0.844
0.864
0.866
0.878
0.872
0.876
0.856
0.876
0.866
0.842
0.862
0.866
0.862
0.896
0.902
0.866
0.874
0.906
0.886
0.900
0.902
0.866
0.872
0.890
0.878
0.882
0.912
0.860
0.874
0.874
0.852
0.874
0.880
0.864
0.888
0.910
0.886
0.906
0.878
0.866
0.854
0.834
0.848
0.874
0.856
0.902
0.888
0.880
0.910
0.896
0.886
0.876
0.864
0.866
0.870
0.848
0.876
0.894
0.892
0.894
0.884
0.878
0.876
0.862
0.874
0.872
0.864
0.884
0.898
0.880
0.884
0.878
0.846
0.862
0.806
0.798
0.784
0.768
0.766
0.788
0.802
0.806
0.864
0.912
0.910
0.922
0.848
0.812
0.840
0.868
0.866
0.870
0.840
0.862
0.884
0.864
0.854
0.876
0.870
0.892
0.852
0.852
0.850
0.850
0.872
0.866
0.848
0.848
0.824
0.846
0.858
0.860
0.842
0.800
0.794
0.790
0.792
0.792
0.760
0.760
0.770
0.810
0.850
0.830
0.858
0.868
0.852
0.862
0.874
0.864
0.840
0.884
0.858
0.870
0.884
0.878
0.892
0.874
0.886
0.862
0.882
0.886
0.864
0.858
0.824
0.806
0.798
0.794
0.826
0.808
0.802
0.824
0.842
0.826
0.858
0.860
0.838
0.862
0.846
0.818
0.796
0.856
0.856
0.854
0.884
0.880
0.848
0.868
0.866
0.870
0.848
0.860
0.862
0.878
0.910
0.922
0.906
0.922
0.908
0.858
0.820
0.814
0.832
0.842
0.858
0.856
0.874
0.846
0.826
0.836
0.836
0.820
0.850
0.866
0.844
0.870
0.894
0.892
0.924
0.912
0.902
0.926
0.912
0.912
0.934
0.922
0.898
0.900
0.898
0.912
0.910
0.882
0.894
0.882
0.892
0.890
0.890
0.898
0.878
0.886
0.904
0.910
0.920
0.904
0.876
0.908
0.922
0.934
0.896
0.850
0.822
0.822
0.836
0.850
0.902
0.906
0.908
0.916
0.882
0.896
0.898
0.892
0.930
0.918
0.874
0.860
0.830
0.886
0.994
0.988
0.950
0.904
0.936
0.918
0.884
0.914
0.948
0.920
0.998
1.002
0.986
0.988
0.954
0.928
0.912
0.886
0.896
0.896
0.900
0.972
0.948
0.910
0.904
0.934
0.906
0.904
0.880
0.878
0.894
0.878
0.890
0.888
0.886
0.912
0.916
0.904
0.878
0.864
0.880
0.882
0.880
0.878
0.900
0.910
0.900
0.846
0.878
0.954
0.970
0.954
0.930
0.896
0.888
0.898
0.890
0.874
0.896
0.902
0.858
0.826
0.828
0.838
0.852
0.862
0.844
0.854
0.834
0.830
0.834
0.834
0.856
0.890
0.928
0.938
0.932
0.928
0.940
0.930
0.920
0.916
0.890
0.872
0.892
0.894
0.860
0.864
0.872
0.858
0.882
0.860
0.870
0.864
0.840
0.876
0.888
0.858
0.856
0.880
0.842
0.860
0.866
0.862
0.876
0.870
0.858
0.864
0.854
0.840
0.864
0.844
0.830
0.842
0.838
0.842
0.852
0.836
0.836
0.822
0.812
0.770
0.770
0.746
0.734
0.732
0.732
0.740
0.750
0.740
0.748
0.722
0.728
0.718
0.704
0.690
0.688
0.672
0.676
0.564
0.830
0.710
0.704
0.692
0.694
0.682
0.674
0.666
0.666
0.660
0.664
0.664
0.660
0.666
0.666
0.670
0.676
0.674
0.676
0.668
0.674
0.718
0.696
0.684
0.678
0.678
0.692
0.678
0.666
0.666
0.690
0.672
0.660
0.654
0.640
0.660
0.650
0.654
0.654
0.650
0.650
0.650
0.646
0.646
0.648
0.648
0.650
0.644
0.648
0.646
0.640
0.644
0.656
0.654
0.658
0.662
0.668
0.674
0.672
0.670
0.672
0.670
0.658
0.658
0.656
0.652
0.648
0.656
0.658
0.660
0.652
0.658
0.660
0.654
0.648
0.654
0.648
0.646
0.648
0.646
0.650
0.660
0.664
0.654
0.660
0.658
0.650
0.652
0.646
0.646
0.648
0.650
0.656
0.650
0.662
0.670
0.672
0.668
0.666
0.678
0.678
0.676
0.680
0.686
0.698
0.710
0.704
0.698
0.704
0.706
0.714
0.710
0.708
0.708
0.712
0.708
0.688
0.700
0.694
0.694
0.700
0.690
0.686
0.684
0.682
0.686
0.682
0.684
0.692
0.694
0.700
0.704
0.704
0.702
0.714
0.702
0.708
0.722
0.750
0.756
0.756
0.774
0.790
0.816
0.820
0.808
0.822
0.846
0.826
0.858
0.826
0.830
0.830
0.814
0.832
0.826
0.832
0.878
0.860
0.830
0.798
0.792
0.760
0.764
0.760
0.742
0.740
0.730
0.750
0.744
0.742
0.738
0.718
0.722
0.708
0.716
0.732
0.714
0.716
0.714
0.712
0.708
0.724
0.716
0.718
0.728
0.722
0.712
0.728
0.720
0.712
0.712
0.738
0.796
0.804
0.812
0.744
0.762
0.770
0.754
0.804
0.832
0.790
0.788
0.784
0.836
0.782
0.766
0.758
0.754
0.734
0.750
0.762
0.764
0.784
0.784
0.770
0.792
0.820
0.810
0.802
0.808
0.800
0.814
0.810
0.828
0.784
0.776
0.760
0.754
0.758
0.734
0.738
0.750
0.728
0.730
0.726
0.740
0.758
0.774
0.788
0.808
0.810
0.844
0.834
0.844
0.862
0.870
0.826
0.850
0.832
0.846
0.856
0.848
0.858
0.892
0.846
0.862
0.878
0.852
0.892
0.894
0.864
0.852
0.844
0.786
0.834
0.832
0.888
0.826
0.838
0.924
0.876
0.896
0.934
0.938
0.948
0.912
0.880
0.838
0.862
0.856
0.890
0.920
0.924
0.950
0.950
0.942
0.950
0.898
0.896
0.882
0.858
0.882
0.900
0.892
0.912
0.896
0.890
0.904
0.872
0.894
0.900
0.902
0.942
0.920
0.918
0.934
0.910
0.894
0.902
0.880
0.892
0.868
0.850
0.900
0.846
0.828
0.856
0.820
0.802
0.812
0.842
0.870
0.878
0.894
0.910
0.936
0.916
0.944
0.974
0.964
0.982
0.966
0.936
0.954
0.908
0.914
0.904
0.872
0.906
0.900
0.878
0.922
0.920
0.874
0.894
0.914
0.874
0.900
0.896
0.880
0.914
0.890
0.894
0.908
0.888
0.890
0.892
0.880
0.892
0.888
0.908
0.916
0.882
0.884
0.880
0.862
0.898
0.880
0.892
0.904
0.878
0.886
0.882
0.870
0.868
0.890
0.876
0.886
0.900
0.884
0.898
0.912
0.882
0.898
0.902
0.888
0.906
0.902
0.900
0.880
0.896
0.896
0.886
0.904
0.884
0.860
0.864
0.868
0.886
0.874
0.888
0.896
0.894
0.914
0.918
0.890
0.908
0.892
0.884
0.896
0.892
0.906
0.922
0.918
0.914
0.902
0.882
0.900
0.884
0.860
0.878
0.880
0.882
0.894
0.876
0.816
0.808
0.820
0.836
0.856
0.876
0.884
0.906
0.912
0.874
0.868
0.884
0.848
0.862
0.890
0.888
0.910
0.920
0.892
0.896
0.898
0.878
0.892
0.894
0.888
0.916
0.932
0.912
0.934
0.938
0.920
0.920
0.898
0.904
0.910
0.908
0.962
0.934
0.930
0.948
0.934
0.968
0.958
0.912
0.942
0.930
0.934
0.976
0.938
0.932
0.948
0.920
0.954
0.948
0.920
0.948
0.936
0.950
0.952
0.926
0.910
0.930
0.906
0.960
0.956
0.918
0.938
0.916
0.922
0.920
0.894
0.894
0.910
0.930
0.960
0.962
0.926
0.914
0.912
0.888
0.918
0.894
0.898
0.876
0.876
0.878
0.820
0.808
0.872
0.882
0.900
0.924
0.898
0.904
0.902
0.892
0.906
0.912
0.910
0.932
0.928
0.932
0.928
0.912
0.916
0.950
0.914
0.912
0.896
0.880
0.884
0.894
0.882
0.884
0.892
0.876
0.884
0.892
0.894
0.908
0.958
0.958
0.920
0.924
0.918
0.894
0.930
0.922
0.922
0.942
0.940
0.958
0.978
0.958
0.938
0.944
0.914
0.922
0.934
0.906
0.906
0.920
0.928
0.938
0.924
0.906
0.910
0.906
0.904
0.906
0.906
0.918
0.912
0.912
0.902
0.906
0.896
0.892
0.894
0.932
0.886
0.884
0.912
0.888
0.912
0.930
0.906
0.896
0.898
0.880
0.860
0.872
0.880
0.870
0.866
0.896
0.904
0.872
0.880
0.898
0.874
0.882
0.922
0.926
0.898
0.924
0.924
0.888
0.886
0.906
0.910
0.896
0.896
0.924
0.910
0.878
0.910
0.900
0.932
0.918
0.886
0.866
0.886
0.870
0.894
0.924
0.866
0.880
0.882
0.862
0.886
0.872
0.864
0.850
0.838
0.808
0.802
0.800
0.780
0.764
0.756
0.756
0.804
0.844
0.824
0.828
0.804
0.812
0.806
0.802
0.782
0.766
0.750
0.786
0.818
0.792
0.786
0.804
0.802
0.870
0.882
0.886
0.874
0.880
0.884
0.890
0.906
0.908
0.952
0.940
0.904
0.960
0.910
0.928
0.994
0.898
0.948
0.918
0.888
0.914
0.926
0.878
0.894
0.926
0.886
0.918
0.926
0.880
0.908
0.978
0.902
0.894
0.888
0.862
0.912
0.978
0.874
0.934
0.924
0.900
0.920
0.912
0.884
0.916
0.916
0.880
0.886
0.914
0.886
0.910
0.972
0.902
0.888
0.898
0.918
0.888
0.876
0.880
0.854
0.856
0.882
0.848
0.870
0.882
0.902
0.852
0.850
0.862
0.838
0.854
0.974
0.850
0.878
0.864
0.636
1.098
0.844
0.824
0.814
0.790
0.802
0.798
0.778
0.786
0.772
0.772
0.792
0.804
0.780
0.794
0.790
0.800
0.786
0.758
0.768
0.778
0.758
0.784
0.794
0.794
0.790
0.784
0.778
0.754
0.752
0.768
0.766
0.764
0.762
0.744
0.754
0.760
0.772
0.770
0.790
0.788
0.776
0.806
0.814
0.826
0.812
0.794
0.776
0.784
0.774
0.774
0.758
0.758
0.782
0.870
0.868
0.816
0.812
0.786
0.774
0.800
0.782
0.778
0.770
0.796
0.806
0.830
0.844
0.836
0.912
0.850
0.862
0.870
0.884
0.874
0.864
0.926
0.852
0.886
0.880
0.852
0.934
0.852
0.946
0.874
1.056
0.844
0.934
0.878
1.008
0.804
0.842
1.112
0.960
0.880
0.868
0.914
0.928
0.968
0.938
0.942
0.946
0.940
0.954
0.940
0.954
0.956
0.960
0.934
0.934
0.938
0.914
0.922
0.918
0.934
0.940
0.910
0.906
0.910
0.880
0.884
0.878
0.888
0.890
0.898
0.928
0.894
0.910
0.894
0.890
0.892
0.880
0.896
0.876
0.872
0.888
0.878
0.886
0.876
0.864
0.858
0.826
0.832
0.824
0.834
0.868
0.866
0.844
0.874
0.876
0.850
0.856
0.848
0.850
0.860
0.858
0.868
0.862
0.838
0.852
0.862
0.866
0.898
0.854
0.842
0.820
0.800
0.818
0.820
0.832
0.844
0.854
0.844
0.866
0.874
0.874
0.888
0.868
0.886
0.878
0.858
0.880
0.868
0.888
0.874
0.854
0.854
0.874
0.852
0.862
0.858
0.862
0.874
0.864
0.862
0.886
0.890
0.866
0.876
0.864
0.866
0.880
0.856
0.872
0.872
0.866
0.870
0.880
0.866
0.868
0.882
0.874
0.886
0.896
0.864
0.912
0.930
0.892
0.904
0.880
0.876
0.888
0.868
0.870
0.890
0.876
0.896
0.918
0.898
0.908
0.896
0.910
0.872
0.872
0.874
0.864
0.900
0.904
0.890
0.900
0.898
0.890
0.904
0.872
0.884
0.892
0.860
0.866
0.876
0.864
0.862
0.844
0.858
0.852
0.826
0.846
0.872
0.876
0.880
0.902
0.876
0.862
0.876
0.852
0.816
0.840
0.854
0.876
0.866
0.874
0.878
0.890
0.892
0.900
0.892
0.890
0.888
0.876
0.900
0.862
0.878
0.892
0.886
0.878
0.896
0.882
0.892
0.872
0.852
0.858
0.842
0.850
0.880
0.898
0.908
0.930
0.892
0.908
0.888
0.874
0.886
0.854
0.864
0.864
0.840
0.852
0.860
0.848
0.844
0.856
0.846
0.870
0.868
0.852
0.864
0.834
0.848
0.842
0.832
0.854
0.852
0.848
0.856
0.850
0.834
0.856
0.828
0.792
0.806
0.780
0.770
0.794
0.792
0.794
0.808
0.784
0.788
0.794
0.780
0.808
0.796
0.794
0.766
0.786
0.800
0.788
0.806
0.800
0.814
0.820
0.810
0.808
0.812
0.820
0.812
0.826
0.834
0.812
0.826
0.840
0.810
0.830
0.802
0.792
0.810
0.808
0.804
0.820
0.824
0.844
0.862
0.844
0.856
0.854
0.838
0.858
0.854
0.852
0.872
0.868
0.862
0.858
0.852
0.834
0.844
0.808
0.800
0.784
0.768
0.764
0.750
0.754
0.760
0.778
0.798
0.802
0.800
0.828
0.824
0.828
0.844
0.866
0.868
0.882
0.856
0.856
0.870
0.854
0.878
0.876
0.844
0.828
0.802
0.824
0.848
0.862
0.864
0.882
0.870
0.882
0.904
0.888
0.902
0.900
0.872
0.886
0.910
0.922
0.908
0.894
0.882
0.890
0.866
0.864
0.880
0.866
0.868
0.850
0.870
0.868
0.892
0.898
0.882
0.908
0.908
0.910
0.920
0.890
0.870
0.872
0.870
0.898
0.916
0.904
0.898
0.858
0.894
0.874
0.856
0.876
0.864
0.872
0.878
0.858
0.864
0.848
0.860
0.842
0.836
0.842
0.840
0.824
0.854
0.860
0.894
0.858
0.860
0.912
0.944
0.940
0.910
0.852
0.874
0.870
0.856
0.894
0.914
0.904
0.948
0.928
0.900
0.914
0.882
0.880
0.872
0.842
0.852
0.858
0.860
0.900
0.912
0.910
0.934
0.920
0.898
0.882
0.868
0.894
0.862
0.892
0.902
0.900
0.886
0.916
0.888
0.880
0.880
0.858
0.868
0.880
0.844
0.860
0.848
0.828
0.852
0.876
0.878
0.896
0.920
0.888
0.900
0.914
0.870
0.852
0.864
0.842
0.872
0.864
0.860
0.868
0.870
0.846
0.828
0.806
0.810
0.810
0.834
0.842
0.844
0.854
0.872
0.852
0.852
0.856
0.848
0.864
0.872
0.848
0.862
0.870
0.836
0.852
0.854
0.846
0.858
0.868
0.858
0.854
0.866
0.864
0.872
0.878
0.866
0.866
0.894
0.866
0.884
0.880
0.868
0.878
0.862
0.856
0.880
0.838
0.806
0.814
0.854
0.826
0.802
0.796
0.802
0.856
0.844
0.826
0.838
0.824
0.818
0.824
0.818
0.840
0.844
0.866
0.866
0.862
0.888
0.880
0.874
0.878
0.888
0.862
0.874
0.832
0.810
0.842
0.828
0.854
0.872
0.878
0.898
0.926
0.890
0.882
0.894
0.888
0.892
0.890
0.910
0.890
0.864
0.876
0.844
0.834
0.858
0.842
0.864
0.862
0.868
0.902
0.888
0.870
0.892
0.870
0.864
0.890
0.884
0.886
0.898
0.878
0.902
0.884
0.864
0.880
0.868
0.848
0.866
0.888
0.914
0.914
0.882
0.880
0.860
0.842
0.846
0.830
0.794
0.822
0.828
0.802
0.792
0.806
0.830
0.860
0.876
0.856
0.868
0.868
0.880
0.918
0.930
0.894
0.906
0.920
0.910
0.934
0.892
0.864
0.848
0.844
0.860
0.854
0.846
0.882
0.876
0.836
0.852
0.854
0.852
0.866
0.872
0.862
0.886
0.898
0.904
0.910
0.916
0.884
0.882
0.874
0.846
0.866
0.888
0.866
0.862
0.886
0.864
0.866
0.844
0.820
0.832
0.832
0.824
0.804
0.784
0.802
0.812
0.820
0.842
0.836
0.856
0.868
0.856
0.860
0.880
0.880
0.822
0.842
0.876
0.882
0.860
0.882
0.878
0.866
0.884
0.896
0.896
0.912
0.936
0.904
0.868
0.844
0.856
0.856
0.854
0.876
0.878
0.868
0.882
0.890
0.870
0.870
0.866
0.874
0.886
0.870
0.864
0.868
0.866
0.878
0.896
0.868
0.876
0.876
0.856
0.860
0.874
0.870
0.858
0.882
0.882
0.882
0.910
0.878
0.868
0.888
0.824
0.812
0.846
0.822
0.798
0.808
0.792
0.776
0.806
0.832
0.844
0.852
0.838
0.868
0.884
0.858
0.868
0.870
0.866
0.888
0.892
0.894
0.894
0.876
0.844
0.858
0.874
0.868
0.862
0.896
0.872
0.896
0.910
0.898
0.908
0.914
0.898
0.894
0.880
0.870
0.876
0.884
0.872
0.872
0.870
0.844
0.858
0.850
0.854
0.846
0.864
0.858
0.860
0.872
0.886
0.846
0.862
0.844
0.852
0.846
0.840
0.826
0.844
0.836
0.826
0.824
0.826
0.836
0.868
0.924
0.924
0.918
0.930
0.888
0.868
0.866
0.824
0.846
0.834
0.824
0.800
0.798
0.848
0.846
0.832
0.856
0.878
0.868
0.892
0.882
0.828
0.844
0.858
0.828
0.792
0.804
0.786
0.784
0.762
0.750
0.746
0.770
0.770
0.770
0.756
0.766
0.796
0.810
0.764
0.754
0.762
0.816
0.856
0.896
0.938
0.930
0.924
0.920
0.896
0.890
0.872
0.872
0.892
0.890
0.878
0.882
0.878
0.874
0.840
0.824
0.796
0.790
0.782
0.802
0.836
0.814
0.828
0.844
0.904
0.874
0.858
0.898
0.904
0.900
0.898
0.906
0.900
0.908
0.930
0.930
0.926
0.882
0.862
0.874
0.866
0.844
0.846
0.846
0.830
0.838
0.864
0.868
0.848
0.858
0.872
0.848
0.856
0.872
0.858
0.848
0.894
0.894
0.820
0.860
0.846
0.800
0.788
0.784
0.788
0.820
0.820
0.808
0.834
0.846
0.848
0.824
0.800
0.810
0.870
0.878
0.888
0.872
0.854
0.874
0.866
0.854
0.888
0.912
0.902
0.910
0.922
0.892
0.914
0.916
0.912
0.894
0.886
0.882
0.876
0.880
0.864
0.894
0.884
0.838
0.826
0.806
0.816
0.846
0.824
0.842
0.800
0.840
0.838
0.808
0.796
0.782
0.756
0.758
0.746
0.736
0.774
0.834
0.836
0.860
0.876
0.890
0.908
0.918
0.908
0.884
0.868
0.864
0.872
0.866
0.872
0.878
0.874
0.838
0.838
0.816
0.808
0.796
0.788
0.828
0.834
0.868
0.866
0.856
0.858
0.880
0.838
0.820
0.834
0.830
0.808
0.796
0.778
0.790
0.782
0.770
0.756
0.752
0.734
0.722
0.710
0.694
0.692
0.688
0.694
0.712
0.732
0.754
0.760
0.770
0.806
0.834
0.830
0.862
0.882
0.854
0.878
0.882
0.864
0.858
0.890
0.882
0.882
0.916
0.894
0.872
0.900
0.884
0.868
0.892
0.904
0.890
0.888
0.898
0.910
0.882
0.900
0.884
0.882
0.918
0.894
0.884
0.902
0.906
0.884
0.908
0.906
0.918
0.916
0.894
0.868
0.870
0.896
0.902
0.890
0.920
0.912
0.886
0.906
0.882
0.864
0.866
0.884
0.874
0.896
0.900
0.878
0.894
0.912
0.890
0.876
0.880
0.864
0.858
0.862
0.870
0.842
0.852
0.874
0.868
0.816
0.820
0.852
0.804
0.790
0.788
0.800
0.848
0.838
0.836
0.850
0.876
0.874
0.880
0.880
0.888
0.894
0.892
0.898
0.900
0.900
0.882
0.876
0.872
0.870
0.866
0.862
0.876
0.882
0.882
0.896
0.888
0.868
0.878
0.886
0.880
0.886
0.900
0.864
0.894
0.910
0.894
0.886
0.894
0.896
0.872
0.876
0.900
0.914
0.912
0.966
0.952
0.922
0.928
0.918
0.896
0.904
0.916
0.886
0.898
0.864
0.868
0.870
0.858
0.838
0.866
0.860
0.842
0.866
0.896
0.870
0.848
0.870
0.852
0.856
0.874
0.868
0.870
0.894
0.882
0.870
0.882
0.872
0.856
0.876
0.878
0.876
0.906
0.902
0.898
0.906
0.904
0.886
0.902
0.914
0.900
0.902
0.954
0.942
0.918
0.914
0.934
0.872
0.848
0.890
0.882
0.870
0.946
0.912
0.904
0.918
0.922
0.878
0.912
0.888
0.890
0.920
0.930
0.932
0.950
0.866
0.838
0.828
0.870
0.910
0.902
0.930
0.914
0.928
0.920
0.900
0.900
0.882
0.894
0.920
0.914
0.940
0.936
0.914
0.914
0.932
0.912
0.922
0.930
0.936
0.950
0.924
0.924
0.940
0.920
0.904
0.916
0.898
0.928
0.926
0.908
0.946
0.962
0.928
0.934
0.922
0.922
0.918
0.916
0.900
0.906
0.970
0.948
0.908
0.960
0.928
0.890
0.930
0.908
0.890
0.904
0.916
0.898
0.930
0.952
0.922
0.914
0.940
0.942
0.924
0.932
0.938
0.910
0.908
0.948
0.936
0.944
0.974
0.962
0.912
0.916
0.926
0.892
0.864
0.920
0.950
0.934
0.940
0.974
0.932
0.946
0.934
0.880
0.864
0.898
0.934
0.916
0.974
1.024
1.032
0.972
0.956
0.942
0.900
0.928
0.958
0.932
0.982
0.974
0.936
0.918
0.942
0.942
0.918
0.924
0.930
0.928
0.886
0.906
0.914
0.938
0.906
0.900
0.908
0.930
0.902
0.924
0.958
0.954
0.896
0.906
0.924
0.960
0.920
0.948
0.958
0.918
0.882
0.930
0.964
0.928
0.946
0.990
0.994
0.940
0.944
0.984
0.946
0.922
0.900
0.950
0.998
0.944
0.906
0.942
0.968
0.966
0.936
0.894
0.924
0.964
0.900
0.886
0.968
0.982
0.928
0.916
0.942
0.964
0.986
0.928
0.892
0.938
0.912
0.844
0.816
0.878
0.826
0.800
0.806
0.816
0.840
0.860
0.852
0.882
0.896
0.874
0.862
0.862
0.876
0.858
0.868
0.896
0.888
0.906
0.920
0.970
0.930
0.948
0.964
0.940
0.942
0.990
0.930
0.936
0.940
0.940
0.964
0.982
0.944
0.910
0.928
0.928
0.924
0.894
0.868
0.898
0.892
0.888
0.972
0.996
0.946
0.984
0.968
0.942
0.982
0.978
0.946
0.924
0.944
0.966
0.942
0.930
0.962
0.970
0.958
0.932
0.946
0.960
0.952
0.930
0.906
0.956
0.968
0.956
0.922
0.944
0.990
0.952
0.924
0.942
0.986
0.964
0.916
0.896
0.932
0.960
0.922
0.916
0.916
0.944
0.922
0.912
0.938
0.940
0.940
0.906
0.948
0.950
0.908
0.876
0.906
0.918
0.898
0.906
0.964
0.950
0.890
0.876
0.892
0.916
0.878
0.878
0.930
0.974
0.922
0.886
0.910
0.928
0.940
0.898
0.910
0.936
0.926
0.884
0.894
0.912
0.962
0.946
0.940
1.000
1.008
0.984
0.990
1.028
1.000
0.948
0.970
0.986
0.952
0.986
1.034
0.956
0.934
0.954
0.928
0.918
0.874
0.926
0.964
0.914
0.928
0.972
1.000
0.956
0.936
0.952
0.954
0.938
0.898
0.932
0.996
0.960
0.942
1.048
1.012
0.952
0.952
0.982
0.980
0.960
0.928
0.938
0.976
0.922
0.900
0.954
0.962
0.956
0.966
0.970
0.972
0.936
0.962
0.948
0.934
0.884
0.868
0.888
0.926
0.942
0.946
0.956
0.984
0.978
0.906
0.922
0.946
0.956
0.920
0.892
0.950
0.978
0.932
0.914
0.926
0.944
0.918
0.884
0.894
0.930
0.916
0.894
0.920
0.932
0.940
0.914
0.942
0.950
0.920
0.896
0.916
0.966
1.010
0.926
0.974
1.006
0.990
0.956
0.962
0.944
0.902
0.926
0.936
0.926
0.892
0.902
0.952
0.992
0.960
0.900
0.928
0.938
0.916
0.894
0.890
0.944
0.948
0.934
0.958
0.986
0.966
0.918
0.930
0.950
0.944
0.930
0.952
0.992
0.976
0.942
0.920
0.908
0.946
0.960
0.928
0.954
0.944
0.938
0.932
0.976
1.006
0.940
0.904
0.934
0.950
0.946
0.898
0.936
0.932
0.926
0.904
0.958
0.960
0.936
0.926
0.964
0.980
1.028
0.934
0.906
0.960
1.074
1.000
1.052
1.116
1.048
0.982
1.060
1.024
0.970
0.984
0.996
1.002
0.972
0.976
1.016
0.984
0.942
0.908
0.958
0.960
0.948
0.938
1.016
1.002
0.960
0.950
0.976
0.968
0.924
0.924
0.938
1.012
0.964
0.916
0.948
0.952
0.910
0.874
0.914
0.926
0.924
0.888
0.936
0.974
0.934
0.906
0.886
0.926
0.954
0.912
0.910
0.950
0.968
0.922
0.882
0.934
0.934
0.952
0.918
0.918
0.938
0.956
0.904
0.884
0.914
0.942
0.916
0.874
0.892
0.928
0.930
0.878
0.862
0.902
0.938
0.952
0.892
0.926
0.942
0.952
0.928
0.896
0.936
0.920
0.906
0.888
0.944
0.942
0.912
0.932
0.946
0.942
0.922
0.896
0.938
0.968
0.948
0.922
0.984
1.008
1.008
0.954
0.950
0.972
0.946
0.920
0.940
0.966
0.994
0.964
0.948
1.024
1.000
0.950
0.982
0.964
0.956
0.910
0.914
0.960
0.996
0.964
0.910
0.916
0.948
0.978
0.948
0.940
0.974
0.972
0.930
0.896
0.918
0.942
0.966
0.916
0.882
0.948
0.958
0.954
0.918
0.950
1.002
0.948
0.918
0.934
0.942
0.892
0.874
0.924
0.956
0.976
0.952
0.944
0.986
0.970
0.920
0.926
0.940
0.940
0.898
0.872
0.928
0.986
0.988
0.924
0.924
0.956
0.948
0.906
0.892
0.930
0.960
0.944
0.882
0.882
0.916
0.946
0.932
0.892
0.886
0.916
0.924
0.910
0.896
0.942
0.992
0.966
0.902
0.942
0.936
0.942
0.904
0.916
0.996
1.026
0.970
0.954
0.982
0.972
0.938
0.914
0.934
0.930
0.900
0.916
0.958
1.010
0.960
0.948
1.018
1.000
0.978
0.928
0.920
0.944
0.936
0.924
0.908
0.932
0.984
0.956
0.928
0.940
0.970
0.958
0.916
0.896
0.942
0.942
0.912
0.908
0.944
0.960
0.932
0.900
0.960
0.968
0.928
0.898
0.956
0.938
0.910
0.886
0.954
0.974
0.910
0.878
0.938
0.968
0.950
0.930
0.944
1.006
0.988
0.916
0.944
0.924
0.946
0.906
0.904
0.940
0.946
0.930
0.890
0.890
0.924
0.952
0.936
0.910
0.994
0.996
0.948
0.944
0.964
0.986
0.906
0.902
0.920
0.930
0.918
0.896
0.962
0.986
1.000
0.948
0.916
0.948
0.952
0.966
0.936
0.914
0.944
0.980
0.950
0.902
0.938
0.926
0.932
0.904
0.904
0.914
0.948
0.898
0.872
0.930
0.986
0.950
0.958
1.028
1.002
0.956
0.956
0.958
0.966
0.936
0.924
0.964
0.976
0.964
0.920
0.946
0.918
0.902
0.894
0.942
0.994
0.948
0.936
0.968
0.986
0.928
0.904
0.930
0.942
0.906
0.898
0.902
0.956
0.942
0.906
0.898
0.944
0.966
0.918
0.898
0.932
0.940
0.876
0.866
0.898
0.910
0.868
0.848
0.866
0.880
0.868
0.846
0.906
0.912
0.876
0.866
0.904
0.924
0.900
0.866
0.890
0.920
0.904
0.900
0.932
0.940
0.908
0.864
0.882
0.906
0.908
0.906
0.906
0.946
0.996
0.948
0.934
0.958
1.004
0.942
0.914
0.956
0.990
0.966
0.906
0.940
0.958
0.944
0.902
0.936
0.936
0.934
0.894
0.872
0.898
0.952
0.914
0.894
0.972
0.960
0.950
0.916
0.896
0.932
0.952
0.910
0.892
0.940
0.988
0.990
0.932
0.914
0.958
0.974
0.946
0.910
0.944
0.986
0.938
0.916
0.956
1.010
0.958
0.918
0.924
0.934
0.928
0.902
0.926
0.954
0.954
0.914
0.934
0.954
0.964
0.906
0.910
0.922
0.954
0.940
0.912
0.942
0.958
0.970
0.926
0.906
0.944
0.966
0.942
0.904
0.894
0.918
0.956
0.940
0.902
0.944
0.946
0.918
0.904
0.920
0.914
0.928
0.918
0.934
1.010
1.016
1.020
0.936
0.924
0.896
0.868
0.930
0.956
0.906
0.960
1.026
0.990
0.984
1.018
1.000
0.934
0.946
0.952
0.952
0.918
0.912
0.944
0.970
0.928
0.924
0.946
0.960
0.930
0.902
0.944
0.958
0.960
0.948
0.934
0.984
0.960
0.926
0.966
0.934
0.904
0.900
0.914
1.014
1.028
0.942
0.932
0.992
0.986
0.948
0.922
0.962
0.974
0.942
0.908
0.956
0.950
0.942
0.904
0.942
0.966
0.930
0.912
0.954
0.962
0.982
0.918
0.896
0.938
0.952
0.962
0.942
0.918
0.962
0.986
0.980
0.932
0.922
0.944
0.966
0.932
0.900
0.904
0.926
0.892
0.860
0.916
0.940
0.910
0.874
0.898
0.920
0.916
0.878
0.864
0.896
0.924
0.924
0.916
0.932
0.976
0.940
0.926
0.896
0.914
0.940
0.940
0.942
0.902
0.962
1.020
0.954
0.910
0.968
0.990
0.952
0.908
0.884
0.912
0.936
0.902
0.862
0.928
0.924
0.900
0.864
0.912
0.938
0.934
0.914
0.948
0.976
0.940
0.908
0.948
0.960
0.928
0.908
0.940
0.950
0.926
0.906
0.882
0.916
0.926
0.920
1.030
1.024
0.970
0.976
1.006
0.994
0.962
0.990
0.976
0.944
0.920
1.020
1.024
1.004
0.976
1.008
0.992
0.968
0.922
0.926
0.956
0.974
0.930
0.910
0.948
0.970
0.946
0.918
0.942
0.930
0.952
0.900
0.886
0.954
0.976
0.944
0.912
0.938
0.940
0.926
0.934
0.984
0.964
0.920
0.982
1.006
0.966
0.926
0.960
1.004
0.988
0.924
0.920
0.974
0.970
0.926
0.906
0.946
0.962
0.920
0.884
0.938
0.946
0.902
0.876
0.914
0.926
0.914
0.888
0.930
0.940
0.958
0.908
0.884
0.918
0.920
0.916
0.902
0.974
0.950
0.954
0.900
0.890
0.924
0.948
0.910
0.880
0.976
0.964
1.012
0.950
0.914
0.978
0.982
0.932
0.918
0.976
0.978
0.950
0.962
0.994
0.984
0.944
0.932
0.964
0.962
0.918
0.928
0.960
0.968
0.928
0.898
0.952
0.958
0.938
0.924
0.944
0.960
0.928
0.888
0.922
0.936
0.944
0.920
0.928
0.952
0.938
0.912
0.952
0.966
0.924
0.908
0.918
0.936
0.920
0.892
0.948
0.966
0.936
0.892
0.942
0.978
0.948
0.908
0.954
0.962
0.928
0.900
0.906
0.932
0.922
0.910
0.904
0.952
0.982
0.938
0.916
0.936
0.940
0.930
0.904
0.928
0.966
0.934
0.910
0.916
0.944
0.940
0.938
0.896
0.936
0.972
0.972
0.920
0.896
0.942
0.968
0.954
0.922
0.986
0.992
0.952
0.914
0.890
0.910
0.908
0.908
0.872
0.932
0.936
0.926
0.880
0.912
0.922
0.892
0.886
0.926
0.912
0.898
0.924
0.952
0.984
0.916
0.924
0.968
0.976
0.930
0.934
0.994
1.000
0.966
0.914
0.936
0.942
0.942
0.912
0.884
0.912
0.986
0.970
0.948
1.008
1.006
0.972
0.930
1.016
1.000
0.934
0.912
0.966
0.944
0.906
0.890
0.924
0.934
0.916
0.898
0.928
0.946
0.970
0.916
0.922
0.936
0.958
0.922
0.902
0.980
0.984
0.972
0.936
0.962
0.944
0.942
0.898
0.886
0.920
0.990
0.952
0.932
1.002
1.030
0.986
0.940
0.972
0.958
0.920
0.908
0.970
0.972
0.958
0.924
0.960
0.980
0.974
0.918
0.936
0.962
0.962
0.930
0.902
0.948
0.936
0.928
0.920
0.916
0.930
0.902
0.908
0.964
0.960
0.924
0.906
0.944
0.990
0.926
0.894
0.900
0.958
0.936
0.884
0.906
0.928
0.918
0.948
0.922
0.920
0.904
0.880
0.936
0.958
0.948
0.928
0.970
0.958
0.936
0.892
0.920
0.960
0.942
0.910
0.940
0.974
0.954
0.902
0.916
0.942
0.966
0.942
0.902
0.936
0.958
0.958
0.914
0.992
1.006
0.976
0.938
0.962
0.966
0.968
0.946
0.946
0.986
0.998
0.950
0.940
0.970
0.970
0.946
0.900
0.910
0.970
1.002
0.948
0.946
1.020
1.030
0.968
0.924
0.914
0.954
0.948
0.946
1.020
1.000
0.964
0.944
0.968
0.950
0.904
0.880
0.914
0.932
0.908
0.924
0.976
0.988
0.928
0.908
0.944
0.966
0.942
0.936
1.002
0.978
0.958
0.932
0.960
0.968
0.970
0.938
0.912
0.946
0.980
0.950
0.910
0.896
0.926
0.950
0.940
0.914
0.934
0.970
0.968
0.940
0.894
0.934
0.942
0.912
0.896
0.940
0.968
0.954
0.952
0.986
0.976
0.960
0.914
0.962
0.978
0.932
0.936
1.024
1.018
0.970
0.922
0.948
0.958
0.936
0.910
0.950
0.970
0.950
0.916
0.938
0.970
0.966
0.936
0.912
0.944
0.970
0.944
0.900
0.904
0.944
0.916
0.894
0.948
0.958
0.912
0.884
0.910
0.926
0.926
0.902
0.930
0.962
0.996
0.928
0.922
0.950
0.950
0.902
0.896
0.944
0.972
0.946
0.904
0.964
0.982
0.970
0.930
0.914
0.942
0.958
0.930
0.932
0.942
0.922
0.890
0.932
0.938
0.934
0.908
0.948
0.920
0.930
0.890
0.878
0.932
0.974
0.954
0.906
0.948
0.962
0.966
0.936
0.940
0.942
0.904
0.938
0.996
1.006
0.948
0.944
0.982
1.000
0.956
0.928
0.948
0.958
0.940
0.920
0.954
0.986
0.946
0.910
0.936
0.928
0.912
0.876
0.888
0.932
0.916
0.888
0.902
0.952
0.946
0.908
0.948
0.938
0.918
0.896
0.904
0.926
0.954
0.920
0.950
0.942
0.946
0.918
0.908
0.974
0.988
0.950
0.914
0.922
0.962
0.954
0.914
0.894
0.926
0.958
0.938
0.924
0.964
0.970
0.906
0.924
0.948
0.964
0.920
0.912
0.946
0.980
0.934
0.908
0.928
0.938
0.934
0.908
0.880
0.920
1.000
0.950
0.934
0.960
0.964
0.940
0.900
0.928
0.962
0.934
0.892
0.928
0.960
0.950
0.900
0.952
0.946
0.958
0.910
0.884
0.924
0.944
0.916
0.894
0.902
0.924
0.922
0.924
0.912
0.912
0.944
0.924
0.924
0.946
1.050
1.016
0.940
0.962
0.960
0.976
0.922
0.924
0.968
0.982
0.944
0.916
0.966
0.952
0.936
0.920
0.938
0.956
0.944
0.926
0.916
0.950
0.956
0.924
0.912
0.952
0.968
0.932
0.908
0.924
0.944
0.902
0.894
0.936
0.926
0.916
0.890
0.892
0.928
0.938
0.898
0.888
0.908
0.940
0.892
0.882
0.932
0.970
0.946
0.948
0.960
0.964
0.936
0.918
0.980
0.946
0.928
0.898
0.930
0.978
0.916
0.904
0.954
0.978
0.930
0.898
0.934
0.952
0.910
0.918
0.926
0.940
0.894
0.890
0.912
0.924
0.920
0.914
0.922
0.954
0.998
0.912
0.876
0.932
0.964
0.928
0.962
1.016
1.016
0.966
0.974
1.002
0.974
0.918
0.926
0.938
0.950
0.914
0.890
0.898
0.908
0.892
0.874
0.906
0.918
0.904
0.882
0.890
0.920
0.908
0.880
0.852
0.908
0.930
0.896
0.872
0.908
0.960
0.932
0.932
0.962
1.006
0.938
0.910
0.910
0.950
0.918
0.906
0.952
0.976
0.948
0.926
0.960
0.978
0.928
0.892
0.910
0.916
0.900
0.880
0.888
0.908
0.926
0.906
0.878
0.932
0.946
0.916
0.902
0.974
1.006
0.940
0.944
0.994
0.994
0.974
0.946
0.962
0.980
0.948
0.982
0.960
0.950
0.904
0.920
0.964
0.986
0.936
0.972
0.950
0.968
0.924
0.940
0.906
0.888
0.876
0.964
1.002
0.970
0.928
0.952
0.974
0.962
0.918
0.930
0.954
0.932
0.880
0.876
0.926
0.960
0.950
0.910
0.956
0.942
0.934
0.892
0.896
0.918
0.950
0.904
0.886
0.954
0.974
0.958
0.922
0.946
0.988
0.960
0.896
0.904
0.910
0.928
0.918
0.892
0.948
0.966
0.942
0.910
0.962
0.926
0.926
0.896
0.902
0.924
0.900
0.896
0.936
0.948
0.916
0.900
0.922
0.940
0.912
0.928
0.976
1.006
0.926
0.886
0.930
0.936
0.902
0.866
0.926
0.978
0.956
0.906
0.908
0.918
0.882
0.854
0.878
0.898
0.886
0.878
0.910
0.970
0.960
0.920
0.890
0.924
0.924
0.900
0.874
0.882
0.900
0.874
0.856
0.932
0.938
0.954
0.896
0.944
0.954
0.948
0.912
0.952
0.968
0.938
0.904
0.956
0.966
0.918
0.892
0.912
0.910
0.940
0.914
0.866
0.900
0.926
0.912
0.872
0.918
0.960
0.908
0.904
0.886
0.918
0.910
0.868
0.844
0.876
0.882
0.896
0.866
0.878
0.892
0.914
0.884
0.880
0.918
0.936
0.900
0.864
0.884
0.916
0.888
0.880
0.916
0.938
0.962
0.912
0.894
0.928
0.940
0.914
0.876
0.918
0.944
0.906
0.878
0.924
0.946
0.894
0.868
0.902
0.900
0.902
0.886
0.916
0.922
0.924
0.888
0.906
0.934
0.948
0.910
0.912
0.924
0.970
0.936
0.978
1.004
1.008
0.916
0.942
0.954
0.944
0.888
0.854
0.896
0.932
0.980
0.906
0.908
0.992
0.960
0.928
0.916
0.956
0.940
0.926
0.914
0.962
0.982
0.952
0.952
0.968
0.990
0.938
0.934
0.956
0.986
0.948
0.936
0.944
0.950
0.930
0.904
0.950
0.928
0.914
0.892
0.904
0.954
0.940
0.908
0.926
0.968
0.982
0.948
0.934
0.990
0.988
0.928
0.884
0.906
0.940
0.912
0.892
0.914
0.946
0.964
0.906
0.892
0.908
0.932
0.882
0.892
0.936
0.950
0.928
0.926
1.002
0.974
0.914
0.882
0.908
0.920
0.882
0.884
0.910
0.958
0.922
0.914
0.948
0.940
0.918
0.896
0.912
0.954
0.896
0.856
0.838
0.884
0.914
0.932
0.884
0.888
0.940
0.962
0.906
0.876
0.922
0.926
0.882
0.872
0.912
0.968
0.890
0.890
0.934
0.986
0.934
0.936
0.944
0.928
0.892
0.896
0.942
0.928
0.916
0.862
0.908
0.940
0.914
0.872
0.912
0.948
0.926
0.898
0.912
0.944
0.948
0.912
0.900
0.902
0.942
0.896
0.884
0.934
0.980
0.966
0.926
0.930
0.948
0.892
0.864
0.872
0.896
0.906
0.896
0.904
0.920
0.922
0.886
0.866
0.918
0.940
0.940
0.880
0.912
0.938
0.910
0.868
0.924
0.950
0.922
0.902
0.958
0.952
0.894
0.872
0.886
0.916
0.900
0.878
0.934
0.930
0.928
0.892
0.874
0.906
0.918
0.904
0.876
0.890
0.918
0.916
0.892
0.880
0.920
0.934
0.890
0.872
0.910
0.898
0.884
0.844
0.856
0.878
0.854
0.846
0.864
0.898
0.910
0.884
0.874
0.888
0.892
0.894
0.884
0.872
0.888
0.914
0.886
0.854
0.884
0.968
0.954
0.922
0.932
0.978
0.984
0.932
0.920
0.964
0.956
0.912
0.906
0.966
0.966
0.936
0.918
0.976
0.980
0.938
0.892
0.890
0.908
0.902
0.884
0.890
0.928
0.946
0.924
0.904
0.926
0.946
0.892
0.876
0.912
0.972
0.952
0.914
0.950
0.982
0.958
0.900
0.900
0.908
0.866
0.868
0.940
1.024
0.962
0.930
1.000
1.010
0.952
0.960
0.982
0.946
0.896
0.896
0.910
0.896
0.888
0.900
0.936
0.936
0.908
0.880
0.912
0.926
0.926
0.874
0.872
0.896
0.954
0.934
0.898
0.948
0.966
0.966
0.918
0.938
0.964
0.964
0.906
0.942
0.954
0.934
0.912
0.936
0.954
0.958
0.908
0.886
0.898
0.954
0.896
0.892
0.892
0.896
0.888
0.850
0.874
0.890
0.880
0.860
0.904
0.920
0.894
0.884
0.928
0.912
0.884
0.864
0.888
0.894
0.860
0.854
0.940
0.950
0.920
0.882
0.926
0.926
0.918
0.892
0.896
0.926
0.936
0.906
0.890
0.924
0.928
0.896
0.862
0.892
0.900
0.882
0.848
0.910
0.922
0.890
0.856
0.884
0.926
0.898
0.886
0.892
0.916
0.948
0.928
0.868
0.890
0.948
0.918
0.892
0.942
0.970
0.924
0.930
0.950
0.918
0.880
0.920
0.944
0.926
0.886
0.878
0.916
0.914
0.876
0.858
0.904
0.912
0.904
0.862
0.898
0.902
0.888
0.880
0.874
0.918
0.912
0.876
0.872
0.924
0.900
0.898
0.856
0.892
0.948
0.954
0.910
0.908
0.924
0.932
0.896
0.900
0.906
0.944
0.900
0.872
0.916
0.964
0.916
0.880
0.924
0.930
0.918
0.888
0.906
0.930
0.910
0.886
0.930
0.970
0.972
0.920
0.912
0.948
0.964
0.910
0.892
0.938
0.980
0.940
0.898
0.904
0.926
0.892
0.862
0.860
0.892
0.908
0.882
0.852
0.878
0.860
0.852
0.838
0.902
0.902
0.888
0.858
0.906
0.944
0.894
0.878
0.878
0.906
0.910
0.854
0.844
0.922
0.944
0.958
0.930
0.932
0.936
0.930
0.904
0.892
0.906
0.924
0.910
0.886
0.930
0.934
0.940
0.888
0.870
0.898
0.888
0.874
0.870
0.880
0.912
0.892
0.866
0.898
0.940
0.926
0.886
0.888
0.918
0.950
0.904
0.866
0.896
0.910
0.878
0.876
0.844
0.906
0.904
0.892
0.886
0.922
0.962
0.918
0.884
0.940
0.924
0.900
0.882
0.920
0.930
0.916
0.862
0.920
0.910
0.900
0.866
0.894
0.918
0.930
0.910
0.894
0.920
0.940
0.914
0.868
0.878
0.906
0.882
0.856
0.898
0.978
0.948
0.900
0.930
0.958
0.926
0.866
0.898
0.928
0.916
0.912
0.962
1.022
0.968
0.914
0.944
0.952
0.928
0.866
0.894
0.896
0.930
0.912
0.886
0.916
0.916
0.886
0.884
0.914
0.936
0.888
0.878
0.900
0.898
0.912
0.884
0.844
0.872
0.894
0.902
0.854
0.868
0.930
0.930
0.894
0.882
0.888
0.906
0.904
0.874
0.910
0.932
0.934
0.872
0.884
0.906
0.882
0.862
0.968
0.996
0.942
0.904
0.920
0.938
0.902
0.874
0.896
0.934
0.908
0.858
0.902
0.906
0.938
0.896
0.880
0.948
0.998
0.960
0.900
0.916
0.928
0.906
0.874
0.912
0.950
0.914
0.912
0.902
0.884
0.856
0.884
0.936
0.926
0.912
0.944
0.950
0.922
0.888
0.900
0.912
0.888
0.850
0.860
0.904
0.900
0.868
0.870
0.884
0.908
0.884
0.866
0.888
0.882
0.876
0.854
0.884
0.902
0.896
0.850
0.900
0.882
0.882
0.866
0.842
0.924
0.924
0.976
0.894
0.936
0.926
0.912
0.878
0.884
0.900
0.898
0.874
0.858
0.884
0.902
0.874
0.848
0.872
0.876
0.876
0.860
0.848
0.878
0.894
0.860
0.846
0.904
0.934
0.938
0.878
0.904
0.924
0.912
0.870
0.908
0.942
0.940
0.932
0.902
0.910
0.902
0.870
0.882
0.892
0.888
0.872
0.878
0.920
0.886
0.886
0.862
0.900
0.918
0.904
0.898
0.914
0.914
0.894
0.876
0.952
0.934
0.890
0.880
0.912
0.934
0.932
0.878
0.880
0.926
0.936
0.892
0.886
0.930
0.960
0.912
0.896
0.924
0.904
0.890
0.848
0.866
0.908
0.866
0.916
0.960
0.962
0.908
0.900
0.944
0.920
0.890
0.898
0.954
1.014
0.944
0.890
0.932
0.958
0.920
0.898
0.898
0.956
0.960
0.942
0.936
0.968
0.928
0.912
0.898
0.912
0.876
0.866
0.910
0.966
0.998
0.962
0.944
0.996
0.940
0.898
0.918
0.940
0.922
0.904
0.898
0.930
0.934
0.884
0.844
0.876
0.876
0.876
0.866
0.890
0.900
0.904
0.886
0.896
0.928
0.900
0.862
0.876
0.886
0.940
0.932
0.872
0.874
0.866
0.834
0.820
0.862
0.872
0.810
0.838
0.832
0.798
0.790
0.790
0.770
0.758
0.766
0.760
0.736
0.744
0.736
0.732
0.720
0.712
0.712
0.712
0.708
0.714
0.726
0.732
0.716
0.722
0.738
0.714
0.714
0.710
0.726
0.732
0.732
0.732
0.750
0.730
0.726
0.712
0.714
0.720
0.724
0.740
0.732
0.736
0.736
0.724
0.722
0.724
0.714
0.710
0.720
0.736
0.746
0.738
0.752
0.762
0.756
0.750
0.744
0.762
0.766
0.780
0.760
0.798
0.772
0.788
0.778
0.794
0.826
0.800
0.798
0.792
0.804
0.810
0.778
0.772
0.792
0.798
0.790
0.764
0.762
0.772
0.776
0.756
0.732
0.746
0.740
0.738
0.720
0.710
0.692
0.674
0.660
0.652
0.640
0.634
0.626
0.616
0.614
0.608
0.608
0.606
0.600
0.594
0.596
0.590
0.594
0.592
0.592
0.594
0.596
0.600
0.608
0.616
0.624
0.634
0.650
0.652
0.666
0.684
0.682
0.690
0.700
0.690
0.698
0.702
0.700
0.720
0.712
0.718
0.712
0.710
0.730
0.722
0.728
0.732
0.750
0.762
0.770
0.784
0.808
0.790
0.768
0.780
0.802
0.852
0.836
0.850
0.870
0.860
0.850
0.856
0.852
0.910
0.840
0.812
0.824
0.844
0.802
0.816
0.838
0.798
0.804
0.818
0.804
0.798
0.812
0.838
0.824
0.880
0.886
0.862
0.892
0.960
0.866
0.850
0.888
0.922
0.950
0.924
0.956
0.894
0.840
0.852
0.872
0.874
0.886
0.906
0.844
0.808
0.804
0.830
0.842
0.810
0.828
0.834
0.806
0.824
0.828
0.814
0.788
0.762
0.746
0.732
0.720
0.716
0.712
0.716
0.718
0.714
0.716
0.712
0.718
0.734
0.732
0.754
0.760
0.760
0.758
0.790
0.812
0.810
0.826
0.876
0.902
0.904
0.882
0.876
0.916
0.908
0.908
0.950
0.936
0.850
0.834
0.836
0.852
0.838
0.894
0.866
0.884
0.894
0.950
0.934
0.864
0.848
0.850
0.846
0.872
0.932
0.990
0.950
0.984
0.956
0.918
0.874
0.886
0.916
0.916
0.994
0.962
0.854
0.826
0.794
0.762
0.742
0.744
0.730
0.734
0.718
0.706
0.698
0.696
0.674
0.662
0.656
0.644
0.642
0.654
0.686
0.714
0.706
0.700
0.698
0.694
0.690
0.696
0.708
0.718
0.708
0.756
0.738
0.728
0.728
0.736
0.752
0.770
0.790
0.784
0.762
0.742
0.728
0.716
0.704
0.700
0.706
0.720
0.728
0.752
0.790
0.816
0.814
0.816
0.832
0.890
0.826
0.850
0.888
0.874
0.858
0.908
0.902
0.906
0.910
0.916
0.904
0.892
0.922
0.920
0.886
0.902
0.934
0.968
0.922
0.892
0.882
0.916
0.950
0.914
0.874
0.942
0.860
0.842
0.884
1.016
0.960
0.928
0.964
0.966
0.920
0.920
0.934
0.936
0.910
0.926
0.984
0.980
0.934
0.938
0.974
0.938
0.862
0.862
0.904
0.944
0.938
1.016
1.032
0.984
0.956
1.008
1.002
0.980
0.978
1.040
1.064
1.004
0.980
0.976
0.960
0.980
1.066
1.066
0.964
1.006
1.002
0.938
0.884
0.904
0.936
0.898
0.862
0.888
0.880
0.864
0.906
0.920
0.862
0.872
0.852
0.832
0.832
0.832
0.814
0.788
0.772
0.764
0.762
0.762
0.782
0.786
0.788
0.808
0.832
0.848
0.842
0.856
0.890
0.924
0.910
0.910
0.918
0.904
0.920
0.912
0.906
0.882
0.916
0.900
0.888
0.916
0.940
0.914
0.876
0.912
0.928
0.922
0.906
0.910
0.968
0.938
0.906
0.978
0.986
0.964
0.936
0.970
0.968
0.944
0.938
0.956
0.948
0.904
0.916
0.960
0.954
0.924
0.974
0.990
0.948
0.924
0.938
0.974
0.966
0.946
1.012
0.990
0.936
0.938
0.944
0.872
0.836
0.834
0.856
0.864
0.922
1.068
1.000
1.076
1.052
0.986
0.976
0.986
0.952
0.950
0.994
0.976
0.918
0.942
0.964
0.916
0.894
0.934
0.992
0.936
0.916
0.910
0.946
0.962
0.944
0.930
0.928
0.914
0.928
0.998
1.006
0.928
0.934
0.954
0.912
0.884
0.920
0.996
0.966
0.926
0.998
1.018
0.974
0.912
0.946
0.914
0.858
0.846
0.870
0.932
0.944
1.046
1.060
0.990
0.988
0.994
0.952
0.918
0.936
0.944
0.920
0.930
0.974
0.992
0.972
0.946
0.950
0.958
0.986
0.950
0.938
0.978
0.944
0.928
0.894
0.914
0.968
0.962
0.888
0.858
0.928
0.882
0.850
0.848
0.894
0.868
0.870
0.894
0.874
0.878
0.900
0.914
0.894
0.926
0.910
0.878
0.858
0.850
0.842
0.846
0.866
0.888
0.882
0.918
0.938
0.872
0.866
0.896
0.898
0.888
0.934
0.948
0.930
0.920
0.910
0.914
0.888
0.870
0.876
0.914
0.948
0.910
0.924
0.934
0.938
0.846
0.810
0.814
0.796
0.810
0.886
0.810
0.792
0.816
0.824
0.796
0.782
0.760
0.740
0.720
0.700
0.686
0.666
0.650
0.644
0.642
0.636
0.636
0.640
0.646
0.650
0.658
0.674
0.670
0.678
0.684
0.682
0.680
0.690
0.724
0.738
0.734
0.804
0.864
0.898
0.890
0.950
0.956
0.922
0.926
0.948
0.950
0.928
0.912
0.952
0.960
0.906
0.884
0.862
0.836
0.908
0.988
0.966
0.900
0.944
0.938
0.914
0.940
0.954
0.898
0.880
0.924
0.958
0.914
0.958
0.976
0.956
0.976
0.958
0.940
0.922
0.978
1.000
0.976
0.926
0.998
0.986
0.956
0.940
0.958
0.934
0.920
0.930
0.958
0.946
0.912
0.934
0.914
0.894
0.890
0.908
0.946
0.950
0.918
0.956
0.956
0.908
0.874
0.914
0.914
0.880
0.896
0.944
0.952
0.900
0.912
0.950
0.946
0.902
0.908
0.930
0.894
0.850
0.836
0.854
0.856
0.852
0.896
0.880
0.872
0.894
0.880
0.866
0.886
0.866
0.842
0.838
0.808
0.806
0.800
0.798
0.798
0.836
0.846
0.852
0.906
0.902
0.886
0.900
0.910
0.908
0.904
0.900
0.918
0.902
0.874
0.876
0.870
0.868
0.844
0.864
0.928
0.898
0.866
0.880
0.824
0.792
0.766
0.780
0.788
0.792
0.782
0.766
0.752
0.742
0.728
0.718
0.708
0.694
0.688
0.680
0.666
0.654
0.648
0.648
0.640
0.644
0.630
0.632
0.646
0.644
0.646
0.646
0.646
0.652
0.662
0.674
0.696
0.704
0.706
0.736
0.746
0.740
0.746
0.792
0.782
0.770
0.780
0.790
0.768
0.754
0.778
0.776
0.782
0.764
0.770
0.742
0.744
0.734
0.732
0.774
0.812
0.792
0.798
0.820
0.804
0.800
0.822
0.840
0.832
0.852
0.900
0.944
0.902
0.916
0.968
0.942
0.926
0.968
0.994
0.932
0.926
0.954
0.938
0.914
0.914
0.936
0.910
0.882
0.908
0.936
0.884
0.918
0.920
0.878
0.848
0.862
0.890
0.874
0.842
0.868
0.902
0.854
0.890
0.928
0.926
0.878
0.906
0.944
0.890
0.888
0.874
0.860
0.864
0.920
0.944
0.922
0.944
0.916
0.922
0.880
0.876
0.886
0.874
0.862
0.918
0.912
0.908
0.928
0.940
0.892
0.862
0.902
0.900
0.886
0.884
0.936
0.934
0.894
0.890
0.890
0.868
0.830
0.824
0.900
0.952
0.898
0.900
0.860
0.832
0.850
0.828
0.804
0.824
0.818
0.808
0.798
0.828
0.810
0.786
0.794
0.808
0.806
0.800
0.828
0.848
0.824
0.828
0.830
0.836
0.828
0.852
0.870
0.866
0.856
0.894
0.916
0.874
0.836
0.852
0.880
0.926
0.902
0.922
0.896
0.858
0.814
0.834
0.838
0.830
0.834
0.878
0.866
0.846
0.854
0.840
0.822
0.824
0.826
0.794
0.760
0.752
0.736
0.714
0.722
0.716
0.688
0.694
0.686
0.682
0.672
0.670
0.658
0.672
0.660
0.648
0.646
0.644
0.636
0.634
0.628
0.626
0.632
0.634
0.654
0.672
0.686
0.692
0.702
0.714
0.754
0.768
0.764
0.790
0.820
0.788
0.764
0.800
0.800
0.768
0.794
0.790
0.764
0.772
0.798
0.784
0.772
0.810
0.818
0.784
0.802
0.852
0.820
0.812
0.856
0.850
0.812
0.860
0.898
0.856
0.854
0.882
0.878
0.860
0.894
0.922
0.888
0.928
0.944
0.864
0.870
0.892
0.892
0.866
0.920
0.940
0.894
0.892
0.920
0.880
0.896
0.906
0.868
0.880
0.908
0.870
0.894
0.886
0.840
0.820
0.852
0.856
0.836
0.890
0.908
0.882
0.940
0.958
0.896
0.900
0.924
0.898
0.858
0.898
0.978
0.926
0.950
0.884
0.858
0.872
0.890
0.864
0.878
0.886
0.870
0.852
0.912
0.896
0.890
0.934
0.930
0.896
0.872
0.906
0.914
0.896
0.906
0.930
0.958
0.902
0.874
0.922
0.914
0.892
0.908
0.940
0.912
0.972
0.950
0.910
0.882
0.896
0.900
0.878
0.908
0.926
0.890
0.892
0.924
0.924
0.922
0.960
0.932
0.922
0.894
0.912
0.908
0.888
0.858
0.876
0.924
0.908
0.874
0.906
0.912
0.884
0.876
0.938
0.932
0.892
0.914
0.944
0.908
0.876
0.894
1.008
1.016
0.942
0.952
0.984
0.976
0.924
0.924
0.956
0.930
0.894
0.908
0.906
0.914
0.904
0.900
0.908
0.898
0.870
0.900
0.914
0.922
0.892
1.028
1.046
0.982
0.950
0.972
0.954
0.914
0.900
0.956
0.928
0.914
0.952
0.932
0.948
0.976
0.916
0.878
0.846
0.880
0.886
0.872
0.902
0.898
0.840
0.838
0.796
0.776
0.758
0.774
0.784
0.778
0.780
0.800
0.810
0.788
0.808
0.816
0.804
0.818
0.830
0.810
0.792
0.820
0.818
0.808
0.818
0.822
0.806
0.808
0.828
0.814
0.794
0.812
0.818
0.802
0.808
0.810
0.792
0.790
0.824
0.824
0.800
0.840
0.850
0.822
0.810
0.830
0.822
0.808
0.832
0.848
0.856
0.818
0.850
0.846
0.808
0.818
0.822
0.794
0.810
0.812
0.782
0.790
0.812
0.798
0.782
0.828
0.832
0.822
0.832
0.842
0.818
0.828
0.820
0.812
0.786
0.790
0.788
0.772
0.788
0.794
0.792
0.778
0.820
0.826
0.814
0.838
0.844
0.838
0.814
0.826
0.822
0.808
0.820
0.836
0.832
0.822
0.848
0.848
0.826
0.838
0.836
0.836
0.828
0.840
0.864
0.846
0.872
0.914
0.882
0.858
0.860
0.880
0.858
0.866
0.898
0.900
0.866
0.890
0.896
0.874
0.846
0.858
0.884
0.872
0.894
0.926
0.912
0.884
0.868
0.878
0.880
0.874
0.966
1.002
0.934
0.950
0.986
0.942
0.910
0.922
0.904
0.882
0.884
0.916
0.902
0.890
0.920
0.924
0.908
0.862
0.886
0.878
0.876
0.868
0.870
0.916
0.904
0.878
0.914
0.932
0.918
0.880
0.902
0.914
0.876
0.858
0.884
0.934
0.878
0.872
0.932
0.896
0.866
0.928
0.930
0.864
0.880
0.874
0.840
0.860
0.866
0.826
0.836
0.868
0.850
0.844
0.850
0.852
0.862
0.886
0.862
0.844
0.858
0.852
0.828
0.848
0.844
0.834
0.820
0.856
0.854
0.832
0.858
0.862
0.834
0.846
0.860
0.838
0.842
0.870
0.886
0.852
0.878
0.890
0.872
0.850
0.870
0.884
0.868
0.894
0.930
0.880
0.858
0.872
0.876
0.834
0.862
0.860
0.840
0.878
0.904
0.884
0.886
0.876
0.852
0.860
0.862
0.832
0.844
0.884
0.864
0.830
0.866
0.888
0.890
0.852
0.872
0.898
0.854
0.824
0.844
0.842
0.842
0.878
0.912
0.874
0.878
0.898
0.854
0.850
0.872
0.832
0.822
0.850
0.842
0.830
0.834
0.858
0.826
0.856
0.878
0.886
0.866
0.878
0.890
0.868
0.836
0.870
0.876
0.862
0.908
0.940
0.918
0.882
0.902
0.902
0.894
0.856
0.826
0.838
0.844
0.852
0.882
0.894
0.850
0.840
0.828
0.792
0.802
0.796
0.784
0.784
0.786
0.778
0.770
0.784
0.788
0.774
0.778
0.800
0.780
0.772
0.786
0.800
0.798
0.816
0.828
0.810
0.798
0.810
0.796
0.778
0.794
0.796
0.792
0.792
0.838
0.856
0.852
0.868
0.884
0.888
0.876
0.896
0.898
0.884
0.874
0.920
0.912
0.882
0.886
0.878
0.860
0.872
0.872
0.858
0.864
0.894
0.926
0.862
0.838
0.858
0.872
0.844
0.860
0.850
0.826
0.804
0.774
0.760
0.752
0.756
0.774
0.754
0.750
0.770
0.768
0.756
0.764
0.778
0.786
0.778
0.792
0.806
0.794
0.796
0.826
0.830
0.810
0.818
0.832
0.812
0.818
0.854
0.850
0.842
0.886
0.900
0.890
0.882
0.908
0.906
0.878
0.872
0.884
0.890
0.878
0.910
0.926
0.922
0.870
0.882
0.876
0.856
0.836
0.878
0.898
0.858
0.878
0.914
0.900
0.872
0.890
0.886
0.872
0.850
0.884
0.916
0.884
0.894
0.902
0.914
0.896
0.892
0.930
0.940
0.936
0.982
1.076
1.078
1.000
0.966
0.986
0.964
0.954
0.914
0.974
0.964
0.910
0.906
0.946
0.936
0.896
0.904
0.926
0.948
0.876
0.886
0.900
0.926
0.888
0.906
0.942
1.004
0.938
0.964
0.948
0.906
0.922
0.912
0.892
0.916
1.024
1.008
0.964
0.992
0.936
0.930
0.920
0.930
0.882
0.928
0.956
0.982
0.936
0.958
0.984
0.966
0.920
0.952
0.982
0.920
0.920
0.932
0.928
0.888
0.906
0.926
0.884
0.872
0.912
0.920
0.902
0.920
0.954
0.946
0.920
0.936
0.976
0.964
0.900
0.896
0.910
0.906
0.870
0.856
0.882
0.904
0.928
0.876
0.886
0.894
0.910
0.918
0.972
1.032
1.012
0.990
1.000
1.006
0.960
0.978
1.056
1.018
0.994
0.990
0.944
0.958
1.078
0.996
0.992
0.996
0.892
0.898
0.916
0.900
0.868
0.878
0.886
0.870
0.854
0.864
0.876
0.880
0.876
0.894
0.964
0.944
0.900
0.912
0.916
0.902
0.868
0.896
0.914
0.894
0.852
0.862
0.852
0.854
0.840
0.840
0.902
0.950
0.900
0.934
0.950
0.946
0.908
0.928
0.914
0.922
0.896
0.896
0.934
0.936
0.916
0.950
0.936
0.898
0.876
0.900
0.898
0.888
0.892
0.922
0.922
0.888
0.890
0.908
0.892
0.886
0.906
0.898
0.902
0.864
0.886
0.890
0.856
0.848
0.860
0.864
0.826
0.832
0.854
0.872
0.896
0.884
0.878
0.912
0.884
0.864
0.852
0.876
0.900
0.908
0.924
0.974
0.992
0.972
0.932
0.992
0.966
0.924
0.920
0.928
0.940
0.952
0.948
0.990
0.948
0.908
0.898
0.902
0.896
0.882
0.910
0.928
0.894
0.902
0.972
0.960
0.952
0.946
0.970
0.926
0.932
0.970
0.954
0.924
0.948
0.974
0.938
0.932
0.944
0.968
0.920
0.908
0.934
0.918
0.884
0.922
0.928
0.902
0.878
0.906
0.898
0.888
0.870
0.884
0.882
0.860
0.864
0.898
0.902
0.872
0.880
0.896
0.898
0.860
0.848
0.866
0.886
0.918
0.958
0.944
0.992
0.956
0.914
0.928
0.946
0.904
0.906
0.912
0.916
0.884
0.890
0.892
0.890
0.934
1.000
1.018
1.042
0.966
1.008
1.002
0.958
1.018
0.996
0.934
0.914
0.908
0.878
0.864
0.862
0.872
0.908
0.902
0.934
0.946
0.958
0.914
0.954
0.972
0.946
0.934
0.960
0.938
0.922
0.894
0.926
0.926
0.912
0.884
0.876
0.872
0.906
0.876
0.900
0.986
0.992
0.966
0.968
0.992
0.960
0.912
0.878
0.896
0.908
0.906
0.878
0.938
0.900
0.852
0.864
0.854
0.852
0.832
0.848
0.842
0.816
0.832
0.842
0.826
0.818
0.836
0.834
0.820
0.842
0.874
0.854
0.878
0.872
0.854
0.842
0.878
0.882
0.852
0.868
0.924
0.920
0.908
0.924
0.932
0.922
0.892
0.890
0.922
0.894
0.878
0.898
0.904
0.918
0.902
0.928
0.956
0.904
0.936
0.928
0.938
0.894
0.900
0.906
0.894
0.860
0.874
0.896
0.926
0.942
0.982
0.944
0.936
0.938
0.928
0.926
0.896
0.902
0.924
0.912
0.894
0.928
0.928
0.898
0.882
0.904
0.910
0.902
0.910
1.010
1.024
1.026
1.030
1.012
1.020
1.004
0.990
0.990
1.050
0.992
0.932
0.968
1.018
0.992
0.982
1.002
0.988
0.944
0.990
1.000
0.956
0.954
0.952
0.954
0.894
0.908
0.914
0.892
0.880
0.922
0.930
0.924
0.888
0.918
0.964
0.942
0.950
1.054
1.002
0.958
0.996
0.996
0.924
0.928
0.948
0.900
0.878
0.896
0.878
0.842
0.848
0.856
0.858
0.848
0.888
0.904
0.870
0.898
0.948
0.940
0.890
0.918
0.928
0.946
0.920
0.892
0.930
0.948
0.994
0.944
0.954
0.966
0.944
0.914
0.934
0.940
0.916
0.914
0.980
0.974
0.956
0.954
0.934
0.918
0.920
0.938
0.984
0.942
0.950
0.946
0.908
0.922
0.940
0.912
0.912
0.994
1.022
0.990
0.986
0.964
0.936
0.932
0.968
0.964
0.940
0.964
0.966
0.928
0.916
0.914
0.912
0.880
0.878
0.916
0.920
0.902
0.886
0.904
0.906
0.872
0.858
0.880
0.906
0.870
0.914
0.966
0.912
0.902
0.910
0.902
0.866
0.858
0.864
0.850
0.852
0.836
0.906
0.928
0.920
0.886
0.912
0.896
0.904
0.868
0.874
0.902
0.954
0.934
0.912
0.982
0.990
0.984
0.956
1.014
1.010
0.948
0.932
0.952
0.962
0.936
0.914
0.974
0.996
0.988
0.958
0.962
0.976
0.930
0.956
1.006
0.964
0.884
0.896
0.912
0.892
0.904
0.930
0.988
0.924
0.994
0.956
0.962
0.934
0.966
1.030
1.010
0.970
0.972
0.982
0.964
0.964
0.980
0.988
0.996
0.936
0.968
0.978
0.894
0.924
1.018
1.010
0.990
1.046
1.028
0.970
0.994
1.004
0.980
0.980
0.972
1.006
0.992
1.034
1.082
1.020
1.078
1.064
1.056
1.148
1.084
1.064
1.092
1.002
1.006
1.004
0.954
0.976
0.964
0.916
0.912
0.936
0.896
0.882
0.914
0.902
0.882
0.882
0.900
0.906
0.892
0.890
0.910
0.934
0.934
0.938
0.944
0.924
0.928
0.952
0.942
0.910
0.936
0.934
0.952
0.908
0.928
0.934
0.894
0.912
0.910
0.904
0.900
0.904
0.866
0.836
0.834
0.830
0.812
0.810
0.838
0.856
0.858
0.912
0.908
0.862
0.856
0.874
0.878
0.872
0.856
0.870
0.894
0.884
0.864
0.832
0.834
0.840
0.826
0.856
0.892
0.906
0.880
0.890
0.886
0.848
0.824
0.816
0.802
0.806
0.804
0.852
0.874
0.844
0.854
0.852
0.826
0.818
0.822
0.804
0.792
0.794
0.786
0.768
0.766
0.768
0.768
0.756
0.764
0.772
0.774
0.766
0.806
0.820
0.814
0.804
0.836
0.866
0.832
0.834
0.858
0.858
0.864
0.854
0.892
0.894
0.854
0.828
0.816
0.806
0.786
0.788
0.836
0.860
0.834
0.888
0.878
0.842
0.836
0.854
0.842
0.820
0.854
0.852
0.858
0.842
0.858
0.846
0.840
0.834
0.862
0.902
0.928
0.894
0.918
0.924
0.888
0.890
0.876
0.878
0.856
0.852
0.862
0.874
0.856
0.892
0.890
0.900
0.880
0.874
0.880
0.874
0.852
0.872
0.880
0.926
1.004
1.034
1.026
0.994
0.960
0.964
0.918
0.906
0.926
0.898
0.882
0.914
0.928
0.898
0.884
0.906
0.886
0.866
0.878
0.952
1.038
0.952
0.948
0.924
0.858
0.852
0.860
0.856
0.838
0.886
0.912
0.880
0.852
0.916
0.924
0.870
0.870
0.872
0.856
0.860
0.882
0.874
0.856
0.890
0.932
0.896
0.862
0.850
0.856
0.866
0.860
0.878
0.882
0.868
0.886
0.916
0.918
0.880
0.838
0.842
0.870
0.866
0.854
0.920
0.956
0.904
0.916
0.938
0.908
0.914
0.926
0.926
0.894
0.910
0.948
0.894
0.872
0.880
0.894
0.868
0.874
0.920
0.890
0.870
0.878
0.882
0.870
0.858
0.890
0.894
0.868
0.874
0.894
0.892
0.894
0.944
0.950
0.964
0.970
0.960
0.976
0.970
0.928
0.920
0.948
0.952
0.918
0.972
0.996
1.032
1.020
1.082
1.056
1.028
1.030
1.022
0.978
1.018
1.086
1.024
1.018
1.040
0.998
0.946
0.978
1.028
1.072
1.000
1.004
0.966
0.946
1.050
1.004
0.958
0.986
0.982
0.922
0.934
0.930
0.918
0.880
0.882
0.890
0.900
0.874
0.852
0.886
0.888
0.882
0.924
0.980
1.000
0.948
0.936
0.974
0.932
0.926
0.948
0.986
0.968
0.932
1.010
0.986
0.950
0.930
0.992
1.002
0.972
0.962
1.052
1.066
1.050
1.068
1.084
1.036
0.990
1.004
1.010
0.966
0.962
0.932
0.900
0.878
0.890
0.866
0.858
0.824
0.832
0.858
0.852
0.904
0.930
0.928
0.896
0.908
0.912
0.904
0.870
0.898
0.908
0.926
0.990
1.026
1.022
0.998
0.954
0.990
0.972
0.952
0.944
0.976
1.000
0.954
0.928
0.970
0.952
0.898
0.902
0.906
0.910
0.872
0.890
0.886
0.882
0.848
0.818
0.850
0.884
0.916
1.054
1.036
0.914
0.890
0.964
0.956
0.914
0.920
0.956
0.930
0.908
0.880
0.904
0.906
0.896
0.896
0.902
0.916
0.906
0.882
0.922
0.938
0.920
0.896
0.916
0.918
0.972
0.984
0.900
0.884
0.876
1.004
1.010
0.948
1.086
1.050
0.950
0.940
0.932
0.934
0.912
0.908
0.934
0.902
0.886
0.930
0.956
0.928
0.938
0.982
0.980
0.964
0.952
0.964
0.964
0.914
0.908
0.914
0.900
0.866
0.894
0.928
0.942
1.032
1.042
1.008
1.034
1.048
1.032
1.086
1.002
0.944
1.032
1.072
1.072
1.184
1.082
1.042
1.006
0.924
0.920
0.930
0.886
0.908
0.982
0.948
0.890
0.944
0.930
0.890
0.894
0.930
0.936
0.918
0.906
0.936
0.938
0.892
0.908
0.932
0.940
0.900
0.896
0.912
0.866
0.872
0.858
0.900
0.944
0.940
0.912
0.950
0.974
0.928
0.904
0.920
0.930
0.902
0.860
0.876
0.872
0.880
0.870
0.904
0.888
0.884
0.874
0.894
0.918
0.888
0.878
0.890
0.902
0.916
0.880
0.932
0.952
0.936
0.950
1.008
0.990
0.948
0.966
0.956
0.960
0.998
0.966
1.020
1.008
0.956
0.972
0.924
0.902
0.910
0.930
0.896
0.876
0.950
0.924
0.896
0.912
0.926
0.912
0.880
0.908
0.922
0.894
0.868
0.902
0.894
0.878
0.878
0.896
0.898
0.908
0.912
0.928
0.934
0.896
0.874
0.854
0.834
0.806
0.820
0.874
0.934
1.062
1.024
0.928
0.930
0.914
0.930
0.874
0.878
0.882
0.906
0.882
0.892
0.922
0.920
0.932
0.894
0.904
0.910
0.912
0.900
0.928
0.972
0.956
0.878
0.862
0.886
0.920
0.918
0.926
0.936
0.968
0.938
0.968
0.984
0.966
0.932
0.980
0.964
0.950
0.968
0.960
0.934
0.914
0.926
0.948
0.942
0.932
0.966
0.976
0.974
0.990
1.008
0.944
0.938
0.946
0.926
0.908
0.964
0.972
0.970
0.946
0.912
0.924
0.890
0.878
0.914
0.930
0.906
0.888
0.936
1.010
1.026
0.972
0.948
0.960
0.946
0.928
0.952
0.984
0.952
0.900
0.906
0.874
0.850
0.818
0.842
0.952
0.978
0.924
1.066
1.010
0.942
0.922
0.970
0.952
0.936
0.998
0.962
0.914
0.920
0.942
0.938
0.934
0.918
0.948
0.946
0.914
0.880
0.918
0.896
0.888
0.872
0.936
0.962
0.918
0.918
1.012
1.014
0.972
0.950
0.986
0.946
0.912
0.918
0.926
0.942
0.946
1.048
1.002
0.948
0.944
0.946
0.902
0.902
0.964
1.038
0.972
0.978
0.966
0.958
0.892
0.896
0.914
0.894
0.876
0.898
0.940
0.936
0.886
0.890
0.904
0.884
0.872
0.862
0.902
0.948
0.954
0.940
0.962
0.970
0.972
0.976
0.998
0.964
0.950
0.930
0.960
0.986
0.912
0.892
0.904
0.914
0.902
0.950
1.024
0.954
0.902
0.936
0.906
0.906
0.888
0.902
0.908
0.872
0.866
0.890
0.906
0.876
0.882
0.898
0.922
0.910
0.876
0.916
0.902
0.870
0.860
0.886
0.928
0.902
0.876
0.888
0.910
0.904
0.864
0.880
0.912
0.928
0.896
0.888
0.916
0.920
0.912
0.954
0.908
0.884
0.898
0.918
0.896
0.878
0.902
0.890
0.892
0.870
0.872
0.890
0.920
0.904
0.906
0.970
0.974
0.938
0.938
0.930
0.894
0.908
0.894
0.876
0.894
0.902
0.888
0.904
0.916
0.954
0.956
0.932
0.914
0.926
0.920
0.896
0.894
0.928
0.950
0.908
0.912
0.922
0.914
0.916
0.920
1.002
0.996
0.954
0.962
0.984
0.972
0.964
0.958
0.950
0.926
0.900
0.928
0.942
0.890
0.910
0.920
0.930
0.874
0.904
0.908
0.888
0.858
0.876
0.866
0.880
0.862
0.842
0.860
0.878
0.880
0.880
0.896
0.902
0.882
0.884
0.906
0.916
0.874
0.864
0.888
0.888
0.880
0.902
0.998
1.058
0.918
0.912
0.936
0.930
0.890
0.924
0.964
0.932
0.906
0.908
0.928
0.894
0.882
0.924
0.918
0.890
0.868
0.886
0.876
0.852
0.830
0.868
0.868
0.920
0.910
0.958
0.938
0.922
0.910
0.900
0.936
0.904
0.888
0.904
0.944
0.924
0.906
0.936
0.942
0.940
0.892
0.900
0.894
0.892
0.924
0.968
1.016
0.976
0.948
0.984
0.984
0.922
0.924
0.930
0.894
0.844
0.874
0.930
0.938
0.930
0.972
0.998
0.914
0.862
0.866
0.844
0.802
0.786
0.784
0.786
0.788
0.786
0.788
0.786
0.784
0.798
0.790
0.778
0.796
0.800
0.812
0.802
0.842
0.864
0.874
0.846
0.872
0.904
0.922
0.882
0.892
0.916
0.876
0.842
0.822
0.852
0.912
0.940
0.894
0.978
0.990
0.928
0.916
0.930
0.914
0.878
0.866
0.874
0.868
0.842
0.860
0.880
0.882
0.868
0.874
0.898
0.868
0.866
0.882
0.876
0.852
0.838
0.856
0.872
0.868
0.864
0.890
0.874
0.852
0.856
0.858
0.862
0.832
0.824
0.836
0.844
0.822
0.804
0.826
0.814
0.782
0.774
0.760
0.744
0.736
0.722
0.704
0.688
0.678
0.666
0.654
0.644
0.638
0.632
0.632
0.628
0.632
0.636
0.634
0.638
0.638
0.644
0.654
0.652
0.648
0.654
0.664
0.662
0.654
0.644
0.644
0.638
0.632
0.626
0.622
0.618
0.614
0.608
0.604
0.602
0.602
0.600
0.594
0.596
0.596
0.594
0.598
0.610
0.628
0.644
0.648
0.656
0.672
0.666
0.674
0.678
0.676
0.672
0.674
0.670
0.680
0.690
0.692
0.694
0.714
0.718
0.712
0.728
0.742
0.736
0.736
0.766
0.772
0.774
0.792
0.792
0.766
0.764
0.760
0.762
0.764
0.804
0.816
0.828
0.824
0.810
0.800
0.792
0.782
0.774
0.778
0.810
0.820
0.818
0.844
0.880
0.838
0.862
0.860
0.836
0.816
0.806
0.812
0.812
0.836
0.840
0.832
0.824
0.836
0.876
0.842
0.860
0.850
0.792
0.784
0.770
0.754
0.744
0.750
0.756
0.770
0.780
0.756
0.760
0.742
0.738
0.734
0.736
0.736
0.742
0.738
0.736
0.738
0.732
0.732
0.734
0.752
0.766
0.758
0.760
0.772
0.768
0.762
0.756
0.750
0.744
0.746
0.752
0.754
0.750
0.752
0.770
0.794
0.776
0.790
0.788
0.786
0.774
0.794
0.818
0.834
0.840
0.834
0.812
0.808
0.802
0.840
0.832
0.832
0.834
0.870
0.810
0.780
0.752
0.740
0.726
0.730
0.732
0.716
0.704
0.694
0.686
0.678
0.670
0.660
0.648
0.642
0.634
0.628
0.628
0.624
0.626
0.626
0.626
0.630
0.630
0.634
0.636
0.644
0.652
0.674
0.680
0.714
0.774
0.780
0.814
0.842
0.868
0.842
0.802
0.800
0.812
0.804
0.812
0.814
0.782
0.778
0.802
0.820
0.796
0.794
0.802
0.786
0.774
0.790
0.774
0.760
0.760
0.762
0.752
0.746
0.750
0.760
0.766
0.754
0.776
0.782
0.784
0.788
0.800
0.796
0.802
0.824
0.840
0.830
0.838
0.848
0.852
0.846
0.858
0.856
0.860
0.880
0.886
0.854
0.840
0.854
0.818
0.838
0.846
0.842
0.838
0.864
0.854
0.840
0.840
0.804
0.774
0.758
0.750
0.748
0.780
0.822
0.890
0.890
0.956
1.000
0.952
0.966
0.938
0.898
0.872
0.862
0.836
0.840
0.876
0.898
0.878
0.822
0.814
0.808
0.840
0.818
0.854
0.912
0.908
0.910
0.888
0.866
0.836
0.836
0.834
0.812
0.814
0.834
0.862
0.832
0.828
0.832
0.826
0.812
0.828
0.842
0.822
0.808
0.826
0.814
0.778
0.756
0.746
0.726
0.720
0.720
0.724
0.716
0.732
0.728
0.748
0.748
0.756
0.760
0.768
0.784
0.774
0.774
0.776
0.762
0.770
0.784
0.792
0.788
0.804
0.796
0.790
0.812
0.790
0.788
0.780
0.798
0.796
0.784
0.782
0.770
0.750
0.756
0.742
0.736
0.732
0.742
0.740
0.732
0.744
0.754
0.758
0.760
0.756
0.760
0.768
0.758
0.768
0.782
0.788
0.788
0.786
0.810
0.836
0.834
0.812
0.800
0.808
0.828
0.830
0.822
0.824
0.794
0.772
0.780
0.778
0.772
0.772
0.800
0.822
0.814
0.828
0.884
0.870
0.830
0.832
0.822
0.822
0.802
0.776
0.766
0.740
0.764
0.770
0.792
0.822
0.816
0.810
0.788
0.768
0.758
0.758
0.754
0.754
0.760
0.754
0.760
0.746
0.766
0.776
0.778
0.770
0.786
0.772
0.772
0.780
0.762
0.770
0.772
0.786
0.768
0.784
0.770
0.794
0.800
0.778
0.764
0.766
0.764
0.748
0.772
0.768
0.778
0.762
0.794
0.822
0.804
0.804
0.828
0.828
0.804
0.826
0.826
0.814
0.804
0.850
0.852
0.868
0.834
0.830
0.846
0.838
0.826
0.842
0.858
0.836
0.824
0.852
0.856
0.826
0.796
0.800
0.854
0.862
0.858
0.878
0.912
0.890
0.866
0.848
0.802
0.762
0.752
0.740
0.710
0.712
0.752
0.750
0.754
0.738
0.718
0.706
0.694
0.684
0.666
0.650
0.640
0.624
0.618
0.608
0.602
0.602
0.602
0.606
0.606
0.620
0.644
0.646
0.656
0.668
0.672
0.674
0.672
0.670
0.670
0.668
0.666
0.666
0.666
0.660
0.658
0.660
0.692
0.700
0.716
0.710
0.718
0.706
0.700
0.702
0.724
0.738
0.750
0.732
0.726
0.738
0.728
0.722
0.726
0.750
0.742
0.728
0.740
0.744
0.742
0.744
0.744
0.752
0.760
0.818
0.802
0.800
0.816
0.782
0.774
0.750
0.734
0.712
0.710
0.702
0.700
0.696
0.714
0.738
0.746
0.752
0.744
0.750
0.766
0.770
0.760
0.768
0.786
0.868
0.858
0.902
0.880
0.794
0.758
0.766
0.742
0.742
0.736
0.736
0.764
0.794
0.792
0.794
0.824
0.834
0.800
0.820
0.832
0.846
0.832
0.848
0.866
0.870
0.868
0.880
0.888
0.876
0.864
0.862
0.912
0.884
0.862
0.858
0.794
0.768
0.784
0.794
0.820
0.816
0.858
0.818
0.808
0.810
0.856
0.842
0.848
0.874
0.852
0.838
0.844
0.848
0.818
0.810
0.812
0.812
0.790
0.796
0.810
0.812
0.796
0.814
0.828
0.826
0.818
0.838
0.812
0.794
0.794
0.796
0.798
0.816
0.816
0.834
0.842
0.826
0.814
0.808
0.806
0.788
0.782
0.792
0.828
0.824
0.820
0.846
0.828
0.814
0.826
0.832
0.810
0.796
0.790
0.778
0.780
0.790
0.800
0.820
0.822
0.852
0.888
0.848
0.854
0.866
0.842
0.856
0.850
0.826
0.788
0.792
0.808
0.806
0.832
0.952
0.908
0.862
0.860
0.846
0.814
0.790
0.792
0.780
0.764
0.772
0.780
0.772
0.770
0.810
0.808
0.792
0.786
0.782
0.762
0.750
0.754
0.758
0.764
0.760
0.776
0.804
0.802
0.822
0.818
0.832
0.824
0.824
0.850
0.846
0.836
0.834
0.836
0.810
0.788
0.796
0.792
0.792
0.766
0.762
0.778
0.750
0.732
0.730
0.718
0.720
0.742
0.746
0.770
0.790
0.808
0.820
0.824
0.828
0.826
0.816
0.826
0.828
0.820
0.816
0.826
0.826
0.814
0.822
0.808
0.802
0.802
0.814
0.814
0.800
0.846
0.854
0.840
0.852
0.862
0.880
0.852
0.834
0.832
0.816
0.834
0.858
0.904
0.904
0.920
0.926
0.862
0.842
0.856
0.868
0.832
0.838
0.854
0.850
0.834
0.862
0.876
0.852
0.832
0.852
0.860
0.834
0.852
0.844
0.826
0.812
0.786
0.810
0.838
0.816
0.830
0.844
0.926
0.912
0.924
0.920
0.894
0.886
0.910
0.888
0.858
0.854
0.852
0.824
0.830
0.830
0.820
0.816
0.828
0.834
0.816
0.808
0.800
0.790
0.774
0.786
0.812
0.828
0.830
0.844
0.848
0.846
0.826
0.832
0.832
0.790
0.806
0.784
0.776
0.778
0.820
0.798
0.758
0.778
0.784
0.754
0.740
0.742
0.724
0.712
0.702
0.700
0.698
0.708
0.706
0.712
0.714
0.720
0.730
0.740
0.748
0.770
0.774
0.790
0.784
0.804
0.814
0.804
0.800
0.814
0.812
0.774
0.792
0.788
0.792
0.778
0.814
0.800
0.786
0.776
0.802
0.824
0.812
0.820
0.862
0.846
0.824
0.830
0.828
0.806
0.808
0.824
0.834
0.820
0.838
0.848
0.842
0.814
0.842
0.828
0.816
0.806
0.828
0.830
0.828
0.816
0.820
0.838
0.830
0.830
0.860
0.832
0.804
0.816
0.846
0.860
0.836
0.836
0.888
0.850
0.826
0.818
0.858
0.876
0.858
0.886
0.898
0.900
0.856
0.858
0.850
0.844
0.824
0.824
0.824
0.852
0.816
0.802
0.814
0.804
0.814
0.848
0.882
0.864
0.852
0.870
0.806
0.788
0.796
0.800
0.818
0.876
1.016
1.002
0.912
0.932
0.934
0.892
0.846
0.848
0.820
0.824
0.826
0.868
0.858
0.842
0.890
0.948
0.896
0.910
0.932
0.940
0.868
0.854
0.862
0.872
0.844
0.868
0.894
0.864
0.834
0.850
0.836
0.812
0.796
0.804
0.786
0.764
0.776
0.764
0.774
0.778
0.802
0.816
0.796
0.816
0.828
0.840
0.824
0.826
0.836
0.856
0.840
0.828
0.856
0.864
0.836
0.842
0.884
0.876
0.858
0.834
0.826
0.844
0.828
0.816
0.870
0.880
0.846
0.868
0.904
0.884
0.904
0.938
0.922
0.904
0.888
0.890
0.880
0.878
0.906
0.890
0.898
0.870
0.836
0.850
0.864
0.868
0.886
0.928
0.872
0.820
0.812
0.822
0.790
0.764
0.752
0.838
0.828
0.802
0.780
0.756
0.730
0.708
0.696
0.680
0.670
0.662
0.656
0.654
0.650
0.652
0.656
0.666
0.672
0.686
0.696
0.704
0.710
0.716
0.718
0.716
0.736
0.738
0.744
0.752
0.782
0.808
0.796
0.792
0.800
0.808
0.802
0.806
0.754
0.760
0.736
0.744
0.738
0.748
0.754
0.790
0.822
0.816
0.816
0.810
0.800
0.812
0.806
0.808
0.794
0.786
0.774
0.756
0.758
0.754
0.768
0.770
0.772
0.764
0.770
0.780
0.776
0.780
0.778
0.818
0.844
0.830
0.814
0.822
0.822
0.824
0.790
0.788
0.792
0.776
0.776
0.820
0.828
0.812
0.832
0.840
0.828
0.806
0.826
0.806
0.806
0.800
0.804
0.788
0.782
0.792
0.784
0.774
0.790
0.792
0.770
0.796
0.796
0.798
0.806
0.804
0.790
0.754
0.770
0.774
0.774
0.788
0.792
0.850
0.834
0.838
0.860
0.864
0.838
0.838
0.856
0.846
0.848
0.854
0.890
0.858
0.840
0.842
0.860
0.842
0.856
0.898
0.882
0.862
0.850
0.842
0.864
0.834
0.840
0.808
0.778
0.778
0.770
0.736
0.754
0.722
0.672
0.660
0.656
0.624
0.622
0.606
0.594
0.584
0.572
0.568
0.566
0.556
0.552
0.538
0.538
0.534
0.526
0.520
0.522
0.504
0.510
0.500
0.510
0.500
0.500
0.500
0.500
0.498
0.500
0.496
0.500
0.492
0.498
0.500
0.498
0.500
0.500
0.498
0.508
0.498
0.500
0.502
0.502
0.558
0.448
0.500
0.496
0.498
0.502
0.494
0.492
0.494
0.498
0.490
0.494
0.492
0.492
0.492
0.498
0.496
0.500
0.496
0.502
0.504
0.510
0.502
0.508
0.510
0.506
0.502
0.500
0.502
0.496
0.498
0.494
0.492
0.496
0.492
0.494
0.484
0.488
0.486
0.486
0.484
0.482
0.480
0.480
0.480
0.478
0.476
0.476
0.474
0.478
0.474
0.474
0.472
0.476
0.474
0.476
0.474
0.472
0.476
0.470
0.484
0.474
0.476
0.474
0.474
0.468
0.478
0.462
0.470
0.472
0.472
0.468
0.470
0.468
0.466
0.466
0.468
0.464
0.462
0.468
0.458
0.468
0.462
0.466
0.462
0.468
0.460
0.472
0.468
0.472
0.472
0.468
0.470
0.474
0.474
0.474
0.472
0.468
0.470
0.470
0.474
0.466
0.466
0.464
0.466
0.468
0.462
0.468
0.468
0.466
0.478
0.474
0.474
0.476
0.476
0.474
0.468
0.470
0.468
0.474
0.466
0.468
0.466
0.472
0.482
0.480
0.520
0.524
0.514
0.504
0.502
0.506
0.508
0.504
0.500
0.502
0.496
0.502
0.494
0.492
0.494
0.492
0.492
0.498
0.498
0.512
0.512
0.526
0.524
0.526
0.542
0.550
0.538
0.544
0.538
0.534
0.528
0.520
0.514
0.510
0.510
0.506
0.504
0.512
0.510
0.506
0.502
0.504
0.506
0.500
0.500
0.502
0.506
0.502
0.504
0.502
0.506
0.498
0.504
0.496
0.500
0.498
0.498
0.498
0.500
0.498
0.494
0.496
0.496
0.494
0.490
0.488
0.490
0.486
0.492
0.488
0.490
0.492
0.494
0.488
0.490
0.496
0.488
0.492
0.488
0.494
0.484
0.492
0.486
0.486
0.480
0.482
0.478
0.482
0.474
0.478
0.474
0.478
0.480
0.478
0.480
0.480
0.484
0.500
0.484
0.482
0.488
0.490
0.480
0.486
0.484
0.490
0.482
0.480
0.482
0.474
0.480
0.476
0.474
0.470
0.480
0.472
0.470
0.476
0.478
0.476
0.486
0.498
0.500
0.504
0.504
0.502
0.504
0.504
0.504
0.496
0.502
0.502
0.510
0.514
0.514
0.510
0.512
0.510
0.526
0.530
0.522
0.530
0.528
0.524
0.536
0.548
0.532
0.540
0.586
0.602
0.590
0.586
0.558
0.544
0.554
0.542
0.540
0.532
0.530
0.554
0.568
0.568
0.560
0.584
0.606
0.618
0.594
0.588
0.592
0.570
0.574
0.554
0.556
0.548
0.552
0.538
0.550
0.542
0.560
0.548
0.566
0.572
0.548
0.560
0.566
0.558
0.536
0.546
0.530
0.528
0.542
0.530
0.540
0.528
0.522
0.518
0.532
0.540
0.548
0.540
0.538
0.566
0.538
0.544
0.544
0.618
0.728
0.744
0.652
0.622
0.582
0.570
0.586
0.598
0.600
0.616
0.650
0.628
0.606
0.620
0.598
0.616
0.606
0.616
0.606
0.610
0.610
0.610
0.602
0.600
0.600
0.600
0.598
0.604
0.598
0.600
0.598
0.606
0.598
0.598
0.600
0.606
0.596
0.586
0.580
0.592
0.600
0.602
0.600
0.600
0.592
0.584
0.572
0.582
0.572
0.582
0.578
0.582
0.596
0.600
0.698
0.704
0.696
0.700
0.680
0.666
0.642
0.608
0.606
0.602
0.582
0.570
0.552
0.596
0.564
0.648
0.594
0.658
0.626
0.614
0.602
0.598
0.598
0.634
0.600
0.604
0.592
0.606
0.612
0.628
0.626
0.656
0.652
0.666
0.660
0.668
0.596
0.656
0.646
0.606
0.596
0.620
0.616
0.616
0.648
0.604
0.646
0.670
0.612
0.660
0.622
0.604
0.630
0.558
0.554
0.586
0.598
0.676
0.692
0.686
0.718
0.682
0.674
0.674
0.942
0.370
0.692
0.548
0.638
0.620
0.640
0.646
0.610
0.540
0.622
0.626
0.598
0.602
0.604
0.612
0.640
0.678
0.572
0.608
0.716
0.576
0.728
0.570
0.624
0.694
0.826
0.910
0.642
0.554
0.618
0.588
0.290
0.598
0.306
0.298
0.304
0.600
0.608
0.634
0.566
0.598
0.596
0.290
0.306
0.294
0.602
0.596
0.356
0.244
0.308
0.596
0.564
0.596
0.612
0.632
0.650
0.584
0.624
0.702
0.834
0.956
0.604
0.604
0.602
0.608
0.672
0.954
0.262
0.718
0.578
0.442
0.502
0.472
0.594
0.432
0.500
0.360
0.666
0.660
0.558
0.618
0.640
0.662
0.834
0.602
0.962
0.644
0.894
0.368
0.594
0.642
0.666
0.612
0.818
0.600
0.950
0.610
0.608
0.640
0.896
0.960
0.640
0.672
0.824
0.964
0.598
0.604
0.602
0.600
0.598
0.596
0.592
0.554
0.602
0.600
0.602
0.888
0.600
0.382
0.576
0.546
0.564
0.596
0.602
0.602
0.634
0.606
0.674
0.818
0.600
0.600
0.602
0.598
0.600
0.600
0.380
0.218
0.366
0.610
0.606
0.218
0.372
0.604
0.224
0.386
0.214
0.602
0.362
0.696
0.442
0.400
0.364
0.720
0.562
0.626
0.696
0.832
0.338
0.636
0.690
0.836
0.338
0.626
0.704
0.832
0.364
0.642
0.894
0.962
0.638
0.664
0.836
0.962
0.602
0.636
0.606
0.672
0.822
0.364
0.638
0.674
0.824
0.928
0.872
0.338
0.604
0.596
0.652
0.576
0.638
0.674
0.822
0.406
0.894
0.402
0.896
0.404
0.898
0.366
0.716
0.564
0.620
0.712
0.586
0.696
0.628
0.618
0.894
0.962
0.638
0.658
0.842
0.368
0.932
0.700
0.480
0.622
0.662
0.936
0.406
0.684
0.678
0.570
0.666
0.896
0.428
0.660
0.682
0.618
0.618
0.892
0.370
0.636
0.896
0.364
0.642
0.392
0.874
0.928
0.338
0.642
0.696
0.824
0.364
0.932
0.994
0.612
0.896
0.966
0.694
0.742
0.466
0.602
0.636
0.652
0.600
0.600
0.546
0.568
0.596
0.692
0.632
0.670
0.608
0.430
0.870
0.696
0.562
0.646
0.636
0.674
0.816
0.370
0.630
0.602
0.606
0.594
0.570
0.580
0.572
0.480
0.496
0.602
0.500
0.340
0.258
0.396
0.204
0.402
0.658
0.628
0.212
0.602
0.390
0.210
0.400
0.898
0.342
0.260
0.400
0.398
0.500
0.400
0.400
0.502
0.400
0.198
0.200
0.500
0.400
0.658
0.242
0.202
0.398
0.394
0.314
0.294
0.398
0.502
0.402
0.202
0.696
0.392
0.580
0.630
0.600
0.598
0.602
0.652
0.844
0.602
0.398
0.900
0.602
0.400
0.898
0.344
0.656
0.502
0.600
0.798
0.656
0.844
0.394
0.606
0.662
0.844
0.996
0.602
0.700
0.796
0.602
0.990
0.604
0.604
0.676
0.824
0.398
0.658
0.844
0.996
0.606
0.654
0.602
0.842
0.600
0.456
0.640
0.906
0.704
0.694
0.702
0.698
0.402
0.692
0.908
0.398
0.900
0.456
0.586
0.728
0.624
0.908
0.372
0.928
0.698
0.400
0.900
0.700
0.394
0.908
0.394
0.660
0.846
0.598
0.394
0.606
0.656
0.846
0.400
0.900
0.370
0.704
0.566
0.668
0.390
0.904
0.898
0.398
0.680
0.820
0.400
0.900
0.396
0.904
0.392
0.664
0.586
0.958
0.398
0.402
0.802
0.856
0.698
0.700
0.646
0.670
0.720
0.908
1.084
0.658
0.958
0.404
0.666
0.670
0.962
1.104
0.686
0.908
0.402
0.900
0.402
0.896
0.400
0.900
0.370
0.688
0.842
0.370
0.688
0.844
0.398
0.900
0.404
0.496
0.802
0.900
0.456
0.614
0.928
0.406
0.686
0.910
0.456
0.614
0.670
0.958
0.700
0.406
0.664
0.724
0.906
0.700
0.402
0.692
0.406
0.802
0.856
0.644
0.668
0.702
0.700
0.698
0.730
0.702
0.700
0.670
0.930
0.404
0.688
0.648
0.750
0.676
0.734
0.754
0.944
0.700
0.700
0.700
0.700
0.700
0.700
0.458
0.646
0.664
0.932
0.478
0.602
0.660
0.960
0.476
0.598
0.694
0.674
0.458
0.802
0.398
0.700
0.404
0.660
0.678
0.558
0.402
0.454
0.644
0.694
0.648
0.458
0.500
0.700
0.442
0.728
0.732
0.598
0.400
0.700
0.702
0.440
0.458
0.502
0.698
0.700
0.474
0.926
0.700
0.468
0.704
0.698
0.734
0.700
0.700
0.698
0.692
0.906
0.402
0.898
0.404
0.636
0.960
0.456
0.612
0.674
0.458
0.500
0.700
0.702
0.404
0.696
0.398
0.304
0.296
0.404
0.698
0.700
0.690
0.408
0.500
0.700
0.408
0.658
0.728
0.698
0.676
0.704
0.698
0.698
0.726
0.648
0.958
0.700
0.702
0.698
0.454
0.648
0.668
0.670
0.460
0.800
0.400
0.700
0.304
0.396
0.404
0.640
0.738
0.590
0.428
0.500
0.476
0.224
0.398
0.694
0.408
0.502
0.698
0.700
0.700
0.700
0.700
0.442
0.458
0.300
0.704
0.750
0.704
0.242
0.458
0.698
0.648
0.750
0.946
0.700
0.448
0.724
0.782
0.652
0.696
0.672
0.696
0.728
0.670
0.702
0.698
0.724
0.650
0.698
0.752
0.700
0.680
0.698
0.724
0.698
0.674
0.674
0.460
0.700
0.700
0.802
0.398
0.700
0.484
0.216
0.404
0.298
0.364
0.434
0.500
0.702
0.454
0.618
0.526
0.400
0.400
0.400
0.500
0.370
0.530
0.402
0.400
0.398
0.294
0.404
0.502
0.492
0.408
0.270
0.428
0.376
0.426
0.500
0.470
0.428
0.360
0.242
0.198
0.502
0.700
0.440
0.260
0.200
0.500
0.200
0.502
0.298
0.402
0.698
0.480
0.220
0.302
0.398
0.200
0.404
0.586
0.682
0.428
0.356
0.242
0.702
0.300
0.400
0.300
0.400
0.700
0.700
0.456
0.242
0.458
0.244
0.404
0.696
0.672
0.696
0.724
0.648
0.460
0.698
0.294
0.648
0.750
0.702
0.648
0.458
0.502
0.700
0.700
0.702
0.198
0.500
0.198
0.400
0.512
0.290
0.300
0.400
0.476
0.224
0.402
0.398
0.268
0.432
0.292
0.408
0.500
0.700
0.698
0.408
0.662
0.672
0.960
0.456
0.612
0.932
0.404
0.688
0.910
0.404
0.694
0.628
0.976
0.696
0.700
0.700
0.700
0.702
0.698
0.292
0.406
0.702
0.698
0.702
0.300
0.400
0.198
0.502
0.198
0.502
0.198
0.240
0.262
0.470
0.430
0.300
0.398
0.300
0.400
0.302
0.396
0.282
0.422
0.290
0.410
0.498
0.408
0.692
0.400
0.294
0.622
0.484
0.502
0.698
0.702
0.412
0.286
0.372
0.430
0.498
0.700
0.400
0.400
0.502
0.698
0.408
0.664
0.700
0.668
0.462
0.502
0.698
0.478
0.220
0.404
0.396
0.270
0.430
0.502
0.698
0.406
0.688
0.406
0.502
0.454
0.618
0.668
0.458
0.502
0.704
0.436
0.724
0.792
0.442
0.502
0.490
0.704
0.700
0.646
0.560
0.400
0.364
0.714
0.822
0.456
0.698
0.686
0.816
0.742
0.744
1.058
0.470
1.030
0.472
1.028
0.704
0.696
0.492
0.698
0.650
0.958
0.702
0.698
0.700
0.406
0.696
0.700
0.698
0.670
0.726
0.906
0.700
0.404
0.662
0.432
1.202
0.698
0.404
0.690
0.908
0.454
0.586
0.958
0.406
0.666
0.930
0.456
1.544
0.370
0.928
0.702
0.402
0.696
0.694
0.406
0.700
0.502
0.698
0.700
0.700
0.404
0.692
0.504
0.402
0.370
0.928
0.366
0.536
0.398
0.400
0.640
0.960
0.702
0.704
0.696
0.698
0.702
0.300
0.304
0.294
0.206
0.296
0.200
0.500
0.198
0.502
0.300
0.400
0.300
0.400
0.454
0.244
0.402
0.198
0.496
0.206
0.300
0.400
0.456
0.242
0.200
0.200
0.200
0.200
0.296
0.206
0.198
0.242
0.260
0.198
0.500
0.304
0.296
0.300
0.502
0.198
0.504
0.198
0.500
0.300
0.400
0.456
0.242
0.400
0.400
0.502
0.204
0.250
0.244
0.348
0.254
0.456
0.250
0.390
0.204
0.200
0.502
0.452
0.244
0.402
0.398
0.300
0.200
0.202
0.294
0.206
0.200
0.500
0.300
0.400
0.400
0.198
0.202
0.500
0.300
0.398
0.372
0.230
0.300
0.400
0.300
0.400
0.300
0.398
0.302
0.400
0.300
0.306
0.392
0.402
0.200
0.500
0.300
0.398
0.702
0.698
0.456
0.244
0.454
0.246
0.402
0.398
0.298
0.404
0.296
0.202
0.200
0.404
0.296
0.502
0.454
0.246
0.352
0.248
0.198
0.406
0.498
0.396
0.244
0.258
0.454
0.244
0.600
0.402
0.198
0.200
0.502
0.394
0.204
0.302
0.398
0.396
0.204
0.302
0.400
0.398
0.200
0.200
0.502
0.478
0.220
0.400
0.200
0.202
0.242
0.258
0.198
0.502
0.300
0.398
0.300
0.400
0.454
0.244
0.400
0.204
0.198
0.502
0.298
0.400
0.402
0.694
0.206
0.198
0.298
0.202
0.506
0.394
0.356
0.244
0.302
0.398
0.202
0.500
0.198
0.244
0.258
0.200
0.294
0.204
0.200
0.300
0.198
0.202
0.298
0.202
0.200
0.296
0.204
0.200
0.294
0.208
0.200
0.500
0.198
0.502
0.198
0.502
0.300
0.398
0.302
0.398
0.302
0.398
0.300
0.400
0.458
0.244
0.298
0.400
0.454
0.248
0.456
0.242
0.456
0.244
0.412
0.288
0.300
0.204
0.652
0.244
0.456
0.244
0.300
0.400
0.200
0.244
0.258
0.200
0.298
0.200
0.200
0.302
0.398
0.298
0.202
0.202
0.500
0.300
0.400
0.452
0.348
0.298
0.200
0.202
0.296
0.204
0.198
0.298
0.204
0.200
0.300
0.198
0.402
0.398
0.202
0.198
0.302
0.198
0.296
0.206
0.198
0.356
0.244
0.200
0.244
0.258
0.200
0.296
0.202
0.202
0.300
0.398
0.274
0.228
0.198
0.702
0.498
0.404
0.296
0.396
0.204
0.202
0.242
0.258
0.200
0.498
0.204
0.496
0.302
0.400
0.456
0.342
0.304
0.396
0.298
0.202
0.302
0.400
0.400
0.198
0.202
0.498
0.400
0.200
0.702
0.370
0.930
0.400
0.200
0.198
0.296
0.206
0.200
0.500
0.700
0.698
0.404
0.398
0.270
0.228
0.200
0.296
0.204
0.200
0.246
0.454
0.502
0.700
0.402
0.296
0.400
0.202
0.200
0.402
0.504
0.292
0.400
0.400
0.304
0.396
0.300
0.400
0.356
0.944
0.700
0.702
0.494
0.702
0.670
0.674
0.960
0.698
0.402
0.642
0.956
0.400
0.902
0.402
0.396
0.700
0.204
0.396
0.502
0.404
0.394
0.244
0.956
0.406
0.638
0.958
0.402
0.640
0.958
0.398
0.902
0.456
0.638
0.904
0.400
0.400
0.502
0.700
0.698
0.454
0.246
0.400
0.400
0.298
0.646
0.956
0.700
0.700
0.702
0.454
0.642
0.402
0.902
0.900
0.798
0.268
0.672
0.460
0.944
0.752
0.704
0.700
0.758
0.942
0.702
0.700
0.700
0.700
0.700
0.700
0.454
0.616
0.726
0.646
0.696
0.960
0.700
0.700
0.702
0.700
0.698
0.704
0.698
0.700
0.200
0.400
0.300
0.242
0.456
0.294
0.206
0.492
0.208
0.200
0.296
0.204
0.200
0.296
0.204
0.200
0.298
0.402
0.272
0.428
0.296
0.404
0.272
0.428
0.242
0.458
0.500
0.300
0.402
0.400
0.398
0.294
0.906
0.406
0.392
0.300
0.402
0.296
0.404
0.296
0.404
0.298
0.402
0.298
0.402
0.278
0.422
0.300
0.700
0.400
0.298
0.402
0.276
0.424
0.300
0.398
0.274
0.426
0.272
0.430
0.356
0.444
0.500
0.504
0.496
0.500
0.444
0.456
0.298
0.402
0.304
0.396
0.356
0.244
0.700
0.700
0.494
0.406
0.298
0.402
0.354
0.946
0.700
0.446
0.726
0.724
0.646
0.562
0.398
0.402
0.670
0.718
0.650
0.750
0.702
0.704
0.704
0.702
0.752
0.944
0.700
0.494
0.708
0.998
0.702
0.492
0.682
0.726
0.998
0.700
0.702
0.698
0.472
0.734
0.994
0.700
0.700
1.000
1.100
0.900
0.304
0.998
0.500
0.998
0.556
0.244
0.492
0.714
0.594
0.402
0.490
0.710
0.398
0.600
0.700
0.702
0.472
0.728
0.396
0.602
0.700
0.474
0.426
0.604
0.696
0.700
0.700
0.900
0.242
0.752
0.704
0.704
0.754
0.244
0.700
0.496
0.708
0.996
0.492
0.708
0.400
0.600
0.700
0.494
0.708
0.398
0.600
0.494
0.762
0.244
0.300
0.400
0.442
0.458
0.300
0.700
0.400
0.302
0.396
0.310
0.992
0.700
0.700
0.494
0.708
0.396
0.602
0.700
0.492
0.708
0.706
0.596
0.398
0.502
0.398
1.098
0.756
0.946
0.700
0.700
0.700
0.470
0.734
0.996
0.200
0.304
0.396
0.342
0.458
0.358
0.242
0.396
0.504
0.276
0.424
0.356
0.242
0.702
0.700
0.700
0.496
0.706
0.998
0.442
0.760
0.998
0.442
0.758
0.756
1.142
0.996
0.674
0.698
0.674
0.756
0.670
0.728
0.682
0.724
0.756
0.944
0.700
0.700
0.442
0.752
0.706
0.756
0.242
0.702
0.700
0.494
0.676
0.730
0.702
0.396
0.304
0.700
0.754
0.650
0.752
0.942
0.702
0.698
0.480
1.024
0.696
0.470
0.430
0.310
0.290
0.700
0.700
0.702
0.700
0.698
0.700
0.700
0.442
0.726
0.738
0.994
0.700
0.468
0.734
0.996
0.702
0.900
0.296
0.678
0.730
0.590
0.880
1.026
0.800
0.470
0.736
0.998
0.696
1.148
0.720
0.704
0.732
0.996
0.502
0.792
1.006
0.504
0.996
0.494
0.706
0.754
0.946
0.504
0.996
0.504
0.998
0.700
0.442
0.754
0.706
0.662
0.726
0.678
0.734
0.998
0.500
0.998
0.498
1.002
0.700
0.476
0.726
0.704
0.768
0.698
1.028
0.556
0.738
1.006
0.474
1.028
0.444
0.756
0.756
0.242
0.700
0.410
0.288
0.378
0.726
0.754
0.944
0.494
0.406
0.600
0.492
0.764
0.946
0.468
1.030
0.494
0.762
0.712
1.032
0.802
0.574
0.224
0.558
0.242
0.500
0.770
0.530
0.500
0.506
0.602
0.400
0.462
0.786
0.546
0.400
0.470
0.430
0.386
0.212
0.200
0.306
0.596
0.398
0.496
0.404
0.302
0.398
0.600
0.444
0.454
0.306
0.996
0.700
0.442
0.752
0.702
0.704
0.704
0.700
0.772
0.222
0.482
0.220
0.702
0.700
0.700
0.700
0.454
0.614
0.520
0.410
0.372
0.930
0.698
0.700
0.700
0.470
0.736
0.994
0.406
0.700
0.994
0.702
0.490
0.678
0.788
0.242
0.702
0.440
0.760
0.598
0.400
0.702
0.490
0.678
0.786
0.658
0.588
0.598
0.502
0.700
0.700
0.198
0.502
0.698
0.456
0.244
0.372
0.530
0.400
0.456
0.610
0.674
0.260
0.698
0.200
0.294
0.406
0.242
0.260
0.198
0.500
0.482
0.218
0.404
0.398
0.240
0.742
0.216
0.404
0.396
0.302
0.996
0.704
0.700
0.198
0.958
0.242
0.402
0.668
0.230
0.200
0.600
0.200
0.500
0.300
0.406
0.394
0.400
0.502
0.402
0.396
0.502
0.400
0.398
0.502
0.698
0.702
0.472
0.426
0.602
0.492
0.710
0.702
0.696
0.666
0.534
0.804
0.636
0.958
0.700
0.702
0.558
0.752
0.798
0.764
0.766
0.820
0.732
0.708
1.000
0.702
0.490
0.680
1.028
0.442
0.760
0.774
0.926
0.466
0.734
0.754
0.650
0.666
0.696
0.432
0.904
0.898
0.376
0.924
0.368
0.932
0.456
0.242
0.406
0.698
0.672
0.694
0.672
0.858
0.802
0.698
0.702
0.698
0.458
0.646
0.664
0.934
0.466
0.690
0.650
0.698
0.596
0.398
0.702
0.496
0.676
0.784
0.444
0.500
0.700
0.490
0.702
0.676
0.734
0.702
0.700
0.702
0.694
0.698
0.668
0.700
0.726
0.674
0.702
0.732
0.702
0.754
0.942
0.440
0.764
0.998
0.506
0.994
0.502
0.998
0.706
0.458
0.792
0.944
0.440
0.762
0.998
0.466
1.032
0.470
0.738
0.994
0.430
0.760
0.676
0.700
0.674
0.960
0.700
0.700
0.698
0.700
0.700
0.702
0.706
0.434
0.724
0.702
0.704
0.696
0.698
0.698
0.938
0.482
0.216
0.402
0.900
0.404
0.394
0.502
0.366
0.534
0.398
0.408
0.694
0.672
0.698
0.668
0.730
0.632
0.866
0.432
0.602
0.470
1.034
0.696
0.500
0.778
0.922
0.464
0.740
0.994
0.702
0.462
0.744
0.994
0.462
0.740
0.998
0.490
0.684
0.798
0.928
0.460
0.744
0.736
1.060
0.498
1.002
0.466
1.036
0.488
0.766
0.944
0.496
0.710
0.992
0.466
0.802
0.800
1.034
0.506
0.994
0.464
0.708
0.784
0.942
0.440
0.730
0.788
0.708
1.036
0.798
0.504
0.758
1.038
0.464
1.038
0.464
0.808
0.666
0.762
0.998
0.464
0.744
0.994
0.438
0.720
0.702
0.650
0.766
0.220
0.370
0.674
0.716
0.608
0.706
0.704
0.784
0.708
0.792
0.942
0.470
0.802
0.690
0.800
0.826
1.012
0.558
0.708
0.790
0.944
0.460
0.744
0.994
0.490
0.770
0.942
0.462
0.796
0.942
0.704
0.458
0.708
0.736
0.994
0.700
0.462
0.706
0.806
0.926
0.462
0.794
0.240
0.702
0.440
0.724
0.706
0.702
0.706
0.688
0.724
0.910
0.700
0.406
0.666
0.696
0.932
0.700
0.456
0.646
0.660
0.680
0.662
0.996
0.406
0.690
0.906
0.404
0.642
0.660
0.602
0.290
0.406
0.392
0.214
0.288
0.370
0.530
0.400
0.402
0.396
0.266
0.436
0.502
0.698
0.474
0.226
0.404
0.668
0.426
0.268
0.674
0.460
0.502
0.434
0.464
0.266
0.710
0.424
0.308
0.774
0.418
0.700
0.930
0.270
0.198
0.304
0.296
0.460
0.240
0.704
0.698
0.700
0.700
0.700
0.458
0.650
0.750
0.942
0.462
0.626
0.412
0.464
0.436
0.602
0.502
0.394
0.604
0.502
0.394
0.604
0.474
0.424
0.602
0.466
0.742
0.488
0.504
0.466
0.432
0.600
0.460
0.758
0.720
0.764
0.598
0.862
0.744
0.994
0.462
0.796
0.706
0.742
0.718
0.750
1.028
0.432
0.726
0.706
0.702
0.698
0.724
0.910
0.704
0.454
0.644
0.672
0.692
0.712
0.724
0.704
0.752
0.718
0.924
0.700
0.702
0.488
0.676
0.708
0.784
0.702
0.718
0.692
0.634
0.654
0.942
0.406
0.660
0.696
0.628
0.910
0.700
0.476
0.224
0.476
0.224
0.700
0.468
0.738
0.776
0.218
0.506
0.800
0.696
0.398
0.570
0.730
0.400
0.538
0.562
0.502
0.798
0.502
0.498
0.400
0.604
0.760
0.538
0.500
0.800
0.298
0.212
0.288
0.200
0.272
0.428
0.370
0.430
0.386
0.214
0.464
0.436
0.362
0.238
0.702
0.458
0.440
0.280
0.622
0.400
0.438
0.458
0.306
0.596
0.402
0.436
0.462
0.262
0.438
0.370
0.230
0.412
0.290
0.466
1.032
0.438
0.462
0.302
0.396
0.602
0.506
0.494
0.700
0.264
0.436
0.302
0.756
0.712
0.712
0.218
0.488
0.718
0.596
0.400
0.700
0.432
0.706
0.722
0.708
0.698
0.700
0.704
0.698
0.736
0.762
0.934
0.460
0.798
0.658
0.754
1.028
0.442
0.722
0.794
0.722
0.470
0.214
0.438
0.604
0.498
0.742
0.766
0.336
0.414
0.438
0.356
0.674
0.748
0.800
0.648
0.778
0.596
0.400
0.462
0.796
0.646
0.802
0.712
0.762
0.620
0.862
0.750
0.696
0.798
0.706
0.794
0.740
1.056
0.578
0.220
0.462
0.806
0.232
0.702
0.464
0.738
0.396
0.602
0.476
0.804
0.218
0.430
0.732
0.746
0.578
0.416
0.460
0.796
0.240
0.412
0.764
0.802
0.224
0.702
0.440
0.722
0.700
0.700
0.740
0.768
0.928
0.444
0.726
0.788
0.942
0.700
0.444
0.716
0.708
0.738
0.774
0.920
0.702
0.440
0.720
0.706
0.738
0.764
0.932
0.440
0.720
0.708
0.732
0.756
0.942
0.442
0.764
0.994
0.412
0.748
0.720
0.778
0.942
0.460
0.816
0.692
0.778
1.054
0.464
0.742
0.996
0.700
0.462
0.698
0.744
0.766
0.226
0.704
0.504
0.394
0.602
0.464
0.742
0.768
0.224
0.700
0.700
0.700
0.700
0.700
0.700
0.464
0.742
0.996
0.468
0.632
0.400
0.468
0.632
0.864
0.634
0.878
0.734
0.792
0.998
0.466
0.808
0.688
0.812
0.688
1.036
0.462
0.796
0.686
0.726
0.802
0.930
1.144
0.716
0.706
0.736
0.762
0.652
0.756
0.800
0.928
0.464
0.702
0.740
0.762
0.932
0.418
0.752
1.030
0.460
1.040
0.474
1.024
0.482
1.018
0.458
0.820
0.682
0.820
0.706
0.720
0.994
0.452
0.800
0.708
1.040
0.460
0.744
0.778
0.622
0.762
0.694
0.742
0.684
0.772
0.942
0.698
0.468
0.700
0.704
0.692
0.654
0.986
0.454
0.614
0.720
0.408
0.982
0.218
0.404
0.666
0.430
0.978
0.224
0.404
0.660
0.656
0.478
0.508
0.458
0.792
0.442
0.502
0.490
0.680
0.734
0.752
0.654
0.694
0.752
0.242
0.458
0.242
0.458
0.242
0.408
0.292
0.404
0.396
0.302
0.398
0.304
0.670
0.698
0.428
0.602
0.698
0.700
0.404
0.688
0.908
0.368
0.934
0.368
0.930
0.382
0.682
0.704
0.790
0.944
0.564
0.234
0.464
0.792
0.244
0.200
0.502
0.198
0.266
0.434
0.276
0.784
0.240
0.702
0.462
0.620
0.416
0.504
0.496
0.502
0.470
0.428
0.378
0.224
0.700
0.440
0.456
0.304
0.598
0.400
0.420
0.480
0.266
0.434
0.304
0.784
0.214
0.472
0.426
0.308
0.592
0.402
0.462
0.436
0.302
0.778
0.220
0.200
0.502
0.472
0.806
0.220
0.404
0.298
0.198
0.242
0.260
0.198
0.264
0.238
0.198
0.304
0.996
0.492
0.408
0.302
0.782
0.216
0.440
0.260
0.200
0.270
0.430
0.306
0.778
0.216
0.406
0.296
0.444
0.256
0.446
0.724
0.428
0.602
0.198
0.292
0.410
0.264
0.434
0.264
0.438
0.288
0.410
0.502
0.438
0.460
0.268
0.432
0.264
0.700
0.740
0.396
0.600
0.702
0.468
0.800
0.230
0.702
0.468
0.790
0.542
0.864
0.806
0.228
0.702
0.464
0.794
0.240
0.702
0.500
0.398
0.602
0.468
0.432
0.600
0.462
0.748
0.702
0.792
0.494
0.502
0.466
0.632
0.402
0.464
0.636
0.400
0.502
0.496
0.266
0.434
0.602
0.578
0.220
0.502
0.500
0.238
0.460
0.360
0.240
0.440
0.460
0.600
0.202
0.600
0.198
0.292
0.508
0.208
0.292
0.704
0.462
0.438
0.352
0.444
0.400
0.572
0.428
0.602
0.464
0.434
0.370
0.722
0.712
0.598
0.400
0.470
0.528
0.502
0.464
0.706
0.738
0.748
0.718
0.224
0.702
0.466
0.634
0.400
0.464
0.816
0.684
0.434
0.602
0.464
0.618
0.418
0.502
0.786
0.774
0.236
0.492
0.790
0.220
0.462
0.810
0.226
0.200
0.266
0.432
0.380
0.224
0.470
0.426
0.606
0.384
0.414
0.474
0.526
0.450
0.606
0.684
0.458
0.378
0.222
0.466
0.434
0.358
0.242
0.440
0.262
0.504
0.494
0.500
0.506
0.394
0.602
0.498
0.400
0.600
0.506
0.736
0.458
0.378
0.686
0.796
0.240
0.440
0.732
0.738
0.778
0.214
0.470
0.530
0.398
0.500
0.402
0.468
0.430
0.202
0.400
0.572
0.228
0.200
0.266
0.432
0.202
0.400
0.500
0.298
0.440
0.460
0.358
0.242
0.470
0.806
0.424
0.270
0.738
0.594
0.400
0.698
0.422
0.478
0.270
0.814
0.216
0.432
0.468
0.268
0.816
0.216
0.492
0.408
0.306
0.294
0.404
0.298
0.462
0.436
0.386
0.418
0.274
0.422
0.602
0.474
0.526
0.500
0.466
0.816
0.218
0.404
0.296
0.198
0.302
0.198
0.802
0.202
0.290
0.206
0.200
0.312
0.288
0.200
0.212
0.792
0.496
0.502
0.200
0.270
0.378
0.652
0.200
0.304
0.294
0.442
0.458
0.202
0.400
0.468
0.530
0.242
0.460
0.600
0.558
0.440
0.268
0.434
0.600
0.558
0.240
0.468
0.816
0.218
0.464
0.434
0.364
0.238
0.490
0.408
0.358
0.242
0.440
0.262
0.578
0.222
0.472
0.426
0.602
0.198
0.362
0.240
0.468
0.530
0.506
0.554
0.240
0.468
0.434
0.600
0.462
1.036
0.468
0.810
0.224
0.470
1.028
0.470
0.738
0.894
0.604
0.702
0.798
0.994
0.464
0.742
0.994
0.492
0.676
1.034
0.438
0.764
0.776
0.420
0.968
0.792
0.240
0.702
0.466
0.434
0.598
0.466
0.816
0.220
0.406
0.756
0.436
0.376
0.226
0.468
0.432
0.392
0.608
0.400
0.198
0.302
0.500
0.500
0.474
0.324
0.404
0.298
0.502
0.496
0.270
0.530
0.294
0.412
0.364
0.430
0.458
0.442
0.602
0.538
0.562
0.240
0.660
0.400
0.198
0.602
0.582
0.218
0.584
0.722
0.292
0.470
0.530
0.264
0.538
0.268
0.532
0.500
0.504
0.494
0.502
0.440
0.460
0.268
0.432
0.272
0.426
0.306
0.996
0.490
0.498
0.412
0.466
0.540
0.252
0.240
0.444
0.458
0.384
0.216
0.490
0.210
0.200
0.370
0.232
0.198
0.268
0.432
0.600
0.300
0.200
0.398
0.602
0.506
0.292
0.414
0.488
0.356
0.242
0.494
0.406
0.602
0.468
0.430
0.602
0.470
0.428
0.304
0.398
0.358
0.242
0.600
0.606
0.594
0.400
0.500
0.400
0.600
0.470
0.432
0.374
0.224
0.432
0.468
0.200
0.598
0.604
0.470
0.428
0.324
1.076
0.200
0.302
0.296
0.702
0.468
0.430
0.306
0.994
0.444
0.814
0.244
0.442
0.658
0.402
0.798
0.506
0.292
0.494
0.408
0.306
0.292
0.486
0.216
0.438
0.462
0.270
0.630
0.400
0.490
0.410
0.306
0.996
0.492
0.706
0.756
0.944
0.600
0.800
0.700
0.898
0.274
1.030
0.464
1.036
0.466
1.032
0.468
0.430
0.802
0.294
0.406
0.700
0.360
0.744
0.774
0.792
0.794
0.824
1.012
0.474
1.026
0.472
0.528
1.074
0.694
0.796
0.826
0.776
0.836
0.772
0.828
0.776
0.826
0.764
0.820
1.012
0.508
0.794
0.790
0.406
1.104
0.740
0.792
0.864
0.774
0.428
1.104
0.734
0.820
0.242
0.470
0.756
0.474
0.600
0.800
0.200
0.372
0.226
0.506
0.294
0.472
0.428
0.342
0.460
0.600
0.400
0.400
0.504
0.294
0.300
0.208
0.294
0.558
0.242
0.568
0.232
0.504
0.292
0.476
0.426
0.600
0.402
0.400
0.504
0.496
0.502
0.502
0.496
0.500
0.508
0.492
0.262
0.536
0.310
0.290
0.566
0.434
0.490
0.412
0.700
0.560
0.438
0.374
0.426
0.460
0.240
0.576
0.226
0.572
0.228
0.556
0.244
0.506
0.494
0.368
0.430
0.406
0.496
0.264
0.536
0.292
0.608
0.400
0.572
0.228
0.508
0.292
0.508
0.290
0.402
0.400
0.510
0.290
0.676
0.224
0.600
0.498
0.602
0.604
0.696
0.400
0.590
0.774
0.798
0.804
0.796
0.804
1.034
0.800
0.504
0.856
1.040
0.564
0.236
0.800
0.564
0.236
0.800
0.508
0.752
0.438
0.602
0.384
0.416
0.554
0.246
0.464
0.436
0.330
0.830
0.240
0.462
0.538
0.278
0.220
0.476
0.524
0.502
0.582
0.218
0.200
0.304
0.758
0.436
0.602
0.510
0.490
0.262
0.640
0.400
0.472
0.426
0.366
0.616
0.200
0.218
0.504
0.500
0.224
0.470
0.360
0.242
0.432
0.468
0.276
0.798
0.424
0.402
0.574
0.526
0.502
0.460
0.638
0.400
0.466
0.434
0.386
0.216
0.198
0.304
0.296
0.200
0.358
0.242
0.200
0.270
0.530
0.400
0.570
0.428
0.310
0.594
0.398
0.416
0.756
0.430
0.356
0.644
0.498
0.264
0.636
0.402
0.506
0.292
0.468
0.632
0.398
0.478
0.422
0.602
0.462
0.638
0.400
0.502
0.496
0.268
0.534
0.270
0.428
0.372
0.530
0.266
0.434
0.600
0.568
0.234
0.462
0.434
0.600
0.478
0.424
0.602
0.500
0.498
0.238
0.462
0.368
0.430
0.302
0.762
0.438
0.498
0.608
0.292
0.402
0.808
0.292
0.700
0.440
0.458
0.272
0.428
0.360
0.240
0.704
0.464
0.634
0.402
0.500
0.496
0.502
0.802
0.502
0.702
0.694
0.400
0.502
0.396
0.602
0.506
0.292
0.442
0.460
0.270
0.428
0.604
0.506
0.290
0.506
0.294
0.504
0.296
0.498
0.504
0.500
0.200
0.358
0.242
0.464
0.436
0.372
0.228
0.468
0.430
0.360
0.240
0.202
0.502
0.464
0.432
0.276
0.424
0.372
0.230
0.412
0.588
0.206
0.292
0.410
0.492
0.262
0.438
0.376
0.224
0.426
0.274
0.200
0.268
0.616
0.416
0.422
0.480
0.272
0.426
0.370
0.228
0.202
0.502
0.466
0.612
0.198
0.226
0.408
0.792
0.496
0.230
0.776
0.294
0.438
0.830
0.722
0.714
0.596
0.400
0.472
0.730
0.496
0.702
0.306
0.492
0.704
0.600
0.800
0.462
0.636
0.402
0.500
0.998
0.438
0.728
0.772
0.724
0.794
0.244
0.698
0.704
0.704
0.484
0.682
0.810
0.218
0.464
0.618
0.418
0.466
0.634
0.402
0.464
0.434
0.600
0.502
0.498
0.240
0.458
0.602
0.500
0.600
0.400
0.506
0.294
0.472
0.426
0.370
0.432
0.498
0.576
0.426
0.600
0.598
0.534
0.466
0.358
0.710
0.532
0.272
0.428
0.408
0.492
0.276
0.424
0.408
0.294
0.504
0.496
0.268
0.430
0.602
0.570
0.230
0.438
0.462
0.304
0.786
0.410
0.374
0.228
0.438
0.458
0.306
0.582
0.414
0.702
0.408
0.490
0.290
0.410
0.302
0.778
0.220
0.470
0.428
0.502
0.656
0.242
0.470
0.810
0.222
0.438
0.460
0.274
0.426
0.358
0.544
0.400
0.492
0.508
0.502
0.398
0.402
0.798
0.558
0.242
0.400
0.400
0.578
0.222
0.558
0.242
0.200
0.302
0.498
0.290
0.510
0.498
0.804
0.386
0.414
0.800
0.576
0.622
0.402
0.798
0.572
0.228
0.504
0.766
0.428
0.604
0.500
0.788
0.604
0.406
0.508
0.794
0.790
0.750
0.458
0.602
0.798
0.476
0.524
0.968
0.738
0.994
0.900
0.300
0.398
0.802
0.270
0.792
0.238
0.600
0.484
0.416
0.466
0.434
0.600
0.506
0.492
0.240
0.662
0.400
0.474
0.424
0.602
0.502
0.704
0.492
0.304
0.498
0.240
0.660
0.398
0.470
0.532
0.500
0.556
0.242
0.492
1.012
0.502
0.296
0.466
0.436
0.366
0.430
0.364
0.438
0.366
0.430
0.408
0.496
0.316
0.284
0.802
0.522
0.476
0.602
0.390
0.408
0.502
0.296
0.302
0.698
0.204
0.296
0.470
0.230
0.200
0.604
0.554
0.244
0.500
0.500
0.268
0.530
0.504
0.798
0.506
0.798
0.798
0.798
0.740
0.562
1.000
0.498
1.056
0.542
0.602
0.600
0.506
0.760
0.776
0.826
0.834
0.878
0.520
0.700
0.602
0.798
0.800
0.560
0.240
0.200
0.262
0.436
0.360
0.242
0.506
0.292
0.468
0.432
0.602
0.800
0.498
0.502
0.268
0.430
0.600
0.582
0.222
0.500
0.400
0.598
0.504
0.496
0.700
0.602
0.464
0.632
0.404
0.464
0.434
0.600
0.464
0.738
0.756
0.242
0.702
0.474
0.524
0.500
0.558
0.732
0.790
0.220
0.488
0.510
0.502
0.800
0.504
0.496
0.502
0.198
0.264
0.818
0.218
0.474
0.632
0.594
0.272
0.426
0.602
0.500
0.600
0.402
0.578
0.220
0.556
0.242
0.506
0.852
0.244
0.558
0.240
0.504
0.496
0.270
0.430
0.394
0.406
0.602
0.506
0.292
0.468
0.432
0.342
0.458
0.602
0.800
0.400
0.400
0.400
0.400
0.540
0.458
0.366
0.434
0.368
0.434
0.370
0.630
0.400
0.502
0.496
0.502
0.580
0.220
0.502
0.498
0.262
0.820
0.216
0.506
0.494
0.266
0.434
0.344
0.456
0.370
0.532
0.292
0.408
0.368
0.430
0.366
0.436
0.340
0.460
0.390
0.410
0.338
0.562
0.240
0.558
0.502
0.300
0.288
0.212
0.200
0.300
0.398
0.344
0.456
0.370
0.432
0.238
0.818
0.244
0.406
0.492
0.272
0.428
0.202
0.400
0.438
0.210
0.252
0.268
0.432
0.304
0.394
0.360
0.242
0.300
0.600
0.266
0.434
0.306
0.292
0.404
0.766
0.530
0.502
0.398
0.600
0.358
0.242
0.440
0.460
0.360
0.242
0.492
0.406
0.360
0.244
0.438
0.458
0.306
0.496
0.500
0.384
0.200
0.216
0.472
0.426
0.394
0.674
0.336
0.400
0.298
0.450
0.450
0.504
0.294
0.494
0.506
0.504
0.504
0.494
0.266
0.432
0.368
0.232
0.464
0.438
0.602
0.798
0.502
0.296
0.468
0.382
0.436
0.216
0.476
0.524
0.398
0.658
0.242
0.202
0.266
0.432
0.372
0.230
0.464
0.622
0.412
0.468
0.434
0.600
0.462
0.796
0.242
0.198
0.504
0.470
0.628
0.402
0.466
0.432
0.356
0.244
0.700
0.408
0.492
0.266
0.432
0.502
0.656
0.444
0.266
0.432
0.394
0.406
0.552
0.640
0.410
0.392
0.458
0.312
0.538
0.500
0.200
0.498
0.402
0.500
0.510
0.286
0.470
0.530
1.010
0.292
0.490
0.412
0.374
0.226
0.468
0.430
0.376
0.424
0.270
0.228
0.560
0.242
0.410
0.292
0.200
0.264
0.336
0.410
0.288
0.900
0.266
0.436
0.358
0.842
0.298
0.308
0.394
0.390
0.408
0.360
0.242
0.424
0.778
0.294
0.706
0.470
0.426
0.310
0.494
0.276
0.222
0.648
0.498
0.452
0.268
0.432
0.358
0.244
0.896
0.266
0.438
0.358
0.240
0.440
0.460
0.306
0.494
0.502
0.504
0.494
0.502
0.468
0.532
0.224
0.474
0.372
0.696
0.620
0.414
0.462
0.436
0.602
0.466
0.738
0.594
0.400
0.440
0.730
0.796
0.538
0.866
0.630
0.900
0.602
0.866
0.814
0.688
0.740
0.990
0.470
1.030
0.510
0.754
0.752
1.086
0.554
0.712
0.612
0.888
1.036
0.458
0.756
0.728
0.762
0.714
0.788
0.756
0.748
0.730
0.766
0.490
0.968
0.742
0.992
1.162
0.712
1.026
0.462
0.812
0.714
0.792
0.218
0.464
0.768
0.822
0.246
0.470
0.680
0.318
0.434
0.368
0.430
0.366
0.744
0.496
0.268
0.682
0.704
0.238
0.286
0.200
0.678
0.538
0.502
0.578
0.222
0.400
0.400
0.200
0.500
0.298
0.362
0.542
0.354
0.242
0.302
0.238
0.830
0.378
0.428
0.522
0.264
0.438
0.504
0.654
0.242
0.494
0.772
0.238
0.460
0.442
0.304
0.492
0.288
0.722
0.288
0.462
0.438
0.602
0.470
0.528
0.400
0.568
0.634
0.400
0.462
0.746
0.696
0.758
0.796
0.666
0.780
0.996
0.502
1.000
0.500
0.700
0.768
1.030
0.460
0.756
0.748
1.038
0.500
0.864
0.810
0.222
0.472
0.820
1.008
0.464
0.638
0.862
0.536
0.502
0.550
0.248
0.558
0.244
0.506
0.292
0.460
0.440
0.368
0.232
0.444
0.456
0.266
0.434
0.306
0.768
0.712
0.788
0.730
0.808
0.488
0.602
0.566
0.890
0.242
0.502
0.870
0.908
0.222
0.800
0.800
0.552
0.712
0.434
0.600
0.554
0.246
0.802
0.800
0.572
0.228
0.480
0.784
0.740
0.494
0.602
0.800
0.574
0.224
0.504
0.760
0.820
0.216
0.468
0.432
0.602
0.464
0.744
0.490
0.502
0.454
0.798
0.246
0.470
0.430
0.388
0.594
0.202
0.218
0.198
0.238
0.726
0.436
0.266
0.432
0.266
0.436
0.260
0.438
0.272
0.612
0.418
0.472
0.428
0.368
0.430
0.414
0.486
0.348
0.454
0.364
0.714
0.202
0.222
0.558
0.240
0.510
0.290
0.576
0.224
0.582
0.218
0.476
0.524
0.266
0.794
0.440
0.260
0.618
0.202
0.220
0.460
0.438
0.364
0.436
0.388
0.214
0.540
0.260
0.508
0.290
0.468
0.534
0.248
0.452
0.362
0.438
0.358
0.540
0.264
0.436
0.308
0.492
0.604
0.374
0.206
0.218
0.474
0.424
0.604
0.476
0.420
0.390
0.410
0.288
0.692
0.786
0.542
0.274
0.220
0.560
0.240
0.506
0.494
0.308
0.290
0.478
0.524
0.266
0.432
0.360
0.440
0.604
0.398
0.400
0.456
0.442
0.354
0.246
0.462
0.240
0.456
0.442
0.310
0.290
0.454
0.626
0.422
0.508
0.492
0.306
0.494
0.310
0.288
0.532
0.270
0.508
0.492
0.280
0.418
0.602
0.574
0.226
0.486
0.414
0.266
0.432
0.310
0.290
0.426
0.476
0.376
0.224
0.468
0.746
0.842
0.244
0.458
0.440
0.604
0.478
0.780
0.824
0.680
0.636
0.864
0.636
0.882
0.776
1.044
0.450
0.758
0.772
0.790
0.806
0.780
1.044
0.510
0.746
1.044
0.576
0.732
0.770
0.778
0.790
0.768
1.086
0.800
0.800
0.798
0.506
0.760
0.800
1.034
0.474
0.788
0.794
1.050
0.500
0.756
0.814
0.690
0.740
0.996
0.458
1.040
0.470
0.792
0.750
1.088
0.506
0.740
0.806
0.706
0.752
0.704
0.838
0.710
0.792
0.246
0.464
0.636
0.878
0.726
0.804
0.718
0.782
0.708
0.790
0.754
1.042
0.506
0.760
0.790
0.746
0.876
0.688
1.032
0.510
0.746
1.044
0.506
0.748
1.048
0.506
0.756
1.036
0.554
0.246
0.456
0.644
0.400
0.462
0.638
0.402
0.458
0.618
0.202
0.220
0.460
0.642
0.400
0.506
0.492
0.250
0.448
0.356
0.246
0.460
0.438
0.308
0.594
0.402
0.410
0.486
0.254
0.446
0.264
0.436
0.270
0.742
0.496
0.502
0.446
0.444
0.288
0.512
0.260
0.440
0.354
0.248
0.460
0.440
0.310
0.288
0.422
0.742
0.434
0.356
0.248
0.412
0.488
0.262
0.436
0.310
0.290
0.702
0.444
0.454
0.266
0.434
0.334
0.266
0.414
0.794
0.494
0.212
0.798
0.338
0.366
0.486
0.272
0.426
0.604
0.458
0.642
0.400
0.466
0.788
0.244
0.464
0.744
0.492
0.312
0.488
0.262
0.436
0.356
0.246
0.702
0.458
0.438
0.604
0.466
0.530
0.210
0.490
0.334
0.268
0.470
0.428
0.358
0.444
0.602
0.574
0.224
0.508
0.490
0.260
0.440
0.356
0.446
0.358
0.440
0.604
0.552
0.246
0.472
0.630
0.406
0.498
0.494
0.250
0.456
0.300
0.492
0.256
0.446
0.600
0.506
0.494
0.264
0.434
0.360
0.440
0.604
0.508
0.290
0.464
0.536
0.212
0.486
0.362
0.240
0.506
0.492
0.264
0.436
0.318
0.482
0.314
0.288
0.454
0.446
0.330
0.270
0.410
0.490
0.312
0.286
0.462
0.440
0.354
0.246
0.418
0.482
0.310
0.290
0.456
0.442
0.354
0.248
0.474
0.526
0.256
0.450
0.380
0.216
0.482
0.314
0.484
0.518
0.264
0.434
0.604
0.510
0.288
0.462
0.438
0.380
0.222
0.460
0.438
0.602
0.510
0.288
0.464
0.436
0.602
0.510
0.288
0.470
0.430
0.358
0.442
0.314
0.688
0.400
0.468
0.428
0.362
0.440
0.604
0.556
0.440
0.312
0.288
0.468
0.432
0.602
0.554
0.244
0.508
0.290
0.452
0.450
0.604
0.580
0.218
0.506
0.492
0.272
0.528
0.306
0.494
0.312
0.488
0.308
0.492
0.308
0.492
0.310
0.490
0.266
0.534
0.260
0.440
0.362
0.438
0.310
0.494
0.598
0.508
0.490
0.364
0.436
0.370
0.430
0.380
0.828
0.492
0.274
0.528
0.258
0.542
0.258
0.440
0.350
0.632
0.204
0.216
0.400
0.400
0.512
0.586
0.216
0.484
0.368
0.532
0.308
0.292
0.508
0.290
0.468
0.534
0.262
0.438
0.604
0.464
0.432
0.306
0.828
0.670
0.500
0.302
0.496
0.276
0.522
0.262
0.438
0.360
0.440
0.362
0.438
0.388
0.414
0.600
0.400
0.400
0.400
0.400
0.586
0.214
0.380
0.204
0.216
0.570
0.230
0.472
0.374
0.402
0.450
0.308
0.492
0.602
0.508
0.290
0.464
0.436
0.602
0.476
0.522
0.502
0.470
0.428
0.602
0.466
0.432
0.374
0.226
0.704
0.456
0.440
0.352
0.248
0.464
0.436
0.502
0.660
0.242
0.504
0.392
0.360
0.642
0.400
0.464
0.534
0.502
0.510
0.288
0.464
0.536
0.264
0.434
0.364
0.794
0.246
0.550
0.248
0.464
0.384
0.376
0.750
0.804
0.224
0.456
0.442
0.310
0.592
0.400
0.454
0.444
0.268
0.784
0.248
0.460
0.440
0.602
0.400
0.400
0.466
0.432
0.356
0.242
0.414
0.488
0.264
0.436
0.378
0.224
0.452
0.446
0.308
0.492
0.246
0.454
0.204
0.400
0.460
0.638
0.400
0.508
0.288
0.458
0.444
0.308
0.492
0.310
0.492
0.600
0.572
0.228
0.478
0.320
0.458
0.442
0.368
0.432
0.608
0.394
0.400
0.510
0.288
0.552
0.250
0.578
0.222
0.552
0.246
0.582
0.220
0.400
0.400
0.400
0.400
0.512
0.288
0.538
0.262
0.510
0.288
0.462
0.388
0.410
0.240
0.446
0.636
0.202
0.218
0.508
0.290
0.380
0.200
0.222
0.544
0.454
0.362
0.438
0.362
0.438
0.368
0.432
0.356
0.546
0.244
0.554
0.504
0.582
0.216
0.376
0.206
0.218
0.400
0.402
0.508
0.292
0.544
0.552
0.240
0.458
0.206
0.400
0.648
0.250
0.482
0.518
0.256
0.796
0.248
0.404
0.494
0.264
0.436
0.266
0.434
0.262
0.438
0.306
0.494
0.502
0.506
0.292
0.464
0.436
0.364
0.538
0.252
0.448
0.362
0.438
0.406
0.498
0.302
0.492
0.306
0.494
0.270
0.530
0.256
0.444
0.976
0.208
0.218
0.506
0.492
0.266
0.434
0.388
0.412
0.352
0.448
0.602
0.510
0.290
0.474
0.526
0.260
0.618
0.202
0.220
0.462
0.436
0.604
0.504
0.292
0.460
0.442
0.602
0.574
0.224
0.400
0.400
0.590
0.210
0.384
0.416
0.510
0.488
0.310
0.490
0.602
0.380
0.204
0.216
0.378
0.204
0.218
0.198
0.202
0.400
0.198
0.310
0.490
0.368
0.432
0.360
0.540
0.258
0.440
0.362
0.440
0.408
0.292
0.402
0.400
0.400
0.400
0.514
0.484
0.388
0.514
0.210
0.488
0.204
0.398
0.516
0.282
0.468
0.432
0.362
0.438
0.364
0.618
0.420
0.508
0.290
0.480
0.522
0.258
0.440
0.800
0.360
0.240
0.406
0.496
0.282
0.620
0.398
0.460
0.438
0.602
0.506
0.292
0.456
0.646
0.400
0.504
0.294
0.462
0.640
0.400
0.506
0.492
0.258
0.542
0.504
0.502
0.294
0.702
0.466
0.432
0.378
0.228
0.696
0.446
0.452
0.264
0.436
0.316
0.284
0.446
0.456
0.264
0.638
0.400
0.458
0.438
0.356
0.246
0.468
0.432
0.370
0.230
0.462
0.638
0.400
0.470
0.428
0.316
0.666
0.200
0.220
0.448
0.450
0.310
0.290
0.448
0.454
0.278
0.320
0.304
0.398
0.300
0.400
0.506
0.292
0.202
0.210
0.290
0.200
0.262
0.438
0.306
0.392
0.368
0.234
0.300
0.406
0.422
0.470
0.262
0.438
0.262
0.438
0.264
0.436
0.268
0.434
0.238
0.460
0.266
0.726
0.408
0.266
0.434
0.264
0.708
0.428
0.360
0.242
0.200
0.500
0.464
0.436
0.372
0.228
0.462
0.436
0.604
0.504
0.760
0.432
0.362
0.242
0.460
0.442
0.302
0.600
0.396
0.422
0.730
0.444
0.378
0.224
0.588
0.214
0.556
0.242
0.464
0.436
0.362
0.680
0.764
0.576
0.200
0.268
0.550
0.566
0.634
0.398
0.508
0.758
0.434
0.372
0.428
0.392
0.774
0.724
0.684
0.804
0.224
0.702
0.700
0.698
0.446
0.764
0.290
0.470
0.430
0.602
0.298
0.216
0.284
0.474
0.326
0.466
0.434
0.328
0.472
0.602
0.582
0.216
0.472
0.428
0.368
0.634
0.400
0.556
0.242
0.464
0.436
0.602
0.560
0.238
0.466
0.434
0.392
0.508
0.502
0.582
0.216
0.506
0.492
0.264
0.438
0.600
0.506
0.294
0.414
0.288
0.564
0.236
0.198
0.268
0.634
0.400
0.508
0.290
0.490
0.410
0.602
0.570
0.228
0.560
0.242
0.200
0.356
0.242
0.558
0.244
0.198
0.266
1.036
0.490
0.408
0.302
0.500
0.500
0.556
0.242
0.504
0.496
0.600
0.570
0.632
0.290
0.508
0.358
0.242
0.576
0.524
0.374
0.228
0.538
0.560
0.266
0.434
0.404
0.496
0.372
0.228
0.568
0.232
0.572
0.228
0.558
0.242
0.486
0.314
0.560
0.240
0.560
0.242
0.572
0.228
0.576
0.222
0.508
0.492
0.406
0.294
0.700
0.664
0.436
0.404
0.682
0.416
0.384
0.416
0.400
0.398
0.540
0.460
0.370
0.430
0.458
0.242
0.560
0.246
0.394
0.406
0.572
0.224
0.502
0.296
0.466
0.436
0.500
0.498
0.402
0.504
0.294
0.474
0.528
0.264
0.534
0.502
0.558
0.240
0.492
0.788
0.224
0.596
0.300
0.274
0.224
0.508
0.292
0.460
0.242
0.480
0.220
0.486
0.216
0.480
0.220
0.476
0.222
0.278
0.206
0.216
0.202
0.404
0.696
0.204
0.294
0.496
0.508
0.484
0.264
0.350
0.636
0.668
0.492
0.402
0.362
0.522
0.416
0.498
0.466
0.604
0.632
0.600
0.570
0.596
0.604
0.548
0.482
0.784
0.818
0.358
0.242
0.304
0.294
0.304
0.294
0.268
0.624
0.410
0.400
0.606
0.372
0.222
0.314
0.664
0.320
0.502
0.338
0.662
0.680
0.528
0.660
0.688
0.992
0.842
0.574
0.600
0.608
0.630
0.600
0.582
0.624
0.652
0.600
0.598
0.602
0.548
0.646
0.246
0.302
0.682
0.218
0.598
0.382
0.418
0.400
0.600
0.376
0.224
0.360
0.240
0.356
0.548
0.564
0.438
0.594
0.756
0.244
0.266
0.934
0.206
0.538
0.258
0.600
0.264
0.834
0.306
0.566
0.728
0.458
0.510
0.574
0.458
0.400
0.356
0.510
0.576
0.858
0.304
0.590
0.808
0.354
0.512
0.732
0.408
0.558
0.734
0.462
0.508
0.532
0.678
0.500
0.588
0.834
0.306
0.558
0.836
0.868
0.832
0.900
0.540
0.858
0.360
0.544
0.564
0.574
0.860
0.958
0.538
0.546
0.456
0.500
0.208
0.534
0.264
0.594
0.312
0.590
0.596
0.594
0.548
0.582
0.618
0.460
0.402
0.600
0.340
0.260
0.340
0.260
0.298
0.300
0.600
0.600
0.378
0.222
0.304
0.592
0.206
0.598
0.600
0.378
0.322
0.600
0.500
0.372
0.428
0.500
0.414
0.656
0.230
0.200
0.500
0.400
0.200
0.484
0.608
0.208
0.456
0.444
0.400
0.368
0.336
0.268
0.634
0.650
0.602
0.606
0.622
0.598
0.214
0.602
0.600
0.600
0.392
0.210
0.394
0.604
0.602
0.606
0.674
0.418
0.400
0.600
0.600
0.368
0.632
0.656
0.446
0.740
0.664
0.394
0.700
0.206
0.394
0.502
0.404
0.394
0.500
0.374
0.426
0.274
0.528
0.298
0.600
0.600
0.200
0.400
0.600
0.202
0.398
0.200
0.400
0.360
0.240
0.304
0.594
0.202
0.342
0.260
0.198
0.400
0.356
0.544
0.300
0.242
0.460
0.400
0.306
0.558
0.836
0.354
0.516
0.568
0.260
0.598
0.308
0.564
0.438
0.394
0.866
0.438
0.396
0.356
0.508
0.434
0.402
0.356
0.504
0.240
0.500
0.402
0.588
0.808
0.304
0.592
0.306
0.498
0.600
0.306
0.294
0.268
0.430
0.304
0.480
0.218
0.278
0.564
0.258
0.600
0.304
0.566
0.230
0.600
0.600
0.300
0.542
0.258
0.600
0.356
0.508
0.534
0.302
0.606
0.300
0.538
0.856
0.378
0.504
0.588
0.436
0.780
0.520
0.394
0.204
0.596
0.600
0.568
0.624
0.406
0.404
0.596
0.360
0.546
0.568
0.594
0.606
0.626
0.606
0.654
0.942
0.866
0.634
0.656
0.602
0.622
0.822
0.380
0.816
0.502
0.700
0.600
0.600
0.342
0.258
0.394
0.602
0.574
0.598
0.630
0.576
0.596
0.630
0.600
0.654
0.946
0.498
0.344
0.658
0.658
0.842
0.600
0.372
0.630
0.652
0.604
0.742
0.462
0.838
0.600
0.602
0.392
0.608
0.400
0.256
0.544
0.298
0.396
0.608
0.396
0.500
0.342
0.258
0.400
0.398
0.602
0.294
0.208
0.400
0.398
0.500
0.368
0.688
0.444
0.400
0.402
0.798
0.496
0.690
0.608
0.662
0.592
0.708
0.846
0.398
0.664
0.836
0.400
0.400
0.844
0.656
0.656
0.750
0.294
0.198
0.656
0.548
0.300
0.394
0.204
0.200
0.202
0.998
0.498
0.602
1.000
0.604
0.396
0.256
0.242
0.206
0.198
0.198
0.250
0.350
0.384
0.316
0.498
0.202
0.398
0.360
0.242
0.304
0.596
0.200
0.400
0.200
0.394
0.308
0.500
0.702
0.290
0.550
0.656
0.568
0.662
0.372
0.498
0.394
0.206
0.408
0.492
0.400
0.600
0.402
0.198
0.302
0.400
0.198
0.300
0.494
0.204
0.376
0.678
0.248
0.356
0.344
0.304
0.396
0.400
0.600
0.396
0.204
0.400
0.200
0.200
0.600
0.500
0.396
0.658
0.554
0.292
0.204
0.198
0.398
0.868
0.712
0.218
0.302
0.402
0.198
0.500
0.454
0.246
0.396
0.404
0.500
0.400
0.400
0.500
0.400
0.400
0.500
0.398
0.402
0.500
0.402
0.398
0.502
0.402
0.394
0.502
0.400
0.656
0.244
0.600
0.404
0.496
0.400
0.344
0.256
0.204
0.252
0.242
0.404
0.498
0.406
0.296
0.398
0.404
0.496
0.402
0.402
0.294
0.602
0.372
0.684
0.554
0.290
0.404
0.396
0.296
0.648
0.258
0.200
0.200
0.200
0.198
0.700
0.700
0.408
0.392
0.500
0.400
0.656
0.444
0.400
0.404
0.396
0.298
0.402
0.604
0.696
0.500
0.200
0.302
0.400
0.300
0.498
0.702
0.700
0.400
0.502
0.396
0.508
0.292
0.304
0.594
0.304
0.456
0.640
0.402
0.500
0.700
0.302
0.398
0.400
0.400
0.700
0.256
0.640
0.504
0.400
0.398
0.402
0.500
0.504
0.596
0.400
0.500
0.406
0.494
0.402
0.396
0.604
0.654
0.946
0.292
0.906
0.474
0.822
0.798
1.006
0.498
0.704
0.900
0.402
0.596
0.856
0.846
0.402
0.896
0.460
0.740
0.944
0.758
1.002
0.852
0.244
0.498
0.502
0.254
0.348
0.298
0.400
0.502
0.400
0.400
0.396
0.560
0.644
0.496
0.614
0.288
0.602
0.392
0.406
0.202
0.398
0.500
0.498
0.202
0.298
0.658
0.444
0.400
0.396
0.662
0.742
0.498
0.202
0.454
0.746
0.898
0.198
0.602
0.600
0.582
0.620
0.598
0.600
0.598
0.600
0.598
0.808
0.598
0.600
0.700
0.500
0.600
0.606
0.594
0.500
0.446
0.654
0.600
0.654
0.244
0.356
0.246
0.354
0.244
0.358
0.344
0.254
0.246
0.598
0.202
0.400
0.500
0.300
0.400
0.200
0.400
0.200
0.400
0.200
0.400
0.200
0.400
0.200
0.402
0.598
0.200
0.398
0.202
0.400
0.200
0.400
0.302
0.592
0.408
0.398
0.356
0.244
0.356
0.244
0.302
0.596
0.596
0.408
0.598
0.398
0.356
0.346
0.200
0.198
0.344
0.258
0.800
0.202
0.198
0.302
0.596
0.302
0.246
0.454
0.402
0.390
0.208
0.356
0.548
0.294
0.302
0.598
0.596
0.206
0.500
0.700
0.800
0.202
0.500
0.594
0.204
0.344
0.256
0.502
0.698
0.356
0.244
0.352
0.604
0.244
0.200
0.400
0.202
0.398
0.200
0.400
0.398
0.200
0.406
0.496
0.202
0.298
0.500
0.200
0.400
0.346
0.254
0.400
0.200
0.300
0.400
0.200
0.400
0.398
0.202
0.402
0.198
0.300
0.200
0.300
0.500
0.200
0.400
0.200
0.402
0.296
0.302
0.200
0.198
0.202
0.402
0.198
0.300
0.204
0.296
0.198
0.202
0.202
0.300
0.198
0.300
0.400
0.298
0.308
0.400
0.494
0.202
0.198
0.200
0.400
0.200
0.198
0.202
0.202
0.200
0.198
0.300
0.400
0.200
0.400
0.398
0.200
0.410
0.292
0.200
0.400
0.400
0.200
0.200
0.400
0.300
0.450
0.348
0.202
0.402
0.198
0.452
0.248
0.202
0.198
0.200
0.200
0.204
0.396
0.400
0.298
0.302
0.402
0.198
0.200
0.198
0.304
0.398
0.200
0.302
0.296
0.202
0.298
0.202
0.298
0.204
0.198
0.202
0.396
0.402
0.200
0.300
0.400
0.398
0.202
0.300
0.200
0.200
0.200
0.400
0.300
0.202
0.298
0.298
0.302
0.402
0.296
0.306
0.296
0.298
0.302
0.300
0.202
0.198
0.400
0.200
0.198
0.502
0.300
0.200
0.200
0.200
0.198
0.202
0.300
0.400
0.400
0.200
0.300
0.400
0.200
0.202
0.198
0.200
0.198
0.202
0.200
0.300
0.200
0.300
0.400
0.398
0.200
0.302
0.400
0.400
0.200
0.300
0.398
0.302
0.300
0.402
0.298
0.200
0.300
0.200
0.302
0.198
0.300
0.304
0.498
0.298
0.398
0.202
0.300
0.500
0.298
0.502
0.300
0.200
0.302
0.198
0.200
0.500
0.200
0.198
0.202
0.300
0.400
0.400
0.200
0.200
0.600
0.300
0.200
0.200
0.500
0.200
0.300
0.200
0.300
0.200
0.300
0.200
0.200
0.300
0.200
0.300
0.200
0.200
0.300
0.300
0.500
0.200
0.302
0.198
0.300
0.500
0.200
0.200
0.300
0.200
0.198
0.302
0.300
0.200
0.200
0.398
0.402
0.198
0.302
0.402
0.198
0.300
0.406
0.394
0.200
0.200
0.500
0.404
0.296
0.298
0.302
0.198
0.502
0.450
0.250
0.200
0.306
0.292
0.200
0.304
0.400
0.198
0.200
0.204
0.296
0.198
0.202
0.200
0.300
0.200
0.300
0.198
0.302
0.398
0.202
0.200
0.202
0.298
0.200
0.400
0.398
0.202
0.402
0.198
0.198
0.702
0.400
0.200
0.300
0.498
0.202
0.200
0.200
0.300
0.302
0.298
0.200
0.400
0.396
0.204
0.402
0.198
0.200
0.198
0.200
0.502
0.200
0.298
0.500
0.300
0.302
0.200
0.200
0.400
0.400
0.200
0.200
0.400
0.400
0.498
0.202
0.402
0.498
0.300
0.298
0.198
0.204
0.400
0.198
0.300
0.204
0.296
0.198
0.302
0.202
0.400
0.400
0.300
0.200
0.400
0.398
0.302
0.302
0.198
0.200
0.400
0.300
0.300
0.300
0.300
0.200
0.298
0.202
0.402
0.198
0.300
0.400
0.398
0.200
0.404
0.298
0.200
0.400
0.398
0.202
0.300
0.200
0.200
0.200
0.298
0.302
0.202
0.696
0.202
0.300
0.400
0.200
0.300
0.300
0.198
0.206
0.396
0.200
0.200
0.198
0.200
0.202
0.300
0.400
0.400
0.400
0.198
0.202
0.198
0.300
0.200
0.202
0.300
0.200
0.198
0.302
0.500
0.198
0.302
0.300
0.498
0.200
0.200
0.198
0.204
0.198
0.302
0.200
0.200
0.198
0.302
0.300
0.398
0.398
0.204
0.300
0.200
0.300
0.298
0.200
0.200
0.198
0.304
0.400
0.300
0.298
0.500
0.304
0.202
0.394
0.402
0.500
0.198
0.202
0.400
0.198
0.200
0.502
0.200
0.200
0.198
0.302
0.200
0.300
0.300
0.198
0.302
0.200
0.500
0.298
0.202
0.504
0.296
0.298
0.202
0.502
0.296
0.202
0.300
0.498
0.202
0.300
0.400
0.400
0.200
0.200
0.198
0.302
0.200
0.198
0.400
0.202
0.400
0.400
0.400
0.300
0.200
0.200
0.298
0.202
0.200
0.500
0.400
0.198
0.302
0.300
0.500
0.300
0.200
0.400
0.398
0.200
0.300
0.302
0.198
0.302
0.200
0.198
0.502
0.398
0.202
0.300
0.398
0.200
0.402
0.300
0.500
0.300
0.198
0.302
0.498
0.302
0.300
0.200
0.500
0.298
0.202
0.300
0.400
0.298
0.200
0.402
0.200
0.300
0.198
0.500
0.202
0.198
0.202
0.598
0.302
0.198
0.200
0.502
0.398
0.202
0.200
0.300
0.400
0.300
0.200
0.298
0.202
0.298
0.300
0.202
0.200
0.300
0.200
0.200
0.200
0.298
0.204
0.198
0.200
0.298
0.202
0.598
0.302
0.204
0.446
0.248
0.206
0.198
0.396
0.502
0.198
0.300
0.300
0.302
0.398
0.302
0.302
0.296
0.202
0.202
0.198
0.298
0.200
0.202
0.198
0.302
0.400
0.400
0.500
0.200
0.500
0.198
0.302
0.200
0.300
0.200
0.298
0.202
0.200
0.198
0.200
0.200
0.202
0.400
0.400
0.200
0.302
0.296
0.304
0.198
0.200
0.500
0.398
0.302
0.200
0.500
0.200
0.398
0.202
0.300
0.300
0.298
0.302
0.300
0.200
0.200
0.302
0.396
0.200
0.602
0.198
0.402
0.200
0.198
0.202
0.300
0.400
0.200
0.200
0.400
0.200
0.298
0.202
0.296
0.404
0.200
0.198
0.402
0.298
0.302
0.200
0.402
0.198
0.400
0.200
0.400
0.200
0.200
0.200
0.200
0.398
0.302
0.298
0.202
0.402
0.298
0.198
0.202
0.200
0.200
0.398
0.202
0.300
0.300
0.400
0.200
0.300
0.400
0.300
0.200
0.400
0.200
0.400
0.200
0.300
0.300
0.500
0.400
0.300
0.400
0.198
0.204
0.200
0.198
0.400
0.200
0.300
0.300
0.300
0.300
0.400
0.200
0.400
0.200
0.600
0.200
0.300
0.206
0.596
0.198
0.200
0.202
0.198
0.402
0.396
0.204
0.198
0.300
0.200
0.400
0.200
0.300
0.300
0.200
0.200
0.300
0.300
0.300
0.300
0.400
0.200
0.300
0.200
0.200
0.200
0.498
0.202
0.200
0.200
0.200
0.300
0.300
0.200
0.400
0.200
0.198
0.302
0.198
0.200
0.202
0.300
0.200
0.198
0.202
0.400
0.298
0.202
0.198
0.300
0.202
0.200
0.200
0.300
0.202
0.198
0.200
0.198
0.212
0.388
0.198
0.204
0.400
0.198
0.408
0.596
0.298
0.200
0.200
0.200
0.500
0.402
0.198
0.398
0.302
0.298
0.202
0.200
0.298
0.300
0.202
0.198
0.302
0.198
0.200
0.502
0.202
0.298
0.500
0.200
0.400
0.302
0.198
0.398
0.202
0.200
0.400
0.200
0.200
0.298
0.198
0.202
0.202
0.300
0.402
0.528
0.270
0.200
0.400
0.350
0.348
0.198
0.204
0.198
0.304
0.400
0.298
0.302
0.298
0.298
0.208
0.292
0.302
0.304
0.296
0.400
0.198
0.202
0.300
0.200
0.200
0.400
0.198
0.402
0.200
0.400
0.298
0.202
0.200
0.500
0.200
0.300
0.396
0.304
0.398
0.200
0.202
0.200
0.200
0.200
0.302
0.198
0.202
0.398
0.398
0.302
0.200
0.200
0.200
0.398
0.202
0.300
0.202
0.298
0.296
0.204
0.300
0.500
0.200
0.200
0.200
0.298
0.202
0.202
0.200
0.298
0.352
0.348
0.500
0.400
0.200
0.200
0.298
0.202
0.200
0.298
0.202
0.200
0.352
0.248
0.300
0.500
0.204
0.198
0.198
0.200
0.204
0.396
0.296
0.210
0.294
0.202
0.298
0.500
0.400
0.200
0.200
0.198
0.302
0.300
0.202
0.398
0.500
0.200
0.200
0.200
0.300
0.398
0.200
0.202
0.300
0.200
0.200
0.300
0.200
0.200
0.298
0.202
0.200
0.246
0.254
0.198
0.200
0.302
0.200
0.598
0.202
0.300
0.198
0.202
0.400
0.200
0.500
0.498
0.202
0.200
0.300
0.200
0.300
0.202
0.298
0.300
0.400
0.200
0.198
0.306
0.494
0.202
0.504
0.296
0.200
0.500
0.300
0.198
0.202
0.200
0.200
0.400
0.200
0.200
0.300
0.200
0.302
0.398
0.200
0.400
0.198
0.304
0.298
0.200
0.296
0.204
0.200
0.200
0.400
0.300
0.198
0.202
0.198
0.400
0.202
0.300
0.246
0.254
0.200
0.200
0.400
0.300
0.500
0.200
0.352
0.348
0.402
0.398
0.298
0.302
0.200
0.200
0.400
0.200
0.354
0.246
0.302
0.298
0.200
0.200
0.206
0.394
0.300
0.202
0.298
0.200
0.200
0.500
0.400
0.200
0.198
0.302
0.300
0.504
0.198
0.298
0.498
0.200
0.200
0.400
0.398
0.202
0.300
0.402
0.400
0.198
0.202
0.200
0.200
0.400
0.200
0.302
0.198
0.200
0.200
0.500
0.200
0.304
0.296
0.300
0.296
0.204
0.200
0.300
0.400
0.400
0.400
0.202
0.302
0.296
0.200
0.304
0.294
0.204
0.198
0.300
0.200
0.204
0.496
0.406
0.394
0.300
0.206
0.394
0.200
0.200
0.402
0.498
0.300
0.398
0.202
0.350
0.350
0.200
0.398
0.302
0.600
0.300
0.200
0.500
0.300
0.198
0.204
0.298
0.200
0.402
0.198
0.302
0.296
0.204
0.200
0.296
0.304
0.496
0.202
0.202
0.198
0.398
0.202
0.300
0.600
0.300
0.200
0.300
0.400
0.202
0.398
0.302
0.698
0.202
0.198
0.198
0.402
0.500
0.198
0.202
0.200
0.200
0.200
0.304
0.396
0.400
0.200
0.298
0.200
0.302
0.200
0.200
0.304
0.296
0.200
0.200
0.204
0.296
1.102
0.298
0.302
0.294
0.504
0.198
0.302
0.200
0.200
0.400
0.200
0.200
0.398
0.202
0.298
0.602
0.400
0.200
0.198
0.202
0.300
0.296
0.204
0.200
0.298
0.200
0.400
0.402
0.198
0.202
0.300
0.200
0.400
0.198
0.202
0.298
0.202
0.400
0.300
0.400
0.298
0.200
0.200
0.202
0.398
0.302
0.300
0.200
0.198
0.200
0.204
0.498
0.400
0.304
0.296
0.300
0.400
0.200
0.198
0.206
0.296
0.200
0.200
0.206
0.490
0.204
0.206
0.594
0.200
0.302
0.298
0.200
0.302
0.298
0.200
0.200
0.200
0.200
0.200
0.302
0.498
0.296
0.300
0.504
0.400
0.400
0.300
0.298
0.200
0.200
0.304
0.298
0.300
0.400
0.300
0.200
0.200
0.200
0.200
0.300
0.500
0.300
0.300
0.200
0.300
0.200
0.200
0.302
0.198
0.200
0.300
0.298
0.302
0.202
0.198
0.198
0.200
0.302
0.202
0.396
0.302
0.208
0.292
0.198
0.204
0.398
0.300
0.200
0.400
0.200
0.298
0.202
0.400
0.398
0.200
0.600
0.200
0.402
0.202
0.198
0.300
0.398
0.200
0.202
0.210
0.390
0.200
0.200
0.400
0.200
0.200
0.300
0.300
0.200
0.498
0.202
0.200
0.298
0.300
0.400
0.202
0.400
0.300
0.200
0.400
0.200
0.200
0.300
0.200
0.300
0.200
0.402
0.298
0.302
0.198
0.498
0.202
0.200
0.202
0.398
0.200
0.300
0.600
0.202
0.298
0.200
0.300
0.300
0.298
0.300
0.402
0.200
0.202
0.296
0.204
0.298
0.198
0.202
0.206
0.242
0.352
0.200
0.400
0.300
0.198
0.402
0.500
0.198
0.304
0.200
0.198
0.202
0.198
0.300
0.200
0.298
0.404
0.498
0.400
0.300
0.200
0.300
0.400
0.502
0.300
0.300
0.300
0.198
0.396
0.204
0.200
0.300
0.400
0.200
0.200
0.400
0.302
0.398
0.200
0.454
0.246
0.200
0.302
0.298
0.200
0.298
0.202
0.200
0.352
0.246
0.402
0.300
0.200
0.302
0.600
0.298
0.400
0.200
0.300
0.352
0.350
0.200
0.294
0.504
0.500
0.200
0.298
0.202
0.402
0.398
0.200
0.202
0.400
0.500
0.298
0.300
0.200
0.200
0.400
0.200
0.300
0.298
0.302
0.198
0.302
0.400
0.300
0.298
0.402
0.200
0.198
0.300
0.202
0.200
0.198
0.202
0.300
0.498
0.202
0.200
0.200
0.200
0.198
0.302
0.300
0.398
0.202
0.202
0.502
0.298
0.200
0.596
0.202
0.300
0.400
0.200
0.400
0.400
0.300
0.198
0.202
0.400
0.198
0.200
0.202
0.398
0.302
0.400
0.400
0.402
0.298
0.198
0.202
0.200
0.200
0.200
0.400
0.200
0.200
0.202
0.198
0.200
0.398
0.202
0.402
0.398
0.248
0.252
0.302
0.298
0.300
0.400
0.198
0.400
0.200
0.302
0.296
0.202
0.200
0.202
0.300
0.398
0.198
0.206
0.200
0.500
0.298
0.400
0.450
0.352
0.294
0.404
0.302
0.296
0.302
0.200
0.198
0.200
0.302
0.200
0.302
0.596
0.202
0.300
0.300
0.300
0.302
0.298
0.300
0.500
0.402
0.398
0.202
0.198
0.502
0.398
0.200
0.200
0.502
0.198
0.204
0.296
0.300
0.202
0.300
0.198
0.300
0.200
0.498
0.402
0.202
0.198
0.200
0.200
0.400
0.500
0.400
0.200
0.402
0.198
0.298
0.202
0.200
0.200
0.202
0.198
0.200
0.500
0.200
0.304
0.296
0.398
0.202
0.300
0.300
0.300
0.200
0.198
0.404
0.400
0.398
0.204
0.296
0.300
0.306
0.442
0.752
0.198
0.700
0.254
0.248
0.248
0.352
0.200
0.304
0.298
0.198
0.700
0.400
0.200
0.198
0.302
0.200
0.200
0.300
0.400
0.302
0.198
0.298
0.202
0.400
0.200
0.400
0.302
0.398
0.204
0.294
0.302
0.600
0.200
0.300
0.300
0.200
0.200
0.198
0.202
0.300
0.300
0.202
0.296
0.504
0.398
0.398
0.502
0.402
0.396
0.402
0.202
0.298
0.352
0.256
0.292
0.200
0.300
0.296
0.204
0.300
0.208
0.292
0.200
0.800
0.400
0.296
0.404
0.202
0.200
0.396
0.202
0.200
0.300
0.398
0.202
0.198
0.302
0.304
0.200
0.198
0.202
0.298
0.396
0.302
0.298
0.202
0.302
0.500
0.198
0.198
0.504
0.396
0.400
0.302
0.202
0.298
0.398
0.202
0.200
0.302
0.198
0.200
0.304
0.396
0.400
0.400
0.400
0.502
0.400
0.400
0.248
0.354
0.598
0.298
0.402
0.400
0.202
0.202
0.396
0.198
0.206
0.394
0.202
0.202
0.398
0.298
0.302
0.552
0.398
0.450
0.298
0.402
0.502
0.296
0.500
0.398
0.400
0.304
0.300
0.398
0.202
0.296
0.208
0.396
0.396
0.202
0.404
0.248
0.346
0.206
0.442
0.254
0.200
0.246
0.256
0.198
0.298
0.202
0.502
0.200
0.198
0.304
0.348
0.352
0.496
0.254
0.246
0.400
0.450
0.250
0.304
0.398
0.400
0.202
0.296
0.292
0.584
0.476
0.500
0.350
0.498
0.352
0.248
0.200
0.198
0.198
0.204
0.200
0.300
0.202
0.300
0.296
0.298
0.206
0.398
0.300
0.202
0.298
0.400
0.500
0.300
0.200
0.200
0.302
0.296
0.304
0.298
0.402
0.298
0.396
0.206
0.298
0.500
0.300
0.502
0.198
0.202
0.202
0.198
0.494
0.206
0.198
0.200
0.402
0.700
0.552
0.248
0.498
0.402
0.402
0.498
0.600
0.300
0.300
0.398
0.700
0.200
0.602
0.198
0.202
0.398
0.300
0.204
0.296
0.502
0.398
0.398
0.700
0.604
0.500
0.554
0.446
0.352
0.198
0.248
0.306
0.294
0.202
0.302
0.796
0.398
0.502
0.502
0.398
0.556
0.244
0.202
0.296
0.402
0.396
0.506
0.244
0.460
0.596
0.564
0.738
0.496
0.300
0.602
0.598
0.202
0.800
0.398
0.400
0.202
0.298
0.398
0.302
0.400
0.300
0.200
0.200
0.400
0.200
0.198
0.202
0.200
0.200
0.300
0.300
0.198
0.208
0.294
0.300
0.202
0.398
0.502
0.398
0.502
0.296
0.402
0.402
0.400
0.598
0.454
0.446
0.246
0.656
0.200
0.400
0.298
0.602
0.400
0.500
0.602
0.596
0.302
0.600
0.600
0.294
0.758
0.246
0.200
0.246
0.254
0.402
0.400
0.554
0.446
0.298
0.402
0.198
0.198
0.504
0.302
0.796
0.402
0.398
0.798
0.502
0.502
0.700
0.502
0.498
0.500
0.800
0.554
0.244
0.800
0.802
0.800
0.400
0.698
0.306
0.838
0.758
0.398
1.102
0.294
0.204
0.300
0.248
0.452
0.346
0.456
0.396
0.402
0.402
0.498
0.202
0.202
0.198
0.542
0.456
0.402
0.300
0.400
0.400
0.698
0.700
0.202
0.198
0.402
0.400
0.454
0.244
0.502
0.398
0.350
0.450
0.202
0.402
0.498
0.500
0.296
0.802
0.502
0.600
0.600
0.600
0.252
0.248
0.400
0.398
0.400
0.402
0.506
0.492
0.302
0.498
0.298
0.402
0.200
0.198
0.504
0.296
0.302
0.498
0.502
0.298
0.402
0.398
0.502
0.402
0.298
0.200
0.402
0.198
0.300
0.200
0.202
0.300
0.398
0.302
0.398
0.300
0.396
0.506
0.298
0.804
0.798
0.500
0.300
0.398
0.506
0.494
0.800
0.202
0.200
0.498
0.200
0.202
0.396
0.202
0.300
0.400
0.300
0.602
0.594
0.504
0.600
0.300
0.402
0.298
0.400
0.400
0.702
0.496
0.602
0.354
0.248
0.602
0.296
0.402
0.398
0.602
0.298
0.402
0.598
0.602
0.300
0.298
0.300
0.402
0.400
0.500
0.396
0.604
0.498
0.202
0.498
0.200
0.202
0.500
0.500
0.398
0.200
0.404
0.296
0.502
0.398
0.202
0.500
0.298
0.302
0.498
0.600
0.606
0.294
0.598
0.402
0.454
0.546
0.298
0.402
0.456
0.246
0.596
0.502
0.306
0.294
0.402
0.600
0.396
0.504
0.300
0.498
0.602
0.400
0.598
0.396
0.504
0.300
0.502
0.298
0.300
0.500
0.402
0.396
0.402
0.456
0.446
0.398
0.402
0.398
0.798
0.404
0.498
0.604
0.498
0.400
0.600
0.498
0.296
0.702
0.504
0.598
0.200
0.398
0.402
0.404
0.498
0.500
0.644
0.454
0.404
0.298
0.400
0.400
0.496
0.502
0.402
0.498
0.202
0.400
0.700
0.300
0.200
0.400
0.198
0.202
0.306
0.494
0.404
0.694
0.302
0.344
0.454
0.396
0.404
0.400
0.402
0.404
0.296
0.800
0.594
0.406
0.404
0.294
0.402
0.400
0.198
0.602
0.554
0.246
0.400
0.398
0.402
0.400
0.596
0.402
0.400
0.602
0.500
0.500
0.402
0.652
0.246
0.298
0.502
0.200
0.346
0.454
0.400
0.400
0.454
0.246
0.300
0.302
0.298
0.596
0.402
0.446
0.454
0.602
0.600
0.400
0.596
0.604
0.698
0.702
0.602
0.896
0.500
0.602
0.900
0.654
0.246
0.602
0.296
0.606
0.296
0.600
0.298
0.604
0.298
0.604
0.496
0.344
0.554
0.304
0.598
0.244
0.454
0.402
0.498
0.602
0.542
0.458
0.396
0.404
0.300
0.400
0.698
0.402
0.498
0.300
0.304
0.298
0.554
0.246
0.398
0.402
0.542
0.456
0.348
0.452
0.456
0.246
0.498
0.500
0.398
0.502
0.306
0.294
0.402
0.400
0.598
0.502
0.600
0.498
0.504
0.342
0.454
0.398
0.608
0.250
0.246
0.406
0.392
0.702
0.198
0.502
0.300
0.400
0.402
0.798
0.542
0.556
0.500
0.402
0.600
0.354
0.246
0.198
0.300
0.300
0.700
0.200
0.202
0.598
0.202
0.300
0.400
0.398
0.502
0.600
0.498
0.400
0.500
0.600
0.400
0.406
0.494
0.312
0.290
0.400
0.402
0.540
0.556
0.296
0.506
0.302
0.298
0.502
0.296
0.502
0.298
0.444
0.456
0.404
0.496
0.456
0.444
0.602
0.596
0.404
0.370
0.328
0.504
0.496
0.274
0.426
0.500
0.656
0.446
0.300
0.500
0.298
0.400
0.398
0.502
0.306
0.494
0.506
0.496
0.698
0.272
0.530
0.272
0.432
0.394
0.800
0.502
0.304
0.496
0.354
0.446
0.600
0.800
0.540
0.458
0.400
0.500
0.302
0.500
0.304
0.294
0.500
0.300
0.444
0.560
0.598
0.700
0.700
1.098
0.596
0.862
1.044
0.998
0.404
1.098
0.542
0.860
1.098
0.598
0.502
0.306
0.292
0.302
0.398
0.502
0.498
0.200
0.400
0.502
0.356
0.542
0.402
0.500
0.400
0.200
0.602
0.538
0.458
0.702
0.568
0.432
0.700
0.606
0.294
0.566
0.734
0.400
0.540
0.458
0.376
0.888
0.638
0.700
0.398
0.670
0.430
0.702
0.602
0.880
0.822
0.868
0.868
0.826
0.842
0.768
0.826
1.098
0.800
0.800
1.182
1.218
0.508
0.734
0.456
1.004
0.404
0.994
0.406
0.292
0.402
0.598
0.378
0.524
0.600
0.568
0.632
0.500
0.198
0.202
0.398
0.200
0.394
0.206
0.200
0.402
0.298
0.558
0.244
0.300
0.498
0.300
0.294
0.206
0.200
0.404
0.296
0.702
0.298
0.394
0.406
0.370
0.430
0.600
0.402
0.600
0.342
0.558
0.404
0.602
0.492
0.392
0.408
0.326
0.480
0.336
0.460
0.390
0.408
0.390
0.410
0.370
0.530
0.268
0.434
0.458
0.242
0.800
0.564
0.434
0.370
0.430
0.200
0.204
0.496
0.366
0.434
0.602
0.540
0.458
0.366
0.434
0.460
0.242
0.400
0.400
0.584
0.216
0.580
0.220
0.502
0.498
0.360
0.444
0.596
0.698
0.686
0.216
0.300
0.214
0.286
0.470
0.528
0.270
0.430
0.602
0.558
0.242
0.378
0.202
0.220
0.572
0.228
0.402
0.696
0.208
0.492
0.362
0.438
0.460
0.244
0.296
0.450
0.580
0.270
0.564
0.436
0.410
0.292
0.462
0.436
0.350
0.550
0.312
0.488
0.374
0.526
0.382
0.418
0.340
0.460
0.364
0.908
0.428
0.370
0.432
0.406
0.594
0.262
0.436
0.488
0.414
0.368
0.530
0.604
0.510
0.486
0.358
0.442
0.360
0.440
0.366
0.434
0.370
0.530
0.310
0.802
0.490
0.304
0.498
0.254
0.442
0.602
0.382
0.418
0.558
0.440
0.366
0.790
0.624
0.206
0.222
0.572
0.222
0.506
0.292
0.508
0.492
0.312
0.290
0.472
0.840
0.288
0.586
0.770
0.246
0.584
0.614
0.402
0.526
0.726
0.646
0.400
0.464
0.774
0.664
0.400
0.552
0.246
0.510
0.490
0.450
0.250
0.570
0.528
0.602
0.400
0.400
0.800
0.508
0.850
0.798
0.250
0.796
0.556
0.854
0.286
0.516
0.852
0.870
0.836
0.854
0.834
0.764
0.842
0.842
0.804
0.804
0.790
0.850
0.816
0.840
0.804
0.816
0.794
0.778
0.856
0.784
0.814
0.802
0.804
0.744
0.704
0.754
1.036
0.462
0.436
0.202
0.400
0.466
0.742
0.842
0.760
0.486
0.350
0.448
0.416
0.288
0.508
0.774
0.786
0.430
0.352
0.548
0.236
0.778
0.800
0.802
0.796
0.792
0.828
0.828
0.858
0.796
0.806
0.768
0.762
0.784
0.774
0.794
0.840
0.822
0.850
0.852
0.842
0.842
0.830
0.834
0.792
0.836
0.816
0.806
0.760
0.810
0.818
0.836
0.806
0.782
0.822
0.784
0.820
0.798
0.810
0.846
0.810
0.840
0.804
0.824
0.808
0.772
0.790
0.798
0.806
0.850
0.822
0.812
0.814
0.804
0.822
0.818
0.760
0.786
0.764
0.782
0.804
0.768
0.828
0.790
0.818
0.810
0.828
0.838
0.796
0.834
0.808
0.798
0.822
0.856
0.812
0.840
0.816
0.800
0.834
0.782
0.822
0.796
0.812
0.810
0.798
0.820
0.808
0.780
0.794
0.752
0.764
0.800
0.792
0.804
0.798
0.794
0.820
0.818
0.822
0.834
0.816
0.806
0.804
0.800
0.814
0.800
0.820
0.830
0.838
0.808
0.814
0.836
0.808
0.816
0.800
0.798
0.800
0.794
0.784
0.800
0.830
0.802
0.822
0.802
0.792
0.798
0.804
0.788
0.810
0.810
0.800
0.820
0.808
0.812
0.808
0.778
0.788
0.786
0.784
0.796
0.810
0.806
0.822
0.820
0.796
0.802
0.776
0.786
0.790
0.788
0.806
0.802
0.772
0.786
0.768
0.776
0.776
0.788
0.768
0.794
0.826
0.806
0.788
0.770
0.776
0.786
0.756
0.788
0.796
0.780
0.798
0.782
0.780
0.790
0.770
0.780
0.764
0.752
0.746
0.746
0.774
0.750
0.766
0.766
0.742
0.768
0.748
0.746
0.760
0.756
0.744
0.762
0.766
0.758
0.760
0.762
0.756
0.766
0.754
0.750
0.744
0.746
0.722
0.738
0.752
0.754
0.752
0.768
0.770
0.772
0.772
0.802
0.780
0.780
0.770
0.776
0.774
0.754
0.762
0.764
0.768
0.764
0.746
0.740
0.740
0.724
0.738
0.738
0.740
0.752
0.746
0.760
0.782
0.780
0.764
0.790
0.766
0.786
0.768
0.762
0.774
0.774
0.744
0.774
0.764
0.756
0.744
0.732
0.720
0.730
0.744
0.772
0.784
0.810
0.828
0.836
0.822
0.850
0.848
0.842
0.842
0.830
0.816
0.810
0.832
0.806
0.796
0.792
0.780
0.784
0.778
0.784
0.772
0.774
0.764
0.742
0.732
0.730
0.738
0.736
0.740
0.750
0.754
0.768
0.748
0.790
0.800
0.772
0.800
0.806
0.802
0.804
0.820
0.808
0.828
0.818
0.782
0.788
0.782
0.768
0.786
0.748
0.830
0.824
0.792
0.774
0.780
0.772
0.758
0.776
0.816
0.832
0.816
0.802
0.818
0.836
0.862
0.876
0.862
0.820
0.806
0.786
0.768
0.766
0.768
0.762
0.770
0.786
0.764
0.758
0.792
0.754
0.730
0.716
0.702
0.694
0.718
0.796
0.812
0.780
0.832
0.854
0.864
0.830
0.852
0.842
0.838
0.862
0.834
0.834
0.824
0.814
0.822
0.774
0.758
0.840
0.774
0.758
0.734
0.720
0.718
0.740
0.746
0.746
0.748
0.752
0.766
0.736
0.740
0.748
0.736
0.730
0.730
0.742
0.752
0.730
0.750
0.748
0.756
0.736
0.752
0.752
0.732
0.776
0.794
0.766
0.746
0.758
0.748
0.762
0.774
0.744
0.754
0.746
0.744
0.738
0.742
0.732
0.722
0.744
0.738
0.758
0.762
0.746
0.768
0.760
0.742
0.754
0.754
0.766
0.770
0.786
0.800
0.776
0.776
0.766
0.748
0.740
0.730
0.726
0.734
0.716
0.764
0.752
0.740
0.724
0.730
0.728
0.736
0.720
0.732
0.724
0.716
0.706
0.704
0.724
0.726
0.726
0.726
0.744
0.760
0.742
0.752
0.752
0.760
0.750
0.762
0.756
0.762
0.768
0.768
0.746
0.764
0.762
0.738
0.746
0.742
0.732
0.756
0.764
0.758
0.794
0.804
0.800
0.810
0.800
0.764
0.770
0.756
0.742
0.730
0.726
0.714
0.714
0.710
0.742
0.726
0.742
0.752
0.748
0.752
0.748
0.738
0.742
0.744
0.732
0.754
0.754
0.748
0.772
0.760
0.772
0.768
0.762
0.762
0.754
0.738
0.744
0.742
0.742
0.760
0.756
0.756
0.786
0.780
0.768
0.768
0.746
0.730
0.730
0.722
0.718
0.744
0.738
0.760
0.768
0.768
0.778
0.782
0.748
0.762
0.772
0.750
0.770
0.786
0.772
0.792
0.788
0.774
0.768
0.780
0.756
0.778
0.782
0.770
0.776
0.768
0.764
0.752
0.738
0.770
0.728
0.714
0.700
0.690
0.684
0.710
0.742
0.778
0.780
0.780
0.776
0.760
0.752
0.788
0.790
0.810
0.812
0.800
0.812
0.804
0.788
0.806
0.824
0.822
0.836
0.820
0.822
0.814
0.816
0.806
0.784
0.796
0.772
0.776
0.762
0.766
0.746
0.756
0.750
0.742
0.750
0.774
0.748
0.762
0.762
0.754
0.750
0.760
0.768
0.786
0.800
0.790
0.806
0.818
0.804
0.800
0.772
0.756
0.748
0.742
0.744
0.762
0.766
0.764
0.762
0.768
0.762
0.780
0.768
0.764
0.760
0.762
0.740
0.756
0.744
0.748
0.768
0.754
0.766
0.780
0.768
0.760
0.742
0.744
0.740
0.730
0.714
0.728
0.738
0.736
0.756
0.766
0.750
0.768
0.776
0.766
0.804
0.814
0.798
0.808
0.802
0.786
0.810
0.794
0.802
0.780
0.788
0.780
0.776
0.792
0.782
0.792
0.792
0.804
0.820
0.800
0.766
0.780
0.772
0.758
0.774
0.786
0.790
0.814
0.808
0.802
0.810
0.800
0.780
0.780
0.754
0.762
0.756
0.750
0.778
0.780
0.772
0.778
0.766
0.780
0.790
0.788
0.796
0.794
0.768
0.776
0.746
0.738
0.740
0.734
0.738
0.730
0.722
0.722
0.722
0.720
0.736
0.740
0.738
0.728
0.752
0.740
0.736
0.752
0.746
0.770
0.760
0.778
0.788
0.768
0.786
0.760
0.760
0.740
0.752
0.772
0.766
0.768
0.752
0.778
0.768
0.784
0.768
0.776
0.776
0.788
0.786
0.772
0.742
0.740
0.752
0.730
0.710
0.700
0.690
0.698
0.754
0.792
0.774
0.782
0.808
0.848
0.844
0.820
0.868
0.884
0.854
0.878
0.834
0.826
0.790
0.772
0.766
0.754
0.744
0.764
0.770
0.774
0.776
0.772
0.792
0.780
0.768
0.762
0.756
0.738
0.724
0.704
0.702
0.686
0.680
0.682
0.686
0.698
0.708
0.708
0.700
0.702
0.688
0.698
0.692
0.688
0.682
0.698
0.700
0.706
0.734
0.758
0.772
0.784
0.776
0.792
0.788
0.774
0.764
0.760
0.756
0.750
0.762
0.768
0.774
0.776
0.764
0.766
0.772
0.746
0.748
0.762
0.740
0.740
0.730
0.730
0.728
0.734
0.736
0.734
0.734
0.738
0.756
0.766
0.774
0.762
0.744
0.726
0.720
0.712
0.706
0.698
0.680
0.682
0.670
0.670
0.652
0.668
0.632
0.654
0.644
0.636
0.636
0.628
0.626
0.614
0.608
0.602
0.600
0.602
0.596
0.590
0.576
0.594
0.566
0.566
0.576
0.582
0.580
0.578
0.596
0.626
0.638
0.622
0.624
0.632
0.640
0.636
0.630
0.628
0.642
0.640
0.624
0.622
0.622
0.620
0.604
0.602
0.602
0.590
0.598
0.600
0.602
0.608
0.608
0.614
0.612
0.618
0.620
0.630
0.624
0.624
0.626
0.620
0.614
0.604
0.606
0.602
0.594
0.602
0.606
0.610
0.638
0.650
0.652
0.648
0.646
0.650
0.646
0.634
0.640
0.632
0.624
0.624
0.622
0.620
0.614
0.614
0.618
0.616
0.616
0.622
0.622
0.626
0.622
0.636
0.640
0.646
0.652
0.664
0.660
0.656
0.664
0.652
0.650
0.650
0.644
0.650
0.672
0.682
0.688
0.678
0.664
0.660
0.662
0.660
0.676
0.684
0.706
0.732
0.742
0.714
0.724
0.710
0.696
0.686
0.678
0.678
0.686
0.722
0.752
0.732
0.726
0.736
0.736
0.744
0.742
0.720
0.712
0.712
0.708
0.698
0.704
0.720
0.724
0.740
0.754
0.756
0.784
0.772
0.744
0.742
0.748
0.756
0.766
0.750
0.760
0.786
0.776
0.782
0.760
0.742
0.748
0.744
0.744
0.736
0.774
0.798
0.790
0.832
0.818
0.792
0.816
0.800
0.776
0.782
0.772
0.758
0.742
0.734
0.718
0.728
0.738
0.710
0.706
0.684
0.682
0.676
0.670
0.680
0.684
0.694
0.698
0.702
0.710
0.708
0.720
0.706
0.696
0.694
0.700
0.686
0.686
0.706
0.700
0.686
0.684
0.676
0.666
0.676
0.676
0.678
0.674
0.686
0.704
0.758
0.766
0.822
0.818
0.808
0.806
0.792
0.758
0.784
0.772
0.774
0.748
0.732
0.718
0.738
0.728
0.760
0.798
0.816
0.842
0.844
0.826
0.774
0.758
0.734
0.712
0.702
0.698
0.698
0.714
0.714
0.760
0.766
0.736
0.730
0.722
0.700
0.692
0.686
0.680
0.680
0.682
0.684
0.684
0.690
0.686
0.694
0.708
0.718
0.706
0.712
0.684
0.682
0.672
0.672
0.678
0.684
0.714
0.762
0.784
0.758
0.768
0.752
0.732
0.730
0.728
0.712
0.708
0.718
0.702
0.688
0.680
0.672
0.668
0.664
0.668
0.680
0.688
0.706
0.722
0.732
0.756
0.740
0.734
0.730
0.718
0.708
0.714
0.718
0.706
0.734
0.750
0.750
0.764
0.780
0.768
0.750
0.760
0.754
0.732
0.748
0.736
0.744
0.724
0.722
0.700
0.708
0.698
0.706
0.720
0.716
0.732
0.722
0.720
0.718
0.700
0.700
0.696
0.702
0.708
0.696
0.712
0.712
0.720
0.712
0.710
0.738
0.756
0.748
0.722
0.716
0.704
0.708
0.710
0.708
0.718
0.724
0.724
0.720
0.736
0.740
0.738
0.740
0.730
0.736
0.736
0.720
0.724
0.724
0.712
0.728
0.724
0.714
0.718
0.712
0.726
0.724
0.742
0.734
0.718
0.720
0.704
0.696
0.704
0.704
0.696
0.710
0.724
0.728
0.736
0.736
0.732
0.724
0.720
0.722
0.710
0.706
0.706
0.710
0.702
0.712
0.722
0.728
0.736
0.726
0.702
0.706
0.712
0.716
0.734
0.726
0.716
0.734
0.756
0.750
0.738
0.762
0.744
0.724
0.722
0.710
0.696
0.690
0.694
0.696
0.726
0.730
0.756
0.754
0.728
0.752
0.752
0.750
0.750
0.744
0.740
0.742
0.740
0.728
0.732
0.736
0.738
0.756
0.748
0.756
0.756
0.786
0.788
0.762
0.780
0.770
0.768
0.758
0.782
0.792
0.774
0.754
0.728
0.724
0.726
0.732
0.736
0.718
0.716
0.716
0.708
0.714
0.704
0.706
0.708
0.708
0.702
0.700
0.710
0.694
0.700
0.702
0.698
0.714
0.692
0.708
0.698
0.682
0.696
0.702
0.732
0.754
0.750
0.780
0.762
0.754
0.732
0.728
0.714
0.728
0.732
0.730
0.748
0.762
0.770
0.744
0.744
0.740
0.726
0.718
0.748
0.740
0.758
0.752
0.764
0.754
0.744
0.730
0.710
0.716
0.710
0.702
0.726
0.746
0.786
0.766
0.748
0.810
0.776
0.778
0.772
0.772
0.762
0.766
0.774
0.782
0.768
0.774
0.768
0.766
0.758
0.744
0.736
0.744
0.746
0.732
0.754
0.822
0.800
0.830
0.812
0.790
0.768
0.742
0.726
0.712
0.708
0.704
0.714
0.726
0.714
0.712
0.714
0.706
0.706
0.722
0.726
0.726
0.734
0.736
0.726
0.720
0.728
0.732
0.726
0.722
0.756
0.754
0.746
0.744
0.742
0.742
0.732
0.738
0.724
0.700
0.706
0.708
0.718
0.712
0.722
0.720
0.716
0.708
0.694
0.726
0.738
0.686
0.698
0.682
0.678
0.668
0.666
0.664
0.660
0.666
0.674
0.676
0.692
0.688
0.686
0.682
0.670
0.664
0.668
0.678
0.682
0.680
0.680
0.696
0.706
0.704
0.722
0.752
0.750
0.736
0.768
0.758
0.730
0.744
0.742
0.732
0.720
0.736
0.710
0.706
0.700
0.704
0.700
0.718
0.774
0.710
0.804
0.808
0.830
0.834
0.830
0.814
0.798
0.780
0.790
0.790
0.774
0.790
0.790
0.768
0.772
0.776
0.762
0.776
0.784
0.770
0.748
0.754
0.754
0.748
0.762
0.776
0.782
0.758
0.772
0.766
0.762
0.746
0.766
0.756
0.752
0.730
0.734
0.730
0.730
0.712
0.724
0.726
0.730
0.730
0.730
0.730
0.728
0.728
0.726
0.718
0.728
0.728
0.728
0.726
0.742
0.742
0.736
0.744
0.738
0.736
0.734
0.728
0.734
0.730
0.746
0.738
0.742
0.746
0.732
0.728
0.716
0.702
0.704
0.718
0.712
0.738
0.756
0.734
0.748
0.734
0.720
0.736
0.738
0.742
0.746
0.734
0.714
0.690
0.694
0.674
0.672
0.674
0.704
0.694
0.734
0.722
0.732
0.708
0.724
0.682
0.244
0.408
0.408
0.778
0.776
0.766
0.750
0.736
0.734
0.724
0.710
0.706
0.706
0.696
0.738
0.772
0.820
0.308
0.462
0.762
0.768
0.574
0.912
0.736
0.728
0.720
0.732
0.726
0.706
0.344
0.396
0.714
0.736
0.708
0.550
0.884
0.736
0.756
0.752
0.774
0.774
0.756
0.744
0.720
0.708
0.706
0.720
0.728
0.736
0.720
0.762
0.768
0.774
0.256
0.512
0.300
0.648
0.590
0.296
0.448
0.756
0.736
0.728
0.730
0.738
0.754
0.748
0.262
0.480
0.742
0.730
0.710
0.700
0.278
0.414
0.704
0.724
0.740
0.260
0.470
0.728
0.738
0.710
0.736
0.736
0.744
0.282
0.458
0.538
0.210
0.766
0.762
0.752
0.760
0.752
0.734
0.728
0.724
0.754
0.706
0.438
0.260
0.696
0.714
0.730
0.746
0.740
0.750
0.742
0.726
0.730
0.720
0.488
0.224
0.710
0.714
0.730
0.696
0.716
0.726
0.250
0.462
0.726
0.736
0.310
0.402
0.410
0.296
0.698
0.694
0.702
0.502
0.208
0.702
0.774
0.650
0.736
0.726
0.450
0.288
0.714
0.466
0.220
0.704
0.702
0.708
0.684
0.704
0.710
0.728
0.716
0.198
0.528
0.474
0.272
0.674
0.688
0.672
0.666
0.652
0.654
0.680
0.670
0.670
0.660
0.662
0.670
0.676
0.672
0.686
0.696
0.692
0.710
0.700
0.690
0.678
0.684
0.674
0.690
0.722
0.720
0.782
0.794
0.774
0.772
0.754
0.758
0.764
0.750
0.756
0.762
0.770
0.772
0.754
0.742
0.722
0.728
0.716
0.688
0.684
0.678
0.664
0.670
0.688
0.722
0.780
0.742
0.728
0.720
0.738
0.752
0.758
0.762
0.776
0.788
0.766
0.756
0.746
0.742
0.718
0.728
0.756
0.772
0.780
0.790
0.780
0.752
0.768
0.768
0.740
0.710
0.706
0.716
0.746
0.724
0.726
0.744
0.784
0.770
0.740
0.740
0.732
0.732
0.734
0.760
0.760
0.738
0.752
0.732
0.714
0.704
0.696
0.696
0.688
0.700
0.724
0.764
0.778
0.750
0.758
0.730
0.752
0.742
0.752
0.716
0.748
0.784
0.800
0.798
0.778
0.788
0.804
0.798
0.784
0.766
0.748
0.768
0.802
0.832
0.808
0.798
0.842
0.846
0.862
0.808
0.822
0.802
0.798
0.768
0.738
0.716
0.718
0.728
0.756
0.750
0.748
0.732
0.728
0.714
0.724
0.748
0.730
0.706
0.694
0.676
0.664
0.648
0.636
0.630
0.622
0.622
0.630
0.640
0.780
1.080
0.932
0.902
0.866
0.774
0.738
0.764
0.732
0.740
0.766
0.764
0.746
0.742
0.730
0.756
0.754
0.774
0.784
0.764
0.762
0.762
0.742
0.760
0.772
0.744
0.756
0.770
0.756
0.752
0.744
0.740
0.744
0.724
0.702
0.708
0.716
0.726
0.706
0.720
0.724
0.746
0.760
0.776
0.762
0.734
0.712
0.698
0.692
0.706
0.736
0.728
0.750
0.778
0.784
0.802
0.798
0.794
0.774
0.756
0.758
0.732
0.740
0.742
0.742
0.850
0.870
0.796
0.824
0.788
0.790
0.762
0.758
0.744
0.754
0.758
0.764
0.760
0.726
0.714
0.712
0.728
0.736
0.732
0.720
0.714
0.732
0.752
0.728
0.720
0.714
0.720
0.718
0.722
0.724
0.720
0.740
0.740
0.754
0.746
0.738
0.756
0.742
0.752
0.738
0.728
0.712
0.704
0.702
0.726
0.722
0.692
0.690
0.680
0.692
0.700
0.714
0.718
0.692
0.692
0.682
0.694
0.694
0.686
0.684
0.684
0.672
0.662
0.648
0.648
0.644
0.656
0.662
0.668
0.672
0.692
0.686
0.674
0.678
0.676
0.666
0.664
0.650
0.658
0.662
0.676
0.702
0.710
0.684
0.682
0.700
0.712
0.740
0.744
0.728
0.720
0.712
0.674
0.674
0.656
0.668
0.690
0.772
0.802
0.754
0.780
0.770
0.746
0.752
0.752
0.744
0.770
0.758
0.748
0.738
0.724
0.718
0.718
0.722
0.726
0.736
0.732
0.758
0.730
0.712
0.690
0.674
0.676
0.658
0.648
0.658
0.660
0.686
0.734
0.778
0.874
0.792
0.792
0.782
0.762
0.772
0.762
0.740
0.736
0.728
0.720
0.704
0.700
0.742
0.712
0.728
0.702
0.690
0.676
0.660
0.650
0.664
0.690
0.684
0.710
0.746
0.744
0.724
0.704
0.730
0.726
0.710
0.752
0.800
0.774
0.752
0.752
0.754
0.730
0.708
0.714
0.712
0.688
0.686
0.676
0.686
0.712
0.722
0.738
0.808
0.812
0.790
0.808
0.758
0.756
0.718
0.842
0.760
0.714
0.702
0.696
0.706
0.704
0.750
0.786
0.780
0.836
0.810
0.840
0.806
0.766
0.768
0.746
0.724
0.708
0.724
0.724
0.708
0.700
0.700
0.698
0.684
0.686
0.684
0.682
0.678
0.678
0.676
0.682
0.682
0.678
0.678
0.686
0.692
0.694
0.704
0.716
0.734
0.724
0.738
0.716
0.732
0.746
0.732
0.700
0.692
0.686
0.674
0.690
0.686
0.698
0.726
0.712
0.700
0.680
0.704
0.736
0.728
0.742
0.742
0.728
0.738
0.742
0.758
0.750
0.754
0.752
0.754
0.750
0.736
0.760
0.768
0.750
0.734
0.718
0.704
0.698
0.704
0.720
0.716
0.722
0.744
0.774
0.762
0.766
0.738
0.728
0.722
0.706
0.712
0.724
0.728
0.722
0.718
0.756
0.762
0.780
0.772
0.770
0.778
0.746
0.758
0.756
0.756
0.734
0.728
0.738
0.752
0.744
0.736
0.754
0.752
0.730
0.746
0.750
0.760
0.746
0.756
0.742
0.722
0.738
0.730
0.716
0.700
0.712
0.716
0.732
0.746
0.732
0.740
0.750
0.716
0.718
0.712
0.710
0.718
0.754
0.762
0.734
0.716
0.696
0.706
0.702
0.714
0.730
0.748
0.748
0.754
0.766
0.728
0.700
0.686
0.664
0.648
0.640
0.630
0.642
0.654
0.664
0.690
0.708
0.712
0.704
0.696
0.692
0.688
0.796
0.782
0.738
0.728
0.708
0.692
0.684
0.664
0.672
0.682
0.692
0.686
0.680
0.680
0.692
0.714
0.712
0.714
0.714
0.716
0.708
0.690
0.686
0.684
0.690
0.712
0.722
0.714
0.712
0.726
0.736
0.712
0.730
0.764
0.756
0.730
0.714
0.712
0.710
0.710
0.730
0.738
0.746
0.784
0.778
0.780
0.772
0.746
0.760
0.732
0.712
0.694
0.682
0.664
0.650
0.676
0.664
0.654
0.672
0.688
0.708
0.742
0.750
0.744
0.724
0.714
0.700
0.710
0.720
0.714
0.716
0.720
0.742
0.732
0.756
0.730
0.750
0.746
0.754
0.744
0.752
0.746
0.740
0.728
0.724
0.722
0.722
0.722
0.728
0.718
0.726
0.720
0.714
0.736
0.744
0.724
0.700
0.704
0.702
0.694
0.692
0.670
0.666
0.680
0.680
0.756
0.736
0.728
0.796
0.778
0.810
0.756
0.788
0.746
0.740
0.718
0.716
0.708
0.716
0.692
0.710
0.706
0.716
0.714
0.706
0.708
0.722
0.726
0.742
0.718
0.712
0.710
0.698
0.712
0.706
0.710
0.694
0.690
0.678
0.660
0.660
0.666
0.668
0.698
0.714
0.766
0.734
0.730
0.794
0.842
0.814
0.742
0.744
0.718
0.710
0.682
0.686
0.676
0.680
0.680
0.680
0.678
0.684
0.672
0.674
0.666
0.660
0.664
0.668
0.658
0.670
0.662
0.666
0.666
0.674
0.668
0.654
0.660
0.650
0.654
0.646
0.642
0.640
0.634
0.628
0.636
0.652
0.658
0.638
0.662
0.662
0.656
0.648
0.638
0.622
0.616
0.600
0.604
0.598
0.596
0.590
0.470
0.732
0.598
0.598
0.598
0.614
0.630
0.618
0.614
0.610
0.604
0.598
0.600
0.598
0.594
0.606
0.612
0.656
0.686
0.692
0.660
0.664
0.678
0.680
0.682
0.660
0.646
0.640
0.628
0.630
0.660
0.682
0.756
0.762
0.754
0.742
0.732
0.720
0.700
0.690
0.670
0.668
0.672
0.690
0.716
0.718
0.684
0.710
0.688
0.670
0.648
0.652
0.652
0.684
1.128
1.040
0.954
0.874
0.906
0.818
0.826
0.774
0.746
0.764
0.792
0.772
0.812
0.838
0.780
0.836
0.824
0.818
0.778
0.728
0.740
0.754
0.778
0.850
0.830
0.838
0.816
0.800
0.828
0.800
0.790
0.798
0.774
0.776
0.770
0.774
0.794
0.774
0.810
0.808
0.798
0.828
0.828
0.790
0.786
0.772
0.764
0.806
0.786
0.878
0.828
0.806
0.810
0.816
0.790
0.812
0.884
0.866
0.858
0.882
0.858
0.892
0.860
0.886
0.844
0.824
0.916
0.914
0.870
0.806
0.810
0.828
0.834
0.828
0.810
0.828
0.830
0.766
0.812
0.816
0.816
0.812
0.820
0.806
0.776
0.784
0.768
0.736
0.746
0.750
0.744
0.742
0.722
0.716
0.716
0.696
0.696
0.696
0.674
0.662
0.662
0.646
0.648
0.640
0.650
0.628
0.642
0.632
0.638
0.628
0.628
0.626
0.614
0.616
0.610
0.606
0.608
0.606
0.596
0.606
0.614
0.626
0.652
0.648
0.664
0.650
0.666
0.660
0.652
0.650
0.648
0.636
0.632
0.626
0.622
0.630
0.634
0.628
0.640
0.618
0.626
0.616
0.608
0.622
0.600
0.608
0.604
0.602
0.594
0.598
0.584
0.590
0.598
0.606
0.612
0.622
0.616
0.606
0.600
0.602
0.596
0.598
0.584
0.582
0.584
0.576
0.578
0.568
0.578
0.570
0.572
0.582
0.570
0.578
0.568
0.568
0.564
0.564
0.556
0.560
0.556
0.556
0.552
0.558
0.554
0.548
0.556
0.550
0.546
0.552
0.566
0.582
0.572
0.570
0.568
0.568
0.572
0.568
0.572
0.566
0.564
0.568
0.562
0.570
0.580
0.568
0.576
0.576
0.582
0.580
0.578
0.566
0.576
0.564
0.572
0.582
0.586
0.588
0.588
0.588
0.600
0.608
0.586
0.596
0.588
0.590
0.578
0.590
0.590
0.606
0.632
0.702
0.684
0.660
0.642
0.648
0.638
0.632
0.622
0.620
0.608
0.608
0.610
0.626
0.636
0.624
0.640
0.624
0.636
0.630
0.626
0.644
0.668
0.680
0.688
0.678
0.674
0.650
0.650
0.628
0.640
0.644
0.650
0.656
0.702
0.720
0.720
0.724
0.734
0.734
0.746
0.694
0.694
0.676
0.658
0.674
0.660
0.748
0.782
0.712
0.736
0.694
0.714
0.736
0.708
0.730
0.728
0.710
0.716
0.686
0.708
0.688
0.696
0.692
0.710
0.722
0.758
0.762
0.716
0.716
0.720
0.726
0.700
0.704
0.690
0.708
0.750
0.744
0.704
0.786
0.756
0.766
0.738
0.750
0.732
0.734
0.750
0.762
0.746
0.734
0.738
0.718
0.718
0.716
0.702
0.704
0.684
0.688
0.678
0.676
0.666
0.650
0.656
0.646
0.638
0.650
0.668
0.654
0.702
0.722
0.724
0.720
0.710
0.686
0.684
0.682
0.686
0.668
0.688
0.692
0.680
0.672
0.658
0.654
0.646
0.638
0.632
0.646
0.646
0.648
0.666
0.686
0.668
0.680
0.674
0.674
0.666
0.660
0.682
0.696
0.718
0.692
0.684
0.668
0.662
0.664
0.660
0.662
0.676
0.682
0.670
0.694
0.700
0.694
0.708
0.704
0.704
0.720
0.698
0.684
0.688
0.692
0.688
0.734
0.752
0.714
0.754
0.754
0.734
0.722
0.692
0.690
0.700
0.700
0.708
0.714
0.772
0.764
0.762
0.748
0.742
0.720
0.724
0.720
0.718
0.742
0.724
0.700
0.702
0.694
0.680
0.684
0.686
0.704
0.710
0.696
0.698
0.692
0.684
0.682
0.786
0.718
0.708
0.698
0.696
0.710
0.698
0.690
0.676
0.670
0.670
0.676
0.684
0.688
0.674
0.670
0.664
0.662
0.656
0.642
0.650
0.658
0.646
0.646
0.644
0.636
0.648
0.642
0.642
0.650
0.656
0.680
0.684
0.688
0.704
0.708
0.716
0.686
0.702
0.706
0.718
0.700
0.688
0.684
0.678
0.670
0.674
0.684
0.682
0.678
0.702
0.736
0.730
0.734
0.702
0.686
0.694
0.690
0.690
0.694
0.692
0.714
0.756
0.706
0.718
0.706
0.686
0.684
0.676
0.680
0.686
0.772
0.746
0.780
0.840
0.782
0.784
0.770
0.748
0.730
0.694
0.692
0.682
0.664
0.680
0.670
0.676
0.716
0.730
0.720
0.710
0.692
0.666
0.666
0.660
0.666
0.682
0.686
0.690
0.714
0.712
0.696
0.678
0.688
0.674
0.682
0.686
0.674
0.664
0.676
0.684
0.718
0.712
0.710
0.708
0.696
0.698
0.696
0.714
0.716
0.710
0.730
0.730
0.714
0.700
0.690
0.680
0.684
0.700
0.708
0.762
0.758
0.744
0.722
0.696
0.680
0.662
0.658
0.636
0.634
0.648
0.662
0.670
0.696
0.732
0.738
0.728
0.712
0.692
0.684
0.678
0.654
0.648
0.656
0.660
0.648
0.672
0.662
0.658
0.682
0.684
0.672
0.688
0.676
0.678
0.674
0.662
0.650
0.656
0.658
0.670
0.662
0.658
0.676
0.680
0.660
0.672
0.688
0.674
0.678
0.670
0.660
0.644
0.660
0.640
0.656
0.660
0.668
0.688
0.716
0.846
0.806
0.750
0.722
0.704
0.704
0.722
0.726
0.728
0.710
0.698
0.694
0.700
0.708
0.710
0.696
0.694
0.690
0.676
0.684
0.706
0.708
0.694
0.704
0.708
0.694
0.692
0.692
0.710
0.700
0.706
0.708
0.722
0.710
0.704
0.712
0.694
0.712
0.718
0.692
0.680
0.684
0.660
0.668
0.656
0.668
0.682
0.696
0.688
0.708
0.712
0.708
0.698
0.692
0.696
0.698
0.724
0.728
0.738
0.760
0.782
0.798
0.770
0.752
0.732
0.734
0.742
0.756
0.714
0.724
0.794
0.850
0.856
0.848
0.776
0.756
0.734
0.760
0.826
0.868
0.848
0.862
0.776
0.778
0.766
0.762
0.740
0.718
0.748
0.780
0.848
0.876
0.848
0.882
0.846
0.852
0.820
0.800
0.748
0.722
0.702
0.666
0.666
0.658
0.658
0.662
0.660
0.676
0.686
0.724
0.716
0.706
0.696
0.700
0.688
0.680
0.684
0.672
0.680
0.684
0.666
0.674
0.680
0.696
0.676
0.686
0.694
0.690
0.688
0.682
0.690
0.670
0.668
0.666
0.674
0.702
0.710
0.720
0.702
0.700
0.698
0.718
0.720
0.708
0.696
0.690
0.688
0.674
0.682
0.676
0.670
0.658
0.654
0.648
0.638
0.628
0.632
0.638
0.632
0.640
0.622
0.644
0.660
0.720
0.734
0.710
0.686
0.664
0.648
0.646
0.634
0.616
0.618
0.632
0.664
0.666
0.682
0.740
0.734
0.698
0.696
0.692
0.684
0.678
0.676
0.660
0.650
0.654
0.654
0.648
0.648
0.648
0.636
0.636
0.640
0.644
0.642
0.632
0.638
0.642
0.636
0.642
0.652
0.654
0.652
0.662
0.666
0.648
0.646
0.650
0.648
0.654
0.666
0.664
0.644
0.648
0.642
0.634
0.638
0.634
0.644
0.662
0.696
0.686
0.692
0.710
0.688
0.690
0.692
0.682
0.666
0.666
0.658
0.654
0.650
0.644
0.648
0.656
0.672
0.706
0.726
0.714
0.692
0.676
0.664
0.650
0.652
0.652
0.642
0.676
0.708
0.692
0.694
0.688
0.688
0.674
0.682
0.690
0.684
0.668
0.662
0.654
0.650
0.652
0.666
0.670
0.656
0.654
0.670
0.682
0.696
0.694
0.706
0.702
0.714
0.694
0.710
0.712
0.700
0.702
0.700
0.718
0.744
0.754
0.776
0.740
0.730
0.714
0.726
0.730
0.758
0.792
0.790
0.794
0.800
0.772
0.776
0.788
0.812
0.764
0.750
0.740
0.718
0.748
0.796
0.826
0.848
0.798
0.834
0.782
0.776
0.752
0.764
0.754
0.742
0.758
0.780
0.862
0.834
0.796
0.762
0.758
0.724
0.734
0.724
0.788
0.768
0.848
0.878
0.820
0.806
0.806
0.822
0.824
0.784
0.748
0.758
0.810
0.804
0.792
0.772
0.760
0.764
0.752
0.750
0.748
0.758
0.836
0.828
0.802
0.800
0.772
0.760
0.756
0.764
0.762
0.736
0.774
0.738
0.730
0.714
0.704
0.700
0.690
0.672
0.672
0.662
0.652
0.646
0.646
0.656
0.682
0.674
0.712
0.700
0.696
0.720
0.712
0.720
0.710
0.702
0.716
0.704
0.692
0.698
0.700
0.698
0.682
0.704
0.684
0.686
0.684
0.678
0.690
0.680
0.678
0.674
0.664
0.662
0.652
0.644
0.664
0.668
0.672
0.706
0.692
0.696
0.690
0.680
0.696
0.700
0.702
0.696
0.684
0.688
0.698
0.688
0.690
0.702
0.694
0.702
0.694
0.688
0.674
0.676
0.668
0.672
0.662
0.668
0.684
0.682
0.688
0.708
0.706
0.756
0.736
0.720
0.712
0.710
0.712
0.694
0.734
0.736
0.334
0.402
0.728
0.750
0.718
0.702
0.702
0.678
0.686
0.716
0.758
0.758
0.732
0.702
0.714
0.698
0.696
0.682
0.676
0.684
0.720
0.748
0.750
0.760
0.746
0.784
0.734
0.754
0.742
0.732
0.738
0.716
0.720
0.722
0.716
0.716
0.730
0.722
0.738
0.720
0.720
0.734
0.734
0.728
0.728
0.716
0.716
0.716
0.700
0.704
0.782
0.738
0.742
0.752
0.746
0.738
0.720
0.698
0.712
0.686
0.698
0.678
0.696
0.698
0.702
0.744
0.758
0.802
0.792
0.810
0.786
0.770
0.800
0.824
0.790
0.814
0.792
0.874
0.886
0.878
0.850
0.816
0.770
0.774
0.790
0.778
0.768
0.822
0.816
0.782
0.834
0.874
0.852
0.832
0.836
0.808
0.790
0.782
0.790
0.798
0.780
0.764
0.772
0.758
0.732
0.722
0.722
0.740
0.736
0.750
0.728
0.712
0.704
0.716
0.740
0.756
0.760
0.802
0.764
0.728
0.702
0.700
0.672
0.682
0.724
0.720
0.706
0.702
0.724
0.726
0.754
0.742
0.714
0.740
0.704
0.702
0.712
0.714
0.726
0.706
0.716
0.730
0.734
0.732
0.724
0.706
0.698
0.672
0.680
0.690
0.710
0.700
0.714
0.730
0.708
0.742
0.748
0.750
0.720
0.698
0.698
0.698
0.718
0.710
0.712
0.752
0.754
0.730
0.724
0.732
0.726
0.750
0.722
0.722
0.714
0.708
0.722
0.714
0.740
0.748
0.732
0.734
0.740
0.764
0.808
0.852
0.870
0.792
0.810
0.846
0.844
0.842
0.818
0.778
0.782
0.768
0.798
0.848
0.856
0.918
0.860
0.842
0.818
0.832
0.822
0.804
0.812
0.820
0.790
0.816
0.828
0.848
0.880
0.864
0.886
0.850
0.850
0.852
0.850
0.896
0.854
0.896
0.886
0.842
0.860
0.872
0.872
0.840
0.822
0.814
0.804
0.808
0.808
0.826
0.792
0.804
0.784
0.804
0.784
0.782
0.768
0.774
0.792
0.780
0.798
0.812
0.838
0.804
0.798
0.808
0.804
0.784
0.778
0.808
0.834
0.828
0.842
0.844
0.838
0.866
0.846
0.872
0.888
0.836
0.876
0.854
0.874
0.844
0.936
0.936
0.866
0.824
0.786
0.802
0.850
0.930
0.868
0.850
0.848
0.824
0.840
0.840
0.854
0.854
0.964
0.992
0.960
0.930
0.926
0.894
0.866
0.802
0.794
0.836
0.882
0.936
0.934
0.944
0.940
0.940
0.944
0.932
0.912
0.858
0.886
0.948
0.934
0.902
0.854
0.816
0.812
0.982
0.830
0.836
0.846
0.860
0.806
0.792
0.816
0.806
0.770
0.760
0.764
0.786
0.844
0.896
0.866
0.854
0.880
0.842
0.806
0.812
0.834
0.838
0.850
0.836
0.844
0.834
0.848
0.830
0.808
0.800
0.798
0.802
0.826
0.850
0.834
0.840
0.834
0.826
0.806
0.812
0.828
0.862
0.844
0.810
0.816
0.800
0.772
0.774
0.818
0.808
0.834
0.844
0.834
0.830
0.842
0.856
0.828
0.862
0.834
0.848
0.880
0.892
0.830
0.788
0.796
0.810
0.786
0.768
0.802
0.840
0.896
0.932
0.926
0.904
0.902
0.876
0.874
0.876
0.864
0.870
0.886
0.872
0.874
0.878
0.840
0.858
0.838
0.812
0.814
0.832
0.846
0.850
0.836
0.844
0.820
0.846
0.830
0.838
0.868
0.858
0.876
0.876
0.858
0.840
0.848
0.834
0.822
0.858
0.818
0.820
0.818
0.866
0.786
0.788
0.762
0.764
0.764
0.758
0.768
0.746
0.760
0.738
0.726
0.750
0.780
0.816
0.820
0.778
0.806
0.808
0.766
0.768
0.810
0.786
0.808
0.780
0.782
0.790
0.802
0.782
0.792
0.804
0.774
0.774
0.774
0.798
0.792
0.824
0.804
0.840
0.836
0.836
0.830
0.796
0.770
0.748
0.756
0.758
0.758
0.764
0.800
0.778
0.950
0.930
0.888
0.870
0.864
0.806
0.802
0.790
0.748
0.750
0.740
0.756
0.780
0.812
0.834
0.822
0.834
0.878
0.876
0.822
0.808
0.796
0.812
0.826
0.820
0.862
0.902
0.892
0.836
0.834
0.828
0.824
0.792
0.786
0.784
0.826
0.826
0.832
0.840
0.850
0.816
0.828
0.808
0.782
0.776
0.768
0.822
0.876
0.880
0.850
0.808
0.832
0.856
0.818
0.778
0.800
0.790
0.774
0.788
0.776
0.738
0.734
0.716
0.696
0.682
0.668
0.662
0.656
0.650
0.646
0.646
0.674
0.672
0.676
0.686
0.682
0.684
0.682
0.674
0.676
0.668
0.678
0.684
0.686
0.694
0.702
0.702
0.704
0.690
0.688
0.684
0.674
0.674
0.672
0.672
0.698
0.694
0.698
0.700
0.712
0.702
0.700
0.690
0.682
0.672
0.662
0.648
0.632
0.620
0.618
0.614
0.618
0.620
0.640
0.668
0.680
0.680
0.688
0.674
0.686
0.682
0.682
0.688
0.688
0.682
0.680
0.678
0.664
0.224
0.444
0.656
0.666
0.652
0.648
0.648
0.642
0.634
0.642
0.640
0.650
0.646
0.652
0.654
0.658
0.662
0.654
0.658
0.666
0.670
0.670
0.678
0.672
0.694
0.702
0.704
0.714
0.728
0.728
0.734
0.736
0.732
0.738
0.732
0.724
0.748
0.748
0.730
0.730
0.748
0.718
0.732
0.740
0.738
0.738
0.740
0.756
0.734
0.748
0.766
0.766
0.770
0.782
0.780
0.816
0.844
0.818
0.814
0.772
0.788
0.784
0.766
0.806
0.822
0.790
0.814
0.800
0.824
0.798
0.788
0.790
0.780
0.782
0.786
0.764
0.794
0.800
0.810
0.750
0.744
0.750
0.734
0.762
0.768
0.752
0.810
0.852
0.826
0.802
0.792
0.804
0.774
0.788
0.768
0.784
0.924
0.882
0.876
0.944
0.828
0.808
0.772
0.772
0.756
0.774
0.784
0.828
0.856
0.868
0.870
0.856
0.804
0.806
0.824
0.774
0.764
0.742
0.792
0.812
0.834
0.816
0.802
0.792
0.920
1.116
1.024
0.938
0.848
0.824
0.824
0.894
0.826
0.892
0.808
0.810
0.782
0.768
0.752
0.766
0.786
0.824
0.828
0.844
0.832
0.844
0.840
0.852
0.836
0.846
0.832
0.786
0.782
0.818
0.810
0.830
0.828
0.840
0.842
0.826
0.814
0.782
0.772
0.778
0.798
0.830
0.828
0.808
0.824
0.796
0.812
0.808
0.804
0.792
0.774
0.776
0.772
0.786
0.792
0.802
0.832
0.806
0.800
0.802
0.776
0.812
0.846
0.852
0.802
0.778
0.778
0.766
0.766
0.816
0.878
0.862
0.858
0.832
0.844
0.790
0.786
0.776
0.760
0.792
0.792
0.770
0.830
0.824
0.846
0.806
0.856
0.840
0.808
0.820
0.800
0.822
0.810
0.826
0.878
0.830
0.858
0.850
0.840
0.826
0.812
0.780
0.788
0.802
0.858
0.824
0.912
0.860
0.878
0.812
0.778
0.770
0.756
0.750
0.732
0.728
0.738
0.774
0.746
0.758
0.800
0.830
0.784
0.776
0.782
0.754
0.768
0.740
0.724
0.702
0.688
0.682
0.676
0.660
0.666
0.670
0.670
0.660
0.668
0.672
0.650
0.648
0.644
0.640
0.656
0.656
0.674
0.692
0.706
0.708
0.722
0.726
0.708
0.720
0.716
0.702
0.694
0.694
0.678
0.666
0.670
0.662
0.660
0.676
0.676
0.666
0.674
0.660
0.668
0.658
0.652
0.664
0.666
0.654
0.672
0.674
0.668
0.662
0.662
0.648
0.646
0.654
0.640
0.646
0.652
0.646
0.656
0.652
0.646
0.654
0.650
0.642
0.650
0.652
0.644
0.656
0.662
0.648
0.662
0.646
0.654
0.648
0.642
0.634
0.634
0.630
0.652
0.652
0.658
0.654
0.666
0.658
0.656
0.658
0.654
0.646
0.652
0.656
0.674
0.668
0.674
0.690
0.714
0.690
0.700
0.698
0.696
0.694
0.696
0.712
0.702
0.696
0.708
0.698
0.724
0.726
0.700
0.708
0.714
0.702
0.698
0.710
0.732
0.726
0.726
0.722
0.702
0.682
0.676
0.682
0.688
0.700
0.738
0.758
0.786
0.764
0.740
0.786
0.800
0.754
0.748
0.728
0.722
0.716
0.734
0.714
0.716
0.732
0.752
0.750
0.792
0.774
0.794
0.796
0.770
0.790
0.774
0.748
0.752
0.776
0.792
0.776
0.780
0.758
0.754
0.740
0.736
0.742
0.750
0.772
0.766
0.764
0.776
0.756
0.766
0.766
0.758
0.748
0.746
0.736
0.730
0.736
0.740
0.734
0.742
0.732
0.734
0.732
0.740
0.724
0.736
0.732
0.710
0.714
0.714
0.754
0.762
0.790
0.792
0.766
0.764
0.754
0.740
0.738
0.728
0.740
0.738
0.740
0.764
0.794
0.764
0.788
0.790
0.774
0.784
0.782
0.776
0.744
0.732
0.722
0.710
0.704
0.732
0.706
0.694
0.688
0.676
0.664
0.672
0.670
0.686
0.678
0.670
0.676
0.676
0.664
0.648
0.660
0.654
0.666
0.656
0.678
0.680
0.676
0.674
0.678
0.664
0.676
0.668
0.670
0.662
0.648
0.652
0.652
0.650
0.652
0.642
0.652
0.656
0.690
0.694
0.694
0.694
0.682
0.680
0.668
0.662
0.658
0.652
0.660
0.662
0.670
0.672
0.680
0.712
0.710
0.700
0.698
0.688
0.676
0.654
0.646
0.640
0.678
0.714
0.718
0.710
0.708
0.706
0.784
0.792
0.804
0.778
0.760
0.736
0.730
0.714
0.692
0.690
0.688
0.712
0.720
0.690
0.702
0.718
0.730
0.714
0.716
0.708
0.684
0.682
0.674
0.672
0.690
0.690
0.696
0.718
0.722
0.696
0.694
0.684
0.670
0.658
0.650
0.652
0.636
0.652
0.656
0.662
0.672
0.694
0.688
0.682
0.676
0.682
0.686
0.672
0.664
0.664
0.662
0.648
0.654
0.638
0.676
0.666
0.672
0.664
0.646
0.648
0.648
0.650
0.654
0.662
0.666
0.664
0.674
0.698
0.696
0.708
0.688
0.680
0.666
0.652
0.650
0.672
0.698
0.674
0.706
0.760
0.716
0.710
0.700
0.692
0.694
0.692
0.682
0.698
0.714
0.720
0.732
0.732
0.728
0.716
0.702
0.692
0.688
0.680
0.686
0.700
0.716
0.720
0.712
0.722
0.726
0.712
0.714
0.720
0.708
0.718
0.728
0.724
0.736
0.738
0.722
0.724
0.726
0.718
0.704
0.680
0.676
0.662
0.656
0.650
0.684
0.728
0.760
0.724
0.728
0.740
0.728
0.734
0.730
0.732
0.742
0.766
0.738
0.744
0.734
0.730
0.730
0.734
0.732
0.742
0.728
0.734
0.730
0.722
0.724
0.706
0.706
0.700
0.712
0.722
0.716
0.738
0.744
0.740
0.748
0.756
0.730
0.738
0.744
0.722
0.720
0.712
0.694
0.694
0.680
0.698
0.712
0.706
0.734
0.756
0.742
0.770
0.770
0.738
0.750
0.736
0.722
0.718
0.720
0.718
0.724
0.720
0.704
0.718
0.724
0.732
0.738
0.730
0.752
0.728
0.722
0.730
0.732
0.742
0.734
0.748
0.730
0.732
0.722
0.714
0.706
0.696
0.716
0.702
0.692
0.718
0.702
0.690
0.698
0.694
0.692
0.708
0.686
0.696
0.720
0.264
0.446
0.720
0.704
0.724
0.696
0.684
0.674
0.666
0.662
0.646
0.650
0.652
0.648
0.648
0.642
0.654
0.678
0.684
0.674
0.682
0.688
0.688
0.730
0.730
0.760
0.788
0.832
0.792
0.816
0.812
0.792
0.802
0.786
0.760
0.744
0.734
0.724
0.724
0.708
0.706
0.710
0.700
0.716
0.700
0.716
0.716
0.722
0.722
0.714
0.710
0.724
0.726
0.750
0.768
0.744
0.774
0.774
0.756
0.788
0.794
0.774
0.786
0.824
0.800
0.830
0.824
0.806
0.790
0.792
0.768
0.772
0.808
0.810
0.794
0.784
0.788
0.774
0.770
0.752
0.734
0.724
0.744
0.756
0.812
0.796
0.822
0.836
0.798
0.820
0.808
0.758
0.804
0.812
0.830
0.832
0.866
0.822
0.840
0.836
0.828
0.814
0.798
0.784
0.820
0.834
0.798
0.812
0.818
0.788
0.808
0.812
0.780
0.816
0.820
0.790
0.840
0.820
0.792
0.822
0.816
0.788
0.794
0.818
0.832
0.802
0.766
0.756
0.746
0.734
0.736
0.784
0.772
0.814
0.836
0.824
0.838
0.838
0.800
0.834
0.836
0.802
0.828
0.822
0.792
0.828
0.822
0.792
0.820
0.826
0.786
0.804
0.808
0.784
0.800
0.780
0.782
0.816
0.802
0.784
0.788
0.796
0.792
0.790
0.786
0.766
0.746
0.732
0.742
0.754
0.778
0.806
0.782
0.786
0.760
0.764
0.732
0.722
0.708
0.700
0.700
0.730
0.746
0.770
0.774
0.806
0.798
0.798
0.770
0.778
0.796
0.794
0.808
0.820
0.812
0.832
0.836
0.798
0.812
0.806
0.796
0.796
0.790
0.784
0.790
0.814
0.782
0.778
0.772
0.754
0.760
0.762
0.746
0.758
0.746
0.748
0.752
0.736
0.760
0.768
0.766
0.756
0.744
0.754
0.754
0.768
0.766
0.770
0.790
0.766
0.792
0.774
0.774
0.782
0.770
0.764
0.774
0.782
0.764
0.774
0.780
0.764
0.780
0.754
0.748
0.724
0.758
0.764
0.738
0.746
0.726
0.744
0.706
0.700
0.680
0.668
0.660
0.662
0.672
0.696
0.678
0.698
0.714
0.724
0.714
0.734
0.752
0.728
0.762
0.756
0.744
0.824
0.762
0.734
0.720
0.750
0.728
0.740
0.738
0.710
0.716
0.728
0.726
0.722
0.748
0.746
0.746
0.888
0.828
0.862
0.824
0.784
0.808
0.814
0.792
0.786
0.832
0.854
0.808
0.824
0.830
0.822
0.786
0.778
0.790
0.842
0.820
0.840
0.836
0.838
0.832
0.828
0.806
0.828
0.824
0.814
0.816
0.860
0.836
0.816
0.836
0.838
0.802
0.826
0.844
0.846
0.830
0.828
0.814
0.818
0.816
0.802
0.814
0.816
0.802
0.838
0.826
0.794
0.810
0.804
0.784
0.784
0.760
0.778
0.752
0.768
0.774
0.766
0.766
0.814
0.798
0.764
0.828
0.870
0.864
0.868
0.834
0.808
0.768
0.772
0.784
0.846
0.908
0.828
0.904
0.926
0.902
0.882
0.900
0.896
0.848
0.856
0.872
0.820
0.828
0.846
0.798
0.818
0.790
0.790
0.810
0.792
0.784
0.770
0.792
0.770
0.798
0.774
0.800
0.818
0.822
0.778
0.796
0.800
0.806
0.814
0.776
0.800
0.820
0.838
0.788
0.818
0.782
0.818
0.818
0.834
0.810
0.780
0.808
0.810
0.788
0.820
0.838
0.792
0.816
0.800
0.778
0.800
0.826
0.784
0.794
0.774
0.796
0.770
0.758
0.752
0.800
0.824
0.788
0.814
0.782
0.820
0.824
0.788
0.838
0.822
0.826
0.814
0.836
0.800
0.800
0.798
0.786
0.794
0.784
0.814
0.808
0.792
0.808
0.796
0.768
0.784
0.814
0.826
0.832
0.828
0.790
0.818
0.832
0.798
0.846
0.866
0.818
0.826
0.828
0.806
0.820
0.812
0.786
0.786
0.776
0.768
0.814
0.778
0.756
0.768
0.760
0.782
0.768
0.756
0.754
0.732
0.746
0.780
0.772
0.794
0.796
0.818
0.826
0.820
0.776
0.790
0.758
0.732
0.726
0.738
0.760
0.788
0.794
0.828
0.806
0.816
0.820
0.794
0.802
0.780
0.790
0.792
0.770
0.790
0.774
0.806
0.798
0.834
0.852
0.876
0.846
0.806
0.810
0.770
0.768
0.772
0.764
0.812
0.900
0.898
0.904
0.832
0.824
0.826
0.842
0.826
0.804
0.790
0.784
0.806
0.792
0.794
0.768
0.756
0.768
0.746
0.758
0.748
0.754
0.754
0.736
0.726
0.726
0.702
0.686
0.682
0.672
0.668
0.678
0.682
0.692
0.704
0.732
0.814
0.890
0.910
0.790
0.798
0.816
0.800
0.788
0.758
0.744
0.742
0.754
0.786
0.794
0.798
0.786
0.782
0.792
0.834
0.832
0.790
0.802
0.810
0.782
0.788
0.812
0.786
0.814
0.820
0.830
0.818
0.788
0.792
0.770
0.760
0.778
0.818
0.806
0.754
0.764
0.770
0.786
0.748
0.784
0.778
0.774
0.762
0.764
0.782
0.806
0.864
0.856
0.824
0.796
0.770
0.732
0.724
0.746
0.770
0.804
0.762
0.762
0.746
0.778
0.788
0.828
0.822
0.818
0.804
0.834
0.820
0.804
0.794
0.766
0.760
0.746
0.756
0.806
0.810
0.782
0.794
0.786
0.802
0.760
0.760
0.764
0.782
0.766
0.770
0.760
0.764
0.736
0.744
0.726
0.774
0.762
0.756
0.720
0.720
0.746
0.740
0.740
0.740
0.722
0.730
0.746
0.718
0.742
0.754
0.756
0.740
0.744
0.758
0.766
0.766
0.780
0.790
0.760
0.778
0.770
0.794
0.764
0.776
0.770
0.780
0.778
0.770
0.770
0.768
0.732
0.730
0.726
0.718
0.710
0.710
0.730
0.728
0.732
0.750
0.776
0.782
0.774
0.784
0.788
0.852
0.778
0.750
0.740
0.724
0.714
0.710
0.678
0.682
0.666
0.656
0.654
0.640
0.676
0.740
0.770
0.730
0.812
0.846
0.770
0.746
0.734
0.732
0.742
0.746
0.736
0.722
0.722
0.780
0.792
0.882
0.852
0.946
0.908
0.886
0.868
0.860
0.896
0.862
0.802
0.804
0.762
0.740
0.706
0.684
0.664
0.686
0.728
0.798
0.908
0.810
0.774
0.790
0.786
0.804
0.784
0.750
0.762
0.720
0.726
0.714
0.740
0.730
0.738
0.754
0.810
0.822
0.858
0.890
0.876
0.836
0.850
0.812
0.814
0.820
0.834
0.846
0.822
0.868
0.866
0.900
0.814
0.826
0.820
0.786
0.816
0.848
0.824
0.788
0.790
0.788
0.760
0.768
0.762
0.780
0.802
0.776
0.782
0.766
0.790
0.762
0.732
0.726
0.690
0.686
0.670
0.664
0.700
0.740
0.778
0.802
0.812
0.972
0.830
0.848
0.872
0.896
0.830
0.914
0.848
0.814
0.890
0.852
0.842
0.794
0.814
0.790
0.770
0.820
0.858
0.848
0.910
0.892
0.842
0.886
0.850
0.850
0.858
0.812
0.812
0.806
0.790
0.782
0.788
0.780
0.766
0.758
0.794
0.782
0.768
0.782
0.770
0.782
0.782
0.776
0.804
0.800
0.780
0.802
0.812
0.806
0.802
0.776
0.760
0.840
0.784
0.760
0.750
0.728
0.712
0.754
0.786
0.814
0.826
0.844
0.862
0.862
0.812
0.826
0.814
0.828
0.834
0.792
0.794
0.800
0.780
0.784
0.772
0.774
0.782
0.794
0.802
0.792
0.772
0.778
0.782
0.782
0.770
0.760
0.764
0.776
0.770
0.800
0.818
0.832
0.818
0.798
0.802
0.778
0.752
0.750
0.734
0.718
0.748
0.768
0.768
0.778
0.770
0.762
0.762
0.744
0.776
0.744
0.736
0.738
0.816
0.750
0.748
0.738
0.706
0.732
0.764
0.734
0.732
0.736
0.738
0.728
0.752
0.738
0.736
0.726
0.748
0.758
0.788
0.786
0.802
0.820
0.796
0.806
0.816
0.818
0.840
0.820
0.786
0.818
0.798
0.786
0.806
0.802
0.802
0.772
0.780
0.774
0.770
0.782
0.784
0.774
0.776
0.766
0.760
0.756
0.738
0.738
0.790
0.780
0.750
0.734
0.770
0.790
0.744
0.734
0.716
0.702
0.706
0.716
0.714
0.714
0.704
0.720
0.774
0.788
0.818
0.814
0.794
0.828
0.826
0.828
0.814
0.818
0.798
0.778
0.840
0.796
0.750
0.752
0.744
0.744
0.760
0.734
0.756
0.746
0.750
0.746
0.738
0.754
0.752
0.780
0.782
0.756
0.788
0.784
0.774
0.790
0.786
0.754
0.802
0.820
0.804
0.802
0.776
0.768
0.790
0.838
0.828
0.856
0.866
0.850
0.818
0.842
0.838
0.826
0.830
0.824
0.812
0.828
0.832
0.802
0.812
0.788
0.774
0.764
0.764
0.786
0.788
0.788
0.776
0.806
0.794
0.778
0.806
0.818
0.794
0.804
0.806
0.800
0.820
0.816
0.792
0.822
0.810
0.788
0.808
0.776
0.758
0.758
0.742
0.744
0.750
0.736
0.734
0.744
0.756
0.770
0.758
0.776
0.792
0.784
0.796
0.816
0.804
0.822
0.838
0.826
0.808
0.818
0.820
0.796
0.824
0.824
0.796
0.818
0.824
0.806
0.824
0.794
0.776
0.760
0.748
0.778
0.782
0.790
0.814
0.802
0.802
0.806
0.814
0.786
0.808
0.838
0.800
0.818
0.834
0.814
0.816
0.816
0.794
0.802
0.784
0.812
0.832
0.772
0.778
0.758
0.742
0.736
0.726
0.740
0.740
0.754
0.792
0.790
0.816
0.808
0.808
0.788
0.794
0.774
0.750
0.758
0.750
0.742
0.796
0.800
0.788
0.824
0.802
0.786
0.808
0.798
0.792
0.776
0.772
0.768
0.772
0.760
0.758
0.750
0.748
0.766
0.748
0.762
0.770
0.762
0.778
0.794
0.782
0.800
0.796
0.790
0.804
0.794
0.762
0.786
0.770
0.756
0.790
0.784
0.784
0.804
0.764
0.738
0.722
0.678
0.694
0.672
0.666
0.660
0.650
0.668
0.652
0.664
0.664
0.656
0.660
0.660
0.656
0.668
0.658
0.664
0.660
0.652
0.658
0.666
0.662
0.666
0.660
0.670
0.682
0.708
0.704
0.704
0.684
0.684
0.682
0.686
0.692
0.710
0.736
0.744
0.776
0.780
0.760
0.778
0.778
0.776
0.786
0.764
0.738
0.706
0.698
0.706
0.750
0.732
0.756
0.772
0.850
0.854
0.798
0.774
0.760
0.740
0.742
0.742
0.746
0.736
0.722
0.706
0.704
0.706
0.722
0.736
0.782
0.774
0.808
0.790
0.798
0.800
0.818
0.816
0.802
0.804
0.782
0.770
0.794
0.786
0.796
0.788
0.776
0.802
0.798
0.788
0.792
0.778
0.778
0.824
0.778
0.794
0.806
0.796
0.820
0.790
0.792
0.788
0.776
0.776
0.766
0.764
0.772
0.768
0.774
0.774
0.756
0.762
0.768
0.760
0.768
0.760
0.750
0.746
0.732
0.740
0.756
0.758
0.736
0.766
0.742
0.742
0.762
0.748
0.772
0.762
0.768
0.774
0.754
0.750
0.736
0.768
0.770
0.762
0.780
0.766
0.778
0.786
0.764
0.774
0.764
0.740
0.750
0.750
0.760
0.780
0.766
0.780
0.764
0.774
0.744
0.758
0.760
0.744
0.752
0.746
0.770
0.756
0.752
0.770
0.754
0.760
0.766
0.780
0.776
0.786
0.758
0.772
0.756
0.740
0.724
0.724
0.716
0.708
0.698
0.690
0.686
0.692
0.686
0.694
0.712
0.736
0.748
0.756
0.774
0.770
0.782
0.766
0.768
0.784
0.770
0.790
0.770
0.766
0.790
0.798
0.776
0.804
0.796
0.800
0.780
0.792
0.798
0.804
0.794
0.792
0.818
0.812
0.818
0.814
0.786
0.784
0.780
0.768
0.752
0.736
0.770
0.768
0.742
0.730
0.714
0.722
0.720
0.748
0.790
0.800
0.786
0.826
0.800
0.786
0.764
0.760
0.756
0.748
0.754
0.766
0.758
0.788
0.798
0.800
0.804
0.816
0.796
0.828
0.844
0.806
0.826
0.820
0.796
0.782
0.780
0.770
0.754
0.764
0.764
0.770
0.800
0.792
0.786
0.798
0.770
0.784
0.768
0.764
0.758
0.754
0.760
0.770
0.776
0.762
0.768
0.776
0.750
0.788
0.726
0.722
0.706
0.718
0.714
0.728
0.726
0.724
0.740
0.734
0.738
0.728
0.736
0.726
0.764
0.786
0.776
0.774
0.790
0.788
0.786
0.786
0.794
0.804
0.808
0.780
0.820
0.814
0.840
0.830
0.804
0.790
0.794
0.786
0.770
0.758
0.764
0.764
0.762
0.766
0.744
0.722
0.714
0.700
0.700
0.702
0.716
0.738
0.738
0.758
0.782
0.772
0.754
0.748
0.724
0.708
0.692
0.706
0.708
0.732
0.734
0.720
0.732
0.712
0.704
0.690
0.706
0.704
0.716
0.718
0.732
0.738
0.734
0.734
0.742
0.738
0.734
0.748
0.756
0.752
0.750
0.724
0.722
0.712
0.718
0.742
0.744
0.756
0.778
0.768
0.792
0.802
0.784
0.796
0.760
0.766
0.758
0.748
0.734
0.734
0.724
0.730
0.732
0.738
0.762
0.776
0.770
0.768
0.764
0.774
0.768
0.770
0.764
0.754
0.760
0.770
0.742
0.264
0.476
0.720
0.712
0.694
0.690
0.672
0.670
0.670
0.678
0.682
0.694
0.706
0.696
0.708
0.702
0.686
0.688
0.676
0.670
0.680
0.688
0.706
0.700
0.744
0.742
0.772
0.758
0.768
0.772
0.744
0.778
0.808
0.776
0.812
0.802
0.768
0.794
1.048
0.898
0.806
0.764
0.738
0.730
0.744
0.784
0.840
0.850
0.896
0.914
0.890
0.900
0.830
0.860
0.816
0.814
0.808
0.800
0.798
0.814
0.792
0.810
0.804
0.794
0.788
0.774
0.758
0.780
0.766
0.756
0.770
0.754
0.780
0.776
0.778
0.790
0.782
0.786
0.778
0.754
0.734
0.734
0.718
0.730
0.736
0.762
0.784
0.794
0.784
0.802
0.790
0.800
0.806
0.770
0.752
0.726
0.716
0.716
0.706
0.722
0.740
0.786
0.826
0.898
0.930
0.872
0.918
0.910
0.880
0.878
0.856
0.812
0.824
0.796
0.760
0.760
0.756
0.774
0.774
0.856
0.866
0.896
0.908
0.864
0.908
0.892
0.870
0.840
0.796
0.818
0.800
0.834
0.850
0.860
0.848
0.846
0.834
0.836
0.784
0.772
0.780
0.758
0.750
0.748
0.722
0.742
0.744
0.762
0.812
0.788
0.784
0.796
0.800
0.808
0.804
0.790
0.808
0.804
0.798
0.798
0.800
0.796
0.764
0.772
0.806
0.766
0.770
0.766
0.750
0.738
0.738
0.776
0.780
0.766
0.796
0.788
0.772
0.778
0.788
0.784
0.790
0.818
0.800
0.800
0.814
0.770
0.776
0.762
0.766
0.782
0.756
0.768
0.780
0.780
0.762
0.762
0.754
0.752
0.744
0.734
0.726
0.742
0.740
0.732
0.776
0.744
0.712
0.704
0.698
0.694
0.712
0.718
0.746
0.742
0.750
0.750
0.744
0.766
0.778
0.780
0.806
0.784
0.782
0.804
0.774
0.770
0.768
0.748
0.774
0.770
0.808
0.808
0.794
0.786
0.808
0.782
0.782
0.756
0.730
0.714
0.708
0.716
0.724
0.750
0.826
0.820
0.782
0.774
0.764
0.758
0.760
0.750
0.754
0.758
0.744
0.752
0.760
0.770
0.760
0.774
0.752
0.756
0.788
0.762
0.734
0.736
0.724
0.720
0.718
0.722
0.730
0.736
0.828
0.808
0.844
0.836
0.820
0.840
0.818
0.812
0.804
0.804
0.800
0.812
0.784
0.834
0.810
0.810
0.842
0.834
0.836
0.810
0.798
0.806
0.804
0.796
0.836
0.848
0.826
0.812
0.806
0.778
0.792
0.790
0.760
0.800
0.910
0.850
0.822
0.782
0.756
0.732
0.728
0.716
0.716
0.716
0.704
0.716
0.732
0.726
0.720
0.702
0.704
0.712
0.720
0.708
0.722
0.728
0.740
0.752
0.796
0.800
0.804
0.816
0.796
0.794
0.792
0.796
0.764
0.774
0.778
0.786
0.782
0.778
0.784
0.784
0.784
0.794
0.822
0.790
0.776
0.782
0.772
0.776
0.770
0.746
0.766
0.784
0.790
0.824
0.820
0.782
0.788
0.760
0.764
0.756
0.772
0.774
0.770
0.788
0.808
0.800
0.822
0.832
0.792
0.792
0.768
0.762
0.762
0.760
0.738
0.750
0.758
0.744
0.758
0.740
0.748
0.750
0.734
0.718
0.716
0.704
0.692
0.702
0.720
0.736
0.732
0.754
0.738
0.718
0.738
0.736
0.752
0.748
0.754
0.770
0.760
0.772
0.780
0.798
0.810
0.818
0.820
0.800
0.800
0.806
0.788
0.788
0.800
0.824
0.770
0.752
0.726
0.770
0.802
0.818
0.810
0.772
0.786
0.778
0.744
0.756
0.734
0.726
0.762
0.730
0.714
0.704
0.690
0.676
0.676
0.658
0.646
0.646
0.644
0.634
0.634
0.630
0.624
0.622
0.630
0.660
0.652
0.644
0.650
0.652
0.660
0.666
0.688
0.668
0.702
0.706
0.692
0.706
0.686
0.716
0.708
0.704
0.694
0.688
0.692
0.670
0.666
0.668
0.660
0.658
0.672
0.670
0.684
0.694
0.692
0.674
0.676
0.662
0.660
0.652
0.652
0.654
0.642
0.646
0.636
0.640
0.628
0.636
0.642
0.640
0.634
0.630
0.628
0.626
0.618
0.616
0.622
0.622
0.634
0.650
0.648
0.656
0.668
0.670
0.664
0.664
0.672
0.676
0.666
0.662
0.678
0.684
0.674
0.678
0.684
0.676
0.668
0.674
0.676
0.668
0.666
0.672
0.668
0.666
0.644
0.640
0.640
0.632
0.638
0.662
0.694
0.704
0.670
0.664
0.666
0.658
0.640
0.640
0.632
0.618
0.626
0.628
0.628
0.626
0.622
0.632
0.618
0.616
0.624
0.618
0.614
0.620
0.626
0.622
0.618
0.628
0.622
0.620
0.638
0.638
0.654
0.658
0.696
0.696
0.716
0.698
0.768
0.766
0.760
0.732
0.710
0.688
0.680
0.690
0.700
0.716
0.802
0.838
0.788
0.936
0.844
0.864
0.846
0.762
0.714
0.702
0.742
0.762
0.798
0.766
0.738
0.742
0.746
0.722
0.736
0.736
0.728
0.766
0.746
0.782
0.786
0.808
0.818
0.774
0.772
0.734
0.736
0.718
0.692
0.704
0.702
0.686
0.696
0.702
0.698
0.702
0.698
0.674
0.678
0.670
0.684
0.684
0.678
0.714
0.794
0.730
0.716
0.722
0.698
0.694
0.680
0.666
0.674
0.698
0.722
0.712
0.692
0.692
0.672
0.672
0.660
0.646
0.662
0.670
0.710
0.704
0.720
0.702
0.726
0.702
0.702
0.684
0.674
0.682
0.670
0.678
0.680
0.666
0.660
0.670
0.684
0.684
0.660
0.662
0.696
0.690
0.686
0.696
0.694
0.680
0.678
0.684
0.676
0.690
0.712
0.730
0.756
0.764
0.758
0.790
0.794
0.744
0.758
0.744
0.742
0.778
0.728
0.754
0.748
0.738
0.724
0.740
0.724
0.708
0.708
0.704
0.704
0.706
0.708
0.700
0.704
0.728
0.712
0.710
0.710
0.716
0.706
0.732
0.792
0.776
0.756
0.752
0.772
0.800
0.792
0.802
0.824
0.800
0.806
0.820
0.822
0.866
0.840
0.884
0.904
0.852
0.890
0.890
0.840
0.914
0.872
0.882
0.892
0.836
0.848
0.860
0.798
0.842
0.914
0.852
0.918
0.918
0.860
0.878
0.844
0.834
0.868
0.838
0.838
0.874
0.832
0.848
0.796
0.816
0.790
0.760
0.758
0.752
0.716
0.720
0.716
0.692
0.716
0.718
0.724
0.734
0.792
0.760
0.798
0.820
0.788
0.826
0.830
0.792
0.804
0.830
0.772
0.826
0.824
0.796
0.840
0.808
0.810
0.812
0.784
0.804
0.816
0.786
0.818
0.826
0.820
0.838
0.840
0.782
0.842
0.872
0.900
0.898
0.920
0.822
0.856
0.880
0.836
0.882
0.912
0.834
0.880
0.882
0.840
0.884
0.884
0.820
0.834
0.824
0.808
0.826
0.768
0.786
0.776
0.760
0.762
0.766
0.750
0.772
0.770
0.760
0.722
0.724
0.742
0.774
0.786
0.758
0.764
0.802
0.806
0.854
0.834
0.806
0.828
0.846
0.796
0.816
0.830
0.832
0.842
0.870
0.854
0.820
0.844
0.836
0.798
0.818
0.832
0.786
0.794
0.804
0.766
0.800
0.802
0.774
0.796
0.800
0.756
0.796
0.804
0.788
0.816
0.826
0.798
0.844
0.900
0.830
0.860
0.820
0.800
0.824
0.814
0.780
0.804
0.832
0.782
0.792
0.796
0.794
0.786
0.804
0.800
0.760
0.794
0.800
0.782
0.780
0.800
0.780
0.796
0.788
0.766
0.746
0.760
0.770
0.744
0.766
0.780
0.776
0.774
0.786
0.788
0.756
0.788
0.804
0.810
0.820
0.818
0.792
0.768
0.756
0.742
0.750
0.750
0.806
0.812
0.786
0.810
0.806
0.774
0.800
0.812
0.774
0.790
0.784
0.756
0.778
0.774
0.740
0.740
0.748
0.728
0.708
0.696
0.690
0.680
0.704
0.726
0.736
0.786
0.774
0.776
0.754
0.744
0.756
0.766
0.758
0.808
0.830
0.836
0.818
0.852
0.868
0.854
0.854
0.840
0.814
0.826
0.816
0.788
0.806
0.790
0.782
0.806
0.794
0.778
0.790
0.800
0.788
0.766
0.770
0.776
0.782
0.806
0.794
0.776
0.820
0.810
0.762
0.788
0.794
0.782
0.814
0.802
0.772
0.782
0.792
0.770
0.796
0.812
0.784
0.820
0.824
0.790
0.790
0.762
0.782
0.782
0.778
0.760
0.772
0.770
0.752
0.756
0.758
0.766
0.770
0.768
0.790
0.804
0.816
0.822
0.846
0.818
0.778
0.774
0.732
0.746
0.734
0.724
0.738
0.728
0.760
0.754
0.734
0.744
0.744
0.754
0.724
0.736
0.738
0.756
0.772
0.792
0.802
0.798
0.778
0.796
0.786
0.782
0.782
0.760
0.740
0.754
0.770
0.762
0.796
0.810
0.776
0.792
0.790
0.762
0.758
0.782
0.802
0.794
0.816
0.836
0.808
0.792
0.780
0.758
0.754
0.770
0.768
0.776
0.792
0.802
0.774
0.796
0.806
0.770
0.788
0.794
0.782
0.798
0.816
0.790
0.804
0.802
0.788
0.800
0.800
0.778
0.754
0.804
0.790
0.756
0.732
0.722
0.742
0.748
0.768
0.786
0.814
0.798
0.808
0.808
0.780
0.796
0.820
0.824
0.810
0.814
0.836
0.814
0.850
0.836
0.808
0.812
0.820
0.790
0.776
0.780
0.810
0.772
0.806
0.816
0.786
0.788
0.800
0.774
0.780
0.792
0.812
0.778
0.796
0.760
0.744
0.746
0.730
0.726
0.716
0.724
0.722
0.726
0.730
0.764
0.796
0.768
0.806
0.812
0.804
0.812
0.844
0.816
0.814
0.834
0.814
0.828
0.830
0.840
0.848
0.868
0.832
0.832
0.844
0.852
0.866
0.840
0.802
0.790
0.766
0.744
0.742
0.734
0.724
0.720
0.748
0.716
0.704
0.700
0.688
0.678
0.694
0.710
0.724
0.700
0.732
0.726
0.736
0.718
0.738
0.762
0.758
0.762
0.782
0.788
0.768
0.796
0.822
0.810
0.770
0.784
0.818
0.798
0.810
0.802
0.788
0.804
0.804
0.824
0.820
0.792
0.796
0.804
0.796
0.790
0.798
0.780
0.782
0.798
0.788
0.806
0.778
0.762
0.758
0.744
0.740
0.738
0.752
0.728
0.746
0.764
0.758
0.734
0.734
0.732
0.744
0.734
0.728
0.736
0.756
0.760
0.766
0.780
0.756
0.764
0.756
0.738
0.766
0.778
0.782
0.800
0.800
0.764
0.762
0.760
0.750
0.752
0.742
0.754
0.750
0.760
0.758
0.748
0.762
0.768
0.748
0.752
0.752
0.742
0.740
0.752
0.744
0.744
0.740
0.744
0.734
0.748
0.738
0.724
0.724
0.716
0.708
0.708
0.728
0.738
0.748
0.776
0.802
0.776
0.786
0.790
0.776
0.808
0.796
0.764
0.776
0.782
0.778
0.794
0.804
0.774
0.786
0.790
0.786
0.784
0.794
0.800
0.804
0.812
0.798
0.798
0.802
0.778
0.778
0.802
0.808
0.804
0.802
0.788
0.772
0.804
0.822
0.804
0.820
0.808
0.792
0.806
0.798
0.790
0.802
0.792
0.778
0.784
0.782
0.754
0.764
0.780
0.774
0.764
0.784
0.786
0.738
0.730
0.774
0.784
0.772
0.772
0.782
0.796
0.794
0.764
0.746
0.732
0.736
0.734
0.730
0.752
0.738
0.762
0.740
0.774
0.782
0.756
0.768
0.770
0.764
0.782
0.766
0.790
0.788
0.750
0.770
0.776
0.772
0.776
0.788
0.796
0.760
0.782
0.776
0.744
0.756
0.750
0.726
0.724
0.722
0.732
0.718
0.746
0.750
0.756
0.774
0.820
0.796
0.782
0.792
0.770
0.776
0.786
0.784
0.776
0.798
0.790
0.768
0.796
0.808
0.766
0.788
0.792
0.770
0.798
0.802
0.772
0.810
0.830
0.762
0.790
0.774
0.748
0.780
0.782
0.750
0.768
0.746
0.742
0.762
0.734
0.744
0.762
0.754
0.740
0.750
0.744
0.712
0.746
0.752
0.756
0.740
0.762
0.752
0.744
0.738
0.744
0.756
0.740
0.756
0.754
0.732
0.742
0.748
0.730
0.754
0.758
0.754
0.746
0.748
0.724
0.732
0.732
0.724
0.726
0.734
0.752
0.738
0.768
0.766
0.746
0.744
0.752
0.770
0.740
0.766
0.770
0.760
0.740
0.778
0.806
0.806
0.814
0.816
0.798
0.832
0.858
0.864
0.874
0.864
0.854
0.834
0.848
0.854
0.828
0.854
0.828
0.794
0.802
0.806
0.786
0.784
0.800
0.796
0.792
0.790
0.766
0.750
0.758
0.746
0.736
0.760
0.790
0.750
0.776
0.800
0.782
0.804
0.808
0.778
0.780
0.792
0.792
0.756
0.786
0.802
0.786
0.784
0.792
0.790
0.760
0.788
0.788
0.778
0.780
0.782
0.798
0.788
0.808
0.798
0.772
0.784
0.820
0.778
0.798
0.822
0.802
0.810
0.796
0.752
0.758
0.758
0.730
0.752
0.748
0.742
0.762
0.776
0.762
0.768
0.790
0.780
0.772
0.784
0.792
0.770
0.788
0.786
0.762
0.768
0.782
0.778
0.758
0.768
0.784
0.752
0.770
0.774
0.764
0.776
0.794
0.790
0.760
0.772
0.776
0.752
0.750
0.762
0.770
0.762
0.774
0.790
0.766
0.784
0.772
0.754
0.746
0.746
0.738
0.734
0.760
0.774
0.746
0.790
0.788
0.784
0.774
0.770
0.768
0.750
0.780
0.780
0.774
0.806
0.816
0.806
0.800
0.828
0.800
0.780
0.776
0.788
0.772
0.796
0.822
0.824
0.796
0.812
0.840
0.812
0.816
0.818
0.794
0.816
0.828
0.830
0.830
0.846
0.804
0.798
0.798
0.770
0.784
0.788
0.802
0.790
0.828
0.846
0.802
0.804
0.790
0.758
0.756
0.792
0.782
0.776
0.820
0.822
0.798
0.814
0.828
0.808
0.790
0.800
0.808
0.782
0.792
0.804
0.776
0.788
0.800
0.766
0.744
0.766
0.780
0.790
0.792
0.774
0.818
0.830
0.846
0.832
0.858
0.846
0.806
0.810
0.824
0.806
0.840
0.840
0.840
0.830
0.830
0.836
0.824
0.842
0.848
0.820
0.814
0.808
0.806
0.790
0.806
0.810
0.776
0.788
0.784
0.768
0.772
0.758
0.742
0.758
0.766
0.766
0.766
0.794
0.774
0.758
0.772
0.774
0.756
0.748
0.750
0.756
0.752
0.788
0.828
0.814
0.798
0.782
0.778
0.778
0.802
0.770
0.794
0.806
0.780
0.800
0.796
0.788
0.768
0.774
0.760
0.750
0.764
0.776
0.758
0.788
0.806
0.800
0.782
0.780
0.788
0.778
0.780
0.818
0.798
0.768
0.762
0.750
0.738
0.732
0.738
0.766
0.750
0.772
0.778
0.754
0.776
0.768
0.736
0.730
0.696
0.692
0.698
0.694
0.724
0.746
0.740
0.788
0.786
0.772
0.788
0.800
0.798
0.824
0.808
0.790
0.760
0.762
0.774
0.750
0.792
0.780
0.778
0.806
0.788
0.784
0.754
0.768
0.780
0.784
0.790
0.808
0.780
0.738
0.734
0.730
0.730
0.754
0.816
0.768
0.766
0.758
0.746
0.726
0.720
0.704
0.694
0.686
0.684
0.706
0.734
0.782
0.794
0.788
0.806
0.812
0.762
0.786
0.804
0.820
0.812
0.828
0.864
0.844
0.808
0.808
0.790
0.760
0.722
0.726
0.712
0.710
0.746
0.744
0.778
0.792
0.798
0.754
0.758
0.746
0.726
0.714
0.726
0.732
0.728
0.730
0.780
0.806
0.782
0.828
0.826
0.828
0.788
0.804
0.790
0.766
0.782
0.808
0.838
0.790
0.816
0.806
0.774
0.790
0.782
0.756
0.766
0.774
0.784
0.746
0.794
0.820
0.790
0.754
0.768
0.764
0.750
0.752
0.760
0.768
0.756
0.780
0.772
0.752
0.760
0.768
0.760
0.742
0.746
0.724
0.704
0.696
0.688
0.678
0.678
0.672
0.668
0.664
0.662
0.654
0.646
0.648
0.650
0.688
0.702
0.676
0.668
0.670
0.690
0.688
0.688
0.698
0.718
0.716
0.710
0.730
0.736
0.724
0.740
0.750
0.784
0.804
0.788
0.778
0.802
0.800
0.778
0.800
0.812
0.832
0.828
0.820
0.786
0.786
0.786
0.772
0.774
0.782
0.782
0.760
0.770
0.738
0.736
0.722
0.720
0.686
0.696
0.688
0.696
0.710
0.786
0.786
0.774
0.768
0.746
0.768
0.764
0.742
0.724
0.712
0.690
0.688
0.694
0.716
0.800
0.812
0.850
0.830
0.842
0.836
0.810
0.824
0.792
0.814
0.810
0.822
0.826
0.824
0.788
0.778
0.758
0.746
0.754
0.764
0.772
0.766
0.768
0.786
0.764
0.752
0.758
0.742
0.750
0.760
0.764
0.774
0.794
0.810
0.782
0.816
0.838
0.812
0.848
0.848
0.822
0.842
0.860
0.828
0.860
0.868
0.876
0.886
0.874
0.844
0.846
0.812
0.824
0.878
0.862
0.868
0.840
0.802
0.812
0.780
0.768
0.772
0.756
0.766
0.770
0.758
0.782
0.794
0.766
0.786
0.804
0.794
0.808
0.818
0.810
0.802
0.828
0.842
0.816
0.896
0.896
0.854
0.870
0.874
0.854
0.864
0.882
0.848
0.856
0.858
0.820
0.828
0.832
0.796
0.820
0.824
0.798
0.812
0.820
0.794
0.810
0.794
0.776
0.796
0.776
0.770
0.788
0.804
0.784
0.810
0.862
0.834
0.836
0.846
0.832
0.842
0.828
0.806
0.824
0.812
0.796
0.808
0.800
0.776
0.774
0.766
0.780
0.782
0.806
0.800
0.806
0.826
0.810
0.798
0.816
0.806
0.796
0.812
0.824
0.792
0.802
0.810
0.794
0.812
0.816
0.786
0.796
0.788
0.770
0.784
0.782
0.770
0.770
0.770
0.770
0.754
0.766
0.768
0.758
0.746
0.776
0.784
0.774
0.792
0.806
0.782
0.790
0.800
0.784
0.786
0.822
0.836
0.838
0.864
0.858
0.820
0.842
0.860
0.832
0.840
0.864
0.812
0.844
0.838
0.818
0.856
0.868
0.834
0.864
0.848
0.818
0.834
0.834
0.814
0.832
0.854
0.840
0.838
0.850
0.824
0.832
0.808
0.802
0.820
0.804
0.790
0.810
0.822
0.786
0.780
0.752
0.748
0.762
0.762
0.758
0.788
0.780
0.764
0.780
0.788
0.764
0.780
0.788
0.774
0.794
0.784
0.784
0.796
0.796
0.778
0.802
0.806
0.772
0.788
0.796
0.774
0.808
0.800
0.764
0.792
0.780
0.770
0.798
0.810
0.784
0.802
0.802
0.770
0.794
0.796
0.784
0.770
0.790
0.778
0.792
0.788
0.772
0.762
0.790
0.804
0.774
0.796
0.818
0.830
0.804
0.816
0.820
0.796
0.814
0.804
0.806
0.826
0.830
0.794
0.820
0.832
0.812
0.830
0.798
0.768
0.744
0.772
0.808
0.808
0.808
0.788
0.806
0.822
0.826
0.890
0.908
0.878
0.904
0.870
0.892
0.872
0.846
0.842
0.842
0.832
0.836
0.822
0.802
0.762
0.742
0.712
0.698
0.672
0.666
0.652
0.638
0.642
0.632
0.626
0.624
0.616
0.614
0.610
0.606
0.604
0.604
0.602
0.610
0.620
0.634
0.648
0.656
0.672
0.684
0.704
0.674
0.774
0.704
0.710
0.708
0.702
0.698
0.680
0.676
0.672
0.654
0.644
0.638
0.632
0.626
0.618
0.624
0.624
0.614
0.616
0.622
0.616
0.616
0.622
0.630
0.626
0.634
0.630
0.650
0.666
0.656
0.646
0.640
0.646
0.638
0.624
0.624
0.622
0.632
0.630
0.630
0.646
0.642
0.656
0.670
0.676
0.678
0.680
0.672
0.676
0.672
0.666
0.670
0.682
0.692
0.684
0.682
0.676
0.664
0.660
0.648
0.652
0.654
0.656
0.644
0.634
0.634
0.634
0.628
0.626
0.620
0.618
0.606
0.604
0.606
0.610
0.624
0.644
0.646
0.652
0.634
0.640
0.644
0.646
0.646
0.660
0.684
0.726
0.720
0.694
0.676
0.678
0.682
0.684
0.742
0.800
0.814
0.806
0.768
0.742
0.750
0.742
0.712
0.726
0.736
0.750
0.702
0.696
0.690
0.684
0.686
0.688
0.676
0.670
0.668
0.680
0.680
0.680
0.702
0.716
0.710
0.692
0.676
0.684
0.666
0.666
0.662
0.658
0.708
0.750
0.864
0.954
0.888
0.812
0.782
0.750
0.724
0.706
0.746
0.802
0.808
0.798
0.814
0.774
0.794
0.798
0.780
0.788
0.762
0.778
0.770
0.762
0.778
0.782
0.774
0.778
0.740
0.774
0.788
0.740
0.750
0.722
0.724
0.706
0.732
0.744
0.728
0.732
0.706
0.706
0.690
0.678
0.678
0.692
0.732
0.746
0.740
0.770
0.776
0.752
0.744
0.748
0.742
0.730
0.748
0.742
0.740
0.724
0.728
0.732
0.716
0.702
0.686
0.688
0.690
0.698
0.720
0.728
0.724
0.746
0.730
0.720
0.726
0.720
0.708
0.718
0.702
0.708
0.740
0.730
0.716
0.716
0.728
0.720
0.724
0.706
0.706
0.714
0.694
0.682
0.742
0.680
0.678
0.674
0.670
0.662
0.660
0.658
0.652
0.664
0.668
0.664
0.668
0.706
0.710
0.690
0.690
0.694
0.704
0.686
0.696
0.704
0.720
0.730
0.710
0.720
0.726
0.718
0.710
0.728
0.710
0.694
0.722
0.752
0.752
0.770
0.778
0.762
0.722
0.730
0.736
0.726
0.730
0.740
0.742
0.716
0.726
0.712
0.766
0.752
0.744
0.728
0.750
0.776
0.778
0.794
0.818
0.792
0.772
0.788
0.790
0.782
0.764
0.786
0.766
0.760
0.742
0.742
0.728
0.740
0.750
0.752
0.728
0.734
0.738
0.954
0.976
1.102
1.006
0.954
0.936
0.910
0.870
0.786
0.756
0.706
0.692
0.670
0.644
0.640
0.636
0.632
0.654
0.650
0.654
0.654
0.662
0.660
0.662
0.670
0.672
0.660
0.670
0.670
0.654
0.662
0.644
0.640
0.646
0.634
0.644
0.648
0.662
0.680
0.670
0.678
0.668
0.664
0.656
0.652
0.646
0.660
0.646
0.636
0.638
0.634
0.620
0.628
0.630
0.636
0.640
0.644
0.680
0.668
0.654
0.648
0.648
0.642
0.638
0.636
0.630
0.638
0.648
0.650
0.636
0.638
0.646
0.642
0.642
0.642
0.632
0.626
0.620
0.618
0.612
0.616
0.620
0.624
0.624
0.628
0.624
0.636
0.634
0.640
0.642
0.642
0.640
0.642
0.648
0.668
0.662
0.688
0.690
0.690
0.682
0.680
0.688
0.676
0.672
0.682
0.672
0.674
0.688
0.686
0.682
0.700
0.818
0.906
0.826
0.762
0.742
0.702
0.676
0.678
0.666
0.674
0.678
0.692
0.688
0.692
0.692
0.696
0.686
0.692
0.690
0.682
0.684
0.682
0.672
0.672
0.660
0.652
0.660
0.660
0.664
0.670
0.668
0.662
0.662
0.662
0.666
0.666
0.666
0.668
0.658
0.662
0.654
0.656
0.660
0.670
0.668
0.668
0.664
0.664
0.658
0.654
0.652
0.652
0.652
0.660
0.658
0.660
0.662
0.650
0.644
0.640
0.628
0.622
0.622
0.618
0.626
0.644
0.648
0.656
0.652
0.652
0.654
0.644
0.646
0.642
0.630
0.636
0.622
0.626
0.644
0.638
0.630
0.636
0.626
0.640
0.638
0.638
0.634
0.636
0.626
0.632
0.624
0.616
0.638
0.632
0.628
0.624
0.624
0.624
0.618
0.628
0.638
0.634
0.638
0.644
0.638
0.642
0.666
0.776
0.768
0.736
0.710
0.694
0.684
0.660
0.662
0.626
0.614
0.610
0.648
0.478
0.636
0.894
0.764
0.760
0.780
0.746
0.774
0.762
0.728
0.760
0.756
0.734
0.756
0.740
0.716
0.708
0.702
0.754
0.728
0.772
0.780
0.764
0.782
0.784
0.742
0.782
0.784
0.766
0.750
0.764
0.766
0.768
0.786
0.774
0.762
0.790
0.802
0.802
0.824
0.820
0.790
0.782
0.788
0.770
0.758
0.792
0.774
0.776
0.798
0.752
0.738
0.738
0.722
0.732
0.752
0.742
0.728
0.778
0.796
0.746
0.754
0.732
0.756
0.764
0.768
0.810
0.802
0.762
0.758
0.758
0.730
0.736
0.748
0.760
0.756
0.762
0.772
0.784
0.778
0.780
0.770
0.738
0.770
0.748
0.750
0.764
0.784
0.756
0.780
0.772
0.742
0.742
0.724
0.718
0.714
0.724
0.754
0.780
0.786
0.806
0.800
0.770
0.766
0.800
0.800
0.772
0.762
0.790
0.770
0.766
0.790
0.810
0.780
0.804
0.806
0.780
0.786
0.780
0.760
0.788
0.792
0.782
0.804
0.812
0.790
0.808
0.810
0.794
0.798
0.814
0.776
0.800
0.796
0.786
0.804
0.806
0.792
0.792
0.774
0.774
0.774
0.780
0.778
0.782
0.796
0.784
0.768
0.768
0.752
0.754
0.778
0.796
0.804
0.830
0.818
0.780
0.800
0.794
0.768
0.768
0.782
0.764
0.756
0.762
0.750
0.744
0.740
0.760
0.744
0.766
0.782
0.754
0.782
0.792
0.772
0.754
0.752
0.728
0.734
0.734
0.718
0.696
0.724
0.722
0.716
0.700
0.710
0.720
0.706
0.704
0.738
0.716
0.706
0.716
0.728
0.738
0.728
0.748
0.746
0.748
0.764
0.766
0.754
0.740
0.724
0.736
0.746
0.764
0.758
0.776
0.768
0.766
0.778
0.776
0.786
0.784
0.770
0.774
0.764
0.748
0.760
0.734
0.742
0.742
0.746
0.718
0.712
0.720
0.724
0.728
0.720
0.704
0.710
0.724
0.756
0.768
0.750
0.770
0.786
0.768
0.782
0.796
0.780
0.788
0.770
0.768
0.778
0.756
0.792
0.790
0.780
0.768
0.772
0.764
0.754
0.760
0.772
0.754
0.770
0.780
0.762
0.774
0.772
0.754
0.750
0.752
0.754
0.746
0.758
0.768
0.748
0.748
0.748
0.738
0.726
0.744
0.760
0.740
0.754
0.752
0.738
0.746
0.736
0.730
0.724
0.730
0.724
0.728
0.708
0.702
0.692
0.686
0.676
0.670
0.670
0.670
0.666
0.654
0.664
0.656
0.656
0.656
0.636
0.644
0.668
0.684
0.680
0.676
0.670
0.654
0.640
0.650
0.656
0.670
0.670
0.722
0.728
0.722
0.722
0.716
0.708
0.684
0.682
0.680
0.662
0.668
0.656
0.652
0.662
0.654
0.668
0.668
0.650
0.656
0.656
0.640
0.634
0.638
0.638
0.634
0.634
0.634
0.632
0.640
0.650
0.662
0.652
0.648
0.654
0.644
0.642
0.622
0.638
0.626
0.616
0.628
0.634
0.642
0.648
0.672
0.676
0.666
0.684
0.680
0.676
0.674
0.680
0.680
0.662
0.668
0.668
0.676
0.668
0.672
0.674
0.676
0.668
0.684
0.680
0.688
0.678
0.692
0.706
0.698
0.696
0.706
0.720
0.702
0.710
0.712
0.724
0.730
0.718
0.704
0.702
0.694
0.682
0.684
0.706
0.700
0.736
0.768
0.790
0.744
0.732
0.734
0.726
0.704
0.712
0.728
0.746
0.718
0.730
0.734
0.726
0.722
0.736
0.744
0.720
0.728
0.740
0.752
0.746
0.730
0.706
0.714
0.722
0.718
0.706
0.738
0.746
0.750
0.782
0.770
0.758
0.754
0.734
0.736
0.726
0.720
0.744
0.760
0.800
0.788
0.782
0.794
0.788
0.776
0.788
0.790
0.766
0.740
0.712
0.712
0.722
0.746
0.734
0.760
0.790
0.788
0.810
0.800
0.776
0.740
0.744
0.738
0.736
0.728
0.762
0.824
0.860
0.804
0.764
0.766
0.786
0.800
0.782
0.746
0.732
0.736
0.744
0.768
0.746
0.754
0.778
0.772
0.824
0.826
0.816
0.788
0.750
0.732
0.732
0.762
0.774
0.772
0.800
0.814
0.818
0.812
0.768
0.788
0.780
0.768
0.768
0.740
0.752
0.786
0.748
0.780
0.788
0.764
0.756
0.754
0.744
0.726
0.700
0.696
0.732
0.782
0.786
0.764
0.782
0.790
0.784
0.782
0.778
0.784
0.802
0.810
0.782
0.772
0.784
0.758
0.740
0.746
0.756
0.726
0.736
0.754
0.754
0.742
0.752
0.742
0.740
0.744
0.736
0.724
0.700
0.682
0.670
0.662
0.694
0.676
0.672
0.666
0.666
0.660
0.660
0.670
0.670
0.650
0.646
0.642
0.636
0.638
0.650
0.652
0.664
0.682
0.666
0.682
0.666
0.674
0.694
0.706
0.692
0.688
0.678
0.660
0.678
0.666
0.674
0.674
0.660
0.658
0.668
0.702
0.674
0.694
0.702
0.692
0.670
0.666
0.674
0.684
0.668
0.664
0.650
0.654
0.652
0.652
0.652
0.648
0.654
0.654
0.652
0.640
0.644
0.640
0.650
0.654
0.668
0.692
0.700
0.692
0.676
0.684
0.658
0.660
0.660
0.664
0.652
0.650
0.654
0.658
0.688
0.732
0.724
0.706
0.726
0.700
0.702
0.708
0.688
0.668
0.648
0.644
0.630
0.638
0.634
0.664
0.682
0.672
0.676
0.690
0.686
0.674
0.678
0.666
0.648
0.644
0.626
0.622
0.612
0.616
0.638
0.644
0.640
0.646
0.642
0.646
0.646
0.650
0.646
0.664
0.660
0.676
0.676
0.688
0.674
0.662
0.660
0.652
0.646
0.630
0.628
0.638
0.648
0.662
0.660
0.650
0.660
0.668
0.662
0.656
0.648
0.640
0.638
0.642
0.660
0.666
0.660
0.652
0.646
0.652
0.664
0.652
0.678
0.688
0.690
0.696
0.702
0.704
0.696
0.700
0.710
0.690
0.680
0.672
0.668
0.674
0.690
0.688
0.696
0.690
0.722
0.702
0.698
0.702
0.688
0.682
0.664
0.670
0.656
0.640
0.640
0.630
0.624
0.622
0.628
0.712
0.668
0.660
0.654
0.652
0.658
0.652
0.662
0.682
0.672
0.698
0.682
0.706
0.702
0.686
0.698
0.704
0.702
0.690
0.660
0.668
0.660
0.662
0.650
0.658
0.688
0.692
0.694
0.686
0.674
0.662
0.654
0.658
0.656
0.662
0.658
0.668
0.666
0.722
0.698
0.690
0.682
0.662
0.672
0.664
0.674
0.666
0.668
0.696
0.714
0.698
0.678
0.674
0.656
0.658
0.644
0.626
0.634
0.626
0.626
0.606
0.624
0.620
0.606
0.624
0.614
0.612
0.606
0.614
0.618
0.618
0.622
0.624
0.622
0.622
0.628
0.626
0.638
0.656
0.660
0.666
0.652
0.636
0.638
0.622
0.612
0.614
0.610
0.604
0.596
0.606
0.614
0.620
0.634
0.644
0.646
0.638
0.628
0.638
0.640
0.634
0.626
0.630
0.634
0.624
0.624
0.624
0.618
0.608
0.620
0.614
0.610
0.618
0.624
0.624
0.624
0.628
0.636
0.632
0.636
0.656
0.640
0.656
0.676
0.678
0.666
0.660
0.664
0.652
0.660
0.668
0.700
0.728
0.710
0.684
0.680
0.704
0.670
0.688
0.686
0.672
0.686
0.668
0.670
0.674
0.676
0.672
0.688
0.684
0.682
0.690
0.682
0.670
0.674
0.662
0.644
0.662
0.660
0.652
0.656
0.692
0.708
0.716
0.740
0.714
0.720
0.718
0.688
0.706
0.714
0.720
0.714
0.750
0.742
0.750
0.762
0.758
0.744
0.740
0.738
0.720
0.730
0.742
0.714
0.792
0.802
0.774
0.720
0.708
0.722
0.716
0.720
0.690
0.704
0.724
0.756
0.732
0.700
0.700
0.698
0.696
0.702
0.678
0.674
0.670
0.658
0.660
0.654
0.648
0.654
0.680
0.698
0.672
0.698
0.702
0.700
0.688
0.698
0.698
0.686
0.706
0.708
0.710
0.724
0.694
0.676
0.682
0.672
0.676
0.660
0.654
0.660
0.656
0.656
0.670
0.698
0.706
0.722
0.782
0.800
0.778
0.820
0.822
0.796
0.816
0.792
0.778
0.774
0.752
0.740
0.750
0.740
0.730
0.764
0.768
0.758
0.766
0.764
0.744
0.752
0.756
0.742
0.738
0.730
0.716
0.734
0.726
0.770
0.744
0.732
0.712
0.694
0.694
0.690
0.700
0.718
0.750
0.768
0.758
0.774
0.768
0.746
0.786
0.788
0.750
0.728
0.734
0.742
0.722
0.700
0.690
0.714
0.744
0.766
0.732
0.722
0.740
0.780
0.786
0.798
0.794
0.780
0.732
0.720
0.712
0.750
0.776
0.756
0.740
0.754
0.760
0.814
0.852
0.800
0.808
0.822
0.834
0.780
0.778
0.768
0.734
0.716
0.724
0.690
0.730
0.764
0.770
0.778
0.818
0.816
0.816
0.822
0.794
0.792
0.804
0.806
0.804
0.762
0.766
0.740
0.724
0.716
0.716
0.758
0.780
0.822
0.840
0.804
0.820
0.820
0.824
0.788
0.772
0.776
0.766
0.768
0.782
0.810
0.776
0.788
0.772
0.784
0.796
0.794
0.774
0.762
0.756
0.780
0.778
0.758
0.736
0.728
0.722
0.714
0.710
0.726
0.738
0.730
0.722
0.732
0.758
0.756
0.776
0.776
0.748
0.740
0.762
0.752
0.766
0.802
0.806
0.780
0.768
0.744
0.752
0.762
0.758
0.782
0.782
0.790
0.772
0.726
0.728
0.728
0.720
0.742
0.770
0.786
0.858
0.866
0.828
0.802
0.788
0.788
0.794
0.802
0.766
0.752
0.736
0.742
0.760
0.760
0.754
0.776
0.762
0.840
0.818
0.806
0.792
0.788
0.766
0.752
0.760
0.784
0.804
0.814
0.788
0.784
0.762
0.794
0.842
0.780
0.776
0.762
0.740
0.760
0.782
0.752
0.756
0.746
0.722
0.700
0.706
0.730
0.720
0.728
0.718
0.730
0.720
0.740
0.794
0.760
0.776
0.778
0.764
0.772
0.768
0.792
0.792
0.798
0.784
0.802
0.786
0.776
0.750
0.778
0.768
0.850
0.778
0.778
0.774
0.750
0.738
0.710
0.746
0.764
0.802
0.772
0.758
0.760
0.790
0.818
0.826
0.832
0.838
0.814
0.820
0.808
0.786
0.772
0.762
0.760
0.782
0.788
0.810
0.762
0.764
0.756
0.742
0.740
0.734
0.732
0.756
0.752
0.774
0.770
0.760
0.752
0.772
0.766
0.770
0.776
0.772
0.746
0.744
0.748
0.736
0.722
0.718
0.724
0.748
0.776
0.760
0.760
0.782
0.780
0.764
0.762
0.764
0.770
0.800
0.788
0.774
0.800
0.816
0.788
0.796
0.782
0.788
0.776
0.778
0.772
0.764
0.772
0.764
0.764
0.768
0.752
0.752
0.734
0.710
0.714
0.720
0.760
0.764
0.776
0.812
0.818
0.796
0.794
0.770
0.738
0.734
0.722
0.728
0.722
0.722
0.724
0.724
0.708
0.712
0.716
0.722
0.720
0.718
0.720
0.712
0.734
0.742
0.756
0.734
0.754
0.770
0.750
0.776
0.780
0.784
0.774
0.804
0.788
0.758
0.774
0.778
0.764
0.788
0.794
0.772
0.788
0.774
0.748
0.746
0.746
0.730
0.756
0.760
0.748
0.768
0.778
0.750
0.774
0.770
0.764
0.772
0.782
0.792
0.808
0.802
0.790
0.798
0.842
0.806
0.774
0.790
0.802
0.796
0.818
0.808
0.782
0.824
0.846
0.794
0.770
0.762
0.756
0.762
0.768
0.772
0.762
0.780
0.772
0.758
0.784
0.788
0.776
0.762
0.772
0.768
0.770
0.776
0.778
0.774
0.786
0.784
0.774
0.778
0.784
0.780
0.808
0.784
0.762
0.782
0.784
0.770
0.782
0.772
0.788
0.794
0.814
0.782
0.798
0.820
0.818
0.816
0.804
0.816
0.796
0.804
0.776
0.772
0.762
0.746
0.740
0.728
0.720
0.730
0.728
0.738
0.734
0.742
0.742
0.728
0.742
0.738
0.720
0.742
0.760
0.750
0.722
0.700
0.696
0.688
0.664
0.670
0.710
0.736
0.748
0.732
0.754
0.794
0.808
0.784
0.796
0.774
0.798
0.788
0.752
0.776
0.812
0.830
0.858
0.818
0.788
0.762
0.742
0.730
0.742
0.732
0.714
0.736
0.766
0.760
0.776
0.762
0.770
0.780
0.784
0.782
0.784
0.764
0.792
0.776
0.762
0.780
0.760
0.790
0.802
0.786
0.796
0.792
0.778
0.768
0.772
0.752
0.760
0.766
0.762
0.772
0.762
0.752
0.746
0.742
0.724
0.730
0.732
0.732
0.760
0.806
0.786
0.770
0.792
0.788
0.780
0.790
0.786
0.770
0.784
0.794
0.782
0.784
0.790
0.772
0.780
0.772
0.774
0.760
0.766
0.778
0.772
0.792
0.810
0.824
0.822
0.818
0.794
0.796
0.768
0.790
0.790
0.784
0.774
0.776
0.778
0.788
0.792
0.778
0.782
0.804
0.784
0.794
0.832
0.790
0.772
0.750
0.722
0.708
0.686
0.686
0.672
0.672
0.676
0.694
0.720
0.714
0.718
0.738
0.736
0.732
0.726
0.758
0.742
0.734
0.754
0.760
0.782
0.806
0.822
0.802
0.808
0.808
0.772
0.792
0.786
0.788
0.782
0.760
0.772
0.762
0.780
0.808
0.810
0.772
0.780
0.776
0.752
0.734
0.730
0.750
0.798
0.810
0.796
0.790
0.794
0.810
0.800
0.802
0.778
0.784
0.782
0.774
0.788
0.774
0.760
0.782
0.792
0.780
0.784
0.804
0.804
0.774
0.780
0.766
0.756
0.756
0.768
0.786
0.784
0.800
0.806
0.786
0.802
0.798
0.770
0.770
0.758
0.738
0.734
0.728
0.728
0.752
0.772
0.808
0.816
0.774
0.792
0.788
0.774
0.790
0.790
0.784
0.786
0.788
0.780
0.758
0.780
0.806
0.774
0.770
0.766
0.776
0.792
0.768
0.796
0.790
0.802
0.772
0.784
0.776
0.780
0.778
0.808
0.794
0.774
0.782
0.788
0.784
0.796
0.794
0.798
0.788
0.792
0.776
0.822
0.778
0.770
0.794
0.758
0.738
0.756
0.746
0.748
0.776
0.792
0.778
0.780
0.810
0.826
0.788
0.762
0.760
0.732
0.740
0.760
0.820
0.764
0.796
0.824
0.820
0.784
0.778
0.772
0.750
0.782
0.800
0.820
0.822
0.768
0.790
0.776
0.814
0.808
0.794
0.778
0.808
0.800
0.774
0.738
0.732
0.716
0.716
0.706
0.724
0.778
0.772
0.796
0.832
0.812
0.830
0.794
0.792
0.782
0.782
0.760
0.750
0.750
0.770
0.760
0.770
0.768
0.760
0.792
0.804
0.784
0.794
0.772
0.750
0.740
0.758
0.784
0.768
0.788
0.756
0.760
0.758
0.750
0.774
0.778
0.782
0.764
0.754
0.746
0.770
0.766
0.784
0.746
0.742
0.744
0.764
0.768
0.788
0.806
0.820
0.830
0.824
0.836
0.836
0.816
0.818
0.782
0.794
0.786
0.778
0.766
0.732
0.708
0.700
0.684
0.690
0.696
0.700
0.710
0.700
0.694
0.686
0.712
0.696
0.706
0.750
0.748
0.748
0.742
0.770
0.768
0.736
0.754
0.754
0.784
0.764
0.744
0.768
0.872
0.820
0.768
0.766
0.784
0.778
0.786
0.752
0.734
0.740
0.750
0.756
0.808
0.872
0.842
0.850
0.832
0.830
0.794
0.774
0.780
0.766
0.774
0.758
0.768
0.750
0.730
0.738
0.740
0.740
0.732
0.762
0.770
0.760
0.766
0.760
0.766
0.750
0.784
0.794
0.784
0.772
0.764
0.746
0.758
0.744
0.756
0.760
0.748
0.756
0.780
0.806
0.794
0.800
0.800
0.832
0.768
0.744
0.768
0.780
0.746
0.824
0.780
0.862
0.820
0.896
0.870
0.864
0.866
0.794
0.800
0.816
0.862
0.844
0.830
0.892
0.882
0.818
0.808
0.792
0.814
0.796
0.800
0.788
0.812
0.810
0.828
0.860
0.838
0.846
0.784
0.774
0.764
0.758
0.768
0.786
0.808
0.874
0.906
0.894
0.886
0.902
0.858
0.874
0.864
0.816
0.794
0.778
0.772
0.744
0.730
0.752
0.752
0.730
0.718
0.724
0.708
0.698
0.706
0.714
0.716
0.712
0.692
0.694
0.688
0.702
0.730
0.746
0.804
0.798
0.804
0.848
0.850
0.824
0.774
0.774
0.820
0.816
0.812
0.786
0.816
0.796
0.792
0.798
0.814
0.814
0.842
0.846
0.832
0.848
0.830
0.796
0.810
0.788
0.796
0.800
0.816
0.802
0.818
0.814
0.772
0.758
0.748
0.724
0.720
0.728
0.728
0.760
0.800
0.820
0.836
0.820
0.822
0.842
0.798
0.832
0.816
0.778
0.782
0.764
0.746
0.776
0.778
0.804
0.812
0.818
0.800
0.782
0.782
0.760
0.784
0.794
0.788
0.818
0.834
0.806
0.840
0.838
0.806
0.826
0.830
0.798
0.816
0.810
0.786
0.804
0.820
0.780
0.788
0.802
0.790
0.796
0.776
0.776
0.762
0.766
0.752
0.776
0.790
0.768
0.784
0.808
0.798
0.794
0.786
0.776
0.776
0.770
0.776
0.796
0.772
0.784
0.816
0.822
0.784
0.818
0.834
0.818
0.822
0.818
0.802
0.804
0.818
0.808
0.828
0.840
0.826
0.826
0.844
0.798
0.836
0.840
0.806
0.826
0.818
0.818
0.834
0.820
0.814
0.806
0.782
0.804
0.784
0.810
0.782
0.802
0.796
0.788
0.798
0.784
0.766
0.768
0.740
0.756
0.810
0.814
0.790
0.758
0.746
0.760
0.770
0.772
0.772
0.778
0.778
0.816
0.802
0.816
0.796
0.814
0.820
0.792
0.798
0.794
0.798
0.798
0.808
0.822
0.842
0.848
0.826
0.816
0.826
0.842
0.800
0.828
0.854
0.838
0.814
0.812
0.796
0.772
0.766
0.826
0.804
0.802
0.784
0.810
0.814
0.824
0.826
0.806
0.826
0.818
0.806
0.796
0.806
0.794
0.804
0.788
0.806
0.820
0.814
0.812
0.818
0.814
0.824
0.832
0.806
0.828
0.836
0.820
0.812
0.810
0.796
0.808
0.794
0.792
0.802
0.798
0.782
0.776
0.760
0.774
0.754
0.756
0.764
0.788
0.770
0.762
0.768
0.762
0.752
0.754
0.762
0.756
0.754
0.790
0.816
0.812
0.770
0.762
0.758
0.764
0.752
0.780
0.798
0.824
0.816
0.780
0.786
0.776
0.768
0.782
0.810
0.790
0.746
0.730
0.714
0.702
0.682
0.676
0.670
0.672
0.678
0.708
0.692
0.708
0.720
0.720
0.740
0.750
0.734
0.726
0.746
0.764
0.788
0.754
0.770
0.788
0.798
0.826
0.838
0.818
0.800
0.826
0.798
0.828
0.820
0.794
0.778
0.792
0.820
0.798
0.812
0.810
0.794
0.822
0.812
0.802
0.804
0.798
0.800
0.808
0.780
0.820
0.822
0.830
0.858
0.868
0.844
0.840
0.802
0.808
0.814
0.802
0.796
0.784
0.798
0.784
0.760
0.778
0.768
0.780
0.786
0.778
0.782
0.734
0.744
0.752
0.760
0.752
0.724
0.770
0.844
0.880
0.852
0.812
0.784
0.806
0.818
0.804
0.782
0.770
0.782
0.774
0.822
0.818
0.820
0.850
0.844
0.814
0.850
0.854
0.850
0.862
0.836
0.814
0.816
0.818
0.798
0.782
0.818
0.786
0.824
0.800
0.838
0.838
0.808
0.818
0.816
0.794
0.792
0.780
0.798
0.796
0.842
0.840
0.820
0.836
0.874
0.818
0.828
0.800
0.828
0.818
0.806
0.826
0.810
0.806
0.804
0.794
0.806
0.824
0.796
0.760
0.770
0.740
0.736
0.724
0.736
0.746
0.750
0.724
0.756
0.760
0.764
0.796
0.838
0.842
0.870
0.936
0.936
0.840
0.828
0.786
0.812
0.840
0.848
0.866
0.828
0.860
0.904
0.856
0.898
0.858
0.880
0.850
0.812
0.860
0.844
0.850
0.832
0.836
0.854
0.828
0.844
0.828
0.796
0.814
0.832
0.796
0.786
0.876
0.898
0.876
0.886
0.898
0.866
0.852
0.824
0.792
0.818
0.838
0.826
0.854
0.852
0.892
0.882
0.846
0.796
0.814
0.822
0.808
0.802
0.824
0.820
0.844
0.838
0.826
0.838
0.852
0.840
0.820
0.822
0.794
0.794
0.794
0.792
0.810
0.806
0.824
0.810
0.824
0.830
0.834
0.838
0.844
0.846
0.842
0.834
0.842
0.850
0.828
0.844
0.832
0.846
0.854
0.818
0.842
0.854
0.832
0.832
0.806
0.796
0.808
0.808
0.832
0.834
0.800
0.816
0.814
0.796
0.826
0.832
0.824
0.848
0.824
0.826
0.810
0.794
0.798
0.790
0.802
0.826
0.826
0.802
0.800
0.782
0.792
0.808
0.778
0.754
0.752
0.744
0.758
0.790
0.796
0.800
0.838
0.826
0.806
0.812
0.810
0.788
0.806
0.804
0.808
0.826
0.822
0.844
0.840
0.810
0.812
0.788
0.786
0.790
0.802
0.786
0.792
0.806
0.788
0.812
0.816
0.814
0.844
0.820
0.798
0.818
0.822
0.810
0.840
0.870
0.840
0.874
0.880
0.858
0.894
0.858
0.852
0.866
0.846
0.838
0.844
0.822
0.828
0.834
0.808
0.824
0.830
0.800
0.824
0.814
0.798
0.816
0.792
0.794
0.778
0.784
0.780
0.802
0.828
0.802
0.830
0.804
0.798
0.824
0.808
0.804
0.822
0.796
0.800
0.816
0.812
0.822
0.832
0.780
0.794
0.792
0.778
0.748
0.822
0.830
0.860
0.858
0.884
0.852
0.866
0.864
0.816
0.834
0.838
0.852
0.890
0.858
0.866
0.862
0.830
0.826
0.836
0.814
0.812
0.808
0.804
0.814
0.790
0.806
0.796
0.818
0.826
0.806
0.800
0.890
0.818
0.788
0.774
0.754
0.732
0.722
0.696
0.714
0.758
0.782
0.806
0.808
0.776
0.810
0.850
0.824
0.860
0.846
0.838
0.844
0.832
0.822
0.832
0.824
0.802
0.814
0.804
0.796
0.790
0.792
0.760
0.758
0.740
0.734
0.746
0.764
0.784
0.804
0.772
0.790
0.806
0.772
0.796
0.808
0.782
0.798
0.808
0.784
0.792
0.780
0.772
0.784
0.798
0.810
0.794
0.780
0.766
0.768
0.762
0.760
0.790
0.812
0.784
0.802
0.826
0.794
0.816
0.830
0.788
0.804
0.808
0.802
0.852
0.856
0.838
0.860
0.862
0.824
0.830
0.830
0.808
0.860
0.848
0.832
0.836
0.834
0.816
0.818
0.830
0.818
0.820
0.814
0.796
0.824
0.840
0.830
0.832
0.840
0.822
0.812
0.822
0.834
0.794
0.776
0.812
0.884
0.874
0.870
0.846
0.858
0.868
0.844
0.880
0.906
0.894
0.880
0.860
0.846
0.828
0.852
0.816
0.860
0.872
0.836
0.854
0.872
0.852
0.868
0.864
0.834
0.846
0.846
0.846
0.840
0.854
0.830
0.854
0.874
0.854
0.834
0.846
0.848
0.822
0.848
0.858
0.842
0.878
0.860
0.816
0.848
0.846
0.814
0.836
0.840
0.804
0.824
0.832
0.800
0.830
0.826
0.816
0.812
0.802
0.804
0.800
0.782
0.802
0.802
0.802
0.802
0.804
0.820
0.848
0.838
0.830
0.846
0.806
0.818
0.820
0.806
0.842
0.864
0.874
0.862
0.838
0.872
0.894
0.878
0.876
0.836
0.856
0.858
0.836
0.854
0.842
0.828
0.856
0.844
0.838
0.838
0.836
0.824
0.828
0.822
0.820
0.824
0.802
0.814
0.838
0.808
0.842
0.870
0.828
0.836
0.830
0.808
0.822
0.816
0.812
0.830
0.820
0.832
0.798
0.798
0.816
0.836
0.792
0.792
0.788
0.774
0.800
0.820
0.840
0.880
0.886
0.864
0.900
0.862
0.832
0.850
0.862
0.828
0.854
0.820
0.880
0.898
0.856
0.874
0.860
0.846
0.850
0.838
0.794
0.818
0.844
0.868
0.836
0.840
0.864
0.856
0.848
0.868
0.830
0.864
0.836
0.832
0.816
0.810
0.810
0.830
0.826
0.828
0.840
0.826
0.838
0.862
0.838
0.824
0.818
0.792
0.798
0.812
0.818
0.788
0.800
0.820
0.784
0.816
0.808
0.786
0.862
0.864
0.858
0.824
0.794
0.804
0.788
0.806
0.848
0.842
0.892
0.892
0.852
0.894
0.902
0.850
0.850
0.850
0.840
0.848
0.844
0.834
0.830
0.812
0.792
0.744
0.742
0.786
0.750
0.730
0.708
0.702
0.688
0.672
0.656
0.652
0.646
0.642
0.638
0.632
0.626
0.624
0.616
0.608
0.612
0.610
0.620
0.634
0.736
0.754
0.710
0.674
0.668
0.666
0.666
0.714
0.700
0.686
0.690
0.668
0.676
0.658
0.658
0.658
0.656
0.654
0.662
0.668
0.662
0.666
0.660
0.662
0.658
0.658
0.666
0.660
0.676
0.692
0.692
0.696
0.704
0.720
0.706
0.706
0.698
0.702
0.690
0.688
0.694
0.686
0.666
0.674
0.656
0.664
0.688
0.800
0.772
0.764
0.746
0.734
0.702
0.712
0.710
0.706
0.688
0.684
0.686
0.684
0.700
0.744
0.722
0.736
0.756
0.744
0.768
0.750
0.760
0.748
0.744
0.758
0.788
0.788
0.776
0.830
0.780
0.758
0.742
0.738
0.750
0.772
0.782
0.756
0.786
0.800
0.778
0.752
0.766
0.768
0.816
0.812
0.836
0.884
0.900
0.794
0.784
0.780
0.766
0.764
0.740
0.748
0.748
0.734
0.730
0.718
0.710
0.714
0.716
0.726
0.726
0.714
0.724
0.724
0.718
0.746
0.790
0.788
0.784
0.742
0.748
0.754
0.804
0.858
0.802
0.858
0.854
0.900
0.894
0.830
0.802
0.838
0.832
0.796
0.798
0.806
0.800
0.820
0.796
0.812
0.822
0.796
0.820
0.796
0.816
0.834
0.796
0.796
0.792
0.760
0.760
0.752
0.810
0.812
0.834
0.846
0.858
0.880
0.844
0.878
0.890
0.838
0.900
0.832
0.784
0.774
1.176
1.136
1.112
1.050
0.922
0.868
0.818
0.828
0.838
1.058
1.144
1.022
1.082
1.042
1.020
0.992
0.998
0.950
0.950
0.910
0.874
0.842
0.826
0.792
0.794
0.800
0.806
0.828
0.818
0.812
0.826
0.804
0.804
0.806
0.820
0.828
0.796
0.788
0.780
0.802
0.826
0.872
0.862
0.864
0.834
0.840
0.838
0.800
0.794
0.808
0.792
0.856
0.878
0.916
0.928
0.886
0.884
0.870
0.842
0.848
0.834
0.858
0.846
0.810
0.832
0.852
0.806
0.778
0.750
0.774
0.732
0.712
0.696
0.690
0.760
0.922
0.916
0.928
0.916
0.884
0.930
0.906
0.858
0.804
0.784
0.784
0.796
0.846
0.850
0.840
0.864
0.854
0.872
0.880
0.846
0.830
0.850
0.836
0.838
0.866
0.848
0.818
0.854
0.804
0.852
0.874
0.838
0.810
0.836
0.842
0.810
0.808
0.786
0.798
0.800
0.804
0.838
0.868
0.852
0.800
0.760
0.758
0.730
0.702
0.682
0.674
0.658
0.650
0.640
0.630
0.628
0.626
0.626
0.628
0.634
0.626
0.616
0.620
0.628
0.640
0.660
0.682
0.722
0.716
0.734
0.736
0.746
0.738
0.706
0.722
0.684
0.666
0.700
0.700
0.734
0.768
0.766
0.726
0.772
0.768
0.716
0.720
0.740
0.772
0.758
0.758
0.752
0.736
0.722
0.730
0.702
0.722
0.716
0.718
0.728
0.728
0.714
0.734
0.702
0.714
0.712
0.694
0.694
0.686
0.706
0.716
0.726
0.724
0.720
0.730
0.728
0.722
0.700
0.698
0.692
0.696
0.696
0.702
0.722
0.726
0.736
0.752
0.730
0.746
0.730
0.708
0.708
0.706
0.696
0.694
0.690
0.688
0.688
0.694
0.728
0.744
0.740
0.720
0.742
0.712
0.712
0.708
0.690
0.684
0.672
0.656
0.652
0.656
0.658
0.652
0.662
0.662
0.674
0.686
0.688
0.694
0.706
0.702
0.702
0.706
0.724
0.712
0.724
0.742
0.724
0.706
0.708
0.698
0.692
0.684
0.704
0.698
0.750
0.756
0.770
0.764
0.730
0.722
0.708
0.704
0.710
0.726
0.804
0.810
0.776
0.758
0.720
0.710
0.702
0.698
0.702
0.700
0.708
0.718
0.710
0.746
0.734
0.730
0.722
0.694
0.708
0.700
0.696
0.676
0.686
0.702
0.692
0.682
0.700
0.698
0.700
0.688
0.706
0.702
0.696
0.722
0.730
0.716
0.718
0.720
0.706
0.712
0.700
0.704
0.712
0.716
0.706
0.714
0.712
0.708
0.688
0.686
0.684
0.690
0.694
0.704
0.736
0.746
0.756
0.760
0.794
0.812
0.812
0.766
0.756
0.772
0.774
0.730
0.738
0.722
0.726
0.742
0.764
0.744
0.704
0.704
0.690
0.682
0.664
0.680
0.708
0.706
0.714
0.734
0.732
0.716
0.736
0.724
0.724
0.700
0.726
0.736
0.740
0.720
0.732
0.734
0.738
0.742
0.730
0.732
0.708
0.692
0.688
0.700
0.686
0.682
0.688
0.708
0.700
0.678
0.708
0.726
0.738
0.718
0.732
0.708
0.706
0.708
0.704
0.720
0.718
0.734
0.768
0.790
0.770
0.798
0.858
1.116
0.906
0.906
0.838
0.840
0.766
0.744
0.732
0.738
0.780
0.782
0.756
0.760
0.772
0.760
0.812
0.802
0.766
0.792
0.790
0.776
0.802
0.846
0.836
0.842
0.864
0.820
0.802
0.808
0.866
0.832
0.848
0.876
0.828
0.830
0.848
0.880
0.826
0.846
0.804
0.782
0.812
0.814
0.834
0.870
0.832
0.874
0.874
0.814
0.794
0.794
0.794
0.788
0.818
0.816
0.862
0.906
0.902
0.922
0.862
0.878
0.908
0.860
0.858
0.864
0.840
0.854
0.864
0.840
0.854
0.890
0.876
0.870
0.864
0.858
0.838
0.798
0.772
0.772
0.834
0.768
0.768
0.748
0.754
0.772
0.788
0.810
0.810
0.776
0.764
0.794
0.806
0.780
0.816
0.852
0.832
0.860
0.874
0.854
0.868
0.856
0.808
0.808
0.826
0.834
0.820
0.818
0.828
1.052
0.930
0.924
0.932
0.862
0.882
0.832
0.882
0.912
0.860
0.874
0.866
0.890
0.846
0.832
0.846
0.894
0.890
0.852
0.848
0.876
0.844
0.854
0.856
0.842
0.980
0.896
0.934
0.922
0.842
0.804
0.768
0.756
0.756
0.832
0.860
0.832
0.852
0.898
0.880
0.870
0.898
0.890
0.880
0.886
0.870
0.894
0.946
0.910
1.020
0.998
0.942
0.938
0.854
0.830
0.808
0.812
0.810
0.834
0.868
0.854
0.880
0.904
0.852
0.874
0.878
0.854
0.882
0.894
0.886
0.926
0.972
0.914
0.940
0.892
0.850
0.844
0.846
0.868
0.902
0.890
1.032
0.954
0.900
0.880
0.872
0.818
0.792
0.808
0.812
0.798
0.862
0.920
0.880
0.892
0.926
0.910
0.856
0.838
0.818
0.798
0.914
0.854
0.860
0.878
0.860
0.926
0.900
0.856
0.834
0.852
0.908
0.986
0.912
0.902
0.868
0.820
0.822
0.802
0.792
0.786
0.806
0.862
0.870
0.900
0.968
0.958
0.958
0.972
0.896
0.884
0.912
0.878
0.878
0.908
0.914
0.878
0.912
0.884
0.850
0.868
0.840
0.844
0.852
0.878
0.866
0.838
0.888
0.926
0.878
0.862
0.912
0.890
0.882
0.886
0.956
0.920
0.886
0.832
0.838
0.836
0.830
0.828
0.826
0.800
0.764
0.752
0.774
0.880
0.916
0.942
0.974
0.924
0.966
0.940
0.922
0.928
0.900
0.896
0.932
0.926
0.870
0.920
0.902
0.902
0.898
0.892
0.842
0.878
0.862
0.840
0.802
0.836
0.878
0.858
0.866
0.876
0.868
0.920
0.888
0.852
0.838
0.812
0.804
0.812
0.800
0.806
0.826
0.848
0.828
0.842
0.832
0.838
0.802
0.814
0.820
0.818
0.844
0.874
0.852
0.866
0.872
0.856
0.828
0.832
0.832
0.802
0.782
0.780
0.752
0.750
0.740
0.748
0.746
0.748
0.724
0.710
0.696
0.688
0.662
0.660
0.680
0.702
0.696
0.696
0.672
0.662
0.656
0.638
0.638
0.644
0.660
0.672
0.700
0.698
0.708
0.710
0.692
0.698
0.742
0.732
0.710
0.696
0.690
0.668
0.658
0.648
0.636
0.626
0.624
0.622
0.634
0.624
0.616
0.620
0.618
0.608
0.614
0.628
0.622
0.608
0.606
0.610
0.598
0.606
0.602
0.602
0.606
0.612
0.608
0.614
0.616
0.628
0.630
0.632
0.646
0.656
0.640
0.640
0.654
0.688
0.696
0.684
0.664
0.666
0.652
0.638
0.626
0.614
0.614
0.612
0.602
0.606
0.604
0.606
0.604
0.604
0.610
0.608
0.606
0.610
0.614
0.612
0.620
0.638
0.652
0.674
0.678
0.682
0.674
0.694
0.678
0.666
0.672
0.664
0.664
0.678
0.698
0.694
0.666
0.692
0.676
0.672
0.668
0.658
0.644
0.660
0.658
0.652
0.672
0.672
0.662
0.680
0.698
0.686
0.684
0.682
0.684
0.668
0.676
0.670
0.662
0.678
0.676
0.662
0.680
0.676
0.660
0.666
0.664
0.640
0.674
0.678
0.660
0.666
0.654
0.662
0.664
0.654
0.664
0.668
0.654
0.662
0.656
0.652
0.660
0.658
0.642
0.654
0.656
0.648
0.658
0.662
0.654
0.662
0.654
0.650
0.656
0.642
0.632
0.634
0.626
0.618
0.618
0.620
0.632
0.624
0.634
0.634
0.634
0.640
0.642
0.644
0.638
0.644
0.636
0.634
0.632
0.634
0.624
0.632
0.628
0.626
0.640
0.642
0.640
0.650
0.648
0.638
0.636
0.624
0.626
0.616
0.614
0.604
0.602
0.618
0.618
0.632
0.634
0.656
0.672
0.686
0.690
0.684
0.700
0.680
0.686
0.686
0.660
0.652
0.682
0.652
0.646
0.636
0.632
0.624
0.614
0.608
0.606
0.602
0.606
0.598
0.602
0.612
0.602
0.610
0.616
0.620
0.626
0.640
0.634
0.636
0.648
0.644
0.646
0.652
0.656
0.652
0.654
0.650
0.638
0.644
0.644
0.646
0.640
0.654
0.648
0.644
0.652
0.656
0.658
0.656
0.644
0.648
0.642
0.644
0.642
0.646
0.636
0.654
0.670
0.676
0.690
0.656
0.658
0.646
0.638
0.642
0.634
0.626
0.630
0.630
0.630
0.698
0.714
0.764
0.684
0.702
0.682
0.678
0.680
0.682
0.668
0.678
0.690
0.734
0.714
0.714
0.702
0.676
0.676
0.670
0.650
0.654
0.646
0.642
0.636
0.640
0.648
0.674
0.668
0.676
0.714
0.714
0.702
0.746
0.740
0.734
0.758
0.768
0.754
0.792
0.794
0.774
0.818
0.798
0.784
0.800
0.760
0.788
0.822
0.780
0.838
0.868
0.826
0.868
0.860
0.844
0.864
0.840
0.864
0.858
0.930
0.874
0.928
0.918
0.902
0.940
0.884
0.890
0.894
0.866
0.916
0.920
0.892
0.892
0.920
0.890
0.858
0.918
0.884
0.894
0.892
0.818
0.836
0.802
0.808
0.814
0.844
0.876
0.816
0.852
0.860
0.812
0.852
0.870
0.854
0.870
0.890
0.882
0.898
0.852
0.830
0.850
0.848
0.860
0.908
0.860
0.892
0.876
0.844
0.900
0.900
0.854
0.902
0.884
0.844
0.874
0.916
0.890
0.906
0.872
0.918
0.884
0.866
0.866
0.858
0.868
0.864
0.822
0.866
0.870
0.866
0.900
0.856
0.868
0.804
0.784
0.766
0.754
0.734
0.718
0.768
0.774
0.788
0.770
0.806
0.808
0.790
0.790
0.804
0.828
0.826
0.806
0.844
0.846
0.822
0.852
0.870
0.864
0.878
0.874
0.830
0.874
0.894
0.862
0.840
0.822
0.824
0.838
0.874
0.898
0.892
0.922
0.912
0.928
0.904
0.892
0.878
0.830
0.848
0.886
0.850
0.888
0.884
0.848
0.840
0.832
0.828
0.858
0.882
0.910
0.912
0.878
0.896
0.880
0.840
0.840
0.828
0.814
0.834
0.824
0.788
0.814
0.804
0.830
0.856
0.826
0.856
0.880
0.874
0.870
0.834
0.810
0.788
0.824
0.826
0.834
0.832
0.856
0.816
0.788
0.824
0.818
0.806
0.802
0.794
0.810
0.808
0.814
0.838
0.856
0.862
0.834
0.850
0.824
0.842
0.840
0.822
0.852
0.862
0.826
0.842
0.814
0.818
0.814
0.842
0.836
0.850
0.844
0.810
0.810
0.812
0.782
0.818
0.816
0.802
0.822
0.850
0.864
0.856
0.794
0.784
0.768
0.770
0.764
0.746
0.758
0.786
0.788
0.796
0.778
0.788
0.774
0.748
0.760
0.768
0.754
0.772
0.764
0.780
0.806
0.790
0.786
0.760
0.746
0.728
0.716
0.690
0.682
0.678
0.696
0.714
0.742
0.712
0.716
0.718
0.770
0.826
0.810
0.854
0.834
0.798
0.830
0.818
0.808
0.846
0.834
0.884
0.908
0.878
0.896
0.894
0.890
0.916
0.844
0.830
0.820
0.784
0.806
0.796
0.804
0.844
0.870
0.864
0.840
0.856
0.816
0.812
0.836
0.820
0.858
0.870
0.854
0.902
0.888
0.798
0.800
0.774
0.756
0.746
0.760
0.786
0.832
0.872
0.842
0.832
0.846
0.816
0.824
0.800
0.822
0.812
0.814
0.820
0.804
0.816
0.800
0.804
0.814
0.798
0.786
0.796
0.794
0.810
0.834
0.826
0.786
0.798
0.774
0.770
0.752
0.774
0.790
0.798
0.814
0.800
0.826
0.816
0.862
0.822
0.822
0.858
0.862
0.830
0.786
0.796
0.794
0.762
0.750
0.790
0.782
0.838
0.882
0.878
0.856
0.828
0.836
0.818
0.796
0.800
0.808
0.786
0.806
0.832
0.856
0.826
0.808
0.836
0.868
0.862
0.838
0.846
0.836
0.824
0.852
0.878
0.866
0.892
0.880
0.880
0.870
0.872
0.868
0.862
0.836
0.850
0.856
0.842
0.870
0.840
0.856
0.864
0.818
0.820
0.812
0.816
0.848
0.850
0.860
0.894
0.868
0.906
0.886
0.816
0.804
0.874
0.894
0.892
0.888
0.844
0.876
0.892
0.902
0.922
0.938
0.928
0.898
0.888
0.882
0.876
0.882
0.894
0.854
0.890
0.904
0.866
0.826
0.836
0.838
0.858
0.820
0.798
0.786
0.796
0.782
0.804
0.794
0.846
0.880
0.920
0.868
0.810
0.784
0.786
0.796
0.786
0.804
0.802
0.820
0.808
0.840
0.852
0.892
0.856
0.858
0.850
0.866
0.876
0.818
0.854
0.822
0.834
0.822
0.838
0.836
0.876
0.898
0.894
0.888
0.828
0.854
0.856
0.856
0.872
0.852
0.882
0.832
0.820
0.856
0.920
0.876
0.856
0.852
0.830
0.848
0.834
0.868
0.862
0.886
0.884
0.844
0.830
0.824
0.800
0.822
0.854
0.846
0.870
0.896
0.860
0.900
0.912
0.898
0.890
0.890
0.880
0.898
0.886
0.894
0.892
0.876
0.898
0.916
0.916
0.910
0.860
0.828
0.842
0.838
0.840
0.842
0.858
0.880
0.880
0.838
0.842
0.856
0.808
0.808
0.858
0.864
0.838
0.804
0.816
0.832
0.832
0.856
0.872
0.832
0.804
0.782
0.804
0.798
0.846
0.854
0.846
0.870
0.854
0.832
0.854
0.860
0.852
0.850
0.824
0.834
0.806
0.780
0.776
0.752
0.752
0.762
0.750
0.776
0.776
0.776
0.812
0.792
0.814
0.810
0.780
0.806
0.802
0.804
0.830
0.840
0.822
0.858
0.840
0.836
0.834
0.830
0.848
0.832
0.854
0.832
0.864
0.872
0.836
0.866
0.866
0.846
0.856
0.830
0.830
0.804
0.784
0.814
0.814
0.796
0.794
0.822
0.862
0.868
0.886
0.878
0.834
0.832
0.822
0.828
0.804
0.790
0.788
0.794
0.796
0.808
0.810
0.822
0.838
0.838
0.808
0.794
0.800
0.784
0.808
0.826
0.836
0.836
0.822
0.876
0.872
0.892
0.922
0.916
0.878
0.868
0.866
0.878
0.838
0.800
0.766
0.764
0.750
0.718
0.776
0.850
0.858
0.826
0.830
0.820
0.764
0.762
0.746
0.718
0.736
0.752
0.806
0.794
0.798
0.782
0.794
0.780
0.800
0.800
0.822
0.824
0.834
0.852
0.814
0.766
0.760
0.746
0.772
0.792
0.826
0.866
0.864
0.916
0.924
0.914
0.912
0.840
0.816
0.790
0.754
0.376
0.362
0.392
0.312
0.702
0.282
0.392
0.642
0.646
0.614
0.622
0.614
0.600
0.582
0.590
0.588
0.592
0.594
0.600
0.604
0.610
0.604
0.606
0.620
0.612
0.608
0.620
0.618
0.626
0.632
0.624
0.632
0.634
0.642
0.656
0.646
0.660
0.666
0.652
0.654
0.658
0.656
0.674
0.658
0.674
0.688
0.710
0.726
0.760
0.770
0.730
0.718
0.708
0.680
0.702
0.682
0.710
0.714
0.734
0.710
0.692
0.694
0.672
0.680
0.676
0.682
0.678
0.670
0.676
0.680
0.676
0.728
0.748
0.730
0.730
0.736
0.710
0.726
0.694
0.708
0.708
0.718
0.710
0.754
0.784
0.836
0.822
0.800
0.856
0.856
0.840
0.846
0.828
0.838
0.792
0.784
0.770
0.764
0.768
0.784
0.786
0.776
0.780
0.810
0.788
0.836
0.822
0.846
0.846
0.852
0.852
0.778
0.804
0.838
0.796
0.806
0.888
0.822
0.848
0.980
0.974
0.874
0.870
0.820
0.818
0.784
0.756
0.734
0.752
0.762
0.734
0.746
0.766
0.776
0.786
0.802
0.812
0.790
0.754
0.726
0.714
0.724
0.748
0.718
0.780
0.980
0.886
0.942
0.858
0.852
0.894
0.920
0.978
0.946
0.934
0.844
0.836
0.852
0.814
0.858
1.030
0.958
0.884
0.892
0.930
0.880
0.864
0.816
0.838
0.840
0.832
0.868
0.826
0.850
0.856
0.818
0.826
0.788
0.738
0.760
0.760
0.760
0.758
0.790
0.790
0.804
0.832
0.812
0.796
0.832
0.812
0.784
0.822
0.800
0.800
0.824
0.812
0.820
0.832
0.800
0.816
0.822
0.822
0.792
0.796
0.772
0.760
0.756
0.760
0.756
0.730
0.758
0.802
0.848
0.786
0.776
0.772
0.770
0.748
0.750
0.744
0.774
0.796
0.794
0.840
0.848
0.802
0.816
0.806
0.786
0.802
0.800
0.786
0.822
0.804
0.780
0.814
0.810
0.784
0.820
0.842
0.800
0.820
0.818
0.806
0.860
0.846
0.812
0.834
0.826
0.822
0.842
0.848
0.830
0.822
0.768
0.782
0.774
0.766
0.760
0.748
0.768
0.762
0.758
0.812
0.812
0.816
0.840
0.842
0.876
0.880
0.872
0.884
0.896
0.870
0.902
0.912
0.860
0.878
0.864
0.846
0.884
0.898
0.862
0.896
0.886
0.834
0.882
0.854
0.848
0.910
0.866
0.858
0.878
0.862
0.882
0.876
0.858
0.902
0.858
0.868
0.824
0.820
0.804
0.798
0.838
0.922
0.892
0.912
0.886
0.908
0.922
0.896
0.884
0.872
0.844
0.870
0.866
0.852
0.874
0.864
0.858
0.874
0.860
0.846
0.828
0.804
0.816
0.788
0.810
0.804
0.836
0.870
0.856
0.886
0.848
0.862
0.856
0.838
0.882
0.876
0.842
0.902
0.864
0.856
0.860
0.854
0.844
0.878
0.852
0.898
0.930
0.916
0.910
0.892
0.870
0.852
0.830
0.852
0.820
0.856
0.908
0.884
0.888
0.900
0.868
0.882
0.896
0.854
0.882
0.882
0.878
0.888
0.868
0.890
0.906
0.888
0.916
0.914
0.904
0.894
0.868
0.862
0.832
0.842
0.832
0.794
0.778
0.752
0.748
0.736
0.736
0.740
0.742
0.772
0.786
0.764
0.774
0.808
0.814
0.808
0.782
0.784
0.766
0.784
0.796
0.788
0.796
0.814
0.828
0.852
0.848
0.832
0.858
0.846
0.852
0.840
0.846
0.844
0.856
0.816
0.844
0.878
0.844
0.850
0.882
0.828
0.862
0.824
0.812
0.846
0.870
0.910
0.856
0.898
0.820
0.788
0.774
0.774
0.756
0.762
0.776
0.820
0.842
0.864
0.844
0.864
0.852
0.852
0.824
0.840
0.800
0.854
0.868
0.878
0.818
0.808
0.806
0.760
0.728
0.726
0.766
0.744
0.754
0.726
0.708
0.686
0.678
0.666
0.654
0.648
0.662
0.678
0.698
0.726
0.750
0.760
0.782
0.794
0.770
0.782
0.778
0.766
0.802
0.792
0.880
0.870
0.838
0.850
0.860
0.816
0.840
0.842
0.810
0.846
0.824
0.826
0.840
0.812
0.824
0.834
0.830
0.822
0.810
0.788
0.822
0.810
0.794
0.816
0.816
0.838
0.848
0.812
0.788
0.768
0.762
0.754
0.742
0.826
0.828
0.842
0.848
0.842
0.854
0.836
0.818
0.848
0.810
0.808
0.826
0.816
0.856
0.842
0.864
0.878
0.838
0.852
0.824
0.828
0.812
0.796
0.812
0.844
0.848
0.858
0.882
0.850
0.870
0.872
0.850
0.882
0.852
0.844
0.874
0.850
0.878
0.880
0.842
0.882
0.868
0.840
0.872
0.842
0.848
0.842
0.816
0.842
0.828
0.842
0.844
0.822
0.820
0.850
0.860
0.892
0.880
0.874
0.866
0.876
0.880
0.894
0.926
0.908
0.928
0.898
0.906
0.886
0.898
0.896
0.886
0.878
0.880
0.866
0.818
0.828
0.800
0.858
0.870
0.858
0.838
0.802
0.782
0.764
0.790
0.814
0.864
0.846
0.842
0.868
0.848
0.828
0.860
0.888
0.870
0.874
0.864
0.876
0.882
0.852
0.852
0.846
0.866
0.874
0.846
0.926
0.952
0.900
0.878
0.884
0.840
0.852
0.834
0.818
0.856
0.870
0.860
0.874
0.896
0.862
0.872
0.870
0.802
0.862
0.904
0.882
0.884
0.910
0.912
0.898
0.916
0.890
0.890
0.894
0.862
0.890
0.886
0.914
0.896
0.858
0.876
0.880
0.858
0.876
0.882
0.862
0.868
0.892
0.872
0.916
0.898
0.890
0.908
0.866
0.832
0.838
0.830
0.838
0.808
0.864
0.898
0.904
0.868
0.834
0.806
0.772
0.764
0.742
0.720
0.710
0.714
0.780
0.802
0.846
0.896
0.878
0.888
0.882
0.882
0.894
0.850
0.892
0.886
0.892
0.848
0.876
0.884
0.860
0.890
0.880
0.874
0.878
0.840
0.866
0.864
0.842
0.830
0.834
0.818
0.804
0.778
0.816
0.854
0.820
0.880
0.886
0.854
0.872
0.822
0.816
0.820
0.832
0.842
0.868
0.910
0.888
0.876
0.894
0.882
0.880
0.870
0.874
0.864
0.860
0.838
0.848
0.804
0.784
0.776
0.738
0.746
0.770
0.770
0.782
0.778
0.762
0.776
0.778
0.786
0.804
0.802
0.764
0.734
0.738
0.718
0.724
0.724
0.746
0.790
0.812
0.828
0.870
0.912
0.868
0.880
0.920
0.920
0.920
0.864
0.804
0.776
0.756
0.744
0.774
0.826
0.882
0.930
0.922
0.930
0.930
0.886
0.840
0.874
0.880
0.880
0.832
0.848
0.852
0.836
0.864
0.880
0.862
0.864
0.820
0.806
0.786
0.770
0.764
0.786
0.860
0.890
0.988
0.984
0.938
0.956
0.948
0.938
0.890
0.866
0.886
0.864
0.856
0.822
0.796
0.790
0.766
0.784
0.898
0.930
0.914
0.958
0.876
0.838
0.826
0.818
0.804
0.788
0.764
0.744
0.782
0.772
0.796
0.788
0.808
0.798
0.788
0.782
0.788
0.756
0.820
0.824
0.830
0.828
0.824
0.842
0.812
0.804
0.804
0.796
0.814
0.850
0.872
0.872
0.898
0.872
0.870
0.864
0.856
0.858
0.862
0.868
0.854
0.894
0.882
0.870
0.878
0.874
0.874
0.860
0.828
0.848
0.826
0.838
0.872
0.876
0.932
0.942
0.894
0.900
0.886
0.870
0.838
0.834
0.794
0.830
0.766
0.766
0.740
0.728
0.758
0.772
0.820
0.830
0.862
0.874
0.894
0.880
0.858
0.856
0.836
0.852
0.886
0.860
0.860
0.822
0.824
0.802
0.802
0.842
0.852
0.842
0.846
0.818
0.792
0.772
0.774
0.802
0.814
0.862
0.818
0.976
0.950
0.922
0.944
0.944
0.984
0.888
0.892
0.900
0.862
0.832
0.884
0.910
0.924
0.918
0.878
0.844
0.842
0.812
0.878
0.890
0.914
0.912
0.902
0.908
0.924
0.906
0.878
0.860
0.816
0.812
0.804
0.796
0.882
1.000
0.938
0.888
0.884
0.898
0.904
0.888
0.866
0.890
0.872
0.892
0.876
0.892
0.852
0.848
0.802
0.776
0.752
0.750
0.792
0.824
0.882
0.912
0.848
0.920
0.932
0.948
0.930
0.862
0.800
0.794
0.776
0.822
0.904
0.894
0.860
0.876
0.858
0.890
0.914
0.902
0.860
0.832
0.828
0.810
0.776
0.800
0.844
0.858
0.832
0.800
0.812
0.784
0.760
0.826
0.864
0.882
0.906
0.900
0.904
0.856
0.878
0.886
0.910
0.914
0.912
0.880
0.878
0.870
0.870
0.890
0.870
0.860
0.872
0.842
0.854
0.866
0.898
0.922
0.896
0.908
0.896
0.860
0.878
0.854
0.860
0.856
0.850
0.864
0.878
0.886
0.884
0.902
0.876
0.860
0.826
0.790
0.784
0.774
0.810
0.826
0.866
0.888
0.856
0.898
0.894
0.896
0.898
0.878
0.842
0.868
0.846
0.846
0.848
0.826
0.834
0.838
0.830
0.838
0.848
0.834
0.866
0.888
0.860
0.874
0.872
0.834
0.808
0.840
0.846
0.862
0.856
0.860
0.850
0.844
0.872
0.882
0.846
0.864
0.858
0.902
0.886
0.874
0.852
0.834
0.798
0.802
0.794
0.818
0.842
0.822
0.820
0.808
0.874
0.936
0.906
0.910
0.906
0.886
0.892
0.860
0.894
0.868
0.860
0.870
0.874
0.892
0.894
0.874
0.872
0.884
0.868
0.886
0.874
0.836
0.854
0.844
0.854
0.856
0.852
0.818
0.832
0.820
0.814
0.840
0.832
0.828
0.846
0.854
0.864
0.882
0.882
0.850
0.854
0.838
0.834
0.830
0.794
0.804
0.770
0.776
0.784
0.802
0.810
0.792
0.820
0.832
0.806
0.830
0.830
0.826
0.840
0.846
0.842
0.872
0.874
0.852
0.858
0.844
0.856
0.854
0.836
0.870
0.864
0.880
0.892
0.870
0.870
0.852
0.862
0.866
0.832
0.836
0.820
0.772
0.800
0.828
0.836
0.788
0.766
0.738
0.746
0.762
0.784
0.812
0.830
0.812
0.848
0.848
0.846
0.804
0.828
0.832
0.828
0.784
0.790
0.826
0.838
0.850
0.876
0.898
0.902
0.884
0.862
0.832
0.812
0.798
0.798
0.784
0.834
0.838
0.894
0.908
0.874
0.942
0.962
0.926
0.904
0.840
0.834
0.808
0.792
0.788
0.794
0.820
0.816
0.888
0.972
0.898
0.932
0.908
0.896
0.884
0.842
0.822
0.800
0.776
0.774
0.818
0.882
0.886
0.924
0.924
0.938
0.930
0.916
0.848
0.828
0.826
0.872
0.842
0.844
0.832
0.866
0.900
0.890
0.872
0.842
0.774
0.768
0.802
0.824
0.800
0.788
0.784
0.782
0.762
0.760
0.738
0.736
0.734
0.760
0.764
0.746
0.758
0.768
0.792
0.782
0.764
0.752
0.750
0.750
0.746
0.746
0.748
0.762
0.766
0.746
0.740
0.728
0.704
0.700
0.694
0.714
0.774
0.814
0.800
0.798
0.792
0.766
0.782
0.794
0.782
0.770
0.748
0.756
0.756
0.742
0.726
0.708
0.710
0.706
0.700
0.700
0.742
0.776
0.784
0.752
0.760
0.748
0.740
0.718
0.714
0.712
0.728
0.732
0.744
0.742
0.720
0.714
0.726
0.738
0.736
0.704
0.708
0.690
0.700
0.706
0.738
0.734
0.744
0.724
0.730
0.742
0.726
0.742
0.748
0.744
0.770
0.774
0.770
0.756
0.756
0.746
0.726
0.740
0.734
0.716
0.698
0.690
0.674
0.674
0.678
0.676
0.674
0.702
0.708
0.714
0.704
0.726
0.718
0.720
0.710
0.728
0.742
0.732
0.734
0.758
0.752
0.742
0.752
0.754
0.744
0.744
0.748
0.748
0.744
0.730
0.702
0.700
0.698
0.694
0.728
0.754
0.808
0.818
0.776
0.784
0.800
0.806
0.804
0.798
0.770
0.780
0.770
0.768
0.732
0.746
0.744
0.754
0.724
0.726
0.732
0.742
0.722
0.696
0.696
0.690
0.686
0.676
0.698
0.720
0.744
0.746
0.754
0.748
0.740
0.730
0.718
0.690
0.696
0.698
0.710
0.718
0.694
0.676
0.674
0.662
0.646
0.628
0.620
0.624
0.646
0.706
0.668
0.648
0.644
0.644
0.650
0.652
0.640
0.726
0.794
0.766
0.758
0.722
0.730
0.714
0.716
0.702
0.712
0.704
0.716
0.754
0.750
0.788
0.802
0.774
0.772
0.866
0.796
0.804
0.766
0.756
0.736
0.728
0.744
0.740
0.730
0.746
0.780
0.786
0.790
0.812
0.776
0.792
0.814
0.812
0.816
0.844
0.816
0.824
0.834
0.828
0.838
0.850
0.886
0.858
0.936
0.892
0.852
0.860
0.844
0.858
0.876
0.938
0.912
0.828
0.834
0.810
0.834
0.842
0.818
0.906
0.880
0.876
0.852
0.812
0.784
0.786
0.772
0.788
0.786
0.802
0.834
0.820
0.844
0.894
0.872
0.902
0.906
0.880
0.906
0.888
0.912
0.906
0.920
0.930
0.940
0.944
0.888
0.904
0.888
0.894
0.922
0.860
0.896
0.952
0.930
0.890
0.822
0.810
0.804
0.776
0.766
0.808
0.888
0.906
0.920
0.852
0.840
0.826
0.812
0.826
0.830
0.838
0.884
0.868
0.920
0.966
0.934
0.954
0.920
0.900
0.882
0.858
0.850
0.852
0.836
0.848
0.904
0.938
0.904
0.960
0.926
0.872
0.870
0.840
0.794
0.852
0.916
0.914
0.880
0.880
0.894
0.888
0.924
0.898
0.928
0.930
0.908
0.938
0.954
0.952
0.904
0.930
0.926
0.912
0.888
0.840
0.820
0.826
0.850
0.880
0.924
0.926
0.970
0.946
0.916
0.938
0.908
0.900
0.890
0.892
0.922
0.934
0.928
0.844
0.840
0.838
0.840
0.862
0.876
0.890
0.878
0.826
0.838
0.870
0.826
0.858
0.830
0.804
0.800
0.804
0.840
0.844
0.862
0.878
0.860
0.870
0.844
0.860
0.854
0.856
0.834
0.840
0.830
0.856
0.874
0.884
0.888
0.882
0.852
0.840
0.992
0.930
0.894
0.860
0.810
0.812
0.798
0.782
0.834
0.940
0.976
0.992
0.952
0.924
0.888
0.884
0.852
0.882
0.864
0.824
0.864
0.852
0.828
0.834
0.810
0.792
0.796
0.766
0.790
0.782
0.760
0.768
0.746
0.744
0.736
0.760
0.768
0.746
0.764
0.762
0.744
0.758
0.746
0.736
0.748
0.742
0.756
0.740
0.728
0.722
0.718
0.724
0.726
0.710
0.720
0.750
0.748
0.738
0.706
0.696
0.696
0.704
0.726
0.726
0.710
0.690
0.674
0.672
0.676
0.704
0.710
0.746
0.750
0.752
0.758
0.744
0.706
0.700
0.758
0.742
0.738
0.740
0.728
0.732
0.734
0.734
0.768
0.742
0.746
0.746
0.742
0.726
0.700
0.692
0.664
0.662
0.652
0.632
0.632
0.628
0.618
0.612
0.616
0.606
0.608
0.610
0.614
0.616
0.608
0.620
0.622
0.618
0.632
0.642
0.652
0.654
0.644
0.632
0.642
0.636
0.624
0.626
0.616
0.614
0.616
0.606
0.608
0.594
0.598
0.588
0.594
0.588
0.582
0.586
0.582
0.584
0.588
0.574
0.584
0.584
0.584
0.580
0.574
0.576
0.574
0.602
0.620
0.612
0.610
0.604
0.600
0.594
0.590
0.588
0.586
0.592
0.602
0.602
0.602
0.610
0.608
0.612
0.616
0.618
0.622
0.630
0.628
0.624
0.634
0.624
0.622
0.612
0.610
0.616
0.610
0.638
0.644
0.656
0.670
0.656
0.642
0.644
0.638
0.626
0.618
0.620
0.608
0.608
0.606
0.602
0.608
0.602
0.610
0.614
0.606
0.622
0.646
0.648
0.656
0.634
0.626
0.622
0.608
0.606
0.602
0.608
0.610
0.612
0.632
0.648
0.650
0.664
0.652
0.650
0.664
0.658
0.654
0.650
0.634
0.630
0.626
0.618
0.622
0.624
0.642
0.654
0.646
0.636
0.632
0.618
0.626
0.624
0.618
0.628
0.620
0.618
0.626
0.622
0.620
0.620
0.624
0.618
0.618
0.622
0.620
0.622
0.634
0.624
0.628
0.632
0.624
0.620
0.626
0.612
0.610
0.610
0.600
0.594
0.588
0.594
0.594
0.592
0.604
0.612
0.616
0.616
0.614
0.630
0.612
0.620
0.622
0.624
0.622
0.640
0.652
0.696
0.718
0.744
0.680
0.678
0.680
0.678
0.666
0.658
0.638
0.640
0.632
0.630
0.660
0.666
0.662
0.634
0.650
0.654
0.662
0.630
0.630
0.630
0.300
0.316
0.612
0.616
0.602
0.592
0.596
0.586
0.586
0.582
0.574
0.574
0.582
0.604
0.612
0.604
0.608
0.610
0.606
0.610
0.608
0.616
0.624
0.628
0.634
0.654
0.684
0.686
0.678
0.684
0.668
0.682
0.664
0.660
0.688
0.670
0.656
0.660
0.654
0.640
0.634
0.626
0.620
0.628
0.634
0.638
0.646
0.646
0.650
0.642
0.648
0.638
0.658
0.652
0.652
0.672
0.682
0.688
0.688
0.696
0.692
0.700
0.686
0.686
0.698
0.696
0.742
0.748
0.750
0.712
0.708
0.706
0.696
0.730
0.756
0.746
0.834
0.816
0.826
0.826
0.818
0.800
0.782
0.760
0.754
0.752
0.754
0.740
0.776
0.792
0.774
0.760
0.756
0.778
0.718
0.738
0.726
0.722
0.728
0.750
0.750
0.774
0.760
0.772
0.772
0.756
0.762
0.770
0.762
0.782
0.780
0.792
0.814
0.806
0.806
0.790
0.790
0.792
0.828
0.792
0.788
0.792
0.792
0.810
0.816
0.814
0.804
0.794
0.806
0.796
0.790
0.806
0.794
0.796
0.786
0.772
0.766
0.784
0.812
0.808
0.786
0.770
0.760
0.748
0.718
0.716
0.724
0.724
0.768
0.820
0.858
0.866
0.846
0.848
0.836
0.842
0.840
0.822
0.838
0.812
0.812
0.820
0.794
0.802
0.818
0.804
0.814
0.814
0.814
0.790
0.796
0.774
0.770
0.774
0.750
0.750
0.756
0.738
0.752
0.750
0.746
0.770
0.746
0.736
0.744
0.742
0.744
0.752
0.732
0.740
0.740
0.722
0.732
0.730
0.738
0.722
0.706
0.730
0.710
0.706
0.710
0.716
0.714
0.752
0.728
0.766
0.764
0.766
0.742
0.716
0.714
0.714
0.706
0.692
0.682
0.688
0.726
0.832
0.890
0.868
0.820
0.816
0.830
0.856
0.820
0.796
0.766
0.738
0.724
0.726
0.760
0.838
0.880
0.836
0.808
0.824
0.838
0.810
0.808
0.776
0.744
0.712
0.704
0.742
0.770
0.770
0.822
0.826
0.802
0.782
0.744
0.748
0.728
0.762
0.744
0.782
0.840
0.870
0.864
0.886
0.860
0.864
0.830
0.854
0.798
0.814
0.796
0.796
0.770
0.758
0.732
0.772
0.800
0.786
0.848
0.830
0.840
0.850
0.830
0.842
0.820
0.830
0.850
0.864
0.814
0.824
0.800
0.836
0.852
0.856
0.888
0.882
0.892
0.870
0.858
0.848
0.836
0.854
0.884
0.862
0.830
0.822
0.844
0.848
0.846
0.808
0.774
0.782
0.790
0.818
0.786
0.810
0.834
0.804
0.838
0.824
0.866
0.824
0.838
0.802
0.764
0.766
0.878
0.838
0.838
0.812
0.774
0.750
0.736
0.720
0.704
0.702
0.708
0.742
0.776
0.778
0.786
0.780
0.758
0.778
0.756
0.800
0.814
0.766
0.794
0.800
0.780
0.796
0.780
0.794
0.770
0.784
0.782
0.762
0.764
0.742
0.726
0.738
0.726
0.732
0.742
0.746
0.788
0.766
0.782
0.846
0.840
0.816
0.792
0.786
0.782
0.774
0.748
0.770
0.770
0.786
0.778
0.808
0.816
0.810
0.812
0.776
0.820
0.766
0.790
0.794
0.798
0.780
0.742
0.750
0.752
0.762
0.724
0.730
0.716
0.768
0.786
0.814
0.818
0.820
0.820
0.814
0.792
0.794
0.798
0.798
0.818
0.834
0.836
0.850
0.822
0.834
0.846
0.800
0.812
0.794
0.778
0.780
0.762
0.794
0.830
0.780
0.814
0.824
0.834
0.780
0.762
0.774
0.768
0.762
0.762
0.778
0.826
0.866
0.840
0.834
0.832
0.794
0.788
0.774
0.790
0.820
0.836
0.846
0.868
0.840
0.818
0.788
0.812
0.804
0.824
0.816
0.818
0.814
0.822
0.830
0.830
0.854
0.852
0.854
0.856
0.842
0.818
0.790
0.780
0.748
0.742
0.830
0.842
0.836
0.826
0.770
0.756
0.732
0.714
0.722
0.748
0.776
0.766
0.790
0.806
0.782
0.784
0.762
0.772
0.748
0.774
0.790
0.788
0.792
0.782
0.816
0.810
0.786
0.786
0.770
0.754
0.774
0.768
0.774
0.788
0.790
0.802
0.812
0.786
0.800
0.794
0.774
0.784
0.780
0.772
0.784
0.798
0.830
0.806
0.760
0.768
0.864
0.846
0.840
0.824
0.802
0.780
0.782
0.770
0.790
0.798
0.812
0.830
0.808
0.824
0.818
0.792
0.788
0.766
0.740
0.748
0.762
0.806
0.828
0.844
0.790
0.802
0.798
0.764
0.778
0.804
0.828
0.826
0.868
0.848
0.876
0.836
0.816
0.866
0.886
0.830
0.816
0.822
0.808
0.798
0.808
0.830
0.828
0.838
0.834
0.844
0.828
0.848
0.810
0.830
0.806
0.810
0.814
0.802
0.806
0.812
0.788
0.810
0.818
0.818
0.824
0.844
0.844
0.876
0.860
0.884
0.872
0.842
0.852
0.858
0.870
0.864
0.862
0.870
0.880
0.832
0.816
0.776
0.784
0.796
0.742
0.720
0.704
0.696
0.740
0.874
0.890
0.828
0.814
0.824
0.838
0.850
0.826
0.842
0.812
0.790
0.852
0.870
0.840
0.820
0.822
0.784
0.790
0.788
0.810
0.818
0.838
0.830
0.824
0.834
0.820
0.800
0.810
0.816
0.826
0.792
0.772
0.788
0.816
0.834
0.822
0.836
0.818
0.824
0.824
0.822
0.820
0.832
0.824
0.818
0.806
0.834
0.824
0.828
0.806
0.812
0.804
0.818
0.832
0.804
0.814
0.806
0.822
0.812
0.786
0.804
0.812
0.784
0.816
0.810
0.812
0.822
0.814
0.826
0.820
0.798
0.808
0.804
0.804
0.810
0.796
0.830
0.832
0.822
0.838
0.824
0.836
0.818
0.826
0.828
0.826
0.838
0.842
0.844
0.864
0.834
0.846
0.844
0.826
0.832
0.804
0.812
0.786
0.842
0.822
0.808
0.766
0.782
0.764
0.784
0.782
0.780
0.778
0.790
0.790
0.796
0.794
0.828
0.808
0.820
0.812
0.808
0.798
0.804
0.786
0.804
0.820
0.804
0.836
0.824
0.820
0.818
0.808
0.798
0.796
0.800
0.800
0.816
0.826
0.844
0.838
0.834
0.846
0.834
0.860
0.878
0.838
0.850
0.844
0.834
0.852
0.820
0.844
0.848
0.862
0.856
0.838
0.848
0.838
0.828
0.838
0.828
0.824
0.802
0.812
0.802
0.786
0.794
0.796
0.792
0.796
0.798
0.812
0.788
0.762
0.798
0.780
0.784
0.784
0.818
0.808
0.830
0.826
0.820
0.824
0.824
0.814
0.828
0.832
0.852
0.862
0.834
0.854
0.862
0.832
0.890
0.910
0.886
0.862
0.808
0.826
0.828
0.808
0.844
0.884
0.908
0.874
0.886
0.852
0.864
0.872
0.826
0.832
0.824
0.812
0.804
0.788
0.808
0.794
0.796
0.818
0.820
0.838
0.840
0.834
0.816
0.812
0.830
0.832
0.834
0.858
0.812
0.832
0.820
0.810
0.820
0.832
0.806
0.832
0.828
0.838
0.842
0.834
0.818
0.838
0.844
0.844
0.846
0.850
0.788
0.810
0.816
0.792
0.756
0.752
0.778
0.800
0.780
0.788
0.792
0.774
0.772
0.756
0.750
0.730
0.750
0.752
0.772
0.786
0.796
0.812
0.804
0.812
0.824
0.842
0.856
0.854
0.816
0.826
0.830
0.794
0.810
0.830
0.802
0.820
0.860
0.850
0.842
0.826
0.778
0.824
0.884
0.924
0.896
0.888
0.806
0.810
0.812
0.796
0.830
0.894
0.896
0.990
0.974
0.982
0.950
0.942
0.936
0.906
0.884
0.900
0.872
0.858
0.846
0.820
0.828
0.888
0.878
0.902
0.884
0.906
0.876
0.876
0.878
0.854
0.898
0.866
0.894
0.912
0.858
0.878
0.844
0.868
0.872
0.862
0.882
0.844
0.852
0.860
0.856
0.848
0.846
0.862
0.830
0.840
0.850
0.870
0.870
0.816
0.806
0.822
0.850
0.862
0.866
0.880
0.918
0.938
0.940
0.920
0.926
0.928
0.914
0.914
0.894
0.908
0.922
0.908
0.934
0.942
0.936
0.912
0.908
0.886
0.866
0.918
0.956
0.926
0.904
0.920
0.914
0.832
0.836
0.802
0.796
0.772
0.766
0.736
0.732
0.848
0.892
0.896
0.888
0.852
0.842
0.806
0.844
0.896
0.880
0.870
0.874
0.894
0.896
0.886
0.838
0.868
0.876
0.830
0.792
0.780
0.786
0.788
0.774
0.766
0.794
0.854
0.838
0.822
0.798
0.808
0.814
0.870
0.920
0.902
0.872
0.864
0.850
0.832
0.796
0.806
0.812
0.898
0.904
0.866
0.872
0.880
0.876
0.884
0.884
0.868
0.894
0.870
0.856
0.878
0.876
0.870
0.836
0.812
0.792
0.826
0.828
0.868
0.874
0.886
0.856
0.868
0.874
0.868
0.870
0.882
0.934
0.960
0.928
0.900
0.852
0.818
0.812
0.824
0.780
0.820
0.886
0.968
0.988
0.962
0.960
0.932
0.954
0.920
0.910
0.922
0.862
0.872
0.882
0.866
0.872
0.852
0.890
0.892
0.876
0.890
0.906
0.868
0.876
0.902
0.910
0.886
0.854
0.866
0.874
0.912
0.912
0.888
0.920
0.934
0.942
0.894
0.894
0.880
0.922
0.958
0.914
0.920
0.918
0.910
0.914
0.900
0.900
0.872
0.876
0.902
0.930
0.926
0.904
0.904
0.914
0.898
0.916
0.890
0.912
0.900
0.908
0.898
0.892
0.908
0.894
0.920
0.910
0.910
0.890
0.904
0.890
0.894
0.878
0.836
0.814
0.906
0.890
0.890
0.934
0.878
0.898
0.894
0.850
0.892
0.886
0.872
0.886
0.890
0.876
0.892
0.876
0.868
0.858
0.878
0.866
0.858
0.870
0.854
0.846
0.874
0.888
0.858
0.868
0.844
0.852
0.856
0.852
0.882
0.892
0.856
0.850
0.814
0.806
0.828
0.810
0.836
0.836
0.814
0.858
0.846
0.820
0.842
0.832
0.816
0.836
0.848
0.842
0.840
0.860
0.876
0.862
0.854
0.828
0.846
0.836
0.838
0.880
0.884
0.866
0.874
0.850
0.870
0.858
0.866
0.878
0.858
0.858
0.866
0.844
0.866
0.854
0.842
0.868
0.880
0.904
0.904
0.900
0.890
0.840
0.838
0.820
0.800
0.778
0.772
0.812
0.872
0.860
0.880
0.884
0.846
0.882
0.880
0.864
0.868
0.916
0.882
0.880
0.916
0.868
0.898
0.894
0.860
0.864
0.874
0.864
0.894
0.896
0.872
0.894
0.902
0.874
0.886
0.894
0.898
0.906
0.910
0.898
0.904
0.872
0.876
0.860
0.834
0.868
0.864
0.880
0.908
0.930
0.892
0.856
0.854
0.868
0.858
0.880
0.874
0.930
0.932
0.908
0.930
0.910
0.856
0.876
0.914
0.934
0.914
0.878
0.950
0.964
0.926
0.882
0.882
0.890
0.884
0.912
0.934
0.954
0.954
0.944
0.922
0.928
0.920
0.868
0.862
0.868
0.860
0.878
0.896
0.890
0.898
0.874
0.928
0.952
0.896
0.910
0.898
0.848
0.854
0.842
0.876
0.878
0.906
0.950
0.908
0.964
0.932
0.926
0.834
0.852
0.844
0.844
0.854
0.844
0.842
0.860
0.852
0.844
0.844
0.828
0.806
0.826
0.860
0.852
0.868
0.860
0.868
0.866
0.890
0.880
0.866
0.872
0.860
0.870
0.862
0.842
0.890
0.886
0.844
0.872
0.854
0.874
0.886
0.854
0.900
0.880
0.888
0.882
0.914
0.900
0.902
0.900
0.892
0.894
0.924
0.866
0.824
0.868
0.880
0.932
0.926
0.902
0.912
0.910
0.886
0.908
0.912
0.898
0.900
0.892
0.900
0.916
0.890
0.944
0.922
0.922
0.900
0.884
0.920
0.908
0.868
0.878
0.872
0.882
0.898
0.900
0.874
0.898
0.898
0.872
0.860
0.858
0.858
0.864
0.872
0.880
0.856
0.872
0.880
0.854
0.890
0.890
0.842
0.884
0.882
0.864
0.902
0.916
0.906
0.932
0.874
0.894
0.868
0.842
0.858
0.836
0.824
0.800
0.828
0.836
0.850
0.866
0.830
0.848
0.836
0.866
0.858
0.876
0.884
0.860
0.872
0.890
0.886
0.918
0.872
0.894
0.920
0.892
0.902
0.896
0.892
0.882
0.906
0.904
0.920
0.914
0.906
0.912
0.898
0.910
0.918
0.908
0.920
0.862
0.888
0.880
0.876
0.866
0.876
0.842
0.870
0.926
0.918
0.872
0.902
0.882
0.902
0.914
0.884
0.890
0.876
0.874
0.866
0.874
0.874
0.936
0.932
0.874
0.896
0.866
0.882
0.870
0.916
0.882
0.908
0.926
0.936
0.916
0.926
0.934
0.874
0.894
0.918
0.870
0.878
0.886
0.852
0.886
0.880
0.862
0.870
0.862
0.884
0.860
0.860
0.852
0.832
0.812
0.800
0.854
0.834
0.862
0.856
0.862
0.868
0.868
0.876
0.862
0.848
0.868
0.848
0.812
0.874
0.868
0.860
0.920
0.928
0.956
0.938
0.934
0.906
0.906
0.926
0.900
0.938
0.944
0.950
0.930
0.908
0.892
0.894
0.860
0.880
0.868
0.878
0.890
0.846
0.866
0.890
0.922
0.894
0.874
0.920
0.900
0.876
0.868
0.856
0.844
0.844
0.816
0.900
0.888
0.854
0.872
0.858
0.826
0.848
0.844
0.868
0.858
0.862
0.870
0.878
0.884
0.890
0.884
0.892
0.880
0.890
0.908
0.896
0.894
0.908
0.904
0.876
0.956
0.938
0.938
0.926
0.832
0.832
0.848
0.846
0.844
0.846
0.854
0.840
0.852
0.882
0.884
0.874
0.830
0.802
0.784
0.758
0.742
0.740
0.762
0.838
0.964
0.994
0.948
0.960
0.910
0.930
0.920
0.900
0.854
0.822
0.826
0.834
0.882
0.908
0.914
0.930
0.920
0.918
0.902
0.898
0.882
0.884
0.860
0.862
0.858
0.874
0.860
0.868
0.838
0.854
0.840
0.842
0.836
0.842
0.848
0.856
0.850
0.850
0.842
0.830
0.838
0.822
0.818
0.832
0.832
0.864
0.854
0.852
0.848
0.842
0.844
0.858
0.834
0.858
0.846
0.850
0.846
0.824
0.832
0.836
0.822
0.802
0.794
0.792
0.806
0.820
0.800
0.836
0.812
0.834
0.854
0.842
0.832
0.840
0.838
0.854
0.852
0.896
0.858
0.874
0.850
0.852
0.852
0.832
0.836
0.826
0.842
0.854
0.850
0.826
0.864
0.874
0.874
0.890
0.858
0.870
0.850
0.864
0.834
0.838
0.830
0.848
0.850
0.824
0.788
0.846
0.854
0.864
0.874
0.886
0.878
0.882
0.862
0.872
0.874
0.878
0.900
0.866
0.894
0.896
0.870
0.896
0.866
0.884
0.888
0.898
0.898
0.900
0.922
0.886
0.892
0.878
0.888
0.864
0.846
0.858
0.834
0.858
0.856
0.870
0.858
0.846
0.836
0.856
0.868
0.836
0.862
0.862
0.860
0.842
0.834
0.830
0.824
0.816
0.794
0.786
0.792
0.810
0.816
0.814
0.834
0.812
0.840
0.830
0.858
0.870
0.854
0.880
0.896
0.904
0.896
0.894
0.870
0.882
0.862
0.862
0.866
0.908
0.924
0.932
0.922
0.918
0.920
0.886
0.910
0.886
0.920
0.924
0.894
0.932
0.906
0.922
0.904
0.914
0.902
0.910
0.894
0.890
0.876
0.882
0.902
0.890
0.938
0.908
0.918
0.846
0.848
0.834
0.844
0.856
0.856
0.878
0.880
0.872
0.856
0.856
0.844
0.842
0.824
0.844
0.850
0.848
0.846
0.864
0.874
0.880
0.864
0.882
0.882
0.874
0.876
0.880
0.890
0.876
0.884
0.874
0.848
0.856
0.824
0.850
0.856
0.860
0.844
0.874
0.844
0.844
0.846
0.822
0.844
0.840
0.820
0.844
0.854
0.824
0.862
0.846
0.832
0.848
0.840
0.816
0.830
0.812
0.812
0.816
0.800
0.816
0.808
0.804
0.812
0.810
0.812
0.812
0.810
0.818
0.808
0.794
0.818
0.822
0.828
0.848
0.856
0.854
0.872
0.880
0.870
0.862
0.856
0.858
0.836
0.812
0.792
0.778
0.776
0.764
0.788
0.768
0.824
0.854
0.836
0.798
0.804
0.810
0.774
0.808
0.816
0.828
0.830
0.886
0.906
0.862
0.912
0.918
0.918
0.952
0.926
0.920
0.952
0.918
0.944
0.930
0.890
0.944
0.926
0.972
0.930
0.862
0.816
0.800
0.788
0.784
0.818
0.838
0.892
0.880
0.890
0.858
0.906
0.880
0.880
0.856
0.830
0.866
0.844
0.878
0.932
0.922
0.892
0.908
0.916
0.888
0.908
0.904
0.862
0.850
1.114
1.026
0.960
0.934
0.942
0.926
0.964
1.018
0.988
0.994
0.918
0.980
0.960
0.900
0.904
0.896
0.866
0.938
0.950
0.898
0.886
0.862
0.856
0.834
0.830
0.862
0.920
0.880
0.936
0.938
0.904
0.914
0.916
0.932
0.950
0.910
0.900
0.928
0.922
1.000
1.010
0.984
0.914
0.922
0.946
0.940
0.956
0.960
0.950
0.986
0.978
0.988
0.958
0.974
0.980
0.946
0.896
0.862
0.848
0.790
0.774
0.766
0.790
1.008
0.960
0.984
0.912
0.970
0.986
0.998
0.998
0.986
1.012
0.986
1.000
0.982
0.998
0.970
0.958
0.956
0.938
0.960
0.952
0.924
0.920
0.982
0.910
0.882
0.870
0.840
0.808
0.792
0.798
0.882
0.888
0.928
0.930
0.946
0.960
0.950
0.928
0.954
0.904
0.870
0.878
0.866
0.876
0.890
0.860
0.854
0.902
0.872
0.860
0.858
0.832
0.822
0.832
0.836
0.842
0.852
0.868
0.870
0.880
0.890
0.904
0.886
0.900
0.898
0.864
0.904
0.896
0.888
0.890
0.872
0.882
0.866
0.846
0.844
0.836
0.832
0.862
0.888
0.864
0.880
0.898
0.880
0.882
0.896
0.850
0.866
0.860
0.842
0.858
0.864
0.858
0.862
0.814
0.846
0.848
0.842
0.852
0.852
0.840
0.814
0.822
0.836
0.856
0.854
0.850
0.868
0.856
0.846
0.848
0.824
0.838
0.820
0.826
0.846
0.866
0.850
0.880
0.908
0.876
0.922
0.910
0.894
0.896
0.890
0.858
0.884
0.898
0.906
0.896
0.880
0.908
0.918
0.858
0.880
0.864
0.860
0.864
0.848
0.866
0.870
0.846
0.872
0.854
0.850
0.840
0.822
0.820
0.794
0.786
0.788
0.806
0.800
0.766
0.784
0.810
0.808
0.778
0.766
0.762
0.770
0.788
0.774
0.774
0.786
0.788
0.794
0.808
0.820
0.838
0.872
0.826
0.836
0.852
0.858
0.848
0.886
0.874
0.848
0.856
0.874
0.824
0.874
0.904
0.924
0.874
0.892
0.960
0.970
0.940
0.920
0.884
0.894
0.886
0.932
0.918
0.900
0.892
0.896
0.920
0.904
0.880
0.892
0.860
0.866
0.864
0.852
0.866
0.892
0.844
0.866
0.810
0.846
0.936
0.914
0.940
0.880
0.882
0.872
0.870
0.866
0.850
0.864
0.846
0.846
0.866
0.874
0.874
0.888
0.868
0.896
0.902
0.860
0.884
0.892
0.876
0.876
0.900
0.906
0.886
0.904
0.888
0.892
0.896
0.848
0.822
0.822
0.794
0.822
0.904
0.894
0.838
0.890
0.896
0.888
0.834
0.866
0.882
0.888
0.894
0.942
0.938
0.948
0.966
0.936
0.950
0.916
0.914
0.894
0.928
0.948
0.926
0.950
0.928
0.956
0.970
0.938
0.938
0.916
0.928
0.912
0.916
0.918
0.902
0.900
0.894
0.898
0.910
0.876
0.904
0.894
0.906
0.914
0.902
0.894
0.896
0.868
0.886
0.874
0.904
0.912
0.880
0.914
0.900
0.904
0.918
0.900
0.932
0.936
0.920
0.904
0.886
0.920
0.912
0.930
0.962
0.948
0.956
0.962
0.932
0.942
0.958
0.928
0.954
0.958
0.878
0.914
0.910
0.892
0.870
0.894
0.918
0.896
0.918
0.912
0.934
0.942
0.934
0.930
0.922
0.904
0.846
0.880
0.934
0.940
0.942
0.914
0.920
0.926
0.900
0.914
0.924
0.928
0.972
0.974
0.974
0.980
0.970
0.960
0.954
0.952
0.924
0.948
0.946
0.946
0.918
0.918
0.876
0.874
0.840
0.814
0.818
0.860
0.860
0.890
0.900
0.920
0.952
0.908
0.936
0.918
0.886
0.890
0.884
0.864
0.896
0.902
0.920
0.936
0.942
0.950
0.918
0.934
0.882
0.892
0.888
0.874
0.858
0.874
0.832
0.844
0.848
0.844
0.870
0.882
0.876
0.848
0.894
0.820
0.786
0.798
0.758
0.736
0.722
0.730
0.838
0.946
0.952
0.908
0.882
0.928
0.930
0.934
0.938
0.936
0.940
0.950
0.936
0.966
0.980
0.922
0.896
0.866
0.852
0.878
0.878
0.860
0.882
0.868
0.858
0.856
0.858
0.830
0.852
0.890
0.876
0.884
0.886
0.856
0.864
0.848
0.850
0.862
0.848
0.856
0.878
0.874
0.886
0.888
0.864
0.872
0.862
0.862
0.864
0.848
0.850
0.862
0.848
0.858
0.844
0.818
0.826
0.808
0.790
0.802
0.806
0.834
0.856
0.898
0.898
0.884
0.902
0.896
0.882
0.878
0.860
0.860
0.872
0.862
0.868
0.862
0.852
0.862
0.856
0.872
0.878
0.860
0.880
0.862
0.860
0.864
0.830
0.856
0.868
0.872
0.880
0.906
0.872
0.904
0.952
0.908
0.920
0.884
0.900
0.896
0.870
0.922
0.942
0.896
0.932
0.916
0.926
0.930
0.912
0.916
0.902
0.876
0.918
0.910
0.898
0.888
0.908
0.900
0.890
0.882
0.890
0.888
0.902
0.900
0.922
0.876
0.876
0.888
0.872
0.876
0.872
0.866
0.854
0.846
0.870
0.890
0.870
0.810
0.858
0.860
0.880
0.844
0.876
0.876
0.848
0.862
0.872
0.914
0.902
0.894
0.902
0.882
0.890
0.874
0.870
0.868
0.862
0.824
0.862
0.836
0.856
0.868
0.832
0.872
0.846
0.838
0.876
0.858
0.880
0.860
0.866
0.906
0.868
0.888
0.864
0.864
0.872
0.860
0.882
0.850
0.848
0.840
0.822
0.842
0.836
0.846
0.842
0.848
0.834
0.824
0.838
0.824
0.846
0.866
0.852
0.872
0.828
0.838
0.852
0.842
0.868
0.868
0.878
0.846
0.900
0.882
0.920
0.908
0.906
0.944
0.942
0.936
0.924
0.862
0.854
0.862
0.864
0.914
0.970
0.926
0.936
0.960
0.912
0.910
0.918
0.874
0.842
0.842
0.810
0.818
0.770
0.770
0.764
0.472
0.252
0.714
0.692
0.704
0.684
0.678
0.658
0.652
0.656
0.660
0.656
0.648
0.644
0.638
0.630
0.636
0.626
0.626
0.628
0.646
0.658
0.656
0.658
0.668
0.682
0.680
0.682
0.706
0.700
0.696
0.690
0.686
0.688
0.700
0.694
0.714
0.730
0.722
0.760
0.772
0.776
0.752
0.762
0.760
0.744
0.748
0.726
0.708
0.708
0.730
0.740
0.762
0.808
0.878
0.874
0.858
0.810
0.806
0.800
0.778
0.762
0.754
0.756
0.736
0.750
0.746
0.738
0.750
0.752
0.740
0.738
0.730
0.720
0.710
0.698
0.690
0.680
0.666
0.662
0.662
0.666
0.680
0.674
0.670
0.686
0.698
0.702
0.692
0.692
0.700
0.704
0.714
0.696
0.712
0.708
0.702
0.696
0.682
0.682
0.664
0.682
0.686
0.686
0.680
0.670
0.676
0.674
0.664
0.656
0.654
0.642
0.648
0.634
0.644
0.638
0.648
0.644
0.648
0.644
0.642
0.644
0.648
0.640
0.638
0.644
0.630
0.630
0.628
0.628
0.622
0.628
0.630
0.624
0.624
0.624
0.630
0.620
0.624
0.612
0.612
0.614
0.610
0.616
0.600
0.606
0.614
0.612
0.610
0.610
0.610
0.604
0.616
0.620
0.608
0.618
0.618
0.606
0.624
0.624
0.612
0.620
0.616
0.610
0.612
0.616
0.612
0.618
0.608
0.614
0.608
0.606
0.606
0.612
0.620
0.626
0.634
0.630
0.636
0.636
0.632
0.636
0.626
0.630
0.624
0.632
0.622
0.626
0.622
0.642
0.632
0.642
0.628
0.642
0.636
0.628
0.652
0.644
0.636
0.646
0.650
0.634
0.646
0.648
0.646
0.686
0.678
0.714
0.726
0.708
0.698
0.690
0.690
0.666
0.670
0.690
0.706
0.692
0.766
0.788
0.750
0.724
0.710
0.700
0.672
0.702
0.680
0.716
0.730
0.718
0.706
0.746
0.728
0.704
0.722
0.730
0.700
0.724
0.730
0.710
0.722
0.726
0.728
0.740
0.774
0.766
0.762
0.816
0.838
0.778
0.738
0.784
0.798
0.802
0.748
0.772
0.766
0.746
0.756
0.744
0.726
0.708
0.726
0.726
0.728
0.772
0.756
0.732
0.762
0.742
0.736
0.774
0.792
0.776
0.802
0.792
0.828
0.764
0.770
0.742
0.760
0.790
0.782
0.782
0.758
0.752
0.782
0.768
0.734
0.746
0.734
0.712
0.730
0.718
0.714
0.702
0.718
0.704
0.716
0.722
0.714
0.730
0.712
0.678
0.710
0.712
0.746
0.722
0.750
0.742
0.720
0.738
0.720
0.698
0.676
0.748
0.788
0.736
0.744
0.740
0.746
0.714
0.734
0.714
0.730
0.740
0.724
0.760
0.770
0.742
0.766
0.752
0.720
0.752
0.716
0.706
0.702
0.688
0.690
0.684
0.688
0.682
0.672
0.660
0.682
0.696
0.698
0.724
0.720
0.714
0.720
0.710
0.698
0.708
0.690
0.694
0.706
0.694
0.690
0.710
0.692
0.694
0.688
0.686
0.686
0.680
0.668
0.658
0.662
0.670
0.672
0.692
0.670
0.684
0.686
0.676
0.684
0.678
0.684
0.686
0.674
0.682
0.680
0.676
0.690
0.672
0.680
0.682
0.670
0.674
0.660
0.654
0.658
0.650
0.648
0.644
0.642
0.650
0.642
0.642
0.646
0.654
0.648
0.646
0.640
0.630
0.630
0.638
0.636
0.630
0.634
0.632
0.638
0.636
0.656
0.680
0.672
0.674
0.682
0.674
0.672
0.672
0.664
0.672
0.682
0.680
0.678
0.678
0.662
0.664
0.658
0.642
0.640
0.640
0.634
0.646
0.656
0.682
0.694
0.686
0.692
0.688
0.684
0.678
0.682
0.668
0.670
0.670
0.686
0.686
0.682
0.706
0.720
0.720
0.720
0.716
0.730
0.728
0.734
0.770
0.760
0.778
0.768
0.786
0.786
0.754
0.758
0.740
0.752
0.756
0.802
0.786
0.820
0.808
0.842
0.874
0.818
0.868
0.878
0.844
0.880
0.812
0.864
0.868
0.842
0.870
0.854
0.886
0.882
0.820
0.880
0.858
0.834
0.880
0.842
0.906
0.878
0.880
0.878
0.874
0.870
0.878
0.870
0.830
0.830
0.806
0.878
0.850
0.910
0.912
0.930
0.852
0.858
0.912
0.934
0.952
0.932
0.934
0.948
0.930
1.000
0.950
0.982
0.902
0.972
0.954
0.952
0.922
0.916
0.932
0.902
0.974
0.944
1.028
1.000
0.974
0.944
0.878
0.844
0.962
0.968
0.968
0.998
0.938
0.924
0.882
0.892
0.894
0.910
0.906
0.884
0.888
0.856
0.884
0.860
0.916
0.916
0.898
0.932
0.872
0.878
0.872
0.896
0.900
0.868
0.912
0.876
0.898
0.924
0.908
0.956
0.932
0.942
0.930
0.914
0.856
0.818
0.814
0.818
0.870
0.876
0.906
0.916
0.930
0.918
0.912
0.890
0.872
0.834
0.854
0.886
0.912
0.900
0.936
0.914
0.912
0.904
0.872
0.876
0.860
0.866
0.876
0.842
0.856
0.876
0.884
0.920
0.920
0.876
0.908
0.912
0.864
0.900
0.888
0.854
0.916
0.934
0.920
0.916
0.936
0.922
0.882
0.900
0.916
0.892
0.896
0.890
0.904
0.926
0.872
0.904
0.914
0.902
0.874
0.838
0.858
0.856
0.874
0.894
0.894
0.918
0.900
0.916
0.910
0.904
0.928
0.946
0.952
0.948
0.886
0.944
0.884
0.922
0.940
0.910
0.924
0.920
0.920
0.932
0.880
0.908
0.894
0.894
0.958
0.916
0.946
0.998
0.960
0.982
0.962
0.906
0.926
0.914
0.918
0.952
0.954
0.954
0.946
0.950
0.940
0.884
0.898
0.884
0.856
0.844
0.830
0.876
0.884
0.914
0.920
0.896
0.906
0.872
0.890
0.910
0.894
0.912
0.934
0.858
0.866
1.096
0.994
0.914
0.876
0.836
0.858
0.864
0.858
0.878
0.866
0.854
0.930
0.920
0.928
0.918
0.938
0.900
0.916
0.904
0.876
0.894
0.890
0.878
0.906
0.908
0.886
0.924
0.928
0.882
0.896
0.898
0.888
0.902
0.926
0.924
0.948
0.918
0.932
0.918
0.884
0.874
0.850
0.846
0.856
0.888
0.880
0.880
0.896
0.886
0.914
0.916
0.874
0.906
0.920
0.882
0.910
0.894
0.892
0.910
0.864
0.870
0.900
0.896
0.914
0.908
0.898
0.946
0.926
0.892
0.904
0.878
0.888
0.868
0.910
0.900
0.872
0.922
0.906
0.884
0.862
0.862
0.884
0.882
0.882
0.902
0.862
0.826
0.826
0.806
0.818
0.840
0.822
0.834
0.868
0.838
0.852
0.846
0.850
0.834
0.826
0.830
0.818
0.822
0.834
0.838
0.848
0.844
0.836
0.858
0.864
0.854
0.860
0.824
0.852
0.878
0.868
0.880
0.862
0.860
0.882
0.838
0.868
0.868
0.844
0.844
0.818
0.810
0.890
0.844
0.824
0.810
0.846
0.822
0.882
0.894
0.916
0.912
0.916
0.878
0.906
0.898
0.882
0.886
0.844
0.856
0.860
0.842
0.880
0.908
0.894
0.896
0.936
0.918
0.936
0.944
0.950
0.934
0.912
0.900
0.920
0.914
0.902
0.902
0.892
0.894
0.874
0.852
0.868
0.844
0.852
0.842
0.828
0.836
0.828
0.836
0.806
0.820
0.810
0.772
0.794
0.826
0.824
0.786
0.776
0.778
0.746
0.736
0.738
0.716
0.738
0.724
0.722
0.724
0.718
0.704
0.712
0.718
0.710
0.734
0.726
0.726
0.752
0.764
0.750
0.760
0.774
0.768
0.796
0.792
0.780
0.780
0.806
0.828
0.810
0.798
0.804
0.788
0.770
0.784
0.802
0.774
0.776
0.778
0.756
0.756
0.756
0.736
0.724
0.720
0.708
0.718
0.764
0.740
0.740
0.728
0.730
0.734
0.738
0.728
0.742
0.736
0.734
0.744
0.732
0.746
0.744
0.730
0.748
0.742
0.774
0.784
0.756
0.752
0.742
0.734
0.726
0.738
0.732
0.752
0.748
0.762
0.754
0.760
0.744
0.752
0.724
0.746
0.732
0.752
0.762
0.728
0.748
0.718
0.716
0.722
0.714
0.712
0.698
0.710
0.700
0.696
0.688
0.688
0.692
0.680
0.688
0.686
0.694
0.692
0.708
0.720
0.712
0.742
0.730
0.724
0.724
0.728
0.740
0.734
0.748
0.758
0.774
0.762
0.730
0.738
0.726
0.708
0.714
0.686
0.698
0.688
0.676
0.684
0.700
0.710
0.722
0.746
0.744
0.764
0.754
0.742
0.726
0.806
0.792
0.774
0.748
0.762
0.754
0.732
0.734
0.720
0.716
0.718
0.724
0.718
0.746
0.732
0.722
0.754
0.784
0.922
0.866
0.804
0.762
0.776
0.742
0.718
0.702
0.714
0.724
0.712
0.712
0.704
0.708
0.754
0.732
0.732
0.738
0.754
0.726
0.776
0.774
0.812
0.752
0.760
0.742
0.720
0.722
0.776
0.828
0.824
0.852
0.870
0.834
0.854
0.868
0.806
0.768
0.738
0.750
0.714
0.704
0.698
0.682
0.686
0.666
0.666
0.656
0.650
0.652
0.646
0.658
0.668
0.672
0.668
0.672
0.674
0.694
0.706
0.702
0.714
0.700
0.718
0.710
0.716
0.706
0.702
0.704
0.710
0.694
0.690
0.692
0.698
0.684
0.680
0.688
0.708
0.682
0.680
0.690
0.686
0.668
0.682
0.682
0.678
0.684
0.704
0.714
0.730
0.738
0.752
0.734
0.706
0.720
0.744
0.758
0.792
0.824
0.828
0.826
0.794
0.748
0.744
0.738
0.754
0.838
0.896
0.850
0.794
0.810
0.796
0.790
0.764
0.738
0.730
0.734
0.778
0.860
0.816
0.802
0.822
0.806
0.822
0.764
0.764
0.754
0.762
0.788
0.802
0.818
0.760
0.738
0.756
0.800
0.954
0.994
0.940
0.910
0.914
0.910
0.846
0.798
0.828
0.830
0.886
0.970
0.944
0.916
0.930
0.946
0.860
0.866
0.896
0.908
0.984
0.928
0.992
0.946
0.888
0.912
0.938
0.904
0.892
0.870
0.896
0.844
0.838
0.870
0.896
0.840
0.892
0.950
0.946
0.970
0.952
0.938
0.892
0.916
0.928
0.874
0.816
0.866
0.940
0.950
0.888
0.924
0.938
0.982
0.974
0.970
0.922
0.860
0.888
0.966
0.954
0.964
0.952
0.892
0.904
0.892
0.880
0.862
0.892
0.938
0.850
0.912
0.930
0.910
0.846
0.872
0.874
0.870
0.888
0.886
0.850
0.876
0.876
0.812
0.820
0.832
0.866
0.922
0.944
0.922
0.944
0.928
0.890
0.918
0.936
0.910
0.942
0.958
0.922
0.878
0.820
0.814
0.814
0.820
0.788
0.842
0.922
0.874
0.952
0.936
0.942
0.904
0.918
0.860
0.818
0.872
0.912
0.860
0.912
0.890
0.862
0.880
0.888
0.930
0.880
0.904
0.906
0.894
0.848
0.828
0.892
0.918
0.934
0.930
0.940
0.956
0.962
0.966
0.914
0.878
0.888
0.924
0.918
0.884
0.968
0.968
0.946
0.896
0.912
0.908
0.912
0.854
0.810
0.816
0.814
0.932
0.942
0.968
0.974
0.946
0.900
0.862
0.878
0.900
0.966
0.936
0.918
0.904
0.840
0.900
0.880
0.842
0.814
0.788
0.758
0.754
0.756
0.740
0.764
0.766
0.774
0.756
0.764
0.784
0.754
0.742
0.744
0.748
0.744
0.748
0.724
0.710
0.704
0.696
0.688
0.678
0.664
0.668
0.670
0.694
0.732
0.720
0.746
0.750
0.748
0.752
0.758
0.758
0.744
0.746
0.742
0.742
0.782
0.766
0.792
0.760
0.742
0.742
0.742
0.780
0.754
0.756
0.786
0.784
0.776
0.756
0.762
0.784
0.786
0.764
0.792
0.790
0.770
0.796
0.804
0.788
0.796
0.764
0.772
0.774
0.762
0.790
0.770
0.770
0.776
0.770
0.782
0.772
0.752
0.758
0.738
0.724
0.754
0.794
0.734
0.716
0.718
0.696
0.696
0.692
0.676
0.686
0.682
0.668
0.666
0.650
0.660
0.638
0.648
0.666
0.684
0.702
0.684
0.688
0.696
0.690
0.692
0.732
0.840
0.868
0.792
0.762
0.746
0.724
0.742
0.746
0.754
0.762
0.748
0.754
0.746
0.736
0.714
0.694
0.668
0.678
0.662
0.660
0.692
0.706
0.720
0.722
0.698
0.734
0.742
0.746
0.760
0.786
0.760
0.744
0.734
0.722
0.738
0.704
0.714
0.716
0.706
0.700
0.698
0.686
0.668
0.680
0.686
0.686
0.690
0.684
0.700
0.710
0.696
0.706
0.834
0.782
0.786
0.772
0.756
0.752
0.752
0.738
0.718
0.718
0.730
0.740
0.720
0.736
0.772
0.760
0.760
0.756
0.776
0.760
0.758
0.740
0.752
0.738
0.736
0.712
0.748
0.726
0.734
0.724
0.736
0.766
0.794
0.792
0.790
0.788
0.760
0.744
0.754
0.750
0.742
0.814
0.772
0.814
0.858
0.822
0.816
0.834
0.786
0.806
0.830
0.850
0.810
0.860
0.886
0.838
0.890
0.830
0.864
0.824
0.838
0.816
0.824
0.784
0.784
0.806
0.808
0.888
0.896
0.936
0.846
0.878
0.816
0.826
0.780
0.806
0.812
0.792
0.790
0.762
0.780
0.792
0.800
0.826
0.854
0.802
0.816
0.782
0.780
0.788
0.812
0.800
0.768
0.794
0.796
0.786
0.804
0.838
0.860
0.876
0.836
0.856
0.844
0.802
0.842
0.866
0.840
0.858
0.830
0.822
0.818
0.810
0.810
0.786
0.820
0.812
0.824
0.834
0.830
0.818
0.774
0.808
0.810
0.792
0.846
0.910
0.834
0.862
0.846
0.848
0.794
0.806
0.790
0.798
0.804
0.814
0.878
0.928
0.906
0.906
0.908
0.854
0.844
0.806
0.786
0.744
0.732
0.720
0.708
0.744
0.752
0.754
0.780
0.784
0.796
0.794
0.780
0.790
0.780
0.746
0.742
0.834
0.786
0.764
0.762
0.764
0.730
0.744
0.738
0.736
0.744
0.740
0.716
0.732
0.744
0.750
0.746
0.774
0.780
0.788
0.774
0.774
0.760
0.764
0.776
0.808
0.786
0.814
0.834
0.792
0.786
0.786
0.772
0.780
0.802
0.840
0.822
0.802
0.820
0.818
0.786
0.786
0.782
0.784
0.766
0.778
0.790
0.780
0.774
0.768
0.782
0.796
0.786
0.798
0.804
0.786
0.780
0.768
0.768
0.740
0.740
0.732
0.760
0.760
0.790
0.776
0.768
0.746
0.760
0.754
0.756
0.746
0.730
0.718
0.768
0.792
0.798
0.820
0.848
0.818
0.840
0.824
0.796
0.802
0.774
0.758
0.756
0.746
0.764
0.800
0.786
0.832
0.834
0.822
0.844
0.858
0.830
0.828
0.822
0.858
0.840
0.852
0.794
0.788
0.778
0.778
0.768
0.798
0.804
0.804
0.782
0.770
0.752
0.754
0.760
0.752
0.794
0.820
0.814
0.848
0.840
0.818
0.828
0.790
0.780
0.788
0.770
0.782
0.804
0.794
0.804
0.806
0.782
0.770
0.772
0.784
0.756
0.758
0.774
0.796
0.814
0.776
0.802
0.796
0.782
0.752
0.758
0.748
0.754
0.802
0.820
0.812
0.776
0.804
0.806
0.812
0.792
0.796
0.794
0.818
0.826
0.850
0.824
0.842
0.852
0.818
0.834
0.818
0.826
0.852
0.830
0.844
0.818
0.826
0.806
0.774
0.764
0.752
0.752
0.780
0.776
0.800
0.830
0.822
0.816
0.830
0.816
0.796
0.816
0.822
0.826
0.806
0.816
0.794
0.802
0.814
0.788
0.802
0.802
0.816
0.804
0.778
0.780
0.786
0.766
0.760
0.774
0.774
0.752
0.756
0.756
0.752
0.780
0.774
0.770
0.790
0.794
0.786
0.756
0.754
0.740
0.746
0.776
0.768
0.774
0.800
0.812
0.790
0.814
0.840
0.830
0.834
0.810
0.792
0.772
0.766
0.754
0.760
0.780
0.816
0.804
0.840
0.884
0.844
0.838
0.838
0.800
0.798
0.802
0.766
0.804
0.868
0.866
0.874
0.858
0.824
0.804
0.800
0.780
0.766
0.752
0.754
0.774
0.758
0.784
0.796
0.784
0.802
0.808
0.810
0.808
0.830
0.822
0.822
0.780
0.796
0.796
0.790
0.792
0.788
0.770
0.792
0.826
0.838
0.842
0.852
0.830
0.822
0.806
0.798
0.784
0.782
0.790
0.794
0.754
0.774
0.780
0.796
0.794
0.806
0.802
0.780
0.770
0.758
0.762
0.762
0.764
0.776
0.808
0.830
0.846
0.844
0.846
0.870
0.860
0.858
0.846
0.820
0.792
0.780
0.788
0.794
0.814
0.800
0.808
0.818
0.812
0.818
0.796
0.818
0.814
0.814
0.830
0.816
0.804
0.812
0.810
0.776
0.784
0.770
0.754
0.754
0.758
0.784
0.806
0.812
0.840
0.810
0.814
0.784
0.782
0.776
0.766
0.794
0.808
0.816
0.800
0.832
0.854
0.832
0.832
0.838
0.842
0.824
0.802
0.798
0.792
0.784
0.810
0.840
0.832
0.830
0.812
0.824
0.844
0.828
0.838
0.844
0.822
0.828
0.816
0.824
0.796
0.814
0.792
0.796
0.800
0.806
0.786
0.774
0.784
0.764
0.788
0.782
0.790
0.784
0.778
0.778
0.762
0.764
0.746
0.752
0.772
0.804
0.820
0.792
0.800
0.806
0.820
0.880
0.864
0.836
0.840
0.840
0.806
0.834
0.838
0.854
0.830
0.816
0.778
0.772
0.796
0.814
0.804
0.856
0.904
0.910
0.890
0.848
0.876
0.868
0.862
0.818
0.864
0.866
0.882
0.848
0.856
0.854
0.840
0.824
0.844
0.852
0.838
0.860
0.858
0.846
0.828
0.826
0.808
0.794
0.798
0.788
0.786
0.764
0.778
0.772
0.768
0.780
0.788
0.788
0.790
0.800
0.808
0.800
0.810
0.824
0.810
0.812
0.820
0.796
0.780
0.780
0.754
0.756
0.748
0.740
0.746
0.762
0.748
0.756
0.760
0.746
0.768
0.750
0.772
0.758
0.790
0.792
0.810
0.820
0.812
0.816
0.820
0.814
0.844
0.844
0.844
0.808
0.808
0.794
0.780
0.754
0.760
0.754
0.770
0.776
0.816
0.826
0.852
0.846
0.846
0.866
0.872
0.852
0.854
0.810
0.814
0.798
0.776
0.776
0.770
0.802
0.834
0.868
0.864
0.822
0.838
0.834
0.834
0.850
0.850
0.840
0.840
0.820
0.806
0.780
0.774
0.764
0.756
0.754
0.752
0.736
0.740
0.746
0.716
0.734
0.728
0.724
0.716
0.710
0.696
0.686
0.678
0.664
0.668
0.680
0.688
0.688
0.698
0.698
0.702
0.714
0.728
0.750
0.782
0.780
0.812
0.802
0.834
0.816
0.800
0.798
0.770
0.776
0.778
0.766
0.760
0.754
0.732
0.730
0.716
0.696
0.700
0.710
0.716
0.738
0.744
0.750
0.740
0.750
0.730
0.750
0.750
0.768
0.756
0.774
0.768
0.752
0.756
0.746
0.728
0.744
0.754
0.750
0.748
0.822
0.766
0.760
0.748
0.778
0.744
0.726
0.724
0.718
0.714
0.724
0.708
0.708
0.700
0.698
0.690
0.690
0.678
0.664
0.678
0.672
0.678
0.676
0.684
0.702
0.708
0.710
0.722
0.732
0.730
0.716
0.718
0.714
0.706
0.714
0.716
0.740
0.746
0.748
0.794
0.808
0.826
0.820
0.798
0.828
0.792
0.772
0.766
0.750
0.736
0.726
0.736
0.856
0.840
0.792
0.816
0.832
0.896
0.850
0.848
0.840
0.846
0.838
0.788
0.774
0.764
0.736
0.750
0.758
0.756
0.764
0.816
0.808
0.808
0.804
0.786
0.784
0.746
0.752
0.742
0.770
0.864
0.830
0.792
0.822
0.802
0.772
0.768
0.758
0.732
0.754
0.732
0.730
0.752
0.754
0.726
0.742
0.730
0.720
0.712
0.712
0.740
0.738
0.732
0.754
0.750
0.740
0.724
0.728
0.726
0.720
0.724
0.708
0.722
0.720
0.702
0.702
0.710
0.712
0.728
0.730
0.732
0.738
0.720
0.714
0.712
0.712
0.716
0.750
0.738
0.768
0.768
0.750
0.772
0.768
0.758
0.768
0.774
0.774
0.784
0.768
0.760
0.768
0.756
0.768
0.752
0.746
0.744
0.746
0.750
0.798
0.788
0.784
0.814
0.780
0.754
0.742
0.710
0.712
0.706
0.724
0.724
0.722
0.756
0.746
0.744
0.746
0.732
0.726
0.720
0.730
0.744
0.738
0.732
0.720
0.716
0.728
0.734
0.744
0.720
0.734
0.726
0.724
0.718
0.716
0.726
0.732
0.700
0.742
0.766
0.734
0.744
0.760
0.760
0.750
0.770
0.756
0.736
0.744
0.768
0.758
0.760
0.764
0.746
0.796
0.804
0.802
0.780
0.792
0.754
0.756
0.748
0.762
0.780
0.862
0.844
0.846
0.830
0.838
0.844
0.824
0.814
0.798
0.820
0.778
0.788
0.774
0.768
0.800
0.798
0.840
0.866
0.834
0.830
0.834
0.830
0.836
0.866
0.846
0.862
0.852
0.826
0.860
0.854
0.844
0.878
0.846
0.820
0.854
0.898
0.822
0.844
0.812
0.812
0.816
0.908
0.872
0.940
0.910
0.888
0.872
0.860
0.850
0.878
0.852
0.812
0.892
0.944
0.896
0.900
0.894
0.852
0.854
0.836
0.854
0.864
0.878
0.878
0.888
0.868
0.854
0.816
0.846
0.836
0.838
0.848
0.840
0.812
0.836
0.856
0.854
0.854
0.846
0.800
0.806
0.814
0.812
0.840
0.820
0.832
0.840
0.864
0.862
0.840
0.828
0.814
0.802
0.806
0.846
0.844
0.900
0.874
0.848
0.902
0.918
0.894
0.894
0.886
0.856
0.838
0.880
0.880
0.880
0.860
0.830
0.944
0.946
0.974
0.878
0.886
0.844
0.832
0.814
0.780
0.776
0.766
0.764
0.766
0.766
0.744
0.764
0.738
0.746
0.734
0.716
0.718
0.716
0.710
0.714
0.718
0.714
0.718
0.718
0.730
0.744
0.734
0.726
0.722
0.734
0.720
0.718
0.708
0.702
0.704
0.708
0.724
0.716
0.762
0.760
0.744
0.762
0.746
0.742
0.742
0.756
0.764
0.762
0.768
0.742
0.744
0.736
0.710
0.698
0.704
0.748
0.728
0.732
0.710
0.706
0.714
0.704
0.720
0.732
0.734
0.740
0.758
0.742
0.730
0.724
0.714
0.712
0.734
0.766
0.770
0.866
0.834
0.810
0.836
0.814
0.804
0.810
0.794
0.780
0.778
0.780
0.764
0.758
0.768
0.780
0.778
0.770
0.746
0.756
0.746
0.728
0.726
0.778
0.794
0.842
0.902
0.820
0.804
0.788
0.760
0.758
0.774
0.750
0.770
0.756
0.738
0.728
0.702
0.700
0.698
0.688
0.680
0.678
0.682
0.664
0.660
0.664
0.638
0.646
0.640
0.640
0.638
0.660
0.706
0.668
0.692
0.694
0.680
0.694
0.688
0.696
0.692
0.702
0.728
0.698
0.760
0.750
0.730
0.734
0.702
0.712
0.708
0.702
0.706
0.694
0.694
0.690
0.686
0.710
0.708
0.704
0.718
0.720
0.718
0.734
0.718
0.712
0.730
0.722
0.730
0.738
0.726
0.730
0.742
0.716
0.738
0.744
0.732
0.736
0.762
0.744
0.732
0.746
0.740
0.728
0.724
0.720
0.708
0.702
0.714
0.708
0.698
0.726
0.758
0.800
0.754
0.746
0.734
0.712
0.724
0.710
0.704
0.714
0.728
0.712
0.726
0.712
0.710
0.704
0.706
0.716
0.744
0.724
0.728
0.736
0.712
0.730
0.726
0.716
0.714
0.734
0.746
0.744
0.794
0.790
0.762
0.806
0.824
0.818
0.762
0.778
0.782
0.762
0.798
0.802
0.808
0.874
0.822
0.824
0.820
0.794
0.814
0.816
0.810
0.816
0.798
0.754
0.762
0.758
0.758
0.798
0.818
0.868
0.842
0.818
0.822
0.826
0.830
0.812
0.770
0.784
0.758
0.752
0.776
0.768
0.752
0.838
0.772
0.776
0.776
0.764
0.762
0.838
0.758
0.752
0.724
0.726
0.736
0.742
0.724
0.734
0.754
0.760
0.746
0.752
0.750
0.742
0.748
0.730
0.744
0.750
0.738
0.750
0.772
0.762
0.754
0.786
0.750
0.752
0.738
0.742
0.734
0.746
0.756
0.736
0.750
0.754
0.758
0.736
0.762
0.776
0.780
0.752
0.774
0.782
0.764
0.774
0.758
0.740
0.740
0.712
0.714
0.692
0.710
0.738
0.726
0.740
0.730
0.722
0.750
0.742
0.738
0.730
0.728
0.742
0.752
0.808
0.806
0.798
0.846
0.808
0.832
0.826
0.788
0.812
0.792
0.798
0.828
0.816
0.828
0.828
0.798
0.814
0.798
0.810
0.792
0.784
0.792
0.772
0.784
0.796
0.806
0.822
0.836
0.804
0.806
0.804
0.790
0.808
0.790
0.786
0.772
0.802
0.796
0.780
0.802
0.792
0.784
0.796
0.764
0.798
0.776
0.794
0.770
0.820
0.810
0.778
0.796
0.756
0.762
0.784
0.788
0.854
0.876
0.866
0.848
0.842
0.808
0.770
0.748
0.710
0.692
0.668
0.656
0.650
0.632
0.632
0.622
0.618
0.612
0.614
0.614
0.616
0.630
0.622
0.626
0.634
0.626
0.638
0.634
0.628
0.632
0.626
0.618
0.626
0.620
0.622
0.616
0.620
0.618
0.610
0.620
0.610
0.610
0.608
0.608
0.606
0.606
0.608
0.608
0.608
0.618
0.624
0.620
0.620
0.610
0.610
0.602
0.596
0.592
0.588
0.586
0.606
0.614
0.600
0.602
0.634
0.666
0.694
0.666
0.682
0.688
0.708
0.698
0.678
0.688
0.676
0.668
0.658
0.666
0.658
0.650
0.658
0.646
0.642
0.646
0.818
0.714
0.684
0.678
0.670
0.650
0.644
0.648
0.640
0.638
0.650
0.640
0.630
0.636
0.630
0.630
0.630
0.646
0.644
0.652
0.672
0.734
0.828
0.774
0.784
0.760
0.712
0.704
0.672
0.666
0.656
0.638
0.630
0.632
0.630
0.618
0.624
0.630
0.616
0.622
0.636
0.626
0.636
0.640
0.636
0.642
0.650
0.648
0.644
0.646
0.640
0.636
0.640
0.646
0.638
0.650
0.646
0.626
0.640
0.630
0.616
0.624
0.618
0.612
0.622
0.628
0.620
0.626
0.648
0.640
0.622
0.628
0.642
0.638
0.618
0.618
0.618
0.610
0.614
0.610
0.606
0.612
0.634
0.646
0.642
0.638
0.656
0.668
0.660
0.664
0.664
0.656
0.660
0.672
0.662
0.652
0.634
0.648
0.644
0.640
0.644
0.654
0.646
0.658
0.656
0.668
0.658
0.666
0.662
0.652
0.656
0.646
0.642
0.646
0.650
0.640
0.656
0.654
0.644
0.646
0.638
0.638
0.636
0.642
0.656
0.666
0.664
0.674
0.682
0.674
0.692
0.706
0.696
0.706
0.804
0.772
0.742
0.744
0.732
0.716
0.762
0.794
0.786
0.834
0.844
0.794
0.768
0.776
0.774
0.748
0.792
0.768
0.746
0.768
0.766
0.746
0.784
0.754
0.808
0.816
0.780
0.764
0.792
0.780
0.770
0.860
0.832
0.812
0.782
0.834
0.796
0.786
0.828
0.794
0.774
0.746
0.752
0.724
0.736
0.714
0.732
0.734
0.764
0.730
0.724
0.758
0.758
0.784
0.792
0.852
0.842
0.852
0.864
0.828
0.896
0.840
0.882
0.848
0.880
0.892
0.838
0.908
0.916
0.862
0.942
0.938
0.862
0.894
0.844
0.880
0.854
0.862
0.902
0.838
0.922
0.888
0.900
0.896
0.842
0.878
0.850
0.854
0.874
0.838
0.856
0.872
0.816
0.842
0.838
0.836
0.854
0.830
0.838
0.788
0.764
0.884
0.830
0.802
0.764
0.776
0.760
0.748
0.766
0.772
0.794
0.876
0.856
0.838
0.816
0.770
0.758
0.750
0.760
0.754
0.774
0.756
0.744
0.746
0.734
0.722
0.702
0.716
0.720
0.728
0.768
0.788
0.784
0.794
0.792
0.776
0.806
0.770
0.754
0.738
0.718
0.742
0.734
0.730
0.770
0.754
0.852
0.910
0.906
0.918
0.888
0.818
0.838
0.788
0.780
0.744
0.758
0.736
0.724
0.744
0.746
0.742
0.746
0.766
0.792
0.770
0.798
0.788
0.812
0.826
0.804
0.760
0.758
0.752
0.722
0.750
0.756
0.736
0.752
0.746
0.724
0.738
0.750
0.750
0.774
0.752
0.782
0.774
0.766
0.802
0.764
0.772
0.776
0.764
0.776
0.756
0.762
0.778
0.770
0.776
0.742
0.742
0.722
0.704
0.718
0.702
0.696
0.700
0.704
0.692
0.698
0.726
0.730
0.722
0.732
0.750
0.732
0.754
0.764
0.746
0.760
0.784
0.758
0.760
0.758
0.728
0.724
0.710
0.704
0.726
0.760
0.748
0.770
0.740
0.326
0.384
0.744
0.718
0.706
0.672
0.682
0.676
0.670
0.670
0.678
0.680
0.686
0.678
0.674
0.686
0.670
0.662
0.652
0.648
0.642
0.642
0.640
0.638
0.656
0.662
0.654
0.654
0.678
0.666
0.666
0.692
0.666
0.688
0.704
0.690
0.684
0.686
0.672
0.662
0.670
0.674
0.666
0.676
0.684
0.674
0.696
0.690
0.692
0.702
0.702
0.704
0.706
0.708
0.706
0.746
0.752
0.722
0.714
0.756
0.744
0.734
0.710
0.690
0.714
0.720
0.692
0.720
0.728
0.714
0.752
0.766
0.752
0.788
0.800
0.776
0.838
0.784
0.778
0.786
0.764
0.832
0.852
0.824
0.868
0.808
0.812
0.790
0.786
0.760
0.748
0.730
0.710
0.712
0.768
0.802
0.798
0.798
0.858
0.844
0.846
0.850
0.816
0.832
0.818
0.806
0.778
0.778
0.762
0.756
0.820
0.802
0.824
0.810
0.822
0.804
0.802
0.784
0.772
0.810
0.808
0.854
0.870
0.846
0.908
0.870
0.898
0.858
0.870
0.882
0.852
0.892
0.850
0.872
0.866
0.864
0.872
0.836
0.878
0.858
0.868
0.860
0.860
0.830
0.820
0.834
0.830
0.862
0.854
0.872
0.886
0.832
0.862
0.834
0.852
0.878
0.836
0.872
0.836
0.786
0.812
0.886
0.834
0.852
0.860
0.816
0.806
0.794
0.784
0.782
0.828
0.874
0.840
0.916
0.880
0.968
0.946
0.904
0.912
0.882
0.916
0.914
0.914
0.926
0.888
0.924
0.914
0.908
0.922
0.868
0.868
0.832
0.834
0.920
0.916
0.874
0.936
0.898
0.864
0.832
0.840
0.886
0.910
0.934
0.896
0.930
0.910
0.936
0.920
0.958
0.902
0.846
0.862
0.856
0.890
0.894
0.894
0.904
0.888
0.904
0.914
0.886
0.892
0.880
0.902
0.898
0.898
0.906
0.874
0.922
0.920
0.856
0.842
0.950
0.930
0.936
0.902
0.838
0.842
0.822
0.798
0.820
0.864
0.894
0.902
0.894
0.878
0.840
0.868
0.834
0.802
0.786
0.818
0.828
0.830
0.862
0.850
0.850
0.876
0.866
0.872
0.856
0.840
0.854
0.850
0.858
0.892
0.904
0.920
0.918
0.890
0.928
0.892
0.900
0.892
0.866
0.882
0.892
0.902
0.904
0.872
0.916
0.894
0.894
0.880
0.860
0.862
0.828
0.850
0.830
0.834
0.862
0.834
0.858
0.864
0.854
0.872
0.848
0.882
0.846
0.842
0.838
0.808
0.802
0.786
0.784
0.808
0.820
0.834
0.862
0.818
0.828
0.812
0.838
0.832
0.818
0.810
0.844
0.842
0.804
0.950
0.816
0.786
0.762
0.748
0.736
0.724
0.718
0.740
0.748
0.766
0.762
0.768
0.758
0.782
0.768
0.792
0.786
0.798
0.800
0.784
0.790
0.776
0.786
0.802
0.778
0.782
0.780
0.768
0.754
0.752
0.748
0.736
0.738
0.756
0.752
0.760
0.788
0.792
0.784
0.792
0.784
0.800
0.818
0.812
0.778
0.772
0.770
0.768
0.768
0.754
0.778
0.794
0.798
0.820
0.792
0.782
0.774
0.780
0.766
0.778
0.780
0.776
0.762
0.790
0.790
0.786
0.780
0.772
0.780
0.768
0.766
0.776
0.764
0.752
0.752
0.774
0.784
0.778
0.786
0.786
0.800
0.774
0.792
0.792
0.802
0.776
0.770
0.768
0.778
0.794
0.772
0.794
0.792
0.790
0.772
0.778
0.754
0.762
0.762
0.778
0.766
0.778
0.756
0.744
0.748
0.732
0.728
0.722
0.740
0.746
0.744
0.760
0.754
0.774
0.780
0.778
0.800
0.774
0.778
0.770
0.748
0.764
0.770
0.754
0.778
0.782
0.778
0.776
0.790
0.808
0.816
0.822
0.850
0.818
0.826
0.814
0.828
0.808
0.842
0.800
0.888
0.840
0.850
0.846
0.820
0.816
0.816
0.806
0.830
0.832
0.812
0.812
0.804
0.796
0.810
0.810
0.794
0.806
0.788
0.810
0.806
0.808
0.814
0.812
0.828
0.808
0.832
0.814
0.822
0.824
0.796
0.810
0.810
0.794
0.802
0.758
0.782
0.778
0.768
0.764
0.740
0.748
0.768
0.762
0.756
0.768
0.760
0.758
0.760
0.746
0.766
0.750
0.766
0.770
0.774
0.798
0.772
0.792
0.784
0.772
0.768
0.772
0.776
0.760
0.762
0.752
0.738
0.744
0.720
0.732
0.720
0.744
0.748
0.762
0.760
0.784
0.772
0.782
0.770
0.748
0.768
0.762
0.760
0.766
0.772
0.750
0.762
0.762
0.764
0.752
0.736
0.742
0.736
0.738
0.720
0.716
0.714
0.712
0.720
0.718
0.764
0.724
0.748
0.736
0.748
0.738
0.732
0.736
0.734
0.716
0.704
0.716
0.684
0.690
0.672
0.674
0.678
0.680
0.678
0.670
0.700
0.694
0.694
0.696
0.716
0.698
0.702
0.710
0.680
0.682
0.680
0.678
0.660
0.684
0.678
0.688
0.704
0.672
0.688
0.704
0.704
0.722
0.708
0.732
0.728
0.706
0.736
0.782
0.756
0.740
0.764
0.728
0.730
0.734
0.740
0.750
0.746
0.742
0.746
0.732
0.750
0.748
0.758
0.738
0.730
0.728
0.754
0.740
0.736
0.704
0.734
0.712
0.696
0.686
0.668
0.652
0.636
0.640
0.630
0.648
0.660
0.688
0.672
0.710
0.706
0.730
0.734
0.708
0.702
0.718
0.720
0.706
0.726
0.718
0.706
0.718
0.710
0.692
0.700
0.690
0.678
0.672
0.720
0.696
0.684
0.684
0.686
0.670
0.668
0.652
0.656
0.654
0.656
0.658
0.650
0.660
0.648
0.652
0.654
0.644
0.632
0.626
0.614
0.620
0.610
0.620
0.650
0.658
0.664
0.716
0.742
0.708
0.734
0.722
0.702
0.690
0.710
0.680
0.672
0.668
0.654
0.656
0.694
0.682
0.664
0.658
0.662
0.662
0.654
0.648
0.656
0.662
0.654
0.656
0.684
0.698
0.684
0.682
0.686
0.682
0.676
0.682
0.702
0.696
0.694
0.708
0.736
0.730
0.722
0.716
0.726
0.740
0.736
0.712
0.722
0.702
0.684
0.684
0.688
0.672
0.682
0.694
0.686
0.700
0.698
0.716
0.706
0.708
0.742
0.710
0.712
0.728
0.736
0.702
0.720
0.748
0.734
0.746
0.746
0.744
0.708
0.728
0.710
0.722
0.744
0.746
0.736
0.764
0.786
0.748
0.762
0.774
0.742
0.776
0.746
0.746
0.744
0.742
0.716
0.758
0.780
0.766
0.792
0.770
0.798
0.818
0.802
0.774
0.774
0.782
0.766
0.754
0.738
0.772
0.794
0.754
0.768
0.762
0.772
0.820
0.796
0.854
0.830
0.776
0.778
0.766
0.732
0.734
0.696
0.728
0.756
0.752
0.712
0.730
0.742
0.762
0.750
0.764
0.760
0.726
0.804
0.800
0.764
0.746
0.742
0.732
0.740
0.730
0.722
0.746
0.740
0.726
0.746
0.738
0.716
0.730
0.714
0.702
0.694
0.706
0.732
0.714
0.742
0.714
0.742
0.768
0.766
0.766
0.774
0.718
0.708
0.756
0.784
0.780
0.752
0.722
0.764
0.766
0.770
0.734
0.722
0.736
0.754
0.752
0.742
0.738
0.764
0.740
0.740
0.746
0.738
0.744
0.750
0.756
0.762
0.738
0.754
0.756
0.744
0.748
0.728
0.718
0.708
0.696
0.750
0.944
0.884
0.812
0.832
0.858
0.806
0.808
0.786
0.766
0.770
0.786
0.750
0.772
0.758
0.760
0.762
0.774
0.772
0.770
0.744
0.744
0.744
0.732
0.726
0.746
0.762
0.756
0.754
0.782
0.816
0.812
0.784
0.744
0.754
0.728
0.732
0.734
0.716
0.730
0.688
0.700
0.706
0.692
0.704
0.688
0.684
0.698
0.710
0.722
0.726
0.720
0.694
0.712
0.720
0.774
0.800
0.812
0.818
0.786
0.768
0.794
0.776
0.832
0.840
0.824
0.802
0.746
0.752
0.708
0.730
0.750
0.738
0.758
0.804
0.818
0.762
0.800
0.808
0.810
0.796
0.750
0.756
0.744
0.738
0.708
0.712
0.686
0.698
0.696
0.726
0.718
0.782
0.798
0.794
0.780
0.780
0.756
0.732
0.726
0.742
0.720
0.748
0.778
0.826
0.832
0.772
0.792
0.796
0.784
0.832
0.822
0.810
0.804
0.838
0.842
0.848
0.866
0.824
0.846
0.858
0.834
0.872
0.860
0.856
0.832
0.798
0.764
0.704
0.702
0.716
0.736
0.718
0.694
0.692
0.700
0.696
0.670
0.678
0.686
0.688
0.668
0.674
0.700
0.742
0.766
0.746
0.788
0.822
0.844
0.766
0.774
0.790
0.806
0.792
0.792
0.788
0.742
0.740
0.744
0.742
0.728
0.754
0.760
0.772
0.776
0.796
0.786
0.752
0.768
0.746
0.736
0.716
0.730
0.732
0.718
0.738
0.750
0.730
0.758
0.782
0.800
0.828
0.832
0.778
0.780
0.766
0.754
0.770
0.756
0.798
0.814
0.782
0.856
0.876
0.858
0.848
0.830
0.872
0.852
0.852
0.874
0.816
0.842
0.836
0.784
0.792
0.808
0.778
0.800
0.840
0.840
0.798
0.770
0.788
0.796
0.774
0.768
0.774
0.768
0.796
0.816
0.790
0.822
0.880
0.844
0.834
0.794
0.782
0.750
0.728
0.770
0.780
0.748
0.742
0.746
0.748
0.800
0.820
0.822
0.860
0.838
0.840
0.850
0.820
0.848
0.856
0.832
0.852
0.836
0.838
0.838
0.812
0.824
0.838
0.782
0.760
0.756
0.754
0.754
0.816
0.800
0.778
0.790
0.768
0.762
0.764
0.752
0.746
0.752
0.762
0.752
0.794
0.814
0.776
0.808
0.808
0.790
0.796
0.814
0.830
0.838
0.860
0.816
0.816
0.786
0.766
0.762
0.794
0.810
0.770
0.780
0.772
0.766
0.792
0.788
0.766
0.816
0.806
0.792
0.824
0.830
0.846
0.876
0.848
0.888
0.868
0.862
0.848
0.822
0.842
0.884
0.894
0.892
0.910
0.894
0.914
0.948
0.924
0.946
0.934
0.956
0.936
0.960
0.950
0.946
0.936
0.890
0.928
0.942
0.938
0.958
0.926
0.948
0.914
0.928
0.914
0.912
0.914
0.882
0.908
0.908
0.914
0.930
0.904
0.918
0.930
0.886
0.912
0.894
0.862
0.884
0.852
0.892
0.884
0.894
0.862
0.838
0.878
0.880
0.844
0.828
0.806
0.782
0.794
0.844
0.854
0.892
0.934
0.912
0.898
0.904
0.842
0.934
0.862
0.838
0.804
0.796
0.758
0.758
0.752
0.732
0.744
0.828
0.830
0.842
0.812
0.824
0.828
0.862
0.850
0.890
0.898
0.878
0.896
0.856
0.854
0.852
0.862
0.838
0.820
0.820
0.804
0.830
0.808
0.824
0.858
0.822
0.808
0.818
0.820
0.816
0.800
0.786
0.812
0.788
0.806
0.792
0.780
0.760
0.796
0.814
0.830
0.846
0.850
0.850
0.854
0.836
0.852
0.868
0.860
0.886
0.884
0.878
0.892
0.902
0.870
0.872
0.866
0.868
0.884
0.960
0.926
0.906
0.906
0.878
0.880
0.846
0.898
0.892
0.888
0.830
0.806
0.808
0.806
0.808
0.894
0.922
0.916
0.866
0.882
0.890
0.860
0.862
0.884
0.966
0.998
1.036
1.038
1.030
0.994
0.988
0.982
0.936
0.938
0.954
0.962
0.942
0.878
0.858
0.848
0.876
0.944
0.952
0.944
0.972
0.980
0.960
0.934
0.968
0.960
0.912
0.894
0.898
0.908
0.872
0.892
0.886
0.862
0.900
0.900
0.936
0.930
0.920
0.908
0.898
0.896
0.926
0.900
0.946
0.952
0.950
0.976
0.908
0.928
0.906
0.906
0.834
0.880
0.892
0.906
0.840
0.856
0.832
0.842
0.844
0.890
0.908
0.888
0.898
0.900
0.880
0.904
0.916
0.896
0.910
0.918
0.890
0.922
0.952
0.868
0.916
0.960
0.958
0.954
0.900
0.924
0.910
0.894
0.934
0.980
0.980
0.992
0.966
0.958
0.978
0.982
0.920
0.940
0.958
0.956
0.940
0.938
0.912
0.890
0.924
0.954
0.930
0.914
0.896
0.852
0.842
0.806
0.816
0.768
0.784
0.812
0.774
0.756
0.758
0.746
0.740
0.730
0.736
0.734
0.734
0.714
0.726
0.732
0.718
0.718
0.724
0.726
0.726
0.724
0.750
0.806
0.794
0.804
0.810
0.806
0.800
0.798
0.770
0.926
0.820
0.774
0.752
0.732
0.710
0.706
0.708
0.710
0.710
0.726
0.732
0.734
0.752
0.740
0.746
0.734
0.738
0.728
0.728
0.724
0.716
0.712
0.704
0.698
0.700
0.698
0.696
0.700
0.708
0.694
0.710
0.688
0.688
0.698
0.692
0.692
0.674
0.686
0.682
0.694
0.688
0.698
0.698
0.694
0.702
0.690
0.692
0.698
0.686
0.698
0.698
0.708
0.704
0.694
0.716
0.726
0.722
0.718
0.702
0.700
0.700
0.684
0.690
0.686
0.680
0.688
0.688
0.710
0.696
0.696
0.704
0.706
0.700
0.694
0.690
0.700
0.696
0.702
0.696
0.704
0.710
0.704
0.728
0.718
0.732
0.734
0.748
0.736
0.732
0.734
0.764
0.738
0.722
0.720
0.764
0.724
0.732
0.780
0.744
0.762
0.742
0.750
0.752
0.752
0.758
0.766
0.772
0.786
0.786
0.814
0.798
0.798
0.812
0.788
0.792
0.776
0.774
0.784
0.780
0.788
0.794
0.854
0.876
0.826
0.862
0.864
0.844
0.828
0.840
0.836
0.834
0.858
0.860
0.830
0.832
0.816
0.820
0.822
0.814
0.790
0.766
0.752
0.726
0.734
0.736
0.790
0.764
0.782
0.800
0.804
0.806
0.818
0.792
0.820
0.812
0.806
0.806
0.784
0.826
0.810
0.808
0.800
0.808
0.802
0.830
0.820
0.836
0.846
0.796
0.796
0.770
0.894
0.834
0.810
0.790
0.768
0.756
0.750
0.750
0.798
0.790
0.790
0.776
0.846
0.826
0.804
0.794
0.768
0.758
0.762
0.764
0.768
0.772
0.766
0.762
0.738
0.744
0.724
0.746
0.732
0.732
0.738
0.740
0.724
0.716
0.726
0.710
0.714
0.708
0.738
0.748
0.756
0.730
0.734
0.724
0.740
0.790
0.786
0.770
0.744
0.740
0.730
0.720
0.710
0.694
0.694
0.690
0.688
0.688
0.678
0.676
0.680
0.674
0.658
0.672
0.760
0.704
0.696
0.696
0.712
0.696
0.702
0.708
0.722
0.714
0.718
0.740
0.756
0.750
0.732
0.730
0.708
0.712
0.708
0.712
0.722
0.736
0.722
0.702
0.702
0.698
0.698
0.716
0.716
0.740
0.734
0.740
0.744
0.754
0.738
0.736
0.730
0.722
0.730
0.746
0.726
0.730
0.734
0.728
0.728
0.712
0.704
0.712
0.704
0.704
0.720
0.750
0.780
0.790
0.788
0.774
0.786
0.784
0.756
0.764
0.764
0.770
0.760
0.770
0.742
0.730
0.742
0.760
0.750
0.726
0.724
0.728
0.726
0.730
0.806
0.788
0.890
0.858
0.834
0.804
0.810
0.790
0.790
0.778
0.812
0.872
0.862
0.820
0.832
0.844
0.822
0.812
0.796
0.776
0.796
0.812
0.804
0.812
0.886
0.900
0.880
0.832
0.824
0.794
0.792
0.784
0.774
0.790
0.832
0.850
0.838
0.804
0.814
0.820
0.810
0.798
0.762
0.760
0.754
0.778
0.738
0.760
0.814
0.866
0.816
0.860
0.882
0.846
0.844
0.844
0.794
0.842
0.764
0.750
0.764
0.764
0.764
0.752
0.786
0.762
0.790
0.804
0.828
0.864
0.820
0.838
0.852
0.852
0.812
0.850
0.830
0.840
0.840
0.826
0.810
0.840
0.824
0.826
0.834
0.850
0.862
0.814
0.788
0.790
0.750
0.756
0.804
0.834
0.830
0.794
0.790
0.830
0.842
0.786
0.784
0.798
0.784
0.784
0.786
0.760
0.774
0.762
0.764
0.768
0.762
0.784
0.778
0.784
0.792
0.802
0.814
0.826
0.810
0.846
0.812
0.820
0.812
0.784
0.790
0.804
0.788
0.808
0.818
0.760
0.772
0.884
0.880
0.876
0.832
0.848
0.862
0.818
0.850
0.870
0.840
0.902
0.898
0.898
0.864
0.830
0.816
0.838
0.800
0.852
0.862
0.830
0.832
0.858
0.866
0.870
0.794
0.796
0.760
0.798
0.802
0.812
0.766
0.756
0.760
0.746
0.766
0.760
0.772
0.752
0.806
0.798
0.770
0.752
0.760
0.768
0.762
0.760
0.738
0.806
0.808
0.838
0.818
0.806
0.772
0.798
0.776
0.766
0.760
0.762
0.790
0.760
0.794
0.800
0.788
0.776
0.760
0.758
0.770
0.778
0.752
0.752
0.758
0.772
0.740
0.760
0.754
0.744
0.750
0.736
0.732
0.766
0.752
0.752
0.744
0.714
0.704
0.690
0.704
0.742
0.686
0.704
0.702
0.708
0.696
0.706
0.724
0.726
0.728
0.718
0.712
0.708
0.702
0.712
0.696
0.728
0.736
0.716
0.742
0.752
0.746
0.730
0.712
0.694
0.692
0.692
0.694
0.712
0.760
0.746
0.732
0.716
0.730
0.700
0.708
0.696
0.688
0.698
0.712
0.700
0.700
0.690
0.680
0.676
0.676
0.672
0.684
0.704
0.716
0.732
0.756
0.766
0.756
0.728
0.708
0.708
0.690
0.706
0.746
