# Supplementary material for: Stress among on-duty firefighters: an ambulatory assessment study
Source: PeerJ. 2018 Dec 11;6:e5967. doi: 10.7717/peerj.5967 (PMC6294048; doi:10.7717/peerj.5967)
Supplement: Supplemental Information 1 [file peerj-06-5967-s001.zip › RAW_DATA/FF10_2.rr]

7.634
0.650
0.652
0.644
0.634
0.634
0.630
0.638
0.632
0.640
0.626
0.632
0.628
0.628
0.632
0.646
0.660
0.640
0.646
0.652
0.652
0.654
0.668
0.664
0.662
0.658
0.658
0.668
0.680
0.674
0.680
0.696
0.696
0.694
0.716
0.714
0.706
0.696
0.694
0.684
0.688
0.696
0.688
0.670
0.660
0.660
0.652
0.646
0.642
0.648
0.652
0.642
0.692
0.692
0.684
0.664
0.666
0.674
0.666
0.662
0.670
0.678
0.666
0.662
0.658
0.658
0.640
0.644
0.644
0.648
0.658
0.668
0.664
0.678
0.686
0.692
0.678
0.690
0.684
0.670
0.676
0.678
0.682
0.664
0.662
0.664
0.666
0.666
0.676
0.682
0.676
0.698
0.708
0.704
0.702
0.722
0.728
0.698
0.700
0.698
0.706
0.690
0.712
0.756
0.754
0.748
0.784
0.792
0.758
0.774
0.792
0.790
0.754
0.772
0.794
0.758
0.840
0.844
0.796
0.802
0.810
0.820
0.774
0.774
0.778
0.758
0.732
0.770
0.804
0.818
0.786
0.816
0.804
0.774
0.762
0.772
0.874
0.784
0.780
0.752
0.722
0.734
0.752
0.774
0.784
0.742
0.800
0.826
0.788
0.774
0.786
0.812
0.788
1.322
0.714
0.824
0.788
0.846
0.862
0.838
0.788
0.800
0.794
0.756
0.740
0.760
0.774
0.774
0.744
0.734
0.742
0.770
0.760
0.756
0.766
0.796
0.760
0.788
0.800
0.794
0.732
0.730
0.702
0.714
0.700
0.682
0.692
0.684
0.684
0.680
0.674
0.662
0.650
0.640
0.632
0.630
0.630
0.628
0.636
0.632
0.630
0.642
0.642
0.670
0.700
0.692
0.688
0.684
0.680
0.670
0.678
0.674
0.658
0.662
0.656
0.644
0.642
0.646
0.674
0.716
0.722
0.718
0.706
0.700
0.710
0.712
0.726
0.744
0.812
0.822
0.788
0.760
0.790
0.742
0.716
0.694
0.690
0.690
0.684
0.718
0.702
0.690
0.690
0.696
0.718
0.720
0.732
0.750
0.720
0.720
0.694
0.686
0.680
0.664
0.658
0.652
0.652
0.640
0.638
0.636
0.638
0.634
0.634
0.640
0.668
0.648
0.662
0.646
0.648
0.640
0.642
0.646
0.638
0.630
0.626
0.632
0.622
0.618
0.640
0.652
0.682
0.714
0.730
0.738
0.704
0.724
0.710
0.714
0.722
0.698
0.680
0.674
0.660
0.652
0.654
0.638
0.624
0.626
0.620
0.624
0.628
0.624
0.622
0.622
0.616
0.624
0.612
0.608
0.610
0.610
0.608
0.604
0.602
0.600
0.592
0.602
0.612
0.630
0.644
0.648
0.646
0.672
0.642
0.644
0.644
0.640
0.636
0.640
0.636
0.650
0.656
0.654
0.662
0.654
0.654
0.660
0.650
0.660
0.656
0.642
0.636
0.636
0.626
0.626
0.622
0.626
0.630
0.638
0.636
0.652
0.652
0.656
0.668
0.674
0.664
0.662
0.654
0.652
0.644
0.638
0.642
0.630
0.624
0.632
0.632
0.638
0.632
0.640
0.676
0.668
0.672
0.684
0.692
0.676
0.702
0.696
0.686
0.676
0.670
0.650
0.648
0.652
0.682
0.674
0.658
0.666
0.682
0.652
0.654
0.648
0.642
0.636
0.626
0.640
0.632
0.630
0.636
0.628
0.628
0.624
0.618
0.616
0.616
0.610
0.610
0.604
0.616
0.612
0.612
0.610
0.618
0.606
0.604
0.614
0.612
0.608
0.614
0.598
0.600
0.600
0.600
0.602
0.618
0.634
0.624
0.632
0.628
0.620
0.620
0.620
0.606
0.604
0.596
0.594
0.586
0.586
0.586
0.582
0.584
0.596
0.596
0.594
0.600
0.616
0.616
0.618
0.624
0.614
0.608
0.612
0.602
0.594
0.606
0.616
0.682
0.728
0.694
0.666
0.688
0.664
0.652
0.652
0.648
0.636
0.634
0.634
0.636
0.634
0.656
0.646
0.634
0.634
0.636
0.626
0.620
0.616
0.606
0.608
0.606
0.598
0.602
0.632
0.624
0.612
0.604
0.602
0.594
0.592
0.586
0.590
0.592
0.588
0.616
0.620
0.610
0.610
0.610
0.614
0.648
0.636
0.616
0.614
0.620
0.610
0.610
0.612
0.610
0.608
0.618
0.624
0.614
0.614
0.608
0.598
0.594
0.592
0.588
0.572
0.572
0.582
0.590
0.582
0.586
0.584
0.594
0.598
0.598
0.596
0.594
0.592
0.594
0.600
0.598
0.608
0.594
0.596
0.594
0.598
0.598
0.602
0.592
0.582
0.578
0.580
0.574
0.568
0.562
0.566
0.566
0.566
0.566
0.564
0.576
0.574
0.570
0.570
0.574
0.568
0.572
0.564
0.606
0.596
0.594
0.592
0.590
0.582
0.584
0.586
0.594
0.602
0.592
0.606
0.604
0.630
0.640
0.632
0.638
0.654
0.656
0.638
0.650
0.642
0.640
0.626
0.612
0.632
0.622
0.620
0.612
0.610
0.610
0.616
0.624
0.634
0.642
0.678
0.690
0.676
0.668
0.692
0.678
0.670
0.684
0.690
0.684
0.674
0.696
0.700
0.686
0.690
0.732
0.740
0.722
0.702
0.682
0.670
0.692
0.704
0.682
0.718
0.702
0.716
0.738
0.736
0.704
0.702
0.706
0.696
0.698
0.682
0.706
0.728
0.708
0.716
0.714
0.696
0.686
0.686
0.674
0.674
0.704
0.710
0.704
0.682
0.658
0.654
0.656
0.662
0.660
0.678
0.650
0.654
0.662
0.670
0.676
0.664
0.648
0.650
0.640
0.630
0.624
0.622
0.628
0.628
0.630
0.634
0.622
0.632
0.642
0.642
0.638
0.658
0.654
0.662
0.644
0.636
0.652
0.674
0.676
0.660
0.668
0.668
0.706
0.734
0.794
0.778
0.764
0.714
0.686
0.690
0.666
0.666
0.660
0.678
0.694
0.686
0.706
0.722
0.696
0.726
0.734
0.724
0.742
0.772
0.738
0.788
0.788
0.768
0.838
0.870
0.834
0.818
0.828
0.784
0.820
0.866
0.880
0.796
0.828
0.846
0.816
0.770
0.760
0.784
0.808
0.786
0.748
0.742
0.726
0.714
0.710
0.702
0.692
0.662
0.654
0.640
0.634
0.644
0.640
0.660
0.784
0.836
0.806
0.732
0.690
0.684
0.664
0.646
0.632
0.626
0.624
0.620
0.616
0.614
0.640
0.656
0.650
0.646
0.640
0.636
0.652
0.648
0.648
0.668
0.676
0.664
0.676
0.676
0.666
0.650
0.652
0.654
0.646
0.636
0.634
0.630
0.634
0.632
0.634
0.630
0.632
0.630
0.636
0.628
0.640
0.640
0.650
0.642
0.636
0.644
0.648
0.648
0.648
0.648
0.642
0.644
0.626
0.630
0.624
0.614
0.612
0.632
0.634
0.624
0.662
0.678
0.680
0.676
0.684
0.692
0.702
0.706
0.684
0.664
0.648
0.638
0.632
0.622
0.616
0.616
0.612
0.612
0.610
0.602
0.604
0.600
0.594
0.592
0.590
0.586
0.596
0.596
0.600
0.610
0.624
0.622
0.630
0.632
0.626
0.624
0.634
0.638
0.628
0.628
0.620
0.618
0.618
0.608
0.606
0.608
0.594
0.618
0.628
0.618
0.630
0.656
0.648
0.638
0.652
0.668
0.672
0.654
0.644
0.652
0.654
0.654
0.638
0.654
0.660
0.662
0.654
0.656
0.670
0.682
0.682
0.666
0.664
0.664
0.646
0.644
0.648
0.648
0.668
0.680
0.656
0.664
0.664
0.658
0.654
0.656
0.652
0.646
0.646
0.656
0.670
0.674
0.654
0.674
0.682
0.700
0.718
0.678
0.678
0.690
0.670
0.680
0.712
0.722
0.710
0.686
0.706
0.748
0.718
0.690
0.686
0.754
0.686
0.694
0.676
0.668
0.664
0.664
0.648
0.654
0.660
0.662
0.656
0.666
0.662
0.658
0.658
0.652
0.646
0.644
0.648
0.660
0.650
0.642
0.668
0.698
0.718
0.712
0.690
0.672
0.662
0.652
0.640
0.632
0.626
0.610
0.618
0.616
0.606
0.610
0.602
0.606
0.606
0.614
0.612
0.610
0.622
0.636
0.648
0.650
0.642
0.654
0.668
0.684
0.686
0.680
0.662
0.654
0.678
0.652
0.654
0.638
0.636
0.634
0.642
0.636
0.634
0.652
0.652
0.656
0.686
0.694
0.678
0.680
0.692
0.674
0.678
0.700
0.688
0.684
0.684
0.686
0.696
0.714
0.696
0.682
0.680
0.666
0.670
0.680
0.668
0.666
0.678
0.668
0.668
0.688
0.702
0.710
0.770
0.772
0.768
0.740
0.720
0.726
0.718
0.694
0.694
0.694
0.712
0.720
0.702
0.722
0.740
0.722
0.748
0.740
0.724
0.742
0.750
0.722
0.742
0.776
0.748
0.774
0.784
0.752
0.762
0.782
0.740
0.760
0.778
0.750
0.752
0.756
0.716
0.714
0.734
0.734
0.722
0.752
0.756
0.742
0.740
0.712
0.724
0.718
0.702
0.718
0.718
0.722
0.726
0.734
0.708
0.730
0.734
0.720
0.720
0.696
0.692
0.690
0.694
0.716
0.700
0.714
0.724
0.702
0.708
0.712
0.688
0.700
0.702
0.700
0.706
0.708
0.702
0.684
0.690
0.674
0.676
0.674
0.674
0.700
0.724
0.724
0.746
0.736
0.742
0.708
0.736
0.848
0.756
0.720
0.684
0.684
0.678
0.692
0.722
0.766
0.764
0.824
0.854
0.836
0.846
0.824
0.770
0.776
0.764
0.738
0.772
0.762
0.746
0.762
0.736
0.732
0.730
0.722
0.740
0.762
0.756
0.746
0.754
0.758
0.728
0.734
0.744
0.752
0.736
0.744
0.732
0.726
0.728
0.716
0.732
0.708
0.716
0.724
0.730
0.710
0.740
0.744
0.730
0.746
0.732
0.710
0.724
0.706
0.708
0.718
0.738
0.716
0.722
0.730
0.752
0.742
0.732
0.758
0.770
0.764
0.748
0.760
0.770
0.758
0.740
0.750
0.782
0.782
0.762
0.790
0.802
0.798
0.770
0.798
0.796
0.764
0.770
0.772
0.754
0.782
0.796
0.768
0.788
0.782
0.770
0.782
0.768
0.760
0.758
0.754
0.724
0.730
0.716
0.752
0.754
0.744
0.746
0.722
0.728
0.740
0.742
0.724
0.734
0.734
0.720
0.744
0.750
0.730
0.738
0.750
0.732
0.710
0.724
0.726
0.722
0.718
0.718
0.722
0.720
0.730
0.734
0.726
0.716
0.714
0.710
0.702
0.698
0.702
0.706
0.714
0.710
0.730
0.736
0.714
0.712
0.700
0.720
0.740
0.736
0.710
0.736
0.734
0.714
0.740
0.736
0.720
0.702
0.742
0.754
0.734
0.702
0.702
0.702
0.700
0.686
0.704
0.718
0.756
0.748
0.766
0.746
0.724
0.724
0.708
0.734
0.732
0.714
0.710
0.698
0.690
0.698
0.698
0.714
0.712
0.748
0.728
0.724
0.708
0.708
0.716
0.706
0.708
0.710
0.700
0.700
0.712
0.718
0.710
0.716
0.726
0.742
0.730
0.738
0.748
0.750
0.732
0.752
0.752
0.746
0.758
0.758
0.732
0.720
0.758
0.784
0.796
0.792
0.774
0.752
0.754
0.744
0.728
0.724
0.722
0.718
0.708
0.728
0.716
0.698
0.688
0.686
0.692
0.704
0.720
0.702
0.714
0.716
0.706
0.730
0.712
0.692
0.694
0.736
0.740
0.726
0.702
0.710
0.706
0.702
0.686
0.710
0.708
0.706
0.730
0.724
0.714
0.706
0.712
0.706
0.696
0.696
0.686
0.682
0.688
0.694
0.688
0.712
0.712
0.710
0.704
0.710
0.708
0.714
0.708
0.694
0.702
0.694
0.682
0.694
0.694
0.696
0.682
0.696
0.688
0.676
0.670
0.688
0.702
0.714
0.710
0.698
0.674
0.674
0.658
0.662
0.662
0.660
0.674
0.668
0.682
0.702
0.714
0.734
0.712
0.680
0.670
0.658
0.640
0.628
0.630
0.640
0.632
0.632
0.640
0.624
0.626
0.622
0.614
0.620
0.626
0.628
0.622
0.638
0.634
0.634
0.624
0.622
0.626
0.618
0.626
0.628
0.630
0.634
0.636
0.640
0.642
0.652
0.662
0.646
0.642
0.646
0.638
0.634
0.638
0.630
0.632
0.634
0.640
0.658
0.658
0.652
0.650
0.660
0.670
0.658
0.652
0.662
0.658
0.650
0.654
0.648
0.660
0.672
0.664
0.660
0.666
0.676
0.668
0.666
0.680
0.702
0.714
0.712
0.722
0.752
0.756
0.726
0.724
0.716
0.706
0.700
0.714
0.726
0.726
0.718
0.756
0.756
0.758
0.748
0.738
0.720
0.708
0.688
0.700
0.728
0.738
0.742
0.730
0.710
0.728
0.736
0.756
0.748
0.790
0.798
0.792
0.768
0.784
0.782
0.758
0.734
0.748
0.744
0.742
0.738
0.758
0.756
0.754
0.758
0.716
0.708
0.690
0.676
0.672
0.664
0.668
0.680
0.694
0.686
0.702
0.720
0.726
0.706
0.734
0.718
0.690
0.684
0.716
0.732
0.792
0.780
0.786
0.778
0.772
0.784
0.778
0.776
0.736
0.752
0.740
0.752
0.766
0.776
0.818
0.850
0.888
0.876
0.844
0.888
0.886
0.870
0.822
0.824
0.850
0.854
0.846
0.812
0.842
0.824
0.814
0.796
0.836
0.828
0.802
0.762
0.772
0.778
0.790
0.766
0.770
0.756
0.766
0.776
0.760
0.766
0.778
0.782
0.768
0.730
0.726
0.722
0.724
0.758
0.746
0.778
0.784
0.768
0.790
0.774
0.734
0.736
0.730
0.726
0.712
0.708
0.706
0.724
0.760
0.762
0.788
0.826
0.836
0.816
0.818
0.814
0.764
0.788
0.778
0.754
0.734
0.746
0.654
0.738
0.758
0.750
0.732
0.724
0.728
0.712
0.706
0.702
0.692
0.692
0.682
0.678
0.682
0.678
0.684
0.694
0.682
0.688
0.688
0.684
0.694
0.686
0.674
0.678
0.676
0.662
0.652
0.654
0.648
0.646
0.650
0.656
0.642
0.640
0.632
0.634
0.626
0.620
0.620
0.620
0.622
0.624
0.640
0.630
0.648
0.654
0.650
0.640
0.654
0.652
0.654
0.650
0.642
0.640
0.624
0.624
0.630
0.630
0.624
0.626
0.618
0.634
0.678
0.710
0.708
0.674
0.658
0.644
0.640
0.636
0.634
0.658
0.670
0.678
0.660
0.672
0.672
0.680
0.666
0.670
0.660
0.650
0.656
0.660
0.690
0.676
0.680
0.702
0.724
0.704
0.708
0.706
0.700
0.712
0.690
0.688
0.680
0.678
0.674
0.670
0.694
0.700
0.690
0.730
0.736
0.714
0.724
0.780
0.766
0.696
0.708
0.730
0.692
0.748
0.722
0.712
0.686
0.692
0.686
0.684
0.692
0.684
0.702
0.722
0.732
0.714
0.720
0.728
0.734
0.724
0.754
0.778
0.754
0.778
0.746
0.714
0.720
0.728
0.710
0.718
0.722
0.732
0.794
0.780
0.760
0.790
0.788
0.768
0.784
0.778
0.734
0.732
0.756
0.764
0.796
0.764
0.820
0.856
0.788
0.782
0.752
0.766
0.750
0.754
0.774
0.768
0.782
0.782
0.756
0.770
0.768
0.736
0.722
0.748
0.746
0.734
0.780
0.766
0.780
0.794
0.782
0.806
0.768
0.776
0.786
0.768
0.790
0.738
0.758
0.880
0.918
0.916
0.914
0.864
0.908
0.904
0.840
0.850
0.844
0.778
0.788
0.772
0.844
0.856
0.850
0.870
0.868
0.826
0.838
0.820
0.834
0.854
0.826
0.842
0.816
0.820
0.832
0.838
0.834
0.862
0.866
0.814
0.820
0.816
0.792
0.858
0.854
0.832
0.854
0.856
0.786
0.800
0.794
0.754
0.774
0.762
0.722
0.748
0.806
0.846
0.802
0.810
0.806
0.802
0.742
0.766
0.814
0.854
0.806
0.814
0.834
0.866
0.834
0.804
0.782
0.780
0.774
0.762
0.776
0.800
0.802
0.794
0.776
0.806
0.816
0.790
0.826
0.820
0.778
0.798
0.814
0.784
0.786
0.810
0.782
0.780
0.784
0.778
0.758
0.786
0.792
0.764
0.768
0.750
0.730
0.748
0.714
0.742
0.764
0.782
0.766
0.792
0.798
0.790
0.794
0.820
0.828
0.824
0.822
0.802
0.772
0.784
0.794
0.754
0.764
0.742
0.724
0.730
0.728
0.744
0.764
0.774
0.740
0.776
0.768
0.762
0.742
0.732
0.718
0.712
0.712
0.700
0.738
0.790
0.774
0.772
0.774
0.744
0.716
0.742
0.780
0.786
0.792
0.764
0.784
0.780
0.776
0.790
0.802
0.784
0.806
0.810
0.778
0.768
0.762
0.732
0.734
0.740
0.764
0.748
0.790
0.788
0.766
0.782
0.786
0.782
0.758
0.768
0.776
0.780
0.786
0.760
0.784
0.806
0.792
0.800
0.816
0.814
0.788
0.800
0.788
0.756
0.780
0.810
0.806
0.784
0.794
0.776
0.796
0.798
0.792
0.790
0.782
0.766
0.746
0.750
0.756
0.808
0.776
0.774
0.764
0.738
0.722
0.736
0.758
0.786
0.808
0.828
0.798
0.812
0.814
0.822
0.824
0.790
0.766
0.750
0.736
0.758
0.764
0.744
0.744
0.750
0.748
0.750
0.738
0.740
0.754
0.770
0.760
0.794
0.810
0.792
0.802
0.800
0.794
0.810
0.822
0.786
0.810
0.822
0.768
0.808
0.806
0.778
0.802
0.814
0.778
0.808
0.834
0.800
0.836
0.850
0.824
0.834
0.818
0.794
0.814
0.820
0.806
0.818
0.828
0.800
0.808
0.764
0.786
0.782
0.772
0.790
0.776
0.776
0.752
0.748
0.758
0.762
0.770
0.750
0.750
0.724
0.746
0.768
0.740
0.736
0.726
0.706
0.690
0.692
0.716
0.730
0.720
0.710
0.724
0.702
0.704
0.718
0.730
0.704
0.718
0.720
0.720
0.738
0.718
0.716
0.734
0.750
0.756
0.730
0.756
0.756
0.730
0.730
0.740
0.756
0.742
0.770
0.772
0.758
0.784
0.768
0.764
0.766
0.742
0.756
0.776
0.770
0.766
0.774
0.778
0.760
0.786
0.796
0.762
0.766
0.768
0.754
0.752
0.750
0.732
0.728
0.732
0.708
0.712
0.712
0.698
0.692
0.718
0.682
0.690
0.680
0.680
0.694
0.690
0.696
0.704
0.714
0.730
0.710
0.694
0.714
0.738
0.742
0.732
0.728
0.724
0.700
0.696
0.682
0.680
0.680
0.662
0.678
0.668
0.670
0.668
0.672
0.674
0.658
0.662
0.658
0.650
0.658
0.648
0.654
0.650
0.668
0.682
0.690
0.684
0.706
0.716
0.728
0.708
0.752
0.730
0.726
0.726
0.704
0.716
0.734
0.710
0.702
0.704
0.706
0.700
0.692
0.692
0.686
0.680
0.674
0.684
0.688
0.674
0.698
0.692
0.682
0.698
0.690
0.690
0.702
0.682
0.698
0.714
0.698
0.702
0.714
0.702
0.694
0.706
0.698
0.710
0.704
0.684
0.688
0.678
0.686
0.698
0.676
0.656
0.684
0.680
0.698
0.712
0.716
0.720
0.690
0.686
0.688
0.682
0.676
0.686
0.700
0.724
0.742
0.744
0.752
0.724
0.756
0.770
0.770
0.758
0.770
0.706
0.708
0.694
0.682
0.686
0.684
0.676
0.698
0.714
0.728
0.694
0.696
0.710
0.724
0.730
0.714
0.712
0.742
0.752
0.746
0.746
0.714
0.718
0.742
0.766
0.778
0.734
0.732
0.700
0.684
0.686
0.696
0.698
0.678
0.706
0.744
0.764
0.756
0.792
0.806
0.768
0.788
0.796
0.788
0.754
0.714
0.726
0.750
0.770
0.778
0.766
0.806
0.844
0.804
0.812
0.824
0.820
0.782
0.794
0.798
0.804
0.784
0.828
0.882
0.822
0.864
0.854
0.814
0.850
0.846
0.838
0.780
0.754
0.800
0.842
0.816
0.838
0.842
0.840
0.858
0.884
0.882
0.858
0.848
0.850
0.818
0.796
0.818
0.830
0.822
0.842
0.868
0.836
0.852
0.852
0.850
0.818
0.828
0.846
0.842
0.824
0.832
0.840
0.828
0.850
0.862
0.822
0.804
0.804
0.818
0.792
0.826
0.846
0.826
0.826
0.846
0.828
0.792
0.804
0.816
0.808
0.816
0.836
0.840
0.804
0.816
0.818
0.802
0.798
0.822
0.816
0.802
0.796
0.816
0.806
0.810
0.822
0.838
0.834
0.844
0.846
0.810
0.806
0.790
0.806
0.768
0.778
0.782
0.778
0.780
0.754
0.756
0.746
0.730
0.744
0.730
0.786
0.742
0.766
0.770
0.776
0.754
0.734
0.752
0.760
0.778
0.766
0.786
0.790
0.768
0.746
0.720
0.746
0.714
0.698
0.690
0.678
0.672
0.690
0.694
0.712
0.686
0.710
0.696
0.694
0.716
0.722
0.722
0.726
0.730
0.730
0.712
0.730
0.746
0.738
0.730
0.752
0.762
0.754
0.778
0.772
0.728
0.738
0.748
0.756
0.762
0.748
0.764
0.774
0.776
0.800
0.836
0.804
0.806
0.822
0.838
0.802
0.832
0.884
0.876
0.872
0.838
0.792
0.810
0.832
0.814
0.744
0.744
0.768
0.782
0.812
0.762
0.808
0.770
0.774
0.746
0.730
0.738
0.750
0.736
0.740
0.760
0.772
0.768
0.734
0.734
0.714
0.704
0.732
0.730
0.762
0.804
0.824
0.772
0.780
0.768
0.764
0.756
0.742
0.742
0.714
0.734
0.744
0.754
0.734
0.726
0.748
0.750
0.774
0.774
0.766
0.762
0.736
0.720
0.738
0.720
0.714
0.728
0.732
0.724
0.734
0.706
0.726
0.754
0.770
0.754
0.796
0.812
0.808
0.776
0.800
0.794
0.760
0.798
0.806
0.802
0.786
0.832
0.838
0.822
0.812
0.812
0.810
0.800
0.822
0.806
0.824
0.850
0.844
0.798
0.774
0.772
0.776
0.806
0.794
0.800
0.834
0.834
0.806
0.816
0.820
0.806
0.776
0.764
0.790
0.776
0.786
0.804
0.820
0.814
0.824
0.786
0.796
0.792
0.806
0.840
0.876
0.820
0.826
0.812
0.836
0.798
0.768
0.766
0.756
0.786
0.802
0.806
0.760
0.762
0.780
0.802
0.762
0.770
0.772
0.764
0.744
0.748
0.730
0.708
0.702
0.690
0.690
0.722
0.724
0.746
0.742
0.724
0.746
0.734
0.716
0.734
0.728
0.744
0.756
0.740
0.706
0.698
0.702
0.698
0.718
0.736
0.724
0.750
0.760
0.788
0.788
0.770
0.798
0.778
0.800
0.794
0.786
0.740
0.748
0.746
0.762
0.726
0.756
0.774
0.796
0.790
0.812
0.834
0.810
0.810
0.814
0.774
0.776
0.798
0.816
0.796
0.828
0.836
0.852
0.830
0.832
0.838
0.838
0.838
0.794
0.796
0.802
0.804
0.784
0.838
0.834
0.784
0.812
0.820
0.756
0.776
0.784
0.784
0.748
0.726
0.734
0.740
0.734
0.730
0.694
0.706
0.690
0.684
0.700
0.722
0.736
0.706
0.710
0.736
0.744
0.730
0.712
0.728
0.706
0.718
0.704
0.714
0.730
0.748
0.752
0.750
0.736
0.722
0.698
0.696
0.700
0.688
0.714
0.714
0.684
0.714
0.704
0.712
0.708
0.696
0.704
0.688
0.682
0.688
0.678
0.670
0.660
0.662
0.650
0.638
0.636
0.632
0.618
0.616
0.632
0.684
0.658
0.652
0.666
0.656
0.652
0.650
0.648
0.652
0.682
0.694
0.678
0.694
0.692
0.696
0.698
0.688
0.672
0.670
0.662
0.666
0.674
0.660
0.658
0.650
0.660
0.660
0.658
0.664
0.660
0.674
0.664
0.672
0.666
0.664
0.662
0.654
0.648
0.644
0.658
0.646
0.646
0.648
0.646
0.650
0.648
0.664
0.672
0.674
0.658
0.658
0.664
0.652
0.664
0.670
0.676
0.676
0.658
0.664
0.668
0.670
0.652
0.674
0.666
0.660
0.678
0.726
0.726
0.728
0.744
0.756
0.744
0.790
0.820
0.808
0.752
0.742
0.728
0.752
0.772
0.758
0.820
0.908
0.820
0.856
0.836
0.784
0.782
0.754
0.808
0.812
0.778
0.764
0.818
0.836
0.770
0.794
0.822
0.820
0.766
0.780
0.798
0.798
0.772
0.802
0.820
0.852
0.860
0.814
0.772
0.774
0.742
0.744
0.748
0.726
0.752
0.756
0.774
0.746
0.744
0.766
0.734
0.730
0.732
0.722
0.728
0.738
0.760
0.774
0.748
0.724
0.724
0.716
0.732
0.794
0.762
0.818
0.834
0.780
0.770
0.790
0.792
0.770
0.744
0.766
0.782
0.768
0.778
0.748
0.760
0.752
0.736
0.750
0.724
0.734
0.730
0.724
0.698
0.692
0.682
0.682
0.676
0.660
0.662
0.654
0.644
0.650
0.648
0.652
0.646
0.650
0.644
0.646
0.634
0.632
0.634
0.624
0.638
0.636
0.638
0.636
0.634
0.622
0.624
0.616
0.608
0.604
0.598
0.590
0.582
0.586
0.580
0.578
0.582
0.582
0.586
0.590
0.596
0.604
0.596
0.608
0.614
0.616
0.614
0.616
0.616
0.616
0.620
0.614
0.608
0.604
0.608
0.604
0.606
0.604
0.606
0.612
0.616
0.620
0.628
0.626
0.642
0.656
0.662
0.658
0.660
0.668
0.678
0.674
0.654
0.656
0.642
0.634
0.626
0.626
0.622
0.622
0.620
0.628
0.628
0.628
0.638
0.636
0.648
0.642
0.644
0.652
0.656
0.656
0.640
0.636
0.628
0.630
0.622
0.620
0.616
0.614
0.612
0.614
0.614
0.612
0.624
0.662
0.678
0.668
0.680
0.682
0.678
0.668
0.676
0.660
0.668
0.666
0.662
0.660
0.672
0.656
0.668
0.670
0.670
0.662
0.670
0.664
0.670
0.678
0.674
0.668
0.656
0.656
0.654
0.658
0.656
0.664
0.664
0.684
0.676
0.660
0.660
0.654
0.642
0.644
0.642
0.644
0.646
0.658
0.656
0.672
0.682
0.682
0.680
0.686
0.676
0.664
0.660
0.658
0.654
0.656
0.652
0.664
0.674
0.668
0.680
0.710
0.702
0.678
0.692
0.698
0.696
0.698
0.690
0.684
0.684
0.678
0.682
0.698
0.690
0.684
0.678
0.674
0.682
0.672
0.684
0.706
0.710
0.686
0.692
0.694
0.680
0.674
0.670
0.676
0.676
0.758
0.714
0.704
0.698
0.696
0.674
0.678
0.668
0.674
0.672
0.674
0.676
0.680
0.670
0.668
0.672
0.670
0.652
0.658
0.654
0.644
0.644
0.648
0.660
0.692
0.688
0.680
0.678
0.670
0.674
0.668
0.696
0.710
0.738
0.736
0.736
0.716
0.694
0.700
0.726
0.708
0.708
0.738
0.712
0.738
0.748
0.758
0.752
0.732
0.734
0.706
0.698
0.684
0.682
0.670
0.670
0.668
0.650
0.646
0.652
0.652
0.658
0.664
0.650
0.668
0.666
0.666
0.670
0.686
0.694
0.676
0.686
0.692
0.688
0.672
0.672
0.672
0.686
0.678
0.696
0.704
0.692
0.680
0.690
0.694
0.684
0.680
0.678
0.672
0.682
0.706
0.690
0.678
0.700
0.730
0.706
0.724
0.734
0.728
0.718
0.708
0.698
0.728
0.732
0.726
0.716
0.724
0.716
0.730
0.718
0.702
0.730
0.740
0.722
0.736
0.768
0.772
0.738
0.796
0.812
0.818
0.806
0.812
0.764
0.764
0.778
0.754
0.764
0.762
0.748
0.770
0.800
0.762
0.768
0.776
0.766
0.760
0.758
0.800
0.798
0.774
0.772
0.746
0.720
0.716
0.702
0.686
0.690
0.688
0.680
0.678
0.678
0.680
0.670
0.676
0.682
0.686
0.676
0.682
0.674
0.684
0.706
0.706
0.690
0.694
0.688
0.676
0.676
0.676
0.660
0.666
0.668
0.656
0.654
0.652
0.636
0.648
0.650
0.658
0.664
0.664
0.656
0.674
0.660
0.682
0.672
0.674
0.666
0.662
0.662
0.652
0.658
0.648
0.652
0.652
0.644
0.654
0.652
0.654
0.662
0.672
0.690
0.666
0.678
0.666
0.682
0.694
0.680
0.674
0.360
0.312
0.664
0.656
0.652
0.636
0.630
0.630
0.622
0.620
0.620
0.610
0.612
0.618
0.622
0.610
0.612
0.602
0.602
0.598
0.592
0.594
0.614
0.636
0.650
0.634
0.654
0.666
0.662
0.678
0.684
0.674
0.666
0.666
0.666
0.678
0.670
0.666
0.672
0.660
0.660
0.674
0.688
0.690
0.684
0.700
0.710
0.696
0.686
0.690
0.678
0.690
0.692
0.678
0.672
0.668
0.668
0.652
0.668
0.794
0.776
0.748
0.732
0.710
0.704
0.682
0.672
0.668
0.678
0.700
0.720
0.710
0.700
0.694
0.676
0.666
0.662
0.658
0.678
0.684
0.676
0.716
0.726
0.720
0.706
0.678
0.694
0.726
0.726
0.712
0.726
0.738
0.710
0.702
0.706
0.710
0.698
0.694
0.694
0.700
0.686
0.688
0.684
0.698
0.710
0.694
0.686
0.692
0.688
0.678
0.670
0.686
0.686
0.702
0.694
0.710
0.710
0.710
0.684
0.692
0.694
0.684
0.670
0.678
0.680
0.682
0.688
0.694
0.720
0.714
0.696
0.698
0.708
0.704
0.684
0.668
0.666
0.658
0.660
0.664
0.664
0.656
0.674
0.680
0.686
0.670
0.688
0.678
0.674
0.668
0.660
0.652
0.632
0.624
0.626
0.618
0.614
0.614
0.620
0.636
0.632
0.640
0.640
0.672
0.692
0.670
0.670
0.694
0.674
0.654
0.664
0.672
0.670
0.654
0.664
0.640
0.666
0.676
0.660
0.668
0.670
0.652
0.644
0.650
0.646
0.644
0.640
0.630
0.638
0.634
0.630
0.654
0.670
0.686
0.698
0.692
0.692
0.690
0.694
0.686
0.666
0.668
0.662
0.646
0.644
0.644
0.654
0.668
0.672
0.660
0.664
0.672
0.674
0.668
0.672
0.674
0.680
0.660
0.668
0.664
0.664
0.662
0.656
0.652
0.650
0.654
0.652
0.662
0.688
0.706
0.686
0.698
0.702
0.694
0.684
0.684
0.668
0.678
0.672
0.686
0.688
0.652
0.684
0.654
0.648
0.646
0.646
0.642
0.666
0.706
0.710
0.702
0.696
0.710
0.730
0.722
0.706
0.722
0.768
0.838
0.826
0.784
0.828
0.830
0.814
0.820
0.802
0.782
0.822
0.824
0.778
0.812
0.850
0.796
0.830
0.828
0.814
0.788
0.770
0.782
0.818
0.760
0.764
0.748
0.704
0.714
0.756
0.728
0.716
0.708
0.680
0.678
0.670
0.692
0.692
0.736
0.750
0.760
0.734
0.766
0.774
0.780
0.760
0.730
0.746
0.762
0.768
0.758
0.754
0.764
0.766
0.750
0.746
0.744
0.720
0.752
0.748
0.778
0.784
0.758
0.746
0.736
0.704
0.714
0.710
0.710
0.718
0.772
0.796
0.782
0.784
0.794
0.770
0.760
0.766
0.752
0.738
0.750
0.750
0.722
0.736
0.784
0.768
0.756
0.762
0.770
0.748
0.724
0.742
0.718
0.710
0.704
0.746
0.768
0.780
0.772
0.704
0.696
0.736
0.752
0.714
0.706
0.700
0.692
0.686
0.680
0.678
0.668
0.664
0.686
0.708
0.708
0.688
0.716
0.708
0.710
0.688
0.684
0.692
0.696
0.712
0.704
0.736
0.714
0.690
0.690
0.696
0.710
0.708
0.716
0.698
0.676
0.688
0.712
0.752
0.794
0.798
0.758
0.762
0.728
0.736
0.728
0.720
0.716
0.722
0.742
0.742
0.790
0.826
0.796
0.830
0.792
0.794
0.796
0.816
0.764
0.764
0.742
0.756
0.730
0.736
0.738
0.732
0.722
0.714
0.708
0.712
0.714
0.708
0.714
0.694
0.686
0.682
0.692
0.694
0.700
0.714
0.714
0.698
0.720
0.732
0.712
0.720
0.718
0.720
0.744
0.762
0.768
0.742
0.750
0.752
0.744
0.728
0.694
0.686
0.682
0.700
0.740
0.774
0.760
0.742
0.780
0.770
0.736
0.786
0.844
0.802
0.758
0.726
0.710
0.688
0.702
0.698
0.748
0.770
0.786
0.830
0.822
0.740
0.760
0.730
0.720
0.706
0.714
0.714
0.726
0.750
0.802
0.814
0.778
0.778
0.738
0.754
0.748
0.748
0.748
0.750
0.826
0.836
0.882
0.878
0.894
0.916
0.906
0.862
0.872
0.876
0.892
0.888
0.896
0.874
0.858
0.822
0.862
0.900
0.848
0.820
0.804
0.852
0.854
0.922
0.936
0.902
0.892
0.888
0.866
0.878
0.894
0.886
0.946
0.910
0.950
0.926
0.888
0.908
0.846
0.824
0.836
0.852
0.846
0.782
0.798
0.806
0.782
0.784
0.752
0.762
0.752
0.810
0.870
0.872
0.858
0.842
0.820
0.818
0.814
0.834
0.838
0.902
0.878
0.866
0.826
0.776
0.788
0.802
0.830
0.850
0.852
0.832
0.846
0.862
0.836
0.884
0.866
0.870
0.860
0.822
0.852
0.844
0.832
0.846
0.858
0.842
0.866
0.872
0.828
0.842
0.812
0.780
0.830
0.848
0.828
0.846
0.854
0.832
0.874
0.882
0.848
0.872
0.834
0.892
0.912
0.888
0.840
0.858
0.858
0.848
0.858
0.856
0.856
0.876
0.828
0.804
0.772
0.770
0.794
0.818
0.848
0.936
0.888
0.918
0.882
0.874
0.822
0.872
0.836
0.862
0.874
0.864
0.872
0.882
0.870
0.894
0.904
0.854
0.886
0.868
0.856
0.894
0.886
0.868
0.870
0.818
0.796
0.796
0.808
0.844
0.904
0.886
0.844
0.786
0.828
0.866
0.818
0.818
0.782
0.822
0.828
0.806
0.834
0.896
0.904
0.876
0.898
0.898
0.868
0.894
0.886
0.868
0.868
0.872
0.864
0.870
0.890
0.894
0.900
0.868
0.930
0.912
0.872
0.906
0.882
0.862
0.844
0.816
0.824
0.808
0.786
0.834
0.860
0.886
0.896
0.898
0.896
0.860
0.860
0.852
0.864
0.858
0.850
0.872
0.868
0.858
0.830
0.840
0.840
0.820
0.804
0.844
0.902
0.900
0.870
0.802
0.786
0.744
0.764
0.814
0.868
0.858
0.862
0.900
0.958
0.946
0.914
0.884
0.886
0.874
0.894
0.906
0.922
0.848
0.874
0.882
0.878
0.858
0.836
0.858
0.870
0.842
0.818
0.780
0.774
0.784
0.822
0.912
0.940
0.932
0.948
0.872
0.924
0.912
0.876
0.850
0.808
0.778
0.784
0.804
0.836
0.862
0.866
0.902
0.970
0.972
0.914
0.876
0.870
0.858
0.880
0.898
0.908
0.886
0.864
0.834
0.866
0.860
0.828
0.822
0.810
0.784
0.792
0.834
0.858
0.822
0.836
0.860
0.866
0.832
0.768
0.772
0.778
0.800
0.826
0.812
0.754
0.780
0.802
0.818
0.806
0.790
0.752
0.740
0.754
0.794
0.808
0.844
0.798
0.812
0.788
0.790
0.804
0.802
0.870
0.904
0.902
0.892
0.858
0.876
0.860
0.836
0.818
0.816
0.814
0.818
0.898
0.910
0.892
0.916
0.938
0.926
0.944
0.924
0.894
0.908
0.896
0.928
0.922
0.896
0.842
0.828
0.838
0.868
0.860
0.840
0.830
0.832
0.820
0.784
0.778
0.760
0.770
0.784
0.806
0.820
0.798
0.782
0.758
0.746
0.728
0.718
0.748
0.804
0.864
0.824
0.852
0.870
0.834
0.858
0.884
0.898
0.858
0.904
0.912
0.858
0.918
0.890
0.878
0.892
0.882
0.878
0.874
0.874
0.846
0.816
0.840
0.812
0.812
0.864
0.856
0.872
0.880
0.884
0.848
0.870
0.880
0.882
0.888
0.896
0.884
0.848
0.846
0.858
0.836
0.836
0.822
0.808
0.866
0.870
0.882
0.888
0.866
0.896
0.908
0.872
0.864
0.884
0.886
0.884
0.866
0.838
0.858
0.906
0.938
0.892
0.922
0.962
0.962
0.908
0.910
0.906
0.910
0.880
0.894
0.908
0.936
0.878
0.866
0.864
0.864
0.880
0.880
0.894
0.910
0.878
0.862
0.864
0.834
0.818
0.858
0.854
0.868
0.886
0.866
0.868
0.886
0.884
0.916
0.916
0.936
0.932
0.916
0.934
0.952
0.902
0.918
0.926
0.912
0.954
0.966
0.936
0.934
0.932
0.862
0.848
0.868
0.958
0.960
0.930
0.906
0.830
0.820
0.974
0.866
0.852
0.826
0.926
0.946
0.944
0.914
0.942
0.956
0.904
0.912
0.940
0.878
0.932
0.892
0.950
0.906
0.902
0.890
0.900
0.886
0.886
0.886
0.862
0.878
0.872
0.842
0.856
0.812
0.864
0.876
0.830
0.840
0.880
0.888
0.878
0.830
0.814
0.810
0.804
0.868
0.842
0.852
0.848
0.834
0.808
0.788
0.764
0.762
0.804
0.828
0.814
0.842
0.876
0.870
0.836
0.870
0.884
0.874
0.934
0.920
0.888
0.914
0.948
0.904
0.934
0.910
0.894
0.880
0.870
0.926
0.934
0.880
0.808
0.814
0.866
0.954
0.884
0.858
0.830
0.816
0.794
0.806
0.768
0.762
0.736
0.730
0.724
0.728
0.718
0.700
0.702
0.698
0.668
0.672
0.668
0.674
0.702
0.714
0.718
0.724
0.722
0.726
0.714
0.702
0.688
0.706
0.716
0.762
0.778
0.794
0.832
0.848
0.824
0.790
0.790
0.756
0.762
0.766
0.772
0.776
0.744
0.732
0.738
0.714
0.738
0.750
0.756
0.746
0.750
0.712
0.708
0.702
0.694
0.686
0.678
0.676
0.672
0.682
0.696
0.722
0.738
0.730
0.700
0.704
0.704
0.750
0.740
0.748
0.780
0.802
0.806
0.818
0.856
0.846
0.850
0.878
0.894
0.874
0.890
0.914
0.920
0.872
0.884
0.840
0.874
0.880
0.840
0.876
0.904
0.874
0.896
0.880
0.844
0.870
0.866
0.872
0.906
0.890
0.862
0.888
0.852
0.862
0.862
0.826
0.810
0.796
0.860
0.856
0.852
0.922
0.886
0.886
0.900
0.872
0.886
0.872
0.834
0.876
0.884
0.912
0.852
0.880
0.876
0.812
0.818
0.810
0.806
0.756
0.758
0.734
0.730
0.712
0.702
0.694
0.692
0.698
0.686
0.682
0.684
0.672
0.682
0.670
0.676
0.680
0.680
0.678
0.682
0.658
0.658
0.676
0.688
0.672
0.692
0.698
0.690
0.698
0.680
0.680
0.674
0.674
0.676
0.680
0.686
0.684
0.738
0.782
0.798
0.784
0.766
0.716
0.718
0.720
0.726
0.742
0.774
0.754
0.794
0.824
0.806
0.814
0.790
0.760
0.716
0.698
0.690
0.706
0.730
0.730
0.736
0.698
0.714
0.728
0.732
0.734
0.718
0.704
0.686
0.678
0.654
0.650
0.652
0.652
0.672
0.674
0.732
0.860
0.826
0.810
0.878
0.844
0.838
0.806
0.742
0.740
0.714
0.698
0.696
0.702
0.714
0.762
0.800
0.762
0.820
0.846
0.796
0.806
0.826
0.818
0.784
0.844
0.856
0.806
0.858
0.884
0.826
0.872
0.870
0.820
0.824
0.810
0.754
0.772
0.828
0.840
0.858
0.792
0.824
0.844
0.830
0.788
0.796
0.810
0.782
0.780
0.754
0.730
0.716
0.696
0.700
0.724
0.802
0.860
0.770
0.832
0.892
0.912
0.920
0.896
0.856
0.798
0.816
0.828
0.824
0.824
0.820
0.806
0.752
0.722
0.738
0.730
0.766
0.786
0.782
0.748
0.798
0.806
0.784
0.748
0.790
0.814
0.762
0.762
0.798
0.810
0.776
0.756
0.816
0.874
0.868
0.844
0.790
0.772
0.806
0.784
0.764
0.730
0.760
0.778
0.806
0.808
0.792
0.788
0.748
0.718
0.720
0.744
0.784
0.846
0.828
0.858
0.850
0.804
0.748
0.742
0.758
0.750
0.748
0.770
0.776
0.774
0.770
0.752
0.758
0.732
0.718
0.698
0.792
0.756
0.768
0.754
0.742
0.734
0.746
0.754
0.750
0.776
0.766
0.774
0.784
0.776
0.790
0.770
0.780
0.782
0.784
0.756
0.752
0.754
0.764
0.752
0.778
0.786
0.782
0.776
0.744
0.756
0.728
0.730
0.744
0.742
0.742
0.728
0.730
0.756
0.740
0.748
0.710
0.712
0.728
0.712
0.714
0.710
0.700
0.684
0.698
0.706
0.708
0.694
0.704
0.712
0.702
0.724
0.726
0.702
0.716
0.722
0.702
0.718
0.742
0.742
0.728
0.738
0.756
0.750
0.760
0.750
0.748
0.764
0.768
0.732
0.754
0.760
0.744
0.748
0.762
0.758
0.746
0.714
0.696
0.688
0.682
0.670
0.674
0.674
0.668
0.672
0.672
0.674
0.700
0.692
0.700
0.692
0.700
0.680
0.682
0.676
0.682
0.688
0.696
0.698
0.706
0.690
0.680
0.672
0.686
0.690
0.678
0.708
0.732
0.742
0.740
0.720
0.698
0.704
0.700
0.688
0.680
0.700
0.702
0.722
0.736
0.732
0.708
0.708
0.694
0.690
0.672
0.660
0.662
0.662
0.668
0.666
0.668
0.668
0.668
0.690
0.696
0.688
0.678
0.682
0.666
0.658
0.660
0.666
0.672
0.672
0.682
0.682
0.676
0.656
0.664
0.654
0.656
0.674
0.682
0.692
0.670
0.672
0.686
0.716
0.706
0.708
0.716
0.736
0.732
0.692
0.714
0.706
0.686
0.706
0.710
0.692
0.702
0.696
0.714
0.732
0.702
0.702
0.700
0.712
0.702
0.696
0.728
0.742
0.742
0.750
0.734
0.732
0.740
0.738
0.760
0.776
0.736
0.786
0.786
0.760
0.776
0.750
0.756
0.734
0.728
0.730
0.716
0.742
0.732
0.732
0.748
0.740
0.740
0.718
0.744
0.744
0.778
0.764
0.768
0.776
0.776
0.786
0.764
0.764
0.784
0.746
0.774
0.788
0.748
0.788
0.770
0.766
0.784
0.780
0.800
0.810
0.780
0.820
0.784
0.776
0.756
0.748
0.754
0.778
0.790
0.776
0.792
0.822
0.788
0.810
0.806
0.780
0.778
0.780
0.744
0.750
0.746
0.744
0.742
0.764
0.746
0.760
0.752
0.788
0.768
0.768
0.780
0.772
0.792
0.790
0.776
0.790
0.810
0.804
0.802
0.836
0.806
0.822
0.814
0.790
0.782
0.766
0.728
0.724
0.716
0.698
0.682
0.672
0.692
0.696
0.678
0.664
0.664
0.664
0.678
0.688
0.700
0.692
0.712
0.732
0.696
0.704
0.692
0.680
0.680
0.670
0.672
0.662
0.656
0.662
0.652
0.648
0.656
0.658
0.652
0.660
0.658
0.662
0.646
0.646
0.648
0.656
0.658
0.670
0.664
0.664
0.652
0.658
0.648
0.648
0.644
0.648
0.656
0.648
0.654
0.664
0.656
0.660
0.662
0.656
0.656
0.656
0.644
0.648
0.644
0.636
0.634
0.630
0.638
0.642
0.644
0.644
0.644
0.642
0.638
0.644
0.646
0.658
0.650
0.654
0.644
0.652
0.648
0.638
0.644
0.644
0.648
0.650
0.632
0.646
0.638
0.640
0.644
0.638
0.646
0.650
0.656
0.660
0.652
0.654
0.658
0.648
0.646
0.658
0.652
0.662
0.686
0.686
0.692
0.698
0.682
0.678
0.664
0.654
0.658
0.656
0.650
0.664
0.660
0.656
0.662
0.658
0.662
0.668
0.684
0.684
0.664
0.676
0.664
0.644
0.650
0.640
0.634
0.630
0.626
0.640
0.644
0.646
0.654
0.664
0.656
0.662
0.660
0.682
0.676
0.672
0.676
0.676
0.674
0.660
0.666
0.674
0.672
0.694
0.720
0.748
0.710
0.714
0.722
0.722
0.692
0.696
0.680
0.680
0.674
0.668
0.676
0.686
0.676
0.686
0.678
0.680
0.680
0.678
0.676
0.688
0.676
0.678
0.684
0.668
0.676
0.678
0.662
0.670
0.658
0.648
0.642
0.650
0.648
0.710
0.712
0.708
0.688
0.680
0.678
0.662
0.662
0.644
0.654
0.646
0.638
0.646
0.648
0.638
0.638
0.634
0.644
0.654
0.656
0.660
0.656
0.652
0.656
0.656
0.656
0.644
0.634
0.636
0.642
0.646
0.650
0.656
0.658
0.656
0.646
0.638
0.646
0.642
0.628
0.638
0.634
0.644
0.650
0.664
0.654
0.650
0.650
0.656
0.648
0.640
0.646
0.630
0.622
0.616
0.616
0.608
0.608
0.604
0.608
0.616
0.602
0.610
0.622
0.624
0.634
0.630
0.648
0.634
0.644
0.630
0.628
0.628
0.628
0.632
0.632
0.626
0.624
0.626
0.628
0.634
0.644
0.648
0.640
0.644
0.650
0.660
0.654
0.654
0.646
0.634
0.638
0.626
0.634
0.640
0.654
0.664
0.652
0.646
0.654
0.656
0.646
0.650
0.662
0.658
0.642
0.652
0.644
0.640
0.638
0.636
0.626
0.634
0.632
0.642
0.650
0.632
0.636
0.626
0.630
0.634
0.640
0.624
0.634
0.630
0.646
0.652
0.668
0.654
0.658
0.644
0.636
0.646
0.650
0.646
0.656
0.656
0.658
0.652
0.638
0.648
0.648
0.648
0.648
0.654
0.654
0.652
0.650
0.660
0.670
0.642
0.650
0.644
0.636
0.630
0.638
0.672
0.686
0.690
0.704
0.700
0.698
0.678
0.682
0.668
0.672
0.668
0.654
0.654
0.648
0.666
0.654
0.660
0.656
0.652
0.636
0.642
0.646
0.634
0.628
0.638
0.638
0.626
0.638
0.670
0.674
0.670
0.670
0.692
0.680
0.672
0.674
0.678
0.658
0.658
0.640
0.636
0.632
0.618
0.622
0.612
0.620
0.624
0.620
0.622
0.642
0.646
0.642
0.638
0.640
0.636
0.624
0.634
0.628
0.628
0.624
0.626
0.616
0.636
0.624
0.634
0.630
0.626
0.616
0.634
0.630
0.642
0.630
0.638
0.630
0.624
0.628
0.624
0.620
0.620
0.626
0.632
0.634
0.624
0.628
0.628
0.632
0.648
0.636
0.626
0.644
0.632
0.626
0.644
0.630
0.628
0.634
0.646
0.632
0.634
0.630
0.634
0.634
0.642
0.646
0.646
0.658
0.654
0.658
0.654
0.644
0.646
0.658
0.634
0.644
0.642
0.636
0.638
0.650
0.644
0.646
0.660
0.652
0.664
0.678
0.676
0.656
0.658
0.654
0.662
0.674
0.672
0.276
0.384
0.658
0.648
0.662
0.674
0.668
0.658
0.666
0.672
0.672
0.674
0.666
0.656
0.674
0.700
0.716
0.714
0.714
0.684
0.676
0.674
0.668
0.670
0.666
0.650
0.666
0.658
0.668
0.664
0.662
0.664
0.676
0.674
0.668
0.660
0.652
0.642
0.652
0.678
0.682
0.666
0.660
0.662
0.666
0.664
0.658
0.646
0.640
0.640
0.648
0.648
0.652
0.644
0.660
0.662
0.668
0.670
0.666
0.664
0.656
0.652
0.648
0.640
0.648
0.658
0.644
0.646
0.656
0.676
0.672
0.658
0.670
0.684
0.686
0.706
0.702
0.690
0.700
0.698
0.682
0.686
0.686
0.674
0.676
0.666
0.656
0.666
0.670
0.660
0.656
0.650
0.646
0.656
0.654
0.660
0.662
0.668
0.668
0.676
0.674
0.666
0.672
0.660
0.662
0.670
0.660
0.680
0.692
0.688
0.706
0.702
0.694
0.690
0.680
0.670
0.670
0.704
0.696
0.676
0.682
0.678
0.682
0.684
0.680
0.684
0.700
0.698
0.712
0.692
0.684
0.670
0.680
0.678
0.666
0.670
0.708
0.724
0.700
0.720
0.716
0.700
0.718
0.710
0.708
0.702
0.718
0.726
0.726
0.708
0.716
0.692
0.710
0.706
0.700
0.712
0.696
0.698
0.694
0.680
0.678
0.670
0.660
0.662
0.670
0.658
0.680
0.678
0.672
0.688
0.670
0.674
0.678
0.674
0.676
0.668
0.674
0.666
0.668
0.666
0.652
0.656
0.654
0.644
0.654
0.674
0.676
0.700
0.680
0.684
0.688
0.678
0.680
0.672
0.662
0.662
0.652
0.654
0.656
0.662
0.668
0.680
0.668
0.680
0.670
0.664
0.656
0.656
0.646
0.656
0.660
0.672
0.656
0.662
0.672
0.660
0.654
0.650
0.678
0.776
0.776
0.754
0.730
0.714
0.698
0.662
0.660
0.672
0.682
0.692
0.698
0.676
0.656
0.668
0.674
0.676
0.682
0.682
0.674
0.674
0.660
0.668
0.658
0.666
0.670
0.674
0.672
0.672
0.670
0.662
0.664
0.662
0.678
0.670
0.682
0.696
0.682
0.696
0.698
0.690
0.692
0.684
0.694
0.690
0.692
0.690
0.700
0.684
0.694
0.690
0.698
0.692
0.688
0.694
0.688
0.692
0.696
0.710
0.706
0.686
0.684
0.676
0.668
0.662
0.676
0.702
0.740
0.782
0.782
0.756
0.782
0.764
0.730
0.718
0.706
0.684
0.694
0.682
0.702
0.712
0.708
0.716
0.738
0.730
0.730
0.710
0.710
0.718
0.724
0.722
0.740
0.760
0.726
0.744
0.746
0.760
0.736
0.734
0.744
0.718
0.716
0.746
0.744
0.728
0.756
0.796
0.782
0.774
0.800
0.808
0.766
0.798
0.808
0.760
0.786
0.818
0.816
0.790
0.812
0.798
0.776
0.820
0.800
0.788
0.788
0.782
0.804
0.806
0.772
0.768
0.784
0.772
0.750
0.740
0.770
0.810
0.812
0.774
0.768
0.756
0.744
0.736
0.730
0.720
0.718
0.708
0.722
0.726
0.748
0.746
0.752
0.770
0.742
0.778
0.790
0.766
0.804
0.814
0.768
0.806
0.798
0.778
0.784
0.746
0.776
0.764
0.752
0.744
0.744
0.734
0.742
0.734
0.722
0.784
0.762
0.738
0.736
0.732
0.726
0.744
0.742
0.730
0.740
0.736
0.738
0.738
0.712
0.756
0.762
0.756
0.728
0.746
0.750
0.744
0.746
0.720
0.722
0.732
0.726
0.736
0.714
0.728
0.726
0.756
0.788
0.768
0.746
0.766
0.766
0.758
0.720
0.744
0.748
0.768
0.758
0.728
0.748
0.760
0.738
0.736
0.738
0.732
0.730
0.714
0.714
0.716
0.724
0.718
0.700
0.698
0.682
0.682
0.676
0.668
0.674
0.678
0.680
0.674
0.682
0.692
0.690
0.698
0.686
0.700
0.708
0.724
0.708
0.700
0.706
0.690
0.686
0.694
0.690
0.686
0.700
0.696
0.698
0.702
0.720
0.714
0.716
0.706
0.710
0.716
0.722
0.708
0.700
0.696
0.696
0.702
0.700
0.694
0.698
0.694
0.688
0.702
0.712
0.702
0.688
0.702
0.706
0.696
0.694
0.688
0.690
0.686
0.680
0.686
0.680
0.684
0.690
0.682
0.686
0.682
0.704
0.698
0.696
0.704
0.702
0.706
0.702
0.690
0.686
0.712
0.716
0.720
0.696
0.708
0.728
0.732
0.738
0.724
0.710
0.728
0.720
0.702
0.716
0.698
0.698
0.700
0.708
0.696
0.714
0.716
0.708
0.704
0.700
0.700
0.680
0.684
0.680
0.672
0.678
0.690
0.686
0.692
0.694
0.700
0.708
0.718
0.704
0.714
0.714
0.702
0.698
0.684
0.684
0.680
0.672
0.674
0.688
0.686
0.680
0.700
0.690
0.684
0.688
0.680
0.688
0.714
0.694
0.680
0.690
0.688
0.676
0.680
0.674
0.676
0.668
0.660
0.664
0.660
0.658
0.652
0.662
0.702
0.694
0.674
0.690
0.688
0.680
0.692
0.676
0.670
0.664
0.664
0.660
0.674
0.666
0.674
0.670
0.664
0.664
0.662
0.652
0.650
0.658
0.648
0.650
0.652
0.660
0.662
0.672
0.676
0.672
0.682
0.670
0.666
0.670
0.668
0.664
0.668
0.658
0.654
0.656
0.650
0.646
0.670
0.686
0.674
0.678
0.664
0.674
0.680
0.666
0.652
0.656
0.656
0.656
0.648
0.640
0.648
0.656
0.656
0.652
0.658
0.660
0.658
0.668
0.660
0.670
0.670
0.680
0.674
0.676
0.666
0.666
0.668
0.660
0.668
0.666
0.664
0.664
0.664
0.672
0.678
0.670
0.680
0.682
0.676
0.684
0.672
0.684
0.688
0.680
0.680
0.688
0.678
0.692
0.686
0.704
0.682
0.692
0.682
0.690
0.688
0.688
0.702
0.690
0.694
0.700
0.710
0.708
0.694
0.702
0.700
0.696
0.692
0.696
0.712
0.698
0.698
0.692
0.678
0.672
0.672
0.652
0.638
0.644
0.648
0.634
0.676
0.712
0.692
0.740
0.708
0.692
0.698
0.682
0.678
0.690
0.702
0.694
0.710
0.726
0.708
0.726
0.724
0.704
0.732
0.724
0.726
0.708
0.692
0.702
0.714
0.766
0.796
0.790
0.808
0.828
0.852
0.868
0.824
0.906
0.874
0.812
0.816
0.778
0.812
0.752
0.740
0.728
0.718
0.696
0.676
0.670
0.694
0.702
0.704
0.684
0.700
0.688
0.708
0.708
0.700
0.708
0.708
0.712
0.732
0.746
0.736
0.778
0.788
0.756
0.796
0.816
0.768
0.812
0.820
0.768
0.796
0.762
0.764
0.780
0.748
0.742
0.764
0.800
0.762
0.752
0.760
0.738
0.740
0.744
0.718
0.736
0.732
0.720
0.726
0.748
0.760
0.766
0.798
0.770
0.802
0.798
0.780
0.778
0.760
0.768
0.770
0.736
0.736
0.734
0.720
0.720
0.772
0.770
0.780
0.810
0.790
0.802
0.810
0.776
0.826
0.782
0.806
0.820
0.772
0.826
0.790
0.764
0.812
0.908
0.904
0.902
0.856
0.810
0.798
0.744
0.736
0.688
0.484
1.080
0.822
0.766
0.738
0.734
0.722
0.710
0.714
0.700
0.698
0.750
0.724
0.726
0.702
0.716
0.700
0.694
0.680
0.682
0.696
0.684
0.702
0.712
0.718
0.710
0.724
0.738
0.720
0.764
0.768
0.764
0.790
0.800
0.790
0.828
0.772
0.764
0.760
0.754
0.728
0.752
0.740
0.720
0.722
0.744
0.746
0.728
0.744
0.728
0.722
0.728
0.740
0.720
0.728
0.744
0.756
0.762
0.740
0.750
0.766
0.780
0.790
0.842
0.854
0.830
0.784
0.806
0.770
0.784
0.824
0.790
0.866
0.926
0.872
0.854
0.804
0.772
0.848
0.916
0.938
0.914
0.862
0.834
0.796
0.784
0.770
0.736
0.738
0.732
0.728
0.714
0.714
0.746
0.788
0.814
0.790
0.836
0.824
0.792
0.858
0.826
0.806
0.772
0.784
0.796
0.760
0.734
0.754
0.758
0.736
0.772
0.792
0.754
0.752
0.742
0.738
0.756
0.770
0.790
0.744
0.790
0.790
0.804
0.834
0.804
0.808
0.820
0.836
0.840
0.798
0.826
0.812
0.780
0.834
0.854
0.838
0.884
0.892
0.832
0.870
0.872
0.838
0.858
0.848
0.800
0.822
0.824
0.804
0.840
0.856
0.848
0.860
0.860
0.840
0.876
0.886
0.848
0.864
0.872
0.840
0.858
0.888
0.820
0.866
0.832
0.770
0.766
0.744
0.736
0.728
0.744
0.758
0.750
0.792
0.838
0.826
0.856
0.896
0.854
0.884
0.858
0.872
0.860
0.808
0.866
0.844
0.828
0.892
0.880
0.848
0.800
0.786
0.774
0.766
0.780
0.826
0.882
0.930
0.898
0.854
0.844
0.828
0.840
0.824
0.824
0.810
0.772
0.776
0.774
0.746
0.748
0.756
0.740
0.772
0.782
0.824
0.810
0.824
0.820
0.778
0.784
0.796
0.794
0.772
0.792
0.806
0.792
0.856
0.876
0.818
0.822
0.796
0.810
0.778
0.808
0.812
0.792
0.816
0.856
0.874
0.856
0.882
0.882
0.840
0.824
0.794
0.764
0.776
0.770
0.774
0.842
0.878
0.872
0.916
0.908
0.884
0.884
0.862
0.846
0.830
0.842
0.858
0.844
0.894
0.888
0.878
0.888
0.870
0.872
0.806
0.800
0.906
0.856
0.824
0.816
0.792
0.800
0.834
0.920
0.958
0.930
0.970
0.948
0.904
0.940
0.920
0.918
0.944
0.980
0.918
0.890
0.864
0.826
0.864
0.840
0.832
0.822
0.794
0.788
0.776
0.660
0.762
0.782
0.762
0.792
0.764
0.778
0.770
0.758
0.768
0.748
0.764
0.774
0.752
0.768
0.758
0.768
0.774
0.752
0.784
0.788
0.754
0.768
0.772
0.758
0.790
0.800
0.796
0.800
0.852
0.830
0.800
0.834
0.822
0.782
0.812
0.778
0.774
0.792
0.774
0.762
0.778
0.772
0.778
0.774
0.778
0.770
0.788
0.786
0.766
0.766
0.764
0.778
0.750
0.752
0.744
0.742
0.744
0.722
0.720
0.724
0.716
0.746
0.748
0.756
0.756
0.762
0.734
0.770
0.796
0.770
0.772
0.744
0.750
0.756
0.738
0.744
0.742
0.732
0.768
0.744
0.760
0.752
0.748
0.750
0.742
0.724
0.748
0.746
0.726
0.718
0.712
0.714
0.712
0.708
0.708
0.712
0.700
0.704
0.720
0.708
0.716
0.716
0.704
0.728
0.722
0.720
0.704
0.716
0.720
0.710
0.720
0.740
0.736
0.740
0.758
0.750
0.746
0.740
0.718
0.712
0.722
0.726
0.736
0.728
0.764
0.748
0.750
0.758
0.740
0.740
0.756
0.734
0.738
0.764
0.750
0.760
0.796
0.784
0.760
0.802
0.756
0.746
0.736
0.714
0.716
0.704
0.708
0.702
0.698
0.696
0.700
0.728
0.724
0.722
0.754
0.780
0.750
0.800
0.802
0.776
0.800
0.810
0.796
0.790
0.834
0.834
0.808
0.826
0.770
0.766
0.750
0.730
0.728
0.716
0.720
0.738
0.740
0.736
0.746
0.752
0.740
0.760
0.754
0.746
0.778
0.778
0.754
0.764
0.744
0.780
0.766
0.782
0.794
0.774
0.780
0.808
0.838
0.836
0.794
0.830
0.840
0.836
0.788
0.828
0.846
0.806
0.842
0.838
0.802
0.780
0.792
0.782
0.794
0.790
0.754
0.772
0.784
0.806
0.790
0.780
0.798
0.822
0.824
0.844
0.788
0.788
0.816
0.882
0.880
0.826
0.832
0.812
0.794
0.806
0.784
0.786
0.790
0.806
0.798
0.782
0.818
0.824
0.768
0.754
0.860
0.832
0.850
0.798
0.806
0.810
0.778
0.788
0.776
0.778
0.774
0.746
0.760
0.750
0.738
0.738
0.762
0.724
0.742
0.722
0.738
0.764
0.766
0.752
0.810
0.860
0.824
0.892
0.920
0.866
0.872
0.894
0.870
0.892
0.924
0.868
0.900
0.928
0.866
0.902
0.936
0.834
0.872
0.832
0.796
0.780
0.830
0.820
0.900
0.828
0.850
0.876
0.836
0.870
0.880
0.900
0.962
0.908
0.974
0.278
0.670
0.988
0.896
0.896
0.894
0.932
0.946
0.904
0.946
0.950
0.942
1.016
0.978
0.996
1.064
0.994
1.010
1.032
1.012
1.044
0.942
1.022
1.048
0.996
0.906
0.884
0.864
0.826
0.818
0.780
0.796
0.804
0.790
0.820
0.804
0.814
0.832
0.884
0.892
0.826
0.830
0.836
0.838
0.786
0.796
0.788
0.792
0.790
0.848
0.812
0.812
0.824
0.812
0.836
0.814
0.802
0.804
0.768
0.766
0.766
0.746
0.768
0.774
0.760
0.756
0.772
0.760
0.758
0.766
0.746
0.748
0.760
0.762
0.752
0.756
0.744
0.818
0.814
0.782
0.776
0.800
0.814
0.792
0.830
0.878
0.884
0.900
0.890
0.838
0.854
0.866
0.848
0.888
0.878
0.838
0.860
0.842
0.828
0.846
0.836
0.852
0.884
0.866
0.838
0.834
0.812
0.798
0.826
0.806
0.842
0.856
0.828
0.846
0.850
0.800
0.830
0.836
0.862
0.826
0.782
0.794
0.790
0.778
0.748
0.756
0.814
0.838
0.832
0.866
0.878
0.936
0.980
0.848
0.864
0.976
1.044
0.924
1.036
1.036
1.002
1.078
1.020
1.060
1.064
0.980
1.070
1.038
1.060
1.104
1.036
1.016
0.906
0.958
0.984
0.954
1.044
1.032
1.014
1.082
1.056
1.058
0.984
1.058
1.020
0.954
1.012
0.978
0.956
1.030
0.922
0.942
0.968
0.978
0.892
0.998
0.914
0.926
0.894
0.932
0.940
0.886
0.898
0.922
0.950
0.908
0.946
0.972
0.898
0.876
0.890
0.910
0.876
0.818
0.842
0.844
0.830
0.822
0.802
0.782
0.808
0.832
0.794
0.854
0.900
0.876
0.894
0.932
0.920
0.900
0.874
0.872
0.918
0.900
0.978
0.976
0.988
0.978
0.918
0.990
1.014
0.938
0.980
0.986
0.936
1.008
1.018
0.978
0.978
0.996
0.932
0.972
1.004
0.914
0.918
1.010
0.990
0.942
0.968
0.942
0.912
0.962
0.976
0.908
0.956
0.984
1.004
0.990
0.966
0.888
0.916
0.930
0.858
0.928
0.956
0.922
0.862
0.934
0.896
0.902
0.912
0.924
0.912
0.910
0.928
0.928
0.984
0.936
1.008
1.072
0.958
1.004
0.998
0.928
0.978
1.052
0.960
1.010
1.000
0.992
1.044
0.948
1.040
1.058
1.046
1.016
1.032
1.014
0.994
1.050
1.006
1.024
1.022
0.970
0.994
0.978
0.982
0.992
0.982
0.918
0.954
0.966
0.894
0.908
0.874
0.868
0.896
0.964
0.990
0.858
0.942
0.904
0.868
0.864
0.862
0.838
0.864
0.874
0.964
1.026
0.992
0.950
0.940
0.960
0.994
0.920
0.970
1.006
0.984
1.016
1.054
1.046
1.000
1.030
1.020
0.954
1.004
0.956
1.012
1.026
0.974
1.010
0.998
0.934
1.000
1.014
0.986
0.986
0.922
0.928
0.894
0.908
0.912
0.840
0.892
0.974
0.962
0.942
0.934
0.996
1.024
1.002
1.044
1.006
0.938
0.982
1.042
0.912
0.926
1.004
1.064
1.042
1.024
0.936
0.946
0.904
0.890
0.896
0.902
0.966
0.992
0.952
0.956
0.892
0.858
0.926
0.980
0.980
1.014
1.052
0.986
0.984
1.002
0.908
0.966
1.038
1.008
1.016
1.018
0.998
0.884
0.896
0.948
0.968
0.910
0.972
1.046
1.032
0.948
0.912
0.936
0.908
0.884
0.972
0.944
0.976
0.978
0.922
0.956
0.898
0.958
0.972
0.876
0.880
0.870
0.940
0.918
0.968
1.022
1.002
0.982
0.898
0.926
0.950
0.904
0.974
0.988
0.984
1.034
0.966
1.014
1.018
0.986
1.034
1.032
1.020
1.078
0.980
1.034
1.004
1.022
0.984
0.872
0.932
1.038
1.042
1.046
1.014
0.990
0.954
0.890
0.898
0.938
1.002
0.970
0.932
0.912
0.998
0.972
1.008
1.026
0.994
0.996
0.968
0.992
1.000
0.992
1.030
0.954
1.002
1.100
1.074
0.966
1.000
0.930
0.960
0.986
0.948
0.980
1.024
0.986
1.004
0.966
0.988
1.008
0.934
0.960
0.978
0.952
0.990
1.004
0.944
1.010
0.934
0.960
0.908
0.892
0.932
0.934
0.896
0.962
1.012
0.906
0.986
1.018
1.038
0.966
0.958
0.944
0.922
0.964
0.956
0.962
1.052
1.044
1.024
0.982
0.972
0.978
0.932
0.946
1.000
0.970
0.998
1.002
0.976
0.938
0.968
0.964
0.872
0.898
0.908
0.844
0.854
0.888
0.846
0.890
0.998
0.994
1.024
0.974
1.014
1.034
0.958
1.004
1.046
1.052
0.896
0.880
0.878
1.014
1.042
1.016
0.988
0.926
0.996
0.956
1.026
1.036
0.986
1.030
1.036
0.974
1.016
1.014
1.000
1.030
1.002
1.044
0.966
0.976
0.998
0.944
0.976
1.010
0.954
1.020
1.040
0.996
1.016
0.982
0.982
1.032
0.974
0.886
0.936
0.950
1.012
1.044
0.982
0.942
0.902
0.934
0.972
0.940
0.998
1.024
1.012
0.954
0.994
0.992
0.982
1.016
1.052
1.004
1.034
1.058
0.970
1.000
0.972
0.970
1.008
0.946
0.968
0.978
0.954
0.988
0.984
0.886
0.920
0.938
0.922
0.888
0.860
0.826
0.808
0.790
0.820
0.826
0.878
0.936
0.920
0.882
0.924
0.900
0.948
0.976
0.946
1.000
0.924
1.038
1.114
1.054
1.030
1.068
1.108
1.010
1.026
0.996
1.082
1.104
1.088
1.046
1.094
1.020
1.022
0.976
0.944
0.868
0.858
0.876
0.872
0.850
0.868
0.894
0.850
0.888
0.924
0.922
0.962
0.994
1.022
1.024
0.932
0.990
1.082
1.064
1.030
1.050
1.026
0.892
0.912
1.082
1.086
1.062
1.068
1.002
1.052
1.070
1.054
1.024
1.040
1.038
1.028
1.034
1.016
1.026
1.044
1.006
1.026
1.020
0.974
0.948
0.968
0.996
0.996
0.948
0.960
0.994
0.970
1.042
1.114
1.060
1.086
1.030
0.974
1.002
0.974
1.014
0.976
0.978
1.012
0.904
0.926
0.954
0.932
0.942
0.992
0.976
0.948
0.982
0.966
0.938
0.968
1.000
0.948
0.986
1.014
0.960
1.016
1.040
0.998
1.010
1.010
0.916
0.898
0.874
0.928
0.930
0.920
0.990
0.994
0.980
1.004
0.942
0.936
0.972
0.984
0.958
1.012
0.972
0.966
0.922
0.930
0.984
1.022
1.010
0.954
1.012
1.016
1.056
1.020
0.966
0.996
1.020
0.992
1.000
1.016
1.000
0.996
1.030
1.052
0.984
1.000
1.004
1.012
0.992
0.994
0.954
1.000
1.006
0.966
0.974
1.014
1.066
0.958
1.010
1.026
0.980
0.974
1.000
0.964
0.984
0.922
1.110
1.054
0.954
0.914
0.874
0.844
0.834
0.814
0.834
0.858
0.848
0.842
0.844
0.830
0.818
0.820
0.894
1.010
0.976
0.966
1.008
1.080
1.066
1.066
1.066
1.066
1.036
0.994
1.078
1.076
1.016
0.976
1.020
1.020
0.984
1.020
1.028
1.056
1.032
0.988
1.016
0.986
1.002
0.994
0.974
1.014
0.990
0.922
0.930
0.914
0.890
0.914
0.884
0.940
0.970
0.962
0.990
0.940
0.948
0.974
0.944
0.956
0.932
0.892
0.936
0.894
1.018
1.012
0.966
0.908
0.960
1.008
0.936
0.932
0.966
0.960
0.974
1.008
0.986
0.982
0.994
0.954
1.014
1.014
1.024
0.954
0.934
0.884
0.888
0.882
0.876
0.928
0.964
1.012
1.054
1.038
1.042
1.048
1.060
1.030
1.070
1.036
1.088
1.034
1.088
1.092
1.030
1.074
1.012
1.060
1.068
1.036
1.074
1.026
0.976
1.056
0.996
0.954
0.962
0.916
0.898
0.944
1.006
0.962
0.994
0.932
0.990
0.980
1.022
1.020
0.948
0.954
0.884
0.830
0.872
0.920
0.930
0.936
1.020
0.944
0.946
0.946
1.018
0.940
0.902
0.878
0.952
0.964
0.944
1.002
1.026
0.958
1.000
1.032
1.052
1.026
0.992
1.006
0.966
1.016
1.068
1.048
1.038
1.030
0.942
1.010
1.086
0.978
1.004
0.950
0.912
0.960
1.004
1.000
1.012
1.020
1.038
1.024
1.026
1.030
0.996
0.898
0.924
0.882
0.870
0.866
0.902
0.912
0.894
0.876
0.856
0.880
0.932
0.954
0.960
0.936
0.938
0.992
1.044
1.028
0.976
0.982
0.934
0.882
0.886
0.962
0.964
1.002
1.028
0.996
0.888
0.996
1.006
1.042
1.050
1.042
1.056
1.052
1.002
1.068
1.076
0.978
1.028
1.020
1.090
1.100
1.056
1.084
0.972
1.006
1.034
1.006
1.040
1.004
0.978
0.964
0.896
0.836
0.856
0.842
0.882
0.888
0.868
0.876
0.850
0.866
0.856
0.902
0.932
0.912
0.956
0.954
0.984
1.040
0.984
1.020
1.026
0.980
1.000
0.970
1.008
1.092
0.990
1.020
1.002
0.978
1.018
0.958
0.992
0.980
0.980
0.990
1.008
1.026
0.968
1.024
1.034
0.978
1.060
1.050
1.056
1.054
0.976
1.014
0.998
1.016
1.054
1.004
1.038
0.936
0.956
0.918
0.842
0.832
0.898
0.924
0.974
0.974
0.962
0.990
1.006
1.004
1.028
1.010
1.040
0.992
1.036
1.052
1.008
1.038
1.052
0.996
1.026
1.020
0.958
0.986
0.978
0.926
0.986
0.980
0.962
0.984
0.954
0.910
0.924
0.886
0.872
0.916
0.968
0.974
0.934
0.986
1.002
0.982
0.872
0.924
0.984
0.988
0.904
1.006
1.020
0.968
0.992
1.010
0.958
0.978
1.014
1.018
0.938
0.880
0.840
0.820
0.810
0.830
0.850
0.858
0.862
0.886
0.910
0.866
0.906
0.940
1.010
1.026
0.362
0.606
0.880
0.888
0.868
0.816
0.824
0.836
0.834
0.836
0.828
0.788
0.798
0.794
0.792
0.830
0.860
0.870
0.842
0.834
0.838
0.860
0.910
0.852
0.880
0.842
0.942
0.924
0.866
0.900
0.842
0.800
0.838
0.828
0.830
0.880
0.910
0.928
0.930
0.924
0.950
0.942
0.974
0.978
0.944
0.948
0.880
0.854
0.834
0.838
0.880
0.880
0.818
0.864
0.892
0.844
0.890
0.830
0.872
0.894
0.890
0.860
0.958
0.894
0.910
0.960
0.942
0.900
0.918
0.892
0.854
0.848
0.824
0.832
0.834
0.862
0.892
0.890
0.864
0.906
0.850
0.900
0.908
0.910
0.914
0.924
0.920
0.956
0.944
0.946
0.938
0.966
0.922
0.958
0.984
0.948
0.868
0.842
0.826
0.814
0.850
0.884
0.918
0.958
0.942
0.958
0.928
0.952
0.954
0.942
0.946
0.958
0.936
0.974
0.978
0.934
0.960
0.952
0.942
0.944
0.928
0.978
0.952
0.956
0.910
0.886
0.830
0.824
0.932
0.924
0.942
0.946
0.922
0.948
0.946
0.906
0.962
0.968
0.936
0.904
0.920
0.950
0.910
0.960
0.942
0.860
0.840
0.840
0.824
0.822
0.834
0.812
0.786
0.786
0.776
0.766
0.780
0.810
0.834
0.846
0.850
0.834
0.864
0.826
0.848
0.846
0.844
0.838
0.826
0.830
0.844
0.852
0.880
0.874
0.932
0.864
0.914
0.926
0.866
0.926
0.930
0.900
0.964
1.044
1.012
0.964
1.016
1.018
1.046
1.042
0.956
0.966
0.952
1.014
0.992
0.998
0.890
0.944
0.942
0.938
1.018
1.002
1.002
0.948
0.966
0.984
0.936
0.964
0.984
0.948
0.970
0.954
0.862
0.972
1.008
0.958
0.996
0.998
0.944
0.984
0.952
1.010
1.024
0.902
0.890
0.868
0.842
0.808
0.810
0.802
0.808
0.822
0.842
0.866
0.858
0.876
0.920
0.946
0.976
0.882
0.968
1.000
0.996
0.930
0.968
0.954
0.984
0.942
0.952
0.984
0.930
0.994
0.990
1.014
0.900
0.884
0.844
0.834
0.844
0.872
0.916
0.912
0.864
0.876
0.820
0.938
0.846
0.836
0.828
0.858
0.880
0.840
0.792
0.834
0.856
0.894
0.856
0.906
0.914
0.920
0.962
0.916
0.942
0.926
0.974
0.984
0.944
0.996
1.008
0.926
0.952
0.970
0.932
0.960
0.930
0.932
0.936
0.906
0.886
0.890
0.890
0.934
0.876
0.874
0.850
0.848
0.852
0.840
0.804
0.826
0.790
0.808
0.792
0.808
0.808
0.800
0.818
0.798
0.806
0.798
0.780
0.774
0.764
0.756
0.756
0.766
0.814
0.828
0.868
0.846
0.800
0.902
0.962
0.974
0.978
0.940
0.996
0.986
1.014
1.066
1.010
1.034
1.078
1.006
1.020
0.926
0.908
0.876
0.878
0.854
0.884
0.896
0.904
0.938
0.918
0.976
0.910
0.918
0.950
0.912
0.950
1.002
0.934
0.972
0.986
0.980
1.026
0.986
0.992
0.894
0.896
0.876
0.826
0.826
0.814
0.820
0.806
0.788
0.810
0.828
0.804
0.876
0.910
0.928
0.924
0.896
0.870
0.852
0.858
0.858
0.850
0.816
0.828
0.828
0.828
0.928
0.944
0.872
1.004
0.988
0.954
0.976
0.978
0.900
0.940
1.008
0.962
1.028
1.008
0.966
0.998
0.902
0.928
0.930
0.914
0.882
0.856
0.826
0.838
0.806
0.822
0.810
0.830
0.822
0.794
0.842
0.820
0.880
0.926
0.918
0.878
0.952
0.934
0.984
1.020
1.032
0.950
0.994
1.030
1.072
0.980
1.042
1.020
0.966
1.040
1.066
0.976
1.020
0.966
0.976
0.956
0.958
0.988
0.914
0.886
0.928
0.942
0.944
0.962
0.890
0.900
0.938
0.878
0.914
1.018
0.956
1.018
0.956
0.942
1.024
0.920
0.906
0.876
0.854
0.934
0.886
0.948
0.910
0.886
0.962
0.910
0.942
0.956
0.868
0.914
0.950
0.960
0.984
0.972
0.956
0.860
0.956
0.936
1.018
1.012
0.988
0.910
0.982
1.058
1.058
0.962
1.056
1.034
1.024
1.054
0.976
1.010
1.000
0.948
0.898
0.872
0.868
0.856
0.862
0.834
0.796
0.848
0.858
0.880
0.898
0.868
0.932
0.976
1.016
1.054
1.084
1.060
1.066
1.050
1.020
1.004
1.056
1.018
1.048
1.034
0.978
0.962
0.918
0.914
0.876
0.876
0.864
0.892
0.908
0.898
0.938
0.914
0.902
0.892
0.880
0.870
0.886
0.904
0.894
0.930
1.022
0.984
0.962
0.926
0.926
1.004
1.020
0.958
1.014
1.026
1.018
1.038
0.974
1.006
1.024
1.006
1.074
1.052
1.020
1.044
0.992
1.012
1.016
1.014
0.986
0.998
0.944
1.008
1.016
1.004
0.970
0.884
0.886
0.900
0.876
0.952
0.972
0.936
0.928
0.892
0.860
0.838
0.830
0.852
0.862
0.906
0.884
0.938
0.956
0.910
0.982
0.946
0.998
0.992
0.982
1.040
1.042
0.976
1.008
0.942
1.004
1.070
1.046
1.042
1.078
1.048
1.048
0.990
1.046
1.044
0.984
0.984
0.986
1.006
1.030
1.008
0.992
0.918
0.976
0.974
0.900
0.924
0.942
0.960
0.986
0.936
1.018
1.068
0.966
1.012
1.010
1.052
0.964
0.992
1.002
0.916
0.896
0.950
0.956
1.000
0.964
1.008
1.040
0.946
0.928
0.858
0.876
0.808
0.868
0.944
0.892
0.884
0.872
0.856
0.786
0.788
0.802
0.780
0.794
0.800
0.804
0.770
0.768
0.752
0.752
0.758
0.734
0.726
0.698
0.692
0.684
0.680
0.682
0.700
0.710
0.706
0.708
0.820
0.880
0.908
0.870
0.844
0.818
0.786
0.802
0.776
0.770
0.794
0.800
0.854
0.884
0.884
0.888
0.872
0.832
0.802
0.816
0.818
0.806
0.844
0.922
0.896
0.904
0.882
0.826
0.864
0.844
0.892
0.910
0.858
0.884
0.890
0.842
0.892
0.932
0.898
0.978
0.964
0.948
0.956
0.906
0.956
0.996
0.940
0.936
0.872
0.834
0.948
0.894
0.856
0.888
0.906
0.912
0.822
0.852
0.848
0.872
0.852
0.810
0.844
0.864
0.810
0.854
0.872
0.870
0.896
0.988
0.986
0.992
0.962
1.018
1.020
0.902
0.968
1.086
1.038
0.896
0.968
1.062
1.058
1.024
0.904
0.944
0.972
0.952
0.946
0.940
0.880
0.882
0.828
0.858
0.958
1.058
1.060
1.038
0.976
0.942
0.898
0.986
1.150
1.122
1.100
1.030
1.040
1.008
0.914
0.862
0.880
0.962
0.990
0.922
0.952
1.004
1.024
0.992
1.146
1.134
0.996
1.080
1.074
1.070
0.970
0.978
1.026
1.160
1.198
1.058
1.044
1.092
1.090
1.012
0.982
0.988
0.974
1.032
0.996
0.984
1.008
1.016
1.054
0.898
0.896
0.928
0.886
0.958
1.000
1.052
1.054
1.048
1.058
1.044
1.072
1.060
1.054
1.064
0.990
1.052
1.062
1.030
1.078
1.034
1.066
1.110
1.052
1.018
0.998
0.978
0.960
0.922
0.950
0.998
1.010
0.958
0.996
1.010
1.040
1.076
1.038
1.086
1.032
1.088
1.054
0.996
1.026
0.928
0.900
0.922
0.992
1.014
0.940
0.944
0.910
1.000
1.006
1.056
1.014
1.046
0.996
1.048
1.078
1.064
1.156
1.086
1.118
1.062
1.090
1.068
1.032
1.070
0.980
1.084
1.080
1.032
1.062
0.972
0.948
0.978
1.042
1.074
1.102
1.084
1.098
1.088
1.028
1.050
1.034
1.100
1.044
1.054
1.014
0.996
1.006
0.986
1.006
1.014
1.018
1.046
1.002
1.018
1.030
0.928
0.886
0.970
0.964
1.048
1.060
0.964
1.012
1.066
1.048
1.122
1.130
1.176
1.210
1.218
1.236
1.240
1.132
1.122
1.060
1.114
1.066
1.096
1.090
1.042
1.096
1.034
1.074
1.092
1.068
1.104
1.056
1.094
1.066
1.120
1.128
1.044
1.078
1.108
1.052
1.054
1.046
1.000
0.944
1.020
1.016
1.054
1.052
1.074
1.114
1.080
1.090
1.052
1.086
1.118
1.060
1.130
1.130
1.078
1.100
1.066
1.076
0.986
0.976
0.970
0.960
0.950
0.900
0.884
0.964
0.938
1.002
1.016
0.992
1.022
1.106
0.984
1.018
1.074
1.064
1.046
1.034
0.936
0.988
1.040
0.926
0.968
1.086
1.066
1.004
0.958
0.838
0.826
0.816
0.802
0.800
0.786
0.760
0.774
0.766
0.814
0.834
0.900
0.908
0.912
0.850
0.856
0.902
0.918
0.852
0.960
1.042
1.002
0.908
0.930
0.966
0.966
0.936
0.946
0.884
0.884
0.928
0.970
0.986
0.958
0.962
1.026
1.018
0.912
0.942
1.082
1.090
1.012
0.950
0.906
0.902
0.910
0.966
1.022
1.014
0.972
0.930
1.022
1.092
1.056
1.026
0.952
0.976
1.108
1.056
1.066
1.070
0.944
1.062
0.996
1.010
1.030
1.040
1.096
1.046
1.058
1.072
0.958
1.006
0.992
1.018
0.938
0.940
0.942
1.016
1.010
1.034
1.048
0.996
1.098
1.092
1.076
1.154
1.150
1.132
1.134
1.172
1.148
1.170
1.130
1.212
1.188
1.086
1.134
1.108
1.130
1.018
1.040
1.056
1.060
1.070
1.046
1.090
1.066
1.084
1.118
1.106
1.144
1.122
1.116
1.142
1.052
1.130
1.116
1.152
1.172
1.090
1.154
1.182
1.138
1.094
1.132
1.128
1.022
1.142
1.124
1.086
1.160
1.160
1.110
1.110
1.080
1.106
1.096
1.098
1.172
1.078
1.146
1.086
1.106
1.156
1.210
1.132
1.098
1.116
1.134
1.092
1.140
1.076
1.110
1.086
1.100
1.114
1.012
1.082
1.136
1.082
1.074
1.078
1.030
1.092
1.090
1.052
1.064
1.110
1.116
1.020
1.012
1.044
1.046
1.082
1.044
1.066
1.036
1.106
1.024
1.102
1.106
1.092
1.000
0.960
0.994
0.934
0.972
0.978
0.870
0.850
1.032
0.990
1.066
1.072
1.080
1.062
1.094
1.118
1.058
1.122
1.122
1.096
1.114
1.086
1.092
1.098
1.094
1.036
0.960
0.932
0.890
0.896
0.948
0.886
0.952
1.020
0.958
1.018
1.052
0.998
1.066
1.036
1.050
1.084
0.982
1.054
1.062
1.060
1.004
1.022
1.014
1.056
1.106
1.052
1.120
1.068
0.970
0.954
0.988
0.908
0.962
0.954
0.916
0.906
0.924
0.980
1.022
1.076
1.064
0.994
1.044
1.010
0.934
0.926
0.902
0.900
0.898
0.956
0.938
1.012
1.022
0.998
1.050
0.988
1.090
1.098
1.058
1.066
1.066
1.102
1.130
1.008
1.032
0.970
0.918
0.942
1.010
1.012
1.056
1.058
0.960
1.038
1.128
1.020
1.136
1.152
0.994
1.072
1.160
1.068
1.166
1.092
1.132
1.166
1.096
1.130
1.086
1.164
1.154
1.110
1.104
1.114
1.114
1.038
1.116
1.062
1.126
1.112
1.108
1.136
1.100
1.140
1.098
1.096
1.074
0.970
0.972
1.052
1.044
1.050
1.042
1.062
1.080
1.026
0.944
0.932
0.902
1.040
1.038
1.122
1.078
1.084
1.098
1.032
1.114
1.046
1.116
1.082
1.072
1.126
1.112
1.152
1.138
1.088
1.078
1.124
1.132
1.018
1.084
1.140
1.084
1.082
1.048
0.980
1.074
1.114
1.032
1.154
1.204
1.166
1.168
1.180
1.148
1.188
1.208
1.136
1.128
1.154
1.194
1.160
1.154
1.158
1.124
1.148
1.122
1.094
1.218
1.198
1.148
1.142
1.122
1.132
1.136
1.040
1.088
1.124
1.038
1.000
1.008
1.002
1.088
1.062
1.112
1.140
1.090
1.084
1.112
1.066
1.068
0.994
0.994
0.902
0.960
0.882
0.866
0.988
1.108
1.110
1.114
1.082
1.114
1.110
1.148
1.170
1.120
1.122
1.172
1.178
1.158
1.064
1.080
0.998
1.028
1.076
1.044
1.084
1.096
1.066
1.076
1.132
1.120
1.096
1.126
1.146
1.048
0.938
0.986
0.960
0.920
0.936
0.898
0.934
0.928
0.954
0.938
0.910
0.966
0.962
0.972
0.968
0.956
1.058
1.020
0.962
1.050
1.014
1.014
1.044
1.068
1.100
1.006
1.028
1.028
1.026
0.996
1.014
1.058
1.076
1.104
1.108
1.074
1.096
1.132
0.996
1.162
1.170
1.162
1.182
1.114
1.128
1.130
1.130
1.144
1.150
1.170
1.128
1.122
1.130
1.108
1.108
1.062
1.094
0.976
0.998
1.044
1.030
1.106
1.124
1.108
1.080
1.108
1.062
1.006
0.952
1.106
1.138
1.114
1.126
1.116
1.156
1.080
1.132
1.070
1.144
1.150
1.008
1.040
1.012
1.076
1.110
1.124
1.102
1.084
1.100
1.136
1.084
1.114
1.106
1.092
1.132
1.050
1.030
1.034
1.040
1.076
1.054
1.094
1.140
1.088
1.072
1.048
1.070
1.064
1.132
1.106
1.082
1.116
1.054
1.080
1.078
1.100
1.092
1.136
1.186
1.118
1.134
1.066
1.034
1.054
1.010
0.998
1.036
1.038
0.984
0.946
0.950
0.930
1.026
1.048
1.016
1.020
1.004
0.982
0.928
0.892
0.886
0.932
0.970
0.982
0.970
1.016
1.022
0.996
1.038
1.028
1.054
1.104
1.104
1.060
1.114
1.100
0.980
1.092
1.208
1.126
1.110
1.050
1.078
1.096
1.090
1.066
1.086
1.082
1.126
1.172
1.054
1.074
1.054
0.982
0.948
0.904
0.976
1.004
1.052
1.060
1.052
1.100
1.128
1.100
1.000
1.002
1.004
0.986
0.944
1.074
1.068
1.070
1.082
0.998
1.050
1.070
1.012
1.052
0.994
1.022
1.030
0.994
1.054
1.022
1.014
1.040
0.976
1.026
1.050
0.984
1.064
1.072
1.044
1.044
1.026
1.044
1.084
1.026
1.062
1.086
1.078
1.146
1.104
1.100
1.098
1.088
1.130
1.058
1.106
1.128
1.058
1.108
1.064
1.114
1.114
1.020
1.092
1.096
1.076
1.130
1.082
1.040
1.026
1.022
0.956
0.974
1.018
0.972
1.040
1.062
1.048
1.008
0.940
1.046
1.094
1.112
1.006
1.078
1.072
1.042
1.080
1.088
1.064
1.102
1.076
1.086
1.168
1.166
1.148
1.178
1.142
1.120
1.064
1.100
1.122
1.110
1.108
1.082
1.130
1.078
0.988
1.060
1.076
1.014
1.064
1.066
1.016
1.056
1.110
1.090
1.114
1.142
1.096
1.078
1.036
1.112
1.130
1.100
1.112
1.114
1.140
1.110
1.142
1.130
1.068
1.096
1.094
1.114
1.168
1.166
1.090
1.002
0.946
0.930
0.934
0.932
0.938
1.000
1.046
1.072
1.104
1.018
1.072
1.048
1.026
1.110
1.052
1.066
1.112
1.154
1.134
1.036
1.088
1.158
1.128
1.098
1.142
1.100
1.108
1.134
1.200
1.080
1.060
1.018
1.032
1.032
1.006
0.928
0.984
1.068
1.090
1.018
1.022
1.066
1.066
1.006
1.026
1.040
1.014
1.094
1.106
1.026
1.004
1.018
0.952
0.968
0.906
0.884
1.044
0.990
0.978
1.046
1.106
1.090
1.056
1.112
1.130
1.078
1.126
1.104
1.064
1.110
1.158
1.184
1.178
1.120
1.156
1.078
1.074
1.110
1.100
1.112
1.140
1.062
1.012
1.030
1.082
1.046
1.130
1.126
1.076
1.076
1.070
1.066
1.108
1.072
1.118
1.134
1.066
1.084
1.090
1.028
1.092
1.100
0.964
0.956
0.886
0.902
0.834
0.828
0.854
0.836
0.852
0.846
0.848
0.818
0.794
0.780
0.762
0.736
0.732
0.720
0.732
0.746
0.766
0.786
0.786
0.798
0.774
0.786
0.802
0.810
0.790
0.794
0.822
0.788
0.780
0.766
0.798
0.766
0.782
0.762
0.770
0.776
0.760
0.788
0.772
0.790
0.794
0.784
0.808
0.806
0.796
0.798
0.830
0.782
0.808
0.816
0.782
0.784
0.794
0.764
0.766
0.782
0.794
0.772
0.828
0.836
0.856
0.872
0.838
0.808
0.798
0.786
0.760
0.780
0.794
0.772
0.800
0.786
0.794
0.808
0.800
0.804
0.836
0.816
0.832
0.824
0.842
0.854
0.804
0.844
0.848
0.826
0.882
0.986
0.920
0.920
0.904
0.936
0.902
0.854
0.854
0.826
0.824
0.830
0.822
0.798
0.802
0.826
0.816
0.794
0.820
0.826
0.808
0.888
0.920
0.894
0.836
0.840
0.852
0.816
0.848
0.818
0.798
0.806
0.804
0.786
0.778
0.854
0.956
0.930
0.928
0.870
0.924
0.952
0.954
0.924
0.994
1.044
0.992
0.970
0.948
0.942
0.972
0.896
0.936
0.974
0.926
1.026
1.006
0.936
0.988
0.966
0.964
0.996
0.962
0.962
0.984
0.928
0.994
1.010
0.948
0.958
0.972
0.912
0.974
1.006
0.938
0.964
0.906
0.926
0.920
0.916
0.948
0.948
0.950
0.974
0.976
0.968
0.968
0.944
0.942
0.976
0.982
0.942
0.980
0.996
0.966
1.014
1.052
0.968
1.046
1.054
1.046
1.044
1.018
0.956
0.926
0.892
0.930
0.960
0.944
1.002
1.018
0.964
0.996
0.918
0.916
0.894
0.954
1.024
0.980
1.042
1.082
1.002
1.096
1.094
1.054
1.102
1.062
1.118
1.130
1.058
1.082
1.120
1.092
1.100
1.118
1.060
1.098
1.086
1.056
1.128
1.100
1.050
1.056
1.068
0.984
1.072
1.016
1.078
1.068
1.000
1.064
1.086
1.020
0.992
0.916
0.972
1.010
0.998
0.992
1.008
0.982
1.012
1.024
0.994
0.998
1.024
0.960
1.006
1.012
1.020
1.036
1.040
1.036
1.078
1.066
1.030
1.048
1.072
1.076
1.158
1.170
1.118
1.120
1.072
1.082
1.092
1.052
1.096
0.966
0.978
0.926
0.938
0.980
0.916
0.952
0.962
0.924
1.010
1.028
1.086
1.062
1.100
1.060
1.022
1.090
1.078
1.128
1.160
1.128
1.140
1.098
1.154
1.154
1.078
1.120
1.118
1.110
1.162
1.080
1.106
1.132
1.082
1.112
1.110
1.016
0.984
0.934
0.930
0.876
0.882
0.874
0.858
0.860
0.832
0.884
0.864
0.828
0.906
0.836
0.830
0.824
0.818
0.908
0.866
0.874
0.856
0.820
0.826
0.822
0.796
0.804
0.882
1.022
1.058
1.042
1.068
1.068
1.106
1.096
1.134
1.072
1.168
1.152
1.194
1.064
0.978
1.144
1.160
1.178
1.166
1.148
1.098
1.080
1.108
1.252
1.234
1.178
1.168
1.148
1.144
1.164
1.140
1.152
1.134
1.132
1.128
1.098
1.122
1.086
1.030
0.948
0.954
0.952
0.966
0.974
0.966
0.998
0.886
0.872
0.894
0.842
0.812
0.802
0.802
0.884
1.158
1.144
1.106
1.044
0.978
1.026
1.170
1.144
1.088
1.084
1.138
1.124
1.240
1.176
1.142
1.176
1.102
1.144
1.206
1.134
1.164
1.120
1.114
1.128
1.086
1.150
1.106
1.118
1.116
1.120
1.112
1.076
1.062
1.046
1.092
1.088
1.088
1.102
1.072
1.098
1.072
1.094
1.078
1.076
1.098
1.056
1.082
1.068
1.088
1.114
1.062
1.082
1.138
1.124
1.140
1.102
1.110
1.118
1.100
1.128
1.080
1.102
1.074
1.072
1.110
1.080
1.100
1.120
1.062
1.086
1.070
1.100
1.166
1.126
1.184
1.130
1.130
1.120
1.110
1.160
1.106
1.116
1.118
1.092
1.098
1.090
1.010
1.040
0.954
0.950
1.074
1.094
1.050
1.018
0.928
0.924
1.028
1.092
1.038
1.104
1.092
1.062
1.042
1.058
1.036
1.086
1.082
1.100
1.128
1.124
1.124
1.106
1.062
1.078
1.088
1.108
1.102
1.096
1.140
1.104
1.126
1.124
1.082
1.124
1.126
1.144
1.164
1.100
1.136
1.102
1.102
1.104
1.076
1.140
1.084
1.122
1.138
1.074
1.104
1.104
1.098
1.144
1.108
1.104
1.102
1.074
1.058
0.976
1.026
1.044
1.112
1.060
1.100
1.096
1.038
1.062
1.034
1.048
1.092
1.080
1.118
1.146
1.064
1.100
1.090
1.094
1.106
1.028
1.058
1.072
1.074
1.090
1.038
0.968
1.034
1.092
1.068
1.100
1.050
1.054
1.032
1.030
1.052
1.020
1.070
1.120
1.122
1.142
1.080
1.086
1.066
1.072
1.098
1.048
1.054
1.114
1.154
1.104
1.092
1.130
1.102
1.122
1.130
1.078
1.120
1.098
1.128
1.116
1.104
1.140
1.068
1.098
1.134
1.090
1.114
1.092
1.128
1.068
1.064
1.038
1.084
1.092
1.060
1.068
1.042
1.060
1.130
1.070
1.070
0.944
1.036
1.118
1.172
1.138
1.130
1.166
1.120
1.144
1.142
1.142
1.204
1.206
1.204
1.178
1.110
1.116
1.116
1.158
1.160
1.160
1.162
1.108
1.082
1.114
1.084
1.132
1.132
1.124
1.168
1.044
1.050
1.068
1.074
1.162
1.108
1.094
1.108
1.074
1.110
1.120
1.132
1.152
1.102
1.120
1.054
1.078
1.106
1.128
1.174
1.160
1.126
1.138
1.072
1.160
1.152
1.100
1.136
1.092
1.112
1.112
1.074
1.154
1.076
1.116
1.096
1.066
1.084
1.056
1.038
1.070
1.086
1.120
1.098
1.148
1.084
1.080
1.066
1.080
1.162
1.088
1.108
1.052
1.096
1.098
1.124
1.130
1.068
1.094
1.052
1.114
1.166
1.190
1.190
1.104
1.112
1.052
1.084
1.106
1.124
1.134
1.022
1.118
1.122
1.068
1.092
1.058
1.076
1.080
0.966
0.978
1.004
0.940
0.942
0.938
1.036
1.028
1.066
1.100
1.038
1.086
1.118
1.080
1.102
1.068
1.072
0.960
0.982
1.048
1.118
1.046
1.082
1.046
1.062
1.036
1.074
1.132
1.072
1.146
1.172
1.120
1.144
1.082
1.112
1.062
1.074
1.142
1.094
1.142
1.080
1.124
1.102
1.082
1.100
1.038
1.090
1.102
1.074
1.164
1.118
1.126
1.128
1.068
1.106
1.112
1.098
1.064
1.092
1.072
1.076
1.130
1.102
1.168
1.114
1.132
1.118
1.074
1.098
1.126
1.132
1.162
1.124
1.154
1.098
1.086
1.088
1.074
1.170
1.152
1.114
1.174
1.090
1.130
1.122
1.116
1.158
1.096
1.158
1.106
1.106
1.138
1.112
1.134
1.090
1.140
1.100
1.060
1.084
0.976
1.008
1.224
1.198
1.138
1.158
1.108
1.100
1.052
1.062
1.088
1.090
1.162
1.152
1.182
1.140
1.142
1.080
1.104
1.132
1.088
1.130
1.130
1.202
1.154
1.132
1.158
1.082
1.098
1.088
1.156
1.098
1.136
1.104
1.122
1.148
1.090
1.136
1.094
1.102
1.104
1.052
1.098
1.064
0.952
1.032
1.008
0.988
1.164
1.134
1.156
1.136
1.176
1.204
1.178
1.178
1.158
1.174
1.174
1.156
1.146
1.070
1.126
1.094
1.106
1.088
1.066
1.074
1.042
1.070
1.116
1.048
1.110
1.094
1.088
1.098
1.056
1.088
1.102
1.064
1.104
1.026
1.104
1.148
1.120
1.144
1.128
1.100
1.152
1.118
1.084
1.102
1.080
1.082
1.106
1.062
1.066
1.132
1.088
1.112
1.152
1.094
1.138
1.146
1.112
1.076
0.986
0.964
0.976
1.114
1.096
1.108
1.106
1.084
1.110
1.090
1.126
1.192
1.144
1.186
1.218
1.170
1.242
1.222
1.202
1.222
1.160
1.154
1.172
1.122
1.170
1.150
1.196
1.194
1.098
1.092
1.132
1.108
1.180
1.178
1.152
1.182
1.112
1.168
1.176
1.122
1.156
1.104
1.120
1.170
1.108
1.106
1.122
1.086
1.096
1.156
1.210
1.186
1.082
1.120
1.056
1.132
1.088
1.192
1.210
1.166
1.234
1.140
1.116
1.016
0.956
1.006
1.134
1.156
1.106
1.188
1.188
1.142
1.154
1.182
1.114
1.118
1.108
1.118
1.170
1.226
1.174
1.142
1.094
1.120
1.128
1.092
1.106
1.136
1.090
1.104
1.064
1.088
1.120
1.090
1.104
1.108
1.090
1.156
1.156
1.122
1.150
1.112
1.110
1.142
1.062
1.116
1.142
1.132
1.214
1.114
1.116
1.060
1.060
1.114
1.098
1.106
1.146
1.114
1.132
1.110
1.092
1.128
1.112
1.090
1.124
1.074
1.114
1.132
1.068
1.086
1.084
1.086
1.088
1.100
1.110
1.128
1.040
1.042
1.146
1.116
1.152
1.112
1.118
1.130
1.076
1.118
1.102
1.112
1.160
1.116
1.152
1.152
1.134
1.124
1.104
1.126
1.180
1.148
1.154
1.130
1.138
1.152
1.104
1.146
1.158
1.182
1.166
1.090
1.106
1.122
1.066
1.150
1.116
1.140
1.154
1.064
1.084
1.100
1.056
1.076
1.150
1.106
1.158
1.104
1.090
1.146
1.100
1.156
1.200
1.094
1.114
1.094
1.064
1.090
1.096
1.148
1.130
1.142
1.144
1.108
1.194
1.150
1.102
1.156
1.084
1.084
1.138
1.064
1.120
1.122
1.090
1.000
0.954
0.920
0.908
0.940
0.980
0.928
0.936
0.884
0.862
1.006
1.140
1.152
1.116
1.102
1.060
1.110
1.114
1.086
1.120
1.114
1.160
1.150
0.990
0.958
0.902
1.036
1.038
1.142
1.098
1.148
1.128
1.140
1.152
1.190
1.246
1.164
1.226
1.200
1.196
1.230
1.148
1.188
1.168
1.228
1.174
1.180
1.180
1.118
1.170
1.126
1.120
1.182
1.122
1.132
1.102
1.088
1.142
1.086
1.126
1.120
1.034
0.978
0.944
1.002
0.932
1.026
1.060
1.036
1.118
1.060
1.074
1.078
1.016
1.050
1.040
1.026
1.014
0.944
0.954
0.916
1.074
1.042
1.110
1.086
1.084
1.124
1.092
1.148
1.158
1.128
1.200
1.108
1.142
1.146
1.146
1.166
1.112
1.140
1.122
1.122
1.156
1.128
1.090
1.092
1.058
1.136
1.166
1.136
1.232
1.134
1.090
1.126
1.038
1.130
1.180
1.152
1.186
1.130
1.180
1.144
1.096
1.082
1.024
1.112
1.136
1.150
1.180
1.146
1.150
1.100
1.082
1.086
1.026
1.042
1.066
0.994
1.126
1.136
1.092
1.116
1.046
1.116
1.122
1.060
1.096
1.068
1.064
1.108
1.068
1.186
1.140
1.126
1.140
1.042
0.940
1.214
1.276
1.298
1.228
1.154
1.010
0.974
0.988
1.162
1.130
1.170
1.148
1.158
1.152
1.160
1.156
1.198
1.166
1.194
1.180
1.146
1.162
1.126
1.158
1.156
1.134
1.150
1.128
1.148
1.136
1.130
1.140
1.096
1.148
1.140
1.102
1.138
1.110
1.126
1.112
1.090
1.142
1.060
1.118
1.092
1.120
1.122
1.112
1.134
1.096
1.102
1.128
1.072
1.118
1.110
1.158
1.128
1.096
1.184
1.194
1.186
1.226
1.140
1.170
1.134
1.122
1.166
1.116
1.150
1.142
1.090
1.126
1.084
1.130
1.122
1.074
1.092
1.094
1.096
1.154
1.060
1.074
1.084
1.062
1.138
1.084
1.062
1.068
1.022
1.044
1.120
1.048
1.116
1.110
1.114
1.124
1.082
1.058
1.050
0.954
0.926
1.296
1.382
1.258
1.246
1.066
1.034
0.952
0.936
0.932
1.006
0.964
0.962
0.976
0.922
0.970
1.074
1.024
1.068
1.066
1.070
1.146
1.074
1.066
1.052
0.996
1.042
1.036
0.996
1.062
0.994
1.006
1.032
0.994
1.022
1.074
1.076
1.140
1.108
1.132
1.080
1.060
1.064
0.972
0.940
0.966
0.970
0.886
0.866
0.852
0.864
0.930
0.916
0.974
1.002
1.038
1.164
1.026
1.006
1.054
1.042
1.136
1.140
1.090
1.138
1.116
1.134
1.180
1.100
1.166
1.214
1.142
1.172
1.178
1.174
1.186
1.104
1.150
1.150
1.124
1.144
1.104
0.976
1.126
1.202
1.124
1.118
1.164
1.112
1.184
1.156
1.150
1.222
1.198
1.184
1.232
1.204
1.192
1.220
1.218
1.252
1.178
1.172
1.210
1.156
1.202
1.244
1.150
1.172
1.142
1.158
1.112
0.990
1.100
1.202
1.208
1.138
1.186
1.182
1.124
1.120
1.110
1.148
1.120
1.058
1.088
1.116
1.160
1.158
1.074
1.116
1.134
1.134
1.116
1.162
1.192
1.138
1.158
1.156
1.116
1.158
1.198
1.090
1.152
1.160
1.116
1.152
1.106
1.136
1.138
1.124
1.204
1.112
1.104
1.136
1.092
1.114
1.106
1.110
1.126
1.060
1.086
1.062
1.104
1.126
1.084
1.110
1.062
1.054
1.118
1.072
1.090
1.108
0.994
1.072
1.140
1.102
1.032
1.000
1.048
1.010
1.064
1.066
1.048
1.116
1.076
1.106
1.136
1.062
1.096
1.126
1.094
1.132
1.104
1.104
1.096
1.076
1.136
1.136
1.092
1.142
1.120
1.108
1.126
1.080
1.098
1.088
1.106
1.122
1.048
1.104
1.100
1.078
1.106
1.088
1.066
1.110
1.108
1.070
1.096
1.054
1.110
1.064
1.064
1.102
1.054
1.116
1.068
1.100
1.120
1.082
1.138
1.094
0.976
1.036
1.088
1.030
0.994
0.954
0.922
0.998
1.006
0.982
1.002
0.944
0.994
1.064
1.050
1.092
1.126
1.026
1.018
1.000
1.034
1.070
1.062
1.056
1.088
1.044
0.960
0.946
0.954
1.104
1.074
1.096
1.080
1.106
1.140
1.100
1.124
1.120
1.162
1.152
1.076
1.100
1.082
1.044
1.078
1.106
1.056
1.102
1.064
1.118
1.080
1.034
1.084
1.018
1.090
1.054
1.088
1.152
1.102
1.158
1.102
1.100
1.104
1.078
1.110
1.070
1.138
1.132
1.108
1.144
1.124
1.084
1.142
1.102
1.090
1.142
1.130
1.168
1.118
1.056
1.088
1.140
1.094
1.100
1.154
1.104
1.144
1.118
1.108
1.158
1.094
1.128
1.134
1.106
1.130
1.080
1.160
1.156
1.124
1.136
1.034
1.108
1.140
1.088
1.140
1.108
1.128
1.110
1.100
1.144
1.152
1.118
1.146
1.070
1.118
1.112
1.056
1.110
1.126
1.080
1.086
1.090
1.124
1.060
1.054
1.122
1.088
1.100
1.114
1.056
1.092
1.114
0.974
1.010
1.162
1.222
1.202
1.186
1.112
1.112
1.096
1.090
1.168
1.110
1.098
1.094
1.086
1.140
1.108
1.106
1.084
1.092
1.006
0.930
0.912
0.936
0.944
1.062
1.064
1.028
1.050
1.030
1.000
1.020
0.994
1.020
1.046
1.034
1.112
1.050
1.110
1.006
0.982
1.062
1.062
1.096
1.076
1.118
1.070
1.076
1.078
1.060
1.092
1.078
1.032
0.990
1.056
1.112
1.078
1.116
1.046
1.032
0.972
1.106
1.102
1.118
1.136
1.164
1.142
1.060
1.090
1.130
1.076
1.092
1.078
1.112
1.154
1.094
1.152
1.038
1.020
0.994
1.102
1.104
1.122
1.146
1.058
1.100
1.092
1.054
1.076
1.146
1.050
1.082
1.120
1.064
1.080
1.128
1.084
1.110
1.126
1.102
1.122
1.082
1.094
1.146
1.098
1.110
1.152
1.102
1.110
1.078
1.128
1.092
1.132
1.026
0.928
1.112
1.164
1.078
1.036
0.948
0.986
0.980
0.968
0.890
0.906
0.912
0.872
0.854
0.832
0.808
0.794
0.762
0.770
0.754
0.742
0.728
0.718
0.724
0.720
0.714
0.726
0.746
0.762
0.840
0.866
0.916
0.934
0.920
0.954
0.912
0.908
0.852
0.838
0.824
0.842
0.846
0.850
0.856
0.840
0.854
0.880
0.864
0.864
0.878
0.828
0.828
0.828
0.832
0.836
0.802
0.804
0.784
0.766
0.758
0.754
0.744
0.760
0.754
0.762
0.766
0.770
0.766
0.766
0.762
0.760
0.750
0.756
0.754
0.742
0.782
0.810
0.812
0.814
0.814
0.798
0.796
0.782
0.768
0.770
0.814
0.828
0.820
0.868
0.838
0.822
0.852
0.850
0.826
0.858
0.840
0.826
0.856
0.832
0.828
0.840
0.822
0.814
0.814
0.818
0.800
0.826
0.914
0.848
0.838
0.830
0.820
0.826
0.788
0.774
0.772
0.754
0.736
0.728
0.742
0.734
0.724
0.724
0.724
0.758
0.750
0.750
0.754
0.766
0.754
0.756
0.754
0.746
0.756
0.756
0.740
0.752
0.754
0.750
0.758
0.766
0.758
0.754
0.758
0.756
0.760
0.768
0.830
0.862
0.842
0.808
0.830
0.836
0.796
0.824
0.822
0.806
0.838
0.860
0.838
0.866
0.838
0.840
0.832
0.814
0.794
0.790
0.768
0.748
0.756
0.728
0.740
0.722
0.716
0.712
0.700
0.706
0.702
0.712
0.716
0.718
0.726
0.730
0.722
0.712
0.730
0.728
0.726
0.738
0.760
0.800
0.792
0.776
0.776
0.778
0.756
0.766
0.744
0.732
0.722
0.728
0.716
0.736
0.746
0.764
0.760
0.758
0.744
0.728
0.726
0.714
0.696
0.680
0.680
0.668
0.660
0.664
0.662
0.664
0.656
0.658
0.658
0.658
0.660
0.664
0.670
0.674
0.682
0.686
0.692
0.688
0.704
0.716
0.724
0.724
0.734
0.732
0.726
0.744
0.832
0.838
0.834
0.786
0.798
0.780
0.760
0.758
0.746
0.754
0.750
0.734
0.736
0.744
0.712
0.726
0.712
0.712
0.710
0.700
0.702
0.706
0.710
0.698
0.704
0.708
0.702
0.710
0.712
0.704
0.708
0.704
0.700
0.708
0.722
0.768
0.752
0.826
0.782
0.772
0.792
0.780
0.804
0.818
0.802
0.852
0.846
0.824
0.836
0.824
0.826
0.814
0.810
0.802
0.812
0.784
0.778
0.754
0.752
0.742
0.738
0.738
0.772
0.838
0.804
0.836
0.930
0.884
0.974
0.910
0.890
0.920
0.900
0.836
0.864
0.886
0.922
0.874
0.848
0.856
0.814
0.814
0.808
0.870
0.860
0.852
0.890
0.834
0.900
0.898
0.826
0.856
0.852
0.838
0.810
0.810
0.812
0.868
0.964
0.880
0.948
0.996
0.896
0.992
1.034
0.998
1.116
1.030
1.052
1.048
0.928
0.938
0.920
1.102
1.036
1.226
1.106
1.070
1.136
1.080
1.008
0.934
0.990
0.966
0.952
1.036
1.120
1.090
0.982
1.088
1.058
1.210
1.108
1.200
1.164
1.182
1.318
1.190
1.256
1.158
1.270
1.196
1.170
1.190
1.216
1.182
1.008
0.946
0.926
1.040
0.980
1.056
1.030
1.098
1.136
1.128
1.046
0.996
0.948
0.920
0.880
0.836
0.816
0.818
0.824
0.836
0.812
0.834
0.920
0.886
0.838
0.958
0.978
1.032
1.036
0.980
1.114
1.218
1.116
1.232
1.172
1.144
1.018
0.990
0.946
1.016
0.934
1.000
0.952
1.064
1.162
1.138
1.018
1.046
1.096
1.132
1.086
1.064
1.056
1.140
1.090
1.074
1.094
1.078
1.134
1.148
1.114
1.104
1.026
0.976
1.048
1.178
1.106
1.206
1.166
1.098
1.116
1.024
1.066
1.092
1.004
1.004
1.026
1.042
0.956
0.984
0.974
0.998
0.962
0.914
0.954
0.890
0.892
0.870
0.904
0.970
0.908
0.956
0.904
0.970
1.020
0.952
0.982
0.928
0.980
0.938
0.918
0.882
0.910
0.898
0.914
1.002
0.992
0.940
0.914
0.900
0.916
0.930
0.960
1.026
0.936
0.910
0.900
0.882
0.888
0.874
0.860
0.816
0.798
0.804
0.808
0.782
0.780
0.808
0.778
0.786
0.806
0.778
0.808
0.840
0.844
0.862
0.834
0.866
0.904
0.922
1.000
1.008
1.002
0.950
0.926
0.864
0.898
0.898
0.884
0.874
0.856
0.828
0.824
0.812
0.832
0.826
0.852
0.886
0.824
0.824
0.806
0.794
0.810
0.796
0.792
0.814
0.812
0.810
1.014
1.004
1.072
1.078
1.008
1.070
1.110
1.058
1.094
0.964
0.998
0.994
1.124
1.000
1.098
1.122
1.098
1.096
0.972
0.910
0.864
0.904
0.990
1.120
1.192
1.148
0.974
1.050
0.974
0.930
0.966
1.070
1.366
1.076
1.126
1.134
1.108
1.060
0.986
1.088
0.932
1.038
0.928
0.924
0.886
0.940
0.906
0.910
0.960
0.954
0.956
0.920
0.958
0.984
1.006
1.058
1.052
1.060
1.016
0.984
0.948
0.962
0.932
0.918
0.924
1.072
1.040
1.114
0.984
0.984
0.966
0.934
0.912
0.972
1.026
1.012
1.028
1.202
1.166
1.090
1.144
1.118
1.084
1.020
1.104
1.128
1.124
0.982
1.046
1.048
1.016
0.962
0.910
0.980
0.916
1.052
1.140
1.142
1.048
1.060
1.040
1.014
1.018
1.062
1.094
1.092
1.164
1.026
1.032
0.988
0.976
0.932
0.914
1.030
0.944
1.242
1.210
1.236
1.118
1.088
1.144
1.198
1.096
1.068
1.090
1.066
1.028
1.022
1.028
1.350
1.262
1.110
1.050
0.982
1.014
1.064
1.074
1.074
1.038
1.020
1.058
1.124
1.052
1.110
1.048
1.090
1.142
1.126
1.086
0.998
1.084
1.186
1.190
1.108
1.058
1.030
1.018
1.018
1.060
1.076
1.066
0.990
1.042
1.100
1.104
1.018
1.078
1.146
1.116
1.056
0.998
1.062
1.124
1.136
1.064
1.106
1.116
1.148
1.168
1.060
1.038
1.038
1.116
1.138
1.224
1.130
1.148
1.078
1.024
1.016
1.016
1.082
1.102
1.058
1.032
1.056
1.026
1.034
1.068
1.000
0.966
1.042
1.004
1.012
1.072
1.062
1.094
1.056
1.060
1.080
1.040
1.020
1.064
1.108
1.004
0.988
0.956
0.932
1.028
1.012
0.938
0.992
0.952
0.990
0.924
0.944
1.050
0.986
1.026
1.048
1.018
0.996
1.074
1.086
0.996
1.064
1.130
1.066
1.182
1.040
0.986
0.954
1.016
0.952
0.948
0.966
0.966
0.956
0.944
0.928
0.930
0.946
0.928
0.964
1.024
0.928
1.034
1.002
0.938
0.972
0.964
0.970
1.010
1.054
1.038
0.984
1.032
1.008
1.052
1.090
1.014
1.056
1.134
1.082
1.068
1.182
1.094
1.088
1.124
1.028
1.024
1.022
1.102
1.134
1.142
1.068
1.126
1.106
1.098
1.150
1.094
1.140
1.090
1.084
1.168
1.072
1.182
1.186
1.090
1.116
1.188
1.142
1.124
1.116
1.044
1.028
1.144
1.004
0.978
1.132
1.076
1.158
1.168
1.096
1.074
1.008
0.948
0.938
0.894
0.870
0.880
0.938
0.958
0.974
1.080
1.058
0.996
1.094
1.116
1.076
1.110
1.116
1.046
1.112
1.120
1.142
1.100
1.232
1.204
1.082
1.110
1.144
1.088
1.128
1.070
0.994
0.960
0.940
1.016
0.970
1.060
1.122
1.086
1.168
1.132
1.160
1.190
1.106
1.182
1.182
1.184
1.270
1.164
1.230
1.254
1.122
1.046
1.138
1.138
1.146
1.162
1.026
0.976
0.928
0.900
0.862
0.842
0.848
0.842
0.824
0.840
0.830
0.848
0.886
0.866
0.814
0.890
0.870
0.860
0.866
0.858
0.846
0.842
0.824
0.872
0.910
0.950
0.940
0.880
0.900
0.948
0.952
0.962
0.980
0.990
0.968
0.934
0.908
0.876
0.858
0.860
0.852
0.838
0.842
0.856
0.848
0.914
0.960
0.992
1.030
1.000
0.934
1.012
1.038
0.964
1.010
1.058
0.996
1.076
0.998
1.038
1.026
1.050
1.072
1.086
1.064
1.076
1.008
0.998
0.958
1.006
0.980
0.974
0.996
1.056
1.086
1.076
1.160
1.178
1.122
1.148
1.176
1.158
1.184
1.082
1.034
1.018
1.010
1.016
1.032
0.998
1.060
1.046
1.062
1.104
0.998
0.964
0.920
0.906
0.944
1.014
0.992
1.098
1.146
1.142
1.174
1.100
1.176
1.176
1.194
1.218
1.280
1.192
1.274
1.204
1.256
1.058
1.244
1.276
1.168
1.206
1.074
1.138
1.240
1.248
1.148
1.236
1.154
1.184
1.224
1.100
1.096
1.164
1.182
1.216
1.172
1.218
1.184
1.160
1.232
1.170
1.190
1.214
1.142
1.200
1.238
1.192
1.226
1.208
1.174
1.252
1.154
1.202
1.148
1.160
1.168
1.056
1.190
1.190
1.108
1.062
1.002
0.968
0.934
0.920
0.918
0.958
0.998
0.924
0.996
1.026
1.036
1.138
1.126
1.044
1.138
1.220
1.130
1.190
1.206
1.180
1.154
1.056
1.132
1.232
1.178
1.020
1.062
0.982
0.970
0.954
0.978
1.038
1.034
1.062
1.020
1.104
1.102
1.202
1.216
1.178
1.182
1.138
1.114
1.126
1.114
1.170
1.180
1.152
1.180
1.116
1.224
1.166
1.180
1.216
1.152
1.168
1.082
1.198
1.166
1.126
1.150
1.106
1.120
1.040
1.086
1.000
0.958
0.972
0.982
1.018
0.998
0.968
1.056
1.000
1.108
1.108
1.058
1.090
1.056
1.066
1.092
1.100
1.016
1.094
1.110
1.054
1.068
1.156
1.076
1.034
1.120
1.124
1.044
1.112
1.100
1.066
1.090
1.032
1.074
1.072
1.096
1.140
1.118
1.100
1.128
1.070
1.072
1.050
1.096
1.116
1.022
1.026
1.042
0.954
0.958
0.942
0.904
0.878
0.868
0.864
0.856
0.922
0.996
0.940
0.920
0.974
1.020
1.010
1.014
1.108
1.192
1.188
1.200
1.148
1.192
1.152
1.070
1.046
0.952
0.932
1.026
1.102
1.072
1.072
1.130
1.112
1.170
1.204
1.130
1.156
1.160
1.120
1.110
1.092
1.014
1.080
1.134
1.162
1.156
1.084
1.162
1.190
1.136
1.034
0.950
0.900
0.938
0.872
0.864
0.836
0.810
0.818
0.838
0.860
0.874
0.834
0.868
0.866
0.822
0.864
0.960
0.972
0.924
0.996
1.066
1.052
1.052
1.080
1.068
1.138
1.106
1.096
1.140
1.144
1.104
1.098
1.124
1.062
1.108
1.076
1.038
1.112
1.074
1.120
1.146
1.086
1.152
1.124
1.082
1.146
1.134
1.078
1.076
1.096
1.066
0.976
0.986
0.932
0.894
0.890
0.974
1.044
0.988
1.060
1.116
1.052
1.074
1.096
1.072
1.076
1.112
1.052
1.128
1.174
1.086
1.106
1.088
0.994
0.956
0.950
0.896
0.884
0.902
0.942
0.894
0.878
0.848
0.866
0.912
0.888
0.924
0.938
0.920
0.970
0.930
0.952
0.932
0.950
0.968
0.972
0.942
1.000
1.014
1.008
1.058
1.020
1.000
1.000
0.968
1.032
1.022
1.004
1.018
0.968
0.998
1.030
0.986
1.002
0.992
1.008
1.046
0.998
0.998
1.008
0.972
0.996
1.008
0.958
1.024
1.042
0.974
0.962
1.022
0.910
0.914
0.920
0.868
0.864
0.860
0.888
0.870
0.900
0.878
0.904
0.894
0.928
0.974
0.998
0.956
0.994
0.972
0.976
0.942
0.944
0.992
0.996
0.952
0.938
0.968
0.966
0.954
0.930
0.894
0.884
0.892
0.864
0.838
0.842
0.932
0.938
0.890
0.952
1.010
0.958
0.974
1.038
0.992
1.098
1.112
1.028
1.012
1.070
0.998
1.010
1.038
0.968
1.054
1.092
1.022
1.074
1.016
1.070
1.102
1.012
0.982
0.930
0.888
0.860
0.896
0.876
0.838
0.880
0.904
0.928
0.896
0.888
0.914
0.938
0.878
0.902
0.942
0.978
0.886
0.872
0.916
0.966
0.968
1.042
0.944
0.982
1.054
0.948
1.028
1.082
1.054
1.112
1.056
1.102
1.156
1.084
0.990
1.006
0.982
1.028
1.108
1.090
1.040
1.126
1.118
1.080
1.096
0.998
1.036
1.144
1.180
1.136
1.056
1.066
1.072
1.096
1.130
1.180
1.114
1.158
1.104
1.092
0.974
1.006
0.992
0.920
0.928
0.870
0.876
0.854
0.816
0.836
0.824
0.840
0.850
0.956
0.916
0.956
0.966
0.956
0.882
0.926
0.948
0.958
1.000
0.962
1.026
0.964
0.928
0.936
0.902
0.900
0.902
0.868
0.888
0.892
0.946
0.924
0.966
0.992
0.938
0.964
0.920
0.886
0.908
0.882
0.874
0.890
0.956
0.970
1.016
0.980
1.038
0.986
1.082
1.088
1.088
1.000
0.976
0.964
0.954
0.950
0.946
0.982
0.944
0.936
0.938
0.914
0.950
0.920
0.964
1.030
1.036
1.064
1.090
1.078
1.076
1.056
1.010
0.940
0.976
0.970
0.910
0.940
0.896
0.908
0.906
0.976
0.952
0.954
1.026
0.968
0.990
1.012
0.918
0.896
0.898
0.946
0.972
0.906
0.896
0.944
0.984
0.958
0.974
0.934
0.892
0.882
0.884
0.850
0.880
0.914
0.940
0.968
1.040
1.024
1.058
0.972
0.986
0.966
0.966
0.954
0.982
0.936
0.948
0.908
0.854
1.144
0.990
0.974
0.994
0.992
1.044
1.084
1.006
1.096
1.086
1.046
1.052
1.042
0.980
0.990
1.098
1.058
1.110
1.126
1.102
1.128
1.066
1.180
1.130
1.182
1.206
1.132
1.176
1.114
1.120
1.166
1.100
1.096
0.976
0.922
0.998
0.960
0.926
0.880
0.854
0.862
0.840
0.824
0.888
0.974
0.942
1.010
1.074
1.100
1.116
1.152
1.136
1.212
1.124
1.188
1.144
1.130
1.040
1.010
0.952
0.942
0.932
0.920
0.930
0.968
0.920
0.948
0.964
0.892
0.954
0.920
0.972
0.934
1.040
1.092
1.024
1.090
1.098
1.080
1.138
1.110
1.158
1.090
1.070
1.060
1.064
1.096
1.084
1.122
1.080
1.086
1.110
1.100
1.096
1.052
1.104
1.170
1.066
1.130
1.132
1.074
0.940
0.894
0.950
0.912
0.902
0.988
0.982
0.960
0.950
0.918
0.922
0.872
0.882
0.866
0.862
0.824
0.848
0.870
0.870
0.858
0.888
0.892
0.920
0.910
0.870
0.850
0.850
0.838
0.880
0.856
0.898
0.890
0.906
0.870
0.898
0.838
0.866
0.858
0.842
0.886
0.828
0.822
0.850
0.828
0.884
0.954
1.000
0.992
1.012
0.974
1.024
0.940
0.986
0.950
0.922
0.928
0.904
0.948
0.930
0.972
0.982
0.960
0.922
0.962
0.936
0.928
0.938
0.962
1.020
0.938
0.992
0.964
0.972
0.948
0.910
0.972
0.958
0.898
0.884
0.864
0.856
0.846
0.846
0.888
1.000
1.082
1.020
1.082
1.068
1.088
1.072
1.056
1.056
1.112
0.944
0.992
0.952
0.914
0.910
0.902
0.888
0.860
0.870
0.852
0.890
0.952
0.956
0.960
0.920
0.964
0.938
1.026
1.048
0.982
1.038
1.106
0.952
0.982
1.128
1.048
1.008
0.996
1.024
0.994
0.948
0.936
1.018
1.096
1.128
1.064
1.120
1.096
1.144
1.074
1.112
1.148
1.190
1.120
1.152
1.090
1.068
0.988
1.010
0.956
0.978
0.950
1.018
0.980
1.004
0.968
0.976
0.944
0.950
0.954
0.930
0.920
0.942
0.954
0.992
1.032
1.098
1.090
1.054
1.088
1.042
1.100
1.020
1.090
1.110
1.066
1.074
1.028
1.042
1.040
0.946
0.890
0.886
0.910
0.984
0.984
0.978
0.976
0.958
0.978
1.004
0.976
0.934
0.916
1.066
1.022
1.056
1.054
1.092
1.084
1.178
1.110
1.244
1.214
1.164
1.212
1.172
1.196
1.142
1.148
1.156
1.166
1.056
1.082
1.090
1.082
1.070
1.092
1.014
1.002
1.020
0.930
0.998
1.172
1.256
1.244
1.208
1.108
1.144
1.138
1.150
1.212
1.192
1.248
1.244
1.224
1.206
1.218
1.242
1.154
1.172
1.106
1.052
1.032
1.118
1.154
1.198
1.148
1.170
1.132
1.184
1.170
1.158
1.182
1.104
1.166
1.122
1.156
1.138
1.146
1.168
1.170
1.210
1.086
1.064
1.012
1.004
0.958
0.998
0.996
1.088
1.050
1.054
0.982
1.006
0.970
1.028
1.048
1.108
1.066
1.106
1.146
1.208
1.200
1.186
1.190
1.112
1.132
1.176
1.216
1.216
1.206
1.144
1.138
1.170
1.140
1.204
1.158
1.150
1.188
1.116
1.114
1.088
1.184
1.186
1.150
1.180
1.164
1.144
1.130
1.146
1.102
1.168
1.160
1.178
1.152
1.162
1.134
1.174
1.148
1.130
1.186
1.212
1.238
1.178
1.156
1.200
1.160
1.096
1.156
1.098
0.962
0.966
0.960
0.944
0.908
0.906
0.952
0.996
0.952
1.008
0.992
1.010
1.038
1.084
1.086
1.084
1.122
1.106
1.028
1.034
1.000
0.952
0.974
0.940
0.896
0.886
1.000
1.146
0.978
1.092
1.138
0.986
1.132
1.212
1.098
1.232
1.252
1.258
1.288
1.238
1.238
1.174
1.086
0.964
0.972
1.062
1.094
1.088
1.138
1.164
1.180
1.212
1.174
1.204
1.170
1.194
1.200
1.232
1.254
1.166
1.148
1.082
1.016
1.012
0.988
0.940
0.972
0.964
0.954
0.960
0.936
1.000
1.048
1.110
1.094
1.122
1.130
1.122
1.150
1.122
1.184
1.224
1.220
1.188
1.190
1.182
1.212
1.170
1.200
1.228
1.224
1.202
1.258
1.234
1.210
1.108
1.088
1.222
1.086
1.042
1.002
0.948
0.888
0.994
0.996
1.044
1.004
1.046
1.062
1.060
1.136
1.126
1.108
1.084
1.116
1.168
1.198
1.174
1.186
1.138
1.122
1.114
1.088
1.088
1.068
1.092
1.056
1.108
1.060
1.070
1.014
1.014
1.040
1.020
1.044
1.106
1.044
1.078
1.068
1.040
0.970
1.048
1.038
1.062
0.994
1.230
1.238
1.144
1.078
1.056
1.060
1.066
1.102
1.048
0.972
0.944
0.914
0.904
0.908
0.948
0.964
0.962
0.900
0.980
1.020
0.890
0.948
0.972
0.996
1.016
1.018
0.954
0.932
1.008
1.034
1.064
0.974
1.084
1.056
1.016
0.908
0.934
1.026
0.990
0.988
0.972
1.150
1.170
1.154
1.038
0.972
1.072
1.010
1.008
1.116
1.110
1.072
1.062
1.110
1.138
1.098
1.080
1.058
0.998
0.962
0.966
0.980
1.030
1.040
1.018
1.126
1.086
0.950
0.934
0.906
0.872
0.840
0.830
0.866
0.958
0.902
1.020
1.090
1.174
1.170
1.150
1.164
1.124
1.038
1.140
1.150
1.296
1.276
1.220
1.192
1.198
1.214
1.224
1.176
1.156
1.142
1.206
1.194
1.150
1.198
1.214
1.150
1.144
1.100
1.068
1.034
1.120
1.134
1.096
1.036
1.112
1.144
1.146
1.140
1.106
1.142
1.098
1.120
1.038
1.216
1.100
1.058
1.022
0.968
1.012
1.044
1.086
1.084
1.116
1.112
1.132
1.152
1.164
1.142
1.118
1.128
1.108
1.094
1.108
1.116
1.118
1.136
1.082
1.090
1.106
1.098
1.156
1.114
1.078
1.068
1.062
1.064
1.112
1.036
1.088
1.022
1.038
1.102
1.112
1.126
1.088
1.116
1.158
1.126
1.272
1.166
1.172
1.134
1.178
1.192
1.180
1.240
1.192
1.188
1.130
1.156
1.100
1.094
1.116
1.140
1.158
1.062
1.014
1.154
1.200
1.220
1.148
1.142
0.994
0.980
0.974
0.980
1.034
1.060
1.034
1.038
1.046
1.072
1.070
1.086
1.086
1.120
1.164
1.184
1.210
1.224
1.252
1.270
1.192
1.218
1.132
1.132
1.140
1.244
1.172
1.182
1.166
1.128
1.198
1.110
1.198
1.194
1.192
1.246
1.202
1.206
1.158
1.186
1.252
1.268
1.260
1.212
1.298
1.262
1.330
1.328
1.244
1.328
1.226
1.244
1.268
1.296
1.288
1.180
1.118
1.084
1.114
1.034
1.084
1.060
1.056
1.064
1.062
1.100
1.072
1.098
1.136
1.102
1.142
1.120
1.144
1.160
1.132
1.144
1.120
1.182
1.222
1.226
1.256
1.196
1.206
1.166
1.206
1.192
1.120
1.152
1.128
1.158
1.150
1.180
1.174
1.132
1.012
0.976
0.926
0.890
0.880
0.888
0.896
0.906
0.970
0.980
1.034
0.974
1.010
0.940
0.904
0.944
0.976
0.934
0.942
1.142
1.224
1.228
1.166
1.212
1.136
1.158
1.118
1.134
1.176
1.162
1.202
1.112
1.178
1.224
1.172
0.990
1.026
1.002
1.032
1.048
1.078
1.034
1.048
1.052
1.024
1.090
1.132
1.126
1.110
1.120
1.140
1.228
1.240
1.222
1.208
1.174
1.182
1.150
1.156
1.170
1.190
1.218
1.162
1.252
1.160
1.206
1.136
1.204
1.154
1.204
1.156
1.240
1.178
1.174
1.176
1.136
1.080
1.078
1.068
1.184
1.138
1.172
1.180
1.190
1.264
1.220
1.170
1.150
1.218
1.158
1.196
1.110
1.132
1.144
1.002
0.996
0.994
0.996
0.992
1.000
1.048
1.062
1.080
1.020
0.980
1.074
1.070
1.088
1.072
1.038
0.998
1.062
1.052
1.052
0.998
1.046
1.118
1.162
1.084
1.110
1.150
1.142
1.066
1.016
1.128
1.132
1.072
1.002
0.974
0.902
0.998
1.020
1.090
1.086
1.130
1.112
1.152
1.160
1.132
1.114
1.106
1.110
1.076
1.010
1.156
1.194
1.154
1.170
1.110
1.198
1.142
1.204
1.236
1.286
1.170
1.212
1.142
1.224
1.156
1.152
1.224
1.190
1.208
1.164
1.238
1.220
1.182
1.208
1.192
1.198
1.198
1.184
1.264
1.204
1.182
1.184
1.190
1.222
1.200
1.158
1.168
1.140
1.280
1.242
1.268
1.200
1.138
1.084
1.174
1.200
1.216
1.264
1.184
1.234
1.198
1.260
1.232
1.160
1.182
1.176
1.328
1.222
1.214
1.230
1.136
1.186
1.140
1.144
1.116
1.202
1.174
1.108
1.144
1.144
1.182
1.132
1.138
1.146
1.172
1.080
1.070
1.054
1.144
1.172
1.172
1.188
1.146
1.028
1.020
0.962
0.914
0.892
0.880
0.840
0.844
0.814
0.796
0.766
0.782
0.776
0.772
0.760
0.746
0.754
0.762
0.792
0.796
0.790
0.818
0.800
0.842
0.828
0.806
0.832
0.842
0.800
0.802
0.770
0.778
0.812
0.784
0.802
0.808
0.788
0.778
0.786
0.778
0.786
0.768
0.764
0.758
0.752
0.746
0.750
0.756
0.758
0.760
0.756
0.752
0.760
0.762
0.750
0.766
0.764
0.770
0.774
0.774
0.780
0.776
0.782
0.774
0.758
0.782
0.768
0.758
0.774
0.768
0.782
0.772
0.756
0.776
0.782
0.776
0.824
0.850
0.828
0.872
0.904
0.860
0.876
0.866
0.844
0.828
0.814
0.830
0.818
0.804
0.794
0.800
0.828
0.812
0.888
0.918
0.862
0.960
0.984
0.912
0.984
1.034
0.978
1.070
1.034
1.044
1.074
0.984
1.108
1.088
1.032
1.074
1.008
1.038
1.028
0.976
1.030
1.044
1.012
1.078
1.056
1.032
1.050
0.984
1.000
1.002
0.936
1.004
0.992
0.960
0.932
0.884
0.856
0.838
0.816
0.790
0.802
0.828
0.848
0.856
0.886
0.872
0.930
0.960
0.954
0.944
0.942
0.922
0.930
0.912
0.910
0.886
0.858
0.936
0.968
0.960
0.910
0.870
0.876
0.892
0.906
0.864
0.834
0.852
0.856
0.864
0.890
0.860
0.822
0.832
0.862
0.932
0.954
1.044
1.036
1.114
1.100
1.054
1.126
1.122
1.160
1.168
1.192
1.146
1.150
1.106
1.118
1.078
1.128
1.080
1.072
1.050
1.062
1.068
1.114
1.156
1.096
1.148
1.160
1.186
1.134
1.160
1.110
1.186
1.166
1.238
1.220
1.210
1.144
1.162
1.178
1.258
1.210
1.258
1.136
1.092
0.988
1.100
1.172
1.124
1.218
1.156
1.180
1.148
1.206
1.188
1.216
1.178
1.180
1.162
1.254
1.214
1.264
1.212
1.220
1.208
1.216
1.250
1.262
1.206
1.216
1.232
1.226
1.204
1.204
1.162
1.236
1.174
1.292
1.274
1.276
1.196
1.216
1.176
1.200
1.170
1.228
1.216
1.216
1.186
1.148
1.084
1.048
1.022
1.020
1.018
1.060
1.124
1.064
1.148
1.052
1.090
1.058
1.074
1.062
1.070
1.070
1.056
1.136
1.122
1.142
1.096
1.136
0.992
0.940
0.994
0.938
0.954
1.194
1.158
1.246
1.218
1.232
1.200
1.160
1.182
1.174
1.264
1.162
1.278
1.206
1.120
1.158
1.100
1.072
1.120
1.212
1.272
1.232
1.238
1.186
1.218
1.186
1.228
1.218
1.212
1.224
1.282
1.190
1.244
1.210
1.218
1.226
1.248
1.262
1.212
1.234
1.158
1.174
1.188
1.268
1.400
1.302
1.344
1.242
1.314
1.324
1.272
1.292
1.286
1.304
1.236
1.274
1.216
1.248
1.230
1.240
1.276
1.210
1.262
1.224
1.254
1.224
1.218
1.300
1.238
1.264
1.218
1.222
1.212
1.236
1.250
1.172
1.186
1.154
1.228
1.214
1.212
1.218
1.178
1.204
1.150
1.118
1.140
1.124
1.228
1.196
1.216
1.236
1.136
1.186
1.204
1.204
1.252
1.162
1.248
1.198
1.274
1.212
1.206
1.246
1.248
1.250
1.186
1.194
1.240
1.214
1.270
1.206
1.184
1.178
1.180
1.188
1.200
1.192
1.164
1.174
1.170
1.190
1.170
1.150
1.192
1.170
1.258
1.242
1.214
1.248
1.180
1.234
1.144
1.208
1.186
1.196
1.192
1.176
1.240
1.180
1.182
1.162
1.164
1.220
1.156
1.242
1.190
1.244
1.248
1.222
1.268
1.222
1.230
1.224
1.206
1.198
1.188
1.196
1.234
1.188
1.268
1.212
1.194
1.226
1.144
1.192
1.172
1.154
1.142
1.092
1.136
1.096
1.120
1.028
1.060
1.004
0.942
1.068
1.008
1.070
1.240
1.210
1.204
1.206
1.184
1.198
1.164
1.192
1.220
1.268
1.224
1.198
1.244
1.204
1.186
1.220
1.184
1.248
1.238
1.192
1.220
1.180
1.224
1.230
1.212
1.228
1.226
1.216
1.150
1.210
1.234
1.190
1.228
1.194
1.258
1.204
1.206
1.238
1.190
1.194
1.228
1.140
1.192
1.200
1.188
1.236
1.112
1.124
1.088
1.174
1.170
1.204
1.114
1.146
1.132
1.096
1.114
1.102
1.182
1.168
1.180
1.242
1.178
1.226
1.188
1.214
1.208
1.186
1.242
1.218
1.194
1.228
1.172
1.220
1.204
1.188
1.248
1.210
1.202
1.254
1.224
1.208
1.238
1.182
1.264
1.184
1.224
1.214
1.184
1.246
1.202
1.250
1.180
1.218
1.288
1.230
1.268
1.188
1.198
1.196
1.018
1.096
1.052
0.970
0.912
0.922
0.878
0.862
0.906
0.876
0.892
0.866
0.874
0.870
0.878
0.912
0.928
0.914
0.932
0.926
0.942
0.956
0.962
0.982
1.044
1.038
1.022
0.966
1.054
1.076
1.106
1.056
1.134
1.102
1.066
1.062
1.074
1.150
1.184
1.180
1.132
1.144
1.118
1.158
1.146
1.138
1.240
1.208
1.210
1.178
1.182
1.190
1.132
1.184
1.232
1.186
1.110
1.086
0.992
0.968
0.952
0.892
0.870
0.842
0.832
0.814
0.804
0.798
0.824
0.894
0.912
0.918
0.990
0.962
1.026
1.098
1.032
1.136
1.054
1.104
1.132
1.078
1.212
1.122
1.118
1.176
1.076
1.132
1.146
1.178
1.234
1.174
1.190
1.186
1.178
1.230
1.130
1.152
1.134
1.150
1.200
1.134
1.186
1.092
1.156
1.164
1.076
1.218
1.134
1.192
1.134
1.144
1.232
1.140
1.204
1.130
1.156
1.142
1.186
1.222
1.162
1.200
1.162
1.178
1.150
1.044
1.050
0.958
0.958
0.914
0.902
0.948
0.984
1.044
1.060
1.044
1.082
1.076
1.186
1.094
1.160
1.150
1.202
1.198
1.176
1.250
1.276
1.222
1.198
1.274
1.198
1.204
1.216
1.218
1.250
1.182
1.232
1.194
1.232
1.326
1.278
1.302
1.280
1.256
1.302
1.256
1.328
1.270
1.276
1.308
1.224
1.250
1.270
1.278
1.270
1.204
1.238
1.188
1.204
1.276
1.196
1.220
1.248
1.228
1.248
1.184
1.230
1.190
1.260
1.276
1.224
1.238
1.284
1.198
1.238
1.236
1.290
1.294
1.218
1.246
1.202
1.234
1.256
1.224
1.250
1.092
1.058
0.986
1.022
0.996
0.936
0.906
0.930
0.928
0.994
0.986
1.014
1.054
1.036
1.102
1.150
1.082
1.182
1.164
1.198
1.236
1.176
1.190
1.176
1.126
1.100
1.110
1.036
1.028
1.336
1.288
1.284
1.230
1.216
1.258
1.220
1.190
1.226
1.302
1.294
1.300
1.220
1.304
1.238
1.250
1.268
1.180
1.218
1.218
1.174
1.280
1.234
1.254
1.230
1.190
1.234
1.256
1.196
1.186
1.148
1.180
1.170
1.114
1.152
1.134
1.210
1.230
1.214
1.250
1.186
1.184
1.228
1.232
1.226
1.252
1.226
1.292
1.210
1.190
1.228
1.186
1.234
1.224
1.220
1.234
1.158
1.190
1.206
1.116
1.060
1.166
1.210
1.254
1.304
1.216
1.226
1.244
1.226
1.188
1.150
1.154
1.224
1.222
1.306
1.298
1.248
1.242
1.254
1.182
1.178
1.094
1.118
1.126
1.124
1.136
1.106
1.056
1.128
1.106
1.166
1.214
1.124
1.184
1.170
1.180
1.210
1.164
1.202
1.200
1.172
1.220
1.176
1.164
1.166
1.124
1.168
1.142
1.086
1.098
1.078
1.100
1.074
1.096
1.122
1.090
1.132
1.048
0.976
0.976
0.968
0.940
0.884
0.872
0.866
0.836
0.830
0.916
0.950
0.910
0.974
1.016
1.040
1.128
1.160
1.128
1.144
1.128
1.192
1.230
1.226
1.262
1.202
1.214
1.252
1.288
1.312
1.238
1.296
1.288
1.296
1.254
1.172
1.128
1.064
1.124
1.126
1.148
1.178
1.310
1.246
1.228
1.158
1.186
1.182
1.232
1.256
1.266
1.298
1.256
1.244
1.278
1.262
1.298
1.228
1.284
1.276
1.236
1.266
1.228
1.230
1.244
1.194
1.186
1.148
1.176
1.254
1.222
1.256
1.182
1.228
1.190
1.150
1.258
1.208
1.194
1.154
1.158
1.130
1.154
1.150
1.138
1.152
1.124
1.154
1.136
1.068
1.090
1.084
1.142
1.138
1.186
1.156
1.106
1.132
1.100
1.134
1.134
1.136
1.148
1.146
1.196
1.232
1.202
1.220
1.242
1.230
1.256
1.302
1.272
1.246
1.332
1.394
1.332
1.172
1.204
1.156
1.296
1.474
1.188
1.366
1.308
1.222
1.400
1.306
1.272
1.294
1.306
1.276
1.358
1.356
1.294
1.264
1.342
1.262
1.232
1.274
1.248
1.268
1.254
1.306
1.236
1.158
1.190
1.418
1.366
1.212
1.316
1.332
1.184
1.336
1.274
1.172
1.204
1.234
1.228
1.414
1.404
1.264
1.288
1.276
1.232
1.298
1.270
1.236
1.304
1.328
1.240
1.276
1.292
1.338
1.302
1.368
1.296
1.250
1.350
1.544
1.342
1.286
1.462
1.394
1.284
1.350
1.276
1.122
1.404
1.512
1.190
1.244
1.240
1.130
1.148
1.168
1.076
1.118
1.190
1.142
1.078
1.186
1.200
1.152
1.248
1.230
1.194
1.224
1.296
1.272
1.244
1.242
1.250
1.308
1.340
1.390
1.330
1.378
1.382
1.314
1.394
1.336
1.214
1.288
1.270
1.184
1.384
1.304
1.246
1.264
1.110
1.140
1.010
0.962
0.950
0.944
0.934
0.878
0.866
0.874
0.874
0.836
0.814
0.826
0.810
0.812
0.790
0.792
0.810
0.786
0.774
0.768
0.738
0.732
0.714
0.704
0.714
0.698
0.702
0.698
0.702
0.708
0.728
0.746
0.778
0.786
0.816
0.864
0.944
0.940
1.000
1.054
1.068
1.090
1.070
1.054
1.082
1.154
1.088
1.146
1.196
1.124
1.174
1.234
0.982
0.978
0.942
1.008
1.048
1.174
1.122
1.128
1.096
1.194
1.156
1.150
1.222
1.176
1.224
1.270
1.374
1.324
1.266
1.312
1.246
1.260
1.284
1.286
1.298
1.248
1.294
1.204
1.320
1.294
1.310
1.408
1.318
1.388
1.328
1.306
1.348
1.266
1.344
1.322
1.306
1.290
1.230
1.336
1.204
1.314
1.372
1.270
1.298
1.286
1.324
1.342
1.338
1.390
1.356
1.294
1.366
1.348
1.340
1.488
1.408
1.270
1.296
1.238
1.336
1.382
1.318
1.282
1.018
0.992
0.950
0.950
0.930
0.986
1.050
1.018
1.088
1.112
1.058
1.108
1.154
1.106
1.142
1.220
1.212
1.200
1.190
1.170
1.172
1.026
1.004
0.994
0.948
0.942
1.006
0.980
1.046
1.128
1.142
1.188
1.142
1.216
1.198
1.160
1.170
1.146
1.232
1.198
1.140
1.046
0.968
0.616
1.138
0.912
0.876
0.866
0.886
0.888
0.872
0.920
0.928
0.942
0.904
0.894
0.886
0.860
0.850
0.926
1.054
1.132
1.152
1.068
1.080
1.074
1.080
1.056
1.174
1.158
1.122
1.226
1.252
1.170
1.220
1.202
1.224
1.222
1.190
1.230
1.250
1.216
1.228
1.182
1.238
1.226
1.206
1.062
0.992
1.004
1.028
1.060
1.052
1.110
1.124
1.082
1.128
1.078
1.116
1.116
1.132
1.186
1.126
1.148
1.092
1.016
1.126
1.068
1.122
1.124
1.110
1.168
1.194
1.146
1.120
1.056
1.134
1.172
1.210
1.266
1.206
1.214
1.226
1.226
1.230
1.194
1.232
1.176
1.176
1.200
1.158
1.234
1.218
1.194
1.226
1.186
1.208
1.214
1.170
1.238
1.198
1.186
1.254
1.222
1.236
1.224
1.188
1.228
1.168
1.186
1.060
1.028
0.966
0.952
0.986
1.148
0.974
0.974
0.982
0.992
1.016
1.022
1.050
1.074
1.078
1.112
1.160
1.104
1.140
1.108
1.208
1.174
1.100
1.110
1.118
1.206
1.178
1.158
1.160
1.134
1.194
1.182
1.178
1.218
1.128
1.042
1.028
0.986
1.086
1.140
1.146
1.192
1.132
1.042
0.946
0.946
0.882
0.860
0.874
0.896
1.084
1.016
1.070
1.010
1.042
1.158
1.064
1.076
1.042
1.112
1.152
1.160
1.178
1.208
1.188
1.188
1.188
1.198
1.214
1.234
1.216
1.200
1.158
1.074
1.010
1.028
1.056
1.138
1.122
1.158
1.178
1.154
1.172
1.160
1.204
1.180
1.130
1.206
1.202
1.224
1.272
1.216
1.238
1.252
1.196
1.238
1.226
1.212
1.294
1.242
1.240
1.218
1.192
1.114
1.144
1.162
1.166
1.204
1.118
1.148
1.048
1.146
1.196
1.218
1.236
1.194
1.236
1.230
1.246
1.266
1.264
1.188
1.180
1.178
1.198
1.288
1.256
1.240
1.254
1.188
1.164
1.180
1.126
1.210
1.242
1.210
1.232
1.188
1.226
1.220
1.204
1.212
1.246
1.212
1.204
1.226
1.194
1.234
1.102
1.146
1.196
1.172
1.224
1.208
1.182
1.206
1.202
1.170
1.212
1.128
1.128
1.124
1.146
1.256
1.230
1.258
1.262
1.152
1.140
1.176
1.214
1.220
1.126
1.158
1.162
1.150
1.204
1.196
1.152
1.170
1.168
1.156
1.196
1.202
1.158
1.230
1.204
1.158
1.152
1.146
1.056
1.076
1.040
1.034
1.026
0.992
0.946
0.976
0.986
1.010
1.018
0.952
0.946
0.924
0.974
1.052
1.066
1.132
1.138
1.152
1.208
1.180
1.194
1.204
1.242
1.234
1.170
1.168
1.206
1.212
1.292
1.212
1.182
1.300
1.236
1.224
1.334
1.268
1.244
1.304
1.232
1.288
1.236
1.210
1.226
1.244
1.232
1.274
1.256
1.264
1.242
1.246
1.280
1.242
1.232
1.244
1.190
1.150
1.134
1.138
1.228
1.188
1.172
1.186
1.128
1.166
1.100
1.134
1.132
1.132
1.204
1.166
1.128
1.110
1.074
1.140
1.150
1.190
1.222
1.176
1.220
1.218
1.160
1.230
1.214
1.196
1.148
1.140
1.070
1.154
1.116
1.084
1.106
1.148
1.118
1.162
1.136
1.104
1.128
0.996
1.028
0.960
0.998
0.946
1.018
0.948
0.872
0.886
0.844
0.830
0.836
0.798
0.790
0.792
0.764
0.758
0.756
0.752
0.764
0.760
0.790
0.818
0.838
0.856
0.876
0.894
0.932
1.018
1.016
0.938
0.984
1.008
1.012
0.962
1.026
1.234
1.180
1.168
1.140
1.066
1.128
1.264
1.144
1.188
1.192
1.194
1.238
1.152
1.174
1.152
1.128
1.148
1.176
1.196
1.188
1.300
1.208
1.144
1.120
1.092
1.072
1.012
0.994
0.956
0.928
0.902
0.888
0.910
0.930
0.932
0.966
0.948
1.008
1.014
1.068
1.082
1.062
1.158
1.144
1.138
1.184
1.104
1.162
1.186
1.036
1.070
1.086
1.088
1.064
1.078
1.140
1.192
1.148
1.196
1.108
1.192
1.162
1.180
1.244
1.236
1.240
1.206
1.222
1.208
1.244
1.224
1.262
1.168
1.162
1.146
1.114
1.078
1.162
1.224
1.186
1.144
1.188
1.238
1.172
1.150
1.158
1.228
1.204
1.210
1.182
1.170
1.150
1.126
1.156
1.150
1.160
1.174
1.180
1.210
1.206
1.204
1.204
1.174
1.228
1.202
1.210
1.170
1.190
1.222
1.150
1.190
1.238
1.158
1.212
1.188
1.132
1.222
1.168
1.226
1.188
1.188
1.224
1.180
1.130
1.152
1.164
1.188
1.294
1.278
1.226
1.252
1.230
1.148
1.212
1.152
1.380
1.242
1.246
1.260
1.164
1.192
1.088
1.114
1.094
1.116
1.178
1.134
1.148
1.126
1.102
1.130
1.098
1.126
1.082
1.102
1.020
1.110
1.148
1.146
1.164
1.130
1.172
1.186
1.200
1.208
1.184
1.250
1.208
1.220
1.254
1.220
1.224
1.212
1.218
1.268
1.176
1.220
1.174
1.230
1.250
1.198
1.246
1.186
1.212
1.216
1.182
1.226
1.260
1.236
1.250
1.182
1.192
1.282
1.242
1.228
1.270
1.238
1.186
1.246
1.272
1.240
1.238
1.204
1.152
1.230
1.198
1.290
1.304
1.228
1.276
1.228
1.150
1.216
1.280
1.222
1.236
1.238
1.160
1.182
1.184
1.174
1.342
1.324
1.234
1.298
1.236
1.170
1.258
1.244
1.266
1.336
1.254
1.204
1.224
1.232
1.308
1.460
1.396
1.280
1.300
1.306
1.236
1.316
1.308
1.246
1.248
1.436
1.352
1.200
1.222
1.280
1.220
1.420
1.392
1.222
1.236
1.146
1.176
1.278
1.312
1.276
1.302
1.316
1.282
1.232
1.180
1.200
1.208
1.166
1.178
1.058
1.094
1.090
1.036
1.132
1.164
1.164
1.072
1.130
1.170
1.162
1.210
1.172
1.230
1.252
1.220
1.268
1.212
1.240
1.194
1.206
1.204
1.208
1.194
1.124
1.174
1.130
1.128
1.132
1.080
1.138
1.176
1.178
1.240
1.168
1.160
1.186
1.178
1.236
1.186
1.250
1.218
1.244
1.256
1.162
1.184
1.142
1.154
1.224
1.158
1.188
1.166
1.126
1.162
1.154
1.154
1.148
1.086
1.110
1.148
1.096
1.142
1.098
1.100
1.084
1.048
1.138
1.130
1.106
1.136
1.094
1.148
1.174
1.092
1.126
1.138
1.144
1.166
1.180
1.172
1.176
1.110
1.192
1.170
1.146
1.204
1.150
1.184
1.206
1.202
1.188
1.168
1.204
1.242
1.166
1.208
1.184
1.234
1.202
1.190
1.232
1.150
1.178
1.228
1.162
1.200
1.252
1.204
1.274
1.254
1.220
1.242
1.150
1.202
1.268
1.260
1.260
1.206
1.192
1.090
1.130
1.174
1.150
1.196
1.166
1.196
1.222
1.180
1.202
1.192
1.186
1.242
1.198
1.224
1.192
1.056
0.982
1.118
1.052
0.970
0.922
0.878
0.858
0.822
0.794
0.780
0.776
0.760
0.744
0.742
0.718
0.724
0.706
0.700
0.700
0.694
0.694
0.686
0.702
0.716
0.712
0.732
0.774
0.768
0.808
0.792
0.778
0.784
0.774
0.786
0.790
0.822
0.850
0.818
0.866
0.872
0.838
0.850
0.842
0.856
0.866
0.852
0.844
0.842
0.884
0.846
0.898
0.892
0.928
0.976
0.998
0.974
0.956
0.954
0.956
0.908
0.976
1.016
1.034
1.006
0.982
0.918
0.948
0.886
0.842
0.882
0.880
0.850
0.842
0.836
0.874
0.904
0.850
0.846
0.836
0.818
0.842
0.900
0.956
0.948
0.952
0.950
0.906
0.900
0.942
0.908
0.852
0.952
0.980
0.996
1.008
1.012
0.930
0.958
0.894
0.880
0.950
0.992
0.912
0.960
0.918
0.912
0.896
0.866
0.878
0.890
0.884
0.858
0.880
0.864
0.872
0.878
0.842
0.864
0.850
0.834
1.058
0.966
0.878
0.914
0.916
0.906
0.896
0.856
0.876
0.916
0.920
0.910
0.866
0.932
0.862
0.860
0.862
0.832
0.836
0.824
0.834
0.830
0.822
0.812
0.816
0.826
0.870
0.844
0.860
0.914
0.914
0.914
0.976
0.996
1.032
1.080
0.998
1.022
0.966
0.962
0.944
0.954
0.984
0.938
0.944
0.998
0.960
0.968
0.998
0.960
1.004
0.992
0.966
1.010
1.022
0.964
0.992
0.972
0.916
0.910
0.892
0.938
0.908
0.948
0.970
0.970
1.024
1.066
1.004
1.088
1.066
1.056
1.072
1.024
1.116
0.968
1.030
1.054
1.036
1.012
1.010
0.920
0.942
0.982
0.922
1.086
1.248
1.192
1.156
1.084
1.006
1.026
1.074
1.052
1.140
1.146
1.036
1.042
1.056
1.048
0.978
0.896
0.894
0.870
0.822
0.902
0.952
0.936
0.898
0.934
0.866
0.838
0.958
0.892
0.874
0.922
0.932
0.852
0.858
0.832
0.898
0.966
0.948
1.076
1.062
0.994
0.964
0.992
0.968
0.984
0.966
0.938
0.932
0.998
0.958
1.000
1.018
1.030
1.000
0.936
0.962
0.982
0.930
0.900
0.916
0.914
0.864
0.848
0.824
0.808
0.830
0.884
0.866
0.902
0.874
0.888
0.842
0.840
0.924
0.980
1.122
1.174
1.168
1.176
1.166
1.164
1.064
1.022
1.174
1.154
1.176
1.148
1.126
1.050
1.008
0.964
0.950
0.902
0.926
0.970
0.964
0.950
0.906
0.882
0.952
0.986
1.096
1.128
1.076
1.130
1.126
1.174
1.152
1.150
1.098
1.182
1.064
1.128
1.122
1.116
1.086
1.012
1.110
1.072
1.170
1.166
1.094
1.136
1.074
1.096
1.090
1.074
1.198
1.116
1.122
1.086
1.048
1.120
1.070
1.154
1.192
1.150
1.186
1.134
1.132
1.126
1.000
1.012
1.142
1.050
1.124
1.002
1.028
1.142
1.190
1.132
0.994
1.076
1.156
1.206
1.286
1.080
1.144
1.160
1.154
1.142
1.080
1.100
1.104
1.132
1.060
1.098
1.114
1.070
1.026
1.002
1.108
1.134
1.128
1.144
1.100
1.070
1.052
1.132
1.168
1.182
1.200
1.232
1.222
1.194
1.232
1.198
1.202
1.228
1.118
1.062
0.976
0.966
0.936
0.922
0.960
0.990
0.918
0.952
1.042
1.068
1.064
1.006
1.038
1.046
0.998
1.010
0.940
0.892
0.888
0.896
0.886
0.956
0.952
0.910
0.944
0.978
1.010
1.036
1.002
1.022
1.010
1.014
0.982
0.910
0.924
1.200
0.982
0.922
0.900
0.874
0.964
1.210
1.170
1.128
1.028
1.096
1.162
1.176
1.182
1.160
1.090
1.004
1.032
0.970
1.098
1.094
1.144
1.174
1.174
1.154
1.144
1.136
1.102
1.078
1.124
1.094
1.140
1.150
1.136
1.128
1.156
1.158
1.200
1.200
1.172
1.230
1.162
1.162
1.224
1.136
1.210
1.172
1.108
1.048
1.116
1.186
1.200
1.192
1.132
1.128
1.202
1.172
1.104
1.136
1.162
1.154
1.182
1.150
1.084
1.108
1.012
0.958
0.920
0.882
0.868
1.004
1.170
1.166
1.142
1.034
1.184
1.206
1.196
1.126
1.114
1.154
1.198
1.156
1.108
1.042
0.992
0.994
0.974
0.956
0.922
0.900
0.916
0.904
0.922
0.926
0.966
1.018
1.020
1.056
1.058
1.006
1.054
1.076
1.092
1.064
1.068
1.098
1.056
1.090
1.048
0.976
0.906
0.890
0.874
0.854
0.882
0.856
0.830
0.834
0.914
0.998
1.106
1.128
1.032
1.008
1.086
1.148
1.178
1.236
1.200
1.218
1.154
1.104
1.098
1.142
1.132
1.058
1.098
1.186
1.142
1.114
1.022
1.076
1.082
0.948
0.986
1.026
0.996
0.976
0.902
0.988
1.014
0.958
0.952
0.942
0.984
0.954
0.922
0.938
0.948
0.912
0.900
0.984
0.948
0.980
1.034
1.038
1.046
1.060
0.980
1.040
1.082
1.158
1.248
1.208
1.146
1.170
1.116
1.196
1.184
1.128
1.168
1.128
1.032
1.078
1.046
0.950
1.008
1.026
1.194
1.190
1.174
1.158
1.150
1.092
1.138
1.158
1.174
1.236
1.178
1.092
1.038
1.086
1.078
1.264
1.186
1.128
1.198
1.112
1.048
1.044
0.990
1.058
1.096
1.104
1.004
1.068
1.088
1.082
1.052
0.976
1.014
1.034
1.018
1.048
0.986
1.054
0.982
0.994
0.968
0.984
1.024
1.050
1.024
1.034
1.062
1.030
1.042
1.056
1.034
0.970
1.022
1.044
1.008
1.014
1.074
1.052
1.016
1.084
1.030
1.006
1.050
1.016
0.956
0.982
1.066
1.090
1.068
1.018
1.028
1.106
1.122
1.080
1.108
1.096
1.094
1.054
1.032
1.042
1.108
1.080
1.150
1.098
1.074
1.032
0.978
0.976
1.002
1.062
1.030
1.036
0.982
1.032
1.030
0.968
0.928
1.028
1.110
1.060
1.128
1.130
1.130
1.066
1.110
1.128
0.996
1.086
1.150
1.148
1.206
1.176
1.140
1.182
1.174
1.162
1.188
1.206
1.230
1.194
1.222
1.178
1.132
1.202
1.200
1.258
1.236
1.170
1.194
1.214
1.248
1.280
1.282
1.204
1.216
1.230
1.212
1.240
1.170
1.234
1.146
1.224
1.226
1.178
1.234
1.232
1.098
1.178
1.228
1.126
1.200
1.194
1.172
1.208
1.174
1.120
1.118
1.172
1.142
1.162
1.148
1.108
1.130
1.128
1.164
1.202
1.172
1.112
1.114
1.018
0.956
0.926
0.890
0.876
0.882
0.910
0.946
0.952
0.984
1.052
1.004
1.028
1.116
1.100
1.246
1.278
1.286
1.232
1.130
1.170
1.254
1.292
1.356
1.194
1.220
1.190
1.292
1.238
1.240
1.184
1.188
1.128
1.204
1.134
1.144
1.162
1.124
1.168
1.108
1.136
1.194
1.118
1.148
1.170
1.136
1.216
1.114
1.144
1.154
1.124
1.142
1.138
1.180
1.134
1.162
1.106
1.114
1.130
1.192
1.152
1.202
1.168
1.156
1.200
1.118
1.172
1.218
1.212
1.298
1.216
1.194
1.190
1.102
1.138
1.114
1.206
1.188
1.256
1.136
1.132
1.132
1.072
1.054
1.068
0.988
0.992
1.034
1.124
1.066
1.120
1.152
1.126
1.156
1.088
1.094
1.094
1.004
1.084
1.118
1.174
1.082
1.148
1.176
1.132
1.166
1.136
1.144
1.192
1.232
1.208
1.212
1.150
1.110
1.150
1.132
1.144
1.124
1.024
0.986
1.118
1.188
1.176
1.152
1.182
1.170
1.164
1.180
1.180
1.232
1.230
1.262
1.262
1.246
1.216
1.228
1.196
1.188
1.188
1.122
1.034
0.990
0.962
0.958
0.900
0.882
0.856
0.830
0.850
0.852
0.854
0.888
0.840
0.878
0.958
1.036
1.070
1.090
1.112
1.140
1.164
1.152
1.092
1.070
1.074
1.086
1.074
1.122
1.066
1.054
0.992
1.026
1.086
1.162
1.152
1.130
1.122
1.080
1.090
1.156
1.178
1.110
1.130
1.164
1.138
1.086
1.120
1.194
1.188
1.232
1.250
1.270
1.230
1.154
1.044
1.052
1.040
1.044
1.080
1.084
1.068
1.064
0.986
1.038
1.054
1.048
1.050
1.108
1.086
1.100
1.054
1.106
1.188
1.176
1.084
1.070
1.106
1.186
1.210
1.100
1.160
1.146
1.142
1.156
1.142
1.080
1.112
1.094
1.100
1.196
1.236
1.154
1.086
1.060
1.094
1.032
1.028
0.994
1.026
1.014
1.060
1.058
0.960
0.970
1.008
1.146
1.124
1.100
1.150
1.168
1.102
1.146
1.176
1.162
1.142
1.216
1.124
1.162
1.142
1.120
1.122
1.122
1.180
1.102
1.014
0.980
0.994
1.048
1.088
1.074
1.090
1.076
1.158
1.156
1.146
1.100
1.174
1.208
1.228
1.254
1.206
1.220
1.178
1.138
1.126
1.078
1.028
1.014
1.160
1.218
1.136
1.030
0.958
0.934
0.894
0.852
0.866
0.926
0.932
0.970
0.994
0.980
1.018
1.064
1.056
1.152
1.100
1.174
1.200
1.196
1.222
1.226
1.204
1.212
1.222
1.110
1.132
1.100
1.144
1.102
1.106
1.106
1.084
1.144
1.188
1.148
1.202
1.246
1.180
1.276
1.210
1.178
1.060
1.116
1.190
1.256
1.256
1.178
1.218
1.202
1.140
1.052
1.116
1.178
1.202
1.230
1.220
1.176
1.202
1.146
1.200
1.180
1.146
1.066
1.114
1.126
1.060
1.110
1.124
1.044
1.080
1.152
1.174
1.174
1.174
1.170
1.134
1.178
1.192
1.182
1.254
1.180
1.208
1.214
1.056
1.070
1.078
1.012
0.966
0.902
0.888
0.920
0.946
0.944
0.916
0.920
0.894
0.912
1.020
1.044
1.066
0.982
0.972
1.078
1.066
1.074
0.990
1.054
1.088
1.060
1.122
1.044
1.092
1.136
1.152
1.134
1.110
1.050
1.138
1.174
1.036
1.038
1.048
1.068
1.020
1.034
1.112
1.076
0.968
0.958
0.900
0.862
0.532
0.964
0.878
0.866
0.870
0.950
1.022
1.014
1.034
1.046
1.090
1.078
1.084
1.106
1.162
1.138
1.114
1.094
1.114
1.120
1.128
1.114
1.104
1.146
1.130
1.066
1.090
1.102
1.122
1.094
1.128
1.100
1.082
1.080
0.986
1.014
1.008
0.982
1.030
1.080
1.068
1.068
1.118
1.070
1.080
1.114
1.082
1.122
1.064
1.130
1.066
1.040
1.074
0.980
0.962
0.960
0.938
0.942
1.006
0.910
1.008
1.032
0.984
0.988
1.026
0.942
0.952
1.010
1.038
1.036
1.050
1.146
1.110
1.150
1.104
1.024
1.126
1.044
0.924
0.892
0.866
0.832
0.814
0.784
0.758
0.748
0.726
0.714
0.696
0.692
0.692
0.682
0.696
0.694
0.698
0.712
0.734
0.752
0.790
0.774
0.772
0.790
0.814
0.794
0.848
0.890
0.896
0.916
1.024
0.930
0.926
0.884
0.898
0.918
0.944
0.926
0.874
0.984
0.902
0.906
0.868
0.912
0.856
0.928
0.968
0.966
0.924
0.960
0.966
0.892
0.934
0.974
1.050
1.160
1.132
1.134
1.068
1.000
0.970
1.036
1.004
1.050
1.094
1.038
1.234
1.156
1.098
1.124
1.186
1.142
1.138
1.068
1.050
1.002
1.078
1.128
1.038
1.006
1.002
1.038
1.050
1.114
1.188
1.170
1.046
1.058
1.114
1.196
1.076
1.056
1.044
1.358
1.328
1.242
1.166
1.240
1.270
1.290
1.130
1.218
1.286
1.334
1.262
1.276
1.252
1.314
1.366
1.222
1.300
1.280
1.182
1.196
1.318
1.256
1.302
1.256
1.258
1.210
1.104
1.204
1.200
1.228
1.214
1.126
1.090
1.114
1.190
1.234
1.258
1.298
1.284
1.282
1.272
1.200
1.252
1.270
1.252
1.302
1.214
1.228
1.218
1.192
1.244
1.216
1.344
1.290
1.210
1.086
1.100
1.194
1.298
1.168
1.222
1.196
1.244
1.226
1.224
1.200
1.256
1.234
1.276
1.218
1.248
1.204
1.202
1.218
1.274
1.208
1.256
1.258
1.278
1.196
1.212
1.162
1.236
1.214
1.184
1.230
1.212
1.180
1.142
1.064
1.070
1.034
1.016
1.014
1.066
1.074
1.094
1.110
1.042
1.064
1.098
1.112
1.134
1.148
1.004
1.068
1.168
1.114
1.140
1.046
0.998
1.106
1.116
1.128
1.118
1.144
1.130
1.140
1.180
1.180
1.160
1.136
1.202
1.136
1.142
1.170
1.168
1.170
1.204
1.228
1.206
1.188
1.158
1.174
1.156
1.194
1.144
1.104
1.148
1.124
1.138
1.150
1.138
1.030
0.974
0.944
0.924
0.870
0.950
1.100
1.088
1.072
1.156
1.182
1.100
1.138
1.120
1.128
1.178
1.248
1.160
1.118
1.154
1.158
1.136
1.182
1.246
1.174
1.218
1.150
1.112
1.188
1.096
1.034
1.012
1.152
1.098
1.166
1.174
1.170
1.004
1.076
1.182
1.176
1.154
1.064
1.034
1.004
0.990
1.064
1.108
1.056
0.992
1.044
1.096
1.078
1.084
1.132
0.942
0.980
0.968
0.884
0.884
0.926
0.960
0.982
0.986
0.946
0.946
0.968
0.960
0.916
0.958
0.924
1.008
1.036
1.058
1.058
1.052
1.092
1.018
1.080
1.036
1.122
1.006
1.036
0.984
1.176
1.136
1.036
1.106
1.112
1.104
1.156
0.980
1.090
1.188
1.150
1.110
1.064
1.056
0.988
1.026
1.076
1.070
1.186
1.132
1.052
1.000
1.066
1.088
1.110
1.062
1.060
1.080
1.086
1.072
1.200
1.048
0.966
0.972
0.964
0.960
0.996
1.000
1.008
0.956
1.018
1.024
1.044
1.134
1.054
1.136
1.060
1.166
1.214
1.168
1.184
1.216
1.216
1.176
1.154
1.160
1.304
1.258
1.178
1.122
1.050
0.978
1.004
1.034
0.994
0.910
0.938
0.890
0.826
0.826
0.810
0.786
0.776
0.768
0.784
0.806
0.812
0.796
0.804
0.824
0.798
0.820
0.896
1.064
1.052
1.052
0.978
0.944
0.986
1.106
1.072
1.100
1.036
1.108
1.078
1.042
1.120
1.136
1.148
1.038
1.102
1.122
1.140
1.166
1.046
1.224
1.266
1.234
1.166
1.152
0.996
0.924
1.074
1.264
1.214
1.184
1.202
1.164
1.154
1.114
1.108
1.034
1.014
1.018
0.980
0.898
0.914
0.866
0.860
0.860
0.948
0.956
0.950
1.012
0.994
0.986
1.018
1.046
1.144
1.186
1.168
1.156
1.190
1.096
1.116
1.134
1.200
1.188
1.174
1.188
1.210
1.200
1.148
1.206
1.238
1.210
1.186
1.216
1.170
1.202
1.202
1.190
1.062
1.026
0.964
0.952
0.956
0.986
0.962
0.988
0.998
1.032
1.024
1.118
1.070
1.088
1.074
1.114
1.144
1.132
1.164
1.142
1.142
1.058
1.144
1.146
1.240
1.152
1.112
1.148
1.146
1.102
1.122
1.124
1.130
1.186
1.156
1.160
1.164
1.094
1.006
1.026
1.058
1.076
1.102
1.116
0.944
1.002
1.054
1.100
1.040
1.144
1.180
1.134
1.176
1.186
1.164
1.190
1.134
1.212
1.172
1.206
1.180
1.150
1.146
1.098
1.064
1.092
1.138
1.048
1.156
1.132
1.032
1.148
1.110
1.120
1.098
1.048
1.062
1.104
1.058
1.066
1.072
1.060
1.036
1.110
1.132
1.040
1.116
1.064
1.140
1.176
1.060
1.104
1.052
1.120
1.118
1.092
1.166
1.004
1.060
1.068
1.110
1.056
0.922
0.988
1.054
0.992
1.036
1.154
1.092
1.110
1.160
1.094
1.134
1.192
1.144
1.158
1.036
1.122
1.004
0.974
1.114
0.980
1.062
1.104
1.068
1.140
1.122
1.144
1.064
1.112
1.104
1.080
1.104
1.124
1.144
1.128
1.030
1.082
1.100
1.074
1.072
1.112
1.148
1.128
1.138
1.050
1.108
1.156
1.074
1.168
1.178
1.132
1.156
1.120
1.156
1.222
1.138
1.212
1.222
1.138
1.078
1.168
1.118
1.164
1.174
1.102
0.998
0.984
1.094
1.058
1.152
1.088
1.152
1.134
1.190
1.214
1.126
1.136
1.060
1.164
1.136
1.154
0.930
0.964
0.960
0.880
0.850
0.826
0.826
0.796
0.786
0.762
0.858
0.796
0.790
0.796
0.786
0.806
0.812
0.822
0.816
0.840
0.840
0.850
0.834
0.806
0.844
0.874
0.942
0.980
0.968
0.996
1.012
0.994
1.040
0.992
1.082
1.044
1.070
1.050
1.088
0.988
1.098
1.008
1.058
1.030
0.992
1.020
1.068
1.056
1.014
1.060
1.116
1.102
1.186
1.166
1.084
1.086
1.074
1.036
1.078
1.030
1.064
1.102
1.016
1.110
1.052
1.044
1.046
1.000
1.026
1.074
0.976
1.084
1.132
1.136
1.152
1.058
1.086
1.014
1.070
0.948
1.048
1.054
0.998
1.106
1.096
1.090
1.154
1.078
1.088
1.106
1.118
1.156
1.116
1.160
1.196
1.136
1.162
1.088
1.186
1.232
1.172
1.284
1.224
1.176
1.162
1.152
1.200
1.192
1.130
1.170
1.128
1.196
1.202
1.108
1.206
1.088
0.966
0.948
0.906
0.882
0.866
0.838
0.826
0.838
0.812
0.840
0.830
0.822
0.838
0.882
0.890
0.906
0.944
0.912
0.994
1.004
0.946
0.964
0.976
1.008
0.916
0.970
1.004
0.950
0.922
0.914
0.892
0.942
0.934
1.006
1.026
0.972
0.968
0.972
1.026
1.080
1.046
0.984
1.022
1.034
1.054
1.040
1.066
0.956
0.950
0.894
0.892
0.906
0.874
0.918
0.940
0.902
0.942
0.962
0.976
0.986
0.948
0.906
0.900
1.062
1.070
1.126
1.118
1.148
1.138
1.178
1.224
1.162
1.220
1.124
1.056
1.040
0.990
0.968
0.944
0.914
0.898
0.894
0.968
0.924
1.010
1.046
1.018
1.044
1.062
1.084
1.048
1.092
1.062
1.138
1.120
1.036
1.118
1.094
1.098
1.186
1.088
1.130
1.144
1.030
1.028
1.126
1.056
1.134
1.178
1.096
1.190
1.204
1.178
1.212
1.126
1.192
1.198
1.174
1.188
1.142
1.192
1.154
1.054
0.980
0.942
0.960
0.914
0.934
0.970
0.924
0.936
0.934
0.910
0.934
0.958
0.920
0.926
0.928
0.898
0.934
0.996
1.000
0.982
1.014
0.976
0.890
0.948
0.896
0.868
0.830
0.814
0.798
0.798
1.000
1.092
0.954
1.034
1.042
1.112
1.128
1.078
1.126
1.150
1.070
1.032
0.986
1.034
1.084
1.110
1.022
0.934
0.908
0.932
0.980
0.958
0.948
0.922
0.872
0.898
0.896
0.928
0.954
1.014
0.972
1.070
1.142
1.060
1.016
0.936
0.952
0.918
0.880
0.982
1.046
1.056
1.082
1.130
1.130
1.100
1.072
1.026
1.070
0.964
1.052
1.058
1.154
1.196
1.132
1.196
1.170
1.174
1.222
1.168
1.172
1.150
1.128
1.168
1.080
1.108
1.152
1.120
1.130
1.106
1.072
1.056
0.988
1.108
1.114
1.126
1.134
1.114
1.176
1.172
1.126
1.166
1.120
1.134
1.142
1.122
1.068
0.996
0.994
1.006
0.902
0.990
1.042
1.016
1.006
1.080
1.142
1.138
1.196
1.098
1.150
1.168
1.150
1.134
1.208
1.150
1.182
1.162
1.168
1.200
1.214
1.188
1.256
1.274
1.268
1.218
1.176
1.250
1.214
1.212
1.222
1.154
1.162
1.092
1.082
1.058
1.018
0.978
0.968
0.976
0.954
0.948
0.978
0.974
0.910
0.964
1.006
0.930
1.008
0.984
0.980
1.036
1.044
0.926
1.022
1.036
1.030
1.050
0.980
1.028
1.030
0.962
1.012
1.016
0.980
1.030
1.078
1.042
1.060
1.062
0.972
1.040
1.076
1.018
1.080
1.124
1.050
1.098
1.082
1.048
1.060
1.096
1.026
1.084
1.062
1.034
1.128
1.026
1.052
1.094
1.046
1.088
1.018
1.078
1.120
1.098
1.116
1.060
1.050
1.050
0.972
1.084
1.032
0.980
1.136
1.174
1.116
1.144
1.196
1.110
1.134
1.114
1.038
1.096
1.102
1.032
1.072
1.130
1.052
1.134
1.076
1.052
1.098
0.994
1.072
1.084
1.064
1.138
1.176
1.106
1.090
1.070
1.034
1.070
1.184
1.104
1.144
1.074
1.044
1.138
1.126
1.106
1.182
1.096
1.124
1.152
1.086
1.102
1.110
1.024
0.956
0.892
0.868
0.900
0.858
0.844
0.864
0.964
0.952
1.002
1.028
1.082
1.056
1.060
1.076
1.036
1.060
1.180
1.164
1.198
1.236
1.188
1.222
1.196
1.140
1.178
1.122
1.196
1.244
1.148
1.182
1.162
1.198
1.284
1.226
1.238
1.196
1.164
1.146
1.050
1.112
1.152
1.146
1.292
1.180
1.198
1.168
1.120
1.198
1.100
1.120
1.112
1.144
1.184
1.062
1.090
1.048
1.006
1.014
0.984
0.992
1.018
0.974
1.000
1.064
1.008
1.020
1.068
1.088
1.038
1.142
1.100
1.102
1.126
1.088
1.118
1.094
1.026
1.112
1.106
1.100
1.130
1.078
1.114
1.122
1.032
1.052
0.982
1.044
1.038
1.100
1.116
1.048
1.052
0.944
1.050
1.100
1.116
1.148
1.128
1.134
1.008
1.106
1.160
1.108
1.152
1.110
1.088
1.154
1.128
1.098
1.132
1.074
1.092
1.078
1.018
1.050
1.102
1.006
1.076
0.984
1.010
1.092
1.068
1.072
1.132
1.038
1.078
1.140
1.132
1.186
1.234
1.236
1.242
1.256
1.174
1.188
1.120
1.194
1.098
1.200
1.148
1.012
1.010
1.150
1.166
1.118
1.058
1.094
1.140
1.152
1.146
1.182
1.160
1.144
1.232
1.220
1.178
1.226
1.120
1.264
1.180
1.194
1.160
1.154
1.270
1.252
1.220
1.244
1.190
1.206
1.228
1.216
1.244
1.190
1.188
1.244
1.220
1.222
1.148
1.120
1.084
0.958
0.972
1.002
0.980
0.910
0.914
0.912
0.998
1.002
1.042
1.078
1.010
1.060
1.100
1.018
1.110
1.046
1.120
1.140
1.022
1.072
0.988
0.922
1.060
1.058
1.086
1.078
1.028
1.066
1.154
1.114
1.112
1.156
1.170
1.170
1.160
1.174
1.140
1.132
1.100
1.122
1.160
1.144
1.096
1.128
1.128
1.114
1.132
1.084
1.112
0.994
0.992
1.092
1.140
0.954
1.062
1.130
1.010
1.092
1.098
1.138
1.250
1.210
1.176
1.148
1.150
1.236
1.252
1.232
1.262
1.156
1.188
1.222
1.160
1.208
1.184
1.144
1.212
1.154
1.174
1.190
1.168
1.200
1.130
1.166
1.154
1.028
0.990
0.968
0.928
0.930
0.928
0.950
1.052
1.026
1.090
0.982
0.992
1.096
1.142
1.118
1.074
1.052
1.036
0.974
1.068
1.120
1.144
1.102
1.232
1.236
1.184
1.110
1.146
1.152
1.132
1.186
1.176
1.176
1.196
1.150
1.058
1.096
1.138
1.134
1.090
1.114
1.152
1.154
1.216
1.124
1.134
1.138
1.104
1.142
1.162
1.156
1.198
1.188
1.156
1.200
1.194
1.204
1.228
1.144
1.118
1.064
1.096
1.078
1.172
1.108
1.126
1.096
1.006
0.978
0.934
0.902
0.930
0.894
0.920
0.926
0.902
0.892
0.950
0.916
1.002
1.048
1.004
0.984
0.934
0.936
0.980
1.008
0.984
1.052
1.086
1.046
1.098
1.144
1.138
1.124
1.190
1.266
1.226
1.062
1.122
1.152
1.082
1.126
1.168
1.112
1.124
1.170
1.104
1.186
1.210
1.188
1.124
1.152
1.144
1.086
0.978
0.912
0.908
0.860
0.832
0.812
0.942
0.940
0.894
0.888
0.860
0.804
0.790
0.760
0.742
0.736
0.742
0.734
0.740
0.774
0.746
0.760
0.766
0.788
0.784
0.776
0.766
0.780
0.802
0.826
0.824
0.822
0.808
0.838
0.874
0.888
0.916
1.008
0.954
0.938
0.884
0.954
0.876
0.910
0.928
0.928
0.888
0.958
0.998
1.040
1.034
1.020
0.976
0.996
0.954
0.962
0.910
0.922
0.898
0.980
0.932
0.906
0.914
0.914
0.890
0.918
0.912
0.918
0.952
0.896
0.904
0.942
0.902
0.882
0.926
0.892
0.928
0.890
0.876
0.854
0.846
0.826
0.866
0.888
0.912
0.440
0.430
0.878
0.852
0.884
0.852
0.840
0.842
0.866
0.908
0.872
0.820
0.890
0.880
0.878
0.838
0.838
0.836
0.870
0.906
0.886
0.862
0.838
0.820
0.804
0.810
0.846
0.822
0.886
0.982
0.944
0.892
0.896
0.870
0.852
0.860
0.820
0.848
0.850
0.852
0.808
0.814
0.790
0.786
0.782
0.818
0.830
0.778
0.830
0.842
0.802
0.786
0.812
0.794
0.820
0.800
0.868
0.860
0.864
0.810
0.822
0.814
0.824
0.798
0.792
0.794
0.772
0.770
0.790
0.774
0.778
0.816
0.832
0.888
0.912
0.874
0.884
0.926
0.942
0.978
0.988
1.098
1.062
0.976
1.000
0.918
0.952
0.908
0.920
0.914
0.888
0.922
0.856
0.948
0.964
0.948
0.912
0.882
0.936
0.950
0.958
0.988
0.954
0.912
0.934
0.992
0.980
0.922
0.948
0.984
0.946
0.946
0.964
0.966
0.954
1.056
1.020
0.948
1.056
0.978
1.096
1.114
1.052
0.958
1.008
1.064
1.002
1.054
0.976
1.158
1.092
1.100
1.124
1.106
1.152
1.188
1.052
1.048
0.944
0.976
0.918
0.996
1.036
1.044
1.066
0.992
1.040
1.032
1.028
1.044
1.060
1.046
1.046
1.092
1.044
1.134
1.058
1.120
1.054
1.184
1.130
1.102
1.040
1.118
1.216
1.128
1.170
1.086
1.114
1.090
1.114
1.098
1.108
1.090
1.054
1.092
1.040
1.082
1.012
1.088
1.006
0.984
1.050
1.068
0.938
0.928
0.908
0.964
0.952
1.028
0.958
1.108
1.112
0.974
0.920
0.958
0.990
0.952
0.938
0.912
0.908
0.936
0.932
0.946
0.894
0.876
0.866
0.822
0.834
0.818
0.810
0.838
0.858
0.858
0.924
0.990
0.952
0.958
1.030
0.998
1.040
0.996
0.956
0.912
0.934
0.888
0.896
0.898
0.940
0.910
0.922
0.946
0.886
0.954
0.962
0.942
0.926
0.972
1.008
0.934
1.024
1.010
0.966
0.980
0.916
0.948
0.930
0.914
0.984
1.008
0.928
0.986
0.958
0.924
0.978
1.028
0.970
0.926
0.934
0.962
0.944
0.984
1.002
0.940
0.960
0.956
0.904
0.962
0.976
1.046
0.968
1.000
1.008
0.940
1.010
0.944
0.946
0.914
0.914
0.940
0.916
0.932
0.946
0.934
0.928
0.914
0.894
0.904
0.884
0.852
0.854
0.904
0.918
0.904
0.950
0.964
0.938
0.968
0.980
0.936
0.996
0.928
0.922
0.964
1.008
0.982
1.000
1.016
0.994
1.070
0.950
1.052
1.084
1.046
1.044
0.928
0.924
0.944
0.890
0.866
0.878
0.876
0.918
0.930
0.998
0.952
0.920
0.974
0.998
1.016
0.984
0.930
0.990
0.942
1.002
1.038
1.026
0.982
0.968
0.988
0.974
0.932
0.906
1.004
0.946
1.020
1.024
1.000
0.984
1.028
1.076
1.036
0.994
1.070
1.032
0.966
0.986
0.956
1.080
1.046
0.990
1.046
1.014
1.002
0.946
0.918
0.898
0.866
0.864
0.874
0.896
0.890
0.850
0.896
0.894
0.908
0.936
0.880
0.946
0.958
0.924
0.928
0.886
0.874
0.908
0.904
0.904
0.938
0.932
0.902
0.918
0.926
0.918
0.932
0.922
0.956
0.924
0.950
0.968
0.968
0.970
0.950
1.008
1.006
0.986
1.014
0.990
1.014
0.998
0.958
0.912
0.902
0.880
0.968
0.970
1.022
1.072
0.998
1.064
1.068
1.026
1.004
0.986
0.960
1.064
0.958
1.046
0.960
0.938
0.892
0.912
0.880
0.880
0.904
0.870
0.862
0.856
0.850
0.860
0.872
0.872
0.948
0.974
0.934
0.908
0.940
0.914
0.932
0.978
1.000
1.026
0.968
1.000
1.020
0.964
1.022
0.996
0.910
1.046
1.010
0.924
1.024
0.956
0.908
0.898
0.918
0.990
0.976
1.040
1.016
0.996
1.008
0.972
0.930
0.906
0.962
0.928
1.008
1.056
0.942
0.922
0.960
0.942
0.942
0.968
0.904
0.970
1.052
1.020
0.996
1.042
1.018
0.956
0.982
0.918
0.974
0.972
1.018
0.952
0.968
0.954
0.938
0.980
0.944
1.010
0.990
1.016
1.024
1.066
0.962
1.004
1.052
1.042
0.958
0.982
0.984
0.946
0.942
1.080
1.016
0.946
0.910
0.966
1.004
0.986
0.984
1.004
0.986
1.040
1.010
0.982
0.996
0.952
0.988
0.990
1.006
1.008
1.076
1.038
0.994
0.970
1.012
0.998
1.010
0.928
0.978
0.976
0.918
0.992
1.006
0.984
0.940
0.974
0.938
0.902
0.952
0.948
0.962
0.940
0.904
0.900
0.900
0.882
0.876
0.934
0.920
0.920
0.934
0.960
0.960
0.938
0.972
0.946
0.908
0.876
0.946
0.984
0.996
0.934
0.982
0.988
0.934
0.910
0.916
0.958
0.970
0.898
0.904
0.940
0.902
0.978
0.992
0.922
0.974
1.026
1.074
0.936
1.032
1.044
1.084
1.000
0.980
0.922
0.998
1.026
1.032
1.066
0.930
1.020
1.010
1.000
0.968
0.968
0.952
0.904
0.912
0.934
0.880
0.888
0.870
0.870
0.910
0.890
0.906
0.946
0.880
0.878
0.880
0.888
0.930
0.880
0.884
0.926
0.886
0.942
0.942
0.916
0.886
0.882
0.898
0.940
0.892
0.952
0.956
0.916
0.954
0.916
0.946
0.942
0.922
0.934
0.942
0.916
0.932
0.924
0.914
0.904
0.892
0.880
0.880
0.878
0.900
0.944
0.948
0.940
0.898
0.926
0.908
0.890
0.876
0.900
0.896
0.912
0.908
0.910
0.902
0.888
0.904
0.884
0.932
0.982
0.996
0.940
1.022
1.010
0.942
1.004
0.986
0.926
0.926
0.974
0.930
0.974
0.966
0.948
0.986
1.024
0.956
1.010
1.002
0.962
0.984
0.924
0.962
0.968
0.980
0.998
0.966
0.936
0.912
0.940
0.926
0.936
0.942
0.934
0.928
0.962
0.960
0.918
0.906
0.904
0.890
0.864
0.888
0.888
0.916
0.926
0.894
0.922
0.914
0.916
0.876
0.858
0.870
0.840
0.844
0.844
0.876
0.852
0.834
0.852
0.848
0.908
0.940
0.894
0.876
0.866
0.904
0.864
0.918
0.930
0.902
0.880
0.888
0.868
0.848
0.872
0.866
0.856
0.846
0.842
0.840
0.874
0.902
0.878
0.834
0.844
0.850
0.878
0.878
0.864
0.896
0.916
0.928
0.898
0.874
0.872
0.886
0.910
0.900
0.910
0.854
0.920
0.980
0.970
0.958
0.896
0.884
0.946
0.970
0.958
0.898
0.900
0.904
0.944
0.884
0.948
0.974
0.978
0.906
0.890
0.882
0.840
0.818
0.830
0.864
0.902
0.946
0.892
0.946
0.928
0.910
0.934
0.914
0.864
0.884
0.898
0.858
0.900
0.912
0.898
0.856
0.860
0.908
0.956
0.942
0.942
0.934
0.870
0.870
0.870
0.874
0.878
0.892
0.920
0.910
0.906
0.904
0.870
0.896
0.876
0.850
0.850
0.872
0.880
0.910
0.900
0.932
0.896
0.896
0.938
0.918
0.938
0.924
0.952
0.944
0.958
0.952
0.970
0.922
0.988
0.942
0.930
0.888
0.924
0.906
0.902
0.866
0.886
0.872
0.850
0.880
0.898
0.878
0.918
0.944
0.886
0.948
0.944
0.944
0.928
0.978
0.922
0.942
0.988
0.954
0.904
0.904
0.898
0.874
0.904
0.868
0.872
0.944
0.956
0.972
0.956
0.920
0.972
0.994
0.936
0.960
0.942
0.922
0.906
0.886
0.872
0.894
0.960
0.954
0.958
1.000
0.948
0.964
0.972
0.928
0.904
0.938
0.958
0.900
0.924
0.962
0.944
0.960
0.914
1.026
1.048
1.018
0.976
0.962
0.906
0.884
0.892
0.908
0.934
0.920
0.942
0.960
0.978
0.948
0.972
0.996
0.900
0.938
1.004
0.952
0.940
1.018
0.972
0.978
0.926
0.886
0.928
0.904
0.936
0.958
0.938
0.960
0.984
0.988
0.954
0.976
0.972
0.918
0.936
0.928
0.900
0.878
0.892
0.886
0.882
0.858
0.856
0.852
0.912
0.916
0.906
0.898
0.888
0.924
0.872
0.904
0.912
0.906
0.880
0.920
0.892
0.864
0.866
0.878
0.864
0.892
0.906
0.916
0.890
0.920
0.952
0.898
0.864
0.924
0.968
0.962
0.888
0.942
0.932
0.894
0.870
0.890
0.916
0.944
0.916
0.918
0.996
0.974
0.966
0.946
0.920
0.948
0.986
0.958
0.980
1.014
0.986
0.990
0.926
0.974
1.076
0.956
0.982
0.992
0.908
0.880
0.942
0.962
0.916
0.968
0.950
0.992
1.014
1.048
1.050
1.022
0.994
1.004
0.970
0.946
0.940
0.960
0.936
0.982
0.946
0.942
0.932
0.926
0.902
0.914
0.914
0.912
0.952
0.962
0.926
0.946
0.874
0.870
0.890
0.918
0.924
0.922
0.978
0.978
0.954
0.980
0.982
0.928
0.918
0.910
0.938
0.966
0.992
0.992
0.988
0.978
0.940
0.978
0.934
1.000
1.006
1.028
0.946
1.020
0.930
0.908
0.924
0.924
0.948
0.928
0.924
0.918
0.950
0.984
0.942
0.976
0.954
0.904
0.894
0.898
0.916
0.902
0.922
0.888
0.906
0.900
0.898
0.910
0.880
0.882
0.924
0.900
0.926
0.906
0.966
0.906
0.940
0.994
1.002
0.934
0.980
0.964
0.960
0.882
0.916
0.924
0.892
0.888
0.924
0.876
0.898
0.880
0.894
0.936
0.896
0.918
0.980
0.988
0.958
0.948
0.926
0.910
0.884
0.874
0.916
0.910
0.914
0.936
0.930
0.954
0.926
0.914
0.930
0.954
0.950
0.932
0.878
0.878
0.906
0.914
0.910
0.900
0.898
0.896
0.872
0.862
0.860
0.842
0.866
0.872
0.882
0.880
0.850
0.878
0.870
0.886
0.890
0.882
0.858
0.876
0.936
0.930
0.946
0.948
0.932
0.902
0.904
0.882
0.940
0.910
0.890
0.904
0.862
0.920
0.932
0.906
0.922
0.916
0.892
0.930
0.920
0.926
0.956
0.984
0.954
0.968
0.898
0.966
0.978
0.962
1.000
0.954
0.980
0.978
0.970
0.950
0.956
0.958
0.912
0.934
0.928
0.956
0.964
1.000
0.930
1.002
0.980
0.930
0.992
0.954
0.934
0.964
0.970
0.914
0.906
0.922
0.902
0.884
0.898
0.858
0.906
0.898
0.890
0.886
0.898
0.872
0.904
0.992
1.000
0.996
0.960
0.912
0.892
0.902
0.900
0.864
0.850
0.876
1.008
0.966
0.960
0.926
0.854
0.856
0.864
0.908
0.898
0.884
0.872
0.912
0.920
0.932
0.912
0.854
0.908
0.868
0.886
0.924
0.958
0.936
0.888
0.936
0.934
0.900
0.872
0.842
0.888
0.946
0.962
0.976
0.936
0.930
0.954
0.912
0.930
0.918
0.982
0.960
0.986
0.996
1.054
1.038
1.036
0.992
0.990
0.908
0.960
0.984
0.936
0.900
0.872
0.898
0.886
0.916
0.916
0.952
0.926
0.894
0.870
0.896
0.910
0.890
0.872
0.880
0.888
0.884
0.876
0.900
0.894
0.852
0.894
0.914
0.908
0.862
0.884
0.898
0.912
0.846
0.860
0.866
0.868
0.902
0.920
0.948
0.958
0.952
0.966
0.932
0.894
0.904
0.866
0.864
0.904
0.904
0.926
0.976
0.948
0.964
0.982
0.926
0.926
0.918
0.882
0.892
0.898
0.928
0.926
0.904
0.930
0.932
0.924
0.934
0.894
0.864
0.854
0.872
0.880
0.854
0.920
0.924
0.938
0.962
0.936
0.960
0.946
0.902
0.902
0.860
0.842
0.836
0.848
0.864
0.886
0.932
0.874
0.914
0.888
0.884
0.912
0.888
0.854
0.850
0.868
0.880
0.890
0.864
0.858
0.880
0.892
0.890
0.890
0.912
0.924
0.876
0.894
0.916
0.860
0.900
0.896
0.864
0.910
0.872
0.884
0.890
0.906
0.902
0.900
0.846
0.846
0.840
0.864
0.864
0.908
0.924
0.974
0.924
0.884
0.908
0.922
0.884
0.924
0.876
0.878
0.876
0.850
0.916
0.870
0.900
0.898
0.948
0.946
0.884
0.912
0.898
0.874
0.918
0.934
0.932
0.888
0.896
0.864
0.844
0.858
0.872
0.874
0.880
0.864
0.890
0.896
0.888
0.858
0.838
0.858
0.892
0.916
0.900
0.896
0.842
0.824
0.810
0.788
0.788
0.766
0.768
0.774
0.770
0.762
0.768
0.766
0.760
0.744
0.750
0.740
0.770
0.806
0.820
0.808
0.814
0.796
0.794
0.816
0.794
0.776
0.782
0.782
0.770
0.770
0.780
0.812
0.856
0.868
0.856
0.866
0.898
0.872
0.856
0.832
0.874
0.952
0.950
0.888
0.964
0.946
0.906
0.846
0.826
0.850
0.938
0.978
0.964
0.924
0.880
0.874
0.854
0.836
0.878
0.950
0.996
0.974
0.992
0.934
0.900
0.892
0.900
0.896
0.910
0.884
0.892
0.876
0.890
0.930
0.884
0.910
0.984
0.954
0.950
0.896
0.864
0.850
0.850
0.900
0.958
1.004
0.894
0.954
0.940
0.892
0.952
0.938
0.898
0.958
0.946
0.902
0.886
0.954
0.988
0.928
0.976
0.904
0.978
0.972
0.894
0.954
0.980
0.974
0.908
0.952
0.894
0.964
0.952
0.960
0.890
0.916
0.894
0.858
0.846
0.908
0.926
0.936
0.910
0.916
0.926
0.882
0.924
0.948
0.896
0.934
0.936
0.940
0.918
0.876
0.878
0.868
0.846
0.856
0.858
0.836
0.832
0.874
0.886
0.854
0.836
0.824
0.850
0.882
0.930
0.952
0.920
0.908
0.882
0.940
0.934
0.938
0.890
0.876
0.884
0.848
0.880
0.882
0.840
0.888
0.900
0.862
0.850
0.852
0.850
0.864
0.834
0.822
0.800
0.786
0.762
0.756
0.744
0.768
0.796
0.786
0.818
0.830
0.864
0.868
0.858
0.868
0.860
0.896
0.878
0.872
0.890
0.900
0.880
0.904
0.898
0.870
0.884
0.902
0.850
0.860
0.874
0.898
0.870
0.886
0.906
0.888
0.920
0.934
0.926
0.924
0.954
0.890
0.934
0.896
0.890
0.912
0.910
0.870
0.902
0.902
0.900
0.850
0.868
0.864
0.890
0.912
0.874
0.910
0.922
0.914
0.872
0.890
0.886
0.848
0.902
0.890
0.912
0.876
0.826
0.882
0.888
0.874
0.860
0.838
0.824
0.870
0.866
0.906
0.930
0.868
0.874
0.878
0.860
0.874
0.848
0.830
0.820
0.840
0.858
0.862
0.852
0.824
0.806
0.824
0.826
0.826
0.802
0.820
0.800
0.824
0.836
0.886
0.912
0.904
0.868
0.856
0.852
0.826
0.832
0.826
0.834
0.850
0.874
0.852
0.838
0.860
0.882
0.888
0.856
0.844
0.818
0.810
0.796
0.794
0.832
0.816
0.846
0.870
0.858
0.864
0.872
0.840
0.814
0.808
0.822
0.846
0.846
0.894
0.932
0.940
0.910
0.876
0.900
0.886
0.846
0.838
0.842
0.868
0.834
0.848
0.892
0.898
0.854
0.880
0.884
0.882
0.880
0.836
0.826
0.790
0.766
0.778
0.810
0.886
0.884
0.886
0.980
0.956
0.960
0.908
0.940
0.938
0.912
0.898
0.878
0.868
0.848
0.858
0.856
0.852
0.876
0.862
0.854
0.846
0.834
0.838
0.872
0.856
0.866
0.874
0.860
0.902
0.922
0.908
0.880
0.894
0.908
0.858
0.876
0.888
0.866
0.892
0.880
0.830
0.854
0.852
0.856
0.830
0.856
0.842
0.830
0.856
0.880
0.854
0.876
0.880
0.888
0.926
0.892
0.916
0.890
0.866
0.898
0.892
0.846
0.870
0.910
0.852
0.876
0.870
0.848
0.824
0.842
0.828
0.868
0.890
0.874
0.892
0.912
0.860
0.860
0.882
0.848
0.852
0.834
0.880
0.906
0.892
0.892
0.848
0.864
0.860
0.856
0.826
0.850
0.836
0.844
0.828
0.800
0.830
0.836
0.840
0.810
0.822
0.850
0.858
0.846
0.840
0.836
0.830
0.800
0.818
0.780
0.802
0.830
0.840
0.862
0.806
0.798
0.802
0.812
0.808
0.810
0.808
0.824
0.840
0.862
0.864
0.820
0.792
0.788
0.814
0.810
0.808
0.888
0.926
0.924
0.894
0.874
0.848
0.842
0.868
0.898
0.968
0.938
0.896
0.856
0.894
0.860
0.856
0.828
0.822
0.814
0.798
0.788
0.772
0.780
0.798
0.816
0.798
0.820
0.818
0.830
0.784
0.798
0.814
0.818
0.814
0.816
0.816
0.802
0.804
0.820
0.824
0.820
0.824
0.856
0.896
0.906
0.878
0.816
0.818
0.800
0.796
0.782
0.778
0.834
0.866
0.844
0.872
0.882
0.884
0.886
0.888
0.860
0.894
0.896
0.872
0.886
0.870
0.838
0.844
0.856
0.844
0.830
0.852
0.842
0.848
0.836
0.858
0.846
0.842
0.834
0.852
0.826
0.858
0.872
0.874
0.910
0.894
0.860
0.880
0.902
0.874
0.904
0.884
0.862
0.842
0.850
0.870
0.892
0.872
0.874
0.906
0.890
0.882
0.862
0.850
0.826
0.832
0.804
0.838
0.858
0.842
0.864
0.872
0.852
0.870
0.892
0.898
0.872
0.888
0.862
0.876
0.838
0.838
0.870
0.842
0.858
0.838
0.850
0.850
0.822
0.862
0.916
0.926
0.886
0.862
0.838
0.842
0.878
0.866
0.874
0.876
0.878
0.884
0.904
0.926
0.874
0.898
0.906
0.878
0.918
0.988
0.878
0.868
0.876
0.848
0.872
0.820
0.870
0.926
0.898
0.884
0.856
0.858
0.850
0.820
0.838
0.834
0.848
0.884
0.858
0.888
0.888
0.932
0.914
0.854
0.854
0.832
0.808
0.802
0.792
0.792
0.824
0.826
0.844
0.844
0.818
0.834
0.822
0.800
0.804
0.804
0.814
0.858
0.862
0.878
0.890
0.904
0.886
0.900
0.862
0.820
0.816
0.808
0.798
0.792
0.780
0.806
0.796
0.812
0.816
0.830
0.812
0.812
0.796
0.826
0.850
0.820
0.846
0.868
0.836
0.850
0.846
0.834
0.826
0.834
0.870
0.820
0.834
0.864
0.844
0.840
0.834
0.828
0.864
0.846
0.870
0.884
0.842
0.886
0.880
0.870
0.916
0.922
0.864
0.886
0.894
0.834
0.844
0.856
0.866
0.866
0.878
0.914
0.920
0.890
0.864
0.852
0.876
0.840
0.816
0.800
0.816
0.784
0.810
0.800
0.798
0.780
0.796
0.816
0.822
0.842
0.838
0.814
0.828
0.864
0.884
0.900
0.912
0.896
0.850
0.880
0.860
0.822
0.844
0.866
0.834
0.848
0.844
0.826
0.832
0.818
0.816
0.824
0.830
0.834
0.820
0.782
0.826
0.850
0.894
0.872
0.826
0.818
0.816
0.838
0.842
0.830
0.862
0.886
0.924
0.904
0.954
1.016
1.000
1.008
0.952
0.884
0.876
0.850
0.824
0.904
0.942
0.906
0.896
0.936
0.924
0.916
0.886
0.890
0.880
0.842
0.866
0.868
0.844
0.874
0.870
0.860
0.832
0.864
0.860
0.852
0.866
0.846
0.886
0.934
0.996
0.954
0.884
0.888
0.860
0.860
0.846
0.884
0.838
0.852
0.838
0.838
0.822
0.826
0.866
0.856
0.852
0.820
0.848
0.862
0.826
0.868
0.838
0.838
0.854
0.824
0.844
0.826
0.830
0.830
0.818
0.820
0.824
0.860
0.852
0.864
0.842
0.850
0.864
0.840
0.852
0.852
0.848
0.824
0.814
0.850
0.864
0.898
0.860
0.888
0.932
0.924
0.918
0.862
0.820
0.848
0.804
0.854
0.890
0.920
0.900
0.846
0.856
0.848
0.838
0.806
0.800
0.796
0.784
0.778
0.812
0.822
0.808
0.810
0.780
0.782
0.764
0.762
0.754
0.756
0.754
0.762
0.774
0.784
0.784
0.766
0.778
0.780
0.766
0.748
0.742
0.732
0.742
0.758
0.768
0.796
0.794
0.806
0.828
0.884
0.926
0.920
0.876
0.886
0.834
0.820
0.806
0.794
0.802
0.788
0.792
0.784
0.790
0.830
0.858
0.836
0.842
0.822
0.812
0.850
0.814
0.846
0.836
0.848
0.880
0.854
0.866
0.844
0.830
0.856
0.848
0.880
0.906
0.906
0.904
0.990
0.942
0.956
0.916
1.002
0.930
0.910
0.940
0.934
0.892
0.848
0.914
0.852
0.852
0.836
0.802
0.820
0.818
0.824
0.862
0.886
0.880
0.916
0.852
0.864
0.858
0.862
0.840
0.814
0.800
0.784
0.794
0.784
0.786
0.800
0.838
0.920
0.904
0.854
0.846
0.844
0.854
0.844
0.880
0.920
0.870
0.886
0.878
0.828
0.892
0.908
0.928
0.908
0.900
0.852
0.866
0.840
0.798
0.820
0.848
0.882
0.824
0.858
0.880
0.896
0.864
0.856
0.834
0.818
0.798
0.780
0.768
0.788
0.782
0.870
0.920
0.878
0.846
0.844
0.804
0.802
0.786
0.794
0.812
0.808
0.812
0.784
0.860
0.902
0.890
0.910
0.842
0.870
0.874
0.814
0.846
0.872
0.904
0.882
0.844
0.874
0.862
0.838
0.858
0.848
0.922
0.960
0.910
0.908
0.936
0.948
0.960
0.940
0.934
0.880
0.862
0.904
0.918
0.960
0.908
0.844
0.844
0.866
0.862
0.846
0.882
0.896
0.858
0.854
0.810
0.834
0.828
0.808
0.814
0.780
0.840
0.868
0.856
0.906
0.892
0.908
0.894
0.914
0.890
0.862
0.876
0.868
0.830
0.826
0.838
0.880
0.878
0.890
0.870
0.844
0.828
0.862
0.894
0.872
0.890
0.896
0.874
0.864
0.860
0.856
0.840
0.830
0.836
0.828
0.836
0.858
0.846
0.870
0.842
0.840
0.836
0.820
0.814
0.808
0.814
0.810
0.794
0.806
0.820
0.800
0.798
0.806
0.812
0.796
0.822
0.806
0.806
0.810
0.836
0.814
0.800
0.794
0.756
0.764
0.778
0.844
0.800
0.836
0.872
0.832
0.864
0.848
0.808
0.796
0.836
0.860
0.846
0.854
0.862
0.844
0.816
0.844
0.846
0.814
0.826
0.842
0.856
0.832
0.862
0.846
0.832
0.818
0.836
0.866
0.892
0.894
0.868
0.858
0.842
0.804
0.828
0.842
0.862
0.878
0.838
0.876
0.872
0.862
0.818
0.822
0.808
0.800
0.784
0.810
0.822
0.840
0.826
0.804
0.812
0.814
0.804
0.798
0.796
0.850
0.896
0.898
0.872
0.882
0.820
0.838
0.828
0.824
0.798
0.818
0.878
0.870
0.868
0.824
0.838
0.832
0.844
0.828
0.820
0.816
0.794
0.822
0.832
0.830
0.818
0.848
0.824
0.800
0.802
0.786
0.782
0.770
0.794
0.808
0.838
0.802
0.800
0.804
0.794
0.792
0.786
0.824
0.838
0.826
0.816
0.816
0.832
0.814
0.798
0.790
0.796
0.858
0.888
0.888
0.846
0.844
0.794
0.808
0.818
0.808
0.820
0.854
0.864
0.894
0.906
0.876
0.868
0.844
0.872
0.852
0.876
0.830
0.810
0.804
0.826
0.864
0.862
0.874
0.828
0.854
0.872
0.872
0.868
0.836
0.842
0.852
0.816
0.812
0.802
0.820
0.842
0.818
0.840
0.836
0.820
0.804
0.792
0.794
0.792
0.798
0.794
0.790
0.782
0.798
0.798
0.824
0.818
0.814
0.784
0.790
0.774
0.782
0.766
0.766
0.750
0.750
0.772
0.772
0.768
0.774
0.774
0.770
0.766
0.786
0.804
0.778
0.800
0.798
0.804
0.772
0.778
0.780
0.814
0.794
0.824
0.848
0.854
0.882
0.854
0.828
0.814
0.832
0.832
0.832
0.840
0.840
0.832
0.850
0.842
0.854
0.858
0.814
0.848
0.862
0.844
0.852
0.830
0.836
0.832
0.822
0.850
0.840
0.856
0.828
0.852
0.864
0.850
0.850
0.848
0.842
0.794
0.818
0.852
0.852
0.856
0.814
0.824
0.820
0.856
0.846
0.846
0.840
0.818
0.814
0.798
0.816
0.854
0.872
0.872
0.858
0.818
0.842
0.842
0.810
0.820
0.856
0.872
0.860
0.850
0.826
0.802
0.786
0.810
0.818
0.828
0.828
0.808
0.808
0.810
0.810
0.832
0.840
0.836
0.808
0.786
0.776
0.774
0.794
0.806
0.786
0.782
0.776
0.800
0.822
0.802
0.818
0.838
0.810
0.828
0.830
0.812
0.826
0.786
0.798
0.792
0.800
0.826
0.868
0.870
0.822
0.816
0.808
0.794
0.786
0.798
0.788
0.828
0.876
0.900
0.924
0.858
0.830
0.842
0.834
0.818
0.824
0.806
0.902
0.940
0.940
0.916
0.962
0.966
0.930
0.854
0.896
0.882
0.876
0.858
0.880
0.896
0.874
0.866
0.878
0.898
0.894
0.910
0.896
0.854
0.838
0.828
0.810
0.828
0.856
0.868
0.860
0.820
0.840
0.856
0.804
0.814
0.830
0.822
0.824
0.802
0.818
0.784
0.810
0.804
0.812
0.836
0.866
0.876
0.872
0.832
0.822
0.840
0.842
0.798
0.818
0.816
0.822
0.784
0.782
0.806
0.816
0.842
0.822
0.790
0.796
0.796
0.822
0.844
0.816
0.826
0.832
0.824
0.812
0.800
0.786
0.768
0.770
0.796
0.822
0.826
0.828
0.818
0.808
0.808
0.812
0.788
0.788
0.788
0.752
0.756
0.780
0.822
0.868
0.848
0.846
0.810
0.808
0.760
0.784
0.800
0.830
0.814
0.840
0.848
0.856
0.858
0.820
0.812
0.836
0.842
0.864
0.860
0.844
0.800
0.808
0.794
0.792
0.772
0.758
0.740
0.750
0.828
0.800
0.784
0.784
0.768
0.790
0.788
0.806
0.822
0.826
0.800
0.822
0.806
0.794
0.788
0.810
0.832
0.858
0.814
0.854
0.866
0.824
0.792
0.822
0.810
0.806
0.820
0.806
0.824
0.816
0.822
0.850
0.826
0.834
0.844
0.840
0.826
0.808
0.794
0.864
0.880
0.866
0.846
0.826
0.850
0.826
0.802
0.802
0.800
0.822
0.878
0.896
0.902
0.864
0.828
0.794
0.826
0.826
0.824
0.864
0.868
0.816
0.864
0.856
0.844
0.810
0.800
0.840
0.832
0.850
0.850
0.854
0.874
0.884
0.844
0.866
0.872
0.826
0.838
0.826
0.838
0.836
0.846
0.848
0.820
0.846
0.840
0.816
0.818
0.818
0.800
0.810
0.804
0.844
0.862
0.878
0.856
0.844
0.850
0.836
0.814
0.808
0.834
0.830
0.834
0.822
0.842
0.838
0.808
0.824
0.816
0.806
0.806
0.788
0.794
0.778
0.810
0.796
0.830
0.826
0.816
0.812
0.792
0.816
0.820
0.802
0.812
0.796
0.800
0.840
0.828
0.844
0.834
0.846
0.812
0.806
0.806
0.814
0.778
0.786
0.778
0.786
0.786
0.800
0.812
0.798
0.808
0.816
0.838
0.830
0.802
0.778
0.746
0.760
0.790
0.814
0.812
0.818
0.798
0.808
0.784
0.798
0.788
0.836
0.862
0.866
0.844
0.802
0.820
0.832
0.824
0.808
0.778
0.802
0.824
0.874
0.868
0.828
0.834
0.816
0.812
0.790
0.788
0.804
0.920
0.900
0.924
0.934
0.928
0.942
0.910
0.954
0.908
1.002
0.910
0.858
0.840
0.824
0.826
0.830
0.820
0.856
0.880
0.888
0.858
0.872
0.874
0.856
0.860
0.820
0.824
0.822
0.884
0.872
0.848
0.824
0.836
0.840
0.834
0.844
0.846
0.824
0.842
0.794
0.796
0.800
0.850
0.884
0.854
0.884
0.894
0.860
0.832
0.848
0.864
0.858
0.850
0.874
0.864
0.826
0.836
0.896
0.920
0.910
0.874
0.884
0.892
0.846
0.880
0.894
0.896
0.916
0.878
0.854
0.870
0.848
0.856
0.840
0.870
0.890
0.858
0.852
0.864
0.872
0.876
0.852
0.880
0.878
0.856
0.882
0.884
0.852
0.902
0.904
0.886
0.902
0.930
0.906
0.944
0.954
0.884
0.896
0.860
0.874
0.844
0.822
0.868
0.874
0.870
0.900
0.906
0.864
0.846
0.820
0.802
0.806
0.842
0.864
0.834
0.856
0.844
0.950
0.938
0.876
0.894
0.834
0.872
0.884
0.884
0.838
0.822
0.820
0.808
0.830
0.826
0.846
0.822
0.808
0.832
0.846
0.870
0.868
0.870
0.862
0.872
0.844
0.840
0.840
0.834
0.852
0.866
0.854
0.846
0.858
0.866
0.868
0.824
0.852
0.850
0.886
0.858
0.838
0.906
0.916
0.918
0.884
0.920
0.852
0.850
0.780
0.802
0.788
1.068
0.896
0.888
0.862
0.838
0.810
0.800
0.818
0.832
0.858
0.848
0.828
0.844
0.848
0.844
0.828
0.814
0.802
0.782
0.776
0.804
0.906
0.918
0.898
0.902
0.860
0.886
0.888
0.876
0.840
0.862
0.878
0.860
0.892
0.900
0.872
0.906
0.882
0.842
0.842
0.840
0.814
0.802
0.812
0.814
0.856
0.880
0.852
0.824
0.798
0.788
0.802
0.828
0.834
0.850
0.826
0.842
0.844
0.856
0.822
0.810
0.810
0.874
0.832
0.870
0.874
0.878
0.864
0.836
0.806
0.804
0.812
0.830
0.820
0.854
0.860
0.868
0.868
0.848
0.838
0.858
0.874
0.864
0.858
0.878
0.888
0.866
0.834
0.794
0.786
0.814
0.838
0.874
0.870
0.860
0.816
0.786
0.802
0.844
0.870
0.864
0.826
0.804
0.860
0.864
0.824
0.824
0.864
0.898
0.884
0.880
0.858
0.834
0.804
0.788
0.792
0.792
0.804
0.828
0.844
0.818
0.832
0.770
0.790
0.802
0.808
0.804
0.822
0.832
0.820
0.810
0.798
0.774
0.788
0.784
0.842
0.874
0.896
0.880
0.872
0.826
0.838
0.834
0.784
0.788
0.800
0.826
0.852
0.864
0.878
0.856
0.850
0.816
0.792
0.778
0.798
0.758
0.788
0.826
0.832
0.832
0.808
0.854
0.884
0.902
0.876
0.850
0.810
0.804
0.792
0.816
0.844
0.862
0.870
0.864
0.838
0.836
0.788
0.780
0.786
0.816
0.832
0.830
0.790
0.790
0.772
0.750
0.774
0.788
0.764
0.792
0.808
0.824
0.826
0.804
0.798
0.790
0.776
0.776
0.770
0.768
0.752
0.754
0.774
0.784
0.814
0.820
0.796
0.788
0.812
0.822
0.826
0.824
0.822
0.796
0.836
0.864
0.876
0.876
0.860
0.854
0.846
0.810
0.844
0.836
0.828
0.800
0.814
0.830
0.858
0.822
0.816
0.824
0.848
0.838
0.822
0.790
0.796
0.770
0.756
0.746
0.750
0.776
0.776
0.774
0.786
0.808
0.802
0.794
0.814
0.800
0.814
0.830
0.886
0.864
0.884
0.852
0.900
0.842
0.802
0.788
0.768
0.782
0.768
0.774
0.784
0.772
0.810
0.804
0.788
0.822
0.842
0.826
0.836
0.832
0.826
0.844
0.856
0.822
0.850
0.864
0.844
0.870
0.868
0.876
0.842
0.824
0.838
0.832
0.848
0.830
0.818
0.818
0.820
0.840
0.836
0.852
0.876
0.854
0.850
0.830
0.832
0.834
0.822
0.868
0.834
0.842
0.852
0.832
0.856
0.854
0.828
0.850
0.852
0.826
0.850
0.824
0.836
0.804
0.794
0.780
0.816
0.828
0.836
0.858
0.862
0.832
0.806
0.798
0.800
0.806
0.802
0.792
0.826
0.812
0.856
0.860
0.846
0.832
0.818
0.806
0.846
0.840
0.884
0.892
0.864
0.846
0.860
0.828
0.886
0.890
0.870
0.846
0.840
0.826
0.820
0.802
0.820
0.818
0.842
0.854
0.842
0.878
0.868
0.848
0.848
0.840
0.814
0.832
0.828
0.822
0.834
0.824
0.858
0.858
0.848
0.848
0.860
0.848
0.876
0.932
0.936
0.974
0.980
0.932
0.962
0.936
0.892
0.884
0.868
0.910
0.910
0.884
0.898
0.846
0.844
0.854
0.850
0.834
0.814
0.796
0.806
0.806
0.824
0.846
0.848
0.808
0.800
0.792
0.810
0.810
0.808
0.816
0.830
0.828
0.812
0.826
0.812
0.794
0.804
0.818
0.814
0.818
0.824
0.824
0.810
0.848
0.836
0.818
0.850
0.826
0.806
0.790
0.786
0.812
0.810
0.846
0.908
0.888
0.892
0.870
0.898
0.896
0.880
0.914
0.926
0.898
0.884
0.856
0.848
0.852
0.804
0.810
0.844
0.852
0.886
0.880
0.868
0.870
0.880
0.882
0.864
0.898
0.902
0.862
0.902
0.896
0.932
0.938
0.916
0.928
0.900
0.870
0.892
0.894
0.880
0.874
0.866
0.862
0.832
0.840
0.842
0.870
0.872
0.828
0.854
0.850
0.856
0.878
0.890
0.892
0.928
0.878
0.884
0.892
0.852
0.874
0.866
0.826
0.836
0.860
0.824
0.832
0.848
0.830
0.856
0.838
0.824
0.810
0.802
0.836
0.872
0.864
0.890
0.862
0.856
0.872
0.836
0.874
0.846
0.866
0.854
0.836
0.820
0.818
0.802
0.808
0.776
0.804
0.804
0.778
0.794
0.786
0.798
0.806
0.788
0.768
0.794
0.824
0.826
0.814
0.830
0.812
0.820
0.866
0.878
0.846
0.830
0.812
0.824
0.804
0.822
0.796
0.808
0.782
0.784
0.782
0.762
0.758
0.752
0.748
0.760
0.760
0.764
0.786
0.758
0.758
0.776
0.784
0.780
0.764
0.772
0.808
0.822
0.800
0.788
0.784
0.768
0.760
0.748
0.774
0.774
0.778
0.778
0.758
0.756
0.760
0.770
0.774
0.810
0.794
0.794
0.772
0.772
0.788
0.820
0.830
0.852
0.870
0.884
0.860
0.880
0.880
0.838
0.910
0.852
0.866
0.808
0.802
0.794
0.772
0.804
0.794
0.812
0.814
0.806
0.820
0.842
0.804
0.822
0.828
0.812
0.790
0.808
0.802
0.784
0.774
0.770
0.762
0.758
0.756
0.770
0.790
0.790
0.786
0.792
0.818
0.816
0.828
0.832
0.838
0.806
0.826
0.856
0.878
0.890
0.852
0.850
0.828
0.814
0.848
0.816
0.846
0.890
0.896
0.902
0.826
0.838
0.806
0.870
0.878
0.906
0.896
0.880
0.834
0.798
0.832
0.834
0.834
0.840
0.788
0.798
0.808
0.840
0.852
0.836
0.852
0.828
0.792
0.790
0.786
0.800
0.776
0.772
0.792
0.810
0.818
0.834
0.820
0.794
0.834
0.848
0.834
0.868
0.890
0.912
0.906
0.886
0.836
0.812
0.836
0.832
0.804
0.778
0.790
0.830
0.854
0.850
0.848
0.800
0.828
0.842
0.866
0.892
0.890
0.858
0.864
0.886
0.870
0.834
0.834
0.848
0.846
0.842
0.842
0.862
0.838
0.828
0.816
0.814
0.788
0.770
0.766
0.754
0.780
0.784
0.750
0.806
0.828
0.862
0.884
0.862
0.866
0.824
0.774
0.776
0.776
0.818
0.834
0.776
0.830
0.924
0.980
0.960
0.906
0.848
0.828
0.794
0.800
0.830
0.872
0.924
0.892
0.898
0.836
0.862
0.870
0.874
0.846
0.834
0.808
0.858
0.846
0.858
0.836
0.862
0.826
0.860
0.882
0.832
0.818
0.776
0.798
0.810
0.834
0.834
0.820
0.796
0.786
0.804
0.814
0.842
0.834
0.798
0.774
0.818
0.870
0.914
0.896
0.874
0.866
0.862
0.832
0.838
0.850
0.828
0.838
0.894
0.922
0.902
0.870
0.888
0.884
0.858
0.842
0.864
0.854
0.890
0.882
0.844
0.942
0.840
0.832
0.810
0.806
0.834
0.840
0.844
0.862
0.858
0.846
0.844
0.866
0.854
0.842
0.836
0.808
0.798
0.796
0.806
0.796
0.824
0.838
0.906
0.886
0.840
0.802
0.798
0.794
0.776
0.760
0.776
0.780
0.782
0.820
0.810
0.822
0.838
0.826
0.812
0.778
0.784
0.760
0.750
0.758
0.754
0.744
0.784
0.862
0.876
0.874
0.886
0.898
0.862
0.852
0.850
0.828
0.828
0.814
0.812
0.844
0.866
0.858
0.834
0.864
0.876
0.866
0.842
0.876
0.876
0.842
0.850
0.862
0.868
0.850
0.868
0.794
0.830
0.834
0.856
0.844
0.830
0.798
0.770
0.758
0.740
0.738
0.724
0.780
0.808
0.838
0.862
0.846
0.878
0.900
0.894
0.890
0.880
0.878
0.888
0.876
0.892
0.912
0.924
0.938
0.930
0.874
0.888
0.924
0.878
0.838
0.808
0.860
0.884
0.834
0.830
0.848
0.850
0.802
0.842
0.820
0.808
0.798
0.818
0.824
0.816
0.792
0.786
0.774
0.794
0.790
0.820
0.818
0.844
0.848
0.862
0.858
0.836
0.850
0.850
0.842
0.820
0.856
0.884
0.870
0.854
0.810
0.828
0.806
0.790
0.830
0.840
0.814
0.848
0.802
0.838
0.844
0.828
0.836
0.828
0.784
0.794
0.810
0.838
0.856
0.830
0.824
0.844
0.830
0.830
0.806
0.800
0.816
0.810
0.828
0.822
0.830
0.824
0.846
0.848
0.848
0.886
0.876
0.878
0.826
0.830
0.858
0.866
0.864
0.856
0.870
0.830
0.850
0.862
0.870
0.854
0.870
0.870
0.842
0.866
0.850
0.862
0.876
0.838
0.862
0.870
0.876
0.848
0.878
0.860
0.834
0.854
0.842
0.826
0.850
0.858
0.862
0.794
0.834
0.860
0.874
0.842
0.826
0.814
0.804
0.786
0.778
0.800
0.812
0.844
0.848
0.846
0.874
0.884
0.868
0.854
0.886
0.892
0.880
0.876
0.868
0.874
0.876
0.848
0.878
0.856
0.840
0.808
0.808
0.802
0.790
0.818
0.816
0.848
0.846
0.830
0.842
0.842
0.814
0.846
0.838
0.820
0.818
0.818
0.822
0.850
0.874
0.858
0.842
0.858
0.848
0.838
0.862
0.834
0.830
0.850
0.858
0.840
0.810
0.788
0.792
0.816
0.810
0.814
0.832
0.822
0.854
0.860
0.822
0.866
0.852
0.828
0.816
0.824
0.832
0.786
0.816
0.858
0.894
0.862
0.832
0.808
0.798
0.804
0.784
0.782
0.808
0.830
0.812
0.854
0.850
0.852
0.806
0.842
0.822
0.822
0.842
0.848
0.814
0.846
0.842
0.842
0.854
0.840
0.808
0.828
0.848
0.822
0.816
0.798
0.826
0.848
0.810
0.828
0.824
0.806
0.858
0.858
0.796
0.790
0.816
0.816
0.786
0.774
0.784
0.766
0.762
0.782
0.764
0.792
0.788
0.802
0.804
0.796
0.818
0.800
0.796
0.774
0.762
0.766
0.778
0.780
0.768
0.778
0.774
0.788
0.790
0.778
0.818
0.812
0.798
0.778
0.814
0.780
0.806
0.798
0.804
0.790
0.778
0.760
0.770
0.776
0.802
0.768
0.764
0.790
0.816
0.794
0.824
0.836
0.826
0.820
0.826
0.824
0.804
0.818
0.808
0.826
0.820
0.842
0.824
0.812
0.824
0.846
0.828
0.842
0.856
0.846
0.796
0.792
0.776
0.792
0.776
0.802
0.810
0.812
0.828
0.832
0.828
0.788
0.798
0.798
0.796
0.814
0.816
0.824
0.796
0.814
0.838
0.844
0.826
0.810
0.790
0.760
0.754
0.744
0.770
0.780
0.756
0.770
0.796
0.772
0.746
0.752
0.746
0.746
0.756
0.744
0.742
0.720
0.716
0.704
0.718
0.730
0.760
0.766
0.776
0.774
0.782
0.786
0.778
0.792
0.800
0.802
0.822
0.838
0.808
0.804
0.820
0.806
0.776
0.788
0.776
0.764
0.772
0.796
0.786
0.806
0.820
0.816
0.836
0.836
0.832
0.798
0.806
0.822
0.848
0.840
0.774
0.780
0.764
0.750
0.762
0.824
0.824
0.856
0.852
0.796
0.760
0.760
0.752
0.754
0.772
0.748
0.778
0.796
0.786
0.790
0.788
0.804
0.802
0.824
0.858
0.838
0.830
0.816
0.810
0.830
0.830
0.836
0.824
0.826
0.826
0.840
0.824
0.860
0.872
0.852
0.852
0.862
0.836
0.870
0.860
0.852
0.834
0.812
0.772
0.776
0.778
0.810
0.802
0.824
0.842
0.826
0.798
0.788
0.802
0.790
0.808
0.792
0.796
0.792
0.800
0.776
0.762
0.746
0.734
0.732
0.722
0.716
0.714
0.720
0.732
0.756
0.768
0.744
0.742
0.722
0.730
0.728
0.730
0.734
0.742
0.732
0.714
0.732
0.758
0.786
0.772
0.740
0.744
0.736
0.756
0.768
0.776
0.798
0.814
0.810
0.786
0.800
0.798
0.796
0.812
0.824
0.818
0.802
0.818
0.840
0.834
0.800
0.800
0.794
0.776
0.778
0.788
0.796
0.810
0.824
0.832
0.824
0.822
0.786
0.762
0.778
0.770
0.782
0.798
0.772
0.750
0.784
0.736
0.724
0.724
0.716
0.728
0.752
0.770
0.762
0.784
0.768
0.790
0.776
0.746
0.764
0.762
0.764
0.724
0.766
0.758
0.762
0.770
0.776
0.760
0.790
0.798
0.828
0.826
0.856
0.882
0.872
0.860
0.846
0.850
0.820
0.822
0.784
0.832
0.828
0.832
0.812
0.820
0.770
0.802
0.778
0.770
0.758
0.786
0.796
0.772
0.812
0.830
0.848
0.826
0.844
0.884
0.876
0.846
0.862
0.858
0.818
0.836
0.848
0.864
0.864
0.820
0.844
0.840
0.810
0.788
0.814
0.842
0.864
0.866
0.834
0.782
0.782
0.792
0.768
0.754
0.744
0.746
0.746
0.790
0.786
0.812
0.824
0.800
0.830
0.832
0.812
0.788
0.808
0.820
0.800
0.856
0.856
0.834
0.834
0.820
0.812
0.810
0.824
0.834
0.794
0.830
0.818
0.796
0.826
0.820
0.786
0.820
0.832
0.808
0.814
0.774
0.780
0.762
0.744
0.740
0.768
0.784
0.820
0.804
0.798
0.768
0.802
0.794
0.776
0.794
0.808
0.778
0.818
0.834
0.806
0.810
0.796
0.790
0.802
0.798
0.798
0.772
0.730
0.716
0.740
0.736
0.710
0.698
0.696
0.680
0.680
0.678
0.672
0.670
0.662
0.668
0.658
0.654
0.654
0.646
0.648
0.650
0.642
0.638
0.640
0.646
0.642
0.652
0.654
0.672
0.682
0.686
0.688
0.696
0.690
0.708
0.720
0.708
0.700
0.700
0.692
0.680
0.686
0.684
0.680
0.676
0.674
0.668
0.656
0.656
0.650
0.642
0.636
0.638
0.636
0.638
0.644
0.636
0.640
0.642
0.642
0.648
0.656
0.658
0.656
0.656
0.656
0.652
0.650
0.654
0.644
0.644
0.646
0.646
0.644
0.646
0.652
0.646
0.652
0.646
0.652
0.648
0.642
0.644
0.642
0.638
0.644
0.646
0.650
0.652
0.644
0.646
0.654
0.638
0.640
0.642
0.636
0.636
0.650
0.656
0.656
0.656
0.654
0.656
0.656
0.654
0.652
0.644
0.644
0.642
0.642
0.640
0.646
0.650
0.642
0.646
0.654
0.654
0.654
0.648
0.658
0.652
0.648
0.652
0.652
0.640
0.640
0.630
0.630
0.620
0.618
0.624
0.618
0.620
0.620
0.630
0.644
0.646
0.658
0.670
0.662
0.684
0.662
0.664
0.674
0.690
0.678
0.668
0.662
0.654
0.658
0.652
0.652
0.660
0.656
0.660
0.660
0.650
0.650
0.654
0.654
0.642
0.656
0.674
0.670
0.664
0.672
0.666
0.664
0.262
0.402
0.694
0.678
0.682
0.704
0.698
0.718
0.708
0.702
0.692
0.686
0.684
0.694
0.684
0.678
0.676
0.668
0.670
0.666
0.662
0.666
0.680
0.692
0.700
0.694
0.684
0.752
0.700
0.696
0.690
0.674
0.664
0.678
0.674
0.676
0.678
0.686
0.674
0.674
0.668
0.668
0.668
0.664
0.670
0.650
0.660
0.652
0.660
0.666
0.656
0.664
0.678
0.690
0.680
0.684
0.688
0.670
0.676
0.664
0.666
0.662
0.684
0.722
0.694
0.688
0.698
0.704
0.702
0.700
0.700
0.706
0.682
0.682
0.682
0.676
0.680
0.692
0.692
0.684
0.690
0.684
0.682
0.678
0.680
0.684
0.674
0.688
0.688
0.684
0.694
0.684
0.686
0.692
0.682
0.686
0.722
0.720
0.724
0.702
0.702
0.690
0.678
0.672
0.700
0.686
0.676
0.676
0.684
0.702
0.704
0.702
0.712
0.722
0.698
0.728
0.720
0.700
0.698
0.712
0.720
0.776
0.772
0.820
0.810
0.802
0.826
0.808
0.774
0.784
0.782
0.746
0.772
0.768
0.766
0.770
0.776
0.762
0.744
0.750
0.754
0.750
0.736
0.754
0.742
0.760
0.798
0.798
0.774
0.744
0.738
0.720
0.694
0.704
0.692
0.692
0.698
0.712
0.728
0.740
0.772
0.770
0.752
0.720
0.726
0.738
0.764
0.786
0.762
0.742
0.750
0.734
0.758
0.786
0.762
0.762
0.764
0.770
0.760
0.718
0.726
0.744
0.782
0.808
0.800
0.776
0.758
0.728
0.734
0.758
0.776
0.774
0.760
0.746
0.804
0.842
0.836
0.824
0.772
0.774
0.774
0.792
0.792
0.726
0.742
0.750
0.744
0.738
0.728
0.744
0.754
0.744
0.758
0.752
0.744
0.798
0.808
0.786
0.780
0.766
0.738
0.766
0.750
0.750
0.736
0.744
0.746
0.760
0.780
0.744
0.774
0.796
0.764
0.782
0.772
0.746
0.746
0.736
0.750
0.736
0.734
0.720
0.718
0.708
0.696
0.696
0.698
0.704
0.706
0.704
0.716
0.698
0.704
0.698
0.712
0.698
0.696
0.682
0.688
0.666
0.676
0.674
0.680
0.692
0.712
0.724
0.698
0.698
0.704
0.700
0.688
0.694
0.706
0.700
0.694
0.702
0.692
0.696
0.702
0.708
0.702
0.714
0.704
0.748
0.768
0.756
0.722
0.712
0.712
0.694
0.704
0.708
0.734
0.758
0.738
0.722
0.726
0.698
0.718
0.698
0.752
0.726
0.760
0.712
0.724
0.702
0.768
0.746
0.742
0.730
0.708
0.716
0.686
0.678
0.698
0.742
0.732
0.720
0.714
0.698
0.684
0.682
0.670
0.698
0.718
0.722
0.726
0.726
0.712
0.736
0.720
0.738
0.732
0.740
0.738
0.718
0.702
0.696
0.778
0.814
0.822
0.780
0.808
0.790
0.786
0.734
0.732
0.700
0.698
0.680
0.676
0.678
0.672
0.658
0.666
0.660
0.652
0.652
0.652
0.666
0.680
0.666
0.678
0.686
0.684
0.678
0.690
0.696
0.682
0.694
0.692
0.680
0.672
0.694
0.704
0.704
0.712
0.686
0.684
0.692
0.672
0.658
0.664
0.690
0.672
0.666
0.664
0.652
0.642
0.646
0.648
0.652
0.638
0.660
0.668
0.644
0.650
0.652
0.648
0.634
0.634
0.624
0.626
0.634
0.638
0.638
0.648
0.664
0.656
0.664
0.670
0.660
0.682
0.688
0.692
0.684
0.700
0.690
0.704
0.698
0.690
0.714
0.714
0.714
0.696
0.708
0.716
0.704
0.732
0.728
0.716
0.750
0.776
0.750
0.780
0.800
0.786
0.808
0.836
0.830
0.842
0.806
0.832
0.840
0.850
0.874
0.888
0.872
0.870
0.848
0.852
0.912
0.894
0.876
0.868
0.826
0.796
0.788
0.794
0.768
0.742
0.726
0.728
0.724
0.734
0.776
0.796
0.868
0.862
0.814
0.822
0.848
0.860
0.846
0.806
0.812
0.834
0.844
0.806
0.814
0.820
0.814
0.844
0.864
0.868
0.888
0.860
0.868
0.874
0.858
0.842
0.862
0.858
0.856
0.872
0.824
0.852
0.830
0.830
0.800
0.786
0.794
0.820
0.856
0.870
0.838
0.866
0.878
0.852
0.884
0.894
0.876
0.898
0.872
0.852
0.874
0.858
0.884
0.872
0.862
0.874
0.858
0.882
0.868
0.848
0.862
0.850
0.868
0.868
0.844
0.874
0.856
0.864
0.876
0.876
0.882
0.868
0.852
0.838
0.810
0.822
0.806
0.786
0.774
0.806
0.790
0.824
0.832
0.816
0.802
0.842
0.854
0.836
0.854
0.874
0.868
0.834
0.832
0.838
0.854
0.872
0.882
0.842
0.846
0.872
0.850
0.798
0.816
0.828
0.826
0.830
0.802
0.820
0.808
0.830
0.856
0.864
0.896
0.896
0.846
0.856
0.830
0.820
0.842
0.882
0.866
0.834
0.822
0.828
0.820
0.832
0.820
0.866
0.832
0.834
0.854
0.850
0.810
0.784
0.760
0.752
0.740
0.750
0.770
0.768
0.792
0.808
0.820
0.796
0.786
0.786
0.798
0.784
0.836
0.846
0.842
0.830
0.850
0.862
0.852
0.836
0.820
0.860
0.846
0.830
0.824
0.840
0.856
0.892
0.898
0.896
0.866
0.902
0.920
0.900
0.904
0.872
0.858
0.826
0.812
0.812
0.776
0.770
0.762
0.762
0.802
0.804
0.840
0.844
0.830
0.846
0.828
0.824
0.834
0.842
0.826
0.850
0.856
0.834
0.810
0.852
0.858
0.820
0.808
0.838
0.840
0.842
0.834
0.840
0.828
0.808
0.822
0.832
0.832
0.832
0.850
0.826
0.844
0.826
0.810
0.828
0.826
0.820
0.834
0.834
0.870
0.866
0.894
0.882
0.864
0.884
0.864
0.876
0.884
0.852
0.854
0.854
0.834
0.850
0.824
0.828
0.848
0.850
0.850
0.858
0.824
0.816
0.840
0.798
0.808
0.856
0.878
0.862
0.838
0.802
0.762
0.760
0.744
0.762
0.792
0.810
0.790
0.838
0.838
0.812
0.804
0.790
0.800
0.818
0.814
0.804
0.800
0.838
0.840
0.828
0.854
0.872
0.850
0.824
0.818
0.826
0.814
0.816
0.838
0.852
0.858
0.846
0.808
0.794
0.800
0.754
0.740
0.726
0.714
0.694
0.684
0.688
0.678
0.662
0.668
0.674
0.672
0.672
0.668
0.670
0.672
0.668
0.684
0.690
0.698
0.708
0.710
0.702
0.708
0.716
0.728
0.726
0.732
0.728
0.746
0.740
0.732
0.724
0.730
0.732
0.726
0.718
0.726
0.724
0.718
0.718
0.720
0.726
0.716
0.732
0.732
0.722
0.726
0.724
0.714
0.710
0.716
0.706
0.698
0.708
0.708
0.698
0.700
0.714
0.716
0.714
0.708
0.708
0.712
0.706
0.710
0.680
0.684
0.684
0.668
0.664
0.676
0.684
0.688
0.690
0.680
0.688
0.686
0.700
0.702
0.698
0.696
0.682
0.674
0.688
0.662
0.686
0.690
0.694
0.694
0.706
0.704
0.700
0.714
0.710
0.700
0.706
0.698
0.730
0.746
0.782
0.796
0.788
0.786
0.758
0.762
0.742
0.744
0.760
0.750
0.742
0.752
0.756
0.770
0.778
0.756
0.742
0.748
0.752
0.734
0.742
0.740
0.736
0.740
0.748
0.730
0.760
0.752
0.764
0.746
0.758
0.770
0.764
0.772
0.796
0.758
0.772
0.746
0.732
0.722
0.740
0.746
0.748
0.770
0.758
0.750
0.758
0.762
0.746
0.762
0.770
0.750
0.736
0.754
0.760
0.760
0.742
0.738
0.736
0.728
0.740
0.760
0.760
0.750
0.766
0.748
0.764
0.756
0.736
0.712
0.716
0.708
0.704
0.704
0.708
0.724
0.756
0.768
0.764
0.770
0.810
0.806
0.804
0.786
0.748
0.758
0.748
0.762
0.762
0.772
0.800
0.764
0.748
0.750
0.750
0.746
0.732
0.726
0.744
0.716
0.724
0.736
0.744
0.736
0.734
0.706
0.722
0.720
0.732
0.734
0.726
0.706
0.708
0.720
0.710
0.712
0.738
0.778
0.820
0.798
0.778
0.796
0.790
0.758
0.780
0.778
0.766
0.780
0.784
0.774
0.760
0.770
0.758
0.740
0.806
0.822
0.796
0.786
0.778
0.784
0.796
0.754
0.736
0.740
0.744
0.738
0.740
0.726
0.744
0.744
0.762
0.774
0.756
0.748
0.746
0.754
0.770
0.782
0.776
0.748
0.760
0.764
0.758
0.746
0.756
0.738
0.722
0.728
0.728
0.712
0.718
0.718
0.718
0.732
0.752
0.758
0.792
0.792
0.808
0.804
0.752
0.780
0.766
0.786
0.798
0.810
0.794
0.792
0.802
0.788
0.818
0.820
0.826
0.790
0.798
0.752
0.758
0.732
0.710
0.712
0.694
0.688
0.690
0.674
0.682
0.672
0.664
0.672
0.676
0.668
0.682
0.672
0.674
0.676
0.690
0.706
0.686
0.722
0.730
0.742
0.732
0.726
0.752
0.756
0.766
0.752
0.768
0.772
0.770
0.746
0.754
0.722
0.728
0.714
0.728
0.740
0.732
0.724
0.744
0.752
0.722
0.730
0.714
0.708
0.718
0.726
0.730
0.712
0.728
0.716
0.714
0.726
0.716
0.726
0.738
0.724
0.744
0.750
0.736
0.752
0.758
0.740
0.756
0.772
0.732
0.736
0.722
0.718
0.724
0.716
0.714
0.718
0.712
0.722
0.736
0.744
0.716
0.726
0.742
0.752
0.740
0.730
0.722
0.774
0.728
0.726
0.712
0.700
0.708
0.726
0.750
0.752
0.732
0.720
0.710
0.698
0.686
0.678
0.684
0.692
0.716
0.722
0.720
0.746
0.776
0.762
0.792
0.788
0.772
0.772
0.770
0.754
0.776
0.784
0.790
0.802
0.778
0.786
0.804
0.768
0.780
0.768
0.754
0.758
0.778
0.776
0.782
0.792
0.774
0.746
0.742
0.738
0.704
0.722
0.744
0.748
0.738
0.786
0.798
0.762
0.778
0.754
0.738
0.742
0.728
0.734
0.742
0.752
0.794
0.808
0.812
0.814
0.820
0.796
0.814
0.810
0.776
0.800
0.810
0.786
0.806
0.802
0.778
0.790
0.776
0.778
0.760
0.740
0.750
0.728
0.746
0.740
0.748
0.744
0.740
0.746
0.714
0.718
0.708
0.690
0.706
0.754
0.730
0.768
0.808
0.784
0.768
0.768
0.758
0.764
0.758
0.748
0.734
0.726
0.736
0.736
0.782
0.826
0.788
0.808
0.790
0.772
0.748
0.728
0.716
0.718
0.734
0.744
0.730
0.716
0.720
0.722
0.718
0.726
0.736
0.738
0.718
0.698
0.714
0.724
0.728
0.734
0.712
0.726
0.720
0.708
0.726
0.724
0.718
0.710
0.694
0.688
0.686
0.684
0.684
0.686
0.682
0.690
0.688
0.684
0.680
0.680
0.672
0.662
0.660
0.678
0.690
0.696
0.698
0.720
0.728
0.736
0.728
0.714
0.714
0.728
0.716
0.746
0.780
0.796
0.784
0.760
0.746
0.734
0.740
0.730
0.724
0.732
0.740
0.730
0.748
0.750
0.758
0.766
0.758
0.760
0.764
0.750
0.740
0.748
0.754
0.776
0.778
0.776
0.778
0.804
0.814
0.780
0.772
0.776
0.764
0.750
0.766
0.782
0.768
0.800
0.812
0.808
0.778
0.784
0.784
0.764
0.768
0.762
0.762
0.758
0.782
0.772
0.784
0.786
0.778
0.792
0.766
0.732
0.732
0.738
0.752
0.748
0.734
0.756
0.798
0.834
0.804
0.822
0.822
0.828
0.812
0.812
0.814
0.808
0.828
0.836
0.868
0.818
0.866
0.888
0.888
0.844
0.856
0.822
0.818
0.790
0.784
0.786
0.774
0.756
0.770
0.816
0.862
0.876
0.856
0.832
0.812
0.802
0.806
0.794
0.786
0.818
0.844
0.838
0.846
0.846
0.874
0.824
0.886
0.876
0.832
0.820
0.814
0.800
0.822
0.826
0.806
0.834
0.836
0.826
0.782
0.770
0.750
0.754
0.770
0.790
0.772
0.810
0.810
0.792
0.784
0.776
0.744
0.766
0.760
0.752
0.776
0.798
0.800
0.772
0.774
0.770
0.760
0.754
0.732
0.724
0.764
0.750
0.756
0.724
0.730
0.734
0.738
0.748
0.760
0.750
0.766
0.780
0.774
0.802
0.816
0.806
0.806
0.810
0.792
0.760
0.754
0.736
0.732
0.740
0.774
0.766
0.796
0.820
0.806
0.824
0.830
0.808
0.784
0.808
0.804
0.802
0.768
0.734
0.748
0.754
0.748
0.754
0.752
0.752
0.790
0.818
0.816
0.796
0.802
0.788
0.800
0.798
0.828
0.890
0.880
0.860
0.838
0.836
0.806
0.826
0.848
0.856
0.846
0.856
0.846
0.862
0.840
0.802
0.786
0.758
0.752
0.764
0.770
0.764
0.764
0.840
0.870
0.872
0.828
0.800
0.802
0.796
0.764
0.792
0.806
0.788
0.796
0.802
0.818
0.786
0.780
0.780
0.800
0.814
0.788
0.778
0.786
0.778
0.766
0.784
0.774
0.774
0.816
0.824
0.824
0.806
0.780
0.788
0.760
0.780
0.786
0.776
0.772
0.754
0.798
0.826
0.836
0.818
0.806
0.796
0.778
0.762
0.786
0.800
0.812
0.814
0.822
0.840
0.822
0.826
0.816
0.840
0.842
0.836
0.878
0.878
0.858
0.896
0.890
0.866
0.870
0.876
0.836
0.860
0.832
0.834
0.806
0.786
0.820
0.830
0.832
0.782
0.784
0.784
0.790
0.790
0.784
0.810
0.836
0.846
0.856
0.854
0.870
0.870
0.834
0.796
0.794
0.796
0.778
0.782
0.784
0.800
0.802
0.834
0.844
0.844
0.844
0.854
0.836
0.862
0.860
0.808
0.806
0.822
0.796
0.806
0.812
0.818
0.802
0.824
0.816
0.852
0.864
0.872
0.876
0.874
0.864
0.864
0.840
0.850
0.814
0.772
0.786
0.794
0.794
0.784
0.770
0.788
0.770
0.740
0.746
0.750
0.764
0.760
0.734
0.736
0.736
0.748
0.760
0.782
0.778
0.762
0.750
0.732
0.788
0.768
0.792
0.780
0.764
0.816
0.812
0.806
0.806
0.800
0.784
0.846
0.804
0.924
0.800
0.830
0.806
0.896
0.800
0.956
0.812
0.888
0.860
0.856
0.846
0.836
0.842
0.828
0.854
0.836
0.830
0.864
0.850
0.820
0.846
0.824
0.802
0.806
0.780
0.788
0.806
0.814
0.782
0.762
0.772
0.742
0.754
0.762
0.786
0.780
0.758
0.770
0.752
0.752
0.746
0.716
0.710
0.716
0.702
0.702
0.694
0.708
0.698
0.684
0.686
0.688
0.690
0.696
0.696
0.692
0.692
0.692
0.690
0.682
0.668
0.672
0.680
0.692
0.702
0.816
0.740
0.744
0.784
0.776
0.826
0.802
0.792
0.766
0.740
0.740
0.728
0.700
0.694
0.692
0.666
0.682
0.670
0.666
0.656
0.672
0.670
0.678
0.686
0.682
0.688
0.670
0.680
0.668
0.662
0.646
0.644
0.660
0.662
0.690
0.688
0.694
0.706
0.690
0.714
0.712
0.700
0.718
0.716
0.710
0.722
0.718
0.738
0.722
0.738
0.766
0.744
0.728
0.740
0.750
0.752
0.732
0.754
0.756
0.760
0.824
0.802
0.792
0.756
0.770
0.772
0.760
0.782
0.748
0.774
0.824
0.844
0.790
0.768
0.764
0.766
0.748
0.754
0.758
0.756
0.728
0.728
0.714
0.696
0.692
0.676
0.670
0.678
0.692
0.722
0.728
0.796
0.826
0.796
0.852
0.802
0.794
0.818
0.802
0.842
0.834
0.806
0.852
0.852
0.812
0.772
0.858
0.868
0.812
0.816
0.802
0.780
0.762
0.746
0.734
0.712
0.730
0.736
0.796
0.814
0.810
0.790
0.778
0.766
0.760
0.776
0.780
0.790
0.770
0.772
0.756
0.766
0.794
0.790
0.800
0.780
0.758
0.764
0.772
0.766
0.764
0.770
0.792
0.792
0.778
0.734
0.746
0.766
0.796
0.752
0.780
0.796
0.810
0.812
0.786
0.760
0.754
0.718
0.720
0.740
0.790
0.812
0.820
0.812
0.840
0.780
0.768
0.780
0.776
0.744
0.776
0.770
0.774
0.770
0.774
0.752
0.748
0.750
0.772
0.776
0.764
0.802
0.814
0.816
0.816
0.778
0.746
0.738
0.740
0.756
0.772
0.818
0.872
0.874
0.862
0.840
0.812
0.826
0.838
0.798
0.816
0.832
0.880
0.850
0.828
0.824
0.818
0.816
0.772
0.770
0.770
0.768
0.762
0.764
0.730
0.762
0.760
0.812
0.838
0.850
0.832
0.828
0.826
0.786
0.802
0.806
0.800
0.780
0.806
0.766
0.802
0.806
0.830
0.814
0.814
0.788
0.772
0.784
0.796
0.780
0.744
0.750
0.752
0.738
0.718
0.730
0.778
0.838
0.852
0.840
0.820
0.796
0.754
0.766
0.758
0.794
0.822
0.850
0.848
0.808
0.820
0.816
0.804
0.786
0.766
0.772
0.784
0.790
0.858
0.900
0.912
0.876
0.832
0.842
0.814
0.776
0.806
0.822
0.822
0.818
0.772
0.794
0.808
0.836
0.836
0.820
0.798
0.808
0.804
0.814
0.824
0.834
0.812
0.774
0.804
0.814
0.818
0.788
0.746
0.740
0.702
0.730
0.712
0.714
0.730
0.756
0.774
0.774
0.756
0.800
0.800
0.812
0.818
0.824
0.854
0.856
0.824
0.838
0.826
0.856
0.858
0.814
0.778
0.810
0.810
0.784
0.782
0.820
0.848
0.820
0.834
0.800
0.812
0.822
0.832
0.846
0.822
0.814
0.792
0.822
0.864
0.856
0.846
0.828
0.848
0.822
0.842
0.854
0.854
0.888
0.874
0.874
0.868
0.854
0.856
0.824
0.846
0.828
0.868
0.858
0.846
0.804
0.788
0.804
0.808
0.824
0.820
0.788
0.822
0.846
0.838
0.892
0.916
0.874
0.864
0.842
0.842
0.802
0.810
0.790
0.786
0.784
0.792
0.792
0.776
0.794
0.794
0.786
0.768
0.774
0.770
0.752
0.766
0.796
0.824
0.832
0.882
0.884
0.886
0.878
0.872
0.852
0.872
0.880
0.860
0.896
0.890
0.872
0.884
0.852
0.858
0.842
0.834
0.854
0.836
0.824
0.824
0.802
0.792
0.836
0.852
0.844
0.866
0.870
0.850
0.836
0.834
0.850
0.878
0.866
0.884
0.878
0.894
0.890
0.872
0.842
0.828
0.832
0.826
0.842
0.830
0.852
0.848
0.862
0.846
0.852
0.858
0.872
0.858
0.860
0.854
0.826
0.844
0.858
0.816
0.860
0.866
0.842
0.852
0.838
0.828
0.830
0.860
0.844
0.856
0.836
0.832
0.822
0.822
0.792
0.824
0.880
0.918
0.902
0.860
0.866
0.860
0.838
0.858
0.858
0.870
0.854
0.860
0.836
0.848
0.860
0.876
0.882
0.884
0.866
0.852
0.842
0.874
0.860
0.872
0.906
0.858
0.888
0.880
0.870
0.896
0.890
0.910
0.926
0.876
0.822
0.826
0.800
0.802
0.834
0.846
0.882
0.892
0.888
0.886
0.866
0.896
0.876
0.862
0.862
0.856
0.860
0.862
0.834
0.800
0.840
0.886
0.866
0.912
0.910
0.894
0.868
0.878
0.886
0.854
0.894
0.920
0.906
0.878
0.906
0.866
0.862
0.880
0.900
0.884
0.900
0.894
0.894
0.890
0.884
0.860
0.876
0.878
0.862
0.876
0.866
0.852
0.854
0.858
0.842
0.832
0.820
0.834
0.876
0.876
0.858
0.850
0.856
0.842
0.850
0.856
0.836
0.872
0.874
0.846
0.850
0.836
0.810
0.816
0.826
0.810
0.850
0.860
0.844
0.854
0.826
0.814
0.796
0.796
0.822
0.812
0.848
0.852
0.870
0.868
0.848
0.848
0.864
0.850
0.848
0.874
0.852
0.860
0.854
0.838
0.858
0.852
0.828
0.860
0.856
0.856
0.878
0.884
0.870
0.890
0.870
0.858
0.856
0.828
0.842
0.826
0.836
0.852
0.832
0.850
0.852
0.828
0.850
0.876
0.852
0.876
0.880
0.852
0.872
0.884
0.852
0.852
0.808
0.784
0.834
0.948
0.936
0.928
0.908
0.846
0.888
0.886
0.906
0.918
0.920
0.896
0.918
0.920
0.896
0.896
0.900
0.914
0.900
0.880
0.900
0.910
0.888
0.884
0.872
0.870
0.898
0.866
0.880
0.888
0.858
0.886
0.888
0.862
0.884
0.898
0.872
0.898
0.884
0.844
0.836
0.786
0.788
0.764
0.762
0.778
0.774
0.752
0.756
0.756
0.746
0.730
0.738
0.742
0.746
0.744
0.748
0.736
0.768
0.766
0.774
0.796
0.816
0.790
0.812
0.812
0.798
0.904
0.812
0.862
0.810
0.830
0.822
0.814
0.830
0.822
0.814
0.822
0.794
0.792
0.850
0.802
0.804
0.816
0.856
0.784
0.820
0.778
0.774
0.810
0.770
0.756
0.742
0.738
0.710
0.708
0.700
0.702
0.704
0.698
0.696
0.698
0.688
0.680
0.686
0.688
0.704
0.714
0.730
0.752
0.766
0.766
0.810
0.816
0.814
0.796
0.800
0.804
0.800
0.812
0.818
0.850
0.842
0.856
0.854
0.870
0.846
0.830
0.838
0.808
0.778
0.746
0.760
0.796
0.796
0.816
0.838
0.846
0.866
0.866
0.834
0.842
0.854
0.852
0.866
0.884
0.880
0.880
0.880
0.856
0.864
0.866
0.844
0.864
0.878
0.840
0.854
0.840
0.856
0.868
0.862
0.888
0.860
0.836
0.842
0.826
0.824
0.826
0.808
0.832
0.838
0.816
0.830
0.840
0.838
0.842
0.830
0.836
0.860
0.846
0.814
0.828
0.848
0.844
0.864
0.852
0.860
0.872
0.868
0.890
0.842
0.868
0.880
0.842
0.902
0.924
0.924
0.938
0.918
0.906
0.894
0.896
0.906
0.898
0.830
0.888
0.918
0.924
0.898
0.898
0.880
0.886
0.890
0.888
0.904
0.884
0.910
0.934
0.898
0.902
0.902
0.864
0.878
0.860
0.872
0.884
0.856
0.878
0.890
0.888
0.888
0.866
0.874
0.898
0.880
0.894
0.884
0.862
0.864
0.814
0.914
0.840
0.888
0.898
0.884
0.860
0.896
0.818
0.898
0.890
0.882
0.912
0.872
0.860
0.854
0.826
0.842
0.832
0.832
0.824
0.786
0.800
0.802
0.804
0.768
0.796
0.836
0.852
0.876
0.818
0.832
0.842
0.854
0.848
0.838
0.848
0.858
0.878
0.878
0.870
0.858
0.866
0.848
0.868
0.856
0.860
0.880
0.866
0.882
0.882
0.854
0.868
0.868
0.848
0.856
0.840
0.856
0.852
0.848
0.832
0.812
0.810
0.824
0.842
0.840
0.876
0.832
0.810
0.792
0.782
0.776
0.760
0.732
0.728
0.710
0.714
0.754
0.766
0.754
0.754
0.748
0.770
0.766
0.764
0.830
0.808
1.022
0.880
0.858
0.860
0.818
0.852
0.874
0.854
0.812
0.772
0.790
0.804
0.838
0.870
0.900
0.874
0.896
0.862
0.870
0.856
0.828
0.802
0.830
0.798
0.776
0.808
0.832
0.826
0.870
0.862
0.830
0.846
0.814
0.840
0.804
0.792
0.762
0.740
0.722
0.724
0.732
0.746
0.784
0.804
0.824
0.812
0.788
0.768
0.786
0.768
0.786
0.802
0.856
0.866
0.830
0.808
0.842
0.866
0.820
0.836
0.846
0.870
0.862
0.870
0.880
0.840
0.850
0.860
0.846
0.868
0.902
0.894
0.860
0.788
0.784
0.788
0.772
0.762
0.766
0.808
0.800
0.860
0.870
0.870
0.840
0.874
0.900
0.840
0.822
0.822
0.814
0.814
0.840
0.850
0.914
0.908
0.882
0.892
0.842
0.806
0.802
0.794
0.766
0.870
0.846
0.824
0.812
0.808
0.802
0.786
0.782
0.766
0.798
0.808
0.856
0.882
0.848
0.828
0.824
0.830
0.804
0.776
0.764
0.732
0.744
0.778
0.818
0.860
0.836
0.854
0.852
0.860
0.910
0.904
0.892
0.818
0.850
0.866
0.874
0.830
0.788
0.788
0.782
0.764
0.808
0.828
0.866
0.882
0.860
0.904
0.884
0.888
0.888
0.856
0.856
0.818
0.842
0.842
0.834
0.848
0.844
0.854
0.840
0.838
0.824
0.828
0.826
0.804
0.808
0.806
0.828
0.828
0.848
0.830
0.852
0.854
0.860
0.856
0.842
0.826
0.854
0.848
0.804
0.814
0.776
0.790
0.808
0.818
0.786
0.772
0.750
0.778
0.798
0.798
0.778
0.794
0.758
0.796
0.778
1.004
0.874
0.812
0.806
0.784
0.762
0.796
0.798
0.818
0.838
0.844
0.862
0.864
0.850
0.820
0.844
0.866
0.874
0.854
0.858
0.864
0.850
0.818
0.794
0.808
0.794
0.796
0.820
0.842
0.872
0.852
0.870
0.822
0.822
0.844
0.832
0.866
0.874
0.868
0.874
0.878
0.840
0.824
0.836
0.832
0.834
0.818
0.776
0.768
0.776
0.796
0.792
0.844
0.862
0.854
0.876
0.882
0.852
0.874
0.880
0.832
0.832
0.816
0.798
0.736
0.750
0.736
0.730
0.738
0.736
0.714
0.694
0.696
0.680
0.664
0.656
0.650
0.650
0.640
0.642
0.634
0.638
0.630
0.644
0.642
0.648
0.664
0.696
0.704
0.714
0.722
0.724
0.704
0.720
0.712
0.714
0.714
0.728
0.728
0.708
0.722
0.728
0.716
0.726
0.716
0.712
0.698
0.698
0.698
0.702
0.704
0.716
0.704
0.712
0.712
0.722
0.720
0.722
0.714
0.706
0.712
0.714
0.722
0.708
0.702
0.698
0.682
0.694
0.702
0.710
0.734
0.746
0.736
0.730
0.718
0.706
0.692
0.678
0.674
0.670
0.672
0.664
0.676
0.688
0.708
0.716
0.716
0.698
0.682
0.676
0.666
0.652
0.646
0.646
0.650
0.654
0.652
0.662
0.660
0.666
0.664
0.674
0.666
0.670
0.674
0.680
0.678
0.682
0.668
0.670
0.664
0.654
0.654
0.654
0.658
0.662
0.656
0.672
0.672
0.684
0.694
0.704
0.704
0.694
0.702
0.692
0.680
0.696
0.682
0.674
0.676
0.682
0.682
0.676
0.688
0.684
0.712
0.722
0.708
0.720
0.712
0.714
0.708
0.708
0.708
0.712
0.700
0.718
0.732
0.736
0.756
0.720
0.740
0.732
0.730
0.726
0.740
0.728
0.720
0.720
0.752
0.706
0.718
0.734
0.736
0.724
0.704
0.708
0.704
0.692
0.698
0.700
0.702
0.702
0.706
0.718
0.356
0.350
0.698
0.686
0.692
0.690
0.680
0.662
0.664
0.664
0.680
0.690
0.696
0.688
0.684
0.698
0.698
0.696
0.702
0.712
0.692
0.686
0.696
0.736
0.758
0.784
0.820
0.844
0.822
0.804
0.800
0.768
0.766
0.786
0.788
0.778
0.764
0.776
0.748
0.830
0.854
0.836
0.808
0.814
0.806
0.798
0.820
0.832
0.842
0.882
0.864
0.852
0.826
0.870
0.872
0.860
0.820
0.838
0.852
0.870
0.862
0.832
0.850
0.800
0.796
0.782
0.804
0.804
0.814
0.832
0.844
0.854
0.858
0.852
0.830
0.842
0.856
0.854
0.836
0.884
0.870
0.880
0.844
0.860
0.834
0.878
0.886
0.898
0.856
0.870
0.874
0.884
0.902
0.884
0.894
0.882
0.856
0.868
0.854
0.886
0.892
0.916
0.904
0.878
0.902
0.870
0.866
0.802
0.828
0.836
0.826
0.806
0.786
0.794
0.796
0.800
0.828
0.846
0.866
0.900
0.878
0.914
0.898
0.900
0.920
0.884
0.888
0.890
0.860
0.876
0.836
0.820
0.832
0.824
0.862
0.854
0.836
0.866
0.844
0.858
0.862
0.844
0.872
0.894
0.864
0.888
0.896
0.882
0.886
0.864
0.850
0.854
0.844
0.866
0.844
0.850
0.854
0.834
0.856
0.862
0.842
0.868
0.856
0.870
0.866
0.854
0.880
0.868
0.828
0.848
0.848
0.838
0.876
0.850
0.836
0.872
0.876
0.878
0.860
0.860
0.838
0.856
0.886
0.854
0.870
0.854
0.850
0.866
0.842
0.850
0.846
0.842
0.846
0.832
0.856
0.868
0.858
0.838
0.806
0.820
0.808
0.800
0.816
0.830
0.842
0.884
0.868
0.880
0.868
0.860
0.858
0.860
0.856
0.874
0.848
0.840
0.846
0.822
0.806
0.814
0.844
0.850
0.864
0.872
0.844
0.846
0.862
0.840
0.854
0.866
0.854
0.874
0.870
0.850
0.870
0.836
0.808
0.794
0.860
0.912
0.866
0.858
0.854
0.840
0.860
0.846
0.828
0.828
0.828
0.868
0.862
0.872
0.850
0.846
0.844
0.834
0.846
0.830
0.802
0.822
0.810
0.806
0.828
0.818
0.846
0.844
0.864
0.862
0.842
0.810
0.788
0.804
0.824
0.824
0.856
0.870
0.854
0.880
0.882
0.872
0.890
0.860
0.876
0.866
0.838
0.858
0.830
0.820
0.784
0.782
0.796
0.816
0.830
0.836
0.856
0.860
0.850
0.852
0.840
0.862
0.868
0.850
0.878
0.884
0.892
0.912
0.872
0.878
0.870
0.858
0.858
0.856
0.872
0.874
0.884
0.902
0.872
0.874
0.880
0.858
0.876
0.862
0.850
0.846
0.838
0.842
0.846
0.862
0.870
0.876
0.868
0.868
0.866
0.844
0.864
0.848
0.872
0.876
0.854
0.850
0.844
0.848
0.852
0.828
0.848
0.842
0.834
0.840
0.856
0.848
0.862
0.852
0.848
0.836
0.836
0.868
0.900
0.878
0.878
0.868
0.838
0.840
0.798
0.794
0.814
0.794
0.776
0.786
0.796
0.824
0.844
0.850
0.880
0.876
0.888
0.846
0.884
0.890
0.874
0.910
0.908
0.890
0.896
0.884
0.888
0.888
0.870
0.886
0.852
0.876
0.886
0.856
0.872
0.878
0.878
0.876
0.848
0.818
0.846
0.906
0.944
0.938
0.910
0.884
0.852
0.826
0.820
0.848
0.840
0.844
0.854
0.862
0.844
0.868
0.874
0.864
0.860
0.852
0.852
0.862
0.856
0.880
0.890
0.888
0.878
0.860
0.866
0.846
0.856
0.834
0.804
0.840
0.906
0.952
0.900
0.886
0.838
0.836
0.838
0.816
0.838
0.842
0.850
0.858
0.880
0.880
0.896
0.848
0.856
0.852
0.850
0.848
0.830
0.842
0.838
0.824
0.840
0.832
0.816
0.818
0.812
0.812
0.816
0.794
0.800
0.820
0.802
0.822
0.844
0.822
0.830
0.816
0.822
0.808
0.798
0.786
0.804
0.828
0.840
0.838
0.840
0.836
0.854
0.842
0.844
0.848
0.848
0.826
0.840
0.828
0.826
0.852
0.840
0.864
0.862
0.854
0.866
0.842
0.866
0.854
0.840
0.846
0.842
0.842
0.844
0.832
0.844
0.842
0.850
0.850
0.828
0.836
0.828
0.828
0.832
0.814
0.832
0.822
0.812
0.852
0.874
0.840
0.836
0.822
0.804
0.802
0.804
0.788
0.782
0.792
0.778
0.780
0.784
0.766
0.762
0.772
0.834
0.830
0.836
0.814
0.828
0.858
0.846
0.868
0.874
0.874
0.862
0.874
0.864
0.892
0.864
0.840
0.860
0.858
0.846
0.890
0.914
0.892
0.894
0.896
0.882
0.878
0.848
0.838
0.828
0.800
0.792
0.796
0.830
0.838
0.822
0.862
0.856
0.816
0.818
0.784
0.790
0.792
0.784
0.824
0.858
0.876
0.870
0.860
0.864
0.850
0.850
0.854
0.876
0.874
0.906
0.890
0.908
0.928
0.888
0.878
0.898
0.892
0.902
0.880
0.860
0.826
0.828
0.850
0.856
0.844
0.864
0.864
0.890
0.922
0.906
0.872
0.894
0.880
0.868
0.874
0.870
0.880
0.876
0.912
0.916
0.884
0.904
0.892
0.876
0.908
0.928
0.950
0.930
0.930
0.922
0.884
0.866
0.850
0.818
0.862
0.890
0.888
0.880
0.874
0.850
0.862
0.862
0.850
0.862
0.872
0.868
0.872
0.850
0.822
0.814
0.884
0.920
0.892
0.876
0.840
0.860
0.862
0.862
0.878
0.906
0.900
0.906
0.912
0.906
0.924
0.912
0.896
0.876
0.820
0.800
0.788
0.794
0.800
0.826
0.856
0.874
0.854
0.864
0.852
0.842
0.860
0.870
0.874
0.868
0.832
0.826
0.856
0.852
0.828
0.856
0.848
0.832
0.860
0.864
0.864
0.880
0.886
0.856
0.870
0.864
0.856
0.866
0.866
0.850
0.840
0.848
0.834
0.842
0.842
0.832
0.848
0.852
0.838
0.846
0.848
0.828
0.834
0.834
0.828
0.822
0.850
0.838
0.854
0.862
0.846
0.838
0.844
0.832
0.822
0.820
0.810
0.806
0.818
0.820
0.806
0.858
0.882
0.850
0.888
0.850
0.860
0.906
0.892
0.866
0.864
0.872
0.842
0.828
0.822
0.820
0.828
0.836
0.836
0.856
0.850
0.826
0.822
0.804
0.792
0.820
0.824
0.824
0.858
0.914
0.894
0.910
0.908
0.886
0.896
0.866
0.860
0.854
0.822
0.826
0.830
0.822
0.820
0.808
0.800
0.798
0.796
0.786
0.790
0.816
0.850
0.830
0.856
0.844
0.828
0.834
0.848
0.848
0.832
0.844
0.852
0.848
0.860
0.846
0.822
0.826
0.840
0.820
0.824
0.828
0.828
0.826
0.820
0.792
0.808
0.780
0.790
0.782
0.772
0.782
0.774
0.776
0.768
0.774
0.776
0.782
0.808
0.802
0.800
0.802
0.810
0.810
0.818
0.850
0.816
0.802
0.784
0.780
0.776
0.762
0.796
0.782
0.800
0.816
0.818
0.854
0.852
0.842
0.840
0.816
0.784
0.774
0.764
0.790
0.802
0.834
0.904
0.870
0.888
0.938
0.916
0.894
0.882
0.888
0.870
0.840
0.848
0.860
0.836
0.852
0.854
0.834
0.866
0.866
0.862
0.898
0.882
0.864
0.868
0.848
0.856
0.870
0.870
0.888
0.912
0.868
0.860
0.886
0.856
0.858
0.880
0.860
0.838
0.854
0.852
0.842
0.852
0.854
0.868
0.876
0.868
0.852
0.852
0.840
0.844
0.830
0.834
0.840
0.858
0.838
0.818
0.840
0.848
0.836
0.844
0.836
0.846
0.852
0.836
0.842
0.840
0.844
0.832
0.844
0.828
0.800
0.808
0.796
0.766
0.780
0.788
0.812
0.862
0.886
0.902
0.902
0.878
0.886
0.862
0.844
0.852
0.848
0.830
0.844
0.832
0.818
0.830
0.820
0.790
0.794
0.796
0.782
0.790
0.794
0.766
0.762
0.786
0.764
0.754
0.782
0.772
0.770
0.782
0.794
0.764
0.770
0.750
0.742
0.738
0.752
0.764
0.762
0.780
0.784
0.784
0.794
0.806
0.786
0.792
0.794
0.794
0.778
0.786
0.784
0.772
0.786
0.792
0.792
0.790
0.786
0.778
0.788
0.792
0.794
0.792
0.798
0.792
0.788
0.806
0.822
0.798
0.808
0.824
0.806
0.800
0.806
0.808
0.804
0.810
0.824
0.828
0.826
0.826
0.808
0.806
0.806
0.778
0.756
0.772
0.804
0.826
0.868
0.830
0.804
0.786
0.816
0.812
0.822
0.804
0.790
0.802
0.790
0.772
0.776
0.774
0.782
0.780
0.792
0.802
0.832
0.832
0.820
0.822
0.826
0.814
0.804
0.812
0.798
0.792
0.810
0.794
0.782
0.786
0.796
0.790
0.816
0.814
0.802
0.798
0.814
0.822
0.806
0.802
0.796
0.786
0.784
0.754
0.756
0.744
0.728
0.724
0.710
0.706
0.704
0.704
0.700
0.704
0.704
0.690
0.698
0.694
0.684
0.692
0.702
0.722
0.732
0.732
0.750
0.750
0.746
0.734
0.722
0.708
0.690
0.728
0.732
0.732
0.732
0.740
0.762
0.758
0.760
0.746
0.764
0.756
0.760
0.756
0.744
0.762
0.778
0.772
0.776
0.758
0.782
0.744
0.738
0.744
0.748
0.754
0.780
0.798
0.812
0.790
0.756
0.844
0.826
0.818
0.820
0.824
0.808
0.776
0.798
0.818
0.832
0.832
0.812
0.822
0.820
0.826
0.804
0.788
0.804
0.790
0.766
0.748
0.762
0.748
0.732
0.718
0.724
0.718
0.724
0.720
0.720
0.720
0.718
0.728
0.722
0.746
0.770
0.770
0.798
0.822
0.842
0.830
0.842
0.820
0.810
0.820
0.812
0.856
0.896
0.892
0.910
0.900
0.884
0.870
0.836
0.840
0.822
0.812
0.832
0.854
0.866
0.890
0.930
0.892
0.904
0.892
0.844
0.840
0.840
0.826
0.822
0.848
0.836
0.812
0.822
0.810
0.804
0.820
0.818
0.808
0.818
0.834
0.822
0.818
0.832
0.812
0.812
0.816
0.814
0.844
0.850
0.848
0.850
0.850
0.836
0.836
0.842
0.830
0.814
0.848
0.848
0.846
0.838
0.852
0.832
0.828
0.838
0.838
0.816
0.836
0.834
0.830
0.842
0.840
0.832
0.838
0.820
0.812
0.806
0.824
0.812
0.802
0.826
0.828
0.834
0.874
0.878
0.860
0.878
0.868
0.842
0.832
0.830
0.828
0.836
0.870
0.850
0.860
0.870
0.846
0.862
0.854
0.830
0.816
0.826
0.836
0.812
0.812
0.818
0.814
0.808
0.834
0.868
0.866
0.878
0.888
0.870
0.870
0.868
0.852
0.842
0.858
0.870
0.868
0.864
0.858
0.824
0.812
0.832
0.812
0.810
0.822
0.848
0.796
0.786
0.780
0.780
0.808
0.804
0.784
0.808
0.802
0.796
0.804
0.798
0.786
0.802
0.798
0.800
0.804
0.816
0.814
0.804
0.782
0.770
0.772
0.776
0.774
0.776
0.798
0.814
0.820
0.828
0.852
0.838
0.840
0.834
0.848
0.830
0.842
0.854
0.832
0.874
0.872
0.842
0.818
0.822
0.792
0.834
0.818
0.794
0.828
0.830
0.812
0.844
0.854
0.826
0.840
0.842
0.816
0.834
0.842
0.838
0.880
0.896
0.880
0.908
0.890
0.906
0.912
0.922
0.912
0.916
0.900
0.884
0.894
0.904
0.932
0.898
0.894
0.928
0.878
0.836
0.790
0.768
0.770
0.794
0.812
0.860
0.856
0.920
0.898
0.904
0.910
0.884
0.862
0.842
0.822
0.818
0.818
0.834
0.812
0.834
0.852
0.844
0.866
0.880
0.862
0.886
0.882
0.868
0.854
0.852
0.852
0.862
0.878
0.850
0.844
0.858
0.856
0.848
0.852
0.844
0.836
0.842
0.854
0.808
0.806
0.798
0.788
0.798
0.816
0.810
0.820
0.824
0.816
0.840
0.832
0.818
0.804
0.808
0.816
0.794
0.798
0.824
0.838
0.814
0.848
0.840
0.782
0.788
0.784
0.760
0.768
0.786
0.786
0.802
0.816
0.814
0.832
0.850
0.856
0.846
0.870
0.884
0.870
0.874
0.880
0.860
0.858
0.894
0.874
0.848
0.882
0.894
0.836
0.818
0.834
0.824
0.814
0.866
0.878
0.852
0.918
0.922
0.864
0.904
0.880
0.856
0.868
0.878
0.846
0.848
0.868
0.834
0.852
0.852
0.838
0.850
0.866
0.862
0.866
0.884
0.866
0.868
0.870
0.854
0.848
0.854
0.874
0.858
0.874
0.878
0.848
0.864
0.868
0.862
0.852
0.880
0.876
0.844
0.850
0.894
0.900
0.874
0.872
0.932
0.930
0.866
0.884
0.906
0.890
0.866
0.888
0.894
0.890
0.874
0.888
0.918
0.880
0.858
0.876
0.890
0.876
0.896
0.926
0.912
0.884
0.908
0.904
0.846
0.846
0.872
0.892
0.866
0.866
0.940
0.932
0.876
0.868
0.914
0.914
0.878
0.900
0.892
0.862
0.874
0.894
0.862
0.858
0.898
0.974
0.958
0.936
0.890
0.908
0.894
0.888
0.924
0.972
0.940
0.918
0.918
0.938
0.890
0.862
0.878
0.894
0.874
0.920
0.996
0.942
0.926
0.916
0.902
0.862
0.868
0.890
0.880
0.912
0.912
0.908
0.930
0.950
0.918
0.906
0.934
0.916
0.872
0.862
0.874
0.850
0.834
0.860
0.906
0.914
0.900
0.916
0.912
0.880
0.848
0.880
0.906
0.860
0.892
0.948
0.916
0.890
0.900
0.896
0.852
0.832
0.854
0.872
0.856
0.834
0.872
0.894
0.858
0.826
0.862
0.886
0.880
0.872
0.888
0.920
0.924
0.890
0.934
0.914
0.862
0.830
0.836
0.832
0.836
0.838
1.068
1.030
1.000
0.976
1.068
1.112
1.058
1.086
1.018
0.974
1.126
1.064
0.952
1.008
0.976
0.898
0.890
0.944
0.950
0.906
0.924
0.944
0.882
0.860
0.868
0.894
0.882
0.836
0.870
0.842
0.846
0.828
0.864
0.880
0.872
0.844
0.870
0.864
0.844
0.840
0.852
0.870
0.846
0.810
0.808
0.876
0.946
0.910
0.896
0.964
1.044
0.964
0.944
0.990
0.988
0.910
0.876
0.870
0.852
0.832
0.816
0.828
0.844
0.844
0.842
0.874
0.880
0.896
0.884
0.906
0.948
0.898
0.884
0.918
0.994
0.950
0.938
0.986
0.972
0.924
0.932
0.964
0.890
0.884
0.930
0.910
0.904
0.922
0.968
1.000
1.034
1.046
0.986
0.970
0.968
0.912
0.930
0.946
0.910
0.948
0.952
0.912
0.886
0.924
0.898
0.892
0.912
1.000
0.954
0.958
0.960
0.900
0.888
0.936
0.890
0.872
0.890
0.864
0.850
0.856
0.864
0.832
0.822
0.822
0.816
0.804
0.800
0.792
0.812
0.910
0.878
0.912
0.864
0.886
0.844
0.874
0.914
0.866
0.862
0.874
0.868
0.832
0.838
0.832
0.826
0.806
0.814
0.802
0.800
0.794
0.788
0.806
0.818
0.822
0.812
0.822
0.826
0.834
0.814
0.808
0.810
0.830
0.810
0.796
0.800
0.800
0.794
0.794
0.826
0.862
0.830
0.818
0.836
0.826
0.808
0.782
0.798
0.804
0.808
0.804
0.796
0.804
0.798
0.786
0.772
0.780
0.784
0.778
0.774
0.792
0.808
0.788
0.782
0.792
0.778
0.768
0.772
0.774
0.762
0.758
0.764
0.760
0.762
0.760
0.776
0.776
0.770
0.770
0.788
0.788
0.776
0.770
0.782
0.790
0.780
0.778
0.792
0.802
0.790
0.782
0.802
0.812
0.806
0.804
0.826
0.832
0.826
0.800
0.794
0.812
0.832
0.832
0.822
0.872
0.862
0.836
0.836
0.858
0.884
0.854
0.842
0.852
0.870
0.882
0.846
0.848
0.864
0.874
0.886
0.846
0.842
0.882
0.872
0.870
0.844
0.818
0.836
0.844
0.846
0.806
0.794
0.840
0.832
0.832
0.824
0.838
0.842
0.830
0.810
0.820
0.814
0.812
0.792
0.788
0.800
0.820
0.832
0.818
0.798
0.820
0.822
0.858
0.814
0.802
0.828
0.846
0.846
0.832
0.852
0.868
0.910
0.888
0.886
0.906
0.908
0.870
0.834
0.844
0.854
0.840
0.846
0.880
0.926
0.914
0.858
0.872
0.852
0.864
0.844
0.832
0.852
0.878
0.876
0.884
0.900
0.920
0.864
0.850
0.868
0.876
0.860
0.832
0.862
0.886
0.880
0.860
0.852
0.888
0.920
0.908
0.878
0.872
0.886
0.892
0.870
0.848
0.880
0.870
0.902
0.874
0.848
0.854
0.866
0.856
0.830
0.866
0.888
0.876
0.846
0.886
0.870
0.836
0.824
0.824
0.830
0.818
0.812
0.854
0.858
0.872
0.856
0.842
0.870
0.862
0.846
0.842
0.842
0.860
0.872
0.844
0.826
0.836
0.836
0.838
0.844
0.916
0.944
0.892
0.858
0.890
0.874
0.844
0.824
0.834
0.848
0.866
0.832
0.848
0.868
0.906
0.890
0.860
0.870
0.884
0.866
0.832
0.856
0.876
0.870
0.846
0.860
0.868
0.872
0.846
0.892
0.900
0.880
0.884
0.890
0.888
0.850
0.844
0.860
0.904
0.866
0.862
0.886
0.888
0.858
0.826
0.834
0.846
0.838
0.828
0.852
0.892
0.902
0.892
0.862
0.908
0.918
0.912
0.856
0.856
0.874
0.864
0.848
0.848
0.900
0.918
0.884
0.874
0.904
0.888
0.880
0.850
0.912
0.896
0.884
0.880
0.880
0.912
0.926
0.896
0.856
0.882
0.902
0.848
0.828
0.854
0.844
0.846
0.824
0.828
0.850
0.882
0.870
0.834
0.824
0.848
0.902
0.922
0.874
0.892
0.928
0.932
0.934
0.894
0.890
0.904
0.912
0.902
0.868
0.924
0.926
0.916
0.882
0.878
0.892
0.902
0.884
0.864
0.862
0.878
0.918
0.910
0.860
0.856
0.872
0.886
0.866
0.850
0.876
0.890
0.872
0.852
0.860
0.880
0.878
0.860
0.842
0.858
0.870
0.878
0.858
0.854
0.880
0.886
0.856
0.840
0.824
0.870
0.916
0.932
0.892
0.862
0.902
0.910
0.888
0.874
0.872
0.882
0.914
0.884
0.860
0.878
0.916
0.986
0.898
0.862
0.900
0.902
0.896
0.876
0.858
0.888
0.924
0.900
0.860
0.882
0.888
0.874
0.826
0.808
0.832
0.904
0.952
0.920
0.926
0.928
0.904
0.852
0.824
0.844
0.842
0.822
0.820
0.884
0.912
0.858
0.844
0.852
0.882
0.852
0.836
0.864
0.868
0.864
0.862
0.876
0.880
0.866
0.836
0.848
0.864
0.876
0.844
0.832
0.876
0.882
0.888
0.862
0.848
0.862
0.920
0.894
0.862
0.848
0.854
0.866
0.848
0.830
0.872
0.916
0.914
0.860
0.848
0.876
0.892
0.894
0.860
0.850
0.864
0.882
0.862
0.842
0.904
0.918
0.886
0.874
0.890
0.906
0.894
0.868
0.856
0.888
0.908
0.894
0.856
0.872
0.876
0.874
0.850
0.834
0.860
0.914
0.846
0.828
0.854
0.860
0.854
0.822
0.854
0.902
0.852
0.810
0.812
0.816
0.796
0.788
0.796
0.812
0.790
0.816
0.848
0.854
0.850
0.896
0.900
0.886
0.898
0.914
0.910
0.880
0.886
0.908
0.912
0.900
0.872
0.866
0.898
0.912
0.892
0.850
0.886
0.898
0.862
0.846
0.860
0.836
0.862
0.876
0.850
0.818
0.890
0.934
0.942
0.874
0.880
0.890
0.884
0.846
0.822
0.802
0.774
0.774
0.756
0.756
0.772
0.820
0.792
0.768
0.832
0.786
0.774
0.762
0.762
0.758
0.766
0.770
0.764
0.778
0.780
0.790
0.782
0.788
0.790
0.780
0.776
0.792
0.798
0.790
0.790
0.802
0.834
0.830
0.836
0.842
0.850
0.816
0.854
0.864
0.850
0.836
0.870
0.882
0.884
0.866
0.878
0.874
0.878
0.828
0.862
0.892
0.846
0.820
0.834
0.870
0.854
0.830
0.854
0.876
0.852
0.848
0.858
0.842
0.830
0.812
0.844
0.896
0.872
0.864
0.910
0.900
0.862
0.864
0.884
0.870
0.876
0.830
0.848
0.882
0.898
0.872
0.916
0.954
0.952
0.910
0.926
0.900
0.862
0.878
0.884
0.866
0.858
0.832
0.862
0.918
0.870
0.862
0.886
0.892
0.884
0.846
0.840
0.850
0.884
0.842
0.820
0.806
0.854
0.854
0.826
0.812
0.852
0.888
0.846
0.870
0.868
0.852
0.860
0.864
0.870
0.852
0.828
0.834
0.834
0.832
0.830
0.852
0.902
0.888
0.882
0.908
0.914
0.902
0.862
0.844
0.902
0.898
0.894
0.866
0.900
0.904
0.880
0.852
0.866
0.868
0.838
0.832
0.858
0.886
0.848
0.820
0.864
0.858
0.842
0.822
0.842
0.850
0.840
0.822
0.848
0.858
0.872
0.848
0.840
0.866
0.888
0.846
0.844
0.852
0.864
0.844
0.832
0.858
0.876
0.860
0.844
0.872
0.874
0.860
0.840
0.866
0.870
0.840
0.836
0.842
0.866
0.854
0.834
0.878
0.866
0.854
0.846
0.888
0.928
0.860
0.864
0.880
0.886
0.882
0.842
0.868
0.878
0.894
0.862
0.860
0.880
0.880
0.858
0.918
0.946
0.908
0.908
0.902
0.900
0.884
0.882
0.898
0.878
0.888
0.914
0.924
0.902
0.880
0.882
0.908
0.876
0.834
0.852
0.862
0.854
0.860
0.876
0.854
0.870
0.906
0.880
0.862
0.890
0.906
0.878
0.874
0.900
0.906
0.876
0.862
0.896
0.906
0.906
0.878
0.856
0.886
0.890
0.892
0.864
0.858
0.878
0.886
0.858
0.828
0.842
0.864
0.864
0.852
0.852
0.902
0.966
0.918
0.870
0.878
0.900
0.852
0.828
0.860
0.886
0.868
0.844
0.894
0.914
0.910
0.872
0.864
0.888
0.922
0.892
0.862
0.882
0.916
0.892
0.856
0.872
0.878
0.854
0.846
0.866
0.872
0.836
0.830
0.830
0.832
0.832
0.846
0.894
0.904
0.872
0.866
0.888
0.892
0.854
0.876
0.864
0.846
0.822
0.830
0.866
0.868
0.826
0.868
0.872
0.872
0.844
0.836
0.872
0.868
0.834
0.834
0.848
0.862
0.844
0.834
0.824
0.848
0.882
0.860
0.846
0.858
0.876
0.858
0.844
0.870
0.896
0.880
0.834
0.866
0.888
0.886
0.864
0.858
0.882
0.894
0.870
0.838
0.888
0.880
0.864
0.850
0.884
0.908
0.858
0.846
0.868
0.858
0.840
0.868
0.904
0.900
0.886
0.848
0.862
0.870
0.886
0.860
0.852
0.872
0.874
0.858
0.840
0.892
0.878
0.884
0.854
0.864
0.892
0.908
0.896
0.856
0.866
0.864
0.860
0.860
0.854
0.894
0.904
0.864
0.852
0.886
0.908
0.880
0.858
0.864
0.868
0.858
0.832
0.868
0.860
0.860
0.830
0.834
0.858
0.876
0.856
0.844
0.886
0.884
0.864
0.846
0.876
0.886
0.872
0.872
0.896
0.882
0.858
0.838
0.858
0.868
0.866
0.838
0.890
0.910
0.884
0.854
0.888
0.876
0.856
0.832
0.872
0.930
0.886
0.854
0.906
0.920
0.918
0.878
0.936
0.934
0.890
0.866
0.884
0.902
0.884
0.862
0.888
0.922
0.888
0.866
0.848
0.856
0.868
0.882
0.872
0.866
0.898
0.928
0.896
0.880
0.888
0.924
0.868
0.862
0.882
0.914
0.884
0.852
0.906
0.932
0.924
0.884
0.902
0.908
0.900
0.874
0.856
0.898
0.924
0.874
0.862
0.902
0.898
0.886
0.878
0.880
0.888
0.846
0.848
0.882
0.894
0.868
0.842
0.856
0.878
0.876
0.846
0.862
0.870
0.876
0.856
0.884
0.872
0.874
0.860
0.922
0.982
0.964
0.904
0.954
0.906
0.866
0.872
0.866
0.836
0.824
0.848
0.884
0.870
0.898
0.938
0.928
0.876
0.858
0.870
0.888
0.866
0.860
0.888
0.906
0.900
0.888
0.898
0.910
0.890
0.874
0.894
0.900
0.872
0.864
0.896
0.912
0.862
0.844
0.880
0.914
0.894
0.874
0.882
0.914
0.918
0.904
0.876
0.910
0.896
0.868
0.860
0.892
0.900
0.864
0.854
0.876
0.898
0.892
0.878
0.838
0.854
0.866
0.848
0.844
0.878
0.886
0.914
0.916
0.856
0.852
0.862
0.844
0.818
0.860
0.904
0.870
0.972
0.916
0.850
0.826
0.834
0.796
0.784
0.780
0.776
0.762
0.760
0.768
0.784
0.764
0.778
0.782
0.768
0.764
0.774
0.782
0.774
0.778
0.788
0.806
0.782
0.790
0.808
0.812
0.800
0.790
0.814
0.830
0.816
0.778
0.802
0.808
0.796
0.808
0.820
0.796
0.796
0.804
0.822
0.832
0.810
0.830
0.822
0.816
0.802
0.836
0.808
0.800
0.794
0.816
0.822
0.812
0.808
0.816
0.832
0.812
0.814
0.836
0.832
0.802
0.804
0.834
0.872
0.872
0.846
0.902
0.920
0.886
0.870
0.878
0.882
0.854
0.842
0.874
0.876
0.862
0.844
0.894
0.894
0.870
0.862
0.868
0.856
0.834
0.814
0.842
0.844
0.868
0.854
0.868
0.896
0.884
0.858
0.854
0.858
0.864
0.846
0.842
0.868
0.884
0.854
0.840
0.890
0.904
0.878
0.884
0.910
0.878
0.862
0.834
0.852
0.850
0.844
0.826
0.792
0.828
0.860
0.840
0.798
0.794
0.778
0.758
0.748
0.734
0.720
0.716
0.706
0.694
0.698
0.692
0.692
0.686
0.690
0.692
0.696
0.698
0.700
0.704
0.710
0.720
0.748
0.778
0.804
0.802
0.834
0.850
0.846
0.832
0.840
0.864
0.854
0.852
0.870
0.904
0.898
0.864
0.862
0.856
0.856
0.834
0.814
0.842
0.844
0.856
0.822
0.810
0.838
0.868
0.856
0.828
0.860
0.876
0.858
0.832
0.866
0.876
0.874
0.852
0.836
0.824
0.844
0.876
0.864
0.834
0.858
0.860
0.826
0.846
0.870
0.864
0.886
0.900
0.910
0.868
0.864
0.858
0.858
0.842
0.872
0.876
0.874
0.848
0.864
0.866
0.862
0.824
0.854
0.888
0.870
0.846
0.888
0.908
0.882
0.850
0.860
0.856
0.822
0.804
0.808
0.858
0.898
0.862
0.846
0.874
0.876
0.864
0.834
0.880
0.878
0.858
0.848
0.860
0.952
0.994
0.944
0.890
0.920
0.900
0.864
0.856
0.886
0.914
0.878
0.842
0.910
0.928
0.916
0.844
0.804
0.820
0.808
0.774
0.768
0.766
0.846
0.846
0.820
0.786
0.764
0.756
0.754
0.732
0.716
0.706
0.690
0.678
0.666
0.656
0.646
0.648
0.648
0.654
0.658
0.664
0.670
0.678
0.684
0.700
0.700
0.700
0.708
0.720
0.722
0.718
0.732
0.736
0.734
0.742
0.754
0.772
0.752
0.772
0.778
0.766
0.772
0.780
0.810
0.812
0.794
0.804
0.794
0.778
0.786
0.804
0.812
0.820
0.806
0.828
0.812
0.794
0.806
0.830
0.826
0.834
0.832
0.806
0.816
0.830
0.822
0.830
0.858
0.874
0.882
0.868
0.852
0.856
0.860
0.838
0.850
0.886
0.890
0.850
0.844
0.830
0.818
0.854
0.870
0.880
0.862
0.870
0.884
0.880
0.860
0.850
0.870
0.894
0.910
0.884
0.878
0.886
0.876
0.838
0.824
0.840
0.828
0.828
0.854
0.890
0.904
0.974
0.958
0.932
0.912
0.934
0.908
0.868
0.852
0.886
0.956
0.910
0.966
0.970
0.936
0.978
0.964
0.920
0.900
0.916
0.924
0.894
0.902
0.958
0.972
0.898
0.856
0.882
0.896
0.886
0.844
0.872
0.874
0.864
0.870
0.870
0.836
0.824
0.830
0.820
0.802
0.820
0.822
0.822
0.864
0.886
0.894
0.882
0.890
0.912
0.928
0.898
0.892
0.912
0.916
0.898
0.956
0.964
0.924
0.900
0.890
0.892
0.876
0.900
0.920
0.906
0.884
0.916
0.904
0.878
0.880
0.886
0.894
0.874
0.848
0.876
0.914
0.882
0.890
0.910
0.898
0.854
0.832
0.850
0.870
0.876
0.924
0.948
0.930
0.932
0.936
0.922
0.894
0.872
0.896
0.896
0.898
0.888
0.834
0.860
0.874
0.846
0.878
0.916
0.912
0.906
0.938
0.950
0.888
0.878
0.898
0.914
0.904
0.900
0.842
0.852
0.844
0.848
0.922
1.048
1.028
0.940
0.934
0.968
0.946
0.900
0.888
0.908
0.884
0.884
0.862
0.852
0.942
0.952
0.942
0.888
0.898
0.948
0.934
0.910
0.856
0.834
0.846
0.854
0.832
0.866
0.898
0.868
0.920
0.950
0.928
0.994
0.998
0.942
0.930
0.940
0.930
0.954
0.938
0.934
0.898
0.906
0.900
0.894
0.886
0.928
0.940
0.904
0.872
0.874
0.924
0.914
0.890
0.876
0.900
0.940
0.898
0.880
0.852
0.884
0.888
0.906
0.868
0.858
0.830
0.852
0.846
0.830
0.862
0.856
0.866
0.906
0.926
0.912
0.874
0.890
0.938
0.954
0.952
0.928
0.904
0.922
0.942
0.964
0.928
0.896
0.912
0.934
0.918
0.914
0.902
0.920
0.856
0.842
0.866
0.836
0.826
0.868
0.916
0.898
0.914
0.938
0.886
0.844
0.850
0.882
0.932
0.910
0.956
0.990
1.006
0.944
0.946
0.946
0.936
0.898
0.928
0.944
0.922
0.908
0.904
0.926
0.944
0.930
0.888
0.894
0.956
0.948
0.974
0.914
0.898
0.920
0.942
0.920
0.886
0.872
0.906
0.916
0.914
0.892
0.858
0.844
0.882
0.868
0.816
0.842
0.868
0.858
0.898
0.944
0.932
0.890
0.898
0.914
0.918
0.892
0.894
0.894
0.896
0.870
0.898
0.950
0.964
0.932
0.894
0.956
0.950
0.938
0.904
0.882
0.934
0.938
0.904
0.890
0.946
0.974
0.952
0.902
0.912
0.930
0.952
0.938
0.912
0.928
0.952
0.922
0.908
0.898
0.894
0.884
0.882
0.896
0.976
0.972
0.908
0.888
0.928
0.912
0.898
0.872
0.842
0.818
0.854
0.884
0.900
0.870
0.856
0.934
0.918
0.930
0.908
0.886
0.908
0.914
0.920
0.890
0.900
0.876
0.896
0.914
0.892
0.862
0.850
0.890
0.924
0.892
0.886
0.924
0.930
0.922
0.888
0.842
0.824
0.840
0.852
0.846
0.834
0.960
0.974
0.940
0.926
0.982
0.986
0.952
0.916
0.918
0.948
0.920
0.896
0.884
0.922
0.936
0.926
0.878
0.832
0.852
0.892
0.958
0.926
0.924
0.988
1.008
0.990
0.956
0.916
0.942
0.974
0.936
0.916
0.886
0.928
0.930
0.926
0.878
0.866
0.894
0.898
0.890
0.878
0.844
0.892
0.902
0.886
0.862
0.872
0.914
0.898
0.862
0.852
0.854
0.854
0.810
0.782
0.808
0.812
0.772
0.760
0.740
0.736
0.722
0.714
0.712
0.720
0.716
0.718
0.728
0.734
0.738
0.740
0.744
0.754
0.772
0.766
0.768
0.786
0.806
0.800
0.810
0.852
0.856
0.860
0.872
0.898
0.874
0.874
0.862
0.858
0.854
0.866
0.894
0.908
0.870
0.886
0.878
0.846
0.828
0.830
0.834
0.820
0.826
0.868
0.892
0.876
0.840
0.848
0.860
0.858
0.840
0.816
0.838
0.868
0.834
0.814
0.806
0.832
0.878
0.924
0.880
0.860
0.900
0.904
0.900
0.872
0.854
0.902
0.856
0.818
0.800
0.810
0.840
0.850
0.876
0.908
0.892
0.856
0.874
0.872
0.860
0.904
0.898
0.874
0.890
0.906
0.884
0.870
0.906
0.932
0.920
0.902
0.902
0.934
0.914
0.872
0.884
0.884
0.912
0.866
0.858
0.874
0.884
0.868
0.848
0.868
0.882
0.876
0.842
0.832
0.874
0.832
0.816
0.828
0.858
0.918
0.898
0.918
0.982
0.988
0.934
0.920
0.910
0.916
0.868
0.878
0.904
0.902
0.870
0.870
0.896
0.872
0.828
0.822
0.826
0.886
0.908
0.954
0.978
0.966
0.928
0.908
0.930
0.950
0.920
0.932
0.906
0.896
0.908
0.898
0.900
0.882
0.854
0.878
0.874
0.882
0.834
0.798
0.822
0.828
0.822
0.880
0.952
0.924
0.940
0.928
0.926
0.888
0.886
0.890
0.868
0.844
0.854
0.854
0.860
0.844
0.832
0.872
0.882
0.876
0.836
0.826
0.844
0.850
0.858
0.854
0.900
0.960
0.948
0.918
0.904
0.926
0.928
0.904
0.900
0.906
0.902
0.882
0.856
0.862
0.892
0.904
0.918
0.884
0.898
0.908
0.902
0.862
0.854
0.896
0.890
0.864
0.840
0.870
0.880
0.890
0.862
0.848
0.888
0.906
0.904
0.858
0.878
0.890
0.936
0.934
0.872
0.854
0.830
0.856
0.884
0.946
0.890
0.862
0.900
0.894
0.842
0.884
0.922
0.890
0.874
0.886
0.912
0.920
0.912
0.906
0.924
0.898
0.934
1.032
1.008
0.950
0.912
0.938
0.942
0.914
0.882
0.910
0.934
0.944
0.896
0.876
0.886
0.900
0.918
0.892
0.848
0.840
0.868
0.904
0.918
0.910
0.898
0.930
0.910
0.902
0.886
0.910
0.938
0.932
0.890
0.914
0.938
0.900
0.864
0.884
0.916
0.908
0.876
0.870
0.928
0.956
0.914
0.886
0.884
0.904
0.918
0.894
0.878
0.924
0.894
0.892
0.866
0.848
0.886
0.906
0.902
0.876
0.856
0.878
0.892
0.874
0.874
0.894
0.900
0.888
0.876
0.890
0.898
0.854
0.830
0.862
0.866
0.880
0.872
0.824
0.816
0.862
0.920
0.884
0.886
0.910
0.914
0.896
0.874
0.900
0.890
0.878
0.844
0.830
0.880
0.898
0.890
0.892
0.918
0.934
0.904
0.912
0.894
0.840
0.800
0.806
0.866
0.892
1.044
1.070
0.970
0.926
0.964
0.956
0.896
0.888
0.892
0.882
0.856
0.846
0.866
0.894
0.864
0.846
0.878
0.880
0.862
0.840
0.846
0.860
0.872
0.858
0.846
0.866
0.864
0.876
0.876
0.856
0.900
0.918
0.868
0.838
0.908
0.898
0.874
0.846
0.878
0.868
0.862
0.828
0.824
0.838
0.838
0.820
0.818
0.838
0.878
0.866
0.846
0.842
0.848
0.850
0.832
0.838
0.856
0.846
0.850
0.812
0.858
0.870
0.922
0.906
0.906
1.026
0.964
0.908
0.900
0.892
0.908
0.852
0.866
0.880
0.880
0.834
0.850
0.858
0.882
0.852
0.854
0.894
0.916
0.882
0.858
0.890
0.870
0.870
0.864
0.832
0.830
0.866
0.926
0.890
0.870
0.906
0.900
0.870
0.874
0.880
0.876
0.856
0.840
0.858
0.896
0.850
0.820
0.846
0.878
0.846
0.818
0.902
0.892
0.886
0.852
0.862
0.876
0.884
0.880
0.852
0.850
0.890
0.898
0.902
0.876
0.906
0.910
0.882
0.856
0.836
0.862
0.870
0.822
0.826
0.830
0.864
0.834
0.816
0.868
0.878
0.880
0.850
0.892
0.890
0.882
0.854
0.890
0.924
0.902
0.866
0.900
0.924
0.936
0.882
0.876
0.932
0.922
0.872
0.836
0.850
0.858
0.848
0.816
0.842
0.858
0.866
0.848
0.828
0.836
0.852
0.886
0.862
0.832
0.872
0.896
0.868
0.854
0.850
0.892
0.898
0.862
0.838
0.910
0.878
0.892
0.850
0.836
0.876
0.896
0.876
0.852
0.890
0.894
0.874
0.852
0.876
0.860
0.848
0.822
0.860
0.854
0.850
0.842
0.850
0.912
0.916
0.878
0.846
0.868
0.890
0.860
0.826
0.832
0.842
0.888
0.836
0.830
0.868
0.870
0.858
0.854
0.862
0.876
0.882
0.856
0.840
0.808
0.844
0.848
0.818
0.824
0.866
0.942
0.888
0.842
0.896
0.888
0.880
0.848
0.896
0.904
0.856
0.836
0.838
0.874
0.884
0.858
0.866
0.864
0.874
0.856
0.846
0.854
0.856
0.852
0.826
0.840
0.860
0.882
0.864
0.832
0.842
0.846
0.846
0.818
0.816
0.880
0.908
0.920
0.864
0.850
0.870
0.882
0.856
0.834
0.878
0.916
0.876
0.854
0.850
0.866
0.884
0.870
0.836
0.882
0.936
0.962
0.884
0.864
0.892
0.892
0.860
0.860
0.870
0.864
0.840
0.828
0.870
0.920
0.890
0.830
0.836
0.850
0.824
0.816
0.840
0.894
0.850
0.840
0.858
0.870
0.862
0.842
0.870
0.894
0.912
0.852
0.828
0.860
0.900
0.916
0.872
0.884
0.904
0.918
0.890
0.880
0.896
0.910
0.884
0.858
0.886
0.900
0.878
0.832
0.864
0.874
0.870
0.838
0.824
0.860
0.862
0.856
0.832
0.814
0.842
0.860
0.850
0.834
0.834
0.832
0.822
0.816
0.832
0.874
0.882
0.834
0.860
0.922
0.868
0.846
0.860
0.878
0.864
0.840
0.910
0.982
0.910
0.850
0.874
0.888
0.878
0.848
0.840
0.858
0.918
0.894
0.852
0.888
0.896
0.852
0.846
0.886
0.878
0.886
0.850
0.878
0.912
0.854
0.838
0.846
0.854
0.838
0.834
0.838
0.884
0.840
0.868
0.862
0.904
0.852
0.794
0.774
0.790
0.800
0.820
0.826
0.846
0.804
0.800
0.796
0.782
0.758
0.774
0.774
0.756
0.742
0.752
0.758
0.744
0.732
0.742
0.728
0.714
0.708
0.708
0.704
0.694
0.700
0.694
0.694
0.690
0.686
0.690
0.688
0.690
0.690
0.686
0.688
0.686
0.686
0.688
0.688
0.680
0.684
0.686
0.686
0.690
0.688
0.692
0.692
0.694
0.688
0.690
0.694
0.694
0.700
0.700
0.696
0.696
0.692
0.692
0.696
0.696
0.700
0.702
0.708
0.710
0.706
0.718
0.724
0.750
0.730
0.720
0.732
0.740
0.732
0.728
0.756
0.764
0.766
0.754
0.762
0.774
0.786
0.764
0.770
0.772
0.774
0.778
0.756
0.768
0.760
0.752
0.748
0.768
0.774
0.770
0.764
0.774
0.776
0.780
0.762
0.758
0.770
0.818
0.814
0.820
0.796
0.832
0.864
0.836
0.802
0.820
0.804
0.786
0.776
0.788
0.774
0.760
0.766
0.772
0.746
0.746
0.750
0.744
0.734
0.746
0.732
0.732
0.722
0.736
0.734
0.730
0.730
0.732
0.734
0.730
0.732
0.752
0.742
0.736
0.746
0.754
0.744
0.744
0.758
0.764
0.748
0.764
0.766
0.748
0.748
0.754
0.750
0.750
0.768
0.764
0.760
0.772
0.796
0.788
0.772
0.780
0.808
0.780
0.772
0.790
0.794
0.784
0.776
0.778
0.778
0.766
0.780
0.810
0.822
0.798
0.814
0.822
0.816
0.800
0.786
0.812
0.800
0.776
0.776
0.808
0.840
0.826
0.814
0.860
0.872
0.830
0.810
0.810
0.802
0.814
0.794
0.832
0.826
0.824
0.836
0.832
0.824
0.792
0.812
0.800
0.788
0.790
0.798
0.810
0.794
0.818
0.846
0.838
0.822
0.832
0.814
0.804
0.786
0.828
0.898
0.884
0.830
0.856
0.850
0.824
0.810
0.826
0.836
0.818
0.828
0.840
0.836
0.818
0.792
0.816
0.814
0.810
0.828
0.826
0.814
0.782
0.776
0.786
0.810
0.806
0.810
0.872
0.852
0.812
0.820
0.798
0.774
0.778
0.766
0.746
0.754
0.780
0.806
0.806
0.822
0.826
0.802
0.806
0.824
0.792
0.772
0.778
0.772
0.758
0.768
0.778
0.770
0.774
0.776
0.766
0.754
0.762
0.762
0.740
0.740
0.740
0.740
0.732
0.744
0.762
0.760
0.760
0.792
0.812
0.796
0.790
0.822
0.812
0.794
0.800
0.818
0.846
0.826
0.816
0.834
0.812
0.778
0.762
0.750
0.722
0.708
0.712
0.712
0.704
0.690
0.688
0.680
0.668
0.660
0.652
0.646
0.638
0.630
0.626
0.624
0.618
0.622
0.632
0.642
0.648
0.658
0.664
0.674
0.678
0.674
0.682
0.670
0.664
0.662
0.666
0.652
0.650
0.652
0.658
0.662
0.658
0.652
0.650
0.656
0.662
0.674
0.674
0.690
0.684
0.678
0.686
0.690
0.686
0.694
0.692
0.702
0.700
0.710
0.708
0.700
0.708
0.746
0.760
0.786
0.766
0.768
0.794
0.792
0.796
0.802
0.814
0.808
0.770
0.754
0.738
0.726
0.728
0.746
0.760
0.772
0.784
0.788
0.806
0.812
0.800
0.814
0.830
0.850
0.828
0.848
0.870
0.852
0.818
0.852
0.866
0.852
0.834
0.866
0.866
0.858
0.862
0.876
0.852
0.848
0.854
0.884
0.848
0.862
0.884
0.902
0.876
0.884
0.878
0.854
0.814
0.802
0.820
0.862
0.896
0.956
1.044
0.956
0.922
0.946
0.902
0.872
0.868
0.844
0.824
0.862
0.854
0.840
0.824
0.862
0.850
0.838
0.842
0.826
0.800
0.806
0.830
0.830
0.844
0.836
0.812
0.790
0.792
0.790
0.782
0.784
0.790
0.774
0.788
0.802
0.798
0.796
0.802
0.788
0.772
0.774
0.766
0.758
0.770
0.788
0.804
0.812
0.832
0.832
0.824
0.820
0.834
0.842
0.824
0.824
0.848
0.860
0.828
0.826
0.838
0.842
0.810
0.856
0.844
0.838
0.820
0.824
0.820
0.802
0.800
0.798
0.812
0.802
0.804
0.800
0.802
0.814
0.804
0.794
0.804
0.806
0.790
0.796
0.824
0.816
0.802
0.808
0.828
0.808
0.790
0.814
0.804
0.810
0.808
0.844
0.846
0.824
0.810
0.838
0.858
0.856
0.874
0.858
0.848
0.842
0.878
0.902
0.858
0.866
0.890
0.902
0.864
0.828
0.852
0.850
0.838
0.836
0.850
0.864
0.870
0.908
0.890
0.844
0.810
0.810
0.848
0.836
0.834
0.884
0.860
0.848
0.876
0.864
0.852
0.868
0.840
0.806
0.818
0.790
0.782
0.778
0.778
0.752
0.746
0.760
0.768
0.744
0.732
0.722
0.706
0.692
0.680
0.656
0.648
0.634
0.624
0.616
0.612
0.610
0.614
0.614
0.620
0.638
0.648
0.662
0.676
0.682
0.680
0.698
0.700
0.708
0.710
0.720
0.726
0.730
0.736
0.760
0.774
0.762
0.768
0.790
0.790
0.770
0.770
0.776
0.782
0.768
0.764
0.774
0.788
0.774
0.774
0.778
0.780
0.772
0.778
0.778
0.792
0.784
0.792
0.796
0.770
0.780
0.780
0.798
0.766
0.884
0.884
0.792
0.770
0.754
0.726
0.714
0.702
0.706
0.730
0.780
0.812
0.842
0.848
0.878
0.870
0.842
0.852
0.848
0.832
0.842
0.842
0.844
0.830
0.808
0.800
0.794
0.798
0.810
0.802
0.812
0.808
0.804
0.848
0.850
0.844
0.814
0.828
0.820
0.794
0.800
0.808
0.824
0.814
0.834
0.840
0.824
0.824
0.822
0.800
0.800
0.822
0.822
0.824
0.810
0.842
0.812
0.808
0.810
0.830
0.804
0.818
0.830
0.834
0.812
0.846
0.826
0.810
0.814
0.856
0.848
0.842
0.880
0.876
0.866
0.882
0.876
0.860
0.854
0.848
0.822
0.838
0.832
0.840
0.864
0.858
0.862
0.848
0.866
0.858
0.838
0.842
0.878
0.898
0.876
0.876
0.902
0.904
0.878
0.898
0.904
0.886
0.860
0.852
0.882
0.908
0.860
0.834
0.864
0.896
0.862
0.882
0.902
0.898
0.860
0.846
0.858
0.824
0.820
0.840
0.866
0.880
0.924
0.930
0.928
0.900
0.890
0.924
0.872
0.850
0.882
0.892
0.902
0.878
0.868
0.900
0.896
0.878
0.836
0.860
0.852
0.840
0.848
0.880
0.914
0.868
0.868
0.880
0.852
0.830
0.844
0.848
0.818
0.828
0.816
0.782
0.764
0.740
0.724
0.714
0.710
0.706
0.732
0.722
0.712
0.706
0.700
0.694
0.680
0.682
0.666
0.660
0.496
0.798
0.654
0.640
0.640
0.634
0.644
0.650
0.652
0.670
0.668
0.684
0.702
0.706
0.716
0.726
0.748
0.748
0.722
0.736
0.744
0.726
0.714
0.710
0.726
0.784
0.814
0.814
0.814
0.828
0.800
0.782
0.786
0.788
0.794
0.776
0.784
0.784
0.760
0.778
0.784
0.780
0.802
0.858
0.884
0.858
0.918
0.918
0.868
0.876
0.854
0.834
0.836
0.836
0.832
0.814
0.834
0.850
0.814
0.828
0.842
0.832
0.830
0.844
0.856
0.834
0.866
0.870
0.822
0.824
0.802
0.784
0.800
0.812
0.814
0.826
0.842
0.852
0.864
0.836
0.866
0.878
0.852
0.836
0.854
0.846
0.846
0.856
0.862
0.886
0.860
0.880
0.882
0.876
0.850
0.878
0.862
0.850
0.842
0.844
0.838
0.860
0.910
0.884
0.868
0.862
0.852
0.820
0.830
0.832
0.820
0.810
0.836
0.824
0.832
0.862
0.850
0.826
0.850
0.864
0.840
0.852
0.872
0.860
0.828
0.852
0.850
0.830
0.816
0.844
0.854
0.826
0.850
0.874
0.858
0.854
0.868
0.866
0.836
0.844
0.836
0.880
0.854
0.848
0.858
0.878
0.842
0.840
0.848
0.862
0.842
0.876
0.892
0.842
0.870
0.892
0.856
0.836
0.856
0.854
0.822
0.866
0.864
0.828
0.818
0.848
0.866
0.850
0.872
0.870
0.846
0.846
0.862
0.850
0.844
0.838
0.816
0.798
0.804
0.814
0.824
0.810
0.836
0.842
0.836
0.876
0.872
0.846
0.822
0.814
0.818
0.806
0.822
0.838
0.860
0.834
0.866
0.894
0.874
0.846
0.834
0.852
0.860
0.828
0.838
0.872
0.862
0.832
0.838
0.856
0.856
0.832
0.832
0.852
0.846
0.812
0.794
0.810
0.834
0.846
0.844
0.894
0.918
0.900
0.880
0.886
0.882
0.882
0.832
0.826
0.840
0.862
0.838
0.850
0.856
0.856
0.844
0.888
0.878
0.834
0.842
0.848
0.812
0.810
0.826
0.818
0.824
0.844
0.846
0.826
0.830
0.856
0.846
0.834
0.862
0.886
0.894
0.884
0.878
0.900
0.914
0.894
0.878
0.882
0.910
0.896
0.866
0.870
0.924
0.922
0.876
0.870
0.910
0.922
0.908
0.856
0.866
0.872
0.886
0.860
0.886
0.928
0.902
0.874
0.874
0.844
0.816
0.840
0.858
0.874
0.874
0.940
0.916
0.852
0.878
0.860
0.826
0.856
0.876
0.878
0.862
0.866
0.806
0.758
0.786
0.756
0.742
0.730
0.724
0.730
0.746
0.730
0.746
0.744
0.714
0.724
0.708
0.690
0.678
0.670
0.658
0.646
0.650
0.646
0.656
0.662
0.666
0.686
0.692
0.694
0.692
0.710
0.718
0.732
0.732
0.718
0.702
0.704
0.702
0.694
0.704
0.702
0.716
0.706
0.720
0.732
0.742
0.726
0.740
0.728
0.720
0.726
0.742
0.746
0.744
0.762
0.786
0.826
0.784
0.782
0.790
0.774
0.762
0.780
0.784
0.770
0.754
0.764
0.758
0.760
0.756
0.786
0.786
0.762
0.758
0.766
0.780
0.776
0.762
0.768
0.772
0.772
0.756
0.760
0.750
0.730
0.710
0.700
0.704
0.684
0.670
0.670
0.658
0.654
0.646
0.642
0.644
0.648
0.658
0.666
0.668
0.666
0.680
0.690
0.694
0.698
0.712
0.720
0.730
0.722
0.752
0.762
0.762
0.746
0.748
0.754
0.744
0.726
0.736
0.722
0.720
0.724
0.712
0.710
0.730
0.736
0.748
0.774
0.774
0.796
0.808
0.792
0.800
0.810
0.790
0.792
0.802
0.792
0.788
0.840
0.842
0.830
0.864
0.850
0.832
0.846
0.850
0.816
0.828
0.854
0.838
0.816
0.826
0.812
0.804
0.810
0.800
0.802
0.778
0.740
0.748
0.742
0.720
0.724
0.718
0.710
0.724
0.740
0.730
0.728
0.722
0.724
0.708
0.698
0.694
0.710
0.712
0.724
0.726
0.722
0.738
0.778
0.780
0.738
0.730
0.764
0.786
0.802
0.780
0.772
0.742
0.736
0.714
0.706
0.674
0.676
0.670
0.654
0.638
0.638
0.642
0.686
0.792
0.886
0.780
0.738
0.750
0.738
0.724
0.706
0.710
0.708
0.692
0.696
0.690
0.688
0.694
0.700
0.730
0.728
0.752
0.752
0.744
0.764
0.746
0.744
0.746
0.716
0.752
0.798
0.734
0.718
0.704
0.694
0.686
0.676
0.668
0.676
0.670
0.676
0.692
0.690
0.690
0.690
0.692
0.686
0.686
0.698
0.696
0.706
0.712
0.692
0.690
0.702
0.918
0.778
0.726
0.714
0.692
0.690
0.672
0.666
0.658
0.656
0.662
0.664
0.668
0.700
0.694
0.690
0.696
0.700
0.694
0.702
0.712
0.698
0.698
0.694
0.688
0.692
0.692
0.682
0.678
0.684
0.686
0.690
0.704
0.708
0.710
0.712
0.726
0.722
0.726
0.730
0.728
0.724
0.732
0.726
0.738
0.756
0.754
0.766
0.756
0.744
0.740
0.742
0.722
0.714
0.714
0.718
0.708
0.710
0.712
0.714
0.712
0.718
0.722
0.720
0.728
0.730
0.740
0.732
0.736
0.738
0.730
0.724
0.722
0.720
0.722
0.712
0.714
0.718
0.708
0.706
0.712
0.706
0.712
0.718
0.716
0.738
0.742
0.756
0.760
0.758
0.762
0.758
0.740
0.740
0.740
0.740
0.738
0.748
0.760
0.782
0.778
0.762
0.784
0.784
0.772
0.754
0.760
0.736
0.736
0.732
0.724
0.714
0.714
0.708
0.698
0.694
0.688
0.690
0.696
0.700
0.722
0.722
0.734
0.752
0.800
0.768
0.784
0.774
0.774
0.764
0.784
0.766
0.760
0.738
0.744
0.738
0.742
0.728
0.728
0.732
0.734
0.732
0.728
0.742
0.742
0.734
0.736
0.738
0.718
0.708
0.706
0.706
0.714
0.724
0.736
0.754
0.720
0.728
0.720
0.708
0.708
0.706
0.706
0.712
0.718
0.714
0.716
0.722
0.714
0.706
0.712
0.718
0.714
0.698
0.708
0.720
0.726
0.734
0.732
0.742
0.730
0.742
0.742
0.732
0.742
0.788
0.780
0.758
0.768
0.756
0.752
0.744
0.738
0.706
0.732
0.736
0.718
0.704
0.694
0.688
0.676
0.670
0.662
0.666
0.668
0.666
0.666
0.678
0.694
0.706
0.704
0.706
0.708
0.726
0.724
0.728
0.734
0.736
0.732
0.726
0.726
0.732
0.726
0.720
0.714
0.708
0.724
0.724
0.726
0.726
0.734
0.728
0.748
0.738
0.730
0.728
0.750
0.760
0.766
0.770
0.774
0.772
0.758
0.788
0.762
0.754
0.738
0.726
0.784
0.748
0.730
0.716
0.720
0.714
0.722
0.712
0.720
0.734
0.756
0.768
0.804
0.794
0.772
0.768
0.748
0.752
0.742
0.736
0.728
0.722
0.728
0.740
0.702
0.742
0.728
0.720
0.710
0.698
0.708
0.720
0.726
0.734
0.734
0.730
0.742
0.748
0.754
0.744
0.762
0.768
0.770
0.762
0.774
0.776
0.756
0.744
0.752
0.744
0.710
0.724
0.714
0.690
0.710
0.706
0.700
0.690
0.694
0.712
0.712
0.698
0.710
0.730
0.734
0.734
0.746
0.752
0.750
0.758
0.760
0.754
0.758
0.782
0.766
0.764
0.762
0.768
0.758
0.778
0.776
0.778
0.786
0.796
0.786
0.760
0.774
0.768
0.752
0.744
0.754
0.754
0.754
0.754
0.758
0.732
0.732
0.734
0.738
0.728
0.728
0.720
0.718
0.710
0.724
0.736
0.750
0.770
0.748
0.746
0.734
0.734
0.740
0.744
0.742
0.744
0.740
0.740
0.730
0.716
0.722
0.730
0.734
0.722
0.732
0.736
0.726
0.738
0.768
0.758
0.732
0.752
0.770
0.780
0.746
0.734
0.736
0.732
0.728
0.728
0.728
0.714
0.744
0.782
0.776
0.742
0.736
0.730
0.738
0.738
0.730
0.724
0.730
0.732
0.726
0.724
0.728
0.708
0.716
0.710
0.750
0.726
0.718
0.722
0.714
0.706
0.702
0.698
0.704
0.716
0.734
0.740
0.738
0.714
0.726
0.744
0.744
0.738
0.722
0.718
0.712
0.722
0.718
0.718
0.730
0.740
0.746
0.766
0.764
0.768
0.736
0.742
0.726
0.720
0.730
0.732
0.716
0.696
0.696
0.688
0.682
0.682
0.680
0.674
0.668
0.664
0.668
0.664
0.666
0.674
0.682
0.692
0.716
0.728
0.724
0.724
0.718
0.720
0.700
0.698
0.682
0.676
0.680
0.688
0.688
0.698
0.702
0.726
0.720
0.712
0.700
0.698
0.702
0.722
0.726
0.736
0.748
0.758
0.760
0.746
0.760
0.760
0.772
0.758
0.768
0.800
0.802
0.784
0.804
0.796
0.798
0.788
0.806
0.788
0.774
0.764
0.762
0.754
0.768
0.786
0.788
0.776
0.800
0.846
0.808
0.814
0.820
0.820
0.786
0.794
0.796
0.776
0.788
0.782
0.796
0.812
0.824
0.792
0.770
0.756
0.740
0.736
0.732
0.732
0.724
0.726
0.726
0.720
0.734
0.722
0.728
0.724
0.720
0.724
0.736
0.742
0.750
0.776
0.782
0.798
0.786
0.770
0.764
0.740
0.746
0.744
0.768
0.764
0.774
0.780
0.774
0.786
0.786
0.780
0.788
0.826
0.822
0.792
0.794
0.792
0.790
0.786
0.804
0.820
0.808
0.804
0.786
0.762
0.750
0.738
0.750
0.746
0.736
0.732
0.738
0.734
0.732
0.718
0.728
0.720
0.708
0.720
0.722
0.712
0.720
0.730
0.740
0.748
0.768
0.792
0.810
0.788
0.810
0.820
0.802
0.814
0.836
0.836
0.814
0.808
0.802
0.794
0.788
0.786
0.792
0.798
0.812
0.786
0.784
0.784
0.774
0.770
0.774
0.806
0.804
0.786
0.796
0.788
0.782
0.790
0.808
0.782
0.792
0.836
0.812
0.784
0.774
0.768
0.762
0.764
0.764
0.758
0.774
0.794
0.796
0.788
0.804
0.804
0.768
0.774
0.788
0.776
0.774
0.772
0.772
0.774
0.802
0.828
0.804
0.814
0.814
0.774
0.752
0.732
0.758
0.738
0.716
0.714
0.728
0.762
0.750
0.770
0.794
0.820
0.816
0.812
0.804
0.794
0.788
0.784
0.768
0.766
0.768
0.766
0.784
0.806
0.804
0.800
0.796
0.784
0.750
0.732
0.772
0.754
0.738
0.744
0.744
0.770
0.790
0.808
0.854
0.840
0.854
0.854
0.832
0.826
0.816
0.810
0.798
0.798
0.804
0.802
0.790
0.798
0.818
0.810
0.830
0.826
0.822
0.758
0.742
0.724
0.716
0.722
0.726
0.730
0.738
0.754
0.754
0.762
0.788
0.772
0.758
0.770
0.796
0.806
0.762
0.758
0.742
0.720
0.734
0.718
0.722
0.724
0.732
0.732
0.748
0.740
0.748
0.748
0.752
0.740
0.748
0.748
0.748
0.748
0.758
0.724
0.720
0.708
0.724
0.738
0.754
0.762
0.762
0.760
0.760
0.752
0.768
0.760
0.760
0.760
0.772
0.784
0.802
0.810
0.804
0.802
0.810
0.810
0.784
0.766
0.752
0.752
0.764
0.774
0.784
0.782
0.804
0.808
0.788
0.792
0.812
0.814
0.806
0.794
0.788
0.802
0.812
0.806
0.794
0.800
0.800
0.800
0.810
0.824
0.816
0.814
0.828
0.800
0.778
0.790
0.782
0.786
0.812
0.798
0.780
0.780
0.772
0.754
0.744
0.750
0.774
0.770
0.744
0.756
0.726
0.738
0.730
0.714
0.706
0.706
0.704
0.710
0.732
0.734
0.724
0.750
0.740
0.732
0.738
0.752
0.774
0.756
0.752
0.760
0.774
0.764
0.770
0.772
0.766
0.772
0.770
0.766
0.752
0.726
0.708
0.700
0.696
0.690
0.706
0.698
0.698
0.702
0.708
0.714
0.726
0.734
0.746
0.736
0.734
0.738
0.736
0.748
0.742
0.734
0.724
0.742
0.728
0.734
0.718
0.712
0.732
0.756
0.750
0.754
0.748
0.746
0.740
0.736
0.734
0.742
0.760
0.744
0.768
0.778
0.826
0.802
0.788
0.766
0.772
0.758
0.734
0.756
0.762
0.728
0.708
0.696
0.686
0.674
0.672
0.664
0.660
0.648
0.656
0.650
0.656
0.666
0.670
0.684
0.692
0.704
0.706
0.726
0.732
0.742
0.722
0.748
0.750
0.754
0.764
0.766
0.770
0.764
0.768
0.760
0.736
0.738
0.730
0.718
0.720
0.720
0.734
0.730
0.732
0.748
0.748
0.746
0.744
0.758
0.762
0.768
0.748
0.746
0.730
0.712
0.726
0.724
0.714
0.698
0.700
0.696
0.694
0.714
0.714
0.736
0.742
0.736
0.746
0.774
0.784
0.804
0.820
0.818
0.828
0.796
0.812
0.810
0.800
0.780
0.792
0.778
0.762
0.758
0.768
0.778
0.772
0.770
0.800
0.846
0.834
0.810
0.798
0.798
0.786
0.782
0.780
0.766
0.768
0.766
0.750
0.746
0.742
0.726
0.724
0.728
0.742
0.728
0.736
0.742
0.740
0.728
0.724
0.786
0.796
0.786
0.770
0.752
0.744
0.748
0.748
0.730
0.732
0.718
0.722
0.704
0.704
0.700
0.702
0.698
0.692
0.696
0.706
0.710
0.704
0.714
0.726
0.734
0.728
0.736
0.728
0.738
0.728
0.730
0.736
0.726
0.706
0.698
0.688
0.686
0.700
0.700
0.696
0.712
0.706
0.716
0.720
0.708
0.718
0.724
0.732
0.730
0.724
0.746
0.760
0.770
0.792
0.796
0.800
0.770
0.774
0.764
0.746
0.754
0.752
0.760
0.752
0.764
0.766
0.776
0.766
0.764
0.778
0.754
0.742
0.742
0.742
0.738
0.738
0.752
0.736
0.716
0.718
0.696
0.688
0.680
0.672
0.674
0.684
0.682
0.710
0.720
0.730
0.752
0.756
0.758
0.766
0.770
0.764
0.756
0.748
0.730
0.722
0.730
0.742
0.762
0.792
0.804
0.778
0.756
0.740
0.728
0.732
0.708
0.706
0.686
0.676
0.664
0.650
0.648
0.644
0.636
0.638
0.644
0.664
0.674
0.678
0.694
0.718
0.738
0.728
0.756
0.790
0.834
0.800
0.766
0.748
0.736
0.754
0.750
0.756
0.766
0.794
0.816
0.816
0.830
0.826
0.802
0.830
0.836
0.828
0.840
0.862
0.856
0.836
0.860
0.872
0.832
0.834
0.834
0.832
0.814
0.814
0.834
0.820
0.836
0.818
0.800
0.806
0.812
0.788
0.796
0.804
0.802
0.778
0.812
0.804
0.810
0.820
0.820
0.816
0.800
0.804
0.778
0.774
0.790
0.806
0.804
0.816
0.818
0.794
0.818
0.808
0.786
0.786
0.790
0.794
0.784
0.798
0.798
0.798
0.810
0.806
0.780
0.786
0.774
0.760
0.774
0.770
0.778
0.788
0.784
0.796
0.794
0.818
0.806
0.802
0.800
0.798
0.782
0.796
0.802
0.816
0.818
0.842
0.822
0.836
0.824
0.806
0.824
0.822
0.832
0.812
0.816
0.822
0.808
0.816
0.804
0.804
0.804
0.796
0.782
0.774
0.774
0.754
0.750
0.748
0.732
0.736
0.730
0.734
0.730
0.714
0.710
0.702
0.696
0.698
0.724
0.730
0.758
0.792
0.780
0.758
0.776
0.788
0.788
0.814
0.794
0.778
0.768
0.770
0.768
0.760
0.768
0.770
0.782
0.790
0.780
0.798
0.824
0.828
0.836
0.830
0.830
0.804
0.810
0.802
0.792
0.798
0.810
0.810
0.796
0.830
0.840
0.818
0.820
0.814
0.808
0.804
0.806
0.794
0.790
0.798
0.790
0.770
0.758
0.762
0.754
0.736
0.738
0.746
0.778
0.788
0.826
0.836
0.810
0.814
0.812
0.790
0.800
0.794
0.780
0.778
0.798
0.810
0.794
0.816
0.824
0.814
0.818
0.830
0.830
0.804
0.812
0.806
0.788
0.784
0.788
0.804
0.792
0.812
0.822
0.824
0.830
0.836
0.820
0.796
0.778
0.752
0.742
0.742
0.736
0.746
0.748
0.766
0.784
0.820
0.840
0.864
0.858
0.848
0.848
0.860
0.848
0.828
0.848
0.840
0.834
0.838
0.832
0.818
0.778
0.766
0.790
0.788
0.756
0.746
0.734
0.752
0.758
0.784
0.786
0.812
0.834
0.844
0.856
0.866
0.856
0.868
0.862
0.876
0.860
0.866
0.834
0.810
0.818
0.814
0.814
0.814
0.848
0.854
0.836
0.834
0.826
0.834
0.818
0.816
0.814
0.782
0.776
0.776
0.770
0.756
0.750
0.740
0.734
0.734
0.720
0.716
0.702
0.696
0.698
0.714
0.718
0.726
0.740
0.748
0.748
0.754
0.764
0.784
0.780
0.810
0.836
0.832
0.848
0.856
0.830
0.816
0.830
0.818
0.828
0.836
0.842
0.852
0.864
0.864
0.846
0.828
0.830
0.834
0.814
0.822
0.814
0.796
0.828
0.820
0.816
0.822
0.830
0.834
0.834
0.836
0.822
0.834
0.828
0.816
0.818
0.808
0.798
0.804
0.798
0.812
0.806
0.838
0.838
0.846
0.864
0.838
0.822
0.824
0.808
0.798
0.798
0.788
0.774
0.790
0.804
0.808
0.822
0.838
0.824
0.824
0.784
0.762
0.756
0.748
0.770
0.776
0.770
0.794
0.794
0.808
0.810
0.810
0.818
0.852
0.838
0.828
0.856
0.870
0.842
0.862
0.846
0.836
0.848
0.850
0.822
0.828
0.828
0.816
0.800
0.826
0.810
0.808
0.806
0.838
0.830
0.804
0.812
0.806
0.804
0.832
0.816
0.798
0.816
0.810
0.812
0.832
0.826
0.826
0.834
0.834
0.826
0.824
0.838
0.820
0.798
0.808
0.814
0.796
0.806
0.814
0.818
0.820
0.828
0.812
0.808
0.812
0.818
0.818
0.836
0.836
0.826
0.840
0.832
0.824
0.814
0.810
0.802
0.818
0.828
0.808
0.816
0.810
0.806
0.798
0.808
0.804
0.810
0.814
0.798
0.764
0.752
0.748
0.756
0.766
0.786
0.824
0.812
0.822
0.836
0.838
0.828
0.824
0.832
0.842
0.858
0.918
0.886
0.926
0.902
0.908
0.878
0.842
0.786
0.768
0.794
0.790
0.806
0.822
0.834
0.826
0.864
0.888
0.872
0.860
0.826
0.802
0.808
0.820
0.810
0.812
0.836
0.834
0.848
0.862
0.858
0.842
0.848
0.828
0.794
0.800
0.798
0.800
0.808
0.844
0.848
0.844
0.854
0.838
0.818
0.798
0.810
0.808
0.806
0.804
0.796
0.792
0.802
0.796
0.792
0.802
0.802
0.792
0.796
0.800
0.782
0.784
0.794
0.800
0.798
0.816
0.818
0.806
0.806
0.794
0.788
0.782
0.796
0.792
0.786
0.812
0.800
0.808
0.800
0.794
0.796
0.790
0.808
0.804
0.804
0.826
0.828
0.814
0.802
0.810
0.766
0.754
0.756
0.736
0.744
0.754
0.772
0.766
0.760
0.776
0.788
0.784
0.774
0.768
0.758
0.764
0.752
0.754
0.756
0.776
0.778
0.786
0.800
0.832
0.820
0.804
0.812
0.812
0.788
0.768
0.800
0.844
0.842
0.842
0.848
0.848
0.834
0.826
0.830
0.808
0.802
0.804
0.808
0.848
0.874
0.936
0.952
0.950
0.892
0.890
0.858
0.846
0.836
0.826
0.826
0.838
0.830
0.804
0.796
0.804
0.812
0.836
0.810
0.820
0.830
0.814
0.822
0.802
0.802
0.794
0.792
0.796
0.798
0.788
0.788
0.792
0.788
0.792
0.798
0.800
0.792
0.798
0.808
0.806
0.784
0.796
0.798
0.794
0.790
0.806
0.794
0.800
0.820
0.842
0.820
0.820
0.806
0.794
0.816
0.804
0.772
0.766
0.762
0.820
0.826
0.804
0.792
0.762
0.776
0.756
0.760
0.784
0.784
0.776
0.796
0.810
0.808
0.808
0.830
0.842
0.830
0.836
0.832
0.840
0.838
0.828
0.830
0.824
0.816
0.816
0.836
0.846
0.850
0.812
0.834
0.834
0.794
0.762
0.764
0.746
0.730
0.718
0.724
0.728
0.740
0.752
0.758
0.752
0.768
0.794
0.794
0.774
0.786
0.794
0.788
0.802
0.786
0.784
0.798
0.786
0.790
0.784
0.790
0.786
0.784
0.784
0.792
0.778
0.768
0.808
0.768
0.760
0.756
0.768
0.760
0.762
0.750
0.740
0.770
0.806
0.812
0.844
0.828
0.842
0.842
0.826
0.842
0.846
0.826
0.838
0.842
0.834
0.864
0.864
0.836
0.870
0.848
0.832
0.834
0.846
0.826
0.826
0.824
0.816
0.818
0.828
0.826
0.804
0.810
0.804
0.796
0.806
0.808
0.820
0.828
0.848
0.828
0.830
0.836
0.822
0.804
0.806
0.816
0.804
0.808
0.810
0.800
0.814
0.804
0.806
0.816
0.806
0.806
0.808
0.804
0.800
0.800
0.812
0.814
0.816
0.818
0.808
0.804
0.822
0.836
0.820
0.848
0.818
0.810
0.808
0.812
0.796
0.798
0.810
0.796
0.790
0.800
0.798
0.806
0.812
0.806
0.800
0.800
0.806
0.810
0.806
0.814
0.816
0.796
0.800
0.808
0.792
0.790
0.794
0.812
0.816
0.820
0.806
0.798
0.780
0.782
0.806
0.830
0.806
0.812
0.798
0.792
0.804
0.802
0.826
0.868
0.874
0.862
0.898
0.910
0.864
0.860
0.852
0.836
0.822
0.834
0.800
0.778
0.796
0.790
0.800
0.810
0.802
0.782
0.764
0.796
0.806
0.834
0.842
0.840
0.858
0.872
0.864
0.858
0.840
0.830
0.838
0.820
0.834
0.826
0.832
0.830
0.830
0.842
0.818
0.824
0.818
0.812
0.806
0.820
0.818
0.808
0.820
0.810
0.798
0.806
0.810
0.798
0.808
0.824
0.808
0.834
0.836
0.826
0.804
0.814
0.804
0.798
0.800
0.794
0.794
0.794
0.814
0.816
0.826
0.862
0.852
0.844
0.850
0.832
0.816
0.822
0.828
0.820
0.820
0.800
0.802
0.820
0.840
0.826
0.816
0.818
0.784
0.766
0.794
0.774
0.752
0.764
0.778
0.846
0.838
0.828
0.788
0.800
0.838
0.840
0.852
0.866
0.860
0.886
0.900
0.868
0.898
0.902
0.864
0.888
0.906
0.906
0.916
0.892
0.866
0.862
0.852
0.842
0.850
0.868
0.870
0.884
0.878
0.860
0.868
0.860
0.850
0.852
0.846
0.836
0.830
0.844
0.842
0.842
0.844
0.840
0.828
0.864
0.888
0.882
0.882
0.870
0.864
0.852
0.862
0.878
0.906
0.922
0.922
0.904
0.892
0.878
0.832
0.822
0.780
0.772
0.764
0.772
0.790
0.826
0.834
0.828
0.786
0.774
0.770
0.770
0.798
0.796
0.790
0.822
0.852
0.836
0.842
0.848
0.846
0.816
0.820
0.806
0.792
0.796
0.804
0.802
0.792
0.810
0.806
0.796
0.786
0.780
0.766
0.758
0.808
0.776
0.742
0.730
0.716
0.700
0.692
0.670
0.654
0.642
0.644
0.628
0.620
0.614
0.620
0.614
0.606
0.610
0.610
0.616
0.622
0.622
0.626
0.634
0.654
0.674
0.682
0.684
0.710
0.684
0.718
0.728
0.732
0.742
0.736
0.720
0.720
0.708
0.718
0.744
0.742
0.754
0.772
0.740
0.744
0.738
0.736
0.738
0.734
0.746
0.752
0.754
0.750
0.752
0.750
0.746
0.740
0.728
0.722
0.728
0.724
0.730
0.738
0.740
0.734
0.728
0.726
0.710
0.702
0.694
0.680
0.674
0.664
0.678
0.686
0.754
0.932
0.810
0.830
0.860
0.870
0.846
0.846
0.866
0.844
0.802
0.808
0.792
0.804
0.796
0.796
0.786
0.784
0.796
0.800
0.792
0.818
0.808
0.812
0.792
0.806
0.804
0.808
0.808
0.822
0.826
0.824
0.830
0.824
0.814
0.840
0.802
0.772
0.764
0.764
0.770
0.790
0.814
0.804
0.804
0.820
0.796
0.790
0.802
0.816
0.796
0.802
0.816
0.810
0.810
0.814
0.798
0.800
0.810
0.816
0.812
0.812
0.814
0.822
0.804
0.814
0.820
0.810
0.808
0.804
0.796
0.808
0.822
0.818
0.810
0.820
0.814
0.802
0.820
0.818
0.804
0.804
0.816
0.832
0.810
0.832
0.838
0.838
0.840
0.828
0.814
0.812
0.824
0.820
0.800
0.826
0.832
0.810
0.826
0.812
0.816
0.822
0.828
0.838
0.810
0.808
0.818
0.798
0.816
0.824
0.818
0.814
0.820
0.800
0.802
0.810
0.814
0.812
0.808
0.816
0.810
0.806
0.810
0.824
0.802
0.816
0.814
0.810
0.800
0.810
0.806
0.800
0.794
0.812
0.806
0.798
0.814
0.832
0.816
0.792
0.808
0.818
0.796
0.796
0.812
0.808
0.820
0.820
0.826
0.804
0.810
0.830
0.856
0.824
0.842
0.846
0.816
0.790
0.806
0.818
0.804
0.822
0.822
0.828
0.812
0.818
0.808
0.790
0.800
0.794
0.792
0.800
0.802
0.822
0.802
0.802
0.792
0.784
0.792
0.784
0.778
0.780
0.804
0.802
0.800
0.798
0.770
0.768
0.774
0.778
0.764
0.766
0.778
0.782
0.780
0.770
0.770
0.752
0.736
0.764
0.814
0.794
0.794
0.788
0.774
0.756
0.750
0.768
0.770
0.760
0.750
0.742
0.760
0.778
0.784
0.808
0.824
0.818
0.798
0.784
0.778
0.788
0.788
0.800
0.770
0.750
0.784
0.792
0.794
0.772
0.752
0.740
0.742
0.700
0.692
0.676
0.658
0.656
0.644
0.642
0.634
0.642
0.670
0.682
0.742
0.754
0.778
0.772
0.782
0.798
0.814
0.798
0.820
0.818
0.798
0.812
0.828
0.818
0.818
0.850
0.844
0.824
0.804
0.830
0.814
0.824
0.918
0.870
0.836
0.830
0.864
0.834
0.810
0.828
0.830
0.818
0.798
0.822
0.822
0.796
0.802
0.804
0.814
0.800
0.826
0.850
0.826
0.844
0.848
0.842
0.834
0.844
0.826
0.810
0.806
0.810
0.818
0.806
0.786
0.782
0.750
0.736
0.720
0.712
0.710
0.714
0.734
0.762
0.762
0.776
0.790
0.798
0.828
0.840
0.838
0.874
0.874
0.856
0.894
0.934
0.904
0.944
0.916
0.908
0.910
0.874
0.886
0.904
0.892
0.908
0.906
0.882
0.924
0.920
0.914
0.904
0.894
0.886
0.902
0.906
0.894
0.926
0.894
0.888
0.892
0.874
0.868
0.902
0.916
0.946
0.978
0.914
0.910
0.928
0.894
0.904
0.894
0.892
0.884
0.890
0.888
0.868
0.882
0.886
0.830
0.806
0.786
0.768
0.770
0.782
0.756
0.772
0.766
0.762
0.778
0.792
0.812
0.830
0.812
0.836
0.838
0.822
0.836
0.854
0.826
0.838
0.846
0.854
0.870
0.874
0.848
0.848
0.848
0.844
0.850
0.852
0.822
0.828
0.832
0.838
0.836
0.850
0.840
0.834
0.850
0.844
0.818
0.834
0.820
0.804
0.812
0.818
0.824
0.824
0.834
0.824
0.822
0.832
0.830
0.838
0.866
0.868
0.864
0.868
0.892
0.874
0.858
0.866
0.854
0.834
0.846
0.836
0.802
0.786
0.768
0.764
0.846
0.780
0.774
0.766
0.744
0.734
0.724
0.712
0.690
0.678
0.658
0.646
0.648
0.630
0.620
0.616
0.612
0.616
0.622
0.624
0.630
0.624
0.634
0.636
0.642
0.646
0.650
0.656
0.666
0.672
0.662
0.656
0.702
0.686
0.690
0.694
0.688
0.700
0.718
0.738
0.746
0.768
0.774
0.740
0.726
0.746
0.734
0.746
0.780
0.824
0.780
0.762
0.748
0.754
0.746
0.734
0.714
0.696
0.684
0.668
0.644
0.644
0.632
0.630
0.636
0.632
0.638
0.640
0.640
0.638
0.648
0.652
0.660
0.664
0.660
0.672
0.674
0.678
0.664
0.666
0.658
0.656
0.646
0.634
0.632
0.626
0.620
0.634
0.650
0.654
0.668
0.664
0.670
0.682
0.680
0.688
0.698
0.694
0.684
0.676
0.672
0.654
0.646
0.636
0.628
0.622
0.622
0.628
0.656
0.656
0.690
0.698
0.704
0.714
0.728
0.714
0.708
0.734
0.730
0.740
0.722
0.754
0.766
0.764
0.738
0.758
0.742
0.706
0.698
0.694
0.674
0.670
0.686
0.686
0.714
0.750
0.736
0.744
0.766
0.854
1.066
0.952
0.934
0.960
0.934
0.914
0.914
0.904
0.902
0.974
0.968
0.924
0.928
0.904
0.940
0.884
0.898
0.994
0.888
0.898
0.876
0.852
0.842
0.812
0.792
0.818
0.868
0.854
0.842
0.856
0.834
0.854
0.866
0.834
0.876
0.868
0.864
0.890
0.916
0.892
0.884
0.862
0.848
0.872
0.866
0.884
0.898
0.902
0.894
0.906
0.906
0.876
0.900
0.890
0.828
0.836
0.842
0.818
0.864
0.874
0.872
0.896
0.888
0.872
0.900
0.894
0.870
0.916
0.910
0.878
0.908
0.908
0.852
0.888
0.892
0.846
0.842
0.870
0.860
0.872
0.902
0.886
0.916
0.932
0.870
0.848
0.812
0.806
0.810
0.822
0.860
0.906
0.906
0.918
0.940
0.880
0.906
0.894
0.896
0.900
0.870
0.866
0.856
0.832
0.824
0.860
0.842
0.874
0.882
0.868
0.874
0.900
0.888
0.890
0.920
0.890
0.916
0.924
0.892
0.870
0.830
0.838
0.854
0.832
0.864
0.888
0.880
0.894
0.870
0.838
0.828
0.844
0.852
0.844
0.874
0.862
0.856
0.862
0.832
0.826
0.808
0.800
0.808
0.820
0.856
0.818
0.828
0.834
0.830
0.840
0.824
0.806
0.792
0.800
0.802
0.800
0.812
0.814
0.822
0.850
0.844
0.832
0.844
0.856
0.820
0.826
0.828
0.800
0.828
0.836
0.836
0.882
0.908
0.904
0.900
0.878
0.848
0.856
0.846
0.864
0.878
0.876
0.862
0.876
0.878
0.848
0.854
0.800
0.788
0.774
0.758
0.778
0.786
0.802
0.834
0.822
0.864
0.872
0.846
0.856
0.858
0.840
0.860
0.858
0.850
0.850
0.838
0.842
0.844
0.834
0.830
0.842
0.822
0.778
0.790
0.786
0.772
0.758
0.758
0.764
0.760
0.772
0.774
0.780
0.780
0.784
0.788
0.772
0.774
0.782
0.792
0.810
0.822
0.824
0.812
0.824
0.816
0.806
0.812
0.800
0.806
0.794
0.778
0.758
0.748
0.750
0.764
0.788
0.814
0.796
0.800
0.812
0.792
0.804
0.816
0.818
0.812
0.834
0.850
0.828
0.832
0.834
0.830
0.834
0.840
0.820
0.844
0.858
0.850
0.840
0.836
0.802
0.780
0.786
0.786
0.790
0.798
0.806
0.798
0.822
0.830
0.814
0.810
0.792
0.786
0.800
0.792
0.790
0.816
0.822
0.816
0.832
0.828
0.806
0.822
0.810
0.800
0.816
0.808
0.796
0.796
0.798
0.804
0.830
0.818
0.804
0.812
0.810
0.798
0.802
0.804
0.802
0.822
0.822
0.806
0.820
0.818
0.834
0.790
0.820
0.808
0.794
0.776
0.758
0.762
0.748
0.742
0.758
0.760
0.762
0.764
0.764
0.772
0.780
0.776
0.810
0.824
0.826
0.844
0.860
0.858
0.862
0.838
0.798
0.814
0.800
0.802
0.766
0.812
0.868
0.816
0.786
0.796
0.788
0.782
0.816
0.852
0.832
0.852
0.866
0.844
0.814
0.826
0.820
0.812
0.818
0.820
0.840
0.826
0.826
0.830
0.830
0.848
0.860
0.832
0.852
0.834
0.848
0.856
0.806
0.818
0.790
0.806
0.812
0.786
0.774
0.780
0.782
0.780
0.788
0.800
0.806
0.776
0.780
0.780
0.782
0.776
0.806
0.778
0.762
0.756
0.750
0.746
0.738
0.722
0.718
0.718
0.730
0.732
0.758
0.754
0.754
0.766
0.766
0.764
0.796
0.802
0.806
0.822
0.820
0.818
0.836
0.848
0.834
0.814
0.806
0.808
0.786
0.788
0.804
0.790
0.794
0.798
0.812
0.820
0.790
0.818
0.808
0.804
0.806
0.802
0.804
0.806
0.842
0.868
0.838
0.834
0.832
0.838
0.838
0.816
0.830
0.828
0.818
0.818
0.820
0.822
0.850
0.844
0.860
0.866
0.844
0.846
0.834
0.840
0.832
0.802
0.824
0.830
0.792
0.768
0.876
0.804
0.774
0.760
0.768
0.758
0.760
0.742
0.732
0.738
0.768
0.768
0.788
0.784
0.792
0.798
0.804
0.794
0.790
0.790
0.800
0.792
0.760
0.774
0.778
0.780
0.770
0.766
0.750
0.748
0.750
0.732
0.736
0.728
0.728
0.718
0.730
0.734
0.726
0.724
0.730
0.742
0.732
0.740
0.738
0.740
0.728
0.736
0.744
0.738
0.748
0.744
0.750
0.742
0.762
0.756
0.762
0.766
0.776
0.766
0.758
0.756
0.768
0.762
0.764
0.766
0.760
0.752
0.768
0.770
0.766
0.774
0.778
0.778
0.780
0.780
0.770
0.764
0.768
0.768
0.764
0.758
0.774
0.772
0.768
0.774
0.770
0.762
0.776
0.764
0.764
0.764
0.770
0.778
0.782
0.802
0.798
0.776
0.768
0.778
0.772
0.782
0.776
0.776
0.774
0.788
0.792
0.778
0.798
0.798
0.782
0.778
0.780
0.766
0.774
0.770
0.772
0.778
0.792
0.800
0.802
0.816
0.822
0.796
0.808
0.814
0.826
0.832
0.834
0.834
0.838
0.852
0.856
0.854
0.846
0.810
0.822
0.824
0.802
0.822
0.838
0.832
0.852
0.846
0.836
0.850
0.816
0.818
0.824
0.798
0.816
0.816
0.798
0.806
0.794
0.794
0.758
0.742
0.730
0.738
0.748
0.762
0.774
0.778
0.780
0.790
0.770
0.760
0.780
0.784
0.772
0.782
0.798
0.818
0.822
0.858
0.830
0.830
0.826
0.818
0.814
0.822
0.834
0.824
0.854
0.850
0.832
0.804
0.814
0.782
0.770
0.754
0.752
0.728
0.702
0.700
0.692
0.678
0.676
0.672
0.666
0.666
0.662
0.652
0.652
0.656
0.652
0.658
0.658
0.668
0.674
0.678
0.690
0.716
0.728
0.740
0.754
0.772
0.784
0.780
0.766
0.760
0.762
0.738
0.756
0.768
0.786
0.782
0.830
0.850
0.818
0.836
0.826
0.790
0.798
0.794
0.778
0.780
0.788
0.786
0.800
0.830
0.840
0.822
0.832
0.832
0.826
0.842
0.850
0.840
0.838
0.844
0.834
0.824
0.818
0.796
0.804
0.804
0.812
0.798
0.814
0.820
0.772
0.770
0.752
0.742
0.750
0.784
0.802
0.818
0.806
0.798
0.784
0.768
0.776
0.788
0.816
0.834
0.874
0.872
0.892
0.886
0.862
0.840
0.854
0.840
0.812
0.836
0.830
0.816
0.850
0.842
0.820
0.848
0.852
0.822
0.840
0.838
0.824
0.814
0.824
0.860
0.854
0.866
0.912
0.892
0.926
0.928
0.898
0.884
0.868
0.854
0.886
0.930
0.880
0.904
0.890
0.844
0.842
0.832
0.804
0.818
0.814
0.828
0.822
0.834
0.828
0.824
0.832
0.810
0.810
0.780
0.760
0.758
0.738
0.724
0.722
0.740
0.754
0.766
0.770
0.772
0.762
0.762
0.756
0.738
0.726
0.724
0.734
0.738
0.742
0.774
0.790
0.814
0.830
0.820
0.812
0.808
0.780
0.778
0.772
0.768
0.760
0.770
0.780
0.796
0.808
0.816
0.816
0.818
0.828
0.804
0.826
0.846
0.800
0.806
0.804
0.790
0.776
0.780
0.780
0.762
0.760
0.768
0.764
0.772
0.782
0.782
0.750
0.778
0.818
0.806
0.792
0.772
0.796
0.778
0.778
0.798
0.808
0.812
0.850
0.864
0.836
0.808
0.810
0.802
0.786
0.804
0.816
0.802
0.820
0.820
0.824
0.836
0.852
0.832
0.792
0.798
0.788
0.788
0.796
0.810
0.802
0.822
0.820
0.794
0.802
0.776
0.780
0.756
0.764
0.774
0.774
0.800
0.794
0.794
0.814
0.808
0.814
0.802
0.804
0.786
0.774
0.780
0.774
0.764
0.770
0.776
0.784
0.796
0.794
0.814
0.806
0.812
0.824
0.792
0.794
0.776
0.778
0.770
0.762
0.760
0.766
0.786
0.784
0.798
0.800
0.792
0.800
0.794
0.786
0.792
0.796
0.786
0.784
0.802
0.802
0.804
0.812
0.800
0.792
0.800
0.786
0.776
0.770
0.770
0.768
0.778
0.798
0.800
0.806
0.800
0.784
0.766
0.770
0.784
0.762
0.788
0.804
0.796
0.808
0.810
0.808
0.802
0.818
0.828
0.790
0.788
0.788
0.774
0.790
0.810
0.808
0.820
0.832
0.824
0.804
0.806
0.788
0.780
0.786
0.796
0.786
0.800
0.812
0.834
0.816
0.830
0.836
0.820
0.808
0.808
0.802
0.788
0.782
0.788
0.786
0.816
0.810
0.822
0.834
0.838
0.820
0.816
0.816
0.800
0.770
0.754
0.796
0.796
0.788
0.790
0.802
0.788
0.762
0.750
0.776
0.780
0.788
0.804
0.818
0.836
0.834
0.816
0.832
0.842
0.812
0.820
0.808
0.802
0.802
0.824
0.876
0.846
0.854
0.866
0.814
0.802
0.812
0.808
0.798
0.814
0.812
0.820
0.828
0.840
0.824
0.814
0.828
0.808
0.790
0.802
0.806
0.798
0.794
0.824
0.808
0.792
0.812
0.814
0.810
0.818
0.822
0.802
0.790
0.798
0.788
0.766
0.774
0.794
0.764
0.752
0.762
0.758
0.732
0.724
0.726
0.732
0.726
0.714
0.724
0.728
0.722
0.726
0.748
0.738
0.732
0.742
0.730
0.714
0.720
0.714
0.706
0.698
0.704
0.708
0.718
0.714
0.694
0.696
0.688
0.692
0.668
0.660
0.656
0.658
0.644
0.636
0.630
0.626
0.634
0.636
0.640
0.638
0.638
0.640
0.652
0.648
0.648
0.654
0.666
0.662
0.674
0.682
0.686
0.688
0.702
0.702
0.720
0.726
0.716
0.726
0.752
0.738
0.718
0.728
0.706
0.688
0.672
0.662
0.654
0.662
0.678
0.700
0.718
0.744
0.742
0.728
0.716
0.704
0.714
0.700
0.682
0.688
0.696
0.710
0.724
0.706
0.704
0.706
0.706
0.710
0.710
0.698
0.688
0.696
0.700
0.700
0.718
0.746
0.760
0.748
0.756
0.730
0.718
0.700
0.732
0.738
0.778
0.778
0.786
0.810
0.796
0.804
0.810
0.790
0.796
0.814
0.792
0.774
0.754
0.792
0.804
0.784
0.770
0.730
0.722
0.736
0.730
0.738
0.742
0.732
0.754
0.764
0.794
0.776
0.746
0.728
0.726
0.726
0.732
0.740
0.760
0.766
0.778
0.770
0.778
0.784
0.792
0.764
0.780
0.780
0.756
0.764
0.840
0.806
0.774
0.768
0.766
0.756
0.774
0.774
0.790
0.790
0.790
0.792
0.806
0.794
0.770
0.744
0.750
0.764
0.768
0.778
0.776
0.772
0.768
0.778
0.772
0.788
0.788
0.782
0.782
0.788
0.780
0.806
0.806
0.798
0.802
0.766
0.748
0.774
0.786
0.798
0.804
0.788
0.792
0.790
0.770
0.768
0.774
0.778
0.792
0.804
0.848
0.820
0.830
0.818
0.796
0.788
0.776
0.784
0.780
0.768
0.756
0.756
0.762
0.776
0.776
0.762
0.740
0.740
0.732
0.730
0.734
0.738
0.734
0.728
0.742
0.746
0.734
0.736
0.752
0.760
0.750
0.748
0.766
0.754
0.768
0.766
0.762
0.754
0.746
0.754
0.744
0.738
0.754
0.776
0.770
0.790
0.784
0.782
0.794
0.788
0.770
0.742
0.738
0.790
0.794
0.792
0.816
0.782
0.768
0.776
0.796
0.814
0.806
0.820
0.820
0.834
0.830
0.838
0.864
0.860
0.826
0.826
0.816
0.802
0.790
0.802
0.790
0.792
0.834
0.802
0.778
0.774
0.772
0.770
0.770
0.754
0.744
0.744
0.750
0.760
0.758
0.772
0.788
0.782
0.772
0.794
0.778
0.786
0.802
0.796
0.802
0.818
0.810
0.822
0.820
0.794
0.786
0.798
0.784
0.780
0.778
0.782
0.772
0.782
0.776
0.762
0.764
0.764
0.750
0.760
0.772
0.766
0.766
0.774
0.760
0.780
0.782
0.792
0.798
0.786
0.798
0.792
0.808
0.812
0.776
0.790
0.778
0.762
0.780
0.792
0.786
0.798
0.802
0.796
0.784
0.784
0.764
0.760
0.770
0.778
0.772
0.804
0.828
0.816
0.840
0.814
0.782
0.804
0.808
0.812
0.812
0.822
0.808
0.788
0.808
0.818
0.802
0.798
0.802
0.794
0.800
0.808
0.758
0.748
0.738
0.720
0.724
0.740
0.762
0.792
0.834
0.790
0.798
0.808
0.780
0.776
0.774
0.766
0.770
0.788
0.804
0.804
0.806
0.828
0.822
0.804
0.816
0.812
0.792
0.786
0.786
0.784
0.790
0.812
0.810
0.796
0.814
0.810
0.786
0.762
0.782
0.778
0.778
0.762
0.784
0.818
0.840
0.874
0.890
0.892
0.872
0.874
0.862
0.832
0.866
0.860
0.828
0.848
0.868
0.826
0.824
0.854
0.838
0.842
0.834
0.806
0.802
0.804
0.792
0.798
0.790
0.788
0.776
0.770
0.752
0.774
0.790
0.784
0.820
0.836
0.836
0.848
0.836
0.782
0.778
0.808
0.792
0.810
0.774
0.780
0.796
0.778
0.806
0.818
0.834
0.824
0.816
0.814
0.812
0.816
0.828
0.812
0.822
0.822
0.820
0.798
0.794
0.812
0.806
0.830
0.820
0.800
0.802
0.812
0.788
0.788
0.784
0.782
0.782
0.776
0.774
0.776
0.782
0.800
0.794
0.812
0.820
0.796
0.816
0.820
0.800
0.782
0.774
0.748
0.734
0.718
0.706
0.718
0.716
0.712
0.730
0.738
0.742
0.756
0.786
0.798
0.786
0.796
0.790
0.770
0.770
0.774
0.792
0.832
0.822
0.838
0.858
0.848
0.822
0.824
0.806
0.766
0.754
0.796
0.796
0.804
0.794
0.808
0.816
0.800
0.820
0.796
0.776
0.762
0.744
0.758
0.788
0.786
0.826
0.844
0.828
0.818
0.808
0.784
0.786
0.794
0.832
0.814
0.826
0.832
0.804
0.776
0.772
0.774
0.770
0.830
0.882
0.876
0.860
0.866
0.858
0.834
0.828
0.824
0.800
0.820
0.830
0.820
0.856
0.878
0.854
0.820
0.822
0.820
0.824
0.838
0.876
0.860
0.844
0.846
0.848
0.836
0.848
0.830
0.808
0.824
0.826
0.798
0.790
0.792
0.770
0.768
0.766
0.760
0.764
0.772
0.776
0.762
0.760
0.758
0.760
0.756
0.768
0.782
0.774
0.768
0.772
0.788
0.776
0.778
0.774
0.764
0.756
0.764
0.768
0.758
0.764
0.768
0.748
0.752
0.746
0.740
0.730
0.726
0.774
0.774
0.780
0.766
0.748
0.744
0.738
0.744
0.760
0.800
0.838
0.816
0.844
0.860
0.838
0.834
0.818
0.802
0.814
0.792
0.782
0.808
0.810
0.790
0.796
0.798
0.784
0.794
0.804
0.778
0.772
0.780
0.770
0.760
0.770
0.782
0.790
0.802
0.810
0.836
0.796
0.818
0.822
0.812
0.806
0.800
0.792
0.782
0.804
0.852
0.840
0.852
0.848
0.816
0.816
0.826
0.812
0.796
0.824
0.838
0.818
0.848
0.850
0.820
0.832
0.800
0.798
0.836
0.824
0.814
0.852
0.850
0.864
0.896
0.860
0.834
0.838
0.816
0.784
0.792
0.792
0.778
0.796
0.814
0.818
0.812
0.816
0.810
0.816
0.812
0.808
0.812
0.816
0.792
0.792
0.812
0.820
0.798
0.820
0.840
0.806
0.812
0.798
0.784
0.774
0.766
0.758
0.752
0.758
0.782
0.786
0.768
0.814
0.848
0.834
0.814
0.784
0.792
0.780
0.780
0.782
0.780
0.776
0.790
0.792
0.772
0.774
0.786
0.772
0.774
0.766
0.750
0.742
0.748
0.762
0.754
0.774
0.812
0.808
0.816
0.822
0.814
0.788
0.788
0.780
0.762
0.768
0.774
0.774
0.782
0.796
0.792
0.778
0.790
0.792
0.782
0.796
0.794
0.792
0.802
0.808
0.796
0.806
0.806
0.788
0.780
0.774
0.756
0.762
0.754
0.760
0.750
0.766
0.776
0.764
0.764
0.778
0.772
0.792
0.786
0.772
0.752
0.744
0.734
0.724
0.724
0.728
0.722
0.718
0.702
0.696
0.698
0.692
0.688
0.688
0.680
0.676
0.678
0.676
0.676
0.670
0.670
0.678
0.668
0.664
0.664
0.656
0.648
0.638
0.632
0.632
0.622
0.618
0.616
0.620
0.630
0.632
0.640
0.638
0.652
0.678
0.684
0.714
0.726
0.730
0.718
0.734
0.746
0.752
0.738
0.778
0.802
0.802
0.800
0.796
0.790
0.774
0.790
0.772
0.778
0.744
0.760
0.772
0.778
0.780
0.784
0.776
0.754
0.780
0.780
0.752
0.756
0.748
0.748
0.742
0.732
0.754
0.782
0.760
0.780
0.788
0.774
0.764
0.764
0.770
0.750
0.756
0.768
0.772
0.768
0.790
0.812
0.788
0.784
0.776
0.778
0.764
0.776
0.780
0.772
0.792
0.792
0.794
0.780
0.790
0.794
0.762
0.756
0.770
0.728
0.710
0.692
0.688
0.674
0.658
0.650
0.664
0.646
0.636
0.634
0.626
0.626
0.622
0.622
0.628
0.630
0.646
0.652
0.658
0.670
0.666
0.664
0.688
0.708
0.728
0.716
0.714
0.738
0.716
0.716
0.706
0.684
0.684
0.706
0.704
0.722
0.718
0.718
0.728
0.746
0.732
0.736
0.762
0.774
0.794
0.834
0.836
0.852
0.892
0.886
0.860
0.850
0.838
0.852
0.844
0.822
0.854
0.826
0.848
0.842
0.852
0.880
0.910
0.854
0.852
0.854
0.776
0.820
0.826
0.806
0.778
0.778
0.772
0.794
0.796
0.810
0.814
0.826
0.824
0.820
0.816
0.826
0.798
0.802
0.808
0.828
0.836
0.806
0.836
0.826
0.808
0.834
0.838
0.814
0.798
0.824
0.824
0.838
0.860
0.820
0.818
0.830
0.830
0.840
0.818
0.808
0.832
0.834
0.834
0.836
0.838
0.808
0.820
0.814
0.802
0.826
0.814
0.796
0.818
0.814
0.782
0.780
0.786
0.772
0.784
0.780
0.780
0.782
0.806
0.794
0.786
0.810
0.810
0.804
0.824
0.822
0.828
0.794
0.792
0.778
0.788
0.748
0.762
0.766
0.768
0.792
0.798
0.772
0.776
0.764
0.742
0.740
0.742
0.740
0.770
0.798
0.800
0.814
0.806
0.780
0.786
0.798
0.800
0.814
0.822
0.806
0.810
0.824
0.812
0.796
0.804
0.810
0.804
0.824
0.830
0.802
0.764
0.780
0.780
0.800
0.798
0.774
0.772
0.776
0.758
0.762
0.752
0.736
0.718
0.736
0.744
0.780
0.786
0.802
0.826
0.848
0.818
0.838
0.840
0.830
0.798
0.818
0.842
0.814
0.826
0.824
0.802
0.830
0.818
0.802
0.804
0.812
0.798
0.814
0.842
0.820
0.840
0.860
0.824
0.834
0.838
0.806
0.806
0.812
0.804
0.816
0.840
0.840
0.854
0.846
0.824
0.838
0.830
0.814
0.844
0.846
0.828
0.844
0.858
0.816
0.848
0.842
0.852
0.860
0.816
0.798
0.786
0.758
0.762
0.764
0.784
0.808
0.850
0.862
0.864
0.834
0.832
0.824
0.804
0.830
0.824
0.840
0.860
0.832
0.838
0.828
0.836
0.856
0.806
0.786
0.758
0.746
0.742
0.760
0.766
0.794
0.810
0.844
0.828
0.854
0.838
0.802
0.808
0.814
0.792
0.814
0.826
0.824
0.816
0.806
0.794
0.806
0.808
0.792
0.812
0.806
0.800
0.802
0.798
0.758
0.784
0.802
0.822
0.842
0.832
0.816
0.836
0.842
0.808
0.814
0.806
0.822
0.832
0.840
0.816
0.808
0.828
0.816
0.830
0.832
0.828
0.826
0.838
0.808
0.826
0.826
0.800
0.812
0.812
0.806
0.826
0.816
0.808
0.814
0.788
0.782
0.778
0.774
0.788
0.788
0.776
0.784
0.796
0.804
0.830
0.832
0.832
0.822
0.816
0.804
0.788
0.806
0.834
0.838
0.870
0.872
0.862
0.872
0.822
0.832
0.824
0.814
0.844
0.818
0.806
0.816
0.828
0.818
0.836
0.828
0.798
0.818
0.798
0.792
0.804
0.818
0.808
0.826
0.820
0.812
0.818
0.808
0.790
0.768
0.758
0.746
0.752
0.770
0.794
0.812
0.868
0.840
0.862
0.840
0.868
0.840
0.808
0.824
0.848
0.824
0.846
0.854
0.824
0.860
0.856
0.824
0.832
0.828
0.804
0.786
0.794
0.800
0.786
0.810
0.816
0.792
0.810
0.804
0.784
0.808
0.806
0.806
0.816
0.824
0.810
0.814
0.826
0.816
0.828
0.810
0.804
0.812
0.812
0.822
0.840
0.826
0.844
0.842
0.808
0.824
0.844
0.798
0.768
0.828
0.810
0.786
0.782
0.776
0.756
0.774
0.776
0.760
0.776
0.780
0.776
0.788
0.808
0.806
0.796
0.818
0.834
0.840
0.870
0.870
0.840
0.834
0.828
0.836
0.846
0.882
0.864
0.854
0.862
0.836
0.838
0.830
0.812
0.786
0.760
0.752
0.754
0.742
0.724
0.742
0.740
0.754
0.744
0.750
0.724
0.710
0.690
0.688
0.670
0.660
0.648
0.646
0.640
0.638
0.644
0.656
0.660
0.660
0.674
0.678
0.692
0.686
0.706
0.714
0.732
0.740
0.756
0.774
0.758
0.744
0.762
0.790
0.774
0.774
0.786
0.772
0.794
0.840
0.842
0.858
0.858
0.820
0.802
0.778
0.760
0.760
0.732
0.748
0.766
0.750
0.742
0.730
0.742
0.766
0.814
0.824
0.818
0.838
0.836
0.814
0.834
0.838
0.850
0.868
0.876
0.876
0.884
0.856
0.874
0.876
0.862
0.862
0.846
0.864
0.864
0.838
0.874
0.846
0.858
0.860
0.822
0.842
0.808
0.768
0.772
0.764
0.764
0.762
0.788
0.794
0.810
0.804
0.754
0.776
0.778
0.726
0.706
0.688
0.670
0.660
0.664
0.672
0.668
0.674
0.674
0.672
0.676
0.698
0.720
0.730
0.746
0.736
0.786
0.762
0.760
0.764
0.764
0.768
0.788
0.802
0.810
0.794
0.814
0.800
0.764
0.760
0.730
0.720
0.706
0.696
0.682
0.682
0.686
0.688
0.690
0.704
0.704
0.702
0.714
0.718
0.722
0.750
0.758
0.788
0.778
0.794
0.790
0.792
0.780
0.786
0.800
0.800
0.788
0.776
0.784
0.772
0.766
0.774
0.752
0.762
0.756
0.760
0.762
0.752
0.746
0.754
0.752
0.722
0.712
0.706
0.738
0.702
0.698
0.690
0.684
0.690
0.700
0.718
0.716
0.718
0.732
0.730
0.744
0.754
0.758
0.770
0.774
0.776
0.788
0.802
0.782
0.790
0.788
0.774
0.788
0.772
0.758
0.766
0.774
0.786
0.788
0.778
0.762
0.740
0.728
0.728
0.722
0.730
0.740
0.734
0.744
0.744
0.740
0.748
0.758
0.762
0.760
0.770
0.766
0.764
0.774
0.774
0.776
0.774
0.786
0.776
0.784
0.780
0.776
0.788
0.780
0.758
0.778
0.786
0.770
0.788
0.790
0.766
0.782
0.780
0.760
0.770
0.772
0.762
0.778
0.770
0.760
0.760
0.764
0.758
0.772
0.764
0.768
0.780
0.792
0.764
0.782
0.778
0.760
0.776
0.764
0.740
0.776
0.758
0.764
0.778
0.772
0.760
0.746
0.752
0.760
0.760
0.752
0.752
0.758
0.760
0.758
0.778
0.778
0.778
0.790
0.786
0.784
0.790
0.778
0.780
0.788
0.776
0.798
0.796
0.790
0.820
0.802
0.804
0.796
0.792
0.802
0.798
0.808
0.828
0.826
0.842
0.830
0.816
0.840
0.820
0.816
0.820
0.804
0.810
0.814
0.812
0.826
0.818
0.812
0.806
0.796
0.816
0.798
0.804
0.780
0.752
0.772
0.750
0.722
0.712
0.724
0.728
0.756
0.768
0.766
0.792
0.776
0.772
0.752
0.736
0.744
0.748
0.744
0.746
0.746
0.750
0.764
0.768
0.778
0.776
0.792
0.794
0.774
0.780
0.776
0.762
0.776
0.796
0.790
0.798
0.810
0.792
0.788
0.794
0.790
0.782
0.792
0.786
0.766
0.752
0.756
0.750
0.732
0.714
0.760
0.762
0.776
0.812
0.824
0.818
0.844
0.856
0.826
0.814
0.802
0.794
0.778
0.784
0.800
0.816
0.836
0.856
0.876
0.846
0.852
0.860
0.808
0.816
0.800
0.794
0.822
0.822
0.856
0.846
0.836
0.836
0.828
0.818
0.802
0.806
0.798
0.810
0.780
0.786
0.768
0.756
0.758
0.766
0.762
0.770
0.754
0.756
0.776
0.754
0.752
0.756
0.754
0.762
0.784
0.786
0.802
0.818
0.800
0.828
0.822
0.792
0.818
0.796
0.790
0.800
0.792
0.814
0.812
0.784
0.792
0.790
0.754
0.742
0.744
0.730
0.722
0.710
0.720
0.728
0.738
0.748
0.762
0.804
0.814
0.798
0.802
0.806
0.820
0.806
0.800
0.796
0.798
0.800
0.806
0.796
0.788
0.794
0.786
0.776
0.782
0.774
0.770
0.782
0.758
0.738
0.762
0.788
0.762
0.760
0.756
0.778
0.808
0.828
0.810
0.822
0.820
0.832
0.810
0.816
0.828
0.816
0.832
0.826
0.822
0.804
0.816
0.812
0.816
0.832
0.812
0.814
0.818
0.792
0.808
0.802
0.786
0.792
0.818
0.810
0.806
0.812
0.790
0.766
0.738
0.712
0.700
0.686
0.676
0.668
0.662
0.668
0.672
0.686
0.690
0.694
0.692
0.706
0.704
0.704
0.716
0.720
0.710
0.724
0.716
0.710
0.712
0.710
0.704
0.714
0.740
0.742
0.738
0.738
0.732
0.724
0.724
0.718
0.730
0.736
0.742
0.742
0.760
0.768
0.756
0.776
0.780
0.776
0.780
0.794
0.774
0.778
0.778
0.742
0.740
0.738
0.736
0.756
0.770
0.764
0.782
0.780
0.778
0.790
0.780
0.764
0.772
0.768
0.764
0.772
0.746
0.728
0.724
0.734
0.736
0.762
0.808
0.782
0.788
0.792
0.772
0.776
0.776
0.774
0.790
0.790
0.780
0.772
0.770
0.762
0.756
0.750
0.750
0.764
0.758
0.748
0.742
0.764
0.762
0.730
0.734
0.746
0.740
0.752
0.768
0.766
0.790
0.782
0.786
0.796
0.832
0.840
0.832
0.796
0.796
0.786
0.778
0.770
0.770
0.772
0.774
0.770
0.796
0.794
0.762
0.748
0.748
0.752
0.734
0.722
0.700
0.704
0.692
0.686
0.680
0.672
0.684
0.706
0.724
0.748
0.744
0.760
0.764
0.768
0.770
0.756
0.758
0.760
0.770
0.810
0.800
0.832
0.830
0.828
0.858
0.838
0.800
0.816
0.828
0.804
0.822
0.840
0.836
0.826
0.828
0.804
0.802
0.788
0.768
0.804
0.802
0.822
0.784
0.796
0.788
0.732
0.718
0.700
0.676
0.674
0.660
0.662
0.666
0.684
0.690
0.710
0.718
0.734
0.752
0.752
0.740
0.758
0.774
0.764
0.804
0.832
0.820
0.810
0.818
0.812
0.790
0.780
0.744
0.740
0.744
0.742
0.732
0.736
0.752
0.750
0.746
0.744
0.750
0.756
0.746
0.742
0.734
0.758
0.806
0.794
0.780
0.774
0.768
0.730
0.728
0.792
0.760
0.738
0.740
0.744
0.764
0.788
0.818
0.820
0.832
0.806
0.828
0.806
0.820
0.838
0.856
0.856
0.856
0.868
0.850
0.844
0.862
0.838
0.844
0.842
0.810
0.818
0.846
0.816
0.838
0.838
0.818
0.808
0.808
0.798
0.800
0.834
0.862
0.816
0.834
0.824
0.796
0.794
0.788
0.766
0.802
0.798
0.780
0.770
0.812
0.818
0.780
0.784
0.796
0.782
0.754
0.766
0.778
0.764
0.780
0.780
0.776
0.764
0.776
0.750
0.720
0.726
0.726
0.716
0.718
0.724
0.722
0.736
0.730
0.722
0.714
0.716
0.724
0.722
0.720
0.724
0.724
0.706
0.698
0.744
0.716
0.704
0.696
0.706
0.710
0.724
0.724
0.716
0.718
0.706
0.714
0.710
0.722
0.738
0.732
0.724
0.724
0.722
0.742
0.740
0.734
0.736
0.716
0.710
0.702
0.696
0.694
0.692
0.688
0.674
0.696
0.680
0.664
0.656
0.650
0.646
0.640
0.640
0.672
0.692
0.684
0.704
0.714
0.690
0.690
0.676
0.678
0.680
0.676
0.670
0.692
0.704
0.698
0.690
0.690
0.690
0.692
0.682
0.692
0.726
0.732
0.720
0.732
0.732
0.734
0.750
0.744
0.784
0.804
0.826
0.860
0.870
0.874
0.838
0.824
0.792
0.782
0.772
0.778
0.798
0.812
0.816
0.808
0.770
0.748
0.736
0.738
0.754
0.768
0.804
0.818
0.832
0.846
0.842
0.814
0.800
0.802
0.812
0.850
0.844
0.826
0.816
0.812
0.806
0.804
0.802
0.774
0.810
0.808
0.766
0.762
0.730
0.718
0.714
0.714
0.702
0.708
0.708
0.704
0.704
0.720
0.736
0.742
0.764
0.778
0.764
0.760
0.750
0.754
0.744
0.744
0.760
0.730
0.714
0.712
0.724
0.714
0.738
0.696
0.692
0.684
0.666
0.652
0.644
0.636
0.628
0.636
0.662
0.672
0.682
0.680
0.726
0.688
0.666
0.662
0.662
0.640
0.632
0.624
0.620
0.616
0.622
0.636
0.634
0.640
0.674
0.700
0.710
0.724
0.772
0.812
0.748
0.776
0.766
0.756
0.788
0.804
0.768
1.010
0.886
0.872
0.858
0.814
0.788
0.756
0.728
0.714
0.702
0.688
0.682
0.692
0.710
0.698
0.704
0.684
0.680
0.664
0.654
0.644
0.640
0.648
0.652
0.656
0.652
0.644
0.658
0.650
0.646
0.648
0.650
0.666
0.688
0.698
0.760
0.798
0.778
0.772
0.768
0.728
0.714
0.698
0.694
0.710
0.716
0.712
0.730
0.736
0.756
0.772
0.776
0.762
0.762
0.754
0.760
0.752
0.766
0.772
0.776
0.744
0.754
0.760
0.758
0.774
0.778
0.772
0.774
0.764
0.764
0.778
0.756
0.780
0.776
0.780
0.804
0.790
0.786
0.782
0.758
0.752
0.748
0.728
0.744
0.748
0.750
0.754
0.768
0.756
0.762
0.750
0.752
0.744
0.730
0.732
0.724
0.704
0.700
0.706
0.688
0.680
0.696
0.670
0.662
0.652
0.648
0.650
0.704
0.758
0.820
0.844
0.856
0.820
0.748
0.734
0.714
0.708
0.750
0.766
0.768
0.778
0.798
0.840
0.802
0.776
0.762
0.738
0.730
0.728
0.726
0.726
0.728
0.744
0.748
0.750
0.756
0.758
0.762
0.752
0.758
0.758
0.736
0.730
0.720
0.728
0.730
0.736
0.740
0.748
0.732
0.730
0.732
0.722
0.718
0.714
0.708
0.700
0.702
0.720
0.710
0.732
0.732
0.734
0.734
0.736
0.734
0.718
0.720
0.714
0.722
0.702
0.696
0.692
0.680
0.672
0.670
0.650
0.654
0.660
0.684
0.712
0.728
0.754
0.762
0.736
0.726
0.726
0.724
0.718
0.738
0.736
0.734
0.750
0.744
0.744
0.762
0.752
0.738
0.744
0.750
0.740
0.744
0.744
0.732
0.714
0.714
0.716
0.714
0.714
0.722
0.724
0.728
0.726
0.728
0.738
0.734
0.748
0.744
0.746
0.738
0.748
0.752
0.754
0.766
0.760
0.774
0.760
0.754
0.758
0.744
0.744
0.740
0.752
0.754
0.768
0.746
0.766
0.936
0.788
0.750
0.714
0.690
0.666
0.668
0.688
0.720
0.744
0.740
0.758
0.782
0.792
0.750
0.742
0.736
0.740
0.722
0.734
0.738
0.740
0.746
0.754
0.750
0.744
0.760
0.754
0.754
0.770
0.762
0.752
0.764
0.754
0.738
0.746
0.748
0.746
0.748
0.762
0.758
0.752
0.756
0.760
0.738
0.734
0.734
0.726
0.732
0.730
0.732
0.740
0.746
0.734
0.738
0.736
0.716
0.720
0.714
0.710
0.700
0.702
0.702
0.698
0.702
0.696
0.694
0.682
0.696
0.686
0.688
0.680
0.674
0.666
0.660
0.648
0.642
0.648
0.652
0.650
0.668
0.674
0.684
0.700
0.702
0.682
0.692
0.684
0.696
0.696
0.712
0.706
0.706
0.714
0.712
0.718
0.700
0.700
0.702
0.692
0.690
0.692
0.694
0.680
0.670
0.662
0.656
0.658
0.684
0.686
0.674
0.706
0.728
0.732
0.714
0.706
0.706
0.686
0.682
0.702
0.684
0.666
0.672
0.656
0.652
0.644
0.632
0.632
0.628
0.618
0.618
0.614
0.602
0.608
0.600
0.594
0.600
0.596
0.602
0.596
0.598
0.610
0.598
0.612
0.616
0.682
0.628
0.624
0.632
0.620
0.610
0.604
0.596
0.592
0.584
0.584
0.580
0.572
0.580
0.586
0.594
0.630
0.628
0.608
0.620
0.616
0.622
0.630
0.630
0.632
0.632
0.636
0.654
0.650
0.646
0.652
0.648
0.650
0.652
0.652
0.650
0.656
0.650
0.652
0.680
0.696
0.662
0.650
0.640
0.636
0.626
0.624
0.664
0.680
0.722
0.750
0.760
0.718
0.732
0.718
0.704
0.742
0.758
0.742
0.744
0.718
0.742
0.738
0.736
0.748
0.752
0.796
0.826
0.806
0.760
0.762
0.754
0.756
0.746
0.746
0.772
0.826
0.810
0.784
0.750
0.738
0.728
0.718
0.710
0.712
0.740
0.780
0.830
0.826
0.798
0.782
0.742
0.736
0.734
0.760
0.734
0.714
0.706
0.710
0.732
0.796
0.784
0.750
0.724
0.720
0.704
0.696
0.696
0.706
0.698
0.702
0.704
0.742
0.780
0.806
0.808
0.784
0.794
0.804
0.782
0.798
0.796
0.766
0.786
0.810
0.844
0.846
0.816
0.800
0.796
0.796
0.778
0.798
0.784
0.802
0.824
0.806
0.824
0.808
0.800
0.790
0.770
0.774
0.784
0.780
0.812
0.832
0.838
0.860
0.864
0.826
0.818
0.794
0.816
0.800
0.822
0.866
0.812
0.826
0.828
0.836
0.844
0.844
0.806
0.794
0.772
0.754
0.754
0.746
0.764
0.798
0.852
0.826
0.860
0.854
0.856
0.840
0.810
0.820
0.794
0.800
0.798
0.800
0.828
0.824
0.804
0.812
0.846
0.822
0.818
0.808
0.776
0.782
0.794
0.780
0.782
0.780
0.792
0.810
0.798
0.786
0.744
0.718
0.700
0.694
0.678
0.674
0.662
0.660
0.672
0.724
0.822
0.774
0.762
0.724
0.720
0.704
0.724
0.732
0.720
0.710
0.728
0.734
0.720
0.752
0.788
0.782
0.812
0.824
0.836
0.812
0.802
0.806
0.812
0.852
0.896
0.902
0.896
0.886
0.872
0.862
0.854
0.822
0.772
0.774
0.770
0.794
0.820
0.850
0.894
0.922
0.902
0.906
0.868
0.892
0.914
0.916
0.908
0.874
0.844
0.812
0.794
0.778
0.772
0.794
0.798
0.798
0.774
0.794
0.784
0.768
0.756
0.802
0.816
0.830
0.852
0.838
0.828
0.820
0.808
0.808
0.804
0.776
0.800
0.834
0.838
0.882
0.888
0.890
0.858
0.818
0.822
0.808
0.768
0.752
0.730
0.734
0.738
0.730
0.732
0.738
0.750
0.732
0.742
0.738
0.730
0.738
0.736
0.730
0.740
0.722
0.704
0.702
0.702
0.698
0.702
0.702
0.718
0.756
0.740
0.906
0.860
0.820
0.786
0.774
0.770
0.764
0.766
0.786
0.838
0.800
0.776
0.750
0.772
0.770
0.754
0.760
0.746
0.740
0.752
0.750
0.750
0.768
0.784
0.778
0.778
0.766
0.752
0.748
0.734
0.716
0.744
0.774
0.786
0.780
0.756
0.738
0.740
0.728
0.734
0.752
0.768
0.822
0.830
0.846
0.852
0.824
0.838
0.844
0.790
0.758
0.818
0.838
0.836
0.818
0.810
0.814
0.822
0.800
0.822
0.830
0.826
0.826
0.820
0.812
0.800
0.792
0.776
0.796
0.776
0.784
0.808
0.786
0.784
0.770
0.744
0.744
0.736
0.722
0.734
0.760
0.746
0.744
0.724
0.742
0.756
0.770
0.768
0.746
0.748
0.742
0.734
0.736
0.726
0.730
0.762
0.788
0.760
0.746
0.760
0.768
0.766
0.750
0.772
0.810
0.812
0.796
0.812
0.806
0.786
0.770
0.740
0.740
0.736
0.756
0.810
0.852
0.912
0.946
0.956
0.942
0.906
0.924
0.890
0.886
0.866
0.836
0.828
0.838
0.800
0.780
0.824
0.844
0.828
0.850
0.846
0.836
0.858
0.844
0.858
0.868
0.878
0.892
0.900
0.878
0.846
0.840
0.794
0.780
0.868
0.842
0.810
0.812
0.828
0.840
0.856
0.842
0.832
0.804
0.802
0.774
0.772
0.790
0.810
0.778
0.774
0.770
0.738
0.518
0.214
0.716
0.694
0.694
0.684
0.686
0.712
0.712
0.720
0.708
0.708
0.704
0.706
0.714
0.728
0.740
0.772
0.776
0.774
0.804
0.812
0.800
0.814
0.790
0.800
0.804
0.776
0.786
0.784
0.808
0.774
0.732
0.738
0.728
0.720
0.714
0.716
0.708
0.696
0.692
0.696
0.698
0.702
0.722
0.728
0.728
0.732
0.746
0.730
0.736
0.744
0.740
0.744
0.742
0.738
0.742
0.756
0.758
0.770
0.770
0.770
0.768
0.764
0.754
0.754
0.750
0.750
0.748
0.768
0.796
0.804
0.828
0.824
0.800
0.756
0.756
0.738
0.742
0.766
0.800
0.860
0.876
0.836
0.882
0.876
0.892
0.854
0.872
0.854
0.838
0.810
0.784
0.782
0.786
0.782
0.798
0.824
0.824
0.776
0.772
0.778
0.774
0.778
0.782
0.800
0.794
0.792
0.796
0.790
0.776
0.794
0.786
0.780
0.776
0.804
0.806
0.776
0.820
0.782
0.758
0.752
0.780
0.740
0.736
0.714
0.722
0.734
0.766
0.806
0.836
0.854
0.832
0.824
0.816
0.796
0.794
0.802
0.792
0.806
0.800
0.812
0.796
0.816
0.830
0.810
0.830
0.832
0.792
0.786
0.754
0.726
0.718
0.698
0.684
0.690
0.688
0.696
0.708
0.730
0.762
0.718
0.702
0.682
0.688
0.680
0.674
0.662
0.664
0.650
0.236
0.422
0.708
0.662
0.652
0.644
0.644
0.632
0.638
0.642
0.658
0.666
0.678
0.670
0.694
0.696
0.700
0.708
0.708
0.722
0.716
0.704
0.710
0.712
0.714
0.734
0.720
0.730
0.712
0.732
0.730
0.732
0.750
0.756
0.740
0.752
0.748
0.732
0.754
0.752
0.750
0.758
0.768
0.748
0.764
0.776
0.782
0.788
0.822
0.830
0.780
0.796
0.780
0.776
0.786
0.790
0.804
0.818
0.798
0.830
0.806
0.784
0.786
0.760
0.764
0.772
0.762
0.738
0.746
0.746
0.762
0.754
0.758
0.770
0.762
0.790
0.802
0.778
0.788
0.784
0.762
0.760
0.758
0.754
0.768
0.764
0.768
0.760
0.758
0.760
0.746
0.750
0.748
0.738
0.752
0.746
0.746
0.760
0.780
0.754
0.778
0.778
0.762
0.766
0.752
0.742
0.744
0.738
0.742
0.746
0.750
0.742
0.748
0.742
0.746
0.774
0.770
0.772
0.770
0.786
0.756
0.754
0.760
0.756
0.758
0.772
0.764
0.760
0.754
0.750
0.754
0.744
0.758
0.746
0.762
0.804
0.836
0.844
0.844
0.812
0.816
0.806
0.790
0.806
0.808
0.828
0.826
0.810
0.812
0.796
0.780
0.792
0.786
0.798
0.812
0.814
0.822
0.828
0.808
0.804
0.808
0.816
0.812
0.816
0.784
0.802
0.812
0.792
0.818
0.812
0.802
0.822
0.830
0.818
0.834
0.782
0.750
0.780
0.872
0.910
0.856
0.856
0.808
0.830
0.796
0.788
0.798
0.812
0.804
0.812
0.814
0.814
0.824
0.808
0.802
0.792
0.800
0.808
0.802
0.806
0.804
0.786
0.806
0.796
0.822
0.816
0.812
0.814
0.818
0.794
0.806
0.826
0.834
0.794
0.808
0.784
0.790
0.804
0.814
0.798
0.820
0.804
0.814
0.814
0.790
0.784
0.808
0.808
0.774
0.780
0.764
0.762
0.772
0.812
0.848
0.836
0.882
0.912
0.856
0.874
0.856
0.808
0.836
0.848
0.814
0.812
0.804
0.782
0.804
0.812
0.848
0.848
0.776
0.778
0.760
0.746
0.750
0.762
0.782
0.766
0.772
0.788
0.756
0.748
0.748
0.754
0.746
0.760
0.768
0.748
0.768
0.786
0.776
0.776
0.772
0.772
0.762
0.768
0.778
0.760
0.776
0.794
0.792
0.798
0.794
0.784
0.786
0.802
0.774
0.776
0.790
0.764
0.774
0.788
0.776
0.770
0.778
0.790
0.760
0.768
0.776
0.754
0.770
0.780
0.770
0.784
0.776
0.762
0.778
0.776
0.760
0.776
0.776
0.770
0.788
0.772
0.774
0.794
0.802
0.808
0.846
0.846
0.840
0.846
0.820
0.774
0.818
0.840
0.858
0.866
0.918
0.872
0.892
0.880
0.864
0.870
0.876
0.834
0.844
0.830
0.804
0.818
0.824
0.802
0.822
0.790
0.804
0.808
0.800
0.826
0.828
0.862
0.848
0.852
0.856
0.840
0.880
0.858
0.872
0.872
0.864
0.862
0.878
0.852
0.866
0.828
0.834
0.820
0.806
0.838
0.820
0.826
0.852
0.858
0.846
0.886
0.862
0.860
0.852
0.830
0.836
0.826
0.810
0.840
0.804
0.784
0.800
0.794
0.798
0.814
0.790
0.784
0.786
0.788
0.792
0.790
0.780
0.774
0.760
0.740
0.740
0.742
0.754
0.736
0.714
0.698
0.684
0.678
0.662
0.658
0.662
0.668
0.690
0.794
0.932
1.004
0.960
0.886
0.918
0.902
0.872
0.856
0.810
0.824
0.816
0.796
0.818
0.820
0.802
0.754
0.746
0.726
0.740
0.752
0.770
0.830
0.882
0.860
0.872
0.870
0.838
0.836
0.824
0.794
0.804
0.758
0.762
0.888
0.788
0.792
0.752
0.752
0.738
0.724
0.744
0.766
0.818
0.868
0.834
0.852
0.874
0.870
0.850
0.824
0.794
0.800
0.806
0.776
0.806
0.814
0.800
0.812
0.828
0.794
0.802
0.794
0.800
0.796
0.802
0.800
0.804
0.808
0.780
0.780
0.792
0.756
0.766
0.774
0.754
0.740
0.728
0.718
0.726
0.748
0.736
0.764
0.780
0.756
0.790
0.780
0.768
0.770
0.782
0.762
0.774
0.766
0.752
0.760
0.766
0.758
0.748
0.728
0.724
0.716
0.740
0.770
0.786
0.802
0.812
0.752
0.744
0.738
0.724
0.730
0.758
0.758
0.768
0.760
0.756
0.764
0.760
0.732
0.720
0.718
0.710
0.704
0.714
0.768
0.766
0.798
0.806
0.764
0.760
0.766
0.732
0.736
0.724
0.710
0.714
0.794
0.826
0.840
0.826
0.842
0.808
0.806
0.786
0.772
0.770
0.764
0.804
0.832
0.868
0.848
0.838
0.840
0.856
0.812
0.804
0.794
0.790
0.778
0.814
0.818
0.836
0.832
0.810
0.824
0.810
0.816
0.810
0.834
0.838
0.838
0.814
0.806
0.832
0.848
0.842
0.828
0.800
0.766
0.730
0.734
0.722
0.708
0.688
0.680
0.690
0.704
0.740
0.780
0.812
0.822
0.846
0.850
0.836
0.836
0.842
0.834
0.816
0.802
0.800
0.790
0.818
0.822
0.816
0.856
0.844
0.832
0.830
0.834
0.818
0.824
0.814
0.828
0.810
0.808
0.806
0.798
0.786
0.802
0.814
0.794
0.810
0.802
0.780
0.790
0.792
0.776
0.786
0.802
0.794
0.802
0.794
0.792
0.808
0.806
0.794
0.804
0.794
0.772
0.782
0.764
0.752
0.792
0.804
0.782
0.744
0.758
0.758
0.744
0.742
0.724
0.726
0.722
0.708
0.722
0.730
0.752
0.752
0.758
0.754
0.756
0.776
0.764
0.780
0.786
0.760
0.770
0.764
0.766
0.782
0.788
0.774
0.786
0.806
0.812
0.782
0.786
0.780
0.776
0.784
0.802
0.788
0.816
0.808
0.796
0.806
0.804
0.778
0.786
0.762
0.734
0.766
0.818
0.816
0.774
0.760
0.774
0.766
0.756
0.750
0.740
0.764
0.806
0.762
0.748
0.752
0.744
0.738
0.736
0.770
0.772
0.748
0.752
0.760
0.768
0.770
0.780
0.808
0.810
0.814
0.814
0.798
0.816
0.802
0.800
0.804
0.776
0.792
0.754
0.762
0.738
0.732
0.734
0.736
0.738
0.720
0.716
0.718
0.720
0.730
0.728
0.730
0.732
0.732
0.732
0.736
0.748
0.742
0.744
0.742
0.744
0.754
0.750
0.768
0.774
0.774
0.778
0.766
0.746
0.748
0.752
0.786
0.762
0.730
0.712
0.730
0.742
0.748
0.736
0.750
0.756
0.760
0.734
0.712
0.706
0.710
0.716
0.710
0.724
0.728
0.724
0.754
0.748
0.784
0.818
0.776
0.808
0.808
0.790
0.748
0.724
0.740
0.714
0.690
0.682
0.680
0.684
0.684
0.708
0.738
0.750
0.748
0.732
0.714
0.744
0.770
0.762
0.770
0.782
0.774
0.774
0.768
0.778
0.770
0.790
0.800
0.790
0.804
0.806
0.792
0.810
0.824
0.810
0.790
0.810
0.810
0.806
0.822
0.804
0.796
0.790
0.780
0.780
0.782
0.758
0.750
0.772
0.750
0.762
0.760
0.760
0.764
0.768
0.760
0.754
0.742
0.748
0.768
0.784
0.772
0.740
0.744
0.740
0.736
0.746
0.784
0.824
0.824
0.832
0.820
0.814
0.802
0.796
0.772
0.770
0.768
0.768
0.784
0.784
0.796
0.814
0.822
0.804
0.800
0.816
0.790
0.798
0.814
0.812
0.840
0.874
0.860
0.860
0.834
0.788
0.782
0.770
0.776
0.792
0.816
0.842
0.858
0.864
0.842
0.852
0.800
0.788
0.788
0.774
0.786
0.802
0.778
0.806
0.816
0.808
0.810
0.820
0.796
0.804
0.796
0.786
0.794
0.776
0.744
0.746
0.734
0.716
0.718
0.724
0.744
0.754
0.764
0.774
0.754
0.726
0.716
0.704
0.690
0.210
0.454
0.650
0.654
0.638
0.642
0.650
0.658
0.658
0.648
0.654
0.694
0.672
0.654
0.656
0.660
0.668
0.670
0.694
0.706
0.718
0.730
0.782
0.766
0.740
0.728
0.704
0.698
0.690
0.702
0.716
0.740
0.770
0.790
0.800
0.804
0.782
0.806
0.794
0.778
0.764
0.750
0.734
0.728
0.732
0.762
0.764
0.758
0.778
0.788
0.766
0.772
0.772
0.788
0.778
0.802
0.792
0.788
0.786
0.784
0.760
0.764
0.764
0.768
0.768
0.768
0.758
0.756
0.766
0.748
0.746
0.742
0.746
0.720
0.724
0.752
0.726
0.716
0.702
0.718
0.722
0.744
0.730
0.746
0.736
0.754
0.758
0.744
0.766
0.756
0.744
0.754
0.752
0.754
0.770
0.752
0.724
0.710
0.712
0.708
0.692
0.684
0.676
0.668
0.690
0.710
0.730
0.734
0.738
0.754
0.762
0.770
0.758
0.730
0.724
0.740
0.726
0.734
0.732
0.716
0.706
0.702
0.696
0.698
0.694
0.690
0.676
0.692
0.694
0.668
0.660
0.654
0.652
0.650
0.656
0.670
0.666
0.656
0.650
0.672
0.674
0.690
0.686
0.684
0.702
0.724
0.748
0.748
0.754
0.726
0.748
0.726
0.720
0.710
0.702
0.712
0.720
0.728
0.752
0.744
0.738
0.740
0.738
0.738
0.742
0.746
0.732
0.736
0.728
0.724
0.726
0.732
0.730
0.706
0.692
0.688
0.668
0.656
0.656
0.672
0.692
0.706
0.712
0.756
0.752
0.766
0.754
0.734
0.712
0.700
0.684
0.674
0.676
0.672
0.734
0.796
0.868
0.830
0.862
0.840
0.858
0.822
0.874
0.806
0.776
0.744
0.746
0.744
0.744
0.744
0.754
0.730
0.724
0.726
0.740
0.792
0.800
0.800
0.792
0.830
0.816
0.796
0.798
0.788
0.816
0.806
0.802
0.788
0.796
0.792
0.784
0.796
0.790
0.804
0.782
0.776
0.788
0.764
0.730
0.730
0.730
0.716
0.734
0.728
0.740
0.762
0.796
0.802
0.800
0.814
0.800
0.778
0.746
0.736
0.728
0.702
0.696
0.684
0.672
0.674
0.688
0.714
0.742
0.754
0.778
0.788
0.784
0.762
0.750
0.730
0.740
0.752
0.744
0.736
0.754
0.754
0.738
0.736
0.746
0.760
0.774
0.760
0.766
0.784
0.770
0.760
0.762
0.766
0.752
0.740
0.748
0.732
0.718
0.708
0.694
0.692
0.698
0.718
0.734
0.736
0.748
0.768
0.770
0.766
0.746
0.738
0.754
0.748
0.746
0.762
0.766
0.764
0.780
0.764
0.750
0.752
0.756
0.742
0.760
0.756
0.746
0.760
0.750
0.738
0.738
0.724
0.744
0.752
0.748
0.754
0.746
0.742
0.736
0.734
0.732
0.732
0.722
0.708
0.702
0.706
0.768
0.734
0.716
0.704
0.710
0.708
0.700
0.710
0.716
0.724
0.738
0.738
0.750
0.750
0.740
0.744
0.724
0.698
0.700
0.678
0.680
0.680
0.696
0.694
0.696
0.696
0.694
0.672
0.670
0.666
0.660
0.680
0.702
0.728
0.778
0.830
0.838
0.820
0.818
0.780
0.756
0.738
0.724
0.712
0.726
0.768
0.776
0.756
0.760
0.762
0.758
0.776
0.778
0.784
0.794
0.806
0.808
0.798
0.790
0.786
0.778
0.762
0.780
0.758
0.764
0.778
0.752
0.746
0.734
0.736
0.738
0.758
0.782
0.810
0.810
0.832
0.826
0.856
0.868
0.904
0.828
0.832
0.862
0.864
0.860
0.858
0.846
0.856
0.832
0.824
0.804
0.800
0.804
0.794
0.804
0.798
0.804
0.802
0.820
0.818
0.814
0.806
0.814
0.814
0.800
0.794
0.780
0.784
0.780
0.774
0.794
0.798
0.812
0.812
0.796
0.812
0.774
0.744
0.762
0.766
0.758
0.768
0.770
0.768
0.756
0.756
0.756
0.782
0.778
0.792
0.812
0.800
0.780
0.742
0.736
0.720
0.706
0.702
0.690
0.676
0.670
0.674
0.670
0.686
0.684
0.698
0.714
0.718
0.714
0.740
0.746
0.726
0.752
0.770
0.774
0.750
0.782
0.800
0.822
0.824
0.786
0.792
0.776
0.760
0.762
0.766
0.798
0.806
0.794
0.816
0.780
0.812
0.834
0.810
0.760
0.758
0.740
0.724
0.716
0.700
0.696
0.700
0.702
0.706
0.694
0.680
0.666
0.660
0.654
0.642
0.634
0.630
0.626
0.616
0.618
0.606
0.610
0.598
0.598
0.602
0.602
0.608
0.604
0.614
0.612
0.610
0.608
0.604
0.610
0.604
0.600
0.602
0.622
0.650
0.640
0.660
0.648
0.650
0.648
0.632
0.632
0.628
0.630
0.636
0.642
0.660
0.672
0.678
0.688
0.686
0.688
0.680
0.668
0.662
0.670
0.664
0.664
0.688
0.690
0.708
0.710
0.708
0.722
0.730
0.716
0.690
0.674
0.652
0.638
0.638
0.624
0.620
0.616
0.620
0.608
0.626
0.620
0.626
0.618
0.618
0.624
0.614
0.612
0.614
0.608
0.610
0.612
0.614
0.626
0.618
0.640
0.646
0.638
0.632
0.636
0.632
0.654
0.644
0.642
0.648
0.648
0.640
0.642
0.636
0.632
0.634
0.634
0.734
0.710
0.718
0.692
0.694
0.702
0.682
0.662
0.662
0.658
0.668
0.676
0.660
0.676
0.672
0.684
0.704
0.720
0.708
0.736
0.740
0.788
0.806
0.808
0.798
0.804
0.794
0.824
0.802
0.848
0.814
0.862
0.910
0.878
0.842
0.868
0.870
0.824
0.856
0.830
0.840
0.884
0.860
0.880
0.836
0.810
0.818
0.806
0.794
0.806
0.812
0.804
0.796
0.788
0.826
0.826
0.788
0.776
0.778
0.786
0.786
0.808
0.836
0.818
0.846
0.876
0.856
0.844
0.842
0.830
0.824
0.816
0.820
0.820
0.812
0.780
0.820
0.882
0.900
0.808
0.830
0.834
0.784
0.784
0.792
0.762
0.784
0.846
0.854
0.794
0.788
0.768
0.772
0.780
0.770
0.788
0.790
0.784
0.788
0.762
0.776
0.780
0.762
0.768
0.776
0.788
0.768
0.786
0.798
0.792
0.784
0.782
0.788
0.790
0.816
0.842
0.798
0.782
0.830
0.854
0.800
0.800
0.800
0.808
0.818
0.794
0.812
0.850
0.866
0.832
0.828
0.824
0.820
0.866
0.872
0.856
0.876
0.866
0.866
0.828
0.846
0.840
0.826
0.796
0.792
0.790
0.794
0.774
0.814
0.816
0.862
0.856
0.848
0.854
0.836
0.838
0.824
0.806
0.784
0.768
0.778
0.802
0.872
0.842
0.824
0.782
0.758
0.802
0.812
0.830
0.864
0.864
0.842
0.856
0.846
0.846
0.842
0.806
0.798
0.830
0.836
0.786
0.776
0.794
0.816
0.806
0.802
0.778
0.756
0.768
0.766
0.770
0.966
0.994
0.972
0.928
0.948
0.950
0.940
0.858
0.864
0.846
0.774
0.794
0.804
0.794
0.796
0.786
0.824
0.834
0.808
0.844
0.864
0.836
0.838
0.820
0.810
0.820
0.812
0.804
0.788
0.802
0.806
0.822
0.814
0.832
0.844
0.812
0.818
0.804
0.802
0.826
0.812
0.834
0.840
0.864
0.820
0.808
0.836
0.826
0.848
0.850
0.828
0.850
0.846
0.830
0.848
0.848
0.862
0.874
0.838
0.852
0.844
0.844
0.868
0.830
0.840
0.828
0.798
0.818
0.840
0.816
0.842
0.856
0.832
0.860
0.856
0.820
0.820
0.810
0.802
0.808
0.836
0.860
0.886
0.876
0.840
0.836
0.840
0.858
0.850
0.794
0.818
0.812
0.794
0.818
0.824
0.832
0.842
0.836
0.816
0.812
0.820
0.820
0.816
0.828
0.814
0.842
0.846
0.784
0.754
0.762
0.782
0.764
0.788
0.778
0.864
0.892
0.856
0.822
0.778
0.802
0.836
0.834
0.782
0.758
0.768
0.776
0.818
0.844
0.862
0.874
0.874
0.850
0.844
0.840
0.820
0.820
0.816
0.788
0.802
0.806
0.808
0.776
0.746
0.732
0.706
0.704
0.704
0.692
0.696
0.692
0.706
0.688
0.686
0.682
0.666
0.656
0.648
0.648
0.638
0.638
0.642
0.646
0.664
0.692
0.714
0.694
0.690
0.684
0.712
0.728
0.752
0.768
0.780
0.768
0.806
0.786
0.788
0.752
0.754
0.746
0.740
0.736
0.754
0.780
0.788
0.770
0.734
0.754
0.778
0.762
0.784
0.742
0.758
0.746
0.742
0.730
0.746
0.744
0.740
0.744
0.758
0.772
0.770
0.766
0.782
0.760
0.786
0.774
0.760
0.770
0.766
0.738
0.724
0.700
0.702
0.690
0.696
0.710
0.744
0.792
0.762
0.732
0.708
0.694
0.674
0.674
0.686
0.704
0.722
0.728
0.716
0.748
0.760
0.790
0.780
0.752
0.714
0.720
0.720
0.732
0.772
0.806
0.830
0.840
0.778
0.764
0.772
0.748
0.756
0.768
0.760
0.760
0.772
0.796
0.772
0.810
0.818
0.792
0.810
0.816
0.802
0.816
0.784
0.786
0.788
0.774
0.804
0.790
0.820
0.834
0.826
0.792
0.784
0.772
0.748
0.724
0.718
0.712
0.756
0.826
0.828
0.866
0.844
0.838
0.788
0.764
0.760
0.746
0.760
0.758
0.778
0.780
0.754
0.762
0.768
0.762
0.752
0.714
0.708
0.698
0.708
0.740
0.776
0.930
0.924
0.842
0.848
0.866
0.866
0.804
0.788
0.754
0.772
0.782
0.820
0.820
0.820
0.894
0.862
0.872
0.834
0.776
0.790
0.768
0.788
0.798
0.768
0.744
0.742
0.776
0.780
0.790
0.780
0.796
0.804
0.782
0.800
0.810
0.790
0.804
0.786
0.810
0.808
0.798
0.810
0.790
0.800
0.778
0.756
0.782
0.776
0.752
0.782
0.790
0.778
0.784
0.796
0.778
0.770
0.774
0.786
0.784
0.794
0.806
0.798
0.796
0.824
0.812
0.794
0.780
0.756
0.736
0.776
0.808
0.810
0.780
0.736
0.722
0.766
0.810
0.824
0.832
0.850
0.816
0.764
0.750
0.722
0.736
0.756
0.812
0.848
0.896
0.888
0.884
0.840
0.856
0.844
0.804
0.746
0.712
0.726
0.692
0.666
0.666
0.678
0.676
0.674
0.664
0.646
0.662
0.644
0.642
0.666
0.686
0.690
0.698
0.684
0.724
0.734
0.738
0.734
0.764
0.738
0.734
0.720
0.720
0.716
0.708
0.688
0.676
0.680
0.690
0.706
0.718
0.722
0.702
0.684
0.688
0.676
0.682
0.686
0.702
0.720
0.716
0.726
0.722
0.714
0.742
0.742
0.746
0.742
0.722
0.728
0.716
0.706
0.696
0.682
0.668
0.670
0.680
0.686
0.702
0.742
0.746
0.720
0.746
0.764
0.746
0.744
0.764
0.736
0.744
0.716
0.720
0.702
0.718
0.708
0.704
0.708
0.732
0.736
0.714
0.722
0.722
0.704
0.734
0.720
0.758
0.758
0.726
0.708
0.712
0.718
0.728
0.794
0.864
0.922
0.880
0.892
0.862
0.870
0.828
0.844
0.850
0.812
0.816
0.796
0.802
0.816
0.794
0.808
0.810
0.796
0.806
0.790
0.820
0.816
0.816
0.824
0.824
0.806
0.762
0.806
0.844
0.830
0.818
0.780
0.786
0.814
0.848
0.826
0.808
0.768
0.746
0.722
0.720
0.762
0.828
0.842
1.048
1.002
0.964
0.906
0.856
0.796
0.814
0.800
0.808
0.822
0.848
0.830
0.842
0.858
0.874
0.852
0.812
0.776
0.838
0.816
0.774
0.730
0.736
0.732
0.742
0.756
0.768
0.790
0.796
0.834
0.818
0.796
0.802
0.800
0.760
0.752
0.758
0.760
0.752
0.746
0.754
0.780
0.792
0.802
0.796
0.764
0.764
0.756
0.758
0.736
0.728
0.732
0.730
0.728
0.718
0.716
0.722
0.706
0.680
0.674
0.682
0.720
0.764
0.796
0.784
0.734
0.748
0.750
0.738
0.714
0.706
0.748
0.786
0.824
0.770
0.814
0.844
0.822
0.814
0.760
0.770
0.758
0.732
0.730
0.888
0.876
0.838
0.850
0.854
0.860
0.840
0.840
0.846
0.828
0.834
0.826
0.826
0.812
0.800
0.802
0.778
0.750
0.750
0.742
0.726
0.730
0.746
0.748
0.748
0.766
0.758
0.762
0.764
0.752
0.734
0.754
0.754
0.734
0.732
0.744
0.754
0.740
0.760
0.774
0.778
0.780
0.804
0.800
0.802
0.766
0.772
0.752
0.756
0.738
0.700
0.712
0.706
0.714
0.712
0.710
0.690
0.676
0.666
0.666
0.666
0.676
0.674
0.708
0.714
0.716
0.806
0.826
0.786
0.792
0.770
0.792
0.778
0.798
0.776
0.764
0.768
0.748
0.738
0.750
0.758
0.734
0.750
0.756
0.750
0.752
0.740
0.756
0.732
0.718
0.722
0.698
0.710
0.704
0.702
0.726
0.768
0.782
0.772
0.782
0.768
0.760
0.784
0.790
0.760
0.780
0.794
0.824
0.816
0.804
0.786
0.762
0.738
0.720
0.762
0.822
0.790
0.778
0.784
0.762
0.738
0.758
0.784
0.828
0.806
0.844
0.846
0.822
0.778
0.750
0.762
0.754
0.746
0.762
0.744
0.736
0.722
0.712
0.714
0.714
0.740
0.738
0.776
0.768
0.774
0.780
0.784
0.758
0.752
0.722
0.736
0.744
0.746
0.732
0.756
0.778
0.762
0.768
0.776
0.756
0.758
0.724
0.738
0.748
0.762
0.738
0.720
0.726
0.720
0.702
0.690
0.674
0.680
0.726
0.704
0.688
0.692
0.686
0.684
0.694
0.698
0.714
0.708
0.702
0.710
0.720
0.750
0.762
0.768
0.766
0.744
0.746
0.740
0.752
0.762
0.786
0.764
0.760
0.736
0.714
0.716
0.712
0.706
0.718
0.724
0.746
0.736
0.756
0.766
0.744
0.746
0.728
0.756
0.750
0.746
0.772
0.770
0.776
0.750
0.754
0.758
0.742
0.748
0.752
0.740
0.744
0.754
0.762
0.766
0.766
0.770
0.798
0.804
0.808
0.748
0.758
0.742
0.716
0.694
0.694
0.742
0.812
0.856
0.832
0.808
0.804
0.788
0.764
0.736
0.748
0.776
0.774
0.760
0.766
0.760
0.748
0.754
0.752
0.754
0.748
0.772
0.766
0.788
0.796
0.774
0.784
0.764
0.764
0.752
0.736
0.728
0.744
0.744
0.726
0.708
0.714
0.702
0.698
0.710
0.710
0.704
0.722
0.732
0.718
0.736
0.740
0.724
0.746
0.746
0.774
0.796
0.774
0.788
0.780
0.800
0.760
0.762
0.738
0.736
0.728
0.726
0.730
0.718
0.722
0.726
0.718
0.734
0.748
0.762
0.734
0.738
0.724
0.740
0.758
0.760
0.768
0.772
0.752
0.780
0.774
0.764
0.762
0.754
0.742
0.742
0.758
0.750
0.782
0.778
0.762
0.748
0.750
0.738
0.736
0.734
0.730
0.718
0.746
0.738
0.732
0.734
0.766
0.754
0.762
0.770
0.754
0.758
0.756
0.750
0.748
0.748
0.754
0.764
0.754
0.744
0.760
0.738
0.738
0.760
0.760
0.748
0.712
0.708
0.700
0.708
0.730
0.736
0.760
0.748
0.786
0.788
0.820
0.826
0.834
0.834
0.816
0.806
0.810
0.790
0.802
0.812
0.802
0.808
0.828
0.786
0.822
0.794
0.810
0.774
0.780
0.768
0.782
0.792
0.782
0.772
0.794
0.774
0.750
0.758
0.772
0.756
0.744
0.766
0.764
0.754
0.726
0.732
0.728
0.720
0.744
0.758
0.748
0.756
0.752
0.782
0.790
0.822
0.814
0.796
0.784
0.778
0.782
0.762
0.770
0.792
0.792
0.770
0.794
0.794
0.784
0.788
0.766
0.774
0.768
0.752
0.738
0.744
0.740
0.768
0.756
0.740
0.752
0.754
0.734
0.754
0.748
0.742
0.742
0.726
0.736
0.728
0.730
0.726
0.728
0.748
0.752
0.718
0.732
0.732
0.718
0.694
0.692
0.678
0.680
0.678
0.690
0.706
0.714
0.724
0.750
0.774
0.766
0.778
0.768
0.770
0.766
0.758
0.734
0.730
0.744
0.744
0.758
0.726
0.732
0.760
0.772
0.748
0.712
0.704
0.680
0.654
0.650
0.642
0.636
0.638
0.624
0.634
0.638
0.646
0.686
0.722
0.726
0.754
0.736
0.728
0.716
0.722
0.704
0.712
0.706
0.716
0.716
0.718
0.728
0.722
0.712
0.726
0.718
0.692
0.698
0.702
0.702
0.704
0.710
0.694
0.722
0.732
0.754
0.752
0.756
0.740
0.756
0.746
0.736
0.740
0.728
0.748
0.740
0.786
0.778
0.786
0.752
0.748
0.764
0.804
0.822
0.806
0.782
0.810
0.814
0.814
0.802
0.790
0.738
0.740
0.736
0.744
0.756
0.728
0.742
0.776
0.772
0.810
0.764
0.742
0.758
0.798
0.806
0.754
0.798
0.808
0.780
0.768
0.776
0.780
0.760
0.826
0.818
0.796
0.786
0.764
0.778
0.792
0.794
0.740
0.740
0.756
0.790
0.818
0.818
0.764
0.750
0.724
0.740
0.738
0.762
0.818
0.840
0.838
0.796
0.760
0.762
0.772
0.760
0.792
1.110
1.006
0.960
0.870
0.888
0.862
0.860
0.832
0.838
0.868
0.846
0.788
0.826
0.816
0.842
0.830
0.804
0.752
0.750
0.752
0.758
0.738
0.778
0.816
0.824
0.830
0.872
0.874
0.884
0.840
0.838
0.830
0.838
0.800
0.808
0.800
0.808
0.814
0.808
0.812
0.808
0.802
0.750
0.738
0.718
0.720
0.758
0.840
0.900
0.888
0.868
0.836
0.796
0.812
0.768
0.752
0.760
0.782
0.802
0.792
0.772
0.768
0.756
0.768
0.746
0.774
0.786
0.780
0.764
0.790
0.782
0.768
0.740
0.730
0.708
0.724
0.724
0.730
0.726
0.736
0.740
0.774
0.792
0.792
0.754
0.756
0.744
0.744
0.730
0.748
0.746
0.740
0.752
0.760
0.738
0.740
0.736
0.730
0.712
0.714
0.712
0.710
0.304
0.352
0.632
0.638
0.634
0.622
0.610
0.608
0.610
0.592
0.602
0.616
0.616
0.638
0.624
0.620
0.612
0.612
0.636
0.688
0.738
0.760
0.780
0.756
0.720
0.762
0.740
0.710
0.726
0.714
0.706
0.724
0.708
0.702
0.706
0.706
0.702
0.718
0.728
0.712
0.720
0.722
0.704
0.696
0.708
0.696
0.728
0.726
0.734
0.746
0.736
0.766
0.788
0.786
0.726
0.704
0.680
0.656
0.650
0.666
0.744
0.802
0.852
0.848
0.814
0.900
0.890
0.892
0.868
0.800
0.798
0.770
0.782
0.784
0.762
0.824
0.854
0.856
0.876
0.828
0.758
0.782
0.794
0.762
0.798
0.800
0.792
0.784
0.786
0.784
0.766
0.750
0.774
0.758
0.738
0.726
0.700
0.704
0.692
0.688
0.712
0.722
0.720
0.760
0.786
0.758
0.776
0.786
0.784
0.786
0.762
0.770
0.744
0.772
0.766
0.758
0.780
0.750
0.730
0.722
0.732
0.742
0.794
0.800
0.772
0.780
0.768
0.718
0.730
0.748
0.790
0.850
0.856
0.790
0.766
0.764
0.748
0.720
0.714
0.722
0.730
0.746
0.734
0.728
0.708
0.692
0.710
0.714
0.758
0.830
1.004
0.966
0.908
0.796
0.814
0.788
0.818
0.788
0.774
0.782
0.770
0.802
0.810
0.792
0.794
0.784
0.768
0.778
0.764
0.752
0.748
0.736
0.722
0.738
0.786
0.800
0.800
0.798
0.776
0.790
0.792
0.764
0.790
0.766
0.812
0.804
0.764
0.790
0.778
0.788
0.778
0.764
0.724
0.720
0.726
0.702
0.688
0.684
0.692
0.708
0.716
0.704
0.702
0.706
0.712
0.722
0.726
0.730
0.758
0.766
0.780
0.798
0.782
0.812
0.808
0.766
0.772
0.754
0.772
0.772
0.780
0.792
0.808
0.848
0.830
0.762
0.770
0.734
0.744
0.768
0.770
0.778
0.788
0.824
0.820
0.844
0.840
0.820
0.864
0.840
0.824
0.810
0.774
0.750
0.708
0.710
0.690
0.692
0.710
0.696
0.706
0.728
0.730
0.698
0.704
0.682
0.676
0.658
0.646
0.638
0.642
0.634
0.626
0.644
0.660
0.674
0.684
0.676
0.684
0.672
0.672
0.684
0.706
0.708
0.682
0.682
0.694
0.678
0.662
0.652
0.636
0.642
0.656
0.674
0.676
0.694
0.684
0.690
0.696
0.694
0.692
0.702
0.704
0.696
0.708
0.706
0.700
0.728
0.720
0.760
0.732
0.716
0.728
0.720
0.712
0.724
0.744
0.770
0.722
0.728
0.728
0.708
0.698
0.704
0.728
0.734
0.748
0.748
0.742
0.762
0.768
0.800
0.796
0.738
0.754
0.742
0.748
0.736
0.716
0.748
0.742
0.724
0.728
0.748
0.768
0.764
0.734
0.712
0.698
0.692
0.692
0.714
0.738
0.738
0.792
0.812
0.818
0.816
0.810
0.810
0.814
0.780
0.824
0.812
0.764
0.796
0.772
0.758
0.730
0.762
0.728
0.728
0.730
0.752
0.792
0.810
0.804
0.800
0.786
0.756
0.786
0.786
0.774
0.798
0.778
0.780
0.790
0.788
0.772
0.746
0.752
0.730
0.732
0.740
0.732
0.744
0.760
0.750
0.742
0.734
0.732
0.736
0.776
0.792
0.826
0.896
0.892
0.840
0.846
0.866
0.870
0.826
0.804
0.814
0.764
0.734
0.732
0.726
0.768
0.738
0.718
0.696
0.682
0.680
0.680
0.686
0.692
0.676
0.668
0.670
0.666
0.662
0.660
0.646
0.650
0.656
0.678
0.768
0.818
0.818
0.808
0.846
0.818
0.848
0.836
0.816
0.774
0.774
0.770
0.776
0.774
0.764
0.818
0.828
0.800
0.824
0.808
0.798
0.816
0.814
0.790
0.784
0.840
0.768
0.798
0.780
0.772
0.750
0.752
0.722
0.746
0.742
0.742
0.756
0.764
0.746
0.734
0.710
0.698
0.676
0.704
0.736
0.828
0.846
0.814
0.832
0.802
0.822
0.806
0.794
0.782
0.762
0.740
0.740
0.728
0.706
0.696
0.696
0.690
0.678
0.702
0.730
0.734
0.756
0.786
0.814
0.814
0.780
0.794
0.794
0.768
0.762
0.748
0.758
0.772
0.776
0.776
0.766
0.776
0.774
0.752
0.770
0.736
0.750
0.756
0.722
0.694
0.686
0.722
0.740
0.772
0.770
0.760
0.800
0.804
0.810
0.794
0.768
0.796
0.826
0.830
0.806
0.782
0.756
0.744
0.750
0.778
0.804
0.796
0.788
0.806
0.798
0.802
0.782
0.798
0.814
0.804
0.796
0.780
0.778
0.772
0.790
0.786
0.770
0.714
0.708
0.692
0.682
0.686
0.720
0.796
0.910
0.904
0.898
0.876
0.854
0.834
0.826
0.814
0.774
0.740
0.736
0.730
0.724
0.736
0.772
0.792
0.816
0.768
0.782
0.766
0.754
0.750
0.750
0.736
0.748
0.768
0.754
0.770
0.786
0.790
0.760
0.770
0.770
0.766
0.748
0.744
0.732
0.728
0.726
0.726
0.744
0.748
0.736
0.754
0.762
0.746
0.722
0.696
0.682
0.676
0.674
0.678
0.684
0.694
0.686
0.694
0.714
0.714
0.724
0.730
0.724
0.704
0.702
0.714
0.712
0.712
0.710
0.722
0.740
0.788
0.810
0.778
0.760
0.732
0.704
0.708
0.708
0.708
0.732
0.758
0.748
0.760
0.752
0.754
0.744
0.748
0.762
0.762
0.782
0.760
0.800
0.836
0.836
0.774
0.776
0.768
0.772
0.782
0.796
0.802
0.838
0.836
0.868
0.824
0.842
0.832
0.812
0.810
0.778
0.766
0.758
0.760
0.796
0.834
0.830
0.836
0.846
0.842
0.830
0.820
0.800
0.794
0.794
0.814
0.804
0.798
0.778
0.798
0.826
0.816
0.812
0.822
0.798
0.804
0.780
0.800
0.816
0.856
0.904
0.844
0.802
0.776
0.730
0.730
0.770
0.870
0.922
0.912
0.858
0.854
0.868
0.862
0.868
0.820
0.864
0.840
0.784
0.820
0.844
0.850
0.806
0.796
0.796
0.814
0.824
0.836
0.812
0.828
0.818
0.836
0.820
0.848
0.828
0.792
0.794
0.800
0.780
0.808
0.822
0.820
0.840
0.802
0.756
0.750
0.740
0.740
0.766
0.758
0.804
0.832
0.842
0.862
0.848
0.872
0.862
0.846
0.804
0.792
0.782
0.784
0.792
0.816
0.824
0.818
0.834
0.800
0.788
0.794
0.784
0.766
0.736
0.722
0.708
0.704
0.724
0.740
0.760
0.788
0.800
0.762
0.860
0.800
0.774
0.752
0.760
0.736
0.730
0.730
0.720
0.740
0.734
0.758
0.840
0.846
0.836
0.824
0.804
0.776
0.772
0.762
0.754
0.750
0.730
0.722
0.720
0.734
0.752
0.736
0.764
0.756
0.776
0.784
0.742
0.756
0.746
0.724
0.702
0.708
0.708
0.708
0.742
0.802
0.804
0.820
0.852
0.872
0.830
0.838
0.804
0.796
0.782
0.758
0.724
0.738
0.754
0.710
0.696
0.680
0.668
0.680
0.706
0.730
0.740
0.734
0.758
0.756
0.738
0.710
0.718
0.718
0.718
0.736
0.740
0.718
0.714
0.692
0.706
0.716
0.732
0.746
0.776
0.774
0.788
0.786
0.800
0.800
0.798
0.784
0.774
0.796
0.810
0.776
0.780
0.766
0.778
0.770
0.744
0.760
0.742
0.736
0.736
0.738
0.724
0.722
0.740
0.732
0.704
0.696
0.690
0.694
0.714
0.724
0.766
0.806
0.842
0.838
0.862
0.864
0.792
0.800
0.756
0.724
0.714
0.672
0.682
0.650
0.658
0.650
0.648
0.650
0.680
0.660
0.662
0.658
0.664
0.654
0.650
0.644
0.664
0.672
0.680
0.684
0.684
0.698
0.698
0.702
0.708
0.734
0.746
0.754
0.730
0.730
0.728
0.732
0.726
0.728
0.742
0.736
0.742
0.768
0.746
0.772
0.782
0.764
0.766
0.756
0.752
0.776
0.780
0.776
0.780
0.814
0.812
0.810
0.794
0.796
0.796
0.804
0.814
0.806
0.828
0.834
0.804
0.822
0.802
0.796
0.772
0.770
0.754
0.748
0.772
0.768
0.788
0.772
0.812
0.810
0.784
0.792
0.784
0.760
0.766
0.774
0.782
0.762
0.776
0.772
0.782
0.768
0.762
0.780
0.762
0.760
0.742
0.722
0.726
0.756
0.754
0.758
0.754
0.746
0.748
0.770
0.756
0.770
0.768
0.758
0.744
0.738
0.734
0.752
0.752
0.750
0.762
0.768
0.738
0.736
0.710
0.692
0.692
0.712
0.782
0.774
0.756
0.766
0.782
0.802
0.782
0.756
0.752
0.740
0.752
0.760
0.776
0.790
0.798
0.824
0.824
0.788
0.812
0.798
0.770
0.776
0.750
0.772
0.792
0.788
0.776
0.756
0.716
0.708
0.702
0.698
0.698
0.718
0.750
0.792
0.846
0.942
0.866
0.856
0.802
0.772
0.750
0.732
0.752
0.784
0.804
0.838
0.830
0.918
0.840
0.902
0.868
0.864
0.850
0.858
0.826
0.824
0.806
0.784
0.812
0.814
0.826
0.850
0.792
0.762
0.850
0.788
0.784
0.778
0.766
0.750
0.738
0.720
0.728
0.758
0.772
0.772
0.800
0.822
0.812
0.806
0.798
0.790
0.780
0.758
0.750
0.768
0.792
0.770
0.784
0.782
0.780
0.770
0.770
0.756
0.748
0.756
0.778
0.780
0.806
0.812
0.796
0.792
0.794
0.744
0.738
0.722
0.706
0.684
0.708
0.728
0.758
0.770
0.740
0.730
0.724
0.710
0.712
0.704
0.732
0.730
0.740
0.732
0.716
0.710
0.712
0.702
0.704
0.704
0.700
0.718
0.708
0.732
0.758
0.734
0.744
0.738
0.696
0.700
0.682
0.668
0.660
0.652
0.648
0.650
0.648
0.664
0.696
0.744
0.748
0.744
0.742
0.712
0.708
0.702
0.730
0.742
0.752
0.748
0.742
0.718
0.724
0.710
0.714
0.730
0.768
0.748
0.746
0.716
0.740
0.732
0.712
0.698
0.710
0.776
0.728
0.708
0.688
0.696
0.712
0.706
0.690
0.698
0.704
0.714
0.724
0.716
0.722
0.752
0.772
0.750
0.738
0.704
0.706
0.712
0.726
0.730
0.752
0.772
0.746
0.798
0.848
0.838
0.816
0.792
0.832
0.838
0.828
0.810
0.816
0.820
0.810
0.830
0.826
0.802
0.804
0.808
0.826
0.784
0.810
0.822
0.792
0.778
0.750
0.724
0.722
0.716
0.752
0.848
0.842
0.814
0.846
0.878
0.838
0.842
0.826
0.814
0.836
0.822
0.836
0.852
0.852
0.876
0.846
0.838
0.838
0.826
0.796
0.812
0.790
0.760
0.766
0.786
0.804
0.782
0.818
0.798
0.770
0.750
0.764
0.758
0.778
0.808
0.792
0.780
0.794
0.742
0.722
0.732
0.766
0.768
0.750
0.738
0.746
0.754
0.750
0.754
0.750
0.744
0.766
0.754
0.758
0.770
0.760
0.754
0.768
0.776
0.758
0.756
0.760
0.736
0.736
0.722
0.710
0.716
0.710
0.720
0.732
0.744
0.762
0.746
0.748
0.742
0.738
0.758
0.792
0.798
0.768
0.778
0.766
0.736
0.742
0.818
0.842
0.820
0.800
0.764
0.780
0.786
0.780
0.764
0.784
0.814
0.828
0.816
0.786
0.764
0.774
0.776
0.760
0.742
0.718
0.712
0.708
0.720
0.704
0.706
0.708
0.692
0.698
0.706
0.712
0.720
0.734
0.728
0.738
0.740
0.744
0.742
0.718
0.704
0.688
0.706
0.730
0.762
0.758
0.746
0.750
0.778
0.762
0.772
0.766
0.762
0.762
0.746
0.756
0.760
0.742
0.708
0.750
0.718
0.690
0.676
0.668
0.652
0.636
0.638
0.640
0.648
0.672
0.692
0.688
0.688
0.682
0.678
0.700
0.702
0.718
0.714
0.740
0.764
0.766
0.758
0.722
0.710
0.712
0.694
0.720
0.756
0.840
0.898
0.900
0.862
0.806
0.776
0.770
0.766
0.816
0.892
0.912
0.908
0.896
0.894
0.850
0.858
0.836
0.800
0.774
0.762
0.768
0.770
0.788
0.774
0.768
0.760
0.758
0.742
0.736
0.736
0.722
0.748
0.760
0.766
0.764
0.256
0.514
0.754
0.560
0.198
0.750
0.448
0.312
0.492
0.244
0.452
0.282
0.750
0.474
0.290
0.730
0.754
0.756
0.750
0.752
0.746
0.746
0.750
0.726
0.740
0.736
0.730
0.774
0.746
0.724
0.716
0.706
0.708
0.684
0.684
0.732
0.714
0.754
0.764
0.776
0.810
0.808
0.806
0.790
0.738
0.766
0.744
0.764
0.734
0.746
0.710
0.716
0.696
0.700
0.696
0.740
0.724
0.728
0.722
0.720
0.722
0.740
0.736
0.748
0.722
0.702
0.712
0.710
0.726
0.728
0.722
0.722
0.726
0.706
0.720
0.732
0.750
0.740
0.724
0.740
0.752
0.752
0.724
0.718
0.708
0.726
0.712
0.708
0.718
0.706
0.704
0.698
0.702
0.710
0.712
0.730
0.714
0.718
0.716
0.700
0.702
0.700
0.706
0.730
0.754
0.716
0.770
0.746
0.744
0.740
0.746
0.714
0.698
0.692
0.680
0.674
0.694
0.694
0.708
0.712
0.706
0.686
0.696
0.718
0.740
0.732
0.706
0.710
0.720
0.730
0.764
0.798
0.852
0.816
0.820
0.882
0.824
0.780
0.744
0.720
0.708
0.714
0.746
0.782
0.832
0.836
0.814
0.828
0.832
0.802
0.808
0.790
0.780
0.798
0.816
0.788
0.794
0.816
0.784
0.762
0.730
0.732
0.730
0.758
0.788
0.840
0.910
0.796
0.982
0.916
0.858
0.792
0.770
0.746
0.752
0.748
0.756
0.742
0.760
0.750
0.766
0.780
0.774
0.800
0.788
0.776
0.778
0.788
0.788
0.830
0.852
0.858
0.846
0.848
0.834
0.848
0.828
0.838
0.792
0.784
0.748
0.742
0.746
0.720
0.746
0.762
0.846
0.910
0.910
0.852
0.832
0.812
0.818
0.812
0.786
0.754
0.746
0.754
0.780
0.828
0.816
0.912
0.910
0.834
0.794
0.774
0.764
0.710
0.710
0.688
0.670
0.660
0.662
0.660
0.658
0.664
0.662
0.678
0.694
0.708
0.716
0.698
0.704
0.688
0.694
0.676
0.690
0.700
0.714
0.702
0.688
0.672
0.688
0.680
0.668
0.674
0.678
0.684
0.684
0.682
0.682
0.678
0.676
0.688
0.678
0.676
0.680
0.676
0.666
0.692
0.710
0.724
0.746
0.742
0.750
0.746
0.740
0.710
0.694
0.698
0.688
0.692
0.716
0.712
0.736
0.724
0.782
0.792
0.776
0.766
0.706
0.712
0.702
0.704
0.728
0.734
0.732
0.734
0.714
0.702
0.692
0.682
0.670
0.654
0.670
0.678
0.680
0.674
0.680
0.680
0.678
0.672
0.666
0.666
0.666
0.662
0.660
0.670
0.680
0.672
0.670
0.676
0.676
0.670
0.666
0.662
0.650
0.652
0.660
0.658
0.656
0.652
0.638
0.638
0.638
0.636
0.640
0.638
0.640
0.650
0.648
0.654
0.650
0.660
0.658
0.660
0.672
0.674
0.678
0.684
0.686
0.694
0.694
0.686
0.322
0.372
0.698
0.430
0.258
0.680
0.684
0.700
0.696
0.712
0.688
0.688
0.680
0.680
0.662
0.678
0.686
0.698
0.678
0.690
0.692
0.700
0.706
0.712
0.712
0.708
0.706
0.708
0.704
0.718
0.714
0.710
0.722
0.712
0.702
0.708
0.700
0.700
0.704
0.716
0.698
0.700
0.698
0.696
0.676
0.666
0.674
0.680
0.704
0.728
0.736
0.724
0.738
0.748
0.738
0.732
0.748
0.740
0.730
0.718
0.698
0.698
0.702
0.684
0.698
0.692
0.712
0.764
0.782
0.790
0.796
0.810
0.796
0.862
0.836
0.792
0.774
0.770
0.780
0.792
0.806
0.754
0.764
0.720
0.706
0.704
0.676
0.668
0.656
0.638
0.640
0.634
0.624
0.612
0.610
0.608
0.630
0.628
0.620
0.644
0.624
0.632
0.624
0.620
0.620
0.628
0.644
0.638
0.672
0.708
0.702
0.720
0.734
0.704
0.726
0.708
0.694
0.692
0.706
0.698
0.682
0.678
0.670
0.664
0.666
0.670
0.682
0.716
0.732
0.716
0.694
0.684
0.678
0.680
0.676
0.672
0.674
0.698
0.680
0.674
0.690
0.652
0.666
0.668
0.670
0.676
0.676
0.670
0.670
0.648
0.658
0.654
0.662
0.674
0.672
0.654
0.660
0.652
0.664
0.662
0.708
0.738
0.760
0.726
0.734
0.706
0.698
0.682
0.668
0.666
0.664
0.660
0.654
0.658
0.666
0.666
0.666
0.666
0.660
0.652
0.660
0.650
0.644
0.648
0.640
0.652
0.658
0.658
0.662
0.660
0.666
0.652
0.648
0.656
0.664
0.666
0.694
0.680
0.674
0.680
0.684
0.678
0.674
0.664
0.656
0.660
0.656
0.656
0.656
0.656
0.658
0.650
0.662
0.672
0.676
0.670
0.668
0.666
0.664
0.664
0.658
0.660
0.652
0.650
0.648
0.640
0.632
0.638
0.632
0.644
0.642
0.632
0.640
0.638
0.628
0.636
0.630
0.638
0.634
0.638
0.634
0.642
0.634
0.636
0.636
0.640
0.638
0.652
0.652
0.646
0.642
0.642
0.640
0.636
0.652
0.672
0.656
0.658
0.654
0.658
0.650
0.648
0.652
0.650
0.648
0.648
0.646
0.644
0.644
0.648
0.646
0.646
0.638
0.638
0.638
0.640
0.632
0.632
0.638
0.634
0.626
0.628
0.620
0.620
0.610
0.610
0.620
0.640
0.640
0.634
0.626
0.626
0.618
0.618
0.608
0.606
0.616
0.620
0.628
0.634
0.630
0.646
0.662
0.658
0.652
0.640
0.630
0.624
0.616
0.630
0.664
0.742
0.758
0.750
0.718
0.718
0.706
0.700
0.684
0.678
0.662
0.664
0.668
0.666
0.666
0.650
0.652
0.638
0.630
0.628
0.626
0.620
0.608
0.616
0.620
0.620
0.622
0.624
0.630
0.630
0.638
0.638
0.638
0.644
0.636
0.644
0.644
0.644
0.632
0.634
0.634
0.638
0.628
0.626
0.636
0.638
0.636
0.636
0.652
0.650
0.638
0.638
0.642
0.640
0.644
0.642
0.644
0.648
0.644
0.654
0.670
0.654
0.664
0.654
0.660
0.656
0.658
0.640
0.648
0.652
0.648
0.672
0.666
0.660
0.656
0.656
0.646
0.640
0.646
0.640
0.644
0.650
0.646
0.642
0.648
0.632
0.640
0.640
0.646
0.642
0.636
0.624
0.628
0.622
0.618
0.624
0.620
0.624
0.636
0.648
0.650
0.660
0.672
0.694
0.690
0.686
0.678
0.668
0.680
0.680
0.670
0.664
0.666
0.664
0.666
0.692
0.724
0.722
0.692
0.716
0.718
0.722
0.706
0.700
0.684
0.682
0.690
0.690
0.686
0.738
0.764
0.738
0.778
0.758
0.732
0.750
0.742
0.726
0.690
0.692
0.706
0.740
0.744
0.754
0.780
0.772
0.774
0.800
0.782
0.764
0.774
0.762
0.732
0.728
0.740
0.778
0.774
0.776
0.770
0.766
0.758
0.750
0.736
0.736
0.718
0.742
0.720
0.740
0.734
0.720
0.732
0.714
0.720
0.702
0.712
0.732
0.738
0.720
0.710
0.726
0.744
0.716
0.748
0.734
0.782
0.774
0.738
0.730
0.732
0.720
0.722
0.710
0.712
0.722
0.706
0.720
0.720
0.718
0.704
0.692
0.726
0.742
0.756
0.748
0.744
0.730
0.726
0.718
0.712
0.710
0.702
0.690
0.682
0.700
0.692
0.680
0.684
0.684
0.676
0.708
0.722
0.726
0.722
0.798
0.810
0.798
0.778
0.740
0.716
0.698
0.668
0.670
0.666
0.644
0.658
0.658
0.664
0.656
0.662
0.656
0.654
0.652
0.648
0.644
0.644
0.638
0.636
0.646
0.650
0.662
0.658
0.682
0.690
0.680
0.686
0.672
0.668
0.644
0.634
0.644
0.640
0.654
0.682
0.694
0.714
0.778
0.734
0.730
0.714
0.712
0.704
0.700
0.684
0.674
0.672
0.654
0.656
0.644
0.638
0.650
0.662
0.664
0.656
0.654
0.654
0.652
0.654
0.656
0.672
0.682
0.676
0.692
0.696
0.692
0.698
0.700
0.688
0.692
0.712
0.740
0.764
0.768
0.742
0.716
0.722
0.718
0.740
0.744
0.802
0.806
0.838
0.816
0.782
0.784
0.750
0.750
0.730
0.718
0.708
0.720
0.750
0.778
0.758
0.784
0.786
0.760
0.758
0.766
0.734
0.750
0.734
0.746
0.766
0.784
0.794
0.822
0.808
0.806
0.834
0.800
0.780
0.798
0.818
0.796
0.804
0.788
0.808
0.764
0.788
0.794
0.768
0.732
0.716
0.710
0.730
0.724
0.724
0.726
0.756
0.784
0.822
0.862
0.844
0.826
0.808
0.802
0.786
0.776
0.762
0.736
0.770
0.766
0.834
0.804
0.802
0.844
0.864
0.866
0.836
0.838
0.836
0.830
0.844
0.884
0.896
0.868
0.830
0.802
0.798
0.766
0.754
0.780
0.804
0.842
0.858
0.842
0.854
0.860
0.826
0.852
0.808
0.808
0.780
0.768
0.800
0.820
0.852
0.802
0.798
0.860
0.844
0.814
0.784
0.802
0.808
0.804
0.818
0.816
0.826
0.844
0.842
0.820
0.792
0.812
0.808
0.814
0.870
0.822
0.820
0.806
0.786
0.798
0.818
0.798
0.828
0.838
0.796
0.804
0.824
0.820
0.822
0.798
0.804
0.784
0.758
0.746
0.758
0.730
0.758
0.752
0.784
0.818
0.840
0.860
0.820
0.836
0.812
0.786
0.760
0.752
0.764
0.762
0.758
0.774
0.780
0.784
0.828
0.834
0.812
0.818
0.796
0.794
0.834
0.830
0.814
0.838
0.860
0.810
0.834
0.826
0.776
0.760
0.746
0.750
0.764
0.754
0.720
0.730
0.722
0.742
0.738
0.736
0.704
0.704
0.738
0.700
0.690
0.670
0.670
0.684
0.686
0.678
0.666
0.664
0.668
0.706
0.698
0.746
0.776
0.754
0.750
0.722
0.736
0.740
0.728
0.720
0.710
0.686
0.710
0.742
0.772
0.758
0.754
0.734
0.738
0.722
0.708
0.738
0.770
0.780
0.824
0.824
0.828
0.828
0.858
0.840
0.800
0.834
0.794
0.770
0.752
0.778
0.782
0.782
0.792
0.802
0.798
0.794
0.794
0.788
0.794
0.812
0.836
0.854
0.844
0.874
0.872
0.810
0.852
0.796
0.828
0.856
0.840
0.786
0.782
0.772
0.752
0.762
0.786
0.812
0.850
0.790
0.810
0.814
0.826
0.794
0.752
0.762
0.732
0.724
0.726
0.772
0.784
0.798
0.818
0.784
0.754
0.778
0.764
0.754
0.784
0.868
0.830
0.862
0.856
0.872
0.854
0.848
0.836
0.800
0.844
0.878
0.834
0.854
0.848
0.850
0.848
0.816
0.794
0.798
0.778
0.770
0.788
0.768
0.778
0.780
0.760
0.746
0.748
0.740
0.748
0.754
0.754
0.770
0.796
0.800
0.782
0.796
0.784
0.772
0.782
0.794
0.770
0.774
0.792
0.804
0.808
0.816
0.798
0.782
0.768
0.760
0.770
0.746
0.728
0.704
0.712
0.738
0.752
0.750
0.742
0.734
0.742
0.720
0.718
0.704
0.674
0.666
0.660
0.654
0.674
0.688
0.726
0.804
0.802
0.820
0.792
0.820
0.824
0.798
0.838
0.806
0.800
0.798
0.786
0.784
0.790
0.816
0.836
0.838
0.812
0.816
0.768
0.760
0.758
0.796
0.820
0.818
0.774
0.778
0.788
0.774
0.792
0.796
0.770
0.740
0.762
0.746
0.756
0.758
0.728
0.742
0.736
0.718
0.754
0.736
0.718
0.730
0.714
0.718
0.696
0.700
0.816
0.742
0.738
0.744
0.730
0.754
0.762
0.742
0.774
0.776
0.770
0.744
0.768
0.768
0.770
0.758
0.782
0.780
0.784
0.818
0.822
0.774
0.790
0.778
0.768
0.790
0.802
0.796
0.830
0.844
0.828
0.856
0.838
0.826
0.854
0.848
0.808
0.796
0.786
0.834
0.860
0.846
0.858
0.888
0.868
0.886
0.872
0.852
0.860
0.844
0.864
0.868
0.842
0.816
0.782
0.764
0.772
0.780
0.818
0.836
0.812
0.844
0.858
0.832
0.846
0.840
0.832
0.864
0.816
0.828
0.828
0.796
0.820
0.824
0.842
0.836
0.818
0.826
0.838
0.794
0.806
0.834
0.862
0.828
0.848
0.844
0.844
0.824
0.790
0.810
0.794
0.814
0.832
0.828
0.858
0.864
0.820
0.846
0.858
0.840
0.854
0.854
0.838
0.828
0.832
0.832
0.852
0.888
0.862
0.852
0.824
0.840
0.792
0.772
0.778
0.804
0.826
0.824
0.884
0.854
0.832
0.840
0.826
0.838
0.840
0.812
0.830
0.852
0.824
0.860
0.818
0.804
0.824
0.852
0.792
0.770
0.766
0.750
0.768
0.804
0.830
0.832
0.796
0.794
0.832
0.778
0.784
0.770
0.776
0.802
0.800
0.802
0.826
0.846
0.850
0.898
0.910
0.890
0.918
0.922
0.882
0.948
0.968
0.928
0.888
0.942
0.870
0.886
0.906
0.876
0.894
0.906
0.874
0.904
0.872
0.832
0.848
0.830
0.840
0.810
0.788
0.820
0.828
0.864
0.876
0.834
0.856
0.840
0.842
0.862
0.846
0.848
0.882
0.880
0.852
0.878
0.860
0.872
0.910
0.898
0.852
0.866
0.844
0.872
0.912
0.886
0.856
0.842
0.824
0.792
0.768
0.770
0.842
0.930
0.874
0.836
0.870
0.846
0.854
0.878
0.860
0.918
0.958
0.916
0.920
0.884
0.844
0.828
0.830
0.854
0.836
0.810
0.826
0.890
0.926
0.918
0.838
0.854
0.856
0.824
0.886
0.912
0.882
0.854
0.840
0.838
0.810
0.758
0.740
0.734
0.732
0.712
0.746
0.728
0.744
0.730
0.752
0.744
0.722
0.726
0.694
0.698
0.684
0.682
0.676
0.678
0.662
0.668
0.690
0.722
0.742
0.758
0.764
0.760
0.756
0.748
0.754
0.748
0.734
0.752
0.800
0.800
0.800
0.760
0.748
0.738
0.756
0.750
0.786
0.820
0.844
0.860
0.860
0.824
0.834
0.828
0.812
0.824
0.798
0.800
0.804
0.800
0.822
0.852
0.806
0.818
0.810
0.792
0.794
0.794
0.770
0.784
0.798
0.770
0.796
0.804
0.762
0.754
0.748
0.750
0.762
0.776
0.748
0.738
0.724
0.710
0.718
0.716
0.732
0.734
0.716
0.718
0.720
0.708
0.712
0.720
0.722
0.720
0.732
0.730
0.728
0.740
0.742
0.728
0.728
0.716
0.714
0.720
0.722
0.760
0.752
0.734
0.740
0.732
0.738
0.736
0.718
0.722
0.702
0.708
0.712
0.722
0.718
0.724
0.732
0.728
0.690
0.700
0.716
0.708
0.684
0.676
0.666
0.656
0.652
0.652
0.678
0.708
0.740
0.770
0.782
0.774
0.792
0.804
0.790
0.762
0.762
0.778
0.756
0.748
0.762
0.776
0.782
0.778
0.788
0.822
0.806
0.804
0.778
0.740
0.730
0.744
0.726
0.802
0.866
0.850
0.872
0.878
0.834
0.870
0.856
0.830
0.836
0.818
0.800
0.802
0.792
0.818
0.838
0.810
0.844
0.808
0.778
0.776
0.776
0.740
0.758
0.754
0.736
0.752
0.770
0.786
0.780
0.784
0.780
0.784
0.776
0.764
0.748
0.754
0.772
0.758
0.782
0.772
0.766
0.768
0.780
0.766
0.724
0.722
0.708
0.696
0.706
0.722
0.732
0.744
0.756
0.758
0.742
0.760
0.762
0.752
0.764
0.762
0.772
0.764
0.756
0.748
0.774
0.774
0.762
0.744
0.746
0.742
0.760
0.772
0.788
0.784
0.814
0.820
0.826
0.810
0.796
0.802
0.790
0.772
0.780
0.768
0.764
0.770
0.776
0.800
0.780
0.762
0.772
0.756
0.756
0.742
0.750
0.780
0.768
0.772
0.782
0.760
0.790
0.788
0.788
0.780
0.766
0.758
0.770
0.746
0.760
0.756
0.728
0.724
0.724
0.750
0.774
0.752
0.724
0.752
0.764
0.766
0.752
0.734
0.740
0.728
0.726
0.744
0.754
0.762
0.802
0.810
0.826
0.824
0.792
0.762
0.734
0.714
0.686
0.680
0.674
0.672
0.666
0.656
0.656
0.696
0.722
0.724
0.722
0.710
0.690
0.694
0.670
0.672
0.660
0.702
0.708
0.678
0.686
0.698
0.700
0.696
0.704
0.688
0.690
0.688
0.694
0.688
0.686
0.688
0.694
0.702
0.698
0.690
0.676
0.672
0.664
0.666
0.660
0.668
0.662
0.658
0.662
0.678
0.700
0.700
0.728
0.710
0.710
0.690
0.690
0.680
0.676
0.680
0.684
0.668
0.674
0.664
0.674
0.674
0.718
0.772
0.756
0.748
0.750
0.758
0.722
0.718
0.742
0.742
0.730
0.740
0.702
0.708
0.702
0.712
0.694
0.678
0.708
0.712
0.714
0.722
0.738
0.732
0.740
0.756
0.770
0.768
0.734
0.738
0.742
0.720
0.750
0.790
0.846
0.794
0.838
0.806
0.782
0.784
0.776
0.760
0.750
0.760
0.760
0.762
0.770
0.792
0.784
0.770
0.780
0.768
0.770
0.768
0.732
0.736
0.744
0.726
0.704
0.736
0.756
0.768
0.730
0.738
0.720
0.734
0.756
0.748
0.720
0.718
0.722
0.710
0.696
0.678
0.676
0.666
0.668
0.676
0.666
0.662
0.678
0.684
0.674
0.672
0.670
0.670
0.662
0.668
0.690
0.690
0.692
0.678
0.696
0.704
0.700
0.694
0.718
0.726
0.752
0.756
0.766
0.790
0.792
0.782
0.766
0.724
0.726
0.712
0.712
0.746
0.764
0.834
0.848
0.790
0.812
0.798
0.786
0.790
0.784
0.750
0.770
0.750
0.758
0.752
0.750
0.766
0.770
0.752
0.754
0.754
0.746
0.752
0.756
0.748
0.762
0.746
0.772
0.754
0.758
0.772
0.814
0.780
0.772
0.774
0.760
0.770
0.758
0.738
0.742
0.748
0.766
0.738
0.704
0.706
0.692
0.702
0.690
0.696
0.728
0.730
0.728
0.716
0.718
0.734
0.744
0.742
0.708
0.714
0.714
0.702
0.732
0.752
0.724
0.708
0.714
0.728
0.750
0.788
0.780
0.784
0.790
0.774
0.792
0.758
0.742
0.742
0.752
0.732
0.708
0.712
0.754
0.770
0.786
0.766
0.778
0.760
0.786
0.762
0.750
0.770
0.782
0.734
0.748
0.740
0.744
0.712
0.688
0.676
0.664
0.660
0.698
0.810
0.802
0.806
0.794
0.826
0.886
0.872
0.860
0.894
0.854
0.830
0.826
0.784
0.792
0.772
0.764
0.766
0.744
0.726
0.766
0.778
0.784
0.774
0.768
0.778
0.764
0.766
0.754
0.728
0.734
0.754
0.766
0.776
0.762
0.778
0.744
0.718
0.714
0.692
0.686
0.688
0.680
0.698
0.692
0.690
0.698
0.712
0.694
0.700
0.714
0.716
0.698
0.712
0.708
0.720
0.726
0.716
0.706
0.710
0.710
0.706
0.718
0.734
0.736
0.762
0.756
0.724
0.708
0.688
0.690
0.670
0.674
0.662
0.656
0.670
0.692
0.700
0.724
0.730
0.710
0.688
0.690
0.674
0.684
0.666
0.690
0.700
0.698
0.694
0.746
0.774
0.758
0.740
0.710
0.718
0.704
0.730
0.704
0.718
0.716
0.738
0.722
0.722
0.746
0.736
0.726
0.744
0.774
0.776
0.768
0.762
0.730
0.724
0.720
0.710
0.690
0.698
0.714
0.714
0.742
0.752
0.778
0.806
0.788
0.788
0.786
0.788
0.776
0.776
0.754
0.778
0.788
0.774
0.768
0.782
0.790
0.776
0.748
0.730
0.710
0.702
0.718
0.732
0.766
0.814
0.860
0.816
0.818
0.776
0.788
0.762
0.768
0.760
0.744
0.724
0.726
0.724
0.722
0.710
0.690
0.706
0.688
0.688
0.684
0.682
0.698
0.706
0.714
0.726
0.714
0.722
0.720
0.706
0.702
0.706
0.724
0.726
0.742
0.748
0.780
0.808
0.770
0.766
0.760
0.730
0.740
0.762
0.772
0.736
0.734
0.734
0.746
0.752
0.786
0.814
0.782
0.788
0.774
0.774
0.774
0.764
0.746
0.754
0.744
0.792
0.770
0.736
0.740
0.730
0.740
0.748
0.736
0.768
0.758
0.762
0.752
0.718
0.716
0.714
0.724
0.724
0.732
0.746
0.748
0.768
0.774
0.770
0.768
0.740
0.742
0.738
0.724
0.744
0.764
0.810
0.792
0.778
0.800
0.790
0.760
0.752
0.744
0.736
0.754
0.762
0.778
0.774
0.788
0.778
0.786
0.750
0.752
0.744
0.726
0.720
0.710
0.730
0.742
0.720
0.704
0.682
0.692
0.684
0.686
0.708
0.712
0.714
0.756
0.778
0.778
0.836
0.822
0.804
0.818
0.792
0.774
0.766
0.756
0.758
0.756
0.766
0.768
0.782
0.776
0.780
0.758
0.758
0.752
0.740
0.742
0.732
0.728
0.714
0.714
0.720
0.718
0.722
0.736
0.706
0.712
0.740
0.748
0.762
0.742
0.718
0.692
0.682
0.676
0.674
0.698
0.784
0.816
0.780
0.820
0.798
0.786
0.782
0.776
0.730
0.712
0.698
0.704
0.714
0.714
0.738
0.734
0.742
0.746
0.738
0.736
0.720
0.728
0.722
0.706
0.708
0.730
0.740
0.742
0.728
0.774
0.712
0.736
0.726
0.720
0.690
0.710
0.708
0.700
0.716
0.724
0.740
0.738
0.732
0.744
0.726
0.748
0.754
0.754
0.734
0.742
0.740
0.746
0.754
0.748
0.756
0.740
0.768
0.758
0.762
0.738
0.750
0.750
0.736
0.728
0.698
0.684
0.678
0.668
0.674
0.806
0.868
0.856
0.858
0.806
0.832
0.828
0.814
0.796
0.774
0.766
0.754
0.756
0.754
0.764
0.772
0.738
0.724
0.712
0.744
0.734
0.716
0.734
0.724
0.722
0.712
0.726
0.738
0.724
0.744
0.758
0.736
0.760
0.752
0.728
0.748
0.742
0.728
0.758
0.754
0.752
0.762
0.752
0.754
0.732
0.742
0.742
0.752
0.732
0.722
0.738
0.762
0.750
0.756
0.734
0.724
0.718
0.710
0.720
0.728
0.720
0.780
0.784
0.820
0.798
0.808
0.806
0.790
0.776
0.764
0.748
0.744
0.730
0.754
0.788
0.742
0.716
0.688
0.684
0.668
0.674
0.662
0.672
0.676
0.680
0.674
0.660
0.648
0.644
0.646
0.638
0.646
0.636
0.658
0.704
0.730
0.752
0.748
0.714
0.760
0.756
0.750
0.748
0.768
0.742
0.738
0.714
0.724
0.736
0.744
0.754
0.750
0.730
0.750
0.784
0.748
0.768
0.752
0.736
0.732
0.748
0.724
0.746
0.748
0.766
0.760
0.784
0.794
0.750
0.768
0.746
0.730
0.722
0.722
0.712
0.728
0.738
0.740
0.754
0.768
0.770
0.760
0.782
0.738
0.764
0.746
0.724
0.720
0.730
0.714
0.690
0.688
0.680
0.674
0.684
0.694
0.700
0.702
0.720
0.724
0.724
0.748
0.772
0.754
0.716
0.712
0.724
0.734
0.758
0.750
0.726
0.750
0.746
0.746
0.774
0.774
0.744
0.766
0.780
0.792
0.740
0.732
0.704
0.690
0.672
0.666
0.676
0.670
0.662
0.696
0.714
0.744
0.740
0.728
0.702
0.712
0.704
0.706
0.696
0.716
0.722
0.712
0.728
0.738
0.724
0.734
0.736
0.710
0.710
0.714
0.702
0.706
0.704
0.700
0.714
0.716
0.696
0.724
0.700
0.700
0.708
0.696
0.688
0.708
0.718
0.716
0.694
0.710
0.714
0.704
0.680
0.672
0.672
0.668
0.698
0.710
0.758
0.782
0.738
0.764
0.754
0.740
0.752
0.766
0.748
0.758
0.746
0.718
0.730
0.740
0.754
0.748
0.736
0.730
0.724
0.724
0.730
0.716
0.702
0.720
0.738
0.742
0.702
0.686
0.674
0.660
0.666
0.678
0.682
0.724
0.726
0.756
0.750
0.752
0.738
0.748
0.726
0.730
0.720
0.718
0.716
0.736
0.748
0.744
0.734
0.726
0.730
0.722
0.718
0.728
0.716
0.700
0.694
0.704
0.698
0.710
0.710
0.710
0.716
0.764
0.768
0.758
0.746
0.722
0.724
0.724
0.706
0.718
0.736
0.730
0.738
0.728
0.714
0.738
0.752
0.722
0.704
0.696
0.708
0.696
0.710
0.726
0.746
0.778
0.796
0.800
0.802
0.802
0.822
0.792
0.806
0.790
0.788
0.794
0.776
0.788
0.784
0.792
0.786
0.760
0.772
0.746
0.758
0.748
0.738
0.718
0.738
0.774
0.768
0.786
0.772
0.772
0.762
0.772
0.760
0.758
0.720
0.710
0.768
0.848
0.840
0.780
0.776
0.768
0.742
0.718
0.720
0.702
0.734
0.738
0.712
0.726
0.730
0.728
0.740
0.736
0.740
0.740
0.742
0.736
0.734
0.742
0.742
0.756
0.760
0.774
0.782
0.758
0.762
0.752
0.732
0.716
0.706
0.718
0.750
0.772
0.766
0.728
0.716
0.714
0.712
0.724
0.718
0.726
0.738
0.732
0.722
0.734
0.722
0.706
0.718
0.720
0.710
0.708
0.706
0.700
0.694
0.686
0.696
0.714
0.724
0.758
0.790
0.772
0.786
0.790
0.768
0.766
0.740
0.730
0.724
0.728
0.750
0.742
0.776
0.764
0.730
0.728
0.714
0.682
0.682
0.700
0.714
0.742
0.712
0.710
0.708
0.702
0.738
0.766
0.792
0.756
0.768
0.786
0.778
0.794
0.772
0.808
0.778
0.784
0.766
0.772
0.784
0.782
0.806
0.824
0.810
0.816
0.814
0.790
0.778
0.788
0.790
0.800
0.794
0.806
0.838
0.810
0.814
0.778
0.782
0.774
0.754
0.758
0.760
0.778
0.776
0.744
0.756
0.754
0.732
0.742
0.730
0.716
0.720
0.720
0.790
0.806
0.820
0.790
0.762
0.730
0.696
0.700
0.686
0.708
0.724
0.700
0.698
0.730
0.780
0.824
0.838
0.812
0.830
0.842
0.804
0.800
0.800
0.794
0.808
0.804
0.780
0.820
0.794
0.780
0.796
0.780
0.774
0.758
0.764
0.754
0.748
0.736
0.752
0.728
0.732
0.726
0.744
0.730
0.724
0.742
0.736
0.726
0.728
0.728
0.718
0.716
0.714
0.702
0.714
0.718
0.702
0.698
0.712
0.716
0.708
0.706
0.664
0.658
0.652
0.650
0.652
0.670
0.678
0.684
0.750
0.764
0.762
0.752
0.762
0.788
0.728
0.770
0.772
0.784
0.792
0.796
0.806
0.798
0.772
0.764
0.762
0.750
0.780
0.792
0.756
0.764
0.766
0.740
0.754
0.720
0.714
0.702
0.704
0.722
0.710
0.726
0.712
0.722
0.736
0.720
0.716
0.720
0.696
0.724
0.680
0.684
0.674
0.670
0.666
0.668
0.678
0.698
0.694
0.694
0.682
0.690
0.674
0.670
0.692
0.668
0.668
0.672
0.668
0.658
0.674
0.670
0.658
0.666
0.662
0.668
0.658
0.650
0.654
0.664
0.668
0.692
0.696
0.696
0.706
0.696
0.694
0.692
0.706
0.716
0.694
0.708
0.694
0.694
0.684
0.678
0.670
0.670
0.662
0.672
0.674
0.658
0.656
0.650
0.666
0.656
0.658
0.648
0.652
0.644
0.644
0.644
0.644
0.642
0.640
0.654
0.666
0.678
0.678
0.692
0.696
0.690
0.700
0.706
0.692
0.710
0.716
0.722
0.776
0.768
0.772
0.794
0.774
0.768
0.778
0.744
0.742
0.752
0.738
0.708
0.706
0.720
0.740
0.708
0.690
0.698
0.688
0.692
0.702
0.752
0.756
0.772
0.764
0.756
0.762
0.766
0.742
0.754
0.750
0.730
0.722
0.726
0.752
0.742
0.728
0.738
0.742
0.728
0.758
0.734
0.722
0.716
0.730
0.722
0.712
0.720
0.716
0.710
0.706
0.720
0.730
0.728
0.722
0.724
0.696
0.670
0.670
0.704
0.716
0.706
0.722
0.694
0.700
0.706
0.704
0.702
0.718
0.718
0.728
0.718
0.732
0.722
0.722
0.724
0.718
0.718
0.722
0.698
0.708
0.700
0.708
0.714
0.740
0.754
0.738
0.754
0.762
0.766
0.780
0.758
0.742
0.760
0.746
0.758
0.756
0.792
0.748
0.714
0.720
0.724
0.720
0.722
0.716
0.712
0.722
0.706
0.710
0.702
0.692
0.684
0.696
0.686
0.680
0.694
0.710
0.708
0.738
0.736
0.730
0.740
0.766
0.758
0.754
0.736
0.760
0.756
0.726
0.726
0.734
0.724
0.738
0.738
0.766
0.740
0.738
0.738
0.728
0.730
0.738
0.754
0.758
0.784
0.762
0.734
0.702
0.698
0.682
0.678
0.710
0.726
0.762
0.802
0.816
0.806
0.788
0.798
0.770
0.754
0.740
0.736
0.740
0.716
0.730
0.746
0.740
0.724
0.686
0.692
0.668
0.664
0.672
0.676
0.678
0.678
0.678
0.688
0.680
0.690
0.706
0.700
0.688
0.690
0.676
0.682
0.692
0.696
0.698
0.682
0.668
0.666
0.662
0.660
0.652
0.666
0.666
0.680
0.718
0.732
0.702
0.680
0.672
0.660
0.666
0.668
0.702
0.712
0.760
0.758
0.756
0.738
0.778
0.778
0.770
0.748
0.756
0.758
0.746
0.734
0.796
0.784
0.754
0.770
0.720
0.738
0.744
0.716
0.700
0.708
0.694
0.748
0.734
0.720
0.734
0.710
0.712
0.706
0.710
0.708
0.724
0.740
0.738
0.744
0.768
0.792
0.830
0.792
0.742
0.728
0.702
0.704
0.700
0.740
0.780
0.810
0.832
0.832
0.846
0.818
0.806
0.794
0.780
0.776
0.760
0.790
0.802
0.786
0.788
0.786
0.802
0.792
0.768
0.814
0.798
0.744
0.734
0.768
0.802
0.758
0.742
0.758
0.760
0.746
0.718
0.712
0.716
0.742
0.744
0.754
0.788
0.798
0.780
0.790
0.766
0.776
0.774
0.758
0.776
0.806
0.772
0.788
0.770
0.776
0.778
0.796
0.786
0.754
0.776
0.764
0.736
0.732
0.732
0.762
0.726
0.710
0.712
0.712
0.692
0.672
0.666
0.670
0.668
0.664
0.688
0.692
0.690
0.704
0.708
0.698
0.712
0.718
0.712
0.730
0.720
0.714
0.710
0.734
0.740
0.738
0.732
0.742
0.710
0.696
0.718
0.774
0.790
0.798
0.802
0.770
0.778
0.788
0.744
0.758
0.748
0.748
0.758
0.756
0.750
0.748
0.740
0.758
0.756
0.746
0.758
0.760
0.752
0.740
0.742
0.744
0.718
0.756
0.764
0.736
0.750
0.748
0.738
0.754
0.752
0.742
0.734
0.734
0.714
0.718
0.712
0.704
0.722
0.728
0.736
0.728
0.734
0.718
0.716
0.718
0.686
0.676
0.676
0.666
0.684
0.680
0.676
0.678
0.690
0.696
0.686
0.700
0.710
0.738
0.736
0.700
0.712
0.732
0.726
0.696
0.700
0.714
0.718
0.762
0.792
0.808
0.824
0.836
0.850
0.824
0.828
0.804
0.770
0.784
0.776
0.730
0.722
0.728
0.720
0.762
0.834
0.808
0.770
0.784
0.768
0.738
0.730
0.754
0.774
0.800
0.756
0.728
0.716
0.702
0.700
0.696
0.736
0.774
0.796
0.764
0.786
0.780
0.778
0.754
0.732
0.738
0.712
0.720
0.708
0.694
0.692
0.706
0.718
0.728
0.714
0.704
0.746
0.754
0.740
0.750
0.720
0.734
0.720
0.718
0.704
0.718
0.714
0.690
0.702
0.690
0.688
0.700
0.712
0.738
0.744
0.740
0.726
0.722
0.714
0.742
0.732
0.716
0.748
0.746
0.750
0.744
0.704
0.716
0.722
0.724
0.764
0.798
0.786
0.794
0.776
0.760
0.764
0.776
0.776
0.774
0.732
0.742
0.728
0.716
0.692
0.686
0.710
0.780
0.806
0.822
0.844
0.874
0.848
0.816
0.772
0.744
0.732
0.712
0.740
0.762
0.798
0.802
0.814
0.836
0.822
0.804
0.812
0.798
0.772
0.756
0.760
0.746
0.740
0.740
0.732
0.736
0.728
0.730
0.738
0.722
0.726
0.710
0.710
0.712
0.718
0.714
0.696
0.694
0.684
0.698
0.694
0.694
0.696
0.700
0.696
0.710
0.704
0.698
0.708
0.718
0.720
0.706
0.716
0.728
0.712
0.698
0.700
0.682
0.682
0.686
0.692
0.710
0.702
0.726
0.776
0.780
0.794
0.762
0.730
0.720
0.710
0.714
0.750
0.756
0.734
0.732
0.774
0.820
0.774
0.746
0.748
0.728
0.716
0.710
0.704
0.710
0.758
0.780
0.778
0.770
0.762
0.760
0.754
0.750
0.756
0.750
0.744
0.742
0.738
0.738
0.746
0.750
0.766
0.802
0.774
0.788
0.784
0.786
0.790
0.798
0.782
0.770
0.770
0.764
0.770
0.752
0.760
0.758
0.734
0.746
0.754
0.774
0.782
0.768
0.764
0.714
0.710
0.696
0.682
0.688
0.694
0.718
0.764
0.778
0.774
0.774
0.760
0.752
0.764
0.754
0.694
0.692
0.714
0.720
0.720
0.722
0.718
0.704
0.694
0.694
0.704
0.708
0.684
0.696
0.700
0.682
0.672
0.662
0.660
0.668
0.666
0.670
0.684
0.694
0.682
0.690
0.700
0.688
0.708
0.714
0.726
0.742
0.714
0.718
0.724
0.720
0.710
0.726
0.720
0.692
0.670
0.668
0.658
0.654
0.646
0.656
0.658
0.664
0.672
0.682
0.690
0.722
0.712
0.710
0.702
0.700
0.698
0.706
0.700
0.706
0.698
0.710
0.714
0.728
0.732
0.734
0.730
0.724
0.704
0.710
0.702
0.700
0.706
0.704
0.716
0.710
0.710
0.710
0.702
0.710
0.714
0.678
0.670
0.658
0.654
0.660
0.690
0.714
0.740
0.722
0.732
0.778
0.762
0.766
0.762
0.748
0.740
0.738
0.720
0.688
0.686
0.808
0.762
0.732
0.704
0.688
0.670
0.670
0.660
0.668
0.674
0.778
0.756
0.792
0.786
0.788
0.806
0.786
0.752
0.750
0.730
0.728
0.718
0.720
0.714
0.740
0.752
0.718
0.718
0.732
0.698
0.684
0.690
0.686
0.700
0.708
0.728
0.734
0.724
0.734
0.740
0.726
0.718
0.698
0.694
0.696
0.690
0.698
0.690
0.708
0.704
0.724
0.718
0.720
0.720
0.716
0.720
0.720
0.712
0.720
0.710
0.718
0.700
0.714
0.712
0.694
0.692
0.690
0.686
0.692
0.700
0.692
0.698
0.694
0.694
0.712
0.714
0.700
0.692
0.692
0.682
0.678
0.682
0.686
0.712
0.730
0.700
0.704
0.696
0.678
0.664
0.652
0.636
0.646
0.648
0.698
0.708
0.686
0.680
0.688
0.708
0.678
0.678
0.692
0.704
0.716
0.728
0.700
0.672
0.668
0.670
0.688
0.668
0.702
0.746
0.790
0.780
0.786
0.786
0.782
0.762
0.774
0.750
0.732
0.740
0.732
0.714
0.712
0.720
0.720
0.696
0.702
0.702
0.716
0.686
0.686
0.682
0.696
0.680
0.698
0.706
0.702
0.680
0.676
0.672
0.668
0.644
0.646
0.656
0.664
0.660
0.672
0.658
0.648
0.628
0.624
0.646
0.636
0.628
0.636
0.636
0.636
0.638
0.636
0.628
0.630
0.636
0.640
0.632
0.634
0.644
0.648
0.650
0.648
0.640
0.654
0.654
0.638
0.640
0.656
0.664
0.670
0.676
0.666
0.660
0.662
0.672
0.682
0.672
0.682
0.692
0.706
0.690
0.706
0.734
0.716
0.708
0.722
0.722
0.690
0.692
0.706
0.720
0.698
0.706
0.698
0.670
0.654
0.640
0.636
0.634
0.634
0.640
0.646
0.654
0.654
0.644
0.642
0.644
0.658
0.660
0.662
0.656
0.642
0.642
0.642
0.654
0.654
0.662
0.646
0.662
0.694
0.768
0.778
0.748
0.704
0.690
0.692
0.682
0.688
0.682
0.678
0.676
0.658
0.652
0.654
0.642
0.644
0.642
0.664
0.680
0.674
0.680
0.674
0.674
0.660
0.672
0.674
0.680
0.672
0.664
0.656
0.646
0.638
0.638
0.650
0.664
0.700
0.766
0.756
0.778
0.736
0.758
0.724
0.734
0.740
0.746
0.720
0.728
0.752
0.736
0.738
0.750
0.734
0.706
0.712
0.700
0.688
0.680
0.682
0.692
0.702
0.724
0.732
0.726
0.686
0.672
0.668
0.672
0.664
0.680
0.670
0.700
0.688
0.700
0.666
0.674
0.662
0.692
0.712
0.704
0.702
0.696
0.688
0.686
0.668
0.676
0.706
0.714
0.748
0.750
0.762
0.766
0.768
0.774
0.730
0.732
0.722
0.696
0.680
0.668
0.666
0.662
0.680
0.708
0.730
0.738
0.760
0.746
0.738
0.762
0.790
0.758
0.730
0.698
0.690
0.662
0.686
0.706
0.694
0.674
0.656
0.642
0.636
0.630
0.634
0.642
0.682
0.790
0.844
0.858
0.842
0.814
0.782
0.790
0.790
0.770
0.760
0.744
0.738
0.742
0.742
0.732
0.720
0.718
0.716
0.714
0.720
0.712
0.702
0.690
0.686
0.690
0.690
0.696
0.702
0.714
0.708
0.706
0.706
0.706
0.708
0.696
0.700
0.718
0.700
0.704
0.706
0.684
0.662
0.672
0.696
0.678
0.686
0.692
0.698
0.676
0.680
0.676
0.686
0.692
0.718
0.694
0.712
0.734
0.716
0.714
0.686
0.696
0.706
0.710
0.722
0.720
0.698
0.674
0.676
0.676
0.664
0.656
0.644
0.636
0.628
0.634
0.628
0.656
0.672
0.688
0.702
0.732
0.724
0.738
0.750
0.710
0.718
0.722
0.696
0.700
0.720
0.730
0.728
0.720
0.726
0.716
0.698
0.714
0.724
0.718
0.724
0.722
0.704
0.714
0.698
0.698
0.696
0.702
0.700
0.722
0.722
0.712
0.720
0.712
0.718
0.712
0.706
0.702
0.710
0.720
0.704
0.712
0.702
0.696
0.690
0.690
0.684
0.692
0.704
0.702
0.684
0.708
0.724
0.698
0.676
0.672
0.674
0.672
0.670
0.662
0.668
0.678
0.682
0.700
0.708
0.708
0.700
0.702
0.694
0.688
0.682
0.684
0.686
0.686
0.682
0.678
0.684
0.672
0.672
0.666
0.680
0.674
0.686
0.696
0.684
0.686
0.682
0.672
0.672
0.664
0.648
0.648
0.652
0.644
0.650
0.652
0.674
0.678
0.664
0.650
0.640
0.644
0.638
0.630
0.646
0.644
0.676
0.694
0.704
0.702
0.676
0.672
0.674
0.670
0.656
0.654
0.654
0.648
0.648
0.666
0.710
0.724
0.742
0.746
0.730
0.748
0.728
0.718
0.770
0.730
0.714
0.692
0.686
0.688
0.688
0.710
0.728
0.776
0.784
0.784
0.768
0.778
0.756
0.720
0.718
0.706
0.698
0.678
0.686
0.714
0.724
0.744
0.748
0.736
0.728
0.718
0.704
0.700
0.706
0.706
0.744
0.748
0.756
0.784
0.778
0.738
0.736
0.732
0.710
0.708
0.688
0.678
0.668
0.664
0.672
0.668
0.676
0.674
0.672
0.676
0.674
0.656
0.664
0.672
0.668
0.676
0.674
0.672
0.700
0.696
0.710
0.704
0.712
0.710
0.726
0.710
0.698
0.682
0.682
0.680
0.700
0.706
0.722
0.736
0.716
0.730
0.730
0.702
0.712
0.708
0.708
0.696
0.686
0.698
0.692
0.708
0.712
0.682
0.676
0.660
0.644
0.646
0.644
0.658
0.668
0.654
0.670
0.676
0.688
0.682
0.684
0.682
0.686
0.694
0.674
0.678
0.664
0.668
0.666
0.676
0.676
0.688
0.710
0.696
0.698
0.700
0.696
0.688
0.692
0.686
0.686
0.690
0.676
0.684
0.682
0.694
0.682
0.672
0.686
0.684
0.680
0.668
0.692
0.704
0.712
0.690
0.684
0.658
0.660
0.654
0.668
0.672
0.682
0.708
0.696
0.690
0.682
0.680
0.696
0.720
0.710
0.680
0.684
0.682
0.696
0.710
0.710
0.696
0.702
0.698
0.686
0.680
0.678
0.684
0.652
0.654
0.646
0.650
0.662
0.654
0.702
0.728
0.718
0.710
0.692
0.682
0.680
0.682
0.682
0.688
0.692
0.684
0.704
0.734
0.724
0.718
0.736
0.748
0.732
0.724
0.710
0.704
0.692
0.684
0.688
0.684
0.702
0.718
0.728
0.716
0.698
0.704
0.696
0.662
0.652
0.652
0.662
0.682
0.698
0.752
0.766
0.722
0.716
0.704
0.718
0.714
0.730
0.708
0.726
0.724
0.734
0.710
0.730
0.728
0.710
0.696
0.700
0.706
0.716
0.730
0.750
0.736
0.726
0.692
0.698
0.706
0.694
0.726
0.718
0.712
0.688
0.696
0.692
0.740
0.714
0.732
0.738
0.732
0.718
0.700
0.706
0.708
0.702
0.714
0.732
0.744
0.720
0.710
0.718
0.688
0.680
0.658
0.654
0.656
0.688
0.704
0.718
0.710
0.698
0.692
0.674
0.662
0.650
0.658
0.682
0.710
0.714
0.746
0.748
0.742
0.732
0.736
0.706
0.698
0.688
0.678
0.670
0.664
0.674
0.672
0.670
0.674
0.692
0.710
0.752
0.726
0.698
0.684
0.686
0.688
0.692
0.666
0.662
0.664
0.664
0.678
0.702
0.696
0.694
0.714
0.734
0.734
0.712
0.672
0.666
0.650
0.642
0.650
0.656
0.676
0.738
0.810
0.830
0.780
0.736
0.726
0.734
0.728
0.700
0.690
0.682
0.676
0.668
0.648
0.646
0.674
0.690
0.682
0.708
0.696
0.668
0.664
0.674
0.688
0.718
0.718
0.714
0.690
0.692
0.694
0.678
0.662
0.642
0.638
0.632
0.626
0.630
0.630
0.654
0.978
0.848
0.806
0.778
0.768
0.746
0.720
0.738
0.730
0.736
0.734
0.746
0.722
0.712
0.712
0.696
0.714
0.716
0.734
0.730
0.706
0.696
0.672
0.672
0.664
0.654
0.664
0.688
0.714
0.722
0.688
0.712
0.674
0.672
0.674
0.668
0.670
0.658
0.650
0.658
0.670
0.688
0.690
0.694
0.686
0.692
0.696
0.700
0.690
0.692
0.692
0.660
0.666
0.672
0.662
0.664
0.658
0.668
0.674
0.702
0.720
0.724
0.732
0.718
0.692
0.686
0.676
0.662
0.672
0.676
0.698
0.764
0.770
0.768
0.754
0.750
0.726
0.700
0.698
0.690
0.704
0.752
0.770
0.756
0.748
0.738
0.742
0.752
0.734
0.730
0.738
0.730
0.708
0.696
0.684
0.670
0.668
0.666
0.662
0.662
0.650
0.654
0.672
0.694
0.698
0.700
0.698
0.702
0.698
0.720
0.712
0.698
0.688
0.688
0.678
0.674
0.692
0.690
0.710
0.724
0.756
0.786
0.744
0.762
0.736
0.716
0.702
0.714
0.694
0.700
0.708
0.694
0.710
0.706
0.706
0.708
0.698
0.690
0.686
0.684
0.686
0.668
0.662
0.664
0.658
0.652
0.660
0.664
0.674
0.660
0.640
0.640
0.644
0.638
0.644
0.652
0.650
0.650
0.658
0.658
0.684
0.676
0.706
0.718
0.710
0.688
0.696
0.692
0.684
0.688
0.682
0.676
0.682
0.676
0.680
0.688
0.688
0.712
0.714
0.714
0.716
0.716
0.700
0.692
0.704
0.716
0.710
0.712
0.708
0.696
0.700
0.694
0.722
0.692
0.662
0.660
0.654
0.652
0.662
0.668
0.672
0.678
0.672
0.694
0.704
0.714
0.682
0.672
0.676
0.686
0.714
0.712
0.682
0.664
0.648
0.660
0.688
0.720
0.746
0.724
0.726
0.734
0.714
0.734
0.724
0.694
0.700
0.692
0.712
0.706
0.720
0.698
0.710
0.720
0.692
0.680
0.670
0.656
0.640
0.646
0.644
0.640
0.648
0.650
0.650
0.644
0.638
0.628
0.634
0.624
0.622
0.618
0.604
0.608
0.602
0.602
0.614
0.638
0.656
0.728
0.734
0.820
0.782
0.726
0.734
0.714
0.694
0.694
0.676
0.670
0.664
0.664
0.678
0.668
0.662
0.646
0.662
0.654
0.648
0.638
0.636
0.636
0.644
0.656
0.680
0.658
0.646
0.638
0.622
0.622
0.620
0.612
0.606
0.600
0.604
0.602
0.596
0.592
0.600
0.592
0.592
0.588
0.586
0.580
0.582
0.568
0.566
0.574
0.556
0.566
0.556
0.568
0.560
0.558
0.558
0.554
0.558
0.558
0.568
0.564
0.554
0.556
0.548
0.552
0.546
0.546
0.542
0.546
0.552
0.556
0.562
0.574
0.596
0.586
0.588
0.588
0.580
0.580
0.580
0.582
0.578
0.574
0.576
0.580
0.586
0.584
0.586
0.580
0.578
0.576
0.566
0.568
0.576
0.594
0.590
0.582
0.584
0.590
0.610
0.610
0.602
0.610
0.610
0.606
0.602
0.596
0.598
0.588
0.596
0.608
0.602
0.616
0.600
0.608
0.604
0.600
0.608
0.612
0.604
0.622
0.632
0.646
0.630
0.616
0.626
0.616
0.618
0.616
0.630
0.650
0.648
0.644
0.642
0.640
0.630
0.636
0.628
0.626
0.628
0.624
0.630
0.638
0.628
0.618
0.620
0.628
0.614
0.610
0.626
0.594
0.604
0.616
0.612
0.618
0.624
0.614
0.620
0.628
0.620
0.622
0.654
0.664
0.668
0.650
0.646
0.634
0.620
0.630
0.648
0.702
0.758
0.756
0.768
0.844
0.836
0.784
0.762
0.746
0.744
0.728
0.700
0.706
0.702
0.702
0.662
0.662
0.666
0.672
0.714
0.694
0.714
0.674
0.686
0.668
0.672
0.674
0.676
0.678
0.686
0.706
0.688
0.696
0.712
0.708
0.700
0.710
0.704
0.690
0.692
0.704
0.686
0.674
0.668
0.680
0.676
0.690
0.692
0.684
0.686
0.690
0.662
0.648
0.640
0.638
0.644
0.650
0.668
0.680
0.698
0.710
0.708
0.716
0.716
0.694
0.696
0.688
0.688
0.696
0.710
0.726
0.754
0.776
0.744
0.752
0.748
0.744
0.754
0.736
0.728
0.730
0.740
0.716
0.726
0.722
0.724
0.724
0.700
0.696
0.688
0.676
0.686
0.680
0.682
0.688
0.680
0.704
0.712
0.722
0.688
0.676
0.662
0.650
0.644
0.648
0.666
0.682
0.716
0.734
0.774
0.794
0.778
0.758
0.768
0.728
0.726
0.738
0.714
0.686
0.658
0.658
0.662
0.674
0.652
0.652
0.654
0.664
0.676
0.694
0.728
0.772
0.778
0.778
0.740
0.734
0.712
0.700
0.686
0.656
0.654
0.652
0.678
0.752
0.848
0.858
0.826
0.796
0.786
0.744
0.736
0.708
0.710
0.722
0.738
0.742
0.740
0.752
0.750
0.722
0.722
0.728
0.726
0.712
0.708
0.718
0.722
0.730
0.728
0.722
0.716
0.716
0.708
0.708
0.716
0.704
0.694
0.694
0.680
0.680
0.686
0.704
0.710
0.712
0.704
0.698
0.698
0.672
0.666
0.660
0.666
0.664
0.686
0.736
0.764
0.786
0.782
0.770
0.758
0.746
0.738
0.714
0.706
0.690
0.698
0.700
0.710
0.710
0.686
0.674
0.676
0.678
0.696
0.694
0.684
0.688
0.680
0.680
0.690
0.684
0.674
0.668
0.672
0.662
0.664
0.666
0.668
0.674
0.678
0.688
0.672
0.650
0.642
0.636
0.642
0.642
0.652
0.638
0.630
0.636
0.646
0.646
0.654
0.682
0.690
0.692
0.708
0.706
0.708
0.700
0.680
0.674
0.674
0.688
0.676
0.692
0.692
0.706
0.704
0.676
0.652
0.642
0.640
0.624
0.624
0.626
0.630
0.670
0.698
0.708
0.742
0.760
0.760
0.758
0.746
0.730
0.722
0.694
0.674
0.662
0.676
0.686
0.686
0.692
0.670
0.682
0.664
0.678
0.666
0.660
0.662
0.656
0.660
0.678
0.686
0.682
0.672
0.670
0.678
0.678
0.670
0.668
0.654
0.654
0.642
0.640
0.642
0.634
0.646
0.650
0.668
0.660
0.666
0.666
0.656
0.654
0.652
0.652
0.640
0.626
0.610
0.600
0.592
0.588
0.580
0.582
0.582
0.586
0.582
0.578
0.582
0.576
0.578
0.570
0.580
0.556
0.592
0.570
0.574
0.568
0.574
0.570
0.580
0.574
0.574
0.568
0.572
0.560
0.564
0.570
0.556
0.564
0.568
0.566
0.568
0.562
0.568
0.556
0.568
0.562
0.566
0.570
0.564
0.580
0.574
0.576
0.570
0.576
0.576
0.578
0.570
0.574
0.566
0.570
0.574
0.568
0.570
0.576
0.586
0.594
0.590
0.588
0.586
0.594
0.584
0.584
0.586
0.596
0.594
0.590
0.582
0.592
0.580
0.586
0.588
0.576
0.582
0.572
0.584
0.592
0.602
0.600
0.614
0.608
0.614
0.610
0.616
0.628
0.614
0.608
0.604
0.610
0.618
0.618
0.626
0.618
0.620
0.622
0.620
0.620
0.614
0.622
0.624
0.628
0.640
0.632
0.634
0.624
0.622
0.618
0.620
0.624
0.630
0.622
0.636
0.632
0.634
0.632
0.636
0.628
0.632
0.630
0.620
0.614
0.610
0.610
0.618
0.616
0.624
0.628
0.628
0.644
0.658
0.670
0.674
0.672
0.692
0.694
0.698
0.682
0.682
0.686
0.678
0.694
0.688
0.688
0.694
0.690
0.682
0.692
0.696
0.686
0.694
0.682
0.670
0.674
0.674
0.666
0.666
0.668
0.662
0.672
0.664
0.672
0.676
0.680
0.666
0.654
0.674
0.660
0.660
0.644
0.632
0.630
0.628
0.624
0.634
0.644
0.644
0.638
0.640
0.638
0.636
0.626
0.634
0.650
0.668
0.666
0.684
0.708
0.704
0.694
0.698
0.684
0.678
0.682
0.674
0.688
0.694
0.702
0.696
0.700
0.690
0.690
0.668
0.680
0.694
0.692
0.682
0.670
0.658
0.660
0.656
0.660
0.662
0.680
0.682
0.684
0.688
0.692
0.688
0.702
0.702
0.706
0.704
0.704
0.684
0.684
0.676
0.664
0.660
0.666
0.662
0.658
0.648
0.654
0.666
0.684
0.676
0.680
0.676
0.662
0.676
0.674
0.680
0.690
0.696
0.710
0.698
0.682
0.672
0.670
0.666
0.682
0.684
0.698
0.704
0.712
0.716
0.702
0.678
0.664
0.664
0.650
0.634
0.616
0.610
0.608
0.602
0.660
0.700
0.740
0.698
0.682
0.672
0.648
0.642
0.650
0.670
0.708
0.724
0.706
0.696
0.692
0.696
0.698
0.692
0.670
0.670
0.670
0.676
0.680
0.696
0.708
0.690
0.690
0.686
0.676
0.682
0.674
0.672
0.680
0.682
0.706
0.690
0.680
0.680
0.686
0.684
0.682
0.682
0.684
0.672
0.652
0.652
0.646
0.658
0.668
0.670
0.680
0.684
0.682
0.668
0.672
0.682
0.682
0.690
0.706
0.712
0.714
0.714
0.704
0.710
0.708
0.688
0.694
0.680
0.656
0.650
0.650
0.662
0.672
0.682
0.678
0.680
0.688
0.680
0.680
0.684
0.694
0.698
0.708
0.700
0.698
0.722
0.708
0.706
0.712
0.694
0.696
0.692
0.688
0.680
0.682
0.678
0.676
0.684
0.684
0.680
0.668
0.662
0.656
0.642
0.636
0.640
0.622
0.618
0.610
0.602
0.600
0.600
0.634
0.644
0.622
0.646
0.650
0.660
0.668
0.668
0.664
0.672
0.674
0.684
0.710
0.714
0.696
0.684
0.664
0.662
0.668
0.670
0.676
0.672
0.676
0.674
0.688
0.694
0.708
0.714
0.720
0.716
0.704
0.706
0.696
0.690
0.682
0.680
0.678
0.674
0.682
0.678
0.668
0.662
0.666
0.658
0.670
0.664
0.662
0.660
0.664
0.662
0.664
0.656
0.676
0.686
0.696
0.686
0.690
0.694
0.674
0.690
0.680
0.680
0.672
0.678
0.686
0.696
0.710
0.698
0.702
0.704
0.712
0.702
0.684
0.688
0.686
0.680
0.690
0.678
0.676
0.672
0.668
0.676
0.672
0.682
0.682
0.678
0.676
0.674
0.684
0.698
0.688
0.678
0.676
0.666
0.652
0.654
0.648
0.656
0.676
0.658
0.672
0.674
0.678
0.690
0.692
0.692
0.688
0.694
0.686
0.690
0.682
0.676
0.680
0.682
0.688
0.690
0.684
0.686
0.690
0.676
0.686
0.672
0.690
0.688
0.674
0.658
0.662
0.698
0.668
0.664
0.648
0.642
0.632
0.630
0.632
0.658
0.712
0.758
0.744
0.770
0.740
0.736
0.738
0.728
0.710
0.692
0.676
0.678
0.678
0.676
0.668
0.664
0.678
0.666
0.658
0.662
0.648
0.638
0.632
0.636
0.620
0.618
0.608
0.606
0.600
0.600
0.612
0.630
0.626
0.624
0.620
0.628
0.612
0.630
0.644
0.654
0.666
0.682
0.684
0.682
0.672
0.672
0.656
0.650
0.646
0.638
0.644
0.634
0.638
0.640
0.646
0.650
0.652
0.654
0.658
0.644
0.648
0.640
0.646
0.634
0.642
0.646
0.650
0.650
0.658
0.664
0.664
0.666
0.674
0.664
0.666
0.668
0.662
0.662
0.670
0.660
0.670
0.658
0.658
0.652
0.648
0.640
0.630
0.628
0.624
0.626
0.622
0.632
0.644
0.638
0.654
0.668
0.672
0.666
0.670
0.666
0.666
0.664
0.672
0.670
0.670
0.674
0.670
0.676
0.696
0.684
0.688
0.692
0.684
0.690
0.692
0.690
0.682
0.680
0.668
0.670
0.672
0.670
0.664
0.670
0.670
0.654
0.648
0.644
0.630
0.634
0.620
0.614
0.610
0.600
0.602
0.596
0.590
0.592
0.582
0.580
0.578
0.582
0.582
0.584
0.584
0.586
0.590
0.586
0.592
0.610
0.608
0.616
0.616
0.636
0.624
0.626
0.626
0.626
0.638
0.638
0.632
0.634
0.632
0.634
0.636
0.632
0.636
0.626
0.622
0.624
0.632
0.636
0.648
0.654
0.668
0.668
0.674
0.668
0.662
0.658
0.662
0.644
0.644
0.634
0.624
0.624
0.628
0.648
0.650
0.646
0.668
0.664
0.662
0.666
0.658
0.652
0.650
0.648
0.634
0.638
0.634
0.636
0.644
0.640
0.644
0.662
0.658
0.654
0.654
0.652
0.658
0.646
0.650
0.656
0.646
0.644
0.628
0.630
0.632
0.638
0.648
0.668
0.722
0.712
0.712
0.748
0.754
0.734
0.722
0.704
0.688
0.670
0.668
0.664
0.648
0.638
0.652
0.642
0.642
0.634
0.630
0.632
0.620
0.614
0.608
0.606
0.604
0.594
0.584
0.592
0.584
0.606
0.624
0.690
0.916
0.718
0.702
0.696
0.688
0.678
0.664
0.634
0.626
0.628
0.642
0.664
0.702
0.680
0.678
0.678
0.668
0.654
0.644
0.628
0.622
0.618
0.610
0.630
0.644
0.654
0.642
0.664
0.644
0.646
0.666
0.650
0.632
0.650
0.632
0.626
0.616
0.618
0.618
0.618
0.602
0.608
0.596
0.600
0.596
0.594
0.586
0.598
0.618
0.652
0.672
0.676
0.680
0.698
0.686
0.672
0.656
0.646
0.636
0.622
0.612
0.608
0.634
0.654
0.664
0.658
0.692
0.690
0.690
0.692
0.658
0.658
0.648
0.620
0.632
0.616
0.606
0.616
0.618
0.630
0.644
0.658
0.658
0.688
0.798
0.748
0.714
0.694
0.670
0.662
0.646
0.648
0.644
0.634
0.632
0.652
0.666
0.664
0.654
0.652
0.658
0.662
0.666
0.652
0.648
0.638
0.638
0.632
0.630
0.632
0.632
0.656
0.650
0.644
0.650
0.674
0.658
0.678
0.690
0.662
0.660
0.668
0.632
0.636
0.646
0.688
0.744
0.780
0.742
0.752
0.752
0.760
0.742
0.726
0.704
0.682
0.682
0.656
0.680
0.662
0.666
0.680
0.670
0.656
0.678
0.674
0.684
0.682
0.672
0.684
0.690
0.708
0.688
0.688
0.708
0.704
0.680
0.688
0.660
0.696
0.668
0.688
0.688
0.668
0.710
0.720
0.664
0.670
0.626
0.642
0.626
0.618
0.610
0.612
0.596
0.610
0.622
0.622
0.620
0.638
0.590
0.622
0.636
0.646
0.584
0.654
0.620
0.616
0.600
0.588
0.592
0.588
0.596
0.614
0.646
0.642
0.654
0.658
0.668
0.674
0.700
0.696
0.682
0.660
0.668
0.616
0.654
0.648
0.648
0.622
0.666
0.640
0.660
0.654
0.678
0.680
0.680
0.666
0.684
0.632
0.670
0.612
0.650
0.632
0.644
0.660
0.630
0.666
0.708
0.674
0.630
0.708
0.616
0.676
0.634
0.712
0.702
0.700
0.704
0.694
0.744
0.686
0.718
0.706
0.688
0.702
0.672
0.636
0.684
0.640
0.666
0.700
0.632
0.688
0.636
0.646
0.720
0.636
0.642
0.672
0.654
0.696
0.676
0.634
0.660
0.712
0.700
0.730
0.726
0.744
0.702
0.716
0.714
0.718
0.708
0.676
0.664
0.676
0.662
0.662
0.888
0.364
0.692
0.560
0.640
0.608
0.644
0.648
0.558
0.646
0.608
0.644
0.888
0.354
0.652
0.894
0.358
0.654
0.600
0.694
0.606
0.654
0.720
0.214
0.358
0.656
0.652
0.720
0.216
0.364
0.436
0.498
0.364
0.434
0.504
0.374
0.424
0.500
0.374
0.426
0.238
0.740
0.220
0.362
0.704
0.626
0.614
0.496
0.400
0.362
0.642
0.682
0.214
0.368
0.792
0.240
0.408
0.654
0.540
0.398
0.404
0.616
0.684
0.686
0.414
0.496
0.410
0.654
0.536
0.770
0.430
0.500
0.408
0.666
0.692
0.674
0.672
0.488
0.500
0.700
0.406
0.632
0.720
0.340
0.208
0.294
0.406
0.294
0.390
0.210
0.198
0.502
0.454
0.246
0.368
0.232
0.198
0.212
0.290
0.458
0.242
0.370
0.430
0.502
0.402
0.396
0.292
0.406
0.266
0.628
0.684
0.564
0.664
0.496
0.740
0.628
0.636
0.678
0.818
0.342
0.626
0.636
0.652
0.842
0.944
0.626
0.692
0.582
0.666
0.490
0.768
0.692
0.844
0.364
0.640
0.494
0.766
0.642
0.892
0.370
0.694
0.836
0.404
0.394
0.868
0.640
0.894
0.600
0.368
0.608
0.630
0.670
0.824
0.918
0.646
0.600
0.602
0.602
0.634
0.656
0.440
0.804
0.898
0.368
0.640
0.390
0.870
0.610
0.652
0.870
0.964
0.594
0.608
0.692
0.842
0.368
1.032
0.264
0.692
0.842
0.368
0.434
0.282
0.578
0.662
0.592
0.286
0.372
0.926
0.316
0.388
0.260
0.602
0.642
0.654
0.614
0.590
0.546
0.598
0.594
0.556
0.582
0.572
0.668
0.526
0.572
0.592
0.592
0.602
0.608
0.634
0.674
0.820
0.364
0.638
0.498
0.760
0.238
0.202
0.784
0.216
0.380
0.218
0.390
0.212
0.202
0.398
0.600
0.368
0.596
0.234
0.378
0.224
0.402
0.296
0.306
0.396
0.218
0.278
0.276
0.232
0.396
0.404
0.206
0.388
0.502
0.382
0.218
0.386
0.212
0.200
0.402
0.200
0.398
0.202
0.500
0.500
0.340
0.650
0.210
0.362
0.238
0.472
0.226
0.392
0.210
0.406
0.394
0.500
0.302
0.298
0.392
0.206
0.372
0.228
0.402
0.198
0.406
0.394
0.784
0.600
0.596
0.592
0.594
0.594
0.584
0.594
0.628
0.638
0.796
0.472
0.632
0.396
0.290
0.312
0.240
0.258
0.200
0.202
0.198
0.200
0.400
0.200
0.500
0.372
0.228
0.402
0.198
0.406
0.600
0.596
0.198
0.374
0.226
0.392
0.210
0.310
0.288
0.202
0.396
0.384
0.218
0.372
0.228
0.362
0.236
0.204
0.398
0.202
0.400
0.316
0.284
0.368
0.232
0.372
0.226
0.374
0.228
0.198
0.204
0.198
0.374
0.226
0.370
0.230
0.364
0.236
0.370
0.228
0.404
0.600
0.606
0.650
0.340
0.278
0.424
0.498
0.502
0.308
0.292
0.366
0.234
0.406
0.394
0.208
0.290
0.376
0.226
0.200
0.210
0.290
0.402
0.396
0.502
0.366
0.232
0.372
0.228
0.200
0.256
0.346
0.280
0.218
0.204
0.396
0.318
0.284
0.454
0.344
0.230
0.272
0.286
0.222
0.290
0.302
0.200
0.418
0.282
0.288
0.410
0.402
0.198
0.200
0.210
0.292
0.372
0.234
0.480
0.214
0.344
0.262
0.398
0.396
0.220
0.278
0.460
0.340
0.270
0.232
0.198
0.210
0.292
0.300
0.398
0.408
0.294
0.368
0.232
0.484
0.214
0.342
0.258
0.402
0.198
0.460
0.240
0.202
0.398
0.600
0.404
0.198
0.200
0.214
0.284
0.488
0.214
0.404
0.394
0.268
0.234
0.300
0.398
0.372
0.228
0.200
0.502
0.398
0.200
0.464
0.236
0.202
0.298
0.468
0.234
0.198
0.214
0.386
0.220
0.688
0.392
0.244
0.258
0.200
0.220
0.280
0.492
0.208
0.200
0.272
0.226
0.200
0.270
0.230
0.200
0.270
0.230
0.200
0.210
0.290
0.200
0.258
0.342
0.502
0.402
0.678
0.218
0.200
0.400
0.200
0.400
0.202
0.398
0.200
0.402
0.390
0.210
0.378
0.220
0.202
0.286
0.312
0.302
0.198
0.200
0.270
0.232
0.198
0.214
0.292
0.294
0.402
0.204
0.252
0.242
0.408
0.392
0.292
0.210
0.198
0.502
0.300
0.202
0.296
0.300
0.200
0.200
0.208
0.292
0.302
0.398
0.408
0.392
0.268
0.232
0.200
0.208
0.294
0.298
0.498
0.272
0.230
0.202
0.290
0.208
0.398
0.202
0.478
0.222
0.272
0.330
0.368
0.230
0.478
0.220
0.318
0.286
0.198
0.260
0.610
0.232
0.426
0.690
0.694
0.678
0.688
0.672
0.658
0.682
0.658
0.658
0.688
0.688
0.680
0.238
0.302
0.398
0.372
0.228
0.200
0.290
0.210
0.366
0.234
0.488
0.212
0.360
0.242
0.410
0.288
0.368
0.234
0.198
0.208
0.292
0.410
0.390
0.266
0.234
0.198
0.274
0.228
0.474
0.224
0.202
0.268
0.230
0.202
0.260
0.240
0.198
0.290
0.212
0.200
0.212
0.676
0.662
0.656
0.670
0.652
0.674
0.684
0.672
0.696
0.694
0.678
0.678
0.686
0.656
0.650
0.640
0.644
0.628
0.648
0.638
0.612
0.612
0.648
0.638
0.660
0.434
0.212
0.292
0.454
0.344
0.264
0.236
0.198
0.210
0.752
0.244
0.372
0.222
0.202
0.216
0.286
0.392
0.304
0.364
0.540
0.396
0.410
0.392
0.206
0.296
0.370
0.228
0.200
0.500
0.368
0.230
0.302
0.400
0.368
0.232
0.200
0.212
0.288
0.198
0.212
0.288
0.360
0.242
0.200
0.288
0.212
0.368
0.230
0.200
0.502
0.368
0.230
0.202
0.286
0.216
0.336
0.262
0.404
0.394
0.502
0.364
0.236
0.800
0.242
0.260
0.400
0.398
0.212
0.292
0.456
0.240
0.316
0.284
0.376
0.422
0.286
0.222
0.306
0.288
0.312
0.290
0.362
0.236
0.430
0.270
0.202
0.396
0.360
0.240
0.372
0.224
0.484
0.220
0.204
0.398
0.314
0.288
0.362
0.238
0.360
0.236
0.364
0.240
0.362
0.236
0.362
0.602
0.236
0.372
0.226
0.372
0.230
0.376
0.222
0.202
0.204
0.606
0.390
0.282
0.218
0.308
0.290
0.374
0.230
0.362
0.236
0.402
0.198
0.458
0.424
0.206
0.210
0.204
0.398
0.304
0.298
0.340
0.260
0.360
0.238
0.374
0.226
0.372
0.600
0.226
0.198
0.212
0.562
0.228
0.362
0.238
0.356
0.246
0.354
0.246
0.358
0.242
0.358
0.240
0.364
0.236
0.374
0.226
0.416
0.334
0.336
0.216
0.314
0.288
0.304
0.296
0.342
0.258
0.362
0.240
0.314
0.282
0.310
0.290
0.360
0.240
0.458
0.242
0.386
0.212
0.368
0.232
0.380
0.220
0.410
0.288
0.314
0.650
0.340
0.278
0.220
0.382
0.218
0.376
0.224
0.384
0.216
0.314
0.288
0.374
0.226
0.276
0.210
0.214
0.362
0.244
0.406
0.386
0.208
0.294
0.362
0.238
0.406
0.474
0.200
0.220
0.202
0.400
0.198
0.400
0.384
0.524
0.562
0.596
0.236
0.366
0.230
0.414
0.336
0.260
0.292
0.200
0.256
0.344
0.380
0.218
0.376
0.226
0.200
0.262
0.238
0.200
0.206
0.294
0.470
0.228
0.364
0.238
0.300
0.300
0.504
0.396
0.208
0.294
0.400
0.198
0.200
0.216
0.284
0.200
0.210
0.294
0.486
0.210
0.460
0.238
0.386
0.214
0.468
0.234
0.478
0.222
0.392
0.208
0.402
0.198
0.472
0.328
0.204
0.298
0.302
0.300
0.360
0.238
0.300
0.398
0.200
0.204
0.296
0.404
0.396
0.208
0.292
0.364
0.238
0.476
0.222
0.306
0.296
0.364
0.234
0.480
0.322
0.286
0.212
0.404
0.396
0.294
0.206
0.366
0.234
0.402
0.198
0.470
0.330
0.208
0.292
0.368
0.234
0.404
0.394
0.292
0.208
0.364
0.238
0.198
0.498
0.368
0.236
0.198
0.288
0.212
0.366
0.536
0.398
0.366
0.236
0.368
0.636
0.394
0.258
0.602
0.240
0.358
0.340
0.284
0.216
0.318
0.286
0.468
0.328
0.312
0.388
0.264
0.238
0.198
0.264
0.238
0.440
0.262
0.278
0.204
0.214
0.364
0.238
0.198
0.254
0.248
0.362
0.240
0.476
0.222
0.360
0.438
0.258
0.246
0.356
0.242
0.482
0.218
0.408
0.392
0.260
0.240
0.414
0.286
0.476
0.222
0.366
0.236
0.472
0.226
0.334
0.646
0.424
0.212
0.286
0.358
0.240
0.200
0.264
0.238
0.368
0.230
0.200
0.254
0.248
0.200
0.210
0.288
0.200
0.254
0.248
0.456
0.242
0.462
0.240
0.458
0.242
0.198
0.276
0.224
0.200
0.284
0.216
0.200
0.358
0.242
0.202
0.212
0.288
0.198
0.216
0.288
0.458
0.618
0.224
0.198
0.200
0.300
0.372
0.226
0.408
0.294
0.354
0.248
0.384
0.414
0.208
0.266
0.432
0.392
0.258
0.244
0.460
0.236
0.378
0.224
0.200
0.214
0.288
0.412
0.388
0.250
0.252
0.454
0.240
0.362
0.244
0.460
0.236
0.370
0.232
0.198
0.256
0.246
0.450
0.250
0.410
0.390
0.238
0.264
0.198
0.244
0.256
0.460
0.236
0.414
0.292
0.476
0.222
0.368
0.428
0.218
0.288
0.282
0.202
0.212
0.408
0.392
0.274
0.226
0.200
0.264
0.236
0.416
0.286
0.386
0.612
0.308
0.362
0.438
0.214
0.596
0.284
0.348
0.250
0.390
0.412
0.262
0.236
0.362
0.240
0.410
0.390
0.216
0.284
0.358
0.242
0.408
0.392
0.260
0.238
0.318
0.286
0.362
0.236
0.412
0.284
0.354
0.250
0.362
0.240
0.402
0.474
0.208
0.210
0.316
0.288
0.312
0.288
0.332
0.270
0.336
0.264
0.340
0.258
0.350
0.252
0.362
0.622
0.412
0.202
0.302
0.366
0.432
0.198
0.670
0.432
0.232
0.268
0.360
0.242
0.364
0.232
0.200
0.226
0.276
0.358
0.244
0.198
0.260
0.240
0.198
0.274
0.426
0.310
0.664
0.426
0.220
0.692
0.390
0.214
0.286
0.352
0.250
0.364
0.612
0.606
0.624
0.602
0.600
0.600
0.620
0.608
0.618
0.620
0.658
0.586
0.638
0.648
0.668
0.824
0.962
0.572
0.866
0.378
0.638
0.650
0.694
0.662
0.652
0.632
0.782
0.590
0.644
0.640
0.650
0.622
0.576
0.656
0.936
0.386
0.576
0.660
0.584
0.662
0.642
0.694
0.896
0.362
0.938
0.368
0.690
0.944
0.408
0.598
0.292
0.372
0.428
0.498
0.362
0.242
0.410
0.386
0.260
0.440
0.258
0.704
0.440
0.256
0.656
0.488
0.202
0.756
0.610
0.640
0.770
0.580
0.728
0.586
0.428
0.500
0.364
0.644
0.676
0.524
0.656
0.692
0.610
0.686
0.648
0.734
0.644
0.680
0.702
0.598
0.654
0.886
0.358
0.698
0.654
0.752
0.726
0.768
0.692
0.760
0.774
0.418
0.962
0.602
0.936
0.376
0.926
0.460
0.940
0.480
0.726
0.296
0.502
0.760
0.750
0.794
0.782
0.676
0.736
0.664
0.674
0.962
0.402
0.636
0.960
0.484
0.914
0.704
0.468
0.736
0.994
0.466
0.738
0.706
0.698
0.652
0.708
0.714
0.622
0.638
0.260
0.280
0.198
0.220
0.364
0.434
0.502
0.460
0.620
0.420
0.302
0.398
0.272
0.426
0.264
0.438
0.264
0.436
0.268
0.694
0.438
0.292
0.408
0.500
0.408
0.292
0.456
0.612
0.232
0.460
0.238
0.316
0.288
0.298
0.500
0.268
0.438
0.222
0.270
0.702
0.488
0.410
0.210
0.390
0.270
0.428
0.506
0.398
0.200
0.198
0.292
0.310
0.240
0.262
0.368
0.640
0.690
0.696
0.720
0.712
0.706
0.466
0.210
0.292
0.458
0.238
0.358
0.246
0.200
0.282
0.214
0.364
0.236
0.200
0.206
0.298
0.282
0.200
0.266
0.382
0.268
0.408
0.392
0.268
0.430
0.260
0.244
0.278
0.202
0.268
0.312
0.238
0.408
0.290
0.394
0.206
0.310
0.294
0.310
0.288
0.320
0.280
0.390
0.210
0.366
0.236
0.336
0.262
0.310
0.292
0.198
0.398
0.372
0.230
0.272
0.226
0.338
0.268
0.310
0.286
0.278
0.560
0.570
0.576
0.606
0.606
0.600
0.584
0.584
0.588
0.590
0.256
0.324
0.280
0.316
0.290
0.346
0.248
0.298
0.228
0.272
0.414
0.286
0.454
0.244
0.348
0.634
0.418
0.290
0.212
0.200
0.402
0.198
0.400
0.382
0.218
0.306
0.292
0.270
0.232
0.362
0.238
0.328
0.280
0.330
0.262
0.364
0.236
0.458
0.242
0.202
0.398
0.340
0.262
0.370
0.228
0.408
0.666
0.226
0.382
0.218
0.386
0.214
0.312
0.286
0.366
0.434
0.260
0.342
0.500
0.200
0.400
0.308
0.292
0.324
0.278
0.360
0.244
0.360
0.234
0.198
0.214
0.388
0.214
0.290
0.362
0.234
0.486
0.212
0.374
0.228
0.198
0.204
0.396
0.260
0.618
0.224
0.374
0.224
0.312
0.564
0.226
0.358
0.244
0.360
0.436
0.282
0.218
0.380
0.222
0.200
0.258
0.244
0.408
0.292
0.474
0.222
0.472
0.228
0.470
0.230
0.284
0.202
0.216
0.486
0.212
0.410
0.392
0.248
0.254
0.200
0.270
0.228
0.372
0.426
0.242
0.264
0.398
0.298
0.206
0.200
0.396
0.208
0.290
0.368
0.232
0.460
0.238
0.202
0.400
0.362
0.238
0.198
0.212
0.390
0.264
0.236
0.200
0.206
0.294
0.374
0.226
0.200
0.264
0.240
0.408
0.288
0.478
0.222
0.410
0.288
0.408
0.392
0.278
0.224
0.468
0.232
0.200
0.304
0.708
0.286
0.412
0.388
0.202
0.400
0.302
0.404
0.278
0.198
0.218
0.480
0.220
0.310
0.288
0.202
0.354
0.244
0.434
0.316
0.362
0.662
0.228
0.200
0.290
0.212
0.198
0.292
0.208
0.404
0.396
0.266
0.238
0.298
0.396
0.202
0.290
0.210
0.300
0.400
0.302
0.398
0.200
0.278
0.222
0.412
0.288
0.412
0.386
0.266
0.436
0.212
0.288
0.402
0.198
0.200
0.210
0.292
0.372
0.226
0.302
0.398
0.408
0.390
0.274
0.226
0.464
0.240
0.474
0.224
0.578
0.220
0.488
0.214
0.278
0.206
0.214
0.202
0.210
0.292
0.198
0.212
0.488
0.212
0.288
0.440
0.262
0.198
0.218
0.282
0.200
0.290
0.210
0.474
0.224
0.286
0.200
0.216
0.302
0.398
0.474
0.326
0.308
0.390
0.276
0.226
0.200
0.230
0.272
0.476
0.222
0.372
0.228
0.200
0.268
0.234
0.198
0.212
0.290
0.198
0.206
0.296
0.300
0.396
0.472
0.230
0.406
0.394
0.266
0.236
0.198
0.240
0.262
0.198
0.212
0.288
0.202
0.202
0.296
0.200
0.272
0.228
0.464
0.436
0.274
0.224
0.902
0.304
0.394
0.270
0.232
0.464
0.236
0.200
0.210
0.340
0.422
0.226
0.366
0.236
0.302
0.294
0.476
0.228
0.200
0.214
0.286
0.408
0.392
0.244
0.258
0.454
0.242
0.368
0.232
0.202
0.208
0.294
0.198
0.284
0.216
0.460
0.238
0.410
0.292
0.368
0.232
0.200
0.240
0.262
0.296
0.404
0.406
0.290
0.342
0.268
0.464
0.226
0.374
0.228
0.200
0.224
0.278
0.300
0.406
0.358
0.232
0.202
0.222
0.280
0.406
0.290
0.348
0.256
0.470
0.228
0.408
0.292
0.366
0.234
0.486
0.212
0.366
0.234
0.410
0.390
0.270
0.330
0.502
0.370
0.230
0.460
0.340
0.240
0.260
0.302
0.398
0.458
0.240
0.414
0.336
0.364
0.386
0.332
0.684
0.284
0.412
0.390
0.332
0.266
0.384
0.218
0.200
0.314
0.696
0.288
0.388
0.414
0.312
0.388
0.386
0.214
0.456
0.244
0.412
0.388
0.308
0.292
0.372
0.226
0.200
0.268
0.234
0.200
0.264
0.236
0.200
0.210
0.290
0.476
0.224
0.372
0.228
0.200
0.204
0.296
0.458
0.242
0.376
0.324
0.362
0.238
0.476
0.224
0.390
0.208
0.408
0.394
0.210
0.290
0.406
0.392
0.264
0.238
0.200
0.252
0.248
0.402
0.398
0.252
0.248
0.414
0.384
0.264
0.238
0.198
0.270
0.432
0.252
0.248
0.460
0.340
0.268
0.232
0.200
0.206
0.302
0.270
0.202
0.218
0.362
0.690
0.250
0.482
0.216
0.382
0.420
0.260
0.240
0.200
0.208
0.292
0.484
0.216
0.476
0.222
0.380
0.220
0.202
0.258
0.440
0.210
0.292
0.282
0.198
0.220
0.368
0.644
0.650
0.650
0.392
0.258
0.236
0.200
0.210
0.392
0.500
0.360
0.238
0.406
0.684
0.210
0.326
0.278
0.366
0.430
0.262
0.344
0.206
0.292
0.362
0.236
0.406
0.394
0.260
0.240
0.362
0.240
0.368
0.228
0.474
0.226
0.308
0.294
0.362
0.238
0.406
0.396
0.204
0.296
0.362
0.234
0.412
0.288
0.204
0.400
0.362
0.236
0.458
0.240
0.374
0.228
0.472
0.228
0.362
0.236
0.200
0.208
0.294
0.406
0.394
0.206
0.394
0.306
0.394
0.230
0.270
0.412
0.286
0.382
0.798
0.502
0.202
0.220
0.198
0.210
0.290
0.200
0.244
0.258
0.198
0.210
0.290
0.200
0.506
0.272
0.204
0.218
0.374
0.224
0.202
0.286
0.214
0.280
0.206
0.214
0.376
0.222
0.200
0.290
0.210
0.204
0.288
0.210
0.406
0.392
0.242
0.260
0.302
0.398
0.370
0.226
0.202
0.214
0.290
0.406
0.392
0.204
0.296
0.374
0.224
0.202
0.210
0.290
0.406
0.394
0.210
0.290
0.280
0.202
0.216
0.412
0.388
0.264
0.236
0.202
0.238
0.462
0.286
0.212
0.366
0.236
0.200
0.292
0.206
0.378
0.424
0.220
0.282
0.204
0.202
0.292
0.198
0.270
0.232
0.508
0.290
0.480
0.222
0.200
0.214
0.288
0.198
0.262
0.238
0.486
0.216
0.198
0.260
0.240
0.200
0.260
0.240
0.198
0.210
0.294
0.198
0.206
0.296
0.198
0.208
0.292
0.200
0.218
0.280
0.200
0.250
0.254
0.454
0.246
0.464
0.232
0.552
0.250
0.200
0.214
0.290
0.442
0.452
0.260
0.242
0.198
0.268
0.234
0.198
0.256
0.448
0.248
0.250
0.206
0.220
0.274
0.198
0.212
0.292
0.198
0.214
0.288
0.410
0.290
0.198
0.230
0.270
0.200
0.242
0.258
0.198
0.256
0.248
0.410
0.292
0.430
0.266
0.414
0.280
0.396
0.408
0.280
0.222
0.198
0.316
0.334
0.366
0.288
0.440
0.456
0.266
0.236
0.514
0.384
0.352
0.248
0.458
0.242
0.462
0.240
0.430
0.270
0.408
0.290
0.372
0.228
0.200
0.262
0.238
0.200
0.216
0.484
0.208
0.294
0.200
0.212
0.290
0.198
0.230
0.272
0.406
0.390
0.264
0.238
0.198
0.212
0.290
0.200
0.256
0.244
0.408
0.390
0.248
0.256
0.410
0.284
0.334
0.274
0.376
0.418
0.212
0.292
0.366
0.230
0.202
0.240
0.262
0.400
0.300
0.420
0.276
0.384
0.658
0.674
0.668
0.662
0.670
0.666
0.662
0.680
0.684
0.676
0.734
0.380
0.266
0.658
0.678
0.658
0.650
0.652
0.664
0.686
0.750
0.754
0.748
0.756
0.756
0.726
0.730
0.718
0.704
0.694
0.710
0.720
0.708
0.724
0.716
0.724
0.734
0.714
0.710
0.720
0.710
0.706
0.720
0.702
0.692
0.664
0.642
0.686
0.778
0.686
0.392
0.270
0.374
0.306
0.446
0.262
0.648
0.290
0.370
0.228
0.412
0.296
0.404
0.390
0.252
0.254
0.424
0.272
0.370
0.432
0.238
0.266
0.406
0.386
0.230
0.278
0.402
0.340
0.266
0.288
0.346
0.622
0.644
0.282
0.328
0.278
0.324
0.274
0.314
0.288
0.308
0.288
0.310
0.344
0.300
0.610
0.240
0.362
0.208
0.398
0.228
0.368
0.232
0.354
0.248
0.340
0.262
0.312
0.288
0.322
0.560
0.584
0.230
0.360
0.592
0.254
0.422
0.276
0.368
0.430
0.216
0.284
0.330
0.270
0.372
0.224
0.430
0.272
0.348
0.254
0.364
0.236
0.408
0.618
0.274
0.314
0.288
0.310
0.292
0.306
0.648
0.614
0.602
0.606
0.592
0.594
0.588
0.588
0.576
0.586
0.586
0.590
0.580
0.592
0.584
0.564
0.602
0.606
0.584
0.590
0.590
0.594
0.588
0.606
0.598
0.610
0.646
0.602
0.594
0.596
0.604
0.600
0.598
0.604
0.596
0.596
0.626
0.596
0.588
0.564
0.588
0.572
0.588
0.584
0.290
0.312
0.596
0.290
0.354
0.246
0.328
0.274
0.316
0.282
0.316
0.286
0.356
0.246
0.358
0.240
0.360
0.238
0.366
0.596
0.596
0.602
0.604
0.598
0.604
0.238
0.364
0.606
0.226
0.410
0.392
0.222
0.638
0.236
0.312
0.292
0.202
0.398
0.202
0.398
0.316
0.284
0.306
0.294
0.364
0.238
0.374
0.224
0.406
0.650
0.344
0.258
0.242
0.200
0.326
0.274
0.512
0.700
0.676
0.412
0.226
0.662
0.618
0.688
0.646
0.646
0.624
0.640
0.622
0.626
0.612
0.654
0.668
0.680
0.700
0.698
0.676
0.674
0.696
0.686
0.712
0.726
0.736
0.702
0.642
0.680
0.662
0.734
0.770
0.758
0.706
0.744
0.696
0.766
0.736
0.724
0.728
0.724
0.756
0.782
0.684
0.700
0.698
0.700
0.700
0.700
0.702
0.744
0.708
0.746
0.776
0.780
0.742
0.720
0.748
0.792
0.782
0.804
0.816
0.810
0.762
0.732
0.726
0.690
0.692
0.754
0.868
0.852
0.820
0.752
0.776
0.800
0.786
0.752
0.758
0.758
0.744
0.726
0.774
0.740
0.764
0.772
0.754
0.774
0.808
0.826
0.776
0.822
0.820
0.812
0.844
0.290
0.468
0.782
0.800
0.790
0.782
0.836
0.852
0.790
0.852
0.804
0.790
0.800
0.798
0.778
0.692
0.814
0.796
0.274
0.548
0.814
0.802
0.782
0.810
0.244
0.462
0.786
0.710
0.826
0.216
0.560
0.242
0.554
0.244
0.462
0.438
0.378
0.422
0.454
0.246
0.512
0.288
0.580
0.222
0.400
0.400
0.508
0.292
0.200
0.308
0.290
0.202
0.266
0.432
0.376
0.624
0.502
0.562
0.442
0.356
0.438
0.330
0.470
0.602
0.398
0.400
0.200
0.260
0.710
0.610
0.204
0.218
0.378
0.200
0.220
0.300
0.390
0.212
0.198
0.372
0.528
0.306
0.292
0.476
0.426
0.346
0.254
0.200
0.202
0.400
0.198
0.316
0.284
0.606
0.292
0.202
0.310
0.590
0.502
0.512
0.588
0.266
0.432
0.408
0.290
0.476
0.784
0.440
0.376
0.638
0.728
0.702
0.694
0.688
0.272
0.204
0.208
0.292
0.300
0.400
0.454
0.448
0.198
0.400
0.296
0.204
0.200
0.242
0.260
0.490
0.208
0.200
0.274
0.324
0.428
0.272
0.492
0.212
0.404
0.492
0.224
0.706
0.480
0.202
0.676
0.364
0.294
0.556
0.400
0.396
0.204
0.302
0.398
0.200
0.400
0.300
0.302
0.300
0.298
0.400
0.204
0.284
0.212
0.410
0.290
0.406
0.394
0.270
0.230
0.202
0.500
0.198
0.214
0.288
0.200
0.288
0.210
0.456
0.244
0.200
0.202
0.198
0.200
0.402
0.200
0.308
0.288
0.322
0.282
0.404
0.496
0.300
0.202
0.254
0.244
0.404
0.394
0.290
0.212
0.340
0.260
0.400
0.198
0.200
0.286
0.216
0.366
0.232
0.460
0.240
0.344
0.256
0.200
0.258
0.242
0.310
0.292
0.404
0.294
0.200
0.400
0.406
0.200
0.486
0.208
0.486
0.214
0.404
0.294
0.378
0.222
0.204
0.266
0.230
0.202
0.302
0.296
0.484
0.218
0.300
0.402
0.472
0.228
0.404
0.294
0.368
0.230
0.202
0.214
0.288
0.406
0.292
0.340
0.262
0.460
0.238
0.372
0.228
0.300
0.400
0.402
0.398
0.266
0.234
0.200
0.214
0.288
0.198
0.284
0.216
0.404
0.296
0.368
0.234
0.300
0.406
0.450
0.242
0.390
0.210
0.464
0.238
0.392
0.206
0.284
0.200
0.216
0.378
0.420
0.394
0.210
0.380
0.200
0.220
0.198
0.398
0.404
0.400
0.470
0.228
0.362
0.238
0.486
0.216
0.362
0.236
0.200
0.204
0.396
0.216
0.284
0.302
0.400
0.200
0.508
0.432
0.456
0.314
0.288
0.404
0.398
0.262
0.238
0.202
0.292
0.206
0.366
0.234
0.488
0.212
0.316
0.284
0.364
0.234
0.460
0.242
0.500
0.502
0.296
0.202
0.500
0.500
0.200
0.202
0.998
0.204
0.298
0.208
0.288
1.068
0.234
0.364
0.234
0.404
0.396
0.268
0.432
0.482
0.202
0.218
0.300
0.206
0.294
0.200
0.260
0.240
0.198
0.276
0.224
0.302
0.266
0.230
0.304
0.200
0.398
0.504
0.296
0.460
0.240
0.482
0.318
0.306
0.394
0.294
0.206
0.460
0.240
0.308
0.296
0.368
0.230
0.484
0.216
0.200
0.400
0.374
0.224
0.510
0.292
0.500
0.400
0.200
0.200
0.214
0.284
0.204
0.398
0.342
0.258
0.370
0.228
0.410
0.292
0.200
0.400
0.372
0.226
0.202
0.458
0.242
0.476
0.372
0.442
0.210
0.200
0.304
0.396
0.278
0.222
0.468
0.432
0.398
0.300
0.258
0.242
0.344
0.256
0.402
0.396
0.286
0.216
0.324
0.276
0.402
0.498
0.400
0.322
0.280
0.402
0.496
0.402
0.372
0.224
0.304
0.398
0.352
0.248
0.458
0.240
0.602
0.406
0.394
0.500
0.398
0.204
0.300
0.398
0.344
0.258
0.400
0.198
0.200
0.502
0.362
0.236
0.408
0.392
0.214
0.288
0.358
0.438
0.202
0.500
0.402
0.364
0.234
0.200
0.500
0.366
0.234
0.282
0.202
0.216
0.366
0.234
0.484
0.216
0.368
0.232
0.200
0.294
0.206
0.402
0.398
0.400
0.508
0.292
0.394
0.206
0.300
0.400
0.404
0.396
0.302
0.198
0.206
0.296
0.198
0.200
0.302
0.398
0.270
0.430
0.242
0.260
0.198
0.500
0.404
0.394
0.404
0.198
0.306
0.392
0.292
0.212
0.298
0.400
0.476
0.224
0.482
0.218
0.468
0.232
0.302
0.400
0.198
0.214
0.286
0.200
0.240
0.262
0.198
0.272
0.228
0.202
0.264
0.234
0.200
0.292
0.210
0.198
0.270
0.232
0.198
0.292
0.208
0.200
0.502
0.198
0.502
0.454
0.346
0.268
0.232
0.204
0.202
0.292
0.410
0.392
0.266
0.232
0.200
0.206
0.294
0.200
0.268
0.232
0.200
0.300
0.358
0.242
0.200
0.406
0.394
0.374
0.226
0.200
0.302
0.398
0.274
0.226
0.200
0.208
0.292
0.374
0.228
0.402
0.396
0.500
0.458
0.342
0.306
0.294
0.406
0.394
0.380
0.220
0.300
0.400
0.200
0.208
0.292
0.494
0.206
0.200
0.304
0.396
0.606
0.400
0.292
0.208
0.198
0.296
0.378
0.422
0.242
0.258
0.300
0.400
0.200
0.502
0.404
0.394
0.294
0.206
0.200
0.288
0.212
0.400
0.400
0.292
0.208
0.398
0.202
0.302
0.398
0.398
0.202
0.202
0.600
0.274
0.224
0.302
0.372
0.226
0.200
0.202
0.340
0.260
0.200
0.200
0.308
0.290
0.302
0.200
0.400
0.298
0.310
0.290
0.302
0.500
0.554
0.246
0.496
0.202
0.200
0.302
0.200
0.200
0.296
0.208
0.696
0.412
0.286
0.200
0.402
0.398
0.656
0.244
0.202
0.400
0.606
0.446
0.246
0.394
0.206
0.462
0.240
0.398
0.200
0.200
0.502
0.200
0.206
0.294
0.198
0.292
0.210
0.300
0.400
0.198
0.200
0.300
0.202
0.286
0.214
0.200
0.258
0.242
0.200
0.292
0.210
0.198
0.342
0.256
0.504
0.296
0.404
0.296
0.404
0.672
0.226
0.198
0.500
0.404
0.296
0.202
0.400
0.400
0.398
0.500
0.368
0.236
0.298
0.240
0.262
0.200
0.214
0.292
0.422
0.270
0.204
0.264
0.230
0.596
0.206
0.200
0.304
0.396
0.600
0.198
0.210
0.294
0.298
0.400
0.200
0.288
0.210
0.404
0.398
0.292
0.208
0.484
0.214
0.370
0.230
0.202
0.214
0.288
0.300
0.400
0.454
0.244
0.456
0.244
0.404
0.396
0.268
0.232
0.200
0.292
0.208
0.200
0.242
0.260
0.198
0.206
0.296
0.474
0.226
0.204
0.208
0.288
0.308
0.392
0.286
0.412
0.404
0.300
0.364
0.230
0.202
0.500
0.370
0.228
0.200
0.204
0.298
0.400
0.198
0.202
0.216
0.284
0.404
0.294
0.344
0.260
0.198
0.202
0.300
0.198
0.282
0.218
0.402
0.198
0.200
0.296
0.204
0.300
0.400
0.302
0.398
0.398
0.202
0.200
0.284
0.216
0.340
0.260
0.404
0.396
0.210
0.290
0.400
0.200
0.300
0.400
0.368
0.230
0.302
0.400
0.200
0.204
0.394
0.406
0.198
0.298
0.404
0.204
0.292
0.198
0.208
0.392
0.402
0.556
0.242
0.404
0.692
0.206
0.206
0.500
0.450
0.244
0.368
0.230
0.202
0.290
0.208
0.370
0.230
0.486
0.214
0.372
0.228
0.200
0.502
0.456
0.242
0.394
0.208
0.458
0.242
0.368
0.710
0.222
0.342
0.256
0.700
0.408
0.292
0.402
0.200
0.198
0.270
0.230
0.202
0.242
0.258
0.200
0.500
0.198
0.274
0.228
0.198
0.296
0.204
0.500
0.202
0.200
0.292
0.216
0.434
0.258
0.204
0.266
0.230
0.198
0.204
0.300
0.198
0.204
0.298
0.198
0.206
0.294
0.464
0.236
0.200
0.370
0.230
0.200
0.200
0.202
0.400
0.556
0.244
0.298
0.210
0.292
0.500
0.198
0.200
0.384
0.216
0.480
0.218
0.406
0.294
0.368
0.232
0.202
0.230
0.270
0.700
0.478
0.222
0.378
0.220
0.504
0.398
0.304
0.294
0.408
0.392
0.270
0.232
0.200
0.218
0.772
0.210
0.470
0.228
0.410
0.390
0.264
0.238
0.200
0.262
0.238
0.200
0.270
0.228
0.202
0.266
0.232
0.200
0.262
0.240
0.200
0.266
0.234
0.198
0.210
0.292
0.460
0.240
0.364
0.234
0.200
0.400
0.202
0.278
0.220
0.202
0.204
0.298
0.198
0.250
0.252
0.488
0.210
0.382
0.198
0.218
0.202
0.286
0.214
0.464
0.236
0.198
0.262
0.242
0.200
0.252
0.244
0.484
0.314
0.212
0.214
0.278
0.202
0.218
0.286
0.442
0.454
0.254
0.212
0.236
0.258
0.238
0.200
0.282
0.218
0.200
0.312
0.288
0.430
0.274
0.200
0.200
0.302
0.454
0.242
0.200
0.268
0.232
0.200
0.206
0.294
0.796
0.244
0.260
0.378
0.220
0.414
0.284
0.388
0.212
0.204
0.398
0.370
0.232
0.278
0.202
0.218
0.200
0.288
0.212
0.200
0.202
0.300
0.298
0.400
0.200
0.232
0.270
0.198
0.210
0.290
0.198
0.204
0.300
0.298
0.402
0.198
0.282
0.216
0.410
0.290
0.412
0.290
0.410
0.286
0.408
0.396
0.264
0.236
0.206
0.284
0.210
0.200
0.212
0.290
0.198
0.206
0.294
0.198
0.286
0.216
0.402
0.396
0.234
0.268
0.458
0.242
0.366
0.234
0.474
0.226
0.368
0.430
0.242
0.260
0.200
0.240
0.260
0.200
0.220
0.282
0.198
0.212
0.290
0.198
0.272
0.228
0.200
0.372
0.226
0.202
0.500
0.200
0.266
0.234
0.478
0.422
0.268
0.232
0.198
0.276
0.224
0.202
0.270
0.228
0.472
0.230
0.198
0.210
0.696
0.402
0.232
0.262
0.476
0.220
0.404
0.400
0.242
0.258
0.200
0.240
0.258
0.202
0.242
0.258
0.198
0.244
0.258
0.200
0.292
0.208
0.200
0.296
0.202
0.200
0.270
0.232
0.200
0.218
0.282
0.200
0.500
0.408
0.290
0.398
0.204
0.200
0.206
0.294
0.404
0.396
0.272
0.226
0.202
0.264
0.234
0.202
0.242
0.258
0.200
0.268
0.234
0.198
0.288
0.216
0.198
0.270
0.228
0.302
0.282
0.218
0.458
0.442
0.200
0.404
0.456
0.750
0.288
0.308
0.394
0.300
0.398
0.200
0.282
0.220
0.402
0.396
0.216
0.284
0.404
0.396
0.212
0.288
0.372
0.228
0.200
0.204
0.298
0.370
0.228
0.200
0.500
0.374
0.224
0.202
0.234
0.268
0.198
0.500
0.406
0.394
0.294
0.206
0.302
0.398
0.366
0.236
0.206
0.200
0.292
0.484
0.214
0.408
0.294
0.364
0.236
0.200
0.264
0.238
0.198
0.262
0.236
0.466
0.236
0.198
0.272
0.228
0.462
0.242
0.198
0.206
0.296
0.200
0.288
0.210
0.378
0.220
0.464
0.238
0.200
0.220
0.282
0.432
0.368
0.264
0.234
0.200
0.208
0.292
0.408
0.392
0.248
0.252
0.408
0.288
0.308
0.298
0.360
0.238
0.412
0.286
0.204
0.400
0.308
0.290
0.362
0.238
0.372
0.228
0.406
0.648
0.246
0.390
0.212
0.304
0.294
0.358
0.244
0.366
0.232
0.408
0.290
0.384
0.216
0.306
0.298
0.360
0.240
0.454
0.244
0.364
0.234
0.486
0.216
0.362
0.236
0.202
0.264
0.336
0.242
0.258
0.402
0.398
0.284
0.218
0.318
0.280
0.364
0.236
0.406
0.290
0.382
0.222
0.306
0.298
0.404
0.392
0.288
0.212
0.366
0.236
0.364
0.234
0.376
0.226
0.408
0.290
0.204
0.496
0.500
0.366
0.234
0.370
0.230
0.408
0.290
0.388
0.214
0.200
0.404
0.304
0.294
0.360
0.240
0.374
0.224
0.414
0.286
0.202
0.404
0.356
0.236
0.406
0.670
0.226
0.202
0.398
0.310
0.292
0.306
0.292
0.200
0.400
0.312
0.292
0.198
0.400
0.392
0.208
0.318
0.282
0.308
0.290
0.390
0.212
0.360
0.340
0.260
0.240
0.362
0.236
0.392
0.208
0.362
0.240
0.358
0.240
0.366
0.234
0.374
0.226
0.374
0.230
0.402
0.666
0.230
0.360
0.238
0.314
0.288
0.354
0.654
0.390
0.222
0.278
0.382
0.216
0.200
0.262
0.242
0.198
0.258
0.242
0.202
0.248
0.250
0.370
0.230
0.200
0.204
0.302
0.400
0.392
0.218
0.286
0.360
0.238
0.200
0.230
0.266
0.320
0.284
0.372
0.228
0.200
0.290
0.210
0.370
0.228
0.202
0.264
0.236
0.198
0.262
0.240
0.200
0.264
0.236
0.200
0.260
0.240
0.200
0.288
0.212
0.200
0.206
0.294
0.488
0.210
0.410
0.290
0.374
0.226
0.506
0.394
0.262
0.238
0.204
0.216
0.284
0.298
0.402
0.456
0.342
0.270
0.430
0.264
0.236
0.206
0.260
0.236
0.198
0.256
0.246
0.282
0.202
0.212
0.204
0.218
0.284
0.440
0.254
0.204
0.214
0.482
0.294
0.208
0.200
0.290
0.260
0.410
0.238
0.368
0.232
0.202
0.212
0.290
0.472
0.226
0.366
0.234
0.486
0.214
0.402
0.398
0.262
0.236
0.200
0.206
0.298
0.408
0.290
0.304
0.398
0.198
0.294
0.206
0.200
0.210
0.292
0.198
0.214
0.286
0.200
0.220
0.282
0.198
0.242
0.266
0.452
0.240
0.206
0.264
0.230
0.200
0.268
0.430
0.266
0.740
0.294
0.432
0.370
0.306
0.394
0.308
0.390
0.356
0.246
0.198
0.208
0.298
0.246
0.212
0.238
0.200
0.260
0.240
0.200
0.262
0.236
0.202
0.254
0.250
0.464
0.430
0.308
0.392
0.204
0.204
0.244
0.350
0.212
0.288
0.382
0.204
0.214
0.462
0.238
0.200
0.312
0.290
0.556
0.242
0.200
0.266
0.232
0.202
0.308
0.290
0.494
0.208
0.198
0.206
0.304
0.402
0.292
0.398
0.300
0.476
0.224
0.364
0.234
0.202
0.404
0.200
0.262
0.234
0.200
0.264
0.236
0.360
0.710
0.228
0.360
0.242
0.476
0.224
0.376
0.222
0.460
0.242
0.202
0.208
0.286
0.204
0.284
0.216
0.408
0.394
0.262
0.234
0.202
0.290
0.310
0.312
0.290
0.200
0.210
0.290
0.198
0.214
0.288
0.406
0.294
0.198
0.290
0.210
0.408
0.658
0.434
0.210
0.292
0.452
0.244
0.362
0.240
0.202
0.244
0.256
0.200
0.276
0.222
0.434
0.648
0.422
0.266
0.232
0.198
0.500
0.200
0.210
0.288
0.366
0.514
0.206
0.216
0.366
0.232
0.200
0.216
0.286
0.200
0.502
0.400
0.398
0.262
0.238
0.198
0.214
0.288
0.482
0.218
0.406
0.292
0.364
0.236
0.200
0.210
0.294
0.198
0.284
0.216
0.412
0.388
0.268
0.232
0.200
0.216
0.286
0.402
0.298
0.198
0.204
0.296
0.410
0.288
0.358
0.244
0.302
0.400
0.408
0.290
0.340
0.738
0.222
0.368
0.232
0.200
0.212
0.290
0.198
0.208
0.294
0.458
0.340
0.366
0.234
0.408
0.392
0.268
0.432
0.268
0.232
0.198
0.262
0.240
0.200
0.262
0.240
0.198
0.212
0.290
0.474
0.224
0.370
0.230
0.460
0.240
0.200
0.260
0.240
0.198
0.362
0.240
0.200
0.212
0.290
0.458
0.436
0.270
0.232
0.202
0.264
0.434
0.290
0.214
0.460
0.238
0.200
0.258
0.244
0.198
0.270
0.230
0.512
0.288
0.200
0.292
0.210
0.466
0.434
0.308
0.294
0.504
0.392
0.350
0.400
0.332
0.418
0.310
0.290
0.200
0.210
0.292
0.460
0.240
0.428
0.268
0.368
0.232
0.302
0.254
0.246
0.200
0.228
0.274
0.298
0.400
0.410
0.288
0.360
0.242
0.304
0.396
0.408
0.290
0.368
0.234
0.200
0.210
0.290
0.366
0.232
0.432
0.268
0.310
0.294
0.372
0.224
0.200
0.260
0.240
0.202
0.246
0.256
0.198
0.266
0.232
0.204
0.302
0.298
0.198
0.256
0.244
0.198
0.274
0.426
0.310
0.292
0.406
0.292
0.404
0.396
0.268
0.234
0.280
0.202
0.218
0.362
0.238
0.410
0.390
0.250
0.250
0.362
0.238
0.198
0.268
0.432
0.200
0.286
0.216
0.200
0.362
0.236
0.202
0.272
0.226
0.200
0.314
0.286
0.202
0.204
0.298
0.198
0.266
0.234
0.198
0.374
0.226
0.202
0.288
0.214
0.452
0.246
0.428
0.272
0.204
0.204
0.390
0.310
0.290
0.436
0.266
0.362
0.238
0.490
0.210
0.374
0.322
0.308
0.298
0.378
0.216
0.204
0.260
0.240
0.504
0.598
0.402
0.296
0.402
0.298
0.398
0.462
0.238
0.368
0.234
0.200
0.216
0.286
0.198
0.236
0.316
0.336
0.314
0.368
0.230
0.202
0.250
0.250
0.200
0.214
0.234
0.466
0.288
0.198
0.260
0.240
0.414
0.284
0.364
0.238
0.202
0.208
0.292
0.460
0.240
0.376
0.630
0.296
0.450
0.246
0.198
0.286
0.216
0.402
0.394
0.210
0.294
0.406
0.292
0.338
0.264
0.464
0.232
0.366
0.236
0.200
0.290
0.210
0.408
0.290
0.366
0.234
0.304
0.398
0.364
0.238
0.198
0.238
0.262
0.200
0.212
0.290
0.198
0.292
0.208
0.406
0.300
0.400
0.292
0.282
0.202
0.220
0.198
0.204
0.298
0.198
0.212
0.288
0.200
0.288
0.214
0.198
0.286
0.214
0.200
0.288
0.212
0.300
0.400
0.200
0.204
0.296
0.200
0.210
0.292
0.198
0.230
0.270
0.206
0.262
0.230
0.200
0.312
0.290
0.408
0.392
0.310
0.294
0.296
0.400
0.206
0.284
0.210
0.460
0.238
0.380
0.222
0.200
0.262
0.238
0.200
0.268
0.234
0.460
0.238
0.200
0.266
0.232
0.200
0.268
0.232
0.200
0.308
0.394
0.382
0.218
0.200
0.290
0.210
0.200
0.502
0.198
0.264
0.234
0.202
0.304
0.294
0.406
0.394
0.310
0.292
0.460
0.240
0.408
0.572
0.200
0.220
0.460
0.238
0.472
0.280
0.362
0.288
0.460
0.238
0.202
0.214
0.286
0.410
0.388
0.306
0.394
0.266
0.234
0.204
0.236
0.262
0.302
0.398
0.376
0.222
0.202
0.290
0.212
0.276
0.204
0.218
0.384
0.214
0.200
0.268
0.232
0.200
0.266
0.234
0.202
0.500
0.300
0.298
0.558
0.242
0.368
0.234
0.200
0.210
0.290
0.200
0.288
0.210
0.410
0.292
0.370
0.428
0.264
0.238
0.200
0.272
0.230
0.198
0.268
0.232
0.466
0.232
0.202
0.290
0.210
0.302
0.400
0.406
0.296
0.362
0.234
0.198
0.206
0.298
0.472
0.226
0.404
0.394
0.272
0.732
0.398
0.308
0.290
0.302
0.400
0.198
0.208
0.296
0.470
0.228
0.202
0.380
0.218
0.200
0.208
0.294
0.504
0.292
0.284
0.204
0.212
0.202
0.208
0.292
0.198
0.294
0.206
0.202
0.254
0.246
0.200
0.400
0.298
0.504
0.202
0.202
0.298
0.360
0.236
0.198
0.268
0.234
0.200
0.264
0.236
0.200
0.246
0.256
0.408
0.290
0.200
0.262
0.238
0.198
0.312
0.292
0.484
0.214
0.208
0.268
0.224
0.412
0.286
0.366
0.436
0.208
0.292
0.372
0.228
0.488
0.212
0.390
0.212
0.478
0.220
0.300
0.400
0.402
0.396
0.292
0.212
0.298
0.400
0.372
0.428
0.208
0.292
0.408
0.290
0.312
0.292
0.374
0.222
0.202
0.210
0.292
0.198
0.202
0.398
0.198
0.304
0.378
0.416
0.234
0.272
0.198
0.222
0.278
0.198
0.218
0.286
0.602
0.508
0.286
0.354
0.224
0.226
0.284
0.218
0.360
0.234
0.406
0.344
0.232
0.218
0.408
0.290
0.312
0.290
0.290
0.412
0.200
0.598
0.604
0.604
0.634
0.628
0.628
0.648
0.642
0.626
0.646
0.648
0.642
0.620
0.636
0.602
0.662
0.628
0.604
0.352
0.310
0.638
0.310
0.416
0.272
0.416
0.684
0.724
0.694
0.698
0.670
0.690
0.740
0.676
0.730
0.686
0.712
0.738
0.712
0.702
0.732
0.738
0.712
0.688
0.678
0.692
0.704
0.702
0.286
0.460
0.704
0.234
0.198
0.276
0.806
0.376
0.404
0.446
0.314
0.726
0.452
0.308
0.692
0.768
0.230
0.204
0.298
0.932
0.470
0.200
0.402
0.198
0.198
0.404
0.198
0.310
0.292
0.300
0.210
0.290
0.400
0.400
0.500
0.398
0.364
0.236
0.300
0.210
0.292
0.466
0.230
0.556
0.246
0.304
0.398
0.200
0.202
0.296
0.456
0.248
0.480
0.314
0.428
0.272
0.450
0.760
0.594
0.400
0.454
0.442
0.314
0.696
0.874
0.220
0.198
0.306
0.496
0.256
0.800
0.242
0.404
0.298
0.460
0.438
0.316
0.818
0.468
0.274
0.526
0.254
0.444
0.326
0.472
0.278
0.524
0.252
0.448
0.314
0.290
0.512
0.286
0.526
0.274
0.484
0.514
0.270
0.530
0.248
0.452
0.302
0.814
0.484
0.258
0.442
0.324
0.278
0.448
0.450
0.310
0.290
0.430
0.270
0.454
0.248
0.410
0.490
0.268
0.430
0.302
0.496
0.328
0.272
0.456
0.802
0.456
0.240
0.444
0.352
0.448
0.268
0.694
0.678
0.674
0.674
0.312
0.706
0.332
0.816
0.250
0.378
0.320
0.352
0.706
0.244
0.356
0.656
0.286
0.308
0.294
0.368
0.232
0.200
0.284
0.216
0.362
0.238
0.468
0.232
0.362
0.238
0.200
0.278
0.222
0.200
0.214
0.286
0.410
0.288
0.368
0.232
0.202
0.210
0.292
0.198
0.260
0.240
0.362
0.238
0.284
0.202
0.214
0.364
0.236
0.200
0.278
0.222
0.366
0.232
0.702
0.198
0.502
0.488
0.212
0.200
0.248
0.254
0.198
0.208
0.294
0.198
0.264
0.236
0.402
0.400
0.198
0.266
0.238
0.396
0.402
0.440
0.258
0.502
0.396
0.202
0.400
0.300
0.400
0.300
0.400
0.198
0.200
0.402
0.360
0.748
0.744
0.722
0.680
0.350
0.348
0.248
0.404
0.668
0.228
0.200
0.294
0.206
0.200
0.300
0.398
0.204
0.398
0.200
0.202
0.400
0.198
0.700
0.458
0.346
0.396
0.398
0.394
0.208
0.198
0.602
0.200
0.308
0.390
0.344
0.258
0.198
0.276
0.424
0.314
0.742
0.656
0.290
0.408
0.666
0.426
0.354
0.738
0.208
0.470
0.230
0.200
0.360
0.240
0.484
0.516
0.502
0.498
1.000
0.300
0.400
0.200
0.210
0.290
0.200
0.210
0.292
0.198
0.262
0.438
0.310
0.776
0.626
0.750
0.708
0.698
0.694
0.702
0.722
0.660
0.666
0.988
0.200
0.304
0.496
0.304
0.294
0.498
0.300
0.302
0.298
0.202
0.202
0.200
0.400
0.556
0.244
0.200
0.208
0.290
0.202
0.398
0.300
0.502
0.200
0.208
0.292
0.200
0.500
0.198
0.202
0.400
0.582
0.218
0.198
0.204
0.296
0.400
0.210
0.292
0.200
0.200
0.400
0.198
0.268
0.232
0.202
0.372
0.230
0.368
0.330
0.466
0.434
0.308
0.292
0.702
0.460
0.796
0.240
0.202
0.222
0.278
0.200
0.310
0.698
0.770
0.520
0.506
0.502
0.598
0.398
0.198
0.232
0.268
0.198
0.262
0.438
0.302
0.198
0.202
0.278
0.220
0.202
0.302
0.198
0.200
0.270
0.430
0.270
0.428
0.274
0.428
0.270
0.430
0.266
0.434
0.272
0.428
0.264
0.702
0.440
0.264
0.430
0.316
0.486
0.500
0.440
0.458
0.264
0.436
0.264
0.436
0.278
0.422
0.360
0.732
0.210
0.410
0.488
0.260
0.712
0.730
0.398
0.304
0.396
0.268
0.430
0.268
0.432
0.280
0.420
0.312
0.288
0.480
0.222
0.412
0.488
0.292
0.208
0.200
0.264
0.434
0.308
0.298
0.466
0.230
0.206
0.204
0.290
0.200
0.296
0.204
0.476
0.422
0.386
0.216
0.200
0.208
0.292
0.200
0.268
0.232
0.198
0.268
0.232
0.202
0.276
0.222
0.200
0.310
0.292
0.404
0.294
0.402
0.198
0.200
0.268
0.232
0.200
0.268
0.234
0.200
0.264
0.236
0.200
0.274
0.224
0.202
0.358
0.240
0.302
0.400
0.464
0.434
0.306
0.700
0.294
0.410
0.490
0.502
0.408
0.744
0.656
0.652
0.238
0.302
0.402
0.366
0.690
0.728
0.720
0.300
0.448
0.452
0.598
0.472
0.726
0.780
0.768
0.252
0.456
0.748
0.726
0.696
0.728
0.244
0.700
0.404
0.760
0.706
0.786
0.708
0.698
0.538
0.212
0.286
0.416
0.288
0.412
0.748
0.438
0.264
0.236
0.198
0.220
0.284
0.198
0.286
0.220
0.454
0.240
0.206
0.264
0.430
0.602
0.572
0.226
0.200
0.272
0.528
0.246
0.454
0.374
0.226
0.200
0.264
0.436
0.374
0.226
0.200
0.208
0.294
0.198
0.262
0.236
0.510
0.290
0.202
0.502
0.464
0.432
0.310
0.290
0.702
0.468
0.430
0.278
0.422
0.602
0.404
0.496
0.238
0.462
0.266
0.606
0.430
0.458
0.240
0.300
0.254
0.444
0.272
0.826
0.506
0.266
0.428
0.328
0.472
0.268
0.434
0.310
0.290
0.390
0.510
0.212
0.752
0.434
0.316
0.486
0.350
0.552
0.254
0.444
0.364
0.436
0.372
0.428
0.416
0.286
0.514
0.284
0.478
0.524
0.246
0.456
0.312
0.766
0.752
0.702
0.738
0.328
0.406
0.758
0.744
0.776
0.314
0.412
0.728
0.748
0.724
0.754
0.790
0.246
0.448
0.252
0.198
0.250
0.252
0.198
0.264
0.232
0.480
0.322
0.414
0.698
0.492
0.200
0.746
0.740
0.720
0.726
0.776
0.294
0.436
0.728
0.712
0.720
0.712
0.754
0.696
0.698
0.706
0.712
0.694
0.728
0.746
0.720
0.710
0.738
0.680
0.678
0.676
0.668
0.696
0.712
0.278
0.422
0.276
0.458
0.648
0.496
0.252
0.720
0.382
0.364
0.486
0.204
0.698
0.492
0.260
0.438
0.272
0.430
0.280
0.706
0.312
0.368
0.436
0.262
0.436
0.252
0.250
0.454
0.246
0.382
0.366
0.322
0.696
0.432
0.264
0.714
0.422
0.318
0.710
0.686
0.726
0.710
0.712
0.700
0.702
0.694
0.656
0.698
0.700
0.700
0.698
0.706
0.682
0.684
0.680
0.688
0.660
0.698
0.688
0.670
0.692
0.668
0.676
0.704
0.698
0.678
0.702
0.714
0.712
0.736
0.722
0.700
0.708
0.744
0.746
0.700
0.694
0.688
0.700
0.704
0.710
0.744
0.734
0.740
0.688
0.712
0.720
0.700
0.738
0.722
0.714
0.756
0.676
0.296
0.198
0.212
0.292
0.414
0.282
0.202
0.248
0.250
0.198
0.270
0.380
0.322
0.430
0.270
0.376
0.318
0.436
0.252
0.446
0.254
0.452
0.234
0.698
0.684
0.482
0.198
0.500
0.210
0.294
0.404
0.296
0.406
0.294
0.406
0.292
0.404
0.296
0.406
0.294
0.424
0.426
0.308
0.722
0.726
0.296
0.396
0.504
0.248
0.714
0.706
0.720
0.674
0.702
0.694
0.670
0.678
0.686
0.678
0.428
0.262
0.236
0.202
0.208
0.668
0.422
0.252
0.450
0.202
0.298
0.416
0.284
0.424
0.272
0.372
0.430
0.244
0.676
0.282
0.460
0.238
0.374
0.426
0.266
0.382
0.318
0.434
0.272
0.698
0.380
0.328
0.690
0.380
0.320
0.680
0.676
0.684
0.678
0.670
0.658
0.288
0.416
0.644
0.238
0.406
0.676
0.648
0.680
0.674
0.670
0.652
0.348
0.322
0.636
0.658
0.630
0.662
0.644
0.652
0.648
0.656
0.644
0.676
0.650
0.674
0.658
0.654
0.646
0.644
0.634
0.644
0.622
0.592
0.610
0.594
0.602
0.594
0.580
0.574
0.554
0.596
0.598
0.604
0.602
0.638
0.658
0.652
0.650
0.704
0.684
0.708
0.298
0.420
0.280
0.436
0.796
0.270
0.200
0.214
0.284
0.202
0.206
0.670
0.370
0.300
0.660
0.298
0.362
0.332
0.302
0.456
0.218
0.626
0.724
0.640
0.532
0.214
0.690
0.702
0.246
0.458
0.696
0.676
0.318
0.338
0.722
0.242
0.368
0.642
0.660
0.636
0.648
0.640
0.610
0.660
0.642
0.688
0.670
0.676
0.660
0.650
0.682
0.694
0.678
0.690
0.688
0.672
0.646
0.678
0.646
0.678
0.648
0.654
0.658
0.670
0.676
0.692
0.694
0.672
0.642
0.684
0.668
0.640
0.696
0.672
0.676
0.658
0.704
0.698
0.740
0.706
0.682
0.668
0.708
0.704
0.690
0.704
0.696
0.714
0.686
0.706
0.698
0.694
0.706
0.756
0.702
0.698
0.696
0.690
0.656
0.708
0.666
0.656
0.676
0.658
0.642
0.690
0.660
0.650
0.668
0.660
0.666
0.664
0.664
0.674
0.684
0.676
0.676
0.692
0.674
0.700
0.702
0.698
0.294
0.198
0.210
0.294
0.472
0.372
0.418
0.432
0.310
0.746
0.446
0.286
0.720
0.494
0.222
0.478
0.288
0.804
0.774
0.534
0.306
0.494
0.314
0.586
0.210
0.756
0.744
0.726
0.732
0.734
0.768
0.736
0.756
0.750
0.746
0.750
0.724
0.736
0.744
0.742
0.762
0.736
0.754
0.746
0.762
0.696
0.732
0.724
0.712
0.740
0.692
0.748
0.730
0.724
0.692
0.706
0.692
0.646
0.654
0.640
0.652
0.636
0.678
0.698
0.692
0.710
0.698
0.728
0.736
0.714
0.714
0.750
0.724
0.730
0.706
0.720
0.754
0.724
0.754
0.744
0.798
0.768
0.770
0.758
0.712
0.700
0.694
0.666
0.676
0.720
0.782
0.850
0.806
0.862
0.826
0.808
0.788
0.768
0.792
0.790
0.762
0.812
0.784
0.770
0.814
0.784
0.774
0.808
0.790
0.770
0.794
0.742
0.744
0.730
0.790
0.756
0.742
0.698
0.702
0.696
0.678
0.682
0.764
0.274
0.416
0.704
0.740
0.714
0.690
0.686
0.730
0.722
0.796
0.770
0.738
0.766
0.752
0.758
0.774
0.782
0.794
0.792
0.806
0.776
0.794
0.802
0.788
0.792
0.814
0.764
0.792
0.810
0.770
0.766
0.800
0.806
0.768
0.824
0.784
0.770
0.804
0.816
0.802
0.804
0.798
0.796
0.808
0.782
0.784
0.792
0.764
0.748
0.752
0.722
0.768
0.768
0.788
0.762
0.796
0.792
0.772
0.774
0.790
0.778
0.798
0.844
0.808
0.820
0.798
0.778
0.808
0.810
0.794
0.830
0.808
0.800
0.854
0.842
0.884
0.884
0.832
0.844
0.856
0.802
0.798
0.812
0.822
0.842
0.830
0.846
0.834
0.794
0.790
0.746
0.728
0.708
0.700
0.698
0.652
0.698
0.678
0.676
0.648
0.706
0.692
0.672
0.692
0.686
0.658
0.710
0.690
0.696
0.702
0.698
0.722
0.734
0.706
0.708
0.714
0.702
0.714
0.746
0.756
0.758
0.748
0.774
0.748
0.772
0.754
0.738
0.804
0.760
0.746
0.748
0.746
0.700
0.754
0.752
0.820
0.850
0.822
0.806
0.798
0.800
0.868
0.864
0.802
0.820
0.804
0.782
0.810
0.790
0.766
0.794
0.752
0.748
0.788
0.812
0.800
0.854
0.816
0.732
0.764
0.740
0.730
0.750
0.786
0.788
0.804
0.810
0.812
0.784
0.724
0.802
0.752
0.782
0.770
0.858
0.940
0.890
0.820
0.858
0.848
0.846
0.794
0.752
0.746
0.712
0.698
0.720
0.760
0.830
0.826
0.834
0.812
0.872
0.876
0.872
0.934
0.946
0.938
0.874
0.846
0.800
0.796
0.806
0.762
0.736
0.702
0.756
0.742
0.800
0.788
0.830
0.882
0.842
0.842
0.838
0.836
0.848
0.902
0.886
0.824
0.882
0.900
0.900
0.848
0.822
0.838
0.866
0.800
0.816
0.868
0.842
0.842
0.800
0.792
0.760
0.818
0.780
0.816
0.886
0.864
0.840
0.852
0.802
0.826
0.822
0.848
0.784
0.764
0.852
0.848
0.862
0.808
0.826
0.846
0.852
0.844
0.862
0.794
0.848
0.786
0.776
0.778
0.814
0.804
0.860
0.846
0.856
0.900
0.942
0.900
0.898
0.896
0.868
0.880
0.916
0.902
0.850
0.908
0.884
0.902
0.792
0.798
0.760
0.774
0.770
0.842
0.950
0.868
0.842
0.932
0.920
0.918
0.870
0.848
0.808
0.800
0.860
0.872
0.876
0.864
0.828
0.846
0.800
0.752
0.802
0.802
0.796
0.804
0.864
0.838
0.896
0.898
0.906
0.902
0.882
0.876
0.840
0.836
0.842
0.860
0.862
0.856
0.838
0.884
0.856
0.856
0.822
0.882
0.860
0.840
0.796
0.876
0.812
0.794
0.780
0.788
0.770
0.786
0.792
0.804
0.810
0.796
0.802
0.796
0.808
0.798
0.772
0.780
0.788
0.752
0.792
0.904
0.976
0.932
0.942
0.884
0.902
0.870
0.856
0.866
0.876
0.904
0.860
0.934
0.940
0.960
0.856
0.888
0.866
0.824
0.846
0.840
0.886
0.878
0.922
0.894
0.862
0.878
0.888
0.872
0.876
0.886
0.842
0.796
0.840
0.826
0.836
0.864
0.834
0.904
0.864
0.844
0.876
0.832
0.886
0.868
0.872
0.884
0.934
0.908
0.928
0.918
0.950
0.930
0.886
0.906
0.896
0.870
0.914
0.928
0.878
0.892
0.866
0.862
0.862
0.844
0.866
0.870
0.890
0.852
0.826
0.796
0.804
0.818
0.830
0.804
0.836
0.808
0.854
0.834
0.816
0.798
0.766
0.778
0.798
0.824
0.836
0.798
0.776
0.894
0.838
0.788
0.744
0.752
0.716
0.738
0.718
0.726
0.712
0.696
0.742
0.756
0.750
0.758
0.750
0.744
0.728
0.764
0.766
0.780
0.766
0.832
0.774
0.786
0.738
0.728
0.720
0.716
0.704
0.758
0.780
0.776
0.784
0.858
0.804
0.768
0.754
0.718
0.702
0.696
0.740
0.724
0.734
0.800
0.854
0.782
0.788
0.776
0.806
0.778
0.722
0.736
0.724
0.738
0.770
0.776
0.844
0.812
0.820
0.854
0.822
0.826
0.832
0.804
0.798
0.780
0.756
0.786
0.750
0.770
0.772
0.760
0.766
0.790
0.764
0.776
0.764
0.794
0.774
0.784
0.756
0.764
0.744
0.774
0.782
0.780
0.758
0.762
0.736
0.770
0.724
0.790
0.760
0.750
0.754
0.748
0.738
0.748
0.718
0.746
0.732
0.722
0.728
0.758
0.736
0.744
0.734
0.752
0.728
0.718
0.710
0.744
0.714
0.708
0.706
0.702
0.712
0.702
0.730
0.734
0.730
0.706
0.710
0.734
0.710
0.716
0.730
0.750
0.746
0.754
0.752
0.744
0.756
0.752
0.748
0.754
0.740
0.718
0.750
0.742
0.750
0.752
0.772
0.746
0.772
0.754
0.750
0.788
0.750
0.734
0.720
0.694
0.680
0.664
0.670
0.690
0.710
0.700
0.694
0.698
0.692
0.680
0.690
0.686
0.700
0.694
0.688
0.720
0.710
0.712
0.718
0.716
0.700
0.706
0.710
0.722
0.704
0.756
0.736
0.716
0.754
0.742
0.720
0.720
0.716
0.744
0.738
0.702
0.708
0.682
0.704
0.704
0.772
0.852
0.886
0.836
0.834
0.830
0.802
0.786
0.778
0.746
0.750
0.740
0.710
0.754
0.742
0.746
0.756
0.782
0.752
0.760
0.746
0.762
0.754
0.742
0.790
0.806
0.808
0.792
0.756
0.746
0.764
0.734
0.706
0.762
0.874
0.854
0.800
0.780
0.760
0.748
0.726
0.774
0.722
0.742
0.716
0.728
0.712
0.698
0.804
0.786
0.722
0.766
0.726
0.754
0.748
0.744
0.750
0.728
0.716
0.718
0.722
0.710
0.706
0.762
0.722
0.720
0.698
0.698
0.702
0.700
0.696
0.724
0.734
0.732
0.704
0.716
0.710
0.704
0.682
0.702
0.744
0.722
0.708
0.716
0.724
0.738
0.740
0.756
0.730
0.708
0.698
0.692
0.708
0.740
0.796
0.818
0.816
0.830
0.806
0.958
0.892
0.900
0.858
0.894
0.832
0.848
0.818
0.836
0.868
0.850
0.836
0.876
0.870
0.894
0.912
0.840
0.818
0.806
0.798
0.838
0.852
0.808
0.808
0.794
0.800
0.814
0.814
0.822
0.778
0.820
0.824
0.822
0.816
0.830
0.814
0.804
0.776
0.766
0.794
0.862
0.864
0.822
0.796
0.764
0.758
0.764
0.756
0.760
0.762
0.796
0.806
0.800
0.780
0.782
0.758
0.774
0.802
0.778
0.816
0.806
0.796
0.806
0.794
0.838
0.834
0.770
0.758
0.772
0.774
0.786
0.780
0.756
0.756
0.754
0.786
0.814
0.752
0.790
0.766
0.782
0.766
0.784
0.744
0.766
0.678
0.728
0.718
0.766
0.752
0.752
0.894
1.002
0.922
0.414
0.458
0.292
0.548
0.880
0.272
0.508
0.788
0.770
0.782
0.758
0.742
0.754
0.722
0.744
0.792
0.824
0.820
0.852
0.848
0.804
0.842
0.816
0.802
0.842
0.862
0.862
0.970
0.898
0.854
0.844
0.806
0.856
0.830
0.862
0.842
0.798
0.802
0.804
0.828
0.854
0.868
0.848
0.866
0.802
0.820
0.816
0.802
0.848
0.854
0.896
0.994
0.854
0.942
0.872
0.892
0.902
0.848
0.830
0.808
0.864
0.898
0.926
0.874
0.936
0.906
0.886
0.872
0.896
0.876
0.866
0.866
0.844
0.820
0.790
0.784
0.754
0.838
0.860
0.800
0.890
0.880
0.834
0.886
0.824
0.882
0.842
0.860
0.866
0.888
0.842
0.888
0.888
0.868
0.904
0.850
0.870
0.844
0.890
0.908
0.902
0.848
0.844
0.864
0.838
0.864
0.828
0.884
0.832
0.896
0.888
0.816
0.870
0.786
0.836
0.868
0.838
0.798
0.842
0.832
0.824
0.834
0.828
0.884
0.858
0.898
0.902
0.894
0.934
0.870
0.952
0.884
0.866
0.890
0.828
0.928
0.948
0.950
0.896
0.820
0.834
0.826
0.842
0.876
1.008
0.926
0.918
0.898
0.906
0.934
0.934
0.894
0.838
0.846
0.858
0.870
0.906
0.900
0.924
0.950
0.884
0.912
0.904
0.850
0.868
0.796
0.790
0.740
0.762
0.728
0.710
0.706
0.694
0.698
0.752
0.748
0.722
0.720
0.698
0.672
0.688
0.680
0.726
0.804
0.850
0.948
0.900
0.890
0.928
0.882
0.890
0.862
0.850
0.792
0.804
0.796
0.814
0.822
0.816
0.770
0.808
0.824
0.810
0.770
0.770
0.750
0.722
0.714
0.712
0.690
0.700
0.714
0.742
0.818
0.812
0.794
0.784
0.754
0.750
0.744
0.712
0.750
0.712
0.720
0.710
0.696
0.746
0.750
0.706
0.698
0.722
0.688
0.674
0.672
0.658
0.674
0.718
0.740
0.726
0.734
0.740
0.720
0.734
0.730
0.736
0.726
0.702
0.716
0.714
0.698
0.686
0.678
0.668
0.652
0.668
0.670
0.658
0.666
0.680
0.658
0.698
0.682
0.660
0.654
0.682
0.644
0.674
0.630
0.664
0.696
0.674
0.640
0.684
0.660
0.642
0.722
0.630
0.660
0.658
0.644
0.660
0.642
0.700
0.666
0.686
0.690
0.682
0.672
0.686
0.678
0.702
0.700
0.676
0.686
0.716
0.700
0.702
0.684
0.662
0.684
0.652
0.664
0.664
0.684
0.706
0.724
0.688
0.692
0.690
0.666
0.720
0.722
0.726
0.772
0.756
0.600
0.206
0.284
0.476
0.726
0.782
0.738
0.758
0.768
0.734
0.728
0.740
0.748
0.712
0.736
0.756
0.708
0.728
0.738
0.736
0.708
0.770
0.718
0.758
0.738
0.756
0.742
0.722
0.736
0.744
0.708
0.750
0.744
0.700
0.774
0.730
0.782
0.774
0.762
0.784
0.742
0.754
0.706
0.760
0.730
0.756
0.740
0.776
0.728
0.786
0.770
0.768
0.750
0.720
0.742
0.762
0.704
0.762
0.742
0.740
0.736
0.760
0.762
0.798
0.830
0.834
0.834
0.766
0.794
0.796
0.780
0.826
0.844
0.838
0.862
0.896
0.876
0.880
0.864
0.910
0.868
0.846
0.860
0.856
0.844
0.812
0.784
0.874
0.852
0.822
0.830
0.822
0.798
0.886
0.852
0.868
0.880
0.852
0.836
0.862
0.844
0.844
0.872
0.828
0.914
0.868
0.826
0.790
0.790
0.758
0.732
0.754
0.718
0.732
0.768
0.732
0.780
0.740
0.738
0.836
0.876
0.880
0.844
0.902
0.900
0.884
0.886
0.934
0.896
0.938
0.944
0.854
0.872
0.858
0.842
0.872
0.870
0.906
0.850
0.854
0.824
0.814
0.810
0.804
0.848
0.834
0.796
0.812
0.802
0.842
0.846
0.866
0.844
0.856
0.846
0.792
0.850
0.826
0.810
0.862
0.858
0.832
0.878
0.886
0.848
0.848
0.810
0.840
0.826
0.820
0.818
0.894
0.888
0.870
0.844
0.900
0.884
0.838
0.856
0.834
0.766
0.762
0.796
0.790
0.874
0.826
0.850
0.820
0.798
0.804
0.806
0.830
0.808
0.786
0.764
0.790
0.808
0.814
0.794
0.802
0.802
0.802
0.760
0.768
0.764
0.758
0.742
0.788
0.760
0.768
0.780
0.796
0.502
0.262
0.754
0.748
0.742
0.750
0.744
0.744
0.762
0.748
0.752
0.718
0.760
0.722
0.762
0.734
0.782
0.768
0.758
0.736
0.734
0.722
0.704
0.744
0.740
0.732
0.754
0.738
0.790
0.790
0.766
0.736
0.706
0.744
0.708
0.740
0.764
0.752
0.836
0.802
0.856
0.804
0.866
0.822
0.806
0.844
0.810
0.792
0.796
0.808
0.832
0.804
0.812
0.798
0.808
0.784
0.814
0.800
0.802
0.786
0.772
0.754
0.798
0.286
0.460
0.778
0.812
0.758
0.796
0.798
0.780
0.798
0.778
0.800
0.748
0.772
0.774
0.760
0.738
0.748
0.700
0.700
0.742
0.832
0.836
0.864
0.834
0.836
0.854
0.860
0.840
0.806
0.782
0.772
0.750
0.798
0.842
0.822
0.816
0.814
0.848
0.828
0.832
0.806
0.778
0.808
0.800
0.826
0.778
0.750
0.754
0.768
0.808
0.792
0.828
0.804
0.830
0.764
0.804
0.776
0.764
0.792
0.786
0.782
0.798
0.798
0.816
0.792
0.786
0.758
0.718
0.788
0.810
0.776
0.768
0.788
0.792
0.786
0.772
0.782
0.774
0.794
0.804
0.802
0.778
0.768
0.840
0.878
0.830
0.808
0.782
0.750
0.750
0.772
0.796
0.758
0.798
0.848
0.826
0.836
0.838
0.824
0.818
0.800
0.812
0.794
0.818
0.814
0.786
0.792
0.788
0.790
0.758
0.746
0.780
0.782
0.798
0.806
0.808
0.794
0.734
0.776
0.730
0.742
0.748
0.736
0.774
0.792
0.804
0.816
0.882
0.866
0.818
0.824
0.888
0.818
0.814
0.818
0.812
0.762
0.760
0.724
0.740
0.750
0.762
0.784
0.808
0.840
0.282
0.488
0.802
0.796
0.790
0.792
0.790
0.766
0.772
0.744
0.768
0.786
0.792
0.826
0.814
0.826
0.966
0.882
0.862
0.870
0.854
0.848
0.846
0.856
0.796
0.798
0.744
0.788
0.762
0.774
0.732
0.760
0.732
0.716
0.746
0.738
0.736
0.744
0.736
0.754
0.736
0.758
0.730
0.742
0.744
0.718
0.742
0.768
0.768
0.748
0.772
0.752
0.758
0.772
0.756
0.772
0.760
0.742
0.786
0.808
0.778
0.724
0.766
0.732
0.734
0.758
0.736
0.724
0.746
0.710
0.752
0.752
0.746
0.746
0.708
0.746
0.750
0.736
0.746
0.714
0.740
0.734
0.730
0.758
0.796
0.808
0.778
0.782
0.762
0.794
0.776
0.750
0.738
0.726
0.752
0.734
0.760
0.776
0.754
0.734
0.718
0.748
0.708
0.708
0.690
0.710
0.698
0.680
0.678
0.656
0.652
0.648
0.640
0.650
0.654
0.664
0.660
0.734
0.874
0.828
0.780
0.762
0.742
0.722
0.708
0.688
0.694
0.714
0.722
0.696
0.710
0.702
0.696
0.676
0.672
0.706
0.682
0.700
0.702
0.680
0.698
0.704
0.694
0.706
0.718
0.708
0.700
0.718
0.720
0.726
0.762
0.764
0.750
0.774
0.758
0.750
0.732
0.762
0.756
0.810
0.800
0.818
0.766
0.816
0.780
0.812
0.808
0.758
0.786
0.778
0.748
0.726
0.714
0.696
0.712
0.740
0.756
0.786
0.760
0.788
0.796
0.744
0.716
0.708
0.686
0.698
0.734
0.738
0.812
0.786
0.784
0.730
0.720
0.728
0.712
0.764
0.732
0.748
0.736
0.726
0.710
0.688
0.664
0.666
0.650
0.640
0.658
0.654
0.674
0.738
0.784
0.770
0.810
0.760
0.794
0.818
0.774
0.766
0.772
0.760
0.718
0.696
0.682
0.682
0.670
0.664
0.664
0.674
0.658
0.662
0.640
0.642
0.642
0.648
0.656
0.670
0.672
0.672
0.680
0.668
0.674
0.670
0.654
0.656
0.652
0.642
0.636
0.624
0.628
0.644
0.650
0.672
0.650
0.658
0.666
0.648
0.652
0.668
0.648
0.684
0.652
0.674
0.658
0.660
0.674
0.656
0.658
0.656
0.644
0.640
0.658
0.668
0.654
0.676
0.676
0.672
0.666
0.670
0.668
0.660
0.672
0.666
0.652
0.652
0.654
0.658
0.664
0.688
0.652
0.636
0.658
0.634
0.638
0.652
0.650
0.670
0.652
0.644
0.682
0.664
0.664
0.680
0.670
0.662
0.678
0.664
0.656
0.664
0.650
0.656
0.656
0.660
0.676
0.656
0.664
0.662
0.654
0.648
0.652
0.666
0.658
0.670
0.660
0.670
0.670
0.666
0.674
0.660
0.674
0.658
0.662
0.654
0.734
0.706
0.702
0.694
0.696
0.714
0.690
0.686
0.684
0.680
0.676
0.704
0.724
0.716
0.714
0.746
0.730
0.718
0.740
0.720
0.714
0.716
0.698
0.724
0.708
0.730
0.726
0.710
0.720
0.708
0.700
0.694
0.718
0.702
0.724
0.722
0.726
0.398
0.334
0.724
0.742
0.740
0.728
0.730
0.716
0.724
0.752
0.736
0.760
0.750
0.732
0.746
0.304
0.434
0.744
0.760
0.754
0.778
0.778
0.746
0.770
0.738
0.762
0.762
0.774
0.754
0.760
0.756
0.756
0.736
0.712
0.700
0.706
0.704
0.712
0.704
0.706
0.738
0.704
0.720
0.714
0.714
0.706
0.712
0.758
0.744
0.744
0.774
0.766
0.766
0.774
0.752
0.772
0.736
0.748
0.744
0.732
0.738
0.724
0.720
0.738
0.722
0.736
0.718
0.744
0.734
0.764
0.740
0.724
0.728
0.720
0.722
0.716
0.714
0.724
0.728
0.760
0.744
0.748
0.758
0.714
0.748
0.724
0.738
0.760
0.756
0.774
0.790
0.770
0.774
0.762
0.766
0.744
0.764
0.746
0.738
0.736
0.722
0.714
0.722
0.728
0.716
0.744
0.742
0.720
0.750
0.750
0.728
0.732
0.720
0.740
0.762
0.766
0.796
0.764
0.778
0.768
0.772
0.796
0.772
0.784
0.784
0.754
0.782
0.762
0.776
0.786
0.772
0.810
0.800
0.808
0.792
0.776
0.794
0.774
0.762
0.786
0.772
0.764
0.746
0.758
0.740
0.740
0.794
0.772
0.756
0.736
0.722
0.730
0.752
0.738
0.728
0.710
0.762
0.810
0.804
0.786
0.816
0.786
0.814
0.796
0.794
0.792
0.790
0.796
0.766
0.758
0.774
0.784
0.772
0.780
0.774
0.756
0.736
0.720
0.726
0.724
0.748
0.758
0.748
0.772
0.772
0.764
0.756
0.734
0.748
0.740
0.720
0.744
0.754
0.738
0.756
0.766
0.744
0.746
0.738
0.724
0.732
0.720
0.732
0.730
0.718
0.724
0.712
0.732
0.746
0.716
0.700
0.702
0.706
0.710
0.710
0.716
0.710
0.738
0.736
0.738
0.764
0.754
0.734
0.750
0.742
0.734
0.726
0.738
0.754
0.764
0.772
0.784
0.768
0.764
0.784
0.764
0.748
0.732
0.740
0.706
0.714
0.708
0.688
0.686
0.696
0.692
0.694
0.714
0.704
0.716
0.744
0.738
0.748
0.742
0.740
0.754
0.730
0.758
0.754
0.766
0.754
0.736
0.748
0.730
0.732
0.734
0.716
0.740
0.726
0.722
0.702
0.242
0.458
0.690
0.678
0.698
0.694
0.688
0.688
0.712
0.706
0.714
0.712
0.692
0.682
0.684
0.678
0.692
0.694
0.704
0.714
0.718
0.702
0.736
0.734
0.712
0.726
0.726
0.728
0.724
0.710
0.716
0.734
0.718
0.748
0.726
0.746
0.760
0.732
0.744
0.732
0.710
0.724
0.712
0.692
0.698
0.700
0.710
0.718
0.718
0.714
0.700
0.716
0.724
0.706
0.694
0.692
0.710
0.684
0.694
0.738
0.744
0.756
0.712
0.734
0.704
0.710
0.700
0.700
0.710
0.724
0.708
0.750
0.758
0.750
0.762
0.732
0.752
0.738
0.748
0.752
0.738
0.732
0.730
0.746
0.732
0.702
0.702
0.722
0.722
0.704
0.710
0.704
0.708
0.696
0.710
0.698
0.710
0.708
0.696
0.684
0.672
0.690
0.700
0.684
0.678
0.660
0.668
0.650
0.656
0.662
0.652
0.666
0.662
0.656
0.676
0.658
0.662
0.662
0.660
0.666
0.650
0.656
0.652
0.644
0.636
0.640
0.654
0.656
0.654
0.668
0.664
0.654
0.664
0.650
0.648
0.656
0.650
0.642
0.652
0.638
0.644
0.638
0.640
0.646
0.644
0.656
0.668
0.668
0.666
0.678
0.686
0.692
0.676
0.676
0.664
0.658
0.654
0.666
0.696
0.698
0.732
0.730
0.712
0.692
0.692
0.698
0.680
0.684
0.674
0.682
0.668
0.682
0.676
0.660
0.666
0.698
0.684
0.690
0.700
0.670
0.664
0.674
0.660
0.644
0.650
0.632
0.630
0.614
0.630
0.680
0.704
0.708
0.736
0.708
0.722
0.718
0.700
0.680
0.680
0.680
0.684
0.690
0.688
0.694
0.670
0.650
0.664
0.644
0.640
0.640
0.648
0.684
0.684
0.694
0.700
0.694
0.666
0.672
0.684
0.712
0.734
0.742
0.710
0.714
0.742
0.750
0.760
0.724
0.742
0.708
0.690
0.672
0.688
0.724
0.824
0.818
0.940
0.962
1.016
0.850
0.806
0.790
0.810
0.834
0.746
0.764
0.746
0.742
0.726
0.698
0.696
0.686
0.676
0.680
0.670
0.716
0.726
0.732
0.740
0.748
0.816
0.820
0.822
0.788
0.770
0.762
0.752
0.760
0.748
0.738
0.740
0.726
0.758
0.802
0.800
0.782
0.806
0.798
0.772
0.822
0.790
0.774
0.774
0.758
0.770
0.784
0.798
0.780
0.768
0.784
0.780
0.764
0.792
0.794
0.788
0.854
0.842
0.786
0.786
0.794
0.746
0.740
0.714
0.700
0.758
0.914
0.818
0.780
0.772
0.792
0.758
0.752
0.726
0.706
0.726
0.752
0.750
0.818
0.768
0.820
0.794
0.806
0.814
0.776
0.774
0.768
0.752
0.744
0.722
0.730
0.750
0.722
0.738
0.770
0.766
0.858
0.778
0.818
0.804
0.810
0.830
0.808
0.814
0.794
0.784
0.776
0.742
0.736
0.734
0.708
0.708
0.720
0.734
0.756
0.756
0.732
0.752
0.792
0.744
0.756
0.794
0.782
0.788
0.760
0.740
0.740
0.716
0.716
0.702
0.716
0.718
0.710
0.746
0.774
0.756
0.774
0.776
0.770
0.768
0.778
0.762
0.774
0.788
0.770
0.788
0.790
0.758
0.722
0.720
0.692
0.690
0.670
0.668
0.670
0.686
0.696
0.686
0.714
0.726
0.730
0.728
0.734
0.712
0.726
0.710
0.732
0.728
0.728
0.718
0.704
0.734
0.702
0.708
0.708
0.704
0.698
0.678
0.682
0.670
0.674
0.688
0.706
0.698
0.696
0.698
0.706
0.714
0.686
0.684
0.674
0.664
0.662
0.660
0.662
0.676
0.680
0.744
0.746
0.726
0.708
0.712
0.712
0.710
0.694
0.690
0.696
0.710
0.712
0.736
0.778
0.780
0.800
0.792
0.790
0.792
0.796
0.782
0.782
0.756
0.772
0.786
0.782
0.814
0.820
0.830
0.838
0.800
0.836
0.808
0.806
0.808
0.800
0.782
0.768
0.718
0.738
0.726
0.714
0.738
0.748
0.762
0.762
0.796
0.824
0.818
0.968
0.868
0.850
0.804
0.822
0.818
0.808
0.818
0.842
0.832
0.874
0.828
0.842
0.872
0.814
0.840
0.840
0.802
0.854
0.828
0.874
0.892
0.836
0.898
0.926
0.918
0.838
0.868
0.860
0.866
0.880
0.828
0.790
0.828
0.862
0.862
0.828
0.838
0.810
0.854
0.838
0.896
0.838
0.856
0.842
0.888
0.870
0.842
0.844
0.864
0.838
0.830
0.804
0.858
0.870
0.924
0.930
0.902
0.862
0.896
0.844
0.858
0.878
0.854
0.918
0.946
0.926
0.950
0.886
0.942
0.912
0.898
0.928
0.886
0.918
0.974
0.890
0.958
0.918
0.908
0.938
0.912
0.892
0.862
0.828
0.790
0.772
0.730
0.730
0.714
0.698
0.678
0.688
0.674
0.694
0.706
0.698
0.724
0.732
0.716
0.714
0.694
0.688
0.692
0.728
0.778
0.804
0.772
0.790
0.792
0.802
0.780
0.724
0.728
0.724
0.746
0.772
0.750
0.728
0.724
0.710
0.748
0.776
0.744
0.788
0.772
0.794
0.822
0.786
0.774
0.790
0.782
0.780
0.760
0.734
0.790
0.806
0.792
0.846
0.860
0.826
0.860
0.842
0.806
0.836
0.828
0.800
0.824
0.804
0.774
0.746
0.730
0.712
0.692
0.684
0.708
0.720
0.766
0.726
0.760
0.764
0.780
0.776
0.786
0.762
0.742
0.712
0.700
0.686
0.672
0.664
0.652
0.672
0.694
0.708
0.734
0.774
0.774
0.802
0.742
0.740
0.854
0.798
0.786
0.764
0.780
0.760
0.780
0.802
0.786
0.752
0.762
0.754
0.754
0.744
0.748
0.768
0.750
0.752
0.732
0.738
0.744
0.712
0.746
0.760
0.756
0.764
0.742
0.724
0.758
0.758
0.784
0.760
0.776
0.802
0.780
0.786
0.780
0.792
0.792
0.788
0.820
0.810
0.798
0.796
0.768
0.758
0.808
0.790
0.800
0.812
0.808
0.810
0.854
0.818
0.820
0.866
0.848
0.872
0.866
0.838
0.882
0.872
0.874
0.910
0.892
0.918
0.940
0.906
0.920
0.884
0.922
0.914
0.890
0.876
0.864
0.892
0.830
0.830
0.872
0.824
0.788
0.780
0.824
0.832
0.868
0.874
0.868
0.900
0.858
0.888
0.876
0.890
0.924
0.902
0.968
0.944
0.970
0.950
0.894
0.910
0.914
0.898
0.912
0.848
0.874
0.846
0.844
0.846
0.808
0.810
0.798
0.822
0.838
0.786
0.788
0.824
0.812
0.804
0.780
0.828
0.828
0.864
0.830
0.858
0.880
0.864
0.878
0.874
0.858
0.874
0.868
0.882
0.870
0.882
0.860
0.848
0.868
0.834
0.840
0.840
0.824
0.874
0.854
0.858
0.866
0.872
0.840
0.838
0.796
0.842
0.860
0.834
0.846
0.854
0.824
0.802
0.816
0.816
0.828
0.790
0.798
0.830
0.832
0.830
0.822
0.778
0.768
0.754
0.836
0.882
0.898
1.000
0.998
0.942
0.972
0.974
0.942
0.918
0.884
0.864
0.850
0.858
0.862
0.888
0.916
0.934
0.948
0.938
0.930
0.934
0.878
0.880
0.838
0.852
0.828
0.832
0.860
0.818
0.804
0.828
0.864
0.858
0.894
0.838
0.878
0.892
0.870
0.870
0.858
0.872
0.858
0.860
0.876
0.868
0.896
0.872
0.870
0.856
0.896
0.868
0.904
0.884
0.886
0.884
0.888
0.848
0.848
0.838
0.798
0.792
0.828
0.822
0.856
0.866
0.892
0.896
0.866
0.882
0.858
0.856
0.880
0.866
0.870
0.866
0.862
0.848
0.828
0.848
0.848
0.824
0.814
0.830
0.798
0.836
0.832
0.824
0.856
0.848
0.802
0.808
0.776
0.752
0.732
0.706
0.710
0.698
0.706
0.706
0.682
0.698
0.698
0.692
0.678
0.696
0.696
0.702
0.714
0.724
0.728
0.750
0.756
0.750
0.746
0.772
0.774
0.774
0.790
0.814
0.804
0.804
0.810
0.802
0.812
0.832
0.794
0.828
0.838
0.852
0.892
0.844
0.878
0.888
0.862
0.890
0.896
0.866
0.896
0.880
0.862
0.882
0.890
0.914
0.920
0.900
0.918
0.900
0.910
0.916
0.880
0.934
0.924
0.924
0.950
0.922
0.914
0.892
0.884
0.898
0.916
0.910
0.892
0.862
0.888
0.874
0.866
0.844
0.852
0.808
0.798
0.846
0.858
0.828
0.806
0.788
0.780
0.802
0.824
0.828
0.830
0.800
0.828
0.846
0.840
0.834
0.854
0.872
0.828
0.814
0.860
0.864
0.884
0.890
0.888
0.902
0.906
0.876
0.850
0.868
0.832
0.792
0.790
0.780
0.760
0.776
0.778
0.776
0.816
0.830
0.808
0.848
0.864
0.818
0.856
0.834
0.812
0.824
0.860
0.870
0.882
0.908
0.894
0.908
0.906
0.882
0.900
0.874
0.908
0.918
0.886
0.926
0.900
0.892
0.890
0.864
0.868
0.864
0.848
0.888
0.886
0.852
0.898
0.892
0.870
0.886
0.858
0.860
0.872
0.862
0.866
0.852
0.836
0.846
0.828
0.834
0.818
0.840
0.844
0.830
0.856
0.858
0.834
0.892
0.866
0.818
0.828
0.792
0.772
0.796
0.850
0.848
0.884
0.894
0.870
0.852
0.830
0.810
0.818
0.852
0.866
0.878
0.868
0.908
0.894
0.916
0.932
0.918
0.918
0.912
0.856
0.880
0.882
0.866
0.920
0.910
0.878
0.890
0.838
0.840
0.824
0.788
0.806
0.822
0.824
0.828
0.790
0.820
0.808
0.812
0.816
0.784
0.824
0.828
0.840
0.856
0.872
0.832
0.872
0.908
0.916
0.858
0.852
0.850
0.832
0.820
0.814
0.846
0.852
0.882
0.886
0.888
0.878
0.858
0.848
0.828
0.828
0.826
0.804
0.772
0.780
0.762
0.760
0.758
0.802
0.832
0.840
0.818
0.844
0.824
0.812
0.788
0.820
0.804
0.780
0.820
0.820
0.804
0.824
0.844
0.828
0.842
0.790
0.784
0.742
0.748
0.734
0.738
0.738
0.736
0.738
0.744
0.762
0.738
0.760
0.878
0.920
0.904
0.884
0.826
0.830
0.826
0.816
0.862
0.814
0.804
0.848
0.886
0.868
0.908
0.860
0.866
0.836
0.872
0.902
0.870
0.948
0.916
0.936
0.948
0.960
0.970
0.950
0.964
0.934
0.930
0.872
0.878
0.856
0.868
0.876
0.962
0.886
0.974
0.942
0.938
0.960
0.934
0.940
0.962
0.944
0.968
0.938
0.908
0.912
0.972
0.934
0.968
0.944
0.922
0.880
0.886
0.886
0.836
0.822
0.838
0.822
0.904
0.898
0.924
0.902
0.844
0.846
0.844
0.830
0.854
0.882
0.856
0.906
0.906
0.956
0.886
0.930
0.954
0.924
0.932
0.906
0.912
0.932
0.916
0.954
0.964
1.010
1.042
0.946
0.958
0.914
0.930
0.954
0.928
0.960
0.920
0.902
0.848
0.864
0.842
0.836
0.848
0.818
0.848
0.866
0.884
0.834
0.850
0.864
0.904
0.892
0.916
0.902
0.880
0.896
0.902
0.904
0.922
0.906
0.942
0.922
0.906
0.882
0.874
0.924
0.946
0.894
0.942
0.956
0.998
0.986
0.918
0.932
0.920
0.924
0.934
0.928
0.894
0.894
0.876
0.906
0.884
0.858
0.834
0.872
0.870
0.886
0.892
0.888
0.922
0.914
0.934
0.870
0.964
0.960
0.952
0.926
0.944
0.950
0.940
0.934
0.916
0.912
0.942
0.918
0.916
0.922
0.926
0.946
0.910
0.920
0.976
0.926
0.894
0.872
0.882
0.888
0.862
0.948
0.984
0.966
1.000
0.960
0.936
0.938
0.896
0.984
0.978
0.948
0.958
0.878
0.832
1.006
0.900
0.810
0.794
0.776
0.748
0.732
0.724
0.714
0.716
0.724
0.702
0.700
0.698
0.692
0.692
0.678
0.686
0.694
0.684
0.718
0.732
0.748
0.720
0.714
0.736
0.754
0.740
0.720
0.710
0.700
0.708
0.704
0.708
0.764
0.794
0.768
0.808
0.796
0.778
0.810
0.792
0.812
0.796
0.808
0.798
0.808
0.794
0.798
0.776
0.776
0.762
0.748
0.760
0.760
0.790
0.818
0.818
0.792
0.792
0.786
0.768
0.776
0.782
0.780
0.800
0.794
0.812
0.796
0.778
0.786
0.774
0.764
0.764
0.770
0.762
0.762
0.752
0.766
0.774
0.770
0.786
0.784
0.770
0.786
0.788
0.786
0.784
0.796
0.788
0.782
0.770
0.784
0.772
0.770
0.810
0.824
0.780
0.776
0.746
0.740
0.714
0.700
0.722
0.710
0.710
0.720
0.722
0.736
0.730
0.730
0.752
0.748
0.746
0.734
0.736
0.720
0.710
0.702
0.684
0.668
0.674
0.702
0.700
0.718
0.734
0.722
0.766
0.754
0.756
0.760
0.736
0.748
0.724
0.736
0.728
0.722
0.746
0.742
0.718
0.730
0.724
0.712
0.720
0.714
0.696
0.698
0.742
0.756
0.722
0.738
0.732
0.744
0.736
0.740
0.744
0.736
0.742
0.752
0.752
0.762
0.768
0.750
0.754
0.744
0.730
0.730
0.730
0.738
0.732
0.734
0.744
0.730
0.734
0.720
0.734
0.750
0.752
0.790
0.794
0.776
0.792
0.792
0.814
0.814
0.830
0.862
0.836
0.836
0.870
0.838
0.844
0.808
0.800
0.778
0.792
0.780
0.814
0.852
0.834
0.866
0.886
0.910
0.838
0.812
0.784
0.754
0.748
0.740
0.746
0.744
0.744
0.792
0.826
0.802
0.814
0.820
0.808
0.796
0.792
0.792
0.798
0.802
0.792
0.800
0.818
0.816
0.812
0.828
0.798
0.804
0.786
0.824
0.838
0.830
0.842
0.808
0.828
0.824
0.814
0.868
0.900
0.916
0.888
0.822
0.818
0.766
0.772
0.740
0.736
0.724
0.720
0.728
0.716
0.724
0.730
0.730
0.712
0.722
0.710
0.712
0.704
0.714
0.730
0.738
0.746
0.768
0.782
0.764
0.764
0.762
0.744
0.742
0.726
0.738
0.748
0.734
0.752
0.754
0.750
0.740
0.754
0.762
0.738
0.724
0.708
0.700
0.696
0.686
0.698
0.708
0.734
0.752
0.730
0.742
0.744
0.730
0.730
0.714
0.710
0.704
0.696
0.686
0.680
0.708
0.756
0.744
0.746
0.728
0.738
0.738
0.728
0.722
0.730
0.734
0.772
0.784
0.828
0.814
0.852
0.858
0.836
0.830
0.802
0.780
0.762
0.752
0.794
0.804
0.806
0.842
0.882
0.862
0.850
0.850
0.824
0.836
0.828
0.812
0.794
0.786
0.802
0.818
0.830
0.840
0.844
0.798
0.824
0.802
0.832
0.804
0.856
0.870
0.844
0.848
0.804
0.800
0.788
0.812
0.812
0.870
0.866
0.836
0.868
0.860
0.836
0.878
0.852
0.870
0.846
0.872
0.836
0.804
0.830
0.820
0.834
0.852
0.802
0.842
0.866
0.826
0.878
0.884
0.846
0.892
0.878
0.812
0.820
0.796
0.816
0.796
0.776
0.776
0.768
0.768
0.778
0.794
0.832
0.812
0.806
0.802
0.796
0.868
0.858
0.894
0.902
0.894
0.926
0.908
0.918
0.942
0.910
0.914
0.906
0.936
0.868
0.878
0.870
0.788
0.786
0.752
0.744
0.722
0.728
0.726
0.718
0.722
0.714
0.706
0.728
0.730
0.346
0.396
0.764
0.726
0.770
0.778
0.796
0.808
0.860
0.860
0.862
0.836
0.894
0.880
0.894
0.838
0.864
0.832
0.804
0.786
0.796
0.824
0.844
0.878
0.874
0.894
0.868
0.844
0.842
0.816
0.836
0.794
0.792
0.782
0.788
0.780
0.776
0.790
0.794
0.814
0.830
0.832
0.844
0.848
0.828
0.828
0.828
0.830
0.824
0.840
0.844
0.828
0.804
0.788
0.788
0.806
0.798
0.816
0.830
0.822
0.820
0.826
0.828
0.792
0.844
0.842
0.818
0.844
0.832
0.852
0.856
0.854
0.820
0.822
0.810
0.762
0.762
0.762
0.752
0.750
0.762
0.776
0.776
0.776
0.750
0.764
0.766
0.804
0.806
0.820
0.822
0.802
0.812
0.816
0.784
0.798
0.782
0.776
0.810
0.798
0.792
0.806
0.798
0.780
0.778
0.778
0.756
0.774
0.756
0.742
0.738
0.728
0.714
0.740
0.732
0.736
0.756
0.760
0.756
0.788
0.764
0.760
0.738
0.732
0.746
0.744
0.726
0.728
0.744
0.758
0.826
0.836
0.830
0.780
0.786
0.778
0.756
0.748
0.746
0.744
0.736
0.758
0.740
0.774
0.782
0.770
0.810
0.760
0.810
0.822
0.788
0.764
0.732
0.722
0.730
0.738
0.728
0.720
1.044
0.912
0.878
0.844
0.804
0.788
0.774
0.764
0.750
0.750
0.742
0.764
0.788
0.794
0.774
0.822
0.828
0.828
0.834
0.874
0.858
0.840
0.872
0.880
0.846
0.870
0.914
0.874
0.880
0.906
0.868
0.874
0.894
0.876
0.904
0.916
0.908
0.864
0.912
0.860
0.864
0.842
0.856
0.866
0.846
0.896
0.912
0.872
0.926
0.952
0.922
0.856
0.884
0.896
0.844
0.836
0.844
0.818
0.788
0.822
0.824
0.854
0.882
0.912
0.922
0.864
0.838
0.818
0.758
0.764
0.734
0.734
0.726
0.770
0.928
0.912
0.858
0.858
1.030
0.984
0.998
1.012
0.972
0.978
0.972
0.914
0.962
0.992
0.976
0.994
0.940
0.950
0.966
0.904
0.904
0.924
0.886
0.872
0.820
0.786
0.774
0.780
0.764
0.750
0.758
0.760
0.742
0.774
0.774
0.760
0.772
0.776
0.764
0.760
0.800
0.820
0.784
0.824
0.850
0.830
0.792
0.784
0.774
0.756
0.748
0.740
0.718
0.724
0.740
0.754
0.746
0.766
0.762
0.758
0.762
0.744
0.736
0.726
0.710
0.716
0.716
0.718
0.720
0.734
0.724
0.714
0.730
0.760
0.752
0.728
0.740
0.742
0.752
0.750
0.734
0.770
0.776
0.756
0.726
0.724
0.714
0.708
0.708
0.714
0.726
0.720
0.730
0.748
0.756
0.750
0.730
0.738
0.732
0.710
0.716
0.706
0.700
0.696
0.680
0.702
0.698
0.712
0.712
0.724
0.742
0.724
0.742
0.740
0.746
0.752
0.734
0.740
0.728
0.714
0.698
0.698
0.688
0.674
0.684
0.684
0.686
0.682
0.726
0.758
0.774
0.768
0.816
0.774
0.772
0.764
0.744
0.734
0.716
0.718
0.706
0.718
0.718
0.750
0.752
0.762
0.768
0.752
0.758
0.748
0.720
0.718
0.716
0.732
0.762
0.768
0.834
0.838
0.806
0.836
0.806
0.804
0.792
0.776
0.772
0.782
0.760
0.796
0.804
0.814
0.786
0.800
0.806
0.768
0.758
0.746
0.734
0.738
0.734
0.708
0.696
0.698
0.698
0.770
0.792
0.784
0.752
0.782
0.764
0.768
0.762
0.750
0.732
0.742
0.726
0.716
0.732
0.736
0.732
0.744
0.766
0.768
0.768
0.750
0.774
0.750
0.782
0.784
0.778
0.742
0.738
0.728
0.706
0.706
0.740
0.760
0.764
0.802
0.816
0.776
0.756
0.802
0.804
0.784
0.800
0.786
0.780
0.796
0.764
0.788
0.780
0.780
0.762
0.760
0.766
0.772
0.754
0.770
0.774
0.750
0.768
0.750
0.774
0.804
0.782
0.788
0.806
0.788
0.812
0.794
0.762
0.758
0.742
0.738
0.738
0.740
0.756
0.752
0.736
0.740
0.750
0.760
0.746
0.772
0.768
0.768
0.774
0.764
0.734
0.744
0.746
0.736
0.730
0.716
0.796
0.812
0.822
0.802
0.808
0.804
0.784
0.772
0.746
0.758
0.752
0.748
0.744
0.744
0.766
0.782
0.768
0.804
0.810
0.784
0.790
0.804
0.772
0.770
0.760
0.738
0.728
0.752
0.784
0.778
0.766
0.742
0.734
0.746
0.764
0.768
0.742
0.732
0.752
0.772
0.792
0.768
0.754
0.746
0.730
0.744
0.736
0.738
0.738
0.722
0.740
0.726
0.752
0.756
0.748
0.752
0.760
0.742
0.744
0.734
0.724
0.708
0.692
0.692
0.694
0.718
0.712
0.722
0.756
0.774
0.748
0.736
0.698
0.710
0.716
0.722
0.760
0.752
0.722
0.748
0.756
0.756
0.784
0.780
0.786
0.806
0.794
0.772
0.774
0.762
0.746
0.766
0.746
0.736
0.764
0.756
0.764
0.760
0.758
0.778
0.784
0.766
0.764
0.740
0.718
0.718
0.726
0.722
0.716
0.712
0.716
0.712
0.732
0.738
0.734
0.762
0.786
0.740
0.762
0.748
0.746
0.746
0.734
0.728
0.718
0.702
0.716
0.712
0.710
0.702
0.744
0.760
0.742
0.762
0.794
0.750
0.782
0.782
0.780
0.782
0.766
0.738
0.724
0.728
0.710
0.708
0.718
0.720
0.734
0.774
0.772
0.762
0.788
0.802
0.778
0.792
0.804
0.784
0.798
0.770
0.742
0.774
0.788
0.754
0.786
0.782
0.752
0.738
0.750
0.750
0.724
0.736
0.728
0.716
0.706
0.704
0.690
0.672
0.672
0.666
0.660
0.684
0.702
0.702
0.768
0.750
0.780
0.776
0.748
0.734
0.700
0.708
0.720
0.754
0.756
0.794
0.766
0.820
0.840
0.806
0.798
0.792
0.760
0.762
0.824
0.798
0.816
0.782
0.802
0.788
0.750
0.756
0.738
0.716
0.718
0.702
0.706
0.712
0.736
0.734
0.752
0.738
0.776
0.796
0.778
0.798
0.782
0.766
0.780
0.740
0.756
0.752
0.744
0.780
0.788
0.766
0.782
0.772
0.772
0.776
0.766
0.742
0.750
0.746
0.728
0.724
0.722
0.744
0.768
0.774
0.782
0.764
0.772
0.744
0.750
0.746
0.744
0.774
0.770
0.766
0.782
0.792
0.770
0.786
0.772
0.758
0.768
0.748
0.730
0.728
0.722
0.730
0.756
0.756
0.802
0.810
0.804
0.818
0.804
0.806
0.762
0.732
0.736
0.718
0.718
0.730
0.756
0.754
0.774
0.786
0.776
0.782
0.758
0.748
0.750
0.748
0.734
0.736
0.748
0.740
0.784
0.790
0.804
0.792
0.814
0.802
0.782
0.788
0.776
0.764
0.766
0.764
0.744
0.764
0.774
0.764
0.754
0.764
0.758
0.752
0.752
0.770
0.762
0.740
0.738
0.732
0.736
0.738
0.706
0.720
0.714
0.720
0.726
0.754
0.768
0.754
0.778
0.756
0.758
0.760
0.748
0.738
0.728
0.738
0.742
0.756
0.772
0.758
0.752
0.756
0.756
0.744
0.776
0.788
0.764
0.806
0.818
0.796
0.764
0.760
0.732
0.742
0.744
0.744
0.740
0.770
0.788
0.778
0.814
0.790
0.776
0.782
0.758
0.740
0.746
0.736
0.744
0.748
0.734
0.730
0.724
0.722
0.748
0.758
0.740
0.766
0.776
0.750
0.762
0.760
0.748
0.740
0.764
0.756
0.766
0.778
0.754
0.762
0.802
0.782
0.754
0.762
0.748
0.724
0.740
0.734
0.732
0.720
0.744
0.738
0.726
0.734
0.736
0.718
0.724
0.732
0.720
0.726
0.740
0.742
0.760
0.750
0.754
0.754
0.730
0.742
0.736
0.718
0.752
0.748
0.734
0.766
0.746
0.750
0.762
0.744
0.750
0.752
0.730
0.738
0.724
0.718
0.744
0.740
0.734
0.754
0.750
0.736
0.748
0.742
0.728
0.724
0.714
0.702
0.692
0.692
0.706
0.732
0.754
0.728
0.764
0.744
0.764
0.770
0.754
0.736
0.734
0.724
0.712
0.706
0.720
0.718
0.738
0.754
0.754
0.748
0.756
0.746
0.746
0.764
0.744
0.728
0.732
0.734
0.730
0.744
0.738
0.724
0.736
0.732
0.710
0.708
0.704
0.696
0.690
0.702
0.700
0.706
0.754
0.740
0.758
0.748
0.784
0.774
0.758
0.762
0.766
0.762
0.748
0.750
0.738
0.716
0.732
0.760
0.764
0.752
0.724
0.734
0.724
0.712
0.696
0.696
0.682
0.726
0.734
0.724
0.726
0.714
0.706
0.702
0.682
0.690
0.726
0.712
0.698
0.712
0.734
0.746
0.778
0.754
0.780
0.786
0.784
0.816
0.796
0.796
0.788
0.780
0.758
0.764
0.732
0.734
0.706
0.706
0.696
0.686
0.694
0.696
0.686
0.712
0.722
0.724
0.702
0.724
0.716
0.704
0.710
0.700
0.690
0.700
0.712
0.708
0.704
0.732
0.764
0.760
0.750
0.794
0.790
0.738
0.738
0.714
0.692
0.682
0.704
0.712
0.712
0.748
0.744
0.750
0.800
0.784
0.796
0.762
0.778
0.764
0.756
0.766
0.746
0.746
0.762
0.766
0.740
0.764
0.778
0.754
0.750
0.748
0.740
0.728
0.734
0.734
0.712
0.720
0.710
0.700
0.698
0.692
0.704
0.704
0.698
0.712
0.712
0.706
0.726
0.714
0.722
0.738
0.726
0.714
0.734
0.720
0.722
0.728
0.716
0.728
0.722
0.714
0.728
0.726
0.708
0.726
0.718
0.710
0.710
0.712
0.706
0.698
0.700
0.700
0.686
0.692
0.704
0.718
0.708
0.714
0.718
0.718
0.710
0.754
0.758
0.744
0.770
0.758
0.744
0.770
0.782
0.768
0.748
0.744
0.730
0.722
0.724
0.720
0.710
0.706
0.724
0.744
0.722
0.712
0.714
0.706
0.708
0.698
0.700
0.706
0.702
0.714
0.712
0.730
0.756
0.750
0.750
0.730
0.708
0.690
0.688
0.676
0.696
0.702
0.760
0.840
0.866
0.850
0.786
0.814
0.786
0.770
0.758
0.738
0.754
0.760
0.746
0.748
0.718
0.746
0.768
0.724
0.724
0.722
0.734
0.742
0.730
0.752
0.776
0.746
0.778
0.796
0.772
0.816
0.788
0.798
0.806
0.818
0.796
0.774
0.776
0.778
0.754
0.774
0.768
0.760
0.762
0.766
0.812
0.812
0.812
0.804
0.770
0.738
0.728
0.704
0.690
0.674
0.670
0.708
0.690
0.686
0.694
0.694
0.698
0.692
0.680
0.680
0.714
0.732
0.726
0.746
0.732
0.750
0.730
0.724
0.728
0.704
0.710
0.702
0.690
0.694
0.702
0.686
0.706
0.710
0.696
0.702
0.710
0.694
0.696
0.710
0.706
0.698
0.700
0.696
0.694
0.708
0.692
0.714
0.712
0.696
0.698
0.706
0.692
0.678
0.696
0.700
0.702
0.700
0.714
0.714
0.730
0.748
0.738
0.736
0.748
0.808
0.788
0.766
0.740
0.774
0.776
0.754
0.722
0.748
0.740
0.762
0.738
0.778
0.850
0.864
0.808
0.798
0.826
0.808
0.804
0.756
0.788
0.790
0.744
0.780
0.806
0.798
0.800
0.768
0.762
0.758
0.772
0.822
0.780
0.788
0.786
0.764
0.810
0.862
0.842
0.776
0.786
0.824
0.830
0.844
0.832
0.846
0.870
0.866
0.802
0.832
0.826
0.800
0.776
0.814
0.808
0.794
0.876
0.882
0.884
0.848
0.876
0.854
0.838
0.826
0.794
0.816
0.884
0.854
0.914
0.920
0.902
0.874
0.902
0.912
0.872
0.914
0.860
0.932
0.926
0.928
0.886
0.894
0.890
0.856
0.900
0.898
0.856
0.908
0.916
0.856
0.882
0.868
0.854
0.898
0.880
0.858
0.866
0.828
0.800
0.768
0.842
0.816
0.790
0.784
0.790
0.808
0.790
0.824
0.808
0.790
0.820
0.802
0.844
0.840
0.838
0.852
0.846
0.836
0.868
0.874
0.850
0.862
0.874
0.862
0.860
0.890
0.852
0.846
0.818
0.804
0.818
0.810
0.822
0.812
0.816
0.818
0.826
0.852
0.852
0.830
0.852
0.868
0.838
0.878
0.874
0.820
0.830
0.822
0.808
0.856
0.828
0.798
0.852
0.850
0.894
0.884
0.852
0.880
0.878
0.872
0.888
0.884
0.882
0.926
0.918
0.890
0.908
0.882
0.874
0.822
0.854
0.848
0.814
0.796
0.822
0.842
0.840
0.878
0.864
0.840
0.856
0.870
0.852
0.858
0.846
0.836
0.862
0.866
0.806
0.794
0.896
0.936
0.862
0.802
0.782
0.786
0.798
0.824
0.818
0.854
0.908
0.912
0.922
0.962
0.920
0.956
0.952
0.956
0.954
0.934
0.942
0.932
0.926
0.920
0.844
0.820
0.794
0.868
0.878
0.860
0.832
0.822
0.814
0.784
0.798
0.796
0.834
0.864
0.868
0.858
0.826
0.826
0.824
0.802
0.808
0.788
0.808
0.806
0.760
0.758
0.748
0.740
0.732
0.752
0.784
0.816
0.804
0.832
0.834
0.802
0.818
0.826
0.804
0.824
0.836
0.814
0.836
0.836
0.814
0.824
0.812
0.778
0.838
0.854
0.836
0.790
0.784
0.792
0.780
0.776
0.810
0.808
0.824
0.826
0.834
0.878
0.910
0.874
0.892
0.900
0.880
0.908
0.894
0.960
0.912
0.870
0.860
0.846
0.862
0.850
0.850
0.846
0.830
0.814
0.814
0.898
0.868
0.844
0.932
0.894
0.844
0.854
0.862
0.820
0.840
0.832
0.810
0.856
0.946
0.924
0.894
0.926
0.942
0.924
0.934
0.952
0.950
0.976
0.922
0.946
0.948
0.910
0.948
0.940
0.932
0.966
0.952
0.898
0.904
0.892
0.876
0.894
0.892
0.860
0.904
0.882
0.856
0.914
0.878
0.846
0.856
0.858
0.806
0.810
0.770
0.758
0.774
0.806
0.840
0.856
0.872
0.878
0.870
0.828
0.844
0.866
0.860
0.880
0.906
0.884
0.876
0.872
0.842
0.866
0.866
0.824
0.832
0.820
0.810
0.826
0.834
0.810
0.832
0.864
0.834
0.834
0.854
0.818
0.824
0.840
0.814
0.852
0.850
0.802
0.786
0.758
0.766
0.748
0.776
0.806
0.838
0.774
0.840
0.818
0.800
0.832
0.814
0.834
0.868
0.840
0.870
0.906
0.902
0.940
0.944
0.880
0.938
0.954
0.936
0.988
0.958
0.950
0.952
0.914
0.934
0.964
0.940
0.962
0.918
0.930
0.936
0.912
0.900
0.906
0.836
0.836
0.802
0.838
0.876
0.912
0.954
0.948
0.870
0.922
0.922
0.868
0.880
0.916
0.940
0.918
0.898
0.922
0.906
0.814
0.838
0.806
0.908
0.922
0.870
0.952
0.892
0.858
0.956
0.916
0.958
0.852
0.910
0.926
0.888
0.946
0.972
0.956
0.988
0.944
0.942
0.960
0.898
0.934
0.928
0.896
0.990
0.940
0.966
0.948
0.914
0.950
0.920
0.928
0.928
0.900
0.950
0.978
0.914
0.952
0.872
0.844
0.982
0.948
0.962
0.872
0.884
0.952
0.932
0.976
0.968
0.886
0.942
0.956
0.920
0.934
0.916
0.884
0.898
0.900
0.908
0.932
0.932
0.900
0.908
0.902
0.874
0.890
0.860
0.844
0.828
0.808
0.868
0.862
0.900
0.928
0.868
0.884
0.902
0.856
0.900
0.876
0.872
0.926
0.972
0.898
0.932
0.878
0.854
0.878
0.860
0.872
0.906
0.884
0.920
0.930
0.888
0.922
0.896
0.888
0.922
0.908
0.940
0.982
0.902
0.928
0.960
0.906
0.948
0.912
0.884
0.918
0.860
0.930
0.920
0.880
0.934
0.896
0.878
0.836
0.884
0.854
0.906
0.914
0.906
0.904
0.884
0.894
0.940
0.902
0.934
0.934
0.856
0.946
0.952
0.898
0.970
0.976
0.920
0.936
0.932
0.888
0.942
0.934
0.944
0.950
0.938
0.940
0.930
0.878
0.884
0.920
0.896
0.912
0.926
0.872
0.906
0.896
0.864
0.892
0.904
0.866
0.900
0.930
0.878
0.910
0.872
0.888
0.890
0.862
0.884
0.888
0.884
0.898
0.908
0.884
0.924
0.950
0.908
0.938
0.900
0.866
0.884
0.888
0.856
0.904
0.922
0.910
0.942
0.952
0.912
0.954
0.860
0.900
0.924
0.880
0.890
0.900
0.902
0.854
0.856
0.938
0.884
0.926
0.896
0.912
0.954
0.904
0.994
0.948
0.926
0.974
0.934
0.948
0.974
0.908
0.938
0.982
0.912
0.984
0.976
0.934
0.980
0.950
0.928
0.926
0.916
0.908
0.968
0.948
0.958
1.008
0.956
0.990
0.968
0.920
0.942
0.910
0.926
0.964
0.936
0.956
0.942
0.912
1.002
1.008
0.938
0.936
0.928
0.914
0.950
0.894
0.942
0.948
0.922
0.962
0.954
0.954
0.952
0.900
0.938
0.980
0.938
0.982
0.960
0.956
0.976
0.866
0.840
0.984
0.996
1.008
0.996
1.034
1.028
1.042
1.006
0.986
1.034
0.986
0.952
1.004
0.918
0.952
0.956
0.882
0.928
0.894
0.818
0.880
0.876
0.848
0.846
0.822
0.802
0.786
0.806
0.822
0.810
0.854
0.892
0.848
0.868
0.882
0.832
0.884
0.902
0.886
0.840
0.834
0.924
0.920
0.932
0.906
0.942
0.962
0.902
0.940
0.904
0.942
0.974
0.946
0.902
0.926
0.932
0.930
0.936
0.922
0.876
0.946
0.960
0.928
0.984
0.954
0.956
0.942
0.976
0.954
0.908
0.922
0.874
0.912
0.922
0.928
0.968
0.986
0.926
1.022
0.952
0.948
0.874
0.858
0.982
0.912
0.854
0.822
0.814
0.852
0.824
0.876
0.896
0.906
0.914
0.936
0.938
0.966
0.920
0.926
0.940
0.920
0.928
0.924
0.946
1.006
0.942
0.956
0.958
0.916
0.956
0.966
0.940
1.006
0.960
0.920
0.946
0.900
0.938
0.924
0.890
0.912
0.888
0.884
0.940
0.980
0.920
0.994
0.870
0.860
0.814
0.970
0.988
0.944
0.912
0.868
0.870
0.856
0.824
0.904
0.970
1.034
0.998
1.008
0.916
0.954
1.104
1.002
0.936
0.934
0.882
0.896
0.932
0.956
0.910
0.966
0.906
0.958
0.970
0.964
0.922
0.952
0.930
0.958
0.872
0.940
0.964
0.900
0.882
0.850
0.936
0.902
0.914
0.930
0.868
0.942
0.952
0.876
0.886
0.896
0.896
0.862
0.856
0.858
0.890
0.904
0.872
0.878
0.888
0.880
0.862
0.812
0.802
0.798
0.772
0.802
0.818
0.812
0.800
0.764
0.788
0.796
0.806
0.810
0.778
0.796
0.858
0.888
0.932
0.996
0.964
0.934
0.892
0.878
0.882
0.878
0.844
0.856
0.872
0.950
0.982
0.962
0.918
0.910
0.940
0.950
0.902
0.864
0.862
0.890
0.876
0.878
0.930
0.966
0.988
0.974
0.952
0.990
0.886
0.932
0.976
0.912
0.858
0.914
0.848
0.954
1.004
0.992
0.982
0.954
0.962
0.948
0.964
0.976
0.986
0.958
0.912
0.876
0.848
0.812
0.860
0.922
0.924
0.910
0.936
0.964
0.934
0.964
0.948
0.966
0.932
0.910
0.934
0.934
0.886
0.972
0.968
0.954
0.920
0.916
0.854
0.846
0.896
0.934
0.978
0.928
0.982
0.942
0.974
0.994
0.938
0.944
0.952
0.926
0.978
0.920
0.960
0.938
0.918
0.884
0.882
0.910
0.894
0.918
0.926
0.882
0.924
0.932
0.918
0.940
0.936
0.936
0.950
0.928
0.948
0.936
0.942
0.920
0.912
0.914
0.892
0.928
0.956
0.912
0.940
0.916
0.890
0.930
0.892
0.918
0.928
0.868
0.880
0.886
0.882
0.900
0.880
0.890
0.914
0.894
0.912
0.900
0.880
0.924
0.854
0.850
0.842
0.796
0.790
0.862
0.848
0.870
0.830
0.816
0.856
0.830
0.860
0.884
0.890
0.918
0.924
0.912
0.932
0.866
0.844
0.856
0.890
0.894
0.876
0.888
0.886
0.856
0.842
0.852
0.836
0.868
0.898
0.896
0.952
0.976
0.988
0.954
0.986
0.936
0.954
0.928
0.890
0.874
0.894
0.898
0.892
0.912
0.890
0.916
0.872
0.894
0.898
0.898
0.916
0.908
0.940
0.918
0.874
0.880
0.864
0.872
0.832
0.856
0.962
0.928
0.948
0.918
0.920
0.858
0.852
0.846
0.824
0.820
0.826
0.842
0.828
0.864
0.850
0.910
0.902
0.894
0.934
0.870
0.856
0.836
0.816
0.796
0.780
0.794
0.864
0.918
1.074
1.102
1.140
1.030
1.036
0.988
0.968
0.954
0.930
0.930
0.902
0.928
0.954
0.912
0.952
0.944
0.964
0.888
0.860
0.914
0.904
0.926
0.884
0.900
0.896
0.954
1.006
0.918
0.966
0.954
0.928
0.954
0.910
0.916
0.936
0.892
0.900
0.900
0.942
0.904
0.838
0.816
0.780
0.758
0.748
0.766
0.728
0.726
0.706
0.690
0.676
0.680
0.678
0.664
0.662
0.660
0.656
0.650
0.662
0.672
0.668
0.676
0.680
0.670
0.664
0.704
0.740
0.758
0.756
0.732
0.730
0.720
0.712
0.726
0.722
0.706
0.788
0.744
0.718
0.740
0.730
0.744
0.734
0.726
0.738
0.718
0.700
0.714
0.740
0.722
0.718
0.732
0.738
0.746
0.734
0.720
0.708
0.690
0.704
0.728
0.840
0.932
0.916
0.886
0.916
0.900
0.862
0.888
0.842
0.814
0.842
0.830
0.808
0.812
0.842
0.794
0.774
0.746
0.712
0.716
0.712
0.716
0.708
0.698
0.692
0.702
0.688
0.718
0.728
0.754
0.790
0.808
0.778
0.812
0.792
0.830
0.790
0.798
0.850
0.854
0.854
0.834
0.880
0.906
0.858
