# Supplementary material for: Stress among on-duty firefighters: an ambulatory assessment study
Source: PeerJ. 2018 Dec 11;6:e5967. doi: 10.7717/peerj.5967 (PMC6294048; doi:10.7717/peerj.5967)
Supplement: Supplemental Information 1 [file peerj-06-5967-s001.zip › RAW_DATA/FF11.rr]

8.010
0.690
0.696
0.714
0.748
0.764
0.776
0.756
0.722
0.720
0.692
0.682
0.702
0.702
0.692
0.704
0.692
0.688
0.704
0.732
0.746
0.722
0.694
0.686
0.756
0.746
0.766
0.742
0.708
0.734
0.738
0.728
0.724
0.732
0.732
0.726
0.724
0.736
0.728
0.722
0.704
0.710
0.712
0.714
0.714
0.714
0.518
0.716
0.724
0.722
0.724
0.742
0.758
0.736
0.746
0.750
0.740
0.738
0.746
0.726
0.742
0.750
0.728
0.732
0.730
0.722
0.728
0.722
0.744
0.752
0.724
0.738
0.734
0.722
0.722
0.716
0.708
0.730
0.736
0.716
0.740
0.744
0.720
0.754
0.748
0.722
0.724
0.728
0.720
0.734
0.744
0.756
0.744
0.750
0.760
0.734
0.734
0.716
0.698
0.712
0.722
0.736
0.702
0.780
0.808
0.770
0.746
0.750
0.754
0.730
0.738
0.734
0.724
0.728
0.728
0.700
0.720
0.716
0.716
0.696
0.708
0.694
0.690
0.702
0.706
0.698
0.696
0.696
0.702
0.688
0.706
0.726
0.754
0.734
0.708
0.718
0.698
0.692
0.724
0.760
0.782
0.776
0.798
0.804
0.800
0.746
0.764
0.782
0.772
0.814
0.828
0.846
0.870
0.842
0.838
0.838
0.854
0.816
0.808
0.796
0.812
0.820
0.786
0.820
0.794
0.826
0.834
0.814
0.848
0.850
0.796
0.826
0.820
0.812
0.870
0.882
0.922
0.922
0.868
0.904
0.892
0.870
0.884
0.854
0.842
0.828
0.836
0.848
0.824
0.864
0.830
0.812
0.836
0.836
0.818
0.844
0.870
0.632
0.704
0.750
0.762
0.736
0.714
0.758
1.052
0.874
0.998
1.006
0.990
0.996
0.966
0.972
0.954
0.948
0.962
0.934
0.974
0.936
0.970
0.948
0.918
0.914
0.942
0.930
0.874
0.846
0.846
0.818
0.878
0.860
0.906
0.944
0.928
0.944
0.922
0.902
0.932
0.912
0.930
0.876
0.920
0.884
0.880
0.896
0.870
0.884
0.916
0.860
0.874
0.882
0.860
0.904
0.914
0.908
1.000
0.938
0.922
0.924
0.896
0.918
0.912
0.914
0.930
0.902
0.906
0.920
0.876
0.900
0.852
0.798
0.782
0.784
0.796
0.782
0.810
0.848
0.804
0.822
0.808
0.814
0.836
0.818
0.874
0.898
0.884
0.926
0.926
0.900
0.916
0.890
0.910
0.890
0.902
0.916
0.872
0.892
0.886
0.846
0.918
0.934
0.864
0.884
0.876
0.850
0.808
0.848
0.866
0.864
0.924
0.934
0.914
0.902
0.950
0.948
0.886
0.882
0.860
0.838
0.776
0.770
0.766
0.790
0.882
0.956
0.916
0.866
0.890
0.980
0.952
0.908
0.852
0.814
0.794
0.776
0.778
0.786
0.796
0.822
0.806
0.922
0.952
0.952
0.936
0.912
0.878
0.868
0.898
0.910
0.852
0.826
0.850
0.918
0.896
0.868
0.816
0.834
0.842
0.838
0.844
0.852
0.822
0.828
0.852
0.840
0.808
0.808
0.806
0.752
0.746
0.744
0.846
0.914
0.888
0.836
0.892
0.876
0.870
0.792
0.770
0.844
0.914
0.908
0.916
0.850
0.912
0.974
0.964
0.956
0.978
0.976
0.956
0.954
0.922
0.900
0.944
0.934
0.932
0.902
0.894
0.902
0.886
0.912
0.880
0.882
0.914
0.916
0.924
0.918
0.894
0.912
0.860
0.890
0.896
0.900
0.926
0.838
0.890
0.870
0.860
0.838
0.850
0.850
0.890
0.846
0.962
0.920
0.850
0.864
0.896
0.864
0.834
0.828
0.796
0.868
0.906
0.898
0.900
0.900
0.836
0.830
0.832
0.850
0.880
0.918
0.926
0.934
0.908
0.968
0.892
0.916
0.878
0.844
0.826
0.884
0.906
0.896
0.872
0.846
0.796
0.776
0.810
0.798
0.872
0.902
0.934
0.938
0.922
0.884
0.850
0.816
0.830
0.842
0.848
0.826
0.830
0.816
0.878
0.898
0.912
0.930
0.934
0.914
0.918
0.908
0.878
0.888
0.842
0.824
0.852
0.884
0.938
0.906
0.894
0.860
0.916
0.976
0.990
0.948
0.940
0.938
0.922
0.918
0.886
0.864
0.888
0.876
0.898
0.852
0.856
0.844
0.856
0.874
0.892
0.886
0.884
0.838
0.850
0.834
0.862
0.838
0.866
0.904
0.850
0.886
0.870
0.860
0.868
0.832
0.846
0.844
0.848
0.862
0.860
0.840
0.906
0.912
0.896
0.876
0.822
0.828
0.820
0.856
0.836
0.882
0.932
0.904
0.950
0.936
0.912
0.904
0.914
0.874
0.850
0.842
0.854
0.874
0.894
0.852
0.852
0.814
0.816
0.808
0.828
0.876
0.868
0.858
0.806
0.792
0.830
0.870
0.852
0.846
0.818
0.788
0.772
0.798
0.878
0.892
0.920
0.822
0.880
0.910
0.854
0.932
0.840
0.824
0.800
0.788
0.762
0.742
0.732
0.710
0.702
0.726
0.716
0.712
0.698
0.700
0.700
0.688
0.694
0.694
0.702
0.696
0.710
0.740
0.738
0.746
0.728
0.714
0.698
0.722
0.724
0.724
0.750
0.782
0.784
0.748
0.764
0.852
0.792
0.784
0.800
0.810
0.836
0.868
0.842
0.864
0.874
0.806
0.858
0.912
0.870
0.806
0.844
0.842
0.838
0.848
0.810
0.792
0.792
0.816
0.792
0.812
0.850
0.834
0.856
0.866
0.854
0.850
0.850
0.858
0.840
0.854
0.842
0.830
0.850
0.818
0.836
0.838
0.840
0.866
0.830
0.848
0.882
0.864
0.872
0.890
0.888
0.936
0.904
0.922
0.930
0.890
0.906
0.870
0.856
0.894
0.944
0.880
0.942
0.980
0.944
0.874
0.874
0.820
0.876
0.910
0.880
0.928
0.922
0.928
0.950
0.966
0.920
0.888
0.892
0.874
0.872
0.848
0.834
0.884
0.924
0.904
0.926
0.922
0.912
0.906
0.932
0.908
0.854
0.854
0.896
0.956
0.912
0.910
0.958
0.868
1.104
1.018
0.948
0.930
0.930
0.926
0.952
0.950
0.852
0.908
0.936
0.910
0.888
0.908
0.874
0.928
0.946
0.962
0.882
0.948
1.008
0.946
0.912
0.910
0.854
0.858
0.902
0.914
0.906
0.896
0.896
0.892
0.896
0.930
0.908
0.916
0.926
0.860
0.938
0.866
0.880
0.922
0.870
0.874
0.890
0.844
0.842
0.818
0.842
0.908
0.906
0.896
0.922
0.866
0.912
0.918
0.848
0.910
0.964
0.938
0.968
0.928
0.898
0.920
0.896
0.882
0.938
0.956
0.928
0.892
0.906
0.892
0.858
0.900
0.910
0.898
0.924
0.878
0.908
0.954
0.938
0.866
0.858
0.842
0.814
0.814
0.798
0.842
0.878
0.878
0.916
0.920
0.918
0.930
0.892
0.914
0.932
0.912
0.934
0.950
0.904
0.904
0.892
0.904
0.922
0.862
0.898
0.888
0.904
0.954
0.886
0.942
0.926
0.882
0.896
0.900
0.944
0.926
0.874
0.862
0.834
0.826
0.858
0.802
0.768
0.770
0.740
0.732
0.706
0.682
0.684
0.682
0.674
0.680
0.688
0.686
0.682
0.674
0.670
0.654
0.660
0.768
0.814
0.736
0.730
0.756
0.778
0.790
0.808
0.800
0.784
0.780
0.766
0.750
0.738
0.718
0.720
0.728
0.736
0.732
0.730
0.738
0.732
0.734
0.742
0.726
0.732
0.720
0.712
0.714
0.708
0.716
0.712
0.710
0.718
0.738
0.748
0.746
0.748
0.742
0.720
0.724
0.708
0.728
0.722
0.718
0.714
0.732
0.724
0.714
0.688
0.692
0.676
0.672
0.672
0.678
0.710
0.760
0.786
0.760
0.766
0.756
0.740
0.758
0.738
0.730
0.722
0.732
0.770
0.766
0.788
0.820
0.850
0.812
0.796
0.750
0.764
0.764
0.752
0.764
0.748
0.790
0.796
0.788
0.798
0.764
0.782
0.764
0.752
0.712
0.724
0.740
0.734
0.728
0.750
0.772
0.776
0.746
0.734
0.728
0.742
0.748
0.744
0.762
0.740
0.728
0.750
0.750
0.736
0.748
0.754
0.788
0.778
0.766
0.760
0.728
0.710
0.698
0.698
0.708
0.698
0.728
0.738
0.740
0.710
0.722
0.714
0.706
0.704
0.696
0.694
0.688
0.698
0.700
0.708
0.694
0.700
0.680
0.680
0.676
0.674
0.672
0.674
0.680
0.698
0.702
0.700
0.696
0.698
0.706
0.714
0.708
0.696
0.686
0.678
0.672
0.680
0.750
0.790
0.836
0.814
0.758
0.778
0.772
0.752
0.748
0.752
0.750
0.728
0.720
0.744
0.768
0.774
0.766
0.770
0.748
0.750
0.734
0.720
0.714
0.692
0.690
0.692
0.700
0.734
0.738
0.752
0.782
0.804
0.812
0.794
0.766
0.766
0.762
0.744
0.746
0.764
0.780
0.768
0.790
0.800
0.784
0.774
0.778
0.782
0.748
0.744
0.740
0.746
0.738
0.750
0.754
0.736
0.724
0.718
0.708
0.704
0.678
0.676
0.672
0.670
0.666
0.666
0.672
0.678
0.696
0.690
0.684
0.704
0.690
0.696
0.690
0.684
0.684
0.692
0.680
0.678
0.680
0.682
0.700
0.704
0.706
0.702
0.694
0.704
0.712
0.716
0.704
0.712
0.712
0.702
0.708
0.704
0.694
0.692
0.686
0.696
0.702
0.700
0.712
0.716
0.714
0.700
0.706
0.698
0.696
0.708
0.706
0.712
0.702
0.720
0.716
0.734
0.742
0.714
0.726
0.726
0.718
0.718
0.708
0.732
0.738
0.730
0.756
0.750
0.742
0.752
0.750
0.752
0.740
0.726
0.726
0.738
0.732
0.742
0.762
0.748
0.776
0.764
0.748
0.752
0.740
0.746
0.870
0.766
0.756
0.736
0.722
0.704
0.702
0.708
0.686
0.672
0.694
0.708
0.716
0.716
0.722
0.706
0.704
0.702
0.704
0.710
0.720
0.714
0.708
0.700
0.756
0.730
0.746
0.732
0.750
0.744
0.742
0.712
0.736
0.750
0.728
0.760
0.770
0.746
0.756
0.758
0.782
0.756
0.748
0.752
0.752
0.742
0.742
0.742
0.786
0.802
0.776
0.804
0.812
0.810
0.850
0.810
0.844
0.796
0.830
0.856
0.822
0.802
0.826
0.792
0.814
0.820
0.802
0.800
0.794
0.814
0.828
0.822
0.830
0.818
0.802
0.822
0.834
0.814
0.804
0.754
0.786
0.814
0.772
0.794
0.824
0.830
0.826
0.808
0.840
0.824
0.874
0.812
0.808
0.794
0.802
0.792
0.810
0.818
0.816
0.884
0.946
0.916
0.896
0.846
0.812
0.768
0.730
0.726
0.736
0.752
0.866
0.916
0.860
0.878
0.852
0.884
0.868
0.854
0.822
0.802
0.830
0.860
0.874
0.834
0.834
0.808
0.802
0.804
0.798
0.848
0.858
0.860
0.826
0.854
0.828
0.834
0.814
0.812
0.814
0.830
0.844
0.832
0.824
0.800
0.774
0.784
0.774
0.810
0.836
0.814
0.830
0.810
0.894
0.858
0.812
0.858
0.868
0.846
0.822
0.838
0.836
0.824
0.830
0.822
0.860
0.832
0.882
0.920
0.872
0.926
0.874
0.842
0.830
0.828
0.844
0.820
0.828
0.824
0.796
0.826
0.788
0.814
0.830
0.794
0.796
0.778
0.788
0.824
0.790
0.822
0.814
0.786
0.788
0.782
0.816
0.852
0.856
0.852
0.840
0.812
0.812
0.796
0.830
0.836
0.836
0.820
0.864
0.808
0.858
0.882
0.902
0.864
0.870
0.868
0.820
0.826
0.814
0.810
0.802
0.842
0.826
0.868
0.830
0.794
0.796
0.770
0.744
0.726
0.714
0.698
0.688
0.696
0.686
0.688
0.678
0.680
0.678
0.674
0.670
0.688
0.700
0.710
0.750
0.766
0.798
0.768
0.776
0.762
0.750
0.756
0.738
0.754
0.760
0.746
0.758
0.766
0.740
0.758
0.798
0.776
0.762
0.772
0.780
0.774
0.778
0.786
0.774
0.794
0.818
0.796
0.832
0.866
0.816
0.826
0.822
0.794
0.796
0.790
0.788
0.824
0.830
0.834
0.802
0.776
0.760
0.746
0.720
0.744
0.762
0.790
0.748
0.766
0.794
0.782
0.776
0.756
0.772
0.754
0.736
0.730
0.708
0.718
0.726
0.784
0.780
0.764
0.756
0.750
0.738
0.720
0.708
0.730
0.734
0.738
0.738
0.754
0.752
0.740
0.754
0.762
0.774
0.788
0.812
0.798
0.844
0.852
0.800
0.850
0.920
0.862
0.862
0.942
0.912
0.874
0.816
0.796
0.812
0.816
0.840
0.820
0.800
0.758
0.756
0.730
0.726
0.720
0.752
0.784
0.792
0.842
0.884
0.886
0.874
0.856
0.886
0.814
0.808
0.894
0.934
0.900
0.856
0.914
0.958
0.980
0.966
0.962
0.936
0.988
0.964
0.958
0.902
0.896
0.880
0.858
0.918
0.928
0.870
0.850
0.850
0.918
0.886
0.920
0.934
0.906
0.946
0.890
0.950
0.962
0.932
0.920
0.914
0.950
0.958
0.908
0.942
0.896
0.862
0.880
0.846
0.826
0.820
0.860
0.906
0.894
0.870
0.916
0.902
0.942
0.934
0.906
0.956
0.912
0.892
0.948
0.920
0.958
0.952
0.904
0.934
0.918
0.898
0.958
0.944
0.936
0.960
0.928
0.954
0.954
0.936
0.984
0.940
0.968
0.960
0.874
0.912
0.926
0.914
0.904
0.888
0.860
0.882
0.908
0.910
0.908
0.898
0.916
0.886
0.904
0.906
0.902
0.894
0.912
0.896
0.900
0.852
0.840
0.848
0.896
0.884
0.930
0.898
0.894
0.912
0.948
0.954
0.978
0.938
0.948
0.966
0.928
0.972
0.950
0.976
0.974
0.968
1.008
0.976
0.980
0.964
0.996
0.980
0.960
1.014
0.958
0.994
0.998
0.898
0.928
0.938
0.910
0.938
0.860
0.870
0.876
0.862
0.878
0.844
0.846
0.838
0.828
0.828
0.816
0.844
0.902
0.824
0.930
0.944
0.888
0.854
0.846
0.886
0.912
0.880
0.974
0.988
0.928
0.950
0.966
0.922
0.954
1.020
1.020
1.002
1.018
0.990
0.990
1.010
0.952
0.964
0.960
0.974
0.976
0.962
0.926
0.946
0.934
0.902
0.900
0.882
0.862
0.846
0.848
0.860
0.934
0.956
0.900
0.840
0.840
0.870
0.900
0.928
0.910
0.974
0.994
0.948
1.004
0.996
0.992
1.012
0.976
0.984
1.030
1.010
1.000
1.014
1.004
1.008
1.002
0.982
0.970
0.892
0.864
0.842
0.856
0.868
0.914
0.894
0.924
0.950
0.920
0.966
0.914
0.912
0.958
0.938
0.976
0.918
0.920
0.888
0.850
0.874
0.886
0.912
0.906
0.924
0.956
0.988
0.994
0.966
0.970
0.942
0.932
0.918
0.956
0.978
0.940
0.998
0.958
0.972
0.954
0.948
0.960
0.944
0.958
0.952
0.952
1.006
0.960
0.978
0.952
0.924
0.936
0.918
0.914
0.944
0.898
0.914
0.884
0.898
0.906
0.884
0.896
0.914
0.890
0.908
0.866
0.884
0.862
0.906
0.946
0.944
0.934
0.920
0.938
0.904
0.972
0.964
0.940
0.974
0.950
0.942
0.986
0.906
0.862
0.842
0.884
0.950
0.912
0.970
0.952
0.956
0.990
0.968
0.992
1.008
0.988
1.002
0.980
0.968
0.938
0.988
0.964
0.956
0.926
0.854
0.888
0.912
0.880
0.836
0.846
0.902
0.882
0.934
0.956
0.914
0.910
0.886
0.916
0.934
0.922
0.964
0.984
0.992
0.984
0.966
0.990
0.982
1.000
0.990
0.942
0.972
0.932
0.880
0.852
0.886
0.904
0.916
0.890
0.896
0.926
0.890
0.934
0.900
0.904
0.946
0.948
0.948
0.954
0.932
0.944
0.908
0.852
0.846
1.016
0.908
0.848
0.824
0.870
0.940
0.890
0.910
0.942
0.910
0.966
0.990
0.952
0.962
0.978
0.948
0.978
0.976
0.950
0.950
0.958
0.950
0.900
0.916
0.902
0.922
0.942
0.934
0.964
0.964
0.932
0.966
0.968
0.922
0.940
0.908
0.912
0.928
0.916
0.862
0.892
0.880
0.918
0.874
0.840
0.852
0.844
0.832
0.838
0.828
0.926
0.994
0.926
0.918
0.934
0.870
0.838
0.844
0.860
0.862
0.882
0.972
0.962
0.970
0.886
0.918
0.922
0.906
0.888
0.880
0.870
0.950
0.964
0.954
0.908
0.936
0.948
0.922
0.914
0.922
0.862
0.962
1.006
0.986
0.988
0.884
0.922
0.970
0.936
0.910
0.860
0.874
0.908
0.936
1.000
0.988
1.012
0.954
0.898
0.880
0.924
0.962
0.972
0.932
0.884
0.878
0.852
0.828
0.832
0.868
0.862
0.914
0.956
0.932
0.902
0.892
0.900
0.932
0.954
0.974
0.958
0.888
0.892
0.890
0.904
0.902
0.938
1.096
1.040
1.012
0.968
0.924
0.916
0.882
0.912
0.862
0.850
0.822
0.866
0.974
0.860
0.958
0.996
1.002
0.972
0.898
0.928
0.940
0.914
0.948
0.920
0.950
0.966
0.970
0.984
0.928
0.944
0.970
0.954
0.936
0.958
0.934
0.954
0.954
0.928
0.964
0.922
0.928
0.952
0.920
0.918
0.864
0.946
0.948
0.938
0.864
0.896
0.904
0.882
0.864
0.900
0.924
0.910
0.932
0.962
0.972
0.984
0.948
0.952
0.920
0.962
0.940
0.946
0.948
0.908
0.950
0.990
0.970
0.948
0.946
0.966
0.930
0.968
0.974
0.934
0.876
0.960
0.940
0.900
0.904
0.888
0.886
0.882
0.852
0.868
0.872
0.862
0.860
0.912
0.906
0.964
0.958
0.962
0.942
0.954
0.954
0.952
1.002
0.988
0.954
0.970
0.962
0.960
0.986
0.944
0.956
0.936
0.934
0.956
0.956
0.958
0.962
0.938
0.978
0.922
0.964
0.986
0.936
0.978
0.934
0.938
0.990
0.924
0.964
0.940
0.848
0.932
0.940
0.894
0.860
0.922
0.878
0.868
0.864
0.858
0.850
0.830
0.836
0.822
0.796
0.812
0.806
0.822
0.816
0.838
0.842
0.838
0.878
0.860
0.914
0.874
0.848
0.868
0.866
0.840
0.882
0.880
0.864
0.922
0.938
0.966
0.948
0.878
0.852
0.822
0.830
0.836
0.962
0.930
0.960
0.952
0.912
0.962
0.920
0.912
0.966
0.900
0.942
0.954
0.950
1.006
0.938
0.920
0.866
0.854
0.888
0.906
0.908
0.884
0.888
0.924
0.910
0.894
0.934
0.920
0.934
0.968
0.952
1.036
0.996
0.970
0.958
0.972
0.972
0.952
0.910
0.954
0.960
0.954
0.930
0.946
0.938
0.916
0.950
0.972
0.948
0.966
0.930
0.960
0.908
0.930
0.984
0.958
0.968
0.950
0.920
0.952
0.870
0.876
0.898
0.874
0.936
0.930
0.892
0.908
0.914
0.894
0.936
0.926
0.910
0.938
0.884
0.858
0.916
0.924
0.898
0.960
0.978
0.926
0.962
0.978
0.926
0.904
0.900
0.836
0.872
0.874
0.920
0.934
0.914
0.886
0.858
0.846
0.878
0.914
0.974
0.946
0.942
0.852
0.912
0.916
0.930
0.942
0.918
0.940
0.940
0.938
0.934
0.890
0.860
0.894
0.908
0.896
0.918
0.900
0.934
0.926
0.874
0.884
0.914
0.926
0.914
0.874
0.874
0.854
0.860
0.886
0.892
0.912
0.940
0.950
0.922
0.906
0.848
0.844
0.876
0.914
0.878
0.930
0.916
0.874
0.940
0.926
0.914
0.946
0.918
0.936
0.920
0.894
0.934
0.926
0.938
0.956
0.924
0.940
0.952
0.934
0.954
0.946
0.954
1.002
0.972
0.980
0.994
0.934
0.944
0.952
0.904
0.854
1.282
0.990
0.902
0.920
0.934
0.942
0.964
0.982
0.982
0.984
1.006
0.986
0.990
1.000
0.986
0.974
0.976
0.972
0.940
0.956
0.942
0.926
0.922
0.898
0.914
0.920
0.884
0.860
0.832
0.882
0.928
0.896
0.882
0.890
0.884
0.930
0.940
0.988
0.944
0.994
1.014
1.000
0.990
0.990
0.980
0.992
0.970
0.970
0.972
0.952
0.932
0.942
0.890
0.902
0.918
0.886
0.892
0.860
0.848
0.892
0.880
0.910
0.952
0.928
0.966
0.942
0.964
0.998
0.992
0.984
0.970
0.912
0.924
0.920
0.926
0.974
0.950
0.968
0.946
0.952
0.956
0.924
0.940
0.904
0.904
0.902
0.938
0.942
0.906
0.962
0.952
0.938
0.952
0.942
0.918
0.928
0.872
0.894
0.842
0.816
0.836
0.862
0.872
0.856
0.900
0.866
0.844
0.836
0.810
0.842
0.850
0.856
0.858
0.884
0.880
0.916
0.936
0.920
0.944
0.926
0.926
0.952
0.926
0.928
0.930
0.936
0.948
0.912
0.932
0.914
0.894
0.940
0.896
0.902
0.912
0.960
0.898
0.866
0.850
0.860
0.918
0.878
0.852
0.876
0.886
0.878
0.900
0.872
0.922
0.980
1.008
1.046
0.996
1.008
0.984
0.940
0.952
0.936
0.978
1.020
0.968
0.880
1.020
0.984
0.980
0.974
0.968
0.950
0.956
0.924
0.958
0.900
0.926
0.924
0.916
0.950
0.890
0.876
0.864
0.842
0.820
0.840
0.860
0.852
0.910
0.878
0.884
0.914
0.882
0.906
0.880
0.894
0.932
0.926
0.930
0.972
0.954
0.950
0.960
0.932
0.938
0.952
0.888
0.950
0.960
0.898
0.916
0.946
0.918
0.938
0.940
0.904
0.946
0.908
0.990
0.988
0.956
0.954
0.950
0.920
0.974
0.988
0.976
0.898
0.884
0.914
0.886
0.930
0.944
0.944
0.948
0.944
0.920
0.876
0.828
0.812
0.816
0.860
0.878
0.858
0.918
0.906
0.954
0.954
0.932
0.928
1.006
0.952
0.918
0.946
0.900
0.922
0.910
0.934
1.094
1.084
1.018
0.990
0.982
0.958
0.932
0.924
0.922
0.904
0.930
0.906
0.916
0.902
0.874
0.884
0.892
0.874
0.922
0.878
0.872
0.862
0.834
0.834
0.892
0.892
0.902
0.914
0.906
0.936
0.962
0.918
0.940
0.914
0.994
0.964
0.936
0.938
0.932
0.944
0.972
0.926
0.940
0.892
0.904
0.930
0.926
0.968
0.972
0.932
0.954
0.956
0.946
0.978
0.908
0.926
0.926
0.914
0.924
0.940
0.954
0.940
0.932
0.888
0.850
0.876
0.870
0.930
0.910
0.940
0.862
0.832
0.878
0.914
0.926
0.904
0.886
0.870
0.866
0.854
0.892
0.942
0.958
0.996
0.996
0.992
0.988
0.956
0.938
0.968
0.954
0.972
0.972
0.932
0.938
0.934
0.918
0.948
0.938
0.930
0.918
0.892
0.926
0.932
0.884
0.916
0.888
0.910
0.914
0.894
0.938
0.916
0.916
0.938
0.924
0.936
0.922
0.934
0.944
0.914
0.972
0.938
0.918
0.960
0.930
0.928
0.908
0.852
0.916
0.888
0.870
0.852
0.860
0.840
0.858
0.870
0.870
0.870
0.862
0.918
0.876
0.852
0.876
0.896
0.922
0.898
0.930
0.932
0.948
0.956
0.962
0.950
0.972
0.934
0.976
0.932
0.938
0.956
0.922
0.960
0.922
0.932
0.914
0.906
0.934
0.914
0.888
0.916
0.890
0.918
0.918
0.864
0.918
0.894
0.894
0.928
0.904
0.926
0.932
0.886
0.948
0.948
0.900
0.922
0.888
0.910
0.878
0.886
0.842
0.880
0.838
0.840
0.844
0.816
0.840
0.814
0.834
0.840
0.820
0.840
0.846
0.862
0.882
0.870
0.896
0.906
0.878
0.916
0.936
0.908
0.914
0.882
0.896
0.912
0.874
0.908
0.924
0.874
0.916
0.898
0.904
0.898
0.890
0.906
0.878
0.874
0.892
0.886
0.900
0.928
0.874
0.902
0.876
0.862
0.860
0.880
0.870
0.900
0.894
0.946
0.938
0.906
0.934
0.930
0.902
0.916
0.892
0.916
0.920
0.912
0.946
0.946
0.926
0.970
0.940
0.892
0.924
0.874
0.844
0.822
0.806
0.820
0.818
0.824
0.838
0.866
0.854
0.884
0.900
0.878
0.902
0.892
0.888
0.896
0.902
0.884
0.876
0.870
0.876
0.880
0.874
0.888
0.856
0.860
0.900
0.884
0.866
0.840
0.818
0.854
0.846
0.884
0.838
0.810
0.918
0.894
0.846
0.816
0.818
0.804
0.826
0.846
0.848
0.860
0.876
0.910
0.924
0.912
0.922
0.908
0.926
0.928
0.912
0.914
0.910
0.922
0.934
0.916
0.928
0.896
0.934
0.896
0.914
0.910
0.908
0.950
0.904
0.948
0.936
0.910
0.940
0.894
0.920
0.894
0.894
0.902
0.878
0.902
0.896
0.884
0.896
0.868
0.880
0.880
0.870
0.898
0.878
0.910
0.926
0.910
0.934
0.916
0.908
0.886
0.890
0.910
0.922
0.918
0.924
0.884
0.920
0.916
0.892
0.896
0.854
0.844
0.828
0.890
0.878
0.932
0.902
0.886
0.904
0.902
0.936
0.922
0.928
0.966
0.920
0.942
0.932
0.926
0.942
0.920
0.972
0.984
0.926
0.940
0.930
0.938
0.956
0.924
0.924
0.904
0.904
0.896
0.892
0.904
0.884
0.912
0.884
0.882
0.908
0.922
0.912
0.960
0.944
0.930
0.938
0.910
0.926
0.908
0.918
0.932
0.920
0.932
0.922
0.902
0.920
0.896
0.910
0.938
0.896
0.930
0.924
0.922
0.950
0.940
0.946
0.944
0.926
0.946
0.918
0.928
0.874
0.894
0.906
0.874
0.874
0.898
0.928
0.886
0.870
0.892
0.856
0.848
0.842
0.840
0.848
0.842
0.836
0.840
0.888
0.922
0.940
0.930
0.940
0.916
0.948
0.942
0.932
0.956
0.936
0.930
0.950
0.928
0.950
0.918
0.930
0.920
0.852
0.848
0.930
0.892
0.928
0.930
0.890
0.930
0.914
0.914
0.954
0.942
0.906
0.974
0.966
0.924
0.950
0.934
0.904
0.944
0.932
0.914
0.946
0.928
0.924
0.928
0.914
0.910
0.870
0.874
0.854
0.828
0.818
0.806
0.798
0.828
0.856
0.870
0.850
0.860
0.880
0.880
0.904
0.890
0.886
0.900
0.878
0.886
0.894
0.864
0.888
0.888
0.878
0.904
0.900
0.874
0.920
0.880
0.886
0.896
0.878
0.904
0.896
0.896
0.910
0.878
0.918
0.922
0.922
0.934
0.904
0.938
0.918
0.908
0.912
0.892
0.900
0.906
0.880
0.892
0.868
0.888
0.884
0.886
0.884
0.860
0.894
0.888
0.884
0.912
0.894
0.864
0.886
0.858
0.868
0.862
0.822
0.812
0.802
0.826
0.872
0.880
0.834
0.860
0.880
0.844
0.884
0.880
0.900
0.900
0.878
0.914
0.922
0.906
0.914
0.884
0.922
0.916
0.914
0.942
0.912
0.924
0.936
0.900
0.948
0.942
0.922
0.940
0.912
0.946
0.930
0.910
0.932
0.904
0.932
0.940
0.910
0.916
0.926
0.924
0.954
0.912
1.018
1.038
1.012
1.014
0.962
0.986
0.958
0.940
0.966
0.948
0.986
0.948
0.952
0.954
0.948
0.984
0.984
0.988
0.950
0.962
0.974
0.932
0.968
0.958
0.954
0.970
0.932
0.954
0.962
0.930
0.944
0.886
0.858
0.958
0.954
0.948
0.932
0.962
0.938
0.980
0.968
0.920
0.906
0.898
0.864
0.848
0.842
0.880
0.862
0.952
0.916
0.896
0.946
0.950
0.914
0.960
0.986
0.916
0.954
0.968
0.900
0.938
0.904
0.894
0.882
0.850
0.864
0.860
0.870
0.880
0.892
0.896
0.878
0.876
0.888
0.862
0.910
0.908
0.890
0.896
0.890
0.878
0.894
0.864
0.870
0.884
0.866
0.880
0.882
0.876
0.886
0.862
0.852
0.846
0.856
0.858
0.830
0.806
0.824
0.814
0.792
0.762
0.756
0.732
0.718
0.702
0.700
0.702
0.698
0.704
0.702
0.716
0.724
0.722
0.746
0.764
0.756
0.812
0.864
0.898
0.884
0.906
0.866
0.894
0.854
0.888
0.880
0.870
0.938
0.914
0.916
0.976
0.924
0.978
0.932
0.924
0.936
0.918
0.936
0.886
1.538
0.822
1.062
0.988
0.960
0.962
0.894
0.914
0.902
0.880
0.882
0.870
0.846
0.910
0.894
0.908
0.908
0.890
0.940
0.912
0.884
0.886
0.866
0.864
0.850
0.874
0.860
0.870
0.874
0.876
0.866
0.858
0.890
0.878
0.896
0.884
0.874
0.906
0.912
0.880
0.914
0.876
0.866
0.896
0.888
0.874
0.882
0.876
0.860
0.866
0.852
0.852
0.858
0.830
0.846
0.834
0.844
0.836
0.822
0.858
0.852
0.826
0.824
0.804
0.810
0.820
0.822
0.858
0.808
0.790
0.782
0.766
0.784
0.794
0.758
0.756
0.752
0.744
0.750
0.746
0.758
0.764
0.770
0.788
0.788
0.792
0.790
0.828
0.814
0.786
0.784
0.772
0.844
0.892
0.870
0.898
0.898
0.936
0.912
0.898
0.856
0.898
0.914
0.924
0.866
0.902
0.938
0.916
0.918
0.912
0.928
0.944
0.936
0.962
0.946
0.936
0.942
0.892
0.906
0.896
0.916
0.896
0.934
0.934
0.878
0.890
0.900
0.866
0.888
0.896
0.874
0.878
0.894
0.896
0.904
0.886
0.900
0.882
0.868
0.934
0.940
0.930
0.986
0.904
0.892
0.918
0.876
0.894
0.856
0.846
0.854
0.836
0.842
0.806
0.826
0.850
0.876
0.890
0.864
0.920
0.920
0.900
0.908
0.892
0.926
0.926
0.898
0.924
0.896
0.894
0.892
0.886
0.904
0.900
0.856
0.860
0.826
0.830
0.838
0.816
0.860
0.876
0.866
0.892
0.888
0.868
0.878
0.864
0.876
0.884
0.870
0.886
0.900
0.906
0.884
0.896
0.858
0.866
0.874
0.860
0.876
0.876
0.858
0.876
0.882
0.900
0.920
0.892
0.952
0.900
0.928
0.916
0.868
0.900
0.910
0.884
0.910
0.900
0.896
0.894
0.842
0.882
0.866
0.854
0.868
0.862
0.848
0.880
0.878
0.870
0.914
0.856
0.870
0.858
0.854
0.886
0.878
0.876
0.896
0.866
0.888
0.922
0.882
0.906
0.902
0.874
0.894
0.902
0.900
0.678
0.660
1.188
0.998
0.958
0.914
0.952
0.930
0.902
0.916
0.912
0.922
0.926
0.886
0.884
0.902
0.886
0.928
0.694
1.136
0.946
0.918
0.840
0.878
1.014
1.010
0.948
0.874
0.928
0.928
0.904
0.934
0.902
0.904
0.922
0.904
0.926
0.894
0.894
0.894
0.888
0.896
0.870
0.876
0.862
0.840
0.830
0.804
0.818
0.816
0.814
0.822
0.816
0.848
0.848
0.824
0.832
0.790
0.772
0.776
0.790
0.822
0.816
0.810
0.816
0.804
0.790
0.800
0.814
0.794
0.830
0.822
0.802
0.832
0.856
0.852
0.888
0.892
0.868
0.890
0.888
0.890
0.898
0.866
0.868
0.926
0.930
0.898
0.904
0.890
0.902
0.882
0.870
0.852
0.876
0.888
0.874
0.894
0.872
0.912
0.896
0.912
0.872
0.888
0.848
0.882
0.862
0.824
0.840
0.830
0.820
0.834
0.840
0.846
0.836
0.844
0.644
1.066
0.834
0.822
0.628
1.072
0.808
0.788
0.798
0.882
0.892
0.846
0.874
0.862
0.874
0.812
0.876
0.900
0.886
0.862
0.888
0.880
0.862
0.874
0.846
0.800
0.822
0.962
0.868
0.846
0.814
0.806
0.780
0.814
0.832
0.858
0.912
0.944
0.936
0.948
0.866
0.890
0.874
0.870
0.850
0.902
0.874
0.862
0.874
0.876
0.848
0.872
0.852
0.868
0.858
0.832
0.844
0.856
0.840
0.850
0.850
0.832
0.836
0.854
0.832
0.860
0.882
0.826
0.822
0.820
0.816
0.810
0.824
0.798
0.812
0.816
0.808
0.814
0.808
0.794
0.796
0.790
0.796
0.802
0.804
0.792
0.798
0.782
0.792
0.788
0.772
0.784
0.794
0.790
0.816
0.808
0.802
0.822
0.822
0.812
0.836
0.822
0.830
0.848
0.842
0.816
0.826
0.866
0.822
0.846
0.854
0.824
0.856
0.842
0.824
0.840
0.826
0.830
0.826
0.812
0.832
0.818
0.800
0.802
0.794
0.792
0.784
0.796
0.800
0.792
0.800
0.796
0.784
0.778
0.802
0.798
0.758
0.762
0.754
0.756
0.752
0.738
0.726
0.730
0.718
0.716
0.742
0.764
0.800
0.806
0.810
0.812
0.820
0.814
0.826
0.856
0.838
0.828
0.842
0.848
0.844
0.862
0.860
0.850
0.886
0.864
0.844
0.860
0.856
0.862
0.892
0.910
0.856
0.874
0.858
0.858
0.854
0.812
0.804
0.812
0.796
0.800
0.810
0.814
0.818
0.844
0.840
0.840
0.860
0.840
0.840
0.858
0.826
0.828
0.846
0.818
0.814
0.860
0.850
0.850
0.878
0.874
0.878
0.866
0.830
0.792
0.852
0.888
0.882
0.870
0.844
0.884
0.888
0.872
0.896
0.900
0.874
0.880
0.874
0.838
0.868
0.870
0.872
0.886
0.860
0.842
0.860
0.820
0.820
0.812
0.834
0.838
0.846
0.838
0.844
0.838
0.850
0.850
0.838
0.854
0.842
0.848
0.866
0.856
0.852
0.858
0.862
0.844
0.874
0.818
0.840
0.866
0.852
0.872
0.854
0.838
0.850
0.848
0.832
0.826
0.792
0.794
0.770
0.764
0.768
0.772
0.778
0.792
0.824
0.814
0.810
0.778
0.766
0.784
0.786
0.812
0.820
0.808
0.818
0.828
0.808
0.804
0.836
0.852
0.822
0.792
0.792
0.796
0.810
0.840
0.904
0.896
0.862
0.870
0.920
0.868
0.838
0.826
0.824
0.804
0.812
0.786
0.814
0.848
0.882
0.890
0.876
0.896
0.852
0.814
0.890
0.870
0.850
0.848
0.836
0.828
0.854
0.836
0.874
0.832
0.798
0.800
0.778
0.790
0.790
0.770
0.756
0.792
0.872
0.880
0.858
0.900
0.904
0.870
0.904
0.836
0.890
0.922
0.892
0.854
0.884
0.844
0.864
0.884
0.870
0.838
0.906
0.906
0.898
0.870
0.896
0.886
0.878
0.872
0.874
0.896
0.892
0.888
0.862
0.858
0.856
0.840
0.846
0.862
0.876
0.906
0.882
0.894
0.896
0.878
0.886
0.870
0.880
0.890
0.882
0.910
0.882
0.894
0.880
0.826
0.820
0.964
0.956
0.904
0.900
0.882
0.882
0.840
0.860
0.876
0.866
0.844
0.900
0.912
0.930
0.884
0.894
0.894
0.868
0.878
0.864
0.892
0.894
0.898
0.878
0.900
0.894
0.878
0.878
0.858
0.856
0.830
0.800
0.792
0.786
0.824
0.824
0.854
0.824
0.858
0.894
0.828
0.900
0.890
0.826
0.804
0.800
0.782
0.800
0.814
0.818
0.806
0.762
0.762
0.748
0.738
0.728
0.710
0.714
0.710
0.694
0.716
0.728
0.772
0.754
0.740
0.750
0.758
0.760
0.772
0.788
0.788
0.810
0.826
0.812
0.842
0.848
0.824
0.842
0.822
0.812
0.820
0.792
0.788
0.816
0.832
0.846
0.866
0.822
0.862
0.910
0.924
0.856
0.862
0.844
0.856
0.842
0.812
0.818
0.888
0.898
0.892
0.860
0.866
0.860
0.846
0.858
0.862
0.844
0.820
0.870
0.908
0.892
0.888
0.896
0.882
0.892
0.880
0.878
0.878
0.902
0.852
0.864
0.870
0.868
0.862
0.838
0.870
0.854
0.810
0.792
0.936
0.938
0.934
0.916
0.920
0.854
0.840
0.842
0.876
0.894
0.884
0.880
0.884
0.908
0.890
0.864
0.860
0.846
0.854
0.850
0.858
0.886
0.868
0.870
0.878
0.902
0.930
0.916
0.922
0.938
0.952
0.928
0.908
0.902
0.884
0.882
0.892
0.858
0.886
0.872
0.872
0.882
0.848
0.864
0.852
0.856
0.882
0.862
0.850
0.864
0.874
0.850
0.844
0.874
0.880
0.864
0.880
0.842
0.858
0.860
0.856
0.874
0.832
0.844
0.856
0.820
0.802
0.788
0.786
0.812
0.850
0.886
0.846
0.862
0.854
0.866
0.896
0.864
0.934
0.944
0.900
0.896
0.892
0.854
0.890
0.910
0.872
0.866
0.822
0.850
0.840
0.780
0.762
0.776
0.768
0.804
0.810
0.792
0.806
0.820
0.814
0.842
0.848
0.844
0.858
0.854
0.862
0.856
0.850
0.838
0.852
0.844
0.874
0.898
0.922
0.926
0.870
0.866
0.856
0.872
0.876
0.902
0.938
0.920
0.914
0.912
0.886
0.920
0.866
0.882
0.864
0.854
0.876
0.904
0.896
0.884
0.912
0.862
0.880
0.882
0.872
0.892
0.884
0.882
0.880
0.864
0.868
0.860
0.828
0.832
0.812
0.818
0.850
0.828
0.844
0.856
0.864
0.868
0.834
0.816
0.830
0.816
0.800
0.804
0.814
0.820
0.840
0.852
0.846
0.876
0.840
0.840
0.856
0.822
0.836
0.844
0.818
0.838
0.830
0.832
0.838
0.820
0.828
0.794
0.770
0.856
0.842
0.790
0.776
0.796
0.844
0.856
0.846
0.868
0.892
0.920
0.906
0.882
0.894
0.870
0.902
0.924
0.900
0.890
0.892
0.904
0.910
0.900
0.878
0.912
0.904
0.904
0.902
0.904
0.940
0.928
0.948
0.918
0.906
0.908
0.916
0.920
0.912
0.912
0.920
0.892
0.894
0.870
0.836
0.824
0.788
0.810
0.822
0.802
0.820
0.818
0.832
0.836
0.848
0.856
0.862
0.894
0.870
0.896
0.874
0.848
0.856
0.850
0.856
0.870
0.840
0.858
0.844
0.836
0.846
0.812
0.810
0.798
0.794
0.822
0.836
0.834
0.838
0.840
0.856
0.846
0.854
0.836
0.874
0.898
0.848
0.860
0.878
0.848
0.854
0.864
0.832
0.868
0.858
0.844
0.884
0.892
0.862
0.874
0.880
0.866
0.876
0.842
0.830
0.844
0.836
0.854
0.850
0.854
0.864
0.858
0.854
0.808
0.864
0.906
0.914
0.856
0.828
0.840
0.866
0.818
0.870
0.936
0.936
0.916
0.904
0.912
0.892
0.890
0.904
0.844
0.816
0.824
0.848
0.830
0.852
0.848
0.838
0.806
0.772
0.760
0.752
0.744
0.752
0.800
0.856
0.910
0.894
0.914
0.906
0.896
0.908
0.878
0.890
0.878
0.878
0.902
0.870
0.888
0.898
0.900
0.902
0.882
0.888
0.912
0.876
0.884
0.858
0.862
0.858
0.898
0.894
0.860
0.878
0.910
0.846
0.870
0.850
0.872
0.882
0.884
0.888
0.864
0.860
0.864
0.882
0.876
0.878
0.856
0.812
0.790
0.944
0.970
0.888
0.836
0.808
0.832
0.800
0.818
0.838
0.856
0.860
0.890
0.914
0.880
0.896
0.892
0.880
0.862
0.878
0.848
0.862
0.870
0.852
0.860
0.878
0.848
0.848
0.848
0.840
0.868
0.866
0.856
0.886
0.890
0.876
0.886
0.852
0.854
0.856
0.852
0.864
0.872
0.886
0.858
0.884
0.856
0.828
0.826
0.808
0.818
0.834
0.828
0.796
0.782
0.772
0.764
0.788
0.810
0.816
0.802
0.780
0.778
0.760
0.770
0.800
0.810
0.844
0.860
0.850
0.858
0.870
0.886
0.896
0.954
0.956
0.942
0.926
0.924
0.944
0.938
0.934
0.880
0.872
0.908
0.904
0.856
0.888
0.884
0.926
0.928
0.906
0.878
0.862
0.846
0.836
0.856
0.868
0.904
0.886
0.928
0.974
0.950
0.926
0.900
0.874
0.832
0.834
0.820
0.812
0.848
0.864
0.874
0.876
0.906
0.882
0.878
0.872
0.880
0.838
0.830
0.868
0.850
0.826
0.794
0.796
0.808
0.802
0.818
0.836
0.796
0.794
0.836
0.848
0.836
0.844
0.836
0.838
0.858
0.892
0.870
0.884
0.904
0.850
0.858
0.872
0.844
0.858
0.842
0.788
0.812
0.774
0.752
0.730
0.720
0.706
0.712
0.772
0.762
0.758
0.822
0.836
0.864
0.890
0.898
0.864
0.884
0.914
0.918
0.918
0.916
0.902
0.940
0.894
0.898
0.892
0.882
0.868
0.860
0.870
0.856
0.862
0.864
0.844
0.844
0.828
0.826
0.824
0.822
0.812
0.820
0.832
0.818
0.824
0.836
0.814
0.828
0.840
0.852
0.862
0.872
0.870
0.860
0.858
0.866
0.846
0.862
0.864
0.852
0.862
0.820
0.824
0.822
0.824
0.834
0.832
0.832
0.854
0.836
0.844
0.850
0.830
0.838
0.850
0.840
0.848
0.846
0.854
0.874
0.862
0.846
0.826
0.820
0.810
0.824
0.828
0.830
0.832
0.836
0.832
0.828
0.808
0.786
0.768
0.774
0.768
0.780
0.776
0.804
0.830
0.848
0.838
0.860
0.840
0.828
0.854
0.852
0.826
0.820
0.814
0.818
0.832
0.820
0.860
0.892
0.846
0.844
0.826
0.810
0.822
0.814
0.812
0.830
0.824
0.812
0.824
0.808
0.812
0.800
0.790
0.806
0.792
0.782
0.828
0.848
0.820
0.782
0.782
0.776
0.766
0.788
0.818
0.814
0.852
0.848
0.860
0.852
0.886
0.868
0.880
0.858
0.878
0.876
0.866
0.864
0.876
0.878
0.866
0.874
0.898
0.848
0.876
0.876
0.850
0.876
0.854
0.854
0.868
0.874
0.862
0.882
0.876
0.856
0.876
0.878
0.868
0.894
0.870
0.860
0.862
0.824
0.788
0.802
0.816
0.824
0.830
0.828
0.856
0.862
0.846
0.862
0.862
0.852
0.866
0.878
0.878
0.862
0.874
0.870
0.848
0.884
0.878
0.858
0.898
0.910
0.860
0.882
0.870
0.862
0.854
0.842
0.852
0.880
0.850
0.844
0.852
0.824
0.822
0.822
0.788
0.788
0.798
0.806
0.804
0.836
0.858
0.826
0.854
0.838
0.822
0.832
0.834
0.832
0.858
0.874
0.864
0.886
0.884
0.864
0.882
0.874
0.856
0.862
0.876
0.864
0.922
0.894
0.860
0.858
0.872
0.858
0.866
0.876
0.870
0.872
0.890
0.878
0.854
0.872
0.866
0.830
0.852
0.860
0.850
0.866
0.862
0.850
0.874
0.878
0.856
0.878
0.868
0.832
0.812
0.854
0.866
0.866
0.852
0.866
0.850
0.854
0.856
0.870
0.860
0.912
0.888
0.894
0.892
0.870
0.888
0.876
0.852
0.860
0.842
0.834
0.864
0.860
0.854
0.862
0.868
0.854
0.872
0.826
0.792
0.862
0.868
0.842
0.800
0.778
0.756
0.724
0.710
0.696
0.686
0.680
0.676
0.664
0.658
0.656
0.658
0.660
0.666
0.668
0.664
0.682
0.702
0.716
0.696
0.716
0.714
0.702
0.726
0.740
0.782
0.824
0.876
0.900
0.864
0.850
0.878
0.864
0.828
0.816
0.848
0.850
0.860
0.830
0.808
0.800
0.790
0.770
0.806
0.810
0.830
0.890
0.970
0.926
0.924
0.928
0.880
0.878
0.892
0.858
0.864
0.898
0.874
0.884
0.876
0.832
0.836
0.836
0.810
0.818
0.820
0.852
0.826
0.820
0.844
0.868
0.834
0.844
0.834
0.808
0.806
0.800
0.808
0.810
0.838
0.882
0.898
0.830
0.830
0.814
0.830
0.832
0.820
0.792
0.760
0.748
0.750
0.800
0.874
0.888
0.840
0.866
0.860
0.860
0.838
0.906
0.912
0.946
0.970
0.964
0.908
0.876
0.868
0.852
0.866
0.874
0.920
0.904
0.870
0.914
0.916
0.862
0.830
0.828
0.880
0.870
0.856
0.844
0.874
0.872
0.856
0.858
0.864
0.840
0.868
0.888
0.874
0.888
0.884
0.862
0.872
0.864
0.882
0.904
0.918
0.870
0.864
0.852
0.842
0.864
0.876
0.880
0.872
0.878
0.866
0.908
0.898
0.888
0.896
0.888
0.860
0.866
0.870
0.862
0.868
0.880
0.858
0.880
0.888
0.870
0.870
0.866
0.838
0.848
0.854
0.840
0.872
0.886
0.868
0.898
0.910
0.898
0.880
0.856
0.806
0.814
0.846
0.870
0.886
0.882
0.902
0.916
0.920
0.910
0.950
0.946
0.922
0.942
0.958
0.948
0.954
0.954
0.934
0.932
0.932
0.908
0.924
0.920
0.892
0.918
0.924
0.906
0.918
0.924
0.898
0.900
0.886
0.862
0.876
0.874
0.872
0.894
0.872
0.854
0.864
0.866
0.856
0.844
0.842
0.842
0.884
0.906
0.950
0.902
0.918
0.926
0.930
0.938
0.958
0.900
0.864
0.846
0.826
0.804
0.818
0.800
0.858
0.960
0.912
0.912
0.894
0.888
0.888
0.878
0.870
0.890
0.914
0.896
0.892
0.896
0.880
0.898
0.884
0.872
0.896
0.910
0.884
0.832
0.810
0.834
0.900
0.868
0.902
0.926
0.886
0.900
0.932
0.888
0.890
0.908
0.864
0.890
0.856
0.862
0.850
0.806
0.794
0.886
0.904
0.896
0.898
0.846
0.864
0.896
0.876
0.890
0.902
0.896
0.926
0.916
0.926
0.900
0.936
0.920
0.902
0.900
0.882
0.908
0.900
0.884
0.890
0.876
0.894
0.920
0.902
0.914
0.928
0.906
0.916
0.914
0.878
0.880
0.880
0.866
0.900
0.892
0.838
0.842
0.856
0.840
0.902
0.880
0.836
0.852
0.854
0.826
0.846
0.864
0.900
0.908
0.914
0.892
0.896
0.912
0.896
0.884
0.898
0.874
0.864
0.880
0.882
0.858
0.884
0.900
0.838
0.866
0.908
0.898
0.890
0.904
0.896
0.876
0.902
0.922
0.880
0.924
0.896
0.876
0.888
0.888
0.854
0.862
0.844
0.844
0.870
0.860
0.860
0.866
0.838
0.836
0.838
0.820
0.836
0.826
0.814
0.844
0.848
0.848
0.878
0.878
0.852
0.868
0.842
0.852
0.838
0.840
0.878
0.856
0.864
0.878
0.870
0.874
0.874
0.844
0.872
0.886
0.868
0.894
0.880
0.844
0.898
0.884
0.852
0.888
0.920
0.878
0.886
0.866
0.804
0.812
0.810
0.762
0.762
0.748
0.750
0.784
0.772
0.790
0.812
0.808
0.798
0.814
0.830
0.806
0.816
0.834
0.942
0.798
0.844
0.860
0.836
0.854
0.876
0.818
0.846
0.828
0.810
0.822
0.826
0.840
0.846
0.838
0.854
0.852
0.830
0.848
0.844
0.816
0.838
0.870
0.838
0.602
0.848
0.856
0.826
0.840
0.832
0.826
0.850
0.872
0.850
0.854
0.856
0.866
0.830
0.838
0.846
0.832
0.864
0.876
0.882
0.864
0.914
0.932
0.938
0.912
0.902
0.936
0.920
0.930
0.940
0.910
0.890
0.908
0.940
0.924
0.896
0.892
0.866
0.896
0.890
0.852
0.864
0.874
0.840
0.856
0.858
0.834
0.860
0.874
0.836
0.852
0.856
0.820
0.828
0.838
0.830
0.864
0.894
0.868
0.892
0.910
0.870
0.894
0.900
0.856
0.864
0.868
0.830
0.846
0.872
0.856
0.876
0.890
0.870
0.884
0.892
0.844
0.858
0.842
0.806
0.828
0.834
0.836
0.830
0.838
0.842
0.848
0.832
0.832
0.842
0.860
0.876
0.882
0.886
0.868
0.890
0.862
0.878
0.882
0.858
0.850
0.876
0.876
0.854
0.880
0.884
0.852
0.856
0.838
0.854
0.888
0.890
0.870
0.906
0.898
0.882
0.910
0.894
0.858
0.856
0.864
0.854
0.850
0.876
0.860
0.850
0.866
0.846
0.826
0.834
0.824
0.806
0.826
0.820
0.804
0.834
0.812
0.810
0.820
0.824
0.804
0.830
0.860
0.842
0.840
0.858
0.858
0.836
0.866
0.860
0.852
0.864
0.862
0.852
0.866
0.870
0.840
0.860
0.870
0.852
0.856
0.860
0.870
0.846
0.868
0.864
0.844
0.850
0.864
0.834
0.858
0.832
0.804
0.822
0.824
0.806
0.824
0.828
0.802
0.822
0.822
0.800
0.822
0.812
0.800
0.830
0.844
0.828
0.826
0.858
0.840
0.846
0.884
0.854
0.826
0.850
0.842
0.828
0.870
0.880
0.866
0.868
0.880
0.866
0.842
0.842
0.848
0.820
0.840
0.822
0.808
0.816
0.796
0.790
0.814
0.800
0.792
0.818
0.818
0.822
0.864
0.872
0.858
0.868
0.876
0.844
0.892
0.888
0.854
0.858
0.850
0.858
0.892
0.870
0.868
0.880
0.838
0.866
0.874
0.824
0.856
0.854
0.830
0.848
0.860
0.824
0.850
0.840
0.848
0.862
0.826
0.848
0.832
0.876
0.882
0.868
0.856
0.808
0.782
0.854
0.844
0.772
0.756
0.748
0.738
0.782
0.802
0.810
0.808
0.866
0.828
0.840
0.852
0.834
0.852
0.862
0.842
0.858
0.864
0.858
0.908
0.924
0.892
0.872
0.842
0.878
0.878
0.842
0.850
0.832
0.860
0.898
0.940
0.940
0.836
0.848
0.882
0.886
0.834
0.826
0.842
0.824
0.882
0.846
0.832
0.860
0.922
0.946
0.886
0.920
0.906
0.888
0.846
0.840
0.816
0.856
0.908
0.912
0.956
0.966
0.948
0.946
0.914
0.944
0.894
0.926
0.942
0.924
0.870
0.854
0.824
0.830
0.850
0.828
0.790
0.772
0.782
0.744
0.740
0.716
0.700
0.716
0.738
0.742
0.766
0.796
0.804
0.810
0.828
0.822
0.802
0.802
0.800
0.820
0.780
0.774
0.786
0.786
0.788
0.804
0.808
0.800
0.814
0.854
0.820
0.830
0.832
0.806
0.826
0.828
0.828
0.864
0.868
0.840
0.852
0.858
0.860
0.872
0.826
0.842
0.826
0.826
0.830
0.816
0.844
0.838
0.832
0.854
0.828
0.814
0.836
0.860
0.842
0.860
0.874
0.830
0.870
0.852
0.842
0.854
0.846
0.832
0.844
0.856
0.838
0.870
0.862
0.836
0.850
0.846
0.822
0.834
0.864
0.840
0.858
0.872
0.820
0.852
0.860
0.864
0.848
0.846
0.832
0.808
0.812
0.808
0.820
0.834
0.844
0.836
0.864
0.866
0.834
0.858
0.854
0.836
0.862
0.870
0.858
0.866
0.906
0.898
0.860
0.866
0.882
0.848
0.866
0.870
0.876
0.916
0.860
0.878
0.908
0.858
0.864
0.808
0.822
0.820
0.804
0.790
0.798
0.784
0.758
0.742
0.790
0.862
0.884
0.916
0.882
0.896
0.864
0.862
0.826
0.788
0.800
0.826
0.880
0.890
1.020
1.036
1.014
0.972
1.004
0.988
0.952
0.908
0.920
0.928
0.904
0.914
0.904
0.932
0.958
0.924
0.930
0.950
0.888
0.896
0.906
0.880
0.840
0.848
0.868
0.868
0.876
0.864
0.846
0.876
0.854
0.812
0.816
0.822
0.822
0.838
0.820
0.840
0.824
0.818
0.846
0.836
0.818
0.844
0.864
0.820
0.836
0.842
0.826
0.838
0.840
0.816
0.838
0.820
0.812
0.818
0.812
0.820
0.838
0.854
0.836
0.852
0.872
0.846
0.862
0.842
0.834
0.850
0.836
0.824
0.846
0.850
0.804
0.830
0.814
0.808
0.842
0.844
0.832
0.838
0.804
0.810
0.794
0.778
0.798
0.806
0.818
0.808
0.770
0.784
0.792
0.806
0.816
0.832
0.802
0.814
0.856
0.880
0.848
0.824
0.842
0.870
0.866
0.878
0.848
0.858
0.874
0.848
0.856
0.856
0.848
0.850
0.864
0.852
0.870
0.876
0.866
0.892
0.898
0.866
0.872
0.882
0.852
0.880
0.870
0.842
0.878
0.856
0.830
0.850
0.834
0.794
0.784
0.774
0.768
0.782
0.804
0.784
0.804
0.818
0.802
0.836
0.848
0.836
0.842
0.840
0.842
0.870
0.884
0.872
0.876
0.890
0.862
0.874
0.834
0.836
0.844
0.808
0.842
0.828
0.808
0.830
0.828
0.808
0.816
0.816
0.804
0.804
0.814
0.830
0.818
0.828
0.840
0.828
0.826
0.832
0.818
0.804
0.818
0.828
0.806
0.832
0.854
0.838
0.854
0.868
0.838
0.854
0.854
0.840
0.832
0.828
0.814
0.838
0.830
0.830
0.848
0.858
0.834
0.842
0.836
0.794
0.770
0.780
0.820
0.810
0.822
0.856
0.838
0.868
0.884
0.884
0.904
0.948
0.912
0.912
0.878
0.854
0.872
0.892
0.860
0.814
0.806
0.780
0.794
0.844
0.896
0.926
0.920
0.958
0.948
0.896
0.920
0.940
0.910
0.910
0.944
0.922
0.906
0.934
0.940
0.902
0.908
0.904
0.862
0.860
0.838
0.842
0.866
0.874
0.844
0.864
0.878
0.870
0.862
0.878
0.880
0.854
0.886
0.922
0.904
0.888
0.920
0.938
0.880
0.898
0.906
0.894
0.884
0.882
0.868
0.860
0.878
0.878
0.852
0.876
0.868
0.858
0.868
0.856
0.826
0.846
0.842
0.838
0.892
0.906
0.864
0.870
0.880
0.834
0.892
0.882
0.880
0.824
0.870
0.904
0.890
0.888
0.906
0.876
0.888
0.878
0.862
0.894
0.892
0.868
0.914
0.914
0.894
0.910
0.900
0.874
0.892
0.884
0.874
0.878
0.858
0.834
0.840
0.856
0.822
0.832
0.824
0.796
0.820
0.820
0.804
0.810
0.832
0.806
0.828
0.852
0.840
0.812
0.822
0.792
0.770
0.784
0.838
0.792
0.788
0.814
0.798
0.822
0.814
0.828
0.828
0.804
0.822
0.802
0.794
0.784
0.772
0.768
0.754
0.786
0.812
0.854
0.900
0.866
0.864
0.860
0.916
0.902
0.830
0.820
0.844
0.818
0.788
0.798
0.780
0.828
0.828
0.868
0.880
0.868
0.898
0.876
0.896
0.864
0.902
0.910
0.862
0.888
0.902
0.846
0.848
0.846
0.824
0.860
0.866
0.876
0.916
0.924
0.922
0.914
0.930
0.882
0.886
0.882
0.878
0.896
0.914
0.874
0.906
0.884
0.880
0.918
0.872
0.890
0.858
0.826
0.808
0.790
0.788
0.830
0.854
0.830
0.852
0.860
0.834
0.844
0.846
0.822
0.830
0.808
0.838
0.808
0.842
0.848
0.836
0.854
0.860
0.840
0.848
0.838
0.846
0.858
0.838
0.868
0.892
0.886
0.882
0.896
0.878
0.872
0.834
0.816
0.794
0.800
0.808
0.796
0.802
0.796
0.784
0.790
0.790
0.786
0.808
0.804
0.792
0.820
0.810
0.830
0.836
0.792
0.824
0.832
0.814
0.786
0.764
0.772
0.776
0.798
0.818
0.818
0.824
0.850
0.866
0.856
0.854
0.846
0.850
0.904
0.854
0.868
0.852
0.814
0.838
0.842
0.846
0.864
0.858
0.842
0.870
0.840
0.822
0.838
0.828
0.856
0.864
0.838
0.842
0.864
0.822
0.816
0.842
0.860
0.854
0.852
0.842
0.822
0.840
0.850
0.870
0.888
0.846
0.876
0.868
0.836
0.848
0.846
0.874
0.876
0.908
0.878
0.906
0.902
0.884
0.880
0.874
0.890
0.894
0.854
0.880
0.864
0.856
0.868
0.854
0.852
0.830
0.838
0.854
0.858
0.878
0.852
0.856
0.862
0.846
0.878
0.882
0.854
0.864
0.880
0.844
0.854
0.852
0.846
0.856
0.850
0.838
0.854
0.848
0.824
0.846
0.830
0.826
0.858
0.836
0.790
0.790
0.910
0.950
0.858
0.830
0.804
0.792
0.812
0.800
0.810
0.820
0.822
0.822
0.860
0.888
0.846
0.906
0.912
0.902
0.896
0.880
0.870
0.858
0.892
0.912
0.926
0.896
0.920
0.922
0.896
0.928
0.888
0.894
0.864
0.844
0.838
0.806
0.812
0.828
0.848
0.796
0.850
0.878
0.840
0.818
0.822
0.816
0.802
0.824
0.824
0.878
0.916
0.912
0.878
0.920
0.938
0.880
0.902
0.898
0.848
0.828
0.842
0.820
0.796
0.774
0.760
0.750
0.726
0.704
0.694
0.686
0.670
0.670
0.660
0.646
0.646
0.640
0.632
0.632
0.630
0.624
0.646
0.662
0.662
0.688
0.700
0.694
0.706
0.712
0.704
0.704
0.698
0.698
0.708
0.712
0.718
0.726
0.724
0.734
0.734
0.728
0.754
0.738
0.728
0.722
0.710
0.700
0.694
0.688
0.690
0.684
0.690
0.690
0.692
0.692
0.686
0.700
0.698
0.690
0.688
0.686
0.674
0.672
0.670
0.660
0.662
0.666
0.678
0.694
0.696
0.682
0.690
0.690
0.684
0.692
0.686
0.684
0.686
0.682
0.682
0.676
0.670
0.664
0.666
0.660
0.658
0.674
0.694
0.696
0.686
0.698
0.692
0.674
0.682
0.720
0.712
0.718
0.734
0.746
0.724
0.734
0.720
0.724
0.706
0.702
0.694
0.702
0.700
0.724
0.732
0.718
0.744
0.736
0.714
0.718
0.712
0.680
0.682
0.676
0.682
0.708
0.700
0.706
0.696
0.694
0.688
0.662
0.658
0.646
0.630
0.630
0.630
0.618
0.626
0.634
0.628
0.642
0.644
0.642
0.662
0.660
0.646
0.652
0.646
0.646
0.652
0.674
0.704
0.714
0.734
0.710
0.714
0.726
0.692
0.684
0.666
0.662
0.658
0.658
0.668
0.674
0.672
0.678
0.690
0.684
0.700
0.696
0.690
0.678
0.676
0.670
0.658
0.656
0.644
0.636
0.660
0.722
0.696
0.694
0.684
0.684
0.668
0.664
0.648
0.640
0.632
0.626
0.626
0.636
0.644
0.650
0.666
0.662
0.662
0.676
0.662
0.668
0.674
0.686
0.708
0.708
0.712
0.702
0.724
0.714
0.704
0.706
0.698
0.708
0.698
0.704
0.710
0.710
0.708
0.706
0.686
0.680
0.678
0.670
0.684
0.736
0.780
0.778
0.788
0.784
0.766
0.756
0.756
0.736
0.724
0.726
0.728
0.734
0.752
0.772
0.750
0.756
0.762
0.762
0.732
0.724
0.708
0.694
0.700
0.706
0.716
0.748
0.736
0.728
0.736
0.740
0.738
0.750
0.744
0.732
0.732
0.728
0.714
0.728
0.734
0.744
0.748
0.756
0.762
0.750
0.750
0.724
0.728
0.720
0.704
0.700
0.688
0.686
0.698
0.710
0.700
0.700
0.698
0.700
0.712
0.698
0.710
0.696
0.704
0.702
0.708
0.716
0.716
0.758
0.750
0.752
0.754
0.736
0.738
0.718
0.704
0.696
0.712
0.708
0.726
0.750
0.758
0.758
0.748
0.712
0.706
0.690
0.702
0.698
0.734
0.722
0.758
0.794
0.776
0.748
0.726
0.726
0.710
0.694
0.684
0.698
0.680
0.670
0.672
0.664
0.662
0.670
0.674
0.674
0.676
0.686
0.698
0.684
0.686
0.686
0.670
0.674
0.660
0.650
0.656
0.644
0.648
0.654
0.658
0.644
0.658
0.648
0.646
0.650
0.640
0.642
0.660
0.646
0.658
0.654
0.646
0.658
0.656
0.650
0.644
0.646
0.646
0.642
0.660
0.656
0.660
0.664
0.662
0.654
0.658
0.646
0.640
0.638
0.640
0.642
0.660
0.696
0.716
0.738
0.716
0.688
0.698
0.688
0.698
0.666
0.666
0.646
0.644
0.640
0.644
0.732
0.668
0.842
0.886
0.860
0.780
0.770
0.722
0.688
0.674
0.660
0.642
0.638
0.640
0.638
0.630
0.634
0.644
0.650
0.644
0.648
0.660
0.676
0.670
0.680
0.690
0.682
0.674
0.680
0.706
0.696
0.724
0.730
0.734
0.714
0.722
0.724
0.704
0.694
0.700
0.682
0.662
0.660
0.666
0.664
0.664
0.668
0.660
0.652
0.642
0.632
0.640
0.642
0.640
0.640
0.664
0.648
0.650
0.662
0.658
0.656
0.664
0.664
0.660
0.682
0.706
0.716
0.764
0.732
0.734
0.756
0.740
0.752
0.738
0.734
0.726
0.714
0.736
0.754
0.738
0.722
0.740
0.742
0.730
0.700
0.726
0.710
0.718
0.730
0.760
0.772
0.754
0.804
0.774
0.736
0.766
0.748
0.740
0.722
0.716
0.692
0.726
0.766
0.822
0.826
0.798
0.828
0.902
0.866
0.842
0.824
0.850
0.802
0.820
0.834
0.806
0.856
0.824
0.812
0.850
0.828
0.822
0.866
0.826
0.856
0.842
0.828
0.860
0.810
0.846
0.866
0.838
0.884
0.848
0.850
0.868
0.848
0.874
0.850
0.832
0.868
0.846
0.854
0.848
0.820
0.864
0.862
0.848
0.898
0.892
0.896
0.912
0.856
0.882
0.860
0.854
0.918
0.900
0.924
0.940
0.874
0.910
0.882
0.878
0.906
0.850
0.910
0.898
0.874
0.900
0.872
0.884
0.912
0.882
0.914
0.888
0.874
0.956
0.880
0.874
0.900
0.874
0.922
0.912
0.880
0.928
0.884
0.884
0.882
0.852
0.878
0.886
0.854
0.906
0.890
0.856
0.876
0.848
0.858
0.870
0.848
0.874
0.870
0.830
0.866
0.878
0.874
0.876
0.870
0.866
0.896
0.846
0.856
0.890
0.864
0.902
0.894
0.872
0.890
0.866
0.856
0.880
0.850
0.882
0.856
0.806
0.782
0.866
0.826
0.800
0.810
0.872
0.864
0.900
0.904
0.886
0.900
0.898
0.882
0.894
0.878
0.854
0.902
0.898
0.876
0.906
0.910
0.878
0.892
0.874
0.900
0.880
0.892
0.926
0.884
0.878
0.880
0.832
0.862
0.868
0.848
0.890
0.856
0.836
0.886
0.878
0.846
0.872
0.854
0.842
0.876
0.864
0.858
0.840
0.816
0.822
0.810
0.812
0.844
0.844
0.804
0.832
0.826
0.816
0.840
0.804
0.790
0.820
0.816
0.842
0.824
0.834
0.862
0.830
0.816
0.842
0.828
0.834
0.858
0.852
0.856
0.858
0.872
0.836
0.884
0.894
0.842
0.888
0.898
0.858
0.882
0.880
0.852
0.878
0.840
0.848
0.862
0.828
0.850
0.866
0.842
0.872
0.850
0.860
0.870
0.856
0.858
0.892
0.854
0.866
0.872
0.864
0.902
0.900
0.876
0.894
0.814
0.846
0.896
0.904
0.872
0.882
0.906
0.876
0.886
0.898
0.876
0.920
0.924
0.880
0.876
0.840
0.838
0.836
0.824
0.794
0.766
0.768
0.760
0.782
0.820
0.796
0.830
0.840
0.804
0.818
0.832
0.838
0.826
0.856
0.862
0.842
0.872
0.872
0.854
0.884
0.924
0.882
0.916
0.896
0.874
0.896
0.876
0.874
0.898
0.908
0.926
0.912
0.876
0.900
0.928
0.876
0.906
0.890
0.868
0.870
0.848
0.864
0.868
0.830
0.820
0.830
0.812
0.826
0.824
0.812
0.852
0.854
0.830
0.832
0.826
0.854
0.852
0.822
0.858
0.846
0.844
0.866
0.810
0.796
0.876
0.920
0.896
0.860
0.888
0.892
0.882
0.882
0.892
0.856
0.876
0.870
0.872
0.904
0.892
0.886
0.900
0.858
0.870
0.874
0.844
0.850
0.842
0.860
0.866
0.848
0.882
0.874
0.866
0.866
0.854
0.804
0.812
0.968
0.818
0.796
0.800
0.766
0.874
0.840
0.808
0.776
0.760
0.748
0.754
0.768
0.778
0.816
0.826
0.808
0.804
0.828
0.846
0.836
0.810
0.806
0.820
0.822
0.810
0.818
0.830
0.820
0.810
0.798
0.840
0.878
0.834
0.812
0.802
0.796
0.824
0.806
0.840
0.856
0.842
0.826
0.854
0.856
0.832
0.802
0.870
0.850
0.828
0.846
0.836
0.810
0.842
0.852
0.866
0.858
0.836
0.818
0.818
0.862
0.874
0.868
0.854
0.860
0.874
0.864
0.880
0.874
0.868
0.876
0.862
0.870
0.858
0.862
0.862
0.862
0.878
0.854
0.858
0.854
0.858
0.856
0.868
0.884
0.890
0.890
0.854
0.878
0.894
0.888
0.876
0.860
0.846
0.850
0.830
0.856
0.860
0.846
0.882
0.884
0.848
0.872
0.872
0.842
0.842
0.832
0.824
0.830
0.786
0.812
0.850
0.868
0.876
0.846
0.876
0.864
0.842
0.836
0.848
0.842
0.814
0.788
0.786
0.812
0.830
0.882
0.864
0.868
0.884
0.876
0.880
0.902
0.904
0.888
0.908
0.922
0.888
0.902
0.860
0.872
0.876
0.898
0.920
0.884
0.892
0.906
0.878
0.892
0.892
0.862
0.894
0.906
0.874
0.874
0.870
0.840
0.860
0.868
0.862
0.872
0.870
0.814
0.832
0.932
0.944
0.924
0.882
0.860
0.854
0.836
0.868
0.892
0.924
0.914
0.938
0.924
0.902
0.930
0.912
0.894
0.882
0.904
0.894
0.854
0.848
0.846
0.826
0.814
0.816
0.800
0.854
0.840
0.886
0.898
0.914
0.908
0.890
0.904
0.902
0.882
0.896
0.890
0.898
0.864
0.870
0.882
0.864
0.856
0.852
0.850
0.862
0.872
0.856
0.860
0.878
0.866
0.856
0.856
0.840
0.840
0.850
0.858
0.818
0.858
0.852
0.858
0.846
0.860
0.868
0.864
0.836
0.886
0.858
0.860
0.878
0.874
0.852
0.880
0.868
0.908
0.910
0.882
0.892
0.892
0.876
0.900
0.898
0.874
0.882
0.884
0.860
0.858
0.866
0.850
0.848
0.836
0.856
0.850
0.818
0.836
0.858
0.834
0.850
0.862
0.838
0.864
0.828
0.854
0.906
0.898
0.888
0.866
0.858
0.878
0.880
0.890
0.884
0.886
0.870
0.864
0.880
0.880
0.858
0.868
0.872
0.844
0.868
0.864
0.864
0.894
0.922
0.900
0.918
0.902
0.914
0.924
0.898
0.890
0.898
0.858
0.900
0.942
0.938
0.868
0.834
0.866
0.884
0.834
0.872
0.900
0.860
0.926
0.930
0.892
0.876
0.878
0.876
0.922
0.912
0.898
0.860
0.884
0.926
0.912
0.832
0.818
0.792
0.776
0.770
0.826
0.874
0.870
0.882
0.816
0.910
1.046
1.010
0.944
0.882
0.848
0.802
0.804
0.780
0.808
0.912
0.902
0.918
0.932
0.944
0.932
0.898
0.916
0.910
0.874
0.886
0.884
0.870
0.890
0.884
0.878
0.886
0.886
0.910
0.904
0.918
0.956
0.912
0.932
0.900
0.908
0.882
0.910
0.890
0.876
0.894
0.868
0.908
0.868
0.876
0.862
0.862
0.888
0.882
0.862
0.890
0.876
0.866
0.888
0.866
0.854
0.870
0.858
0.858
0.880
0.850
0.854
0.856
0.846
0.860
0.842
0.842
0.842
0.828
0.834
0.836
0.802
0.810
0.826
0.782
0.798
0.772
0.760
0.750
0.774
0.780
0.766
0.788
0.808
0.826
0.806
0.772
0.778
0.756
0.790
0.788
0.830
0.806
0.856
0.844
0.828
0.788
0.778
0.768
0.764
0.752
0.732
0.730
0.716
0.724
0.712
0.712
0.692
0.688
0.686
0.688
0.684
0.676
0.678
0.672
0.668
0.666
0.656
0.650
0.652
0.658
0.666
0.750
0.842
0.870
0.872
0.828
0.838
0.804
0.754
0.730
0.704
0.692
0.688
0.688
0.700
0.712
0.990
0.798
0.768
0.744
0.732
0.726
0.702
0.694
0.688
0.676
0.682
0.676
0.672
0.670
0.666
0.660
0.654
0.674
0.692
0.678
0.668
0.708
0.806
0.740
0.716
0.720
0.706
0.700
0.712
0.720
0.724
0.764
0.822
0.796
0.784
0.788
0.764
0.758
0.732
0.724
0.704
0.720
0.724
0.720
0.786
0.952
0.948
0.886
0.856
0.852
0.808
0.864
0.908
0.902
0.848
0.812
0.804
0.804
0.826
0.820
0.818
0.836
0.824
0.868
0.826
0.860
0.874
0.858
0.876
0.896
0.848
0.876
0.886
0.844
0.820
0.838
0.818
0.856
0.848
0.806
0.862
0.846
0.830
0.824
0.802
0.818
0.796
0.816
0.832
0.812
0.822
0.818
0.856
0.876
0.914
0.814
0.838
0.832
0.832
0.806
0.822
0.870
0.830
0.856
0.848
0.864
0.874
0.916
0.892
0.900
0.896
0.870
0.924
0.862
0.896
0.846
0.848
0.870
0.902
0.894
0.894
0.910
0.886
0.894
0.858
0.888
0.880
0.902
0.908
0.846
0.806
0.780
0.798
0.782
0.818
0.816
0.784
0.814
0.802
0.818
0.846
0.822
0.848
0.890
0.862
0.900
0.900
0.876
0.890
0.866
0.872
0.878
0.852
0.878
0.892
0.864
0.894
0.906
0.860
0.878
0.906
0.888
0.918
0.922
0.892
0.892
0.890
0.886
0.888
0.916
0.962
0.914
0.922
0.908
0.922
0.910
0.928
0.888
0.894
0.928
0.900
0.930
0.906
0.882
0.886
0.870
0.860
0.876
0.856
0.880
0.894
0.882
0.900
0.876
0.874
0.874
0.856
0.858
0.898
0.848
0.888
0.884
0.808
0.806
0.916
0.930
0.928
0.918
0.904
0.854
0.858
0.860
0.862
0.896
0.932
0.918
0.938
0.906
0.892
0.898
0.888
0.888
0.866
0.860
0.878
0.854
0.814
0.814
0.816
0.840
0.850
0.852
0.884
0.908
0.868
0.894
0.878
0.860
0.884
0.860
0.880
0.890
0.850
0.852
0.886
0.848
0.874
0.886
0.880
0.894
0.868
0.876
0.872
0.874
0.894
0.842
0.886
0.846
0.898
0.882
0.890
0.882
0.868
0.820
0.850
0.846
0.818
0.812
0.844
0.864
0.846
0.852
0.888
0.850
0.862
0.826
0.824
0.804
0.800
0.866
0.874
0.890
0.896
0.862
0.870
0.824
0.842
0.872
0.866
0.886
0.918
0.916
0.912
0.890
0.918
0.886
0.900
0.906
0.904
0.914
0.898
0.934
0.908
0.916
0.930
0.900
0.930
0.902
0.924
0.908
0.922
0.916
0.912
0.904
0.882
0.916
0.882
0.914
0.920
0.898
0.896
0.870
0.868
0.880
0.846
0.870
0.856
0.874
0.900
0.884
0.844
0.854
0.818
0.846
0.854
0.862
0.918
0.920
0.900
0.926
0.898
0.916
0.900
0.902
0.914
0.894
0.932
0.916
0.946
0.936
0.910
0.914
0.874
0.896
0.916
0.890
0.918
0.926
0.876
0.916
0.896
0.846
0.854
0.822
0.800
0.826
0.794
0.820
0.868
0.850
0.824
0.832
0.856
0.844
0.882
0.900
0.904
0.948
0.952
0.934
0.940
0.882
0.882
0.906
0.890
0.908
0.872
0.864
0.912
0.868
0.866
0.860
0.880
0.878
0.842
0.848
0.860
0.836
0.848
0.840
0.876
0.890
0.878
0.898
0.912
0.872
0.856
0.832
0.996
0.964
0.940
0.942
0.934
0.902
0.900
0.904
0.918
0.932
0.922
0.910
0.936
0.966
0.914
0.920
0.890
0.884
0.882
0.944
0.924
0.896
0.850
0.884
0.872
0.872
0.884
0.858
0.854
0.822
0.810
0.866
0.870
0.902
0.922
0.890
0.898
0.936
0.936
0.930
0.882
0.884
0.894
0.892
0.908
0.950
0.940
0.958
0.958
0.974
0.956
0.948
0.938
0.920
0.920
0.930
0.926
0.938
0.952
0.924
0.908
0.882
0.854
0.862
0.874
0.874
0.890
0.916
0.916
0.928
0.918
0.920
0.912
0.894
0.902
0.900
0.910
0.924
0.890
0.888
0.898
0.860
0.894
0.894
0.842
0.850
0.842
0.844
0.868
0.854
0.856
0.872
0.828
0.890
0.896
0.874
0.864
0.876
0.874
0.866
0.886
0.874
0.954
0.914
0.928
0.878
0.888
0.890
0.874
0.884
0.856
0.896
0.890
0.892
0.864
0.868
0.850
0.844
0.862
0.880
0.840
0.872
0.880
0.864
0.860
0.826
0.882
0.878
0.862
0.820
0.822
0.822
0.832
0.804
0.796
0.806
0.826
0.850
0.880
0.874
0.898
0.926
0.902
0.912
0.934
0.870
0.914
0.946
0.894
0.932
0.940
0.906
0.902
0.910
0.876
0.894
0.878
0.860
0.924
0.910
0.908
0.876
0.890
0.900
0.894
0.884
0.874
0.920
0.888
0.898
0.914
0.884
0.912
0.898
0.876
0.888
0.878
0.894
0.914
0.868
0.914
0.892
0.852
0.888
0.890
0.860
0.870
0.848
0.860
0.850
0.846
0.864
0.830
0.854
0.856
0.832
0.856
0.852
0.838
0.820
0.804
0.832
0.822
0.844
0.884
0.870
0.856
0.872
0.850
0.844
0.806
0.796
0.824
0.802
0.838
0.846
0.836
0.848
0.830
0.842
0.838
0.792
0.778
1.208
0.984
0.904
0.886
0.848
0.852
0.838
0.850
0.896
0.836
0.856
0.928
0.910
0.934
0.906
0.918
0.920
0.874
0.890
0.906
0.874
0.882
0.920
0.874
0.906
0.870
0.878
0.886
0.864
0.888
0.882
0.896
0.904
0.932
0.914
0.918
0.900
0.866
0.890
0.898
0.866
0.896
0.888
0.890
0.900
0.888
0.876
0.892
0.870
0.870
0.852
0.836
0.816
0.800
0.832
0.836
0.850
0.884
0.852
0.868
0.870
0.878
0.890
0.870
0.896
0.894
0.866
0.900
0.900
0.880
0.896
0.874
0.874
0.888
0.866
0.892
0.884
0.886
0.898
0.880
0.882
0.880
0.880
0.872
0.888
0.876
0.870
0.884
0.856
0.866
0.916
0.864
0.894
0.924
0.898
0.926
0.898
0.896
0.904
0.870
0.886
0.878
0.870
0.860
0.834
0.852
0.850
0.844
0.878
0.860
0.842
0.854
0.864
0.838
0.888
0.868
0.896
0.928
0.860
0.872
0.856
0.822
0.836
0.866
0.838
0.820
0.798
0.794
0.816
0.824
0.848
0.878
0.878
0.892
0.852
0.826
0.834
0.854
0.852
0.846
0.838
0.824
0.800
0.802
0.818
0.788
0.802
0.786
0.852
0.836
0.854
0.836
0.870
0.876
0.828
0.826
0.864
0.848
0.826
0.796
0.796
0.892
0.856
0.854
0.832
0.814
0.874
0.900
0.886
0.914
0.888
0.922
0.896
0.914
0.928
0.912
0.892
0.922
0.910
0.896
0.908
0.908
0.882
0.888
0.886
0.886
0.898
0.894
0.908
0.890
0.890
0.888
0.864
0.882
0.912
0.864
0.882
0.856
0.892
0.882
0.872
0.870
0.894
0.870
0.876
0.864
0.840
0.844
0.854
0.826
0.866
0.876
0.858
0.860
0.852
0.812
0.826
0.828
0.804
0.854
0.894
0.862
0.912
0.896
0.878
0.884
0.862
0.844
0.874
0.834
0.820
0.856
0.862
0.816
0.810
0.798
0.796
0.836
0.838
0.840
0.838
0.846
0.856
0.834
0.872
0.910
0.880
0.906
0.912
0.886
0.886
0.884
0.874
0.900
0.870
0.880
0.862
0.856
0.848
0.912
0.874
0.894
0.880
0.848
0.816
0.812
0.804
0.862
0.900
0.870
0.908
0.908
0.930
0.942
0.914
0.910
0.882
0.898
0.884
0.906
0.880
0.870
0.882
0.878
0.914
0.914
0.866
0.878
0.874
0.876
0.850
0.862
0.828
0.892
0.906
0.892
0.838
0.830
0.844
0.822
0.834
0.812
0.790
0.778
0.768
0.762
0.810
0.912
0.840
0.840
0.812
0.814
0.818
0.784
0.786
0.770
0.798
0.870
0.926
0.956
0.922
0.918
0.922
0.884
0.892
0.856
0.848
0.818
0.828
0.810
0.850
0.828
0.802
0.890
0.868
0.856
0.856
0.866
0.850
0.860
0.886
0.908
0.868
0.892
0.858
0.902
0.926
0.900
0.908
0.868
0.888
0.900
0.912
0.870
0.836
0.870
0.894
0.870
0.836
0.810
0.802
0.808
0.810
0.858
0.906
0.914
0.934
0.980
0.924
0.924
0.910
0.890
0.900
0.890
0.842
0.838
0.900
0.864
0.864
0.834
0.840
0.846
0.822
0.830
0.846
0.846
0.816
0.868
0.708
1.164
0.868
0.812
0.820
0.824
0.870
0.832
0.914
0.970
0.932
0.968
1.014
0.988
0.930
0.946
0.954
0.898
0.910
0.904
0.826
0.892
0.946
0.920
0.882
0.854
0.858
0.856
0.858
0.886
0.918
0.948
0.896
0.912
0.906
0.872
0.888
0.890
0.874
0.856
0.870
0.866
0.866
0.854
0.860
0.868
0.848
0.846
0.830
0.828
0.826
0.820
0.824
0.832
0.824
0.830
0.812
0.822
0.820
0.800
0.794
0.844
0.822
0.852
0.838
0.868
0.870
0.878
0.874
0.906
0.866
0.876
0.886
0.864
0.850
0.838
0.894
0.886
0.852
0.844
0.846
0.814
0.824
0.840
0.850
0.870
0.862
0.846
0.880
0.858
0.856
0.818
0.834
0.836
0.840
0.800
0.788
0.788
0.750
0.762
0.740
0.746
0.786
0.780
0.780
0.770
0.766
0.756
0.752
0.718
0.726
0.708
0.690
0.724
0.790
0.804
0.876
0.848
0.872
0.830
0.770
0.768
0.762
0.762
0.760
0.808
0.806
0.758
0.780
0.798
0.798
0.752
0.772
0.778
0.762
0.726
0.734
0.816
0.892
0.910
0.846
0.818
0.792
0.774
0.770
0.830
0.784
0.882
0.824
0.874
0.856
0.904
0.882
0.818
0.844
0.794
0.872
0.856
0.848
0.922
0.904
0.906
0.906
0.886
0.866
0.828
0.856
0.872
0.836
0.952
0.932
0.848
0.834
0.860
0.880
0.856
0.844
0.782
0.810
0.838
0.858
0.888
0.888
0.884
0.906
0.906
0.908
0.868
0.862
0.888
0.886
0.886
0.886
0.880
0.878
0.838
0.838
0.826
0.790
0.770
0.790
0.764
0.742
0.726
0.718
0.714
0.756
0.806
0.782
0.804
0.812
0.846
0.862
0.802
0.784
0.774
0.766
0.786
0.800
0.828
0.858
0.886
0.882
0.906
0.864
0.864
0.870
0.850
0.822
0.836
0.836
0.818
0.818
0.818
0.804
0.782
0.832
0.822
0.820
0.796
0.808
0.798
0.820
0.890
0.856
0.834
0.844
0.806
0.824
0.846
0.864
0.810
0.796
0.778
0.764
0.764
0.786
0.808
0.804
0.826
0.802
0.818
0.800
0.812
0.834
0.844
0.866
0.840
0.840
0.840
0.792
0.842
0.848
0.882
0.896
0.864
0.822
0.792
0.778
0.780
0.834
0.838
0.866
0.914
0.936
0.854
0.862
0.816
0.784
0.760
0.748
0.742
0.732
0.732
0.776
0.894
0.884
0.838
0.832
0.840
0.804
0.794
0.862
0.892
0.878
0.822
0.894
0.942
0.920
0.916
0.906
0.866
0.854
0.844
0.848
0.840
0.862
0.904
0.870
0.840
0.844
0.816
0.816
0.810
0.806
0.776
0.770
0.766
0.754
0.750
0.758
0.746
0.766
0.778
0.782
0.782
0.766
0.750
0.748
0.738
0.752
0.796
0.790
0.770
0.780
0.782
0.750
0.726
0.712
0.694
0.690
0.694
0.734
0.780
0.794
0.812
0.822
0.818
0.836
0.812
0.810
0.794
0.790
0.820
0.806
0.834
0.840
0.834
0.862
0.846
0.862
0.862
0.842
0.864
0.836
0.824
0.828
0.828
0.814
0.832
0.850
0.842
0.844
0.854
0.820
0.830
0.854
0.830
0.874
0.886
0.866
0.880
0.874
0.858
0.858
0.824
0.830
0.846
0.864
0.814
0.838
0.840
0.834
0.854
0.846
0.866
0.860
0.880
0.860
0.894
0.890
0.886
0.874
0.860
0.870
0.828
0.834
0.842
0.856
0.824
0.840
0.842
0.842
0.858
0.834
0.826
0.820
0.822
0.840
0.858
0.852
0.870
0.854
0.876
0.880
0.864
0.888
0.896
0.874
0.890
0.902
0.860
0.902
0.868
0.860
0.852
0.812
0.800
0.838
0.866
0.812
0.810
0.818
0.806
0.800
0.812
0.788
0.778
0.804
0.890
0.894
0.846
0.818
0.830
0.836
0.812
0.796
0.780
0.770
0.742
0.738
0.716
0.712
0.704
0.690
0.690
0.674
0.672
0.662
0.654
0.652
0.656
0.670
0.666
0.694
0.714
0.714
0.740
0.752
0.742
0.764
0.766
1.046
0.946
0.932
0.920
0.902
0.866
0.888
0.840
0.818
0.776
0.734
0.718
0.700
0.694
0.678
0.670
0.654
0.654
0.646
0.646
0.636
0.656
0.710
0.722
0.690
0.684
0.698
0.810
0.938
0.876
0.806
0.782
0.770
0.726
0.714
0.688
0.674
0.666
0.658
0.644
0.646
0.636
0.634
0.638
0.636
0.640
0.638
0.638
0.630
0.642
0.638
0.646
0.636
0.646
0.656
0.652
0.654
0.664
0.668
0.672
0.678
0.678
0.668
0.666
0.664
0.664
0.686
0.710
0.706
0.730
0.716
0.718
0.928
0.800
0.712
0.704
0.684
0.668
0.654
0.650
0.646
0.636
0.634
0.634
0.630
0.626
0.626
0.620
0.614
0.616
0.614
0.606
0.604
0.604
0.608
0.600
0.602
0.608
0.602
0.604
0.610
0.626
0.628
0.628
0.628
0.646
0.660
0.680
0.672
0.658
0.664
0.656
0.644
0.630
0.628
0.622
0.616
0.606
0.610
0.612
0.620
0.614
0.610
0.610
0.616
0.620
0.626
0.622
0.620
0.620
0.612
0.616
0.624
0.630
0.638
0.624
0.628
0.636
0.638
0.634
0.642
0.646
0.650
0.640
0.638
0.638
0.630
0.622
0.614
0.612
0.608
0.604
0.608
0.612
0.606
0.610
0.618
0.614
0.616
0.618
0.616
0.622
0.614
0.618
0.622
0.616
0.620
0.620
0.628
0.632
0.652
0.694
0.680
0.672
0.682
0.670
0.664
0.664
0.666
0.654
0.654
0.664
0.648
0.658
0.658
0.652
0.654
0.666
0.656
0.664
0.682
0.680
0.682
0.712
0.700
0.720
0.716
0.704
0.706
0.694
0.692
0.708
0.706
0.710
0.734
0.732
0.734
0.742
0.748
0.746
0.736
0.756
0.742
0.740
0.754
0.764
0.746
0.752
0.744
0.732
0.744
0.732
0.726
0.732
0.716
0.708
0.714
0.698
0.698
0.704
0.698
0.704
0.724
0.740
0.744
0.772
0.772
0.754
0.766
0.734
0.724
0.710
0.696
0.704
0.702
0.710
0.742
0.746
0.730
0.766
0.750
0.754
0.754
0.732
0.718
0.726
0.714
0.714
0.732
0.738
0.772
0.804
0.764
0.784
0.746
0.738
0.724
0.716
0.744
0.740
0.766
0.770
0.758
0.760
0.778
0.766
0.742
0.722
0.726
0.736
0.742
0.750
0.798
0.766
0.786
0.760
0.754
0.750
0.726
0.734
0.726
0.706
0.714
0.714
0.710
0.706
0.718
0.702
0.710
0.722
0.704
0.702
0.698
0.688
0.682
0.674
0.658
0.642
0.634
0.660
0.642
0.648
0.668
0.670
0.646
0.652
0.642
0.638
0.636
0.628
0.622
0.622
0.626
0.612
0.618
0.628
0.622
0.632
0.646
0.652
0.644
0.658
0.658
0.654
0.660
0.660
0.664
0.662
0.662
0.646
0.640
0.634
0.638
0.648
0.644
0.662
0.640
0.640
0.704
0.744
0.684
0.698
0.672
0.662
0.718
0.756
0.716
0.702
0.722
0.732
0.746
0.822
0.792
0.792
0.762
0.750
0.704
0.696
0.666
0.670
0.648
0.636
0.644
0.638
0.648
0.664
0.664
0.678
0.702
0.698
0.698
0.720
0.718
0.718
0.748
0.728
0.758
0.766
0.740
0.746
0.730
0.728
0.730
0.780
0.758
0.752
0.786
0.814
0.778
0.814
0.806
0.778
0.858
0.846
0.832
0.874
0.846
0.842
0.926
0.874
0.908
0.922
0.866
0.902
0.924
0.876
0.920
0.920
0.896
0.926
0.884
0.904
0.888
0.870
0.918
0.868
0.898
0.926
0.858
0.960
0.892
0.862
0.812
0.854
1.004
0.938
0.906
0.986
0.954
0.926
0.858
0.876
0.910
0.906
0.952
0.968
0.902
0.940
0.882
0.896
0.856
0.934
0.936
0.878
0.912
0.898
0.884
0.938
0.946
0.910
0.928
0.926
0.896
0.932
0.912
0.924
0.932
0.898
0.928
0.958
0.924
0.952
0.942
0.886
0.946
0.880
0.884
0.858
0.842
0.810
0.810
0.796
0.842
0.872
0.886
0.896
0.924
0.898
0.896
0.894
0.904
0.918
0.920
0.932
0.920
0.926
0.940
0.958
0.972
0.930
0.982
0.964
0.936
0.970
0.952
0.964
0.958
0.938
0.954
0.930
0.930
0.958
0.916
0.952
0.966
0.934
0.968
0.920
0.934
0.886
0.908
0.904
0.940
0.936
0.898
0.916
0.932
0.904
0.936
0.906
0.934
0.956
0.914
0.928
0.942
0.934
0.946
0.938
0.896
0.848
0.886
0.948
0.940
0.958
0.944
0.926
0.884
0.842
0.812
0.850
0.912
0.944
0.948
0.956
0.958
0.928
0.904
0.912
0.902
0.868
0.812
0.826
0.876
0.832
0.816
0.794
0.812
0.810
0.802
0.800
0.790
0.812
0.844
0.838
0.826
0.842
0.850
0.838
0.870
0.900
0.880
0.922
0.906
0.934
0.892
0.856
0.864
0.842
0.952
0.954
0.878
0.860
0.840
0.802
0.798
0.812
0.810
0.910
0.928
0.928
0.866
0.810
0.788
0.764
0.760
0.844
0.900
0.902
0.932
0.932
0.834
0.864
0.886
0.862
0.860
0.876
0.888
0.874
0.870
0.834
0.874
0.856
0.846
0.802
0.788
0.798
0.814
0.832
0.812
0.816
0.824
0.824
0.782
0.790
0.822
0.826
0.818
0.806
0.770
0.742
0.744
0.280
0.502
0.802
0.742
0.774
0.790
0.750
0.752
0.768
0.806
0.814
0.774
0.814
0.830
0.794
0.806
0.782
0.852
0.912
0.964
0.952
0.932
0.902
0.830
0.792
0.852
0.806
0.798
0.774
0.810
0.880
0.882
0.884
0.882
0.830
0.822
0.814
0.820
0.828
0.822
0.830
0.820
0.814
0.854
0.912
0.890
0.838
0.864
0.880
0.856
0.884
0.910
0.916
0.922
0.878
0.944
0.952
0.962
0.956
0.868
0.832
0.848
0.858
0.818
0.828
0.838
0.798
0.814
0.810
0.838
0.924
0.882
0.862
0.850
0.886
0.856
0.858
0.874
0.876
0.900
0.924
0.868
0.858
0.880
0.880
0.862
0.872
0.860
0.844
0.858
0.854
0.864
0.862
0.862
0.864
0.872
0.880
0.866
0.858
0.844
0.870
0.910
0.884
0.832
0.900
0.888
0.876
0.858
0.826
0.852
0.884
0.920
0.920
0.870
0.862
0.976
0.976
0.948
0.950
0.912
0.916
0.894
0.866
0.848
0.856
0.940
0.968
0.992
0.946
0.894
0.894
0.906
0.894
0.822
1.016
1.054
1.006
0.986
0.978
0.888
0.932
0.940
0.928
0.922
0.940
0.940
0.912
0.910
0.926
0.870
0.952
0.950
0.940
0.914
0.896
0.880
0.858
0.834
0.870
0.906
0.896
0.862
0.902
0.882
0.866
0.842
0.836
0.836
0.804
0.802
0.856
0.888
0.882
0.868
0.850
0.842
0.888
0.860
0.868
0.932
0.912
0.892
0.870
0.868
0.876
0.848
0.840
0.824
0.832
0.862
0.938
0.974
0.934
0.896
0.876
0.878
0.858
0.866
0.898
0.926
0.920
1.002
0.984
0.964
0.988
0.960
0.978
0.952
0.906
0.956
0.988
0.942
0.922
0.914
0.878
0.884
0.884
0.872
0.894
0.898
0.888
0.884
0.852
0.836
0.868
0.850
0.840
0.866
0.834
0.832
0.876
0.888
0.902
0.888
0.918
0.892
0.886
0.878
0.904
0.904
0.884
0.936
0.940
0.926
0.874
0.868
0.838
0.892
0.904
0.880
0.860
0.878
0.848
0.876
0.886
0.856
0.870
0.922
0.904
0.896
0.874
0.924
0.912
0.958
0.960
0.936
0.950
0.922
0.918
0.926
0.900
0.922
0.904
0.916
0.926
0.936
0.944
0.918
0.846
0.902
0.954
0.922
0.880
0.880
0.860
0.868
0.866
0.836
0.840
0.884
0.876
0.898
0.894
0.898
0.900
0.898
0.900
0.902
0.884
0.878
0.892
0.906
0.912
0.856
0.820
0.810
0.830
0.864
0.856
0.872
0.892
0.918
0.934
0.896
0.892
0.880
0.936
0.948
0.908
0.990
1.016
0.956
0.980
1.002
0.996
0.996
0.972
0.994
1.010
0.978
0.976
0.980
0.974
0.982
0.962
0.960
0.950
0.936
0.944
0.950
0.932
0.934
0.922
0.932
0.882
0.914
0.860
0.884
0.900
0.872
0.894
0.880
0.916
0.944
0.944
0.970
0.954
0.962
0.970
0.944
0.950
0.992
0.986
1.002
0.994
0.972
0.994
0.984
0.970
1.012
0.970
0.984
0.982
0.948
0.968
0.978
0.928
0.970
0.952
0.940
0.992
0.984
0.962
0.984
0.986
0.960
0.980
0.970
0.952
0.990
0.954
0.958
0.954
0.932
0.960
0.968
0.936
0.948
0.928
0.892
0.856
0.872
0.944
0.928
0.922
0.938
0.898
0.908
0.918
0.896
0.922
0.930
0.914
0.960
0.948
0.908
0.936
0.920
0.898
0.912
0.930
0.900
0.924
0.920
0.902
0.930
0.920
0.894
0.916
0.662
1.172
0.958
0.914
0.904
0.942
0.930
0.938
0.940
0.910
0.934
0.950
0.918
0.914
0.906
0.882
0.894
0.880
0.832
0.850
0.932
0.912
0.902
0.872
0.904
0.904
0.874
0.920
0.928
0.886
0.854
0.872
0.852
0.882
0.874
0.872
0.894
0.916
0.916
0.922
0.902
0.918
0.946
0.920
0.922
0.918
0.878
0.868
0.856
0.872
0.862
0.850
0.878
0.882
0.842
0.886
0.890
0.880
0.962
0.950
0.904
0.908
0.900
0.950
0.934
0.916
0.932
0.888
0.930
0.930
0.960
0.960
0.870
0.854
0.840
0.796
0.828
0.850
0.804
0.804
0.804
0.782
0.756
0.780
0.812
0.828
0.836
0.834
0.824
0.814
0.810
0.856
0.852
0.878
0.884
0.870
0.902
0.918
0.932
0.940
0.890
0.882
0.890
0.870
0.886
0.904
0.880
0.920
0.928
0.876
0.900
0.908
0.890
0.942
0.914
0.894
0.882
0.862
0.886
0.880
0.878
0.904
0.874
0.888
0.896
0.870
0.886
0.928
0.896
0.942
0.942
0.930
0.950
0.956
0.972
0.986
0.952
0.986
0.954
0.936
0.952
0.940
0.968
0.956
0.950
0.940
0.904
0.942
0.950
0.938
0.962
0.944
0.966
0.996
0.938
0.934
0.996
1.022
0.970
0.990
0.978
0.938
0.922
0.912
0.876
0.892
0.910
0.962
0.958
0.916
0.970
0.968
0.946
0.980
0.968
0.928
0.920
0.918
0.958
0.982
1.010
0.952
0.934
0.908
0.922
0.906
0.924
0.918
0.880
0.890
0.884
0.894
0.882
0.904
0.904
0.886
0.900
0.854
0.874
0.854
0.898
0.842
0.834
0.896
0.892
0.882
0.860
0.886
0.894
0.848
0.844
0.938
0.920
0.866
0.904
0.882
0.840
0.906
0.924
0.920
0.870
0.832
0.812
0.840
0.898
0.882
0.962
0.986
0.990
1.012
1.018
1.002
0.968
0.904
0.862
0.904
0.962
0.934
0.966
0.960
0.974
0.958
0.988
1.032
1.020
1.030
0.896
0.986
1.132
1.076
1.020
0.984
0.954
0.960
0.972
1.074
1.114
1.050
1.024
0.990
0.936
0.896
0.902
0.950
0.942
0.936
0.926
0.934
0.942
0.940
0.956
0.968
0.956
0.968
0.962
0.950
0.964
0.956
1.004
0.978
0.962
0.940
0.918
0.954
0.954
0.942
0.924
0.932
0.940
0.924
0.958
0.954
0.924
0.928
0.916
0.922
0.924
0.902
0.932
0.916
0.914
0.922
0.912
0.922
0.966
0.958
0.962
0.952
0.944
0.970
0.954
0.960
0.970
0.924
0.936
0.954
0.928
0.948
0.922
0.900
0.864
0.868
0.914
0.906
0.908
0.842
0.910
0.868
0.834
0.832
0.834
0.816
0.818
0.842
0.842
0.868
0.890
0.892
0.904
0.898
0.870
0.892
0.900
0.898
0.928
0.912
0.878
0.906
0.920
0.900
0.930
0.884
0.890
0.886
0.864
0.896
0.912
0.882
0.914
0.922
0.916
0.952
0.932
0.948
0.954
0.902
0.926
0.916
0.892
0.942
0.940
0.960
0.954
0.930
0.948
0.940
0.912
0.928
0.914
0.900
0.920
0.872
0.918
0.902
0.886
0.882
0.882
0.874
0.848
0.850
0.920
0.920
0.966
0.926
0.932
0.942
1.004
1.042
0.988
1.012
1.054
1.026
1.066
1.068
1.018
1.034
1.010
0.978
0.984
0.998
0.988
1.018
0.984
1.008
1.006
0.946
0.944
0.952
0.954
0.974
0.944
0.948
0.894
0.936
0.940
0.888
0.908
0.896
0.914
0.972
0.944
0.982
1.008
0.984
1.028
0.990
0.980
1.004
0.974
1.006
1.028
1.006
1.032
0.982
1.002
0.978
0.982
0.988
0.988
0.984
0.994
1.012
0.934
0.928
0.934
0.910
0.928
0.964
0.960
0.964
0.966
0.948
0.906
0.868
0.852
0.868
0.824
0.854
0.830
0.864
0.896
0.890
0.900
0.884
0.884
0.884
0.852
0.864
0.914
0.898
0.912
0.914
0.852
0.836
1.052
1.018
1.002
0.998
0.940
0.972
1.012
1.032
1.012
1.000
1.016
0.982
0.986
0.948
0.948
0.974
0.964
0.934
0.914
0.896
0.888
0.906
0.896
0.852
0.910
0.950
0.972
0.932
0.944
0.918
0.908
0.976
0.974
1.022
0.988
0.962
0.988
0.950
0.962
0.906
0.902
0.924
0.922
0.926
0.924
0.932
0.942
0.874
0.912
0.878
0.864
0.892
0.896
0.900
0.876
0.854
0.858
0.826
0.830
0.806
0.818
0.812
0.784
0.768
0.778
0.784
0.754
0.758
0.760
0.766
0.814
0.844
0.810
0.806
0.800
0.782
0.788
0.756
0.740
0.782
0.748
0.734
0.726
0.726
0.720
0.710
0.688
0.694
0.690
0.692
0.702
0.684
0.718
0.744
0.742
0.762
0.806
0.854
0.786
0.780
0.766
0.758
0.744
0.738
0.720
0.746
0.752
0.768
0.756
0.742
0.736
0.724
0.732
0.752
0.736
0.770
0.754
0.758
0.748
0.744
0.738
0.732
0.724
0.734
0.730
0.732
0.720
0.724
0.722
0.724
0.722
0.722
0.712
0.728
0.774
0.754
0.746
0.728
0.724
0.728
0.732
0.742
0.738
0.748
0.750
0.752
0.738
0.742
0.728
0.720
0.720
0.730
0.738
0.734
0.740
0.742
0.732
0.712
0.718
0.712
0.704
0.698
0.702
0.700
0.720
0.732
0.734
0.738
0.738
0.766
0.804
0.788
0.834
0.826
0.864
0.934
0.864
0.910
0.892
0.822
0.922
1.082
1.002
0.956
0.896
0.882
0.860
0.810
0.808
0.778
0.820
0.922
0.900
0.884
0.952
0.918
0.876
0.902
0.920
0.928
0.914
0.904
0.978
0.930
1.054
1.076
0.982
1.038
1.026
0.962
1.032
1.002
0.980
1.018
1.012
0.978
0.976
0.930
0.950
0.986
0.984
0.968
0.958
0.918
0.940
0.994
0.956
0.908
0.874
0.860
0.882
0.932
0.878
0.990
1.018
1.000
0.932
0.948
0.938
0.908
0.940
0.976
0.942
0.978
0.982
0.936
0.944
0.960
0.954
0.980
0.958
0.928
0.938
0.908
0.932
0.978
1.012
0.924
0.990
0.980
0.940
0.980
1.012
0.940
0.972
0.972
0.868
0.842
0.976
0.930
0.974
0.890
0.924
0.902
0.874
0.906
0.902
0.876
0.926
0.904
0.884
0.924
0.922
0.904
0.958
0.938
0.988
0.968
0.926
0.960
0.962
0.916
0.956
0.924
0.900
0.848
0.920
0.958
0.904
0.902
0.904
0.864
0.906
0.906
0.874
0.920
0.962
0.894
0.874
0.852
0.858
0.864
0.888
0.902
0.870
0.894
0.868
0.858
0.864
0.856
0.952
0.966
1.022
0.978
0.988
0.968
0.922
0.906
0.920
0.914
0.960
0.964
0.984
1.008
0.912
0.906
0.914
0.862
0.874
0.888
0.882
0.950
0.916
0.926
0.936
0.900
0.904
0.928
0.934
0.920
0.932
0.892
0.906
0.904
0.854
0.908
1.020
1.016
0.990
0.914
0.882
0.882
0.880
0.868
0.870
0.956
0.946
0.922
0.884
0.862
0.934
0.980
0.966
0.920
0.950
0.932
0.932
0.964
0.956
0.982
0.986
0.978
1.020
1.022
1.012
0.906
0.928
0.928
0.914
0.878
0.872
0.974
0.992
0.992
0.924
0.974
0.992
0.962
0.960
0.974
0.970
0.948
0.954
0.928
0.960
0.960
0.956
0.988
0.950
0.900
0.880
1.064
1.094
1.074
1.048
0.978
0.954
0.954
0.938
0.916
0.954
1.026
1.010
0.956
0.952
0.976
0.988
0.932
0.952
0.974
0.950
0.878
0.894
0.894
0.868
0.878
0.912
0.920
0.988
0.956
0.988
0.990
0.978
0.992
0.996
1.034
0.988
1.000
1.016
1.000
1.008
0.992
0.990
0.964
0.966
0.974
0.924
0.918
0.942
0.956
0.904
0.920
0.926
0.896
0.896
0.906
0.876
0.888
0.888
0.884
0.880
0.858
0.882
0.928
0.926
0.930
0.942
0.902
0.922
0.926
0.926
0.968
0.918
0.934
0.956
0.902
0.938
0.924
0.900
0.924
0.904
0.938
0.932
0.894
0.900
0.870
0.896
0.896
0.864
0.892
0.930
0.892
0.932
0.894
0.918
0.936
0.916
0.916
0.916
0.888
0.930
0.920
0.952
0.936
0.950
0.988
0.906
0.908
0.874
0.844
0.876
0.884
0.906
0.930
0.874
0.920
0.932
0.900
0.946
0.944
0.924
0.954
0.946
0.942
0.982
0.936
0.946
0.930
0.882
0.914
0.904
0.908
0.936
0.910
0.924
0.950
0.930
0.930
0.980
0.936
0.914
0.954
0.980
0.910
0.886
0.882
0.856
0.868
0.862
0.862
0.888
0.922
0.910
0.984
0.970
0.968
0.900
0.966
0.950
0.932
0.980
0.930
0.922
0.920
0.918
0.908
0.960
0.974
0.974
0.978
0.980
0.984
0.990
0.998
0.954
0.960
0.960
0.962
0.984
0.952
0.962
0.956
0.966
0.958
0.924
0.942
0.936
0.934
0.940
0.952
0.954
1.018
0.918
0.914
0.928
0.882
0.942
0.974
0.942
0.986
0.994
1.018
0.942
0.930
0.954
0.960
0.932
0.984
1.016
0.964
1.012
0.944
1.004
1.024
0.970
1.002
1.036
1.034
0.998
0.944
0.970
0.962
0.886
0.944
0.960
0.956
0.948
0.950
0.920
0.878
0.854
0.910
0.952
0.990
0.982
0.954
0.958
0.940
0.868
0.862
0.998
1.024
1.040
1.038
1.014
1.016
1.014
0.980
1.004
0.996
1.008
1.020
0.958
0.900
0.908
0.898
0.878
0.830
0.848
0.836
0.822
0.812
0.796
0.790
0.788
0.794
0.812
0.848
0.862
0.860
0.892
0.916
0.952
0.930
0.886
0.942
0.960
0.942
0.974
0.902
0.938
0.978
0.974
0.908
0.922
0.950
0.990
0.922
0.944
0.966
0.972
0.932
0.924
0.878
0.924
0.952
0.952
0.914
0.920
0.904
0.888
0.904
0.906
0.950
0.968
0.952
0.950
0.938
0.940
0.954
0.890
0.912
0.938
0.910
0.962
0.958
0.944
0.956
0.966
0.966
0.916
0.942
0.940
0.902
0.928
0.916
0.938
0.952
0.948
0.972
0.982
0.930
0.932
0.910
0.910
0.900
0.892
0.918
0.932
0.904
0.928
0.928
0.916
0.936
0.888
0.894
0.864
0.890
0.912
0.902
0.916
0.906
0.938
0.880
0.832
0.990
0.972
0.940
0.870
0.884
0.862
0.872
0.954
0.926
0.906
0.878
0.928
0.920
0.886
0.844
0.828
0.840
0.862
0.828
0.822
0.848
0.826
0.858
0.920
0.950
0.914
0.872
0.908
0.900
0.920
0.936
0.956
0.996
1.032
1.000
0.986
0.952
0.940
0.918
0.956
0.994
0.968
0.982
0.934
0.948
0.926
0.936
0.950
0.916
0.940
0.958
0.922
0.936
0.918
0.920
0.932
0.926
0.932
0.912
0.912
0.884
0.904
0.936
0.922
0.924
0.916
0.920
0.934
0.956
0.954
0.970
0.928
0.940
0.954
0.890
0.924
0.924
0.884
0.906
0.906
0.918
0.946
0.910
0.894
0.934
0.892
0.908
0.918
0.866
0.896
0.910
0.870
0.894
0.912
0.900
0.946
0.920
0.960
0.870
0.870
0.848
0.830
0.892
0.926
0.942
0.988
0.982
0.994
1.010
0.936
0.964
0.964
0.912
0.952
0.972
0.944
0.968
0.972
0.958
0.996
0.992
1.004
1.018
1.002
1.012
0.946
0.976
0.948
0.944
0.962
0.928
0.954
0.914
0.846
0.942
0.892
0.848
0.818
0.822
0.806
0.816
0.826
0.824
0.820
0.814
0.834
0.840
0.854
0.840
0.822
0.820
0.828
0.828
0.844
0.854
0.884
0.882
0.884
0.938
0.896
0.916
0.932
0.920
0.934
0.948
0.922
0.932
0.916
0.912
0.928
0.888
0.902
0.918
0.884
0.924
0.908
0.872
0.900
0.890
0.874
0.886
0.876
0.854
0.850
0.812
0.808
0.788
0.792
0.808
0.838
0.862
0.870
0.882
0.918
0.866
0.912
0.918
0.904
0.922
0.906
0.896
0.910
0.866
0.868
0.872
0.874
0.872
0.928
0.936
0.950
0.996
0.916
0.916
0.908
0.884
0.906
0.920
0.914
0.934
0.898
0.924
0.942
0.886
0.916
0.928
0.910
0.952
0.950
0.916
0.954
0.948
0.914
0.940
0.910
0.874
0.868
0.828
0.820
0.826
0.852
0.858
0.920
0.932
0.874
0.910
0.912
0.902
0.932
0.958
0.934
0.962
0.894
0.916
0.878
0.896
0.916
0.910
0.928
0.940
0.944
0.946
0.908
0.902
0.906
0.900
0.894
0.916
0.904
0.920
0.902
0.906
0.906
0.864
0.904
0.936
0.912
0.910
0.904
0.916
0.894
0.886
0.924
0.912
0.888
0.922
0.884
0.920
0.920
0.916
0.936
0.954
0.946
0.960
0.886
0.894
0.916
0.930
0.910
0.918
0.884
0.922
0.928
0.920
0.942
0.922
0.914
0.922
0.930
0.920
0.914
0.904
0.936
0.922
0.896
0.894
0.900
0.930
0.922
0.936
0.962
0.968
0.982
0.950
0.924
0.910
0.850
0.826
0.962
0.998
1.010
1.002
0.980
1.006
1.002
0.982
1.014
0.998
1.018
1.008
1.002
0.950
0.896
0.864
0.864
0.848
0.880
0.898
0.916
0.936
0.962
0.914
0.952
0.946
0.928
0.946
0.936
0.918
0.904
0.880
0.902
0.920
0.890
0.922
0.932
0.910
0.960
0.926
0.886
0.904
0.874
0.868
0.904
0.920
0.906
0.940
0.912
0.950
0.962
0.928
0.992
0.972
0.902
0.868
0.868
0.880
0.832
0.860
0.856
0.830
0.850
0.848
0.856
0.864
0.856
0.880
0.898
0.858
0.890
0.892
0.860
0.894
0.914
0.884
0.916
0.898
0.908
0.924
0.924
0.912
0.924
0.898
0.892
0.888
0.866
0.848
0.902
0.920
0.870
0.934
0.926
0.906
0.936
0.980
0.968
0.948
0.868
0.904
0.900
0.870
0.904
0.890
0.872
0.916
0.904
0.942
0.948
0.938
0.914
0.938
0.958
0.906
0.900
0.912
0.894
0.916
0.864
0.910
0.920
0.884
0.916
0.918
0.878
0.926
0.890
0.858
0.886
0.896
0.902
0.910
0.858
0.826
0.888
0.870
0.882
0.832
0.876
0.906
0.868
0.906
0.956
0.944
0.974
0.950
0.936
0.926
0.918
0.932
0.938
0.916
0.928
0.910
0.912
0.912
0.926
0.908
0.890
0.880
0.902
0.934
0.910
0.924
0.866
0.904
0.904
0.886
0.896
0.900
0.894
0.932
0.904
0.926
0.892
0.854
0.878
0.868
0.862
0.900
0.890
0.908
0.936
0.892
0.932
0.934
0.882
0.914
0.898
0.876
0.900
0.902
0.918
0.906
0.862
0.902
0.906
0.892
0.896
0.894
0.890
0.932
0.900
0.910
0.930
0.896
0.920
0.924
0.872
0.842
0.822
0.832
0.830
0.864
0.888
0.866
0.922
0.916
0.870
0.930
0.938
0.852
0.910
0.926
0.900
0.910
0.924
0.870
0.902
0.920
0.898
0.910
0.940
0.914
0.978
0.972
0.904
0.910
0.864
0.826
0.974
0.976
0.976
0.998
0.990
0.974
1.010
0.970
0.928
0.944
0.904
0.908
0.922
0.904
0.946
0.992
0.964
0.956
0.954
0.936
0.924
0.900
0.934
0.934
0.910
0.924
0.908
0.926
0.924
0.920
0.926
0.940
0.904
0.930
0.916
0.916
0.952
0.942
0.958
0.968
0.912
0.922
0.944
0.932
0.968
0.918
0.914
0.928
0.922
0.964
0.898
0.894
0.892
0.852
0.864
0.846
0.840
0.870
0.826
0.822
0.870
0.860
0.884
0.898
0.896
0.934
0.908
0.858
0.912
0.926
0.886
0.920
0.902
0.878
0.918
0.954
0.938
0.984
0.960
0.962
1.002
0.946
0.942
0.966
0.970
0.962
0.976
0.974
0.932
0.890
0.836
0.868
0.872
0.874
0.842
0.850
0.844
0.832
0.842
0.830
0.820
0.842
0.826
0.816
0.836
0.870
0.850
0.906
0.926
0.912
0.916
0.960
0.976
0.936
0.968
0.964
0.946
0.986
1.008
1.006
0.990
0.942
0.984
0.980
0.962
0.984
0.962
0.952
0.980
0.942
0.950
0.932
0.928
0.918
0.938
0.920
0.936
0.950
0.888
0.928
0.890
0.884
0.926
0.934
0.934
0.996
0.952
0.942
0.966
0.934
0.948
0.966
0.930
0.972
0.974
0.958
0.942
0.924
0.906
0.946
0.968
0.964
0.968
0.948
0.922
0.968
0.962
0.906
0.914
0.918
0.878
0.926
0.876
0.832
0.802
0.836
0.988
0.930
0.926
0.900
0.872
0.898
0.918
0.900
0.914
0.914
0.940
0.970
0.942
0.950
0.964
0.936
0.894
0.862
0.884
0.898
0.936
0.964
0.960
0.940
0.970
0.910
0.912
0.930
0.892
0.932
0.916
0.880
0.916
0.924
0.922
0.930
0.970
0.936
0.932
0.886
0.912
0.940
0.910
0.920
0.908
0.904
0.962
0.934
0.944
0.948
0.898
0.922
0.916
0.890
0.930
0.936
0.958
0.978
0.966
0.960
0.960
0.944
0.998
1.042
0.994
0.972
0.948
0.956
0.926
0.926
0.934
0.904
0.942
0.936
0.902
0.946
0.908
0.902
0.936
0.964
0.922
0.964
0.974
0.956
0.980
0.962
0.974
0.980
0.950
0.972
0.954
0.950
0.926
0.926
0.928
0.918
0.958
0.944
0.912
0.908
0.904
0.934
0.912
0.928
0.962
0.892
0.926
0.952
0.900
0.920
0.910
0.882
0.926
0.938
0.948
0.970
0.978
0.982
0.964
0.916
0.876
0.856
0.818
0.826
0.818
0.860
0.890
0.894
0.938
0.896
0.928
0.906
0.880
0.908
0.936
0.926
0.960
1.020
0.964
0.986
0.978
0.954
0.960
0.950
0.934
0.946
0.920
0.956
1.008
0.942
0.934
0.908
0.920
0.942
0.922
0.954
0.960
0.946
0.982
0.982
0.976
0.990
0.968
0.938
0.896
0.884
0.840
0.828
1.042
0.966
0.952
0.948
0.912
0.904
0.874
0.838
0.828
0.834
0.834
0.878
0.848
0.840
0.912
0.932
0.884
0.824
0.808
0.858
0.866
0.856
0.918
0.926
0.850
0.846
0.824
0.866
0.894
0.962
0.970
0.942
0.988
0.964
0.966
0.966
0.934
0.942
0.998
0.968
0.960
0.960
0.968
0.970
0.972
0.976
0.964
0.964
0.952
0.946
0.966
0.932
1.002
1.004
0.900
0.904
0.942
0.934
0.932
0.884
0.868
0.932
0.996
0.936
0.934
0.856
0.878
0.878
0.852
0.814
0.852
0.886
0.882
0.904
0.870
0.874
0.876
0.846
0.868
0.842
0.928
0.976
0.968
0.942
0.926
0.900
0.940
0.918
0.932
0.928
0.872
0.862
0.850
0.824
0.862
0.966
0.896
0.850
0.832
0.856
0.852
0.880
0.880
0.948
0.908
0.942
0.934
0.908
0.964
0.966
0.970
0.928
0.930
0.932
0.940
0.904
0.876
0.838
0.892
0.888
1.012
0.960
0.908
0.874
0.870
0.848
0.872
0.884
0.896
0.938
0.948
0.956
0.992
0.976
0.968
0.958
0.992
0.982
0.956
0.944
0.984
0.968
0.904
1.094
0.994
0.926
0.940
0.988
0.954
0.916
0.902
0.870
0.828
0.832
0.858
0.902
0.940
0.948
0.940
0.938
0.954
0.952
0.952
0.898
0.906
0.922
0.930
0.932
0.926
0.938
0.930
0.894
0.856
0.812
0.812
0.792
0.768
0.754
0.748
0.828
0.876
0.828
0.826
0.896
1.062
1.022
0.980
1.012
0.936
0.934
0.914
0.946
0.986
0.948
0.912
0.926
0.922
0.906
0.892
0.894
0.860
0.846
0.864
0.902
0.898
0.910
0.890
0.902
0.922
0.886
0.900
0.876
0.884
0.904
0.912
0.922
0.920
0.902
0.888
0.888
0.878
0.902
0.920
0.912
0.926
0.934
0.910
0.916
0.916
0.884
0.892
0.876
0.852
0.840
0.834
0.872
0.852
0.888
0.862
0.860
0.886
0.878
0.882
0.894
0.874
0.900
0.910
0.868
0.904
0.936
0.892
0.898
0.916
0.918
0.934
0.916
0.924
0.882
0.908
0.888
0.912
0.906
0.870
0.888
0.908
0.896
0.906
0.918
0.886
0.914
0.888
0.850
0.850
0.836
0.842
0.870
0.886
0.920
0.890
0.920
0.900
0.888
0.880
0.868
0.854
0.854
0.866
0.818
0.808
0.800
0.840
0.910
0.866
0.896
0.900
0.870
0.904
0.910
0.860
0.886
0.888
0.850
0.880
0.868
0.864
0.872
0.894
0.862
0.850
0.860
0.852
0.850
0.856
0.862
0.878
0.908
0.878
0.880
0.872
0.874
0.896
0.862
0.902
0.908
0.884
0.904
0.880
0.904
0.878
0.864
0.868
0.858
0.846
0.882
0.862
0.860
0.872
0.830
0.876
0.884
0.856
0.852
0.848
0.836
0.854
0.836
0.810
0.852
0.856
0.860
0.874
0.864
0.830
0.856
0.938
0.834
0.790
0.786
0.782
0.762
0.748
0.740
0.716
0.700
0.688
0.684
0.668
0.658
0.654
0.640
0.636
0.622
0.616
0.614
0.622
0.626
0.642
0.656
0.676
0.690
0.680
0.686
0.688
0.694
0.714
0.756
0.764
0.760
0.784
0.752
0.740
0.736
0.720
0.706
0.706
0.726
0.746
0.740
0.746
0.782
0.770
0.776
0.788
0.784
0.760
0.768
0.760
0.754
0.768
0.798
0.816
0.776
0.782
0.768
0.762
0.746
0.736
0.726
0.724
0.722
0.706
0.700
