# Supplementary material for: Stress among on-duty firefighters: an ambulatory assessment study
Source: PeerJ. 2018 Dec 11;6:e5967. doi: 10.7717/peerj.5967 (PMC6294048; doi:10.7717/peerj.5967)
Supplement: Supplemental Information 1 [file peerj-06-5967-s001.zip › RAW_DATA/FF12_1.rr]

7.898
1.040
1.020
4.464
0.478
0.562
3.358
0.400
1.792
1.304
0.334
0.304
1.022
9.980
0.206
0.676
0.420
1.092
0.324
0.464
0.746
0.312
2.090
14.200
1.658
0.324
0.462
6.514
0.578
10.722
1.276
3.974
0.416
0.924
0.198
0.210
1.040
0.244
0.314
1.534
1.020
4.410
3.048
0.326
0.212
1.566
1.598
3.556
2.284
0.722
0.388
8.266
0.682
2.824
0.902
0.862
0.902
0.676
0.896
0.332
0.418
2.056
1.314
0.450
0.570
1.492
0.872
0.924
6.122
2.126
2.164
2.222
1.962
1.334
0.714
0.710
0.672
0.700
0.710
0.682
0.650
0.646
0.630
0.612
0.608
0.616
0.650
0.624
0.600
0.586
0.624
0.688
0.682
0.706
0.682
0.646
0.650
0.646
0.632
0.602
0.606
0.594
0.630
0.632
0.636
0.640
0.654
0.654
0.622
0.642
0.634
0.628
0.616
0.622
0.632
0.634
0.632
0.660
0.660
0.680
0.676
0.654
0.660
0.698
0.682
0.666
0.694
0.692
0.658
0.660
0.666
0.642
0.650
0.664
0.672
0.646
0.666
0.680
0.658
0.690
0.734
0.716
0.728
0.748
0.780
0.740
0.740
0.762
0.780
0.684
0.646
0.614
0.622
0.644
0.636
0.684
0.734
0.730
0.708
0.732
0.706
0.702
0.690
0.658
0.652
0.656
0.654
0.642
0.654
0.662
0.682
0.658
0.656
0.662
0.672
0.654
0.644
0.648
0.652
0.654
0.646
0.666
0.686
0.712
0.686
0.726
0.732
0.686
0.684
0.696
0.702
0.702
0.676
0.656
0.654
0.650
0.632
0.630
0.632
0.640
0.648
0.664
0.708
0.746
0.718
0.726
0.714
0.698
0.664
0.666
0.662
0.682
0.656
0.682
0.694
0.708
0.672
0.698
0.718
0.688
0.664
0.668
0.668
0.642
0.644
0.640
0.646
0.634
0.634
0.642
0.638
0.620
0.626
0.624
0.656
0.628
0.660
0.670
0.718
0.702
0.784
0.808
0.744
0.742
0.748
0.728
0.676
0.666
0.654
0.642
0.624
0.650
0.666
0.634
0.678
0.732
0.762
0.744
0.766
0.696
0.698
0.690
0.676
0.656
0.666
0.696
0.710
0.712
0.716
0.726
0.738
0.728
0.700
0.664
0.668
0.668
0.674
0.656
0.654
0.672
0.690
0.676
0.636
0.624
0.626
0.622
0.714
0.832
0.740
0.790
0.774
0.722
0.736
0.720
0.728
0.728
0.718
0.710
0.692
0.654
0.652
0.650
0.636
0.682
0.748
0.786
0.752
0.764
0.740
0.684
0.662
0.644
0.654
0.636
0.622
0.606
0.602
0.608
0.592
0.610
0.614
0.628
0.634
0.656
0.650
0.678
0.720
0.754
0.762
0.728
0.682
0.672
0.662
0.656
0.652
0.640
0.642
0.662
0.682
0.704
0.706
0.760
0.742
0.734
0.686
0.682
0.676
0.672
0.656
0.656
0.660
0.658
0.648
0.672
0.690
0.666
0.666
0.676
0.668
0.660
0.668
0.658
0.640
0.640
0.646
0.672
0.656
0.690
0.710
0.688
0.684
0.686
0.664
0.660
0.656
0.658
0.648
0.648
0.658
0.650
0.650
0.654
0.652
0.654
0.632
0.624
0.626
0.636
0.634
0.668
0.672
0.686
0.684
0.668
0.644
0.636
0.622
0.612
0.616
0.616
0.628
0.624
0.656
0.666
0.668
0.642
0.656
0.650
0.636
0.650
0.666
0.702
0.688
0.714
0.736
0.698
0.720
0.704
0.708
0.704
0.714
0.678
0.682
0.706
0.736
0.708
0.758
0.780
0.736
0.752
0.750
0.698
0.692
0.684
0.664
0.684
0.672
0.704
0.684
0.694
0.704
0.700
0.658
0.666
0.656
0.656
0.650
0.636
0.610
0.606
0.606
0.618
0.636
0.640
0.612
0.618
0.622
0.630
0.636
0.644
0.642
0.640
0.634
0.624
0.628
0.636
0.610
0.618
0.642
0.722
0.740
0.730
0.664
0.644
0.654
0.636
0.650
0.686
0.672
0.676
0.694
0.714
0.666
0.630
0.610
0.622
0.610
0.610
0.602
0.600
0.624
0.662
0.650
0.684
0.726
0.744
0.754
0.694
0.698
0.694
0.660
0.674
0.696
0.738
0.720
0.722
0.716
0.720
0.716
0.720
0.748
0.744
0.732
0.724
0.722
0.732
0.694
0.732
0.720
0.706
0.742
0.742
0.756
0.680
0.674
0.672
0.670
0.676
0.684
0.652
0.672
0.708
0.704
0.740
0.726
0.730
0.722
0.700
0.654
0.652
0.652
0.668
0.642
0.654
0.662
0.684
0.664
0.690
0.716
0.696
0.742
0.744
0.746
0.726
0.736
0.744
0.698
0.688
0.692
0.700
0.658
0.680
0.680
0.668
0.656
0.674
0.722
0.732
0.782
0.768
0.716
0.728
0.710
0.678
0.686
0.684
0.662
0.686
0.696
0.744
0.714
0.768
0.742
0.732
0.692
0.658
0.640
0.644
0.638
0.654
0.620
0.658
0.666
0.686
0.666
0.694
0.724
0.704
0.700
0.698
0.700
0.672
0.684
0.720
0.748
0.730
0.710
0.700
0.690
0.660
0.672
0.688
0.694
0.668
0.678
0.682
0.664
0.644
0.654
0.678
0.706
0.690
0.710
0.732
0.730
0.696
0.702
0.712
0.706
0.696
0.704
0.718
0.700
0.658
0.662
0.656
0.652
0.642
0.638
0.654
0.684
0.658
0.678
0.698
0.716
0.662
0.672
0.670
0.668
0.652
0.666
0.678
0.704
0.664
0.662
0.636
0.642
0.630
0.650
0.678
0.712
0.688
0.718
0.734
0.682
0.704
0.698
0.670
0.676
0.668
0.652
0.666
0.670
0.690
0.692
0.720
0.730
0.702
0.702
0.692
0.694
0.668
0.670
0.672
0.686
0.658
0.652
0.668
0.692
0.702
0.690
0.720
0.710
0.672
0.668
0.662
0.632
0.640
0.644
0.678
0.670
0.670
0.708
0.730
0.692
0.688
0.708
0.700
0.656
0.664
0.662
0.682
0.680
0.654
0.664
0.668
0.652
0.656
0.666
0.646
0.682
0.708
0.680
0.676
0.678
0.708
0.716
0.684
0.696
0.696
0.680
0.704
0.714
0.700
0.702
0.710
0.718
0.668
0.670
0.670
0.680
0.674
0.670
0.688
0.700
0.658
0.666
0.676
0.674
0.654
0.670
0.690
0.684
0.672
0.678
0.684
0.652
0.656
0.660
0.672
0.670
0.674
0.712
0.722
0.696
0.714
0.710
0.698
0.662
0.670
0.674
0.664
0.664
0.676
0.696
0.668
0.678
0.696
0.714
0.682
0.692
0.678
0.668
0.666
0.676
0.660
0.650
0.662
0.674
0.648
0.636
0.624
0.642
0.644
0.640
0.652
0.654
0.652
0.646
0.650
0.654
0.648
0.650
0.652
0.640
0.636
0.632
0.642
0.654
0.634
0.630
0.636
0.658
0.672
0.646
0.638
0.640
0.652
0.670
0.648
0.668
0.670
0.670
0.644
0.648
0.636
0.622
0.618
0.618
0.616
0.614
0.626
0.654
0.696
0.670
0.708
0.770
0.706
0.710
0.708
0.660
0.656
0.652
0.642
0.630
0.630
0.620
0.608
0.598
0.582
0.576
0.576
0.592
0.578
0.592
0.620
0.674
0.660
0.666
0.670
0.654
0.628
0.622
0.618
0.602
0.592
0.596
0.604
0.622
0.628
0.640
0.660
0.670
0.630
0.628
0.620
0.602
0.606
0.608
0.628
0.650
0.634
0.656
0.670
0.660
0.648
0.644
0.636
0.622
0.630
0.648
0.656
0.654
0.662
0.660
0.658
0.650
0.654
0.652
0.628
0.624
0.630
0.646
0.632
0.634
0.648
0.658
0.642
0.654
0.660
0.680
0.644
0.658
0.654
0.646
0.626
0.648
0.668
0.658
0.666
0.666
0.654
0.660
0.660
0.638
0.646
0.642
0.648
0.658
0.644
0.614
0.612
0.606
0.608
0.602
0.610
0.660
0.698
0.662
0.688
0.704
0.698
0.660
0.658
0.648
0.620
0.622
0.612
0.606
0.596
0.606
0.614
0.646
0.630
0.626
0.640
0.650
0.620
0.608
0.606
0.612
0.600
0.590
0.612
0.604
0.604
0.612
0.590
0.594
0.590
0.596
0.602
0.592
0.596
0.598
0.592
0.594
0.600
0.612
0.626
0.618
0.640
0.654
0.682
0.658
0.658
0.652
0.634
0.634
0.634
0.628
0.646
0.660
0.676
0.680
0.688
0.676
0.650
0.624
0.610
0.600
0.604
0.590
0.596
0.614
0.700
0.714
0.692
0.708
0.704
0.704
0.678
0.632
0.628
0.604
0.596
0.598
0.610
0.620
0.610
0.612
0.604
0.590
0.582
0.574
0.586
0.612
0.604
0.612
0.616
0.608
0.634
0.652
0.682
0.656
0.642
0.642
0.630
0.604
0.600
0.588
0.592
0.580
0.580
0.584
0.596
0.612
0.632
0.650
0.628
0.642
0.644
0.638
0.620
0.620
0.630
0.640
0.634
0.606
0.604
0.602
0.606
0.604
0.594
0.596
0.618
0.652
0.684
0.660
0.644
0.642
0.646
0.628
0.606
0.598
0.598
0.616
0.630
0.668
0.654
0.638
0.646
0.650
0.660
0.644
0.636
0.650
0.658
0.634
0.634
0.644
0.640
0.612
0.608
0.606
0.618
0.612
0.616
0.636
0.608
0.620
0.634
0.652
0.664
0.680
0.678
0.668
0.666
0.664
0.652
0.644
0.630
0.618
0.618
0.630
0.644
0.626
0.644
0.650
0.630
0.620
0.612
0.614
0.596
0.586
0.594
0.602
0.606
0.660
0.684
0.712
0.712
0.684
0.656
0.668
0.668
0.640
0.654
0.664
0.700
0.692
0.678
0.688
0.692
0.690
0.664
0.676
0.682
0.680
0.656
0.670
0.670
0.672
0.686
0.688
0.690
0.678
0.676
0.686
0.672
0.642
0.638
0.636
0.632
0.616
0.618
0.620
0.638
0.624
0.626
0.634
0.636
0.634
0.654
0.666
0.672
0.662
0.666
0.660
0.658
0.638
0.654
0.662
0.658
0.646
0.666
0.686
0.716
0.748
0.696
0.714
0.718
0.684
0.672
0.668
0.660
0.634
0.626
0.628
0.638
0.678
0.692
0.656
0.668
0.666
0.676
0.658
0.672
0.672
0.666
0.658
0.666
0.678
0.660
0.652
0.658
0.658
0.654
0.642
0.658
0.672
0.670
0.648
0.662
0.686
0.670
0.660
0.674
0.668
0.644
0.632
0.628
0.632
0.630
0.628
0.648
0.662
0.674
0.660
0.666
0.664
0.652
0.650
0.638
0.626
0.638
0.646
0.678
0.670
0.676
0.686
0.666
0.664
0.682
0.696
0.674
0.674
0.662
0.660
0.638
0.636
0.634
0.642
0.648
0.634
0.646
0.664
0.660
0.664
0.678
0.688
0.678
0.674
0.688
0.674
0.656
0.650
0.660
0.634
0.634
0.646
0.656
0.656
0.638
0.660
0.672
0.678
0.680
0.700
0.744
0.750
0.690
0.696
0.682
0.654
0.632
0.614
0.608
0.620
0.608
0.622
0.648
0.654
0.640
0.670
0.678
0.714
0.686
0.690
0.696
0.702
0.698
0.686
0.680
0.652
0.640
0.642
0.636
0.628
0.636
0.640
0.648
0.656
0.682
0.700
0.694
0.694
0.690
0.684
0.676
0.650
0.632
0.614
0.608
0.604
0.592
0.596
0.606
0.620
0.630
0.634
0.640
0.656
0.666
0.658
0.674
0.652
0.646
0.644
0.634
0.620
0.620
0.614
0.602
0.604
0.618
0.624
0.620
0.628
0.662
0.672
0.660
0.644
0.636
0.646
0.642
0.652
0.636
0.640
0.654
0.660
0.640
0.616
0.610
0.600
0.596
0.590
0.614
0.642
0.626
0.660
0.664
0.672
0.634
0.608
0.634
0.628
0.618
0.614
0.606
0.602
0.598
0.602
0.614
0.618
0.656
0.724
0.762
0.702
0.716
0.710
0.684
0.672
0.670
0.668
0.662
0.688
0.700
0.708
0.708
0.704
0.660
0.636
0.618
0.618
0.618
0.604
0.582
0.590
0.596
0.634
0.640
0.610
0.606
0.612
0.610
0.586
0.580
0.580
0.572
0.602
0.658
0.636
0.640
0.650
0.666
0.646
0.640
0.642
0.626
0.618
0.634
0.620
0.628
0.640
0.636
0.646
0.654
0.628
0.634
0.644
0.658
0.658
0.654
0.636
0.622
0.598
0.582
0.566
0.556
0.552
0.552
0.590
0.628
0.676
0.740
0.736
0.704
0.666
0.664
0.658
0.640
0.630
0.618
0.628
0.622
0.632
0.648
0.640
0.620
0.622
0.628
0.652
0.654
0.650
0.668
0.674
0.706
0.708
0.724
0.694
0.696
0.694
0.680
0.656
0.656
0.650
0.626
0.624
0.620
0.632
0.632
0.684
0.708
0.688
0.712
0.718
0.678
0.676
0.666
0.638
0.636
0.628
0.638
0.622
0.620
0.630
0.678
0.732
0.718
0.698
0.672
0.664
0.666
0.638
0.636
0.628
0.634
0.630
0.634
0.638
0.608
0.610
0.616
0.626
0.610
0.614
0.624
0.632
0.630
0.648
0.668
0.652
0.644
0.640
0.646
0.632
0.632
0.628
0.642
0.620
0.634
0.640
0.656
0.652
0.676
0.680
0.662
0.660
0.632
0.624
0.620
0.620
0.630
0.638
0.628
0.636
0.632
0.634
0.640
0.656
0.662
0.656
0.622
0.624
0.616
0.622
0.620
0.630
0.650
0.676
0.650
0.658
0.656
0.638
0.624
0.626
0.618
0.602
0.604
0.608
0.630
0.618
0.624
0.644
0.652
0.636
0.642
0.644
0.622
0.624
0.626
0.628
0.628
0.630
0.604
0.596
0.594
0.590
0.604
0.598
0.592
0.596
0.600
0.588
0.596
0.598
0.608
0.576
0.598
0.580
0.580
0.582
0.570
0.582
0.610
0.660
0.742
0.708
0.716
0.694
0.658
0.658
0.652
0.634
0.624
0.620
0.620
0.608
0.626
0.652
0.654
0.658
0.668
0.674
0.652
0.622
0.606
0.606
0.642
0.674
0.708
0.698
0.732
0.770
0.770
0.768
0.732
0.680
0.656
0.648
0.626
0.604
0.604
0.606
0.622
0.626
0.636
0.636
0.630
0.658
0.644
0.684
0.732
0.794
0.748
0.732
0.732
0.706
0.670
0.642
0.636
0.632
0.638
0.624
0.630
0.630
0.620
0.610
0.628
0.636
0.660
0.638
0.660
0.672
0.690
0.652
0.654
0.640
0.624
0.632
0.642
0.650
0.658
0.652
0.606
0.598
0.588
0.584
0.590
0.578
0.608
0.658
0.726
0.740
0.766
0.792
0.794
0.736
0.764
0.766
0.708
0.682
0.676
0.682
0.674
0.672
0.666
0.666
0.670
0.694
0.732
0.750
0.692
0.708
0.672
0.636
0.608
0.620
0.634
0.616
0.652
0.686
0.692
0.702
0.742
0.766
0.734
0.732
0.726
0.732
0.686
0.686
0.674
0.682
0.682
0.716
0.766
0.776
0.764
0.790
0.756
0.764
0.756
0.732
0.690
0.680
0.668
0.672
0.696
0.674
0.702
0.732
0.760
0.688
0.716
0.722
0.710
0.726
0.696
0.712
0.680
0.648
0.664
0.658
0.660
0.670
0.700
0.688
0.678
0.684
0.700
0.666
0.662
0.670
0.660
0.652
0.654
0.656
0.642
0.638
0.646
0.650
0.654
0.654
0.664
0.646
0.656
0.662
0.658
0.650
0.662
0.668
0.656
0.642
0.648
0.658
0.638
0.664
0.686
0.688
0.666
0.688
0.692
0.672
0.682
0.686
0.684
0.682
0.694
0.716
0.700
0.668
0.672
0.676
0.672
0.658
0.672
0.676
0.694
0.668
0.680
0.694
0.698
0.682
0.696
0.716
0.704
0.664
0.662
0.656
0.652
0.632
0.640
0.642
0.642
0.640
0.654
0.658
0.620
0.634
0.640
0.638
0.666
0.718
0.760
0.736
0.716
0.704
0.658
0.652
0.648
0.630
0.638
0.642
0.638
0.638
0.620
0.608
0.590
0.598
0.598
0.648
0.656
0.620
0.684
0.670
0.632
0.660
0.632
0.644
0.650
0.624
0.632
0.642
0.608
0.628
0.628
0.600
0.598
0.614
0.634
0.630
0.616
0.610
0.590
0.602
0.586
0.574
0.588
0.600
0.584
0.610
0.640
0.644
0.644
0.644
0.660
0.670
0.666
0.608
0.618
0.638
0.580
0.582
0.606
0.596
0.604
0.604
0.600
0.590
0.584
0.608
0.638
0.644
0.632
0.634
0.588
0.610
0.608
0.628
0.636
0.632
0.596
0.576
0.574
0.630
0.708
0.728
0.698
0.704
0.674
0.658
0.620
0.624
0.624
0.616
0.616
0.622
0.612
0.610
0.622
0.640
0.656
0.654
0.646
0.650
0.646
0.692
0.686
0.688
0.658
0.676
0.628
0.664
0.630
0.618
0.642
0.614
0.614
0.618
0.620
0.598
0.612
0.626
0.642
0.622
0.664
0.702
0.646
0.718
0.714
0.666
0.712
0.730
0.676
0.730
0.718
0.714
0.726
0.772
0.710
0.724
0.704
0.652
0.664
0.668
0.698
0.674
0.698
0.734
0.724
0.764
0.826
0.776
0.786
0.788
0.734
0.678
0.712
0.764
0.858
0.758
0.828
0.858
0.742
0.788
0.864
0.840
0.752
0.774
0.772
0.694
0.734
0.748
0.690
0.744
0.760
0.716
0.744
0.770
0.712
0.722
0.712
0.668
0.666
0.672
0.690
0.666
0.700
0.750
0.698
0.732
0.806
0.784
0.720
0.726
0.720
0.662
0.686
0.720
0.758
0.740
0.832
0.900
0.734
0.778
0.764
0.710
0.748
0.810
0.720
0.780
0.820
0.758
0.806
0.842
0.722
0.760
0.764
0.702
0.748
0.756
0.698
0.756
0.848
0.738
0.740
0.808
0.804
0.696
0.718
0.734
0.718
0.702
0.708
0.684
0.668
0.700
0.748
0.768
0.808
0.808
0.722
0.740
0.760
0.670
0.692
0.730
0.792
0.784
0.782
0.850
0.872
0.744
0.792
0.818
0.752
0.764
0.788
0.772
0.722
0.760
0.784
0.716
0.774
0.768
0.772
0.860
0.886
0.744
0.772
0.778
0.706
0.738
0.764
0.702
0.772
0.848
0.756
0.808
0.854
0.828
0.706
0.710
0.722
0.750
0.736
0.732
0.782
0.818
0.790
0.746
0.750
0.726
0.684
0.726
0.784
0.850
0.760
0.804
0.780
0.712
0.732
0.728
0.682
0.710
0.746
0.702
0.712
0.734
0.750
0.690
0.720
0.748
0.756
0.694
0.716
0.762
0.754
0.736
0.756
0.774
0.716
0.750
0.786
0.764
0.732
0.754
0.784
0.730
0.752
0.812
0.736
0.772
0.780
0.728
0.680
0.698
0.740
0.692
0.782
0.836
0.828
0.722
0.742
0.748
0.762
0.708
0.758
0.828
0.824
0.726
0.772
0.782
0.734
0.748
0.796
0.868
0.744
0.778
0.798
0.822
0.724
0.770
0.808
0.820
0.766
0.834
0.850
0.746
0.780
0.802
0.724
0.754
0.780
0.780
0.714
0.748
0.790
0.720
0.734
0.756
0.800
0.722
0.766
0.790
0.766
0.734
0.760
0.778
0.718
0.750
0.782
0.744
0.704
0.734
0.786
0.772
0.722
0.756
0.802
0.760
0.748
0.762
0.792
0.708
0.732
0.744
0.768
0.714
0.766
0.802
0.730
0.754
0.788
0.764
0.718
0.756
0.766
0.708
0.730
0.762
0.790
0.716
0.776
0.852
0.852
0.736
0.774
0.812
0.812
0.730
0.770
0.798
0.740
0.776
0.824
0.832
0.746
0.818
0.836
0.756
0.796
0.820
0.770
0.718
0.748
0.790
0.748
0.768
0.836
0.784
0.720
0.738
0.746
0.702
0.668
0.686
0.746
0.878
0.890
0.748
0.762
0.768
0.726
0.702
0.740
0.772
0.734
0.744
0.798
0.822
0.740
0.784
0.802
0.740
0.740
0.778
0.820
0.750
0.792
0.814
0.746
0.764
0.776
0.730
0.762
0.782
0.834
0.744
0.802
0.832
0.766
0.758
0.776
0.760
0.720
0.770
0.814
0.730
0.772
0.824
0.758
0.744
0.774
0.794
0.714
0.738
0.750
0.706
0.694
0.728
0.754
0.704
0.722
0.738
0.728
0.702
0.720
0.716
0.674
0.718
0.790
0.758
0.654
0.634
0.590
0.606
0.614
0.640
0.646
0.616
0.620
0.614
0.604
0.592
0.590
0.578
0.554
0.558
0.558
0.546
0.538
0.540
0.538
0.536
0.530
0.540
0.546
0.562
0.554
0.574
0.586
0.602
0.610
0.596
0.608
0.610
0.604
0.574
0.576
0.574
0.556
0.552
0.546
0.542
0.540
0.550
0.550
0.568
0.602
0.598
0.578
0.588
0.590
0.580
0.592
0.608
0.610
0.600
0.600
0.606
0.614
0.596
0.598
0.592
0.594
0.588
0.580
0.576
0.566
0.570
0.586
0.640
0.686
0.658
0.698
0.702
0.700
0.730
0.732
0.700
0.658
0.646
0.632
0.610
0.602
0.592
0.578
0.570
0.566
0.592
0.614
0.682
0.686
0.648
0.662
0.656
0.654
0.644
0.620
0.606
0.594
0.590
0.574
0.586
0.590
0.600
0.604
0.592
0.604
0.628
0.632
0.622
0.608
0.618
0.612
0.580
0.584
0.582
0.592
0.592
0.582
0.574
0.594
0.602
0.618
0.618
0.610
0.624
0.640
0.644
0.608
0.614
0.608
0.596
0.592
0.584
0.580
0.586
0.588
0.594
0.586
0.616
0.642
0.664
0.624
0.682
0.686
0.670
0.630
0.634
0.618
0.600
0.606
0.602
0.592
0.618
0.650
0.648
0.686
0.768
0.736
0.714
0.726
0.730
0.704
0.686
0.700
0.708
0.680
0.712
0.740
0.746
0.712
0.744
0.810
0.816
0.780
0.800
0.794
0.740
0.738
0.762
0.758
0.722
0.720
0.718
0.680
0.666
0.680
0.716
0.718
0.666
0.678
0.692
0.686
0.640
0.644
0.652
0.686
0.710
0.670
0.704
0.716
0.734
0.690
0.708
0.718
0.724
0.676
0.674
0.676
0.658
0.670
0.702
0.682
0.680
0.692
0.686
0.638
0.628
0.612
0.634
0.658
0.676
0.704
0.730
0.724
0.736
0.712
0.712
0.684
0.664
0.656
0.648
0.662
0.706
0.726
0.710
0.700
0.720
0.748
0.706
0.688
0.676
0.678
0.668
0.638
0.648
0.640
0.644
0.642
0.660
0.684
0.696
0.686
0.678
0.668
0.674
0.654
0.666
0.684
0.664
0.660
0.672
0.666
0.640
0.640
0.640
0.640
0.650
0.672
0.672
0.668
0.664
0.666
0.660
0.640
0.646
0.652
0.634
0.628
0.640
0.648
0.652
0.636
0.612
0.612
0.612
0.622
0.600
0.582
0.610
0.626
0.642
0.670
0.634
0.636
0.636
0.634
0.618
0.602
0.594
0.596
0.598
0.586
0.588
0.590
0.600
0.608
0.604
0.634
0.672
0.706
0.686
0.724
0.746
0.708
0.678
0.676
0.680
0.648
0.658
0.662
0.656
0.652
0.660
0.642
0.634
0.648
0.650
0.650
0.636
0.618
0.616
0.614
0.616
0.632
0.616
0.614
0.616
0.624
0.610
0.614
0.614
0.622
0.602
0.606
0.614
0.632
0.628
0.626
0.634
0.618
0.628
0.626
0.606
0.630
0.656
0.668
0.652
0.674
0.662
0.682
0.718
0.728
0.754
0.730
0.630
0.608
0.600
0.594
0.600
0.632
0.608
0.620
0.652
0.684
0.678
0.656
0.652
0.654
0.624
0.628
0.632
0.628
0.652
0.660
0.656
0.654
0.658
0.614
0.626
0.666
0.658
0.678
0.744
0.726
0.702
0.762
0.788
0.708
0.714
0.710
0.708
0.660
0.668
0.674
0.688
0.648
0.632
0.620
0.620
0.632
0.626
0.646
0.686
0.690
0.696
0.668
0.660
0.664
0.660
0.664
0.664
0.648
0.666
0.682
0.688
0.674
0.680
0.678
0.674
0.652
0.662
0.658
0.656
0.642
0.646
0.652
0.638
0.654
0.680
0.676
0.648
0.652
0.634
0.614
0.618
0.616
0.630
0.624
0.648
0.678
0.674
0.700
0.700
0.682
0.682
0.656
0.644
0.634
0.630
0.610
0.610
0.610
0.612
0.626
0.650
0.678
0.694
0.668
0.708
0.732
0.736
0.698
0.708
0.700
0.670
0.656
0.648
0.618
0.630
0.630
0.642
0.634
0.674
0.710
0.756
0.714
0.762
0.770
0.742
0.708
0.710
0.698
0.660
0.678
0.674
0.666
0.638
0.650
0.664
0.660
0.680
0.744
0.776
0.710
0.702
0.690
0.650
0.634
0.606
0.640
0.630
0.602
0.586
0.602
0.592
0.584
0.588
0.590
0.610
0.668
0.628
0.640
0.674
0.680
0.654
0.642
0.642
0.648
0.636
0.632
0.638
0.622
0.640
0.656
0.662
0.680
0.684
0.670
0.656
0.664
0.654
0.670
0.654
0.650
0.650
0.632
0.632
0.628
0.626
0.630
0.622
0.626
0.628
0.632
0.622
0.628
0.624
0.624
0.622
0.624
0.624
0.628
0.636
0.648
0.646
0.644
0.650
0.648
0.650
0.636
0.636
0.644
0.616
0.620
0.626
0.638
0.634
0.646
0.650
0.660
0.638
0.646
0.660
0.654
0.638
0.640
0.634
0.614
0.620
0.614
0.624
0.624
0.642
0.654
0.656
0.634
0.640
0.638
0.628
0.636
0.648
0.652
0.644
0.648
0.650
0.644
0.638
0.628
0.638
0.612
0.614
0.606
0.616
0.626
0.628
0.608
0.614
0.612
0.606
0.610
0.618
0.634
0.624
0.644
0.622
0.634
0.636
0.632
0.616
0.614
0.620
0.640
0.672
0.666
0.640
0.618
0.616
0.590
0.574
0.566
0.562
0.546
0.590
0.632
0.582
0.610
0.614
0.632
0.618
0.678
0.734
0.768
0.722
0.684
0.678
0.682
0.686
0.678
0.662
0.642
0.630
0.608
0.600
0.606
0.632
0.648
0.626
0.682
0.678
0.690
0.682
0.652
0.616
0.636
0.626
0.646
0.640
0.626
0.620
0.610
0.600
0.588
0.572
0.590
0.586
0.620
0.642
0.646
0.702
0.736
0.702
0.770
0.762
0.748
0.678
0.720
0.688
0.704
0.700
0.638
0.688
0.630
0.670
0.662
0.662
0.654
0.664
0.656
0.644
0.652
0.650
0.642
0.654
0.650
0.632
0.642
0.646
0.638
0.656
0.674
0.718
0.666
0.708
0.710
0.684
0.704
0.690
0.658
0.672
0.662
0.640
0.656
0.660
0.736
0.692
0.708
0.696
0.704
0.672
0.686
0.690
0.694
0.664
0.658
0.656
0.656
0.634
0.650
0.670
0.734
0.706
0.750
0.792
0.740
0.732
0.722
0.684
0.668
0.666
0.652
0.658
0.666
0.668
0.652
0.640
0.632
0.616
0.622
0.632
0.626
0.612
0.618
0.644
0.716
0.744
0.722
0.706
0.690
0.650
0.646
0.628
0.618
0.618
0.636
0.622
0.624
0.624
0.640
0.648
0.660
0.648
0.638
0.642
0.658
0.666
0.672
0.650
0.668
0.696
0.706
0.760
0.734
0.772
0.758
0.730
0.730
0.724
0.700
0.720
0.712
0.744
0.762
0.752
0.766
0.746
0.772
0.760
0.738
0.708
0.686
0.660
0.650
0.636
0.622
0.604
0.612
0.654
0.746
0.850
0.736
0.732
0.748
0.760
0.710
0.722
0.712
0.682
0.698
0.700
0.708
0.736
0.766
0.770
0.762
0.720
0.682
0.680
0.680
0.668
0.692
0.720
0.718
0.774
0.804
0.766
0.726
0.678
0.700
0.688
0.698
0.728
0.718
0.714
0.666
0.664
0.628
0.614
0.628
0.658
0.672
0.672
0.662
0.654
0.646
0.634
0.634
0.638
0.646
0.646
0.620
0.638
0.740
0.790
0.814
0.730
0.702
0.726
0.720
0.686
0.686
0.694
0.658
0.690
0.706
0.768
0.792
0.764
0.744
0.714
0.680
0.672
0.704
0.780
0.830
0.738
0.762
0.800
0.754
0.760
0.762
0.742
0.716
0.710
0.730
0.772
0.752
0.744
0.676
0.660
0.662
0.684
0.708
0.710
0.722
0.702
0.670
0.664
0.664
0.642
0.654
0.664
0.668
0.694
0.716
0.690
0.700
0.710
0.670
0.666
0.664
0.662
0.668
0.714
0.678
0.666
0.664
0.710
0.738
0.692
0.708
0.726
0.674
0.690
0.698
0.716
0.722
0.676
0.692
0.680
0.658
0.654
0.654
0.656
0.654
0.666
0.678
0.712
0.774
0.704
0.744
0.764
0.734
0.712
0.744
0.756
0.774
0.754
0.726
0.712
0.694
0.686
0.690
0.684
0.664
0.648
0.626
0.680
0.672
0.664
0.680
0.714
0.708
0.692
0.680
0.698
0.742
0.754
0.734
0.702
0.698
0.688
0.674
0.652
0.660
0.676
0.758
0.860
0.882
0.826
0.760
0.746
0.730
0.726
0.710
0.714
0.700
0.698
0.670
0.664
0.674
0.694
0.726
0.708
0.696
0.710
0.694
0.698
0.690
0.678
0.688
0.684
0.668
0.660
0.648
0.652
0.634
0.616
0.628
0.630
0.628
0.608
0.632
0.624
0.650
0.648
0.646
0.632
0.624
0.610
0.598
0.608
0.616
0.642
0.646
0.642
0.642
0.636
0.656
0.660
0.672
0.712
0.742
0.728
0.694
0.716
0.712
0.694
0.712
0.716
0.682
0.694
0.714
0.740
0.716
0.730
0.750
0.730
0.730
0.754
0.760
0.710
0.718
0.724
0.722
0.724
0.752
0.792
0.756
0.740
0.748
0.748
0.700
0.704
0.692
0.668
0.670
0.694
0.732
0.716
0.672
0.682
0.658
0.656
0.600
0.600
0.612
0.600
0.594
0.596
0.596
0.616
0.644
0.624
0.614
0.626
0.638
0.638
0.624
0.624
0.630
0.644
0.666
0.654
0.676
0.694
0.702
0.682
0.744
0.816
0.742
0.776
0.810
0.736
0.722
0.720
0.706
0.686
0.706
0.702
0.666
0.684
0.684
0.670
0.690
0.698
0.770
0.762
0.828
0.784
0.760
0.768
0.772
0.758
0.722
0.648
0.638
0.652
0.654
0.654
0.616
0.662
0.678
0.632
0.670
0.672
0.694
0.662
0.676
0.698
0.696
0.666
0.666
0.662
0.668
0.666
0.646
0.654
0.662
0.680
0.668
0.674
0.694
0.722
0.706
0.700
0.708
0.724
0.688
0.716
0.728
0.716
0.688
0.688
0.692
0.666
0.682
0.688
0.704
0.692
0.702
0.714
0.722
0.682
0.698
0.708
0.730
0.710
0.730
0.740
0.692
0.702
0.698
0.686
0.662
0.660
0.664
0.640
0.652
0.656
0.666
0.646
0.656
0.652
0.646
0.638
0.648
0.648
0.626
0.650
0.652
0.688
0.662
0.670
0.672
0.656
0.642
0.634
0.630
0.616
0.618
0.624
0.634
0.630
0.630
0.644
0.658
0.642
0.648
0.660
0.648
0.648
0.652
0.656
0.644
0.662
0.674
0.690
0.658
0.666
0.668
0.692
0.694
0.676
0.700
0.696
0.666
0.654
0.660
0.658
0.674
0.688
0.674
0.708
0.710
0.710
0.688
0.702
0.690
0.686
0.654
0.654
0.654
0.662
0.640
0.648
0.662
0.676
0.652
0.656
0.662
0.706
0.730
0.672
0.690
0.686
0.692
0.656
0.674
0.674
0.662
0.648
0.654
0.674
0.704
0.676
0.678
0.670
0.654
0.636
0.646
0.664
0.674
0.664
0.694
0.714
0.684
0.720
0.718
0.686
0.702
0.696
0.674
0.666
0.676
0.684
0.658
0.674
0.680
0.666
0.676
0.704
0.676
0.664
0.674
0.638
0.664
0.666
0.650
0.662
0.672
0.686
0.662
0.676
0.676
0.644
0.642
0.662
0.686
0.676
0.654
0.690
0.682
0.634
0.642
0.654
0.660
0.626
0.642
0.662
0.640
0.672
0.756
0.794
0.754
0.780
0.768
0.696
0.676
0.710
0.790
0.746
0.674
0.706
0.718
0.660
0.704
0.832
0.898
0.718
0.676
0.650
0.614
0.602
0.614
0.628
0.610
0.642
0.666
0.634
0.660
0.692
0.680
0.722
0.790
0.794
0.788
0.722
0.768
0.776
0.792
0.710
0.702
0.746
0.738
0.672
0.672
0.708
0.674
0.666
0.738
0.748
0.674
0.670
0.708
0.720
0.652
0.672
0.700
0.688
0.642
0.666
0.718
0.732
0.670
0.688
0.700
0.672
0.690
0.726
0.672
0.662
0.686
0.644
0.648
0.656
0.654
0.634
0.662
0.658
0.646
0.680
0.728
0.758
0.730
0.784
0.806
0.846
0.836
0.740
0.736
0.760
0.754
0.736
0.810
0.780
0.690
0.704
0.706
0.670
0.650
0.668
0.660
0.620
0.628
0.638
0.628
0.604
0.626
0.658
0.738
0.782
0.734
0.804
0.818
0.740
0.666
0.686
0.686
0.640
0.614
0.636
0.646
0.622
0.622
0.682
0.716
0.638
0.644
0.650
0.618
0.592
0.574
0.568
0.586
0.598
0.584
0.614
0.654
0.662
0.646
0.750
0.762
0.746
0.686
0.742
0.806
0.838
0.762
0.736
0.722
0.640
0.586
0.564
0.598
0.618
0.670
0.702
0.724
0.692
0.638
0.600
0.602
0.576
0.570
0.586
0.596
0.636
0.616
0.590
0.620
0.624
0.646
0.668
0.664
0.656
0.604
0.610
0.606
0.636
0.636
0.600
0.658
0.724
0.686
0.638
0.682
0.700
0.678
0.666
0.676
0.720
0.706
0.680
0.756
0.820
0.742
0.786
0.698
0.744
0.752
0.726
0.654
0.682
0.642
0.632
0.598
0.606
0.602
0.580
0.594
0.606
0.612
0.590
0.594
0.602
0.582
0.590
0.604
0.604
0.584
0.590
0.594
0.574
0.586
0.578
0.604
0.588
0.562
0.582
0.586
0.632
0.638
0.718
0.770
0.762
0.726
0.744
0.784
0.762
0.758
0.750
0.772
0.760
0.706
0.614
0.612
0.646
0.716
0.648
0.726
0.782
0.690
0.738
0.714
0.706
0.750
0.674
0.686
0.702
0.726
0.716
0.650
0.650
0.684
0.702
0.638
0.690
0.776
0.766
0.720
0.760
0.748
0.676
0.656
0.676
0.706
0.710
0.696
0.754
0.786
0.738
0.758
0.770
0.688
0.698
0.768
0.756
0.718
0.762
0.878
0.750
0.752
0.766
0.708
0.742
0.842
0.802
0.824
0.884
0.900
0.856
0.896
0.874
0.820
0.908
0.878
0.854
0.974
0.918
0.748
0.744
0.756
0.824
0.848
0.754
0.768
0.770
0.742
0.728
0.738
0.706
0.710
0.732
0.788
0.740
0.770
0.794
0.780
0.704
0.720
0.746
0.706
0.724
0.746
0.710
0.726
0.722
0.676
0.682
0.676
0.686
0.644
0.662
0.674
0.712
0.692
0.658
0.702
0.684
0.660
0.684
0.708
0.660
0.702
0.704
0.676
0.702
0.690
0.650
0.684
0.684
0.718
0.746
0.802
0.714
0.700
0.710
0.694
0.700
0.752
0.814
0.716
0.708
0.744
0.768
0.702
0.650
0.614
0.598
0.694
0.752
0.770
0.766
0.678
0.678
0.654
0.628
0.656
0.680
0.616
0.642
0.680
0.688
0.638
0.686
0.688
0.714
0.662
0.658
0.668
0.692
0.714
0.714
0.670
0.688
0.690
0.674
0.708
0.724
0.712
0.752
0.748
0.720
0.712
0.724
0.694
0.682
0.696
0.708
0.666
0.698
0.688
0.670
0.704
0.730
0.712
0.770
0.794
0.778
0.768
0.788
0.784
0.710
0.708
0.698
0.712
0.680
0.722
0.750
0.800
0.772
1.468
0.724
0.768
0.770
0.808
0.730
0.734
0.716
0.716
0.684
0.706
0.732
0.738
0.746
0.760
0.752
0.704
0.712
0.700
0.674
0.698
0.704
0.680
0.684
0.704
0.710
0.684
0.708
0.720
0.714
0.682
0.692
0.714
0.736
0.696
0.722
0.728
0.702
0.718
0.720
0.696
0.714
0.712
0.682
0.690
0.696
0.726
0.680
0.700
0.708
0.698
0.698
0.712
0.716
0.672
0.662
0.662
0.678
0.684
0.654
0.664
0.660
0.674
0.650
0.654
0.658
0.670
0.648
0.658
0.672
0.690
0.680
0.700
0.696
0.694
0.684
0.692
0.666
0.676
0.694
0.718
0.712
0.732
0.680
0.684
0.684
0.638
0.650
0.664
0.638
0.638
0.678
0.682
0.640
0.670
0.672
0.668
0.634
0.664
0.666
0.668
0.652
0.662
0.688
0.674
0.706
0.770
0.754
0.732
0.758
0.766
0.706
0.696
0.690
0.692
0.654
0.686
0.708
0.688
0.662
0.676
0.698
0.654
0.684
0.696
0.664
0.650
0.654
0.650
0.614
0.628
0.658
0.714
0.688
0.762
0.776
0.728
0.712
0.720
0.710
0.672
0.680
0.680
0.688
0.680
0.728
0.808
0.750
0.796
0.790
0.718
0.728
0.730
0.692
0.696
0.700
0.696
0.690
0.724
0.748
0.710
0.736
0.762
0.812
0.768
0.810
0.812
0.772
0.770
0.788
0.818
0.742
0.756
0.784
0.798
0.752
0.772
0.822
0.836
0.752
0.802
0.832
0.788
0.740
0.774
0.812
0.744
0.754
0.786
0.772
0.726
0.744
0.744
0.724
0.728
0.750
0.800
0.750
0.748
0.758
0.752
0.756
0.760
0.710
0.714
0.720
0.688
0.700
0.726
0.762
0.716
0.738
0.704
0.690
0.704
0.732
0.688
0.702
0.744
0.776
0.714
0.738
0.748
0.734
0.690
0.712
0.738
0.686
0.692
0.698
0.684
0.642
0.644
0.670
0.670
0.664
0.754
0.794
0.778
0.842
0.780
0.774
0.794
0.740
0.714
0.712
0.712
0.728
0.694
0.728
0.754
0.740
0.704
0.736
0.770
0.772
0.736
0.742
0.762
0.752
0.718
0.732
0.768
0.778
0.720
0.744
0.730
0.726
0.676
0.688
0.726
0.796
0.752
0.730
0.742
0.716
0.666
0.664
0.672
0.684
0.656
0.664
0.672
0.688
0.656
0.654
0.666
0.662
0.644
0.660
0.686
0.668
0.656
0.676
0.706
0.714
0.686
0.698
0.706
0.654
0.674
0.678
0.710
0.686
0.750
0.804
0.778
0.738
0.746
0.740
0.696
0.734
0.742
0.714
0.656
0.660
0.678
0.672
0.664
0.698
0.708
0.670
0.666
0.668
0.666
0.640
0.638
0.656
0.696
0.666
0.692
0.764
0.712
0.702
0.730
0.756
0.680
0.674
0.652
0.644
0.634
0.656
0.702
0.714
0.682
0.748
0.814
0.818
0.734
0.754
0.758
0.728
0.714
0.720
0.708
0.666
0.660
0.690
0.726
0.714
0.724
0.794
0.806
0.728
0.722
0.736
0.700
0.680
0.700
0.742
0.752
0.740
0.794
0.816
0.732
0.734
0.746
0.728
0.694
0.716
0.738
0.696
0.682
0.696
0.704
0.672
0.660
0.644
0.664
0.682
0.686
0.722
0.742
0.694
0.690
0.694
0.714
0.696
0.704
0.726
0.746
0.758
0.758
0.766
0.720
0.714
0.754
0.806
0.786
0.704
0.702
0.734
0.762
0.690
0.670
0.680
0.708
0.678
0.664
0.674
0.706
0.678
0.652
0.644
0.634
0.608
0.596
0.584
0.602
0.584
0.590
0.622
0.658
0.636
0.640
0.686
0.680
0.622
0.642
0.638
0.602
0.588
0.592
0.586
0.586
0.572
0.580
0.584
0.602
0.596
0.594
0.606
0.600
0.592
0.580
0.582
0.580
0.582
0.576
0.576
0.586
0.592
0.586
0.592
0.624
0.642
0.614
0.640
0.658
0.642
0.620
0.616
0.624
0.596
0.588
0.604
0.600
0.590
0.604
0.650
0.638
0.628
0.712
0.752
0.708
0.732
0.726
0.714
0.684
0.688
0.702
0.668
0.652
0.652
0.666
0.640
0.642
0.656
0.648
0.608
0.634
0.648
0.654
0.672
0.726
0.744
0.696
0.714
0.736
0.694
0.670
0.676
0.688
0.648
0.654
0.648
0.654
0.642
0.670
0.736
0.788
0.712
0.742
0.742
0.694
0.708
0.716
0.642
0.650
0.650
0.672
0.668
0.670
0.700
0.706
0.638
0.648
0.644
0.638
0.604
0.606
0.604
0.610
0.594
0.620
0.626
0.608
0.654
0.660
0.694
0.778
0.736
0.688
0.688
0.682
0.636
0.626
0.626
0.634
0.582
0.586
0.598
0.690
0.878
0.754
0.832
0.784
0.694
0.718
0.718
0.682
0.654
0.680
0.714
0.660
0.678
0.738
0.704
0.660
0.744
0.762
0.740
0.648
0.674
0.652
0.632
0.608
0.630
0.670
0.724
0.678
0.692
0.692
0.664
0.638
0.682
0.750
0.700
0.680
0.754
0.710
0.684
0.680
0.772
0.674
0.734
0.728
0.672
0.604
0.596
0.580
0.592
0.618
0.694
0.624
0.716
0.780
0.762
0.668
0.700
0.744
0.720
0.666
0.680
0.670
0.692
0.638
0.644
0.688
0.780
0.752
0.698
0.726
0.782
0.848
0.744
0.748
0.712
0.664
0.652
0.680
0.670
0.662
0.686
0.684
0.636
0.670
0.668
0.650
0.674
0.712
0.730
0.668
0.672
0.690
0.680
0.636
0.638
0.648
0.642
0.628
0.638
0.668
0.650
0.662
0.704
0.696
0.670
0.700
0.704
0.658
0.652
0.656
0.682
0.646
0.644
0.678
0.662
0.676
0.762
0.740
0.666
0.674
0.726
0.754
0.710
0.750
0.816
0.774
0.724
0.750
0.798
0.716
0.738
0.790
0.752
0.712
0.752
0.792
0.752
0.758
0.780
0.790
0.726
0.746
0.782
0.746
0.776
0.852
0.822
0.762
0.794
0.798
0.730
0.740
0.740
0.722
0.744
0.790
0.810
0.756
0.734
0.768
0.796
0.724
0.682
0.694
0.706
0.732
0.696
0.700
0.718
0.746
0.696
0.714
0.712
0.684
0.686
0.726
0.768
0.732
0.736
0.758
0.776
0.752
0.722
0.712
0.706
0.680
0.712
0.754
0.766
0.740
0.778
0.766
0.706
0.654
0.608
0.620
0.608
0.638
0.672
0.644
0.712
0.728
0.706
0.746
0.722
0.674
0.692
0.674
0.684
0.690
0.676
0.658
0.630
0.630
0.634
0.658
0.706
0.732
0.752
0.684
0.664
0.654
0.646
0.640
0.626
0.642
0.654
0.670
0.696
0.718
0.704
0.696
0.700
0.678
0.656
0.682
0.704
0.706
0.710
0.738
0.752
0.744
0.708
0.730
0.730
0.714
0.708
0.718
0.740
0.718
0.734
0.738
0.742
0.724
0.738
0.742
0.754
0.760
0.756
0.732
0.686
0.692
0.686
0.668
0.636
0.642
0.648
0.668
0.640
0.642
0.646
0.672
0.642
0.632
0.644
0.652
0.640
0.648
0.660
0.662
0.626
0.624
0.630
0.596
0.614
0.630
0.672
0.632
0.676
0.674
0.662
0.682
0.720
0.746
0.686
0.684
0.698
0.668
0.654
0.628
0.622
0.632
0.636
0.620
0.634
0.688
0.754
0.722
0.708
0.708
0.714
0.654
0.638
0.638
0.638
0.616
0.612
0.646
0.740
0.772
0.720
0.740
0.746
0.684
0.654
0.652
0.664
0.670
0.642
0.670
0.726
0.774
0.700
0.708
0.758
0.806
0.774
0.692
0.702
0.728
0.736
0.672
0.660
0.670
0.706
0.684
0.718
0.750
0.736
0.680
0.686
0.714
0.684
0.640
0.640
0.642
0.656
0.628
0.640
0.666
0.674
0.646
0.670
0.688
0.666
0.654
0.664
0.684
0.678
0.638
0.656
0.676
0.674
0.636
0.602
0.576
0.604
0.596
0.608
0.658
0.634
0.620
0.664
0.692
0.628
0.686
0.688
0.688
0.636
0.670
0.676
0.672
0.632
0.664
0.654
0.654
0.646
0.666
0.678
0.674
0.654
0.662
0.674
0.660
0.652
0.672
0.670
0.650
0.662
0.688
0.712
0.680
0.710
0.718
0.684
0.688
0.722
0.704
0.678
0.696
0.716
0.702
0.694
0.718
0.728
0.696
0.716
0.722
0.682
0.672
0.702
0.748
0.708
0.706
0.716
0.694
0.666
0.672
0.682
0.660
0.634
0.642
0.638
0.614
0.634
0.686
0.692
0.640
0.634
0.730
0.704
0.714
0.652
0.684
0.688
0.660
0.674
0.660
0.666
0.640
0.638
0.638
0.640
0.622
0.622
0.624
0.632
0.624
0.628
0.660
0.744
0.706
0.796
0.840
0.742
0.780
0.804
0.792
0.728
0.742
0.788
0.776
0.716
0.746
0.730
0.694
0.692
0.712
0.758
0.716
0.702
0.726
0.770
0.730
0.718
0.724
0.732
0.674
0.672
0.664
0.672
0.646
0.668
0.704
0.742
0.682
0.692
0.688
0.678
0.660
0.670
0.676
0.670
0.670
0.678
0.694
0.710
0.690
0.710
0.718
0.720
0.666
0.652
0.688
0.734
0.768
0.704
0.722
0.710
0.698
0.660
0.684
0.666
0.698
0.682
0.720
0.760
0.748
0.712
0.732
0.752
0.732
0.694
0.704
0.690
0.674
0.688
0.688
0.694
0.676
0.702
0.736
0.786
0.736
0.774
0.768
0.766
0.692
0.702
0.698
0.684
0.646
0.658
0.656
0.670
0.684
0.656
0.680
0.700
0.720
0.694
0.704
0.710
0.686
0.704
0.712
0.680
0.676
0.686
0.704
0.682
0.684
0.688
0.712
0.688
0.706
0.726
0.760
0.716
0.722
0.740
0.730
0.690
0.716
0.720
0.710
0.724
0.734
0.710
0.662
0.652
0.636
0.630
0.646
0.638
0.648
0.642
0.624
0.618
0.616
0.604
0.592
0.584
0.592
0.622
0.620
0.658
0.668
0.658
0.686
0.754
0.808
0.714
0.762
0.732
0.702
0.696
0.688
0.692
0.666
0.658
0.674
0.704
0.720
0.702
0.738
0.818
0.834
0.756
0.750
0.738
0.744
0.736
0.768
0.790
0.714
0.676
0.684
0.646
0.650
0.648
0.644
0.634
0.646
0.664
0.678
0.666
0.706
0.736
0.726
0.712
0.690
0.662
0.634
0.626
0.638
0.624
0.624
0.618
0.638
0.622
0.606
0.614
0.626
0.646
0.664
0.678
0.668
0.642
0.620
0.604
0.604
0.616
0.650
0.678
0.668
0.664
0.656
0.622
0.614
0.624
0.658
0.712
0.660
0.654
0.648
0.682
0.638
0.668
0.692
0.664
0.660
0.674
0.694
0.644
0.646
0.640
0.646
0.614
0.592
0.586
0.640
0.636
0.718
0.726
0.670
0.694
0.720
0.708
0.714
0.720
0.680
0.672
0.668
0.658
0.654
0.660
0.670
0.662
0.706
0.762
0.790
0.734
0.734
0.688
0.696
0.686
0.666
0.680
0.722
0.718
0.738
0.728
0.700
0.690
0.686
0.664
0.642
0.634
0.618
0.618
0.628
0.630
0.640
0.620
0.640
0.658
0.708
0.708
0.678
0.664
0.652
0.646
0.646
0.640
0.612
0.630
0.624
0.614
0.610
0.588
0.594
0.602
0.682
0.706
0.668
0.698
0.712
0.680
0.692
0.682
0.628
0.630
0.648
0.644
0.610
0.630
0.626
0.602
0.606
0.610
0.622
0.598
0.660
0.678
0.678
0.648
0.624
0.602
0.606
0.600
0.592
0.564
0.566
0.568
0.590
0.610
0.734
0.694
0.632
0.666
0.696
0.670
0.638
0.578
0.562
0.562
0.558
0.566
0.556
0.550
0.560
0.570
0.584
0.564
0.564
0.580
0.620
0.590
0.610
0.596
0.606
0.590
0.606
0.594
0.574
0.582
0.580
0.576
0.562
0.572
0.572
0.568
0.568
0.578
0.570
0.558
0.568
0.570
0.590
0.580
0.582
0.598
0.572
0.582
0.598
0.614
0.568
0.572
0.580
0.584
0.586
0.594
0.592
0.584
0.572
0.572
0.566
0.564
0.562
0.556
0.542
0.552
0.578
0.622
0.660
0.606
0.618
0.650
0.656
0.616
0.664
0.636
0.650
0.668
0.616
0.632
0.634
0.598
0.574
0.574
0.640
0.732
0.746
0.642
0.630
0.644
0.686
0.662
0.642
0.726
0.730
0.650
0.626
0.652
0.686
0.704
0.644
0.692
0.758
0.738
0.664
0.706
0.694
0.656
0.652
0.684
0.628
0.708
0.730
0.730
0.674
0.716
0.754
0.662
0.680
0.656
0.624
0.642
0.650
0.620
0.624
0.670
0.642
0.740
0.792
0.724
0.756
0.762
0.746
0.692
0.706
0.694
0.654
0.692
0.734
0.864
0.794
0.768
0.776
0.746
0.692
0.704
0.690
0.660
0.626
0.640
0.682
0.784
0.702
0.768
0.872
0.812
0.816
0.846
0.798
0.718
0.726
0.744
0.716
0.694
0.730
0.788
0.746
0.746
0.776
0.744
0.694
0.730
0.806
0.826
0.726
0.722
0.742
0.742
0.698
0.748
0.788
0.756
0.730
0.752
0.734
0.676
0.676
0.710
0.774
0.720
0.748
0.772
0.778
0.708
0.722
0.746
0.780
0.716
0.744
0.788
0.812
0.748
0.804
0.858
0.812
0.758
0.776
0.750
0.708
0.746
0.778
0.794
0.716
0.728
0.726
0.718
0.674
0.682
0.688
0.662
0.660
0.722
0.822
0.808
0.822
0.774
0.720
0.700
0.696
0.716
0.696
0.716
0.756
0.774
0.716
0.726
0.734
0.714
0.684
0.688
0.692
0.690
0.706
0.782
0.824
0.746
0.782
0.788
0.752
0.706
0.716
0.712
0.708
0.674
0.708
0.746
0.794
0.734
0.740
0.750
0.756
0.704
0.732
0.768
0.786
0.732
0.758
0.768
0.720
0.700
0.708
0.702
0.640
0.642
0.638
0.632
0.676
0.714
0.678
0.682
0.694
0.698
0.650
0.662
0.656
0.654
0.636
0.638
0.642
0.632
0.606
0.588
0.588
0.602
0.714
0.796
0.754
0.776
0.758
0.734
0.708
0.654
0.640
0.632
0.648
0.648
0.642
0.728
0.744
0.676
0.752
0.730
0.670
0.888
0.742
0.744
0.792
0.748
0.722
0.724
0.718
0.654
0.668
0.660
0.662
0.644
0.598
0.592
0.596
0.582
0.580
0.570
0.570
0.560
0.552
0.544
0.532
0.528
0.514
0.526
0.524
0.562
0.556
0.562
0.582
0.614
0.680
0.682
0.616
0.626
0.632
0.660
0.656
0.636
0.628
0.608
0.602
0.572
0.576
0.582
0.596
0.588
0.574
0.602
0.648
0.658
0.664
0.730
0.680
0.682
0.680
0.698
0.662
0.626
0.630
0.624
0.624
0.636
0.632
0.620
0.596
0.606
0.630
0.650
0.644
0.610
0.592
0.604
0.620
0.636
0.612
0.618
0.638
0.650
0.620
0.614
0.624
0.610
0.596
0.582
0.588
0.590
0.602
0.600
0.570
0.594
0.608
0.634
0.610
0.614
0.642
0.650
0.628
0.652
0.668
0.664
0.632
0.640
0.654
0.656
0.664
0.684
0.716
0.752
0.714
0.726
0.710
0.682
0.658
0.608
0.588
0.600
0.652
0.746
0.756
0.710
0.738
0.700
0.736
0.774
0.776
0.720
0.658
0.608
0.580
0.622
0.604
0.604
0.610
0.616
0.658
0.656
0.678
0.814
0.850
0.870
0.856
0.760
0.688
0.688
0.686
0.678
0.700
0.692
0.686
0.660
0.648
0.630
0.684
0.738
0.760
0.806
0.830
0.752
0.764
0.764
0.758
0.730
0.698
0.680
0.670
0.676
0.668
0.688
0.652
0.678
0.708
0.674
0.730
0.762
0.766
0.770
0.734
0.736
0.712
0.700
0.686
0.636
0.660
0.688
0.696
0.708
0.758
0.782
0.730
0.718
0.678
0.664
0.664
0.702
0.734
0.718
0.690
0.668
0.640
0.612
0.608
0.622
0.682
0.728
0.772
0.758
0.768
0.764
0.736
0.700
0.662
0.626
0.610
0.632
0.634
0.632
0.622
0.628
0.618
0.614
0.602
0.616
0.634
0.646
0.658
0.652
0.630
0.622
0.628
0.638
0.610
0.616
0.660
0.626
0.590
0.638
0.650
0.738
0.708
0.700
0.686
0.664
0.650
0.634
0.628
0.612
0.612
0.612
0.610
0.602
0.590
0.598
0.626
0.656
0.670
0.650
0.618
0.616
0.610
0.610
0.606
0.596
0.586
0.578
0.572
0.572
0.584
0.616
0.628
0.634
0.632
0.614
0.594
0.604
0.596
0.582
0.632
0.622
0.696
0.764
0.788
0.716
0.712
0.716
0.692
0.642
0.630
0.620
0.642
0.670
0.740
0.736
0.708
0.678
0.654
0.630
0.586
0.606
0.646
0.720
0.820
0.800
0.774
0.748
0.734
0.698
0.642
0.632
0.620
0.650
0.668
0.684
0.686
0.676
0.642
0.594
0.616
0.618
0.636
0.696
0.746
0.714
0.756
0.770
0.772
0.722
0.712
0.660
0.612
0.586
0.604
0.564
0.580
0.610
0.646
0.672
0.700
0.624
0.680
0.702
0.702
0.662
0.758
0.706
0.626
0.612
0.646
0.676
0.726
0.694
0.732
0.704
0.718
0.726
0.672
0.700
0.678
0.688
0.728
0.740
0.734
0.696
0.688
0.650
0.650
0.644
0.640
0.632
0.602
0.598
0.630
0.618
0.636
0.628
0.600
0.612
0.626
0.630
0.596
0.600
0.600
0.622
0.632
0.624
0.600
0.630
0.618
0.624
0.628
0.614
0.614
0.616
0.644
0.620
0.628
0.656
0.688
0.656
0.646
0.654
0.634
0.604
0.632
0.622
0.642
0.636
0.638
0.638
0.622
0.604
0.642
0.674
0.684
0.662
0.676
0.652
0.676
0.684
0.686
0.656
0.614
0.600
0.582
0.598
0.622
0.680
0.678
0.670
0.776
0.738
0.798
0.702
0.724
0.730
0.686
0.654
0.694
0.696
0.666
0.634
0.654
0.688
0.726
0.692
0.710
0.714
0.660
0.674
0.684
0.666
0.660
0.680
0.730
0.702
0.768
0.812
0.784
0.758
0.750
0.736
0.710
0.712
0.686
0.650
0.610
0.618
0.612
0.596
0.622
0.712
0.786
0.806
0.686
0.656
0.638
0.616
0.602
0.602
0.608
0.584
0.590
0.622
0.642
0.632
0.614
0.644
0.640
0.654
0.608
0.622
0.634
0.680
0.632
0.616
0.666
0.730
0.772
0.690
0.658
0.720
0.734
0.656
0.650
0.748
0.734
0.758
0.680
0.738
0.784
0.770
0.702
0.708
0.736
0.714
0.686
0.684
0.710
0.662
0.706
0.738
0.778
0.800
0.712
0.688
0.722
0.742
0.720
0.666
0.678
0.692
0.726
0.672
0.674
0.674
0.654
0.620
0.636
0.694
0.704
0.726
0.656
0.644
0.654
0.660
0.636
0.638
0.674
0.746
0.742
0.706
0.688
0.678
0.664
0.636
0.646
0.698
0.744
0.690
0.656
0.602
0.664
0.656
0.662
0.654
0.650
0.646
0.642
0.640
0.648
0.654
0.636
0.694
0.752
0.796
0.780
0.762
0.732
0.690
0.658
0.620
0.602
0.598
0.630
0.670
0.708
0.700
0.676
0.656
0.656
0.660
0.656
0.646
0.622
0.598
0.598
0.622
0.660
0.638
0.606
0.646
0.646
0.638
0.646
0.650
0.668
0.648
0.638
0.624
0.602
0.612
0.658
0.730
0.736
0.696
0.742
0.732
0.740
0.754
0.726
0.648
0.606
0.594
0.666
0.662
0.760
0.730
0.792
0.822
0.840
0.820
0.782
0.734
0.684
0.686
0.680
0.716
0.734
0.760
0.716
0.698
0.726
0.746
0.764
0.802
0.792
0.732
0.750
0.744
0.726
0.666
0.650
0.654
0.626
0.624
0.642
0.726
0.792
0.770
0.730
0.690
0.720
0.740
0.704
0.722
0.742
0.786
0.728
0.716
0.724
0.734
0.694
0.654
0.688
0.674
0.718
0.778
0.742
0.796
0.814
0.772
0.712
0.736
0.742
0.728
0.684
0.692
0.688
0.698
0.680
0.714
0.708
0.724
0.684
0.712
0.730
0.722
0.732
0.724
0.696
0.686
0.668
0.668
0.654
0.672
0.684
0.686
0.694
0.698
0.714
0.682
0.708
0.694
0.666
0.646
0.592
0.582
0.596
0.638
0.702
0.664
0.676
0.742
0.704
0.614
0.650
0.678
0.630
0.632
0.676
0.734
0.636
0.670
0.716
0.746
0.664
0.668
0.694
0.668
0.632
0.684
0.710
0.732
0.680
0.738
0.778
0.728
0.708
0.718
0.672
0.626
0.626
0.628
0.768
0.726
0.740
0.828
0.918
0.796
0.828
0.830
0.736
0.724
0.742
0.832
0.774
0.750
0.788
0.854
0.760
0.782
0.750
0.706
0.720
0.742
0.764
0.712
0.768
0.810
0.766
0.760
0.824
0.844
0.750
0.776
0.858
0.826
0.742
0.754
0.762
0.784
0.762
0.808
0.870
0.752
0.738
0.750
0.784
0.746
0.734
0.760
0.750
0.712
0.720
0.728
0.684
0.694
0.730
0.782
0.720
0.730
0.730
0.688
0.696
0.714
0.738
0.700
0.730
0.758
0.764
0.704
0.704
0.698
0.678
0.662
0.680
0.706
0.688
0.688
0.686
0.676
0.662
0.678
0.708
0.688
0.700
0.726
0.760
0.728
0.690
0.688
0.708
0.716
0.676
0.686
0.718
0.702
0.690
0.710
0.730
0.692
0.676
0.692
0.754
0.784
0.736
0.772
0.770
0.772
0.716
0.730
0.760
0.822
0.794
0.742
0.750
0.724
0.654
0.618
0.602
0.628
0.652
0.744
0.698
0.676
0.650
0.696
0.694
0.684
0.670
0.646
0.620
0.620
0.600
0.610
0.616
0.610
0.622
0.600
0.622
0.624
0.634
0.642
0.640
0.644
0.636
0.616
0.632
0.652
0.616
0.664
0.678
0.696
0.690
0.654
0.626
0.634
0.666
0.646
0.620
0.630
0.606
0.610
0.596
0.592
0.606
0.614
0.602
0.636
0.656
0.652
0.608
0.630
0.632
0.636
0.604
0.634
0.640
0.626
0.612
0.644
0.632
0.624
0.608
0.666
0.676
0.672
0.636
0.650
0.638
0.612
0.588
0.604
0.602
0.608
0.602
0.626
0.692
0.744
0.686
0.696
0.704
0.652
0.626
0.620
0.624
0.610
0.604
0.610
0.658
0.696
0.668
0.708
0.766
0.684
0.630
0.622
0.680
0.664
0.690
0.656
0.610
0.616
0.622
0.614
0.600
0.620
0.690
0.656
0.618
0.724
0.740
0.686
0.768
0.778
0.696
0.700
0.714
0.708
0.642
0.678
0.700
0.694
0.674
0.710
0.704
0.696
0.688
0.656
0.636
0.654
0.706
0.706
0.660
0.640
0.618
0.608
0.626
0.644
0.632
0.634
0.706
0.718
0.684
0.670
0.684
0.696
0.678
0.676
0.686
0.714
0.678
1.192
0.692
0.656
0.672
0.676
0.644
0.664
0.670
0.712
0.672
0.716
0.730
0.736
0.680
0.672
0.648
0.646
0.646
0.618
0.632
0.650
0.704
0.648
0.674
0.702
0.766
0.720
0.664
0.674
0.664
0.656
0.646
0.686
0.722
0.694
0.716
0.742
0.720
0.770
0.732
0.674
0.626
0.592
0.598
0.592
0.616
0.638
0.632
0.622
0.650
0.610
0.630
0.650
0.632
0.660
0.678
0.626
0.646
0.644
0.622
0.614
0.588
0.592
0.594
0.622
0.592
0.594
0.622
0.664
0.678
0.644
0.656
0.650
0.636
0.628
0.618
0.604
0.602
0.592
0.584
0.580
0.566
0.574
0.598
0.636
0.604
0.656
0.696
0.692
0.656
0.680
0.676
0.676
0.656
0.642
0.628
0.614
0.598
0.594
0.594
0.596
0.610
0.606
0.688
0.768
0.770
0.776
0.720
0.702
0.672
0.636
0.604
0.576
0.608
0.644
0.704
0.754
0.756
0.728
0.736
0.728
0.666
0.630
0.636
0.666
0.672
0.732
0.774
0.764
0.702
0.704
0.714
0.740
0.752
0.726
0.670
0.666
0.666
0.670
0.664
0.746
0.834
0.804
0.848
0.890
0.864
0.830
0.770
0.714
0.666
0.654
0.654
0.700
0.734
0.698
0.720
0.734
0.758
0.766
0.730
0.678
0.686
0.694
0.682
0.678
0.712
0.758
0.728
0.710
0.712
0.724
0.682
0.740
0.816
0.742
0.766
0.778
0.772
0.782
0.760
0.698
0.688
0.700
0.740
0.732
0.776
0.834
0.864
0.806
0.730
0.746
0.804
0.826
0.778
0.784
0.786
0.748
0.722
0.682
0.652
0.658
0.674
0.634
0.626
0.816
0.786
0.784
0.808
0.770
0.714
0.658
0.628
0.644
0.668
0.702
0.732
0.738
0.732
0.694
0.680
0.676
0.690
0.670
0.720
0.774
0.764
0.738
0.784
0.778
0.784
0.776
0.752
0.728
0.698
0.650
0.642
0.634
0.656
0.696
0.720
0.718
0.682
0.726
0.748
0.780
0.804
0.774
0.810
0.814
0.796
0.756
0.734
0.684
0.668
0.658
0.650
0.636
0.664
0.778
0.788
0.710
0.818
0.846
0.780
0.792
0.808
0.820
0.826
0.816
0.834
0.794
0.720
0.748
0.868
0.940
0.838
0.776
0.710
0.718
0.712
0.734
0.742
0.658
0.646
0.704
0.718
0.736
0.776
0.762
0.748
0.676
0.646
0.676
0.680
0.676
0.664
0.714
0.668
0.644
0.626
0.694
0.734
0.790
0.744
0.742
0.730
0.700
0.682
0.670
0.646
0.630
0.614
0.592
0.618
0.684
0.790
0.862
0.862
0.834
0.836
0.828
0.784
0.732
0.728
0.704
0.720
0.726
0.736
0.730
0.708
0.700
0.662
0.664
0.682
0.738
0.738
0.724
0.710
0.668
0.656
0.640
0.640
0.664
0.672
0.656
0.656
0.632
0.634
0.658
0.696
0.692
0.688
0.658
0.656
0.662
0.666
0.662
0.672
0.678
0.670
0.644
0.660
0.684
0.732
0.796
0.818
0.782
0.738
0.750
0.726
0.720
0.722
0.696
0.678
0.652
0.652
0.652
0.664
0.656
0.626
0.664
0.682
0.744
0.722
0.736
0.726
0.700
0.672
0.680
0.664
0.684
0.688
0.694
0.660
0.632
0.614
0.622
0.604
0.634
0.656
0.666
0.660
0.666
0.654
0.644
0.636
0.624
0.616
0.626
0.632
0.636
0.644
0.652
0.658
0.652
0.644
0.644
0.646
0.632
0.586
0.574
0.606
0.618
0.630
0.662
0.666
0.678
0.648
0.644
0.644
0.636
0.634
0.644
0.658
0.666
0.668
0.664
0.654
0.626
0.620
0.618
0.628
0.682
0.748
0.738
0.738
0.724
0.670
0.676
0.656
0.660
0.658
0.674
0.676
0.656
0.638
0.614
0.628
0.626
0.632
0.634
0.670
0.728
0.734
0.726
0.694
0.650
0.642
0.646
0.654
0.664
0.662
0.642
0.620
0.648
0.666
0.684
0.700
0.716
0.708
0.680
0.672
0.632
0.644
0.668
0.648
0.682
0.700
0.700
0.704
0.716
0.708
0.666
0.658
0.702
0.652
0.688
0.682
0.672
0.722
0.732
0.730
0.678
0.692
0.692
0.682
0.662
0.656
0.700
0.708
0.716
0.722
0.696
0.664
0.678
0.692
0.676
0.652
0.684
0.684
0.634
0.634
0.670
0.714
0.686
0.624
0.614
0.606
0.600
0.600
0.594
0.582
0.578
0.580
0.572
0.574
0.580
0.592
0.652
0.634
0.614
0.656
0.660
0.652
0.692
0.710
0.704
0.684
0.654
0.632
0.606
0.584
0.574
0.576
0.594
0.660
0.706
0.746
0.756
0.742
0.688
0.650
0.644
0.656
0.680
0.710
0.720
0.712
0.686
0.660
0.650
0.630
0.618
0.620
0.662
0.886
0.798
0.856
0.834
0.816
0.714
0.716
0.680
0.642
0.598
0.644
0.628
0.658
0.652
0.644
0.710
0.686
0.630
0.678
0.712
0.810
0.802
0.724
0.738
0.720
0.678
0.652
0.658
0.664
0.620
0.646
0.650
0.650
0.710
0.674
0.792
0.762
0.768
0.730
0.720
0.698
0.670
0.654
0.646
0.652
0.648
0.652
0.682
0.686
0.674
0.670
0.680
0.680
0.674
0.674
0.658
0.646
0.662
0.670
0.794
0.794
0.790
0.822
0.750
0.762
0.696
0.682
0.674
0.648
0.652
0.672
0.672
0.654
0.680
0.712
0.734
0.720
0.722
0.728
0.670
0.692
0.686
0.658
0.696
0.744
0.716
0.732
0.766
0.756
0.692
0.694
0.704
0.680
0.714
0.750
0.770
0.850
0.822
0.778
0.814
0.790
0.730
0.756
0.758
0.718
0.768
0.786
0.740
0.792
0.832
0.746
0.732
0.756
0.794
0.736
0.766
0.760
0.736
0.756
0.732
0.770
0.738
0.750
0.750
0.732
0.692
0.664
0.640
0.632
0.632
0.674
0.756
0.824
0.830
0.822
0.804
0.766
0.738
0.694
0.698
0.698
0.698
0.666
0.692
0.744
0.732
0.804
0.866
0.836
0.790
0.790
0.792
0.768
0.760
0.772
0.762
0.748
0.764
0.776
0.780
0.798
0.802
0.784
0.800
0.820
0.746
0.694
0.680
0.664
0.672
0.714
0.684
0.734
0.758
0.794
0.708
0.730
0.736
0.710
0.736
0.760
0.774
0.762
0.740
0.716
0.728
0.732
0.732
0.682
0.636
0.610
0.606
0.618
0.670
0.760
0.696
0.774
0.806
0.830
0.872
0.858
0.822
0.768
0.806
0.832
0.854
0.830
0.798
0.770
0.720
0.742
0.768
0.712
0.800
0.794
0.796
0.798
0.844
0.796
0.766
0.786
0.756
0.774
0.726
0.752
0.788
0.800
0.788
0.706
0.732
0.754
0.780
0.728
0.754
0.728
0.784
0.830
0.858
0.864
0.758
0.750
0.748
0.768
0.732
0.702
0.650
0.666
0.638
0.650
0.660
0.688
0.718
0.708
0.778
0.728
0.750
0.776
0.798
0.798
0.754
0.760
0.742
0.692
0.708
0.732
0.784
0.802
0.750
0.716
0.656
0.678
0.690
0.736
0.732
0.824
0.870
0.794
0.802
0.740
0.754
0.732
0.732
0.754
0.776
0.774
0.788
0.720
0.730
0.752
0.768
0.776
0.780
0.732
0.704
0.714
0.790
0.846
0.840
0.758
0.738
0.710
0.690
0.686
0.686
0.786
0.748
0.788
0.772
0.730
0.746
0.806
0.806
0.686
0.626
0.608
0.608
0.640
0.690
0.736
0.746
0.772
0.772
0.696
0.750
0.738
0.720
0.718
0.726
0.704
0.730
0.754
0.772
0.750
0.726
0.740
0.754
0.758
0.750
0.760
0.774
0.772
0.718
0.700
0.710
0.722
0.696
0.702
0.708
0.738
0.724
0.728
0.736
0.738
0.708
0.708
0.708
0.712
0.688
0.732
0.750
0.744
0.734
0.766
0.750
0.702
0.730
0.742
0.742
0.704
0.732
0.736
0.728
0.692
0.692
0.698
0.664
0.670
0.672
0.670
0.648
0.650
0.610
0.622
0.632
0.650
0.722
0.754
0.698
0.760
0.770
0.748
0.736
0.762
0.754
0.716
0.718
0.730
0.736
0.728
0.782
0.850
0.792
0.822
0.842
0.776
0.738
0.768
0.790
0.722
0.846
0.914
0.818
0.870
0.894
0.952
0.872
0.856
0.802
0.796
0.734
0.784
0.846
0.894
0.896
0.832
0.874
0.864
0.858
0.748
0.788
0.846
0.928
0.788
0.880
0.928
0.900
0.850
0.868
0.790
0.812
0.742
0.762
0.728
0.700
0.676
0.684
0.682
0.654
0.660
0.666
0.666
0.642
0.642
0.646
0.650
0.648
0.632
0.650
0.652
0.632
0.670
0.690
0.696
0.686
0.698
0.706
0.674
0.694
0.706
0.714
0.690
0.720
0.754
0.774
0.742
0.790
0.746
0.768
0.782
0.778
0.732
0.748
0.734
0.724
0.758
0.812
0.744
0.772
0.782
0.784
0.804
0.742
0.674
0.668
0.642
0.624
0.646
0.674
0.710
0.808
0.842
0.744
0.800
0.796
0.724
0.732
0.724
0.740
0.710
0.744
0.742
0.720
0.766
0.788
0.758
0.774
0.730
0.756
0.778
0.730
0.698
0.724
0.732
0.746
0.724
0.814
0.846
0.742
0.730
0.732
0.712
0.696
0.658
0.658
0.648
0.670
0.646
0.712
0.814
0.900
0.836
0.892
0.838
0.780
0.808
0.796
0.728
0.736
0.742
0.702
0.728
0.750
0.778
0.766
0.818
0.854
0.762
0.786
0.774
0.720
0.724
0.728
0.734
0.710
0.738
0.766
0.740
0.770
0.784
0.788
0.790
0.778
0.742
0.758
0.774
0.760
0.760
0.786
0.786
0.740
0.758
0.766
0.768
0.732
0.756
0.784
0.736
0.750
0.782
0.798
0.766
0.780
0.768
0.772
0.740
0.782
0.792
0.764
0.764
0.788
0.802
0.778
0.774
0.760
0.716
0.732
0.746
0.742
0.748
0.764
0.722
0.728
0.728
0.726
0.714
0.688
0.664
0.636
0.626
0.604
0.602
0.584
0.570
0.562
0.614
0.590
0.640
0.644
0.614
0.624
0.626
0.620
0.608
0.598
0.604
0.610
0.600
0.590
0.584
0.590
0.596
0.654
0.702
0.716
0.766
0.718
0.698
0.374
0.350
0.672
0.704
0.688
0.684
0.658
0.640
0.652
0.646
0.618
0.638
0.636
0.632
0.636
0.626
0.624
0.618
0.612
0.608
0.596
0.602
0.606
0.626
0.618
0.642
0.662
0.676
0.666
0.662
0.652
0.650
0.644
0.648
0.642
0.624
0.624
0.626
0.652
0.644
0.642
0.654
0.678
0.688
0.682
0.666
0.656
0.658
0.652
0.648
0.626
0.636
0.652
0.664
0.672
0.700
0.690
0.700
0.716
0.698
0.696
0.690
0.664
0.664
0.666
0.664
0.674
0.700
0.722
0.698
0.720
0.742
0.700
0.716
0.720
0.702
0.688
0.708
0.726
0.686
0.672
0.688
0.676
0.666
0.660
0.658
0.636
0.656
0.670
0.680
0.680
0.720
0.780
0.754
0.766
0.808
0.748
0.786
0.812
0.838
0.762
0.790
0.790
0.804
0.760
0.788
0.828
0.778
0.786
0.800
0.828
0.830
0.808
0.696
0.696
0.686
0.698
0.692
0.710
0.760
0.832
0.780
0.832
0.840
0.742
0.752
0.748
0.696
0.722
0.734
0.776
0.746
0.814
0.866
0.778
0.800
0.794
0.762
0.700
0.718
0.748
0.822
0.762
0.810
0.786
0.738
0.758
0.768
0.746
0.720
0.742
0.764
0.732
0.782
0.784
0.816
0.790
0.714
0.730
0.718
0.718
0.746
0.746
0.744
0.748
0.758
0.720
0.748
0.750
0.724
0.720
0.714
0.712
0.686
0.706
0.746
0.722
0.798
0.826
0.760
0.760
0.750
0.748
0.694
0.710
0.726
0.686
0.722
0.722
0.704
0.724
0.744
0.742
0.726
0.724
0.726
0.672
0.686
0.694
0.722
0.672
0.722
0.736
0.732
0.724
0.730
0.754
0.690
0.702
0.704
0.694
0.688
0.696
0.684
0.676
0.692
0.710
0.678
0.696
0.708
0.660
0.670
0.672
0.660
0.660
0.664
0.680
0.660
0.678
0.676
0.644
0.662
0.666
0.678
0.662
0.678
0.704
0.722
0.688
0.716
0.742
0.720
0.762
0.796
0.796
0.758
0.758
0.712
0.730
0.722
0.696
0.726
0.762
0.720
0.766
0.766
0.760
0.764
0.732
0.750
0.780
0.762
0.724
0.668
0.668
0.666
0.700
0.750
0.758
0.706
0.722
0.724
0.716
0.728
0.736
0.710
0.682
0.690
0.706
0.742
0.764
0.734
0.732
0.712
0.696
0.674
0.670
0.678
0.738
0.752
0.706
0.772
0.838
0.808
0.794
0.822
0.796
0.760
0.732
0.706
0.728
0.700
0.704
0.716
0.710
0.750
0.790
0.820
0.810
0.822
0.818
0.766
0.712
0.704
0.696
0.700
0.676
0.688
0.714
0.744
0.764
0.836
0.794
0.744
0.738
0.728
0.682
0.704
0.710
0.728
0.684
0.694
0.708
0.704
0.722
0.742
0.754
0.724
0.750
0.762
0.728
0.716
0.726
0.762
0.708
0.686
0.688
0.666
0.664
0.674
0.706
0.738
0.824
0.704
0.718
0.730
0.776
0.752
0.740
0.784
0.800
0.778
0.756
0.778
0.772
0.720
0.762
0.790
0.754
0.770
0.800
0.800
0.722
0.706
0.690
0.660
0.652
0.654
0.642
0.648
0.664
0.714
0.680
0.698
0.684
0.694
0.670
0.662
0.662
0.684
0.690
0.664
0.688
0.720
0.720
0.734
0.752
0.800
0.736
0.714
0.716
0.696
0.654
0.666
0.684
0.724
0.730
0.882
0.894
0.902
0.916
0.862
0.786
0.792
0.764
0.756
0.692
0.636
0.628
0.634
0.624
0.632
0.814
0.782
0.728
0.752
0.764
0.752
0.754
0.748
0.736
0.738
0.716
0.702
0.698
0.690
0.688
0.704
0.722
0.716
0.678
0.682
0.696
0.684
0.706
0.714
0.692
0.668
0.656
0.644
0.630
0.638
0.650
0.642
0.630
0.638
0.646
0.662
0.670
0.658
0.642
0.640
0.636
0.640
0.634
0.648
0.676
0.644
0.672
0.674
0.692
0.720
0.808
0.834
0.722
0.716
0.688
0.660
0.630
0.616
0.600
0.590
0.590
0.606
0.664
0.650
0.726
0.754
0.746
0.730
0.732
0.716
0.680
0.688
0.716
0.760
0.750
0.732
0.718
0.748
0.756
0.758
0.726
0.740
0.744
0.724
0.724
0.738
0.730
0.692
0.702
0.714
0.710
0.686
0.706
0.722
0.712
0.724
0.718
0.690
0.692
0.700
0.686
0.690
0.684
0.662
0.674
0.664
0.644
0.656
0.644
0.646
0.644
0.658
0.664
0.674
0.666
0.640
0.654
0.650
0.676
0.702
0.684
0.704
0.708
0.730
0.706
0.724
0.746
0.770
0.720
0.756
0.764
0.742
0.724
0.712
0.680
0.686
0.688
0.686
0.684
0.728
0.726
0.712
0.748
0.720
0.730
0.786
0.760
0.728
0.722
0.708
0.682
0.622
0.602
0.594
0.628
0.634
0.626
0.672
0.742
0.766
0.750
0.716
0.752
0.730
0.696
0.664
0.660
0.642
0.640
0.646
0.626
0.636
0.648
0.652
0.630
0.630
0.612
0.624
0.630
0.614
0.606
0.604
0.606
0.606
0.614
0.616
0.616
0.592
0.608
0.600
0.612
0.596
0.598
0.596
0.602
0.586
0.580
0.592
0.590
0.586
0.578
0.588
0.602
0.602
0.584
0.594
0.596
0.584
0.584
0.574
0.566
0.566
0.554
0.564
0.552
0.562
0.582
0.590
0.594
0.582
0.582
0.594
0.638
0.686
0.728
0.700
0.666
0.692
0.672
0.664
0.658
0.662
0.672
0.654
0.654
0.684
0.732
0.716
0.690
0.730
0.684
0.666
0.720
0.732
0.700
0.702
0.738
0.688
0.736
0.738
0.656
0.662
0.650
0.640
0.622
0.650
0.672
0.728
0.674
0.718
0.732
0.732
0.688
0.688
0.680
0.664
0.650
0.652
0.614
0.618
0.602
0.588
0.586
0.594
0.596
0.590
0.594
0.600
0.596
0.584
0.628
0.642
0.626
0.634
0.634
0.622
0.636
0.638
0.628
0.610
0.620
0.634
0.656
0.614
0.654
0.658
0.654
0.700
0.720
0.714
0.658
0.660
0.624
0.618
0.640
0.636
0.612
0.702
0.690
0.628
0.648
0.702
0.684
0.636
0.682
0.690
0.624
0.658
0.686
0.648
0.656
0.694
0.700
0.668
0.694
0.710
0.678
0.656
0.690
0.674
0.644
0.690
0.698
0.640
0.698
0.720
0.648
0.690
0.676
0.686
0.690
0.674
0.644
0.646
0.640
0.664
0.674
0.710
0.698
0.704
0.670
0.674
0.730
0.774
0.772
0.764
0.736
0.712
0.702
0.662
0.638
0.632
0.646
0.706
0.744
0.684
0.692
0.716
0.756
0.692
0.670
0.668
0.668
0.670
0.672
0.660
0.668
0.654
0.642
0.642
0.666
0.696
0.688
0.710
0.640
0.636
0.724
0.698
0.742
0.692
0.668
0.678
0.648
0.676
0.696
0.676
0.688
0.708
0.706
0.678
0.704
0.690
0.694
0.768
0.846
0.848
0.838
0.786
0.746
0.740
0.778
0.744
0.734
0.748
0.730
0.714
0.744
0.762
0.810
0.826
0.726
0.744
0.754
0.728
0.712
0.706
0.668
0.684
0.694
0.744
0.768
0.726
0.736
0.722
0.692
0.684
0.680
0.664
0.698
0.706
0.686
0.668
0.718
0.728
0.760
0.752
0.718
0.664
0.650
0.644
0.628
0.618
0.680
0.732
0.696
0.754
0.846
0.756
0.870
0.768
0.806
0.806
0.736
0.718
0.748
0.726
0.674
0.708
0.680
0.718
0.760
0.710
0.672
0.722
0.744
0.726
0.722
0.722
0.670
0.684
0.682
0.682
0.668
0.718
0.836
0.748
0.820
0.782
0.748
0.772
0.744
0.752
0.790
0.824
0.860
0.860
0.792
0.782
0.804
0.814
0.736
0.772
0.728
0.794
0.836
0.752
0.826
0.838
0.770
0.784
0.788
0.716
0.744
0.780
0.778
0.764
0.820
0.760
0.772
0.782
0.792
0.794
0.738
0.720
0.710
0.684
0.680
0.694
0.718
0.680
0.706
0.744
0.720
0.786
0.864
0.770
0.786
0.786
0.746
0.730
0.732
0.770
0.766
0.764
0.700
0.696
0.702
0.676
0.724
0.792
0.744
0.748
0.788
0.726
0.700
0.702
0.670
0.676
0.672
0.678
0.680
0.662
0.710
0.656
0.646
0.662
0.686
0.660
0.646
0.656
0.662
0.792
0.784
0.766
0.806
0.808
0.738
0.748
0.766
0.730
0.718
0.744
0.764
0.730
0.756
0.784
0.746
0.732
0.748
0.744
0.754
0.766
0.734
0.722
0.712
0.690
0.658
0.624
0.616
0.612
0.592
0.582
0.584
0.586
0.598
0.588
0.598
0.598
0.646
0.638
0.596
0.604
0.598
0.588
0.594
0.586
0.604
0.630
0.638
0.606
0.662
0.718
0.750
0.646
0.652
0.664
0.656
0.624
0.702
0.740
0.752
0.640
0.660
0.696
0.656
0.672
0.778
0.724
0.686
0.780
0.764
0.704
0.672
0.728
0.778
0.782
0.746
0.748
0.740
0.670
0.668
0.660
0.674
0.632
0.688
0.710
0.654
0.690
0.668
0.688
0.704
0.748
0.748
0.686
0.680
0.682
0.662
0.668
0.682
0.720
0.678
0.714
0.722
0.686
0.674
0.690
0.714
0.682
0.718
0.742
0.780
0.684
0.712
0.700
0.634
0.664
0.650
0.686
0.656
0.714
0.694
0.754
0.740
0.732
0.680
0.642
0.642
0.660
0.662
0.610
0.636
0.636
0.626
0.630
0.626
0.624
0.620
0.626
0.630
0.606
0.646
0.706
0.720
0.710
0.656
0.688
0.666
0.634
0.654
0.620
0.590
0.596
0.638
0.710
0.714
0.722
0.656
0.716
0.718
0.680
0.700
0.742
0.742
0.734
0.700
0.696
0.714
0.680
0.698
0.752
0.746
0.698
0.704
0.706
0.712
0.756
0.700
0.764
0.748
0.724
0.740
0.740
0.694
0.702
0.706
0.684
0.684
0.696
0.718
0.698
0.746
0.820
0.736
0.752
0.744
0.708
0.726
0.748
0.718
0.714
0.746
0.714
0.742
0.758
0.694
0.726
0.724
0.714
0.740
0.796
0.772
0.710
0.704
0.706
0.698
0.668
0.660
0.674
0.676
0.660
0.626
0.644
0.634
0.650
0.656
0.648
0.622
0.648
0.658
0.678
0.640
0.640
0.660
0.682
0.698
0.698
0.670
0.664
0.624
0.626
0.630
0.654
0.674
0.734
0.740
0.726
0.666
0.670
0.666
0.662
0.638
0.600
0.580
0.590
0.590
0.620
0.584
0.604
0.682
0.650
0.636
0.642
0.640
0.606
0.618
0.600
0.602
0.592
0.588
0.600
0.604
0.594
0.616
0.634
0.638
0.654
0.626
0.606
0.628
0.646
0.666
0.642
0.688
0.754
0.730
0.692
0.752
0.748
0.732
0.704
0.652
0.616
0.610
0.610
0.694
0.640
0.700
0.756
0.690
0.888
0.834
0.740
0.732
0.728
0.688
0.652
0.660
0.648
0.632
0.642
0.660
0.730
0.678
0.638
0.622
0.754
0.712
0.716
0.684
0.654
0.640
0.636
0.638
0.660
0.668
0.644
0.644
0.644
0.626
0.644
0.688
0.694
0.672
0.702
0.692
0.668
0.688
0.694
0.666
0.664
0.678
0.700
0.678
0.666
0.686
0.664
0.658
0.686
0.732
0.680
0.684
0.704
0.732
0.686
0.726
0.732
0.664
0.682
0.716
0.700
0.728
0.746
0.696
0.652
0.694
0.720
0.774
0.818
0.732
0.718
0.706
0.726
0.714
0.736
0.788
0.778
0.786
0.690
0.654
0.720
0.706
0.804
0.678
0.700
0.732
0.642
0.664
0.666
0.646
0.664
0.672
0.686
0.648
0.660
0.686
0.630
0.646
0.686
0.706
0.642
0.708
0.662
0.638
0.704
0.710
0.656
0.678
0.766
0.716
0.702
0.720
0.716
0.678
0.692
0.682
0.644
0.664
0.678
0.714
0.716
0.692
0.700
0.682
0.656
0.648
0.642
0.734
0.766
0.790
0.744
0.722
0.692
0.668
0.680
0.682
0.702
0.680
0.718
0.718
0.738
0.684
0.700
0.712
0.692
0.692
0.678
0.684
0.678
0.660
0.738
0.776
0.764
0.750
0.728
0.722
0.726
0.740
0.712
0.652
0.672
0.664
0.690
0.726
0.706
0.700
0.736
0.750
0.762
0.748
0.654
0.672
0.698
0.692
0.684
0.686
0.664
0.630
0.632
0.710
0.706
0.796
0.802
0.756
0.786
0.788
0.796
0.754
0.714
0.678
0.654
0.638
0.622
0.594
0.674
0.922
0.928
0.778
0.790
0.808
0.798
0.788
0.746
0.680
0.666
0.662
0.674
0.668
0.658
0.690
0.776
0.792
0.830
0.872
0.780
0.800
0.798
0.730
0.718
0.726
0.724
0.740
0.780
0.748
0.722
0.702
0.684
0.662
0.658
0.642
0.618
0.624
0.638
0.682
0.766
0.716
0.724
0.678
0.660
0.658
0.644
0.622
0.656
0.684
0.674
0.674
0.650
0.610
0.620
0.632
0.676
0.704
0.722
0.696
0.716
0.682
0.720
0.728
0.712
0.678
0.658
0.646
0.652
0.618
0.614
0.670
0.714
0.750
0.676
0.830
0.810
0.654
0.606
0.618
0.620
0.642
0.616
0.602
0.604
0.596
0.618
0.628
0.616
0.636
0.668
0.660
0.604
0.614
0.612
0.586
0.596
0.610
0.590
0.590
0.588
0.586
0.572
0.614
0.598
0.626
0.600
0.592
0.590
0.576
0.562
0.560
0.550
0.556
0.560
0.602
0.664
0.614
0.618
0.678
0.626
0.628
0.670
0.622
0.612
0.612
0.636
0.600
0.612
0.640
0.662
0.614
0.652
0.690
0.634
0.720
0.748
0.654
0.688
0.706
0.658
0.666
0.712
0.698
0.636
0.706
0.720
0.678
0.748
0.752
0.726
0.712
0.684
0.732
0.650
0.672
0.760
0.776
0.732
0.748
0.698
0.690
0.614
0.630
0.636
0.638
0.660
0.664
0.644
0.616
0.596
0.606
0.596
0.598
0.606
0.638
0.676
0.636
0.786
0.728
0.694
0.648
0.600
0.614
0.596
0.588
0.586
0.594
0.580
0.590
0.674
0.648
0.574
0.600
0.604
0.598
0.600
0.590
0.594
0.614
0.604
0.606
0.582
0.608
0.594
0.586
0.590
0.586
0.610
0.626
0.658
0.656
0.632
0.636
0.658
0.674
0.640
0.714
0.718
0.758
0.736
0.698
0.718
0.694
0.664
0.740
0.798
0.722
0.698
0.696
0.678
0.664
0.640
0.654
0.710
0.710
0.724
0.716
0.700
0.662
0.658
0.652
0.668
0.646
0.670
0.686
0.668
0.724
0.768
0.734
0.774
0.758
0.750
0.756
0.724
0.732
0.722
0.696
0.690
0.702
0.676
0.692
0.696
0.678
0.680
0.688
0.708
0.678
0.702
0.718
0.716
0.696
0.708
0.728
0.690
0.680
0.672
0.660
0.636
0.628
0.626
0.662
0.678
0.660
0.642
0.656
0.664
0.732
0.744
0.744
0.692
0.698
0.672
0.648
0.624
0.608
0.604
0.614
0.602
0.624
0.628
0.642
0.664
0.680
0.642
0.644
0.686
0.684
0.700
0.688
0.666
0.660
0.650
0.630
0.626
0.608
0.604
0.608
0.596
0.590
0.584
0.566
0.562
0.560
0.554
0.554
0.548
0.548
0.546
0.544
0.540
0.538
0.534
0.538
0.534
0.538
0.544
0.534
0.538
0.550
0.540
0.538
0.526
0.520
0.526
0.514
0.536
0.526
0.512
0.518
0.534
0.528
0.512
0.518
0.536
0.530
0.540
0.526
0.550
0.530
0.530
0.546
0.556
0.524
0.538
0.536
0.534
0.534
0.540
0.580
0.566
0.560
0.560
0.560
0.578
0.580
0.644
0.620
0.614
0.582
0.586
0.566
0.556
0.572
0.564
0.576
0.574
0.556
0.566
0.548
0.602
0.580
0.550
0.582
0.576
0.576
0.548
0.560
0.550
0.546
0.542
0.548
0.542
0.558
0.598
0.614
0.592
0.622
0.640
0.636
0.624
0.648
0.648
0.608
0.614
0.610
0.614
0.614
0.654
0.732
0.758
0.700
0.688
0.674
0.656
0.662
0.664
0.650
0.720
0.760
0.736
0.660
0.664
0.662
0.680
0.738
0.752
0.810
0.678
0.650
0.644
0.656
0.704
0.822
0.812
0.842
0.754
0.702
0.694
0.666
0.670
0.644
0.670
0.740
0.786
0.784
0.698
0.722
0.820
0.824
0.734
0.688
0.668
0.684
0.724
0.854
0.846
0.738
0.706
0.696
0.700
0.732
0.894
0.824
0.726
0.714
0.752
0.842
0.750
0.738
0.814
0.860
0.806
0.712
0.696
0.706
0.776
0.796
0.748
0.796
0.842
0.840
0.738
0.718
0.726
0.758
0.742
0.718
0.692
0.682
0.694
0.768
0.824
0.800
0.714
0.698
0.692
0.720
0.744
0.702
0.722
0.816
0.926
0.762
0.742
0.764
0.808
0.748
0.680
0.694
0.688
0.706
0.664
0.656
0.682
0.724
0.718
0.692
0.730
0.676
0.666
0.646
0.670
0.746
0.824
0.766
0.712
0.716
0.742
0.792
0.750
0.692
0.694
0.714
0.750
0.788
0.706
0.688
0.690
0.706
0.756
0.780
0.690
0.696
0.704
0.746
0.766
0.700
0.684
0.692
0.700
0.724
0.710
0.678
0.656
0.650
0.720
0.796
0.714
0.714
0.722
0.698
0.706
0.722
0.704
0.756
0.850
0.900
0.788
0.812
0.794
0.824
0.744
0.716
0.730
0.788
0.928
0.894
0.806
0.894
0.860
0.768
0.710
0.702
0.688
0.726
0.698
0.842
0.960
0.758
0.748
0.792
0.698
0.668
0.696
0.692
0.662
0.664
0.676
0.662
0.664
0.662
0.704
0.738
0.780
0.750
0.686
0.684
0.686
0.680
0.672
0.628
0.620
0.630
0.600
0.614
0.676
0.714
0.760
0.778
0.744
0.646
0.628
0.640
0.722
0.638
0.692
0.788
0.980
0.902
0.718
0.654
0.634
0.690
0.768
0.734
0.756
0.734
0.690
0.638
0.634
0.628
0.640
0.730
0.640
0.646
0.706
0.708
0.686
0.860
0.728
0.670
0.698
0.738
0.798
0.844
0.748
0.698
0.690
0.744
0.798
0.804
0.790
0.742
0.694
0.718
0.704
0.730
0.736
0.688
0.806
1.102
0.920
0.716
0.688
0.698
0.792
0.940
0.784
0.732
0.806
0.942
0.866
0.722
0.692
0.668
1.038
0.910
0.884
0.740
0.734
0.778
0.746
0.732
0.750
0.692
0.732
0.744
0.708
0.754
0.804
0.876
0.786
0.694
0.748
0.726
0.674
0.704
0.688
0.716
0.684
0.760
0.810
0.842
0.812
0.780
0.720
0.720
0.734
0.790
0.858
0.890
0.838
0.778
0.716
0.720
0.758
0.878
0.830
0.864
0.982
0.804
0.790
0.826
0.896
0.800
0.752
0.778
0.852
0.932
0.914
0.748
0.758
0.714
0.752
0.788
0.824
0.818
0.806
0.772
0.708
0.718
0.740
0.822
0.912
0.912
0.874
0.776
0.728
0.726
0.776
0.834
0.918
0.938
0.926
0.878
0.758
0.780
0.846
0.882
0.800
0.698
0.698
0.676
0.740
0.748
0.858
0.784
0.724
0.738
0.794
0.824
0.916
0.818
0.854
0.914
0.952
0.772
0.804
0.840
0.878
0.918
0.788
0.854
0.874
0.800
0.832
0.822
0.866
0.898
0.942
0.940
0.908
0.860
0.856
0.748
0.700
0.724
0.740
0.940
0.954
0.872
0.864
0.842
0.818
0.780
0.752
0.732
0.720
0.726
0.702
0.712
0.770
0.874
0.934
0.928
0.846
0.796
0.746
0.664
0.692
0.660
0.674
0.790
0.870
0.860
0.840
0.722
0.738
0.764
0.818
0.820
0.802
0.766
0.706
0.726
0.756
0.808
0.904
0.794
0.732
0.796
0.828
0.748
0.834
0.824
0.746
0.822
0.830
0.854
0.854
0.832
0.808
0.772
0.754
0.748
0.736
0.686
0.676
0.698
0.742
0.944
0.792
0.804
0.790
0.782
0.762
0.740
0.672
0.650
0.662
0.746
0.688
0.790
0.858
0.928
0.902
0.830
0.806
0.754
0.704
0.728
0.744
0.810
0.736
0.840
0.842
0.822
0.740
0.720
0.728
0.706
0.726
0.764
0.662
0.634
0.654
0.964
0.856
0.922
0.954
0.804
0.816
0.792
0.714
0.752
0.760
0.802
0.860
0.764
0.816
0.828
0.834
0.790
0.774
0.730
0.686
0.700
0.734
0.822
0.864
0.874
0.844
0.720
0.698
0.676
0.694
0.776
0.786
0.718
0.774
0.806
0.810
0.790
0.752
0.694
0.678
0.714
0.756
0.816
0.764
0.750
0.772
0.728
0.702
0.704
0.650
0.640
0.628
0.628
0.662
0.920
0.888
0.808
0.914
0.880
0.790
0.818
0.804
0.718
0.776
0.830
0.806
0.836
0.796
0.740
0.762
0.896
0.754
0.836
0.876
0.770
0.840
0.882
0.790
0.910
0.934
0.750
0.808
0.822
0.862
0.734
0.802
0.794
0.680
0.714
0.774
0.872
0.848
0.710
0.758
0.738
0.694
0.706
0.682
0.636
0.688
0.752
0.940
0.850
0.768
0.812
0.774
0.730
0.712
0.708
0.764
0.860
0.874
0.888
0.876
0.848
0.836
0.816
0.776
0.724
0.720
0.742
0.808
0.876
0.752
0.890
0.924
0.960
0.794
0.826
0.814
0.732
0.694
0.742
0.830
0.988
0.964
0.952
0.792
0.822
0.810
0.826
0.808
0.796
0.748
0.742
0.786
0.858
0.772
0.782
0.736
0.716
0.690
0.688
0.660
0.670
0.664
0.662
0.710
0.804
0.840
0.790
0.718
0.762
0.782
0.776
0.780
0.814
0.818
0.800
0.792
0.772
0.762
0.746
0.738
0.742
0.690
0.702
0.720
0.790
0.886
0.952
0.920
0.856
0.802
0.758
0.732
0.712
0.702
0.692
0.690
0.674
0.690
0.692
0.684
0.744
0.798
0.882
0.816
0.778
0.798
0.750
0.718
0.754
0.780
0.722
0.712
0.776
0.806
0.790
0.888
0.866
0.746
0.742
0.754
0.742
0.778
0.812
0.882
0.730
0.742
0.746
0.746
0.726
0.746
0.822
0.746
0.860
0.842
0.832
0.866
0.844
0.748
0.728
0.768
0.814
0.756
0.790
0.846
0.824
0.800
0.752
0.718
0.692
0.692
0.650
0.618
0.626
0.656
0.774
0.958
1.004
0.842
0.848
0.856
0.770
0.776
0.786
0.848
0.834
0.768
0.786
0.820
0.834
0.794
0.712
0.730
0.760
0.778
0.802
0.768
0.800
0.826
0.816
0.806
0.792
0.716
0.716
0.690
0.768
0.822
0.908
0.902
0.868
0.824
0.782
0.742
0.704
0.664
0.674
0.688
0.744
0.682
0.744
0.772
0.870
0.874
0.886
0.848
0.782
0.700
0.712
0.718
0.732
0.750
0.772
0.840
0.838
0.828
0.818
0.772
0.706
0.692
0.690
0.706
0.762
0.796
0.784
0.702
0.718
0.684
0.642
0.638
0.796
0.752
0.784
0.748
0.716
0.704
0.704
0.704
0.714
0.712
0.692
0.664
0.710
0.754
0.798
0.842
0.778
0.790
0.806
0.798
0.804
0.732
0.754
0.750
0.814
0.840
0.878
0.864
0.750
0.742
0.732
0.752
0.760
0.778
0.764
0.750
0.686
0.700
0.704
0.688
0.712
0.680
0.734
0.756
0.804
0.784
0.772
0.678
0.706
0.688
0.690
0.668
0.672
0.746
0.712
0.760
0.818
0.926
0.880
0.822
0.788
0.760
0.740
0.704
0.700
0.680
0.674
0.636
0.648
0.706
0.830
0.904
0.774
0.784
0.770
0.742
0.732
0.724
0.698
0.686
0.656
0.634
0.622
0.620
0.612
0.608
0.602
0.614
0.614
0.590
0.608
0.636
0.644
0.648
0.644
0.688
0.666
0.682
0.694
0.708
0.768
0.744
0.728
0.688
0.680
0.674
0.672
0.656
0.674
0.690
0.682
0.752
0.772
0.772
0.746
0.668
0.656
0.682
0.676
0.730
0.718
0.720
0.706
0.716
0.696
0.678
0.654
0.628
0.626
0.646
0.690
0.776
0.862
0.792
0.830
0.822
0.784
0.692
0.700
0.660
0.666
0.628
0.662
0.752
1.098
0.808
0.824
0.894
0.750
0.746
0.820
0.838
0.732
0.808
0.844
0.724
0.718
0.912
0.996
1.040
0.960
0.764
0.800
0.832
0.828
0.794
0.868
0.868
0.830
0.710
0.726
0.710
0.702
0.738
0.868
0.900
0.826
0.836
0.808
0.810
0.770
0.746
0.734
0.720
0.676
0.710
0.736
0.822
0.834
0.758
0.792
0.832
0.828
0.826
0.780
0.736
0.772
0.792
0.826
0.834
0.816
0.814
0.788
0.714
0.744
0.750
0.722
0.796
0.738
0.720
0.736
0.706
0.692
0.678
0.638
0.612
0.598
0.600
0.598
0.588
0.590
0.584
0.574
0.562
0.568
0.612
0.720
0.672
0.802
0.770
0.692
0.728
0.640
0.670
0.666
0.692
0.664
0.668
0.704
0.686
0.654
0.696
0.734
0.686
0.700
0.726
0.704
0.676
0.722
0.722
0.690
0.722
0.768
0.682
0.726
0.744
0.700
0.702
0.720
0.716
0.694
0.724
0.762
0.720
0.736
0.750
0.716
0.722
0.762
0.720
0.720
0.740
0.764
0.726
0.686
0.672
0.666
0.686
0.646
0.652
0.790
0.668
0.766
0.782
0.676
0.768
0.732
0.674
0.728
0.754
0.754
0.708
0.744
0.754
0.698
0.728
0.760
0.736
0.772
0.816
0.808
0.830
0.770
0.748
0.734
0.728
0.706
0.682
0.640
0.650
0.652
0.684
0.722
0.750
0.742
0.718
0.734
0.786
0.788
0.754
0.782
0.814
0.762
0.756
0.792
0.894
0.896
0.808
0.828
0.780
0.802
0.832
0.784
0.832
0.882
0.878
0.822
0.822
0.846
0.764
0.808
0.828
0.850
0.750
0.748
0.760
0.758
0.782
0.818
0.778
0.700
0.696
0.684
0.666
0.694
0.710
0.700
0.738
0.784
0.754
0.770
0.792
0.748
0.778
0.798
0.756
0.790
0.846
0.830
0.858
0.942
0.868
0.832
0.802
0.762
0.710
0.680
0.680
0.682
0.696
0.726
0.730
0.764
0.812
0.808
0.778
0.736
0.690
0.662
0.630
0.608
0.664
0.698
0.892
0.894
0.806
0.846
0.794
0.760
0.776
0.804
0.822
0.830
0.790
0.730
0.770
0.788
0.786
0.794
0.808
0.846
0.870
0.838
0.846
0.864
0.816
0.762
0.758
0.740
0.752
0.762
0.706
0.688
0.722
0.716
0.690
0.688
0.694
0.698
0.726
0.756
0.794
0.776
0.732
0.740
0.740
0.712
0.742
0.740
0.800
0.802
0.846
0.766
0.806
0.764
0.740
0.744
0.700
0.718
0.684
0.692
0.696
0.686
0.812
0.760
0.794
0.776
0.752
0.750
0.690
0.698
0.680
0.682
0.662
0.674
0.678
0.648
0.648
0.644
0.634
0.656
0.672
0.660
0.678
0.704
0.714
0.682
0.702
0.724
0.732
0.676
0.722
0.696
0.674
0.692
0.712
0.744
0.724
0.670
0.674
0.644
0.678
0.680
0.716
0.684
0.728
0.764
0.770
0.740
0.692
0.708
0.726
0.750
0.754
0.708
0.712
0.700
0.700
0.666
0.638
0.624
0.656
0.630
0.646
0.744
0.650
0.784
0.678
0.646
0.662
0.698
0.684
0.684
0.684
0.658
0.624
0.634
0.664
0.720
0.658
0.796
0.816
0.768
0.818
0.788
0.716
0.728
0.694
0.668
0.626
0.600
0.606
0.636
0.748
0.676
0.710
0.802
0.664
0.686
0.770
0.766
0.678
0.748
0.698
0.654
0.636
0.666
0.640
0.668
0.696
0.686
0.720
0.706
0.654
0.846
0.766
0.826
0.804
0.718
0.774
0.806
0.776
0.708
0.712
0.658
0.624
0.604
0.596
0.698
0.924
0.806
0.854
0.846
0.840
0.756
0.710
0.706
0.704
0.694
0.692
0.700
0.708
0.678
0.686
0.666
0.668
0.672
0.680
0.718
0.660
0.752
0.722
0.660
0.712
0.678
0.668
0.698
0.678
0.706
0.764
0.660
0.706
0.678
0.670
0.696
0.652
0.670
0.668
0.632
0.664
0.680
0.632
0.670
0.674
0.656
0.720
0.688
0.686
0.720
0.644
0.670
0.676
0.670
0.614
0.622
0.618
0.616
0.608
0.602
0.622
0.644
0.640
0.770
0.772
0.652
0.706
0.678
0.654
0.652
0.642
0.678
0.832
0.694
0.746
0.744
0.698
0.676
0.746
0.866
0.700
0.752
0.844
0.796
0.758
0.746
0.666
0.702
0.708
0.708
0.740
0.698
0.720
0.744
0.756
0.668
0.718
0.712
0.646
0.644
0.652
0.630
0.646
0.662
0.704
0.632
0.624
0.606
0.594
0.580
0.572
0.786
0.948
0.882
0.860
0.812
0.722
0.728
0.698
0.692
0.674
0.670
0.650
0.644
0.654
0.728
0.682
0.690
0.696
0.748
0.714
0.814
0.794
0.732
0.480
0.210
0.660
0.644
0.650
0.620
0.608
0.602
0.594
0.624
0.670
0.746
0.702
0.666
0.636
0.628
0.648
0.616
0.658
0.668
0.704
0.704
0.668
0.700
0.728
0.726
0.652
0.734
0.746
0.748
0.672
0.820
0.800
0.732
0.824
0.844
0.740
0.826
0.762
0.744
0.662
0.690
0.738
0.802
0.790
0.738
0.748
0.766
0.762
0.710
0.746
0.766
0.720
0.744
0.738
0.778
0.698
0.680
0.692
0.728
0.768
0.734
0.732
0.730
0.738
0.682
0.694
0.696
0.682
0.690
0.690
0.720
0.706
0.708
0.726
0.794
0.778
0.814
0.848
0.788
0.760
0.814
0.758
0.794
0.786
0.854
0.772
0.844
0.888
0.770
0.800
0.796
0.768
0.760
0.808
0.774
0.834
0.832
0.780
0.850
0.828
0.794
0.744
0.726
0.712
0.770
0.696
0.740
0.790
0.806
0.856
0.818
0.754
0.710
0.718
0.742
0.784
0.754
0.808
0.942
0.846
0.758
0.754
0.704
0.722
0.742
0.798
0.764
0.708
0.688
0.714
0.768
0.740
0.758
0.834
0.856
0.828
0.844
0.754
0.760
0.764
0.910
0.872
0.848
0.778
0.718
0.694
0.720
0.716
0.880
0.984
0.982
0.836
0.926
0.918
0.884
0.826
0.790
0.740
0.702
0.662
0.676
0.724
0.758
0.978
0.964
0.944
1.014
0.932
0.802
0.760
0.730
0.754
0.810
0.886
0.816
0.890
0.892
0.880
0.766
0.758
0.758
0.788
0.790
0.766
0.696
0.664
0.648
0.652
0.932
0.766
0.776
0.876
0.864
0.844
0.794
0.762
0.706
0.680
0.674
0.674
0.700
0.718
0.728
0.788
0.764
0.830
0.772
0.830
0.808
0.836
0.938
0.902
0.864
0.798
0.728
0.704
0.716
0.796
0.844
0.896
0.804
0.786
0.824
0.896
0.792
0.848
0.876
0.862
0.806
0.798
0.772
0.772
0.718
0.758
0.766
0.788
0.788
0.744
0.774
0.782
0.798
0.720
0.724
0.756
0.788
0.826
0.824
0.796
0.754
0.720
0.698
0.670
0.680
0.686
0.714
0.764
0.866
0.808
0.828
0.804
0.768
0.756
0.742
0.730
0.706
0.696
0.688
0.678
0.668
0.720
0.800
0.902
0.800
0.868
0.842
0.796
0.826
0.768
0.814
0.824
0.788
0.848
0.834
0.824
0.850
0.806
0.756
0.752
0.772
0.808
0.848
0.776
0.826
0.852
0.846
0.816
0.724
0.678
0.694
0.714
0.800
0.882
0.806
0.826
0.852
0.790
0.814
0.784
0.804
0.750
0.728
0.734
0.720
0.706
0.726
0.724
0.794
0.826
0.800
0.792
0.792
0.754
0.728
0.778
0.790
0.874
0.910
0.890
0.814
0.828
0.836
0.780
0.744
0.808
0.928
0.794
0.884
0.918
0.776
0.806
0.746
0.750
0.766
0.806
0.830
0.832
0.832
0.802
0.742
0.738
0.746
0.764
0.768
0.762
0.810
0.812
0.796
0.694
0.758
0.792
0.750
0.888
0.816
0.856
0.852
0.754
0.786
0.746
0.760
0.750
0.782
0.906
0.818
0.856
0.822
0.784
0.780
0.720
0.718
0.680
0.682
0.712
0.672
0.684
0.668
0.664
0.646
0.678
0.658
0.682
0.698
0.694
0.672
0.674
0.666
0.718
0.732
0.676
0.744
0.742
0.720
0.676
0.700
0.684
0.696
0.802
0.782
0.842
0.756
0.906
0.748
0.840
0.782
0.766
0.722
0.824
0.794
0.848
0.714
0.866
0.830
0.764
0.752
0.786
0.696
0.686
0.768
0.894
0.912
0.804
0.750
0.714
0.702
0.674
0.716
0.788
0.766
0.952
0.966
0.916
0.806
0.786
0.810
0.780
0.764
0.856
0.876
0.956
0.832
0.872
0.902
0.840
0.852
0.850
0.756
0.788
0.812
0.820
0.752
0.740
0.744
0.692
0.692
0.682
0.738
0.820
0.830
0.754
0.682
0.634
0.706
0.742
0.860
0.876
0.886
0.774
0.794
0.822
0.774
0.822
0.846
0.830
0.816
0.872
0.914
0.864
0.914
0.906
0.826
0.892
0.926
0.840
0.912
0.926
0.784
0.850
0.870
0.770
0.826
0.822
0.768
0.802
0.810
0.850
0.848
0.742
0.748
0.760
0.780
0.776
0.724
0.776
0.786
0.802
0.758
0.796
0.798
0.772
0.732
0.728
0.710
0.742
0.812
0.900
0.760
0.808
0.830
0.878
0.770
0.816
0.828
0.784
0.776
0.822
0.874
0.772
0.780
0.830
0.874
0.762
0.786
0.806
0.808
0.736
0.758
0.770
0.760
0.710
0.748
0.772
0.770
0.710
0.732
0.728
0.700
0.676
0.688
0.688
0.680
0.670
0.680
0.692
0.698
0.674
0.676
0.660
0.690
0.700
0.728
0.686
0.714
0.722
0.660
0.656
0.662
0.652
0.622
0.634
0.636
0.614
0.628
0.620
0.618
0.606
0.608
0.612
0.608
0.608
0.598
0.592
0.580
0.562
0.564
0.592
0.680
0.720
0.760
0.840
0.814
0.798
0.774
0.728
0.710
0.688
0.644
0.634
0.638
0.646
0.650
0.690
0.742
0.674
0.674
0.662
0.620
0.616
0.616
0.600
0.588
0.604
0.602
0.626
0.624
0.642
0.630
0.602
0.620
0.628
0.632
0.598
0.614
0.628
0.618
0.600
0.588
0.584
0.666
0.642
0.646
0.648
0.628
0.632
0.644
0.592
0.596
0.606
0.624
0.694
0.778
0.750
0.784
0.788
0.706
0.732
0.702
0.674
0.674
0.672
0.636
0.668
0.660
0.644
0.652
0.698
0.632
0.614
0.610
0.608
0.600
0.602
0.612
0.638
0.652
0.718
0.706
0.772
0.778
0.742
0.740
0.714
0.698
0.690
0.664
0.672
0.666
0.682
0.692
0.754
0.744
0.776
0.804
0.766
0.774
0.742
0.704
0.708
0.684
0.702
0.730
0.748
0.752
0.750
0.714
0.718
0.732
0.726
0.680
0.694
0.680
0.662
0.676
0.680
0.670
0.682
0.688
0.684
0.682
0.720
0.760
0.764
0.758
0.746
0.702
0.714
0.718
0.684
0.682
0.750
0.730
0.758
0.770
0.784
0.780
0.760
0.758
0.714
0.686
0.662
0.664
0.690
0.742
0.670
0.650
0.666
0.728
0.722
0.718
0.692
0.676
0.660
0.644
0.620
0.604
0.612
0.660
0.778
0.718
0.662
0.694
0.770
0.684
0.750
0.852
0.840
0.794
0.684
0.546
0.230
0.756
0.762
0.738
0.740
0.658
0.650
0.670
0.792
0.832
0.838
0.758
0.668
0.714
0.770
0.746
0.734
0.758
0.806
0.750
0.670
0.706
0.710
0.726
0.706
0.724
0.672
0.774
0.818
0.792
0.772
0.702
0.696
0.672
0.696
0.710
0.666
0.662
0.708
0.654
0.656
0.732
0.710
0.750
0.722
0.722
0.650
0.662
0.672
0.618
0.600
0.630
0.636
0.628
0.694
0.724
0.790
0.790
0.748
0.746
0.738
0.724
0.664
0.688
0.710
0.768
0.724
0.744
0.828
0.744
0.724
0.740
0.702
0.686
0.700
0.680
0.706
0.700
0.678
0.696
0.666
0.644
0.628
0.634
0.662
0.670
0.630
0.690
0.718
0.662
0.652
0.682
0.660
0.630
0.636
0.664
0.638
0.628
0.668
0.648
0.658
0.640
0.632
0.628
0.602
0.592
0.596
0.608
0.626
0.670
0.722
0.806
0.730
0.672
0.646
0.678
0.776
0.780
0.734
0.638
0.644
0.702
0.652
0.640
0.732
0.766
0.828
0.740
0.656
0.676
0.696
0.652
0.636
0.678
0.726
0.660
0.674
0.720
0.704
0.646
0.658
0.682
0.664
0.654
0.638
0.612
0.638
0.672
0.684
0.660
0.662
0.726
0.764
0.734
0.688
0.632
0.666
0.706
0.724
0.648
0.672
0.702
0.756
0.646
0.750
0.788
0.680
0.668
0.762
0.774
0.694
0.654
0.692
0.750
0.702
0.648
0.658
0.652
0.654
0.634
0.622
0.610
0.646
0.664
0.680
0.652
0.660
0.668
0.682
0.648
0.628
0.662
0.726
0.728
0.706
0.694
0.678
0.624
0.632
0.628
0.636
0.676
0.666
0.692
0.724
0.650
0.646
0.628
0.650
0.668
0.660
0.624
0.672
0.720
0.662
0.718
0.652
0.658
0.700
0.706
0.750
0.802
0.762
0.730
0.724
0.716
0.712
0.696
0.682
0.732
0.744
0.740
0.686
0.740
0.794
0.828
0.804
0.718
0.672
0.678
0.674
0.692
0.732
0.750
0.694
0.718
0.744
0.740
0.732
0.724
0.694
0.678
0.676
0.704
0.762
0.776
0.716
0.752
0.744
0.720
0.676
0.672
0.662
0.650
0.658
0.698
0.710
0.718
0.722
0.716
0.674
0.690
0.656
0.716
0.694
0.740
0.798
0.750
0.768
0.706
0.672
0.648
0.658
0.792
0.750
0.758
0.720
0.714
0.722
0.724
0.710
0.696
0.672
0.668
0.648
0.612
0.616
0.616
0.650
0.744
0.774
0.714
0.688
0.724
0.778
0.752
0.796
0.758
0.722
0.660
0.668
0.642
0.636
0.612
0.602
0.628
0.652
0.674
0.694
0.666
0.636
0.650
0.650
0.660
0.654
0.630
0.628
0.624
0.608
0.606
0.622
0.736
0.800
0.814
0.770
0.716
0.664
0.648
0.618
0.648
0.618
0.618
0.684
0.826
0.730
0.794
0.752
0.640
0.664
0.658
0.678
0.654
0.640
0.644
0.630
0.656
0.606
0.636
0.638
0.686
0.640
0.624
0.640
0.690
0.660
0.684
0.686
0.640
0.642
0.626
0.634
0.588
0.614
0.660
0.696
0.704
0.646
0.672
0.710
0.718
0.714
0.684
0.636
0.606
0.618
0.654
0.684
0.626
0.636
0.676
0.752
0.710
0.632
0.658
0.706
0.778
0.726
0.644
0.674
0.654
0.622
0.662
0.704
0.770
0.706
0.642
0.644
0.658
0.676
0.634
0.636
0.708
0.750
0.734
0.712
0.712
0.662
0.640
0.624
0.622
0.584
0.606
0.618
0.648
0.626
0.654
0.686
0.672
0.656
0.648
0.646
0.664
0.672
0.638
0.672
0.698
0.706
0.630
0.652
0.734
0.702
0.652
0.624
0.616
0.630
0.662
0.680
0.698
0.636
0.614
0.638
0.630
0.620
0.654
0.718
0.692
0.638
0.616
0.628
0.620
0.596
0.596
0.602
0.612
0.636
0.602
0.604
0.606
0.608
0.602
0.600
0.576
0.586
0.586
0.606
0.604
0.578
0.576
0.574
0.570
0.570
0.562
0.572
0.572
0.582
0.578
0.574
0.578
0.602
0.590
0.578
0.572
0.576
0.574
0.580
0.562
0.550
0.548
0.552
0.558
0.552
0.540
0.534
0.538
0.542
0.540
0.532
0.522
0.522
0.516
0.522
0.524
0.522
0.518
0.514
0.524
0.524
0.524
0.514
0.520
0.522
0.530
0.528
0.520
0.520
0.526
0.530
0.532
0.538
0.540
0.534
0.530
0.528
0.530
0.542
0.558
0.548
0.538
0.542
0.550
0.544
0.534
0.528
0.524
0.522
0.530
0.530
0.540
0.540
0.528
0.522
0.532
0.534
0.536
0.534
0.530
0.528
0.534
0.532
0.522
0.520
0.526
0.528
0.528
0.526
0.522
0.532
0.530
0.536
0.540
0.530
0.532
0.526
0.526
0.524
0.532
0.536
0.538
0.528
0.536
0.534
0.544
0.538
0.534
0.540
0.548
0.550
0.544
0.548
0.558
0.576
0.558
0.560
0.560
0.576
0.582
0.598
0.558
0.558
0.558
0.554
0.544
0.542
0.546
0.564
0.562
0.552
0.540
0.568
0.576
0.592
0.562
0.558
0.560
0.568
0.568
0.562
0.558
0.544
0.538
0.552
0.558
0.584
0.560
0.562
0.558
0.584
0.584
0.570
0.566
0.588
0.596
0.576
0.560
0.578
0.584
0.580
0.556
0.562
0.564
0.598
0.568
0.560
0.558
0.572
0.574
0.562
0.556
0.560
0.546
0.562
0.584
0.578
0.562
0.570
0.554
0.556
0.554
0.548
0.558
0.592
0.600
0.572
0.564
0.576
0.596
0.588
0.560
0.564
0.572
0.576
0.556
0.550
0.554
0.568
0.614
0.576
0.578
0.612
0.784
0.650
0.630
0.610
0.596
0.574
0.554
0.558
0.554
0.562
0.548
0.546
0.550
0.568
0.570
0.558
0.558
0.578
0.590
0.588
0.572
0.580
0.572
0.584
0.588
0.620
0.582
0.568
0.564
0.566
0.582
0.584
0.562
0.570
0.582
0.594
0.578
0.562
0.568
0.578
0.586
0.558
0.572
0.578
0.592
0.566
0.570
0.576
0.590
0.568
0.558
0.546
0.578
0.592
0.628
0.610
0.606
0.574
0.570
0.584
0.572
0.594
0.592
0.572
0.562
0.582
0.572
0.562
0.574
0.594
0.624
0.594
0.610
0.590
0.570
0.576
0.582
0.564
0.562
0.558
0.566
0.554
0.564
0.562
0.562
0.568
0.586
0.592
0.592
0.568
0.556
0.556
0.580
0.564
0.572
0.582
0.592
0.562
0.566
0.568
0.562
0.554
0.544
0.552
0.554
0.560
0.588
0.600
0.610
0.592
0.588
0.582
0.564
0.550
0.536
0.538
0.532
0.550
0.558
0.552
0.554
0.584
0.584
0.600
0.616
0.606
0.598
0.576
0.552
0.544
0.544
0.540
0.532
0.538
0.546
0.556
0.566
0.548
0.542
0.542
0.552
0.550
0.554
0.548
0.556
0.554
0.546
0.558
0.562
0.574
0.582
0.570
0.560
0.534
0.558
0.550
0.564
0.560
0.560
0.548
0.536
0.530
0.530
0.538
0.550
0.542
0.592
0.722
0.710
0.690
0.662
0.604
0.558
0.568
0.556
0.578
0.564
0.582
0.582
0.588
0.560
0.548
0.542
0.546
0.536
0.538
0.530
0.540
0.560
0.568
0.550
0.558
0.586
0.584
0.560
0.574
0.608
0.580
0.568
0.594
0.624
0.620
0.596
0.632
0.608
0.588
0.576
0.546
0.550
0.550
0.550
0.558
0.556
0.552
0.546
0.534
0.542
0.534
0.536
0.536
0.522
0.522
0.526
0.520
0.524
0.530
0.538
0.530
0.528
0.528
0.540
0.530
0.530
0.528
0.530
0.532
0.542
0.562
0.582
0.590
0.578
0.546
0.562
0.548
0.552
0.550
0.550
0.538
0.534
0.538
0.568
0.582
0.570
0.552
0.574
0.590
0.628
0.622
0.584
0.610
0.642
0.618
0.604
0.594
0.564
0.554
0.554
0.566
0.562
0.550
0.554
0.572
0.598
0.568
0.580
0.588
0.618
0.630
0.580
0.570
0.576
0.578
0.598
0.600
0.568
0.574
0.572
0.584
0.576
0.586
0.578
0.610
0.596
0.604
0.596
0.594
0.598
0.564
0.570
0.568
0.586
0.594
0.562
0.572
0.562
0.576
0.586
0.554
0.550
0.552
0.576
0.584
0.600
0.598
0.614
0.602
0.564
0.574
0.564
0.564
0.574
0.548
0.574
0.600
0.624
0.624
0.626
0.580
0.594
0.588
0.592
0.566
0.558
0.546
0.560
0.548
0.552
0.576
0.652
0.736
0.640
0.582
0.582
0.582
0.590
0.588
0.584
0.576
0.560
0.564
0.560
0.574
0.554
0.556
0.538
0.544
0.552
0.570
0.570
0.568
0.550
0.550
0.564
0.582
0.572
0.594
0.588
0.586
0.582
0.572
0.564
0.544
0.534
0.536
0.524
0.532
0.546
0.626
0.642
0.640
0.584
0.610
0.610
0.672
0.634
0.592
0.596
0.614
0.614
0.606
0.596
0.578
0.554
0.556
0.564
0.580
0.566
0.572
0.560
0.584
0.628
0.620
0.618
0.602
0.740
0.390
0.580
0.568
0.562
0.568
0.348
0.212
0.580
0.318
0.274
0.572
0.554
0.550
0.560
0.554
0.566
0.574
0.588
0.618
0.590
0.578
0.576
0.572
0.588
0.654
0.642
0.588
0.604
0.596
0.602
0.586
0.610
0.634
0.634
0.632
0.610
0.596
0.598
0.598
0.586
0.588
0.574
0.586
0.588
0.566
0.554
0.564
0.568
0.602
0.622
0.612
0.606
0.564
0.578
0.562
0.556
0.532
0.546
0.530
0.538
0.578
0.602
0.816
0.716
0.704
0.668
0.672
0.624
0.574
0.578
0.584
0.602
0.636
0.580
0.592
0.696
0.686
0.680
0.646
0.564
0.572
0.556
0.540
0.552
0.572
0.594
0.596
0.590
0.586
0.580
0.574
0.566
0.542
0.540
0.528
0.534
0.542
0.562
0.562
0.558
0.560
0.584
0.580
0.598
0.614
0.588
0.580
0.572
0.580
0.584
0.580
0.540
0.570
0.558
0.548
0.562
0.558
0.554
0.538
0.552
0.558
0.570
0.562
0.570
0.626
0.638
0.578
0.590
0.606
0.586
0.578
0.582
0.608
0.608
0.592
0.580
0.608
0.592
0.586
0.558
0.550
0.550
0.552
0.554
0.556
0.544
0.544
0.548
0.564
0.598
0.576
0.606
0.614
0.582
0.570
0.580
0.602
0.594
0.596
0.584
0.574
0.560
0.546
0.540
0.546
0.556
0.606
0.638
0.586
0.574
0.592
0.580
0.562
0.588
0.614
0.578
0.570
0.604
0.602
0.614
0.586
0.592
0.598
0.584
0.566
0.562
0.556
0.558
0.556
0.596
0.558
0.574
0.554
0.564
0.554
0.550
0.560
0.580
0.592
0.590
0.560
0.572
0.600
0.608
0.558
0.582
0.586
0.612
0.614
0.628
0.614
0.580
0.598
0.590
0.588
0.600
0.612
0.610
0.618
0.622
0.576
0.576
0.600
0.582
0.588
0.606
0.602
0.602
0.614
0.622
0.568
0.566
0.564
0.556
0.534
0.546
0.540
0.552
0.564
0.568
0.570
0.568
0.542
0.550
0.544
0.550
0.592
0.598
0.588
0.582
0.580
0.598
0.594
0.564
0.546
0.542
0.578
0.576
0.606
0.560
0.568
0.580
0.574
0.556
0.562
0.576
0.578
0.596
0.616
0.626
0.608
0.596
0.578
0.560
0.548
0.544
0.550
0.564
0.592
0.570
0.574
0.582
0.596
0.602
0.592
0.574
0.576
0.560
0.544
0.544
0.544
0.560
0.568
0.544
0.546
0.560
0.576
0.560
0.580
0.588
0.606
0.600
0.566
0.572
0.566
0.568
0.552
0.542
0.552
0.556
0.560
0.552
0.542
0.540
0.548
0.562
0.562
0.542
0.550
0.574
0.602
0.612
0.600
0.560
0.578
0.570
0.568
0.572
0.576
0.570
0.566
0.574
0.548
0.562
0.556
0.594
0.612
0.588
0.628
0.586
0.628
0.580
0.578
0.570
0.562
0.556
0.554
0.558
0.538
0.548
0.538
0.550
0.572
0.592
0.588
0.578
0.572
0.562
0.552
0.544
0.532
0.530
0.524
0.540
0.532
0.538
0.522
0.526
0.534
0.532
0.548
0.574
0.576
0.556
0.588
0.598
0.570
0.558
0.552
0.548
0.544
0.554
0.566
0.558
0.548
0.536
0.542
0.536
0.530
0.532
0.536
0.536
0.554
0.580
0.592
0.596
0.588
0.584
0.566
0.546
0.548
0.552
0.562
0.550
0.550
0.564
0.606
0.564
0.604
0.638
0.674
0.584
0.614
0.618
0.580
0.582
0.580
0.564
0.572
0.568
0.550
0.560
0.556
0.566
0.568
0.564
0.570
0.582
0.574
0.568
0.560
0.578
0.592
0.582
0.590
0.580
0.568
0.566
0.542
0.528
0.528
0.528
0.568
0.682
0.664
0.638
0.604
0.602
0.576
0.554
0.570
0.544
0.574
0.562
0.558
0.554
0.544
0.530
0.544
0.538
0.552
0.562
0.566
0.564
0.576
0.576
0.554
0.540
0.534
0.534
0.532
0.556
0.556
0.586
0.628
0.606
0.616
0.598
0.570
0.562
0.550
0.546
0.542
0.520
0.520
0.528
0.552
0.586
0.576
0.568
0.602
0.588
0.602
0.564
0.570
0.594
0.602
0.556
0.598
0.586
0.586
0.558
0.546
0.550
0.548
0.552
0.542
0.540
0.550
0.582
0.590
0.552
0.566
0.580
0.584
0.582
0.578
0.576
0.568
0.542
0.566
0.546
0.546
0.546
0.558
0.550
0.536
0.524
0.540
0.544
0.656
0.668
0.678
0.680
0.646
0.576
0.578
0.570
0.562
0.544
0.550
0.556
0.566
0.576
0.596
0.600
0.574
0.584
0.576
0.580
0.564
0.558
0.558
0.576
0.612
0.582
0.622
0.646
0.658
0.642
0.640
0.670
0.598
0.592
0.572
0.558
0.544
0.536
0.516
0.512
0.514
0.510
0.534
0.684
0.730
0.698
0.680
0.662
0.560
0.584
0.564
0.558
0.558
0.546
0.542
0.544
0.536
0.516
0.528
0.520
0.524
0.508
0.528
0.532
0.556
0.564
0.568
0.560
0.542
0.558
0.544
0.550
0.536
0.546
0.530
0.528
0.524
0.526
0.528
0.530
0.536
0.526
0.542
0.544
0.574
0.590
0.564
0.564
0.580
0.592
0.596
0.560
0.546
0.552
0.544
0.534
0.554
0.570
0.572
0.562
0.574
0.558
0.540
0.550
0.542
0.538
0.552
0.534
0.546
0.584
0.666
0.636
0.646
0.618
0.612
0.584
0.582
0.586
0.586
0.574
0.554
0.546
0.560
0.564
0.590
0.610
0.632
0.614
0.578
0.560
0.576
0.590
0.610
0.616
0.600
0.562
0.588
0.572
0.568
0.578
0.602
0.562
0.570
0.604
0.618
0.628
0.612
0.590
0.584
0.558
0.540
0.550
0.536
0.528
0.546
0.554
0.536
0.572
0.590
0.640
0.636
0.564
0.566
0.576
0.570
0.556
0.582
0.608
0.604
0.580
0.570
0.580
0.574
0.550
0.562
0.570
0.570
0.552
0.568
0.568
0.572
0.590
0.578
0.570
0.558
0.548
0.538
0.550
0.562
0.554
0.540
0.536
0.560
0.594
0.644
0.630
0.588
0.562
0.560
0.560
0.550
0.568
0.578
0.586
0.566
0.564
0.570
0.568
0.536
0.558
0.550
0.566
0.566
0.584
0.568
0.578
0.562
0.568
0.556
0.540
0.562
0.566
0.582
0.588
0.576
0.564
0.542
0.528
0.546
0.564
0.636
0.606
0.586
0.568
0.550
0.556
0.544
0.554
0.552
0.534
0.532
0.552
0.604
0.664
0.650
0.644
0.580
0.564
0.568
0.582
0.570
0.578
0.566
0.574
0.558
0.568
0.562
0.554
0.554
0.532
0.546
0.534
0.536
0.538
0.536
0.538
0.518
0.532
0.544
0.568
0.586
0.586
0.580
0.578
0.562
0.552
0.544
0.540
0.538
0.528
0.534
0.536
0.548
0.566
0.578
0.572
0.546
0.550
0.552
0.552
0.554
0.548
0.530
0.526
0.538
0.542
0.556
0.554
0.534
0.528
0.546
0.544
0.568
0.554
0.538
0.544
0.552
0.554
0.558
0.574
0.532
0.568
0.558
0.564
0.532
0.558
0.560
0.572
0.580
0.574
0.566
0.546
0.554
0.554
0.544
0.528
0.540
0.536
0.554
0.576
0.578
0.560
0.550
0.220
0.318
0.550
0.540
0.534
0.538
0.546
0.536
0.548
0.560
0.568
0.572
0.566
0.552
0.560
0.544
0.542
0.542
0.520
0.538
0.530
0.530
0.540
0.542
0.598
0.592
0.622
0.594
0.592
0.578
0.556
0.536
0.536
0.534
0.534
0.524
0.546
0.566
0.632
0.566
0.606
0.650
0.662
0.634
0.612
0.590
0.570
0.556
0.548
0.528
0.518
0.512
0.512
0.522
0.528
0.524
0.548
0.546
0.658
0.668
0.676
0.660
0.644
0.630
0.608
0.550
0.532
0.540
0.526
0.544
0.534
0.528
0.542
0.550
0.574
0.598
0.632
0.606
0.596
0.584
0.572
0.582
0.572
0.566
0.548
0.542
0.538
0.542
0.540
0.540
0.542
0.618
0.622
0.584
0.576
0.598
0.582
0.590
0.562
0.598
0.580
0.602
0.570
0.584
0.580
0.578
0.562
0.544
0.542
0.536
0.544
0.560
0.582
0.608
0.584
0.594
0.576
0.546
0.536
0.528
0.522
0.528
0.546
0.536
0.540
0.570
0.568
0.558
0.580
0.584
0.554
0.572
0.560
0.582
0.588
0.586
0.572
0.554
0.550
0.550
0.536
0.542
0.550
0.568
0.556
0.564
0.544
0.550
0.560
0.566
0.550
0.554
0.584
0.580
0.566
0.566
0.596
0.608
0.604
0.584
0.574
0.554
0.560
0.556
0.548
0.534
0.526
0.530
0.532
0.560
0.590
0.592
0.562
0.568
0.564
0.580
0.580
0.588
0.558
0.546
0.552
0.554
0.542
0.564
0.564
0.574
0.570
0.570
0.560
0.536
0.548
0.540
0.542
0.552
0.572
0.568
0.566
0.564
0.558
0.570
0.570
0.596
0.576
0.560
0.648
0.586
0.570
0.570
0.556
0.534
0.546
0.538
0.546
0.544
0.544
0.530
0.528
0.520
0.508
0.500
0.512
0.508
0.530
0.534
0.536
0.522
0.518
0.518
0.520
0.530
0.516
0.530
0.542
0.536
0.548
0.556
0.554
0.548
0.536
0.536
0.524
0.522
0.528
0.526
0.510
0.514
0.516
0.498
0.506
0.514
0.560
0.600
0.578
0.556
0.568
0.590
0.584
0.554
0.538
0.562
0.616
0.642
0.650
0.608
0.578
0.564
0.576
0.564
0.556
0.564
0.552
0.564
0.566
0.542
0.552
0.558
0.558
0.562
0.546
0.536
0.540
0.546
0.576
0.552
0.550
0.568
0.592
0.552
0.566
0.572
0.562
0.558
0.570
0.578
0.556
0.562
0.574
0.568
0.548
0.562
0.564
0.556
0.560
0.570
0.566
0.548
0.552
0.554
0.554
0.568
0.596
0.586
0.578
0.578
0.580
0.584
0.572
0.568
0.560
0.558
0.544
0.532
0.528
0.526
0.548
0.562
0.760
0.664
0.616
0.644
0.592
0.590
0.590
0.576
0.564
0.562
0.558
0.566
0.588
0.622
0.612
0.582
0.580
0.562
0.562
0.550
0.534
0.536
0.538
0.570
0.558
0.566
0.588
0.660
0.574
0.600
0.626
0.592
0.580
0.596
0.584
0.586
0.590
0.566
0.564
0.576
0.564
0.568
0.596
0.570
0.574
0.580
0.618
0.618
0.598
0.570
0.548
0.556
0.550
0.558
0.548
0.566
0.590
0.672
0.684
0.622
0.582
0.590
0.588
0.602
0.590
0.566
0.570
0.558
0.570
0.578
0.578
0.584
0.580
0.554
0.562
0.560
0.582
0.604
0.604
0.574
0.600
0.604
0.604
0.580
0.554
0.574
0.568
0.558
0.584
0.584
0.588
0.594
0.582
0.574
0.564
0.550
0.542
0.542
0.550
0.594
0.648
0.636
0.588
0.564
0.570
0.572
0.586
0.574
0.554
0.558
0.560
0.574
0.592
0.582
0.568
0.566
0.552
0.548
0.566
0.566
0.606
0.588
0.570
0.550
0.558
0.560
0.548
0.562
0.576
0.610
0.614
0.618
0.620
0.598
0.578
0.580
0.554
0.560
0.556
0.564
0.598
0.612
0.620
0.598
0.570
0.564
0.566
0.580
0.578
0.576
0.592
0.608
0.578
0.588
0.582
0.558
0.546
0.548
0.548
0.566
0.562
0.548
0.570
0.600
0.570
0.578
0.590
0.612
0.612
0.616
0.592
0.578
0.560
0.560
0.560
0.586
0.580
0.558
0.550
0.554
0.590
0.590
0.578
0.616
0.634
0.588
0.602
0.598
0.610
0.588
0.586
0.626
0.584
0.580
0.590
0.580
0.582
0.588
0.588
0.574
0.574
0.562
0.562
0.554
0.540
0.556
0.574
0.580
0.570
0.610
0.606
0.578
0.620
0.588
0.634
0.646
0.662
0.630
0.618
0.592
0.574
0.568
0.572
0.540
0.562
0.562
0.594
0.588
0.570
0.588
0.596
0.584
0.582
0.564
0.568
0.572
0.574
0.572
0.578
0.568
0.578
0.620
0.644
0.722
0.666
0.652
0.660
0.668
0.666
0.668
0.680
0.660
0.642
0.642
0.616
0.626
0.616
0.600
0.586
0.566
0.562
0.556
0.578
0.562
0.558
0.546
0.546
0.536
0.532
0.520
0.510
0.536
0.550
0.604
0.590
0.578
0.550
0.542
0.536
0.536
0.540
0.558
0.538
0.542
0.546
0.566
0.546
0.546
0.558
0.580
0.552
0.556
0.550
0.578
0.580
0.564
0.560
0.564
0.560
0.560
0.550
0.550
0.566
0.584
0.572
0.568
0.562
0.576
0.566
0.558
0.550
0.542
0.536
0.530
0.532
0.532
0.524
0.524
0.530
0.538
0.540
0.526
0.538
0.544
0.564
0.580
0.576
0.580
0.562
0.556
0.546
0.518
0.510
0.516
0.508
0.510
0.530
0.538
0.562
0.576
0.578
0.574
0.564
0.564
0.552
0.554
0.520
0.542
0.522
0.528
0.520
0.520
0.514
0.522
0.524
0.534
0.546
0.536
0.550
0.526
0.544
0.534
0.544
0.524
0.542
0.554
0.544
0.544
0.536
0.542
0.546
0.554
0.548
0.548
0.544
0.536
0.530
0.524
0.508
0.514
0.508
0.522
0.510
0.506
0.550
0.676
0.620
0.600
0.624
0.618
0.568
0.586
0.558
0.576
0.552
0.564
0.546
0.550
0.556
0.560
0.562
0.566
0.562
0.550
0.556
0.544
0.544
0.550
0.544
0.544
0.520
0.530
0.532
0.542
0.556
0.568
0.554
0.562
0.560
0.554
0.550
0.536
0.538
0.526
0.540
0.542
0.566
0.570
0.576
0.566
0.562
0.546
0.532
0.542
0.534
0.546
0.552
0.554
0.550
0.532
0.546
0.540
0.548
0.532
0.534
0.542
0.544
0.538
0.558
0.574
0.602
0.618
0.606
0.598
0.556
0.566
0.556
0.554
0.544
0.522
0.530
0.516
0.526
0.536
0.546
0.560
0.560
0.572
0.540
0.544
0.548
0.552
0.532
0.538
0.542
0.528
0.544
0.554
0.564
0.556
0.538
0.542
0.536
0.546
0.532
0.534
0.522
0.522
0.520
0.522
0.524
0.524
0.540
0.556
0.538
0.544
0.538
0.550
0.554
0.538
0.562
0.546
0.578
0.578
0.582
0.568
0.562
0.562
0.560
0.550
0.532
0.528
0.530
0.524
0.542
0.540
0.544
0.542
0.544
0.530
0.534
0.534
0.542
0.522
0.526
0.528
0.526
0.524
0.522
0.518
0.528
0.530
0.530
0.528
0.548
0.550
0.558
0.566
0.546
0.540
0.542
0.550
0.532
0.534
0.532
0.526
0.514
0.518
0.514
0.520
0.524
0.516
0.514
0.518
0.518
0.522
0.518
0.524
0.538
0.544
0.526
0.536
0.548
0.546
0.530
0.542
0.546
0.546
0.528
0.548
0.548
0.546
0.534
0.548
0.558
0.540
0.546
0.564
0.570
0.626
0.640
0.718
0.606
0.598
0.570
0.574
0.568
0.560
0.556
0.544
0.546
0.536
0.558
0.542
0.558
0.542
0.536
0.540
0.528
0.528
0.530
0.530
0.536
0.552
0.552
0.550
0.546
0.544
0.542
0.556
0.578
0.614
0.616
0.604
0.590
0.568
0.554
0.554
0.536
0.534
0.538
0.534
0.526
0.534
0.540
0.576
0.556
0.574
0.602
0.610
0.578
0.562
0.564
0.568
0.598
0.562
0.564
0.570
0.572
0.548
0.580
0.584
0.566
0.562
0.602
0.608
0.572
0.584
0.592
0.564
0.568
0.570
0.572
0.550
0.550
0.544
0.556
0.562
0.550
0.554
0.592
0.558
0.588
0.564
0.564
0.614
0.630
0.582
0.584
0.582
0.576
0.572
0.550
0.536
0.538
0.540
0.534
0.544
0.578
0.624
0.700
0.578
0.586
0.596
0.598
0.600
0.592
0.582
0.564
0.556
0.540
0.554
0.540
0.550
0.556
0.564
0.544
0.540
0.568
0.546
0.546
0.570
0.572
0.552
0.560
0.558
0.550
0.566
0.602
0.610
0.614
0.578
0.568
0.542
0.534
0.536
0.526
0.530
0.546
0.574
0.552
0.574
0.588
0.610
0.614
0.596
0.546
0.572
0.550
0.536
0.522
0.534
0.510
0.520
0.526
0.524
0.528
0.526
0.520
0.524
0.514
0.518
0.518
0.522
0.516
0.506
0.520
0.530
0.566
0.546
0.552
0.574
0.560
0.574
0.596
0.588
0.622
0.596
0.584
0.552
0.548
0.526
0.518
0.506
0.508
0.562
0.588
0.590
0.572
0.554
0.538
0.552
0.574
0.614
0.584
0.560
0.562
0.560
0.560
0.556
0.556
0.562
0.546
0.544
0.554
0.552
0.568
0.566
0.562
0.540
0.546
0.538
0.544
0.584
0.630
0.690
0.632
0.614
0.578
0.574
0.558
0.560
0.538
0.542
0.532
0.530
0.544
0.572
0.576
0.560
0.604
0.578
0.624
0.684
0.608
0.642
0.614
0.572
0.576
0.564
0.576
0.566
0.576
0.550
0.558
0.560
0.554
0.566
0.614
0.578
0.616
0.616
0.604
0.618
0.608
0.584
0.588
0.600
0.582
0.566
0.566
0.556
0.546
0.544
0.550
0.540
0.540
0.554
0.594
0.564
0.606
0.628
0.620
0.578
0.588
0.576
0.568
0.570
0.576
0.580
0.556
0.560
0.564
0.556
0.550
0.564
0.550
0.562
0.572
0.590
0.576
0.556
0.566
0.546
0.562
0.566
0.562
0.548
0.568
0.548
0.546
0.560
0.568
0.544
0.548
0.562
0.570
0.572
0.572
0.562
0.550
0.540
0.536
0.534
0.552
0.558
0.544
0.558
0.552
0.598
0.564
0.616
0.606
0.598
0.578
0.560
0.560
0.554
0.560
0.560
0.548
0.536
0.526
0.546
0.560
0.572
0.598
0.602
0.576
0.572
0.538
0.546
0.540
0.534
0.546
0.538
0.542
0.534
0.544
0.532
0.528
0.510
0.510
0.514
0.514
0.514
0.518
0.530
0.534
0.556
0.584
0.580
0.576
0.540
0.530
0.534
0.516
0.528
0.514
0.512
0.524
0.530
0.528
0.520
0.542
0.538
0.546
0.542
0.532
0.518
0.518
0.516
0.508
0.518
0.526
0.530
0.510
0.520
0.532
0.540
0.548
0.568
0.590
0.586
0.570
0.574
0.564
0.552
0.552
0.550
0.532
0.550
0.554
0.582
0.566
0.582
0.620
0.620
0.604
0.578
0.572
0.570
0.572
0.566
0.536
0.556
0.540
0.544
0.554
0.568
0.556
0.528
0.542
0.538
0.554
0.562
0.560
0.554
0.552
0.534
0.542
0.540
0.546
0.538
0.540
0.526
0.522
0.526
0.530
0.538
0.548
0.536
0.520
0.522
0.514
0.530
0.534
0.560
0.544
0.552
0.550
0.548
0.526
0.540
0.528
0.520
0.522
0.512
0.508
0.516
0.518
0.544
0.584
0.586
0.552
0.542
0.558
0.568
0.542
0.546
0.562
0.566
0.540
0.538
0.542
0.544
0.558
0.548
0.540
0.532
0.538
0.542
0.544
0.536
0.532
0.528
0.538
0.546
0.546
0.558
0.542
0.536
0.538
0.544
0.566
0.572
0.572
0.542
0.558
0.576
0.562
0.546
0.584
0.572
0.590
0.604
0.624
0.638
0.592
0.594
0.662
0.592
0.552
0.534
0.532
0.540
0.538
0.540
0.536
0.568
0.548
0.546
0.552
0.580
0.550
0.554
0.548
0.556
0.568
0.590
0.594
0.600
0.574
0.552
0.532
0.538
0.530
0.542
0.542
0.548
0.548
0.554
0.546
0.536
0.526
0.514
0.522
0.522
0.532
0.520
0.538
0.596
0.600
0.568
0.586
0.572
0.560
0.556
0.546
0.550
0.534
0.538
0.548
0.532
0.530
0.534
0.542
0.528
0.526
0.526
0.532
0.522
0.522
0.526
0.546
0.522
0.526
0.544
0.548
0.532
0.550
0.552
0.540
0.544
0.552
0.552
0.538
0.538
0.552
0.540
0.536
0.540
0.546
0.532
0.534
0.538
0.536
0.530
0.534
0.532
0.534
0.556
0.536
0.530
0.526
0.534
0.530
0.530
0.518
0.528
0.530
0.532
0.526
0.552
0.570
0.560
0.550
0.586
0.560
0.564
0.568
0.562
0.544
0.566
0.560
0.548
0.548
0.570
0.562
0.572
0.534
0.546
0.548
0.540
0.536
0.556
0.560
0.562
0.580
0.578
0.564
0.558
0.548
0.562
0.538
0.554
0.554
0.556
0.540
0.560
0.554
0.544
0.558
0.576
0.550
0.558
0.564
0.556
0.542
0.554
0.556
0.576
0.568
0.568
0.546
0.546
0.520
0.508
0.504
0.508
0.522
0.640
0.636
0.654
0.642
0.650
0.630
0.612
0.604
0.570
0.562
0.534
0.540
0.528
0.532
0.528
0.530
0.520
0.522
0.550
0.562
0.580
0.552
0.590
0.574
0.586
0.566
0.554
0.546
0.554
0.542
0.560
0.528
0.534
0.526
0.520
0.520
0.528
0.538
0.542
0.530
0.532
0.518
0.520
0.510
0.494
0.498
0.492
0.498
0.496
0.496
0.514
0.538
0.564
0.576
0.578
0.570
0.562
0.546
0.542
0.520
0.528
0.524
0.522
0.512
0.518
0.518
0.528
0.534
0.544
0.540
0.514
0.514
0.522
0.514
0.520
0.520
0.534
0.554
0.550
0.532
0.548
0.550
0.572
0.538
0.550
0.550
0.552
0.534
0.544
0.542
0.536
0.550
0.542
0.570
0.576
0.550
0.560
0.556
0.548
0.546
0.546
0.534
0.544
0.560
0.584
0.604
0.580
0.560
0.544
0.554
0.550
0.574
0.570
0.582
0.572
0.564
0.540
0.554
0.544
0.552
0.548
0.556
0.550
0.536
0.540
0.538
0.562
0.538
0.540
0.546
0.564
0.528
0.546
0.554
0.562
0.542
0.552
0.560
0.548
0.544
0.550
0.554
0.556
0.564
0.552
0.542
0.536
0.540
0.528
0.536
0.528
0.530
0.524
0.520
0.520
0.508
0.516
0.518
0.554
0.596
0.560
0.562
0.594
0.644
0.664
0.636
0.616
0.586
0.584
0.538
0.554
0.542
0.520
0.538
0.536
0.546
0.528
0.546
0.528
0.538
0.536
0.540
0.552
0.584
0.564
0.552
0.576
0.606
0.614
0.604
0.592
0.580
0.558
0.546
0.524
0.520
0.518
0.516
0.526
0.518
0.518
0.526
0.550
0.644
0.698
0.708
0.684
0.614
0.624
0.586
0.558
0.574
0.554
0.544
0.548
0.524
0.550
0.516
0.524
0.536
0.546
0.524
0.524
0.534
0.540
0.530
0.562
0.554
0.550
0.550
0.542
0.544
0.510
0.530
0.522
0.532
0.532
0.528
0.566
0.612
0.632
0.562
0.586
0.578
0.550
0.560
0.556
0.560
0.542
0.560
0.576
0.576
0.596
0.582
0.570
0.548
0.530
0.528
0.522
0.520
0.518
0.532
0.544
0.630
0.652
0.690
0.626
0.628
0.622
0.628
0.598
0.584
0.546
0.552
0.538
0.544
0.532
0.524
0.516
0.560
0.690
0.702
0.708
0.662
0.614
0.634
0.618
0.612
0.558
0.580
0.560
0.554
0.558
0.554
0.544
0.540
0.540
0.548
0.530
0.546
0.540
0.530
0.558
0.578
0.590
0.592
0.574
0.568
0.560
0.554
0.534
0.522
0.526
0.528
0.538
0.532
0.566
0.624
0.702
0.638
0.680
0.694
0.674
0.660
0.620
0.596
0.586
0.560
0.540
0.576
0.564
0.594
0.562
0.562
0.576
0.590
0.568
0.602
0.618
0.586
0.598
0.606
0.592
0.634
0.616
0.606
0.564
0.572
0.558
0.526
0.530
0.528
0.522
0.522
0.532
0.556
0.544
0.566
0.566
0.594
0.606
0.564
0.580
0.564
0.574
0.570
0.550
0.558
0.556
0.548
0.544
0.558
0.546
0.568
0.590
0.570
0.586
0.614
0.656
0.594
0.662
0.622
0.584
0.538
0.526
0.544
0.544
0.530
0.534
0.544
0.534
0.554
0.550
0.532
0.540
0.544
0.546
0.562
0.544
0.540
0.548
0.542
0.540
0.554
0.572
0.572
0.548
0.556
0.552
0.540
0.532
0.528
0.528
0.518
0.516
0.528
0.544
0.546
0.538
0.532
0.546
0.550
0.536
0.548
0.572
0.560
0.588
0.616
0.582
0.588
0.606
0.598
0.574
0.570
0.570
0.576
0.558
0.566
0.576
0.560
0.576
0.592
0.610
0.608
0.602
0.574
0.592
0.580
0.586
0.632
0.646
0.626
0.594
0.618
0.626
0.608
0.606
0.616
0.630
0.614
0.626
0.648
0.648
0.632
0.636
0.640
0.610
0.608
0.606
0.590
0.596
0.608
0.622
0.616
0.604
0.610
0.614
0.610
0.606
0.614
0.614
0.612
0.604
0.598
0.580
0.570
0.562
0.568
0.586
0.584
0.608
0.652
0.692
0.646
0.648
0.656
0.628
0.612
0.612
0.592
0.568
0.574
0.578
0.574
0.566
0.592
0.582
0.572
0.574
0.570
0.584
0.564
0.568
0.596
0.590
0.568
0.592
0.602
0.588
0.578
0.578
0.582
0.560
0.566
0.590
0.628
0.584
0.588
0.594
0.592
0.594
0.576
0.574
0.574
0.562
0.586
0.598
0.592
0.580
0.606
0.594
0.596
0.612
0.622
0.640
0.724
0.694
0.662
0.610
0.588
0.598
0.650
0.682
0.702
0.700
0.690
0.646
0.702
0.704
0.730
0.714
0.682
0.704
0.734
0.750
0.726
0.696
0.734
0.760
0.726
0.752
0.780
0.796
0.720
0.766
0.788
0.768
0.680
0.704
0.712
0.734
0.676
0.728
0.740
0.738
0.684
0.728
0.722
0.684
0.678
0.696
0.660
0.724
0.724
0.670
0.690
0.688
0.790
0.730
0.722
0.782
0.806
0.682
0.708
0.718
0.738
0.672
0.724
0.804
0.954
0.824
0.888
0.894
0.748
0.794
0.812
0.710
0.744
0.834
0.898
0.706
0.736
0.838
0.786
0.788
0.864
0.918
0.798
0.730
0.800
0.884
0.772
0.754
0.858
1.000
0.788
0.832
0.860
0.752
0.750
0.874
0.900
0.758
0.870
0.888
0.752
0.806
0.946
0.804
0.806
0.908
0.794
0.774
0.862
0.864
0.744
0.706
0.714
0.708
0.672
0.676
0.682
0.702
0.670
0.662
0.680
0.670
0.666
0.652
0.628
0.610
0.618
0.614
0.636
0.618
0.632
0.664
0.672
0.662
0.660
0.684
0.700
0.686
0.672
0.712
0.662
0.682
0.692
0.704
0.704
0.738
0.696
0.690
0.698
0.668
0.656
0.656
0.632
0.618
0.632
0.616
0.598
0.606
0.600
0.596
0.582
0.578
0.572
0.556
0.556
0.544
0.542
0.544
0.534
0.538
0.546
0.550
0.574
0.582
0.574
0.580
0.578
0.624
0.614
0.610
0.628
0.632
0.602
0.616
0.606
0.594
0.592
0.584
0.588
0.576
0.564
0.562
0.560
0.552
0.564
0.572
0.566
0.578
0.562
0.584
0.592
0.586
0.594
0.592
0.582
0.588
0.578
0.572
0.586
0.588
0.592
0.580
0.582
0.566
0.568
0.566
0.578
0.552
0.588
0.580
0.572
0.578
0.586
0.576
0.582
0.580
0.608
0.580
0.588
0.580
0.562
0.556
0.564
0.564
0.562
0.576
0.584
0.570
0.584
0.594
0.598
0.566
0.574
0.540
0.552
0.558
0.536
0.546
0.560
0.600
0.630
0.646
0.654
0.620
0.600
0.612
0.588
0.598
0.626
0.626
0.616
0.666
0.634
0.666
0.678
0.644
0.686
0.698
0.650
0.678
0.650
0.674
0.682
0.686
0.720
0.760
0.772
0.758
0.696
0.638
0.642
0.618
0.604
0.632
0.656
0.692
0.646
0.666
0.652
0.658
0.644
0.634
0.634
0.604
0.628
0.652
0.638
0.682
0.728
0.698
0.730
0.798
0.694
0.762
0.800
0.736
0.726
0.750
0.714
0.708
0.764
0.922
0.870
0.890
0.728
0.748
0.738
0.740
0.668
0.710
0.738
0.924
0.724
0.804
0.716
0.770
0.848
0.858
0.784
0.702
0.694
0.638
0.674
0.664
0.764
0.756
0.874
0.746
0.866
0.774
0.754
0.760
0.700
0.712
0.758
0.714
0.826
0.842
0.774
0.788
0.702
0.752
0.702
0.692
0.648
0.652
0.690
0.802
0.884
0.892
0.840
0.740
0.722
0.670
0.708
0.732
0.868
0.912
0.828
0.772
0.730
0.712
0.792
0.878
0.892
0.808
0.804
0.742
0.702
0.722
0.726
0.748
0.838
0.784
0.946
0.822
0.814
0.824
0.822
0.718
0.706
0.716
0.756
0.696
0.790
0.890
0.882
0.846
0.786
0.698
0.686
0.688
0.718
0.664
0.706
0.780
0.866
0.740
0.786
0.800
0.778
0.770
0.694
0.716
0.740
0.794
0.730
0.712
0.762
0.842
0.784
0.714
0.760
0.716
0.810
0.852
0.860
0.840
0.754
0.684
0.694
0.714
0.786
0.766
0.788
0.792
0.696
0.704
0.698
0.666
0.658
0.688
0.766
0.788
0.684
0.668
0.662
0.656
0.684
0.654
0.696
0.796
0.876
0.892
0.858
0.818
0.766
0.732
0.712
0.682
0.640
0.664
0.714
0.944
0.884
0.892
0.864
0.814
0.762
0.696
0.702
0.682
0.658
0.658
0.696
0.828
0.716
0.792
0.734
0.748
0.742
0.712
0.710
0.708
0.702
0.714
0.724
0.730
0.714
0.754
0.710
0.682
0.672
0.754
0.828
0.774
0.714
0.718
0.716
0.704
0.720
0.728
0.734
0.752
0.782
0.732
0.772
0.858
0.776
0.810
0.802
0.766
0.784
0.812
0.864
0.750
0.804
0.908
0.768
0.830
0.850
0.778
0.788
0.774
0.800
0.744
0.756
0.770
0.752
0.804
0.788
0.782
0.820
0.786
0.778
0.798
0.758
0.774
0.836
0.874
0.810
0.832
0.760
0.824
0.756
0.802
0.864
0.802
0.730
0.696
0.704
0.690
0.724
0.774
0.780
0.746
0.724
0.688
0.642
0.656
0.638
0.670
0.720
0.790
0.814
0.810
0.778
0.716
0.694
0.680
0.700
0.726
0.762
0.846
0.858
0.744
0.734
0.714
0.766
0.776
0.774
0.744
0.678
0.684
0.670
0.714
0.748
0.758
0.736
0.778
0.738
0.770
0.722
0.716
0.698
0.726
0.746
0.726
0.656
0.668
0.686
0.742
0.778
0.824
0.840
0.750
0.724
0.706
0.688
0.666
0.692
0.692
0.732
0.720
0.686
0.696
0.674
0.694
0.700
0.654
0.696
0.692
0.698
0.696
0.696
0.674
0.658
0.672
0.722
0.784
0.728
0.810
0.818
0.776
0.790
0.728
0.760
0.760
0.808
0.726
0.786
0.746
0.810
0.746
0.854
0.860
0.750
0.800
0.812
0.792
0.716
0.700
0.682
0.652
0.670
0.680
0.708
0.888
0.902
0.890
0.862
0.720
0.684
0.694
0.712
0.774
0.792
0.804
0.770
0.746
0.708
0.650
0.666
0.672
0.740
0.838
0.854
0.866
0.826
0.750
0.670
0.674
0.680
0.704
0.716
0.730
0.672
0.714
0.722
0.804
0.866
0.844
0.794
0.746
0.700
0.662
0.628
0.646
0.628
0.670
0.764
0.774
0.760
0.670
0.662
0.666
0.650
0.670
0.676
0.696
0.702
0.694
0.726
0.760
0.758
0.748
0.676
0.704
0.740
0.814
0.802
0.790
0.754
0.726
0.668
0.690
0.674
0.726
0.866
0.826
0.842
0.742
0.770
0.716
0.736
0.756
0.766
0.754
0.836
0.840
0.798
0.818
0.756
0.772
0.800
0.888
0.824
0.720
0.748
0.722
0.780
0.820
0.800
0.786
0.798
0.762
0.724
0.720
0.728
0.728
0.694
0.680
0.674
0.694
0.690
0.734
0.830
0.948
0.806
0.818
0.830
0.722
0.752
0.708
0.700
0.718
0.824
0.900
0.870
0.824
0.762
0.732
0.698
0.702
0.686
0.784
0.820
0.844
0.814
0.734
0.734
0.786
0.774
0.720
0.726
0.746
0.766
0.778
0.716
0.764
0.768
0.770
0.734
0.708
0.674
0.662
0.648
0.692
0.790
0.840
0.824
0.692
0.714
0.706
0.772
0.760
0.760
0.696
0.720
0.736
0.690
0.710
0.762
0.916
0.920
0.742
0.756
0.752
0.762
0.744
0.700
0.722
0.726
0.730
0.708
0.702
0.724
0.704
0.686
0.686
0.696
0.852
0.770
0.890
0.750
0.784
0.772
0.706
0.756
0.786
0.786
0.796
0.846
0.740
0.780
0.798
0.714
0.764
0.766
0.820
0.914
0.780
0.824
0.764
0.832
0.768
0.800
0.762
0.816
0.928
0.908
0.916
0.848
0.708
0.718
0.724
0.808
0.870
0.872
0.776
0.752
0.750
0.700
0.728
0.780
0.872
0.748
0.688
0.674
0.704
0.858
0.950
0.970
0.830
0.832
0.846
0.800
0.794
0.778
0.732
0.714
0.734
0.792
0.804
0.814
0.756
0.746
0.748
0.776
0.812
0.808
0.780
0.786
0.748
0.696
0.726
0.692
0.688
0.702
0.694
0.754
0.772
0.770
0.804
0.808
0.786
0.752
0.684
0.684
0.680
0.714
0.678
0.736
0.846
0.886
0.762
0.752
0.748
0.754
0.722
0.758
0.768
0.746
0.760
0.736
0.762
0.760
0.762
0.770
0.834
0.868
0.816
0.858
0.870
0.828
0.784
0.764
0.734
0.704
0.660
0.680
0.692
0.808
0.814
0.782
0.798
0.758
0.806
0.732
0.804
0.812
0.750
0.778
0.780
0.730
0.750
0.728
0.776
0.784
0.758
0.752
0.696
0.726
0.730
0.740
0.752
0.830
0.750
0.708
0.704
0.688
0.708
0.740
0.700
0.762
0.800
0.718
0.768
0.754
0.694
0.736
0.768
0.712
0.742
0.752
0.694
0.712
0.724
0.780
0.704
0.758
0.762
0.704
0.750
0.678
0.664
0.666
0.668
0.682
0.810
0.824
0.814
0.778
0.750
0.750
0.752
0.728
0.712
0.742
0.758
0.752
0.790
0.804
0.818
0.802
0.786
0.740
0.754
0.762
0.726
0.742
0.750
0.716
0.746
0.752
0.702
0.732
0.732
0.700
0.736
0.742
0.704
0.716
0.694
0.690
0.668
0.656
0.646
0.666
0.684
0.676
0.688
0.710
0.692
0.744
0.730
0.712
0.744
0.760
0.716
0.720
0.718
0.684
0.724
0.764
0.808
0.706
0.728
0.724
0.740
0.734
0.678
0.694
0.722
0.690
0.758
0.780
0.826
0.756
0.816
0.848
0.878
0.782
0.762
0.734
0.718
0.718
0.690
0.696
0.678
0.734
0.810
0.822
0.814
0.744
0.752
0.730
0.746
0.744
0.714
0.674
0.702
0.706
0.718
0.754
0.750
0.798
0.828
0.828
0.738
0.744
0.716
0.728
0.704
0.712
0.710
0.712
0.736
0.776
0.824
0.792
0.754
0.722
0.700
0.668
0.670
0.650
0.686
0.746
0.732
0.748
0.778
0.842
0.800
0.814
0.788
0.702
0.718
0.720
0.740
0.704
0.714
0.726
0.740
0.760
0.798
0.784
0.792
0.796
0.718
0.742
0.722
0.744
0.702
0.694
0.682
0.690
0.702
0.706
0.772
0.786
0.750
0.728
0.766
0.752
0.748
0.700
0.712
0.698
0.702
0.688
0.662
0.680
0.708
0.694
0.736
0.708
0.758
0.768
0.762
0.794
0.768
0.762
0.738
0.712
0.662
0.674
0.670
0.698
0.722
0.784
0.760
0.828
0.806
0.840
0.728
0.758
0.742
0.694
0.714
0.706
0.702
0.712
0.712
0.684
0.666
0.660
0.656
0.682
0.650
0.650
0.672
0.728
0.840
0.740
0.760
0.756
0.762
0.760
0.710
0.734
0.694
0.696
0.670
0.688
0.692
0.710
0.768
0.814
0.784
0.860
0.916
0.798
0.830
0.758
0.762
0.758
0.702
0.722
0.684
0.714
0.704
0.706
0.706
0.700
0.766
0.786
0.766
0.732
0.732
0.736
0.716
0.680
0.700
0.692
0.708
0.716
0.752
0.740
0.764
0.710
0.756
0.758
0.712
0.728
0.722
0.690
0.684
0.700
0.684
0.668
0.678
0.686
0.680
0.716
0.710
0.678
0.702
0.704
0.674
0.690
0.688
0.682
0.668
0.694
0.728
0.704
0.748
0.750
0.796
0.810
0.750
0.720
0.744
0.730
0.722
0.698
0.694
0.700
0.670
0.702
0.738
0.726
0.774
0.770
0.712
0.732
0.684
0.718
0.692
0.694
0.708
0.698
0.688
0.706
0.690
0.744
0.752
0.716
0.764
0.764
0.706
0.736
0.698
0.744
0.752
0.738
0.742
0.750
0.746
0.720
0.792
0.786
0.816
0.794
0.746
0.710
0.734
0.766
0.716
0.778
0.782
0.806
0.822
0.736
0.738
0.718
0.670
0.690
0.686
0.668
0.714
0.778
0.800
0.806
0.738
0.778
0.768
0.708
0.720
0.708
0.726
0.760
0.810
0.730
0.780
0.796
0.730
0.790
0.822
0.750
0.792
0.840
0.744
0.788
0.782
0.744
0.770
0.814
0.770
0.800
0.780
0.756
0.682
0.656
0.646
0.644
0.662
0.674
0.692
0.684
0.690
0.740
0.810
0.894
0.882
0.826
0.764
0.706
0.690
0.658
0.656
0.626
0.654
0.772
0.986
0.950
0.904
0.744
0.758
0.746
0.722
0.720
0.704
0.710
0.670
0.684
0.672
0.682
0.674
0.686
0.712
0.778
0.762
0.736
0.690
0.644
0.642
0.650
0.676
0.740
0.774
0.724
0.732
0.738
0.762
0.782
0.748
0.738
0.684
0.704
0.722
0.726
0.778
0.774
0.714
0.752
0.796
0.740
0.788
0.742
0.720
0.736
0.770
0.712
0.764
0.778
0.736
0.746
0.694
0.712
0.738
0.768
0.816
0.892
0.788
0.762
0.712
0.702
0.712
0.738
0.784
0.790
0.796
0.746
0.708
0.720
0.754
0.810
0.860
0.778
0.762
0.780
0.752
0.792
0.740
0.790
0.760
0.778
0.754
0.766
0.762
0.834
0.822
0.792
0.828
0.754
0.794
0.858
0.918
0.826
0.798
0.768
0.786
0.734
0.782
0.746
0.800
0.836
0.768
0.834
0.916
0.784
0.812
0.766
0.744
0.772
0.780
0.802
0.818
0.902
0.846
0.730
0.730
0.684
0.704
0.686
0.774
0.870
0.948
0.890
0.734
0.752
0.740
0.726
0.766
0.712
0.752
0.796
0.740
0.836
0.774
0.798
0.766
0.802
0.916
0.900
0.752
0.742
0.732
0.762
0.730
0.730
0.696
0.708
0.746
0.852
0.834
0.748
0.766
0.766
0.740
0.742
0.750
0.744
0.802
0.718
0.726
0.810
0.776
0.866
0.902
0.750
0.778
0.734
0.702
0.734
0.712
0.798
0.754
0.818
0.824
0.822
0.786
0.752
0.736
0.728
0.696
0.682
0.692
0.724
0.692
0.740
0.710
0.764
0.840
0.732
0.678
0.684
0.740
0.780
0.740
0.760
0.770
0.758
0.762
0.724
0.676
0.674
0.668
0.714
0.770
0.734
0.762
0.728
0.708
0.774
0.858
0.872
0.774
0.760
0.738
0.726
0.758
0.748
0.784
0.812
0.782
0.806
0.726
0.740
0.730
0.752
0.762
0.780
0.768
0.740
0.710
0.678
0.660
0.664
0.660
0.708
0.718
0.696
0.682
0.690
0.714
0.704
0.724
0.688
0.654
0.674
0.692
0.664
0.710
0.728
0.688
0.722
0.742
0.770
0.744
0.692
0.670
0.672
0.674
0.652
0.670
0.688
0.668
0.676
0.712
0.716
0.696
0.718
0.692
0.692
0.714
0.670
0.710
0.716
0.686
0.706
0.716
0.672
0.666
0.668
0.662
0.646
0.676
0.744
0.786
0.782
0.732
0.704
0.720
0.690
0.722
0.754
0.774
0.738
0.794
0.778
0.866
0.774
0.810
0.848
0.790
0.832
0.854
0.814
0.822
0.840
0.742
0.710
0.718
0.710
0.724
0.694
0.762
0.816
0.752
0.824
0.850
0.754
0.824
0.828
0.756
0.806
0.798
0.734
0.730
0.752
0.860
0.764
0.832
0.852
0.794
0.738
0.752
0.798
0.720
0.762
0.802
0.922
0.804
0.868
0.878
0.752
0.778
0.790
0.728
0.778
0.798
0.746
0.804
0.872
0.890
0.828
0.850
0.806
0.758
0.776
0.794
0.738
0.832
0.948
0.776
0.822
0.860
0.776
0.830
0.842
0.754
0.780
0.798
0.736
0.764
0.794
0.780
0.746
0.768
0.882
0.726
0.760
0.760
0.850
0.742
0.786
0.902
0.730
0.758
0.768
0.730
0.756
0.738
0.756
0.756
0.784
0.726
0.770
0.820
0.730
0.776
0.774
0.736
0.776
0.772
0.796
0.814
0.726
0.816
0.850
0.892
0.762
0.808
0.790
0.758
0.752
0.782
0.822
0.744
0.830
0.810
0.794
0.790
0.756
0.760
0.786
0.714
0.722
0.720
0.750
0.710
0.754
0.864
0.770
0.826
0.818
0.768
0.776
0.768
0.732
0.772
0.742
0.722
0.768
0.832
0.824
0.776
0.804
0.802
0.734
0.732
0.726
0.708
0.702
0.716
0.750
0.696
0.676
0.718
0.888
0.894
0.806
0.768
0.764
0.750
0.752
0.756
0.736
0.726
0.734
0.742
0.764
0.758
0.730
0.764
0.774
0.730
0.758
0.786
0.788
0.710
0.732
0.716
0.698
0.718
0.710
0.754
0.790
0.806
0.774
0.718
0.720
0.702
0.738
0.780
0.804
0.736
0.736
0.786
0.906
0.860
0.768
0.760
0.730
0.732
0.670
0.674
0.680
0.776
0.840
0.704
0.750
0.808
0.878
0.740
0.712
0.682
0.692
0.718
0.734
0.770
0.792
0.774
0.732
0.686
0.696
0.708
0.720
0.768
0.692
0.734
0.868
0.916
0.884
0.852
0.802
0.766
0.738
0.702
0.674
0.708
0.854
0.724
0.822
0.866
0.754
0.822
0.762
0.844
0.828
0.788
0.710
0.720
0.686
0.698
0.728
0.762
0.798
0.834
0.758
0.808
0.788
0.722
0.740
0.730
0.686
0.750
0.772
0.732
0.806
0.812
0.730
0.718
0.760
0.766
0.746
0.698
0.700
0.672
0.660
0.666
0.698
0.782
0.732
0.736
0.732
0.720
0.720
0.746
0.692
0.660
0.688
0.778
0.888
0.792
0.838
0.836
0.788
0.752
0.758
0.766
0.732
0.766
0.736
0.766
0.746
0.772
0.718
0.730
0.716
0.746
0.756
0.726
0.810
0.810
0.732
0.716
0.692
0.704
0.686
0.742
0.728
0.738
0.746
0.802
0.790
0.780
0.754
0.734
0.682
0.682
0.680
0.674
0.756
0.790
0.796
0.858
0.862
0.830
0.826
0.758
0.760
0.738
0.698
0.728
0.752
0.764
0.804
0.832
0.774
0.818
0.804
0.814
0.834
0.766
0.768
0.728
0.744
0.756
0.872
0.840
0.754
0.774
0.794
0.716
0.756
0.754
0.798
0.738
0.746
0.750
0.708
0.760
0.788
0.734
0.752
0.778
0.738
0.788
0.798
0.802
0.754
0.774
0.800
0.744
0.788
0.794
0.790
0.852
0.906
0.736
0.756
0.762
0.764
0.776
0.854
0.820
0.754
0.776
0.706
0.734
0.760
0.768
0.752
0.800
0.782
0.752
0.802
0.824
0.724
0.764
0.760
0.718
0.744
0.782
0.790
0.754
0.812
0.850
0.728
0.742
0.730
0.706
0.730
0.712
0.738
0.774
0.798
0.790
0.722
0.710
0.696
0.680
0.658
0.670
0.676
0.708
0.692
0.714
0.762
0.738
0.776
0.802
0.758
0.742
0.748
0.760
0.708
0.742
0.754
0.746
0.788
0.746
0.806
0.830
0.760
0.766
0.708
0.742
0.754
0.796
0.710
0.764
0.802
0.706
0.736
0.706
0.740
0.770
0.712
0.742
0.692
0.678
0.686
0.710
0.766
0.726
0.746
0.760
0.786
0.720
0.742
0.758
0.710
0.726
0.758
0.824
0.810
0.732
0.718
0.672
0.678
0.666
0.694
0.674
0.706
0.690
0.662
0.704
0.758
0.790
0.718
0.788
0.826
0.752
0.756
0.702
0.718
0.662
0.668
0.642
0.626
0.618
0.598
0.588
0.578
0.572
0.568
0.556
0.562
0.562
0.558
0.558
0.542
0.554
0.542
0.540
0.544
0.548
0.552
0.548
0.550
0.560
0.570
0.558
0.540
0.614
0.608
0.614
0.642
0.636
0.650
0.664
0.656
0.648
0.626
0.614
0.598
0.596
0.592
0.594
0.602
0.598
0.600
0.626
0.650
0.634
0.642
0.668
0.700
0.668
0.712
0.722
0.680
0.696
0.688
0.658
0.674
0.648
0.668
0.672
0.668
0.692
0.734
0.740
0.776
0.784
0.806
0.708
0.726
0.712
0.672
0.704
0.674
0.760
0.730
0.810
0.772
0.846
0.736
0.772
0.814
0.740
0.776
0.780
0.716
0.766
0.804
0.738
0.846
0.906
0.804
0.834
0.788
0.786
0.804
0.826
0.804
0.830
0.770
0.794
0.836
0.762
0.814
0.874
0.736
0.768
0.800
0.958
0.784
0.988
0.936
0.770
0.798
0.764
0.798
0.934
0.820
0.792
0.876
0.934
0.906
0.742
0.738
0.756
0.736
0.754
0.926
0.834
0.868
0.890
0.790
0.868
0.712
0.672
0.668
0.722
0.884
0.914
0.840
0.822
0.812
0.720
0.670
0.662
0.660
0.644
0.634
0.630
0.626
0.678
0.928
0.772
0.812
0.870
0.856
0.832
0.718
0.738
0.746
0.788
0.742
0.712
0.722
0.784
0.846
0.852
0.750
0.738
0.748
0.800
0.714
0.718
0.736
0.810
0.898
0.846
0.758
0.770
0.748
0.740
0.742
0.938
0.962
0.910
0.862
0.870
0.826
0.760
0.742
0.768
0.802
0.842
0.910
0.772
0.818
0.814
0.834
0.820
0.740
0.746
0.756
0.844
0.840
0.762
0.816
0.840
0.796
0.792
0.754
0.754
0.742
0.714
0.686
0.706
0.732
0.760
0.774
0.770
0.746
0.714
0.698
0.688
0.650
0.674
0.684
0.760
0.786
0.744
0.758
0.720
0.694
0.712
0.740
0.780
0.770
0.700
0.718
0.742
0.770
0.764
0.748
0.746
0.748
0.742
0.716
0.728
0.754
0.696
0.744
0.772
0.724
0.790
0.786
0.746
0.772
0.744
0.732
0.754
0.748
0.774
0.780
0.768
0.780
0.820
0.854
0.758
0.706
0.726
0.742
0.732
0.740
0.752
0.782
0.714
0.706
0.730
0.714
0.664
0.690
0.670
0.724
0.770
0.772
0.856
0.750
0.834
0.786
0.854
0.768
0.774
0.748
0.776
0.810
0.816
0.844
0.798
0.736
0.748
0.748
0.784
0.814
0.916
0.868
0.816
0.756
0.686
0.698
0.698
0.724
0.688
0.708
0.766
0.934
0.910
0.844
0.790
0.742
0.672
0.684
0.686
0.768
0.864
0.910
0.854
0.824
0.786
0.710
0.712
0.714
0.818
0.884
0.768
0.772
0.866
0.750
0.790
0.864
0.860
0.754
0.762
0.706
0.750
0.744
0.692
0.716
0.812
0.788
0.820
0.910
0.784
0.770
0.786
0.738
0.736
0.766
0.796
0.742
0.798
0.790
0.754
0.800
0.744
0.812
0.862
0.768
0.724
0.702
0.724
0.778
0.880
0.766
0.836
0.740
0.756
0.782
0.728
0.694
0.710
0.750
0.850
0.770
0.752
0.778
0.818
0.828
0.728
0.746
0.720
0.732
0.742
0.756
0.798
0.898
0.788
0.792
0.798
0.800
0.734
0.742
0.730
0.796
0.852
0.794
0.824
0.864
0.798
0.820
0.838
0.746
0.792
0.824
0.792
0.724
0.744
0.758
0.798
0.972
0.942
0.870
0.808
0.730
0.728
0.714
0.728
0.704
0.710
0.736
0.920
0.960
0.872
0.816
0.792
0.764
0.750
0.768
0.690
0.678
0.676
0.750
0.774
0.766
0.796
0.818
0.766
0.798
0.830
0.804
0.786
0.752
0.732
0.694
0.704
0.730
0.780
0.778
0.772
0.718
0.736
0.766
0.796
0.776
0.764
0.748
0.718
0.682
0.704
0.688
0.750
0.726
0.828
0.746
0.798
0.806
0.844
0.836
0.804
0.764
0.700
0.706
0.698
0.720
0.734
0.702
0.754
0.806
0.732
0.812
0.826
0.842
0.834
0.744
0.696
0.692
0.686
0.670
0.686
0.740
0.722
0.738
0.760
0.754
0.702
0.716
0.708
0.684
0.660
0.678
0.696
0.732
0.708
0.686
0.688
0.674
0.678
0.684
0.698
0.708
0.688
0.714
0.728
0.706
0.740
0.738
0.696
0.710
0.696
0.682
0.688
0.734
0.754
0.752
0.792
0.870
0.764
0.798
0.786
0.722
0.740
0.724
0.698
0.702
0.708
0.770
0.754
0.708
0.708
0.692
0.720
0.726
0.692
0.730
0.752
0.722
0.722
0.692
0.690
0.382
0.278
0.686
0.670
0.680
0.638
0.678
0.656
0.660
0.662
0.674
0.678
0.660
0.648
0.656
0.686
0.686
0.694
0.642
0.634
0.652
0.644
0.692
0.718
0.824
0.736
0.742
0.756
0.756
0.752
0.724
0.712
0.718
0.704
0.724
0.748
0.708
0.674
0.704
0.728
0.696
0.750
0.728
0.754
0.736
0.738
0.698
0.680
0.696
0.666
0.686
0.686
0.702
0.716
0.704
0.674
0.260
0.396
0.668
0.672
0.658
0.672
0.684
0.732
0.686
0.720
0.762
0.774
0.716
0.762
0.804
0.736
0.760
0.802
0.806
0.742
0.810
0.916
0.752
0.792
0.848
0.770
0.754
0.786
0.794
0.712
0.758
0.860
0.804
0.804
0.798
0.742
0.708
0.702
0.724
0.718
0.696
0.720
0.734
0.726
0.704
0.800
0.702
0.690
0.694
0.680
0.662
0.646
0.648
0.662
0.698
0.764
0.700
0.714
0.756
0.810
0.712
0.750
0.776
0.728
0.688
0.700
0.770
0.934
0.796
0.752
0.830
0.846
0.756
0.724
0.732
0.754
0.716
0.742
0.758
0.790
0.776
0.748
0.692
0.690
0.680
0.690
0.750
0.790
0.818
0.728
0.720
0.776
0.820
0.818
0.790
0.714
0.724
0.708
0.740
0.688
0.700
0.720
0.750
0.888
0.842
0.748
0.750
0.744
0.762
0.698
0.700
0.712
0.686
0.672
0.684
0.746
0.770
0.774
0.814
0.788
0.752
0.708
0.696
0.706
0.698
0.674
0.690
0.754
0.840
0.834
0.824
0.750
0.706
0.716
0.716
0.720
0.724
0.714
0.692
0.720
0.760
0.828
0.828
0.736
0.752
0.750
0.726
0.706
0.738
0.754
0.724
0.808
0.868
0.890
0.868
0.828
0.724
0.726
0.740
0.828
0.754
0.864
0.866
0.790
0.830
0.832
0.806
0.784
0.794
0.744
0.796
0.878
0.774
0.924
0.784
0.896
0.904
0.826
0.804
0.840
0.816
0.734
0.798
0.926
0.760
0.820
0.760
0.780
0.822
0.752
0.842
0.896
0.768
0.800
0.818
0.764
0.850
0.880
0.776
0.836
0.786
0.766
0.780
0.762
0.780
0.828
0.822
0.840
0.888
0.754
0.786
0.784
0.776
0.748
0.808
0.868
0.774
0.810
0.830
0.754
0.772
0.794
0.816
0.832
0.770
0.730
0.780
0.760
0.762
0.802
0.876
0.848
0.740
0.770
0.762
0.732
0.730
0.748
0.824
0.832
0.822
0.726
0.738
0.772
0.774
0.760
0.766
0.756
0.782
0.738
0.706
0.690
0.714
0.702
0.678
0.662
0.670
0.694
0.684
0.704
0.756
0.756
0.710
0.712
0.768
0.802
0.808
0.778
0.750
0.748
0.770
0.760
0.716
0.734
0.756
0.764
0.704
0.712
0.706
0.728
0.778
0.760
0.764
0.750
0.700
0.692
0.702
0.706
0.720
0.728
0.692
0.694
0.682
0.672
0.692
0.710
0.748
0.776
0.754
0.702
0.700
0.694
0.670
0.666
0.686
0.728
0.692
0.710
0.742
0.742
0.724
0.666
0.664
0.662
0.680
0.672
0.648
0.640
0.652
0.678
0.724
0.662
0.680
0.734
0.784
0.672
0.710
0.800
0.730
0.700
0.868
0.826
0.748
0.812
0.810
0.722
0.782
0.772
0.770
0.838
0.864
0.864
0.792
0.726
0.742
0.742
0.772
0.774
0.708
0.736
0.766
0.790
0.758
0.718
0.740
0.744
0.706
0.720
0.780
0.818
0.744
0.808
0.880
0.758
0.808
0.870
0.760
0.800
0.878
0.758
0.776
0.816
0.756
0.794
0.826
0.776
0.748
0.788
0.830
0.744
0.774
0.806
0.758
0.782
0.834
0.776
0.772
0.788
0.816
0.782
0.726
0.754
0.762
0.724
0.774
0.774
0.722
0.736
0.738
0.716
0.728
0.704
0.722
0.774
0.748
0.812
0.822
0.756
0.810
0.722
0.732
0.796
0.830
0.750
0.788
0.760
0.724
0.758
0.824
0.850
0.872
0.764
0.824
0.776
0.774
0.834
0.832
0.782
0.716
0.734
0.774
0.816
0.828
0.840
0.806
0.734
0.702
0.706
0.710
0.730
0.792
0.774
0.794
0.732
0.712
0.748
0.750
0.788
0.792
0.818
0.828
0.856
0.770
0.706
0.696
0.710
0.832
0.920
0.876
0.802
0.784
0.752
0.718
0.752
0.752
0.844
0.834
0.836
0.922
0.856
0.914
0.818
0.874
0.896
0.798
0.860
0.800
0.868
0.776
0.828
0.820
0.782
0.778
0.736
0.736
0.752
0.720
0.728
0.730
0.728
0.702
0.718
0.740
0.714
0.758
0.806
0.738
0.782
0.836
0.750
0.788
0.834
0.762
0.814
0.818
0.718
0.792
0.882
0.850
0.860
0.780
0.806
0.796
0.744
0.758
0.778
0.802
0.812
0.828
0.824
0.804
0.732
0.716
0.724
0.746
0.716
0.750
0.782
0.830
0.742
0.758
0.764
0.718
0.746
0.714
0.702
0.702
0.752
0.840
0.776
0.800
0.864
0.852
0.798
0.864
0.810
0.752
0.810
0.868
0.764
0.816
0.882
0.764
0.796
0.834
0.760
0.842
0.880
0.782
0.836
0.838
0.760
0.792
0.804
0.736
0.786
0.834
0.768
0.788
0.770
0.728
0.764
0.892
0.804
0.874
0.804
0.830
0.824
0.806
0.792
0.796
0.728
0.736
0.762
0.816
0.836
0.746
0.800
0.822
0.824
0.734
0.750
0.772
0.762
0.772
0.826
0.738
0.786
0.804
0.800
0.742
0.744
0.768
0.718
0.744
0.770
0.784
0.798
0.788
0.810
0.808
0.746
0.762
0.732
0.724
0.748
0.750
0.760
0.796
0.772
0.854
0.784
0.780
0.794
0.804
0.742
0.744
0.778
0.754
0.798
0.876
0.810
0.872
0.850
0.752
0.762
0.850
0.746
0.790
0.844
0.778
0.846
0.912
0.786
0.822
0.844
0.756
0.796
0.852
0.778
0.838
0.886
0.810
0.806
0.862
0.768
0.790
0.794
0.738
0.782
0.856
0.766
0.834
0.826
0.764
0.838
0.794
0.810
0.796
0.788
0.772
0.718
0.718
0.706
0.688
0.694
0.702
0.706
0.714
0.700
0.688
0.712
0.714
0.754
0.788
0.748
0.784
0.786
0.736
0.742
0.768
0.748
0.782
0.818
0.790
0.772
0.826
0.796
0.800
0.846
0.800
0.768
0.794
0.874
0.776
0.814
0.904
0.788
0.864
0.918
0.768
0.800
0.830
0.764
0.784
0.888
0.810
0.768
0.798
0.824
0.874
0.878
0.882
0.762
0.766
0.800
0.748
0.756
0.736
0.764
0.790
0.792
0.714
0.748
0.724
0.718
0.722
0.846
0.724
0.764
0.956
1.002
0.804
0.842
0.792
0.778
0.788
0.778
0.716
0.752
0.762
0.720
0.748
0.760
0.726
0.760
0.796
0.750
0.776
0.816
0.762
0.814
0.866
0.784
0.826
0.892
0.806
0.822
0.854
0.796
0.788
0.830
0.808
0.796
0.878
0.826
0.778
0.818
0.826
0.770
0.766
0.756
0.802
0.864
0.794
0.886
0.860
0.762
0.820
0.860
0.740
0.772
0.784
0.736
0.774
0.814
0.734
0.750
0.754
0.770
0.784
0.744
0.716
0.726
0.730
0.772
0.804
0.802
0.796
0.722
0.724
0.720
0.706
0.702
0.742
0.824
0.820
0.754
0.728
0.764
0.792
0.760
0.814
0.752
0.786
0.818
0.742
0.730
0.720
0.718
0.692
0.662
0.684
0.696
0.700
0.712
0.748
0.794
0.734
0.776
0.826
0.744
0.788
0.810
0.772
0.780
0.814
0.810
0.790
0.842
0.842
0.812
0.874
0.818
0.788
0.812
0.792
0.742
0.774
0.820
0.800
0.818
0.792
0.736
0.770
0.840
0.758
0.790
0.800
0.868
0.852
0.794
0.750
0.776
0.828
0.756
0.826
0.970
0.806
0.856
0.934
0.792
0.820
0.852
0.798
0.790
0.870
0.888
0.802
0.886
0.898
0.790
0.832
0.870
0.764
0.806
0.826
0.756
0.772
0.802
0.878
0.774
0.822
0.886
0.782
0.796
0.816
0.806
0.778
0.842
0.868
0.836
0.854
0.796
0.748
0.772
0.804
0.754
0.810
0.850
0.760
0.804
0.802
0.834
0.726
0.726
0.736
0.774
0.738
0.786
0.850
0.816
0.778
0.844
0.830
0.740
0.764
0.808
0.774
0.808
0.826
0.750
0.760
0.820
0.868
0.762
0.816
0.876
0.752
0.786
0.812
0.762
0.772
0.826
0.810
0.756
0.802
0.830
0.742
0.790
0.878
0.780
0.756
0.784
0.848
0.744
0.762
0.820
0.814
0.762
0.822
0.874
0.750
0.762
0.776
0.756
0.734
0.794
0.922
0.780
0.794
0.848
0.808
0.750
0.782
0.838
0.770
0.744
0.766
0.796
0.742
0.756
0.832
0.890
0.794
0.872
0.926
0.768
0.768
0.762
0.752
0.718
0.732
0.768
0.738
0.770
0.876
0.860
0.766
0.812
0.892
0.786
0.762
0.784
0.776
0.732
0.774
0.842
0.766
0.770
0.884
0.866
0.762
0.768
0.800
0.750
0.764
0.856
0.946
0.788
0.838
0.838
0.748
0.782
0.846
0.786
0.766
0.810
0.840
0.758
0.808
0.884
0.766
0.786
0.864
0.834
0.762
0.838
0.914
0.768
0.774
0.820
0.760
0.730
0.776
0.842
0.746
0.766
0.850
0.786
0.748
0.808
0.864
0.748
0.770
0.796
0.756
0.752
0.832
0.908
0.748
0.762
0.806
0.782
0.760
0.830
0.866
0.758
0.786
0.818
0.748
0.748
0.780
0.754
0.718
0.736
0.774
0.750
0.754
0.802
0.928
0.766
0.774
0.822
0.766
0.754
0.816
0.920
0.772
0.796
0.852
0.842
0.788
0.880
0.940
0.796
0.854
0.912
0.764
0.796
0.830
0.794
0.746
0.790
0.918
0.882
0.774
0.844
0.852
0.752
0.764
0.820
0.828
0.744
0.782
0.830
0.752
0.738
0.788
0.930
0.790
0.758
0.768
0.774
0.728
0.732
0.782
0.736
0.744
0.816
0.880
0.714
0.714
0.682
0.678
0.720
0.840
0.708
0.756
0.768
0.736
0.744
0.686
0.686
0.682
0.708
0.712
0.696
0.676
0.690
0.726
0.706
0.708
0.748
0.696
0.708
0.678
0.712
0.748
0.674
0.654
0.660
0.682
0.756
0.750
0.678
0.674
0.668
0.678
0.718
0.734
0.746
0.770
0.726
0.680
0.718
0.714
0.726
0.750
0.802
0.788
0.706
0.720
0.832
0.790
0.848
0.842
0.770
0.760
0.792
0.758
0.688
0.720
0.702
0.762
1.094
0.766
0.764
0.782
0.738
0.850
0.952
0.776
0.820
0.880
0.754
0.784
0.762
0.804
0.778
0.896
0.928
0.956
0.810
0.788
0.814
0.830
0.756
0.822
0.796
0.812
0.852
0.862
0.768
0.832
0.782
0.870
0.954
0.838
0.906
0.924
0.764
0.790
0.854
0.840
0.826
0.884
0.766
0.816
0.816
0.750
0.846
0.860
0.788
0.962
0.858
0.766
0.820
0.964
0.824
0.854
0.894
0.804
0.898
0.858
0.846
0.830
0.748
0.754
0.786
0.826
0.816
0.762
0.776
0.770
0.744
0.766
0.792
0.806
0.796
0.730
0.764
0.762
0.764
0.734
0.776
0.744
0.744
0.786
0.794
0.764
0.830
0.802
0.738
0.760
0.738
0.716
0.762
0.764
0.788
0.782
0.786
0.792
0.822
0.742
0.730
0.704
0.712
0.708
0.722
0.768
0.732
0.832
0.846
0.870
0.750
0.772
0.762
0.732
0.768
0.836
0.768
0.802
0.812
0.864
0.866
0.762
0.768
0.764
0.842
0.754
0.806
0.776
0.772
0.876
0.808
0.890
0.862
0.758
0.790
0.826
0.764
0.862
0.886
0.778
0.850
0.828
0.786
0.884
0.786
0.826
0.766
0.742
0.748
0.724
0.706
0.724
0.732
0.716
0.740
0.774
0.716
0.740
0.762
0.756
0.722
0.730
0.720
0.726
0.720
0.670
0.696
0.676
0.660
0.672
0.668
0.666
0.648
0.642
0.654
0.748
0.742
0.706
0.704
0.758
0.742
0.778
0.820
0.874
0.766
0.796
0.836
0.872
0.766
0.826
0.804
0.762
0.804
0.918
0.822
0.816
0.748
0.792
0.868
0.854
0.840
0.804
0.746
0.716
0.712
0.724
0.764
0.748
0.750
0.792
0.768
0.814
0.878
0.820
0.882
0.912
0.792
0.872
0.882
0.818
0.954
1.010
0.822
0.844
1.004
0.828
0.788
0.856
0.888
0.778
0.888
0.960
0.794
0.756
0.772
0.790
0.756
0.834
0.958
0.776
0.848
0.910
0.770
0.820
0.842
0.774
0.990
1.044
0.830
0.894
0.878
0.758
0.786
0.940
0.954
0.876
0.994
0.946
0.834
0.908
0.884
0.780
0.876
0.930
0.782
0.804
0.882
0.824
0.846
0.934
0.912
0.790
0.874
0.850
0.756
0.808
0.896
0.806
0.850
0.924
0.828
0.826
0.908
0.866
0.744
0.732
0.742
0.724
0.716
0.718
0.722
0.698
0.714
0.732
0.750
0.748
0.772
0.734
0.736
0.756
0.786
0.800
0.828
0.844
0.862
0.992
0.856
0.836
0.858
0.776
0.816
0.936
0.882
0.808
0.866
0.818
0.826
0.870
0.934
0.876
0.912
0.812
0.850
0.924
0.858
0.866
0.934
0.818
0.824
0.876
0.810
0.792
0.838
0.758
0.768
0.796
0.760
0.736
0.776
0.924
0.782
0.810
0.880
0.786
0.816
0.946
0.878
0.822
0.908
0.884
0.812
0.828
0.832
0.824
0.866
0.830
0.844
0.942
0.890
0.866
0.942
0.758
0.484
0.776
0.706
0.660
0.648
0.634
0.656
0.650
0.638
0.650
0.652
0.634
0.642
0.662
0.656
0.630
0.646
0.662
0.666
0.648
0.686
0.752
0.708
0.686
0.746
0.852
0.696
0.754
0.810
0.694
0.730
0.772
0.704
0.720
0.786
0.716
0.710
0.748
0.768
0.688
0.740
0.848
0.744
0.734
0.804
0.758
0.688
0.718
0.734
0.848
0.702
0.692
0.738
0.786
0.692
0.740
0.820
0.702
0.778
0.868
0.716
0.786
0.810
0.722
0.728
0.806
0.868
0.732
0.950
0.814
0.704
0.782
0.878
0.684
0.714
0.768
0.922
0.820
0.740
0.756
0.788
0.680
0.678
0.680
0.686
0.726
0.670
0.652
0.674
0.686
0.664
0.680
0.724
0.748
0.752
0.800
0.678
0.724
0.750
0.708
0.742
0.892
0.734
0.790
0.956
0.798
0.742
1.108
0.850
0.744
0.798
0.872
0.762
0.878
0.802
0.744
0.806
0.958
0.788
0.826
0.924
0.784
0.816
0.898
0.850
0.846
0.948
0.862
0.794
0.904
0.958
0.800
0.914
0.934
0.800
0.818
0.900
0.822
0.852
0.958
0.876
0.820
0.876
0.916
0.758
0.808
0.852
0.810
0.814
0.994
0.946
0.808
0.868
0.914
0.764
0.820
0.984
0.808
0.876
0.934
0.796
0.882
0.930
0.812
0.894
0.918
0.776
0.820
0.910
0.828
0.952
0.936
0.772
0.806
0.850
0.788
0.864
0.948
0.832
0.938
0.962
0.840
0.816
0.838
0.806
0.772
0.848
0.896
0.814
0.876
0.886
0.802
0.854
0.848
0.766
0.832
0.906
0.806
0.854
0.880
0.770
0.790
0.852
0.764
0.800
0.924
0.830
0.798
0.878
0.830
0.754
0.796
0.878
0.760
0.780
0.874
0.880
0.788
0.898
0.930
0.778
0.828
0.856
0.776
0.874
0.802
0.802
0.894
0.894
0.816
0.790
0.734
0.746
0.738
0.732
0.734
0.698
0.736
0.748
0.718
0.730
0.762
0.742
0.740
0.776
0.740
0.706
0.730
0.774
0.732
0.744
0.766
0.726
0.762
0.816
0.754
0.778
0.800
0.812
0.810
0.730
0.728
0.730
0.730
0.726
0.698
0.682
0.664
0.674
0.652
0.676
0.688
0.670
0.668
0.644
0.662
0.670
0.686
0.674
0.688
0.700
0.758
0.722
0.688
0.678
0.666
0.694
0.746
0.732
0.678
0.722
0.692
0.840
0.772
0.698
0.722
0.770
0.832
0.824
0.746
0.690
0.722
0.792
0.710
0.810
1.112
0.828
0.794
0.816
0.742
0.878
0.980
0.874
0.974
0.898
0.816
0.802
0.758
0.840
1.016
0.942
0.954
1.026
0.818
0.842
0.892
0.806
0.856
0.962
0.816
0.914
0.908
0.778
0.938
1.068
0.850
0.966
1.042
0.872
0.940
1.032
0.846
0.964
1.036
0.858
0.900
0.824
0.954
0.984
0.950
1.006
0.876
0.920
0.932
0.928
0.840
0.800
0.874
0.874
0.898
0.952
0.832
0.908
0.944
0.806
0.858
0.912
0.784
0.866
0.906
0.802
0.846
0.808
0.772
0.824
0.946
0.824
0.886
0.846
0.764
0.840
0.894
0.766
0.852
1.034
0.854
0.898
0.870
0.766
0.814
0.946
0.812
0.882
0.980
0.824
0.922
0.930
0.790
0.888
1.018
0.814
0.810
0.922
0.878
0.942
0.900
0.844
0.850
0.892
0.832
0.724
0.750
0.910
0.828
0.808
0.900
0.832
0.760
0.786
0.752
0.720
0.716
0.724
0.774
0.774
0.720
0.748
0.912
0.902
0.846
0.860
0.798
0.766
0.842
0.840
0.786
1.006
0.980
0.784
0.794
0.814
0.744
0.790
0.868
0.806
0.808
0.882
0.834
0.826
0.882
0.800
0.810
0.850
0.762
0.840
0.876
0.772
0.802
0.814
0.840
0.738
0.754
0.740
0.778
0.770
0.744
0.918
0.876
0.760
0.806
0.804
0.726
0.748
0.794
0.780
0.784
0.856
0.966
0.936
0.962
0.786
0.814
0.836
0.770
0.822
1.032
0.888
0.898
0.948
0.798
0.848
0.914
0.786
0.798
0.764
0.820
0.828
0.758
0.822
0.796
0.774
0.866
0.830
0.860
0.986
0.850
0.792
0.850
0.808
0.744
0.826
0.958
0.818
0.864
0.782
0.774
0.794
0.774
0.776
0.946
0.906
0.828
0.932
0.914
0.776
0.716
0.724
0.766
1.042
1.114
0.950
0.964
0.852
0.798
0.846
0.888
0.794
0.862
0.828
0.930
0.832
0.794
0.858
0.838
0.834
0.936
0.834
0.888
0.944
0.794
0.826
0.892
0.776
0.858
0.912
0.818
0.906
0.940
0.792
0.866
1.052
0.830
0.866
0.880
0.774
0.840
0.892
0.920
0.974
0.814
0.862
0.896
0.768
0.814
0.872
0.752
0.834
0.940
0.790
0.922
0.890
0.794
0.840
0.924
0.764
0.814
0.852
0.748
0.790
0.814
0.762
0.928
0.760
0.756
0.720
0.730
0.696
0.716
0.752
0.736
0.720
0.692
0.720
0.744
0.724
0.702
0.700
0.728
0.786
0.776
0.754
0.798
0.700
0.688
0.686
0.692
0.666
0.650
0.658
0.658
0.640
0.672
0.768
0.822
0.800
0.770
0.762
0.706
0.710
0.746
1.092
0.892
0.938
0.834
0.818
0.882
0.852
0.804
0.802
0.756
0.762
0.786
0.762
0.734
0.810
0.888
0.758
0.790
0.800
0.750
0.738
0.732
0.732
0.696
0.720
0.716
0.700
0.714
0.708
0.750
0.730
0.694
0.724
0.756
0.706
0.724
0.754
0.766
0.776
1.008
1.016
0.924
0.844
0.864
0.812
0.776
0.838
0.944
0.814
0.920
0.864
0.836
0.814
0.910
0.846
0.886
0.798
0.794
0.812
0.762
0.782
0.846
0.974
0.852
0.832
0.894
0.834
0.892
1.014
0.814
0.974
0.974
0.796
0.902
0.992
0.828
0.970
1.114
0.974
1.028
0.914
0.860
0.884
0.822
0.872
0.820
0.824
1.006
0.830
0.868
0.968
0.846
0.806
0.856
0.804
0.814
0.866
0.878
0.830
0.908
0.886
0.814
0.852
0.822
0.742
0.784
0.818
0.778
0.874
0.900
0.920
0.926
0.796
0.816
0.862
0.796
0.818
0.822
0.844
0.744
0.732
0.770
0.824
0.758
0.880
0.916
0.782
0.862
0.870
0.792
0.862
0.824
0.752
0.760
0.776
0.850
0.890
0.816
0.768
0.838
0.854
0.750
0.724
0.700
0.728
0.742
0.870
1.074
0.860
0.798
0.836
0.806
0.738
0.788
0.870
0.754
0.832
0.926
0.824
0.936
0.926
0.786
0.902
0.966
0.784
0.878
1.016
0.844
1.008
1.012
0.826
0.860
0.878
0.754
0.798
0.930
0.838
0.874
0.984
0.828
0.824
0.906
0.850
0.860
0.928
0.944
0.786
0.834
0.894
0.758
0.822
0.902
0.868
0.786
0.826
0.764
0.856
1.046
0.824
0.908
0.924
0.776
0.810
1.054
0.934
0.890
0.888
0.774
0.846
0.918
0.804
0.838
0.844
0.758
0.762
0.852
0.864
0.782
0.972
0.890
0.838
0.800
0.792
0.784
0.734
0.706
0.740
0.830
0.758
0.890
1.048
1.022
0.882
0.900
0.880
0.754
0.808
1.084
0.912
1.056
1.052
0.854
0.914
0.922
0.792
0.902
0.916
0.752
0.782
0.822
0.740
0.740
0.772
0.826
0.736
0.786
0.790
0.716
0.730
0.736
0.750
0.736
0.752
0.796
0.782
0.728
0.760
0.850
0.846
0.830
0.912
0.952
0.784
0.872
0.840
0.906
1.020
0.824
0.836
0.942
0.916
0.792
0.852
1.082
0.872
0.990
0.922
0.762
0.794
0.914
0.886
0.846
0.892
0.796
0.766
0.828
1.010
0.816
0.868
0.946
0.818
0.804
0.932
0.956
0.782
0.810
0.862
0.760
0.822
0.946
0.788
0.874
0.976
0.786
0.860
0.884
0.766
0.776
0.892
0.888
0.880
0.988
0.868
0.870
0.916
0.776
0.828
0.784
0.814
1.006
0.964
0.892
0.868
0.802
0.776
0.838
0.794
0.784
0.800
0.870
0.820
0.766
0.752
0.750
0.698
0.716
0.698
0.708
0.678
0.682
0.666
0.674
0.728
0.706
0.764
0.822
0.810
0.772
0.838
0.850
0.802
0.826
0.798
0.740
0.808
0.810
0.848
0.958
0.906
0.972
1.028
0.824
0.868
0.956
0.854
0.998
1.018
0.892
1.058
0.892
0.918
0.968
0.812
1.018
0.930
0.856
0.936
0.944
0.936
0.862
0.942
1.120
1.100
0.984
0.916
0.818
0.772
0.782
1.080
0.872
0.870
0.996
1.008
0.970
1.030
0.902
0.872
1.002
0.918
0.910
1.000
0.810
0.806
0.922
0.888
0.848
0.922
0.818
0.878
0.908
0.880
0.972
1.032
0.838
0.782
0.800
0.760
0.752
0.850
0.936
0.882
0.958
0.816
0.760
0.764
0.768
0.840
0.830
0.752
0.768
0.742
0.768
0.744
0.740
0.734
0.708
0.682
0.704
0.690
0.664
0.682
0.724
0.766
0.752
0.732
0.814
0.904
0.950
0.806
0.922
0.910
0.830
0.756
0.774
0.806
0.954
0.846
0.758
0.802
0.898
0.878
0.816
0.754
0.736
0.726
0.786
0.866
0.936
0.880
0.784
0.756
0.804
0.800
0.746
0.842
1.010
0.852
0.816
0.924
0.876
0.820
0.920
0.984
0.826
0.960
1.048
0.826
0.810
0.898
0.894
0.784
0.838
0.956
0.896
0.748
0.804
0.794
0.808
0.798
0.748
0.830
0.914
0.742
0.736
0.760
0.818
0.758
0.854
0.840
0.804
0.794
0.748
0.786
0.794
0.736
0.806
1.076
0.788
0.860
0.930
0.746
0.772
0.762
0.728
0.780
1.136
0.894
0.848
0.912
0.864
0.876
0.938
0.858
0.848
0.878
0.998
0.962
0.962
0.782
0.802
1.046
0.950
0.808
0.882
0.866
0.774
0.850
0.774
0.830
0.746
0.718
0.736
0.796
0.776
0.752
0.886
0.856
0.784
0.866
0.812
0.736
0.768
0.780
0.752
0.900
0.906
0.792
0.912
0.964
0.854
0.896
0.816
0.716
0.752
0.788
0.738
0.702
0.762
0.770
0.704
0.658
0.702
0.672
0.670
0.670
0.654
0.684
0.752
0.702
0.696
0.764
0.748
0.728
0.804
0.882
0.802
0.718
0.750
0.884
0.776
0.830
1.170
0.948
0.826
0.884
0.786
0.742
1.126
0.928
0.862
0.824
0.856
0.788
0.748
0.812
0.836
0.848
0.792
0.776
0.782
0.766
0.712
0.756
0.778
0.720
0.722
0.744
0.786
0.814
0.828
0.880
0.780
0.798
0.844
0.786
0.864
0.786
0.794
0.868
0.824
0.864
0.754
0.766
0.970
0.966
0.948
0.828
0.814
0.798
0.790
0.726
0.698
0.750
1.096
1.030
0.812
0.782
0.752
0.762
0.754
1.134
0.900
0.820
0.752
0.838
1.006
0.850
0.868
0.886
0.892
0.758
0.796
0.754
0.880
0.966
0.998
0.844
0.780
0.762
0.770
0.812
0.874
0.920
0.928
0.966
0.832
0.956
0.974
0.856
0.910
0.836
0.968
0.896
0.876
0.834
0.808
0.844
0.776
0.778
0.828
0.784
0.808
0.878
0.912
0.838
0.806
0.800
0.806
0.764
0.800
0.796
0.856
0.842
0.810
0.812
0.818
0.840
0.808
0.744
0.752
0.794
0.780
0.776
0.764
0.754
0.770
0.770
0.730
0.716
0.680
0.678
0.644
0.652
0.662
0.656
0.628
0.646
0.616
0.620
0.616
0.600
0.640
0.688
0.668
0.652
0.636
0.618
0.598
0.590
0.596
0.580
0.578
0.576
0.566
0.580
0.586
0.600
0.594
0.600
0.610
0.640
0.644
0.668
0.630
0.622
0.646
0.658
0.674
0.656
0.668
0.660
0.642
0.638
0.638
0.630
0.642
0.644
0.666
0.702
0.694
0.698
0.726
0.700
0.664
0.656
0.632
0.648
0.632
0.664
0.658
0.664
0.696
0.652
0.684
0.652
0.686
0.650
0.652
0.622
0.656
0.636
0.682
0.752
0.694
0.684
0.694
0.678
0.666
0.658
0.674
0.682
0.728
0.696
0.676
0.710
0.748
0.676
0.278
0.382
0.648
0.660
0.648
0.636
0.660
0.730
0.708
0.696
0.768
0.786
0.690
0.662
0.700
0.680
0.658
0.670
0.752
0.714
0.712
0.674
0.658
0.656
0.650
0.626
0.628
0.648
0.672
0.694
0.632
0.662
0.690
0.692
0.648
0.636
0.708
0.812
0.734
0.776
0.726
0.662
0.698
0.690
0.710
0.690
0.730
0.654
0.666
0.668
0.676
0.616
0.618
0.732
1.018
0.770
0.764
0.708
0.676
0.692
0.678
0.698
0.714
0.718
0.708
0.710
0.700
0.732
0.720
0.902
0.704
0.728
0.686
0.666
0.682
0.674
0.748
0.896
0.722
0.770
0.718
0.784
0.794
0.718
0.700
0.734
1.114
0.808
0.744
0.758
0.712
0.778
0.946
0.808
0.914
0.972
0.788
0.830
0.890
0.780
0.858
0.888
0.790
0.880
0.814
0.792
0.856
0.812
0.754
0.804
0.790
0.750
0.734
0.814
0.854
0.820
0.726
0.720
0.728
0.334
0.346
0.690
0.656
0.622
0.624
0.612
0.600
0.602
0.604
0.604
0.600
0.596
0.592
0.578
0.572
0.574
0.592
0.632
0.618
0.658
0.696
0.652
0.644
0.674
0.714
0.696
0.682
0.732
0.662
0.680
0.662
0.600
0.600
0.602
0.638
0.646
0.608
0.620
0.684
0.678
0.652
0.648
0.662
0.626
0.614
0.618
0.646
0.646
0.610
0.618
0.636
0.684
0.644
0.654
0.682
0.692
0.670
0.658
0.648
0.636
0.634
0.654
0.632
0.616
0.642
0.642
0.668
0.630
0.656
0.684
0.736
0.728
0.704
0.692
0.676
0.638
0.616
0.622
0.638
0.652
0.626
0.640
0.664
0.678
0.644
0.678
0.680
0.678
0.668
0.730
0.708
0.660
0.626
0.636
0.626
0.616
0.602
0.616
0.624
0.664
0.660
0.642
0.654
0.694
0.670
0.666
0.660
0.662
0.702
0.678
0.660
0.680
0.658
0.650
0.630
0.658
0.646
0.668
0.666
0.642
0.650
0.638
0.630
0.648
0.712
0.654
0.702
0.794
0.792
0.710
0.730
0.754
0.696
0.666
0.704
0.744
0.764
0.756
0.740
0.768
0.674
0.690
0.710
0.672
0.752
0.796
0.686
0.722
0.758
0.776
0.728
0.714
0.694
0.700
0.672
0.682
0.690
0.716
0.676
0.726
0.748
0.672
0.762
0.696
0.666
0.646
0.642
0.646
0.728
0.682
0.740
0.716
0.696
0.716
0.722
0.712
0.646
0.642
0.634
0.636
0.634
0.638
0.650
0.644
0.646
0.642
0.614
0.622
0.604
0.600
0.606
0.596
0.612
0.662
0.670
0.670
0.722
0.692
0.694
0.786
0.658
0.732
0.672
0.670
0.712
0.662
0.706
0.742
0.672
0.740
0.696
0.784
0.672
0.660
0.642
0.628
0.596
0.614
0.604
0.632
0.808
0.842
0.846
0.776
0.710
0.724
0.754
0.750
0.744
0.736
0.710
0.678
0.680
0.686
0.672
0.738
0.772
0.814
0.726
0.776
0.776
0.788
0.710
0.690
0.698
0.738
0.722
0.782
0.774
0.764
0.718
0.736
0.738
0.724
0.716
0.762
0.758
0.804
0.702
0.716
0.716
0.674
0.678
0.668
0.656
0.718
0.736
0.884
0.920
0.742
0.782
0.776
0.766
0.786
0.776
0.742
0.696
0.710
0.710
0.732
0.708
0.698
0.736
0.764
0.730
0.770
0.766
0.746
0.768
0.772
0.750
0.704
0.762
0.904
0.758
0.810
0.808
0.828
0.756
0.768
0.748
0.774
0.750
0.784
0.780
0.802
0.766
0.850
0.826
0.728
0.730
0.704
0.724
0.722
0.750
0.768
0.724
0.728
0.678
0.658
0.658
0.832
0.838
0.930
0.878
0.796
0.766
0.756
0.682
0.702
0.706
0.702
0.812
0.780
0.904
0.812
0.902
0.852
0.822
0.768
0.758
0.778
0.768
0.712
0.782
0.842
0.782
0.952
0.902
0.874
0.832
0.796
0.724
0.768
0.826
0.764
0.856
0.836
0.794
0.888
0.932
0.826
0.712
0.710
0.676
0.696
0.698
0.668
0.656
0.646
0.716
0.716
0.684
0.648
0.730
0.770
0.666
0.748
0.726
0.690
0.700
0.860
0.856
0.790
0.776
0.692
0.676
0.676
0.706
1.116
0.948
0.888
0.838
0.794
0.752
0.736
0.720
0.720
0.792
0.860
1.010
0.786
0.814
0.830
0.816
0.744
0.788
0.826
0.816
0.720
0.768
0.800
0.794
0.756
0.696
0.670
0.674
0.708
0.780
0.730
0.714
0.786
0.924
0.838
0.822
0.786
0.718
0.746
0.746
0.778
0.760
0.760
0.704
0.718
0.758
0.748
0.722
0.690
0.700
0.664
0.684
0.682
0.682
0.660
0.642
0.636
0.624
0.624
0.652
0.712
0.692
0.736
0.792
0.706
0.754
0.808
0.770
0.794
0.792
0.698
0.718
0.654
0.652
0.622
0.634
0.690
0.846
0.814
0.766
0.788
0.740
0.778
0.762
0.716
0.678
0.682
0.680
0.660
0.670
0.662
0.736
0.788
0.834
0.778
0.744
0.694
0.674
0.664
0.662
0.646
0.660
0.704
0.706
0.700
0.268
0.450
0.668
0.680
0.676
0.648
0.652
0.638
0.672
0.688
0.704
0.250
0.394
0.650
0.640
0.608
0.614
0.600
0.598
0.608
0.640
0.700
0.626
0.682
0.662
0.644
0.678
0.712
0.650
0.698
0.722
0.656
0.708
0.750
0.766
0.732
0.824
0.812
0.708
0.846
0.826
0.678
0.702
0.824
0.778
0.678
0.744
0.680
0.646
0.672
0.710
0.722
0.924
0.798
0.792
0.714
0.760
0.724
0.750
0.760
0.828
0.834
0.788
0.720
0.746
0.778
0.720
0.782
0.796
0.926
0.798
0.814
0.772
0.694
0.720
0.694
0.654
0.634
0.628
0.612
0.606
0.616
0.648
0.730
0.742
0.718
0.778
0.778
0.724
0.746
0.726
0.676
0.664
0.676
0.740
0.780
0.736
0.762
0.802
0.750
0.778
0.784
0.786
0.732
0.744
0.750
0.700
0.726
0.696
0.756
0.856
0.886
0.786
0.784
0.760
0.688
0.708
0.714
0.682
0.740
0.768
0.720
0.778
0.738
0.716
0.742
0.724
0.756
0.722
0.736
0.734
0.720
0.672
0.684
0.664
0.660
0.676
0.642
0.618
0.614
0.596
0.604
0.596
0.602
0.612
0.624
0.616
0.640
0.652
0.686
0.642
0.666
0.676
0.744
0.742
0.714
0.660
0.634
0.636
0.616
0.650
0.684
0.744
0.748
0.774
0.716
0.724
0.724
0.714
0.686
0.650
0.660
0.668
0.696
0.710
0.652
0.670
0.672
0.660
0.696
0.706
0.722
0.686
0.686
0.682
0.666
0.664
0.680
0.686
0.690
0.706
0.690
0.730
0.696
0.662
0.648
0.650
0.674
0.756
0.798
0.734
0.698
0.712
0.676
0.708
0.738
0.754
0.700
0.732
0.746
0.728
0.744
0.772
0.738
0.692
0.722
0.756
0.710
0.784
0.740
0.754
0.748
0.788
0.836
0.716
0.744
0.708
0.676
0.706
0.724
0.768
0.794
0.782
0.816
0.722
0.700
0.690
0.704
0.740
0.712
0.674
0.666
0.684
0.682
0.702
0.696
0.666
0.670
0.646
0.642
0.658
0.658
0.704
0.756
0.740
0.732
0.706
0.738
0.684
0.694
0.698
0.708
0.734
0.726
0.686
0.640
0.664
0.648
0.672
0.680
0.726
0.672
0.684
0.684
0.660
0.670
0.700
0.778
0.736
0.756
0.780
0.780
0.692
0.718
0.746
0.756
0.682
0.712
0.730
0.702
0.726
0.732
0.722
0.686
0.706
0.726
0.698
0.700
0.726
0.730
0.738
0.678
0.690
0.692
0.664
0.688
0.682
0.664
0.712
0.740
0.716
0.746
0.786
0.702
0.716
0.710
0.714
0.678
0.686
0.660
0.700
0.758
0.778
0.744
0.706
0.682
0.642
0.652
0.618
0.622
0.624
0.682
0.724
0.742
0.746
0.738
0.702
0.728
0.756
0.726
0.706
0.674
0.660
0.628
0.640
0.640
0.628
0.662
0.670
0.666
0.682
0.692
0.722
0.666
0.698
0.744
0.714
0.700
0.648
0.682
0.696
0.702
0.686
0.644
0.656
0.644
0.642
0.618
0.628
0.672
0.672
0.718
0.724
0.716
0.660
0.700
0.802
0.742
0.736
0.738
0.666
0.672
0.672
0.660
0.666
0.658
0.654
0.688
0.696
0.720
0.706
0.744
0.714
0.658
0.664
0.678
0.630
0.600
0.608
0.740
0.762
0.756
0.696
0.714
0.714
0.672
0.678
0.690
0.670
0.700
0.726
0.666
0.680
0.644
0.628
0.620
0.608
0.618
0.628
0.624
0.676
0.696
0.704
0.678
0.724
0.722
0.694
0.710
0.694
0.740
0.714
0.720
0.714
0.704
0.686
0.660
0.670
0.688
0.728
0.714
0.720
0.732
0.716
0.766
0.812
0.740
0.770
0.764
0.700
0.710
0.680
0.728
0.704
0.714
0.768
0.770
0.782
0.740
0.676
0.678
0.654
0.648
0.676
0.754
0.818
0.744
0.710
0.738
0.724
0.728
0.736
0.754
0.776
0.784
0.708
0.702
0.678
0.710
0.728
0.870
0.850
0.794
0.758
0.686
0.704
0.694
0.710
0.688
0.714
0.714
0.724
0.782
0.766
0.788
0.758
0.778
0.714
0.722
0.688
0.722
0.694
0.682
0.692
0.668
0.640
0.670
0.666
0.780
0.768
0.840
0.752
0.742
0.698
0.688
0.698
0.670
0.660
0.676
0.782
0.796
0.788
0.792
0.740
0.704
0.688
0.718
0.714
0.654
0.682
0.662
0.690
0.700
0.660
0.686
0.668
0.692
0.684
0.694
0.692
0.726
0.774
0.728
0.802
0.752
0.824
0.790
0.796
0.782
0.728
0.738
0.752
0.712
0.728
0.754
0.780
0.838
0.836
0.722
0.732
0.714
0.700
0.720
0.698
0.764
0.720
0.662
0.662
0.634
0.626
0.606
0.610
0.614
0.614
0.610
0.604
0.626
0.626
0.638
0.626
0.638
0.674
0.680
0.750
0.732
0.736
0.726
0.676
0.666
0.668
0.672
0.656
0.670
0.702
0.836
0.762
0.768
0.742
0.700
0.694
0.684
0.692
0.674
0.690
0.716
0.686
0.714
0.732
0.802
0.718
0.714
0.716
0.690
0.720
0.702
0.680
0.654
0.654
0.656
0.688
0.750
0.778
0.722
0.730
0.714
0.700
0.686
0.684
0.676
0.660
0.698
0.712
0.694
0.732
0.690
0.722
0.724
0.746
0.748
0.726
0.750
0.722
0.684
0.692
0.694
0.676
0.672
0.686
0.724
0.714
0.726
0.796
0.806
0.706
0.700
0.654
0.668
0.660
0.730
0.700
0.700
0.758
0.820
0.784
0.744
0.694
0.702
0.682
0.694
0.706
0.690
0.686
0.670
0.676
0.672
0.702
0.688
0.698
0.720
0.712
0.732
0.744
0.784
0.808
0.832
0.712
0.712
0.670
0.700
0.706
0.762
0.806
0.786
0.764
0.698
0.708
0.692
0.706
0.672
0.652
0.674
0.726
0.762
0.690
0.796
0.800
0.834
0.822
0.750
0.694
0.694
0.668
0.678
0.692
0.662
0.682
0.724
0.790
0.772
0.766
0.762
0.774
0.776
0.750
0.714
0.716
0.722
0.698
0.704
0.696
0.694
0.654
0.636
0.630
0.648
0.678
0.762
0.822
0.838
0.800
0.784
0.744
0.722
0.684
0.700
0.704
0.724
0.692
0.714
0.716
0.718
0.712
0.694
0.672
0.682
0.702
0.700
0.680
0.708
0.718
0.714
0.676
0.714
0.714
0.686
0.676
0.688
0.636
0.622
0.610
0.592
0.584
0.596
0.618
0.624
0.628
0.648
0.602
0.636
0.620
0.598
0.582
0.574
0.568
0.576
0.582
0.578
0.594
0.600
0.618
0.628
0.622
0.616
0.636
0.654
0.662
0.702
0.690
0.700
0.714
0.710
0.684
0.690
0.684
0.716
0.658
0.642
0.636
0.660
0.672
0.654
0.666
0.694
0.716
0.686
0.656
0.646
0.644
0.642
0.618
0.628
0.634
0.670
0.670
0.726
0.746
0.698
0.686
0.684
0.706
0.704
0.702
0.686
0.658
0.668
0.668
0.648
0.656
0.672
0.690
0.674
0.658
0.650
0.658
0.674
0.656
0.684
0.702
0.688
0.682
0.698
0.674
0.672
0.688
0.704
0.668
0.690
0.692
0.692
0.666
0.660
0.646
0.644
0.648
0.670
0.642
0.648
0.672
0.682
0.670
0.710
0.726
0.688
0.684
0.688
0.652
0.642
0.654
0.668
0.674
0.674
0.686
0.690
0.644
0.630
0.630
0.630
0.642
0.670
0.658
0.668
0.698
0.716
0.666
0.688
0.676
0.660
0.658
0.688
0.688
0.692
0.736
0.750
0.866
0.714
0.672
0.628
0.614
0.612
0.602
0.614
0.600
0.604
0.604
0.608
0.608
0.600
0.614
0.616
0.598
0.604
0.606
0.612
0.618
0.630
0.658
0.698
0.680
0.702
0.708
0.668
0.672
0.696
0.698
0.654
0.674
0.670
0.712
0.720
0.662
0.660
0.660
0.678
0.654
0.688
0.760
0.712
0.722
0.730
0.710
0.686
0.718
0.770
0.700
0.752
0.804
0.778
0.720
0.732
0.740
0.728
0.662
0.672
0.666
0.694
0.750
0.858
0.742
0.786
0.804
0.838
0.820
0.790
0.768
0.718
0.706
0.700
0.734
0.710
0.708
0.728
0.840
0.794
0.730
0.734
0.732
0.682
0.704
0.730
0.732
0.752
0.838
0.794
0.734
0.752
0.744
0.746
0.678
0.690
0.698
0.812
0.890
0.920
0.838
0.732
0.718
0.682
0.652
0.644
0.644
0.750
0.844
0.864
0.836
0.812
0.718
0.726
0.720
0.684
0.672
0.642
0.622
0.596
0.576
0.568
0.554
0.548
0.542
0.540
0.540
0.566
0.608
0.684
0.646
0.614
0.698
0.690
0.680
0.684
0.640
0.614
0.598
0.588
0.572
0.580
0.602
0.590
0.618
0.658
0.634
0.654
0.648
0.612
0.610
0.614
0.632
0.604
0.596
0.612
0.636
0.652
0.614
0.620
0.652
0.678
0.638
0.696
0.802
0.734
0.702
0.728
0.720
0.672
0.660
0.646
0.650
0.690
0.706
0.646
0.718
0.726
0.640
0.616
0.614
0.638
0.770
0.696
0.724
0.740
0.688
0.712
0.742
0.708
0.736
0.766
0.830
0.816
0.756
0.718
0.680
0.656
0.656
0.638
0.666
0.716
0.896
0.882
0.850
0.790
0.730
0.688
0.682
0.684
0.702
0.680
0.706
0.712
0.664
0.688
0.696
0.728
0.736
0.714
0.644
0.660
0.620
0.618
0.610
0.628
0.628
0.670
0.656
0.668
0.656
0.652
0.656
0.636
0.638
0.616
0.616
0.598
0.598
0.610
0.630
0.672
0.686
0.652
0.632
0.680
0.630
0.700
0.770
0.732
0.746
0.702
0.658
0.654
0.652
0.634
0.694
0.732
0.834
0.754
0.734
0.700
0.668
0.628
0.598
0.586
0.606
0.666
0.786
0.772
0.772
0.732
0.682
0.632
0.630
0.606
0.614
0.606
0.644
0.722
0.652
0.624
0.646
0.666
0.624
0.668
0.690
0.676
0.682
0.638
0.598
0.582
0.556
0.556
0.542
0.536
0.540
0.542
0.538
0.524
0.522
0.546
0.570
0.588
0.568
0.552
0.558
0.544
0.528
0.534
0.526
0.530
0.524
0.514
0.514
0.512
0.510
0.510
0.506
0.516
0.514
0.524
0.516
0.524
0.552
0.596
0.554
0.556
0.586
0.578
0.574
0.556
0.566
0.586
0.574
0.562
0.548
0.560
0.564
0.564
0.552
0.542
0.558
0.566
0.588
0.572
0.560
0.584
0.642
0.628
0.588
0.554
0.562
0.578
0.584
0.586
0.570
0.558
0.560
0.552
0.562
0.574
0.582
0.568
0.588
0.606
0.592
0.598
0.604
0.622
0.620
0.610
0.576
0.584
0.598
0.612
0.586
0.572
0.606
0.798
0.762
0.810
0.726
0.726
0.724
0.690
0.672
0.662
0.678
0.720
0.804
0.808
0.748
0.724
0.710
0.676
0.658
0.640
0.638
0.642
0.638
0.634
0.612
0.626
0.672
0.708
0.722
0.712
0.740
0.838
0.706
0.692
0.700
0.732
0.712
0.680
0.670
0.722
0.684
0.666
0.808
0.704
0.890
0.836
0.794
0.730
0.718
0.690
0.694
0.682
0.654
0.652
0.678
0.738
0.792
0.770
0.712
0.728
0.746
0.766
0.814
0.802
0.796
0.720
0.766
0.740
0.798
0.806
0.910
0.934
0.782
0.852
0.840
0.810
0.844
0.894
0.798
0.680
0.720
0.724
0.682
0.710
0.780
0.730
0.678
0.740
0.796
0.694
0.716
0.750
0.862
0.872
0.994
1.042
0.944
0.738
0.756
0.808
0.832
0.870
0.816
0.902
0.762
0.712
0.724
0.722
0.666
0.660
0.638
0.616
0.604
0.630
0.680
0.704
0.692
0.674
0.636
0.658
0.672
0.696
0.694
0.698
0.624
0.654
0.708
0.650
0.644
0.784
0.810
0.800
0.908
0.838
0.714
0.706
0.710
0.680
0.696
0.694
0.676
0.744
0.824
0.744
0.718
0.698
0.668
0.690
0.678
0.678
0.740
0.832
0.732
0.780
0.742
0.736
0.704
0.702
0.752
0.802
0.788
0.766
0.704
0.664
0.614
0.616
0.602
0.682
0.824
0.876
0.850
0.834
0.814
0.756
0.700
0.668
0.684
0.752
0.734
0.764
0.836
0.818
0.720
0.674
0.664
0.676
0.734
0.808
0.878
0.836
0.798
0.718
0.704
0.714
0.698
0.680
0.666
0.656
0.634
0.614
0.662
0.700
0.638
0.624
0.620
0.636
0.958
0.798
0.744
0.688
0.694
0.692
0.676
0.688
0.704
0.718
0.686
0.698
0.702
0.674
0.722
0.764
0.774
0.708
0.694
0.674
0.676
0.676
0.676
0.724
0.726
0.734
0.758
0.708
0.696
0.700
0.688
0.678
0.676
0.674
0.636
0.634
0.628
0.618
0.604
0.622
0.668
0.742
0.786
0.728
0.716
0.708
0.678
0.674
0.680
0.694
0.674
0.700
0.736
0.718
0.704
0.746
0.758
0.762
0.702
0.720
0.740
0.702
0.720
0.726
0.748
0.712
0.668
0.670
0.706
0.706
0.710
0.796
0.788
0.766
0.672
0.670
0.638
0.626
0.612
0.620
0.654
0.702
0.718
0.728
0.666
0.652
0.646
0.654
0.664
0.674
0.684
0.678
0.666
0.650
0.630
0.624
0.616
0.596
0.588
0.616
0.678
0.750
0.748
0.758
0.734
0.708
0.664
0.652
0.630
0.638
0.616
0.584
0.614
0.652
0.816
0.806
0.780
0.722
0.694
0.688
0.674
0.652
0.634
0.600
0.576
0.570
0.572
0.590
0.632
0.626
0.596
0.568
0.580
0.584
0.630
0.752
0.734
0.774
0.736
0.676
0.652
0.610
0.594
0.574
0.560
0.552
0.566
0.608
0.714
0.740
0.796
0.746
0.642
0.644
0.770
0.682
0.718
0.684
0.738
0.748
0.776
0.728
0.672
0.668
0.614
0.596
0.604
0.626
0.648
0.642
0.676
0.738
0.792
0.660
0.636
0.688
0.680
0.632
0.596
0.600
0.604
0.606
0.606
0.608
0.592
0.588
0.592
0.598
0.636
0.680
0.760
0.802
0.774
0.752
0.676
0.652
0.636
0.640
0.674
0.706
0.712
0.722
0.696
0.678
0.654
0.640
0.624
0.604
0.592
0.598
0.646
0.712
0.768
0.868
0.734
0.778
0.800
0.786
0.720
0.668
0.624
0.624
0.592
0.580
0.620
0.722
0.740
0.790
0.772
0.766
0.758
0.746
0.706
0.654
0.636
0.640
0.660
0.724
0.682
0.738
0.814
0.820
0.776
0.696
0.696
0.694
0.704
0.676
0.702
0.752
0.748
0.704
0.736
0.708
0.758
0.802
0.828
0.826
0.742
0.722
0.668
0.634
0.610
0.604
0.614
0.626
0.644
0.652
0.652
0.626
0.600
0.642
0.644
0.670
0.660
0.636
0.622
0.610
0.596
0.590
0.588
0.598
0.614
0.632
0.726
0.748
0.830
0.808
0.842
0.818
0.826
0.866
0.748
0.720
0.676
0.650
0.650
0.664
0.686
0.672
0.696
0.740
0.772
0.698
0.734
0.744
0.712
0.716
0.702
0.708
0.708
0.688
0.714
0.734
0.712
0.706
0.682
0.674
0.668
0.680
0.696
0.698
0.706
0.740
0.764
0.710
0.728
0.756
0.724
0.732
0.756
0.770
0.704
0.690
0.688
0.670
0.692
0.740
0.730
0.790
0.738
0.744
0.748
0.734
0.718
0.654
0.656
0.648
0.650
0.656
0.672
0.656
0.666
0.714
0.780
0.788
0.752
0.678
0.686
0.696
0.684
0.674
0.694
0.734
0.706
0.736
0.752
0.704
0.724
0.740
0.698
0.726
0.720
0.694
0.680
0.612
0.642
0.630
0.608
0.600
0.574
0.588
0.600
0.628
0.630
0.620
0.646
0.632
0.612
0.602
0.600
0.600
0.598
0.610
0.606
0.624
0.590
0.612
0.598
0.600
0.600
0.594
0.590
0.572
0.546
0.554
0.590
0.592
0.642
0.660
0.626
0.620
0.632
0.636
0.674
0.614
0.672
0.626
0.704
0.670
0.656
0.678
0.654
0.672
0.666
0.648
0.656
0.638
0.666
0.652
0.708
0.686
0.680
0.642
0.644
0.630
0.632
0.694
0.734
0.870
0.838
0.698
0.722
0.688
0.672
0.692
0.708
0.712
0.704
0.688
0.700
0.760
0.700
0.724
0.676
0.708
0.724
0.766
0.934
0.790
0.946
0.950
0.920
0.822
0.698
0.694
0.700
0.840
0.718
0.760
0.758
0.756
0.750
0.756
0.746
0.706
0.764
0.740
0.784
0.770
0.790
0.700
0.738
0.788
0.756
0.864
0.904
0.776
0.768
0.776
0.726
0.752
0.836
0.854
0.860
0.986
0.812
0.840
0.822
0.864
0.726
0.736
0.752
0.700
0.760
0.810
0.712
0.734
0.760
0.776
0.722
0.744
0.726
0.692
0.676
0.660
0.686
0.764
0.770
0.692
0.710
0.732
0.770
0.796
0.784
0.778
0.744
0.708
0.676
0.694
0.742
0.824
0.830
0.762
0.744
0.690
0.674
0.660
0.682
0.686
0.732
0.728
0.670
0.696
0.708
0.726
0.718
0.736
0.720
0.716
0.686
0.666
0.664
0.688
0.724
0.738
0.848
0.850
0.842
0.798
0.700
0.708
0.678
0.664
0.626
0.616
0.620
0.672
0.666
0.782
0.876
0.812
0.764
0.774
0.792
0.786
0.762
0.728
0.708
0.696
0.690
0.662
0.684
0.716
0.748
0.696
0.766
0.910
0.912
0.860
0.812
0.710
0.710
0.710
0.716
0.730
0.766
0.764
0.754
0.704
0.736
0.770
0.802
0.772
0.714
0.692
0.690
0.692
0.696
0.654
0.662
0.648
0.630
0.614
0.618
0.622
0.690
0.732
0.830
0.794
0.804
0.692
0.710
0.710
0.650
0.636
0.662
0.740
0.852
0.934
0.912
0.814
0.768
0.712
0.688
0.672
0.646
0.654
0.696
0.858
0.870
0.740
0.774
0.808
0.844
0.836
0.726
0.754
0.730
0.724
0.740
0.782
0.800
0.752
0.742
0.706
0.688
0.684
0.674
0.692
0.722
0.694
0.672
0.736
0.766
0.818
0.718
0.768
0.764
0.792
0.728
0.784
0.748
0.816
0.824
0.848
0.866
0.816
0.790
0.690
0.712
0.730
0.796
0.776
0.824
0.864
0.866
0.830
0.724
0.716
0.716
0.674
0.660
0.684
0.744
0.732
0.800
0.902
0.900
0.884
0.860
0.758
0.688
0.672
0.668
0.650
0.642
0.638
0.676
0.714
0.696
0.818
0.854
0.816
0.834
0.722
0.666
0.686
0.706
0.786
0.702
0.772
0.830
0.784
0.872
0.778
0.756
0.772
0.858
0.828
0.782
0.766
0.718
0.708
0.672
0.676
0.706
0.818
0.708
0.788
0.884
0.840
0.804
0.830
0.840
0.812
0.728
0.762
0.752
0.710
0.738
0.696
0.728
0.716
0.698
0.710
0.682
0.756
0.772
0.722
0.758
0.770
0.774
0.712
0.744
0.762
0.684
0.736
0.806
0.786
0.696
0.744
0.768
0.804
0.776
0.824
0.766
0.768
0.762
0.768
0.750
0.750
0.706
0.682
0.672
0.692
0.754
0.784
0.776
0.754
0.704
0.746
0.784
0.788
0.712
0.678
0.684
0.670
0.658
0.660
0.674
0.650
0.628
0.622
0.658
0.906
0.988
0.890
0.884
0.866
0.798
0.744
0.690
0.706
0.704
0.720
0.716
0.708
0.734
0.794
0.810
0.776
0.764
0.712
0.728
0.714
0.744
0.770
0.838
0.746
0.722
0.716
0.796
0.786
0.766
0.726
0.664
0.638
0.612
0.612
0.608
0.658
0.732
0.780
0.808
0.860
0.852
0.800
0.728
0.672
0.658
0.646
0.640
0.642
0.676
0.780
0.888
0.930
0.842
0.802
0.778
0.762
0.734
0.680
0.682
0.696
0.750
0.808
0.736
0.756
0.770
0.782
0.698
0.704
0.700
0.664
0.660
0.640
0.624
0.638
0.676
0.898
0.866
0.810
0.768
0.742
0.698
0.676
0.696
0.720
0.702
0.638
0.644
0.652
0.664
0.628
0.614
0.606
0.580
0.572
0.568
0.560
0.564
0.554
0.554
0.548
0.548
0.560
0.580
0.598
0.644
0.600
0.616
0.662
0.718
0.664
0.640
0.734
0.706
0.624
0.600
0.600
0.596
0.594
0.578
0.596
0.592
0.580
0.584
0.584
0.574
0.566
0.568
0.560
0.552
0.548
0.548
0.552
0.538
0.546
0.546
0.552
0.536
0.548
0.546
0.544
0.536
0.542
0.546
0.534
0.540
0.536
0.540
0.524
0.534
0.524
0.544
0.540
0.546
0.550
0.538
0.544
0.538
0.542
0.528
0.540
0.542
0.548
0.540
0.548
0.546
0.548
0.532
0.530
0.534
0.548
0.590
0.594
0.606
0.648
0.692
0.660
0.686
0.708
0.660
0.656
0.654
0.636
0.630
0.616
0.618
0.622
0.616
0.608
0.584
0.588
0.592
0.618
0.604
0.650
0.648
0.658
0.632
0.638
0.622
0.604
0.620
0.618
0.602
0.606
0.610
0.636
0.666
0.718
0.682
0.708
0.742
0.694
0.670
0.678
0.702
0.678
0.692
0.760
0.812
0.746
0.794
0.780
0.786
0.780
0.734
0.672
0.656
0.640
0.654
0.658
0.660
0.718
0.826
0.782
0.748
0.798
0.732
0.718
0.728
0.690
0.710
0.718
0.762
0.750
0.718
0.686
0.648
0.632
0.638
0.652
0.640
0.720
0.874
0.776
0.762
0.702
0.686
0.654
0.624
0.608
0.644
0.662
0.666
0.714
0.720
0.722
0.728
0.728
0.678
0.638
0.620
0.596
0.636
0.742
0.916
0.802
0.820
0.866
0.880
0.806
0.716
0.716
0.746
0.774
0.752
0.734
0.766
0.748
0.770
0.768
0.904
0.854
0.898
0.802
0.750
0.762
0.742
0.688
0.718
0.696
0.656
0.700
0.710
0.708
0.768
0.776
0.792
0.778
0.698
0.698
0.704
0.686
0.696
0.720
0.760
0.726
0.758
0.788
0.744
0.742
0.734
0.706
0.698
0.676
0.678
0.670
0.690
0.754
0.786
0.720
0.704
0.714
0.754
0.728
0.794
0.850
0.766
0.760
0.730
0.736
0.718
0.770
0.788
0.730
0.770
0.792
0.736
0.752
0.820
0.810
0.750
0.778
0.768
0.700
0.712
0.716
0.656
0.676
0.662
0.642
0.618
0.596
0.584
0.588
0.582
0.578
0.568
0.574
0.590
0.588
0.572
0.582
0.586
0.594
0.598
0.590
0.584
0.572
0.582
0.584
0.586
0.584
0.568
0.574
0.552
0.566
0.560
0.576
0.572
0.576
0.576
0.560
0.556
0.542
0.536
0.534
0.546
0.576
0.582
0.570
0.580
0.620
0.618
0.576
0.574
0.574
0.584
0.574
0.586
0.566
0.554
0.548
0.550
0.556
0.548
0.542
0.550
0.562
0.560
0.568
0.566
0.554
0.556
0.550
0.530
0.528
0.524
0.518
0.558
0.554
0.564
0.572
0.570
0.560
0.568
0.558
0.564
0.572
0.552
0.554
0.548
0.536
0.528
0.522
0.532
0.530
0.536
0.530
0.530
0.544
0.554
0.546
0.546
0.550
0.544
0.530
0.518
0.516
0.518
0.518
0.526
0.536
0.524
0.518
0.524
0.534
0.540
0.544
0.534
0.548
0.556
0.558
0.550
0.548
0.548
0.556
0.584
0.586
0.590
0.562
0.566
0.556
0.532
0.520
0.522
0.508
0.512
0.524
0.526
0.526
0.520
0.532
0.558
0.616
0.596
0.574
0.582
0.636
0.612
0.646
0.680
0.654
0.664
0.596
0.602
0.622
0.638
0.632
0.592
0.620
0.678
0.682
0.682
0.652
0.602
0.582
0.558
0.592
0.656
0.680
0.712
0.718
0.684
0.672
0.658
0.632
0.606
0.578
0.562
0.562
0.622
0.666
0.692
0.822
0.818
0.780
0.778
0.754
0.706
0.686
0.666
0.640
0.616
0.592
0.576
0.600
0.668
0.706
0.674
0.728
0.818
0.788
0.718
0.746
0.736
0.728
0.728
0.706
0.682
0.680
0.664
0.618
0.602
0.650
0.680
0.694
0.678
0.684
0.686
0.676
0.646
0.608
0.630
0.650
0.734
0.646
0.686
0.678
0.656
0.612
0.666
0.656
0.750
0.640
0.678
0.708
0.638
0.612
0.638
0.634
0.670
0.654
0.652
0.594
0.590
0.596
0.572
0.578
0.584
0.606
0.618
0.616
0.596
0.614
0.610
0.600
0.580
0.558
0.564
0.566
0.602
0.568
0.584
0.604
0.638
0.596
0.614
0.642
0.606
0.612
0.624
0.674
0.604
0.598
0.620
0.392
0.202
0.594
0.614
0.272
0.318
0.562
0.550
0.530
0.532
0.530
0.520
0.514
0.518
0.522
0.522
0.512
0.508
0.510
0.524
0.556
0.564
0.542
0.564
0.574
0.552
0.574
0.568
0.566
0.546
0.540
0.536
0.524
0.512
0.506
0.514
0.502
0.502
0.498
0.500
0.488
0.492
0.220
0.264
0.486
0.472
0.486
0.466
0.466
0.468
0.472
0.458
0.454
0.456
0.454
0.444
0.456
0.440
0.438
0.434
0.434
0.424
0.426
0.418
0.412
0.424
0.398
0.400
0.406
0.400
0.394
0.392
0.400
0.388
0.380
0.388
0.386
0.388
0.378
0.380
0.378
0.380
0.374
0.376
0.378
0.382
0.368
0.376
0.368
0.386
0.364
0.386
0.376
0.334
0.392
0.374
0.364
0.412
0.320
0.382
0.352
0.366
0.374
0.360
0.362
0.360
0.366
0.352
0.374
0.372
0.360
0.354
0.360
0.362
0.360
0.364
0.354
0.360
0.360
0.358
0.354
0.362
0.356
0.358
0.358
0.362
0.360
0.362
0.366
0.366
0.362
0.368
0.364
0.368
0.370
0.370
0.366
0.376
0.366
0.378
0.366
0.370
0.372
0.362
0.366
0.380
0.366
0.370
0.356
0.374
0.376
0.376
0.364
0.372
0.370
0.374
0.374
0.370
0.378
0.378
0.370
0.382
0.362
0.414
0.352
0.366
0.374
0.376
0.388
0.370
0.358
0.372
0.372
0.372
0.372
0.368
0.366
0.370
0.368
0.200
0.198
0.344
0.358
0.372
0.362
0.364
0.364
0.368
0.370
0.368
0.364
0.366
0.370
0.364
0.370
0.368
0.376
0.364
0.356
0.366
0.372
0.372
0.366
0.358
0.370
0.364
0.362
0.364
0.366
0.356
0.366
0.366
0.362
0.374
0.348
0.360
0.368
0.370
0.364
0.356
0.364
0.366
0.360
0.358
0.366
0.364
0.362
0.370
0.358
0.354
0.356
0.358
0.360
0.362
0.356
0.380
0.392
0.210
0.214
0.594
0.342
0.420
0.474
0.522
0.358
0.308
0.572
0.248
0.276
0.386
0.318
0.340
0.362
0.350
0.356
0.348
0.360
0.344
0.366
0.346
0.350
0.352
0.358
0.354
0.348
0.356
0.356
0.346
0.360
0.352
0.348
0.354
0.356
0.354
0.352
0.354
0.352
0.354
0.352
0.354
0.354
0.352
0.352
0.352
0.354
0.358
0.356
0.356
0.354
0.358
0.358
0.360
0.360
0.360
0.360
0.368
0.356
0.362
0.362
0.366
0.412
0.304
0.362
0.360
0.360
0.362
0.364
0.362
0.364
0.360
0.364
0.360
0.360
0.366
0.366
0.372
0.378
0.374
0.384
0.394
0.406
0.410
0.402
0.404
0.408
0.418
0.418
0.410
0.408
0.412
0.416
0.412
0.410
0.414
0.412
0.416
0.408
0.404
0.414
0.410
0.414
0.410
0.410
0.416
0.412
0.410
0.410
0.410
0.420
0.416
0.418
0.414
0.416
0.416
0.410
0.408
0.410
0.404
0.406
0.396
0.400
0.400
0.410
0.420
0.438
0.434
0.420
0.420
0.422
0.430
0.422
0.418
0.432
0.442
0.452
0.442
0.442
0.434
0.438
0.448
0.474
0.468
0.474
0.498
0.534
0.534
0.512
0.496
0.470
0.468
0.482
0.514
0.494
0.468
0.462
0.474
0.490
0.498
0.476
0.480
0.476
0.468
0.458
0.458
0.452
0.458
0.444
0.442
0.444
0.450
0.444
0.442
0.446
0.444
0.450
0.444
0.446
0.444
0.444
0.438
0.444
0.436
0.438
0.436
0.442
0.446
0.444
0.446
0.444
0.444
0.444
0.438
0.456
0.452
0.458
0.462
0.450
0.444
0.434
0.430
0.426
0.420
0.418
0.420
0.414
0.420
0.432
0.466
0.528
0.540
0.516
0.508
0.540
0.606
0.666
0.554
0.510
0.482
0.470
0.466
0.458
0.462
0.442
0.446
0.464
0.472
0.482
0.494
0.558
0.524
0.526
0.550
0.532
0.508
0.518
0.540
0.532
0.538
0.528
0.504
0.504
0.506
0.538
0.556
0.520
0.532
0.542
0.526
0.526
0.564
0.564
0.526
0.520
0.534
0.532
0.516
0.510
0.524
0.528
0.512
0.514
0.526
0.524
0.508
0.514
0.516
0.508
0.490
0.490
0.486
0.496
0.494
0.486
0.484
0.494
0.506
0.536
0.572
0.570
0.528
0.526
0.520
0.512
0.500
0.500
0.498
0.502
0.502
0.516
0.524
0.526
0.506
0.510
0.542
0.552
0.528
0.546
0.530
0.528
0.534
0.530
0.526
0.520
0.520
0.508
0.510
0.498
0.508
0.526
0.600
0.578
0.520
0.512
0.514
0.544
0.526
0.522
0.548
0.606
0.552
0.554
0.544
0.524
0.518
0.522
0.544
0.550
0.540
0.540
0.542
0.520
0.522
0.530
0.530
0.520
0.528
0.542
0.534
0.512
0.514
0.518
0.534
0.518
0.518
0.530
0.538
0.526
0.532
0.558
0.572
0.542
0.544
0.570
0.556
0.550
0.556
0.584
0.552
0.558
0.564
0.554
0.558
0.504
0.534
0.560
0.532
0.550
0.548
0.534
0.540
0.538
0.528
0.532
0.536
0.514
0.526
0.520
0.520
0.514
0.532
0.536
0.544
0.534
0.518
0.514
0.506
0.508
0.498
0.508
0.522
0.534
0.546
0.540
0.544
0.554
0.540
0.540
0.544
0.816
0.276
0.534
0.528
0.516
0.512
0.514
0.516
0.502
0.508
0.514
0.526
0.516
0.530
0.524
0.534
0.540
0.550
0.524
0.520
0.516
0.514
0.496
0.504
0.496
0.502
0.496
0.508
0.526
0.574
0.556
0.540
0.534
0.532
0.518
0.524
0.520
0.508
0.504
0.502
0.508
0.508
0.518
0.510
0.508
0.490
0.494
0.490
0.492
0.490
0.492
0.502
0.532
0.534
0.570
0.676
0.620
0.580
0.576
0.552
0.528
0.524
0.530
0.516
0.528
0.508
0.504
0.502
0.502
0.500
0.500
0.494
0.498
0.496
0.494
0.494
0.488
0.488
0.468
0.480
0.472
0.472
0.486
0.486
0.480
0.486
0.492
0.496
0.492
0.504
0.510
0.498
0.488
0.498
0.502
0.494
0.500
0.512
0.504
0.516
0.524
0.520
0.506
0.512
0.522
0.520
0.508
0.516
0.516
0.506
0.510
0.514
0.516
0.514
0.498
0.500
0.506
0.498
0.498
0.500
0.498
0.500
0.522
0.524
0.516
0.516
0.510
0.514
0.514
0.532
0.554
0.534
0.530
0.536
0.530
0.518
0.512
0.516
0.518
0.518
0.496
0.508
0.522
0.588
0.250
0.254
0.556
0.568
0.536
0.544
0.542
0.542
0.526
0.520
0.508
0.502
0.482
0.492
0.468
0.472
0.468
0.464
0.500
0.504
0.576
0.542
0.538
0.562
0.578
0.594
0.548
0.554
0.534
0.604
0.832
0.618
0.552
0.540
0.512
0.508
0.502
0.498
0.488
0.496
0.494
0.502
0.498
0.506
0.508
0.508
0.512
0.486
0.510
0.492
0.502
0.492
0.490
0.496
0.236
0.252
0.486
0.500
0.526
0.430
0.490
0.280
0.456
0.244
0.458
0.510
0.464
0.492
0.204
0.302
0.434
0.476
0.478
0.480
0.478
0.480
0.472
0.484
0.480
0.480
0.478
0.484
0.484
0.492
0.496
0.502
0.508
0.506
0.506
0.494
0.492
0.490
0.500
0.496
0.490
0.492
0.504
0.488
0.490
0.496
0.488
0.496
0.510
0.502
0.506
0.524
0.518
0.518
0.504
0.518
0.512
0.522
0.514
0.528
0.524
0.520
0.510
0.512
0.516
0.514
0.502
0.500
0.496
0.510
0.546
0.592
0.602
0.588
0.568
0.528
0.518
0.504
0.502
0.496
0.502
0.500
0.508
0.506
0.510
0.486
0.498
0.494
0.496
0.506
0.514
0.532
0.520
0.516
0.514
0.506
0.512
0.522
0.528
0.516
0.496
0.512
0.516
0.542
0.542
0.540
0.536
0.516
0.516
0.518
0.504
0.506
0.518
0.542
0.524
0.532
0.528
0.514
0.518
0.514
0.520
0.492
0.512
0.512
0.500
0.498
0.498
0.488
0.510
0.500
0.494
0.486
0.488
0.474
0.476
0.472
0.468
0.466
0.470
0.472
0.470
0.472
0.468
0.470
0.478
0.474
0.472
0.484
0.500
0.518
0.524
0.504
0.498
0.500
0.482
0.488
0.474
0.474
0.462
0.468
0.460
0.248
0.210
0.316
0.388
0.212
0.458
0.454
0.470
0.456
0.470
0.468
0.470
0.470
0.454
0.460
0.462
0.464
0.456
0.464
0.456
0.468
0.468
0.478
0.476
0.482
0.478
0.482
0.474
0.474
0.474
0.472
0.466
0.474
0.460
0.464
0.462
0.460
0.464
0.464
0.466
0.466
0.470
0.460
0.468
0.462
0.460
0.460
0.452
0.454
0.446
0.470
0.464
0.470
0.466
0.474
0.466
0.464
0.458
0.460
0.444
0.452
0.450
0.450
0.452
0.446
0.450
0.454
0.456
0.452
0.458
0.478
0.472
0.466
0.464
0.464
0.458
0.464
0.460
0.458
0.458
0.456
0.456
0.458
0.452
0.458
0.458
0.456
0.456
0.462
0.470
0.474
0.472
0.472
0.480
0.476
0.474
0.472
0.472
0.464
0.466
0.460
0.458
0.454
0.458
0.458
0.450
0.454
0.462
0.468
0.490
0.482
0.486
0.500
0.486
0.476
0.470
0.474
0.472
0.470
0.472
0.468
0.472
0.468
0.476
0.478
0.448
0.480
0.478
0.482
0.502
0.212
0.306
0.522
0.500
0.508
0.500
0.486
0.486
0.492
0.484
0.482
0.492
0.468
0.524
0.476
0.432
0.488
0.484
0.472
0.484
0.484
0.476
0.498
0.468
0.466
0.480
0.474
0.480
0.476
0.484
0.482
0.480
0.474
0.478
0.474
0.482
0.482
0.482
0.484
0.484
0.208
0.272
0.494
0.512
0.540
0.504
0.510
0.502
0.500
0.486
0.486
0.478
0.486
0.486
0.496
0.486
0.488
0.486
0.486
0.490
0.484
0.484
0.506
0.512
0.496
0.502
0.514
0.510
0.506
0.500
0.504
0.492
0.490
0.484
0.478
0.472
0.474
0.474
0.464
0.468
0.470
0.480
0.480
0.504
0.516
0.524
0.524
0.520
0.528
0.288
0.214
0.512
0.506
0.494
0.492
0.486
0.470
0.292
0.208
0.442
0.450
0.456
0.448
0.440
0.442
0.436
0.442
0.436
0.434
0.426
0.426
0.422
0.414
0.424
0.420
0.412
0.414
0.418
0.418
0.418
0.416
0.416
0.424
0.422
0.418
0.426
0.426
0.430
0.424
0.244
0.216
0.396
0.434
0.420
0.416
0.420
0.414
0.418
0.410
0.422
0.416
0.416
0.412
0.416
0.412
0.414
0.416
0.426
0.414
0.422
0.404
0.424
0.416
0.412
0.414
0.416
0.412
0.404
0.412
0.414
0.410
0.406
0.408
0.414
0.414
0.410
0.418
0.420
0.422
0.422
0.418
0.424
0.422
0.426
0.418
0.416
0.424
0.418
0.420
0.414
0.422
0.422
0.426
0.426
0.424
0.434
0.430
0.432
0.428
0.432
0.430
0.430
0.428
0.434
0.436
0.430
0.432
0.436
0.432
0.432
0.428
0.432
0.428
0.432
0.428
0.424
0.428
0.424
0.424
0.420
0.424
0.420
0.424
0.426
0.420
0.432
0.428
0.426
0.426
0.428
0.424
0.424
0.426
0.424
0.426
0.436
0.438
0.438
0.450
0.452
0.448
0.452
0.454
0.450
0.450
0.446
0.448
0.438
0.438
0.436
0.440
0.426
0.440
0.440
0.430
0.432
0.430
0.432
0.426
0.426
0.424
0.420
0.414
0.412
0.420
0.410
0.408
0.412
0.412
0.416
0.410
0.412
0.414
0.410
0.418
0.404
0.412
0.414
0.412
0.418
0.412
0.418
0.416
0.422
0.418
0.418
0.418
0.412
0.430
0.422
0.420
0.422
0.418
0.418
0.414
0.418
0.416
0.410
0.410
0.410
0.408
0.414
0.404
0.408
0.408
0.410
0.410
0.410
0.410
0.408
0.418
0.426
0.432
0.436
0.436
0.460
0.478
0.468
0.458
0.464
0.458
0.452
0.446
0.448
0.446
0.442
0.440
0.434
0.432
0.432
0.438
0.440
0.444
0.452
0.472
0.500
0.500
0.486
0.486
0.490
0.480
0.468
0.466
0.468
0.464
0.464
0.460
0.466
0.472
0.470
0.464
0.472
0.494
0.512
0.502
0.496
0.500
0.518
0.512
0.494
0.484
0.490
0.482
0.474
0.488
0.506
0.526
0.548
0.520
0.520
0.530
0.516
0.512
0.504
0.498
0.484
0.470
0.462
0.460
0.460
0.460
0.458
0.458
0.466
0.472
0.482
0.476
0.474
0.484
0.500
0.502
0.482
0.486
0.486
0.484
0.476
0.472
0.470
0.468
0.468
0.462
0.458
0.458
0.464
0.476
0.520
0.892
0.726
0.646
0.584
0.564
0.636
0.578
0.546
0.548
0.544
0.540
0.536
0.560
0.510
0.502
0.206
0.296
0.488
0.492
0.504
0.506
0.512
0.480
0.480
0.488
0.492
0.512
0.520
0.512
0.532
0.542
0.520
0.494
0.504
0.486
0.480
0.480
0.486
0.482
0.488
0.494
0.498
0.490
0.492
0.500
0.506
0.498
0.498
0.490
0.490
0.480
0.480
0.480
0.478
0.472
0.470
0.470
0.474
0.484
0.502
0.516
0.514
0.514
0.544
0.552
0.532
0.518
0.528
0.532
0.518
0.518
0.520
0.520
0.534
0.536
0.544
0.544
0.540
0.566
0.566
0.534
0.522
0.524
0.518
0.512
0.520
0.556
0.562
0.534
0.534
0.548
0.572
0.530
0.538
0.536
0.532
0.522
0.534
0.526
0.508
0.510
0.502
0.508
0.504
0.502
0.510
0.512
0.512
0.504
0.504
0.512
0.512
0.504
0.500
0.510
0.520
0.526
0.520
0.530
0.556
0.548
0.530
0.540
0.566
0.554
0.536
0.536
0.546
0.550
0.536
0.536
0.550
0.550
0.538
0.534
0.550
0.556
0.546
0.536
0.526
0.524
0.516
0.508
0.502
0.524
0.516
0.514
0.512
0.538
0.542
0.524
0.542
0.544
0.516
0.522
0.526
0.530
0.524
0.514
0.520
0.516
0.510
0.504
0.506
0.494
0.492
0.472
0.472
0.474
0.470
0.458
0.452
0.464
0.460
0.466
0.464
0.468
0.474
0.494
0.492
0.490
0.492
0.502
0.490
0.490
0.488
0.486
0.476
0.476
0.470
0.470
0.474
0.478
0.476
0.484
0.558
0.614
0.612
0.598
0.638
0.602
0.568
0.550
0.544
0.530
0.534
0.520
0.518
0.506
0.496
0.498
0.494
0.498
0.514
0.506
0.514
0.532
0.574
0.576
0.552
0.550
0.560
0.550
0.542
0.556
0.552
0.552
0.548
0.528
0.522
0.524
0.542
0.546
0.530
0.536
0.544
0.528
0.512
0.506
0.504
0.500
0.514
0.520
0.522
0.506
0.502
0.506
0.482
0.490
0.488
0.478
0.484
0.476
0.474
0.464
0.486
0.482
0.480
0.470
0.476
0.474
0.470
0.468
0.464
0.466
0.460
0.460
0.462
0.462
0.460
0.464
0.466
0.474
0.476
0.472
0.468
0.476
0.474
0.474
0.470
0.474
0.476
0.488
0.500
0.502
0.504
0.518
0.512
0.514
0.518
0.518
0.502
0.500
0.498
0.498
0.496
0.486
0.488
0.492
0.500
0.488
0.478
0.488
0.490
0.512
0.544
0.528
0.522
0.530
0.528
0.530
0.514
0.516
0.524
0.522
0.508
0.508
0.506
0.508
0.500
0.500
0.506
0.520
0.526
0.518
0.514
0.522
0.534
0.546
0.536
0.526
0.536
0.548
0.558
0.532
0.522
0.518
0.512
0.500
0.494
0.492
0.490
0.496
0.502
0.492
0.486
0.480
0.486
0.498
0.462
0.478
0.466
0.464
0.468
0.468
0.474
0.466
0.464
0.466
0.462
0.464
0.460
0.460
0.460
0.466
0.462
0.460
0.460
0.466
0.464
0.464
0.462
0.460
0.462
0.470
0.482
0.488
0.504
0.496
0.490
0.490
0.496
0.508
0.500
0.496
0.498
0.494
0.490
0.482
0.486
0.486
0.490
0.488
0.486
0.490
0.502
0.512
0.506
0.504
0.520
0.510
0.504
0.502
0.508
0.506
0.506
0.496
0.494
0.488
0.492
0.486
0.478
0.482
0.490
0.512
0.518
0.518
0.544
0.558
0.542
0.554
0.572
0.554
0.516
0.512
0.508
0.512
0.512
0.530
0.596
0.612
0.562
0.554
0.562
0.552
0.530
0.540
0.530
0.552
0.536
0.524
0.520
0.530
0.516
0.508
0.516
0.520
0.520
0.512
0.508
0.510
0.512
0.514
0.504
0.506
0.506
0.510
0.502
0.500
0.502
0.514
0.530
0.516
0.516
0.528
0.532
0.520
0.498
0.512
0.508
0.514
0.496
0.486
0.492
0.480
0.484
0.482
0.482
0.484
0.480
0.490
0.498
0.508
0.494
0.500
0.506
0.510
0.496
0.502
0.502
0.506
0.500
0.500
0.496
0.502
0.494
0.492
0.492
0.500
0.514
0.526
0.518
0.520
0.534
0.544
0.540
0.524
0.536
0.556
0.580
0.544
0.534
0.532
0.532
0.520
0.508
0.500
0.496
0.488
0.490
0.484
0.484
0.480
0.488
0.496
0.520
0.510
0.504
0.512
0.518
0.520
0.510
0.502
0.506
0.506
0.506
0.498
0.494
0.488
0.490
0.516
0.520
0.522
0.534
0.534
0.526
0.520
0.510
0.492
0.492
0.496
0.504
0.516
0.532
0.546
0.576
0.592
0.594
0.576
0.548
0.544
0.540
0.524
0.522
0.508
0.510
0.498
0.512
0.516
0.524
0.528
0.522
0.526
0.538
0.534
0.514
0.524
0.518
0.526
0.528
0.536
0.554
0.550
0.544
0.554
0.558
0.562
0.556
0.542
0.534
0.514
0.506
0.506
0.498
0.508
0.504
0.502
0.504
0.514
0.512
0.534
0.592
0.628
0.620
0.590
0.548
0.552
0.554
0.552
0.544
0.534
0.522
0.520
0.506
0.496
0.500
0.500
0.498
0.492
0.482
0.480
0.476
0.476
0.486
0.500
0.522
0.512
0.522
0.528
0.606
0.626
0.642
0.612
0.558
0.534
0.532
0.518
0.520
0.528
0.536
0.538
0.526
0.512
0.510
0.506
0.498
0.516
0.548
0.666
0.654
0.656
0.352
0.328
0.606
0.592
0.562
0.544
0.526
0.522
0.516
0.520
0.516
0.526
0.532
0.536
0.524
0.512
0.510
0.500
0.498
0.488
0.492
0.482
0.482
0.478
0.488
0.488
0.528
0.632
0.762
0.614
0.608
0.596
0.612
0.580
0.542
0.538
0.540
0.540
0.524
0.520
0.516
0.518
0.510
0.510
0.516
0.554
0.552
0.618
0.634
0.626
0.594
0.582
0.598
0.568
0.542
0.536
0.526
0.524
0.514
0.510
0.500
0.496
0.486
0.490
0.482
0.492
0.530
0.546
0.604
0.590
0.636
0.652
0.632
0.556
0.546
0.532
0.524
0.520
0.522
0.532
0.542
0.540
0.538
0.540
0.544
0.526
0.514
0.516
0.506
0.504
0.518
0.556
0.576
0.574
0.538
0.544
0.552
0.558
0.550
0.534
0.528
0.516
0.508
0.512
0.520
0.528
0.518
0.514
0.530
0.544
0.534
0.534
0.560
0.594
0.558
0.554
0.576
0.588
0.554
0.546
0.542
0.538
0.538
0.522
0.512
0.510
0.514
0.540
0.632
0.690
0.638
0.692
0.696
0.678
0.642
0.598
0.578
0.546
0.530
0.532
0.526
0.532
0.552
0.570
0.632
0.588
0.646
0.670
0.716
0.720
0.632
0.626
0.602
0.570
0.584
0.582
0.572
0.550
0.556
0.558
0.546
0.540
0.528
0.528
0.526
0.532
0.566
0.576
0.574
0.552
0.536
0.526
0.522
0.514
0.518
0.512
0.516
0.534
0.590
0.606
0.590
0.570
0.572
0.576
0.564
0.540
0.532
0.520
0.516
0.512
0.524
0.536
0.534
0.538
0.580
0.604
0.588
0.576
0.552
0.534
0.526
0.520
0.518
0.530
0.590
0.638
0.636
0.612
0.586
0.552
0.536
0.520
0.524
0.524
0.558
0.628
0.764
0.732
0.712
0.688
0.692
0.684
0.662
0.626
0.612
0.588
0.564
0.554
0.542
0.542
0.552
0.556
0.556
0.554
0.572
0.602
0.586
0.558
0.560
0.560
0.554
0.540
0.544
0.570
0.682
0.698
0.648
0.632
0.616
0.612
0.608
0.582
0.588
0.590
0.578
0.548
0.546
0.538
0.542
0.554
0.548
0.556
0.588
0.610
0.604
0.598
0.628
0.644
0.612
0.626
0.604
0.608
0.602
0.596
0.572
0.560
0.554
0.550
0.538
0.542
0.574
0.582
0.588
0.580
0.548
0.532
0.536
0.530
0.514
0.532
0.506
0.512
0.530
0.552
0.530
0.534
0.540
0.538
0.526
0.520
0.516
0.522
0.502
0.492
0.546
0.430
0.480
0.466
0.464
0.464
0.464
0.468
0.470
0.466
0.472
0.492
0.506
0.484
0.490
0.498
0.514
0.520
0.514
0.502
0.498
0.502
0.502
0.492
0.488
0.486
0.488
0.486
0.482
0.474
0.482
0.488
0.476
0.490
0.468
0.486
0.498
0.498
0.506
0.522
0.546
0.558
0.546
0.532
0.530
0.536
0.522
0.512
0.506
0.504
0.504
0.514
0.506
0.494
0.494
0.494
0.486
0.482
0.488
0.486
0.496
0.506
0.512
0.512
0.526
0.528
0.514
0.514
0.512
0.514
0.510
0.496
0.500
0.488
0.482
0.486
0.478
0.476
0.468
0.472
0.466
0.466
0.462
0.462
0.460
0.458
0.458
0.460
0.466
0.462
0.470
0.506
0.586
0.592
0.568
0.552
0.550
0.550
0.544
0.532
0.522
0.510
0.504
0.498
0.506
0.504
0.486
0.500
0.506
0.548
0.616
0.598
0.538
0.542
0.536
0.538
0.530
0.534
0.540
0.538
0.528
0.520
0.512
0.516
0.520
0.530
0.538
0.526
0.520
0.520
0.502
0.484
0.486
0.496
0.494
0.488
0.512
0.534
0.562
0.594
0.630
0.638
0.612
0.558
0.538
0.524
0.528
0.532
0.534
0.540
0.522
0.512
0.514
0.526
0.530
0.516
0.534
0.560
0.596
0.566
0.602
0.590
0.548
0.548
0.546
0.540
0.556
0.544
0.538
0.542
0.550
0.550
0.572
0.588
0.626
0.642
0.632
0.608
0.574
0.556
0.552
0.530
0.542
0.558
0.546
0.536
0.560
0.582
0.574
0.614
0.686
0.648
0.608
0.608
0.620
0.576
0.576
0.556
0.548
0.534
0.526
0.534
0.520
0.532
0.540
0.536
0.538
0.544
0.544
0.526
0.520
0.510
0.534
0.540
0.550
0.574
0.566
0.556
0.540
0.538
0.534
0.518
0.508
0.514
0.522
0.550
0.590
0.654
0.656
0.658
0.700
0.714
0.628
0.604
0.586
0.550
0.540
0.540
0.550
0.552
0.570
0.532
0.552
0.554
0.544
0.542
0.530
0.528
0.562
0.528
0.556
0.578
0.584
0.550
0.540
0.530
0.544
0.512
0.498
0.486
0.498
0.472
0.482
0.472
0.478
0.478
0.472
0.456
0.494
0.466
0.466
0.466
0.468
0.466
0.462
0.464
0.462
0.464
0.454
0.452
0.454
0.452
0.452
0.448
0.448
0.452
0.466
0.476
0.476
0.470
0.484
0.486
0.492
0.456
0.472
0.476
0.462
0.276
0.200
0.470
0.468
0.478
0.482
0.476
0.484
0.488
0.500
0.498
0.250
0.228
0.468
0.470
0.460
0.448
0.452
0.446
0.440
0.446
0.438
0.442
0.444
0.432
0.444
0.444
0.210
0.222
0.446
0.438
0.432
0.440
0.440
0.434
0.438
0.438
0.442
0.440
0.438
0.442
0.436
0.438
0.428
0.432
0.426
0.426
0.426
0.430
0.426
0.424
0.422
0.428
0.424
0.420
0.422
0.428
0.426
0.424
0.426
0.420
0.432
0.422
0.436
0.420
0.420
0.416
0.422
0.410
0.420
0.420
0.414
0.416
0.400
0.416
0.418
0.408
0.412
0.412
0.406
0.416
0.404
0.408
0.408
0.408
0.408
0.400
0.406
0.408
0.402
0.404
0.402
0.402
0.406
0.398
0.402
0.396
0.400
0.398
0.396
0.404
0.394
0.400
0.398
0.396
0.404
0.390
0.402
0.404
0.408
0.408
0.408
0.410
0.402
0.412
0.402
0.406
0.414
0.408
0.406
0.416
0.404
0.416
0.404
0.414
0.410
0.412
0.406
0.410
0.412
0.412
0.412
0.412
0.412
0.416
0.418
0.416
0.416
0.414
0.422
0.418
0.420
0.420
0.416
0.428
0.420
0.426
0.420
0.428
0.426
0.426
0.426
0.420
0.422
0.426
0.426
0.430
0.428
0.452
0.462
0.446
0.454
0.440
0.446
0.430
0.432
0.426
0.424
0.414
0.416
0.412
0.416
0.418
0.414
0.416
0.416
0.424
0.422
0.420
0.422
0.424
0.432
0.426
0.426
0.430
0.426
0.422
0.416
0.414
0.416
0.412
0.414
0.436
0.418
0.446
0.206
0.230
0.244
0.200
0.428
0.434
0.414
0.426
0.426
0.422
0.430
0.420
0.440
0.434
0.426
0.430
0.442
0.448
0.426
0.428
0.442
0.434
0.434
0.432
0.426
0.436
0.428
0.422
0.426
0.428
0.434
0.426
0.430
0.432
0.432
0.432
0.424
0.436
0.426
0.434
0.428
0.432
0.432
0.434
0.438
0.428
0.428
0.430
0.426
0.428
0.412
0.420
0.416
0.420
0.416
0.414
0.416
0.408
0.410
0.402
0.408
0.402
0.400
0.400
0.394
0.396
0.402
0.398
0.396
0.400
0.406
0.408
0.408
0.410
0.408
0.414
0.422
0.412
0.422
0.426
0.424
0.422
0.418
0.414
0.430
0.430
0.418
0.420
0.428
0.422
0.424
0.412
0.428
0.412
0.416
0.406
0.418
0.410
0.408
0.406
0.406
0.408
0.408
0.406
0.406
0.406
0.410
0.414
0.412
0.412
0.410
0.408
0.406
0.402
0.400
0.396
0.396
0.394
0.394
0.400
0.398
0.398
0.398
0.398
0.402
0.398
0.400
0.402
0.404
0.408
0.404
0.402
0.404
0.402
0.402
0.396
0.400
0.400
0.400
0.406
0.400
0.404
0.404
0.408
0.412
0.412
0.418
0.422
0.416
0.426
0.414
0.414
0.412
0.418
0.412
0.412
0.420
0.424
0.426
0.430
0.436
0.440
0.428
0.426
0.416
0.422
0.420
0.418
0.416
0.420
0.424
0.420
0.420
0.426
0.420
0.430
0.432
0.424
0.422
0.428
0.422
0.416
0.418
0.414
0.418
0.424
0.424
0.424
0.424
0.438
0.454
0.448
0.446
0.458
0.466
0.474
0.460
0.452
0.460
0.460
0.448
0.440
0.438
0.436
0.434
0.436
0.440
0.456
0.478
0.480
0.474
0.498
0.492
0.496
0.512
0.514
0.482
0.476
0.476
0.482
0.464
0.464
0.454
0.460
0.448
0.444
0.444
0.444
0.446
0.454
0.438
0.466
0.530
0.570
0.500
0.496
0.524
0.500
0.472
0.478
0.486
0.508
0.492
0.476
0.466
0.452
0.454
0.456
0.462
0.460
0.444
0.466
0.496
0.588
0.578
0.600
0.624
0.604
0.564
0.576
0.566
0.540
0.516
0.574
0.856
0.580
0.574
0.564
0.522
0.502
0.494
0.476
0.472
0.464
0.464
0.456
0.452
0.454
0.454
0.452
0.452
0.450
0.458
0.470
0.468
0.462
0.470
0.482
0.476
0.474
0.462
0.462
0.460
0.456
0.456
0.442
0.454
0.446
0.444
0.442
0.448
0.460
0.468
0.474
0.514
0.606
0.626
0.560
0.534
0.500
0.494
0.490
0.484
0.462
0.464
0.460
0.460
0.454
0.456
0.460
0.458
0.458
0.456
0.464
0.464
0.458
0.456
0.464
0.464
0.468
0.462
0.460
0.462
0.458
0.454
0.452
0.454
0.458
0.488
0.526
0.492
0.492
0.494
0.482
0.480
0.478
0.482
0.476
0.474
0.468
0.470
0.462
0.466
0.464
0.462
0.462
0.474
0.470
0.466
0.464
0.456
0.458
0.458
0.448
0.448
0.456
0.460
0.460
0.454
0.462
0.464
0.456
0.462
0.462
0.464
0.478
0.472
0.464
0.460
0.464
0.456
0.448
0.466
0.462
0.454
0.458
0.452
0.460
0.458
0.462
0.460
0.458
0.456
0.458
0.456
0.454
0.454
0.448
0.450
0.446
0.446
0.442
0.450
0.460
0.484
0.490
0.474
0.470
0.462
0.470
0.472
0.468
0.472
0.474
0.474
0.472
0.464
0.468
0.460
0.464
0.460
0.460
0.456
0.452
0.454
0.472
0.472
0.480
0.484
0.486
0.480
0.480
0.494
0.492
0.494
0.492
0.502
0.492
0.486
0.478
0.478
0.470
0.468
0.468
0.472
0.472
0.472
0.466
0.470
0.478
0.484
0.520
0.536
0.516
0.546
0.572
0.536
0.524
0.544
0.530
0.520
0.520
0.516
0.496
0.502
0.504
0.518
0.496
0.502
0.512
0.522
0.518
0.508
0.514
0.510
0.500
0.496
0.494
0.498
0.496
0.492
0.486
0.488
0.468
0.484
0.460
0.478
0.508
0.552
0.558
0.624
0.668
0.634
0.632
0.646
0.630
0.592
0.586
0.582
0.568
0.548
0.522
0.520
0.518
0.502
0.500
0.498
0.510
0.494
0.488
0.500
0.514
0.526
0.536
0.524
0.550
0.528
0.520
0.530
0.544
0.510
0.514
0.510
0.510
0.500
0.488
0.494
0.488
0.478
0.478
0.478
0.484
0.484
0.490
0.478
0.492
0.494
0.498
0.488
0.488
0.482
0.480
0.476
0.474
0.472
0.472
0.466
0.462
0.462
0.456
0.458
0.466
0.480
0.552
0.700
0.636
0.664
0.610
0.594
0.594
0.588
0.544
0.520
0.512
0.518
0.492
0.504
0.504
0.510
0.512
0.510
0.524
0.546
0.540
0.516
0.512
0.514
0.506
0.498
0.494
0.486
0.486
0.484
0.490
0.492
0.492
0.492
0.484
0.478
0.478
0.474
0.482
0.484
0.482
0.486
0.500
0.506
0.504
0.492
0.490
0.490
0.488
0.482
0.474
0.470
0.468
0.476
0.478
0.484
0.502
0.522
0.534
0.542
0.530
0.550
0.554
0.586
0.568
0.564
0.538
0.530
0.528
0.518
0.510
0.494
0.492
0.490
0.496
0.506
0.506
0.500
0.502
0.498
0.498
0.498
0.514
0.546
0.578
0.602
0.556
0.546
0.554
0.556
0.540
0.562
0.564
0.558
0.560
0.566
0.580
0.560
0.566
0.556
0.536
0.524
0.514
0.524
0.534
0.538
0.524
0.514
0.512
0.514
0.514
0.504
0.502
0.510
0.538
0.568
0.550
0.596
0.590
0.584
0.550
0.544
0.540
0.530
0.520
0.522
0.528
0.528
0.520
0.534
0.550
0.572
0.558
0.562
0.552
0.540
0.532
0.518
0.518
0.550
0.526
0.508
0.510
0.514
0.500
0.502
0.500
0.500
0.512
0.476
0.482
0.488
0.480
0.476
0.468
0.466
0.456
0.468
0.452
0.452
0.454
0.464
0.448
0.450
0.458
0.450
0.454
0.448
0.462
0.456
0.452
0.450
0.458
0.450
0.454
0.460
0.456
0.464
0.468
0.472
0.460
0.464
0.452
0.456
0.450
0.450
0.444
0.446
0.434
0.438
0.438
0.428
0.432
0.428
0.440
0.432
0.432
0.434
0.442
0.448
0.450
0.452
0.444
0.448
0.448
0.448
0.450
0.442
0.446
0.438
0.440
0.438
0.434
0.436
0.430
0.422
0.430
0.426
0.430
0.454
0.462
0.456
0.450
0.452
0.442
0.452
0.448
0.454
0.460
0.446
0.454
0.458
0.454
0.446
0.460
0.458
0.450
0.446
0.446
0.452
0.452
0.448
0.456
0.452
0.470
0.472
0.466
0.458
0.476
0.468
0.458
0.446
0.452
0.452
0.450
0.452
0.450
0.474
0.468
0.470
0.464
0.486
0.482
0.486
0.474
0.488
0.482
0.480
0.480
0.468
0.462
0.456
0.448
0.448
0.452
0.452
0.460
0.472
0.514
0.542
0.534
0.606
0.622
0.580
0.568
0.542
0.518
0.508
0.512
0.524
0.506
0.504
0.500
0.494
0.476
0.478
0.476
0.482
0.478
0.476
0.484
0.486
0.488
0.482
0.486
0.502
0.506
0.500
0.496
0.506
0.488
0.482
0.472
0.480
0.476
0.474
0.472
0.492
0.514
0.528
0.518
0.532
0.516
0.502
0.504
0.486
0.480
0.476
0.468
0.472
0.474
0.460
0.470
0.482
0.490
0.492
0.496
0.518
0.520
0.520
0.506
0.512
0.510
0.486
0.504
0.494
0.504
0.488
0.486
0.496
0.490
0.480
0.486
0.488
0.496
0.476
0.482
0.466
0.482
0.484
0.482
0.486
0.464
0.478
0.482
0.472
0.470
0.470
0.468
0.440
0.478
0.458
0.454
0.462
0.448
0.458
0.462
0.458
0.454
0.452
0.456
0.464
0.456
0.458
0.464
0.466
0.470
0.468
0.472
0.468
0.476
0.462
0.456
0.476
0.468
0.460
0.454
0.474
0.502
0.496
0.510
0.576
0.584
0.586
0.592
0.562
0.498
0.484
0.478
0.472
0.472
0.458
0.458
0.460
0.466
0.468
0.480
0.474
0.466
0.468
0.472
0.472
0.474
0.474
0.466
0.462
0.464
0.462
0.460
0.452
0.452
0.462
0.480
0.492
0.484
0.518
0.532
0.538
0.506
0.518
0.534
0.500
0.512
0.514
0.502
0.504
0.498
0.494
0.480
0.484
0.492
0.498
0.492
0.500
0.476
0.480
0.474
0.470
0.466
0.466
0.462
0.458
0.464
0.462
0.468
0.454
0.468
0.462
0.462
0.462
0.474
0.486
0.492
0.484
0.494
0.502
0.526
0.502
0.498
0.486
0.494
0.478
0.480
0.480
0.480
0.472
0.476
0.482
0.478
0.478
0.484
0.480
0.482
0.490
0.486
0.480
0.482
0.488
0.474
0.470
0.466
0.472
0.470
0.472
0.480
0.482
0.486
0.508
0.516
0.516
0.502
0.496
0.490
0.482
0.476
0.460
0.456
0.466
0.476
0.474
0.488
0.488
0.506
0.498
0.526
0.488
0.530
0.544
0.486
0.382
0.392
0.326
0.382
0.312
0.256
0.442
0.204
0.224
0.456
0.454
0.446
0.444
0.444
0.444
0.438
0.444
0.452
0.450
0.452
0.446
0.448
0.460
0.462
0.460
0.472
0.476
0.472
0.466
0.476
0.482
0.474
0.470
0.460
0.458
0.454
0.460
0.442
0.456
0.438
0.448
0.454
0.454
0.444
0.454
0.464
0.468
0.456
0.470
0.468
0.458
0.474
0.472
0.464
0.456
0.472
0.458
0.452
0.454
0.448
0.430
0.446
0.440
0.442
0.434
0.446
0.444
0.446
0.452
0.442
0.436
0.440
0.428
0.430
0.432
0.422
0.424
0.424
0.426
0.426
0.422
0.426
0.422
0.428
0.424
0.424
0.434
0.432
0.432
0.416
0.442
0.416
0.418
0.418
0.424
0.422
0.414
0.418
0.414
0.424
0.418
0.418
0.414
0.418
0.420
0.418
0.418
0.418
0.420
0.422
0.416
0.418
0.426
0.420
0.404
0.424
0.416
0.416
0.416
0.418
0.412
0.410
0.414
0.416
0.408
0.408
0.410
0.412
0.410
0.404
0.412
0.410
0.410
0.406
0.406
0.408
0.410
0.406
0.410
0.410
0.408
0.416
0.406
0.412
0.408
0.416
0.412
0.402
0.414
0.414
0.410
0.410
0.398
0.434
0.414
0.414
0.410
0.418
0.416
0.414
0.414
0.412
0.410
0.418
0.422
0.410
0.412
0.418
0.418
0.416
0.414
0.410
0.418
0.412
0.408
0.410
0.460
0.360
0.410
0.396
0.402
0.414
0.414
0.398
0.410
0.388
0.464
0.346
0.402
0.394
0.394
0.406
0.398
0.396
0.388
0.392
0.408
0.372
0.394
0.394
0.390
0.392
0.394
0.384
0.394
0.388
0.386
0.388
0.376
0.402
0.366
0.376
0.376
0.380
0.382
0.372
0.382
0.378
0.378
0.376
0.374
0.372
0.378
0.374
0.370
0.372
0.370
0.372
0.376
0.374
0.378
0.376
0.372
0.378
0.380
0.394
0.400
0.406
0.406
0.404
0.402
0.396
0.412
0.416
0.410
0.412
0.414
0.424
0.428
0.410
0.420
0.420
0.414
0.416
0.414
0.410
0.412
0.406
0.410
0.416
0.402
0.414
0.420
0.386
0.400
0.408
0.408
0.390
0.426
0.410
0.408
0.422
0.396
0.414
0.396
0.400
0.406
0.404
0.396
0.398
0.402
0.406
0.408
0.412
0.422
0.406
0.388
0.406
0.396
0.600
0.598
0.304
0.486
0.392
0.408
0.396
0.406
0.406
0.198
0.208
0.418
0.422
0.422
0.420
0.424
0.424
0.428
0.416
0.424
0.422
0.416
0.418
0.418
0.418
0.422
0.432
0.430
0.432
0.436
0.436
0.440
0.466
0.454
0.464
0.478
0.466
0.462
0.450
0.444
0.442
0.454
0.490
0.528
0.532
0.532
0.620
0.564
0.548
0.568
0.232
0.296
0.530
0.540
0.504
0.516
0.518
0.518
0.486
0.482
0.478
0.470
0.458
0.458
0.452
0.448
0.442
0.442
0.442
0.444
0.460
0.452
0.462
0.488
0.540
0.506
0.510
0.542
0.522
0.492
0.482
0.478
0.462
0.454
0.460
0.462
0.458
0.454
0.456
0.464
0.472
0.462
0.456
0.450
0.448
0.450
0.446
0.452
0.452
0.464
0.480
0.470
0.464
0.470
0.472
0.474
0.464
0.462
0.470
0.476
0.488
0.486
0.480
0.478
0.478
0.464
0.464
0.460
0.468
0.222
0.232
0.468
0.466
0.456
0.230
0.238
0.468
0.450
0.466
0.468
0.202
0.288
0.480
0.246
0.248
0.504
0.496
0.498
0.500
0.476
0.476
0.558
0.458
0.450
0.326
0.632
0.444
0.490
0.442
0.438
0.454
0.446
0.444
0.442
0.434
0.428
0.432
0.428
0.428
0.418
0.428
0.450
0.446
0.458
0.464
0.476
0.464
0.496
0.486
0.476
0.210
0.256
0.470
0.468
0.460
0.452
0.460
0.452
0.450
0.440
0.438
0.446
0.422
0.428
0.426
0.426
0.434
0.414
0.420
0.416
0.410
0.420
0.406
0.394
0.420
0.380
0.404
0.402
0.394
0.394
0.398
0.388
0.390
0.414
0.268
0.476
0.272
0.500
0.382
0.412
0.352
0.378
0.372
0.380
0.382
0.376
0.368
0.380
0.380
0.380
0.370
0.376
0.378
0.374
0.372
0.376
0.374
0.378
0.374
0.368
0.370
0.370
0.374
0.376
0.378
0.384
0.370
0.376
0.390
0.374
0.382
0.378
0.388
0.388
0.386
0.386
0.390
0.552
0.212
0.400
0.380
0.392
0.376
0.382
0.386
0.380
0.382
0.388
0.384
0.380
0.386
0.396
0.372
0.392
0.390
0.392
0.390
0.386
0.390
0.398
0.392
0.378
0.404
0.388
0.398
0.388
0.390
0.388
0.392
0.382
0.394
0.392
0.392
0.386
0.388
0.398
0.390
0.404
0.398
0.390
0.394
0.394
0.396
0.382
0.390
0.396
0.394
0.382
0.392
0.382
0.388
0.382
0.394
0.376
0.388
0.392
0.386
0.386
0.392
0.392
0.390
0.386
0.394
0.390
0.392
0.390
0.394
0.398
0.402
0.396
0.392
0.394
0.398
0.400
0.392
0.396
0.398
0.404
0.402
0.398
0.398
0.410
0.396
0.398
0.402
0.410
0.408
0.406
0.410
0.408
0.402
0.408
0.400
0.400
0.398
0.390
0.390
0.394
0.398
0.378
0.216
0.248
0.322
0.386
0.384
0.382
0.382
0.384
0.390
0.388
0.380
0.380
0.392
0.386
0.388
0.380
0.394
0.388
0.386
0.394
0.500
0.252
0.400
0.392
0.394
0.362
0.382
0.396
0.380
0.378
0.394
0.388
0.396
0.384
0.396
0.392
0.412
0.382
0.384
0.398
0.394
0.394
0.396
0.394
0.398
0.396
0.400
0.398
0.398
0.398
0.402
0.398
0.400
0.396
0.394
0.400
0.392
0.406
0.394
0.398
0.400
0.402
0.404
0.406
0.406
0.406
0.406
0.414
0.410
0.404
0.262
0.212
0.360
0.404
0.412
0.402
0.408
0.398
0.428
0.402
0.384
0.432
0.398
0.836
0.412
0.414
0.414
0.404
0.394
0.426
0.396
0.560
0.228
0.410
0.416
0.422
0.452
0.548
0.562
0.562
0.554
0.522
0.514
0.484
0.482
0.460
0.470
0.462
0.472
0.448
0.452
0.452
0.450
0.454
0.438
0.452
0.454
0.448
0.442
0.442
0.448
0.444
0.452
0.464
0.480
0.474
0.478
0.492
0.532
0.510
0.498
0.474
0.466
0.458
0.456
0.436
0.446
0.432
0.430
0.440
0.450
0.464
0.492
0.520
0.506
0.492
0.464
0.466
0.470
0.456
0.446
0.448
0.446
0.442
0.452
0.444
0.454
0.596
0.290
0.438
0.434
0.214
0.286
0.400
0.614
0.216
0.500
0.228
0.200
0.432
0.216
0.228
0.244
0.226
0.452
0.482
0.242
0.232
0.482
0.504
0.478
0.474
0.472
0.484
0.470
0.472
0.464
0.482
0.484
0.480
0.458
0.488
0.464
0.474
0.466
0.484
0.474
0.472
0.466
0.220
0.248
0.518
0.396
0.478
0.450
0.466
0.458
0.466
0.462
0.468
0.462
0.466
0.464
0.462
0.454
0.460
0.456
0.446
0.454
0.450
0.440
0.436
0.442
0.446
0.436
0.456
0.464
0.442
0.444
0.452
0.442
0.456
0.450
0.448
0.444
0.448
0.456
0.430
0.444
0.430
0.456
0.432
0.436
0.434
0.430
0.434
0.230
0.200
0.442
0.484
0.490
0.490
0.472
0.454
0.452
0.444
0.450
0.452
0.444
0.438
0.454
0.436
0.444
0.444
0.430
0.484
0.522
0.556
0.476
0.490
0.496
0.492
0.492
0.518
0.502
0.496
0.516
0.508
0.502
0.464
0.476
0.482
0.224
0.244
0.466
0.482
0.482
0.484
0.510
0.512
0.508
0.544
0.536
0.512
0.520
0.528
0.514
0.508
0.524
0.518
0.506
0.506
0.520
0.558
0.594
0.528
0.540
0.544
0.544
0.618
0.616
0.610
0.546
0.538
0.522
0.510
0.512
0.502
0.506
0.526
0.674
0.612
0.664
0.664
0.660
0.612
0.622
0.656
0.580
0.574
0.556
0.532
0.532
0.544
0.548
0.572
0.710
0.636
0.600
0.630
0.630
0.622
0.588
0.556
0.516
0.522
0.506
0.246
0.276
0.546
0.568
0.538
0.514
0.512
0.510
0.530
0.550
0.636
0.914
0.756
0.706
0.642
0.666
0.662
0.620
0.630
0.620
0.608
0.612
0.588
0.564
0.582
0.628
0.576
0.594
0.618
0.608
0.576
0.592
0.584
0.554
0.560
0.614
0.596
0.570
0.550
0.540
0.526
0.526
0.518
0.522
0.528
0.524
0.530
0.542
0.556
0.558
0.546
0.554
0.550
0.560
0.576
0.584
0.572
0.550
0.536
0.528
0.524
0.520
0.532
0.598
0.656
0.698
0.768
0.750
0.740
0.672
0.674
0.666
0.636
0.636
0.608
0.562
0.532
0.526
0.512
0.518
0.518
0.552
0.616
0.672
0.626
0.600
0.320
0.442
0.714
0.608
0.622
0.586
0.588
0.596
0.582
0.600
0.598
0.582
0.562
0.570
0.576
0.564
0.558
0.582
0.594
0.594
0.550
0.592
0.546
0.542
0.610
0.622
0.628
0.600
0.560
0.572
0.540
0.558
0.584
0.718
0.682
0.622
0.612
0.604
0.632
0.624
0.616
0.628
0.630
0.588
0.608
0.610
0.576
0.600
0.632
0.650
0.630
0.602
0.592
0.590
0.570
0.570
0.552
0.562
0.554
0.554
0.552
0.556
0.568
0.552
0.548
0.556
0.582
0.560
0.568
0.568
0.566
0.554
0.562
0.564
0.558
0.546
0.552
0.600
0.590
0.552
0.568
0.552
0.540
0.536
0.530
0.586
0.596
0.576
0.556
0.540
0.538
0.544
0.536
0.570
0.614
0.576
0.610
0.632
0.622
0.580
0.610
0.616
0.590
0.574
0.580
0.594
0.564
0.582
0.608
0.618
0.598
0.654
0.636
0.608
0.628
0.582
0.604
0.596
0.618
0.712
0.646
0.624
0.632
0.620
0.584
0.574
0.578
0.668
0.624
0.572
0.570
0.570
0.576
0.560
0.564
0.556
0.558
0.556
0.538
0.550
0.590
0.672
0.658
0.692
0.708
0.648
0.668
0.660
0.598
0.636
0.646
0.648
0.616
0.590
0.592
0.602
0.588
0.602
0.664
0.634
0.732
0.644
0.622
0.650
0.646
0.622
0.614
0.604
0.586
0.560
0.568
0.564
0.656
0.626
0.600
0.618
0.620
0.656
0.608
0.630
0.614
0.588
0.610
0.618
0.610
0.658
0.684
0.612
0.662
0.670
0.718
0.680
0.612
0.610
0.564
0.580
0.576
0.608
0.640
0.668
0.604
0.604
0.610
0.584
0.622
0.614
0.598
0.634
0.636
0.658
0.608
0.632
0.638
0.600
0.610
0.596
0.588
0.582
0.572
0.572
0.572
0.578
0.614
0.642
0.620
0.602
0.588
0.562
0.546
0.534
0.536
0.562
0.766
0.854
0.730
0.758
0.666
0.628
0.586
0.612
0.606
0.580
0.592
0.604
0.606
0.620
0.704
0.610
0.704
0.616
0.672
0.646
0.764
0.684
0.658
0.622
0.600
0.580
0.550
0.552
0.546
0.580
0.674
0.668
0.766
0.920
0.734
0.716
0.692
0.710
0.704
0.706
0.690
0.648
0.644
0.610
0.618
0.674
0.688
0.682
0.636
0.646
0.640
0.604
0.636
0.642
0.674
0.730
0.698
0.610
0.628
0.578
0.608
0.616
0.740
0.690
0.628
0.604
0.606
0.614
0.628
0.614
0.622
0.668
0.722
0.692
0.704
0.710
0.694
0.644
0.622
0.618
0.614
0.626
0.648
0.634
0.648
0.592
0.592
0.604
0.634
0.668
0.618
0.680
0.680
0.684
0.628
0.612
0.620
0.632
0.674
0.660
0.644
0.616
0.592
0.572
0.564
0.548
0.550
0.564
0.532
0.548
0.536
0.626
0.668
0.680
0.672
0.636
0.610
0.576
0.542
0.548
0.546
0.600
0.668
0.664
0.662
0.620
0.588
0.566
0.552
0.560
0.586
0.648
0.670
0.608
0.584
0.606
0.630
0.684
0.740
0.706
0.696
0.650
0.604
0.592
0.582
0.568
0.604
0.610
0.734
0.758
0.860
0.786
0.726
0.684
0.632
0.598
0.608
0.634
0.690
0.652
0.708
0.642
0.650
0.732
0.694
0.668
0.634
0.630
0.596
0.610
0.620
0.640
0.670
0.716
0.714
0.712
0.684
0.692
0.690
0.618
0.642
0.652
0.718
0.630
0.676
0.696
0.728
0.674
0.638
0.662
0.620
0.662
0.674
0.678
0.636
0.696
0.674
0.624
0.672
0.688
0.682
0.648
0.648
0.654
0.654
0.654
0.652
0.670
0.694
0.680
0.680
0.676
0.690
0.646
0.656
0.658
0.680
0.654
0.690
0.686
0.706
0.718
0.724
0.682
0.676
0.636
0.644
0.632
0.632
0.630
0.654
0.642
0.678
0.676
0.656
0.676
0.630
0.644
0.606
0.640
0.700
0.710
0.692
0.658
0.642
0.638
0.586
0.588
0.584
0.650
0.718
0.748
0.730
0.648
0.684
0.680
0.684
0.686
0.668
0.630
0.612
0.600
0.596
0.610
0.606
0.602
0.600
0.618
0.586
0.588
0.584
0.562
0.580
0.564
0.564
0.544
0.548
0.548
0.534
0.526
0.514
0.510
0.504
0.494
0.496
0.504
0.506
0.528
0.538
0.554
0.558
0.540
0.554
0.552
0.580
0.586
0.594
0.608
0.616
0.570
0.570
0.556
0.538
0.536
0.530
0.536
0.526
0.522
0.532
0.530
0.530
0.550
0.598
0.550
0.550
0.540
0.528
0.532
0.524
0.516
0.510
0.494
0.492
0.502
0.496
0.496
0.494
0.502
0.502
0.496
0.494
0.484
0.482
0.492
0.494
0.506
0.526
0.538
0.534
0.526
0.512
0.514
0.512
0.498
0.502
0.500
0.494
0.504
0.508
0.512
0.504
0.512
0.516
0.510
0.514
0.518
0.518
0.510
0.516
0.520
0.532
0.562
0.580
0.544
0.526
0.530
0.534
0.520
0.520
0.514
0.524
0.518
0.540
0.536
0.522
0.528
0.528
0.514
0.522
0.514
0.514
0.514
0.512
0.514
0.502
0.516
0.514
0.522
0.512
0.520
0.520
0.532
0.512
0.524
0.528
0.522
0.508
0.518
0.518
0.508
0.504
0.512
0.506
0.508
0.512
0.516
0.514
0.510
0.516
0.510
0.508
0.510
0.520
0.518
0.512
0.514
0.510
0.520
0.526
0.524
0.520
0.524
0.530
0.520
0.518
0.526
0.540
0.558
0.550
0.552
0.576
0.606
0.606
0.574
0.564
0.574
0.570
0.570
0.580
0.640
0.694
0.682
0.624
0.632
0.654
0.672
0.618
0.618
0.636
0.636
0.660
0.704
0.740
0.686
0.640
0.654
0.666
0.652
0.614
0.630
0.652
0.710
0.730
0.690
0.642
0.650
0.656
0.646
0.614
0.620
0.610
0.634
0.664
0.690
0.692
0.650
0.602
0.606
0.598
0.590
0.646
0.678
0.690
0.734
0.662
0.702
0.714
0.716
0.706
0.652
0.644
0.632
0.634
0.644
0.652
0.682
0.660
0.648
0.668
0.656
0.650
0.658
0.628
0.636
0.632
0.608
0.596
0.580
0.570
0.570
0.578
0.560
0.584
0.622
0.662
0.620
0.670
0.676
0.656
0.668
0.664
0.634
0.616
0.660
0.680
0.612
0.678
0.702
0.720
0.668
0.690
0.666
0.632
0.644
0.640
0.620
0.634
0.662
0.648
0.688
0.702
0.750
0.738
0.684
0.674
0.656
0.618
0.632
0.620
0.646
0.668
0.708
0.700
0.646
0.664
0.648
0.630
0.636
0.624
0.684
0.732
0.648
0.702
0.734
0.758
0.706
0.672
0.658
0.662
0.632
0.636
0.644
0.662
0.622
0.646
0.678
0.706
0.662
0.694
0.700
0.640
0.652
0.644
0.660
0.602
0.606
0.642
0.694
0.670
0.656
0.660
0.702
0.654
0.680
0.648
0.608
0.628
0.628
0.606
0.632
0.646
0.624
0.592
0.632
0.622
0.614
0.670
0.704
0.704
0.698
0.608
0.610
0.598
0.592
0.630
0.726
0.700
0.818
0.798
0.788
0.756
0.736
0.644
0.656
0.646
0.646
0.616
0.630
0.634
0.636
0.662
0.682
0.720
0.666
0.706
0.692
0.684
0.658
0.648
0.604
0.616
0.616
0.660
0.660
0.714
0.726
0.754
0.712
0.628
0.622
0.594
0.590
0.612
0.638
0.624
0.606
0.592
0.586
0.584
0.606
0.686
0.718
0.768
0.726
0.690
0.642
0.612
0.602
0.636
0.598
0.660
0.694
0.626
0.726
0.708
0.738
0.738
0.656
0.702
0.616
0.600
0.604
0.610
0.696
0.678
0.674
0.658
0.606
0.580
0.590
0.586
0.614
0.652
0.638
0.662
0.644
0.610
0.616
0.592
0.622
0.638
0.682
0.688
0.680
0.626
0.668
0.674
0.642
0.676
0.662
0.680
0.646
0.638
0.644
0.648
0.648
0.622
0.588
0.612
0.636
0.720
0.690
0.624
0.588
0.690
0.668
0.704
0.706
0.694
0.666
0.626
0.620
0.614
0.606
0.592
0.622
0.632
0.648
0.688
0.712
0.706
0.708
0.692
0.636
0.642
0.618
0.614
0.600
0.626
0.646
0.688
0.748
0.734
0.706
0.668
0.642
0.616
0.580
0.566
0.570
0.562
0.636
0.668
0.792
0.792
0.808
0.810
0.802
0.700
0.706
0.672
0.666
0.650
0.590
0.606
0.588
0.590
0.596
0.610
0.606
0.616
0.674
0.720
0.744
0.750
0.696
0.680
0.644
0.630
0.588
0.584
0.576
0.582
0.610
0.644
0.708
0.706
0.644
0.650
0.612
0.590
0.578
0.576
0.572
0.600
0.624
0.596
0.662
0.690
0.756
0.692
0.712
0.690
0.700
0.646
0.654
0.648
0.666
0.640
0.660
0.658
0.632
0.668
0.680
0.688
0.716
0.744
0.694
0.692
0.696
0.644
0.680
0.680
0.644
0.674
0.708
0.672
0.662
0.680
0.688
0.690
0.662
0.636
0.636
0.612
0.618
0.608
0.602
0.638
0.652
0.652
0.704
0.736
0.772
0.692
0.724
0.724
0.738
0.676
0.700
0.692
0.664
0.646
0.652
0.624
0.616
0.620
0.630
0.648
0.632
0.628
0.616
0.600
0.600
0.582
0.606
0.608
0.656
0.660
0.612
0.626
0.618
0.616
0.606
0.574
0.584
0.594
0.610
0.644
0.696
0.680
0.678
0.646
0.618
0.604
0.582
0.576
0.598
0.584
0.610
0.606
0.624
0.584
0.630
0.636
0.594
0.650
0.664
0.668
0.654
0.610
0.594
0.592
0.598
0.588
0.598
0.614
0.660
0.634
0.666
0.670
0.678
0.608
0.670
0.644
0.636
0.588
0.608
0.638
0.618
0.600
0.670
0.668
0.624
0.682
0.672
0.608
0.626
0.594
0.600
0.590
0.610
0.602
0.610
0.598
0.566
0.572
0.572
0.568
0.560
0.580
0.652
0.708
0.682
0.712
0.696
0.656
0.656
0.616
0.600
0.590
0.584
0.572
0.560
0.554
0.530
0.532
0.526
0.518
0.518
0.514
0.504
0.498
0.504
0.498
0.500
0.508
0.500
0.496
0.502
0.500
0.508
0.502
0.506
0.518
0.528
0.538
0.522
0.532
0.524
0.512
0.516
0.518
0.528
0.526
0.536
0.546
0.598
0.590
0.614
0.594
0.586
0.530
0.514
0.508
0.512
0.518
0.514
0.536
0.582
0.584
0.620
0.716
0.626
0.686
0.612
0.574
0.570
0.582
0.552
0.554
0.562
0.586
0.616
0.596
0.580
0.570
0.558
0.544
0.538
0.532
0.526
0.538
0.548
0.562
0.556
0.604
0.620
0.612
0.626
0.634
0.622
0.640
0.632
0.600
0.572
0.572
0.588
0.594
0.584
0.622
0.640
0.660
0.634
0.620
0.608
0.580
0.552
0.550
0.544
0.564
0.624
0.714
0.706
0.716
0.684
0.618
0.598
0.588
0.568
0.582
0.582
0.640
0.650
0.648
0.638
0.606
0.566
0.550
0.534
0.528
0.516
0.562
0.630
0.710
0.724
0.718
0.692
0.656
0.616
0.570
0.568
0.554
0.594
0.608
0.630
0.704
0.704
0.640
0.706
0.682
0.668
0.624
0.600
0.580
0.554
0.560
0.554
0.568
0.602
0.626
0.692
0.730
0.796
0.784
0.782
0.730
0.692
0.664
0.622
0.606
0.606
0.606
0.612
0.632
0.658
0.658
0.672
0.630
0.580
0.576
0.566
0.566
0.584
0.578
0.592
0.588
0.588
0.572
0.582
0.560
0.562
0.558
0.570
0.594
0.612
0.578
0.586
0.588
0.572
0.578
0.558
0.558
0.550
0.538
0.538
0.554
0.566
0.564
0.554
0.570
0.580
0.614
0.636
0.584
0.610
0.574
0.604
0.582
0.588
0.584
0.582
0.538
0.540
0.530
0.522
0.528
0.526
0.530
0.530
0.532
0.520
0.522
0.522
0.518
0.516
0.518
0.518
0.520
0.530
0.526
0.530
0.524
0.534
0.528
0.518
0.522
0.528
0.524
0.526
0.520
0.538
0.534
0.526
0.520
0.514
0.504
0.506
0.498
0.490
0.492
0.506
0.514
0.516
0.504
0.496
0.516
0.574
0.650
0.624
0.574
0.562
0.556
0.548
0.554
0.548
0.546
0.548
0.542
0.526
0.550
0.544
0.534
0.530
0.518
0.526
0.518
0.526
0.522
0.514
0.514
0.518
0.516
0.508
0.508
0.498
0.496
0.504
0.500
0.506
0.504
0.502
0.500
0.508
0.506
0.520
0.514
0.520
0.512
0.506
0.504
0.516
0.530
0.552
0.530
0.528
0.536
0.512
0.512
0.514
0.516
0.512
0.518
0.544
0.562
0.534
0.556
0.530
0.524
0.520
0.514
0.500
0.506
0.506
0.514
0.504
0.502
0.506
0.506
0.516
0.502
0.502
0.506
0.520
0.506
0.514
0.510
0.508
0.504
0.488
0.510
0.500
0.498
0.508
0.522
0.528
0.520
0.516
0.506
0.514
0.510
0.516
0.514
0.516
0.520
0.522
0.508
0.516
0.524
0.550
0.530
0.526
0.544
0.574
0.584
0.554
0.580
0.594
0.562
0.550
0.578
0.642
0.562
0.572
0.570
0.584
0.562
0.576
0.604
0.564
0.566
0.544
0.530
0.526
0.534
0.542
0.536
0.546
0.594
0.646
0.610
0.634
0.628
0.588
0.566
0.570
0.584
0.586
0.574
0.600
0.606
0.588
0.328
0.248
0.580
0.546
0.552
0.566
0.624
0.576
0.604
0.642
0.632
0.600
0.242
0.342
0.582
0.544
0.564
0.548
0.546
0.542
0.556
0.542
0.550
0.562
0.574
0.582
0.554
0.560
0.568
0.566
0.588
0.562
0.550
0.546
0.556
0.538
0.540
0.550
0.552
0.532
0.560
0.572
0.568
0.554
0.568
0.600
0.568
0.554
0.566
0.592
0.576
0.570
0.594
0.588
0.562
0.576
0.578
0.570
0.570
0.584
0.592
0.560
0.564
0.562
0.580
0.582
0.576
0.552
0.554
0.556
0.574
0.576
0.552
0.566
0.582
0.604
0.586
0.574
0.570
0.584
0.592
0.564
0.546
0.564
0.564
0.562
0.542
0.558
0.622
0.606
0.574
0.594
0.618
0.580
0.596
0.558
0.552
0.568
0.580
0.556
0.550
0.558
0.584
0.578
0.560
0.566
0.574
0.556
0.582
0.594
0.610
0.620
0.572
0.576
0.564
0.570
0.580
0.608
0.602
0.598
0.600
0.562
0.552
0.558
0.586
0.668
0.702
0.650
0.624
0.634
0.654
0.714
0.752
0.680
0.652
0.626
0.636
0.616
0.582
0.566
0.592
0.668
0.642
0.598
0.630
0.606
0.594
0.634
0.586
0.612
0.632
0.596
0.586
0.600
0.610
0.568
0.584
0.568
0.588
0.594
0.572
0.594
0.606
0.604
0.616
0.588
0.576
0.566
0.558
0.568
0.576
0.562
0.576
0.594
0.572
0.574
0.588
0.602
0.576
0.570
0.598
0.586
0.576
0.582
0.606
0.576
0.586
0.592
0.608
0.570
0.594
0.598
0.630
0.574
0.574
0.608
0.674
0.648
0.612
0.630
0.654
0.602
0.606
0.622
0.618
0.588
0.626
0.648
0.592
0.626
0.642
0.654
0.588
0.606
0.608
0.592
0.598
0.580
0.618
0.660
0.708
0.692
0.646
0.618
0.612
0.600
0.608
0.610
0.604
0.638
0.662
0.684
0.670
0.634
0.606
0.576
0.574
0.572
0.602
0.634
0.608
0.574
0.548
0.538
0.562
0.576
0.628
0.578
0.568
0.570
0.582
0.588
0.552
0.550
0.552
0.552
0.558
0.562
0.572
0.572
0.548
0.544
0.544
0.562
0.580
0.584
0.580
0.564
0.548
0.548
0.552
0.554
0.586
0.588
0.588
0.644
0.644
0.638
0.644
0.592
0.568
0.566
0.554
0.548
0.562
0.542
0.580
0.564
0.596
0.576
0.540
0.554
0.556
0.546
0.556
0.556
0.568
0.584
0.566
0.538
0.516
0.534
0.526
0.524
0.512
0.520
0.516
0.512
0.500
0.496
0.496
0.500
0.494
0.480
0.492
0.486
0.472
0.500
0.480
0.476
0.470
0.468
0.462
0.470
0.466
0.470
0.474
0.472
0.470
0.464
0.464
0.468
0.470
0.460
0.472
0.472
0.476
0.456
0.468
0.464
0.462
0.458
0.464
0.466
0.468
0.466
0.466
0.458
0.452
0.464
0.454
0.458
0.450
0.452
0.450
0.450
0.464
0.470
0.468
0.468
0.472
0.476
0.470
0.468
0.464
0.462
0.450
0.452
0.454
0.452
0.460
0.478
0.502
0.498
0.486
0.490
0.488
0.494
0.494
0.500
0.504
0.504
0.492
0.492
0.496
0.508
0.478
0.498
0.486
0.490
0.496
0.498
0.522
0.512
0.502
0.508
0.498
0.490
0.486
0.478
0.484
0.484
0.476
0.488
0.472
0.484
0.500
0.504
0.504
0.518
0.542
0.524
0.532
0.556
0.542
0.536
0.534
0.522
0.518
0.522
0.522
0.502
0.490
0.504
0.512
0.532
0.520
0.518
0.536
0.544
0.522
0.524
0.538
0.546
0.530
0.530
0.518
0.516
0.516
0.518
0.540
0.518
0.540
0.532
0.524
0.544
0.534
0.536
0.554
0.582
0.552
0.566
0.582
0.588
0.544
0.530
0.522
0.524
0.682
0.754
0.730
0.704
0.640
0.650
0.650
0.604
0.614
0.602
0.596
0.582
0.642
0.696
0.654
0.666
0.652
0.608
0.602
0.612
0.586
0.588
0.596
0.660
0.672
0.634
0.604
0.558
0.560
0.538
0.564
0.588
0.652
0.692
0.604
0.604
0.584
0.616
0.642
0.608
0.592
0.564
0.558
0.560
0.562
0.616
0.610
0.578
0.574
0.574
0.604
0.684
0.636
0.628
0.590
0.574
0.574
0.582
0.556
0.580
0.586
0.582
0.632
0.612
0.610
0.576
0.594
0.598
0.624
0.642
0.606
0.580
0.596
0.584
0.598
0.608
0.678
0.586
0.608
0.592
0.586
0.602
0.622
0.634
0.596
0.614
0.572
0.594
0.614
0.606
0.598
0.582
0.560
0.566
0.558
0.566
0.562
0.604
0.576
0.660
0.614
0.650
0.646
0.594
0.592
0.596
0.576
0.572
0.576
0.590
0.618
0.578
0.596
0.582
0.602
0.602
0.592
0.588
0.546
0.554
0.556
0.542
0.534
0.536
0.534
0.534
0.528
0.522
0.516
0.512
0.508
0.498
0.498
0.502
0.512
0.528
0.528
0.572
0.612
0.594
0.608
0.606
0.624
0.570
0.598
0.580
0.574
0.562
0.570
0.556
0.558
0.542
0.552
0.612
0.638
0.624
0.608
0.554
0.540
0.524
0.530
0.524
0.532
0.522
0.532
0.556
0.544
0.564
0.576
0.596
0.546
0.532
0.518
0.514
0.512
0.514
0.526
0.520
0.512
0.514
0.528
0.540
0.536
0.536
0.566
0.584
0.584
0.558
0.570
0.600
0.590
0.570
0.566
0.588
0.596
0.572
0.560
0.572
0.586
0.558
0.538
0.530
0.528
0.544
0.528
0.530
0.530
0.546
0.544
0.528
0.524
0.514
0.502
0.506
0.510
0.508
0.502
0.498
0.490
0.496
0.488
0.484
0.474
0.474
0.470
0.478
0.468
0.472
0.464
0.468
0.454
0.458
0.462
0.462
0.468
0.458
0.462
0.464
0.468
0.472
0.458
0.466
0.472
0.464
0.466
0.466
0.478
0.484
0.494
0.492
0.482
0.478
0.476
0.474
0.466
0.464
0.460
0.456
0.448
0.450
0.440
0.446
0.450
0.488
0.546
0.666
0.550
0.516
0.518
0.512
0.492
0.482
0.478
0.476
0.474
0.472
0.468
0.466
0.460
0.458
0.456
0.458
0.460
0.464
0.478
0.474
0.480
0.476
0.482
0.506
0.496
0.500
0.510
0.498
0.502
0.502
0.512
0.504
0.514
0.512
0.508
0.506
0.506
0.496
0.496
0.498
0.494
0.486
0.504
0.516
0.518
0.518
0.520
0.512
0.500
0.494
0.494
0.488
0.484
0.486
0.502
0.574
0.548
0.566
0.592
0.600
0.550
0.568
0.576
0.542
0.540
0.550
0.554
0.520
0.526
0.516
0.528
0.514
0.514
0.528
0.528
0.534
0.544
0.550
0.558
0.590
0.574
0.322
0.228
0.534
0.520
0.516
0.514
0.524
0.568
0.596
0.582
0.592
0.646
0.686
0.654
0.668
0.666
0.602
0.612
0.606
0.564
0.576
0.570
0.574
0.542
0.546
0.552
0.584
0.572
0.568
0.610
0.626
0.580
0.632
0.646
0.586
0.564
0.630
0.734
0.728
0.606
0.638
0.630
0.602
0.656
0.690
0.610
0.678
0.732
0.812
0.696
0.606
0.620
0.622
0.620
0.662
0.698
0.732
0.704
0.620
0.630
0.630
0.668
0.690
0.684
0.652
0.602
0.586
0.590
0.594
0.676
0.758
0.774
0.742
0.706
0.652
0.626
0.606
0.582
0.622
0.614
0.658
0.700
0.736
0.684
0.730
0.674
0.708
0.686
0.680
0.650
0.616
0.584
0.554
0.534
0.530
0.536
0.566
0.592
0.596
0.598
0.626
0.616
0.634
0.640
0.606
0.622
0.624
0.572
0.574
0.570
0.556
0.576
0.586
0.604
0.596
0.566
0.578
0.576
0.578
0.658
0.686
0.618
0.654
0.692
0.598
0.646
0.646
0.616
0.592
0.600
0.604
0.576
0.584
0.598
0.616
0.574
0.598
0.600
0.600
0.576
0.588
0.588
0.584
0.550
0.578
0.590
0.608
0.566
0.580
0.566
0.556
0.550
0.546
0.538
0.546
0.544
0.540
0.544
0.568
0.590
0.624
0.588
0.574
0.604
0.610
0.582
0.608
0.640
0.630
0.590
0.608
0.644
0.650
0.622
0.640
0.682
0.642
0.642
0.652
0.604
0.626
0.672
0.730
0.698
0.706
0.722
0.708
0.640
0.634
0.610
0.596
0.566
0.556
0.552
0.534
0.528
0.514
0.526
0.514
0.508
0.514
0.520
0.508
0.524
0.550
0.570
0.560
0.562
0.608
0.602
0.606
0.600
0.598
0.574
0.554
0.540
0.540
0.536
0.524
0.528
0.526
0.536
0.540
0.576
0.602
0.596
0.576
0.570
0.596
0.594
0.570
0.578
0.590
0.630
0.580
0.582
0.580
0.586
0.582
0.556
0.564
0.570
0.578
0.558
0.556
0.562
0.570
0.554
0.556
0.554
0.550
0.536
0.548
0.548
0.558
0.538
0.576
0.606
0.566
0.560
0.552
0.662
0.630
0.658
0.646
0.606
0.588
0.582
0.556
0.546
0.536
0.544
0.550
0.564
0.576
0.594
0.592
0.620
0.630
0.610
0.592
0.588
0.574
0.614
0.610
0.618
0.620
0.586
0.618
0.642
0.718
0.680
0.610
0.642
0.592
0.606
0.588
0.598
0.586
0.580
0.592
0.602
0.624
0.634
0.690
0.600
0.602
0.594
0.580
0.572
0.572
0.612
0.608
0.658
0.692
0.652
0.636
0.678
0.644
0.610
0.638
0.654
0.644
0.660
0.668
0.710
0.664
0.714
0.724
0.672
0.678
0.654
0.638
0.650
0.658
0.658
0.672
0.666
0.690
0.650
0.658
0.638
0.620
0.624
0.626
0.608
0.636
0.650
0.638
0.678
0.694
0.646
0.668
0.660
0.654
0.622
0.648
0.662
0.714
0.656
0.690
0.704
0.680
0.654
0.666
0.664
0.640
0.624
0.606
0.602
0.604
0.612
0.636
0.622
0.628
0.650
0.656
0.612
0.628
0.628
0.614
0.624
0.630
0.632
0.642
0.660
0.670
0.700
0.700
0.684
0.676
0.634
0.626
0.618
0.612
0.610
0.598
0.626
0.612
0.634
0.638
0.654
0.636
0.636
0.636
0.640
0.610
0.618
0.628
0.626
0.618
0.624
0.642
0.602
0.618
0.624
0.620
0.608
0.598
0.606
0.636
0.658
0.646
0.620
0.628
0.624
0.622
0.604
0.620
0.618
0.622
0.620
0.600
0.618
0.614
0.598
0.594
0.592
0.598
0.604
0.618
0.636
0.618
0.638
0.634
0.658
0.628
0.648
0.632
0.644
0.610
0.598
0.608
0.610
0.640
0.646
0.644
0.632
0.624
0.616
0.598
0.584
0.566
0.566
0.574
0.584
0.614
0.612
0.618
0.594
0.612
0.606
0.606
0.600
0.590
0.588
0.584
0.580
0.590
0.604
0.610
0.588
0.606
0.622
0.642
0.630
0.602
0.616
0.616
0.616
0.616
0.604
0.616
0.626
0.600
0.606
0.620
0.648
0.622
0.626
0.624
0.614
0.606
0.600
0.602
0.602
0.586
0.606
0.612
0.630
0.642
0.650
0.644
0.634
0.612
0.600
0.580
0.592
0.592
0.614
0.614
0.608
0.620
0.618
0.616
0.632
0.644
0.630
0.642
0.644
0.626
0.608
0.622
0.626
0.668
0.618
0.620
0.622
0.628
0.602
0.618
0.626
0.642
0.628
0.664
0.636
0.618
0.634
0.652
0.658
0.620
0.650
0.648
0.650
0.614
0.630
0.650
0.688
0.650
0.652
0.672
0.676
0.690
0.686
0.676
0.648
0.642
0.636
0.644
0.616
0.610
0.612
0.606
0.618
0.630
0.614
0.602
0.612
0.618
0.632
0.646
0.676
0.650
0.624
0.638
0.634
0.658
0.654
0.634
0.638
0.622
0.634
0.636
0.630
0.652
0.720
0.744
0.728
0.698
0.672
0.638
0.620
0.602
0.580
0.592
0.620
0.634
0.620
0.632
0.684
0.722
0.776
0.738
0.692
0.718
0.724
0.730
0.660
0.684
0.686
0.670
0.692
0.704
0.778
0.696
0.724
0.716
0.718
0.718
0.666
0.696
0.686
0.662
0.664
0.666
0.702
0.656
0.688
0.684
0.660
0.678
0.666
0.672
0.656
0.652
0.680
0.652
0.676
0.682
0.700
0.698
0.652
0.664
0.676
0.686
0.656
0.674
0.682
0.712
0.680
0.688
0.684
0.688
0.674
0.638
0.650
0.642
0.666
0.688
0.666
0.670
0.676
0.672
0.648
0.620
0.638
0.622
0.614
0.616
0.606
0.610
0.594
0.594
0.586
0.582
0.582
0.572
0.568
0.588
0.612
0.650
0.648
0.668
0.662
0.670
0.620
0.636
0.634
0.632
0.620
0.586
0.602
0.608
0.624
0.634
0.600
0.592
0.612
0.636
0.636
0.678
0.674
0.652
0.614
0.598
0.610
0.606
0.626
0.634
0.668
0.684
0.634
0.680
0.682
0.626
0.624
0.664
0.696
0.710
0.676
0.666
0.658
0.650
0.634
0.622
0.592
0.604
0.598
0.586
0.572
0.574
0.634
0.696
0.716
0.750
0.752
0.732
0.708
0.668
0.640
0.638
0.626
0.616
0.632
0.664
0.692
0.670
0.684
0.700
0.708
0.686
0.650
0.652
0.640
0.624
0.640
0.652
0.654
0.644
0.650
0.656
0.664
0.622
0.648
0.642
0.662
0.660
0.650
0.662
0.690
0.718
0.728
0.718
0.706
0.662
0.644
0.648
0.660
0.682
0.660
0.694
0.716
0.738
0.710
0.660
0.680
0.664
0.656
0.624
0.638
0.624
0.648
0.642
0.622
0.626
0.630
0.646
0.666
0.672
0.670
0.650
0.658
0.668
0.640
0.656
0.654
0.668
0.658
0.652
0.662
0.674
0.676
0.642
0.656
0.664
0.634
0.642
0.676
0.708
0.688
0.682
0.682
0.698
0.672
0.712
0.712
0.728
0.664
0.674
0.658
0.670
0.638
0.666
0.672
0.668
0.626
0.654
0.664
0.678
0.688
0.660
0.674
0.674
0.642
0.648
0.628
0.620
0.606
0.610
0.622
0.650
0.636
0.694
0.750
0.766
0.678
0.716
0.724
0.702
0.678
0.688
0.664
0.682
0.672
0.650
0.658
0.654
0.662
0.672
0.668
0.646
0.654
0.660
0.664
0.662
0.644
0.640
0.628
0.618
0.622
0.660
0.658
0.650
0.686
0.716
0.728
0.676
0.710
0.714
0.708
0.686
0.676
0.702
0.752
0.772
0.706
0.742
0.752
0.786
0.706
0.712
0.724
0.750
0.672
0.706
0.700
0.730
0.718
0.690
0.728
0.768
0.844
0.724
0.738
0.726
0.728
0.676
0.658
0.676
0.680
0.658
0.624
0.642
0.650
0.712
0.664
0.702
0.726
0.714
0.664
0.694
0.702
0.728
0.690
0.720
0.732
0.716
0.654
0.658
0.658
0.644
0.688
0.764
0.750
0.772
0.776
0.784
0.694
0.726
0.726
0.752
0.676
0.720
0.740
0.754
0.674
0.704
0.708
0.726
0.668
0.700
0.704
0.668
0.710
0.726
0.686
0.730
0.738
0.702
0.658
0.678
0.678
0.670
0.654
0.636
0.618
0.622
0.620
0.638
0.670
0.700
0.660
0.662
0.668
0.680
0.690
0.642
0.656
0.656
0.684
0.696
0.654
0.684
0.688
0.706
0.668
0.684
0.696
0.718
0.674
0.688
0.700
0.710
0.678
0.708
0.670
0.694
0.730
0.742
0.790
0.774
0.710
0.728
0.672
0.632
0.630
0.608
0.628
0.650
0.672
0.668
0.686
0.702
0.728
0.696
0.650
0.686
0.682
0.684
0.656
0.628
0.644
0.644
0.662
0.682
0.658
0.658
0.662
0.674
0.644
0.640
0.634
0.642
0.634
0.618
0.622
0.624
0.628
0.628
0.628
0.628
0.630
0.634
0.636
0.632
0.624
0.630
0.620
0.618
0.634
0.656
0.688
0.660
0.620
0.616
0.624
0.636
0.656
0.630
0.664
0.704
0.782
0.790
0.770
0.678
0.668
0.662
0.646
0.656
0.664
0.672
0.660
0.668
0.702
0.702
0.688
0.676
0.678
0.696
0.690
0.666
0.632
0.646
0.640
0.652
0.668
0.666
0.660
0.642
0.628
0.632
0.642
0.676
0.698
0.646
0.674
0.690
0.716
0.656
0.652
0.680
0.736
0.778
0.702
0.748
0.774
0.724
0.684
0.700
0.702
0.700
0.678
0.654
0.676
0.688
0.728
0.672
0.718
0.746
0.794
0.704
0.692
0.696
0.696
0.658
0.682
0.688
0.714
0.678
0.686
0.706
0.744
0.704
0.672
0.686
0.696
0.728
0.686
0.666
0.684
0.718
0.798
0.764
0.700
0.724
0.718
0.710
0.688
0.660
0.656
0.650
0.626
0.632
0.650
0.702
0.786
0.772
0.680
0.676
0.682
0.688
0.728
0.666
0.706
0.732
0.788
0.722
0.678
0.702
0.706
0.732
0.668
0.702
0.714
0.734
0.700
0.708
0.728
0.770
0.704
0.710
0.754
0.690
0.720
0.724
0.736
0.668
0.686
0.670
0.668
0.656
0.654
0.646
0.664
0.684
0.706
0.660
0.692
0.688
0.712
0.726
0.676
0.660
0.662
0.628
0.622
0.612
0.646
0.628
0.624
0.622
0.624
0.676
0.708
0.674
0.658
0.668
0.678
0.670
0.652
0.656
0.640
0.654
0.666
0.658
0.656
0.648
0.632
0.618
0.610
0.608
0.614
0.634
0.640
0.664
0.690
0.710
0.734
0.732
0.722
0.696
0.654
0.656
0.648
0.636
0.636
0.624
0.632
0.634
0.662
0.658
0.654
0.676
0.700
0.716
0.700
0.682
0.664
0.628
0.630
0.612
0.610
0.628
0.634
0.642
0.620
0.630
0.634
0.664
0.704
0.678
0.666
0.690
0.694
0.694
0.690
0.668
0.666
0.648
0.648
0.634
0.628
0.614
0.590
0.598
0.594
0.582
0.590
0.636
0.700
0.732
0.768
0.752
0.750
0.714
0.648
0.652
0.628
0.614
0.628
0.638
0.688
0.732
0.736
0.696
0.682
0.696
0.692
0.702
0.662
0.664
0.664
0.674
0.658
0.694
0.724
0.744
0.690
0.732
0.742
0.766
0.772
0.736
0.700
0.716
0.708
0.722
0.758
0.778
0.692
0.740
0.742
0.758
0.756
0.720
0.666
0.668
0.666
0.690
0.746
0.788
0.742
0.716
0.730
0.726
0.728
0.706
0.684
0.688
0.694
0.678
0.674
0.704
0.736
0.748
0.694
0.724
0.736
0.760
0.742
0.716
0.658
0.666
0.654
0.662
0.686
0.676
0.734
0.796
0.806
0.714
0.766
0.760
0.688
0.696
0.676
0.664
0.654
0.678
0.734
0.718
0.718
0.746
0.694
0.702
0.756
0.732
0.736
0.698
0.660
0.640
0.622
0.632
0.642
0.680
0.730
0.748
0.676
0.694
0.698
0.696
0.700
0.670
0.652
0.650
0.658
0.686
0.728
0.768
0.742
0.714
0.734
0.756
0.710
0.690
0.706
0.714
0.724
0.676
0.708
0.722
0.770
0.688
0.722
0.728
0.678
0.710
0.706
0.744
0.696
0.694
0.718
0.736
0.742
0.718
0.668
0.686
0.682
0.680
0.664
0.632
0.636
0.624
0.630
0.612
0.628
0.622
0.608
0.624
0.618
0.618
0.602
0.610
0.596
0.610
0.602
0.626
0.622
0.632
0.608
0.614
0.618
0.640
0.692
0.664
0.662
0.646
0.656
0.630
0.618
0.606
0.598
0.588
0.568
0.568
0.556
0.542
0.532
0.526
0.526
0.518
0.528
0.536
0.530
0.534
0.546
0.550
0.568
0.550
0.556
0.552
0.562
0.554
0.566
0.566
0.570
0.562
0.560
0.564
0.558
0.552
0.554
0.534
0.528
0.532
0.526
0.512
0.520
0.516
0.524
0.526
0.532
0.542
0.542
0.550
0.556
0.552
0.538
0.544
0.538
0.534
0.536
0.526
0.536
0.534
0.538
0.544
0.548
0.550
0.552
0.558
0.562
0.550
0.536
0.534
0.540
0.548
0.560
0.644
0.636
0.622
0.656
0.648
0.636
0.558
0.550
0.548
0.544
0.530
0.522
0.528
0.524
0.526
0.522
0.530
0.540
0.536
0.522
0.532
0.532
0.544
0.532
0.528
0.526
0.526
0.526
0.522
0.520
0.518
0.516
0.516
0.506
0.504
0.504
0.500
0.512
0.516
0.508
0.508
0.508
0.498
0.500
0.498
0.490
0.488
0.492
0.502
0.526
0.534
0.540
0.580
0.650
0.666
0.628
0.636
0.612
0.590
0.620
0.624
0.588
0.606
0.614
0.594
0.594
0.598
0.620
0.580
0.594
0.608
0.598
0.584
0.594
0.592
0.576
0.592
0.590
0.574
0.596
0.584
0.586
0.574
0.590
0.586
0.580
0.566
0.578
0.592
0.590
0.586
0.614
0.606
0.598
0.620
0.602
0.586
0.602
0.610
0.618
0.566
0.598
0.592
0.586
0.558
0.538
0.560
0.568
0.554
0.552
0.550
0.550
0.558
0.564
0.562
0.554
0.564
0.552
0.554
0.548
0.554
0.540
0.548
0.542
0.538
0.532
0.524
0.524
0.538
0.568
0.600
0.580
0.584
0.604
0.602
0.586
0.600
0.628
0.594
0.596
0.604
0.606
0.574
0.572
0.582
0.630
0.668
0.646
0.602
0.584
0.600
0.620
0.604
0.638
0.634
0.604
0.602
0.604
0.606
0.602
0.588
0.608
0.604
0.550
0.612
0.614
0.596
0.610
0.620
0.584
0.580
0.578
0.570
0.562
0.562
0.564
0.592
0.576
0.564
0.560
0.570
0.588
0.572
0.582
0.594
0.638
0.578
0.572
0.590
0.608
0.632
0.582
0.594
0.606
0.610
0.592
0.602
0.614
0.640
0.602
0.596
0.640
0.696
0.660
0.656
0.664
0.644
0.618
0.626
0.636
0.592
0.596
0.620
0.606
0.584
0.598
0.604
0.618
0.598
0.628
0.660
0.618
0.652
0.648
0.606
0.610
0.608
0.654
0.616
0.606
0.650
0.686
0.664
0.730
0.782
0.700
0.702
0.666
0.640
0.642
0.646
0.614
0.620
0.626
0.676
0.660
0.708
0.730
0.674
0.718
0.724
0.672
0.688
0.684
0.650
0.632
0.634
0.654
0.714
0.776
0.826
0.824
0.692
0.684
0.668
0.630
0.642
0.662
0.768
0.830
0.706
0.718
0.728
0.732
0.730
0.680
0.646
0.650
0.666
0.700
0.728
0.662
0.688
0.656
0.706
0.716
0.724
0.650
0.642
0.634
0.616
0.630
0.630
0.628
0.646
0.686
0.664
0.656
0.674
0.684
0.652
0.682
0.680
0.640
0.642
0.642
0.644
0.620
0.634
0.658
0.646
0.644
0.674
0.704
0.650
0.636
0.638
0.634
0.612
0.622
0.626
0.626
0.626
0.648
0.666
0.628
0.646
0.654
0.638
0.644
0.676
0.676
0.640
0.642
0.644
0.618
0.600
0.608
0.638
0.634
0.600
0.630
0.628
0.610
0.616
0.620
0.624
0.602
0.600
0.596
0.584
0.576
0.580
0.566
0.576
0.582
0.592
0.582
0.604
0.606
0.576
0.570
0.566
0.562
0.550
0.536
0.538
0.526
0.538
0.534
0.542
0.558
0.586
0.582
0.610
0.672
0.772
0.686
0.698
0.634
0.626
0.622
0.588
0.602
0.598
0.584
0.580
0.582
0.572
0.572
0.588
0.592
0.610
0.646
0.606
0.634
0.650
0.662
0.642
0.596
0.602
0.600
0.618
0.604
0.578
0.590
0.580
0.614
0.610
0.592
0.608
0.696
0.662
0.606
0.594
0.606
0.618
0.586
0.638
0.638
0.622
0.588
0.588
0.602
0.568
0.576
0.578
0.584
0.566
0.570
0.576
0.578
0.572
0.566
0.580
0.570
0.554
0.570
0.558
0.538
0.536
0.544
0.540
0.550
0.548
0.570
0.622
0.580
0.604
0.600
0.572
0.574
0.580
0.604
0.564
0.578
0.580
0.568
0.574
0.574
0.576
0.562
0.564
0.568
0.552
0.564
0.572
0.620
0.590
0.608
0.618
0.600
0.582
0.584
0.592
0.572
0.564
0.592
0.646
0.618
0.596
0.606
0.628
0.596
0.590
0.582
0.600
0.600
0.582
0.584
0.592
0.606
0.600
0.582
0.598
0.630
0.658
0.674
0.642
0.646
0.634
0.634
0.658
0.640
0.588
0.590
0.608
0.636
0.608
0.584
0.594
0.604
0.590
0.604
0.612
0.596
0.622
0.650
0.650
0.610
0.604
0.622
0.612
0.602
0.634
0.638
0.604
0.610
0.648
0.660
0.620
0.594
0.606
0.646
0.688
0.680
0.658
0.676
0.668
0.638
0.678
0.664
0.618
0.650
0.644
0.624
0.660
0.682
0.626
0.670
0.678
0.640
0.632
0.642
0.614
0.598
0.616
0.648
0.626
0.618
0.660
0.660
0.602
0.608
0.624
0.648
0.596
0.582
0.578
0.596
0.742
0.758
0.712
0.660
0.662
0.640
0.632
0.630
0.638
0.658
0.608
0.626
0.650
0.690
0.640
0.676
0.734
0.744
0.666
0.710
0.724
0.678
0.714
0.724
0.678
0.640
0.682
0.716
0.668
0.648
0.676
0.692
0.644
0.658
0.666
0.694
0.656
0.678
0.666
0.660
0.644
0.652
0.644
0.622
0.632
0.646
0.646
0.630
0.654
0.672
0.642
0.680
0.694
0.704
0.662
0.652
0.664
0.684
0.668
0.658
0.678
0.718
0.670
0.664
0.660
0.654
0.636
0.636
0.612
0.624
0.628
0.608
0.624
0.636
0.672
0.636
0.648
0.664
0.684
0.636
0.654
0.664
0.656
0.632
0.652
0.650
0.634
0.632
0.660
0.688
0.644
0.654
0.650
0.654
0.614
0.646
0.698
0.710
0.642
0.668
0.634
0.672
0.716
0.708
0.660
0.630
0.640
0.654
0.622
0.634
0.638
0.614
0.630
0.654
0.694
0.650
0.646
0.664
0.656
0.620
0.608
0.636
0.702
0.724
0.682
0.728
0.736
0.664
0.668
0.692
0.684
0.642
0.672
0.708
0.674
0.638
0.656
0.702
0.678
0.630
0.654
0.712
0.744
0.688
0.688
0.706
0.696
0.678
0.708
0.710
0.670
0.654
0.660
0.654
0.624
0.634
0.684
0.694
0.644
0.612
0.638
0.704
0.774
0.772
0.696
0.720
0.740
0.732
0.678
0.696
0.710
0.688
0.654
0.656
0.652
0.666
0.722
0.728
0.688
0.684
0.694
0.716
0.704
0.668
0.690
0.710
0.744
0.694
0.684
0.714
0.734
0.722
0.696
0.722
0.746
0.702
0.706
0.688
0.670
0.652
0.656
0.652
0.650
0.672
0.700
0.682
0.668
0.682
0.720
0.706
0.672
0.696
0.718
0.674
0.690
0.696
0.736
0.670
0.680
0.702
0.734
0.688
0.728
0.738
0.722
0.678
0.698
0.700
0.704
0.684
0.712
0.750
0.702
0.686
0.704
0.714
0.706
0.678
0.712
0.720
0.680
0.704
0.710
0.712
0.662
0.688
0.716
0.716
0.692
0.724
0.760
0.732
0.736
0.768
0.750
0.670
0.680
0.684
0.698
0.662
0.690
0.708
0.748
0.694
0.714
0.772
0.688
0.664
0.660
0.652
0.640
0.628
0.632
0.626
0.642
0.670
0.682
0.656
0.678
0.664
0.634
0.640
0.624
0.612
0.630
0.640
0.636
0.662
0.656
0.626
0.636
0.636
0.626
0.608
0.618
0.626
0.626
0.636
0.642
0.622
0.632
0.628
0.656
0.620
0.606
0.614
0.620
0.594
0.584
0.572
0.572
0.598
0.668
0.658
0.694
0.702
0.652
0.666
0.632
0.614
0.618
0.620
0.608
0.612
0.614
0.596
0.612
0.626
0.664
0.648
0.640
0.668
0.652
0.620
0.640
0.654
0.734
0.642
0.644
0.672
0.662
0.622
0.646
0.662
0.690
0.634
0.652
0.648
0.620
0.640
0.644
0.614
0.618
0.636
0.634
0.614
0.638
0.644
0.614
0.624
0.628
0.624
0.596
0.604
0.608
0.602
0.598
0.602
0.602
0.586
0.592
0.588
0.590
0.584
0.596
0.576
0.586
0.586
0.574
0.558
0.560
0.552
0.540
0.536
0.526
0.530
0.526
0.520
0.516
0.522
0.520
0.534
0.520
0.532
0.536
0.538
0.562
0.610
0.640
0.578
0.576
0.580
0.578
0.574
0.558
0.566
0.572
0.580
0.574
0.562
0.570
0.584
0.570
0.558
0.568
0.586
0.628
0.602
0.638
0.662
0.664
0.640
0.642
0.684
0.632
0.608
0.636
0.598
0.596
0.598
0.572
0.542
0.534
0.536
0.548
0.638
0.664
0.626
0.722
0.708
0.682
0.628
0.646
0.636
0.608
0.588
0.600
0.612
0.602
0.594
0.584
0.584
0.638
0.776
0.710
0.722
0.674
0.658
0.662
0.676
0.682
0.696
0.652
0.648
0.664
0.708
0.762
0.764
0.730
0.744
0.744
0.766
0.786
0.746
0.732
0.746
0.782
0.804
0.806
0.724
0.730
0.722
0.708
0.676
0.674
0.698
0.724
0.706
0.748
0.796
0.720
0.698
0.710
0.710
0.680
0.646
0.636
0.634
0.642
0.628
0.642
0.662
0.646
0.612
0.640
0.642
0.644
0.616
0.634
0.670
0.702
0.674
0.668
0.720
0.742
0.696
0.692
0.688
0.660
0.650
0.638
0.628
0.598
0.624
0.646
0.698
0.704
0.682
0.634
0.636
0.612
0.618
0.654
0.672
0.730
0.744
0.688
0.698
0.700
0.670
0.686
0.698
0.726
0.696
0.678
0.714
0.750
0.742
0.714
0.734
0.750
0.766
0.728
0.744
0.746
0.750
0.702
0.720
0.730
0.742
0.702
0.714
0.742
0.750
0.716
0.702
0.700
0.706
0.674
0.666
0.674
0.672
0.678
0.728
0.752
0.714
0.714
0.708
0.706
0.664
0.668
0.670
0.672
0.668
0.678
0.712
0.772
0.736
0.740
0.754
0.712
0.690
0.692
0.698
0.680
0.658
0.676
0.712
0.722
0.690
0.700
0.714
0.726
0.706
0.706
0.714
0.708
0.692
0.712
0.716
0.724
0.692
0.688
0.692
0.682
0.658
0.650
0.656
0.662
0.632
0.616
0.612
0.620
0.618
0.596
0.614
0.612
0.612
0.590
0.598
0.606
0.608
0.592
0.580
0.584
0.598
0.604
0.586
0.594
0.602
0.632
0.624
0.614
0.628
0.646
0.602
0.582
0.580
0.564
0.570
0.548
0.558
0.570
0.576
0.562
0.588
0.622
0.598
0.566
0.570
0.584
0.582
0.568
0.576
0.594
0.602
0.586
0.570
0.570
0.584
0.588
0.572
0.570
0.580
0.632
0.664
0.610
0.664
0.708
0.652
0.632
0.640
0.624
0.602
0.622
0.628
0.594
0.596
0.596
0.598
0.588
0.586
0.586
0.614
0.580
0.578
0.582
0.598
0.616
0.594
0.610
0.642
0.612
0.604
0.616
0.652
0.618
0.622
0.638
0.636
0.604
0.622
0.624
0.612
0.584
0.596
0.620
0.660
0.640
0.636
0.672
0.662
0.608
0.618
0.628
0.626
0.610
0.636
0.660
0.616
0.624
0.640
0.630
0.600
0.618
0.634
0.606
0.594
0.606
0.624
0.656
0.648
0.648
0.614
0.606
0.608
0.632
0.652
0.662
0.622
0.642
0.680
0.678
0.618
0.610
0.614
0.620
0.634
0.628
0.612
0.628
0.656
0.680
0.608
0.612
0.626
0.678
0.634
0.636
0.642
0.656
0.698
0.642
0.640
0.640
0.648
0.656
0.648
0.648
0.616
0.594
0.594
0.582
0.616
0.678
0.704
0.644
0.682
0.706
0.704
0.652
0.636
0.624
0.644
0.658
0.630
0.674
0.702
0.684
0.682
0.702
0.728
0.666
0.684
0.690
0.658
0.648
0.660
0.626
0.644
0.662
0.714
0.688
0.678
0.690
0.716
0.664
0.660
0.682
0.646
0.652
0.674
0.652
0.668
0.646
0.606
0.616
0.638
0.640
0.616
0.672
0.652
0.712
0.730
0.660
0.614
0.608
0.722
0.766
0.784
0.780
0.678
0.658
0.662
0.682
0.692
0.742
0.758
0.774
0.730
0.664
0.674
0.666
0.706
0.748
0.768
0.704
0.678
0.694
0.746
0.810
0.790
0.746
0.704
0.714
0.662
0.692
0.692
0.716
0.734
0.698
0.666
0.640
0.632
0.614
0.614
0.620
0.638
0.674
0.696
0.688
0.672
0.684
0.664
0.652
0.616
0.602
0.616
0.652
0.684
0.694
0.710
0.686
0.654
0.632
0.606
0.612
0.618
0.686
0.656
0.730
0.784
0.842
0.810
0.770
0.686
0.656
0.638
0.638
0.650
0.650
0.732
0.764
0.816
0.814
0.714
0.692
0.694
0.700
0.662
0.646
0.656
0.686
0.744
0.708
0.748
0.768
0.794
0.792
0.762
0.674
0.646
0.650
0.642
0.634
0.634
0.672
0.870
0.742
0.720
0.748
0.764
0.780
0.770
0.746
0.710
0.694
0.648
0.632
0.622
0.594
0.604
0.600
0.634
0.676
0.642
0.666
0.684
0.658
0.686
0.712
0.740
0.744
0.714
0.670
0.644
0.630
0.622
0.608
0.598
0.596
0.608
0.606
0.656
0.702
0.744
0.804
0.770
0.718
0.662
0.660
0.640
0.624
0.608
0.622
0.658
0.722
0.666
0.730
0.800
0.862
0.742
0.690
0.692
0.670
0.690
0.684
0.662
0.700
0.722
0.726
0.694
0.680
0.706
0.718
0.710
0.684
0.654
0.634
0.658
0.650
0.610
0.626
0.644
0.716
0.750
0.766
0.770
0.740
0.662
0.622
0.628
0.630
0.676
0.738
0.726
0.738
0.674
0.644
0.662
0.700
0.642
0.662
0.676
0.682
0.738
0.792
0.774
0.740
0.696
0.656
0.618
0.624
0.634
0.688
0.634
0.658
0.744
0.762
0.788
0.808
0.750
0.778
0.784
0.724
0.670
0.682
0.648
0.662
0.668
0.678
0.684
0.660
0.630
0.638
0.620
0.614
0.616
0.268
0.342
0.604
0.610
0.654
0.642
0.668
0.680
0.648
0.630
0.628
0.610
0.616
0.610
0.638
0.658
0.686
0.676
0.654
0.616
0.600
0.606
0.612
0.608
0.656
0.646
0.702
0.770
0.686
0.704
0.740
0.720
0.670
0.682
0.700
0.660
0.654
0.678
0.650
0.654
0.640
0.644
0.642
0.676
0.676
0.648
0.654
0.640
0.612
0.602
0.622
0.612
0.616
0.624
0.626
0.614
0.642
0.660
0.666
0.642
0.626
0.620
0.630
0.608
0.580
0.582
0.602
0.652
0.648
0.626
0.618
0.616
0.600
0.586
0.582
0.588
0.604
0.656
0.670
0.692
0.700
0.670
0.686
0.680
0.652
0.692
0.712
0.756
0.726
0.684
0.676
0.678
0.700
0.746
0.752
0.746
0.704
0.650
0.656
0.646
0.648
0.660
0.684
0.712
0.708
0.708
0.648
0.664
0.662
0.670
0.708
0.720
0.736
0.732
0.730
0.694
0.660
0.646
0.644
0.668
0.720
0.716
0.686
0.708
0.772
0.744
0.684
0.674
0.666
0.668
0.694
0.720
0.748
0.760
0.696
0.682
0.686
0.674
0.656
0.666
0.696
0.782
0.706
0.686
0.702
0.712
0.740
0.728
0.702
0.670
0.644
0.638
0.644
0.684
0.750
0.760
0.786
0.716
0.730
0.752
0.710
0.748
0.782
0.846
0.728
0.690
0.690
0.730
0.720
0.752
0.802
0.796
0.746
0.696
0.704
0.666
0.684
0.684
0.766
0.766
0.698
0.664
0.658
0.654
1.018
0.882
0.828
0.742
0.712
0.722
0.698
0.752
0.796
0.756
0.790
0.830
0.890
0.780
0.782
0.780
0.740
0.744
0.774
0.796
0.756
0.830
0.864
0.762
0.816
0.804
0.768
0.758
0.738
0.718
0.754
0.740
0.748
0.786
0.774
0.778
0.748
0.712
0.672
0.668
0.666
0.676
0.722
0.728
0.704
0.702
0.726
0.752
0.704
0.720
0.720
0.706
0.732
0.726
0.696
0.736
0.746
0.712
0.746
0.712
0.746
0.746
0.776
0.712
0.726
0.754
0.800
0.782
0.768
0.718
0.678
0.680
0.674
0.650
0.690
0.748
0.896
0.912
0.754
0.720
0.740
0.770
0.770
0.754
0.726
0.680
0.646
0.652
0.630
0.648
0.656
0.656
0.656
0.656
0.666
0.700
0.712
0.680
0.704
0.680
0.712
0.650
0.688
0.762
0.766
0.790
0.760
0.734
0.710
0.662
0.636
0.628
0.636
0.646
0.644
0.642
0.632
0.640
0.660
0.652
0.654
0.634
0.634
0.622
0.614
0.590
0.586
0.616
0.676
0.714
0.702
0.720
0.656
0.680
0.680
0.676
0.658
0.626
0.634
0.648
0.704
0.724
0.728
0.696
0.694
0.704
0.728
0.674
0.640
0.626
0.622
0.686
0.830
0.910
0.798
0.768
0.794
0.750
0.812
0.834
0.822
0.724
0.734
0.730
0.726
0.724
0.800
0.832
0.842
0.790
0.752
0.694
0.684
0.694
0.728
0.696
0.696
0.734
0.700
0.716
0.722
0.744
0.768
0.816
0.836
0.762
0.712
0.684
0.658
0.632
0.632
0.662
0.738
1.014
0.902
0.740
0.748
0.776
0.786
0.786
0.780
0.698
0.720
0.728
0.764
0.794
0.808
0.802
0.788
0.766
0.698
0.714
0.728
0.770
0.728
0.758
0.786
0.892
0.886
0.850
0.772
0.754
0.752
0.764
0.756
0.746
0.768
0.822
0.742
0.802
0.784
0.756
0.786
0.796
0.802
0.760
0.710
0.700
0.684
0.692
0.706
0.790
0.748
0.710
0.738
0.772
0.806
0.830
0.786
0.754
0.714
0.680
0.656
0.634
0.644
0.670
0.708
0.714
0.726
0.790
0.748
0.746
0.736
0.718
0.720
0.698
0.656
0.638
0.652
0.704
0.742
0.714
0.792
0.806
0.710
0.692
0.710
0.746
0.750
0.736
0.740
0.682
0.674
0.672
0.670
0.682
0.656
0.634
0.638
0.612
0.610
0.600
0.584
0.582
0.586
0.578
0.572
0.548
0.556
0.552
0.548
0.548
0.548
0.552
0.562
0.576
0.570
0.608
0.610
0.628
0.638
0.626
0.600
0.630
0.622
0.594
0.622
0.610
0.594
0.612
0.636
0.612
0.620
0.626
0.606
0.588
0.590
0.586
0.594
0.564
0.568
0.576
0.586
0.592
0.588
0.574
0.584
0.590
0.582
0.594
0.602
0.598
0.574
0.592
0.582
0.586
0.572
0.566
0.560
0.556
0.566
0.588
0.586
0.594
0.648
0.690
0.686
0.684
0.666
0.632
0.612
0.610
0.628
0.642
0.642
0.610
0.644
0.690
0.744
0.736
0.666
0.720
0.762
0.860
0.700
0.708
0.696
0.702
0.640
0.668
0.736
0.834
0.772
0.690
0.742
0.748
0.678
0.718
0.730
0.658
0.634
0.700
0.688
0.674
0.634
0.652
0.638
0.602
0.598
0.618
0.636
0.632
0.660
0.658
0.652
0.650
0.628
0.618
0.606
0.598
0.586
0.572
0.586
0.644
0.702
0.734
0.748
0.722
0.802
0.796
0.800
0.790
0.734
0.726
0.698
0.686
0.666
0.650
0.654
0.674
0.700
0.688
0.688
0.732
0.728
0.780
0.832
0.732
0.688
0.680
0.682
0.682
0.678
0.664
0.628
0.616
0.620
0.636
0.692
0.758
0.766
0.804
0.764
0.778
0.800
0.794
0.714
0.732
0.702
0.740
0.794
0.806
0.814
0.884
0.888
0.770
0.760
0.756
0.736
0.688
0.698
0.702
0.702
0.672
0.690
0.730
0.746
0.692
0.682
0.660
0.636
0.650
0.638
0.676
0.682
0.684
0.666
0.658
0.660
0.628
0.638
0.668
0.666
0.688
0.678
0.670
0.720
0.678
0.630
0.674
0.658
0.624
0.642
0.660
0.636
0.650
0.704
0.682
0.674
0.636
0.642
0.628
0.616
0.642
0.672
0.644
0.612
0.614
0.610
0.616
0.646
0.686
0.664
0.626
0.606
0.614
0.624
0.618
0.628
0.638
0.640
0.626
0.642
0.624
0.630
0.616
0.626
0.624
0.644
0.654
0.618
0.614
0.604
0.604
0.626
0.632
0.628
0.640
0.654
0.684
0.618
0.634
0.662
0.684
0.636
0.666
0.726
0.762
0.646
0.650
0.664
0.626
0.602
0.626
0.602
0.600
0.602
0.596
0.590
0.600
0.616
0.608
0.616
0.662
0.700
0.684
0.700
0.736
0.784
0.704
0.740
0.746
0.760
0.768
0.748
0.754
0.688
0.672
0.688
0.722
0.684
0.732
0.836
0.780
0.702
0.698
0.720
0.718
0.734
0.730
0.684
0.674
0.696
0.758
0.834
0.806
0.788
0.784
0.746
0.694
0.728
0.764
0.738
0.958
1.020
0.820
0.896
0.832
0.744
0.820
0.824
0.750
0.812
0.852
0.820
0.850
0.768
0.814
0.782
0.776
0.836
0.760
0.802
0.854
0.744
0.844
0.852
0.754
0.826
0.782
0.758
0.790
0.798
0.754
0.892
0.838
0.864
0.910
0.988
0.782
0.798
0.762
0.824
0.792
0.792
0.838
0.884
0.794
0.880
0.784
0.880
0.776
0.802
0.900
0.752
0.814
0.814
0.768
0.888
0.818
0.858
0.864
0.820
0.764
0.726
0.728
0.706
0.798
0.812
0.830
0.864
0.760
0.806
0.752
0.808
0.772
0.856
0.898
0.804
0.772
0.798
0.736
0.806
0.790
0.822
0.928
0.800
0.908
0.924
0.792
0.840
0.858
0.822
0.768
0.690
0.676
0.706
0.822
0.806
0.888
1.012
0.910
0.860
0.870
0.758
0.810
0.850
0.852
0.760
0.840
0.816
0.886
0.956
0.830
0.818
0.828
0.770
0.708
0.742
0.828
0.864
0.866
0.818
0.772
0.764
0.726
0.744
0.780
1.010
0.940
0.852
0.808
0.742
0.686
0.704
0.728
0.812
0.858
0.720
0.688
0.670
0.666
0.672
0.640
0.614
0.604
0.580
0.592
0.628
0.622
0.598
0.596
0.596
0.588
0.582
0.604
0.250
0.326
0.560
0.412
0.406
0.310
0.586
0.376
0.210
0.514
0.250
0.410
0.214
0.214
0.548
0.588
0.484
0.546
0.540
0.536
0.536
0.534
0.532
0.530
0.532
0.520
0.522
0.514
0.516
0.512
0.512
0.522
0.550
0.580
0.622
0.674
0.758
0.734
0.740
0.718
0.720
0.714
0.654
0.638
0.650
0.654
0.660
0.608
0.608
0.618
0.614
0.600
0.632
0.638
0.648
0.634
0.678
0.674
0.630
0.618
0.596
0.592
0.584
0.588
0.616
0.654
0.646
0.608
0.640
0.632
0.616
0.594
0.592
0.592
0.606
0.596
0.590
0.618
0.668
0.644
0.626
0.680
0.694
0.688
0.650
0.682
0.718
0.692
0.628
0.646
0.670
0.664
0.630
0.696
0.702
0.714
0.696
0.668
0.644
0.600
0.598
0.606
0.678
0.664
0.656
0.734
0.948
0.754
0.842
0.776
0.770
0.710
0.692
0.702
0.736
0.798
0.822
0.752
0.720
0.708
0.734
0.728
0.686
0.756
0.888
0.790
0.872
0.886
0.850
0.786
0.728
0.686
0.638
0.638
0.646
0.984
0.884
0.890
0.702
0.720
0.680
0.732
0.780
0.774
0.704
0.714
0.704
0.688
0.736
0.782
0.732
0.764
0.794
0.862
0.854
0.798
0.720
0.706
0.692
0.772
0.826
0.994
1.008
1.028
0.918
0.758
0.696
0.694
0.716
0.964
0.820
0.882
0.848
0.914
0.854
0.760
0.696
0.652
0.652
0.676
0.726
0.906
0.986
0.926
0.756
0.720
0.724
0.680
0.722
0.750
0.726
0.812
0.772
0.760
0.756
0.808
0.844
0.816
0.736
0.782
0.848
0.866
0.710
0.656
0.636
0.676
0.624
0.602
0.614
0.624
0.612
0.644
0.622
0.642
0.414
0.258
0.656
0.610
0.634
0.622
0.212
0.410
0.244
0.366
0.598
0.614
0.596
0.596
0.602
0.222
0.354
0.590
0.586
0.594
0.596
0.570
0.562
0.566
0.566
0.574
0.584
0.580
0.568
0.572
0.582
0.578
0.570
0.586
0.214
0.420
0.252
0.440
0.680
0.656
0.640
0.624
0.594
0.608
0.592
0.600
0.596
0.580
0.570
0.580
0.586
0.576
0.584
0.576
0.590
0.568
0.578
0.574
0.564
0.570
0.578
0.578
0.564
0.586
0.588
0.600
0.590
0.576
0.570
0.570
0.576
0.574
0.562
0.574
0.592
0.602
0.590
0.616
0.620
0.582
0.600
0.584
0.608
0.586
0.586
0.602
0.652
0.614
0.610
0.588
0.576
0.570
0.592
0.616
0.584
0.606
0.658
0.662
0.602
0.640
0.702
0.714
0.618
0.638
0.700
0.734
0.642
0.630
0.632
0.946
0.842
0.786
0.738
0.652
0.660
0.642
0.624
0.624
0.640
0.678
0.632
0.612
0.612
0.658
0.694
0.668
0.630
0.626
0.630
0.622
0.602
0.618
0.622
0.634
0.650
0.728
0.642
0.706
0.700
0.682
0.634
0.634
0.636
0.634
0.630
0.642
0.612
0.622
0.628
0.632
0.610
0.666
0.702
0.628
0.646
0.686
0.644
0.634
0.660
0.722
0.638
0.644
0.646
0.624
0.618
0.650
0.682
0.638
0.646
0.646
0.626
0.650
0.644
0.630
0.630
0.724
0.750
0.772
0.708
0.666
0.670
0.640
0.620
0.618
0.642
0.640
0.620
0.624
0.634
0.644
0.620
0.618
0.618
0.614
0.630
0.676
