# Supplementary material for: Stress among on-duty firefighters: an ambulatory assessment study
Source: PeerJ. 2018 Dec 11;6:e5967. doi: 10.7717/peerj.5967 (PMC6294048; doi:10.7717/peerj.5967)
Supplement: Supplemental Information 1 [file peerj-06-5967-s001.zip › RAW_DATA/FF12_2.rr]

9.416
2.652
0.572
1.836
0.460
1.970
0.452
1.546
1.398
1.086
1.046
1.084
0.876
1.270
0.546
1.522
1.070
1.850
1.686
0.812
1.640
1.564
0.664
0.392
8.678
3.202
1.610
0.630
3.674
0.256
0.346
0.252
0.548
0.398
0.450
0.204
0.410
0.264
0.224
0.542
1.156
1.100
1.304
1.400
0.202
0.344
0.358
0.334
0.726
0.254
0.744
0.634
0.722
0.226
0.300
0.198
1.658
0.198
0.200
0.204
0.600
0.300
0.498
0.600
0.266
0.284
0.222
1.270
0.510
0.308
0.202
1.452
0.202
1.770
1.206
0.528
1.016
1.164
0.200
0.298
0.904
1.218
1.160
1.038
1.164
0.614
0.610
0.576
1.350
0.950
1.172
0.894
0.898
1.298
0.466
0.996
0.980
1.152
0.316
1.204
0.544
0.312
0.336
1.266
0.300
1.102
1.342
0.238
1.796
0.450
1.740
1.472
1.138
1.254
0.600
1.644
0.982
1.854
4.742
0.654
1.138
1.008
1.140
0.520
2.496
2.298
2.168
1.640
0.464
0.382
0.496
0.620
0.708
0.214
1.394
2.022
2.690
1.070
3.770
2.042
1.428
0.360
1.602
0.588
1.126
0.504
0.610
0.624
0.646
0.612
0.600
0.590
0.602
0.680
0.690
0.754
0.718
0.744
0.646
0.662
0.596
0.590
0.580
0.584
0.624
0.642
0.642
0.600
0.636
0.632
0.698
0.704
0.600
0.662
0.622
0.696
0.712
0.612
0.616
0.610
0.588
0.570
0.586
0.582
0.580
0.658
0.598
0.686
0.612
0.666
0.660
0.584
0.630
0.658
0.608
0.606
0.620
0.610
0.576
0.582
0.572
0.552
0.574
0.558
0.552
0.574
0.556
0.554
0.562
0.576
0.548
0.588
0.606
0.574
0.568
0.588
0.588
0.562
0.596
0.604
0.588
0.586
0.616
0.582
0.564
0.572
0.576
0.572
0.588
0.662
0.584
0.690
0.636
0.616
0.654
0.594
0.626
0.648
0.616
0.652
0.642
0.642
0.662
0.666
0.618
0.658
0.676
0.640
0.638
0.624
0.604
0.618
0.608
0.596
0.598
0.622
0.642
0.628
0.696
0.780
0.690
0.678
0.682
0.672
0.644
0.686
0.694
0.672
0.726
0.726
0.706
0.666
0.608
0.594
0.596
0.576
0.586
0.618
0.594
0.656
0.672
0.640
0.634
0.648
0.608
0.610
0.648
0.638
0.614
0.692
0.640
0.652
0.618
0.740
0.698
0.674
0.700
0.730
0.652
0.798
0.704
0.640
0.722
0.722
0.648
0.666
0.620
0.774
0.696
0.754
0.692
0.806
0.738
0.860
0.712
0.700
0.724
0.736
0.668
0.696
0.732
0.710
0.684
0.734
0.804
0.694
0.726
0.752
0.686
0.700
0.710
0.674
0.722
0.754
0.686
0.708
0.730
0.722
0.732
0.788
0.758
0.744
0.754
0.690
0.694
0.698
0.688
0.678
0.732
0.772
0.708
0.748
0.708
0.648
0.678
0.668
0.640
0.674
0.714
0.710
0.812
0.748
0.698
0.706
0.652
0.648
0.676
0.610
0.662
0.744
0.724
0.636
0.694
0.718
0.730
0.698
0.664
0.644
0.612
0.618
0.610
0.608
0.598
0.672
0.866
0.722
0.758
0.816
0.698
0.758
0.700
0.802
0.708
0.758
0.754
0.690
0.790
0.678
0.776
0.692
0.718
0.770
0.822
0.730
0.738
0.746
0.716
0.790
0.858
0.794
0.678
0.674
0.658
0.622
0.622
0.694
0.692
0.736
0.900
0.724
0.742
0.722
0.680
0.666
0.688
0.696
0.706
0.688
0.748
0.762
0.702
0.740
0.750
0.694
0.714
0.718
0.676
0.694
0.706
0.690
0.670
0.682
0.684
0.648
0.670
0.680
0.678
0.662
0.676
0.672
0.638
0.648
0.672
0.720
0.668
0.676
0.668
0.664
0.632
0.638
0.634
0.634
0.620
0.632
0.644
0.620
0.626
0.634
0.608
0.576
0.602
0.632
0.572
0.586
0.594
0.592
0.584
0.624
0.658
0.614
0.604
0.640
0.640
0.592
0.638
0.680
0.606
0.596
0.622
0.624
0.694
0.610
0.718
0.710
0.628
0.638
0.638
0.630
0.712
0.830
0.662
0.654
0.688
0.638
0.276
0.392
0.682
0.832
0.720
0.672
0.696
0.664
0.706
0.662
0.752
0.662
0.618
0.628
0.602
0.584
0.594
0.596
0.578
0.576
0.584
0.568
0.566
0.590
0.626
0.578
0.608
0.588
0.558
0.594
0.662
0.712
0.708
0.690
0.654
0.648
0.640
0.628
0.596
0.594
0.588
0.586
0.650
0.740
0.800
0.800
0.794
0.750
0.672
0.650
0.634
0.646
0.660
0.678
0.648
0.642
0.662
0.700
0.616
0.636
0.604
0.592
0.200
0.412
0.208
0.354
0.604
0.620
0.576
0.592
0.590
0.578
0.584
0.588
0.570
0.576
0.574
0.562
0.552
0.578
0.562
0.560
0.576
0.592
0.580
0.582
0.564
0.584
0.596
0.566
0.584
0.582
0.558
0.584
0.588
0.576
0.594
0.650
0.608
0.624
0.700
0.662
0.640
0.638
0.592
0.606
0.670
0.658
0.628
0.604
0.630
0.592
0.626
0.640
0.620
0.682
0.670
0.656
0.726
0.702
0.658
0.696
0.674
0.664
0.720
0.744
0.698
0.730
0.658
0.694
0.714
0.682
0.724
0.804
0.710
0.726
0.754
0.732
0.698
0.728
0.728
0.662
0.688
0.644
0.664
0.678
0.662
0.672
0.654
0.662
0.708
0.680
0.824
0.732
0.700
0.750
0.688
0.718
0.722
0.778
0.838
0.838
0.810
0.716
0.694
0.706
0.686
0.786
0.810
0.742
0.884
0.828
0.722
0.746
0.732
0.680
0.736
0.820
0.708
0.726
0.722
0.686
0.720
0.764
0.696
0.754
0.762
0.828
0.864
0.834
0.704
0.758
0.812
0.760
0.834
0.710
0.730
0.750
0.916
0.710
0.760
0.746
0.796
0.882
0.888
0.834
0.782
0.688
0.700
0.684
0.678
0.670
0.766
0.984
0.784
0.726
0.806
0.704
0.744
0.772
0.680
0.718
0.742
0.734
0.692
0.746
0.724
0.686
0.728
0.776
0.722
0.726
0.754
0.800
0.734
0.698
0.778
0.932
0.988
0.916
0.830
0.694
0.652
0.660
0.688
1.164
0.758
0.818
0.786
0.774
0.794
0.768
0.846
0.826
0.742
0.722
0.766
0.838
0.926
0.858
0.736
0.724
0.710
0.748
0.822
0.726
0.816
0.850
0.790
0.850
0.818
0.770
0.704
0.700
0.762
0.954
0.756
0.774
0.788
0.698
0.778
0.828
0.724
0.832
0.836
0.754
0.790
0.726
0.714
0.738
0.732
0.686
0.752
0.788
0.722
0.754
0.794
0.834
0.736
0.718
0.702
0.716
0.710
0.730
0.844
0.826
0.716
0.722
0.702
0.744
0.800
0.700
0.740
0.754
0.732
0.742
0.778
0.712
0.726
0.776
0.814
0.848
0.800
0.808
0.756
0.738
0.658
0.666
0.650
0.694
0.694
0.728
0.576
0.214
0.744
0.818
0.790
0.720
0.286
0.460
0.722
0.710
0.718
0.678
0.706
0.708
0.738
0.666
0.648
0.652
0.738
0.942
0.758
0.774
0.780
0.790
0.836
0.872
0.710
0.734
0.750
0.718
0.802
0.870
0.766
0.822
0.712
0.702
0.694
0.710
0.740
0.732
0.860
0.772
0.804
0.796
0.754
0.770
0.758
0.746
0.782
0.748
0.676
0.696
0.736
0.706
0.776
0.794
0.706
0.762
0.824
0.732
0.832
0.888
0.892
0.792
0.730
0.668
0.684
0.612
0.620
0.618
0.652
0.720
0.918
0.782
0.722
0.772
0.806
0.788
0.714
0.690
0.688
0.708
0.672
0.740
0.870
0.792
0.988
0.868
0.804
0.830
0.734
0.774
0.782
0.706
0.790
0.790
0.744
0.886
0.916
0.770
0.892
0.828
0.918
0.764
0.840
0.870
0.916
0.736
0.730
0.784
0.892
0.760
0.808
0.798
0.808
0.910
0.800
0.890
0.748
0.874
0.756
0.882
0.826
0.878
0.988
0.794
0.866
0.902
0.770
0.902
0.934
0.770
0.886
0.862
0.778
0.910
0.858
0.802
0.916
0.768
0.792
0.868
0.822
0.748
0.794
0.812
0.740
0.822
0.884
0.760
0.864
0.772
0.752
0.810
0.798
0.724
0.812
0.924
0.744
0.818
0.850
0.708
0.784
0.852
0.776
0.784
0.848
0.844
0.786
0.922
0.934
0.736
0.782
0.790
0.706
0.784
0.922
0.820
0.802
0.860
0.874
0.752
0.856
0.930
0.804
0.892
0.848
0.734
0.818
0.850
0.770
0.920
0.922
0.782
0.814
0.776
0.718
0.764
0.822
0.744
0.848
0.810
0.750
0.810
0.806
0.750
0.788
0.774
0.728
0.788
0.726
0.676
0.734
0.740
0.698
0.752
0.790
0.688
0.716
0.716
0.690
0.692
0.750
0.852
0.708
0.790
0.802
0.722
0.766
0.832
0.712
0.806
0.818
0.720
0.774
0.766
0.706
0.750
0.782
0.746
0.778
0.826
0.770
0.772
0.792
0.760
0.766
0.832
0.708
0.742
0.794
0.938
0.792
0.906
0.742
0.764
0.816
0.866
0.758
0.848
0.970
0.740
0.710
0.766
1.066
0.800
0.814
1.004
0.924
0.756
0.808
0.978
0.790
0.742
0.818
0.884
0.734
0.854
0.976
0.832
0.918
0.778
0.776
0.838
0.920
0.776
0.866
0.794
0.764
0.832
0.770
0.804
0.878
0.922
0.742
0.772
0.804
0.760
0.774
0.792
0.754
0.760
0.768
0.720
0.790
0.780
0.740
0.828
0.844
0.732
0.780
0.824
0.722
0.742
0.752
0.690
0.722
0.802
0.798
0.780
0.868
0.754
0.750
0.772
0.742
0.724
0.798
0.824
0.714
0.780
0.758
0.734
0.792
0.808
0.714
0.784
0.848
0.840
0.738
0.780
0.808
0.718
0.780
0.900
0.770
0.858
0.822
0.730
0.764
0.758
0.700
0.760
0.834
0.792
0.772
0.818
0.764
0.710
0.742
0.826
0.802
0.758
0.812
0.796
0.732
0.764
0.830
0.720
0.796
0.760
0.714
0.782
0.872
0.756
0.750
0.756
0.742
0.686
0.714
0.740
0.690
0.722
0.846
0.776
0.744
0.780
0.722
0.726
0.756
0.802
0.706
0.754
0.806
0.780
0.714
0.784
0.818
0.722
0.674
0.668
0.674
0.768
0.840
0.846
0.756
0.766
0.756
0.726
0.734
0.756
0.800
0.762
0.834
0.836
0.772
0.812
0.762
0.718
0.740
0.792
0.748
0.870
0.880
0.768
0.804
0.794
0.742
0.792
0.756
0.714
0.728
0.726
0.788
0.854
0.798
0.746
0.760
0.824
0.720
0.794
0.756
0.742
0.788
0.718
0.746
0.788
0.900
0.848
0.758
0.792
0.854
0.758
0.840
0.910
0.762
0.904
0.880
0.778
0.848
0.898
0.750
0.792
0.784
0.728
0.790
0.860
0.772
0.858
0.906
0.784
0.814
0.820
0.740
0.796
0.830
0.762
0.782
0.802
0.766
0.756
0.786
0.738
0.742
0.804
0.776
0.740
0.794
0.816
0.720
0.782
0.794
0.698
0.670
0.712
0.802
0.688
0.764
0.854
0.730
0.700
0.742
0.816
0.812
0.758
0.786
0.690
0.680
0.690
0.768
0.720
0.706
0.770
0.810
0.714
0.754
0.742
0.688
0.722
0.860
0.860
0.730
0.784
0.768
0.694
0.722
0.722
0.668
0.716
0.764
0.756
0.756
0.810
0.804
0.732
0.768
0.778
0.698
0.738
0.746
0.678
0.748
0.836
0.740
0.848
0.902
0.730
0.760
0.772
0.702
0.718
0.768
0.850
0.710
0.758
0.798
0.724
0.720
0.780
0.792
0.744
0.834
0.816
0.698
0.720
0.734
0.754
0.696
0.744
0.774
0.690
0.744
0.790
0.738
0.724
0.782
0.722
0.700
0.756
0.814
0.728
0.770
0.770
0.700
0.728
0.738
0.722
0.712
0.764
0.788
0.734
0.732
0.730
0.756
0.680
0.726
0.760
0.790
0.720
0.730
0.734
0.790
0.782
0.698
0.732
0.746
0.728
0.702
0.722
0.730
0.688
0.714
0.726
0.698
0.686
0.708
0.760
0.702
0.688
0.684
0.706
0.672
0.696
0.700
0.744
0.764
0.686
0.684
0.700
0.698
0.668
0.714
0.740
0.686
0.718
0.762
0.714
0.694
0.716
0.708
0.672
0.670
0.652
0.626
0.636
0.674
0.820
0.712
0.690
0.672
0.672
0.726
0.756
0.836
0.842
0.696
0.742
0.714
0.726
0.754
1.016
0.782
0.746
0.802
0.896
0.752
0.824
0.898
0.738
0.742
0.728
0.770
0.906
0.754
0.860
0.890
0.908
0.904
0.914
0.822
0.776
0.772
0.690
0.686
0.718
0.764
0.688
0.752
0.780
0.722
0.792
0.762
0.708
0.730
0.678
0.654
0.718
0.746
0.700
0.720
0.746
0.720
0.672
0.710
0.764
0.760
0.722
0.776
0.778
0.734
0.788
0.778
0.746
0.794
0.872
0.730
0.792
0.844
0.728
0.730
0.772
0.704
0.740
0.738
0.770
0.768
0.738
0.718
0.714
0.676
0.634
0.648
0.706
0.914
0.964
0.826
0.920
0.838
0.746
0.742
0.840
0.688
0.732
0.798
0.764
0.802
0.856
0.862
0.970
0.790
0.864
0.824
0.788
0.818
0.788
0.740
0.782
0.762
0.772
0.848
0.796
0.832
0.848
0.728
0.800
0.786
0.752
0.808
0.770
0.770
0.822
0.742
0.820
0.846
0.808
0.854
0.754
0.814
0.856
0.788
0.952
0.934
0.768
0.834
0.720
0.740
0.956
0.836
0.806
1.014
0.866
0.846
0.730
0.794
1.006
0.780
0.914
0.936
0.750
0.848
0.956
0.746
0.826
0.904
0.768
0.996
0.906
0.804
0.862
0.784
0.718
0.768
0.782
0.714
0.782
0.958
0.770
0.862
0.784
0.742
0.852
0.764
0.728
0.738
0.798
0.818
0.740
0.692
0.658
0.672
0.688
0.788
0.686
0.778
0.804
0.716
0.778
0.860
0.740
0.808
0.978
0.768
0.838
0.828
0.838
0.726
0.764
0.782
0.696
0.766
0.864
0.826
1.044
0.858
0.954
0.818
0.780
0.788
0.748
0.892
0.908
0.814
0.914
0.762
0.808
0.908
0.804
0.910
0.880
0.776
0.852
0.784
0.766
0.886
0.764
0.788
0.796
0.742
0.746
0.836
0.822
0.754
0.842
0.820
0.708
0.754
0.804
0.898
0.882
0.740
0.824
0.830
0.754
0.852
0.920
0.858
0.986
0.802
0.866
0.892
0.772
0.856
0.926
0.782
0.880
0.926
0.782
0.814
0.806
0.744
0.836
0.774
0.892
0.896
0.774
0.828
0.756
0.760
0.760
0.738
0.696
0.254
0.506
0.874
0.748
0.868
0.872
0.768
0.820
0.764
0.734
0.820
0.844
0.766
0.786
0.826
0.740
0.814
0.822
0.766
0.796
0.742
0.802
0.812
0.770
0.866
0.760
0.830
0.838
0.722
0.744
0.716
0.700
0.708
0.716
0.760
0.758
0.678
0.688
0.674
0.644
0.688
0.718
0.738
0.844
0.848
0.958
0.812
0.852
0.812
0.770
0.814
0.894
0.898
0.876
0.726
0.724
0.742
0.854
0.742
0.898
0.852
0.948
0.922
0.756
0.794
0.812
0.718
0.774
0.810
0.756
0.858
0.982
0.794
0.832
0.764
0.740
0.794
0.810
0.762
0.856
0.894
0.766
0.856
0.862
0.754
0.844
0.904
0.760
0.856
0.878
0.758
0.866
0.846
0.790
0.870
0.808
0.772
0.820
0.766
0.748
0.838
0.730
0.804
0.840
0.926
0.804
0.792
0.806
0.808
0.734
0.800
0.756
0.842
0.852
0.856
0.816
0.696
0.712
0.714
0.754
0.748
0.712
0.796
0.764
0.824
0.868
0.832
0.716
0.726
0.754
0.724
0.760
0.888
0.788
0.796
0.880
0.784
0.818
0.838
0.742
0.798
0.796
0.734
0.798
0.808
0.758
0.840
0.818
0.740
0.764
0.806
0.726
0.816
0.956
0.818
0.824
0.862
0.746
0.768
0.776
0.794
0.860
0.962
0.778
0.776
0.788
0.744
0.776
0.858
0.756
0.730
0.794
0.736
0.702
0.668
0.678
0.654
0.666
0.670
0.674
0.712
0.744
0.658
0.678
0.676
0.648
0.640
0.644
0.662
0.650
0.680
0.742
0.672
0.676
0.668
0.654
0.640
0.634
0.642
0.634
0.642
0.720
0.702
0.662
0.688
0.694
0.656
0.666
0.722
0.708
0.672
0.704
0.734
0.710
0.706
0.728
0.648
0.654
0.666
0.694
0.628
0.652
0.700
0.652
0.624
0.604
0.594
0.598
0.628
0.604
0.612
0.616
0.614
0.592
0.602
0.598
0.600
0.576
0.576
0.594
0.598
0.610
0.586
0.584
0.604
0.608
0.606
0.626
0.654
0.660
0.614
0.654
0.664
0.624
0.608
0.616
0.598
0.582
0.590
0.590
0.594
0.596
0.624
0.626
0.614
0.616
0.610
0.616
0.598
0.596
0.602
0.604
0.618
0.648
0.686
0.648
0.694
0.670
0.642
0.658
0.670
0.648
0.654
0.642
0.608
0.616
0.610
0.614
0.588
0.588
0.598
0.624
0.640
0.644
0.700
0.668
0.648
0.670
0.664
0.642
0.648
0.638
0.620
0.620
0.632
0.620
0.652
0.668
0.672
0.674
0.704
0.668
0.642
0.652
0.648
0.626
0.640
0.658
0.648
0.664
0.678
0.704
0.664
0.718
0.728
0.664
0.648
0.662
0.652
0.660
0.628
0.622
0.606
0.594
0.586
0.584
0.578
0.572
0.556
0.554
0.584
0.638
0.676
0.674
0.674
0.656
0.612
0.640
0.608
0.596
0.590
0.606
0.582
0.584
0.568
0.580
0.576
0.604
0.582
0.566
0.584
0.578
0.560
0.562
0.562
0.574
0.578
0.558
0.576
0.582
0.584
0.584
0.582
0.566
0.584
0.596
0.574
0.582
0.610
0.608
0.604
0.610
0.608
0.590
0.602
0.592
0.574
0.592
0.586
0.572
0.588
0.602
0.600
0.604
0.596
0.612
0.626
0.588
0.594
0.602
0.588
0.580
0.580
0.582
0.574
0.794
0.498
0.346
0.218
0.320
0.532
0.564
0.544
0.548
0.548
0.540
0.544
0.548
0.542
0.550
0.558
0.558
0.552
0.556
0.578
0.586
0.558
0.572
0.588
0.580
0.588
0.582
0.570
0.564
0.568
0.576
0.552
0.542
0.562
0.594
0.592
0.564
0.552
0.584
0.630
0.584
0.596
0.596
0.572
0.574
0.578
0.568
0.556
0.556
0.544
0.534
0.562
0.586
0.570
0.548
0.574
0.580
0.578
0.562
0.582
0.582
0.562
0.546
0.578
0.604
0.498
0.556
0.580
0.570
0.554
0.586
0.566
0.576
0.596
0.604
0.606
0.616
0.612
0.604
0.606
0.598
0.578
0.566
0.582
0.572
0.576
0.590
0.590
0.598
0.618
0.622
0.632
0.662
0.638
0.656
0.662
0.650
0.664
0.646
0.650
0.256
0.372
0.634
0.364
0.298
0.636
0.634
0.434
0.216
0.610
0.612
0.604
0.596
0.320
0.258
0.598
0.594
0.594
0.592
0.570
0.568
0.568
0.566
0.552
0.576
0.566
0.572
0.584
0.598
0.606
0.598
0.624
0.612
0.598
0.612
0.600
0.608
0.608
0.610
0.602
0.610
0.588
0.602
0.612
0.624
0.624
0.644
0.644
0.638
0.638
0.608
0.590
0.586
0.582
0.584
0.576
0.260
0.340
0.608
0.612
0.640
0.624
0.632
0.646
0.634
0.636
0.638
0.616
0.626
0.636
0.618
0.620
0.672
0.640
0.626
0.644
0.624
0.652
0.682
0.618
0.628
0.588
0.588
0.582
0.584
0.620
0.620
0.672
0.650
0.644
0.644
0.630
0.630
0.632
0.624
0.626
0.636
0.634
0.640
0.646
0.650
0.634
0.638
0.634
0.658
0.638
0.620
0.614
0.600
0.596
0.606
0.608
0.618
0.626
0.624
0.636
0.628
0.610
0.602
0.602
0.598
0.574
0.570
0.564
0.558
0.572
0.566
0.566
0.578
0.592
0.596
0.600
0.620
0.606
0.630
0.638
0.624
0.662
0.646
0.640
0.660
0.628
0.622
0.638
0.620
0.598
0.622
0.628
0.614
0.618
0.612
0.618
0.328
0.294
0.610
0.608
0.616
0.610
0.634
0.684
0.654
0.672
0.712
0.684
0.692
0.706
0.698
0.708
0.710
0.686
0.726
0.674
0.728
0.714
0.690
0.720
0.684
0.724
0.726
0.684
0.740
0.668
0.668
0.648
0.636
0.654
0.640
0.626
0.682
0.720
0.674
0.674
0.630
0.628
0.626
0.604
0.592
0.590
0.568
0.576
0.590
0.584
0.640
0.606
0.634
0.660
0.650
0.624
0.632
0.622
0.618
0.620
0.614
0.616
0.630
0.634
0.626
0.610
0.626
0.612
0.334
0.292
0.624
0.596
0.598
0.602
0.596
0.602
0.610
0.618
0.620
0.646
0.632
0.634
0.612
0.598
0.590
0.590
0.584
0.590
0.622
0.610
0.638
0.638
0.638
0.654
0.660
0.628
0.628
0.626
0.602
0.596
0.570
0.558
0.556
0.554
0.542
0.540
0.536
0.542
0.590
0.620
0.628
0.622
0.578
0.568
0.556
0.550
0.536
0.530
0.530
0.544
0.576
0.598
0.574
0.606
0.634
0.616
0.580
0.604
0.616
0.608
0.572
0.586
0.602
0.592
0.582
0.610
0.588
0.574
0.576
0.580
0.560
0.558
0.562
0.628
0.638
0.572
0.582
0.576
0.592
0.564
0.578
0.590
0.564
0.586
0.602
0.586
0.562
0.572
0.572
0.570
0.556
0.564
0.570
0.552
0.572
0.562
0.558
0.558
0.526
0.560
0.622
0.578
0.564
0.570
0.570
0.554
0.542
0.558
0.548
0.546
0.534
0.546
0.544
0.546
0.538
0.548
0.564
0.564
0.546
0.556
0.580
0.584
0.556
0.584
0.584
0.572
0.562
0.576
0.572
0.558
0.568
0.618
0.578
0.580
0.578
0.584
0.656
0.592
0.652
0.674
0.644
0.598
0.538
0.542
0.542
0.534
0.534
0.548
0.572
0.554
0.544
0.554
0.564
0.546
0.538
0.568
0.548
0.540
0.552
0.578
0.572
0.544
0.540
0.560
0.578
0.566
0.550
0.550
0.548
0.554
0.538
0.542
0.560
0.614
0.576
0.610
0.630
0.670
0.632
0.644
0.668
0.654
0.632
0.642
0.652
0.604
0.618
0.650
0.700
0.668
0.794
0.700
0.664
0.648
0.656
0.624
0.606
0.624
0.664
0.650
0.608
0.640
0.638
0.590
0.596
0.590
0.608
0.580
0.648
0.716
0.700
0.656
0.696
0.716
0.654
0.642
0.594
0.618
0.674
0.648
0.628
0.344
0.254
0.700
0.646
0.656
0.730
0.670
0.650
0.690
0.686
0.610
0.634
0.668
0.654
0.628
0.672
0.658
0.600
0.660
0.650
0.588
0.614
0.654
0.614
0.650
0.668
0.684
0.646
0.670
0.702
0.648
0.676
0.684
0.694
0.670
0.698
0.728
0.692
0.712
0.756
0.692
0.714
0.740
0.698
0.670
0.690
0.722
0.680
0.656
0.672
0.724
0.674
0.708
0.720
0.672
0.666
0.668
0.636
0.624
0.634
0.676
0.710
0.668
0.704
0.670
0.640
0.646
0.658
0.620
0.602
0.616
0.594
0.590
0.606
0.620
0.588
0.586
0.644
0.644
0.592
0.602
0.668
0.708
0.602
0.610
0.628
0.606
0.598
0.622
0.620
0.590
0.600
0.632
0.596
0.596
0.616
0.622
0.582
0.586
0.604
0.622
0.582
0.572
0.582
0.588
0.564
0.564
0.576
0.648
0.582
0.600
0.650
0.692
0.596
0.610
0.638
0.626
0.576
0.620
0.616
0.586
0.570
0.598
0.630
0.602
0.602
0.610
0.676
0.606
0.608
0.634
0.652
0.588
0.592
0.596
0.596
0.578
0.608
0.676
0.612
0.584
0.598
0.668
0.710
0.688
0.622
0.694
0.654
0.598
0.628
0.610
0.598
0.586
0.588
0.614
0.580
0.630
0.652
0.642
0.378
0.218
0.666
0.742
0.700
0.630
0.600
0.602
0.574
0.746
0.694
0.648
0.686
0.666
0.624
0.638
0.658
0.618
0.638
0.652
0.634
0.594
0.574
0.614
0.768
0.708
0.690
0.640
0.656
0.674
0.662
0.664
0.700
0.710
0.658
0.682
0.652
0.652
0.716
0.752
0.702
0.730
0.734
0.756
0.798
0.750
0.706
0.706
0.724
0.700
0.716
0.720
0.674
0.690
0.680
0.632
0.644
0.628
0.598
0.584
0.622
0.648
0.618
0.648
0.694
0.314
0.362
0.652
0.660
0.686
0.656
0.692
0.700
0.676
0.708
0.744
0.684
0.654
0.684
0.682
0.658
0.694
0.726
0.688
0.696
0.726
0.684
0.700
0.760
0.788
0.714
0.804
0.782
0.684
0.716
0.734
0.688
0.682
0.694
0.690
0.666
0.704
0.738
0.666
0.692
0.708
0.668
0.664
0.686
0.684
0.634
0.642
0.640
0.648
0.610
0.632
0.672
0.614
0.626
0.690
0.634
0.618
0.682
0.734
0.630
0.612
0.668
0.694
0.632
0.750
0.752
0.690
0.718
0.712
0.662
0.654
0.664
0.632
0.650
0.672
0.700
0.656
0.674
0.690
0.678
0.654
0.694
0.698
0.676
0.654
0.650
0.616
0.612
0.256
0.338
0.650
0.644
0.624
0.654
0.690
0.672
0.650
0.664
0.650
0.606
0.624
0.658
0.614
0.636
0.666
0.640
0.630
0.694
0.688
0.628
0.698
0.728
0.636
0.646
0.732
0.716
0.638
0.724
0.722
0.650
0.694
0.742
0.696
0.684
0.754
0.708
0.648
0.700
0.720
0.796
0.684
0.720
0.666
0.626
0.642
0.654
0.656
0.644
0.662
0.674
0.642
0.680
0.718
0.722
0.668
0.708
0.706
0.650
0.672
0.708
0.650
0.670
0.632
0.716
0.718
0.656
0.684
0.656
0.674
0.696
0.660
0.686
0.684
0.672
0.650
0.670
0.684
0.684
0.690
0.714
0.766
0.722
0.726
0.772
0.680
0.270
0.366
0.790
0.838
0.710
0.674
0.654
0.604
0.592
0.564
0.568
0.580
0.602
0.570
0.608
0.670
0.676
0.594
0.664
0.806
0.734
0.772
0.900
0.822
0.766
0.770
0.718
0.692
0.720
0.750
0.710
0.780
0.744
0.686
0.664
0.256
0.432
0.666
0.600
0.604
0.594
0.594
0.620
0.580
0.568
0.570
0.568
0.558
0.564
0.572
0.556
0.580
0.604
0.608
0.578
0.600
0.592
0.570
0.580
0.570
0.568
0.560
0.590
0.574
0.554
0.568
0.568
0.556
0.556
0.558
0.544
0.544
0.548
0.566
0.548
0.546
0.552
0.562
0.560
0.556
0.554
0.572
0.556
0.542
0.536
0.552
0.546
0.538
0.550
0.556
0.540
0.528
0.534
0.550
0.574
0.580
0.556
0.592
0.604
0.560
0.562
0.568
0.610
0.590
0.556
0.590
0.590
0.568
0.560
0.566
0.592
0.574
0.558
0.574
0.592
0.582
0.550
0.558
0.554
0.540
0.540
0.552
0.576
0.564
0.548
0.546
0.556
0.564
0.550
0.542
0.556
0.578
0.564
0.554
0.548
0.576
0.540
0.548
0.546
0.542
0.524
0.532
0.538
0.526
0.524
0.536
0.546
0.538
0.540
0.536
0.548
0.530
0.532
0.538
0.542
0.540
0.528
0.552
0.540
0.544
0.536
0.548
0.558
0.542
0.542
0.548
0.550
0.538
0.536
0.554
0.562
0.548
0.538
0.536
0.540
0.636
0.686
0.662
0.616
0.580
0.570
0.548
0.564
0.566
0.568
0.550
0.566
0.582
0.562
0.576
0.590
0.580
0.564
0.566
0.592
0.666
0.644
0.586
0.646
0.702
0.620
0.702
0.700
0.730
0.692
0.710
0.718
0.718
0.746
0.678
0.672
0.678
0.672
0.640
0.654
0.674
0.650
0.676
0.714
0.676
0.660
0.670
0.676
0.640
0.674
0.670
0.638
0.654
0.672
0.670
0.688
0.724
0.744
0.688
0.756
0.672
0.658
0.662
0.682
0.636
0.644
0.664
0.670
0.646
0.686
0.766
0.678
0.690
0.732
0.676
0.708
0.692
0.636
0.662
0.678
0.630
0.664
0.660
0.636
0.660
0.622
0.692
0.748
0.662
0.700
0.690
0.632
0.652
0.648
0.616
0.596
0.624
0.704
0.654
0.676
0.734
0.720
0.668
0.670
0.716
0.640
0.652
0.628
0.670
0.776
0.710
0.652
0.702
0.672
0.642
0.650
0.652
0.636
0.616
0.622
0.656
0.592
0.636
0.688
0.650
0.652
0.754
0.678
0.682
0.694
0.666
0.648
0.654
0.636
0.646
0.694
0.678
0.634
0.624
0.596
0.650
0.674
0.658
0.612
0.642
0.656
0.608
0.622
0.654
0.686
0.630
0.674
0.736
0.672
0.696
0.742
0.684
0.644
0.664
0.654
0.612
0.618
0.622
0.618
0.598
0.630
0.712
0.728
0.672
0.710
0.724
0.644
0.626
0.650
0.662
0.694
0.686
0.720
0.736
0.722
0.694
0.722
0.710
0.678
0.710
0.758
0.734
0.754
0.760
0.712
0.708
0.710
0.680
0.670
0.676
0.670
0.642
0.656
0.660
0.642
0.652
0.658
0.636
0.660
0.644
0.618
0.648
0.644
0.648
0.590
0.592
0.596
0.608
0.606
0.600
0.636
0.700
0.656
0.648
0.690
0.670
0.614
0.650
0.672
0.644
0.618
0.642
0.614
0.594
0.610
0.620
0.588
0.596
0.626
0.608
0.612
0.636
0.652
0.644
0.624
0.610
0.600
0.632
0.648
0.674
0.620
0.616
0.638
0.664
0.642
0.688
0.712
0.662
0.638
0.692
0.704
0.630
0.676
0.916
0.780
0.686
0.718
0.722
0.672
0.674
0.686
0.696
0.654
0.668
0.660
0.644
0.638
0.632
0.614
0.622
0.668
0.642
0.662
0.662
0.656
0.644
0.686
0.680
0.628
0.668
0.664
0.688
0.622
0.612
0.654
0.742
0.734
0.692
0.804
0.830
0.684
0.692
0.696
0.622
0.658
0.644
0.648
0.648
0.622
0.624
0.592
0.604
0.602
0.584
0.592
0.580
0.590
0.588
0.600
0.580
0.590
0.608
0.626
0.604
0.642
0.642
0.628
0.610
0.646
0.688
0.602
0.650
0.686
0.650
0.620
0.700
0.728
0.622
0.654
0.716
0.664
0.602
0.610
0.648
0.628
0.598
0.596
0.618
0.618
0.596
0.590
0.620
0.638
0.620
0.606
0.634
0.600
0.596
0.640
0.616
0.616
0.588
0.592
0.570
0.592
0.594
0.598
0.582
0.588
0.608
0.622
0.584
0.606
0.638
0.604
0.612
0.662
0.804
0.650
0.702
0.770
0.742
0.674
0.720
0.744
0.680
0.686
0.698
0.718
0.656
0.630
0.624
0.686
0.992
0.934
0.794
0.734
0.680
0.688
0.666
0.660
0.700
0.838
0.798
0.738
0.826
0.876
0.768
0.740
0.746
0.740
0.752
0.690
0.754
0.832
0.738
0.734
0.804
0.814
0.694
0.728
0.780
0.700
0.718
0.778
0.800
0.760
0.702
0.716
0.690
0.742
0.824
0.786
0.712
0.774
0.862
0.756
0.770
0.812
0.798
0.706
0.756
0.870
0.754
0.758
0.848
0.948
0.748
0.818
0.824
0.798
0.720
0.716
0.690
0.726
0.838
0.876
0.736
0.816
0.884
0.738
0.796
0.874
0.828
0.724
0.772
0.884
0.856
0.820
0.864
0.938
0.734
0.756
0.746
0.704
0.806
0.848
0.780
0.886
0.898
0.734
0.774
0.850
0.730
0.774
0.782
0.812
0.714
0.770
0.792
0.798
0.714
0.774
0.860
0.774
0.736
0.716
0.690
0.720
0.748
0.742
0.820
0.910
0.770
0.794
0.888
0.864
0.794
0.822
0.810
0.698
0.732
0.750
0.772
0.714
0.784
0.900
0.776
0.726
0.722
0.696
0.696
0.766
0.700
0.728
0.778
0.842
0.738
0.736
0.748
0.802
0.732
0.774
0.808
0.828
0.706
0.750
0.746
0.760
0.694
0.748
0.778
0.790
0.714
0.758
0.750
0.714
0.756
0.756
0.720
0.744
0.758
0.722
0.694
0.720
0.766
0.716
0.734
0.738
0.750
0.648
0.694
0.782
0.816
0.718
0.764
0.820
0.798
0.714
0.748
0.802
0.746
0.690
0.716
0.796
0.868
0.726
0.780
0.792
0.792
0.730
0.754
0.736
0.708
0.712
0.834
0.740
0.784
0.822
0.858
0.746
0.846
0.954
0.776
0.808
0.834
0.724
0.752
0.780
0.738
0.772
0.880
0.750
0.850
0.928
0.772
0.754
0.786
0.838
0.744
0.734
0.810
0.902
0.750
0.834
0.918
0.748
0.766
0.860
0.922
0.756
0.838
0.894
0.802
0.836
0.970
0.946
0.780
0.892
0.908
0.736
0.754
0.816
0.864
0.778
0.852
0.844
0.726
0.770
0.828
0.780
0.740
0.746
0.732
0.708
0.780
0.704
0.768
1.042
0.868
0.772
0.768
0.792
0.694
0.710
0.732
0.916
0.756
0.806
0.918
0.844
0.768
0.856
0.830
0.726
0.736
0.850
0.968
0.768
0.818
0.864
0.844
0.770
0.930
0.816
0.844
0.850
0.854
0.798
0.900
0.998
0.846
0.916
1.048
0.818
0.840
0.786
0.782
0.858
0.742
0.764
1.048
0.824
0.750
0.790
0.878
0.848
0.760
0.798
0.840
0.760
0.744
0.756
0.852
0.916
0.792
0.736
0.712
0.684
0.696
0.770
0.878
0.744
0.854
0.964
0.902
0.742
0.764
0.788
0.876
0.718
0.740
0.808
0.920
0.762
0.836
0.878
0.772
0.746
0.790
0.826
0.756
0.742
0.830
0.982
0.852
0.770
0.796
0.872
0.800
0.718
0.746
0.838
0.802
0.768
0.844
0.760
0.750
0.800
0.844
0.834
0.728
0.706
0.724
0.874
0.844
0.772
0.924
0.980
0.858
0.762
0.810
0.874
0.820
0.742
0.780
0.884
0.768
0.752
0.798
0.878
0.760
0.790
0.920
0.764
0.720
0.718
0.764
0.712
0.796
0.918
0.792
0.726
0.744
0.732
0.704
0.764
0.982
0.802
0.742
0.772
0.828
0.722
0.724
0.754
0.766
0.726
0.778
1.020
0.860
0.754
0.758
0.784
0.716
0.712
0.750
0.738
0.728
0.824
1.008
0.802
0.802
0.842
0.844
0.738
0.746
0.782
0.742
0.716
0.780
0.744
0.836
0.978
1.014
0.770
0.818
0.840
0.836
0.768
0.976
0.984
0.786
0.818
0.916
0.954
0.810
0.784
0.870
0.982
0.794
0.726
0.744
0.856
1.026
0.784
0.840
0.922
0.812
0.942
0.972
0.808
0.766
0.792
0.808
0.736
0.894
0.948
0.800
0.938
0.964
0.792
0.852
0.816
0.802
0.780
1.012
1.040
0.820
0.906
0.904
0.776
0.894
1.084
0.782
0.754
0.842
1.166
0.976
0.904
1.016
0.980
0.858
0.934
0.950
0.818
0.910
0.964
0.786
0.828
1.040
0.970
0.770
0.800
0.846
0.874
0.814
1.074
1.116
0.490
0.822
0.850
0.770
0.870
0.882
0.798
0.780
0.854
0.972
0.758
0.798
0.874
0.880
0.786
0.852
0.926
0.772
0.826
0.904
0.802
0.914
1.030
0.804
0.824
0.940
0.906
0.834
0.928
0.828
0.736
0.800
0.866
0.766
0.806
0.862
0.814
0.766
0.848
1.008
0.814
0.848
0.910
0.916
0.764
0.746
0.752
0.878
0.796
0.816
0.760
0.728
0.866
0.748
0.900
1.054
0.944
0.752
0.796
0.844
0.866
0.754
0.842
1.050
0.848
0.784
0.860
1.140
0.814
0.810
0.836
0.948
0.746
0.826
0.984
0.828
0.776
0.806
0.908
0.778
0.846
0.894
0.758
0.822
0.900
0.790
0.910
1.068
0.946
0.810
0.830
0.888
0.754
0.846
0.944
0.770
0.834
0.942
0.814
0.844
0.934
0.972
0.754
0.796
0.844
0.814
1.016
1.034
0.832
0.788
0.844
0.968
0.764
0.796
0.830
0.736
0.704
0.698
1.280
1.052
0.972
0.932
0.790
0.784
0.778
0.732
0.796
0.828
0.828
0.816
0.960
0.958
0.770
0.800
0.860
0.970
0.810
0.842
0.900
0.860
0.802
0.972
0.930
0.766
0.798
0.786
0.726
0.778
0.942
0.914
0.812
0.870
0.946
0.766
0.790
0.822
0.830
0.744
0.784
0.744
0.708
0.738
0.698
0.764
0.816
0.852
0.756
0.824
0.890
0.752
0.780
0.830
0.920
0.776
0.832
0.860
0.790
0.806
0.804
0.870
0.756
0.836
0.914
0.790
0.834
0.890
0.806
0.816
0.864
0.860
0.818
0.834
0.782
0.796
0.828
0.828
0.770
0.846
0.906
0.754
0.814
0.878
0.754
0.830
0.898
0.782
0.832
0.898
0.828
0.790
0.774
0.802
0.714
0.752
0.788
0.754
0.750
0.834
0.960
0.764
0.750
0.798
0.878
0.738
0.748
0.812
0.940
0.790
0.826
0.846
0.742
0.810
0.840
0.754
0.822
0.924
0.890
0.762
0.790
0.826
0.742
0.774
0.856
0.948
0.762
0.862
0.926
0.786
0.706
0.718
0.750
1.058
0.894
0.760
0.724
0.696
0.746
0.728
0.826
0.938
0.976
0.788
0.740
0.776
0.822
0.820
0.716
0.774
0.864
0.926
0.786
0.838
0.828
0.760
0.786
0.888
0.984
0.800
0.810
0.800
0.714
0.762
0.800
0.728
0.776
0.802
0.772
0.756
0.788
0.794
0.728
0.758
0.790
0.730
0.744
0.808
0.830
0.780
0.832
0.792
0.742
0.782
0.780
0.716
0.764
0.814
0.750
0.832
0.834
0.744
0.788
0.824
0.750
0.760
0.798
0.726
0.710
0.736
0.750
0.682
0.692
0.728
0.764
0.694
0.758
0.794
0.728
0.704
0.732
0.742
0.704
0.750
0.792
0.728
0.748
0.794
0.782
0.746
0.762
0.718
0.732
0.772
0.870
0.804
0.878
0.854
0.730
0.760
0.838
0.780
0.736
0.790
0.862
0.740
0.818
0.896
0.832
0.712
0.730
0.814
1.012
0.828
0.804
0.870
0.958
0.796
0.972
1.002
0.822
0.892
0.920
0.788
0.862
1.112
1.010
0.830
0.860
0.894
0.800
1.088
0.860
0.776
0.824
0.842
0.794
0.894
0.806
0.858
0.944
0.770
0.804
0.804
0.742
0.824
0.936
0.758
0.884
0.944
0.760
0.848
0.932
0.770
0.740
0.804
0.854
0.726
0.772
0.920
0.844
0.824
0.910
0.784
0.808
0.912
0.754
0.762
0.834
0.870
0.778
0.918
0.850
0.858
0.952
0.836
0.822
0.876
0.864
0.754
0.804
0.834
0.742
0.790
0.834
0.806
0.900
0.918
0.754
0.774
0.752
0.710
0.774
0.848
0.766
0.888
0.894
0.790
0.824
0.794
0.732
0.766
0.778
0.730
0.814
0.878
0.740
0.790
0.814
0.722
0.796
0.834
0.732
0.836
0.924
0.772
0.792
0.796
0.744
0.784
0.838
0.754
0.796
0.812
0.750
0.902
1.036
1.002
0.798
0.774
0.740
0.722
0.794
0.756
0.716
0.766
0.738
0.726
0.770
0.808
0.702
0.728
0.712
0.682
0.706
0.746
0.776
0.708
0.768
0.856
0.746
0.782
0.838
0.794
0.766
0.806
0.754
0.710
0.730
0.738
0.702
0.746
0.784
0.766
0.776
0.898
0.824
0.778
0.778
0.786
0.876
0.808
0.860
0.942
0.870
0.730
0.738
0.692
0.718
0.806
0.890
0.748
0.822
0.856
0.730
0.760
0.802
0.820
0.760
0.844
0.830
0.746
0.790
0.838
0.726
0.774
0.858
0.808
0.740
0.816
0.950
0.766
0.798
0.810
0.764
0.734
0.778
0.832
0.744
0.828
0.972
0.798
0.816
0.874
0.808
0.740
0.796
0.904
0.774
0.884
0.968
0.846
0.702
0.678
0.680
0.738
0.828
0.732
0.844
1.008
0.972
0.848
0.788
0.828
0.934
0.948
0.846
0.750
0.792
0.878
0.794
0.808
0.866
0.994
0.968
0.866
0.868
0.782
0.722
0.784
1.012
1.126
0.804
0.840
0.880
0.828
0.840
1.080
1.100
0.832
0.874
0.884
0.766
0.900
1.068
0.894
0.826
0.970
1.082
0.886
0.994
0.946
0.788
0.884
0.890
0.814
1.012
1.124
0.796
0.866
0.954
0.756
0.812
0.964
0.896
0.790
0.866
0.852
0.740
0.804
0.908
0.778
0.982
1.018
0.806
0.796
0.816
0.998
0.778
0.876
1.000
0.820
0.902
0.998
0.992
0.832
0.920
0.948
0.768
0.830
1.140
1.002
0.880
0.994
0.896
0.814
0.852
0.774
0.788
0.842
0.820
0.770
0.818
0.794
0.750
0.832
0.914
0.762
0.850
1.032
0.802
0.900
0.916
0.794
0.908
1.082
0.924
0.960
0.940
0.790
0.796
0.864
1.152
0.814
0.852
0.780
0.774
0.840
0.776
1.038
1.078
0.816
0.864
0.902
0.798
0.842
1.086
1.054
0.828
0.922
1.064
0.832
0.834
0.898
0.854
0.802
1.026
1.014
0.804
0.918
0.942
0.808
0.924
0.950
0.800
0.902
1.056
1.008
0.854
0.912
0.932
0.798
1.046
1.038
0.874
1.058
0.898
0.750
0.810
1.050
0.808
0.990
1.050
0.828
0.946
1.004
0.788
0.874
1.054
0.906
0.896
1.040
0.914
0.872
0.928
0.898
0.792
0.824
0.760
0.780
0.852
0.840
0.774
0.812
0.792
0.730
0.804
0.852
0.726
0.742
0.888
1.036
0.816
0.862
0.884
0.744
0.746
0.802
0.892
0.728
0.818
0.896
0.768
0.740
0.758
0.786
0.704
0.758
0.854
0.942
0.766
0.878
0.910
0.792
0.726
0.782
0.850
0.730
0.792
0.836
0.748
0.796
0.794
0.728
0.842
0.924
0.772
0.752
0.826
0.830
0.736
0.740
0.738
0.682
0.676
0.676
0.696
0.672
0.674
0.692
0.750
0.660
0.662
0.668
0.794
0.790
0.804
0.772
0.700
0.704
0.676
0.664
0.654
0.682
0.674
0.700
0.758
0.850
0.864
0.734
0.760
0.756
0.758
0.708
0.804
0.922
0.822
0.856
0.900
0.818
0.778
0.790
0.760
0.742
0.784
0.792
0.756
0.804
0.776
0.732
0.764
0.798
0.730
0.852
0.882
0.750
0.830
0.850
0.832
0.770
0.814
0.978
0.798
0.902
1.024
0.828
0.936
0.894
0.744
0.840
0.908
0.788
0.986
0.956
0.758
0.760
0.796
0.766
0.824
0.870
0.956
0.828
0.830
0.718
0.772
0.740
0.698
0.746
0.824
0.828
0.856
1.000
0.828
0.870
0.952
0.910
0.870
0.910
0.978
0.798
0.946
1.006
0.850
0.894
1.038
0.824
0.822
0.864
0.798
0.790
0.922
1.020
0.880
0.928
0.848
0.806
0.884
0.852
0.780
0.906
1.032
0.900
0.812
0.866
0.930
0.764
0.848
0.976
0.866
0.880
0.998
0.900
0.796
0.860
0.886
0.752
0.850
1.042
0.850
0.916
0.974
0.824
0.860
0.878
0.808
0.776
0.896
0.992
0.808
0.972
1.002
0.772
0.824
0.854
0.750
0.696
0.692
0.672
0.646
0.654
0.662
0.634
0.650
0.646
0.630
0.618
0.618
0.598
0.582
0.570
0.596
0.604
0.622
0.640
0.632
0.612
0.604
0.600
0.618
0.640
0.646
0.674
0.678
0.630
0.624
0.612
0.590
0.588
0.584
0.578
0.586
0.576
0.586
0.368
0.198
0.586
0.588
0.604
0.620
0.608
0.632
0.634
0.614
0.618
0.706
0.688
0.678
0.616
0.594
0.586
0.598
0.604
0.584
0.598
0.604
0.624
0.600
0.622
0.652
0.614
0.662
0.622
0.666
0.648
0.668
0.662
0.646
0.650
0.630
0.618
0.618
0.610
0.626
0.598
0.624
0.638
0.672
0.670
0.724
0.794
0.756
0.688
0.702
0.672
0.300
0.356
0.266
0.398
0.346
0.340
0.670
0.684
0.722
0.708
0.674
0.688
0.728
0.684
0.688
0.658
0.670
0.654
0.654
0.654
0.666
0.644
0.648
0.638
0.622
0.632
0.638
0.678
0.652
0.684
0.724
0.688
0.662
0.682
0.632
0.658
0.664
0.668
0.678
0.686
0.686
0.652
0.660
0.656
0.694
0.656
0.340
0.286
0.714
0.208
0.460
0.304
0.426
0.346
0.398
0.204
0.228
0.284
0.554
0.218
0.492
0.240
0.492
0.320
0.286
0.782
0.524
0.472
0.200
0.262
0.416
0.212
0.514
0.460
0.248
0.304
0.378
0.476
0.224
0.294
0.444
0.262
0.410
0.330
0.384
0.332
0.372
0.260
0.438
0.236
0.442
0.462
0.206
0.686
0.222
0.470
0.642
0.668
0.664
0.646
0.624
0.360
0.264
0.290
0.360
0.630
0.644
0.658
0.618
0.628
0.566
0.624
0.618
0.602
0.600
0.638
0.640
0.624
0.640
0.648
0.630
0.622
0.640
0.636
0.624
0.610
0.600
0.616
0.610
0.602
0.624
0.654
0.630
0.610
0.644
0.606
0.604
0.594
0.682
0.688
0.728
0.690
0.640
0.670
0.656
0.648
0.658
0.672
0.690
0.678
0.704
0.826
0.822
0.808
0.808
0.818
0.746
0.734
0.696
0.786
0.594
0.716
0.726
0.702
0.722
0.726
0.672
0.692
0.706
0.666
0.676
0.724
0.752
0.716
0.776
0.786
0.674
0.674
0.660
0.654
0.648
0.628
0.656
0.660
0.642
0.656
0.694
0.682
0.634
0.612
0.622
0.678
0.706
0.714
0.658
0.678
0.648
0.622
0.618
0.618
0.624
0.602
0.592
0.584
0.584
0.568
0.574
0.568
0.564
0.554
0.550
0.546
0.554
0.554
0.558
0.556
0.534
0.544
0.530
0.526
0.532
0.534
0.534
0.550
0.568
0.562
0.578
0.604
0.602
0.582
0.590
0.588
0.570
0.594
0.630
0.628
0.640
0.688
0.688
0.650
0.618
0.644
0.648
0.638
0.614
0.670
0.688
0.642
0.660
0.658
0.624
0.626
0.628
0.610
0.578
0.584
0.586
0.598
0.606
0.600
0.662
0.638
0.596
0.608
0.596
0.586
0.584
0.576
0.590
0.594
0.570
0.578
0.584
0.598
0.578
0.588
0.606
0.576
0.600
0.608
0.630
0.586
0.602
0.658
0.664
0.608
0.666
0.654
0.606
0.616
0.696
0.696
0.644
0.682
0.686
0.658
0.616
0.604
0.616
0.982
0.836
0.816
0.716
0.746
0.726
0.678
0.688
0.694
0.676
0.712
0.780
0.750
0.762
0.796
0.762
0.806
0.814
0.710
0.700
0.672
0.636
0.634
0.624
0.686
0.758
0.714
0.786
0.846
0.856
0.860
0.794
0.732
0.770
0.748
0.692
0.700
0.678
0.652
0.684
0.636
0.666
0.726
0.692
0.734
0.702
0.632
0.626
0.620
0.600
0.626
0.680
0.720
0.720
0.696
0.710
0.700
0.652
0.662
0.650
0.634
0.678
0.758
0.852
0.712
0.732
0.754
0.820
0.792
0.708
0.718
0.730
0.720
0.758
0.760
0.724
0.708
0.712
0.718
0.780
0.832
0.872
0.886
0.758
0.770
0.776
0.754
0.666
0.662
0.660
0.654
0.718
0.852
0.856
0.808
0.762
0.748
0.750
0.670
0.680
0.660
0.700
0.776
0.820
0.818
0.764
0.692
0.686
0.678
0.662
0.702
0.764
0.752
0.798
0.720
0.748
0.802
0.852
0.848
0.796
0.700
0.672
0.628
0.634
0.664
0.686
0.776
0.776
0.920
0.926
0.934
0.758
0.762
0.732
0.678
0.694
0.716
0.708
0.756
0.812
0.842
0.824
0.806
0.772
0.784
0.782
0.688
0.714
0.720
0.692
0.728
0.730
0.674
0.690
0.704
0.668
0.648
0.722
0.752
0.748
0.720
0.744
0.700
0.692
0.696
0.656
0.698
0.714
0.690
0.730
0.700
0.714
0.738
0.696
0.720
0.736
0.670
0.704
0.720
0.694
0.722
0.730
0.704
0.724
0.708
0.710
0.748
0.726
0.678
0.706
0.748
0.736
0.732
0.734
0.730
0.696
0.716
0.742
0.712
0.770
0.770
0.730
0.744
0.734
0.690
0.718
0.728
0.686
0.658
0.652
0.646
0.656
0.698
0.692
0.702
0.722
0.680
0.686
0.690
0.652
0.658
0.660
0.678
0.650
0.696
0.730
0.708
0.740
0.782
0.734
0.702
0.708
0.716
0.666
0.706
0.698
0.688
0.696
0.672
0.648
0.668
0.720
0.666
0.694
0.706
0.670
0.682
0.668
0.674
0.702
0.788
0.812
0.760
0.708
0.704
0.712
0.732
0.734
0.716
0.688
0.654
0.658
0.690
0.794
0.816
0.772
0.730
0.768
0.808
0.766
0.698
0.702
0.702
0.684
0.720
0.792
0.736
0.776
0.840
0.760
0.726
0.724
0.678
0.648
0.656
0.684
0.782
0.770
0.802
0.810
0.776
0.706
0.684
0.690
0.714
0.726
0.668
0.710
0.740
0.792
0.750
0.798
0.788
0.716
0.728
0.728
0.690
0.688
0.678
0.676
0.686
0.722
0.722
0.780
0.800
0.842
0.732
0.704
0.746
0.804
0.718
0.656
0.676
0.684
0.666
0.722
0.740
0.776
0.774
0.728
0.740
0.736
0.716
0.670
0.688
0.712
0.664
0.722
0.822
0.814
0.804
0.884
0.732
0.748
0.696
0.692
0.692
0.682
0.688
0.666
0.696
0.706
0.654
0.688
0.696
0.668
0.692
0.696
0.668
0.644
0.646
0.654
0.832
0.752
0.790
0.776
0.746
0.718
0.684
0.686
0.680
0.650
0.680
0.708
0.688
0.702
0.710
0.672
0.694
0.686
0.704
0.704
0.672
0.710
0.700
0.670
0.682
0.686
0.670
0.704
0.686
0.684
0.686
0.668
0.676
0.668
0.662
0.678
0.668
0.662
0.642
0.644
0.638
0.678
0.700
0.668
0.708
0.696
0.664
0.670
0.680
0.658
0.674
0.662
0.644
0.650
0.650
0.644
0.656
0.660
0.686
0.670
0.690
0.694
0.662
0.664
0.658
0.640
0.658
0.650
0.626
0.598
0.606
0.600
0.630
0.660
0.652
0.666
0.662
0.638
0.644
0.646
0.628
0.638
0.642
0.640
0.640
0.642
0.654
0.632
0.652
0.686
0.660
0.676
0.708
0.670
0.694
0.686
0.652
0.638
0.624
0.602
0.636
0.658
0.642
0.670
0.704
0.662
0.700
0.698
0.660
0.668
0.666
0.646
0.658
0.708
0.722
0.706
0.748
0.772
0.714
0.724
0.672
0.676
0.668
0.648
0.650
0.656
0.666
0.646
0.670
0.674
0.650
0.636
0.634
0.630
0.634
0.642
0.622
0.648
0.636
0.644
0.672
0.642
0.676
0.688
0.648
0.642
0.642
0.632
0.624
0.668
0.664
0.728
0.760
0.700
0.758
0.752
0.700
0.720
0.724
0.704
0.756
0.744
0.718
0.726
0.726
0.744
0.722
0.714
0.696
0.688
0.646
0.662
0.678
0.810
0.834
0.852
0.772
0.692
0.698
0.698
0.702
0.698
0.660
0.688
0.772
0.838
0.720
0.750
0.770
0.852
0.708
0.680
0.710
0.728
0.700
0.706
0.716
0.740
0.684
0.690
0.702
0.726
0.684
0.712
0.750
0.696
0.774
0.714
0.776
0.766
0.740
0.694
0.714
0.720
0.658
0.696
0.712
0.684
0.754
0.758
0.784
0.806
0.736
0.744
0.744
0.690
0.680
0.694
0.724
0.700
0.756
0.782
0.674
0.670
0.670
0.662
0.692
0.686
0.652
0.670
0.682
0.706
0.678
0.710
0.730
0.670
0.688
0.698
0.686
0.666
0.702
0.706
0.664
0.704
0.720
0.668
0.680
0.682
0.638
0.670
0.674
0.684
0.682
0.734
0.716
0.718
0.720
0.692
0.728
0.686
0.716
0.754
0.778
0.760
0.728
0.782
0.766
0.706
0.662
0.632
0.632
0.630
0.600
0.614
0.676
0.730
0.680
0.692
0.678
0.642
0.718
0.716
0.726
0.704
0.714
0.706
0.662
0.682
0.750
0.760
0.756
0.782
0.744
0.722
0.714
0.686
0.660
0.666
0.682
0.664
0.658
0.668
0.648
0.674
0.736
0.694
0.696
0.708
0.646
0.648
0.636
0.652
0.632
0.650
0.664
0.642
0.644
0.658
0.678
0.642
0.678
0.700
0.662
0.700
0.718
0.684
0.704
0.700
0.658
0.686
0.714
0.748
0.698
0.696
0.686
0.668
0.652
0.678
0.656
0.636
0.628
0.610
0.616
0.642
0.696
0.638
0.642
0.654
0.680
0.576
0.230
0.390
0.626
0.624
0.598
0.616
0.622
0.622
0.590
0.598
0.590
0.584
0.568
0.560
0.580
0.574
0.560
0.554
0.562
0.578
0.572
0.568
0.572
0.602
0.600
0.574
0.584
0.620
0.638
0.610
0.604
0.602
0.606
0.590
0.580
0.598
0.590
0.586
0.582
0.586
0.590
0.610
0.620
0.646
0.666
0.628
0.620
0.612
0.620
0.598
0.594
0.596
0.608
0.604
0.608
0.592
0.610
0.630
0.620
0.644
0.648
0.630
0.650
0.642
0.614
0.636
0.634
0.622
0.668
0.710
0.662
0.664
0.656
0.652
0.636
0.634
0.662
0.650
0.650
0.686
0.682
0.656
0.670
0.628
0.656
0.654
0.630
0.628
0.642
0.644
0.616
0.640
0.618
0.614
0.634
0.630
0.616
0.636
0.646
0.662
0.636
0.650
0.636
0.616
0.614
0.616
0.600
0.620
0.646
0.646
0.636
0.632
0.644
0.618
0.626
0.610
0.612
0.602
0.606
0.620
0.606
0.602
0.642
0.654
0.624
0.642
0.666
0.610
0.630
0.614
0.588
0.598
0.600
0.598
0.598
0.610
0.644
0.650
0.618
0.626
0.610
0.592
0.590
0.578
0.580
0.580
0.600
0.586
0.582
0.586
0.600
0.578
0.588
0.594
0.580
0.578
0.584
0.594
0.582
0.596
0.594
0.584
0.590
0.600
0.626
0.592
0.606
0.604
0.584
0.592
0.590
0.564
0.566
0.576
0.572
0.574
0.562
0.564
0.572
0.568
0.570
0.580
0.588
0.578
0.582
0.584
0.584
0.596
0.572
0.576
0.604
0.590
0.584
0.598
0.596
0.578
0.564
0.572
0.588
0.574
0.590
0.604
0.588
0.598
0.606
0.576
0.574
0.582
0.558
0.548
0.552
0.552
0.558
0.588
0.572
0.556
0.544
0.542
0.574
0.580
0.570
0.576
0.562
0.560
0.558
0.554
0.554
0.570
0.584
0.582
0.564
0.572
0.564
0.560
0.556
0.544
0.570
0.564
0.558
0.568
0.580
0.586
0.564
0.578
0.558
0.562
0.562
0.552
0.542
0.544
0.552
0.542
0.560
0.560
0.570
0.566
0.568
0.580
0.570
0.578
0.558
0.562
0.558
0.548
0.560
0.548
0.556
0.562
0.574
0.578
0.576
0.572
0.558
0.564
0.542
0.540
0.544
0.556
0.556
0.556
0.572
0.584
0.568
0.564
0.558
0.556
0.550
0.538
0.550
0.554
0.546
0.554
0.572
0.548
0.566
0.588
0.584
0.568
0.584
0.564
0.548
0.560
0.564
0.578
0.560
0.568
0.580
0.588
0.600
0.594
0.628
0.590
0.602
0.600
0.598
0.610
0.606
0.618
0.602
0.624
0.636
0.634
0.642
0.670
0.634
0.646
0.622
0.590
0.594
0.594
0.584
0.598
0.632
0.620
0.604
0.612
0.616
0.596
0.610
0.616
0.590
0.608
0.606
0.622
0.600
0.642
0.656
0.620
0.662
0.686
0.636
0.634
0.640
0.612
0.588
0.576
0.580
0.606
0.572
0.600
0.626
0.616
0.600
0.634
0.646
0.656
0.590
0.612
0.588
0.572
0.590
0.592
0.582
0.576
0.580
0.564
0.548
0.564
0.554
0.578
0.552
0.566
0.568
0.564
0.556
0.554
0.554
0.534
0.530
0.530
0.546
0.582
0.644
0.636
0.674
0.720
0.712
0.650
0.694
0.692
0.648
0.662
0.676
0.672
0.666
0.688
0.716
0.682
0.712
0.716
0.708
0.730
0.734
0.714
0.726
0.734
0.712
0.688
0.700
0.704
0.688
0.716
0.724
0.728
0.712
0.668
0.706
0.692
0.692
0.642
0.612
0.620
0.598
0.612
0.610
0.580
0.562
0.578
0.582
0.570
0.576
0.594
0.642
0.580
0.594
0.642
0.650
0.664
0.740
0.778
0.758
0.746
0.676
0.692
0.692
0.668
0.688
0.730
0.714
0.704
0.736
0.734
0.688
0.708
0.716
0.680
0.698
0.712
0.698
0.712
0.768
0.706
0.694
0.722
0.734
0.702
0.724
0.750
0.706
0.702
0.706
0.742
0.720
0.730
0.690
0.632
0.640
0.628
0.626
0.592
0.598
0.610
0.610
0.600
0.630
0.660
0.666
0.638
0.666
0.720
0.688
0.650
0.674
0.658
0.622
0.634
0.616
0.616
0.400
0.616
0.660
0.668
0.706
0.764
0.712
0.680
0.720
0.694
0.632
0.636
0.638
0.628
0.638
0.656
0.662
0.648
0.676
0.730
0.682
0.696
0.700
0.670
0.676
0.678
0.684
0.660
0.668
0.688
0.650
0.648
0.648
0.654
0.650
0.644
0.636
0.624
0.608
0.618
0.606
0.614
0.624
0.614
0.614
0.610
0.640
0.628
0.630
0.636
0.606
0.602
0.604
0.588
0.590
0.612
0.644
0.646
0.626
0.626
0.638
0.610
0.618
0.616
0.606
0.598
0.598
0.616
0.598
0.602
0.620
0.628
0.604
0.602
0.606
0.602
0.628
0.650
0.646
0.638
0.650
0.648
0.638
0.646
0.696
0.678
0.648
0.652
0.668
0.612
0.626
0.606
0.590
0.602
0.600
0.578
0.588
0.586
0.596
0.586
0.616
0.624
0.604
0.596
0.614
0.586
0.582
0.594
0.604
0.598
0.586
0.586
0.618
0.596
0.602
0.620
0.608
0.600
0.594
0.596
0.584
0.588
0.610
0.652
0.630
0.640
0.636
0.618
0.610
0.620
0.640
0.624
0.636
0.630
0.608
0.608
0.606
0.608
0.610
0.626
0.600
0.392
0.530
0.348
0.610
0.582
0.562
0.568
0.562
0.560
0.544
0.554
0.560
0.552
0.546
0.554
0.558
0.528
0.548
0.540
0.550
0.538
0.556
0.582
0.574
0.558
0.578
0.602
0.560
0.568
0.572
0.572
0.558
0.550
0.542
0.540
0.548
0.540
0.578
0.568
0.558
0.584
0.542
0.574
0.586
0.584
0.560
0.584
0.592
0.568
0.566
0.584
0.602
0.586
0.572
0.586
0.586
0.556
0.562
0.566
0.576
0.568
0.558
0.566
0.576
0.552
0.556
0.540
0.534
0.550
0.532
0.534
0.530
0.548
0.594
0.624
0.566
0.574
0.598
0.614
0.580
0.588
0.628
0.584
0.560
0.558
0.578
0.604
0.574
0.550
0.540
0.582
0.618
0.648
0.646
0.622
0.630
0.616
0.604
0.568
0.580
0.586
0.596
0.602
0.608
0.636
0.600
0.598
0.606
0.610
0.618
0.670
0.712
0.658
0.692
0.690
0.640
0.658
0.648
0.642
0.626
0.648
0.692
0.736
0.720
0.702
0.684
0.698
0.686
0.700
0.718
0.702
0.718
0.820
0.734
0.702
0.708
0.854
0.748
0.724
0.674
0.584
0.608
0.634
0.644
0.632
0.966
0.776
0.786
0.794
0.754
0.784
0.750
0.732
0.686
0.720
0.816
0.904
0.828
0.722
0.746
0.680
0.678
0.660
0.626
0.644
0.652
0.612
0.632
0.660
0.734
0.656
0.696
0.696
0.646
0.710
0.738
0.672
0.764
0.866
0.736
0.766
0.798
0.764
0.752
0.716
0.710
0.764
0.734
0.736
0.754
0.662
0.622
0.646
0.604
0.478
0.222
0.242
0.344
0.270
0.468
0.708
0.646
0.664
0.660
0.616
0.620
0.628
0.610
0.596
0.606
0.650
0.622
0.636
0.718
0.638
0.674
0.714
0.670
0.624
0.646
0.654
0.600
0.622
0.610
0.586
0.590
0.652
0.706
0.664
0.730
0.796
0.718
0.702
0.708
0.686
0.674
0.694
0.726
0.700
0.728
0.760
0.698
0.724
0.746
0.706
0.704
0.712
0.718
0.672
0.696
0.702
0.696
0.710
0.694
0.668
0.674
0.682
0.670
0.678
0.698
0.702
0.674
0.660
0.624
0.626
0.588
0.572
0.566
0.582
0.602
0.580
0.590
0.624
0.640
0.598
0.620
0.614
0.580
0.592
0.592
0.570
0.572
0.564
0.602
0.652
0.676
0.596
0.604
0.648
0.634
0.668
0.638
0.598
0.642
0.698
0.718
0.748
0.634
0.654
0.700
0.742
0.750
0.668
0.614
0.648
0.668
0.782
0.796
0.696
0.736
0.770
0.704
0.744
0.778
0.692
0.714
0.738
0.686
0.740
0.824
0.760
0.754
0.774
0.728
0.708
0.728
0.700
0.706
0.722
0.780
0.716
0.744
0.730
0.688
0.704
0.732
0.756
0.726
0.658
0.664
0.650
0.636
0.618
0.652
0.708
0.708
0.710
0.726
0.724
0.700
0.702
0.650
0.640
0.624
0.614
0.598
0.610
0.624
0.674
0.642
0.668
0.678
0.638
0.656
0.668
0.674
0.640
0.662
0.666
0.638
0.660
0.672
0.686
0.688
0.652
0.658
0.654
0.670
0.692
0.694
0.640
0.642
0.648
0.646
0.636
0.650
0.626
0.642
0.660
0.632
0.646
0.658
0.646
0.624
0.610
0.630
0.604
0.652
0.650
0.632
0.690
0.722
0.744
0.736
0.694
0.670
0.720
0.702
0.644
0.740
0.720
0.750
0.756
0.668
0.636
0.616
0.630
0.606
0.578
0.578
0.598
0.610
0.580
0.588
0.590
0.590
0.580
0.606
0.642
0.632
0.630
0.650
0.682
0.694
0.660
0.630
0.642
0.624
0.610
0.610
0.618
0.632
0.642
0.640
0.648
0.638
0.618
0.630
0.638
0.630
0.626
0.622
0.622
0.600
0.602
0.600
0.602
0.606
0.650
0.688
0.650
0.666
0.678
0.664
0.680
0.668
0.642
0.628
0.618
0.608
0.594
0.588
0.594
0.606
0.608
0.638
0.676
0.624
0.610
0.654
0.682
0.730
0.734
0.734
0.680
0.706
0.734
0.738
0.690
0.654
0.676
0.660
0.722
0.784
0.892
0.740
0.814
0.778
0.756
0.804
0.722
0.784
0.790
0.880
0.796
0.692
0.688
0.696
0.754
0.790
0.728
0.836
0.816
0.830
0.716
0.760
0.776
0.712
0.710
0.792
0.806
0.700
0.748
0.790
0.720
0.782
0.700
0.776
0.790
0.802
0.706
0.764
0.774
0.696
0.696
0.734
0.794
0.698
0.810
0.748
0.666
0.688
0.654
0.632
0.606
0.592
0.606
0.624
0.590
0.586
0.590
0.598
0.630
0.652
0.630
0.696
0.670
0.718
0.776
0.734
0.730
0.766
0.726
0.680
0.670
0.668
0.662
0.646
0.684
0.766
0.770
0.894
0.776
0.780
0.792
0.690
0.708
0.714
0.680
0.716
0.728
0.704
0.716
0.734
0.708
0.710
0.742
0.672
0.718
0.730
0.688
0.700
0.684
0.734
0.724
0.724
0.724
0.674
0.634
0.614
0.644
0.754
0.776
0.838
0.874
0.884
0.834
0.856
0.830
0.756
0.688
0.700
0.716
0.700
0.810
0.980
0.808
0.956
0.824
0.770
0.848
0.752
0.742
0.830
0.828
0.754
0.862
0.846
0.744
0.804
0.828
0.720
0.766
0.856
0.818
0.872
0.928
0.764
0.796
0.752
0.684
0.710
0.650
0.654
0.648
0.602
0.594
0.586
0.606
0.578
0.598
0.584
0.586
0.608
0.620
0.632
0.602
0.606
0.610
0.588
0.588
0.622
0.690
0.660
0.600
0.638
0.684
0.642
0.660
0.680
0.706
0.700
0.670
0.594
0.596
0.618
0.642
0.704
0.662
0.594
0.592
0.600
0.628
0.622
0.592
0.602
0.608
0.744
0.838
0.776
0.706
0.734
0.724
0.694
0.634
0.608
0.624
0.648
0.676
0.634
0.640
0.610
0.620
0.648
0.654
0.652
0.634
0.586
0.596
0.584
0.584
0.588
0.556
0.584
0.602
0.744
0.742
0.666
0.680
0.666
0.654
0.594
0.612
0.612
0.612
0.578
0.616
0.582
0.610
0.592
0.560
0.578
0.560
0.540
0.556
0.554
0.554
0.552
0.550
0.542
0.534
0.538
0.536
0.542
0.542
0.542
0.532
0.538
0.534
0.528
0.524
0.524
0.528
0.534
0.544
0.556
0.548
0.542
0.526
0.528
0.524
0.544
0.546
0.558
0.552
0.570
0.658
0.610
0.696
0.638
0.692
0.612
0.626
0.628
0.598
0.626
0.610
0.632
0.656
0.684
0.634
0.612
0.602
0.560
0.574
0.588
0.694
0.694
0.674
0.720
0.660
0.644
0.686
0.658
0.608
0.622
0.604
0.624
0.624
0.596
0.642
0.704
0.700
0.724
0.774
0.694
0.720
0.734
0.670
0.702
0.796
0.916
0.786
0.854
0.838
0.758
0.732
0.666
0.636
0.664
0.660
0.642
0.668
0.658
0.636
0.646
0.644
0.618
0.636
0.624
0.676
0.698
0.744
0.674
0.696
0.652
0.606
0.616
0.608
0.622
0.594
0.632
0.712
0.614
0.704
0.654
0.640
0.678
0.662
0.632
0.666
0.700
0.642
0.684
0.806
0.746
0.720
0.736
0.672
0.694
0.722
0.722
0.676
0.638
0.598
0.662
0.598
0.630
0.746
0.608
0.684
0.634
0.590
0.598
0.602
0.580
0.562
0.570
0.572
0.588
0.560
0.566
0.566
0.680
0.860
0.680
0.680
0.696
0.668
0.656
0.708
0.686
0.644
0.682
0.650
0.638
0.690
0.688
0.650
0.740
0.700
0.636
0.706
0.654
0.626
0.688
0.724
0.656
0.722
0.690
0.632
0.664
0.620
0.606
0.598
0.570
0.252
0.338
0.598
0.576
0.578
0.552
0.564
0.570
0.576
0.564
0.556
0.568
0.574
0.578
0.562
0.556
0.598
0.694
0.636
0.614
0.668
0.712
0.628
0.608
0.648
0.742
0.678
0.622
0.660
0.712
0.604
0.636
0.676
0.624
0.588
0.602
0.644
0.606
0.590
0.638
0.630
0.596
0.652
0.626
0.598
0.614
0.620
0.584
0.598
0.624
0.670
0.644
0.660
0.604
0.592
0.604
0.588
0.582
0.522
0.580
0.598
0.770
0.684
0.686
0.642
0.668
0.740
0.676
0.652
0.678
0.678
0.642
0.652
0.672
0.686
0.634
0.672
0.694
0.730
0.674
0.750
0.736
0.692
0.714
0.672
0.636
0.650
0.660
0.652
0.650
0.704
0.784
0.770
0.758
0.660
0.688
0.670
0.662
0.630
0.650
0.742
0.684
0.700
0.772
0.876
0.726
0.784
0.844
0.720
0.712
0.692
0.728
0.768
0.810
0.830
0.686
0.722
0.748
0.762
0.706
0.696
0.764
0.710
0.796
0.842
0.698
0.756
0.766
0.698
0.750
0.790
0.808
0.908
0.958
0.850
0.818
0.764
0.702
0.710
0.712
0.734
0.694
0.650
0.648
0.634
0.656
0.668
0.718
0.758
0.752
0.704
0.672
0.690
0.724
0.856
0.856
0.782
0.698
0.738
0.702
0.778
0.786
0.844
0.800
0.796
0.682
0.690
0.648
0.634
0.622
0.584
0.612
0.590
0.594
0.572
0.590
0.592
0.574
0.636
0.668
0.740
0.718
0.656
0.624
0.656
0.622
0.606
0.598
0.620
0.620
0.588
0.608
0.642
0.654
0.700
0.728
0.626
0.642
0.648
0.642
0.658
0.620
0.596
0.606
0.594
0.582
0.600
0.618
0.592
0.626
0.664
0.618
0.686
0.722
0.658
0.680
0.644
0.606
0.618
0.584
0.612
0.636
0.746
0.648
0.604
0.624
0.624
0.692
0.692
0.732
0.718
0.668
0.630
0.696
0.662
0.718
0.830
0.780
0.706
0.700
0.818
0.810
0.808
0.784
0.756
0.724
0.710
0.670
0.626
0.636
0.650
0.684
0.710
0.726
0.664
0.688
0.710
0.724
0.710
0.654
0.664
0.652
0.652
0.664
0.728
0.754
0.736
0.744
0.758
0.692
0.682
0.690
0.686
0.684
0.680
0.726
0.748
0.728
0.656
0.660
0.652
0.696
0.722
0.702
0.772
0.818
0.820
0.886
0.834
0.768
0.778
0.750
0.700
0.658
0.678
0.716
0.708
0.738
0.732
0.686
0.716
0.708
0.660
0.662
0.650
0.606
0.614
0.606
0.600
0.624
0.606
0.620
0.682
0.750
0.630
0.664
0.670
0.624
0.650
0.686
0.622
0.668
0.674
0.634
0.706
0.704
0.654
0.770
0.736
0.650
0.716
0.724
0.670
0.672
0.722
0.662
0.670
0.624
0.686
0.718
0.750
0.690
0.692
0.674
0.684
0.688
0.694
0.674
0.658
0.622
0.622
0.586
0.606
0.630
0.802
0.828
0.776
0.806
0.822
0.748
0.710
0.710
0.690
0.674
0.646
0.638
0.624
0.614
0.630
0.642
0.662
0.732
0.830
0.754
0.752
0.736
0.670
0.668
0.638
0.620
0.616
0.638
0.634
0.672
0.708
0.724
0.782
0.734
0.752
0.766
0.696
0.680
0.668
0.644
0.662
0.672
0.704
0.684
0.696
0.704
0.662
0.670
0.674
0.660
0.704
0.718
0.700
0.724
0.722
0.704
0.702
0.692
0.678
0.654
0.662
0.670
0.670
0.682
0.682
0.658
0.662
0.660
0.682
0.654
0.682
0.698
0.682
0.670
0.696
0.736
0.714
0.726
0.768
0.820
0.736
0.780
0.792
0.712
0.756
0.762
0.690
0.744
0.740
0.718
0.720
0.700
0.666
0.682
0.684
0.668
0.696
0.688
0.670
0.686
0.660
0.642
0.618
0.630
0.628
0.614
0.652
0.646
0.672
0.680
0.690
0.680
0.720
0.714
0.684
0.716
0.710
0.680
0.700
0.744
0.706
0.764
0.788
0.724
0.716
0.696
0.684
0.670
0.654
0.654
0.660
0.668
0.682
0.708
0.692
0.666
0.676
0.678
0.646
0.660
0.656
0.660
0.638
0.652
0.684
0.672
0.636
0.698
0.678
0.642
0.712
0.766
0.652
0.646
0.658
0.672
0.624
0.666
0.686
0.638
0.646
0.658
0.636
0.642
0.658
0.664
0.648
0.670
0.694
0.668
0.702
0.724
0.704
0.732
0.758
0.752
0.744
0.734
0.686
0.726
0.702
0.644
0.596
0.608
0.608
0.622
0.610
0.648
0.666
0.624
0.656
0.786
0.662
0.750
0.756
0.648
0.664
0.692
0.648
0.636
0.678
0.668
0.634
0.656
0.620
0.620
0.616
0.620
0.620
0.594
0.628
0.662
0.638
0.632
0.642
0.670
0.630
0.660
0.658
0.626
0.654
0.662
0.630
0.634
0.638
0.646
0.640
0.648
0.676
0.652
0.674
0.682
0.648
0.662
0.672
0.654
0.672
0.684
0.660
0.674
0.680
0.656
0.670
0.706
0.734
0.706
0.704
0.678
0.662
0.682
0.716
0.720
0.688
0.682
0.670
0.646
0.646
0.652
0.642
0.680
0.760
0.758
0.846
0.838
0.750
0.760
0.740
0.674
0.678
0.660
0.648
0.648
0.652
0.650
0.672
0.670
0.730
0.820
0.846
0.814
0.760
0.720
0.658
0.640
0.636
0.668
0.798
0.802
0.708
0.682
0.692
0.672
0.690
0.696
0.684
0.698
0.750
0.830
0.760
0.728
0.692
0.670
0.634
0.630
0.644
0.664
0.706
0.782
0.726
0.816
0.732
0.780
0.730
0.726
0.720
0.684
0.684
0.686
0.652
0.664
0.674
0.662
0.688
0.712
0.692
0.726
0.724
0.718
0.758
0.688
0.650
0.690
0.702
0.744
0.762
0.804
0.820
0.746
0.698
0.678
0.668
0.662
0.702
0.724
0.740
0.778
0.734
0.770
0.778
0.784
0.764
0.714
0.692
0.668
0.648
0.630
0.628
0.678
0.834
0.844
0.820
0.750
0.690
0.670
0.632
0.618
0.616
0.634
0.664
0.680
0.726
0.720
0.756
0.806
0.746
0.736
0.690
0.698
0.678
0.646
0.658
0.634
0.632
0.634
0.650
0.660
0.624
0.620
0.622
0.634
0.606
0.608
0.590
0.610
0.618
0.640
0.690
0.640
0.668
0.676
0.670
0.626
0.640
0.656
0.648
0.718
0.662
0.642
0.636
0.618
0.632
0.618
0.626
0.626
0.646
0.646
0.644
0.620
0.616
0.612
0.640
0.628
0.596
0.618
0.634
0.634
0.630
0.662
0.708
0.658
0.684
0.714
0.674
0.706
0.708
0.658
0.688
0.676
0.638
0.642
0.654
0.656
0.654
0.668
0.692
0.690
0.704
0.734
0.746
0.712
0.662
0.666
0.666
0.668
0.644
0.672
0.714
0.680
0.700
0.754
0.746
0.746
0.718
0.726
0.718
0.660
0.654
0.648
0.666
0.634
0.642
0.644
0.692
0.730
0.750
0.682
0.692
0.670
0.636
0.644
0.654
0.648
0.694
0.752
0.756
0.724
0.732
0.760
0.768
0.710
0.652
0.664
0.642
0.626
0.624
0.712
0.712
0.656
0.672
0.696
0.672
0.658
0.664
0.678
0.628
0.676
0.684
0.662
0.644
0.670
0.698
0.654
0.666
0.682
0.672
0.656
0.656
0.648
0.648
0.618
0.608
0.604
0.602
0.596
0.610
0.616
0.628
0.662
0.640
0.608
0.666
0.672
0.640
0.630
0.630
0.616
0.636
0.664
0.676
0.642
0.658
0.638
0.696
0.726
0.726
0.712
0.764
0.692
0.752
0.732
0.686
0.702
0.692
0.738
0.760
0.742
0.832
0.774
0.926
0.776
0.704
0.706
0.656
0.624
0.608
0.586
0.566
0.576
0.564
0.564
0.552
0.556
0.556
0.562
0.556
0.562
0.568
0.610
0.582
0.588
0.644
0.694
0.652
0.688
0.702
0.632
0.638
0.614
0.596
0.604
0.600
0.596
0.610
0.616
0.600
0.608
0.642
0.702
0.710
0.674
0.710
0.696
0.650
0.702
0.696
0.644
0.658
0.648
0.642
0.630
0.602
0.666
0.610
0.616
0.632
0.610
0.634
0.656
0.596
0.600
0.920
0.310
0.520
0.592
0.274
0.318
0.560
0.592
0.570
0.572
0.552
0.606
0.548
0.306
0.266
0.600
0.536
0.574
0.556
0.568
0.566
0.572
0.580
0.564
0.568
0.570
0.564
0.548
0.540
0.548
0.532
0.530
0.536
0.530
0.520
0.518
0.538
0.612
0.668
0.688
0.634
0.642
0.618
0.608
0.588
0.562
0.578
0.576
0.560
0.574
0.584
0.578
0.576
0.606
0.642
0.586
0.602
0.600
0.606
0.576
0.600
0.604
0.692
0.612
0.722
0.694
0.652
0.674
0.770
0.774
0.784
0.692
0.586
0.592
0.576
0.630
0.760
0.768
0.650
0.686
0.686
0.614
0.620
0.622
0.598
0.588
0.574
0.586
0.558
0.586
0.606
0.574
0.624
0.632
0.604
0.612
0.642
0.634
0.668
0.650
0.600
0.594
0.596
0.608
0.652
0.584
0.636
0.646
0.632
0.618
0.638
0.698
0.632
0.638
0.646
0.704
0.674
0.624
0.660
0.660
0.614
0.630
0.700
0.598
0.650
0.674
0.660
0.704
0.744
0.764
0.656
0.640
0.632
0.584
0.574
0.570
0.552
0.562
0.572
0.550
0.586
0.620
0.642
0.586
0.624
0.634
0.638
0.610
0.620
0.640
0.596
0.612
0.636
0.710
0.724
0.634
0.646
0.642
0.648
0.640
0.718
0.666
0.612
0.636
0.606
0.628
0.656
0.636
0.658
0.692
0.772
0.726
0.626
0.634
0.644
0.726
0.670
0.608
0.628
0.658
0.620
0.654
0.682
0.680
0.648
0.672
0.670
0.650
0.658
0.674
0.696
0.694
0.668
0.632
0.608
0.610
0.592
0.592
0.626
0.636
0.610
0.656
0.756
0.726
0.654
0.682
0.654
0.668
0.662
0.654
0.664
0.720
0.794
0.676
0.724
0.764
0.732
0.678
0.662
0.688
0.644
0.666
0.654
0.662
0.628
0.612
0.650
0.704
0.704
0.664
0.736
0.654
0.632
0.662
0.726
0.628
0.678
0.736
0.736
0.626
0.694
0.716
0.684
0.694
0.780
0.652
0.670
0.710
0.670
0.652
0.762
0.714
0.718
0.750
0.736
0.672
0.760
0.760
0.650
0.750
0.740
0.652
0.644
0.682
0.680
0.624
0.664
0.672
0.642
0.644
0.674
0.692
0.668
0.694
0.718
0.676
0.702
0.698
0.680
0.694
0.718
0.710
0.690
0.728
0.718
0.684
0.690
0.706
0.670
0.698
0.716
0.672
0.674
0.666
0.658
0.642
0.638
0.650
0.650
0.664
0.694
0.678
0.672
0.674
0.658
0.636
0.644
0.628
0.600
0.606
0.604
0.590
0.604
0.624
0.662
0.634
0.646
0.644
0.614
0.650
0.640
0.618
0.608
0.596
0.588
0.604
0.604
0.578
0.578
0.566
0.588
0.608
0.594
0.590
0.594
0.584
0.596
0.578
0.594
0.616
0.618
0.572
0.576
0.586
0.592
0.586
0.640
0.722
0.650
0.662
0.684
0.610
0.620
0.632
0.668
0.592
0.624
0.628
0.602
0.608
0.624
0.622
0.672
0.684
0.704
0.700
0.662
0.640
0.636
0.632
0.622
0.620
0.656
0.660
0.648
0.700
0.724
0.684
0.686
0.678
0.640
0.646
0.664
0.642
0.626
0.660
0.668
0.656
0.670
0.696
0.696
0.674
0.700
0.722
0.666
0.696
0.672
0.682
0.660
0.630
0.658
0.650
0.720
0.648
0.710
0.666
0.700
0.722
0.716
0.710
0.712
0.648
0.656
0.664
0.666
0.678
0.646
0.680
0.752
0.796
0.744
0.758
0.730
0.748
0.710
0.654
0.618
0.632
0.628
0.636
0.692
0.630
0.616
0.658
0.664
0.672
0.678
0.666
0.652
0.618
0.618
0.596
0.580
0.590
0.594
0.636
0.616
0.688
0.706
0.698
0.684
0.698
0.686
0.672
0.614
0.618
0.620
0.630
0.602
0.604
0.622
0.640
0.652
0.674
0.652
0.670
0.670
0.682
0.684
0.670
0.648
0.640
0.620
0.628
0.652
0.660
0.622
0.624
0.624
0.620
0.630
0.652
0.686
0.666
0.684
0.696
0.660
0.658
0.650
0.622
0.624
0.616
0.606
0.604
0.614
0.650
0.644
0.666
0.684
0.662
0.690
0.676
0.674
0.652
0.658
0.654
0.654
0.624
0.634
0.634
0.622
0.634
0.654
0.656
0.692
0.750
0.778
0.736
0.676
0.654
0.626
0.600
0.612
0.646
0.664
0.654
0.648
0.624
0.624
0.592
0.620
0.654
0.636
0.670
0.636
0.644
0.636
0.654
0.620
0.660
0.656
0.618
0.644
0.632
0.622
0.606
0.692
0.662
0.742
0.750
0.668
0.706
0.710
0.670
0.674
0.650
0.620
0.640
0.644
0.688
0.716
0.674
0.688
0.726
0.664
0.684
0.694
0.658
0.674
0.686
0.668
0.660
0.680
0.684
0.668
0.704
0.744
0.718
0.680
0.678
0.668
0.638
0.656
0.684
0.712
0.708
0.656
0.670
0.656
0.672
0.676
0.686
0.698
0.688
0.634
0.646
0.632
0.600
0.596
0.584
0.272
0.294
0.664
0.750
0.780
0.676
0.712
0.696
0.654
0.676
0.642
0.654
0.708
0.700
0.632
0.716
0.652
0.658
0.702
0.658
0.656
0.698
0.700
0.792
0.698
0.690
0.750
0.658
0.698
0.726
0.662
0.614
0.588
0.594
0.584
0.610
0.594
0.610
0.680
0.688
0.644
0.768
0.730
0.664
0.722
0.710
0.734
0.684
0.626
0.606
0.618
0.606
0.604
0.604
0.634
0.638
0.606
0.614
0.594
0.644
0.652
0.636
0.624
0.610
0.584
0.580
0.608
0.644
0.612
0.618
0.666
0.664
0.680
0.672
0.670
0.642
0.614
0.620
0.612
0.616
0.618
0.592
0.620
0.624
0.660
0.660
0.664
0.656
0.634
0.618
0.608
0.586
0.608
0.648
0.668
0.586
0.652
0.698
0.686
0.688
0.666
0.632
0.614
0.598
0.604
0.572
0.580
0.586
0.586
0.574
0.576
0.586
0.592
0.580
0.564
0.576
0.628
0.654
0.702
0.670
0.634
0.662
0.632
0.598
0.626
0.614
0.580
0.570
0.560
0.584
0.648
0.618
0.606
0.594
0.598
0.588
0.590
0.600
0.606
0.594
0.614
0.632
0.646
0.632
0.648
0.682
0.646
0.660
0.672
0.638
0.632
0.636
0.632
0.612
0.620
0.642
0.652
0.632
0.636
0.652
0.622
0.656
0.672
0.668
0.650
0.654
0.660
0.658
0.660
0.660
0.664
0.662
0.652
0.642
0.622
0.632
0.634
0.636
0.658
0.658
0.630
0.640
0.666
0.692
0.724
0.678
0.674
0.672
0.668
0.642
0.662
0.676
0.652
0.690
0.740
0.696
0.684
0.706
0.682
0.670
0.686
0.700
0.640
0.662
0.672
0.642
0.682
0.682
0.738
0.778
0.720
0.682
0.692
0.678
0.726
0.724
0.746
0.724
0.678
0.702
0.710
0.708
0.692
0.682
0.676
0.642
0.656
0.672
0.712
0.734
0.712
0.716
0.752
0.702
0.760
0.726
0.736
0.750
0.704
0.690
0.700
0.706
0.658
0.680
0.694
0.666
0.726
0.776
0.734
0.758
0.774
0.702
0.702
0.704
0.692
0.672
0.680
0.690
0.674
0.714
0.716
0.714
0.708
0.692
0.708
0.712
0.676
0.698
0.706
0.672
0.672
0.682
0.688
0.682
0.722
0.746
0.684
0.708
0.706
0.664
0.674
0.700
0.762
0.716
0.760
0.740
0.732
0.686
0.702
0.700
0.672
0.696
0.732
0.732
0.800
0.790
0.780
0.826
0.790
0.778
0.788
0.754
0.782
0.784
0.698
0.736
0.690
0.748
0.796
0.804
0.728
0.746
0.746
0.704
0.752
0.782
0.714
0.806
0.776
0.708
0.756
0.838
0.810
0.800
0.750
0.718
0.668
0.656
0.642
0.650
0.696
0.748
0.720
0.808
0.858
0.754
0.768
0.762
0.716
0.688
0.710
0.744
0.698
0.760
0.826
0.836
0.840
0.726
0.718
0.708
0.710
0.670
0.674
0.698
0.754
0.744
0.686
0.712
0.744
0.826
0.792
0.876
0.924
0.812
0.796
0.778
0.708
0.700
0.682
0.690
0.662
0.694
0.782
0.682
0.774
0.692
0.672
0.686
0.690
0.650
0.642
0.660
0.614
0.646
0.668
0.618
0.676
0.698
0.704
0.646
0.688
0.632
0.642
0.652
0.630
0.614
0.652
0.616
0.618
0.654
0.678
0.622
0.648
0.638
0.656
0.616
0.648
0.668
0.634
0.664
0.652
0.602
0.636
0.566
0.760
0.672
0.738
0.692
0.704
0.730
0.688
0.736
0.758
0.708
0.698
0.716
0.692
0.636
0.620
0.594
0.698
0.716
0.766
0.752
0.678
0.672
0.658
0.666
0.666
0.622
0.610
0.618
0.644
0.644
0.660
0.668
0.320
0.338
0.644
0.628
0.606
0.612
0.320
0.300
0.560
0.234
0.336
0.626
0.596
0.586
0.684
0.590
0.600
0.598
0.578
0.580
0.584
0.574
0.562
0.576
0.576
0.574
0.560
0.572
0.584
0.616
0.582
0.608
0.628
0.596
0.608
0.616
0.600
0.626
0.624
0.624
0.600
0.610
0.616
0.588
0.636
0.630
0.642
0.624
0.598
0.610
0.618
0.590
0.608
0.632
0.662
0.616
0.670
0.700
0.662
0.698
0.682
0.612
0.640
0.626
0.648
0.606
0.630
0.706
0.692
0.658
0.644
0.662
0.628
0.620
0.622
0.634
0.650
0.698
0.614
0.660
0.646
0.614
0.608
0.602
0.602
0.604
0.590
0.604
0.616
0.632
0.588
0.606
0.622
0.616
0.610
0.652
0.668
0.640
0.636
0.662
0.660
0.658
0.680
0.666
0.650
0.656
0.650
0.636
0.668
0.698
0.670
0.714
0.714
0.666
0.682
0.684
0.648
0.654
0.680
0.650
0.698
0.734
0.666
0.672
0.664
0.636
0.638
0.636
0.614
0.606
0.622
0.642
0.600
0.606
0.620
0.612
0.600
0.620
0.596
0.612
0.612
0.580
0.594
0.622
0.648
0.594
0.632
0.654
0.640
0.598
0.634
0.646
0.594
0.606
0.630
0.646
0.606
0.630
0.648
0.612
0.602
0.642
0.726
0.666
0.754
0.726
0.670
0.696
0.688
0.652
0.668
0.662
0.662
0.684
0.680
0.698
0.756
0.688
0.700
0.694
0.662
0.668
0.680
0.692
0.654
0.674
0.728
0.720
0.762
0.796
0.772
0.724
0.720
0.712
0.680
0.646
0.658
0.678
0.650
0.706
0.670
0.698
0.786
0.740
0.694
0.714
0.684
0.640
0.662
0.642
0.636
0.652
0.672
0.622
0.658
0.662
0.618
0.634
0.656
0.650
0.622
0.680
0.728
0.668
0.638
0.706
0.726
0.636
0.604
0.600
0.692
0.724
0.708
0.680
0.636
0.670
0.640
0.652
0.668
0.660
0.640
0.668
0.666
0.616
0.618
0.618
0.622
0.606
0.632
0.708
0.670
0.702
0.726
0.694
0.718
0.704
0.646
0.654
0.622
0.606
0.588
0.584
0.578
0.592
0.588
0.642
0.664
0.632
0.676
0.682
0.650
0.616
0.602
0.592
0.586
0.586
0.614
0.642
0.610
0.646
0.672
0.676
0.644
0.702
0.678
0.608
0.614
0.598
0.590
0.598
0.614
0.598
0.578
0.632
0.690
0.686
0.630
0.666
0.906
0.786
0.770
0.720
0.654
0.668
0.672
0.766
0.706
0.660
0.678
0.700
0.680
0.660
0.646
0.650
0.678
0.726
0.668
0.668
0.676
0.708
0.680
0.638
0.638
0.672
0.752
0.696
0.706
0.744
0.712
0.684
0.680
0.658
0.660
0.698
0.666
0.674
0.704
0.682
0.656
0.660
0.742
0.708
0.700
0.704
0.702
0.674
0.650
0.612
0.612
0.596
0.594
0.602
0.588
0.604
0.610
0.624
0.670
0.724
0.738
0.702
0.672
0.666
0.614
0.608
0.630
0.680
0.726
0.634
0.668
0.684
0.738
0.736
0.698
0.694
0.678
0.630
0.632
0.632
0.674
0.700
0.672
0.640
0.626
0.630
0.642
0.640
0.642
0.700
0.766
0.726
0.682
0.660
0.658
0.666
0.672
0.662
0.708
0.752
0.736
0.700
0.642
0.628
0.602
0.598
0.598
0.612
0.622
0.668
0.734
0.718
0.648
0.654
0.638
0.614
0.630
0.632
0.640
0.622
0.616
0.590
0.610
0.632
0.642
0.612
0.600
0.616
0.592
0.602
0.606
0.642
0.714
0.652
0.608
0.624
0.626
0.612
0.584
0.604
0.614
0.622
0.592
0.612
0.694
0.754
0.704
0.672
0.716
0.730
0.630
0.674
0.674
0.618
0.666
0.674
0.664
0.634
0.618
0.624
0.636
0.664
0.606
0.606
0.630
0.628
0.598
0.606
0.650
0.630
0.608
0.636
0.642
0.612
0.618
0.626
0.596
0.582
0.572
0.622
0.674
0.684
0.704
0.660
0.666
0.658
0.660
0.628
0.630
0.650
0.628
0.630
0.646
0.652
0.640
0.640
0.644
0.652
0.646
0.606
0.578
0.572
0.564
0.560
0.576
0.644
0.768
0.664
0.732
0.776
0.730
0.708
0.700
0.658
0.666
0.648
0.630
0.654
0.640
0.634
0.626
0.596
0.614
0.680
0.670
0.692
0.792
0.772
0.696
0.738
0.772
0.694
0.708
0.732
0.730
0.720
0.756
0.698
0.706
0.732
0.692
0.698
0.726
0.670
0.688
0.692
0.800
0.682
0.734
0.718
0.702
0.684
0.670
0.670
0.692
0.626
0.674
0.664
0.626
0.644
0.616
0.602
0.622
0.638
0.646
0.602
0.604
0.594
0.612
0.574
0.606
0.582
0.566
0.574
0.556
0.560
0.558
0.554
0.550
0.564
0.610
0.652
0.598
0.656
0.716
0.670
0.640
0.648
0.676
0.620
0.622
0.652
0.698
0.622
0.648
0.652
0.684
0.682
0.646
0.634
0.640
0.644
0.626
0.640
0.644
0.666
0.630
0.644
0.650
0.636
0.646
0.660
0.690
0.672
0.674
0.672
0.664
0.662
0.676
0.678
0.686
0.646
0.620
0.610
0.600
0.612
0.638
0.652
0.652
0.628
0.612
0.614
0.612
0.652
0.766
0.710
0.706
0.734
0.838
0.810
0.712
0.704
0.672
0.696
0.696
0.710
0.728
0.746
0.752
0.672
0.686
0.698
0.700
0.704
0.678
0.664
0.728
0.752
0.644
0.750
0.732
0.828
0.786
0.736
0.688
0.670
0.664
0.652
0.630
0.612
0.610
0.616
0.606
0.622
0.676
0.758
0.690
0.696
0.708
0.686
0.656
0.662
0.674
0.658
0.676
0.684
0.704
0.656
0.650
0.646
0.646
0.644
0.646
0.690
0.732
0.728
0.670
0.664
0.648
0.640
0.612
0.602
0.608
0.606
0.644
0.690
0.652
0.672
0.716
0.706
0.684
0.682
0.690
0.660
0.664
0.670
0.700
0.672
0.686
0.722
0.736
0.682
0.692
0.710
0.686
0.678
0.678
0.694
0.662
0.668
0.692
0.724
0.676
0.700
0.716
0.706
0.694
0.722
0.712
0.674
0.686
0.684
0.716
0.730
0.708
0.662
0.644
0.634
0.638
0.668
0.688
0.712
0.716
0.726
0.748
0.732
0.678
0.680
0.668
0.680
0.668
0.672
0.704
0.730
0.678
0.706
0.674
0.660
0.632
0.646
0.646
0.612
0.612
0.590
0.578
0.570
0.566
0.558
0.548
0.552
0.540
0.552
0.548
0.552
0.544
0.570
0.584
0.642
0.594
0.662
0.658
0.604
0.608
0.614
0.592
0.578
0.580
0.584
0.572
0.588
0.602
0.602
0.580
0.610
0.638
0.654
0.634
0.616
0.654
0.680
0.626
0.622
0.648
0.652
0.642
0.602
0.606
0.610
0.580
0.586
0.580
0.584
0.568
0.570
0.562
0.550
0.560
0.554
0.544
0.544
0.550
0.558
0.550
0.546
0.574
0.582
0.580
0.606
0.624
0.596
0.620
0.612
0.594
0.594
0.604
0.588
0.592
0.642
0.672
0.592
0.644
0.700
0.634
0.620
0.618
0.636
0.670
0.620
0.598
0.596
0.622
0.642
0.608
0.654
0.686
0.722
0.666
0.640
0.642
0.632
0.636
0.638
0.620
0.604
0.592
0.586
0.592
0.584
0.628
0.684
0.670
0.680
0.722
0.716
0.664
0.658
0.644
0.638
0.652
0.640
0.622
0.634
0.652
0.690
0.648
0.654
0.684
0.750
0.678
0.730
0.774
0.718
0.720
0.736
0.766
0.740
0.730
0.762
0.714
0.680
0.672
0.672
0.678
0.668
0.714
0.820
0.796
0.764
0.766
0.704
0.658
0.650
0.628
0.642
0.688
0.658
0.674
0.716
0.718
0.736
0.764
0.762
0.700
0.714
0.714
0.672
0.696
0.730
0.728
0.732
0.820
0.848
0.762
0.776
0.776
0.772
0.702
0.728
0.738
0.712
0.724
0.800
0.892
0.752
0.752
0.718
0.690
0.692
0.660
0.648
0.644
0.668
0.662
0.674
0.760
0.868
0.800
0.732
0.774
0.790
0.710
0.724
0.736
0.742
0.702
0.736
0.724
0.714
0.790
0.804
0.726
0.746
0.738
0.690
0.720
0.734
0.762
0.714
0.748
0.796
0.736
0.732
0.738
0.750
0.698
0.726
0.778
0.830
0.744
0.782
0.802
0.840
0.728
0.732
0.728
0.702
0.672
0.662
0.658
0.676
0.734
0.798
0.720
0.740
0.734
0.722
0.714
0.722
0.684
0.654
0.640
0.636
0.692
0.714
0.762
0.778
0.774
0.712
0.730
0.734
0.756
0.756
0.714
0.746
0.736
0.708
0.716
0.692
0.712
0.730
0.758
0.714
0.690
0.672
0.646
0.636
0.662
0.708
0.664
0.666
0.652
0.672
0.696
0.622
0.652
0.636
0.600
0.588
0.586
0.572
0.552
0.578
0.582
0.620
0.636
0.636
0.668
0.678
0.718
0.780
0.746
0.732
0.720
0.672
0.664
0.688
0.666
0.652
0.690
0.712
0.678
0.692
0.714
0.720
0.730
0.760
0.772
0.698
0.660
0.696
0.742
0.874
0.714
0.732
0.758
0.714
0.726
0.728
0.776
0.784
0.740
0.686
0.694
0.680
0.638
0.668
0.688
0.672
0.666
0.638
0.652
0.660
0.654
0.648
0.624
0.620
0.620
0.618
0.670
1.092
0.940
0.874
0.846
0.800
0.766
0.742
0.724
0.730
0.744
0.766
0.762
0.780
0.766
0.726
0.730
0.718
0.762
0.784
0.760
0.708
0.712
0.690
0.676
0.682
0.682
0.666
0.676
0.678
0.668
0.694
0.740
0.778
0.708
0.744
0.786
0.786
0.744
0.746
0.760
0.774
0.728
0.740
0.768
0.754
0.748
0.714
0.708
0.714
0.688
0.692
0.652
0.670
0.680
0.772
0.790
0.802
0.710
0.718
0.726
0.732
0.690
0.710
0.720
0.770
0.782
0.706
0.742
0.736
0.750
0.708
0.706
0.720
0.732
0.718
0.738
0.784
0.822
0.818
0.726
0.704
0.734
0.750
0.714
0.758
0.770
0.698
0.726
0.756
0.910
0.874
0.882
0.810
0.716
0.720
0.716
0.678
0.696
0.718
0.772
0.752
0.796
1.022
0.912
0.784
0.740
0.694
0.694
0.684
0.674
0.694
0.766
0.862
0.778
0.854
0.944
0.786
0.834
0.834
0.734
0.750
0.744
0.796
0.748
0.804
0.756
0.814
0.886
0.820
0.796
0.862
0.924
0.758
0.798
0.808
0.770
0.770
0.744
0.736
0.790
0.850
0.760
0.818
0.878
0.732
0.786
0.806
0.792
0.778
0.844
0.960
0.788
0.868
0.938
0.780
0.822
0.890
0.850
0.772
0.832
0.882
0.764
0.852
0.946
0.798
0.824
0.902
0.900
0.756
0.766
0.762
0.712
0.746
0.804
0.858
0.822
0.946
0.890
0.806
0.892
0.820
0.778
0.860
0.990
0.820
0.830
0.752
0.740
0.772
0.878
0.790
0.782
0.770
0.720
0.764
0.822
0.772
0.828
0.880
0.838
0.748
0.744
0.742
0.730
0.742
0.800
0.870
0.838
0.878
0.806
0.752
0.722
0.734
0.714
0.766
0.874
0.768
0.846
0.942
0.922
0.826
0.716
0.736
0.732
0.726
0.788
0.792
0.920
0.864
0.846
0.848
0.874
0.766
0.796
0.856
0.868
0.812
0.860
0.864
0.810
0.836
0.804
0.806
0.892
0.926
0.846
0.906
0.880
0.810
0.836
0.884
0.784
0.880
0.848
0.894
0.974
0.884
0.806
0.826
0.828
0.742
0.812
0.948
0.814
0.938
0.982
0.814
0.814
0.832
0.768
0.798
0.904
0.780
0.828
0.856
0.788
0.790
0.822
0.838
0.744
0.798
0.854
0.750
0.814
0.842
0.750
0.808
0.836
0.730
0.732
0.766
0.750
0.770
0.888
0.996
0.962
0.868
0.782
0.750
0.728
0.684
0.664
0.690
0.706
1.054
1.072
0.804
0.760
0.752
0.728
0.766
0.712
0.868
0.830
0.838
0.852
0.824
0.766
0.742
0.768
0.802
0.874
0.728
0.704
0.714
0.746
0.738
0.752
0.760
0.794
0.820
0.830
0.758
0.754
0.786
0.828
0.772
0.748
0.786
0.754
0.788
0.774
0.784
0.754
0.904
0.794
0.878
0.892
0.762
0.854
0.846
0.802
0.978
0.974
0.868
0.950
0.928
0.890
1.000
0.886
1.008
0.820
0.928
0.800
0.828
0.900
0.994
0.870
0.856
0.864
0.806
0.728
0.722
0.732
0.788
0.938
0.942
0.880
0.742
0.754
0.780
0.758
0.822
0.840
0.770
0.924
0.836
0.866
0.948
0.816
0.740
0.866
1.062
1.018
1.018
0.836
0.894
0.884
0.854
0.998
0.922
0.866
0.938
0.836
0.902
0.976
0.826
0.878
1.010
0.824
0.884
0.898
0.888
0.978
0.784
0.838
1.006
0.904
0.948
0.960
0.892
0.824
0.752
0.702
0.688
0.696
1.248
0.872
0.818
0.856
0.888
0.916
0.766
0.812
0.850
0.864
0.810
0.948
0.928
0.964
0.908
0.872
0.788
0.740
0.760
0.762
0.986
1.042
0.854
0.922
0.978
0.988
0.810
0.846
0.948
0.880
0.922
0.904
0.866
0.780
0.746
0.748
0.716
0.746
0.808
0.796
0.952
0.866
0.932
0.954
0.834
0.904
0.896
0.868
0.932
0.982
0.798
0.792
0.926
0.852
0.904
0.878
1.016
1.070
1.008
0.826
0.828
0.792
0.870
1.006
0.900
0.894
0.918
0.896
0.850
0.872
1.000
0.968
0.826
0.864
0.954
0.888
0.908
0.874
0.904
0.906
1.000
1.008
0.872
0.870
0.868
0.830
0.964
0.992
0.832
0.864
0.818
0.804
0.862
0.838
0.880
0.956
0.834
0.904
0.988
0.902
0.912
0.816
0.814
0.892
0.860
0.914
0.924
0.828
0.796
0.826
0.842
0.846
0.984
0.956
0.832
0.900
1.022
0.930
0.918
0.942
0.896
0.924
1.090
0.962
0.896
0.910
0.892
0.804
0.866
0.964
0.828
0.848
1.010
0.892
0.814
0.876
0.932
0.838
0.994
1.084
0.856
0.880
0.906
0.784
0.838
0.884
0.808
0.938
0.938
0.820
0.866
0.800
0.796
0.870
0.822
0.902
0.946
0.826
0.904
0.846
0.816
0.940
0.966
0.826
0.930
0.970
0.832
0.950
0.964
0.826
0.908
0.810
0.810
1.028
0.912
0.940
1.002
0.816
0.866
0.900
0.808
0.882
1.078
0.828
0.932
1.000
0.838
0.924
0.856
0.834
0.936
0.914
0.830
0.920
0.944
0.814
0.856
0.878
0.764
0.786
0.838
0.758
0.772
0.912
0.910
0.882
0.932
0.868
0.824
0.864
0.882
0.820
0.990
0.868
0.912
1.040
0.858
0.994
0.810
0.828
0.840
0.910
1.152
0.846
0.896
0.836
0.774
0.854
0.926
0.846
0.912
1.016
0.820
0.874
0.824
0.958
0.972
0.900
1.002
0.824
0.874
0.864
0.808
0.924
1.032
0.866
0.984
0.912
0.822
0.898
0.868
0.818
0.850
0.894
0.888
0.746
0.718
0.712
0.740
0.770
0.690
0.714
0.688
0.664
0.664
0.662
0.684
0.718
0.722
0.678
0.654
0.654
0.690
1.032
0.908
0.868
0.888
0.796
0.858
0.852
0.806
0.840
0.930
0.830
0.888
0.888
0.846
0.890
0.898
0.784
0.858
0.888
0.820
0.962
0.972
0.904
0.856
0.846
0.842
0.804
0.842
0.936
0.830
0.884
0.900
0.828
0.872
0.810
0.864
0.894
0.778
0.832
0.912
0.806
0.856
0.840
0.822
0.918
0.930
0.908
0.924
0.778
0.824
0.908
0.800
0.900
0.852
0.866
0.910
0.800
0.818
0.868
0.818
0.832
0.886
0.816
0.846
0.966
0.846
0.798
0.816
0.994
0.790
0.782
0.782
0.770
0.828
0.948
0.958
0.866
0.890
0.888
0.810
0.900
0.998
0.808
0.836
0.900
0.828
0.932
1.028
0.870
0.868
0.888
0.832
0.936
0.838
0.882
1.052
0.894
0.972
0.806
0.824
0.794
0.784
0.778
0.840
0.774
0.718
0.740
0.720
0.704
0.754
0.722
0.770
0.830
0.782
0.812
0.882
0.872
0.804
0.880
0.978
0.904
0.938
0.850
0.756
0.724
0.756
0.716
0.686
0.692
0.664
0.644
0.632
0.634
0.634
0.618
0.626
0.620
0.610
0.616
0.608
0.598
0.592
0.596
0.608
0.624
0.668
0.726
0.730
0.686
0.726
0.740
0.728
0.728
0.754
0.766
0.728
0.706
0.712
0.680
0.672
0.672
0.678
0.660
0.644
0.622
0.634
0.630
0.636
0.750
0.732
0.814
0.748
0.724
0.680
0.648
0.656
0.640
0.616
0.640
0.648
0.632
0.638
0.654
0.620
0.604
0.600
0.678
0.670
0.712
0.712
0.780
0.300
0.414
0.300
0.454
0.204
0.552
0.330
0.398
0.720
0.710
0.670
0.684
0.654
0.626
0.638
0.624
0.610
0.620
0.608
0.608
0.608
0.602
0.614
0.636
0.658
0.688
0.684
0.676
0.686
0.702
0.714
0.712
0.708
0.696
0.676
0.666
0.638
0.648
0.646
0.642
0.692
0.736
0.744
0.752
0.738
0.684
0.678
0.660
0.636
0.648
0.642
0.636
0.636
0.670
0.716
0.686
0.710
0.708
0.656
0.668
0.642
0.638
0.616
0.606
0.616
0.618
0.612
0.622
0.634
0.620
0.632
0.630
0.630
0.632
0.646
0.696
0.738
0.702
0.742
0.748
0.694
0.710
0.690
0.650
0.652
0.646
0.652
0.636
0.648
0.690
0.704
0.676
0.704
0.714
0.708
0.716
0.764
0.732
0.668
0.678
0.656
0.660
0.704
0.710
0.686
0.728
0.738
0.676
0.722
0.694
0.654
0.670
0.658
0.712
0.748
0.672
0.720
0.752
0.758
0.806
0.842
0.784
0.708
0.712
0.686
0.674
0.660
0.668
0.644
0.652
0.680
0.680
0.680
0.686
0.644
0.658
0.678
0.688
0.688
0.658
0.670
0.676
0.638
0.624
0.636
0.658
0.692
0.684
0.724
0.658
0.636
0.612
0.648
0.702
0.706
0.716
0.690
0.672
0.668
0.672
0.646
0.664
0.676
0.656
0.686
0.692
0.680
0.704
0.710
0.680
0.688
0.682
0.654
0.664
0.652
0.638
0.642
0.654
0.656
0.704
0.672
0.676
0.692
0.720
0.740
0.684
0.698
0.700
0.660
0.672
0.674
0.652
0.646
0.668
0.648
0.702
0.712
0.666
0.682
0.662
0.642
0.630
0.638
0.646
0.628
0.628
0.648
0.674
0.346
0.286
0.674
0.674
0.650
0.646
0.668
0.664
0.636
0.652
0.638
0.626
0.638
0.642
0.620
0.638
0.662
0.640
0.668
0.642
0.646
0.652
0.648
0.634
0.636
0.640
0.616
0.638
0.648
0.614
0.652
0.662
0.694
0.712
0.676
0.700
0.698
0.648
0.660
0.660
0.630
0.644
0.668
0.630
0.638
0.634
0.630
0.392
0.280
0.354
0.266
0.640
0.620
0.616
0.622
0.606
0.592
0.592
0.578
0.572
0.568
0.550
0.554
0.560
0.560
0.554
0.562
0.576
0.590
0.590
0.618
0.640
0.636
0.612
0.650
0.680
0.640
0.660
0.674
0.640
0.646
0.622
0.630
0.606
0.612
0.358
0.270
0.600
0.632
0.640
0.632
0.632
0.642
0.626
0.628
0.624
0.616
0.622
0.618
0.616
0.614
0.600
0.586
0.592
0.580
0.572
0.572
0.592
0.656
0.640
0.654
0.656
0.628
0.660
0.650
0.642
0.644
0.620
0.640
0.624
0.608
0.608
0.578
0.588
0.602
0.602
0.586
0.616
0.650
0.614
0.624
0.626
0.616
0.600
0.626
0.626
0.602
0.614
0.590
0.580
0.634
0.626
0.604
0.632
0.612
0.594
0.602
0.598
0.608
0.586
0.608
0.614
0.620
0.606
0.620
0.642
0.628
0.660
0.676
0.658
0.706
0.764
0.680
0.704
0.718
0.698
0.764
0.712
0.696
0.676
0.622
0.650
0.632
0.594
0.576
0.640
0.746
0.776
0.724
0.656
0.674
0.658
0.640
0.640
0.648
0.624
0.646
0.646
0.630
0.680
0.664
0.646
0.676
0.666
0.292
0.310
0.314
0.408
0.238
0.442
0.724
0.688
0.752
0.708
0.670
0.676
0.654
0.620
0.616
0.604
0.584
0.582
0.586
0.600
0.588
0.586
0.608
0.604
0.610
0.640
0.658
0.644
0.658
0.682
0.720
0.682
0.716
0.722
0.714
0.714
0.730
0.682
0.720
0.728
0.740
0.688
0.688
0.680
0.672
0.676
0.676
0.656
0.660
0.644
0.640
0.634
0.632
0.626
0.650
0.668
0.674
0.688
0.646
0.670
0.684
0.696
0.652
0.662
0.668
0.672
0.652
0.662
0.668
0.660
0.606
0.618
0.636
0.606
0.638
0.672
0.716
0.716
0.738
0.702
0.654
0.606
0.582
0.602
0.606
0.654
0.706
0.676
0.760
0.690
0.792
0.836
0.722
0.736
0.730
0.656
0.662
0.658
0.660
0.676
0.674
0.642
0.670
0.648
0.704
0.728
0.796
0.710
0.780
0.814
0.762
0.798
0.852
0.750
0.698
0.724
0.752
0.792
0.858
0.712
0.734
0.746
0.748
0.738
0.686
0.664
0.668
0.650
0.666
0.738
0.736
0.660
0.700
0.774
0.736
0.698
0.702
0.668
0.708
0.712
0.676
0.676
0.692
0.698
0.696
0.658
0.670
0.680
0.682
0.676
0.646
0.656
0.660
0.684
0.662
0.718
0.762
0.716
0.766
0.784
0.708
0.730
0.726
0.656
0.678
0.672
0.688
0.658
0.632
0.656
0.650
0.628
0.636
0.630
0.634
0.612
0.630
0.640
0.630
0.636
0.676
0.684
0.646
0.664
0.662
0.660
0.636
0.650
0.654
0.646
0.624
0.604
0.646
0.702
0.692
0.684
0.720
0.684
0.718
0.736
0.752
0.684
0.706
0.680
0.656
0.702
0.726
0.698
0.742
0.734
0.696
0.704
0.708
0.684
0.676
0.690
0.700
0.672
0.724
0.754
0.726
0.728
0.750
0.768
0.732
0.736
0.778
0.722
0.732
0.754
0.726
0.720
0.752
0.792
0.712
0.740
0.746
0.682
0.702
0.710
0.698
0.714
0.744
0.744
0.678
0.690
0.676
0.674
0.772
0.730
0.726
0.692
0.670
0.676
0.682
0.676
0.696
0.674
0.660
0.664
0.646
0.648
0.698
0.768
0.824
0.756
0.696
0.738
0.776
0.704
0.762
0.814
0.740
0.818
0.864
0.856
0.848
0.884
0.856
0.722
0.736
0.722
0.730
0.710
0.782
0.882
0.744
0.696
0.688
0.660
0.658
0.696
0.740
0.912
0.786
0.760
0.806
0.822
0.728
0.742
0.794
0.906
0.944
0.990
0.934
0.858
0.818
0.782
0.712
0.762
0.800
0.788
0.880
0.938
0.822
0.798
0.816
0.876
0.802
0.714
0.758
0.768
0.672
0.698
0.716
0.754
0.754
0.660
0.418
0.298
0.302
0.420
0.660
0.720
0.700
0.666
0.676
0.672
0.668
0.652
0.656
0.672
0.658
0.690
0.734
0.798
0.738
0.784
0.854
0.764
0.756
0.778
0.844
0.754
0.790
0.842
0.742
0.774
0.822
0.732
0.780
0.832
0.750
0.846
0.898
0.782
0.814
0.848
0.752
0.834
0.898
0.806
0.802
0.818
0.762
0.704
0.728
0.736
0.766
0.706
0.744
0.818
0.750
0.802
0.756
0.728
0.770
0.702
0.738
0.784
0.826
0.714
0.764
0.804
0.734
0.766
0.854
0.858
0.762
0.780
0.848
0.780
0.772
0.854
0.900
0.786
0.834
0.834
0.774
0.806
0.864
0.748
0.850
1.082
0.800
0.774
0.790
0.758
0.724
0.772
0.876
0.800
0.782
0.838
0.782
0.758
0.780
0.748
0.716
0.762
0.824
0.794
0.794
0.886
0.778
0.822
0.788
0.816
0.742
0.802
0.826
0.800
0.818
0.926
0.760
0.802
0.858
0.782
0.788
0.946
0.896
0.746
0.762
0.770
0.736
0.732
0.744
0.722
0.750
0.730
0.764
0.804
0.912
0.732
0.758
0.796
0.756
0.812
0.808
0.798
0.746
0.828
0.766
0.838
0.766
0.870
0.852
0.762
0.816
0.808
0.770
1.122
0.860
0.882
0.874
0.746
0.788
0.842
0.786
0.790
0.846
0.830
0.836
0.868
0.824
0.800
0.886
0.876
0.760
0.806
0.922
0.790
0.806
0.826
0.772
0.762
0.796
0.832
0.750
0.804
0.800
0.732
0.776
0.798
0.732
0.756
0.740
0.720
0.788
0.730
0.766
0.822
0.772
0.804
0.850
0.804
0.780
0.822
0.900
0.754
0.820
0.920
0.808
0.874
0.864
0.754
0.810
0.840
0.788
0.808
0.912
0.886
0.840
0.928
0.840
0.740
0.790
0.778
0.786
0.836
0.834
0.874
0.906
0.780
0.756
0.786
0.732
0.768
0.814
0.800
0.772
0.800
0.818
0.748
0.730
0.750
0.770
0.732
0.806
0.920
0.798
0.842
0.858
0.792
0.816
0.854
0.800
0.752
0.790
0.920
0.774
0.850
0.930
0.774
0.802
0.818
0.742
0.822
0.796
0.744
0.772
0.866
0.798
0.764
0.772
0.738
0.736
0.758
0.792
0.730
0.808
0.986
0.770
0.748
0.754
0.726
0.730
0.788
0.866
0.722
0.786
0.906
0.790
0.792
0.806
0.726
0.748
0.750
0.710
0.788
0.918
0.874
0.968
0.918
0.762
0.784
0.736
0.740
0.750
0.722
0.738
0.800
0.862
0.980
0.862
0.922
0.928
0.844
0.854
0.754
0.868
0.882
0.908
1.006
0.870
0.742
0.758
0.840
1.072
0.886
0.960
0.972
0.826
0.840
0.812
0.932
1.042
0.826
0.844
0.942
0.786
0.808
0.898
0.812
0.808
0.836
0.878
0.798
0.810
0.840
0.792
0.808
0.822
0.948
0.764
0.804
0.878
0.820
0.884
0.906
0.822
0.934
0.780
0.834
0.806
0.776
0.742
0.780
0.748
0.824
0.840
0.808
0.790
0.816
0.854
0.758
0.740
0.706
0.712
0.732
0.726
0.780
0.758
0.858
0.880
0.746
0.776
0.832
0.784
0.762
0.870
1.030
0.840
0.846
0.798
0.774
0.750
0.798
0.892
0.762
0.846
0.868
0.768
0.814
0.776
0.762
0.786
0.810
0.740
0.776
0.778
0.722
0.746
0.780
0.728
0.776
0.812
0.792
0.730
0.714
0.714
0.692
0.726
0.782
0.746
0.788
0.852
0.792
0.814
0.912
0.858
0.852
0.914
0.770
0.830
0.870
0.778
0.808
0.888
0.826
0.818
0.808
0.754
0.842
0.944
0.768
0.850
0.786
0.788
0.788
0.804
0.746
0.804
0.858
0.756
0.852
0.898
0.760
0.856
0.832
0.754
0.834
0.886
0.780
0.906
0.908
0.776
0.818
0.850
0.742
0.790
0.816
0.760
0.874
0.878
0.824
0.888
0.804
0.784
0.848
0.794
0.814
0.920
0.798
0.850
0.896
0.794
0.818
0.836
0.748
0.792
0.838
0.796
0.842
0.906
0.792
0.818
0.832
0.834
0.848
0.870
0.890
0.796
0.810
0.820
0.810
0.726
0.826
0.914
0.762
0.828
0.786
0.850
0.744
0.764
0.730
0.710
0.712
0.694
0.746
0.840
0.770
0.850
0.840
0.754
0.750
0.824
0.792
0.716
0.734
0.732
0.702
0.682
0.668
0.658
0.658
0.628
0.620
0.594
0.604
0.608
0.598
0.604
0.600
0.590
0.586
0.582
0.572
0.572
0.576
0.590
0.614
0.662
0.674
0.764
0.754
0.704
0.698
0.704
0.682
0.686
0.682
0.666
0.688
0.692
0.688
0.658
0.666
0.654
0.678
0.682
0.652
0.682
0.648
0.682
0.674
0.652
0.654
0.648
0.632
0.648
0.644
0.640
0.660
0.660
0.654
0.664
0.648
0.652
0.642
0.622
0.628
0.614
0.606
0.606
0.618
0.622
0.604
0.610
0.604
0.610
0.630
0.634
0.668
0.710
0.700
0.672
0.704
0.742
0.672
0.702
0.744
0.802
0.750
0.832
0.888
0.760
0.812
0.832
0.726
0.740
0.778
0.808
0.828
0.846
0.738
0.804
0.854
0.742
0.812
0.772
0.752
0.806
0.892
0.898
0.756
0.770
0.784
0.712
0.700
0.742
0.810
0.866
0.740
0.828
0.748
0.810
0.830
0.748
0.750
0.728
0.722
0.756
0.726
0.814
0.834
0.756
0.786
0.878
0.902
0.752
0.776
0.798
0.722
0.728
0.736
0.720
0.714
0.770
0.726
0.822
0.888
0.746
0.802
0.800
0.738
0.782
0.810
0.804
0.702
0.800
1.000
1.004
0.908
0.902
0.800
0.798
0.812
0.792
0.730
0.766
0.734
0.734
0.282
0.480
0.790
0.738
0.742
0.768
0.768
0.768
0.776
0.682
0.696
0.708
0.740
0.744
0.786
0.808
0.836
0.742
0.798
0.772
0.724
0.722
0.702
0.712
0.696
0.710
0.750
0.738
0.810
0.726
0.752
0.772
0.758
0.700
0.702
0.738
0.724
0.830
0.804
0.782
0.698
0.728
0.692
0.704
0.662
0.716
0.736
0.768
0.752
0.872
0.870
0.800
0.712
0.718
0.712
0.706
0.666
0.716
0.718
0.932
0.902
0.776
0.840
0.804
0.814
0.790
0.744
0.698
0.730
0.742
0.730
0.738
0.772
0.722
0.788
0.826
0.768
0.700
0.706
0.688
0.742
0.690
0.772
0.782
0.708
0.762
0.772
0.718
0.746
0.770
0.798
0.780
1.002
0.946
0.758
0.780
0.740
0.716
0.734
0.730
0.746
0.838
0.790
0.724
0.766
0.808
0.744
0.714
0.736
0.692
0.718
0.680
0.696
0.728
0.692
0.716
0.724
0.662
0.638
0.626
0.696
0.760
0.818
0.798
0.750
0.714
0.718
0.672
0.674
0.678
0.702
0.710
0.704
0.730
0.694
0.708
0.706
0.680
0.720
0.724
0.700
0.740
0.726
0.740
0.756
0.802
0.764
0.692
0.700
0.676
0.702
0.732
0.682
0.692
0.670
0.648
0.650
0.632
0.650
0.682
0.670
0.682
0.744
0.808
0.746
0.730
0.718
0.662
0.688
0.674
0.648
0.656
0.650
0.656
0.688
0.680
0.704
0.688
0.652
0.670
0.672
0.668
0.646
0.656
0.682
0.658
0.698
0.676
0.656
0.668
0.664
0.644
0.660
0.646
0.668
0.682
0.690
0.656
0.668
0.664
0.646
0.660
0.668
0.650
0.652
0.644
0.636
0.644
0.652
0.682
0.666
0.682
0.668
0.642
0.638
0.648
0.622
0.634
0.236
0.396
0.642
0.686
0.704
0.730
0.670
0.716
0.714
0.738
0.666
0.688
0.676
0.662
0.684
0.726
0.698
0.734
0.744
0.688
0.718
0.730
0.684
0.704
0.714
0.668
0.700
0.692
0.670
0.686
0.688
0.656
0.678
0.686
0.652
0.660
0.644
0.658
0.654
0.654
0.676
0.684
0.636
0.682
0.650
0.710
0.696
0.758
0.810
0.782
0.772
0.798
0.790
0.722
0.738
0.736
0.704
0.742
0.770
0.718
0.782
0.800
0.730
0.766
0.770
0.696
0.702
0.712
0.734
0.692
0.708
0.690
0.676
0.694
0.706
0.678
0.730
0.766
0.766
0.704
0.752
0.766
0.712
0.698
0.704
0.732
0.692
0.702
0.732
0.754
0.708
0.740
0.726
0.674
0.698
0.702
0.696
0.680
0.666
0.692
0.672
0.722
0.764
0.706
0.752
0.750
0.694
0.728
0.726
0.702
0.676
0.700
0.730
0.688
0.736
0.750
0.698
0.750
0.750
0.696
0.692
0.694
0.676
0.670
0.674
0.682
0.660
0.682
0.690
0.664
0.658
0.670
0.696
0.694
0.672
0.684
0.678
0.672
0.714
0.668
0.698
0.756
0.806
0.708
0.752
0.766
0.746
0.698
0.708
0.726
0.672
0.702
0.730
0.760
0.688
0.722
0.744
0.748
0.728
0.672
0.686
0.688
0.724
0.668
0.696
0.720
0.710
0.698
0.712
0.698
0.776
0.792
0.776
0.676
0.676
0.666
0.682
0.752
0.800
0.680
0.702
0.712
0.672
0.680
0.698
0.728
0.740
0.726
0.700
0.672
0.646
0.644
0.634
0.650
0.632
0.688
0.702
0.724
0.802
0.738
0.748
0.768
0.726
0.672
0.692
0.696
0.682
0.654
0.678
0.714
0.708
0.732
0.756
0.726
0.706
0.732
0.726
0.678
0.698
0.708
0.696
0.666
0.664
0.704
0.686
0.682
0.682
0.732
0.680
0.692
0.702
0.720
0.658
0.678
0.692
0.702
0.708
0.746
0.742
0.702
0.730
0.768
0.706
0.686
0.696
0.706
0.692
0.690
0.692
0.712
0.762
0.800
0.726
0.766
0.762
0.688
0.712
0.732
0.694
0.724
0.774
0.830
0.716
0.768
0.776
0.712
0.710
0.718
0.742
0.668
0.690
0.716
0.730
0.770
0.790
0.756
0.692
0.712
0.712
0.704
0.684
0.662
0.684
0.700
0.736
0.710
0.726
0.760
0.696
0.710
0.704
0.680
0.668
0.684
0.736
0.700
0.774
0.818
0.772
0.794
0.824
0.742
0.720
0.740
0.718
0.664
0.690
0.718
0.816
0.728
0.802
0.828
0.736
0.726
0.740
0.706
0.698
0.722
0.764
0.692
0.742
0.780
0.760
0.744
0.772
0.736
0.684
0.690
0.700
0.702
0.676
0.676
0.676
0.704
0.736
0.790
0.724
0.732
0.732
0.750
0.750
0.728
0.682
0.662
0.668
0.690
0.786
0.814
0.726
0.706
0.724
0.764
0.700
0.714
0.702
0.716
0.682
0.676
0.676
0.710
0.764
0.688
0.748
0.756
0.734
0.704
0.726
0.740
0.690
0.732
0.796
0.768
0.750
0.770
0.788
0.714
0.738
0.766
0.700
0.696
0.722
0.788
0.790
0.772
0.742
0.714
0.692
0.708
0.738
0.796
0.714
0.744
0.780
0.754
0.698
0.724
0.722
0.690
0.682
0.710
0.794
0.746
0.854
0.854
0.706
0.734
0.744
0.740
0.768
0.750
0.736
0.682
0.698
0.702
0.746
0.690
0.722
0.782
0.794
0.702
0.712
0.702
0.726
0.664
0.676
0.674
0.698
0.692
0.818
0.840
0.766
0.830
0.820
0.718
0.704
0.694
0.682
0.950
1.324
0.852
0.694
0.690
0.730
0.784
0.772
0.668
0.952
0.736
0.776
0.752
0.706
0.672
0.656
0.666
0.704
0.658
0.672
0.718
0.730
0.654
0.684
0.724
0.710
0.668
0.690
0.698
0.702
0.672
0.672
0.676
0.708
0.664
0.674
0.704
0.704
0.692
0.696
0.702
0.694
0.676
0.646
0.666
0.724
0.682
0.692
0.698
0.726
0.762
0.826
0.706
0.728
0.746
0.736
0.680
0.710
0.720
0.682
0.642
0.658
0.740
0.828
0.822
0.762
0.736
0.724
0.684
0.696
0.700
0.676
0.696
0.716
0.732
0.720
0.670
0.682
0.676
0.680
0.676
0.684
0.704
0.690
0.728
0.758
0.738
0.738
0.756
0.738
0.720
0.724
0.732
0.688
0.694
0.706
0.732
0.686
0.712
0.710
0.756
0.688
0.712
0.724
0.732
0.680
0.708
0.694
0.684
0.668
0.678
0.696
0.712
0.682
0.682
0.680
0.678
0.704
0.718
0.708
0.720
0.722
0.692
0.712
0.744
0.742
0.720
0.740
0.768
0.696
0.716
0.748
0.788
0.696
0.748
0.766
0.786
0.692
0.706
0.730
0.750
0.692
0.744
0.774
0.800
0.748
0.724
0.696
0.674
0.654
0.656
0.686
0.772
0.706
0.730
0.744
0.746
0.680
0.690
0.682
0.688
0.654
0.680
0.720
0.690
0.726
0.744
0.684
0.720
0.706
0.662
0.680
0.660
0.680
0.696
0.670
0.676
0.686
0.678
0.672
0.692
0.678
0.684
0.698
0.724
0.696
0.742
0.742
0.736
0.680
0.692
0.710
0.784
0.690
0.718
0.754
0.880
0.830
0.758
0.766
0.744
0.680
0.694
0.704
0.756
0.686
0.746
0.746
0.758
0.772
0.780
0.748
0.704
0.702
0.690
0.684
0.654
0.658
0.646
0.672
0.698
0.704
0.696
0.692
0.688
0.686
0.678
0.638
0.640
0.638
0.662
0.650
0.644
0.664
0.712
0.672
0.700
0.728
0.676
0.698
0.694
0.698
0.650
0.658
0.638
0.638
0.638
0.646
0.676
0.670
0.974
0.810
0.744
0.674
0.672
0.676
0.688
0.750
0.734
0.672
0.690
0.664
0.660
0.674
0.694
0.650
0.678
0.708
0.680
0.652
0.690
0.678
0.692
0.644
0.654
0.644
0.642
0.618
0.604
0.630
0.712
0.880
0.822
0.744
0.762
0.696
0.710
0.714
0.726
0.816
0.774
0.766
0.774
0.770
0.754
0.800
0.844
0.806
0.912
0.800
0.704
0.710
0.710
0.722
0.760
0.792
0.734
0.752
0.738
0.704
0.698
0.686
0.658
0.662
0.664
0.642
0.644
0.688
0.692
0.686
0.690
0.704
0.738
0.744
0.688
0.682
0.664
0.688
0.654
0.672
0.686
0.670
0.716
0.760
0.728
0.794
0.792
0.710
0.732
0.708
0.688
0.686
0.686
0.690
0.692
0.690
0.720
0.678
0.696
0.694
0.672
0.686
0.694
0.674
0.676
0.666
0.662
0.658
0.656
0.670
0.690
0.670
0.684
0.714
0.668
0.678
0.678
0.700
0.698
0.672
0.682
0.684
0.664
0.682
0.670
0.674
0.698
0.740
0.690
0.726
0.718
0.738
0.684
0.710
0.708
0.712
0.678
0.700
0.712
0.730
0.674
0.706
0.714
0.706
0.698
0.736
0.774
0.776
0.696
0.710
0.708
0.712
0.714
0.666
0.668
0.666
0.678
0.654
0.676
0.738
0.782
0.696
0.718
0.712
0.698
0.734
0.698
0.688
0.704
0.760
0.722
0.708
0.736
0.778
0.788
0.788
0.754
0.732
0.706
0.718
0.686
0.672
0.682
0.744
0.766
0.760
0.702
0.692
0.680
0.706
0.660
0.668
0.686
0.672
0.678
0.680
0.690
0.716
0.728
0.724
0.750
0.698
0.714
0.732
0.736
0.696
0.690
0.698
0.742
0.768
0.738
0.674
0.686
0.682
0.676
0.692
0.678
0.682
0.734
0.684
0.746
0.830
0.730
0.764
0.790
0.712
0.708
0.714
0.686
0.710
0.720
0.692
0.712
0.750
0.768
0.806
0.872
0.744
0.774
0.774
0.730
0.716
0.714
0.698
0.718
0.718
0.696
0.746
0.772
0.706
0.760
0.740
0.690
0.710
0.716
0.744
0.692
0.718
0.710
0.698
0.712
0.688
0.722
0.732
0.694
0.722
0.726
0.678
0.700
0.692
0.700
0.718
0.742
0.720
0.722
0.694
0.700
0.694
0.698
0.712
0.746
0.788
0.750
0.802
0.794
0.806
0.768
0.784
0.782
0.794
0.728
0.738
0.704
0.688
0.706
0.704
0.726
0.748
0.816
0.736
0.788
0.832
0.740
0.762
0.772
0.700
0.732
0.792
0.860
0.748
0.772
0.716
0.798
0.796
0.762
0.864
0.978
0.836
0.790
0.798
0.710
0.714
0.718
0.768
0.696
0.752
0.762
0.732
0.700
0.714
0.708
0.698
0.666
0.676
0.692
0.714
0.700
0.688
0.720
0.738
0.692
0.696
0.682
0.758
0.712
0.726
0.712
0.694
0.704
0.704
0.964
0.836
0.838
0.766
0.742
0.710
0.646
0.636
0.660
0.740
0.822
0.820
0.744
0.738
0.772
0.824
0.824
0.766
0.682
0.692
0.680
0.708
0.728
0.670
0.682
0.676
0.708
0.716
0.844
0.756
0.694
0.686
0.690
0.722
0.704
0.686
0.744
0.704
0.672
0.710
0.880
0.952
0.860
0.742
0.752
0.706
0.734
0.744
0.768
0.758
0.712
0.704
0.704
0.728
0.690
0.718
0.752
0.844
0.850
0.864
0.786
0.808
0.820
0.796
0.710
0.714
0.744
0.788
0.768
0.710
0.724
0.784
0.798
0.750
0.788
0.822
0.742
0.764
0.764
0.750
0.816
0.818
0.748
0.784
0.798
0.772
0.728
0.740
0.758
0.714
0.752
0.784
0.828
0.762
0.728
0.706
0.670
0.692
0.688
0.732
0.726
0.786
0.790
0.792
0.754
0.758
0.728
0.760
0.774
0.790
0.724
0.758
0.752
0.774
0.804
0.744
0.870
0.774
0.838
0.918
0.936
0.970
0.918
0.870
0.796
0.756
0.696
0.704
0.730
0.768
0.714
0.708
0.772
0.770
0.752
0.794
0.828
0.734
0.764
0.794
0.790
0.750
0.744
0.766
0.740
0.788
0.886
0.900
0.800
0.780
0.724
0.740
0.762
0.706
0.736
0.758
0.732
0.766
0.820
0.754
0.718
0.732
0.748
0.722
0.740
0.750
0.706
0.714
0.696
0.692
0.698
0.720
0.704
0.730
0.774
0.712
0.738
0.718
0.694
0.704
0.736
0.796
0.850
0.818
0.710
0.716
0.734
0.720
0.708
0.734
0.810
0.712
0.780
0.852
0.728
0.776
0.746
0.736
0.732
0.734
0.702
0.718
0.746
0.718
0.678
0.724
0.746
0.766
0.756
0.762
0.710
0.756
0.786
0.788
0.730
0.710
0.702
0.718
0.684
0.718
0.740
0.722
0.756
0.724
0.730
0.744
0.728
0.724
0.728
0.706
0.710
0.696
0.708
0.684
0.686
0.666
0.686
0.746
0.730
0.790
0.806
0.728
0.740
0.698
0.708
0.732
0.730
0.700
0.742
0.700
0.712
0.710
0.724
0.704
0.694
0.774
0.746
0.782
0.756
0.782
0.742
0.782
0.772
0.758
0.778
0.702
0.754
0.744
0.738
0.748
0.756
0.788
0.828
0.768
0.808
0.788
0.734
0.756
0.750
0.730
0.770
0.766
0.802
0.790
0.732
0.776
0.776
0.830
0.736
0.720
0.776
0.762
0.756
0.692
0.714
0.718
0.804
0.874
0.728
0.786
0.804
0.816
0.764
0.694
0.706
0.710
0.684
0.728
0.734
0.724
0.740
0.722
0.712
0.754
0.706
0.748
0.794
0.736
0.752
0.728
0.696
0.680
0.692
0.712
0.686
0.656
0.698
0.784
0.874
0.802
0.804
0.724
0.742
0.724
0.714
0.684
0.674
0.660
0.692
0.754
0.700
0.776
0.778
0.714
0.748
0.768
0.746
0.714
0.724
0.696
0.714
0.690
0.730
0.752
0.796
0.750
0.716
0.730
0.702
0.690
0.700
0.690
0.700
0.730
0.700
0.742
0.742
0.718
0.758
0.794
0.780
0.728
0.720
0.694
0.654
0.632
0.626
0.638
0.776
0.848
0.798
0.854
0.816
0.768
0.722
0.698
0.682
0.676
0.674
0.678
0.704
0.694
0.798
0.766
0.822
0.852
0.770
0.780
0.782
0.732
0.710
0.712
0.796
0.718
0.764
0.766
0.718
0.730
0.734
0.768
0.696
0.714
0.706
0.718
0.666
0.680
0.678
0.664
0.818
0.718
0.718
0.714
0.694
0.848
0.732
0.768
0.734
0.680
0.684
0.652
0.652
0.668
0.666
0.688
0.680
0.710
0.702
0.692
0.692
0.702
0.710
0.700
0.680
0.702
0.710
0.656
0.652
0.668
0.684
0.758
0.684
0.708
0.684
0.662
0.714
0.718
0.750
0.718
0.736
0.748
0.692
0.720
0.716
0.742
0.708
0.740
0.740
0.802
0.878
0.894
0.872
0.734
0.752
0.726
0.738
0.770
0.724
0.764
0.796
0.772
0.700
0.722
0.706
0.696
0.722
0.766
0.820
0.770
0.708
0.722
0.694
0.736
0.730
0.828
0.794
0.792
0.714
0.740
0.778
0.762
0.762
0.706
0.688
0.686
0.668
0.708
0.812
0.842
0.702
0.766
0.814
0.722
0.770
0.774
0.834
0.822
0.794
0.714
0.734
0.720
0.692
0.698
0.786
0.860
0.786
0.854
0.948
0.940
0.822
0.804
0.782
0.726
0.754
0.756
0.732
0.792
0.764
0.738
0.768
0.756
0.678
0.726
0.742
0.776
0.712
0.746
0.736
0.700
0.688
0.702
0.714
0.690
0.724
0.728
0.698
0.736
0.734
0.722
0.722
0.764
0.740
0.692
0.710
0.724
0.734
0.752
0.736
0.734
0.758
0.804
0.738
0.726
0.710
0.702
0.712
0.744
0.708
0.686
0.702
0.734
0.706
0.740
0.764
0.780
0.802
0.752
0.692
0.700
0.698
0.724
0.704
0.678
0.672
0.702
0.728
0.708
0.752
0.780
0.782
0.702
0.684
0.668
0.654
0.686
0.710
0.872
0.742
0.746
0.748
0.726
0.730
0.778
0.846
0.850
0.842
0.808
0.702
0.704
0.706
0.790
0.856
0.834
0.776
0.768
0.810
0.784
0.748
0.734
0.834
0.866
0.846
0.830
0.756
0.682
0.688
0.688
0.726
0.744
0.758
0.904
0.906
0.866
0.784
0.744
0.722
0.678
0.650
0.662
0.636
0.712
0.786
0.772
0.728
0.676
0.694
0.712
0.760
0.746
0.724
0.716
0.700
0.706
0.668
0.682
0.698
0.836
0.808
0.728
0.740
0.738
0.718
0.766
0.770
0.744
0.772
0.740
0.736
0.742
0.760
0.806
0.808
0.788
0.788
0.698
0.706
0.708
0.728
0.710
0.716
0.750
0.800
0.800
0.768
0.708
0.714
0.710
0.706
0.666
0.682
0.680
0.696
0.684
0.706
0.732
0.750
0.708
0.686
0.688
0.682
0.708
0.752
0.760
0.700
0.712
0.734
0.710
0.734
0.730
0.724
0.772
0.848
0.846
0.848
0.796
0.704
0.710
0.704
0.750
0.678
0.692
0.742
0.788
0.874
0.848
0.782
0.714
0.708
0.690
0.710
0.704
0.702
0.660
0.690
0.696
0.686
0.736
0.716
0.758
0.764
0.740
0.716
0.768
0.772
0.802
0.756
0.696
0.712
0.708
0.700
0.716
0.842
0.922
0.892
0.730
0.752
0.740
0.706
0.714
0.694
0.672
0.674
0.708
0.738
0.688
0.748
0.784
0.994
0.968
0.912
0.754
0.772
0.758
0.716
0.740
0.774
0.700
0.778
0.850
0.728
0.854
0.932
0.730
0.690
0.732
0.752
0.890
0.898
0.760
0.754
0.720
0.712
0.684
0.672
0.660
0.656
0.674
0.718
0.780
0.706
0.778
0.834
0.750
0.774
0.796
0.716
0.726
0.704
0.688
0.700
0.730
0.740
0.872
0.946
0.750
0.788
0.788
0.712
0.746
0.746
0.678
0.716
0.734
0.674
0.744
0.678
0.722
0.684
0.678
0.674
0.652
0.634
0.620
0.600
0.602
0.592
0.576
0.578
0.566
0.576
0.578
0.606
0.620
0.632
0.614
0.608
0.616
0.646
0.642
0.642
0.704
0.692
0.704
0.712
0.700
0.716
0.732
0.696
0.684
0.648
0.658
0.624
0.612
0.624
0.618
0.604
0.614
0.638
0.668
0.654
0.660
0.676
0.620
0.598
0.616
0.622
0.656
0.604
0.616
0.628
0.614
0.594
0.586
0.602
0.650
0.660
0.696
0.662
0.662
0.656
0.690
0.674
0.654
0.634
0.632
0.628
0.638
0.642
0.618
0.640
0.626
0.622
0.630
0.642
0.644
0.638
0.616
0.610
0.616
0.616
0.606
0.618
0.670
0.672
0.676
0.734
0.626
0.666
0.686
0.638
0.630
0.638
0.626
0.620
0.612
0.600
0.608
0.596
0.590
0.592
0.592
0.612
0.610
0.600
0.606
0.608
0.596
0.602
0.630
0.648
0.630
0.622
0.646
0.652
0.642
0.642
0.610
0.612
0.610
0.636
0.622
0.652
0.648
0.670
0.664
0.666
0.660
0.632
0.642
0.646
0.632
0.648
0.622
0.634
0.644
0.650
0.632
0.640
0.228
0.410
0.648
0.266
0.384
0.294
0.344
0.402
0.260
0.672
0.640
0.628
0.630
0.608
0.604
0.606
0.610
0.618
0.596
0.610
0.602
0.614
0.600
0.606
0.608
0.600
0.610
0.614
0.646
0.666
0.622
0.628
0.644
0.636
0.628
0.628
0.616
0.612
0.614
0.594
0.600
0.592
0.594
0.588
0.578
0.596
0.332
0.280
0.636
0.622
0.426
0.224
0.646
0.636
0.656
0.660
0.640
0.652
0.658
0.624
0.646
0.640
0.634
0.620
0.594
0.606
0.612
0.590
0.612
0.656
0.654
0.622
0.668
0.236
0.428
0.646
0.644
0.658
0.632
0.674
0.624
0.636
0.652
0.616
0.638
0.644
0.614
0.626
0.658
0.694
0.654
0.676
0.740
0.694
0.648
0.620
0.644
0.634
0.642
0.676
0.676
0.624
0.654
0.624
0.594
0.570
0.572
0.602
0.622
0.652
0.642
0.608
0.610
0.606
0.598
0.602
0.632
0.674
0.660
0.666
0.686
0.656
0.668
0.672
0.410
0.226
0.628
0.648
0.636
0.622
0.634
0.612
0.610
0.622
0.600
0.630
0.652
0.634
0.676
0.664
0.642
0.650
0.624
0.626
0.624
0.610
0.616
0.624
0.608
0.612
0.618
0.616
0.608
0.630
0.602
0.596
0.610
0.594
0.592
0.592
0.594
0.590
0.584
0.588
0.596
0.598
0.606
0.606
0.622
0.636
0.634
0.628
0.622
0.620
0.598
0.582
0.582
0.590
0.594
0.594
0.600
0.608
0.614
0.618
0.658
0.662
0.680
0.676
0.622
0.644
0.658
0.618
0.638
0.644
0.620
0.636
0.656
0.638
0.632
0.652
0.666
0.638
0.644
0.656
0.636
0.656
0.654
0.642
0.662
0.678
0.654
0.672
0.658
0.640
0.640
0.640
0.620
0.630
0.640
0.628
0.644
0.638
0.624
0.652
0.666
0.640
0.652
0.654
0.634
0.620
0.612
0.608
0.614
0.620
0.636
0.628
0.638
0.654
0.646
0.652
0.660
0.646
0.652
0.642
0.632
0.632
0.610
0.612
0.614
0.658
0.642
0.670
0.692
0.648
0.680
0.644
0.624
0.622
0.600
0.584
0.594
0.590
0.596
0.598
0.606
0.606
0.604
0.614
0.610
0.590
0.598
0.590
0.592
0.592
0.598
0.612
0.602
0.614
0.616
0.618
0.600
0.612
0.620
0.610
0.614
0.638
0.640
0.626
0.632
0.636
0.628
0.622
0.656
0.676
0.656
0.688
0.714
0.682
0.672
0.658
0.680
0.658
0.678
0.698
0.706
0.650
0.600
0.596
0.600
0.602
0.574
0.592
0.618
0.626
0.596
0.630
0.638
0.612
0.614
0.646
0.666
0.626
0.626
0.612
0.596
0.586
0.596
0.596
0.610
0.620
0.674
0.664
0.648
0.654
0.692
0.666
0.662
0.656
0.628
0.620
0.606
0.616
0.606
0.626
0.642
0.620
0.652
0.652
0.632
0.632
0.642
0.654
0.638
0.654
0.676
0.638
0.648
0.634
0.614
0.614
0.628
0.624
0.628
0.666
0.688
0.664
0.730
0.712
0.686
0.320
0.400
0.668
0.246
0.408
0.658
0.650
0.638
0.656
0.654
0.634
0.628
0.614
0.604
0.598
0.592
0.586
0.574
0.594
0.594
0.596
0.602
0.624
0.618
0.612
0.624
0.626
0.606
0.602
0.608
0.592
0.588
0.588
0.586
0.590
0.598
0.610
0.648
0.636
0.664
0.702
0.640
0.632
0.642
0.634
0.620
0.632
0.644
0.616
0.624
0.622
0.608
0.598
0.592
0.590
0.604
0.602
0.592
0.606
0.612
0.606
0.604
0.610
0.618
0.598
0.590
0.576
0.620
0.648
0.628
0.652
0.626
0.618
0.624
0.610
0.606
0.602
0.604
0.594
0.586
0.592
0.586
0.584
0.588
0.600
0.592
0.602
0.602
0.606
0.596
0.606
0.600
0.596
0.608
0.606
0.596
0.624
0.632
0.626
0.600
0.604
0.598
0.584
0.590
0.598
0.598
0.598
0.596
0.592
0.582
0.588
0.582
0.600
0.616
0.620
0.600
0.600
0.604
0.602
0.614
0.630
0.636
0.602
0.618
0.618
0.620
0.308
0.296
0.586
0.580
0.586
0.588
0.590
0.610
0.642
0.662
0.642
0.684
0.700
0.654
0.680
0.672
0.638
0.656
0.652
0.630
0.634
0.634
0.630
0.616
0.624
0.644
0.624
0.630
0.632
0.616
0.616
0.626
0.618
0.610
0.618
0.634
0.624
0.630
0.618
0.612
0.600
0.602
0.596
0.660
0.634
0.640
0.658
0.668
0.626
0.644
0.640
0.656
0.678
0.658
0.648
0.600
0.602
0.588
0.604
0.636
0.608
0.638
0.664
0.690
0.646
0.694
0.680
0.656
0.628
0.660
0.624
0.630
0.634
0.628
0.602
0.628
0.632
0.620
0.622
0.618
0.622
0.630
0.610
0.650
0.642
0.654
0.652
0.642
0.626
0.614
0.584
0.590
0.574
0.586
0.582
0.578
0.600
0.668
0.632
0.658
0.676
0.626
0.668
0.666
0.628
0.634
0.638
0.638
0.598
0.620
0.634
0.624
0.600
0.600
0.602
0.610
0.598
0.600
0.624
0.640
0.626
0.652
0.670
0.644
0.648
0.652
0.634
0.640
0.618
0.612
0.604
0.600
0.632
0.708
0.630
0.672
0.670
0.624
0.654
0.644
0.770
0.688
0.776
0.726
0.714
0.670
0.622
0.600
0.596
0.582
0.596
0.696
0.228
0.396
0.690
0.678
0.648
0.654
0.696
0.688
0.682
0.626
0.652
0.628
0.616
0.592
0.602
0.618
0.616
0.602
0.652
0.674
0.632
0.678
0.700
0.640
0.642
0.640
0.636
0.618
0.628
0.634
0.632
0.608
0.662
0.696
0.732
0.660
0.702
0.690
0.650
0.634
0.624
0.706
0.776
0.726
0.690
0.668
0.674
0.670
0.654
0.622
0.622
0.620
0.604
0.612
0.624
0.676
0.668
0.716
0.724
0.672
0.690
0.654
0.658
0.656
0.634
0.616
0.616
0.620
0.604
0.626
0.628
0.616
0.608
0.620
0.590
0.592
0.594
0.578
0.590
0.598
0.578
0.592
0.602
0.588
0.588
0.594
0.596
0.584
0.596
0.614
0.588
0.576
0.594
0.574
0.570
0.582
0.572
0.566
0.572
0.570
0.576
0.574
0.588
0.586
0.364
0.252
0.252
0.252
0.572
0.628
0.594
0.628
0.604
0.594
0.596
0.612
0.620
0.596
0.598
0.588
0.574
0.556
0.572
0.570
0.578
0.572
0.586
0.594
0.576
0.590
0.592
0.580
0.572
0.590
0.586
0.576
0.580
0.596
0.604
0.602
0.630
0.654
0.610
0.622
0.614
0.596
0.598
0.596
0.588
0.582
0.598
0.596
0.600
0.624
0.678
0.656
0.676
0.664
0.642
0.616
0.598
0.596
0.602
0.584
0.590
0.596
0.588
0.600
0.626
0.284
0.360
0.260
0.352
0.646
0.670
0.648
0.648
0.640
0.634
0.606
0.612
0.624
0.608
0.606
0.616
0.650
0.638
0.638
0.652
0.642
0.634
0.648
0.636
0.618
0.612
0.622
0.602
0.612
0.602
0.586
0.590
0.592
0.588
0.582
0.568
0.598
0.574
0.578
0.580
0.566
0.562
0.564
0.546
0.554
0.548
0.546
0.550
0.552
0.574
0.590
0.590
0.594
0.588
0.576
0.576
0.576
0.570
0.558
0.558
0.562
0.542
0.546
0.556
0.874
0.230
0.580
0.608
0.574
0.570
0.590
0.578
0.570
0.564
0.580
0.566
0.548
0.562
0.608
0.604
0.584
0.604
0.620
0.624
0.592
0.606
0.636
0.584
0.574
0.592
0.574
0.560
0.576
0.580
0.574
0.574
0.594
0.586
0.592
0.602
0.594
0.592
0.584
0.600
0.586
0.578
0.578
0.566
0.576
0.570
0.568
0.578
0.586
0.584
0.580
0.586
0.580
0.578
0.584
0.588
0.592
0.592
0.616
0.632
0.614
0.616
0.620
0.608
0.608
0.608
0.596
0.584
0.600
0.598
0.594
0.594
0.594
0.616
0.616
0.604
0.652
0.696
0.682
0.680
0.682
0.640
0.636
0.616
0.600
0.590
0.590
0.592
0.598
0.592
0.608
0.606
0.590
0.604
0.604
0.614
0.610
0.624
0.622
0.596
0.602
0.606
0.582
0.596
0.596
0.588
0.588
0.594
0.600
0.600
0.596
0.606
0.586
0.574
0.586
0.618
0.592
0.596
0.618
0.612
0.580
0.584
0.594
0.572
0.588
0.594
0.586
0.574
0.590
0.590
0.576
0.572
0.580
0.580
0.568
0.568
0.562
0.584
0.580
0.562
0.568
0.590
0.584
0.564
0.578
0.582
0.572
0.554
0.568
0.558
0.576
0.582
0.646
0.634
0.650
0.342
0.398
0.378
0.564
0.562
0.550
0.546
0.578
0.290
0.264
0.280
0.270
0.556
0.570
0.584
0.578
0.590
0.576
0.556
0.560
0.576
0.588
0.598
0.574
0.558
0.564
0.560
0.570
0.578
0.556
0.570
0.568
0.566
0.558
0.566
0.590
0.600
0.600
0.584
0.554
0.564
0.574
0.576
0.576
0.548
0.568
0.592
0.570
0.582
0.598
0.568
0.580
0.598
0.576
0.580
0.586
0.584
0.562
0.574
0.602
0.582
0.580
0.590
0.584
0.564
0.578
0.580
0.580
0.574
0.588
0.578
0.570
0.596
0.608
0.584
0.580
0.602
0.324
0.266
0.556
0.574
0.598
0.600
0.586
0.626
0.610
0.582
0.602
0.592
0.574
0.548
0.560
0.558
0.580
0.616
0.630
0.576
0.586
0.596
0.568
0.576
0.574
0.560
0.580
0.576
0.570
0.554
0.558
0.568
0.548
0.560
0.546
0.560
0.544
0.262
0.310
0.546
0.554
0.592
0.584
0.564
0.574
0.578
0.552
0.562
0.558
0.542
0.546
0.548
0.542
0.534
0.550
0.558
0.552
0.558
0.576
0.588
0.568
0.576
0.554
0.562
0.554
0.552
0.570
0.584
0.554
0.540
0.556
0.566
0.574
0.562
0.584
0.646
0.592
0.228
0.382
0.654
0.636
0.652
0.684
0.640
0.666
0.680
0.696
0.622
0.562
0.574
0.570
0.586
0.558
0.576
0.626
0.604
0.600
0.624
0.618
0.588
0.610
0.662
0.588
0.608
0.618
0.618
0.632
0.646
0.630
0.582
0.586
0.588
0.576
0.582
0.562
0.548
0.556
0.584
0.612
0.574
0.602
0.648
0.604
0.646
0.678
0.600
0.642
0.644
0.580
0.592
0.584
0.578
0.562
0.574
0.602
0.588
0.576
0.602
0.614
0.608
0.592
0.610
0.586
0.578
0.586
0.590
0.570
0.582
0.604
0.592
0.580
0.608
0.614
0.580
0.600
0.600
0.586
0.582
0.602
0.590
0.572
0.576
0.570
0.566
0.586
0.594
0.592
0.562
0.598
0.582
0.564
0.578
0.582
0.570
0.550
0.556
0.570
0.544
0.550
0.548
0.554
0.542
0.560
0.562
0.542
0.550
0.546
0.560
0.542
0.538
0.558
0.550
0.556
0.562
0.560
0.542
0.546
0.542
0.550
0.562
0.548
0.238
0.320
0.558
0.564
0.540
0.544
0.574
0.572
0.556
0.584
0.572
0.572
0.564
0.586
0.578
0.554
0.568
0.564
0.570
0.558
0.568
0.574
0.556
0.542
0.546
0.566
0.548
0.538
0.558
0.554
0.554
0.546
0.552
0.586
0.582
0.586
0.630
0.598
0.570
0.570
0.570
0.586
0.552
0.554
0.552
0.566
0.536
0.550
0.554
0.580
0.556
0.574
0.586
0.572
0.558
0.590
0.572
0.556
0.582
0.592
0.568
0.556
0.570
0.586
0.556
0.574
0.576
0.568
0.548
0.560
0.556
0.550
0.542
0.550
0.548
0.554
0.534
0.542
0.558
0.554
0.538
0.556
0.566
0.568
0.548
0.558
0.568
0.594
0.566
0.562
0.584
0.580
0.564
0.584
0.602
0.602
0.566
0.588
0.600
0.588
0.564
0.576
0.590
0.582
0.570
0.588
0.578
0.556
0.566
0.580
0.566
0.558
0.556
0.600
0.674
0.664
0.604
0.610
0.606
0.592
0.578
0.598
0.600
0.576
0.578
0.584
0.586
0.568
0.600
0.628
0.620
0.602
0.612
0.590
0.582
0.584
0.596
0.578
0.578
0.598
0.594
0.576
0.580
0.594
0.596
0.582
0.656
0.656
0.636
0.600
0.630
0.604
0.574
0.592
0.600
0.572
0.582
0.592
0.590
0.580
0.608
0.620
0.602
0.622
0.652
0.640
0.608
0.648
0.636
0.584
0.590
0.602
0.566
0.556
0.548
0.538
0.654
0.638
0.636
0.610
0.594
0.582
0.582
0.570
0.564
0.584
0.614
0.598
0.618
0.614
0.584
0.224
0.590
0.334
0.576
0.576
0.566
0.598
0.590
0.602
0.580
0.570
0.558
0.548
0.552
0.542
0.546
0.532
0.544
0.552
0.548
0.540
0.552
0.578
0.630
0.668
0.608
0.606
0.590
0.584
0.570
0.572
0.592
0.598
0.560
0.560
0.572
0.574
0.562
0.570
0.608
0.578
0.568
0.570
0.576
0.558
0.556
0.574
0.586
0.550
0.558
0.578
0.568
0.552
0.552
0.572
0.614
0.266
0.300
0.576
0.590
0.638
0.618
0.620
0.626
0.578
0.586
0.588
0.576
0.556
0.568
0.560
0.548
0.544
0.550
0.560
0.554
0.548
0.560
0.552
0.540
0.550
0.558
0.572
0.554
0.560
0.574
0.584
0.570
0.562
0.598
0.586
0.558
0.568
0.580
0.574
0.552
0.562
0.572
0.576
0.562
0.586
0.606
0.582
0.564
0.588
0.590
0.578
0.556
0.564
0.570
0.582
0.582
0.584
0.568
0.568
0.584
0.570
0.554
0.550
0.540
0.534
0.546
0.540
0.542
0.572
0.586
0.596
0.594
0.602
0.610
0.570
0.586
0.582
0.574
0.570
0.584
0.600
0.572
0.596
0.614
0.582
0.574
0.596
0.586
0.564
0.552
0.566
0.560
0.552
0.554
0.548
0.566
0.594
0.602
0.574
0.636
0.652
0.616
0.596
0.616
0.580
0.570
0.556
0.580
0.580
0.562
0.562
0.580
0.564
0.558
0.588
0.664
0.570
0.598
0.604
0.582
0.568
0.578
0.582
0.564
0.570
0.570
0.584
0.552
0.552
0.590
0.632
0.568
0.588
0.604
0.576
0.558
0.574
0.576
0.562
0.552
0.578
0.618
0.688
0.650
0.584
0.576
0.580
0.596
0.674
0.630
0.576
0.584
0.598
0.574
0.572
0.600
0.560
0.620
0.638
0.574
0.590
0.632
0.584
0.590
0.592
0.574
0.568
0.588
0.586
0.564
0.594
0.594
0.568
0.580
0.614
0.598
0.572
0.590
0.586
0.584
0.576
0.550
0.560
0.564
0.580
0.568
0.560
0.564
0.598
0.564
0.568
0.592
0.610
0.582
0.576
0.556
0.594
0.614
0.574
0.568
0.596
0.632
0.590
0.580
0.610
0.616
0.560
0.576
0.584
0.568
0.564
0.580
0.610
0.634
0.574
0.572
0.586
0.738
0.728
0.742
0.660
0.668
0.678
0.628
0.652
0.672
0.640
0.648
0.694
0.734
0.672
0.740
0.722
0.696
0.660
0.748
0.738
0.696
0.726
0.682
0.672
0.664
0.666
0.684
0.704
0.652
0.652
0.668
0.686
0.654
0.644
0.682
0.736
0.690
0.734
0.704
0.718
0.670
0.636
0.606
0.622
0.580
0.582
0.562
0.572
0.568
0.552
0.552
0.552
0.564
0.542
0.556
0.564
0.608
0.638
0.646
0.694
0.638
0.618
0.618
0.598
0.608
0.630
0.604
0.600
0.644
0.598
0.580
0.580
0.610
0.672
0.626
0.602
0.600
0.614
0.602
0.618
0.604
0.578
0.592
0.590
0.592
0.610
0.702
0.640
0.700
0.720
0.664
0.680
0.704
0.676
0.668
0.698
0.738
0.662
0.712
0.744
0.672
0.718
0.742
0.688
0.720
0.736
0.674
0.688
0.690
0.674
0.638
0.626
0.640
0.632
0.632
0.720
0.960
0.710
0.752
0.768
0.688
0.746
0.732
0.650
0.660
0.656
0.710
0.670
0.744
0.814
0.726
0.814
0.772
0.712
0.678
0.652
0.670
0.710
0.826
0.848
0.810
0.690
0.716
0.716
0.722
0.670
0.712
0.736
0.764
0.830
0.748
0.694
0.722
0.752
0.756
0.670
0.716
0.718
0.660
0.694
0.768
0.792
0.718
0.822
0.794
0.810
0.686
0.692
0.726
0.760
0.850
0.826
0.726
0.688
0.702
0.740
0.674
0.720
0.796
0.838
0.706
0.774
0.786
0.700
0.734
0.730
0.684
0.732
0.766
0.736
0.698
0.752
0.822
0.720
0.740
0.784
0.734
0.748
0.754
0.786
0.684
0.748
0.746
0.686
0.748
0.784
0.718
0.742
0.766
0.766
0.696
0.742
0.714
0.686
0.670
0.668
0.732
0.864
0.708
0.766
0.774
0.728
0.754
0.746
0.732
0.706
0.778
0.854
0.722
0.822
0.842
0.704
0.738
0.752
0.712
0.718
0.758
0.846
0.710
0.782
0.732
0.710
0.706
0.726
0.700
0.670
0.700
0.730
0.702
0.702
0.732
0.714
0.670
0.698
0.726
0.764
0.718
0.708
0.654
0.646
0.618
0.608
0.592
0.584
0.576
0.594
0.602
0.610
0.596
0.636
0.676
0.642
0.666
0.674
0.622
0.650
0.652
0.660
0.638
0.620
0.636
0.652
0.690
0.628
0.640
0.708
0.772
0.670
0.720
0.724
0.756
0.668
0.656
0.664
0.722
0.738
0.708
0.764
0.804
0.720
0.718
0.736
0.774
0.682
0.700
0.672
0.664
0.670
0.648
0.688
0.734
0.728
0.710
0.724
0.754
0.746
0.730
0.716
0.658
0.672
0.650
0.662
0.666
0.712
0.806
0.702
0.772
0.800
0.796
0.692
0.716
0.706
0.672
0.684
0.700
0.672
0.702
0.702
0.670
0.710
0.744
0.728
0.692
0.668
0.684
0.688
0.670
0.670
0.690
0.698
0.670
0.698
0.732
0.720
0.672
0.702
0.724
0.742
0.668
0.700
0.706
0.716
0.660
0.692
0.682
0.676
0.666
0.668
0.704
0.718
0.674
0.700
0.712
0.730
0.720
0.672
0.698
0.654
0.638
0.650
0.674
0.718
0.674
0.664
0.684
0.688
0.636
0.650
0.656
0.654
0.660
0.714
0.746
0.868
0.882
0.812
0.750
0.704
0.656
0.644
0.648
0.648
0.648
0.708
0.794
0.706
0.774
0.790
0.702
0.758
0.740
0.680
0.678
0.664
0.648
0.626
0.616
0.608
0.638
0.694
0.652
0.724
0.694
0.696
0.778
0.798
0.684
0.698
0.694
0.678
0.644
0.658
0.712
0.834
0.762
0.876
0.858
0.800
0.770
0.734
0.722
0.716
0.666
0.676
0.656
0.640
0.670
0.714
0.956
0.870
0.968
0.806
0.798
0.748
0.698
0.668
0.682
0.714
0.716
0.788
0.836
0.768
0.796
0.710
0.676
0.696
0.702
0.680
0.690
0.732
0.810
0.734
0.762
0.760
0.694
0.732
0.728
0.684
0.692
0.704
0.724
0.690
0.776
0.806
0.708
0.700
0.694
0.674
0.656
0.682
0.674
0.650
0.692
0.724
0.742
0.724
0.818
0.774
0.682
0.704
0.706
0.696
0.674
0.730
0.822
0.746
0.794
0.830
0.848
0.742
0.672
0.668
0.680
0.736
0.816
0.716
0.772
0.830
0.800
0.738
0.764
0.780
0.700
0.732
0.728
0.692
0.698
0.766
0.744
0.736
0.738
0.682
0.684
0.676
0.652
0.684
0.666
0.662
0.634
0.646
0.626
0.668
0.688
0.656
0.702
0.728
0.736
0.736
0.666
0.690
0.690
0.674
0.646
0.678
0.702
0.770
0.682
0.720
0.730
0.726
0.700
0.662
0.666
0.634
0.668
0.672
0.700
0.682
0.666
0.652
0.640
0.670
0.668
0.636
0.660
0.674
0.710
0.664
0.670
0.702
0.720
0.660
0.648
0.646
0.806
0.912
0.834
0.786
0.736
0.698
0.672
0.658
0.636
0.646
0.654
0.706
0.696
0.696
0.714
0.700
0.710
0.718
0.728
0.682
0.706
0.682
0.680
0.696
0.710
0.690
0.668
0.678
0.666
0.646
0.652
0.648
0.638
0.640
0.646
0.640
0.660
0.702
0.684
0.696
0.688
0.672
0.704
0.712
0.682
0.672
0.666
0.666
0.630
0.638
0.650
0.676
0.644
0.660
0.668
0.686
0.658
0.662
0.638
0.654
0.650
0.648
0.676
0.642
0.670
0.696
0.728
0.716
0.672
0.686
0.682
0.672
0.646
0.646
0.668
0.686
0.700
0.664
0.662
0.658
0.672
0.640
0.648
0.644
0.662
0.640
0.646
0.626
0.626
0.630
0.630
0.640
0.696
0.678
0.682
0.680
0.660
0.678
0.650
0.660
0.662
0.650
0.642
0.650
0.670
0.686
0.668
0.684
0.692
0.658
0.676
0.684
0.676
0.676
0.706
0.854
0.718
0.718
0.716
0.692
0.682
0.678
0.656
0.652
0.652
0.634
0.652
0.682
0.698
0.744
0.780
0.696
0.732
0.730
0.690
0.684
0.690
0.668
0.700
0.768
0.762
0.718
0.760
0.782
0.728
0.680
0.712
0.730
0.742
0.680
0.702
0.728
0.728
0.728
0.714
0.716
0.686
0.704
0.704
0.678
0.704
0.740
0.720
0.698
0.750
0.804
0.732
0.746
0.758
0.702
0.718
0.696
0.678
0.698
0.718
0.672
0.682
0.676
0.680
0.726
0.740
0.678
0.708
0.680
0.668
0.670
0.676
0.670
0.662
0.676
0.708
0.738
0.676
0.700
0.688
0.684
0.658
0.670
0.682
0.686
0.664
0.656
0.646
0.636
0.632
0.642
0.658
0.638
0.644
0.672
0.714
0.672
0.678
0.724
0.776
0.698
0.698
0.702
0.718
0.664
0.676
0.706
0.750
0.706
0.692
0.700
0.728
0.698
0.666
0.670
0.670
0.670
0.668
0.656
0.644
0.660
0.674
0.728
0.746
0.672
0.694
0.696
0.670
0.656
0.670
0.684
0.660
0.672
0.674
0.694
0.668
0.666
0.670
0.676
0.684
0.666
0.654
0.650
0.656
0.670
0.672
0.674
0.712
0.768
0.740
0.688
0.694
0.702
0.700
0.658
0.678
0.672
0.688
0.660
0.662
0.656
0.658
0.668
0.700
0.756
0.692
0.698
0.726
0.740
0.688
0.682
0.686
0.706
0.698
0.658
0.678
0.686
0.712
0.682
0.702
0.680
0.654
0.660
0.664
0.686
0.652
0.660
0.672
0.686
0.654
0.668
0.654
0.668
0.674
0.674
0.694
0.724
0.744
0.788
0.680
0.718
0.732
0.740
0.690
0.720
0.692
0.656
0.678
0.682
0.686
0.704
0.744
0.826
0.756
0.714
0.734
0.688
0.694
0.676
0.666
0.686
0.686
0.720
0.678
0.712
0.724
0.686
0.702
0.728
0.726
0.678
0.674
0.680
0.684
0.702
0.668
0.694
0.706
0.708
0.670
0.688
0.690
0.692
0.680
0.670
0.654
0.678
0.672
0.728
0.702
0.684
0.686
0.716
0.730
0.714
0.682
0.702
0.708
0.674
0.664
0.686
0.720
0.698
0.694
0.736
0.792
0.804
0.778
0.726
0.664
0.658
0.656
0.638
0.688
0.746
0.778
0.720
0.742
0.772
0.742
0.692
0.674
0.692
0.704
0.680
0.714
0.744
0.732
0.726
0.678
0.692
0.682
0.674
0.662
0.692
0.698
0.708
0.696
0.750
0.782
0.706
0.738
0.718
0.734
0.666
0.710
0.712
0.748
0.682
0.720
0.740
0.802
0.788
0.704
0.712
0.720
0.754
0.772
0.802
0.690
0.710
0.710
0.782
0.842
0.808
0.696
0.676
0.694
0.720
0.784
0.686
0.738
0.826
0.896
0.750
0.742
0.732
0.696
0.730
0.764
0.692
0.740
0.786
0.718
0.770
0.814
0.724
0.782
0.754
0.718
0.762
0.728
0.728
0.750
0.782
0.732
0.686
0.720
0.706
0.666
0.674
0.664
0.694
0.672
0.730
0.762
0.748
0.706
0.754
0.704
0.734
0.708
0.702
0.734
0.796
0.712
0.756
0.792
0.742
0.754
0.786
0.758
0.730
0.758
0.802
0.736
0.724
0.752
0.740
0.690
0.712
0.750
0.744
0.764
0.742
0.756
0.836
0.820
0.812
0.784
0.722
0.696
0.698
0.678
0.710
0.748
0.716
0.734
0.756
0.772
0.764
0.742
0.678
0.656
0.656
0.664
0.708
0.684
0.700
0.742
0.776
0.698
0.734
0.752
0.742
0.694
0.718
0.690
0.670
0.664
0.652
0.684
0.770
0.760
0.852
0.904
0.816
0.754
0.736
0.684
0.682
0.670
0.648
0.644
0.654
0.726
0.752
0.700
0.738
0.754
0.700
0.730
0.728
0.708
0.672
0.688
0.668
0.730
0.754
0.774
0.756
0.684
0.686
0.698
0.658
0.660
0.694
0.754
0.808
0.702
0.730
0.742
0.728
0.672
0.654
0.658
0.654
0.684
0.774
0.774
0.754
0.768
0.734
0.758
0.726
0.698
0.700
0.734
0.770
0.706
0.666
0.690
0.720
0.816
0.722
0.720
0.716
0.732
0.730
0.720
0.712
0.678
0.650
0.654
0.668
0.654
0.696
0.692
0.796
0.722
0.694
0.678
0.664
0.652
0.648
0.628
0.618
0.638
0.618
0.642
0.654
0.712
0.680
0.688
0.668
0.660
0.650
0.648
0.612
0.604
0.610
0.636
0.814
0.836
0.880
0.890
0.724
0.732
0.686
0.674
0.634
0.648
0.678
0.706
0.658
0.692
0.670
0.636
0.676
0.676
0.734
0.756
0.710
0.792
0.820
0.802
0.698
0.728
0.730
0.712
0.682
0.720
0.660
0.700
0.650
0.678
0.636
0.614
0.604
0.590
0.592
0.572
0.594
0.594
0.608
0.644
0.630
0.640
0.632
0.654
0.676
0.698
0.656
0.696
0.680
0.658
0.690
0.726
0.740
0.772
0.814
0.762
0.776
0.750
0.740
0.768
0.768
0.726
0.744
0.760
0.756
0.776
0.726
0.698
0.722
0.714
0.658
0.636
0.648
0.616
0.670
0.674
0.688
0.678
0.650
0.634
0.636
0.622
0.646
0.650
0.722
0.710
0.700
0.738
0.714
0.684
0.720
0.744
0.680
0.708
0.662
0.706
0.714
0.758
0.792
0.684
0.706
0.694
0.728
0.692
0.696
0.730
0.710
0.676
0.666
0.648
0.650
0.648
0.634
0.654
0.654
0.648
0.664
0.696
0.742
0.668
0.682
0.676
0.700
0.646
0.634
0.648
0.660
0.726
0.678
0.730
0.760
0.722
0.710
0.746
0.736
0.676
0.678
0.684
0.694
0.658
0.704
0.738
0.738
0.688
0.738
0.740
0.678
0.718
0.704
0.680
0.656
0.688
0.704
0.670
0.684
0.724
0.744
0.684
0.728
0.732
0.684
0.684
0.696
0.696
0.658
0.698
0.734
0.696
0.738
0.722
0.700
0.694
0.714
0.732
0.666
0.672
0.682
0.686
0.656
0.640
0.638
0.712
0.800
0.758
0.768
0.740
0.686
0.670
0.642
0.630
0.606
0.600
0.584
0.572
0.572
0.568
0.556
0.556
0.554
0.542
0.542
0.538
0.530
0.532
0.522
0.510
0.520
0.514
0.508
0.506
0.510
0.512
0.510
0.506
0.520
0.524
0.542
0.544
0.558
0.576
0.552
0.562
0.566
0.556
0.552
0.546
0.544
0.532
0.534
0.530
0.524
0.528
0.538
0.550
0.576
0.574
0.614
0.608
0.582
0.600
0.606
0.584
0.582
0.574
0.566
0.558
0.566
0.560
0.546
0.556
0.556
0.564
0.548
0.562
0.570
0.608
0.604
0.612
0.608
0.590
0.594
0.586
0.580
0.568
0.582
0.584
0.576
0.280
0.310
0.556
0.608
0.608
0.598
0.586
0.586
0.570
0.556
0.564
0.546
0.554
0.546
0.540
0.536
0.530
0.518
0.520
0.518
0.516
0.516
0.516
0.514
0.536
0.560
0.576
0.620
0.640
0.662
0.630
0.606
0.602
0.602
0.590
0.606
0.592
0.600
0.606
0.606
0.600
0.618
0.610
0.602
0.598
0.612
0.602
0.596
0.604
0.616
0.610
0.610
0.622
0.648
0.628
0.642
0.658
0.648
0.632
0.626
0.634
0.622
0.612
0.612
0.630
0.610
0.606
0.594
0.588
0.600
0.590
0.590
0.608
0.620
0.608
0.608
0.624
0.616
0.604
0.602
0.626
0.630
0.654
0.700
0.684
0.674
0.688
0.700
0.662
0.654
0.656
0.652
0.654
0.678
0.680
0.656
0.638
0.626
0.610
0.618
0.624
0.626
0.634
0.628
0.622
0.602
0.596
0.588
0.576
0.594
0.602
0.646
0.708
0.650
0.632
0.630
0.624
0.606
0.614
0.636
0.728
0.678
0.688
0.748
0.676
0.714
0.704
0.650
0.656
0.672
0.634
0.658
0.658
0.652
0.740
0.664
0.708
0.702
0.720
0.708
0.704
0.660
0.654
0.648
0.618
0.618
0.670
0.662
0.620
0.600
0.680
0.800
0.818
0.774
0.686
0.678
0.648
0.634
0.628
0.628
0.612
0.618
0.608
0.614
0.642
0.640
0.620
0.612
0.616
0.618
0.608
0.600
0.618
0.610
0.610
0.606
0.618
0.606
0.598
0.618
0.632
0.610
0.612
0.598
0.602
0.606
0.602
0.662
0.632
0.648
0.702
0.736
0.674
0.744
0.756
0.762
0.734
0.710
0.690
0.666
0.654
0.642
0.644
0.676
0.734
0.716
0.748
0.696
0.648
0.622
0.634
0.612
0.222
0.370
0.580
0.586
0.584
0.566
0.558
0.568
0.566
0.556
0.554
0.554
0.558
0.562
0.558
0.552
0.556
0.554
0.582
0.588
0.646
0.726
0.680
0.648
0.646
0.640
0.628
0.598
0.596
0.598
0.600
0.588
0.582
0.632
0.660
0.638
0.656
0.700
0.680
0.644
0.664
0.636
0.626
0.642
0.632
0.632
0.596
0.626
0.682
0.724
0.700
0.676
0.714
0.716
0.744
0.722
0.678
0.698
0.668
0.712
0.708
0.636
0.646
0.672
0.682
0.672
0.646
0.674
0.696
0.650
0.668
0.664
0.644
0.670
0.696
0.700
0.748
0.696
0.708
0.660
0.664
0.632
0.626
0.612
0.604
0.626
0.630
0.682
0.698
0.684
0.724
0.810
0.668
0.692
0.704
0.680
0.738
0.736
0.790
0.802
0.678
0.726
0.744
0.752
0.796
0.816
0.834
0.722
0.698
0.712
0.714
0.686
0.736
0.830
0.942
0.810
0.940
0.906
0.772
0.756
0.750
0.750
0.672
0.682
0.644
0.682
0.714
0.718
0.730
0.816
0.838
0.774
0.834
0.824
0.708
0.754
0.802
0.770
0.860
0.916
0.760
0.832
0.896
0.772
0.802
0.862
0.866
0.806
0.686
0.680
0.632
0.622
0.636
0.750
0.846
0.774
0.776
0.750
0.726
0.654
0.660
0.648
0.666
0.666
0.674
0.638
0.608
0.598
0.724
0.770
0.826
0.770
0.836
0.804
0.784
0.772
0.710
0.690
0.634
0.632
0.628
0.638
0.676
0.742
0.798
0.802
0.774
0.720
0.754
0.706
0.676
0.666
0.646
0.652
0.626
0.656
0.654
0.684
0.714
0.678
0.720
0.702
0.754
0.814
0.804
0.696
0.700
0.688
0.704
0.752
0.896
0.848
0.748
0.798
0.786
0.748
0.780
0.830
0.778
0.738
0.682
0.676
0.648
0.654
0.670
0.746
0.668
0.714
0.744
0.818
0.738
0.724
0.712
0.704
0.654
0.660
0.638
0.618
0.624
0.656
0.658
0.668
0.658
0.632
0.642
0.624
0.614
0.662
0.698
0.736
0.678
0.700
0.690
0.682
0.674
0.648
0.650
0.646
0.660
0.676
0.692
0.654
0.674
0.688
0.660
0.686
0.706
0.674
0.724
0.726
0.730
0.768
0.786
0.698
0.708
0.690
0.702
0.680
0.676
0.672
0.684
0.706
0.656
0.658
0.688
0.718
0.708
0.680
0.646
0.644
0.620
0.610
0.632
0.696
0.688
0.690
0.704
0.688
0.648
0.660
0.648
0.638
0.672
0.662
0.660
0.694
0.658
0.708
0.714
0.714
0.658
0.672
0.664
0.636
0.646
0.664
0.676
0.650
0.672
0.690
0.674
0.692
0.734
0.682
0.720
0.694
0.716
0.754
0.778
0.714
0.702
0.730
0.760
0.680
0.708
0.712
0.686
0.674
0.648
0.656
0.694
0.704
0.668
0.698
0.676
0.690
0.720
0.666
0.730
0.664
0.732
0.686
0.728
0.744
0.788
0.692
0.708
0.714
0.694
0.670
0.700
0.720
0.668
0.684
0.722
0.718
0.722
0.784
0.768
0.716
0.714
0.716
0.684
0.690
0.692
0.668
0.674
0.680
0.690
0.672
0.686
0.688
0.666
0.674
0.686
0.660
0.662
0.662
0.638
0.636
0.644
0.648
0.642
0.654
0.680
0.656
0.650
0.654
0.668
0.658
0.640
0.632
0.612
0.622
0.626
0.630
0.654
0.682
0.660
0.652
0.674
0.684
0.650
0.640
0.644
0.660
0.644
0.632
0.644
0.642
0.622
0.630
0.630
0.612
0.652
0.690
0.700
0.666
0.612
0.628
0.618
0.626
0.602
0.630
0.616
0.646
0.664
0.692
0.696
0.650
0.668
0.662
0.674
0.650
0.630
0.624
0.632
0.634
0.654
0.626
0.632
0.640
0.644
0.644
0.646
0.642
0.644
0.672
0.660
0.648
0.656
0.630
0.616
0.620
0.610
0.588
0.604
0.608
0.592
0.600
0.602
0.588
0.594
0.602
0.590
0.586
0.600
0.620
0.598
0.596
0.594
0.598
0.574
0.578
0.588
0.574
0.576
0.580
0.570
0.564
0.562
0.568
0.556
0.558
0.562
0.572
0.588
0.570
0.586
0.610
0.628
0.594
0.590
0.588
0.588
0.572
0.560
0.566
0.566
0.548
0.550
0.548
0.550
0.538
0.534
0.538
0.534
0.528
0.522
0.518
0.518
0.546
0.558
0.554
0.550
0.566
0.566
0.556
0.566
0.570
0.580
0.554
0.564
0.564
0.550
0.562
0.562
0.574
0.568
0.560
0.570
0.578
0.564
0.558
0.568
0.574
0.550
0.572
0.558
0.542
0.546
0.548
0.548
0.540
0.546
0.546
0.536
0.548
0.548
0.540
0.534
0.548
0.532
0.550
0.556
0.550
0.572
0.574
0.568
0.562
0.568
0.552
0.556
0.558
0.556
0.564
0.584
0.632
0.614
0.634
0.674
0.702
0.622
0.622
0.622
0.598
0.574
0.592
0.590
0.572
0.568
0.596
0.646
0.628
0.684
0.648
0.606
0.620
0.618
0.592
0.590
0.584
0.564
0.570
0.358
0.218
0.578
0.630
0.298
0.344
0.594
0.634
0.642
0.600
0.602
0.606
0.602
0.572
0.580
0.592
0.586
0.576
0.572
0.584
0.590
0.574
0.598
0.654
0.630
0.618
0.624
0.634
0.584
0.592
0.592
0.616
0.578
0.608
0.608
0.602
0.592
0.628
0.638
0.582
0.588
0.612
0.646
0.596
0.604
0.634
0.680
0.616
0.616
0.642
0.638
0.592
0.600
0.638
0.682
0.662
0.664
0.686
0.688
0.652
0.634
0.636
0.616
0.602
0.604
0.624
0.642
0.632
0.650
0.692
0.660
0.642
0.648
0.630
0.618
0.610
0.608
0.608
0.604
0.610
0.648
0.642
0.640
0.660
0.656
0.636
0.640
0.634
0.612
0.604
0.596
0.598
0.590
0.592
0.612
0.656
0.648
0.642
0.666
0.664
0.642
0.646
0.650
0.624
0.616
0.634
0.618
0.612
0.614
0.628
0.632
0.622
0.646
0.646
0.624
0.626
0.646
0.630
0.620
0.626
0.640
0.630
0.626
0.648
0.650
0.644
0.662
0.688
0.654
0.638
0.642
0.640
0.626
0.616
0.628
0.638
0.622
0.632
0.660
0.644
0.634
0.644
0.644
0.630
0.638
0.646
0.656
0.626
0.632
0.666
0.672
0.648
0.668
0.690
0.656
0.646
0.652
0.666
0.638
0.642
0.664
0.684
0.656
0.658
0.692
0.738
0.692
0.672
0.692
0.712
0.676
0.666
0.688
0.704
0.682
0.680
0.690
0.682
0.656
0.650
0.656
0.636
0.624
0.638
0.642
0.636
0.618
0.620
0.636
0.648
0.624
0.616
0.610
0.632
0.642
0.626
0.606
0.598
0.594
0.588
0.598
0.616
0.612
0.606
0.624
0.642
0.636
0.622
0.640
0.658
0.656
0.636
0.654
0.676
0.668
0.644
0.644
0.654
0.656
0.628
0.642
0.668
0.680
0.646
0.638
0.636
0.644
0.626
0.616
0.630
0.644
0.640
0.630
0.634
0.652
0.650
0.632
0.648
0.658
0.666
0.646
0.646
0.648
0.660
0.640
0.634
0.644
0.638
0.624
0.626
0.626
0.614
0.622
0.636
0.610
0.592
0.590
0.558
0.642
0.676
0.664
0.638
0.628
0.622
0.614
0.608
0.602
0.600
0.588
0.582
0.574
0.566
0.554
0.570
0.572
0.582
0.556
0.682
0.696
0.748
0.644
0.676
0.678
0.650
0.654
0.648
0.646
0.630
0.640
0.646
0.624
0.618
0.630
0.696
0.680
0.698
0.710
0.712
0.716
0.736
0.724
0.718
0.686
0.644
0.600
0.592
0.596
0.600
0.660
0.630
0.626
0.622
0.634
0.398
0.242
0.622
0.612
0.622
0.622
0.646
0.644
0.294
0.322
0.618
0.614
0.586
0.578
0.578
0.580
0.574
0.568
0.562
0.566
0.568
0.592
0.586
0.586
0.610
0.688
0.692
0.636
0.638
0.652
0.628
0.634
0.640
0.614
0.602
0.610
0.608
0.594
0.596
0.620
0.658
0.688
0.884
0.776
0.712
0.718
0.722
0.670
0.660
0.670
0.666
0.620
0.646
0.612
0.634
0.634
0.662
0.654
0.690
0.678
0.646
0.656
0.646
0.608
0.620
0.618
0.600
0.590
0.636
0.818
0.822
0.728
0.774
0.762
0.698
0.720
0.722
0.686
0.718
0.746
0.706
0.776
0.744
0.742
0.764
0.706
0.742
0.742
0.700
0.742
0.738
0.716
0.764
0.724
0.740
0.770
0.706
0.754
0.754
0.702
0.746
0.732
0.722
0.710
0.688
0.664
0.666
0.714
0.724
0.700
0.750
0.800
0.732
0.788
0.864
0.750
0.782
0.830
0.714
0.702
0.734
0.778
0.712
0.748
0.724
0.684
0.706
0.670
0.686
0.710
0.704
0.766
0.866
0.744
0.708
0.744
0.782
0.716
0.782
0.770
0.758
0.886
0.804
0.788
0.812
0.728
0.780
0.718
0.724
0.788
0.878
0.768
0.846
0.768
0.782
0.806
0.750
0.792
0.864
0.744
0.804
0.804
0.734
0.804
0.824
0.810
0.834
0.758
0.826
0.954
0.794
0.826
0.822
0.736
0.786
0.780
0.756
0.840
0.758
0.824
0.838
0.742
0.764
0.750
0.704
0.788
0.878
0.762
0.864
0.794
0.768
0.780
0.724
0.754
0.778
0.714
0.772
0.788
0.738
0.808
0.778
0.728
0.754
0.718
0.710
0.754
0.750
0.726
0.814
0.766
0.824
0.808
0.744
0.788
0.752
0.738
0.770
0.714
0.756
0.784
0.736
0.814
0.890
0.776
0.836
0.776
0.744
0.816
0.768
0.734
0.768
0.718
0.764
0.764
0.712
0.672
0.680
0.738
0.824
0.746
0.818
0.858
0.738
0.764
0.764
0.704
0.760
0.782
0.744
0.786
0.776
0.742
0.782
0.766
0.724
0.760
0.746
0.726
0.760
0.714
0.744
0.756
0.714
0.742
0.766
0.718
0.774
0.762
0.740
0.800
0.804
0.736
0.780
0.764
0.718
0.748
0.740
0.722
0.750
0.692
0.712
0.740
0.704
0.740
0.768
0.692
0.696
0.706
0.722
0.678
0.690
0.712
0.684
0.684
0.716
0.716
0.684
0.714
0.738
0.724
0.754
0.796
0.724
0.726
0.746
0.718
0.748
0.814
0.748
0.798
0.772
0.710
0.742
0.724
0.700
0.734
0.796
0.742
0.810
0.790
0.722
0.798
0.808
0.720
0.780
0.826
0.746
0.796
0.748
0.722
0.762
0.772
0.736
0.780
0.740
0.748
0.772
0.712
0.740
0.752
0.716
0.746
0.738
0.706
0.740
0.726
0.708
0.748
0.744
0.704
0.754
0.738
0.702
0.742
0.810
0.738
0.782
0.814
0.732
0.760
0.742
0.706
0.760
0.756
0.718
0.762
0.730
0.726
0.760
0.742
0.734
0.760
0.714
0.744
0.760
0.702
0.738
0.728
0.712
0.772
0.808
0.756
0.788
0.724
0.736
0.728
0.694
0.732
0.722
0.698
0.726
0.742
0.712
0.744
0.704
0.704
0.724
0.696
0.704
0.736
0.746
0.748
0.826
0.792
0.744
0.776
0.808
0.732
0.760
0.748
0.706
0.736
0.756
0.732
0.810
0.770
0.736
0.766
0.726
0.722
0.758
0.750
0.722
0.750
0.736
0.742
0.776
0.758
0.732
0.768
0.758
0.720
0.750
0.746
0.744
0.844
0.906
0.802
0.806
0.782
0.706
0.738
0.734
0.724
0.792
1.016
0.956
0.778
0.772
0.728
0.706
0.748
0.774
0.732
0.802
0.798
0.788
0.848
0.734
0.740
0.734
0.696
0.726
0.712
0.704
0.746
0.746
0.722
0.758
0.738
0.720
0.748
0.712
0.712
0.732
0.724
0.706
0.754
0.700
0.682
0.676
0.692
0.668
0.638
0.612
0.608
0.656
0.980
0.718
0.668
0.680
0.708
0.682
0.674
0.706
0.764
0.766
0.738
0.758
0.788
0.810
0.822
0.748
0.782
0.824
0.776
0.794
0.800
0.808
0.726
0.782
0.812
0.740
0.770
0.786
0.738
0.746
0.738
0.714
0.724
0.730
0.736
0.708
0.740
0.742
0.706
0.732
0.744
0.708
0.720
0.740
0.730
0.708
0.742
0.762
0.712
0.732
0.738
0.754
0.714
0.756
0.816
0.742
0.784
0.820
0.716
0.724
0.740
0.734
0.754
0.794
0.716
0.756
0.786
0.782
0.764
0.790
0.736
0.726
0.740
0.726
0.732
0.764
0.732
0.756
0.794
0.756
0.718
0.750
0.742
0.714
0.732
0.738
0.720
0.742
0.758
0.730
0.746
0.722
0.728
0.736
0.710
0.742
0.750
0.724
0.698
0.706
0.706
0.692
0.690
0.710
0.728
0.730
0.778
0.754
0.758
0.762
0.778
0.750
0.786
0.786
0.732
0.754
0.694
0.676
0.708
0.696
0.676
0.666
0.660
0.638
0.650
0.660
0.658
0.648
0.676
0.656
0.662
0.692
0.694
0.672
0.714
0.748
0.698
0.742
0.806
0.766
0.770
1.010
0.896
0.736
0.750
0.778
0.746
0.808
0.846
0.794
0.768
0.804
0.878
0.810
0.816
0.864
0.768
0.768
0.812
0.772
0.826
0.830
0.760
0.794
0.872
0.758
0.766
0.764
0.722
0.744
0.788
0.800
0.742
0.748
0.702
0.704
0.720
0.712
0.702
0.696
0.682
0.674
0.676
0.720
0.762
0.756
0.758
0.814
0.856
0.752
0.774
0.812
0.728
0.768
0.856
0.784
0.856
0.928
0.796
0.878
0.880
0.738
0.784
0.804
0.744
0.802
0.840
0.756
0.848
0.898
0.776
0.828
0.856
0.738
0.782
0.804
0.742
0.716
0.772
0.830
0.724
0.704
0.768
0.928
0.796
0.778
0.838
0.798
0.758
0.770
0.766
0.718
0.776
0.790
0.748
0.816
0.830
0.760
0.820
0.876
0.758
0.808
0.862
0.752
0.794
0.810
0.738
0.810
0.850
0.768
0.796
0.810
0.748
0.786
0.808
0.744
0.838
0.874
0.752
0.770
0.718
0.702
0.750
0.780
0.740
0.788
0.710
0.692
0.684
0.650
0.686
0.686
0.702
0.692
0.668
0.692
0.738
0.752
0.674
0.702
0.744
0.670
0.686
0.710
0.952
0.758
0.754
0.794
0.748
0.690
0.634
0.598
0.580
0.570
0.560
0.552
0.542
0.536
0.528
0.516
0.512
0.508
0.500
0.494
0.482
0.484
0.482
0.482
0.492
0.506
0.498
0.514
0.512
0.514
0.510
0.522
0.538
0.554
0.552
0.532
0.538
0.552
0.580
0.638
0.572
0.580
0.574
0.574
0.562
0.570
0.552
0.538
0.532
0.534
0.534
0.568
0.578
0.572
0.562
0.548
0.538
0.536
0.540
0.556
0.550
0.544
0.544
0.556
0.572
0.562
0.552
0.556
0.560
0.610
0.588
0.572
0.584
0.604
0.600
0.584
0.582
0.606
0.726
0.688
0.614
0.634
0.650
0.732
0.612
0.610
0.614
0.602
0.606
0.660
0.612
0.672
0.810
0.754
0.642
0.696
0.804
0.686
0.668
0.776
0.818
0.672
1.050
0.830
0.700
0.748
0.892
0.748
0.782
1.024
0.820
0.782
0.858
0.760
0.710
0.764
0.814
0.708
0.750
0.890
0.902
0.754
0.826
0.854
0.758
0.740
0.824
0.974
0.756
0.772
0.832
0.814
0.730
0.810
0.920
0.806
0.766
0.848
0.860
0.720
0.754
0.776
0.832
0.728
0.784
0.946
0.816
0.692
0.724
0.782
1.000
0.808
0.748
0.788
0.768
0.720
0.832
0.988
0.838
0.914
0.882
0.856
0.966
0.940
0.762
0.810
0.950
0.810
0.946
0.994
0.816
0.926
0.992
0.782
0.852
0.936
0.764
0.842
0.944
0.796
0.732
0.768
0.868
0.796
0.850
0.872
0.910
0.772
0.760
0.794
0.772
0.734
0.832
1.010
0.760
0.834
0.976
0.852
0.804
0.808
0.766
0.708
0.748
0.848
0.842
0.838
0.806
0.736
0.706
0.684
0.652
0.678
0.754
0.930
0.910
0.854
0.812
0.736
0.676
0.674
0.668
0.648
0.666
0.638
0.624
0.592
0.614
0.574
0.576
0.578
0.588
0.580
0.564
0.570
0.574
0.572
0.570
0.594
0.598
0.602
0.578
0.570
0.572
0.570
0.578
0.566
0.588
0.626
0.652
0.626
0.678
0.818
0.756
0.682
0.680
0.718
0.846
0.740
0.710
0.664
0.652
0.642
0.624
0.636
0.696
0.728
0.724
0.708
0.644
0.692
0.680
0.734
0.764
0.678
0.698
0.850
0.770
0.704
0.642
0.622
0.652
1.102
0.894
0.838
0.828
0.752
0.782
0.714
0.730
0.724
0.708
0.778
0.734
0.892
0.936
0.858
0.864
0.760
0.820
0.804
0.772
0.810
0.764
0.882
0.776
0.882
0.798
0.894
0.808
0.850
0.828
0.736
0.788
0.732
0.822
0.950
0.802
0.750
0.740
0.708
0.788
0.780
0.772
0.886
0.928
0.712
0.726
0.712
0.694
0.676
0.676
0.682
0.672
0.672
0.682
0.692
0.690
0.676
0.690
0.688
0.778
0.690
0.684
0.742
0.832
0.922
0.792
0.756
0.756
0.726
0.742
0.738
0.748
0.800
0.876
0.766
0.710
0.732
0.788
1.048
0.788
0.746
0.758
0.712
0.740
0.734
0.772
0.862
0.808
0.786
0.692
0.686
0.680
0.640
0.614
0.644
0.610
0.604
0.624
0.652
0.648
0.630
0.650
0.640
0.678
0.680
0.652
0.682
0.684
0.654
0.642
0.616
0.624
0.768
0.710
0.790
0.836
0.746
0.742
0.768
0.750
0.750
0.750
0.744
0.752
0.728
0.780
0.740
0.830
0.958
0.806
0.866
0.896
0.790
0.824
0.814
0.722
0.738
0.758
0.794
0.830
0.794
0.726
0.734
0.702
0.722
0.732
0.708
0.690
0.716
0.744
0.758
0.758
0.748
0.718
0.694
0.686
0.676
0.708
0.710
0.820
0.728
0.814
0.770
0.734
0.760
0.772
0.770
0.716
0.724
0.712
0.728
0.706
0.690
0.668
0.660
0.632
0.596
0.600
0.604
0.664
1.036
0.788
0.828
0.874
0.816
0.762
0.800
0.738
0.766
0.776
0.910
0.912
0.850
0.730
0.770
0.786
0.752
0.820
0.810
0.768
0.760
0.786
0.796
0.752
0.746
0.714
0.694
0.718
0.740
0.768
0.766
0.816
0.738
0.782
0.788
0.732
0.794
0.818
0.842
0.750
0.752
0.720
0.698
0.696
0.686
0.728
0.734
0.822
0.728
0.750
0.700
0.736
0.692
0.684
0.706
0.736
0.708
0.772
0.792
0.784
0.776
0.758
0.710
0.704
0.708
0.716
0.724
0.702
0.680
0.658
0.648
0.644
0.672
0.932
0.898
0.890
0.862
0.750
0.756
0.744
0.746
0.702
0.714
0.718
0.724
0.704
0.714
0.714
0.730
0.730
0.724
0.720
0.732
0.742
0.738
0.742
0.728
0.700
0.700
0.688
0.710
0.690
0.718
0.750
0.774
0.760
0.826
0.784
0.764
0.802
0.750
0.762
0.776
0.774
0.762
0.724
0.726
0.760
0.746
0.780
0.772
0.800
0.766
0.720
0.742
0.762
0.806
0.762
0.798
0.764
0.712
0.758
0.762
0.730
0.810
0.836
0.850
0.816
0.824
0.816
0.766
0.778
0.792
0.734
0.732
0.758
0.804
0.778
0.796
0.732
0.752
0.782
0.808
0.794
0.792
0.794
0.798
0.806
0.784
0.776
0.776
0.754
0.712
0.724
0.704
0.766
0.776
0.718
0.748
0.730
0.716
0.768
0.746
0.724
0.784
0.808
0.744
0.768
0.740
0.726
0.730
0.716
0.764
0.856
0.844
0.876
0.816
0.734
0.718
0.708
0.686
0.710
0.750
0.736
0.810
0.834
0.820
0.868
0.766
0.792
0.822
0.758
0.812
0.820
0.764
0.826
0.776
0.850
0.836
0.812
0.804
0.776
0.810
0.808
0.784
0.862
0.788
0.822
0.860
0.748
0.778
0.798
0.742
0.736
0.702
0.724
0.724
0.770
0.792
0.812
0.738
0.742
0.744
0.748
0.734
0.704
0.726
0.744
0.794
0.734
0.776
0.778
0.724
0.746
0.828
0.936
0.778
0.812
0.760
0.758
0.762
0.720
0.766
0.838
0.844
0.784
0.842
0.832
0.778
0.808
0.770
0.762
0.782
0.740
0.786
0.830
0.762
0.818
0.870
0.758
0.814
0.742
0.720
0.746
0.710
0.696
0.666
0.688
0.690
0.696
0.728
0.770
0.722
0.760
0.762
0.700
0.734
0.754
0.728
0.834
0.774
0.750
0.814
0.728
0.780
0.822
0.746
0.798
0.808
0.762
0.828
0.758
0.852
0.840
0.850
0.732
0.776
0.880
0.720
0.772
0.824
0.956
0.836
0.850
0.798
0.846
0.750
0.886
0.842
0.738
0.784
0.770
0.772
0.698
0.700
0.720
0.710
0.782
0.842
0.842
0.750
0.720
0.748
0.724
0.912
0.750
0.728
0.794
0.746
0.744
0.708
0.688
0.652
0.624
0.610
0.788
1.018
0.878
0.826
0.752
0.716
0.728
0.718
0.686
0.692
0.714
0.762
0.754
0.780
0.854
0.750
0.766
0.778
0.846
0.810
0.826
0.798
0.796
0.836
0.826
0.810
0.792
0.782
0.764
0.786
0.724
0.766
0.804
0.786
0.840
0.878
0.860
0.864
0.840
0.822
0.828
0.774
0.810
0.778
0.742
0.774
0.794
0.776
0.838
0.824
0.828
0.808
0.802
0.718
0.732
0.720
0.744
0.768
0.802
0.800
0.808
0.740
0.702
0.700
0.678
0.684
0.750
0.732
0.826
0.916
0.778
0.794
0.852
0.812
0.792
0.794
0.808
0.840
0.770
0.802
0.806
0.800
0.804
0.778
0.752
0.726
0.744
0.726
0.704
0.728
0.700
0.836
0.900
0.892
0.844
0.738
0.744
0.736
0.788
0.814
0.854
0.766
0.794
0.788
0.838
0.790
0.792
0.776
0.818
0.804
0.794
0.734
0.746
0.688
0.684
0.648
0.642
0.714
0.750
0.736
0.744
0.722
0.700
0.712
0.688
0.706
0.710
0.708
0.736
0.756
0.740
0.796
0.784
0.712
0.710
0.650
0.640
0.670
0.676
0.668
0.644
0.630
0.668
0.674
0.720
0.724
0.710
0.726
0.758
0.708
0.678
0.682
0.724
0.754
0.678
0.690
0.692
0.754
0.776
0.708
0.676
0.724
0.752
0.738
0.764
0.718
0.736
0.894
0.712
0.812
0.810
0.810
0.732
0.722
0.728
0.800
0.700
0.708
0.726
0.740
0.776
0.756
0.720
0.758
0.780
0.724
0.802
0.764
0.690
0.768
0.820
0.694
0.692
0.736
0.704
0.696
0.842
0.700
0.754
0.890
0.742
0.768
0.898
0.732
0.806
1.064
0.740
0.746
0.770
0.892
0.770
0.842
0.928
0.806
0.760
0.778
0.848
0.744
0.758
0.770
0.744
0.734
0.804
0.852
0.788
0.830
0.742
0.758
0.784
0.754
0.772
0.840
0.788
0.760
0.782
0.750
0.788
0.842
0.840
0.840
0.772
0.708
0.728
0.750
0.760
0.818
0.816
0.734
0.762
0.784
0.834
0.828
0.808
0.746
0.760
0.780
0.754
0.712
0.690
0.678
0.780
0.916
0.930
0.862
0.810
0.826
0.754
0.692
0.706
0.694
0.738
0.794
0.820
0.796
0.764
0.768
0.794
0.794
0.858
0.892
0.882
0.850
0.792
0.732
0.740
0.718
0.792
0.888
0.986
0.812
0.792
0.798
0.858
0.762
0.802
0.824
0.830
0.846
0.822
0.744
0.772
0.796
0.760
0.834
0.946
0.824
0.868
0.840
0.824
0.786
0.800
0.798
0.806
0.806
0.784
0.768
0.774
0.782
0.758
0.878
0.830
0.746
0.780
0.844
0.736
0.782
0.728
0.798
0.750
0.772
0.826
0.740
0.772
0.836
0.836
0.768
0.840
0.798
0.780
0.794
0.810
0.860
0.870
0.822
0.796
0.778
0.764
0.746
0.700
0.710
0.716
0.708
0.772
0.788
0.860
0.860
0.824
0.800
0.730
0.722
0.746
0.812
0.770
0.744
0.790
0.832
0.762
0.764
0.796
0.810
0.742
0.834
0.756
0.726
0.712
0.698
0.718
0.682
0.710
0.744
0.806
0.730
0.696
0.662
0.762
0.886
0.878
0.846
0.760
0.788
0.762
0.750
0.774
0.840
0.838
0.828
0.884
0.860
0.806
0.770
0.838
0.822
0.840
0.836
0.776
0.752
0.760
0.778
0.794
0.748
0.794
0.752
0.778
0.796
0.742
0.742
0.756
0.784
0.744
0.762
0.792
0.738
0.774
0.818
0.756
0.804
0.836
0.770
0.772
0.804
0.748
0.746
0.738
0.766
0.762
0.768
0.718
0.738
0.744
0.720
0.758
0.758
0.790
0.806
0.762
0.854
0.890
0.766
0.804
0.804
0.744
0.812
0.854
0.806
0.880
0.790
0.790
0.788
0.826
0.726
0.756
0.762
0.772
0.812
0.768
0.780
0.764
0.738
0.708
0.712
0.718
0.716
0.722
0.690
0.710
0.724
0.758
0.698
0.712
0.708
0.704
0.684
0.666
0.692
0.726
0.718
0.718
0.808
0.770
0.794
0.754
0.766
0.782
0.778
0.814
0.824
0.812
0.792
0.808
0.760
0.734
0.800
0.942
0.786
0.790
0.866
0.880
0.770
0.862
0.914
0.782
0.844
0.798
0.850
0.900
0.906
0.800
0.840
0.798
0.722
0.742
0.796
0.798
0.754
0.794
0.840
0.794
0.778
0.890
0.816
0.750
0.812
0.874
0.776
0.806
0.870
0.764
0.852
0.814
0.790
0.862
0.772
0.812
0.862
0.814
0.836
0.914
0.794
0.806
0.856
0.814
0.872
0.932
0.850
0.874
0.880
0.782
0.778
0.806
0.798
0.834
1.038
0.924
0.896
0.936
0.796
0.840
0.926
0.798
0.870
0.916
0.780
0.866
0.976
0.850
0.802
0.860
0.890
0.794
0.810
0.810
0.734
0.736
0.756
0.762
0.776
0.718
0.712
0.704
0.690
0.678
0.666
0.662
0.706
0.730
0.734
0.828
0.904
0.776
0.828
0.880
0.754
0.792
0.794
0.748
0.800
0.904
0.830
0.874
0.902
0.832
0.870
0.940
0.840
0.870
0.968
0.908
0.860
0.874
0.914
0.804
0.816
0.952
0.890
0.904
0.970
0.874
0.866
0.914
0.810
0.898
0.954
0.812
0.846
0.968
0.856
0.920
0.978
0.842
0.874
1.004
0.856
0.898
0.876
0.884
0.868
0.864
0.780
0.754
0.756
0.794
0.802
0.810
0.740
0.708
0.728
0.718
0.728
0.712
0.728
0.696
0.692
0.706
0.722
0.722
0.746
0.760
0.750
0.720
0.684
0.682
0.676
0.692
0.636
0.694
0.750
0.748
0.708
0.718
0.776
0.798
0.744
0.782
0.822
0.804
0.732
0.770
0.818
0.886
0.912
0.848
0.780
0.798
0.804
0.844
0.842
0.812
0.796
0.734
0.754
0.744
0.766
0.780
0.750
0.756
0.746
0.730
0.688
0.704
0.686
0.692
0.702
0.716
0.710
0.692
0.714
0.724
0.756
0.724
0.730
0.742
0.724
0.736
0.710
0.698
0.684
0.710
0.744
0.700
0.696
0.702
0.742
0.680
0.702
0.710
0.710
0.670
0.688
0.714
0.766
0.688
0.732
0.942
0.770
0.742
0.778
0.838
0.790
0.754
0.806
0.836
0.762
0.854
0.798
0.802
0.808
0.734
0.738
0.746
0.724
0.710
0.700
0.716
0.786
0.862
0.768
0.840
0.884
0.820
0.770
0.824
0.802
0.800
0.862
0.922
0.798
0.854
0.998
0.828
0.690
0.712
0.702
0.718
0.688
0.706
0.742
0.718
0.696
0.680
0.678
0.676
0.650
0.666
0.680
0.686
0.668
0.692
0.678
0.716
0.736
0.694
0.704
0.738
0.688
0.694
0.664
0.666
0.678
0.652
0.658
0.628
0.620
0.636
0.630
0.676
0.680
0.692
0.682
0.684
0.654
0.658
0.664
0.668
0.680
0.668
0.662
0.642
0.634
0.634
0.650
0.638
0.664
0.678
0.688
0.708
0.728
0.666
0.646
0.646
0.656
0.688
0.738
0.762
0.780
0.688
0.754
0.718
0.710
0.722
0.828
0.742
0.790
0.778
0.748
0.706
0.710
0.812
0.896
0.722
0.758
0.804
0.738
0.820
0.822
1.024
0.870
0.736
0.718
0.734
0.716
0.728
0.838
0.780
0.810
0.844
0.886
0.742
0.778
0.774
0.770
0.710
0.760
0.840
0.762
0.808
0.910
0.790
0.794
0.796
0.748
0.700
0.714
0.774
0.964
0.946
0.774
0.808
0.822
0.750
0.814
0.762
0.786
0.802
0.916
0.880
0.854
0.766
0.736
0.760
0.796
0.762
0.722
0.820
0.864
0.880
0.808
0.748
0.786
0.802
0.752
0.826
0.832
0.784
0.848
0.886
0.782
0.826
0.864
0.870
0.766
0.756
0.726
0.724
0.690
0.672
0.692
0.764
0.946
0.902
0.810
0.720
0.730
0.692
0.684
0.682
1.142
0.976
0.786
0.724
0.692
0.710
0.708
0.688
0.728
0.784
0.766
0.838
0.924
0.872
0.778
0.790
0.808
0.736
0.792
0.854
0.770
0.764
0.868
0.842
0.856
0.932
0.788
0.804
0.846
0.840
0.824
0.828
0.804
0.730
0.732
0.730
0.770
0.836
0.758
0.790
0.876
0.888
0.786
0.814
0.804
0.738
0.768
0.750
0.784
0.820
0.926
0.914
0.792
0.820
0.758
0.762
0.800
0.788
0.792
0.762
0.698
0.706
0.722
0.758
0.784
0.810
0.814
0.792
0.726
0.748
0.722
0.694
0.710
0.770
0.848
0.914
0.842
0.800
0.814
0.808
0.724
0.744
0.800
0.854
0.800
0.838
0.936
0.946
0.866
0.744
0.750
0.746
0.792
0.838
0.796
0.818
0.842
0.860
0.806
0.804
0.770
0.764
0.754
0.778
0.788
0.750
0.708
0.720
0.724
0.696
0.692
0.712
0.714
0.750
0.786
0.848
0.740
0.722
0.716
0.744
0.744
0.810
0.792
0.736
0.730
0.788
0.830
0.786
0.748
0.774
0.804
0.884
0.768
0.774
0.772
0.784
0.740
0.776
0.728
0.786
0.798
0.828
0.792
0.774
0.786
0.778
0.810
0.804
0.844
0.854
0.794
0.736
0.746
0.856
0.828
0.686
0.720
0.722
0.698
0.688
0.660
0.672
0.662
0.670
0.650
0.634
0.654
0.352
0.302
0.642
0.646
0.684
0.846
0.706
0.746
0.784
0.690
0.708
0.704
0.770
0.706
0.690
0.814
0.822
0.716
0.818
0.746
0.732
0.812
0.766
0.690
0.674
0.688
0.672
0.664
0.708
0.732
0.710
0.782
0.810
0.788
0.756
0.692
0.656
0.664
0.708
0.836
0.706
1.040
0.932
0.754
0.786
0.796
0.728
0.790
0.780
0.832
0.878
0.882
0.758
0.784
0.840
0.820
0.764
0.708
0.722
0.814
0.940
0.868
0.970
0.818
0.792
0.782
0.748
0.754
0.792
0.846
0.916
0.906
0.868
0.782
0.840
0.788
0.746
0.744
0.728
0.690
0.726
0.756
0.764
0.706
0.680
0.662
0.652
0.642
0.640
0.656
0.646
0.624
0.616
0.594
0.594
0.582
0.562
0.570
0.550
0.552
0.562
0.550
0.542
0.546
0.550
0.540
0.538
0.540
0.534
0.526
0.546
0.528
0.536
0.520
0.258
0.278
0.516
0.524
0.522
0.526
0.512
0.514
0.514
0.506
0.510
0.506
0.496
0.488
0.484
0.484
0.492
0.480
0.476
0.474
0.472
0.466
0.462
0.462
0.456
0.458
0.452
0.460
0.464
0.468
0.502
0.556
0.578
0.532
0.536
0.538
0.546
0.532
0.526
0.532
0.572
0.542
0.534
0.550
0.556
0.528
0.494
0.494
0.492
0.490
0.482
0.478
0.484
0.482
0.482
0.478
0.484
0.480
0.480
0.476
0.480
0.478
0.478
0.472
0.472
0.476
0.468
0.470
0.478
0.454
0.466
0.464
0.456
0.454
0.460
0.456
0.448
0.446
0.450
0.452
0.442
0.446
0.448
0.446
0.446
0.440
0.446
0.446
0.448
0.442
0.444
0.450
0.450
0.454
0.448
0.456
0.456
0.462
0.466
0.466
0.466
0.470
0.476
0.472
0.484
0.484
0.486
0.490
0.484
0.488
0.486
0.492
0.488
0.488
0.486
0.486
0.492
0.496
0.496
0.496
0.512
0.568
0.666
0.692
0.650
0.626
0.578
0.552
0.536
0.532
0.532
0.542
0.530
0.536
0.558
0.602
0.564
0.590
0.682
0.614
0.594
0.634
0.664
0.622
0.646
0.674
0.692
0.620
0.598
0.570
0.544
0.556
0.564
0.602
0.564
0.596
0.624
0.584
0.614
0.636
0.602
0.562
0.588
0.610
0.598
0.580
0.622
0.678
0.594
0.576
0.572
0.596
0.976
0.876
0.814
0.758
0.672
0.650
0.640
0.650
0.644
0.774
0.872
0.756
0.720
0.742
0.682
0.698
0.672
0.646
0.680
0.642
0.662
0.676
0.668
0.730
0.772
0.748
0.682
0.718
0.724
0.672
0.730
0.758
0.710
0.744
0.698
0.714
0.784
0.728
0.780
0.852
0.738
0.758
0.712
0.652
0.668
0.710
0.680
0.752
0.772
0.672
0.680
0.688
0.574
0.622
0.640
0.614
0.646
0.622
0.610
0.634
0.636
0.606
0.626
0.638
0.622
0.658
0.830
0.736
0.694
0.682
0.644
0.610
0.642
0.706
0.716
0.816
0.862
0.716
0.732
0.720
0.682
0.636
0.642
0.606
0.590
0.620
0.628
0.640
0.658
0.598
0.610
0.604
0.622
0.656
0.660
0.622
0.670
0.756
0.734
0.700
0.700
0.704
0.656
0.614
0.642
0.992
0.762
0.716
0.746
0.806
0.828
0.826
0.790
0.690
0.702
0.716
0.716
0.658
0.698
0.702
0.728
0.714
0.718
0.716
0.700
0.694
0.678
0.646
0.648
0.672
0.692
0.778
1.010
0.758
0.812
0.808
0.734
0.806
0.768
0.722
0.802
0.768
0.760
0.810
0.854
0.788
0.746
0.738
0.756
0.824
0.912
0.888
0.818
0.704
0.694
0.692
0.736
0.798
0.764
0.678
0.694
0.692
0.758
0.854
0.758
0.762
0.710
0.664
0.636
0.660
0.734
0.746
0.770
0.808
0.750
0.764
0.752
0.748
0.758
0.716
0.686
0.684
0.744
0.830
0.842
0.794
0.830
0.904
0.916
0.758
0.734
0.694
0.694
0.670
0.728
0.860
0.916
0.820
0.792
0.758
0.716
0.670
0.658
0.646
0.610
0.602
0.594
0.618
0.660
0.620
0.686
0.640
0.678
0.702
0.642
0.694
0.648
0.626
0.652
0.634
0.624
0.634
0.650
0.618
0.636
0.626
0.610
0.624
0.640
0.618
0.650
0.666
0.642
0.670
0.678
0.632
0.660
0.668
0.642
0.626
0.664
0.634
0.632
0.630
0.630
0.654
0.696
0.632
0.670
0.690
0.620
0.644
0.646
0.612
0.614
0.632
0.618
0.608
0.638
0.646
0.614
0.618
0.630
0.604
0.616
0.620
0.590
0.618
0.614
0.604
0.598
0.624
0.634
0.644
0.602
0.612
0.614
0.608
0.588
0.590
0.618
0.668
0.666
0.664
0.658
0.636
0.652
0.610
0.584
0.572
0.552
0.542
0.544
0.534
0.536
0.540
0.564
0.590
0.608
0.612
0.584
0.582
0.588
0.580
0.568
0.574
0.578
0.568
0.566
0.570
0.582
0.568
0.564
0.576
0.592
0.612
0.624
0.618
0.604
0.584
0.564
0.554
0.554
0.550
0.564
0.620
0.616
0.604
0.658
0.658
0.610
0.584
0.566
0.586
0.648
0.648
0.642
0.666
0.668
0.606
0.606
0.672
0.686
0.662
0.604
0.600
0.606
0.612
0.594
0.618
0.592
0.640
0.720
0.702
0.712
0.736
0.730
0.640
0.648
0.628
0.618
0.622
0.638
0.610
0.592
0.584
0.612
0.636
0.586
0.596
0.602
0.628
0.646
0.656
0.724
0.638
0.656
0.726
0.720
0.650
0.664
0.672
0.732
0.786
0.726
0.652
0.688
0.762
0.680
0.662
0.766
0.726
0.668
0.738
0.730
0.664
0.680
0.736
0.654
0.688
0.708
0.704
0.660
0.662
0.642
0.678
0.704
0.670
0.704
0.898
0.682
0.720
1.060
0.812
0.788
0.758
0.754
0.840
0.786
0.822
0.808
0.778
0.766
0.698
0.790
0.718
0.722
0.732
0.738
0.672
0.684
0.742
0.772
0.706
0.748
0.836
0.820
0.710
0.714
0.748
0.780
0.866
0.918
0.894
0.754
0.796
0.810
0.736
0.814
1.008
0.922
0.916
0.784
0.750
0.800
0.956
0.840
0.856
0.914
0.904
0.762
0.778
0.824
0.762
0.750
0.820
0.978
0.974
0.850
0.832
0.818
0.732
0.764
0.808
0.890
0.852
0.824
0.824
0.780
0.752
0.694
0.672
0.698
0.868
0.920
0.832
0.926
0.774
0.828
0.848
0.784
0.716
0.762
0.844
0.730
0.734
0.900
0.842
0.830
0.864
0.762
0.700
0.680
0.686
1.168
0.942
0.774
0.774
0.722
0.760
0.728
0.740
0.778
0.914
0.806
0.872
0.858
0.766
0.798
0.788
0.732
0.756
0.906
0.942
0.798
0.824
0.868
0.756
0.764
0.798
0.826
0.802
0.788
0.734
0.768
0.754
0.762
0.778
0.788
0.826
0.868
0.778
0.802
0.830
0.758
0.786
0.772
0.754
0.752
0.722
0.716
0.660
0.650
0.618
0.600
0.592
0.580
0.578
0.560
0.566
0.558
0.568
0.576
0.584
0.580
0.584
0.600
0.614
0.590
0.622
0.636
0.652
0.598
0.612
0.626
0.612
0.618
0.640
0.696
0.682
0.626
0.604
0.588
0.610
0.598
0.614
0.608
0.616
0.618
0.602
0.594
0.588
0.590
0.580
0.572
0.582
0.580
0.572
0.576
0.584
0.590
0.588
0.594
0.634
0.654
0.654
0.650
0.648
0.638
0.632
0.612
0.600
0.590
0.578
0.578
0.578
0.636
0.702
0.666
0.638
0.666
0.880
0.730
0.712
0.684
0.650
0.610
0.592
0.578
0.576
0.582
0.596
0.648
0.628
0.686
0.722
0.752
0.712
0.672
0.740
0.684
0.672
0.762
0.764
0.678
0.716
0.792
0.686
0.764
0.736
0.760
0.810
0.862
0.688
0.734
0.832
0.686
0.758
1.090
0.752
0.728
0.704
0.688
0.758
0.800
0.828
0.726
0.700
0.756
0.698
0.700
0.754
0.748
0.842
0.874
0.874
0.732
0.718
0.706
0.788
0.974
0.970
0.864
0.940
0.802
0.826
0.856
0.752
0.806
0.812
0.760
0.842
0.912
0.920
0.808
0.756
0.794
0.712
0.692
0.722
0.834
0.970
0.948
0.882
0.742
0.690
0.634
0.760
1.110
1.044
0.950
0.784
0.700
0.724
0.738
0.716
0.892
0.980
0.802
0.858
0.874
0.890
0.874
0.758
0.788
0.838
0.770
0.898
0.930
0.834
0.940
0.808
0.828
0.814
0.808
0.786
0.770
0.710
0.758
0.732
0.804
0.724
0.754
0.794
0.912
0.892
0.824
0.716
0.724
0.722
0.720
0.708
0.788
0.820
0.914
0.824
0.834
0.792
0.752
0.756
0.846
0.780
0.846
0.850
0.792
0.878
0.800
0.832
0.746
0.728
0.798
0.888
0.774
0.834
0.788
0.782
0.786
0.870
0.780
0.864
0.798
0.714
0.750
0.858
0.854
0.866
0.844
0.786
0.780
0.754
0.690
0.704
0.770
0.946
0.830
0.896
0.924
0.826
0.822
0.840
0.870
0.772
0.862
0.860
0.972
0.964
0.834
0.844
0.872
0.902
0.868
0.766
0.816
0.844
0.842
0.856
0.872
0.874
0.912
0.906
0.846
0.764
0.790
0.760
0.758
0.780
0.856
0.882
0.858
0.746
0.756
0.716
0.752
0.732
0.752
0.790
0.810
0.768
0.816
0.842
0.822
0.832
0.784
0.720
0.734
0.746
0.816
0.856
0.842
0.752
0.770
0.752
0.698
0.722
0.804
0.946
0.768
0.822
0.860
0.780
0.778
0.804
0.786
0.716
0.754
0.900
0.974
0.824
0.892
0.868
0.752
0.800
0.808
0.748
0.846
0.946
0.818
0.856
0.888
0.824
0.832
0.878
0.724
0.736
0.706
0.686
0.708
0.720
0.814
0.998
0.788
0.822
0.858
0.762
0.812
0.876
0.790
0.870
0.866
0.778
0.840
0.826
0.772
0.836
0.802
0.754
0.810
0.734
0.722
0.750
0.788
0.760
0.848
0.864
0.808
0.864
0.782
0.768
0.766
0.742
0.692
0.676
0.654
0.972
1.096
0.996
0.948
0.842
0.740
0.728
0.794
0.714
0.748
0.788
0.782
0.886
0.888
0.788
0.826
0.868
0.796
0.872
0.868
0.836
0.792
0.816
0.764
0.776
0.786
0.748
0.784
0.832
0.786
0.804
0.812
0.734
0.798
0.778
0.710
0.712
0.724
0.706
0.762
0.822
0.852
0.908
0.802
0.818
0.818
0.750
0.696
0.702
0.718
0.784
0.790
0.814
0.788
0.840
0.822
0.816
0.784
0.740
0.780
0.736
0.728
0.770
0.794
0.720
0.768
0.838
0.764
0.776
0.842
0.794
0.782
0.818
0.838
0.768
0.836
0.870
0.768
0.802
0.802
0.738
0.780
0.774
0.728
0.790
0.860
0.760
0.790
0.844
0.766
0.780
0.828
0.830
0.780
0.826
0.842
0.746
0.792
0.894
0.806
0.848
0.910
0.762
0.772
0.788
0.746
0.804
0.896
0.820
0.792
0.868
0.822
0.806
0.842
0.780
0.800
0.844
0.792
0.822
0.842
0.760
0.794
0.868
0.828
0.836
0.902
0.828
0.792
0.806
0.778
0.764
0.812
0.812
0.792
0.856
0.808
0.782
0.838
0.802
0.756
0.784
0.794
0.710
0.714
0.764
0.782
0.782
0.910
0.890
0.770
0.842
0.858
0.760
0.804
0.902
0.820
0.812
0.908
0.906
0.828
0.968
0.920
0.866
0.956
0.872
0.832
0.912
0.896
0.780
0.844
0.886
0.788
0.838
0.866
0.774
0.814
0.840
0.794
0.794
0.870
0.828
0.744
0.802
0.866
0.768
0.824
0.856
0.784
0.856
0.888
0.778
0.798
0.848
0.818
0.816
0.870
0.856
0.770
0.744
0.706
0.702
0.684
0.722
0.788
1.028
0.792
0.862
0.896
0.782
0.856
0.914
0.872
0.848
0.936
0.956
0.808
0.914
0.962
0.816
0.932
0.994
0.850
0.960
0.996
0.852
0.908
0.934
0.802
0.842
0.950
0.898
0.882
0.994
0.924
0.896
0.938
0.848
0.826
0.900
0.804
0.908
0.858
0.866
0.952
0.948
0.812
0.872
0.894
0.898
0.766
0.822
0.908
0.834
0.982
0.996
0.900
0.906
0.964
0.906
0.796
0.850
0.928
0.846
0.764
0.858
0.958
0.860
0.842
0.970
0.932
0.818
0.910
0.950
0.816
0.864
1.014
0.998
0.844
0.888
0.918
0.824
0.802
0.866
0.856
1.034
1.022
0.880
0.958
0.982
0.862
0.886
0.974
0.882
0.928
0.978
0.938
0.812
0.884
0.968
0.848
1.030
1.038
0.880
0.892
0.932
0.930
0.856
0.972
0.960
0.824
0.920
0.960
0.860
0.844
0.972
1.000
0.836
0.978
0.968
0.838
0.768
0.828
1.112
1.098
1.030
0.984
0.884
0.814
0.930
0.932
0.842
1.018
0.988
0.856
0.970
0.942
0.822
0.936
0.972
0.838
0.884
0.814
0.906
0.924
0.840
0.924
0.852
0.830
0.882
0.794
0.922
0.884
1.058
0.988
1.004
0.944
0.804
0.890
1.068
1.150
1.044
1.090
1.104
0.958
1.000
0.968
0.836
0.968
1.110
1.080
1.022
1.018
0.898
0.970
1.044
1.026
0.886
0.992
1.010
0.914
1.066
1.172
0.962
1.068
1.064
0.896
0.996
1.040
0.930
0.910
1.040
1.032
0.882
1.006
1.044
0.932
0.984
1.048
0.958
0.904
1.018
1.056
0.936
0.962
1.020
0.934
0.862
0.952
1.020
0.858
1.046
1.042
0.970
0.858
1.000
0.998
0.834
0.972
1.022
0.960
0.844
1.016
1.028
0.874
0.982
1.022
0.954
0.850
0.980
0.984
0.908
0.840
0.918
1.002
0.930
0.830
1.046
1.082
0.938
0.960
1.066
0.970
0.810
0.892
0.998
0.930
0.814
0.884
0.878
0.792
0.806
0.916
0.930
0.790
0.844
0.894
0.834
0.784
0.872
0.938
0.786
0.842
0.960
0.878
0.840
0.992
0.914
0.784
0.860
0.894
0.918
0.800
0.764
0.838
1.100
0.906
0.880
0.936
0.960
0.820
0.858
0.978
0.974
0.836
0.964
1.038
0.958
0.832
0.990
1.060
1.082
0.818
0.960
1.034
0.944
0.866
1.116
1.104
0.892
1.024
1.030
0.904
0.876
1.068
1.162
0.876
0.960
1.076
0.924
0.866
1.112
1.106
0.908
1.022
1.018
0.898
1.044
0.976
1.092
1.092
0.892
1.058
1.022
0.816
0.844
1.020
1.012
0.840
1.038
1.084
1.104
0.936
0.994
0.970
0.848
0.922
1.038
1.012
0.840
1.036
1.066
1.028
0.868
1.024
1.070
0.924
0.930
1.060
1.080
0.836
1.006
1.036
0.968
0.894
0.766
0.802
0.874
0.834
0.776
0.930
0.956
0.786
0.884
0.942
0.800
0.802
0.886
0.810
0.750
0.846
0.968
0.846
0.810
0.918
0.890
0.768
0.838
0.952
0.808
0.860
0.912
0.774
0.854
0.956
0.902
0.846
0.956
0.988
0.834
0.888
1.020
0.948
0.852
0.972
1.048
0.848
0.946
1.020
0.944
0.816
1.032
0.996
0.852
1.082
1.148
0.858
0.826
1.048
1.000
0.804
0.950
1.054
0.896
1.018
1.062
0.854
1.002
1.068
1.086
0.858
0.976
1.024
0.860
1.000
1.036
0.948
0.896
0.968
0.996
0.836
0.934
0.996
0.982
0.878
1.008
1.060
0.844
0.910
0.976
0.762
0.782
0.810
0.762
0.796
0.906
0.796
0.780
0.932
0.866
0.804
0.880
0.838
0.764
0.812
0.880
0.758
0.842
1.026
0.828
0.874
0.996
0.882
0.862
1.024
0.990
0.898
0.986
0.970
0.816
0.984
1.020
1.036
0.970
1.082
1.044
0.882
0.978
1.032
0.854
0.952
0.988
0.914
0.932
0.938
0.832
0.880
1.072
0.832
0.928
1.034
0.840
0.988
0.998
0.842
0.952
1.034
0.874
0.998
1.016
0.932
0.938
1.016
1.012
0.882
0.994
0.994
0.864
0.864
1.026
1.038
0.886
0.988
1.028
0.970
0.878
1.028
1.048
0.928
0.986
1.000
0.990
0.852
0.962
1.030
0.940
0.964
1.078
1.032
0.912
1.024
1.038
0.962
0.954
1.038
1.038
0.872
0.996
1.076
1.184
0.908
1.070
1.056
0.938
0.842
0.960
1.124
1.112
0.884
1.158
1.076
0.938
0.916
1.018
1.004
0.866
0.878
0.996
1.012
0.890
1.000
1.024
0.942
0.824
0.884
1.046
0.902
0.864
0.972
1.020
0.844
0.990
1.040
0.958
0.840
1.062
1.056
0.894
0.900
1.020
1.062
0.888
1.020
1.062
0.988
0.848
1.104
1.120
0.998
0.806
0.902
1.096
0.936
0.950
1.028
1.016
0.898
1.030
1.054
0.864
0.972
1.050
0.898
0.888
0.994
1.012
0.838
0.998
1.078
1.014
0.862
1.038
1.058
1.010
0.872
0.938
1.006
1.036
0.866
1.018
1.018
0.902
0.992
1.074
0.994
0.890
1.040
1.026
0.928
0.976
1.026
0.992
0.890
1.016
1.016
0.916
0.954
1.050
1.048
0.876
0.942
0.958
0.992
0.858
0.896
0.978
0.996
0.860
1.086
1.050
1.016
0.882
0.946
1.010
0.868
1.036
1.026
0.890
1.034
1.090
0.988
0.862
0.940
1.028
0.896
0.914
1.090
1.150
0.932
1.020
1.054
0.956
0.948
1.098
1.056
0.852
0.962
1.028
0.848
0.958
1.090
0.946
0.872
1.048
1.036
0.878
1.038
1.068
0.982
0.926
1.032
1.034
0.884
1.014
1.052
0.998
0.898
1.040
0.986
0.876
0.796
0.890
1.100
0.914
1.222
1.130
0.890
1.136
1.098
0.920
1.082
1.078
1.028
0.970
1.120
1.062
0.958
1.034
1.064
1.010
0.860
0.968
1.024
0.960
0.880
1.054
1.020
0.898
1.060
1.044
0.970
0.962
0.978
0.936
0.830
0.984
0.982
0.880
0.914
1.036
1.010
0.908
0.948
1.018
0.986
0.846
0.942
0.960
0.868
1.030
0.976
0.838
0.998
1.010
0.920
0.926
1.032
0.996
0.852
0.970
0.994
0.902
0.892
1.018
1.026
0.978
0.872
0.942
1.054
0.934
1.024
1.116
1.012
0.856
0.950
1.042
0.918
0.846
0.978
1.066
0.966
0.846
0.982
0.998
0.890
0.794
0.954
0.996
0.922
0.818
1.016
1.044
0.876
0.986
1.036
0.974
0.830
0.908
1.060
1.006
0.822
0.982
0.998
0.922
0.852
0.994
1.040
0.912
1.020
1.056
0.982
0.864
0.982
0.988
0.868
0.964
1.066
1.006
0.848
0.964
1.030
0.942
0.850
0.984
1.032
1.000
0.868
1.042
1.032
1.014
0.910
1.024
1.004
0.912
0.956
1.060
1.164
0.846
0.862
1.184
0.904
1.034
1.058
1.094
0.934
1.118
1.054
0.852
0.910
0.960
0.906
0.790
0.862
0.974
0.954
0.800
0.872
0.986
0.846
0.912
0.986
0.920
0.866
1.000
1.040
0.952
0.874
1.002
1.014
0.914
0.912
0.990
0.968
0.824
0.920
1.052
0.990
0.874
0.930
0.910
0.918
0.820
1.046
1.076
1.018
1.050
1.048
0.990
0.812
0.924
1.076
0.984
0.846
0.988
0.992
0.862
0.944
1.040
1.026
0.922
1.046
1.028
0.966
0.846
1.078
1.062
1.044
0.866
0.944
1.106
1.076
0.896
0.942
1.054
1.068
0.920
0.960
1.078
1.006
0.858
0.892
0.998
0.900
0.862
1.018
1.062
0.928
0.974
1.028
0.992
0.874
0.960
1.032
0.926
0.976
1.014
1.002
0.832
0.936
1.096
1.020
0.888
1.004
1.042
1.002
0.860
0.960
1.034
1.020
0.850
0.964
1.048
0.964
0.892
1.054
1.034
0.860
0.966
1.008
0.982
0.808
0.926
0.994
0.932
0.850
1.006
1.032
0.916
0.944
1.040
1.002
0.924
0.976
1.030
0.988
0.810
0.882
1.084
0.974
0.890
1.024
1.046
0.918
0.884
0.960
1.038
0.900
0.894
0.986
1.022
0.910
0.982
1.046
0.980
0.864
0.968
1.024
0.928
0.910
1.008
1.012
0.850
0.908
0.994
0.986
0.890
0.958
1.002
0.950
0.796
0.888
0.994
0.890
0.798
0.962
1.004
0.922
0.898
1.022
1.010
0.968
0.820
0.898
0.992
0.990
0.840
0.964
1.046
0.988
0.874
1.002
1.018
0.870
0.960
1.012
0.968
0.820
0.946
1.050
0.916
0.866
0.974
1.014
0.836
0.950
1.036
1.004
0.838
0.998
1.040
0.886
0.980
1.036
1.002
0.896
0.996
1.010
0.840
0.846
0.912
0.956
0.870
1.028
1.028
0.928
0.842
1.010
1.028
0.886
0.950
1.048
1.014
0.842
0.928
1.002
0.972
0.836
0.904
0.994
0.986
0.842
0.894
1.012
0.960
0.822
0.914
1.012
0.956
0.848
0.958
1.010
1.002
0.828
0.902
0.984
0.930
0.828
0.926
1.046
0.982
0.846
0.900
0.928
0.920
0.826
1.020
1.010
0.876
0.982
1.026
0.996
0.840
0.912
0.972
0.958
0.810
0.958
1.076
0.978
0.966
1.018
1.010
0.836
0.928
1.038
0.948
0.860
0.946
1.040
0.894
0.926
0.960
0.944
0.816
0.840
0.982
0.986
0.850
0.936
0.986
0.954
0.850
0.962
1.004
0.874
0.948
0.950
0.962
0.826
0.912
1.032
0.970
0.858
1.044
1.030
0.900
0.918
0.966
0.990
0.840
0.924
0.996
0.912
0.890
1.010
1.028
0.946
0.898
0.972
0.974
0.834
0.876
0.968
0.994
0.836
0.872
0.962
0.996
0.874
0.906
0.992
0.990
0.868
0.968
1.014
0.936
0.888
0.926
0.962
0.838
0.950
0.998
0.964
0.858
1.008
1.016
0.888
0.906
0.990
0.944
0.830
0.962
1.008
0.900
0.844
0.930
0.980
0.904
0.852
0.968
1.004
0.900
0.978
0.986
0.830
0.904
1.016
0.920
0.862
0.918
0.966
0.938
0.824
0.926
1.004
0.928
0.856
0.968
0.978
0.908
0.836
0.932
1.046
0.892
0.964
1.032
1.002
0.882
0.926
0.984
0.970
0.828
0.884
0.998
0.940
0.880
1.004
0.970
0.908
0.864
0.900
0.984
0.832
0.888
1.044
0.944
0.856
0.992
1.010
0.852
0.864
0.968
0.992
0.830
0.890
0.982
0.942
0.838
0.948
0.992
0.912
0.838
0.948
1.022
0.912
0.838
0.906
1.004
0.888
0.916
0.948
0.946
0.822
0.926
1.008
0.876
0.936
1.006
0.936
0.830
0.940
1.006
0.928
0.822
0.936
1.028
0.916
0.842
0.924
0.970
0.850
0.800
0.890
0.984
0.880
0.800
0.932
1.034
0.960
0.832
0.926
0.958
0.844
0.902
0.966
0.980
0.840
0.918
1.012
0.934
0.876
0.948
0.998
0.948
0.814
0.902
1.000
0.974
0.850
0.936
0.970
0.900
0.852
1.002
1.008
0.944
0.842
0.910
0.946
0.842
0.844
0.968
1.022
0.838
0.920
0.994
0.876
0.864
0.934
0.960
0.854
0.880
0.972
1.002
0.856
0.956
0.994
0.948
0.834
0.924
0.990
0.936
0.828
0.954
0.984
0.922
0.812
0.872
0.946
0.918
0.822
0.836
0.886
0.876
0.810
0.968
1.082
0.934
0.958
1.010
0.964
0.848
0.910
0.954
0.814
0.898
0.990
0.936
0.866
0.862
0.954
0.906
0.862
1.010
1.038
0.866
0.988
1.020
0.932
0.874
0.920
0.926
0.806
0.934
1.034
0.938
0.910
0.990
0.972
0.836
0.872
0.938
0.876
0.830
0.944
1.052
0.860
0.930
1.044
0.984
0.840
0.888
0.918
0.908
0.792
0.886
1.060
0.976
0.914
1.028
0.956
0.822
0.854
0.934
0.900
0.796
0.884
1.018
0.810
0.878
0.990
0.892
0.818
0.852
0.948
0.812
0.862
0.960
0.914
0.786
0.812
1.030
1.000
0.820
0.882
0.986
0.850
0.924
1.028
0.942
0.820
0.864
0.934
0.826
0.880
1.064
1.018
0.842
0.938
1.014
0.870
0.892
0.904
0.966
0.830
0.852
1.002
0.928
0.880
1.000
1.014
0.870
0.914
0.956
0.970
0.804
0.864
0.992
0.960
0.856
0.954
1.056
0.876
0.878
0.966
0.920
0.828
0.912
0.896
0.808
0.894
1.022
0.938
0.908
1.004
0.994
0.856
0.884
0.938
0.924
0.790
0.892
1.026
0.910
0.876
0.954
0.974
0.812
0.856
0.928
0.914
0.796
0.850
0.940
0.896
0.800
0.846
0.968
0.882
0.838
0.950
0.976
0.880
0.846
0.906
0.958
0.862
0.816
0.958
0.988
0.886
0.830
0.924
1.000
0.860
0.920
1.008
0.990
0.836
0.894
0.954
0.964
0.836
0.954
0.970
0.838
0.962
0.998
0.900
0.816
0.906
1.010
0.860
0.860
0.952
0.930
0.880
0.954
0.924
0.834
0.832
1.036
1.020
0.892
0.962
1.030
0.956
0.854
0.980
1.048
0.848
0.888
0.974
0.948
0.796
0.848
0.910
0.934
0.834
0.974
1.028
0.870
0.886
0.940
0.968
0.830
0.890
1.010
0.934
0.838
0.930
0.968
0.944
0.830
0.898
0.956
0.960
0.830
0.866
0.958
0.930
0.816
0.918
1.026
0.928
0.888
0.946
1.014
0.900
0.868
0.944
0.968
0.830
0.888
1.004
0.942
0.810
0.876
0.976
0.956
0.822
0.924
1.022
0.936
0.876
0.928
0.978
0.846
0.928
0.998
0.974
0.830
0.884
0.930
0.942
0.804
0.858
0.998
0.946
0.856
0.926
0.958
0.912
0.856
0.922
0.984
0.868
0.798
0.862
1.030
0.846
0.898
1.002
0.968
0.842
0.922
1.010
0.906
0.892
0.946
0.982
0.864
0.870
0.960
0.996
0.866
0.922
1.040
0.970
0.832
0.906
0.990
0.926
0.816
0.902
0.992
0.896
0.854
0.896
0.952
0.914
0.804
0.900
1.026
0.946
0.852
0.914
0.958
0.896
0.826
0.920
1.006
0.924
0.858
0.926
0.972
0.854
0.844
0.952
0.984
0.922
0.810
0.894
1.048
0.916
0.838
0.944
1.000
0.826
0.842
0.878
0.952
0.824
0.946
1.008
0.842
0.904
1.014
0.918
0.858
0.988
0.996
0.844
0.896
0.928
0.988
0.842
0.928
1.068
1.014
0.888
0.938
0.966
0.884
0.842
0.948
1.008
0.902
0.880
0.940
1.014
0.834
0.906
1.008
0.936
0.854
0.906
0.944
0.818
0.810
0.886
1.028
0.860
0.874
0.946
0.950
0.800
0.802
0.968
0.992
0.876
0.828
0.870
0.956
0.820
0.878
0.930
0.952
0.818
0.870
0.986
0.868
0.878
0.998
0.982
0.868
0.852
0.924
0.950
0.822
0.852
0.934
0.914
0.778
0.846
0.980
0.996
0.804
0.838
0.926
0.980
0.832
0.888
0.940
0.868
0.830
0.896
1.002
0.844
0.850
0.962
0.944
0.832
0.932
1.030
0.976
0.828
0.916
1.050
0.884
0.886
0.972
0.980
0.820
0.912
0.992
0.994
0.836
0.874
0.934
0.978
0.820
0.926
1.016
0.922
0.832
0.948
1.020
0.924
0.848
0.922
0.978
0.876
0.842
0.896
0.920
0.790
0.866
1.118
0.900
0.950
1.050
0.992
0.874
0.930
0.940
0.840
0.882
0.974
0.964
0.848
0.900
0.962
0.888
0.806
0.868
0.974
0.944
0.822
0.898
0.994
0.864
0.832
0.906
0.970
0.822
0.858
0.908
0.888
0.790
0.834
0.902
0.876
0.796
0.862
0.940
0.864
0.812
0.888
0.976
0.868
0.784
0.806
0.952
0.840
0.830
0.908
1.052
0.832
0.868
1.000
0.932
0.838
0.892
0.992
0.908
0.818
0.906
1.002
0.904
0.816
0.860
1.024
0.912
0.820
0.876
0.948
0.882
0.804
0.856
1.000
0.900
0.782
0.820
1.098
0.994
0.826
0.878
0.992
0.952
0.838
0.928
1.036
0.960
0.806
0.872
0.992
0.902
0.840
0.882
0.984
0.920
0.824
0.960
1.004
0.836
0.864
0.994
0.990
0.810
0.908
0.966
0.888
0.810
0.952
1.032
0.932
0.872
1.020
1.032
0.862
0.970
1.016
0.910
0.878
0.990
0.994
0.828
0.878
0.962
0.940
0.838
0.978
1.028
0.890
0.830
0.882
0.988
0.904
0.848
0.848
0.944
0.804
1.004
1.036
0.944
0.854
1.092
1.014
0.836
0.916
0.994
0.906
0.808
0.884
1.010
0.870
0.826
0.910
1.004
0.842
0.836
0.880
0.886
0.790
0.816
0.908
1.004
0.818
0.874
0.986
0.904
0.828
0.874
0.944
0.870
0.790
0.874
0.982
0.900
0.854
0.904
0.952
0.830
0.810
0.876
0.938
0.814
0.856
1.004
0.980
0.816
0.856
0.974
0.942
0.790
0.858
0.968
0.872
0.798
0.870
1.006
0.958
0.822
0.918
0.982
0.870
0.872
0.934
1.030
0.838
0.866
0.940
0.966
0.828
0.988
0.996
0.950
0.858
0.950
1.002
0.862
0.934
0.994
0.926
0.808
0.874
0.962
0.922
0.814
0.868
0.902
0.912
0.792
0.894
1.034
0.948
0.850
1.006
1.008
0.844
0.846
0.922
0.934
0.804
0.840
0.956
1.018
0.864
0.922
0.952
0.894
0.808
0.930
1.024
0.908
0.816
0.854
1.020
0.966
0.834
0.920
1.020
0.990
0.808
0.842
0.958
0.960
0.818
0.926
1.024
0.914
0.820
0.930
1.020
0.868
0.892
0.990
0.930
0.832
0.904
0.984
0.840
0.966
0.898
0.842
0.760
0.846
1.046
0.966
0.842
1.016
1.002
0.920
0.852
0.938
0.990
0.832
1.000
1.044
0.962
0.918
1.032
1.014
0.852
0.874
0.912
0.922
0.798
0.918
1.028
0.924
0.818
0.882
0.916
0.814
0.830
0.884
0.896
0.788
0.916
1.044
0.914
0.806
0.872
1.012
0.956
0.852
0.898
0.928
0.820
0.822
0.930
1.070
0.862
0.984
0.986
0.896
0.844
0.974
0.980
0.914
0.828
0.888
1.026
0.928
0.870
0.998
1.040
0.898
0.974
1.002
0.930
0.878
1.006
0.972
0.832
0.904
0.990
0.956
0.842
0.924
0.968
0.914
0.774
0.802
0.818
0.910
0.978
0.792
0.916
1.072
1.084
0.928
1.084
1.052
0.868
0.986
1.032
0.924
0.902
1.004
0.916
0.926
0.984
0.956
0.872
1.002
1.002
0.888
0.904
0.966
0.924
0.862
1.002
0.992
0.858
0.924
1.036
0.848
0.880
0.986
0.950
0.826
0.908
1.028
0.960
0.858
0.936
1.014
0.852
0.940
1.074
0.940
0.888
0.954
0.982
0.844
0.878
0.994
0.978
0.876
0.936
0.978
0.848
0.916
1.028
0.972
0.862
0.928
0.964
0.886
0.850
1.010
1.038
0.928
0.922
0.938
0.834
0.918
1.000
0.920
0.938
0.972
0.938
0.812
0.924
0.944
0.878
0.780
0.838
1.050
0.954
0.826
0.914
1.062
0.946
0.994
1.058
0.980
0.844
0.994
1.034
0.938
0.870
0.920
0.974
0.846
0.964
1.056
0.994
0.872
0.970
1.036
0.898
0.844
0.938
1.052
0.862
0.944
1.022
0.960
0.842
0.904
0.934
0.848
0.930
1.024
0.892
0.940
1.000
0.950
0.844
0.986
1.004
0.934
0.874
0.934
0.920
0.832
0.886
0.990
0.918
0.890
1.010
1.028
0.912
0.954
1.026
1.016
0.852
0.866
0.920
0.836
0.852
0.990
1.000
0.898
0.928
1.020
0.984
0.840
0.876
1.026
0.976
0.820
0.944
1.026
0.952
0.836
0.974
1.022
0.864
0.880
0.960
0.962
0.820
0.924
1.012
0.966
0.860
0.964
0.990
0.900
0.840
0.916
1.018
0.892
0.826
0.924
1.028
0.908
0.856
0.934
1.002
0.860
0.882
1.008
0.938
0.888
0.972
0.996
0.872
0.834
0.954
1.014
0.848
0.926
1.024
1.014
0.864
1.010
1.034
0.936
0.862
0.958
1.018
0.914
0.834
0.898
0.978
0.954
0.842
0.944
1.034
0.900
0.906
0.916
0.816
0.836
1.090
0.990
0.852
0.994
1.032
0.842
0.958
1.018
0.858
0.860
0.940
0.924
0.804
0.866
1.014
0.990
0.824
0.870
0.996
0.924
0.850
0.946
1.008
0.852
0.942
1.000
0.916
0.836
0.912
1.010
0.940
0.828
0.958
1.064
0.940
0.910
0.952
0.982
0.842
0.968
1.038
1.014
0.860
0.908
0.980
0.948
0.824
0.924
1.090
0.986
0.892
0.984
0.998
0.842
0.870
1.014
0.926
0.820
0.974
0.988
0.888
0.994
1.016
0.998
0.842
0.924
0.990
0.958
0.838
0.930
1.016
0.940
0.798
0.850
1.026
0.932
0.828
0.984
1.062
0.874
0.950
0.996
0.974
0.828
0.868
0.978
0.888
0.862
0.952
0.982
0.836
0.892
1.010
0.966
0.828
0.898
0.990
0.950
0.838
0.896
0.944
0.852
0.832
0.894
1.022
0.904
0.874
1.050
1.014
0.856
0.944
1.008
0.904
0.866
1.024
1.022
0.864
0.930
1.038
0.936
0.816
0.864
0.936
0.922
0.786
0.858
1.016
0.950
0.800
0.882
1.004
0.956
0.812
0.870
0.970
0.962
0.824
0.888
0.934
0.920
0.848
0.868
0.914
0.822
0.854
0.936
0.948
0.840
0.984
0.998
0.884
0.870
0.908
0.958
0.822
0.876
1.042
0.938
0.888
1.008
1.010
0.856
0.880
0.952
0.982
0.810
0.862
1.048
0.932
0.858
1.028
1.022
0.936
0.834
0.912
1.002
0.930
0.862
0.968
1.022
0.868
0.940
0.976
0.860
0.910
0.990
0.930
0.814
0.902
0.942
0.858
0.970
1.018
0.878
0.832
0.878
0.918
0.806
0.870
1.070
0.916
0.838
0.940
0.992
0.892
0.856
0.948
0.972
0.856
0.818
0.876
0.992
0.840
0.974
1.000
0.860
0.906
0.904
0.926
0.812
0.946
1.032
0.958
0.838
0.966
1.044
0.898
0.846
0.918
0.972
0.850
0.886
0.972
0.950
0.840
0.902
0.984
0.928
0.838
0.912
0.980
0.880
0.836
0.962
1.014
0.870
0.940
0.948
0.960
0.796
0.856
1.040
0.864
0.890
0.984
1.032
0.860
0.958
1.048
0.946
0.864
0.944
0.962
0.844
0.802
0.876
0.968
0.864
0.854
0.974
1.004
0.836
0.838
0.872
1.014
0.832
0.902
1.022
0.984
0.862
0.956
1.020
0.938
0.858
0.940
0.988
0.916
0.842
0.874
0.966
0.914
0.796
0.938
1.136
0.934
0.904
0.982
0.928
0.820
0.880
1.000
0.914
0.840
0.906
0.976
0.836
0.902
0.984
0.902
0.842
0.850
0.914
0.834
0.816
1.052
0.988
0.838
0.914
1.000
0.964
0.828
0.886
0.994
0.924
0.826
0.894
1.016
0.966
0.842
1.008
1.040
0.866
0.980
1.044
0.948
0.878
1.008
0.966
0.816
0.912
1.002
0.934
0.836
0.854
0.898
0.804
0.868
1.088
0.974
0.818
0.898
1.040
0.858
0.834
0.850
1.072
0.874
0.992
1.026
0.878
0.922
0.946
0.956
0.820
0.984
0.892
0.844
0.780
0.908
1.128
1.020
0.910
1.024
0.942
0.816
0.898
0.986
0.874
0.872
1.052
1.012
0.840
0.942
0.940
0.958
0.856
0.948
1.038
0.966
0.830
0.850
0.942
1.006
0.840
0.980
1.006
0.868
0.998
0.998
0.906
0.862
0.894
0.988
0.862
0.888
1.038
0.988
0.838
0.878
1.002
0.892
0.836
0.876
0.992
0.870
0.830
0.908
1.016
0.856
0.884
1.026
0.996
0.824
0.850
0.910
0.932
0.820
0.896
1.162
1.046
0.864
0.990
1.012
0.882
0.970
1.018
0.914
0.858
0.950
1.008
0.894
0.878
0.980
0.990
0.846
1.002
1.042
0.890
0.912
0.954
0.902
0.824
0.924
1.048
0.928
0.842
0.932
1.010
0.844
0.848
1.024
0.994
0.846
0.918
0.980
0.890
0.858
0.916
0.978
0.834
0.908
1.042
0.966
0.842
0.954
1.018
0.928
0.848
0.946
1.026
0.924
0.864
0.990
0.966
0.854
0.914
1.012
0.984
0.864
1.054
1.050
0.892
0.882
1.022
1.034
0.876
0.892
1.006
0.982
0.824
0.896
0.980
0.992
0.828
0.876
0.972
0.972
0.846
0.900
0.956
0.924
0.846
0.958
1.034
0.924
0.866
0.960
1.016
0.856
0.886
1.024
1.006
0.850
0.876
0.974
0.956
0.854
1.030
1.050
0.922
0.978
1.016
0.876
0.802
0.856
1.082
0.914
0.846
0.992
1.020
0.914
0.898
1.022
0.996
0.822
0.892
1.012
0.930
0.868
1.028
1.026
0.920
0.882
0.970
1.046
0.904
0.958
1.052
0.936
0.812
0.860
1.050
0.984
0.882
1.044
1.028
0.854
0.876
1.012
1.000
0.846
0.936
1.060
0.890
0.980
1.026
0.960
0.842
0.890
1.020
0.886
0.878
0.868
0.962
0.834
0.868
0.996
1.008
0.906
0.988
1.000
0.878
0.866
0.960
0.930
0.810
0.896
1.036
0.928
0.856
0.922
0.970
0.804
0.862
1.060
0.890
0.826
0.900
1.052
0.944
0.840
0.928
0.942
0.894
0.904
0.962
1.014
0.888
0.980
1.028
0.958
0.866
0.976
1.024
0.928
0.936
1.024
1.024
0.846
0.954
0.978
0.970
0.838
0.916
1.018
0.962
0.826
0.956
1.052
0.968
0.840
0.916
1.026
0.938
0.882
0.944
1.000
0.920
0.926
1.022
0.988
0.850
0.918
1.042
0.980
0.868
1.012
1.042
0.938
0.998
1.078
0.990
0.972
1.042
0.972
0.812
0.888
1.100
1.010
0.834
0.998
1.042
0.908
0.946
1.068
1.032
0.856
0.884
1.028
0.908
0.830
1.002
1.058
0.928
0.934
0.990
0.980
0.826
0.884
1.014
0.910
0.876
0.964
1.018
0.882
0.878
1.004
1.016
0.890
0.880
0.946
0.990
0.846
1.036
1.070
0.872
0.886
1.052
1.018
0.864
1.064
1.088
0.970
0.978
1.052
1.038
0.884
1.010
1.028
0.858
0.904
1.046
0.944
0.880
0.924
0.998
0.860
0.890
1.084
0.988
0.836
0.890
0.976
0.976
0.860
1.048
1.038
0.902
0.996
1.064
0.942
0.910
1.008
0.974
0.826
0.916
1.032
0.966
0.906
1.028
1.034
0.904
1.034
1.056
0.974
0.916
1.020
1.004
0.892
0.948
1.042
0.970
0.816
0.960
1.044
0.990
0.900
0.930
1.018
1.022
0.854
0.944
1.066
0.986
0.866
0.974
1.040
0.882
0.962
1.034
0.912
0.864
0.906
1.016
0.838
1.018
0.968
0.880
0.842
1.056
1.034
0.860
1.014
1.050
0.900
0.882
0.944
0.964
0.840
0.902
0.980
0.954
0.840
0.876
0.910
0.832
0.850
1.082
1.030
0.850
0.952
1.018
0.968
0.838
0.898
1.080
0.940
0.848
0.934
1.034
0.866
1.020
1.030
0.928
0.918
0.996
1.020
0.864
0.936
1.006
0.916
0.908
1.002
1.022
0.870
0.948
1.056
0.970
0.816
0.926
1.032
0.904
0.934
0.974
0.982
0.834
0.928
1.094
0.922
0.794
0.864
1.156
1.040
0.902
1.060
1.026
0.862
1.010
1.056
0.872
0.896
0.998
1.076
0.906
0.948
1.076
1.004
0.866
0.962
1.040
0.934
0.842
0.938
1.060
0.964
0.864
0.984
0.990
0.872
0.896
1.042
0.980
0.848
0.944
1.006
0.972
0.824
0.922
0.948
0.884
0.852
1.042
0.998
0.846
0.894
0.992
0.934
0.834
0.936
1.042
0.938
0.928
1.026
0.986
0.830
0.922
1.034
0.936
0.816
0.886
1.024
0.980
0.864
0.972
0.994
0.934
0.926
0.968
0.942
0.854
1.036
1.054
1.080
0.934
1.062
1.042
0.818
0.852
1.046
1.040
0.842
0.912
1.036
0.968
0.842
0.942
0.948
0.872
0.798
0.910
1.110
1.002
0.842
0.932
1.048
0.962
0.864
1.068
1.054
0.928
0.934
1.060
1.054
0.880
0.930
1.038
0.998
0.866
1.040
1.092
0.954
0.960
1.042
1.012
0.852
0.936
1.064
0.974
0.916
0.894
0.802
0.822
1.288
1.076
0.840
1.000
1.130
0.884
0.982
1.068
0.930
0.954
0.926
0.894
0.818
0.860
1.118
1.162
0.974
1.128
1.110
0.884
0.974
1.044
0.862
0.832
1.020
1.112
0.840
0.902
1.074
0.972
0.792
0.822
0.872
0.920
0.820
0.872
0.990
0.922
0.804
0.868
0.916
0.858
0.794
0.864
1.020
0.860
0.830
0.886
0.948
0.846
0.862
0.922
0.892
0.816
0.892
1.164
0.906
0.856
0.954
0.996
0.834
0.978
1.032
0.986
0.836
0.908
1.036
0.900
0.862
1.006
1.058
0.900
0.984
1.038
0.968
0.856
1.012
1.040
0.924
0.862
1.046
1.052
0.980
0.866
1.004
1.014
0.920
0.804
1.040
1.098
0.966
1.018
1.088
0.998
0.878
1.004
1.034
0.910
0.838
0.918
1.046
0.862
0.978
1.068
0.854
0.884
1.096
1.022
0.832
0.978
1.082
0.996
0.830
0.924
1.082
0.918
0.936
1.036
1.046
0.872
1.004
1.044
1.016
0.862
0.990
1.056
0.968
0.894
1.088
1.038
0.864
0.938
1.054
0.978
0.854
1.050
1.060
0.928
0.930
1.030
1.004
0.838
0.940
1.112
1.030
0.900
0.804
0.842
0.974
0.956
0.886
1.004
0.992
0.884
0.904
0.984
0.926
0.794
0.820
0.740
0.708
0.664
0.634
0.632
0.638
0.624
0.624
0.620
0.616
0.624
0.630
0.634
0.628
0.634
0.646
0.656
0.638
0.646
0.652
0.678
0.646
0.652
0.654
0.688
0.654
0.658
0.654
0.630
0.628
0.620
0.602
0.606
0.594
0.586
0.578
0.572
0.578
0.586
0.604
0.586
0.586
0.588
0.312
0.272
0.608
0.592
0.590
0.278
0.312
0.570
0.570
0.614
0.614
0.592
0.586
0.588
0.580
0.594
0.578
0.576
0.578
0.576
0.596
0.588
0.622
0.602
0.622
0.656
0.626
0.620
0.620
0.640
0.616
0.618
0.618
0.608
0.630
0.630
0.640
0.636
0.672
0.720
0.768
0.678
0.672
0.664
0.648
0.640
0.628
0.640
0.656
0.656
0.640
0.642
0.638
0.652
0.652
0.640
0.652
0.666
0.676
0.648
0.678
0.696
0.748
0.682
0.686
0.698
0.668
0.700
0.666
0.680
0.694
0.680
0.688
0.680
0.696
0.666
0.656
0.650
0.654
0.648
0.630
0.650
0.620
0.638
0.628
0.654
0.634
0.638
0.652
0.658
0.688
0.708
0.706
0.750
0.782
0.738
0.756
0.710
0.674
0.696
0.702
0.696
0.716
0.742
0.690
0.704
0.680
0.696
0.726
0.680
0.672
0.666
0.666
0.668
0.674
0.674
0.680
0.752
0.686
0.712
0.748
0.734
0.700
0.686
0.722
0.754
0.694
0.724
0.762
0.722
0.748
0.776
0.806
0.708
0.738
0.704
0.712
0.686
0.736
0.684
0.676
0.694
0.708
0.774
0.712
0.746
0.750
0.766
0.712
0.722
0.702
0.688
0.680
0.716
0.682
0.658
0.672
0.694
0.714
0.702
0.714
0.686
0.716
0.702
0.696
0.720
0.746
0.724
0.722
0.712
0.698
0.692
0.670
0.682
0.684
0.734
0.694
0.728
0.760
0.874
0.762
0.788
0.824
0.748
0.714
0.722
0.694
0.684
0.688
0.686
0.738
0.732
0.768
0.766
0.774
0.726
0.700
0.706
0.696
0.688
0.728
0.696
0.750
0.840
0.822
0.770
0.776
0.734
0.726
0.714
0.700
0.732
0.768
0.758
0.750
0.730
0.748
0.710
0.706
0.708
0.696
0.682
0.704
0.736
0.826
0.764
0.792
0.802
0.828
0.746
0.770
0.760
0.752
0.726
0.706
0.706
0.718
0.760
0.730
0.772
0.832
0.878
0.740
0.718
0.712
0.708
0.722
0.718
0.762
0.812
0.782
0.762
0.742
0.714
0.732
0.718
0.736
0.728
0.756
0.728
0.736
0.708
0.726
0.716
0.764
0.748
0.786
0.824
0.868
0.766
0.782
0.780
0.748
0.746
0.742
0.788
0.748
0.790
0.848
0.936
0.762
0.792
0.824
0.832
0.822
0.952
0.960
0.802
0.786
0.752
0.770
0.734
0.744
0.780
0.862
0.766
0.754
0.760
0.830
0.772
0.778
0.784
0.806
0.748
0.746
0.746
0.784
0.784
0.718
0.714
0.722
0.752
0.722
0.778
0.852
0.806
0.786
0.830
0.854
0.748
0.780
0.768
0.800
0.748
0.784
0.814
0.816
0.732
0.734
0.710
0.718
0.732
0.732
0.820
1.206
0.818
0.810
0.832
0.876
0.764
0.802
0.852
0.836
0.784
0.800
0.848
0.770
0.752
0.784
0.846
0.820
0.772
0.844
0.868
0.770
0.770
0.786
0.780
0.764
0.722
0.710
0.742
0.754
0.802
0.756
0.804
0.824
0.782
0.752
0.748
0.708
0.700
0.686
0.674
0.668
0.682
0.724
0.780
0.740
0.836
0.980
0.842
0.802
0.812
0.854
0.778
0.758
0.774
0.834
0.798
0.810
0.808
0.824
0.748
0.732
0.710
0.728
0.740
0.734
0.850
1.126
0.796
0.822
0.862
0.780
0.804
0.830
0.904
0.782
0.770
0.788
0.870
0.774
0.830
0.930
0.838
0.832
0.892
0.916
0.798
0.828
0.840
0.836
0.762
0.824
0.952
1.076
0.802
0.822
0.848
0.848
0.774
0.836
1.034
0.916
0.784
0.812
0.862
0.928
0.874
0.852
0.882
0.910
0.794
0.902
1.052
0.882
0.836
0.884
0.814
0.784
0.758
0.790
0.868
0.806
0.822
0.752
0.732
0.744
0.718
0.742
0.720
0.826
0.922
0.782
0.844
0.882
0.818
0.752
0.788
0.814
0.842
0.764
0.820
0.872
0.780
0.806
0.850
0.950
0.778
0.790
0.826
0.844
0.746
0.780
0.888
1.104
0.854
0.966
0.938
0.788
0.790
0.826
1.090
0.830
0.924
1.040
0.858
0.906
1.044
0.862
0.848
0.924
1.016
0.894
0.792
0.846
0.898
0.858
0.780
0.812
0.868
0.920
0.790
0.814
0.844
0.872
0.776
0.820
0.904
0.992
0.826
0.844
0.964
0.936
0.822
0.804
0.846
0.900
0.794
0.764
0.830
1.086
0.898
0.800
0.840
0.982
0.876
0.770
0.818
0.846
0.832
0.758
0.718
0.752
0.742
0.760
0.818
1.050
0.790
0.822
0.862
0.802
0.794
0.868
0.972
0.788
0.828
0.868
0.866
0.772
0.836
0.912
1.032
0.822
0.810
0.834
0.882
0.790
0.824
0.936
0.984
0.814
0.882
1.088
0.872
0.814
0.828
0.802
0.774
0.810
1.060
0.882
0.864
1.024
0.922
0.794
0.836
0.906
0.928
0.792
0.850
1.048
0.946
0.852
0.830
0.818
0.754
0.790
1.242
1.126
0.808
0.812
0.878
1.100
0.802
0.830
0.868
0.924
0.806
0.768
0.794
0.870
0.806
0.764
0.746
0.728
0.800
0.764
0.758
0.734
0.886
0.874
0.806
0.900
1.100
0.820
0.838
0.856
0.822
0.762
0.818
1.202
0.962
0.802
0.904
1.164
0.970
0.766
0.808
0.882
1.044
0.786
0.826
0.926
0.988
0.804
0.878
1.122
0.870
0.822
0.922
1.082
0.802
0.880
1.072
1.010
0.840
0.792
0.882
1.110
0.808
0.894
1.202
0.888
0.912
1.118
0.992
0.804
0.844
1.166
0.876
0.768
0.816
0.902
1.016
0.802
0.860
1.080
0.924
0.794
0.884
1.154
0.994
0.820
0.844
1.036
0.970
0.800
0.856
0.832
0.772
0.732
0.724
0.752
1.324
1.094
0.820
0.900
1.106
0.824
0.892
1.052
0.912
0.916
0.842
0.752
0.764
1.314
1.088
0.858
0.980
1.168
0.902
0.914
1.014
0.850
0.836
0.862
0.878
0.790
0.830
0.814
0.784
0.748
0.728
0.746
0.774
0.932
0.800
0.798
0.826
0.904
0.752
0.764
0.690
0.666
0.650
0.636
0.644
0.660
0.644
0.642
0.642
0.648
0.650
0.648
0.644
0.640
0.644
0.644
0.650
0.720
0.748
0.700
0.728
0.822
0.906
0.786
0.774
0.794
0.890
0.752
0.724
0.786
1.134
0.786
0.766
0.800
1.068
0.784
0.818
0.880
0.826
0.766
0.764
0.746
0.742
0.794
0.760
1.288
1.098
0.816
0.956
1.102
0.884
0.784
0.848
1.202
0.966
0.898
0.868
0.982
0.792
0.810
0.978
1.184
0.970
0.774
0.728
0.724
0.704
0.900
1.280
0.866
1.226
1.166
0.870
0.958
1.064
0.838
0.882
1.238
1.024
0.844
0.932
1.186
0.870
0.906
0.928
0.786
0.796
1.356
1.136
0.890
1.152
1.170
1.020
0.814
0.808
1.328
1.062
0.956
1.282
1.062
0.818
0.852
1.060
0.880
0.788
0.814
0.898
0.902
0.798
0.882
1.102
0.852
0.810
0.950
1.018
1.006
0.824
0.826
0.894
1.094
0.838
0.984
1.134
1.032
1.038
1.110
0.936
0.808
0.868
1.130
0.864
0.774
0.872
1.248
0.958
0.804
0.920
1.202
0.950
0.776
0.824
1.282
1.044
0.828
1.072
1.084
0.920
0.864
1.004
1.102
0.846
0.872
1.180
1.028
0.816
0.868
1.084
0.956
0.810
0.860
1.030
0.974
0.944
0.776
0.786
0.876
0.940
0.862
1.176
1.038
0.794
0.748
0.712
0.730
0.722
0.720
0.764
1.110
0.798
0.836
0.908
0.836
0.756
0.788
0.874
0.860
0.770
0.816
0.902
0.836
0.768
0.806
0.896
0.816
0.824
0.884
1.060
0.784
0.794
0.810
0.892
0.770
0.794
0.852
1.164
0.878
0.816
0.860
1.068
0.832
0.780
0.824
1.068
0.806
0.816
0.892
1.102
0.790
0.806
0.846
1.076
0.800
0.846
1.130
0.894
0.860
0.928
0.944
0.818
0.746
0.800
1.326
1.016
0.922
1.266
1.016
0.830
0.874
1.172
0.860
0.786
0.872
1.238
0.886
0.798
0.944
1.176
0.878
0.766
0.880
1.204
0.924
0.854
1.238
1.042
0.828
0.842
0.876
1.076
0.802
0.860
0.890
0.952
0.792
0.822
1.250
1.006
0.814
1.036
1.102
0.910
0.814
0.978
1.138
0.902
0.766
0.796
1.284
1.016
0.798
0.958
1.064
1.012
0.830
0.892
1.174
0.944
0.834
1.018
1.106
0.900
0.890
0.842
0.790
0.760
0.924
1.276
0.882
0.796
0.738
0.726
0.722
0.712
0.742
0.900
1.204
0.878
1.144
1.012
0.796
0.856
1.024
0.924
0.796
0.878
1.138
1.038
0.796
0.810
0.928
1.096
0.850
0.900
0.980
0.998
0.802
0.890
1.058
0.984
0.812
0.876
1.262
1.000
0.812
1.024
1.078
0.940
0.794
0.884
1.084
0.920
0.826
1.106
1.068
0.988
0.894
1.062
1.034
0.840
0.914
0.902
1.006
0.802
0.824
1.316
1.090
0.854
0.800
1.234
1.010
0.788
0.824
0.854
0.970
0.800
0.844
1.120
0.822
0.712
0.724
1.362
0.970
0.790
0.848
0.990
0.838
0.754
0.824
0.920
0.842
0.732
0.770
0.796
0.918
0.782
0.792
0.836
0.892
0.782
0.786
0.852
0.850
0.774
0.766
0.812
0.952
0.838
0.774
0.860
0.924
0.926
0.820
0.938
1.154
0.882
0.822
0.994
0.960
0.806
0.856
0.950
0.876
0.788
0.872
1.022
0.860
0.772
0.850
0.856
0.848
0.768
0.794
0.840
1.180
0.796
0.790
0.842
1.128
0.806
0.864
1.182
0.866
0.882
1.142
0.838
0.806
0.912
1.184
0.816
0.818
0.844
0.930
0.790
0.862
0.904
1.100
0.838
1.082
1.050
0.824
0.954
1.154
1.054
0.810
0.888
1.254
0.966
0.790
0.918
1.208
0.836
0.788
1.252
1.078
0.820
0.808
0.958
1.030
0.790
0.796
1.192
1.044
0.848
0.956
1.210
0.994
0.802
0.826
1.116
1.024
0.940
0.966
1.134
1.114
0.856
1.134
0.982
0.836
0.920
1.156
0.824
0.816
1.014
1.082
0.806
0.898
0.828
0.750
0.748
0.712
0.752
0.816
1.274
1.194
0.850
1.092
1.082
0.812
0.822
0.896
1.144
0.824
0.898
1.192
0.920
0.908
1.132
0.898
0.894
1.094
0.844
0.844
1.196
0.880
0.838
1.250
0.928
0.828
0.872
1.142
0.840
0.834
0.840
0.902
0.820
0.968
1.132
0.824
0.800
0.818
0.960
0.866
0.782
0.934
1.184
0.860
0.774
0.814
0.874
0.848
0.840
0.884
1.124
0.776
0.786
0.842
1.134
0.768
0.780
0.880
0.936
0.872
1.140
1.178
0.852
0.860
0.950
0.836
0.918
1.026
0.876
0.940
0.888
0.818
0.872
0.864
0.774
0.752
0.730
0.726
0.722
0.732
0.760
0.800
0.748
0.744
0.758
0.740
0.758
0.798
0.872
0.782
0.768
0.794
0.800
0.746
0.726
0.770
0.780
0.820
0.770
0.848
0.980
1.042
0.824
0.848
0.828
0.842
0.778
0.784
1.000
1.168
0.824
0.824
0.968
1.036
0.804
0.800
0.812
0.864
0.794
0.842
1.232
0.834
0.794
0.892
1.128
0.784
0.796
0.752
0.720
0.714
0.696
0.696
0.740
1.370
1.002
0.876
1.098
1.060
0.874
0.922
0.994
0.970
0.846
0.892
1.236
0.992
0.854
0.862
1.074
0.848
0.846
0.842
0.794
0.880
0.834
0.836
0.946
1.148
0.848
0.818
0.854
0.796
0.826
0.856
0.852
1.106
1.156
0.802
0.740
0.748
0.740
1.272
0.796
0.744
0.730
0.708
0.698
0.716
0.812
1.224
0.828
0.892
1.162
0.788
0.786
0.832
1.112
0.846
0.776
0.862
1.222
0.874
0.750
0.784
0.942
1.160
0.964
0.786
0.856
1.328
1.072
0.822
0.890
0.970
0.946
0.834
0.986
1.164
0.804
0.860
1.322
0.944
0.794
1.298
1.082
0.856
0.876
1.138
0.792
0.796
0.762
0.760
0.754
0.834
1.372
1.148
0.896
0.994
1.116
0.716
0.706
0.638
0.610
0.584
0.564
0.558
0.556
0.546
0.544
0.536
0.526
0.532
0.526
0.522
0.510
0.510
0.510
0.508
0.500
0.500
0.500
0.494
0.504
0.502
0.506
0.510
0.512
0.534
0.566
0.608
0.628
0.632
0.596
0.592
0.600
0.596
0.616
0.634
0.664
0.638
0.600
0.588
0.598
0.588
0.590
0.582
0.592
0.620
0.638
0.612
0.572
0.556
0.552
0.550
0.540
0.534
0.530
0.538
0.538
0.542
0.542
0.540
0.546
0.550
0.552
0.558
0.552
0.560
0.568
0.568
0.572
0.566
0.568
0.560
0.566
0.574
0.592
0.640
0.602
0.612
0.642
0.692
0.676
0.646
0.706
0.762
0.732
0.668
0.712
0.742
0.702
0.666
0.722
0.836
0.724
0.698
0.724
0.834
0.916
0.806
0.676
0.676
0.680
0.718
0.738
0.730
0.664
0.658
0.668
0.660
0.636
0.652
0.654
0.646
0.632
0.642
0.638
0.618
0.624
0.612
0.620
0.612
0.606
0.578
0.568
0.574
0.560
0.552
0.542
0.540
0.546
0.538
0.544
0.536
0.530
0.542
0.534
0.534
0.536
0.542
0.552
0.550
0.572
0.574
0.584
0.610
0.648
0.682
0.660
0.634
0.632
0.612
0.584
0.596
0.602
0.592
0.586
0.594
0.620
0.640
0.656
0.628
0.650
0.650
0.658
0.644
0.628
0.620
0.614
0.648
0.698
0.752
0.690
0.690
0.676
0.664
0.678
0.664
0.650
0.630
0.628
0.630
0.632
0.606
0.610
0.600
0.600
0.594
0.600
0.584
0.576
0.584
0.598
0.614
0.618
0.636
0.654
0.630
0.664
0.688
0.702
0.688
0.656
0.628
0.634
0.622
0.610
0.602
0.602
0.578
0.590
0.582
0.590
0.584
0.604
0.626
0.664
0.720
0.708
0.744
0.682
0.690
0.702
0.734
0.740
0.712
0.648
0.642
0.634
0.682
0.752
0.726
0.688
0.662
0.666
0.700
0.702
0.632
0.618
0.614
0.678
0.922
0.862
0.874
0.840
0.718
0.690
0.684
0.660
0.678
0.674
0.714
0.782
0.690
0.704
0.670
0.668
0.658
0.640
0.626
0.604
0.592
0.580
0.568
0.568
0.572
0.590
0.606
0.676
0.660
0.648
0.638
0.632
0.652
0.652
0.646
0.670
0.694
0.688
0.656
0.668
0.666
0.628
0.638
0.676
0.668
0.646
0.628
0.644
0.642
0.638
0.612
0.618
0.616
0.600
0.594
0.590
0.586
0.570
0.572
0.578
0.570
0.568
0.564
0.576
0.586
0.578
0.584
0.590
0.578
0.576
0.584
0.576
0.574
0.564
0.570
0.586
0.598
0.602
0.586
0.590
0.592
0.604
0.590
0.614
0.650
0.648
0.636
0.618
0.632
0.638
0.642
0.604
0.606
0.608
0.596
0.592
0.568
0.566
0.574
0.564
0.562
0.556
0.558
0.560
0.548
0.552
0.548
0.550
0.548
0.552
0.542
0.544
0.538
0.540
0.556
0.556
0.564
0.552
0.572
0.570
0.570
0.562
0.574
0.572
0.570
0.560
0.564
0.570
0.576
0.562
0.570
0.574
0.578
0.572
0.574
0.600
0.618
0.636
0.620
0.644
0.672
0.666
0.636
0.662
0.652
0.622
0.630
0.616
0.598
0.582
0.568
0.558
0.554
0.558
0.562
0.564
0.554
0.564
0.568
0.566
0.590
0.610
0.626
0.616
0.600
0.608
0.608
0.582
0.588
0.588
0.584
0.562
0.576
0.566
0.576
0.562
0.548
0.552
0.546
0.600
0.624
0.608
0.588
0.582
0.576
0.562
0.552
0.556
0.548
0.542
0.538
0.548
0.552
0.550
0.548
0.564
0.576
0.574
0.594
0.592
0.584
0.582
0.594
0.598
0.608
0.606
0.588
0.588
0.582
0.592
0.600
0.588
0.584
0.554
0.560
0.564
0.576
0.568
0.574
0.586
0.598
0.602
0.612
0.606
0.602
0.590
0.580
0.562
0.566
0.578
0.570
0.598
0.646
0.674
0.700
0.658
0.654
0.668
0.646
0.620
0.626
0.666
0.648
0.680
0.690
0.702
0.714
0.672
0.662
0.650
0.628
0.600
0.598
0.588
0.584
0.572
0.584
0.578
0.574
0.574
0.570
0.584
0.592
0.630
0.720
0.748
0.656
0.676
0.684
0.648
0.662
0.674
0.690
0.670
0.654
0.646
0.650
0.632
0.650
0.714
0.678
0.758
0.696
0.660
0.724
0.672
0.666
0.644
0.644
0.698
0.748
0.718
0.606
0.604
0.592
0.614
0.586
0.592
0.646
0.742
0.642
0.728
0.750
0.682
0.688
0.676
0.644
0.636
0.622
0.608
0.594
0.588
0.598
0.594
0.580
0.582
0.602
0.620
0.606
0.594
0.620
0.626
0.600
0.604
0.636
0.658
0.664
0.660
0.652
0.632
0.612
0.588
0.584
0.578
0.560
0.568
0.584
0.618
0.614
0.604
0.628
0.656
0.638
0.610
0.618
0.616
0.600
0.600
0.594
0.594
0.610
0.638
0.606
0.600
0.618
0.648
0.644
0.630
0.648
0.654
0.652
0.638
0.648
0.672
0.690
0.654
0.666
0.682
0.686
0.652
0.658
0.668
0.630
0.646
0.646
0.634
0.616
0.610
0.606
0.588
0.574
0.584
0.588
0.580
0.572
0.576
0.578
0.576
0.570
0.564
0.570
0.570
0.560
0.562
0.572
0.584
0.572
0.576
0.582
0.578
0.572
0.574
0.582
0.564
0.572
0.574
0.564
0.570
0.574
0.586
0.568
0.590
0.600
0.600
0.590
0.590
0.614
0.620
0.590
0.586
0.596
0.592
0.588
0.574
0.586
0.588
0.598
0.580
0.584
0.594
0.606
0.572
0.570
0.564
0.598
0.574
0.582
0.596
0.584
0.590
0.584
0.582
0.568
0.560
0.564
0.562
0.582
0.580
0.582
0.584
0.596
0.614
0.606
0.612
0.632
0.666
0.716
0.660
0.660
0.684
0.724
0.678
0.666
0.690
0.696
0.650
0.658
0.676
0.704
0.692
0.700
0.698
0.728
0.728
0.696
0.652
0.648
0.644
0.634
0.646
0.684
0.776
0.772
0.786
0.816
0.786
0.750
0.710
0.692
0.680
0.662
0.668
0.708
0.748
0.738
0.790
0.718
0.750
0.716
0.730
0.710
0.764
0.708
0.698
0.720
0.680
0.690
0.674
0.652
0.664
0.686
0.668
0.684
0.692
0.714
0.718
0.702
0.662
0.646
0.646
0.730
0.904
0.820
0.778
0.724
0.686
0.668
0.640
0.636
0.634
0.618
0.642
0.722
0.802
0.774
0.888
0.854
0.804
0.812
0.790
0.730
0.732
0.754
0.722
0.784
0.848
0.738
0.806
0.822
0.736
0.764
0.770
0.708
0.716
0.754
0.774
0.716
0.732
0.764
0.724
0.762
0.782
0.724
0.756
0.778
0.724
0.732
0.746
0.770
0.708
0.730
0.742
0.720
0.732
0.784
0.752
0.728
0.736
0.746
0.708
0.740
0.778
0.724
0.744
0.756
0.716
0.702
0.708
0.700
0.690
0.722
0.798
0.750
0.738
0.772
0.804
0.716
0.726
0.750
0.738
0.734
0.756
0.762
0.728
0.764
0.780
0.718
0.720
0.720
0.684
0.690
0.692
0.714
0.704
0.708
0.672
0.680
0.668
0.676
0.686
0.702
0.708
0.724
0.688
0.684
0.672
0.652
0.656
0.644
0.654
0.664
0.670
0.692
0.730
0.710
0.678
0.650
0.654
0.664
0.658
0.648
0.634
0.638
0.636
0.640
0.646
0.648
0.672
0.714
0.704
0.708
0.740
0.746
0.706
0.736
0.780
0.746
0.710
0.720
0.688
0.668
0.674
0.682
0.706
0.754
0.724
0.740
0.788
0.768
0.724
0.756
0.754
0.712
0.734
0.738
0.722
0.724
0.762
0.752
0.734
0.794
0.842
0.734
0.732
0.770
0.770
0.726
0.774
0.798
0.736
0.770
0.800
0.728
0.728
0.736
0.752
0.708
0.732
0.732
0.706
0.716
0.736
0.714
0.710
0.718
0.692
0.682
0.686
0.686
0.670
0.678
0.708
0.700
0.706
0.744
0.750
0.706
0.718
0.726
0.696
0.696
0.710
0.696
0.702
0.720
0.764
0.720
0.742
0.746
0.714
0.696
0.696
0.704
0.674
0.680
0.686
0.674
0.684
0.706
0.718
0.700
0.710
0.714
0.696
0.710
0.712
0.690
0.690
0.724
0.750
0.710
0.712
0.698
0.672
0.664
0.676
0.694
0.684
0.692
0.712
0.726
0.690
0.690
0.684
0.670
0.660
0.664
0.682
0.678
0.684
0.708
0.720
0.720
0.756
0.784
0.716
0.702
0.696
0.704
0.682
0.696
0.726
0.752
0.726
0.746
0.760
0.706
0.700
0.686
0.674
0.670
0.678
0.698
0.682
0.700
0.702
0.686
0.704
0.710
0.704
0.684
0.704
0.700
0.674
0.684
0.696
0.710
0.684
0.690
0.702
0.692
0.680
0.696
0.690
0.676
0.676
0.682
0.690
0.672
0.678
0.690
0.700
0.686
0.684
0.684
0.666
0.660
0.672
0.700
0.678
0.680
0.702
0.722
0.694
0.686
0.700
0.704
0.690
0.704
0.724
0.794
0.754
0.716
0.698
0.700
0.708
0.698
0.724
0.738
0.744
0.712
0.730
0.728
0.694
0.702
0.710
0.706
0.708
0.752
0.820
0.756
0.768
0.740
0.716
0.696
0.696
0.698
0.692
0.712
0.710
0.708
0.730
0.744
0.706
0.686
0.642
0.674
0.648
0.656
0.634
0.622
0.610
0.606
0.602
0.612
0.618
0.612
0.612
0.616
0.630
0.656
0.662
0.700
0.710
0.694
0.680
0.710
0.736
0.710
0.736
0.752
0.760
0.704
0.724
0.736
0.740
0.722
0.810
0.868
0.754
0.796
0.714
0.738
0.718
0.688
0.714
0.698
0.682
0.712
0.700
0.722
0.752
0.716
0.758
0.754
0.710
0.750
0.746
0.704
0.742
0.748
0.706
0.736
0.738
0.710
0.768
0.828
0.740
0.768
0.720
0.692
0.718
0.732
0.718
0.748
0.764
0.738
0.808
0.822
0.742
0.774
0.732
0.742
0.746
0.712
0.766
0.772
0.740
0.804
0.824
0.736
0.766
0.726
0.708
0.726
0.746
0.702
0.738
0.728
0.712
0.738
0.732
0.710
0.746
0.744
0.738
0.780
0.714
0.722
0.742
0.714
0.728
0.742
0.724
0.750
0.734
0.710
0.744
0.730
0.726
0.762
0.736
0.736
0.748
0.722
0.724
0.726
0.706
0.712
0.728
0.702
0.730
0.732
0.702
0.728
0.726
0.702
0.722
0.712
0.700
0.716
0.722
0.696
0.732
0.742
0.692
0.694
0.694
0.682
0.678
0.712
0.752
0.716
0.732
0.726
0.726
0.768
0.746
0.732
0.746
0.714
0.722
0.752
0.714
0.702
0.710
0.696
0.700
0.712
0.696
0.726
0.746
0.714
0.714
0.714
0.684
0.686
0.698
0.674
0.684
0.704
0.696
0.714
0.746
0.738
0.736
0.756
0.712
0.716
0.716
0.704
0.692
0.706
0.692
0.688
0.704
0.694
0.742
0.752
0.704
0.724
0.722
0.700
0.724
0.712
0.690
0.720
0.756
0.734
0.742
0.724
0.688
0.708
0.694
0.682
0.702
0.706
0.670
0.678
0.696
0.750
0.714
0.732
0.722
0.710
0.736
0.714
0.698
0.708
0.700
0.694
0.714
0.710
0.698
0.730
0.776
0.718
0.748
0.752
0.716
0.748
0.752
0.724
0.804
0.822
0.742
0.754
0.740
0.704
0.718
0.710
0.690
0.724
0.736
0.698
0.722
0.734
0.716
0.754
0.732
0.694
0.710
0.686
0.692
0.696
0.690
0.694
0.710
0.698
0.730
0.762
0.750
0.742
0.748
0.692
0.704
0.716
0.738
0.706
0.740
0.800
0.754
0.836
0.948
0.868
0.756
0.780
0.784
0.704
0.718
0.730
0.718
0.768
0.788
0.744
0.798
0.862
0.768
0.776
0.796
0.744
0.786
0.816
0.732
0.764
0.810
0.828
0.742
0.764
0.790
0.778
0.758
0.880
0.964
0.784
0.814
0.834
0.748
0.790
0.882
0.918
0.796
0.880
0.886
0.762
0.790
0.858
0.774
0.796
0.854
0.812
0.756
0.810
0.874
0.756
0.788
0.826
0.830
0.756
0.794
0.760
0.728
0.782
0.802
0.742
0.778
0.810
0.756
0.800
0.826
0.748
0.760
0.758
0.716
0.770
0.792
0.742
0.774
0.786
0.740
0.800
0.814
0.736
0.772
0.784
0.742
0.772
0.788
0.746
0.792
0.818
0.728
0.754
0.766
0.744
0.756
0.806
0.832
0.778
0.826
0.852
0.774
0.812
0.848
0.760
0.766
0.766
0.738
0.790
0.836
0.802
0.898
0.768
0.780
0.892
1.012
0.826
0.790
0.814
0.798
0.730
0.762
0.790
0.760
0.850
1.004
0.816
0.806
0.814
0.776
0.722
0.758
0.810
0.786
0.836
0.996
0.834
0.808
0.820
0.760
0.748
0.818
0.962
0.768
0.774
0.812
0.862
0.776
0.858
0.826
0.720
0.734
0.774
0.818
0.760
0.828
0.820
0.754
0.798
0.834
0.760
0.836
0.930
0.788
0.812
0.800
0.754
0.802
0.864
0.798
0.852
0.900
0.764
0.796
0.810
0.782
0.762
0.810
0.910
0.794
0.834
0.870
0.762
0.764
0.788
0.764
0.778
0.868
0.838
0.786
0.888
0.900
0.772
0.824
0.786
0.744
0.806
0.878
0.768
0.806
0.802
0.766
0.820
0.782
0.770
0.784
0.744
0.762
0.776
0.740
0.782
0.796
0.742
0.784
0.786
0.742
0.786
0.818
0.748
0.780
0.720
0.704
0.694
0.686
0.714
0.730
0.730
0.732
0.782
0.840
0.742
0.774
0.804
0.728
0.746
0.760
0.730
0.756
0.780
0.738
0.798
0.850
0.754
0.752
0.756
0.748
0.740
0.810
0.826
0.786
0.834
0.792
0.778
0.844
0.788
0.750
0.760
0.726
0.690
0.668
0.682
0.748
1.092
0.930
0.858
0.802
0.748
0.758
0.764
0.744
0.788
0.830
0.762
0.796
0.784
0.764
0.778
0.740
0.776
0.782
0.734
0.786
0.770
0.750
0.774
0.744
0.750
0.746
0.720
0.748
0.770
0.722
0.750
0.744
0.724
0.734
0.742
0.710
0.730
0.704
0.708
0.716
0.710
0.704
0.742
0.792
0.746
0.742
0.758
0.724
0.748
0.788
0.742
0.764
0.756
0.712
0.734
0.726
0.726
0.788
0.784
0.738
0.760
0.762
0.738
0.802
0.762
0.742
0.754
0.734
0.758
0.784
0.746
0.796
0.808
0.736
0.764
0.752
0.730
0.778
0.800
0.730
0.772
0.804
0.742
0.774
0.758
0.712
0.740
0.754
0.726
0.766
0.776
0.726
0.762
0.756
0.732
0.742
0.706
0.720
0.720
0.716
0.730
0.756
0.814
0.744
0.806
0.838
0.758
0.778
0.814
0.772
0.764
0.818
0.948
0.798
0.864
0.882
0.754
0.776
0.806
0.744
0.782
0.836
0.844
0.772
0.842
0.880
0.766
0.820
0.906
0.834
0.816
0.814
0.754
0.784
0.810
0.762
0.828
0.850
0.766
0.804
0.786
0.760
0.790
0.790
0.750
0.814
0.946
0.780
0.810
0.806
0.752
0.798
0.826
0.730
0.756
0.806
0.772
0.780
0.820
0.826
0.778
0.820
0.856
0.762
0.804
0.842
0.766
0.838
0.900
0.798
0.834
0.876
0.840
0.832
0.832
0.780
0.810
0.838
0.776
0.804
0.834
0.770
0.796
0.786
0.758
0.808
0.846
0.774
0.840
0.884
0.766
0.792
0.788
0.740
0.788
0.854
0.794
0.878
0.794
0.780
0.792
0.736
0.772
0.844
0.776
0.820
0.828
0.754
0.792
0.832
0.750
0.782
0.828
0.746
0.770
0.746
0.730
0.752
0.738
0.728
0.728
0.692
0.684
0.686
0.654
0.632
0.622
0.648
0.724
0.784
0.756
0.728
0.718
0.782
0.768
0.708
0.754
0.768
0.754
0.806
0.856
0.908
0.754
0.836
0.868
0.724
0.818
1.110
0.776
0.794
0.852
0.858
0.834
0.852
0.858
0.818
0.864
0.854
0.754
0.770
0.748
0.758
0.788
0.774
0.798
0.838
0.782
0.858
0.854
0.752
0.782
0.768
0.740
0.772
0.790
0.762
0.854
0.804
0.782
0.864
0.840
0.786
0.834
0.832
0.796
0.860
0.812
0.802
0.842
0.804
0.810
0.852
0.776
0.820
0.800
0.764
0.812
0.800
0.788
0.834
0.792
0.806
0.830
0.766
0.818
0.840
0.754
0.796
0.810
0.770
0.810
0.778
0.756
0.804
0.780
0.774
0.834
0.806
0.804
0.812
0.768
0.768
0.792
0.768
0.784
0.794
0.768
0.820
0.806
0.798
0.868
0.792
0.766
0.792
0.764
0.764
0.792
0.756
0.816
0.808
0.766
0.820
0.832
0.764
0.780
0.720
0.710
0.714
0.710
0.710
0.752
0.792
0.740
0.784
0.804
0.756
0.854
0.932
0.756
0.766
0.786
0.754
0.780
0.772
0.744
0.766
0.812
0.792
0.754
0.798
0.830
0.756
0.790
0.780
0.736
0.782
0.772
0.756
0.796
0.780
0.760
0.784
0.764
0.754
0.764
0.742
0.748
0.770
0.788
0.756
0.774
0.750
0.754
0.784
0.768
0.830
0.876
0.754
0.802
0.758
0.728
0.776
0.818
0.752
0.854
0.902
0.802
0.818
0.752
0.708
0.680
0.676
0.782
0.952
0.952
0.938
0.778
0.792
0.804
0.770
0.804
0.846
0.928
0.802
0.828
0.960
0.826
0.858
0.892
0.850
0.774
0.828
0.814
0.762
0.862
0.998
0.866
0.922
0.880
0.806
0.890
0.896
0.832
0.890
0.928
0.798
0.804
0.828
0.770
0.816
0.798
0.816
0.860
0.774
0.826
0.832
0.780
0.818
0.820
0.770
0.844
0.868
0.822
0.930
0.810
0.804
0.822
0.796
0.836
0.798
0.792
0.820
0.766
0.812
1.010
0.850
0.914
0.836
0.772
0.786
0.782
0.790
0.860
0.884
0.848
0.894
0.762
0.810
0.826
0.760
0.816
0.822
0.796
0.792
0.850
0.920
0.786
0.842
0.932
0.752
0.796
0.850
0.756
0.786
0.874
0.800
0.846
0.864
0.760
0.794
0.812
0.750
0.772
0.804
0.818
0.778
0.808
0.804
0.792
0.858
0.804
0.786
0.818
0.832
0.764
0.812
0.894
0.796
0.874
0.778
0.714
0.720
0.744
1.006
1.034
0.858
0.870
0.878
0.798
0.862
0.924
0.766
0.822
0.754
0.716
0.700
0.744
0.776
0.806
0.930
0.834
0.864
0.882
0.774
0.800
0.784
0.750
0.822
0.958
0.818
0.874
0.846
0.794
0.834
0.832
0.822
0.856
0.758
0.708
0.686
0.712
1.032
1.042
0.954
0.886
0.758
0.780
0.830
0.952
0.898
0.808
0.862
0.950
0.898
0.788
0.828
0.918
0.908
0.850
0.904
0.920
0.788
0.856
0.938
0.816
0.862
0.860
0.760
0.808
0.790
0.792
0.836
0.826
0.788
0.818
0.794
0.800
0.810
0.764
0.812
0.788
0.788
0.842
0.854
0.808
0.826
0.790
0.822
0.860
0.778
0.786
0.818
0.784
0.880
0.956
0.798
0.934
0.872
0.788
0.820
0.814
0.828
0.976
0.814
0.826
0.872
0.780
0.852
0.888
0.772
0.782
0.770
0.738
0.778
0.992
0.840
0.882
0.892
0.796
0.816
1.000
0.874
0.890
0.996
0.928
0.874
0.914
0.906
0.800
0.888
0.986
0.880
0.884
0.836
0.916
0.856
0.798
0.896
0.836
0.890
0.958
0.820
0.932
0.856
0.860
0.908
0.818
0.792
0.854
0.784
0.816
0.932
0.848
0.940
0.912
0.860
0.922
0.812
0.782
0.798
0.742
0.756
0.774
0.770
0.736
0.736
0.756
0.810
0.752
0.788
0.812
0.810
0.776
0.830
0.794
0.744
0.782
0.848
0.780
0.838
0.824
0.778
0.832
0.826
0.788
0.838
0.816
0.818
0.830
0.754
0.758
0.836
1.036
0.846
0.940
0.916
0.814
0.884
0.948
0.784
0.826
0.878
0.818
0.882
0.862
0.894
0.990
0.842
0.876
0.844
0.828
0.848
0.788
0.848
0.880
0.800
0.920
0.818
0.836
0.938
0.776
0.828
0.816
0.776
0.832
0.836
0.818
0.982
0.882
0.826
0.860
0.776
0.814
0.802
0.758
0.832
0.874
0.794
0.878
0.842
0.790
0.830
0.804
0.772
0.768
0.734
0.770
0.906
0.910
0.834
0.914
0.966
0.816
0.864
0.958
0.904
0.800
0.866
0.892
0.802
0.982
0.988
0.812
0.848
0.788
0.748
0.804
0.892
0.846
0.974
0.878
0.820
0.810
0.756
0.722
0.740
0.810
1.002
0.830
0.928
0.892
0.796
0.782
0.738
0.868
1.094
0.874
1.014
0.838
0.808
0.978
0.838
0.782
0.890
1.034
0.796
0.816
0.802
0.804
0.822
0.838
0.944
0.934
0.792
0.856
0.866
0.796
0.898
0.916
0.804
0.894
0.840
0.804
0.872
0.774
0.868
0.852
0.794
0.890
0.906
0.800
0.864
0.860
0.776
0.836
0.788
0.770
0.806
0.796
0.792
0.814
0.794
0.796
0.814
0.768
0.816
0.864
0.780
0.830
0.798
0.774
0.806
0.746
0.708
0.678
0.706
0.830
0.998
0.998
0.770
0.738
0.708
0.720
0.774
0.742
0.780
0.854
0.794
0.844
0.858
0.790
0.838
0.892
0.838
0.794
0.806
0.822
0.780
0.842
0.852
0.770
0.832
0.860
0.772
0.840
0.874
0.876
0.790
0.846
0.808
0.740
0.768
0.788
0.770
0.826
0.914
0.868
0.890
0.904
0.778
0.844
0.792
0.778
0.834
0.880
0.824
0.948
0.924
0.806
0.854
0.832
0.780
0.822
0.806
0.780
0.864
0.818
0.810
0.836
0.768
0.854
0.834
0.800
0.812
0.758
0.800
0.822
0.778
0.830
0.810
0.816
0.858
0.772
0.810
0.854
0.784
0.856
0.826
0.802
0.834
0.796
0.820
0.824
0.780
0.812
0.804
0.756
0.790
0.758
0.792
0.822
0.754
0.812
0.832
0.766
0.852
0.800
0.778
0.772
0.736
0.792
0.774
0.772
0.804
0.792
0.864
0.858
0.780
0.850
0.838
0.792
0.828
0.802
0.766
0.818
0.766
0.792
0.812
0.748
0.798
0.770
0.760
0.746
0.740
0.704
0.678
0.686
0.692
0.696
0.680
0.664
0.682
0.668
0.674
0.674
0.654
0.684
0.694
0.678
0.686
0.724
0.740
0.682
0.730
0.800
0.872
0.712
0.804
0.828
0.722
0.730
0.784
0.738
0.804
0.874
0.732
0.784
0.852
0.724
0.800
0.782
0.730
0.786
0.778
0.720
0.790
0.758
0.740
0.752
0.758
0.720
0.754
0.726
0.676
0.714
0.688
0.666
0.680
0.710
0.686
0.678
0.736
0.878
0.734
0.760
0.782
0.714
0.662
0.656
0.702
1.170
0.932
0.934
0.834
0.802
0.802
0.792
0.786
0.824
0.850
0.822
0.850
0.798
0.846
0.878
0.788
0.838
0.828
0.810
0.836
0.832
0.782
0.808
0.790
0.848
0.844
0.788
0.848
0.912
0.786
0.848
0.826
0.736
0.756
0.822
0.796
0.790
0.850
0.880
0.876
0.870
0.884
0.926
0.864
0.768
0.794
0.978
0.980
0.878
0.914
0.816
0.920
0.898
0.808
0.920
0.854
0.830
0.854
0.776
0.846
0.886
0.776
0.818
0.772
0.806
0.832
0.774
0.808
0.834
0.786
0.874
0.804
0.822
0.826
0.750
0.788
0.782
0.734
0.760
0.804
0.762
0.860
1.020
0.828
0.874
0.892
0.796
0.874
0.974
0.814
0.914
0.976
0.830
0.930
0.968
0.820
0.886
0.984
0.776
0.778
0.862
0.852
0.848
0.980
0.810
0.852
0.834
0.804
0.890
0.820
0.790
0.836
0.824
0.788
0.840
0.788
0.788
0.852
0.810
0.844
0.900
0.802
0.830
0.824
0.768
0.806
0.794
0.758
0.756
0.748
0.708
0.702
0.716
0.706
0.702
0.720
0.708
0.736
0.740
0.724
0.702
0.698
0.678
0.640
0.634
0.642
0.630
0.620
0.620
0.858
0.872
0.748
0.742
0.772
0.734
0.708
0.716
0.764
0.806
0.826
0.786
0.720
0.742
0.742
0.768
0.714
0.758
0.796
0.768
0.812
0.792
0.744
0.752
0.748
0.732
0.772
0.778
0.738
0.776
0.764
0.736
0.772
0.784
0.740
0.762
0.770
0.720
0.728
0.734
0.714
0.750
0.768
0.742
0.764
0.778
0.758
0.766
0.790
0.778
0.742
0.780
0.762
0.748
0.776
0.808
0.736
0.762
0.720
0.704
0.702
0.686
0.694
0.730
0.704
0.746
0.808
0.780
0.790
0.836
0.862
0.792
0.812
0.824
0.764
0.802
0.846
0.768
0.834
0.816
0.792
0.730
0.768
0.868
0.984
0.830
0.852
0.856
0.766
0.828
0.840
0.796
0.926
0.960
0.870
0.926
0.820
0.806
0.798
0.778
0.754
0.790
0.796
0.752
0.794
0.816
0.794
0.854
0.796
0.756
0.780
0.836
0.762
0.810
0.860
0.790
0.868
0.968
0.790
0.814
0.842
0.816
0.860
0.794
0.790
0.868
0.906
0.822
1.012
0.930
0.796
0.822
0.818
0.802
0.910
0.824
0.770
0.814
0.872
0.812
0.914
0.942
0.790
0.828
0.894
0.754
0.788
0.850
0.766
0.854
0.856
0.834
0.908
0.772
0.786
0.810
0.766
0.850
0.864
0.772
0.838
0.790
0.758
0.792
0.820
0.768
0.808
0.800
0.760
0.820
0.802
0.748
0.784
0.780
0.754
0.840
0.830
0.844
0.926
0.884
0.798
0.800
0.748
0.750
0.756
0.758
0.816
0.848
0.768
0.812
0.804
0.758
0.796
0.818
0.748
0.788
0.774
0.748
0.780
0.764
0.742
0.768
0.752
0.756
0.780
0.770
0.746
0.742
0.712
0.742
0.778
0.886
0.792
0.938
0.956
0.778
0.826
0.852
0.770
0.790
0.852
0.876
0.788
0.870
0.898
0.774
0.814
0.792
0.732
0.748
0.756
0.738
0.800
0.974
0.772
0.804
0.828
0.744
0.786
0.772
0.728
0.774
0.800
0.742
0.790
0.780
0.744
0.770
0.770
0.750
0.780
0.756
0.778
0.808
0.738
0.766
0.778
0.742
0.794
0.830
0.802
0.792
0.812
0.774
0.738
0.772
0.770
0.760
0.816
0.812
0.746
0.788
0.792
0.744
0.788
0.814
0.782
0.838
0.784
0.788
0.802
0.752
0.780
0.784
0.758
0.840
0.812
0.778
0.858
0.820
0.764
0.814
0.870
0.758
0.798
0.824
0.748
0.800
0.830
0.760
0.820
0.832
0.740
0.770
0.792
0.762
0.818
0.968
0.840
0.856
0.928
0.792
0.806
0.862
0.838
0.786
0.878
0.988
0.786
0.836
0.920
0.854
0.794
0.860
1.020
0.816
0.886
0.876
0.804
0.820
0.766
0.780
0.822
0.784
0.832
0.906
0.792
0.818
0.872
0.762
0.784
0.776
0.732
0.764
0.818
0.848
0.906
0.950
0.840
0.882
0.982
0.868
0.892
0.950
0.800
0.762
0.790
0.834
0.754
0.822
0.956
0.774
0.854
0.946
0.776
0.780
0.784
0.718
0.738
0.802
0.800
0.788
0.818
0.770
0.770
0.832
0.812
0.768
0.798
0.820
0.736
0.758
0.802
0.906
0.850
0.964
0.810
0.792
0.868
0.908
0.766
0.834
0.964
0.864
0.872
0.948
0.936
0.792
0.880
0.972
0.834
0.874
0.934
0.788
0.846
0.878
0.784
0.848
0.944
0.818
0.774
0.776
0.786
0.760
0.826
0.846
0.756
0.786
0.804
0.750
0.806
0.804
0.750
0.828
0.926
0.770
0.792
0.842
0.928
0.902
0.982
0.864
0.768
0.812
0.884
0.854
0.882
1.054
1.026
0.852
0.886
0.944
0.802
0.816
1.002
0.902
0.836
0.908
0.920
0.792
0.854
1.060
0.854
0.854
1.040
0.920
0.822
0.876
0.888
0.826
0.952
0.986
0.800
0.798
0.800
0.784
0.792
0.940
0.930
0.874
0.856
0.760
0.770
0.830
0.872
0.824
1.016
0.832
0.772
0.828
0.998
0.806
0.920
1.028
0.856
0.838
1.088
1.002
0.852
1.016
1.016
1.016
0.836
0.930
0.874
0.770
0.828
0.890
0.806
0.966
0.910
0.824
0.846
0.772
0.794
0.844
0.802
0.836
0.876
0.798
0.826
0.920
0.792
0.774
0.788
0.754
0.778
0.858
0.878
0.844
0.860
0.790
0.826
0.904
0.820
0.870
0.948
0.806
0.874
0.886
0.790
0.854
0.858
0.776
0.858
0.892
0.780
0.898
0.970
0.818
0.868
0.910
0.782
0.808
0.806
0.778
0.886
0.848
0.816
0.860
0.776
0.786
0.834
0.778
0.790
0.792
0.724
0.690
0.706
0.710
0.844
0.970
1.004
0.820
0.852
0.880
0.922
0.800
0.862
0.970
0.928
0.864
0.892
0.904
0.786
0.760
0.752
0.724
0.710
0.742
0.744
0.826
0.878
0.814
0.900
0.930
0.792
0.820
0.818
0.766
0.818
0.816
0.758
0.820
0.846
0.772
0.812
0.826
0.768
0.806
0.790
0.768
0.808
0.820
0.750
0.770
0.830
0.812
0.730
0.740
0.730
0.740
0.712
0.738
0.744
0.738
0.732
0.756
0.792
0.758
0.804
0.828
0.772
0.800
0.804
0.740
0.780
0.828
0.806
0.876
0.920
0.802
0.826
0.838
0.760
0.768
0.730
0.694
0.696
0.694
0.718
0.740
0.844
0.832
0.938
0.802
0.812
0.822
0.758
0.786
0.816
0.782
0.822
0.874
0.796
0.830
0.872
0.838
0.784
0.776
0.768
0.748
0.794
0.952
0.870
0.926
0.902
0.806
0.880
0.972
0.870
0.880
0.848
0.792
0.914
1.052
0.976
0.888
0.966
0.914
0.836
0.942
0.934
0.828
0.892
0.992
0.908
0.896
0.862
0.806
0.862
0.886
0.796
0.958
0.892
0.896
0.988
0.822
0.892
0.906
0.796
0.900
0.826
0.860
0.904
0.784
0.892
0.902
0.816
0.870
0.786
0.792
0.824
0.818
0.920
1.032
0.848
0.850
0.968
0.820
0.816
0.812
0.768
0.836
1.020
0.808
0.974
1.020
0.854
0.920
0.910
0.810
0.884
0.960
0.830
0.974
0.976
0.838
0.926
0.994
0.844
0.862
0.906
0.854
0.802
0.894
0.962
0.806
0.876
1.016
0.856
0.838
0.952
0.918
0.790
0.842
0.946
0.832
0.804
0.882
0.862
0.782
0.822
0.910
0.790
0.874
0.858
0.760
0.802
0.920
0.818
0.844
0.908
0.784
0.822
0.848
0.770
0.858
0.912
0.788
0.834
0.820
0.798
0.874
0.864
0.794
0.822
0.812
0.786
0.860
0.842
0.828
0.884
0.874
0.852
0.882
0.768
0.818
0.810
0.754
0.796
0.830
0.790
0.890
0.924
0.814
0.850
0.788
0.758
0.772
0.796
0.748
0.774
0.792
0.756
0.794
0.832
0.808
0.782
0.824
0.772
0.748
0.772
0.804
0.746
0.824
0.868
0.780
0.906
0.888
0.782
0.828
0.856
0.770
0.820
0.954
0.840
0.886
0.844
0.768
0.778
0.766
0.774
0.836
0.896
0.806
0.872
0.842
0.800
0.854
0.804
0.788
0.806
0.742
0.756
0.764
0.746
0.788
0.900
0.798
0.840
0.830
0.772
0.844
0.826
0.762
0.792
0.784
0.746
0.786
0.772
0.796
0.870
0.770
0.824
0.782
0.764
0.824
0.818
0.794
0.814
0.772
0.798
0.782
0.754
0.800
0.818
0.766
0.848
0.838
0.812
0.856
0.858
0.866
0.858
0.768
0.742
0.748
0.732
0.760
0.820
0.784
0.808
0.832
0.746
0.712
0.726
0.786
0.790
0.836
0.932
0.818
0.794
0.838
0.774
0.770
0.818
0.904
0.790
0.874
0.898
0.784
0.770
0.728
0.702
0.678
0.674
0.744
1.216
1.038
0.890
0.818
0.766
0.790
0.828
0.974
0.810
0.846
0.872
0.798
0.814
0.818
0.790
0.784
0.856
0.780
0.790
0.818
0.896
0.768
0.798
0.814
0.746
0.766
0.748
0.742
0.740
0.722
0.750
0.750
0.722
0.748
0.738
0.706
0.716
0.728
0.712
0.724
0.702
0.692
0.714
0.706
0.752
0.776
0.728
0.760
0.750
0.732
0.762
0.772
0.756
0.800
0.808
0.740
0.750
0.742
0.746
0.776
0.776
0.774
0.832
0.804
0.790
0.918
0.908
0.786
0.792
0.796
0.736
0.766
0.776
0.750
0.842
0.818
0.786
0.804
0.748
0.764
0.766
0.732
0.778
0.788
0.754
0.766
0.722
0.700
0.692
0.706
0.694
0.692
0.702
0.736
0.750
0.714
0.776
0.796
0.702
0.744
0.748
0.704
0.712
0.822
0.720
0.730
0.794
0.792
0.812
0.852
0.730
0.764
0.838
0.752
0.760
0.752
0.712
0.738
0.748
0.702
0.660
0.672
0.646
0.652
0.658
0.672
0.658
0.686
0.750
0.728
0.690
0.712
0.790
0.710
0.726
0.762
0.786
0.734
0.780
0.838
0.736
1.132
0.864
0.758
0.782
0.812
0.768
0.806
0.894
0.802
0.766
0.814
0.852
0.768
0.812
0.786
0.774
0.864
0.804
0.800
0.810
0.754
0.790
0.816
0.754
0.810
0.860
0.754
0.798
0.848
0.792
0.858
0.874
0.798
0.858
0.830
0.830
0.840
0.776
0.842
0.884
0.800
0.876
0.918
0.804
0.790
0.778
0.740
0.704
0.710
0.728
0.930
0.818
0.868
0.906
0.764
0.780
0.844
0.908
0.754
0.800
0.842
0.750
0.808
0.834
0.766
0.812
0.804
0.768
0.790
0.780
0.740
0.774
0.808
0.742
0.794
0.778
0.752
0.784
0.808
0.748
0.776
0.762
0.742
0.778
0.778
0.740
0.786
0.834
0.816
0.838
0.774
0.728
0.722
0.724
0.712
0.716
0.756
0.928
0.780
0.830
0.802
0.752
0.792
0.814
0.762
0.800
0.824
0.760
0.860
0.962
0.776
0.784
0.764
0.722
0.762
0.820
0.798
0.932
0.930
0.784
0.836
0.800
0.774
0.796
0.770
0.792
0.844
0.774
0.798
0.838
0.760
0.792
0.796
0.738
0.786
0.810
0.738
0.764
0.774
0.732
0.804
0.820
0.780
0.868
0.822
0.756
0.772
0.742
0.754
0.902
0.872
0.752
0.776
0.792
0.712
0.732
0.694
0.670
0.644
0.632
0.622
0.600
0.588
0.584
0.572
0.564
0.544
0.542
0.538
0.530
0.524
0.518
0.516
0.522
0.516
0.524
0.520
0.518
0.514
0.526
0.520
0.526
0.526
0.550
0.592
0.594
0.588
0.608
0.614
0.586
0.580
0.594
0.606
0.594
0.610
0.604
0.608
0.570
0.568
0.566
0.552
0.546
0.544
0.532
0.532
0.532
0.526
0.524
0.522
0.528
0.522
0.524
0.526
0.524
0.526
0.516
0.522
0.520
0.522
0.514
0.514
0.518
0.518
0.510
0.510
0.508
0.506
0.502
0.498
0.498
0.504
0.508
0.512
0.512
0.508
0.508
0.514
0.508
0.508
0.504
0.506
0.502
0.504
0.500
0.502
0.502
0.508
0.514
0.524
0.516
0.522
0.520
0.542
0.600
0.636
0.624
0.624
0.586
0.614
0.630
0.622
0.590
0.598
0.594
0.602
0.596
0.578
0.598
0.612
0.588
0.568
0.566
0.558
0.556
0.544
0.548
0.544
0.538
0.528
0.524
0.520
0.512
0.504
0.510
0.506
0.506
0.500
0.506
0.510
0.518
0.510
0.514
0.516
0.524
0.518
0.518
0.528
0.538
0.540
0.534
0.544
0.548
0.546
0.542
0.540
0.540
0.536
0.532
0.530
0.526
0.524
0.526
0.516
0.516
0.524
0.540
0.536
0.528
0.528
0.530
0.524
0.524
0.524
0.524
0.522
0.526
0.540
0.590
0.692
0.776
0.780
0.752
0.774
0.740
0.714
0.716
0.698
0.620
0.602
0.580
0.562
0.588
0.680
0.698
0.730
0.718
0.700
0.688
0.628
0.632
0.654
0.696
0.726
0.672
0.638
0.684
0.702
0.754
0.668
0.740
1.108
0.768
0.730
0.754
0.734
0.906
0.846
0.750
0.860
0.942
0.734
0.760
0.802
0.846
0.706
0.780
0.878
0.722
0.844
0.938
0.748
0.874
0.824
0.702
0.706
0.700
0.794
0.754
0.726
0.772
0.860
0.740
0.782
0.910
0.772
0.736
0.776
0.850
0.720
0.772
0.970
0.904
0.790
0.822
0.934
0.958
0.860
0.866
0.906
0.778
0.752
0.844
0.902
0.742
0.786
0.888
0.838
0.746
0.832
0.756
0.796
0.852
0.810
0.778
0.978
0.974
0.758
0.828
0.908
0.734
0.790
0.884
0.796
0.834
0.896
0.998
0.988
0.958
0.942
0.826
0.736
0.808
0.742
0.806
0.854
1.034
0.808
0.798
0.792
0.902
0.786
0.758
0.760
0.852
0.786
0.738
0.776
0.918
0.992
0.794
0.790
0.820
0.762
0.728
0.780
0.952
0.888
0.790
0.820
0.878
0.750
0.784
0.850
0.886
0.964
0.938
0.750
0.736
0.742
0.856
0.978
0.782
0.846
1.008
0.862
0.790
0.842
0.788
0.728
0.784
0.840
0.722
0.742
0.770
0.854
0.824
0.740
0.766
0.802
0.824
0.724
0.758
0.772
0.842
0.892
0.910
0.892
0.764
0.692
0.690
0.688
0.746
0.906
0.814
0.736
0.782
0.914
0.852
0.740
0.772
0.800
0.878
0.876
0.742
0.742
0.770
0.850
0.786
0.752
0.836
0.974
0.766
0.828
0.962
0.886
0.770
0.804
0.798
0.714
0.754
0.792
0.810
0.732
0.786
0.892
0.800
0.784
0.774
0.802
0.808
0.804
0.790
0.684
0.690
0.700
0.746
0.860
0.890
0.752
0.716
0.706
0.706
1.074
0.972
0.882
0.796
0.778
0.808
0.836
0.754
0.730
0.754
0.808
0.838
0.768
0.728
0.794
0.836
0.814
0.742
0.788
0.804
0.708
0.730
0.768
0.724
0.736
0.780
0.844
0.744
0.724
0.738
0.768
0.826
0.894
0.748
0.768
0.778
0.796
0.806
0.714
0.732
0.756
0.788
0.722
0.736
0.774
0.800
0.720
0.778
0.802
0.760
0.722
0.742
0.756
0.698
0.702
0.718
0.722
0.692
0.760
0.758
0.704
0.766
0.792
0.722
0.728
0.746
0.776
0.728
0.748
0.770
0.740
0.732
0.804
0.856
0.736
0.776
0.792
0.728
0.678
0.690
0.708
0.786
0.830
0.764
0.764
0.748
0.792
0.692
0.674
0.664
0.652
0.610
0.598
0.596
0.594
0.642
0.630
0.626
0.658
0.684
0.666
0.672
0.650
0.644
0.656
0.682
0.686
0.712
0.744
0.692
0.718
0.720
0.726
0.692
0.696
0.698
0.742
0.780
0.720
0.768
0.764
0.740
0.740
0.724
0.674
0.692
0.694
0.718
0.680
0.700
0.704
0.738
0.692
0.714
0.696
0.734
0.658
0.704
0.698
0.668
0.682
0.682
0.688
0.656
0.658
0.668
0.660
0.658
0.688
0.692
0.688
0.676
0.676
0.662
0.660
0.636
0.644
0.656
0.650
0.630
0.622
0.628
0.638
0.640
0.630
0.650
0.646
0.654
0.634
0.640
0.640
0.640
0.618
0.610
0.614
0.608
0.586
0.596
0.586
0.574
0.562
0.566
0.554
0.544
0.536
0.534
0.534
0.528
0.534
0.524
0.530
0.526
0.522
0.520
0.526
0.524
0.522
0.520
0.530
0.522
0.540
0.540
0.556
0.540
0.550
0.558
0.558
0.564
0.536
0.532
0.520
0.516
0.510
0.510
0.510
0.512
0.514
0.518
0.532
0.532
0.526
0.540
0.546
0.554
0.548
0.546
0.546
0.552
0.550
0.536
0.540
0.542
0.560
0.568
0.566
0.586
0.632
0.648
0.620
0.610
0.626
0.640
0.594
0.596
0.592
0.586
0.576
0.576
0.570
0.566
0.572
0.564
0.568
0.550
0.554
0.542
0.542
0.538
0.528
0.534
0.532
0.524
0.530
0.536
0.546
0.578
0.574
0.566
0.582
0.604
0.628
0.610
0.624
0.636
0.636
0.610
0.600
0.602
0.618
0.592
0.586
0.592
0.598
0.618
0.608
0.628
0.682
0.670
0.658
0.660
0.660
0.636
0.626
0.622
0.634
0.624
0.624
0.650
0.650
0.632
0.642
0.650
0.638
0.624
0.628
0.662
0.656
0.628
0.628
0.634
0.638
0.622
0.622
0.654
0.654
0.616
0.626
0.650
0.694
0.660
0.692
0.706
0.670
0.656
0.642
0.634
0.608
0.596
0.598
0.598
0.600
0.604
0.616
0.644
0.624
0.622
0.634
0.640
0.634
0.648
0.648
0.640
0.638
0.644
0.632
0.608
0.600
0.594
0.580
0.562
0.560
0.576
0.584
0.570
0.588
0.592
0.606
0.632
0.686
0.664
0.678
0.688
0.680
0.724
0.688
0.642
0.656
0.660
0.654
0.688
0.662
0.654
0.642
0.622
0.634
0.638
0.606
0.616
0.598
0.594
0.588
0.592
0.570
0.584
0.578
0.588
0.582
0.588
0.356
0.224
0.584
0.596
0.590
0.230
0.348
0.596
0.302
0.296
0.588
0.618
0.612
0.602
0.584
0.586
0.572
0.556
0.546
0.536
0.534
0.540
0.544
0.538
0.530
0.538
0.542
0.556
0.536
0.550
0.554
0.564
0.562
0.572
0.584
0.600
0.596
0.590
0.620
0.632
0.608
0.600
0.596
0.606
0.596
0.592
0.602
0.616
0.608
0.598
0.614
0.638
0.608
0.588
0.588
0.586
0.578
0.562
0.590
0.622
0.624
0.588
0.584
0.600
0.604
0.570
0.566
0.562
0.568
0.582
0.570
0.568
0.582
0.606
0.604
0.586
0.610
0.644
0.630
0.606
0.608
0.638
0.606
0.592
0.602
0.622
0.596
0.592
0.626
0.654
0.608
0.634
0.666
0.648
0.610
0.614
0.646
0.620
0.592
0.594
0.594
0.576
0.574
0.582
0.600
0.636
0.590
0.584
0.586
0.570
0.560
0.560
0.570
0.570
0.560
0.564
0.582
0.620
0.590
0.604
0.618
0.624
0.580
0.572
0.580
0.594
0.580
0.580
0.598
0.664
0.636
0.586
0.586
0.602
0.656
0.618
0.606
0.678
0.722
0.638
0.636
0.624
0.608
0.590
0.588
0.578
0.578
0.598
0.598
0.580
0.592
0.610
0.628
0.584
0.606
0.612
0.616
0.582
0.586
0.592
0.616
0.590
0.588
0.596
0.608
0.582
0.584
0.586
0.616
0.606
0.598
0.628
0.656
0.636
0.620
0.656
0.646
0.596
0.588
0.584
0.588
0.562
0.572
0.582
0.562
0.568
0.578
0.596
0.634
0.600
0.630
0.704
0.746
0.690
0.686
0.680
0.644
0.618
0.608
0.596
0.568
0.570
0.548
0.540
0.548
0.652
0.656
0.678
0.644
0.628
0.616
0.618
0.588
0.574
0.602
0.606
0.616
0.594
0.620
0.610
0.582
0.570
0.574
0.562
0.552
0.554
0.566
0.580
0.574
0.568
0.586
0.606
0.624
0.594
0.618
0.618
0.610
0.578
0.578
0.584
0.578
0.562
0.576
0.578
0.566
0.568
0.590
0.626
0.592
0.610
0.630
0.606
0.592
0.604
0.622
0.584
0.582
0.578
0.584
0.570
0.568
0.578
0.568
0.564
0.582
0.588
0.574
0.556
0.564
0.566
0.552
0.544
0.554
0.552
0.542
0.544
0.548
0.544
0.538
0.530
0.528
0.522
0.530
0.532
0.530
0.520
0.530
0.548
0.550
0.544
0.550
0.582
0.606
0.602
0.570
0.562
0.560
0.560
0.544
0.544
0.546
0.550
0.536
0.536
0.570
0.608
0.600
0.554
0.556
0.564
0.546
0.542
0.534
0.556
0.572
0.594
0.560
0.574
0.570
0.568
0.548
0.554
0.552
0.542
0.540
0.544
0.558
0.538
0.550
0.558
0.554
0.542
0.550
0.554
0.546
0.552
0.556
0.572
0.554
0.556
0.558
0.560
0.550
0.548
0.536
0.530
0.532
0.528
0.530
0.520
0.526
0.524
0.530
0.520
0.520
0.522
0.530
0.544
0.534
0.536
0.572
0.646
0.642
0.642
0.644
0.684
0.716
0.726
0.660
0.638
0.616
0.586
0.584
0.600
0.604
0.604
0.580
0.578
0.574
0.606
0.658
0.612
0.644
0.638
0.600
0.588
0.592
0.594
0.612
0.594
0.580
0.582
0.564
0.586
0.600
0.582
0.558
0.568
0.562
0.550
0.558
0.546
0.542
0.548
0.556
0.542
0.538
0.542
0.544
0.530
0.530
0.536
0.544
0.538
0.536
0.550
0.566
0.566
0.560
0.576
0.598
0.570
0.578
0.590
0.576
0.566
0.572
0.582
0.562
0.558
0.564
0.570
0.570
0.558
0.578
0.604
0.610
0.588
0.634
0.620
0.596
0.608
0.614
0.606
0.606
0.598
0.658
0.602
0.620
0.682
0.718
0.692
0.656
0.632
0.572
0.572
0.582
0.588
0.562
0.552
0.558
0.580
0.568
0.578
0.612
0.666
0.600
0.576
0.578
0.598
0.588
0.584
0.622
0.628
0.584
0.598
0.604
0.610
0.580
0.580
0.576
0.584
0.566
0.556
0.570
0.592
0.582
0.616
0.722
0.740
0.688
0.722
0.676
0.748
0.752
0.672
0.694
0.680
0.644
0.626
0.626
0.624
0.608
0.606
0.698
0.668
0.682
0.800
0.786
0.686
0.688
0.696
0.682
0.646
0.656
0.644
0.610
0.580
0.568
0.590
0.664
0.736
0.702
0.668
0.660
0.664
0.634
0.626
0.648
0.648
0.618
0.630
0.654
0.636
0.616
0.622
0.624
0.602
0.638
0.698
0.648
0.708
0.702
0.666
0.674
0.688
0.634
0.636
0.660
0.648
0.628
0.650
0.636
0.610
0.624
0.634
0.606
0.612
0.624
0.680
0.636
0.634
0.678
0.678
0.650
0.634
0.618
0.608
0.656
0.676
0.670
0.672
0.702
0.714
0.670
0.706
0.658
0.620
0.634
0.660
0.636
0.628
0.666
0.636
0.694
0.704
0.660
0.638
0.674
0.654
0.622
0.592
0.598
0.588
0.584
0.574
0.590
0.604
0.576
0.606
0.594
0.580
0.574
0.590
0.664
0.634
0.604
0.592
0.588
0.572
0.570
0.566
0.558
0.552
0.556
0.558
0.580
0.594
0.634
0.626
0.632
0.628
0.714
0.752
0.730
0.744
0.682
0.636
0.640
0.666
0.728
0.748
0.724
0.662
0.662
0.726
0.674
0.644
0.662
0.640
0.650
0.736
0.778
0.704
0.652
0.672
0.664
0.624
0.640
0.672
0.670
0.632
0.686
0.694
0.648
0.686
0.720
0.648
0.744
0.668
0.720
0.732
0.768
0.672
0.684
0.682
0.630
0.640
0.644
0.658
0.722
0.736
0.672
0.698
0.736
0.758
0.806
0.792
0.742
0.662
0.662
0.648
0.650
0.706
0.768
0.806
0.766
0.688
0.706
0.690
0.724
0.760
0.774
0.694
0.710
0.718
0.752
0.726
0.682
0.714
0.700
0.702
0.670
0.670
0.660
0.684
0.688
0.684
0.666
0.650
0.656
0.634
0.618
0.618
0.626
0.662
0.674
0.674
0.692
0.700
0.682
0.712
0.722
0.742
0.718
0.710
0.764
0.768
0.754
0.778
0.776
0.762
0.744
0.708
0.728
0.718
0.740
0.746
0.680
0.712
0.738
0.760
0.746
0.732
0.672
0.658
0.660
0.662
0.690
0.696
0.702
0.648
0.662
0.690
0.760
0.788
0.768
0.806
0.698
0.704
0.682
0.652
0.674
0.656
0.662
0.694
0.748
0.762
0.746
0.728
0.704
0.676
0.652
0.618
0.628
0.638
0.734
0.752
0.786
0.860
0.750
0.770
0.790
0.804
0.766
0.704
0.718
0.710
0.710
0.650
0.678
0.692
0.744
0.672
0.722
0.740
0.754
0.702
0.732
0.752
0.708
0.696
0.706
0.720
0.672
0.710
0.722
0.716
0.688
0.720
0.730
0.700
0.662
0.640
0.638
0.676
0.728
0.788
0.798
0.772
0.812
0.740
0.666
0.634
0.612
0.594
0.574
0.566
0.560
0.550
0.546
0.540
0.532
0.538
0.534
0.528
0.518
0.524
0.524
0.520
0.520
0.522
0.518
0.516
0.516
0.522
0.520
0.526
0.528
0.536
0.532
0.528
0.526
0.528
0.522
0.524
0.516
0.514
0.518
0.522
0.526
0.520
0.524
0.532
0.542
0.542
0.538
0.536
0.536
0.538
0.530
0.534
0.538
0.558
0.552
0.548
0.560
0.566
0.562
0.562
0.558
0.554
0.548
0.542
0.536
0.524
0.522
0.518
0.518
0.526
0.556
0.552
0.554
0.574
0.628
0.700
0.616
0.594
0.578
0.566
0.568
0.566
0.566
0.546
0.544
0.548
0.558
0.552
0.548
0.556
0.564
0.554
0.552
0.542
0.526
0.534
0.532
0.548
0.546
0.548
0.564
0.562
0.560
0.552
0.538
0.532
0.536
0.536
0.546
0.564
0.550
0.546
0.568
0.606
0.642
0.614
0.588
0.586
0.592
0.582
0.580
0.598
0.598
0.590
0.564
0.554
0.550
0.548
0.572
0.594
0.636
0.672
0.648
0.670
0.672
0.670
0.656
0.596
0.586
0.564
0.546
0.536
0.528
0.528
0.526
0.530
0.522
0.526
0.548
0.548
0.556
0.556
0.568
0.576
0.564
0.568
0.604
0.606
0.610
0.628
0.654
0.670
0.666
0.596
0.610
0.606
0.614
0.616
0.646
0.648
0.632
0.622
0.596
0.582
0.556
0.562
0.570
0.590
0.598
0.678
0.742
0.704
0.716
0.662
0.646
0.648
0.646
0.628
0.596
0.572
0.570
0.568
0.572
0.582
0.570
0.572
0.600
0.594
0.610
0.606
0.606
0.606
0.584
0.572
0.568
0.564
0.564
0.568
0.568
0.572
0.590
0.622
0.630
0.650
0.636
0.608
0.598
0.590
0.592
0.584
0.580
0.562
0.550
0.538
0.526
0.530
0.538
0.574
0.652
0.804
0.632
0.644
0.596
0.602
0.938
0.842
0.820
0.742
0.724
0.698
0.686
0.674
0.678
0.664
0.626
0.638
0.634
0.658
0.650
0.666
0.680
0.706
0.722
0.728
0.700
0.648
0.636
0.636
0.616
0.616
0.576
0.594
0.586
0.608
0.610
0.620
0.586
0.604
0.598
0.608
0.608
0.574
0.584
0.584
0.572
0.576
0.578
0.580
0.568
0.580
0.578
0.568
0.552
0.564
0.570
0.558
0.558
0.562
0.572
0.562
0.568
0.578
0.576
0.566
0.562
0.566
0.566
0.554
0.554
0.574
0.602
0.630
0.640
0.640
0.630
0.616
0.590
0.574
0.582
0.592
0.600
0.562
0.582
0.594
0.594
0.578
0.586
0.598
0.570
0.580
0.576
0.556
0.558
0.550
0.548
0.544
0.544
0.546
0.556
0.570
0.544
0.562
0.588
0.254
0.298
0.598
0.584
0.586
0.604
0.638
0.604
0.608
0.680
0.704
0.706
0.630
0.646
0.674
0.626
0.656
0.602
0.598
0.628
0.702
0.594
0.756
0.696
0.618
0.644
0.640
0.616
0.612
0.598
0.594
0.592
0.598
0.592
0.592
0.564
0.572
0.562
0.570
0.582
0.574
0.558
0.570
0.564
0.562
0.536
0.558
0.538
0.540
0.560
0.574
0.578
0.564
0.574
0.572
0.584
0.562
0.568
0.566
0.570
0.558
0.572
0.564
0.558
0.562
0.564
0.582
0.592
0.572
0.564
0.414
0.802
0.586
0.598
0.604
0.572
0.584
0.588
0.710
0.708
0.646
0.698
0.754
0.700
0.780
0.720
0.726
0.714
0.702
0.710
0.716
0.660
0.660
0.696
0.728
0.736
0.668
0.666
0.672
0.708
0.740
0.682
0.698
0.682
0.704
0.714
0.680
0.694
0.676
0.716
0.708
0.688
0.640
0.666
0.722
0.684
0.808
0.762
0.910
0.762
0.742
0.780
0.668
0.646
0.622
0.598
0.574
0.576
0.578
0.588
0.580
0.564
0.552
0.560
0.544
0.540
0.536
0.548
0.546
0.544
0.536
0.524
0.538
0.538
0.566
0.580
0.596
0.570
0.592
0.638
0.668
0.686
0.610
0.576
0.574
0.566
0.574
0.582
0.598
0.574
0.576
0.570
0.578
0.568
0.552
0.562
0.570
0.556
0.542
0.536
0.574
0.638
0.680
0.654
0.614
0.602
0.588
0.584
0.562
0.560
0.560
0.566
0.576
0.568
0.552
0.546
0.548
0.540
0.546
0.546
0.550
0.526
0.532
0.536
0.528
0.542
0.546
0.544
0.532
0.536
0.546
0.548
0.556
0.556
0.556
0.546
0.538
0.530
0.516
0.510
0.504
0.504
0.520
0.552
0.524
0.544
0.602
0.734
0.692
0.736
0.718
0.690
0.658
0.602
0.598
0.586
0.570
0.566
0.556
0.554
0.548
0.554
0.562
0.574
0.598
0.598
0.638
0.602
0.612
0.598
0.618
0.650
0.630
0.566
0.574
0.570
0.568
0.570
0.564
0.562
0.554
0.554
0.546
0.544
0.534
0.530
0.542
0.600
0.686
0.716
0.714
0.662
0.628
0.614
0.604
0.590
0.570
0.558
0.548
0.534
0.540
0.542
0.584
0.630
0.674
0.712
0.722
0.686
0.648
0.630
0.610
0.586
0.544
0.540
0.544
0.596
0.650
0.708
0.708
0.710
0.694
0.674
0.656
0.628
0.598
0.580
0.572
0.592
0.664
0.738
0.838
0.758
0.738
0.710
0.696
0.634
0.614
0.590
0.588
0.586
0.594
0.586
0.560
0.566
0.564
0.564
0.548
0.562
0.556
0.562
0.558
0.558
0.560
0.554
0.548
0.542
0.534
0.522
0.524
0.522
0.528
0.540
0.532
0.526
0.532
0.562
0.554
0.560
0.578
0.610
0.600
0.596
0.576
0.556
0.560
0.554
0.560
0.562
0.560
0.546
0.556
0.552
0.560
0.562
0.542
0.550
0.562
0.566
0.584
0.638
0.674
0.738
0.658
0.660
0.656
0.644
0.630
0.606
0.594
0.572
0.540
0.538
0.550
0.592
0.620
0.684
0.738
0.674
0.668
0.668
0.686
0.668
0.658
0.636
0.610
0.602
0.568
0.550
0.534
0.532
0.534
0.532
0.554
0.612
0.598
0.626
0.662
0.740
0.652
0.638
0.640
0.636
0.590
0.590
0.596
0.594
0.592
0.586
0.590
0.584
0.580
0.576
0.554
0.550
0.562
0.618
0.642
0.664
0.680
0.706
0.712
0.714
0.642
0.634
0.622
0.626
0.604
0.604
0.654
0.724
0.652
0.660
0.686
0.714
0.660
0.666
0.668
0.680
0.634
0.634
0.648
0.652
0.620
0.620
0.632
0.672
0.650
0.662
0.662
0.660
0.630
0.632
0.636
0.646
0.620
0.634
0.644
0.638
0.630
0.632
0.638
0.612
0.588
0.582
0.586
0.648
0.624
0.628
0.642
0.606
0.614
0.620
0.642
0.638
0.634
0.646
0.670
0.650
0.628
0.628
0.622
0.610
0.588
0.578
0.584
0.576
0.564
0.574
0.576
0.584
0.616
0.606
0.602
0.598
0.590
0.576
0.566
0.560
0.556
0.554
0.556
0.544
0.550
0.578
0.664
0.634
0.636
0.668
0.676
0.672
0.644
0.626
0.598
0.556
0.552
0.546
0.554
0.560
0.570
0.568
0.580
0.582
0.582
0.630
0.678
0.638
0.600
0.584
0.574
0.588
0.586
0.560
0.568
0.560
0.568
0.562
0.572
0.564
0.562
0.560
0.544
0.538
0.542
0.572
0.620
0.656
0.628
0.630
0.642
0.626
0.608
0.600
0.584
0.576
0.558
0.554
0.572
0.600
0.622
0.622
0.586
0.584
0.582
0.610
0.578
0.582
0.580
0.596
0.592
0.584
0.572
0.558
0.532
0.532
0.526
0.522
0.538
0.538
0.576
0.640
0.682
0.678
0.656
0.650
0.626
0.598
0.576
0.560
0.572
0.588
0.574
0.576
0.576
0.550
0.550
0.554
0.582
0.606
0.616
0.612
0.582
0.566
0.560
0.570
0.578
0.584
0.580
0.568
0.572
0.592
0.592
0.598
0.580
0.598
0.612
0.628
0.624
0.612
0.594
0.554
0.560
0.552
0.548
0.556
0.558
0.556
0.558
0.560
0.558
0.566
0.576
0.580
0.554
0.558
0.570
0.602
0.608
0.600
0.580
0.572
0.556
0.544
0.538
0.524
0.530
0.530
0.570
0.616
0.630
0.644
0.680
0.702
0.660
0.618
0.650
0.704
0.636
0.696
0.620
0.606
0.590
0.604
0.604
0.624
0.610
0.596
0.576
0.572
0.562
0.554
0.558
0.564
0.570
0.562
0.564
0.542
0.552
0.554
0.554
0.546
0.540
0.556
0.580
0.616
0.588
0.590
0.600
0.576
0.582
0.566
0.572
0.572
0.572
0.566
0.560
0.552
0.544
0.538
0.532
0.524
0.516
0.514
0.532
0.768
0.842
0.646
0.828
0.842
0.864
0.802
0.798
0.744
0.706
0.670
0.642
0.600
0.582
0.552
0.556
0.580
0.584
0.632
0.650
0.722
0.728
0.706
0.650
0.648
0.632
0.624
0.614
0.602
0.588
0.584
0.550
0.552
0.542
0.560
0.612
0.680
0.726
0.730
0.714
0.674
0.662
0.650
0.614
0.614
0.592
0.590
0.618
0.604
0.600
0.600
0.564
0.574
0.560
0.564
0.590
0.576
0.590
0.624
0.738
0.788
0.756
0.710
0.680
0.648
0.612
0.596
0.560
0.580
0.620
0.706
0.772
0.750
0.704
0.690
0.666
0.642
0.600
0.582
0.574
0.586
0.600
0.576
0.596
0.604
0.612
0.592
0.644
0.670
0.712
0.764
0.782
0.750
0.698
0.656
0.620
0.562
0.558
0.546
0.564
0.602
0.650
0.676
0.620
0.610
0.740
0.814
0.846
0.896
0.724
0.690
0.706
0.700
0.664
0.678
0.688
0.654
0.630
0.618
0.582
0.716
0.680
0.702
0.690
0.652
0.654
0.654
0.644
0.616
0.610
0.608
0.602
0.624
0.616
0.608
0.592
0.572
0.568
0.564
0.566
0.570
0.574
0.568
0.546
0.536
0.536
0.552
0.650
0.720
0.758
1.014
0.800
0.856
0.816
0.790
0.736
0.646
0.652
0.612
0.614
0.624
0.650
0.608
0.620
0.600
0.616
0.644
0.660
0.660
0.660
0.650
0.630
0.620
0.600
0.588
0.574
0.554
0.556
0.572
0.628
0.656
0.682
0.682
0.642
0.644
0.650
0.634
0.624
0.612
0.604
0.608
0.614
0.622
0.636
0.634
0.606
0.588
0.574
0.594
0.610
0.632
0.600
0.586
0.590
0.610
0.612
0.608
0.588
0.576
0.570
0.572
0.576
0.576
0.574
0.578
0.560
0.548
0.558
0.576
0.598
0.620
0.636
0.646
0.640
0.646
0.626
0.620
0.604
0.594
0.580
0.570
0.554
0.558
0.572
0.624
0.702
0.710
0.756
0.822
0.766
0.764
0.770
0.724
0.704
0.678
0.652
0.620
0.600
0.582
0.592
0.652
0.680
0.714
0.802
0.762
0.718
0.710
0.712
0.672
0.662
0.650
0.632
0.626
0.634
0.642
0.634
0.636
0.674
0.670
0.652
0.664
0.670
0.662
0.658
0.656
0.636
0.628
0.608
0.616
0.628
0.614
0.624
0.644
0.664
0.644
0.624
0.626
0.636
0.622
0.626
0.650
0.672
0.668
0.682
0.692
0.664
0.644
0.656
0.672
0.648
0.648
0.654
0.656
0.652
0.676
0.704
0.690
0.690
0.692
0.684
0.650
0.646
0.640
0.638
0.618
0.626
0.646
0.648
0.640
0.660
0.684
0.654
0.638
0.632
0.638
0.618
0.612
0.616
0.616
0.602
0.602
0.622
0.650
0.650
0.628
0.630
0.616
0.628
0.632
0.598
0.626
0.618
0.610
0.598
0.584
0.578
0.578
0.572
0.562
0.568
0.552
0.550
0.544
0.536
0.544
0.578
0.590
0.644
0.630
0.644
0.622
0.624
0.604
0.598
0.584
0.582
0.588
0.570
0.584
0.570
0.584
0.582
0.582
0.570
0.566
0.568
0.564
0.564
0.560
0.570
0.552
0.566
0.568
0.562
0.558
0.556
0.568
0.568
0.556
0.552
0.558
0.558
0.546
0.544
0.540
0.556
0.580
0.566
0.582
0.598
0.622
0.610
0.612
0.610
0.584
0.600
0.592
0.566
0.566
0.562
0.558
0.550
0.556
0.558
0.582
0.624
0.584
0.592
0.614
0.630
0.596
0.596
0.614
0.644
0.620
0.646
0.692
0.724
0.660
0.708
0.750
0.726
0.680
0.712
0.756
0.774
0.682
0.738
0.774
0.712
0.744
0.804
0.728
0.752
0.846
0.740
0.746
0.814
0.838
0.732
0.800
0.848
0.704
0.728
0.790
0.792
0.732
0.942
0.880
0.738
0.818
0.840
0.724
0.726
0.714
0.696
0.790
0.848
0.822
0.694
0.714
0.750
0.818
0.724
0.754
0.858
0.876
0.718
0.812
0.854
0.710
0.768
0.786
0.778
0.714
0.780
0.828
0.906
0.892
0.702
0.704
0.746
0.916
0.702
0.670
0.706
0.854
0.938
0.898
0.746
0.794
0.824
0.772
0.744
0.814
0.956
0.762
0.762
0.722
0.732
0.770
0.706
0.810
0.794
0.874
0.848
0.806
0.764
0.710
0.814
0.796
0.766
0.950
0.968
0.964
0.862
0.734
0.740
0.710
0.716
0.664
0.658
0.716
0.750
1.008
0.958
0.940
0.880
0.820
0.782
0.756
0.754
0.682
0.710
0.750
1.070
0.828
0.942
0.876
0.842
0.870
0.894
0.876
0.724
0.798
0.772
0.714
0.768
0.900
0.858
0.784
0.690
0.664
0.682
0.724
0.886
0.828
0.888
0.894
0.928
0.844
0.776
0.680
0.696
0.706
0.676
0.748
0.946
0.972
0.960
0.890
0.822
0.818
0.780
0.688
0.690
0.690
0.808
1.104
1.064
0.876
0.786
0.728
0.652
0.666
0.684
0.870
0.948
0.888
0.912
0.922
0.840
0.788
0.774
0.676
0.696
0.688
0.686
0.698
0.764
0.920
0.952
0.932
0.878
0.838
0.730
0.700
0.716
0.748
0.834
0.810
0.808
0.724
0.700
0.754
0.850
0.782
0.882
1.000
0.752
0.794
0.840
0.704
0.760
0.766
0.876
0.928
0.950
0.814
0.802
0.784
0.736
0.718
0.722
0.688
0.650
0.650
0.696
1.030
0.804
0.764
0.754
0.750
0.782
0.820
0.864
0.858
0.822
0.802
0.766
0.750
0.726
0.656
0.680
0.730
0.966
0.998
0.990
0.836
0.772
0.732
0.686
0.670
0.656
0.720
0.934
0.982
1.080
0.978
0.798
0.794
0.734
0.796
0.816
0.848
0.870
0.772
0.762
0.772
0.854
0.888
0.868
0.856
0.832
0.782
0.712
0.718
0.714
0.680
0.680
0.774
0.934
0.986
0.924
0.918
0.828
0.818
0.834
0.824
0.808
0.770
0.662
0.684
0.686
0.794
0.720
0.700
0.720
0.828
0.904
0.898
0.882
0.842
0.784
0.754
0.722
0.700
0.654
0.674
0.744
0.968
0.732
0.792
0.870
0.830
0.760
0.720
0.682
0.690
0.690
0.732
0.694
0.808
0.894
0.732
0.814
0.846
0.872
0.888
0.886
0.834
0.784
0.756
0.720
0.680
0.704
0.674
0.654
0.728
1.208
0.918
0.884
0.866
0.756
0.852
0.828
0.738
0.804
0.842
0.774
0.736
0.770
0.806
0.722
0.832
0.884
0.770
0.904
0.944
0.794
0.860
0.832
0.734
0.792
0.814
0.736
0.780
0.832
0.782
0.854
0.924
0.784
0.922
0.932
0.782
0.870
0.824
0.904
0.942
0.910
0.926
0.860
0.838
0.790
0.778
0.730
0.704
0.678
0.680
0.662
0.662
0.672
0.670
0.696
0.690
0.718
0.716
0.758
0.764
0.712
0.788
0.856
0.724
0.778
0.798
0.828
0.722
0.756
0.854
0.764
0.780
0.866
0.938
0.800
0.858
0.846
0.836
0.808
0.752
0.684
0.698
0.744
0.896
0.794
0.724
0.792
0.860
0.758
0.796
0.756
0.700
0.728
0.746
0.682
0.658
0.692
0.818
0.890
0.914
0.858
0.820
0.776
0.736
0.686
0.646
0.658
0.670
0.720
0.748
0.948
0.870
0.922
0.908
0.856
0.770
0.740
0.672
0.656
0.660
0.708
0.986
0.874
0.902
0.838
0.784
0.718
0.674
0.680
0.692
0.692
0.782
0.834
0.904
0.776
0.878
0.810
0.770
0.794
0.760
0.772
0.844
0.938
0.780
0.888
0.882
0.744
0.826
0.862
0.746
0.840
0.914
0.808
0.878
0.926
0.792
0.846
0.864
0.768
0.818
0.852
0.886
0.782
0.856
0.832
0.746
0.818
0.848
0.778
0.746
0.792
0.850
0.784
0.760
0.764
0.764
0.724
0.812
0.892
0.772
0.854
0.822
0.732
0.774
0.780
0.720
0.794
0.836
0.760
0.740
0.766
0.812
0.720
0.786
0.800
0.742
0.792
0.844
0.874
0.750
0.804
0.806
0.712
0.782
0.748
0.888
0.906
0.746
0.756
0.738
0.784
0.786
0.794
0.740
0.748
0.746
0.674
0.680
0.678
0.720
0.806
0.772
0.814
0.756
0.750
0.676
0.676
0.656
0.682
0.762
0.948
0.904
0.904
0.826
0.826
0.752
0.802
0.784
0.782
0.754
0.738
0.704
0.762
0.788
0.764
0.746
0.692
0.648
0.628
0.632
0.708
0.994
0.858
0.766
0.800
0.798
0.788
0.746
0.718
0.682
0.650
0.632
0.606
0.618
0.718
0.744
0.864
0.964
1.068
0.798
0.826
0.734
0.782
0.764
0.742
0.850
0.830
0.750
0.800
0.862
0.768
0.876
0.838
0.738
0.732
0.692
0.726
0.688
0.770
0.876
0.760
0.808
0.840
0.846
0.726
0.806
0.836
0.718
0.784
0.802
0.874
0.928
0.958
0.860
0.752
0.694
0.676
0.682
0.766
0.722
0.810
0.848
0.874
0.876
0.770
0.740
0.708
0.684
0.672
0.670
0.672
0.670
0.654
0.666
0.698
0.694
0.644
0.698
0.780
0.692
0.674
0.726
0.772
0.666
0.672
0.692
0.672
0.706
0.788
0.770
0.782
0.830
0.828
0.846
0.868
0.782
0.790
0.748
0.718
0.790
0.814
0.806
0.810
0.754
0.688
0.704
0.774
0.876
0.772
0.900
0.928
0.934
0.876
0.734
0.738
0.732
0.766
0.740
0.754
0.716
0.734
0.856
0.864
0.732
0.664
0.658
0.642
0.740
0.904
0.918
0.900
0.900
0.858
0.858
0.862
0.838
0.818
0.866
0.822
0.794
0.726
0.674
0.686
0.730
1.052
1.036
0.948
0.886
0.850
0.746
0.780
0.802
0.740
0.818
0.846
0.958
0.812
0.842
0.812
0.822
0.764
0.732
0.778
0.836
0.762
0.834
0.844
0.884
0.782
0.826
0.848
0.810
0.754
0.744
0.720
0.754
0.724
0.706
0.686
0.674
0.684
0.668
0.704
0.742
0.896
0.930
0.986
0.966
0.728
0.682
0.668
0.756
0.786
0.820
0.800
0.724
0.716
0.718
0.680
0.730
0.832
0.826
0.874
0.916
0.814
0.858
0.766
0.802
0.818
0.762
0.870
0.882
0.818
0.956
0.814
0.888
0.764
0.830
0.764
0.798
0.768
0.822
0.884
0.976
0.760
0.840
0.752
0.766
0.802
0.878
0.848
0.762
0.778
0.792
0.826
0.810
0.782
0.736
0.686
0.716
0.786
0.834
0.854
0.836
0.712
0.716
0.696
0.700
0.746
0.860
0.802
0.830
0.846
0.824
0.724
0.762
0.808
0.760
0.770
0.790
0.794
0.758
0.766
0.730
0.736
0.704
0.692
0.688
0.684
0.748
0.772
0.846
0.782
0.786
0.770
0.758
0.716
0.686
0.690
0.694
0.720
0.734
0.692
0.678
0.682
0.678
0.778
0.806
0.806
0.782
0.758
0.690
0.686
0.636
0.650
0.668
0.796
0.820
0.820
0.776
0.758
0.724
0.700
0.664
0.670
0.668
0.674
0.770
0.850
0.742
0.810
0.846
0.750
0.744
0.754
0.712
0.714
0.724
0.716
0.686
0.732
0.764
0.762
0.736
0.802
0.832
0.732
0.746
0.718
0.752
0.724
0.708
0.662
0.688
0.710
0.774
0.712
0.784
0.842
0.738
0.860
0.888
0.780
0.738
0.740
0.750
0.752
0.690
0.738
0.812
0.814
0.718
0.804
0.886
0.952
0.748
0.798
0.806
0.790
0.698
0.732
0.764
0.740
0.676
0.692
0.716
0.784
0.826
0.782
0.738
0.750
0.728
0.720
0.716
0.686
0.698
0.676
0.714
0.744
0.794
0.734
0.764
0.746
0.684
0.710
0.738
0.860
0.876
0.832
0.882
0.844
0.750
0.770
0.800
0.728
0.774
0.804
0.832
0.860
0.842
0.800
0.756
0.716
0.694
0.674
0.652
0.638
0.632
0.670
0.724
0.778
0.780
0.748
0.754
0.732
0.694
0.694
0.700
0.680
0.678
0.766
0.770
0.884
0.838
0.866
0.736
0.680
0.642
0.656
0.656
0.686
0.644
0.730
0.712
0.756
0.688
0.890
0.814
0.742
0.718
0.730
0.744
0.702
0.726
0.770
0.770
0.762
0.806
0.834
0.774
0.786
0.788
0.758
0.702
0.716
0.730
0.702
0.750
0.798
0.860
0.822
0.758
0.736
0.710
0.686
0.656
0.632
0.638
0.650
0.708
0.746
0.700
0.716
0.758
0.754
0.736
0.698
0.706
0.670
0.680
0.662
0.654
0.654
0.686
0.786
0.726
0.808
0.840
0.804
0.704
0.728
0.738
0.770
0.688
0.730
0.772
0.856
0.734
0.822
0.880
0.748
0.764
0.762
0.780
0.724
0.818
0.828
0.756
0.786
0.778
0.798
0.772
0.756
0.714
0.674
0.684
0.676
0.684
0.690
0.696
0.680
0.664
0.632
0.638
0.646
0.648
0.642
0.644
0.636
0.626
0.626
0.608
0.632
0.696
0.714
0.698
0.668
0.670
0.728
0.792
0.744
0.718
0.750
0.764
0.748
0.704
0.678
0.660
0.648
0.698
0.768
0.692
0.812
0.922
0.876
0.738
0.790
0.782
0.792
0.710
0.718
0.722
0.738
0.686
0.702
0.734
0.852
0.848
0.722
0.734
0.732
0.682
0.696
0.712
0.764
0.718
0.750
0.776
0.760
0.750
0.746
0.744
0.682
0.702
0.718
0.760
0.718
0.702
0.714
0.752
0.738
0.694
0.736
0.750
0.714
0.670
0.702
0.730
0.774
0.698
0.714
0.724
0.742
0.732
0.730
0.790
0.736
0.700
0.732
0.770
0.830
0.832
0.720
0.754
0.766
0.822
0.802
0.706
0.740
0.764
0.856
0.860
0.822
0.712
0.668
0.660
0.702
0.790
0.966
0.884
0.798
0.782
0.764
0.760
0.758
0.734
0.714
0.726
0.788
0.844
0.820
0.794
0.690
0.708
0.708
0.742
0.766
0.780
0.740
0.746
0.750
0.748
0.712
0.724
0.732
0.760
0.710
0.738
0.728
0.740
0.684
0.716
0.724
0.732
0.696
0.724
0.734
0.712
0.720
0.748
0.702
0.730
0.734
0.748
0.710
0.712
0.720
0.754
0.744
0.706
0.756
0.824
0.824
0.718
0.762
0.776
0.778
0.710
0.770
0.774
0.774
0.714
0.738
0.752
0.742
0.690
0.708
0.690
0.700
0.656
0.678
0.698
0.736
0.748
0.690
0.734
0.742
0.758
0.714
0.668
0.654
0.656
0.674
0.692
0.742
0.768
0.780
0.722
0.752
0.738
0.738
0.690
0.700
0.686
0.698
0.692
0.682
0.700
0.734
0.724
0.682
0.722
0.734
0.798
0.714
0.738
0.764
0.750
0.772
0.776
0.742
0.686
0.708
0.700
0.734
0.732
0.744
0.728
0.712
0.678
0.676
0.650
0.660
0.664
0.658
0.672
0.716
0.706
0.798
0.804
0.770
0.700
0.718
0.714
0.716
0.666
0.700
0.732
0.728
0.722
0.820
0.834
0.840
0.834
0.916
0.894
0.784
0.772
0.760
0.754
0.692
0.728
0.758
0.790
0.740
0.784
0.806
0.806
0.724
0.756
0.730
0.718
0.676
0.690
0.706
0.726
0.674
0.720
0.726
0.746
0.702
0.720
0.718
0.694
0.692
0.686
0.704
0.660
0.662
0.644
0.652
0.656
0.706
0.712
0.658
0.654
0.646
0.634
0.620
0.620
0.618
0.630
0.656
0.640
0.646
0.652
0.656
0.630
0.644
0.638
0.650
0.664
0.646
0.664
0.696
0.736
0.744
0.706
0.726
0.700
0.708
0.704
0.700
0.694
0.670
0.672
0.666
0.644
0.678
0.754
0.798
0.760
0.706
0.680
0.692
0.676
0.728
0.780
0.740
0.718
0.688
0.710
0.700
0.686
0.688
0.728
0.788
0.704
0.752
0.776
0.804
0.702
0.736
0.744
0.748
0.678
0.712
0.728
0.710
0.822
0.854
0.770
0.776
0.796
0.796
0.696
0.694
0.694
0.734
0.822
0.702
0.816
0.830
0.754
0.770
0.780
0.796
0.706
0.734
0.748
0.782
0.734
0.746
0.776
0.790
0.730
0.752
0.734
0.746
0.726
0.704
0.702
0.714
0.766
0.716
0.736
0.762
0.838
0.760
0.762
0.776
0.834
0.712
0.762
0.784
0.802
0.724
0.790
0.872
0.806
0.752
0.784
0.926
0.884
0.732
0.790
0.808
0.794
0.720
0.756
0.780
0.824
0.748
0.748
0.766
0.804
0.718
0.734
0.740
0.788
0.742
0.746
0.794
0.798
0.722
0.764
0.792
0.766
0.720
0.752
0.780
0.778
0.696
0.720
0.730
0.756
0.710
0.744
0.768
0.784
0.740
0.728
0.756
0.762
0.718
0.734
0.736
0.732
0.690
0.694
0.694
0.682
0.718
0.750
0.686
0.734
0.764
0.762
0.730
0.684
0.708
0.758
0.822
0.718
0.756
0.768
0.796
0.740
0.716
0.758
0.832
0.814
0.758
0.778
0.790
0.722
0.764
0.764
0.818
0.724
0.752
0.740
0.758
0.720
0.738
0.736
0.776
0.758
0.738
0.706
0.712
0.678
0.716
0.756
0.814
0.722
0.776
0.832
0.818
0.714
0.744
0.766
0.806
0.724
0.764
0.780
0.760
0.690
0.720
0.774
0.806
0.732
0.808
0.832
0.744
0.728
0.764
0.794
0.744
0.710
0.740
0.798
0.830
0.704
0.742
0.766
0.830
0.732
0.680
0.692
0.714
0.738
0.774
0.756
0.744
0.716
0.698
0.670
0.682
0.718
0.790
0.752
0.780
0.764
0.752
0.686
0.710
0.726
0.798
0.818
0.726
0.754
0.800
0.854
0.748
0.778
0.806
0.832
0.794
0.734
0.784
0.826
0.808
0.712
0.762
0.794
0.832
0.732
0.732
0.756
0.794
0.756
0.774
0.770
0.806
0.802
0.772
0.748
0.718
0.676
0.654
0.660
0.672
0.718
0.772
0.702
0.704
0.722
0.740
0.722
0.736
0.712
0.688
0.658
0.634
0.618
0.602
0.586
0.580
0.582
0.618
0.676
0.734
0.734
0.748
0.790
0.824
0.726
0.754
0.760
0.712
0.690
0.700
0.722
0.734
0.726
0.692
0.690
0.670
0.700
0.744
0.776
0.696
0.802
0.834
0.758
0.696
0.750
0.772
0.760
0.690
0.778
0.788
0.724
0.702
0.764
0.822
0.728
0.814
0.764
0.676
0.676
0.716
0.726
0.702
0.648
0.630
0.664
0.808
0.878
0.906
0.894
0.762
0.756
0.750
0.742
0.702
0.726
0.738
0.770
0.740
0.772
0.792
0.754
0.712
0.716
0.712
0.710
0.700
0.724
0.732
0.740
0.712
0.760
0.722
0.758
0.788
0.752
0.740
0.782
0.790
0.764
0.724
0.712
0.720
0.770
0.832
0.752
0.856
0.848
0.728
0.776
0.812
0.868
0.756
0.764
0.788
0.830
0.806
0.766
0.708
0.704
0.716
0.772
0.792
0.726
0.806
0.812
0.746
0.760
0.790
0.794
0.714
0.742
0.722
0.744
0.700
0.766
0.796
0.754
0.818
0.816
0.750
0.730
0.706
0.718
0.718
0.742
0.696
0.724
0.698
0.714
0.690
0.692
0.684
0.678
0.652
0.648
0.640
0.634
0.632
0.616
0.592
0.598
0.618
0.654
0.712
0.726
0.754
0.756
0.704
0.664
0.644
0.658
0.660
0.656
0.688
0.710
0.796
0.798
0.800
0.758
0.738
0.692
0.638
0.630
0.636
0.686
0.800
0.842
0.866
0.838
0.780
0.738
0.674
0.694
0.702
0.742
0.752
0.676
0.714
0.744
0.752
0.724
0.810
0.890
0.838
0.718
0.744
0.746
0.756
0.698
0.754
0.830
0.738
0.784
0.758
0.850
0.786
0.838
0.758
0.776
0.756
0.720
0.704
0.668
0.670
0.662
0.700
0.730
0.712
0.766
0.800
0.734
0.752
0.732
0.780
0.816
0.808
0.780
0.710
0.754
0.804
0.834
0.722
0.670
0.686
0.692
0.800
0.984
0.914
0.900
0.866
0.794
0.738
0.680
0.676
0.682
0.686
0.772
0.858
0.804
0.918
0.906
0.846
0.724
0.744
0.744
0.774
0.716
0.794
0.800
0.812
0.734
0.760
0.772
0.782
0.786
0.746
0.712
0.686
0.672
0.646
0.644
0.628
0.616
0.634
0.644
0.650
0.670
0.660
0.628
0.632
0.618
0.616
0.600
0.592
0.602
0.642
0.676
0.728
0.646
0.706
0.734
0.756
0.694
0.644
0.664
0.682
0.692
0.708
0.714
0.712
0.686
0.664
0.648
0.634
0.622
0.622
0.674
0.792
0.862
0.802
0.728
0.684
0.706
0.690
0.696
0.684
0.650
0.680
0.640
0.688
0.690
0.682
0.662
0.724
0.696
0.706
0.748
0.784
0.732
0.740
0.742
0.748
0.674
0.664
0.710
0.786
0.728
0.718
0.786
0.822
0.708
0.742
0.744
0.746
0.684
0.724
0.758
0.802
0.710
0.756
0.756
0.708
0.710
0.692
0.650
0.622
0.606
0.654
0.690
0.790
0.802
0.762
0.726
0.724
0.716
0.740
0.750
0.698
0.736
0.744
0.756
0.730
0.750
0.756
0.792
0.774
0.720
0.734
0.740
0.740
0.696
0.736
0.764
0.782
0.712
0.746
0.722
0.694
0.704
0.704
0.664
0.688
0.690
0.708
0.660
0.726
0.728
0.760
0.732
0.700
0.668
0.680
0.670
0.660
0.648
0.612
0.604
0.610
0.628
0.654
0.676
0.692
0.714
0.710
0.686
0.636
0.646
0.660
0.692
0.714
0.738
0.724
0.682
0.678
0.664
0.704
0.694
0.756
0.724
0.712
0.726
0.706
0.730
0.704
0.658
0.696
0.694
0.716
0.710
0.668
0.688
0.690
0.726
0.760
0.774
0.726
0.696
0.698
0.710
0.666
0.696
0.702
0.692
0.726
0.754
0.734
0.684
0.698
0.688
0.672
0.680
0.716
0.700
0.688
0.712
0.768
0.702
0.704
0.716
0.716
0.698
0.670
0.662
0.656
0.652
0.636
0.670
0.740
0.742
0.702
0.698
0.692
0.664
0.658
0.698
0.788
0.788
0.768
0.798
0.828
0.822
0.734
0.758
0.792
0.718
0.788
0.808
0.770
0.740
0.766
0.732
0.702
0.740
0.820
0.832
0.720
0.792
0.828
0.744
0.790
0.768
0.762
0.756
0.678
0.666
0.670
0.678
0.720
0.742
0.670
0.722
0.742
0.784
0.750
0.692
0.698
0.700
0.702
0.692
0.688
0.694
0.678
0.666
0.660
0.662
0.660
0.636
0.606
0.618
0.638
0.676
0.714
0.722
0.722
0.700
0.654
0.650
0.676
0.672
0.692
0.658
0.646
0.612
0.624
0.624
0.660
0.620
0.628
0.700
0.834
0.846
0.794
0.780
0.734
0.716
0.690
0.672
0.646
0.646
0.674
0.788
0.830
0.790
0.754
0.706
0.682
0.676
0.660
0.696
0.676
0.686
0.700
0.682
0.692
0.682
0.674
0.664
0.678
0.632
0.616
0.634
0.628
0.634
0.640
0.636
0.618
0.594
0.606
0.610
0.622
0.630
0.640
0.626
0.730
0.756
0.744
0.712
0.716
0.792
0.790
0.770
0.794
0.794
0.832
0.742
0.812
0.842
0.812
0.776
0.756
0.684
0.706
0.694
0.704
0.662
0.684
0.706
0.736
0.666
0.690
0.692
0.708
0.692
0.666
0.670
0.650
0.668
0.706
0.766
0.810
0.752
0.754
0.782
0.692
0.710
0.712
0.748
0.698
0.760
0.758
0.710
0.724
0.728
0.778
0.762
0.718
0.662
0.666
0.644
0.640
0.628
0.636
0.626
0.620
0.620
0.618
0.622
0.634
0.640
0.636
0.628
0.626
0.642
0.640
0.628
0.652
0.692
0.710
0.680
0.666
0.614
0.652
0.630
0.626
0.632
0.638
0.638
0.624
0.610
0.600
0.598
0.612
0.608
0.642
0.670
0.740
0.718
0.748
0.768
0.770
0.734
0.680
0.690
0.688
0.658
0.672
0.670
0.696
0.666
0.706
0.730
0.774
0.702
0.736
0.714
0.672
0.692
0.676
0.648
0.670
0.676
0.676
0.680
0.698
0.702
0.714
0.750
0.686
0.702
0.694
0.688
0.692
0.662
0.680
0.668
0.644
0.650
0.646
0.656
0.630
0.638
0.644
0.644
0.662
0.692
0.730
0.668
0.710
0.692
0.696
0.680
0.642
0.648
0.632
0.624
0.628
0.644
0.642
0.640
0.618
0.604
0.594
0.612
0.610
0.672
0.708
0.694
0.668
0.680
0.664
0.668
0.662
0.658
0.670
0.694
0.694
0.676
0.674
0.644
0.684
0.710
0.708
0.692
0.730
0.728
0.696
0.660
0.652
0.644
0.634
0.612
0.616
0.626
0.688
0.652
0.668
0.680
0.706
0.678
0.732
0.676
0.716
0.736
0.694
0.654
0.664
0.660
0.684
0.658
0.672
0.684
0.726
0.662
0.682
0.682
0.682
0.654
0.682
0.718
0.730
0.672
0.710
0.722
0.716
0.662
0.696
0.700
0.684
0.664
0.686
0.702
0.674
0.670
0.694
0.708
0.696
0.694
0.670
0.674
0.668
0.674
0.640
0.666
0.708
0.738
0.682
0.730
0.738
0.692
0.702
0.696
0.666
0.678
0.694
0.706
0.692
0.658
0.668
0.674
0.710
0.694
0.676
0.690
0.716
0.696
0.676
0.688
0.682
0.666
0.632
0.636
0.636
0.690
0.744
0.706
0.728
0.770
0.794
0.796
0.764
0.734
0.696
0.676
0.632
0.610
0.594
0.586
0.744
1.050
0.870
0.910
0.786
0.770
0.720
0.710
0.666
0.676
0.676
0.702
0.676
0.708
0.716
0.744
0.678
0.690
0.670
0.678
0.720
0.692
0.738
0.796
0.716
0.750
0.716
0.688
0.662
0.632
0.634
0.640
0.692
0.706
0.732
0.740
0.696
0.674
0.658
0.638
0.638
0.634
0.698
0.826
0.810
0.820
0.806
0.786
0.738
0.682
0.688
0.674
0.722
0.826
0.782
0.712
0.762
0.778
0.724
0.766
0.766
0.762
0.688
0.728
0.752
0.722
0.756
0.800
0.734
0.798
0.816
0.754
0.732
0.738
0.722
0.696
0.674
0.644
0.650
0.666
0.724
0.718
0.680
0.724
0.744
0.742
0.678
0.692
0.680
0.678
0.668
0.702
0.736
0.692
0.766
0.802
0.774
0.744
0.678
0.676
0.682
0.682
0.650
0.682
0.676
0.674
0.664
0.660
0.664
0.714
0.678
0.724
0.710
0.708
0.710
0.712
0.676
0.660
0.644
0.638
0.602
0.594
0.582
0.598
0.588
0.590
0.584
0.574
0.568
0.570
0.566
0.572
0.558
0.568
0.586
0.576
0.590
0.584
0.604
0.618
0.622
0.618
0.638
0.628
0.622
0.606
0.588
0.570
0.572
0.570
0.590
0.590
0.602
0.680
0.842
0.884
0.882
0.316
0.378
0.698
0.654
0.632
0.614
0.602
0.582
0.592
0.580
0.576
0.584
0.616
0.688
0.622
0.670
0.714
0.746
0.734
0.720
0.658
0.648
0.626
0.612
0.606
0.644
0.616
0.642
0.654
0.618
0.658
0.666
0.650
0.630
0.596
0.608
0.606
0.590
0.612
0.604
0.656
0.690
0.720
0.718
0.686
0.672
0.672
0.634
0.654
0.686
0.732
0.818
0.746
0.750
0.756
0.728
0.714
0.674
0.676
0.658
0.626
0.630
0.614
0.626
0.654
0.658
0.642
0.638
0.632
0.618
0.592
0.598
0.588
0.592
0.598
0.582
0.568
0.542
0.540
0.540
0.536
0.544
0.546
0.542
0.534
0.530
0.536
0.548
0.554
0.594
0.592
0.608
0.592
0.564
0.568
0.580
0.600
0.602
0.610
0.620
0.618
0.606
0.606
0.582
0.592
0.626
0.670
0.620
0.658
0.680
0.728
0.710
0.668
0.654
0.654
0.634
0.602
0.606
0.634
0.674
0.672
0.628
0.652
0.690
0.726
0.694
0.662
0.620
0.606
0.608
0.620
0.642
0.638
0.634
0.632
0.600
0.600
0.612
0.640
0.658
0.672
0.652
0.652
0.640
0.622
0.620
0.594
0.604
0.586
0.598
0.616
0.652
0.602
0.634
0.654
0.658
0.740
0.728
0.724
0.668
0.662
0.626
0.592
0.598
0.620
0.614
0.654
0.640
0.614
0.586
0.600
0.654
0.608
0.606
0.718
0.684
0.680
0.686
0.650
0.630
0.604
0.582
0.586
0.582
0.604
0.582
0.586
0.614
0.646
0.648
0.764
0.722
0.754
0.700
0.676
0.672
0.606
0.612
0.694
0.666
0.770
0.758
0.758
0.726
0.696
0.596
0.606
0.628
0.718
0.710
0.728
0.668
0.678
0.686
0.636
0.656
0.660
0.652
0.646
0.602
0.606
0.608
0.668
0.698
0.620
0.652
0.724
0.752
0.778
0.734
0.710
0.680
0.646
0.644
0.638
0.658
0.662
0.646
0.610
0.636
0.738
0.740
0.738
0.722
0.660
0.670
0.644
0.632
0.590
0.594
0.592
0.572
0.562
0.556
0.570
0.598
0.598
0.574
0.588
0.582
0.594
0.564
0.568
0.572
0.594
0.588
0.578
0.588
0.600
0.578
0.568
0.558
0.548
0.564
0.618
0.614
0.610
0.574
0.584
0.562
0.568
0.558
0.550
0.552
0.548
0.552
0.544
0.548
0.558
0.568
0.580
0.558
0.584
0.594
0.606
0.578
0.586
0.606
0.584
0.568
0.582
0.576
0.572
0.562
0.568
0.572
0.570
0.558
0.574
0.578
0.614
0.584
0.590
0.594
0.596
0.564
0.570
0.572
0.562
0.560
0.562
0.580
0.572
0.574
0.590
0.614
0.622
0.600
0.612
0.610
0.582
0.576
0.582
0.576
0.560
0.562
0.560
0.546
0.548
0.538
0.536
0.542
0.540
0.524
0.538
0.538
0.550
0.534
0.540
0.548
0.542
0.536
0.536
0.544
0.538
0.532
0.540
0.556
0.588
0.566
0.568
0.576
0.634
0.616
0.626
0.644
0.632
0.598
0.608
0.646
0.666
0.628
0.630
0.682
0.634
0.612
0.658
0.664
0.626
0.620
0.636
0.594
0.588
0.582
0.576
0.564
0.562
0.566
0.566
0.558
0.552
0.554
0.548
0.544
0.544
0.544
0.540
0.536
0.532
0.534
0.542
0.530
0.532
0.532
0.550
0.562
0.548
0.548
0.558
0.578
0.566
0.566
0.568
0.582
0.562
0.562
0.560
0.554
0.544
0.544
0.546
0.526
0.524
0.520
0.522
0.520
0.518
0.506
0.502
0.500
0.500
0.494
0.492
0.490
0.496
0.498
0.494
0.486
0.498
0.512
0.536
0.514
0.516
0.514
0.530
0.530
0.526
0.518
0.526
0.528
0.520
0.514
0.516
0.520
0.518
0.516
0.516
0.524
0.518
0.520
0.514
0.516
0.518
0.516
0.510
0.516
0.524
0.522
0.514
0.518
0.514
0.520
0.510
0.508
0.510
0.514
0.512
0.508
0.504
0.508
0.500
0.498
0.496
0.502
0.504
0.504
0.504
0.512
0.518
0.516
0.506
0.502
0.512
0.508
0.516
0.512
0.522
0.520
0.516
0.512
0.512
0.512
0.508
0.504
0.510
0.518
0.508
0.506
0.514
0.520
0.522
0.508
0.516
0.520
0.530
0.516
0.514
0.522
0.540
0.542
0.530
0.532
0.550
0.558
0.542
0.544
0.568
0.596
0.562
0.558
0.574
0.610
0.576
0.562
0.590
0.604
0.564
0.548
0.574
0.586
0.632
0.590
0.606
0.614
0.616
0.576
0.600
0.606
0.598
0.578
0.590
0.604
0.590
0.570
0.580
0.588
0.596
0.564
0.560
0.556
0.552
0.554
0.542
0.540
0.544
0.552
0.548
0.530
0.528
0.520
0.524
0.560
0.574
0.576
0.576
0.554
0.552
0.570
0.604
0.580
0.616
0.672
0.656
0.666
0.682
0.674
0.646
0.648
0.644
0.616
0.608
0.612
0.594
0.584
0.628
0.660
0.662
0.628
0.688
0.690
0.616
0.624
0.624
0.604
0.586
0.588
0.604
0.594
0.574
0.580
0.580
0.576
0.562
0.560
0.562
0.564
0.576
0.556
0.548
0.560
0.568
0.552
0.558
0.562
0.544
0.540
0.550
0.576
0.570
0.610
0.694
0.654
0.602
0.648
0.678
0.656
0.620
0.622
0.648
0.634
0.600
0.578
0.590
0.596
0.580
0.586
0.644
0.648
0.632
0.600
0.624
0.652
0.618
0.622
0.738
0.710
0.644
0.630
0.644
0.678
0.628
0.590
0.608
0.628
0.402
0.212
0.632
0.594
0.584
0.594
0.640
0.658
0.588
0.600
0.632
0.664
0.580
0.598
0.616
0.656
0.602
0.656
0.666
0.624
0.600
0.612
0.672
0.734
0.626
0.622
0.654
0.708
0.622
0.632
0.732
0.760
0.680
0.620
0.598
0.604
0.660
0.604
0.600
0.620
0.684
0.664
0.614
0.662
0.754
0.760
0.660
0.658
0.692
0.730
0.718
0.622
0.626
0.792
0.814
0.784
0.704
0.710
0.662
0.606
0.600
0.594
0.588
0.574
0.590
0.606
0.674
0.594
0.584
0.598
0.612
0.574
0.570
0.580
0.584
0.570
0.566
0.580
0.600
0.594
0.572
0.578
0.594
0.566
0.544
0.542
0.544
0.538
0.524
0.530
0.530
0.540
0.548
0.536
0.530
0.538
0.538
0.530
0.522
0.534
0.532
0.532
0.524
0.524
0.524
0.528
0.520
0.518
0.520
0.520
0.510
0.514
0.512
0.518
0.514
0.510
0.518
0.522
0.516
0.510
0.520
0.514
0.520
0.516
0.512
0.522
0.512
0.512
0.514
0.514
0.508
0.506
0.510
0.512
0.504
0.502
0.506
0.510
0.508
0.502
0.506
0.508
0.512
0.502
0.506
0.502
0.506
0.498
0.494
0.486
0.486
0.486
0.484
0.482
0.484
0.492
0.500
0.494
0.492
0.494
0.494
0.492
0.490
0.490
0.496
0.498
0.494
0.492
0.490
0.494
0.488
0.484
0.488
0.486
0.490
0.490
0.486
0.488
0.492
0.498
0.494
0.486
0.492
0.492
0.492
0.488
0.492
0.494
0.496
0.478
0.484
0.484
0.480
0.488
0.476
0.498
0.212
0.274
0.484
0.496
0.492
0.494
0.494
0.496
0.492
0.486
0.486
0.490
0.486
0.484
0.480
0.484
0.480
0.486
0.476
0.478
0.476
0.482
0.488
0.484
0.478
0.484
0.234
0.252
0.492
0.486
0.512
0.518
0.508
0.506
0.506
0.508
0.502
0.498
0.492
0.504
0.486
0.486
0.478
0.494
0.492
0.502
0.512
0.508
0.502
0.502
0.506
0.510
0.510
0.496
0.504
0.498
0.494
0.496
0.500
0.504
0.502
0.496
0.492
0.498
0.510
0.518
0.514
0.508
0.508
0.520
0.508
0.504
0.504
0.508
0.512
0.500
0.504
0.506
0.516
0.508
0.514
0.522
0.536
0.534
0.520
0.522
0.536
0.550
0.536
0.532
0.542
0.540
0.520
0.526
0.536
0.560
0.540
0.548
0.550
0.550
0.526
0.520
0.516
0.516
0.508
0.506
0.502
0.504
0.498
0.508
0.518
0.504
0.498
0.502
0.524
0.530
0.530
0.514
0.528
0.526
0.524
0.514
0.522
0.520
0.520
0.510
0.516
0.526
0.552
0.540
0.534
0.548
0.556
0.546
0.532
0.538
0.550
0.546
0.534
0.548
0.548
0.542
0.532
0.544
0.554
0.540
0.536
0.542
0.542
0.536
0.536
0.550
0.538
0.530
0.530
0.552
0.554
0.540
0.534
0.552
0.540
0.530
0.518
0.540
0.556
0.582
0.550
0.548
0.550
0.546
0.530
0.538
0.546
0.548
0.540
0.556
0.544
0.552
0.530
0.528
0.528
0.538
0.536
0.526
0.518
0.520
0.540
0.560
0.568
0.542
0.528
0.514
0.524
0.520
0.516
0.528
0.522
0.514
0.526
0.532
0.516
0.516
0.530
0.532
0.522
0.516
0.520
0.526
0.568
0.560
0.552
0.554
0.568
0.616
0.594
0.538
0.518
0.498
0.494
0.490
0.482
0.488
0.492
0.522
0.516
0.514
0.522
0.534
0.540
0.532
0.520
0.526
0.548
0.544
0.540
0.532
0.538
0.512
0.518
0.512
0.512
0.500
0.502
0.506
0.512
0.508
0.506
0.516
0.526
0.528
0.512
0.514
0.522
0.542
0.534
0.526
0.530
0.538
0.542
0.528
0.530
0.550
0.564
0.540
0.542
0.556
0.574
0.538
0.534
0.528
0.542
0.540
0.548
0.588
0.716
0.594
0.668
0.798
0.644
0.574
0.558
0.546
0.520
0.524
0.504
0.504
0.514
0.546
0.602
0.540
0.562
0.568
0.566
0.530
0.526
0.532
0.528
0.512
0.508
0.496
0.494
0.528
0.542
0.554
0.542
0.526
0.530
0.534
0.518
0.518
0.518
0.530
0.514
0.520
0.530
0.538
0.518
0.514
0.536
0.542
0.548
0.576
0.568
0.544
0.546
0.554
0.558
0.532
0.538
0.542
0.532
0.534
0.550
0.544
0.532
0.534
0.518
0.512
0.510
0.512
0.552
0.558
0.570
0.602
0.732
0.694
0.678
0.666
0.624
0.610
0.586
0.580
0.562
0.562
0.572
0.562
0.556
0.546
0.540
0.542
0.544
0.550
0.534
0.544
0.624
0.802
0.678
0.660
0.630
0.624
0.566
0.564
0.554
0.554
0.556
0.562
0.558
0.542
0.532
0.542
0.554
0.574
0.656
0.658
0.584
0.596
0.716
0.610
0.610
0.628
0.590
0.644
0.642
0.600
0.598
0.612
0.602
0.562
0.578
0.606
0.606
0.636
0.584
0.606
0.650
0.644
0.644
0.908
0.806
0.644
0.674
0.576
0.580
0.606
0.646
0.580
0.674
0.652
0.348
0.274
0.598
0.608
0.652
0.574
0.554
0.572
0.632
0.648
0.656
0.592
0.592
0.622
0.590
0.636
0.710
0.690
0.676
0.636
0.616
0.614
0.592
0.592
0.604
0.676
0.720
0.634
0.740
0.698
0.676
0.700
0.662
0.628
0.628
0.614
0.606
0.596
0.568
0.572
0.580
0.606
0.674
0.688
0.748
0.736
0.654
0.622
0.604
0.590
0.578
0.590
0.594
0.586
0.632
0.614
0.604
0.570
0.586
0.588
0.588
0.576
0.570
0.562
0.556
0.542
0.540
0.534
0.532
0.534
0.558
0.552
0.640
0.658
0.610
0.792
0.666
0.608
0.632
0.624
0.636
0.654
0.666
0.648
0.610
0.614
0.630
0.604
0.604
0.618
0.604
0.606
0.580
0.554
0.556
0.552
0.588
0.670
0.792
0.720
0.662
0.594
0.604
0.628
0.680
0.684
0.708
0.658
0.620
0.606
0.596
0.598
0.592
0.618
0.638
0.628
0.622
0.602
0.626
0.638
0.656
0.644
0.610
0.632
0.634
0.660
0.622
0.616
0.602
0.598
0.584
0.568
0.550
0.572
0.758
0.716
0.654
0.650
0.616
0.650
0.646
0.638
0.620
0.600
0.580
0.566
0.542
0.542
0.538
0.532
0.548
0.612
0.762
0.814
0.696
0.748
0.778
0.758
0.674
0.700
0.690
0.668
0.632
0.628
0.612
0.616
0.604
0.582
0.588
0.608
0.612
0.590
0.638
0.720
0.868
0.736
0.642
0.652
0.604
0.612
0.618
0.606
0.588
0.562
0.568
0.558
0.564
0.568
0.568
0.560
0.552
0.558
0.570
0.562
0.582
0.566
0.600
0.622
0.606
0.580
0.594
0.624
0.586
0.612
0.636
0.632
0.600
0.600
0.628
0.632
0.606
0.574
0.572
0.564
0.556
0.554
0.558
0.580
0.592
0.584
0.658
0.760
0.732
0.684
0.658
0.640
0.646
0.642
0.610
0.578
0.592
0.600
0.598
0.620
0.768
0.696
0.622
0.638
0.668
0.622
0.662
0.616
0.606
0.612
0.580
0.576
0.588
0.558
0.582
0.566
0.552
0.562
0.558
0.576
0.588
0.574
0.578
0.588
0.590
0.566
0.574
0.574
0.568
0.552
0.560
0.572
0.564
0.616
0.694
0.608
0.748
0.736
0.682
0.702
0.710
0.668
0.674
0.646
0.604
0.578
0.554
0.550
0.578
0.566
0.580
0.606
0.584
0.632
0.614
0.578
0.570
0.562
0.554
0.550
0.538
0.534
0.536
0.534
0.534
0.534
0.522
0.512
0.512
0.498
0.496
0.494
0.496
0.502
0.492
0.494
0.490
0.480
0.504
0.472
0.488
0.484
0.484
0.476
0.476
0.476
0.472
0.474
0.478
0.484
0.504
0.552
0.790
0.708
0.676
0.582
0.586
0.584
0.606
0.608
0.690
0.622
0.888
0.736
0.710
0.666
0.584
0.570
0.554
0.546
0.570
0.580
0.572
0.612
0.684
0.656
0.592
0.608
0.570
0.584
0.588
0.578
0.578
0.572
0.564
0.548
0.540
0.514
0.518
0.510
0.502
0.516
0.508
0.526
0.540
0.558
0.606
0.740
0.702
0.706
0.638
0.716
0.658
0.632
0.672
0.710
0.618
0.622
0.692
0.710
0.634
0.628
0.606
0.592
0.580
0.540
0.534
0.526
0.522
0.502
0.514
0.508
0.528
0.532
0.538
0.552
0.548
0.564
0.558
0.548
0.546
0.524
0.526
0.516
0.514
0.514
0.518
0.520
0.528
0.526
0.532
0.548
0.544
0.552
0.566
0.662
0.782
0.744
0.664
0.596
0.584
0.580
0.564
0.582
0.612
0.602
0.632
0.778
0.670
0.716
0.672
0.626
0.622
0.592
0.610
0.668
0.634
0.634
0.628
0.616
0.610
0.602
0.600
0.580
0.564
0.548
0.546
0.544
0.538
0.556
0.588
0.618
0.620
0.714
0.700
0.852
0.788
0.770
0.636
0.656
0.626
0.610
0.596
0.598
0.612
0.578
0.560
0.546
0.706
0.776
0.686
0.650
0.646
0.648
0.650
0.652
0.638
0.616
0.624
0.608
0.626
0.634
0.610
0.684
0.656
0.702
0.804
0.768
0.710
0.656
0.662
0.644
0.640
0.654
0.666
0.676
0.726
0.722
0.718
0.738
0.696
0.698
0.714
0.738
0.704
0.714
0.694
0.674
0.674
0.686
0.678
0.706
0.720
0.712
0.738
0.710
0.694
0.700
0.680
0.684
0.666
0.636
0.652
0.652
0.656
0.636
0.632
0.638
0.604
0.624
0.690
0.684
0.654
0.740
0.704
0.666
0.714
0.770
0.686
0.680
0.724
0.754
0.694
0.656
0.670
0.636
0.610
0.616
0.606
0.700
0.674
0.668
0.658
0.624
0.630
0.632
0.634
0.638
0.672
0.658
0.610
0.620
0.628
0.610
0.614
0.622
0.638
0.704
0.658
0.720
0.754
0.726
0.646
0.634
0.612
0.596
0.608
0.634
0.684
0.736
0.718
0.680
0.652
0.680
0.670
0.662
0.660
0.608
0.584
0.570
0.574
0.590
0.584
0.666
0.762
0.720
0.728
0.642
0.624
0.578
0.560
0.562
0.560
0.550
0.552
0.520
0.532
0.516
0.512
0.514
0.534
0.530
0.544
0.564
0.576
0.586
0.590
0.560
0.550
0.534
0.546
0.560
0.582
0.726
0.846
0.838
0.840
0.810
0.808
0.754
0.738
0.704
0.684
0.644
0.608
0.632
0.612
0.656
0.792
0.728
0.718
0.698
0.644
0.682
0.644
0.638
0.646
0.648
0.634
0.656
0.646
0.604
0.584
0.578
0.584
0.584
0.616
0.680
0.698
0.732
0.700
0.668
0.642
0.678
0.628
0.648
0.702
0.680
0.652
0.664
0.620
0.626
0.672
0.736
0.678
0.732
0.732
0.672
0.700
0.690
0.632
0.662
0.710
0.688
0.706
0.786
0.734
0.720
0.744
0.704
0.700
0.726
0.686
0.672
0.690
0.710
0.670
0.692
0.690
0.672
0.696
0.734
0.680
0.686
0.686
0.656
0.674
0.654
0.664
0.684
0.668
0.624
0.642
0.654
0.622
0.598
0.612
0.616
0.638
0.630
0.668
0.728
0.668
0.642
0.678
0.654
0.664
0.666
0.628
0.636
0.644
0.646
0.620
0.640
0.618
0.604
0.602
0.610
0.632
0.658
0.646
0.600
0.596
0.620
0.666
0.674
0.682
0.710
0.682
0.650
0.636
0.634
0.618
0.602
0.590
0.582
0.570
0.574
0.578
0.594
0.646
0.626
0.678
0.660
0.686
0.700
0.652
0.636
0.642
0.636
0.602
0.612
0.620
0.600
0.656
0.716
0.746
0.708
0.754
0.712
0.698
0.690
0.698
0.676
0.698
0.704
0.704
0.670
0.650
0.638
0.624
0.626
0.654
0.726
0.696
0.688
0.702
0.672
0.658
0.658
0.680
0.664
0.648
0.648
0.656
0.670
0.660
0.608
0.608
0.594
0.610
0.612
0.654
0.698
0.754
0.696
0.706
0.702
0.662
0.648
0.630
0.630
0.610
0.626
0.636
0.652
0.670
0.690
0.698
0.672
0.682
0.644
0.628
0.616
0.588
0.596
0.620
0.644
0.688
0.716
0.728
0.692
0.696
0.696
0.670
0.648
0.644
0.618
0.624
0.624
0.626
0.604
0.612
0.626
0.604
0.608
0.614
0.600
0.598
0.612
0.594
0.604
0.602
0.604
0.606
0.608
0.616
0.594
0.560
0.558
0.546
0.558
0.560
0.618
0.624
0.592
0.634
0.738
0.728
0.702
0.708
0.654
0.640
0.660
0.634
0.618
0.628
0.630
0.606
0.616
0.642
0.726
0.670
0.668
0.676
0.642
0.622
0.622
0.618
0.600
0.614
0.630
0.618
0.626
0.666
0.668
0.646
0.654
0.640
0.622
0.624
0.622
0.602
0.628
0.630
0.618
0.634
0.660
0.656
0.646
0.656
0.648
0.630
0.636
0.630
0.608
0.612
0.626
0.626
0.658
0.682
0.678
0.664
0.676
0.690
0.638
0.652
0.670
0.672
0.638
0.618
0.604
0.602
0.622
0.640
0.626
0.636
0.628
0.618
0.638
0.648
0.642
0.646
0.652
0.630
0.630
0.638
0.622
0.626
0.632
0.644
0.630
0.666
0.698
0.670
0.660
0.672
0.684
0.694
0.692
0.724
0.684
0.678
0.684
0.670
0.666
0.660
0.630
0.618
0.620
0.630
0.618
0.640
0.672
0.690
0.656
0.670
0.670
0.654
0.632
0.640
0.652
0.634
0.638
0.668
0.688
0.652
0.634
0.646
0.636
0.618
0.602
0.606
0.620
0.640
0.622
0.644
0.668
0.640
0.634
0.642
0.624
0.614
0.610
0.614
0.610
0.638
0.662
0.642
0.668
0.652
0.594
0.604
0.606
0.628
0.620
0.626
0.596
0.582
0.578
0.572
0.560
0.562
0.572
0.590
0.568
0.584
0.564
0.578
0.564
0.558
0.554
0.562
0.562
0.570
0.560
0.564
0.554
0.528
0.544
0.528
0.514
0.506
0.504
0.500
0.510
0.518
0.532
0.538
0.534
0.520
0.518
0.528
0.520
0.526
0.530
0.540
0.536
0.546
0.552
0.552
0.554
0.572
0.612
0.582
0.638
0.638
0.644
0.610
0.618
0.636
0.606
0.618
0.640
0.642
0.602
0.614
0.624
0.628
0.612
0.648
0.658
0.636
0.634
0.624
0.598
0.592
0.592
0.588
0.590
0.594
0.600
0.598
0.618
0.618
0.606
0.606
0.606
0.590
0.584
0.580
0.572
0.570
0.580
0.600
0.608
0.648
0.684
0.652
0.682
0.692
0.660
0.650
0.652
0.636
0.622
0.616
0.590
0.598
0.598
0.634
0.664
0.646
0.646
0.608
0.580
0.572
0.578
0.570
0.562
0.552
0.582
0.564
0.570
0.592
0.628
0.592
0.646
0.692
0.664
0.604
0.620
0.630
0.630
0.696
0.678
0.644
0.670
0.632
0.626
0.674
0.720
0.672
0.708
0.760
0.692
0.716
0.742
0.696
0.712
0.778
0.726
0.744
0.734
0.710
0.724
0.706
0.644
0.640
0.692
0.682
0.662
0.724
0.702
0.700
0.740
0.768
0.732
0.766
0.730
0.724
0.690
0.620
0.616
0.662
0.688
0.708
0.872
0.796
0.792
0.792
0.758
0.734
0.680
0.656
0.646
0.606
0.614
0.620
0.654
0.698
0.882
0.782
0.834
0.962
0.854
0.768
0.774
0.726
0.790
1.020
0.808
0.822
0.750
0.684
0.702
0.708
0.692
0.720
0.784
0.826
0.714
0.720
0.724
0.688
0.680
0.682
0.736
0.724
0.760
0.784
0.812
0.702
0.724
0.724
0.678
0.708
0.686
0.692
0.686
0.698
0.708
0.686
0.688
0.644
0.620
0.612
0.622
0.658
0.778
0.736
0.718
0.764
0.712
0.720
0.732
0.678
0.686
0.738
0.756
0.724
0.708
0.716
0.668
0.666
0.666
0.656
0.690
0.782
0.776
0.828
0.842
0.750
0.772
0.772
0.698
0.710
0.716
0.678
0.680
0.638
0.656
0.690
0.712
0.718
0.678
0.688
0.660
0.640
0.638
0.638
0.636
0.638
0.630
0.598
0.604
0.614
0.606
0.628
0.606
0.604
0.630
0.612
0.640
0.664
0.688
0.664
0.714
0.660
0.636
0.654
0.660
0.624
0.622
0.640
0.824
0.820
0.814
0.862
0.838
0.790
0.754
0.706
0.706
0.728
0.756
0.760
0.776
0.812
0.772
0.694
0.716
0.682
0.664
0.668
0.670
0.658
0.694
0.708
0.750
0.740
0.716
0.684
0.672
0.656
0.636
0.634
0.634
0.652
0.644
0.666
0.780
0.816
0.684
0.708
0.664
0.674
0.678
0.694
0.726
0.714
0.674
0.678
0.644
0.664
0.684
0.676
0.698
0.758
0.678
0.692
0.692
0.696
0.646
0.670
0.664
0.670
0.686
0.738
0.770
0.820
0.750
0.700
0.680
0.676
0.652
0.656
0.684
0.730
0.758
0.718
0.660
0.652
0.642
0.660
0.660
0.694
0.702
0.700
0.678
0.712
0.750
0.708
0.748
0.720
0.766
0.834
0.814
0.760
0.716
0.670
0.632
0.616
0.610
0.666
0.684
0.768
0.876
0.780
0.842
0.828
0.766
0.734
0.676
0.676
0.678
0.688
0.704
0.780
0.830
0.724
0.730
0.730
0.698
0.696
0.642
0.666
0.662
0.668
0.676
0.660
0.664
0.698
0.668
0.742
0.786
0.846
0.726
0.756
0.744
0.698
0.724
0.722
0.684
0.668
0.670
0.678
0.670
0.690
0.674
0.692
0.732
0.750
0.748
0.788
0.798
0.714
0.706
0.706
0.700
0.676
0.708
0.744
0.714
0.712
0.734
0.696
0.698
0.692
0.664
0.662
0.692
0.694
0.752
0.784
0.770
0.694
0.688
0.682
0.660
0.652
0.666
0.672
0.712
0.770
0.750
0.754
0.766
0.698
0.690
0.688
0.694
0.664
0.692
0.710
0.688
0.698
0.682
0.710
0.716
0.692
0.730
0.738
0.690
0.696
0.698
0.662
0.668
0.668
0.630
0.608
0.582
0.602
0.622
0.648
0.676
0.670
0.656
0.670
0.680
0.652
0.652
0.638
0.632
0.608
0.612
0.616
0.622
0.630
0.650
0.628
0.638
0.630
0.626
0.634
0.648
0.642
0.646
0.658
0.656
0.660
0.674
0.696
0.664
0.648
0.662
0.684
0.658
0.674
0.668
0.646
0.660
0.662
0.640
0.652
0.658
0.656
0.668
0.686
0.670
0.668
0.666
0.656
0.638
0.630
0.636
0.630
0.634
0.656
0.648
0.664
0.688
0.662
0.656
0.656
0.640
0.638
0.636
0.636
0.628
0.640
0.658
0.654
0.672
0.678
0.660
0.646
0.658
0.668
0.644
0.652
0.680
0.668
0.654
0.660
0.666
0.638
0.630
0.618
0.606
0.608
0.630
0.652
0.662
0.630
0.626
0.624
0.618
0.610
0.600
0.602
0.612
0.644
0.720
0.734
0.680
0.728
0.744
0.696
0.702
0.676
0.644
0.620
0.598
0.598
0.596
0.600
0.624
0.666
0.660
0.684
0.740
0.716
0.696
0.692
0.702
0.714
0.702
0.666
0.678
0.692
0.726
0.724
0.724
0.740
0.730
0.706
0.708
0.720
0.700
0.682
0.670
0.652
0.628
0.632
0.660
0.674
0.710
0.788
0.842
0.796
0.832
0.694
0.664
0.684
0.714
0.832
0.738
0.898
0.864
0.838
0.758
0.772
0.746
0.690
0.724
0.770
0.806
0.732
0.774
0.800
0.768
0.794
0.754
0.678
0.678
0.672
0.702
0.676
0.658
0.678
0.698
0.668
0.676
0.694
0.682
0.660
0.680
0.692
0.678
0.674
0.696
0.690
0.664
0.672
0.698
0.696
0.668
0.694
0.710
0.676
0.704
0.720
0.700
0.696
0.706
0.682
0.676
0.682
0.688
0.636
0.650
0.660
0.678
0.670
0.692
0.734
0.772
0.730
0.736
0.706
0.684
0.642
0.632
0.624
0.648
0.676
0.680
0.760
0.850
0.822
0.756
0.796
0.796
0.726
0.760
0.778
0.728
0.756
0.716
0.688
0.652
0.638
0.620
0.634
0.668
0.750
0.710
0.740
0.716
0.682
0.656
0.636
0.626
0.632
0.696
0.678
0.704
0.750
0.774
0.722
0.786
0.830
0.736
0.738
0.770
0.784
0.762
0.722
0.664
0.670
0.674
0.672
0.676
0.774
0.862
0.812
0.838
0.744
0.758
0.764
0.756
0.670
0.664
0.654
0.668
0.644
0.678
0.728
0.816
0.832
0.754
0.756
0.774
0.720
0.724
0.732
0.714
0.756
0.748
0.706
0.754
0.780
0.768
0.756
0.692
0.700
0.696
0.726
0.694
0.742
0.726
0.756
0.804
0.774
0.756
0.694
0.682
0.672
0.698
0.700
0.714
0.788
0.850
0.824
0.842
0.852
0.814
0.766
0.754
0.690
0.692
0.694
0.734
0.694
0.704
0.738
0.772
0.714
0.742
0.758
0.704
0.704
0.700
0.718
0.704
0.680
0.648
0.622
0.624
0.622
0.622
0.680
0.890
0.766
0.790
0.812
0.742
0.756
0.740
0.676
0.698
0.664
0.652
0.684
0.652
0.718
0.740
0.670
0.638
0.586
0.586
0.604
0.614
0.632
0.626
0.612
0.628
0.642
0.600
0.618
0.628
0.618
0.596
0.600
0.600
0.602
0.588
0.578
0.582
0.586
0.616
0.664
0.688
0.672
0.696
0.728
0.754
0.704
0.652
0.646
0.652
0.658
0.660
0.666
0.642
0.610
0.614
0.600
0.618
0.626
0.602
0.626
0.600
0.626
0.596
0.678
0.688
0.738
0.740
0.750
0.702
0.740
0.714
0.726
0.798
0.716
0.772
0.816
0.810
0.716
0.694
0.642
0.680
0.710
0.722
0.710
0.774
0.744
0.792
0.824
0.820
0.730
0.694
0.694
0.706
0.738
0.706
0.706
0.690
0.668
0.636
0.652
0.672
0.708
0.766
0.858
0.764
0.784
0.816
0.752
0.784
0.792
0.750
0.744
0.780
0.752
0.730
0.688
0.674
0.656
0.666
0.656
0.672
0.692
0.688
0.752
0.796
0.742
0.714
0.686
0.668
0.660
0.646
0.650
0.632
0.610
0.602
0.616
0.612
0.658
0.742
0.804
0.826
0.772
0.696
0.700
0.672
0.658
0.662
0.622
0.598
0.646
0.650
0.662
0.698
0.694
0.694
0.658
0.662
0.632
0.646
0.652
0.612
0.636
0.624
0.624
0.608
0.606
0.586
0.590
0.602
0.618
0.620
0.660
0.692
0.692
0.664
0.658
0.686
0.698
0.652
0.666
0.658
0.662
0.658
0.632
0.652
0.652
0.644
0.642
0.634
0.638
0.646
0.658
0.626
0.640
0.628
0.642
0.650
0.626
0.602
0.604
0.586
0.576
0.596
0.632
0.662
0.662
0.612
0.608
0.680
0.642
0.694
0.666
0.616
0.610
0.600
0.640
0.684
0.766
0.714
0.738
0.632
0.630
0.652
0.702
0.608
0.608
0.666
0.764
0.730
0.750
0.818
0.734
0.748
0.764
0.772
0.702
0.684
0.682
0.640
0.628
0.626
0.636
0.680
0.710
0.772
0.782
0.764
0.698
0.682
0.674
0.646
0.656
0.672
0.670
0.724
0.754
0.700
0.742
0.728
0.690
0.698
0.674
0.656
0.674
0.708
0.706
0.766
0.846
0.758
0.746
0.742
0.708
0.700
0.702
0.748
0.822
0.812
0.694
0.694
0.658
0.636
0.622
0.596
0.594
0.582
0.628
0.740
0.740
0.786
0.786
0.744
0.800
0.744
0.746
0.782
0.788
0.746
0.764
0.708
0.744
0.794
0.744
0.798
0.746
0.712
0.670
0.648
0.640
0.640
0.656
0.712
0.688
0.660
0.666
0.656
0.634
0.630
0.638
0.638
0.656
0.656
0.636
0.626
0.634
0.628
0.638
0.652
0.700
0.664
0.680
0.684
0.648
0.650
0.636
0.644
0.664
0.632
0.640
0.648
0.650
0.638
0.630
0.620
0.610
0.598
0.600
0.602
0.614
0.654
0.716
0.726
0.716
0.670
0.646
0.634
0.650
0.640
0.640
0.646
0.628
0.662
0.658
0.646
0.660
0.668
0.618
0.628
0.592
0.586
0.602
0.656
0.676
0.694
0.686
0.662
0.684
0.690
0.684
0.684
0.696
0.692
0.656
0.666
0.672
0.644
0.660
0.684
0.752
0.724
0.792
0.800
0.808
0.720
0.694
0.686
0.674
0.670
0.646
0.648
0.642
0.640
0.642
0.624
0.654
0.718
0.764
0.732
0.802
0.744
0.770
0.706
0.700
0.690
0.668
0.614
0.628
0.604
0.620
0.620
0.652
0.704
0.764
0.750
0.724
0.700
0.674
0.680
0.690
0.658
0.686
0.724
0.732
0.702
0.738
0.732
0.674
0.674
0.674
0.662
0.700
0.692
0.664
0.666
0.654
0.638
0.664
0.636
0.674
0.686
0.676
0.644
0.664
0.670
0.632
0.662
0.676
0.644
0.646
0.658
0.624
0.630
0.640
0.624
0.716
0.730
0.696
0.758
0.748
0.730
0.746
0.738
0.666
0.674
0.624
0.630
0.616
0.598
0.588
0.612
0.592
0.600
0.598
0.590
0.584
0.604
0.582
0.618
0.614
0.652
0.636
0.638
0.614
0.596
0.592
0.602
0.620
0.592
0.598
0.606
0.644
0.602
0.642
0.618
0.606
0.632
0.632
0.646
0.602
0.594
0.602
0.606
0.600
0.590
0.594
0.586
0.578
0.580
0.586
0.574
0.600
0.618
0.640
0.630
0.660
0.670
0.644
0.662
0.646
0.624
0.614
0.610
0.610
0.614
0.612
0.618
0.596
0.598
0.602
0.600
0.616
0.638
0.652
0.640
0.660
0.690
0.658
0.660
0.666
0.662
0.628
0.628
0.616
0.600
0.606
0.614
0.640
0.612
0.622
0.628
0.620
0.596
0.624
0.626
0.594
0.596
0.610
0.650
0.630
0.610
0.646
0.640
0.658
0.630
0.628
0.622
0.610
0.620
0.650
0.640
0.676
0.754
0.766
0.694
0.716
0.712
0.662
0.646
0.658
0.676
0.676
0.672
0.728
0.800
0.720
0.718
0.740
0.698
0.728
0.684
0.654
0.672
0.664
0.662
0.630
0.608
0.674
0.708
0.790
0.794
0.694
0.726
0.718
0.714
0.696
0.660
0.654
0.676
0.700
0.684
0.656
0.660
0.668
0.708
0.668
0.676
0.692
0.774
0.796
0.784
0.694
0.718
0.678
0.682
0.690
0.734
0.764
0.770
0.754
0.718
0.680
0.668
0.638
0.626
0.654
0.718
0.698
0.688
0.678
0.682
0.680
0.684
0.684
0.676
0.646
0.646
0.638
0.632
0.638
0.678
0.724
0.720
0.686
0.678
0.656
0.654
0.632
0.644
0.648
0.666
0.676
0.646
0.634
0.624
0.600
0.596
0.596
0.646
0.706
0.680
0.774
0.830
0.782
0.814
0.752
0.698
0.704
0.666
0.668
0.640
0.618
0.614
0.640
0.658
0.714
0.708
0.728
0.766
0.764
0.706
0.728
0.724
0.672
0.672
0.652
0.646
0.646
0.612
0.618
0.636
0.690
0.714
0.708
0.692
0.648
0.682
0.674
0.626
0.648
0.694
0.648
0.632
0.682
0.712
0.636
0.612
0.622
0.948
0.822
0.796
0.738
0.716
0.678
0.634
0.632
0.642
0.636
0.604
0.620
0.622
0.622
0.614
0.602
0.582
0.590
0.584
0.584
0.578
0.602
0.630
0.618
0.626
0.680
0.658
0.652
0.656
0.662
0.668
0.712
0.684
0.748
0.706
0.718
0.704
0.710
0.664
0.664
0.680
0.702
0.702
0.698
0.688
0.722
0.722
0.668
0.688
0.628
0.618
0.604
0.612
0.632
0.652
0.606
0.598
0.596
0.602
0.598
0.632
0.668
0.646
0.660
0.696
0.718
0.726
0.780
0.734
0.762
0.756
0.728
0.698
0.652
0.628
0.626
0.672
0.768
0.784
0.738
0.732
0.752
0.796
0.706
0.728
0.714
0.680
0.646
0.622
0.628
0.680
0.774
0.680
0.738
0.812
0.822
0.740
0.784
0.780
0.716
0.738
0.742
0.674
0.680
0.686
0.716
0.676
0.694
0.724
0.678
0.620
0.646
0.636
0.636
0.646
0.656
0.662
0.670
0.666
0.652
0.620
0.620
0.592
0.610
0.626
0.606
0.628
0.690
0.766
0.692
0.696
0.652
0.686
0.658
0.656
0.636
0.646
0.612
0.672
0.652
0.708
0.654
0.684
0.678
0.654
0.676
0.664
0.666
0.658
0.630
0.638
0.630
0.644
0.636
0.644
0.682
0.646
0.654
0.650
0.636
0.652
0.640
0.630
0.620
0.602
0.626
0.636
0.618
0.680
0.696
0.734
0.752
0.718
0.688
0.648
0.654
0.650
0.640
0.692
0.720
0.758
0.762
0.696
0.728
0.764
0.738
0.680
0.680
0.662
0.694
0.682
0.760
0.696
0.754
0.770
0.822
0.796
0.750
0.736
0.666
0.666
0.674
0.670
0.718
0.880
0.902
0.886
0.836
0.686
0.702
0.708
0.672
0.718
0.732
0.836
0.810
0.802
0.686
0.694
0.674
0.664
0.716
0.664
0.750
0.800
0.704
0.710
0.752
0.728
0.664
0.694
0.728
0.822
0.696
0.782
0.810
0.726
0.770
0.810
0.730
0.746
0.788
0.778
0.772
0.842
0.826
0.740
0.808
0.768
0.750
0.786
0.774
0.756
0.784
0.770
0.760
0.780
0.722
0.684
0.752
1.132
0.916
0.708
0.720
0.762
0.906
0.884
0.820
0.792
0.722
0.742
0.746
0.684
0.716
0.778
0.714
0.686
0.760
0.854
0.840
0.770
0.842
0.812
0.740
0.772
0.804
0.700
0.772
0.810
0.738
0.926
1.020
0.762
0.852
0.838
0.710
0.774
0.790
0.718
0.782
0.858
0.758
0.870
0.888
0.750
0.808
0.874
0.736
0.760
0.776
0.730
0.722
0.768
0.762
0.720
0.704
0.672
0.718
0.760
0.698
0.698
0.750
0.818
0.702
0.738
0.756
0.730
0.678
0.716
0.786
0.742
0.778
0.830
0.820
0.722
0.756
0.788
0.710
0.752
0.846
0.784
0.766
0.826
0.814
0.734
0.802
0.816
0.716
0.758
0.784
0.752
0.730
0.810
0.914
0.770
0.786
0.830
0.882
0.752
0.834
0.908
0.780
0.894
0.906
0.756
0.784
0.802
0.724
0.732
0.792
0.806
0.734
0.814
0.804
0.714
0.808
0.852
0.728
0.782
0.824
0.742
0.786
0.848
0.776
0.750
0.826
0.882
0.732
0.758
0.802
0.802
0.746
0.862
0.910
0.764
0.834
0.838
0.714
0.758
0.760
0.708
0.758
0.826
0.772
0.722
0.784
0.844
0.696
0.696
0.686
0.662
0.646
0.654
0.656
0.700
0.760
0.688
0.792
0.858
0.780
0.704
0.724
0.746
0.702
0.716
0.808
0.942
0.708
0.784
0.788
0.758
0.718
0.828
0.890
0.710
0.784
0.870
0.760
0.786
0.824
0.724
0.746
0.792
0.792
0.724
0.790
0.826
0.738
0.812
0.842
0.704
0.722
0.746
0.716
0.728
0.794
0.792
0.724
0.824
0.858
0.714
0.756
0.788
0.708
0.702
0.708
0.690
0.674
0.722
0.728
0.668
0.680
0.646
0.676
0.718
0.668
0.658
0.712
0.760
0.656
0.756
0.750
0.752
0.654
0.736
0.812
0.826
0.690
0.854
0.852
0.704
0.716
0.748
0.756
0.704
0.868
0.892
0.722
0.770
0.866
0.754
0.788
0.784
0.744
0.756
0.858
0.860
0.752
0.850
0.922
0.760
0.756
0.790
0.814
0.762
0.846
0.872
0.744
0.806
0.786
0.716
0.760
0.822
0.740
0.812
0.854
0.808
0.758
0.782
0.792
0.708
0.764
0.786
0.716
0.770
0.800
0.750
0.790
0.836
0.812
0.768
0.800
0.798
0.702
0.734
0.752
0.692
0.774
0.840
0.772
0.810
0.856
0.766
0.740
0.784
0.838
0.716
0.754
0.798
0.806
0.738
0.864
0.944
0.754
0.822
0.818
0.772
0.704
0.772
0.888
0.782
0.804
0.910
0.856
0.732
0.780
0.804
0.722
0.718
0.734
0.812
0.700
0.762
0.828
0.800
0.748
0.724
0.694
0.710
0.692
0.690
0.724
0.804
0.698
0.770
0.802
0.764
0.694
0.742
0.820
0.762
0.726
0.748
0.784
0.694
0.694
0.710
0.770
0.758
0.752
0.880
0.970
0.794
0.848
0.894
0.758
0.750
0.778
0.860
0.728
0.816
0.906
0.828
0.784
0.834
0.840
0.732
0.808
0.886
0.776
0.780
0.860
0.794
0.752
0.804
0.846
0.726
0.720
0.712
0.776
0.696
0.724
0.782
0.792
0.710
0.752
0.752
0.700
0.724
0.750
0.790
0.698
0.664
0.650
0.708
0.920
0.948
0.844
0.794
0.836
0.856
0.734
0.748
0.764
0.830
0.728
0.806
0.808
0.866
0.778
0.848
0.908
0.774
0.852
0.862
0.780
0.826
0.888
0.870
0.778
0.804
0.802
0.742
0.834
0.840
0.734
0.794
0.828
0.740
0.800
0.868
0.754
0.786
0.802
0.786
0.710
0.754
0.714
0.768
0.760
0.750
0.788
0.744
0.750
0.768
0.782
0.704
0.760
0.794
0.750
0.784
0.802
0.808
0.738
0.776
0.780
0.708
0.742
0.750
0.688
0.702
0.690
0.716
0.682
0.736
0.768
0.702
0.754
0.720
0.704
0.728
0.802
0.706
0.702
0.726
0.758
0.698
0.720
0.758
0.758
0.718
0.700
0.684
0.702
0.720
0.674
0.714
0.750
0.714
0.764
0.758
0.724
0.718
0.732
0.730
0.720
0.752
0.800
0.710
0.764
0.796
0.744
0.772
0.786
0.788
0.726
0.764
0.788
0.824
0.900
0.892
0.866
0.772
0.754
0.746
0.676
0.686
0.690
0.846
0.842
0.842
0.848
0.802
0.754
0.740
0.754
0.674
0.704
0.724
0.822
0.890
0.746
0.830
0.834
0.814
0.708
0.716
0.710
0.786
0.804
0.708
0.704
0.738
0.770
0.898
0.868
0.740
0.718
0.724
0.712
0.736
0.872
0.878
0.770
0.720
0.738
0.804
0.830
0.856
0.796
0.706
0.740
0.792
0.720
0.804
0.858
0.896
0.766
0.802
0.766
0.724
0.852
1.118
0.980
0.780
0.740
0.720
0.724
0.696
0.746
0.904
0.778
0.838
0.890
0.752
0.800
0.744
0.694
0.706
0.682
0.704
0.710
0.686
0.674
0.684
0.706
0.664
0.678
0.678
0.672
0.648
0.666
0.702
0.722
0.654
0.678
0.674
0.644
0.656
0.658
0.650
0.684
0.716
0.712
0.754
0.794
0.718
0.676
0.694
0.710
0.674
0.724
0.760
0.796
0.726
0.830
0.888
0.730
0.766
0.804
0.788
0.756
0.826
0.886
0.700
0.752
0.770
0.774
0.726
0.796
0.808
0.710
0.756
0.770
0.690
0.730
0.688
0.692
0.726
0.768
0.706
0.734
0.770
0.718
0.738
0.780
0.744
0.724
0.762
0.810
0.718
0.742
0.766
0.726
0.758
0.800
0.966
0.910
0.728
0.728
0.718
0.840
0.726
0.710
0.786
0.960
0.992
1.030
0.888
0.722
0.738
0.762
0.748
0.742
0.884
0.840
0.838
1.040
0.878
0.956
0.924
0.764
0.852
0.886
0.762
0.742
0.882
0.878
0.804
0.766
0.766
0.840
0.866
0.816
0.732
0.732
0.710
0.752
0.796
0.792
0.696
0.738
0.732
0.710
0.766
0.790
0.736
0.710
0.726
0.730
0.724
0.778
0.812
0.774
0.762
0.706
0.732
0.696
0.700
0.734
0.792
0.806
0.926
0.816
0.810
0.788
0.748
0.688
0.700
0.746
0.758
0.710
0.774
0.722
0.688
0.682
0.712
0.848
0.748
0.838
0.854
0.742
0.800
0.750
0.844
0.872
0.768
0.758
0.778
0.752
0.720
0.742
0.720
0.724
0.810
1.088
0.920
0.902
0.866
0.786
0.810
0.804
0.804
0.808
0.832
0.774
0.810
0.874
0.744
0.832
0.838
0.784
0.836
0.882
0.778
0.800
0.816
0.738
0.786
0.858
0.830
0.742
0.800
0.828
0.750
0.850
0.924
0.772
0.816
0.890
0.904
0.782
0.842
0.854
0.770
0.816
0.870
0.772
0.814
0.834
0.790
0.776
0.832
0.838
0.802
0.840
0.890
0.788
0.786
0.820
0.778
0.732
0.788
0.872
0.754
0.792
0.850
0.832
0.788
0.864
0.872
0.742
0.754
0.760
0.708
0.742
0.774
0.818
0.736
0.816
0.860
0.746
0.758
0.750
0.732
0.722
0.800
0.878
0.742
0.788
0.840
0.798
0.766
0.816
0.888
0.732
0.756
0.800
0.898
0.726
0.776
0.842
0.738
0.786
0.828
0.730
0.746
0.694
0.684
0.684
0.700
0.680
0.748
0.836
0.742
0.836
0.836
0.748
0.820
0.844
0.740
0.798
0.814
0.754
0.810
0.894
0.846
0.858
0.870
0.772
0.772
0.804
0.794
0.750
0.822
0.828
0.720
0.774
0.856
0.850
0.764
0.822
0.862
0.764
0.842
0.842
0.740
0.812
0.780
0.868
0.940
0.768
0.808
0.846
0.762
0.790
0.858
0.846
0.830
0.942
0.834
0.792
0.834
0.896
0.762
0.822
0.874
0.764
0.828
0.834
0.722
0.740
0.744
0.748
0.682
0.720
0.782
0.920
0.792
0.844
0.900
0.882
0.774
0.832
0.846
0.772
0.740
0.796
0.862
0.826
0.836
0.852
0.896
0.756
0.854
0.906
0.758
0.774
0.830
0.786
0.720
0.786
0.828
0.764
0.778
0.830
0.840
0.708
0.676
0.670
0.720
1.082
0.998
0.798
0.780
0.772
0.766
0.706
0.750
0.820
0.754
0.844
0.946
0.932
0.876
0.816
0.750
0.682
0.694
0.688
0.726
0.772
0.722
0.832
0.808
0.960
1.006
0.876
0.736
0.690
0.684
0.720
0.682
0.752
0.764
0.740
0.702
0.710
0.728
0.746
0.748
0.712
0.720
0.726
0.716
0.706
0.748
0.794
0.722
0.772
0.850
0.754
0.840
0.856
0.786
0.800
0.752
0.748
0.710
0.726
0.710
0.724
0.730
0.854
0.894
0.740
0.824
0.878
0.848
0.752
0.724
0.714
0.712
0.712
0.686
0.712
0.794
0.836
0.818
0.950
0.880
0.820
0.814
0.744
0.704
0.688
0.656
0.670
0.692
0.830
0.920
0.760
0.780
0.740
0.752
0.792
0.726
0.728
0.788
0.870
0.746
0.754
0.808
0.850
0.732
0.796
0.760
0.718
0.746
0.784
0.864
0.824
0.732
0.742
0.696
0.738
0.770
0.824
0.746
0.776
0.766
0.728
0.740
0.764
0.696
0.714
0.720
0.722
0.700
0.730
0.730
0.722
0.746
0.752
0.714
0.754
0.752
0.704
0.730
0.742
0.706
0.722
0.732
0.748
0.716
0.698
0.716
0.750
0.756
0.674
0.674
0.682
0.666
0.694
0.736
0.756
0.750
0.786
0.870
0.722
0.738
0.740
0.684
0.680
0.692
0.746
0.794
0.704
0.770
0.822
0.780
0.748
0.768
0.724
0.728
0.704
0.676
0.692
0.734
0.810
0.814
0.886
0.752
0.720
0.724
0.762
0.766
0.702
0.704
0.730
0.858
0.814
0.748
0.752
0.722
0.718
0.806
0.810
0.886
0.802
0.730
0.728
0.724
0.690
0.666
0.684
0.744
0.818
0.786
0.858
0.762
0.832
0.872
0.922
0.888
0.754
0.772
0.764
0.714
0.786
0.992
0.934
0.802
0.900
0.864
0.786
0.842
0.826
0.758
0.724
0.760
0.790
0.810
0.772
0.814
0.846
0.732
0.740
0.790
0.780
0.776
0.796
0.770
0.674
0.626
0.626
0.628
0.634
0.618
0.610
0.606
0.586
0.578
0.568
0.556
0.552
0.540
0.538
0.518
0.520
0.524
0.544
0.540
0.544
0.544
0.556
0.562
0.576
0.564
0.572
0.552
0.556
0.554
0.552
0.556
0.554
0.564
0.566
0.562
0.566
0.548
0.544
0.538
0.534
0.528
0.526
0.526
0.518
0.524
0.526
0.534
0.536
0.556
0.552
0.562
0.548
0.546
0.550
0.546
0.548
0.546
0.544
0.538
0.538
0.544
0.538
0.544
0.546
0.540
0.542
0.532
0.522
0.528
0.524
0.516
0.514
0.514
0.510
0.514
0.504
0.506
0.504
0.508
0.522
0.526
0.518
0.520
0.532
0.562
0.566
0.562
0.588
0.590
0.590
0.576
0.566
0.550
0.548
0.548
0.548
0.566
0.574
0.604
0.590
0.580
0.606
0.688
0.624
0.714
0.624
0.666
0.722
0.666
0.620
0.642
0.632
0.616
0.710
0.684
0.642
0.726
0.710
0.702
0.634
0.648
0.710
0.658
0.702
0.702
0.658
0.636
0.732
0.946
0.896
0.780
0.718
0.674
0.642
0.664
0.644
0.692
0.742
0.684
0.708
0.680
0.714
0.698
0.646
0.672
0.680
0.706
0.702
0.680
0.658
0.640
0.618
0.646
0.704
0.862
0.854
0.812
0.778
0.756
0.722
0.688
0.658
0.640
0.694
0.708
0.908
1.010
1.042
0.952
0.864
0.776
0.708
0.710
0.744
0.932
0.840
0.816
0.742
0.736
0.756
0.868
0.772
0.884
1.024
0.810
0.818
0.782
0.776
0.724
0.702
0.726
0.710
0.858
0.842
0.758
0.810
0.832
0.780
0.814
0.830
0.810
0.702
0.718
0.706
0.682
0.720
0.726
0.730
0.778
0.830
0.766
0.738
0.806
0.748
0.736
0.756
0.834
0.776
0.808
0.762
0.728
0.798
0.952
0.792
0.808
0.746
0.768
0.772
0.726
0.760
0.802
0.844
0.786
0.714
0.748
0.726
0.722
0.728
0.786
0.754
0.746
0.716
0.700
0.674
0.636
0.632
0.638
0.660
0.640
0.672
0.818
0.866
0.818
0.776
0.724
0.692
0.706
0.712
0.696
0.676
0.646
0.632
0.616
0.630
0.658
0.740
0.780
0.834
0.860
0.802
0.758
0.798
0.756
0.730
0.700
0.660
0.638
0.646
0.676
0.802
0.804
0.808
0.816
0.730
0.768
0.740
0.690
0.710
0.662
0.666
0.668
0.710
0.702
0.646
0.664
0.668
0.684
0.704
0.638
0.630
0.666
0.678
0.642
0.694
0.712
0.702
0.698
0.644
0.622
0.640
0.672
0.700
0.700
0.806
0.840
0.832
0.802
0.680
0.668
0.658
0.616
0.594
0.574
0.586
0.648
0.708
0.688
0.684
0.674
0.632
0.604
0.606
0.600
0.590
0.608
0.610
0.632
0.690
0.724
0.698
0.642
0.642
0.642
0.638
0.614
0.612
0.620
0.620
0.638
0.630
0.624
0.600
0.608
0.612
0.612
0.612
0.586
0.572
0.566
0.562
0.560
0.602
0.600
0.620
0.618
0.662
0.704
0.684
0.680
0.654
0.614
0.630
0.598
0.600
0.586
0.602
0.640
0.618
0.672
0.708
0.718
0.640
0.668
0.666
0.688
0.696
0.686
0.628
0.628
0.642
0.722
0.776
0.690
0.734
0.728
0.662
0.664
0.682
0.684
0.638
0.668
0.660
0.622
0.620
0.646
0.682
0.658
0.670
0.678
0.676
0.670
0.658
0.640
0.642
0.600
0.640
0.678
0.712
0.654
0.682
0.774
0.702
0.716
0.752
0.664
0.770
0.836
0.786
0.720
0.660
0.608
0.622
0.606
0.636
0.642
0.770
0.856
0.820
0.732
0.702
0.720
0.712
0.690
0.712
0.712
0.704
0.758
0.716
0.670
0.650
0.676
0.726
0.704
0.702
0.692
0.670
0.608
0.616
0.648
0.658
0.646
0.756
0.818
0.734
0.832
0.790
0.758
0.726
0.680
0.682
0.716
0.692
0.844
0.816
0.794
0.814
0.742
0.680
0.688
0.688
0.670
0.650
0.620
0.612
0.608
0.634
0.668
0.704
0.688
0.640
0.624
0.640
0.668
0.744
0.772
0.722
0.774
0.790
0.760
0.712
0.672
0.706
0.654
0.674
0.710
0.762
0.774
0.764
0.714
0.650
0.646
0.642
0.652
0.712
0.734
0.786
0.882
0.810
0.790
0.708
0.710
0.720
0.720
0.708
0.758
0.768
0.704
0.750
0.712
0.706
0.752
0.792
0.802
0.770
0.752
0.730
0.688
0.642
0.624
0.604
0.642
1.088
0.940
0.952
0.926
0.942
0.874
0.804
0.746
0.696
0.684
0.692
0.706
0.692
0.796
0.800
0.904
0.884
0.834
0.804
0.746
0.672
0.664
0.710
0.806
0.784
0.756
0.696
0.760
0.894
0.858
0.762
0.848
0.876
0.866
0.908
0.898
0.836
0.726
0.716
0.676
0.644
0.660
0.644
0.718
0.812
0.856
0.824
0.790
0.768
0.752
0.712
0.702
0.764
0.912
0.832
0.854
0.772
0.730
0.734
0.700
0.676
0.664
0.652
0.668
0.710
0.716
0.694
0.670
0.670
0.712
0.674
0.698
0.704
0.754
0.692
0.696
0.704
0.732
0.756
0.744
0.690
0.724
0.676
0.686
0.692
0.716
0.766
0.744
0.724
0.702
0.748
0.798
0.862
0.724
0.718
0.778
0.760
0.758
0.722
0.698
0.650
0.700
0.632
0.618
0.656
0.886
0.904
0.904
0.764
0.756
0.756
0.706
0.690
0.724
0.812
0.802
0.752
0.800
0.846
0.750
0.796
0.780
0.844
0.826
0.722
0.760
0.838
0.816
0.778
0.804
0.788
0.790
0.856
0.838
0.776
0.744
0.682
0.656
0.648
0.696
0.702
0.808
0.886
0.752
0.820
0.888
0.778
0.756
0.772
0.760
0.714
0.772
0.782
0.732
0.754
0.804
0.822
0.788
0.744
0.676
0.666
0.680
0.674
0.686
0.842
0.808
0.778
0.692
0.716
0.682
0.664
0.648
0.628
0.636
0.620
0.612
0.654
0.636
0.654
0.678
0.688
0.698
0.634
0.684
0.700
0.780
0.700
0.718
0.720
0.690
0.690
0.680
0.676
0.702
0.712
0.744
0.830
0.856
0.816
0.880
0.810
0.816
0.806
0.752
0.750
0.768
0.780
0.742
0.756
0.764
0.786
0.790
0.740
0.716
0.706
0.688
0.666
0.648
0.628
0.610
0.616
0.620
0.648
0.698
0.764
0.774
0.734
0.678
0.690
0.762
0.718
0.746
0.812
0.738
0.730
0.800
0.780
0.692
0.742
0.710
0.746
0.752
0.744
0.764
0.788
0.698
0.700
0.692
0.648
0.630
0.644
0.696
1.034
0.920
0.930
0.856
0.810
0.762
0.740
0.718
0.698
0.672
0.724
0.706
0.820
1.004
0.864
0.854
0.856
0.752
0.780
0.754
0.722
0.788
0.774
0.768
0.850
0.764
0.860
0.846
0.834
0.824
0.796
0.790
0.788
0.730
0.776
0.788
0.758
0.910
0.858
0.832
0.852
0.828
0.848
0.786
0.848
1.002
0.812
0.858
0.810
0.766
0.938
1.016
0.894
0.872
0.820
0.894
0.902
0.782
0.878
0.984
0.962
0.882
0.898
0.796
0.814
0.810
0.760
0.782
0.824
0.758
0.814
0.820
0.760
0.794
0.808
0.728
0.762
0.786
0.756
0.958
0.788
0.832
0.808
0.726
0.750
0.734
0.726
0.806
0.782
0.864
0.850
0.818
0.902
0.854
0.786
0.808
0.726
0.770
0.808
0.734
0.796
0.830
0.848
0.782
0.750
0.730
0.742
0.750
0.720
0.700
0.680
0.642
0.648
0.682
0.808
0.832
0.838
0.814
0.756
0.746
0.796
0.792
0.778
0.746
0.746
0.724
0.808
0.892
0.916
0.826
0.798
0.764
0.744
0.710
0.758
0.772
0.734
0.762
0.886
0.942
0.888
0.856
0.784
0.758
0.698
0.724
0.740
0.840
0.758
0.792
0.860
0.772
0.874
0.912
0.782
0.826
0.812
0.740
0.852
0.970
0.760
0.826
0.856
0.814
0.966
0.866
0.786
0.892
0.928
0.998
0.800
0.776
0.780
0.718
0.814
0.826
0.772
0.898
0.772
0.872
0.810
0.844
0.816
0.754
0.726
0.700
0.726
0.762
0.730
0.900
1.008
0.868
0.878
0.762
0.786
0.868
0.844
0.818
0.760
0.718
0.750
0.754
0.808
0.968
0.922
0.812
0.918
0.776
0.874
0.960
0.830
0.794
0.784
0.898
0.804
0.732
0.810
0.776
0.890
1.006
0.806
0.836
0.806
0.914
0.906
0.800
0.812
0.750
0.800
0.934
0.946
0.882
0.764
0.746
0.738
0.776
0.802
0.788
0.874
0.964
0.760
0.842
0.826
0.772
0.778
0.804
0.968
0.906
0.800
0.810
0.828
0.748
0.784
0.782
0.790
0.754
0.844
0.858
0.856
0.988
0.832
0.802
0.800
0.738
0.750
0.790
0.880
0.800
0.824
0.734
0.702
0.694
0.680
0.668
0.664
0.730
0.732
0.740
0.714
0.702
0.696
0.730
0.734
0.790
0.828
0.716
0.776
0.810
0.740
0.752
0.730
0.782
0.818
0.740
0.824
0.848
0.776
0.828
0.850
0.818
0.768
0.798
0.806
0.742
0.812
0.810
0.828
0.882
0.820
0.792
0.768
0.772
0.800
0.832
0.730
0.782
0.802
0.760
0.944
0.902
0.752
0.766
0.732
0.758
0.752
0.758
0.896
0.980
0.844
0.786
0.784
0.706
0.736
0.738
0.768
0.844
0.762
0.756
0.776
0.794
0.792
0.706
0.746
0.792
0.720
0.794
0.830
0.796
0.820
0.762
0.712
0.716
0.726
0.738
0.690
0.714
0.682
0.702
0.724
0.778
0.726
0.816
0.824
0.768
0.876
0.844
0.754
0.772
0.748
0.780
0.738
0.778
0.854
0.794
0.846
0.876
0.778
0.794
0.724
0.870
0.866
0.848
0.818
0.764
0.810
0.758
0.782
0.856
0.884
0.738
0.758
0.792
0.736
0.752
0.712
0.770
0.710
0.774
0.820
0.716
0.726
0.774
0.764
0.786
0.836
0.910
0.938
0.876
0.834
0.764
0.704
0.708
0.722
0.772
0.944
0.898
0.838
0.808
0.780
0.732
0.680
0.684
0.688
0.790
0.726
0.788
0.790
0.850
0.742
0.704
0.732
0.770
0.776
0.754
0.706
0.696
0.656
0.632
0.608
0.608
0.676
0.834
0.902
0.924
0.782
0.782
0.766
0.824
0.840
0.852
0.788
0.742
0.710
0.662
0.658
0.668
0.696
0.762
0.852
0.944
0.872
0.814
0.732
0.726
0.688
0.726
0.794
0.856
0.840
0.830
0.740
0.806
0.864
0.836
0.768
0.776
0.734
0.700
0.718
0.728
0.766
0.894
0.896
0.810
0.876
0.782
0.846
0.858
0.870
0.834
0.726
0.714
0.714
0.696
0.784
0.830
0.784
0.742
0.772
0.838
0.820
0.738
0.760
0.772
0.794
0.732
0.766
0.856
0.860
0.754
0.840
1.086
1.092
0.756
0.736
0.744
0.704
0.734
0.752
0.734
0.716
0.708
0.670
0.676
0.646
0.636
0.640
0.650
0.630
0.676
0.674
0.738
0.770
0.702
0.710
0.812
0.912
0.812
0.774
0.810
0.770
0.774
0.766
0.752
0.708
0.710
0.680
0.694
0.724
0.708
0.702
0.712
0.806
0.838
0.828
0.740
0.746
0.828
0.740
0.668
0.668
0.646
0.672
0.660
0.684
0.774
0.710
0.944
0.870
0.782
0.810
0.792
0.742
0.724
0.716
0.758
0.752
0.810
0.876
0.854
0.828
0.896
0.902
0.792
0.796
0.774
0.732
0.730
0.754
0.830
0.736
0.828
0.788
0.728
0.718
0.682
0.670
0.676
0.724
0.778
0.770
0.746
0.692
0.686
0.676
0.654
0.638
0.656
0.704
0.728
0.726
0.766
0.786
0.772
0.762
0.718
0.706
0.668
0.680
0.660
0.684
0.250
0.474
0.830
0.688
0.730
0.720
0.710
0.744
0.734
0.704
0.700
0.696
0.664
0.632
0.626
0.606
0.634
0.602
0.600
0.584
0.570
0.248
0.318
0.558
0.562
0.548
0.548
0.544
0.558
0.648
0.826
0.758
0.732
0.746
0.680
0.692
0.680
0.666
0.686
0.690
0.736
0.654
0.678
0.628
0.658
0.642
0.642
0.634
0.630
0.678
0.644
0.676
0.688
0.630
0.656
0.666
0.658
0.642
0.644
0.620
0.642
0.684
0.624
0.646
0.664
0.632
0.630
0.656
0.640
0.654
0.652
0.648
0.624
0.614
0.600
0.576
0.572
0.566
0.564
0.586
0.594
0.712
0.738
0.648
0.766
0.710
0.638
0.646
0.634
0.622
0.634
0.586
0.604
0.590
0.574
0.578
0.568
0.558
0.560
0.558
0.548
0.544
0.556
0.548
0.552
0.546
0.560
0.544
0.552
0.550
0.548
0.552
0.550
0.550
0.552
0.554
0.542
0.554
0.550
0.544
0.558
0.560
0.564
0.556
0.570
0.576
0.562
0.256
0.318
0.580
0.588
0.576
0.578
0.588
0.576
0.586
0.580
0.574
0.602
0.246
0.356
0.590
0.620
0.622
0.642
0.670
0.662
0.660
0.622
0.596
0.594
0.606
0.652
0.604
0.598
0.600
0.590
0.614
0.600
0.634
0.658
0.630
0.668
0.618
0.730
0.700
0.650
0.658
0.698
0.644
0.618
0.622
0.640
0.602
0.650
0.656
0.620
0.668
0.740
0.648
0.704
0.702
0.634
0.644
0.668
0.724
0.672
0.666
0.666
0.640
0.610
0.616
0.610
0.600
0.714
0.770
0.762
0.694
0.726
0.702
0.656
0.656
0.650
0.636
0.604
0.636
0.700
0.668
0.652
0.774
0.706
0.696
0.698
0.656
0.634
0.618
0.624
0.630
0.670
0.646
0.718
0.732
0.672
0.656
0.700
0.676
0.632
0.650
0.664
0.616
0.616
0.616
0.618
0.600
0.594
0.600
0.616
0.592
0.592
0.606
0.594
0.594
0.580
0.570
0.574
0.566
0.570
0.556
0.570
0.584
0.572
0.564
0.574
0.584
0.588
0.572
0.582
0.580
0.568
0.592
0.614
0.614
0.628
0.722
0.732
0.652
0.638
0.636
0.628
0.602
0.608
0.626
0.664
0.636
0.692
0.652
0.780
0.656
0.654
0.644
0.626
0.600
0.592
0.590
0.568
0.560
0.558
0.550
0.538
0.558
0.562
0.580
0.562
0.572
0.590
0.652
0.614
0.628
0.618
0.620
0.602
0.604
0.630
0.620
0.598
0.608
0.602
0.622
0.584
0.584
0.576
0.578
0.582
0.574
0.568
0.576
0.588
0.590
0.598
0.600
0.614
0.640
0.618
0.598
0.582
0.592
0.596
0.618
0.582
0.590
0.606
0.592
0.624
0.604
0.620
0.668
0.620
0.694
0.624
0.634
0.682
0.678
0.618
0.604
0.614
0.604
0.640
0.662
0.634
0.614
0.650
0.638
0.702
0.670
0.622
0.654
0.606
0.624
0.620
0.608
0.612
0.616
0.616
0.634
0.602
0.600
0.614
0.626
0.610
0.640
0.626
0.616
0.666
0.652
0.632
0.686
0.646
0.662
0.702
0.672
0.620
0.600
0.614
0.660
0.814
0.730
0.744
0.750
0.710
0.722
0.726
0.694
0.702
0.668
0.678
0.666
0.690
0.734
0.708
0.712
0.696
0.674
0.666
0.666
0.666
0.672
0.678
0.674
0.692
0.720
0.668
0.692
0.684
0.668
0.644
0.618
0.614
0.632
0.626
0.642
0.644
0.610
0.644
0.658
0.632
0.664
0.626
0.610
0.602
0.692
0.628
0.836
0.712
0.800
0.790
0.736
0.760
0.732
0.710
0.702
0.708
0.772
0.692
0.730
0.710
0.708
0.790
0.742
0.792
0.816
0.760
0.808
0.790
0.746
0.808
0.806
0.752
0.778
0.764
0.770
0.810
0.846
0.802
0.740
0.736
0.730
0.734
0.730
0.772
0.824
0.780
0.822
0.872
0.756
0.776
0.738
0.760
0.738
0.716
0.758
0.786
0.860
0.812
0.820
0.842
0.776
0.838
0.830
0.742
0.776
0.782
0.832
0.726
0.842
0.884
0.868
0.852
0.878
0.808
0.794
0.816
0.788
0.886
0.896
0.818
0.866
0.848
0.772
0.798
0.832
0.922
0.798
0.774
0.756
0.790
0.810
0.752
0.736
0.700
0.696
0.686
0.654
0.648
0.656
0.686
0.694
0.776
0.886
0.908
0.884
0.826
0.792
0.760
0.706
0.664
0.694
0.704
0.782
0.754
0.816
0.918
0.844
0.880
0.904
0.984
0.932
0.930
0.918
0.788
0.812
0.768
0.714
0.738
0.720
0.710
0.742
0.726
0.736
0.710
0.704
0.692
0.678
0.684
0.654
0.692
0.730
0.708
0.754
0.784
0.802
0.716
0.786
0.796
0.774
0.810
0.748
0.764
0.742
0.704
0.720
0.746
0.836
0.860
0.812
0.764
0.708
0.712
0.692
0.692
0.678
0.674
0.676
0.702
0.722
0.692
0.696
0.698
0.716
0.736
0.778
0.730
0.766
0.762
0.724
0.732
0.756
0.772
0.718
0.730
0.666
0.688
0.688
0.766
0.726
0.816
0.718
0.744
0.690
0.732
0.718
0.718
0.670
0.638
0.602
0.320
0.282
0.584
0.628
0.690
0.930
0.758
0.860
0.798
0.802
0.810
0.764
0.844
0.824
0.766
0.788
0.784
0.796
0.766
0.796
0.810
0.790
0.820
0.810
0.736
0.738
0.696
0.708
0.664
0.624
0.650
0.626
0.604
0.620
0.628
0.616
0.632
0.618
0.616
0.612
0.600
0.596
0.574
0.568
0.586
0.608
0.646
0.766
0.660
0.888
0.774
0.824
0.804
0.842
0.710
0.714
0.716
0.662
0.668
0.660
0.670
0.614
0.626
0.658
0.628
0.714
0.660
0.660
0.626
0.614
0.592
0.580
0.580
0.570
0.562
0.568
0.556
0.560
0.558
0.588
0.582
0.590
0.574
0.592
0.596
0.604
0.586
0.588
0.572
0.572
0.568
0.554
0.558
0.564
0.542
0.550
0.552
0.550
0.560
0.574
0.576
0.578
0.560
0.570
0.564
0.556
0.568
0.582
0.592
0.580
0.612
0.662
0.652
0.600
0.630
0.618
0.600
0.600
0.608
0.622
0.598
0.656
0.710
0.692
0.698
0.700
0.700
0.664
0.652
0.656
0.636
0.630
0.720
0.782
0.770
0.824
0.886
0.810
0.790
0.762
0.706
0.716
0.786
0.742
0.772
0.880
0.786
0.752
0.708
0.670
0.676
0.674
0.646
0.610
0.624
0.624
0.612
0.618
0.664
0.638
0.620
0.616
0.660
0.750
0.650
0.662
0.622
0.640
0.692
0.622
0.646
0.638
0.636
0.570
0.572
0.576
0.570
0.584
0.630
0.606
0.650
0.650
0.628
0.626
0.624
0.620
0.644
0.598
0.618
0.650
0.690
0.746
0.806
0.676
0.746
0.754
0.674
0.858
0.802
0.710
0.756
0.864
0.762
0.792
0.772
0.776
0.820
0.814
0.788
0.790
0.728
0.772
0.756
0.790
1.004
0.798
0.750
0.730
0.688
0.678
0.656
0.622
0.584
0.598
0.622
0.708
0.670
0.766
0.794
0.856
0.690
0.726
0.682
0.706
0.710
0.756
0.766
0.838
0.814
0.786
0.740
0.714
0.690
0.702
0.698
0.730
0.666
0.774
0.728
0.804
0.884
0.902
0.846
0.796
0.768
0.694
0.702
0.750
0.796
0.880
0.798
0.924
0.868
0.820
0.876
0.796
0.752
0.758
0.792
0.814
0.698
0.720
0.674
0.636
0.622
0.602
0.666
0.816
0.732
0.748
0.670
0.712
0.648
0.732
0.676
0.682
0.626
0.632
0.626
0.664
0.654
0.662
0.624
0.678
0.666
0.694
0.692
0.634
0.656
0.646
0.638
0.676
0.696
0.712
0.780
0.660
0.732
0.752
0.680
0.812
0.722
0.766
0.780
0.778
0.748
0.752
0.700
0.680
0.666
0.636
0.630
0.676
0.916
0.832
0.786
0.746
0.694
0.676
0.620
0.616
0.644
0.662
0.764
0.694
0.724
0.760
0.674
0.696
0.844
0.784
0.784
0.852
0.796
0.784
0.852
0.858
0.752
0.732
0.752
0.726
0.728
0.786
0.876
0.760
0.760
0.760
0.728
0.776
0.786
0.850
0.880
0.866
0.816
0.776
0.700
0.684
0.700
0.732
0.768
0.950
0.874
0.940
0.926
0.804
0.806
0.818
0.726
0.698
0.694
0.716
0.726
0.726
0.766
0.852
0.798
0.792
0.824
0.770
0.798
0.804
0.752
0.808
0.802
0.792
0.826
0.824
0.728
0.744
0.762
0.776
0.770
0.738
0.696
0.692
0.700
0.702
0.710
0.700
0.670
0.680
0.664
0.642
0.720
0.808
0.964
0.792
0.826
0.868
0.760
0.770
0.692
0.714
0.692
0.702
0.724
0.694
0.668
0.696
0.694
0.792
0.808
0.856
0.764
0.736
0.734
0.764
0.756
0.784
0.810
0.810
0.716
0.708
0.702
0.716
0.686
0.752
0.890
0.912
0.818
0.888
0.840
0.776
0.778
0.752
0.790
0.736
0.768
0.804
0.794
0.768
0.710
0.684
0.652
0.642
0.672
0.690
0.742
0.756
0.726
0.712
0.726
0.744
0.760
0.698
0.746
0.768
0.736
0.694
0.676
0.762
0.792
0.814
0.832
0.794
0.764
0.730
0.684
0.692
0.706
0.700
0.718
0.800
0.808
0.872
0.848
0.814
0.862
0.824
0.774
0.774
0.794
0.744
0.772
0.826
0.786
0.846
0.828
0.784
0.806
0.790
0.746
0.788
0.806
0.750
0.784
0.788
0.768
0.770
0.736
0.762
0.812
0.770
0.806
0.808
0.732
0.736
0.688
0.706
0.692
0.752
0.838
0.826
0.788
0.704
0.710
0.696
0.694
0.700
0.678
0.648
0.642
0.646
0.668
0.688
0.726
0.766
0.744
0.700
0.716
0.718
0.720
0.758
0.736
0.716
0.670
0.648
0.620
0.622
0.640
0.686
0.782
0.840
0.816
0.862
0.822
0.792
0.720
0.700
0.678
0.656
0.636
0.620
0.598
0.594
0.584
0.586
0.622
0.624
0.632
0.630
0.646
0.670
0.642
0.702
0.686
0.702
0.710
0.704
0.720
0.708
0.720
0.698
0.684
0.652
0.636
0.628
0.614
0.636
0.638
0.682
0.726
0.732
0.728
0.736
0.784
0.704
0.698
0.688
0.676
0.650
0.618
0.594
0.576
0.630
0.666
0.746
0.774
0.766
0.752
0.718
0.682
0.662
0.618
0.598
0.604
0.642
0.720
0.784
0.722
0.708
0.740
0.826
0.756
0.758
0.748
0.736
0.714
0.688
0.682
0.686
0.634
0.650
0.658
0.698
0.736
0.744
0.662
0.642
0.670
0.684
0.764
0.824
0.794
0.744
0.694
0.676
0.682
0.714
0.712
0.706
0.712
0.706
0.698
0.664
0.668
0.640
0.648
0.724
0.776
0.794
0.792
0.826
0.802
0.768
0.728
0.678
0.646
0.700
0.720
0.764
0.850
0.910
0.752
0.786
0.834
0.814
0.704
0.700
0.672
0.664
0.658
0.700
0.718
0.754
0.744
0.730
0.744
0.772
0.774
0.744
0.684
0.686
0.680
0.752
0.800
0.846
0.804
0.718
0.734
0.760
0.762
0.740
0.694
0.674
0.630
0.634
0.682
0.868
0.864
0.864
0.814
0.778
0.704
0.682
0.652
0.686
0.762
0.796
0.786
0.758
0.688
0.692
0.744
0.898
0.786
0.864
0.946
0.812
0.846
0.812
0.758
0.766
0.786
0.718
0.720
0.716
0.760
0.752
0.698
0.752
0.700
0.742
0.760
0.804
0.760
0.700
0.708
0.650
0.646
0.608
0.592
0.590
0.596
0.580
0.592
0.598
0.626
0.608
0.598
0.632
0.660
0.698
0.672
0.636
0.642
0.654
0.660
0.656
0.650
0.660
0.658
0.782
0.854
0.776
0.800
0.820
0.740
0.792
0.764
0.788
0.772
0.752
0.770
0.856
0.886
0.802
0.730
0.730
0.752
0.722
0.732
0.698
0.656
0.668
0.712
0.692
0.708
0.808
0.754
0.824
0.816
0.738
0.764
0.720
0.706
0.740
0.724
0.716
0.786
0.778
0.736
0.788
0.754
0.738
0.786
0.860
0.872
0.840
0.718
0.722
0.738
0.698
0.732
0.822
0.864
0.780
0.862
0.850
0.792
0.826
0.808
0.784
0.728
0.724
0.712
0.674
0.690
0.748
0.748
0.846
0.810
0.776
0.826
0.778
0.726
0.690
0.688
0.672
0.732
0.756
0.758
0.674
0.660
0.662
0.650
0.674
0.646
0.666
0.676
0.688
0.670
0.618
0.602
0.612
0.650
0.688
0.768
0.756
0.758
0.732
0.724
0.732
0.704
0.688
0.694
0.714
0.708
0.708
0.686
0.698
0.718
0.790
0.740
0.840
0.862
0.764
0.766
0.742
0.712
0.698
0.704
0.710
0.706
0.748
0.764
0.752
0.784
0.826
0.748
0.788
0.808
0.720
0.742
0.728
0.692
0.736
0.754
0.716
0.740
0.738
0.720
0.768
0.728
0.728
0.738
0.732
0.706
0.740
0.730
0.728
0.732
0.718
0.684
0.690
0.662
0.670
0.684
0.676
0.720
0.718
0.712
0.740
0.702
0.752
0.762
0.788
0.794
0.736
0.740
0.684
0.676
0.668
0.694
0.702
0.710
0.694
0.684
0.642
0.646
0.668
0.718
0.784
0.794
0.744
0.682
0.668
0.676
0.660
0.660
0.660
0.658
0.660
0.656
0.632
0.668
0.684
0.654
0.732
0.748
0.776
0.760
0.704
0.670
0.660
0.646
0.722
0.712
0.780
0.838
0.834
0.804
0.768
0.724
0.688
0.662
0.632
0.618
0.656
0.716
0.728
0.750
0.700
0.726
0.770
0.730
0.746
0.778
0.784
0.752
0.686
0.692
0.716
0.738
0.736
0.676
0.694
0.708
0.804
0.822
0.772
0.712
0.704
0.700
0.694
0.680
0.722
0.740
0.802
0.742
0.760
0.810
0.796
0.770
0.742
0.716
0.678
0.664
0.656
0.698
0.692
0.740
0.822
0.802
0.734
0.718
0.672
0.650
0.660
0.756
0.784
0.762
0.752
0.712
0.664
0.662
0.680
0.702
0.708
0.772
0.720
0.778
0.802
0.786
0.762
0.736
0.688
0.664
0.650
0.656
0.640
0.660
0.644
0.724
0.904
0.808
0.842
0.902
0.876
0.764
0.736
0.712
0.710
0.738
0.720
0.692
0.702
0.724
0.760
0.712
0.748
0.808
0.756
0.832
0.822
0.756
0.804
0.776
0.742
0.734
0.702
0.730
0.754
0.702
0.744
0.730
0.788
0.798
0.776
0.696
0.712
0.694
0.724
0.734
0.710
0.660
0.664
0.656
0.650
0.704
0.730
0.770
0.752
0.712
0.760
0.710
0.706
0.704
0.710
0.726
0.740
0.714
0.688
0.672
0.652
0.690
0.760
0.810
0.746
0.752
0.812
0.756
0.692
0.674
0.712
0.770
0.816
0.804
0.764
0.740
0.714
0.700
0.696
0.648
0.654
0.662
0.736
0.752
0.780
0.754
0.716
0.686
0.640
0.640
0.630
0.652
0.686
0.810
0.820
0.704
0.688
0.694
0.694
0.682
0.662
0.646
0.622
0.592
0.578
0.584
0.596
0.652
0.644
0.652
0.686
0.712
0.702
0.688
0.666
0.638
0.606
0.610
0.638
0.688
0.656
0.798
0.818
0.858
0.856
0.800
0.696
0.658
0.640
0.658
0.650
0.726
0.728
0.812
0.754
0.780
0.822
0.796
0.778
0.746
0.684
0.676
0.648
0.662
0.684
0.682
0.690
0.694
0.638
0.652
0.672
0.690
0.660
0.666
0.686
0.692
0.688
0.672
0.660
0.658
0.650
0.654
0.648
0.686
0.772
0.708
0.700
0.698
0.798
0.778
0.752
0.770
0.710
0.686
0.658
0.668
0.682
0.738
0.760
0.770
0.728
0.774
0.800
0.734
0.770
0.814
0.752
0.840
0.848
0.780
0.796
0.758
0.720
0.744
0.798
0.868
0.818
0.818
0.848
0.806
0.812
0.764
0.756
0.802
0.734
0.790
0.796
0.830
0.810
0.800
0.808
0.760
0.724
0.712
0.678
0.642
0.644
0.660
0.716
0.784
0.798
0.790
0.756
0.732
0.696
0.666
0.644
0.664
0.680
0.692
0.702
0.724
0.662
0.652
0.684
0.718
0.746
0.742
0.714
0.686
0.664
0.648
0.640
0.662
0.690
0.790
0.850
0.824
0.764
0.682
0.680
0.668
0.650
0.686
0.718
0.736
0.730
0.692
0.690
0.670
0.652
0.650
0.662
0.672
0.732
0.740
0.744
0.786
0.760
0.754
0.778
0.762
0.724
0.756
0.714
0.674
0.658
0.644
0.702
0.798
0.858
0.818
0.762
0.716
0.712
0.684
0.696
0.726
0.700
0.692
0.664
0.662
0.682
0.706
0.732
0.720
0.694
0.666
0.642
0.628
0.610
0.606
0.602
0.622
0.642
0.626
0.666
0.720
0.768
0.734
0.708
0.704
0.682
0.714
0.720
0.700
0.748
0.762
0.732
0.764
0.782
0.724
0.754
0.742
0.678
0.698
0.696
0.684
0.718
0.814
0.794
0.860
0.896
0.792
0.832
0.838
0.748
0.766
0.766
0.796
0.814
0.800
0.778
0.702
0.692
0.700
0.664
0.678
0.744
0.900
0.788
0.882
0.884
0.766
0.798
0.792
0.806
0.732
0.704
0.706
0.714
0.730
0.730
0.686
0.674
0.692
0.714
0.710
0.722
0.714
0.688
0.678
0.664
0.646
0.630
0.626
0.654
0.722
0.746
0.688
0.750
0.788
0.802
0.786
0.754
0.734
0.698
0.678
0.666
0.632
0.620
0.642
0.724
0.948
0.762
0.856
0.838
0.856
0.814
0.730
0.720
0.730
0.704
0.716
0.742
0.744
0.796
0.762
0.826
0.784
0.788
0.800
0.788
0.756
0.718
0.678
0.660
0.638
0.652
0.638
0.660
0.678
0.672
0.708
0.728
0.694
0.744
0.730
0.732
0.748
0.750
0.726
0.708
0.670
0.638
0.610
0.608
0.626
0.768
0.810
0.768
0.780
0.722
0.740
0.722
0.730
0.748
0.716
0.696
0.714
0.704
0.718
0.736
0.734
0.764
0.774
0.732
0.768
0.808
0.746
0.778
0.824
0.756
0.794
0.782
0.734
0.782
0.796
0.762
0.762
0.758
0.752
0.758
0.718
0.718
0.750
0.758
0.710
0.756
0.730
0.776
0.770
0.714
0.664
0.646
0.656
0.704
0.772
0.816
0.794
0.794
0.766
0.744
0.772
0.788
0.760
0.724
0.694
0.662
0.656
0.670
0.698
0.696
0.664
0.700
0.774
0.782
0.814
0.818
0.788
0.792
0.792
0.718
0.726
0.722
0.736
0.748
0.778
0.774
0.808
0.770
0.786
0.774
0.714
0.738
0.762
0.762
0.754
0.740
0.718
0.698
0.682
0.682
0.672
0.674
0.660
0.650
0.644
0.670
0.690
0.722
0.690
0.720
0.728
0.682
0.664
0.686
0.712
0.732
0.686
0.686
0.654
0.690
0.720
0.754
0.730
0.812
0.838
0.774
0.790
0.728
0.744
0.748
0.734
0.810
0.808
0.760
0.796
0.836
0.752
0.802
0.822
0.750
0.836
0.846
0.718
0.748
0.758
0.784
0.722
0.796
0.814
0.754
0.816
0.824
0.754
0.806
0.780
0.746
0.746
0.728
0.674
0.648
0.614
0.644
0.630
0.616
0.640
0.680
0.678
0.668
0.642
0.644
0.634
0.628
0.638
0.644
0.630
0.626
0.652
0.666
0.678
0.686
0.684
0.674
0.688
0.698
0.666
0.690
0.722
0.742
0.742
0.724
0.660
0.650
0.638
0.642
0.658
0.658
0.666
0.640
0.632
0.654
0.686
0.736
0.750
0.742
0.728
0.716
0.698
0.668
0.658
0.646
0.668
0.768
0.826
0.778
0.722
0.734
0.752
0.818
0.802
0.728
0.744
0.742
0.694
0.692
0.704
0.720
0.728
0.728
0.722
0.698
0.684
0.688
0.686
0.676
0.664
0.658
0.672
0.644
0.660
0.682
0.728
0.706
0.772
0.812
0.740
0.742
0.756
0.728
0.730
0.752
0.750
0.734
0.726
0.702
0.682
0.634
0.660
0.616
0.612
0.606
0.612
0.624
0.680
0.756
0.780
0.768
0.690
0.722
0.732
0.798
0.802
0.758
0.696
0.670
0.642
0.652
0.690
0.690
0.684
0.676
0.684
0.676
0.648
0.648
0.700
0.712
0.706
0.684
0.732
0.724
0.688
0.682
0.670
0.700
0.694
0.690
0.700
0.732
0.784
0.766
0.784
0.792
0.774
0.828
0.868
0.830
0.820
0.810
0.778
0.828
0.882
0.774
0.802
0.752
0.792
0.838
0.822
0.722
0.748
0.738
0.754
0.762
0.740
0.702
0.700
0.702
0.714
0.744
0.752
0.734
0.716
0.682
0.680
0.678
0.676
0.730
0.764
0.724
0.750
0.784
0.804
0.768
0.728
0.696
0.654
0.632
0.622
0.612
0.616
0.630
0.696
0.708
0.744
0.706
0.662
0.694
0.720
0.654
0.710
0.654
0.710
0.760
0.776
0.740
0.738
0.728
0.722
0.692
0.678
0.702
0.736
0.728
0.720
0.674
0.688
0.744
0.706
0.826
0.826
0.742
0.762
0.768
0.732
0.720
0.740
0.720
0.686
0.702
0.696
0.712
0.740
0.776
0.764
0.782
0.772
0.780
0.806
0.844
0.798
0.890
0.788
0.820
0.756
0.782
0.802
0.764
0.782
0.812
0.756
0.810
0.784
0.796
0.730
0.748
0.796
0.762
0.860
0.840
0.802
0.792
0.810
0.720
0.738
0.756
0.746
0.810
0.866
0.790
0.866
0.808
0.752
0.754
0.756
0.748
0.708
0.692
0.670
0.628
0.628
0.646
0.698
0.738
0.792
0.756
0.716
0.806
0.880
0.812
0.820
0.808
0.784
0.736
0.700
0.660
0.660
0.662
0.674
0.756
0.868
0.918
0.870
0.832
0.738
0.728
0.710
0.692
0.676
0.664
0.726
0.694
0.698
0.724
0.778
0.666
0.758
0.846
0.856
0.780
0.798
0.812
0.722
0.772
0.804
0.710
0.752
0.828
0.906
0.808
0.850
0.822
0.772
0.746
0.732
0.734
0.754
0.828
0.896
0.832
0.926
0.856
0.808
0.844
0.812
0.818
0.862
0.784
0.794
0.858
0.794
0.818
0.844
0.802
0.814
0.896
0.772
0.758
0.754
0.780
0.770
0.760
0.700
0.692
0.686
0.670
0.654
0.702
0.766
0.794
0.804
0.822
0.798
0.726
0.712
0.700
0.658
0.636
0.606
0.602
0.682
0.674
0.662
0.708
0.856
0.814
0.772
0.740
0.700
0.692
0.682
0.714
0.724
0.748
0.756
0.768
0.742
0.722
0.700
0.666
0.664
0.676
0.756
0.794
0.766
0.704
0.698
0.692
0.698
0.746
0.750
0.738
0.716
0.692
0.662
0.672
0.698
0.678
0.734
0.792
0.788
0.740
0.730
0.704
0.754
0.776
0.866
0.868
0.784
0.816
0.804
0.740
0.754
0.722
0.754
0.784
0.782
0.820
0.834
0.802
0.832
0.812
0.746
0.754
0.738
0.760
0.746
0.738
0.724
0.704
0.682
0.652
0.632
0.634
0.682
0.738
0.766
0.760
0.730
0.720
0.686
0.674
0.644
0.636
0.636
0.662
0.706
0.676
0.712
0.764
0.768
0.764
0.766
0.748
0.748
0.734
0.690
0.660
0.634
0.622
0.622
0.662
0.714
0.718
0.730
0.698
0.696
0.682
0.654
0.660
0.686
0.784
0.778
0.716
0.698
0.690
0.672
0.706
0.746
0.772
0.760
0.714
0.718
0.714
0.700
0.666
0.662
0.652
0.700
0.696
0.712
0.780
0.812
0.836
0.776
0.732
0.700
0.672
0.642
0.622
0.606
0.594
0.606
0.632
0.724
0.730
0.766
0.772
0.744
0.698
0.688
0.674
0.632
0.636
0.626
0.620
0.620
0.660
0.702
0.804
0.756
0.814
0.728
0.772
0.756
0.720
0.766
0.750
0.684
0.676
0.702
0.754
0.852
0.842
0.760
0.710
0.682
0.664
0.680
0.672
0.710
0.702
0.730
0.766
0.732
0.722
0.730
0.630
0.612
0.590
0.606
0.592
0.626
0.654
0.692
0.660
0.660
0.618
0.614
0.584
0.578
0.578
0.560
0.556
0.544
0.554
0.558
0.566
0.560
0.584
0.582
0.588
0.622
0.598
0.614
0.606
0.586
0.582
0.562
0.580
0.564
0.556
0.552
0.552
0.550
0.558
0.602
0.616
0.604
0.626
0.624
0.574
0.540
0.542
0.534
0.538
0.526
0.534
0.534
0.534
0.540
0.556
0.568
0.556
0.558
0.560
0.576
0.564
0.558
0.560
0.556
0.550
0.560
0.562
0.560
0.556
0.576
0.592
0.600
0.630
0.672
0.596
0.584
0.598
0.596
0.568
0.580
0.566
0.568
0.556
0.572
0.576
0.552
0.548
0.536
0.542
0.554
0.560
0.552
0.552
0.556
0.552
0.546
0.550
0.558
0.546
0.554
0.560
0.592
0.566
0.578
0.586
0.582
0.582
0.610
0.612
0.658
0.618
0.592
0.588
0.604
0.608
0.590
0.600
0.606
0.626
0.624
0.610
0.598
0.574
0.578
0.580
0.560
0.596
0.586
0.668
0.666
0.692
0.672
0.650
0.606
0.600
0.572
0.554
0.556
0.560
0.582
0.566
0.586
0.594
0.612
0.570
0.578
0.592
0.600
0.568
0.572
0.588
0.598
0.574
0.570
0.576
0.576
0.562
0.562
0.574
0.574
0.576
0.624
0.636
0.596
0.618
0.642
0.664
0.674
0.608
0.620
0.640
0.612
0.596
0.614
0.680
0.652
0.614
0.660
0.632
0.612
0.616
0.638
0.618
0.600
0.608
0.636
0.600
0.592
0.604
0.580
0.588
0.616
0.602
0.688
0.702
0.648
0.682
0.680
0.644
0.640
0.652
0.672
0.644
0.718
0.738
0.662
0.666
0.660
0.640
0.608
0.624
0.670
0.648
0.642
0.706
0.770
0.684
0.700
0.730
0.758
0.684
0.798
0.880
0.740
0.786
0.766
0.716
0.680
0.732
0.806
0.808
0.730
0.812
0.810
0.766
0.676
0.696
0.728
0.708
0.704
0.790
0.848
0.734
0.866
0.878
0.724
0.772
0.786
0.726
0.758
0.792
0.800
0.738
0.802
0.816
0.716
0.714
0.748
0.786
0.682
0.700
0.736
0.706
0.706
0.790
0.736
0.688
0.734
0.750
0.682
0.726
0.762
0.730
0.694
0.764
0.794
0.708
0.758
0.798
0.720
0.826
0.724
0.774
0.826
0.820
0.738
0.704
0.730
0.754
0.782
0.744
0.746
0.740
0.676
0.686
0.690
0.706
0.710
0.674
0.708
0.712
0.734
0.746
0.682
0.724
0.716
0.648
0.666
0.650
0.636
0.642
0.622
0.616
0.598
0.576
0.570
0.582
0.588
0.652
0.664
0.708
0.678
0.740
0.814
0.780
0.672
0.688
0.688
0.674
0.634
0.668
0.658
0.630
0.656
0.658
0.612
0.658
0.688
0.676
0.622
0.658
0.666
0.666
0.618
0.662
0.622
0.594
0.588
0.590
0.558
0.572
0.570
0.568
0.556
0.552
0.546
0.548
0.532
0.522
0.524
0.526
0.528
0.528
0.534
0.534
0.534
0.520
0.510
0.572
0.796
0.692
0.670
0.622
0.596
0.588
0.590
0.590
0.576
0.598
0.598
0.580
0.602
0.578
0.598
0.602
0.586
0.588
0.586
0.588
0.620
0.772
0.702
0.742
0.692
0.630
0.650
0.668
0.628
0.650
0.758
0.686
0.702
0.850
0.702
0.748
0.746
0.642
0.720
0.818
0.698
0.762
0.698
0.838
1.054
0.800
0.742
0.766
0.822
0.716
0.812
0.846
0.852
0.834
0.764
0.702
0.690
0.680
0.722
0.826
0.912
0.810
0.878
0.776
0.846
0.862
0.750
0.840
0.760
0.778
0.890
0.772
0.836
0.856
0.764
0.974
0.808
0.950
0.808
0.888
1.062
0.814
0.830
0.846
0.746
1.028
0.888
0.906
1.024
0.766
0.824
0.836
0.744
0.796
0.802
0.752
0.944
0.820
0.806
0.884
0.768
0.874
0.868
0.810
0.848
0.754
0.814
0.906
0.876
0.956
0.800
0.780
0.814
0.842
0.906
1.040
0.818
0.760
0.800
0.906
0.790
0.930
0.896
0.896
0.894
0.788
0.882
0.828
0.844
0.824
0.790
0.710
0.728
0.822
0.814
1.010
1.018
0.840
0.772
0.786
0.782
0.732
0.832
0.858
0.824
0.848
0.820
0.896
0.910
0.822
0.888
0.856
0.816
0.854
0.782
0.818
0.828
0.766
0.806
0.858
0.766
0.870
0.844
0.800
0.838
0.846
0.736
0.774
0.792
0.740
0.792
0.836
0.746
0.824
0.822
0.720
0.746
0.752
0.724
0.728
0.748
0.756
0.750
0.792
0.792
0.744
0.798
0.788
0.714
0.752
0.812
0.766
0.822
0.864
0.856
0.750
0.802
0.774
0.772
0.802
0.778
0.766
0.804
0.774
0.742
0.810
0.868
0.836
0.788
0.820
0.798
0.876
0.892
0.844
0.796
0.838
0.748
0.760
0.746
0.820
0.824
0.732
0.670
0.648
0.660
0.740
0.774
0.806
0.770
0.724
0.722
0.690
0.710
0.762
0.724
0.756
0.810
0.796
0.718
0.726
0.760
0.800
0.842
0.776
0.822
0.848
0.756
0.826
0.820
0.908
0.818
0.836
0.822
0.788
0.780
0.816
0.774
0.736
0.706
0.662
0.638
0.618
0.606
0.604
0.618
0.608
0.632
0.630
0.650
0.654
0.654
0.708
0.718
0.834
0.712
0.676
0.684
0.650
0.674
0.640
0.682
0.668
0.666
0.668
0.630
0.644
0.626
0.592
0.660
0.604
0.626
0.614
0.662
0.698
0.648
0.772
0.658
0.686
0.634
0.738
0.766
0.790
0.770
0.712
0.670
0.722
0.764
0.708
0.770
0.910
0.868
0.816
0.844
0.878
0.828
0.742
0.818
0.836
0.760
0.902
1.060
0.824
0.796
0.798
0.728
0.820
0.926
0.898
0.764
0.794
0.864
0.774
0.886
0.952
0.876
0.830
0.780
0.740
0.706
0.668
0.684
0.664
0.772
0.928
0.894
0.808
0.788
0.784
0.782
0.712
0.706
0.702
0.820
0.770
0.878
0.966
0.906
0.836
0.760
0.720
0.666
0.692
0.772
0.874
0.856
0.836
0.754
0.784
0.842
0.880
0.902
0.878
0.836
0.784
0.712
0.714
0.724
0.716
0.664
0.676
0.714
0.916
0.896
0.774
0.850
0.870
0.740
0.736
0.696
0.698
0.732
0.832
0.828
0.856
0.894
0.848
0.766
0.696
0.690
0.698
0.752
0.734
0.866
0.968
0.838
0.786
0.794
0.848
0.832
0.710
0.722
0.776
0.828
0.848
0.820
0.748
0.748
0.752
0.830
0.822
0.916
0.834
0.830
0.802
0.796
0.866
0.912
0.912
0.852
0.800
0.836
0.850
0.904
0.828
0.738
0.740
0.774
0.772
0.810
0.932
0.816
0.856
0.854
0.842
0.832
0.758
0.742
0.756
0.714
0.800
0.746
0.842
0.982
0.964
0.882
0.794
0.730
0.746
0.754
0.732
0.810
0.868
0.882
0.790
0.856
0.904
0.780
0.848
0.848
0.786
0.844
0.870
0.782
0.770
0.812
0.906
0.812
0.856
0.842
0.806
0.746
0.794
0.830
0.760
0.806
0.824
0.784
0.764
0.778
0.850
0.858
0.820
0.778
0.778
0.822
0.740
0.774
0.790
0.732
0.778
0.794
0.734
0.814
0.780
0.826
0.846
0.754
0.812
0.786
0.728
0.756
0.744
0.712
0.748
0.810
0.734
0.830
0.840
0.738
0.772
0.770
0.808
0.808
0.694
0.708
0.716
0.714
0.724
0.760
0.776
0.736
0.794
0.880
0.770
0.824
0.804
0.724
0.758
0.792
0.754
0.890
0.930
0.806
0.894
0.894
0.786
0.792
0.790
0.722
0.758
0.744
0.738
0.712
0.760
0.816
0.770
0.840
0.852
0.858
0.762
0.716
0.724
0.714
0.712
0.714
0.776
0.884
0.920
0.798
0.844
0.814
0.772
0.748
0.746
0.824
0.810
0.860
0.764
0.868
0.818
0.794
0.892
0.912
0.774
0.826
0.814
0.740
0.774
0.782
0.764
0.906
0.896
0.878
0.916
0.786
0.880
0.882
0.760
0.812
0.762
0.786
0.714
0.768
0.816
0.916
0.802
0.818
0.826
0.758
0.800
0.798
0.748
0.778
0.728
0.694
0.654
0.644
0.630
1.168
0.986
0.906
0.898
0.860
0.740
0.744
0.728
0.758
0.750
0.768
0.786
0.764
0.700
0.724
0.728
0.778
0.768
0.794
0.810
0.818
0.830
0.754
0.786
0.772
0.716
0.696
0.702
0.720
0.838
0.878
0.826
0.806
0.796
0.742
0.746
0.778
0.704
0.740
0.734
0.766
0.776
0.696
0.714
0.674
0.716
0.732
0.788
0.720
0.760
0.766
0.772
0.756
0.732
0.746
0.684
0.686
0.722
0.790
0.820
0.766
0.764
0.756
0.726
0.736
0.774
0.750
0.804
0.800
0.752
0.782
0.774
0.708
0.716
0.754
0.738
0.792
0.822
0.774
0.792
0.792
0.784
0.788
0.724
0.772
0.770
0.726
0.778
0.746
0.724
0.774
0.872
0.728
0.770
0.766
0.744
0.794
0.826
0.754
0.808
0.780
0.758
0.760
0.812
0.792
0.770
0.896
0.850
0.770
0.792
0.698
0.720
0.738
0.842
0.840
0.752
0.830
0.728
0.754
0.776
0.802
0.806
0.786
0.758
0.774
0.756
0.778
0.756
0.742
0.704
0.712
0.704
0.698
0.678
0.652
0.636
0.614
0.604
0.620
0.620
0.660
0.692
0.756
0.744
0.760
0.784
0.810
0.770
0.774
0.782
0.784
0.752
0.798
0.808
0.826
0.808
0.784
0.770
0.726
0.698
0.702
0.696
0.672
0.732
0.880
0.862
0.836
0.778
0.696
0.704
0.748
0.800
0.758
0.774
0.802
0.778
0.788
0.698
0.682
0.674
0.692
0.742
0.690
0.726
0.716
0.638
0.656
0.636
0.630
0.640
0.624
0.612
0.610
0.602
0.608
0.588
0.592
0.604
0.618
0.648
0.618
0.628
0.682
0.676
0.650
0.682
0.722
0.700
0.646
0.662
0.656
0.632
0.674
0.674
0.644
0.618
0.596
0.590
0.580
0.568
0.566
0.584
0.580
0.580
0.560
0.580
0.570
0.584
0.582
0.588
0.574
0.614
0.622
0.592
0.622
0.606
0.616
0.610
0.608
0.596
0.590
0.590
0.572
0.570
0.564
0.608
0.610
0.636
0.650
0.670
0.694
0.626
0.670
0.754
0.722
0.660
0.716
0.728
0.770
0.692
0.810
0.806
0.678
0.780
0.880
0.798
0.694
0.764
0.752
0.686
0.814
0.802
0.756
0.906
0.746
0.844
0.864
0.738
0.802
0.918
0.760
0.790
0.744
0.748
0.720
0.728
0.778
0.766
0.748
0.768
0.810
0.766
0.688
0.694
0.720
0.810
0.774
1.056
0.796
0.902
0.896
0.880
0.948
0.764
0.812
0.878
0.772
0.862
0.838
0.704
0.750
0.848
0.854
0.768
0.976
0.900
0.772
0.882
0.972
0.770
0.846
0.828
0.754
0.770
0.862
0.770
1.004
1.074
1.038
0.830
0.826
0.840
0.748
0.802
0.938
0.844
1.122
0.958
0.942
1.010
0.962
0.938
0.746
0.822
1.234
0.930
1.010
1.042
0.810
0.904
0.948
0.772
0.852
0.962
0.810
0.924
0.958
0.774
0.698
0.666
0.724
1.212
1.094
0.990
0.798
0.796
0.802
0.866
0.848
0.986
0.934
0.884
0.886
0.828
0.812
0.852
0.814
0.864
0.910
0.798
0.870
0.870
0.830
0.906
0.812
0.806
0.816
0.768
0.822
0.868
0.788
0.856
0.846
0.762
0.808
0.798
0.750
0.810
0.914
0.764
0.842
0.902
0.796
0.838
0.826
0.762
0.848
0.896
0.766
0.780
0.810
0.772
0.750
0.776
0.812
0.794
0.868
0.786
0.786
0.818
0.768
0.776
0.786
0.736
0.794
0.844
0.752
0.744
0.736
0.702
0.728
0.732
0.712
0.678
0.694
0.688
0.678
0.712
0.678
0.712
0.742
0.762
0.764
0.798
0.770
0.706
0.760
0.844
0.794
0.814
0.844
0.804
0.804
0.872
0.840
0.774
0.894
0.924
0.810
0.912
0.834
0.720
0.786
0.856
0.824
0.876
0.834
0.860
0.868
0.916
0.752
0.800
0.848
0.754
0.790
0.816
0.860
0.888
0.906
0.860
0.848
0.838
0.876
0.762
0.742
0.746
0.890
0.932
0.846
0.890
0.912
0.790
0.810
0.866
0.898
0.842
0.842
0.846
0.784
0.744
0.768
0.826
0.912
0.968
0.872
0.890
0.896
0.752
0.786
0.790
0.892
0.864
0.826
0.808
0.858
0.860
0.856
0.810
0.800
0.770
0.734
0.706
0.674
0.678
0.662
0.734
0.742
0.712
0.702
0.680
0.666
0.674
0.702
0.818
0.754
0.816
0.848
0.800
0.818
0.790
0.770
0.750
0.724
0.710
0.726
0.740
0.758
0.722
0.688
0.716
0.778
0.780
0.732
0.754
0.704
0.704
0.662
0.630
0.630
0.694
0.698
0.666
0.678
0.708
0.738
0.726
0.702
0.680
0.706
0.732
0.778
0.780
0.748
0.758
0.816
0.812
0.764
0.792
0.814
0.842
0.884
0.908
0.764
0.782
0.770
0.794
0.806
0.884
0.750
0.806
0.762
0.798
0.816
0.752
0.874
0.798
0.818
0.860
0.814
0.826
0.806
0.750
0.810
0.938
0.818
0.856
0.864
0.812
0.884
0.824
0.832
0.872
0.798
0.808
0.830
0.910
0.996
0.902
0.836
0.800
0.776
0.706
0.728
0.764
0.750
0.848
0.970
0.866
0.874
0.824
0.820
0.794
0.744
0.796
0.830
0.764
0.842
0.834
0.744
0.792
0.786
0.738
0.738
0.712
0.734
0.694
0.736
0.740
0.704
0.674
0.708
0.786
0.822
0.704
0.750
0.818
0.738
0.772
0.752
0.732
0.746
0.764
0.846
0.862
0.832
0.716
0.728
0.732
0.796
0.824
0.778
0.844
0.852
0.884
0.846
0.796
0.814
0.866
0.788
0.932
0.944
0.794
0.854
0.826
0.812
0.750
0.754
0.746
0.696
0.740
0.804
0.786
0.848
0.932
0.804
0.858
0.862
0.858
0.756
0.800
0.908
0.828
0.898
0.944
0.872
0.930
0.892
0.900
0.834
0.832
0.842
0.926
0.814
0.808
0.848
0.764
0.870
0.924
0.770
0.880
0.850
0.902
0.942
0.854
0.912
0.866
0.942
0.988
0.910
0.852
0.786
0.744
0.710
0.688
0.686
0.724
0.814
0.842
0.936
0.946
0.890
0.822
0.794
0.786
0.756
0.788
0.810
0.766
0.882
0.938
0.850
0.890
0.888
0.872
0.766
0.788
0.810
0.756
0.784
0.846
0.792
0.790
0.880
0.814
0.872
0.888
0.858
0.742
0.716
0.714
0.694
0.716
0.752
0.704
0.810
0.850
0.852
0.808
0.876
0.878
0.792
0.758
0.804
0.828
0.752
0.804
0.834
0.756
0.846
0.866
0.794
0.790
0.852
0.826
0.740
0.778
0.832
0.902
0.922
0.784
0.744
0.730
0.714
0.706
0.712
0.794
0.932
0.928
0.800
0.794
0.748
0.704
0.708
0.728
0.702
0.774
0.868
0.778
0.842
0.836
0.752
0.818
0.846
0.766
0.792
0.818
0.780
0.876
0.924
0.798
0.894
0.866
0.770
0.818
0.850
0.770
0.790
0.890
0.942
0.788
0.838
0.918
0.884
0.806
0.790
0.796
0.286
0.488
0.720
0.752
0.722
0.748
0.732
0.752
0.748
0.774
0.752
0.772
0.686
0.684
0.666
0.658
0.658
0.720
0.928
0.966
0.820
0.976
0.964
0.854
0.782
0.794
0.862
0.832
0.812
0.814
0.748
0.772
0.802
0.816
0.788
0.900
0.930
0.800
0.866
0.964
0.754
0.802
0.784
0.800
0.758
0.816
0.808
0.768
0.840
0.906
0.792
0.846
0.822
0.808
0.860
0.840
0.768
0.796
0.826
0.748
0.816
0.846
0.794
0.822
0.808
0.752
0.766
0.718
0.764
0.838
1.034
1.054
0.810
0.746
0.738
0.700
0.678
0.696
0.736
0.758
0.710
0.704
0.736
0.708
0.656
0.650
0.654
0.636
0.622
0.622
0.654
0.752
0.694
0.742
0.796
0.804
0.788
0.780
0.770
0.706
0.742
0.760
0.788
0.802
0.808
0.806
0.774
0.790
0.816
0.826
0.778
0.696
0.718
0.698
0.688
0.682
0.700
0.702
0.688
0.680
0.656
0.644
0.638
0.614
0.616
0.610
0.602
0.624
0.628
0.660
0.692
0.742
0.788
0.768
0.790
0.774
0.760
0.716
0.692
0.684
0.674
0.688
0.692
0.672
0.724
0.732
0.756
0.792
0.716
0.748
0.754
0.742
0.714
0.710
0.684
0.654
0.658
0.656
0.636
0.642
0.628
0.630
0.676
0.682
0.728
0.762
0.738
0.710
0.706
0.710
0.702
0.712
0.712
0.700
0.692
0.684
0.670
0.654
0.656
0.656
0.732
0.796
0.756
0.842
0.792
0.796
0.764
0.746
0.736
0.686
0.682
0.716
0.748
0.710
0.708
0.664
0.666
0.672
0.684
0.734
0.812
0.786
0.778
0.798
0.736
0.744
0.722
0.688
0.698
0.704
0.682
0.684
0.672
0.652
0.678
0.704
0.708
0.726
0.788
0.788
0.750
0.786
0.752
0.744
0.760
0.782
0.748
0.816
0.764
0.780
0.782
0.774
0.722
0.710
0.704
0.700
0.700
0.738
0.694
0.686
0.670
0.648
0.640
0.638
0.638
0.660
0.672
0.662
0.648
0.636
0.658
0.674
0.678
0.728
0.766
0.736
0.768
0.714
0.722
0.698
0.688
0.716
0.732
0.736
0.720
0.732
0.704
0.748
0.730
0.782
0.762
0.734
0.738
0.732
0.688
0.696
0.688
0.716
0.746
0.764
0.826
0.834
0.780
0.742
0.736
0.744
0.778
0.822
0.808
0.794
0.806
0.742
0.734
0.778
0.728
0.698
0.694
0.728
0.746
0.748
0.730
0.744
0.762
0.738
0.768
0.820
0.804
0.722
0.748
0.798
0.764
0.784
0.748
0.776
0.802
0.826
0.856
0.748
0.756
0.750
0.738
0.764
0.798
0.828
0.846
0.802
0.760
0.712
0.716
0.676
0.806
0.754
0.748
0.722
0.708
0.686
0.682
0.652
0.660
0.662
0.654
0.638
0.650
0.652
0.650
0.648
0.682
0.666
0.656
0.670
0.704
0.702
0.708
0.632
0.662
0.632
0.616
0.606
0.608
0.636
0.648
0.640
0.684
0.670
0.696
0.660
0.678
0.686
0.672
0.660
0.618
0.630
0.626
0.654
0.642
0.652
0.642
0.642
0.656
0.702
0.726
0.666
0.634
0.632
0.616
0.632
0.624
0.608
0.606
0.604
0.600
0.578
0.592
0.590
0.582
0.570
0.562
0.570
0.566
0.558
0.560
0.570
0.576
0.558
0.578
0.562
0.560
0.554
0.556
0.558
0.548
0.556
0.562
0.558
0.582
0.572
0.572
0.564
0.586
0.568
0.554
0.560
0.558
0.568
0.552
0.566
0.564
0.562
0.550
0.558
0.556
0.570
0.544
0.544
0.560
0.546
0.544
0.542
0.544
0.532
0.534
0.532
0.534
0.528
0.524
0.582
0.474
0.536
0.518
0.514
0.516
0.510
0.506
0.508
0.502
0.500
0.506
0.494
0.494
0.498
0.486
0.488
0.486
0.488
0.480
0.478
0.472
0.474
0.474
0.464
0.482
0.472
0.464
0.464
0.462
0.458
0.456
0.450
0.456
0.448
0.436
0.440
0.438
0.440
0.440
0.432
0.440
0.448
0.428
0.432
0.436
0.440
0.442
0.432
0.440
0.440
0.448
0.442
0.446
0.448
0.452
0.448
0.448
0.458
0.448
0.440
0.454
0.454
0.460
0.462
0.458
0.454
0.460
0.456
0.454
0.450
0.444
0.448
0.444
0.438
0.444
0.450
0.436
0.450
0.446
0.458
0.456
0.456
0.452
0.460
0.464
0.458
0.472
0.470
0.472
0.466
0.474
0.476
0.476
0.478
0.484
0.474
0.478
0.482
0.484
0.480
0.490
0.486
0.492
0.494
0.494
0.486
0.490
0.500
0.518
0.514
0.504
0.490
0.486
0.476
0.492
0.538
0.620
0.632
0.642
0.616
0.600
0.572
0.552
0.542
0.534
0.518
0.514
0.530
0.574
0.584
0.628
0.670
0.614
0.578
0.588
0.566
0.552
0.554
0.562
0.556
0.536
0.554
0.564
0.578
0.588
0.646
0.604
0.594
0.576
0.568
0.562
0.570
0.568
0.576
0.590
0.566
0.616
0.634
0.590
0.724
0.608
0.908
0.718
0.676
0.640
0.590
0.616
0.662
0.634
0.622
0.838
0.686
0.698
0.758
0.726
0.686
0.648
0.660
0.676
0.670
0.656
0.792
0.762
0.694
0.748
0.768
0.692
0.766
0.800
0.778
0.746
0.694
0.742
0.812
0.836
0.686
0.708
0.730
0.678
0.750
0.938
0.748
0.826
0.756
0.708
0.748
0.762
0.684
0.750
0.728
0.762
0.828
0.796
0.764
0.714
0.646
0.594
0.600
0.912
0.902
0.790
0.726
0.728
0.690
0.732
0.750
0.704
0.738
0.710
0.732
0.810
0.852
0.778
0.768
0.758
0.756
0.812
0.784
0.748
0.984
0.802
0.790
0.834
0.850
0.884
0.840
0.778
0.718
0.696
0.672
0.748
1.030
0.854
0.994
0.854
0.820
0.782
0.794
0.816
0.820
0.756
0.720
0.732
0.722
0.880
0.834
0.896
0.862
0.892
0.848
0.796
0.780
0.772
0.752
0.762
0.754
0.794
0.800
0.752
0.736
0.754
0.724
0.812
0.828
0.798
0.814
0.764
0.688
0.702
0.724
0.722
0.788
0.708
0.782
0.738
0.714
0.768
0.792
0.674
0.692
0.686
0.652
0.754
0.844
0.808
0.778
0.712
0.748
0.788
0.712
0.688
0.676
0.672
0.704
0.664
0.736
0.672
0.692
0.712
0.804
0.826
0.790
0.692
0.666
0.668
0.634
0.706
0.686
0.646
0.860
0.800
0.806
0.890
0.920
0.766
0.754
0.770
0.812
0.774
0.822
0.772
0.808
0.744
0.740
0.840
0.756
0.804
0.744
0.762
0.812
0.740
0.716
0.762
0.724
0.738
0.788
0.798
0.794
0.716
0.718
0.700
0.714
0.738
0.720
0.672
0.722
0.828
0.916
0.992
0.814
0.836
0.890
0.742
0.754
0.756
0.810
0.784
0.864
0.874
0.940
0.810
0.804
0.852
0.756
0.886
0.814
0.856
0.924
0.862
0.798
0.770
0.758
0.752
0.730
0.696
0.678
0.676
0.680
0.678
0.746
0.826
0.876
0.764
0.752
0.752
0.742
0.814
0.794
0.794
0.768
0.700
0.730
0.744
0.738
0.696
0.712
0.702
0.852
0.832
0.716
0.694
0.922
0.910
0.800
0.734
0.780
0.748
0.750
0.762
0.852
0.808
0.814
0.794
0.818
0.894
0.934
0.840
0.882
0.882
0.872
0.808
0.764
0.792
0.780
0.844
0.934
0.852
0.916
0.822
0.864
0.872
0.794
0.724
0.720
0.722
0.698
0.720
0.688
0.734
0.766
0.784
0.868
0.882
0.762
0.766
0.744
0.740
0.776
0.770
0.786
0.820
0.770
0.884
0.808
0.734
0.746
0.700
0.692
0.742
0.700
0.650
0.602
0.606
0.598
0.598
0.606
0.600
0.590
0.584
0.582
0.594
0.582
0.582
0.572
0.558
0.558
0.544
0.548
0.546
0.564
0.560
0.550
0.564
0.550
0.550
0.538
0.550
0.550
0.548
0.568
0.582
0.598
0.582
0.576
0.572
0.550
0.562
0.532
0.540
0.538
0.528
0.532
0.532
0.532
0.520
0.522
0.522
0.528
0.526
0.526
0.528
0.520
0.510
0.522
0.510
0.528
0.534
0.540
0.536
0.538
0.534
0.538
0.534
0.544
0.578
0.642
0.678
0.646
0.632
0.586
0.570
0.574
0.588
0.596
0.674
0.680
0.620
0.612
0.590
0.610
0.576
0.580
0.576
0.564
0.550
0.556
0.554
0.540
0.548
0.546
0.544
0.538
0.550
0.552
0.542
0.550
0.546
0.538
0.532
0.544
0.538
0.542
0.544
0.532
0.542
0.538
0.526
0.540
0.538
0.532
0.536
0.532
0.526
0.534
0.516
0.522
0.520
0.522
0.528
0.522
0.518
0.510
0.524
0.558
0.614
0.608
0.560
0.612
0.602
0.608
0.596
0.602
0.572
0.550
0.552
0.576
0.600
0.664
0.646
0.600
0.638
0.702
0.682
0.670
0.646
0.656
0.716
0.606
0.572
0.580
0.738
0.962
0.904
0.814
0.764
0.694
0.666
0.658
0.638
0.622
0.614
0.586
0.590
0.646
0.682
0.626
0.644
0.648
0.602
0.590
0.588
0.604
0.582
0.618
0.596
0.610
0.816
0.730
0.800
0.746
0.704
0.668
0.644
0.644
0.628
0.608
0.696
0.650
0.688
0.778
0.684
0.714
0.682
0.632
0.640
0.648
0.604
0.606
0.638
0.680
0.608
0.666
0.766
0.660
0.724
0.772
0.676
0.726
0.660
0.624
0.648
0.614
0.676
0.654
0.624
0.606
0.664
0.692
0.650
0.682
0.628
0.612
0.610
0.582
0.588
0.614
0.616
0.616
0.678
0.682
0.614
0.654
0.712
0.624
0.632
0.700
0.660
0.644
0.722
0.646
0.666
0.704
0.806
0.784
0.776
0.728
0.712
0.670
0.660
0.688
0.760
0.706
0.756
0.732
0.802
0.818
0.784
0.698
0.664
0.654
0.626
0.714
0.792
0.866
0.748
0.786
0.782
0.774
0.670
0.664
0.644
0.744
0.754
0.746
0.726
0.762
0.804
0.748
0.706
0.652
0.630
0.628
0.652
0.784
0.848
0.816
0.790
0.774
0.710
0.644
0.618
0.656
0.734
0.798
0.916
0.762
0.854
0.894
0.752
0.814
0.786
0.702
0.728
0.686
0.698
0.680
0.688
0.716
0.694
0.660
0.616
0.678
0.748
0.730
0.674
0.614
0.604
0.594
0.582
0.562
0.552
0.570
0.564
0.568
0.558
0.582
0.582
0.584
0.676
0.756
0.780
0.672
0.730
0.676
0.752
0.662
0.678
0.654
0.626
0.704
0.742
0.658
0.818
0.824
0.716
0.744
0.706
0.656
0.746
0.682
0.638
0.632
0.614
0.624
0.654
0.668
0.624
0.744
0.632
0.644
0.694
0.696
0.694
0.664
0.626
0.634
0.618
0.600
0.592
0.602
0.588
0.610
0.628
0.608
0.692
0.682
0.670
0.660
0.648
0.652
0.622
0.592
0.584
0.594
0.630
0.582
0.662
0.610
0.688
0.704
0.730
0.618
0.658
0.684
0.640
0.744
0.736
0.688
0.624
0.648
0.620
0.618
0.638
0.640
0.638
0.704
0.726
0.654
0.762
0.656
0.744
0.746
0.740
0.752
0.782
0.740
0.728
0.688
0.654
0.664
0.678
0.684
0.670
0.696
0.718
0.736
0.726
0.702
0.668
0.672
0.686
0.744
0.692
0.672
0.668
0.688
0.700
0.690
0.714
0.694
0.660
0.644
0.660
0.636
0.616
0.628
0.608
0.614
0.624
0.592
0.618
0.618
0.628
0.634
0.662
0.616
0.672
0.636
0.610
0.632
0.608
0.590
0.594
0.572
0.596
0.566
0.588
0.588
0.620
0.614
0.604
0.592
0.570
0.574
0.574
0.580
0.614
0.612
0.588
0.594
0.648
0.670
0.620
0.726
0.692
0.836
0.706
0.708
0.708
0.696
0.650
0.638
0.628
0.632
0.628
0.698
0.804
0.788
0.888
0.862
0.764
0.728
0.714
0.706
0.640
0.644
0.614
0.588
0.594
0.604
0.616
0.588
0.578
0.588
0.848
0.730
0.672
0.716
0.706
0.664
0.676
0.670
0.622
0.312
0.310
0.578
0.622
0.598
0.596
0.394
0.202
0.598
0.590
0.614
0.616
0.604
0.640
0.628
0.606
0.626
0.628
0.606
0.606
0.580
0.614
0.624
0.648
0.628
0.670
0.716
0.696
0.706
0.750
0.726
0.682
0.718
0.710
0.670
0.728
0.766
0.698
0.714
0.700
0.668
0.656
0.650
0.652
0.628
0.634
0.644
0.682
0.660
0.632
0.656
0.610
0.614
0.642
0.614
0.604
0.610
0.598
0.578
0.592
0.596
0.606
0.592
0.610
0.608
0.588
0.602
0.608
0.598
0.600
0.712
0.636
0.624
0.356
0.298
0.614
0.198
0.388
0.212
0.346
0.552
0.546
0.578
0.566
0.590
0.578
0.586
0.596
0.584
0.572
0.556
0.576
0.574
0.604
0.570
0.584
0.628
0.670
0.618
0.726
0.666
0.614
0.642
0.614
0.622
0.618
0.584
0.606
0.596
0.610
0.630
0.614
0.634
0.656
0.652
0.634
0.620
0.608
0.582
0.586
0.584
0.608
0.612
0.632
0.608
0.652
0.680
0.682
0.660
0.644
0.612
0.628
0.620
0.592
0.582
0.584
0.590
0.586
0.610
0.638
0.684
0.658
0.652
0.612
0.594
0.576
0.578
0.568
0.574
0.584
0.602
0.614
0.626
0.606
0.584
0.582
0.598
0.662
0.622
0.590
0.626
0.670
0.604
0.628
0.634
0.618
0.618
0.588
0.600
0.586
0.598
0.616
0.630
0.658
0.618
0.640
0.644
0.710
0.666
0.704
0.722
0.696
0.680
0.604
0.594
0.590
0.630
0.752
0.748
0.708
0.620
0.582
0.564
0.580
0.578
0.610
0.602
0.592
0.624
0.640
0.614
0.658
0.648
0.606
0.638
0.616
0.590
0.600
0.608
0.592
0.580
0.590
0.584
0.566
0.596
0.592
0.566
0.580
0.576
0.562
0.574
0.580
0.586
0.582
0.576
0.560
0.564
0.570
0.558
0.552
0.544
0.556
0.530
0.554
0.570
0.578
0.590
0.580
0.580
0.572
0.550
0.560
0.562
0.572
0.574
0.576
0.574
0.544
0.554
0.546
0.572
0.612
0.694
0.710
0.732
0.690
0.638
0.604
0.588
0.592
0.570
0.578
0.598
0.592
0.600
0.648
0.594
0.594
0.622
0.610
0.590
0.604
0.598
0.570
0.580
0.572
0.614
0.584
0.600
0.634
0.596
0.608
0.592
0.198
0.372
0.582
0.574
0.570
0.592
0.638
0.642
0.628
0.614
0.576
0.570
0.598
0.700
0.696
0.666
0.744
0.786
0.694
0.750
0.714
0.660
0.666
0.648
0.624
0.628
0.624
0.640
0.620
0.622
0.640
0.586
0.596
0.570
0.572
0.598
0.602
0.574
0.644
0.708
0.670
0.612
0.582
0.596
0.592
0.568
0.574
0.578
0.576
0.562
0.576
0.564
0.564
0.574
0.594
0.570
0.576
0.586
0.570
0.568
0.580
0.566
0.554
0.562
0.582
0.562
0.564
0.570
0.556
0.566
0.558
0.542
0.550
0.562
0.552
0.530
0.562
0.544
0.544
0.544
0.550
0.542
0.552
0.546
0.552
0.554
0.564
0.580
0.558
0.572
0.574
0.546
0.572
0.572
0.580
0.568
0.552
0.566
0.568
0.556
0.578
0.574
0.560
0.574
0.598
0.570
0.558
0.574
0.602
0.638
0.582
0.620
0.590
0.566
0.556
0.542
0.564
0.680
0.696
0.684
0.698
0.668
0.646
0.608
0.612
0.616
0.596
0.596
0.626
0.690
0.612
0.748
0.642
0.652
0.720
0.646
0.758
0.722
0.676
0.692
0.688
0.662
0.648
0.628
0.642
0.622
0.630
0.690
0.656
0.610
0.636
0.624
0.630
0.630
0.664
0.614
0.646
0.612
0.606
0.582
0.586
0.592
0.588
0.594
0.614
0.730
0.656
0.714
0.734
0.680
0.682
0.694
0.614
0.694
0.658
0.658
0.764
0.746
0.712
0.734
0.660
0.664
0.638
0.704
0.740
0.762
0.724
0.698
0.668
0.660
0.662
0.708
0.698
0.710
0.696
0.710
0.720
0.734
0.730
0.730
0.690
0.668
0.664
0.708
0.788
0.830
0.794
0.762
0.748
0.738
0.706
0.676
0.634
0.628
0.652
0.676
0.712
0.832
0.750
0.852
0.834
0.732
0.750
0.710
0.728
0.688
0.676
0.694
0.720
0.732
0.730
0.720
0.694
0.662
0.644
0.642
0.664
0.742
0.870
0.830
0.836
0.866
0.782
0.712
0.670
0.652
0.620
0.634
0.614
0.664
0.746
0.680
0.626
0.676
0.758
0.718
0.648
0.642
0.680
0.670
0.696
0.676
0.672
0.642
0.622
0.662
0.644
0.668
0.678
0.710
0.782
0.750
0.700
0.650
0.638
0.612
0.598
0.584
0.582
0.588
0.588
0.604
0.688
0.622
0.630
0.650
0.614
0.650
0.666
0.638
0.608
0.606
0.624
0.600
0.596
0.618
0.612
0.592
0.328
0.262
0.592
0.592
0.562
0.572
0.564
0.562
0.554
0.558
0.574
0.552
0.558
0.550
0.548
0.562
0.544
0.546
0.548
0.566
0.570
0.554
0.574
0.600
0.574
0.568
0.570
0.564
0.552
0.566
0.594
0.630
0.574
0.586
0.586
0.616
0.596
0.582
0.602
0.612
0.584
0.658
0.644
0.616
0.608
0.616
0.592
0.580
0.596
0.604
0.578
0.582
0.576
0.560
0.574
0.592
0.612
0.590
0.582
0.580
0.582
0.558
0.568
0.586
0.580
0.582
0.594
0.574
0.580
0.596
0.592
0.584
0.586
0.598
0.588
0.628
0.656
0.634
0.656
0.642
0.604
0.592
0.580
0.594
0.584
0.576
0.596
0.662
0.614
0.594
0.620
0.640
0.596
0.626
0.600
0.576
0.574
0.576
0.568
0.568
0.572
0.570
0.554
0.580
0.604
0.630
0.592
0.620
0.612
0.594
0.616
0.626
0.592
0.606
0.610
0.590
0.582
0.584
0.596
0.570
0.580
0.608
0.626
0.564
0.656
0.586
0.574
0.590
0.580
0.558
0.566
0.552
0.550
0.544
0.542
0.526
0.530
0.538
0.544
0.536
0.566
0.566
0.554
0.572
0.594
0.560
0.564
0.568
0.572
0.582
0.618
0.604
0.564
0.564
0.560
0.572
0.576
0.556
0.570
0.578
0.562
0.552
0.570
0.566
0.556
0.570
0.592
0.594
0.566
0.600
0.626
0.678
0.654
0.586
0.568
0.554
0.534
0.558
0.586
0.606
0.582
0.558
0.568
0.554
0.588
0.606
0.586
0.566
0.548
0.556
0.540
0.550
0.544
0.530
0.528
0.526
0.510
0.516
0.532
0.584
0.560
0.620
0.622
0.562
0.658
0.424
0.740
0.650
0.610
0.246
0.338
0.624
0.630
0.352
0.268
0.404
0.202
0.560
0.566
0.554
0.538
0.536
0.554
0.544
0.530
0.528
0.532
0.530
0.540
0.532
0.532
0.518
0.522
0.526
0.526
0.534
0.542
0.536
0.552
0.582
0.578
0.634
0.636
0.668
0.678
0.628
0.602
0.590
0.580
0.586
0.614
0.612
0.698
0.654
0.658
0.694
0.642
0.642
0.724
0.626
0.634
0.674
0.646
0.600
0.602
0.594
0.626
0.630
0.608
0.596
0.606
0.596
0.600
0.576
0.576
0.572
0.586
0.596
0.576
0.586
0.554
0.572
0.570
0.574
0.598
0.570
0.590
0.592
0.592
0.564
0.586
0.592
0.596
0.566
0.558
0.294
0.262
0.554
0.550
0.616
0.666
0.648
0.628
0.700
0.662
0.856
0.720
0.764
0.716
0.728
0.628
0.666
0.318
0.324
0.702
0.704
0.636
0.680
0.644
0.666
0.694
0.624
0.658
0.678
0.698
0.620
0.632
0.618
0.594
0.616
0.630
0.624
0.588
0.610
0.606
0.620
0.594
0.574
0.600
0.642
0.666
0.672
0.652
0.652
0.662
0.690
0.690
0.726
0.674
0.672
0.698
0.656
0.660
0.682
0.726
0.798
0.748
0.760
0.698
0.670
0.698
0.760
0.834
0.834
0.716
0.728
0.714
0.640
0.640
0.642
0.624
0.620
0.682
0.722
0.754
0.726
0.666
0.700
0.660
0.636
0.624
0.594
0.598
0.614
0.634
0.602
0.628
0.612
0.606
0.608
0.620
0.624
0.674
0.666
0.634
0.684
0.696
0.654
0.678
0.694
0.678
0.622
0.632
0.652
0.640
0.638
0.636
0.658
0.654
0.644
0.658
0.640
0.606
0.604
0.584
0.570
0.602
0.652
0.588
0.606
0.732
0.646
0.722
0.586
0.596
0.208
0.386
0.564
0.562
0.544
0.532
0.524
0.530
0.516
0.516
0.514
0.516
0.528
0.516
0.510
0.516
0.542
0.564
0.550
0.548
0.546
0.536
0.544
0.538
0.552
0.556
0.570
0.554
0.542
0.542
0.536
0.538
0.530
0.530
0.536
0.540
0.536
0.542
0.554
0.550
0.538
0.532
0.544
0.538
0.562
0.568
0.564
0.552
0.552
0.548
0.558
0.562
0.560
0.576
0.566
0.552
0.544
0.556
0.554
0.542
0.548
0.536
0.540
0.550
0.558
0.560
0.556
0.536
0.538
0.542
0.546
0.560
0.554
0.542
0.548
0.566
0.610
0.630
0.650
0.612
0.626
0.612
0.594
0.598
0.626
0.592
0.590
0.606
0.598
0.586
0.590
0.578
0.556
0.552
0.558
0.584
0.608
0.590
0.634
0.644
0.668
0.634
0.592
0.612
0.574
0.574
0.568
0.580
0.566
0.578
0.584
0.560
0.558
0.562
0.556
0.560
0.564
0.584
0.564
0.580
0.588
0.566
0.562
0.566
0.554
0.564
0.558
0.560
0.564
0.576
0.554
0.550
0.578
0.612
0.586
0.586
0.590
0.558
0.574
0.566
0.554
0.554
0.548
0.536
0.536
0.546
0.540
0.532
0.544
0.552
0.542
0.538
0.546
0.542
0.532
0.532
0.544
0.542
0.540
0.542
0.562
0.540
0.546
0.552
0.548
0.534
0.536
0.530
0.524
0.520
0.524
0.524
0.550
0.558
0.552
0.576
0.584
0.574
0.578
0.606
0.600
0.596
0.572
0.578
0.582
0.594
0.604
0.558
0.550
0.542
0.564
0.572
0.566
0.598
0.604
0.584
0.602
0.686
0.640
0.626
0.588
0.562
0.576
0.600
0.604
0.574
0.598
0.582
0.600
0.580
0.560
0.558
0.576
0.568
0.570
0.598
0.590
0.576
0.582
0.616
0.616
0.572
0.560
0.566
0.572
0.546
0.558
0.560
0.548
0.542
0.552
0.570
0.568
0.570
0.564
0.564
0.562
0.552
0.560
0.532
0.536
0.522
0.520
0.534
0.556
0.570
0.582
0.572
0.544
0.532
0.532
0.528
0.512
0.524
0.534
0.526
0.522
0.504
0.492
0.498
0.484
0.480
0.476
0.476
0.466
0.470
0.452
0.234
0.690
0.420
0.450
0.432
0.450
0.444
0.438
0.434
0.430
0.424
0.422
0.418
0.420
0.418
0.416
0.416
0.412
0.402
0.408
0.408
0.412
0.402
0.404
0.408
0.412
0.412
0.408
0.410
0.414
0.408
0.410
0.406
0.414
0.410
0.408
0.412
0.414
0.414
0.412
0.414
0.412
0.408
0.408
0.402
0.406
0.404
0.402
0.402
0.402
0.406
0.400
0.400
0.404
0.402
0.400
0.400
0.400
0.400
0.396
0.394
0.394
0.392
0.394
0.388
0.388
0.386
0.386
0.384
0.382
0.380
0.384
0.382
0.382
0.380
0.382
0.380
0.382
0.378
0.384
0.380
0.384
0.380
0.380
0.384
0.384
0.380
0.384
0.384
0.388
0.384
0.388
0.388
0.388
0.388
0.386
0.380
0.388
0.382
0.382
0.386
0.384
0.382
0.384
0.384
0.386
0.384
0.384
0.386
0.388
0.390
0.390
0.392
0.402
0.404
0.408
0.404
0.416
0.412
0.414
0.416
0.418
0.416
0.412
0.414
0.416
0.420
0.420
0.420
0.418
0.420
0.430
0.428
0.426
0.434
0.428
0.430
0.428
0.432
0.434
0.430
0.434
0.432
0.432
0.428
0.436
0.432
0.434
0.442
0.444
0.448
0.460
0.480
0.466
0.472
0.472
0.466
0.468
0.468
0.464
0.460
0.468
0.460
0.452
0.458
0.462
0.456
0.460
0.468
0.458
0.458
0.454
0.448
0.440
0.438
0.436
0.442
0.454
0.456
0.466
0.476
0.470
0.466
0.490
0.508
0.502
0.476
0.486
0.484
0.488
0.496
0.530
0.508
0.532
0.478
0.484
0.452
0.454
0.450
0.454
0.458
0.452
0.448
0.456
0.446
0.436
0.444
0.444
0.444
0.456
0.474
0.492
0.498
0.510
0.492
0.480
0.474
0.478
0.468
0.462
0.470
0.478
0.476
0.478
0.472
0.468
0.462
0.472
0.482
0.494
0.480
0.478
0.478
0.478
0.462
0.462
0.470
0.492
0.560
0.524
0.534
0.504
0.502
0.492
0.486
0.498
0.502
0.504
0.478
0.482
0.498
0.482
0.484
0.502
0.540
0.520
0.594
0.562
0.520
0.520
0.520
0.500
0.502
0.488
0.486
0.476
0.466
0.470
0.462
0.450
0.460
0.450
0.450
0.466
0.464
0.468
0.460
0.458
0.458
0.450
0.450
0.450
0.450
0.444
0.442
0.444
0.450
0.444
0.444
0.452
0.468
0.492
0.502
0.482
0.472
0.482
0.466
0.462
0.460
0.446
0.446
0.442
0.450
0.454
0.466
0.462
0.460
0.458
0.464
0.462
0.456
0.462
0.468
0.460
0.454
0.456
0.462
0.486
0.488
0.480
0.482
0.506
0.490
0.508
0.512
0.492
0.482
0.500
0.494
0.488
0.482
0.510
0.702
0.738
0.590
0.514
0.494
0.480
0.478
0.472
0.480
0.480
0.482
0.472
0.472
0.470
0.466
0.456
0.448
0.448
0.446
0.456
0.470
0.480
0.484
0.492
0.490
0.488
0.476
0.466
0.462
0.458
0.458
0.470
0.482
0.494
0.496
0.480
0.468
0.462
0.466
0.468
0.482
0.488
0.500
0.478
0.480
0.466
0.468
0.476
0.492
0.500
0.502
0.496
0.490
0.482
0.476
0.468
0.472
0.452
0.464
0.456
0.456
0.466
0.488
0.532
0.584
0.536
0.552
0.526
0.542
0.516
0.508
0.506
0.502
0.494
0.488
0.488
0.480
0.488
0.502
0.486
0.476
0.470
0.480
0.478
0.484
0.476
0.480
0.474
0.470
0.480
0.478
0.478
0.478
0.496
0.520
0.502
0.508
0.494
0.516
0.518
0.492
0.502
0.506
0.514
0.500
0.508
0.482
0.472
0.468
0.468
0.476
0.472
0.472
0.476
0.492
0.494
0.500
0.524
0.518
0.516
0.528
0.524
0.530
0.546
0.528
0.528
0.534
0.570
0.778
0.742
0.602
0.538
0.510
0.498
0.506
0.514
0.534
0.534
0.556
0.524
0.516
0.534
0.520
0.550
0.602
0.580
0.592
0.644
0.624
0.616
0.566
0.542
0.526
0.506
0.494
0.508
0.692
0.748
0.672
0.634
0.580
0.546
0.528
0.564
0.562
0.542
0.518
0.514
0.522
0.556
0.586
0.534
0.532
0.538
0.554
0.584
0.626
0.760
0.754
0.658
0.566
0.552
0.532
0.524
0.538
0.558
0.538
0.590
0.590
0.554
0.570
0.568
0.546
0.562
0.542
0.570
0.596
0.670
0.628
0.606
0.572
0.574
0.566
0.556
0.536
0.552
0.556
0.528
0.532
0.534
0.590
0.848
0.778
0.620
0.586
0.586
0.560
0.588
0.684
0.800
0.784
0.666
0.644
0.628
0.544
0.550
0.552
0.554
0.608
0.922
0.726
0.612
0.554
0.544
0.570
0.616
0.568
0.564
0.570
0.592
0.594
0.540
0.536
0.544
0.566
0.670
0.600
0.614
0.546
0.540
0.522
0.524
0.572
0.626
0.564
0.558
0.552
0.556
0.598
0.658
0.552
0.536
0.520
0.562
0.588
0.626
0.586
0.568
0.560
0.570
0.572
0.550
0.544
0.546
0.556
0.582
0.638
0.572
0.596
0.594
0.584
0.622
0.674
0.668
0.628
0.596
0.598
0.572
0.602
0.598
0.584
0.644
0.758
0.704
0.608
0.588
0.556
0.546
0.544
0.640
0.602
0.602
0.688
0.730
0.716
0.644
0.566
0.572
0.572
0.580
0.566
0.588
0.588
0.556
0.558
0.588
0.600
0.564
0.570
0.574
0.582
0.544
0.534
0.534
0.536
0.532
0.518
0.518
0.500
0.506
0.496
0.500
0.514
0.564
0.640
0.654
0.674
0.598
0.554
0.544
0.530
0.552
0.580
0.686
0.816
0.778
0.758
0.676
0.600
0.564
0.554
0.536
0.582
0.656
0.744
0.728
0.684
0.604
0.600
0.578
0.590
0.598
0.574
0.584
0.576
0.614
0.648
0.636
0.596
0.590
0.576
0.596
0.594
0.586
0.586
0.570
0.566
0.558
0.534
0.530
0.512
0.522
0.516
0.536
0.630
0.760
0.772
0.728
0.648
0.584
0.560
0.544
0.548
0.544
0.546
0.572
0.546
0.576
0.566
0.564
0.542
0.548
0.538
0.546
0.524
0.538
0.538
0.558
0.598
0.616
0.592
0.588
0.576
0.564
0.564
0.552
0.552
0.560
0.542
0.546
0.532
0.530
0.526
0.512
0.516
0.508
0.522
0.536
0.638
0.670
0.648
0.644
0.586
0.572
0.558
0.554
0.546
0.548
0.536
0.562
0.638
0.620
0.586
0.580
0.552
0.526
0.526
0.528
0.558
0.558
0.564
0.544
0.550
0.528
0.512
0.496
0.500
0.486
0.492
0.498
0.528
0.524
0.564
0.558
0.584
0.572
0.566
0.538
0.526
0.502
0.502
0.496
0.494
0.494
0.498
0.496
0.504
0.518
0.542
0.608
0.642
0.660
0.712
0.622
0.638
0.622
0.648
0.612
0.612
0.570
0.536
0.536
0.538
0.564
0.602
0.580
0.554
0.546
0.544
0.560
0.560
0.548
0.580
0.538
0.530
0.540
0.580
0.610
0.568
0.554
0.538
0.534
0.538
0.546
0.556
0.590
0.750
0.692
0.596
0.606
0.606
0.614
0.594
0.608
0.596
0.576
0.570
0.586
0.608
0.624
0.632
0.612
0.600
0.544
0.560
0.530
0.536
0.546
0.580
0.584
0.588
0.566
0.546
0.538
0.534
0.542
0.542
0.548
0.532
0.564
0.598
0.664
0.586
0.644
0.622
0.710
0.668
0.666
0.616
0.602
0.574
0.560
0.552
0.548
0.540
0.538
0.538
0.540
0.580
0.632
0.678
0.636
0.606
0.578
0.570
0.582
0.582
0.590
0.582
0.582
0.604
0.646
0.676
0.614
0.610
0.606
0.580
0.564
0.552
0.558
0.556
0.548
0.536
0.540
0.548
0.600
0.688
0.706
0.706
0.692
0.612
0.614
0.594
0.572
0.596
0.662
0.746
0.666
0.700
0.682
0.674
0.640
0.638
0.652
0.686
0.608
0.648
0.610
0.598
0.612
0.588
0.580
0.576
0.542
0.522
0.524
0.516
0.530
0.534
0.526
0.580
0.642
0.718
0.718
0.642
0.612
0.604
0.562
0.574
0.568
0.580
0.584
0.576
0.588
0.550
0.558
0.590
0.578
0.624
0.610
0.688
0.638
0.756
0.788
0.676
0.650
0.724
0.846
0.834
0.774
0.722
0.674
0.628
0.590
0.572
0.564
0.568
0.586
0.580
0.580
0.584
0.624
0.882
0.724
0.736
0.676
0.680
0.692
0.644
0.616
0.608
0.616
0.652
0.638
0.646
0.606
0.590
0.574
0.534
0.546
0.540
0.562
0.578
0.580
0.552
0.560
0.548
0.530
0.536
0.528
0.578
0.608
0.668
0.644
0.636
0.630
0.622
0.608
0.584
0.578
0.568
0.548
0.552
0.540
0.562
0.598
0.620
0.606
0.596
0.592
0.584
0.584
0.576
0.562
0.596
0.592
0.576
0.576
0.596
0.584
0.568
0.612
0.628
0.614
0.602
0.598
0.574
0.574
0.590
0.592
0.578
0.608
0.612
0.592
0.642
0.640
0.594
0.582
0.582
0.602
0.576
0.580
0.580
0.632
0.654
0.674
0.650
0.638
0.602
0.590
0.550
0.556
0.546
0.580
0.624
0.654
0.626
0.588
0.594
0.600
0.596
0.578
0.570
0.558
0.566
0.566
0.584
0.574
0.592
0.652
0.590
0.600
0.672
0.646
0.658
0.670
0.652
0.616
0.636
0.646
0.674
0.634
0.626
0.624
0.614
0.626
0.578
0.554
0.546
0.562
0.692
0.646
0.614
0.640
0.668
0.640
0.608
0.608
0.606
0.608
0.604
0.572
0.572
0.566
0.598
0.592
0.572
0.576
0.584
0.616
0.550
0.570
0.588
0.642
0.634
0.634
0.628
0.634
0.596
0.552
0.562
0.566
0.592
0.628
0.636
0.632
0.636
0.566
0.576
0.574
0.614
0.624
0.638
0.608
0.594
0.574
0.558
0.566
0.546
0.576
0.610
0.712
0.754
0.768
0.746
0.742
0.686
0.664
0.626
0.594
0.578
0.560
0.556
0.588
0.694
0.842
0.848
0.816
0.794
0.740
0.664
0.672
0.684
0.696
0.748
0.732
0.646
0.622
0.562
0.584
0.542
0.524
0.520
0.534
0.552
0.602
0.674
0.624
0.722
0.718
0.678
0.650
0.636
0.664
0.644
0.648
0.618
0.596
0.572
0.574
0.562
0.588
0.618
0.632
0.632
0.610
0.600
0.584
0.592
0.568
0.564
0.604
0.640
0.658
0.640
0.642
0.630
0.640
0.624
0.608
0.584
0.576
0.564
0.574
0.568
0.596
0.666
0.732
0.688
0.774
0.744
0.664
0.632
0.704
0.692
0.726
0.742
0.668
0.680
0.670
0.706
0.660
0.632
0.600
0.582
0.578
0.568
0.562
0.588
0.622
0.648
0.612
0.652
0.634
0.684
0.704
0.680
0.672
0.654
0.624
0.592
0.588
0.586
0.596
0.622
0.610
0.590
0.606
0.658
0.656
0.608
0.618
0.628
0.620
0.636
0.640
0.624
0.628
0.624
0.582
0.556
0.554
0.556
0.582
0.632
0.594
0.574
0.592
0.602
0.630
0.588
0.614
0.596
0.598
0.594
0.604
0.580
0.564
0.574
0.574
0.552
0.576
0.592
0.590
0.614
0.628
0.614
0.706
0.630
0.588
0.584
0.598
0.620
0.588
0.612
0.596
0.578
0.606
0.632
0.598
0.632
0.622
0.628
0.644
0.608
0.572
0.584
0.564
0.546
0.544
0.542
0.550
0.580
0.584
0.554
0.606
0.614
0.590
0.600
0.610
0.602
0.628
0.672
0.588
0.620
0.600
0.588
0.550
0.536
0.532
0.556
0.704
0.800
0.806
0.646
0.618
0.580
0.566
0.530
0.548
0.552
0.572
0.604
0.600
0.622
0.650
0.588
0.604
0.594
0.632
0.644
0.620
0.620
0.588
0.590
0.556
0.570
0.604
0.656
0.664
0.666
0.678
0.640
0.600
0.596
0.610
0.638
0.612
0.606
0.570
0.576
0.560
0.560
0.568
0.622
0.636
0.654
0.656
0.624
0.574
0.544
0.550
0.534
0.520
0.524
0.518
0.524
0.532
0.584
0.690
0.710
0.676
0.640
0.576
0.570
0.586
0.622
0.624
0.646
0.636
0.628
0.610
0.576
0.574
0.568
0.578
0.660
0.740
0.770
0.806
0.782
0.716
0.672
0.630
0.600
0.618
0.686
0.812
0.842
0.826
0.726
0.678
0.634
0.616
0.596
0.602
0.666
0.702
0.784
0.762
0.736
0.654
0.594
0.580
0.586
0.604
0.612
0.684
0.784
0.798
0.776
0.718
0.666
0.634
0.604
0.580
0.578
0.612
0.662
0.682
0.768
0.836
0.772
0.746
0.666
0.654
0.612
0.640
0.670
0.720
0.790
0.794
0.854
0.802
0.762
0.760
0.700
0.704
0.648
0.654
0.698
0.736
0.810
0.788
0.686
0.696
0.700
0.686
0.702
0.654
0.656
0.704
0.680
0.692
0.700
0.656
0.646
0.622
0.578
0.582
0.578
0.622
0.738
0.794
0.750
0.692
0.644
0.690
0.688
0.690
0.660
0.626
0.650
0.630
0.626
0.606
0.590
0.588
0.610
0.596
0.624
0.650
0.824
0.898
0.822
0.728
0.686
0.674
0.638
0.636
0.664
0.778
0.742
0.790
0.794
0.688
0.644
0.608
0.580
0.562
0.548
0.558
0.570
0.554
0.554
0.558
0.556
0.268
0.292
0.550
0.558
0.534
0.536
0.550
0.534
0.544
0.548
0.550
0.550
0.556
0.556
0.554
0.556
0.552
0.566
0.548
0.554
0.538
0.524
0.514
0.514
0.512
0.506
0.492
0.506
0.500
0.502
0.500
0.502
0.498
0.500
0.494
0.490
0.490
0.498
0.514
0.540
0.564
0.544
0.546
0.566
0.570
0.632
0.610
0.582
0.582
0.586
0.578
0.568
0.574
0.598
0.566
0.584
0.590
0.614
0.596
0.574
0.576
0.592
0.566
0.590
0.594
0.568
0.584
0.570
0.570
0.542
0.556
0.548
0.548
0.578
0.618
0.580
0.612
0.638
0.588
0.622
0.620
0.634
0.576
0.618
0.668
0.704
0.604
0.612
0.620
0.626
0.614
0.758
0.760
0.746
0.664
0.704
0.694
0.648
0.594
0.604
0.660
0.676
0.616
0.696
0.766
0.694
0.736
0.758
0.704
0.808
0.848
0.734
0.706
0.710
0.718
0.662
0.678
0.734
0.700
0.724
0.752
0.806
0.702
0.638
0.616
0.624
0.732
0.782
0.768
0.744
0.774
0.706
0.644
0.644
0.684
0.682
0.640
0.644
0.706
0.676
0.612
1.818
0.582
0.588
0.608
0.592
0.580
0.576
0.544
0.554
0.556
0.570
0.602
0.626
0.588
0.650
0.656
0.708
0.738
0.710
0.618
0.654
0.620
0.640
0.658
0.720
0.678
0.694
0.710
0.644
0.752
0.692
0.682
0.628
0.680
0.654
0.702
0.612
0.574
0.572
0.566
0.572
0.576
0.614
0.612
0.588
0.606
0.610
0.618
0.588
0.640
0.604
0.682
0.684
0.626
0.604
0.606
0.618
0.642
0.646
0.650
0.716
0.682
0.614
0.626
0.618
0.650
0.668
0.642
0.614
0.732
0.680
0.762
0.630
0.604
0.616
0.698
0.708
0.692
0.726
0.752
0.606
0.582
0.592
0.678
0.662
0.618
0.706
0.644
0.658
0.648
0.756
0.654
0.694
0.700
0.600
0.616
0.586
0.678
0.726
0.890
0.868
0.758
0.678
0.642
0.606
0.618
0.644
0.950
0.746
0.764
0.722
0.702
0.668
0.674
0.710
0.760
0.768
0.834
0.756
0.696
0.772
0.700
0.732
0.720
0.708
0.740
0.674
0.702
0.654
0.712
0.654
0.678
0.710
0.680
0.668
0.704
0.678
0.708
0.688
0.670
0.628
0.620
0.638
0.772
0.702
0.726
0.700
0.694
0.630
0.644
0.628
0.612
0.652
0.678
0.718
0.718
0.704
0.674
0.646
0.640
0.620
0.658
0.710
0.738
0.714
0.724
0.682
0.644
0.618
0.606
0.574
0.610
0.622
0.628
0.698
0.678
0.714
0.742
0.712
0.638
0.636
0.590
0.616
0.678
0.714
0.654
0.732
0.694
0.672
0.648
0.628
0.656
0.650
0.654
0.638
0.640
0.654
0.664
0.726
0.728
0.692
0.694
0.678
0.660
0.670
0.656
0.628
0.632
0.632
0.656
0.672
0.756
0.840
0.766
0.808
0.734
0.650
0.648
0.666
0.682
0.730
0.716
0.642
0.666
0.682
0.656
0.682
0.674
0.666
0.656
0.660
0.654
0.646
0.620
0.636
0.650
0.726
0.644
0.700
0.682
0.684
0.630
0.606
0.598
0.642
0.658
0.666
0.626
0.736
0.834
0.744
0.754
0.744
0.652
0.618
0.630
0.646
0.696
0.652
0.614
0.690
0.730
0.666
0.710
0.706
0.748
0.692
0.620
0.632
0.610
0.604
0.636
0.632
0.706
0.762
0.658
0.880
0.696
0.710
0.656
0.636
0.698
0.612
0.618
0.608
0.644
0.620
0.646
0.704
0.642
0.626
0.620
0.616
0.596
0.624
0.648
0.774
0.716
0.684
0.644
0.626
0.674
0.692
0.706
0.710
0.634
0.584
0.582
0.580
0.606
0.576
0.612
0.666
0.738
0.672
0.624
0.640
0.670
0.636
0.598
0.606
0.586
0.640
0.764
0.696
0.632
0.580
0.598
0.596
0.658
0.664
0.608
0.624
0.628
0.628
0.596
0.582
0.582
0.576
0.548
0.548
0.518
0.526
0.500
0.502
0.498
0.494
0.488
0.490
0.486
0.484
0.476
0.472
0.478
0.476
0.476
0.478
0.482
0.486
0.474
0.484
0.482
0.486
0.484
0.482
0.476
0.470
0.462
0.460
0.466
0.466
0.488
0.524
0.532
0.594
0.616
0.570
0.610
0.696
0.606
0.534
0.530
0.508
0.498
0.480
0.482
0.484
0.468
0.482
0.492
0.508
0.518
0.538
0.530
0.512
0.506
0.504
0.508
0.500
0.496
0.476
0.490
0.488
0.502
0.490
0.498
0.492
0.500
0.516
0.524
0.506
0.510
0.508
0.512
0.514
0.502
0.492
0.494
0.500
0.524
0.528
0.536
0.508
0.508
0.496
0.492
0.496
0.498
0.506
0.498
0.500
0.498
0.508
0.522
0.560
0.560
0.560
0.660
0.668
0.722
0.676
0.590
0.578
0.566
0.556
0.594
0.578
0.608
0.736
0.808
0.704
0.614
0.616
0.592
0.624
0.596
0.580
0.218
0.336
0.866
0.216
0.520
0.520
0.520
0.508
0.496
0.476
0.486
0.480
0.462
0.468
0.464
0.462
0.460
0.460
0.462
0.466
0.464
0.464
0.460
0.458
0.458
0.464
0.458
0.462
0.472
0.480
0.494
0.518
0.532
0.538
0.566
0.540
0.542
0.564
0.546
0.532
0.534
0.518
0.506
0.514
0.520
0.532
0.534
0.594
0.628
0.572
0.590
0.588
0.552
0.544
0.538
0.540
0.532
0.552
0.554
0.554
0.552
0.562
0.570
0.544
0.546
0.556
0.558
0.530
0.536
0.564
0.556
0.574
0.662
0.688
0.630
0.658
0.642
0.582
0.576
0.592
0.658
0.640
0.750
0.796
0.710
0.708
0.706
0.676
0.644
0.674
0.756
0.652
0.618
0.602
0.562
0.556
0.554
0.530
0.528
0.536
0.536
0.526
0.526
0.534
0.528
0.524
0.524
0.530
0.534
0.526
0.524
0.540
0.530
0.520
0.524
0.530
0.532
0.534
0.542
0.570
0.640
0.582
0.612
0.594
0.584
0.650
0.706
0.622
0.706
0.628
0.606
0.598
0.622
0.594
0.672
0.808
0.738
0.836
0.816
0.740
0.756
0.710
0.688
0.714
0.688
0.678
0.720
0.772
0.712
0.740
0.706
0.684
0.702
0.676
0.694
0.694
0.630
0.600
0.552
0.540
0.542
0.754
0.684
0.744
0.692
0.630
0.620
0.572
0.558
0.566
0.580
0.624
0.642
0.670
0.616
0.604
0.576
0.560
0.568
0.568
0.564
0.594
0.640
0.600
0.594
0.594
0.602
0.566
0.582
0.592
0.582
0.576
0.590
0.592
0.580
0.594
0.594
0.556
0.560
0.554
0.550
0.538
0.546
0.534
0.518
0.520
0.514
0.500
0.498
0.504
0.488
0.490
0.472
0.478
0.472
0.466
0.460
0.444
0.466
0.444
0.438
0.440
0.440
0.434
0.424
0.428
0.422
0.422
0.418
0.418
0.418
0.410
0.410
0.398
0.402
0.402
0.398
0.394
0.398
0.386
0.398
0.392
0.394
0.388
0.396
0.400
0.396
0.398
0.390
0.396
0.398
0.394
0.394
0.398
0.396
0.398
0.390
0.396
0.392
0.396
0.392
0.386
0.390
0.398
0.398
0.390
0.390
0.396
0.398
0.396
0.398
0.384
0.400
0.386
0.402
0.386
0.382
0.392
0.392
0.388
0.386
0.382
0.384
0.380
0.390
0.384
0.388
0.382
0.384
0.380
0.380
0.376
0.380
0.382
0.378
0.372
0.380
0.372
0.378
0.376
0.372
0.374
0.378
0.370
0.376
0.370
0.374
0.372
0.376
0.376
0.376
0.374
0.376
0.380
0.380
0.376
0.376
0.380
0.384
0.376
0.380
0.378
0.382
0.380
0.380
0.380
0.378
0.384
0.382
0.380
0.380
0.378
0.380
0.382
0.380
0.384
0.388
0.388
0.392
0.390
0.398
0.400
0.406
0.410
0.394
0.398
0.410
0.416
0.380
0.400
0.390
0.392
0.392
0.394
0.400
0.394
0.396
0.398
0.398
0.396
0.396
0.392
0.396
0.396
0.394
0.392
0.402
0.396
0.398
0.394
0.398
0.400
0.404
0.404
0.406
0.410
0.420
0.412
0.422
0.414
0.424
0.432
0.430
0.420
0.422
0.432
0.430
0.434
0.432
0.434
0.430
0.438
0.434
0.422
0.432
0.430
0.428
0.432
0.432
0.448
0.460
0.446
0.454
0.462
0.468
0.464
0.450
0.454
0.448
0.450
0.446
0.436
0.440
0.438
0.442
0.434
0.428
0.432
0.430
0.436
0.432
0.434
0.432
0.434
0.444
0.438
0.446
0.440
0.450
0.452
0.454
0.450
0.454
0.464
0.460
0.454
0.448
0.450
0.448
0.446
0.440
0.452
0.470
0.466
0.468
0.476
0.482
0.476
0.482
0.486
0.478
0.486
0.502
0.474
0.474
0.480
0.486
0.468
0.472
0.474
0.472
0.464
0.466
0.468
0.464
0.466
0.458
0.458
0.462
0.466
0.458
0.456
0.454
0.460
0.458
0.466
0.472
0.490
0.514
0.572
0.622
0.528
0.510
0.510
0.500
0.484
0.484
0.488
0.492
0.480
0.476
0.472
0.476
0.478
0.468
0.470
0.474
0.478
0.470
0.468
0.478
0.486
0.480
0.476
0.486
0.510
0.518
0.500
0.524
0.612
0.562
0.542
0.564
0.560
0.526
0.520
0.530
0.540
0.512
0.502
0.518
0.542
0.566
0.538
0.564
0.616
0.580
0.524
0.538
0.542
0.524
0.520
0.530
0.536
0.542
0.530
0.530
0.524
0.528
0.540
0.526
0.506
0.496
0.486
0.482
0.482
0.488
0.502
0.518
0.508
0.526
0.538
0.514
0.508
0.550
0.598
0.540
0.558
0.546
0.528
0.530
0.526
0.536
0.550
0.638
0.588
0.626
0.632
0.558
0.568
0.558
0.546
0.532
0.538
0.564
0.578
0.608
0.642
0.694
0.670
0.546
0.554
0.536
0.518
0.518
0.526
0.542
0.550
0.550
0.528
0.504
0.512
0.510
0.506
0.494
0.492
0.504
0.506
0.506
0.496
0.498
0.494
0.488
0.478
0.476
0.474
0.486
0.498
0.502
0.504
0.520
0.512
0.506
0.502
0.508
0.496
0.502
0.508
0.524
0.516
0.514
0.530
0.568
0.578
0.560
0.592
0.618
0.602
0.566
0.598
0.608
0.596
0.564
0.580
0.614
0.574
0.538
0.518
0.536
0.584
0.646
0.584
0.600
0.608
0.584
0.564
0.576
0.586
0.556
0.572
0.576
0.596
0.568
0.566
0.590
0.660
0.584
0.562
0.546
0.552
0.568
0.552
0.552
0.570
0.558
0.544
0.542
0.558
0.584
0.554
0.562
0.596
0.620
0.580
0.598
0.608
0.596
0.572
0.588
0.630
0.588
0.572
0.614
0.620
0.592
0.636
0.624
0.586
0.570
0.580
0.572
0.550
0.578
0.614
0.636
0.590
0.626
0.736
0.672
0.638
0.652
0.640
0.606
0.624
0.652
0.600
0.638
0.642
0.610
0.590
0.612
0.608
0.608
0.654
0.732
0.666
0.630
0.652
0.686
0.616
0.588
0.602
0.626
0.598
0.608
0.658
0.752
0.720
0.738
0.706
0.628
0.620
0.604
0.586
0.576
0.592
0.640
0.674
0.656
0.688
0.658
0.616
0.622
0.612
0.598
0.600
0.618
0.626
0.592
0.592
0.616
0.628
0.600
0.622
0.622
0.598
0.610
0.628
0.638
0.596
0.598
0.610
0.600
0.586
0.598
0.620
0.584
0.588
0.622
0.676
0.610
0.608
0.628
0.608
0.596
0.620
0.654
0.616
0.656
0.698
0.688
0.688
0.654
0.576
0.566
0.540
0.542
0.538
0.544
0.536
0.548
0.606
0.892
0.740
0.780
0.762
0.702
0.740
0.726
0.702
0.658
0.662
0.680
0.710
0.660
0.672
0.704
0.776
0.732
0.698
0.696
0.712
0.682
0.630
0.634
0.626
0.652
0.580
0.592
0.572
0.566
0.566
0.578
0.618
0.628
0.576
0.556
0.536
0.546
0.536
0.540
0.540
0.526
0.530
0.530
0.536
0.526
0.522
0.524
0.526
0.538
0.528
0.536
0.536
0.552
0.554
0.548
0.534
0.540
0.544
0.550
0.548
0.582
0.642
0.694
0.648
0.634
0.630
0.604
0.634
0.654
0.708
0.618
0.632
0.646
0.662
0.618
0.662
0.662
0.624
0.626
0.638
0.628
0.602
0.614
0.646
0.624
0.606
0.644
0.696
0.638
0.638
0.656
0.682
0.654
0.628
0.646
0.674
0.632
0.618
0.646
0.644
0.618
0.628
0.672
0.656
0.624
0.602
0.616
0.634
0.636
0.672
0.720
0.702
0.680
0.614
0.606
0.610
0.622
0.592
0.608
0.646
0.696
0.658
0.696
0.696
0.700
0.636
0.648
0.636
0.634
0.628
0.694
0.726
0.688
0.634
0.662
0.674
0.674
0.614
0.634
0.638
0.622
0.612
0.674
0.736
0.700
0.682
0.688
0.674
0.608
0.606
0.614
0.604
0.598
0.606
0.632
0.602
0.600
0.602
0.618
0.616
0.606
0.572
0.562
0.562
0.580
0.624
0.682
0.690
0.678
0.658
0.600
0.610
0.614
0.592
0.568
0.572
0.594
0.644
0.684
0.636
0.652
0.666
0.648
0.656
0.634
0.606
0.594
0.578
0.574
0.616
0.594
0.608
0.576
0.578
0.570
0.590
0.578
0.626
0.598
0.598
0.604
0.616
0.626
0.636
0.626
0.574
0.580
0.590
0.584
0.582
0.626
0.722
0.710
0.650
0.652
0.662
0.646
0.652
0.656
0.642
0.614
0.596
0.588
0.582
0.552
0.576
0.598
0.642
0.708
0.720
0.710
0.692
0.688
0.674
0.670
0.648
0.638
0.634
0.608
0.624
0.614
0.644
0.674
0.684
0.674
0.680
0.668
0.628
0.612
0.634
0.644
0.670
0.688
0.718
0.676
0.704
0.702
0.682
0.694
0.690
0.678
0.676
0.670
0.670
0.672
0.650
0.660
0.680
0.678
0.686
0.706
0.712
0.692
0.680
0.664
0.638
0.632
0.642
0.666
0.662
0.638
0.598
0.602
0.574
0.576
0.588
0.580
0.694
0.914
0.848
0.774
0.784
0.702
0.706
0.734
0.740
0.734
0.672
0.692
0.680
0.692
0.656
0.694
0.722
0.780
0.774
0.724
0.744
0.738
0.698
0.690
0.694
0.692
0.712
0.714
0.712
0.762
0.806
0.752
0.740
0.724
0.708
0.660
0.646
0.656
0.698
0.756
0.776
0.758
0.702
0.662
0.638
0.618
0.654
0.660
0.704
0.710
0.702
0.704
0.682
0.666
0.650
0.654
0.638
0.654
0.662
0.680
0.694
0.686
0.704
0.696
0.666
0.650
0.624
0.606
0.600
0.594
0.620
0.656
0.720
0.720
0.732
0.742
0.688
0.688
0.668
0.660
0.656
0.648
0.652
0.718
0.726
0.722
0.682
0.698
0.710
0.716
0.726
0.666
0.642
0.620
0.598
0.596
0.612
0.630
0.638
0.622
0.614
0.616
0.600
0.602
0.612
0.626
0.644
0.636
0.628
0.632
0.642
0.642
0.624
0.604
0.586
0.574
0.566
0.566
0.556
0.558
0.596
0.672
0.648
0.642
0.634
0.608
0.602
0.600
0.608
0.614
0.598
0.584
0.596
0.586
0.572
0.572
0.610
0.580
0.564
0.566
0.608
0.636
0.654
0.654
0.646
0.622
0.598
0.586
0.568
0.560
0.556
0.552
0.546
0.570
0.654
0.688
0.724
0.716
0.678
0.698
0.672
0.662
0.630
0.598
0.582
0.592
0.584
0.588
0.574
0.574
0.562
0.558
0.570
0.582
0.602
0.596
0.580
0.610
0.586
0.590
0.592
0.574
0.580
0.574
0.582
0.586
0.590
0.580
0.570
0.570
0.564
0.564
0.574
0.594
0.600
0.566
0.568
0.604
0.642
0.688
0.660
0.662
0.666
0.654
0.636
0.598
0.584
0.570
0.548
0.578
0.596
0.746
0.738
0.700
0.726
0.754
0.696
0.716
0.682
0.672
0.654
0.642
0.640
0.648
0.628
0.612
0.590
0.570
0.560
0.560
0.546
0.534
0.562
0.552
0.548
0.550
0.544
0.536
0.536
0.530
0.532
0.536
0.532
0.540
0.536
0.532
0.548
0.558
0.558
0.592
0.584
0.580
0.588
0.596
0.606
0.578
0.572
0.568
0.572
0.576
0.564
0.584
0.562
0.590
0.592
0.576
0.602
0.614
0.614
0.658
0.642
0.632
0.644
0.626
0.654
0.650
0.638
0.606
0.602
0.570
0.612
0.672
0.676
0.694
0.728
0.750
0.702
0.684
0.662
0.672
0.662
0.664
0.622
0.594
0.598
0.576
0.604
0.694
0.640
0.670
0.700
0.660
0.656
0.640
0.634
0.610
0.610
0.576
0.590
0.612
0.606
0.582
0.592
0.602
0.620
0.602
0.638
0.586
0.612
0.592
0.590
0.608
0.628
0.634
0.650
0.598
0.600
0.600
0.578
0.586
0.588
0.604
0.618
0.620
0.592
0.568
0.566
0.584
0.580
0.580
0.576
0.562
0.564
0.542
0.530
0.534
0.558
0.558
0.540
0.538
0.520
0.512
0.512
0.514
0.516
0.514
0.530
0.530
0.540
0.516
0.508
0.502
0.510
0.510
0.498
0.496
0.510
0.508
0.528
0.536
0.512
0.508
0.502
0.514
0.516
0.528
0.542
0.546
0.544
0.544
0.524
0.532
0.524
0.514
0.504
0.500
0.508
0.528
0.572
0.630
0.648
0.592
0.596
0.562
0.576
0.554
0.568
0.564
0.556
0.592
0.618
0.666
0.706
0.614
0.620
0.602
0.590
0.572
0.570
0.548
0.568
0.574
0.572
0.660
0.702
0.714
0.718
0.642
0.646
0.630
0.644
0.636
0.588
0.618
0.600
0.642
0.656
0.618
0.614
0.632
0.594
0.596
0.596
0.612
0.642
0.618
0.602
0.602
0.644
0.640
0.620
0.574
0.586
0.594
0.594
0.568
0.570
0.592
0.604
0.654
0.666
0.660
0.652
0.648
0.608
0.584
0.560
0.586
0.610
0.692
0.728
0.708
0.674
0.648
0.598
0.566
0.574
0.616
0.682
0.722
0.738
0.694
0.616
0.600
0.566
0.578
0.596
0.660
0.700
0.702
0.666
0.598
0.560
0.574
0.530
0.528
0.516
0.516
0.512
0.538
0.578
0.598
0.574
0.586
0.586
0.632
0.602
0.716
0.682
0.618
0.564
0.538
0.538
0.542
0.578
0.604
0.670
0.694
0.636
0.622
0.624
0.632
0.608
0.594
0.562
0.540
0.540
0.540
0.532
0.538
0.524
0.536
0.552
0.566
0.574
0.588
0.554
0.538
0.548
0.540
0.576
0.574
0.608
0.586
0.562
0.548
0.554
0.576
0.554
0.560
0.568
0.610
0.642
0.596
0.614
0.592
0.602
0.596
0.588
0.578
0.572
0.590
0.596
0.566
0.586
0.578
0.578
0.598
0.636
0.680
0.640
0.612
0.632
0.620
0.594
0.592
0.588
0.634
0.616
0.620
0.636
0.646
0.640
0.586
0.586
0.582
0.584
0.558
0.556
0.552
0.548
0.546
0.564
0.596
0.624
0.620
0.580
0.580
0.566
0.570
0.580
0.610
0.624
0.612
0.612
0.586
0.600
0.620
0.606
0.632
0.618
0.628
0.598
0.630
0.668
0.588
0.596
0.590
0.600
0.642
0.640
0.642
0.630
0.592
0.608
0.636
0.598
0.602
0.576
0.566
0.552
0.536
0.524
0.524
0.520
0.522
0.524
0.518
0.516
0.518
0.512
0.516
0.508
0.506
0.512
0.518
0.506
0.526
0.562
0.568
0.582
0.646
0.680
0.668
0.660
0.670
0.632
0.646
0.612
0.610
0.594
0.590
0.564
0.568
0.562
0.552
0.574
0.584
0.594
0.622
0.636
0.642
0.612
0.586
0.566
0.548
0.540
0.540
0.546
0.572
0.576
0.616
0.634
0.652
0.664
0.638
0.640
0.632
0.572
0.562
0.542
0.524
0.528
0.526
0.532
0.546
0.562
0.590
0.616
0.634
0.612
0.550
0.554
0.536
0.520
0.512
0.508
0.510
0.504
0.502
0.502
0.510
0.504
0.510
0.514
0.516
0.512
0.502
0.492
0.496
0.518
0.542
0.534
0.538
0.524
0.512
0.508
0.498
0.490
0.494
0.492
0.480
0.484
0.480
0.474
0.468
0.466
0.472
0.472
0.472
0.472
0.470
0.474
0.480
0.478
0.480
0.486
0.492
0.504
0.514
0.522
0.532
0.516
0.520
0.520
0.530
0.528
0.530
0.510
0.514
0.518
0.534
0.536
0.566
0.596
0.576
0.590
0.608
0.572
0.572
0.562
0.570
0.570
0.568
0.560
0.558
0.544
0.544
0.566
0.576
0.578
0.554
0.566
0.594
0.580
0.588
0.578
0.570
0.552
0.560
0.570
0.562
0.566
0.576
0.626
0.580
0.578
0.586
0.574
0.618
0.628
0.586
0.574
0.594
0.580
0.614
0.612
0.638
0.574
0.602
0.570
0.612
0.608
0.640
0.626
0.588
0.616
0.614
0.612
0.636
0.644
0.650
0.660
0.640
0.634
0.618
0.632
0.648
0.626
0.636
0.654
0.584
0.544
0.566
0.588
0.626
0.616
0.568
0.610
0.650
0.588
0.610
0.614
0.578
0.586
0.604
0.586
0.586
0.600
0.614
0.570
0.594
0.584
0.578
0.586
0.594
0.604
0.584
0.612
0.630
0.606
0.596
0.620
0.648
0.602
0.628
0.630
0.582
0.598
0.600
0.570
0.590
0.584
0.572
0.586
0.608
0.604
0.588
0.594
0.576
0.600
0.608
0.592
0.558
0.582
0.590
0.598
0.568
0.598
0.610
0.646
0.612
0.630
0.616
0.602
0.616
0.630
0.576
0.620
0.632
0.596
0.652
0.650
0.658
0.616
0.604
0.600
0.576
0.594
0.604
0.632
0.618
0.630
0.612
0.622
0.626
0.644
0.626
0.596
0.592
0.574
0.588
0.586
0.568
0.600
0.614
0.660
0.632
0.632
0.636
0.652
0.604
0.602
0.592
0.592
0.580
0.616
0.638
0.662
0.614
0.676
0.638
0.664
0.616
0.634
0.632
0.620
0.592
0.624
0.636
0.606
0.602
0.624
0.650
0.686
0.640
0.646
0.634
0.636
0.612
0.616
0.620
0.596
0.606
0.608
0.624
0.622
0.620
0.616
0.638
0.630
0.594
0.606
0.600
0.600
0.578
0.572
0.574
0.566
0.548
0.550
0.550
0.550
0.544
0.540
0.528
0.528
0.518
0.520
0.506
0.506
0.504
0.504
0.494
0.498
0.494
0.508
0.504
0.510
0.524
0.542
0.532
0.580
0.612
0.594
0.640
0.664
0.610
0.582
0.588
0.556
0.546
0.566
0.576
0.568
0.568
0.574
0.574
0.546
0.552
0.548
0.556
0.540
0.572
0.580
0.564
0.542
0.572
0.580
0.610
0.586
0.578
0.578
0.574
0.560
0.552
0.550
0.544
0.558
0.572
0.586
0.590
0.604
0.600
0.600
0.580
0.574
0.582
0.584
0.608
0.586
0.604
0.616
0.620
0.606
0.614
0.610
0.606
0.592
0.590
0.598
0.596
0.582
0.580
0.584
0.586
0.576
0.582
0.578
0.600
0.592
0.598
0.602
0.596
0.578
0.570
0.578
0.560
0.556
0.546
0.530
0.542
0.542
0.552
0.566
0.590
0.584
0.554
0.570
0.584
0.592
0.600
0.578
0.562
0.566
0.586
0.624
0.640
0.608
0.626
0.656
0.686
0.664
0.638
0.630
0.620
0.606
0.578
0.556
0.554
0.546
0.562
0.586
0.640
0.694
0.710
0.696
0.672
0.636
0.596
0.574
0.538
0.538
0.532
0.566
0.630
0.694
0.702
0.698
0.666
0.626
0.604
0.580
0.576
0.566
0.582
0.626
0.664
0.674
0.610
0.616
0.680
0.638
0.654
0.628
0.624
0.576
0.588
0.594
0.608
0.626
0.616
0.612
0.596
0.588
0.590
0.586
0.592
0.576
0.588
0.658
0.712
0.702
0.634
0.610
0.596
0.590
0.594
0.594
0.628
0.666
0.626
0.698
0.676
0.714
0.674
0.620
0.628
0.602
0.648
0.662
0.676
0.656
0.642
0.618
0.598
0.576
0.570
0.588
0.594
0.608
0.612
0.606
0.604
0.624
0.634
0.598
0.590
0.616
0.672
0.682
0.666
0.640
0.600
0.572
0.548
0.548
0.572
0.826
0.782
0.798
0.780
0.758
0.654
0.636
0.614
0.608
0.614
0.628
0.634
0.606
0.590
0.582
0.568
0.558
0.554
0.550
0.566
0.660
0.748
0.744
0.730
0.640
0.634
0.610
0.600
0.610
0.604
0.618
0.620
0.624
0.604
0.598
0.604
0.614
0.602
0.610
0.640
0.662
0.702
0.728
0.758
0.732
0.674
0.630
0.616
0.592
0.590
0.594
0.610
0.628
0.624
0.634
0.650
0.648
0.646
0.620
0.620
0.636
0.660
0.670
0.666
0.654
0.640
0.622
0.624
0.620
0.628
0.630
0.646
0.666
0.658
0.646
0.630
0.602
0.606
0.606
0.636
0.624
0.600
0.604
0.608
0.620
0.614
0.632
0.648
0.646
0.652
0.606
0.594
0.572
0.556
0.558
0.604
0.664
0.658
0.736
0.746
0.748
0.750
0.690
0.674
0.642
0.630
0.608
0.586
0.574
0.572
0.596
0.580
0.582
0.588
0.612
0.644
0.616
0.602
0.566
0.566
0.568
0.576
0.610
0.660
0.716
0.696
0.700
0.686
0.666
0.644
0.638
0.642
0.650
0.656
0.660
0.650
0.644
0.636
0.620
0.616
0.594
0.608
0.626
0.672
0.696
0.656
0.650
0.652
0.648
0.656
0.626
0.642
0.644
0.650
0.642
0.618
0.598
0.620
0.624
0.642
0.608
0.598
0.610
0.606
0.588
0.574
0.598
0.600
0.614
0.668
0.634
0.666
0.674
0.672
0.646
0.626
0.598
0.564
0.550
0.548
0.544
0.560
0.610
0.678
0.672
0.734
0.746
0.696
0.644
0.618
0.620
0.626
0.654
0.668
0.654
0.678
0.646
0.640
0.626
0.644
0.630
0.664
0.668
0.672
0.656
0.668
0.648
0.596
0.594
0.568
0.570
0.580
0.606
0.624
0.618
0.624
0.606
0.590
0.592
0.562
0.564
0.558
0.586
0.642
0.642
0.636
0.614
0.594
0.596
0.588
0.586
0.574
0.572
0.570
0.604
0.648
0.640
0.600
0.588
0.582
0.596
0.626
0.604
0.634
0.654
0.660
0.654
0.622
0.596
0.594
0.588
0.636
0.654
0.700
0.690
0.652
0.652
0.664
0.636
0.646
0.636
0.656
0.670
0.668
0.650
0.610
0.596
0.580
0.574
0.584
0.602
0.596
0.604
0.634
0.612
0.636
0.664
0.694
0.726
0.718
0.680
0.622
0.602
0.576
0.600
0.618
0.654
0.674
0.636
0.650
0.646
0.666
0.694
0.688
0.668
0.644
0.624
0.598
0.584
0.574
0.562
0.554
0.544
0.548
0.564
0.660
0.762
0.838
0.826
0.754
0.754
0.736
0.688
0.662
0.632
0.594
0.574
0.562
0.546
0.564
0.590
0.588
0.612
0.670
0.750
0.748
0.746
0.684
0.658
0.640
0.628
0.612
0.596
0.572
0.564
0.552
0.554
0.574
0.600
0.602
0.596
0.568
0.566
0.556
0.568
0.584
0.600
0.604
0.578
0.580
0.578
0.590
0.600
0.584
0.572
0.560
0.552
0.558
0.570
0.576
0.582
0.578
0.582
0.606
0.614
0.598
0.582
0.566
0.546
0.542
0.534
0.552
0.568
0.570
0.576
0.610
0.626
0.610
0.604
0.582
0.568
0.548
0.532
0.518
0.528
0.526
0.580
0.690
0.698
0.702
0.672
0.624
0.606
0.604
0.596
0.620
0.656
0.656
0.624
0.586
0.574
0.552
0.540
0.532
0.538
0.532
0.532
0.536
0.552
0.566
0.560
0.534
0.546
0.536
0.540
0.552
0.550
0.550
0.562
0.552
0.544
0.552
0.542
0.550
0.538
0.536
0.532
0.544
0.548
0.590
0.644
0.674
0.660
0.624
0.594
0.574
0.554
0.530
0.530
0.536
0.558
0.602
0.664
0.652
0.640
0.594
0.586
0.588
0.592
0.596
0.594
0.578
0.558
0.562
0.546
0.544
0.530
0.530
0.542
0.554
0.562
0.600
0.646
0.650
0.636
0.610
0.582
0.558
0.538
0.532
0.524
0.536
0.546
0.576
0.648
0.680
0.792
0.772
0.746
0.692
0.638
0.620
0.610
0.602
0.590
0.596
0.592
0.578
0.544
0.550
0.554
0.564
0.580
0.668
0.696
0.720
0.718
0.708
0.678
0.638
0.604
0.592
0.574
0.568
0.558
0.552
0.554
0.582
0.634
0.636
0.592
0.584
0.594
0.616
0.624
0.614
0.630
0.622
0.640
0.632
0.616
0.592
0.566
0.562
0.548
0.544
0.546
0.546
0.572
0.596
0.608
0.602
0.590
0.580
0.574
0.570
0.560
0.556
0.536
0.538
0.538
0.556
0.616
0.678
0.662
0.686
0.716
0.664
0.632
0.608
0.610
0.580
0.586
0.588
0.578
0.570
0.572
0.562
0.560
0.574
0.602
0.624
0.616
0.610
0.584
0.558
0.560
0.568
0.566
0.612
0.648
0.718
0.686
0.684
0.670
0.654
0.628
0.570
0.554
0.558
0.568
0.590
0.566
0.566
0.572
0.634
0.642
0.658
0.640
0.610
0.578
0.576
0.560
0.564
0.564
0.570
0.564
0.554
0.560
0.570
0.582
0.588
0.588
0.568
0.572
0.578
0.584
0.612
0.634
0.662
0.626
0.578
0.592
0.586
0.582
0.576
0.570
0.576
0.574
0.570
0.564
0.552
0.552
0.542
0.538
0.526
0.516
0.514
0.524
0.540
0.630
0.718
0.734
0.702
0.664
0.612
0.554
0.550
0.556
0.568
0.596
0.626
0.634
0.630
0.610
0.604
0.614
0.598
0.576
0.564
0.548
0.540
0.544
0.544
0.540
0.542
0.538
0.558
0.582
0.558
0.564
0.552
0.540
0.524
0.536
0.532
0.536
0.542
0.542
0.554
0.538
0.534
0.520
0.520
0.534
0.552
0.570
0.588
0.580
0.542
0.542
0.546
0.568
0.574
0.582
0.566
0.546
0.542
0.524
0.536
0.540
0.550
0.556
0.554
0.530
0.536
0.536
0.552
0.590
0.642
0.718
0.698
0.668
0.610
0.586
0.554
0.536
0.530
0.522
0.556
0.592
0.670
0.712
0.720
0.708
0.636
0.596
0.570
0.572
0.564
0.562
0.570
0.572
0.566
0.556
0.550
0.536
0.514
0.516
0.524
0.536
0.560
0.596
0.614
0.618
0.604
0.588
0.550
0.528
0.532
0.518
0.530
0.530
0.552
0.544
0.540
0.526
0.526
0.544
0.562
0.610
0.652
0.684
0.710
0.722
0.690
0.648
0.616
0.564
0.560
0.560
0.552
0.554
0.554
0.534
0.530
0.530
0.534
0.588
0.620
0.656
0.638
0.636
0.642
0.650
0.716
0.766
0.732
0.706
0.708
0.728
0.694
0.676
0.740
0.816
0.808
0.780
0.766
0.766
0.744
0.734
0.728
0.696
0.656
0.648
0.642
0.670
0.668
0.648
0.668
0.678
0.686
0.664
0.636
0.616
0.602
0.608
0.606
0.586
0.558
0.552
0.554
0.550
0.568
0.596
0.634
0.626
0.560
0.580
0.580
0.584
0.606
0.600
0.620
0.580
0.566
0.586
0.564
0.560
0.566
0.574
0.606
0.568
0.572
0.598
0.624
0.632
0.588
0.614
0.612
0.600
0.604
0.624
0.662
0.662
0.614
0.590
0.624
0.652
0.650
0.606
0.624
0.630
0.666
0.684
0.616
0.624
0.664
0.686
0.704
0.684
0.698
0.692
0.696
0.686
0.672
0.670
0.648
0.632
0.620
0.598
0.568
0.576
0.586
0.656
0.672
0.646
0.654
0.656
0.648
0.664
0.632
0.618
0.616
0.620
0.670
0.670
0.638
0.636
0.616
0.600
0.590
0.616
0.630
0.648
0.644
0.624
0.622
0.626
0.630
0.598
0.630
0.634
0.638
0.646
0.672
0.674
0.676
0.646
0.654
0.656
0.634
0.620
0.632
0.656
0.652
0.682
0.684
0.692
0.662
0.640
0.604
0.622
0.632
0.690
0.746
0.720
0.728
0.724
0.674
0.660
0.678
0.700
0.682
0.664
0.670
0.668
0.694
0.686
0.688
0.690
0.688
0.658
0.672
0.702
0.666
0.670
0.670
0.660
0.638
0.670
0.688
0.640
0.666
0.700
0.666
0.710
0.668
0.644
0.618
0.608
0.596
0.610
0.632
0.634
0.616
0.586
0.566
0.560
0.578
0.592
0.668
0.698
0.680
0.712
0.744
0.712
0.684
0.648
0.616
0.584
0.570
0.558
0.550
0.536
0.534
0.546
0.610
0.672
0.798
0.840
0.844
0.728
0.752
0.762
0.740
0.678
0.694
0.698
0.714
0.662
0.638
0.638
0.622
0.614
0.642
0.686
0.764
0.792
0.758
0.684
0.662
0.662
0.662
0.656
0.632
0.628
0.630
0.634
0.660
0.676
0.670
0.654
0.676
0.670
0.636
0.640
0.654
0.664
0.684
0.662
0.700
0.674
0.646
0.612
0.620
0.620
0.630
0.640
0.658
0.698
0.652
0.628
0.612
0.614
0.612
0.616
0.626
0.640
0.622
0.614
0.620
0.622
0.594
0.600
0.602
0.616
0.648
0.652
0.636
0.624
0.598
0.594
0.592
0.586
0.604
0.624
0.666
0.692
0.688
0.678
0.646
0.638
0.634
0.636
0.636
0.632
0.628
0.644
0.636
0.630
0.628
0.606
0.598
0.600
0.604
0.600
0.600
0.592
0.594
0.590
0.580
0.580
0.578
0.582
0.586
0.602
0.600
0.594
0.584
0.568
0.564
0.552
0.550
0.542
0.530
0.526
0.528
0.540
0.546
0.566
0.590
0.620
0.606
0.614
0.608
0.600
0.588
0.578
0.580
0.606
0.632
0.674
0.678
0.628
0.606
0.606
0.602
0.596
0.588
0.586
0.598
0.610
0.624
0.620
0.634
0.630
0.630
0.632
0.618
0.602
0.586
0.574
0.572
0.586
0.608
0.626
0.610
0.596
0.592
0.596
0.608
0.644
0.670
0.666
0.652
0.620
0.612
0.610
0.622
0.630
0.602
0.610
0.618
0.602
0.622
0.638
0.622
0.628
0.702
0.694
0.692
0.670
0.640
0.614
0.608
0.582
0.574
0.570
0.564
0.540
0.550
0.580
0.648
0.664
0.694
0.780
0.770
0.748
0.718
0.688
0.676
0.672
0.654
0.642
0.636
0.606
0.604
0.596
0.588
0.582
0.596
0.620
0.690
0.694
0.706
0.686
0.672
0.642
0.636
0.622
0.612
0.622
0.642
0.686
0.706
0.660
0.630
0.620
0.618
0.612
0.630
0.650
0.682
0.664
0.660
0.678
0.676
0.648
0.628
0.602
0.578
0.574
0.560
0.578
0.610
0.640
0.632
0.582
0.588
0.604
0.630
0.656
0.664
0.648
0.634
0.614
0.602
0.590
0.592
0.606
0.598
0.620
0.666
0.728
0.676
0.676
0.654
0.650
0.620
0.610
0.598
0.588
0.600
0.598
0.632
0.664
0.632
0.646
0.630
0.618
0.612
0.608
0.618
0.618
0.600
0.594
0.592
0.588
0.598
0.586
0.588
0.602
0.610
0.572
0.572
0.566
0.584
0.630
0.654
0.648
0.632
0.614
0.592
0.576
0.564
0.564
0.568
0.580
0.574
0.586
0.670
0.764
0.724
0.676
0.682
0.684
0.720
0.720
0.714
0.618
0.606
0.566
0.574
0.582
0.580
0.588
0.574
0.576
0.580
0.572
0.564
0.546
0.562
0.558
0.580
0.584
0.600
0.616
0.618
0.606
0.598
0.580
0.562
0.558
0.574
0.570
0.574
0.578
0.578
0.576
0.560
0.562
0.550
0.550
0.548
0.578
0.592
0.676
0.700
0.632
0.568
0.576
0.552
0.548
0.558
0.558
0.564
0.572
0.568
0.556
0.552
0.548
0.552
0.546
0.542
0.544
0.540
0.538
0.566
0.610
0.636
0.610
0.590
0.578
0.584
0.552
0.542
0.544
0.536
0.520
0.516
0.518
0.524
0.534
0.534
0.546
0.550
0.548
0.538
0.542
0.536
0.526
0.540
0.530
0.528
0.534
0.524
0.524
0.528
0.526
0.536
0.530
0.530
0.530
0.528
0.522
0.534
0.530
0.532
0.544
0.536
0.530
0.532
0.538
0.538
0.546
0.538
0.548
0.570
0.604
0.588
0.590
0.612
0.644
0.602
0.594
0.616
0.616
0.590
0.564
0.576
0.582
0.584
0.576
0.588
0.604
0.588
0.590
0.598
0.612
0.598
0.568
0.574
0.590
0.572
0.618
0.648
0.676
0.648
0.582
0.594
0.594
0.596
0.572
0.586
0.588
0.582
0.560
0.570
0.590
0.594
0.574
0.592
0.590
0.622
0.574
0.582
0.590
0.582
0.566
0.574
0.588
0.576
0.558
0.560
0.578
0.614
0.602
0.574
0.590
0.596
0.602
0.572
0.570
0.564
0.570
0.550
0.544
0.560
0.594
0.630
0.640
0.646
0.606
0.596
0.572
0.590
0.594
0.600
0.594
0.626
0.612
0.602
0.586
0.608
0.622
0.600
0.636
0.638
0.650
0.604
0.656
0.652
0.658
0.596
0.596
0.588
0.604
0.588
0.610
0.648
0.628
0.584
0.594
0.624
0.652
0.606
0.672
0.672
0.658
0.604
0.630
0.652
0.704
0.652
0.680
0.686
0.718
0.656
0.686
0.696
0.726
0.656
0.684
0.680
0.726
0.674
0.694
0.704
0.712
0.644
0.650
0.654
0.670
0.664
0.728
0.812
0.770
0.670
0.672
0.660
0.622
0.608
0.594
0.634
0.628
0.700
0.726
0.668
0.732
0.684
0.654
0.680
0.674
0.642
0.662
0.674
0.722
0.680
0.684
0.688
0.678
0.652
0.684
0.664
0.632
0.640
0.636
0.648
0.614
0.640
0.694
0.634
0.652
0.706
0.752
0.698
0.660
0.668
0.692
0.622
0.616
0.622
0.652
0.610
0.598
0.642
0.706
0.708
0.666
0.698
0.684
0.646
0.640
0.660
0.678
0.646
0.650
0.674
0.688
0.630
0.674
0.702
0.662
0.684
0.728
0.676
0.638
0.662
0.658
0.634
0.636
0.650
0.664
0.616
0.604
0.622
0.664
0.662
0.632
0.704
0.712
0.638
0.634
0.654
0.682
0.650
0.650
0.716
0.700
0.658
0.654
0.682
0.680
0.658
0.684
0.706
0.714
0.654
0.656
0.646
0.606
0.598
0.602
0.602
0.594
0.626
0.650
0.648
0.604
0.606
0.626
0.654
0.682
0.640
0.656
0.686
0.698
0.684
0.670
0.692
0.708
0.708
0.664
0.682
0.682
0.688
0.672
0.704
0.704
0.680
0.704
0.710
0.722
0.672
0.682
0.680
0.666
0.670
0.672
0.682
0.642
0.656
0.680
0.696
0.690
0.702
0.704
0.666
0.660
0.676
0.690
0.654
0.664
0.700
0.748
0.696
0.656
0.668
0.668
0.684
0.650
0.666
0.660
0.634
0.634
0.644
0.630
0.602
0.618
0.632
0.634
0.628
0.634
0.632
0.602
0.578
0.576
0.574
0.622
0.680
0.686
0.646
0.634
0.646
0.642
0.632
0.642
0.668
0.646
0.612
0.626
0.642
0.622
0.640
0.708
0.722
0.710
0.790
0.856
0.758
0.774
0.760
0.758
0.678
0.690
0.716
0.744
0.692
0.726
0.718
0.688
0.720
0.718
0.686
0.690
0.672
0.678
0.634
0.658
0.688
0.678
0.690
0.702
0.688
0.666
0.690
0.662
0.628
0.624
0.616
0.602
0.588
0.616
0.626
0.636
0.618
0.654
0.656
0.658
0.660
0.672
0.672
0.622
0.596
0.608
0.614
0.598
0.606
0.646
0.670
0.694
0.654
0.684
0.684
0.696
0.660
0.670
0.658
0.630
0.632
0.630
0.634
0.620
0.626
0.614
0.594
0.596
0.606
0.604
0.610
0.608
0.594
0.566
0.578
0.592
0.630
0.636
0.586
0.608
0.622
0.644
0.638
0.640
0.634
0.606
0.618
0.624
0.602
0.630
0.638
0.672
0.640
0.650
0.674
0.708
0.678
0.622
0.662
0.718
0.740
0.684
0.702
0.678
0.658
0.640
0.644
0.616
0.608
0.620
0.656
0.632
0.624
0.642
0.664
0.620
0.660
0.668
0.666
0.624
0.632
0.654
0.618
0.640
0.672
0.694
0.678
0.708
0.712
0.660
0.670
0.680
0.670
0.620
0.600
0.596
0.600
1.122
0.866
0.798
0.746
0.700
0.656
0.658
0.654
0.646
0.630
0.634
0.654
0.654
0.680
0.688
0.684
0.670
0.694
0.694
0.690
0.686
0.686
0.678
0.656
0.654
0.658
0.670
0.646
0.660
0.660
0.662
0.636
0.646
0.638
0.620
0.628
0.642
0.670
0.640
0.624
0.614
0.616
0.596
0.614
0.634
0.646
0.638
0.632
0.610
0.614
0.594
0.604
0.612
0.642
0.676
0.676
0.648
0.684
0.682
0.644
0.660
0.664
0.638
0.632
0.656
0.664
0.684
0.654
0.668
0.686
0.710
0.714
0.694
0.694
0.702
0.714
0.702
0.656
0.680
0.670
0.662
0.654
0.676
0.688
0.682
0.690
0.682
0.644
0.632
0.630
0.630
0.620
0.598
0.612
0.626
0.662
0.634
0.644
0.652
0.646
0.640
0.664
0.692
0.690
0.642
0.654
0.650
0.668
0.712
0.660
0.646
0.648
0.646
0.628
0.634
0.646
0.686
0.660
0.684
0.722
0.720
0.732
0.680
0.688
0.674
0.660
0.632
0.638
0.642
0.662
0.644
0.666
0.678
0.660
0.654
0.674
0.670
0.642
0.644
0.638
0.626
0.604
0.604
0.600
0.588
0.592
0.604
0.630
0.624
0.628
0.628
0.638
0.616
0.620
0.632
0.684
0.652
0.664
0.674
0.680
0.640
0.686
0.702
0.706
0.660
0.676
0.704
0.666
0.622
0.638
0.646
0.622
0.666
0.668
0.652
0.674
0.688
0.686
0.644
0.658
0.664
0.626
0.622
0.632
0.642
0.616
0.620
0.648
0.708
0.658
0.652
0.676
0.664
0.614
0.622
0.614
0.596
0.592
0.606
0.614
0.592
0.586
0.592
0.610
0.610
0.604
0.624
0.636
0.618
0.624
0.644
0.630
0.606
0.604
0.620
0.634
0.594
0.604
0.624
0.660
0.636
0.616
0.642
0.668
0.622
0.670
0.662
0.668
0.628
0.684
0.690
0.700
0.656
0.674
0.666
0.682
0.638
0.664
0.664
0.684
0.648
0.674
0.678
0.686
0.628
0.606
0.602
0.602
0.590
0.594
0.608
0.634
0.636
0.638
0.658
0.630
0.608
0.622
0.634
0.628
0.602
0.598
0.610
0.630
0.638
0.620
0.640
0.658
0.656
0.642
0.666
0.676
0.676
0.626
0.668
0.680
0.698
0.644
0.680
0.682
0.676
0.640
0.682
0.698
0.692
0.646
0.672
0.692
0.676
0.624
0.634
0.646
0.646
0.600
0.638
0.646
0.638
0.614
0.634
0.626
0.602
0.612
0.612
0.594
0.588
0.598
0.580
0.574
0.574
0.564
0.568
0.548
0.550
0.550
0.544
0.546
0.550
0.552
0.536
0.550
0.548
0.546
0.532
0.534
0.530
0.534
0.536
0.532
0.526
0.536
0.542
0.618
0.624
0.604
0.722
0.806
0.736
0.788
0.734
0.644
0.596
0.622
0.768
0.686
0.638
0.606
0.580
0.566
0.572
0.586
0.600
0.636
0.694
0.668
0.716
0.704
0.726
0.746
0.708
0.704
0.686
0.670
0.660
0.668
0.686
0.688
0.666
0.656
0.664
0.658
0.626
0.598
0.590
0.598
0.596
0.602
0.628
0.670
0.678
0.656
0.650
0.644
0.640
0.624
0.594
0.598
0.592
0.590
0.604
0.628
0.688
0.654
0.628
0.634
0.630
0.604
0.600
0.610
0.610
0.594
0.612
0.612
0.620
0.612
0.608
0.620
0.624
0.616
0.606
0.612
0.608
0.566
0.584
0.598
0.610
0.616
0.622
0.620
0.602
0.574
0.576
0.576
0.574
0.580
0.588
0.588
0.574
0.592
0.608
0.638
0.648
0.668
0.692
0.652
0.616
0.622
0.642
0.650
0.636
0.660
0.660
0.628
0.676
0.682
0.696
0.700
0.666
0.610
0.592
0.590
0.592
0.610
0.694
0.746
0.804
0.760
0.792
0.782
0.720
0.724
0.712
0.706
0.712
0.710
0.692
0.694
0.710
0.692
0.636
0.652
0.646
0.680
0.722
0.732
0.744
0.722
0.710
0.680
0.648
0.634
0.632
0.618
0.644
0.708
0.800
0.718
0.746
0.742
0.688
0.648
0.652
0.626
0.616
0.618
0.616
0.622
0.628
0.626
0.618
0.604
0.616
0.664
0.722
0.744
0.746
0.738
0.714
0.646
0.634
0.620
0.616
0.656
0.706
0.724
0.674
0.654
0.666
0.698
0.666
0.680
0.662
0.646
0.610
0.600
0.602
0.594
0.610
0.608
0.576
0.576
0.576
0.552
0.552
0.562
0.592
0.600
0.634
0.594
0.618
0.206
0.394
0.620
0.622
0.636
0.632
0.616
0.594
0.632
0.636
0.640
0.610
0.626
0.626
0.608
0.586
0.586
0.578
0.574
0.580
0.566
0.578
0.590
0.600
0.598
0.580
0.588
0.598
0.600
0.566
0.588
0.568
0.560
0.556
0.582
0.606
0.610
0.592
0.600
0.604
0.592
0.516
0.622
0.558
0.584
0.582
0.572
0.562
0.578
0.586
0.586
0.564
0.568
0.574
0.584
0.564
0.582
0.578
0.584
0.566
0.572
0.580
0.580
0.564
0.562
0.566
0.562
0.558
0.550
0.566
0.562
0.560
0.550
0.542
0.532
0.538
0.536
0.538
0.526
0.536
0.538
0.542
0.534
0.534
0.530
0.528
0.530
0.524
0.522
0.506
0.514
0.512
0.510
0.502
0.520
0.522
0.514
0.518
0.508
0.500
0.496
0.488
0.500
0.500
0.498
0.488
0.488
0.482
0.484
0.478
0.474
0.472
0.470
0.466
0.466
0.470
0.476
0.486
0.490
0.488
0.504
0.530
0.550
0.534
0.544
0.546
0.536
0.530
0.534
0.528
0.518
0.518
0.524
0.538
0.530
0.530
0.550
0.568
0.532
0.548
0.540
0.546
0.536
0.546
0.546
0.536
0.524
0.530
0.530
0.524
0.520
0.522
0.514
0.516
0.508
0.508
0.514
0.516
0.512
0.510
0.534
0.556
0.554
0.542
0.556
0.544
0.548
0.556
0.546
0.534
0.530
0.542
0.538
0.546
0.544
0.586
0.624
0.590
0.584
0.626
0.630
0.594
0.590
0.612
0.618
0.604
0.586
0.600
0.626
0.652
0.638
0.644
0.680
0.670
0.638
0.624
0.622
0.604
0.598
0.600
0.628
0.650
0.630
0.584
0.588
0.578
0.556
0.560
0.550
0.552
0.540
0.550
0.550
0.542
0.540
0.550
0.554
0.550
0.552
0.554
0.564
0.556
0.546
0.548
0.562
0.588
0.572
0.594
0.620
0.650
0.656
0.704
0.702
0.696
0.670
0.658
0.692
0.734
0.754
0.748
0.802
0.786
0.706
0.628
0.654
0.646
0.636
0.616
0.588
0.594
0.584
0.576
0.594
0.612
0.596
0.584
0.596
0.640
0.626
0.624
0.674
0.674
0.592
0.578
0.564
0.568
0.572
0.574
0.570
0.596
0.602
0.582
0.598
0.640
0.646
0.606
0.612
0.614
0.592
0.588
0.606
0.648
0.642
0.630
0.652
0.566
0.604
0.582
0.556
0.578
0.572
0.578
0.560
0.568
0.560
0.562
0.570
0.568
0.558
0.554
0.564
0.566
0.568
0.540
0.534
0.570
0.584
0.632
0.580
0.588
0.602
0.578
0.572
0.564
0.564
0.552
0.540
0.548
0.546
0.538
0.528
0.546
0.556
0.558
0.576
0.576
0.572
0.586
0.572
0.582
0.570
0.554
0.536
0.550
0.538
0.548
0.540
0.532
0.526
0.528
0.534
0.538
0.554
0.550
0.538
0.548
0.548
0.546
0.536
0.548
0.544
0.546
0.542
0.524
0.532
0.532
0.532
0.532
0.534
0.530
0.520
0.520
0.526
0.540
0.572
0.558
0.564
0.568
0.608
0.608
0.564
0.542
0.532
0.528
0.554
0.556
0.558
0.554
0.556
0.568
0.566
0.554
0.542
0.542
0.534
0.540
0.538
0.536
0.526
0.516
0.522
0.518
0.530
0.546
0.566
0.584
0.550
0.568
0.560
0.548
0.532
0.534
0.542
0.594
0.580
0.592
0.658
0.660
0.628
0.606
0.556
0.568
0.564
0.562
0.534
0.536
0.544
0.566
0.546
0.546
0.568
0.604
0.588
0.562
0.576
0.618
0.588
0.574
0.580
0.598
0.584
0.562
0.570
0.592
0.574
0.576
0.612
0.622
0.584
0.608
0.626
0.598
0.590
0.600
0.596
0.568
0.564
0.560
0.562
0.546
0.548
0.526
0.536
0.546
0.558
0.562
0.550
0.546
0.564
0.556
0.546
0.534
0.524
0.538
0.580
0.624
0.650
0.644
0.724
0.694
0.640
0.590
0.600
0.592
0.628
0.584
0.590
0.628
0.648
0.628
0.618
0.708
0.678
0.628
0.642
0.688
0.658
0.614
0.642
0.656
0.650
0.618
0.594
0.604
0.582
0.580
0.592
0.644
0.604
0.654
0.630
0.602
0.582
0.622
0.632
0.592
0.578
0.590
0.566
0.582
0.606
0.618
0.634
0.596
0.644
0.636
0.662
0.588
0.576
0.584
0.598
0.634
0.658
0.600
0.596
0.610
0.616
0.626
0.648
0.632
0.602
0.570
0.574
0.566
0.578
0.610
0.658
0.690
0.706
0.698
0.674
0.634
0.622
0.610
0.600
0.574
0.578
0.586
0.630
0.652
0.660
0.612
0.630
0.626
0.646
0.662
0.634
0.602
0.616
0.610
0.650
0.640
0.654
0.632
0.622
0.596
0.578
0.578
0.606
0.658
0.650
0.654
0.716
0.748
0.708
0.714
0.654
0.650
0.662
0.640
0.612
0.594
0.596
0.638
0.662
0.682
0.608
0.616
0.656
0.684
0.614
0.640
0.664
0.652
0.606
0.636
0.616
0.584
0.586
0.602
0.658
0.724
0.728
0.720
0.704
0.702
0.662
0.608
0.604
0.606
0.636
0.652
0.630
0.632
0.658
0.686
0.644
0.644
0.634
0.632
0.606
0.628
0.606
0.582
0.594
0.614
0.686
0.702
0.722
0.706
0.702
0.694
0.640
0.652
0.606
0.608
0.606
0.642
0.692
0.670
0.694
0.684
0.622
0.618
0.628
0.652
0.646
0.606
0.628
0.698
0.670
0.626
0.666
0.704
0.684
0.652
0.692
0.664
0.618
0.644
0.700
0.702
0.628
0.634
0.640
0.706
0.744
0.730
0.738
0.664
0.680
0.686
0.690
0.676
0.642
0.640
0.650
0.674
0.660
0.644
0.664
0.700
0.714
0.716
0.708
0.698
0.676
0.654
0.630
0.608
0.602
0.616
0.648
0.666
0.670
0.650
0.638
0.596
0.610
0.630
0.684
0.674
0.644
0.616
0.620
0.658
0.668
0.672
0.618
0.602
0.608
0.620
0.612
0.622
0.642
0.698
0.668
0.614
0.644
0.658
0.624
0.620
0.604
0.618
0.678
0.628
0.630
0.662
0.688
0.674
0.666
0.618
0.616
0.638
0.654
0.684
0.648
0.628
0.632
0.656
0.680
0.652
0.624
0.672
0.734
0.724
0.706
0.674
0.668
0.684
0.674
0.636
0.628
0.626
0.640
0.652
0.636
0.714
0.648
0.682
0.694
0.690
0.702
0.700
0.698
0.668
0.632
0.610
0.594
0.604
0.598
0.610
0.628
0.628
0.628
0.590
0.594
0.588
0.580
0.592
0.588
0.590
0.582
0.578
0.566
0.564
0.566
0.570
0.566
0.560
0.602
0.708
0.702
0.684
0.752
0.750
0.696
0.658
0.658
0.666
0.642
0.616
0.600
0.596
0.612
0.610
0.628
0.648
0.688
0.680
0.688
0.660
0.640
0.614
0.582
0.566
0.560
0.568
0.650
0.726
0.792
0.730
0.666
0.654
0.638
0.624
0.654
0.660
0.642
0.624
0.622
0.626
0.626
0.644
0.660
0.680
0.682
0.670
0.660
0.646
0.626
0.606
0.604
0.624
0.674
0.740
0.686
0.686
0.694
0.682
0.658
0.662
0.664
0.638
0.624
0.628
0.634
0.630
0.622
0.634
0.648
0.640
0.642
0.650
0.648
0.640
0.634
0.620
0.608
0.598
0.592
0.590
0.584
0.592
0.598
0.602
0.596
0.590
0.600
0.620
0.636
0.620
0.610
0.612
0.612
0.600
0.596
0.594
0.594
0.602
0.598
0.614
0.626
0.642
0.646
0.640
0.660
0.660
0.638
0.628
0.606
0.594
0.584
0.578
0.572
0.578
0.586
0.586
0.596
0.610
0.606
0.606
0.606
0.608
0.608
0.604
0.592
0.598
0.590
0.592
0.588
0.582
0.580
0.578
0.576
0.596
0.608
0.624
0.622
0.602
0.606
0.628
0.648
0.646
0.618
0.626
0.634
0.644
0.634
0.640
0.636
0.608
0.598
0.602
0.624
0.640
0.668
0.706
0.708
0.660
0.652
0.648
0.630
0.618
0.618
0.598
0.608
0.614
0.612
0.598
0.610
0.656
0.638
0.622
0.630
0.650
0.722
0.744
0.754
0.736
0.722
0.678
0.658
0.662
0.668
0.672
0.670
0.652
0.624
0.624
0.634
0.624
0.622
0.656
0.770
0.794
0.726
0.748
0.718
0.676
0.664
0.644
0.628
0.628
0.640
0.670
0.684
0.658
0.660
0.676
0.684
0.684
0.696
0.686
0.648
0.636
0.636
0.660
0.698
0.706
0.734
0.728
0.680
0.652
0.642
0.642
0.640
0.646
0.684
0.698
0.698
0.694
0.686
0.664
0.648
0.640
0.648
0.658
0.670
0.704
0.742
0.714
0.672
0.670
0.660
0.650
0.670
0.672
0.664
0.688
0.724
0.700
0.672
0.670
0.660
0.646
0.622
0.612
0.612
0.632
0.634
0.660
0.666
0.642
0.642
0.648
0.646
0.650
0.654
0.674
0.680
0.678
0.664
0.646
0.620
0.606
0.584
0.570
0.582
0.610
0.648
0.660
0.644
0.606
0.640
0.686
0.718
0.720
0.712
0.716
0.700
0.682
0.664
0.630
0.602
0.602
0.612
0.652
0.660
0.658
0.722
0.650
0.628
0.610
0.632
0.644
0.640
0.710
0.742
0.700
0.664
0.730
0.724
0.746
0.722
0.768
0.784
0.772
0.750
0.734
0.706
0.664
0.628
0.634
0.662
0.642
0.630
0.666
0.730
0.750
0.792
0.798
0.762
0.672
0.678
0.654
0.666
0.688
0.754
0.774
0.762
0.734
0.666
0.648
0.642
0.650
0.708
0.768
0.798
0.778
0.720
0.678
0.684
0.642
0.660
0.682
0.726
0.698
0.742
0.758
0.730
0.762
0.760
0.758
0.738
0.698
0.694
0.678
0.632
0.630
0.638
0.710
0.824
0.700
0.772
0.788
0.708
0.720
0.732
0.734
0.764
0.744
0.724
0.700
0.664
0.628
0.624
0.630
0.724
0.704
0.806
0.916
0.888
0.772
0.792
0.706
0.696
0.708
0.684
0.674
0.670
0.708
0.712
0.744
0.768
0.772
0.760
0.736
0.710
0.698
0.670
0.644
0.638
0.626
0.624
0.638
0.690
0.800
0.750
0.718
0.676
0.710
0.686
0.690
0.688
0.654
0.674
0.670
0.696
0.702
0.698
0.690
0.646
0.648
0.660
0.662
0.716
0.750
0.768
0.696
0.744
0.698
0.734
0.724
0.724
0.716
0.662
0.652
0.622
0.618
0.620
0.654
0.688
0.720
0.696
0.686
0.638
0.620
0.648
0.654
0.710
0.800
0.698
0.650
0.654
0.664
0.690
0.730
0.658
0.648
0.698
0.816
0.800
0.768
0.776
0.772
0.766
0.708
0.660
0.664
0.654
0.678
0.704
0.788
0.802
0.788
0.714
0.718
0.700
0.706
0.702
0.698
0.654
0.662
0.684
0.696
0.738
0.786
0.864
0.810
0.710
0.742
0.722
0.728
0.724
0.712
0.694
0.646
0.642
0.648
0.706
0.774
0.792
0.780
0.746
0.670
0.656
0.644
0.660
0.716
0.688
0.756
0.730
0.768
0.790
0.750
0.678
0.690
0.708
0.718
0.676
0.714
0.748
0.700
0.704
0.722
0.742
0.684
0.742
0.682
0.726
0.754
0.760
0.760
0.750
0.724
0.668
0.660
0.636
0.644
0.660
0.652
0.690
0.762
0.718
0.768
0.766
0.700
0.724
0.708
0.654
0.672
0.646
0.674
0.712
0.780
0.778
0.766
0.720
0.682
0.680
0.664
0.668
0.678
0.678
0.662
0.662
0.624
0.616
0.626
0.652
0.734
0.682
0.698
0.738
0.766
0.702
0.734
0.716
0.684
0.674
0.674
0.674
0.694
0.704
0.696
0.674
0.674
0.638
0.624
0.616
0.646
0.692
0.782
0.758
0.702
0.732
0.742
0.690
0.700
0.704
0.674
0.706
0.726
0.756
0.738
0.672
0.678
0.652
0.658
0.696
0.718
0.662
0.662
0.676
0.712
0.710
0.674
0.734
0.706
0.628
0.638
0.632
0.626
0.640
0.624
0.628
0.610
0.582
0.570
0.594
0.588
0.590
0.622
0.628
0.620
0.634
0.638
0.608
0.600
0.606
0.644
0.716
0.656
0.712
0.812
0.856
0.820
0.710
0.708
0.708
0.724
0.748
0.754
0.690
0.714
0.718
0.708
0.700
0.752
0.754
0.732
0.768
0.746
0.692
0.692
0.700
0.674
0.680
0.698
0.750
0.718
0.674
0.692
0.646
0.630
0.630
0.630
0.624
0.614
0.614
0.614
0.596
0.586
0.588
0.590
0.582
0.580
0.582
0.596
0.606
0.602
0.620
0.634
0.666
0.646
0.656
0.660
0.642
0.636
0.646
0.680
0.650
0.650
0.656
0.642
0.632
0.636
0.642
0.652
0.636
0.640
0.640
0.626
0.636
0.666
0.686
0.676
0.682
0.658
0.630
0.618
0.628
0.670
0.700
0.660
0.644
0.642
0.642
0.620
0.604
0.606
0.608
0.612
0.606
0.606
0.618
0.640
0.634
0.616
0.622
0.628
0.620
0.610
0.612
0.624
0.620
0.612
0.610
0.610
0.616
0.596
0.598
0.606
0.612
0.606
0.618
0.618
0.624
0.602
0.602
0.610
0.624
0.618
0.596
0.584
0.566
0.576
0.586
0.586
0.612
0.620
0.618
0.666
0.664
0.650
0.678
0.678
0.682
0.632
0.636
0.654
0.630
0.626
0.640
0.616
0.688
0.646
0.624
0.634
0.624
0.612
0.608
0.624
0.614
0.614
0.600
0.606
0.594
0.584
0.590
0.594
0.592
0.592
0.608
0.614
0.622
0.650
0.690
0.678
0.650
0.690
0.698
0.674
0.614
0.602
0.608
0.332
0.262
0.600
0.606
0.616
0.586
0.582
0.602
0.606
0.664
0.656
0.664
0.672
0.862
0.446
0.290
0.360
0.654
0.620
0.624
0.614
0.606
0.588
0.570
0.564
0.570
0.566
0.266
0.282
0.558
0.570
0.572
0.568
0.574
0.582
0.592
0.586
0.580
0.562
0.568
0.582
0.578
0.614
0.636
0.664
0.656
0.630
0.590
0.586
0.582
0.582
0.590
0.592
0.574
0.606
0.590
0.294
0.284
0.680
0.250
0.320
0.300
0.310
0.408
0.208
0.626
0.238
0.400
0.330
0.274
0.608
0.596
0.610
0.592
0.602
0.636
0.602
0.606
0.592
0.584
0.566
0.558
0.552
0.538
0.530
0.528
0.532
0.528
0.504
0.506
0.514
0.510
0.510
0.504
0.514
0.506
0.518
0.520
0.524
0.538
0.538
0.532
0.536
0.546
0.542
0.532
0.536
0.540
0.556
0.542
0.536
0.548
0.564
0.576
0.578
0.576
0.594
0.600
0.584
0.582
0.590
0.570
0.556
0.564
0.556
0.550
0.566
0.576
0.570
0.572
0.584
0.588
0.576
0.572
0.568
0.570
0.562
0.556
0.556
0.558
0.556
0.554
0.576
0.582
0.588
0.586
0.626
0.634
0.608
0.624
0.626
0.598
0.602
0.602
0.600
0.598
0.594
0.616
0.640
0.620
0.616
0.612
0.604
0.570
0.574
0.588
0.614
0.638
0.592
0.614
0.620
0.586
0.570
0.578
0.588
0.644
0.600
0.628
0.652
0.638
0.630
0.616
0.586
0.570
0.570
0.580
0.586
0.562
0.564
0.594
0.620
0.620
0.580
0.602
0.614
0.592
0.582
0.592
0.594
0.562
0.574
0.582
0.594
0.568
0.592
0.604
0.620
0.590
0.586
0.606
0.590
0.578
0.594
0.608
0.580
0.578
0.586
0.618
0.620
0.590
0.622
0.664
0.620
0.686
0.674
0.642
0.610
0.628
0.644
0.636
0.616
0.628
0.634
0.636
0.618
0.610
0.618
0.616
0.606
0.602
0.604
0.610
0.610
0.598
0.594
0.596
0.606
0.594
0.586
0.590
0.592
0.588
0.574
0.574
0.578
0.586
0.582
0.572
0.584
0.576
0.580
0.560
0.564
0.586
0.554
0.560
0.562
0.564
0.552
0.542
0.546
0.558
0.574
0.574
0.560
0.574
0.590
0.614
0.582
0.588
0.616
0.648
0.634
0.620
0.652
0.624
0.596
0.562
0.570
0.612
0.614
0.660
0.630
0.644
0.612
0.608
0.614
0.602
0.604
0.602
0.642
0.662
0.694
0.702
0.686
0.666
0.652
0.618
0.590
0.582
0.582
0.614
0.688
0.728
0.744
0.742
0.708
0.682
0.660
0.616
0.606
0.584
0.596
0.608
0.638
0.668
0.690
0.664
0.642
0.624
0.604
0.600
0.600
0.596
0.598
0.588
0.586
0.574
0.572
0.578
0.588
0.610
0.648
0.672
0.654
0.640
0.618
0.596
0.578
0.560
0.556
0.562
0.586
0.590
0.604
0.622
0.634
0.644
0.628
0.614
0.580
0.582
0.564
0.566
0.570
0.576
0.576
0.584
0.590
0.582
0.574
0.574
0.560
0.552
0.542
0.564
0.608
0.672
0.628
0.648
0.674
0.640
0.650
0.660
0.670
0.618
0.580
0.578
0.574
0.580
0.586
0.570
0.584
0.586
0.588
0.640
0.654
0.612
0.632
0.662
0.708
0.714
0.688
0.680
0.676
0.642
0.622
0.596
0.588
0.594
0.678
0.708
0.730
0.662
0.702
0.720
0.696
0.686
0.642
0.646
0.610
0.614
0.610
0.648
0.676
0.694
0.702
0.686
0.676
0.652
0.632
0.604
0.616
0.626
0.652
0.644
0.634
0.606
0.602
0.604
0.648
0.678
0.682
0.692
0.680
0.654
0.648
0.648
0.632
0.608
0.606
0.594
0.618
0.642
0.662
0.684
0.648
0.672
0.694
0.702
0.676
0.634
0.614
0.622
0.632
0.622
0.632
0.628
0.602
0.636
0.666
0.720
0.710
0.688
0.642
0.610
0.620
0.616
0.646
0.628
0.642
0.628
0.666
0.712
0.716
0.708
0.624
0.638
0.644
0.672
0.712
0.716
0.680
0.670
0.644
0.602
0.606
0.612
0.640
0.672
0.692
0.662
0.664
0.692
0.702
0.672
0.704
0.704
0.666
0.642
0.654
0.648
0.664
0.676
0.660
0.654
0.620
0.610
0.600
0.598
0.628
0.688
0.718
0.718
0.716
0.690
0.664
0.644
0.624
0.598
0.590
0.584
0.594
0.610
0.654
0.688
0.682
0.678
0.668
0.650
0.624
0.610
0.598
0.582
0.578
0.578
0.606
0.642
0.666
0.748
0.756
0.684
0.698
0.750
0.700
0.652
0.652
0.654
0.666
0.654
0.636
0.620
0.604
0.594
0.600
0.624
0.694
0.660
0.656
0.668
0.690
0.676
0.660
0.656
0.668
0.668
0.652
0.640
0.622
0.614
0.600
0.592
0.592
0.616
0.740
0.736
0.728
0.708
0.694
0.664
0.652
0.628
0.602
0.592
0.610
0.686
0.814
0.758
0.746
0.726
0.682
0.668
0.652
0.674
0.696
0.708
0.716
0.678
0.656
0.646
0.618
0.600
0.602
0.628
0.786
0.720
0.790
0.808
0.786
0.756
0.710
0.654
0.626
0.470
0.704
0.618
0.672
0.964
0.928
0.712
0.694
0.698
0.670
0.642
0.614
0.620
0.626
0.636
0.616
0.610
0.574
0.592
0.586
0.588
0.586
0.588
0.590
0.638
0.638
0.614
0.604
0.658
0.676
0.650
0.632
0.612
0.590
0.598
0.594
0.578
0.598
0.636
0.656
0.606
0.586
0.590
0.772
0.738
0.704
0.660
0.634
0.650
0.648
0.648
0.640
0.590
0.608
0.612
0.602
0.614
0.610
0.604
0.598
0.596
0.606
0.634
0.650
0.648
0.638
0.658
0.680
0.688
0.650
0.654
0.646
0.646
0.640
0.648
0.658
0.660
0.654
0.640
0.630
0.602
0.600
0.614
0.644
0.654
0.668
0.678
0.674
0.654
0.634
0.604
0.596
0.616
0.602
0.584
0.678
0.640
0.620
0.688
0.696
0.698
0.624
0.638
0.648
0.604
0.620
0.612
0.614
0.604
0.584
0.578
0.562
0.556
0.568
0.600
0.654
0.686
0.666
0.662
0.660
0.642
0.628
0.604
0.600
0.590
0.580
0.562
0.576
0.582
0.614
0.630
0.618
0.624
0.626
0.674
0.682
0.656
0.632
0.600
0.592
0.580
0.588
0.602
0.594
0.610
0.650
0.714
0.706
0.662
0.672
0.710
0.696
0.666
0.676
0.670
0.664
0.660
0.654
0.640
0.626
0.612
0.606
0.590
0.590
0.620
0.686
0.698
0.640
0.628
0.668
0.630
0.664
0.738
0.730
0.712
0.674
0.654
0.628
0.600
0.606
0.594
0.636
0.662
0.706
0.720
0.706
0.700
0.680
0.664
0.638
0.606
0.618
0.652
0.710
0.758
0.756
0.770
0.746
0.706
0.684
0.666
0.652
0.608
0.612
0.626
0.718
0.688
0.748
0.646
0.664
0.684
0.666
0.648
0.632
0.622
0.598
0.580
0.598
0.600
0.590
0.642
0.718
0.668
0.676
0.658
0.688
0.700
0.710
0.640
0.660
0.654
0.644
0.602
0.622
0.636
0.640
0.664
0.664
0.676
0.670
0.664
0.654
0.632
0.634
0.626
0.634
0.676
0.766
0.776
0.768
0.738
0.702
0.666
0.628
0.618
0.598
0.582
0.588
0.594
0.646
0.696
0.732
0.724
0.700
0.708
0.716
0.686
0.684
0.658
0.636
0.616
0.594
0.596
0.592
0.610
0.668
0.692
0.688
0.684
0.680
0.642
0.612
0.590
0.590
0.648
0.754
0.794
0.768
0.762
0.722
0.722
0.714
0.728
0.718
0.688
0.676
0.678
0.670
0.648
0.650
0.662
0.664
0.654
0.650
0.638
0.630
0.632
0.632
0.624
0.618
0.606
0.606
0.674
0.668
0.694
0.694
0.684
0.664
0.642
0.628
0.602
0.630
0.644
0.676
0.662
0.656
0.648
0.626
0.598
0.600
0.590
0.610
0.676
0.692
0.686
0.676
0.632
0.610
0.632
0.660
0.656
0.654
0.688
0.710
0.676
0.642
0.652
0.662
0.654
0.626
0.626
0.632
0.676
0.654
0.648
0.666
0.700
0.696
0.660
0.634
0.626
0.604
0.592
0.594
0.582
0.576
0.600
0.648
0.716
0.736
0.746
0.730
0.720
0.688
0.656
0.634
0.608
0.600
0.616
0.650
0.664
0.642
0.620
0.620
0.636
0.656
0.662
0.664
0.650
0.638
0.618
0.600
0.580
0.576
0.574
0.622
0.648
0.622
0.666
0.732
0.752
0.762
0.724
0.690
0.664
0.626
0.596
0.584
0.564
0.552
0.552
0.562
0.670
0.766
0.748
0.700
0.682
0.646
0.684
0.710
0.672
0.648
0.654
0.660
0.674
0.666
0.650
0.618
0.602
0.588
0.586
0.644
0.668
0.698
0.752
0.730
0.748
0.756
0.750
0.782
0.736
0.700
0.676
0.656
0.648
0.664
0.666
0.712
0.724
0.728
0.700
0.708
0.726
0.740
0.738
0.704
0.676
0.674
0.668
0.688
0.722
0.728
0.692
0.734
0.756
0.756
0.762
0.756
0.714
0.676
0.674
0.678
0.692
0.718
0.698
0.696
0.708
0.704
0.686
0.696
0.698
0.684
0.668
0.682
0.724
0.738
0.710
0.740
0.720
0.682
0.656
0.632
0.608
0.602
0.596
0.608
0.612
0.604
0.592
0.576
0.564
0.602
0.682
0.740
0.730
0.698
0.722
0.722
0.676
0.674
0.674
0.640
0.640
0.640
0.626
0.618
0.616
0.618
0.620
0.614
0.622
0.664
0.652
0.658
0.680
0.664
0.652
0.658
0.654
0.632
0.640
0.640
0.654
0.640
0.634
0.644
0.652
0.638
0.636
0.642
0.648
0.640
0.630
0.632
0.638
0.624
0.620
0.642
0.670
0.676
0.646
0.644
0.638
0.636
0.622
0.622
0.614
0.616
0.608
0.626
0.628
0.618
0.610
0.624
0.604
0.606
0.606
0.614
0.610
0.588
0.582
0.618
0.632
0.662
0.676
0.656
0.720
0.674
0.696
0.672
0.662
0.642
0.614
0.590
0.582
0.590
0.588
0.584
0.580
0.606
0.674
0.664
0.686
0.688
0.666
0.658
0.640
0.610
0.600
0.610
0.656
0.714
0.736
0.712
0.652
0.650
0.624
0.620
0.606
0.612
0.628
0.652
0.642
0.664
0.662
0.678
0.660
0.652
0.642
0.638
0.632
0.618
0.638
0.620
0.632
0.658
0.690
0.746
0.744
0.732
0.698
0.676
0.666
0.648
0.646
0.630
0.630
0.626
0.636
0.658
0.686
0.678
0.678
0.674
0.656
0.642
0.620
0.610
0.600
0.604
0.594
0.600
0.616
0.674
0.694
0.664
0.650
0.640
0.630
0.624
0.606
0.610
0.624
0.678
0.680
0.704
0.702
0.662
0.652
0.644
0.654
0.682
0.674
0.672
0.708
0.744
0.730
0.694
0.682
0.674
0.670
0.654
0.634
0.620
0.614
0.620
0.634
0.638
0.616
0.632
0.682
0.726
0.706
0.706
0.734
0.696
0.686
0.670
0.648
0.628
0.610
0.596
0.582
0.578
0.574
0.572
0.580
0.596
0.596
0.626
0.672
0.722
0.754
0.780
0.808
0.804
0.794
0.768
0.750
0.710
0.684
0.640
0.630
0.728
0.688
0.786
0.784
0.766
0.798
0.674
0.660
0.724
0.886
0.736
0.698
0.720
0.688
0.632
0.664
0.646
0.686
0.744
0.730
0.692
0.692
0.656
0.662
0.650
0.676
0.680
0.638
0.662
0.660
0.718
0.744
0.760
0.724
0.694
0.636
0.616
0.616
0.626
0.808
0.768
0.734
0.864
0.740
0.774
0.810
0.728
0.732
0.738
0.722
0.680
0.726
0.772
0.694
0.732
0.742
0.714
0.728
0.682
0.650
0.638
0.634
0.702
0.812
0.844
0.846
0.740
0.752
0.730
0.694
0.706
0.712
0.674
0.670
0.698
0.742
0.710
0.690
0.670
0.662
0.682
0.700
0.694
0.744
0.760
0.766
0.738
0.706
0.658
0.650
0.654
0.654
0.642
0.674
0.694
0.772
0.860
0.840
0.820
0.720
0.710
0.690
0.666
0.656
0.644
0.644
0.606
0.622
0.620
0.682
0.774
0.860
0.794
0.794
0.774
0.696
0.732
0.660
0.680
0.666
0.666
0.658
0.658
0.644
0.640
0.622
0.616
0.614
0.600
0.608
0.630
0.650
0.638
0.676
0.700
0.676
0.674
0.700
0.702
0.678
0.666
0.664
0.636
0.648
0.650
0.656
0.656
0.650
0.648
0.608
0.624
0.614
0.638
0.650
0.670
0.660
0.672
0.656
0.652
0.638
0.616
0.618
0.640
0.664
0.702
0.732
0.696
0.678
0.668
0.644
0.626
0.596
0.604
0.608
0.628
0.608
0.650
0.654
0.754
0.738
0.762
0.700
0.660
0.660
0.676
0.676
0.690
0.652
0.644
0.656
0.678
0.684
0.686
0.710
0.690
0.744
0.710
0.704
0.778
0.786
0.732
0.680
0.708
0.712
0.762
0.778
0.744
0.722
0.694
0.658
0.678
0.692
0.684
0.694
0.740
0.710
0.632
0.678
0.662
0.646
0.628
0.618
0.612
0.610
0.602
0.590
0.576
0.584
0.590
0.598
0.586
0.600
0.626
0.658
0.656
0.636
0.658
0.684
0.676
0.664
0.674
0.702
0.674
0.682
0.670
0.676
0.674
0.664
0.660
0.646
0.644
0.626
0.620
0.632
0.646
0.648
0.652
0.642
0.636
0.616
0.606
0.596
0.584
0.582
0.590
0.624
0.654
0.648
0.638
0.626
0.612
0.598
0.582
0.576
0.574
0.568
0.592
0.640
0.626
0.632
0.668
0.678
0.680
0.688
0.674
0.670
0.648
0.620
0.604
0.584
0.576
0.566
0.580
0.614
0.682
0.652
0.650
0.694
0.708
0.690
0.662
0.630
0.608
0.608
0.620
0.654
0.676
0.748
0.748
0.750
0.782
0.746
0.708
0.678
0.650
0.636
0.632
0.618
0.618
0.602
0.604
0.608
0.650
0.744
0.754
0.740
0.714
0.684
0.664
0.632
0.612
0.616
0.616
0.654
0.676
0.642
0.640
0.676
0.682
0.646
0.652
0.644
0.698
0.712
0.680
0.676
0.664
0.642
0.638
0.606
0.600
0.578
0.612
0.644
0.680
0.628
0.668
0.662
0.648
0.640
0.654
0.626
0.610
0.624
0.628
0.654
0.652
0.636
0.618
0.596
0.604
0.632
0.632
0.634
0.672
0.688
0.734
0.774
0.758
0.736
0.686
0.676
0.658
0.644
0.626
0.590
0.608
0.592
0.594
0.616
0.622
0.634
0.648
0.644
0.636
0.622
0.610
0.606
0.592
0.582
0.586
0.596
0.612
0.640
0.658
0.682
0.686
0.662
0.634
0.634
0.616
0.594
0.588
0.596
0.596
0.594
0.596
0.596
0.626
0.644
0.650
0.638
0.658
0.640
0.630
0.600
0.592
0.610
0.616
0.650
0.644
0.624
0.640
0.636
0.622
0.628
0.622
0.626
0.628
0.632
0.620
0.618
0.630
0.600
0.668
0.644
0.632
0.672
0.708
0.738
0.744
0.726
0.672
0.674
0.682
0.706
0.726
0.720
0.666
0.686
0.694
0.766
0.770
0.748
0.760
0.768
0.776
0.742
0.706
0.658
0.672
0.672
0.720
0.768
0.818
0.808
0.766
0.730
0.672
0.672
0.640
0.666
0.642
0.652
0.692
0.780
0.830
0.784
0.778
0.704
0.676
0.678
0.672
0.692
0.740
0.712
0.746
0.786
0.802
0.798
0.784
0.778
0.748
0.702
0.686
0.692
0.728
0.752
0.750
0.726
0.744
0.756
0.762
0.728
0.684
0.688
0.702
0.704
0.662
0.684
0.710
0.728
0.752
0.752
0.694
0.664
0.666
0.650
0.662
0.708
0.726
0.726
0.738
0.712
0.680
0.654
0.634
0.628
0.654
0.660
0.702
0.780
0.888
0.830
0.788
0.770
0.694
0.660
0.666
0.690
0.810
0.698
0.776
0.796
0.850
0.814
0.702
0.698
0.702
0.680
0.668
0.724
0.780
0.710
0.786
0.728
0.692
0.698
0.672
0.656
0.654
0.676
0.718
0.782
0.704
0.690
0.698
0.720
0.718
0.736
0.740
0.690
0.680
0.702
0.736
0.696
0.746
0.726
0.710
0.734
0.762
0.856
0.840
0.830
0.782
0.748
0.670
0.680
0.672
0.762
0.802
0.772
0.704
0.698
0.734
0.822
0.742
0.722
0.748
0.792
0.686
0.658
0.660
0.688
0.790
0.908
0.768
0.718
0.722
0.696
0.694
0.708
0.704
0.694
0.752
0.768
0.784
0.800
0.818
0.788
0.774
0.724
0.720
0.686
0.706
0.738
0.706
0.706
0.722
0.712
0.740
0.658
0.732
0.726
0.720
0.706
0.678
0.650
0.654
0.630
0.628
0.626
0.624
0.628
0.630
0.614
0.616
0.632
0.650
0.664
0.658
0.660
0.670
0.708
0.688
0.656
0.658
0.684
0.700
0.670
0.694
0.686
0.694
0.658
0.658
0.648
0.604
0.624
0.624
0.676
0.736
0.700
0.752
0.840
0.812
0.820
0.810
0.732
0.724
0.734
0.744
0.722
0.696
0.678
0.660
0.738
0.718
0.732
0.758
0.694
0.706
0.740
0.720
0.714
0.760
0.776
0.732
0.734
0.730
0.696
0.668
0.658
0.658
0.642
0.646
0.634
0.648
0.690
0.698
0.734
0.772
0.702
0.732
0.716
0.706
0.708
0.720
0.686
0.660
0.666
0.648
0.662
0.666
0.674
0.676
0.646
0.636
0.642
0.644
0.674
0.692
0.636
0.668
0.664
0.686
0.642
0.666
0.684
0.746
0.726
0.734
0.702
0.652
0.626
0.632
0.594
0.640
0.662
0.684
0.680
0.688
0.664
0.650
0.640
0.610
0.590
0.590
0.580
0.588
0.596
0.606
0.578
0.590
0.622
0.612
0.598
0.590
0.624
0.782
0.768
0.728
0.684
0.658
0.652
0.596
0.622
0.606
0.612
0.622
0.630
0.624
0.622
0.646
0.620
0.646
0.622
0.600
0.604
0.608
0.596
0.594
0.602
0.614
0.616
0.662
0.680
0.642
0.666
0.682
0.668
0.678
0.670
0.658
0.628
0.610
0.622
0.608
0.638
0.656
0.698
0.716
0.724
0.670
0.696
0.714
0.772
0.804
0.680
0.714
0.710
0.700
0.692
0.654
0.684
0.714
0.758
0.754
0.724
0.736
0.684
0.676
0.678
0.698
0.686
0.736
0.752
0.712
0.798
0.746
0.720
0.782
0.762
0.692
0.708
0.690
0.664
0.650
0.642
0.628
0.624
0.622
0.630
0.646
0.650
0.654
0.678
0.670
0.650
0.686
0.708
0.680
0.684
0.706
0.714
0.672
0.698
0.660
0.648
0.668
0.690
0.662
0.712
0.706
0.696
0.658
0.676
0.660
0.632
0.634
0.632
0.626
0.618
0.620
0.630
0.624
0.608
0.614
0.610
0.606
0.626
0.632
0.620
0.618
0.636
0.620
0.606
0.616
0.634
0.644
0.628
0.642
0.652
0.626
0.624
0.632
0.632
0.620
0.628
0.654
0.658
0.642
0.652
0.654
0.624
0.628
0.638
0.638
0.642
0.620
0.620
0.628
0.610
0.644
0.650
0.646
0.602
0.576
0.592
0.618
0.610
0.590
0.596
0.634
0.610
0.600
0.594
0.612
0.614
0.600
0.592
0.612
0.628
0.610
0.622
0.648
0.598
0.606
0.620
0.618
0.600
0.608
0.618
0.642
0.608
0.662
0.644
0.650
0.638
0.640
0.646
0.608
0.608
0.614
0.624
0.634
0.642
0.622
0.672
0.668
0.630
0.652
0.636
0.614
0.604
0.606
0.630
0.622
0.624
0.622
0.658
0.648
0.606
0.620
0.632
0.620
0.614
0.610
0.588
0.600
0.594
0.610
0.612
0.614
0.604
0.590
0.590
0.622
0.614
0.608
0.650
0.724
0.644
0.678
0.656
0.630
0.674
0.716
0.680
0.688
0.726
0.640
0.678
0.668
0.648
0.670
0.708
0.666
0.640
0.636
0.658
0.612
0.624
0.622
0.612
0.606
0.620
0.618
0.614
0.620
0.590
0.606
0.600
0.616
0.624
0.604
0.610
0.648
0.634
0.610
0.652
0.678
0.632
0.648
0.638
0.642
0.620
0.636
0.632
0.632
0.628
0.602
0.600
0.616
0.632
0.598
0.618
0.630
0.602
0.626
0.614
0.634
0.622
0.614
0.594
0.608
0.608
0.626
0.636
0.610
0.584
0.578
0.594
0.636
0.674
0.666
0.766
0.750
0.668
0.698
0.668
0.624
0.612
0.622
0.630
0.654
0.646
0.634
0.682
0.704
0.656
0.684
0.698
0.674
0.686
0.738
0.716
0.732
0.756
0.698
0.692
0.702
0.686
