# Supplementary material for: Stress among on-duty firefighters: an ambulatory assessment study
Source: PeerJ. 2018 Dec 11;6:e5967. doi: 10.7717/peerj.5967 (PMC6294048; doi:10.7717/peerj.5967)
Supplement: Supplemental Information 1 [file peerj-06-5967-s001.zip › RAW_DATA/FF13_1.rr]

8.106
0.660
0.670
0.678
0.666
0.666
0.664
0.660
0.642
0.638
0.646
0.634
0.642
0.660
0.640
0.644
0.644
0.644
0.632
0.630
0.628
0.632
0.620
0.634
0.640
0.630
0.636
0.642
0.632
0.636
0.636
0.624
0.628
0.264
0.364
0.620
0.616
0.618
0.610
0.602
0.594
0.606
0.596
0.598
0.592
0.594
0.576
0.584
0.582
0.588
0.588
0.606
0.590
0.608
0.616
0.622
0.612
0.624
0.612
0.630
0.614
0.626
0.624
0.622
0.628
0.618
0.620
0.630
0.618
0.618
0.622
0.630
0.628
0.636
0.638
0.636
0.632
0.638
0.626
0.618
0.618
0.622
0.602
0.610
0.614
0.620
0.612
0.620
0.644
0.644
0.650
0.660
0.658
0.656
0.656
0.658
0.652
0.650
0.652
0.640
0.644
0.642
0.654
0.646
0.652
0.652
0.652
0.656
0.656
0.644
0.646
0.646
0.636
0.638
0.640
0.648
0.638
0.644
0.650
0.662
0.652
0.660
0.666
0.650
0.640
0.636
0.634
0.610
0.624
0.628
0.634
0.632
0.614
0.624
0.622
0.614
0.622
0.620
0.606
0.606
0.610
0.614
0.618
0.598
0.612
0.618
0.610
0.614
0.622
0.618
0.614
0.630
0.626
0.620
0.624
0.628
0.610
0.618
0.618
0.606
0.610
0.614
0.614
0.618
0.632
0.640
0.630
0.646
0.652
0.638
0.648
0.648
0.638
0.442
0.548
0.638
0.640
0.644
0.642
0.636
0.636
0.644
0.630
0.630
0.644
0.630
0.626
0.640
0.614
0.618
0.626
0.628
0.628
0.648
0.662
0.680
0.686
0.710
0.704
0.688
0.684
0.682
0.650
0.642
0.644
0.624
0.618
0.624
0.624
0.620
0.630
0.642
0.648
0.652
0.662
0.672
0.664
0.652
0.658
0.648
0.636
0.644
0.644
0.650
0.654
0.648
0.702
0.702
0.704
0.730
0.722
0.710
0.716
0.712
0.686
0.682
0.686
0.686
0.678
0.686
0.700
0.686
0.680
0.696
0.688
0.684
0.690
0.708
0.706
0.700
0.710
0.732
0.736
0.720
0.724
0.724
0.724
0.712
0.706
0.704
0.706
0.698
0.698
0.706
0.714
0.706
0.704
0.714
0.724
0.706
0.700
0.700
0.710
0.718
0.704
0.704
0.706
0.714
0.720
0.704
0.702
0.708
0.712
0.708
0.700
0.700
0.704
0.710
0.700
0.706
0.712
0.728
0.714
0.704
0.716
0.716
0.710
0.690
0.674
0.672
0.656
0.652
0.660
0.676
0.712
0.744
0.762
0.786
0.814
0.804
0.774
0.756
0.750
0.732
0.714
0.700
0.704
0.712
0.698
0.688
0.698
0.720
0.724
0.730
0.758
0.766
0.750
0.740
0.744
0.736
0.716
0.712
0.716
0.720
0.720
0.712
0.714
0.718
0.720
0.712
0.706
0.714
0.724
0.718
0.708
0.712
0.718
0.702
0.694
0.696
0.698
0.688
0.682
0.690
0.674
0.652
0.658
0.646
0.642
0.646
0.630
0.636
0.626
0.632
0.614
0.622
0.618
0.602
0.598
0.602
0.608
0.598
0.600
0.592
0.594
0.580
0.590
0.590
0.584
0.588
0.596
0.590
0.600
0.610
0.610
0.612
0.632
0.626
0.630
0.634
0.614
0.610
0.620
0.610
0.606
0.616
0.628
0.620
0.626
0.644
0.664
0.664
0.678
0.692
0.682
0.676
0.686
0.676
0.670
0.668
0.656
0.664
0.682
0.706
0.684
0.686
0.698
0.686
0.666
0.680
0.668
0.656
0.670
0.672
0.670
0.668
0.676
0.672
0.674
0.668
0.670
0.666
0.664
0.674
0.692
0.678
0.670
0.668
0.672
0.680
0.676
0.678
0.686
0.686
0.684
0.698
0.692
0.698
0.714
0.720
0.710
0.710
0.722
0.706
0.716
0.720
0.712
0.716
0.722
0.726
0.732
0.712
0.712
0.706
0.682
0.674
0.668
0.674
0.664
0.668
0.682
0.698
0.686
0.704
0.726
0.724
0.722
0.742
0.748
0.722
0.710
0.712
0.682
0.686
0.686
0.686
0.670
0.676
0.668
0.666
0.674
0.678
0.682
0.690
0.680
0.672
0.686
0.688
0.676
0.688
0.690
0.680
0.690
0.700
0.686
0.684
0.698
0.688
0.684
0.688
0.698
0.698
0.692
0.694
0.708
0.710
0.690
0.692
0.694
0.674
0.660
0.668
0.674
0.682
0.676
0.690
0.710
0.704
0.706
0.734
0.758
0.762
0.744
0.744
0.756
0.756
0.738
0.734
0.742
0.746
0.754
0.736
0.722
0.718
0.718
0.718
0.698
0.694
0.704
0.712
0.724
0.708
0.700
0.704
0.696
0.686
0.682
0.686
0.672
0.666
0.670
0.674
0.676
0.664
0.658
0.668
0.650
0.650
0.648
0.634
0.634
0.622
0.634
0.638
0.644
0.658
0.660
0.652
0.660
0.664
0.664
0.666
0.656
0.654
0.660
0.658
0.662
0.656
0.664
0.674
0.670
0.684
0.700
0.702
0.340
0.376
0.286
0.458
0.632
0.666
0.652
0.646
0.636
0.632
0.648
0.652
0.652
0.676
0.708
0.718
0.762
0.776
0.752
0.726
0.710
0.716
0.686
0.694
0.686
0.690
0.692
0.694
0.690
0.662
0.662
0.664
0.664
0.664
0.656
0.638
0.640
0.644
0.658
0.648
0.662
0.670
0.666
0.672
0.686
0.686
0.680
0.688
0.700
0.676
0.672
0.676
0.670
0.658
0.664
0.662
0.668
0.656
0.658
0.668
0.678
0.682
0.690
0.704
0.700
0.692
0.698
0.696
0.688
0.678
0.670
0.666
0.664
0.658
0.648
0.638
0.640
0.636
0.630
0.636
0.656
0.682
0.680
0.694
0.710
0.724
0.736
0.714
0.720
0.712
0.700
0.698
0.682
0.670
0.662
0.670
0.676
0.674
0.670
0.678
0.688
0.692
0.686
0.672
0.682
0.682
0.670
0.674
0.674
0.670
0.654
0.658
0.656
0.636
0.644
0.646
0.634
0.638
0.642
0.650
0.648
0.664
0.676
0.676
0.690
0.692
0.680
0.686
0.694
0.688
0.678
0.672
0.676
0.680
0.686
0.688
0.676
0.674
0.680
0.664
0.658
0.662
0.650
0.648
0.664
0.684
0.686
0.694
0.682
0.684
0.694
0.706
0.720
0.722
0.728
0.720
0.688
0.690
0.666
0.664
0.666
0.660
0.660
0.678
0.696
0.702
0.728
0.736
0.728
0.708
0.714
0.694
0.692
0.700
0.714
0.712
0.732
0.768
0.758
0.756
0.744
0.732
0.706
0.694
0.692
0.694
0.700
0.684
0.684
0.700
0.700
0.720
0.700
0.704
0.708
0.692
0.680
0.682
0.688
0.674
0.668
0.680
0.666
0.670
0.674
0.658
0.670
0.678
0.686
0.680
0.696
0.708
0.686
0.692
0.696
0.676
0.678
0.678
0.662
0.664
0.668
0.660
0.670
0.680
0.672
0.672
0.686
0.674
0.674
0.686
0.678
0.676
0.686
0.674
0.688
0.688
0.698
0.692
0.674
0.672
0.668
0.656
0.652
0.656
0.664
0.656
0.664
0.676
0.670
0.676
0.688
0.688
0.696
0.696
0.700
0.690
0.680
0.678
0.680
0.674
0.670
0.646
0.652
0.640
0.624
0.626
0.644
0.628
0.656
0.644
0.666
0.684
0.674
0.680
0.680
0.680
0.680
0.680
0.662
0.654
0.656
0.650
0.632
0.630
0.624
0.624
0.628
0.628
0.634
0.638
0.646
0.670
0.704
0.780
0.784
0.766
0.786
0.742
0.722
0.724
0.718
0.704
0.700
0.692
0.678
0.674
0.686
0.684
0.672
0.688
0.714
0.732
0.728
0.722
0.742
0.730
0.748
0.758
0.764
0.768
0.752
0.732
0.728
0.718
0.734
0.764
0.774
0.800
0.842
0.820
0.834
0.802
0.756
0.738
0.724
0.702
0.690
0.672
0.658
0.648
0.654
0.642
0.650
0.662
0.676
0.712
0.736
0.738
0.718
0.722
0.686
0.672
0.652
0.648
0.638
0.642
0.634
0.634
0.644
0.672
0.710
0.696
0.710
0.736
0.744
0.750
0.756
0.736
0.738
0.706
0.700
0.698
0.680
0.676
0.674
0.676
0.676
0.658
0.658
0.664
0.662
0.654
0.656
0.670
0.666
0.696
0.714
0.708
0.702
0.708
0.694
0.700
0.712
0.700
0.698
0.702
0.712
0.716
0.722
0.716
0.690
0.684
0.682
0.678
0.674
0.676
0.674
0.668
0.660
0.656
0.634
0.640
0.640
0.648
0.648
0.648
0.662
0.698
0.726
0.720
0.744
0.758
0.758
0.748
0.730
0.718
0.688
0.670
0.666
0.646
0.644
0.650
0.668
0.666
0.686
0.716
0.718
0.740
0.748
0.760
0.722
0.718
0.706
0.704
0.700
0.686
0.676
0.684
0.692
0.700
0.698
0.702
0.692
0.674
0.670
0.672
0.674
0.682
0.676
0.672
0.692
0.694
0.686
0.684
0.676
0.680
0.690
0.684
0.678
0.684
0.682
0.688
0.698
0.702
0.698
0.700
0.688
0.690
0.676
0.666
0.664
0.670
0.660
0.674
0.680
0.688
0.670
0.678
0.672
0.674
0.656
0.650
0.642
0.646
0.656
0.670
0.676
0.704
0.718
0.718
0.706
0.702
0.694
0.688
0.678
0.678
0.650
0.642
0.642
0.634
0.636
0.644
0.644
0.654
0.304
0.334
0.650
0.654
0.642
0.652
0.656
0.652
0.640
0.640
0.644
0.640
0.634
0.620
0.614
0.614
0.600
0.610
0.606
0.600
0.604
0.610
0.620
0.620
0.632
0.642
0.658
0.652
0.664
0.648
0.654
0.658
0.658
0.652
0.648
0.658
0.676
0.692
0.674
0.690
0.698
0.692
0.692
0.680
0.662
0.662
0.648
0.642
0.628
0.624
0.634
0.632
0.634
0.642
0.626
0.634
0.662
0.666
0.654
0.656
0.664
0.648
0.658
0.670
0.658
0.654
0.646
0.656
0.656
0.650
0.634
0.634
0.638
0.646
0.632
0.636
0.640
0.634
0.660
0.674
0.670
0.668
0.686
0.690
0.672
0.674
0.688
0.680
0.684
0.688
0.680
0.698
0.704
0.712
0.698
0.716
0.718
0.696
0.696
0.704
0.708
0.708
0.700
0.682
0.678
0.678
0.668
0.666
0.656
0.646
0.650
0.642
0.638
0.646
0.660
0.656
0.660
0.688
0.692
0.684
0.676
0.676
0.674
0.666
0.650
0.650
0.650
0.654
0.646
0.632
0.638
0.640
0.636
0.632
0.642
0.650
0.660
0.670
0.678
0.686
0.680
0.682
0.660
0.648
0.640
0.642
0.644
0.634
0.630
0.632
0.636
0.664
0.682
0.670
0.678
0.706
0.698
0.700
0.714
0.718
0.696
0.688
0.680
0.674
0.664
0.664
0.644
0.640
0.638
0.648
0.638
0.654
0.648
0.676
0.672
0.662
0.666
0.686
0.682
0.688
0.676
0.672
0.690
0.682
0.664
0.660
0.670
0.668
0.696
0.702
0.704
0.706
0.722
0.724
0.724
0.722
0.720
0.722
0.716
0.706
0.704
0.712
0.726
0.732
0.726
0.730
0.736
0.708
0.700
0.700
0.704
0.700
0.692
0.684
0.690
0.698
0.698
0.688
0.682
0.690
0.684
0.682
0.682
0.670
0.678
0.652
0.642
0.628
0.630
0.632
0.624
0.624
0.626
0.630
0.630
0.654
0.648
0.660
0.660
0.666
0.680
0.660
0.660
0.656
0.648
0.646
0.644
0.644
0.646
0.646
0.640
0.632
0.630
0.630
0.618
0.612
0.608
0.614
0.624
0.618
0.618
0.620
0.642
0.648
0.634
0.648
0.634
0.650
0.646
0.640
0.644
0.636
0.640
0.638
0.654
0.652
0.660
0.642
0.666
0.664
0.668
0.682
0.662
0.652
0.680
0.664
0.654
0.642
0.634
0.628
0.622
0.632
0.638
0.650
0.644
0.628
0.646
0.638
0.648
0.642
0.616
0.646
0.638
0.626
0.638
0.636
0.626
0.640
0.628
0.620
0.638
0.624
0.622
0.610
0.624
0.610
0.608
0.608
0.620
0.622
0.616
0.630
0.652
0.666
0.670
0.682
0.682
0.672
0.664
0.672
0.664
0.644
0.648
0.642
0.624
0.640
0.628
0.624
0.626
0.616
0.622
0.618
0.610
0.608
0.606
0.608
0.602
0.608
0.626
0.632
0.622
0.638
0.642
0.650
0.654
0.654
0.646
0.640
0.636
0.624
0.610
0.598
0.598
0.596
0.594
0.594
0.598
0.612
0.646
0.654
0.666
0.684
0.688
0.698
0.680
0.680
0.672
0.658
0.660
0.636
0.650
0.630
0.640
0.636
0.624
0.626
0.638
0.638
0.632
0.636
0.630
0.636
0.630
0.630
0.624
0.642
0.634
0.624
0.626
0.622
0.618
0.618
0.604
0.604
0.634
0.620
0.628
0.616
0.624
0.634
0.628
0.628
0.636
0.630
0.616
0.610
0.626
0.628
0.620
0.614
0.636
0.640
0.624
0.660
0.640
0.654
0.648
0.666
0.652
0.662
0.646
0.662
0.646
0.648
0.634
0.640
0.630
0.616
0.652
0.636
0.614
0.644
0.640
0.622
0.634
0.632
0.624
0.624
0.626
0.628
0.620
0.632
0.626
0.632
0.618
0.634
0.628
0.622
0.608
0.636
0.624
0.624
0.608
0.608
0.602
0.622
0.616
0.608
0.610
0.614
0.612
0.612
0.608
0.624
0.630
0.634
0.636
0.640
0.628
0.640
0.644
0.624
0.656
0.632
0.632
0.646
0.632
0.632
0.614
0.614
0.600
0.594
0.602
0.584
0.584
0.590
0.586
0.594
0.628
0.674
0.696
0.660
0.652
0.660
0.640
0.638
0.646
0.636
0.648
0.648
0.668
0.654
0.656
0.666
0.636
0.648
0.638
0.618
0.622
0.594
0.594
0.588
0.586
0.584
0.558
0.564
0.570
0.546
0.544
0.546
0.544
0.540
0.526
0.548
0.536
0.522
0.536
0.534
0.532
0.532
0.538
0.520
0.544
0.532
0.534
0.544
0.532
0.566
0.556
0.552
0.550
0.560
0.546
0.566
0.546
0.554
0.554
0.554
0.554
0.548
0.564
0.542
0.554
0.542
0.556
0.542
0.546
0.542
0.538
0.552
0.530
0.552
0.534
0.548
0.552
0.558
0.552
0.548
0.540
0.574
0.536
0.542
0.552
0.546
0.444
0.544
0.550
0.546
0.550
0.550
0.558
0.562
0.554
0.558
0.550
0.578
0.554
0.556
0.578
0.550
0.564
0.566
0.558
0.566
0.562
0.558
0.576
0.560
0.562
0.576
0.564
0.562
0.576
0.566
0.564
0.576
0.574
0.564
0.572
0.580
0.578
0.580
0.582
0.592
0.590
0.578
0.592
0.594
0.586
0.584
0.586
0.586
0.580
0.582
0.572
0.576
0.572
0.584
0.606
0.592
0.590
0.588
0.588
0.580
0.580
0.588
0.582
0.588
0.592
0.596
0.616
0.622
0.622
0.632
0.644
0.638
0.644
0.638
0.638
0.640
0.624
0.618
0.622
0.612
0.612
0.612
0.618
0.616
0.626
0.648
0.636
0.648
0.650
0.666
0.642
0.660
0.652
0.648
0.646
0.650
0.642
0.648
0.640
0.650
0.630
0.620
0.630
0.618
0.620
0.616
0.630
0.630
0.636
0.642
0.652
0.634
0.642
0.638
0.638
0.646
0.644
0.640
0.634
0.634
0.640
0.640
0.640
0.632
0.626
0.632
0.624
0.622
0.626
0.630
0.630
0.632
0.656
0.642
0.652
0.658
0.666
0.660
0.670
0.682
0.660
0.658
0.670
0.666
0.650
0.648
0.644
0.648
0.636
0.630
0.636
0.640
0.630
0.630
0.636
0.640
0.636
0.638
0.634
0.640
0.626
0.612
0.626
0.632
0.616
0.616
0.620
0.630
0.618
0.616
0.618
0.618
0.622
0.620
0.620
0.620
0.622
0.618
0.620
0.626
0.620
0.610
0.644
0.636
0.616
0.632
0.626
0.622
0.612
0.610
0.618
0.600
0.598
0.596
0.592
0.592
0.592
0.600
0.590
0.598
0.610
0.618
0.634
0.640
0.644
0.648
0.646
0.658
0.632
0.632
0.626
0.622
0.608
0.614
0.612
0.606
0.606
0.602
0.606
0.594
0.604
0.602
0.598
0.604
0.606
0.604
0.610
0.610
0.614
0.614
0.616
0.624
0.630
0.616
0.620
0.628
0.628
0.626
0.628
0.642
0.628
0.624
0.640
0.638
0.630
0.640
0.638
0.648
0.640
0.634
0.652
0.632
0.636
0.644
0.654
0.648
0.650
0.660
0.666
0.652
0.658
0.650
0.654
0.642
0.650
0.650
0.636
0.636
0.630
0.634
0.628
0.620
0.630
0.632
0.624
0.622
0.636
0.632
0.632
0.642
0.644
0.652
0.650
0.654
0.658
0.652
0.644
0.650
0.644
0.640
0.642
0.636
0.656
0.642
0.660
0.666
0.670
0.676
0.682
0.686
0.676
0.684
0.696
0.676
0.688
0.672
0.666
0.674
0.668
0.656
0.672
0.660
0.654
0.662
0.650
0.650
0.638
0.640
0.634
0.632
0.632
0.628
0.628
0.624
0.632
0.636
0.632
0.644
0.640
0.652
0.638
0.632
0.636
0.624
0.618
0.620
0.628
0.614
0.622
0.624
0.630
0.636
0.632
0.650
0.642
0.646
0.646
0.638
0.638
0.634
0.628
0.622
0.626
0.622
0.618
0.622
0.630
0.636
0.634
0.642
0.646
0.642
0.640
0.658
0.650
0.646
0.646
0.644
0.632
0.638
0.634
0.636
0.632
0.634
0.626
0.620
0.626
0.630
0.628
0.616
0.622
0.624
0.616
0.618
0.614
0.624
0.624
0.620
0.620
0.620
0.632
0.628
0.632
0.646
0.638
0.640
0.654
0.636
0.642
0.640
0.646
0.646
0.648
0.652
0.640
0.638
0.632
0.630
0.618
0.612
0.614
0.602
0.606
0.608
0.606
0.606
0.614
0.652
0.638
0.584
0.658
0.622
0.614
0.600
0.598
0.608
0.578
0.574
0.574
0.574
0.564
0.564
0.558
0.546
0.562
0.550
0.556
0.532
0.570
0.560
0.544
0.572
0.548
0.564
0.552
0.566
0.566
0.560
0.568
0.552
0.560
0.566
0.550
0.556
0.548
0.564
0.544
0.554
0.542
0.554
0.522
0.566
0.544
0.546
0.532
0.572
0.540
0.548
0.538
0.570
0.534
0.566
0.558
0.566
0.548
0.564
0.568
0.558
0.562
0.560
0.546
0.580
0.550
0.566
0.554
0.548
0.548
0.558
0.530
0.550
0.520
0.562
0.540
0.552
0.546
0.554
0.554
0.562
0.552
0.566
0.556
0.562
0.558
0.552
0.568
0.560
0.558
0.560
0.560
0.566
0.560
0.562
0.570
0.572
0.558
0.572
0.566
0.552
0.594
0.566
0.556
0.590
0.566
0.558
0.572
0.584
0.552
0.566
0.582
0.568
0.562
0.584
0.598
0.578
0.586
0.588
0.590
0.576
0.586
0.608
0.586
0.580
0.588
0.572
0.572
0.590
0.590
0.592
0.590
0.594
0.588
0.576
0.578
0.584
0.564
0.548
0.590
0.552
0.560
0.572
0.554
0.572
0.570
0.576
0.556
0.600
0.600
0.594
0.592
0.598
0.608
0.598
0.590
0.596
0.584
0.580
0.564
0.596
0.594
0.592
0.592
0.596
0.614
0.616
0.628
0.630
0.630
0.614
0.602
0.622
0.622
0.608
0.608
0.624
0.612
0.614
0.638
0.638
0.654
0.650
0.652
0.648
0.676
0.632
0.662
0.638
0.618
0.630
0.622
0.612
0.610
0.600
0.628
0.624
0.626
0.626
0.602
0.630
0.620
0.600
0.604
0.600
0.592
0.586
0.602
0.590
0.572
0.596
0.600
0.602
0.596
0.602
0.598
0.600
0.600
0.606
0.598
0.602
0.600
0.604
0.598
0.598
0.604
0.594
0.600
0.596
0.590
0.596
0.592
0.584
0.596
0.596
0.594
0.606
0.610
0.608
0.616
0.618
0.612
0.632
0.632
0.618
0.606
0.634
0.620
0.618
0.618
0.612
0.604
0.592
0.624
0.610
0.612
0.616
0.618
0.614
0.610
0.602
0.616
0.604
0.604
0.590
0.586
0.612
0.622
0.606
0.612
0.606
0.604
0.606
0.606
0.606
0.600
0.606
0.606
0.608
0.602
0.610
0.616
0.612
0.614
0.624
0.614
0.614
0.614
0.616
0.608
0.608
0.602
0.286
0.310
0.228
0.368
0.586
0.584
0.576
0.582
0.582
0.580
0.576
0.586
0.594
0.596
0.594
0.594
0.602
0.598
0.586
0.596
0.580
0.576
0.576
0.578
0.570
0.560
0.580
0.572
0.564
0.582
0.592
0.586
0.586
0.600
0.614
0.610
0.608
0.604
0.622
0.608
0.616
0.620
0.598
0.608
0.608
0.596
0.590
0.596
0.592
0.582
0.570
0.596
0.584
0.578
0.582
0.570
0.584
0.592
0.596
0.592
0.598
0.612
0.610
0.602
0.640
0.618
0.608
0.606
0.602
0.588
0.588
0.586
0.590
0.574
0.586
0.586
0.596
0.582
0.584
0.602
0.594
0.594
0.594
0.594
0.594
0.590
0.604
0.598
0.596
0.570
0.574
0.564
0.570
0.558
0.566
0.574
0.564
0.566
0.598
0.594
0.600
0.602
0.606
0.590
0.624
0.612
0.594
0.606
0.606
0.580
0.592
0.592
0.588
0.576
0.584
0.570
0.570
0.566
0.550
0.576
0.550
0.568
0.562
0.550
0.566
0.550
0.568
0.546
0.560
0.574
0.546
0.572
0.566
0.556
0.572
0.566
0.560
0.584
0.564
0.568
0.574
0.564
0.568
0.570
0.570
0.564
0.564
0.578
0.556
0.566
0.574
0.566
0.568
0.582
0.588
0.576
0.582
0.590
0.596
0.592
0.594
0.590
0.612
0.600
0.594
0.594
0.596
0.582
0.568
0.566
0.582
0.572
0.570
0.576
0.582
0.586
0.580
0.582
0.600
0.594
0.578
0.590
0.588
0.576
0.570
0.576
0.588
0.576
0.580
0.582
0.586
0.588
0.586
0.596
0.594
0.594
0.602
0.610
0.610
0.598
0.618
0.626
0.614
0.618
0.624
0.614
0.622
0.628
0.632
0.620
0.624
0.628
0.608
0.602
0.602
0.592
0.590
0.590
0.604
0.618
0.614
0.622
0.640
0.650
0.660
0.664
0.658
0.664
0.660
0.650
0.642
0.644
0.638
0.628
0.630
0.632
0.616
0.608
0.612
0.598
0.602
0.604
0.610
0.618
0.624
0.668
0.692
0.674
0.676
0.682
0.666
0.654
0.638
0.640
0.622
0.624
0.622
0.622
0.620
0.626
0.618
0.612
0.628
0.630
0.620
0.628
0.636
0.624
0.616
0.620
0.632
0.618
0.616
0.616
0.624
0.616
0.620
0.620
0.612
0.626
0.640
0.640
0.642
0.650
0.656
0.644
0.638
0.648
0.636
0.622
0.622
0.622
0.608
0.598
0.592
0.592
0.584
0.586
0.584
0.586
0.592
0.594
0.608
0.612
0.618
0.638
0.630
0.630
0.626
0.620
0.618
0.608
0.606
0.600
0.590
0.598
0.592
0.580
0.586
0.570
0.574
0.578
0.574
0.568
0.584
0.588
0.576
0.588
0.592
0.592
0.592
0.594
0.600
0.596
0.590
0.594
0.590
0.594
0.576
0.578
0.562
0.582
0.566
0.558
0.570
0.566
0.560
0.566
0.570
0.578
0.588
0.600
0.590
0.596
0.602
0.604
0.606
0.604
0.594
0.604
0.606
0.618
0.622
0.622
0.628
0.646
0.650
0.660
0.652
0.662
0.658
0.656
0.646
0.644
0.642
0.652
0.632
0.630
0.636
0.634
0.632
0.624
0.630
0.640
0.630
0.618
0.622
0.622
0.630
0.620
0.618
0.622
0.632
0.628
0.618
0.620
0.634
0.636
0.624
0.624
0.624
0.620
0.620
0.614
0.620
0.628
0.632
0.628
0.636
0.626
0.626
0.638
0.630
0.624
0.634
0.642
0.630
0.634
0.644
0.640
0.638
0.632
0.630
0.634
0.626
0.618
0.622
0.634
0.626
0.618
0.626
0.634
0.626
0.616
0.612
0.606
0.608
0.612
0.616
0.612
0.622
0.646
0.682
0.690
0.702
0.718
0.724
0.708
0.696
0.682
0.664
0.660
0.652
0.648
0.640
0.670
0.672
0.662
0.678
0.662
0.658
0.658
0.648
0.664
0.644
0.664
0.658
0.678
0.682
0.684
0.678
0.674
0.670
0.666
0.646
0.654
0.642
0.638
0.624
0.622
0.620
0.612
0.612
0.610
0.616
0.606
0.602
0.610
0.610
0.620
0.630
0.626
0.634
0.650
0.644
0.638
0.652
0.652
0.658
0.646
0.646
0.632
0.638
0.636
0.626
0.624
0.612
0.610
0.608
0.594
0.592
0.594
0.596
0.598
0.596
0.604
0.620
0.628
0.624
0.640
0.644
0.668
0.650
0.658
0.660
0.662
0.676
0.666
0.658
0.674
0.674
0.676
0.668
0.666
0.664
0.672
0.666
0.648
0.664
0.656
0.656
0.640
0.652
0.646
0.656
0.642
0.636
0.634
0.638
0.630
0.624
0.612
0.602
0.598
0.614
0.604
0.604
0.620
0.636
0.638
0.664
0.654
0.656
0.658
0.656
0.664
0.644
0.668
0.632
0.652
0.642
0.662
0.658
0.670
0.668
0.682
0.692
0.684
0.680
0.690
0.684
0.674
0.660
0.670
0.660
0.662
0.660
0.640
0.654
0.644
0.646
0.644
0.618
0.648
0.636
0.622
0.626
0.622
0.624
0.614
0.606
0.610
0.610
0.594
0.606
0.596
0.582
0.590
0.576
0.576
0.564
0.574
0.572
0.556
0.574
0.568
0.568
0.580
0.584
0.592
0.584
0.592
0.598
0.600
0.592
0.598
0.590
0.588
0.590
0.588
0.584
0.582
0.582
0.576
0.572
0.574
0.574
0.578
0.598
0.592
0.596
0.598
0.602
0.608
0.614
0.622
0.610
0.610
0.606
0.598
0.592
0.584
0.584
0.580
0.578
0.572
0.566
0.572
0.566
0.558
0.572
0.586
0.604
0.616
0.640
0.644
0.634
0.650
0.642
0.628
0.622
0.614
0.604
0.612
0.606
0.606
0.636
0.632
0.628
0.654
0.650
0.656
0.650
0.676
0.658
0.652
0.664
0.656
0.656
0.642
0.654
0.636
0.636
0.644
0.630
0.646
0.640
0.646
0.640
0.630
0.646
0.640
0.636
0.638
0.636
0.626
0.628
0.628
0.628
0.634
0.634
0.634
0.636
0.632
0.642
0.640
0.616
0.650
0.638
0.624
0.628
0.624
0.206
0.404
0.602
0.596
0.596
0.590
0.586
0.584
0.586
0.590
0.586
0.592
0.598
0.600
0.602
0.616
0.620
0.628
0.646
0.638
0.642
0.636
0.650
0.634
0.620
0.634
0.632
0.624
0.618
0.640
0.636
0.620
0.634
0.634
0.624
0.620
0.630
0.624
0.626
0.620
0.622
0.630
0.624
0.610
0.630
0.632
0.624
0.616
0.632
0.638
0.626
0.628
0.636
0.632
0.636
0.638
0.632
0.646
0.636
0.622
0.644
0.640
0.632
0.640
0.636
0.640
0.648
0.634
0.640
0.646
0.664
0.654
0.668
0.664
0.658
0.662
0.652
0.646
0.632
0.630
0.628
0.614
0.608
0.604
0.608
0.596
0.590
0.614
0.596
0.596
0.592
0.582
0.588
0.592
0.592
0.598
0.602
0.426
0.730
0.592
0.574
0.566
0.578
0.566
0.550
0.564
0.560
0.548
0.550
0.544
0.544
0.550
0.532
0.542
0.542
0.544
0.550
0.544
0.552
0.558
0.560
0.558
0.562
0.564
0.562
0.564
0.570
0.562
0.562
0.570
0.566
0.560
0.568
0.560
0.570
0.562
0.558
0.558
0.562
0.572
0.572
0.568
0.566
0.578
0.576
0.568
0.558
0.588
0.580
0.572
0.576
0.588
0.594
0.598
0.594
0.598
0.594
0.600
0.608
0.620
0.628
0.644
0.654
0.662
0.650
0.640
0.632
0.632
0.626
0.620
0.606
0.610
0.608
0.606
0.602
0.594
0.602
0.604
0.594
0.588
0.594
0.606
0.610
0.638
0.650
0.656
0.664
0.670
0.660
0.642
0.648
0.640
0.638
0.634
0.628
0.630
0.634
0.624
0.620
0.630
0.626
0.622
0.622
0.636
0.626
0.632
0.634
0.640
0.628
0.632
0.628
0.628
0.622
0.626
0.618
0.612
0.612
0.612
0.602
0.610
0.602
0.606
0.612
0.618
0.234
0.374
0.620
0.270
0.364
0.620
0.610
0.614
0.596
0.600
0.596
0.582
0.588
0.594
0.578
0.578
0.578
0.568
0.570
0.564
0.562
0.564
0.566
0.562
0.546
0.552
0.554
0.550
0.546
0.556
0.554
0.556
0.552
0.540
0.578
0.546
0.554
0.554
0.550
0.542
0.554
0.546
0.544
0.548
0.560
0.546
0.546
0.546
0.546
0.554
0.542
0.550
0.544
0.552
0.556
0.560
0.572
0.564
0.568
0.564
0.556
0.558
0.554
0.546
0.556
0.544
0.538
0.540
0.540
0.546
0.540
0.540
0.546
0.546
0.546
0.528
0.564
0.538
0.562
0.536
0.556
0.550
0.542
0.538
0.532
0.536
0.536
0.532
0.546
0.540
0.554
0.572
0.588
0.580
0.582
0.588
0.586
0.586
0.596
0.582
0.454
0.726
0.580
0.584
0.572
0.584
0.570
0.568
0.566
0.564
0.562
0.558
0.568
0.570
0.576
0.586
0.584
0.592
0.596
0.606
0.604
0.602
0.604
0.602
0.600
0.604
0.608
0.608
0.614
0.618
0.618
0.608
0.618
0.614
0.614
0.614
0.610
0.614
0.604
0.606
0.610
0.600
0.600
0.612
0.604
0.602
0.608
0.608
0.610
0.616
0.630
0.622
0.624
0.650
0.646
0.640
0.658
0.662
0.646
0.658
0.648
0.652
0.646
0.654
0.654
0.656
0.662
0.660
0.660
0.656
0.662
0.656
0.662
0.682
0.678
0.682
0.700
0.718
0.702
0.710
0.716
0.714
0.722
0.702
0.702
0.690
0.682
0.676
0.670
0.656
0.648
0.642
0.640
0.648
0.634
0.640
0.638
0.644
0.648
0.668
0.674
0.666
0.682
0.684
0.670
0.674
0.668
0.650
0.656
0.652
0.658
0.650
0.660
0.676
0.680
0.680
0.678
0.688
0.688
0.668
0.664
0.666
0.668
0.660
0.668
0.672
0.682
0.682
0.674
0.674
0.670
0.672
0.678
0.658
0.652
0.652
0.650
0.664
0.662
0.660
0.656
0.666
0.672
0.678
0.676
0.666
0.662
0.664
0.668
0.678
0.664
0.660
0.668
0.668
0.664
0.660
0.644
0.642
0.644
0.634
0.632
0.632
0.632
0.648
0.658
0.674
0.664
0.664
0.658
0.662
0.666
0.670
0.676
0.682
0.680
0.674
0.670
0.668
0.672
0.684
0.690
0.678
0.676
0.682
0.684
0.704
0.684
0.684
0.684
0.696
0.692
0.674
0.674
0.666
0.672
0.684
0.694
0.678
0.682
0.676
0.680
0.690
0.700
0.690
0.672
0.666
0.664
0.666
0.674
0.664
0.668
0.678
0.690
0.682
0.690
0.698
0.706
0.720
0.718
0.714
0.700
0.694
0.688
0.686
0.676
0.684
0.672
0.672
0.676
0.684
0.702
0.708
0.702
0.690
0.690
0.686
0.666
0.664
0.658
0.658
0.676
0.676
0.678
0.710
0.724
0.738
0.726
0.716
0.708
0.704
0.700
0.682
0.690
0.688
0.678
0.680
0.684
0.692
0.696
0.694
0.692
0.690
0.696
0.712
0.688
0.686
0.688
0.690
0.694
0.704
0.712
0.714
0.694
0.690
0.686
0.690
0.672
0.670
0.676
0.690
0.694
0.724
0.738
0.742
0.770
0.776
0.746
0.752
0.746
0.714
0.728
0.710
0.704
0.700
0.688
0.682
0.682
0.690
0.670
0.668
0.668
0.660
0.654
0.658
0.656
0.664
0.670
0.652
0.650
0.654
0.668
0.664
0.664
0.670
0.676
0.684
0.674
0.678
0.686
0.690
0.684
0.678
0.684
0.694
0.710
0.704
0.706
0.714
0.734
0.732
0.736
0.730
0.708
0.700
0.694
0.698
0.680
0.684
0.688
0.698
0.712
0.700
0.698
0.698
0.692
0.688
0.690
0.688
0.684
0.682
0.682
0.690
0.678
0.682
0.682
0.684
0.254
0.416
0.682
0.688
0.690
0.682
0.688
0.694
0.686
0.690
0.692
0.696
0.698
0.684
0.680
0.682
0.674
0.682
0.684
0.682
0.684
0.686
0.680
0.686
0.686
0.674
0.678
0.678
0.682
0.676
0.684
0.676
0.680
0.684
0.690
0.680
0.684
0.694
0.686
0.692
0.702
0.690
0.692
0.682
0.686
0.672
0.670
0.672
0.688
0.676
0.674
0.668
0.680
0.674
0.672
0.674
0.692
0.670
0.234
0.424
0.652
0.630
0.634
0.608
0.604
0.604
0.590
0.576
0.582
0.576
0.570
0.550
0.574
0.564
0.548
0.562
0.550
0.558
0.550
0.554
0.552
0.560
0.540
0.578
0.558
0.556
0.568
0.568
0.550
0.562
0.554
0.256
0.298
0.548
0.560
0.542
0.556
0.546
0.546
0.542
0.542
0.540
0.540
0.544
0.532
0.542
0.540
0.522
0.540
0.530
0.522
0.536
0.532
0.530
0.536
0.536
0.532
0.536
0.544
0.534
0.540
0.526
0.558
0.544
0.528
0.544
0.542
0.548
0.546
0.548
0.552
0.558
0.548
0.550
0.548
0.556
0.550
0.554
0.542
0.524
0.550
0.528
0.534
0.540
0.536
0.554
0.546
0.576
0.572
0.570
0.576
0.588
0.574
0.574
0.554
0.596
0.566
0.568
0.576
0.576
0.558
0.570
0.566
0.556
0.556
0.566
0.556
0.556
0.552
0.578
0.542
0.560
0.564
0.562
0.578
0.588
0.596
0.602
0.606
0.644
0.632
0.620
0.616
0.616
0.604
0.608
0.608
0.588
0.592
0.594
0.588
0.592
0.596
0.602
0.590
0.604
0.604
0.600
0.602
0.614
0.602
0.616
0.634
0.610
0.624
0.628
0.626
0.628
0.636
0.644
0.644
0.676
0.676
0.676
0.686
0.700
0.688
0.688
0.684
0.680
0.674
0.680
0.690
0.688
0.690
0.710
0.714
0.706
0.712
0.720
0.708
0.706
0.700
0.670
0.684
0.650
0.644
0.654
0.622
0.628
0.618
0.606
0.616
0.614
0.600
0.592
0.594
0.602
0.592
0.600
0.596
0.602
0.600
0.604
0.612
0.604
0.612
0.622
0.610
0.612
0.642
0.622
0.630
0.616
0.614
0.616
0.620
0.622
0.624
0.630
0.642
0.626
0.636
0.642
0.628
0.634
0.638
0.646
0.634
0.642
0.648
0.640
0.636
0.646
0.626
0.632
0.640
0.624
0.634
0.646
0.650
0.654
0.662
0.656
0.650
0.642
0.642
0.636
0.624
0.638
0.642
0.632
0.628
0.628
0.622
0.614
0.612
0.600
0.594
0.598
0.596
0.596
0.590
0.600
0.608
0.606
0.608
0.606
0.606
0.620
0.614
0.624
0.618
0.618
0.636
0.634
0.620
0.636
0.642
0.622
0.628
0.636
0.630
0.618
0.634
0.636
0.620
0.626
0.634
0.622
0.630
0.650
0.654
0.674
0.696
0.698
0.696
0.708
0.690
0.682
0.676
0.658
0.650
0.646
0.646
0.638
0.636
0.656
0.654
0.650
0.638
0.656
0.638
0.658
0.658
0.664
0.676
0.696
0.688
0.696
0.702
0.686
0.684
0.686
0.678
0.656
0.654
0.656
0.648
0.650
0.656
0.676
0.684
0.686
0.674
0.688
0.684
0.674
0.666
0.674
0.676
0.674
0.692
0.698
0.688
0.692
0.690
0.684
0.684
0.676
0.668
0.662
0.664
0.650
0.644
0.638
0.636
0.632
0.628
0.628
0.652
0.640
0.642
0.656
0.666
0.658
0.674
0.686
0.672
0.684
0.676
0.672
0.662
0.658
0.656
0.658
0.664
0.654
0.654
0.666
0.668
0.668
0.678
0.674
0.672
0.666
0.666
0.658
0.658
0.650
0.658
0.638
0.636
0.636
0.634
0.632
0.626
0.628
0.624
0.620
0.626
0.624
0.612
0.618
0.612
0.610
0.608
0.610
0.616
0.612
0.612
0.628
0.616
0.614
0.614
0.618
0.618
0.612
0.620
0.620
0.610
0.606
0.606
0.608
0.614
0.626
0.616
0.622
0.628
0.654
0.644
0.656
0.656
0.668
0.654
0.650
0.654
0.652
0.646
0.638
0.644
0.644
0.636
0.646
0.644
0.634
0.646
0.644
0.646
0.638
0.642
0.646
0.634
0.634
0.630
0.632
0.624
0.628
0.628
0.622
0.628
0.624
0.626
0.644
0.644
0.638
0.648
0.638
0.656
0.658
0.660
0.654
0.658
0.656
0.646
0.658
0.646
0.652
0.648
0.666
0.660
0.666
0.676
0.684
0.666
0.668
0.662
0.656
0.666
0.646
0.644
0.642
0.652
0.642
0.646
0.658
0.638
0.644
0.642
0.640
0.634
0.634
0.626
0.622
0.616
0.618
0.622
0.618
0.622
0.620
0.616
0.620
0.624
0.626
0.622
0.616
0.624
0.618
0.604
0.602
0.598
0.600
0.596
0.600
0.606
0.610
0.616
0.626
0.638
0.634
0.632
0.630
0.618
0.612
0.606
0.602
0.604
0.598
0.590
0.588
0.594
0.596
0.598
0.604
0.612
0.614
0.614
0.616
0.614
0.616
0.622
0.616
0.618
0.622
0.624
0.634
0.638
0.644
0.634
0.642
0.648
0.650
0.638
0.630
0.640
0.638
0.646
0.636
0.632
0.648
0.636
0.634
0.650
0.646
0.656
0.648
0.652
0.662
0.674
0.674
0.668
0.662
0.662
0.660
0.652
0.644
0.650
0.650
0.648
0.640
0.648
0.652
0.670
0.678
0.680
0.674
0.664
0.672
0.664
0.666
0.650
0.646
0.642
0.648
0.654
0.662
0.670
0.674
0.660
0.662
0.668
0.672
0.676
0.668
0.656
0.660
0.658
0.662
0.658
0.674
0.682
0.692
0.684
0.680
0.678
0.672
0.672
0.648
0.648
0.638
0.630
0.634
0.628
0.646
0.654
0.650
0.670
0.682
0.666
0.670
0.668
0.666
0.650
0.654
0.644
0.640
0.636
0.638
0.636
0.636
0.650
0.656
0.666
0.660
0.656
0.656
0.654
0.658
0.642
0.654
0.652
0.644
0.644
0.656
0.646
0.646
0.650
0.654
0.640
0.636
0.644
0.640
0.636
0.642
0.650
0.652
0.648
0.664
0.670
0.658
0.664
0.662
0.648
0.652
0.648
0.654
0.650
0.656
0.638
0.636
0.636
0.620
0.612
0.620
0.618
0.614
0.620
0.622
0.634
0.648
0.644
0.638
0.638
0.638
0.634
0.632
0.636
0.630
0.626
0.622
0.626
0.620
0.614
0.612
0.612
0.604
0.596
0.596
0.594
0.588
0.582
0.586
0.586
0.600
0.596
0.602
0.614
0.622
0.630
0.644
0.632
0.628
0.636
0.626
0.620
0.622
0.614
0.614
0.618
0.610
0.606
0.608
0.614
0.602
0.608
0.608
0.618
0.606
0.618
0.622
0.616
0.614
0.620
0.626
0.620
0.620
0.620
0.618
0.628
0.628
0.630
0.600
0.612
0.598
0.600
0.600
0.576
0.590
0.592
0.598
0.590
0.594
0.596
0.592
0.596
0.606
0.600
0.608
0.612
0.612
0.610
0.610
0.612
0.604
0.600
0.606
0.600
0.594
0.600
0.594
0.594
0.596
0.600
0.598
0.598
0.612
0.612
0.620
0.618
0.618
0.614
0.616
0.622
0.624
0.624
0.632
0.646
0.642
0.646
0.652
0.650
0.644
0.644
0.654
0.646
0.634
0.632
0.626
0.626
0.628
0.640
0.642
0.660
0.696
0.694
0.704
0.610
0.712
0.702
0.714
0.710
0.692
0.686
0.676
0.672
0.668
0.670
0.672
0.676
0.682
0.686
0.678
0.680
0.680
0.662
0.650
0.636
0.638
0.626
0.616
0.622
0.616
0.616
0.630
0.608
0.630
0.626
0.624
0.638
0.652
0.662
0.666
0.682
0.672
0.674
0.670
0.662
0.656
0.668
0.654
0.660
0.676
0.692
0.682
0.686
0.686
0.666
0.656
0.652
0.634
0.626
0.636
0.652
0.640
0.640
0.650
0.644
0.666
0.678
0.666
0.674
0.688
0.674
0.670
0.668
0.652
0.646
0.648
0.634
0.630
0.638
0.640
0.636
0.644
0.654
0.652
0.646
0.654
0.632
0.626
0.626
0.616
0.608
0.606
0.600
0.602
0.604
0.602
0.614
0.708
0.736
0.786
0.852
0.808
0.736
0.720
0.692
0.654
0.646
0.638
0.616
0.604
0.606
0.592
0.588
0.588
0.578
0.570
0.570
0.578
0.562
0.560
0.570
0.562
0.564
0.568
0.564
0.570
0.568
0.570
0.570
0.598
0.582
0.584
0.588
0.582
0.576
0.578
0.580
0.562
0.570
0.600
0.606
0.610
0.624
0.626
0.626
0.628
0.624
0.628
0.626
0.622
0.624
0.628
0.616
0.618
0.632
0.614
0.624
0.618
0.606
0.614
0.624
0.608
0.612
0.612
0.610
0.600
0.608
0.602
0.594
0.600
0.594
0.588
0.600
0.590
0.596
0.600
0.596
0.606
0.618
0.628
0.638
0.646
0.648
0.638
0.632
0.644
0.622
0.616
0.620
0.606
0.612
0.610
0.600
0.606
0.608
0.602
0.604
0.602
0.596
0.598
0.598
0.588
0.588
0.598
0.582
0.590
0.588
0.582
0.588
0.590
0.586
0.590
0.588
0.574
0.572
0.580
0.580
0.584
0.598
0.592
0.590
0.596
0.598
0.594
0.600
0.606
0.604
0.604
0.616
0.616
0.618
0.636
0.628
0.630
0.642
0.636
0.638
0.640
0.638
0.630
0.630
0.628
0.620
0.626
0.624
0.614
0.612
0.624
0.616
0.614
0.612
0.606
0.590
0.584
0.584
0.584
0.574
0.578
0.582
0.582
0.590
0.606
0.626
0.626
0.648
0.652
0.644
0.662
0.646
0.648
0.650
0.640
0.634
0.638
0.638
0.624
0.636
0.636
0.626
0.632
0.636
0.622
0.618
0.630
0.618
0.626
0.644
0.658
0.666
0.692
0.696
0.706
0.708
0.702
0.688
0.686
0.670
0.660
0.654
0.632
0.628
0.626
0.622
0.624
0.640
0.648
0.648
0.656
0.670
0.672
0.672
0.676
0.680
0.674
0.666
0.660
0.660
0.658
0.662
0.650
0.652
0.658
0.644
0.634
0.642
0.618
0.620
0.626
0.620
0.624
0.640
0.652
0.662
0.672
0.674
0.676
0.672
0.662
0.658
0.650
0.634
0.634
0.628
0.620
0.616
0.614
0.612
0.608
0.610
0.610
0.602
0.602
0.612
0.608
0.616
0.630
0.632
0.630
0.632
0.628
0.618
0.616
0.616
0.608
0.608
0.610
0.598
0.604
0.598
0.598
0.602
0.606
0.618
0.620
0.634
0.640
0.650
0.664
0.646
0.658
0.650
0.640
0.636
0.638
0.626
0.620
0.626
0.630
0.620
0.620
0.622
0.622
0.620
0.614
0.616
0.606
0.602
0.606
0.600
0.598
0.602
0.598
0.598
0.596
0.600
0.596
0.596
0.602
0.596
0.600
0.608
0.604
0.606
0.606
0.608
0.596
0.592
0.594
0.580
0.576
0.570
0.568
0.570
0.562
0.566
0.560
0.558
0.562
0.566
0.576
0.584
0.590
0.590
0.596
0.604
0.592
0.604
0.600
0.602
0.606
0.612
0.608
0.614
0.630
0.626
0.620
0.630
0.628
0.622
0.614
0.610
0.598
0.590
0.598
0.610
0.612
0.614
0.618
0.692
0.786
0.828
0.794
0.794
0.774
0.746
0.726
0.712
0.712
0.700
0.676
0.674
0.662
0.638
0.630
0.630
0.618
0.608
0.606
0.604
0.604
0.598
0.592
0.584
0.580
0.564
0.570
0.576
0.568
0.568
0.578
0.576
0.582
0.590
0.600
0.602
0.608
0.624
0.634
0.632
0.638
0.648
0.640
0.636
0.638
0.626
0.620
0.608
0.608
0.592
0.594
0.594
0.592
0.590
0.600
0.596
0.606
0.608
0.620
0.622
0.634
0.644
0.636
0.640
0.642
0.630
0.630
0.622
0.618
0.620
0.618
0.606
0.604
0.608
0.600
0.600
0.604
0.610
0.610
0.610
0.614
0.610
0.612
0.612
0.618
0.610
0.614
0.622
0.612
0.608
0.608
0.612
0.608
0.608
0.612
0.620
0.610
0.606
0.608
0.600
0.598
0.588
0.590
0.580
0.586
0.578
0.572
0.578
0.574
0.584
0.574
0.572
0.590
0.606
0.608
0.606
0.604
0.598
0.596
0.594
0.588
0.584
0.586
0.584
0.594
0.592
0.594
0.608
0.614
0.622
0.616
0.626
0.632
0.616
0.616
0.614
0.612
0.604
0.602
0.602
0.604
0.594
0.596
0.592
0.590
0.598
0.594
0.592
0.606
0.622
0.636
0.646
0.650
0.646
0.642
0.646
0.640
0.648
0.648
0.642
0.634
0.624
0.624
0.618
0.610
0.598
0.604
0.602
0.620
0.654
0.676
0.696
0.720
0.714
0.712
0.698
0.684
0.666
0.664
0.644
0.638
0.636
0.624
0.620
0.596
0.588
0.592
0.594
0.592
0.622
0.658
0.690
0.684
0.714
0.738
0.776
0.770
0.746
0.756
0.750
0.742
0.716
0.698
0.698
0.678
0.680
0.682
0.672
0.662
0.660
0.652
0.646
0.654
0.660
0.664
0.646
0.646
0.638
0.636
0.640
0.624
0.630
0.618
0.614
0.616
0.624
0.650
0.652
0.648
0.660
0.678
0.678
0.674
0.680
0.696
0.698
0.686
0.692
0.698
0.682
0.672
0.660
0.646
0.636
0.638
0.640
0.648
0.666
0.658
0.658
0.662
0.646
0.654
0.642
0.656
0.636
0.646
0.646
0.658
0.652
0.666
0.672
0.658
0.654
0.648
0.650
0.642
0.636
0.640
0.644
0.648
0.642
0.654
0.658
0.666
0.670
0.678
0.684
0.678
0.678
0.676
0.682
0.680
0.688
0.696
0.702
0.692
0.692
0.694
0.702
0.686
0.690
0.698
0.686
0.690
0.688
0.688
0.676
0.656
0.658
0.654
0.656
0.652
0.640
0.640
0.642
0.624
0.630
0.648
0.656
0.676
0.696
0.708
0.694
0.690
0.686
0.668
0.664
0.674
0.668
0.656
0.656
0.656
0.668
0.654
0.658
0.680
0.676
0.672
0.674
0.682
0.674
0.660
0.666
0.664
0.650
0.660
0.666
0.678
0.680
0.678
0.678
0.672
0.674
0.644
0.640
0.628
0.620
0.610
0.604
0.610
0.614
0.618
0.634
0.686
0.712
0.702
0.262
0.440
0.692
0.682
0.672
0.650
0.640
0.628
0.618
0.614
0.616
0.626
0.630
0.630
0.638
0.630
0.620
0.626
0.620
0.612
0.610
0.616
0.606
0.608
0.604
0.608
0.606
0.598
0.606
0.610
0.606
0.616
0.628
0.634
0.650
0.636
0.640
0.622
0.626
0.608
0.600
0.610
0.614
0.622
0.632
0.622
0.634
0.632
0.632
0.638
0.634
0.628
0.628
0.636
0.626
0.630
0.636
0.630
0.622
0.632
0.636
0.622
0.618
0.630
0.638
0.622
0.616
0.610
0.200
0.406
0.592
0.592
0.596
0.600
0.600
0.604
0.624
0.644
0.648
0.656
0.676
0.678
0.668
0.678
0.670
0.648
0.660
0.642
0.652
0.636
0.618
0.628
0.622
0.610
0.616
0.616
0.640
0.650
0.662
0.676
0.698
0.684
0.688
0.714
0.696
0.688
0.688
0.678
0.654
0.662
0.654
0.662
0.662
0.650
0.646
0.640
0.636
0.636
0.624
0.616
0.612
0.602
0.598
0.598
0.596
0.602
0.612
0.628
0.648
0.662
0.666
0.690
0.686
0.678
0.666
0.650
0.640
0.640
0.634
0.628
0.636
0.628
0.648
0.650
0.648
0.660
0.670
0.676
0.696
0.690
0.686
0.694
0.688
0.674
0.672
0.674
0.666
0.664
0.660
0.670
0.658
0.656
0.668
0.648
0.658
0.652
0.658
0.638
0.648
0.672
0.650
0.644
0.638
0.634
0.626
0.624
0.624
0.620
0.626
0.624
0.632
0.630
0.620
0.620
0.614
0.612
0.614
0.614
0.626
0.622
0.624
0.624
0.624
0.626
0.626
0.620
0.620
0.624
0.626
0.618
0.616
0.622
0.628
0.622
0.616
0.628
0.620
0.616
0.618
0.614
0.610
0.264
0.336
0.612
0.598
0.610
0.592
0.608
0.610
0.602
0.612
0.614
0.616
0.624
0.632
0.626
0.632
0.636
0.630
0.630
0.626
0.632
0.624
0.620
0.628
0.634
0.626
0.628
0.626
0.624
0.624
0.618
0.612
0.616
0.616
0.620
0.622
0.614
0.614
0.626
0.626
0.618
0.608
0.608
0.604
0.604
0.596
0.596
0.602
0.598
0.608
0.602
0.608
0.616
0.612
0.606
0.602
0.598
0.602
0.594
0.590
0.598
0.596
0.604
0.596
0.596
0.594
0.586
0.588
0.582
0.580
0.584
0.574
0.590
0.582
0.588
0.580
0.586
0.602
0.612
0.620
0.628
0.654
0.650
0.658
0.652
0.662
0.636
0.644
0.640
0.640
0.634
0.640
0.656
0.644
0.642
0.646
0.668
0.650
0.654
0.656
0.662
0.646
0.648
0.642
0.650
0.632
0.634
0.634
0.638
0.640
0.634
0.636
0.646
0.630
0.632
0.632
0.628
0.626
0.626
0.628
0.620
0.620
0.618
0.614
0.616
0.614
0.610
0.604
0.604
0.604
0.594
0.594
0.596
0.594
0.598
0.592
0.594
0.598
0.606
0.616
0.608
0.606
0.614
0.610
0.620
0.618
0.604
0.618
0.654
0.670
0.706
0.742
0.780
0.810
0.794
0.756
0.734
0.718
0.716
0.702
0.700
0.702
0.690
0.670
0.676
0.666
0.654
0.664
0.660
0.654
0.658
0.666
0.680
0.686
0.674
0.678
0.680
0.686
0.682
0.692
0.686
0.690
0.690
0.692
0.686
0.682
0.686
0.684
0.672
0.676
0.678
0.674
0.668
0.664
0.674
0.656
0.660
0.668
0.672
0.666
0.676
0.666
0.666
0.662
0.660
0.658
0.656
0.652
0.668
0.680
0.708
0.676
0.678
0.678
0.678
0.666
0.656
0.648
0.646
0.642
0.642
0.634
0.638
0.636
0.636
0.632
0.636
0.626
0.630
0.630
0.634
0.646
0.666
0.700
0.716
0.714
0.706
0.732
0.750
0.740
0.742
0.738
0.728
0.718
0.698
0.704
0.694
0.676
0.670
0.666
0.656
0.642
0.294
0.336
0.650
0.616
0.610
0.610
0.594
0.592
0.582
0.588
0.600
0.584
0.580
0.586
0.292
0.288
0.582
0.574
0.584
0.574
0.580
0.562
0.570
0.570
0.560
0.560
0.564
0.562
0.570
0.574
0.576
0.588
0.594
0.590
0.590
0.600
0.592
0.596
0.588
0.602
0.616
0.608
0.618
0.620
0.614
0.602
0.606
0.602
0.594
0.594
0.578
0.584
0.594
0.598
0.586
0.580
0.632
0.618
0.610
0.618
0.616
0.618
0.626
0.618
0.628
0.624
0.630
0.626
0.638
0.622
0.618
0.624
0.614
0.596
0.588
0.594
0.592
0.588
0.602
0.608
0.624
0.618
0.620
0.628
0.636
0.622
0.622
0.622
0.608
0.612
0.624
0.624
0.630
0.626
0.636
0.640
0.640
0.622
0.660
0.640
0.672
0.642
0.656
0.654
0.664
0.654
0.644
0.632
0.642
0.624
0.618
0.628
0.616
0.616
0.622
0.626
0.624
0.618
0.622
0.622
0.622
0.636
0.634
0.624
0.634
0.638
0.632
0.648
0.634
0.634
0.642
0.638
0.638
0.630
0.618
0.606
0.620
0.620
0.620
0.614
0.614
0.620
0.618
0.616
0.628
0.632
0.642
0.632
0.622
0.630
0.622
0.624
0.616
0.606
0.596
0.606
0.618
0.604
0.596
0.598
0.602
0.612
0.598
0.600
0.602
0.610
0.614
0.618
0.610
0.612
0.610
0.614
0.620
0.610
0.608
0.600
0.602
0.608
0.606
0.602
0.610
0.614
0.620
0.614
0.622
0.620
0.622
0.616
0.612
0.612
0.610
0.606
0.604
0.600
0.596
0.592
0.592
0.596
0.600
0.602
0.606
0.598
0.596
0.594
0.594
0.594
0.592
0.586
0.568
0.566
0.568
0.572
0.580
0.592
0.608
0.612
0.616
0.632
0.646
0.650
0.656
0.646
0.640
0.638
0.624
0.628
0.618
0.608
0.602
0.604
0.614
0.618
0.634
0.626
0.624
0.634
0.652
0.650
0.658
0.652
0.646
0.636
0.620
0.638
0.648
0.628
0.632
0.626
0.630
0.624
0.624
0.622
0.646
0.646
0.642
0.642
0.636
0.654
0.640
0.644
0.642
0.658
0.650
0.650
0.642
0.646
0.646
0.626
0.640
0.628
0.614
0.604
0.602
0.606
0.624
0.650
0.640
0.656
0.676
0.692
0.700
0.688
0.672
0.676
0.662
0.656
0.654
0.644
0.642
0.640
0.620
0.616
0.616
0.614
0.616
0.632
0.664
0.688
0.702
0.716
0.694
0.684
0.678
0.680
0.674
0.658
0.658
0.638
0.640
0.638
0.660
0.646
0.672
0.694
0.712
0.716
0.696
0.686
0.664
0.656
0.652
0.636
0.634
0.636
0.634
0.640
0.632
0.624
0.632
0.644
0.642
0.660
0.664
0.672
0.678
0.676
0.680
0.674
0.680
0.684
0.660
0.656
0.652
0.648
0.668
0.672
0.670
0.668
0.660
0.664
0.668
0.662
0.658
0.650
0.652
0.644
0.640
0.622
0.614
0.608
0.610
0.614
0.630
0.628
0.634
0.636
0.634
0.646
0.640
0.618
0.618
0.616
0.612
0.606
0.598
0.600
0.604
0.602
0.600
0.604
0.616
0.624
0.620
0.626
0.626
0.634
0.658
0.634
0.636
0.636
0.624
0.626
0.622
0.616
0.614
0.608
0.604
0.596
0.598
0.590
0.590
0.596
0.616
0.636
0.676
0.702
0.726
0.744
0.718
0.696
0.686
0.678
0.666
0.650
0.640
0.630
0.634
0.626
0.612
0.616
0.630
0.636
0.632
0.648
0.638
0.634
0.638
0.630
0.636
0.636
0.624
0.610
0.608
0.606
0.594
0.592
0.594
0.596
0.636
0.670
0.678
0.706
0.716
0.718
0.722
0.698
0.680
0.674
0.662
0.642
0.632
0.636
0.624
0.614
0.618
0.634
0.638
0.624
0.630
0.642
0.654
0.652
0.640
0.642
0.632
0.638
0.630
0.616
0.606
0.604
0.608
0.610
0.608
0.590
0.586
0.588
0.584
0.586
0.584
0.590
0.596
0.600
0.610
0.600
0.602
0.606
0.604
0.606
0.602
0.592
0.592
0.582
0.584
0.578
0.572
0.568
0.572
0.586
0.574
0.574
0.578
0.594
0.594
0.596
0.602
0.608
0.614
0.610
0.606
0.604
0.594
0.582
0.588
0.588
0.594
0.590
0.596
0.612
0.628
0.642
0.632
0.634
0.642
0.632
0.626
0.626
0.610
0.610
0.602
0.598
0.592
0.584
0.584
0.586
0.594
0.610
0.608
0.624
0.630
0.646
0.654
0.650
0.662
0.672
0.668
0.660
0.656
0.646
0.640
0.638
0.618
0.608
0.602
0.602
0.598
0.592
0.594
0.596
0.602
0.596
0.598
0.608
0.608
0.610
0.622
0.626
0.614
0.618
0.606
0.608
0.602
0.596
0.600
0.600
0.602
0.600
0.594
0.600
0.604
0.604
0.596
0.600
0.604
0.604
0.600
0.596
0.598
0.600
0.600
0.598
0.598
0.600
0.604
0.598
0.600
0.596
0.604
0.598
0.594
0.602
0.596
0.600
0.608
0.608
0.606
0.610
0.612
0.608
0.602
0.604
0.596
0.596
0.598
0.586
0.592
0.588
0.590
0.584
0.580
0.578
0.576
0.588
0.590
0.584
0.586
0.596
0.600
0.594
0.596
0.602
0.608
0.606
0.606
0.604
0.600
0.602
0.598
0.594
0.588
0.590
0.582
0.582
0.584
0.578
0.580
0.572
0.578
0.580
0.572
0.570
0.580
0.596
0.600
0.600
0.596
0.606
0.600
0.620
0.606
0.234
0.380
0.612
0.602
0.600
0.598
0.600
0.594
0.602
0.594
0.602
0.598
0.598
0.596
0.592
0.588
0.582
0.588
0.584
0.578
0.576
0.580
0.588
0.590
0.594
0.596
0.602
0.596
0.610
0.608
0.616
0.608
0.600
0.606
0.596
0.590
0.590
0.582
0.584
0.572
0.588
0.576
0.576
0.576
0.574
0.580
0.572
0.562
0.572
0.564
0.564
0.562
0.564
0.566
0.584
0.590
0.584
0.592
0.592
0.596
0.582
0.576
0.580
0.584
0.574
0.556
0.578
0.562
0.558
0.562
0.548
0.562
0.550
0.560
0.558
0.564
0.562
0.594
0.610
0.608
0.610
0.606
0.604
0.606
0.604
0.596
0.592
0.588
0.588
0.576
0.578
0.574
0.582
0.576
0.580
0.582
0.582
0.592
0.596
0.600
0.602
0.608
0.622
0.614
0.608
0.618
0.624
0.622
0.618
0.614
0.616
0.616
0.604
0.600
0.600
0.602
0.592
0.592
0.594
0.586
0.582
0.568
0.576
0.544
0.574
0.588
0.226
0.346
0.570
0.614
0.646
0.722
0.754
0.746
0.774
0.792
0.744
0.758
0.822
0.542
0.320
0.328
0.624
0.616
0.594
0.592
0.580
0.592
0.598
0.570
0.572
0.572
0.570
0.564
0.292
0.266
0.332
0.230
0.566
0.534
0.544
0.548
0.544
0.540
0.544
0.528
0.562
0.542
0.552
0.534
0.582
0.566
0.582
0.588
0.596
0.588
0.594
0.584
0.586
0.586
0.592
0.596
0.600
0.616
0.608
0.612
0.620
0.610
0.612
0.618
0.620
0.608
0.618
0.608
0.604
0.604
0.598
0.604
0.622
0.606
0.612
0.612
0.606
0.616
0.612
0.616
0.606
0.604
0.606
0.610
0.598
0.596
0.596
0.596
0.584
0.582
0.576
0.564
0.570
0.562
0.564
0.566
0.564
0.562
0.574
0.562
0.564
0.580
0.578
0.570
0.574
0.584
0.582
0.566
0.576
0.578
0.560
0.572
0.266
0.314
0.572
0.580
0.592
0.594
0.596
0.594
0.596
0.604
0.584
0.588
0.590
0.588
0.588
0.584
0.586
0.594
0.578
0.592
0.592
0.582
0.610
0.588
0.592
0.588
0.582
0.578
0.586
0.578
0.572
0.584
0.590
0.592
0.596
0.590
0.602
0.596
0.604
0.596
0.598
0.604
0.592
0.590
0.586
0.576
0.570
0.578
0.574
0.610
0.650
0.730
0.726
0.692
0.680
0.676
0.664
0.660
0.632
0.628
0.604
0.606
0.638
0.688
0.746
0.780
0.792
0.784
0.766
0.728
0.690
0.638
0.628
0.620
0.600
0.574
0.576
0.570
0.560
0.550
0.546
0.546
0.546
0.600
0.658
0.710
0.730
0.738
0.742
0.722
0.702
0.670
0.650
0.626
0.594
0.584
0.588
0.572
0.564
0.562
0.570
0.568
0.586
0.604
0.614
0.606
0.610
0.610
0.590
0.592
0.592
0.582
0.580
0.572
0.572
0.562
0.564
0.552
0.552
0.548
0.550
0.536
0.538
0.540
0.556
0.596
0.634
0.670
0.736
0.728
0.774
0.754
0.750
0.752
0.734
0.712
0.722
0.710
0.664
0.666
0.644
0.618
0.612
0.612
0.618
0.596
0.606
0.616
0.622
0.634
0.658
0.702
0.698
0.670
0.666
0.662
0.648
0.662
0.676
0.684
0.692
0.706
0.706
0.700
0.680
0.664
0.658
0.620
0.618
0.608
0.604
0.602
0.600
0.602
0.602
0.624
0.604
0.592
0.602
0.598
0.584
0.588
0.580
0.588
0.568
0.564
0.570
0.558
0.556
0.552
0.552
0.556
0.548
0.538
0.540
0.560
0.572
0.592
0.636
0.674
0.784
0.846
0.832
0.850
0.816
0.796
0.760
0.742
0.724
0.710
0.714
0.696
0.686
0.674
0.642
0.636
0.630
0.620
0.606
0.594
0.580
0.572
0.558
0.554
0.554
0.562
0.554
0.586
0.588
0.594
0.594
0.598
0.602
0.646
0.650
0.662
0.676
0.680
0.654
0.658
0.670
0.658
0.644
0.642
0.632
0.620
0.622
0.614
0.604
0.610
0.604
0.594
0.602
0.600
0.588
0.590
0.598
0.614
0.620
0.634
0.648
0.650
0.646
0.636
0.626
0.602
0.592
0.592
0.584
0.568
0.574
0.822
0.844
0.550
0.548
0.552
0.546
0.540
0.534
0.542
0.542
0.532
0.534
0.532
0.512
0.548
0.542
0.526
0.530
0.538
0.528
0.544
0.546
0.544
0.544
0.556
0.550
0.552
0.544
0.544
0.550
0.538
0.546
0.530
0.556
0.544
0.556
0.546
0.550
0.542
0.548
0.550
0.546
0.548
0.540
0.550
0.538
0.546
0.540
0.552
0.548
0.546
0.552
0.546
0.544
0.542
0.552
0.536
0.544
0.534
0.542
0.538
0.528
0.534
0.532
0.528
0.526
0.530
0.530
0.526
0.526
0.550
0.490
0.518
0.512
0.524
0.522
0.528
0.514
0.520
0.536
0.534
0.540
0.540
0.540
0.548
0.540
0.538
0.542
0.538
0.542
0.534
0.534
0.546
0.534
0.552
0.548
0.582
0.562
0.566
0.584
0.590
0.574
0.570
0.572
0.576
0.560
0.558
0.566
0.566
0.564
0.562
0.560
0.582
0.570
0.562
0.574
0.582
0.576
0.566
0.574
0.578
0.572
0.570
0.572
0.576
0.576
0.564
0.568
0.558
0.562
0.574
0.566
0.564
0.588
0.588
0.592
0.590
0.596
0.596
0.592
0.584
0.580
0.588
0.584
0.570
0.564
0.580
0.572
0.572
0.568
0.582
0.592
0.602
0.602
0.602
0.610
0.610
0.606
0.596
0.598
0.596
0.586
0.570
0.570
0.574
0.574
0.558
0.564
0.566
0.548
0.554
0.540
0.564
0.540
0.562
0.558
0.598
0.748
0.732
0.724
0.718
0.680
0.668
0.662
0.632
0.618
0.622
0.608
0.600
0.600
0.592
0.590
0.586
0.598
0.586
0.584
0.584
0.582
0.580
0.568
0.572
0.562
0.562
0.560
0.554
0.580
0.558
0.560
0.576
0.574
0.576
0.584
0.594
0.610
0.624
0.610
0.614
0.624
0.610
0.602
0.610
0.598
0.594
0.592
0.596
0.584
0.580
0.588
0.592
0.586
0.588
0.596
0.598
0.590
0.590
0.592
0.592
0.582
0.586
0.586
0.588
0.582
0.582
0.582
0.578
0.574
0.586
0.594
0.600
0.604
0.598
0.616
0.614
0.612
0.604
0.602
0.594
0.588
0.586
0.568
0.554
0.568
0.560
0.552
0.560
0.560
0.576
0.578
0.612
0.662
0.696
0.716
0.752
0.776
0.732
0.726
0.686
0.658
0.638
0.640
0.610
0.610
0.602
0.596
0.586
0.592
0.594
0.582
0.584
0.588
0.624
0.654
0.648
0.762
0.718
0.710
0.698
0.680
0.662
0.644
0.652
0.630
0.624
0.636
0.628
0.614
0.612
0.614
0.620
0.608
0.606
0.616
0.616
0.604
0.606
0.604
0.610
0.596
0.600
0.606
0.604
0.598
0.590
0.600
0.598
0.596
0.592
0.596
0.596
0.602
0.592
0.592
0.594
0.592
0.590
0.582
0.586
0.590
0.590
0.582
0.580
0.586
0.584
0.580
0.580
0.578
0.582
0.576
0.576
0.578
0.582
0.578
0.572
0.580
0.576
0.578
0.572
0.574
0.576
0.574
0.576
0.576
0.570
0.572
0.576
0.582
0.572
0.576
0.566
0.580
0.568
0.566
0.574
0.572
0.572
0.572
0.580
0.572
0.568
0.576
0.584
0.576
0.566
0.572
0.582
0.572
0.570
0.568
0.572
0.574
0.568
0.572
0.572
0.578
0.598
0.592
0.588
0.600
0.606
0.616
0.602
0.594
0.594
0.592
0.592
0.596
0.584
0.576
0.580
0.580
0.582
0.584
0.594
0.598
0.594
0.596
0.602
0.602
0.602
0.590
0.596
0.596
0.600
0.592
0.590
0.594
0.594
0.588
0.590
0.596
0.598
0.596
0.592
0.594
0.596
0.600
0.592
0.588
0.574
0.586
0.602
0.588
0.596
0.592
0.590
0.590
0.592
0.600
0.588
0.586
0.592
0.588
0.582
0.582
0.578
0.578
0.568
0.572
0.570
0.566
0.568
0.564
0.568
0.572
0.566
0.572
0.588
0.588
0.586
0.592
0.598
0.586
0.578
0.582
0.584
0.580
0.574
0.572
0.578
0.576
0.576
0.580
0.586
0.592
0.592
0.608
0.608
0.616
0.610
0.606
0.608
0.604
0.594
0.594
0.590
0.590
0.584
0.576
0.586
0.586
0.582
0.580
0.582
0.590
0.592
0.584
0.582
0.576
0.570
0.570
0.570
0.564
0.578
0.570
0.576
0.588
0.600
0.606
0.608
0.614
0.618
0.606
0.604
0.606
0.608
0.600
0.590
0.598
0.604
0.598
0.598
0.602
0.612
0.608
0.598
0.612
0.608
0.614
0.602
0.598
0.604
0.600
0.604
0.594
0.594
0.596
0.598
0.600
0.590
0.594
0.604
0.600
0.598
0.592
0.602
0.602
0.580
0.592
0.586
0.590
0.596
0.598
0.614
0.520
0.630
0.640
0.640
0.650
0.644
0.626
0.634
0.632
0.618
0.610
0.616
0.612
0.604
0.600
0.602
0.590
0.586
0.590
0.592
0.590
0.592
0.604
0.620
0.640
0.646
0.642
0.646
0.642
0.644
0.634
0.630
0.622
0.618
0.606
0.596
0.592
0.588
0.586
0.590
0.590
0.594
0.608
0.620
0.632
0.634
0.658
0.648
0.650
0.644
0.644
0.630
0.622
0.624
0.618
0.620
0.600
0.598
0.594
0.598
0.604
0.602
0.614
0.626
0.654
0.652
0.654
0.660
0.668
0.656
0.648
0.644
0.642
0.632
0.630
0.628
0.626
0.626
0.622
0.616
0.618
0.618
0.628
0.620
0.624
0.622
0.626
0.634
0.624
0.616
0.620
0.610
0.594
0.594
0.588
0.590
0.588
0.590
0.598
0.612
0.622
0.624
0.630
0.630
0.630
0.632
0.622
0.620
0.608
0.598
0.596
0.592
0.586
0.592
0.592
0.610
0.640
0.656
0.678
0.688
0.706
0.690
0.682
0.680
0.654
0.640
0.630
0.622
0.608
0.594
0.594
0.592
0.606
0.596
0.606
0.618
0.634
0.626
0.634
0.640
0.636
0.628
0.622
0.618
0.610
0.604
0.594
0.596
0.600
0.594
0.590
0.590
0.588
0.594
0.596
0.604
0.614
0.598
0.600
0.586
0.584
0.580
0.582
0.578
0.562
0.574
0.568
0.560
0.564
0.564
0.568
0.582
0.606
0.616
0.642
0.666
0.666
0.666
0.668
0.658
0.646
0.648
0.636
0.630
0.618
0.612
0.618
0.610
0.604
0.612
0.622
0.628
0.618
0.614
0.614
0.604
0.596
0.592
0.592
0.604
0.600
0.610
0.616
0.612
0.610
0.608
0.606
0.594
0.592
0.590
0.584
0.576
0.576
0.570
0.570
0.582
0.592
0.600
0.592
0.596
0.600
0.602
0.600
0.596
0.590
0.590
0.594
0.586
0.586
0.598
0.614
0.618
0.626
0.636
0.660
0.638
0.630
0.628
0.626
0.612
0.610
0.604
0.612
0.602
0.602
0.608
0.620
0.620
0.618
0.634
0.634
0.624
0.620
0.628
0.626
0.616
0.608
0.614
0.620
0.608
0.608
0.612
0.614
0.614
0.606
0.612
0.620
0.618
0.610
0.612
0.608
0.592
0.586
0.584
0.582
0.592
0.598
0.608
0.636
0.638
0.656
0.654
0.652
0.652
0.656
0.636
0.638
0.630
0.622
0.610
0.606
0.602
0.596
0.588
0.584
0.578
0.574
0.576
0.582
0.572
0.602
0.596
0.594
0.596
0.594
0.588
0.586
0.592
0.594
0.606
0.606
0.616
0.624
0.634
0.634
0.642
0.628
0.620
0.624
0.616
0.610
0.616
0.616
0.624
0.636
0.638
0.642
0.654
0.648
0.648
0.632
0.630
0.612
0.638
0.628
0.622
0.622
0.616
0.616
0.604
0.598
0.600
0.596
0.590
0.582
0.586
0.588
0.580
0.578
0.584
0.588
0.588
0.584
0.586
0.592
0.602
0.592
0.590
0.600
0.600
0.594
0.590
0.588
0.588
0.566
0.578
0.582
0.578
0.582
0.598
0.626
0.646
0.672
0.680
0.688
0.680
0.676
0.670
0.652
0.646
0.626
0.624
0.618
0.596
0.586
0.584
0.584
0.568
0.574
0.570
0.582
0.582
0.586
0.602
0.624
0.628
0.646
0.654
0.668
0.658
0.648
0.644
0.642
0.622
0.616
0.620
0.606
0.600
0.598
0.600
0.598
0.590
0.598
0.604
0.606
0.612
0.616
0.622
0.620
0.612
0.618
0.616
0.616
0.606
0.598
0.602
0.594
0.594
0.592
0.592
0.596
0.590
0.588
0.596
0.608
0.618
0.612
0.620
0.620
0.614
0.616
0.618
0.608
0.602
0.592
0.592
0.596
0.590
0.592
0.592
0.594
0.600
0.590
0.588
0.592
0.602
0.606
0.604
0.598
0.598
0.602
0.598
0.606
0.612
0.612
0.602
0.602
0.600
0.606
0.618
0.628
0.634
0.644
0.630
0.626
0.624
0.616
0.612
0.612
0.610
0.598
0.598
0.598
0.592
0.584
0.586
0.584
0.580
0.572
0.572
0.570
0.574
0.582
0.586
0.588
0.588
0.602
0.590
0.598
0.596
0.584
0.590
0.588
0.588
0.580
0.582
0.594
0.576
0.590
0.586
0.592
0.586
0.590
0.596
0.592
0.588
0.586
0.590
0.594
0.580
0.576
0.576
0.582
0.584
0.578
0.572
0.566
0.576
0.576
0.572
0.570
0.570
0.566
0.570
0.570
0.564
0.568
0.558
0.568
0.564
0.556
0.558
0.566
0.568
0.568
0.586
0.580
0.580
0.584
0.576
0.588
0.596
0.588
0.590
0.594
0.606
0.606
0.602
0.612
0.620
0.616
0.614
0.624
0.626
0.618
0.622
0.622
0.628
0.626
0.620
0.630
0.638
0.628
0.646
0.654
0.658
0.640
0.650
0.634
0.618
0.624
0.610
0.612
0.600
0.606
0.602
0.622
0.688
0.658
0.716
0.736
0.704
0.672
0.664
0.656
0.644
0.640
0.208
0.412
0.610
0.616
0.604
0.602
0.608
0.612
0.622
0.620
0.630
0.640
0.638
0.650
0.650
0.654
0.648
0.648
0.638
0.636
0.652
0.648
0.650
0.660
0.670
0.660
0.660
0.666
0.662
0.652
0.652
0.648
0.656
0.640
0.654
0.642
0.650
0.644
0.632
0.630
0.614
0.614
0.606
0.590
0.590
0.594
0.604
0.618
0.622
0.640
0.644
0.640
0.654
0.644
0.654
0.628
0.634
0.628
0.622
0.650
0.664
0.702
0.770
0.762
0.752
0.754
0.744
0.718
0.714
0.698
0.682
0.668
0.660
0.662
0.658
0.650
0.660
0.662
0.668
0.658
0.670
0.678
0.684
0.676
0.658
0.672
0.652
0.642
0.634
0.642
0.640
0.624
0.622
0.624
0.620
0.622
0.628
0.632
0.644
0.662
0.666
0.670
0.674
0.658
0.650
0.626
0.630
0.620
0.616
0.610
0.604
0.610
0.620
0.632
0.642
0.662
0.664
0.666
0.650
0.654
0.658
0.656
0.652
0.644
0.658
0.646
0.658
0.648
0.636
0.636
0.628
0.636
0.632
0.620
0.610
0.612
0.614
0.624
0.626
0.658
0.692
0.706
0.704
0.712
0.704
0.680
0.664
0.670
0.636
0.618
0.622
0.604
0.588
0.598
0.584
0.598
0.598
0.596
0.594
0.586
0.580
0.586
0.590
0.576
0.580
0.592
0.592
0.584
0.592
0.588
0.580
0.572
0.582
0.580
0.566
0.574
0.564
0.560
0.562
0.580
0.574
0.570
0.570
0.586
0.576
0.564
0.580
0.582
0.590
0.592
0.592
0.580
0.574
0.592
0.594
0.592
0.588
0.584
0.562
0.602
0.572
0.586
0.578
0.596
0.610
0.620
0.608
0.620
0.636
0.642
0.634
0.648
0.638
0.634
0.634
0.624
0.628
0.620
0.606
0.616
0.610
0.606
0.598
0.590
0.584
0.584
0.588
0.590
0.606
0.618
0.612
0.614
0.618
0.610
0.608
0.600
0.598
0.606
0.624
0.630
0.646
0.656
0.672
0.668
0.676
0.666
0.658
0.646
0.642
0.654
0.636
0.644
0.632
0.630
0.606
0.606
0.652
0.664
0.726
0.808
0.912
0.834
0.822
0.770
0.732
0.716
0.684
0.672
0.660
0.634
0.628
0.634
0.618
0.616
0.612
0.612
0.614
0.618
0.620
0.616
0.616
0.628
0.628
0.630
0.634
0.652
0.636
0.650
0.644
0.650
0.626
0.626
0.612
0.602
0.594
0.608
0.586
0.598
0.596
0.600
0.602
0.606
0.618
0.622
0.618
0.624
0.612
0.608
0.620
0.622
0.618
0.614
0.612
0.606
0.600
0.602
0.602
0.622
0.610
0.620
0.624
0.618
0.606
0.596
0.600
0.606
0.598
0.604
0.592
0.590
0.594
0.598
0.574
0.592
0.586
0.598
0.594
0.602
0.596
0.594
0.600
0.614
0.604
0.604
0.616
0.630
0.632
0.642
0.624
0.618
0.622
0.622
0.606
0.602
0.594
0.592
0.600
0.590
0.600
0.596
0.602
0.586
0.592
0.588
0.586
0.592
0.586
0.584
0.590
0.592
0.602
0.604
0.600
0.590
0.596
0.596
0.598
0.588
0.610
0.612
0.622
0.600
0.654
0.622
0.632
0.628
0.620
0.610
0.610
0.610
0.610
0.606
0.600
0.600
0.610
0.610
0.614
0.618
0.606
0.614
0.612
0.610
0.596
0.576
0.582
0.578
0.562
0.572
0.584
0.592
0.608
0.612
0.624
0.650
0.674
0.684
0.688
0.674
0.682
0.674
0.652
0.660
0.650
0.650
0.630
0.626
0.638
0.632
0.634
0.644
0.648
0.688
0.712
0.714
0.698
0.682
0.674
0.656
0.658
0.658
0.644
0.652
0.650
0.646
0.650
0.670
0.656
0.672
0.678
0.658
0.658
0.660
0.660
0.674
0.662
0.658
0.656
0.644
0.638
0.630
0.616
0.610
0.602
0.602
0.634
0.662
0.700
0.730
0.712
0.696
0.700
0.692
0.672
0.666
0.648
0.640
0.616
0.614
0.608
0.606
0.600
0.602
0.598
0.602
0.610
0.614
0.614
0.604
0.600
0.598
0.594
0.610
0.620
0.618
0.646
0.672
0.698
0.684
0.684
0.682
0.656
0.646
0.630
0.624
0.626
0.642
0.642
0.658
0.662
0.650
0.646
0.660
0.658
0.662
0.664
0.650
0.664
0.670
0.664
0.660
0.648
0.656
0.650
0.652
0.620
0.622
0.618
0.604
0.620
0.610
0.612
0.610
0.652
0.644
0.652
0.648
0.664
0.646
0.652
0.640
0.632
0.618
0.624
0.608
0.598
0.604
0.600
0.604
0.600
0.610
0.628
0.636
0.632
0.646
0.656
0.662
0.644
0.652
0.644
0.646
0.634
0.630
0.628
0.632
0.632
0.640
0.650
0.646
0.658
0.654
0.646
0.632
0.636
0.626
0.620
0.636
0.626
0.610
0.226
0.388
0.602
0.614
0.564
0.584
0.598
0.582
0.622
0.646
0.644
0.652
0.676
0.642
0.656
0.646
0.652
0.626
0.632
0.628
0.614
0.618
0.616
0.638
0.606
0.632
0.620
0.616
0.622
0.624
0.622
0.614
0.616
0.626
0.606
0.606
0.604
0.600
0.604
0.616
0.610
0.616
0.604
0.606
0.594
0.606
0.574
0.614
0.592
0.592
0.596
0.604
0.614
0.626
0.638
0.634
0.656
0.646
0.640
0.642
0.620
0.634
0.622
0.606
0.604
0.602
0.600
0.594
0.582
0.588
0.580
0.582
0.594
0.600
0.620
0.638
0.638
0.640
0.638
0.622
0.608
0.610
0.612
0.604
0.604
0.600
0.598
0.598
0.582
0.586
0.570
0.578
0.580
0.582
0.590
0.590
0.596
0.590
0.600
0.616
0.610
0.604
0.612
0.620
0.622
0.620
0.604
0.606
0.610
0.594
0.596
0.598
0.590
0.578
0.576
0.574
0.578
0.580
0.606
0.634
0.668
0.708
0.742
0.754
0.730
0.734
0.726
0.704
0.678
0.668
0.668
0.658
0.664
0.664
0.642
0.648
0.642
0.638
0.654
0.654
0.668
0.684
0.660
0.652
0.656
0.648
0.658
0.644
0.652
0.664
0.694
0.702
0.706
0.696
0.660
0.650
0.648
0.626
0.632
0.626
0.622
0.620
0.650
0.680
0.726
0.740
0.728
0.748
0.744
0.746
0.724
0.708
0.692
0.682
0.654
0.646
0.640
0.632
0.648
0.656
0.656
0.690
0.704
0.690
0.692
0.700
0.708
0.710
0.716
0.718
0.688
0.688
0.680
0.658
0.660
0.664
0.650
0.668
0.680
0.702
0.726
0.710
0.710
0.702
0.692
0.686
0.656
0.644
0.646
0.644
0.642
0.642
0.642
0.676
0.682
0.672
0.670
0.688
0.696
0.686
0.674
0.672
0.670
0.294
0.354
0.642
0.640
0.644
0.628
0.636
0.644
0.654
0.666
0.680
0.680
0.672
0.658
0.642
0.640
0.628
0.650
0.640
0.630
0.656
0.654
0.658
0.656
0.650
0.644
0.646
0.620
0.622
0.614
0.612
0.604
0.616
0.610
0.602
0.614
0.624
0.648
0.646
0.658
0.654
0.668
0.662
0.656
0.668
0.666
0.652
0.662
0.636
0.634
0.630
0.624
0.614
0.604
0.600
0.602
0.616
0.612
0.616
0.636
0.672
0.702
0.692
0.672
0.680
0.680
0.674
0.652
0.652
0.630
0.624
0.632
0.634
0.636
0.642
0.636
0.640
0.624
0.624
0.616
0.608
0.634
0.614
0.612
0.616
0.616
0.616
0.618
0.630
0.638
0.650
0.642
0.648
0.640
0.620
0.652
0.614
0.612
0.600
0.600
0.610
0.612
0.644
0.644
0.658
0.652
0.656
0.648
0.676
0.670
0.650
0.658
0.646
0.668
0.650
0.650
0.632
0.654
0.644
0.654
0.652
0.650
0.640
0.652
0.646
0.656
0.638
0.620
0.638
0.630
0.628
0.644
0.634
0.624
0.636
0.626
0.620
0.604
0.602
0.602
0.604
0.642
0.678
0.732
0.758
0.768
0.738
0.728
0.698
0.664
0.644
0.610
0.602
0.590
0.592
0.600
0.610
0.622
0.622
0.650
0.640
0.656
0.664
0.662
0.642
0.642
0.638
0.648
0.632
0.622
0.628
0.638
0.630
0.632
0.634
0.610
0.614
0.608
0.604
0.596
0.602
0.610
0.652
0.630
0.628
0.626
0.622
0.624
0.630
0.658
0.642
0.656
0.646
0.656
0.630
0.636
0.634
0.622
0.620
0.610
0.606
0.614
0.612
0.626
0.620
0.640
0.640
0.622
0.634
0.632
0.624
0.236
0.400
0.644
0.630
0.636
0.634
0.626
0.662
0.644
0.646
0.648
0.672
0.670
0.666
0.680
0.672
0.660
0.648
0.626
0.652
0.622
0.626
0.612
0.640
0.644
0.654
0.654
0.668
0.640
0.648
0.630
0.624
0.628
0.614
0.596
0.600
0.600
0.610
0.626
0.634
0.660
0.662
0.666
0.690
0.686
0.666
0.664
0.662
0.646
0.636
0.628
0.614
0.620
0.628
0.624
0.606
0.600
0.600
0.604
0.616
0.624
0.646
0.648
0.666
0.660
0.656
0.652
0.644
0.614
0.612
0.594
0.590
0.598
0.608
0.662
0.690
0.718
0.722
0.746
0.714
0.708
0.682
0.658
0.644
0.634
0.628
0.636
0.634
0.630
0.630
0.640
0.648
0.666
0.664
0.656
0.666
0.658
0.664
0.670
0.652
0.652
0.650
0.652
0.636
0.646
0.640
0.652
0.638
0.638
0.626
0.620
0.618
0.612
0.626
0.622
0.616
0.626
0.620
0.642
0.646
0.656
0.654
0.664
0.652
0.646
0.638
0.646
0.640
0.638
0.642
0.650
0.652
0.650
0.668
0.688
0.650
0.650
0.622
0.630
0.606
0.598
0.596
0.598
0.604
0.612
0.612
0.620
0.624
0.626
0.624
0.626
0.626
0.644
0.638
0.648
0.638
0.622
0.630
0.632
0.624
0.616
0.634
0.642
0.648
0.646
0.630
0.616
0.620
0.618
0.606
0.612
0.618
0.630
0.638
0.638
0.632
0.634
0.624
0.626
0.642
0.634
0.632
0.640
0.626
0.610
0.638
0.628
0.628
0.628
0.632
0.630
0.612
0.602
0.594
0.594
0.592
0.590
0.616
0.628
0.658
0.668
0.672
0.692
0.710
0.708
0.696
0.688
0.688
0.686
0.672
0.674
0.674
0.684
0.676
0.666
0.670
0.668
0.648
0.656
0.636
0.612
0.612
0.606
0.600
0.602
0.618
0.632
0.632
0.652
0.638
0.668
0.644
0.660
0.642
0.638
0.628
0.606
0.640
0.640
0.622
0.606
0.666
0.346
0.276
0.600
0.610
0.604
0.644
0.644
0.630
0.650
0.638
0.660
0.640
0.648
0.632
0.624
0.640
0.636
0.612
0.640
0.628
0.624
0.610
0.604
0.596
0.590
0.604
0.598
0.622
0.618
0.644
0.628
0.672
0.678
0.688
0.682
0.674
0.694
0.692
0.660
0.650
0.646
0.644
0.636
0.644
0.626
0.602
0.596
0.602
0.600
0.602
0.602
0.636
0.632
0.626
0.608
0.632
0.636
0.630
0.628
0.650
0.648
0.672
0.660
0.640
0.692
0.670
0.640
0.686
0.656
0.660
0.644
0.640
0.614
0.658
0.640
0.628
0.642
0.630
0.652
0.642
0.620
0.662
0.636
0.662
0.628
0.656
0.634
0.614
0.606
0.596
0.590
0.608
0.606
0.594
0.646
0.248
0.480
0.714
0.738
1.358
0.664
0.648
0.654
0.642
0.642
0.644
0.618
0.600
0.632
0.616
0.610
0.614
0.604
0.606
0.598
0.586
0.590
0.590
0.590
0.570
0.588
0.610
0.592
0.594
0.596
0.604
0.602
0.606
0.602
0.652
0.640
0.624
0.672
0.616
0.668
0.622
0.664
0.642
0.606
0.654
0.638
0.602
0.648
0.632
0.618
0.598
0.642
0.628
0.626
0.608
0.610
0.652
0.638
0.642
0.640
0.612
0.670
0.638
0.648
0.658
0.668
0.666
0.662
0.648
0.648
0.650
0.652
0.660
0.646
0.646
0.646
0.634
0.638
0.630
0.640
0.650
0.608
0.660
0.638
0.604
0.650
0.636
0.616
0.598
0.628
0.624
0.618
0.636
0.598
0.592
0.616
0.632
0.612
0.622
0.630
0.594
0.594
0.636
0.628
0.638
0.612
0.654
0.638
0.648
0.652
0.636
0.692
1.238
0.624
0.604
0.646
0.634
0.648
0.576
0.640
0.612
0.596
0.602
0.594
0.588
0.598
0.576
0.596
0.596
0.604
0.602
0.604
0.574
0.584
0.592
0.594
0.596
0.596
0.598
0.598
0.588
0.580
0.596
0.598
0.594
0.610
0.588
0.590
0.566
0.562
0.594
0.592
0.600
0.594
0.630
0.598
0.626
0.620
0.600
0.598
0.596
0.602
0.616
0.582
0.592
0.586
0.574
0.590
0.610
0.554
0.564
0.568
0.566
0.560
0.582
0.622
0.646
0.626
0.652
0.646
0.666
0.638
0.648
0.648
0.610
0.650
0.640
0.582
0.604
0.600
0.596
0.594
0.594
0.584
0.574
0.568
0.614
0.606
0.546
0.572
0.558
0.654
0.514
0.234
0.304
0.294
0.334
0.526
0.244
0.310
0.644
0.352
0.244
0.604
0.344
0.202
0.296
0.384
0.220
0.198
0.210
0.288
0.432
0.370
0.252
0.346
0.388
0.314
0.262
0.372
0.514
0.412
0.242
0.280
0.204
0.580
0.234
0.456
0.446
0.298
0.200
0.264
0.236
0.300
0.300
0.200
0.270
0.232
0.300
0.298
0.200
0.270
0.232
0.298
0.500
0.302
0.200
0.300
0.298
0.200
0.266
0.236
0.298
0.300
0.200
0.266
0.234
0.460
0.340
0.218
0.282
0.406
0.394
0.216
0.284
0.800
0.206
0.294
0.406
0.394
0.208
0.292
0.368
0.234
0.198
0.266
0.434
0.398
0.372
0.230
0.378
0.324
0.356
0.442
0.500
0.242
0.358
0.270
0.232
0.406
0.470
0.204
0.420
0.396
0.372
0.230
0.370
0.232
0.404
0.494
0.300
0.200
0.212
0.288
0.364
0.236
0.200
0.210
0.492
0.498
0.270
0.232
0.298
0.300
0.200
0.262
0.240
0.298
0.300
0.300
0.208
0.394
0.210
0.288
0.408
0.392
0.212
0.288
0.198
0.204
0.202
0.486
0.210
0.368
0.432
0.264
0.244
0.456
0.238
0.458
0.242
0.400
0.712
0.386
0.288
0.670
0.442
0.242
0.258
0.440
0.668
0.494
0.250
0.448
0.290
0.732
0.378
0.318
0.482
0.310
0.390
0.312
0.388
0.360
0.752
0.386
0.358
0.752
0.590
0.220
0.484
0.238
0.262
0.508
0.390
0.378
0.738
0.770
0.514
0.230
0.274
0.464
0.438
0.306
0.388
0.344
0.258
0.454
0.248
0.512
0.692
0.494
0.236
0.262
0.518
0.382
0.354
0.760
0.384
0.370
0.740
0.492
0.272
0.734
0.764
0.730
0.784
0.752
0.782
0.742
0.774
0.782
0.794
0.798
0.800
0.764
0.766
0.772
0.746
0.752
0.744
0.758
0.740
0.758
0.780
0.754
0.764
0.802
0.772
0.754
0.772
0.766
0.736
0.778
0.758
0.766
0.762
0.752
0.794
0.752
0.740
0.762
0.736
0.736
0.770
0.686
0.774
0.738
0.800
0.764
0.780
0.790
0.762
0.798
0.802
0.756
0.776
0.758
0.790
0.754
0.768
0.752
0.736
0.804
0.732
0.774
0.762
0.748
0.750
0.734
0.812
0.706
0.786
0.760
0.744
0.764
0.732
0.770
0.726
0.772
0.736
0.740
0.764
0.694
0.772
0.722
0.772
0.734
0.762
0.734
0.766
0.728
0.778
0.734
0.758
0.740
0.766
0.732
0.762
0.732
0.770
0.736
0.798
0.706
0.784
0.748
0.762
0.752
0.754
0.750
0.748
0.744
0.754
0.706
0.768
0.728
0.762
0.728
0.774
0.736
0.742
0.752
0.708
0.774
0.724
0.770
0.728
0.746
0.720
0.722
0.706
0.704
0.698
0.704
0.740
0.762
0.754
0.746
0.798
0.802
0.786
0.790
0.802
0.776
0.780
0.778
0.784
0.770
0.768
0.764
0.760
0.738
0.764
0.738
0.762
0.744
0.780
0.768
0.786
0.754
0.798
0.800
0.808
0.798
0.802
0.788
0.792
0.804
0.802
0.800
0.808
0.786
0.790
0.794
0.786
0.778
0.768
0.792
0.758
0.750
0.730
0.752
0.728
0.782
0.750
0.758
0.806
0.784
0.790
0.792
0.776
0.760
0.792
0.792
0.774
0.790
0.772
0.770
0.800
0.804
0.792
0.792
0.800
0.774
0.794
0.786
0.768
0.786
0.774
0.790
0.776
0.780
0.792
0.802
0.790
0.788
0.790
0.784
0.782
0.788
0.800
0.780
0.792
0.794
0.792
0.760
0.758
0.794
0.796
0.800
0.788
0.792
0.800
0.776
0.770
0.774
0.758
0.754
0.758
0.738
0.762
0.740
0.778
0.758
0.756
0.788
0.764
0.754
0.772
0.734
0.772
0.736
0.776
0.776
0.772
0.786
0.800
0.804
0.780
0.790
0.796
0.784
0.786
0.786
0.792
0.798
0.810
0.786
0.794
0.788
0.784
0.792
0.790
0.788
0.778
0.782
0.788
0.780
0.798
0.798
0.790
0.790
0.794
0.770
0.778
0.788
0.786
0.794
0.794
0.776
0.782
0.780
0.774
0.780
0.780
0.758
0.778
0.772
0.766
0.764
0.768
0.762
0.760
0.758
0.762
0.768
0.766
0.770
0.784
0.760
0.754
0.772
0.742
0.768
0.756
0.758
0.762
0.764
0.780
0.782
0.780
0.782
0.768
0.780
0.790
0.772
0.768
0.772
0.796
0.780
0.770
0.768
0.780
0.760
0.756
0.788
0.768
0.750
0.770
0.756
0.746
0.736
0.746
0.726
0.726
0.716
0.714
0.714
0.702
0.712
0.702
0.710
0.712
0.706
0.732
0.738
0.732
0.752
0.744
0.762
0.734
0.728
0.732
0.730
0.724
0.752
0.742
0.742
0.744
0.752
0.748
0.762
0.764
0.776
0.772
0.774
0.774
0.768
0.770
0.762
0.770
0.758
0.766
0.784
0.776
0.778
0.782
0.806
0.784
0.790
0.794
0.786
0.794
0.796
0.784
0.760
0.766
0.782
0.772
0.782
0.788
0.782
0.786
0.784
0.766
0.772
0.786
0.774
0.772
0.778
0.788
0.780
0.786
0.780
0.766
0.784
0.790
0.784
0.786
0.794
0.798
0.774
0.786
0.800
0.808
0.790
0.792
0.792
0.780
0.780
0.776
0.772
0.778
0.776
0.784
0.778
0.776
0.786
0.796
0.776
0.778
0.782
0.782
0.792
0.794
0.798
0.788
0.800
0.812
0.790
0.804
0.806
0.782
0.780
0.764
0.752
0.738
0.740
0.730
0.720
0.722
0.734
0.734
0.732
0.768
0.740
0.762
0.766
0.764
0.760
0.752
0.768
0.762
0.754
0.770
0.774
0.766
0.790
0.794
0.782
0.790
0.788
0.768
0.772
0.784
0.760
0.758
0.764
0.752
0.750
0.744
0.762
0.758
0.758
0.764
0.762
0.774
0.754
0.764
0.782
0.776
0.776
0.778
0.800
0.790
0.780
0.782
0.770
0.764
0.746
0.736
0.724
0.744
0.726
0.732
0.754
0.752
0.766
0.766
0.776
0.766
0.774
0.770
0.758
0.768
0.758
0.768
0.744
0.760
0.766
0.752
0.774
0.784
0.770
0.766
0.776
0.770
0.748
0.752
0.748
0.756
0.746
0.762
0.764
0.764
0.770
0.766
0.768
0.772
0.770
0.760
0.764
0.758
0.760
0.756
0.762
0.750
0.750
0.760
0.760
0.762
0.742
0.750
0.744
0.748
0.738
0.734
0.726
0.722
0.710
0.708
0.708
0.718
0.740
0.744
0.772
0.780
0.760
0.772
0.768
0.736
0.742
0.744
0.734
0.752
0.762
0.768
0.766
0.772
0.766
0.780
0.774
0.778
0.768
0.782
0.774
0.772
0.772
0.792
0.802
0.792
0.802
0.808
0.814
0.794
0.790
0.788
0.774
0.766
0.766
0.764
0.766
0.776
0.774
0.762
0.754
0.742
0.736
0.736
0.746
0.734
0.730
0.738
0.730
0.716
0.706
0.706
0.692
0.686
0.680
0.680
0.670
0.678
0.676
0.686
0.676
0.684
0.690
0.694
0.692
0.692
0.696
0.694
0.680
0.674
0.672
0.670
0.662
0.662
0.672
0.662
0.670
0.678
0.688
0.682
0.686
0.698
0.704
0.698
0.706
0.716
0.712
0.704
0.706
0.708
0.714
0.706
0.712
0.722
0.724
0.714
0.712
0.710
0.712
0.704
0.710
0.712
0.706
0.706
0.710
0.718
0.706
0.710
0.712
0.718
0.716
0.712
0.722
0.712
0.712
0.712
0.744
0.724
0.722
0.722
0.742
0.726
0.718
0.744
0.744
0.730
0.750
0.738
0.746
0.736
0.732
0.732
0.728
0.722
0.732
0.732
0.726
0.740
0.732
0.734
0.748
0.738
0.736
0.748
0.742
0.740
0.740
0.744
0.748
0.732
0.746
0.738
0.758
0.734
0.748
0.750
0.758
0.742
0.752
0.746
0.736
0.744
0.738
0.760
0.732
0.742
0.742
0.732
0.738
0.734
0.738
0.736
0.738
0.756
0.764
0.762
0.764
0.764
0.772
0.754
0.756
0.768
0.746
0.752
0.746
0.756
0.742
0.746
0.742
0.726
0.740
0.734
0.730
0.740
0.742
0.754
0.738
0.744
0.746
0.740
0.736
0.728
0.734
0.746
0.730
0.746
0.748
0.752
0.748
0.756
0.754
0.752
0.738
0.738
0.740
0.728
0.730
0.732
0.732
0.758
0.682
0.682
0.700
0.680
0.666
0.638
0.666
0.634
0.634
0.630
0.616
0.606
0.610
0.600
0.594
0.586
0.582
0.576
0.570
0.570
0.552
0.566
0.552
0.556
0.548
0.550
0.542
0.536
0.516
0.550
0.542
0.510
0.554
0.544
0.514
0.568
0.526
0.570
0.542
0.588
0.584
0.572
0.588
0.590
0.600
0.606
0.612
0.610
0.606
0.594
0.588
0.596
0.596
0.580
0.582
0.584
0.576
0.582
0.566
0.602
0.624
0.624
0.624
0.618
0.622
0.638
0.620
0.612
0.614
0.682
0.696
0.704
0.706
0.750
0.720
0.692
0.688
0.672
0.662
0.628
0.654
0.632
0.598
0.614
0.594
0.596
0.606
0.590
0.590
0.574
0.574
0.564
0.600
0.582
0.588
0.586
0.596
0.586
0.582
0.594
0.620
0.616
0.620
0.618
0.616
0.606
0.636
0.620
0.622
0.604
0.608
0.606
0.608
0.586
0.602
0.612
0.608
0.626
0.606
0.610
0.624
0.608
0.660
0.648
0.668
0.640
0.680
0.626
0.640
0.628
0.616
0.600
0.630
0.628
0.636
0.622
0.662
0.624
0.656
0.634
0.616
0.608
0.630
0.616
0.620
0.612
0.606
0.622
0.624
0.624
0.628
0.606
0.648
0.642
0.612
0.642
0.634
0.620
0.630
0.638
0.632
0.674
0.664
0.658
0.688
0.666
0.656
0.694
0.690
0.676
0.682
0.650
0.698
0.684
0.680
0.690
0.680
0.680
0.730
0.712
0.708
0.724
0.712
0.698
0.690
0.670
0.648
0.654
0.646
0.660
0.638
0.692
0.676
0.692
0.678
0.668
0.692
0.706
0.686
0.696
0.708
0.700
0.696
0.674
0.676
0.670
0.694
0.720
0.732
0.704
0.710
0.696
0.686
0.690
0.666
0.684
0.664
0.692
0.704
0.712
0.704
0.686
0.670
0.678
0.690
0.690
0.688
0.686
0.704
0.716
0.724
0.748
0.776
0.700
0.742
0.730
0.674
0.686
0.650
0.698
0.640
0.666
0.668
0.622
0.690
0.656
0.646
0.710
0.696
0.698
0.702
0.704
0.696
0.698
0.682
0.682
0.686
0.682
0.266
0.410
0.684
0.666
0.652
0.658
0.644
0.634
0.644
0.606
0.646
0.630
0.630
0.614
0.674
0.650
0.666
0.648
0.652
0.654
0.642
0.656
0.640
0.704
0.664
0.638
0.684
0.648
0.666
0.646
0.652
0.636
0.664
0.656
0.642
0.704
0.696
0.700
0.696
0.680
0.688
0.672
0.654
0.616
0.626
0.622
0.626
0.620
0.650
0.648
0.608
0.646
0.636
0.618
0.684
0.660
0.652
0.694
0.658
0.644
0.606
0.658
0.636
0.610
0.602
0.596
0.622
0.624
0.620
0.626
0.612
0.596
0.644
0.648
0.680
0.690
0.700
0.694
0.706
0.686
0.652
0.692
0.634
0.636
0.634
0.600
0.650
0.632
0.620
0.694
0.688
0.758
0.754
0.784
0.776
0.750
0.768
0.712
0.694
0.680
0.640
0.680
0.622
0.670
0.636
0.644
0.652
0.656
0.644
0.636
0.650
0.618
0.628
0.646
0.614
0.668
0.642
0.638
0.632
0.626
0.604
0.662
0.642
0.646
0.642
0.710
0.708
0.698
0.704
0.670
0.656
0.670
0.614
0.644
0.636
0.646
0.648
0.658
0.648
0.650
0.646
0.678
0.642
0.674
0.704
0.662
0.694
0.652
0.686
0.614
0.660
0.630
0.608
0.642
0.612
0.608
0.602
0.600
0.584
0.554
0.600
0.582
0.574
0.588
0.584
0.606
0.624
0.630
0.606
0.660
0.646
0.692
0.692
0.688
0.682
0.648
0.696
0.592
0.662
0.640
0.610
0.654
0.638
0.606
0.658
0.638
0.642
0.652
0.612
0.664
0.624
0.670
0.638
0.660
0.634
0.680
0.628
0.678
0.642
0.660
0.616
0.674
0.628
0.672
0.622
0.644
0.622
0.622
0.604
0.606
0.608
0.640
0.680
0.698
0.686
0.690
0.692
0.666
0.640
0.684
0.642
0.658
0.622
0.662
0.636
0.640
0.634
0.626
0.628
0.634
0.628
0.606
0.656
0.632
0.622
0.642
0.618
0.626
0.644
0.624
0.638
0.626
0.642
0.628
0.608
0.646
0.630
0.618
0.600
0.622
0.604
0.600
0.588
0.598
0.596
0.584
0.580
0.582
0.588
0.614
0.644
0.684
0.666
0.656
0.666
0.638
0.666
0.654
0.718
0.650
0.692
0.660
0.654
0.638
0.640
0.624
0.628
0.622
0.616
0.618
0.610
0.598
0.618
0.656
0.634
0.636
0.642
0.620
0.656
0.638
0.632
0.656
0.638
0.670
0.646
0.654
0.622
0.666
0.618
0.656
0.630
0.618
0.606
0.602
0.610
0.606
0.592
0.588
0.602
0.592
0.592
0.604
0.592
0.596
0.580
0.594
0.594
0.594
0.610
0.616
0.652
1.192
0.612
0.620
0.616
0.624
0.608
0.604
0.600
0.624
0.652
0.674
0.702
0.700
0.708
0.738
0.796
0.812
0.766
0.724
0.696
0.662
0.640
0.654
0.622
0.620
0.606
0.602
0.600
0.606
0.584
0.582
0.602
0.594
0.600
0.582
0.584
0.572
0.584
0.600
0.566
0.548
0.592
0.564
0.548
0.588
0.560
0.546
0.594
0.572
0.566
0.562
0.600
0.602
0.610
0.648
0.646
0.642
0.644
0.618
0.660
0.636
0.602
0.646
0.628
0.616
0.610
0.600
0.628
0.618
0.604
0.608
0.608
0.600
0.592
0.596
0.592
0.586
0.574
0.590
0.598
0.608
0.596
0.602
0.604
0.598
0.598
0.594
0.608
0.594
0.592
0.588
0.588
0.584
0.568
0.580
0.604
0.594
0.582
0.584
0.586
0.580
0.574
0.600
0.580
0.578
0.572
0.572
0.582
0.574
0.560
0.588
0.586
0.574
0.576
0.560
0.598
0.570
0.572
0.556
0.600
0.576
0.580
0.586
0.586
0.574
0.594
0.610
0.594
0.596
0.590
0.580
0.586
0.584
0.568
0.590
0.606
0.602
0.598
0.630
0.648
0.636
0.680
0.664
0.688
0.700
0.692
0.664
0.696
0.672
0.636
0.658
0.636
0.626
0.642
0.636
0.650
0.640
0.700
0.696
0.696
0.684
0.678
0.658
0.654
0.642
0.642
0.646
0.652
0.658
0.708
0.734
0.744
0.718
0.740
0.720
0.712
0.686
0.656
0.666
0.622
0.654
0.638
0.922
0.336
0.630
0.618
0.634
0.650
0.666
0.692
0.664
0.688
0.672
0.662
0.680
0.690
0.704
0.736
0.742
0.718
0.736
0.714
0.682
0.678
0.692
0.688
0.690
0.700
0.712
0.686
0.688
0.676
0.656
0.644
0.638
0.618
0.606
0.608
0.594
0.592
0.586
0.378
0.770
0.566
0.558
0.542
0.582
0.528
0.576
0.540
0.564
0.554
0.622
0.744
0.822
0.946
0.922
0.862
0.830
0.764
0.734
0.698
0.678
0.642
0.622
0.632
0.600
0.606
0.604
0.594
0.582
0.588
0.580
0.588
0.598
0.618
0.594
0.588
0.600
0.602
0.614
0.614
0.606
0.596
0.604
0.600
0.590
0.602
0.610
0.616
0.622
0.616
0.608
0.602
0.590
0.616
0.588
0.598
0.612
0.598
0.586
0.616
0.598
0.602
0.596
0.602
0.588
0.612
0.412
0.226
0.242
0.372
0.618
0.624
0.636
0.648
0.616
0.628
0.634
0.624
0.612
0.608
0.598
0.640
0.616
0.618
0.622
0.610
0.594
0.604
0.600
0.594
0.598
0.594
0.580
0.580
0.600
0.598
0.604
0.614
0.628
0.642
0.652
0.656
0.650
0.676
0.632
0.692
0.668
0.666
0.666
0.700
0.672
0.660
0.674
0.682
0.668
0.680
0.698
0.696
0.686
0.712
0.686
0.694
0.676
0.662
0.652
0.700
0.678
0.684
0.652
0.686
0.666
0.638
0.682
0.624
0.660
0.636
0.618
0.654
0.630
0.632
0.640
0.622
0.602
0.600
0.602
0.600
0.592
0.604
0.604
0.656
0.652
0.642
0.640
0.648
0.600
0.614
0.628
0.622
0.602
0.598
0.600
0.638
0.624
0.632
0.606
0.638
0.640
0.618
0.648
0.640
0.606
0.662
0.646
0.668
0.638
0.648
0.646
0.654
0.650
0.648
0.644
0.618
0.650
0.628
0.682
0.666
0.658
0.692
0.652
0.654
0.650
0.654
0.638
0.660
0.610
0.646
0.628
0.612
0.668
0.650
0.690
0.684
0.664
0.650
0.688
0.660
0.656
0.656
0.642
0.648
0.650
0.654
0.652
0.646
0.644
0.638
0.664
0.644
0.654
0.630
0.658
0.628
0.674
0.626
0.674
0.620
0.672
0.628
0.628
0.646
0.616
0.662
0.646
0.650
0.650
0.650
0.650
0.662
0.632
0.692
0.658
0.658
0.668
0.634
0.688
0.630
0.662
0.614
0.664
0.638
0.644
0.648
0.644
0.656
0.640
0.644
0.622
0.622
0.636
0.638
0.602
0.640
0.626
0.630
0.604
0.662
0.632
0.606
0.654
0.638
0.604
0.652
0.642
0.638
0.652
0.628
0.682
0.652
0.662
0.646
0.650
0.612
0.620
0.634
0.628
0.600
0.660
0.648
0.634
0.638
0.628
0.616
0.660
0.616
0.606
0.658
0.640
0.628
0.670
0.638
0.664
0.652
0.654
0.654
0.642
0.644
0.640
0.622
0.624
0.642
0.626
0.618
0.644
0.624
0.616
0.594
0.616
0.624
0.620
0.616
0.624
0.612
0.594
0.610
0.630
0.622
0.624
0.618
0.656
0.642
0.678
0.634
0.666
0.670
0.686
0.706
0.736
0.754
0.764
0.802
0.734
0.774
0.386
0.292
0.682
0.688
0.648
0.682
0.646
0.662
0.666
0.680
0.666
0.698
0.656
0.638
0.676
0.628
0.674
0.658
0.664
0.700
0.700
0.702
0.696
0.688
0.682
0.668
0.670
0.678
0.672
0.646
0.694
0.630
0.678
0.598
0.682
0.614
0.598
0.618
0.250
0.386
0.634
0.624
0.338
0.310
0.252
0.392
0.606
0.666
0.626
0.608
0.608
0.604
0.620
0.602
0.604
0.212
0.408
0.592
0.592
0.588
0.572
0.634
0.548
0.572
0.554
0.590
0.596
0.616
0.690
0.718
0.776
0.788
0.800
0.786
0.746
0.770
0.720
0.700
0.684
0.672
0.654
0.648
0.642
0.626
0.614
0.612
0.600
0.612
0.332
0.258
0.590
0.258
0.332
0.580
0.586
0.590
0.594
0.342
0.256
0.608
0.610
0.648
0.650
0.600
0.616
0.642
0.636
0.602
0.642
0.630
0.620
0.602
0.610
0.644
0.614
0.618
0.614
0.608
0.648
0.644
0.698
0.654
0.650
0.680
0.664
0.660
0.650
0.646
0.650
0.654
0.652
0.700
0.250
0.368
0.220
0.412
0.668
0.624
0.650
0.644
0.640
0.650
0.626
0.670
0.630
0.634
0.638
0.626
0.652
0.636
0.624
0.660
0.620
0.616
0.616
0.606
0.612
0.636
0.662
0.698
0.700
0.266
0.398
0.692
0.692
0.676
0.676
0.658
0.636
0.362
0.306
0.610
0.664
0.624
0.644
0.650
0.662
0.670
0.672
0.694
0.660
0.674
0.664
0.658
0.650
0.654
0.640
0.682
0.630
0.682
0.674
0.674
0.662
0.700
0.666
0.640
0.440
0.238
0.630
0.638
0.300
0.340
0.616
0.638
0.638
0.630
0.686
0.682
0.678
0.670
0.672
0.650
0.646
0.616
0.662
0.618
0.674
0.632
0.732
0.572
0.670
0.632
0.678
0.630
0.670
0.650
0.662
0.628
0.652
0.628
0.658
0.636
0.684
0.458
0.212
0.688
0.686
0.292
0.386
0.702
0.692
0.688
0.686
0.682
0.654
0.696
0.660
0.644
0.652
0.638
0.632
0.642
0.632
0.614
0.638
0.352
0.258
0.622
0.592
0.332
0.298
0.642
0.700
0.704
0.654
0.690
0.664
0.650
0.676
0.616
0.654
0.638
0.636
0.642
0.620
0.672
0.648
0.658
0.638
0.646
0.642
0.656
0.644
0.632
0.650
0.616
0.660
0.636
0.602
0.652
0.648
0.608
0.660
0.632
0.614
0.636
0.626
0.618
0.606
0.598
0.658
0.652
0.670
0.666
0.660
0.650
0.670
0.644
0.644
0.662
0.640
0.676
0.708
0.720
0.670
0.682
0.666
0.672
0.674
0.624
0.682
0.658
0.662
0.670
0.642
0.674
0.624
0.668
0.622
0.692
0.668
0.680
0.680
0.708
0.716
0.700
0.706
0.696
0.676
0.308
0.362
0.704
0.672
0.634
0.686
0.626
0.678
0.620
0.670
0.318
0.308
0.666
0.624
0.638
0.636
0.628
0.624
0.656
0.622
0.662
0.636
0.652
0.340
0.356
0.568
0.648
0.632
0.614
0.648
0.634
0.644
0.660
0.642
0.662
0.672
0.652
0.664
0.664
0.652
0.650
0.644
0.642
0.644
0.612
0.660
0.636
0.706
0.698
0.698
0.706
0.688
0.676
0.678
0.654
0.694
0.638
0.650
0.624
0.610
0.642
0.630
0.608
0.656
0.644
0.636
0.668
0.636
0.654
0.640
0.662
0.620
0.652
0.638
0.626
0.636
0.630
0.610
0.602
0.596
0.596
0.600
0.602
0.602
0.596
0.610
0.590
0.604
0.600
0.656
0.640
0.612
0.644
0.642
0.638
0.664
0.662
0.644
0.648
0.650
0.652
0.648
0.662
0.650
0.646
0.640
0.644
0.664
0.432
0.248
0.650
0.662
0.650
0.650
0.666
0.674
0.676
0.700
0.710
0.688
0.726
0.732
0.730
0.704
0.690
0.704
0.700
0.708
0.694
0.694
0.700
0.702
0.762
0.744
0.762
0.736
0.710
0.752
0.738
0.750
0.750
0.732
0.272
0.430
0.670
0.702
0.422
0.252
0.666
0.656
0.648
0.648
0.644
0.654
0.638
0.638
0.652
0.670
0.670
0.678
0.676
0.684
0.704
0.700
0.692
0.694
0.700
0.692
0.704
0.708
0.700
0.698
0.704
0.706
0.696
0.708
0.688
0.684
0.684
0.698
0.686
0.692
0.676
0.682
0.692
0.710
0.742
0.756
0.804
0.790
0.774
0.740
0.716
0.712
0.696
0.678
0.686
0.662
0.640
0.694
0.676
0.676
0.700
0.742
0.772
0.774
0.766
0.804
0.794
0.766
0.744
0.790
0.756
0.744
0.714
0.764
0.736
0.742
0.746
0.746
0.756
0.788
0.728
0.774
0.746
0.754
0.714
0.698
0.734
0.710
0.680
0.678
0.690
0.666
0.644
0.646
0.642
0.614
0.298
0.350
0.636
0.608
0.660
0.644
0.666
0.668
0.670
0.694
0.680
0.678
0.662
0.684
0.656
0.644
0.632
0.646
0.622
0.692
0.672
0.686
0.660
0.678
0.662
0.654
0.702
0.700
0.718
0.744
0.736
0.768
0.758
0.764
0.798
0.758
0.748
0.738
0.748
0.714
0.702
0.698
0.690
0.696
0.708
0.704
0.700
0.392
0.314
0.700
0.710
0.296
0.386
0.656
0.656
0.660
0.630
0.670
0.632
0.652
0.640
0.614
0.680
0.618
0.622
0.644
0.632
0.644
0.650
0.642
0.638
0.614
0.652
0.638
0.626
0.608
0.652
0.630
0.600
0.660
0.634
0.606
0.656
0.644
0.610
0.640
0.626
0.620
0.608
0.600
0.604
0.592
0.612
0.588
0.606
0.618
0.596
0.606
0.600
0.584
0.592
0.630
0.610
0.608
0.612
0.626
0.616
0.604
0.644
0.636
0.620
0.604
0.638
0.620
0.632
0.602
0.630
0.624
0.626
0.616
0.600
0.602
0.608
0.592
0.614
0.598
0.604
0.630
0.632
0.620
0.656
0.640
0.612
0.654
0.632
0.614
0.608
0.626
0.618
0.622
0.622
0.598
0.634
0.632
0.638
0.666
0.630
0.674
0.634
0.636
0.644
0.618
0.630
0.628
0.630
0.606
0.670
0.638
0.658
0.638
0.690
0.650
0.652
0.616
0.668
0.626
0.684
0.642
0.648
0.618
0.668
0.638
0.640
0.636
0.622
0.636
0.638
0.628
0.598
0.640
0.618
0.610
0.610
0.618
0.606
0.670
0.660
0.662
0.704
0.692
0.686
0.670
0.658
0.662
0.630
0.672
0.636
0.626
0.632
0.632
0.610
0.606
0.648
0.642
0.680
0.682
0.686
0.714
0.736
0.710
0.746
0.724
0.720
0.704
0.694
0.710
0.696
0.696
0.694
0.680
0.680
0.684
0.688
0.680
0.698
0.674
0.666
0.650
0.690
0.668
0.646
0.686
0.648
0.672
0.642
0.650
0.632
0.668
0.652
0.654
0.656
0.646
0.680
0.672
0.650
0.694
0.668
0.676
0.668
0.690
0.698
0.704
0.678
0.666
0.648
0.690
0.658
0.652
0.702
0.642
0.658
0.644
0.656
0.658
0.662
0.688
0.680
0.670
0.678
0.674
0.696
0.658
0.638
0.674
0.628
0.658
0.642
0.652
0.650
0.634
0.658
0.640
0.662
0.658
0.646
0.698
0.656
0.648
0.666
0.634
0.670
0.638
0.636
0.638
0.618
0.612
0.628
0.638
0.624
0.696
0.700
0.760
0.728
0.710
0.698
0.706
0.700
0.704
0.676
0.642
0.666
0.614
0.654
0.636
0.610
0.668
0.632
0.700
0.654
0.640
0.688
0.640
0.672
0.648
0.654
0.660
0.644
0.660
0.632
0.690
0.666
0.678
0.672
0.702
0.688
0.676
0.668
0.668
0.672
0.666
0.660
0.702
0.674
0.670
0.656
0.680
0.652
0.658
0.618
0.664
0.630
0.678
0.636
0.682
0.690
0.690
0.668
0.646
0.698
0.660
0.642
0.686
0.630
0.664
0.618
0.656
0.644
0.610
0.652
0.634
0.612
0.638
0.648
0.620
0.616
0.626
0.620
0.610
0.620
0.630
0.672
0.686
0.684
0.690
0.704
0.718
0.704
0.696
0.680
0.650
0.678
0.638
0.656
0.618
0.660
0.636
0.600
0.638
0.614
0.606
0.608
0.626
0.614
0.612
0.664
0.654
0.670
0.698
0.676
0.652
0.662
0.646
0.656
0.630
0.648
0.626
0.646
0.648
0.616
0.652
0.632
0.614
0.664
0.634
0.650
0.646
0.652
0.648
0.648
0.644
0.604
0.656
0.634
0.614
0.616
0.640
0.630
0.614
0.606
0.640
0.624
0.626
0.614
0.662
0.630
0.642
0.652
0.648
0.656
0.648
0.650
0.654
0.650
0.654
0.644
0.630
0.632
0.628
0.610
0.604
0.634
0.608
0.616
0.622
0.614
0.670
0.634
0.690
0.676
0.638
0.678
0.636
0.652
0.626
0.596
0.640
0.628
0.610
0.608
0.612
0.610
0.602
0.566
0.590
0.590
0.594
0.584
0.574
0.598
0.602
0.624
0.628
0.622
0.626
0.598
0.602
0.646
0.626
0.626
0.604
0.598
0.644
0.630
0.624
0.616
0.640
0.624
0.620
0.596
0.638
0.620
0.612
0.622
0.614
0.600
0.654
0.638
0.610
0.610
0.638
0.620
0.620
0.610
0.608
0.630
0.612
0.608
0.612
0.616
0.610
0.608
0.600
0.638
0.616
0.612
0.612
0.612
0.604
0.602
0.632
0.616
0.610
0.602
0.604
0.600
0.598
0.598
0.604
0.612
0.610
0.610
0.604
0.606
0.642
0.634
0.618
0.638
0.646
0.626
0.680
0.646
0.658
0.658
0.650
0.640
0.644
0.614
0.616
0.636
0.626
0.614
0.606
0.592
0.652
0.654
0.662
0.634
0.680
0.638
0.678
0.634
0.654
0.626
0.602
0.640
0.614
0.620
0.608
0.600
0.600
0.600
0.604
0.608
0.598
0.636
0.614
0.612
0.624
0.614
0.606
0.606
0.628
0.616
0.624
0.620
0.600
0.636
0.636
0.634
0.630
0.638
0.628
0.604
0.610
0.632
0.616
0.614
0.616
0.608
0.600
0.598
0.376
0.224
0.586
0.596
0.588
0.588
0.606
0.598
0.600
0.640
0.692
0.684
0.686
0.652
0.722
0.580
0.650
0.616
0.604
0.600
0.598
0.588
0.594
0.590
0.588
0.566
0.590
0.594
0.566
0.554
0.582
0.566
0.538
0.586
0.558
0.562
0.558
0.536
0.590
0.548
0.564
0.554
0.538
0.600
0.566
0.574
0.564
0.600
0.594
0.582
0.582
0.572
0.578
0.574
0.564
0.562
0.578
0.582
0.590
0.604
0.630
0.662
0.672
0.672
0.700
0.656
0.654
0.636
0.672
0.600
0.584
0.594
0.592
0.592
0.580
0.586
0.600
0.614
0.632
0.616
0.650
0.268
0.420
0.558
0.656
0.642
0.606
0.610
0.586
0.610
0.618
0.606
0.610
0.600
0.592
0.600
0.580
0.634
0.602
0.598
0.598
0.590
0.590
0.586
0.586
0.590
0.616
0.568
0.570
0.252
0.306
0.574
0.562
0.564
0.588
0.574
0.586
0.586
0.598
0.602
0.616
0.612
0.630
0.614
0.656
0.640
0.598
0.598
0.600
0.602
0.610
0.536
0.552
0.592
0.554
0.548
0.586
0.578
0.602
0.624
0.608
0.662
0.644
0.634
0.666
0.654
0.642
0.704
0.672
0.656
0.678
0.672
0.678
0.668
0.674
0.656
0.642
0.682
0.656
0.662
0.610
0.662
0.634
0.628
0.646
0.656
0.668
0.700
0.738
0.692
0.676
0.688
0.700
0.670
0.642
0.624
0.636
0.626
0.614
0.604
0.592
0.598
0.594
0.598
0.602
0.596
0.598
0.600
0.594
0.578
0.588
0.596
0.598
0.608
0.622
0.628
0.596
0.654
0.654
0.648
0.644
0.628
0.646
0.630
0.606
0.648
0.632
0.614
0.594
0.638
0.594
0.594
0.586
0.618
0.628
0.646
0.650
0.648
0.636
0.662
0.654
0.644
0.662
0.680
0.564
0.604
0.606
0.570
0.582
0.558
0.578
0.558
0.542
0.598
0.600
0.600
0.608
0.612
0.626
0.620
0.618
0.622
0.620
0.614
0.630
0.628
0.612
0.600
0.608
0.592
0.592
0.606
0.624
0.656
0.622
0.656
0.644
0.668
0.730
0.700
0.396
0.296
0.644
0.648
0.610
0.604
0.598
0.606
0.598
0.614
0.630
0.624
0.624
0.606
0.610
0.626
0.606
0.614
0.620
0.624
0.646
0.640
0.614
0.640
0.644
0.620
0.628
0.644
0.634
0.684
0.708
0.666
0.660
0.672
0.668
0.634
0.682
0.622
0.660
0.636
0.604
0.596
0.630
0.624
0.620
0.618
0.682
0.632
0.676
0.644
0.662
0.622
0.662
0.630
0.602
0.638
0.618
0.600
0.596
0.596
0.602
0.614
0.628
0.600
0.652
0.632
0.618
0.638
0.654
0.612
0.666
0.636
0.592
0.626
0.614
0.614
0.616
0.608
0.598
0.604
0.608
0.608
0.596
0.634
0.630
0.622
0.620
0.626
0.656
0.628
0.640
0.640
0.628
0.672
0.652
0.664
0.672
0.644
0.652
0.626
0.668
0.674
0.680
0.676
0.700
0.724
0.740
0.696
0.680
0.684
0.682
0.664
0.638
0.682
0.636
0.648
0.630
0.628
0.644
0.632
0.648
0.642
0.606
0.654
0.620
0.618
0.602
0.644
0.650
0.618
0.698
0.606
0.640
0.626
0.628
0.656
0.636
0.702
0.666
0.646
0.694
0.684
0.664
0.658
0.694
0.702
0.696
0.676
0.668
0.660
0.702
0.706
0.644
0.648
0.700
0.702
0.698
0.730
0.736
0.734
0.700
0.730
0.696
0.674
0.700
0.700
0.700
0.710
0.734
0.710
0.692
0.666
0.692
0.702
0.642
0.648
0.702
0.696
0.708
0.734
0.772
0.736
0.768
0.690
0.702
0.696
0.698
0.702
0.666
0.664
0.668
0.646
0.656
0.596
0.654
0.646
0.610
0.674
0.638
0.680
0.708
0.698
0.660
0.672
0.664
0.662
0.638
0.706
0.628
0.674
0.614
0.678
0.598
0.682
0.620
0.706
0.662
0.684
0.708
0.706
0.720
0.708
0.706
0.700
0.680
0.658
0.668
0.632
0.640
0.624
0.598
0.584
0.580
0.588
0.592
0.606
0.616
0.630
0.656
0.646
0.674
0.632
0.686
0.646
0.656
0.610
0.604
0.634
0.612
0.622
0.622
0.640
0.634
0.634
0.626
0.658
0.610
0.658
0.640
0.644
0.636
0.630
0.636
0.630
0.624
0.616
0.646
0.626
0.610
0.598
0.608
0.626
0.598
0.604
0.574
0.598
0.594
0.620
0.606
0.620
0.618
0.616
0.624
0.604
0.586
0.610
0.592
0.586
0.586
0.586
0.568
0.588
0.596
0.586
0.572
0.564
0.576
0.590
0.578
0.568
0.568
0.590
0.574
0.558
0.566
0.604
0.604
0.594
0.590
0.598
0.638
0.540
0.582
0.592
0.572
0.596
0.594
0.586
0.578
0.578
0.562
0.602
0.586
0.558
0.562
0.588
0.560
0.562
0.344
0.246
0.568
0.578
0.594
0.626
0.626
0.670
0.672
0.698
0.660
0.698
0.666
0.630
0.658
0.618
0.614
0.608
0.600
0.602
0.604
0.596
0.654
0.640
0.614
0.666
0.630
0.636
0.652
0.650
0.670
0.594
0.662
0.228
0.408
0.612
0.614
0.624
0.620
0.624
0.606
0.606
0.642
0.614
0.614
0.620
0.600
0.652
0.642
0.604
0.676
0.632
0.688
0.646
0.664
0.656
0.652
0.656
0.642
0.692
0.656
0.658
0.690
0.692
0.662
0.654
0.690
0.656
0.648
0.702
0.640
0.654
0.688
0.664
0.652
0.696
0.690
0.656
0.658
0.656
0.636
0.670
0.638
0.652
0.640
0.606
0.650
0.630
0.620
0.606
0.598
0.600
0.600
0.600
0.596
0.636
0.692
0.714
0.752
0.760
0.784
0.818
0.744
0.780
0.716
0.696
0.700
0.612
0.630
0.632
0.618
0.616
0.598
0.604
0.600
0.602
0.596
0.594
0.336
0.260
0.588
0.580
0.584
0.564
0.568
0.558
0.208
0.364
0.642
0.246
0.504
0.766
0.702
0.702
0.686
0.646
0.650
0.640
0.610
0.598
0.632
0.282
0.310
0.608
0.620
0.628
0.620
0.604
0.616
0.612
0.594
0.600
0.596
0.586
0.588
0.606
0.584
0.568
0.556
0.574
0.552
0.560
0.564
0.580
0.556
0.566
0.546
0.654
0.522
0.566
0.552
0.602
0.592
0.584
0.580
0.584
0.582
0.576
0.604
0.596
0.598
0.598
0.600
0.604
0.604
0.594
0.612
0.594
0.580
0.622
0.592
0.588
0.590
0.586
0.590
0.592
0.608
0.624
0.626
0.640
0.642
0.622
0.622
0.632
0.626
0.612
0.598
0.610
0.636
0.630
0.628
0.694
0.686
0.692
0.684
0.700
0.698
0.696
0.660
0.690
0.686
0.648
0.640
0.624
0.632
0.636
0.618
0.614
0.600
0.606
0.630
0.630
0.632
0.608
0.648
0.626
0.618
0.602
0.644
0.622
0.604
0.628
0.596
0.614
0.642
0.648
0.612
0.656
0.686
0.586
0.658
0.606
0.630
0.630
0.636
0.610
0.594
0.628
0.622
0.610
0.600
0.592
0.600
0.598
0.584
0.572
0.588
0.612
0.596
0.578
0.582
0.582
0.572
0.582
0.602
0.600
0.598
0.598
0.586
0.592
0.608
0.608
0.608
0.604
0.600
0.600
0.602
0.572
0.582
0.582
0.572
0.596
0.590
0.590
0.588
0.596
0.596
0.610
0.618
0.606
0.592
0.618
0.638
0.612
0.610
0.618
0.608
0.612
0.582
0.604
0.620
0.622
0.604
0.610
0.608
0.606
0.604
0.616
0.614
0.604
0.594
0.618
0.620
0.604
0.604
0.610
0.608
0.608
0.624
0.600
0.638
0.630
0.632
0.602
0.638
0.620
0.626
0.616
0.608
0.590
0.614
0.632
0.610
0.606
0.616
0.624
0.606
0.600
0.640
0.628
0.614
0.612
0.606
0.604
0.588
0.606
0.604
0.600
0.592
0.596
0.600
0.604
0.598
0.604
0.602
0.606
0.598
0.588
0.602
0.608
0.608
0.622
0.618
0.616
0.620
0.610
0.598
0.624
0.636
0.622
0.620
0.606
0.604
0.624
0.612
0.614
0.604
0.602
0.608
0.618
0.606
0.600
0.606
0.602
0.626
0.614
0.608
0.604
0.598
0.594
0.602
0.598
0.598
0.608
0.614
0.618
0.612
0.604
0.612
0.636
0.622
0.620
0.604
0.604
0.602
0.598
0.602
0.594
0.622
0.634
0.630
0.618
0.606
0.604
0.600
0.622
0.610
0.590
0.612
0.610
0.606
0.612
0.622
0.608
0.656
0.640
0.650
0.646
0.612
0.664
0.626
0.600
0.616
0.624
0.604
0.606
0.610
0.614
0.614
0.616
0.612
0.652
0.638
0.652
0.650
0.644
0.650
0.636
0.646
0.622
0.630
0.640
0.628
0.608
0.654
0.634
0.606
0.658
0.640
0.618
0.656
0.630
0.634
0.644
0.626
0.634
0.634
0.628
0.610
0.644
0.638
0.604
0.648
0.644
0.608
0.650
0.640
0.614
0.666
0.634
0.640
0.650
0.610
0.658
0.640
0.628
0.654
0.616
0.662
0.638
0.626
0.644
0.630
0.616
0.652
0.636
0.632
0.652
0.622
0.660
0.634
0.636
0.626
0.622
0.612
0.596
0.618
0.634
0.626
0.628
0.610
0.650
0.634
0.606
0.650
0.632
0.612
0.656
0.640
0.606
0.658
0.640
0.608
0.652
0.638
0.608
0.648
0.636
0.614
0.638
0.640
0.626
0.638
0.640
0.614
0.644
0.646
0.620
0.642
0.640
0.610
0.648
0.634
0.624
0.608
0.638
0.630
0.622
0.610
0.652
0.632
0.618
0.656
0.634
0.648
0.652
0.644
0.650
0.638
0.654
0.614
0.664
0.634
0.642
0.638
0.620
0.640
0.634
0.626
0.630
0.644
0.628
0.648
0.646
0.642
0.648
0.612
0.666
0.636
0.610
0.648
0.632
0.606
0.650
0.638
0.614
0.670
0.638
0.658
0.630
0.668
0.640
0.646
0.648
0.646
0.648
0.616
0.662
0.632
0.628
0.648
0.628
0.656
0.642
0.652
0.650
0.654
0.634
0.680
0.630
0.640
0.630
0.616
0.612
0.602
0.642
0.618
0.620
0.614
0.600
0.612
0.634
0.618
0.618
0.616
0.606
0.596
0.638
0.616
0.622
0.624
0.606
0.610
0.646
0.644
0.638
0.652
0.638
0.664
0.622
0.666
0.616
0.666
0.636
0.626
0.648
0.630
0.636
0.650
0.616
0.674
0.626
0.680
0.648
0.664
0.664
0.652
0.670
0.622
0.658
0.628
0.612
0.608
0.616
0.614
0.614
0.602
0.598
0.600
0.598
0.602
0.596
0.592
0.598
0.598
0.588
0.570
0.604
0.598
0.600
0.596
0.674
0.662
0.674
0.672
0.676
0.668
0.676
0.702
0.698
0.678
0.680
0.690
0.678
0.680
0.690
0.688
0.676
0.664
0.676
0.644
0.638
0.298
0.318
0.608
0.602
0.372
0.224
0.598
0.600
0.592
0.592
0.584
0.588
0.590
0.594
0.574
0.588
0.594
0.600
0.610
0.594
0.600
0.602
0.600
0.592
0.604
0.592
0.588
0.588
0.592
0.594
0.588
0.596
0.600
0.604
0.618
0.618
0.626
0.606
0.622
0.624
0.622
0.596
0.600
0.600
0.586
0.592
0.578
0.602
0.728
0.812
0.750
0.780
0.790
0.704
0.716
0.692
0.656
0.640
0.604
0.594
0.620
0.600
0.592
0.590
0.606
0.590
0.578
0.578
0.558
0.592
0.594
0.568
0.578
0.574
0.376
0.206
0.570
0.578
0.590
0.564
0.610
0.588
0.580
0.588
0.598
0.590
0.594
0.606
0.614
0.620
0.612
0.608
0.606
0.648
0.634
0.612
0.654
0.628
0.618
0.620
0.634
0.654
0.592
0.618
0.622
0.618
0.634
0.602
0.608
0.646
0.228
0.382
0.624
0.612
0.598
0.642
0.620
0.620
0.620
0.602
0.652
0.638
0.614
0.624
0.636
0.632
0.606
0.648
0.628
0.620
0.596
0.612
0.638
0.620
0.626
0.614
0.596
0.630
0.626
0.630
0.608
0.596
0.636
0.622
0.614
0.620
0.616
0.604
0.608
0.636
0.620
0.640
0.588
0.608
0.598
0.590
0.598
0.604
0.604
0.606
0.640
0.648
0.662
0.658
0.714
0.668
0.702
0.686
0.682
0.976
0.320
0.634
0.610
0.650
0.626
0.618
0.604
0.592
0.608
0.600
0.600
0.644
0.648
0.702
0.716
0.756
0.728
0.764
0.786
0.740
0.684
0.670
0.634
0.614
0.608
0.602
0.586
0.580
0.578
0.560
0.618
0.596
0.588
0.594
0.592
0.584
0.572
0.550
0.604
0.558
0.542
0.588
0.552
0.560
0.560
0.538
0.596
0.550
0.558
0.568
0.560
0.572
0.562
0.566
0.574
0.570
0.570
0.560
0.600
0.572
0.580
0.582
0.558
0.602
0.570
0.562
0.570
0.564
0.538
0.590
0.570
0.570
0.560
0.600
0.574
0.552
0.586
0.560
0.544
0.588
0.562
0.556
0.590
0.612
0.542
0.548
0.594
0.562
0.548
0.584
0.570
0.564
0.574
0.580
0.580
0.594
0.594
0.594
0.600
0.568
0.584
0.604
0.570
0.564
0.562
0.602
0.590
0.586
0.576
0.556
0.596
0.580
0.562
0.560
0.578
0.578
0.602
0.632
0.632
0.654
0.624
0.670
0.632
0.666
0.628
0.646
0.640
0.620
0.634
0.628
0.630
0.612
0.644
0.630
0.608
0.644
0.640
0.622
0.656
0.648
0.670
0.636
0.652
0.636
0.612
0.652
0.634
0.610
0.596
0.628
0.616
0.608
0.612
0.614
0.616
0.608
0.600
0.638
0.616
0.606
0.608
0.608
0.598
0.596
0.604
0.608
0.602
0.606
0.606
0.596
0.592
0.586
0.584
0.590
0.592
0.608
0.618
0.630
0.630
0.664
0.634
0.668
0.626
0.644
0.632
0.606
0.606
0.620
0.602
0.584
0.598
0.586
0.566
0.544
0.594
0.596
0.602
0.674
0.636
0.678
0.668
0.672
0.676
0.682
0.650
0.664
0.634
0.638
0.626
0.606
0.606
0.598
0.594
0.602
0.606
0.606
0.610
0.578
0.594
0.604
0.588
0.588
0.590
0.596
0.608
0.622
0.620
0.664
0.650
0.676
0.656
0.638
0.676
0.632
0.628
0.626
0.614
0.612
0.614
0.606
0.590
0.632
0.628
0.624
0.622
0.632
0.630
0.630
0.606
0.646
0.636
0.616
0.608
0.594
0.604
0.614
0.596
0.594
0.596
0.596
0.604
0.600
0.596
0.598
0.596
0.594
0.588
0.582
0.582
0.570
0.594
0.588
0.588
0.588
0.598
0.600
0.604
0.608
0.610
0.600
0.594
0.590
0.590
0.590
0.596
0.606
0.600
0.600
0.604
0.608
0.610
0.606
0.610
0.604
0.602
0.608
0.610
0.620
0.630
0.624
0.618
0.638
0.648
0.656
0.652
0.650
0.650
0.652
0.640
0.632
0.642
0.632
0.606
0.622
0.610
0.598
0.576
0.592
0.580
0.574
0.546
0.588
0.566
0.560
0.564
0.552
0.566
0.562
0.548
0.584
0.574
0.582
0.568
0.582
0.602
0.598
0.574
0.592
0.600
0.586
0.272
0.296
0.588
0.584
0.580
0.588
0.598
0.602
0.606
0.606
0.610
0.624
0.604
0.624
0.602
0.586
0.604
0.590
0.590
0.596
0.602
0.608
0.598
0.602
0.604
0.600
0.592
0.598
0.606
0.600
0.586
0.594
0.582
0.576
0.568
0.586
0.590
0.582
0.588
0.598
0.600
0.604
0.612
0.606
0.602
0.602
0.602
0.598
0.594
0.596
0.600
0.592
0.586
0.590
0.586
0.594
0.594
0.584
0.600
0.594
0.592
0.586
0.590
0.596
0.590
0.604
0.622
0.620
0.624
0.654
0.626
0.614
0.622
0.616
0.608
0.602
0.592
0.600
0.596
0.582
0.566
0.600
0.586
0.580
0.568
0.562
0.606
0.588
0.590
0.602
0.604
0.610
0.606
0.608
0.598
1.202
0.588
0.578
0.586
0.592
0.592
0.588
0.598
0.590
0.598
0.658
0.700
0.674
0.652
0.652
0.644
0.644
0.626
0.598
0.590
0.596
0.600
0.604
0.612
0.614
0.610
0.610
0.604
0.590
0.572
0.574
0.576
0.574
0.566
0.550
0.560
0.542
0.550
0.544
0.534
0.554
0.520
0.552
0.540
0.544
0.552
0.566
0.568
0.568
0.582
0.576
0.592
0.600
0.588
0.600
0.590
0.590
0.588
0.588
0.600
0.592
0.584
0.584
0.582
0.570
0.582
0.582
0.578
0.560
0.590
0.584
0.584
0.582
0.568
0.584
0.600
0.600
0.586
0.592
0.584
0.590
0.574
0.574
0.600
0.596
0.590
0.580
0.584
0.582
0.574
0.586
0.582
0.572
0.550
0.592
0.570
0.550
0.590
0.568
0.564
0.568
0.566
0.568
0.560
0.596
0.578
0.590
0.596
0.602
0.608
0.614
0.616
0.606
0.604
0.594
0.614
0.588
0.598
0.598
0.614
0.594
0.594
0.604
0.604
0.598
0.596
0.600
0.614
0.618
0.624
0.624
0.626
0.638
0.638
0.622
0.610
0.614
0.600
0.618
0.616
0.604
0.608
0.612
0.604
0.608
0.598
0.620
0.612
0.616
0.598
0.600
0.598
0.584
0.584
0.620
0.618
0.628
0.624
0.672
0.628
0.688
0.644
0.658
0.636
0.636
0.630
0.618
0.598
0.592
0.602
0.602
0.592
0.584
0.586
0.592
0.594
0.602
0.612
0.632
0.626
0.666
0.668
0.652
0.692
0.688
0.680
0.654
0.670
0.646
0.636
0.618
0.608
0.604
0.592
0.596
0.602
0.610
0.596
0.598
0.612
0.614
0.606
0.602
0.596
0.588
0.604
0.602
0.612
0.616
0.612
0.622
0.620
0.612
0.628
0.604
0.606
0.604
0.602
0.604
0.598
0.594
0.600
0.582
0.582
0.578
0.608
0.592
0.590
0.598
0.594
0.598
0.604
0.604
0.610
0.612
0.600
0.640
0.628
0.626
0.610
0.648
0.632
0.610
0.604
0.642
0.616
0.618
0.616
0.600
0.634
0.624
0.618
0.616
0.610
0.604
0.596
0.602
0.604
0.604
0.602
0.602
0.604
0.616
0.604
0.610
0.612
0.602
0.602
0.598
0.594
0.592
0.578
0.580
0.596
0.598
0.586
0.580
0.592
0.598
0.598
0.596
0.596
0.594
0.578
0.596
0.592
0.600
0.596
0.594
0.592
0.576
0.572
0.570
0.600
0.578
0.568
0.552
0.586
0.556
0.554
0.570
0.554
0.566
0.562
0.554
0.570
0.562
0.564
0.572
0.566
0.566
0.586
0.584
0.582
0.562
0.584
0.578
0.580
0.566
0.574
0.588
0.578
0.572
0.558
0.602
0.588
0.592
0.622
0.650
0.640
0.702
0.656
0.650
0.646
0.644
0.612
0.606
0.604
0.590
0.594
0.600
0.600
0.624
0.624
0.620
0.626
0.612
0.606
0.644
0.614
0.614
0.614
0.602
0.600
0.604
0.600
0.598
0.600
0.598
0.598
0.602
0.606
0.596
0.602
0.604
0.592
0.596
0.588
0.582
0.582
0.564
0.596
0.588
0.584
0.584
0.586
0.582
0.576
0.596
0.598
0.600
0.602
0.612
0.640
0.628
0.622
0.652
0.644
0.608
0.664
0.632
0.606
0.644
0.628
0.618
0.606
0.602
0.608
0.632
0.626
0.622
0.608
0.598
0.636
0.616
0.614
0.618
0.614
0.608
0.656
0.632
0.636
0.648
0.622
0.598
0.642
0.622
0.624
0.616
0.646
0.664
0.690
0.694
0.702
0.698
0.686
0.684
0.686
0.656
0.696
0.690
0.704
0.698
0.682
0.688
0.676
0.666
0.696
0.698
0.704
0.758
0.778
0.760
0.756
0.784
0.792
0.768
0.746
0.728
0.698
0.682
0.648
0.690
0.642
0.644
0.622
0.648
0.210
0.444
0.650
0.650
0.662
0.638
0.660
0.632
0.678
0.712
0.752
0.766
0.734
0.730
0.690
0.660
0.666
0.626
0.588
0.612
0.592
0.600
0.604
0.598
0.626
0.648
0.628
0.660
0.642
0.684
0.622
0.650
0.628
0.610
0.606
0.646
0.642
0.702
0.696
0.708
0.712
0.734
0.696
0.660
0.668
0.632
0.618
0.630
0.624
0.628
0.674
0.634
0.682
0.660
0.672
0.686
0.690
0.676
0.670
0.650
0.688
0.652
0.654
0.622
0.642
0.628
0.624
0.614
0.632
0.634
0.620
0.652
0.616
0.620
0.602
0.614
0.588
0.612
0.606
0.620
0.616
0.628
0.620
0.630
0.672
0.690
0.708
0.676
0.678
0.672
0.246
0.424
0.658
0.642
0.658
0.636
0.644
0.658
0.652
0.652
0.652
0.650
0.648
0.666
0.594
0.592
0.630
0.604
0.580
0.588
0.600
0.218
0.380
0.596
0.604
0.602
0.638
0.648
0.618
0.678
0.626
0.684
0.650
0.656
0.646
0.650
0.608
0.650
0.636
0.616
0.598
0.636
0.616
0.614
0.608
0.610
0.614
0.602
0.598
0.598
0.598
0.600
0.598
0.604
0.612
0.604
0.618
0.612
0.612
0.614
0.604
0.604
0.608
0.602
0.606
0.598
0.598
0.600
0.604
0.598
0.604
0.606
0.600
0.604
0.608
0.626
0.616
0.620
0.616
0.606
0.606
0.600
0.634
0.608
0.616
0.618
0.616
0.610
0.590
0.608
0.630
0.608
0.590
0.598
0.578
0.594
0.598
0.582
0.562
0.566
0.588
0.576
0.574
0.572
0.576
0.608
0.594
0.604
0.594
0.590
0.604
0.600
0.612
0.652
0.674
0.672
0.690
0.656
0.656
0.628
0.642
0.622
0.610
0.590
0.626
0.610
0.606
0.602
0.614
0.606
0.608
0.602
0.596
0.604
0.598
0.592
0.598
0.600
0.600
0.598
0.594
0.596
0.602
0.596
0.596
0.604
0.604
0.592
0.600
0.602
0.598
0.600
0.604
0.622
0.628
0.612
0.588
0.620
0.636
0.612
0.614
0.602
0.606
0.598
0.584
0.588
0.604
0.624
0.618
0.626
0.668
0.664
0.660
0.676
0.658
0.644
0.690
0.650
0.664
0.652
0.650
0.650
0.638
0.608
0.658
0.648
0.636
0.656
0.666
0.656
0.688
0.660
0.634
0.680
0.632
0.688
0.658
0.646
0.674
0.636
0.680
0.662
0.648
0.696
0.658
0.640
0.680
0.632
0.630
0.632
0.626
0.606
0.596
0.646
0.656
0.702
0.698
0.708
0.746
0.726
0.716
0.706
0.700
0.682
0.662
0.658
0.646
0.642
0.614
0.656
0.632
0.608
0.624
0.658
0.640
0.668
0.634
0.658
0.624
0.670
0.618
0.652
0.634
0.620
0.604
0.598
0.596
0.600
0.600
0.628
0.672
0.698
0.676
0.678
0.676
0.668
0.702
0.662
0.644
0.640
0.630
0.622
0.602
0.600
0.586
0.590
0.598
0.610
0.612
0.604
0.602
0.616
0.642
0.638
0.604
0.658
0.636
0.600
0.636
0.622
0.622
0.626
0.634
0.644
0.624
0.636
0.638
0.626
0.614
0.638
0.624
0.618
0.604
0.602
0.598
0.602
0.600
0.598
0.636
0.612
0.608
0.606
0.606
0.606
0.602
0.608
0.610
0.600
0.608
0.568
0.576
0.560
0.598
0.588
0.584
0.598
0.612
0.610
0.610
0.600
0.592
0.614
0.626
0.616
0.612
0.612
0.604
0.598
0.596
0.582
0.566
0.578
0.592
0.574
0.578
0.600
0.634
0.666
0.658
0.706
0.734
0.720
0.722
0.702
0.680
0.646
0.666
0.614
0.650
0.620
0.614
0.606
0.594
0.598
0.590
0.594
0.592
0.584
0.592
0.582
0.590
0.604
0.600
0.594
0.598
0.604
0.596
0.644
0.634
0.630
0.600
0.646
0.626
0.622
0.604
0.594
0.618
0.620
0.610
0.610
0.606
0.612
0.616
0.612
0.606
0.592
0.618
0.636
0.626
0.624
0.606
0.642
0.624
0.622
0.608
0.596
0.608
0.620
0.610
0.612
0.604
0.606
0.600
0.596
0.594
0.568
0.584
0.596
0.608
0.598
0.598
0.592
0.584
0.584
0.592
0.584
0.572
0.584
0.608
0.590
0.566
0.554
0.596
0.568
0.562
0.566
0.590
0.572
0.578
0.572
0.598
0.634
0.630
0.620
0.690
0.664
0.652
0.658
0.646
0.640
0.634
0.618
0.598
0.634
0.618
0.608
0.602
0.606
0.606
0.610
0.608
0.608
0.598
0.644
0.624
0.638
0.592
0.604
0.600
0.600
0.606
0.596
0.612
0.624
0.658
0.776
0.724
0.764
0.726
0.710
0.666
0.652
0.676
0.638
0.644
0.626
0.598
0.618
0.624
0.590
0.584
0.592
0.600
0.592
0.566
0.572
0.570
0.578
0.570
0.544
0.594
0.564
0.546
0.588
0.562
0.550
0.606
0.580
0.580
0.590
0.582
0.574
0.590
0.606
0.588
0.578
0.582
0.564
0.586
0.594
0.572
0.572
0.562
0.600
0.588
0.588
0.586
0.590
0.596
0.606
0.620
0.620
0.606
0.600
0.636
0.614
0.610
0.616
0.630
0.586
0.588
0.588
0.588
0.254
0.328
0.580
0.572
0.604
0.606
0.634
0.626
0.630
0.598
0.670
0.640
0.656
0.634
0.678
0.632
0.672
0.622
0.672
0.632
0.606
0.652
0.634
0.612
0.590
0.636
0.616
0.612
0.614
0.624
0.602
0.606
0.592
0.608
0.612
0.620
0.608
0.602
0.600
0.606
0.604
0.598
0.610
0.614
0.622
0.604
0.606
0.650
0.628
0.618
0.628
0.628
0.626
0.608
0.606
0.598
0.604
0.590
0.594
0.596
0.600
0.600
0.612
0.602
0.658
0.646
0.688
0.718
0.302
0.388
0.748
0.736
0.716
0.702
0.700
0.698
0.706
0.692
0.694
0.656
0.650
0.624
0.630
0.612
0.608
0.602
0.594
0.598
0.590
0.584
0.570
0.592
0.596
0.574
0.574
0.558
0.596
0.572
0.568
0.558
0.588
0.580
0.614
0.626
0.694
0.690
0.654
0.654
0.656
0.632
0.618
0.608
0.624
0.630
0.636
0.598
0.648
0.620
0.618
0.608
0.604
0.606
0.602
0.592
0.598
0.610
0.596
0.594
0.594
0.594
0.584
0.588
0.584
0.584
0.574
0.604
0.600
0.596
0.594
0.596
0.598
0.590
0.588
0.596
0.592
0.592
0.570
0.584
0.600
0.568
0.566
0.570
0.570
0.566
0.556
0.602
0.586
0.596
0.614
0.614
0.606
0.632
0.614
0.606
0.594
0.594
0.570
0.574
0.600
0.584
0.574
0.580
0.580
0.590
0.592
0.604
0.616
0.616
0.608
0.606
0.610
0.598
0.602
0.598
0.592
0.592
0.592
0.602
0.604
0.610
0.602
0.598
0.600
0.590
0.570
0.590
0.606
0.602
0.596
0.602
0.602
0.598
0.596
0.610
0.618
0.606
0.606
0.598
0.574
0.586
0.602
0.580
0.586
0.586
0.568
0.580
0.602
0.588
0.586
0.594
0.592
0.596
0.594
0.618
0.612
0.618
0.602
0.614
0.600
0.612
0.576
0.592
0.606
0.574
0.572
0.556
0.590
0.564
0.542
0.588
0.562
0.546
0.580
0.564
0.262
0.292
0.590
0.564
0.550
0.594
0.564
0.548
0.586
0.560
0.548
0.588
0.552
0.562
0.562
0.548
0.574
0.554
0.560
0.568
0.540
0.584
0.562
0.558
0.576
0.558
0.564
0.556
0.550
0.566
0.546
0.548
0.546
0.560
0.534
0.578
0.572
0.570
0.562
0.600
0.584
0.572
0.564
0.590
0.582
0.562
0.566
0.562
0.546
0.572
0.566
0.552
0.580
0.576
0.588
0.590
0.608
0.622
0.614
0.614
0.626
0.616
0.612
0.612
0.604
0.596
0.602
0.586
0.580
0.578
0.598
0.586
0.600
0.592
0.590
0.582
0.590
0.580
0.570
0.602
0.586
0.584
0.590
0.590
0.588
0.586
0.362
0.216
0.594
0.584
0.578
0.586
0.586
0.596
0.608
0.608
0.608
0.626
0.622
0.604
0.634
0.626
0.622
0.606
0.600
0.630
0.610
0.612
0.610
0.614
0.610
0.598
0.608
0.610
0.610
0.610
0.584
0.608
0.618
0.610
0.596
0.570
0.598
0.586
0.572
0.566
0.570
0.564
0.542
0.594
0.566
0.576
0.600
0.590
0.620
0.616
0.608
0.596
0.582
0.578
0.576
0.576
0.568
0.566
0.586
0.594
0.602
0.602
0.604
0.608
0.644
0.632
0.618
0.604
0.600
0.618
0.608
0.606
0.602
0.584
0.580
0.590
0.588
0.592
0.588
0.602
0.602
0.612
0.618
0.622
0.608
0.604
0.610
0.606
0.610
0.610
0.610
0.600
0.594
0.594
0.596
0.600
0.596
0.586
0.582
0.598
0.612
0.632
0.632
0.630
0.622
0.620
0.616
0.610
0.608
0.594
0.594
0.596
0.598
0.600
0.608
0.596
0.594
0.592
0.600
0.608
0.614
0.602
0.604
0.596
0.602
0.606
0.594
0.596
0.598
0.600
0.602
0.612
0.598
0.602
0.612
0.616
0.610
0.614
0.616
0.616
0.600
0.626
0.636
0.626
0.616
0.606
0.600
0.600
0.614
0.628
0.618
0.626
0.616
0.646
0.638
0.622
0.650
0.618
0.610
0.604
0.598
0.588
0.590
0.588
0.580
0.570
0.580
0.562
0.556
0.560
0.556
0.568
0.592
0.604
0.610
0.612
0.608
0.618
0.622
0.624
0.618
0.606
0.598
0.602
0.596
0.598
0.582
0.580
0.580
0.572
0.582
0.580
0.574
0.564
0.572
0.566
0.564
0.586
0.592
0.590
0.574
0.574
0.584
0.586
0.596
0.594
0.588
0.576
0.574
0.584
0.588
0.588
0.584
0.586
0.588
0.588
0.596
0.588
0.590
0.594
0.590
0.594
0.596
0.600
0.608
0.604
0.602
0.592
0.600
0.580
0.580
0.564
0.568
0.562
0.566
0.580
0.566
0.568
0.580
0.578
0.574
0.568
0.576
0.578
0.568
0.602
0.594
0.598
0.590
0.582
0.582
0.574
0.572
0.568
0.578
0.558
0.558
0.576
0.566
0.562
0.578
0.558
0.560
0.552
0.554
0.558
0.552
0.570
0.542
0.558
0.552
0.562
0.570
0.572
0.574
0.592
0.610
0.628
0.638
0.620
0.624
0.628
0.626
0.618
0.618
0.608
0.606
0.584
0.584
0.578
0.562
0.568
0.572
0.564
0.556
0.608
0.640
0.650
0.698
0.716
0.724
0.718
0.716
0.678
0.646
0.612
0.616
0.608
0.602
0.600
0.618
0.598
0.610
0.632
0.612
0.620
0.622
0.610
0.612
0.600
0.584
0.580
0.574
0.592
0.556
0.562
0.580
0.580
0.578
0.590
0.596
0.602
0.632
0.652
0.672
0.678
0.664
0.662
0.688
0.648
0.660
0.644
0.636
0.626
0.608
0.608
0.586
0.588
0.590
0.604
0.584
0.586
0.580
0.578
0.586
0.576
0.578
0.580
0.576
0.584
0.588
0.584
0.576
0.572
0.584
0.578
0.572
0.568
0.576
0.562
0.208
0.352
0.576
0.568
0.574
0.556
0.566
0.552
0.568
0.570
0.556
0.566
0.554
0.576
0.562
0.558
0.566
0.570
1.132
1.122
0.580
0.578
0.584
0.552
0.594
0.588
0.566
0.570
0.574
0.564
0.560
0.578
0.570
0.568
0.580
0.590
0.598
0.608
0.592
0.610
0.614
0.606
0.610
0.608
0.608
0.588
0.612
0.628
0.612
0.604
0.618
0.628
0.654
0.662
0.636
0.654
0.632
0.622
0.604
0.610
0.596
0.586
0.598
0.604
0.622
0.626
0.636
0.648
0.650
0.620
0.632
0.622
0.610
0.606
0.618
0.598
0.606
0.602
0.598
0.596
0.602
0.582
0.576
0.582
0.562
0.576
0.570
0.566
0.594
0.566
0.558
0.570
0.582
0.564
0.556
0.594
0.574
0.582
0.592
0.584
0.588
0.592
0.580
0.576
0.556
0.584
0.580
0.568
0.558
0.578
0.548
0.570
0.566
0.536
0.560
0.544
0.564
0.534
0.574
0.574
0.592
0.598
0.598
0.608
0.590
0.594
0.586
0.576
0.602
0.598
0.594
0.590
0.578
0.580
0.562
0.598
0.582
0.584
0.598
0.596
0.606
0.614
0.614
0.618
0.596
0.632
0.604
0.594
0.592
0.586
0.588
0.598
0.602
0.592
0.588
0.576
0.578
0.568
0.596
0.596
0.600
0.600
0.654
0.644
0.616
0.638
0.632
0.608
0.606
0.600
0.606
0.598
0.630
0.614
0.610
0.618
0.624
0.604
0.592
0.612
0.612
0.594
0.606
0.612
0.598
0.606
0.612
0.602
0.602
0.598
0.600
0.592
0.584
0.594
0.592
0.594
0.602
0.602
0.610
0.586
0.600
0.602
0.586
0.586
0.574
0.562
0.580
0.606
0.600
0.592
0.598
0.600
0.590
0.582
0.582
0.576
0.322
0.272
0.644
0.652
0.688
0.642
0.660
0.644
0.642
0.618
0.596
0.606
0.610
0.594
0.600
0.584
0.588
0.580
0.574
0.568
0.592
0.596
0.560
0.562
0.570
0.560
0.554
0.590
0.574
0.584
0.550
0.598
0.580
0.574
0.548
0.596
0.558
0.560
0.544
0.546
0.532
0.548
0.536
0.552
0.530
0.578
0.540
0.584
0.598
0.598
0.636
0.624
0.626
0.616
0.596
0.584
0.572
0.562
0.588
0.592
0.602
0.610
0.662
0.644
0.642
0.628
0.620
0.626
0.638
0.620
0.614
0.606
0.606
0.592
0.602
0.610
0.596
0.596
0.606
0.592
0.580
0.574
0.550
0.588
0.560
0.562
0.588
0.588
0.582
0.586
0.560
0.574
0.602
0.592
0.584
0.590
0.614
0.620
0.606
0.606
0.596
0.606
0.600
0.590
0.598
0.586
0.572
0.568
0.576
0.590
0.568
0.568
0.576
0.584
0.568
0.556
0.590
0.568
0.568
0.564
0.588
0.566
0.560
0.590
0.584
0.570
0.568
0.580
0.582
0.566
0.552
0.594
0.568
0.548
0.582
0.572
0.556
0.570
0.564
0.546
0.588
0.556
0.548
0.582
0.560
0.556
0.576
0.222
0.326
0.574
0.558
0.552
0.568
0.566
0.566
0.586
0.588
0.606
0.612
0.620
0.632
0.614
0.614
0.614
0.598
0.588
0.588
0.564
0.570
0.586
0.560
0.558
0.580
0.578
0.580
0.568
0.578
0.568
0.568
0.574
0.566
0.552
0.578
0.568
0.576
0.568
0.602
0.276
0.374
0.238
0.402
0.650
0.648
0.636
0.640
0.618
0.598
0.596
0.586
0.582
0.584
0.584
0.584
0.590
0.600
0.610
0.696
0.758
0.750
0.780
0.762
0.756
0.706
0.694
0.684
0.622
0.624
0.612
0.604
0.602
0.588
0.578
0.574
0.606
0.584
0.576
0.586
0.582
0.580
0.608
0.624
0.616
0.624
0.622
0.596
0.620
0.640
0.624
0.614
0.606
0.602
0.594
0.642
0.638
0.624
0.606
0.592
0.602
0.594
0.608
0.602
0.548
0.556
0.596
0.590
0.598
0.610
0.614
0.674
0.606
0.660
0.654
0.596
0.598
0.596
0.604
0.602
0.606
0.588
0.560
0.556
0.588
0.600
0.548
0.550
0.584
0.546
0.562
0.544
0.554
0.536
0.562
0.542
0.560
0.526
0.576
0.546
0.560
0.554
0.540
0.586
0.564
0.560
0.564
0.556
0.572
0.564
0.548
0.590
0.568
0.564
0.576
0.574
0.554
0.566
0.568
0.580
0.584
0.606
0.608
0.604
0.608
0.610
0.618
0.614
0.598
0.602
0.598
0.588
0.580
0.582
0.564
0.588
0.592
0.576
0.584
0.578
0.566
0.596
0.606
0.592
0.588
0.584
0.578
0.556
0.600
0.562
0.548
0.590
0.576
0.566
0.558
0.604
0.584
0.574
0.578
0.564
0.600
0.580
0.580
0.580
0.574
0.586
0.602
0.594
0.584
0.566
0.550
0.578
0.546
0.564
0.548
0.562
0.560
0.542
0.596
0.572
0.582
0.594
0.604
0.612
0.606
0.602
0.620
0.582
0.582
0.564
0.584
0.574
0.544
0.578
0.558
0.550
0.554
0.546
0.552
0.546
0.534
0.556
0.512
0.560
0.540
0.542
0.548
0.512
0.578
0.522
0.568
0.532
0.574
0.526
0.572
0.532
0.560
0.542
0.558
0.540
0.554
0.542
0.536
0.546
0.520
0.534
0.532
0.534
0.548
0.548
0.580
0.560
0.564
0.592
0.584
0.590
0.598
0.600
0.600
0.596
0.578
0.570
0.578
0.564
0.550
0.588
0.556
0.558
0.562
0.542
0.564
0.532
0.596
0.594
0.604
0.594
0.638
0.656
0.640
0.668
0.620
0.626
0.610
0.600
0.582
0.566
0.594
0.570
0.564
0.562
0.558
0.554
0.578
0.560
0.566
0.592
0.590
0.586
0.568
0.566
0.580
0.558
0.562
0.562
0.558
0.564
0.558
0.562
0.580
0.590
0.616
0.610
0.624
0.640
0.612
0.610
0.592
0.580
0.582
0.562
0.592
0.586
0.570
0.564
0.582
0.570
0.564
0.566
0.580
0.568
0.572
0.580
0.574
0.572
0.566
0.588
0.590
0.576
0.582
0.566
0.588
0.570
0.558
0.566
0.558
0.542
0.582
0.562
0.560
0.564
0.556
0.570
0.598
0.614
0.636
0.606
0.608
0.614
0.600
0.596
0.594
0.586
0.576
0.578
0.590
0.572
0.574
0.568
0.604
0.590
0.588
0.600
0.590
0.586
0.592
0.586
0.572
0.582
0.604
0.590
0.574
0.578
0.570
0.584
0.566
0.562
0.574
0.550
0.558
0.558
0.546
0.560
0.534
0.570
0.554
0.576
0.584
0.598
0.596
0.608
0.606
0.600
0.600
0.598
0.584
0.574
0.558
0.588
0.562
0.542
0.582
0.556
0.556
0.554
0.556
0.556
0.544
0.554
0.550
0.552
0.548
0.560
0.538
0.556
0.544
0.552
0.550
0.564
0.560
0.578
0.580
0.582
0.604
0.610
0.616
0.602
0.608
0.608
0.592
0.584
0.584
0.574
0.570
0.572
0.560
0.542
0.576
0.534
0.554
0.538
0.542
0.544
0.522
0.564
0.532
0.558
0.532
0.580
0.552
0.570
0.574
0.554
0.564
0.550
0.552
0.542
0.546
0.530
0.540
0.542
0.508
0.554
0.530
0.516
0.504
0.550
0.520
0.514
0.514
0.510
0.526
0.544
0.530
0.536
0.538
0.550
0.562
0.564
0.556
0.574
0.566
0.552
0.570
0.558
0.562
0.562
0.532
0.588
0.550
0.560
0.542
0.564
0.554
0.552
0.558
0.558
0.574
0.566
0.566
0.580
0.588
0.590
0.604
0.602
0.598
0.604
0.604
0.594
0.594
0.594
0.582
0.574
0.572
0.568
0.554
0.572
0.552
0.540
0.570
0.544
0.556
0.546
0.560
0.548
0.572
0.574
0.582
0.596
0.598
0.604
0.598
0.586
0.578
0.592
0.602
0.580
0.576
0.556
0.584
0.568
0.560
0.574
0.560
0.546
0.574
0.546
0.560
0.544
0.566
0.560
0.574
0.584
0.594
0.622
0.624
0.630
0.624
0.646
0.634
0.614
0.636
0.624
0.610
0.598
0.574
0.566
0.572
0.550
0.566
0.546
0.562
0.550
0.556
0.548
0.546
0.546
0.540
0.534
0.558
0.550
0.570
0.548
0.554
0.548
0.548
0.552
0.558
0.574
0.558
0.576
0.584
0.568
0.562
0.570
0.574
0.562
0.566
0.572
0.558
0.568
0.578
0.554
0.556
0.582
0.540
0.578
0.558
0.558
0.560
0.540
0.576
0.552
0.568
0.582
0.594
0.614
0.610
0.632
0.612
0.610
0.608
0.606
0.600
0.594
0.588
0.568
0.582
0.570
0.538
0.582
0.538
0.562
0.546
0.558
0.532
0.548
0.526
0.558
0.534
0.540
0.550
0.528
0.552
0.530
0.562
0.546
0.552
0.292
0.254
0.546
0.552
0.546
0.556
0.558
0.550
0.594
0.582
0.590
0.602
0.602
0.606
0.596
0.586
0.590
0.572
0.572
0.564
0.344
0.208
0.552
0.550
0.544
0.534
0.326
0.200
0.538
0.528
0.528
0.520
0.528
0.520
0.524
0.530
0.534
0.524
0.516
0.552
0.536
0.524
0.542
0.540
0.512
0.532
0.222
0.316
0.516
0.508
0.542
0.524
0.522
0.498
0.526
0.298
0.230
0.522
0.516
0.512
0.508
0.536
0.520
0.522
0.512
0.538
0.526
0.530
0.512
0.534
0.536
0.530
0.526
0.532
0.526
0.518
0.502
0.528
0.524
0.512
0.514
0.504
0.510
0.502
0.502
0.514
0.504
0.520
0.522
0.518
0.512
0.506
0.538
0.530
0.522
0.508
0.540
0.536
0.524
0.514
0.546
0.542
0.498
0.552
0.532
0.518
0.550
0.550
0.562
0.546
0.580
0.604
0.580
0.202
0.372
0.554
0.562
0.546
0.584
0.568
0.576
0.568
0.560
0.578
0.560
0.566
0.562
0.568
0.556
0.556
0.558
0.546
0.560
0.546
0.574
0.562
0.566
0.576
0.570
0.574
0.564
0.560
0.550
0.566
0.542
0.560
0.552
0.566
0.578
0.582
0.592
0.608
0.626
0.616
0.618
0.622
0.614
0.590
0.574
0.576
0.582
0.576
0.602
0.592
0.592
0.608
0.618
0.628
0.604
0.612
0.616
0.604
0.598
0.588
0.592
0.586
0.586
0.576
0.576
0.570
0.562
0.542
0.580
0.548
0.562
0.564
0.554
0.576
0.564
0.554
0.560
0.536
0.564
0.538
0.556
0.534
0.580
0.556
0.566
0.576
0.594
0.606
0.594
0.600
0.594
0.596
0.582
0.574
0.582
0.574
0.576
0.560
0.418
0.218
0.540
0.558
0.558
0.570
0.588
0.588
0.570
0.584
0.574
0.558
0.562
0.552
0.548
0.536
0.558
0.526
0.570
0.560
0.570
0.598
0.604
0.614
0.626
0.632
0.618
0.608
0.604
0.586
0.580
0.558
0.556
0.554
0.540
0.530
0.538
0.532
0.510
0.544
0.518
0.224
0.298
0.520
0.542
0.550
0.576
0.552
0.576
0.586
0.578
0.564
0.570
0.554
0.552
0.540
0.540
0.518
0.550
0.530
0.512
0.548
0.532
0.526
0.544
0.540
0.520
0.560
0.536
0.316
0.212
0.542
0.530
0.548
0.544
0.530
0.546
0.532
0.520
0.538
0.532
0.522
0.536
0.544
0.552
0.546
0.542
0.554
0.544
0.548
0.528
0.548
0.536
0.512
0.506
0.540
0.520
0.512
0.530
0.250
0.270
0.516
0.512
0.528
0.508
0.508
0.510
0.498
0.516
0.524
0.508
0.508
0.516
0.530
0.492
0.500
0.514
0.558
0.578
0.608
0.616
0.596
0.592
0.584
0.550
0.586
0.562
0.554
0.550
0.546
0.526
0.542
0.530
0.528
0.532
0.530
0.522
0.532
0.530
0.526
0.526
0.540
0.540
0.530
0.536
0.530
0.540
0.562
0.552
0.544
0.536
0.556
0.532
0.544
0.534
0.550
0.542
1.048
0.524
0.514
0.522
0.502
0.496
0.530
0.514
1.016
0.498
0.216
0.276
0.246
0.266
0.526
0.552
0.570
0.632
0.692
0.766
0.790
0.700
0.698
0.672
0.636
0.584
0.560
0.562
0.544
0.544
0.516
0.544
0.546
0.514
0.544
0.534
0.516
0.522
0.528
0.520
0.522
0.512
0.504
0.530
0.516
0.520
0.518
0.514
0.494
0.498
0.524
0.504
0.514
0.510
0.510
0.502
0.502
0.506
0.514
0.512
0.512
0.498
0.534
0.518
0.532
0.512
0.502
0.540
0.524
0.524
0.512
0.490
0.514
0.516
0.506
0.520
0.504
0.502
0.508
0.514
0.524
0.502
0.548
0.538
0.510
0.552
0.538
0.508
0.548
0.536
0.518
0.520
0.540
0.530
0.512
0.498
0.536
0.520
0.520
0.516
0.504
0.500
0.510
0.540
0.520
0.532
0.548
0.548
0.544
0.562
0.520
0.536
0.540
0.512
0.524
0.538
0.532
0.500
0.552
0.540
0.510
0.544
0.556
0.502
0.534
0.536
0.526
0.532
0.542
0.518
0.586
0.556
0.566
0.556
0.538
0.582
0.520
0.568
0.526
0.574
0.532
0.566
0.530
0.572
0.544
0.530
0.546
0.522
0.530
0.538
0.520
0.510
0.544
0.540
0.502
0.566
0.544
0.544
0.560
0.596
0.554
0.556
0.582
0.610
0.604
0.556
0.550
0.584
0.556
0.550
0.560
0.542
0.544
0.548
0.520
0.564
0.514
0.572
0.536
0.596
0.552
0.546
0.596
0.560
0.540
0.588
0.538
0.558
0.212
0.314
0.506
0.550
0.530
0.516
0.522
0.536
0.534
0.508
0.548
0.538
0.512
0.532
0.540
0.520
0.564
0.544
0.584
0.558
0.554
0.576
0.530
0.600
0.508
0.570
0.534
0.534
0.546
0.502
0.544
0.540
0.520
0.540
0.548
0.540
0.558
0.542
0.584
0.488
0.554
0.532
0.506
0.540
0.532
0.528
0.552
0.546
0.568
0.550
0.580
0.560
0.550
0.544
0.550
0.534
0.536
0.530
0.506
0.544
0.516
0.514
0.518
0.512
0.508
0.548
0.542
0.500
0.552
0.542
0.508
0.552
0.538
0.508
0.556
0.540
0.496
0.558
0.556
0.494
0.556
0.582
0.484
0.576
0.584
0.580
0.586
0.584
0.574
0.586
0.606
0.590
0.568
0.542
0.606
0.526
0.568
0.502
0.556
0.542
0.498
0.554
0.542
0.510
0.534
0.530
0.528
0.504
0.554
0.540
0.500
0.552
0.538
0.516
0.526
0.536
0.536
0.502
0.550
0.524
0.522
0.496
0.526
0.536
0.532
0.520
0.514
0.554
0.520
0.574
0.536
0.568
0.526
0.586
0.546
0.566
0.544
0.554
0.542
0.556
0.512
0.562
0.534
0.526
0.548
0.530
0.502
0.532
0.530
0.522
0.502
0.566
0.540
0.584
0.572
0.600
0.608
0.618
0.606
0.598
0.592
0.584
0.568
0.572
0.564
0.534
0.586
0.518
0.572
0.524
0.570
0.522
0.570
0.546
0.542
0.550
0.546
0.556
0.538
0.560
0.538
0.564
0.538
0.558
0.544
0.558
0.544
0.554
0.512
0.566
0.530
0.526
0.544
0.528
0.494
0.546
0.538
0.522
0.554
0.552
0.566
0.562
0.564
0.594
0.566
0.550
0.584
0.548
0.554
0.528
0.554
0.526
0.522
0.532
0.532
0.512
0.516
0.520
0.512
0.514
0.516
0.512
0.502
0.558
0.550
0.510
0.558
0.548
0.580
0.586
0.574
0.560
0.580
0.594
0.558
0.550
0.570
0.526
0.598
0.574
0.590
0.594
0.598
0.598
0.600
0.598
0.588
0.574
0.588
0.570
0.562
0.564
0.550
0.552
0.548
0.544
0.506
0.558
0.536
0.516
0.500
0.542
0.522
0.520
0.508
0.504
0.502
0.536
0.526
0.582
0.248
0.212
0.556
0.542
0.542
0.550
0.534
0.564
0.522
0.576
0.534
0.552
0.258
0.270
0.610
0.484
0.520
0.560
0.526
0.550
0.288
0.258
0.554
0.548
0.554
0.538
0.580
0.524
0.578
0.528
0.574
0.530
0.576
0.518
0.562
0.526
0.566
0.548
0.550
0.596
0.488
0.544
0.522
0.542
0.550
0.508
0.586
0.554
0.568
0.590
0.598
0.600
0.592
0.600
0.606
0.580
0.576
0.570
0.572
0.572
0.574
0.556
0.596
0.584
0.572
0.552
0.558
0.534
0.568
0.538
0.582
0.558
0.556
0.600
0.594
0.604
0.598
0.594
0.590
0.558
0.564
0.556
0.546
0.536
0.558
0.522
0.554
0.526
0.532
0.540
0.540
0.500
0.510
0.544
0.528
0.498
0.550
0.532
0.528
0.506
0.554
0.544
0.494
0.570
0.534
0.592
0.580
0.578
0.582
0.572
0.592
0.558
0.548
0.598
0.590
0.590
0.582
0.584
0.556
0.588
0.562
0.542
0.594
0.538
0.566
0.552
0.558
0.568
0.560
0.562
0.600
0.576
0.586
0.578
0.574
0.588
0.582
0.540
0.584
0.560
0.548
0.578
0.554
0.558
0.566
0.554
0.590
0.580
0.566
0.540
0.612
0.532
0.558
0.564
0.548
0.590
0.582
0.562
0.556
0.586
0.554
0.560
0.572
0.578
0.210
0.366
0.566
0.606
0.574
0.584
0.584
0.558
0.598
0.574
0.578
0.552
0.596
0.562
0.550
0.564
0.530
0.580
0.536
0.572
0.542
0.562
0.552
0.554
0.560
0.548
0.588
0.572
0.564
0.574
0.562
0.536
0.584
0.554
0.560
0.558
0.538
0.592
0.558
0.550
0.602
0.568
0.572
0.562
0.598
0.582
0.566
0.564
0.594
0.580
0.568
0.554
0.596
0.584
0.562
0.544
0.602
0.558
0.552
0.574
0.552
0.570
0.566
0.540
0.588
0.556
0.554
0.548
0.548
0.558
0.550
0.544
0.564
0.526
0.552
0.520
0.568
0.552
0.564
0.552
0.546
0.554
0.548
0.560
0.532
0.590
0.522
0.576
0.526
0.576
0.516
0.564
0.534
0.572
0.530
0.600
0.592
0.594
0.604
0.620
0.590
0.338
0.246
0.506
0.664
0.580
0.576
0.600
0.590
0.568
0.572
0.554
0.608
0.604
0.566
0.576
0.556
0.598
0.560
0.540
0.590
0.552
0.558
0.570
0.538
0.584
0.556
0.546
0.600
0.580
0.582
0.584
0.570
0.582
0.564
0.550
0.606
0.546
0.540
0.598
0.546
0.556
0.578
0.566
0.552
0.602
0.602
0.598
0.650
0.638
0.610
0.680
0.630
0.634
0.630
0.620
0.610
0.602
0.606
0.598
0.598
0.596
0.588
0.588
0.572
0.558
0.584
0.564
0.554
0.594
0.570
0.580
0.556
0.598
0.588
0.584
0.562
0.564
0.566
0.542
0.580
0.536
0.570
0.546
0.560
0.578
0.566
0.588
0.610
0.618
0.628
0.616
0.682
0.616
0.644
0.638
0.620
0.598
0.592
0.612
0.594
0.586
0.578
0.576
0.560
0.602
0.590
0.596
0.582
0.586
0.600
0.600
0.598
0.590
0.590
0.588
0.572
0.604
0.586
0.574
0.572
0.560
0.608
0.590
0.580
0.578
0.588
0.578
0.584
0.566
0.542
0.592
0.586
0.584
0.612
0.616
0.598
0.610
0.610
0.602
0.584
0.594
0.604
0.576
0.578
0.564
0.578
0.604
0.600
0.602
0.590
0.602
0.608
0.602
0.596
0.594
0.600
0.610
0.596
0.588
0.574
0.570
0.560
0.612
0.562
0.556
0.582
0.576
0.570
0.554
0.600
0.596
0.584
0.592
0.586
0.592
0.594
0.580
0.574
0.600
0.598
0.568
0.562
0.572
0.604
0.544
0.546
0.606
0.538
0.568
0.556
0.534
0.592
0.522
0.586
0.522
0.592
0.498
0.602
0.494
0.570
0.522
0.566
0.546
0.532
0.570
0.518
0.580
0.508
0.594
0.524
0.578
0.530
0.560
0.544
0.564
0.526
0.570
0.512
0.588
0.492
0.568
0.538
0.552
0.558
0.496
0.572
0.520
0.550
0.550
0.532
0.576
0.498
0.594
0.500
0.576
0.526
0.556
0.544
0.538
0.564
0.496
0.566
0.540
0.534
0.562
0.494
0.560
0.544
0.506
0.558
0.540
0.524
0.570
0.504
0.544
0.560
0.490
0.566
0.538
0.510
0.560
0.538
0.530
0.564
0.492
0.558
0.540
0.504
0.554
0.546
0.504
0.498
0.538
0.516
0.520
0.530
0.502
0.494
0.498
0.498
0.508
0.492
0.544
0.536
0.526
0.502
0.562
0.536
0.532
0.548
0.510
0.552
0.532
0.524
0.508
0.548
0.526
0.518
0.496
0.516
0.540
0.518
0.520
0.510
0.510
0.494
0.528
0.526
0.522
0.532
0.500
0.504
0.488
0.512
0.524
0.512
0.510
0.524
0.514
0.528
0.544
0.524
0.570
0.538
0.592
0.558
0.546
0.574
0.534
0.554
0.538
0.550
0.552
0.540
0.570
0.496
0.564
0.530
0.542
0.546
0.512
0.550
0.544
0.546
0.554
0.570
0.574
0.554
0.606
0.582
0.570
0.574
0.576
0.580
0.562
0.548
0.596
0.560
0.578
0.574
0.574
0.570
0.570
0.582
0.560
0.548
0.590
0.552
0.552
0.574
0.536
0.572
0.518
0.572
0.526
0.576
0.542
0.572
0.580
0.618
0.602
0.608
0.600
0.660
0.644
0.602
0.624
0.626
0.584
0.570
0.568
0.542
0.582
0.554
0.550
0.564
0.542
0.576
0.562
0.554
0.592
0.582
0.584
0.582
0.560
0.606
0.594
0.568
0.580
0.550
0.600
0.576
0.574
0.576
0.574
0.602
0.604
0.638
0.620
0.634
0.636
0.620
0.624
0.604
0.592
0.584
0.574
0.564
0.614
0.546
0.546
0.606
0.540
0.554
0.608
0.568
0.608
0.622
0.696
0.702
0.698
0.690
0.664
0.654
0.644
0.648
0.606
0.644
0.620
0.640
0.594
0.600
0.596
0.598
0.612
0.596
0.624
0.612
0.600
0.592
0.596
0.578
0.604
0.638
0.628
0.620
0.604
0.604
0.642
0.628
0.636
0.600
0.592
0.558
0.550
0.584
0.550
0.556
0.542
0.556
0.554
0.550
0.582
0.574
0.604
0.600
0.606
0.616
0.612
0.596
0.596
0.612
0.554
0.548
0.598
0.558
0.542
0.596
0.592
0.580
0.598
0.608
0.626
0.592
0.608
0.602
0.598
0.608
0.626
0.596
0.580
0.590
0.602
0.586
0.562
0.552
0.598
0.562
0.544
0.590
0.568
0.542
0.590
0.570
0.562
0.574
0.576
0.570
0.548
0.588
0.548
0.564
0.558
0.542
0.578
0.552
0.572
0.572
0.556
0.570
0.586
0.570
0.544
0.598
0.572
0.568
0.560
0.596
0.564
0.542
0.598
0.568
0.552
0.594
0.566
0.542
0.580
0.556
0.552
0.554
0.534
0.580
0.530
0.578
0.550
0.568
0.552
0.550
0.578
0.562
0.554
0.616
0.538
0.548
0.572
0.526
0.570
0.538
0.544
0.546
0.528
0.552
0.560
0.564
0.580
0.568
0.562
0.592
0.594
0.590
0.572
0.558
0.590
0.562
0.538
0.388
0.230
0.506
0.250
0.298
0.220
0.302
0.562
0.558
0.548
0.540
0.562
0.544
0.586
0.566
0.550
0.586
0.604
0.550
0.546
0.602
0.566
0.556
0.578
0.570
0.530
0.586
0.554
0.558
0.584
0.568
0.582
0.572
0.614
0.584
0.594
0.600
0.624
0.606
0.608
0.608
0.582
0.576
0.600
0.592
0.568
0.568
0.568
0.554
0.552
0.594
0.606
0.562
0.582
0.562
0.590
0.608
0.546
0.558
0.592
0.576
0.548
0.576
0.596
0.572
0.622
0.670
0.636
0.620
0.650
0.624
0.608
0.600
0.596
0.596
0.574
0.586
0.578
0.564
0.602
0.564
0.550
0.586
0.570
0.568
0.572
0.594
0.544
0.562
0.570
0.534
0.578
0.524
0.574
0.540
0.552
0.528
0.578
0.564
0.550
0.600
0.570
0.576
0.550
0.598
0.576
0.584
0.578
0.564
0.608
0.594
0.576
0.578
0.584
0.574
0.594
0.592
0.580
0.572
0.558
0.592
0.596
0.612
0.592
0.596
0.616
0.590
0.604
0.604
0.594
0.580
0.568
0.550
0.610
0.546
0.236
0.310
0.574
0.570
0.580
0.610
0.638
0.630
0.642
0.656
0.664
0.642
0.692
0.602
0.604
0.642
0.622
0.626
0.608
0.598
0.620
0.608
0.618
0.618
0.636
0.602
0.664
0.626
0.674
0.634
0.624
0.640
0.636
0.640
0.648
0.608
0.654
0.640
0.618
0.684
0.660
0.650
0.694
0.654
0.648
0.666
0.640
0.644
0.646
0.610
0.598
0.642
0.628
0.628
0.648
0.658
0.600
0.630
0.630
0.628
0.606
0.610
0.630
0.610
0.604
0.598
0.598
0.600
0.612
0.624
0.612
0.596
0.610
0.612
0.612
0.572
0.600
0.594
0.574
0.574
0.556
0.598
0.572
0.576
0.564
0.586
0.610
0.590
0.588
0.584
0.590
0.590
0.568
0.584
0.594
0.608
0.602
0.598
0.588
0.580
0.588
0.596
0.600
0.600
0.592
0.598
0.596
0.594
0.576
0.586
0.604
0.600
0.608
0.574
0.582
0.594
0.584
0.560
0.600
0.560
0.564
0.572
0.544
0.560
0.558
0.536
0.584
0.552
0.568
0.560
0.534
0.586
0.530
0.574
0.522
0.576
0.526
0.548
0.542
0.536
0.554
0.514
0.584
0.540
0.580
0.584
0.566
0.574
0.572
0.582
0.574
0.550
0.594
0.566
0.544
0.582
0.558
0.550
0.566
0.528
0.576
0.542
0.586
0.580
0.574
0.556
0.588
0.574
0.568
0.566
0.580
0.562
0.550
0.588
0.546
0.568
0.558
0.540
0.594
0.552
0.560
0.558
0.544
0.562
0.546
0.540
0.546
0.544
0.558
0.552
0.550
0.572
0.576
0.612
0.638
0.646
0.652
0.662
0.634
0.668
0.636
0.630
0.622
0.612
0.618
0.614
0.608
0.602
0.598
0.626
0.616
0.618
0.618
0.614
0.606
0.596
0.612
0.616
0.606
0.620
0.616
0.612
0.614
0.606
0.604
0.598
0.598
0.594
0.602
0.610
0.588
0.606
0.602
0.588
0.578
0.574
0.552
0.600
0.558
0.544
0.594
0.544
0.566
0.558
0.538
0.592
0.562
0.554
0.576
0.554
0.558
0.600
0.560
0.556
0.592
0.598
0.594
0.564
0.566
0.578
0.570
0.560
0.568
0.572
0.536
0.590
0.564
0.560
0.586
0.594
0.588
0.584
0.586
0.588
0.596
0.584
0.600
0.602
0.580
0.616
0.624
0.648
0.704
0.752
0.734
0.724
0.726
0.686
0.662
0.620
0.614
0.596
0.580
0.602
0.576
0.542
0.584
0.550
0.548
0.554
0.546
0.540
0.544
0.518
0.560
0.540
0.534
0.552
0.516
0.570
0.524
0.574
0.532
0.572
0.526
0.586
0.522
0.570
0.522
0.572
0.524
0.562
0.544
0.554
0.546
0.552
0.550
0.566
0.532
0.572
0.524
0.576
0.526
0.564
0.538
0.550
0.556
0.508
0.550
0.534
0.516
0.542
0.534
0.514
0.560
0.540
0.592
0.580
0.586
0.590
0.602
0.604
0.608
0.596
0.596
0.588
0.578
0.580
0.584
0.566
0.578
0.564
0.604
0.582
0.574
0.554
0.556
0.536
0.578
0.522
0.566
0.532
0.530
0.542
0.528
0.498
0.548
0.532
0.522
0.530
0.546
0.538
0.586
0.572
0.578
0.558
0.588
0.590
0.566
0.552
0.574
0.552
0.570
0.554
0.544
0.568
0.532
0.580
0.528
0.580
0.544
0.566
0.526
0.572
0.532
0.578
0.548
0.540
0.582
0.542
0.582
0.548
0.556
0.560
0.546
0.554
0.532
0.566
0.546
0.520
0.554
0.524
0.540
0.546
0.536
0.558
0.542
0.574
0.574
0.570
0.554
0.602
0.578
0.558
0.558
0.574
0.534
0.570
0.524
0.564
0.536
0.560
0.546
0.568
0.562
0.570
0.584
0.590
0.594
0.590
0.608
0.604
0.596
0.598
0.590
0.566
0.584
0.584
0.546
0.566
0.554
0.544
0.572
0.552
0.576
0.572
0.562
0.566
0.560
0.544
0.584
0.534
0.568
0.530
0.570
0.536
0.564
0.566
0.554
0.592
0.596
0.604
0.600
0.590
0.612
0.364
0.240
0.594
0.594
0.596
0.608
0.588
0.576
0.582
0.556
0.594
0.594
0.562
0.552
0.590
0.568
0.546
0.588
0.600
0.524
0.572
0.606
0.564
0.564
0.572
0.580
0.566
0.560
0.586
0.552
0.562
0.556
0.534
0.564
0.544
0.546
0.548
0.546
0.552
0.550
0.556
0.552
0.544
0.574
0.540
0.584
0.568
0.568
0.572
0.568
0.570
0.570
0.580
0.566
0.580
0.568
0.590
0.582
0.572
0.558
0.594
0.592
0.568
0.570
0.568
0.598
0.562
0.562
0.576
0.578
0.568
0.564
0.590
0.572
0.548
0.584
0.566
0.536
0.596
0.560
0.568
0.580
0.580
0.590
0.584
0.590
0.590
0.598
0.592
0.584
0.624
0.608
0.608
0.610
0.592
0.596
0.590
0.586
0.576
0.584
0.566
0.562
0.574
0.610
0.598
0.578
0.566
0.552
0.594
0.552
0.556
0.556
0.548
0.554
0.536
0.582
0.558
0.572
0.592
0.586
0.578
0.592
0.586
0.562
0.598
0.576
0.558
0.566
0.564
0.538
0.594
0.548
0.558
0.564
0.538
0.590
0.544
0.564
0.558
0.550
0.554
0.532
0.564
0.544
0.530
0.552
0.518
0.560
0.540
0.518
0.560
0.532
0.538
0.560
0.486
0.560
0.560
0.490
0.536
0.534
0.524
0.516
0.528
0.528
0.528
0.508
0.564
0.530
0.556
0.536
0.580
0.522
0.582
0.516
0.566
0.542
0.526
0.534
0.538
0.510
0.496
0.540
0.514
0.510
0.514
0.512
0.496
0.552
0.538
0.514
0.548
0.550
0.514
0.566
0.532
0.542
0.552
0.506
0.534
0.556
0.314
0.212
0.296
0.234
0.572
0.576
0.598
0.628
0.634
0.636
0.600
0.658
0.640
0.634
0.644
0.624
0.602
0.586
0.588
0.578
0.562
0.578
0.568
0.538
0.576
0.540
0.584
0.556
0.544
0.600
0.586
0.574
0.576
0.568
0.602
0.572
0.576
0.552
0.600
0.568
0.572
0.560
0.602
0.590
0.582
0.578
0.552
0.618
0.556
0.540
0.576
0.556
0.550
0.560
0.548
0.588
0.564
0.586
0.572
0.578
0.604
0.626
0.608
0.604
0.600
0.576
0.578
0.604
0.580
0.568
0.550
0.578
0.532
0.574
0.530
0.544
0.548
0.550
0.546
0.582
0.558
0.292
0.276
0.560
0.556
0.572
0.548
0.558
0.558
0.538
0.578
0.526
0.574
0.526
0.576
0.522
0.566
0.546
0.534
0.556
0.600
0.646
0.700
0.744
0.732
0.748
0.730
0.740
0.718
0.658
0.654
0.626
0.610
0.592
0.596
0.612
0.596
0.594
0.570
0.546
0.584
0.536
0.556
0.512
0.558
0.534
0.504
0.544
1.076
0.486
0.496
0.538
0.516
0.508
0.548
0.490
0.506
0.486
0.522
0.522
0.522
0.516
0.512
0.512
0.496
0.544
0.540
0.530
0.546
0.538
0.574
0.610
0.622
0.640
0.662
0.678
0.674
0.658
0.626
0.614
0.560
0.582
0.544
0.560
0.524
0.548
0.528
0.508
0.530
0.530
0.536
0.524
0.540
0.536
0.512
0.546
0.528
0.516
0.498
0.520
0.514
0.514
0.510
0.508
0.508
0.508
0.524
0.504
0.494
0.500
0.502
0.490
0.518
0.532
0.514
0.518
0.522
0.496
0.536
0.538
0.536
0.500
0.536
0.532
0.530
0.502
0.544
0.520
0.518
0.516
0.500
0.538
0.516
0.518
0.522
0.508
0.502
0.504
0.548
0.544
0.526
0.558
0.520
0.576
0.534
0.540
0.538
0.508
0.548
0.528
0.522
0.502
0.550
0.536
0.508
0.554
0.534
0.516
0.530
0.536
0.528
0.498
0.542
0.528
0.524
0.514
0.510
0.540
0.518
0.526
0.504
0.552
0.548
0.504
0.550
0.534
0.522
0.526
0.548
0.516
0.568
0.526
0.572
0.532
0.566
0.538
0.556
0.548
0.548
0.550
0.542
0.554
0.520
0.562
0.520
0.564
0.538
0.550
0.548
0.518
0.574
0.540
0.564
0.536
0.558
0.546
0.562
0.526
0.548
0.530
0.532
0.540
0.528
0.508
0.546
0.536
0.514
0.506
0.536
0.528
0.528
0.552
0.546
0.580
0.586
0.588
0.590
0.580
0.576
0.598
0.606
0.598
0.598
0.598
0.592
0.576
0.580
0.552
0.598
0.562
0.544
0.596
0.544
0.558
0.556
0.548
0.540
0.542
0.514
0.548
0.540
0.512
0.516
0.548
0.540
0.548
0.544
0.562
0.548
0.592
0.598
0.594
0.584
0.592
0.576
0.554
0.602
0.572
0.556
0.570
0.578
0.542
0.580
0.552
0.554
0.564
0.544
0.592
0.572
0.572
0.558
0.590
0.580
0.576
0.566
0.574
0.594
0.558
0.556
0.566
0.542
0.568
0.524
0.578
0.520
0.570
0.536
0.552
0.548
0.550
0.548
0.554
0.550
0.548
0.548
0.530
0.538
0.530
0.506
0.544
0.534
0.510
0.558
0.544
0.536
0.562
1.110
0.568
0.552
0.576
0.570
0.544
0.586
0.550
0.552
0.566
0.542
0.574
0.528
0.566
0.520
0.560
0.540
0.538
0.554
0.558
0.554
0.604
0.590
0.582
0.566
0.558
0.570
0.540
0.582
0.530
0.560
0.540
0.550
0.528
0.534
0.236
0.306
0.516
0.578
0.526
0.560
0.542
0.550
0.544
0.512
0.556
0.540
0.514
0.546
0.552
0.478
0.544
0.522
0.524
0.518
0.510
0.494
0.522
0.520
0.506
0.506
0.506
0.500
0.506
0.502
0.514
0.504
0.528
0.478
0.506
0.494
0.522
0.512
0.522
0.510
0.520
0.512
0.518
0.484
0.504
0.504
0.500
0.512
0.522
0.512
0.500
0.502
0.504
0.508
0.508
0.506
0.510
0.516
0.498
0.500
0.498
0.508
0.518
0.506
0.504
0.512
0.498
0.510
0.506
0.500
0.500
0.506
0.506
0.500
0.498
0.538
0.486
0.476
0.504
0.502
0.498
0.510
0.508
0.510
0.492
0.536
0.532
0.532
0.504
0.520
0.540
0.532
0.510
0.500
0.536
0.518
0.512
0.540
0.516
0.482
0.498
0.530
0.520
0.508
0.518
0.514
0.504
0.500
0.506
0.500
0.504
0.498
0.502
0.516
0.526
0.516
0.544
0.492
0.528
0.532
0.530
0.502
0.550
0.536
0.522
0.532
0.532
0.542
0.488
0.538
0.516
0.516
0.530
0.544
0.550
0.536
0.552
0.534
0.526
0.542
0.522
0.514
0.540
0.534
0.516
0.532
0.548
0.520
0.572
0.530
0.548
0.540
0.542
0.544
0.518
0.572
0.534
0.562
0.540
0.590
0.552
0.552
0.560
0.536
0.572
0.524
0.576
0.540
0.566
0.530
0.588
0.550
0.558
0.552
0.546
0.564
0.544
0.554
0.536
0.570
0.540
0.562
0.532
0.590
0.558
0.552
0.582
0.554
0.566
0.550
0.548
0.558
0.548
0.554
0.542
0.566
0.534
0.544
0.548
0.558
0.544
0.582
0.570
0.560
0.590
0.592
0.560
0.550
0.566
0.532
0.574
0.532
0.544
0.544
0.508
0.540
0.532
0.528
0.524
0.540
0.528
0.518
0.562
0.528
0.552
0.548
0.552
0.550
0.560
0.534
0.574
0.526
0.572
0.538
0.542
0.538
0.524
0.538
0.528
0.522
0.512
0.534
0.526
0.526
0.526
0.548
0.224
0.330
0.480
0.556
0.534
0.498
0.546
0.556
0.524
0.578
0.552
0.556
0.536
0.552
0.534
0.564
0.546
0.564
0.554
0.550
0.528
0.556
0.512
0.558
0.542
0.548
0.560
0.556
0.536
0.616
0.530
0.554
0.564
0.530
0.574
0.554
0.520
0.566
0.494
0.558
0.542
0.518
0.592
0.498
0.538
0.562
0.486
0.554
0.566
0.480
0.560
0.234
0.312
0.550
0.546
0.608
0.536
0.568
0.596
0.598
0.554
0.586
0.552
0.602
0.556
0.548
0.558
0.542
0.540
0.544
0.510
0.560
0.546
0.554
0.540
0.612
0.542
0.550
0.610
0.534
0.560
0.554
0.540
0.608
0.540
0.654
0.460
0.230
0.312
0.538
0.558
0.546
0.562
0.572
0.576
0.578
0.582
0.594
0.576
0.570
0.584
0.558
0.608
0.562
0.230
0.316
0.616
0.526
0.238
0.362
0.498
0.556
0.558
0.528
0.582
0.530
0.608
0.532
0.562
0.552
0.234
0.304
0.628
0.514
0.254
0.334
0.518
0.578
0.524
0.632
0.474
0.588
0.558
0.510
0.646
0.518
0.570
0.552
0.660
0.566
0.532
0.314
0.236
0.682
0.306
0.206
0.296
0.256
0.344
0.250
0.524
0.226
0.312
0.560
0.228
0.302
0.648
0.506
0.244
0.350
0.556
0.512
0.652
0.492
0.594
0.488
0.256
0.306
0.496
0.572
0.622
0.466
0.624
0.470
0.618
0.450
0.632
0.448
0.598
0.510
0.556
0.232
0.500
0.364
0.236
0.388
0.482
0.230
0.358
0.242
0.198
0.402
0.202
0.198
0.392
0.308
0.298
0.368
0.236
0.304
0.392
0.602
0.542
0.526
0.614
0.426
0.570
0.552
0.516
0.568
0.570
0.570
0.566
0.564
0.578
0.546
0.624
0.512
0.570
0.556
0.546
0.556
0.590
0.474
0.584
0.494
0.502
0.548
0.560
0.480
0.564
0.580
0.508
0.574
0.524
0.608
0.496
0.574
0.528
0.598
0.484
0.578
0.496
0.550
0.338
0.278
0.422
0.554
0.550
0.582
0.420
0.550
0.512
0.732
0.800
0.556
0.500
0.544
0.544
0.524
0.476
0.496
0.586
0.632
0.520
0.218
0.350
0.250
0.330
0.538
0.230
0.364
0.488
0.580
0.506
0.510
0.560
0.510
0.542
0.340
0.206
0.298
0.754
0.596
0.460
0.548
0.580
0.524
0.452
0.548
0.552
0.508
0.562
0.426
0.512
0.324
0.262
0.542
0.246
0.316
0.594
0.652
0.500
0.240
0.304
0.294
0.304
0.492
0.570
0.336
0.268
0.332
0.300
0.344
0.254
0.270
0.228
0.312
0.568
0.516
0.420
0.494
0.292
0.226
0.534
0.516
0.230
0.300
0.560
0.322
0.200
0.568
0.358
0.386
0.614
0.686
0.314
0.386
0.404
0.208
0.540
0.496
0.562
0.554
0.236
0.324
0.276
0.204
0.498
0.206
0.514
0.274
0.362
0.456
0.552
0.594
0.530
0.418
0.558
0.500
0.538
0.500
0.500
0.476
0.500
0.490
0.230
0.264
0.502
0.478
0.464
0.502
0.392
0.688
0.470
0.446
0.472
0.496
0.496
0.504
0.586
0.640
0.502
0.318
0.546
0.542
0.582
0.416
0.560
0.592
0.454
0.552
0.598
0.454
0.642
0.448
0.600
0.500
0.652
0.538
0.596
0.480
0.542
0.672
0.518
0.198
0.366
0.734
0.486
0.570
0.516
0.622
0.514
0.600
0.392
0.600
0.700
0.706
0.610
0.384
0.244
0.356
0.266
0.232
0.404
0.198
0.458
0.442
0.300
0.200
0.214
0.386
0.266
0.234
0.456
0.444
0.500
0.266
0.234
0.456
0.444
0.500
0.266
0.234
0.456
0.444
0.500
0.268
0.332
0.310
0.490
0.766
0.232
0.488
0.538
0.376
0.266
0.232
0.402
0.200
0.372
0.596
0.600
0.628
0.598
0.528
0.378
0.600
0.600
0.700
0.500
0.700
0.790
0.410
0.786
0.568
0.516
0.544
0.644
0.510
0.616
0.512
0.802
0.270
0.432
0.698
0.702
0.366
0.232
0.502
0.398
0.248
0.360
0.488
0.582
0.490
0.618
0.474
0.630
0.456
0.858
0.210
0.560
0.228
0.380
0.438
0.584
0.198
0.200
0.300
0.368
0.332
0.400
0.396
0.582
0.466
0.614
0.538
0.606
0.442
0.614
0.486
0.614
0.466
0.878
0.804
0.506
0.590
0.398
0.668
0.598
0.480
0.610
0.442
0.604
0.198
0.310
0.590
0.200
0.388
0.436
0.578
0.198
0.200
0.300
0.398
0.202
0.354
0.246
0.400
0.398
0.202
0.358
0.642
0.374
0.226
0.356
0.644
0.346
0.254
0.302
0.198
0.500
0.310
0.586
0.204
0.302
0.198
0.200
0.202
0.298
0.300
0.298
0.600
0.202
0.300
0.202
0.354
0.536
0.418
1.062
0.228
0.314
0.542
0.344
0.204
0.296
0.302
0.308
0.888
0.202
0.200
0.384
0.316
0.198
0.302
0.400
0.200
0.398
0.302
0.600
0.300
0.300
0.300
0.300
0.300
0.200
0.398
0.302
0.300
0.456
0.344
0.202
0.198
0.398
0.202
0.200
0.300
0.208
0.248
0.542
0.302
0.200
0.200
0.454
0.492
0.354
0.304
0.496
0.198
0.204
0.300
0.198
0.204
0.296
0.200
0.400
0.256
0.542
0.202
0.200
0.204
0.496
0.200
0.200
0.500
0.400
0.200
0.204
0.396
0.300
0.456
0.246
0.598
0.302
0.198
0.246
0.254
0.354
0.246
0.402
0.398
0.200
0.200
0.202
0.298
0.300
0.400
0.200
0.200
0.300
0.300
0.200
0.200
0.254
0.246
0.210
0.592
0.198
0.398
0.202
0.200
0.600
0.300
0.400
0.198
0.398
0.204
0.200
0.300
0.402
0.198
0.298
0.400
0.256
0.744
0.202
0.202
0.494
0.304
0.306
0.492
0.202
0.200
0.302
0.400
0.198
0.298
1.102
0.300
0.200
0.200
0.200
0.500
0.354
0.248
0.198
0.200
0.402
0.198
0.200
0.300
0.400
0.200
0.200
0.300
0.346
0.854
0.500
0.300
0.300
0.300
0.300
0.300
0.398
0.302
0.500
0.700
0.302
0.398
0.200
0.300
0.500
0.202
0.498
0.202
0.198
0.300
0.406
0.466
0.228
0.400
0.300
0.302
0.300
0.696
0.202
0.356
0.346
0.496
0.198
0.202
0.356
0.442
0.204
0.200
0.200
0.200
0.200
0.300
0.402
0.198
0.346
0.254
0.200
0.300
0.200
0.256
0.342
0.204
0.298
0.274
0.226
0.396
0.202
0.204
0.300
0.452
0.246
0.298
0.202
0.202
0.498
0.200
0.200
0.200
0.500
0.202
0.198
0.296
0.204
0.200
0.204
0.396
0.300
0.400
0.200
0.200
0.210
0.290
0.200
0.302
0.306
0.390
0.402
0.200
0.200
0.200
0.204
0.396
0.200
0.200
0.206
0.296
0.398
0.404
0.296
0.200
0.654
0.248
0.296
0.302
0.400
0.454
0.248
0.296
0.204
0.200
0.300
0.402
0.198
0.396
0.202
0.202
0.300
0.198
0.200
0.302
0.198
0.500
0.200
0.200
0.298
0.402
0.202
0.698
0.600
0.198
0.202
0.200
0.200
0.200
0.200
0.300
0.398
0.402
0.300
0.200
0.202
0.198
0.400
0.200
0.396
0.204
0.700
0.200
0.200
0.200
0.502
0.346
0.352
0.208
0.292
0.398
0.208
0.340
0.354
0.202
0.498
0.300
0.700
0.300
0.200
0.296
0.204
0.800
0.500
0.254
0.246
0.200
0.654
0.246
0.200
0.200
0.454
0.246
0.200
0.200
0.454
0.246
0.246
0.354
0.400
0.404
0.296
0.300
0.200
0.400
0.200
0.398
0.202
0.400
0.200
0.400
0.200
0.200
0.200
0.200
0.200
0.200
0.200
0.398
0.202
0.296
0.208
0.296
0.300
0.200
0.208
0.292
0.298
0.208
0.292
0.202
0.300
0.202
0.498
0.200
0.298
0.202
0.300
0.200
0.298
0.202
0.200
0.300
0.500
0.204
0.496
0.202
0.398
0.202
0.598
0.298
0.402
0.400
0.454
0.246
0.298
0.202
0.200
0.300
0.700
0.300
0.200
0.298
0.202
0.300
0.204
0.498
0.198
0.400
0.200
0.700
0.198
0.202
0.200
0.400
0.300
0.300
0.300
0.204
0.900
0.198
0.198
0.400
0.302
0.296
0.302
0.400
0.300
0.306
0.448
0.346
0.200
0.200
0.296
0.204
0.300
0.202
0.504
0.294
0.400
0.206
0.248
0.246
0.248
0.452
0.900
0.298
0.202
0.300
0.202
0.298
0.200
0.200
0.298
0.202
0.300
0.202
0.498
0.200
0.396
0.204
0.200
0.300
0.300
0.300
0.700
0.300
0.200
0.298
0.202
0.300
0.202
0.298
0.202
0.198
0.200
0.300
0.454
0.246
0.298
0.202
0.200
0.300
0.200
0.204
0.296
0.298
0.202
0.200
0.300
0.404
0.198
0.396
0.202
0.204
0.296
0.454
0.544
0.202
0.202
0.300
0.400
0.200
0.298
0.200
0.300
0.202
0.296
0.202
0.200
0.200
0.300
0.400
0.200
0.296
0.204
0.200
0.202
0.198
0.298
0.202
0.300
0.200
0.498
0.202
0.202
0.246
0.252
0.202
0.200
0.298
0.400
0.254
0.248
0.246
0.452
0.202
0.444
0.454
0.202
0.198
0.600
0.400
0.198
0.202
0.202
0.198
0.300
0.700
0.500
0.202
0.300
0.398
0.202
0.204
0.296
0.402
0.542
0.354
0.400
0.400
0.200
0.200
0.300
0.402
0.198
0.298
0.202
0.300
0.200
0.500
0.200
0.200
0.302
0.402
0.296
0.200
0.500
0.202
0.496
0.202
0.200
0.300
0.454
0.346
0.198
0.202
0.200
0.300
0.300
0.202
0.298
0.202
0.198
0.346
0.254
0.200
0.300
0.454
0.544
0.202
0.202
0.298
0.402
0.198
0.700
0.208
0.592
0.200
0.200
0.214
0.488
0.198
0.206
0.294
0.200
0.698
0.202
0.402
0.198
0.200
0.300
0.400
0.200
0.202
0.298
0.398
0.202
0.200
0.200
0.200
0.200
0.200
0.456
0.246
0.296
0.302
0.402
0.402
0.296
0.248
0.452
0.300
0.700
0.298
0.202
0.200
0.300
0.200
0.254
0.246
0.298
0.202
0.200
0.300
0.200
0.252
0.248
0.500
0.200
0.202
0.496
0.202
0.200
0.300
0.400
0.200
0.202
0.298
0.402
0.198
0.200
0.300
0.402
0.198
0.298
0.202
0.700
0.248
0.452
0.300
0.402
0.200
0.298
0.502
0.298
0.402
0.198
0.800
0.300
0.400
0.200
0.202
0.298
0.200
0.204
0.198
0.396
0.202
0.202
0.298
0.300
0.200
0.500
0.200
0.700
0.198
0.402
0.400
0.300
0.202
0.298
0.202
0.198
0.700
0.402
0.402
0.198
0.398
0.200
0.300
0.400
0.400
0.454
0.546
0.202
0.598
0.202
0.298
0.300
0.202
0.498
0.200
0.296
0.204
0.404
0.298
0.198
0.400
0.256
0.246
0.198
0.200
0.404
0.296
0.200
0.200
0.200
0.698
0.202
0.200
0.202
0.198
0.202
0.298
0.400
0.200
0.200
0.204
0.394
0.204
0.398
0.200
0.356
0.346
0.298
0.398
0.202
0.302
0.200
0.200
0.298
0.300
0.300
0.300
0.200
0.202
0.200
0.298
0.302
0.344
0.254
0.302
0.198
0.202
0.198
0.302
0.298
0.298
0.302
0.248
0.252
0.302
0.200
0.300
0.200
0.354
0.344
0.300
0.600
0.798
0.202
0.302
0.200
0.198
0.202
0.396
0.202
0.198
0.200
0.202
0.304
0.296
0.400
0.346
0.254
0.302
0.200
0.198
0.300
0.300
0.598
0.204
0.352
0.346
0.300
0.402
0.198
0.396
0.204
0.300
0.300
0.200
0.300
0.300
0.300
0.456
0.546
0.198
0.300
0.302
0.198
0.300
0.400
0.200
0.200
0.300
0.402
0.198
0.202
0.298
0.400
0.200
0.200
0.700
0.200
0.200
0.202
0.198
0.198
0.202
0.400
0.200
0.200
0.300
0.200
0.598
0.802
0.300
0.200
0.700
0.204
0.298
0.298
0.302
0.398
0.200
0.198
0.502
0.200
0.402
0.296
0.202
0.200
0.200
0.398
0.302
0.300
0.202
0.198
0.302
0.396
0.202
0.200
0.202
0.198
0.212
0.588
0.200
0.200
0.202
0.200
0.398
0.398
0.204
0.298
0.200
0.356
0.344
0.206
0.294
0.300
0.298
0.202
0.394
0.506
0.200
0.200
0.202
0.200
0.198
0.200
0.454
0.248
0.498
0.200
0.302
0.402
0.198
0.302
0.496
0.202
0.206
0.290
0.202
0.200
0.208
0.438
0.254
0.356
0.244
0.212
0.588
0.200
0.390
0.210
0.220
0.580
0.200
0.202
0.200
0.200
0.206
0.292
0.298
0.202
0.302
0.198
0.402
0.198
0.400
0.344
0.256
0.300
0.202
0.300
0.198
0.202
0.202
0.490
0.306
0.300
0.898
0.202
0.300
0.200
0.202
0.202
0.394
0.202
0.400
0.200
0.202
0.202
0.994
0.202
0.358
0.454
0.288
0.246
0.254
0.300
0.200
0.356
0.346
0.298
0.200
0.300
0.348
0.552
0.200
0.356
0.536
1.010
0.198
0.200
0.300
0.198
0.200
0.202
0.200
0.302
0.344
0.454
0.300
0.400
0.200
0.298
0.202
0.200
0.202
0.198
0.300
0.300
0.200
0.202
0.198
0.200
0.202
0.198
0.300
0.300
0.300
0.300
0.300
0.202
0.498
0.200
0.346
0.354
0.400
0.200
0.202
0.198
0.700
0.208
0.392
0.400
0.200
0.400
0.200
0.600
0.298
0.202
0.200
0.200
0.202
0.400
0.198
0.200
0.258
0.442
0.500
0.298
0.202
0.206
0.250
0.344
0.296
0.304
0.200
0.300
0.554
0.346
0.298
0.202
0.300
0.300
0.200
0.300
0.200
0.300
0.300
0.200
0.400
0.200
0.600
0.296
0.204
0.600
0.308
0.492
0.300
0.300
0.300
0.456
0.244
0.300
0.200
0.344
0.758
0.368
0.230
0.202
0.700
0.198
0.312
0.672
0.318
0.204
1.096
0.298
0.206
0.238
0.356
0.272
0.228
0.200
0.202
0.198
0.404
0.198
0.456
0.626
0.416
0.790
0.410
0.600
0.698
0.402
0.246
0.254
0.396
0.204
0.396
0.204
0.322
0.376
0.404
0.198
0.258
0.544
0.198
0.372
0.228
0.800
0.302
0.298
0.302
0.198
0.256
0.546
0.198
0.346
0.456
0.298
0.458
0.518
0.226
0.316
0.388
0.284
0.310
0.204
0.396
0.200
0.200
0.400
0.202
0.400
0.198
0.200
0.204
0.198
1.002
0.572
0.224
0.370
0.230
0.344
0.570
0.486
0.758
0.542
0.200
0.702
0.286
0.512
0.200
0.200
0.300
0.200
0.204
0.198
0.394
0.204
0.314
0.286
0.202
0.298
0.200
0.272
0.228
0.200
0.304
0.296
0.244
0.356
0.304
0.296
0.200
0.210
0.290
0.212
0.288
0.700
0.214
0.386
0.210
0.490
0.300
0.200
0.214
0.588
0.198
0.398
0.202
0.506
0.694
0.500
0.388
0.508
0.606
0.496
0.404
0.698
0.520
0.636
0.542
0.402
0.700
0.516
0.484
1.100
0.200
0.200
0.398
0.700
0.304
0.702
0.296
0.198
0.402
0.256
0.244
0.600
0.206
0.794
0.356
0.246
0.268
0.330
0.224
0.474
0.372
0.528
0.702
0.300
0.572
0.536
0.494
0.752
0.466
0.380
0.280
0.520
0.200
0.368
0.232
0.454
0.344
0.304
0.198
0.200
0.302
0.198
0.300
0.288
0.654
0.456
0.276
0.512
0.514
0.262
0.438
0.204
0.564
0.234
0.338
0.646
0.474
0.612
0.444
0.552
0.592
0.490
0.512
0.238
0.200
0.210
0.492
0.198
0.500
0.200
0.200
0.200
0.500
0.396
0.204
0.358
0.464
0.378
0.198
0.204
0.326
0.674
0.364
0.234
0.354
0.510
0.236
0.200
0.772
0.492
0.236
0.360
0.458
0.586
0.396
0.668
0.232
0.358
0.416
0.622
0.506
0.198
0.358
0.342
0.300
0.314
0.582
0.204
0.300
0.206
0.350
0.244
0.310
0.290
0.300
0.310
0.290
0.294
0.472
0.234
0.302
0.198
0.356
0.500
0.502
0.320
0.226
0.484
0.478
0.520
0.300
0.202
0.212
0.284
0.296
0.204
0.502
0.614
0.320
0.548
0.536
0.396
0.500
0.614
0.552
0.508
0.580
0.504
0.642
0.600
1.000
0.206
0.518
0.546
0.228
0.270
0.504
0.502
0.530
0.498
0.552
0.456
0.790
0.210
0.546
0.450
0.500
0.500
0.550
0.498
0.452
0.502
0.552
0.520
0.620
0.500
0.824
0.374
0.200
0.202
0.272
0.228
0.302
0.198
0.304
0.296
0.256
0.644
0.200
0.302
0.388
0.212
0.290
0.308
0.302
0.200
0.298
0.310
0.488
0.302
0.290
0.214
0.240
0.256
0.268
0.500
0.234
0.276
0.222
0.302
0.198
0.312
0.370
0.220
0.478
0.322
0.298
0.200
0.500
0.616
0.530
0.524
0.230
0.300
0.200
0.356
0.244
0.400
0.200
0.300
0.314
0.530
0.256
0.274
0.226
0.304
0.296
0.284
0.426
0.512
0.548
0.230
0.304
0.696
0.200
0.300
0.316
0.550
0.234
0.390
0.514
0.564
0.232
0.506
0.396
0.198
0.500
0.370
0.586
0.344
0.642
0.530
0.532
0.554
0.642
0.500
0.298
0.572
0.588
0.642
0.324
0.542
0.936
0.642
0.254
0.302
0.198
0.406
0.400
0.562
0.594
0.454
0.554
0.332
0.256
0.646
0.342
0.556
0.200
0.356
0.244
0.286
0.616
0.500
0.342
0.354
0.200
0.502
0.200
0.500
0.368
0.616
0.478
0.606
0.492
0.426
0.200
0.488
0.226
0.698
0.202
0.502
0.604
0.510
0.642
0.506
0.544
0.652
0.502
0.548
0.492
0.702
0.550
0.638
0.570
0.544
0.560
0.598
0.604
0.598
0.598
0.600
0.606
0.540
0.684
0.570
0.594
0.546
0.198
0.402
0.396
0.204
0.296
0.986
0.602
0.412
0.302
0.472
0.502
0.224
0.316
0.486
0.704
0.556
0.548
0.650
0.514
0.228
0.360
0.582
0.560
0.684
0.518
0.558
0.738
0.458
0.502
0.740
1.000
0.198
0.372
0.608
0.624
0.598
0.602
0.602
0.652
0.546
0.600
0.566
0.596
0.600
0.602
0.596
0.606
0.636
0.686
0.574
0.694
0.554
0.692
0.496
0.714
0.648
0.602
0.602
0.608
0.630
0.596
0.570
0.590
0.552
0.588
0.600
0.694
0.386
0.320
0.404
0.296
0.278
0.222
0.198
0.202
0.200
0.366
0.232
0.368
0.232
0.368
0.232
0.368
0.232
0.364
0.600
0.602
0.600
0.234
0.366
0.234
0.322
0.378
0.210
0.678
0.570
0.602
0.340
0.600
0.206
0.394
0.206
0.394
0.206
0.674
0.608
0.414
0.298
0.414
0.386
0.244
0.356
0.266
0.234
0.204
0.698
0.498
0.266
0.234
0.406
0.496
0.498
0.270
0.230
0.300
0.500
0.262
0.238
0.474
0.536
0.390
0.304
0.682
0.314
0.198
0.402
0.272
0.228
0.200
0.204
0.496
0.300
0.200
0.600
0.274
0.226
0.406
0.294
0.200
0.300
0.300
0.300
0.300
0.300
0.200
0.212
0.388
0.210
0.490
0.300
0.300
0.300
0.200
0.210
0.590
0.204
0.390
0.206
0.200
0.600
0.298
0.478
0.504
0.580
0.548
0.646
0.504
0.554
0.598
0.550
0.550
0.652
0.508
0.590
0.586
0.646
0.542
0.530
0.554
0.672
0.516
0.556
0.594
0.560
0.590
0.646
0.564
0.652
0.592
0.626
0.548
0.618
0.598
0.584
0.574
0.576
0.220
0.380
0.622
0.602
0.658
0.618
0.606
0.600
0.410
0.600
0.786
0.588
0.586
0.548
0.598
0.598
0.198
0.402
0.198
0.404
0.652
0.600
0.602
0.598
1.202
0.598
0.550
0.598
0.564
0.596
0.610
0.642
0.586
0.604
0.650
0.630
0.414
0.708
0.390
0.848
0.690
0.364
0.710
0.594
0.394
0.260
0.240
0.460
0.554
0.652
0.236
0.484
0.572
0.242
0.402
0.200
0.500
0.560
0.588
0.562
0.590
0.500
0.496
0.254
0.450
0.590
0.202
0.406
0.602
0.298
0.198
0.212
0.390
0.220
0.278
0.366
0.236
0.402
0.200
0.456
0.420
0.200
0.408
0.198
0.592
0.402
0.200
0.402
0.204
0.608
0.520
0.388
0.254
0.244
0.410
0.394
0.242
0.532
0.206
0.320
0.264
0.234
0.488
0.572
0.240
0.406
0.474
0.204
0.418
0.606
0.492
0.208
0.392
0.220
0.278
0.394
0.206
0.344
0.618
0.240
0.360
0.240
0.368
0.234
0.406
0.472
0.202
0.400
0.202
0.606
0.526
0.384
0.218
0.282
0.364
0.236
0.406
0.474
0.202
0.418
0.786
0.590
0.532
0.568
0.226
0.362
0.602
0.638
0.686
0.578
0.636
0.786
0.644
0.646
0.682
0.644
0.756
0.592
0.652
0.674
0.574
0.596
0.648
0.554
0.602
0.596
0.554
0.644
0.626
0.712
0.538
0.684
0.646
0.598
0.248
0.404
0.674
0.612
0.562
0.598
0.602
0.636
0.568
0.596
0.552
0.574
0.584
0.592
0.594
0.604
0.600
0.596
0.598
0.602
0.596
0.572
0.590
0.598
0.600
0.602
0.598
0.604
0.610
0.630
0.606
0.608
0.610
0.610
0.626
0.602
0.642
0.626
0.606
0.578
0.622
0.576
0.596
0.566
0.544
0.556
0.648
0.578
0.518
0.556
0.582
0.650
0.578
0.592
0.554
0.590
0.602
0.596
0.598
0.590
0.558
0.606
0.644
0.592
0.552
0.556
0.590
0.556
0.656
0.562
0.548
0.586
0.592
0.564
0.590
0.608
0.608
0.598
0.612
0.586
0.598
0.588
0.602
0.608
0.638
0.608
0.546
0.544
0.598
0.560
0.516
0.608
0.492
0.606
0.526
0.560
0.620
0.574
0.598
0.622
0.620
0.578
0.598
0.556
0.578
0.562
0.586
0.596
0.614
0.642
0.622
0.648
0.608
0.578
0.588
0.604
0.610
0.600
0.602
0.624
0.596
0.602
0.600
0.582
0.624
0.610
0.608
0.642
0.630
0.566
0.654
0.650
0.612
0.600
0.650
0.666
0.586
0.592
0.630
0.254
0.354
0.248
0.406
0.598
0.198
0.370
0.230
0.366
0.590
0.562
0.608
0.530
0.240
0.390
0.260
0.206
0.596
0.454
0.558
0.570
0.518
0.460
0.544
0.508
0.518
0.526
0.500
0.526
0.500
0.512
0.504
0.486
0.514
0.524
0.228
0.280
0.492
0.486
0.476
0.518
0.500
0.464
0.540
0.582
0.542
0.542
0.544
0.564
0.486
0.590
0.546
0.504
0.552
0.554
0.452
0.550
0.542
0.576
0.264
0.924
0.284
0.518
0.586
0.322
0.202
0.320
0.298
0.266
0.546
0.546
0.242
0.262
0.238
0.264
0.236
0.302
0.500
0.554
0.510
0.512
0.506
0.500
0.506
0.504
0.416
0.544
0.460
0.490
0.502
0.500
0.508
0.510
0.532
0.506
0.542
0.552
0.494
0.514
0.536
0.502
0.558
0.552
0.506
0.524
0.532
0.556
0.478
0.564
0.558
0.484
0.556
0.556
0.490
0.556
0.554
0.492
0.546
0.558
0.480
0.550
0.568
0.488
0.552
0.572
0.536
0.570
0.582
0.610
0.536
0.572
0.564
0.618
0.608
0.580
0.558
0.580
0.572
0.610
0.594
0.566
0.620
0.608
0.606
0.608
0.584
0.640
0.668
0.602
0.692
0.588
0.666
0.694
0.262
0.322
0.568
0.384
0.202
0.264
0.350
0.616
0.598
0.594
0.592
0.594
0.578
0.626
0.598
0.600
0.558
0.584
0.238
0.344
0.232
0.340
0.600
0.608
0.600
0.598
0.586
0.616
0.632
0.622
0.654
0.590
0.590
0.620
0.634
0.608
0.604
0.606
0.596
0.602
0.620
0.616
0.638
0.668
0.596
0.636
0.618
0.620
0.606
0.598
0.610
0.610
0.604
0.592
0.636
0.616
0.616
0.644
0.604
0.588
0.602
0.604
0.598
0.596
0.608
0.584
0.620
0.642
0.654
0.606
0.686
0.596
0.656
0.628
0.620
0.600
0.600
0.598
0.588
0.576
0.566
0.576
0.598
0.560
0.598
0.614
0.638
0.592
0.600
0.598
0.600
0.594
0.598
0.600
0.604
0.610
0.594
0.594
0.604
0.604
0.652
0.636
0.614
0.592
0.610
0.596
0.602
0.622
0.588
0.588
0.606
0.634
0.622
0.626
0.774
0.468
0.646
0.616
0.602
0.598
0.614
0.608
0.606
0.606
0.612
0.612
0.598
0.610
0.628
0.612
0.596
0.646
0.634
0.624
0.612
0.640
0.628
0.614
0.602
0.598
0.594
0.648
0.620
0.618
0.614
0.604
0.596
0.618
0.594
0.610
0.592
0.602
0.648
0.238
0.420
0.586
0.670
0.632
0.648
0.660
0.596
0.594
0.598
0.606
0.602
0.600
0.600
0.588
0.608
0.638
0.624
0.646
0.602
0.582
0.642
0.626
0.640
0.602
0.670
0.632
0.644
0.652
0.632
0.654
0.618
0.660
0.636
0.652
0.650
0.604
0.654
0.638
0.596
0.646
0.620
0.632
0.608
0.604
0.648
0.650
0.600
0.628
0.652
0.620
0.642
0.640
0.616
0.596
0.632
0.620
0.614
0.646
0.610
0.590
0.594
0.592
0.610
0.628
0.604
0.578
0.612
0.618
0.610
0.614
0.638
0.596
0.594
0.636
0.620
0.626
0.622
0.590
0.618
0.628
0.602
0.588
0.572
0.592
0.600
0.608
0.600
0.600
0.602
0.590
0.608
0.598
0.602
0.604
0.598
0.604
0.594
0.598
0.592
0.594
0.606
0.594
0.602
0.606
0.610
0.626
0.632
0.636
0.640
0.646
0.616
0.602
0.600
0.600
0.596
0.592
0.602
0.598
0.606
0.608
0.612
0.640
0.626
0.624
0.642
0.640
0.612
0.662
0.640
0.612
0.638
0.620
0.616
0.606
0.602
0.592
0.598
0.610
0.602
0.602
0.600
0.598
0.608
0.618
0.620
0.608
0.612
0.626
0.614
0.602
0.650
0.636
0.610
0.654
0.634
0.606
0.648
0.634
0.628
0.602
0.646
0.632
0.618
0.624
0.628
0.624
0.620
0.604
0.594
0.610
0.616
0.622
0.612
0.614
0.624
0.600
0.640
0.624
0.626
0.616
0.594
0.616
0.638
0.620
0.630
0.604
0.606
0.594
0.630
0.610
0.608
0.622
0.620
0.606
0.600
0.624
0.630
0.622
0.610
0.610
0.604
0.602
0.594
0.632
0.612
0.616
0.608
0.612
0.608
0.606
0.602
0.602
0.604
0.604
0.606
0.592
0.636
0.612
0.616
0.620
0.614
0.606
0.590
0.608
0.608
0.622
0.606
0.604
0.608
0.606
0.608
0.620
0.612
0.606
0.592
0.632
0.614
0.606
0.614
0.604
0.598
0.608
0.604
0.602
0.604
0.608
0.610
0.602
0.592
0.610
0.628
0.614
0.610
0.616
0.610
0.606
0.604
0.602
0.602
0.602
0.596
0.602
0.604
0.600
0.600
0.600
0.606
0.600
0.596
0.598
0.612
0.620
0.604
0.606
0.604
0.602
0.604
0.602
0.606
0.620
0.604
0.610
0.608
0.610
0.638
0.628
0.624
0.618
0.646
0.616
0.618
0.600
0.650
0.622
0.622
0.608
0.602
0.634
0.618
0.612
0.620
0.608
0.608
0.602
0.626
0.620
0.616
0.622
0.612
0.592
0.610
0.608
0.594
0.592
0.586
0.594
0.590
0.596
0.600
0.594
0.598
0.592
0.596
0.608
0.614
0.620
0.606
0.598
0.600
0.594
0.590
0.598
0.606
0.614
0.608
0.596
0.618
0.618
0.604
0.582
0.600
0.616
0.600
0.618
0.616
0.618
0.608
0.654
0.648
0.610
0.632
0.626
0.626
0.610
0.604
0.594
0.610
0.602
0.600
0.594
0.574
0.566
0.560
0.588
0.570
0.584
0.606
0.628
0.622
0.650
0.642
0.606
0.654
0.640
0.612
0.602
0.592
0.616
0.610
0.630
0.630
0.622
0.652
0.636
0.688
0.642
0.674
0.640
0.660
0.668
0.660
0.674
0.688
0.662
0.650
0.662
0.636
0.612
0.618
0.626
0.624
0.622
0.630
0.632
0.628
0.612
0.608
0.640
0.632
0.612
0.656
0.644
0.648
0.658
0.660
0.668
0.672
0.672
0.664
0.658
0.674
0.638
0.658
0.638
0.652
0.646
0.600
0.642
0.626
0.630
0.640
0.646
0.614
0.666
0.636
0.666
0.638
0.638
0.654
0.616
0.662
0.632
0.646
0.644
0.638
0.644
0.628
0.630
0.628
0.632
0.612
0.596
0.600
0.602
0.600
0.598
0.598
0.602
0.598
0.598
0.608
0.598
0.590
0.602
0.630
0.614
0.608
0.612
0.606
0.604
0.606
0.612
0.608
0.608
0.592
0.616
0.620
0.610
0.614
0.612
0.622
0.606
0.606
0.626
0.624
0.622
0.622
0.606
0.640
0.638
0.622
0.612
0.634
0.616
0.610
0.610
0.604
0.606
0.606
0.604
0.640
0.630
0.626
0.598
0.640
0.624
0.624
0.616
0.602
0.656
0.640
0.642
0.654
0.606
0.644
0.636
0.620
0.608
0.638
0.634
0.618
0.634
0.632
0.632
0.636
0.642
0.616
0.672
0.638
0.656
0.642
0.646
0.642
0.606
0.648
0.624
0.624
0.610
0.602
0.650
0.638
0.612
0.640
0.630
0.622
0.602
0.644
0.638
0.622
0.676
0.622
0.660
0.630
0.614
0.612
0.628
0.612
0.604
0.612
0.604
0.596
0.606
0.610
0.606
0.640
0.628
0.628
0.602
0.650
0.640
0.618
0.626
0.628
0.628
0.616
0.606
0.596
0.616
0.624
0.624
0.628
0.602
0.646
0.636
0.622
0.648
0.634
0.622
0.622
0.634
0.634
0.608
0.610
0.628
0.614
0.616
0.610
0.610
0.610
0.604
0.648
0.624
0.624
0.624
0.640
0.632
0.606
0.642
0.628
0.628
0.618
0.642
0.634
0.608
0.668
0.628
0.682
0.622
0.654
0.634
0.614
0.602
0.634
0.616
0.622
0.626
0.608
0.648
0.636
0.612
0.658
0.632
0.600
0.652
0.626
0.626
0.626
0.628
0.628
0.618
0.610
0.648
0.636
0.606
0.650
0.640
0.644
0.666
0.674
0.664
0.664
0.644
0.644
0.606
0.656
0.646
0.632
0.646
0.624
0.692
0.690
0.680
0.688
0.704
0.692
0.690
0.674
0.686
0.696
0.668
0.638
0.674
0.626
0.666
0.632
0.666
0.646
0.686
0.650
0.656
0.662
0.640
0.638
0.640
0.618
0.664
0.640
0.642
0.642
0.612
0.662
0.646
0.654
0.632
0.672
0.640
0.644
0.622
0.618
0.610
0.594
0.632
0.636
0.620
0.618
0.604
0.654
0.640
0.610
0.662
0.624
0.668
0.640
0.640
0.642
0.612
0.660
0.632
0.616
0.634
0.630
0.630
0.602
0.640
0.630
0.628
0.602
0.634
0.626
0.624
0.618
0.602
0.656
0.642
0.664
0.648
0.684
0.668
0.632
0.666
0.634
0.602
0.614
0.632
0.620
0.634
0.646
0.652
0.700
0.672
0.688
0.692
0.664
0.680
0.638
0.650
0.620
0.632
0.644
0.630
0.642
0.642
0.612
0.678
0.644
0.668
0.656
0.656
0.678
0.670
0.650
0.692
0.650
0.652
0.634
0.650
0.616
0.668
0.636
0.648
0.638
0.616
0.600
0.644
0.626
0.628
0.632
0.642
0.630
0.672
0.680
0.666
0.670
0.648
0.652
0.634
0.630
0.628
0.614
0.610
0.646
0.636
0.606
0.640
0.620
0.624
0.616
0.608
0.670
0.662
0.666
0.708
0.688
0.690
0.668
0.652
0.676
0.628
0.656
0.632
0.634
0.626
0.620
0.612
0.606
0.606
0.652
0.642
0.646
0.650
0.644
0.656
0.612
0.660
0.632
0.632
0.638
0.626
0.606
0.594
0.614
0.638
0.632
0.620
0.664
0.630
0.670
0.630
0.664
0.630
0.606
0.636
0.620
0.616
0.604
0.602
0.606
0.614
0.606
0.670
0.658
0.672
0.700
0.664
0.644
0.686
0.652
0.656
0.650
0.650
0.616
0.646
0.624
0.608
0.606
0.596
0.654
0.646
0.656
0.642
0.678
0.632
0.638
0.638
0.622
0.608
0.650
0.640
0.656
0.652
0.664
0.638
0.666
0.632
0.650
0.642
0.656
0.648
0.644
0.628
0.624
0.604
0.646
0.624
0.626
0.630
0.656
0.644
0.666
0.652
0.654
0.676
0.664
0.658
0.698
0.680
0.666
0.658
0.656
0.644
0.660
0.632
0.660
0.630
0.616
0.598
0.634
0.626
0.630
0.608
0.652
0.628
0.620
0.604
0.654
0.650
0.650
0.648
0.656
0.646
0.674
0.664
0.652
0.694
0.658
0.656
0.644
0.628
0.622
0.606
0.598
0.602
0.622
0.640
0.638
0.660
0.656
0.680
0.704
0.700
0.694
0.678
0.666
0.660
0.654
0.648
0.626
0.640
0.632
0.600
0.640
0.624
0.632
0.654
0.680
0.684
0.694
0.676
0.664
0.656
0.648
0.650
0.642
0.646
0.612
0.670
0.634
0.666
0.656
0.668
0.706
0.694
0.694
0.688
0.664
0.660
0.672
0.624
0.666
0.640
0.644
0.654
0.634
0.668
0.634
0.670
0.622
0.668
0.648
0.660
0.648
0.646
0.616
0.648
0.638
0.596
0.648
0.644
0.618
0.646
0.652
0.650
0.652
0.654
0.636
0.684
0.658
0.658
0.706
0.662
0.662
0.678
0.650
0.650
0.646
0.652
0.610
0.660
0.632
0.630
0.658
0.650
0.656
0.708
0.700
0.660
0.668
0.672
0.652
0.648
0.648
0.664
0.578
0.650
0.622
0.642
0.606
0.660
0.632
0.660
0.636
0.704
0.590
0.662
0.650
0.586
0.650
0.658
0.604
0.604
0.654
0.640
0.652
0.650
0.646
0.654
0.648
0.652
0.652
0.646
0.654
0.646
0.648
0.650
0.640
0.666
0.598
0.672
0.618
0.664
0.644
0.650
0.650
0.636
0.634
0.638
0.594
0.598
0.598
0.590
0.644
0.672
0.594
0.676
0.618
0.684
0.626
0.666
0.636
0.596
0.650
0.616
0.638
0.604
0.594
0.598
0.598
0.632
0.622
0.616
0.642
0.594
0.608
0.644
0.658
0.594
0.690
0.604
0.652
0.662
0.614
0.686
0.580
0.658
0.660
0.582
0.652
0.660
0.594
0.642
0.666
0.594
0.626
0.626
0.642
0.618
0.600
0.598
0.576
0.616
0.636
0.616
0.656
0.602
0.582
0.654
0.662
0.596
0.592
0.634
0.626
0.646
0.602
0.610
0.598
0.590
0.584
0.612
0.638
0.632
0.634
0.640
0.664
0.586
0.664
0.656
0.574
0.616
0.638
0.612
0.654
0.594
0.618
0.630
0.658
0.582
0.656
0.666
0.624
0.674
0.640
0.650
0.668
0.648
0.696
0.596
0.698
0.590
0.698
0.612
0.706
0.624
0.684
0.608
0.664
0.606
0.646
0.662
0.580
0.660
0.672
0.580
0.662
0.676
0.592
0.638
0.670
0.600
0.656
0.656
0.552
0.646
0.660
0.640
0.546
0.652
0.666
0.596
0.624
0.662
0.392
0.264
0.564
0.272
0.370
0.662
0.630
0.544
0.648
0.608
0.624
0.670
0.558
0.632
0.626
0.684
0.566
0.596
0.650
0.644
0.652
0.556
0.644
0.664
0.578
0.650
0.668
0.580
0.656
0.666
0.578
0.664
0.662
0.588
0.690
0.614
0.638
0.670
0.626
0.672
0.614
0.684
0.634
0.670
0.620
0.684
0.618
0.670
0.582
0.658
0.660
0.614
0.576
0.650
0.632
0.636
0.600
0.592
0.588
0.610
0.618
0.610
0.608
0.602
0.604
0.604
0.610
0.634
0.620
0.602
0.600
0.626
0.600
0.602
0.560
0.596
0.644
0.652
0.606
0.642
0.674
0.618
0.688
0.582
0.688
0.608
0.642
0.668
0.582
0.654
0.672
0.672
0.634
0.720
0.600
0.700
0.598
0.652
0.616
0.574
0.644
0.618
0.646
0.624
0.584
0.652
0.662
0.574
0.660
0.664
0.622
0.708
0.606
0.696
0.592
0.672
0.576
0.666
0.664
0.572
0.652
0.658
0.588
0.664
0.668
0.616
0.682
0.620
0.596
0.626
0.656
0.606
0.584
0.598
0.586
0.614
0.638
0.616
0.640
0.638
0.610
0.670
0.582
0.696
0.644
0.606
0.656
0.604
0.638
0.654
0.652
0.560
0.644
0.666
0.570
0.660
0.672
0.580
0.694
0.610
0.648
0.694
0.578
0.672
0.594
0.658
0.674
0.570
0.648
0.616
0.640
0.628
0.622
0.628
0.562
0.564
0.644
0.244
0.366
0.234
0.408
0.492
0.500
0.258
0.696
0.548
0.398
0.274
0.526
0.500
0.258
0.652
0.492
0.498
0.216
0.642
0.610
0.614
0.596
0.588
0.612
0.628
0.642
0.614
0.542
0.654
0.646
0.674
0.524
0.652
0.652
0.628
0.616
0.558
0.646
0.608
0.602
0.596
0.592
0.596
0.598
0.560
0.604
0.606
0.604
0.598
0.598
0.594
0.600
0.590
0.604
0.604
0.614
0.634
0.624
0.648
0.586
0.602
0.646
0.616
0.632
0.620
0.602
0.594
0.584
0.564
0.592
0.592
0.582
0.566
0.612
0.636
0.578
0.600
0.582
0.600
0.650
0.666
0.618
0.568
0.638
0.608
0.594
0.584
0.562
0.614
0.610
0.600
0.630
0.566
0.586
0.630
0.614
0.608
0.606
0.640
0.618
0.604
0.572
0.646
0.626
0.656
0.578
0.660
0.662
0.592
0.690
0.600
0.716
0.628
0.676
0.592
0.696
0.590
0.702
0.622
0.690
0.618
0.616
0.652
0.608
0.640
0.610
0.662
0.604
0.572
0.656
0.650
0.652
0.576
0.624
0.644
0.648
0.608
0.554
0.590
0.632
0.610
0.610
0.604
0.616
0.648
0.608
0.606
0.632
0.688
0.592
0.680
0.618
0.684
0.638
0.678
0.698
0.628
0.640
0.716
0.628
0.674
0.626
0.692
0.600
0.676
0.612
0.688
0.648
0.688
0.692
0.646
0.756
0.650
0.644
0.696
0.626
0.646
0.642
0.670
0.572
0.654
0.666
0.614
0.568
0.652
0.672
0.634
0.692
0.648
0.734
0.618
0.704
0.588
0.634
0.650
0.568
0.650
0.632
0.652
0.618
0.674
0.582
0.702
0.638
0.712
0.594
0.680
0.588
0.684
0.622
0.588
0.654
0.656
0.620
0.666
0.590
0.664
0.690
0.548
0.644
0.614
0.618
0.644
0.606
0.572
0.662
0.688
0.620
0.662
0.716
0.660
0.604
0.668
0.658
0.566
0.646
0.624
0.650
0.592
0.618
0.674
0.634
0.680
0.694
0.664
0.672
0.666
0.714
0.614
0.658
0.654
0.548
0.644
0.630
0.644
0.580
0.646
0.622
0.652
0.592
0.590
0.654
0.666
0.574
0.658
0.670
0.584
0.656
0.656
0.628
0.670
0.592
0.706
0.588
0.716
0.616
0.684
0.578
0.660
0.656
0.610
0.572
0.638
0.612
0.602
0.612
0.642
0.626
0.568
0.652
0.620
0.632
0.604
0.618
0.600
0.628
0.588
0.558
0.640
0.608
0.626
0.652
0.592
0.630
0.680
0.630
0.652
0.716
0.626
0.682
0.576
0.652
0.660
0.592
0.636
0.672
0.630
0.582
0.640
0.674
0.604
0.656
0.642
0.594
0.660
0.656
0.582
0.622
0.644
0.650
0.540
0.644
0.610
0.600
0.604
0.606
0.604
0.602
0.614
0.644
0.586
0.638
0.652
0.628
0.584
0.588
0.616
0.630
0.616
0.662
0.624
0.554
0.644
0.610
0.612
0.636
0.622
0.606
0.598
0.580
0.592
0.638
0.626
0.656
0.576
0.652
0.628
0.644
0.608
0.580
0.586
0.616
0.600
0.598
0.606
0.590
0.596
0.656
0.664
0.594
0.692
0.590
0.672
0.656
0.620
0.618
0.612
0.640
0.600
0.602
0.602
0.576
0.656
0.668
0.584
0.658
0.668
0.586
0.584
0.610
0.598
0.592
0.624
0.600
0.588
0.632
0.680
0.640
0.706
0.752
0.694
0.654
0.644
0.714
0.678
0.634
0.712
0.598
0.682
0.580
0.598
0.626
0.612
0.608
0.648
0.610
0.634
0.706
0.594
0.680
0.618
0.676
0.620
0.712
0.604
0.690
0.616
0.650
0.644
0.670
0.570
0.658
0.674
0.600
0.576
0.650
0.650
0.622
0.620
0.676
0.574
0.664
0.692
0.552
0.652
0.644
0.626
0.630
0.552
0.622
0.672
0.644
0.700
0.704
0.692
0.664
0.704
0.722
0.634
0.636
0.698
0.616
0.642
0.690
0.612
0.636
0.730
0.676
0.648
0.658
0.702
0.708
0.638
0.642
0.726
0.626
0.674
0.630
0.668
0.612
0.684
0.590
0.694
0.610
0.632
0.622
0.646
0.598
0.594
0.642
0.610
0.616
0.642
0.612
0.568
0.642
0.622
0.660
0.590
0.630
0.622
0.644
0.616
0.604
0.602
0.582
0.594
0.634
0.572
0.600
0.588
0.602
0.596
0.602
0.600
0.596
0.614
0.618
0.598
0.596
0.546
0.582
0.550
0.622
0.590
0.542
0.548
0.624
0.582
0.542
0.550
0.622
0.598
0.528
0.560
0.616
0.530
0.542
0.622
0.516
0.564
0.624
0.552
0.586
0.582
0.562
0.604
0.626
0.586
0.540
0.560
0.590
0.606
0.540
0.544
0.622
0.528
0.566
0.548
0.530
0.576
0.526
0.622
0.488
0.608
0.504
0.608
0.516
0.568
0.558
0.572
0.560
0.612
0.602
0.544
0.548
0.616
0.548
0.564
0.584
0.548
0.542
0.612
0.538
0.538
0.622
0.534
0.562
0.560
0.544
0.604
0.526
0.560
0.558
0.532
0.616
0.502
0.600
0.550
0.538
0.616
0.540
0.538
0.624
0.530
0.560
0.560
0.540
0.604
0.526
0.568
0.560
0.536
0.602
0.560
0.568
0.570
0.596
0.616
0.578
0.584
0.582
0.592
0.556
0.596
0.604
0.604
0.546
0.546
0.600
0.564
0.546
0.592
0.556
0.544
0.574
0.532
0.604
0.528
0.556
0.620
0.560
0.576
0.588
0.570
0.584
0.610
0.602
0.572
0.566
0.548
0.624
0.536
0.536
0.618
0.518
0.582
0.594
0.530
0.596
0.546
0.220
0.350
0.248
0.302
0.630
0.582
0.534
0.562
0.616
0.534
0.548
0.626
0.586
0.546
0.592
0.582
0.570
0.602
0.608
0.620
0.598
0.588
0.594
0.586
0.612
0.614
0.580
0.560
0.578
0.558
0.606
0.618
0.596
0.552
0.582
0.588
0.564
0.602
0.610
0.588
0.554
0.588
0.556
0.588
0.614
0.598
0.592
0.648
0.636
0.626
0.640
0.616
0.640
0.606
0.600
0.562
0.584
0.588
0.564
0.602
0.604
0.600
0.602
0.606
0.600
0.586
0.602
0.602
0.606
0.592
0.554
0.590
0.594
0.600
0.594
0.596
0.602
0.570
0.590
0.598
0.602
0.596
0.612
0.594
0.592
0.616
0.642
0.610
0.614
0.638
0.604
0.596
0.602
0.596
0.596
0.602
0.600
0.600
0.600
0.606
0.604
0.604
0.598
0.596
0.600
0.580
0.614
0.630
0.252
0.358
0.244
0.364
0.234
0.370
0.610
0.420
0.214
0.614
0.602
0.580
0.628
0.630
0.660
0.582
0.664
0.656
0.626
0.670
0.578
0.654
0.658
0.610
0.594
0.598
0.600
0.600
0.610
0.588
0.600
0.638
0.664
0.592
0.670
0.620
0.672
0.658
0.584
0.652
0.656
0.614
0.572
0.638
0.624
0.666
0.568
0.652
0.670
0.582
0.660
0.650
0.616
0.652
0.630
0.602
0.648
0.666
0.572
0.642
0.624
0.654
0.594
0.586
0.650
0.618
0.648
0.610
0.584
0.600
0.618
0.618
0.612
0.616
0.656
0.582
0.646
0.658
0.610
0.586
0.594
0.636
0.612
0.610
0.644
0.618
0.586
0.650
0.614
0.640
0.606
0.594
0.588
0.558
0.578
0.574
0.596
0.610
0.560
0.582
0.598
0.596
0.604
0.614
0.644
0.604
0.588
0.602
0.634
0.610
0.608
0.608
0.598
0.608
0.636
0.602
0.606
0.602
0.572
0.618
0.636
0.628
0.644
0.578
0.642
0.624
0.648
0.606
0.604
0.600
0.598
0.598
0.578
0.616
0.634
0.250
0.356
0.608
0.606
0.636
0.608
0.596
0.614
0.602
0.600
0.602
0.598
0.604
0.596
0.588
0.588
0.616
0.642
0.656
0.610
0.586
0.602
0.642
0.616
0.642
0.614
0.576
0.650
0.628
0.642
0.576
0.654
0.618
0.652
0.588
0.590
0.644
0.620
0.654
0.602
0.588
0.592
0.616
0.642
0.658
0.612
0.576
0.652
0.614
0.610
0.628
0.600
0.598
0.564
0.580
0.554
0.606
0.610
0.536
0.560
0.590
0.606
0.614
0.586
0.634
0.682
0.610
0.682
0.630
0.666
0.590
0.630
0.630
0.618
0.634
0.598
0.608
0.604
0.590
0.562
0.580
0.590
0.594
0.608
0.246
0.356
0.242
0.350
0.608
0.594
0.602
0.600
0.598
0.572
0.598
0.602
0.586
0.560
0.606
0.598
0.602
0.640
0.596
0.658
0.670
0.690
0.632
0.660
0.586
0.644
0.626
0.638
0.598
0.612
0.632
0.620
0.646
0.596
0.590
0.564
0.594
0.586
0.596
0.588
0.566
0.610
0.598
0.606
0.604
0.596
0.596
0.592
0.610
0.630
0.604
0.600
0.598
0.588
0.608
0.620
0.654
0.618
0.690
0.594
0.668
0.630
0.642
0.632
0.620
0.602
0.600
0.596
0.586
0.584
0.612
0.628
0.598
0.592
0.648
0.608
0.598
0.596
0.596
0.606
0.650
0.608
0.598
0.600
0.642
0.654
0.586
0.648
0.616
0.612
0.622
0.614
0.596
0.612
0.626
0.600
0.578
0.586
0.600
0.596
0.616
0.614
0.620
0.628
0.630
0.634
0.670
0.594
0.710
0.636
0.654
0.670
0.636
0.592
0.646
0.616
0.646
0.608
0.576
0.632
0.642
0.640
0.642
0.666
0.594
0.668
0.618
0.676
0.628
0.682
0.632
0.616
0.624
0.614
0.634
0.574
0.596
0.632
0.612
0.604
0.590
0.592
0.600
0.642
0.626
0.648
0.582
0.658
0.658
0.606
0.600
0.602
0.596
0.580
0.600
0.574
0.622
0.608
0.618
0.580
0.664
0.648
0.334
0.404
0.600
0.242
0.402
0.608
0.620
0.578
0.574
0.574
0.560
0.590
0.512
0.606
0.514
0.572
0.498
0.568
0.610
0.430
0.552
0.584
0.498
0.450
0.198
0.362
0.242
0.260
0.240
0.268
0.562
0.546
0.500
0.514
0.412
0.510
0.526
0.522
0.510
0.536
0.566
0.724
0.204
0.564
0.502
0.588
0.642
0.306
0.558
0.502
0.538
0.552
0.538
0.408
0.528
0.534
0.510
0.534
0.566
0.726
0.218
0.284
0.264
0.540
0.372
0.202
0.222
0.400
0.342
0.522
0.234
0.308
0.372
0.202
0.508
0.422
0.510
0.546
0.506
0.584
0.526
0.428
0.508
0.546
0.542
0.394
0.618
0.550
0.588
0.456
0.552
0.538
0.582
0.422
0.556
0.540
0.578
0.426
0.558
0.236
0.300
0.560
0.444
0.508
0.550
0.542
0.372
0.630
0.502
0.524
0.540
0.554
0.532
0.526
0.616
0.308
0.498
0.510
0.548
0.504
0.512
0.594
0.626
0.304
0.540
0.558
0.552
0.530
0.614
0.314
0.552
0.502
0.536
0.556
0.524
0.616
0.312
0.496
0.506
0.530
0.518
0.504
0.538
0.552
0.524
0.506
0.464
0.460
0.496
0.504
0.502
0.504
0.508
0.522
0.500
0.480
0.522
0.498
0.484
0.516
0.500
0.498
0.502
0.500
0.518
0.482
0.520
0.500
0.500
0.500
0.500
0.496
0.500
0.500
0.500
0.500
0.482
0.474
0.496
0.500
0.494
0.500
0.512
0.546
0.500
0.508
0.552
0.530
0.530
0.420
0.500
0.504
0.514
0.538
0.500
0.498
0.504
0.504
0.498
0.494
0.500
0.498
0.462
0.496
0.544
0.570
0.476
0.568
0.618
0.466
0.596
0.450
0.560
0.612
0.432
0.558
0.582
0.658
0.336
0.526
0.542
0.574
0.424
0.498
0.540
0.520
0.536
0.504
0.550
0.530
0.424
0.498
0.520
0.532
0.506
0.538
0.506
0.576
0.614
0.308
0.506
0.490
0.520
0.542
0.540
0.574
0.424
0.560
0.618
0.442
0.630
0.446
0.572
0.618
0.426
0.590
0.546
0.508
0.342
0.270
0.480
0.248
0.384
0.480
0.236
0.394
0.510
0.508
0.648
0.506
0.618
0.478
0.614
0.484
0.626
0.478
0.550
0.596
0.564
0.596
0.604
0.592
0.598
0.540
0.670
0.496
0.534
0.656
0.506
0.550
0.642
0.504
0.544
0.602
0.558
0.436
0.670
0.228
0.700
0.206
0.296
0.216
0.652
0.498
0.542
0.492
0.756
0.506
0.438
0.706
0.536
0.636
0.482
0.630
0.472
0.626
0.482
0.228
0.502
0.366
0.232
0.906
0.510
0.644
0.458
0.642
0.462
0.638
0.458
0.590
0.504
0.572
0.532
0.588
0.512
0.588
0.502
0.600
0.508
0.642
0.452
0.596
0.698
0.366
0.622
0.506
0.564
0.454
0.588
0.590
0.478
0.588
0.452
0.552
0.594
0.456
0.598
0.552
0.550
0.648
0.506
0.542
0.650
0.488
0.638
0.516
0.560
0.456
0.554
0.544
0.388
0.632
0.530
0.542
0.584
0.454
0.614
0.446
0.574
0.536
0.386
0.702
0.756
0.546
0.564
0.546
0.674
0.516
0.540
0.758
0.600
0.400
0.498
0.660
0.538
0.404
0.662
0.738
0.344
0.614
0.342
0.708
0.536
0.648
0.580
0.586
0.600
0.442
0.702
0.640
0.628
0.230
0.876
0.202
0.322
0.398
0.200
0.212
0.388
0.210
0.390
0.402
0.198
0.290
0.568
0.512
0.230
0.960
0.508
0.434
0.702
0.504
1.158
0.556
0.662
0.520
0.524
0.586
0.652
0.538
0.198
0.370
0.230
0.318
0.482
0.498
0.258
0.512
0.230
0.202
0.704
0.506
0.648
0.506
0.736
0.458
0.546
0.596
0.566
0.542
0.492
0.758
0.544
0.566
0.598
0.544
0.678
0.556
0.528
0.532
0.656
0.504
0.548
0.648
0.506
0.558
0.374
0.702
0.756
0.512
0.232
0.316
0.384
0.400
0.458
0.512
0.574
0.456
0.670
0.544
0.642
0.486
0.638
0.464
0.612
0.452
0.390
0.204
0.198
0.500
0.368
0.432
0.696
0.590
0.458
0.256
0.302
0.198
0.392
0.430
0.378
0.204
0.296
0.286
0.432
0.588
0.518
0.650
0.494
0.990
0.542
0.290
0.550
0.260
0.402
0.298
0.386
0.414
0.300
0.198
0.214
0.386
0.208
0.394
0.216
0.382
0.206
0.394
0.402
0.474
0.324
0.202
0.200
0.300
0.606
0.294
0.242
0.612
0.458
0.554
0.234
0.358
0.450
0.586
0.510
0.796
0.448
0.452
0.310
0.502
0.582
0.204
0.274
0.228
0.352
0.506
0.342
0.300
0.298
0.568
0.536
0.198
0.500
0.394
0.306
0.206
0.294
0.214
0.590
0.296
0.208
0.560
0.590
0.242
0.400
0.350
0.252
0.302
0.582
0.424
0.534
0.526
0.230
0.358
0.242
0.212
0.286
0.302
0.200
0.386
0.412
0.300
0.302
0.204
0.378
0.432
0.556
0.330
0.282
0.424
0.594
0.198
0.388
0.442
0.272
0.358
0.340
0.304
0.398
0.200
0.200
0.208
0.436
0.356
0.216
0.384
0.300
0.298
0.202
0.402
0.198
0.200
0.298
0.398
0.558
0.346
0.298
0.346
0.256
0.300
0.200
0.200
0.300
0.200
0.300
0.346
0.254
0.300
0.200
0.304
0.396
0.300
0.296
0.204
0.600
0.300
0.200
0.302
0.198
0.200
0.202
0.298
0.300
0.198
1.000
0.200
0.202
0.302
0.198
0.356
0.244
0.400
0.326
0.360
0.218
0.296
0.210
0.390
0.206
0.294
0.214
0.666
0.490
0.228
0.312
0.646
0.244
0.244
0.254
0.360
0.242
0.244
0.610
0.246
0.208
0.564
0.228
0.498
0.318
0.282
0.274
0.404
0.324
0.200
0.300
0.346
0.554
0.200
0.356
0.344
0.300
0.344
0.556
0.200
0.200
0.300
0.398
0.202
0.356
0.244
0.216
0.384
0.200
0.254
0.450
0.392
0.204
0.364
0.480
0.856
0.198
0.604
0.198
0.200
0.300
0.398
0.200
0.602
0.202
0.198
0.396
0.506
0.198
0.200
0.300
0.298
0.202
0.396
0.204
0.300
0.200
0.200
0.200
0.300
0.300
0.396
0.202
0.356
0.246
0.856
0.540
0.404
0.300
0.374
0.226
0.200
0.300
0.402
0.198
0.200
0.300
0.376
0.224
0.200
0.300
0.366
1.048
0.386
0.206
0.294
0.400
0.372
0.428
0.300
0.396
0.204
0.356
0.244
0.218
0.584
0.198
0.200
0.300
0.400
0.200
0.390
0.212
0.212
0.556
0.230
0.358
0.242
0.208
0.562
0.230
0.500
0.372
0.228
0.200
0.300
0.700
0.298
0.202
0.314
0.644
0.510
0.232
0.310
0.890
0.246
0.254
0.402
0.442
0.256
0.354
0.246
0.208
0.562
0.230
0.200
0.300
0.346
0.754
0.370
0.230
0.310
0.648
0.242
0.302
0.198
0.314
0.670
0.316
0.204
0.296
0.400
0.402
0.198
0.298
0.402
0.202
0.198
0.202
0.300
0.368
0.410
0.320
0.344
0.610
0.246
0.244
0.456
0.300
0.454
0.246
0.296
0.304
0.202
0.198
0.700
0.298
0.202
0.200
0.300
0.402
0.198
0.312
0.888
0.218
0.586
0.296
0.400
0.374
0.228
0.382
0.216
0.214
0.586
0.200
0.382
0.218
0.242
0.264
0.294
0.200
0.388
0.428
0.558
0.226
0.356
0.344
0.300
0.344
0.556
0.200
0.356
0.344
0.300
0.296
0.204
0.346
0.254
0.274
0.226
0.302
0.198
0.356
0.344
0.300
0.310
0.536
0.556
0.198
0.402
0.198
0.210
0.388
0.200
0.202
0.354
0.246
0.400
0.346
0.254
0.354
0.248
0.398
0.402
0.198
0.400
0.202
0.398
0.400
0.556
0.448
0.542
0.354
0.208
0.392
0.202
0.206
0.392
0.344
0.354
0.204
0.198
0.200
0.300
0.500
0.398
0.200
0.304
0.198
0.200
0.300
0.298
0.202
0.400
0.200
0.304
0.396
0.300
0.344
0.526
0.230
0.700
0.300
0.344
0.356
0.208
0.594
0.200
0.398
0.346
0.352
0.202
0.200
0.400
0.300
0.300
0.316
0.582
0.202
0.300
0.200
0.356
0.244
0.400
0.314
0.584
0.202
0.300
0.200
0.354
0.536
0.212
0.400
0.342
0.256
0.248
0.252
0.272
0.228
0.302
0.198
0.886
0.314
0.214
0.404
0.550
0.232
0.356
0.246
0.398
0.372
0.228
0.402
0.200
0.398
0.396
0.204
0.300
0.200
0.358
0.242
0.400
0.500
0.320
0.576
0.204
0.266
0.234
0.272
0.228
0.302
0.200
0.300
0.198
0.302
0.198
0.302
0.198
0.302
0.198
0.300
0.200
0.272
0.228
0.270
0.230
0.244
0.256
0.222
0.278
0.216
0.494
0.296
0.394
0.200
0.306
0.494
0.200
0.210
0.290
0.300
0.308
0.490
0.202
0.322
0.576
0.202
0.270
0.230
0.300
0.200
0.302
0.198
0.356
0.546
0.200
0.398
0.200
0.300
0.500
0.296
0.204
0.296
0.204
0.296
0.204
0.308
0.500
0.500
0.392
0.300
0.200
0.302
0.198
0.300
0.500
0.298
0.202
0.346
0.526
0.228
0.302
0.198
0.402
0.198
0.400
0.324
0.280
0.296
0.300
0.204
0.598
0.298
0.300
0.314
0.284
0.246
0.554
0.200
0.276
0.226
0.302
0.198
0.856
0.546
0.298
0.300
0.200
0.300
0.498
0.300
0.202
0.346
0.526
0.228
0.302
0.198
0.356
0.644
0.310
0.534
0.556
0.200
0.300
0.200
0.358
0.644
0.200
0.298
0.298
0.202
0.344
0.258
0.230
0.540
0.228
0.300
0.200
0.302
0.198
0.304
0.554
0.528
0.218
0.396
0.312
0.534
0.556
0.198
0.302
0.198
0.306
0.550
0.544
0.606
0.496
0.198
0.300
0.200
0.300
0.500
0.200
0.300
0.318
0.282
0.224
0.276
0.244
0.482
0.518
0.500
0.502
0.500
0.556
0.198
0.502
0.316
0.584
0.198
0.500
0.374
0.226
0.200
0.300
0.398
0.202
0.358
0.452
0.588
0.202
0.302
0.198
0.500
0.500
0.298
0.546
0.504
0.252
0.266
0.528
0.206
0.300
0.200
0.302
0.198
0.356
0.644
0.844
0.524
1.232
0.320
0.546
0.232
0.302
0.200
0.358
0.644
0.312
0.530
0.526
0.228
0.306
0.696
0.500
0.500
0.368
0.534
0.698
0.500
0.318
0.552
0.584
0.646
0.500
0.896
0.480
0.524
0.900
0.610
0.556
0.622
0.480
0.544
0.490
0.598
0.758
0.544
0.542
0.642
0.482
0.732
0.370
0.610
0.438
0.584
0.698
0.368
0.588
0.456
0.562
0.726
0.500
0.372
0.530
0.198
0.366
0.634
0.348
0.526
0.226
0.402
0.398
0.602
0.198
0.500
0.370
0.616
0.436
0.578
0.200
0.384
0.616
0.344
0.528
0.228
0.302
0.198
0.502
0.870
0.428
0.702
0.542
0.456
1.000
0.298
0.702
0.404
0.494
0.606
0.696
0.366
0.234
0.356
0.644
0.370
0.930
0.300
0.304
0.596
0.200
0.400
0.300
0.598
0.202
0.898
0.202
0.310
0.390
0.600
0.200
0.400
0.200
0.200
0.202
0.298
0.300
0.698
0.202
0.200
0.302
0.198
0.354
0.346
0.300
0.200
0.300
0.200
0.300
0.200
0.300
0.300
0.298
0.202
0.300
0.200
0.298
0.748
0.252
0.300
0.202
0.298
0.200
0.302
0.200
0.352
0.348
0.202
0.298
0.300
0.298
0.548
0.254
0.298
0.202
0.302
0.198
0.302
0.198
0.354
0.346
0.600
0.200
0.298
0.208
0.292
0.598
0.204
0.298
0.202
0.302
0.198
0.354
0.246
0.400
0.200
0.300
0.300
0.598
0.202
0.298
0.202
0.300
0.200
0.354
0.346
0.202
0.198
0.400
0.200
0.300
0.200
0.300
0.298
0.202
0.298
0.500
0.202
0.298
0.202
0.298
0.202
0.300
0.546
0.552
0.202
0.302
0.198
0.200
0.202
0.298
0.300
0.300
0.200
0.398
0.200
0.302
0.204
0.296
0.200
0.302
0.500
0.198
0.308
0.392
0.200
0.452
0.502
0.346
0.198
0.954
0.448
0.200
0.298
0.202
0.200
0.600
0.298
0.200
0.300
0.202
0.400
0.300
0.400
0.200
0.300
0.200
0.400
0.300
0.200
0.398
0.202
0.296
0.304
0.246
0.354
0.198
0.202
0.198
0.402
0.400
0.198
0.202
0.300
0.600
0.300
0.200
0.200
0.300
0.298
0.202
0.348
0.550
0.202
0.298
0.202
0.700
0.198
0.302
0.200
0.300
0.300
0.200
0.300
0.202
0.298
0.398
0.206
0.296
0.200
0.200
0.204
0.294
0.302
0.200
0.498
0.202
0.200
0.300
0.200
0.200
0.200
0.300
0.300
0.298
0.202
0.400
0.198
0.302
0.200
0.200
0.298
0.202
0.300
0.400
0.200
0.200
0.200
0.200
0.198
0.202
0.400
0.200
0.200
0.300
0.400
0.200
0.198
0.302
0.400
0.198
0.202
0.200
0.200
0.198
0.200
0.202
0.200
0.200
0.200
0.300
0.200
0.300
0.298
0.202
0.200
0.200
0.200
0.200
0.300
0.200
0.300
0.298
0.206
0.394
0.506
0.294
0.198
0.204
0.204
0.396
0.298
0.262
0.340
0.400
0.198
0.302
0.198
0.204
0.198
0.398
0.200
0.298
0.202
0.302
0.300
0.198
0.254
0.248
0.298
0.302
0.598
0.204
0.198
0.298
0.200
0.200
0.254
0.248
0.400
0.400
0.198
0.202
0.300
0.198
0.200
0.200
0.202
0.300
0.298
0.200
0.404
0.198
0.296
0.204
0.198
0.204
0.198
0.298
0.200
0.302
0.300
0.198
0.202
0.202
0.398
0.198
0.602
0.396
0.210
0.392
0.200
0.356
0.246
0.198
0.200
0.200
0.200
0.202
0.198
0.404
0.198
0.298
0.204
0.398
0.300
0.198
0.402
0.198
0.298
0.202
0.200
0.200
0.200
0.300
0.202
0.400
0.300
0.300
0.300
0.198
0.202
0.398
0.300
0.200
0.404
0.198
0.410
0.488
0.302
0.300
0.300
0.300
0.300
0.198
0.400
0.202
0.198
0.200
0.300
0.302
0.300
0.300
0.300
0.300
0.298
0.202
0.398
0.204
0.396
0.302
0.300
0.298
0.200
0.298
0.204
0.198
0.202
0.200
0.300
0.298
0.200
0.204
0.396
0.352
0.450
0.298
0.200
0.302
0.198
0.300
0.206
0.492
0.202
0.200
0.200
0.400
0.300
0.200
0.200
0.202
0.198
0.300
0.200
0.400
0.300
0.200
0.300
0.200
0.202
0.398
0.202
0.300
0.200
0.298
0.300
0.200
0.302
0.198
0.302
0.298
0.200
0.300
0.200
0.300
0.300
0.300
0.300
0.200
0.300
0.200
0.200
0.202
0.200
0.298
0.202
0.400
0.298
0.200
0.298
0.302
0.300
0.200
0.400
0.200
0.300
0.500
0.300
0.200
0.400
0.300
0.306
0.294
0.300
0.200
0.400
0.200
0.198
0.208
0.394
0.400
0.400
0.200
0.198
0.202
0.200
0.198
0.402
0.200
0.400
0.200
0.400
0.200
0.400
0.202
0.298
0.400
0.202
0.198
0.200
0.200
0.300
0.202
0.398
0.302
0.298
0.300
0.302
0.398
0.200
0.300
0.300
0.202
0.298
1.300
0.400
0.200
0.300
0.400
0.300
0.300
0.300
0.300
0.300
0.300
0.400
0.198
0.302
0.204
0.796
0.300
0.198
0.402
0.498
0.300
0.502
0.500
0.198
0.202
0.198
0.200
0.200
0.602
0.600
0.500
0.298
0.402
0.300
0.298
0.202
0.900
0.300
0.200
0.398
0.304
0.298
0.198
0.200
0.198
0.802
0.302
0.300
0.200
0.700
0.400
0.198
0.204
0.198
0.300
0.198
0.248
0.254
0.200
0.398
0.400
0.302
0.198
0.302
0.300
0.398
0.200
0.202
0.300
0.298
0.200
0.202
0.400
0.198
0.302
0.598
0.202
0.600
0.198
0.602
0.400
0.500
0.400
0.206
0.394
0.200
0.300
0.200
0.198
0.202
0.300
0.198
0.402
0.300
0.198
0.200
0.302
0.400
0.200
0.200
0.300
0.198
0.198
0.602
0.302
0.300
0.398
0.200
0.200
0.202
0.498
0.200
0.402
0.300
0.300
0.298
0.202
0.400
0.200
0.200
0.298
0.702
0.500
0.200
0.300
0.200
0.248
0.450
0.302
0.298
0.202
0.300
0.200
0.598
0.202
0.200
0.300
0.298
0.302
0.300
0.600
0.400
0.300
0.200
0.198
0.202
0.200
0.200
0.400
0.200
0.200
0.298
0.302
0.300
0.398
0.200
0.302
0.200
0.400
0.198
0.202
0.300
0.300
0.200
0.300
0.198
0.200
0.202
0.300
0.200
0.298
0.302
0.198
0.200
0.202
0.198
0.202
0.200
0.300
0.200
0.200
0.198
0.302
0.200
0.300
0.300
0.600
0.300
0.300
0.298
0.202
1.200
0.200
0.500
0.500
0.398
0.302
0.200
0.400
1.098
0.202
0.200
0.198
0.202
0.198
0.602
0.302
0.298
0.300
0.400
0.202
0.298
0.198
0.400
0.202
0.198
0.202
0.300
0.300
0.302
0.496
0.202
0.300
0.198
0.202
0.200
0.300
0.400
0.300
0.300
0.198
0.202
0.198
0.300
0.302
0.300
0.500
0.300
0.200
0.300
0.300
0.200
0.298
0.202
0.300
0.500
0.202
0.298
0.300
0.500
0.200
0.300
0.300
0.400
0.208
0.392
0.198
0.202
0.200
0.300
0.500
0.204
0.296
0.200
0.200
0.300
0.200
0.800
0.300
0.200
0.400
0.200
0.200
0.400
0.202
0.298
0.300
0.400
0.198
0.202
0.200
0.200
0.200
0.300
0.200
0.200
0.200
0.200
0.200
0.300
0.300
0.300
0.200
0.202
0.198
0.200
0.200
0.300
0.200
0.300
0.200
0.300
0.300
0.200
0.500
0.300
0.300
0.200
0.800
0.198
0.302
0.200
0.400
0.300
0.200
0.198
0.200
0.200
0.300
0.302
0.300
0.300
0.300
0.400
0.200
0.400
0.202
0.498
0.200
0.200
0.400
0.300
0.306
0.392
0.502
0.198
0.402
0.200
0.198
0.202
0.298
0.302
0.200
0.200
0.298
0.200
0.202
0.200
0.300
0.300
0.200
0.200
0.398
0.302
0.200
0.300
0.300
0.200
0.200
0.400
0.500
0.300
0.300
0.200
0.200
0.300
0.200
0.198
0.302
0.300
0.298
0.200
0.202
0.200
0.300
0.300
0.200
0.202
0.498
0.198
0.302
0.300
0.300
0.200
0.198
0.202
0.304
0.396
0.200
0.600
0.200
0.700
0.200
0.300
0.400
0.302
0.298
0.198
0.200
0.202
0.300
0.300
0.200
0.200
0.300
0.198
0.200
0.402
0.200
0.500
0.300
0.200
0.200
0.498
0.202
0.200
0.298
0.402
0.198
0.202
0.198
0.302
0.400
0.300
0.300
0.200
0.200
0.300
0.300
0.300
0.198
0.402
0.298
0.402
0.200
0.300
0.200
0.200
0.400
0.300
0.200
0.200
0.200
0.200
0.300
0.300
0.200
0.204
0.296
0.198
0.302
0.400
0.300
0.200
0.500
0.198
0.602
0.198
0.202
0.400
0.400
0.200
0.400
0.300
0.200
0.298
0.302
0.300
0.200
0.400
0.300
0.400
0.300
0.202
0.398
0.198
0.202
0.400
0.200
0.200
0.300
0.300
0.398
0.302
0.198
0.402
0.200
0.198
0.202
0.198
0.200
0.302
0.198
0.200
0.202
0.298
0.402
0.300
0.400
0.298
0.202
0.200
0.198
0.202
0.300
0.398
0.202
0.500
0.200
0.300
0.198
0.200
0.202
0.298
0.302
0.398
0.302
0.300
0.300
0.198
0.402
0.198
0.202
0.200
0.200
0.198
0.202
0.298
0.204
0.396
0.506
0.396
0.298
0.208
0.392
0.302
0.400
0.200
0.298
0.302
0.298
0.302
0.200
0.200
0.200
0.200
0.200
0.200
0.300
0.300
0.300
0.300
0.200
0.200
0.300
0.198
0.400
0.202
0.200
0.200
0.300
0.400
0.300
0.300
0.198
0.202
0.200
0.300
0.400
0.200
0.500
0.202
0.298
0.200
0.200
0.198
0.302
0.400
0.200
0.400
0.300
0.398
0.204
0.298
0.198
0.202
0.200
0.200
0.200
0.200
0.300
0.202
0.298
0.200
0.300
0.400
0.200
0.300
0.500
0.200
0.200
0.300
0.200
0.200
0.200
0.200
0.300
0.300
0.300
0.200
0.200
0.300
0.298
0.302
0.200
0.200
0.400
0.300
0.200
0.300
0.300
0.400
0.300
0.198
0.202
0.200
0.298
0.402
0.300
0.300
0.200
0.200
0.200
0.300
0.400
0.198
0.202
0.200
0.300
0.400
0.198
0.202
0.200
0.300
0.500
0.500
0.298
0.302
0.200
0.200
0.500
0.200
0.200
0.302
0.398
0.200
0.200
0.400
0.200
0.300
0.400
0.300
0.302
0.398
0.200
0.400
0.198
0.202
0.200
0.300
0.600
0.200
0.198
0.202
0.202
0.298
0.298
0.302
0.200
0.300
0.198
0.302
0.500
0.200
0.300
0.298
0.700
0.402
0.298
0.202
0.200
0.200
0.200
0.300
0.200
0.200
0.198
0.402
0.200
0.200
0.400
0.200
0.300
0.300
0.400
0.202
0.298
0.198
0.200
0.202
0.198
0.202
0.200
0.302
0.298
0.302
0.296
0.302
0.300
0.302
0.298
0.198
0.202
0.200
0.198
0.202
0.200
0.300
0.298
0.202
0.202
0.298
0.200
0.700
0.398
0.402
0.200
0.300
0.400
0.198
0.202
0.206
0.294
0.400
0.198
0.200
0.202
0.300
0.400
0.302
0.298
0.298
0.302
0.300
0.500
0.200
0.300
0.198
0.202
0.198
0.302
0.300
0.200
0.198
0.302
0.198
0.202
0.200
0.300
0.300
0.200
0.200
0.300
0.200
0.200
0.500
0.400
0.198
0.200
0.202
0.298
0.302
0.300
0.400
0.198
0.202
0.200
0.300
0.500
0.200
0.300
0.202
0.198
0.600
0.300
0.200
0.200
0.500
0.500
0.206
0.294
0.300
0.300
0.200
0.200
0.300
0.198
0.202
0.200
0.300
0.400
0.300
0.300
0.198
0.202
0.200
0.300
0.400
0.300
0.300
0.200
0.200
0.200
0.300
0.500
0.200
0.300
0.200
0.200
0.200
0.300
0.400
0.302
0.298
0.200
0.200
0.200
0.300
0.400
0.300
0.300
0.200
0.200
0.200
0.300
0.400
0.300
0.300
0.198
0.202
0.200
0.300
0.300
0.200
0.202
0.398
0.700
0.200
0.200
0.400
0.300
0.200
0.500
0.198
0.302
0.300
0.398
0.204
0.298
0.198
0.502
0.300
0.200
0.200
0.200
0.200
0.300
0.300
0.200
0.200
0.300
0.198
0.200
0.202
0.200
0.200
0.300
0.200
0.400
0.302
0.298
0.200
0.200
0.200
0.298
0.402
0.300
0.298
0.200
0.202
0.200
0.298
0.302
0.300
0.400
0.208
0.392
0.198
0.202
0.200
0.300
0.300
0.298
0.502
0.200
0.298
0.200
0.202
0.200
0.198
0.200
0.202
0.200
0.200
0.200
0.300
0.300
0.300
0.500
0.200
0.300
0.300
0.300
0.202
0.198
0.200
0.300
0.206
0.494
0.700
0.200
0.198
0.404
0.298
0.500
0.200
0.300
0.400
0.200
0.200
0.200
0.200
0.300
0.400
0.300
0.300
0.198
0.202
0.200
0.300
0.400
0.302
0.298
0.198
0.202
0.200
0.300
0.402
0.300
0.298
0.200
0.200
0.200
0.300
0.500
0.300
0.200
0.300
0.300
0.200
0.200
0.300
0.198
0.202
0.200
0.300
0.400
0.198
0.202
0.200
0.300
0.400
0.200
0.200
0.200
0.200
0.200
0.300
0.300
0.500
0.202
0.598
0.400
0.198
0.402
0.300
0.200
0.300
0.300
0.200
0.300
0.400
0.198
0.202
0.200
0.300
0.500
0.300
0.200
0.300
0.400
0.302
0.298
0.300
0.300
0.200
0.200
0.300
0.300
0.400
0.302
0.298
0.300
0.400
0.302
0.298
0.300
0.300
0.200
0.298
0.202
0.300
0.498
0.204
0.298
0.300
0.400
0.300
0.300
0.198
0.202
0.200
0.300
0.400
0.302
0.298
0.202
0.198
0.200
0.300
0.500
0.300
0.200
0.300
0.400
0.306
0.294
0.300
0.300
0.200
0.200
0.300
0.200
0.200
0.200
0.302
0.398
0.198
0.202
0.200
0.300
0.500
0.300
0.200
0.300
0.500
0.202
0.298
0.298
0.302
0.200
0.200
0.298
0.200
0.202
0.200
0.300
0.400
0.198
0.202
0.200
0.300
0.300
0.200
0.202
0.298
0.200
0.200
0.200
0.300
0.400
0.198
0.202
0.200
0.300
0.300
0.200
0.200
0.400
0.300
0.198
0.212
0.390
0.300
0.400
0.300
0.398
0.302
0.200
0.198
0.202
0.200
0.300
0.300
0.300
0.500
0.204
0.294
0.200
0.602
0.198
0.202
0.400
0.200
0.300
0.206
0.394
0.300
0.300
0.300
0.300
0.300
0.300
0.400
0.200
0.400
0.200
0.400
0.200
0.400
0.200
0.400
0.202
0.398
0.200
0.400
0.200
0.400
0.200
0.400
0.200
0.300
0.300
0.300
0.298
0.302
0.200
0.200
0.200
0.198
0.202
0.300
0.200
0.300
0.200
0.400
0.200
0.300
0.300
0.300
0.200
0.200
0.200
0.198
0.202
0.200
0.198
0.202
0.200
0.400
0.200
0.198
0.208
0.294
0.300
0.600
0.200
0.198
0.600
0.202
0.200
0.198
0.202
0.200
0.198
0.202
0.200
0.302
0.298
0.300
0.300
0.200
0.400
0.200
0.398
0.202
0.300
0.200
0.200
0.200
0.198
0.202
0.200
0.198
0.202
0.200
0.302
0.396
0.204
0.298
0.302
0.298
0.300
0.300
0.300
0.300
0.302
0.298
0.302
0.298
0.302
0.398
0.200
0.300
0.300
0.400
0.200
0.500
0.400
0.200
0.300
0.300
0.400
0.200
0.400
0.200
0.300
0.300
0.300
0.300
0.298
0.202
0.200
0.200
0.200
0.198
0.202
0.200
0.200
0.200
0.200
0.200
0.200
0.198
0.502
0.300
0.300
0.600
0.300
0.200
0.198
0.202
0.200
0.200
0.200
0.198
0.202
0.200
0.200
0.200
0.198
0.202
0.200
0.200
0.200
0.198
0.202
0.200
0.200
0.200
0.198
0.202
0.200
0.200
0.200
0.198
0.202
0.298
0.602
0.300
0.300
0.400
0.300
0.400
0.300
0.200
0.298
0.202
0.198
0.202
0.400
0.200
0.702
0.298
0.198
0.402
0.200
0.200
0.200
0.220
0.380
0.300
0.200
0.900
0.200
0.200
0.200
0.400
0.200
0.198
0.208
0.394
0.300
0.200
0.300
0.300
0.300
0.200
0.198
0.202
0.198
0.202
0.200
0.302
0.398
0.200
0.600
0.300
0.200
0.400
0.200
0.400
0.200
0.300
0.300
0.400
0.200
0.500
0.200
0.400
0.200
0.300
0.198
0.202
0.200
0.198
0.200
0.202
0.200
0.198
0.202
0.300
0.300
0.300
0.500
0.200
0.300
0.302
0.296
0.200
0.202
0.200
0.300
0.302
0.298
0.498
0.502
0.200
0.700
0.702
0.298
0.200
0.198
0.200
0.302
0.300
0.200
0.198
0.402
0.300
0.200
0.200
0.198
0.202
0.300
0.400
0.300
0.498
0.200
0.202
0.300
0.298
0.202
0.200
0.300
0.200
0.198
0.302
0.200
0.398
0.200
0.200
0.202
0.200
0.198
0.302
0.200
0.198
0.300
0.302
0.300
0.300
0.300
0.200
0.202
0.298
0.300
0.400
0.198
0.200
0.202
0.200
0.500
0.198
0.602
0.200
0.698
0.202
0.198
0.208
0.294
0.200
0.298
0.302
0.200
0.700
0.200
0.200
0.200
0.300
0.200
0.198
0.202
0.200
0.200
0.300
0.200
0.200
0.198
0.400
0.302
0.198
0.200
0.202
0.300
0.398
0.200
0.202
0.200
0.300
0.400
0.198
0.200
0.202
0.300
0.400
0.198
0.200
0.202
0.300
0.300
0.200
0.202
0.298
0.200
0.200
0.200
0.300
0.500
0.298
0.202
0.300
0.300
0.200
0.200
0.300
0.200
0.198
0.202
0.300
0.400
0.198
0.304
0.396
0.302
0.400
0.300
0.198
0.502
0.200
0.598
0.202
0.200
0.300
0.500
0.200
0.300
0.200
0.198
0.202
0.200
0.200
0.300
0.200
0.200
0.200
0.200
0.200
0.300
0.300
0.600
0.198
0.602
0.300
0.298
0.200
0.302
0.202
0.298
0.300
0.400
0.300
0.300
0.198
0.200
0.200
0.302
0.400
0.300
0.300
0.198
0.200
0.202
0.298
0.302
0.300
0.400
0.302
0.298
0.198
0.200
0.202
0.300
0.400
0.198
0.202
0.200
0.398
0.302
0.200
0.198
0.200
0.202
0.200
0.300
0.298
0.402
0.300
0.298
0.202
0.400
0.300
0.200
0.300
0.300
0.200
0.400
0.200
0.200
0.200
0.498
0.200
0.202
0.300
0.300
0.200
0.200
0.300
0.200
0.200
0.200
0.200
0.200
0.300
0.298
0.300
0.202
0.202
0.298
0.298
0.402
0.198
0.200
0.200
0.202
0.200
0.300
0.200
0.200
0.200
0.200
0.200
0.298
0.202
0.198
0.202
0.200
0.198
0.302
0.198
0.202
0.200
0.300
0.400
0.198
0.200
0.202
0.298
0.500
0.202
0.300
0.198
0.802
0.300
0.400
0.500
0.298
0.202
0.208
0.292
0.298
0.202
0.300
0.202
0.296
0.402
0.400
0.198
0.302
0.200
0.200
0.200
0.200
0.200
0.300
0.200
0.198
0.202
0.200
0.200
0.300
0.198
0.202
0.200
0.300
0.300
0.200
0.200
0.300
0.198
0.202
0.200
0.200
0.198
0.202
0.300
0.300
0.300
0.300
0.200
0.200
0.400
0.200
0.300
0.198
0.202
0.200
0.300
0.300
0.398
0.402
0.300
0.200
0.300
0.400
0.300
0.300
0.200
0.200
0.300
0.200
0.700
0.300
0.198
0.402
0.200
0.198
0.202
0.300
0.600
0.400
0.300
0.300
0.198
0.202
0.200
0.198
0.402
0.200
0.198
0.202
0.300
0.300
0.300
0.400
0.300
0.300
0.198
0.202
0.200
0.298
0.302
0.200
0.200
0.298
0.200
0.202
0.200
0.300
0.400
0.300
0.500
0.198
0.602
0.300
0.200
0.198
0.202
0.198
0.200
0.402
0.300
0.200
0.300
0.400
0.600
0.300
0.298
0.202
0.202
0.298
0.298
0.302
0.200
0.200
0.298
0.402
0.200
0.300
0.500
0.300
0.200
0.300
0.300
0.202
0.198
0.400
0.204
0.296
0.298
0.202
0.500
0.300
0.204
0.396
0.298
0.302
0.300
0.398
0.402
0.200
0.298
0.302
0.300
0.400
0.198
0.202
0.200
0.300
0.300
0.200
0.200
0.400
0.300
0.200
0.300
0.300
0.200
0.200
0.300
0.200
0.198
0.202
0.300
0.398
0.200
0.202
0.200
0.300
0.400
0.198
0.202
0.200
0.300
0.500
0.298
0.202
0.300
0.400
0.198
0.202
0.200
0.300
0.300
0.200
0.202
0.300
0.298
0.300
0.200
0.500
0.200
0.800
0.700
0.200
0.200
0.200
0.300
0.200
0.200
0.200
0.200
0.200
0.300
0.200
0.200
0.200
0.200
0.200
0.300
0.200
0.200
0.200
0.200
0.200
0.300
0.200
0.200
0.200
0.300
0.400
0.198
0.202
0.200
0.298
0.302
0.200
0.200
0.300
0.198
0.202
0.200
0.300
0.300
0.200
0.200
0.300
0.198
0.202
0.200
0.300
0.400
0.300
0.300
0.200
0.200
0.200
0.300
0.400
0.198
0.202
0.200
0.300
0.500
0.200
0.300
0.400
0.200
0.300
0.400
0.300
0.200
0.298
0.202
0.200
0.300
0.298
0.202
0.202
0.298
0.298
0.302
0.302
0.396
0.200
0.202
0.200
0.300
0.400
0.300
0.300
0.198
0.202
0.200
0.300
0.400
0.300
0.300
0.198
0.202
0.200
0.300
0.500
0.202
0.298
0.298
0.302
0.400
0.298
0.200
0.402
0.298
0.302
0.300
0.400
0.302
0.298
0.200
0.200
0.200
0.302
0.198
0.300
0.200
0.300
0.198
0.202
0.198
0.302
0.400
0.300
0.300
0.200
0.200
0.200
0.300
0.400
0.198
0.202
0.200
0.300
0.500
0.200
0.300
0.204
0.396
0.300
0.206
0.294
0.200
0.598
0.300
0.702
0.198
0.202
0.200
0.300
0.398
0.304
0.298
0.298
0.302
0.200
0.200
0.300
0.200
0.200
0.200
0.300
0.500
0.202
0.298
0.198
0.202
0.200
0.300
0.400
0.302
0.298
0.198
0.202
0.200
0.300
0.400
0.300
0.300
0.198
0.202
0.200
0.298
0.302
0.300
0.400
0.198
0.202
0.200
0.200
0.200
0.200
0.300
0.400
0.300
0.300
0.198
0.202
0.200
0.302
0.298
0.200
0.200
0.400
0.300
0.200
0.400
0.200
0.300
0.500
0.300
0.200
0.298
0.302
0.300
0.400
0.300
0.300
0.198
0.202
0.200
0.300
0.300
0.300
0.400
0.300
0.300
0.198
0.202
0.200
0.200
0.200
0.200
0.300
0.300
0.300
0.500
0.200
0.298
0.302
0.300
0.302
0.298
0.302
0.398
0.300
0.200
0.198
0.400
0.402
0.200
0.198
0.200
0.302
0.202
0.298
0.198
0.202
0.300
0.300
0.200
0.202
0.398
0.198
0.600
0.202
0.200
0.400
0.200
0.298
0.602
0.300
0.300
0.300
0.200
0.200
0.398
0.202
0.300
0.198
0.402
0.200
0.200
0.200
0.298
0.302
0.300
0.398
0.302
0.300
0.198
0.202
0.200
0.200
0.200
0.200
0.300
0.300
0.302
0.398
0.302
0.298
0.198
0.202
0.200
0.300
0.398
0.202
0.500
0.200
0.300
0.300
0.400
0.300
0.200
0.198
0.202
0.198
0.300
0.304
0.298
0.300
0.400
0.400
0.202
0.298
0.200
0.200
0.200
0.300
0.700
0.300
0.302
0.298
0.200
0.200
0.200
0.302
0.298
0.300
0.200
0.500
0.300
0.206
0.394
0.200
0.698
0.302
0.300
0.400
0.302
0.298
0.298
0.302
0.300
0.500
0.300
0.200
0.300
0.300
0.200
0.200
0.300
0.200
0.200
0.200
0.200
0.200
0.300
0.198
0.202
0.200
0.300
0.300
0.200
0.600
0.700
0.200
0.198
0.202
0.200
0.400
0.600
0.300
0.200
0.198
0.202
0.300
0.500
0.198
0.202
0.300
0.202
0.298
0.302
0.198
0.400
0.502
0.398
0.200
0.300
0.400
0.200
0.300
0.400
0.200
0.400
0.200
0.400
0.300
0.298
0.302
0.300
0.302
0.298
0.198
0.202
0.200
0.198
0.202
0.200
0.298
0.300
0.302
0.300
0.200
0.198
0.402
0.202
0.498
0.200
0.200
0.300
0.400
0.300
0.400
0.600
0.200
0.298
0.202
0.198
0.302
0.200
0.300
0.400
0.398
0.202
0.300
0.200
0.300
0.300
0.202
0.198
0.200
0.300
0.204
0.696
0.206
0.394
0.298
0.402
0.200
0.300
0.300
0.300
0.300
0.300
0.400
0.200
0.298
0.202
0.200
0.400
0.200
0.300
0.302
0.398
0.500
0.200
0.400
0.300
0.300
0.300
0.300
0.200
0.202
0.296
0.200
0.200
0.202
0.300
0.500
0.200
0.398
0.202
0.300
0.398
0.202
0.198
0.200
0.202
0.200
0.198
0.202
0.298
0.302
0.298
0.302
0.300
0.300
0.298
0.306
0.294
0.302
0.200
0.400
0.298
0.202
0.400
0.300
0.200
0.400
0.298
0.402
0.300
0.298
0.602
0.200
0.198
0.202
0.300
0.500
0.200
0.300
0.198
0.214
0.288
0.200
0.500
0.200
0.300
0.198
0.202
0.200
0.300
0.400
0.600
0.300
0.300
0.200
0.202
0.298
0.298
0.302
0.200
0.200
0.300
0.298
0.502
0.200
0.300
0.200
0.198
0.202
0.200
0.200
0.300
0.198
0.202
0.200
0.300
0.400
0.302
0.298
0.200
0.200
0.200
0.300
0.400
0.300
0.300
0.600
0.198
0.200
0.204
0.296
0.302
0.304
0.494
0.200
0.402
0.202
0.298
0.204
0.396
0.298
0.208
0.294
0.200
0.298
0.400
0.202
0.200
0.198
0.302
0.200
0.198
0.202
0.200
0.200
0.300
0.200
0.198
0.202
0.200
0.198
0.400
0.302
0.200
0.300
0.198
0.202
0.198
0.402
0.300
0.300
0.200
0.298
0.202
0.300
0.500
0.300
0.200
0.300
0.400
0.198
0.200
0.202
0.300
0.400
0.198
0.400
0.202
0.200
0.300
0.200
0.198
0.202
0.200
0.200
0.298
0.202
0.198
0.202
0.200
0.198
0.302
0.198
0.402
0.300
0.200
0.300
0.298
0.202
0.400
0.398
0.204
0.498
0.298
0.202
0.200
0.200
0.300
0.500
0.300
0.300
0.200
0.200
0.300
0.298
0.502
0.200
0.298
0.202
0.400
0.200
0.198
0.302
0.200
0.198
0.202
0.200
0.198
0.402
0.500
0.300
0.498
0.202
0.400
0.298
0.202
0.198
0.402
0.298
0.202
0.200
0.200
0.200
0.200
0.200
0.200
0.300
0.304
0.394
0.302
0.200
0.198
0.202
0.402
0.498
0.300
0.206
0.292
0.202
0.200
0.206
0.494
0.300
0.500
0.200
0.200
0.198
0.300
0.302
0.200
0.300
0.298
0.202
0.300
0.300
0.200
0.300
0.200
0.200
0.200
0.300
0.300
0.300
0.200
0.300
0.200
0.300
0.300
0.198
0.452
0.250
0.400
0.300
0.400
0.300
0.300
0.400
0.200
0.402
0.198
0.800
0.202
0.198
0.200
0.200
0.200
0.400
0.200
0.398
0.202
0.396
0.204
0.300
0.300
0.298
0.302
0.200
0.300
0.300
0.300
0.198
0.402
0.300
0.298
0.302
0.300
0.300
0.200
0.400
0.300
0.198
0.402
0.300
0.298
0.202
0.206
0.294
0.400
0.206
0.294
0.200
0.400
0.500
0.298
0.202
0.300
0.202
0.296
0.200
0.302
0.400
0.200
0.300
0.300
0.400
0.300
0.300
0.200
0.300
0.200
0.300
0.298
0.202
0.300
0.298
0.200
0.302
0.300
0.200
0.300
0.200
0.300
0.500
0.300
0.200
0.300
0.300
0.200
0.300
0.200
0.300
0.200
0.300
0.296
0.204
0.300
0.200
0.300
0.200
0.300
0.200
0.300
0.300
0.800
0.300
0.206
0.294
0.200
0.300
0.300
0.200
0.300
0.200
0.300
0.298
0.202
0.300
0.200
0.298
0.302
0.200
0.300
0.198
0.302
0.200
0.398
0.302
0.200
0.200
0.300
0.200
0.200
0.200
0.300
0.300
0.200
0.298
0.202
0.300
0.200
0.300
0.198
0.302
0.200
0.202
0.198
0.300
0.500
0.300
0.200
0.300
0.300
0.200
0.198
0.302
0.200
0.200
0.200
0.300
0.200
0.400
0.302
0.198
0.298
0.202
0.204
0.198
0.198
0.300
0.208
0.292
0.298
0.202
0.300
0.202
0.298
0.298
0.202
0.300
0.500
0.302
0.198
0.200
0.200
0.300
0.300
0.200
0.500
0.300
0.200
0.200
0.200
0.300
0.300
0.300
0.500
0.298
0.202
0.200
0.200
0.200
0.300
0.198
0.402
0.300
0.298
0.502
0.298
0.200
0.402
0.200
0.300
0.300
0.200
0.300
0.200
0.200
0.400
0.200
0.298
0.202
0.300
0.200
0.298
0.602
0.200
0.298
0.402
0.200
0.400
0.200
0.402
0.198
0.300
0.200
0.400
0.300
0.300
0.300
0.202
0.598
0.200
0.300
0.398
0.202
0.400
0.200
0.408
0.492
0.300
0.300
0.500
0.298
0.202
0.400
0.200
0.300
0.200
0.400
0.300
0.200
0.296
0.204
0.400
0.200
0.198
0.402
0.200
0.300
0.200
0.300
0.300
0.200
0.298
0.202
0.300
0.200
0.300
0.200
0.300
0.298
0.200
0.302
0.198
0.300
0.202
0.200
0.200
0.300
0.300
0.200
0.298
0.202
0.300
0.200
0.300
0.298
0.202
0.300
0.202
0.296
0.302
0.200
0.300
0.208
0.292
0.300
0.200
0.302
0.298
0.200
0.500
0.300
0.300
0.200
0.300
0.200
0.300
0.298
0.202
0.300
0.200
0.300
0.298
0.202
0.300
0.200
0.300
0.202
0.298
0.200
0.300
0.200
0.202
0.198
0.300
0.300
0.200
0.296
0.204
0.402
0.198
0.300
0.298
0.202
0.200
0.298
0.402
0.200
0.402
0.198
0.300
0.202
0.398
0.300
0.300
0.300
0.200
0.200
0.298
0.400
0.204
0.398
0.200
0.200
0.300
0.400
0.500
0.298
0.202
0.402
0.198
0.300
0.208
0.292
0.198
0.302
0.400
0.200
0.300
0.200
0.400
0.298
0.202
0.298
0.202
0.402
0.496
0.202
0.400
0.298
0.302
0.298
0.200
0.402
0.300
0.298
0.302
0.300
0.300
0.200
0.400
0.200
0.298
0.202
0.200
0.398
0.200
0.600
0.202
0.600
0.300
0.400
0.200
0.398
0.202
0.200
0.300
0.200
0.300
0.298
0.202
0.202
0.596
0.202
0.398
0.200
0.206
0.396
0.300
0.300
0.298
0.302
0.500
0.298
0.202
0.198
0.302
0.400
0.302
0.198
0.296
0.204
0.400
0.200
0.198
0.202
0.398
0.202
0.200
0.400
0.200
0.198
0.202
0.200
0.396
0.204
0.298
0.400
0.402
0.300
0.298
0.302
0.200
0.400
0.200
0.398
0.202
0.298
0.302
0.400
0.298
0.302
0.298
0.202
0.198
0.300
0.398
0.202
0.200
0.202
0.200
0.498
0.402
0.202
0.396
0.302
0.200
0.198
0.300
0.302
0.298
0.398
0.204
0.398
0.202
0.398
0.202
0.398
0.202
0.202
0.198
0.200
0.200
0.200
0.602
0.198
0.204
0.296
0.200
0.200
0.400
0.296
0.402
0.298
0.202
0.400
0.202
0.198
0.202
0.200
0.298
0.202
0.398
0.204
0.396
0.300
0.302
0.298
0.302
0.298
0.302
0.298
0.200
0.602
0.400
0.298
0.202
0.398
0.200
1.000
0.202
0.398
0.202
0.398
0.300
0.302
0.498
0.300
0.202
0.198
0.204
0.198
0.300
0.298
0.202
0.298
0.202
0.200
0.398
0.200
0.800
0.202
0.200
0.300
0.300
0.198
0.202
0.200
0.300
0.298
0.200
0.302
0.200
0.298
0.204
0.298
0.498
0.200
0.204
0.198
0.300
0.298
0.202
0.298
0.202
0.300
0.202
0.296
0.502
0.198
0.204
0.198
0.198
0.600
0.302
0.200
0.298
0.204
0.396
0.600
0.202
0.198
0.400
0.302
0.298
0.202
0.300
0.498
0.902
0.400
0.198
0.202
0.202
0.298
0.200
0.304
0.396
0.198
0.306
0.294
0.802
0.298
0.200
0.298
0.202
0.404
0.198
0.300
0.298
0.200
0.250
0.252
0.298
0.206
0.396
0.398
0.400
0.202
0.900
0.298
0.200
0.200
0.300
0.200
0.200
0.200
0.402
0.200
0.298
0.204
0.398
0.300
0.198
0.200
0.400
0.298
0.202
0.200
0.202
0.200
0.198
0.202
0.200
0.300
0.200
0.398
0.302
0.300
0.498
0.500
0.400
0.202
0.198
0.202
0.200
0.200
0.698
0.204
0.398
0.298
0.302
0.498
0.500
0.404
0.198
0.400
0.200
0.300
0.202
0.398
0.500
0.296
0.208
0.398
0.198
0.298
0.302
0.300
0.298
0.200
0.500
0.400
0.202
0.198
0.202
0.200
0.200
0.698
0.202
0.398
0.300
0.200
0.400
0.302
0.298
0.200
0.200
0.300
0.600
0.400
0.200
0.400
0.202
0.402
0.198
0.298
0.300
0.300
0.400
0.400
0.200
0.456
0.446
0.298
0.200
0.302
0.200
0.300
0.202
0.298
0.246
0.352
0.304
0.496
0.204
0.302
0.394
0.200
0.200
0.302
0.598
0.600
0.346
0.254
0.300
0.300
0.202
0.298
0.300
0.300
0.300
0.204
0.296
0.600
0.204
0.298
0.302
0.198
0.402
0.198
0.454
0.444
0.202
0.398
0.300
0.300
0.300
0.300
0.300
0.300
0.300
0.200
0.400
0.202
0.398
0.200
0.200
0.300
0.398
0.202
0.400
0.202
0.200
0.202
0.198
0.454
0.444
0.204
0.302
0.394
0.300
0.212
0.390
0.298
0.302
0.298
0.302
0.298
0.200
0.400
0.302
0.600
0.300
0.300
0.298
0.302
0.298
0.300
0.302
0.298
0.300
0.302
0.202
0.396
0.202
0.298
0.210
0.390
0.202
0.200
0.400
0.200
0.398
0.202
0.198
0.202
0.200
0.400
0.200
0.198
0.204
0.198
0.298
0.202
0.398
0.302
0.300
0.500
0.296
0.202
0.402
0.200
0.198
0.202
0.200
0.198
0.204
0.198
0.198
0.206
0.394
0.204
0.198
0.198
0.204
0.198
0.198
0.204
0.198
0.898
0.202
0.398
0.302
0.298
0.300
0.400
0.400
0.502
0.398
0.202
0.400
0.198
0.200
0.210
0.592
0.400
0.198
0.200
0.402
0.200
0.346
0.252
0.202
0.298
0.200
0.202
0.200
0.298
0.502
0.200
0.498
0.202
0.198
0.300
0.302
0.200
0.298
0.204
0.198
0.198
0.202
0.200
0.400
0.200
0.198
0.202
0.200
0.404
0.294
0.306
1.094
0.202
0.398
0.204
0.396
0.302
0.298
0.204
0.396
0.204
0.396
0.204
0.300
0.300
0.396
0.208
0.392
0.302
0.206
0.392
0.302
0.258
0.240
0.246
0.254
0.402
0.198
0.300
0.202
0.400
0.498
0.298
0.202
0.402
0.200
0.298
0.204
0.398
0.298
0.202
0.244
0.254
0.200
0.204
0.496
0.300
0.200
0.246
0.254
0.200
0.798
0.302
0.402
0.200
0.298
0.300
0.200
0.300
0.200
0.456
0.444
0.300
0.200
0.246
0.256
0.402
0.198
0.202
0.290
0.308
0.198
0.400
0.302
0.200
0.300
0.202
0.398
0.498
0.302
0.200
0.298
0.204
0.296
0.200
0.400
0.302
0.200
0.298
0.302
0.198
0.274
0.226
0.300
0.202
0.298
0.200
0.300
0.200
0.204
0.198
0.298
0.300
0.200
0.500
0.402
0.200
0.298
0.202
0.400
0.298
0.200
0.246
0.254
0.400
0.200
0.202
0.210
0.488
0.300
0.416
0.386
0.294
0.204
0.372
0.228
0.402
0.200
0.198
0.202
0.200
0.400
0.200
0.366
0.234
0.364
0.236
0.320
0.480
0.598
0.600
0.502
0.682
0.616
0.508
0.804
0.388
0.244
0.256
0.368
0.234
0.374
0.226
0.404
0.670
0.424
0.500
0.216
0.660
0.226
0.598
0.494
0.206
0.458
0.566
0.276
0.406
0.604
0.390
0.306
0.394
0.216
0.282
0.408
0.606
0.388
0.276
0.226
0.488
0.554
0.256
0.406
0.494
0.502
0.208
0.658
0.234
0.402
0.198
0.404
0.672
0.422
0.502
0.216
0.282
0.370
0.232
0.486
0.580
0.234
0.488
0.614
0.198
0.444
0.254
0.600
0.556
0.616
0.230
0.598
0.468
0.234
0.598
0.468
0.234
0.598
0.468
0.234
0.598
0.468
0.532
0.502
0.262
0.440
0.256
0.540
0.672
0.508
0.204
0.418
0.398
0.372
0.506
0.204
0.524
0.672
0.522
0.500
0.264
0.238
0.478
0.564
0.662
0.496
0.498
0.266
0.236
0.476
0.538
0.650
0.236
0.482
0.558
0.458
0.208
0.598
0.700
0.496
0.498
0.272
0.528
0.506
0.258
0.238
0.476
0.566
0.716
0.548
0.696
0.608
0.658
0.232
0.482
0.582
0.712
0.544
0.740
0.606
0.232
0.458
0.548
0.668
0.528
0.764
0.236
0.484
0.580
0.234
0.458
0.546
0.700
0.496
0.500
0.268
0.640
0.492
0.720
0.652
0.698
0.432
0.720
0.652
0.528
0.798
0.202
0.800
0.266
0.234
0.488
0.554
0.664
0.492
0.500
0.244
0.660
0.672
0.426
0.766
0.638
0.684
0.552
0.664
0.496
0.766
0.532
0.778
0.524
0.770
0.530
0.762
0.238
1.012
0.650
0.238
0.406
0.492
0.766
0.236
0.456
0.556
0.656
0.232
0.460
0.438
0.500
0.266
0.234
0.408
0.682
0.532
0.650
0.506
0.200
0.424
0.498
0.266
0.640
0.674
0.422
0.498
0.224
0.276
0.370
0.232
0.198
0.206
0.688
0.512
0.294
0.356
0.344
0.266
0.602
0.692
0.624
0.422
0.710
0.602
0.646
0.602
0.608
0.630
0.580
0.676
0.940
0.202
0.664
0.694
0.552
0.656
0.718
0.556
0.664
0.604
0.654
0.642
0.682
0.516
0.660
0.644
0.492
0.764
0.710
0.592
0.236
0.460
0.580
0.666
0.494
0.748
0.250
0.406
0.494
0.500
0.600
0.268
0.232
0.374
0.228
0.472
0.538
0.388
0.266
0.236
0.460
0.550
0.388
0.264
0.236
0.408
0.492
0.500
0.264
0.236
0.410
0.604
0.386
0.262
0.240
0.406
0.492
0.500
0.266
0.234
0.406
0.494
0.500
0.266
0.236
0.464
0.538
0.396
0.270
0.232
0.798
0.268
0.232
0.404
0.498
0.498
0.270
0.230
0.408
0.492
0.500
0.208
0.658
0.234
0.458
0.554
0.650
0.240
1.006
0.668
0.226
0.598
0.466
0.236
0.482
0.536
0.280
0.410
0.604
0.286
0.404
0.198
0.402
0.702
0.604
0.290
0.406
0.602
0.702
0.604
0.694
0.612
1.080
0.218
0.282
0.458
0.548
0.668
0.228
0.596
0.444
0.630
0.636
0.672
0.608
0.414
0.598
0.714
0.600
0.596
0.602
0.600
0.604
0.594
0.654
0.236
0.376
0.698
0.530
0.666
0.700
0.544
0.650
0.646
0.490
0.768
0.610
0.686
0.540
0.662
0.702
0.548
0.652
0.722
0.572
0.710
0.570
0.666
0.596
0.702
0.614
0.740
0.560
0.756
0.588
0.536
0.804
0.608
0.764
0.586
0.648
0.702
0.650
0.718
0.584
0.648
0.692
0.600
0.702
0.598
0.700
0.608
0.658
0.530
0.772
0.638
0.694
0.638
0.740
0.580
0.648
0.696
0.608
0.742
0.606
0.728
0.574
0.536
0.768
0.684
0.614
0.716
0.582
0.644
0.608
0.654
0.722
0.568
0.702
0.544
0.700
0.608
0.658
0.528
0.764
0.720
0.558
0.662
0.680
0.530
0.628
0.624
0.640
0.648
0.446
0.704
0.654
0.620
0.706
0.530
0.654
0.714
0.524
0.654
0.244
0.376
0.680
0.614
0.588
0.622
0.416
0.600
0.750
0.600
0.562
0.602
0.640
0.610
0.642
0.680
0.526
0.654
0.714
0.538
0.654
0.684
0.556
0.656
0.682
0.602
0.564
0.592
0.610
0.604
0.628
0.570
0.600
0.598
0.598
0.626
0.614
0.612
0.640
0.676
0.520
0.650
0.612
0.640
0.604
0.622
0.578
0.600
0.600
0.598
0.600
0.604
0.642
0.598
0.552
0.656
0.620
0.672
0.598
0.558
0.644
0.612
0.642
0.648
0.608
0.544
0.650
0.608
0.646
0.640
0.602
0.630
0.676
0.550
0.650
0.622
0.674
0.566
0.618
0.630
0.686
0.550
0.662
0.694
0.592
0.658
0.638
0.610
0.618
0.660
0.614
0.556
0.614
0.636
0.608
0.618
0.630
0.646
0.556
0.632
0.618
0.686
0.566
0.642
0.688
0.560
0.666
0.682
0.600
0.652
0.656
0.590
0.678
0.574
0.666
0.692
0.582
0.666
0.614
0.646
0.692
0.594
0.652
0.646
0.560
0.652
0.686
0.568
0.632
0.626
0.682
0.554
0.654
0.688
0.550
0.668
0.640
0.656
0.720
0.568
0.614
0.636
0.622
0.602
0.594
0.580
0.562
0.594
0.586
0.568
0.586
0.614
0.602
0.614
0.602
0.578
0.620
0.624
0.622
0.660
0.604
0.636
0.682
0.546
0.646
0.616
0.644
0.622
0.598
0.584
0.592
0.626
0.604
0.624
0.644
0.634
0.588
0.592
0.642
0.646
0.622
0.606
0.568
0.644
0.616
0.616
0.680
0.548
0.658
0.672
0.606
0.666
0.594
0.666
0.648
0.644
0.674
0.604
0.636
0.682
0.552
0.652
0.668
0.576
0.666
0.648
0.640
0.688
0.606
0.654
0.626
0.588
0.638
0.648
0.626
0.578
0.654
0.666
0.586
0.652
0.660
0.586
0.656
0.660
0.584
0.652
0.664
0.608
0.672
0.604
0.694
0.608
0.714
0.638
0.634
0.710
0.590
0.658
0.668
0.608
0.576
0.590
0.598
0.610
0.604
0.618
0.628
0.598
0.602
0.568
0.602
0.602
0.584
0.588
0.604
0.626
0.616
0.606
0.614
0.654
0.604
0.574
0.652
0.622
0.652
0.588
0.664
0.634
0.650
0.646
0.708
0.602
0.712
0.676
0.660
0.678
0.666
0.700
0.710
0.634
0.660
0.642
0.668
0.576
0.658
0.648
0.622
0.580
0.650
0.648
0.606
0.636
0.674
0.586
0.666
0.644
0.632
0.654
0.626
0.582
0.636
0.614
0.614
0.648
0.600
0.590
0.586
0.638
0.616
0.612
0.642
0.616
0.576
0.652
0.656
0.602
0.638
0.674
0.578
0.680
0.634
0.642
0.656
0.658
0.648
0.654
0.628
0.674
0.630
0.716
0.586
0.714
0.630
0.662
0.660
0.640
0.712
0.658
0.636
0.708
0.612
0.644
0.630
0.636
0.656
0.620
0.606
0.634
0.660
0.576
0.662
0.662
0.592
0.702
0.592
0.670
0.618
0.666
0.660
0.576
0.644
0.616
0.624
0.636
0.636
0.570
0.590
0.594
0.590
0.602
0.612
0.630
0.608
0.604
0.606
0.608
0.612
0.642
0.604
0.580
0.628
0.626
0.664
0.586
0.622
0.636
0.654
0.608
0.606
0.628
0.652
0.610
0.570
0.652
0.618
0.656
0.578
0.658
0.666
0.610
0.634
0.654
0.574
0.656
0.618
0.636
0.614
0.600
0.600
0.588
0.594
0.632
0.624
0.624
0.638
0.586
0.606
0.648
0.658
0.578
0.652
0.658
0.590
0.660
0.660
0.580
0.656
0.670
0.580
0.662
0.644
0.642
0.670
0.620
0.678
0.600
0.688
0.392
0.210
0.636
0.250
0.370
0.234
0.406
0.204
0.420
0.366
0.232
0.606
0.616
0.582
0.614
0.584
0.576
0.598
0.600
0.602
0.602
0.598
0.600
0.600
0.600
0.642
0.632
0.528
0.628
0.260
0.360
0.242
0.378
0.676
0.594
0.556
0.652
0.244
0.406
0.654
0.594
0.652
0.608
0.654
0.648
0.646
0.694
0.550
0.642
0.632
0.676
0.554
0.644
0.626
0.676
0.546
0.658
0.690
0.554
0.656
0.696
0.560
0.656
0.678
0.596
0.630
0.642
0.584
0.662
0.662
0.582
0.698
0.594
0.662
0.662
0.588
0.664
0.638
0.632
0.676
0.578
0.662
0.662
0.584
0.662
0.644
0.638
0.672
0.584
0.660
0.658
0.574
0.654
0.654
0.616
0.596
0.688
0.598
0.714
0.618
0.690
0.636
0.290
0.360
0.648
0.662
0.604
0.600
0.604
0.594
0.580
0.554
0.574
0.568
0.648
0.584
0.592
0.582
0.602
0.622
0.602
0.578
0.606
0.644
0.662
0.604
0.586
0.598
0.590
0.600
0.616
0.620
0.616
0.618
0.652
0.608
0.580
0.650
0.660
0.606
0.610
0.642
0.648
0.578
0.658
0.668
0.570
0.656
0.652
0.620
0.608
0.626
0.646
0.626
0.566
0.612
0.634
0.614
0.644
0.616
0.604
0.584
0.602
0.632
0.612
0.614
0.638
0.618
0.602
0.588
0.592
0.598
0.640
0.622
0.652
0.580
0.656
0.628
0.638
0.578
0.650
0.624
0.644
0.592
0.620
0.632
0.660
0.592
0.656
0.656
0.584
0.610
0.630
0.606
0.610
0.654
0.588
0.670
0.674
0.692
0.722
0.754
0.692
0.688
0.712
0.670
0.636
0.702
0.580
0.662
0.660
0.588
0.656
0.656
0.596
0.690
0.594
0.668
0.634
0.714
0.638
0.644
0.720
0.652
0.674
0.664
0.664
0.642
0.648
0.654
0.592
0.628
0.628
0.650
0.596
0.622
0.638
0.642
0.622
0.678
0.596
0.706
0.596
0.708
0.628
0.664
0.650
0.648
0.656
0.634
0.664
0.650
0.648
0.646
0.666
0.638
0.708
0.648
0.640
0.710
0.636
0.656
0.656
0.642
0.658
0.642
0.652
0.650
0.640
0.660
0.650
0.650
0.652
0.646
0.660
0.642
0.644
0.662
0.602
0.660
0.634
0.632
0.638
0.628
0.604
0.650
0.650
0.596
0.650
0.656
0.584
0.658
0.656
0.584
0.658
0.652
0.602
0.600
0.590
0.620
0.622
0.608
0.614
0.624
0.626
0.596
0.604
0.642
0.656
0.602
0.630
0.666
0.596
0.674
0.628
0.654
0.648
0.654
0.646
0.648
0.652
0.662
0.644
0.696
0.654
0.668
0.664
0.718
0.648
0.652
0.692
0.662
0.638
0.706
0.644
0.644
0.710
0.638
0.664
0.698
0.646
0.642
0.704
0.670
0.670
0.664
0.666
0.646
0.686
0.648
0.654
0.654
0.646
0.654
0.646
0.660
0.638
0.702
0.638
0.662
0.670
0.630
0.692
0.648
0.664
0.650
0.636
0.692
0.656
0.660
0.676
0.656
0.670
0.668
0.638
0.692
0.666
0.664
0.670
0.664
0.670
0.674
0.694
0.696
0.690
0.680
0.690
0.678
0.660
0.704
0.696
0.670
0.672
0.662
0.702
0.688
0.660
0.644
0.702
0.662
0.644
0.690
0.648
0.662
0.670
0.630
0.692
0.660
0.652
0.692
0.662
0.668
0.664
0.704
0.656
0.646
0.700
0.660
0.636
0.686
0.642
0.676
0.640
0.662
0.668
0.636
0.680
0.638
0.664
0.608
0.658
0.622
0.620
0.604
0.602
0.594
0.612
0.640
0.624
0.630
0.602
0.656
0.642
0.646
0.650
0.644
0.662
0.660
0.632
0.688
0.652
0.668
0.666
0.636
0.694
0.664
0.662
0.674
0.662
0.654
0.686
0.662
0.650
0.688
0.668
0.640
0.684
0.654
0.656
0.654
0.644
0.622
0.642
0.636
0.626
0.648
0.626
0.652
0.646
0.632
0.666
0.654
0.644
0.696
0.660
0.654
0.694
0.680
0.666
0.656
0.674
0.630
0.684
0.634
0.658
0.618
0.676
0.626
0.672
0.626
0.676
0.628
0.662
0.636
0.652
0.648
0.636
0.658
0.636
0.662
0.618
0.668
0.630
0.332
0.374
0.598
0.692
0.600
0.682
0.624
0.694
0.606
0.702
0.626
0.674
0.630
0.664
0.636
0.670
0.638
0.656
0.646
0.650
0.664
0.634
0.680
0.628
0.678
0.648
0.664
0.618
0.696
0.632
0.666
0.614
0.656
0.624
0.608
0.644
0.650
0.598
0.592
0.642
0.626
0.646
0.584
0.660
0.658
0.624
0.670
0.592
0.676
0.622
0.668
0.628
0.684
0.632
0.680
0.640
0.674
0.658
0.634
0.684
0.656
0.668
0.650
0.648
0.660
0.634
0.664
0.644
0.644
0.706
0.580
0.674
0.606
0.694
0.592
0.676
0.626
0.706
0.602
0.684
0.656
0.660
0.640
0.662
0.644
0.648
0.634
0.650
0.608
0.664
0.638
0.608
0.658
0.640
0.606
0.652
0.640
0.644
0.632
0.618
0.660
0.648
0.632
0.652
0.612
0.656
0.634
0.614
0.604
0.638
0.620
0.630
0.610
0.660
0.636
0.634
0.656
0.604
0.644
0.628
0.628
0.606
0.608
0.638
0.628
0.626
0.608
0.650
0.640
0.624
0.656
0.622
0.658
0.634
0.680
0.636
0.684
0.650
0.658
0.672
0.630
0.678
0.650
0.664
0.634
0.662
0.646
0.666
0.654
0.644
0.698
0.668
0.638
0.682
0.626
0.670
0.622
0.664
0.624
0.668
0.632
0.666
0.644
0.648
0.648
0.644
0.654
0.644
0.660
0.666
0.646
0.684
0.666
0.666
0.678
0.664
0.632
0.684
0.638
0.668
0.622
0.664
0.620
0.666
0.638
0.646
0.652
0.658
0.644
0.690
0.656
0.644
0.690
0.636
0.674
0.640
0.666
0.670
0.668
0.666
0.692
0.678
0.688
0.680
0.666
0.686
0.704
0.664
0.642
0.690
0.652
0.654
0.654
0.638
0.694
0.666
0.654
0.686
0.710
0.700
0.692
0.678
0.680
0.660
0.690
0.660
0.648
0.652
0.638
0.608
0.636
0.616
0.612
0.640
0.588
0.594
0.646
0.640
0.616
0.662
0.636
0.692
0.658
0.658
0.692
0.680
0.678
0.654
0.694
0.694
0.686
0.672
0.654
0.696
0.678
0.670
0.646
0.698
0.668
0.676
0.658
0.702
0.676
0.678
0.648
0.698
0.672
0.672
0.660
0.680
0.664
0.648
0.712
0.602
0.654
0.640
0.658
0.642
0.658
0.634
0.714
0.606
0.686
0.658
0.640
0.680
0.650
0.674
0.644
0.654
0.658
0.636
0.690
0.626
0.676
0.632
0.668
0.620
0.672
0.622
0.670
0.624
0.666
0.634
0.692
0.648
0.666
0.672
0.666
0.664
0.670
0.658
0.670
0.662
0.644
0.690
0.660
0.638
0.694
0.670
0.650
0.686
0.658
0.642
0.684
0.632
0.672
0.622
0.666
0.632
0.634
0.644
0.626
0.648
0.642
0.644
0.656
0.620
0.668
0.624
0.678
0.626
0.682
0.658
0.644
0.690
0.664
0.650
0.700
0.676
0.672
0.670
0.678
0.704
0.684
0.670
0.652
0.692
0.654
0.648
0.660
0.642
0.660
0.634
0.688
0.660
0.660
0.680
0.666
0.656
0.692
0.664
0.668
0.668
0.698
0.672
0.670
0.662
0.702
0.696
0.680
0.678
0.676
0.662
0.698
0.670
0.676
0.664
0.698
0.670
0.668
0.654
0.690
0.640
0.678
0.666
0.662
0.670
0.662
0.664
0.678
0.674
0.664
0.658
0.698
0.670
0.638
0.682
0.644
0.658
0.616
0.672
0.632
0.684
0.650
0.658
0.676
0.670
0.648
0.688
0.664
0.658
0.662
0.632
0.672
0.624
0.658
0.640
0.618
0.662
0.628
0.634
0.642
0.628
0.620
0.626
0.630
0.624
0.598
0.640
0.622
0.618
0.612
0.606
0.602
0.594
0.608
0.608
0.624
0.606
0.608
0.608
0.610
0.616
0.610
0.612
0.602
0.648
0.640
0.636
0.666
0.670
0.658
0.676
0.696
0.692
0.690
0.680
0.682
0.662
0.698
0.672
0.668
0.654
0.686
0.690
0.674
0.648
0.692
0.656
0.654
0.648
0.648
0.606
0.650
0.624
0.614
0.608
0.608
0.602
0.600
0.286
0.312
0.622
0.270
0.318
0.590
0.560
0.234
0.314
0.286
0.324
0.552
0.224
0.332
0.270
0.326
0.538
0.550
0.564
0.528
0.290
0.314
0.502
0.580
0.522
0.284
0.310
0.496
0.566
0.230
0.348
0.502
0.532
0.526
0.506
0.548
0.580
0.462
0.292
0.216
0.284
0.262
0.522
0.510
0.548
0.310
0.232
0.528
0.544
0.568
0.478
0.570
0.560
0.502
0.586
0.490
0.268
0.292
0.560
0.524
0.252
0.316
0.496
0.286
0.254
0.542
0.514
0.528
0.530
0.560
0.502
0.464
0.522
0.538
0.506
0.558
0.510
0.500
0.270
0.248
0.250
0.206
0.294
0.244
0.258
0.262
0.238
0.304
0.552
0.538
0.204
0.208
0.292
0.230
0.320
0.212
0.592
0.506
0.470
0.560
0.312
0.394
0.254
0.500
0.444
0.510
0.500
0.198
0.310
0.540
0.514
0.236
0.306
0.548
0.492
0.466
0.286
0.264
0.540
0.198
0.312
0.288
0.292
0.412
0.514
0.536
0.514
0.332
0.208
0.542
0.300
0.230
0.510
0.504
0.606
0.312
0.288
0.204
0.296
0.212
0.528
0.516
0.508
0.510
0.532
0.398
0.294
0.388
0.450
0.514
0.452
0.516
0.326
0.210
0.504
0.242
0.262
0.238
0.268
0.512
0.222
0.302
0.514
0.486
0.502
0.504
0.494
0.476
0.490
0.494
0.498
0.496
0.498
0.486
0.474
0.496
0.540
0.484
0.492
0.438
0.210
0.296
0.440
0.572
0.444
0.438
0.476
0.246
0.770
0.404
0.474
0.466
0.506
0.506
0.502
0.496
0.508
0.520
0.512
0.516
0.514
0.516
0.506
0.502
0.504
0.530
0.518
0.514
0.542
0.508
0.490
0.498
0.546
0.560
0.494
0.580
0.524
0.596
0.598
0.602
0.612
0.636
0.610
0.610
0.614
0.620
0.590
0.594
0.608
0.606
0.590
0.616
0.648
0.646
0.608
0.588
0.602
0.594
0.566
0.540
0.584
0.518
0.566
0.522
0.570
0.544
0.596
0.600
0.602
0.606
0.648
0.646
0.662
0.638
0.700
0.606
0.656
0.634
0.598
0.644
0.638
0.612
0.664
0.650
0.650
0.650
0.698
0.688
0.654
0.654
0.640
0.646
0.618
0.600
0.632
0.610
0.598
0.590
0.582
0.588
0.592
0.596
0.610
0.600
0.594
0.592
0.588
0.598
0.592
0.584
0.562
0.590
0.590
0.574
0.584
0.584
0.582
0.616
0.614
0.610
0.604
0.608
0.620
0.594
0.586
0.582
0.566
0.584
0.594
0.608
0.586
0.566
0.552
0.590
0.562
0.540
0.576
0.542
0.574
0.540
0.566
0.552
0.550
0.574
0.556
0.576
0.562
0.536
0.588
0.554
0.548
0.590
0.540
0.576
0.558
0.540
0.600
0.564
0.556
0.588
0.580
0.566
0.556
0.596
0.596
0.580
0.580
0.560
0.588
0.578
0.548
0.556
0.588
0.578
0.556
0.592
0.588
0.576
0.580
0.552
0.600
0.570
0.554
0.574
0.602
0.578
0.572
0.554
0.600
0.564
0.564
0.564
0.606
0.580
0.572
0.570
0.586
0.592
0.552
0.542
0.588
0.528
0.600
0.516
0.570
0.540
0.576
0.500
0.568
0.514
0.562
0.540
0.538
0.552
0.524
0.574
0.528
0.576
0.550
0.552
0.590
0.570
0.562
0.582
0.604
0.588
0.586
0.588
0.592
0.602
0.600
0.598
0.598
0.596
0.602
0.594
0.584
0.572
0.598
0.584
0.574
0.574
0.572
0.584
0.576
0.570
0.572
0.578
0.564
0.550
0.586
0.560
0.556
0.566
0.536
0.574
0.526
0.568
0.524
0.570
0.534
0.582
0.552
0.564
0.556
0.542
0.576
0.542
0.580
0.578
0.598
0.616
0.616
0.604
0.632
0.620
0.610
0.600
0.592
0.582
0.564
0.588
0.562
0.558
0.550
0.546
0.568
0.530
0.584
0.544
0.566
0.560
0.542
0.588
0.556
0.548
0.586
0.564
0.558
0.602
0.598
0.590
0.586
0.584
0.596
0.598
0.598
0.594
0.594
0.594
0.580
0.596
0.594
0.598
0.598
0.584
0.578
0.564
0.568
0.598
0.572
0.574
0.564
0.596
0.596
0.598
0.600
0.594
0.592
0.590
0.584
0.568
0.574
0.592
0.568
0.552
0.588
0.582
0.592
0.594
0.592
0.598
0.596
0.576
0.572
0.600
0.568
0.542
0.586
0.550
0.560
0.544
0.550
0.530
0.568
0.536
0.564
0.542
0.564
0.564
0.540
0.588
0.562
0.550
0.594
0.560
0.546
0.584
0.558
0.556
0.562
0.540
0.582
0.554
0.558
0.572
0.548
0.582
0.570
0.554
0.572
0.596
0.566
0.552
0.590
0.570
0.552
0.574
0.580
0.570
0.552
0.596
0.582
0.582
0.584
0.568
0.588
0.598
0.574
0.566
0.560
0.590
0.564
0.546
0.586
0.566
0.558
0.590
0.572
0.566
0.560
0.590
0.566
0.552
0.590
0.572
0.568
0.562
0.594
0.576
0.574
0.556
0.590
0.566
0.558
0.580
0.568
0.568
0.578
0.580
0.574
0.582
0.582
0.578
0.598
0.594
0.592
0.582
0.576
0.574
0.588
0.582
0.568
0.560
0.584
0.570
0.562
0.568
0.580
0.572
0.572
0.578
0.588
0.582
0.576
0.570
0.574
0.574
0.578
0.572
0.580
0.574
0.580
0.584
0.584
0.592
0.588
0.584
0.572
0.572
0.582
0.580
0.578
0.576
0.586
0.582
0.582
0.580
0.580
0.578
0.576
0.576
0.576
0.576
0.574
0.574
0.576
0.568
0.578
0.578
0.570
0.570
0.570
0.570
0.564
0.564
0.566
0.558
0.574
0.568
0.570
0.574
0.576
0.568
0.566
0.572
0.562
0.564
1.686
0.542
0.550
0.542
0.556
0.534
0.560
0.538
0.550
0.536
0.550
0.546
0.554
0.550
0.564
0.560
0.570
0.572
0.564
0.570
0.574
0.562
0.568
0.574
0.568
0.564
0.588
0.590
0.584
0.588
0.590
0.596
0.594
0.588
0.588
0.590
0.596
0.584
0.582
0.572
0.562
0.572
0.566
0.568
0.570
0.570
0.570
0.582
0.584
0.578
0.574
0.576
0.568
0.572
0.562
0.568
0.542
0.562
0.552
0.548
0.546
0.542
0.538
0.540
0.538
0.526
0.530
0.528
0.526
0.528
0.534
0.522
0.486
0.558
0.520
0.520
0.514
0.514
0.506
0.508
0.508
0.500
0.496
0.504
0.500
0.494
0.488
0.500
0.496
0.494
0.484
0.488
0.490
0.488
0.480
0.478
0.498
0.498
0.488
0.494
0.496
0.502
0.498
0.498
0.504
0.504
0.504
0.502
0.502
0.504
0.512
0.512
0.514
0.512
0.510
0.516
0.504
0.504
0.498
0.502
0.500
0.504
0.496
0.498
0.502
0.504
0.498
0.506
0.502
0.504
0.500
0.502
0.504
0.502
0.494
0.502
0.502
0.496
0.494
0.496
0.492
0.496
0.488
0.488
0.492
0.482
0.494
0.494
0.510
0.494
0.490
0.498
0.512
0.498
0.488
0.512
0.504
0.516
0.500
0.510
0.500
0.506
0.508
0.510
0.510
0.514
0.504
0.504
0.502
0.512
0.510
0.502
0.510
0.524
0.516
0.522
0.520
0.516
0.522
0.520
0.522
0.528
0.530
0.540
0.556
0.554
0.554
0.558
0.564
0.554
0.552
0.546
0.556
0.552
0.554
0.542
0.544
0.542
0.552
0.538
0.554
0.554
0.572
0.570
0.566
0.574
0.584
0.586
0.584
0.586
0.570
0.576
0.562
0.552
0.576
0.542
0.566
0.536
0.534
0.530
0.518
0.546
0.542
0.514
0.556
0.536
0.560
0.544
0.540
0.544
0.540
0.554
0.548
0.564
0.552
0.558
0.556
0.548
0.570
0.546
0.544
0.536
0.532
0.524
0.524
0.526
0.528
0.540
0.556
0.594
0.618
0.626
0.624
0.616
0.604
0.598
0.592
0.584
0.576
0.572
0.572
0.574
0.566
0.564
0.574
0.570
0.568
0.564
0.564
0.566
0.578
0.572
0.570
0.576
0.584
0.592
0.588
0.590
0.582
0.586
0.594
0.594
0.596
0.596
0.602
0.614
0.624
0.630
0.610
0.602
0.594
0.582
0.570
0.564
0.564
0.564
0.562
0.566
0.570
0.580
0.596
0.594
0.586
0.578
0.580
0.576
0.582
0.584
0.566
0.556
0.578
0.564
0.562
0.566
0.550
0.560
0.554
0.560
0.568
0.554
0.564
0.556
0.560
0.574
0.566
0.562
0.564
0.562
0.566
0.566
0.558
0.558
0.544
0.556
0.540
0.548
0.536
0.534
0.538
0.528
0.528
0.526
0.528
0.524
0.528
0.530
0.524
0.526
0.532
0.528
0.522
0.520
0.516
0.524
0.516
0.510
0.508
0.510
0.510
0.520
0.520
0.530
0.550
0.564
0.592
0.630
0.660
0.646
0.642
0.632
0.614
0.604
0.600
0.580
0.574
0.572
0.568
0.574
0.576
0.570
0.562
0.574
0.576
0.584
0.580
0.592
0.598
0.588
0.580
0.582
0.576
0.566
0.560
0.560
0.558
0.552
0.554
0.546
0.542
0.538
0.538
0.532
0.526
0.528
0.536
0.532
0.532
0.560
0.596
0.580
0.584
0.578
0.568
0.570
0.560
0.556
0.548
0.540
0.582
0.574
0.572
0.570
0.566
0.562
0.558
0.554
0.556
0.552
0.548
0.546
0.548
0.550
0.544
0.538
0.530
0.544
0.542
0.540
0.542
0.530
0.540
0.542
0.544
0.550
0.546
0.548
0.540
0.542
0.538
0.538
0.530
0.558
0.564
0.546
0.554
0.542
0.546
0.544
0.558
0.558
0.568
0.568
0.572
0.580
0.588
0.604
0.614
0.630
0.636
0.650
0.662
0.656
0.652
0.664
0.658
0.650
0.640
0.662
0.652
0.636
0.624
0.628
0.618
0.608
0.594
0.580
0.578
0.586
0.584
0.590
0.600
0.596
0.594
0.598
0.606
0.606
0.602
0.606
0.610
0.616
0.610
0.618
0.624
0.628
0.630
0.632
0.628
0.626
0.604
0.594
0.590
0.584
0.590
0.594
0.596
0.588
0.586
0.588
0.596
0.604
0.602
0.596
0.608
0.614
0.630
0.632
0.620
0.620
0.616
0.618
0.612
0.610
0.612
0.606
0.602
0.594
0.582
0.576
0.570
0.578
0.594
0.592
0.588
0.586
0.584
0.572
0.566
0.562
0.554
0.560
0.554
0.558
0.554
0.556
0.556
0.552
0.556
0.550
0.560
0.560
0.560
0.552
0.562
0.558
0.558
0.570
0.554
0.564
0.580
0.570
0.574
0.560
0.558
0.552
0.546
0.548
0.550
0.552
0.558
0.556
0.560
0.568
0.576
0.582
0.570
0.568
0.570
0.562
0.564
0.560
0.560
0.556
0.548
0.542
0.540
0.538
0.538
0.554
0.564
0.584
0.614
0.648
0.666
0.676
0.672
0.646
0.628
0.620
0.616
0.608
0.596
0.588
0.590
0.576
0.566
0.582
0.580
0.574
0.572
0.572
0.568
0.560
0.568
0.570
0.572
0.564
0.568
0.568
0.570
0.580
0.566
0.566
0.564
0.566
0.560
0.560
0.554
0.556
0.550
0.552
0.550
0.544
0.542
0.548
0.536
0.528
0.530
0.530
0.526
0.524
0.518
0.522
0.514
0.526
0.542
0.568
0.642
0.634
0.660
0.654
0.648
0.628
0.612
0.614
0.594
0.630
0.704
0.664
0.610
0.604
0.594
0.590
0.568
0.570
0.548
0.540
0.548
0.536
0.542
0.536
0.528
0.518
0.526
0.522
0.514
0.518
0.528
0.560
0.584
0.592
0.578
0.570
0.568
0.554
0.550
0.568
0.578
0.554
0.560
0.562
0.554
0.564
0.550
0.540
0.562
0.550
0.542
0.552
0.540
0.540
0.544
0.536
0.524
0.530
0.532
0.530
0.520
0.508
0.528
0.520
0.510
0.516
0.524
0.516
0.504
0.520
0.514
0.500
0.508
0.516
0.512
0.502
0.502
0.508
0.508
0.492
0.510
0.508
0.500
0.492
0.504
0.506
0.492
0.502
0.508
0.498
0.506
0.508
0.512
0.506
0.512
0.518
0.522
0.518
0.514
0.510
0.534
0.524
0.516
0.520
0.514
0.514
0.514
0.520
0.522
0.518
0.514
0.526
0.530
0.532
0.524
0.536
0.532
0.534
0.534
0.530
0.536
0.528
0.522
0.520
0.526
0.520
0.522
0.518
0.524
0.514
0.514
0.524
0.528
0.524
0.518
0.530
0.522
0.518
0.514
0.516
0.516
0.512
0.510
0.516
0.500
0.504
0.508
0.510
0.508
0.516
0.514
0.516
0.520
0.530
0.520
0.536
0.530
0.534
0.518
0.530
0.536
0.500
0.518
0.528
0.524
0.512
0.516
0.520
0.524
0.518
0.520
0.518
0.534
0.526
0.526
0.526
0.538
0.538
0.534
0.552
0.552
0.568
0.568
0.566
0.578
0.598
0.592
0.590
0.598
0.596
0.598
0.590
0.598
0.606
0.602
0.594
0.602
0.592
0.602
0.576
0.556
0.582
0.554
0.540
0.542
0.540
0.508
0.516
0.506
0.508
0.494
0.502
0.506
0.494
0.496
0.506
0.506
0.512
0.520
0.516
0.540
0.538
0.534
0.530
0.516
0.518
0.520
0.510
0.506
0.526
0.504
0.512
0.510
0.526
0.530
0.528
0.526
0.520
0.556
0.528
0.538
0.528
0.540
0.540
0.542
0.546
0.544
0.554
0.556
0.558
0.548
0.552
0.536
0.534
0.534
0.524
0.516
0.526
0.522
0.518
0.514
0.526
0.522
0.518
0.518
0.520
0.516
0.514
0.534
0.530
0.536
0.550
0.564
0.568
0.576
0.586
0.596
0.612
0.596
0.580
0.562
0.560
0.554
0.556
0.552
0.558
0.564
0.560
0.578
0.628
0.578
0.594
0.588
1.120
0.556
0.542
0.522
0.524
0.518
0.514
0.514
0.516
0.644
0.588
0.566
0.566
0.554
0.556
0.544
0.546
0.538
0.544
0.538
0.542
0.550
0.570
0.566
0.582
0.596
0.614
0.620
0.624
0.620
0.628
0.640
0.616
0.286
0.352
0.242
0.208
0.388
0.814
0.492
0.220
0.340
0.352
0.366
0.268
0.494
0.276
0.388
0.418
0.380
0.362
0.358
0.334
0.466
0.534
0.260
0.232
0.256
0.288
0.456
0.488
0.496
0.490
0.470
0.494
0.488
0.474
0.478
0.484
0.472
0.478
0.468
0.490
0.468
0.472
0.478
0.476
0.468
0.460
0.492
0.478
0.466
0.478
0.476
0.472
0.482
0.464
0.472
0.474
0.474
0.476
0.480
0.486
0.484
0.482
0.492
0.484
0.488
0.494
0.494
0.486
0.492
0.482
0.478
0.480
0.486
0.484
0.482
0.476
0.482
0.488
0.486
0.488
0.474
0.476
0.488
0.476
0.476
0.480
0.478
0.478
0.476
0.476
0.476
0.482
0.474
0.474
0.476
0.482
0.476
0.474
0.472
0.478
0.482
0.484
0.472
0.470
0.478
0.486
0.478
0.472
0.478
0.488
0.480
0.470
0.478
0.478
0.484
0.482
0.474
0.474
0.472
0.482
0.466
0.468
0.480
0.476
0.470
0.474
0.484
0.488
0.496
0.494
0.496
0.500
0.504
0.506
0.508
0.498
0.502
0.500
0.498
0.500
0.508
0.498
0.498
0.498
0.502
0.498
0.506
0.506
0.500
0.498
0.502
0.502
0.506
0.496
0.496
0.500
0.498
0.500
0.502
0.504
0.506
0.500
0.504
0.502
0.506
0.514
0.518
0.512
0.516
0.520
0.532
0.530
0.538
0.550
0.558
0.558
0.552
0.572
0.566
0.556
0.554
0.558
0.560
0.534
0.538
0.536
0.532
0.540
0.546
0.580
0.608
0.620
0.656
0.670
0.672
0.662
0.636
0.642
0.606
0.594
0.594
0.586
0.584
0.606
0.628
0.644
0.692
0.698
0.674
0.660
0.652
0.622
0.612
0.604
0.602
0.590
0.584
0.578
0.564
0.566
0.566
0.544
0.550
0.550
0.552
0.556
0.546
0.542
0.554
0.546
0.554
0.560
0.568
0.568
0.580
0.584
0.574
0.574
0.576
0.562
0.556
0.552
0.566
0.550
0.562
0.572
0.570
0.570
0.566
0.572
0.570
0.578
0.572
0.586
0.584
0.582
0.590
0.596
0.594
0.582
0.588
0.596
0.592
0.588
0.600
0.606
0.608
0.594
0.594
0.598
0.584
0.578
0.564
0.558
0.552
0.530
0.536
0.540
0.530
0.534
0.538
0.522
0.568
0.540
0.548
0.544
0.546
0.546
0.542
0.546
0.540
0.542
0.532
0.534
0.544
0.538
0.540
0.542
0.556
0.558
0.566
0.538
0.562
0.532
0.566
0.536
0.542
0.538
0.532
0.538
0.532
0.538
0.552
0.542
0.550
0.546
0.544
0.542
0.542
0.546
0.532
0.544
0.528
0.560
0.544
0.532
0.544
0.530
0.542
0.534
0.524
0.538
0.540
0.526
0.532
0.534
0.526
0.544
0.538
0.530
0.554
0.566
0.566
0.560
0.558
0.580
0.564
0.552
0.562
0.550
0.566
0.546
0.556
0.544
0.560
0.568
0.556
0.570
0.562
0.560
0.586
0.568
0.562
0.570
0.582
0.560
0.560
0.574
0.554
0.566
0.556
0.550
0.542
0.542
0.530
0.552
0.540
0.544
0.544
0.548
0.548
0.538
0.540
0.528
0.560
0.548
0.544
0.542
0.548
0.556
0.548
0.552
0.544
0.560
0.568
0.568
0.572
0.594
0.604
0.602
0.592
0.618
0.622
0.604
0.590
0.574
0.598
0.588
0.578
0.570
0.568
0.562
0.552
0.564
0.556
0.558
0.564
0.570
0.576
0.588
0.582
0.584
0.592
0.596
0.588
0.582
0.584
0.584
0.576
0.572
0.584
0.584
0.578
0.576
0.572
0.568
0.586
0.572
0.578
0.580
0.588
0.584
0.578
0.572
0.574
0.572
0.558
0.558
0.554
0.548
0.544
0.536
0.534
0.530
0.532
0.522
0.538
0.512
0.526
0.520
0.522
0.526
0.528
0.534
0.538
0.558
0.556
0.548
0.542
0.542
0.532
0.538
0.526
0.534
0.530
0.530
0.538
0.526
0.522
0.516
0.514
0.516
0.498
0.282
0.230
0.508
0.512
0.512
0.518
0.528
0.526
0.536
0.264
0.264
0.298
0.252
0.550
0.544
0.552
0.562
0.562
0.572
0.558
0.560
0.564
0.560
0.556
0.562
0.540
0.548
0.546
0.534
0.556
0.536
0.538
0.544
0.528
0.532
0.536
0.530
0.546
0.542
0.540
0.538
0.532
0.532
0.558
0.514
0.548
0.550
0.542
0.546
0.552
0.544
0.584
0.550
0.562
0.554
0.558
0.558
0.548
0.560
0.198
0.336
0.600
0.694
0.670
0.648
0.654
0.620
0.606
0.608
0.588
0.580
0.562
0.564
0.568
0.558
0.568
0.556
0.550
0.528
0.546
0.540
0.550
0.538
0.526
0.550
0.524
0.544
0.270
0.272
0.528
0.536
0.540
0.518
0.536
0.570
0.568
0.578
0.560
0.562
0.556
0.560
0.564
0.564
0.576
0.586
0.588
0.602
0.610
0.612
0.610
0.616
0.622
0.614
0.618
0.620
0.616
0.652
0.654
0.636
0.636
0.630
0.646
0.622
0.618
0.614
0.622
0.624
0.636
0.632
0.648
0.652
0.656
0.652
0.652
0.658
0.646
0.646
0.652
0.648
0.648
0.660
0.676
0.674
0.690
0.712
0.702
0.694
0.698
0.694
0.674
0.668
0.672
0.668
0.658
0.664
0.684
0.668
0.668
0.680
0.664
0.660
0.666
0.646
0.654
0.650
0.654
0.654
0.650
0.668
0.642
0.660
0.652
0.672
0.658
0.656
0.690
0.674
0.666
0.662
0.670
0.652
0.664
0.656
0.658
0.652
0.652
0.670
0.640
0.660
0.646
0.650
0.634
0.666
0.648
0.666
0.666
0.666
0.668
0.664
0.662
0.664
0.652
0.668
0.652
0.654
0.662
0.652
0.656
0.634
0.670
0.648
0.658
0.650
0.672
0.652
0.646
0.670
0.648
0.654
0.632
0.660
0.640
0.640
0.646
0.646
0.640
0.630
0.660
0.648
0.656
0.646
0.666
0.646
0.654
0.634
0.660
0.636
0.642
0.640
0.640
0.642
0.634
0.650
0.644
0.644
0.640
0.646
0.638
0.624
0.632
0.616
0.616
0.616
0.618
0.610
0.606
0.622
0.620
0.618
0.620
0.630
0.624
0.622
0.614
0.604
0.600
0.596
0.604
0.602
0.604
0.604
0.610
0.602
0.612
0.616
0.614
0.614
0.618
0.626
0.620
0.630
0.632
0.630
0.638
0.630
0.630
0.628
0.616
0.614
0.616
0.612
0.610
0.620
0.622
0.630
0.616
0.616
0.636
0.624
0.626
0.636
0.640
0.628
0.636
0.634
0.622
0.618
0.634
0.620
0.620
0.622
0.626
0.618
0.620
0.606
0.604
0.602
0.596
0.596
0.600
0.610
0.604
0.606
0.620
0.632
0.626
0.628
0.638
0.640
0.634
0.628
0.624
0.624
0.624
0.626
0.618
0.620
0.618
0.614
0.620
0.618
0.618
0.620
0.618
0.636
0.628
0.624
0.632
0.638
0.628
0.630
0.644
0.630
0.626
0.640
0.636
0.624
0.630
0.632
0.634
0.634
0.632
0.626
0.634
0.622
0.622
0.624
0.620
0.622
0.622
0.626
0.622
0.628
0.630
0.626
0.630
0.630
0.632
0.624
0.626
0.624
0.620
0.608
0.606
0.612
0.606
0.606
0.610
0.612
0.610
0.612
0.612
0.612
0.610
0.614
0.626
0.618
0.618
0.622
0.632
0.624
0.618
0.622
0.628
0.632
0.630
0.634
0.642
0.636
0.626
0.624
0.622
0.610
0.608
0.600
0.596
0.600
0.602
0.604
0.612
0.620
0.622
0.624
0.630
0.644
0.634
0.628
0.636
0.626
0.622
0.616
0.626
0.620
0.618
0.618
0.620
0.622
0.622
0.622
0.616
0.612
0.610
0.616
0.616
0.616
0.616
0.606
0.600
0.608
0.600
0.606
0.608
0.610
0.614
0.612
0.616
0.610
0.610
0.616
0.608
0.602
0.600
0.598
0.594
0.596
0.598
0.602
0.606
0.614
0.602
0.600
0.600
0.600
0.598
0.598
0.606
0.616
0.622
0.628
0.634
0.632
0.626
0.618
0.618
0.622
0.626
0.628
0.616
0.616
0.626
0.630
0.626
0.636
0.638
0.644
0.642
0.632
0.634
0.628
0.622
0.616
0.622
0.618
0.620
0.614
0.618
0.614
0.612
0.618
0.622
0.626
0.624
0.632
0.638
0.632
0.634
0.638
0.622
0.630
0.626
0.630
0.634
0.640
0.640
0.646
0.638
0.636
0.646
0.634
0.640
0.646
0.652
0.646
0.642
0.652
0.646
0.646
0.638
0.652
0.642
0.638
0.640
0.642
0.634
0.638
0.640
0.642
0.632
0.642
0.646
0.642
0.644
0.642
0.644
0.628
0.630
0.636
0.634
0.636
0.630
0.626
0.624
0.628
0.634
0.632
0.636
0.638
0.636
0.644
0.638
0.642
0.640
0.636
0.634
0.630
0.618
0.610
0.614
0.606
0.610
0.604
0.606
0.614
0.612
0.616
0.624
0.628
0.626
0.620
0.622
0.620
0.618
0.624
0.628
0.622
0.630
0.632
0.636
0.636
0.640
0.650
0.652
0.650
0.654
0.672
0.646
0.680
0.674
0.660
0.640
0.626
0.624
0.616
0.608
0.608
0.612
0.602
0.610
0.602
0.592
0.588
0.580
0.584
0.582
0.586
0.586
0.592
0.604
0.610
0.620
0.622
0.626
0.626
0.626
0.636
0.642
0.642
0.634
0.634
0.630
0.636
0.624
0.614
0.618
0.620
0.620
0.622
0.618
0.630
0.628
0.630
0.632
0.634
0.634
0.646
0.652
0.640
0.646
0.638
0.636
0.632
0.630
0.640
0.636
0.636
0.644
0.648
0.646
0.646
0.654
0.652
0.654
0.648
0.656
0.654
0.650
0.652
0.666
0.652
0.654
0.656
0.656
0.648
0.648
0.654
0.658
0.654
0.648
0.656
0.650
0.646
0.648
0.658
0.650
0.654
0.658
0.668
0.660
0.654
0.650
0.650
0.640
0.636
0.638
0.640
0.652
0.646
0.642
0.656
0.656
0.652
0.652
0.652
0.652
0.640
0.634
0.638
0.642
0.634
0.640
0.648
0.662
0.648
0.658
0.664
0.676
0.660
0.656
0.660
0.652
0.642
0.640
0.648
0.646
0.650
0.650
0.662
0.662
0.660
0.666
0.676
0.662
0.660
0.664
0.660
0.648
0.648
0.650
0.646
0.642
0.646
0.652
0.650
0.646
0.658
0.672
0.664
0.666
0.668
0.674
0.670
0.664
0.664
0.674
0.656
0.652
0.664
0.666
0.648
0.650
0.658
0.668
0.658
0.660
0.668
0.664
0.660
0.666
0.674
0.660
0.658
0.666
0.666
0.652
0.652
0.648
0.650
0.640
0.636
0.644
0.660
0.650
0.652
0.664
0.666
0.656
0.664
0.672
0.668
0.660
0.654
0.658
0.662
0.642
0.646
0.648
0.656
0.648
0.648
0.652
0.658
0.646
0.648
0.658
0.662
0.648
0.656
0.656
0.648
0.644
0.642
0.644
0.652
0.640
0.642
0.650
0.656
0.648
0.652
0.658
0.664
0.654
0.660
0.662
0.656
0.652
0.654
0.662
0.652
0.652
0.652
0.658
0.656
0.652
0.656
0.660
0.650
0.646
0.662
0.670
0.660
0.672
0.682
0.694
0.682
0.680
0.690
0.696
0.676
0.672
0.678
0.672
0.658
0.652
0.664
0.674
0.666
0.666
0.670
0.680
0.674
0.670
0.680
0.680
0.668
0.672
0.684
0.686
0.676
0.678
0.682
0.678
0.664
0.656
0.654
0.666
0.654
0.652
0.666
0.666
0.660
0.664
0.672
0.676
0.674
0.674
0.682
0.670
0.664
0.670
0.668
0.656
0.654
0.668
0.656
0.652
0.656
0.658
0.652
0.650
0.654
0.660
0.652
0.646
0.654
0.650
0.644
0.640
0.650
0.654
0.650
0.648
0.656
0.650
0.644
0.644
0.656
0.648
0.652
0.654
0.664
0.660
0.654
0.658
0.660
0.656
0.648
0.654
0.662
0.658
0.660
0.666
0.676
0.664
0.664
0.666
0.674
0.660
0.660
0.666
0.664
0.658
0.658
0.666
0.654
0.652
0.660
0.656
0.650
0.648
0.660
0.660
0.662
0.666
0.676
0.670
0.666
0.668
0.670
0.656
0.654
0.658
0.658
0.654
0.654
0.662
0.674
0.662
0.668
0.678
0.676
0.668
0.672
0.672
0.656
0.654
0.654
0.658
0.652
0.658
0.666
0.654
0.654
0.660
0.664
0.658
0.660
0.672
0.658
0.652
0.652
0.654
0.646
0.648
0.658
0.662
0.656
0.664
0.676
0.682
0.674
0.676
0.680
0.662
0.658
0.664
0.658
0.650
0.658
0.660
0.654
0.660
0.666
0.678
0.666
0.668
0.678
0.692
0.674
0.674
0.686
0.684
0.676
0.680
0.698
0.700
0.686
0.686
0.696
0.690
0.676
0.676
0.684
0.670
0.676
0.684
0.700
0.684
0.686
0.694
0.700
0.686
0.686
0.686
0.682
0.678
0.680
0.692
0.684
0.686
0.692
0.686
0.680
0.678
0.684
0.668
0.666
0.668
0.668
0.672
0.678
0.688
0.676
0.680
0.688
0.676
0.678
0.690
0.694
0.680
0.680
0.688
0.684
0.672
0.670
0.674
0.670
0.668
0.672
0.682
0.666
0.668
0.678
0.686
0.674
0.680
0.686
0.678
0.670
0.678
0.688
0.668
0.672
0.672
0.670
0.664
0.668
0.680
0.674
0.670
0.676
0.672
0.662
0.662
0.668
0.656
0.658
0.668
0.682
0.670
0.672
0.680
0.682
0.666
0.664
0.666
0.668
0.664
0.658
0.662
0.654
0.644
0.652
0.652
0.648
0.652
0.660
0.648
0.654
0.654
0.660
0.656
0.650
0.656
0.668
0.654
0.654
0.656
0.662
0.654
0.654
0.658
0.670
0.658
0.664
0.670
0.668
0.656
0.660
0.668
0.658
0.660
0.668
0.668
0.660
0.666
0.674
0.680
0.676
0.672
0.680
0.676
0.666
0.672
0.684
0.670
0.670
0.674
0.676
0.662
0.668
0.674
0.674
0.672
0.680
0.682
0.674
0.676
0.682
0.676
0.672
0.678
0.688
0.684
0.674
0.678
0.684
0.670
0.672
0.682
0.690
0.680
0.688
0.698
0.694
0.680
0.664
0.660
0.670
0.664
0.668
0.660
0.650
0.650
0.656
0.652
0.652
0.662
0.678
0.682
0.688
0.698
0.704
0.694
0.694
0.698
0.700
0.690
0.700
0.708
0.698
0.692
0.700
0.708
0.692
0.690
0.698
0.692
0.678
0.686
0.700
0.690
0.682
0.694
0.696
0.686
0.684
0.682
0.674
0.664
0.668
0.680
0.680
0.682
0.694
0.710
0.694
0.696
0.702
0.702
0.686
0.684
0.694
0.690
0.682
0.686
0.694
0.676
0.672
0.678
0.686
0.674
0.678
0.680
0.690
0.676
0.668
0.668
0.668
0.658
0.660
0.670
0.662
0.662
0.674
0.678
0.672
0.672
0.678
0.684
0.674
0.678
0.684
0.692
0.672
0.674
0.684
0.676
0.668
0.666
0.670
0.652
0.646
0.648
0.652
0.646
0.646
0.652
0.672
0.662
0.664
0.674
0.676
0.666
0.672
0.686
0.694
0.676
0.676
0.678
0.678
0.662
0.658
0.664
0.676
0.662
0.664
0.674
0.672
0.662
0.662
0.670
0.670
0.666
0.664
0.674
0.674
0.668
0.670
0.684
0.692
0.680
0.672
0.670
0.674
0.680
0.674
0.678
0.698
0.708
0.690
0.688
0.688
0.692
0.682
0.676
0.674
0.682
0.684
0.672
0.672
0.684
0.696
0.678
0.680
0.688
0.698
0.678
0.672
0.674
0.676
0.660
0.658
0.662
0.676
0.664
0.668
0.676
0.680
0.666
0.666
0.666
0.674
0.656
0.656
0.660
0.666
0.652
0.652
0.660
0.678
0.668
0.668
0.682
0.694
0.676
0.678
0.684
0.690
0.666
0.664
0.670
0.676
0.662
0.662
0.668
0.676
0.668
0.668
0.678
0.688
0.674
0.674
0.690
0.696
0.680
0.676
0.680
0.682
0.668
0.660
0.664
0.672
0.654
0.652
0.654
0.664
0.654
0.660
0.664
0.664
0.664
0.664
0.674
0.672
0.664
0.664
0.672
0.656
0.652
0.656
0.664
0.654
0.660
0.668
0.668
0.664
0.666
0.666
0.654
0.646
0.652
0.646
0.642
0.650
0.654
0.642
0.644
0.654
0.646
0.644
0.648
0.652
0.646
0.644
0.654
0.652
0.650
0.654
0.664
0.656
0.650
0.658
0.662
0.648
0.650
0.650
0.650
0.642
0.640
0.648
0.648
0.644
0.648
0.654
0.656
0.652
0.650
0.658
0.664
0.654
0.654
0.664
0.670
0.654
0.654
0.654
0.650
0.644
0.644
0.654
0.660
0.654
0.656
0.670
0.674
0.660
0.662
0.668
0.674
0.664
0.660
0.668
0.678
0.664
0.662
0.674
0.676
0.662
0.666
0.672
0.682
0.670
0.666
0.672
0.680
0.670
0.664
0.674
0.680
0.668
0.668
0.670
0.680
0.682
0.674
0.676
0.690
0.690
0.678
0.680
0.680
0.686
0.670
0.674
0.680
0.688
0.682
0.686
0.688
0.690
0.670
0.670
0.676
0.678
0.662
0.658
0.660
0.664
0.652
0.650
0.654
0.666
0.656
0.644
0.642
0.640
0.634
0.632
0.636
0.650
0.648
0.650
0.664
0.670
0.666
0.666
0.670
0.672
0.658
0.652
0.654
0.656
0.638
0.638
0.642
0.646
0.634
0.636
0.642
0.654
0.650
0.648
0.656
0.664
0.660
0.656
0.654
0.662
0.660
0.656
0.666
0.676
0.668
0.664
0.654
0.650
0.632
0.626
0.622
0.624
0.622
0.616
0.620
0.626
0.638
0.638
0.638
0.644
0.662
0.650
0.650
0.652
0.648
0.640
0.640
0.630
0.646
0.644
0.644
0.646
0.636
0.636
0.642
0.642
0.650
0.638
0.646
0.648
0.662
0.650
0.662
0.672
0.676
0.672
0.684
0.692
0.678
0.682
0.688
0.680
0.674
0.678
0.684
0.670
0.668
0.676
0.666
0.668
0.676
0.666
0.664
0.670
0.662
0.660
0.662
0.658
0.656
0.660
0.666
0.660
0.656
0.666
0.668
0.658
0.658
0.664
0.674
0.664
0.662
0.662
0.666
0.664
0.666
0.668
0.652
0.648
0.650
0.650
0.642
0.646
0.636
0.636
0.650
0.650
0.654
0.670
0.682
0.670
0.678
0.670
0.696
0.680
0.668
0.660
0.656
0.638
0.632
0.628
0.626
0.616
0.614
0.612
0.614
0.620
0.616
0.618
0.622
0.630
0.632
0.642
0.638
0.644
0.644
0.656
0.658
0.662
0.666
0.666
0.668
0.648
0.640
0.636
0.636
0.628
0.628
0.630
0.638
0.662
0.668
0.674
0.666
0.666
0.664
0.662
0.658
0.660
0.648
0.646
0.640
0.638
0.628
0.628
0.620
0.618
0.624
0.628
0.626
0.628
0.624
0.630
0.632
0.630
0.628
0.622
0.620
0.616
0.606
0.602
0.604
0.602
0.600
0.590
0.596
0.596
0.614
0.642
0.652
0.648
0.648
0.652
0.648
0.654
0.664
0.674
0.684
0.684
0.686
0.702
0.710
0.716
0.708
0.708
0.690
0.682
0.684
0.684
0.682
0.680
0.674
0.662
0.660
0.674
0.706
0.708
0.716
0.734
0.732
0.726
0.728
0.726
0.712
0.688
0.684
0.684
0.686
0.668
0.668
0.676
0.684
0.684
0.694
0.712
0.726
0.718
0.704
0.710
0.710
0.698
0.690
0.694
0.700
0.686
0.686
0.694
0.706
0.692
0.694
0.702
0.690
0.688
0.696
0.704
0.692
0.690
0.696
0.704
0.694
0.694
0.694
0.690
0.682
0.680
0.684
0.682
0.676
0.678
0.694
0.690
0.680
0.686
0.688
0.676
0.676
0.676
0.680
0.668
0.664
0.670
0.680
0.668
0.668
0.676
0.664
0.662
0.676
0.686
0.672
0.680
0.690
0.704
0.682
0.684
0.690
0.694
0.692
0.684
0.690
0.700
0.688
0.684
0.692
0.702
0.692
0.688
0.690
0.698
0.680
0.676
0.672
0.680
0.666
0.668
0.674
0.676
0.672
0.682
0.690
0.692
0.680
0.692
0.710
0.702
0.696
0.702
0.700
0.680
0.684
0.688
0.694
0.682
0.686
0.698
0.704
0.692
0.690
0.698
0.698
0.690
0.694
0.700
0.678
0.670
0.672
0.660
0.658
0.662
0.676
0.668
0.670
0.684
0.690
0.678
0.686
0.690
0.684
0.682
0.688
0.696
0.682
0.678
0.680
0.674
0.668
0.672
0.682
0.676
0.668
0.672
0.676
0.668
0.666
0.666
0.674
0.666
0.664
0.668
0.678
0.676
0.670
0.676
0.688
0.686
0.678
0.688
0.700
0.686
0.692
0.696
0.694
0.682
0.692
0.694
0.688
0.680
0.684
0.690
0.682
0.680
0.690
0.698
0.682
0.678
0.684
0.688
0.672
0.672
0.678
0.674
0.674
0.682
0.686
0.680
0.680
0.680
0.680
0.670
0.666
0.674
0.670
0.670
0.672
0.678
0.660
0.654
0.654
0.650
0.638
0.632
0.634
0.626
0.622
0.626
0.620
0.622
0.626
0.624
0.626
0.636
0.634
0.630
0.642
0.646
0.646
0.642
0.634
0.622
0.622
0.628
0.640
0.634
0.642
0.660
0.672
0.672
0.682
0.692
0.692
0.684
0.688
0.694
0.684
0.680
0.682
0.688
0.680
0.676
0.678
0.678
0.668
0.662
0.666
0.670
0.660
0.670
0.676
0.690
0.684
0.690
0.694
0.690
0.682
0.686
0.696
0.676
0.674
0.682
0.678
0.678
0.692
0.708
0.692
0.694
0.708
0.700
0.694
0.700
0.702
0.684
0.680
0.688
0.674
0.670
0.680
0.684
0.668
0.668
0.674
0.684
0.676
0.672
0.682
0.694
0.676
0.680
0.686
0.684
0.676
0.678
0.682
0.680
0.674
0.676
0.684
0.684
0.676
0.678
0.686
0.688
0.676
0.682
0.692
0.696
0.688
0.694
0.696
0.706
0.690
0.692
0.694
0.698
0.686
0.688
0.700
0.704
0.690
0.692
0.700
0.680
0.676
0.680
0.688
0.674
0.670
0.684
0.692
0.686
0.684
0.686
0.690
0.672
0.666
0.668
0.664
0.658
0.662
0.674
0.668
0.660
0.664
0.666
0.660
0.654
0.650
0.652
0.644
0.648
0.652
0.666
0.658
0.660
0.672
0.678
0.672
0.674
0.678
0.674
0.670
0.662
0.664
0.662
0.660
0.652
0.652
0.658
0.664
0.664
0.660
0.666
0.676
0.666
0.668
0.682
0.686
0.674
0.674
0.676
0.680
0.670
0.668
0.674
0.682
0.664
0.660
0.668
0.668
0.660
0.666
0.674
0.692
0.688
0.688
0.694
0.696
0.682
0.686
0.688
0.682
0.678
0.684
0.684
0.672
0.668
0.674
0.676
0.670
0.668
0.670
0.658
0.688
0.640
0.638
0.634
0.618
0.598
0.598
0.594
0.578
0.566
0.564
0.562
0.552
0.544
0.540
0.540
0.538
0.534
0.528
0.530
0.518
0.518
0.516
0.516
0.500
0.508
0.500
0.500
0.496
0.500
0.496
0.496
0.502
0.502
0.508
0.510
0.510
0.522
0.522
0.530
0.530
0.536
0.534
0.536
0.546
0.550
0.568
0.556
0.566
0.574
0.568
0.584
0.576
0.584
0.576
0.586
0.566
0.574
0.570
0.554
0.562
0.544
0.548
0.542
0.534
0.534
0.532
0.540
0.536
0.542
0.540
0.522
0.536
0.542
0.532
0.542
0.546
0.540
0.544
0.548
0.558
0.552
0.560
0.564
0.576
0.566
0.572
0.586
0.594
0.594
0.600
0.614
0.626
0.628
0.636
0.650
0.670
0.654
0.666
0.682
0.680
0.680
0.692
0.700
0.684
0.690
0.698
0.702
0.690
0.690
0.684
0.666
0.650
0.646
0.628
0.618
0.628
0.628
0.632
0.624
0.624
0.612
0.620
0.600
0.636
0.598
0.598
0.590
0.590
0.592
0.586
0.580
0.582
0.584
0.586
0.582
0.596
0.598
0.608
0.604
0.614
0.626
0.636
0.654
0.664
0.674
0.696
0.696
0.718
0.738
0.728
0.746
0.764
0.768
0.768
0.810
0.824
0.782
0.786
0.794
0.770
0.750
0.748
0.736
0.730
0.736
0.736
0.722
0.730
0.726
0.712
0.728
0.726
0.704
0.708
0.714
0.696
0.692
0.696
0.700
0.688
0.702
0.706
0.698
0.696
0.704
0.706
0.702
0.708
0.720
0.696
0.698
0.698
0.688
0.696
0.706
0.706
0.724
0.752
0.770
0.746
0.752
0.756
0.732
0.724
0.726
0.718
0.710
0.712
0.724
0.712
0.722
0.732
0.734
0.728
0.742
0.752
0.730
0.738
0.744
0.736
0.734
0.742
0.750
0.728
0.736
0.752
0.744
0.736
0.748
0.762
0.740
0.734
0.732
0.708
0.710
0.702
0.684
0.686
0.698
0.684
0.692
0.706
0.728
0.708
0.704
0.714
0.710
0.708
0.718
0.732
0.714
0.724
0.736
0.724
0.714
0.722
0.716
0.710
0.706
0.708
0.722
0.704
0.708
0.722
0.738
0.726
0.724
0.736
0.718
0.708
0.714
0.700
0.690
0.694
0.696
0.678
0.682
0.692
0.676
0.682
0.688
0.684
0.686
0.694
0.694
0.688
0.690
0.696
0.674
0.672
0.674
0.664
0.670
0.674
0.690
0.676
0.686
0.698
0.686
0.690
0.690
0.694
0.702
0.698
0.688
0.686
0.694
0.690
0.684
0.684
0.684
0.688
0.688
0.696
0.704
0.702
0.708
0.724
0.730
0.708
0.712
0.716
0.708
0.706
0.708
0.712
0.702
0.702
0.710
0.700
0.690
0.696
0.702
0.688
0.698
0.706
0.716
0.700
0.710
0.716
0.710
0.702
0.708
0.716
0.696
0.694
0.692
0.696
0.678
0.684
0.686
0.682
0.682
0.686
0.702
0.692
0.698
0.702
0.702
0.690
0.696
0.700
0.688
0.692
0.700
0.696
0.688
0.698
0.704
0.704
0.694
0.698
0.704
0.700
0.692
0.696
0.698
0.684
0.682
0.688
0.692
0.682
0.694
0.696
0.692
0.692
0.696
0.708
0.694
0.698
0.700
0.692
0.684
0.690
0.700
0.688
0.690
0.694
0.696
0.680
0.682
0.684
0.688
0.670
0.672
0.678
0.666
0.666
0.670
0.672
0.658
0.664
0.666
0.678
0.670
0.676
0.696
0.706
0.688
0.692
0.698
0.690
0.674
0.676
0.678
0.666
0.664
0.666
0.672
0.664
0.668
0.666
0.680
0.670
0.668
0.672
0.676
0.666
0.670
0.676
0.668
0.666
0.672
0.682
0.670
0.678
0.684
0.676
0.680
0.676
0.662
0.662
0.658
0.660
0.656
0.658
0.674
0.678
0.680
0.688
0.702
0.680
0.682
0.694
0.700
0.688
0.698
0.708
0.692
0.690
0.690
0.696
0.686
0.698
0.712
0.706
0.702
0.716
0.720
0.704
0.716
0.724
0.732
0.712
0.716
0.722
0.710
0.710
0.714
0.706
0.698
0.696
0.676
0.674
0.680
0.668
0.672
0.682
0.682
0.674
0.684
0.692
0.686
0.688
0.690
0.694
0.682
0.688
0.698
0.690
0.692
0.700
0.708
0.698
0.694
0.702
0.704
0.690
0.686
0.692
0.704
0.698
0.694
0.704
0.712
0.704
0.702
0.710
0.710
0.694
0.692
0.690
0.678
0.684
0.692
0.678
0.688
0.692
0.686
0.688
0.692
0.694
0.682
0.684
0.684
0.676
0.668
0.668
0.668
0.656
0.654
0.660
0.668
0.654
0.660
0.666
0.664
0.654
0.652
0.656
0.656
0.658
0.656
0.654
0.646
0.640
0.652
0.642
0.642
0.652
0.656
0.652
0.662
0.666
0.678
0.672
0.668
0.670
0.662
0.664
0.670
0.664
0.664
0.672
0.670
0.666
0.674
0.686
0.674
0.680
0.686
0.694
0.680
0.680
0.684
0.678
0.668
0.674
0.676
0.666
0.670
0.670
0.670
0.664
0.670
0.672
0.672
0.672
0.676
0.688
0.674
0.676
0.682
0.684
0.674
0.682
0.688
0.682
0.688
0.698
0.698
0.688
0.692
0.680
0.672
0.678
0.682
0.668
0.672
0.678
0.674
0.668
0.674
0.684
0.684
0.690
0.688
0.678
0.678
0.682
0.674
0.676
0.684
0.694
0.684
0.688
0.690
0.688
0.684
0.694
0.706
0.684
0.690
0.702
0.712
0.696
0.702
0.710
0.708
0.684
0.684
0.684
0.680
0.680
0.686
0.692
0.686
0.678
0.686
0.676
0.684
0.672
0.680
0.700
0.704
0.694
0.710
0.716
0.706
0.698
0.706
0.710
0.694
0.698
0.706
0.704
0.692
0.692
0.698
0.688
0.682
0.684
0.690
0.680
0.672
0.674
0.684
0.666
0.670
0.680
0.680
0.678
0.688
0.696
0.678
0.690
0.692
0.696
0.682
0.690
0.698
0.700
0.686
0.688
0.694
0.690
0.678
0.684
0.690
0.676
0.680
0.682
0.682
0.674
0.676
0.682
0.670
0.672
0.678
0.688
0.676
0.686
0.694
0.686
0.686
0.692
0.696
0.682
0.684
0.688
0.692
0.676
0.680
0.684
0.686
0.674
0.680
0.690
0.684
0.674
0.680
0.688
0.690
0.688
0.692
0.696
0.702
0.688
0.688
0.690
0.686
0.676
0.684
0.692
0.686
0.678
0.682
0.686
0.684
0.684
0.690
0.696
0.694
0.688
0.690
0.702
0.684
0.684
0.694
0.706
0.694
0.694
0.702
0.710
0.694
0.696
0.690
0.690
0.676
0.680
0.686
0.692
0.688
0.690
0.696
0.710
0.704
0.702
0.712
0.726
0.704
0.706
0.714
0.710
0.688
0.690
0.700
0.706
0.690
0.694
0.698
0.710
0.692
0.688
0.694
0.706
0.690
0.702
0.704
0.716
0.702
0.716
0.724
0.722
0.702
0.694
0.702
0.694
0.678
0.678
0.682
0.678
0.674
0.676
0.686
0.680
0.676
0.684
0.694
0.696
0.686
0.692
0.696
0.694
0.678
0.690
0.694
0.694
0.686
0.684
0.686
0.690
0.674
0.680
0.686
0.700
0.682
0.678
0.688
0.690
0.680
0.688
0.694
0.712
0.694
0.698
0.702
0.704
0.692
0.692
0.690
0.694
0.680
0.688
0.696
0.708
0.690
0.706
0.712
0.724
0.704
0.706
0.706
0.708
0.694
0.690
0.692
0.696
0.684
0.686
0.688
0.702
0.682
0.684
0.690
0.698
0.690
0.694
0.692
0.706
0.686
0.684
0.686
0.692
0.682
0.680
0.682
0.692
0.684
0.692
0.710
0.718
0.702
0.700
0.708
0.708
0.690
0.690
0.690
0.692
0.680
0.680
0.686
0.694
0.678
0.676
0.684
0.694
0.678
0.680
0.688
0.690
0.688
0.682
0.686
0.688
0.682
0.682
0.690
0.698
0.680
0.686
0.692
0.704
0.694
0.692
0.702
0.712
0.708
0.702
0.704
0.710
0.712
0.700
0.694
0.696
0.702
0.684
0.690
0.696
0.702
0.686
0.690
0.702
0.706
0.692
0.696
0.702
0.716
0.700
0.706
0.718
0.722
0.710
0.710
0.714
0.718
0.698
0.690
0.698
0.710
0.690
0.696
0.706
0.710
0.696
0.702
0.712
0.724
0.710
0.724
0.724
0.716
0.704
0.704
0.706
0.698
0.694
0.698
0.700
0.692
0.688
0.692
0.702
0.690
0.686
0.690
0.700
0.690
0.688
0.700
0.706
0.690
0.694
0.700
0.706
0.688
0.690
0.690
0.696
0.680
0.680
0.684
0.694
0.680
0.682
0.690
0.704
0.688
0.692
0.702
0.706
0.692
0.694
0.694
0.698
0.684
0.686
0.692
0.698
0.682
0.682
0.686
0.698
0.684
0.688
0.694
0.696
0.686
0.686
0.688
0.690
0.690
0.680
0.684
0.698
0.686
0.688
0.688
0.670
0.666
0.670
0.676
0.666
0.668
0.672
0.678
0.676
0.672
0.672
0.674
0.682
0.674
0.678
0.688
0.688
0.678
0.686
0.692
0.690
0.688
0.706
0.720
0.704
0.716
0.720
0.712
0.704
0.710
0.714
0.704
0.700
0.700
0.708
0.700
0.698
0.708
0.712
0.704
0.714
0.718
0.712
0.704
0.712
0.714
0.706
0.696
0.688
0.696
0.704
0.700
0.700
0.686
0.686
0.680
0.692
0.700
0.722
0.722
0.720
0.726
0.746
0.750
0.738
0.736
0.728
0.726
0.726
0.720
0.726
0.732
0.732
0.722
0.708
0.688
0.682
0.674
0.662
0.668
0.672
0.670
0.678
0.680
0.676
0.678
0.680
0.680
0.684
0.690
0.688
0.672
0.680
0.688
0.696
0.692
0.686
0.674
0.678
0.680
0.678
0.682
0.670
0.670
0.666
0.672
0.676
0.694
0.686
0.702
0.702
0.692
0.690
0.688
0.688
0.686
0.680
0.660
0.654
0.656
0.648
0.648
0.628
0.630
0.630
0.632
0.624
0.630
0.642
0.662
0.666
0.668
0.662
0.666
0.674
0.682
0.684
0.670
0.670
0.672
0.654
0.658
0.654
0.658
0.668
0.666
0.666
0.674
0.672
0.676
0.692
0.698
0.698
0.712
0.708
0.704
0.706
0.696
0.690
0.690
0.688
0.686
0.676
0.668
0.670
0.672
0.666
0.664
0.680
0.688
0.680
0.694
0.700
0.698
0.704
0.698
0.698
0.694
0.694
0.700
0.690
0.698
0.698
0.700
0.702
0.712
0.722
0.700
0.682
0.682
0.678
0.682
0.682
0.680
0.682
0.696
0.700
0.708
0.722
0.730
0.718
0.728
0.712
0.716
0.702
0.696
0.678
0.662
0.662
0.660
0.668
0.668
0.676
0.674
0.674
0.668
0.652
0.646
0.648
0.652
0.664
0.666
0.664
0.658
0.670
0.678
0.660
0.656
0.656
0.654
0.660
0.672
0.686
0.688
0.694
0.704
0.720
0.730
0.742
0.744
0.752
0.740
0.714
0.702
0.692
0.682
0.668
0.682
0.690
0.726
0.748
0.768
0.774
0.752
0.762
0.768
0.746
0.744
0.752
0.752
0.732
0.730
0.732
0.740
0.720
0.716
0.724
0.728
0.714
0.710
0.710
0.718
0.708
0.708
0.712
0.720
0.708
0.714
0.722
0.722
0.714
0.726
0.730
0.732
0.718
0.722
0.708
0.712
0.702
0.694
0.700
0.708
0.722
0.710
0.726
0.744
0.752
0.742
0.756
0.766
0.746
0.750
0.750
0.742
0.728
0.736
0.728
0.714
0.714
0.722
0.716
0.716
0.722
0.724
0.706
0.708
0.710
0.704
0.704
0.710
0.718
0.702
0.704
0.712
0.722
0.706
0.718
0.730
0.736
0.728
0.752
0.752
0.748
0.744
0.758
0.762
0.736
0.734
0.744
0.748
0.722
0.722
0.722
0.722
0.698
0.704
0.712
0.708
0.714
0.730
0.744
0.724
0.742
0.748
0.762
0.732
0.736
0.736
0.732
0.710
0.718
0.724
0.716
0.710
0.716
0.730
0.726
0.722
0.728
0.740
0.718
0.722
0.730
0.736
0.718
0.728
0.740
0.738
0.722
0.732
0.746
0.726
0.730
0.734
0.746
0.728
0.730
0.738
0.754
0.730
0.732
0.746
0.748
0.730
0.726
0.736
0.738
0.720
0.722
0.714
0.700
0.696
0.700
0.708
0.696
0.698
0.698
0.712
0.698
0.706
0.708
0.714
0.706
0.714
0.720
0.716
0.708
0.716
0.722
0.718
0.708
0.706
0.714
0.704
0.698
0.694
0.694
0.690
0.692
0.676
0.680
0.686
0.698
0.694
0.706
0.724
0.736
0.732
0.742
0.770
0.754
0.748
0.754
0.736
0.724
0.728
0.726
0.710
0.708
0.716
0.726
0.716
0.710
0.720
0.724
0.718
0.732
0.744
0.746
0.732
0.738
0.742
0.730
0.714
0.710
0.716
0.726
0.714
0.726
0.736
0.752
0.740
0.736
0.742
0.746
0.750
0.720
0.722
0.728
0.738
0.728
0.728
0.732
0.744
0.762
0.752
0.740
0.744
0.750
0.762
0.744
0.736
0.746
0.754
0.754
0.744
0.754
0.758
0.742
0.738
0.744
0.728
0.732
0.732
0.712
0.712
0.714
0.726
0.712
0.716
0.728
0.740
0.746
0.738
0.744
0.760
0.754
0.744
0.754
0.756
0.746
0.738
0.742
0.756
0.764
0.746
0.752
0.764
0.782
0.750
0.746
0.742
0.722
0.712
0.712
0.718
0.710
0.712
0.716
0.724
0.728
0.716
0.716
0.720
0.730
0.714
0.716
0.718
0.726
0.708
0.716
0.718
0.710
0.712
0.708
0.706
0.694
0.696
0.702
0.696
0.698
0.702
0.714
0.708
0.714
0.714
0.708
0.690
0.686
0.682
0.682
0.670
0.664
0.670
0.666
0.670
0.676
0.688
0.704
0.712
0.726
0.738
0.748
0.732
0.732
0.732
0.714
0.716
0.716
0.710
0.708
0.706
0.714
0.706
0.728
0.738
0.732
0.736
0.746
0.762
0.744
0.752
0.754
0.748
0.726
0.728
0.718
0.732
0.734
0.732
0.720
0.730
0.728
0.724
0.748
0.760
0.750
0.760
0.770
0.760
0.748
0.756
0.758
0.748
0.736
0.748
0.750
0.744
0.738
0.756
0.764
0.744
0.746
0.756
0.748
0.740
0.744
0.758
0.742
0.740
0.748
0.754
0.732
0.742
0.750
0.738
0.744
0.748
0.754
0.736
0.744
0.756
0.756
0.748
0.756
0.766
0.762
0.744
0.748
0.760
0.736
0.740
0.748
0.750
0.736
0.744
0.752
0.746
0.730
0.738
0.734
0.712
0.722
0.714
0.714
0.714
0.728
0.734
0.724
0.734
0.736
0.722
0.722
0.728
0.722
0.712
0.726
0.730
0.714
0.720
0.724
0.716
0.716
0.724
0.736
0.716
0.726
0.732
0.726
0.720
0.718
0.720
0.708
0.706
0.710
0.710
0.702
0.718
0.720
0.708
0.708
0.708
0.700
0.706
0.718
0.738
0.718
0.734
0.752
0.728
0.726
0.734
0.732
0.724
0.726
0.730
0.714
0.718
0.714
0.718
0.710
0.712
0.718
0.708
0.708
0.716
0.712
0.702
0.702
0.704
0.694
0.694
0.704
0.710
0.700
0.708
0.714
0.706
0.704
0.704
0.710
0.696
0.702
0.712
0.702
0.704
0.706
0.708
0.692
0.704
0.712
0.700
0.704
0.708
0.712
0.700
0.706
0.714
0.700
0.706
0.706
0.700
0.692
0.696
0.702
0.696
0.694
0.692
0.702
0.712
0.704
0.708
0.716
0.728
0.714
0.716
0.718
0.728
0.718
0.722
0.730
0.736
0.726
0.732
0.740
0.724
0.730
0.734
0.730
0.718
0.726
0.736
0.724
0.724
0.736
0.736
0.718
0.726
0.732
0.734
0.722
0.732
0.738
0.722
0.722
0.720
0.732
0.714
0.714
0.716
0.722
0.708
0.710
0.716
0.720
0.708
0.708
0.714
0.708
0.700
0.706
0.710
0.704
0.696
0.692
0.702
0.690
0.686
0.692
0.692
0.690
0.690
0.694
0.694
0.700
0.684
0.688
0.682
0.676
0.664
0.662
0.660
0.646
0.642
0.648
0.640
0.640
0.642
0.636
0.640
0.644
0.636
0.636
0.638
0.648
0.644
0.638
0.640
0.644
0.634
0.642
0.642
0.634
0.650
0.648
0.654
0.670
0.668
0.668
0.660
0.658
0.658
0.656
0.650
0.652
0.650
0.650
0.650
0.656
0.646
0.654
0.654
0.646
0.644
0.652
