# Supplementary material for: Stress among on-duty firefighters: an ambulatory assessment study
Source: PeerJ. 2018 Dec 11;6:e5967. doi: 10.7717/peerj.5967 (PMC6294048; doi:10.7717/peerj.5967)
Supplement: Supplemental Information 1 [file peerj-06-5967-s001.zip › RAW_DATA/FF13_2.rr]

7.958
0.650
0.648
0.650
0.646
0.652
0.660
0.658
0.654
0.662
0.672
0.680
0.672
0.672
0.660
0.670
0.688
0.688
0.692
0.708
0.726
0.714
0.724
0.734
0.716
0.726
0.736
0.704
0.724
0.730
0.742
0.726
0.732
0.740
0.750
0.732
0.734
0.744
0.756
0.762
0.740
0.740
0.752
0.734
0.744
0.756
0.750
0.746
0.750
0.754
0.750
0.732
0.730
0.736
0.732
0.724
0.732
0.734
0.736
0.722
0.728
0.730
0.720
0.716
0.726
0.732
0.718
0.726
0.742
0.746
0.740
0.758
0.774
0.750
0.762
0.776
0.776
0.752
0.758
0.766
0.756
0.770
0.776
0.760
0.776
0.788
0.762
0.762
0.770
0.768
0.742
0.726
0.704
0.738
0.742
0.756
0.732
0.746
0.752
0.764
0.748
0.770
0.786
0.746
0.594
0.682
0.758
0.750
0.758
0.746
0.732
0.738
0.740
0.728
0.738
0.748
0.726
0.736
0.742
0.752
0.746
0.766
0.772
0.754
0.748
0.734
0.718
0.712
0.690
0.692
0.688
0.678
0.682
0.682
0.670
0.674
0.676
0.678
0.676
0.676
0.686
0.680
0.686
0.696
0.698
0.702
0.712
0.718
0.718
0.726
0.742
0.718
0.718
0.722
0.714
0.708
0.716
0.712
0.706
0.712
0.708
0.700
0.704
0.708
0.694
0.690
0.682
0.672
0.670
0.676
0.686
0.686
0.704
0.720
0.710
0.720
0.726
0.710
0.714
0.724
0.704
0.706
0.712
0.702
0.702
0.708
0.716
0.702
0.708
0.720
0.702
0.704
0.710
0.704
0.702
0.708
0.722
0.700
0.706
0.714
0.708
0.716
0.718
0.732
0.716
0.726
0.736
0.724
0.722
0.734
0.742
0.720
0.734
0.740
0.724
0.726
0.712
0.708
0.692
0.684
0.694
0.704
0.690
0.700
0.718
0.726
0.712
0.724
0.738
0.744
0.728
0.738
0.758
0.754
0.742
0.756
0.766
0.744
0.734
0.742
0.740
0.718
0.724
0.726
0.724
0.720
0.724
0.728
0.708
0.706
0.704
0.698
0.690
0.694
0.708
0.700
0.716
0.730
0.710
0.724
0.728
0.728
0.714
0.730
0.730
0.722
0.720
0.704
0.710
0.708
0.698
0.692
0.700
0.706
0.692
0.698
0.704
0.706
0.696
0.702
0.710
0.704
0.702
0.712
0.718
0.716
0.730
0.746
0.740
0.730
0.730
0.720
0.714
0.724
0.728
0.716
0.722
0.730
0.736
0.728
0.734
0.718
0.734
0.730
0.728
0.726
0.718
0.700
0.694
0.684
0.682
0.678
0.672
0.662
0.664
0.672
0.668
0.688
0.704
0.688
0.702
0.704
0.698
0.710
0.722
0.704
0.714
0.722
0.716
0.702
0.716
0.724
0.710
0.714
0.724
0.726
0.712
0.724
0.734
0.724
0.734
0.750
0.732
0.736
0.740
0.736
0.724
0.728
0.742
0.728
0.732
0.744
0.736
0.736
0.746
0.736
0.744
0.740
0.738
0.736
0.742
0.730
0.722
0.726
0.734
0.720
0.710
0.714
0.718
0.700
0.710
0.710
0.710
0.704
0.706
0.702
0.704
0.704
0.700
0.702
0.700
0.692
0.694
0.696
0.690
0.684
0.688
0.688
0.702
0.702
0.718
0.720
0.714
0.712
0.716
0.716
0.722
0.714
0.720
0.714
0.712
0.708
0.698
0.684
0.678
0.686
0.688
0.686
0.364
0.326
0.654
0.660
0.656
0.640
0.628
0.610
0.604
0.596
0.596
0.598
0.590
0.590
0.586
0.578
0.578
0.574
0.554
0.566
0.558
0.558
0.550
0.552
0.546
0.534
0.534
0.556
0.550
0.550
0.566
0.572
0.586
0.584
0.586
0.572
0.576
0.582
0.576
0.572
0.578
0.568
0.616
0.588
0.586
0.596
0.596
0.606
0.592
0.604
0.596
0.604
0.608
0.610
0.592
0.608
0.610
0.608
0.618
0.632
0.640
0.658
0.694
0.684
0.692
0.696
0.706
0.718
0.724
0.738
0.718
0.720
0.720
0.728
0.730
0.724
0.710
0.714
0.706
0.708
0.696
0.694
0.698
0.686
0.696
0.698
0.700
0.694
0.696
0.704
0.710
0.696
0.702
0.700
0.688
0.682
0.686
0.680
0.678
0.686
0.686
0.692
0.696
0.694
0.690
0.698
0.698
0.690
0.702
0.700
0.704
0.712
0.714
0.726
0.712
0.724
0.714
0.726
0.720
0.730
0.728
0.732
0.730
0.738
0.722
0.728
0.736
0.722
0.726
0.742
0.726
0.728
0.734
0.714
0.712
0.718
0.706
0.704
0.708
0.702
0.700
0.704
0.698
0.698
0.706
0.708
0.696
0.702
0.706
0.710
0.694
0.692
0.698
0.692
0.692
0.702
0.718
0.706
0.706
0.714
0.706
0.708
0.720
0.706
0.710
0.720
0.718
0.702
0.704
0.716
0.700
0.708
0.722
0.710
0.718
0.722
0.706
0.708
0.712
0.694
0.696
0.704
0.698
0.684
0.680
0.680
0.682
0.676
0.658
0.658
0.664
0.660
0.662
0.668
0.666
0.668
0.676
0.686
0.680
0.692
0.706
0.704
0.710
0.712
0.720
0.710
0.712
0.714
0.708
0.698
0.708
0.718
0.706
0.702
0.706
0.714
0.686
0.676
0.676
0.662
0.664
0.676
0.670
0.678
0.690
0.698
0.694
0.706
0.726
0.704
0.700
0.700
0.696
0.686
0.688
0.694
0.680
0.682
0.688
0.684
0.678
0.682
0.690
0.678
0.686
0.686
0.680
0.676
0.672
0.680
0.670
0.668
0.666
0.668
0.664
0.672
0.684
0.670
0.674
0.678
0.674
0.670
0.668
0.670
0.660
0.656
0.658
0.646
0.650
0.650
0.660
0.650
0.648
0.654
0.650
0.646
0.652
0.660
0.656
0.664
0.670
0.664
0.668
0.678
0.676
0.668
0.672
0.670
0.670
0.670
0.668
0.676
0.678
0.678
0.666
0.668
0.672
0.676
0.676
0.686
0.704
0.702
0.702
0.704
0.704
0.688
0.690
0.688
0.682
0.672
0.670
0.676
0.664
0.662
0.674
0.668
0.660
0.662
0.664
0.654
0.656
0.656
0.662
0.660
0.658
0.668
0.662
0.656
0.656
0.664
0.656
0.660
0.662
0.662
0.656
0.660
0.666
0.670
0.666
0.668
0.676
0.676
0.676
0.680
0.692
0.678
0.676
0.682
0.688
0.676
0.682
0.694
0.704
0.690
0.694
0.690
0.678
0.670
0.670
0.676
0.666
0.662
0.664
0.670
0.660
0.664
0.674
0.660
0.662
0.666
0.666
0.656
0.664
0.670
0.680
0.676
0.680
0.680
0.676
0.670
0.670
0.666
0.660
0.670
0.658
0.656
0.652
0.644
0.636
0.640
0.658
0.656
0.660
0.680
0.684
0.680
0.688
0.696
0.688
0.682
0.682
0.672
0.660
0.656
0.658
0.650
0.656
0.662
0.666
0.666
0.672
0.674
0.672
0.670
0.662
0.656
0.656
0.662
0.644
0.640
0.640
0.636
0.632
0.636
0.636
0.634
0.640
0.626
0.628
0.638
0.650
0.660
0.658
0.666
0.678
0.670
0.670
0.680
0.664
0.664
0.662
0.652
0.648
0.648
0.656
0.646
0.648
0.656
0.658
0.660
0.670
0.682
0.688
0.688
0.690
0.694
0.676
0.670
0.670
0.652
0.650
0.656
0.652
0.650
0.666
0.664
0.666
0.676
0.672
0.666
0.674
0.670
0.658
0.658
0.662
0.654
0.656
0.658
0.668
0.662
0.676
0.686
0.690
0.696
0.704
0.698
0.702
0.708
0.704
0.698
0.692
0.692
0.690
0.666
0.668
0.680
0.688
0.682
0.686
0.698
0.700
0.696
0.698
0.708
0.706
0.700
0.698
0.702
0.692
0.686
0.686
0.700
0.690
0.696
0.718
0.738
0.716
0.712
0.702
0.678
0.668
0.664
0.658
0.656
0.650
0.656
0.664
0.662
0.660
0.664
0.674
0.670
0.672
0.676
0.682
0.676
0.684
0.698
0.696
0.704
0.718
0.736
0.720
0.716
0.724
0.714
0.692
0.694
0.694
0.680
0.682
0.688
0.686
0.688
0.696
0.710
0.710
0.704
0.712
0.712
0.702
0.704
0.706
0.692
0.692
0.698
0.702
0.696
0.704
0.722
0.712
0.704
0.710
0.714
0.692
0.686
0.690
0.702
0.686
0.682
0.694
0.702
0.690
0.702
0.714
0.718
0.704
0.722
0.732
0.742
0.736
0.740
0.744
0.726
0.724
0.740
0.746
0.712
0.696
0.690
0.684
0.668
0.666
0.676
0.672
0.672
0.678
0.694
0.688
0.694
0.710
0.716
0.712
0.718
0.710
0.704
0.706
0.706
0.700
0.710
0.722
0.698
0.712
0.718
0.704
0.710
0.720
0.714
0.712
0.720
0.722
0.710
0.710
0.714
0.696
0.694
0.704
0.692
0.698
0.710
0.704
0.710
0.724
0.722
0.708
0.712
0.720
0.694
0.698
0.710
0.700
0.700
0.700
0.694
0.690
0.702
0.694
0.708
0.720
0.710
0.722
0.720
0.708
0.716
0.714
0.698
0.704
0.700
0.690
0.694
0.704
0.688
0.694
0.702
0.694
0.706
0.716
0.708
0.710
0.714
0.700
0.708
0.706
0.702
0.708
0.714
0.700
0.704
0.714
0.704
0.706
0.716
0.708
0.708
0.710
0.698
0.698
0.706
0.700
0.694
0.698
0.690
0.684
0.692
0.698
0.690
0.698
0.692
0.690
0.696
0.688
0.686
0.690
0.680
0.682
0.682
0.672
0.670
0.672
0.670
0.672
0.674
0.694
0.690
0.698
0.704
0.700
0.714
0.718
0.708
0.708
0.718
0.710
0.704
0.708
0.700
0.700
0.702
0.690
0.692
0.710
0.718
0.704
0.718
0.724
0.710
0.710
0.714
0.706
0.696
0.702
0.688
0.674
0.674
0.668
0.664
0.664
0.668
0.664
0.678
0.680
0.674
0.678
0.682
0.684
0.692
0.686
0.686
0.696
0.688
0.696
0.710
0.714
0.706
0.716
0.700
0.694
0.694
0.674
0.672
0.672
0.662
0.660
0.668
0.666
0.668
0.678
0.672
0.676
0.684
0.672
0.682
0.692
0.680
0.682
0.684
0.672
0.672
0.656
0.654
0.660
0.658
0.658
0.658
0.660
0.650
0.652
0.656
0.662
0.662
0.666
0.684
0.690
0.684
0.696
0.692
0.696
0.696
0.690
0.708
0.716
0.706
0.710
0.718
0.708
0.714
0.732
0.728
0.746
0.758
0.736
0.738
0.722
0.708
0.706
0.698
0.696
0.712
0.716
0.720
0.744
0.734
0.734
0.732
0.714
0.714
0.712
0.696
0.694
0.694
0.684
0.692
0.696
0.690
0.694
0.692
0.688
0.684
0.682
0.676
0.670
0.670
0.668
0.670
0.666
0.676
0.686
0.680
0.686
0.686
0.688
0.678
0.672
0.674
0.670
0.672
0.678
0.668
0.670
0.684
0.684
0.688
0.706
0.704
0.698
0.706
0.696
0.696
0.704
0.702
0.702
0.714
0.728
0.712
0.716
0.726
0.718
0.714
0.716
0.724
0.720
0.728
0.718
0.728
0.730
0.726
0.720
0.726
0.728
0.712
0.714
0.714
0.702
0.704
0.718
0.716
0.712
0.714
0.720
0.708
0.700
0.708
0.718
0.716
0.724
0.736
0.738
0.732
0.742
0.748
0.730
0.732
0.736
0.738
0.730
0.734
0.744
0.730
0.734
0.748
0.760
0.744
0.758
0.764
0.764
0.744
0.750
0.760
0.764
0.758
0.772
0.788
0.774
0.772
0.782
0.770
0.760
0.770
0.772
0.746
0.758
0.772
0.782
0.756
0.762
0.772
0.754
0.750
0.756
0.776
0.742
0.746
0.754
0.742
0.748
0.760
0.762
0.746
0.760
0.768
0.752
0.746
0.750
0.754
0.728
0.728
0.736
0.714
0.716
0.722
0.728
0.714
0.720
0.730
0.748
0.736
0.740
0.754
0.766
0.746
0.754
0.764
0.748
0.746
0.750
0.758
0.740
0.750
0.752
0.742
0.732
0.734
0.750
0.734
0.738
0.746
0.764
0.756
0.754
0.764
0.762
0.744
0.742
0.746
0.756
0.726
0.718
0.714
0.710
0.702
0.696
0.674
0.666
0.662
0.668
0.668
0.660
0.658
0.644
0.650
0.670
0.676
0.694
0.712
0.732
0.734
0.738
0.738
0.718
0.710
0.712
0.710
0.708
0.694
0.702
0.700
0.714
0.722
0.710
0.720
0.740
0.742
0.736
0.742
0.754
0.740
0.738
0.738
0.746
0.730
0.730
0.732
0.730
0.718
0.724
0.730
0.720
0.720
0.724
0.736
0.720
0.726
0.728
0.720
0.714
0.722
0.722
0.708
0.712
0.712
0.706
0.704
0.696
0.706
0.700
0.698
0.706
0.718
0.714
0.726
0.734
0.730
0.730
0.736
0.742
0.722
0.726
0.728
0.722
0.716
0.720
0.730
0.720
0.718
0.720
0.716
0.714
0.716
0.726
0.712
0.720
0.732
0.716
0.716
0.722
0.714
0.710
0.714
0.718
0.704
0.710
0.714
0.702
0.702
0.704
0.702
0.692
0.690
0.694
0.692
0.690
0.694
0.702
0.694
0.696
0.702
0.712
0.702
0.704
0.708
0.710
0.696
0.700
0.706
0.702
0.696
0.704
0.712
0.696
0.702
0.706
0.706
0.704
0.708
0.722
0.704
0.700
0.704
0.708
0.690
0.694
0.704
0.704
0.700
0.706
0.692
0.682
0.680
0.670
0.658
0.652
0.646
0.646
0.654
0.658
0.660
0.658
0.644
0.638
0.638
0.632
0.632
0.624
0.610
0.608
0.594
0.590
0.588
0.574
0.578
0.574
0.570
0.558
0.556
0.554
0.550
0.532
0.542
0.538
0.520
0.524
0.530
0.526
0.518
0.522
0.518
0.516
0.518
0.520
0.524
0.522
0.522
0.522
0.518
0.514
0.522
0.516
0.522
0.516
0.524
0.514
0.514
0.516
0.516
0.514
0.512
0.508
0.516
0.510
0.510
0.512
0.504
0.502
0.516
0.508
0.522
0.530
0.534
0.538
0.544
0.548
0.542
0.544
0.544
0.560
0.556
0.560
0.566
0.564
0.568
0.576
0.580
0.562
0.566
0.564
0.568
0.572
0.560
0.564
0.564
0.562
0.550
0.552
0.556
0.558
0.562
0.558
0.558
0.558
0.554
0.554
0.558
0.556
0.546
0.544
0.544
0.544
0.550
0.546
0.548
0.552
0.550
0.554
0.558
0.556
0.566
0.574
0.590
0.596
0.606
0.626
0.638
0.638
0.630
0.624
0.624
0.626
0.630
0.634
0.616
0.614
0.588
0.588
0.590
0.588
0.588
0.584
0.582
0.590
0.604
0.636
0.638
0.640
0.632
0.622
0.620
0.618
0.612
0.610
0.606
0.600
0.604
0.608
0.618
0.632
0.632
0.640
0.642
0.652
0.642
0.640
0.632
0.626
0.606
0.590
0.588
0.584
0.580
0.574
0.572
0.572
0.576
0.584
0.586
0.584
0.592
0.608
0.616
0.628
0.636
0.634
0.646
0.654
0.654
0.638
0.632
0.636
0.644
0.650
0.658
0.650
0.650
0.658
0.664
0.666
0.658
0.656
0.658
0.656
0.660
0.654
0.644
0.644
0.640
0.644
0.642
0.646
0.652
0.650
0.638
0.628
0.634
0.640
0.640
0.638
0.626
0.626
0.626
0.618
0.614
0.612
0.614
0.604
0.598
0.602
0.598
0.598
0.590
0.580
0.578
0.570
0.566
0.554
0.552
0.558
0.548
0.554
0.562
0.578
0.576
0.582
0.592
0.596
0.594
0.594
0.592
0.586
0.582
0.580
0.580
0.586
0.576
0.576
0.570
0.584
0.592
0.602
0.602
0.598
0.602
0.606
0.604
0.604
0.602
0.590
0.578
0.576
0.572
0.562
0.562
0.566
0.576
0.576
0.580
0.596
0.614
0.624
0.644
0.664
0.672
0.666
0.656
0.652
0.642
0.624
0.616
0.608
0.604
0.594
0.584
0.590
0.588
0.588
0.582
0.582
0.586
0.580
0.584
0.586
0.586
0.590
0.590
0.594
0.588
0.590
0.596
0.596
0.592
0.594
0.600
0.604
0.596
0.596
0.588
0.586
0.586
0.578
0.578
0.568
0.568
0.570
0.572
0.564
0.560
0.568
0.568
0.578
0.584
0.584
0.596
0.604
0.608
0.606
0.612
0.602
0.596
0.592
0.596
0.596
0.598
0.590
0.590
0.590
0.590
0.584
0.582
0.588
0.588
0.586
0.596
0.598
0.604
0.594
0.594
0.598
0.606
0.606
0.600
0.594
0.602
0.602
0.598
0.598
0.604
0.606
0.600
0.598
0.596
0.596
0.592
0.584
0.584
0.584
0.586
0.592
0.584
0.586
0.588
0.590
0.590
0.584
0.590
0.588
0.590
0.582
0.582
0.586
0.576
0.576
0.572
0.582
0.592
0.592
0.594
0.586
0.580
0.568
0.566
0.568
0.564
0.566
0.560
0.560
0.566
0.576
0.586
0.592
0.590
0.590
0.592
0.592
0.580
0.578
0.576
0.576
0.564
0.564
0.564
0.568
0.574
0.576
0.574
0.574
0.572
0.570
0.568
0.558
0.558
0.564
0.556
0.546
0.548
0.550
0.552
0.548
0.550
0.550
0.556
0.564
0.568
0.568
0.570
0.582
0.582
0.582
0.580
0.584
0.588
0.584
0.582
0.588
0.596
0.594
0.588
0.600
0.606
0.600
0.598
0.594
0.600
0.598
0.594
0.590
0.596
0.604
0.596
0.588
0.586
0.582
0.576
0.570
0.570
0.564
0.570
0.566
0.570
0.572
0.570
0.582
0.570
0.600
0.646
0.676
0.676
0.646
0.642
0.632
0.622
0.600
0.596
0.588
0.588
0.570
0.574
0.570
0.560
0.544
0.554
0.558
0.552
0.552
0.534
0.548
0.548
0.532
0.554
0.554
0.554
0.560
0.568
0.570
0.568
0.582
0.572
0.572
0.572
0.574
0.558
0.558
0.550
0.554
0.562
0.536
0.556
0.558
0.556
0.560
0.568
0.578
0.588
0.582
0.580
0.582
0.586
0.574
0.568
0.572
0.560
0.558
0.556
0.560
0.558
0.550
0.540
0.540
0.540
0.538
0.532
0.536
0.526
0.522
0.526
0.526
0.526
0.526
0.528
0.526
0.526
0.526
0.522
0.520
0.528
0.524
0.530
0.530
0.530
0.524
0.534
0.532
0.534
0.532
0.534
0.540
0.530
0.536
0.538
0.542
0.544
0.548
0.546
0.550
0.544
0.544
0.550
0.552
0.556
0.558
0.550
0.546
0.554
0.552
0.552
0.546
0.544
0.550
0.554
0.556
0.554
0.550
0.554
0.564
0.570
0.574
0.578
0.570
0.574
0.570
0.572
0.562
0.556
0.556
0.550
0.546
0.538
0.540
0.540
0.538
0.540
0.552
0.556
0.562
0.552
0.554
0.556
0.542
0.542
0.534
0.528
0.528
0.528
0.514
0.528
0.526
0.536
0.534
0.538
0.550
0.562
0.566
0.568
0.578
0.584
0.574
0.568
0.566
0.566
0.540
0.558
0.556
0.562
0.568
0.594
0.642
0.672
0.692
0.710
0.694
0.684
0.684
0.668
0.648
0.644
0.620
0.614
0.604
0.584
0.572
0.572
0.572
0.566
0.562
0.570
0.566
0.548
0.568
0.566
0.574
0.568
0.586
0.582
0.580
0.586
0.594
0.584
0.586
0.586
0.596
0.606
0.604
0.606
0.590
0.596
0.598
0.598
0.590
0.604
0.606
0.608
0.610
0.608
0.610
0.622
0.612
0.614
0.620
0.618
0.624
0.634
0.648
0.656
0.648
0.650
0.646
0.660
0.678
0.666
0.672
0.676
0.682
0.672
0.672
0.686
0.674
0.680
0.694
0.694
0.700
0.718
0.712
0.710
0.716
0.718
0.710
0.718
0.738
0.718
0.716
0.716
0.724
0.720
0.700
0.684
0.674
0.680
0.664
0.658
0.664
0.676
0.674
0.696
0.708
0.690
0.686
0.690
0.692
0.682
0.682
0.688
0.664
0.670
0.674
0.662
0.670
0.676
0.664
0.662
0.670
0.680
0.690
0.688
0.694
0.706
0.706
0.706
0.718
0.724
0.718
0.712
0.720
0.730
0.716
0.724
0.744
0.752
0.734
0.742
0.752
0.722
0.708
0.708
0.710
0.696
0.706
0.736
0.724
0.728
0.738
0.740
0.716
0.720
0.726
0.710
0.706
0.702
0.700
0.680
0.680
0.684
0.680
0.678
0.684
0.700
0.682
0.684
0.692
0.702
0.686
0.690
0.702
0.696
0.696
0.712
0.726
0.704
0.710
0.712
0.706
0.700
0.710
0.724
0.706
0.708
0.720
0.726
0.712
0.716
0.718
0.696
0.694
0.700
0.706
0.690
0.696
0.704
0.708
0.704
0.708
0.718
0.698
0.706
0.706
0.716
0.702
0.704
0.714
0.700
0.702
0.706
0.726
0.708
0.708
0.712
0.706
0.698
0.706
0.712
0.702
0.694
0.698
0.712
0.712
0.708
0.710
0.722
0.710
0.710
0.720
0.728
0.712
0.718
0.726
0.710
0.708
0.714
0.714
0.698
0.694
0.690
0.694
0.680
0.678
0.668
0.672
0.676
0.686
0.670
0.676
0.678
0.690
0.682
0.684
0.690
0.694
0.686
0.682
0.680
0.688
0.688
0.676
0.680
0.684
0.698
0.682
0.676
0.682
0.684
0.674
0.678
0.688
0.680
0.680
0.686
0.684
0.674
0.670
0.678
0.666
0.670
0.678
0.678
0.692
0.692
0.698
0.706
0.714
0.722
0.694
0.696
0.698
0.690
0.686
0.694
0.710
0.692
0.700
0.708
0.714
0.704
0.718
0.728
0.708
0.712
0.712
0.712
0.694
0.684
0.680
0.690
0.682
0.682
0.694
0.712
0.718
0.712
0.726
0.736
0.716
0.708
0.718
0.722
0.708
0.702
0.708
0.720
0.698
0.702
0.714
0.728
0.716
0.728
0.734
0.724
0.718
0.724
0.726
0.704
0.704
0.706
0.714
0.706
0.706
0.722
0.736
0.730
0.738
0.744
0.722
0.718
0.720
0.716
0.700
0.702
0.712
0.718
0.712
0.718
0.724
0.718
0.708
0.712
0.722
0.718
0.710
0.710
0.722
0.724
0.704
0.712
0.714
0.712
0.702
0.712
0.726
0.700
0.694
0.692
0.678
0.678
0.682
0.688
0.682
0.682
0.684
0.692
0.698
0.676
0.672
0.680
0.688
0.676
0.680
0.692
0.712
0.692
0.696
0.696
0.702
0.682
0.684
0.688
0.708
0.690
0.692
0.700
0.718
0.696
0.696
0.708
0.718
0.698
0.700
0.706
0.706
0.694
0.704
0.716
0.708
0.704
0.704
0.710
0.704
0.692
0.694
0.700
0.686
0.682
0.684
0.694
0.676
0.676
0.686
0.702
0.694
0.694
0.708
0.728
0.704
0.704
0.706
0.710
0.690
0.694
0.698
0.712
0.692
0.692
0.696
0.710
0.686
0.690
0.700
0.718
0.698
0.704
0.714
0.724
0.698
0.702
0.696
0.684
0.666
0.668
0.664
0.662
0.656
0.646
0.644
0.622
0.618
0.622
0.618
0.630
0.638
0.634
0.632
0.632
0.650
0.646
0.654
0.668
0.688
0.702
0.696
0.704
0.710
0.710
0.692
0.684
0.674
0.674
0.678
0.676
0.658
0.660
0.660
0.666
0.674
0.672
0.658
0.656
0.652
0.664
0.676
0.666
0.670
0.674
0.686
0.686
0.690
0.708
0.720
0.726
0.722
0.718
0.710
0.702
0.684
0.660
0.658
0.650
0.662
0.656
0.668
0.690
0.724
0.714
0.730
0.752
0.756
0.738
0.750
0.752
0.720
0.714
0.720
0.726
0.706
0.710
0.716
0.722
0.702
0.690
0.696
0.708
0.698
0.696
0.708
0.710
0.702
0.720
0.734
0.752
0.742
0.748
0.760
0.742
0.740
0.754
0.748
0.740
0.752
0.748
0.746
0.758
0.774
0.738
0.750
0.756
0.756
0.730
0.726
0.726
0.716
0.720
0.720
0.712
0.712
0.720
0.720
0.704
0.704
0.710
0.698
0.694
0.700
0.706
0.700
0.716
0.726
0.706
0.710
0.712
0.698
0.708
0.730
0.714
0.716
0.732
0.730
0.714
0.714
0.716
0.688
0.684
0.692
0.702
0.690
0.694
0.708
0.718
0.706
0.712
0.724
0.716
0.704
0.710
0.708
0.690
0.690
0.688
0.702
0.690
0.692
0.704
0.716
0.704
0.718
0.730
0.732
0.708
0.714
0.718
0.716
0.694
0.700
0.714
0.720
0.700
0.710
0.722
0.728
0.700
0.704
0.710
0.722
0.698
0.704
0.714
0.724
0.710
0.700
0.708
0.720
0.700
0.708
0.722
0.728
0.708
0.710
0.720
0.724
0.700
0.702
0.710
0.720
0.698
0.696
0.704
0.712
0.696
0.700
0.708
0.722
0.714
0.730
0.734
0.722
0.736
0.722
0.720
0.726
0.712
0.716
0.718
0.732
0.710
0.712
0.718
0.708
0.710
0.708
0.710
0.692
0.700
0.708
0.700
0.696
0.690
0.696
0.674
0.674
0.684
0.694
0.688
0.702
0.716
0.716
0.710
0.724
0.730
0.716
0.714
0.720
0.726
0.706
0.712
0.722
0.728
0.716
0.724
0.742
0.750
0.714
0.708
0.716
0.722
0.702
0.700
0.714
0.730
0.712
0.724
0.740
0.754
0.728
0.736
0.746
0.746
0.724
0.726
0.732
0.728
0.718
0.728
0.738
0.720
0.718
0.730
0.744
0.714
0.716
0.728
0.736
0.708
0.718
0.728
0.728
0.704
0.704
0.712
0.720
0.698
0.700
0.706
0.716
0.698
0.704
0.712
0.724
0.702
0.708
0.712
0.726
0.704
0.702
0.710
0.704
0.690
0.700
0.714
0.694
0.694
0.698
0.710
0.696
0.698
0.706
0.702
0.692
0.694
0.702
0.694
0.688
0.686
0.692
0.702
0.694
0.698
0.706
0.702
0.696
0.700
0.710
0.700
0.698
0.692
0.682
0.676
0.684
0.666
0.666
0.676
0.662
0.656
0.650
0.664
0.662
0.654
0.652
0.640
0.632
0.636
0.646
0.634
0.638
0.640
0.646
0.640
0.652
0.662
0.656
0.664
0.672
0.682
0.674
0.688
0.690
0.684
0.692
0.704
0.684
0.684
0.694
0.688
0.692
0.700
0.686
0.694
0.700
0.694
0.692
0.690
0.684
0.686
0.690
0.680
0.680
0.682
0.674
0.678
0.682
0.674
0.678
0.680
0.688
0.686
0.690
0.676
0.678
0.690
0.690
0.678
0.682
0.688
0.686
0.682
0.680
0.682
0.678
0.668
0.670
0.676
0.672
0.676
0.678
0.684
0.680
0.680
0.682
0.674
0.670
0.672
0.668
0.658
0.662
0.682
0.672
0.684
0.696
0.684
0.686
0.690
0.682
0.672
0.676
0.672
0.658
0.664
0.674
0.664
0.668
0.676
0.696
0.690
0.696
0.702
0.706
0.698
0.706
0.712
0.698
0.704
0.704
0.702
0.690
0.686
0.694
0.678
0.676
0.676
0.666
0.662
0.664
0.666
0.680
0.680
0.676
0.684
0.696
0.702
0.696
0.696
0.714
0.702
0.710
0.720
0.722
0.704
0.710
0.716
0.732
0.720
0.726
0.732
0.728
0.726
0.706
0.726
0.742
0.728
0.728
0.742
0.760
0.726
0.724
0.742
0.754
0.726
0.730
0.736
0.734
0.712
0.716
0.718
0.728
0.708
0.720
0.736
0.728
0.736
0.752
0.752
0.748
0.764
0.772
0.766
0.732
0.736
0.734
0.720
0.690
0.694
0.694
0.680
0.686
0.690
0.682
0.678
0.672
0.668
0.672
0.664
0.668
0.676
0.686
0.686
0.712
0.732
0.728
0.736
0.744
0.724
0.720
0.720
0.698
0.692
0.690
0.688
0.682
0.682
0.690
0.682
0.682
0.690
0.706
0.698
0.712
0.734
0.716
0.716
0.712
0.688
0.680
0.680
0.668
0.670
0.678
0.674
0.678
0.688
0.702
0.698
0.704
0.710
0.724
0.700
0.694
0.700
0.694
0.682
0.684
0.682
0.680
0.666
0.662
0.676
0.684
0.678
0.688
0.700
0.684
0.686
0.690
0.680
0.678
0.672
0.670
0.668
0.658
0.644
0.640
0.638
0.654
0.664
0.688
0.710
0.700
0.716
0.734
0.730
0.730
0.744
0.754
0.730
0.736
0.742
0.732
0.726
0.728
0.728
0.710
0.710
0.710
0.704
0.708
0.714
0.732
0.716
0.732
0.742
0.728
0.728
0.730
0.738
0.718
0.738
0.744
0.736
0.734
0.742
0.746
0.722
0.728
0.730
0.716
0.714
0.716
0.718
0.702
0.698
0.700
0.710
0.714
0.714
0.740
0.758
0.736
0.744
0.744
0.746
0.724
0.728
0.724
0.744
0.746
0.738
0.748
0.758
0.746
0.738
0.740
0.744
0.722
0.720
0.726
0.730
0.718
0.724
0.736
0.750
0.726
0.732
0.744
0.750
0.724
0.720
0.728
0.722
0.690
0.686
0.684
0.686
0.678
0.690
0.708
0.720
0.706
0.716
0.728
0.728
0.720
0.728
0.738
0.714
0.712
0.718
0.714
0.696
0.698
0.706
0.708
0.702
0.710
0.708
0.702
0.722
0.722
0.708
0.716
0.722
0.714
0.700
0.706
0.708
0.696
0.694
0.702
0.714
0.702
0.704
0.708
0.714
0.694
0.692
0.702
0.716
0.694
0.696
0.706
0.684
0.688
0.704
0.702
0.694
0.700
0.712
0.704
0.696
0.704
0.712
0.710
0.700
0.722
0.734
0.712
0.712
0.708
0.710
0.702
0.708
0.720
0.720
0.708
0.710
0.714
0.712
0.700
0.706
0.704
0.684
0.674
0.668
0.666
0.670
0.660
0.668
0.688
0.702
0.686
0.692
0.706
0.718
0.702
0.698
0.706
0.718
0.698
0.702
0.714
0.728
0.706
0.708
0.728
0.750
0.730
0.738
0.756
0.754
0.732
0.744
0.750
0.732
0.728
0.728
0.736
0.710
0.724
0.732
0.756
0.722
0.722
0.732
0.734
0.716
0.722
0.728
0.722
0.716
0.730
0.738
0.722
0.722
0.728
0.730
0.712
0.716
0.724
0.726
0.712
0.726
0.736
0.736
0.714
0.724
0.730
0.732
0.714
0.724
0.732
0.722
0.710
0.718
0.728
0.708
0.716
0.724
0.730
0.714
0.730
0.746
0.726
0.732
0.748
0.734
0.732
0.744
0.742
0.718
0.722
0.728
0.712
0.706
0.718
0.730
0.708
0.722
0.732
0.742
0.728
0.736
0.756
0.748
0.734
0.748
0.756
0.738
0.730
0.738
0.738
0.714
0.718
0.730
0.740
0.716
0.720
0.714
0.694
0.688
0.692
0.698
0.694
0.688
0.698
0.702
0.686
0.678
0.672
0.668
0.660
0.654
0.660
0.676
0.682
0.700
0.710
0.712
0.706
0.702
0.706
0.676
0.680
0.692
0.702
0.720
0.708
0.718
0.732
0.744
0.716
0.722
0.728
0.722
0.714
0.722
0.728
0.708
0.718
0.734
0.732
0.742
0.764
0.762
0.742
0.748
0.754
0.732
0.726
0.734
0.736
0.712
0.718
0.728
0.738
0.724
0.740
0.750
0.754
0.730
0.736
0.736
0.734
0.714
0.726
0.730
0.718
0.716
0.724
0.736
0.730
0.718
0.722
0.732
0.720
0.724
0.730
0.736
0.714
0.714
0.724
0.724
0.720
0.724
0.734
0.716
0.710
0.710
0.712
0.698
0.694
0.706
0.708
0.706
0.716
0.732
0.710
0.700
0.698
0.696
0.680
0.666
0.666
0.662
0.664
0.662
0.652
0.660
0.666
0.674
0.670
0.690
0.688
0.690
0.700
0.708
0.698
0.708
0.718
0.704
0.714
0.720
0.710
0.716
0.726
0.714
0.706
0.714
0.720
0.704
0.702
0.704
0.708
0.700
0.708
0.720
0.720
0.704
0.706
0.714
0.696
0.692
0.698
0.706
0.688
0.696
0.706
0.714
0.702
0.708
0.714
0.714
0.706
0.720
0.728
0.720
0.716
0.722
0.738
0.718
0.704
0.698
0.696
0.688
0.686
0.682
0.692
0.704
0.708
0.702
0.718
0.732
0.718
0.728
0.746
0.730
0.748
0.768
0.750
0.746
0.752
0.740
0.730
0.732
0.718
0.714
0.720
0.726
0.716
0.730
0.742
0.726
0.740
0.750
0.726
0.728
0.742
0.722
0.722
0.732
0.732
0.718
0.734
0.754
0.726
0.728
0.728
0.706
0.698
0.706
0.702
0.694
0.696
0.710
0.696
0.696
0.708
0.718
0.700
0.704
0.710
0.694
0.688
0.686
0.684
0.686
0.690
0.688
0.686
0.696
0.690
0.696
0.700
0.704
0.714
0.716
0.716
0.694
0.688
0.690
0.696
0.686
0.688
0.708
0.704
0.690
0.700
0.694
0.642
0.656
0.650
0.622
0.614
0.614
0.604
0.596
0.592
0.598
0.578
0.564
0.568
0.570
0.564
0.544
0.546
0.548
0.546
0.552
0.536
0.536
0.528
0.530
0.530
0.528
0.526
0.526
0.522
0.524
0.524
0.524
0.530
0.522
0.526
0.528
0.528
0.528
0.528
0.526
0.534
0.534
0.542
0.536
0.538
0.540
0.546
0.550
0.548
0.548
0.548
0.556
0.554
0.558
0.558
0.554
0.556
0.554
0.542
0.534
0.544
0.538
0.544
0.544
0.548
0.554
0.562
0.562
0.556
0.560
0.558
0.558
0.548
0.546
0.546
0.546
0.544
0.536
0.536
0.540
0.540
0.532
0.534
0.532
0.538
0.538
0.534
0.532
0.534
0.542
0.540
0.544
0.540
0.538
0.544
0.544
0.546
0.542
0.536
0.542
0.542
0.540
0.538
0.534
0.542
0.540
0.542
0.536
0.534
0.534
0.536
0.526
0.546
0.548
0.562
0.576
0.572
0.576
0.570
0.570
0.552
0.552
0.572
0.554
0.546
0.544
0.558
0.548
0.540
0.540
0.544
0.552
0.534
0.542
0.552
0.556
0.540
0.562
0.566
0.652
0.744
0.678
0.654
0.658
0.642
0.602
0.626
0.614
0.596
0.584
0.600
0.616
0.610
0.614
0.622
0.642
0.640
0.640
0.650
0.658
0.654
0.664
0.672
0.662
0.656
0.666
0.664
0.664
0.676
0.678
0.672
0.682
0.684
0.680
0.690
0.706
0.698
0.702
0.708
0.692
0.690
0.700
0.682
0.684
0.696
0.692
0.694
0.712
0.716
0.710
0.714
0.710
0.696
0.700
0.708
0.678
0.670
0.660
0.648
0.626
0.640
0.654
0.664
0.662
0.676
0.696
0.718
0.704
0.718
0.730
0.734
0.704
0.702
0.712
0.726
0.700
0.694
0.710
0.726
0.708
0.718
0.728
0.734
0.718
0.726
0.736
0.724
0.724
0.734
0.732
0.708
0.718
0.720
0.720
0.700
0.712
0.720
0.716
0.710
0.724
0.732
0.724
0.724
0.736
0.740
0.732
0.750
0.742
0.724
0.714
0.718
0.700
0.698
0.710
0.712
0.718
0.698
0.700
0.704
0.694
0.696
0.704
0.722
0.714
0.710
0.732
0.730
0.724
0.738
0.750
0.722
0.724
0.734
0.726
0.724
0.736
0.756
0.728
0.736
0.730
0.706
0.684
0.684
0.690
0.706
0.692
0.702
0.712
0.728
0.710
0.726
0.738
0.732
0.712
0.712
0.706
0.694
0.700
0.710
0.718
0.700
0.712
0.728
0.724
0.712
0.720
0.736
0.740
0.722
0.736
0.762
0.748
0.736
0.754
0.756
0.716
0.708
0.708
0.706
0.694
0.714
0.744
0.738
0.740
0.752
0.760
0.732
0.730
0.742
0.748
0.722
0.722
0.728
0.730
0.718
0.726
0.748
0.728
0.728
0.740
0.754
0.732
0.740
0.764
0.750
0.730
0.740
0.736
0.716
0.724
0.720
0.726
0.712
0.700
0.704
0.714
0.710
0.700
0.716
0.728
0.706
0.706
0.716
0.726
0.702
0.708
0.722
0.734
0.708
0.694
0.682
0.652
0.648
0.648
0.662
0.652
0.646
0.658
0.674
0.662
0.660
0.672
0.682
0.676
0.676
0.686
0.698
0.688
0.682
0.688
0.704
0.688
0.684
0.690
0.700
0.692
0.700
0.722
0.722
0.718
0.726
0.722
0.706
0.706
0.712
0.702
0.698
0.710
0.702
0.692
0.692
0.700
0.712
0.706
0.714
0.722
0.746
0.736
0.748
0.760
0.760
0.746
0.754
0.764
0.734
0.734
0.740
0.746
0.730
0.734
0.750
0.744
0.748
0.752
0.768
0.744
0.752
0.776
0.776
0.758
0.762
0.762
0.738
0.738
0.750
0.738
0.738
0.744
0.744
0.722
0.722
0.726
0.716
0.714
0.718
0.738
0.728
0.732
0.746
0.748
0.738
0.754
0.768
0.746
0.752
0.744
0.720
0.724
0.730
0.712
0.710
0.720
0.704
0.704
0.724
0.712
0.722
0.728
0.722
0.714
0.708
0.692
0.678
0.678
0.666
0.674
0.680
0.682
0.700
0.700
0.704
0.720
0.724
0.716
0.720
0.726
0.708
0.700
0.710
0.706
0.704
0.710
0.716
0.706
0.708
0.722
0.726
0.724
0.732
0.738
0.722
0.724
0.728
0.714
0.712
0.714
0.726
0.710
0.712
0.724
0.724
0.724
0.732
0.738
0.726
0.718
0.710
0.698
0.674
0.660
0.654
0.658
0.662
0.666
0.672
0.676
0.692
0.698
0.580
0.686
0.690
0.690
0.694
0.692
0.690
0.700
0.714
0.702
0.714
0.736
0.760
0.738
0.748
0.766
0.756
0.744
0.736
0.742
0.750
0.746
0.746
0.742
0.720
0.712
0.694
0.690
0.690
0.690
0.698
0.706
0.712
0.710
0.682
0.682
0.672
0.656
0.662
0.652
0.642
0.644
0.642
0.658
0.678
0.686
0.686
0.694
0.700
0.716
0.728
0.726
0.726
0.732
0.724
0.716
0.722
0.712
0.710
0.724
0.720
0.728
0.742
0.748
0.738
0.748
0.750
0.732
0.740
0.744
0.722
0.722
0.728
0.730
0.716
0.724
0.728
0.710
0.696
0.702
0.706
0.686
0.694
0.706
0.720
0.704
0.706
0.698
0.688
0.694
0.698
0.708
0.704
0.718
0.730
0.716
0.710
0.704
0.696
0.688
0.696
0.706
0.704
0.704
0.716
0.732
0.732
0.728
0.740
0.752
0.754
0.732
0.738
0.746
0.752
0.730
0.726
0.724
0.708
0.702
0.710
0.724
0.708
0.702
0.718
0.732
0.722
0.722
0.736
0.752
0.724
0.732
0.746
0.762
0.734
0.742
0.752
0.764
0.732
0.734
0.748
0.752
0.738
0.754
0.774
0.756
0.746
0.762
0.768
0.738
0.740
0.750
0.762
0.736
0.744
0.760
0.758
0.742
0.754
0.764
0.752
0.740
0.750
0.768
0.736
0.748
0.762
0.772
0.740
0.748
0.764
0.766
0.738
0.746
0.762
0.774
0.740
0.738
0.742
0.744
0.718
0.724
0.736
0.740
0.714
0.724
0.728
0.738
0.716
0.722
0.736
0.754
0.726
0.726
0.746
0.758
0.728
0.714
0.712
0.708
0.690
0.680
0.688
0.702
0.686
0.682
0.696
0.708
0.692
0.694
0.704
0.726
0.700
0.706
0.720
0.742
0.720
0.726
0.748
0.742
0.752
0.776
0.792
0.776
0.756
0.778
0.778
0.744
0.730
0.738
0.742
0.716
0.710
0.718
0.710
0.686
0.684
0.684
0.670
0.666
0.672
0.670
0.666
0.666
0.672
0.662
0.678
0.698
0.704
0.694
0.700
0.708
0.702
0.692
0.702
0.712
0.696
0.694
0.714
0.704
0.702
0.712
0.718
0.706
0.708
0.714
0.702
0.696
0.696
0.696
0.670
0.660
0.654
0.648
0.648
0.640
0.640
0.662
0.674
0.710
0.716
0.716
0.742
0.782
0.794
0.756
0.756
0.770
0.774
0.760
0.736
0.738
0.748
0.754
0.720
0.712
0.718
0.720
0.704
0.712
0.732
0.752
0.736
0.742
0.758
0.768
0.740
0.728
0.728
0.720
0.722
0.710
0.706
0.716
0.722
0.730
0.700
0.700
0.704
0.698
0.692
0.706
0.718
0.712
0.720
0.738
0.768
0.762
0.730
0.726
0.728
0.708
0.700
0.700
0.706
0.690
0.696
0.704
0.704
0.708
0.724
0.726
0.710
0.710
0.708
0.704
0.678
0.668
0.656
0.654
0.654
0.646
0.650
0.658
0.662
0.660
0.654
0.664
0.652
0.626
0.628
0.630
0.628
0.632
0.634
0.640
0.644
0.652
0.650
0.648
0.650
0.652
0.662
0.666
0.664
0.678
0.686
0.698
0.690
0.706
0.714
0.704
0.712
0.728
0.724
0.716
0.728
0.736
0.720
0.722
0.730
0.724
0.722
0.726
0.730
0.708
0.706
0.706
0.688
0.670
0.662
0.648
0.646
0.634
0.638
0.642
0.646
0.640
0.648
0.648
0.646
0.646
0.650
0.658
0.660
0.658
0.662
0.676
0.682
0.674
0.682
0.694
0.708
0.700
0.700
0.708
0.714
0.700
0.696
0.698
0.702
0.682
0.682
0.688
0.692
0.684
0.690
0.704
0.720
0.706
0.714
0.724
0.720
0.712
0.716
0.710
0.692
0.692
0.694
0.690
0.686
0.692
0.700
0.702
0.696
0.690
0.694
0.682
0.676
0.682
0.684
0.684
0.700
0.726
0.766
0.748
0.754
0.760
0.762
0.730
0.730
0.722
0.702
0.696
0.696
0.706
0.704
0.676
0.680
0.678
0.686
0.682
0.676
0.684
0.694
0.678
0.684
0.686
0.694
0.692
0.708
0.700
0.708
0.722
0.746
0.726
0.734
0.760
0.784
0.760
0.776
0.782
0.764
0.764
0.772
0.762
0.754
0.766
0.772
0.748
0.758
0.778
0.764
0.762
0.776
0.782
0.746
0.744
0.752
0.762
0.742
0.758
0.770
0.764
0.756
0.762
0.764
0.744
0.752
0.760
0.742
0.736
0.734
0.732
0.716
0.720
0.730
0.724
0.732
0.750
0.734
0.748
0.760
0.744
0.748
0.752
0.752
0.748
0.732
0.728
0.736
0.748
0.724
0.728
0.752
0.746
0.746
0.768
0.764
0.742
0.742
0.738
0.726
0.732
0.720
0.710
0.722
0.730
0.722
0.732
0.762
0.748
0.738
0.742
0.748
0.756
0.758
0.758
0.726
0.726
0.726
0.730
0.734
0.712
0.718
0.734
0.726
0.738
0.760
0.770
0.766
0.770
0.744
0.740
0.744
0.754
0.732
0.736
0.742
0.742
0.730
0.750
0.762
0.750
0.760
0.782
0.768
0.762
0.776
0.774
0.742
0.738
0.732
0.700
0.700
0.688
0.682
0.672
0.662
0.662
0.680
0.670
0.674
0.692
0.696
0.710
0.720
0.736
0.724
0.728
0.742
0.738
0.726
0.726
0.734
0.710
0.722
0.746
0.742
0.744
0.758
0.748
0.746
0.746
0.730
0.726
0.730
0.720
0.714
0.724
0.722
0.714
0.722
0.732
0.722
0.718
0.722
0.702
0.694
0.696
0.674
0.672
0.678
0.686
0.678
0.682
0.704
0.714
0.710
0.728
0.754
0.732
0.738
0.754
0.746
0.740
0.754
0.768
0.740
0.750
0.756
0.744
0.718
0.724
0.730
0.714
0.716
0.734
0.736
0.734
0.740
0.758
0.736
0.752
0.754
0.738
0.726
0.734
0.740
0.716
0.714
0.722
0.732
0.712
0.724
0.732
0.730
0.718
0.724
0.736
0.718
0.714
0.716
0.722
0.700
0.698
0.706
0.716
0.702
0.700
0.706
0.696
0.680
0.682
0.674
0.686
0.684
0.688
0.708
0.722
0.708
0.716
0.726
0.736
0.714
0.728
0.740
0.726
0.720
0.730
0.740
0.720
0.726
0.736
0.748
0.726
0.734
0.752
0.754
0.732
0.744
0.750
0.752
0.728
0.734
0.738
0.748
0.738
0.760
0.786
0.788
0.768
0.790
0.798
0.754
0.748
0.762
0.766
0.736
0.738
0.752
0.748
0.736
0.750
0.766
0.754
0.746
0.750
0.756
0.730
0.730
0.742
0.756
0.734
0.740
0.758
0.752
0.744
0.762
0.752
0.718
0.714
0.716
0.694
0.692
0.698
0.706
0.702
0.708
0.724
0.724
0.724
0.738
0.732
0.728
0.742
0.750
0.726
0.732
0.738
0.736
0.720
0.732
0.728
0.720
0.700
0.704
0.710
0.700
0.708
0.726
0.730
0.726
0.746
0.760
0.732
0.740
0.754
0.760
0.728
0.732
0.736
0.748
0.732
0.754
0.770
0.744
0.728
0.732
0.710
0.704
0.710
0.716
0.698
0.700
0.710
0.708
0.698
0.704
0.714
0.706
0.706
0.720
0.730
0.726
0.748
0.766
0.752
0.762
0.776
0.754
0.734
0.726
0.712
0.694
0.690
0.698
0.688
0.694
0.710
0.726
0.732
0.754
0.786
0.798
0.754
0.752
0.750
0.724
0.724
0.726
0.712
0.724
0.740
0.758
0.736
0.752
0.764
0.752
0.746
0.756
0.754
0.724
0.728
0.738
0.722
0.726
0.740
0.730
0.740
0.756
0.742
0.754
0.764
0.740
0.748
0.760
0.742
0.734
0.740
0.742
0.714
0.718
0.732
0.714
0.714
0.722
0.732
0.720
0.734
0.740
0.722
0.726
0.734
0.718
0.712
0.720
0.718
0.714
0.726
0.708
0.718
0.720
0.726
0.726
0.708
0.714
0.726
0.708
0.708
0.708
0.696
0.696
0.700
0.706
0.688
0.690
0.698
0.692
0.690
0.700
0.714
0.698
0.696
0.708
0.706
0.698
0.708
0.724
0.712
0.710
0.718
0.710
0.704
0.716
0.732
0.718
0.712
0.726
0.720
0.722
0.736
0.718
0.722
0.734
0.730
0.722
0.732
0.736
0.720
0.730
0.742
0.732
0.730
0.748
0.744
0.718
0.714
0.712
0.686
0.682
0.692
0.686
0.682
0.696
0.716
0.718
0.706
0.720
0.738
0.728
0.732
0.752
0.748
0.730
0.740
0.746
0.724
0.726
0.738
0.738
0.726
0.736
0.746
0.724
0.722
0.736
0.734
0.720
0.736
0.748
0.732
0.734
0.756
0.764
0.742
0.746
0.758
0.758
0.740
0.740
0.748
0.736
0.730
0.736
0.746
0.722
0.720
0.728
0.738
0.726
0.726
0.736
0.740
0.726
0.728
0.738
0.742
0.728
0.736
0.744
0.716
0.710
0.706
0.698
0.686
0.674
0.682
0.694
0.678
0.678
0.690
0.694
0.682
0.688
0.690
0.698
0.684
0.688
0.696
0.706
0.688
0.678
0.674
0.702
0.710
0.726
0.736
0.752
0.740
0.754
0.754
0.760
0.762
0.766
0.768
0.748
0.734
0.742
0.756
0.740
0.734
0.748
0.760
0.744
0.746
0.764
0.744
0.752
0.754
0.758
0.732
0.740
0.750
0.738
0.726
0.738
0.738
0.730
0.730
0.756
0.742
0.738
0.714
0.714
0.718
0.698
0.698
0.708
0.704
0.700
0.698
0.694
0.694
0.698
0.714
0.714
0.704
0.714
0.730
0.732
0.722
0.742
0.752
0.742
0.732
0.734
0.734
0.716
0.710
0.720
0.714
0.710
0.722
0.736
0.732
0.748
0.770
0.754
0.754
0.762
0.732
0.722
0.728
0.728
0.708
0.706
0.726
0.722
0.718
0.736
0.758
0.734
0.728
0.744
0.754
0.720
0.714
0.728
0.728
0.706
0.704
0.710
0.712
0.704
0.716
0.714
0.708
0.720
0.734
0.718
0.726
0.744
0.752
0.728
0.734
0.746
0.750
0.728
0.744
0.764
0.762
0.734
0.730
0.752
0.734
0.724
0.730
0.742
0.716
0.714
0.726
0.708
0.708
0.720
0.708
0.710
0.728
0.730
0.710
0.710
0.714
0.700
0.700
0.712
0.710
0.708
0.728
0.708
0.702
0.710
0.702
0.694
0.692
0.702
0.688
0.682
0.688
0.684
0.680
0.682
0.678
0.666
0.672
0.680
0.670
0.668
0.678
0.670
0.678
0.688
0.700
0.692
0.704
0.724
0.718
0.708
0.716
0.732
0.712
0.704
0.708
0.712
0.696
0.704
0.716
0.714
0.710
0.722
0.736
0.722
0.734
0.744
0.716
0.710
0.718
0.708
0.698
0.710
0.720
0.696
0.694
0.706
0.706
0.712
0.724
0.734
0.724
0.734
0.734
0.730
0.722
0.688
0.678
0.674
0.680
0.688
0.672
0.658
0.662
0.660
0.662
0.654
0.664
0.684
0.704
0.704
0.712
0.738
0.752
0.734
0.738
0.754
0.762
0.736
0.746
0.760
0.750
0.742
0.760
0.782
0.756
0.752
0.770
0.774
0.754
0.762
0.768
0.744
0.744
0.760
0.760
0.744
0.756
0.770
0.740
0.726
0.730
0.718
0.710
0.716
0.734
0.714
0.718
0.730
0.746
0.726
0.730
0.738
0.728
0.716
0.728
0.752
0.730
0.736
0.758
0.782
0.748
0.744
0.756
0.762
0.722
0.714
0.708
0.700
0.692
0.696
0.708
0.694
0.696
0.708
0.708
0.694
0.690
0.690
0.664
0.654
0.658
0.664
0.660
0.666
0.686
0.718
0.728
0.746
0.770
0.782
0.756
0.760
0.760
0.730
0.726
0.734
0.730
0.712
0.722
0.736
0.722
0.722
0.744
0.738
0.726
0.732
0.744
0.736
0.726
0.742
0.748
0.722
0.726
0.734
0.736
0.720
0.730
0.748
0.732
0.730
0.742
0.746
0.730
0.728
0.726
0.704
0.694
0.702
0.710
0.692
0.688
0.706
0.716
0.710
0.712
0.732
0.740
0.724
0.726
0.722
0.724
0.696
0.688
0.690
0.700
0.698
0.692
0.698
0.698
0.678
0.678
0.656
0.644
0.634
0.628
0.632
0.640
0.640
0.640
0.634
0.646
0.654
0.662
0.668
0.666
0.672
0.680
0.690
0.708
0.728
0.724
0.738
0.748
0.734
0.742
0.746
0.736
0.744
0.758
0.738
0.738
0.744
0.734
0.728
0.730
0.736
0.718
0.722
0.746
0.746
0.752
0.762
0.770
0.746
0.764
0.772
0.768
0.760
0.766
0.744
0.732
0.730
0.722
0.716
0.722
0.728
0.706
0.708
0.716
0.716
0.714
0.724
0.736
0.738
0.738
0.746
0.758
0.736
0.740
0.742
0.728
0.716
0.722
0.732
0.710
0.698
0.690
0.684
0.676
0.670
0.666
0.660
0.686
0.710
0.722
0.712
0.692
0.680
0.672
0.668
0.656
0.646
0.642
0.636
0.634
0.634
0.628
0.628
0.612
0.606
0.600
0.594
0.598
0.604
0.610
0.618
0.624
0.626
0.622
0.620
0.622
0.602
0.594
0.594
0.592
0.590
0.600
0.606
0.632
0.634
0.592
0.594
0.604
0.580
0.590
0.574
0.580
0.578
0.582
0.574
0.576
0.574
0.578
0.574
0.568
0.560
0.560
0.566
0.556
0.552
0.550
0.542
0.532
0.526
0.538
0.536
0.532
0.518
0.534
0.522
0.522
0.536
0.546
0.544
0.552
0.564
0.570
0.562
0.556
0.574
0.566
0.562
0.560
0.560
0.568
0.558
0.558
0.554
0.554
0.542
0.538
0.548
0.544
0.552
0.550
0.560
0.582
0.600
0.608
0.616
0.624
0.604
0.596
0.590
0.590
0.580
0.570
0.576
0.570
0.566
0.558
0.558
0.560
0.560
0.562
0.572
0.598
0.630
0.620
0.622
0.608
0.598
0.600
0.598
0.586
0.586
0.588
0.580
0.572
0.580
0.582
0.584
0.568
0.566
0.568
0.564
0.566
0.556
0.564
0.568
0.598
0.582
0.578
0.584
0.580
0.588
0.568
0.590
0.598
0.604
0.606
0.598
0.598
0.600
0.596
0.584
0.578
0.578
0.580
0.568
0.572
0.578
0.596
0.612
0.616
0.622
0.638
0.634
0.630
0.620
0.626
0.616
0.624
0.606
0.598
0.590
0.602
0.600
0.598
0.606
0.610
0.604
0.604
0.586
0.584
0.590
0.596
0.586
0.580
0.582
0.588
0.576
0.582
0.564
0.558
0.564
0.566
0.566
0.564
0.570
0.580
0.584
0.584
0.576
0.576
0.564
0.564
0.570
0.570
0.578
0.570
0.574
0.578
0.580
0.582
0.584
0.598
0.624
0.628
0.636
0.626
0.612
0.620
0.620
0.612
0.618
0.626
0.646
0.626
0.638
0.640
0.640
0.628
0.616
0.610
0.596
0.584
0.584
0.586
0.574
0.560
0.566
0.574
0.572
0.574
0.568
0.570
0.556
0.566
0.570
0.568
0.570
0.566
0.578
0.566
0.570
0.576
0.574
0.560
0.576
0.582
0.572
0.570
0.576
0.574
0.570
0.566
0.572
0.590
0.574
0.574
0.576
0.578
0.586
0.586
0.588
0.582
0.576
0.576
0.580
0.586
0.576
0.580
0.590
0.602
0.596
0.590
0.594
0.598
0.602
0.602
0.580
0.580
0.578
0.580
0.572
0.572
0.578
0.590
0.598
0.594
0.592
0.604
0.616
0.650
0.666
0.652
0.678
0.682
0.678
0.672
0.652
0.636
0.626
0.620
0.614
0.606
0.602
0.612
0.622
0.628
0.630
0.638
0.650
0.664
0.666
0.638
0.640
0.634
0.638
0.642
0.640
0.634
0.640
0.642
0.644
0.630
0.628
0.632
0.626
0.614
0.608
0.614
0.622
0.614
0.634
0.648
0.660
0.672
0.668
0.644
0.628
0.630
0.624
0.632
0.632
0.632
0.626
0.606
0.602
0.606
0.608
0.610
0.604
0.602
0.588
0.584
0.590
0.580
0.586
0.584
0.592
0.584
0.578
0.586
0.588
0.600
0.606
0.602
0.602
0.612
0.620
0.640
0.640
0.632
0.640
0.632
0.652
0.676
0.694
0.676
0.686
0.666
0.662
0.666
0.672
0.656
0.648
0.646
0.652
0.648
0.634
0.622
0.620
0.630
0.642
0.646
0.652
0.656
0.638
0.636
0.636
0.638
0.638
0.618
0.610
0.608
0.612
0.616
0.616
0.606
0.610
0.622
0.636
0.656
0.644
0.640
0.640
0.642
0.652
0.652
0.652
0.656
0.646
0.638
0.634
0.626
0.620
0.604
0.590
0.590
0.594
0.616
0.652
0.680
0.704
0.680
0.678
0.676
0.682
0.672
0.662
0.642
0.620
0.618
0.616
0.618
0.632
0.632
0.636
0.640
0.618
0.616
0.616
0.618
0.628
0.630
0.632
0.634
0.612
0.606
0.606
0.608
0.620
0.632
0.626
0.626
0.632
0.634
0.636
0.602
0.606
0.596
0.580
0.578
0.576
0.580
0.582
0.580
0.582
0.592
0.600
0.608
0.616
0.618
0.608
0.604
0.596
0.604
0.610
0.616
0.616
0.604
0.610
0.614
0.596
0.610
0.614
0.622
0.624
0.612
0.612
0.614
0.618
0.626
0.654
0.690
0.702
0.684
0.688
0.682
0.668
0.666
0.670
0.664
0.652
0.658
0.652
0.656
0.672
0.676
0.682
0.674
0.668
0.668
0.666
0.676
0.672
0.676
0.650
0.648
0.634
0.622
0.606
0.598
0.596
0.588
0.590
0.604
0.614
0.638
0.660
0.672
0.668
0.652
0.652
0.644
0.638
0.630
0.630
0.634
0.632
0.640
0.632
0.622
0.622
0.632
0.636
0.644
0.652
0.642
0.640
0.636
0.628
0.614
0.592
0.584
0.586
0.584
0.594
0.594
0.592
0.586
0.596
0.610
0.608
0.604
0.606
0.614
0.624
0.622
0.610
0.616
0.624
0.632
0.630
0.620
0.614
0.612
0.612
0.616
0.606
0.612
0.626
0.638
0.652
0.654
0.650
0.634
0.628
0.628
0.620
0.622
0.610
0.602
0.602
0.614
0.618
0.614
0.612
0.626
0.638
0.656
0.640
0.634
0.642
0.642
0.630
0.624
0.620
0.604
0.586
0.580
0.580
0.580
0.588
0.604
0.616
0.628
0.642
0.648
0.642
0.630
0.636
0.632
0.634
0.636
0.630
0.626
0.616
0.600
0.592
0.596
0.610
0.612
0.612
0.622
0.642
0.668
0.678
0.674
0.666
0.662
0.660
0.660
0.658
0.646
0.648
0.630
0.622
0.620
0.628
0.630
0.624
0.646
0.676
0.676
0.694
0.658
0.652
0.640
0.632
0.622
0.610
0.608
0.590
0.596
0.596
0.586
0.588
0.588
0.612
0.618
0.654
0.694
0.698
0.682
0.692
0.692
0.680
0.668
0.656
0.646
0.624
0.612
0.600
0.608
0.608
0.612
0.608
0.606
0.608
0.614
0.622
0.618
0.624
0.640
0.656
0.654
0.648
0.646
0.652
0.654
0.646
0.638
0.634
0.622
0.616
0.598
0.598
0.600
0.606
0.602
0.610
0.618
0.612
0.622
0.628
0.644
0.660
0.650
0.656
0.648
0.636
0.622
0.614
0.614
0.602
0.616
0.622
0.634
0.628
0.632
0.636
0.646
0.634
0.632
0.640
0.636
0.636
0.630
0.624
0.624
0.606
0.596
0.588
0.594
0.600
0.610
0.618
0.624
0.626
0.628
0.634
0.624
0.632
0.620
0.618
0.624
0.618
0.620
0.622
0.624
0.626
0.612
0.612
0.612
0.618
0.632
0.642
0.650
0.644
0.650
0.650
0.652
0.642
0.636
0.628
0.616
0.612
0.590
0.586
0.582
0.578
0.574
0.570
0.572
0.566
0.570
0.566
0.568
0.566
0.558
0.568
0.572
0.580
0.592
0.606
0.612
0.604
0.596
0.594
0.592
0.598
0.586
0.588
0.588
0.596
0.600
0.600
0.600
0.594
0.580
0.588
0.586
0.584
0.590
0.574
0.576
0.576
0.578
0.564
0.566
0.570
0.576
0.586
0.612
0.640
0.662
0.650
0.642
0.640
0.636
0.626
0.624
0.640
0.658
0.670
0.664
0.638
0.630
0.624
0.620
0.612
0.598
0.576
0.588
0.584
0.576
0.574
0.570
0.566
0.564
0.556
0.558
0.542
0.550
0.548
0.548
0.548
0.548
0.548
0.536
0.554
0.548
0.552
0.554
0.568
0.596
0.612
0.632
0.622
0.632
0.652
0.678
0.676
0.676
0.684
0.676
0.670
0.668
0.670
0.678
0.670
0.666
0.672
0.678
0.676
0.690
0.698
0.704
0.708
0.688
0.682
0.690
0.678
0.674
0.684
0.690
0.698
0.712
0.738
0.726
0.732
0.742
0.738
0.728
0.728
0.734
0.732
0.724
0.720
0.728
0.734
0.728
0.718
0.724
0.724
0.714
0.730
0.742
0.742
0.744
0.718
0.698
0.690
0.672
0.662
0.654
0.662
0.664
0.668
0.684
0.710
0.708
0.708
0.726
0.716
0.708
0.714
0.712
0.696
0.690
0.700
0.698
0.696
0.710
0.706
0.708
0.716
0.718
0.722
0.702
0.696
0.698
0.704
0.710
0.706
0.716
0.712
0.720
0.726
0.734
0.730
0.734
0.734
0.750
0.734
0.724
0.724
0.732
0.720
0.710
0.712
0.716
0.724
0.714
0.722
0.734
0.730
0.728
0.746
0.746
0.720
0.706
0.714
0.698
0.692
0.702
0.710
0.704
0.714
0.730
0.708
0.700
0.694
0.686
0.688
0.678
0.682
0.688
0.676
0.678
0.690
0.704
0.710
0.722
0.746
0.732
0.742
0.746
0.736
0.714
0.712
0.708
0.690
0.684
0.680
0.688
0.682
0.680
0.690
0.704
0.710
0.716
0.728
0.720
0.724
0.726
0.706
0.706
0.708
0.690
0.690
0.696
0.716
0.716
0.734
0.738
0.718
0.716
0.714
0.708
0.696
0.702
0.706
0.696
0.690
0.690
0.696
0.682
0.680
0.688
0.696
0.690
0.684
0.696
0.704
0.694
0.694
0.708
0.714
0.700
0.702
0.706
0.706
0.696
0.704
0.714
0.702
0.706
0.712
0.734
0.716
0.722
0.724
0.728
0.706
0.708
0.710
0.714
0.712
0.726
0.746
0.730
0.736
0.742
0.730
0.726
0.742
0.728
0.724
0.736
0.736
0.720
0.724
0.738
0.722
0.714
0.720
0.722
0.706
0.712
0.722
0.740
0.730
0.732
0.744
0.736
0.724
0.726
0.740
0.720
0.712
0.722
0.722
0.710
0.708
0.722
0.726
0.718
0.730
0.732
0.708
0.706
0.698
0.698
0.702
0.684
0.684
0.696
0.716
0.708
0.708
0.720
0.740
0.716
0.716
0.722
0.722
0.708
0.696
0.700
0.708
0.696
0.704
0.714
0.724
0.718
0.730
0.736
0.728
0.718
0.724
0.714
0.706
0.692
0.692
0.700
0.686
0.688
0.696
0.708
0.702
0.706
0.718
0.716
0.704
0.706
0.712
0.704
0.696
0.698
0.710
0.708
0.600
0.706
0.716
0.712
0.696
0.690
0.692
0.680
0.676
0.678
0.684
0.676
0.670
0.680
0.692
0.684
0.692
0.702
0.718
0.694
0.694
0.702
0.706
0.688
0.686
0.688
0.696
0.684
0.684
0.700
0.728
0.718
0.716
0.724
0.736
0.710
0.706
0.714
0.722
0.708
0.704
0.712
0.712
0.696
0.700
0.706
0.716
0.698
0.690
0.694
0.698
0.696
0.690
0.694
0.700
0.706
0.694
0.698
0.704
0.702
0.690
0.700
0.700
0.702
0.690
0.700
0.712
0.732
0.716
0.726
0.730
0.742
0.724
0.720
0.726
0.734
0.716
0.714
0.718
0.724
0.702
0.700
0.704
0.712
0.694
0.696
0.702
0.688
0.698
0.710
0.716
0.704
0.710
0.718
0.718
0.702
0.706
0.706
0.700
0.686
0.690
0.696
0.708
0.694
0.704
0.718
0.734
0.720
0.720
0.730
0.732
0.714
0.716
0.722
0.718
0.704
0.708
0.716
0.720
0.708
0.712
0.722
0.712
0.710
0.718
0.724
0.706
0.706
0.712
0.728
0.712
0.714
0.726
0.742
0.724
0.728
0.730
0.736
0.718
0.724
0.722
0.706
0.702
0.684
0.680
0.674
0.682
0.680
0.694
0.728
0.758
0.742
0.734
0.750
0.748
0.730
0.722
0.724
0.728
0.708
0.710
0.720
0.732
0.720
0.728
0.742
0.756
0.732
0.730
0.750
0.764
0.738
0.740
0.750
0.762
0.736
0.738
0.746
0.760
0.734
0.730
0.746
0.758
0.742
0.736
0.752
0.768
0.740
0.734
0.742
0.754
0.730
0.734
0.740
0.748
0.726
0.720
0.728
0.736
0.718
0.720
0.728
0.734
0.716
0.722
0.730
0.742
0.728
0.738
0.744
0.742
0.730
0.736
0.744
0.722
0.716
0.728
0.754
0.732
0.736
0.734
0.740
0.726
0.736
0.746
0.748
0.726
0.710
0.708
0.708
0.684
0.664
0.660
0.642
0.642
0.644
0.640
0.638
0.624
0.620
0.624
0.622
0.614
0.618
0.620
0.624
0.618
0.620
0.628
0.638
0.638
0.642
0.652
0.668
0.702
0.700
0.716
0.732
0.730
0.724
0.724
0.716
0.698
0.696
0.696
0.678
0.672
0.690
0.688
0.686
0.692
0.702
0.690
0.688
0.688
0.684
0.670
0.666
0.662
0.666
0.654
0.656
0.666
0.678
0.676
0.688
0.710
0.728
0.712
0.720
0.738
0.748
0.730
0.738
0.746
0.750
0.728
0.736
0.744
0.746
0.740
0.756
0.746
0.752
0.754
0.744
0.750
0.744
0.732
0.736
0.734
0.708
0.700
0.704
0.700
0.690
0.702
0.716
0.712
0.724
0.736
0.736
0.728
0.744
0.746
0.722
0.730
0.740
0.750
0.734
0.744
0.756
0.740
0.728
0.722
0.716
0.690
0.686
0.692
0.694
0.688
0.698
0.712
0.738
0.716
0.728
0.750
0.764
0.738
0.752
0.760
0.764
0.748
0.760
0.766
0.734
0.736
0.742
0.728
0.720
0.728
0.738
0.718
0.722
0.728
0.710
0.700
0.704
0.700
0.690
0.690
0.702
0.686
0.690
0.712
0.742
0.716
0.720
0.740
0.756
0.744
0.736
0.746
0.750
0.724
0.722
0.740
0.738
0.732
0.742
0.756
0.732
0.720
0.724
0.722
0.704
0.704
0.714
0.716
0.712
0.726
0.744
0.722
0.724
0.744
0.738
0.732
0.738
0.748
0.724
0.720
0.722
0.724
0.706
0.714
0.734
0.722
0.726
0.742
0.758
0.730
0.746
0.752
0.736
0.728
0.740
0.734
0.716
0.724
0.730
0.730
0.716
0.722
0.724
0.712
0.710
0.716
0.706
0.688
0.682
0.686
0.684
0.676
0.686
0.708
0.698
0.696
0.710
0.726
0.710
0.716
0.728
0.738
0.718
0.726
0.736
0.744
0.720
0.728
0.734
0.732
0.716
0.724
0.730
0.708
0.704
0.716
0.722
0.714
0.716
0.730
0.734
0.716
0.724
0.736
0.742
0.724
0.726
0.730
0.720
0.714
0.718
0.726
0.726
0.718
0.720
0.726
0.722
0.716
0.712
0.710
0.718
0.700
0.710
0.718
0.704
0.700
0.702
0.710
0.696
0.704
0.712
0.712
0.700
0.708
0.718
0.720
0.718
0.732
0.742
0.722
0.730
0.748
0.750
0.738
0.752
0.762
0.744
0.740
0.742
0.738
0.724
0.730
0.734
0.732
0.728
0.732
0.744
0.722
0.722
0.724
0.720
0.720
0.730
0.746
0.728
0.728
0.734
0.746
0.724
0.734
0.738
0.756
0.738
0.736
0.742
0.764
0.736
0.746
0.758
0.760
0.742
0.750
0.768
0.762
0.754
0.762
0.770
0.746
0.738
0.746
0.756
0.738
0.734
0.744
0.762
0.736
0.746
0.758
0.768
0.754
0.756
0.742
0.734
0.748
0.756
0.732
0.730
0.740
0.758
0.730
0.730
0.730
0.724
0.724
0.696
0.692
0.694
0.694
0.686
0.692
0.702
0.698
0.686
0.692
0.698
0.708
0.710
0.690
0.700
0.706
0.710
0.728
0.698
0.692
0.692
0.694
0.686
0.694
0.704
0.702
0.728
0.708
0.714
0.728
0.750
0.728
0.730
0.742
0.748
0.722
0.724
0.730
0.742
0.728
0.720
0.724
0.730
0.714
0.712
0.714
0.728
0.704
0.702
0.708
0.716
0.730
0.742
0.746
0.726
0.730
0.736
0.750
0.762
0.740
0.756
0.760
0.774
0.768
0.734
0.738
0.736
0.740
0.716
0.724
0.734
0.728
0.728
0.744
0.744
0.740
0.744
0.752
0.728
0.720
0.722
0.708
0.700
0.706
0.688
0.690
0.704
0.728
0.716
0.726
0.742
0.772
0.744
0.746
0.754
0.768
0.732
0.730
0.738
0.750
0.726
0.730
0.746
0.762
0.732
0.736
0.744
0.752
0.736
0.724
0.728
0.720
0.688
0.682
0.686
0.684
0.690
0.702
0.700
0.686
0.684
0.684
0.678
0.666
0.658
0.664
0.666
0.664
0.668
0.684
0.690
0.690
0.692
0.698
0.688
0.682
0.686
0.690
0.676
0.676
0.674
0.676
0.670
0.670
0.678
0.676
0.668
0.672
0.684
0.672
0.670
0.680
0.686
0.668
0.672
0.680
0.692
0.678
0.684
0.694
0.718
0.712
0.716
0.726
0.738
0.716
0.716
0.728
0.736
0.718
0.728
0.746
0.754
0.740
0.752
0.758
0.752
0.744
0.758
0.772
0.742
0.746
0.756
0.768
0.742
0.762
0.776
0.756
0.758
0.766
0.768
0.738
0.740
0.742
0.736
0.726
0.742
0.750
0.730
0.736
0.758
0.758
0.750
0.766
0.782
0.752
0.758
0.766
0.748
0.742
0.744
0.746
0.720
0.718
0.732
0.722
0.732
0.744
0.752
0.726
0.744
0.750
0.734
0.726
0.732
0.726
0.712
0.730
0.742
0.738
0.732
0.746
0.764
0.744
0.736
0.754
0.756
0.736
0.758
0.780
0.776
0.772
0.786
0.794
0.766
0.756
0.768
0.776
0.740
0.736
0.746
0.736
0.732
0.748
0.766
0.760
0.770
0.790
0.812
0.786
0.778
0.784
0.760
0.750
0.760
0.764
0.742
0.742
0.758
0.754
0.738
0.744
0.756
0.736
0.736
0.758
0.758
0.738
0.744
0.760
0.760
0.748
0.760
0.774
0.752
0.750
0.754
0.754
0.726
0.720
0.718
0.718
0.700
0.704
0.710
0.718
0.704
0.700
0.712
0.720
0.708
0.714
0.738
0.760
0.746
0.750
0.764
0.790
0.752
0.760
0.770
0.764
0.746
0.760
0.774
0.762
0.752
0.758
0.766
0.740
0.742
0.746
0.752
0.732
0.738
0.746
0.730
0.746
0.764
0.762
0.738
0.744
0.752
0.734
0.720
0.728
0.736
0.714
0.716
0.728
0.740
0.722
0.728
0.744
0.742
0.736
0.742
0.756
0.728
0.726
0.732
0.724
0.714
0.720
0.730
0.712
0.714
0.732
0.746
0.728
0.742
0.760
0.770
0.740
0.746
0.756
0.728
0.732
0.728
0.712
0.698
0.700
0.710
0.696
0.698
0.712
0.730
0.714
0.724
0.742
0.742
0.730
0.740
0.744
0.720
0.722
0.726
0.720
0.712
0.718
0.728
0.712
0.716
0.730
0.740
0.722
0.726
0.736
0.732
0.718
0.724
0.734
0.718
0.724
0.738
0.738
0.732
0.744
0.756
0.728
0.736
0.740
0.728
0.722
0.728
0.736
0.718
0.732
0.740
0.746
0.740
0.754
0.764
0.742
0.740
0.742
0.738
0.712
0.712
0.716
0.694
0.702
0.718
0.736
0.726
0.742
0.764
0.762
0.748
0.756
0.758
0.732
0.724
0.730
0.740
0.714
0.714
0.730
0.740
0.720
0.728
0.736
0.738
0.722
0.702
0.694
0.692
0.676
0.682
0.682
0.700
0.704
0.752
0.708
0.702
0.706
0.718
0.718
0.714
0.718
0.722
0.716
0.708
0.718
0.724
0.710
0.708
0.718
0.730
0.724
0.726
0.744
0.762
0.748
0.764
0.782
0.768
0.746
0.748
0.742
0.726
0.734
0.746
0.742
0.732
0.740
0.738
0.716
0.716
0.720
0.702
0.690
0.694
0.700
0.692
0.702
0.726
0.738
0.720
0.730
0.748
0.762
0.740
0.726
0.722
0.728
0.738
0.748
0.754
0.744
0.736
0.746
0.748
0.744
0.744
0.760
0.772
0.750
0.760
0.774
0.752
0.742
0.750
0.750
0.734
0.736
0.746
0.722
0.726
0.728
0.728
0.714
0.718
0.724
0.708
0.712
0.716
0.714
0.702
0.704
0.706
0.698
0.702
0.716
0.716
0.712
0.722
0.740
0.726
0.722
0.726
0.716
0.698
0.696
0.700
0.688
0.688
0.696
0.712
0.694
0.702
0.712
0.720
0.710
0.712
0.724
0.726
0.710
0.714
0.724
0.720
0.710
0.722
0.730
0.720
0.718
0.726
0.730
0.698
0.694
0.684
0.684
0.682
0.666
0.680
0.692
0.718
0.710
0.716
0.730
0.714
0.722
0.732
0.746
0.726
0.738
0.748
0.760
0.732
0.734
0.742
0.744
0.720
0.722
0.738
0.736
0.722
0.730
0.738
0.738
0.726
0.730
0.746
0.728
0.726
0.736
0.744
0.726
0.738
0.752
0.742
0.742
0.752
0.760
0.726
0.730
0.736
0.736
0.722
0.732
0.740
0.718
0.712
0.714
0.718
0.708
0.714
0.724
0.714
0.712
0.726
0.730
0.718
0.730
0.746
0.746
0.742
0.754
0.768
0.746
0.752
0.762
0.770
0.748
0.766
0.778
0.758
0.744
0.748
0.740
0.730
0.740
0.758
0.744
0.752
0.760
0.770
0.748
0.750
0.758
0.742
0.732
0.740
0.752
0.740
0.742
0.756
0.780
0.760
0.764
0.776
0.790
0.754
0.754
0.758
0.772
0.746
0.742
0.754
0.762
0.752
0.768
0.782
0.766
0.756
0.768
0.764
0.738
0.732
0.744
0.734
0.726
0.740
0.748
0.740
0.728
0.740
0.752
0.756
0.748
0.764
0.778
0.744
0.746
0.756
0.766
0.744
0.756
0.762
0.742
0.730
0.734
0.726
0.710
0.714
0.722
0.738
0.710
0.714
0.722
0.724
0.702
0.714
0.728
0.736
0.728
0.742
0.760
0.736
0.732
0.738
0.724
0.714
0.712
0.722
0.706
0.704
0.714
0.736
0.718
0.724
0.736
0.760
0.742
0.742
0.752
0.764
0.740
0.734
0.754
0.768
0.750
0.752
0.772
0.788
0.764
0.762
0.772
0.782
0.754
0.754
0.754
0.720
0.714
0.706
0.686
0.686
0.682
0.684
0.686
0.682
0.690
0.700
0.684
0.684
0.690
0.700
0.688
0.698
0.706
0.708
0.692
0.704
0.702
0.700
0.692
0.696
0.702
0.692
0.700
0.710
0.710
0.702
0.704
0.712
0.720
0.722
0.726
0.722
0.710
0.704
0.694
0.704
0.686
0.684
0.692
0.682
0.684
0.688
0.708
0.700
0.712
0.730
0.744
0.726
0.732
0.740
0.726
0.714
0.714
0.726
0.706
0.710
0.726
0.718
0.716
0.724
0.738
0.736
0.724
0.726
0.702
0.708
0.712
0.714
0.708
0.716
0.722
0.718
0.724
0.736
0.722
0.718
0.732
0.744
0.732
0.736
0.740
0.746
0.732
0.738
0.742
0.738
0.738
0.742
0.756
0.738
0.754
0.760
0.750
0.734
0.746
0.744
0.726
0.718
0.710
0.716
0.702
0.704
0.706
0.704
0.704
0.708
0.708
0.704
0.704
0.706
0.708
0.696
0.694
0.698
0.702
0.694
0.702
0.712
0.716
0.712
0.716
0.722
0.710
0.708
0.712
0.728
0.708
0.704
0.716
0.720
0.710
0.716
0.732
0.732
0.718
0.716
0.716
0.692
0.684
0.686
0.672
0.670
0.678
0.692
0.690
0.698
0.714
0.706
0.716
0.724
0.724
0.708
0.712
0.720
0.720
0.708
0.718
0.720
0.706
0.716
0.714
0.708
0.702
0.704
0.714
0.706
0.710
0.720
0.740
0.724
0.732
0.740
0.748
0.726
0.730
0.732
0.740
0.730
0.728
0.736
0.732
0.720
0.726
0.728
0.732
0.722
0.726
0.736
0.736
0.728
0.730
0.740
0.730
0.720
0.726
0.726
0.710
0.706
0.710
0.714
0.698
0.692
0.682
0.674
0.664
0.666
0.680
0.680
0.672
0.684
0.694
0.706
0.696
0.702
0.714
0.724
0.714
0.710
0.720
0.730
0.708
0.708
0.720
0.716
0.702
0.710
0.712
0.698
0.686
0.682
0.680
0.674
0.670
0.668
0.680
0.696
0.690
0.690
0.710
0.730
0.718
0.718
0.730
0.736
0.714
0.714
0.734
0.728
0.722
0.734
0.744
0.728
0.730
0.740
0.746
0.720
0.720
0.728
0.734
0.716
0.718
0.734
0.730
0.716
0.714
0.724
0.754
0.742
0.742
0.758
0.774
0.750
0.754
0.760
0.766
0.732
0.732
0.746
0.758
0.732
0.744
0.756
0.748
0.734
0.738
0.752
0.736
0.734
0.742
0.744
0.722
0.718
0.718
0.704
0.694
0.692
0.702
0.686
0.688
0.694
0.702
0.688
0.692
0.694
0.682
0.680
0.682
0.692
0.680
0.682
0.696
0.714
0.704
0.704
0.720
0.742
0.718
0.720
0.730
0.722
0.712
0.716
0.726
0.706
0.702
0.714
0.722
0.708
0.712
0.724
0.716
0.710
0.720
0.726
0.706
0.708
0.720
0.724
0.706
0.720
0.724
0.710
0.708
0.716
0.728
0.710
0.720
0.736
0.736
0.724
0.740
0.758
0.740
0.734
0.742
0.750
0.724
0.726
0.734
0.734
0.720
0.734
0.738
0.734
0.720
0.728
0.742
0.720
0.716
0.724
0.732
0.710
0.710
0.724
0.732
0.718
0.720
0.734
0.712
0.704
0.708
0.708
0.698
0.702
0.712
0.708
0.698
0.702
0.702
0.686
0.684
0.686
0.682
0.674
0.676
0.674
0.668
0.670
0.680
0.686
0.694
0.708
0.728
0.740
0.726
0.734
0.744
0.738
0.722
0.728
0.744
0.730
0.728
0.742
0.756
0.738
0.748
0.762
0.754
0.744
0.752
0.752
0.732
0.744
0.750
0.744
0.736
0.756
0.762
0.740
0.736
0.738
0.728
0.712
0.718
0.732
0.718
0.720
0.740
0.758
0.738
0.734
0.750
0.738
0.732
0.742
0.744
0.726
0.728
0.738
0.722
0.724
0.732
0.738
0.724
0.730
0.742
0.726
0.724
0.732
0.744
0.730
0.716
0.724
0.732
0.718
0.712
0.718
0.740
0.718
0.728
0.740
0.744
0.726
0.736
0.742
0.726
0.728
0.742
0.750
0.732
0.734
0.740
0.736
0.726
0.746
0.754
0.732
0.730
0.738
0.742
0.724
0.726
0.734
0.734
0.728
0.744
0.758
0.738
0.746
0.750
0.738
0.730
0.744
0.748
0.724
0.726
0.730
0.736
0.718
0.726
0.732
0.712
0.712
0.728
0.734
0.714
0.722
0.728
0.724
0.716
0.728
0.734
0.718
0.708
0.718
0.720
0.706
0.710
0.722
0.708
0.708
0.722
0.730
0.718
0.730
0.744
0.720
0.726
0.740
0.736
0.716
0.714
0.714
0.694
0.690
0.700
0.712
0.700
0.702
0.712
0.722
0.712
0.722
0.734
0.712
0.720
0.728
0.732
0.718
0.728
0.740
0.732
0.726
0.728
0.736
0.718
0.730
0.748
0.744
0.730
0.742
0.740
0.724
0.712
0.710
0.716
0.716
0.702
0.700
0.684
0.666
0.648
0.628
0.628
0.642
0.654
0.670
0.686
0.700
0.694
0.692
0.696
0.702
0.712
0.708
0.684
0.684
0.680
0.674
0.666
0.668
0.672
0.668
0.666
0.672
0.684
0.676
0.680
0.692
0.700
0.696
0.704
0.710
0.696
0.690
0.694
0.694
0.686
0.684
0.682
0.688
0.672
0.666
0.664
0.656
0.656
0.638
0.650
0.658
0.660
0.668
0.686
0.708
0.696
0.706
0.720
0.740
0.726
0.738
0.746
0.744
0.752
0.762
0.762
0.738
0.752
0.750
0.732
0.738
0.760
0.756
0.750
0.762
0.762
0.744
0.748
0.752
0.732
0.732
0.746
0.744
0.730
0.742
0.748
0.752
0.738
0.746
0.752
0.742
0.734
0.734
0.748
0.722
0.726
0.720
0.702
0.704
0.718
0.736
0.724
0.734
0.750
0.748
0.734
0.754
0.760
0.738
0.734
0.746
0.754
0.730
0.732
0.740
0.732
0.720
0.728
0.740
0.716
0.716
0.730
0.734
0.722
0.734
0.754
0.740
0.728
0.742
0.758
0.738
0.738
0.758
0.776
0.756
0.760
0.778
0.792
0.756
0.756
0.768
0.790
0.770
0.766
0.776
0.750
0.756
0.768
0.772
0.752
0.772
0.770
0.740
0.730
0.738
0.716
0.706
0.716
0.732
0.710
0.724
0.740
0.738
0.726
0.746
0.752
0.730
0.724
0.728
0.732
0.712
0.714
0.728
0.732
0.718
0.726
0.730
0.726
0.714
0.720
0.728
0.726
0.710
0.720
0.728
0.740
0.716
0.728
0.734
0.740
0.720
0.728
0.740
0.750
0.726
0.728
0.734
0.738
0.722
0.728
0.728
0.714
0.712
0.722
0.730
0.712
0.716
0.722
0.720
0.720
0.726
0.734
0.714
0.718
0.730
0.732
0.720
0.728
0.734
0.716
0.718
0.720
0.704
0.704
0.710
0.718
0.702
0.706
0.714
0.732
0.720
0.718
0.726
0.728
0.722
0.732
0.744
0.732
0.728
0.742
0.748
0.730
0.724
0.728
0.728
0.710
0.700
0.698
0.702
0.698
0.698
0.708
0.726
0.706
0.710
0.716
0.726
0.704
0.708
0.716
0.724
0.706
0.702
0.718
0.724
0.724
0.720
0.726
0.728
0.718
0.714
0.712
0.722
0.704
0.708
0.712
0.722
0.708
0.704
0.716
0.720
0.702
0.698
0.700
0.710
0.692
0.686
0.686
0.694
0.670
0.668
0.668
0.674
0.660
0.660
0.662
0.670
0.668
0.668
0.676
0.672
0.666
0.670
0.668
0.658
0.656
0.662
0.678
0.688
0.688
0.674
0.660
0.648
0.640
0.636
0.634
0.634
0.626
0.622
0.620
0.600
0.604
0.592
0.586
0.586
0.580
0.576
0.562
0.562
0.560
0.552
0.548
0.544
0.538
0.540
0.536
0.532
0.530
0.534
0.532
0.532
0.534
0.528
0.530
0.542
0.534
0.542
0.548
0.550
0.556
0.550
0.556
0.556
0.574
0.580
0.588
0.576
0.580
0.594
0.588
0.590
0.586
0.582
0.594
0.578
0.576
0.576
0.578
0.584
0.578
0.580
0.584
0.574
0.570
0.574
0.578
0.576
0.564
0.560
0.564
0.566
0.570
0.572
0.584
0.586
0.580
0.584
0.586
0.582
0.586
0.582
0.580
0.580
0.580
0.562
0.556
0.558
0.556
0.540
0.554
0.564
0.584
0.590
0.618
0.644
0.632
0.634
0.688
0.672
0.630
0.626
0.622
0.616
0.596
0.590
0.592
0.578
0.564
0.552
0.588
0.630
0.768
0.854
0.762
0.742
0.692
0.644
0.640
0.636
0.616
0.616
0.622
0.624
0.628
0.634
0.628
0.638
0.664
0.708
0.654
0.678
0.686
0.700
0.688
0.670
0.652
0.612
0.598
0.594
0.592
0.630
0.696
0.776
0.734
0.684
0.666
0.640
0.632
0.618
0.614
0.618
0.720
0.824
0.856
0.846
0.766
0.712
0.696
0.664
0.640
0.626
0.620
0.622
0.640
0.662
0.656
0.676
0.758
0.848
0.896
0.836
0.752
0.714
0.690
0.654
0.620
0.604
0.606
0.630
0.730
1.032
0.898
0.854
0.776
0.736
0.714
0.754
0.896
0.940
0.978
0.872
0.798
0.730
0.706
0.694
0.708
0.848
0.886
0.968
0.890
0.790
0.730
0.710
0.674
0.646
0.630
0.632
0.654
0.678
0.676
0.708
0.800
1.136
0.966
0.910
0.814
0.772
0.748
0.712
0.694
0.706
0.732
0.716
0.748
0.794
0.764
0.778
0.780
0.748
0.740
0.740
0.760
0.762
0.746
0.776
0.808
0.780
0.780
0.754
0.728
0.742
0.746
0.714
0.730
0.748
0.732
0.760
0.800
0.810
0.788
0.808
0.786
0.772
0.782
0.782
0.778
0.800
0.782
0.782
0.810
0.800
0.768
0.792
0.766
0.758
0.788
0.794
0.770
0.800
0.824
0.788
0.800
0.754
0.754
0.714
0.704
0.728
0.780
0.788
0.778
0.800
0.770
0.756
0.776
0.748
0.760
0.796
0.770
0.784
0.806
0.774
0.782
0.804
0.802
0.818
0.854
0.820
0.798
0.824
0.844
0.808
0.822
0.782
0.752
0.770
0.762
0.746
0.762
0.788
0.794
0.774
0.790
0.810
0.790
0.792
0.822
0.806
0.808
0.818
0.780
0.790
0.786
0.774
0.810
0.832
0.798
0.800
0.792
0.770
0.784
0.784
0.786
0.794
0.750
0.758
0.782
0.750
0.776
0.802
0.768
0.802
0.814
0.780
0.778
0.776
0.744
0.764
0.776
0.756
0.790
0.810
0.768
0.784
0.788
0.766
0.790
0.810
0.778
0.812
0.830
0.806
0.804
0.740
0.742
0.744
0.738
0.742
0.768
0.784
0.760
0.784
0.798
0.758
0.762
0.780
0.772
0.770
0.788
0.762
0.772
0.806
0.768
0.760
0.788
0.780
0.760
0.796
0.806
0.768
0.764
0.764
0.752
0.726
0.714
0.718
0.862
1.026
0.978
0.890
0.810
0.750
0.726
0.712
0.678
0.654
0.658
0.678
0.690
0.686
0.690
0.706
0.700
0.736
0.772
0.738
0.750
0.770
0.742
0.764
0.800
0.772
0.762
0.756
0.728
0.748
0.774
0.748
0.768
0.796
0.768
0.764
0.772
0.754
0.770
0.790
0.772
0.774
0.790
0.792
0.768
0.786
0.802
0.786
0.808
0.802
0.794
0.814
0.796
0.772
0.792
0.826
0.808
0.808
0.822
0.808
0.778
0.794
0.808
0.750
0.746
0.750
0.732
0.746
0.772
0.790
0.762
0.770
0.764
0.752
0.768
0.762
0.752
0.768
0.754
0.736
0.742
0.740
0.722
0.734
0.738
0.728
0.750
0.766
0.768
0.748
0.766
0.770
0.762
0.782
0.746
0.736
0.748
0.738
0.730
0.746
0.762
0.768
0.744
0.770
0.784
0.758
0.768
0.760
0.714
0.712
0.700
0.692
0.704
0.720
0.718
0.758
0.808
0.782
0.772
0.790
0.766
0.754
0.764
0.750
0.744
0.770
0.774
0.738
0.746
0.746
0.724
0.742
0.766
0.770
0.762
0.792
0.798
0.772
0.778
0.772
0.760
0.766
0.736
0.728
0.752
0.756
0.756
0.778
0.778
0.762
0.784
0.800
0.790
0.782
0.772
0.738
0.736
0.740
0.738
0.752
0.762
0.772
0.754
0.782
0.800
0.768
0.790
0.788
0.760
0.780
0.794
0.770
0.788
0.812
0.810
0.794
0.772
0.730
0.714
0.698
0.690
0.706
0.730
0.728
0.736
0.764
0.746
0.766
0.786
0.778
0.760
0.768
0.764
0.744
0.742
0.720
0.726
0.732
0.710
0.730
0.748
0.754
0.768
0.770
0.744
0.730
0.720
0.682
0.688
0.702
0.682
0.696
0.722
0.730
0.714
0.732
0.738
0.718
0.736
0.754
0.748
0.742
0.758
0.752
0.762
0.790
0.768
0.766
0.780
0.768
0.750
0.764
0.748
0.744
0.768
0.772
0.764
0.802
0.804
0.762
0.766
0.770
0.748
0.768
0.796
0.774
0.788
0.798
0.768
0.784
0.802
0.780
0.784
0.792
0.758
0.754
0.780
0.776
0.774
0.782
0.742
0.726
0.728
0.730
0.702
0.702
0.698
0.694
0.680
0.702
0.728
0.710
0.716
0.738
0.736
0.736
0.766
0.752
0.748
0.764
0.778
0.764
0.772
0.778
0.754
0.766
0.752
0.718
0.728
0.728
0.710
0.724
0.740
0.722
0.730
0.744
0.738
0.738
0.754
0.772
0.742
0.746
0.742
0.734
0.726
0.738
0.744
0.730
0.726
0.736
0.740
0.724
0.702
0.706
0.724
0.738
0.754
0.754
0.758
0.754
0.750
0.740
0.724
0.704
0.678
0.660
0.660
0.658
0.662
0.656
0.658
0.662
0.654
0.636
0.632
0.636
0.652
0.678
0.678
0.686
0.696
0.698
0.658
0.654
0.652
0.640
0.626
0.616
0.606
0.602
0.588
0.590
0.582
0.566
0.584
0.586
0.614
0.670
0.678
0.692
0.700
0.714
0.714
0.696
0.700
0.696
0.678
0.660
0.652
0.636
0.626
0.620
0.654
0.694
0.808
0.758
0.720
0.674
0.644
0.638
0.616
0.636
0.636
0.678
0.718
0.742
0.754
0.758
0.750
0.728
0.698
0.676
0.668
0.730
0.900
1.000
0.904
0.854
0.804
0.744
0.732
0.714
0.704
0.688
0.682
0.690
0.730
0.766
0.794
0.776
0.760
0.766
0.772
0.738
0.730
0.728
0.734
0.720
0.728
0.748
0.762
0.756
0.740
0.748
0.752
0.756
0.736
0.734
0.740
0.748
0.730
0.738
0.758
0.770
0.744
0.740
0.734
0.732
0.712
0.708
0.766
0.812
0.804
0.764
0.738
0.702
0.676
0.654
0.650
0.658
0.660
0.658
0.656
0.672
0.704
0.698
0.686
0.692
0.696
0.712
0.714
0.710
0.702
0.706
0.696
0.664
0.658
0.652
0.650
0.644
0.632
0.614
0.616
0.622
0.626
0.636
0.634
0.612
0.616
0.614
0.606
0.596
0.596
0.598
0.582
0.584
0.584
0.570
0.572
0.570
0.566
0.566
0.566
0.558
0.556
0.568
0.570
0.574
0.574
0.612
0.646
0.666
0.666
0.634
0.634
0.638
0.628
0.622
0.624
0.602
0.606
0.610
0.606
0.596
0.600
0.606
0.598
0.598
0.600
0.600
0.588
0.586
0.588
0.578
0.576
0.580
0.582
0.572
0.572
0.576
0.594
0.596
0.594
0.600
0.624
0.634
0.628
0.612
0.612
0.610
0.614
0.604
0.600
0.612
0.612
0.600
0.598
0.596
0.590
0.580
0.582
0.582
0.580
0.576
0.570
0.590
0.602
0.618
0.634
0.660
0.670
0.674
0.664
0.648
0.646
0.646
0.632
0.622
0.618
0.620
0.596
0.604
0.602
0.590
0.594
0.592
0.596
0.582
0.580
0.586
0.586
0.586
0.576
0.580
0.576
0.580
0.566
0.554
0.568
0.580
0.558
0.550
0.556
0.558
0.550
0.548
0.546
0.548
0.546
0.540
0.536
0.536
0.542
0.528
0.526
0.522
0.522
0.518
0.516
0.510
0.496
0.510
0.528
0.548
0.558
0.536
0.534
0.532
0.540
0.546
0.542
0.546
0.552
0.556
0.550
0.554
0.538
0.556
0.552
0.534
0.532
0.536
0.534
0.526
0.524
0.522
0.530
0.528
0.532
0.532
0.532
0.524
0.512
0.532
0.518
0.508
0.514
0.508
0.520
0.506
0.524
0.520
0.512
0.510
0.524
0.520
0.518
0.508
0.520
0.518
0.512
0.510
0.498
0.530
0.546
0.564
0.654
0.764
0.730
0.748
0.752
0.732
0.724
0.692
0.694
0.686
0.632
0.644
0.644
0.626
0.624
0.606
0.580
0.584
0.588
0.582
0.572
0.564
0.568
0.562
0.542
0.546
0.552
0.538
0.530
0.544
0.542
0.524
0.534
0.534
0.536
0.522
0.532
0.528
0.532
0.520
0.524
0.518
0.522
0.518
0.518
0.520
0.526
0.520
0.522
0.520
0.518
0.530
0.526
0.516
0.528
0.522
0.528
0.520
0.522
0.530
0.536
0.528
0.528
0.526
0.530
0.540
0.528
0.528
0.528
0.532
0.530
0.528
0.524
0.532
0.538
0.528
0.532
0.530
0.542
0.532
0.530
0.534
0.534
0.542
0.572
0.562
0.558
0.558
0.536
0.556
0.556
0.562
0.560
0.564
0.570
0.576
0.566
0.562
0.564
0.560
0.636
0.602
0.592
0.596
0.576
0.572
0.570
0.566
0.560
0.550
0.554
0.552
0.562
0.552
0.556
0.566
0.570
0.558
0.564
0.574
0.582
0.598
0.600
0.616
0.622
0.616
0.624
0.592
0.596
0.598
0.592
0.598
0.600
0.612
0.618
0.622
0.622
0.606
0.598
0.602
0.586
0.580
0.586
0.586
0.600
0.610
0.620
0.610
0.612
0.618
0.616
0.614
0.620
0.622
0.612
0.616
0.610
0.610
0.602
0.586
0.590
0.584
0.592
0.586
0.578
0.574
0.572
0.580
0.590
0.600
0.610
0.592
0.598
0.596
0.614
0.616
0.624
0.618
0.608
0.590
0.586
0.590
0.602
0.608
0.612
0.610
0.600
0.608
0.602
0.600
0.600
0.602
0.596
0.614
0.592
0.600
0.594
0.586
0.582
0.582
0.588
0.576
0.574
0.574
0.574
0.572
0.584
0.592
0.584
0.588
0.588
0.592
0.588
0.606
0.594
0.590
0.596
0.600
0.600
0.594
0.588
0.584
0.570
0.588
0.578
0.576
0.578
0.576
0.580
0.584
0.598
0.588
0.592
0.600
0.612
0.600
0.590
0.594
0.594
0.584
0.582
0.592
0.580
0.580
0.576
0.578
0.572
0.574
0.574
0.574
0.568
0.576
0.582
0.576
0.580
0.588
0.574
0.572
0.572
0.574
0.564
0.560
0.562
0.556
0.562
0.560
0.548
0.542
0.546
0.542
0.548
0.546
0.544
0.556
0.556
0.572
0.588
0.604
0.614
0.618
0.622
0.612
0.600
0.594
0.594
0.596
0.594
0.584
0.594
0.594
0.588
0.584
0.596
0.604
0.596
0.598
0.612
0.602
0.590
0.592
0.592
0.584
0.574
0.576
0.582
0.598
0.606
0.606
0.608
0.624
0.640
0.636
0.630
0.642
0.642
0.660
0.646
0.632
0.624
0.624
0.632
0.652
0.642
0.638
0.654
0.660
0.658
0.648
0.638
0.646
0.634
0.622
0.624
0.632
0.626
0.604
0.608
0.596
0.592
0.600
0.602
0.600
0.598
0.614
0.626
0.650
0.658
0.666
0.676
0.684
0.678
0.674
0.648
0.632
0.622
0.616
0.616
0.608
0.602
0.606
0.626
0.636
0.658
0.708
0.736
0.722
0.722
0.734
0.730
0.708
0.710
0.712
0.690
0.700
0.708
0.720
0.710
0.718
0.718
0.716
0.724
0.686
0.672
0.668
0.646
0.620
0.602
0.588
0.582
0.580
0.576
0.586
0.596
0.614
0.638
0.658
0.656
0.656
0.670
0.674
0.660
0.652
0.662
0.660
0.662
0.668
0.670
0.664
0.672
0.686
0.672
0.670
0.678
0.682
0.674
0.662
0.664
0.664
0.662
0.660
0.648
0.646
0.634
0.632
0.634
0.640
0.640
0.640
0.628
0.622
0.602
0.594
0.582
0.582
0.584
0.572
0.580
0.576
0.576
0.582
0.594
0.608
0.604
0.604
0.612
0.616
0.618
0.608
0.600
0.594
0.590
0.582
0.570
0.576
0.570
0.564
0.560
0.568
0.574
0.576
0.576
0.570
0.592
0.596
0.602
0.604
0.594
0.602
0.600
0.596
0.586
0.582
0.578
0.574
0.568
0.566
0.566
0.562
0.560
0.574
0.580
0.596
0.620
0.616
0.616
0.620
0.618
0.612
0.598
0.594
0.592
0.584
0.580
0.576
0.582
0.586
0.602
0.618
0.614
0.618
0.636
0.638
0.650
0.638
0.636
0.638
0.632
0.626
0.622
0.624
0.626
0.624
0.624
0.636
0.642
0.638
0.638
0.642
0.638
0.630
0.626
0.628
0.622
0.614
0.608
0.610
0.618
0.616
0.608
0.608
0.608
0.602
0.598
0.598
0.606
0.610
0.620
0.616
0.614
0.616
0.606
0.598
0.604
0.596
0.596
0.596
0.592
0.594
0.588
0.586
0.578
0.576
0.578
0.568
0.572
0.570
0.568
0.560
0.564
0.566
0.568
0.576
0.574
0.572
0.572
0.576
0.578
0.572
0.574
0.578
0.580
0.592
0.586
0.584
0.590
0.588
0.594
0.588
0.586
0.590
0.594
0.586
0.600
0.608
0.600
0.596
0.596
0.596
0.598
0.590
0.592
0.592
0.596
0.592
0.592
0.600
0.604
0.596
0.600
0.606
0.612
0.602
0.608
0.612
0.604
0.610
0.608
0.612
0.588
0.586
0.582
0.578
0.578
0.586
0.584
0.580
0.578
0.584
0.586
0.592
0.602
0.596
0.594
0.598
0.602
0.598
0.594
0.604
0.590
0.586
0.592
0.588
0.600
0.598
0.594
0.588
0.594
0.584
0.598
0.608
0.628
0.628
0.622
0.610
0.608
0.602
0.602
0.584
0.588
0.590
0.592
0.592
0.592
0.576
0.574
0.560
0.548
0.552
0.568
0.588
0.626
0.632
0.656
0.652
0.672
0.668
0.666
0.678
0.664
0.648
0.648
0.640
0.628
0.618
0.610
0.594
0.586
0.566
0.562
0.558
0.564
0.580
0.576
0.580
0.582
0.592
0.594
0.622
0.638
0.658
0.644
0.648
0.652
0.650
0.642
0.630
0.628
0.618
0.602
0.604
0.594
0.582
0.578
0.580
0.580
0.580
0.598
0.596
0.612
0.632
0.638
0.630
0.626
0.628
0.632
0.640
0.654
0.644
0.642
0.638
0.652
0.644
0.648
0.650
0.660
0.670
0.680
0.670
0.650
0.650
0.638
0.642
0.646
0.636
0.640
0.652
0.660
0.676
0.670
0.670
0.680
0.686
0.674
0.672
0.670
0.668
0.676
0.674
0.664
0.672
0.676
0.676
0.672
0.666
0.656
0.650
0.648
0.644
0.642
0.630
0.624
0.626
0.624
0.626
0.650
0.660
0.652
0.652
0.654
0.646
0.644
0.652
0.656
0.654
0.648
0.648
0.624
0.620
0.628
0.614
0.610
0.610
0.608
0.602
0.622
0.646
0.658
0.668
0.660
0.664
0.668
0.656
0.654
0.656
0.660
0.666
0.658
0.664
0.668
0.678
0.688
0.716
0.702
0.708
0.696
0.692
0.696
0.706
0.696
0.692
0.700
0.698
0.692
0.690
0.692
0.692
0.680
0.682
0.686
0.674
0.676
0.688
0.696
0.686
0.680
0.672
0.674
0.676
0.672
0.656
0.664
0.664
0.656
0.658
0.666
0.684
0.680
0.676
0.676
0.668
0.678
0.692
0.704
0.686
0.680
0.686
0.670
0.662
0.670
0.684
0.670
0.652
0.648
0.644
0.640
0.620
0.620
0.628
0.624
0.638
0.664
0.694
0.686
0.712
0.712
0.710
0.698
0.678
0.660
0.650
0.626
0.614
0.612
0.602
0.604
0.618
0.630
0.646
0.662
0.660
0.668
0.660
0.660
0.654
0.644
0.636
0.620
0.618
0.608
0.618
0.622
0.640
0.640
0.646
0.668
0.690
0.700
0.684
0.666
0.662
0.664
0.660
0.652
0.640
0.634
0.636
0.644
0.652
0.650
0.656
0.656
0.666
0.668
0.664
0.646
0.644
0.638
0.640
0.646
0.642
0.652
0.668
0.668
0.686
0.700
0.706
0.688
0.678
0.670
0.666
0.662
0.662
0.658
0.662
0.664
0.650
0.644
0.644
0.648
0.650
0.650
0.652
0.642
0.636
0.632
0.618
0.604
0.602
0.592
0.592
0.588
0.592
0.610
0.638
0.640
0.670
0.684
0.704
0.694
0.688
0.694
0.702
0.696
0.678
0.672
0.664
0.662
0.666
0.672
0.672
0.674
0.658
0.658
0.660
0.648
0.640
0.638
0.634
0.646
0.674
0.694
0.700
0.700
0.682
0.678
0.660
0.648
0.646
0.662
0.678
0.694
0.700
0.682
0.672
0.680
0.678
0.672
0.682
0.700
0.712
0.722
0.710
0.700
0.688
0.684
0.674
0.650
0.646
0.638
0.632
0.618
0.622
0.622
0.622
0.636
0.650
0.672
0.724
0.766
0.774
0.786
0.796
0.796
0.782
0.726
0.714
0.678
0.662
0.654
0.650
0.656
0.636
0.634
0.630
0.622
0.622
0.606
0.608
0.612
0.622
0.646
0.692
0.748
0.782
0.834
0.814
0.784
0.780
0.766
0.744
0.714
0.708
0.692
0.694
0.686
0.682
0.688
0.684
0.690
0.704
0.696
0.704
0.716
0.710
0.712
0.716
0.694
0.686
0.680
0.682
0.658
0.650
0.654
0.644
0.644
0.644
0.658
0.678
0.686
0.706
0.700
0.708
0.708
0.712
0.706
0.716
0.714
0.706
0.710
0.694
0.696
0.688
0.696
0.700
0.728
0.738
0.764
0.780
0.758
0.728
0.718
0.696
0.682
0.678
0.660
0.652
0.662
0.672
0.672
0.684
0.692
0.726
0.754
0.736
0.714
0.710
0.712
0.714
0.700
0.690
0.658
0.662
0.656
0.640
0.634
0.622
0.614
0.612
0.618
0.630
0.638
0.630
0.630
0.636
0.638
0.654
0.650
0.644
0.654
0.662
0.650
0.644
0.648
0.668
0.656
0.656
0.662
0.654
0.658
0.668
0.666
0.666
0.686
0.672
0.668
0.670
0.672
0.668
0.660
0.658
0.662
0.658
0.658
0.666
0.654
0.668
0.676
0.680
0.662
0.670
0.664
0.660
0.660
0.654
0.652
0.636
0.632
0.632
0.638
0.646
0.644
0.644
0.658
0.678
0.682
0.694
0.698
0.682
0.682
0.690
0.690
0.688
0.676
0.666
0.654
0.640
0.620
0.618
0.614
0.622
0.652
0.712
0.788
0.780
0.798
0.814
0.808
0.762
0.732
0.726
0.716
0.714
0.696
0.686
0.664
0.646
0.638
0.632
0.648
0.664
0.672
0.674
0.676
0.666
0.658
0.654
0.646
0.646
0.652
0.636
0.638
0.632
0.648
0.688
0.704
0.750
0.782
0.774
0.796
0.798
0.764
0.734
0.722
0.704
0.674
0.666
0.666
0.668
0.678
0.680
0.678
0.670
0.676
0.684
0.688
0.674
0.666
0.668
0.670
0.674
0.674
0.662
0.648
0.648
0.640
0.650
0.678
0.688
0.732
0.758
0.742
0.750
0.760
0.758
0.740
0.704
0.690
0.686
0.684
0.686
0.690
0.682
0.668
0.662
0.654
0.654
0.648
0.642
0.658
0.724
0.768
0.780
0.778
0.732
0.726
0.710
0.692
0.684
0.686
0.696
0.702
0.680
0.676
0.678
0.684
0.686
0.688
0.674
0.662
0.664
0.664
0.664
0.666
0.682
0.680
0.716
0.744
0.742
0.722
0.722
0.718
0.706
0.682
0.674
0.662
0.660
0.676
0.698
0.674
0.676
0.678
0.678
0.680
0.680
0.674
0.672
0.660
0.644
0.634
0.624
0.622
0.620
0.628
0.652
0.704
0.742
0.760
0.770
0.766
0.736
0.710
0.676
0.656
0.640
0.638
0.642
0.648
0.654
0.664
0.674
0.680
0.672
0.668
0.664
0.664
0.658
0.664
0.666
0.664
0.666
0.662
0.660
0.666
0.662
0.664
0.670
0.658
0.658
0.662
0.656
0.642
0.644
0.638
0.634
0.630
0.628
0.634
0.636
0.638
0.654
0.664
0.682
0.690
0.688
0.686
0.686
0.684
0.674
0.676
0.682
0.682
0.676
0.674
0.658
0.658
0.660
0.654
0.654
0.650
0.644
0.658
0.650
0.656
0.662
0.668
0.666
0.666
0.664
0.668
0.676
0.680
0.690
0.690
0.682
0.672
0.668
0.670
0.658
0.650
0.652
0.654
0.638
0.644
0.648
0.656
0.660
0.656
0.658
0.652
0.646
0.642
0.626
0.626
0.624
0.632
0.632
0.642
0.634
0.646
0.666
0.676
0.690
0.686
0.690
0.698
0.700
0.696
0.690
0.686
0.696
0.712
0.702
0.690
0.690
0.682
0.672
0.648
0.644
0.648
0.638
0.654
0.650
0.656
0.666
0.670
0.666
0.670
0.648
0.648
0.648
0.652
0.670
0.660
0.654
0.656
0.666
0.696
0.740
0.760
0.768
0.732
0.716
0.712
0.706
0.704
0.688
0.678
0.676
0.672
0.686
0.694
0.710
0.716
0.706
0.714
0.730
0.736
0.726
0.714
0.708
0.708
0.720
0.734
0.716
0.710
0.718
0.720
0.720
0.736
0.736
0.740
0.748
0.766
0.746
0.746
0.736
0.740
0.736
0.706
0.692
0.684
0.690
0.704
0.688
0.686
0.686
0.674
0.684
0.702
0.704
0.708
0.704
0.696
0.672
0.666
0.660
0.668
0.672
0.674
0.700
0.714
0.744
0.734
0.758
0.766
0.738
0.710
0.694
0.690
0.670
0.662
0.658
0.656
0.650
0.646
0.636
0.636
0.642
0.642
0.646
0.670
0.684
0.708
0.748
0.766
0.766
0.746
0.754
0.732
0.726
0.726
0.704
0.692
0.692
0.696
0.694
0.704
0.734
0.732
0.730
0.746
0.728
0.720
0.714
0.704
0.708
0.720
0.706
0.710
0.720
0.726
0.732
0.722
0.710
0.704
0.710
0.716
0.708
0.710
0.716
0.724
0.752
0.732
0.728
0.730
0.732
0.720
0.716
0.700
0.702
0.708
0.718
0.724
0.700
0.696
0.690
0.692
0.680
0.674
0.686
0.692
0.672
0.664
0.680
0.670
0.670
0.684
0.688
0.696
0.698
0.696
0.704
0.678
0.668
0.664
0.656
0.654
0.660
0.672
0.674
0.676
0.668
0.664
0.674
0.668
0.662
0.668
0.668
0.678
0.688
0.688
0.688
0.684
0.684
0.696
0.698
0.702
0.678
0.680
0.682
0.676
0.678
0.682
0.688
0.698
0.704
0.708
0.700
0.708
0.720
0.706
0.694
0.662
0.662
0.634
0.628
0.636
0.638
0.644
0.672
0.690
0.706
0.732
0.742
0.772
0.756
0.756
0.754
0.724
0.714
0.702
0.678
0.670
0.656
0.644
0.642
0.650
0.642
0.628
0.624
0.608
0.596
0.598
0.620
0.650
0.666
0.662
0.646
0.636
0.634
0.638
0.624
0.610
0.596
0.594
0.596
0.592
0.592
0.588
0.582
0.584
0.578
0.578
0.576
0.574
0.576
0.562
0.562
0.560
0.558
0.566
0.590
0.642
0.692
0.724
0.734
0.730
0.728
0.694
0.680
0.668
0.652
0.614
0.604
0.606
0.602
0.608
0.620
0.626
0.632
0.624
0.608
0.606
0.602
0.608
0.596
0.594
0.602
0.610
0.624
0.634
0.626
0.626
0.610
0.612
0.620
0.616
0.614
0.616
0.614
0.622
0.628
0.618
0.626
0.628
0.622
0.618
0.620
0.636
0.656
0.650
0.650
0.674
0.678
0.684
0.702
0.722
0.730
0.704
0.712
0.694
0.698
0.708
0.736
0.740
0.720
0.718
0.712
0.702
0.684
0.660
0.650
0.642
0.644
0.660
0.688
0.716
0.806
0.858
0.818
0.824
0.818
0.794
0.744
0.720
0.710
0.702
0.696
0.688
0.686
0.664
0.648
0.648
0.632
0.660
0.684
0.706
0.736
0.766
0.782
0.770
0.776
0.774
0.738
0.730
0.740
0.744
0.762
0.716
0.710
0.712
0.700
0.682
0.676
0.638
0.624
0.602
0.608
0.594
0.594
0.598
0.598
0.614
0.624
0.644
0.640
0.634
0.626
0.622
0.610
0.614
0.622
0.646
0.648
0.646
0.668
0.680
0.692
0.678
0.672
0.690
0.716
0.750
0.762
0.730
0.734
0.714
0.702
0.690
0.668
0.652
0.658
0.672
0.668
0.684
0.702
0.708
0.708
0.694
0.682
0.664
0.658
0.648
0.626
0.626
0.620
0.632
0.646
0.648
0.648
0.674
0.712
0.742
0.728
0.712
0.694
0.686
0.688
0.668
0.660
0.654
0.642
0.644
0.668
0.688
0.698
0.700
0.688
0.680
0.660
0.648
0.640
0.636
0.624
0.630
0.640
0.652
0.664
0.696
0.742
0.772
0.798
0.750
0.748
0.714
0.698
0.694
0.684
0.702
0.686
0.688
0.690
0.706
0.712
0.716
0.714
0.712
0.692
0.668
0.648
0.652
0.656
0.676
0.716
0.746
0.776
0.774
0.736
0.712
0.710
0.690
0.682
0.690
0.702
0.714
0.706
0.696
0.694
0.708
0.728
0.708
0.700
0.700
0.698
0.696
0.702
0.688
0.662
0.648
0.634
0.642
0.650
0.658
0.652
0.650
0.650
0.658
0.664
0.676
0.684
0.682
0.700
0.706
0.748
0.796
0.818
0.796
0.776
0.716
0.692
0.670
0.654
0.648
0.642
0.642
0.636
0.638
0.626
0.622
0.632
0.654
0.668
0.692
0.694
0.726
0.718
0.718
0.720
0.720
0.724
0.722
0.718
0.696
0.674
0.668
0.652
0.666
0.702
0.778
0.822
0.820
0.806
0.748
0.724
0.712
0.694
0.684
0.678
0.688
0.700
0.702
0.708
0.704
0.708
0.704
0.700
0.696
0.672
0.664
0.658
0.642
0.660
0.662
0.684
0.712
0.730
0.710
0.712
0.738
0.744
0.756
0.712
0.704
0.692
0.670
0.660
0.658
0.676
0.690
0.702
0.688
0.720
0.720
0.730
0.734
0.718
0.690
0.688
0.664
0.664
0.656
0.676
0.664
0.660
0.676
0.700
0.740
0.746
0.748
0.732
0.692
0.698
0.722
0.720
0.742
0.728
0.726
0.722
0.726
0.714
0.706
0.692
0.674
0.674
0.680
0.712
0.728
0.774
0.778
0.806
0.770
0.762
0.752
0.732
0.718
0.706
0.712
0.726
0.742
0.752
0.742
0.766
0.766
0.750
0.740
0.708
0.710
0.708
0.730
0.738
0.720
0.694
0.698
0.718
0.742
0.764
0.738
0.718
0.724
0.732
0.746
0.748
0.740
0.744
0.740
0.720
0.708
0.716
0.722
0.738
0.744
0.710
0.718
0.714
0.726
0.734
0.728
0.710
0.698
0.698
0.718
0.748
0.772
0.752
0.738
0.754
0.764
0.730
0.724
0.732
0.716
0.710
0.706
0.696
0.712
0.702
0.700
0.700
0.706
0.706
0.706
0.720
0.702
0.698
0.684
0.702
0.700
0.690
0.688
0.678
0.662
0.660
0.662
0.662
0.666
0.648
0.644
0.644
0.650
0.658
0.678
0.680
0.666
0.654
0.648
0.644
0.658
0.698
0.724
0.738
0.730
0.722
0.684
0.662
0.644
0.634
0.646
0.688
0.692
0.720
0.740
0.732
0.766
0.792
0.786
0.768
0.748
0.722
0.710
0.708
0.694
0.692
0.674
0.674
0.672
0.664
0.652
0.646
0.624
0.622
0.618
0.620
0.628
0.638
0.652
0.646
0.662
0.686
0.688
0.684
0.678
0.682
0.680
0.662
0.672
0.654
0.666
0.672
0.680
0.682
0.688
0.692
0.670
0.656
0.652
0.644
0.658
0.656
0.666
0.668
0.688
0.718
0.742
0.742
0.712
0.706
0.702
0.702
0.688
0.692
0.696
0.694
0.692
0.680
0.668
0.652
0.626
0.618
0.606
0.606
0.626
0.644
0.648
0.654
0.644
0.656
0.664
0.684
0.680
0.686
0.716
0.748
0.722
0.726
0.746
0.758
0.718
0.706
0.708
0.728
0.730
0.736
0.732
0.728
0.694
0.680
0.668
0.662
0.688
0.718
0.734
0.734
0.724
0.730
0.728
0.736
0.742
0.730
0.706
0.692
0.650
0.630
0.624
0.626
0.640
0.652
0.658
0.662
0.664
0.652
0.652
0.644
0.640
0.638
0.654
0.672
0.696
0.716
0.748
0.796
0.828
0.798
0.772
0.726
0.702
0.694
0.684
0.670
0.676
0.682
0.678
0.702
0.732
0.722
0.724
0.726
0.730
0.730
0.728
0.732
0.704
0.704
0.700
0.690
0.696
0.700
0.706
0.732
0.730
0.712
0.710
0.706
0.706
0.708
0.696
0.684
0.676
0.654
0.656
0.664
0.668
0.682
0.690
0.702
0.748
0.746
0.746
0.738
0.704
0.692
0.682
0.676
0.678
0.658
0.656
0.662
0.654
0.670
0.676
0.702
0.736
0.762
0.768
0.740
0.734
0.722
0.708
0.682
0.658
0.652
0.632
0.626
0.648
0.668
0.684
0.674
0.692
0.682
0.686
0.672
0.658
0.670
0.662
0.672
0.684
0.696
0.692
0.694
0.680
0.658
0.646
0.650
0.662
0.672
0.686
0.678
0.666
0.648
0.646
0.634
0.632
0.638
0.652
0.662
0.658
0.658
0.648
0.662
0.700
0.768
0.798
0.758
0.746
0.738
0.732
0.724
0.702
0.676
0.670
0.672
0.656
0.674
0.676
0.706
0.732
0.724
0.720
0.706
0.716
0.724
0.724
0.724
0.714
0.706
0.690
0.682
0.668
0.654
0.656
0.684
0.700
0.706
0.714
0.708
0.702
0.698
0.688
0.680
0.670
0.648
0.644
0.648
0.684
0.748
0.776
0.804
0.824
0.818
0.788
0.740
0.714
0.688
0.670
0.662
0.656
0.648
0.642
0.644
0.638
0.652
0.662
0.704
0.810
0.878
0.872
0.822
0.810
0.776
0.734
0.696
0.668
0.654
0.648
0.654
0.666
0.676
0.662
0.684
0.684
0.722
0.726
0.748
0.766
0.766
0.750
0.756
0.734
0.724
0.728
0.734
0.704
0.706
0.716
0.722
0.712
0.730
0.754
0.748
0.734
0.732
0.746
0.740
0.724
0.720
0.712
0.696
0.686
0.672
0.636
0.634
0.634
0.636
0.648
0.650
0.642
0.644
0.660
0.664
0.676
0.702
0.724
0.724
0.712
0.702
0.702
0.704
0.702
0.704
0.696
0.702
0.704
0.712
0.706
0.714
0.720
0.714
0.722
0.734
0.752
0.730
0.744
0.748
0.736
0.754
0.746
0.732
0.738
0.758
0.750
0.724
0.724
0.720
0.712
0.686
0.682
0.682
0.690
0.692
0.706
0.714
0.720
0.752
0.762
0.758
0.726
0.724
0.714
0.702
0.696
0.684
0.648
0.640
0.634
0.626
0.654
0.674
0.668
0.680
0.690
0.682
0.686
0.678
0.674
0.688
0.676
0.684
0.696
0.680
0.672
0.678
0.678
0.678
0.662
0.664
0.658
0.640
0.634
0.632
0.622
0.640
0.678
0.726
0.788
0.778
0.810
0.854
0.860
0.842
0.802
0.744
0.718
0.708
0.702
0.680
0.708
0.738
0.730
0.750
0.770
0.770
0.746
0.746
0.738
0.720
0.712
0.710
0.702
0.690
0.694
0.702
0.694
0.688
0.684
0.696
0.690
0.706
0.718
0.694
0.702
0.704
0.702
0.704
0.686
0.680
0.674
0.656
0.668
0.694
0.732
0.712
0.714
0.724
0.736
0.720
0.718
0.684
0.686
0.680
0.672
0.670
0.642
0.644
0.644
0.634
0.626
0.622
0.618
0.612
0.610
0.618
0.626
0.618
0.610
0.610
1.212
0.616
0.618
0.634
0.650
0.680
0.710
0.720
0.730
0.752
0.760
0.720
0.710
0.714
0.694
0.682
0.680
0.682
0.680
0.666
0.652
0.644
0.644
0.642
0.658
0.688
0.690
0.714
0.756
0.756
0.784
0.794
0.766
0.764
0.754
0.746
0.714
0.708
0.676
0.662
0.650
0.652
0.670
0.688
0.706
0.726
0.750
0.778
0.790
0.782
0.762
0.736
0.682
0.660
0.646
0.626
0.626
0.628
0.616
0.618
0.616
0.622
0.638
0.646
0.648
0.650
0.644
0.628
0.626
0.626
0.624
0.632
0.646
0.672
0.682
0.722
0.748
0.756
0.730
0.700
0.674
0.662
0.652
0.646
0.642
0.632
0.630
0.624
0.614
0.614
0.618
0.620
0.642
0.654
0.714
0.764
0.762
0.752
0.738
0.706
0.684
0.674
0.676
0.666
0.642
0.634
0.626
0.634
0.630
0.640
0.656
0.670
0.690
0.708
0.726
0.706
0.700
0.706
0.706
0.702
0.680
0.658
0.652
0.654
0.662
0.650
0.652
0.664
0.674
0.678
0.674
0.660
0.640
0.628
0.632
0.640
0.656
0.676
0.686
0.688
0.694
0.674
0.664
0.662
0.670
0.668
0.674
0.662
0.662
0.670
0.686
0.666
0.678
0.698
0.688
0.718
0.746
0.772
0.778
0.748
0.724
0.708
0.676
0.670
0.678
0.666
0.668
0.680
0.682
0.688
0.704
0.708
0.690
0.690
0.690
0.682
0.686
0.694
0.698
0.694
0.668
0.670
0.658
0.654
0.638
0.648
0.658
0.664
0.664
0.704
0.716
0.704
0.722
0.720
0.700
0.706
0.704
0.704
0.676
0.674
0.666
0.670
0.678
0.680
0.668
0.658
0.666
0.684
0.718
0.722
0.748
0.780
0.768
0.776
0.782
0.756
0.742
0.750
0.740
0.714
0.706
0.704
0.694
0.674
0.678
0.670
0.674
0.682
0.686
0.688
0.690
0.688
0.700
0.686
0.686
0.682
0.696
0.708
0.706
0.706
0.702
0.696
0.666
0.668
0.668
0.670
0.666
0.672
0.690
0.692
0.710
0.726
0.712
0.702
0.696
0.678
0.676
0.684
0.694
0.684
0.684
0.698
0.718
0.720
0.708
0.720
0.728
0.722
0.714
0.676
0.666
0.654
0.632
0.616
0.598
0.606
0.602
0.596
0.606
0.594
0.596
0.598
0.606
0.606
0.604
0.604
0.602
0.572
0.574
0.580
0.580
0.578
0.586
0.590
0.602
0.638
0.666
0.672
0.672
0.682
0.688
0.688
0.662
0.652
0.640
0.636
0.630
0.618
0.618
0.624
0.638
0.648
0.662
0.656
0.658
0.658
0.654
0.646
0.638
0.632
0.616
0.604
0.602
0.610
0.632
0.672
0.688
0.688
0.696
0.688
0.688
0.682
0.676
0.688
0.694
0.698
0.704
0.696
0.692
0.690
0.650
0.648
0.638
0.636
0.630
0.626
0.628
0.626
0.636
0.670
0.708
0.698
0.746
0.756
0.776
0.742
0.730
0.722
0.716
0.702
0.674
0.682
0.672
0.656
0.662
0.662
0.668
0.682
0.664
0.672
0.660
0.686
0.688
0.692
0.690
0.686
0.672
0.662
0.652
0.638
0.642
0.648
0.670
0.732
0.780
0.802
0.838
0.842
0.806
0.770
0.724
0.680
0.648
0.624
0.620
0.616
0.622
0.616
0.624
0.634
0.630
0.630
0.638
0.636
0.644
0.634
0.620
0.618
0.616
0.612
0.626
0.636
0.636
0.622
0.624
0.622
0.634
0.644
0.632
0.632
0.646
0.664
0.670
0.662
0.660
0.668
0.658
0.672
0.684
0.700
0.712
0.728
0.722
0.730
0.724
0.690
0.692
0.676
0.660
0.650
0.646
0.634
0.634
0.636
0.624
0.624
0.632
0.646
0.682
0.720
0.722
0.714
0.712
0.712
0.706
0.704
0.684
0.660
0.652
0.638
0.650
0.648
0.656
0.682
0.728
0.738
0.734
0.758
0.766
0.772
0.752
0.732
0.710
0.690
0.662
0.654
0.648
0.666
0.694
0.684
0.704
0.700
0.694
0.670
0.662
0.664
0.660
0.660
0.670
0.668
0.662
0.646
0.638
0.638
0.652
0.644
0.644
0.652
0.662
0.658
0.666
0.668
0.686
0.690
0.690
0.690
0.672
0.656
0.650
0.644
0.650
0.634
0.634
0.642
0.664
0.678
0.682
0.680
0.674
0.670
0.644
0.624
0.612
0.608
0.606
0.592
0.588
0.590
0.584
0.576
0.574
0.572
0.602
0.580
0.574
0.568
0.558
0.564
0.558
0.554
0.542
0.536
0.536
0.530
0.530
0.528
0.526
0.520
0.520
0.514
0.516
0.510
0.510
0.508
0.508
0.504
0.500
0.496
0.500
0.494
0.496
0.492
0.494
0.492
0.494
0.492
0.492
0.488
0.488
0.488
0.490
0.486
0.484
0.486
0.488
0.486
0.490
0.490
0.492
0.486
0.500
0.500
0.504
0.506
0.500
0.500
0.506
0.508
0.518
0.504
0.504
0.506
0.508
0.506
0.508
0.498
0.508
0.510
0.512
0.526
0.538
0.548
0.534
0.566
0.562
0.562
0.552
0.560
0.560
0.572
0.574
0.566
0.562
0.558
0.560
0.550
0.546
0.546
0.552
0.546
0.548
0.558
0.560
0.572
0.582
0.592
0.598
0.610
0.594
0.596
0.596
0.608
0.620
0.634
0.628
0.622
0.622
0.610
0.610
0.624
0.634
0.642
0.654
0.638
0.656
0.650
0.646
0.644
0.636
0.626
0.612
0.608
0.600
0.592
0.582
0.572
0.570
0.580
0.594
0.598
0.578
0.606
0.588
0.576
0.580
0.570
0.576
0.570
0.564
0.558
0.566
0.570
0.552
0.550
0.552
0.556
0.562
0.572
0.596
0.610
0.616
0.634
0.640
0.648
0.630
0.626
0.628
0.622
0.634
0.618
0.634
0.652
0.660
0.664
0.680
0.660
0.636
0.634
0.622
0.622
0.630
0.632
0.622
0.624
0.632
0.654
0.670
0.680
0.678
0.686
0.688
0.694
0.678
0.672
0.660
0.664
0.668
0.658
0.654
0.652
0.674
0.670
0.686
0.708
0.716
0.724
0.716
0.706
0.682
0.662
0.660
0.660
0.654
0.666
0.666
0.644
0.634
0.632
0.618
0.618
0.630
0.652
0.668
0.666
0.666
0.676
0.680
0.688
0.684
0.690
0.704
0.714
0.738
0.768
0.760
0.760
0.768
0.744
0.744
0.736
0.736
0.742
0.758
0.740
0.740
0.738
0.736
0.740
0.750
0.758
0.750
0.756
0.740
0.736
0.700
0.694
0.678
0.674
0.678
0.692
0.694
0.704
0.706
0.734
0.764
0.772
0.748
0.712
0.696
0.674
0.650
0.648
0.646
0.648
0.678
0.696
0.700
0.696
0.698
0.696
0.704
0.690
0.676
0.676
0.670
0.656
0.660
0.668
0.666
0.652
0.658
0.652
0.656
0.662
0.660
0.666
0.686
0.690
0.682
0.698
0.700
0.708
0.700
0.678
0.658
0.646
0.652
0.662
0.670
0.686
0.666
0.664
0.654
0.640
0.640
0.652
0.660
0.650
0.674
0.662
0.680
0.684
0.686
0.666
0.666
0.658
0.660
0.642
0.660
0.652
0.662
0.668
0.686
0.682
0.688
0.676
0.684
0.674
0.682
0.702
0.698
0.704
0.712
0.710
0.700
0.692
0.666
0.632
0.622
0.624
0.624
0.626
0.632
0.654
0.664
0.704
0.722
0.730
0.692
0.680
0.668
0.640
0.626
0.620
0.618
0.614
0.652
0.666
0.682
0.686
0.706
0.712
0.720
0.688
0.674
0.658
0.652
0.660
0.634
0.642
0.642
0.668
0.656
0.692
0.734
0.736
0.758
0.768
0.752
0.734
0.710
0.716
0.694
0.682
0.680
0.684
0.680
0.702
0.722
0.734
0.706
0.718
0.680
0.666
0.658
0.656
0.648
0.684
0.724
0.756
0.762
0.730
0.718
0.710
0.710
0.692
0.692
0.698
0.710
0.720
0.700
0.698
0.698
0.702
0.704
0.718
0.718
0.716
0.722
0.728
0.728
0.724
0.692
0.678
0.666
0.654
0.646
0.638
0.630
0.620
0.614
0.594
0.600
0.592
0.590
0.590
0.586
0.586
0.578
0.582
0.592
0.584
0.568
0.568
0.588
0.590
0.608
0.614
0.628
0.644
0.668
0.696
0.726
0.746
0.758
0.752
0.710
0.690
0.684
0.662
0.646
0.666
0.660
0.678
0.694
0.712
0.722
0.712
0.718
0.726
0.714
0.724
0.738
0.718
0.708
0.712
0.704
0.700
0.700
0.706
0.700
0.712
0.722
0.728
0.740
0.734
0.744
0.744
0.734
0.716
0.706
0.696
0.708
0.718
0.710
0.694
0.686
0.700
0.696
0.684
0.674
0.682
0.694
0.720
0.740
0.750
0.728
0.716
0.698
0.692
0.696
0.680
0.676
0.678
0.678
0.676
0.656
0.648
0.644
0.646
0.636
0.638
0.628
0.620
0.630
0.630
0.626
0.634
0.642
0.664
0.656
0.646
0.662
0.682
0.680
0.678
0.686
0.670
0.680
0.690
0.684
0.688
0.684
0.680
0.662
0.652
0.644
0.648
0.666
0.662
0.686
0.704
0.700
0.690
0.674
0.658
0.636
0.628
0.626
0.616
0.620
0.634
0.654
0.682
0.678
0.678
0.668
0.658
0.648
0.660
0.660
0.656
0.656
0.650
0.644
0.632
0.624
0.628
0.626
0.638
0.672
0.684
0.704
0.730
0.734
0.730
0.712
0.698
0.682
0.668
0.662
0.650
0.640
0.634
0.618
0.606
0.600
0.596
0.630
0.648
0.682
0.680
0.686
0.704
0.704
0.712
0.724
0.742
0.748
0.756
0.744
0.732
0.716
0.692
0.670
0.662
0.648
0.646
0.652
0.666
0.684
0.688
0.702
0.700
0.704
0.724
0.714
0.710
0.722
0.730
0.752
0.748
0.734
0.744
0.754
0.760
0.756
0.760
0.754
0.718
0.710
0.702
0.674
0.666
0.660
0.660
0.660
0.664
0.638
0.650
0.638
0.648
0.650
0.630
0.636
0.644
0.676
0.666
0.660
0.674
0.674
0.678
0.672
0.670
0.662
0.660
0.650
0.648
0.626
0.628
0.630
0.632
0.628
0.618
0.610
0.612
0.618
0.658
0.740
0.822
0.864
0.864
0.850
0.810
0.768
0.730
0.692
0.654
0.624
0.616
0.618
0.656
0.684
0.708
0.716
0.700
0.678
0.666
0.660
0.664
0.658
0.634
0.634
0.636
0.638
0.634
0.626
0.632
0.598
0.596
0.592
0.580
0.596
0.630
0.658
0.682
0.696
0.678
0.664
0.656
0.668
0.670
0.670
0.656
0.642
0.640
0.640
0.650
0.658
0.672
0.700
0.714
0.714
0.728
0.738
0.718
0.710
0.690
0.670
0.648
0.656
0.666
0.662
0.658
0.670
0.672
0.676
0.688
0.700
0.696
0.704
0.718
0.698
0.698
0.698
0.690
0.706
0.698
0.700
0.716
0.726
0.726
0.696
0.682
0.672
0.660
0.656
0.654
0.638
0.646
0.648
0.660
0.658
0.664
0.678
0.684
0.676
0.688
0.678
0.688
0.694
0.692
0.682
0.650
0.642
0.634
0.632
0.634
0.624
0.626
0.636
0.664
0.716
0.750
0.724
0.740
0.710
0.708
0.704
0.702
0.672
0.658
0.650
0.660
0.660
0.646
0.640
0.642
0.644
0.646
0.646
0.642
0.640
0.642
0.630
0.620
0.624
0.632
0.666
0.680
0.694
0.730
0.788
0.810
0.782
0.746
0.734
0.724
0.700
0.672
0.660
0.632
0.620
0.622
0.628
0.644
0.658
0.666
0.696
0.736
0.760
0.798
0.784
0.774
0.750
0.726
0.714
0.708
0.708
0.708
0.708
0.696
0.688
0.684
0.698
0.700
0.724
0.732
0.730
0.732
0.728
0.726
0.716
0.698
0.688
0.678
0.676
0.682
0.668
0.666
0.670
0.668
0.646
0.650
0.660
0.678
0.692
0.684
0.694
0.674
0.660
0.646
0.648
0.644
0.630
0.616
0.612
0.610
0.602
0.604
0.602
0.594
0.584
0.588
0.590
0.598
0.602
0.614
0.618
0.614
0.626
0.638
0.664
0.654
0.724
0.686
0.670
0.658
0.642
0.628
0.620
0.608
0.606
0.594
0.590
0.578
0.570
0.574
0.568
0.580
0.584
0.588
0.596
0.582
0.582
0.578
0.580
0.574
0.578
0.580
0.584
0.588
0.592
0.596
0.596
0.592
0.590
0.584
0.572
0.572
0.570
0.582
0.596
0.602
0.604
0.612
0.620
0.622
0.618
0.616
0.632
0.644
0.638
0.640
0.632
0.620
0.610
0.610
0.604
0.600
0.600
0.610
0.628
0.630
0.632
0.642
0.644
0.650
0.646
0.654
0.662
0.660
0.664
0.674
0.672
0.666
0.662
0.650
0.646
0.658
0.646
0.672
0.684
0.686
0.680
0.684
0.690
0.690
0.678
0.680
0.682
0.678
0.678
0.664
0.668
0.672
0.666
0.652
0.648
0.690
0.652
0.636
0.636
0.628
0.622
0.616
0.606
0.600
0.604
0.604
0.598
0.596
0.596
0.594
0.600
0.608
0.622
0.636
0.664
0.676
0.682
0.682
0.698
0.688
0.702
0.696
0.702
0.706
0.686
0.688
0.672
0.660
0.650
0.640
0.630
0.628
0.614
0.614
0.616
0.632
0.674
0.686
0.712
0.736
0.728
0.742
0.756
0.736
0.718
0.710
0.706
0.684
0.670
0.660
0.642
0.644
0.642
0.650
0.642
0.634
0.628
0.614
0.606
0.602
0.614
0.632
0.628
0.630
0.628
0.618
0.626
0.620
0.612
0.618
0.622
0.632
0.634
0.630
0.628
0.620
0.612
0.612
0.612
0.618
0.626
0.626
0.638
0.658
0.690
0.686
0.688
0.686
0.696
0.692
0.680
0.680
0.678
0.682
0.686
0.688
0.680
0.684
0.680
0.660
0.648
0.652
0.656
0.666
0.680
0.688
0.688
0.704
0.708
0.704
0.702
0.676
0.656
0.650
0.638
0.634
0.636
0.630
0.632
0.626
0.618
0.616
0.622
0.622
0.626
0.622
0.622
0.614
0.616
0.618
0.618
0.632
0.632
0.642
0.656
0.670
0.690
0.696
0.738
0.738
0.728
0.710
0.694
0.670
0.648
0.632
0.618
0.612
0.608
0.608
0.606
0.602
0.592
0.588
0.586
0.586
0.614
0.650
0.660
0.696
0.738
0.756
0.732
0.716
0.694
0.674
0.660
0.644
0.638
0.620
0.604
0.600
0.584
0.582
0.582
0.612
0.642
0.678
0.728
0.770
0.804
0.820
0.802
0.780
0.712
0.688
0.666
0.656
0.650
0.654
0.644
0.670
0.702
0.712
0.710
0.718
0.750
0.744
0.718
0.694
0.686
0.670
0.660
0.632
0.616
0.610
0.606
0.612
0.624
0.642
0.656
0.672
0.678
0.696
0.722
0.698
0.688
0.688
0.684
0.662
0.654
0.644
0.642
0.638
0.650
0.662
0.670
0.662
0.646
0.630
0.622
0.614
0.608
0.600
0.614
0.604
0.618
0.620
0.620
0.624
0.618
0.612
0.612
0.604
0.594
0.586
0.582
0.600
0.624
0.650
0.696
0.684
0.708
0.700
0.706
0.706
0.694
0.684
0.664
0.636
0.630
0.612
0.614
0.612
0.626
0.694
0.790
0.766
0.770
0.772
0.762
0.776
0.744
0.728
0.718
0.692
0.680
0.670
0.658
0.652
0.638
0.636
0.638
0.636
0.622
0.628
0.628
0.626
0.622
0.614
0.608
0.604
0.600
0.606
0.604
0.608
0.598
0.596
0.600
0.606
0.624
0.636
0.654
0.656
0.636
0.626
0.636
0.622
0.624
0.618
0.604
0.606
0.598
0.594
0.606
0.604
0.624
0.646
0.682
0.668
0.672
0.668
0.684
0.652
0.654
0.644
0.626
0.626
0.622
0.620
0.618
0.618
0.596
0.592
0.590
0.590
0.588
0.600
0.600
0.626
0.634
0.662
0.680
0.686
0.670
0.662
0.658
0.650
0.622
0.626
0.618
0.614
0.614
0.604
0.626
0.614
0.630
0.630
0.644
0.646
0.670
0.658
0.666
0.664
0.668
0.652
0.650
0.638
0.628
0.626
0.632
0.626
0.640
0.644
0.650
0.668
0.678
0.684
0.678
0.666
0.650
0.632
0.618
0.614
0.614
0.622
0.628
0.616
0.618
0.628
0.620
0.606
0.604
0.608
0.614
0.638
0.644
0.682
0.714
0.744
0.730
0.738
0.718
0.722
0.740
0.732
0.732
0.758
0.738
0.740
0.750
0.734
0.728
0.734
0.720
0.722
0.724
0.714
0.716
0.710
0.708
0.708
0.726
0.716
0.726
0.738
0.710
0.708
0.698
0.696
0.674
0.666
0.680
0.662
0.664
0.666
0.664
0.674
0.682
0.690
0.702
0.716
0.716
0.690
0.680
0.672
0.658
0.664
0.668
0.682
0.698
0.710
0.716
0.696
0.686
0.680
0.656
0.644
0.642
0.634
0.632
0.630
0.630
0.628
0.630
0.644
0.654
0.652
0.660
0.674
0.678
0.684
0.692
0.682
0.690
0.690
0.688
0.660
0.658
0.622
0.632
0.642
0.666
0.660
0.684
0.714
0.710
0.738
0.752
0.724
0.708
0.706
0.684
0.680
0.678
0.676
0.686
0.674
0.660
0.660
0.670
0.658
0.658
0.678
0.686
0.692
0.714
0.724
0.702
0.708
0.698
0.678
0.664
0.658
0.660
0.660
0.662
0.646
0.640
0.640
0.634
0.640
0.634
0.632
0.628
0.634
0.640
0.638
0.642
0.656
0.666
0.672
0.674
0.676
0.654
0.644
0.636
0.628
0.620
0.678
0.558
0.608
0.608
0.620
0.634
0.668
0.694
0.732
0.774
0.774
0.816
0.818
0.792
0.794
0.742
0.726
0.718
0.682
0.676
0.680
0.676
0.676
0.690
0.706
0.696
0.710
0.724
0.716
0.708
0.716
0.706
0.694
0.694
0.704
0.684
0.684
0.688
0.682
0.682
0.690
0.690
0.694
0.704
0.712
0.700
0.708
0.714
0.692
0.692
0.700
0.696
0.700
0.716
0.718
0.726
0.718
0.674
0.654
0.634
0.632
0.610
0.618
0.624
0.636
0.656
0.670
0.668
0.694
0.682
0.688
0.680
0.680
0.684
0.702
0.686
0.690
0.692
0.706
0.692
0.686
0.688
0.684
0.680
0.674
0.678
0.682
0.686
0.694
0.690
0.706
0.706
0.690
0.706
0.722
0.702
0.702
0.700
0.692
0.700
0.690
0.704
0.692
0.702
0.710
0.702
0.712
0.702
0.710
0.710
0.706
0.770
0.710
0.696
0.698
0.674
0.668
0.676
0.656
0.662
0.670
0.660
0.674
0.684
0.686
0.692
0.708
0.702
0.706
0.722
0.708
0.720
0.732
0.718
0.712
0.700
0.694
0.718
0.694
0.656
0.644
0.620
0.608
0.604
0.600
0.608
0.614
0.620
0.628
0.624
0.624
0.638
0.640
0.652
0.666
0.672
0.696
0.700
0.698
0.696
0.686
0.678
0.648
0.650
0.640
0.646
0.666
0.668
0.684
0.672
0.670
0.670
0.660
0.652
0.656
0.672
0.696
0.694
0.724
0.726
0.716
0.716
0.716
0.706
0.720
0.730
0.722
0.716
0.698
0.694
0.712
0.700
0.696
0.684
0.662
0.666
0.660
0.672
0.648
0.664
0.672
0.680
0.672
0.696
0.704
0.700
0.712
0.690
0.712
0.686
0.680
0.646
0.648
0.654
0.654
0.660
0.670
0.672
0.664
0.668
0.672
0.670
0.668
0.664
0.660
0.662
0.664
0.672
0.664
0.676
0.678
0.692
0.704
0.710
0.702
0.702
0.700
0.698
0.680
0.682
0.670
0.676
0.674
0.678
0.700
0.712
0.710
0.718
0.718
0.682
0.670
0.656
0.650
0.642
0.648
0.650
0.652
0.644
0.654
0.660
0.678
0.678
0.690
0.700
0.698
0.690
0.690
0.678
0.674
0.674
0.662
0.666
0.672
0.672
0.686
0.700
0.710
0.718
0.730
0.732
0.736
0.732
0.710
0.710
0.706
0.700
0.702
0.716
0.714
0.724
0.734
0.726
0.738
0.740
0.726
0.732
0.716
0.712
0.716
0.706
0.708
0.708
0.698
0.700
0.698
0.700
0.702
0.692
0.698
0.686
0.684
0.688
0.678
0.682
0.690
0.692
0.694
0.698
0.698
0.686
0.674
0.660
0.654
0.642
0.622
0.620
0.620
0.620
0.624
0.636
0.636
0.660
0.684
0.704
0.720
0.754
0.768
0.786
0.764
0.758
0.714
0.694
0.676
0.666
0.656
0.652
0.624
0.612
0.608
0.604
0.594
0.596
0.596
0.608
0.610
0.626
0.652
0.670
0.702
0.730
0.740
0.744
0.750
0.742
0.730
0.724
0.708
0.704
0.700
0.692
0.702
0.708
0.708
0.712
0.712
0.696
0.712
0.708
0.704
0.674
0.662
0.652
0.646
0.634
0.632
0.624
0.630
0.658
0.682
0.704
0.728
0.782
0.784
0.776
0.770
0.722
0.698
0.684
0.672
0.672
0.686
0.694
0.714
0.736
0.742
0.736
0.702
0.696
0.688
0.694
0.680
0.678
0.684
0.692
0.684
0.674
0.676
0.676
0.686
0.682
0.670
0.664
0.670
0.662
0.664
0.664
0.672
0.694
0.732
0.750
0.760
0.748
0.732
0.742
0.732
0.702
0.692
0.678
0.666
0.664
0.674
0.680
0.678
0.698
0.688
0.680
0.686
0.684
0.674
0.668
0.676
0.692
0.696
0.690
0.684
0.674
0.642
0.650
0.644
0.628
0.636
0.640
0.642
0.664
0.698
0.698
0.724
0.756
0.744
0.742
0.740
0.748
0.738
0.728
0.720
0.710
0.678
0.682
0.674
0.658
0.658
0.680
0.712
0.748
0.782
0.810
0.802
0.762
0.750
0.732
0.704
0.678
0.678
0.674
0.646
0.632
0.636
0.636
0.644
0.644
0.644
0.640
0.636
0.638
0.640
0.642
0.644
0.642
0.632
0.608
0.614
0.626
0.644
0.666
0.712
0.774
0.790
0.776
0.768
0.740
0.704
0.692
0.678
0.680
0.658
0.658
0.660
0.672
0.682
0.704
0.714
0.712
0.704
0.682
0.674
0.670
0.670
0.664
0.668
0.684
0.690
0.704
0.734
0.750
0.732
0.734
0.736
0.710
0.706
0.702
0.694
0.698
0.690
0.688
0.678
0.668
0.654
0.628
0.624
0.620
0.604
0.596
0.596
0.592
0.594
0.596
0.594
0.594
0.584
0.584
0.582
0.584
0.582
0.588
0.592
0.606
0.626
0.650
0.656
0.658
0.636
0.640
0.636
0.626
0.622
0.608
0.612
0.624
0.650
0.676
0.680
0.670
0.672
0.678
0.670
0.664
0.674
0.692
0.712
0.728
0.730
0.700
0.706
0.700
0.698
0.696
0.686
0.668
0.668
0.674
0.664
0.680
0.708
0.734
0.744
0.758
0.726
0.718
0.714
0.706
0.718
0.710
0.734
0.750
0.734
0.764
0.756
0.742
0.726
0.740
0.736
0.738
0.732
0.720
0.700
0.682
0.680
0.678
0.692
0.696
0.686
0.692
0.706
0.710
0.708
0.696
0.694
0.680
0.678
0.680
0.670
0.686
0.706
0.730
0.750
0.718
0.722
0.720
0.724
0.702
0.700
0.706
0.696
0.708
0.718
0.714
0.696
0.692
0.698
0.692
0.682
0.688
0.692
0.702
0.718
0.738
0.734
0.718
0.718
0.712
0.698
0.682
0.684
0.680
0.670
0.666
0.670
0.680
0.688
0.674
0.698
0.682
0.690
0.704
0.704
0.710
0.692
0.680
0.664
0.642
0.626
0.618
0.606
0.612
0.620
0.652
0.706
0.736
0.740
0.712
0.714
0.696
0.688
0.686
0.658
0.660
0.658
0.650
0.676
0.710
0.756
0.788
0.796
0.778
0.736
0.702
0.684
0.672
0.652
0.660
0.662
0.656
0.660
0.662
0.674
0.688
0.690
0.668
0.670
0.652
0.650
0.648
0.656
0.668
0.674
0.672
0.672
0.656
0.654
0.634
0.632
0.646
0.658
0.668
0.676
0.666
0.654
0.656
0.638
0.644
0.636
0.636
0.630
0.606
0.604
0.604
0.600
0.620
0.646
0.712
0.796
0.856
0.848
0.876
0.846
0.806
0.800
0.760
0.736
0.726
0.692
0.690
0.686
0.690
0.694
0.700
0.696
0.666
0.652
0.652
0.648
0.638
0.638
0.652
0.656
0.648
0.646
0.634
0.634
0.636
0.640
0.630
0.624
0.624
0.622
0.616
0.616
0.622
0.622
0.636
0.642
0.646
0.664
0.664
0.664
0.676
0.680
0.684
0.682
0.672
0.668
0.638
0.620
0.618
0.622
0.626
0.638
0.660
0.690
0.718
0.780
0.804
0.812
0.798
0.768
0.744
0.694
0.674
0.660
0.654
0.668
0.652
0.650
0.662
0.676
0.692
0.716
0.752
0.794
0.814
0.786
0.762
0.772
0.762
0.744
0.726
0.694
0.670
0.662
0.662
0.654
0.656
0.656
0.652
0.640
0.652
0.646
0.632
0.666
0.648
0.670
0.674
0.718
0.754
0.792
0.752
0.740
0.736
0.710
0.696
0.700
0.700
0.694
0.682
0.660
0.648
0.642
0.656
0.682
0.744
0.744
0.730
0.736
0.744
0.720
0.708
0.700
0.690
0.682
0.646
0.644
0.640
0.628
0.624
0.628
0.628
0.622
0.624
0.632
0.632
0.644
0.668
0.682
0.684
0.662
0.654
0.652
0.650
0.640
0.638
0.648
0.656
0.670
0.674
0.700
0.720
0.716
0.700
0.686
0.676
0.678
0.682
0.662
0.662
0.650
0.662
0.672
0.682
0.680
0.676
0.650
0.644
0.630
0.620
0.622
0.626
0.626
0.628
0.632
0.618
0.620
0.618
0.622
0.630
0.644
0.674
0.700
0.714
0.746
0.736
0.752
0.744
0.724
0.718
0.710
0.686
0.682
0.678
0.658
0.644
0.648
0.646
0.644
0.640
0.628
0.626
0.618
0.610
0.602
0.594
0.584
0.586
0.608
0.648
0.690
0.688
0.688
0.700
0.712
0.730
0.740
0.740
0.740
0.726
0.704
0.672
0.658
0.640
0.638
0.638
0.622
0.626
0.636
0.634
0.650
0.658
0.658
0.672
0.704
0.710
0.722
0.714
0.706
0.686
0.670
0.644
0.642
0.638
0.636
0.638
0.638
0.634
0.630
0.628
0.624
0.606
0.600
0.602
0.630
0.642
0.648
0.670
0.702
0.722
0.716
0.702
0.688
0.676
0.642
0.630
0.628
0.636
0.654
0.656
0.672
0.646
0.648
0.642
0.626
0.654
0.648
0.672
0.686
0.670
0.664
0.660
0.658
0.682
0.686
0.702
0.702
0.698
0.708
0.712
0.710
0.688
0.672
0.664
0.636
0.634
0.648
0.662
0.680
0.684
0.680
0.674
0.666
0.646
0.634
0.618
0.610
0.614
0.640
0.658
0.670
0.696
0.734
0.730
0.740
0.746
0.760
0.722
0.714
0.702
0.682
0.686
0.676
0.676
0.648
0.646
0.640
0.660
0.674
0.686
0.674
0.670
0.674
0.676
0.672
0.672
0.676
0.672
0.660
0.646
0.636
0.640
0.642
0.632
0.640
0.638
0.648
0.648
0.662
0.678
0.692
0.696
0.684
0.674
0.668
0.664
0.646
0.642
0.634
0.624
0.648
0.634
0.636
0.646
0.666
0.690
0.688
0.688
0.696
0.698
0.680
0.676
0.680
0.680
0.668
0.664
0.660
0.662
0.662
0.660
0.678
0.680
0.690
0.714
0.724
0.710
0.702
0.706
0.698
0.674
0.658
0.652
0.636
0.652
0.670
0.676
0.678
0.680
0.674
0.654
0.650
0.650
0.656
0.654
0.660
0.672
0.674
0.678
0.690
0.688
0.684
0.676
0.696
0.680
0.666
0.628
0.612
0.610
0.610
0.602
0.606
0.606
0.610
0.618
0.596
0.602
0.584
0.582
0.588
0.584
0.592
0.582
0.584
0.586
0.584
0.594
0.588
0.596
0.606
0.612
0.622
0.650
0.688
0.676
0.682
0.692
0.698
0.670
0.672
0.666
0.652
0.644
0.638
0.632
0.604
0.604
0.604
0.616
0.634
0.656
0.712
0.724
0.756
0.792
0.748
0.748
0.736
0.708
0.696
0.682
0.666
0.656
0.654
0.658
0.658
0.646
0.636
0.646
0.642
0.638
0.628
0.624
0.624
0.632
0.630
0.628
0.642
0.648
0.676
0.684
0.692
0.702
0.688
0.690
0.690
0.682
0.668
0.670
0.674
0.666
0.666
0.672
0.656
0.668
0.664
0.678
0.684
0.706
0.708
0.704
0.702
0.678
0.678
0.672
0.650
0.632
0.632
0.626
0.616
0.622
0.624
0.618
0.622
0.630
0.628
0.630
0.618
0.634
0.628
0.622
0.616
0.600
0.590
0.582
0.582
0.572
0.564
0.586
0.630
0.646
0.648
0.646
0.652
0.656
0.654
0.636
0.610
0.612
0.598
0.612
0.598
0.602
0.610
0.604
0.618
0.632
0.632
0.630
0.638
0.634
0.650
0.656
0.666
0.662
0.666
0.644
0.646
0.648
0.638
0.644
0.662
0.672
0.670
0.688
0.694
0.680
0.690
0.690
0.690
0.660
0.656
0.648
0.632
0.620
0.620
0.624
0.630
0.642
0.660
0.722
0.806
0.734
0.706
0.708
0.688
0.688
0.690
0.678
0.706
0.712
0.702
0.708
0.698
0.692
0.684
0.672
0.656
0.634
0.632
0.626
0.616
0.630
0.646
0.666
0.718
0.744
0.754
0.750
0.766
0.756
0.746
0.750
0.724
0.802
0.738
0.704
0.706
0.662
0.652
0.634
0.614
0.606
0.610
0.606
0.606
0.614
0.616
0.610
0.604
0.630
0.694
0.664
0.660
0.654
0.640
0.628
0.626
0.626
0.622
0.630
0.646
0.670
0.698
0.702
0.700
0.710
0.704
0.696
0.694
0.690
0.684
0.690
0.704
0.704
0.710
0.730
0.742
0.744
0.752
0.750
0.732
0.730
0.732
0.710
0.716
0.722
0.720
0.724
0.728
0.744
0.724
0.724
0.728
0.732
0.726
0.736
0.734
0.708
0.700
0.688
0.678
0.686
0.676
0.686
0.702
0.728
0.708
0.708
0.710
0.702
0.688
0.686
0.678
0.666
0.674
0.678
0.672
0.668
0.660
0.640
0.626
0.628
0.630
0.634
0.636
0.656
0.704
0.742
0.742
0.746
0.750
0.722
0.716
0.722
0.698
0.690
0.684
0.682
0.674
0.664
0.656
0.654
0.638
0.636
0.624
0.626
0.638
0.664
0.668
0.672
0.682
0.708
0.694
0.684
0.706
0.698
0.696
0.692
0.662
0.640
0.636
0.634
0.620
0.618
0.616
0.614
0.620
0.606
0.610
0.610
0.608
0.610
0.618
0.652
0.702
0.730
0.712
0.712
0.700
0.690
0.666
0.646
0.634
0.626
0.598
0.600
0.600
0.614
0.634
0.648
0.662
0.696
0.734
0.732
0.738
0.728
0.710
0.678
0.668
0.658
0.646
0.642
0.632
0.634
0.626
0.614
0.624
0.624
0.628
0.632
0.636
0.634
0.642
0.646
0.644
0.640
0.624
0.624
0.616
0.616
0.626
0.630
0.620
0.626
0.628
0.632
0.636
0.634
0.622
0.624
0.622
0.648
0.670
0.680
0.682
0.666
0.660
0.650
0.648
0.646
0.658
0.670
0.686
0.700
0.706
0.694
0.690
0.670
0.666
0.672
0.682
0.682
0.664
0.662
0.660
0.658
0.646
0.648
0.648
0.664
0.694
0.722
0.746
0.750
0.722
0.702
0.694
0.688
0.680
0.698
0.688
0.690
0.706
0.722
0.736
0.746
0.738
0.722
0.710
0.680
0.662
0.658
0.642
0.632
0.638
0.658
0.674
0.684
0.700
0.704
0.680
0.670
0.666
0.676
0.686
0.672
0.666
0.676
0.674
0.674
0.682
0.694
0.704
0.712
0.716
0.732
0.706
0.686
0.670
0.654
0.640
0.642
0.650
0.646
0.646
0.646
0.650
0.654
0.644
0.646
0.652
0.648
0.670
0.656
0.682
0.686
0.714
0.714
0.726
0.740
0.748
0.754
0.744
0.726
0.708
0.682
0.674
0.674
0.682
0.710
0.716
0.724
0.750
0.776
0.774
0.780
0.764
0.730
0.724
0.720
0.720
0.714
0.684
0.682
0.654
0.668
0.676
0.700
0.686
0.708
0.722
0.716
0.706
0.714
0.712
0.722
0.718
0.700
0.674
0.662
0.658
0.654
0.646
0.642
0.652
0.650
0.660
0.682
0.674
0.688
0.692
0.694
0.700
0.710
0.700
0.688
0.690
0.676
0.674
0.662
0.662
0.666
0.676
0.680
0.696
0.692
0.698
0.704
0.682
0.692
0.688
0.672
0.680
0.682
0.670
0.670
0.674
0.690
0.684
0.694
0.688
0.682
0.678
0.680
0.670
0.660
0.654
0.656
0.650
0.664
0.678
0.684
0.706
0.730
0.738
0.742
0.728
0.720
0.684
0.676
0.672
0.636
0.648
0.650
0.650
0.650
0.650
0.650
0.644
0.644
0.640
0.628
0.620
0.608
0.610
0.608
0.604
0.604
0.600
0.606
0.600
0.598
0.608
0.612
0.620
0.620
0.636
0.662
0.662
0.678
0.684
0.692
0.678
0.686
0.672
0.656
0.662
0.676
0.682
0.694
0.696
0.702
0.692
0.688
0.668
0.656
0.654
0.660
0.672
0.678
0.672
0.668
0.676
0.668
0.674
0.686
0.722
0.724
0.756
0.762
0.742
0.722
0.718
0.692
0.680
0.680
0.680
0.686
0.676
0.696
0.714
0.708
0.714
0.688
0.682
0.682
0.662
0.660
0.666
0.664
0.670
0.674
0.668
0.672
0.668
0.650
0.648
0.644
0.638
0.640
0.658
0.670
0.684
0.696
0.696
0.696
0.690
0.686
0.664
0.668
0.660
0.670
0.678
0.686
0.686
0.692
0.700
0.684
0.692
0.696
0.684
0.684
0.692
0.696
0.698
0.706
0.702
0.716
0.736
0.744
0.730
0.718
0.716
0.706
0.694
0.686
0.670
0.650
0.650
0.642
0.644
0.656
0.688
0.738
0.742
0.758
0.756
0.752
0.760
0.756
0.744
0.730
0.704
0.694
0.690
0.680
0.674
0.688
0.690
0.680
0.696
0.686
0.676
0.686
0.676
0.660
0.666
0.670
0.690
0.702
0.694
0.688
0.684
0.682
0.670
0.672
0.678
0.684
0.666
0.664
0.664
0.658
0.656
0.666
0.672
0.688
0.678
0.682
0.690
0.694
0.688
0.672
0.676
0.662
0.648
0.646
0.648
0.652
0.654
0.644
0.644
0.640
0.632
0.628
0.612
0.608
0.598
0.598
0.618
0.640
0.652
0.668
0.688
0.702
0.690
0.668
0.672
0.664
0.668
0.670
0.660
0.660
0.672
0.696
0.704
0.700
0.708
0.714
0.714
0.706
0.700
0.700
0.698
0.706
0.702
0.682
0.678
0.674
0.680
0.688
0.674
0.672
0.678
0.664
0.666
0.686
0.690
0.698
0.708
0.686
0.678
0.666
0.658
0.654
0.652
0.648
0.648
0.662
0.674
0.694
0.726
0.730
0.730
0.750
0.764
0.762
0.732
0.714
0.688
0.674
0.662
0.676
0.692
0.690
0.704
0.718
0.736
0.718
0.718
0.710
0.700
0.726
0.706
0.700
0.696
0.702
0.716
0.710
0.714
0.682
0.676
0.674
0.664
0.624
0.646
0.636
0.632
0.636
0.630
0.620
0.636
0.644
0.634
0.642
0.646
0.652
0.672
0.674
0.712
0.726
0.738
0.744
0.720
0.726
0.718
0.716
0.708
0.720
0.730
0.740
0.746
0.720
0.700
0.690
0.694
0.688
0.672
0.676
0.682
0.688
0.704
0.728
0.746
0.748
0.758
0.742
0.728
0.724
0.712
0.700
0.698
0.706
0.692
0.702
0.714
0.706
0.702
0.734
0.752
0.736
0.728
0.716
0.720
0.732
0.736
0.730
0.716
0.690
0.680
0.668
0.648
0.646
0.650
0.664
0.704
0.770
0.792
0.764
0.762
0.732
0.724
0.708
0.698
0.680
0.654
0.652
0.638
0.632
0.634
0.630
0.620
0.622
0.610
0.606
0.606
0.602
0.604
0.606
0.614
0.622
0.636
0.634
0.630
0.622
0.620
0.624
0.636
0.650
0.666
0.674
0.682
0.688
0.696
0.714
0.730
0.738
0.732
0.728
0.694
0.686
0.690
0.696
0.686
0.692
0.698
0.692
0.702
0.722
0.698
0.682
0.676
0.686
0.672
0.668
0.646
0.648
0.646
0.650
0.652
0.650
0.652
0.660
0.668
0.668
0.662
0.658
0.660
0.656
0.672
0.678
0.696
0.726
0.724
0.720
0.722
0.706
0.704
0.706
0.714
0.722
0.736
0.752
0.740
0.734
0.718
0.718
0.718
0.736
0.730
0.730
0.722
0.710
0.692
0.674
0.656
0.650
0.658
0.652
0.660
0.664
0.682
0.698
0.720
0.722
0.746
0.768
0.752
0.748
0.726
0.726
0.716
0.710
0.700
0.686
0.670
0.666
0.676
0.682
0.712
0.782
0.798
0.848
0.874
0.838
0.824
0.782
0.746
0.728
0.714
0.718
0.730
0.746
0.710
0.696
0.694
0.696
0.700
0.696
0.684
0.684
0.692
0.676
0.676
0.678
0.688
0.694
0.742
0.776
0.786
0.752
0.752
0.754
0.750
0.736
0.716
0.704
0.704
0.724
0.714
0.708
0.722
0.748
0.742
0.758
0.774
0.758
0.758
0.766
0.748
0.738
0.748
0.748
0.732
0.734
0.736
0.740
0.728
0.736
0.740
0.726
0.722
0.714
0.704
0.680
0.668
0.660
0.658
0.648
0.642
0.656
0.674
0.672
0.678
0.692
0.682
0.680
0.680
0.678
0.682
0.670
0.668
0.672
0.680
0.672
0.680
0.698
0.712
0.716
0.724
0.746
0.728
0.720
0.716
0.696
0.692
0.692
0.682
0.674
0.678
0.688
0.680
0.680
0.684
0.690
0.686
0.694
0.694
0.690
0.686
0.678
0.668
0.646
0.654
0.636
0.646
0.636
0.636
0.642
0.636
0.638
0.660
0.664
0.642
0.638
0.610
0.616
0.612
0.610
0.598
0.600
0.604
0.606
0.600
0.610
0.618
0.634
0.634
0.646
0.660
0.646
0.648
0.650
0.642
0.646
0.662
0.666
0.664
0.686
0.704
0.698
0.708
0.728
0.710
0.722
0.722
0.708
0.728
0.738
0.714
0.718
0.704
0.690
0.688
0.680
0.672
0.560
0.788
0.674
0.654
0.658
0.660
0.670
0.676
0.688
0.712
0.704
0.714
0.732
0.720
0.732
0.746
0.746
0.738
0.746
0.728
0.728
0.730
0.728
0.716
0.722
0.732
0.718
0.728
0.724
0.692
0.688
0.684
0.668
0.678
0.686
0.692
0.686
0.698
0.700
0.688
0.702
0.704
0.692
0.704
0.710
0.714
0.716
0.724
0.716
0.720
0.726
0.718
0.728
0.746
0.756
0.762
0.754
0.760
0.758
0.734
0.720
0.712
0.708
0.712
0.712
0.728
0.748
0.736
0.718
0.714
0.704
0.706
0.700
0.706
0.704
0.708
0.706
0.694
0.688
0.686
0.674
0.670
0.672
0.690
0.728
0.778
0.778
0.748
0.748
0.734
0.716
0.708
0.712
0.706
0.716
0.728
0.724
0.722
0.728
0.736
0.722
0.726
0.710
0.710
0.706
0.696
0.700
0.706
0.710
0.702
0.700
0.714
0.704
0.704
0.700
0.708
0.704
0.712
0.716
0.706
0.712
0.714
0.708
0.706
0.712
0.700
0.698
0.702
0.702
0.700
0.698
0.700
0.704
0.700
0.696
0.700
0.704
0.688
0.694
0.684
0.688
0.692
0.690
0.694
0.690
0.684
0.666
0.668
0.666
0.672
0.640
0.656
0.656
0.652
0.642
0.644
0.648
0.654
0.642
0.640
0.640
0.648
0.654
0.650
0.640
0.636
0.638
0.642
0.642
0.644
0.666
0.704
0.730
0.734
0.718
0.692
0.686
0.678
0.676
0.668
0.676
0.696
0.732
0.750
0.736
0.748
0.758
0.782
0.754
0.766
0.768
0.744
0.736
0.742
0.706
0.696
0.696
0.678
0.678
0.680
0.678
0.684
0.692
0.688
0.702
0.730
0.744
0.736
0.740
0.746
0.750
0.740
0.718
0.706
0.704
0.692
0.690
0.702
0.704
0.700
0.710
0.724
0.706
0.716
0.710
0.698
0.698
0.688
0.666
0.662
0.650
0.650
0.670
0.676
0.486
0.202
0.484
0.218
0.266
0.460
0.330
0.412
0.716
0.716
0.698
0.678
0.666
0.658
0.668
0.676
0.674
0.682
0.704
0.728
0.724
0.728
0.724
0.718
0.716
0.724
0.722
0.720
0.702
0.686
0.662
0.646
0.638
0.634
0.618
0.630
0.634
0.636
0.662
0.680
0.686
0.702
0.714
0.700
0.706
0.696
0.698
0.708
0.726
0.712
0.720
0.724
0.740
0.750
0.726
0.720
0.722
0.722
0.704
0.708
0.716
0.710
0.722
0.724
0.720
0.730
0.730
0.732
0.756
0.768
0.750
0.744
0.754
0.740
0.750
0.740
0.718
0.724
0.718
0.692
0.684
0.688
0.690
0.686
0.704
0.726
0.706
0.704
0.696
0.702
0.704
0.698
0.686
0.688
0.678
0.686
0.686
0.686
0.692
0.676
0.660
0.662
0.670
0.670
0.696
0.722
0.728
0.728
0.718
0.684
0.670
0.666
0.654
0.650
0.654
0.638
0.648
0.642
0.640
0.672
0.716
0.776
0.812
0.826
0.824
0.796
0.762
0.744
0.710
0.670
0.662
0.662
0.696
0.718
0.730
0.750
0.756
0.742
0.712
0.710
0.706
0.716
0.716
0.710
0.692
0.700
0.712
0.712
0.720
0.768
0.794
0.766
0.776
0.804
0.796
0.776
0.782
0.776
0.744
0.732
0.736
0.736
0.710
0.706
0.736
0.746
0.762
0.744
0.728
0.714
0.702
0.684
0.658
0.658
0.650
0.662
0.688
0.716
0.716
0.720
0.730
0.738
0.734
0.702
0.688
0.686
0.692
0.698
0.694
0.728
0.738
0.736
0.740
0.726
0.702
0.696
0.688
0.686
0.682
0.676
0.674
0.684
0.704
0.732
0.752
0.758
0.750
0.730
0.708
0.700
0.700
0.688
0.706
0.698
0.704
0.706
0.710
0.712
0.698
0.678
0.654
0.660
0.644
0.650
0.660
0.670
0.690
0.660
0.680
0.698
0.730
0.740
0.708
0.704
0.694
0.702
0.722
0.726
0.714
0.694
0.678
0.680
0.678
0.654
0.656
0.656
0.658
0.664
0.674
0.682
0.658
0.672
0.664
0.676
0.702
0.770
0.816
0.850
0.840
0.820
0.804
0.798
0.746
0.736
0.728
0.748
0.754
0.796
0.798
0.802
0.778
0.754
0.706
0.700
0.682
0.656
0.654
0.646
0.628
0.648
0.650
0.648
0.654
0.666
0.674
0.672
0.672
0.680
0.694
0.678
0.676
0.670
0.678
0.694
0.688
0.680
0.676
0.666
0.658
0.646
0.640
0.632
0.628
0.622
0.618
0.632
0.646
0.634
0.644
0.666
0.662
0.684
0.704
0.704
0.708
0.730
0.728
0.710
0.714
0.720
0.696
0.694
0.698
0.688
0.696
0.704
0.694
0.688
0.670
0.674
0.662
0.656
0.644
0.644
0.650
0.652
0.652
0.660
0.674
0.672
0.686
0.692
0.700
0.726
0.744
0.748
0.732
0.740
0.740
0.724
0.732
0.758
0.776
0.742
0.730
0.740
0.752
0.732
0.708
0.704
0.708
0.708
0.706
0.708
0.694
0.682
0.680
0.656
0.646
0.644
0.652
0.690
0.732
0.748
0.734
0.740
0.748
0.736
0.722
0.714
0.720
0.722
0.716
0.714
0.702
0.682
0.656
0.644
0.622
0.626
0.642
0.668
0.738
0.798
0.806
0.800
0.760
0.748
0.720
0.718
0.716
0.716
0.686
0.678
0.672
0.686
0.696
0.708
0.724
0.752
0.780
0.784
0.786
0.762
0.758
0.742
0.716
0.712
0.696
0.686
0.662
0.648
0.654
0.666
0.694
0.696
0.692
0.692
0.722
0.748
0.740
0.736
0.746
0.732
0.714
0.678
0.672
0.658
0.644
0.642
0.656
0.678
0.668
0.678
0.702
0.714
0.728
0.756
0.760
0.758
0.778
0.756
0.732
0.738
0.720
0.704
0.714
0.718
0.712
0.726
0.712
0.702
0.716
0.732
0.708
0.700
0.702
0.712
0.692
0.686
0.684
0.678
0.684
0.694
0.682
0.686
0.688
0.688
0.672
0.670
0.668
0.672
0.680
0.686
0.682
0.662
0.658
0.658
0.672
0.686
0.674
0.682
0.684
0.708
0.738
0.784
0.750
0.740
0.752
0.762
0.728
0.718
0.724
0.736
0.722
0.726
0.728
0.732
0.732
0.738
0.728
0.728
0.736
0.730
0.722
0.730
0.744
0.738
0.756
0.770
0.738
0.732
0.710
0.704
0.702
0.714
0.704
0.702
0.710
0.716
0.706
0.720
0.732
0.720
0.728
0.742
0.736
0.726
0.728
0.712
0.714
0.716
0.700
0.698
0.708
0.700
0.712
0.728
0.724
0.716
0.688
0.670
0.650
0.646
0.642
0.648
0.644
0.650
0.656
0.678
0.702
0.692
0.696
0.684
0.698
0.706
0.706
0.704
0.688
0.660
0.644
0.636
0.640
0.656
0.688
0.720
0.768
0.834
0.842
0.822
0.798
0.760
0.744
0.710
0.704
0.676
0.652
0.644
0.638
0.654
0.682
0.676
0.694
0.714
0.716
0.708
0.698
0.694
0.690
0.686
0.680
0.664
0.658
0.652
0.648
0.640
0.614
0.614
0.620
0.602
0.624
0.674
0.704
0.750
0.752
0.746
0.762
0.766
0.754
0.738
0.716
0.692
0.658
0.642
0.638
0.662
0.706
0.784
0.822
0.876
0.904
0.904
0.860
0.836
0.804
0.776
0.734
0.716
0.706
0.704
0.706
0.706
0.706
0.692
0.672
0.664
0.664
0.684
0.708
0.740
0.750
0.730
0.736
0.740
0.732
0.716
0.690
0.672
0.654
0.660
0.692
0.742
0.780
0.778
0.792
0.822
0.820
0.780
0.750
0.740
0.716
0.710
0.714
0.728
0.732
0.750
0.766
0.792
0.788
0.788
0.764
0.734
0.704
0.694
0.700
0.700
0.722
0.704
0.704
0.658
0.654
0.648
0.642
0.646
0.644
0.642
0.636
0.612
0.604
0.600
0.598
0.598
0.600
0.620
0.632
0.648
0.650
0.674
0.690
0.698
0.724
0.726
0.726
0.740
0.722
0.716
0.714
0.694
0.688
0.686
0.698
0.692
0.676
0.686
0.694
0.690
0.690
0.678
0.656
0.646
0.636
0.634
0.648
0.652
0.648
0.668
0.658
0.678
0.678
0.688
0.696
0.712
0.728
0.746
0.742
0.724
0.712
0.710
0.704
0.724
0.730
0.752
0.762
0.766
0.768
0.762
0.752
0.744
0.722
0.714
0.714
0.702
0.702
0.702
0.702
0.702
0.712
0.704
0.690
0.686
0.696
0.700
0.708
0.716
0.726
0.724
0.712
0.716
0.704
0.696
0.700
0.694
0.692
0.692
0.692
0.682
0.692
0.694
0.696
0.692
0.696
0.702
0.682
0.670
0.666
0.670
0.674
0.692
0.698
0.712
0.722
0.722
0.712
0.708
0.686
0.676
0.672
0.682
0.700
0.710
0.716
0.698
0.702
0.690
0.706
0.700
0.704
0.706
0.688
0.678
0.668
0.640
0.638
0.638
0.650
0.672
0.688
0.706
0.722
0.722
0.696
0.686
0.670
0.658
0.660
0.672
0.676
0.686
0.706
0.718
0.742
0.742
0.728
0.708
0.688
0.674
0.678
0.678
0.674
0.680
0.666
0.648
0.658
0.658
0.676
0.694
0.724
0.742
0.722
0.710
0.700
0.696
0.694
0.694
0.686
0.694
0.678
0.680
0.682
0.684
0.694
0.716
0.706
0.706
0.712
0.718
0.720
0.712
0.704
0.672
0.662
0.650
0.652
0.636
0.634
0.638
0.658
0.700
0.742
0.766
0.760
0.760
0.744
0.722
0.690
0.670
0.660
0.660
0.664
0.662
0.654
0.656
0.660
0.660
0.648
0.648
0.644
0.652
0.650
0.642
0.644
0.646
0.650
0.650
0.656
0.662
0.634
0.640
0.644
0.634
0.632
0.666
0.682
0.726
0.768
0.774
0.788
0.802
0.786
0.786
0.760
0.762
0.756
0.744
0.742
0.736
0.724
0.724
0.722
0.732
0.764
0.734
0.728
0.730
0.732
0.708
0.714
0.720
0.716
0.722
0.708
0.708
0.682
0.684
0.688
0.688
0.688
0.664
0.674
0.662
0.656
0.644
0.626
0.628
0.628
0.628
0.628
0.622
0.620
0.608
0.608
0.610
0.622
0.650
0.676
0.708
0.734
0.710
0.722
0.702
0.688
0.682
0.682
0.688
1.342
0.678
0.684
0.684
0.694
0.700
0.704
0.704
0.692
0.672
0.662
0.648
0.642
0.668
0.680
0.708
0.712
0.714
0.710
0.682
0.666
0.652
0.648
0.656
0.668
0.668
0.634
0.630
0.636
0.620
0.616
0.620
0.630
0.654
0.662
0.698
0.734
0.746
0.752
0.738
0.732
0.684
0.684
0.662
0.672
0.686
0.690
0.718
0.768
0.812
0.838
0.810
0.798
0.790
0.742
0.728
0.714
0.724
0.728
0.734
0.730
0.728
0.732
0.730
0.722
0.706
0.712
0.704
0.702
0.726
0.734
0.778
0.796
0.758
0.774
0.774
0.738
0.728
0.724
0.726
0.736
0.730
0.702
0.690
0.690
0.700
0.712
0.716
0.724
0.722
0.726
0.740
0.728
0.730
0.764
0.804
0.806
0.774
0.758
0.724
0.720
0.706
0.718
0.724
0.736
0.732
0.704
0.706
0.688
0.706
0.710
0.728
0.742
0.750
0.774
0.794
0.764
0.744
0.738
0.732
0.726
0.722
0.716
0.704
0.706
0.710
0.730
0.734
0.714
0.704
0.678
0.684
0.692
0.690
0.688
0.688
0.678
0.666
0.648
0.638
0.632
0.632
0.630
0.642
0.644
0.644
0.644
0.668
0.696
0.768
0.754
0.742
0.714
0.690
0.644
0.626
0.616
0.612
0.608
0.606
0.588
0.586
0.586
0.578
0.578
0.568
0.562
0.558
0.554
0.550
0.544
0.542
0.536
0.538
0.526
0.522
0.524
0.522
0.526
0.544
0.560
0.574
0.586
0.588
0.602
0.584
0.566
0.576
0.570
0.582
0.590
0.590
0.622
0.632
0.636
0.650
0.664
0.664
0.640
0.646
0.640
0.634
0.616
0.620
0.618
0.624
0.618
0.630
0.654
0.668
0.676
0.678
0.664
0.654
0.642
0.626
0.612
0.598
0.588
0.584
0.580
0.580
0.610
0.632
0.716
0.780
0.812
0.816
0.814
0.768
0.766
0.724
0.704
0.682
0.672
0.692
0.692
0.684
0.716
0.738
0.742
0.722
0.730
0.742
0.718
0.722
0.710
0.692
0.640
0.640
0.632
0.626
0.628
0.646
0.650
0.658
0.662
0.650
0.658
0.646
0.638
0.642
0.648
0.630
0.634
0.630
0.644
0.648
0.640
0.638
0.636
0.638
0.630
0.624
0.624
0.624
0.620
0.620
0.634
0.638
0.628
0.638
0.650
0.658
0.656
0.652
0.640
0.630
0.630
0.626
0.632
0.646
0.660
0.662
0.670
0.674
0.662
0.658
0.630
0.616
0.626
0.600
0.618
0.622
0.626
0.616
0.642
0.646
0.644
0.652
0.662
0.676
0.674
0.658
0.662
0.636
0.630
0.646
0.668
0.674
0.662
0.650
0.650
0.656
0.662
0.672
0.674
0.668
0.650
0.644
0.636
0.622
0.636
0.642
0.674
0.786
0.788
0.832
0.832
0.812
0.796
0.730
0.706
0.684
0.672
0.662
0.652
0.632
0.628
0.628
0.606
0.608
0.608
0.616
0.630
0.642
0.666
0.690
0.680
0.698
0.700
0.678
0.656
0.642
0.632
0.634
0.618
0.620
0.620
0.640
0.642
0.650
0.670
0.688
0.678
0.650
0.642
0.610
0.612
0.608
0.610
0.622
0.606
0.614
0.630
0.638
0.642
0.676
0.686
0.680
0.676
0.682
0.686
0.676
0.644
0.628
0.632
0.634
0.624
0.634
0.628
0.614
0.624
0.608
0.602
0.608
0.598
0.602
0.606
0.616
0.630
0.640
0.654
0.682
0.686
0.682
0.682
0.668
0.644
0.636
0.628
0.622
0.640
0.652
0.656
0.678
0.712
0.710
0.734
0.746
0.756
0.738
0.718
0.680
0.670
0.662
0.640
0.626
0.628
0.634
0.652
0.696
0.678
0.692
0.708
0.724
0.718
0.700
0.696
0.678
0.688
0.696
0.708
0.694
0.676
0.674
0.678
0.692
0.700
0.698
0.686
0.670
0.654
0.648
0.654
0.664
0.674
0.672
0.684
0.708
0.714
0.706
0.698
0.674
0.658
0.652
0.644
0.642
0.638
0.638
0.614
0.620
0.616
0.618
0.624
0.626
0.618
0.624
0.624
0.658
0.640
0.636
0.642
0.632
0.642
0.650
0.644
0.646
0.656
0.666
0.656
0.662
0.662
0.660
0.658
0.660
0.662
0.654
0.656
0.654
0.646
0.654
0.650
0.642
0.638
0.636
0.624
0.642
0.652
0.662
0.668
0.654
0.660
0.666
0.666
0.646
0.646
0.650
0.658
0.650
0.664
0.668
0.668
0.662
0.654
0.658
0.666
0.710
0.754
0.794
0.802
0.780
0.754
0.708
0.688
0.670
0.656
0.646
0.636
0.618
0.614
0.616
0.620
0.610
0.610
0.616
0.624
0.624
0.632
0.640
0.638
0.626
0.626
0.626
0.612
0.618
0.610
0.616
0.618
0.612
0.608
0.612
0.614
0.616
0.628
0.626
0.628
0.640
0.652
0.652
0.656
0.676
0.674
0.680
0.688
0.678
0.668
0.658
0.634
0.622
0.612
0.604
0.602
0.606
0.628
0.644
0.664
0.654
0.668
0.672
0.668
0.680
0.684
0.674
0.682
0.690
0.666
0.658
0.654
0.658
0.644
0.644
0.654
0.648
0.648
0.656
0.666
0.662
0.666
0.674
0.682
0.672
0.674
0.682
0.666
0.660
0.668
0.650
0.644
0.646
0.646
0.650
0.662
0.658
0.666
0.654
0.640
0.640
0.628
0.638
0.624
0.634
0.628
0.636
0.638
0.642
0.644
0.628
0.630
0.632
0.622
0.622
0.632
0.658
0.660
0.660
0.666
0.670
0.664
0.664
0.658
0.650
0.636
0.638
0.622
0.624
0.614
0.612
0.630
0.660
0.700
0.706
0.742
0.736
0.726
0.714
0.688
0.662
0.646
0.626
0.624
0.624
0.620
0.594
0.608
0.610
0.616
0.632
0.648
0.652
0.668
0.654
0.638
0.640
0.648
0.630
0.624
0.620
0.624
0.616
0.614
0.610
0.610
0.604
0.594
0.594
0.588
0.586
0.582
0.576
0.572
0.580
0.578
0.570
0.584
0.622
0.670
0.686
0.680
0.702
0.696
0.680
0.692
0.690
0.678
0.658
0.646
0.640
0.642
0.644
0.618
0.620
0.626
0.612
0.636
0.664
0.696
0.704
0.722
0.708
0.686
0.678
0.636
0.650
0.648
0.644
0.648
0.628
0.638
0.638
0.640
0.640
0.620
0.616
0.618
0.636
0.646
0.662
0.668
0.706
0.724
0.738
0.758
0.764
0.776
0.744
0.732
0.736
0.746
0.740
0.716
0.708
0.698
0.700
0.722
0.764
0.792
0.792
0.790
0.774
0.756
0.758
0.752
0.740
0.736
0.738
0.754
0.760
0.780
0.766
0.770
0.784
0.764
0.752
0.764
0.772
0.746
0.736
0.748
0.756
0.770
0.742
0.746
0.748
0.744
0.746
0.772
0.794
0.780
0.790
0.788
0.790
0.794
0.778
0.770
0.770
0.768
0.754
0.748
0.752
0.736
0.716
0.724
0.748
0.742
0.766
0.774
0.744
0.738
0.718
0.688
0.690
0.674
0.660
0.674
0.680
0.704
0.704
0.712
0.732
0.734
0.738
0.748
0.748
0.770
0.748
0.750
0.780
0.848
0.816
0.764
0.754
0.744
0.720
0.712
0.710
0.714
0.736
0.730
0.750
0.788
0.786
0.814
0.838
0.800
0.804
0.808
0.794
0.768
0.776
0.770
0.770
0.802
0.784
0.804
0.788
0.796
0.792
0.800
0.806
0.800
0.770
0.774
0.754
0.738
0.726
0.742
0.742
0.758
0.792
0.808
0.846
0.832
0.806
0.812
0.778
0.764
0.748
0.730
0.736
0.744
0.758
0.756
0.736
0.714
0.710
0.700
0.710
0.730
0.738
0.768
0.812
0.794
0.808
0.812
0.778
0.776
0.770
0.736
0.742
0.738
0.718
0.726
0.750
0.746
0.764
0.794
0.802
0.792
0.808
0.778
0.784
0.790
0.772
0.762
0.770
0.778
0.756
0.768
0.780
0.760
0.792
0.804
0.784
0.792
0.804
0.776
0.778
0.782
0.770
0.760
0.778
0.784
0.762
0.782
0.802
0.772
0.778
0.792
0.760
0.764
0.776
0.776
0.790
0.822
0.820
0.792
0.814
0.820
0.790
0.794
0.812
0.784
0.772
0.782
0.754
0.764
0.790
0.780
0.776
0.794
0.796
0.778
0.790
0.808
0.778
0.792
0.800
0.788
0.780
0.788
0.810
0.794
0.782
0.798
0.798
0.768
0.766
0.768
0.768
0.758
0.770
0.762
0.762
0.776
0.766
0.760
0.772
0.788
0.760
0.760
0.764
0.764
0.754
0.740
0.734
0.720
0.674
0.680
0.666
0.632
0.636
0.628
0.624
0.618
0.608
0.596
0.594
0.578
0.580
0.572
0.570
0.566
0.562
0.554
0.552
0.554
0.546
0.542
0.540
0.540
0.540
0.538
0.538
0.546
0.544
0.552
0.574
0.578
0.588
0.586
0.594
0.606
0.616
0.638
0.638
0.642
0.646
0.658
0.658
0.660
0.648
0.646
0.630
0.614
0.610
0.604
0.610
0.604
0.614
0.638
0.664
0.676
0.724
0.742
0.716
0.714
0.716
0.712
0.690
0.680
0.680
0.670
0.676
0.678
0.662
0.666
0.676
0.672
0.676
0.668
0.660
0.638
0.628
0.626
0.616
0.588
0.590
0.586
0.588
0.582
0.580
0.590
0.600
0.606
0.606
0.608
0.624
0.632
0.636
0.648
0.652
0.664
0.662
0.662
0.654
0.646
0.640
0.614
0.626
0.612
0.616
0.618
0.608
0.622
0.618
0.630
0.648
0.656
0.674
0.658
0.646
0.644
0.638
0.630
0.618
0.612
0.620
0.610
0.610
0.622
0.632
0.628
0.644
0.642
0.646
0.642
0.640
0.646
0.638
0.656
0.670
0.670
0.702
0.724
0.742
0.752
0.742
0.714
0.710
0.690
0.676
0.670
0.662
0.672
0.688
0.710
0.710
0.734
0.762
0.744
0.756
0.768
0.750
0.736
0.720
0.712
0.706
0.704
0.710
0.700
0.706
0.696
0.686
0.662
0.630
0.626
0.618
0.616
0.626
0.630
0.638
0.632
0.634
0.644
0.642
0.634
0.630
0.624
0.638
0.640
0.642
0.666
0.682
0.664
0.674
0.682
0.676
0.684
0.686
0.676
0.666
0.662
0.654
0.628
0.622
0.616
0.640
0.672
0.746
0.780
0.800
0.762
0.752
0.742
0.746
0.738
0.716
0.680
0.672
0.664
0.660
0.660
0.660
0.676
0.712
0.732
0.712
0.710
0.716
0.704
0.690
0.690
0.688
0.680
0.688
0.690
0.680
0.670
0.660
0.656
0.658
0.638
0.640
0.644
0.654
0.662
0.666
0.680
0.692
0.702
0.694
0.700
0.704
0.710
0.698
0.694
0.710
0.718
0.698
0.688
0.692
0.710
0.702
0.694
0.704
0.696
0.688
0.686
0.690
0.674
0.676
0.684
0.692
0.686
0.702
0.712
0.724
0.708
0.712
0.730
0.724
0.718
0.724
0.722
0.702
0.694
0.682
0.654
0.640
0.636
0.624
0.622
0.644
0.620
0.626
0.652
0.658
0.646
0.650
0.622
0.620
0.628
0.620
0.612
0.614
0.604
0.604
0.582
0.576
0.584
0.590
0.572
0.574
0.576
0.584
0.590
0.570
0.578
0.580
0.594
0.618
0.646
0.604
0.632
0.638
0.642
0.678
0.706
0.696
0.674
0.676
0.658
0.644
0.640
0.650
0.654
0.644
0.630
0.620
0.628
0.610
0.614
0.616
0.606
0.610
0.618
0.632
0.632
0.644
0.636
0.630
0.624
0.614
0.610
0.616
0.628
0.622
0.626
0.636
0.634
0.644
0.660
0.656
0.644
0.648
0.630
0.636
0.640
0.644
0.638
0.630
0.626
0.626
0.626
0.642
0.658
0.664
0.660
0.668
0.658
0.668
0.668
0.652
0.636
0.636
0.602
0.614
0.636
0.646
0.664
0.708
0.728
0.752
0.792
0.764
0.768
0.752
0.722
0.716
0.682
0.658
0.642
0.634
0.602
0.606
0.606
0.600
0.598
0.606
0.602
0.600
0.616
0.620
0.626
0.624
0.620
0.618
0.622
0.618
0.630
0.622
0.616
0.612
0.618
0.616
0.624
0.636
0.648
0.648
0.652
0.660
0.654
0.648
0.654
0.644
0.650
0.654
0.648
0.656
0.658
0.650
0.654
0.650
0.642
0.644
0.636
0.648
0.656
0.650
0.654
0.648
0.644
0.636
0.622
0.608
0.600
0.578
0.588
0.594
0.610
0.630
0.634
0.642
0.614
0.614
0.608
0.606
0.596
0.598
0.594
0.598
0.566
0.570
0.568
0.580
0.582
0.574
0.580
0.582
0.570
0.564
0.570
0.580
0.566
0.594
0.606
0.596
0.594
0.602
0.602
0.590
0.596
0.600
0.604
0.598
0.602
0.602
0.592
0.582
0.584
0.584
0.574
0.576
0.568
0.578
0.578
0.574
0.592
0.598
0.598
0.588
0.590
0.594
0.592
0.588
0.590
0.610
0.602
0.596
0.616
0.622
0.608
0.610
0.614
0.608
0.612
0.602
0.596
0.594
0.602
0.592
0.588
0.588
0.592
0.596
0.594
0.602
0.620
0.608
0.604
0.600
0.598
0.604
0.596
0.602
0.612
0.612
0.626
0.598
0.604
0.598
0.582
0.576
0.580
0.576
0.562
0.570
0.568
0.584
0.582
0.576
0.596
0.616
0.628
0.652
0.648
0.638
0.624
0.618
0.602
0.600
0.606
0.586
0.582
0.590
0.582
0.574
0.580
0.578
0.572
0.578
0.594
0.604
0.596
0.608
0.486
0.712
0.604
0.612
0.622
0.620
0.632
0.644
0.646
0.656
0.680
0.684
0.672
0.680
0.672
0.662
0.668
0.664
0.664
0.664
0.662
0.660
0.666
0.664
0.672
0.674
0.666
0.674
0.682
0.666
0.664
0.666
0.668
0.658
0.658
0.662
0.664
0.660
0.656
0.662
0.662
0.656
0.656
0.640
0.644
0.656
0.664
0.660
0.658
0.652
0.660
0.648
0.654
0.642
0.638
0.626
0.622
0.604
0.600
0.612
0.600
0.598
0.612
0.614
0.602
0.608
0.618
0.610
0.606
0.612
0.616
0.606
0.616
0.630
0.630
0.640
0.656
0.676
0.668
0.668
0.670
0.656
0.654
0.648
0.652
0.650
0.660
0.664
0.660
0.640
0.644
0.644
0.642
0.648
0.654
0.672
0.692
0.690
0.700
0.676
0.678
0.680
0.658
0.658
0.670
0.654
0.658
0.656
0.672
0.650
0.642
0.644
0.630
0.638
0.626
0.630
0.616
0.616
0.616
0.618
0.612
0.614
0.614
0.620
0.632
0.634
0.654
0.640
0.640
0.650
0.640
0.628
0.626
0.622
0.632
0.628
0.614
0.618
0.614
0.620
0.608
0.594
0.598
0.592
0.604
0.614
0.620
0.638
0.628
0.630
0.644
0.656
0.640
0.640
0.642
0.648
0.638
0.642
0.654
0.652
0.650
0.652
0.648
0.632
0.618
0.636
0.640
0.662
0.690
0.684
0.694
0.724
0.714
0.738
0.738
0.704
0.696
0.684
0.668
0.658
0.656
0.660
0.672
0.668
0.658
0.668
0.688
0.710
0.700
0.716
0.728
0.710
0.696
0.702
0.700
0.680
0.670
0.672
0.676
0.674
0.662
0.656
0.658
0.668
0.692
0.702
0.724
0.382
0.312
0.688
0.692
0.692
0.680
0.676
0.682
0.684
0.672
0.674
0.682
0.686
0.694
0.684
0.678
0.682
0.672
0.670
0.674
0.674
0.664
0.648
0.644
0.634
0.628
0.618
0.618
0.626
0.648
0.660
0.660
0.668
0.688
0.696
0.680
0.670
0.676
0.668
0.662
0.652
0.630
0.616
0.622
0.622
0.632
0.628
0.630
0.648
0.640
0.636
0.638
0.660
0.672
0.678
0.690
0.680
0.660
0.654
0.648
0.634
0.630
0.644
0.646
0.666
0.670
0.690
0.688
0.698
0.676
0.666
0.660
0.652
0.652
0.654
0.654
0.646
0.656
0.666
0.710
0.720
0.714
0.742
0.756
0.752
0.732
0.720
0.700
0.690
0.682
0.680
0.668
0.664
0.666
0.660
0.660
0.670
0.662
0.650
0.652
0.672
0.678
0.650
0.654
0.636
0.636
0.614
0.618
0.622
0.614
0.614
0.624
0.598
0.626
0.614
0.622
0.634
0.628
0.626
0.634
0.634
0.638
0.614
0.620
0.616
0.600
0.602
0.598
0.590
0.584
0.582
0.576
0.574
0.578
0.584
0.578
0.588
0.586
0.608
0.618
0.612
1.224
0.628
0.616
0.614
0.628
0.626
0.616
0.618
0.612
0.612
0.616
0.618
0.630
0.630
0.654
0.656
0.674
0.666
0.688
0.698
0.676
0.672
0.670
0.646
0.652
0.656
0.644
0.652
0.644
0.634
0.640
0.624
0.622
0.628
0.626
0.624
0.636
0.636
0.640
0.644
0.664
0.656
0.644
0.650
0.642
0.630
0.630
0.636
0.630
0.640
0.656
0.640
0.638
0.644
0.634
0.640
0.636
0.636
0.646
0.640
0.634
0.628
0.614
0.616
0.612
0.602
0.608
0.604
0.602
0.624
0.644
0.662
0.672
0.670
0.668
0.650
0.632
0.594
0.622
0.630
0.624
0.628
0.642
0.630
0.634
0.634
0.630
0.642
0.658
0.646
0.654
0.658
0.680
0.690
0.692
0.716
0.724
0.724
0.734
0.752
0.758
0.774
0.742
0.728
0.720
0.700
0.676
0.670
0.672
0.688
0.686
0.702
0.732
0.730
0.748
0.778
0.770
0.814
0.816
0.790
0.756
0.738
0.714
0.710
0.746
0.776
0.802
0.820
0.832
0.842
0.790
0.784
0.780
0.774
0.768
0.760
0.726
0.726
0.726
0.728
0.724
0.736
0.744
0.738
0.726
0.726
0.730
0.726
0.734
0.766
0.792
0.796
0.786
0.764
0.730
0.714
0.706
0.698
0.692
0.696
0.730
0.782
0.794
0.788
0.800
0.806
0.794
0.760
0.738
0.714
0.698
0.668
0.654
0.654
0.660
0.700
0.736
0.740
0.772
0.792
0.768
0.758
0.736
0.722
0.714
0.698
0.676
0.674
0.672
0.666
0.666
0.670
0.676
0.678
0.666
0.660
0.674
0.710
0.734
0.732
0.738
0.738
0.764
0.750
0.716
0.708
0.692
0.678
0.670
0.654
0.676
0.674
0.746
0.722
0.728
0.704
0.674
0.670
0.654
0.632
0.630
0.630
0.638
0.652
0.686
0.676
0.678
0.710
0.740
0.752
0.752
0.712
0.702
0.694
0.698
0.716
0.724
0.714
0.718
0.688
0.686
0.696
0.716
0.742
0.744
0.732
0.736
0.752
0.748
0.738
0.700
0.694
0.686
0.690
0.700
0.696
0.682
0.694
0.698
0.720
0.736
0.716
0.716
0.706
0.704
0.720
0.720
0.736
0.732
0.724
0.736
0.740
0.730
0.742
0.718
0.734
0.730
0.706
0.688
0.682
0.686
0.678
0.678
0.706
0.722
0.736
0.774
0.788
0.760
0.738
0.728
0.728
0.712
0.706
0.698
0.686
0.686
0.674
0.666
0.660
0.644
0.640
0.656
0.686
0.730
0.742
0.730
0.738
0.720
0.724
0.716
0.748
0.764
0.758
0.728
0.716
0.704
0.700
0.690
0.686
0.700
0.686
0.672
0.670
0.670
0.664
0.696
0.732
0.778
0.776
0.766
0.746
0.728
0.716
0.680
0.672
0.664
0.672
0.690
0.756
0.798
0.822
0.832
0.822
0.764
0.746
0.736
0.724
0.716
0.692
0.686
0.686
0.684
0.692
0.680
0.694
0.718
0.752
0.770
0.740
0.748
0.752
0.736
0.736
0.750
0.736
0.730
0.732
0.732
0.712
0.710
0.714
0.714
0.704
0.696
0.674
0.662
0.660
0.664
0.676
0.676
0.684
0.680
0.692
0.690
0.700
0.710
0.726
0.722
0.742
0.748
0.740
0.754
0.754
0.754
0.752
0.722
0.696
0.692
0.692
0.686
0.692
0.686
0.678
0.682
0.692
0.700
0.700
0.712
0.720
0.722
0.726
0.718
0.714
0.704
0.694
0.668
0.652
0.654
0.670
0.668
0.676
0.698
0.706
0.704
0.712
0.702
0.708
0.720
0.720
0.694
0.696
0.704
0.696
0.682
0.684
0.682
0.684
0.692
0.696
0.692
0.684
0.682
0.684
0.680
0.706
0.726
0.730
0.734
0.704
0.714
0.698
0.692
0.680
0.680
0.680
0.688
0.710
0.706
0.702
0.716
0.732
0.722
0.734
0.744
0.726
0.744
0.748
0.752
0.746
0.710
0.690
0.680
0.662
0.654
0.664
0.686
0.728
0.782
0.830
0.840
0.802
0.792
0.786
0.750
0.742
0.712
0.690
0.688
0.690
0.672
0.672
0.682
0.682
0.680
0.710
0.738
0.738
0.714
0.716
0.718
0.694
0.688
0.676
0.684
0.684
0.692
0.684
0.668
0.670
0.658
0.658
0.646
0.634
0.632
0.624
0.612
0.622
0.620
0.618
0.624
0.640
0.658
0.678
0.668
0.668
0.664
0.656
0.650
0.648
0.648
0.648
0.646
0.658
0.656
0.658
0.670
0.672
0.666
0.678
0.688
0.682
0.694
0.666
0.660
0.656
0.630
0.624
0.620
0.614
0.604
0.608
0.612
0.620
0.622
0.628
0.638
0.638
0.642
0.656
0.662
0.658
0.676
0.660
0.648
0.638
0.620
0.606
0.610
0.600
0.596
0.592
0.586
0.584
0.576
0.564
0.576
0.570
0.564
0.556
0.558
0.562
0.558
0.558
0.568
0.562
0.580
0.568
0.606
0.592
0.590
0.592
0.566
0.570
0.568
0.570
0.568
0.570
0.590
0.610
0.622
0.654
0.670
0.676
0.674
0.692
0.714
0.754
0.764
0.758
0.756
0.760
0.756
0.720
0.686
0.674
0.662
0.650
0.660
0.682
0.686
0.722
0.758
0.742
0.760
0.752
0.752
0.766
0.752
0.730
0.716
0.678
0.656
0.650
0.642
0.636
0.644
0.640
0.640
0.648
0.658
0.630
0.634
0.628
0.620
0.608
0.612
0.594
0.606
0.612
0.616
0.606
0.614
0.614
0.614
0.612
0.620
0.624
0.620
0.628
0.628
0.636
0.662
0.658
0.666
0.690
0.702
0.712
0.684
0.676
0.656
0.650
0.646
0.634
0.630
0.622
0.602
0.608
0.602
0.606
0.604
0.604
0.602
0.584
0.578
0.586
0.582
0.564
0.590
0.590
0.590
0.588
0.606
0.608
0.626
0.628
0.626
0.632
0.632
0.618
0.616
0.608
0.614
0.604
0.598
0.594
0.590
0.596
0.586
0.588
0.596
0.590
0.592
0.600
0.590
0.610
0.610
0.626
0.608
0.608
0.610
0.610
0.612
0.598
0.594
0.592
0.582
0.584
0.586
0.576
0.592
0.596
0.604
0.614
0.620
0.612
0.598
0.636
0.628
0.626
0.628
0.622
0.588
0.616
0.610
0.594
0.604
0.608
0.618
0.604
0.616
0.622
0.620
0.632
0.644
0.674
0.652
0.666
0.678
0.702
0.702
0.676
0.674
0.662
0.666
0.664
0.674
0.664
0.662
0.670
0.676
0.690
0.684
0.674
0.674
0.646
0.636
0.630
0.632
0.642
0.646
0.654
0.678
0.712
0.722
0.746
0.768
0.770
0.790
0.756
0.734
0.736
0.732
0.740
0.748
0.742
0.742
0.768
0.744
0.778
0.792
0.764
0.792
0.798
0.754
0.770
0.778
0.752
0.766
0.748
0.750
0.776
0.812
0.794
0.798
0.776
0.740
0.718
0.712
0.710
0.722
0.724
0.708
0.720
0.750
0.744
0.784
0.778
0.786
0.782
0.766
0.760
0.778
0.780
0.764
0.792
0.802
0.784
0.812
0.786
0.816
0.810
0.786
0.812
0.786
0.752
0.762
0.736
0.720
0.720
0.740
0.742
0.736
0.754
0.756
0.752
0.748
0.720
0.712
0.698
0.692
0.674
0.682
0.682
0.694
0.686
0.698
0.714
0.714
0.728
0.732
0.724
0.746
0.762
0.736
0.740
0.758
0.732
0.744
0.748
0.734
0.746
0.734
0.748
0.750
0.726
0.738
0.734
0.704
0.698
0.696
0.700
0.718
0.714
0.730
0.734
0.732
0.718
0.716
0.716
0.714
0.710
0.726
0.716
0.726
0.736
0.716
0.728
0.724
0.704
0.710
0.710
0.704
0.702
0.708
0.694
0.704
0.708
0.694
0.710
0.710
0.684
0.694
0.676
0.664
0.672
0.660
0.664
0.660
0.654
0.650
0.650
0.628
0.634
0.622
0.620
0.630
0.644
0.650
0.668
0.680
0.692
0.682
0.682
0.672
0.686
0.688
0.692
0.692
0.668
0.664
0.656
0.654
0.662
0.672
0.706
0.724
0.746
0.772
0.760
0.756
0.762
0.736
0.740
0.726
0.728
0.754
0.770
0.784
0.768
0.748
0.730
0.714
0.712
0.714
0.714
0.706
0.736
0.770
0.758
0.784
0.802
0.796
0.768
0.746
0.738
0.732
0.720
0.708
0.714
0.724
0.754
0.740
0.764
0.756
0.780
0.780
0.784
0.778
0.766
0.722
0.704
0.670
0.652
0.634
0.636
0.622
0.640
0.656
0.656
0.680
0.714
0.748
0.734
0.762
0.778
0.758
0.772
0.730
0.728
0.726
0.704
0.706
0.716
0.710
0.708
0.724
0.748
0.738
0.756
0.770
0.750
0.746
0.744
0.710
0.704
0.690
0.680
0.684
0.680
0.670
0.664
0.672
0.658
0.666
0.666
0.668
0.684
0.686
0.708
0.722
0.708
0.720
0.724
0.722
0.704
0.698
0.688
0.680
0.672
0.652
0.648
0.646
0.648
0.646
0.640
0.648
0.656
0.658
0.674
0.686
0.680
0.686
0.706
0.714
0.718
0.714
0.694
0.688
0.680
0.670
0.672
0.692
0.672
0.682
0.694
0.686
0.696
0.688
0.700
0.696
0.708
0.712
0.710
0.720
0.708
0.706
0.684
0.688
0.688
0.684
0.704
0.728
0.730
0.764
0.784
0.750
0.736
0.718
0.730
0.726
0.712
0.708
0.686
0.692
0.672
0.686
0.704
0.742
0.792
0.822
0.780
0.798
0.766
0.776
0.752
0.752
0.740
0.744
0.748
0.736
0.724
0.736
0.738
0.750
0.730
0.726
0.736
0.742
0.728
0.742
0.736
0.726
0.706
0.710
0.710
0.700
0.716
0.708
0.694
0.696
0.696
0.688
0.700
0.692
0.688
0.698
0.680
0.678
0.668
0.664
0.666
0.664
0.648
0.642
0.644
0.646
0.638
0.632
0.622
0.628
0.632
0.626
0.634
0.652
0.652
0.670
0.678
0.696
0.698
0.700
0.710
0.710
0.722
0.710
0.712
0.684
0.686
0.684
0.678
0.660
0.648
0.638
0.636
0.648
0.652
0.664
0.672
0.682
0.688
0.678
0.670
0.680
0.690
0.716
0.746
0.758
0.764
0.734
0.732
0.732
0.726
0.700
0.698
0.696
0.686
0.670
0.678
0.678
0.684
0.690
0.676
0.690
0.696
0.698
0.702
0.702
0.684
0.670
0.670
0.664
0.652
0.662
0.672
0.700
0.708
0.698
0.700
0.702
0.726
0.704
0.694
0.682
0.682
0.672
0.658
0.654
0.660
0.658
0.650
0.662
0.672
0.670
0.688
0.710
0.730
0.740
0.734
0.712
0.718
0.718
0.706
0.722
0.720
0.712
0.728
0.716
0.724
0.736
0.752
0.732
0.724
0.722
0.724
0.734
0.716
0.722
0.722
0.714
0.702
0.718
0.724
0.710
0.716
0.722
0.716
0.704
0.706
0.688
0.684
0.688
0.664
0.670
0.682
0.660
0.654
0.654
0.648
0.652
0.654
0.646
0.648
0.640
0.632
0.636
0.630
0.630
0.630
0.654
0.648
0.676
0.674
0.690
0.672
0.662
0.658
0.656
0.640
0.628
0.630
0.642
0.630
0.640
0.648
0.648
0.650
0.660
0.662
0.668
0.678
0.690
0.692
0.704
0.692
0.690
0.688
0.670
0.686
0.670
0.672
0.684
0.688
0.690
0.690
0.658
0.652
0.652
0.636
0.632
0.630
0.622
0.630
0.638
0.634
0.646
0.646
0.646
0.652
0.656
0.652
0.668
0.684
0.676
0.698
0.710
0.706
0.722
0.708
0.710
0.708
0.690
0.694
0.700
0.690
0.692
0.702
0.696
0.710
0.714
0.702
0.714
0.706
0.704
0.716
0.718
0.724
0.734
0.728
0.726
0.724
0.710
0.718
0.710
0.686
0.690
0.688
0.678
0.672
0.668
0.666
0.672
0.692
0.702
0.696
0.704
0.698
0.690
0.696
0.678
0.688
0.684
0.682
0.664
0.662
0.660
0.670
0.668
0.674
0.684
0.678
0.688
0.698
0.692
0.696
0.708
0.694
0.706
0.714
0.702
0.706
0.714
0.702
0.716
0.722
0.696
0.694
0.698
0.694
0.694
0.706
0.700
0.686
0.696
0.696
0.680
0.698
0.696
0.682
0.692
0.684
0.686
0.682
0.688
0.694
0.682
0.676
0.678
0.656
0.648
0.650
0.652
0.648
0.664
0.672
0.672
0.702
0.716
0.742
0.724
0.740
0.740
0.712
0.720
0.712
0.690
0.682
0.672
0.678
0.686
0.696
0.706
0.706
0.708
0.698
0.670
0.666
0.654
0.654
0.668
0.662
0.676
0.690
0.688
0.694
0.702
0.710
0.736
0.708
0.690
0.682
0.682
0.676
0.660
0.656
0.656
0.652
0.656
0.654
0.656
0.662
0.648
0.654
0.654
0.658
0.644
0.636
0.636
0.630
0.654
0.666
0.674
0.696
0.716
0.736
0.752
0.768
0.770
0.766
0.766
0.748
0.740
0.750
0.756
0.736
0.730
0.732
0.742
0.762
0.740
0.728
0.732
0.732
0.710
0.702
0.686
0.688
0.686
0.688
0.682
0.682
0.680
0.668
0.676
0.684
0.704
0.688
0.692
0.694
0.690
0.686
0.670
0.666
0.662
0.660
0.684
0.696
0.710
0.700
0.696
0.700
0.690
0.686
0.692
0.700
0.698
0.700
0.698
0.668
0.664
0.664
0.672
0.670
0.680
0.706
0.704
0.736
0.756
0.746
0.764
0.766
0.738
0.740
0.728
0.714
0.724
0.722
0.714
0.702
0.684
0.682
0.686
0.688
0.678
0.684
0.706
0.712
0.720
0.728
0.730
0.744
0.746
0.728
0.738
0.712
0.708
0.710
0.714
0.716
0.718
0.720
0.718
0.716
0.692
0.692
0.676
0.668
0.664
0.660
0.664
0.670
0.670
0.660
0.668
0.674
0.700
0.686
0.708
0.702
0.702
0.696
0.684
0.670
0.670
0.670
0.676
0.668
0.672
0.668
0.690
0.682
0.680
0.686
0.684
0.678
0.684
0.674
0.670
0.692
0.700
0.682
0.710
0.714
0.710
0.732
0.740
0.752
0.740
0.740
0.722
0.712
0.714
0.718
0.722
0.706
0.716
0.734
0.726
0.730
0.742
0.716
0.720
0.734
0.760
0.742
0.736
0.746
0.752
0.744
0.720
0.720
0.726
0.738
0.742
0.742
0.726
0.720
0.710
0.708
0.702
0.708
0.726
0.746
0.760
0.758
0.744
0.708
0.690
0.690
0.668
0.656
0.654
0.654
0.648
0.650
0.658
0.666
0.672
0.684
0.712
0.706
0.696
0.700
0.696
0.682
0.684
0.698
0.708
0.696
0.712
0.728
0.730
0.754
0.738
0.746
0.734
0.706
0.708
0.688
0.690
0.690
0.692
0.714
0.688
0.690
0.686
0.666
0.666
0.670
0.664
0.638
0.638
0.634
0.618
0.648
0.662
0.670
0.706
0.730
0.772
0.770
0.804
0.816
0.786
0.768
0.772
0.736
0.746
0.738
0.722
0.724
0.726
0.710
0.722
0.730
0.722
0.714
0.724
0.734
0.734
0.714
0.698
0.696
0.690
0.686
0.670
0.674
0.684
0.702
0.722
0.728
0.728
0.704
0.706
0.678
0.678
0.678
0.664
0.666
0.668
0.670
0.658
0.662
0.662
0.672
0.664
0.662
0.672
0.666
0.662
0.666
0.656
0.656
0.658
0.656
0.656
0.662
0.674
0.664
0.676
0.688
0.700
0.710
0.684
0.686
0.678
0.668
0.664
0.664
0.668
0.682
0.684
0.696
0.686
0.698
0.704
0.690
0.682
0.678
0.674
0.664
0.668
0.674
0.684
0.674
0.684
0.690
0.686
0.700
0.714
0.718
0.716
0.724
0.728
0.706
0.710
0.718
0.694
0.700
0.712
0.714
0.712
0.720
0.728
0.708
0.718
0.720
0.714
0.712
0.720
0.732
0.708
0.712
0.718
0.712
0.708
0.712
0.704
0.714
0.718
0.712
0.720
0.714
0.698
0.712
0.698
0.692
0.696
0.672
0.668
0.670
0.654
0.658
0.660
0.642
0.644
0.654
0.660
0.662
0.674
0.686
0.686
0.704
0.716
0.708
0.722
0.710
0.694
0.696
0.698
0.678
0.684
0.690
0.680
0.680
0.686
0.692
0.672
0.680
0.690
0.690
0.712
0.710
0.710
0.714
0.702
0.698
0.698
0.684
0.678
0.674
0.666
0.664
0.664
0.650
0.656
0.650
0.640
0.650
0.646
0.646
0.656
0.654
0.662
0.674
0.660
0.670
0.676
0.664
0.668
0.674
0.668
0.666
0.670
0.658
0.664
0.666
0.658
0.670
0.676
0.668
0.674
0.692
0.676
0.688
0.698
0.684
0.686
0.692
0.672
0.670
0.670
0.648
0.644
0.632
0.624
0.616
0.612
0.618
0.632
0.630
0.634
0.630
0.630
0.628
0.626
0.626
0.622
0.620
0.624
0.628
0.630
0.628
0.618
0.624
0.624
0.628
0.632
0.646
0.642
0.634
0.636
0.636
0.634
0.644
0.654
0.656
0.666
0.684
0.702
0.692
0.698
0.710
0.704
0.702
0.706
0.700
0.694
0.692
0.674
0.676
0.676
0.662
0.664
0.658
0.662
0.660
0.662
0.670
0.674
0.666
0.666
0.668
0.670
0.652
0.652
0.660
0.662
0.664
0.670
0.660
0.680
0.682
0.678
0.686
0.684
0.676
0.684
0.692
0.694
0.700
0.712
0.698
0.716
0.730
0.718
0.724
0.734
0.728
0.706
0.694
0.674
0.672
0.666
0.668
0.650
0.646
0.656
0.654
0.658
0.664
0.652
0.656
0.656
0.660
0.654
0.662
0.672
0.666
0.680
0.686
0.678
0.700
0.708
0.698
0.708
0.704
0.714
0.712
0.698
0.682
0.674
0.656
0.658
0.668
0.656
0.672
0.684
0.718
0.730
0.736
0.732
0.718
0.686
0.678
0.672
0.658
0.652
0.652
0.646
0.652
0.666
0.682
0.682
0.694
0.694
0.700
0.704
0.714
0.708
0.710
0.710
0.700
0.706
0.708
0.688
0.694
0.700
0.674
0.686
0.690
0.670
0.684
0.696
0.706
0.724
0.726
0.724
0.732
0.722
0.708
0.714
0.698
0.686
0.692
0.680
0.668
0.678
0.674
0.686
0.702
0.678
0.674
0.670
0.648
0.646
0.650
0.654
0.640
0.654
0.656
0.652
0.666
0.680
0.694
0.684
0.694
0.702
0.704
0.694
0.686
0.680
0.688
0.698
0.704
0.722
0.742
0.736
0.748
0.762
0.742
0.734
0.732
0.714
0.704
0.708
0.704
0.698
0.704
0.696
0.702
0.716
0.720
0.708
0.702
0.710
0.694
0.700
0.708
0.720
0.732
0.710
0.716
0.702
0.706
0.716
0.726
0.724
0.720
0.728
0.736
0.724
0.732
0.724
0.714
0.722
0.724
0.706
0.716
0.688
0.690
0.698
0.704
0.708
0.702
0.710
0.696
0.702
0.718
0.732
0.748
0.734
0.738
0.744
0.744
0.742
0.746
0.724
0.738
0.730
0.708
0.710
0.702
0.682
0.678
0.678
0.666
0.666
0.664
0.656
0.656
0.662
0.662
0.666
0.676
0.678
0.684
0.690
0.680
0.684
0.682
0.668
0.668
0.672
0.672
0.664
0.680
0.690
0.680
0.684
0.700
0.706
0.710
0.704
0.718
0.718
0.714
0.706
0.704
0.692
0.674
0.682
0.668
0.662
0.666
0.656
0.654
0.664
0.668
0.678
0.678
0.684
0.684
0.682
0.680
0.680
0.672
0.672
0.654
0.644
0.638
0.644
0.652
0.660
0.652
0.662
0.668
0.674
0.668
0.678
0.682
0.680
0.672
0.680
0.688
0.690
0.698
0.678
0.672
0.668
0.658
0.658
0.646
0.652
0.652
0.660
0.662
0.648
0.644
0.650
0.646
0.644
0.652
0.664
0.674
0.678
0.670
0.680
0.690
0.684
0.674
0.678
0.678
0.680
0.670
0.680
0.688
0.700
0.696
0.700
0.712
0.710
0.696
0.706
0.714
0.714
0.726
0.744
0.724
0.724
0.720
0.706
0.714
0.714
0.704
0.712
0.720
0.718
0.726
0.734
0.716
0.716
0.732
0.714
0.706
0.706
0.694
0.694
0.700
0.692
0.696
0.704
0.690
0.684
0.694
0.688
0.692
0.698
0.690
0.692
0.686
0.688
0.676
0.668
0.666
0.676
0.664
0.670
0.684
0.692
0.694
0.712
0.718
0.712
0.728
0.738
0.718
0.724
0.722
0.712
0.722
0.736
0.718
0.728
0.734
0.726
0.734
0.738
0.718
0.716
0.724
0.714
0.712
0.720
0.728
0.722
0.730
0.740
0.740
0.732
0.728
0.728
0.724
0.730
0.748
0.738
0.746
0.754
0.738
0.740
0.724
0.716
0.718
0.704
0.706
0.714
0.702
0.718
0.730
0.736
0.732
0.704
0.688
0.690
0.686
0.672
0.672
0.666
0.668
0.676
0.680
0.678
0.682
0.688
0.696
0.686
0.694
0.698
0.700
0.706
0.712
0.696
0.704
0.708
0.696
0.706
0.710
0.700
0.702
0.726
0.706
0.702
0.714
0.686
0.684
0.666
0.648
0.636
0.636
0.636
0.630
0.642
0.636
0.636
0.634
0.640
0.650
0.650
0.664
0.674
0.692
0.684
0.696
0.702
0.696
0.680
0.680
0.676
0.656
0.662
0.652
0.658
0.650
0.648
0.654
0.650
0.656
0.676
0.702
0.704
0.726
0.734
0.722
0.728
0.726
0.718
0.700
0.704
0.690
0.684
0.688
0.674
0.680
0.680
0.676
0.678
0.688
0.680
0.692
0.704
0.704
0.706
0.710
0.708
0.698
0.706
0.710
0.690
0.692
0.694
0.698
0.690
0.698
0.708
0.722
0.722
0.722
0.720
0.720
0.736
0.742
0.730
0.738
0.728
0.718
0.716
0.704
0.688
0.688
0.686
0.688
0.666
0.660
0.656
0.646
0.646
0.650
0.664
0.690
0.716
0.746
0.750
0.756
0.768
0.772
0.744
0.750
0.736
0.728
0.734
0.718
0.710
0.716
0.724
0.708
0.716
0.722
0.712
0.704
0.704
0.704
0.706
0.704
0.700
0.680
0.674
0.668
0.670
0.668
0.658
0.668
0.670
0.666
0.666
0.672
0.678
0.674
0.680
0.696
0.696
0.702
0.712
0.704
0.710
0.706
0.688
0.688
0.682
0.664
0.668
0.668
0.658
0.670
0.676
0.666
0.676
0.676
0.668
0.674
0.678
0.682
0.678
0.674
0.686
0.712
0.698
0.708
0.700
0.686
0.682
0.682
0.690
0.684
0.676
0.674
0.668
0.656
0.668
0.678
0.686
0.688
0.712
0.712
0.718
0.716
0.690
0.680
0.692
0.686
0.668
0.666
0.670
0.672
0.686
0.688
0.678
0.698
0.690
0.688
0.690
0.682
0.664
0.668
0.662
0.644
0.650
0.652
0.648
0.656
0.670
0.682
0.676
0.678
0.684
0.672
0.674
0.674
0.662
0.652
0.658
0.656
0.656
0.670
0.676
0.676
0.674
0.680
0.674
0.676
0.676
0.662
0.654
0.658
0.658
0.646
0.650
0.646
0.636
0.638
0.636
0.628
0.632
0.638
0.636
0.638
0.640
0.650
0.644
0.646
0.654
0.660
0.658
0.662
0.662
0.650
0.644
0.644
0.642
0.636
0.640
0.638
0.648
0.664
0.682
0.680
0.690
0.704
0.720
0.714
0.706
0.696
0.700
0.696
0.704
0.700
0.680
0.682
0.684
0.674
0.672
0.680
0.672
0.686
0.694
0.704
0.680
0.682
0.684
0.666
0.666
0.672
0.662
0.658
0.676
0.676
0.672
0.684
0.686
0.670
0.666
0.660
0.668
0.676
0.686
0.678
0.694
0.694
0.702
0.698
0.688
0.682
0.682
0.688
0.676
0.674
0.674
0.680
0.668
0.686
0.690
0.700
0.696
0.704
0.708
0.706
0.688
0.688
0.692
0.704
0.702
0.716
0.740
0.762
0.748
0.748
0.750
0.728
0.738
0.732
0.712
0.704
0.700
0.688
0.680
0.678
0.694
0.716
0.728
0.768
0.794
0.776
0.782
0.770
0.736
0.736
0.730
0.704
0.706
0.706
0.698
0.692
0.692
0.704
0.686
0.688
0.692
0.676
0.678
0.676
0.674
0.680
0.696
0.706
0.698
0.708
0.708
0.714
0.696
0.700
0.706
0.696
0.694
0.710
0.726
0.718
0.728
0.744
0.732
0.742
0.746
0.746
0.730
0.736
0.740
0.722
0.734
0.734
0.716
0.718
0.724
0.718
0.720
0.710
0.714
0.726
0.738
0.720
0.730
0.724
0.714
0.718
0.728
0.736
0.738
0.728
0.722
0.708
0.688
0.678
0.676
0.672
0.660
0.646
0.648
0.650
0.652
0.642
0.648
0.656
0.664
0.676
0.698
0.728
0.726
0.750
0.758
0.748
0.744
0.742
0.718
0.706
0.704
0.690
0.684
0.692
0.692
0.680
0.682
0.688
0.706
0.708
0.686
0.688
0.686
0.688
0.680
0.698
0.702
0.712
0.708
0.726
0.736
0.728
0.744
0.742
0.712
0.710
0.714
0.718
0.716
0.706
0.698
0.682
0.680
0.676
0.670
0.686
0.692
0.696
0.718
0.722
0.722
0.734
0.736
0.726
0.738
0.726
0.740
0.760
0.740
0.766
0.752
0.736
0.730
0.750
0.806
0.810
0.782
0.742
0.718
0.708
0.698
0.692
0.678
0.674
0.674
0.678
0.680
0.670
0.672
0.652
0.650
0.652
0.646
0.648
0.662
0.654
0.682
0.718
0.718
0.742
0.748
0.730
0.730
0.712
0.692
0.684
0.680
0.674
0.666
0.676
0.684
0.700
0.702
0.708
0.758
0.792
0.824
0.800
0.766
0.740
0.722
0.700
0.678
0.666
0.670
0.672
0.676
0.672
0.688
0.700
0.742
0.768
0.748
0.748
0.742
0.712
0.710
0.708
0.692
0.692
0.700
0.694
0.708
0.730
0.732
0.738
0.752
0.746
0.742
0.754
0.746
0.738
0.750
0.762
0.740
0.742
0.752
0.732
0.746
0.750
0.726
0.696
0.694
0.686
0.684
0.668
0.666
0.666
0.658
0.660
0.670
0.668
0.674
0.676
0.684
0.672
0.668
0.680
0.682
0.680
0.692
0.698
0.688
0.698
0.708
0.696
0.702
0.700
0.688
0.688
0.686
0.696
0.678
0.668
0.668
0.656
0.648
0.646
0.650
0.652
0.654
0.666
0.676
0.682
0.698
0.706
0.742
0.720
0.720
0.716
0.708
0.688
0.680
0.672
0.650
0.644
0.646
0.628
0.628
0.632
0.628
0.630
0.638
0.634
0.638
0.638
0.642
0.660
0.674
0.674
0.678
0.672
0.676
0.658
0.652
0.638
0.632
0.632
0.636
0.630
0.624
0.630
0.628
0.626
0.632
0.640
0.652
0.642
0.644
0.658
0.650
0.664
0.684
0.670
0.678
0.692
0.702
0.700
0.712
0.730
0.736
0.716
0.726
0.722
0.718
0.696
0.696
0.696
0.686
0.700
0.716
0.704
0.722
0.742
0.750
0.754
0.756
0.740
0.734
0.736
0.722
0.714
0.702
0.684
0.694
0.688
0.688
0.676
0.670
0.674
0.680
0.684
0.698
0.702
0.702
0.706
0.696
0.696
0.694
0.692
0.692
0.686
0.688
0.682
0.680
0.684
0.674
0.672
0.674
0.672
0.682
0.690
0.720
0.710
0.736
0.736
0.722
0.728
0.716
0.702
0.700
0.696
0.684
0.692
0.696
0.694
0.702
0.716
0.714
0.712
0.724
0.716
0.716
0.722
0.712
0.710
0.718
0.716
0.728
0.752
0.748
0.748
0.752
0.752
0.730
0.732
0.722
0.696
0.698
0.688
0.684
0.688
0.694
0.686
0.696
0.688
0.686
0.688
0.680
0.678
0.680
0.670
0.662
0.646
0.638
0.642
0.646
0.630
0.630
0.638
0.640
0.646
0.658
0.654
0.662
0.656
0.664
0.668
0.660
0.660
0.664
0.666
0.652
0.654
0.640
0.638
0.644
0.646
0.634
0.636
0.652
0.646
0.644
0.660
0.666
0.660
0.668
0.676
0.680
0.676
0.678
0.662
0.662
0.666
0.652
0.656
0.666
0.666
0.660
0.660
0.664
0.652
0.648
0.654
0.658
0.656
0.656
0.640
0.638
0.640
0.636
0.648
0.654
0.666
0.690
0.690
0.696
0.702
0.686
0.690
0.684
0.674
0.676
0.688
0.688
0.702
0.714
0.694
0.700
0.696
0.680
0.682
0.682
0.690
0.686
0.690
0.690
0.682
0.682
0.682
0.664
0.656
0.648
0.638
0.640
0.634
0.642
0.632
0.642
0.654
0.654
0.668
0.674
0.670
0.684
0.686
0.684
0.682
0.688
0.672
0.672
0.672
0.668
0.668
0.684
0.688
0.674
0.684
0.686
0.678
0.686
0.696
0.686
0.694
0.706
0.706
0.718
0.722
0.714
0.714
0.716
0.698
0.698
0.696
0.684
0.680
0.676
0.680
0.704
0.714
0.722
0.710
0.702
0.680
0.676
0.680
0.680
0.678
0.680
0.688
0.704
0.700
0.700
0.704
0.694
0.710
0.724
0.716
0.724
0.730
0.730
0.706
0.706
0.704
0.696
0.704
0.720
0.724
0.714
0.722
0.734
0.734
0.710
0.710
0.704
0.696
0.712
0.714
0.702
0.714
0.694
0.686
0.688
0.678
0.690
0.706
0.716
0.718
0.736
0.754
0.728
0.738
0.732
0.716
0.710
0.714
0.706
0.704
0.696
0.688
0.696
0.688
0.678
0.692
0.704
0.698
0.708
0.716
0.700
0.708
0.718
0.716
0.694
0.684
0.694
0.696
0.698
0.690
0.682
0.670
0.676
0.674
0.668
0.664
0.668
0.664
0.664
0.678
0.688
0.682
0.694
0.704
0.694
0.696
0.704
0.694
0.700
0.708
0.684
0.684
0.690
0.680
0.690
0.702
0.708
0.708
0.726
0.740
0.736
0.754
0.748
0.728
0.724
0.726
0.710
0.710
0.704
0.686
0.686
0.686
0.690
0.680
0.686
0.700
0.698
0.708
0.718
0.720
0.732
0.742
0.748
0.732
0.738
0.722
0.712
0.704
0.684
0.684
0.682
0.666
0.670
0.674
0.696
0.708
0.722
0.730
0.718
0.714
0.712
0.692
0.690
0.684
0.678
0.686
0.672
0.668
0.672
0.690
0.694
0.690
0.702
0.714
0.710
0.706
0.706
0.700
0.686
0.686
0.674
0.674
0.676
0.666
0.668
0.668
0.656
0.660
0.658
0.658
0.670
0.682
0.678
0.702
0.716
0.720
0.706
0.710
0.708
0.688
0.682
0.666
0.666
0.676
0.678
0.680
0.684
0.696
0.698
0.680
0.678
0.676
0.670
0.662
0.660
0.660
0.662
0.664
0.682
0.690
0.690
0.698
0.714
0.728
0.700
0.690
0.676
0.666
0.658
0.652
0.654
0.658
0.662
0.660
0.658
0.668
0.670
0.676
0.694
0.698
0.710
0.718
0.710
0.718
0.704
0.704
0.718
0.708
0.720
0.742
0.732
0.738
0.750
0.738
0.728
0.732
0.722
0.710
0.712
0.694
0.686
0.688
0.688
0.676
0.680
0.682
0.684
0.692
0.710
0.708
0.712
0.728
0.732
0.712
0.704
0.704
0.712
0.704
0.704
0.694
0.692
0.698
0.698
0.700
0.710
0.724
0.738
0.738
0.748
0.730
0.756
0.750
0.740
0.728
0.730
0.726
0.712
0.718
0.724
0.738
0.724
0.734
0.744
0.732
0.734
0.736
0.722
0.728
0.740
0.730
0.740
0.746
0.734
0.752
0.734
0.730
0.730
0.732
0.712
0.712
0.722
0.730
0.710
0.714
0.716
0.718
0.718
0.730
0.734
0.720
0.734
0.740
0.734
0.752
0.746
0.734
0.746
0.730
0.716
0.718
0.692
0.684
0.688
0.692
0.698
0.694
0.702
0.692
0.690
0.692
0.688
0.674
0.678
0.674
0.682
0.682
0.674
0.680
0.684
0.688
0.698
0.718
0.708
0.696
0.700
0.694
0.682
0.680
0.676
0.662
0.668
0.676
0.664
0.666
0.658
0.656
0.660
0.672
0.666
0.676
0.686
0.686
0.698
0.700
0.708
0.690
0.688
0.690
0.690
0.674
0.676
0.674
0.670
0.676
0.680
0.688
0.688
0.700
0.714
0.712
0.734
0.724
0.738
0.752
0.742
0.726
0.724
0.726
0.708
0.714
0.718
0.708
0.712
0.720
0.708
0.712
0.720
0.714
0.718
0.726
0.712
0.724
0.724
0.712
0.714
0.716
0.694
0.700
0.712
0.694
0.700
0.710
0.698
0.704
0.716
0.700
0.700
0.710
0.702
0.696
0.714
0.708
0.700
0.712
0.714
0.702
0.706
0.714
0.708
0.708
0.714
0.710
0.694
0.694
0.690
0.674
0.684
0.694
0.696
0.706
0.710
0.712
0.700
0.704
0.706
0.692
0.692
0.694
0.680
0.682
0.684
0.674
0.674
0.674
0.664
0.670
0.674
0.660
0.668
0.670
0.662
0.662
0.666
0.650
0.652
0.656
0.664
0.660
0.672
0.680
0.696
0.690
0.680
0.686
0.684
0.680
0.682
0.688
0.694
0.700
0.716
0.730
0.716
0.724
0.710
0.706
0.710
0.708
0.686
0.684
0.684
0.674
0.688
0.702
0.718
0.696
0.704
0.704
0.694
0.700
0.700
0.702
0.686
0.694
0.686
0.682
0.680
0.684
0.682
0.680
0.694
0.708
0.704
0.708
0.700
0.708
0.724
0.712
0.734
0.748
0.756
0.738
0.740
0.740
0.728
0.740
0.744
0.758
0.742
0.742
0.748
0.736
0.720
0.724
0.708
0.720
0.728
0.730
0.742
0.784
0.754
0.770
0.744
0.542
0.200
0.776
0.754
0.708
0.690
0.654
0.646
0.634
0.622
0.602
0.606
0.606
0.598
0.600
0.610
0.604
0.606
0.622
0.626
0.628
0.642
0.660
0.660
0.672
0.680
0.668
0.674
0.672
0.668
0.682
0.686
0.678
0.680
0.682
0.686
0.700
0.718
0.708
0.696
0.684
0.694
0.700
0.692
0.692
0.712
0.738
0.736
0.742
0.724
0.734
0.720
0.716
0.724
0.722
0.692
0.686
0.688
0.682
0.672
0.678
0.692
0.678
0.692
0.704
0.694
0.714
0.714
0.704
0.708
0.692
0.678
0.680
0.676
0.660
0.660
0.666
0.682
0.694
0.712
0.712
0.732
0.714
0.718
0.698
0.678
0.680
0.678
0.660
0.660
0.662
0.656
0.656
0.664
0.678
0.676
0.684
0.684
0.692
0.680
0.684
0.680
0.678
0.662
0.666
0.662
0.656
0.648
0.640
0.640
0.650
0.660
0.656
0.662
0.670
0.668
0.678
0.682
0.680
0.692
0.718
0.734
0.716
0.710
0.708
0.710
0.696
0.694
0.690
0.674
0.672
0.676
0.682
0.682
0.674
0.678
0.684
0.696
0.694
0.708
0.722
0.726
0.714
0.720
0.718
0.710
0.704
0.694
0.714
0.732
0.734
0.714
0.718
0.688
0.678
0.672
0.672
0.668
0.662
0.674
0.678
0.694
0.690
0.692
0.696
0.680
0.674
0.670
0.660
0.646
0.644
0.640
0.630
0.624
0.626
0.632
0.640
0.656
0.656
0.666
0.682
0.686
0.698
0.704
0.692
0.700
0.682
0.678
0.684
0.688
0.678
0.676
0.694
0.708
0.706
0.704
0.714
0.698
0.704
0.706
0.716
0.684
0.680
0.682
0.678
0.666
0.668
0.670
0.672
0.668
0.674
0.678
0.694
0.686
0.698
0.702
0.690
0.690
0.692
0.696
0.694
0.704
0.696
0.694
0.710
0.692
0.680
0.676
0.666
0.662
0.660
0.652
0.662
0.648
0.652
0.662
0.668
0.672
0.654
0.644
0.644
0.640
0.630
0.632
0.640
0.640
0.652
0.660
0.672
0.676
0.680
0.678
0.684
0.692
0.696
0.698
0.686
0.672
0.668
0.660
0.654
0.652
0.648
0.638
0.636
0.644
0.654
0.654
0.660
0.670
0.666
0.664
0.666
0.670
0.660
0.666
0.664
0.666
0.678
0.698
0.688
0.702
0.720
0.714
0.712
0.722
0.708
0.700
0.702
0.698
0.680
0.680
0.690
0.688
0.684
0.692
0.686
0.678
0.670
0.676
0.700
0.728
0.736
0.732
0.724
0.720
0.718
0.734
0.730
0.726
0.730
0.726
0.728
0.734
0.738
0.720
0.726
0.732
0.732
0.732
0.724
0.710
0.678
0.674
0.672
0.654
0.670
0.690
0.704
0.728
0.756
0.776
0.748
0.756
0.760
0.738
0.738
0.728
0.704
0.700
0.698
0.688
0.698
0.696
0.696
0.680
0.676
0.680
0.686
0.684
0.698
0.702
0.698
0.698
0.686
0.686
0.688
0.670
0.672
0.670
0.676
0.672
0.656
0.656
0.654
0.656
0.668
0.664
0.672
0.684
0.692
0.694
0.678
0.672
0.670
0.656
0.660
0.666
0.676
0.698
0.682
0.686
0.696
0.694
0.692
0.700
0.688
0.698
0.704
0.694
0.690
0.696
0.704
0.688
0.692
0.680
0.678
0.680
0.688
0.676
0.674
0.678
0.678
0.680
0.692
0.692
0.690
0.684
0.714
0.728
0.724
0.720
0.700
0.682
0.672
0.660
0.640
0.636
0.644
0.652
0.658
0.668
0.668
0.680
0.694
0.706
0.716
0.714
0.698
0.690
0.690
0.684
0.674
0.678
0.686
0.732
0.766
0.750
0.756
0.758
0.736
0.734
0.732
0.732
0.712
0.714
0.710
0.706
0.730
0.736
0.752
0.770
0.752
0.762
0.770
0.744
0.744
0.752
0.740
0.728
0.746
0.754
0.760
0.758
0.732
0.722
0.704
0.710
0.716
0.714
0.700
0.708
0.722
0.720
0.706
0.700
0.704
0.706
0.698
0.706
0.710
0.714
0.734
0.746
0.744
0.750
0.760
0.730
0.730
0.732
0.706
0.702
0.704
0.690
0.688
0.690
0.676
0.678
0.676
0.666
0.660
0.652
0.650
0.644
0.640
0.644
0.644
0.642
0.650
0.660
0.682
0.676
0.678
0.676
0.672
0.672
0.678
0.686
0.690
0.682
0.680
0.674
0.678
0.692
0.700
0.708
0.708
0.704
0.704
0.700
0.704
0.708
0.692
0.690
0.678
0.684
0.674
0.666
0.664
0.658
0.644
0.644
0.650
0.640
0.642
0.648
0.638
0.642
0.654
0.640
0.640
0.640
0.632
0.626
0.634
0.636
0.644
0.646
0.656
0.658
0.656
0.664
0.668
0.658
0.646
0.634
0.624
0.626
0.632
0.624
0.634
0.650
0.642
0.652
0.658
0.650
0.656
0.664
0.660
0.660
0.660
0.654
0.654
0.648
0.650
0.640
0.634
0.630
0.624
0.614
0.616
0.610
0.606
0.608
0.612
0.608
0.612
0.616
0.614
0.610
0.610
0.608
0.600
0.608
0.600
0.592
0.590
0.588
0.594
0.604
0.600
0.598
0.600
0.608
0.608
0.604
0.610
0.612
0.614
0.610
0.618
0.626
0.626
0.630
0.638
0.638
0.624
0.612
0.612
0.588
0.604
0.602
0.608
0.602
0.606
0.610
0.612
0.612
0.616
0.630
0.630
0.632
0.648
0.648
0.638
0.640
0.638
0.626
0.636
0.642
0.656
0.648
0.654
0.670
0.678
0.668
0.670
0.674
0.670
0.668
0.668
0.674
0.666
0.666
0.670
0.664
0.660
0.660
0.662
0.648
0.650
0.660
0.648
0.646
0.654
0.648
0.640
0.648
0.644
0.640
0.640
0.642
0.636
0.636
0.638
0.648
0.648
0.660
0.668
0.668
0.676
0.688
0.690
0.704
0.708
0.696
0.680
0.678
0.676
0.658
0.660
0.660
0.650
0.654
0.664
0.668
0.666
0.684
0.690
0.698
0.706
0.720
0.712
0.726
0.730
0.700
0.696
0.694
0.672
0.660
0.652
0.652
0.654
0.654
0.652
0.650
0.648
0.648
0.650
0.646
0.652
0.648
0.664
0.664
0.674
0.686
0.686
0.686
0.698
0.694
0.694
0.692
0.680
0.682
0.688
0.678
0.658
0.660
0.662
0.678
0.690
0.676
0.678
0.676
0.668
0.666
0.670
0.678
0.678
0.672
0.682
0.678
0.666
0.666
0.660
0.656
0.644
0.634
0.634
0.620
0.620
0.626
0.632
0.632
0.644
0.664
0.674
0.674
0.672
0.686
0.680
0.684
0.686
0.690
0.676
0.680
0.682
0.674
0.674
0.678
0.672
0.674
0.680
0.682
0.690
0.694
0.698
0.678
0.672
0.676
0.664
0.674
0.666
0.666
0.668
0.662
0.674
0.706
0.732
0.746
0.750
0.736
0.708
0.694
0.672
0.668
0.652
0.662
0.680
0.704
0.692
0.714
0.730
0.758
0.748
0.754
0.748
0.728
0.710
0.708
0.694
0.704
0.694
0.696
0.708
0.710
0.734
0.728
0.706
0.712
0.714
0.690
0.686
0.694
0.700
0.700
0.688
0.676
0.670
0.670
0.660
0.658
0.658
0.664
0.660
0.668
0.670
0.660
0.664
0.664
0.650
0.652
0.656
0.652
0.680
0.684
0.698
0.724
0.702
0.708
0.696
0.676
0.670
0.672
0.662
0.656
0.664
0.656
0.648
0.650
0.644
0.628
0.628
0.628
0.620
0.630
0.642
0.630
0.636
0.642
0.646
0.668
0.688
0.700
0.696
0.698
0.700
0.686
0.680
0.670
0.664
0.638
0.624
0.620
0.624
0.638
0.646
0.648
0.664
0.672
0.660
0.666
0.672
0.668
0.664
0.668
0.662
0.658
0.654
0.656
0.664
0.654
0.650
0.638
0.628
0.618
0.626
0.628
0.628
0.642
0.650
0.664
0.664
0.680
0.692
0.700
0.688
0.696
0.700
0.680
0.672
0.678
0.678
0.666
0.676
0.676
0.670
0.678
0.674
0.674
0.688
0.700
0.698
0.696
0.706
0.696
0.700
0.700
0.684
0.674
0.674
0.670
0.662
0.660
0.662
0.662
0.666
0.686
0.684
0.684
0.682
0.668
0.654
0.650
0.638
0.626
0.616
0.614
0.612
0.612
0.606
0.604
0.608
0.600
0.596
0.604
0.600
0.604
0.618
0.634
0.630
0.634
0.642
0.652
0.654
0.652
0.640
0.634
0.634
0.636
0.620
0.610
0.608
0.612
0.608
0.620
0.642
0.680
0.710
0.704
0.722
0.716
0.718
0.716
0.704
0.672
0.658
0.646
0.630
0.622
0.622
0.622
0.616
0.622
0.630
0.630
0.632
0.630
0.622
0.616
0.614
0.604
0.606
0.622
0.638
0.652
0.684
0.716
0.740
0.728
0.730
0.726
0.686
0.670
0.652
0.638
0.628
0.616
0.608
0.608
0.598
0.598
0.598
0.604
0.638
0.648
0.648
0.656
0.656
0.660
0.648
0.644
0.638
0.624
0.620
0.618
0.614
0.620
0.622
0.630
0.638
0.642
0.646
0.644
0.644
0.652
0.650
0.646
0.650
0.652
0.638
0.630
0.628
0.630
0.636
0.630
0.626
0.636
0.636
0.646
0.650
0.666
0.696
0.718
0.710
0.718
0.714
0.684
0.680
0.676
0.660
0.648
0.644
0.642
0.660
0.682
0.686
0.680
0.670
0.664
0.654
0.650
0.652
0.654
0.660
0.680
0.710
0.710
0.722
0.738
0.710
0.706
0.696
0.692
0.704
0.692
0.684
0.690
0.680
0.676
0.682
0.678
0.670
0.682
0.690
0.702
0.682
0.682
0.664
0.656
0.650
0.656
0.654
0.646
0.638
0.636
0.640
0.640
0.638
0.628
0.628
0.626
0.628
0.632
0.642
0.656
0.662
0.672
0.690
0.702
0.714
0.696
0.694
0.694
0.682
0.666
0.668
0.664
0.672
0.662
0.672
0.680
0.672
0.664
0.664
0.656
0.646
0.648
0.656
0.666
0.672
0.696
0.704
0.700
0.692
0.708
0.698
0.692
0.694
0.682
0.690
0.684
0.676
0.672
0.676
0.688
0.700
0.704
0.708
0.684
0.684
0.690
0.670
0.660
0.654
0.652
0.650
0.644
0.638
0.646
0.650
0.662
0.678
0.694
0.694
0.718
0.732
0.720
0.712
0.712
0.696
0.690
0.686
0.674
0.670
0.670
0.662
0.664
0.666
0.662
0.658
0.660
0.660
0.650
0.656
0.658
0.646
0.646
0.648
0.652
0.658
0.656
0.648
0.652
0.652
0.644
0.642
0.638
0.642
0.646
0.642
0.634
0.636
0.630
0.628
0.632
0.630
0.628
0.628
0.628
0.626
0.630
0.638
0.658
0.664
0.670
0.680
0.682
0.672
0.668
0.670
0.658
0.664
0.668
0.664
0.678
0.696
0.690
0.710
0.710
0.686
0.688
0.684
0.672
0.660
0.656
0.642
0.644
0.640
0.634
0.630
0.624
0.618
0.620
0.624
0.628
0.618
0.622
0.626
0.636
0.640
0.650
0.662
0.662
0.654
0.652
0.648
0.632
0.620
0.624
0.612
0.606
0.610
0.616
0.616
0.616
0.622
0.632
0.622
0.620
0.622
0.636
0.628
0.624
0.628
0.638
0.626
0.626
0.638
0.646
0.646
0.658
0.664
0.668
0.666
0.674
0.680
0.664
0.674
0.656
0.654
0.646
0.636
0.630
0.630
0.628
0.616
0.614
0.616
0.614
0.618
0.616
0.624
0.636
0.652
0.680
0.698
0.698
0.698
0.712
0.712
0.700
0.706
0.704
0.688
0.692
0.690
0.666
0.674
0.670
0.654
0.654
0.654
0.644
0.660
0.674
0.668
0.666
0.672
0.668
0.658
0.668
0.674
0.674
0.680
0.670
0.684
0.694
0.710
0.728
0.720
0.706
0.702
0.680
0.664
0.660
0.646
0.654
0.648
0.654
0.654
0.658
0.660
0.654
0.650
0.650
0.660
0.664
0.662
0.658
0.662
0.650
0.644
0.640
0.642
0.640
0.634
0.644
0.652
0.678
0.668
0.668
0.674
0.662
0.658
0.660
0.674
0.660
0.654
0.662
0.650
0.652
0.650
0.652
0.656
0.656
0.646
0.634
0.640
0.622
0.656
0.636
0.638
0.628
0.626
0.612
0.608
0.602
0.598
0.588
0.588
0.594
0.588
0.606
0.618
0.650
0.678
0.696
0.724
0.744
0.722
0.712
0.708
0.684
0.676
0.682
0.688
0.674
0.680
0.692
0.692
0.710
0.716
0.724
0.712
0.688
0.690
0.678
0.668
0.668
0.664
0.670
0.664
0.672
0.686
0.686
0.692
0.708
0.736
0.764
0.766
0.726
0.714
0.704
0.682
0.676
0.680
0.676
0.684
0.696
0.698
0.712
0.720
0.724
0.700
0.702
0.702
0.688
0.688
0.694
0.686
0.688
0.694
0.686
0.692
0.694
0.684
0.676
0.660
0.664
0.670
0.666
0.666
0.674
0.666
0.670
0.684
0.710
0.724
0.698
0.688
0.684
0.688
0.668
0.660
0.662
0.672
0.668
0.680
0.680
0.670
0.660
0.646
0.644
0.638
0.630
0.640
0.642
0.642
0.650
0.656
0.666
0.678
0.690
0.674
0.686
0.686
0.680
0.664
0.654
0.642
0.634
0.630
0.628
0.624
0.618
0.626
0.638
0.636
0.650
0.658
0.666
0.658
0.652
0.652
0.650
0.634
0.632
0.638
0.624
0.626
0.638
0.632
0.636
0.644
0.638
0.656
0.660
0.652
0.660
0.664
0.666
0.660
0.668
0.672
0.680
0.672
0.676
0.664
0.668
0.680
0.688
0.658
0.652
0.640
0.642
0.646
0.658
0.676
0.672
0.676
0.674
0.670
0.664
0.652
0.644
0.642
0.636
0.632
0.630
0.636
0.646
0.662
0.672
0.698
0.706
0.708
0.712
0.710
0.682
0.668
0.672
0.674
0.670
0.668
0.662
0.650
0.646
0.648
0.638
0.634
0.642
0.660
0.680
0.670
0.676
0.676
0.662
0.650
0.648
0.640
0.642
0.656
0.664
0.670
0.712
0.720
0.744
0.760
0.746
0.748
0.742
0.726
0.710
0.708
0.704
0.708
0.708
0.692
0.678
0.662
0.658
0.658
0.666
0.662
0.662
0.668
0.674
0.678
0.684
0.694
0.682
0.676
0.678
0.680
0.674
0.674
0.678
0.668
0.668
0.672
0.674
0.694
0.712
0.702
0.710
0.718
0.704
0.698
0.692
0.684
0.674
0.674
0.664
0.674
0.680
0.688
0.692
0.702
0.712
0.704
0.708
0.712
0.696
0.696
0.694
0.674
0.674
0.672
0.666
0.670
0.668
0.664
0.654
0.660
0.662
0.658
0.658
0.660
0.654
0.666
0.676
0.670
0.670
0.674
0.676
0.656
0.656
0.652
0.654
0.658
0.654
0.650
0.636
0.628
0.622
0.622
0.604
0.602
0.598
0.600
0.620
0.668
0.698
0.686
0.670
0.660
0.652
0.658
0.656
0.656
0.646
0.632
0.624
0.618
0.618
0.626
0.632
0.634
0.636
0.644
0.668
0.674
0.682
0.688
0.672
0.670
0.670
0.680
0.672
0.658
0.648
0.632
0.626
0.618
0.604
0.598
0.592
0.592
0.596
0.594
0.606
0.620
0.640
0.656
0.660
0.682
0.678
0.670
0.668
0.658
0.644
0.644
0.632
0.628
0.640
0.638
0.640
0.650
0.650
0.632
0.636
0.628
0.624
0.624
0.626
0.620
0.616
0.620
0.612
0.608
0.614
0.604
0.602
0.604
0.596
0.596
0.598
0.596
0.600
0.608
0.618
0.630
0.628
0.640
0.626
0.620
0.620
0.614
0.612
0.598
0.608
0.598
0.572
0.588
0.584
0.582
0.566
0.584
0.582
0.584
0.584
0.590
0.592
0.602
0.602
0.612
0.628
0.658
0.692
0.672
0.664
0.664
0.658
0.648
0.652
0.652
0.640
0.634
0.634
0.624
0.632
0.638
0.650
0.644
0.650
0.652
0.654
0.652
0.646
0.640
0.618
0.612
0.600
0.594
0.600
0.598
0.602
0.608
0.618
0.624
0.626
0.622
0.632
0.636
0.642
0.642
0.654
0.668
0.666
0.660
0.658
0.658
0.664
0.656
0.664
0.656
0.662
0.646
0.650
0.640
0.630
0.636
0.630
0.632
0.648
0.668
0.676
0.676
0.660
0.642
0.636
0.624
0.618
0.618
0.628
0.630
0.662
0.684
0.708
0.692
0.688
0.678
0.658
0.640
0.630
0.624
0.606
0.600
0.598
0.594
0.602
0.604
0.616
0.612
0.616
0.612
0.606
0.608
0.606
0.600
0.600
0.600
0.598
0.600
0.592
0.598
0.604
0.610
0.628
0.632
0.640
0.632
0.640
0.638
0.626
0.618
0.616
0.602
0.580
0.588
0.582
0.584
0.576
0.582
0.582
0.582
0.584
0.592
0.610
0.610
0.620
0.634
0.628
0.634
0.640
0.632
0.632
0.628
0.630
0.618
0.620
0.630
0.614
0.616
0.620
0.618
0.610
0.618
0.616
0.610
0.612
0.602
0.604
0.604
0.610
0.608
0.612
0.618
0.622
0.616
0.620
0.624
0.626
0.612
0.608
0.604
0.600
0.582
0.590
0.586
0.588
0.582
0.594
0.590
0.590
0.592
0.592
0.600
0.604
0.598
0.608
0.614
0.630
0.626
0.624
0.636
0.644
0.634
0.636
0.638
0.654
0.668
0.650
0.628
0.616
0.604
0.612
0.604
0.614
0.616
0.624
0.636
0.636
0.632
0.622
0.622
0.614
0.602
0.592
0.590
0.582
0.586
0.582
0.584
0.594
0.590
0.590
0.598
0.610
0.638
0.636
0.632
0.634
0.638
0.648
0.634
0.626
0.622
0.620
0.612
0.612
0.612
0.608
0.602
0.606
0.612
0.602
0.608
0.606
0.614
0.616
0.608
0.612
0.610
0.598
0.594
0.590
0.570
0.564
0.576
0.572
0.576
0.572
0.576
0.584
0.598
0.596
0.604
0.610
0.616
0.610
0.598
0.596
0.596
0.594
0.592
0.590
0.598
0.608
0.618
0.622
0.630
0.640
0.638
0.636
0.640
0.624
0.618
0.618
0.612
0.600
0.592
0.594
0.598
0.596
0.598
0.600
0.598
0.604
0.608
0.618
0.628
0.624
0.626
0.628
0.628
0.632
0.626
0.634
0.634
0.630
0.646
0.628
0.620
0.618
0.592
0.606
0.600
0.598
0.606
0.612
0.618
0.618
0.620
0.634
0.640
0.638
0.648
0.648
0.644
0.654
0.660
0.652
0.658
0.658
0.656
0.660
0.656
0.652
0.662
0.660
0.656
0.656
0.652
0.644
0.634
0.638
0.644
0.650
0.646
0.656
0.650
0.666
0.664
0.666
0.676
0.672
0.670
0.674
0.682
0.672
0.674
0.688
0.686
0.686
0.700
0.706
0.694
0.696
0.704
0.690
0.694
0.700
0.694
0.686
0.690
0.698
0.690
0.704
0.716
0.696
0.692
0.682
0.684
0.688
0.682
0.668
0.668
0.672
0.676
0.672
0.664
0.654
0.654
0.660
0.658
0.666
0.676
0.676
0.694
0.702
0.688
0.700
0.698
0.692
0.692
0.674
0.674
0.668
0.658
0.672
0.664
0.674
0.694
0.686
0.694
0.704
0.708
0.702
0.704
0.714
0.722
0.726
0.708
0.700
0.696
0.690
0.682
0.672
0.676
0.686
0.696
0.692
0.700
0.688
0.692
0.692
0.672
0.670
0.660
0.664
0.670
0.666
0.656
0.656
0.654
0.646
0.652
0.654
0.656
0.666
0.682
0.702
0.710
0.700
0.704
0.708
0.696
0.686
0.686
0.682
0.676
0.680
0.686
0.696
0.680
0.688
0.684
0.690
0.690
0.674
0.660
0.660
0.670
0.666
0.670
0.656
0.658
0.644
0.646
0.646
0.656
0.660
0.668
0.668
0.688
0.704
0.684
0.678
0.658
0.644
0.646
0.646
0.640
0.646
0.660
0.650
0.650
0.648
0.646
0.644
0.646
0.654
0.660
0.664
0.680
0.690
0.704
0.684
0.692
0.692
0.698
0.684
0.680
0.682
0.674
0.672
0.672
0.678
0.670
0.676
0.684
0.690
0.676
0.672
0.668
0.674
0.678
0.684
0.674
0.666
0.654
0.636
0.624
0.614
0.610
0.604
0.608
0.604
0.602
0.602
0.618
0.580
0.596
0.608
0.594
0.572
0.574
0.584
0.564
0.576
0.554
0.554
0.552
0.560
0.554
0.546
0.544
0.536
0.540
0.538
0.542
0.534
0.532
0.542
0.528
0.532
0.536
0.524
0.530
0.534
0.540
0.532
0.546
0.552
0.554
0.556
0.566
0.590
0.594
0.610
0.588
0.586
0.580
0.586
0.578
0.576
0.564
0.564
0.564
0.572
0.568
0.570
0.570
0.566
0.564
0.570
0.570
0.564
0.566
0.560
0.558
0.552
0.560
0.554
0.550
0.552
0.560
0.548
0.544
0.546
0.546
0.534
0.548
0.552
0.554
0.562
0.568
0.584
0.580
0.588
0.598
0.584
0.584
0.590
0.582
0.574
0.572
0.570
0.548
0.562
0.548
0.556
0.556
0.548
0.556
0.556
0.554
0.556
0.560
0.564
0.572
0.576
0.578
0.548
0.624
0.674
0.746
0.768
0.730
0.704
0.670
0.656
0.640
0.612
0.590
0.224
0.364
0.596
0.578
0.568
0.550
0.562
0.562
0.552
0.544
0.542
0.536
0.550
0.550
0.538
0.536
0.532
0.538
0.530
0.532
0.536
0.528
0.518
0.526
0.534
0.536
0.526
0.530
0.542
0.546
0.540
0.536
0.556
0.550
0.558
0.564
0.570
0.584
0.586
0.594
0.592
0.588
0.590
0.582
0.578
0.576
0.570
0.568
0.566
0.564
0.564
0.554
0.546
0.552
0.560
0.568
0.564
0.568
0.580
0.586
0.610
0.610
0.610
0.594
0.594
0.592
0.582
0.578
0.584
0.578
0.582
0.588
0.572
0.572
0.572
0.630
0.494
0.590
0.586
0.596
0.612
0.614
0.616
0.616
0.600
0.250
0.352
0.598
0.600
0.596
0.574
0.576
0.576
0.582
0.570
0.570
0.576
0.570
0.576
0.586
0.596
0.600
0.604
0.606
0.628
0.618
0.642
0.578
0.612
0.600
0.578
0.588
0.584
0.586
0.578
0.576
0.560
0.564
0.552
0.552
0.564
0.552
0.538
0.548
0.550
0.530
0.544
0.534
0.538
0.542
0.542
0.540
0.536
0.538
0.530
0.536
0.544
0.546
0.552
0.562
0.554
0.558
0.564
0.556
0.542
0.546
0.554
0.554
0.558
0.560
0.572
0.576
0.572
0.576
0.574
0.570
0.544
0.564
0.558
0.558
0.588
0.602
0.614
0.608
0.600
0.600
0.574
0.588
0.566
0.580
0.584
0.574
0.578
0.578
0.568
0.566
0.566
0.570
0.558
0.556
0.556
0.550
0.572
0.578
0.578
0.572
0.568
0.562
0.560
0.546
0.548
0.552
0.544
0.550
0.546
0.532
0.548
0.542
0.540
0.538
0.536
0.534
0.530
0.532
0.544
0.534
0.532
0.538
0.540
0.540
0.548
0.554
0.568
0.574
0.590
0.624
0.622
0.640
0.656
0.650
0.638
0.638
0.628
0.618
0.614
0.618
0.602
0.606
0.602
0.590
0.584
0.588
0.584
0.582
0.576
0.586
0.586
0.586
0.590
0.590
0.590
0.592
0.590
0.578
0.580
0.580
0.570
0.576
0.582
0.564
0.572
0.574
0.578
0.570
0.570
0.578
0.574
0.572
0.576
0.580
0.570
0.566
0.574
0.566
0.560
0.578
0.586
0.566
0.562
0.568
0.566
0.554
0.566
0.576
0.586
0.592
0.602
0.614
0.606
0.602
0.604
0.606
0.588
0.584
0.588
0.570
0.568
0.576
0.566
0.582
0.610
0.626
0.666
0.678
0.688
0.694
0.678
0.664
0.654
0.648
0.638
0.634
0.636
0.620
0.620
0.618
0.610
0.610
0.602
0.594
0.594
0.596
0.584
0.578
0.582
0.572
0.572
0.580
0.586
0.586
0.576
0.554
0.566
0.592
0.586
0.594
0.616
0.636
0.642
0.668
0.664
0.660
0.662
0.650
0.630
0.622
0.610
0.598
0.586
0.582
0.584
0.580
0.580
0.564
0.558
0.548
0.562
0.564
0.568
0.572
0.578
0.600
0.618
0.624
0.630
0.636
0.626
0.638
0.622
0.616
0.600
0.574
0.580
0.570
0.574
0.572
0.570
0.578
0.580
0.588
0.606
0.614
0.628
0.618
0.612
0.614
0.606
0.616
0.610
0.604
0.604
0.608
0.618
0.628
0.620
0.614
0.606
0.608
0.606
0.594
0.600
0.596
0.594
0.588
0.584
0.588
0.594
0.600
0.616
0.606
0.604
0.606
0.602
0.600
0.594
0.598
0.586
0.578
0.634
0.610
0.642
0.652
0.644
0.640
0.622
0.616
0.600
0.582
0.598
0.598
0.602
0.610
0.616
0.628
0.628
0.616
0.604
0.600
0.596
0.592
0.578
0.576
0.554
0.592
0.616
0.674
0.858
0.940
0.896
0.876
0.842
0.756
0.714
0.682
0.660
0.638
0.592
0.594
0.616
0.582
0.584
0.590
0.574
0.578
0.568
0.570
0.578
0.578
0.574
0.560
0.576
0.572
0.566
0.560
0.564
0.550
0.546
0.562
0.554
0.540
0.556
0.554
0.554
0.542
0.560
0.554
0.546
0.548
0.546
0.554
0.558
0.542
0.566
0.566
0.566
0.552
0.570
0.556
0.554
0.560
0.558
0.556
0.574
0.582
0.576
0.556
0.598
0.586
0.578
0.582
0.588
0.578
0.578
0.560
0.568
0.556
0.558
0.550
0.552
0.544
0.554
0.558
0.564
0.544
0.542
0.560
0.554
0.534
0.552
0.540
0.550
0.542
0.552
0.560
0.560
0.552
0.554
0.542
0.542
0.540
0.546
0.554
0.544
0.558
0.556
0.570
0.546
0.566
0.564
0.550
0.574
0.572
0.560
0.580
0.582
0.566
0.550
0.286
0.288
0.540
0.548
0.554
0.552
0.546
0.562
0.560
0.554
0.552
0.550
0.556
0.558
0.552
0.552
0.558
0.550
0.570
0.578
0.568
0.572
0.572
0.572
0.564
0.574
0.572
0.562
0.568
0.570
0.564
0.570
0.580
0.564
0.566
0.570
0.566
0.572
0.574
0.604
0.612
0.606
0.608
0.592
0.584
0.580
0.574
0.562
0.558
0.558
0.550
0.552
0.546
0.538
0.532
0.530
0.536
0.532
0.516
0.524
0.526
0.530
0.510
0.504
0.516
0.510
0.514
0.510
0.552
0.546
0.592
0.632
0.666
0.678
0.702
0.708
0.674
0.666
0.674
0.648
0.642
0.642
0.636
0.650
0.660
0.644
0.650
0.658
0.654
0.650
0.664
0.662
0.652
0.660
0.666
0.650
0.652
0.654
0.636
0.636
0.644
0.626
0.636
0.640
0.626
0.626
0.628
0.612
0.612
0.614
0.620
0.614
0.618
0.626
0.622
0.630
0.652
0.644
0.648
0.652
0.634
0.638
0.636
0.636
0.636
0.620
0.610
0.630
0.634
0.652
0.670
0.664
0.678
0.700
0.688
0.686
0.692
0.670
0.662
0.662
0.648
0.634
0.614
0.616
0.584
0.598
0.568
0.576
0.566
0.578
0.558
0.584
0.556
0.580
0.592
0.598
0.610
0.622
0.644
0.634
0.644
0.672
0.668
0.664
0.686
0.670
0.666
0.672
0.666
0.654
0.664
0.672
0.662
0.670
0.680
0.682
0.684
0.696
0.708
0.704
0.724
0.732
0.720
0.714
0.688
0.696
0.738
0.736
0.748
0.762
0.742
0.734
0.740
0.714
0.708
0.700
0.696
0.684
0.718
0.742
0.730
0.724
0.748
0.730
0.734
0.736
0.716
0.710
0.718
0.718
0.700
0.692
0.690
0.678
0.660
0.648
0.640
0.604
0.630
0.636
0.634
0.656
0.658
0.648
0.660
0.662
0.658
0.656
0.660
0.654
0.642
0.640
0.640
0.642
0.632
0.634
0.632
0.636
0.638
0.638
0.632
0.662
0.672
0.670
0.672
0.676
0.682
0.662
0.660
0.660
0.658
0.652
0.660
0.672
0.658
0.660
0.666
0.668
0.676
0.666
0.660
0.656
0.654
0.648
0.652
0.654
0.662
0.664
0.654
0.656
0.660
0.658
0.650
0.636
0.644
0.644
0.646
0.634
0.646
0.666
0.670
0.672
0.684
0.688
0.678
0.666
0.662
0.656
0.646
0.634
0.620
0.622
0.634
0.630
0.638
0.652
0.654
0.658
0.656
0.656
0.672
0.652
0.666
0.660
0.636
0.640
0.646
0.640
0.640
0.650
0.644
0.648
0.652
0.662
0.656
0.662
0.670
0.654
0.648
0.650
0.640
0.638
0.644
0.640
0.638
0.644
0.650
0.652
0.656
0.642
0.638
0.638
0.626
0.620
0.622
0.618
0.612
0.614
0.612
0.612
0.606
0.606
0.596
0.596
0.598
0.600
0.616
0.626
0.626
0.636
0.638
0.628
0.636
0.632
0.620
0.624
0.620
0.606
0.604
0.616
0.608
0.610
0.624
0.632
0.622
0.624
0.626
0.624
0.620
0.620
0.600
0.608
0.606
0.602
0.604
0.614
0.602
0.610
0.618
0.610
0.610
0.626
0.618
0.624
0.642
0.644
0.638
0.638
0.644
0.634
0.628
0.640
0.640
0.632
0.628
0.630
0.636
0.644
0.650
0.662
0.664
0.644
0.648
0.650
0.634
0.636
0.646
0.636
0.638
0.646
0.638
0.640
0.646
0.634
0.628
0.632
0.624
0.620
0.624
0.628
0.614
0.616
0.622
0.620
0.612
0.626
0.626
0.622
0.634
0.620
0.640
0.644
0.646
0.646
0.644
0.648
0.638
0.632
0.640
0.626
0.624
0.626
0.612
0.612
0.614
0.608
0.598
0.600
0.612
0.620
0.622
0.632
0.642
0.640
0.636
0.630
0.630
0.632
0.628
0.608
0.610
0.610
0.604
0.610
0.614
0.616
0.622
0.626
0.636
0.644
0.650
0.652
0.652
0.654
0.640
0.636
0.642
0.624
0.624
0.624
0.618
0.618
0.602
0.614
0.626
0.622
0.632
0.640
0.630
0.632
0.632
0.626
0.632
0.616
0.626
0.634
0.658
0.652
0.672
0.674
0.668
0.670
0.674
0.666
0.668
0.676
0.672
0.670
0.670
0.672
0.656
0.656
0.654
0.656
0.646
0.650
0.636
0.648
0.662
0.662
0.668
0.680
0.672
0.676
0.682
0.662
0.662
0.648
0.646
0.638
0.644
0.646
0.652
0.668
0.668
0.658
0.670
0.648
0.648
0.652
0.640
0.640
0.644
0.638
0.640
0.636
0.644
0.648
0.644
0.658
0.664
0.664
0.660
0.674
0.672
0.674
0.682
0.690
0.686
0.698
0.702
0.690
0.698
0.702
0.702
0.698
0.666
0.658
0.648
0.608
0.606
0.610
0.594
0.574
0.588
0.580
0.572
0.566
0.560
0.560
0.558
0.556
0.548
0.546
0.544
0.544
0.548
0.536
0.534
0.534
0.530
0.522
0.524
0.526
0.528
0.544
0.566
0.600
0.600
0.608
0.590
0.590
0.590
0.658
0.778
0.680
0.682
0.668
0.668
0.672
0.646
0.642
0.638
0.624
0.626
0.622
0.616
0.616
0.620
0.606
0.604
0.606
0.592
0.594
0.596
0.586
0.588
0.594
0.588
0.586
0.602
0.602
0.606
0.626
0.634
0.640
0.644
0.648
0.654
0.626
0.620
0.616
0.610
0.598
0.610
0.610
0.620
0.644
0.658
0.674
0.698
0.694
0.674
0.678
0.670
0.660
0.650
0.654
0.658
0.674
0.674
0.680
0.708
0.702
0.714
0.728
0.716
0.732
0.736
0.720
0.724
0.718
0.712
0.708
0.706
0.708
0.700
0.700
0.684
0.704
0.720
0.724
0.730
0.770
0.762
0.732
0.740
0.730
0.714
0.722
0.710
0.718
0.728
0.710
0.708
0.718
0.704
0.704
0.712
0.714
0.714
0.734
0.718
0.712
0.712
0.702
0.696
0.670
0.688
0.694
0.684
0.692
0.684
0.678
0.694
0.676
0.674
0.688
0.672
0.686
0.668
0.682
0.684
0.674
0.682
0.676
0.660
0.666
0.672
0.684
0.680
0.684
0.692
0.686
0.680
0.684
0.684
0.662
0.660
0.664
0.668
0.662
0.662
0.672
0.678
0.686
0.704
0.700
0.700
0.706
0.692
0.700
0.706
0.696
0.700
0.694
0.688
0.672
0.652
0.658
0.662
0.670
0.662
0.656
0.664
0.664
0.656
0.664
0.666
0.668
0.654
0.672
0.666
0.668
0.674
0.670
0.664
0.656
0.636
0.644
0.626
0.630
0.632
0.618
0.626
0.624
0.626
0.626
0.622
0.632
0.646
0.642
0.654
0.662
0.650
0.646
0.652
0.652
0.640
0.642
0.640
0.650
0.666
0.670
0.690
0.690
0.670
0.664
0.666
0.658
0.656
0.666
0.654
0.656
0.664
0.668
0.668
0.672
0.684
0.682
0.698
0.690
0.682
0.672
0.660
0.622
0.630
0.624
0.582
0.590
0.582
0.570
0.568
0.568
0.566
0.560
0.558
0.548
0.564
0.552
0.340
0.198
0.540
0.532
0.530
0.528
0.526
0.526
0.518
0.522
0.518
0.514
0.518
0.514
0.522
0.524
0.528
0.532
0.520
0.530
0.522
0.526
0.530
0.524
0.520
0.518
0.528
0.524
0.524
0.526
0.522
0.524
0.536
0.526
0.522
0.558
0.496
0.516
0.522
0.528
0.536
0.562
0.576
0.588
0.584
0.596
0.600
0.608
0.608
0.598
0.594
0.598
0.598
0.594
0.598
0.600
0.630
0.628
0.666
0.684
0.692
0.680
0.684
0.674
0.634
0.634
0.624
0.604
0.590
0.586
0.586
0.568
0.564
0.562
0.564
0.554
0.548
0.534
0.528
0.544
0.532
0.536
0.536
0.546
0.556
0.558
0.580
0.600
0.616
0.616
0.620
0.628
0.614
0.600
0.604
0.608
0.598
0.582
0.582
0.582
0.580
0.610
0.646
0.654
0.648
0.662
0.664
0.648
0.628
0.626
0.612
0.610
0.622
0.626
0.628
0.640
0.668
0.686
0.662
0.664
0.652
0.620
0.612
0.626
0.634
0.620
0.618
0.630
0.650
0.664
0.658
0.668
0.684
0.702
0.700
0.698
0.704
0.714
0.720
0.704
0.712
0.726
0.744
0.730
0.736
0.754
0.772
0.752
0.754
0.772
0.736
0.710
0.724
0.734
0.732
0.716
0.698
0.692
0.692
0.698
0.700
0.692
0.718
0.736
0.744
0.738
0.764
0.738
0.762
0.738
0.728
0.750
0.776
0.746
0.722
0.740
0.754
0.766
0.748
0.754
0.770
0.774
0.752
0.750
0.768
0.794
0.772
0.782
0.792
0.778
0.752
0.758
0.732
0.740
0.700
0.696
0.700
0.696
0.700
0.678
0.678
0.672
0.680
0.686
0.678
0.688
0.704
0.696
0.684
0.676
0.690
0.708
0.718
0.726
0.732
0.730
0.730
0.726
0.728
0.734
0.722
0.738
0.750
0.760
0.768
0.766
0.758
0.716
0.702
0.684
0.678
0.684
0.678
0.662
0.654
0.666
0.684
0.718
0.720
0.704
0.700
0.710
0.720
0.726
0.712
0.718
0.718
0.712
0.708
0.714
0.700
0.718
0.716
0.714
0.720
0.714
0.698
0.692
0.692
0.670
0.648
0.640
0.630
0.626
0.622
0.616
0.622
0.642
0.636
0.638
0.644
0.652
0.670
0.666
0.672
0.684
0.680
0.690
0.686
0.676
0.660
0.652
0.646
0.638
0.640
0.642
0.644
0.656
0.682
0.708
0.744
0.750
0.728
0.736
0.726
0.734
0.726
0.714
0.708
0.692
0.684
0.678
0.668
0.664
0.690
0.688
0.710
0.718
0.744
0.756
0.752
0.746
0.732
0.712
0.704
0.710
0.716
0.732
0.746
0.752
0.726
0.704
0.708
0.706
0.698
0.686
0.692
0.698
0.708
0.716
0.726
0.720
0.726
0.726
0.716
0.714
0.724
0.722
0.716
0.692
0.672
0.670
0.672
0.680
0.684
0.682
0.666
0.648
0.644
0.626
0.602
0.616
0.584
0.580
0.574
0.562
0.570
0.542
0.544
0.542
0.536
0.530
0.530
0.530
0.520
0.524
0.522
0.534
0.528
0.532
0.532
0.546
0.560
0.558
0.536
0.542
0.538
0.534
0.540
0.538
0.534
0.530
0.534
0.530
0.532
0.524
0.524
0.522
0.526
0.524
0.522
0.518
0.524
0.524
0.524
0.522
0.520
0.522
0.522
0.524
0.522
0.526
0.522
0.522
0.520
0.516
0.516
0.512
0.510
0.508
0.506
0.512
0.520
0.530
0.526
0.536
0.532
0.532
0.542
0.544
0.542
0.542
0.546
0.556
0.546
0.542
0.542
0.540
0.528
0.538
0.536
0.538
0.520
0.534
0.534
0.542
0.536
0.536
0.544
0.546
0.548
0.540
0.540
0.540
0.524
0.522
0.524
0.522
0.518
0.524
0.510
0.512
0.516
0.514
0.532
0.528
0.532
0.534
0.520
0.524
0.524
0.534
0.550
0.552
0.546
0.548
0.552
0.552
0.554
0.548
0.536
0.540
0.538
0.534
0.530
0.536
0.542
0.550
0.542
0.538
0.552
0.548
0.556
0.552
0.548
0.552
0.560
0.566
0.560
0.578
0.592
0.588
0.594
0.602
0.596
0.592
0.602
0.608
0.596
0.588
0.592
0.586
0.592
0.578
0.566
0.566
0.552
0.562
0.560
0.548
0.562
0.572
0.592
0.648
0.412
0.322
0.566
0.206
0.506
0.302
0.806
0.756
0.728
0.670
0.644
0.610
0.586
0.568
0.560
0.572
0.566
0.570
0.568
0.578
0.610
0.606
0.612
0.636
0.630
0.630
0.640
0.644
0.606
0.614
0.604
0.586
0.586
0.588
0.572
0.578
0.588
0.606
0.602
0.624
0.636
0.612
0.610
0.626
0.606
0.610
0.624
0.614
0.604
0.626
0.616
0.612
0.618
0.632
0.628
0.626
0.638
0.646
0.634
0.640
0.642
0.622
0.616
0.618
0.612
0.606
0.614
0.608
0.600
0.608
0.616
0.610
0.604
0.602
0.610
0.600
0.596
0.602
0.602
0.602
0.604
0.612
0.592
0.588
0.590
0.588
0.598
0.588
0.584
0.590
0.592
0.586
0.584
0.590
0.604
0.592
0.594
0.614
0.598
0.602
0.604
0.590
0.588
0.586
0.590
0.578
0.580
0.578
0.614
0.612
0.622
0.630
0.620
0.594
0.584
0.580
0.568
0.576
0.562
0.560
0.568
0.572
0.574
0.566
0.580
0.590
0.606
0.602
0.622
0.634
0.632
0.620
0.610
0.604
0.598
0.586
0.576
0.570
0.574
0.594
0.618
0.620
0.628
0.648
0.664
0.650
0.648
0.648
0.620
0.606
0.604
0.600
0.588
0.582
0.584
0.592
0.590
0.604
0.610
0.620
0.616
0.626
0.638
0.622
0.614
0.610
0.600
0.586
0.586
0.592
0.584
0.580
0.588
0.582
0.580
0.586
0.592
0.586
0.588
0.596
0.586
0.584
0.590
0.578
0.574
0.568
0.570
0.568
0.540
0.548
0.546
0.562
0.536
0.552
0.548
0.548
0.532
0.528
0.562
0.544
0.554
0.534
0.540
0.540
0.558
0.556
0.546
0.548
0.566
0.572
0.576
0.576
0.574
0.578
0.578
0.580
0.572
0.558
0.572
0.578
0.564
0.562
0.562
0.566
0.560
0.562
0.562
0.572
0.568
0.564
0.568
0.576
0.578
0.570
0.578
0.584
0.580
0.582
0.578
0.568
0.556
0.564
0.554
0.552
0.538
0.544
0.552
0.532
0.558
0.536
0.552
0.552
0.572
0.576
0.582
0.588
0.620
0.600
0.596
0.578
0.570
0.584
0.582
0.568
0.568
0.574
0.550
0.566
0.564
0.550
0.562
0.558
0.558
0.546
0.550
0.552
0.566
0.536
0.548
0.552
0.556
0.558
0.558
0.604
0.714
0.684
0.660
0.652
0.628
0.610
0.594
0.586
0.562
0.594
0.606
0.608
0.580
0.570
0.586
0.570
0.548
0.554
0.556
0.554
0.546
0.552
0.562
0.542
0.546
0.548
0.564
0.560
0.562
0.570
0.574
0.572
0.586
0.582
0.576
0.578
0.574
0.550
0.570
0.560
0.542
0.544
0.544
0.544
0.538
0.530
0.528
0.538
0.540
0.520
0.544
0.534
0.540
0.542
0.524
0.536
0.536
0.538
0.528
0.530
0.526
0.534
0.550
0.542
0.532
0.532
0.536
0.544
0.524
0.524
0.526
0.542
0.520
0.532
0.530
0.530
0.526
0.526
0.532
0.532
0.518
0.532
0.534
0.548
0.552
0.550
0.564
0.578
0.574
0.574
0.578
0.584
0.578
0.570
0.580
0.582
0.576
0.574
0.582
0.584
0.572
0.580
0.576
0.584
0.582
0.568
0.566
0.564
0.556
0.560
0.568
0.596
0.602
0.612
0.626
0.638
0.626
0.618
0.622
0.604
0.594
0.588
0.586
0.592
0.600
0.600
0.600
0.598
0.596
0.582
0.580
0.588
0.584
0.582
0.590
0.600
0.594
0.588
0.596
0.590
0.588
0.594
0.580
0.578
0.578
0.592
0.594
0.594
0.612
0.620
0.614
0.604
0.596
0.600
0.598
0.598
0.592
0.592
0.576
0.566
0.562
0.566
0.570
0.578
0.574
0.572
0.572
0.576
0.584
0.584
0.590
0.588
0.580
0.570
0.570
0.572
0.570
0.572
0.560
0.558
0.572
0.574
0.576
0.592
0.610
0.618
0.608
0.598
0.576
0.572
0.562
0.562
0.564
0.560
0.568
0.602
0.616
0.614
0.606
0.594
0.594
0.606
0.610
0.600
0.594
0.588
0.594
0.598
0.592
0.590
0.600
0.604
0.598
0.608
0.608
0.606
0.600
0.588
0.586
0.576
0.554
0.566
0.554
0.564
0.580
0.612
0.644
0.652
0.662
0.678
0.666
0.654
0.636
0.628
0.624
0.602
0.594
0.588
0.582
0.584
0.578
0.588
0.598
0.616
0.640
0.634
0.634
0.638
0.642
0.646
0.650
0.632
0.628
0.618
0.616
0.628
0.634
0.634
0.638
0.640
0.622
0.618
0.606
0.616
0.620
0.626
0.624
0.620
0.626
0.628
0.644
0.654
0.652
0.654
0.674
0.664
0.666
0.658
0.646
0.650
0.640
0.628
0.626
0.630
0.618
0.614
0.624
0.626
0.622
0.610
0.616
0.632
0.630
0.628
0.612
0.604
0.604
0.600
0.598
0.612
0.614
0.604
0.594
0.594
0.594
0.598
0.602
0.580
0.576
0.570
0.570
0.580
0.586
0.584
0.582
0.594
0.596
0.594
0.592
0.586
0.582
0.584
0.582
0.578
0.558
0.574
0.568
0.566
0.556
0.568
0.572
0.578
0.586
0.584
0.584
0.590
0.580
0.572
0.590
0.566
0.564
0.578
0.568
0.552
0.570
0.570
0.562
0.562
0.560
0.562
0.562
0.564
0.564
0.562
0.556
0.566
0.568
0.560
0.562
0.564
0.568
0.560
0.560
0.562
0.564
0.564
0.562
0.562
0.552
0.548
0.544
0.546
0.546
0.546
0.552
0.548
0.544
0.552
0.560
0.546
0.562
0.570
0.556
0.552
0.536
0.540
0.540
0.540
0.552
0.556
0.564
0.558
0.570
0.572
0.588
0.604
0.596
0.584
0.588
0.576
0.572
0.570
0.570
0.584
0.572
0.588
0.600
0.592
0.594
0.594
0.588
0.582
0.578
0.568
0.568
0.582
0.608
0.624
0.674
0.738
0.750
0.764
0.718
0.686
0.660
0.644
0.628
0.622
0.606
0.600
0.582
0.558
0.564
0.566
0.566
0.570
0.576
0.582
0.592
0.580
0.574
0.574
0.560
0.560
0.572
0.570
0.584
0.604
0.608
0.598
0.594
0.602
0.602
0.612
0.598
0.588
0.582
0.590
0.592
0.584
0.580
0.588
0.602
0.596
0.590
0.588
0.596
0.588
0.570
0.574
0.568
0.572
0.568
0.572
0.566
0.562
0.560
0.566
0.580
0.580
0.578
0.598
0.614
0.628
0.630
0.624
0.630
0.634
0.622
0.616
0.614
0.612
0.602
0.600
0.606
0.598
0.614
0.630
0.630
0.620
0.630
0.626
0.618
0.598
0.592
0.590
0.590
0.588
0.576
0.592
0.594
0.604
0.608
0.612
0.604
0.592
0.594
0.588
0.582
0.580
0.584
0.586
0.578
0.582
0.582
0.584
0.590
0.586
0.588
0.596
0.604
0.602
0.604
0.614
0.612
0.606
0.614
0.602
0.596
0.580
0.564
0.564
0.566
0.570
0.566
0.558
0.574
0.582
0.590
0.590
0.596
0.604
0.602
0.596
0.584
0.588
0.586
0.586
0.576
0.568
0.576
0.572
0.578
0.572
0.576
0.578
0.568
0.564
0.568
0.580
0.586
0.580
0.576
0.578
0.580
0.584
0.590
0.590
0.584
0.582
0.570
0.564
0.572
0.574
0.570
0.570
0.580
0.578
0.574
0.574
0.572
0.566
0.564
0.560
0.562
0.562
0.562
0.560
0.574
0.580
0.598
0.600
0.596
0.598
0.600
0.602
0.600
0.598
0.592
0.580
0.582
0.582
0.580
0.576
0.574
0.580
0.576
0.578
0.572
0.580
0.594
0.594
0.592
0.594
0.598
0.598
0.586
0.584
0.578
0.576
0.578
0.580
0.580
0.570
0.580
0.586
0.602
0.620
0.628
0.636
0.636
0.640
0.642
0.632
0.622
0.616
0.616
0.612
0.598
0.604
0.606
0.600
0.592
0.594
0.588
0.596
0.590
0.586
0.592
0.594
0.602
0.592
0.594
0.596
0.590
0.588
0.586
0.592
0.586
0.582
0.578
0.582
0.594
0.594
0.596
0.594
0.596
0.610
0.628
0.628
0.640
0.638
0.638
0.630
0.614
0.606
0.600
0.590
0.582
0.578
0.564
0.560
0.554
0.544
0.558
0.550
0.548
0.550
0.548
0.548
0.546
0.546
0.542
0.540
0.538
0.540
0.534
0.540
0.542
0.540
0.548
0.536
0.534
0.528
0.530
0.528
0.536
0.542
0.544
0.536
0.540
0.554
0.554
0.552
0.558
0.568
0.564
0.562
0.562
0.556
0.558
0.552
0.548
0.548
0.552
0.552
0.560
0.552
0.548
0.554
0.554
0.552
0.548
0.556
0.558
0.558
0.556
0.562
0.564
0.554
0.556
0.554
0.556
0.552
0.548
0.550
0.556
0.564
0.560
0.560
0.564
0.566
0.564
0.556
0.564
0.564
0.564
0.554
0.556
0.558
0.560
0.556
0.554
0.558
0.562
0.562
0.556
0.556
0.558
0.554
0.546
0.552
0.558
0.552
0.554
0.558
0.550
0.542
0.542
0.538
0.530
0.528
0.526
0.526
0.532
0.534
0.532
0.538
0.546
0.550
0.552
0.554
0.544
0.538
0.540
0.540
0.534
0.526
0.530
0.530
0.532
0.530
0.528
0.532
0.544
0.546
0.548
0.562
0.566
0.566
0.560
0.566
0.564
0.556
0.552
0.552
0.552
0.550
0.544
0.550
0.554
0.548
0.544
0.542
0.544
0.538
0.534
0.536
0.538
0.548
0.544
0.544
0.550
0.562
0.572
0.570
0.574
0.574
0.578
0.570
0.570
0.560
0.554
0.556
0.548
0.554
0.554
0.558
0.566
0.586
0.596
0.612
0.640
0.634
0.632
0.630
0.616
0.604
0.586
0.574
0.566
0.560
0.554
0.554
0.552
0.550
0.554
0.562
0.586
0.600
0.602
0.610
0.620
0.620
0.606
0.600
0.598
0.582
0.578
0.574
0.560
0.570
0.564
0.560
0.556
0.554
0.554
0.552
0.570
0.586
0.616
0.628
0.656
0.686
0.678
0.660
0.652
0.636
0.622
0.606
0.596
0.594
0.584
0.568
0.572
0.570
0.566
0.572
0.570
0.568
0.572
0.580
0.574
0.570
0.570
0.582
0.580
0.572
0.582
0.588
0.580
0.572
0.574
0.566
0.562
0.566
0.562
0.566
0.558
0.554
0.560
0.562
0.560
0.556
0.564
0.568
0.576
0.574
0.574
0.580
0.580
0.574
0.568
0.572
0.562
0.556
0.562
0.566
0.560
0.556
0.562
0.564
0.558
0.556
0.550
0.556
0.560
0.566
0.564
0.568
0.558
0.550
0.558
0.544
0.548
0.546
0.550
0.532
0.548
0.546
0.550
0.570
0.606
0.630
0.772
0.806
0.798
0.772
0.766
0.744
0.684
0.654
0.626
0.610
0.600
0.588
0.574
0.562
0.558
0.556
0.542
0.538
0.536
0.544
0.534
0.542
0.534
0.540
0.544
0.546
0.542
0.556
0.566
0.572
0.578
0.568
0.568
0.570
0.562
0.560
0.566
0.574
0.578
0.574
0.574
0.576
0.582
0.580
0.594
0.606
0.616
0.614
0.610
0.614
0.612
0.608
0.596
0.596
0.602
0.594
0.594
0.604
0.602
0.604
0.612
0.618
0.630
0.622
0.626
0.638
0.638
0.638
0.630
0.622
0.608
0.592
0.590
0.590
0.592
0.586
0.586
0.586
0.574
0.582
0.582
0.580
0.582
0.584
0.578
0.576
0.564
0.580
0.586
0.594
0.594
0.598
0.600
0.590
0.592
0.582
0.572
0.574
0.568
0.560
0.554
0.558
0.562
0.602
0.642
0.668
0.700
0.658
0.656
0.654
0.654
0.662
0.656
0.630
0.616
0.614
0.618
0.606
0.606
0.602
0.602
0.616
0.608
0.604
0.604
0.622
0.628
0.632
0.630
0.626
0.620
0.616
0.606
0.602
0.586
0.576
0.580
0.588
0.610
0.634
0.662
0.682
0.674
0.662
0.676
0.692
0.704
0.712
0.696
0.674
0.670
0.680
0.688
0.702
0.708
0.690
0.688
0.692
0.660
0.656
0.638
0.628
0.628
0.630
0.618
0.616
0.610
0.608
0.622
0.636
0.640
0.656
0.658
0.664
0.652
0.650
0.658
0.668
0.670
0.672
0.672
0.660
0.640
0.632
0.622
0.632
0.640
0.664
0.652
0.654
0.660
0.686
0.684
0.720
0.734
0.734
0.722
0.690
0.680
0.678
0.662
0.664
0.660
0.686
0.710
0.732
0.732
0.710
0.704
0.688
0.674
0.668
0.660
0.672
0.670
0.674
0.682
0.686
0.690
0.688
0.698
0.688
0.690
0.682
0.682
0.668
0.658
0.650
0.630
0.626
0.630
0.620
0.628
0.632
0.648
0.654
0.660
0.684
0.682
0.684
0.678
0.658
0.648
0.640
0.646
0.634
0.630
0.642
0.640
0.644
0.666
0.662
0.666
0.688
0.678
0.680
0.688
0.676
0.670
0.664
0.650
0.636
0.640
0.646
0.650
0.658
0.666
0.664
0.654
0.660
0.658
0.644
0.642
0.650
0.666
0.694
0.712
0.704
0.686
0.684
0.692
0.676
0.680
0.694
0.688
0.692
0.684
0.682
0.684
0.676
0.676
0.674
0.660
0.636
0.626
0.618
0.620
0.622
0.634
0.640
0.640
0.648
0.634
0.628
0.626
0.634
0.648
0.642
0.642
0.646
0.630
0.624
0.620
0.622
0.630
0.636
0.654
0.696
0.724
0.736
0.728
0.736
0.738
0.708
0.684
0.666
0.664
0.652
0.646
0.644
0.646
0.652
0.656
0.696
0.724
0.730
0.712
0.696
0.672
0.658
0.636
0.618
0.618
0.618
0.618
0.618
0.630
0.652
0.670
0.712
0.714
0.712
0.718
0.722
0.692
0.680
0.664
0.662
0.652
0.650
0.658
0.656
0.662
0.676
0.676
0.714
0.746
0.744
0.746
0.746
0.712
0.704
0.684
0.672
0.674
0.666
0.668
0.680
0.684
0.704
0.714
0.704
0.702
0.714
0.696
0.702
0.706
0.694
0.700
0.706
0.702
0.702
0.712
0.716
0.708
0.718
0.706
0.708
0.716
0.700
0.694
0.724
0.714
0.724
0.722
0.704
0.700
0.694
0.684
0.674
0.686
0.698
0.694
0.704
0.716
0.700
0.702
0.698
0.690
0.676
0.666
0.668
0.656
0.660
0.682
0.678
0.686
0.680
0.676
0.666
0.664
0.654
0.650
0.646
0.638
0.636
0.646
0.648
0.666
0.660
0.666
0.668
0.678
0.692
0.712
0.692
0.700
0.718
0.732
0.724
0.714
0.714
0.700
0.692
0.694
0.700
0.690
0.704
0.722
0.710
0.704
0.686
0.694
0.692
0.700
0.700
0.708
0.706
0.706
0.720
0.718
0.716
0.714
0.706
0.692
0.666
0.652
0.642
0.644
0.644
0.650
0.650
0.654
0.668
0.680
0.692
0.704
0.696
0.696
0.698
0.682
0.678
0.676
0.666
0.670
0.662
0.672
0.678
0.672
0.678
0.688
0.678
0.680
0.682
0.666
0.670
0.672
0.668
0.676
0.688
0.690
0.698
0.712
0.692
0.692
0.694
0.678
0.676
0.688
0.676
0.678
0.692
0.680
0.682
0.694
0.692
0.696
0.706
0.698
0.700
0.698
0.686
0.686
0.686
0.682
0.686
0.680
0.690
0.686
0.672
0.672
0.680
0.684
0.684
0.676
0.670
0.672
0.682
0.688
0.706
0.720
0.730
0.738
0.736
0.710
0.698
0.688
0.664
0.660
0.652
0.634
0.624
0.620
0.612
0.602
0.604
0.608
0.604
0.606
0.612
0.616
0.622
0.622
0.630
0.642
0.634
0.634
0.642
0.650
0.652
0.654
0.660
0.658
0.652
0.654
0.656
0.652
0.648
0.656
0.658
0.654
0.660
0.668
0.668
0.674
0.678
0.676
0.680
0.674
0.674
0.678
0.672
0.658
0.652
0.654
0.650
0.652
0.662
0.678
0.684
0.686
0.686
0.686
0.670
0.664
0.658
0.660
0.640
0.638
0.634
0.634
0.630
0.632
0.630
0.644
0.624
0.628
0.622
0.614
0.612
0.604
0.598
0.596
0.588
0.594
0.584
0.586
0.588
0.588
0.586
0.582
0.586
0.586
0.584
0.592
0.590
0.586
0.582
0.582
0.586
0.576
0.584
0.586
0.578
0.576
0.578
0.576
0.576
0.574
0.570
0.580
0.592
0.606
0.636
0.668
0.682
0.694
0.702
0.688
0.690
0.686
0.664
0.652
0.644
0.642
0.624
0.616
0.612
0.606
0.614
0.618
0.622
0.630
0.636
0.674
0.704
0.682
0.674
0.668
0.662
0.646
0.636
0.626
0.622
0.614
0.614
0.618
0.616
0.620
0.618
0.624
0.626
0.626
0.622
0.632
0.646
0.646
0.644
0.658
0.666
0.668
0.668
0.660
0.652
0.658
0.662
0.674
0.678
0.672
0.668
0.680
0.676
0.672
0.676
0.674
0.668
0.662
0.662
0.666
0.652
0.644
0.636
0.636
0.622
0.618
0.616
0.616
0.626
0.646
0.670
0.684
0.698
0.696
0.698
0.700
0.696
0.688
0.680
0.682
0.674
0.674
0.672
0.672
0.668
0.656
0.658
0.668
0.654
0.658
0.678
0.696
0.696
0.706
0.718
0.720
0.716
0.718
0.712
0.708
0.712
0.728
0.704
0.696
0.712
0.698
0.698
0.700
0.702
0.690
0.694
0.704
0.700
0.694
0.694
0.702
0.698
0.704
0.708
0.692
0.690
0.690
0.682
0.680
0.684
0.702
0.684
0.682
0.680
0.672
0.670
0.684
0.700
0.692
0.688
0.690
0.698
0.700
0.688
0.684
0.688
0.700
0.692
0.684
0.674
0.682
0.672
0.672
0.674
0.672
0.666
0.672
0.692
0.678
0.672
0.682
0.682
0.680
0.686
0.676
0.672
0.666
0.670
0.662
0.666
0.674
0.692
0.682
0.682
0.690
0.696
0.688
0.678
0.678
0.672
0.666
0.664
0.676
0.666
0.670
0.674
0.682
0.676
0.678
0.684
0.672
0.666
0.664
0.658
0.654
0.642
0.648
0.646
0.644
0.642
0.656
0.650
0.646
0.646
0.644
0.640
0.642
0.646
0.650
0.660
0.658
0.660
0.652
0.654
0.652
0.646
0.646
0.654
0.648
0.646
0.660
0.656
0.660
0.670
0.672
0.662
0.658
0.654
0.648
0.648
0.638
0.646
0.656
0.660
0.656
0.654
0.646
0.648
0.648
0.646
0.640
0.636
0.634
0.644
0.646
0.652
0.654
0.648
0.644
0.644
0.636
0.636
0.632
0.630
0.630
0.632
0.640
0.650
0.652
0.654
0.656
0.638
0.634
0.634
0.628
0.630
0.624
0.632
0.632
0.634
0.644
0.666
0.658
0.666
0.676
0.674
0.672
0.674
0.678
0.672
0.676
0.672
0.666
0.656
0.646
0.650
0.654
0.654
0.660
0.676
0.676
0.680
0.688
0.692
0.680
0.682
0.680
0.668
0.666
0.670
0.666
0.658
0.646
0.654
0.668
0.656
0.648
0.658
0.656
0.658
0.656
0.654
0.658
0.666
0.668
0.658
0.664
0.670
0.676
0.670
0.670
0.672
0.674
0.666
0.658
0.668
0.658
0.658
0.658
0.664
0.662
0.666
0.672
0.672
0.666
0.658
0.656
0.652
0.642
0.636
0.642
0.640
0.644
0.642
0.640
0.646
0.644
0.640
0.650
0.644
0.642
0.644
0.648
0.650
0.656
0.658
0.668
0.664
0.662
0.660
0.662
0.652
0.652
0.656
0.660
0.658
0.662
0.658
0.666
0.658
0.652
0.658
0.668
0.658
0.658
0.660
0.662
0.658
0.654
0.656
0.656
0.650
0.646
0.650
0.642
0.640
0.640
0.646
0.640
0.644
0.648
0.642
0.640
0.626
0.628
0.628
0.620
0.624
0.612
0.612
0.612
0.618
0.628
0.638
0.638
0.646
0.650
0.658
0.662
0.668
0.668
0.670
0.672
0.670
0.670
0.668
0.674
0.676
0.666
0.668
0.664
0.656
0.652
0.646
0.638
0.636
0.636
0.642
0.638
0.634
0.638
0.656
0.670
0.672
0.674
0.664
0.658
0.656
0.654
0.650
0.650
0.646
0.656
0.660
0.664
0.664
0.670
0.670
0.668
0.676
0.672
0.670
0.674
0.668
0.664
0.666
0.666
0.660
0.662
0.666
0.676
0.676
0.674
0.684
0.678
0.676
0.678
0.672
0.668
0.656
0.664
0.654
0.652
0.652
0.650
0.650
0.654
0.658
0.654
0.654
0.656
0.658
0.654
0.648
0.650
0.648
0.644
0.644
0.654
0.642
0.646
0.650
0.654
0.654
0.652
0.656
0.650
0.650
0.650
0.652
0.642
0.634
0.636
0.636
0.642
0.636
0.626
0.632
0.636
0.638
0.646
0.636
0.632
0.632
0.632
0.642
0.644
0.656
0.672
0.686
0.690
0.682
0.692
0.670
0.662
0.662
0.654
0.646
0.644
0.650
0.652
0.652
0.650
0.654
0.644
0.646
0.634
0.610
0.598
0.606
0.594
0.588
0.576
0.560
0.576
0.564
0.564
0.544
0.554
0.548
0.548
0.536
0.526
0.534
0.526
0.524
0.522
0.504
0.510
0.508
0.510
0.496
0.510
0.504
0.498
0.508
0.500
0.508
0.512
0.514
0.512
0.516
0.518
0.522
0.516
0.520
0.520
0.526
0.522
0.522
0.520
0.512
0.526
0.518
0.528
0.516
0.538
0.542
0.550
0.550
0.560
0.562
0.556
0.564
0.558
0.554
0.546
0.546
0.536
0.536
0.536
0.532
0.528
0.534
0.536
0.538
0.538
0.542
0.552
0.544
0.542
0.546
0.548
0.540
0.540
0.542
0.544
0.546
0.546
0.540
0.540
0.546
0.538
0.552
0.558
0.562
0.558
0.556
0.568
0.580
0.594
0.598
0.596
0.598
0.602
0.588
0.584
0.568
0.570
0.572
0.564
0.560
0.562
0.538
0.552
0.542
0.530
0.542
0.534
0.536
0.528
0.532
0.526
0.532
0.532
0.540
0.554
0.564
0.580
0.582
0.582
0.568
0.576
0.574
0.580
0.574
0.578
0.572
0.564
0.566
0.574
0.584
0.600
0.618
0.634
0.632
0.624
0.634
0.634
0.634
0.624
0.604
0.582
0.566
0.564
0.572
0.580
0.600
0.610
0.638
0.642
0.648
0.660
0.662
0.660
0.656
0.636
0.618
0.614
0.608
0.610
0.600
0.608
0.624
0.620
0.618
0.620
0.622
0.628
0.610
0.606
0.606
0.588
0.584
0.584
0.592
0.610
0.634
0.674
0.696
0.726
0.714
0.708
0.700
0.682
0.672
0.658
0.638
0.626
0.622
0.596
0.598
0.598
0.610
0.620
0.636
0.636
0.630
0.616
0.702
0.664
0.644
0.636
0.628
0.622
0.602
0.602
0.604
0.598
0.602
0.596
0.596
0.604
0.606
0.612
0.632
0.630
0.636
0.630
0.636
0.634
0.652
0.648
0.658
0.672
0.674
0.668
0.654
0.642
0.624
0.606
0.600
0.592
0.598
0.610
0.604
0.604
0.606
0.622
0.634
0.622
0.616
0.618
0.628
0.634
0.632
0.648
0.662
0.668
0.660
0.648
0.636
0.636
0.628
0.620
0.614
0.588
0.584
0.580
0.592
0.608
0.638
0.656
0.668
0.674
0.670
0.638
0.650
0.638
0.638
0.632
0.618
0.602
0.604
0.614
0.616
0.642
0.670
0.702
0.704
0.716
0.734
0.732
0.702
0.694
0.676
0.656
0.642
0.646
0.650
0.662
0.658
0.642
0.648
0.638
0.620
0.614
0.616
0.628
0.630
0.652
0.678
0.698
0.698
0.712
0.710
0.690
0.690
0.676
0.662
0.654
0.658
0.644
0.646
0.646
0.648
0.652
0.654
0.646
0.658
0.666
0.652
0.650
0.646
0.624
0.614
0.608
0.600
0.594
0.592
0.602
0.596
0.606
0.616
0.612
0.620
0.628
0.632
0.628
0.630
0.636
0.630
0.622
0.622
0.626
0.622
0.628
0.624
0.610
0.600
0.606
0.626
0.628
0.646
0.672
0.680
0.678
0.674
0.648
0.640
0.630
0.624
0.630
0.616
0.612
0.618
0.624
0.648
0.668
0.686
0.724
0.742
0.720
0.716
0.712
0.686
0.676
0.672
0.658
0.650
0.634
0.628
0.624
0.606
0.610
0.600
0.604
0.602
0.614
0.634
0.642
0.654
0.662
0.652
0.656
0.658
0.644
0.640
0.640
0.632
0.622
0.624
0.618
0.612
0.618
0.618
0.620
0.614
0.592
0.602
0.598
0.588
0.602
0.606
0.614
0.622
0.636
0.658
0.658
0.674
0.668
0.664
0.658
0.650
0.630
0.608
0.604
0.594
0.564
0.584
0.580
0.574
0.578
0.584
0.596
0.602
0.600
0.604
0.604
0.600
0.604
0.602
0.604
0.606
0.606
0.600
0.590
0.582
0.582
0.576
0.574
0.580
0.590
0.600
0.588
0.584
0.582
0.576
0.582
0.582
0.590
0.600
0.612
0.622
0.622
0.612
0.614
0.608
0.602
0.600
0.596
0.600
0.588
0.592
0.596
0.586
0.588
0.592
0.590
0.586
0.600
0.594
0.592
0.598
0.604
0.612
0.614
0.620
0.646
0.646
0.652
0.660
0.652
0.658
0.650
0.636
0.630
0.628
0.622
0.618
0.614
0.616
0.612
0.620
0.624
0.624
0.622
0.614
0.614
0.600
0.600
0.596
0.594
0.590
0.588
0.596
0.604
0.602
0.598
0.606
0.608
0.606
0.608
0.604
0.602
0.602
0.604
0.598
0.602
0.598
0.608
0.614
0.620
0.612
0.608
0.614
0.606
0.610
0.610
0.606
0.606
0.604
0.606
0.596
0.592
0.582
0.580
0.576
0.572
0.574
0.582
0.580
0.582
0.588
0.596
0.602
0.602
0.602
0.598
0.594
0.598
0.588
0.586
0.582
0.582
0.582
0.578
0.580
0.584
0.594
0.590
0.588
0.600
0.592
0.598
0.602
0.600
0.608
0.604
0.602
0.602
0.602
0.606
0.602
0.592
0.600
0.594
0.608
0.604
0.614
0.620
0.610
0.614
0.610
0.606
0.600
0.594
0.602
0.606
0.602
0.600
0.614
0.626
0.626
0.626
0.636
0.640
0.632
0.628
0.634
0.638
0.628
0.632
0.618
0.620
0.616
0.618
0.616
0.612
0.612
0.618
0.614
0.618
0.634
0.652
0.658
0.678
0.676
0.656
0.650
0.630
0.620
0.608
0.600
0.602
0.596
0.590
0.592
0.596
0.592
0.594
0.588
0.584
0.572
0.566
0.566
0.542
0.564
0.550
0.562
0.570
0.574
0.590
0.612
0.616
0.620
0.630
0.626
0.618
0.618
0.622
0.624
0.614
0.602
0.606
0.600
0.600
0.600
0.600
0.606
0.610
0.624
0.626
0.646
0.662
0.670
0.652
0.660
0.652
0.648
0.648
0.634
0.634
0.638
0.636
0.626
0.638
0.646
0.656
0.664
0.648
0.648
0.650
0.648
0.650
0.656
0.638
0.638
0.642
0.644
0.654
0.672
0.678
0.676
0.668
0.670
0.678
0.696
0.702
0.678
0.670
0.668
0.668
0.660
0.664
0.656
0.672
0.680
0.694
0.700
0.716
0.730
0.720
0.754
0.752
0.740
0.730
0.698
0.688
0.674
0.662
0.638
0.624
0.626
0.620
0.620
0.628
0.622
0.624
0.626
0.630
0.644
0.660
0.670
0.674
0.684
0.682
0.680
0.644
0.642
0.630
0.620
0.612
0.598
0.588
0.586
0.584
0.584
0.584
0.578
0.576
0.584
0.596
0.598
0.602
0.620
0.622
0.630
0.644
0.650
0.646
0.644
0.644
0.622
0.610
0.606
0.584
0.584
0.596
0.596
0.600
0.606
0.620
0.620
0.624
0.634
0.644
0.642
0.634
0.624
0.616
0.610
0.678
0.630
0.622
0.610
0.596
0.586
0.590
0.570
0.590
0.590
0.594
0.596
0.610
0.616
0.632
0.642
0.662
0.672
0.668
0.692
0.692
0.676
0.668
0.648
0.650
0.642
0.638
0.654
0.668
0.684
0.702
0.686
0.694
0.700
0.688
0.696
0.708
0.698
0.702
0.720
0.720
0.720
0.734
0.738
0.714
0.702
0.698
0.680
0.676
0.682
0.684
0.672
0.684
0.694
0.696
0.706
0.724
0.724
0.714
0.718
0.728
0.724
0.706
0.718
0.720
0.704
0.712
0.720
0.712
0.710
0.718
0.722
0.698
0.718
0.722
0.714
0.710
0.722
0.720
0.702
0.700
0.706
0.702
0.704
0.720
0.736
0.730
0.742
0.756
0.750
0.734
0.732
0.718
0.692
0.696
0.694
0.688
0.684
0.692
0.700
0.694
0.712
0.728
0.720
0.734
0.748
0.744
0.744
0.752
0.760
0.734
0.748
0.756
0.742
0.746
0.758
0.762
0.750
0.766
0.766
0.734
0.746
0.746
0.724
0.742
0.758
0.754
0.766
0.778
0.766
0.760
0.766
0.776
0.738
0.746
0.748
0.738
0.724
0.734
0.722
0.710
0.710
0.706
0.710
0.706
0.692
0.696
0.700
0.690
0.702
0.716
0.726
0.712
0.718
0.730
0.736
0.730
0.748
0.744
0.732
0.740
0.738
0.718
0.730
0.730
0.720
0.732
0.742
0.738
0.722
0.732
0.736
0.724
0.736
0.748
0.756
0.734
0.744
0.758
0.754
0.740
0.748
0.750
0.742
0.746
0.756
0.746
0.738
0.754
0.756
0.742
0.742
0.756
0.760
0.744
0.754
0.750
0.722
0.712
0.690
0.702
0.676
0.660
0.640
0.612
0.614
0.608
0.596
0.596
0.612
0.610
0.612
0.612
0.620
0.634
0.640
0.640
0.660
0.666
0.686
0.700
0.708
0.712
0.716
0.696
0.700
0.706
0.686
0.686
0.692
0.686
0.684
0.694
0.700
0.710
0.720
0.720
0.742
0.730
0.740
0.736
0.702
0.696
0.692
0.684
0.678
0.694
0.706
0.726
0.752
0.740
0.754
0.758
0.748
0.728
0.728
0.726
0.714
0.720
0.724
0.730
0.712
0.720
0.724
0.722
0.716
0.732
0.730
0.712
0.728
0.750
0.734
0.746
0.758
0.752
0.746
0.742
0.736
0.712
0.706
0.708
0.704
0.704
0.706
0.724
0.716
0.736
0.742
0.740
0.746
0.760
0.748
0.746
0.752
0.750
0.736
0.736
0.742
0.718
0.724
0.738
0.738
0.736
0.766
0.772
0.744
0.750
0.746
0.730
0.740
0.754
0.750
0.754
0.770
0.780
0.754
0.762
0.760
0.734
0.728
0.730
0.710
0.716
0.718
0.714
0.722
0.712
0.710
0.684
0.664
0.662
0.622
0.630
0.620
0.602
0.600
0.600
0.586
0.584
0.582
0.578
0.570
0.568
0.566
0.562
0.556
0.554
0.558
0.552
0.544
0.550
0.546
0.550
0.544
0.544
0.554
0.558
0.558
0.540
0.554
0.562
0.560
0.554
0.566
0.564
0.550
0.556
0.594
0.594
0.588
0.584
0.594
0.612
0.606
0.596
0.590
0.594
0.594
0.582
0.584
0.592
0.576
0.582
0.592
0.586
0.586
0.594
0.594
0.592
0.604
0.608
0.606
0.620
0.636
0.636
0.640
0.650
0.652
0.658
0.664
0.672
0.678
0.682
0.692
0.680
0.688
0.698
0.688
0.678
0.684
0.672
0.664
0.664
0.652
0.656
0.660
0.654
0.660
0.656
0.658
0.632
0.642
0.648
0.640
0.650
0.672
0.668
0.686
0.686
0.688
0.712
0.722
0.712
0.704
0.720
0.724
0.700
0.704
0.714
0.712
0.706
0.734
0.740
0.728
0.736
0.742
0.722
0.730
0.740
0.732
0.732
0.746
0.756
0.740
0.754
0.756
0.736
0.748
0.746
0.722
0.734
0.740
0.726
0.738
0.750
0.736
0.756
0.756
0.734
0.740
0.720
0.708
0.714
0.706
0.698
0.706
0.718
0.704
0.724
0.734
0.728
0.748
0.754
0.728
0.740
0.734
0.708
0.714
0.716
0.706
0.716
0.726
0.698
0.708
0.712
0.714
0.696
0.700
0.702
0.708
0.694
0.716
0.720
0.730
0.734
0.710
0.684
0.670
0.674
0.672
0.670
0.680
0.678
0.676
0.684
0.690
0.684
0.710
0.714
0.710
0.700
0.708
0.702
0.698
0.676
0.682
0.678
0.674
0.682
0.692
0.688
0.690
0.696
0.686
0.692
0.696
0.684
0.688
0.680
0.668
0.664
0.658
0.646
0.652
0.656
0.664
0.670
0.682
0.704
0.708
0.720
0.716
0.712
0.710
0.712
0.706
0.706
0.682
0.676
0.674
0.662
0.664
0.672
0.670
0.684
0.696
0.702
0.712
0.718
0.724
0.702
0.694
0.692
0.680
0.668
0.666
0.666
0.656
0.664
0.668
0.666
0.666
0.668
0.674
0.668
0.664
0.662
0.660
0.662
0.666
0.674
0.664
0.666
0.676
0.670
0.688
0.710
0.702
0.732
0.774
0.738
0.734
0.736
0.730
0.706
0.696
0.694
0.688
0.670
0.666
0.664
0.652
0.664
0.680
0.680
0.694
0.708
0.708
0.712
0.700
0.706
0.706
0.684
0.688
0.694
0.678
0.684
0.682
0.684
0.700
0.714
0.712
0.718
0.716
0.702
0.704
0.700
0.694
0.696
0.686
0.676
0.674
0.668
0.670
0.680
0.688
0.682
0.684
0.680
0.674
0.676
0.670
0.664
0.662
0.660
0.656
0.662
0.666
0.666
0.660
0.668
0.658
0.664
0.680
0.674
0.678
0.682
0.666
0.658
0.654
0.640
0.638
0.642
0.638
0.632
0.644
0.636
0.646
0.646
0.652
0.648
0.644
0.642
0.642
0.634
0.634
0.638
0.628
0.624
0.628
0.618
0.614
0.618
0.618
0.616
0.624
0.630
0.630
0.634
0.642
0.656
0.650
0.660
0.670
0.672
0.658
0.654
0.654
0.644
0.640
0.640
0.640
0.636
0.638
0.640
0.638
0.638
0.644
0.646
0.634
0.648
0.652
0.644
0.652
0.658
0.652
0.656
0.662
0.670
0.662
0.670
0.678
0.670
0.678
0.684
0.686
0.680
0.686
0.676
0.672
0.682
0.684
0.678
0.682
0.690
0.698
0.710
0.722
0.712
0.714
0.722
0.716
0.710
0.716
0.718
0.710
0.710
0.702
0.690
0.698
0.702
0.700
0.682
0.678
0.678
0.672
0.658
0.668
0.668
0.674
0.678
0.660
0.658
0.654
0.654
0.666
0.686
0.696
0.700
0.688
0.690
0.696
0.704
0.700
0.720
0.720
0.730
0.744
0.734
0.728
0.738
0.716
0.718
0.698
0.704
0.706
0.716
0.702
0.688
0.680
0.676
0.666
0.652
0.656
0.646
0.652
0.666
0.684
0.684
0.698
0.714
0.698
0.702
0.706
0.694
0.688
0.690
0.680
0.662
0.662
0.672
0.674
0.662
0.676
0.678
0.668
0.680
0.688
0.692
0.692
0.694
0.702
0.712
0.722
0.730
0.712
0.712
0.696
0.666
0.656
0.648
0.646
0.642
0.642
0.650
0.672
0.658
0.676
0.692
0.694
0.712
0.716
0.716
0.724
0.732
0.716
0.716
0.722
0.716
0.728
0.744
0.732
0.736
0.754
0.752
0.746
0.752
0.762
0.734
0.736
0.734
0.716
0.730
0.734
0.718
0.730
0.722
0.740
0.744
0.708
0.708
0.702
0.680
0.672
0.666
0.672
0.670
0.678
0.664
0.666
0.682
0.702
0.702
0.706
0.730
0.720
0.732
0.736
0.728
0.730
0.738
0.722
0.716
0.706
0.692
0.696
0.686
0.676
0.680
0.672
0.664
0.662
0.664
0.658
0.670
0.686
0.682
0.692
0.672
0.670
0.680
0.676
0.670
0.682
0.682
0.680
0.686
0.690
0.700
0.692
0.726
0.728
0.754
0.754
0.714
0.706
0.694
0.680
0.670
0.650
0.638
0.626
0.622
0.612
0.614
0.628
0.642
0.668
0.678
0.708
0.714
0.708
0.718
0.716
0.696
0.702
0.694
0.684
0.686
0.670
0.662
0.668
0.670
0.654
0.650
0.646
0.658
0.668
0.678
0.670
0.662
0.664
0.664
0.672
0.660
0.662
0.664
0.662
0.670
0.696
0.690
0.684
0.684
0.660
0.656
0.652
0.654
0.652
0.666
0.680
0.684
0.674
0.682
0.692
0.700
0.706
0.714
0.696
0.690
0.684
0.672
0.664
0.666
0.670
0.680
0.670
0.676
0.666
0.656
0.654
0.662
0.666
0.668
0.674
0.662
0.664
0.670
0.674
0.656
0.650
0.660
0.668
0.690
0.700
0.688
0.692
0.698
0.696
0.684
0.696
0.702
0.702
0.708
0.706
0.702
0.716
0.726
0.728
0.726
0.718
0.684
0.682
0.668
0.656
0.654
0.662
0.648
0.660
0.672
0.672
0.696
0.714
0.710
0.718
0.718
0.708
0.714
0.712
0.690
0.688
0.692
0.684
0.686
0.678
0.684
0.698
0.698
0.702
0.700
0.714
0.720
0.704
0.702
0.710
0.698
0.706
0.706
0.710
0.698
0.706
0.700
0.704
0.718
0.722
0.710
0.706
0.690
0.690
0.670
0.682
0.680
0.694
0.688
0.700
0.708
0.716
0.698
0.696
0.700
0.698
0.698
0.698
0.674
0.666
0.666
0.662
0.654
0.666
0.692
0.710
0.690
0.718
0.724
0.696
0.702
0.694
0.674
0.676
0.680
0.676
0.668
0.680
0.682
0.682
0.692
0.674
0.674
0.680
0.662
0.664
0.674
0.652
0.650
0.652
0.662
0.654
0.662
0.668
0.654
0.664
0.652
0.648
0.650
0.644
0.626
0.636
0.638
0.636
0.644
0.658
0.658
0.664
0.670
0.676
0.674
0.680
0.686
0.674
0.674
0.670
0.662
0.648
0.634
0.714
0.662
0.658
0.644
0.634
0.626
0.618
0.618
0.624
0.618
0.624
0.632
0.632
0.642
0.650
0.662
0.654
0.664
0.658
0.646
0.644
0.644
0.640
0.630
0.636
0.644
0.632
0.642
0.636
0.642
0.654
0.660
0.650
0.670
0.674
0.668
0.674
0.672
0.662
0.666
0.668
0.652
0.652
0.642
0.626
0.620
0.614
0.604
0.606
0.604
0.604
0.600
0.608
0.614
0.612
0.616
0.614
0.614
0.618
0.624
0.620
0.624
0.632
0.632
0.638
0.644
0.660
0.652
0.658
0.668
0.674
0.672
0.684
0.686
0.674
0.682
0.688
0.680
0.680
0.688
0.688
0.680
0.684
0.684
0.686
0.672
0.664
0.658
0.652
0.632
0.624
0.622
0.612
0.606
0.606
0.610
0.610
0.620
0.634
0.638
0.652
0.656
0.658
0.656
0.654
0.634
0.632
0.630
0.624
0.616
0.628
0.638
0.654
0.650
0.650
0.664
0.668
0.670
0.688
0.686
0.692
0.714
0.722
0.708
0.724
0.732
0.730
0.736
0.736
0.726
0.726
0.726
0.712
0.722
0.710
0.680
0.674
0.648
0.648
0.646
0.656
0.648
0.656
0.674
0.672
0.686
0.692
0.676
0.676
0.676
0.658
0.656
0.646
0.644
0.630
0.628
0.626
0.616
0.626
0.634
0.622
0.622
0.628
0.630
0.628
0.638
0.634
0.622
0.624
0.622
0.616
0.614
0.624
0.638
0.640
0.636
0.642
0.636
0.628
0.626
0.626
0.614
0.606
0.610
0.612
0.598
0.600
0.584
0.590
0.588
0.586
0.574
0.562
0.560
0.556
0.540
0.548
0.548
0.550
0.554
0.568
0.590
0.600
0.612
0.630
0.640
0.648
0.648
0.638
0.636
0.626
0.618
0.610
0.622
0.620
0.606
0.604
0.600
0.604
0.594
0.594
0.604
0.596
0.600
0.596
0.606
0.614
0.606
0.606
0.606
0.606
0.602
0.602
0.608
0.604
0.612
0.618
0.620
0.630
0.636
0.626
0.628
0.636
0.644
0.652
0.648
0.644
0.620
0.612
0.604
0.600
0.592
0.590
0.594
0.612
0.630
0.636
0.626
0.620
0.624
0.626
0.622
0.636
0.644
0.658
0.690
0.702
0.702
0.720
0.722
0.702
0.696
0.674
0.652
0.648
0.646
0.628
0.634
0.644
0.640
0.650
0.668
0.660
0.670
0.666
0.638
0.636
0.636
0.628
0.636
0.644
0.644
0.652
0.662
0.678
0.674
0.678
0.662
0.656
0.658
0.640
0.642
0.638
0.622
0.616
0.610
0.604
0.598
0.600
0.596
0.592
0.604
0.608
0.606
0.610
0.600
0.600
0.602
0.596
0.598
0.596
0.596
0.596
0.600
0.598
0.592
0.594
0.594
0.594
0.602
0.610
0.618
0.620
0.632
0.642
0.636
0.642
0.654
0.650
0.654
0.658
0.674
0.666
0.656
0.650
0.646
0.640
0.642
0.648
0.640
0.648
0.662
0.666
0.674
0.686
0.680
0.682
0.688
0.682
0.670
0.676
0.676
0.660
0.666
0.672
0.662
0.662
0.672
0.658
0.664
0.670
0.658
0.656
0.670
0.684
0.684
0.686
0.680
0.690
0.698
0.682
0.680
0.686
0.682
0.666
0.672
0.660
0.664
0.662
0.664
0.674
0.686
0.688
0.686
0.672
0.672
0.646
0.646
0.634
0.636
0.638
0.630
0.644
0.640
0.638
0.638
0.648
0.638
0.646
0.650
0.654
0.648
0.632
0.634
0.634
0.614
0.606
0.592
0.600
0.604
0.596
0.608
0.618
0.626
0.638
0.636
0.628
0.632
0.632
0.644
0.654
0.654
0.646
0.630
0.622
0.624
0.624
0.628
0.636
0.638
0.636
0.624
0.612
0.610
0.610
0.622
0.622
0.624
0.614
0.608
0.604
0.602
0.600
0.610
0.610
0.626
0.652
0.656
0.652
0.658
0.654
0.644
0.650
0.648
0.642
0.648
0.652
0.642
0.644
0.642
0.648
0.638
0.634
0.626
0.630
0.642
0.652
0.638
0.628
0.624
0.618
0.612
0.596
0.602
0.596
0.592
0.588
0.598
0.596
0.598
0.596
0.594
0.594
0.598
0.604
0.602
0.606
0.614
0.614
0.616
0.628
0.640
0.638
0.650
0.656
0.646
0.640
0.648
0.648
0.640
0.644
0.652
0.640
0.652
0.658
0.650
0.662
0.668
0.660
0.654
0.658
0.654
0.644
0.634
0.630
0.624
0.622
0.616
0.622
0.612
0.620
0.630
0.644
0.642
0.630
0.634
0.638
0.626
0.630
0.628
0.630
0.630
0.634
0.642
0.642
0.640
0.644
0.632
0.628
0.632
0.624
0.620
0.632
0.632
0.636
0.642
0.644
0.642
0.654
0.664
0.674
0.672
0.680
0.680
0.664
0.674
0.666
0.650
0.644
0.638
0.624
0.626
0.640
0.636
0.658
0.660
0.676
0.682
0.690
0.690
0.682
0.692
0.692
0.670
0.676
0.664
0.640
0.638
0.630
0.628
0.624
0.628
0.642
0.654
0.660
0.674
0.692
0.690
0.682
0.664
0.648
0.652
0.650
0.650
0.652
0.652
0.652
0.648
0.658
0.644
0.654
0.658
0.662
0.658
0.644
0.648
0.660
0.652
0.658
0.668
0.654
0.662
0.670
0.656
0.664
0.652
0.654
0.640
0.636
0.632
0.642
0.644
0.640
0.648
0.654
0.648
0.666
0.670
0.660
0.672
0.672
0.666
0.674
0.666
0.668
0.670
0.682
0.682
0.662
0.662
0.666
0.666
0.664
0.676
0.694
0.696
0.700
0.710
0.700
0.702
0.704
0.686
0.682
0.672
0.670
0.674
0.666
0.642
0.636
0.630
0.620
0.618
0.624
0.640
0.662
0.660
0.654
0.664
0.662
0.670
0.656
0.668
0.686
0.696
0.702
0.680
0.680
0.676
0.656
0.660
0.660
0.650
0.660
0.644
0.672
0.672
0.662
0.662
0.666
0.650
0.656
0.662
0.654
0.656
0.660
0.660
0.666
0.666
0.646
0.636
0.626
0.624
0.612
0.612
0.618
0.624
0.620
0.624
0.634
0.628
0.612
0.602
0.614
0.606
0.604
0.604
0.602
0.596
0.592
0.596
0.600
0.604
0.620
0.622
0.648
0.664
0.672
0.664
0.672
0.646
0.634
0.636
0.630
0.618
0.622
0.616
0.616
0.622
0.616
0.636
0.630
0.644
0.636
0.630
0.644
0.646
0.634
0.642
0.634
0.630
0.636
0.630
0.618
0.618
0.616
0.608
0.600
0.592
0.596
0.584
0.584
0.582
0.582
0.582
0.590
0.608
0.634
0.638
0.654
0.650
0.702
0.674
0.654
0.558
0.748
0.642
0.620
0.582
0.584
0.578
0.560
0.560
0.572
0.546
0.542
0.550
0.560
0.554
0.552
0.556
0.542
0.546
0.544
0.546
0.536
0.532
0.536
0.524
0.508
0.516
0.520
0.514
0.534
0.572
0.716
0.832
0.826
0.864
0.838
0.836
0.814
0.740
0.694
0.664
0.656
0.654
0.642
0.630
0.604
0.594
0.592
0.602
0.612
0.622
0.650
0.688
0.732
0.718
0.732
0.734
0.716
0.696
0.676
0.654
0.634
0.618
0.620
0.624
0.624
0.622
0.630
0.620
0.620
0.622
0.628
0.614
0.620
0.608
0.590
0.582
0.572
0.580
0.582
0.578
0.576
0.580
0.584
0.582
0.594
0.590
0.600
0.608
0.620
0.630
0.636
0.658
0.676
0.654
0.650
0.656
0.640
0.632
0.634
0.626
0.620
0.616
0.616
0.608
0.608
0.614
0.622
0.614
0.620
0.628
0.634
0.626
0.626
0.618
0.626
0.614
0.618
0.622
0.616
0.620
0.618
0.620
0.614
0.610
0.612
0.598
0.592
0.592
0.596
0.594
0.606
0.614
0.614
0.614
0.618
0.612
0.602
0.602
0.588
0.588
0.582
0.576
0.568
0.564
0.564
0.552
0.554
0.554
0.550
0.546
0.550
0.552
0.546
0.554
0.558
0.562
0.562
0.566
0.576
0.574
0.576
0.580
0.588
0.582
0.576
0.580
0.572
0.578
0.582
0.582
0.584
0.582
0.580
0.580
0.588
0.586
0.578
0.568
0.558
0.560
0.548
0.548
0.550
0.550
0.548
0.550
0.560
0.564
0.576
0.582
0.588
0.590
0.606
0.612
0.610
0.622
0.630
0.636
0.628
0.628
0.628
0.624
0.616
0.610
0.612
0.616
0.616
0.600
0.592
0.584
0.586
0.594
0.602
0.596
0.600
0.592
0.596
0.584
0.578
0.574
0.578
0.592
0.606
0.626
0.634
0.634
0.628
0.624
0.614
0.610
0.608
0.602
0.614
0.630
0.648
0.656
0.646
0.662
0.658
0.668
0.666
0.656
0.628
0.616
0.606
0.594
0.594
0.600
0.612
0.634
0.666
0.686
0.698
0.706
0.684
0.686
0.664
0.662
0.652
0.634
0.616
0.602
0.598
0.580
0.586
0.588
0.580
0.590
0.602
0.614
0.662
0.636
0.630
0.628
0.616
0.628
0.616
0.600
0.588
0.578
0.574
0.546
0.560
0.554
0.550
0.570
0.566
0.570
0.570
0.570
0.588
0.606
0.612
0.618
0.614
0.622
0.606
0.602
0.592
0.600
0.624
0.680
0.734
0.750
0.714
0.700
0.696
0.694
0.672
0.672
0.678
0.666
0.678
0.692
0.728
0.762
0.748
0.734
0.730
0.708
0.696
0.660
0.660
0.648
0.642
0.634
0.640
0.646
0.658
0.648
0.654
0.658
0.664
0.674
0.678
0.662
0.678
0.664
0.660
0.656
0.654
0.660
0.662
0.666
0.672
0.692
0.678
0.672
0.668
0.676
0.692
0.698
0.690
0.676
0.662
0.664
0.648
0.654
0.654
0.660
0.664
0.642
0.652
0.658
0.680
0.674
0.696
0.706
0.700
0.692
0.702
0.708
0.690
0.688
0.696
0.692
0.686
0.674
0.668
0.658
0.638
0.634
0.640
0.670
0.670
0.674
0.702
0.726
0.726
0.704
0.714
0.716
0.724
0.706
0.700
0.708
0.716
0.718
0.700
0.710
0.718
0.738
0.712
0.720
0.738
0.736
0.722
0.732
0.730
0.702
0.718
0.718
0.700
0.704
0.710
0.714
0.710
0.718
0.702
0.696
0.708
0.702
0.694
0.698
0.700
0.680
0.684
0.688
0.680
0.686
0.696
0.704
0.692
0.702
0.698
0.682
0.686
0.688
0.672
0.670
0.672
0.660
0.648
0.652
0.658
0.644
0.646
0.654
0.652
0.642
0.648
0.660
0.646
0.656
0.644
0.654
0.658
0.666
0.664
0.664
0.652
0.658
0.662
0.662
0.664
0.668
0.670
0.672
0.684
0.682
0.686
0.672
0.680
0.672
0.678
0.690
0.684
0.678
0.684
0.664
0.668
0.662
0.652
0.638
0.630
0.632
0.638
0.632
0.642
0.646
0.644
0.664
0.674
0.686
0.686
0.682
0.658
0.650
0.648
0.644
0.644
0.628
0.622
0.622
0.608
0.608
0.610
0.612
0.616
0.624
0.634
0.636
0.642
0.644
0.640
0.624
0.626
0.626
0.612
0.606
0.612
0.632
0.644
0.652
0.654
0.646
0.654
0.654
0.654
0.648
0.658
0.656
0.672
0.690
0.698
0.702
0.712
0.678
0.698
0.680
0.672
0.648
0.646
0.624
0.614
0.614
0.612
0.602
0.604
0.606
0.610
0.602
0.604
0.610
0.614
0.616
0.632
0.652
0.656
0.670
0.664
0.674
0.680
0.692
0.678
0.670
0.662
0.644
0.636
0.618
0.612
0.600
0.598
0.590
0.588
0.596
0.590
0.592
0.594
0.602
0.598
0.594
0.602
0.598
0.598
0.608
0.600
0.610
0.620
0.644
0.646
0.644
0.648
0.648
0.626
0.620
0.622
0.620
0.616
0.604
0.606
0.612
0.616
0.620
0.614
0.608
0.612
0.612
0.616
0.604
0.600
0.610
0.626
0.634
0.652
0.666
0.662
0.666
0.668
0.646
0.642
0.642
0.624
0.622
0.614
0.618
0.614
0.614
0.606
0.596
0.588
0.578
0.578
0.588
0.590
0.594
0.594
0.602
0.618
0.620
0.622
0.618
0.606
0.616
0.614
0.610
0.610
0.624
0.638
0.656
0.660
0.662
0.644
0.648
0.652
0.654
0.676
0.680
0.668
0.652
0.654
0.644
0.636
0.630
0.628
0.624
0.650
0.662
0.684
0.698
0.678
0.684
0.680
0.666
0.668
0.654
0.654
0.652
0.656
0.668
0.690
0.718
0.716
0.710
0.694
0.688
0.676
0.668
0.656
0.656
0.638
0.628
0.618
0.614
0.600
0.600
0.604
0.606
0.628
0.646
0.664
0.688
0.718
0.706
0.712
0.710
0.690
0.682
0.674
0.648
0.642
0.638
0.638
0.646
0.658
0.668
0.656
0.660
0.654
0.662
0.656
0.654
0.646
0.644
0.634
0.630
0.632
0.628
0.618
0.624
0.622
0.614
0.618
0.620
0.606
0.606
0.606
0.596
0.592
0.598
0.598
0.600
0.590
0.586
0.584
0.594
0.602
0.602
0.616
0.628
0.640
0.648
0.666
0.676
0.678
0.670
0.676
0.672
0.662
0.662
0.658
0.652
0.646
0.626
0.626
0.622
0.604
0.604
0.608
0.618
0.638
0.630
0.632
0.634
0.634
0.644
0.640
0.636
0.640
0.644
0.642
0.654
0.664
0.684
0.676
0.672
0.678
0.662
0.670
0.674
0.658
0.658
0.662
0.668
0.678
0.682
0.698
0.722
0.706
0.704
0.718
0.702
0.698
0.712
0.708
0.698
0.714
0.720
0.702
0.690
0.682
0.670
0.660
0.672
0.676
0.670
0.678
0.690
0.700
0.690
0.692
0.694
0.694
0.728
0.730
0.712
0.704
0.710
0.678
0.680
0.676
0.660
0.662
0.662
0.650
0.638
0.632
0.632
0.642
0.628
0.628
0.616
0.636
0.654
0.666
0.666
0.672
0.680
0.680
0.662
0.664
0.662
0.648
0.660
0.656
0.656
0.660
0.656
0.656
0.648
0.654
0.644
0.646
0.654
0.664
0.678
0.692
0.720
0.712
0.706
0.698
0.676
0.658
0.652
0.646
0.642
0.646
0.644
0.650
0.662
0.662
0.656
0.662
0.666
0.666
0.652
0.652
0.642
0.644
0.634
0.638
0.642
0.646
0.656
0.634
0.648
0.656
0.652
0.662
0.668
0.660
0.662
0.678
0.680
0.684
0.688
0.696
0.674
0.670
0.670
0.662
0.656
0.666
0.664
0.666
0.674
0.682
0.670
0.682
0.686
0.682
0.684
0.694
0.678
0.680
0.678
0.674
0.682
0.672
0.682
0.686
0.694
0.686
0.666
0.660
0.654
0.642
0.654
0.666
0.684
0.698
0.682
0.674
0.680
0.654
0.654
0.650
0.638
0.628
0.626
0.634
0.634
0.656
0.672
0.676
0.700
0.702
0.696
0.710
0.720
0.730
0.716
0.722
0.704
0.690
0.698
0.672
0.664
0.670
0.680
0.686
0.686
0.668
0.678
0.672
0.656
0.644
0.640
0.644
0.678
0.724
0.760
0.770
0.756
0.762
0.758
0.724
0.722
0.718
0.690
0.680
0.682
0.666
0.662
0.662
0.652
0.640
0.646
0.654
0.672
0.670
0.690
0.708
0.686
0.696
0.692
0.674
0.676
0.662
0.648
0.658
0.658
0.656
0.650
0.636
0.632
0.630
0.626
0.628
0.638
0.636
0.660
0.682
0.680
0.686
0.698
0.678
0.682
0.680
0.684
0.666
0.658
0.660
0.646
0.648
0.656
0.678
0.678
0.664
0.654
0.648
0.646
0.658
0.658
0.640
0.630
0.636
0.630
0.636
0.624
0.632
0.638
0.628
0.640
0.628
0.636
0.670
0.660
0.714
0.708
0.702
0.674
0.668
0.648
0.650
0.652
0.654
0.650
0.642
0.644
0.648
0.648
0.646
0.666
0.676
0.664
0.662
0.672
0.676
0.672
0.688
0.696
0.692
0.698
0.710
0.712
0.692
0.690
0.690
0.692
0.674
0.684
0.696
0.698
0.716
0.730
0.726
0.720
0.724
0.704
0.684
0.666
0.648
0.638
0.630
0.632
0.634
0.634
0.626
0.616
0.612
0.602
0.588
0.588
0.580
0.580
0.588
0.618
0.672
0.714
0.732
0.730
0.696
0.706
0.692
0.682
0.668
0.660
0.652
0.658
0.656
0.634
0.616
0.604
0.604
0.616
0.634
0.642
0.644
0.656
0.668
0.680
0.674
0.668
0.644
0.636
0.632
0.628
0.630
0.624
0.620
0.602
0.588
0.594
0.594
0.598
0.606
0.606
0.608
0.624
0.640
0.658
0.682
0.700
0.692
0.688
0.680
0.658
0.646
0.638
0.630
0.616
0.626
0.634
0.636
0.630
0.634
0.630
0.628
0.626
0.626
0.624
0.624
0.626
0.624
0.620
0.628
0.630
0.620
0.614
0.620
0.620
0.624
0.630
0.628
0.624
0.630
0.638
0.626
0.626
0.620
0.606
0.608
0.608
0.604
0.598
0.596
0.594
0.588
0.578
0.582
0.592
0.592
0.600
0.612
0.624
0.622
0.624
0.630
0.624
0.626
0.632
0.628
0.628
0.630
0.638
0.632
0.634
0.646
0.634
0.634
0.650
0.636
0.634
0.638
0.620
0.628
0.624
0.618
0.618
0.622
0.614
0.612
0.616
0.626
0.612
0.616
0.626
0.612
0.618
0.632
0.634
0.646
0.652
0.648
0.646
0.646
0.640
0.626
0.622
0.616
0.616
0.622
0.628
0.618
0.618
0.624
0.620
0.630
0.644
0.652
0.666
0.686
0.670
0.666
0.678
0.680
0.684
0.678
0.660
0.656
0.652
0.648
0.636
0.638
0.646
0.668
0.676
0.692
0.712
0.710
0.704
0.698
0.684
0.686
0.692
0.682
0.680
0.686
0.682
0.678
0.680
0.672
0.676
0.658
0.646
0.640
0.636
0.628
0.632
0.634
0.648
0.652
0.678
0.672
0.674
0.658
0.648
0.626
0.616
0.612
0.606
0.606
0.590
0.592
0.598
0.612
0.632
0.634
0.644
0.662
0.666
0.656
0.644
0.648
0.654
0.630
0.622
0.616
0.600
0.596
0.602
0.614
0.630
0.656
0.650
0.646
0.654
0.650
0.648
0.650
0.656
0.640
0.632
0.634
0.642
0.660
0.670
0.664
0.662
0.660
0.652
0.644
0.624
0.620
0.624
0.624
0.628
0.636
0.628
0.636
0.642
0.642
0.642
0.640
0.640
0.622
0.618
0.618
0.604
0.604
0.602
0.592
0.596
0.598
0.610
0.612
0.608
0.612
0.622
0.616
0.618
0.620
0.612
0.608
0.608
0.602
0.610
0.610
0.624
0.624
0.622
0.634
0.648
0.640
0.634
0.640
0.636
0.638
0.630
0.634
0.638
0.626
0.630
0.634
0.640
0.634
0.630
0.628
0.620
0.618
0.614
0.622
0.644
0.648
0.664
0.672
0.698
0.708
0.690
0.702
0.688
0.688
0.680
0.666
0.666
0.656
0.666
0.660
0.650
0.644
0.656
0.666
0.672
0.666
0.656
0.658
0.644
0.640
0.652
0.670
0.690
0.692
0.714
0.724
0.732
0.738
0.746
0.714
0.718
0.714
0.698
0.672
0.646
0.636
0.618
0.614
0.622
0.616
0.608
0.612
0.614
0.612
0.616
0.632
0.630
0.622
0.616
0.612
0.620
0.630
0.644
0.662
0.670
0.668
0.666
0.670
0.668
0.658
0.664
0.672
0.700
0.714
0.736
0.746
0.744
0.720
0.714
0.688
0.690
0.694
0.672
0.700
0.702
0.704
0.700
0.698
0.686
0.682
0.676
0.660
0.648
0.650
0.650
0.656
0.652
0.650
0.656
0.654
0.656
0.658
0.664
0.652
0.658
0.656
0.666
0.676
0.680
0.670
0.672
0.670
0.660
0.668
0.666
0.658
0.642
0.636
0.636
0.640
0.650
0.648
0.644
0.654
0.674
0.676
0.668
0.670
0.664
0.660
0.644
0.634
0.626
0.626
0.622
0.618
0.606
0.600
0.600
0.610
0.622
0.616
0.616
0.628
0.640
0.640
0.642
0.624
0.614
0.612
0.614
0.626
0.638
0.638
0.642
0.642
0.646
0.652
0.636
0.642
0.646
0.640
0.644
0.650
0.644
0.658
0.662
0.664
0.674
0.670
0.668
0.674
0.682
0.678
0.664
0.660
0.664
0.666
0.668
0.664
0.662
0.644
0.638
0.634
0.638
0.638
0.658
0.672
0.684
0.710
0.724
0.712
0.726
0.718
0.686
0.680
0.682
0.682
0.674
0.660
0.664
0.668
0.658
0.660
0.674
0.694
0.692
0.694
0.686
0.694
0.704
0.702
0.680
0.666
0.652
0.632
0.616
0.614
0.604
0.604
0.600
0.598
0.594
0.598
0.600
0.606
0.608
0.610
0.602
0.604
0.612
0.626
0.648
0.660
0.662
0.658
0.658
0.638
0.630
0.628
0.620
0.640
0.668
0.698
0.716
0.754
0.786
0.768
0.748
0.740
0.750
0.748
0.746
0.706
0.688
0.686
0.686
0.682
0.682
0.678
0.664
0.664
0.670
0.680
0.694
0.724
0.728
0.748
0.760
0.736
0.714
0.708
0.690
0.662
0.652
0.652
0.644
0.664
0.684
0.684
0.692
0.708
0.696
0.698
0.704
0.692
0.692
0.690
0.690
0.668
0.658
0.652
0.656
0.646
0.652
0.638
0.636
0.638
0.642
0.634
0.644
0.652
0.656
0.652
0.646
0.662
0.654
0.646
0.640
0.634
0.644
0.660
0.662
0.658
0.672
0.678
0.682
0.684
0.670
0.672
0.680
0.680
0.676
0.678
0.674
0.670
0.646
0.636
0.624
0.658
0.676
0.706
0.722
0.708
0.712
0.722
0.706
0.708
0.692
0.716
0.712
0.738
0.774
0.824
0.844
0.848
0.834
0.818
0.790
0.770
0.732
0.698
0.694
0.688
0.676
0.680
0.692
0.696
0.712
0.742
0.724
0.740
0.734
0.714
0.728
0.724
0.732
0.718
0.702
0.708
0.682
0.682
0.686
0.680
0.670
0.684
0.702
0.696
0.726
0.748
0.738
0.754
0.762
0.740
0.756
0.762
0.754
0.734
0.728
0.704
0.710
0.714
0.712
0.702
0.708
0.714
0.702
0.690
0.690
0.692
0.686
0.696
0.700
0.694
0.702
0.712
0.700
0.712
0.714
0.692
0.692
0.696
0.682
0.678
0.688
0.692
0.696
0.714
0.712
0.690
0.688
0.692
0.702
0.700
0.722
0.732
0.738
0.722
0.682
0.684
0.672
0.658
0.636
0.628
0.632
0.644
0.656
0.668
0.650
0.654
0.656
0.656
0.656
0.662
0.674
0.676
0.690
0.712
0.700
0.708
0.698
0.694
0.682
0.696
0.684
0.668
0.648
0.642
0.626
0.622
0.616
0.608
0.604
0.592
0.576
0.574
0.582
0.584
0.590
0.594
0.600
0.618
0.624
0.640
0.664
0.658
0.666
0.690
0.694
0.672
0.678
0.682
0.686
0.668
0.664
0.658
0.640
0.642
0.632
0.652
0.654
0.644
0.654
0.670
0.668
0.664
0.664
0.652
0.654
0.646
0.648
0.650
0.640
0.644
0.624
0.632
0.622
0.618
0.612
0.608
0.612
0.618
0.618
0.608
0.610
0.602
0.618
0.600
0.626
0.662
0.680
0.716
0.740
0.734
0.770
0.738
0.758
0.722
0.708
0.704
0.692
0.670
0.652
0.652
0.630
0.632
0.630
0.640
0.656
0.688
0.700
0.676
0.674
0.664
0.656
0.656
0.642
0.636
0.622
0.628
0.632
0.624
0.624
0.620
0.622
0.636
0.634
0.644
0.650
0.648
0.664
0.670
0.678
0.682
0.676
0.676
0.680
0.670
0.652
0.630
0.624
0.620
0.622
0.616
0.618
0.626
0.638
0.656
0.664
0.666
0.682
0.704
0.712
0.696
0.698
0.674
0.662
0.654
0.658
0.662
0.650
0.648
0.650
0.622
0.622
0.610
0.608
0.602
0.594
0.594
0.582
0.576
0.576
0.570
0.560
0.562
0.542
0.558
0.564
0.576
0.602
0.640
0.684
0.708
0.724
0.722
0.706
0.686
0.680
0.688
0.708
0.688
0.704
0.708
0.718
0.710
0.682
0.668
0.662
0.668
0.674
0.694
0.716
0.696
0.690
0.676
0.676
0.672
0.672
0.666
0.662
0.664
0.680
0.674
0.676
0.652
0.638
0.624
0.620
0.612
0.604
0.602
0.604
0.622
0.650
0.648
0.688
0.708
0.702
0.726
0.722
0.714
0.688
0.690
0.672
0.654
0.658
0.660
0.680
0.672
0.676
0.686
0.688
0.666
0.684
0.690
0.698
0.714
0.734
0.718
0.722
0.734
0.724
0.716
0.722
0.724
0.704
0.712
0.702
0.700
0.724
0.736
0.718
0.732
0.740
0.718
0.730
0.736
0.720
0.714
0.720
0.722
0.712
0.726
0.724
0.710
0.722
0.728
0.708
0.696
0.694
0.684
0.696
0.706
0.692
0.690
0.696
0.680
0.700
0.700
0.700
0.722
0.706
0.720
0.708
0.712
0.718
0.702
0.682
0.682
0.678
0.678
0.674
0.656
0.652
0.636
0.646
0.650
0.654
0.648
0.646
0.640
0.640
0.628
0.628
0.638
0.636
0.626
0.634
0.632
0.622
0.622
0.634
0.630
0.686
0.708
0.706
0.706
0.720
0.706
0.706
0.702
0.698
0.666
0.662
0.656
0.658
0.644
0.650
0.650
0.638
0.642
0.654
0.640
0.638
0.636
0.628
0.624
0.634
0.634
0.642
0.656
0.668
0.656
0.664
0.676
0.666
0.676
0.676
0.668
0.662
0.662
0.662
0.646
0.648
0.658
0.650
0.654
0.664
0.654
0.654
0.656
0.648
0.652
0.650
0.654
0.640
0.636
0.636
0.626
0.624
0.622
0.626
0.622
0.632
0.642
0.634
0.640
0.632
0.632
0.626
0.610
0.608
0.610
0.596
0.592
0.604
0.608
0.620
0.644
0.670
0.680
0.706
0.742
0.728
0.746
0.760
0.734
0.732
0.714
0.700
0.698
0.688
0.674
0.676
0.684
0.672
0.678
0.668
0.672
0.668
0.676
0.658
0.644
0.640
0.622
0.612
0.610
0.616
0.630
0.634
0.650
0.674
0.676
0.682
0.712
0.706
0.692
0.678
0.662
0.656
0.640
0.638
0.640
0.638
0.628
0.620
0.616
0.616
0.632
0.644
0.660
0.652
0.654
0.658
0.644
0.640
0.642
0.644
0.644
0.654
0.646
0.642
0.644
0.660
0.656
0.650
0.648
0.652
0.636
0.640
0.646
0.642
0.632
0.642
0.654
0.668
0.656
0.656
0.660
0.664
0.664
0.658
0.632
0.622
0.614
0.602
0.588
0.588
0.596
0.600
0.608
0.610
0.596
0.590
0.584
0.588
0.580
0.570
0.582
0.574
0.574
0.566
0.566
0.568
0.564
0.564
0.570
0.568
0.570
0.562
0.568
0.570
0.566
0.560
0.568
0.562
0.562
0.560
0.564
0.560
0.554
0.556
0.552
0.546
0.548
0.550
0.544
0.544
0.546
0.540
0.540
0.538
0.534
0.536
0.538
0.536
0.532
0.534
0.532
0.524
0.540
0.540
0.546
0.544
0.542
0.550
0.546
0.550
0.550
0.566
0.558
0.558
0.566
0.560
0.562
0.558
0.568
0.562
0.558
0.548
0.544
0.552
0.556
0.560
0.562
0.566
0.566
0.568
0.570
0.564
0.570
0.572
0.588
0.594
0.598
0.594
0.578
0.570
0.572
0.580
0.580
0.580
0.592
0.612
0.636
0.656
0.656
0.654
0.658
0.664
0.664
0.658
0.644
0.636
0.628
0.642
0.646
0.656
0.672
0.690
0.684
0.680
0.686
0.690
0.700
0.710
0.698
0.700
0.700
0.716
0.718
0.724
0.714
0.688
0.670
0.662
0.660
0.652
0.658
0.666
0.690
0.720
0.740
0.742
0.728
0.724
0.708
0.714
0.706
0.700
0.690
0.654
0.636
0.626
0.630
0.648
0.658
0.664
0.686
0.704
0.724
0.730
0.710
0.678
0.660
0.624
0.618
0.598
0.600
0.592
0.602
0.596
0.594
0.568
0.582
0.578
0.586
0.598
0.608
0.610
0.622
0.632
0.640
0.652
0.664
0.678
0.674
0.660
0.660
0.662
0.674
0.688
0.670
0.666
0.672
0.668
0.666
0.676
0.680
0.680
0.684
0.686
0.690
0.674
0.664
0.660
0.660
0.658
0.670
0.662
0.676
0.704
0.698
0.712
0.708
0.696
0.698
0.700
0.710
0.700
0.678
0.662
0.668
0.670
0.654
0.666
0.652
0.652
0.656
0.646
0.650
0.654
0.640
0.634
0.632
0.636
0.644
0.638
0.644
0.642
0.644
0.644
0.654
0.662
0.658
0.682
0.696
0.698
0.686
0.686
0.668
0.656
0.658
0.660
0.664
0.676
0.694
0.716
0.720
0.740
0.736
0.720
0.730
0.724
0.700
0.694
0.692
0.698
0.710
0.712
0.688
0.688
0.664
0.654
0.650
0.658
0.674
0.704
0.712
0.728
0.710
0.720
0.710
0.718
0.714
0.710
0.694
0.678
0.650
0.650
0.642
0.628
0.626
0.614
0.614
0.598
0.578
0.576
0.574
0.558
0.552
0.558
0.550
0.550
0.564
0.546
0.564
0.566
0.566
0.560
0.564
0.564
0.560
0.558
0.562
0.560
0.552
0.558
0.566
0.564
0.568
0.584
0.580
0.586
0.600
0.594
0.600
0.594
0.600
0.594
0.592
0.602
0.588
0.590
0.594
0.586
0.584
0.576
0.588
0.548
0.544
0.554
0.546
0.554
0.534
0.534
0.540
0.530
0.530
0.548
0.558
0.536
0.538
0.544
0.546
0.544
0.546
0.556
0.560
0.564
0.564
0.566
0.572
0.588
0.580
0.582
0.596
0.608
0.598
0.590
0.600
0.604
0.600
0.608
0.616
0.606
0.606
0.620
0.622
0.616
0.626
0.618
0.608
0.614
0.606
0.604
0.616
0.624
0.622
0.628
0.632
0.628
0.628
0.638
0.628
0.626
0.636
0.632
0.622
0.626
0.628
0.620
0.618
0.622
0.618
0.614
0.632
0.646
0.626
0.622
0.612
0.610
0.582
0.594
0.584
0.590
0.588
0.588
0.592
0.602
0.606
0.608
0.624
0.626
0.628
0.644
0.654
0.652
0.664
0.678
0.676
0.680
0.692
0.678
0.682
0.676
0.678
0.682
0.672
0.672
0.646
0.628
0.612
0.562
0.564
0.556
0.540
0.550
0.542
0.544
0.540
0.542
0.554
0.566
0.582
0.590
0.608
0.624
0.634
0.642
0.650
0.612
0.606
0.594
0.594
0.578
0.570
0.566
0.568
0.574
0.574
0.570
0.572
0.578
0.608
0.600
0.602
0.614
0.620
0.620
0.614
0.606
0.600
0.594
0.596
0.596
0.592
0.578
0.570
0.570
0.552
0.576
0.564
0.580
0.612
0.622
0.638
0.640
0.648
0.626
0.618
0.614
0.602
0.592
0.572
0.568
0.568
0.564
0.566
0.554
0.572
0.566
0.568
0.564
0.566
0.584
0.594
0.598
0.602
0.594
0.594
0.596
0.614
0.594
0.584
0.576
0.582
0.560
0.558
0.568
0.556
0.544
0.552
0.558
0.534
0.538
0.550
0.536
0.532
0.546
0.542
0.526
0.538
0.526
0.536
0.532
0.538
0.540
0.552
0.544
0.556
0.550
0.546
0.544
0.550
0.558
0.548
0.542
0.536
0.546
0.546
0.552
0.544
0.544
0.552
0.562
0.560
0.556
0.568
0.558
0.556
0.558
0.550
0.554
0.556
0.556
0.544
0.542
0.546
0.544
0.536
0.548
0.558
0.570
0.560
0.554
0.558
0.556
0.566
0.558
0.552
0.546
0.550
0.548
0.546
0.544
0.540
0.544
0.556
0.570
0.574
0.576
0.572
0.562
0.576
0.574
0.566
0.556
0.562
0.564
0.552
0.552
0.560
0.564
0.554
0.556
0.566
0.574
0.582
0.582
0.574
0.564
0.576
0.572
0.562
0.560
0.554
0.560
0.554
0.574
0.554
0.564
0.566
0.568
0.554
0.550
0.546
0.550
0.548
0.552
0.566
0.570
0.578
0.580
0.580
0.578
0.588
0.606
0.606
0.592
0.598
0.610
0.614
0.604
0.600
0.612
0.608
0.602
0.618
0.620
0.616
0.628
0.632
0.646
0.648
0.638
0.618
0.604
0.600
0.594
0.594
0.588
0.586
0.592
0.626
0.680
0.686
0.694
0.714
0.698
0.704
0.698
0.674
0.656
0.644
0.652
0.650
0.646
0.656
0.670
0.652
0.644
0.636
0.668
0.650
0.640
0.636
0.640
0.632
0.628
0.634
0.650
0.656
0.654
0.638
0.634
0.652
0.650
0.642
0.648
0.658
0.658
0.648
0.650
0.640
0.666
0.636
0.628
0.614
0.610
0.608
0.618
0.610
0.612
0.620
0.624
0.624
0.618
0.608
0.602
0.580
0.598
0.598
0.610
0.624
0.622
0.624
0.648
0.688
0.714
0.706
0.692
0.692
0.690
0.666
0.652
0.644
0.624
0.612
0.606
0.606
0.596
0.598
0.608
0.618
0.614
0.620
0.620
0.618
0.626
0.630
0.624
0.618
0.608
0.610
0.624
0.652
0.676
0.660
0.650
0.648
0.646
0.630
0.618
0.622
0.622
0.608
0.606
0.608
0.598
0.592
0.600
0.610
0.606
0.610
0.612
0.616
0.606
0.602
0.602
0.600
0.592
0.592
0.600
0.594
0.592
0.598
0.612
0.602
0.602
0.598
0.588
0.592
0.588
0.592
0.578
0.570
0.580
0.570
0.568
0.554
0.556
0.558
0.568
0.586
0.612
0.624
0.642
0.672
0.698
0.714
0.696
0.688
0.672
0.664
0.644
0.626
0.620
0.606
0.590
0.596
0.588
0.590
0.608
0.598
0.608
0.606
0.596
0.598
0.606
0.610
0.610
0.624
0.640
0.636
0.626
0.624
0.618
0.610
0.596
0.588
0.588
0.588
0.590
0.588
0.580
0.574
0.576
0.568
0.560
0.560
0.562
0.584
0.604
0.604
0.624
0.622
0.648
0.656
0.656
0.658
0.642
0.630
0.628
0.616
0.604
0.604
0.606
0.630
0.630
0.622
0.638
0.626
0.622
0.610
0.604
0.612
0.616
0.602
0.614
0.604
0.596
0.586
0.584
0.588
0.576
0.582
0.586
0.586
0.584
0.590
0.596
0.592
0.590
0.602
0.606
0.598
0.586
0.586
0.590
0.582
0.582
0.580
0.580
0.580
0.576
0.570
0.562
0.570
0.566
0.564
0.566
0.580
0.596
0.602
0.606
0.612
0.606
0.598
0.596
0.588
0.590
0.590
0.584
0.582
0.586
0.584
0.584
0.588
0.586
0.584
0.574
0.570
0.572
0.568
0.570
0.560
0.560
0.560
0.564
0.564
0.562
0.580
0.594
0.604
0.596
0.594
0.600
0.600
0.602
0.590
0.580
0.574
0.572
0.572
0.562
0.568
0.578
0.596
0.604
0.594
0.590
0.590
0.594
0.616
0.618
0.626
0.640
0.646
0.662
0.648
0.644
0.628
0.632
0.624
0.626
0.624
0.612
0.602
0.600
0.590
0.590
0.602
0.622
0.624
0.624
0.624
0.632
0.630
0.614
0.604
0.596
0.596
0.594
0.584
0.592
0.604
0.628
0.640
0.642
0.634
0.634
0.626
0.626
0.610
0.608
0.604
0.590
0.606
0.604
0.606
0.612
0.614
0.608
0.600
0.590
0.596
0.612
0.636
0.678
0.692
0.706
0.694
0.666
0.646
0.636
0.626
0.612
0.602
0.600
0.596
0.602
0.610
0.612
0.620
0.638
0.648
0.638
0.628
0.622
0.616
0.614
0.606
0.602
0.592
0.582
0.582
0.580
0.582
0.584
0.578
0.576
0.574
0.584
0.590
0.606
0.602
0.596
0.602
0.598
0.602
0.590
0.586
0.586
0.574
0.572
0.572
0.570
0.584
0.612
0.648
0.688
0.700
0.684
0.668
0.652
0.652
0.656
0.660
0.646
0.636
0.630
0.632
0.626
0.610
0.602
0.594
0.600
0.600
0.596
0.592
0.596
0.608
0.614
0.626
0.618
0.610
0.608
0.602
0.602
0.604
0.614
0.626
0.626
0.622
0.636
0.636
0.630
0.632
0.618
0.622
0.612
0.608
0.602
0.602
0.598
0.600
0.610
0.636
0.642
0.646
0.650
0.660
0.670
0.680
0.672
0.662
0.648
0.628
0.606
0.604
0.594
0.590
0.588
0.596
0.620
0.656
0.692
0.726
0.742
0.708
0.706
0.678
0.650
0.638
0.630
0.624
0.618
0.618
0.606
0.596
0.590
0.598
0.600
0.612
0.634
0.636
0.666
0.688
0.684
0.710
0.700
0.686
0.680
0.678
0.652
0.642
0.636
0.634
0.646
0.662
0.686
0.664
0.676
0.652
0.650
0.634
0.618
0.628
0.626
0.626
0.622
0.612
0.606
0.598
0.602
0.604
0.594
0.620
0.246
0.384
0.662
0.676
0.652
0.636
0.630
0.624
0.608
0.626
0.614
0.622
0.618
0.616
0.618
0.614
0.604
0.614
0.606
0.608
0.598
0.590
0.594
0.602
0.596
0.606
0.604
0.600
0.606
0.594
0.598
0.606
0.620
0.636
0.646
0.640
0.652
0.658
0.660
0.646
0.634
0.622
0.612
0.594
0.582
0.578
0.578
0.586
0.612
0.640
0.678
0.656
0.658
0.642
0.648
0.648
0.652
0.656
0.648
0.644
0.624
0.620
0.612
0.596
0.600
0.590
0.600
0.586
0.582
0.572
0.572
0.580
0.582
0.582
0.586
0.594
0.610
0.624
0.636
0.646
0.642
0.628
0.638
0.640
0.650
0.652
0.648
0.640
0.616
0.610
0.606
0.606
0.598
0.594
0.580
0.574
0.574
0.566
0.558
0.560
0.564
0.552
0.556
0.568
0.580
0.588
0.596
0.620
0.636
0.630
0.644
0.636
0.626
0.622
0.620
0.618
0.612
0.594
0.602
0.602
0.602
0.608
0.600
0.612
0.616
0.616
0.614
0.606
0.596
0.574
0.594
0.586
0.562
0.578
0.566
0.558
0.568
0.582
0.574
0.588
0.596
0.606
0.608
0.600
0.612
0.600
0.610
0.614
0.592
0.604
0.600
0.600
0.598
0.590
0.582
0.586
0.588
0.582
0.578
0.590
0.584
0.578
0.584
0.580
0.584
0.584
0.588
0.600
0.608
0.614
0.610
0.614
0.624
0.612
0.618
0.624
0.618
0.608
0.602
0.594
0.584
0.562
0.582
0.578
0.586
0.588
0.598
0.618
0.608
0.616
0.622
0.614
0.616
0.614
0.608
0.600
0.594
0.600
0.586
0.584
0.586
0.578
0.592
0.554
0.580
0.566
0.588
0.568
0.600
0.602
0.598
0.604
0.610
0.618
0.622
0.618
0.620
0.626
0.690
0.706
0.716
0.726
0.710
0.664
0.654
0.634
0.610
0.592
0.590
0.568
0.564
0.572
0.566
0.564
0.560
0.556
0.550
0.560
0.558
0.568
0.580
0.588
0.590
0.576
0.576
0.572
0.574
0.586
0.588
0.586
0.588
0.596
0.600
0.600
0.616
0.622
0.610
0.620
0.630
0.608
0.608
0.618
0.604
0.620
0.614
0.608
0.618
0.622
0.622
0.614
0.624
0.624
0.622
0.626
0.612
0.608
0.606
0.598
0.598
0.602
0.608
0.600
0.602
0.588
0.582
0.584
0.588
0.582
0.590
0.598
0.602
0.608
0.616
0.610
0.628
0.632
0.616
0.606
0.588
0.604
0.592
0.584
0.588
0.582
0.580
0.590
0.598
0.596
0.606
0.592
0.608
0.608
0.600
0.622
0.624
0.620
0.628
0.632
0.624
0.626
0.628
0.622
0.620
0.620
0.610
0.612
0.616
0.606
0.606
0.610
0.596
0.594
0.594
0.588
0.580
0.578
0.584
0.572
0.572
0.574
0.566
0.568
0.574
0.574
0.568
0.580
0.588
0.580
0.590
0.598
0.596
0.592
0.596
0.602
0.594
0.584
0.580
0.580
0.568
0.568
0.570
0.582
0.592
0.590
0.594
0.616
0.618
0.622
0.638
0.642
0.636
0.638
0.638
0.626
0.618
0.618
0.610
0.616
0.608
0.592
0.584
0.576
0.566
0.566
0.562
0.562
0.578
0.730
0.764
0.732
0.732
0.684
0.662
0.658
0.632
0.614
0.614
0.586
0.580
0.594
0.574
0.572
0.590
0.592
0.594
0.614
0.624
0.618
0.620
0.622
0.630
0.614
0.612
0.610
0.598
0.604
0.602
0.598
0.590
0.584
0.592
0.584
0.574
0.574
0.576
0.554
0.574
0.570
0.576
0.588
0.604
0.618
0.616
0.622
0.626
0.656
0.642
0.624
0.620
0.616
0.616
0.616
0.618
0.596
0.596
0.592
0.582
0.560
0.580
0.576
0.556
0.572
0.568
0.568
0.574
0.580
0.580
0.580
0.590
0.592
0.586
0.582
0.586
0.554
0.570
0.560
0.554
0.552
0.550
0.546
0.528
0.550
0.542
0.538
0.542
0.558
0.554
0.558
0.574
0.576
0.576
0.578
0.566
0.564
0.570
0.568
0.564
0.562
0.568
0.578
0.592
0.610
0.618
0.644
0.648
0.662
0.662
0.646
0.652
0.644
0.642
0.620
0.612
0.604
0.594
0.578
0.568
0.564
0.560
0.548
0.546
0.540
0.564
0.578
0.626
0.604
0.604
0.602
0.596
0.616
0.636
0.638
0.642
0.646
0.642
0.636
0.628
0.610
0.610
0.602
0.586
0.588
0.596
0.598
0.584
0.580
0.588
0.578
0.570
0.572
0.582
0.580
0.582
0.572
0.566
0.570
0.572
0.580
0.568
0.568
0.572
0.574
0.564
0.570
0.572
0.574
0.570
0.560
0.560
0.564
0.558
0.552
0.556
0.564
0.556
0.554
0.560
0.572
0.570
0.556
0.558
0.582
0.590
0.578
0.570
0.560
0.558
0.540
0.552
0.574
0.578
0.568
0.580
0.572
0.580
0.574
0.580
0.584
0.612
0.604
0.594
0.576
0.570
0.566
0.554
0.548
0.570
0.558
0.572
0.588
0.608
0.620
0.638
0.658
0.706
0.746
0.744
0.684
0.678
0.656
0.620
0.608
0.580
0.570
0.580
0.574
0.552
0.574
0.578
0.560
0.592
0.592
0.588
0.604
0.620
0.616
0.624
0.656
0.648
0.656
0.678
0.662
0.664
0.682
0.666
0.674
0.688
0.670
0.692
0.702
0.692
0.706
0.706
0.728
0.686
0.678
0.694
0.688
0.666
0.654
0.654
0.638
0.636
0.640
0.634
0.638
0.648
0.648
0.658
0.666
0.670
0.680
0.696
0.674
0.664
0.652
0.656
0.636
0.622
0.612
0.598
0.596
0.610
0.604
0.596
0.618
0.620
0.610
0.610
0.620
0.622
0.628
0.642
0.648
0.650
0.664
0.656
0.660
0.678
0.670
0.672
0.678
0.678
0.678
0.702
0.712
0.724
0.738
0.728
0.728
0.736
0.736
0.732
0.740
0.750
0.734
0.722
0.716
0.704
0.706
0.700
0.676
0.680
0.674
0.666
0.640
0.634
0.618
0.618
0.604
0.618
0.648
0.668
0.682
0.730
0.680
0.694
0.690
0.674
0.684
0.678
0.676
0.678
0.680
0.674
0.658
0.658
0.664
0.660
0.654
0.654
0.660
0.672
0.684
0.680
0.654
0.652
0.634
0.630
0.628
0.610
0.606
0.606
0.588
0.598
0.604
0.600
0.608
0.620
0.642
0.678
0.670
0.692
0.700
0.686
0.684
0.684
0.664
0.666
0.682
0.706
0.696
0.716
0.728
0.716
0.716
0.720
0.702
0.710
0.702
0.698
0.708
0.704
0.690
0.668
0.674
0.674
0.668
0.686
0.700
0.696
0.706
0.710
0.694
0.702
0.684
0.690
0.682
0.684
0.694
0.698
0.682
0.686
0.692
0.680
0.690
0.704
0.692
0.716
0.724
0.712
0.732
0.712
0.722
0.722
0.744
0.730
0.744
0.740
0.720
0.722
0.686
0.682
0.676
0.656
0.656
0.660
0.668
0.654
0.656
0.660
0.666
0.654
0.644
0.646
0.644
0.650
0.656
0.656
0.638
0.632
0.632
0.614
0.614
0.626
0.636
0.646
0.658
0.674
0.658
0.674
0.656
0.656
0.658
0.668
0.660
0.682
0.676
0.700
0.702
0.704
0.718
0.722
0.710
0.728
0.704
0.710
0.718
0.726
0.702
0.706
0.698
0.680
0.684
0.676
0.678
0.678
0.694
0.696
0.692
0.708
0.716
0.692
0.706
0.712
0.698
0.688
0.688
0.708
0.720
0.718
0.720
0.692
0.698
0.700
0.712
0.712
0.720
0.724
0.724
0.720
0.732
0.712
0.702
0.718
0.702
0.718
0.714
0.724
0.724
0.712
0.714
0.714
0.720
0.724
0.734
0.712
0.716
0.716
0.714
0.714
0.724
0.728
0.756
0.752
0.764
0.772
0.756
0.746
0.738
0.708
0.702
0.696
0.676
0.682
0.694
0.696
0.716
0.740
0.734
0.748
0.744
0.738
0.746
0.722
0.712
0.700
0.680
0.670
0.658
0.662
0.672
0.676
0.698
0.714
0.716
0.714
0.728
0.740
0.742
0.730
0.718
0.690
0.684
0.664
0.670
0.670
0.672
0.672
0.690
0.708
0.710
0.724
0.734
0.722
0.728
0.718
0.708
0.718
0.708
0.704
0.714
0.718
0.712
0.732
0.716
0.720
0.726
0.710
0.702
0.688
0.672
0.666
0.654
0.664
0.658
0.638
0.650
0.652
0.658
0.642
0.644
0.644
0.634
0.628
0.642
0.644
0.646
0.666
0.676
0.680
0.708
0.722
0.708
0.726
0.720
0.730
0.722
0.712
0.730
0.728
0.728
0.718
0.714
0.684
0.688
0.676
0.668
0.646
0.644
0.642
0.638
0.642
0.658
0.658
0.686
0.706
0.728
0.778
0.782
0.768
0.730
0.726
0.690
0.668
0.656
0.672
0.674
0.690
0.714
0.724
0.728
0.704
0.698
0.714
0.732
0.744
0.740
0.734
0.724
0.716
0.702
0.682
0.670
0.644
0.638
0.636
0.646
0.666
0.660
0.672
0.690
0.700
0.708
0.720
0.716
0.732
0.714
0.720
0.732
0.730
0.724
0.734
0.712
0.706
0.704
0.688
0.692
0.696
0.686
0.702
0.694
0.692
0.710
0.694
0.712
0.718
0.734
0.730
0.700
0.696
0.670
0.668
0.654
0.664
0.676
0.684
0.708
0.718
0.714
0.708
0.704
0.688
0.688
0.674
0.672
0.678
0.684
0.692
0.686
0.684
0.684
0.670
0.666
0.656
0.648
0.646
0.634
0.646
0.650
0.646
0.660
0.674
0.676
0.700
0.718
0.696
0.712
0.704
0.698
0.702
0.682
0.682
0.678
0.660
0.658
0.664
0.664
0.686
0.700
0.706
0.718
0.724
0.732
0.722
0.706
0.718
0.708
0.706
0.704
0.704
0.710
0.718
0.726
0.706
0.716
0.714
0.698
0.700
0.700
0.680
0.680
0.672
0.668
0.674
0.680
0.668
0.672
0.678
0.678
0.680
0.672
0.684
0.702
0.708
0.696
0.692
0.692
0.678
0.670
0.668
0.672
0.696
0.716
0.706
0.710
0.712
0.682
0.692
0.692
0.682
0.694
0.686
0.704
0.720
0.706
0.732
0.720
0.728
0.728
0.758
0.762
0.772
0.732
0.720
0.708
0.696
0.702
0.702
0.692
0.714
0.710
0.710
0.732
0.732
0.722
0.736
0.712
0.696
0.694
0.690
0.702
0.694
0.706
0.710
0.710
0.702
0.686
0.690
0.678
0.690
0.696
0.736
0.792
0.792
0.754
0.744
0.752
0.750
0.748
0.726
0.710
0.704
0.688
0.680
0.680
0.696
0.716
0.726
0.740
0.750
0.760
0.744
0.722
0.710
0.684
0.668
0.652
0.650
0.652
0.656
0.662
0.670
0.692
0.696
0.704
0.726
0.728
0.736
0.708
0.710
0.684
0.666
0.664
0.662
0.662
0.664
0.672
0.682
0.674
0.682
0.686
0.666
0.666
0.666
0.674
0.662
0.672
0.676
0.662
0.666
0.670
0.676
0.660
0.676
0.664
0.674
0.678
0.684
0.692
0.688
0.700
0.702
0.690
0.696
0.704
0.688
0.696
0.702
0.688
0.704
0.714
0.704
0.714
0.712
0.698
0.692
0.690
0.694
0.698
0.680
0.682
0.672
0.666
0.680
0.676
0.698
0.706
0.708
0.728
0.722
0.722
0.708
0.704
0.706
0.682
0.680
0.682
0.660
0.666
0.668
0.672
0.694
0.714
0.718
0.720
0.714
0.722
0.722
0.720
0.718
0.716
0.690
0.686
0.686
0.694
0.708
0.716
0.702
0.702
0.710
0.688
0.692
0.692
0.670
0.664
0.664
0.666
0.666
0.656
0.662
0.664
0.664
0.668
0.670
0.688
0.680
0.672
0.668
0.660
0.666
0.664
0.676
0.666
0.656
0.658
0.662
0.660
0.672
0.684
0.688
0.692
0.698
0.718
0.698
0.698
0.700
0.674
0.678
0.674
0.662
0.676
0.686
0.678
0.692
0.696
0.688
0.702
0.686
0.690
0.700
0.702
0.700
0.702
0.666
0.664
0.656
0.632
0.634
0.650
0.656
0.690
0.716
0.734
0.770
0.760
0.770
0.752
0.736
0.732
0.702
0.698
0.694
0.682
0.668
0.674
0.668
0.676
0.676
0.672
0.682
0.684
0.680
0.702
0.686
0.704
0.706
0.690
0.690
0.670
0.670
0.668
0.654
0.652
0.658
0.652
0.652
0.664
0.664
0.674
0.682
0.680
0.688
0.696
0.688
0.700
0.678
0.682
0.686
0.676
0.668
0.676
0.668
0.660
0.674
0.678
0.672
0.690
0.686
0.672
0.668
0.668
0.672
0.678
0.678
0.666
0.666
0.662
0.652
0.662
0.670
0.686
0.706
0.702
0.716
0.726
0.718
0.726
0.718
0.718
0.736
0.718
0.728
0.740
0.714
0.720
0.704
0.712
0.702
0.698
0.714
0.718
0.710
0.706
0.712
0.720
0.706
0.720
0.708
0.692
0.676
0.672
0.676
0.666
0.662
0.662
0.656
0.654
0.658
0.656
0.666
0.660
0.662
0.666
0.652
0.654
0.660
0.646
0.648
0.648
0.660
0.668
0.680
0.660
0.660
0.650
0.628
0.624
0.608
0.610
0.608
0.594
0.604
0.610
0.606
0.618
0.638
0.654
0.658
0.682
0.704
0.700
0.710
0.708
0.690
0.690
0.686
0.674
0.680
0.688
0.682
0.694
0.704
0.700
0.714
0.714
0.702
0.698
0.692
0.674
0.676
0.680
0.672
0.682
0.704
0.690
0.706
0.720
0.702
0.716
0.710
0.690
0.686
0.682
0.674
0.660
0.664
0.658
0.660
0.670
0.666
0.676
0.692
0.688
0.692
0.698
0.688
0.686
0.690
0.678
0.690
0.690
0.680
0.690
0.686
0.678
0.680
0.668
0.658
0.648
0.648
0.658
0.650
0.656
0.674
0.660
0.668
0.680
0.684
0.692
0.704
0.698
0.668
0.662
0.648
0.636
0.632
0.624
0.632
0.650
0.658
0.708
0.736
0.744
0.766
0.784
0.762
0.726
0.714
0.710
0.702
0.680
0.688
0.678
0.686
0.690
0.682
0.682
0.692
0.678
0.688
0.698
0.692
0.704
0.712
0.702
0.716
0.718
0.704
0.722
0.716
0.728
0.748
0.726
0.736
0.744
0.726
0.736
0.736
0.712
0.714
0.716
0.690
0.694
0.700
0.700
0.680
0.670
0.672
0.670
0.682
0.696
0.688
0.678
0.670
0.658
0.640
0.646
0.638
0.656
0.672
0.696
0.712
0.710
0.684
0.692
0.690
0.694
0.694
0.662
0.658
0.648
0.628
0.626
0.624
0.620
0.614
0.612
0.622
0.644
0.676
0.746
0.764
0.762
0.800
0.802
0.756
0.742
0.730
0.698
0.686
0.678
0.694
0.704
0.728
0.728
0.748
0.754
0.734
0.754
0.744
0.726
0.736
0.738
0.770
0.752
0.770
0.790
0.758
0.770
0.762
0.742
0.750
0.728
0.722
0.720
0.704
0.706
0.710
0.724
0.710
0.696
0.700
0.704
0.690
0.704
0.706
0.686
0.692
0.702
0.688
0.682
0.680
0.660
0.666
0.672
0.662
0.664
0.672
0.668
0.664
0.676
0.674
0.662
0.668
0.664
0.656
0.664
0.674
0.656
0.654
0.658
0.666
0.654
0.666
0.666
0.658
0.672
0.676
0.674
0.684
0.696
0.688
0.678
0.680
0.676
0.662
0.658
0.662
0.656
0.656
0.660
0.664
0.658
0.676
0.668
0.666
0.674
0.666
0.664
0.668
0.658
0.666
0.662
0.658
0.662
0.670
0.664
0.668
0.660
0.664
0.658
0.662
0.670
0.690
0.696
0.700
0.714
0.740
0.750
0.714
0.700
0.696
0.686
0.688
0.700
0.706
0.704
0.722
0.740
0.732
0.744
0.726
0.716
0.728
0.732
0.724
0.728
0.696
0.694
0.692
0.682
0.668
0.670
0.676
0.672
0.694
0.718
0.720
0.720
0.722
0.706
0.674
0.668
0.666
0.658
0.638
0.626
0.630
0.638
0.640
0.646
0.660
0.668
0.670
0.678
0.678
0.666
0.652
0.660
0.666
0.678
0.680
0.688
0.696
0.678
0.668
0.664
0.656
0.656
0.680
0.754
0.816
0.808
0.752
0.742
0.738
0.714
0.694
0.690
0.686
0.686
0.700
0.716
0.722
0.746
0.746
0.702
0.712
0.672
0.672
0.666
0.668
0.680
0.708
0.752
0.750
0.716
0.710
0.716
0.720
0.732
0.710
0.718
0.712
0.700
0.692
0.696
0.714
0.720
0.730
0.766
0.784
0.772
0.740
0.726
0.746
0.760
0.754
0.764
0.768
0.750
0.754
0.750
0.750
0.740
0.752
0.750
0.760
0.760
0.772
0.794
0.786
0.810
0.824
0.780
0.784
0.780
0.750
0.768
0.756
0.760
0.732
0.750
0.754
0.722
0.732
0.724
0.714
0.734
0.758
0.730
0.732
0.724
0.722
0.732
0.740
0.728
0.748
0.758
0.744
0.758
0.746
0.750
0.754
0.736
0.726
0.708
0.686
0.686
0.680
0.672
0.662
0.660
0.668
0.670
0.694
0.722
0.716
0.746
0.746
0.740
0.760
0.728
0.740
0.746
0.740
0.720
0.734
0.740
0.718
0.728
0.728
0.720
0.720
0.728
0.704
0.710
0.714
0.704
0.728
0.728
0.724
0.708
0.714
0.714
0.692
0.694
0.696
0.700
0.696
0.688
0.684
0.688
0.682
0.704
0.690
0.688
0.686
0.666
0.650
0.632
0.628
0.624
0.608
0.608
0.614
0.622
0.634
0.678
0.740
0.800
0.786
0.808
0.814
0.802
0.776
0.714
0.696
0.678
0.660
0.658
0.652
0.656
0.660
0.692
0.718
0.706
0.706
0.718
0.730
0.740
0.716
0.696
0.706
0.700
0.704
0.708
0.682
0.676
0.666
0.656
0.652
0.644
0.646
0.660
0.692
0.722
0.696
0.716
0.722
0.704
0.700
0.700
0.672
0.674
0.674
0.692
0.722
0.710
0.710
0.726
0.734
0.734
0.732
0.702
0.694
0.688
0.674
0.656
0.656
0.656
0.684
0.668
0.682
0.688
0.682
0.684
0.702
0.694
0.700
0.706
0.696
0.706
0.700
0.694
0.710
0.718
0.710
0.708
0.710
0.712
0.692
0.702
0.698
0.684
0.682
0.690
0.682
0.694
0.702
0.702
0.718
0.720
0.718
0.722
0.708
0.690
0.686
0.668
0.662
0.668
0.680
0.692
0.696
0.712
0.734
0.756
0.740
0.770
0.752
0.738
0.732
0.708
0.692
0.678
0.682
0.688
0.676
0.684
0.700
0.706
0.716
0.736
0.720
0.722
0.732
0.732
0.710
0.720
0.716
0.706
0.710
0.720
0.706
0.706
0.720
0.704
0.726
0.730
0.728
0.708
0.702
0.708
0.706
0.692
0.698
0.704
0.702
0.730
0.740
0.746
0.790
0.794
0.770
0.778
0.766
0.748
0.748
0.722
0.722
0.714
0.698
0.696
0.698
0.678
0.676
0.662
0.660
0.668
0.658
0.662
0.674
0.670
0.670
0.674
0.670
0.676
0.682
0.688
0.710
0.720
0.734
0.694
0.690
0.678
0.670
0.650
0.652
0.656
0.664
0.664
0.672
0.680
0.688
0.692
0.698
0.712
0.688
0.688
0.694
0.694
0.684
0.684
0.684
0.668
0.676
0.674
0.664
0.676
0.682
0.672
0.664
0.658
0.646
0.662
0.670
0.692
0.700
0.714
0.744
0.768
0.794
0.808
0.794
0.770
0.756
0.762
0.774
0.776
0.760
0.742
0.740
0.744
0.752
0.758
0.732
0.734
0.734
0.742
0.734
0.734
0.730
0.738
0.736
0.752
0.748
0.748
0.754
0.736
0.742
0.756
0.766
0.762
0.748
0.758
0.770
0.772
0.768
0.736
0.734
0.742
0.754
0.754
0.752
0.732
0.740
0.746
0.758
0.776
0.760
0.784
0.784
0.766
0.778
0.766
0.746
0.750
0.756
0.772
0.776
0.740
0.732
0.734
0.726
0.734
0.760
0.758
0.772
0.780
0.790
0.810
0.816
0.780
0.790
0.780
0.750
0.754
0.736
0.744
0.728
0.740
0.734
0.714
0.690
0.686
0.670
0.672
0.678
0.676
0.682
0.700
0.728
0.720
0.720
0.710
0.720
0.724
0.718
0.710
0.698
0.674
0.674
0.670
0.658
0.650
0.652
0.658
0.668
0.656
0.668
0.668
0.656
0.666
0.674
0.686
0.690
0.696
0.696
0.670
0.680
0.672
0.650
0.648
0.644
0.624
0.628
0.660
0.696
0.736
0.774
0.772
0.760
0.748
0.724
0.694
0.690
0.682
0.668
0.682
0.722
0.738
0.804
0.802
0.776
0.734
0.728
0.716
0.704
0.690
0.684
0.670
0.650
0.654
0.654
0.662
0.692
0.724
0.728
0.764
0.764
0.760
0.754
0.718
0.710
0.702
0.684
0.680
0.696
0.686
0.704
0.732
0.746
0.730
0.744
0.722
0.732
0.732
0.720
0.714
0.712
0.704
0.686
0.696
0.690
0.670
0.670
0.670
0.656
0.658
0.664
0.676
0.676
0.664
0.670
0.660
0.658
0.654
0.646
0.646
0.658
0.668
0.730
0.778
0.792
0.778
0.718
0.692
0.680
0.674
0.672
0.678
0.690
0.694
0.678
0.696
0.698
0.684
0.694
0.696
0.712
0.720
0.702
0.708
0.714
0.722
0.710
0.706
0.714
0.698
0.710
0.696
0.706
0.702
0.684
0.690
0.686
0.674
0.672
0.676
0.686
0.674
0.676
0.686
0.696
0.702
0.700
0.698
0.710
0.714
0.706
0.712
0.720
0.710
0.718
0.704
0.690
0.690
0.684
0.678
0.672
0.672
0.684
0.664
0.658
0.648
0.646
0.644
0.630
0.628
0.630
0.622
0.614
0.626
0.632
0.626
0.636
0.640
0.638
0.648
0.664
0.676
0.670
0.672
0.684
0.696
0.704
0.708
0.702
0.688
0.674
0.674
0.672
0.688
0.694
0.694
0.696
0.676
0.672
0.680
0.688
0.702
0.702
0.696
0.702
0.722
0.728
0.728
0.708
0.714
0.712
0.706
0.722
0.734
0.722
0.736
0.742
0.720
0.732
0.716
0.722
0.716
0.702
0.706
0.712
0.702
0.700
0.704
0.694
0.686
0.680
0.698
0.690
0.704
0.718
0.708
0.720
0.738
0.746
0.724
0.730
0.698
0.692
0.688
0.690
0.704
0.686
0.678
0.678
0.676
0.680
0.692
0.690
0.696
0.698
0.700
0.686
0.690
0.668
0.670
0.654
0.656
0.664
0.644
0.654
0.648
0.650
0.644
0.662
0.654
0.658
0.656
0.654
0.646
0.650
0.644
0.648
0.640
0.652
0.658
0.680
0.690
0.682
0.690
0.678
0.694
0.702
0.694
0.678
0.676
0.678
0.670
0.680
0.672
0.682
0.690
0.680
0.682
0.682
0.688
0.684
0.694
0.694
0.704
0.716
0.698
0.708
0.706
0.694
0.696
0.698
0.686
0.694
0.694
0.688
0.694
0.678
0.688
0.692
0.688
0.704
0.708
0.700
0.710
0.720
0.706
0.712
0.714
0.708
0.716
0.704
0.720
0.708
0.718
0.710
0.706
0.712
0.710
0.688
0.686
0.680
0.668
0.682
0.708
0.758
0.796
0.798
0.788
0.760
0.762
0.756
0.764
0.754
0.754
0.720
0.704
0.704
0.708
0.710
0.708
0.734
0.740
0.764
0.788
0.820
0.802
0.814
0.786
0.770
0.772
0.740
0.748
0.766
0.760
0.766
0.792
0.768
0.780
0.806
0.808
0.800
0.794
0.756
0.748
0.746
0.752
0.758
0.776
0.770
0.762
0.784
0.824
0.832
0.782
0.758
0.750
0.744
0.732
0.742
0.752
0.754
0.766
0.760
0.768
0.782
0.760
0.762
0.772
0.776
0.754
0.744
0.734
0.722
0.702
0.704
0.702
0.698
0.686
0.678
0.672
0.676
0.684
0.684
0.698
0.694
0.690
0.684
0.698
0.696
0.684
0.690
0.690
0.674
0.682
0.694
0.698
0.722
0.746
0.750
0.752
0.774
0.742
0.770
0.736
0.752
0.724
0.722
0.724
0.700
0.706
0.712
0.702
0.724
0.724
0.736
0.710
0.712
0.710
0.690
0.694
0.690
0.698
0.716
0.730
0.748
0.724
0.726
0.738
0.722
0.740
0.714
0.710
0.712
0.706
0.694
0.688
0.668
0.678
0.686
0.684
0.698
0.700
0.732
0.776
0.778
0.768
0.782
0.768
0.768
0.740
0.740
0.722
0.708
0.720
0.714
0.694
0.712
0.726
0.714
0.710
0.706
0.754
0.738
0.748
0.738
0.712
0.712
0.698
0.712
0.728
0.744
0.728
0.746
0.740
0.758
0.748
0.742
0.724
0.716
0.708
0.706
0.696
0.690
0.682
0.672
0.676
0.670
0.706
0.722
0.714
0.724
0.710
0.704
0.700
0.680
0.668
0.672
0.682
0.670
0.666
0.678
0.660
0.666
0.672
0.664
0.676
0.682
0.692
0.684
0.688
0.696
0.702
0.702
0.678
0.682
0.674
0.666
0.680
0.670
0.678
0.694
0.702
0.692
0.698
0.700
0.692
0.690
0.698
0.692
0.710
0.712
0.698
0.696
0.684
0.674
0.674
0.688
0.680
0.678
0.664
0.662
0.658
0.656
0.644
0.640
0.630
0.640
0.638
0.648
0.638
0.644
0.666
0.666
0.672
0.668
0.688
0.686
0.668
0.670
0.662
0.644
0.648
0.630
0.628
0.632
0.632
0.646
0.650
0.648
0.660
0.670
0.666
0.672
0.684
0.688
0.696
0.690
0.692
0.698
0.698
0.686
0.688
0.680
0.690
0.702
0.708
0.736
0.754
0.734
0.762
0.766
0.748
0.756
0.734
0.732
0.732
0.708
0.702
0.698
0.690
0.682
0.688
0.694
0.702
0.712
0.696
0.690
0.678
0.668
0.674
0.680
0.666
0.670
0.676
0.686
0.692
0.710
0.724
0.738
0.740
0.736
0.738
0.732
0.722
0.718
0.698
0.684
0.680
0.678
0.680
0.696
0.690
0.704
0.732
0.758
0.754
0.786
0.800
0.774
0.758
0.752
0.730
0.730
0.722
0.710
0.718
0.716
0.726
0.736
0.738
0.726
0.728
0.738
0.718
0.710
0.708
0.720
0.738
0.754
0.766
0.744
0.738
0.746
0.742
0.726
0.736
0.720
0.714
0.708
0.686
0.676
0.682
0.672
0.672
0.672
0.668
0.668
0.674
0.670
0.672
0.670
0.660
0.662
0.670
0.670
0.666
0.672
0.678
0.670
0.694
0.710
0.704
0.730
0.738
0.738
0.770
0.770
0.746
0.744
0.746
0.740
0.736
0.738
0.754
0.728
0.738
0.746
0.742
0.746
0.742
0.744
0.726
0.724
0.734
0.736
0.744
0.726
0.712
0.704
0.694
0.696
0.706
0.716
0.730
0.758
0.756
0.782
0.800
0.812
0.812
0.766
0.748
0.746
0.742
0.732
0.718
0.718
0.736
0.716
0.732
0.726
0.710
0.708
0.720
0.716
0.702
0.686
0.684
0.684
0.692
0.682
0.688
0.696
0.692
0.708
0.710
0.720
0.738
0.750
0.762
0.774
0.782
0.788
0.778
0.746
0.728
0.710
0.714
0.714
0.702
0.704
0.714
0.746
0.758
0.770
0.744
0.752
0.750
0.760
0.742
0.744
0.728
0.746
0.756
0.750
0.756
0.770
0.766
0.754
0.758
0.754
0.724
0.726
0.724
0.718
0.720
0.698
0.698
0.678
0.672
0.660
0.650
0.632
0.628
0.628
0.618
0.626
0.642
0.648
0.660
0.670
0.674
0.664
0.668
0.670
0.672
0.680
0.698
0.726
0.720
0.730
0.752
0.730
0.752
0.752
0.760
0.790
0.776
0.750
0.734
0.722
0.704
0.688
0.674
0.664
0.636
0.608
0.632
0.616
0.590
0.606
0.608
0.606
0.604
0.622
0.654
0.664
0.664
0.664
0.670
0.714
0.716
0.732
0.726
0.720
0.718
0.696
0.686
0.690
0.688
0.702
0.710
0.700
0.680
0.676
0.668
0.680
0.692
0.694
0.702
0.706
0.706
0.708
0.708
0.700
0.696
0.688
0.678
0.690
0.684
0.668
0.674
0.686
0.688
0.694
0.710
0.700
0.704
0.714
0.692
0.692
0.696
0.696
0.684
0.684
0.690
0.688
0.676
0.692
0.692
0.684
0.678
0.664
0.670
0.648
0.650
0.660
0.648
0.656
0.658
0.682
0.676
0.682
0.686
0.684
0.688
0.694
0.686
0.686
0.698
0.696
0.704
0.686
0.684
0.678
0.674
0.686
0.690
0.686
0.700
0.692
0.710
0.714
0.704
0.708
0.706
0.698
0.696
0.702
0.682
0.682
0.682
0.672
0.686
0.698
0.714
0.726
0.730
0.712
0.716
0.702
0.698
0.702
0.688
0.688
0.706
0.714
0.710
0.724
0.688
0.684
0.690
0.678
0.676
0.676
0.684
0.682
0.666
0.666
0.674
0.678
0.684
0.690
0.668
0.680
0.678
0.668
0.678
0.670
0.656
0.658
0.656
0.648
0.662
0.650
0.666
0.678
0.680
0.682
0.686
0.698
0.706
0.700
0.708
0.696
0.694
0.696
0.684
0.682
0.684
0.670
0.680
0.684
0.688
0.686
0.698
0.690
0.682
0.670
0.666
0.648
0.652
0.644
0.656
0.634
0.642
0.640
0.638
0.632
0.634
0.644
0.666
0.684
0.702
0.704
0.712
0.694
0.698
0.696
0.680
0.682
0.682
0.674
0.680
0.694
0.694
0.706
0.700
0.684
0.682
0.662
0.650
0.648
0.654
0.652
0.666
0.666
0.670
0.686
0.700
0.710
0.734
0.730
0.724
0.716
0.712
0.716
0.696
0.688
0.680
0.666
0.658
0.668
0.664
0.662
0.668
0.676
0.684
0.676
0.682
0.694
0.686
0.680
0.688
0.700
0.704
0.712
0.714
0.712
0.708
0.698
0.696
0.688
0.676
0.654
0.652
0.646
0.650
0.646
0.676
0.678
0.702
0.722
0.734
0.744
0.732
0.722
0.728
0.718
0.704
0.706
0.706
0.700
0.704
0.694
0.708
0.746
0.734
0.718
0.708
0.692
0.696
0.676
0.674
0.674
0.666
0.664
0.678
0.670
0.684
0.700
0.696
0.716
0.724
0.718
0.722
0.712
0.702
0.716
0.712
0.712
0.742
0.742
0.738
0.762
0.750
0.752
0.768
0.740
0.754
0.714
0.716
0.716
0.694
0.696
0.694
0.690
0.698
0.714
0.706
0.712
0.722
0.728
0.734
0.718
0.724
0.728
0.720
0.718
0.706
0.708
0.714
0.708
0.702
0.704
0.698
0.702
0.694
0.696
0.700
0.686
0.698
0.702
0.718
0.724
0.728
0.696
0.702
0.690
0.678
0.656
0.648
0.640
0.628
0.324
0.306
0.644
0.402
0.328
0.646
0.676
0.672
0.678
0.682
0.676
0.662
0.670
0.656
0.636
0.624
0.624
0.608
0.612
0.618
0.612
0.622
0.642
0.658
0.688
0.688
0.704
0.700
0.692
0.692
0.678
0.660
0.646
0.636
0.646
0.630
0.620
0.618
0.620
0.618
0.634
0.630
0.622
0.630
0.636
0.642
0.652
0.634
0.644
0.656
0.670
0.666
0.650
0.646
0.642
0.622
0.622
0.636
0.628
0.642
0.634
0.644
0.660
0.666
0.690
0.702
0.704
0.736
0.726
0.704
0.736
0.720
0.702
0.706
0.690
0.682
0.678
0.680
0.678
0.672
0.674
0.682
0.696
0.704
0.720
0.730
0.742
0.718
0.748
0.700
0.700
0.704
0.694
0.694
0.704
0.708
0.720
0.746
0.730
0.748
0.744
0.734
0.744
0.750
0.762
0.760
0.742
0.742
0.744
0.744
0.714
0.708
0.706
0.694
0.698
0.692
0.704
0.694
0.704
0.710
0.736
0.718
0.714
0.722
0.724
0.750
0.742
0.740
0.728
0.726
0.702
0.698
0.682
0.674
0.670
0.664
0.664
0.656
0.672
0.652
0.668
0.684
0.674
0.686
0.690
0.678
0.690
0.692
0.678
0.666
0.662
0.674
0.674
0.686
0.672
0.678
0.656
0.654
0.670
0.676
0.688
0.674
0.694
0.716
0.706
0.710
0.710
0.726
0.726
0.714
0.742
0.724
0.756
0.780
0.790
0.760
0.742
0.736
0.714
0.712
0.692
0.680
0.690
0.724
0.744
0.714
0.726
0.712
0.718
0.714
0.704
0.698
0.686
0.680
0.650
0.690
0.650
0.654
0.652
0.656
0.664
0.646
0.662
0.662
0.660
0.660
0.650
0.694
0.698
0.694
0.686
0.692
0.682
0.690
0.692
0.688
0.690
0.698
0.680
0.686
0.696
0.712
0.698
0.682
0.682
0.674
0.678
0.670
0.670
0.666
0.658
0.640
0.638
0.632
0.636
0.634
0.640
0.650
0.662
0.668
0.676
0.686
0.706
0.720
0.726
0.706
0.684
0.714
0.666
0.658
0.654
0.638
0.638
0.662
0.704
0.718
0.746
0.786
0.754
0.742
0.746
0.732
0.748
0.722
0.734
0.738
0.740
0.736
0.734
0.694
0.690
0.680
0.672
0.656
0.654
0.648
0.642
0.654
0.656
0.672
0.674
0.652
0.662
0.662
0.664
0.666
0.678
0.674
0.670
0.676
0.662
0.668
0.680
0.708
0.698
0.710
0.736
0.758
0.730
0.722
0.720
0.714
0.712
0.706
0.700
0.688
0.674
0.682
0.700
0.694
0.694
0.702
0.702
0.720
0.710
0.712
0.722
0.710
0.704
0.714
0.718
0.726
0.738
0.732
0.740
0.726
0.760
0.736
0.722
0.762
0.724
0.730
0.724
0.710
0.722
0.700
0.696
0.686
0.696
0.724
0.710
0.724
0.732
0.718
0.714
0.714
0.702
0.690
0.708
0.698
0.702
0.718
0.718
0.730
0.734
0.732
0.766
0.766
0.744
0.764
0.716
0.708
0.706
0.688
0.670
0.660
0.668
0.670
0.682
0.684
0.710
0.710
0.722
0.728
0.712
0.696
0.694
0.704
0.692
0.698
0.696
0.696
0.712
0.730
0.730
0.744
0.750
0.748
0.774
0.732
0.730
0.730
0.728
0.718
0.702
0.694
0.712
0.684
0.690
0.700
0.706
0.716
0.760
0.782
0.784
0.766
0.792
0.750
0.746
0.744
0.726
0.728
0.706
0.732
0.720
0.736
0.724
0.734
0.748
0.740
0.750
0.744
0.748
0.736
0.764
0.736
0.748
0.738
0.722
0.722
0.720
0.716
0.700
0.692
0.684
0.690
0.700
0.694
0.710
0.718
0.720
0.720
0.710
0.718
0.718
0.708
0.702
0.702
0.684
0.694
0.690
0.696
0.704
0.738
0.734
0.762
0.780
0.754
0.768
0.772
0.744
0.726
0.752
0.726
0.722
0.744
0.742
0.744
0.744
0.722
0.734
0.714
0.728
0.710
0.700
0.702
0.702
0.694
0.700
0.702
0.706
0.696
0.714
0.734
0.728
0.726
0.742
0.736
0.738
0.744
0.730
0.728
0.730
0.722
0.720
0.700
0.706
0.704
0.698
0.718
0.704
0.696
0.690
0.706
0.684
0.686
0.680
0.660
0.666
0.658
0.642
0.614
0.638
0.630
0.632
0.638
0.634
0.646
0.662
0.664
0.668
0.670
0.646
0.662
0.654
0.652
0.660
0.658
0.686
0.692
0.698
0.706
0.718
0.768
0.722
0.738
0.740
0.718
0.712
0.752
0.716
0.720
0.696
0.694
0.694
0.684
0.674
0.682
0.682
0.688
0.688
0.676
0.662
0.688
0.692
0.700
0.690
0.682
0.694
0.698
0.686
0.682
0.670
0.696
0.682
0.678
0.668
0.680
0.692
0.684
0.676
0.680
0.674
0.682
0.674
0.676
0.668
0.696
0.688
0.676
0.664
0.670
0.688
0.672
0.666
0.670
0.654
0.650
0.670
0.642
0.680
0.666
0.642
0.698
0.696
0.702
0.704
0.696
0.726
0.708
0.688
0.704
0.680
0.694
0.678
0.666
0.652
0.646
0.648
0.632
0.642
0.632
0.636
0.654
0.654
0.660
0.654
0.658
0.684
0.672
0.682
0.698
0.684
0.694
0.712
0.712
0.704
0.716
0.726
0.712
0.740
0.738
0.726
0.736
0.742
0.716
0.704
0.688
0.706
0.702
0.688
0.704
0.728
0.758
0.772
0.746
0.764
0.732
0.706
0.704
0.700
0.694
0.676
0.660
0.660
0.642
0.658
0.678
0.718
0.794
0.782
0.784
0.782
0.766
0.742
0.748
0.708
0.698
0.696
0.670
0.684
0.658
0.696
0.684
0.682
0.690
0.674
0.666
0.704
0.684
0.666
0.650
0.702
0.664
0.666
0.674
0.662
0.636
0.680
0.648
0.666
0.662
0.656
0.678
0.682
0.676
0.682
0.680
0.694
0.692
0.700
0.700
0.696
0.696
0.698
0.712
0.698
0.676
0.666
0.658
0.662
0.640
0.690
0.706
0.698
0.704
0.746
0.724
0.726
0.704
0.700
0.704
0.692
0.690
0.672
0.660
0.670
0.650
0.670
0.680
0.686
0.720
0.730
0.770
0.758
0.738
0.702
0.694
0.688
0.664
0.662
0.686
0.696
0.714
0.724
0.740
0.734
0.710
0.696
0.698
0.702
0.694
0.670
0.652
0.674
0.678
0.722
0.704
0.752
0.730
0.716
0.692
0.686
0.680
0.650
0.698
0.680
0.682
0.714
0.716
0.712
0.718
0.732
0.710
0.716
0.710
0.700
0.696
0.670
0.648
0.692
0.650
0.658
0.652
0.642
0.702
0.662
0.692
0.666
0.728
0.726
0.724
0.706
0.768
0.726
0.766
0.720
0.714
0.702
0.704
0.694
0.740
0.734
0.728
0.798
0.770
0.746
0.788
0.786
0.712
0.746
0.738
0.718
0.694
0.716
0.698
0.700
0.696
0.684
0.668
0.654
0.682
0.670
0.670
0.664
0.704
0.694
0.708
0.696
0.698
0.702
0.692
0.704
0.698
0.706
0.704
0.760
0.734
0.750
0.720
0.722
0.740
0.752
0.520
0.198
0.704
0.734
0.358
0.336
0.678
0.686
0.706
0.672
0.676
0.646
0.700
0.660
0.646
0.686
0.670
0.674
0.672
0.696
0.696
0.702
0.704
0.746
0.714
0.730
0.708
0.700
0.700
0.686
0.684
0.668
0.658
0.694
0.676
0.680
0.704
0.702
0.714
0.718
0.704
0.710
0.708
0.698
0.698
0.708
0.684
0.678
0.678
0.654
0.700
0.690
0.690
0.698
0.708
0.708
0.698
0.706
0.718
0.722
0.672
0.690
0.698
0.690
0.668
0.652
0.682
0.648
0.660
0.662
0.640
0.658
0.644
0.646
0.652
0.666
0.636
0.694
0.678
0.682
0.676
0.672
0.694
0.704
0.696
0.698
0.694
0.694
0.686
0.690
0.684
0.664
0.686
0.708
0.702
0.680
0.704
0.684
0.690
0.696
0.690
0.664
0.686
0.662
0.650
0.682
0.658
0.642
0.668
0.630
0.674
0.636
0.680
0.658
0.656
0.696
0.684
0.664
0.662
0.698
0.694
0.708
0.698
0.704
0.694
0.696
0.688
0.668
0.666
0.688
0.666
0.656
0.664
0.650
0.654
0.660
0.650
0.670
0.652
0.678
0.690
0.688
0.682
0.678
0.656
0.698
0.662
0.640
0.684
0.658
0.662
0.698
0.690
0.668
0.652
0.694
0.696
0.682
0.686
0.702
0.696
0.736
0.674
0.684
0.646
0.688
0.652
0.652
0.654
0.636
0.608
0.648
0.624
0.626
0.604
0.604
0.610
0.620
0.636
0.630
0.700
0.696
0.750
0.754
0.782
0.766
0.720
0.714
0.696
0.676
0.666
0.678
0.652
0.650
0.652
0.644
0.648
0.658
0.664
0.658
0.674
0.716
0.708
0.738
0.738
0.722
0.742
0.728
0.708
0.722
0.708
0.270
0.436
0.714
0.702
0.694
0.710
0.716
0.714
0.720
0.706
0.736
0.720
0.704
0.690
0.684
0.684
0.672
0.708
0.692
0.674
0.686
0.696
0.700
0.670
0.680
0.678
0.662
0.654
0.700
0.666
0.652
0.686
0.638
0.652
0.606
0.654
0.628
0.622
0.604
0.654
0.642
0.638
0.648
0.622
0.674
0.630
0.684
0.672
0.682
0.694
0.662
0.696
0.700
0.694
0.688
0.690
0.696
0.692
0.696
0.700
0.694
0.692
0.668
0.682
0.684
0.664
0.656
0.672
0.676
0.712
0.744
0.782
0.724
0.284
0.446
0.730
0.712
0.688
0.696
0.688
0.674
0.672
0.700
0.690
0.698
0.712
0.702
0.714
0.758
0.734
0.742
0.728
0.716
0.768
0.726
0.714
0.696
0.732
0.724
0.716
0.728
0.706
0.734
0.726
0.708
0.714
0.714
0.700
0.700
0.706
0.690
0.700
0.700
0.710
0.734
0.758
0.734
0.760
0.748
0.736
0.708
0.704
0.700
0.680
0.684
0.678
0.674
0.690
0.692
0.684
0.690
0.702
0.700
0.696
0.700
0.708
0.696
0.704
0.716
0.708
0.698
0.712
0.728
0.722
0.704
0.708
0.700
0.692
0.692
0.684
0.664
0.706
0.624
0.650
0.484
0.782
0.666
0.254
0.342
0.630
0.642
0.624
0.632
0.654
0.620
0.646
0.650
0.656
0.640
0.678
0.656
0.670
0.656
0.648
0.664
0.666
0.666
0.666
0.686
0.702
0.738
0.714
0.698
0.700
0.690
0.658
0.650
0.676
0.658
0.658
0.684
0.660
0.666
0.688
0.650
0.656
0.650
0.646
0.606
0.648
0.636
0.618
0.672
0.664
0.672
0.688
0.726
0.706
0.724
0.696
0.696
0.656
0.698
0.690
0.694
0.700
0.708
0.714
0.708
0.726
0.718
0.712
0.686
0.682
0.660
0.690
0.672
0.668
0.674
0.698
0.688
0.682
0.682
0.674
0.672
0.660
0.638
0.672
0.628
0.662
0.646
0.668
0.660
0.670
0.698
0.698
0.692
0.706
0.704
0.688
0.688
0.672
0.656
0.664
0.628
0.670
0.636
0.658
0.636
0.670
0.648
0.690
0.680
0.674
0.678
0.662
0.718
0.606
0.664
0.620
0.594
0.632
0.608
0.598
0.598
0.608
0.610
0.612
0.632
0.608
0.652
0.640
0.638
0.662
0.648
0.654
0.612
0.658
0.630
0.638
0.626
0.630
0.612
0.652
0.636
0.634
0.658
0.616
0.674
0.626
0.668
0.636
0.680
0.638
0.660
0.630
0.668
0.620
0.666
0.634
0.638
0.656
0.620
0.652
0.634
0.630
0.648
0.634
0.662
0.630
0.674
0.630
0.668
0.624
0.670
0.622
0.674
0.636
0.654
0.642
0.658
0.644
0.656
0.636
0.694
0.660
0.654
0.672
0.656
0.664
0.654
0.652
0.664
0.644
0.668
0.664
0.664
0.686
0.696
0.710
0.690
0.684
0.670
0.662
0.698
0.660
0.646
0.632
0.636
0.622
0.606
0.602
0.590
0.608
0.620
0.626
0.634
0.626
0.668
0.678
0.664
0.680
0.658
0.652
0.668
0.634
0.648
0.624
0.616
0.606
0.616
0.640
0.636
0.654
0.652
0.686
0.698
0.714
0.734
0.760
0.766
0.742
0.756
0.718
0.704
0.686
0.680
0.650
0.624
0.628
0.614
0.598
0.564
0.594
0.592
0.584
0.602
0.562
0.576
0.552
0.550
0.548
0.524
0.566
0.530
0.530
0.536
0.526
0.510
0.538
0.528
0.528
0.536
0.546
0.524
0.550
0.540
0.546
0.548
0.540
0.424
0.652
0.564
0.536
0.578
0.558
0.560
0.596
0.556
0.546
0.596
0.550
0.556
0.568
0.538
0.556
0.536
0.556
0.544
0.594
0.574
0.570
0.560
0.602
0.592
0.588
0.590
0.592
0.568
0.564
0.592
0.568
0.542
0.578
0.530
0.584
0.544
0.564
0.586
0.562
0.550
0.602
0.578
0.584
0.562
0.574
0.610
0.586
0.570
0.560
0.580
0.608
0.624
0.604
0.602
0.604
0.600
0.586
0.580
0.594
0.588
0.614
0.602
0.602
0.592
0.602
0.606
0.586
0.606
0.616
0.612
0.630
0.642
0.666
0.656
0.674
0.648
0.630
0.628
0.600
0.630
0.620
0.614
0.606
0.618
0.600
0.602
0.598
0.606
0.640
0.650
0.646
0.672
0.692
0.686
0.670
0.664
0.678
0.672
0.658
0.654
0.640
0.632
0.618
0.612
0.604
0.646
0.686
0.648
0.652
0.662
0.652
0.656
0.630
0.638
0.632
0.628
0.646
0.636
0.640
0.648
0.646
0.648
0.638
0.642
0.660
0.672
0.652
0.652
0.658
0.680
0.720
0.726
0.722
0.766
0.762
0.766
0.750
0.754
0.782
0.782
0.760
0.764
0.770
0.800
0.768
0.774
0.784
0.804
0.804
0.758
0.750
0.748
0.748
0.748
0.726
0.706
0.702
0.700
0.692
0.690
0.718
0.722
0.726
0.718
0.694
0.672
0.680
0.678
0.674
0.682
0.694
0.698
0.708
0.720
0.692
0.674
0.686
0.674
0.666
0.688
0.696
0.730
0.718
0.742
0.728
0.730
0.722
0.718
0.716
0.690
0.682
0.670
0.652
0.668
0.684
0.698
0.700
0.702
0.710
0.716
0.728
0.710
0.692
0.682
0.680
0.662
0.664
0.684
0.674
0.674
0.672
0.672
0.676
0.686
0.704
0.716
0.708
0.694
0.686
0.690
0.686
0.674
0.672
0.654
0.664
0.672
0.658
0.656
0.654
0.660
0.684
0.682
0.692
0.686
0.680
0.688
0.698
0.696
0.696
0.686
0.662
0.652
0.646
0.640
0.650
0.634
0.642
0.648
0.640
0.646
0.650
0.656
0.650
0.660
0.660
0.668
0.664
0.686
0.688
0.682
0.678
0.682
0.664
0.670
0.680
0.690
0.694
0.696
0.706
0.704
0.712
0.714
0.726
0.712
0.702
0.714
0.702
0.702
0.706
0.692
0.692
0.696
0.710
0.692
0.692
0.700
0.716
0.714
0.724
0.710
0.706
0.712
0.708
0.724
0.740
0.748
0.742
0.740
0.728
0.724
0.722
0.722
0.710
0.684
0.672
0.660
0.654
0.660
0.668
0.678
0.686
0.690
0.680
0.674
0.662
0.640
0.630
0.624
0.616
0.606
0.616
0.628
0.636
0.666
0.686
0.752
0.818
0.842
0.812
0.752
0.716
0.704
0.672
0.662
0.666
0.670
0.710
0.684
0.686
0.662
0.664
0.664
0.664
0.662
0.660
0.650
0.636
0.630
0.620
0.614
0.628
0.640
0.648
0.650
0.654
0.444
0.892
0.652
0.634
0.622
0.614
0.618
0.636
0.634
0.634
0.672
0.698
0.714
0.720
0.690
0.678
0.672
0.674
0.682
0.672
0.652
0.648
0.636
0.632
0.626
0.648
0.696
0.748
0.778
0.776
0.762
0.764
0.752
0.734
0.718
0.682
0.672
0.672
0.672
0.672
0.708
0.716
0.772
0.804
0.796
0.790
0.788
0.746
0.720
0.716
0.710
0.700
0.700
0.682
0.674
0.670
0.660
0.656
0.656
0.658
0.666
0.708
0.754
0.774
0.766
0.738
0.720
0.690
0.676
0.676
0.678
0.686
0.688
0.692
0.704
0.696
0.680
0.672
0.670
0.676
0.682
0.682
0.674
0.672
0.664
0.668
0.646
0.646
0.634
0.630
0.624
0.612
0.610
0.596
0.588
0.584
0.582
0.574
0.574
0.572
0.564
0.558
0.564
0.560
0.556
0.552
0.554
0.556
0.562
0.560
0.576
0.592
0.610
0.648
0.668
0.666
0.658
0.652
0.646
0.648
0.654
0.646
0.626
0.618
0.616
0.618
0.624
0.616
0.604
0.608
0.602
0.598
0.608
0.612
0.622
0.614
0.608
0.612
0.616
0.606
0.602
0.610
0.596
0.594
0.592
0.592
0.598
0.600
0.610
0.610
0.598
0.600
0.598
0.598
0.586
0.574
0.580
0.576
0.578
0.578
0.580
0.582
0.584
0.582
0.578
0.570
0.576
0.578
0.576
0.610
0.632
0.684
0.700
0.694
0.676
0.668
0.648
0.644
0.638
0.634
0.630
0.636
0.648
0.634
0.636
0.640
0.642
0.650
0.640
0.638
0.646
0.634
0.638
0.644
0.648
0.638
0.642
0.646
0.642
0.642
0.632
0.642
0.650
0.648
0.642
0.626
0.616
0.608
0.606
0.608
0.614
0.620
0.626
0.626
0.620
0.620
0.622
0.634
0.640
0.634
0.658
0.684
0.690
0.676
0.668
0.658
0.636
0.620
0.608
0.604
0.600
0.598
0.616
0.636
0.658
0.678
0.662
0.650
0.646
0.640
0.634
0.626
0.624
0.620
0.620
0.604
0.596
0.592
0.588
0.576
0.608
0.842
0.888
0.738
0.778
0.758
0.698
0.680
0.664
0.644
0.606
0.616
0.604
0.574
0.582
0.594
0.578
0.566
0.566
0.580
0.576
0.566
0.562
0.568
0.584
0.596
0.604
0.608
0.618
0.616
0.616
0.618
0.602
0.608
0.608
0.608
0.624
0.620
0.658
0.688
0.698
0.762
0.752
0.790
0.748
0.740
0.722
0.700
0.684
0.678
0.684
0.698
0.702
0.710
0.686
0.704
0.722
0.746
0.718
0.728
0.726
0.738
0.744
0.718
0.734
0.742
0.730
0.720
0.718
0.726
0.744
0.734
0.730
0.698
0.708
0.718
0.696
0.716
0.722
0.702
0.718
0.732
0.738
0.740
0.710
0.720
0.692
0.702
0.702
0.710
0.710
0.692
0.694
0.700
0.702
0.706
0.692
0.704
0.710
0.704
0.732
0.732
0.736
0.754
0.760
0.718
0.724
0.714
0.688
0.700
0.698
0.714
0.772
0.758
0.834
0.822
0.776
0.750
0.730
0.708
0.684
0.682
0.662
0.652
0.662
0.682
0.684
0.724
0.754
0.726
0.724
0.718
0.742
0.728
0.720
0.712
0.684
0.682
0.692
0.712
0.738
0.742
0.736
0.708
0.704
0.698
0.688
0.692
0.676
0.670
0.680
0.676
0.686
0.692
0.702
0.690
0.694
0.680
0.680
0.680
0.676
0.674
0.676
0.658
0.662
0.666
0.660
0.658
0.652
0.660
0.672
0.676
0.680
0.674
0.688
0.686
0.690
0.700
0.682
0.686
0.696
0.684
0.694
0.702
0.690
0.712
0.716
0.698
0.690
0.692
0.674
0.672
0.680
0.672
0.692
0.696
0.688
0.700
0.704
0.682
0.682
0.688
0.676
0.684
0.682
0.666
0.670
0.682
0.684
0.674
0.684
0.672
0.678
0.680
0.672
0.670
0.678
0.664
0.674
0.660
0.674
0.684
0.688
0.678
0.686
0.676
0.674
0.674
0.662
0.662
0.668
0.660
0.674
0.686
0.692
0.694
0.704
0.720
0.702
0.706
0.694
0.684
0.684
0.678
0.680
0.690
0.684
0.676
0.682
0.682
0.674
0.678
0.696
0.718
0.704
0.714
0.724
0.704
0.720
0.726
0.740
0.712
0.720
0.722
0.736
0.710
0.722
0.714
0.720
0.728
0.746
0.734
0.750
0.742
0.710
0.706
0.698
0.696
0.686
0.662
0.660
0.664
0.652
0.652
0.662
0.666
0.658
0.682
0.666
0.688
0.702
0.716
0.736
0.708
0.692
0.694
0.690
0.676
0.678
0.684
0.692
0.682
0.698
0.700
0.720
0.712
0.718
0.718
0.718
0.718
0.694
0.692
0.686
0.668
0.670
0.672
0.666
0.678
0.678
0.672
0.688
0.692
0.704
0.700
0.692
0.672
0.672
0.666
0.670
0.670
0.668
0.678
0.696
0.690
0.716
0.728
0.714
0.714
0.706
0.724
0.714
0.722
0.710
0.724
0.710
0.728
0.730
0.718
0.738
0.728
0.750
0.748
0.742
0.750
0.758
0.758
0.716
0.724
0.720
0.706
0.718
0.734
0.734
0.748
0.772
0.758
0.760
0.754
0.732
0.722
0.728
0.722
0.722
0.734
0.732
0.724
0.726
0.740
0.740
0.722
0.710
0.716
0.716
0.706
0.712
0.718
0.712
0.738
0.744
0.738
0.754
0.760
0.756
0.754
0.752
0.726
0.714
0.702
0.700
0.704
0.714
0.708
0.722
0.742
0.752
0.722
0.724
0.722
0.700
0.706
0.714
0.702
0.712
0.734
0.746
0.740
0.758
0.754
0.744
0.752
0.742
0.748
0.756
0.730
0.732
0.726
0.714
0.730
0.738
0.728
0.716
0.718
0.732
0.728
0.704
0.674
0.664
0.652
0.636
0.630
0.626
0.620
0.608
0.608
0.618
0.614
0.610
0.612
0.612
0.626
0.646
0.648
0.656
0.640
0.648
0.642
0.642
0.662
0.658
0.664
0.666
0.682
0.666
0.672
0.688
0.682
0.698
0.718
0.724
0.738
0.748
0.782
0.760
0.756
0.758
0.738
0.748
0.734
0.736
0.758
0.782
0.796
0.796
0.740
0.726
0.710
0.694
0.684
0.682
0.684
0.684
0.690
0.726
0.730
0.780
0.806
0.768
0.784
0.740
0.732
0.720
0.696
0.690
0.678
0.670
0.672
0.674
0.676
0.680
0.686
0.672
0.674
0.676
0.670
0.674
0.660
0.664
0.668
0.658
0.664
0.668
0.686
0.686
0.702
0.704
0.702
0.694
0.700
0.694
0.682
0.678
0.674
0.672
0.668
0.680
0.686
0.688
0.682
0.690
0.704
0.700
0.706
0.716
0.728
0.706
0.706
0.702
0.676
0.672
0.684
0.674
0.682
0.678
0.682
0.698
0.700
0.712
0.708
0.702
0.692
0.686
0.678
0.684
0.688
0.680
0.684
0.680
0.682
0.692
0.698
0.702
0.706
0.704
0.702
0.688
0.672
0.670
0.660
0.660
0.650
0.646
0.648
0.656
0.650
0.642
0.642
0.636
0.642
0.632
0.630
0.636
0.644
0.650
0.662
0.688
0.706
0.710
0.726
0.736
0.736
0.714
0.704
0.710
0.710
0.698
0.704
0.706
0.712
0.728
0.760
0.774
0.760
0.772
0.782
0.774
0.750
0.742
0.712
0.698
0.692
0.674
0.674
0.682
0.706
0.724
0.746
0.756
0.748
0.724
0.724
0.718
0.692
0.700
0.708
0.698
0.714
0.702
0.704
0.726
0.752
0.746
0.740
0.738
0.712
0.696
0.690
0.702
0.708
0.698
0.714
0.740
0.770
0.762
0.738
0.750
0.738
0.708
0.696
0.690
0.698
0.718
0.756
0.774
0.794
0.790
0.798
0.752
0.752
0.740
0.716
0.708
0.718
0.736
0.744
0.726
0.718
0.718
0.702
0.700
0.704
0.700
0.690
0.706
0.732
0.758
0.740
0.726
0.710
0.690
0.676
0.662
0.670
0.658
0.678
0.678
0.682
0.688
0.684
0.688
0.698
0.690
0.684
0.684
0.672
0.676
0.684
0.698
0.686
0.690
0.698
0.690
0.700
0.720
0.720
0.746
0.764
0.728
0.732
0.726
0.704
0.722
0.726
0.712
0.722
0.736
0.716
0.730
0.736
0.716
0.716
0.714
0.696
0.702
0.700
0.700
0.712
0.690
0.700
0.714
0.700
0.704
0.706
0.698
0.706
0.698
0.714
0.720
0.712
0.730
0.738
0.726
0.744
0.762
0.740
0.748
0.760
0.738
0.750
0.750
0.728
0.726
0.706
0.720
0.730
0.726
0.718
0.704
0.700
0.686
0.688
0.698
0.690
0.690
0.688
0.674
0.672
0.670
0.652
0.654
0.662
0.658
0.676
0.692
0.686
0.688
0.694
0.680
0.680
0.680
0.668
0.664
0.664
0.660
0.664
0.668
0.670
0.682
0.670
0.674
0.688
0.686
0.676
0.676
0.670
0.660
0.658
0.666
0.656
0.672
0.688
0.698
0.714
0.740
0.744
0.742
0.754
0.754
0.730
0.740
0.740
0.718
0.714
0.718
0.708
0.716
0.740
0.728
0.736
0.740
0.724
0.714
0.718
0.708
0.700
0.684
0.662
0.644
0.636
0.626
0.618
0.634
0.630
0.634
0.656
0.676
0.700
0.712
0.752
0.778
0.796
0.752
0.740
0.726
0.694
0.690
0.692
0.676
0.690
0.700
0.714
0.728
0.724
0.744
0.728
0.728
0.714
0.694
0.694
0.686
0.676
0.676
0.670
0.670
0.678
0.668
0.676
0.684
0.690
0.690
0.676
0.682
0.666
0.660
0.660
0.656
0.656
0.664
0.664
0.668
0.676
0.684
0.666
0.668
0.666
0.640
0.640
0.638
0.224
0.392
0.618
0.618
0.606
0.602
0.602
0.594
0.596
0.596
0.590
0.594
0.582
0.596
0.588
0.596
0.604
0.596
0.598
0.602
0.604
0.602
0.612
0.612
0.616
0.630
0.644
0.640
0.650
0.636
0.684
0.706
0.660
0.652
0.644
0.632
0.626
0.598
0.604
0.602
0.572
0.594
0.586
0.564
0.570
0.570
0.582
0.578
0.562
0.588
0.588
0.598
0.600
0.618
0.642
0.652
0.654
0.676
0.692
0.684
0.692
0.682
0.684
0.686
0.676
0.670
0.668
0.676
0.668
0.672
0.674
0.682
0.700
0.692
0.706
0.684
0.670
0.666
0.674
0.680
0.664
0.678
0.692
0.696
0.686
0.712
0.732
0.730
0.766
0.780
0.758
0.764
0.770
0.744
0.748
0.752
0.724
0.754
0.758
0.740
0.764
0.766
0.746
0.752
0.752
0.732
0.736
0.726
0.716
0.692
0.686
0.684
0.670
0.668
0.678
0.676
0.686
0.710
0.738
0.722
0.738
0.740
0.714
0.702
0.692
0.698
0.708
0.704
0.692
0.700
0.710
0.710
0.710
0.716
0.726
0.708
0.712
0.684
0.676
0.676
0.676
0.686
0.684
0.686
0.694
0.682
0.702
0.712
0.694
0.706
0.692
0.692
0.686
0.674
0.680
0.688
0.682
0.686
0.696
0.686
0.684
0.692
0.682
0.690
0.702
0.694
0.704
0.720
0.704
0.696
0.702
0.712
0.700
0.704
0.720
0.736
0.722
0.730
0.744
0.722
0.716
0.710
0.704
0.716
0.704
0.698
0.678
0.662
0.654
0.646
0.638
0.642
0.654
0.672
0.680
0.672
0.670
0.692
0.688
0.712
0.718
0.722
0.736
0.748
0.736
0.750
0.756
0.744
0.746
0.748
0.734
0.736
0.716
0.720
0.704
0.684
0.684
0.690
0.682
0.694
0.694
0.680
0.698
0.712
0.708
0.700
0.708
0.706
0.694
0.694
0.688
0.702
0.708
0.696
0.698
0.700
0.682
0.676
0.680
0.686
0.696
0.672
0.662
0.654
0.660
0.674
0.674
0.678
0.684
0.688
0.680
0.668
0.670
0.670
0.676
0.708
0.716
0.726
0.724
0.726
0.732
0.736
0.738
0.736
0.704
0.708
0.706
0.694
0.682
0.682
0.678
0.676
0.698
0.704
0.700
0.722
0.726
0.712
0.722
0.720
0.694
0.698
0.702
0.686
0.694
0.700
0.708
0.698
0.702
0.706
0.690
0.694
0.692
0.684
0.690
0.688
0.696
0.704
0.702
0.710
0.716
0.704
0.714
0.738
0.720
0.716
0.722
0.694
0.692
0.694
0.678
0.678
0.678
0.674
0.682
0.688
0.702
0.694
0.710
0.690
0.686
0.672
0.666
0.664
0.684
0.704
0.718
0.712
0.710
0.686
0.680
0.684
0.670
0.684
0.684
0.692
0.712
0.720
0.720
0.740
0.752
0.732
0.734
0.742
0.732
0.726
0.746
0.742
0.746
0.754
0.732
0.732
0.742
0.732
0.740
0.724
0.710
0.708
0.702
0.702
0.708
0.696
0.682
0.660
0.658
0.656
0.656
0.672
0.694
0.692
0.702
0.708
0.712
0.722
0.708
0.686
0.688
0.688
0.694
0.690
0.682
0.684
0.690
0.704
0.690
0.702
0.714
0.704
0.718
0.704
0.722
0.720
0.702
0.708
0.698
0.708
0.720
0.730
0.730
0.698
0.704
0.700
0.704
0.692
0.682
0.682
0.692
0.714
0.742
0.740
0.758
0.744
0.730
0.742
0.714
0.718
0.722
0.724
0.746
0.732
0.706
0.696
0.702
0.696
0.700
0.716
0.736
0.734
0.716
0.724
0.730
0.736
0.734
0.716
0.704
0.706
0.708
0.712
0.732
0.738
0.738
0.756
0.750
0.746
0.744
0.738
0.704
0.698
0.700
0.674
0.674
0.666
0.652
0.658
0.658
0.658
0.674
0.686
0.684
0.712
0.720
0.712
0.720
0.706
0.712
0.710
0.708
0.684
0.678
0.676
0.678
0.670
0.684
0.688
0.688
0.696
0.710
0.706
0.724
0.740
0.748
0.728
0.696
0.692
0.678
0.660
0.664
0.668
0.650
0.662
0.678
0.682
0.710
0.732
0.734
0.732
0.732
0.700
0.694
0.696
0.680
0.680
0.690
0.700
0.694
0.708
0.700
0.716
0.688
0.686
0.682
0.682
0.672
0.658
0.656
0.650
0.642
0.640
0.652
0.658
0.668
0.702
0.694
0.704
0.700
0.696
0.692
0.688
0.688
0.676
0.688
0.664
0.668
0.670
0.660
0.670
0.676
0.680
0.698
0.722
0.756
0.750
0.772
0.784
0.750
0.738
0.724
0.700
0.700
0.702
0.686
0.698
0.706
0.710
0.704
0.714
0.712
0.696
0.708
0.714
0.716
0.700
0.694
0.694
0.676
0.682
0.684
0.674
0.680
0.690
0.688
0.716
0.734
0.740
0.736
0.752
0.732
0.726
0.722
0.694
0.686
0.672
0.654
0.662
0.656
0.648
0.644
0.644
0.644
0.632
0.628
0.632
0.632
0.622
0.628
0.632
0.624
0.628
0.634
0.638
0.632
0.638
0.648
0.644
0.662
0.666
0.674
0.680
0.682
0.700
0.702
0.682
0.686
0.686
0.678
0.670
0.682
0.686
0.688
0.690
0.688
0.674
0.668
0.672
0.678
0.684
0.678
0.694
0.696
0.724
0.748
0.736
0.756
0.766
0.742
0.744
0.728
0.736
0.748
0.738
0.756
0.764
0.756
0.764
0.748
0.748
0.750
0.772
0.778
0.794
0.782
0.764
0.758
0.722
0.702
0.682
0.674
0.666
0.680
0.700
0.706
0.720
0.718
0.718
0.724
0.734
0.732
0.718
0.716
0.690
0.664
0.664
0.666
0.662
0.664
0.676
0.658
0.664
0.676
0.682
0.686
0.674
0.694
0.704
0.702
0.714
0.696
0.710
0.694
0.692
0.696
0.676
0.678
0.670
0.670
0.678
0.670
0.688
0.692
0.696
0.680
0.672
0.672
0.678
0.672
0.666
0.654
0.658
0.660
0.664
0.674
0.682
0.686
0.694
0.702
0.696
0.694
0.694
0.678
0.680
0.680
0.670
0.672
0.676
0.674
0.686
0.686
0.692
0.700
0.698
0.706
0.700
0.692
0.690
0.688
0.688
0.686
0.690
0.686
0.702
0.704
0.722
0.728
0.726
0.712
0.702
0.692
0.676
0.668
0.672
0.670
0.670
0.678
0.686
0.676
0.670
0.672
0.700
0.716
0.716
0.700
0.696
0.682
0.676
0.670
0.666
0.656
0.666
0.666
0.662
0.668
0.676
0.698
0.712
0.692
0.704
0.708
0.716
0.700
0.718
0.704
0.694
0.698
0.682
0.684
0.682
0.674
0.674
0.674
0.660
0.668
0.658
0.654
0.664
0.658
0.650
0.668
0.664
0.658
0.664
0.670
0.660
0.662
0.668
0.662
0.670
0.674
0.690
0.684
0.688
0.692
0.704
0.706
0.694
0.702
0.704
0.696
0.708
0.714
0.696
0.696
0.696
0.676
0.676
0.666
0.658
0.668
0.666
0.676
0.684
0.694
0.702
0.692
0.682
0.686
0.674
0.680
0.686
0.688
0.684
0.682
0.676
0.658
0.660
0.644
0.638
0.642
0.642
0.634
0.654
0.658
0.642
0.654
0.640
0.644
0.636
0.644
0.650
0.648
0.656
0.670
0.680
0.676
0.670
0.656
0.658
0.658
0.642
0.644
0.648
0.654
0.654
0.666
0.682
0.674
0.692
0.738
0.788
0.782
0.748
0.752
0.732
0.726
0.708
0.704
0.702
0.708
0.708
0.698
0.708
0.724
0.716
0.726
0.724
0.706
0.710
0.698
0.726
0.732
0.724
0.738
0.744
0.740
0.744
0.740
0.752
0.730
0.716
0.748
0.756
0.726
0.732
0.720
0.710
0.712
0.708
0.718
0.722
0.742
0.746
0.744
0.760
0.762
0.748
0.734
0.744
0.722
0.718
0.716
0.696
0.692
0.692
0.688
0.692
0.684
0.696
0.694
0.698
0.704
0.716
0.734
0.726
0.724
0.736
0.720
0.722
0.732
0.708
0.716
0.706
0.728
0.746
0.770
0.760
0.760
0.782
0.800
0.762
0.774
0.744
0.718
0.714
0.712
0.712
0.702
0.682
0.688
0.670
0.664
0.662
0.662
0.646
0.644
0.652
0.658
0.656
0.666
0.670
0.684
0.678
0.684
0.690
0.680
0.682
0.684
0.672
0.668
0.666
0.656
0.658
0.666
0.678
0.670
0.674
0.682
0.676
0.678
0.682
0.674
0.674
0.672
0.674
0.678
0.676
0.680
0.680
0.686
0.676
0.658
0.660
0.658
0.646
0.644
0.642
0.636
0.648
0.662
0.678
0.710
0.706
0.738
0.748
0.738
0.736
0.744
0.736
0.732
0.712
0.694
0.696
0.694
0.678
0.686
0.690
0.722
0.752
0.756
0.748
0.728
0.692
0.688
0.692
0.690
0.676
0.688
0.698
0.692
0.708
0.728
0.710
0.734
0.758
0.734
0.742
0.750
0.722
0.728
0.734
0.708
0.722
0.726
0.716
0.734
0.750
0.728
0.740
0.744
0.724
0.734
0.706
0.698
0.700
0.706
0.684
0.686
0.684
0.690
0.680
0.678
0.682
0.682
0.710
0.746
0.776
0.766
0.794
0.804
0.774
0.780
0.736
0.718
0.704
0.696
0.674
0.678
0.686
0.684
0.682
0.698
0.704
0.698
0.706
0.724
0.716
0.722
0.732
0.720
0.714
0.710
0.702
0.710
0.708
0.696
0.698
0.696
0.718
0.724
0.734
0.710
0.710
0.708
0.690
0.680
0.676
0.676
0.668
0.680
0.684
0.682
0.688
0.684
0.686
0.680
0.664
0.644
0.642
0.642
0.646
0.648
0.652
0.670
0.706
0.748
0.764
0.734
0.730
0.724
0.720
0.708
0.688
0.668
0.658
0.662
0.670
0.658
0.656
0.674
0.682
0.702
0.690
0.702
0.700
0.720
0.710
0.700
0.714
0.720
0.696
0.694
0.694
0.696
0.692
0.688
0.666
0.662
0.664
0.666
0.666
0.654
0.650
0.656
0.650
0.662
0.682
0.704
0.706
0.692
0.686
0.692
0.696
0.688
0.704
0.720
0.728
0.740
0.766
0.736
0.752
0.758
0.760
0.732
0.732
0.730
0.718
0.720
0.724
0.724
0.698
0.692
0.690
0.690
0.670
0.680
0.698
0.694
0.726
0.738
0.734
0.750
0.734
0.734
0.732
0.728
0.718
0.724
0.732
0.742
0.724
0.702
0.686
0.672
0.670
0.680
0.682
0.672
0.678
0.684
0.684
0.696
0.726
0.720
0.728
0.732
0.726
0.738
0.726
0.710
0.716
0.702
0.694
0.694
0.682
0.668
0.670
0.670
0.672
0.696
0.708
0.726
0.748
0.760
0.778
0.746
0.728
0.722
0.692
0.692
0.674
0.674
0.666
0.674
0.690
0.690
0.688
0.710
0.708
0.722
0.708
0.702
0.690
0.682
0.694
0.692
0.682
0.662
0.654
0.646
0.646
0.638
0.652
0.662
0.672
0.672
0.672
0.680
0.692
0.698
0.690
0.710
0.702
0.686
0.676
0.666
0.662
0.654
0.676
0.696
0.704
0.720
0.754
0.760
0.762
0.764
0.764
0.742
0.742
0.726
0.706
0.690
0.684
0.682
0.682
0.672
0.668
0.678
0.688
0.692
0.702
0.716
0.722
0.710
0.716
0.716
0.704
0.688
0.700
0.690
0.698
0.710
0.754
0.776
0.762
0.760
0.740
0.728
0.710
0.728
0.730
0.734
0.740
0.724
0.698
0.684
0.668
0.672
0.688
0.708
0.722
0.708
0.712
0.712
0.690
0.686
0.686
0.682
0.680
0.682
0.702
0.740
0.780
0.776
0.740
0.756
0.740
0.720
0.694
0.676
0.664
0.656
0.630
0.622
0.618
0.622
0.628
0.638
0.646
0.642
0.640
0.638
0.628
0.638
0.648
0.668
0.656
0.662
0.658
0.678
0.678
0.692
0.706
0.712
0.728
0.728
0.720
0.710
0.676
0.672
0.656
0.646
0.646
0.660
0.692
0.748
0.776
0.820
0.856
0.824
0.816
0.836
0.824
0.776
0.750
0.748
0.722
0.738
0.758
0.760
0.756
0.794
0.812
0.790
0.806
0.802
0.764
0.750
0.750
0.728
0.742
0.748
0.728
0.728
0.738
0.746
0.760
0.762
0.752
0.732
0.730
0.732
0.732
0.718
0.720
0.722
0.736
0.736
0.736
0.744
0.770
0.778
0.788
0.774
0.770
0.760
0.724
0.696
0.684
0.678
0.664
0.658
0.662
0.654
0.666
0.680
0.702
0.724
0.734
0.720
0.706
0.702
0.686
0.686
0.690
0.688
0.686
0.674
0.670
0.672
0.682
0.696
0.704
0.676
0.670
0.656
0.652
0.658
0.660
0.662
0.666
0.670
0.668
0.666
0.652
0.646
0.650
0.672
0.688
0.736
0.738
0.724
0.734
0.736
0.740
0.718
0.702
0.704
0.680
0.686
0.694
0.690
0.676
0.678
0.674
0.664
0.668
0.680
0.688
0.696
0.712
0.722
0.726
0.744
0.738
0.742
0.732
0.726
0.720
0.696
0.696
0.678
0.674
0.684
0.690
0.692
0.676
0.676
0.684
0.686
0.678
0.674
0.674
0.676
0.656
0.654
0.650
0.638
0.636
0.638
0.640
0.640
0.638
0.636
0.642
0.650
0.648
0.636
0.642
0.644
0.644
0.630
0.628
0.640
0.654
0.666
0.678
0.668
0.660
0.658
0.656
0.666
0.686
0.700
0.700
0.678
0.692
0.686
0.682
0.664
0.644
0.644
0.634
0.642
0.666
0.678
0.710
0.754
0.780
0.814
0.816
0.788
0.784
0.728
0.722
0.712
0.686
0.680
0.680
0.664
0.662
0.654
0.654
0.664
0.650
0.652
0.642
0.658
0.668
0.686
0.688
0.674
0.668
0.674
0.686
0.700
0.728
0.728
0.710
0.704
0.700
0.708
0.704
0.680
0.684
0.680
0.682
0.690
0.670
0.676
0.678
0.680
0.664
0.672
0.684
0.674
0.684
0.700
0.716
0.700
0.720
0.728
0.708
0.710
0.722
0.702
0.716
0.732
0.714
0.728
0.724
0.708
0.714
0.702
0.708
0.712
0.690
0.692
0.692
0.694
0.684
0.694
0.700
0.694
0.702
0.700
0.708
0.696
0.712
0.706
0.700
0.704
0.684
0.692
0.698
0.686
0.692
0.700
0.688
0.688
0.692
0.686
0.682
0.684
0.688
0.688
0.678
0.684
0.686
0.674
0.684
0.676
0.658
0.648
0.630
0.618
0.612
0.630
0.606
0.600
0.578
0.588
0.580
0.562
0.562
0.558
0.542
0.544
0.542
0.530
0.546
0.518
0.530
0.530
0.522
0.510
0.516
0.508
0.526
0.514
0.532
0.538
0.536
0.536
0.566
0.554
0.572
0.568
0.570
0.574
0.564
0.570
0.564
0.554
0.564
0.564
0.566
0.560
0.550
0.560
0.556
0.554
0.548
0.544
0.548
0.556
0.546
0.548
0.556
0.558
0.562
0.562
0.568
0.562
0.572
0.574
0.582
0.574
0.574
0.578
0.586
0.602
0.612
0.600
0.600
0.608
0.588
0.586
0.578
0.576
0.588
0.578
0.576
0.574
0.572
0.578
0.586
0.584
0.596
0.612
0.624
0.626
0.632
0.618
0.624
0.622
0.614
0.606
0.602
0.594
0.586
0.576
0.574
0.564
0.566
0.556
0.562
0.562
0.552
0.548
0.554
0.572
0.568
0.578
0.590
0.612
0.622
0.636
0.628
0.626
0.602
0.610
0.612
0.624
0.610
0.614
0.616
0.600
0.614
0.620
0.632
0.644
0.622
0.620
0.628
0.626
0.640
0.650
0.648
0.642
0.642
0.628
0.606
0.604
0.594
0.594
0.608
0.634
0.650
0.658
0.666
0.662
0.654
0.646
0.618
0.614
0.612
0.604
0.596
0.588
0.600
0.622
0.656
0.708
0.750
0.766
0.778
0.772
0.752
0.736
0.706
0.678
0.682
0.676
0.682
0.696
0.718
0.748
0.732
0.726
0.706
0.684
0.662
0.650
0.634
0.622
0.616
0.618
0.626
0.648
0.690
0.708
0.738
0.750
0.772
0.788
0.770
0.762
0.750
0.716
0.688
0.672
0.658
0.662
0.684
0.688
0.692
0.716
0.720
0.716
0.688
0.670
0.676
0.670
0.680
0.690
0.688
0.664
0.666
0.658
0.654
0.650
0.662
0.698
0.726
0.736
0.724
0.730
0.698
0.674
0.648
0.636
0.620
0.620
0.608
0.610
0.620
0.620
0.634
0.640
0.644
0.664
0.680
0.680
0.690
0.684
0.664
0.664
0.654
0.652
0.650
0.646
0.640
0.650
0.654
0.636
0.630
0.630
0.646
0.678
0.678
0.696
0.708
0.686
0.708
0.712
0.722
0.700
0.676
0.670
0.668
0.688
0.736
0.750
0.734
0.722
0.728
0.702
0.704
0.710
0.710
0.700
0.686
0.686
0.660
0.656
0.656
0.650
0.648
0.646
0.644
0.636
0.632
0.642
0.668
0.666
0.664
0.664
0.668
0.678
0.674
0.668
0.658
0.640
0.626
0.616
0.614
0.616
0.624
0.636
0.644
0.662
0.668
0.668
0.678
0.654
0.642
0.634
0.624
0.612
0.608
0.610
0.608
0.624
0.648
0.640
0.636
0.644
0.648
0.654
0.648
0.652
0.652
0.656
0.650
0.644
0.640
0.640
0.620
0.618
0.606
0.614
0.614
0.608
0.620
0.646
0.672
0.706
0.696
0.680
0.684
0.680
0.694
0.694
0.686
0.688
0.688
0.678
0.682
0.690
0.682
0.676
0.692
0.692
0.698
0.706
0.730
0.762
0.804
0.752
0.758
0.750
0.708
0.698
0.694
0.670
0.666
0.676
0.690
0.684
0.694
0.724
0.708
0.726
0.732
0.718
0.718
0.716
0.710
0.706
0.674
0.656
0.652
0.642
0.640
0.640
0.634
0.634
0.642
0.644
0.678
0.716
0.714
0.704
0.724
0.730
0.704
0.706
0.704
0.708
0.702
0.680
0.676
0.682
0.694
0.704
0.718
0.748
0.754
0.732
0.718
0.700
0.690
0.670
0.652
0.628
0.610
0.604
0.612
0.632
0.660
0.670
0.702
0.738
0.714
0.716
0.722
0.726
0.696
0.690
0.680
0.668
0.666
0.662
0.658
0.664
0.664
0.644
0.640
0.640
0.634
0.644
0.650
0.644
0.656
0.668
0.680
0.684
0.660
0.660
0.652
0.646
0.636
0.612
0.610
0.608
0.610
0.622
0.622
0.636
0.660
0.694
0.714
0.736
0.766
0.750
0.754
0.722
0.692
0.676
0.672
0.676
0.676
0.654
0.648
0.644
0.656
0.678
0.682
0.712
0.716
0.704
0.672
0.674
0.660
0.634
0.628
0.622
0.622
0.614
0.610
0.622
0.642
0.636
0.638
0.644
0.662
0.648
0.644
0.638
0.630
0.630
0.622
0.620
0.618
0.622
0.608
0.600
0.590
0.600
0.594
0.596
0.612
0.618
0.622
0.642
0.654
0.656
0.662
0.676
0.684
0.684
0.678
0.656
0.650
0.644
0.646
0.654
0.648
0.650
0.642
0.636
0.638
0.624
0.618
0.616
0.632
0.648
0.674
0.658
0.658
0.666
0.690
0.716
0.712
0.712
0.682
0.670
0.658
0.658
0.668
0.684
0.696
0.702
0.680
0.678
0.670
0.664
0.658
0.648
0.632
0.628
0.630
0.656
0.664
0.692
0.732
0.766
0.780
0.776
0.770
0.760
0.738
0.706
0.702
0.684
0.686
0.692
0.684
0.686
0.682
0.680
0.664
0.664
0.644
0.646
0.628
0.622
0.616
0.620
0.624
0.642
0.674
0.686
0.710
0.742
0.746
0.734
0.716
0.698
0.668
0.634
0.634
0.604
0.606
0.606
0.628
0.660
0.686
0.716
0.718
0.724
0.720
0.730
0.742
0.722
0.706
0.704
0.688
0.666
0.668
0.662
0.704
0.702
0.706
0.728
0.748
0.764
0.756
0.724
0.702
0.682
0.658
0.644
0.626
0.612
0.598
0.602
0.600
0.618
0.640
0.664
0.660
0.654
0.662
0.660
0.678
0.718
0.704
0.704
0.724
0.706
0.708
0.706
0.700
0.712
0.710
0.708
0.706
0.704
0.692
0.690
0.696
0.690
0.682
0.674
0.644
0.628
0.624
0.616
0.620
0.622
0.618
0.636
0.664
0.694
0.724
0.730
0.720
0.698
0.680
0.670
0.666
0.644
0.640
0.634
0.642
0.638
0.624
0.632
0.634
0.638
0.630
0.622
0.626
0.632
0.636
0.628
0.618
0.618
0.618
0.616
0.610
0.602
0.600
0.606
0.618
0.644
0.640
0.646
0.666
0.684
0.684
0.678
0.666
0.650
0.640
0.614
0.608
0.598
0.600
0.612
0.620
0.660
0.708
0.758
0.764
0.764
0.740
0.724
0.712
0.702
0.696
0.668
0.664
0.664
0.666
0.666
0.666
0.656
0.638
0.642
0.610
0.612
0.604
0.604
0.614
0.618
0.614
0.622
0.652
0.698
0.742
0.756
0.760
0.734
0.726
0.702
0.664
0.658
0.646
0.652
0.650
0.634
0.646
0.650
0.664
0.726
0.782
0.790
0.776
0.736
0.718
0.702
0.678
0.652
0.646
0.646
0.658
0.654
0.666
0.678
0.694
0.692
0.694
0.682
0.646
0.662
0.496
0.780
0.686
0.722
0.672
0.670
0.664
0.654
0.646
0.644
0.648
0.648
0.646
0.646
0.636
0.628
0.634
0.640
0.650
0.652
0.652
0.638
0.634
0.640
0.648
0.660
0.666
0.682
0.686
0.684
0.706
0.672
0.676
0.690
0.698
0.712
0.696
0.696
0.698
0.712
0.716
0.754
0.784
0.786
0.766
0.770
0.764
0.744
0.744
0.744
0.758
0.746
0.740
0.748
0.762
0.756
0.760
0.754
0.742
0.728
0.712
0.682
0.690
0.692
0.706
0.714
0.708
0.692
0.658
0.652
0.640
0.642
0.638
0.634
0.646
0.656
0.686
0.708
0.700
0.708
0.730
0.726
0.728
0.738
0.746
0.750
0.738
0.694
0.694
0.684
0.694
0.714
0.724
0.734
0.732
0.688
0.684
0.664
0.640
0.646
0.646
0.650
0.748
0.764
0.734
0.742
0.686
0.690
0.680
0.660
0.652
0.620
0.614
0.618
0.612
0.620
0.618
0.622
0.632
0.644
0.658
0.654
0.660
0.672
0.696
0.708
0.716
0.694
0.692
0.686
0.704
0.730
0.718
0.740
0.754
0.766
0.766
0.752
0.748
0.730
0.700
0.694
0.702
0.728
0.762
0.748
0.764
0.780
0.784
0.790
0.794
0.760
0.714
0.696
0.686
0.706
0.704
0.682
0.674
0.684
0.716
0.746
0.734
0.756
0.792
0.814
0.782
0.776
0.754
0.752
0.752
0.762
0.770
0.766
0.750
0.732
0.718
0.688
0.680
0.674
0.694
0.718
0.760
0.754
0.750
0.772
0.780
0.802
0.794
0.798
0.782
0.748
0.746
0.714
0.714
0.716
0.726
0.720
0.724
0.730
0.752
0.764
0.770
0.764
0.748
0.728
0.734
0.714
0.718
0.728
0.750
0.770
0.766
0.740
0.748
0.742
0.744
0.718
0.716
0.728
0.726
0.732
0.772
0.810
0.794
0.790
0.808
0.812
0.780
0.776
0.788
0.774
0.730
0.730
0.754
0.764
0.776
0.782
0.782
0.764
0.764
0.748
0.734
0.728
0.722
0.726
0.696
0.702
0.690
0.720
0.738
0.768
0.792
0.790
0.794
0.810
0.816
0.796
0.786
0.776
0.748
0.748
0.744
0.710
0.710
0.692
0.700
0.706
0.722
0.734
0.728
0.742
0.758
0.772
0.782
0.772
0.758
0.740
0.704
0.684
0.674
0.680
0.710
0.746
0.776
0.750
0.772
0.794
0.804
0.802
0.758
0.730
0.720
0.724
0.742
0.762
0.768
0.778
0.786
0.772
0.736
0.716
0.716
0.706
0.742
0.788
0.800
0.784
0.792
0.766
0.764
0.746
0.738
0.710
0.706
0.706
0.694
0.700
0.716
0.776
0.806
0.792
0.810
0.768
0.762
0.742
0.758
0.746
0.724
0.712
0.716
0.708
0.712
0.716
0.694
0.674
0.668
0.672
0.678
0.696
0.710
0.726
0.740
0.740
0.736
0.706
0.686
0.674
0.676
0.698
0.740
0.786
0.828
0.836
0.834
0.826
0.792
0.744
0.718
0.710
0.720
0.732
0.756
0.776
0.750
0.750
0.744
0.728
0.712
0.702
0.704
0.714
0.726
0.768
0.748
0.758
0.722
0.712
0.714
0.700
0.714
0.710
0.730
0.732
0.742
0.740
0.734
0.720
0.688
0.676
0.670
0.676
0.678
0.680
0.674
0.658
0.656
0.674
0.714
0.758
0.776
0.744
0.734
0.744
0.752
0.730
0.746
0.752
0.770
0.778
0.740
0.750
0.738
0.706
0.702
0.698
0.700
0.700
0.700
0.702
0.698
0.684
0.688
0.700
0.702
0.710
0.732
0.758
0.750
0.760
0.754
0.768
0.752
0.758
0.780
0.768
0.768
0.788
0.764
0.770
0.782
0.788
0.784
0.730
0.716
0.708
0.686
0.688
0.702
0.706
0.746
0.772
0.778
0.818
0.802
0.830
0.796
0.788
0.786
0.738
0.726
0.722
0.714
0.704
0.714
0.704
0.718
0.738
0.752
0.750
0.734
0.716
0.714
0.718
0.720
0.702
0.710
0.702
0.724
0.760
0.804
0.800
0.786
0.770
0.752
0.726
0.690
0.668
0.652
0.646
0.676
0.720
0.746
0.760
0.746
0.718
0.712
0.710
0.728
0.730
0.726
0.698
0.684
0.674
0.668
0.674
0.684
0.688
0.666
0.658
0.660
0.672
0.678
0.696
0.712
0.712
0.734
0.756
0.778
0.748
0.754
0.738
0.746
0.748
0.736
0.742
0.730
0.726
0.726
0.740
0.766
0.768
0.748
0.738
0.736
0.708
0.716
0.726
0.712
0.726
0.742
0.758
0.760
0.782
0.760
0.742
0.722
0.746
0.852
0.754
0.728
0.708
0.694
0.666
0.670
0.666
0.666
0.660
0.654
0.670
0.716
0.776
0.826
0.832
0.790
0.774
0.728
0.720
0.708
0.704
0.686
0.672
0.676
0.652
0.648
0.646
0.644
0.624
0.618
0.618
0.610
0.596
0.582
0.578
0.578
0.562
0.542
0.588
0.574
0.544
0.552
0.556
0.542
0.546
0.558
0.538
0.538
0.548
0.542
0.538
0.542
0.552
0.560
0.558
0.538
0.552
0.538
0.540
0.540
0.536
0.538
0.528
0.532
0.528
0.528
0.530
0.536
0.514
0.526
0.526
0.516
0.508
0.512
0.512
0.516
0.504
0.494
0.498
0.496
0.496
0.496
0.488
0.480
0.484
0.484
0.490
0.496
0.504
0.502
0.502
0.500
0.500
0.490
0.496
0.492
0.498
0.498
0.502
0.494
0.488
0.494
0.502
0.504
0.510
0.506
0.512
0.504
0.500
0.504
0.508
0.506
0.510
0.510
0.520
0.520
0.516
0.508
0.508
0.504
0.506
0.510
0.528
0.534
0.562
0.556
0.558
0.604
0.612
0.624
0.602
0.596
0.596
0.586
0.580
0.568
0.552
0.550
0.538
0.532
0.528
0.532
0.544
0.550
0.574
0.614
0.680
0.720
0.716
0.724
0.702
0.634
0.620
0.592
0.584
0.576
0.564
0.558
0.558
0.558
0.562
0.576
0.560
0.562
0.558
0.558
0.568
0.562
0.562
0.560
0.564
0.572
0.576
0.572
0.578
0.586
0.594
0.590
0.598
0.594
0.606
0.602
0.584
0.592
0.588
0.580
0.578
0.580
0.588
0.598
0.614
0.620
0.638
0.668
0.664
0.682
0.726
0.700
0.692
0.676
0.650
0.632
0.626
0.622
0.626
0.632
0.636
0.628
0.642
0.628
0.640
0.634
0.620
0.634
0.632
0.632
0.632
0.638
0.634
0.628
0.630
0.628
0.622
0.612
0.612
0.576
0.586
0.574
0.556
0.568
0.566
0.574
0.570
0.588
0.602
0.606
0.604
0.606
0.588
0.582
0.578
0.574
0.576
0.606
0.600
0.600
0.614
0.620
0.616
0.618
0.634
0.606
0.610
0.612
0.612
0.616
0.598
0.596
0.596
0.562
0.564
0.572
0.550
0.550
0.550
0.550
0.544
0.560
0.572
0.572
0.584
0.604
0.610
0.608
0.618
0.628
0.612
0.610
0.616
0.592
0.590
0.592
0.586
0.570
0.574
0.562
0.552
0.560
0.564
0.548
0.582
0.584
0.576
0.582
0.590
0.576
0.578
0.578
0.574
0.572
0.560
0.578
0.552
0.564
0.566
0.554
0.560
0.564
0.556
0.558
0.554
0.544
0.544
0.546
0.532
0.550
0.560
0.564
0.586
0.632
0.648
0.666
0.678
0.692
0.686
0.692
0.700
0.678
0.682
0.696
0.674
0.676
0.690
0.684
0.672
0.668
0.664
0.642
0.634
0.630
0.614
0.606
0.596
0.590
0.568
0.572
0.572
0.582
0.588
0.578
0.612
0.610
0.618
0.634
0.630
0.634
0.648
0.648
0.642
0.650
0.658
0.642
0.630
0.618
0.602
0.578
0.576
0.576
0.584
0.570
0.572
0.590
0.586
0.584
0.588
0.556
0.558
0.562
0.566
0.576
0.580
0.548
0.564
0.562
0.556
0.554
0.550
0.548
0.548
0.542
0.540
0.540
0.540
0.544
0.530
0.534
0.548
0.530
0.538
0.536
0.534
0.532
0.532
0.534
0.534
0.532
0.526
0.538
0.524
0.544
0.516
0.526
0.524
0.530
0.524
0.526
0.528
0.518
0.524
0.524
0.528
0.284
0.248
0.528
0.536
0.544
0.526
0.516
0.518
0.524
0.522
0.518
0.512
0.524
0.530
0.528
0.536
0.514
0.516
0.516
0.516
0.532
0.510
0.518
0.530
0.530
0.526
0.526
0.530
0.528
0.528
0.528
0.538
0.530
0.542
0.538
0.536
0.538
0.542
0.522
0.524
0.518
0.524
0.520
0.530
0.514
0.528
0.516
0.516
0.520
0.530
0.516
0.522
0.524
0.520
0.514
0.522
0.508
0.504
0.514
0.492
0.514
0.502
0.506
0.514
0.498
0.502
0.510
0.498
0.500
0.498
0.490
0.498
0.494
0.484
0.484
0.496
0.488
0.484
0.490
0.488
0.490
0.490
0.498
0.510
0.516
0.514
0.532
0.532
0.534
0.536
0.536
0.534
0.544
0.534
0.532
0.540
0.528
0.530
0.524
0.524
0.526
0.526
0.510
0.516
0.516
0.512
0.514
0.514
0.530
0.522
0.528
0.544
0.544
0.542
0.572
0.564
0.564
0.572
0.562
0.558
0.562
0.574
0.564
0.570
0.582
0.584
0.596
0.616
0.610
0.614
0.628
0.630
0.632
0.638
0.646
0.638
0.642
0.656
0.654
0.672
0.676
0.694
0.706
0.694
0.698
0.706
0.694
0.692
0.686
0.678
0.688
0.678
0.668
0.674
0.664
0.676
0.676
0.678
0.676
0.674
0.690
0.692
0.694
0.706
0.694
0.676
0.672
0.658
0.660
0.646
0.640
0.644
0.660
0.676
0.686
0.692
0.702
0.690
0.688
0.690
0.698
0.678
0.682
0.680
0.674
0.660
0.684
0.670
0.642
0.644
0.644
0.648
0.660
0.680
0.674
0.674
0.688
0.684
0.694
0.706
0.698
0.704
0.726
0.728
0.748
0.764
0.754
0.742
0.750
0.746
0.752
0.754
0.738
0.738
0.746
0.724
0.726
0.730
0.710
0.718
0.726
0.710
0.712
0.708
0.700
0.704
0.686
0.688
0.684
0.672
0.682
0.680
0.678
0.686
0.688
0.674
0.670
0.654
0.640
0.642
0.638
0.644
0.620
0.620
0.614
0.618
0.628
0.628
0.622
0.624
0.630
0.658
0.644
0.636
0.636
0.628
0.632
0.622
0.616
0.614
0.604
0.610
0.602
0.582
0.576
0.528
0.544
0.544
0.538
0.542
0.566
0.592
0.612
0.644
0.674
0.698
0.706
0.694
0.644
0.684
0.638
0.622
0.602
0.588
0.580
0.576
0.582
0.586
0.610
0.606
0.628
0.638
0.642
0.656
0.650
0.650
0.646
0.636
0.654
0.634
0.642
0.648
0.652
0.632
0.626
0.618
0.622
0.622
0.630
0.646
0.644
0.646
0.650
0.654
0.650
0.648
0.640
0.634
0.636
0.614
0.632
0.642
0.652
0.676
0.696
0.698
0.694
0.706
0.694
0.698
0.720
0.728
0.742
0.726
0.734
0.738
0.728
0.728
0.728
0.738
0.732
0.748
0.748
0.726
0.716
0.732
0.732
0.708
0.726
0.728
0.750
0.722
0.722
0.724
0.694
0.698
0.678
0.702
0.730
0.752
0.734
0.718
0.728
0.712
0.716
0.730
0.768
0.770
0.798
0.800
0.776
0.790
0.756
0.746
0.748
0.758
0.752
0.724
0.722
0.706
0.716
0.724
0.728
0.748
0.742
0.738
0.754
0.746
0.746
0.744
0.728
0.708
0.690
0.692
0.690
0.688
0.700
0.722
0.708
0.718
0.724
0.738
0.740
0.716
0.710
0.696
0.674
0.672
0.678
0.692
0.698
0.676
0.682
0.678
0.674
0.656
0.644
0.648
0.632
0.628
0.622
0.612
0.606
0.608
0.620
0.632
0.656
0.638
0.638
0.648
0.638
0.642
0.644
0.650
0.644
0.646
0.648
0.648
0.652
0.660
0.648
0.638
0.654
0.640
0.618
0.604
0.590
0.584
0.576
0.590
0.602
0.630
0.670
0.692
0.702
0.696
0.698
0.682
0.690
0.698
0.700
0.714
0.722
0.722
0.720
0.714
0.734
0.728
0.726
0.748
0.724
0.730
0.730
0.738
0.706
0.702
0.702
0.692
0.698
0.692
0.714
0.694
0.678
0.678
0.664
0.658
0.644
0.634
0.628
0.630
0.638
0.648
0.654
0.656
0.660
0.662
0.668
0.680
0.672
0.684
0.658
0.656
0.702
0.698
0.674
0.656
0.646
0.636
0.624
0.626
0.618
0.622
0.636
0.658
0.648
0.660
0.666
0.676
0.672
0.678
0.680
0.686
0.694
0.684
0.700
0.674
0.666
0.650
0.640
0.622
0.616
0.614
0.602
0.602
0.600
0.610
0.606
0.614
0.636
0.630
0.642
0.644
0.656
0.684
0.712
0.714
0.730
0.736
0.718
0.722
0.726
0.716
0.706
0.722
0.726
0.726
0.728
0.740
0.724
0.722
0.728
0.708
0.718
0.728
0.710
0.720
0.734
0.698
0.700
0.702
0.684
0.698
0.704
0.694
0.706
0.706
0.704
0.692
0.678
0.674
0.666
0.666
0.678
0.680
0.672
0.660
0.654
0.654
0.650
0.662
0.676
0.710
0.732
0.714
0.708
0.716
0.714
0.698
0.706
0.714
0.710
0.726
0.736
0.774
0.844
0.814
0.758
0.740
0.728
0.698
0.688
0.688
0.698
0.694
0.718
0.710
0.762
0.780
0.770
0.780
0.796
0.756
0.758
0.720
0.694
0.688
0.678
0.676
0.692
0.682
0.696
0.692
0.696
0.706
0.704
0.706
0.704
0.706
0.694
0.696
0.690
0.696
0.684
0.692
0.704
0.698
0.714
0.722
0.726
0.718
0.696
0.690
0.678
0.668
0.660
0.662
0.660
0.670
0.676
0.688
0.696
0.696
0.714
0.720
0.732
0.736
0.742
0.738
0.732
0.702
0.702
0.696
0.694
0.698
0.702
0.678
0.674
0.670
0.682
0.704
0.738
0.786
0.798
0.760
0.746
0.730
0.714
0.690
0.688
0.680
0.686
0.706
0.714
0.734
0.752
0.790
0.786
0.762
0.748
0.740
0.696
0.670
0.642
0.628
0.626
0.626
0.642
0.642
0.658
0.670
0.678
0.700
0.728
0.752
0.774
0.772
0.722
0.712
0.688
0.682
0.666
0.672
0.686
0.680
0.700
0.710
0.734
0.762
0.742
0.728
0.722
0.706
0.696
0.688
0.674
0.680
0.674
0.680
0.686
0.706
0.706
0.714
0.742
0.752
0.722
0.738
0.726
0.716
0.706
0.688
0.688
0.696
0.676
0.686
0.710
0.706
0.726
0.752
0.742
0.768
0.782
0.756
0.754
0.756
0.728
0.730
0.732
0.712
0.728
0.740
0.732
0.750
0.750
0.746
0.748
0.728
0.724
0.724
0.708
0.712
0.730
0.720
0.726
0.728
0.716
0.730
0.724
0.708
0.696
0.688
0.692
0.690
0.676
0.684
0.688
0.678
0.690
0.704
0.692
0.702
0.722
0.706
0.714
0.722
0.704
0.706
0.708
0.698
0.702
0.712
0.706
0.714
0.718
0.708
0.714
0.714
0.702
0.712
0.724
0.706
0.710
0.714
0.702
0.702
0.698
0.690
0.692
0.696
0.690
0.692
0.688
0.722
0.726
0.720
0.716
0.704
0.678
0.678
0.670
0.656
0.640
0.630
0.620
0.598
0.596
0.596
0.592
0.594
0.580
0.578
0.580
0.588
0.598
0.614
0.624
0.618
0.634
0.628
0.658
0.670
0.694
0.718
0.720
0.700
0.700
0.690
0.718
0.706
0.768
0.864
0.804
0.756
0.732
0.696
0.694
0.680
0.660
0.650
0.646
0.660
0.664
0.690
0.658
0.652
0.658
0.644
0.644
0.654
0.700
0.672
0.654
0.626
0.616
0.606
0.598
0.610
0.628
0.684
0.668
0.786
0.742
0.694
0.734
0.722
0.712
0.682
0.680
0.688
0.676
0.674
0.652
0.650
0.626
0.626
0.614
0.610
0.610
0.602
0.680
0.692
0.664
0.640
0.650
0.622
0.622
0.614
0.608
0.606
0.616
0.630
0.674
0.736
0.788
0.838
0.820
0.822
0.796
0.770
0.812
0.764
0.722
0.694
0.688
0.668
0.644
0.634
0.626
0.616
0.618
0.622
0.654
0.696
0.772
0.762
0.746
0.738
0.762
0.758
0.754
0.716
0.706
0.716
0.702
0.716
0.720
0.712
0.712
0.676
0.648
0.640
0.632
0.626
0.630
0.620
0.624
0.644
0.690
0.702
0.716
0.740
0.730
0.738
0.754
0.756
0.734
0.702
0.674
0.662
0.654
0.646
0.664
0.694
0.700
0.740
0.782
0.762
0.762
0.756
0.732
0.730
0.732
0.730
0.704
0.704
0.692
0.680
0.676
0.682
0.674
0.666
0.668
0.678
0.658
0.648
0.676
0.740
0.708
0.696
0.692
0.680
0.664
0.678
0.678
0.688
0.682
0.692
0.702
0.716
0.716
0.718
0.712
0.722
0.726
0.716
0.716
0.724
0.716
0.724
0.734
0.740
0.722
0.736
0.718
0.740
0.758
0.764
0.766
0.734
0.724
0.720
0.716
0.706
0.694
0.704
0.706
0.700
0.726
0.744
0.790
0.796
0.742
0.730
0.714
0.672
0.670
0.652
0.660
0.688
0.732
0.712
0.736
0.750
0.742
0.756
0.724
0.724
0.730
0.734
0.718
0.728
0.742
0.716
0.722
0.726
0.712
0.714
0.710
0.702
0.720
0.720
0.724
0.748
0.736
0.750
0.736
0.728
0.720
0.722
0.716
0.700
0.706
0.712
0.706
0.704
0.712
0.718
0.720
0.726
0.732
0.710
0.708
0.706
0.702
0.692
0.706
0.714
0.698
0.706
0.712
0.710
0.690
0.692
0.698
0.688
0.706
0.708
0.706
0.706
0.714
0.710
0.710
0.692
0.692
0.690
0.680
0.680
0.684
0.694
0.676
0.680
0.686
0.676
0.690
0.694
0.680
0.674
0.678
0.686
0.672
0.680
0.690
0.688
0.714
0.716
0.696
0.700
0.702
0.684
0.678
0.682
0.662
0.660
0.662
0.652
0.666
0.672
0.672
0.690
0.702
0.716
0.724
0.740
0.734
0.752
0.750
0.716
0.712
0.712
0.694
0.690
0.674
0.682
0.668
0.650
0.636
0.632
0.634
0.654
0.682
0.704
0.726
0.724
0.736
0.754
0.776
0.776
0.766
0.752
0.730
0.718
0.718
0.720
0.708
0.708
0.714
0.736
0.798
0.834
0.796
0.810
0.804
0.756
0.736
0.738
0.744
0.730
0.746
0.766
0.752
0.780
0.788
0.776
0.784
0.778
0.766
0.730
0.718
0.718
0.716
0.698
0.702
0.714
0.728
0.718
0.740
0.754
0.750
0.758
0.770
0.756
0.750
0.756
0.758
0.740
0.740
0.744
0.732
0.746
0.736
0.758
0.760
0.738
0.736
0.732
0.710
0.702
0.706
0.704
0.690
0.698
0.710
0.712
0.704
0.704
0.710
0.694
0.694
0.688
0.676
0.666
0.656
0.652
0.650
0.650
0.656
0.672
0.686
0.696
0.702
0.694
0.684
0.690
0.696
0.700
0.708
0.712
0.694
0.698
0.702
0.706
0.684
0.688
0.690
0.686
0.700
0.700
0.726
0.742
0.762
0.744
0.774
0.788
0.782
0.772
0.750
0.734
0.706
0.698
0.686
0.672
0.682
0.690
0.702
0.700
0.746
0.782
0.814
0.812
0.796
0.758
0.744
0.706
0.696
0.684
0.672
0.664
0.652
0.638
0.620
0.604
0.602
0.604
0.606
0.608
0.606
0.622
0.660
0.676
0.684
0.688
0.696
0.698
0.694
0.684
0.662
0.664
0.648
0.636
0.628
0.624
0.626
0.618
0.622
0.614
0.612
0.614
0.620
0.628
0.626
0.628
0.632
0.640
0.646
0.632
0.636
0.638
0.654
0.638
0.654
0.656
0.664
0.664
0.666
0.648
0.630
0.626
0.626
0.628
0.628
0.636
0.644
0.662
0.656
0.668
0.682
0.666
0.680
0.680
0.688
0.676
0.656
0.646
0.642
0.634
0.634
0.630
0.630
0.638
0.658
0.662
0.672
0.688
0.684
0.678
0.696
0.688
0.682
0.694
0.688
0.684
0.686
0.676
0.676
0.678
0.682
0.674
0.672
0.670
0.672
0.668
0.664
0.670
0.662
0.670
0.686
0.704
0.716
0.712
0.696
0.704
0.704
0.710
0.710
0.704
0.682
0.680
0.674
0.656
0.660
0.658
0.662
0.684
0.728
0.740
0.716
0.722
0.724
0.704
0.706
0.712
0.694
0.700
0.698
0.704
0.702
0.688
0.684
0.670
0.674
0.690
0.706
0.710
0.694
0.682
0.680
0.674
0.666
0.656
0.660
0.678
0.704
0.736
0.744
0.718
0.720
0.698
0.696
0.678
0.678
0.690
0.712
0.706
0.710
0.722
0.712
0.702
0.702
0.696
0.692
0.682
0.676
0.672
0.680
0.662
0.666
0.678
0.668
0.678
0.678
0.688
0.696
0.702
0.698
0.700
0.696
0.682
0.676
0.680
0.680
0.686
0.692
0.682
0.684
0.690
0.682
0.686
0.682
0.698
0.698
0.730
0.764
0.734
0.700
0.688
0.672
0.666
0.666
0.650
0.662
0.668
0.664
0.662
0.666
0.660
0.678
0.684
0.712
0.758
0.740
0.754
0.766
0.760
0.718
0.714
0.702
0.690
0.678
0.678
0.686
0.670
0.674
0.676
0.674
0.662
0.666
0.656
0.666
0.676
0.678
0.698
0.710
0.726
0.718
0.716
0.692
0.686
0.678
0.666
0.650
0.650
0.640
0.640
0.652
0.672
0.672
0.680
0.702
0.710
0.698
0.704
0.708
0.710
0.694
0.698
0.700
0.682
0.686
0.686
0.682
0.684
0.692
0.704
0.696
0.700
0.700
0.716
0.700
0.708
0.712
0.720
0.696
0.704
0.712
0.694
0.696
0.704
0.700
0.702
0.708
0.702
0.700
0.698
0.712
0.694
0.696
0.698
0.690
0.682
0.688
0.682
0.680
0.684
0.670
0.672
0.672
0.678
0.678
0.672
0.678
0.690
0.680
0.680
0.688
0.672
0.678
0.682
0.674
0.668
0.672
0.672
0.670
0.658
0.658
0.656
0.664
0.654
0.664
0.668
0.664
0.670
0.678
0.694
0.684
0.684
0.678
0.684
0.672
0.674
0.674
0.670
0.682
0.694
0.688
0.700
0.720
0.714
0.722
0.706
0.706
0.702
0.698
0.692
0.704
0.696
0.688
0.690
0.672
0.676
0.672
0.664
0.660
0.662
0.670
0.672
0.682
0.714
0.730
0.732
0.706
0.698
0.688
0.682
0.672
0.664
0.662
0.676
0.692
0.686
0.690
0.698
0.708
0.714
0.708
0.692
0.688
0.678
0.656
0.656
0.656
0.652
0.648
0.644
0.648
0.644
0.650
0.656
0.664
0.664
0.682
0.696
0.710
0.710
0.710
0.714
0.712
0.688
0.682
0.676
0.662
0.662
0.662
0.666
0.670
0.680
0.698
0.696
0.718
0.716
0.696
0.698
0.694
0.684
0.680
0.678
0.680
0.664
0.660
0.662
0.648
0.642
0.642
0.638
0.638
0.652
0.646
0.660
0.670
0.678
0.672
0.676
0.680
0.666
0.664
0.674
0.658
0.658
0.664
0.652
0.648
0.658
0.652
0.652
0.658
0.652
0.652
0.662
0.654
0.660
0.656
0.666
0.680
0.674
0.670
0.672
0.668
0.666
0.652
0.648
0.648
0.640
0.640
0.642
0.660
0.670
0.682
0.676
0.668
0.666
0.658
0.654
0.668
0.666
0.670
0.654
0.650
0.646
0.638
0.636
0.646
0.652
0.662
0.684
0.692
0.684
0.682
0.668
0.664
0.660
0.652
0.658
0.664
0.682
0.674
0.676
0.688
0.698
0.670
0.668
0.666
0.652
0.644
0.644
0.640
0.628
0.634
0.628
0.624
0.640
0.654
0.662
0.672
0.680
0.676
0.674
0.674
0.666
0.652
0.654
0.644
0.640
0.646
0.656
0.652
0.658
0.686
0.672
0.672
0.682
0.688
0.664
0.666
0.664
0.646
0.646
0.644
0.650
0.640
0.640
0.634
0.644
0.660
0.666
0.658
0.648
0.648
0.638
0.632
0.632
0.642
0.648
0.660
0.662
0.656
0.670
0.662
0.666
0.672
0.660
0.664
0.674
0.682
0.668
0.672
0.660
0.654
0.654
0.662
0.656
0.660
0.662
0.658
0.666
0.664
0.662
0.662
0.650
0.644
0.642
0.646
0.660
0.652
0.664
0.666
0.664
0.672
0.680
0.676
0.692
0.710
0.708
0.706
0.702
0.694
0.680
0.682
0.672
0.664
0.666
0.664
0.668
0.678
0.698
0.682
0.690
0.690
0.672
0.668
0.670
0.664
0.658
0.662
0.658
0.662
0.670
0.670
0.668
0.676
0.686
0.670
0.672
0.686
0.676
0.692
0.702
0.692
0.690
0.692
0.678
0.674
0.676
0.662
0.666
0.670
0.680
0.676
0.678
0.674
0.674
0.684
0.686
0.662
0.660
0.654
0.646
0.644
0.666
0.686
0.698
0.706
0.670
0.660
0.654
0.640
0.632
0.642
0.648
0.650
0.670
0.684
0.704
0.698
0.708
0.706
0.708
0.716
0.716
0.692
0.688
0.680
0.662
0.658
0.654
0.658
0.646
0.650
0.654
0.668
0.654
0.652
0.660
0.662
0.648
0.644
0.646
0.642
0.634
0.638
0.644
0.654
0.662
0.674
0.668
0.682
0.698
0.718
0.718
0.710
0.708
0.698
0.672
0.652
0.630
0.618
0.612
0.608
0.610
0.604
0.602
0.600
0.604
0.602
0.600
0.614
0.636
0.658
0.694
0.720
0.730
0.748
0.746
0.738
0.714
0.702
0.680
0.678
0.676
0.676
0.656
0.650
0.650
0.644
0.640
0.644
0.650
0.652
0.662
0.678
0.674
0.678
0.674
0.670
0.670
0.662
0.658
0.646
0.648
0.628
0.630
0.632
0.640
0.632
0.636
0.642
0.648
0.634
0.638
0.644
0.630
0.632
0.636
0.634
0.644
0.650
0.662
0.660
0.666
0.684
0.672
0.680
0.692
0.674
0.666
0.666
0.658
0.644
0.636
0.646
0.638
0.646
0.650
0.662
0.656
0.660
0.664
0.658
0.656
0.664
0.672
0.654
0.654
0.656
0.650
0.632
0.630
0.630
0.632
0.628
0.620
0.628
0.632
0.626
0.652
0.660
0.662
0.652
0.658
0.662
0.648
0.638
0.626
0.622
0.618
0.612
0.598
0.592
0.592
0.578
0.574
0.572
0.560
0.554
0.558
0.554
0.552
0.554
0.558
0.562
0.580
0.576
0.572
0.568
0.566
0.564
0.566
0.558
0.566
0.548
0.558
0.560
0.560
0.562
0.570
0.580
0.590
0.600
0.612
0.632
0.654
0.650
0.660
0.656
0.660
0.660
0.640
0.638
0.632
0.624
0.622
0.624
0.632
0.620
0.620
0.632
0.622
0.624
0.632
0.642
0.646
0.640
0.642
0.648
0.656
0.662
0.654
0.636
0.630
0.624
0.616
0.606
0.602
0.606
0.618
0.626
0.640
0.656
0.676
0.670
0.672
0.680
0.664
0.668
0.660
0.650
0.640
0.632
0.620
0.610
0.610
0.612
0.614
0.612
0.606
0.606
0.602
0.594
0.602
0.606
0.618
0.620
0.622
0.634
0.656
0.648
0.654
0.662
0.672
0.676
0.698
0.720
0.710
0.714
0.718
0.698
0.696
0.690
0.678
0.670
0.680
0.688
0.692
0.680
0.664
0.654
0.646
0.644
0.628
0.626
0.622
0.628
0.636
0.652
0.664
0.660
0.644
0.650
0.642
0.632
0.638
0.638
0.654
0.662
0.670
0.684
0.688
0.680
0.666
0.652
0.726
0.762
0.704
0.688
0.664
0.656
0.638
0.630
0.628
0.630
0.626
0.632
0.638
0.640
0.644
0.652
0.666
0.678
0.690
0.692
0.684
0.670
0.668
0.668
0.662
0.658
0.668
0.672
0.680
0.672
0.672
0.682
0.700
0.694
0.690
0.674
0.666
0.666
0.666
0.650
0.656
0.660
0.678
0.668
0.674
0.686
0.692
0.688
0.692
0.692
0.674
0.678
0.680
0.660
0.662
0.660
0.672
0.660
0.662
0.662
0.646
0.644
0.648
0.652
0.636
0.638
0.638
0.642
0.652
0.642
0.648
0.662
0.654
0.660
0.666
0.658
0.656
0.662
0.644
0.644
0.640
0.642
0.652
0.652
0.636
0.638
0.632
0.626
0.636
0.634
0.636
0.644
0.648
0.678
0.678
0.680
0.678
0.682
0.660
0.654
0.658
0.650
0.640
0.636
0.630
0.632
0.628
0.626
0.628
0.646
0.662
0.664
0.656
0.650
0.636
0.628
0.624
0.634
0.640
0.640
0.646
0.652
0.662
0.660
0.672
0.682
0.690
0.686
0.692
0.680
0.688
0.684
0.692
0.696
0.684
0.690
0.684
0.692
0.678
0.656
0.646
0.640
0.624
0.622
0.620
0.622
0.628
0.628
0.634
0.644
0.652
0.668
0.688
0.694
0.702
0.708
0.692
0.710
0.706
0.702
0.706
0.708
0.712
0.698
0.704
0.706
0.706
0.698
0.694
0.680
0.674
0.666
0.654
0.644
0.642
0.646
0.640
0.632
0.622
0.614
0.606
0.612
0.612
0.634
0.642
0.884
0.870
0.830
0.790
0.750
0.718
0.692
0.682
0.672
0.658
0.660
0.658
0.638
0.638
0.638
0.650
0.650
0.666
0.666
0.650
0.658
0.662
0.656
0.644
0.640
0.636
0.644
0.652
0.640
0.640
0.636
0.624
0.634
0.666
0.684
0.700
0.686
0.688
0.688
0.668
0.672
0.676
0.676
0.674
0.680
0.674
0.686
0.678
0.694
0.702
0.708
0.692
0.692
0.688
0.670
0.662
0.658
0.658
0.650
0.640
0.650
0.660
0.658
0.662
0.670
0.662
0.660
0.650
0.638
0.638
0.624
0.618
0.632
0.642
0.668
0.674
0.668
0.666
0.662
0.656
0.646
0.642
0.648
0.656
0.676
0.678
0.704
0.716
0.728
0.714
0.710
0.714
0.708
0.706
0.698
0.688
0.680
0.678
0.662
0.662
0.666
0.670
0.674
0.686
0.688
0.700
0.684
0.686
0.686
0.686
0.674
0.672
0.674
0.666
0.654
0.660
0.654
0.640
0.658
0.638
0.650
0.650
0.650
0.656
0.660
0.666
0.674
0.666
0.652
0.646
0.646
0.642
0.640
0.632
0.632
0.634
0.640
0.628
0.632
0.634
0.642
0.652
0.642
0.652
0.642
0.644
0.650
0.658
0.662
0.726
0.710
0.704
0.698
0.680
0.666
0.656
0.646
0.658
0.666
0.670
0.654
0.650
0.646
0.636
0.630
0.614
0.616
0.618
0.604
0.600
0.606
0.606
0.598
0.598
0.600
0.600
0.596
0.604
0.612
0.606
0.606
0.592
0.598
0.606
0.624
0.644
0.668
0.672
0.666
0.656
0.658
0.670
0.674
0.676
0.680
0.682
0.672
0.656
0.646
0.642
0.644
0.626
0.630
0.632
0.626
0.622
0.640
0.660
0.682
0.672
0.670
0.666
0.646
0.636
0.622
0.616
0.612
0.608
0.604
0.610
0.602
0.600
0.606
0.600
0.596
0.592
0.600
0.594
0.592
0.604
0.598
0.602
0.608
0.602
0.604
0.606
0.614
0.638
0.630
0.624
0.624
0.624
0.624
0.628
0.634
0.624
0.624
0.628
0.612
0.608
0.608
0.606
0.600
0.600
0.598
0.610
0.604
0.610
0.624
0.636
0.636
0.634
0.640
0.644
0.642
0.630
0.632
0.630
0.616
0.620
0.620
0.628
0.620
0.622
0.634
0.622
0.624
0.636
0.626
0.634
0.640
0.634
0.632
0.636
0.636
0.628
0.630
0.628
0.616
0.616
0.620
0.618
0.610
0.612
0.610
0.614
0.616
0.602
0.604
0.596
0.598
0.594
0.598
0.602
0.602
0.600
0.600
0.604
0.606
0.612
0.608
0.610
0.618
0.616
0.618
0.624
0.628
0.624
0.628
0.630
0.616
0.620
0.620
0.622
0.624
0.620
0.618
0.624
0.614
0.632
0.626
0.624
0.630
0.628
0.632
0.622
0.622
0.614
0.620
0.620
0.614
0.610
0.614
0.614
0.630
0.670
0.694
0.704
0.746
0.738
0.740
0.740
0.738
0.752
0.738
0.698
0.672
0.656
0.630
0.620
0.626
0.640
0.648
0.678
0.710
0.756
0.736
0.748
0.758
0.748
0.720
0.714
0.700
0.688
0.662
0.664
0.656
0.648
0.648
0.652
0.648
0.658
0.656
0.642
0.638
0.622
0.622
0.620
0.616
0.618
0.620
0.634
0.626
0.636
0.628
0.638
0.644
0.632
0.624
0.618
0.606
0.598
0.598
0.594
0.586
0.586
0.588
0.590
0.592
0.600
0.608
0.610
0.666
0.642
0.632
0.638
0.632
0.618
0.614
0.618
0.614
0.620
0.630
0.648
0.646
0.658
0.676
0.672
0.674
0.682
0.666
0.656
0.652
0.658
0.648
0.648
0.656
0.654
0.674
0.700
0.684
0.696
0.704
0.222
0.474
0.204
0.226
0.244
0.382
0.284
0.636
0.624
0.598
0.586
0.584
0.570
0.570
0.572
0.568
0.560
0.550
0.558
0.556
0.556
0.554
0.562
0.564
0.562
0.562
0.564
0.576
0.602
0.624
0.608
0.610
0.616
0.630
0.620
0.628
0.644
0.666
0.664
0.670
0.672
0.660
0.642
0.636
0.642
0.634
0.638
0.654
0.652
0.654
0.664
0.644
0.642
0.632
0.626
0.618
0.628
0.638
0.630
0.638
0.646
0.642
0.642
0.646
0.642
0.618
0.616
0.612
0.608
0.604
0.606
0.626
0.614
0.628
0.644
0.636
0.634
0.646
0.652
0.644
0.642
0.644
0.642
0.648
0.656
0.670
0.666
0.668
0.658
0.636
0.630
0.624
0.626
0.626
0.628
0.626
0.624
0.628
0.630
0.630
0.624
0.626
0.622
0.630
0.632
0.636
0.636
0.632
0.626
0.618
0.616
0.612
0.608
0.596
0.592
0.592
0.584
0.586
0.580
0.590
0.594
0.596
0.604
0.612
0.634
0.640
0.650
0.668
0.660
0.668
0.678
0.672
0.672
0.678
0.668
0.674
0.678
0.672
0.674
0.678
0.662
0.658
0.662
0.650
0.654
0.650
0.654
0.666
0.676
0.674
0.684
0.690
0.682
0.684
0.686
0.674
0.666
0.670
0.664
0.666
0.664
0.672
0.664
0.666
0.678
0.686
0.684
0.676
0.674
0.672
0.658
0.654
0.652
0.656
0.644
0.642
0.642
0.632
0.628
0.624
0.636
0.654
0.678
0.676
0.690
0.686
0.674
0.678
0.684
0.662
0.664
0.664
0.646
0.654
0.662
0.668
0.688
0.710
0.704
0.716
0.724
0.702
0.704
0.708
0.700
0.696
0.698
0.700
0.686
0.688
0.702
0.682
0.690
0.694
0.704
0.684
0.684
0.688
0.676
0.684
0.704
0.690
0.686
0.696
0.680
0.674
0.674
0.664
0.660
0.670
0.678
0.672
0.686
0.692
0.672
0.676
0.674
0.658
0.668
0.670
0.674
0.672
0.684
0.680
0.666
0.666
0.668
0.660
0.674
0.682
0.668
0.678
0.686
0.674
0.668
0.664
0.652
0.656
0.658
0.654
0.648
0.644
0.646
0.652
0.638
0.640
0.640
0.636
0.652
0.664
0.660
0.674
0.694
0.682
0.686
0.686
0.672
0.664
0.668
0.666
0.652
0.656
0.662
0.656
0.658
0.666
0.658
0.670
0.676
0.668
0.670
0.678
0.662
0.668
0.668
0.664
0.672
0.680
0.658
0.660
0.652
0.636
0.624
0.626
0.628
0.626
0.634
0.674
0.672
0.706
0.700
0.710
0.698
0.710
0.718
0.708
0.692
0.698
0.696
0.684
0.682
0.662
0.650
0.646
0.640
0.644
0.644
0.656
0.678
0.704
0.692
0.688
0.698
0.686
0.690
0.690
0.688
0.686
0.700
0.710
0.706
0.688
0.698
0.688
0.670
0.672
0.670
0.662
0.678
0.694
0.688
0.698
0.700
0.684
0.684
0.692
0.688
0.670
0.674
0.668
0.656
0.658
0.656
0.648
0.646
0.652
0.666
0.662
0.664
0.662
0.660
0.658
0.658
0.670
0.660
0.660
0.664
0.638
0.636
0.632
0.628
0.626
0.622
0.632
0.634
0.638
0.642
0.646
0.650
0.632
0.628
0.624
0.622
0.616
0.622
0.634
0.636
0.634
0.634
0.638
0.648
0.656
0.640
0.642
0.646
0.638
0.636
0.638
0.632
0.642
0.656
0.646
0.654
0.660
0.662
0.666
0.670
0.668
0.662
0.666
0.674
0.658
0.660
0.666
0.648
0.650
0.652
0.640
0.634
0.642
0.634
0.634
0.644
0.634
0.626
0.634
0.636
0.630
0.636
0.630
0.638
0.646
0.646
0.664
0.664
0.664
0.676
0.676
0.666
0.664
0.666
0.650
0.652
0.650
0.636
0.646
0.644
0.640
0.658
0.668
0.662
0.676
0.662
0.672
0.672
0.656
0.654
0.656
0.638
0.634
0.634
0.626
0.626
0.618
0.612
0.618
0.614
0.610
0.610
0.614
0.612
0.610
0.612
0.612
0.624
0.636
0.624
0.632
0.624
0.628
0.630
0.626
0.628
0.634
0.630
0.634
0.626
0.624
0.630
0.622
0.624
0.634
0.626
0.632
0.636
0.640
0.644
0.648
0.650
0.660
0.668
0.656
0.654
0.646
0.640
0.640
0.630
0.630
0.644
0.636
0.650
0.654
0.652
0.654
0.668
0.662
0.670
0.666
0.654
0.652
0.640
0.624
0.618
0.614
0.598
0.598
0.594
0.592
0.596
0.596
0.610
0.618
0.622
0.624
0.618
0.610
0.602
0.602
0.600
0.592
0.592
0.588
0.592
0.598
0.602
0.606
0.604
0.600
0.606
0.604
0.606
0.600
0.594
0.586
0.582
0.580
0.582
0.590
0.596
0.598
0.602
0.610
0.618
0.618
0.624
0.638
0.626
0.634
0.640
0.634
0.634
0.644
0.630
0.632
0.620
0.632
0.644
0.656
0.656
0.652
0.646
0.642
0.640
0.638
0.638
0.636
0.642
0.644
0.650
0.662
0.676
0.686
0.680
0.652
0.642
0.630
0.620
0.614
0.618
0.624
0.626
0.642
0.666
0.666
0.690
0.712
0.702
0.722
0.736
0.714
0.704
0.696
0.684
0.672
0.672
0.660
0.658
0.652
0.668
0.668
0.690
0.684
0.686
0.670
0.664
0.662
0.648
0.646
0.646
0.650
0.682
0.696
0.702
0.720
0.698
0.704
0.686
0.678
0.658
0.648
0.650
0.656
0.654
0.634
0.638
0.632
0.632
0.624
0.624
0.622
0.596
0.606
0.596
0.590
0.592
0.602
0.612
0.620
0.650
0.662
0.692
0.776
0.836
0.798
0.790
0.752
0.714
0.670
0.636
0.618
0.602
0.604
0.616
0.628
0.656
0.672
0.692
0.720
0.710
0.738
0.744
0.738
0.728
0.740
0.734
0.712
0.692
0.660
0.642
0.632
0.606
0.608
0.606
0.616
0.616
0.630
0.630
0.622
0.626
0.624
0.646
0.686
0.732
0.772
0.772
0.722
0.720
0.712
0.698
0.682
0.664
0.652
0.632
0.624
0.634
0.646
0.666
0.664
0.674
0.662
0.662
0.646
0.656
0.664
0.692
0.744
0.738
0.720
0.722
0.716
0.710
0.708
0.674
0.666
0.658
0.654
0.638
0.644
0.646
0.662
0.674
0.676
0.666
0.666
0.654
0.666
0.698
0.738
0.762
0.726
0.706
0.704
0.686
0.684
0.688
0.690
0.708
0.718
0.726
0.720
0.738
0.732
0.724
0.732
0.708
0.710
0.696
0.684
0.672
0.658
0.666
0.660
0.666
0.654
0.652
0.654
0.664
0.656
0.668
0.676
0.682
0.696
0.720
0.716
0.728
0.750
0.704
0.704
0.680
0.672
0.670
0.670
0.670
0.672
0.682
0.688
0.686
0.706
0.718
0.706
0.692
0.694
0.698
0.702
0.726
0.754
0.734
0.704
0.684
0.682
0.652
0.648
0.636
0.632
0.634
0.644
0.632
0.644
0.646
0.656
0.656
0.634
0.632
0.622
0.618
0.624
0.618
0.626
0.640
0.656
0.674
0.714
0.706
0.728
0.722
0.734
0.732
0.700
0.696
0.676
0.672
0.672
0.664
0.220
0.430
0.662
0.632
0.626
0.622
0.612
0.612
0.624
0.628
0.650
0.658
0.646
0.634
0.620
0.618
0.620
0.618
0.622
0.640
0.648
0.656
0.674
0.678
0.700
0.724
0.728
0.700
0.710
0.686
0.682
0.678
0.670
0.670
0.674
0.680
0.680
0.670
0.666
0.666
0.666
0.650
0.650
0.644
0.646
0.654
0.664
0.672
0.702
0.714
0.706
0.680
0.666
0.658
0.650
0.630
0.628
0.626
0.642
0.642
0.640
0.644
0.642
0.648
0.688
0.700
0.702
0.688
0.692
0.688
0.678
0.658
0.654
0.648
0.662
0.666
0.668
0.664
0.652
0.658
0.660
0.650
0.660
0.648
0.652
0.662
0.666
0.652
0.670
0.684
0.710
0.712
0.684
0.666
0.652
0.640
0.638
0.642
0.652
0.658
0.670
0.654
0.662
0.668
0.658
0.674
0.664
0.672
0.666
0.678
0.676
0.682
0.688
0.664
0.658
0.652
0.642
0.642
0.630
0.630
0.626
0.620
0.638
0.664
0.674
0.710
0.732
0.732
0.734
0.716
0.718
0.728
0.718
0.716
0.698
0.692
0.682
0.672
0.674
0.686
0.686
0.704
0.722
0.716
0.724
0.738
0.708
0.704
0.710
0.690
0.698
0.698
0.694
0.702
0.702
0.714
0.720
0.716
0.720
0.722
0.712
0.722
0.732
0.708
0.702
0.696
0.686
0.692
0.708
0.712
0.718
0.716
0.708
0.706
0.704
0.710
0.708
0.722
0.724
0.694
0.678
0.670
0.668
0.658
0.662
0.664
0.672
0.700
0.702
0.692
0.708
0.708
0.684
0.686
0.688
0.676
0.676
0.684
0.674
0.688
0.698
0.698
0.698
0.706
0.714
0.710
0.716
0.706
0.682
0.668
0.666
0.666
0.666
0.648
0.646
0.648
0.644
0.658
0.662
0.672
0.698
0.714
0.688
0.688
0.676
0.678
0.690
0.678
0.686
0.694
0.694
0.696
0.702
0.682
0.676
0.678
0.680
0.674
0.676
0.682
0.698
0.710
0.706
0.714
0.718
0.702
0.698
0.702
0.696
0.694
0.702
0.724
0.714
0.718
0.736
0.728
0.726
0.722
0.712
0.696
0.694
0.700
0.688
0.692
0.696
0.702
0.690
0.692
0.694
0.682
0.660
0.652
0.658
0.650
0.654
0.658
0.652
0.668
0.682
0.678
0.684
0.690
0.680
0.684
0.682
0.676
0.676
0.676
0.682
0.690
0.686
0.678
0.670
0.662
0.650
0.640
0.634
0.642
0.634
0.638
0.642
0.636
0.640
0.634
0.634
0.632
0.624
0.618
0.616
0.620
0.618
0.620
0.618
0.632
0.632
0.638
0.644
0.650
0.666
0.658
0.656
0.658
0.642
0.634
0.622
0.624
0.628
0.640
0.636
0.628
0.626
0.618
0.632
0.646
0.672
0.686
0.688
0.682
0.690
0.686
0.674
0.668
0.666
0.662
0.642
0.634
0.624
0.618
0.616
0.624
0.626
0.630
0.622
0.614
0.622
0.632
0.630
0.628
0.632
0.634
0.634
0.618
0.610
0.610
0.600
0.600
0.610
0.606
0.612
0.622
0.616
0.628
0.634
0.636
0.642
0.644
0.650
0.638
0.636
0.634
0.630
0.628
0.638
0.632
0.630
0.634
0.630
0.634
0.636
0.646
0.652
0.658
0.660
0.660
0.650
0.638
0.632
0.620
0.618
0.608
0.600
0.590
0.598
0.610
0.614
0.616
0.622
0.622
0.628
0.634
0.636
0.642
0.630
0.628
0.630
0.632
0.640
0.648
0.636
0.638
0.662
0.658
0.660
0.664
0.644
0.644
0.650
0.652
0.658
0.652
0.632
0.624
0.620
0.616
0.610
0.598
0.600
0.606
0.626
0.676
0.716
0.738
0.770
0.798
0.826
0.814
0.770
0.758
0.716
0.702
0.672
0.664
0.656
0.644
0.646
0.634
0.640
0.632
0.640
0.634
0.648
0.648
0.644
0.640
0.634
0.624
0.614
0.598
0.592
0.588
0.592
0.590
0.610
0.614
0.618
0.620
0.614
0.614
0.622
0.618
0.610
0.608
0.604
0.598
0.588
0.574
0.572
0.566
0.562
0.564
0.570
0.574
0.590
0.594
0.596
0.596
0.598
0.608
0.596
0.598
0.598
0.614
0.608
0.606
0.602
0.604
0.596
0.594
0.596
0.600
0.608
0.626
0.652
0.662
0.678
0.692
0.678
0.682
0.672
0.668
0.652
0.642
0.638
0.628
0.624
0.648
0.670
0.680
0.676
0.654
0.650
0.646
0.640
0.636
0.642
0.648
0.642
0.646
0.636
0.634
0.628
0.638
0.638
0.638
0.640
0.632
0.630
0.624
0.616
0.610
0.612
0.604
0.612
0.620
0.634
0.650
0.676
0.710
0.714
0.716
0.720
0.722
0.696
0.694
0.668
0.656
0.642
0.642
0.656
0.660
0.662
0.654
0.660
0.672
0.678
0.674
0.650
0.644
0.642
0.626
0.632
0.634
0.662
0.672
0.674
0.682
0.670
0.660
0.660
0.652
0.640
0.658
0.658
0.664
0.662
0.656
0.646
0.626
0.606
0.612
0.634
0.638
0.652
0.654
0.660
0.676
0.710
0.716
0.720
0.698
0.678
0.666
0.644
0.630
0.622
0.624
0.626
0.648
0.654
0.662
0.666
0.656
0.652
0.632
0.620
0.614
0.616
0.628
0.656
0.684
0.726
0.730
0.736
0.728
0.736
0.706
0.688
0.680
0.676
0.678
0.678
0.674
0.666
0.644
0.630
0.636
0.644
0.648
0.658
0.668
0.670
0.686
0.696
0.710
0.704
0.708
0.708
0.688
0.682
0.670
0.676
0.676
0.676
0.658
0.656
0.650
0.656
0.660
0.672
0.666
0.680
0.682
0.682
0.692
0.668
0.666
0.662
0.652
0.626
0.632
0.620
0.626
0.634
0.650
0.676
0.700
0.714
0.708
0.702
0.700
0.692
0.682
0.662
0.646
0.638
0.628
0.620
0.624
0.634
0.644
0.642
0.654
0.652
0.636
0.630
0.624
0.620
0.620
0.618
0.618
0.628
0.622
0.626
0.638
0.642
0.644
0.628
0.612
0.602
0.598
0.592
0.602
0.616
0.640
0.662
0.674
0.672
0.668
0.670
0.664
0.654
0.650
0.658
0.654
0.636
0.634
0.630
0.614
0.620
0.618
0.610
0.618
0.616
0.638
0.630
0.662
0.654
0.646
0.642
0.634
0.620
0.620
0.612
0.604
0.596
0.586
0.588
0.584
0.584
0.590
0.588
0.608
0.606
0.628
0.636
0.638
0.646
0.648
0.634
0.630
0.632
0.632
0.626
0.624
0.630
0.620
0.622
0.634
0.628
0.650
0.682
0.668
0.682
0.672
0.684
0.660
0.684
0.688
0.690
0.678
0.666
0.650
0.620
0.620
0.600
0.602
0.592
0.592
0.594
0.596
0.604
0.612
0.616
0.614
0.614
0.624
0.626
0.620
0.632
0.648
0.654
0.668
0.698
0.696
0.708
0.712
0.696
0.684
0.680
0.672
0.658
0.654
0.658
0.654
0.662
0.664
0.658
0.662
0.656
0.672
0.664
0.686
0.700
0.712
0.688
0.676
0.668
0.660
0.660
0.666
0.662
0.670
0.680
0.680
0.682
0.686
0.666
0.650
0.640
0.636
0.636
0.648
0.658
0.658
0.648
0.652
0.658
0.654
0.658
0.666
0.678
0.664
0.662
0.662
0.668
0.682
0.674
0.648
0.646
0.644
0.630
0.632
0.624
0.618
0.620
0.626
0.634
0.644
0.662
0.660
0.676
0.696
0.684
0.696
0.706
0.688
0.698
0.686
0.674
0.666
0.664
0.654
0.660
0.672
0.682
0.696
0.692
0.704
0.716
0.692
0.682
0.666
0.664
0.662
0.658
0.662
0.658
0.658
0.650
0.660
0.674
0.694
0.694
0.688
0.676
0.670
0.662
0.658
0.648
0.628
0.624
0.612
0.616
0.616
0.616
0.620
0.616
0.610
0.600
0.596
0.584
0.584
0.592
0.594
0.604
0.612
0.626
0.656
0.660
0.680
0.672
0.690
0.682
0.684
0.688
0.668
0.670
0.672
0.662
0.662
0.670
0.672
0.666
0.678
0.668
0.674
0.682
0.668
0.678
0.690
0.702
0.698
0.682
0.650
0.638
0.632
0.612
0.622
0.636
0.664
0.684
0.700
0.710
0.722
0.748
0.732
0.754
0.724
0.718
0.706
0.708
0.714
0.692
0.686
0.690
0.674
0.688
0.672
0.678
0.666
0.660
1.184
0.600
0.578
0.580
0.580
0.574
0.574
0.570
0.554
0.550
0.548
0.548
0.532
0.532
0.526
0.528
0.520
0.524
0.512
0.510
0.508
0.506
0.516
0.520
0.518
0.522
0.522
0.528
0.524
0.518
0.520
0.520
0.516
0.522
0.526
0.522
0.524
0.532
0.550
0.532
0.540
0.540
0.558
0.560
0.562
0.566
0.570
0.562
0.554
0.548
0.544
0.544
0.532
0.536
0.518
0.514
0.516
0.510
0.514
0.518
0.552
0.574
0.664
0.662
0.700
0.708
0.704
0.678
0.674
0.658
0.642
0.630
0.636
0.636
0.632
0.608
0.600
0.596
0.584
0.574
0.570
0.570
0.560
0.554
0.562
0.558
0.582
0.584
0.566
0.558
0.554
0.576
0.568
0.568
0.570
0.566
0.560
0.556
0.556
0.548
0.560
0.566
0.580
0.592
0.588
0.582
0.584
0.588
0.596
0.598
0.586
0.586
0.582
0.568
0.566
0.568
0.560
0.578
0.576
0.582
0.580
0.574
0.582
0.580
0.592
0.580
0.580
0.580
0.586
0.606
0.600
0.604
0.596
0.580
0.564
0.578
0.574
0.568
0.580
0.594
0.588
0.606
0.590
0.582
0.574
0.568
0.562
0.548
0.556
0.556
0.582
0.606
0.640
0.632
0.638
0.652
0.658
0.654
0.630
0.624
0.616
0.608
0.598
0.602
0.616
0.644
0.650
0.628
0.628
0.606
0.602
0.602
0.606
0.600
0.594
0.590
0.584
0.602
0.628
0.640
0.636
0.670
0.658
0.646
0.646
0.654
0.640
0.644
0.656
0.660
0.654
0.666
0.662
0.636
0.610
0.620
0.616
0.618
0.622
0.610
0.606
0.610
0.600
0.610
0.626
0.624
0.624
0.640
0.632
0.612
0.614
0.620
0.608
0.598
0.592
0.566
0.572
0.580
0.574
0.578
0.562
0.584
0.580
0.592
0.592
0.602
0.622
0.620
0.608
0.594
0.598
0.594
0.596
0.582
0.612
0.618
0.618
0.622
0.640
0.650
0.646
0.648
0.658
0.626
0.624
0.620
0.602
0.610
0.614
0.620
0.622
0.624
0.642
0.628
0.614
0.622
0.610
0.602
0.608
0.628
0.640
0.634
0.638
0.658
0.666
0.654
0.638
0.634
0.644
0.616
0.612
0.610
0.600
0.598
0.594
0.600
0.604
0.604
0.606
0.608
0.614
0.602
0.600
0.590
0.588
0.610
0.636
0.644
0.646
0.650
0.652
0.646
0.634
0.606
0.594
0.592
0.608
0.608
0.640
0.648
0.660
0.676
0.680
0.678
0.672
0.662
0.656
0.656
0.664
0.660
0.668
0.652
0.654
0.634
0.626
0.628
0.620
0.610
0.628
0.620
0.618
0.642
0.630
0.612
0.618
0.606
0.612
0.626
0.638
0.632
0.644
0.654
0.654
0.654
0.658
0.668
0.654
0.650
0.650
0.632
0.660
0.662
0.642
0.632
0.630
0.624
0.600
0.594
0.594
0.598
0.590
0.596
0.620
0.652
0.662
0.738
0.726
0.718
0.688
0.688
0.668
0.666
0.666
0.668
0.648
0.642
0.640
0.632
0.644
0.634
0.652
0.654
0.630
0.638
0.634
0.612
0.594
0.586
0.600
0.606
0.608
0.612
0.614
0.618
0.610
0.608
0.608
0.612
0.616
0.576
0.600
0.576
0.336
0.240
0.564
0.558
0.570
0.532
0.552
0.544
0.524
0.532
0.536
0.522
0.522
0.530
0.530
0.512
0.520
0.532
0.528
0.510
0.532
0.530
0.542
0.538
0.552
0.562
0.562
0.566
0.574
0.596
0.584
0.584
0.568
0.570
0.548
0.554
0.564
0.544
0.546
0.556
0.554
0.552
0.550
0.562
0.556
0.558
0.556
0.562
0.542
0.546
0.556
0.550
0.548
0.546
0.552
0.560
0.556
0.552
0.562
0.560
0.538
0.554
0.550
0.538
0.548
0.546
0.550
0.548
0.548
0.552
0.562
0.564
0.558
0.570
0.582
0.572
0.568
0.570
0.562
0.554
0.552
0.552
0.544
0.552
0.556
0.556
0.558
0.564
0.582
0.570
0.576
0.580
0.576
0.576
0.574
0.578
0.564
0.564
0.566
0.560
0.556
0.554
0.560
0.560
0.562
0.588
0.596
0.610
0.600
0.596
0.602
0.600
0.594
0.590
0.592
0.586
0.578
0.572
0.572
0.564
0.558
0.560
0.560
0.552
0.552
0.560
0.574
0.566
0.572
0.568
0.578
0.564
0.574
0.580
0.574
0.586
0.586
0.582
0.624
0.616
0.604
0.610
0.620
0.610
0.604
0.610
0.604
0.592
0.592
0.602
0.600
0.596
0.594
0.596
0.578
0.580
0.584
0.582
0.578
0.588
0.596
0.582
0.590
0.592
0.596
0.602
0.608
0.630
0.652
0.658
0.670
0.684
0.700
0.686
0.672
0.662
0.654
0.636
0.624
0.628
0.634
0.636
0.638
0.652
0.666
0.662
0.660
0.668
0.672
0.654
0.650
0.648
0.648
0.634
0.628
0.628
0.642
0.636
0.636
0.646
0.658
0.652
0.652
0.654
0.662
0.652
0.646
0.654
0.652
0.644
0.648
0.654
0.644
0.644
0.652
0.640
0.634
0.642
0.660
0.650
0.652
0.664
0.668
0.660
0.664
0.664
0.638
0.622
0.628
0.620
0.600
0.606
0.604
0.608
0.588
0.590
0.590
0.586
0.566
0.562
0.588
0.592
0.598
0.588
0.580
0.584
0.582
0.580
0.582
0.584
0.584
0.578
0.580
0.584
0.596
0.598
0.602
0.626
0.620
0.604
0.608
0.458
0.702
0.600
0.540
0.554
0.554
0.544
0.534
0.546
0.526
0.526
0.534
0.522
0.520
0.516
0.518
0.526
0.520
0.502
0.514
0.500
0.508
0.492
0.502
0.502
0.494
0.494
0.492
0.504
0.506
0.500
0.498
0.500
0.496
0.496
0.496
0.488
0.488
0.494
0.486
0.486
0.490
0.480
0.478
0.484
0.482
0.484
0.476
0.472
0.470
0.484
0.468
0.468
0.468
0.474
0.456
0.466
0.460
0.464
0.466
0.458
0.458
0.462
0.468
0.458
0.458
0.460
0.468
0.458
0.458
0.460
0.464
0.464
0.456
0.460
0.460
0.464
0.456
0.456
0.456
0.464
0.458
0.454
0.458
0.462
0.462
0.454
0.458
0.460
0.468
0.454
0.458
0.462
0.466
0.450
0.458
0.454
0.460
0.452
0.456
0.466
0.464
0.464
0.464
0.470
0.476
0.476
0.470
0.480
0.482
0.476
0.474
0.480
0.484
0.476
0.476
0.480
0.482
0.470
0.474
0.476
0.482
0.474
0.476
0.480
0.490
0.480
0.480
0.486
0.494
0.494
0.488
0.492
0.498
0.500
0.496
0.502
0.516
0.522
0.516
0.514
0.526
0.530
0.522
0.518
0.528
0.532
0.528
0.524
0.538
0.540
0.534
0.532
0.538
0.556
0.548
0.544
0.544
0.546
0.554
0.542
0.542
0.560
0.572
0.556
0.550
0.560
0.564
0.552
0.554
0.566
0.580
0.574
0.576
0.604
0.610
0.602
0.606
0.620
0.624
0.612
0.614
0.630
0.626
0.614
0.636
0.648
0.640
0.642
0.654
0.662
0.646
0.646
0.656
0.660
0.646
0.636
0.642
0.646
0.658
0.640
0.644
0.660
0.668
0.666
0.656
0.670
0.674
0.670
0.656
0.676
0.684
0.670
0.684
0.702
0.714
0.696
0.702
0.706
0.686
0.666
0.650
0.636
0.616
0.586
0.564
0.568
0.602
0.662
0.716
0.758
0.806
0.818
0.818
0.794
0.742
0.716
0.682
0.672
0.668
0.694
0.680
0.710
0.738
0.714
0.690
0.674
0.666
0.644
0.646
0.644
0.652
0.688
0.684
0.742
0.752
0.752
0.742
0.728
0.706
0.698
0.674
0.656
0.644
0.646
0.640
0.624
0.614
0.616
0.616
0.608
0.640
0.654
0.646
0.648
0.660
0.664
0.650
0.638
0.650
0.648
0.636
0.602
0.632
0.614
0.634
0.586
0.604
0.604
0.586
0.572
0.582
0.582
0.582
0.568
0.572
0.572
0.576
0.566
0.564
0.546
0.540
0.536
0.534
0.534
0.522
0.522
0.516
0.518
0.516
0.524
0.510
0.508
0.510
0.512
0.504
0.508
0.506
0.504
0.504
0.504
0.502
0.516
0.500
0.504
0.510
0.502
0.500
0.504
0.508
0.498
0.504
0.502
0.498
0.506
0.494
0.482
0.492
0.488
0.476
0.490
0.480
0.478
0.482
0.478
0.480
0.476
0.478
0.480
0.470
0.484
0.476
0.480
0.518
0.428
0.476
0.470
0.476
0.470
0.470
0.462
0.464
0.468
0.462
0.472
0.472
0.460
0.474
0.474
0.472
0.474
0.480
0.476
0.458
0.500
0.484
0.478
0.480
0.484
0.482
0.476
0.478
0.482
0.478
0.478
0.480
0.480
0.482
0.476
0.480
0.484
0.472
0.476
0.464
0.488
0.468
0.468
0.470
0.468
0.470
0.462
0.472
0.466
0.460
0.466
0.474
0.472
0.456
0.466
0.466
0.460
0.462
0.470
0.464
0.460
0.464
0.468
0.466
0.462
0.466
0.476
0.470
0.466
0.476
0.472
0.468
0.466
0.474
0.468
0.476
0.484
0.492
0.488
0.490
0.500
0.508
0.502
0.504
0.510
0.506
0.502
0.510
0.500
0.496
0.502
0.496
0.494
0.496
0.504
0.498
0.500
0.506
0.520
0.512
0.514
0.520
0.536
0.528
0.530
0.540
0.554
0.546
0.550
0.560
0.568
0.562
0.564
0.584
0.580
0.574
0.584
0.592
0.578
0.570
0.590
0.582
0.568
0.568
0.582
0.578
0.568
0.576
0.580
0.574
0.580
0.572
0.574
0.590
0.602
0.582
0.586
0.608
0.604
0.590
0.596
0.612
0.602
0.588
0.610
0.608
0.598
0.600
0.624
0.626
0.618
0.628
0.648
0.636
0.636
0.646
0.652
0.642
0.654
0.666
0.670
0.670
0.684
0.686
0.676
0.680
0.684
0.672
0.670
0.682
0.672
0.666
0.674
0.674
0.660
0.648
0.658
0.636
0.632
0.644
0.644
0.636
0.632
0.656
0.680
0.682
0.696
0.722
0.712
0.698
0.700
0.700
0.672
0.664
0.646
0.620
0.602
0.600
0.614
0.606
0.598
0.604
0.600
0.596
0.612
0.624
0.592
0.594
0.590
0.584
0.588
0.610
0.604
0.614
0.632
0.664
0.652
0.686
0.690
0.678
0.686
0.690
0.674
0.666
0.682
0.678
0.672
0.668
0.670
0.670
0.658
0.648
0.652
0.632
0.646
0.664
0.670
0.662
0.674
0.686
0.674
0.680
0.692
0.674
0.658
0.662
0.670
0.652
0.644
0.650
0.648
0.632
0.634
0.664
0.670
0.660
0.658
0.676
0.678
0.670
0.670
0.682
0.688
0.684
0.684
0.682
0.672
0.656
0.668
0.658
0.666
0.672
0.660
0.668
0.666
0.662
0.654
0.662
0.684
0.668
0.678
0.686
0.696
0.668
0.662
0.656
0.662
0.672
0.648
0.628
0.622
0.620
0.618
0.640
0.668
0.668
0.678
0.684
0.684
0.666
0.654
0.630
0.618
0.618
0.612
0.602
0.620
0.628
0.622
0.628
0.622
0.620
0.580
0.598
0.598
0.588
0.554
0.574
0.564
0.544
0.542
0.554
0.546
0.534
0.528
0.536
0.524
0.532
0.512
0.514
0.520
0.516
0.506
0.508
0.504
0.486
0.492
0.490
0.496
0.480
0.484
0.482
0.490
0.472
0.474
0.478
0.478
0.468
0.468
0.468
0.472
0.478
0.468
0.474
0.464
0.470
0.468
0.472
0.472
0.464
0.462
0.464
0.466
0.474
0.466
0.466
0.478
0.478
0.476
0.474
0.482
0.486
0.482
0.478
0.482
0.486
0.484
0.478
0.480
0.482
0.490
0.484
0.484
0.480
0.478
0.476
0.480
0.478
0.478
0.472
0.470
0.476
0.472
0.478
0.468
0.470
0.474
0.480
0.470
0.474
0.476
0.478
0.472
0.470
0.472
0.476
0.478
0.470
0.474
0.478
0.480
0.474
0.472
0.476
0.480
0.484
0.476
0.476
0.484
0.490
0.486
0.482
0.488
0.490
0.496
0.488
0.488
0.494
0.502
0.496
0.494
0.498
0.506
0.504
0.500
0.504
0.508
0.514
0.508
0.510
0.516
0.522
0.512
0.512
0.518
0.530
0.526
0.534
0.550
0.562
0.570
0.578
0.584
0.566
0.570
0.584
0.580
0.578
0.580
0.576
0.572
0.570
0.576
0.572
0.568
0.586
0.578
0.580
0.584
0.584
0.578
0.586
0.610
0.608
0.606
0.638
0.656
0.638
0.642
0.654
0.638
0.624
0.624
0.618
0.612
0.616
0.584
0.604
0.620
0.588
0.606
0.630
0.628
0.608
0.608
0.592
0.594
0.590
0.590
0.568
0.566
0.568
0.562
0.552
0.554
0.548
0.538
0.536
0.538
0.534
0.528
0.542
0.534
0.540
0.544
0.534
0.538
0.542
0.544
0.532
0.534
0.542
0.532
0.536
0.554
0.548
0.542
0.546
0.550
0.554
0.538
0.544
0.536
0.532
0.522
0.516
0.520
0.516
0.522
0.506
0.508
0.510
0.506
0.504
0.500
0.496
0.502
0.506
0.488
0.500
0.502
0.508
0.510
0.520
0.534
0.544
0.538
0.532
0.560
0.560
0.542
0.544
0.538
0.534
0.532
0.520
0.520
0.520
0.518
0.510
0.508
0.520
0.508
0.510
0.514
0.508
0.504
0.512
0.512
0.504
0.502
0.510
0.510
0.508
0.506
0.524
0.510
0.512
0.518
0.520
0.524
0.524
0.522
0.522
0.530
0.536
0.532
0.538
0.552
0.540
0.540
0.546
0.546
0.548
0.528
0.540
0.534
0.540
0.538
0.552
0.564
0.572
0.576
0.592
0.618
0.596
0.600
0.594
0.588
0.602
0.586
0.582
0.592
0.578
0.586
0.606
0.638
0.270
0.378
0.628
0.624
0.632
0.614
0.612
0.640
0.626
0.622
0.644
0.644
0.638
0.658
0.654
0.668
0.684
0.672
0.654
0.654
0.652
0.632
0.630
0.640
0.648
0.644
0.658
0.676
0.674
0.676
0.688
0.682
0.658
0.656
0.662
0.654
0.642
0.662
0.682
0.670
0.676
0.688
0.676
0.664
0.664
0.666
0.652
0.650
0.664
0.664
0.670
0.678
0.670
0.674
0.666
0.662
0.652
0.652
0.670
0.664
0.666
0.678
0.690
0.672
0.670
0.676
0.682
0.662
0.666
0.668
0.654
0.654
0.640
0.660
0.664
0.672
0.666
0.674
0.682
0.670
0.662
0.660
0.654
0.636
0.632
0.634
0.644
0.648
0.672
0.684
0.696
0.716
0.714
0.696
0.696
0.690
0.666
0.658
0.652
0.640
0.646
0.664
0.646
0.658
0.668
0.654
0.644
0.646
0.630
0.620
0.622
0.622
0.612
0.618
0.642
0.640
0.650
0.664
0.656
0.658
0.656
0.638
0.624
0.612
0.612
0.614
0.616
0.616
0.640
0.652
0.648
0.652
0.644
0.638
0.644
0.626
0.608
0.598
0.586
0.586
0.580
0.572
0.562
0.558
0.556
0.552
0.566
0.570
0.570
0.568
0.572
0.580
0.572
0.576
0.582
0.572
0.590
0.594
0.608
0.590
0.598
0.586
0.582
0.560
0.552
0.556
0.548
0.552
0.550
0.552
0.548
0.536
0.538
0.544
0.566
0.588
0.614
0.666
0.692
0.760
0.768
0.756
0.726
0.688
0.630
0.600
0.590
0.590
0.598
0.612
0.652
0.700
0.744
0.734
0.738
0.750
0.716
0.700
0.682
0.664
0.650
0.646
0.616
0.614
0.620
0.596
0.580
0.624
0.634
0.630
0.668
0.692
0.714
0.728
0.758
0.734
0.726
0.716
0.728
0.692
0.684
0.672
0.658
0.664
0.656
0.646
0.646
0.644
0.622
0.626
0.638
0.652
0.642
0.650
0.652
0.654
0.658
0.670
0.666
0.692
0.702
0.696
0.686
0.674
0.662
0.626
0.614
0.600
0.596
0.600
0.612
0.618
0.626
0.636
0.644
0.642
0.634
0.638
0.636
0.632
0.640
0.650
0.662
0.646
0.654
0.660
0.624
0.654
0.648
0.630
0.638
0.646
0.632
0.634
0.658
0.662
0.664
0.670
0.680
0.692
0.682
0.684
0.684
0.666
0.660
0.664
0.662
0.656
0.646
0.656
0.660
0.646
0.652
0.654
0.658
0.660
0.642
0.646
0.646
0.650
0.652
0.666
0.690
0.702
0.710
0.722
0.716
0.710
0.712
0.718
0.686
0.682
0.670
0.662
0.648
0.642
0.650
0.656
0.648
0.656
0.660
0.668
0.664
0.670
0.672
0.662
0.654
0.640
0.648
0.656
0.652
0.662
0.676
0.682
0.674
0.678
0.692
0.678
0.676
0.680
0.674
0.660
0.662
0.680
0.664
0.668
0.678
0.668
0.670
0.680
0.662
0.666
0.672
0.680
0.668
0.678
0.688
0.688
0.690
0.696
0.702
0.686
0.698
0.708
0.698
0.700
0.700
0.684
0.690
0.700
0.680
0.676
0.678
0.672
0.656
0.656
0.666
0.670
0.666
0.664
0.684
0.670
0.668
0.662
0.638
0.620
0.616
0.612
0.600
0.610
0.612
0.610
0.626
0.630
0.622
0.632
0.622
0.624
0.614
0.626
0.620
0.624
0.618
0.616
0.610
0.608
0.584
0.580
0.580
0.582
0.574
0.586
0.616
0.616
0.652
0.692
0.688
0.688
0.412
0.968
0.378
0.278
0.628
0.620
0.616
0.596
0.594
0.602
0.604
0.578
0.580
0.584
0.570
0.570
0.570
0.568
0.576
0.578
0.580
0.572
0.570
0.576
0.576
0.566
0.560
0.552
0.554
0.542
0.544
0.544
0.536
0.534
0.536
0.538
0.526
0.532
0.532
0.524
0.520
0.530
0.538
0.546
0.554
0.572
0.590
0.606
0.610
0.602
0.614
0.626
0.614
0.598
0.582
0.586
0.580
0.554
0.558
0.554
0.554
0.540
0.542
0.540
0.536
0.532
0.532
0.534
0.528
0.526
0.524
0.530
0.522
0.522
0.522
0.526
0.518
0.518
0.518
0.524
0.518
0.514
0.518
0.516
0.514
0.510
0.518
0.518
0.516
0.514
0.522
0.516
0.516
0.516
0.518
0.514
0.510
0.516
0.508
0.506
0.514
0.510
0.508
0.502
0.508
0.504
0.504
0.504
0.510
0.502
0.504
0.502
0.510
0.506
0.508
0.512
0.514
0.508
0.516
0.512
0.514
0.508
0.514
0.512
0.504
0.504
0.510
0.504
0.506
0.516
0.512
0.518
0.520
0.532
0.524
0.528
0.536
0.526
0.526
0.532
0.526
0.526
0.528
0.534
0.526
0.532
0.532
0.530
0.528
0.534
0.546
0.538
0.546
0.554
0.546
0.548
0.550
0.552
0.544
0.548
0.550
0.546
0.542
0.540
0.542
0.538
0.538
0.552
0.534
0.540
0.546
0.546
0.544
0.548
0.558
0.546
0.550
0.552
0.548
0.550
0.552
0.558
0.560
0.558
0.568
0.564
0.562
0.568
0.576
0.560
0.566
0.570
0.562
0.558
0.568
0.554
0.554
0.564
0.570
0.570
0.586
0.600
0.592
0.598
0.610
0.606
0.606
0.612
0.610
0.600
0.592
0.592
0.582
0.594
0.604
0.590
0.610
0.608
0.588
0.592
0.592
0.590
0.594
0.588
0.618
0.622
0.974
0.260
0.606
0.598
0.572
0.580
0.576
0.576
0.572
0.556
0.552
0.560
0.552
0.552
0.210
0.328
0.532
0.530
0.548
0.540
0.494
0.522
0.514
0.522
0.434
0.608
0.486
0.512
0.510
0.514
0.514
0.508
0.506
0.518
0.508
0.502
0.500
0.502
0.494
0.498
0.496
0.484
0.484
0.506
0.498
0.492
0.488
0.498
0.488
0.490
0.488
0.494
0.482
0.474
0.558
0.420
0.476
0.468
0.474
0.472
0.476
0.472
0.454
0.460
0.460
0.466
0.454
0.460
0.446
0.452
0.450
0.448
0.442
0.450
0.446
0.446
0.444
0.442
0.454
0.442
0.444
0.444
0.452
0.444
0.442
0.446
0.452
0.446
0.440
0.456
0.436
0.456
0.444
0.436
0.458
0.452
0.450
0.448
0.442
0.450
0.454
0.460
0.450
0.440
0.464
0.462
0.456
0.458
0.456
0.456
0.462
0.456
0.460
0.468
0.456
0.460
0.466
0.466
0.458
0.462
0.466
0.462
0.456
0.452
0.460
0.460
0.458
0.452
0.460
0.462
0.460
0.458
0.456
0.464
0.460
0.458
0.460
0.466
0.466
0.468
0.470
0.482
0.476
0.482
0.478
0.486
0.960
0.490
0.476
0.486
0.492
0.508
0.504
0.508
0.524
0.518
0.512
0.530
0.252
0.250
0.508
0.510
0.504
0.536
0.516
0.520
0.506
0.508
0.508
0.512
0.510
0.510
0.506
0.520
0.538
0.566
0.566
0.580
0.604
0.584
0.574
0.564
0.576
0.546
0.552
0.556
0.574
0.566
0.566
0.576
0.590
0.586
0.600
0.622
0.608
0.614
0.634
0.620
0.608
0.618
0.618
0.644
0.198
0.422
0.628
0.630
0.604
0.616
0.606
0.582
0.586
0.582
0.562
0.586
0.576
0.578
0.560
0.570
0.560
0.568
0.560
0.566
0.564
0.546
0.550
0.542
0.528
0.516
0.522
0.524
0.518
0.512
0.508
0.512
0.502
0.500
0.508
0.494
0.506
0.504
0.490
0.506
0.502
0.502
0.502
0.500
0.508
0.488
0.504
0.502
0.504
0.494
0.504
0.482
0.208
0.302
0.990
0.486
0.486
0.490
0.486
0.486
0.488
0.486
0.484
0.488
0.480
0.478
0.480
0.474
0.478
0.482
0.218
0.240
0.482
0.472
0.464
0.466
0.470
0.460
0.552
0.370
0.458
0.454
0.486
0.438
0.454
0.464
0.442
0.446
0.454
0.456
0.446
0.454
0.460
0.450
0.452
0.456
0.454
0.458
0.450
0.452
0.452
0.456
0.448
0.450
0.450
0.452
0.448
0.442
0.450
0.446
0.442
0.442
0.444
0.442
0.436
0.438
0.438
0.438
0.432
0.434
0.434
0.436
0.432
0.412
0.450
0.424
0.422
0.420
0.418
0.902
1.210
0.414
0.422
0.418
0.416
0.422
0.428
0.418
0.428
0.424
0.426
0.430
0.432
0.430
0.426
0.426
0.426
0.434
0.424
0.434
0.430
0.428
0.430
0.426
0.432
0.434
0.428
0.442
0.426
0.428
0.436
0.432
0.436
0.438
0.434
0.430
0.432
0.436
0.430
0.432
0.428
0.434
0.426
0.430
0.432
0.428
0.422
0.426
0.430
0.420
0.422
0.418
0.426
0.418
0.420
0.416
0.424
0.414
0.418
0.416
0.418
0.416
0.416
0.410
0.422
0.412
0.416
0.408
0.424
0.412
0.412
0.414
0.412
0.406
0.408
0.408
0.414
0.406
0.408
0.408
0.420
0.410
0.410
0.412
0.420
0.412
0.412
0.418
0.424
0.414
0.416
0.416
0.422
0.422
0.414
0.420
0.424
0.418
0.416
0.418
0.420
0.426
0.410
0.418
0.420
0.418
0.420
0.422
0.422
0.418
0.422
0.428
0.428
0.420
0.428
0.434
0.428
0.422
0.434
0.424
0.426
0.434
0.434
0.420
0.434
0.434
0.438
0.426
0.446
0.446
0.440
0.442
0.438
0.442
0.434
0.440
0.442
0.436
0.434
0.442
0.436
0.436
0.440
0.436
0.420
0.450
0.448
0.442
0.444
0.436
0.442
0.440
0.444
0.442
0.432
0.442
0.440
0.440
0.434
0.438
0.440
0.442
0.432
0.436
0.442
0.212
0.226
0.434
0.440
0.442
0.434
0.430
0.438
0.438
0.442
0.434
0.436
0.426
0.456
0.436
0.436
0.442
0.438
0.436
0.440
0.440
0.446
0.448
0.444
0.442
0.450
0.438
0.436
0.462
0.452
0.446
0.440
0.448
0.448
0.446
0.440
0.448
0.452
0.450
0.444
0.448
0.456
0.452
0.452
0.458
0.468
0.466
0.464
0.472
0.478
0.470
0.474
0.476
0.482
0.474
0.466
0.476
0.466
0.474
0.472
0.478
0.480
0.480
0.492
0.508
0.494
0.494
0.492
0.498
0.498
0.498
0.482
0.480
0.488
0.476
0.470
0.476
0.474
0.466
0.470
0.474
0.464
0.462
0.470
0.460
0.460
0.458
0.466
0.468
0.468
0.480
0.498
0.522
0.522
0.522
0.544
0.554
0.550
0.532
0.524
0.560
0.528
0.528
0.530
0.532
0.522
0.526
0.532
0.530
0.520
0.530
0.532
0.530
0.520
0.532
0.540
0.538
0.532
0.544
0.548
0.540
0.540
0.542
0.518
0.526
0.518
0.518
0.530
0.532
0.526
0.540
0.534
0.568
0.530
0.540
0.516
0.556
0.526
0.520
0.514
0.510
0.302
0.204
0.508
0.492
0.498
0.490
0.484
0.488
0.492
0.486
0.482
0.478
0.512
0.446
0.488
0.482
0.476
0.472
0.482
0.470
0.468
0.470
0.474
0.466
0.462
0.466
0.472
0.462
0.462
0.468
0.468
0.464
0.464
0.472
0.476
0.470
0.472
0.482
0.484
0.484
0.482
0.488
0.490
0.486
0.490
0.482
0.494
0.492
0.482
0.494
0.486
0.492
0.488
0.484
0.498
0.492
0.494
0.498
0.502
0.498
0.500
0.506
0.500
0.496
0.504
0.498
0.490
0.498
0.500
0.502
0.494
0.494
0.498
0.508
0.504
0.498
0.512
0.512
0.500
0.500
0.502
0.502
0.508
0.516
0.524
0.538
0.542
0.542
0.560
0.574
0.556
0.558
0.566
0.556
0.544
0.550
0.546
0.534
0.540
0.544
0.546
0.536
0.556
0.564
0.568
0.556
0.558
0.574
0.578
0.566
0.568
0.584
0.548
0.556
0.548
0.568
0.568
0.550
0.570
0.568
0.582
0.556
0.568
0.564
0.556
0.542
0.534
0.550
0.530
0.526
0.520
0.528
0.520
0.502
0.512
0.506
0.510
0.506
0.496
0.502
0.496
0.506
0.498
0.494
0.496
0.496
0.500
0.486
0.486
0.484
0.486
0.490
0.484
0.480
0.482
0.480
0.478
0.474
0.474
0.478
0.478
0.480
0.478
0.484
0.488
0.484
0.486
0.494
0.492
0.496
0.492
0.494
0.500
0.502
0.492
0.498
0.500
0.490
0.486
0.492
0.490
0.488
0.490
0.502
0.494
0.496
0.496
0.500
0.502
0.500
0.494
0.500
0.504
0.496
0.492
0.502
0.498
0.496
0.496
0.510
0.498
0.498
0.504
0.498
0.498
0.498
0.504
0.504
0.508
0.502
0.502
0.512
0.504
0.506
0.510
0.522
0.516
0.526
0.536
0.538
0.534
0.544
0.536
0.534
0.530
0.526
0.526
0.524
0.526
0.534
0.538
0.536
0.536
0.524
0.522
0.526
0.520
0.522
0.552
0.552
0.550
0.574
0.586
0.578
0.576
0.592
0.566
0.572
0.572
0.564
0.562
0.568
0.564
0.554
0.556
0.556
0.560
0.550
0.542
0.552
0.552
0.546
0.542
0.546
0.548
0.546
0.548
0.538
0.536
0.534
0.540
0.532
0.538
0.546
0.570
0.582
0.572
0.592
0.596
0.590
0.576
0.584
0.564
0.554
0.556
0.552
0.560
0.578
0.624
0.630
0.640
0.658
0.666
0.660
0.644
0.622
0.604
0.576
0.566
0.562
0.558
0.562
0.574
0.598
0.650
0.642
0.678
0.706
0.692
0.694
0.680
0.660
0.656
0.638
0.602
0.582
0.566
0.554
0.560
0.554
0.550
0.552
0.570
0.582
0.580
0.592
0.602
0.598
0.596
0.604
0.606
0.600
0.590
0.590
0.598
0.594
0.590
0.600
0.612
0.598
0.596
0.602
0.600
0.590
0.586
0.582
0.574
0.586
0.592
0.590
0.592
0.614
0.634
0.622
0.616
0.632
0.632
0.620
0.616
0.620
0.608
0.606
0.614
0.610
0.606
0.612
0.620
0.640
0.620
0.620
0.632
0.628
0.624
0.636
0.626
0.610
0.620
0.626
0.630
0.234
0.382
0.612
0.616
0.608
0.594
0.590
0.588
0.594
0.586
0.590
0.608
0.604
0.596
0.602
0.604
0.596
0.594
0.616
0.620
0.610
0.610
0.642
0.628
0.628
0.644
0.650
0.638
0.626
0.634
0.624
0.614
0.618
0.624
0.624
0.626
0.636
0.654
0.632
0.634
0.640
0.616
0.632
0.636
0.636
0.652
0.692
0.712
0.720
0.744
0.734
0.736
0.724
0.706
0.680
0.670
0.660
0.642
0.620
0.618
0.620
0.624
0.620
0.614
0.606
0.586
0.582
0.580
0.580
0.580
0.596
0.600
0.608
0.642
0.686
0.706
0.740
0.770
0.762
0.772
0.762
0.738
0.732
0.718
0.700
0.702
0.696
0.692
0.694
0.694
0.694
0.682
0.646
0.634
0.632
0.626
0.614
0.624
0.624
0.632
0.640
0.630
0.638
0.646
0.656
0.644
0.648
0.660
0.658
0.646
0.644
0.660
0.640
0.666
0.674
0.652
0.640
0.642
0.642
0.638
0.640
0.660
0.670
0.684
0.702
0.708
0.694
0.678
0.664
0.656
0.654
0.640
0.642
0.640
0.652
0.654
0.648
0.666
0.672
0.660
0.684
0.712
0.714
0.746
0.766
0.742
0.758
0.726
0.716
0.706
0.684
0.648
0.632
0.616
0.626
0.616
0.608
0.604
0.614
0.624
0.622
0.636
0.666
0.666
0.658
0.666
0.670
0.652
0.650
0.662
0.712
0.712
0.716
0.724
0.736
0.728
0.714
0.696
0.678
0.662
0.644
0.624
0.604
0.606
0.614
0.618
0.636
0.674
0.706
0.716
0.746
0.748
0.732
0.720
0.716
0.702
0.674
0.654
0.642
0.628
0.624
0.598
0.594
0.590
0.596
0.616
0.632
0.680
0.738
0.808
0.830
0.874
0.866
0.824
0.834
0.798
0.744
0.726
0.712
0.666
0.658
0.670
0.686
0.696
0.706
0.718
0.734
0.732
0.716
0.708
0.696
0.672
0.734
0.724
0.700
0.700
0.722
0.684
0.712
0.606
0.626
0.616
0.590
0.584
0.578
0.572
0.554
0.556
0.558
0.544
0.546
0.544
0.532
0.522
0.538
0.524
0.508
0.518
0.502
0.512
0.510
0.500
0.498
0.506
0.500
0.498
0.490
0.496
0.496
0.482
0.482
0.482
0.476
0.476
0.486
0.480
0.478
0.480
0.496
0.472
0.486
0.486
0.482
0.484
0.482
0.486
0.480
0.492
0.488
0.490
0.496
0.490
0.490
0.488
0.494
0.492
0.490
0.486
0.488
0.498
0.498
0.490
0.490
0.482
0.484
0.482
0.492
0.478
0.458
0.470
0.472
0.464
0.446
0.482
0.452
0.456
0.474
0.454
0.454
0.462
0.458
0.464
0.460
0.468
0.466
0.472
0.462
0.448
0.490
0.442
0.464
0.462
0.462
0.466
0.456
0.468
0.458
0.436
0.478
0.454
0.454
0.460
0.456
0.456
0.462
0.452
0.452
0.904
0.444
0.452
0.456
0.450
0.450
0.450
0.442
0.442
0.454
0.438
0.438
0.442
0.450
0.436
0.434
0.448
0.444
0.434
0.434
0.440
0.448
0.446
0.462
0.408
0.426
0.450
0.438
0.434
0.434
0.432
0.434
0.432
0.436
0.432
0.436
0.444
0.434
0.438
0.436
0.430
0.440
0.440
0.434
0.448
0.450
0.446
0.438
0.448
0.444
0.440
0.448
0.446
0.436
0.442
0.444
0.440
0.432
0.444
0.430
0.430
0.430
0.422
0.422
0.426
0.430
0.426
0.420
0.422
0.428
0.424
0.424
0.422
0.436
0.422
0.426
0.426
0.424
0.424
0.424
0.440
0.420
0.422
0.426
0.432
0.424
0.426
0.428
0.426
0.422
0.424
0.428
0.426
0.422
0.426
0.430
0.422
0.422
0.422
0.432
0.422
0.420
0.420
0.422
0.422
0.416
0.422
0.420
0.414
0.418
0.422
0.414
0.418
0.426
0.416
0.418
0.422
0.422
0.414
0.424
0.428
0.420
0.422
0.428
0.424
0.420
0.422
0.430
0.422
0.424
0.422
0.428
0.422
0.422
0.426
0.426
0.420
0.424
0.422
0.430
0.428
0.428
0.422
0.424
0.428
0.430
0.432
0.426
0.430
0.428
0.432
0.438
0.432
0.434
0.436
0.444
0.436
0.442
0.442
0.454
0.442
0.448
0.452
0.452
0.462
0.450
0.456
0.452
0.458
0.450
0.454
0.454
0.454
0.456
0.454
0.454
0.452
0.456
0.452
0.460
0.468
0.466
0.464
0.476
0.470
0.468
0.472
0.484
0.474
0.476
0.480
0.486
0.480
0.478
0.486
0.484
0.478
0.482
0.486
0.484
0.480
0.488
0.496
0.498
0.494
0.506
0.512
0.506
0.508
0.504
0.502
0.496
0.492
0.490
0.498
0.512
0.552
0.558
0.586
0.602
0.586
0.584
0.574
0.570
0.580
0.562
0.558
0.550
0.558
0.546
0.540
0.554
0.524
0.534
0.542
0.530
0.530
0.540
0.554
0.550
0.552
0.568
0.566
0.550
0.560
0.548
0.552
0.542
0.538
0.534
0.534
0.544
0.532
0.522
0.530
0.528
0.526
0.516
0.518
0.524
0.536
0.488
0.498
0.516
0.532
0.514
0.540
0.556
0.520
0.544
0.556
0.516
0.532
0.540
0.522
0.524
0.508
0.496
0.538
0.504
0.554
0.456
0.498
0.498
0.484
0.486
0.492
0.482
0.472
0.482
0.478
0.470
0.456
0.488
0.458
0.470
0.466
0.450
0.462
0.248
0.660
0.460
0.454
0.446
0.452
0.456
0.448
0.448
0.452
0.444
0.442
0.444
0.442
0.442
0.430
0.438
0.428
0.440
0.444
0.414
0.432
0.426
0.438
0.422
0.430
0.414
0.438
0.420
0.422
0.426
0.422
0.402
0.440
0.422
0.216
0.198
0.410
0.426
0.410
0.414
0.422
0.406
0.406
0.412
0.414
0.458
0.352
0.412
0.404
0.408
0.398
0.414
0.404
0.410
0.402
0.398
0.404
0.404
0.398
0.406
0.402
0.406
0.398
0.398
0.404
0.400
0.428
0.368
0.400
0.410
0.406
0.404
0.406
0.400
0.404
0.434
0.382
0.398
0.406
0.412
0.408
0.422
0.402
0.406
0.416
0.412
0.414
0.414
0.412
0.420
0.420
0.402
0.426
0.408
0.414
0.416
0.422
0.410
0.418
0.420
0.412
0.416
0.416
0.410
0.416
0.418
0.418
0.414
0.414
0.420
0.416
0.412
0.418
0.410
0.420
0.414
0.408
0.416
0.416
0.404
0.420
0.412
0.414
0.406
0.414
0.412
0.412
0.412
0.414
0.420
0.414
0.416
0.418
0.422
0.416
0.418
0.422
0.422
0.428
0.420
0.418
0.424
0.428
0.420
0.420
0.424
0.432
0.420
0.424
0.422
0.422
0.420
0.426
0.424
0.424
0.420
0.430
0.436
0.440
0.428
0.448
0.444
0.450
0.442
0.448
0.452
0.442
0.452
0.452
0.448
0.446
0.446
0.444
0.452
0.442
0.448
0.452
0.460
0.472
0.470
0.470
0.468
0.480
0.466
0.472
0.470
0.472
0.468
0.476
0.480
0.480
0.490
0.486
0.494
0.490
0.508
0.512
0.508
0.524
0.520
0.518
0.524
0.538
0.530
0.524
0.522
0.526
0.514
0.512
0.506
0.510
0.510
0.506
0.504
0.518
0.528
0.544
0.532
0.544
0.558
0.570
0.578
0.578
0.564
0.570
0.546
0.540
0.536
0.538
0.538
0.540
0.526
0.524
0.524
0.534
0.542
0.550
0.536
0.528
0.536
0.538
0.536
0.528
0.546
0.548
0.544
0.572
0.578
0.558
0.586
0.570
0.574
0.576
0.574
0.574
0.554
0.552
0.540
0.548
0.552
0.546
0.554
0.554
0.544
0.538
0.550
0.544
0.548
0.566
0.556
0.562
0.574
0.566
0.556
0.566
0.568
0.556
0.556
0.558
0.580
0.582
0.568
0.554
0.550
0.552
0.550
0.550
0.540
0.538
0.530
0.526
0.522
0.526
0.526
0.562
0.562
0.594
0.624
0.650
0.632
0.608
0.618
0.592
0.588
0.562
0.548
0.554
0.548
0.546
0.548
0.560
0.574
0.562
0.558
0.558
0.562
0.558
0.556
0.556
0.564
0.560
0.544
0.536
0.532
0.522
0.540
0.206
0.382
0.454
0.518
0.520
0.512
0.526
0.278
0.246
0.522
0.532
0.548
0.534
0.526
0.534
0.538
0.530
0.520
0.530
0.216
0.310
0.524
0.512
0.504
0.510
0.220
0.290
0.502
0.518
0.520
0.512
0.530
0.540
0.566
0.326
0.242
0.598
0.552
0.560
0.636
0.484
0.548
0.540
0.528
0.540
0.670
0.402
0.508
0.554
0.526
0.520
0.520
0.518
0.532
0.534
0.540
0.538
0.530
0.528
0.510
0.520
0.490
0.264
0.270
0.516
0.524
0.518
0.526
0.290
0.254
0.550
0.548
0.584
0.578
0.594
0.610
0.614
0.600
0.608
0.588
0.580
0.580
0.566
0.560
0.574
0.570
0.578
0.604
0.600
0.602
0.620
0.622
0.600
0.592
0.586
0.560
0.558
0.550
0.548
0.546
0.546
0.286
0.254
0.556
0.552
0.562
0.368
0.238
0.272
0.314
0.602
0.256
0.368
0.372
0.224
0.808
0.356
0.548
0.310
0.250
0.558
0.570
0.566
0.578
0.504
0.550
0.526
0.536
0.536
0.536
0.540
0.550
0.552
0.554
0.568
0.564
0.564
0.578
0.576
0.238
0.320
0.572
0.212
0.366
0.258
0.266
0.318
0.228
0.530
0.548
0.532
0.542
0.550
0.560
0.560
0.578
0.596
0.586
0.576
0.582
0.556
0.556
0.538
0.532
0.530
0.536
0.542
0.544
0.558
0.534
0.552
0.548
0.514
0.536
1.050
0.528
0.274
0.236
0.486
0.574
0.528
0.484
0.244
0.304
0.534
0.310
0.222
0.248
0.312
0.524
0.518
0.236
0.376
0.250
0.436
0.432
0.552
0.564
0.542
0.548
0.546
0.546
0.386
0.704
0.270
0.240
0.550
0.528
0.532
0.520
0.526
0.524
0.518
0.524
0.520
0.520
0.520
0.512
0.514
0.512
0.492
0.514
0.490
0.524
0.468
0.498
0.494
0.484
0.476
0.530
0.502
0.300
0.232
0.702
0.340
0.520
0.276
0.262
0.260
0.274
0.514
0.556
0.572
0.254
0.418
0.414
0.372
0.270
0.464
0.580
0.518
0.538
0.552
0.532
0.508
0.286
0.296
0.496
0.528
0.520
0.528
0.526
0.528
0.532
0.398
0.658
0.520
0.276
0.246
0.284
0.230
0.324
0.690
0.648
0.386
0.508
0.574
0.446
0.512
0.508
0.560
0.548
0.474
0.232
0.282
0.302
0.218
0.522
0.510
0.474
0.284
0.252
0.294
0.256
0.476
0.290
0.228
0.466
0.548
0.512
0.534
0.508
0.242
0.272
0.554
0.522
0.526
0.532
0.528
0.504
0.550
0.524
0.200
0.330
0.518
0.516
0.540
0.530
0.528
0.526
0.524
0.540
0.534
0.532
0.538
0.528
0.312
0.202
0.524
0.212
0.202
0.598
0.422
0.582
0.234
0.208
0.530
0.326
0.236
0.440
0.204
0.300
0.306
0.206
0.500
0.520
0.532
0.522
0.198
0.396
0.516
0.212
0.404
0.626
0.352
0.200
0.406
0.448
0.592
0.506
0.562
0.480
0.654
0.224
0.198
0.638
0.524
0.528
0.346
0.334
0.372
0.376
0.450
0.550
0.210
0.296
0.424
0.318
0.278
0.410
0.540
0.618
0.338
0.238
0.256
1.024
0.508
0.532
0.456
1.312
0.304
0.714
0.378
0.272
0.226
0.230
0.218
0.562
0.450
0.682
0.372
0.478
0.646
0.300
0.236
0.276
0.444
0.542
0.470
0.512
0.490
0.246
0.242
0.350
0.624
0.802
0.428
0.252
0.334
0.304
0.486
0.394
0.228
0.440
0.564
0.552
0.386
0.314
0.474
0.234
0.644
0.328
0.498
0.494
0.494
0.498
0.492
0.500
0.246
0.252
0.510
0.290
0.210
0.500
0.508
0.502
0.504
0.284
0.232
0.268
0.204
0.494
0.512
0.474
0.504
0.486
0.234
0.246
0.484
0.500
0.236
0.244
0.264
0.274
0.312
0.396
0.208
0.482
0.540
0.448
0.480
0.488
0.258
0.232
0.486
0.556
0.226
0.202
0.268
0.280
0.416
0.270
0.214
0.498
0.474
0.494
0.480
0.478
0.488
0.474
0.478
0.480
0.470
0.474
0.472
0.472
0.462
0.476
0.478
0.466
0.470
0.490
0.478
0.460
0.474
0.478
0.474
0.478
0.464
0.472
0.466
0.472
0.470
0.464
0.464
0.466
0.472
0.472
0.472
0.470
0.452
0.490
0.468
0.466
0.474
0.468
0.466
0.468
0.470
0.466
0.462
0.464
0.470
0.462
0.922
0.468
0.500
0.434
0.254
0.222
0.454
0.458
0.478
0.550
0.354
0.458
0.462
0.468
0.248
0.206
0.462
0.452
0.436
0.480
0.452
0.442
0.460
0.274
0.374
0.250
0.324
0.256
0.410
0.268
0.226
0.414
0.422
0.372
0.202
0.198
0.288
0.376
0.514
0.638
0.394
0.530
0.622
0.408
0.434
0.260
0.398
0.518
0.868
0.248
0.518
0.408
0.324
0.236
0.392
0.578
0.496
0.302
0.454
0.782
0.226
0.264
0.264
0.228
0.212
0.292
0.492
0.304
0.338
0.292
0.334
0.560
0.582
0.462
0.274
0.210
0.230
0.268
0.420
0.388
1.030
0.468
0.468
0.602
0.318
0.238
0.326
0.386
0.272
0.622
0.448
0.466
0.456
0.462
0.256
0.206
0.724
0.214
0.456
0.416
0.538
0.274
0.210
0.302
0.214
0.384
0.450
0.216
0.812
0.412
0.226
0.380
0.276
0.302
0.264
0.436
0.702
0.358
1.050
0.388
0.498
0.494
0.992
1.006
1.030
0.310
0.560
0.300
0.550
0.228
0.314
0.746
0.388
0.210
0.370
0.426
0.440
0.498
0.386
0.198
0.456
0.568
0.284
0.320
0.200
0.640
0.476
0.370
0.246
0.504
0.428
0.684
0.388
0.488
1.060
0.272
0.228
1.592
0.546
0.538
0.506
0.526
0.522
0.526
0.524
0.520
0.516
0.514
0.512
0.504
0.506
0.500
0.508
0.482
0.364
0.204
0.494
0.294
0.560
0.552
0.212
0.262
0.564
0.362
0.346
0.268
0.232
0.250
0.266
0.226
0.212
0.208
0.478
0.572
0.526
0.516
0.532
0.532
0.584
0.292
0.488
0.234
0.494
0.416
0.374
0.300
0.346
0.580
0.270
0.230
0.502
0.494
0.398
0.650
0.198
0.308
0.500
0.622
0.462
0.290
0.316
0.282
0.212
0.450
0.528
0.530
0.534
0.806
0.260
0.390
0.720
0.494
1.534
0.524
1.614
0.350
0.710
0.362
0.458
1.004
0.806
0.526
0.518
0.522
0.532
0.532
0.532
0.460
0.636
1.116
0.524
0.528
0.534
0.308
0.232
0.536
0.530
0.528
0.526
0.528
0.524
0.542
0.570
0.532
0.546
0.234
0.352
0.542
0.328
0.218
0.538
0.306
0.256
0.558
0.526
0.456
0.588
0.206
0.276
0.534
0.254
0.276
0.612
0.462
0.220
0.256
0.256
0.270
0.216
0.322
0.278
0.286
0.392
0.636
0.312
0.296
0.348
0.476
0.246
0.508
0.404
0.390
0.288
0.278
0.280
0.272
0.530
0.286
0.250
0.418
0.324
0.352
0.306
0.476
0.286
0.538
1.652
0.468
0.520
0.522
0.540
0.488
0.524
0.512
0.516
0.200
0.330
0.266
0.250
0.528
0.434
0.548
0.232
0.358
0.532
0.534
0.528
0.294
0.454
0.334
0.222
0.390
0.258
0.444
0.262
0.276
0.350
0.956
0.268
0.322
0.672
0.340
0.514
0.508
0.426
0.590
0.504
0.558
0.312
0.328
0.316
0.558
0.430
0.212
0.288
0.494
0.538
0.434
0.346
0.622
0.508
0.200
0.242
0.470
0.472
0.518
0.202
0.290
0.404
0.440
0.496
0.428
0.328
0.594
0.288
0.632
0.654
0.554
0.306
0.280
0.604
0.410
0.366
0.510
0.376
0.228
0.220
0.222
0.698
0.218
0.690
0.440
0.598
0.266
0.906
0.588
0.412
0.544
0.224
0.418
0.466
2.092
0.202
0.500
0.260
0.446
0.280
0.234
0.272
0.208
0.414
0.340
0.378
0.498
0.394
0.450
0.420
0.384
0.466
0.534
0.408
0.520
0.532
0.398
0.256
0.522
0.280
0.410
0.434
0.420
0.428
0.896
0.376
0.576
0.384
0.346
0.212
0.288
0.482
0.634
0.324
0.508
0.394
1.840
0.268
0.386
0.466
0.376
0.406
0.372
0.376
0.494
0.580
0.252
0.254
0.326
0.306
0.358
0.448
0.410
0.444
1.966
0.252
0.458
0.666
0.314
0.568
0.370
0.298
0.550
0.272
0.408
0.410
0.410
0.818
0.432
0.358
0.488
0.288
0.270
0.398
1.158
0.244
0.426
0.436
0.388
1.570
0.360
0.628
1.782
0.390
0.416
0.360
0.794
0.230
0.204
0.240
0.236
0.338
0.342
0.388
0.396
0.382
0.422
0.366
0.378
0.538
0.276
0.424
0.476
0.446
0.212
0.392
0.376
1.444
0.274
0.258
0.438
0.674
0.458
0.396
0.440
0.366
0.830
0.706
0.386
0.796
0.380
0.394
0.396
0.396
0.446
0.456
0.300
0.354
0.416
0.696
0.476
0.374
0.420
0.388
0.376
0.406
0.386
0.398
0.384
0.400
0.390
0.416
0.220
0.538
0.388
0.388
0.392
0.388
0.396
0.410
0.358
0.382
0.396
0.414
0.370
0.380
0.364
0.414
0.386
0.396
0.386
0.390
0.778
0.388
0.204
0.226
0.248
0.510
0.394
0.396
0.390
0.394
0.988
0.198
0.444
0.318
1.208
0.392
0.388
0.398
0.392
0.392
0.396
0.396
0.394
0.402
0.390
0.394
0.540
0.280
0.414
0.384
0.400
0.400
0.408
0.804
0.272
0.568
0.364
0.398
0.410
0.410
0.404
0.410
0.414
0.410
0.564
0.254
0.414
0.404
0.422
0.378
0.428
0.406
0.402
0.410
0.412
0.394
0.392
0.418
0.402
0.418
0.416
0.400
0.454
0.384
0.420
0.416
0.420
0.428
0.600
0.242
0.422
0.422
0.428
0.414
0.416
0.272
0.300
0.252
0.442
0.200
0.230
0.298
0.372
0.632
0.416
0.436
0.480
0.258
0.290
0.536
0.346
0.262
0.422
0.458
0.538
0.322
0.378
0.300
0.208
0.422
0.438
0.368
0.396
0.632
0.370
0.372
0.648
0.248
0.518
0.404
0.490
0.440
0.490
0.590
0.520
0.396
0.428
0.606
0.412
0.330
0.418
0.808
0.428
1.642
0.834
0.488
0.500
0.488
0.504
0.554
0.432
0.994
0.472
1.132
0.294
0.534
0.222
0.216
0.608
0.330
0.498
0.492
0.496
0.500
0.500
0.512
0.362
0.280
0.204
0.228
0.434
0.198
0.260
0.478
0.490
0.454
0.488
0.534
1.648
0.246
0.386
0.744
0.284
0.466
0.468
0.478
0.958
0.374
0.548
0.484
0.604
0.256
0.534
0.928
0.476
0.466
0.498
0.296
0.692
0.492
0.486
0.494
0.496
0.484
0.492
0.496
0.502
0.198
0.264
0.520
0.516
0.516
0.594
0.404
0.290
0.294
0.264
0.292
0.304
0.618
0.400
0.510
0.300
0.372
0.538
0.500
0.242
0.258
0.494
0.316
0.222
0.214
0.750
0.526
0.426
0.348
0.328
0.486
0.712
0.366
0.548
0.260
0.280
0.580
0.518
1.034
0.508
0.508
0.374
0.256
0.596
0.292
0.494
0.354
0.228
0.264
0.214
0.234
0.210
0.514
0.268
0.258
0.442
0.378
0.224
1.216
0.516
0.396
0.534
0.552
0.520
0.298
0.418
0.390
0.348
0.372
0.476
0.326
0.518
0.530
0.514
0.530
0.512
0.524
0.508
0.506
0.296
0.250
0.490
1.524
0.238
0.286
0.512
0.240
0.302
0.582
0.340
0.376
0.270
0.432
0.620
0.532
0.232
0.302
0.546
0.360
0.212
0.570
0.596
0.564
0.418
0.420
0.324
0.264
0.410
0.412
0.558
0.538
0.542
1.380
0.234
0.526
0.398
0.406
0.232
0.696
0.344
0.550
0.512
0.538
0.554
0.370
0.422
0.368
0.258
0.280
0.548
0.462
0.504
0.546
0.534
0.216
0.382
0.328
0.658
0.544
0.720
0.420
0.492
0.744
0.358
0.582
1.214
0.418
0.594
0.424
0.266
0.296
0.410
0.510
0.736
0.598
0.342
0.536
0.528
0.570
1.096
0.572
0.396
0.368
0.418
0.396
0.316
0.452
0.288
0.804
0.216
0.414
0.534
0.218
0.358
0.402
0.650
0.456
0.570
0.538
0.872
0.274
0.504
0.632
0.606
0.802
0.724
0.806
0.570
0.244
0.708
0.500
0.496
1.318
0.242
0.640
0.384
0.508
0.294
0.220
1.002
0.498
0.492
0.500
0.514
0.242
0.338
0.548
0.398
0.408
0.468
1.310
0.310
0.252
0.656
0.348
0.354
0.942
0.318
0.316
0.650
0.362
0.466
0.970
0.218
0.788
0.424
0.546
0.486
0.494
0.506
0.478
0.486
0.480
0.486
0.484
0.396
0.632
0.428
0.482
0.262
0.512
0.228
0.452
0.812
0.248
0.430
0.604
0.278
0.556
0.494
0.500
0.492
0.502
0.508
0.510
0.558
0.220
0.224
0.500
0.816
0.446
0.226
0.518
0.464
0.214
0.252
0.524
0.504
0.508
0.508
0.530
0.534
0.532
0.538
0.510
0.552
0.536
0.528
0.532
0.526
0.526
0.524
0.512
0.518
0.512
0.518
0.522
0.520
0.526
0.228
0.288
0.522
0.524
0.222
0.350
0.328
0.430
0.962
0.312
0.478
1.188
0.472
0.402
0.200
0.494
0.718
0.426
0.714
1.018
0.764
0.516
0.244
1.326
0.518
1.090
0.530
0.542
0.548
0.574
0.600
0.618
0.618
0.476
0.340
0.494
0.312
0.240
0.588
0.614
0.340
0.260
0.374
0.214
0.394
0.328
0.972
0.376
0.328
0.200
0.198
0.538
0.548
0.554
0.606
0.556
0.310
0.278
0.628
0.582
0.598
0.586
0.364
0.218
1.160
0.560
0.576
0.534
0.552
0.724
0.366
0.552
0.234
0.332
0.566
0.642
0.878
0.392
0.406
1.062
0.220
1.016
0.212
0.296
0.240
0.334
0.588
0.512
0.536
0.532
0.542
0.646
0.242
0.198
0.610
0.550
0.484
0.508
1.106
0.542
0.232
0.252
0.224
0.304
0.678
0.388
0.582
0.642
0.400
0.438
0.646
0.526
0.592
0.470
0.564
0.554
0.606
0.500
0.346
0.212
0.562
0.224
0.322
1.120
0.556
0.550
0.550
0.550
0.550
0.546
0.538
0.536
0.256
0.254
0.564
0.542
0.534
0.534
0.534
0.526
0.516
0.606
0.296
0.394
0.280
0.212
0.270
0.502
0.368
0.642
0.276
0.708
0.490
0.574
0.200
0.348
0.214
0.396
0.324
0.206
0.456
0.352
0.218
0.236
0.490
0.696
0.518
0.450
0.560
0.562
0.558
0.560
0.560
0.558
0.552
0.550
0.552
0.544
0.538
0.536
0.540
0.536
0.530
0.528
0.372
0.680
0.516
0.516
0.514
0.538
0.450
0.310
0.224
0.226
0.388
0.450
0.468
0.280
0.226
0.456
0.492
0.520
0.506
0.478
0.210
0.328
0.522
0.572
0.528
0.478
0.494
0.626
0.444
0.968
0.490
0.500
0.510
0.538
0.586
0.368
0.200
0.310
0.612
0.430
0.566
0.330
0.638
0.568
0.308
0.200
0.518
0.488
0.394
0.662
0.510
0.520
0.516
0.520
0.518
0.522
0.524
0.520
0.514
0.514
0.514
0.518
0.506
0.506
0.698
1.006
0.390
0.458
0.390
0.478
0.472
0.488
0.486
0.490
0.490
0.486
0.500
0.504
0.502
0.496
0.506
0.502
0.502
0.492
0.508
0.502
0.502
0.492
0.500
0.494
0.502
0.986
0.506
0.490
0.212
0.308
0.504
0.502
0.540
0.470
0.502
0.478
0.534
0.504
0.502
0.512
0.522
0.516
0.524
0.528
0.526
0.522
0.650
0.412
0.518
0.570
0.462
0.512
0.518
0.516
0.682
0.354
0.522
0.534
0.546
0.550
0.528
0.570
0.730
0.364
0.542
0.720
0.280
0.284
0.312
0.550
0.578
0.614
0.334
0.638
0.436
0.234
0.304
0.558
0.238
0.252
0.212
0.764
0.464
0.352
0.304
0.200
0.238
0.380
0.198
0.384
0.280
0.514
0.410
0.224
0.372
0.338
0.334
0.776
0.322
0.304
0.282
0.290
0.296
0.412
0.686
0.666
0.492
0.564
0.296
0.252
0.410
0.464
0.612
0.668
0.528
0.530
0.524
0.522
0.516
0.516
0.504
0.712
0.242
0.556
0.496
0.518
0.450
0.510
0.492
0.492
0.484
0.566
0.390
0.222
0.266
0.486
0.508
0.486
0.488
0.206
0.772
0.430
0.538
0.464
0.510
0.480
0.478
0.476
0.476
0.476
0.478
0.226
0.246
0.830
0.832
0.226
0.354
0.294
0.278
0.516
0.468
1.160
0.242
0.494
0.492
0.496
0.506
0.514
0.516
0.512
0.508
0.518
0.516
0.512
0.602
0.344
1.088
0.354
0.676
0.468
0.490
0.482
0.210
0.306
0.506
0.516
0.538
0.556
0.634
0.606
0.596
0.604
0.600
0.586
0.572
0.580
0.738
0.414
0.518
0.556
0.544
0.540
0.544
0.544
0.542
0.536
0.540
0.538
0.534
0.530
0.534
0.536
0.536
0.534
0.530
0.534
0.536
0.538
0.540
0.534
0.528
0.532
0.530
0.532
0.524
0.524
0.524
0.530
0.526
0.526
0.528
0.532
0.534
0.526
0.524
0.526
0.530
0.524
0.520
0.514
0.516
0.518
0.532
0.530
0.198
0.236
0.628
0.532
0.198
0.336
0.260
0.424
0.208
0.642
0.548
0.516
0.518
0.522
0.524
0.536
0.546
0.544
0.546
0.550
0.546
0.540
0.538
0.540
0.528
0.520
0.522
0.528
0.522
0.520
0.520
0.514
0.510
0.510
0.508
0.514
0.520
0.524
0.522
0.548
0.566
0.582
0.582
0.578
0.588
0.588
0.560
0.588
0.290
0.286
0.554
0.322
0.220
0.496
0.584
0.308
0.232
0.518
0.560
0.522
0.502
0.852
0.938
0.592
0.596
0.594
0.604
0.594
0.578
0.338
0.238
0.558
0.562
0.588
0.514
0.556
0.206
0.290
0.296
0.274
0.562
0.240
0.302
0.536
0.536
0.566
0.542
0.544
0.540
0.540
0.544
0.548
0.574
0.240
0.278
0.220
0.290
0.248
0.350
0.556
0.554
0.274
0.276
0.532
0.550
0.538
0.538
0.540
0.536
0.536
0.868
0.236
0.566
0.560
0.202
0.360
0.574
0.308
0.248
0.564
0.556
0.552
0.228
0.864
0.538
0.342
0.200
0.538
0.522
0.536
0.528
0.524
0.534
0.540
0.582
0.324
0.398
0.312
0.536
0.536
0.534
0.236
0.296
0.524
0.524
0.516
0.218
0.316
0.516
0.286
0.238
0.214
0.314
0.276
0.262
0.552
0.558
0.560
0.564
0.568
0.568
0.558
0.550
0.560
0.548
1.046
0.574
0.490
0.518
0.240
0.262
2.502
0.474
0.512
0.494
0.490
0.606
0.388
1.490
1.046
0.434
0.206
0.304
0.340
0.216
0.256
0.218
0.520
0.268
0.688
0.490
0.506
0.502
0.500
0.524
0.218
0.258
0.486
0.472
0.450
0.530
0.516
0.490
0.266
0.224
0.264
0.208
0.518
0.522
0.490
0.512
0.516
0.522
0.486
0.848
0.316
0.408
0.520
0.498
1.032
0.682
0.772
0.616
0.520
0.528
0.422
0.484
0.688
0.284
0.212
0.348
0.724
0.490
0.542
0.468
0.510
0.512
0.250
0.278
0.522
0.552
0.564
0.572
0.590
0.600
0.594
0.584
0.590
0.696
0.452
0.264
0.338
0.496
0.224
0.366
0.416
0.450
0.200
0.572
0.258
0.216
0.626
0.406
0.220
0.334
0.266
0.302
0.730
0.446
0.230
0.250
0.228
0.430
0.646
0.434
0.388
0.230
0.454
0.648
1.038
0.200
1.154
0.566
0.362
0.226
0.540
0.674
0.480
0.470
0.386
0.654
0.202
0.434
0.466
0.540
0.260
0.284
0.296
0.256
0.560
0.516
0.586
0.550
0.556
0.764
0.320
0.242
1.924
1.752
0.376
0.398
0.588
0.316
0.308
0.234
0.838
0.708
0.418
0.462
0.346
0.872
0.224
0.452
0.784
0.798
0.348
0.440
0.522
0.416
0.432
0.376
0.496
0.362
0.240
0.292
1.334
0.620
0.214
0.908
0.330
0.328
0.462
1.202
0.346
0.490
0.426
0.994
0.312
0.666
0.436
0.530
0.476
0.990
0.486
0.498
0.506
0.490
0.506
0.498
0.526
0.476
0.496
0.496
0.518
0.472
0.502
0.498
0.312
0.252
0.416
0.490
0.258
0.242
0.546
0.310
0.440
0.266
0.382
0.488
0.492
0.494
0.490
0.436
0.552
0.502
0.674
0.312
0.496
0.494
0.488
0.550
0.924
0.488
0.492
0.496
0.508
0.502
0.504
0.510
0.516
0.512
0.506
0.508
0.508
0.502
0.200
0.296
0.360
0.228
0.418
0.450
0.328
0.204
0.430
0.590
0.236
0.200
0.478
0.432
0.526
0.544
0.854
0.236
0.352
0.316
0.436
0.302
0.394
0.250
0.240
0.466
0.316
0.236
0.228
0.306
0.544
0.316
0.226
0.204
0.324
0.594
0.492
0.476
0.680
0.558
0.360
0.518
0.576
0.462
0.524
0.514
0.516
0.524
0.524
0.522
0.524
0.528
0.520
0.518
0.518
0.518
0.508
0.508
0.512
0.520
0.518
0.518
0.516
0.522
0.522
0.520
0.512
0.518
0.518
0.518
0.240
0.274
0.516
0.512
0.512
0.510
0.510
0.522
0.542
0.550
0.552
0.568
0.564
0.566
0.570
0.538
0.530
0.532
0.524
0.526
0.524
0.518
0.522
0.530
0.554
0.548
0.560
0.572
0.584
0.572
0.568
0.574
0.560
0.550
0.580
0.862
0.524
0.742
0.390
1.168
0.454
0.516
0.898
0.324
0.458
1.010
0.552
0.568
0.400
0.306
0.734
1.844
0.524
0.510
1.050
0.412
0.230
0.386
0.496
0.210
0.330
0.490
1.002
0.576
0.412
0.518
0.508
0.502
0.504
0.506
0.508
0.502
0.504
0.506
0.508
0.504
0.500
0.504
0.504
0.498
0.510
0.214
0.794
0.524
0.206
0.716
0.222
0.266
0.388
0.384
0.764
0.410
0.292
0.612
0.486
0.316
0.480
0.270
0.524
0.260
0.258
0.264
0.468
0.644
0.600
0.282
0.416
0.370
0.338
0.264
0.412
0.364
0.268
0.456
0.260
0.264
0.526
0.278
0.504
0.236
1.052
0.516
0.518
0.434
0.586
0.510
0.506
0.504
0.508
0.486
0.496
0.634
0.278
0.570
0.508
0.504
0.506
0.516
0.526
0.522
0.520
0.524
0.528
0.510
0.716
0.304
0.324
0.206
0.340
0.630
0.484
0.214
0.240
0.738
0.352
0.490
0.460
0.516
0.398
0.572
0.604
0.380
0.482
0.558
1.530
0.522
0.522
0.516
0.522
0.530
0.480
0.420
0.340
0.294
0.514
0.216
0.272
0.252
0.356
0.396
1.078
0.518
0.522
0.532
0.536
0.546
0.542
0.484
0.308
0.286
0.516
0.538
0.396
0.210
0.344
0.284
0.312
1.026
0.530
0.544
0.576
0.584
0.608
0.610
0.592
0.600
0.588
0.584
0.936
0.230
0.298
0.352
0.300
1.182
0.540
0.532
0.532
0.546
0.562
0.572
0.578
0.588
0.572
0.568
0.562
0.564
0.554
0.560
0.572
0.566
0.572
0.554
0.560
0.560
0.564
0.556
0.550
0.544
0.544
0.542
0.540
0.540
0.536
0.536
0.528
0.526
0.666
0.366
0.512
0.508
0.228
0.270
0.506
0.510
0.696
0.346
0.544
0.574
0.596
0.610
0.616
0.602
0.600
0.386
0.198
0.576
0.544
0.616
0.496
1.084
0.508
0.526
0.514
0.530
0.532
0.752
0.362
0.584
0.576
0.596
0.590
0.592
0.614
0.606
0.600
0.608
0.588
0.586
0.580
0.576
0.570
0.562
0.564
0.552
0.550
0.550
0.550
0.558
0.564
0.562
0.566
0.260
0.356
0.446
0.502
0.740
0.572
0.562
0.696
0.400
0.532
0.524
0.512
0.542
0.386
0.434
0.222
0.524
0.534
0.566
0.220
0.352
0.228
0.374
0.552
0.538
0.544
0.352
0.212
0.548
0.576
0.200
0.310
0.542
0.554
0.554
0.552
0.552
0.548
0.548
0.546
0.556
0.526
1.408
0.338
0.582
0.202
0.280
0.410
0.410
0.298
0.258
0.266
0.346
0.244
0.272
0.734
0.270
0.214
0.378
0.806
0.400
0.642
0.402
0.758
0.312
0.228
0.246
0.526
0.254
0.242
0.242
0.446
0.322
1.062
0.422
0.492
0.486
0.460
0.502
0.474
0.474
0.456
0.254
0.218
0.590
0.396
0.422
0.464
0.472
0.520
0.392
0.466
0.498
0.472
0.480
0.212
0.260
0.540
0.246
0.636
0.492
0.512
0.462
0.474
0.586
0.574
0.296
0.470
0.486
0.224
0.296
0.428
0.490
0.518
0.584
0.332
0.476
0.378
0.590
0.436
0.520
0.500
0.432
0.464
0.468
0.466
0.480
0.486
0.578
0.326
0.522
0.414
0.464
0.468
0.450
0.456
0.470
0.460
0.506
0.398
0.464
0.556
0.368
0.450
0.454
0.468
0.458
0.520
0.410
0.454
0.462
0.460
0.468
0.456
0.454
0.470
0.464
0.458
0.458
0.462
0.460
0.456
0.454
0.458
0.458
0.456
0.450
0.456
0.452
0.454
0.456
0.448
0.450
0.450
0.454
0.450
0.454
0.446
0.450
0.448
0.448
0.448
0.450
0.444
0.444
0.444
0.442
0.444
0.442
0.446
0.440
0.436
0.442
0.432
0.434
0.432
0.432
0.432
0.428
0.200
0.232
0.538
0.198
0.540
0.452
0.404
0.506
0.472
0.432
0.274
0.434
0.548
0.286
0.512
0.340
0.348
0.484
0.290
0.238
0.834
0.356
0.372
0.430
0.900
0.414
0.422
0.430
0.422
0.444
0.282
0.598
0.440
0.434
0.422
0.470
0.502
0.378
0.442
0.446
0.444
0.444
0.450
0.448
0.496
0.378
0.438
0.454
0.466
0.412
0.228
0.234
0.254
0.270
0.286
0.322
0.292
0.250
0.274
0.480
0.536
0.308
0.226
0.640
0.574
0.226
0.662
0.258
0.792
0.334
1.210
0.464
0.548
0.546
0.548
0.716
0.364
0.520
0.548
0.580
0.460
0.522
0.512
0.624
0.530
0.358
0.494
0.412
0.440
0.204
0.414
0.530
0.414
0.494
0.956
0.478
0.480
0.462
0.476
0.552
0.382
0.466
0.474
0.466
0.468
0.466
0.442
0.472
0.496
0.870
0.470
0.460
0.466
0.462
0.462
0.590
0.342
0.206
0.260
0.470
0.520
0.890
0.632
0.466
0.272
0.530
0.442
0.640
0.754
0.478
0.404
0.358
0.596
0.428
0.274
0.596
0.506
0.500
0.400
0.330
0.508
0.630
0.346
0.236
0.238
0.478
0.368
1.200
0.688
0.408
0.542
0.368
0.494
0.800
0.398
0.794
0.558
0.792
0.500
0.572
0.264
0.204
0.312
0.574
0.314
0.414
0.490
0.454
0.846
0.290
0.276
0.422
0.546
0.632
0.308
0.302
0.772
0.390
0.620
0.472
0.446
0.508
0.392
0.442
0.448
0.448
0.474
0.420
0.446
0.442
0.512
0.380
0.460
0.448
0.446
0.510
0.370
0.474
0.580
0.334
0.414
0.524
0.374
0.432
0.442
0.436
0.436
0.420
0.598
0.502
0.244
0.460
0.416
0.438
0.438
0.442
0.444
0.444
0.446
0.444
0.454
0.434
0.440
0.452
0.446
0.438
0.438
0.448
0.442
0.440
0.438
0.440
0.456
0.204
0.226
0.446
0.426
0.444
0.592
0.284
0.452
0.438
0.404
0.518
0.764
0.380
0.208
0.386
0.306
0.490
0.460
0.442
0.668
0.302
0.408
0.206
0.198
0.228
0.342
0.370
0.578
0.584
0.536
0.834
0.426
0.412
0.482
0.484
0.464
0.528
0.202
0.276
0.436
0.350
0.606
0.970
0.242
0.670
0.496
0.674
0.344
0.436
0.494
0.498
0.504
0.370
1.718
0.484
0.282
0.202
0.324
0.232
0.586
0.416
0.388
0.210
0.330
0.404
0.268
0.224
1.016
0.516
0.486
0.520
0.528
0.520
0.676
0.354
0.530
0.498
0.368
0.700
0.598
0.546
0.292
0.488
0.516
0.582
0.234
0.246
0.946
0.330
0.198
0.656
0.402
0.214
0.246
0.500
0.504
0.566
0.318
0.524
0.606
0.276
0.234
0.490
0.450
0.544
0.526
0.454
0.438
0.260
0.288
0.488
1.078
0.390
0.632
0.340
0.536
0.432
0.468
0.516
0.470
0.504
0.478
0.506
0.474
0.488
0.482
0.490
0.478
0.486
0.486
0.482
0.484
0.482
0.468
0.506
0.480
0.474
0.404
0.204
0.352
0.484
0.464
0.472
0.478
0.464
0.466
0.474
0.474
0.480
0.480
0.476
0.472
0.478
0.472
0.480
0.466
0.470
0.472
0.290
0.824
0.282
0.468
0.268
0.430
0.418
0.260
0.478
0.462
0.464
0.470
0.476
0.480
0.486
0.496
0.498
0.358
0.646
0.498
0.502
0.504
0.516
0.492
0.500
0.494
0.494
0.486
0.488
0.492
0.482
0.486
0.396
0.570
0.208
0.292
0.454
0.512
0.496
0.496
0.510
0.524
0.344
1.216
0.546
0.292
0.228
0.530
0.534
0.534
0.520
0.536
0.532
0.544
0.534
0.548
0.550
0.538
0.536
0.530
0.536
0.524
0.526
0.510
0.538
0.500
0.502
0.510
0.486
0.496
0.480
0.490
0.476
0.198
0.284
0.472
0.470
0.940
0.466
0.350
0.596
0.464
0.466
0.474
0.448
0.456
0.672
1.156
0.540
0.272
0.862
0.244
0.250
0.716
0.992
0.604
0.584
0.254
0.212
0.278
0.346
0.232
0.198
0.536
0.438
0.462
0.270
0.342
0.328
0.462
0.462
0.518
0.396
0.642
0.278
0.740
0.358
0.298
0.380
0.246
0.314
0.200
0.410
0.234
0.410
0.256
0.600
0.462
0.600
0.272
0.444
0.272
1.018
0.508
0.356
0.580
0.278
0.432
0.330
0.314
0.206
0.416
0.424
0.420
0.430
0.400
0.422
0.420
0.676
0.586
0.300
0.692
1.062
0.404
0.854
0.438
0.330
0.406
0.210
0.444
0.578
0.632
0.530
0.434
0.396
0.400
0.278
0.504
0.444
0.308
0.266
0.812
0.238
0.418
0.922
0.226
0.636
0.546
0.428
0.566
0.256
0.418
0.360
0.376
0.462
0.374
0.396
0.408
0.364
0.848
0.374
0.452
0.410
0.716
0.210
0.482
0.584
0.374
0.422
0.436
0.578
0.582
0.408
0.398
0.498
0.316
0.396
0.806
0.400
0.394
0.550
0.268
0.198
0.244
0.476
0.274
0.598
1.166
0.464
0.980
0.462
0.724
0.484
0.364
1.282
0.310
0.562
0.990
0.822
0.912
0.482
0.724
0.326
0.502
0.794
0.412
0.392
0.402
0.412
0.440
0.370
0.414
0.412
0.416
0.414
0.426
0.420
0.850
0.430
0.422
0.430
0.434
0.420
0.454
0.214
0.244
0.372
0.426
0.858
0.424
0.430
0.480
0.376
0.414
0.422
0.418
0.422
0.430
0.416
0.414
0.422
0.340
0.480
0.422
0.406
0.228
0.594
0.410
0.398
0.412
0.734
0.508
0.510
0.294
0.772
0.480
0.366
0.976
0.240
0.842
0.374
0.446
0.348
0.406
0.246
0.712
0.332
0.802
0.394
0.394
0.408
0.398
0.394
0.404
0.400
0.398
0.568
0.210
0.808
0.396
0.390
0.390
0.388
0.388
0.388
0.386
0.596
0.558
0.438
0.472
0.260
0.404
0.336
0.556
0.348
0.382
0.280
0.354
0.362
0.372
0.400
0.370
0.384
0.252
0.906
0.362
0.388
0.744
1.150
0.380
0.356
0.400
0.376
0.760
0.390
0.384
0.384
0.408
0.368
0.384
0.390
0.390
0.404
0.382
0.388
0.396
0.410
0.364
0.412
0.382
0.414
0.374
0.388
0.398
0.400
0.288
0.498
0.346
0.198
0.250
0.386
0.390
0.380
0.474
0.328
0.400
0.226
0.562
0.404
0.406
0.410
0.504
0.224
0.338
0.244
0.334
0.266
0.586
0.590
0.730
0.306
0.370
0.242
0.350
1.002
0.276
0.330
0.442
0.456
0.774
0.324
0.396
0.496
0.344
0.902
0.408
0.782
0.242
0.336
0.422
0.580
0.492
0.244
0.322
0.288
0.688
0.390
0.792
0.352
0.558
0.256
0.230
0.518
0.230
0.580
0.378
0.396
0.778
0.396
0.390
0.794
1.702
0.248
0.394
1.190
0.388
0.528
0.256
0.788
0.388
0.794
0.382
0.878
0.308
0.370
0.458
0.342
0.398
0.242
0.198
0.418
0.318
0.418
0.362
0.356
0.416
0.222
0.814
0.410
0.542
0.774
0.284
0.440
0.456
0.492
0.280
0.352
0.912
0.288
0.460
0.416
0.308
0.498
0.418
0.662
0.326
0.302
0.322
0.378
0.402
0.412
0.596
0.218
0.464
0.382
0.386
0.540
0.388
0.292
0.566
0.276
0.448
0.462
0.300
0.398
0.420
0.446
0.352
0.390
0.430
0.398
0.414
0.410
0.398
0.242
0.210
0.230
0.444
0.572
0.388
0.434
0.384
0.418
0.414
0.416
0.410
0.402
0.454
0.478
0.388
0.490
0.294
0.440
0.392
0.420
0.410
0.480
0.364
0.672
0.202
0.816
0.238
0.562
0.448
0.538
0.258
0.412
0.420
0.422
0.426
0.430
0.466
0.398
0.494
0.554
0.452
0.290
0.374
0.434
0.454
0.238
0.218
0.488
0.334
0.440
0.422
0.456
0.432
0.452
0.478
0.516
0.420
0.470
0.502
0.484
0.388
0.590
0.486
0.530
0.212
0.234
0.448
0.350
0.356
0.396
0.240
0.534
0.930
0.832
0.568
0.350
0.530
0.350
0.886
0.528
0.336
0.468
0.440
0.444
0.446
0.456
0.444
0.446
0.454
0.446
0.446
0.444
0.450
0.886
0.238
0.200
0.280
0.608
0.218
0.660
0.400
0.428
0.428
0.442
0.442
0.448
0.454
0.494
0.582
0.606
0.596
0.616
0.588
1.250
0.330
0.518
0.508
0.516
0.516
0.518
0.522
0.530
0.538
0.532
0.542
0.534
0.530
0.538
0.532
0.528
0.550
0.532
0.528
0.550
0.532
0.526
0.500
0.248
0.444
0.600
0.208
0.474
0.468
0.980
0.416
0.442
0.450
0.448
0.438
0.438
0.442
0.444
0.446
0.466
0.488
0.496
0.312
0.206
0.504
0.554
0.446
0.626
0.338
0.484
0.490
0.472
0.468
0.374
0.548
0.452
0.446
0.448
0.454
0.586
0.300
0.448
0.210
0.288
0.430
0.382
0.436
0.428
0.430
0.430
0.430
0.432
0.454
0.414
0.406
0.528
0.354
0.460
0.542
0.314
0.378
0.418
0.356
0.458
0.398
0.424
0.478
0.394
0.422
0.400
0.444
0.416
0.416
0.432
0.430
0.422
0.432
0.438
0.436
0.428
0.448
0.438
0.440
0.438
0.442
0.430
0.458
0.446
0.432
0.496
0.414
1.016
0.334
0.202
0.254
0.486
0.418
0.450
0.358
0.850
0.258
0.264
0.518
0.510
0.388
0.390
0.452
0.408
0.434
0.444
0.446
0.444
0.456
0.260
0.206
0.448
0.460
0.488
0.438
0.456
0.462
0.458
0.462
0.452
0.570
0.198
0.296
0.294
0.484
0.418
0.220
0.222
0.596
0.308
0.244
0.364
0.258
0.426
0.470
0.432
0.440
0.448
0.442
0.436
0.438
0.460
0.448
0.458
0.454
0.440
0.454
0.450
0.302
0.606
0.506
0.392
0.448
0.446
0.348
0.274
0.276
0.424
0.270
0.652
0.476
0.442
0.550
0.364
0.482
0.456
0.480
0.470
0.706
0.374
0.332
0.216
0.250
0.460
0.460
0.464
0.440
0.476
0.458
0.354
0.290
0.256
0.482
0.456
0.440
0.940
0.438
0.306
0.406
0.652
0.446
0.460
0.444
0.470
0.446
0.448
0.454
0.464
0.482
0.400
0.470
0.470
0.448
0.564
0.350
0.212
0.322
0.394
0.222
0.688
1.362
0.448
0.454
0.452
0.458
0.452
0.446
0.452
0.582
0.310
0.236
0.212
0.474
0.428
0.226
0.220
0.448
0.454
0.448
0.484
0.458
0.484
0.404
0.436
0.436
0.226
0.240
0.452
0.444
0.452
0.450
0.456
0.446
0.456
0.464
0.462
0.456
0.472
0.460
0.448
0.490
0.470
0.476
0.464
0.472
0.462
0.470
0.468
0.402
0.536
0.456
0.452
0.458
0.198
0.484
0.428
0.282
0.220
1.328
0.456
0.252
0.302
0.290
0.236
0.430
0.552
0.224
0.230
0.374
0.240
0.500
0.484
0.488
0.490
0.250
0.226
0.488
0.614
0.310
0.486
0.476
0.464
0.464
0.474
0.464
0.458
0.464
0.464
0.464
0.464
0.456
0.464
0.464
0.470
0.458
0.462
0.464
0.470
0.458
0.460
0.462
0.470
0.462
0.458
0.464
0.470
0.468
0.456
0.458
0.464
0.460
0.454
0.456
0.450
0.456
0.460
0.456
0.448
0.458
0.460
0.452
0.458
0.458
0.452
1.364
0.906
0.258
0.370
0.284
0.460
0.450
0.456
0.464
0.204
0.216
0.612
0.308
0.456
0.472
0.426
0.226
0.252
0.338
0.380
0.592
0.362
0.394
0.230
0.512
0.416
0.460
0.492
0.432
0.464
0.366
0.468
0.550
0.464
0.466
0.468
0.470
0.514
0.220
0.246
0.306
0.640
0.438
0.482
0.486
0.460
0.474
0.348
0.604
0.476
0.478
0.560
0.436
0.450
0.482
0.480
0.484
1.094
0.342
0.268
0.700
0.884
0.232
0.316
0.926
0.250
0.248
0.526
0.698
0.388
1.056
0.510
1.020
0.514
0.244
0.330
0.432
0.476
0.856
0.250
0.360
0.482
0.514
0.480
0.452
0.510
0.964
0.520
0.444
0.480
0.228
0.370
0.346
0.478
0.460
0.508
0.450
0.458
0.270
0.208
0.464
0.656
0.280
0.486
0.200
0.258
0.440
0.456
0.390
0.342
0.662
0.214
0.248
0.440
0.458
0.458
0.460
0.462
0.466
0.472
0.466
0.454
0.488
0.474
0.472
0.354
0.296
0.354
0.472
0.404
0.438
0.524
0.362
0.208
0.324
0.442
0.286
0.370
0.268
0.512
0.656
0.210
0.326
0.388
0.418
0.468
0.286
0.250
0.446
0.304
0.534
0.516
0.458
0.228
0.214
0.574
0.336
1.096
0.502
0.494
0.502
0.496
0.492
0.494
0.496
0.494
0.498
0.484
0.484
0.486
0.486
0.478
0.472
0.480
0.486
0.476
0.480
0.486
0.476
0.478
0.472
0.482
0.448
0.542
0.438
0.468
0.204
0.268
0.680
0.914
0.344
0.440
0.946
0.230
0.256
0.468
0.470
0.234
0.644
0.292
0.420
0.402
0.220
0.300
0.320
0.236
0.436
0.498
0.494
0.288
0.214
0.656
0.416
0.410
0.478
1.294
0.222
0.474
0.452
0.252
0.378
0.304
0.318
0.522
0.488
0.292
0.284
0.456
0.456
0.332
0.398
0.244
0.918
0.300
0.330
0.294
0.238
0.236
0.518
0.298
0.274
0.486
0.522
0.630
0.330
0.774
0.516
0.882
0.466
0.436
0.232
0.302
0.446
0.464
0.470
0.472
0.450
0.468
0.474
0.674
0.280
0.324
0.614
0.252
0.364
0.352
0.396
0.248
0.282
0.326
0.766
0.246
0.208
0.220
0.538
0.558
0.314
0.806
0.232
0.358
0.216
0.228
0.452
0.266
0.404
0.294
0.478
0.452
0.460
0.384
0.550
0.292
0.376
0.266
0.448
0.268
0.458
0.198
0.474
0.244
0.210
0.406
0.498
0.852
0.286
0.262
0.582
0.386
0.258
0.384
0.222
1.010
0.862
0.404
0.506
0.488
0.384
0.462
0.414
0.514
0.420
0.452
0.448
0.456
0.452
0.448
0.452
0.454
0.454
0.452
0.446
0.454
0.458
0.446
0.666
0.234
0.574
0.318
0.444
0.200
0.314
0.558
0.296
0.250
0.358
0.246
0.442
0.432
0.456
0.570
0.314
0.444
0.446
0.440
0.442
0.252
0.438
0.314
0.316
0.462
0.386
0.552
0.378
0.442
0.448
0.430
0.282
0.200
0.414
0.472
0.272
0.636
0.456
0.494
0.422
0.466
1.774
0.518
0.430
0.522
0.396
0.448
0.464
0.450
0.454
0.458
0.456
0.452
0.458
0.460
0.456
0.458
0.546
0.228
0.608
0.234
0.204
0.480
0.450
0.464
0.456
0.458
0.460
0.458
0.464
0.464
0.464
0.476
0.470
0.488
0.474
0.482
0.474
0.484
0.484
0.476
0.484
0.488
0.490
0.484
0.524
0.200
0.204
0.546
0.484
0.490
0.494
0.500
0.496
0.500
0.510
0.522
0.514
0.516
0.522
0.526
0.518
0.518
0.518
0.524
0.512
0.508
0.508
0.506
0.500
0.508
0.518
0.352
0.610
0.212
0.264
0.200
0.284
0.478
0.472
0.480
0.632
0.324
0.344
0.592
0.220
0.296
0.528
0.470
0.482
0.470
0.208
0.266
0.286
0.206
0.498
0.484
0.484
0.492
0.496
0.498
0.498
0.514
0.500
0.496
0.508
0.508
0.494
0.502
0.488
0.500
0.492
0.498
0.488
0.500
0.492
0.486
0.500
0.492
0.492
0.490
0.488
0.484
0.264
0.286
0.462
0.480
0.502
0.494
0.492
0.498
0.508
0.498
0.492
0.494
0.490
0.494
0.508
0.466
0.486
0.486
0.496
0.494
0.488
0.668
0.416
0.454
0.430
0.426
0.600
0.226
0.432
0.316
0.356
0.524
0.480
0.476
0.476
0.238
0.292
0.436
0.496
0.258
0.724
0.520
0.204
0.256
0.494
0.486
0.484
0.240
0.242
0.492
0.252
0.236
0.492
0.482
0.498
0.536
0.474
0.502
0.506
0.510
0.506
0.504
0.502
0.632
0.354
0.492
0.494
0.486
0.204
0.278
0.378
0.582
0.476
0.514
0.450
0.474
0.482
0.478
0.466
0.474
0.482
0.226
0.392
0.318
0.480
0.484
0.492
0.282
0.218
0.500
0.502
0.492
0.500
0.506
0.220
0.248
0.200
0.302
0.492
0.496
0.268
0.212
0.524
0.502
0.514
0.308
0.210
0.534
0.512
0.524
0.524
0.310
0.222
0.502
0.508
0.506
0.506
0.502
0.502
0.486
0.498
0.496
0.492
0.486
0.500
0.490
0.494
0.490
0.494
0.500
0.502
0.494
0.504
0.218
0.282
0.492
0.500
0.198
0.298
0.498
0.474
0.522
0.500
0.502
0.318
0.258
0.278
0.654
0.490
0.496
0.576
3.338
0.482
0.488
0.484
0.484
0.482
0.482
0.490
0.484
0.496
0.504
0.508
0.518
0.514
0.514
0.512
0.506
0.512
0.502
0.504
0.506
0.500
0.490
0.518
0.518
0.482
0.498
0.494
0.504
0.494
0.492
0.492
0.554
0.254
0.348
0.320
0.208
0.292
0.488
0.562
0.408
0.456
0.518
0.288
0.204
0.506
0.206
0.458
0.556
0.478
0.238
0.288
0.612
0.400
0.394
0.198
0.278
0.258
0.284
0.642
0.396
0.226
0.560
0.442
0.454
0.554
0.484
0.492
0.494
0.490
0.488
0.488
0.264
0.226
0.484
0.492
0.484
0.480
0.212
0.276
0.484
0.230
0.260
0.266
0.210
0.476
0.480
0.530
0.424
0.362
0.246
0.342
0.470
0.228
0.242
0.468
0.632
0.772
0.478
0.466
0.470
0.474
0.486
0.482
0.482
0.484
0.492
0.494
0.490
0.484
0.492
0.496
0.478
0.474
0.484
0.462
0.530
0.448
0.490
0.458
0.476
0.476
0.468
0.484
0.324
0.550
0.568
0.458
0.474
0.484
0.490
0.482
0.484
0.492
0.492
0.490
0.474
0.480
0.416
0.566
0.502
0.478
0.202
0.292
0.472
0.478
0.488
0.476
0.470
0.502
0.486
0.488
0.484
0.490
0.484
0.494
0.478
0.482
0.490
0.490
0.484
0.500
0.488
0.498
0.496
0.496
0.494
0.494
0.498
0.284
0.208
0.492
0.494
0.490
0.500
0.224
0.266
0.490
0.490
0.492
0.442
0.526
0.474
0.484
0.468
0.482
0.506
0.372
0.278
0.266
0.484
0.472
0.470
0.470
0.474
0.464
0.448
0.480
0.454
0.494
0.464
0.458
0.466
0.470
0.362
0.352
0.230
0.462
0.474
0.404
0.536
0.204
0.274
0.334
0.468
0.210
0.636
0.696
0.468
0.470
0.466
0.464
0.468
0.476
0.482
0.484
0.456
0.510
0.602
0.412
0.458
0.498
0.490
0.492
0.498
0.486
0.498
0.498
0.490
0.484
0.502
0.494
0.490
0.504
0.494
0.504
0.514
0.224
0.286
0.468
0.532
0.542
0.506
0.532
0.236
0.328
0.428
0.510
0.242
0.250
1.032
0.542
0.450
0.464
0.512
0.500
0.524
0.506
0.574
0.548
0.544
0.556
0.550
0.590
0.360
0.224
0.450
0.258
0.268
0.524
0.514
0.520
0.522
0.516
0.514
0.518
0.512
0.514
0.514
0.518
0.514
0.514
0.518
0.524
0.522
0.524
0.516
0.374
1.336
0.822
0.494
0.496
0.496
0.496
0.490
0.496
0.484
0.550
0.232
0.224
0.932
0.974
0.474
0.484
0.466
0.472
0.208
0.268
0.470
0.468
0.470
0.480
0.472
0.486
0.470
0.474
0.480
0.418
1.018
0.480
0.936
0.486
0.512
0.414
0.530
0.416
0.252
0.226
0.468
0.480
0.472
0.482
0.208
0.454
0.300
0.226
0.544
0.414
0.264
0.268
0.210
0.482
0.480
0.486
1.902
0.492
0.480
0.480
0.482
0.480
0.488
0.474
0.482
0.480
0.564
0.294
0.568
0.514
0.434
0.472
0.488
0.228
0.238
0.476
0.484
0.478
0.494
0.492
0.498
0.492
0.494
0.498
0.500
0.494
0.498
0.494
0.258
0.222
0.490
0.484
0.210
0.262
0.454
0.490
0.490
0.382
1.032
0.308
0.340
0.830
0.500
0.684
0.308
0.512
0.272
0.234
0.506
0.510
0.518
0.520
0.520
0.514
0.516
0.222
0.296
0.524
0.500
0.502
0.344
0.650
0.982
0.678
0.302
0.510
0.454
0.246
0.238
0.484
0.528
0.456
0.494
0.496
0.502
0.490
0.498
0.278
0.216
0.538
0.458
0.282
0.358
0.404
0.444
0.438
0.568
0.504
0.528
0.462
0.496
0.508
0.352
0.224
0.420
0.526
0.522
0.450
0.606
0.538
0.546
0.534
0.532
0.526
0.530
0.538
0.522
0.522
0.520
0.526
0.524
0.454
0.578
1.034
0.510
0.504
0.506
0.514
0.516
0.522
0.526
0.542
0.552
0.562
0.566
0.558
0.552
0.546
0.534
0.528
0.474
0.242
0.372
0.424
0.536
0.454
0.524
0.200
0.318
0.402
0.258
0.352
0.448
0.722
0.838
0.536
0.550
0.572
0.582
0.570
0.574
0.548
0.458
0.402
0.284
0.972
0.658
0.522
0.556
0.530
0.488
0.714
0.342
0.578
0.452
0.498
0.500
0.492
0.506
0.518
0.498
0.502
0.518
0.506
0.514
0.510
0.504
0.512
0.514
0.504
0.510
0.516
0.512
0.510
0.514
0.502
0.504
0.516
0.504
0.500
0.506
0.526
0.512
0.498
0.510
0.506
0.512
0.510
0.512
0.268
0.234
0.502
0.504
0.506
0.504
0.492
0.498
0.496
0.494
0.504
0.484
0.228
0.314
0.440
0.486
0.330
0.268
0.466
0.618
0.272
0.222
0.212
0.476
0.296
0.198
0.492
0.494
0.484
0.526
0.566
0.202
0.264
0.514
0.512
0.516
0.518
0.514
0.508
0.512
0.504
0.502
0.500
0.502
0.494
0.492
0.494
0.496
0.494
0.482
0.482
0.488
0.488
0.482
0.480
0.484
0.490
0.488
0.472
0.542
0.232
0.200
0.538
0.412
0.210
0.288
0.496
0.218
0.270
0.502
0.504
0.512
0.512
0.558
0.240
0.254
0.218
0.292
0.516
0.354
0.214
0.464
0.504
0.630
0.480
0.398
0.514
0.232
0.264
0.510
0.514
0.518
0.520
0.518
0.520
0.524
0.532
0.520
0.526
0.536
0.518
0.534
0.212
0.334
0.494
0.564
0.484
0.322
0.240
0.508
0.484
0.514
0.512
0.508
0.510
0.502
0.498
0.498
0.496
0.492
0.494
0.492
0.498
0.684
0.284
0.278
0.252
0.278
0.222
0.488
0.490
0.496
0.998
0.500
0.494
0.494
0.516
0.226
0.238
0.494
0.486
1.600
0.310
0.520
0.640
0.298
0.448
0.538
0.450
0.562
0.330
0.278
0.270
0.488
0.502
0.366
1.124
0.496
0.516
0.556
0.236
0.250
0.526
0.528
0.532
0.534
0.530
0.530
0.526
0.524
0.530
0.522
0.508
0.518
0.502
0.518
0.518
0.502
0.502
0.506
0.506
0.506
0.494
0.514
0.510
0.492
0.504
0.508
0.222
0.280
0.492
0.504
0.570
0.436
0.492
0.494
0.490
0.988
0.488
0.488
0.258
0.244
0.474
0.494
0.494
0.286
0.300
0.282
0.382
0.250
0.612
0.498
0.522
0.352
0.546
0.570
0.254
0.872
0.220
0.226
0.358
0.506
0.496
0.508
0.520
0.300
0.228
0.496
0.516
0.532
0.510
0.538
0.536
0.544
0.542
0.368
0.706
0.532
0.530
0.516
0.524
0.520
0.518
0.516
0.532
1.044
0.526
0.514
0.514
0.522
0.520
0.518
0.518
0.518
0.520
0.520
0.516
0.252
0.264
0.512
0.514
0.536
0.344
0.198
0.458
0.502
0.530
0.518
0.520
0.530
0.246
0.268
0.514
0.520
0.516
0.522
0.516
0.510
0.516
0.498
0.562
0.222
0.228
0.496
0.508
0.482
0.520
0.258
0.274
0.462
0.506
0.532
0.488
0.588
0.354
0.530
0.488
0.204
0.306
0.298
0.544
0.278
1.352
0.364
0.396
0.252
0.510
0.506
0.510
0.508
0.446
0.578
0.290
0.728
0.508
0.226
0.336
0.306
0.258
0.212
0.476
0.334
0.344
0.320
0.204
0.498
0.530
0.456
0.494
0.492
0.444
0.502
0.466
0.558
0.248
0.766
0.276
0.202
0.580
0.478
0.480
0.486
0.544
0.526
0.520
0.500
0.224
0.302
0.462
0.572
0.516
0.274
0.246
0.608
0.408
0.574
0.452
0.512
0.292
0.226
0.502
0.504
0.696
0.324
0.198
0.310
0.554
1.058
1.252
0.288
0.492
0.504
0.516
0.512
0.608
0.498
0.728
0.712
0.300
0.226
0.484
0.594
0.334
0.486
0.494
0.492
0.500
0.502
0.510
0.508
0.518
0.518
0.532
0.514
0.524
0.522
0.524
0.524
0.522
0.518
0.518
0.520
0.512
0.506
0.512
0.508
0.506
0.508
0.500
0.506
0.520
0.500
0.500
0.518
0.506
0.506
0.510
0.508
0.502
0.510
0.512
0.510
0.510
0.496
0.528
0.514
0.522
0.518
0.510
0.516
0.512
0.516
0.514
0.504
0.514
0.508
0.514
0.512
0.522
0.552
0.468
0.508
0.208
0.390
0.302
0.280
0.342
3.018
0.470
0.524
0.516
0.550
0.226
0.280
1.524
0.468
0.280
0.208
0.218
0.274
0.508
0.492
0.664
0.350
0.512
0.508
0.514
0.522
0.526
0.532
0.536
0.528
0.530
0.666
0.466
0.290
0.682
0.446
0.572
0.536
0.476
0.516
0.506
0.528
0.536
0.204
0.332
0.546
0.538
0.302
0.256
0.570
0.552
0.560
0.274
0.310
0.518
0.540
0.536
0.538
0.542
0.550
0.536
0.538
0.542
0.536
0.550
0.548
0.500
0.230
0.326
0.548
0.540
0.536
0.338
0.204
0.554
0.264
1.658
0.222
0.286
0.362
0.274
0.290
0.566
0.338
0.222
1.440
0.288
0.198
0.376
0.546
0.578
0.554
0.556
0.546
0.578
0.230
0.386
0.488
0.576
0.570
0.542
0.546
0.212
0.360
0.232
0.586
0.408
0.368
0.558
0.536
0.554
0.524
0.708
0.352
0.430
0.204
0.258
0.246
0.504
0.238
0.260
0.328
0.216
0.532
0.356
0.600
0.266
0.368
0.566
0.734
0.302
0.542
0.898
0.534
0.696
0.364
0.372
0.358
0.470
0.528
0.510
0.520
0.696
0.318
0.550
0.520
0.502
0.200
0.334
0.534
0.516
0.526
0.524
0.522
0.530
0.512
0.512
0.498
0.206
0.328
0.504
0.520
0.500
0.508
0.506
0.506
0.510
0.500
0.504
0.352
0.218
0.428
0.434
0.490
0.280
0.388
0.212
0.238
0.640
0.504
2.460
0.496
0.512
0.246
0.274
0.322
0.202
0.492
0.276
0.258
0.530
0.554
0.276
0.244
0.554
0.208
0.320
0.342
0.198
0.310
0.208
0.528
0.526
0.268
0.400
0.366
0.514
0.510
0.512
0.518
0.512
0.512
0.512
0.496
0.206
0.304
0.508
0.684
0.350
0.400
0.600
0.210
0.298
0.522
0.332
0.276
0.404
1.030
0.522
1.558
0.516
0.566
0.436
1.042
0.510
0.612
0.384
0.528
0.650
0.374
0.508
1.534
0.542
0.516
0.516
0.314
0.258
0.466
0.508
0.516
0.524
0.866
0.676
0.294
0.248
0.526
0.522
0.512
0.536
0.532
0.584
0.598
0.404
0.526
0.526
0.544
0.500
0.508
0.550
0.494
0.520
0.528
0.538
0.342
0.356
0.248
0.708
0.550
0.266
0.376
0.528
0.574
0.576
0.576
0.578
0.566
0.560
0.564
0.556
0.558
0.554
0.544
0.536
0.542
0.536
0.224
0.306
0.530
0.534
0.540
0.568
0.252
0.296
0.510
0.488
0.398
0.218
0.288
0.276
0.556
0.554
0.552
0.550
0.554
0.546
0.544
0.542
0.542
0.540
0.544
0.544
0.552
0.532
0.534
0.538
0.534
0.540
0.532
0.276
0.236
0.552
0.538
0.516
0.406
1.226
0.350
1.234
0.562
0.542
0.328
0.206
0.624
0.534
0.570
0.568
0.570
0.568
0.566
0.562
0.554
0.572
0.536
0.556
0.546
0.816
0.298
0.556
0.570
0.566
0.560
0.564
0.618
0.444
1.150
0.374
0.702
0.526
1.522
0.616
0.560
0.326
0.206
0.534
0.548
0.528
0.524
0.522
0.526
0.564
0.478
0.514
0.520
1.032
0.312
0.198
0.496
0.282
0.234
1.012
0.528
0.506
0.520
0.524
0.530
0.528
0.536
0.538
0.532
0.534
0.242
0.216
0.622
0.510
0.530
0.522
0.526
0.526
0.514
0.522
0.524
0.246
0.408
0.396
0.526
0.660
0.388
0.524
0.528
0.602
0.500
0.224
0.210
0.246
0.312
0.378
0.392
0.258
0.570
0.466
0.516
0.516
0.520
0.526
0.522
0.524
0.530
0.280
0.250
0.274
0.236
0.550
0.460
0.530
0.514
0.512
0.510
0.498
0.526
0.512
0.510
0.306
0.210
0.506
0.506
0.508
0.704
0.508
0.330
0.516
0.518
0.526
0.510
0.274
0.284
0.526
0.528
0.528
0.532
0.524
0.522
0.520
0.522
0.524
0.518
0.578
0.462
0.506
0.544
0.204
0.368
0.212
0.248
0.522
0.564
0.244
0.228
0.516
0.526
0.796
0.278
0.540
0.540
0.536
0.534
0.550
0.534
0.534
0.570
0.198
0.302
0.526
0.528
0.518
0.518
0.526
0.532
0.542
0.542
0.544
0.548
0.546
0.540
0.538
0.540
0.550
0.198
0.464
0.594
0.866
0.216
0.308
0.582
0.482
0.246
0.280
0.524
0.518
0.518
0.198
0.360
1.136
0.210
0.294
0.208
0.576
0.778
0.388
0.268
0.312
0.406
0.276
0.678
0.416
0.554
0.558
0.548
0.548
0.548
0.544
0.544
0.372
1.226
1.556
0.550
0.252
0.252
0.472
0.528
0.510
0.524
0.532
0.508
0.520
0.532
0.538
0.546
0.388
0.314
0.380
0.542
0.328
0.212
0.534
0.646
0.426
0.528
0.526
0.526
0.526
0.524
0.532
0.572
0.332
0.690
0.290
0.386
0.364
0.524
0.518
0.528
0.530
0.532
0.532
0.534
0.530
0.530
0.530
0.528
0.522
0.530
0.528
0.530
0.526
0.524
0.522
0.520
0.518
0.516
0.524
0.530
0.540
0.528
0.532
0.540
0.520
0.526
0.526
0.516
0.524
0.530
0.508
0.520
0.512
0.518
0.520
0.560
1.004
0.504
0.246
0.278
0.636
0.390
0.338
0.340
0.326
0.626
1.454
0.530
0.538
1.350
0.296
0.786
0.324
0.552
0.276
0.276
0.536
0.546
0.542
0.536
0.276
0.262
0.554
0.584
0.496
0.558
0.540
0.566
0.578
0.592
0.578
0.578
0.566
0.568
0.574
0.564
0.568
0.556
0.500
0.626
0.222
0.330
0.544
0.550
0.554
0.534
0.530
0.560
0.552
0.552
0.588
0.518
0.540
0.544
0.540
0.538
0.530
0.538
0.516
0.594
0.478
1.044
0.502
0.518
0.530
0.294
0.552
0.248
0.272
0.820
0.630
0.582
0.590
0.650
0.532
1.164
0.560
0.572
0.416
0.718
0.566
0.556
0.560
0.744
0.914
0.562
0.540
0.232
0.314
0.656
0.438
0.556
0.574
0.596
0.534
0.222
0.390
0.596
0.588
0.314
0.330
0.402
0.656
0.296
0.286
0.522
0.528
0.364
0.420
0.326
0.546
1.292
0.366
0.212
0.334
0.552
0.210
0.198
0.236
0.246
0.252
0.518
0.554
0.300
0.248
0.544
0.546
0.544
0.540
0.544
0.538
0.538
0.534
0.614
0.244
0.222
0.522
0.536
0.538
1.002
0.594
0.556
0.214
0.316
0.202
0.348
0.544
0.526
0.532
0.574
0.568
0.224
0.250
0.542
0.396
0.612
0.642
0.602
1.458
0.524
0.510
1.294
0.338
0.574
0.216
0.800
0.596
0.552
0.562
0.554
0.550
0.556
0.548
0.556
0.552
0.542
0.544
0.548
0.540
0.530
0.540
0.538
0.546
0.536
0.536
0.536
0.536
0.244
0.374
0.436
0.520
0.534
0.342
0.752
1.142
0.588
1.346
0.456
0.230
0.870
0.338
1.360
0.556
0.570
1.104
0.578
0.554
1.092
0.300
0.272
0.558
0.522
0.372
0.700
0.526
0.582
0.576
0.738
0.210
0.544
0.534
0.538
0.598
0.490
0.538
0.542
0.540
0.592
0.484
0.538
0.538
0.276
0.322
0.238
0.352
0.380
0.278
0.316
0.548
0.530
0.534
0.544
0.540
0.250
0.296
0.424
0.600
0.718
0.358
0.576
1.016
0.534
0.558
0.558
0.566
0.556
0.562
0.564
0.568
0.556
0.552
0.206
0.336
0.548
0.546
0.550
0.546
0.548
0.544
0.540
0.538
0.536
0.530
0.528
0.526
0.532
0.536
0.534
0.568
0.532
0.582
0.550
0.608
0.566
0.552
0.540
0.584
1.672
0.332
0.250
0.574
0.220
0.350
0.582
0.570
0.570
0.574
0.238
0.346
0.552
0.560
0.560
0.560
0.250
0.306
0.556
0.560
0.564
0.560
0.550
0.582
0.560
0.564
0.558
0.570
0.556
0.562
0.550
0.558
0.556
0.554
0.558
0.548
0.560
0.570
0.542
0.552
0.258
0.238
0.446
0.474
0.764
0.522
0.534
0.530
0.680
0.396
0.548
1.116
0.558
0.420
0.738
0.302
0.260
0.566
0.562
0.564
0.560
0.566
0.558
0.564
0.558
0.542
0.554
0.544
0.544
0.546
0.538
0.538
0.530
0.530
0.534
0.530
0.568
0.212
0.306
0.534
0.550
0.556
0.562
0.564
0.564
0.546
0.732
0.266
0.764
0.376
0.570
0.564
0.484
0.666
0.482
0.600
1.204
0.620
0.594
0.592
0.584
0.580
0.452
0.942
0.332
0.574
0.564
0.562
0.562
0.550
0.544
0.518
0.204
0.370
0.546
0.556
0.566
0.570
0.584
0.608
0.618
0.594
0.596
0.592
0.600
0.580
0.582
0.576
0.576
0.562
0.564
0.566
0.298
0.214
0.202
0.400
0.544
0.648
0.996
0.536
0.542
0.546
0.560
0.578
0.590
0.592
0.688
0.552
0.568
0.360
0.210
0.510
0.698
0.756
0.352
0.556
0.570
0.550
0.564
0.570
0.576
0.624
0.540
0.222
0.568
0.382
0.332
0.242
0.204
0.342
0.322
0.652
0.588
0.210
0.412
0.356
1.306
0.508
0.598
0.534
0.588
0.226
0.442
0.464
0.336
0.482
0.294
0.330
0.220
1.154
0.208
0.524
0.540
0.362
0.452
0.672
0.544
1.098
0.548
0.222
0.324
0.540
0.564
0.580
0.512
0.554
0.550
0.554
0.552
0.554
0.538
0.916
0.430
0.298
0.540
0.564
0.644
0.404
0.406
0.218
0.424
0.590
0.266
0.244
0.418
0.824
0.412
0.632
0.484
0.596
0.234
0.304
0.696
0.426
0.544
0.558
0.534
0.290
0.262
0.526
0.398
0.792
0.444
0.526
0.568
1.000
0.438
0.226
0.240
0.710
0.528
0.522
0.526
0.314
0.754
0.270
0.438
0.938
0.312
0.660
0.470
0.584
1.494
0.394
0.198
0.226
0.270
0.996
0.394
0.462
0.672
0.606
0.198
0.260
0.302
0.740
0.264
0.752
1.636
0.384
0.644
0.276
0.454
0.586
0.288
0.230
0.304
0.582
0.504
0.312
1.290
0.586
0.306
0.384
0.786
0.202
0.404
0.600
0.274
0.280
0.530
0.562
0.630
0.788
0.540
0.532
0.278
1.078
0.476
0.388
0.232
0.312
0.684
0.230
0.366
0.452
0.382
0.594
0.686
0.658
0.478
0.562
0.554
0.658
0.470
0.522
0.540
0.546
0.214
0.328
0.538
0.532
0.552
0.534
0.652
0.308
0.232
0.416
0.216
0.310
0.324
0.208
0.522
0.430
0.216
0.606
0.860
0.494
0.542
0.524
0.538
0.540
0.542
0.536
0.536
0.526
0.518
0.518
0.324
0.206
0.532
0.514
0.468
0.578
0.568
0.466
0.518
0.530
0.614
0.472
0.564
0.520
0.496
0.254
0.360
0.550
0.552
0.490
0.324
0.278
0.542
0.536
0.518
0.248
0.278
0.624
0.420
0.532
0.536
0.568
0.456
0.352
0.214
0.606
0.788
0.346
0.600
0.530
1.112
0.536
0.268
0.288
0.592
0.532
0.544
0.552
0.540
0.554
0.548
0.548
0.232
0.298
0.480
0.216
0.328
0.378
0.228
0.394
0.616
0.520
0.518
0.522
0.582
0.476
0.562
0.310
0.198
0.536
0.720
0.398
0.572
0.554
0.342
0.244
0.574
0.478
0.204
0.374
0.410
0.348
0.266
0.298
0.332
0.406
0.214
0.332
0.204
0.596
0.492
0.304
0.320
0.440
0.560
0.546
0.536
0.536
0.540
0.530
0.530
0.534
0.544
0.534
0.532
0.544
0.542
0.544
0.548
0.556
0.548
0.552
0.552
0.552
0.542
0.544
0.544
0.544
0.542
0.538
0.540
0.542
0.548
0.544
0.546
0.542
0.548
0.546
0.544
0.542
0.544
0.542
0.324
0.222
0.530
0.540
0.596
0.206
0.822
0.552
0.556
1.050
0.548
0.726
0.204
0.474
0.530
0.250
0.538
0.544
0.540
0.542
0.534
2.636
0.502
0.800
0.198
0.202
0.394
0.492
0.520
0.522
0.526
0.534
0.538
0.542
0.544
0.530
0.534
0.548
0.488
0.518
0.512
0.514
0.514
1.614
2.642
0.662
0.394
0.286
0.262
0.540
0.544
0.544
0.548
0.544
0.558
0.550
0.550
0.540
0.584
0.506
0.542
0.320
0.210
0.530
0.528
0.532
0.528
0.526
0.536
0.546
0.560
0.572
0.590
0.606
0.580
0.590
0.588
0.586
0.570
0.562
0.560
0.554
0.310
0.238
0.594
0.534
0.516
0.536
0.532
0.536
0.534
0.536
0.546
0.550
0.560
0.562
0.550
0.552
0.552
0.550
0.536
0.536
0.538
0.538
0.518
0.520
0.526
0.520
0.536
0.490
0.242
0.260
0.534
0.528
0.534
0.532
0.546
0.540
0.538
0.540
0.536
0.538
0.612
0.494
0.470
0.522
0.524
0.520
0.516
0.522
0.516
0.530
0.518
0.524
0.522
0.526
0.530
0.278
0.248
0.542
0.542
0.556
0.552
0.556
0.550
0.572
0.558
0.576
0.544
0.558
0.556
0.558
0.554
0.558
0.568
0.570
0.572
0.574
0.618
0.504
0.264
0.256
0.596
0.496
0.538
0.248
0.546
0.268
0.608
0.502
0.552
0.552
0.554
0.548
0.570
0.544
0.546
0.552
0.592
0.508
0.536
0.536
0.532
0.532
0.528
0.526
0.520
0.662
1.540
0.596
0.316
0.592
0.324
0.464
0.722
0.522
0.502
0.546
0.386
0.672
0.516
0.528
0.410
0.870
0.340
0.526
0.520
0.660
0.462
0.532
0.462
0.350
0.278
0.526
0.558
0.534
0.540
0.536
0.200
0.432
0.980
0.486
0.206
0.314
0.248
0.274
0.544
0.484
0.516
0.508
0.358
0.664
0.558
0.456
0.298
0.276
0.466
0.398
0.372
0.222
0.318
0.266
0.574
0.458
0.524
0.526
0.366
0.248
0.324
0.618
0.512
1.052
0.468
1.044
0.522
0.670
0.328
0.604
0.966
0.220
0.236
0.630
0.374
1.020
0.460
0.264
0.296
0.232
0.262
0.484
0.494
0.514
0.282
0.284
0.440
0.412
0.622
0.444
0.490
0.524
0.462
0.466
1.494
0.490
0.990
0.488
0.228
0.376
0.856
0.326
0.676
0.478
0.708
0.758
0.466
0.678
0.324
1.934
0.488
0.494
0.490
0.490
0.496
0.492
0.494
0.324
0.814
0.848
0.288
0.288
0.392
0.528
0.500
1.290
0.536
0.240
0.252
0.460
0.498
0.796
0.344
0.266
1.278
0.270
1.330
0.210
1.296
0.514
0.370
0.378
0.400
0.228
0.218
0.290
0.368
0.422
0.710
0.424
0.460
0.224
0.330
0.408
0.556
0.414
0.448
0.244
0.228
0.496
0.480
0.472
0.810
0.632
0.204
0.308
0.516
0.418
0.484
0.488
0.308
0.542
0.304
0.434
0.878
0.492
0.494
0.490
0.484
0.486
0.490
0.490
0.476
0.254
0.236
0.474
0.482
0.476
0.476
0.474
0.470
0.476
0.456
0.478
0.464
0.466
0.466
0.470
0.502
0.426
0.494
0.246
0.210
0.382
0.634
1.016
0.234
0.454
0.456
0.446
0.910
0.238
0.414
0.252
0.230
0.228
0.652
0.210
0.400
0.454
0.284
0.604
0.430
0.200
0.422
0.496
0.460
0.412
0.508
0.490
0.238
0.696
0.218
0.262
0.478
0.516
0.370
0.272
0.242
0.272
0.218
0.298
0.294
0.224
0.374
0.224
0.360
0.418
0.746
0.842
0.452
0.668
0.294
0.468
0.310
0.206
0.602
0.290
0.468
1.156
0.678
0.350
0.326
0.258
0.690
0.254
0.290
0.416
0.282
0.418
0.492
1.178
0.312
0.422
0.670
0.470
0.662
0.466
0.460
0.526
0.408
0.450
0.466
0.654
0.744
0.476
0.470
0.496
1.374
0.496
0.450
0.322
0.420
0.656
0.684
0.232
0.460
0.748
0.638
0.474
0.434
0.436
0.476
0.462
0.446
0.452
0.928
0.404
0.458
0.472
0.442
0.244
0.206
0.464
0.450
0.456
0.450
0.452
0.454
0.460
0.454
0.456
0.454
0.462
0.450
0.462
0.446
0.448
0.644
0.268
0.446
0.534
0.400
0.412
0.598
0.310
0.862
0.256
0.636
0.472
0.446
0.454
0.232
0.302
0.382
0.402
0.232
0.296
0.482
0.476
0.440
0.822
0.886
0.412
0.622
0.928
0.464
0.502
0.442
0.428
0.462
0.448
0.384
0.540
0.454
0.448
0.222
0.236
0.488
0.564
0.308
0.448
0.468
0.584
0.380
0.392
0.462
0.450
0.452
1.154
0.262
0.264
0.314
0.320
0.464
0.222
0.944
0.234
0.220
0.240
0.470
0.470
0.958
0.496
0.452
0.474
0.952
0.478
0.482
0.482
0.486
0.486
0.490
2.004
0.502
0.202
0.252
0.534
0.506
0.462
0.478
0.480
0.474
0.476
0.468
0.474
0.462
0.462
0.470
0.252
0.206
0.234
0.508
0.624
1.602
0.242
0.458
0.442
0.482
0.464
0.464
0.470
0.462
0.468
0.494
0.426
0.464
0.456
0.460
0.454
0.466
0.450
0.450
0.728
0.672
0.646
0.270
0.258
0.608
0.482
0.556
0.412
0.414
0.448
0.444
0.464
0.918
0.678
0.316
0.286
0.422
0.802
0.284
0.572
0.250
0.452
0.424
0.520
0.930
0.338
0.448
0.200
0.384
0.202
0.532
0.892
0.840
0.466
0.424
0.330
0.484
0.336
0.942
0.428
0.426
0.426
0.434
0.662
0.204
0.906
0.812
0.430
0.508
2.120
0.412
0.436
0.488
1.744
0.232
0.572
0.916
0.466
0.578
0.472
0.374
0.548
0.630
0.396
0.550
0.416
0.326
0.522
0.414
0.468
0.430
0.450
0.484
0.434
0.222
0.308
0.770
0.486
0.364
0.646
0.302
0.438
0.446
0.374
1.146
0.658
0.834
0.898
0.376
1.088
0.242
0.344
0.310
0.438
0.682
0.310
0.236
0.450
0.752
0.460
0.756
0.646
0.396
0.370
0.494
0.400
0.452
0.308
0.682
0.348
1.216
0.568
2.004
0.392
1.116
0.980
1.716
0.458
1.396
0.496
1.492
0.594
0.652
0.932
0.452
0.454
0.462
0.932
0.432
0.466
0.456
0.508
0.548
0.292
0.360
1.074
0.404
0.230
0.572
0.408
0.758
0.272
0.450
0.678
0.208
0.260
0.232
1.374
0.444
0.688
0.780
0.862
0.212
0.970
0.488
0.330
0.212
0.884
0.504
0.562
0.464
0.452
0.476
0.456
0.674
0.266
0.632
0.302
0.476
0.466
0.474
0.476
0.234
0.310
0.392
0.468
0.518
0.210
0.210
0.466
0.464
0.466
0.466
0.466
0.462
0.244
0.676
0.474
0.428
0.508
0.240
0.392
0.676
0.454
0.902
0.312
0.632
0.458
0.462
0.462
0.440
0.488
0.456
0.456
0.592
0.340
0.362
0.714
0.302
0.536
0.420
0.610
0.302
0.434
0.528
0.816
0.638
0.338
0.202
0.260
0.468
0.466
0.700
0.252
0.244
0.210
0.520
1.040
0.340
0.494
0.478
0.512
0.296
0.312
0.342
0.200
0.370
0.370
0.782
0.292
0.588
1.046
0.408
0.244
0.234
0.432
0.584
0.502
0.396
0.710
0.382
0.256
0.244
0.486
0.226
0.306
0.282
0.282
0.254
0.612
0.622
0.386
0.500
0.500
0.512
0.510
0.534
0.536
0.558
0.562
0.414
0.766
0.978
0.222
0.338
0.208
0.310
0.510
0.524
0.518
0.520
0.540
0.474
0.492
0.532
0.512
0.262
0.252
0.504
0.514
0.198
0.314
0.506
0.542
0.282
0.246
0.446
0.492
0.516
0.242
0.268
0.504
0.526
0.264
0.222
0.374
0.366
0.352
0.420
0.492
0.498
0.506
0.500
0.496
0.510
0.504
0.490
0.394
0.600
0.522
0.466
0.482
0.502
0.442
0.304
0.204
0.646
0.234
0.256
0.326
0.222
0.260
0.568
0.820
0.492
0.496
0.500
0.504
0.516
0.502
0.536
0.504
0.530
0.508
0.528
0.558
0.646
0.338
0.448
0.332
0.558
0.594
0.276
0.846
2.114
0.276
0.394
0.208
0.268
1.028
0.510
0.270
0.356
0.340
0.626
0.424
0.646
0.200
0.312
0.236
0.722
0.386
0.352
0.240
0.296
0.280
0.276
0.466
0.664
0.210
0.350
0.220
0.568
0.520
0.924
0.634
0.484
1.098
0.362
0.312
0.614
0.678
1.100
0.224
0.330
0.344
0.558
0.584
0.328
0.290
0.378
0.408
0.346
0.302
0.378
0.402
0.304
0.256
0.366
0.326
0.208
0.556
0.576
0.646
0.204
0.210
0.212
0.550
0.506
0.304
0.370
0.274
0.484
0.456
0.278
0.272
0.910
0.666
0.292
0.324
0.618
0.344
0.554
0.556
0.452
0.494
0.482
0.554
0.264
0.540
0.484
0.504
0.738
0.472
0.728
0.784
0.612
0.372
0.406
0.432
0.482
0.248
0.492
0.704
0.240
0.242
0.590
0.264
0.212
0.308
0.280
0.302
0.234
0.390
0.234
0.416
0.450
0.354
0.204
0.348
0.494
0.480
0.426
0.470
0.468
0.456
0.470
0.468
0.470
0.448
0.492
0.466
0.456
1.842
0.464
0.470
2.074
0.322
0.246
0.400
0.304
0.372
0.452
0.228
0.218
0.288
0.234
0.200
0.356
0.346
0.332
0.488
0.664
0.488
1.246
0.310
0.828
0.254
0.590
0.554
0.300
0.392
0.356
0.604
0.486
0.538
0.514
0.372
0.460
0.276
0.630
0.450
0.532
0.468
0.270
0.818
0.302
0.732
0.216
0.454
0.932
0.466
0.464
0.460
0.548
0.786
0.562
0.544
0.448
0.412
0.474
0.462
0.254
1.184
0.558
0.330
0.230
0.220
1.400
0.534
0.682
0.206
0.470
0.474
0.480
0.480
0.478
0.476
0.274
0.210
0.472
0.480
0.488
0.452
0.476
0.462
0.482
0.434
0.508
0.418
0.462
0.510
0.424
0.434
0.458
0.466
0.478
0.268
0.198
0.400
0.456
0.226
0.286
0.470
0.222
0.590
0.642
0.298
0.240
0.254
0.642
0.282
0.422
0.214
0.218
0.478
0.430
0.274
0.290
0.376
0.412
1.338
0.452
0.616
0.400
0.338
0.730
0.664
0.426
0.460
0.458
0.460
0.632
0.294
0.460
0.464
0.458
0.464
0.454
0.462
0.466
0.482
0.430
0.460
0.208
0.246
0.512
0.418
0.468
0.264
0.206
0.486
0.452
0.760
0.204
0.440
0.462
0.476
0.470
0.478
0.466
0.514
0.244
1.122
0.472
0.474
0.442
0.952
0.270
0.418
0.458
0.360
0.732
0.226
0.370
0.684
0.442
0.528
0.506
0.528
0.524
0.536
0.544
0.540
0.714
0.368
0.534
0.568
0.768
0.262
1.088
0.500
0.510
1.058
0.546
0.716
0.348
0.536
0.536
0.524
0.528
0.542
0.432
0.624
0.550
0.546
0.530
0.548
1.570
0.418
0.768
0.528
0.534
0.532
0.536
0.528
0.530
0.546
0.530
0.556
0.550
0.556
0.568
0.568
0.566
0.560
0.344
0.278
0.350
0.686
0.548
0.538
0.542
0.530
0.526
0.530
1.080
0.526
0.540
1.130
0.540
0.532
0.582
0.228
0.302
0.540
0.546
0.548
0.492
0.606
0.538
0.542
0.216
0.346
0.540
0.566
0.480
1.110
0.570
1.110
0.234
0.332
0.502
1.330
0.390
1.118
0.598
0.236
0.828
0.580
0.206
0.270
0.720
0.462
0.620
0.262
0.238
0.356
0.218
0.472
1.050
0.548
0.526
0.536
0.546
0.548
0.558
0.570
0.556
0.578
0.578
0.566
0.574
0.568
0.554
0.564
0.558
0.304
0.268
0.554
0.554
0.530
0.542
0.540
0.550
0.556
0.602
0.632
0.646
0.672
0.682
0.674
0.666
0.666
0.622
0.610
0.590
0.594
0.598
0.580
0.576
0.572
0.234
0.340
0.544
0.368
0.248
0.244
0.242
0.532
0.216
0.350
0.294
0.262
0.288
0.234
0.550
0.872
0.272
1.638
0.378
0.752
0.836
0.220
0.358
0.298
0.418
0.534
0.390
0.384
1.128
0.736
0.238
0.696
0.544
0.544
0.582
0.362
0.704
0.538
0.534
0.528
0.542
0.478
0.352
0.710
0.570
0.486
0.452
0.424
0.688
0.428
0.306
0.216
0.214
0.422
0.220
0.324
0.434
0.864
0.442
0.420
0.622
0.284
0.582
0.258
1.184
0.452
0.448
0.488
0.460
1.030
0.928
0.752
1.010
0.346
0.336
0.408
0.292
0.752
0.538
0.238
0.462
0.442
0.438
0.480
0.444
0.538
0.298
1.318
0.436
0.432
0.440
0.444
0.430
0.418
0.720
0.588
0.434
0.442
0.424
0.504
0.336
0.446
0.832
0.234
0.260
0.384
0.430
0.418
0.414
0.420
0.454
0.374
0.504
0.770
0.444
0.498
0.726
0.406
1.250
0.394
0.436
0.416
0.418
0.412
0.302
0.530
0.416
0.488
0.934
0.200
0.372
0.514
0.422
0.528
0.716
0.416
0.412
0.414
0.280
0.550
0.424
0.606
0.234
0.392
0.418
0.438
0.804
0.410
0.338
0.498
0.410
0.408
0.466
0.370
0.414
0.412
0.394
0.438
0.414
0.410
0.450
0.388
0.410
0.416
0.414
0.416
0.414
0.300
0.598
0.338
0.416
0.424
0.404
0.410
0.410
0.450
0.378
0.418
0.406
0.418
0.414
0.410
0.418
0.408
0.418
0.412
0.414
0.424
0.414
0.422
0.406
0.420
0.422
0.412
0.418
0.418
0.422
0.418
0.416
0.416
0.458
0.392
0.420
0.410
0.438
0.422
0.420
0.304
0.546
0.486
0.322
0.222
0.240
0.466
0.392
0.460
0.388
0.418
0.486
0.406
0.396
0.434
0.426
0.456
0.436
0.456
0.492
0.548
0.340
0.410
0.202
0.288
0.334
0.390
0.392
0.250
0.456
0.394
0.440
0.448
0.378
0.544
0.448
0.460
0.460
0.454
0.458
0.422
0.496
0.448
0.238
0.228
0.520
0.396
0.452
0.462
0.246
0.218
0.460
0.466
0.278
0.668
0.476
0.472
0.392
0.436
0.616
0.478
0.470
0.984
0.484
0.486
0.492
0.498
0.480
0.494
0.504
0.524
0.476
0.500
0.360
1.004
0.380
0.464
0.286
0.270
0.210
0.216
0.270
0.530
0.398
0.540
0.340
0.332
0.344
1.322
0.200
0.254
0.310
0.566
0.478
0.516
0.534
0.522
0.662
0.372
0.518
0.506
0.504
0.218
0.518
0.798
0.454
0.488
0.494
0.488
0.506
0.524
0.516
0.518
0.536
0.544
0.536
0.532
0.540
0.534
0.532
0.538
0.522
0.522
0.522
0.524
0.512
0.520
0.520
0.514
0.518
0.542
0.670
0.320
0.234
0.266
0.508
0.490
0.236
0.818
0.298
0.748
0.270
0.310
0.464
0.536
0.540
0.538
0.284
0.268
0.510
0.532
0.496
0.540
0.512
0.296
0.206
0.254
0.214
0.372
0.322
0.256
0.360
0.306
0.532
0.232
0.226
0.268
0.232
0.516
0.526
0.598
0.436
0.540
0.528
0.530
1.290
0.320
0.514
0.522
0.358
0.338
0.548
0.312
0.506
0.504
0.506
0.524
0.588
0.738
0.690
0.726
0.734
0.718
0.690
0.694
0.620
0.582
0.592
0.568
0.560
0.554
0.544
0.550
0.608
2.052
0.510
0.516
0.500
0.502
0.498
0.372
1.134
0.524
0.454
0.526
0.478
0.236
0.270
0.494
0.486
0.496
0.484
0.508
0.468
0.490
0.482
0.484
0.492
0.522
0.452
0.486
0.480
0.678
0.284
0.546
0.482
0.402
0.448
0.504
0.484
1.028
0.450
0.246
0.244
0.236
0.250
0.296
0.198
0.292
0.484
0.692
0.484
0.510
0.494
1.414
0.446
0.472
0.762
0.690
1.774
0.338
0.234
0.568
0.210
0.468
0.568
0.492
0.330
0.438
0.936
0.398
0.502
1.054
0.518
0.510
0.558
1.492
0.464
0.498
0.312
0.210
0.444
0.962
0.484
0.468
0.490
0.548
0.404
0.522
0.458
0.462
0.446
0.472
0.464
0.342
0.624
0.456
0.290
0.662
0.484
0.454
1.204
0.198
0.990
0.444
0.556
0.398
0.472
0.488
0.462
0.604
0.348
0.450
0.462
0.474
0.466
0.468
0.450
0.492
0.470
0.440
0.504
0.480
0.470
0.258
0.208
0.498
0.436
0.462
0.464
0.468
0.472
0.442
0.490
0.472
0.472
0.470
0.478
0.340
0.636
0.476
0.464
0.510
0.482
0.478
0.482
0.484
0.464
0.492
0.484
0.478
0.492
0.454
0.504
0.480
0.488
0.548
0.284
0.282
0.344
0.512
0.580
0.308
0.632
0.276
0.262
0.384
0.410
0.206
0.982
0.420
0.548
0.516
0.536
0.504
0.568
0.456
0.518
0.512
0.504
0.508
0.492
0.512
0.494
0.500
0.510
0.490
0.502
0.236
0.238
0.530
0.504
0.520
0.520
0.522
0.534
0.540
0.538
0.550
0.550
0.552
0.552
0.666
1.750
0.330
0.490
0.472
0.526
0.522
0.208
0.342
0.348
0.318
0.332
0.382
0.222
0.348
0.700
0.298
0.274
0.574
0.590
0.314
0.238
0.546
0.540
0.556
0.544
0.528
0.262
0.272
0.532
0.502
0.542
0.526
0.540
0.520
0.536
0.552
0.536
0.232
0.312
0.606
0.470
0.540
1.592
0.550
0.702
0.296
0.624
1.324
0.340
0.328
0.218
0.234
0.316
0.580
0.550
0.554
0.542
0.536
0.546
0.532
0.332
0.336
0.376
0.540
0.498
0.552
0.206
0.820
0.526
0.518
0.514
0.564
0.482
0.522
0.520
0.526
0.526
0.524
0.516
0.456
0.738
0.234
0.622
0.504
0.516
0.510
0.506
0.530
0.530
0.536
0.522
0.532
0.534
0.534
0.524
0.536
0.526
0.530
0.518
0.524
0.518
0.292
0.224
0.530
0.508
0.518
0.512
0.538
0.528
0.548
0.552
0.542
0.546
0.546
0.528
0.542
0.528
0.526
0.508
0.558
0.492
0.510
0.572
0.476
0.516
[truncated: 66,001 more chars]
