# Supplementary material for: Stress among on-duty firefighters: an ambulatory assessment study
Source: PeerJ. 2018 Dec 11;6:e5967. doi: 10.7717/peerj.5967 (PMC6294048; doi:10.7717/peerj.5967)
Supplement: Supplemental Information 1 [file peerj-06-5967-s001.zip › RAW_DATA/FF13_3.rr]

7.654
0.570
0.578
0.584
0.584
0.592
0.586
0.584
0.580
0.584
0.578
0.578
0.578
0.578
0.580
0.578
0.574
0.580
0.576
0.578
0.576
0.572
0.574
0.574
0.578
0.568
0.574
0.574
0.574
0.618
0.342
0.582
0.586
0.594
0.582
0.588
0.594
0.602
0.594
0.590
0.598
0.600
0.594
0.592
0.578
0.572
0.572
0.586
0.588
0.596
0.618
0.674
0.676
0.690
0.718
0.732
0.730
0.720
0.710
0.698
0.692
0.674
0.668
0.666
0.662
0.668
0.648
0.664
0.666
0.666
0.668
0.662
0.656
0.672
0.650
0.648
0.640
0.652
0.640
0.636
0.632
0.622
0.652
0.630
0.620
0.640
0.634
0.626
0.616
0.628
0.614
0.604
0.604
0.606
0.622
0.644
0.662
0.678
0.696
0.706
0.698
0.692
0.690
0.678
0.664
0.660
0.650
0.660
0.636
0.642
0.638
0.634
0.648
0.628
0.640
0.646
0.646
0.646
0.636
0.650
0.642
0.642
0.638
0.628
0.636
0.618
0.620
0.620
0.624
0.626
0.626
0.634
0.208
0.424
0.630
0.630
0.624
0.618
0.624
1.198
0.288
0.304
0.594
0.610
0.612
0.604
0.628
0.656
0.650
0.664
0.660
0.656
0.648
0.644
0.646
0.640
0.630
0.632
0.634
0.630
0.626
0.630
0.628
0.632
0.634
0.626
0.624
0.642
0.638
0.624
0.630
0.634
0.630
0.628
0.626
0.626
0.624
0.630
0.624
0.618
0.620
0.622
0.622
0.616
0.622
0.616
0.616
0.612
0.616
0.614
0.612
0.610
0.608
0.606
0.610
0.612
0.608
0.608
0.602
0.610
0.604
0.598
0.598
0.576
0.580
0.580
0.576
0.572
0.576
0.588
0.604
0.622
0.634
0.636
0.688
0.440
0.566
0.658
0.662
0.672
0.654
0.652
0.646
0.662
0.662
0.654
0.650
0.648
0.666
0.650
0.654
0.646
0.668
0.648
0.652
0.656
0.654
0.640
0.642
0.628
0.614
0.612
0.610
0.620
0.616
0.622
0.636
0.660
0.664
0.666
0.680
0.686
0.668
0.654
0.664
0.638
0.640
0.634
0.624
0.618
0.626
0.620
0.616
0.614
0.614
0.628
0.630
0.626
0.626
0.632
0.624
0.612
0.606
0.606
0.596
0.592
0.596
0.594
0.604
0.596
0.594
0.602
0.606
0.596
1.184
0.598
0.604
0.604
0.600
0.598
0.604
0.606
0.608
0.600
0.598
0.592
0.594
0.592
0.576
0.258
0.322
0.584
0.588
0.586
0.588
0.578
0.578
0.586
0.594
0.592
0.600
0.602
0.602
0.604
0.612
0.622
0.618
0.616
0.626
0.624
0.632
0.628
0.630
0.652
0.632
0.634
0.646
0.636
0.654
0.636
0.648
0.634
0.622
0.614
0.620
0.620
0.622
0.620
0.620
0.644
0.644
0.674
0.658
0.658
0.668
0.660
0.668
0.658
0.648
0.660
0.646
0.644
0.636
0.634
0.650
0.632
0.640
0.646
0.652
0.652
0.648
0.652
0.660
0.656
0.660
0.640
0.660
0.640
0.658
0.646
0.648
0.636
0.648
0.638
0.626
0.622
0.626
0.622
0.616
0.602
0.632
0.640
0.636
0.640
0.640
0.640
0.646
0.632
0.652
0.642
0.634
0.634
0.622
0.616
0.624
0.616
0.614
0.616
0.624
0.618
0.624
0.634
0.634
0.648
0.636
0.632
0.648
0.636
0.634
0.628
0.628
0.630
0.632
0.618
0.620
0.622
0.634
0.620
0.614
0.612
0.610
0.606
0.600
0.600
0.600
0.620
0.630
0.634
0.648
0.650
0.664
0.650
0.646
0.634
0.634
0.626
0.618
0.614
0.614
0.608
0.606
0.612
0.614
0.612
0.612
0.616
0.622
0.630
0.624
0.628
0.630
0.628
0.638
0.630
0.624
0.628
0.630
0.624
0.620
0.618
0.626
0.624
0.622
0.618
0.622
0.628
0.622
0.618
0.630
0.642
0.636
0.646
0.654
0.668
0.658
0.660
0.664
0.662
0.654
0.640
0.648
0.640
0.628
0.622
0.622
0.620
0.612
0.600
0.600
0.598
0.590
0.590
1.154
0.608
0.592
0.598
0.608
0.624
0.620
0.628
0.646
0.656
0.672
0.674
0.670
0.678
0.674
0.654
0.656
0.638
0.618
0.616
0.610
0.604
0.602
0.598
0.600
0.598
0.608
0.610
0.606
0.608
0.618
0.618
0.622
0.624
0.636
0.636
0.632
0.636
0.638
0.638
0.628
0.626
0.626
0.626
0.622
0.630
0.632
0.634
0.644
0.648
0.666
0.678
0.680
0.674
0.678
0.666
0.658
0.646
0.636
0.632
0.630
0.620
0.622
0.632
0.646
0.638
0.650
0.654
0.666
0.658
0.666
0.676
0.670
0.666
0.676
0.678
0.662
0.656
0.646
0.630
0.616
0.614
0.608
0.600
0.608
0.610
0.606
0.612
0.622
0.622
0.626
0.614
0.624
0.628
0.614
0.622
0.624
0.608
0.612
0.608
0.606
0.604
0.594
0.608
0.592
0.582
0.606
0.592
0.596
0.596
0.590
0.592
0.594
0.604
0.600
0.602
0.612
0.604
0.606
0.608
0.598
0.608
0.616
0.620
0.634
0.652
0.662
0.654
0.664
0.658
0.658
0.634
0.634
0.632
0.622
1.028
0.516
0.296
0.608
0.614
0.612
0.612
0.620
0.640
0.636
0.646
0.662
0.654
0.654
0.664
0.654
0.650
0.642
0.654
0.634
0.632
0.642
0.632
0.636
0.638
0.636
0.648
0.636
0.644
0.652
0.668
0.646
0.652
0.652
0.664
0.642
0.648
0.650
0.662
0.654
0.648
0.648
0.654
0.634
0.636
0.622
0.620
0.626
0.628
0.634
0.658
0.688
0.708
0.728
0.740
0.730
0.718
0.714
0.696
0.680
0.682
0.676
0.666
0.668
0.668
0.668
0.658
0.666
0.676
0.672
0.664
0.682
0.690
0.674
0.674
0.678
0.674
0.658
0.660
0.662
0.642
0.646
0.644
0.650
0.646
0.632
0.648
0.646
0.650
0.638
0.650
0.646
0.646
0.644
0.634
0.648
0.638
0.638
0.634
0.630
0.636
0.628
0.618
0.616
0.614
0.602
0.608
0.610
0.616
0.630
0.644
0.662
0.688
0.702
0.692
0.698
0.692
0.676
0.666
0.670
0.648
0.644
0.636
0.634
0.624
0.616
0.614
0.606
0.600
0.606
0.616
0.632
0.642
0.672
0.702
0.722
0.712
0.714
0.716
0.692
0.680
0.682
0.664
0.650
0.646
0.646
0.632
0.630
0.628
0.626
0.626
0.622
0.626
0.634
0.648
0.650
0.656
0.656
0.668
0.656
0.648
0.660
0.646
0.650
0.640
0.642
0.646
0.638
0.642
0.640
0.658
0.642
0.646
0.640
0.646
0.642
0.620
0.616
0.620
0.612
0.620
0.640
0.680
0.704
0.702
0.704
0.710
0.708
0.690
0.678
0.676
0.660
0.658
0.642
0.634
0.620
0.618
0.606
0.610
0.596
0.598
0.602
0.604
0.604
0.614
0.622
0.634
0.632
0.648
0.648
0.650
0.646
0.652
0.638
0.642
0.644
0.630
0.622
0.618
0.612
0.604
0.604
0.606
0.616
0.636
0.656
0.652
0.656
0.656
0.648
0.654
0.642
0.648
0.654
0.658
0.644
0.646
0.650
0.640
0.632
0.632
0.636
0.618
0.618
0.612
0.604
0.600
0.600
0.600
0.596
0.592
0.590
0.598
0.590
0.588
0.598
0.598
0.592
0.590
0.596
0.592
0.586
0.582
0.594
0.592
0.592
0.596
0.592
0.588
0.586
0.586
0.578
0.576
0.574
0.576
0.574
0.574
0.578
0.584
0.588
0.594
0.604
0.612
0.624
0.624
0.622
0.622
0.634
0.640
0.636
0.634
0.642
0.648
0.642
0.632
0.646
0.644
0.644
0.636
0.642
0.648
0.656
0.650
0.644
0.650
0.646
0.636
0.624
0.620
0.610
0.596
0.588
0.598
0.600
0.614
0.630
0.636
0.650
0.656
0.640
0.660
0.656
0.664
0.652
0.642
0.642
0.640
0.634
0.642
0.634
0.620
0.626
0.628
0.630
0.632
0.634
0.630
0.630
0.652
0.666
0.676
0.688
0.678
0.668
0.668
0.666
0.648
0.658
0.676
0.690
0.716
0.722
0.748
0.718
0.722
0.704
0.694
0.698
0.688
0.682
0.688
0.740
0.744
0.706
0.710
0.700
0.684
0.668
0.652
0.642
0.642
0.658
0.660
0.666
0.700
0.724
0.724
0.706
0.712
0.690
0.666
0.674
0.666
0.648
0.640
0.638
0.632
0.640
0.626
0.634
0.626
0.628
0.632
0.638
0.664
0.694
0.716
0.714
0.698
0.696
0.688
0.666
0.658
0.648
0.650
0.644
0.640
0.650
0.636
0.638
0.646
0.634
0.636
0.640
0.250
0.388
0.628
0.634
0.636
0.628
0.624
0.628
0.628
0.628
0.638
0.652
0.652
0.644
0.644
0.650
0.638
0.630
0.648
0.642
0.654
0.632
0.640
0.628
0.620
0.622
0.626
0.630
0.622
0.630
0.640
0.636
0.642
0.648
0.634
0.636
0.636
0.626
0.624
0.628
0.616
0.616
0.620
0.624
0.620
0.614
0.624
0.624
0.626
0.636
0.648
1.332
0.666
0.660
0.646
0.646
0.638
0.646
0.642
0.628
0.618
0.618
0.614
0.602
0.604
0.608
0.604
0.622
0.646
0.656
0.670
0.672
0.654
0.664
0.646
0.642
0.636
0.640
0.630
0.630
0.636
0.626
0.344
0.276
0.626
0.642
0.636
0.644
0.644
0.648
0.664
0.662
0.658
0.658
0.646
0.628
0.618
0.618
0.606
0.608
0.606
0.602
0.600
0.600
0.614
0.642
0.662
0.708
0.758
0.782
0.750
0.722
0.708
0.696
0.686
0.672
0.642
0.630
0.620
0.614
0.610
0.592
0.596
0.608
0.604
0.612
0.618
0.610
0.612
0.608
0.620
0.626
0.652
0.658
0.650
0.662
0.652
0.642
0.650
0.646
0.634
0.630
0.634
0.638
0.626
0.630
0.644
0.664
0.658
0.680
0.714
0.714
0.704
0.712
0.704
0.702
0.738
0.750
0.740
0.706
0.688
0.664
0.652
0.646
0.628
0.622
0.630
0.642
0.662
0.662
0.668
0.692
0.716
0.706
0.716
0.728
0.716
0.704
0.700
0.704
0.688
0.668
0.668
0.660
0.640
0.644
0.646
0.660
0.670
0.660
0.676
0.688
0.686
0.688
0.696
0.696
0.682
0.680
0.680
0.662
0.658
0.670
0.680
0.688
0.682
0.672
0.674
0.678
0.674
0.668
0.664
0.658
0.666
0.656
0.650
0.652
0.648
0.638
0.646
0.646
0.632
0.628
0.632
0.634
0.632
0.626
0.632
0.638
0.658
0.674
0.666
0.676
0.678
0.680
0.672
0.656
0.662
0.658
0.646
0.656
0.658
0.658
0.674
0.678
0.672
0.682
0.692
0.700
0.684
0.684
0.680
0.684
0.678
0.670
0.652
0.648
0.630
0.620
0.612
0.614
0.608
0.604
0.602
0.602
0.612
0.626
0.640
0.642
0.642
0.656
0.668
0.656
0.658
0.664
0.654
0.640
0.642
0.636
0.636
0.630
0.622
0.620
0.626
0.630
0.644
0.630
0.630
0.640
0.642
0.648
0.644
0.646
0.648
0.656
0.644
0.640
0.638
0.640
0.650
0.650
0.650
0.644
0.646
0.630
0.618
0.622
0.626
0.628
0.626
0.660
0.646
0.662
0.734
1.298
0.672
0.646
0.990
0.316
0.632
0.632
0.632
0.618
0.614
0.622
0.634
0.640
0.646
0.648
0.652
0.662
0.676
0.676
0.670
0.680
0.684
0.670
0.664
0.664
0.652
0.638
0.628
0.632
0.624
0.626
0.630
0.638
0.652
0.648
0.664
0.676
0.660
0.672
0.688
0.654
0.688
0.684
1.364
0.680
0.664
0.656
0.648
0.644
0.640
0.656
0.652
0.650
0.654
0.674
0.682
0.686
0.684
0.680
0.666
0.652
0.650
0.644
0.638
0.636
0.636
0.618
0.628
0.620
0.618
0.614
0.616
0.620
0.610
0.608
0.612
0.612
0.620
0.634
0.642
0.636
0.638
0.640
0.634
0.628
0.636
0.642
0.640
0.636
0.638
0.640
0.638
0.636
0.630
0.634
0.636
0.634
0.628
0.630
0.640
0.656
0.650
0.652
0.650
0.646
0.634
0.630
0.628
0.620
0.604
0.604
0.606
0.608
0.608
0.606
0.620
0.642
0.634
0.636
0.658
0.664
0.658
0.654
0.660
0.658
0.648
0.652
0.660
0.656
0.652
0.656
0.656
0.666
0.682
0.666
0.666
0.676
0.704
0.682
0.666
0.668
0.664
0.656
0.652
0.628
0.622
0.620
0.618
0.606
0.602
0.612
0.618
0.636
0.640
0.638
0.638
0.646
0.652
0.652
0.656
0.656
0.674
0.690
0.690
0.674
0.672
0.668
0.656
0.650
0.646
0.650
0.662
0.650
0.646
0.642
0.634
0.622
0.622
0.620
0.614
0.606
0.610
0.610
0.612
0.616
0.622
0.620
0.624
0.636
0.646
0.658
0.652
0.662
0.662
0.646
0.646
0.644
0.640
0.632
0.634
0.636
0.636
0.642
0.660
0.660
0.660
0.666
0.668
0.652
0.650
0.634
0.636
0.662
0.698
0.706
0.688
0.690
0.680
0.668
0.656
0.638
0.636
0.626
0.616
0.602
0.590
0.586
0.578
0.578
0.580
0.574
0.566
0.560
0.562
0.566
0.556
0.564
0.576
0.588
0.594
0.596
0.592
0.596
0.602
0.604
0.598
0.596
0.610
0.598
0.604
0.608
0.610
0.608
0.600
0.594
0.594
0.598
0.586
0.586
0.596
0.590
0.600
0.612
0.624
0.628
0.638
0.638
0.634
0.644
0.632
0.618
0.622
0.620
0.616
0.604
0.604
0.606
0.616
0.612
0.622
0.640
0.654
0.660
0.670
0.682
0.682
0.668
0.672
0.666
0.648
0.650
0.648
0.634
0.630
0.626
0.622
0.614
0.622
0.626
0.644
0.644
0.652
0.650
0.650
0.648
0.648
0.646
0.642
0.648
0.650
0.642
0.638
0.630
0.618
0.606
0.608
0.602
0.590
0.600
0.600
0.606
0.620
0.626
0.640
0.648
0.630
0.640
0.628
0.624
0.626
0.632
0.634
0.632
0.624
0.606
0.620
0.614
0.618
0.614
0.602
0.606
0.610
0.616
0.610
0.606
0.616
0.616
0.614
0.620
0.628
0.640
0.644
0.666
0.668
0.682
0.686
0.712
0.730
0.730
0.712
0.700
0.696
0.680
0.674
0.686
0.698
0.708
0.690
0.690
0.690
0.682
0.668
0.676
0.688
0.694
0.702
0.708
0.690
0.684
0.690
0.696
0.708
0.710
0.710
0.728
0.734
0.714
0.704
0.704
0.690
0.696
0.694
0.746
0.770
0.762
0.740
0.726
0.688
0.684
0.662
0.646
0.642
0.638
0.636
0.644
0.660
0.672
0.730
0.758
0.790
0.780
0.748
0.728
0.720
0.714
0.690
0.702
0.712
0.724
0.716
0.724
0.728
0.732
0.732
0.736
0.740
0.728
0.732
0.744
0.744
0.718
0.716
0.706
0.720
0.724
0.724
0.702
0.706
0.710
0.692
0.714
0.706
0.686
0.686
0.686
0.690
0.686
0.666
0.678
0.674
0.682
0.698
0.692
0.708
0.728
0.750
0.726
0.734
0.734
0.718
0.722
0.728
0.708
0.706
0.690
0.696
0.704
0.712
0.710
0.694
0.696
0.690
0.692
0.702
0.696
0.692
0.708
0.716
0.718
0.722
0.728
0.730
0.720
0.774
0.766
0.738
0.708
0.710
0.682
0.654
0.650
0.628
0.620
0.618
0.616
0.618
0.618
0.608
0.614
0.612
0.616
0.612
0.614
0.610
0.614
0.596
0.596
0.592
0.590
0.600
0.610
0.626
0.628
0.642
0.662
0.678
0.678
0.670
0.664
0.668
0.664
0.674
0.668
0.662
0.640
0.642
0.642
0.642
0.646
0.644
0.646
0.642
0.640
0.636
0.622
0.614
0.614
0.622
0.638
0.660
0.670
0.678
0.664
0.666
0.664
0.672
0.664
0.650
0.640
0.652
0.664
0.674
0.658
0.664
0.664
0.648
0.652
0.638
0.620
0.626
0.616
0.608
0.602
0.592
0.584
0.574
0.578
0.574
0.568
0.566
0.562
0.556
0.548
0.552
0.550
0.544
0.540
0.542
0.546
0.550
0.548
0.540
0.554
0.564
0.572
0.566
0.562
0.576
0.578
0.582
0.570
0.570
0.568
0.578
0.564
0.568
0.560
0.562
0.566
0.564
0.574
0.596
0.592
0.596
0.598
0.618
0.644
0.642
0.638
0.628
0.620
0.620
0.608
0.602
0.598
0.596
0.590
0.606
0.588
0.604
0.604
0.608
0.612
0.608
0.598
0.592
0.586
0.582
0.588
0.602
0.612
0.622
0.614
0.620
0.630
0.624
0.616
0.638
0.640
0.634
0.626
0.618
0.610
0.622
0.620
0.628
0.624
0.618
0.626
0.620
0.616
0.618
0.614
0.620
0.636
0.632
0.636
0.640
0.632
0.630
0.634
0.630
0.618
0.604
0.604
0.604
0.592
0.578
0.582
0.592
0.600
0.616
0.652
0.704
0.710
0.716
0.730
0.740
0.722
0.716
0.718
0.696
0.682
0.662
0.658
0.650
0.636
0.630
0.622
0.610
0.600
0.598
0.608
0.618
0.614
0.624
0.640
0.660
0.676
0.684
0.674
0.670
0.672
0.658
0.656
0.630
0.628
0.632
0.636
0.636
0.640
0.646
0.662
0.646
0.652
0.646
0.632
0.632
0.630
0.618
0.618
0.614
0.610
0.600
0.608
0.608
0.596
0.596
0.594
0.574
0.586
0.580
0.568
0.578
0.572
0.566
0.564
0.566
0.570
0.562
0.562
0.566
0.564
0.560
0.556
0.556
0.544
0.554
0.542
0.560
0.558
0.570
0.568
0.568
0.578
0.584
0.596
0.588
0.594
0.600
0.602
0.590
0.594
0.594
0.588
0.582
0.590
0.590
0.580
0.582
0.584
0.594
0.576
0.570
0.574
0.580
0.578
0.574
0.580
0.592
0.592
0.596
0.618
0.608
0.600
0.604
0.592
0.590
0.598
0.584
0.594
0.610
0.610
0.614
0.614
0.618
0.610
0.610
0.614
0.600
0.608
0.598
0.590
0.596
0.586
0.582
0.588
0.574
0.576
0.578
0.584
0.588
0.590
0.600
0.594
0.604
0.594
0.602
0.606
0.596
0.598
0.602
0.608
0.614
0.626
0.616
0.612
0.610
0.618
0.620
0.612
0.608
0.612
0.616
0.604
0.614
0.622
0.608
0.312
0.640
0.314
1.180
0.610
0.612
0.608
0.610
0.622
0.610
0.612
0.614
0.600
0.604
0.604
0.614
0.622
0.624
0.620
0.610
0.602
0.604
0.598
0.590
0.592
0.594
0.590
0.590
0.600
0.614
0.604
0.614
0.606
0.604
0.606
0.604
0.594
0.590
0.592
0.596
0.598
0.602
0.590
0.592
0.586
0.586
0.592
0.596
0.590
0.592
0.592
0.602
0.620
0.614
0.616
0.638
0.632
0.630
0.620
0.628
0.628
0.612
0.622
0.614
0.600
0.596
0.596
0.606
0.604
0.622
0.664
0.680
0.692
0.714
0.730
0.710
0.710
0.704
0.684
0.678
0.676
0.660
0.654
0.658
0.656
0.652
0.654
0.654
0.668
0.668
0.664
0.668
0.652
0.660
0.652
0.634
0.632
0.636
0.618
0.622
0.628
0.624
0.620
0.626
0.634
0.634
0.624
0.640
0.652
0.648
0.650
0.664
0.676
0.670
0.662
0.668
0.678
0.666
0.652
0.664
0.646
0.642
0.644
0.660
0.678
0.676
0.684
0.658
0.652
0.646
0.630
0.638
0.632
0.632
0.616
0.612
0.618
0.612
0.590
0.592
0.588
0.594
0.598
0.608
0.618
0.638
0.674
0.684
0.686
0.704
0.690
0.686
0.688
0.684
0.662
0.648
0.644
0.642
0.626
0.628
0.640
0.646
0.652
0.670
0.686
0.712
0.696
0.710
0.718
0.730
0.712
0.716
0.714
0.716
0.700
0.708
0.704
0.708
0.686
0.690
0.694
0.696
0.696
0.678
0.672
0.672
0.658
0.668
0.678
0.682
0.686
0.680
0.682
0.666
0.666
0.650
0.650
0.648
0.646
0.650
0.652
0.642
0.646
0.656
0.656
0.650
0.660
0.668
0.660
0.660
0.672
0.674
0.672
0.682
0.688
0.678
0.666
0.666
0.672
0.664
0.668
0.676
0.652
0.654
0.656
0.654
0.660
0.672
0.688
0.702
0.702
0.686
0.662
0.664
0.648
0.638
0.644
0.640
0.640
0.634
0.644
0.652
0.666
0.668
0.672
0.662
0.664
0.670
0.672
0.672
0.690
0.710
0.702
0.710
0.722
0.716
0.712
0.710
0.716
0.718
0.708
0.712
0.710
0.706
0.700
0.706
0.708
0.704
0.704
0.710
0.720
0.714
0.718
0.714
0.700
0.692
0.682
0.666
0.664
0.662
0.668
0.670
0.652
0.658
0.648
0.644
0.640
0.636
0.630
0.630
0.628
0.630
0.626
0.624
0.626
0.630
0.642
0.656
0.656
0.674
0.668
0.664
0.644
0.644
0.648
0.646
0.632
0.628
0.628
0.622
0.612
0.610
0.616
0.614
0.626
0.622
0.638
0.638
0.658
0.650
0.654
0.658
0.636
0.642
0.634
0.642
0.626
0.628
0.630
0.642
0.646
0.638
0.636
0.638
0.622
0.622
0.624
0.628
0.630
0.618
0.624
0.626
0.628
0.630
0.620
0.618
0.618
0.624
0.612
0.606
0.616
0.608
0.606
0.614
0.624
0.616
0.612
0.622
0.616
0.610
0.618
0.616
0.610
0.614
0.614
0.624
0.610
0.608
0.612
0.612
0.608
0.604
0.604
0.610
0.598
0.600
0.598
0.600
0.602
0.594
0.594
0.594
0.594
0.598
0.596
0.592
0.598
0.594
0.598
0.596
0.602
0.592
0.588
0.590
0.592
0.594
0.590
0.598
0.586
0.580
0.586
0.588
0.586
0.596
0.600
0.606
0.608
0.610
0.614
0.608
0.600
0.600
0.598
0.598
0.602
0.598
0.596
0.600
0.610
0.618
0.612
0.618
0.626
0.630
0.630
0.630
0.626
0.612
0.608
0.606
0.604
0.608
0.614
0.604
0.604
0.602
0.610
0.602
0.610
0.632
0.642
0.664
0.820
0.336
0.274
0.532
0.654
0.644
0.652
0.658
0.666
0.678
0.684
0.686
0.668
0.668
0.654
0.654
0.660
0.666
0.670
0.672
0.658
0.662
0.666
0.676
0.698
0.696
0.694
0.692
0.696
0.678
0.664
0.668
0.638
0.640
0.644
0.654
0.652
0.650
0.638
0.640
0.638
0.624
0.622
0.628
0.626
0.630
0.632
0.632
0.636
0.634
0.626
0.632
0.636
0.630
0.630
0.646
0.644
0.650
0.666
0.666
0.662
0.676
0.678
0.660
0.662
0.658
0.646
0.642
0.654
0.648
0.648
0.650
0.642
0.634
0.632
0.636
0.634
0.632
0.650
0.670
0.678
0.678
0.684
0.694
0.676
0.674
0.682
0.686
0.678
0.670
0.680
0.696
0.684
0.684
0.696
0.682
0.686
0.688
0.682
0.668
0.674
0.672
0.662
0.650
0.650
0.648
0.646
0.644
0.640
0.634
0.632
0.612
0.616
0.608
0.612
0.614
0.616
0.638
0.654
0.662
0.668
0.676
0.668
0.678
0.678
0.664
0.654
0.650
0.632
0.630
0.620
0.612
0.600
0.596
0.596
0.600
0.604
0.626
0.628
0.632
0.648
0.668
0.688
0.682
0.674
0.668
0.670
0.668
0.664
0.654
0.638
0.634
0.632
0.620
0.618
0.622
0.616
0.626
0.632
0.648
0.652
0.654
0.660
0.646
0.636
0.634
0.632
0.630
0.634
0.636
0.640
0.640
0.632
0.630
0.632
0.644
0.658
0.666
0.656
0.662
0.654
0.646
0.634
0.628
0.630
0.628
0.628
0.638
0.646
0.664
0.686
0.680
0.672
0.678
0.682
0.670
0.664
0.658
0.660
0.650
0.678
0.664
0.654
0.646
0.648
0.636
0.660
0.636
0.644
0.652
0.654
0.646
0.646
0.642
0.632
0.626
0.628
0.626
0.628
0.656
0.688
0.684
0.692
0.700
0.676
0.668
0.674
0.648
0.636
0.634
0.612
0.612
0.608
0.606
0.606
0.596
0.592
0.592
0.592
0.586
0.580
0.576
0.578
0.578
0.570
0.574
0.572
0.572
0.578
0.584
0.584
0.582
0.584
0.590
0.590
0.594
0.590
0.590
0.592
0.584
0.580
0.578
0.582
1.156
0.586
0.584
0.596
0.600
0.598
0.604
0.598
0.596
0.596
0.592
0.590
0.586
0.590
0.590
0.592
0.588
0.586
0.596
0.598
0.602
0.610
0.602
0.604
0.604
0.612
0.604
0.602
0.614
0.612
0.616
0.616
0.620
0.624
0.624
0.616
0.620
0.626
0.628
0.624
0.624
0.634
0.642
0.640
0.640
0.650
0.656
0.652
0.650
0.654
0.638
0.634
0.626
0.630
0.628
0.632
0.634
0.626
0.636
0.636
0.630
0.644
0.636
0.632
0.646
0.632
0.626
0.630
0.630
0.622
0.618
0.626
0.626
0.620
0.630
0.642
0.634
0.636
0.646
0.638
0.640
0.640
0.646
0.634
0.626
0.622
0.626
0.610
0.614
0.620
0.634
0.648
0.662
0.690
0.720
0.710
0.726
0.736
0.728
0.706
0.698
0.692
0.672
0.666
0.668
0.658
0.648
0.650
0.656
0.654
0.652
0.656
0.666
0.668
0.658
0.658
0.662
0.658
0.652
0.654
0.654
0.642
0.642
0.636
0.634
0.626
0.624
0.636
0.624
0.636
0.642
0.656
0.668
0.674
0.680
0.688
0.704
0.702
0.704
0.716
0.722
0.714
0.720
0.730
0.718
0.712
0.718
0.724
0.708
0.720
0.730
0.728
0.736
0.708
0.702
0.698
0.696
0.686
0.684
0.686
0.704
0.738
0.738
0.756
0.782
0.790
0.766
0.774
0.762
0.738
0.702
0.700
0.686
0.660
0.658
0.650
0.642
0.632
0.638
0.646
0.636
0.646
0.642
0.646
0.654
0.648
0.644
0.656
0.660
0.668
0.666
0.666
0.672
0.672
0.654
0.670
0.662
0.646
0.642
0.642
0.638
0.648
0.626
0.620
0.622
0.622
0.628
0.622
0.640
0.654
0.686
0.690
0.702
0.720
0.714
0.714
0.720
0.716
0.694
0.688
0.678
0.676
0.676
0.664
0.662
0.652
0.650
0.640
0.634
0.630
0.640
0.650
0.630
0.646
0.650
0.648
0.646
0.652
0.644
0.630
0.630
0.630
0.620
0.600
0.632
0.620
0.612
0.620
0.618
0.614
0.608
0.600
0.606
0.602
0.594
0.598
0.596
0.584
0.584
0.580
0.582
0.582
0.584
0.580
0.576
0.580
0.584
0.578
0.576
0.580
0.582
0.590
0.590
0.580
0.592
0.588
0.598
0.604
0.606
0.616
0.612
0.606
0.612
0.618
0.616
0.614
0.628
0.630
0.626
0.634
0.642
0.640
0.632
0.642
0.634
0.632
0.636
0.642
0.642
0.642
0.644
0.640
0.624
0.636
0.630
0.628
0.628
0.628
0.620
0.624
0.622
0.610
0.610
0.604
0.608
0.604
0.610
0.626
0.630
0.642
0.650
0.634
0.640
0.608
0.624
0.630
0.626
0.622
0.618
0.612
0.616
0.608
0.606
0.612
0.614
0.616
0.626
0.638
0.642
0.658
0.662
0.660
0.654
0.656
0.654
0.646
0.644
0.640
0.628
0.630
0.636
0.644
0.638
0.652
0.666
0.670
0.674
0.680
0.670
0.676
0.680
0.660
0.658
0.654
0.644
0.634
0.638
0.638
0.632
0.644
0.658
0.660
0.672
0.690
0.696
0.690
0.698
0.708
0.696
0.686
0.690
0.674
0.658
0.660
0.658
0.650
0.650
0.666
0.684
0.692
0.700
0.730
0.742
0.714
0.698
0.688
0.662
0.650
0.640
0.628
0.626
0.634
0.628
0.632
0.654
0.670
0.668
0.676
0.698
0.682
0.686
0.674
0.658
0.658
0.676
0.714
0.516
0.564
0.594
0.590
0.572
0.578
0.578
0.572
0.570
0.576
0.576
0.576
0.580
0.584
0.590
0.590
0.586
0.580
0.584
0.586
0.582
0.590
0.576
0.568
0.574
0.580
0.592
0.606
0.606
0.622
0.644
0.666
0.692
0.682
0.662
0.658
0.656
0.648
0.648
0.644
0.636
0.636
0.644
0.668
0.704
0.758
0.762
0.774
0.780
0.774
0.738
0.718
0.696
0.684
0.672
0.662
0.654
0.640
0.640
0.640
0.650
0.650
0.662
0.674
0.670
0.684
0.664
0.662
0.650
0.636
0.636
0.622
0.624
0.658
0.600
0.630
0.636
0.642
0.652
0.642
0.666
0.658
0.674
0.678
0.672
0.682
0.664
0.662
0.668
0.666
0.654
0.656
0.646
0.634
0.654
0.648
0.644
0.624
0.638
0.640
0.618
0.632
0.640
0.624
0.634
0.642
0.634
0.648
0.650
0.656
0.638
0.650
0.650
0.652
0.642
0.640
0.642
0.646
0.644
0.634
0.636
0.616
0.616
0.610
0.614
0.620
0.630
0.640
0.642
0.640
0.646
0.636
0.652
0.648
0.656
0.654
0.640
0.630
0.626
0.632
0.632
0.624
0.628
0.626
0.638
0.656
0.680
0.680
0.688
0.654
0.650
0.650
0.640
0.632
0.622
0.618
0.620
0.626
0.646
0.658
0.646
0.642
0.640
0.638
0.638
0.640
0.624
0.622
0.620
0.620
0.622
0.624
0.638
0.638
0.636
0.654
0.666
0.678
0.690
0.680
0.676
0.680
0.700
0.698
0.684
0.684
0.698
0.718
0.730
0.708
0.702
0.696
0.690
0.686
0.722
0.760
0.778
0.784
0.762
0.742
0.692
0.674
0.662
0.640
0.628
0.636
0.646
0.672
0.678
0.676
0.690
0.698
0.730
0.718
0.722
0.722
0.730
0.738
0.740
0.736
0.716
0.704
0.686
0.670
0.670
0.680
0.672
0.666
0.682
0.702
0.726
0.748
0.754
0.742
0.720
0.718
0.716
0.710
0.698
0.686
0.672
0.670
0.666
0.642
0.654
0.656
0.648
0.652
0.664
0.664
0.680
0.676
0.690
0.722
0.744
0.732
0.716
0.696
0.684
0.678
0.660
0.668
0.668
0.680
0.652
0.662
0.666
0.666
0.652
0.640
0.638
0.630
0.626
0.624
0.618
0.630
0.652
0.662
0.648
0.656
0.674
0.678
0.676
0.684
0.666
0.672
0.666
0.660
0.648
0.620
0.628
0.620
0.606
0.596
0.594
0.596
0.588
0.584
0.590
0.586
0.598
0.620
0.638
0.658
0.668
0.656
0.644
0.634
0.636
0.628
0.618
0.648
0.608
0.808
0.770
0.808
0.764
0.746
0.686
0.690
0.658
0.634
0.634
0.604
0.606
0.606
0.590
0.590
0.592
0.590
0.590
0.590
0.582
0.576
0.574
0.580
0.576
0.572
0.582
0.602
0.616
0.624
0.638
0.620
0.620
0.618
0.620
0.620
0.608
0.596
0.592
0.596
0.590
0.586
0.596
0.596
0.586
0.588
0.590
0.592
0.602
0.612
0.634
0.624
0.624
0.618
0.622
0.628
0.604
0.604
0.608
0.588
0.596
0.600
0.612
0.636
0.644
0.656
0.660
0.662
0.644
0.644
0.642
0.622
0.622
0.614
0.622
0.630
0.640
0.646
0.656
0.670
0.684
0.686
0.680
0.672
0.654
0.642
0.638
0.636
0.644
0.648
0.644
0.642
0.650
0.672
0.690
0.686
0.676
0.684
0.668
0.660
0.656
0.646
0.636
0.632
0.630
0.634
0.654
0.658
0.670
0.670
0.668
0.672
0.678
0.658
0.656
0.654
0.628
0.630
0.634
0.620
0.624
0.622
0.622
0.632
0.644
0.636
0.642
0.662
0.652
0.658
0.642
0.642
0.636
0.644
0.644
0.626
0.640
0.638
0.630
0.626
0.638
0.644
0.634
0.638
0.650
0.652
0.658
0.674
0.686
0.706
0.700
0.726
0.704
0.710
0.712
0.710
0.684
0.678
0.682
0.678
0.682
0.704
0.720
0.708
0.712
0.936
0.818
0.772
0.736
0.708
0.700
0.682
0.664
0.644
0.642
0.624
0.620
0.628
0.632
0.644
0.674
0.674
0.664
0.666
0.674
0.658
0.664
0.680
0.696
0.700
0.680
0.678
0.682
0.700
0.710
0.720
0.704
0.696
0.680
0.678
0.678
0.682
0.670
0.678
0.686
0.660
0.652
0.652
0.652
0.636
0.656
0.666
0.686
0.700
0.704
0.686
0.676
0.680
0.660
0.658
0.654
0.646
0.654
0.668
0.692
0.682
0.712
0.714
0.724
0.718
0.706
0.716
0.698
0.688
0.680
0.684
0.680
0.668
0.674
0.674
0.692
0.688
0.692
0.684
0.690
0.668
0.660
0.660
0.662
0.644
0.652
0.642
0.632
0.640
0.626
0.636
0.648
0.662
0.652
0.676
0.684
0.686
0.704
0.690
0.682
0.678
0.678
0.674
0.678
0.656
0.654
0.646
0.654
0.646
0.648
0.646
0.650
0.656
0.660
0.646
0.656
0.644
0.640
0.634
0.642
0.644
0.648
0.650
0.668
0.666
0.670
0.680
0.678
0.660
0.658
0.662
0.664
0.662
0.658
0.642
0.636
0.628
0.628
0.628
0.634
0.648
0.638
0.658
0.682
0.684
0.700
0.706
0.688
0.694
0.680
0.680
0.654
0.640
0.638
0.634
0.628
0.624
0.612
0.612
0.620
0.614
0.622
0.640
0.680
0.688
0.690
0.710
0.702
0.678
0.674
0.668
0.652
0.648
0.640
0.638
0.642
0.654
0.644
0.638
0.628
0.620
0.612
0.600
0.598
0.598
0.588
0.586
0.586
0.602
0.598
0.608
0.620
0.644
0.684
0.706
0.716
0.744
0.728
0.730
0.718
0.678
0.678
0.670
0.656
0.634
0.630
0.628
0.614
0.616
0.616
0.622
0.636
0.640
0.662
0.672
0.670
0.702
0.738
0.748
0.716
0.714
0.710
0.712
0.686
0.678
0.684
0.686
0.672
0.666
0.644
0.640
0.636
0.620
0.620
0.626
0.632
0.650
0.644
0.642
0.648
0.658
0.646
0.646
0.658
0.662
0.652
0.644
0.642
0.636
0.632
0.632
0.626
0.622
0.622
0.618
0.614
0.630
0.640
0.664
0.720
0.762
0.822
0.778
0.776
0.772
0.770
0.720
0.704
0.708
0.696
0.690
0.678
0.674
0.666
0.666
0.650
0.642
0.642
0.654
0.676
0.688
0.706
0.682
0.690
0.706
0.714
0.698
0.692
0.692
0.700
0.686
0.672
0.674
0.672
0.666
0.678
0.688
0.710
0.704
0.690
0.704
0.690
0.674
0.680
0.678
0.664
0.656
0.654
0.648
0.638
0.642
0.652
0.698
0.694
0.700
0.712
0.718
0.694
0.722
0.706
0.782
0.728
0.730
0.722
0.686
0.686
0.678
0.650
0.648
0.646
0.620
0.622
0.618
0.602
0.598
0.600
0.594
0.588
0.592
0.600
0.590
0.598
0.612
0.632
0.650
0.662
0.682
0.658
0.664
0.648
0.636
0.632
0.636
0.644
0.646
0.638
0.646
0.644
0.648
0.640
0.632
0.632
0.632
0.632
0.636
0.628
0.636
0.638
0.646
0.656
0.676
0.688
0.684
0.670
0.670
0.652
0.646
0.638
0.630
0.632
0.634
0.642
0.644
0.680
0.694
0.714
0.708
0.692
0.690
0.682
0.688
0.664
0.660
0.660
0.636
0.632
0.630
0.616
0.608
0.610
0.608
0.600
0.606
0.618
0.620
0.624
0.626
0.630
0.638
0.640
0.654
0.652
0.646
0.648
0.650
0.638
0.630
0.636
0.614
0.612
0.608
0.598
0.622
0.612
0.616
0.618
0.622
0.626
0.614
0.626
0.610
0.622
0.610
0.610
0.616
0.602
0.602
0.592
0.584
0.580
0.586
0.588
0.600
0.584
0.600
0.604
0.622
0.628
0.628
0.638
0.624
0.620
0.618
0.622
0.620
0.606
0.606
0.622
0.614
0.622
0.646
0.646
0.654
0.672
0.660
0.660
0.662
0.648
0.644
0.644
0.624
0.620
0.624
0.626
0.610
0.616
0.628
0.652
0.650
0.672
0.694
0.706
0.692
0.694
0.674
0.658
0.656
0.640
0.630
0.632
0.632
0.660
0.664
0.654
0.662
0.674
0.662
0.654
0.656
0.638
0.640
0.632
0.636
0.638
0.630
0.634
0.632
0.644
0.648
0.632
0.636
0.628
0.634
0.634
0.628
0.632
0.634
0.636
0.632
0.640
0.632
0.632
0.644
0.632
0.632
0.634
0.618
0.626
0.630
1.208
0.230
0.488
0.654
0.654
0.670
0.662
0.668
0.664
0.656
0.662
0.654
0.648
0.650
0.646
0.638
0.638
0.640
0.632
0.628
0.630
0.634
0.628
0.630
0.626
0.630
0.632
0.634
0.624
0.626
0.624
0.632
0.626
0.622
0.632
0.646
0.650
0.644
0.640
0.632
0.636
0.620
0.612
0.618
0.604
0.606
0.612
0.616
0.628
0.656
0.696
0.752
0.780
0.762
0.742
0.704
0.698
0.666
0.654
0.640
0.642
0.652
0.648
0.638
0.646
0.646
1.268
0.636
0.640
0.632
0.626
0.624
0.630
0.632
0.626
0.626
0.640
0.646
0.668
0.666
0.672
0.694
0.688
0.690
0.702
0.700
0.694
0.698
0.708
0.702
0.702
0.714
0.698
0.702
0.708
0.702
0.684
0.672
0.668
0.660
0.658
0.644
0.652
0.660
0.674
0.684
0.714
0.730
0.750
0.738
0.746
0.722
0.708
0.698
0.670
0.668
0.660
0.648
0.658
0.674
0.696
0.718
0.698
0.702
0.706
0.718
0.722
0.700
0.694
0.690
0.694
0.676
0.678
0.680
0.674
0.680
0.668
0.672
0.676
0.676
0.660
0.660
0.658
0.660
0.652
0.646
0.650
0.644
0.654
0.658
0.648
0.644
0.652
0.648
0.644
0.656
0.666
0.686
0.680
0.694
0.708
0.696
0.698
0.698
0.698
0.692
0.686
0.690
0.674
0.672
0.660
0.664
0.632
0.638
0.642
0.632
0.632
0.632
0.630
0.620
0.628
0.620
0.622
0.604
0.604
0.618
0.592
0.600
0.584
0.572
0.586
0.572
0.566
0.570
0.570
0.552
0.540
0.582
0.548
0.546
0.552
0.554
0.538
0.538
0.540
0.542
0.544
0.550
0.552
0.552
0.552
0.558
0.564
0.560
0.566
0.584
0.574
0.578
0.588
0.596
0.588
0.590
0.602
0.610
0.618
0.612
0.614
0.624
0.630
0.622
0.620
0.628
0.636
0.628
0.630
0.644
0.632
0.634
0.636
0.638
0.634
0.630
0.638
0.634
0.636
0.644
0.648
0.648
0.636
0.632
0.618
0.622
0.614
0.610
0.614
0.614
0.608
0.602
0.604
0.612
0.606
0.594
0.598
0.584
0.584
0.592
0.610
0.630
0.656
0.652
0.650
0.664
0.658
0.668
0.664
0.648
0.640
0.636
0.638
0.624
0.628
0.640
0.638
0.646
0.662
0.662
0.676
0.686
0.676
0.688
0.678
0.682
0.674
0.668
0.672
0.670
0.668
0.660
0.652
0.646
1.062
0.604
0.602
0.606
0.600
0.600
0.610
0.602
0.624
0.616
0.618
0.630
0.636
0.636
0.650
0.658
0.642
0.638
0.634
0.638
0.640
0.632
0.636
0.652
0.644
0.648
0.652
0.674
0.688
0.690
0.670
0.662
0.650
0.650
0.654
0.654
0.648
0.648
0.642
0.644
0.630
0.636
0.628
0.620
0.624
0.636
0.634
0.662
0.698
0.726
0.748
0.728
0.730
0.694
0.688
0.666
0.658
0.654
0.650
0.644
0.640
0.642
0.636
0.628
0.624
0.612
0.606
0.596
0.604
0.614
0.630
0.630
0.650
0.674
0.674
0.682
0.686
0.680
0.682
0.684
0.678
0.672
0.662
0.656
0.620
0.626
0.626
0.608
0.610
0.602
0.598
0.608
0.622
0.652
0.648
0.672
0.700
0.684
0.688
0.694
0.682
0.678
0.678
0.672
0.668
0.652
0.646
0.636
0.632
0.620
0.616
0.622
0.628
0.626
0.642
0.648
0.652
0.676
0.690
0.700
0.692
0.692
0.698
0.690
0.692
0.698
0.682
0.692
0.694
0.688
0.676
0.672
0.670
0.654
0.646
0.652
0.658
0.654
0.652
0.654
0.646
0.650
0.662
0.656
0.652
0.654
0.662
0.660
0.662
0.654
0.638
0.650
0.642
0.646
0.630
0.622
0.622
0.608
0.604
0.610
0.622
0.638
0.682
0.696
0.714
0.720
0.744
0.750
0.744
0.726
0.694
0.680
0.668
0.646
0.642
0.638
0.622
0.614
0.614
0.608
0.612
0.616
0.610
0.622
0.626
0.630
0.636
0.640
0.656
0.666
0.672
0.660
0.652
0.652
0.650
0.638
0.632
0.634
0.634
0.634
0.636
0.654
0.656
0.654
0.660
0.666
0.658
0.652
0.660
0.658
0.674
0.672
0.678
0.694
0.692
0.686
0.696
0.700
0.692
0.670
0.668
0.660
0.640
0.640
0.636
0.628
0.620
0.622
0.620
0.624
0.614
0.616
0.616
0.616
0.634
0.628
0.628
0.632
0.640
0.628
0.626
0.634
0.624
0.630
0.632
0.638
0.624
0.628
0.640
0.642
0.644
0.640
0.638
0.644
0.646
0.636
0.636
0.638
0.638
0.636
0.646
0.662
0.670
0.664
0.674
0.686
0.664
0.658
0.660
0.638
0.632
0.632
0.628
0.628
0.620
0.626
0.640
0.656
0.658
0.650
0.648
0.650
0.650
0.628
0.632
0.630
0.622
0.614
0.610
0.604
0.604
0.602
0.604
0.598
0.604
0.610
0.614
0.536
0.760
0.596
0.294
0.334
0.630
0.624
0.614
0.612
0.608
0.600
0.602
0.604
0.604
0.612
0.622
0.624
0.622
0.638
0.634
0.640
0.646
0.652
0.652
0.640
0.642
0.638
0.630
0.624
0.606
0.608
0.598
0.604
0.614
0.612
0.628
0.650
0.682
0.672
0.696
0.706
0.700
0.708
0.712
0.702
0.698
0.688
0.664
0.666
0.654
0.640
0.638
0.644
0.636
0.636
0.638
0.630
0.628
0.624
0.630
0.628
0.614
0.610
0.618
0.616
0.608
0.598
0.606
0.610
0.598
0.612
0.622
0.616
0.634
0.632
0.628
0.638
0.634
0.626
0.632
0.632
0.624
0.620
0.626
0.620
0.624
0.630
0.626
0.630
0.634
0.638
0.634
0.636
0.638
0.638
0.654
0.658
0.676
0.672
0.672
0.652
0.638
0.636
0.628
0.622
0.604
0.610
0.598
0.606
0.608
0.612
0.604
0.598
0.600
0.606
0.596
0.606
0.610
0.602
0.606
0.608
0.620
0.610
0.610
0.614
0.616
0.620
0.616
0.608
0.598
0.606
0.608
0.618
0.624
0.614
0.616
0.620
0.622
0.622
0.620
0.632
0.648
0.664
0.666
0.656
0.654
0.650
0.652
0.644
0.632
0.630
0.634
0.642
0.638
0.666
0.670
0.654
0.662
0.654
0.638
0.630
0.624
0.620
0.610
0.604
0.610
0.616
0.636
0.644
0.662
0.662
0.664
0.650
0.642
0.646
0.648
0.662
0.648
0.634
0.638
0.622
0.628
0.624
0.614
0.626
0.636
0.646
0.668
0.682
0.686
0.754
0.416
1.006
0.684
0.674
0.658
0.660
0.652
0.644
0.650
0.674
0.672
0.710
0.760
0.744
0.754
0.774
0.778
0.738
0.732
0.730
0.700
0.696
0.698
0.698
0.700
0.702
0.696
0.704
0.684
0.680
0.690
0.680
0.694
0.712
0.744
0.760
0.736
0.730
0.726
0.722
0.712
0.696
0.670
0.664
0.664
0.666
0.660
0.674
0.686
0.706
0.726
0.720
0.712
0.696
0.700
0.700
0.692
0.706
0.712
0.700
0.698
0.692
0.696
0.714
0.720
0.724
0.708
0.714
0.708
0.686
0.680
0.674
0.680
0.688
0.688
0.670
0.670
0.674
0.670
0.656
0.654
0.650
0.650
0.644
0.618
0.622
0.618
0.604
0.610
0.610
0.614
0.622
0.640
0.666
0.666
0.676
0.672
0.664
0.660
0.662
0.658
0.644
0.644
0.638
0.644
0.646
0.632
0.636
0.642
0.632
0.632
0.638
0.638
0.634
0.626
0.636
0.622
0.630
0.634
0.650
0.660
0.660
0.684
0.702
0.698
0.710
0.718
0.728
0.724
0.696
0.688
0.686
0.684
0.670
0.660
0.664
0.658
0.660
0.674
0.700
0.726
0.710
0.710
0.698
0.694
0.694
0.700
0.700
0.700
0.680
0.678
0.678
0.678
0.698
0.704
0.684
0.678
0.680
0.668
0.650
0.644
0.638
0.640
0.638
0.624
0.626
0.634
0.642
0.640
0.638
0.654
0.672
0.674
0.676
0.688
0.696
0.708
0.692
0.696
0.690
0.676
0.682
0.686
0.682
0.696
0.702
0.708
0.718
0.738
0.730
0.724
0.716
0.718
0.712
0.702
0.678
0.672
0.664
0.644
0.644
0.642
0.640
0.644
0.640
0.624
0.624
0.620
0.610
0.612
0.624
0.624
0.644
0.652
0.656
0.664
0.674
0.672
0.676
0.678
0.682
0.686
0.678
0.672
0.654
0.656
0.640
0.642
0.642
0.650
0.654
0.660
0.662
0.662
0.654
0.664
0.650
0.648
0.648
0.640
0.626
0.618
0.610
0.610
0.610
0.614
0.610
0.612
0.596
0.614
0.606
0.594
0.598
0.600
0.614
0.630
0.656
0.684
0.664
0.666
0.658
0.658
0.662
0.666
0.658
0.664
0.658
0.640
0.636
0.628
0.616
0.616
0.624
0.636
0.642
0.638
0.664
0.666
0.692
0.708
0.706
0.696
0.700
0.694
0.684
0.672
0.654
0.640
0.632
0.630
0.628
0.614
0.620
0.624
0.624
0.636
0.630
0.644
0.652
0.646
0.640
0.638
0.634
0.636
0.640
0.646
0.644
0.642
0.658
0.650
0.650
0.656
0.674
0.666
0.674
0.674
0.674
0.684
0.700
0.700
0.698
0.700
0.676
0.680
0.668
0.658
0.652
0.670
0.688
0.714
0.706
0.720
0.712
0.698
0.700
0.690
0.686
0.684
0.678
0.686
0.698
0.702
0.698
0.708
0.718
0.706
0.700
0.684
0.668
0.658
0.654
0.658
0.662
0.672
0.670
0.660
0.664
0.676
0.694
0.698
0.694
0.710
0.720
0.700
0.694
0.676
0.658
0.654
0.644
0.638
0.630
0.628
0.630
0.626
0.626
0.630
0.634
0.632
0.634
0.644
0.642
0.646
0.644
0.644
0.654
0.666
0.656
0.636
0.640
0.632
0.622
0.696
0.662
0.560
0.602
0.698
0.682
0.654
0.678
0.664
0.650
0.638
0.632
0.630
0.618
0.612
0.606
0.604
0.596
0.592
0.596
0.598
0.594
0.608
0.616
0.632
0.644
0.672
0.700
0.698
0.702
0.710
0.706
0.690
0.692
0.690
0.682
0.664
0.670
0.672
0.670
0.672
0.690
0.690
0.680
0.688
0.682
0.672
0.676
0.660
0.662
0.666
0.660
0.650
0.636
0.628
0.608
0.604
0.598
0.592
0.590
0.592
0.580
0.578
0.578
0.574
0.576
0.574
0.582
0.580
0.584
0.576
0.582
0.582
0.578
0.576
0.582
0.584
0.592
0.586
0.586
0.592
0.600
0.604
0.606
0.606
0.612
0.616
0.624
0.634
0.638
0.630
0.628
0.626
0.638
0.642
0.652
0.660
0.678
0.676
0.664
0.666
0.666
0.668
0.660
0.648
0.634
0.634
0.632
0.620
0.622
0.628
0.618
0.624
0.624
0.634
0.652
0.668
0.670
0.670
0.670
0.678
0.676
0.664
0.656
0.644
0.626
0.626
0.616
0.614
0.616
0.618
0.622
0.644
0.670
0.698
0.712
0.708
0.704
0.664
0.656
0.642
0.632
0.624
0.622
0.612
0.602
0.614
0.616
0.636
0.642
0.652
0.682
0.708
0.700
0.694
0.696
0.694
0.682
0.672
0.676
0.666
0.654
0.664
0.666
0.662
0.668
0.678
0.690
0.700
0.688
0.700
0.706
0.690
0.686
0.676
0.672
0.664
0.678
0.690
0.688
0.680
0.678
0.676
0.682
0.684
0.688
0.702
0.714
0.704
0.712
0.722
0.734
0.716
0.714
0.716
0.706
0.708
0.716
0.700
0.690
0.700
0.712
0.716
0.694
0.686
0.694
0.700
0.690
0.688
0.686
0.688
0.696
0.686
0.680
0.666
0.654
0.658
0.640
0.634
0.632
0.626
0.612
0.610
0.604
0.596
0.592
0.590
0.586
0.578
0.578
0.580
0.568
0.564
0.560
0.562
0.564
0.570
0.578
0.582
0.588
0.600
0.618
0.640
0.644
0.656
0.664
0.662
0.650
0.644
0.634
0.634
0.626
0.624
0.620
0.614
0.612
0.606
0.600
0.598
0.596
0.594
0.596
0.590
0.590
0.594
0.598
0.594
0.592
0.598
0.604
0.608
0.610
0.616
0.620
0.628
0.630
0.634
0.632
0.638
0.654
0.648
0.650
0.650
0.656
0.666
0.656
0.668
0.682
0.680
0.692
0.704
0.710
0.690
0.698
0.698
0.692
0.680
0.678
0.670
0.664
0.664
0.648
0.650
0.638
0.634
0.634
0.636
0.632
0.624
0.626
0.632
0.640
0.630
0.630
0.636
0.640
0.648
0.664
0.664
0.660
0.660
0.674
0.654
0.648
0.638
0.638
0.634
0.620
0.616
0.606
0.612
0.606
0.602
0.600
0.594
0.602
0.616
0.620
0.630
0.656
0.678
0.672
0.676
0.686
0.686
0.670
0.664
0.662
0.656
0.652
0.650
0.662
0.676
0.670
0.674
0.672
0.678
0.676
0.676
0.674
0.692
0.676
0.668
0.664
0.654
0.648
0.646
0.644
0.636
0.634
0.638
0.662
0.660
0.674
0.666
0.656
0.656
0.666
0.676
0.666
0.658
0.660
0.664
0.666
0.676
0.664
0.664
0.668
0.680
0.682
0.678
0.688
0.696
0.688
0.684
0.692
0.676
0.666
0.676
0.690
0.680
0.670
0.672
0.670
0.672
0.676
0.666
0.658
0.660
0.664
0.660
0.662
0.660
0.660
0.658
0.644
0.648
0.642
0.644
0.640
0.632
0.634
0.622
0.614
0.606
0.614
0.602
0.592
0.596
0.594
0.586
0.578
0.578
0.572
0.568
0.570
0.562
0.564
0.554
0.554
0.548
0.554
0.546
0.554
0.546
0.544
0.540
0.542
0.542
0.552
0.550
0.542
0.556
0.566
0.562
0.570
0.566
0.590
0.594
0.598
0.600
0.606
0.608
0.604
0.598
0.598
0.600
0.598
0.602
0.604
0.596
0.600
0.604
0.604
0.604
0.598
0.598
0.606
0.610
0.612
0.632
0.654
0.656
0.676
0.688
0.680
0.682
0.682
0.672
0.666
0.662
0.656
0.638
0.638
0.628
0.624
0.626
0.626
0.630
0.642
0.644
0.652
0.662
0.674
0.662
0.662
0.664
0.654
0.648
0.652
0.658
0.644
0.648
0.654
0.668
0.664
0.664
0.678
0.676
0.664
0.660
0.652
0.634
0.626
0.614
0.602
0.600
0.590
0.582
0.578
0.582
0.566
0.568
0.576
0.568
0.556
0.570
0.562
0.552
0.544
0.558
0.550
0.542
0.540
0.546
0.532
0.530
0.542
0.532
0.656
0.922
0.530
0.522
0.518
0.528
0.522
0.524
0.514
0.522
0.524
0.512
0.512
0.524
0.522
0.516
0.516
0.526
0.526
0.516
0.526
0.530
0.538
0.530
0.534
0.546
0.534
0.534
0.540
0.540
0.546
0.552
0.546
0.550
0.544
0.550
0.538
0.548
0.544
0.546
0.538
0.550
0.552
0.552
0.558
0.564
0.558
0.570
0.562
0.566
0.206
0.358
0.578
0.570
0.570
0.578
0.586
0.582
0.572
0.584
0.584
0.574
0.578
0.574
0.570
0.574
0.578
0.568
0.572
0.582
0.590
0.592
0.582
0.594
0.596
0.594
0.590
0.594
0.602
0.590
0.588
0.596
0.584
0.588
0.594
0.610
0.608
0.606
0.628
0.626
0.632
0.646
0.632
0.640
0.640
0.632
0.630
0.606
0.598
0.606
0.594
0.592
0.606
0.640
0.678
0.718
0.734
0.702
0.704
0.704
0.672
0.662
0.656
0.652
0.642
0.630
0.634
0.638
0.640
0.642
0.634
0.620
0.622
0.626
0.620
0.642
0.660
0.696
0.708
0.706
0.682
0.670
0.666
0.660
0.660
0.638
0.634
0.614
0.606
0.586
0.582
0.584
0.590
0.598
0.628
0.638
0.632
0.650
0.650
0.642
0.632
0.628
0.634
0.624
0.624
0.650
0.632
0.628
0.642
0.626
0.642
0.646
0.636
0.630
0.626
0.628
0.626
0.632
0.638
0.656
0.660
0.678
0.656
0.662
0.642
0.656
0.652
0.640
0.642
0.640
0.626
0.628
0.622
0.618
0.620
0.622
0.620
0.628
0.630
0.656
0.648
0.664
0.684
0.678
0.680
0.674
0.674
0.680
0.672
0.664
0.670
0.664
0.678
0.682
0.688
0.668
0.676
0.676
0.666
0.658
0.666
0.674
0.662
0.670
0.676
0.672
0.682
0.686
0.686
0.682
0.686
0.694
0.684
0.686
0.676
0.684
0.694
0.702
0.694
0.680
0.668
0.668
0.666
0.662
0.658
0.652
0.654
0.650
0.660
0.648
0.654
0.662
0.678
0.658
0.652
0.648
0.640
0.632
0.622
0.612
0.612
0.616
0.608
0.620
0.634
0.644
0.636
0.640
0.648
0.644
0.658
0.650
0.644
0.650
0.654
0.660
0.660
0.646
0.638
0.638
0.638
0.650
0.634
0.636
0.650
0.656
0.648
0.662
0.670
0.660
0.664
0.672
0.664
0.672
0.672
0.664
0.666
0.668
0.658
0.660
0.666
0.654
0.660
0.670
0.664
0.668
0.674
0.662
0.662
0.654
0.642
0.630
0.626
0.628
0.622
0.632
0.648
0.652
0.668
0.674
0.690
0.694
0.684
0.664
0.664
0.662
0.642
0.646
0.652
0.648
0.640
0.646
0.650
0.642
0.664
0.674
0.666
0.672
0.684
0.688
0.686
0.678
0.658
0.650
0.640
0.622
0.632
0.644
0.652
0.662
0.654
0.648
0.630
0.626
0.612
0.606
0.600
0.600
0.600
0.596
0.598
0.604
0.618
0.624
0.622
0.624
0.622
0.616
0.626
0.636
0.646
0.642
0.640
0.640
0.630
0.618
0.612
0.610
0.612
0.594
0.590
0.592
0.590
0.606
0.616
0.628
0.632
0.638
0.626
0.620
0.620
0.618
0.612
0.630
0.638
0.646
0.640
0.646
0.656
0.668
0.668
0.634
0.634
0.628
0.616
0.612
0.608
0.612
0.598
0.586
0.584
0.582
0.586
0.586
0.602
0.608
0.608
0.620
0.634
0.652
0.656
0.662
0.654
0.646
0.628
0.616
0.618
0.610
0.596
0.600
0.606
0.612
0.612
0.618
0.618
0.620
0.626
0.614
0.608
0.600
0.598
0.602
0.600
0.608
0.624
0.608
0.620
0.622
0.622
0.626
0.620
0.624
0.618
0.602
0.600
0.600
0.594
0.600
0.614
0.650
0.688
0.720
0.718
0.740
0.750
0.754
0.742
0.710
0.700
0.686
0.668
0.664
0.668
0.670
0.662
0.668
0.680
0.680
0.688
0.672
0.668
0.674
0.678
0.670
0.660
0.672
0.662
0.666
0.660
0.658
0.642
0.642
0.636
0.636
0.630
0.636
0.652
0.654
0.664
0.682
0.668
0.684
0.670
0.672
0.664
0.640
0.636
0.632
0.624
0.628
0.632
0.630
0.638
0.658
0.654
0.668
0.672
0.660
0.664
0.658
0.660
0.662
0.652
0.654
0.658
0.652
0.666
0.664
0.666
0.656
0.642
0.640
0.646
0.638
0.630
0.626
0.616
0.608
0.614
0.620
0.638
0.634
0.644
0.658
0.692
0.704
0.694
0.684
0.682
0.680
0.670
0.652
0.644
0.640
0.640
0.634
0.632
0.628
0.622
0.620
0.626
0.624
0.632
0.646
0.680
0.716
0.728
0.716
0.700
0.694
0.672
0.662
0.644
0.632
0.626
0.626
0.622
0.622
0.618
0.622
0.612
0.612
0.612
0.622
0.630
0.638
0.636
0.644
0.660
0.648
0.648
0.660
0.660
0.650
0.652
0.656
0.656
0.654
0.648
0.656
0.666
0.664
0.666
0.676
0.686
0.678
0.686
0.692
0.700
0.682
0.680
0.684
0.672
0.670
0.664
0.668
0.674
0.680
0.686
0.696
0.690
0.688
0.686
0.662
0.660
0.652
0.644
0.632
0.634
0.618
0.630
0.610
0.608
0.610
0.614
0.620
0.628
0.636
0.640
0.658
0.644
0.658
0.660
0.658
0.650
0.654
0.654
0.642
0.632
0.632
0.636
0.618
0.630
0.624
0.628
0.642
0.648
0.640
0.644
0.642
0.644
0.638
0.620
0.622
0.620
0.626
0.620
0.620
0.634
0.654
0.656
0.656
0.672
0.682
0.676
0.668
0.670
0.664
0.654
0.640
0.626
0.616
0.614
0.612
0.614
0.612
0.614
0.620
0.632
0.640
0.642
0.640
0.634
0.628
0.630
0.630
0.634
0.644
0.642
0.648
0.656
0.642
0.640
0.640
0.638
0.642
0.630
0.628
0.624
0.612
0.612
0.604
0.594
0.596
0.580
0.586
0.590
0.588
0.598
0.604
0.616
0.600
0.596
0.608
0.604
0.596
0.600
0.604
0.598
0.592
0.592
0.588
0.582
0.586
0.586
0.590
0.590
0.584
0.588
0.596
0.598
0.588
0.588
0.588
0.590
0.598
0.598
0.600
0.608
0.600
0.596
0.602
0.602
0.614
0.612
0.610
0.620
0.632
0.632
0.624
0.632
0.634
0.624
0.618
0.616
0.612
0.600
0.598
0.604
0.598
0.608
0.628
0.642
0.656
0.670
0.656
0.668
0.664
0.652
0.644
0.644
0.644
0.656
0.648
0.646
0.628
0.620
0.624
0.616
0.616
0.614
0.618
0.628
0.652
0.636
0.650
0.654
0.636
0.634
0.640
0.620
0.616
0.610
0.606
0.600
0.586
0.588
0.590
0.590
0.588
0.592
0.610
0.632
0.636
0.648
0.662
0.680
0.676
0.660
0.660
0.664
0.664
0.656
0.662
0.672
0.672
0.660
0.654
0.650
0.654
0.652
0.642
0.652
0.652
0.642
0.646
0.652
0.658
0.658
0.670
0.678
0.688
0.674
0.670
0.674
0.682
0.680
0.678
0.656
0.640
0.642
0.616
0.612
0.614
0.616
0.624
0.622
0.620
0.620
0.620
0.618
0.602
0.598
0.604
0.596
0.594
0.588
0.592
0.604
0.610
0.614
0.622
0.638
0.658
0.656
0.656
0.670
0.666
0.658
0.666
0.654
0.662
0.666
0.670
0.674
0.668
0.662
0.664
0.646
0.646
0.644
0.636
0.634
0.640
0.640
0.650
0.662
0.658
0.670
0.664
0.646
0.650
0.650
0.638
0.636
0.642
0.658
0.660
0.660
0.672
0.676
0.674
0.668
0.672
0.674
0.660
0.664
0.646
0.638
0.618
0.610
0.608
0.602
0.592
0.592
0.600
0.622
0.660
0.680
0.698
0.712
0.694
0.662
0.664
0.652
0.636
0.642
0.646
0.648
0.654
0.636
0.640
0.648
0.646
0.646
0.656
0.674
0.668
0.682
0.698
0.712
0.692
0.694
0.686
0.680
0.666
0.656
0.646
0.636
0.612
0.600
0.596
0.594
0.596
0.620
0.634
0.640
0.664
0.702
0.746
0.726
0.720
0.722
0.704
0.688
0.688
0.678
0.666
0.678
0.722
0.696
0.688
0.686
0.670
0.658
0.646
0.630
0.632
0.634
0.650
0.664
0.680
0.660
0.686
0.698
0.704
0.692
0.686
0.676
0.668
0.652
0.632
0.626
0.632
0.634
0.632
0.640
0.640
0.646
0.630
0.618
0.622
0.622
0.620
0.620
0.612
0.630
0.642
0.642
0.650
0.648
0.638
0.632
0.616
0.618
0.598
0.612
0.630
0.642
0.652
0.684
0.682
0.712
0.728
0.736
0.746
0.758
0.746
0.738
0.714
0.706
0.678
0.670
0.664
0.654
0.638
0.644
0.662
0.670
0.674
0.670
0.680
0.698
0.696
0.712
0.726
0.742
0.738
0.712
0.690
0.684
0.660
0.642
0.632
0.614
0.606
0.606
0.604
0.608
0.602
0.594
0.598
0.592
0.592
0.594
0.588
0.592
0.594
0.594
0.602
0.604
0.610
0.624
0.642
0.638
0.650
0.654
0.646
0.644
0.652
0.646
0.648
0.644
0.642
0.636
0.630
0.634
0.628
0.620
0.624
0.634
0.632
0.634
0.644
0.650
0.652
0.648
0.660
0.662
0.652
0.648
0.664
0.672
0.678
0.668
0.660
0.646
0.652
0.640
0.642
0.636
0.638
0.646
0.656
0.656
0.662
0.680
0.690
0.690
0.690
0.688
0.684
0.676
0.676
0.682
0.694
0.684
0.680
0.682
0.680
0.666
0.712
0.676
0.678
0.670
0.660
0.650
0.654
0.664
0.652
0.660
0.666
0.674
0.814
0.792
0.760
0.740
0.716
0.716
0.684
0.664
0.668
0.640
0.636
1.254
0.610
0.602
0.608
0.614
0.598
0.598
0.600
0.596
0.594
0.586
0.580
0.582
0.576
0.580
0.586
0.534
0.260
1.026
0.638
0.652
0.678
0.694
0.664
0.656
0.656
0.642
0.616
0.620
0.616
0.732
0.484
0.608
0.680
0.572
0.430
0.208
0.658
0.686
0.680
0.684
0.660
0.660
0.644
0.646
0.640
0.644
0.650
0.652
0.654
0.662
0.674
0.664
0.672
0.666
0.650
0.646
0.644
0.640
0.630
0.626
0.626
0.630
0.634
0.626
0.632
0.626
0.630
0.644
0.652
0.650
0.650
0.676
0.682
0.676
0.668
0.668
0.670
0.652
0.648
0.652
0.650
0.648
0.652
0.660
0.668
0.666
0.670
0.676
0.666
0.666
0.662
0.686
0.696
0.686
0.680
0.678
0.674
0.670
0.646
0.636
0.640
0.628
0.622
0.638
0.642
0.650
0.652
0.652
0.654
0.636
0.632
0.628
0.626
0.624
0.618
0.606
0.600
0.606
0.610
0.630
0.628
0.624
0.626
0.626
0.626
0.630
0.622
0.616
0.610
0.606
0.608
0.598
0.596
0.592
0.590
0.590
0.580
0.580
0.586
0.578
0.582
0.592
0.588
0.580
0.592
0.602
0.596
0.600
0.598
0.598
0.590
0.586
0.588
0.582
0.582
0.584
0.594
0.610
0.626
0.640
0.648
0.668
0.664
0.668
0.680
0.688
0.672
0.680
0.682
0.664
0.658
0.664
0.662
0.654
0.662
0.684
0.698
0.694
0.682
0.678
0.672
0.660
0.648
0.640
0.636
0.634
0.644
0.658
0.674
0.684
0.698
0.708
0.692
0.706
0.668
0.658
0.664
0.648
0.628
0.622
0.618
0.608
0.600
0.602
0.606
0.606
0.602
0.610
0.614
0.620
0.612
0.622
0.630
0.626
0.628
0.628
0.626
0.642
0.636
0.638
0.658
0.650
0.654
0.664
0.662
0.648
0.650
0.658
0.664
0.660
0.668
0.674
0.684
0.690
0.690
0.676
0.656
0.660
0.648
0.644
0.632
0.626
0.624
0.626
0.628
0.634
0.642
0.628
0.636
0.642
0.650
0.642
0.652
0.658
0.674
0.678
0.692
0.666
0.664
0.656
0.650
0.646
0.642
0.638
0.624
0.614
0.608
0.598
0.584
0.582
0.578
0.588
0.620
0.680
0.668
0.672
0.684
0.704
0.712
0.720
0.722
0.692
0.676
0.658
0.640
0.632
0.630
0.634
0.654
0.672
0.682
0.676
0.680
0.682
0.682
0.678
0.670
0.636
0.534
0.622
0.620
0.624
0.630
0.640
0.654
0.670
0.684
0.696
0.708
0.700
0.674
0.672
0.648
0.630
0.626
0.614
0.604
0.600
0.588
0.586
0.594
0.602
0.614
0.636
0.656
0.656
0.672
0.670
0.658
0.648
0.646
0.636
0.648
0.644
0.654
0.696
0.716
0.742
0.732
0.708
0.712
0.684
0.670
0.668
0.668
0.672
0.666
0.674
0.652
0.644
0.648
0.644
0.636
0.650
0.660
0.680
0.690
0.696
0.698
0.682
0.666
0.662
0.662
0.662
0.646
0.638
0.646
0.648
0.662
0.652
0.642
0.636
0.628
0.622
0.618
0.620
0.630
0.648
0.666
0.680
0.674
0.680
0.672
0.682
0.656
0.650
0.652
0.650
0.662
0.666
0.648
0.650
0.652
0.640
0.656
0.660
0.670
0.700
0.676
0.676
0.676
0.670
0.654
0.646
0.648
0.648
0.646
0.654
0.670
0.680
0.672
0.672
0.674
0.646
0.642
0.636
0.632
0.646
0.660
0.682
0.726
0.736
0.710
0.724
0.692
0.674
0.664
0.658
0.666
0.652
0.652
0.662
0.668
0.674
0.694
0.718
0.744
0.750
0.746
0.730
0.686
0.680
0.660
0.636
0.632
0.608
0.598
0.594
0.584
0.586
0.588
0.596
0.600
0.590
0.596
0.608
0.604
0.598
0.596
0.600
0.600
0.608
0.614
0.620
0.636
0.652
0.676
0.708
0.726
0.732
0.726
0.712
0.680
0.662
0.654
0.654
0.646
0.648
0.642
0.654
0.664
0.678
0.686
0.690
0.678
0.662
0.648
0.634
0.638
0.638
0.664
0.700
0.722
0.752
0.722
0.704
0.702
0.698
0.696
0.690
0.682
0.678
0.664
0.654
0.656
0.640
0.636
0.642
0.634
0.660
0.684
0.720
0.746
0.780
0.780
0.746
0.718
0.700
0.686
0.676
0.694
0.714
0.730
0.756
0.782
0.782
0.758
0.736
0.714
0.694
0.672
0.648
0.640
0.638
0.644
0.678
0.692
0.694
0.694
0.694
0.666
0.664
0.652
0.630
0.628
0.616
0.606
0.604
0.600
0.596
0.598
0.592
0.604
0.626
0.624
0.624
0.636
0.654
0.648
0.648
0.648
0.656
0.342
0.286
0.626
0.606
0.614
0.602
0.596
0.592
0.590
0.580
0.578
0.578
0.576
0.574
0.580
0.580
0.598
0.604
0.622
0.640
0.664
0.658
0.674
0.674
0.656
0.666
0.654
0.636
0.646
0.632
0.628
0.626
0.600
0.602
0.600
0.592
0.598
0.588
0.598
0.606
0.620
0.654
0.698
0.694
0.702
0.694
0.704
0.682
0.650
0.642
0.628
0.608
0.600
0.594
0.584
0.586
0.588
0.592
0.596
0.608
0.620
0.630
0.646
0.650
0.662
0.658
0.658
0.650
0.644
0.644
0.654
0.634
0.642
0.646
0.648
0.650
0.670
0.670
0.674
0.686
0.688
0.682
0.672
0.652
0.644
0.632
0.636
0.652
0.674
0.708
0.714
0.714
0.698
0.698
0.696
0.678
0.660
0.656
0.646
0.662
0.668
0.672
0.660
0.658
0.664
0.678
0.676
0.684
0.700
0.724
0.716
0.730
0.724
0.708
0.682
0.678
0.678
0.662
0.674
0.662
0.636
0.638
0.626
0.616
0.606
0.598
0.602
0.606
0.620
0.614
0.626
0.640
0.646
0.642
0.656
0.656
0.656
0.646
0.644
0.648
0.664
0.676
0.688
0.682
0.694
0.694
0.716
0.700
0.726
0.724
0.720
0.708
0.734
0.768
0.780
0.736
0.728
0.712
0.706
0.710
0.726
0.716
0.736
0.742
0.742
0.750
0.730
0.722
0.714
0.684
0.686
0.672
0.658
0.658
0.654
0.650
0.690
1.190
0.618
0.626
0.626
0.626
0.630
0.650
0.666
0.686
0.682
0.678
0.670
0.664
0.646
0.654
0.638
0.638
0.616
0.614
0.622
0.624
0.620
0.624
0.620
0.642
0.658
0.682
0.688
0.680
0.674
0.660
0.654
0.634
0.628
0.628
0.616
0.624
0.622
0.632
0.648
0.644
0.642
0.632
0.628
0.622
0.606
0.602
0.604
0.596
0.600
0.586
0.586
0.588
0.590
0.590
0.578
0.592
0.588
0.618
0.646
0.650
0.644
0.656
0.662
0.658
0.666
0.660
0.660
0.640
0.648
0.638
0.626
0.672
0.602
0.792
0.860
0.788
0.796
0.764
0.774
0.760
0.768
0.792
0.766
0.736
0.716
0.696
0.694
0.680
0.680
0.672
0.654
0.658
0.648
0.644
0.644
0.634
0.640
0.626
0.618
0.618
0.606
0.594
0.594
0.592
0.582
0.576
0.576
0.578
0.570
0.566
0.566
0.574
0.566
0.558
0.570
0.572
0.564
0.570
0.576
0.576
0.570
0.588
0.582
0.580
0.588
0.600
0.610
0.614
0.612
0.608
0.608
0.620
0.620
0.610
0.612
0.608
0.602
0.596
0.594
0.226
0.374
0.602
0.596
0.592
0.600
0.606
0.594
0.606
0.610
0.606
0.610
0.610
0.608
0.600
0.598
0.602
0.592
0.588
0.594
0.590
0.584
0.584
0.588
0.584
0.582
0.594
0.600
0.598
0.600
0.608
0.614
0.606
0.606
0.610
0.610
0.604
0.602
0.608
0.610
0.606
0.604
0.610
0.614
0.612
0.602
0.610
0.614
0.614
0.610
0.610
0.616
0.610
0.602
0.606
0.610
0.610
0.602
0.610
0.618
0.606
0.604
0.608
0.598
0.596
0.596
0.598
0.592
0.582
0.592
0.594
0.598
0.598
0.594
0.602
0.600
0.612
0.602
0.608
0.612
0.608
0.618
0.616
0.616
0.646
0.654
0.662
0.646
0.650
0.640
0.658
0.644
0.662
0.652
0.658
0.678
0.694
0.700
0.684
0.684
0.686
0.670
0.660
0.662
0.640
0.646
0.640
0.646
0.642
0.638
0.644
0.666
0.676
0.680
0.690
0.692
0.682
0.686
0.680
0.678
0.676
0.670
0.670
0.674
0.670
0.670
0.672
0.674
0.672
0.678
0.682
0.680
0.684
0.694
0.682
0.680
0.682
0.682
0.676
0.676
0.672
0.666
0.666
0.660
0.670
0.662
0.652
0.668
0.664
0.658
0.664
0.660
0.656
0.652
0.638
0.624
0.628
0.634
0.620
0.636
0.648
0.640
0.646
0.650
0.646
0.644
0.646
0.654
0.652
0.642
0.644
0.652
0.640
0.648
0.642
0.652
0.650
0.648
0.648
0.660
0.658
0.656
0.658
0.650
0.636
0.642
0.632
0.626
0.626
0.626
0.628
0.626
0.642
0.638
0.658
0.644
0.650
0.648
0.646
0.646
0.656
0.646
0.644
0.648
0.634
0.638
0.640
0.636
0.640
0.638
0.652
0.646
0.660
0.662
0.658
0.672
0.656
0.658
0.660
0.652
0.652
0.656
0.668
0.656
0.670
0.676
0.660
0.672
0.678
0.670
0.668
0.670
0.666
0.652
0.656
0.652
0.646
0.650
0.664
0.664
0.670
0.688
0.686
0.694
0.690
0.678
0.678
0.664
0.638
0.644
0.620
0.614
0.616
0.596
0.600
0.598
0.586
0.592
0.588
0.588
0.590
0.594
0.582
0.588
0.592
0.586
0.586
0.584
0.576
0.576
0.578
0.576
0.568
0.572
0.564
0.564
0.562
0.562
0.556
0.556
0.560
0.556
0.566
0.576
0.572
0.580
0.588
0.588
0.588
0.590
0.598
0.588
0.590
0.594
0.582
0.592
0.592
0.586
0.586
0.596
0.578
0.586
0.592
0.586
0.582
0.588
0.596
0.600
0.598
0.598
0.592
0.596
0.586
0.580
0.580
0.574
0.576
0.572
0.564
0.576
0.578
0.578
0.578
0.588
0.588
0.590
0.572
0.582
0.600
0.590
0.598
0.606
0.606
0.610
0.614
0.626
0.628
0.616
0.614
0.622
0.614
0.612
0.610
0.600
0.600
0.602
0.604
0.598
0.610
0.616
0.614
0.622
0.636
0.618
0.630
0.622
0.608
0.614
0.608
0.594
0.594
0.604
0.610
0.610
0.612
0.608
0.596
0.600
0.590
0.578
0.572
0.574
0.578
0.250
0.322
0.572
0.566
0.570
0.572
0.570
0.574
0.578
0.582
0.586
0.582
0.600
0.594
0.594
0.588
0.600
0.586
0.588
0.602
0.584
0.588
0.590
0.588
0.606
0.634
0.648
0.670
0.678
0.650
0.654
0.636
0.618
0.622
0.600
0.590
0.592
0.584
0.576
0.580
0.570
0.570
0.578
0.574
0.570
0.574
0.572
0.570
0.574
0.578
0.580
0.568
0.570
0.574
0.568
0.568
0.582
0.574
0.588
0.590
0.584
0.590
0.596
0.594
0.594
0.602
0.594
0.594
0.594
0.578
0.580
0.588
0.580
0.590
0.596
0.608
0.604
0.604
0.620
0.612
0.612
0.616
0.602
0.598
0.604
0.594
0.596
0.606
0.600
0.598
0.608
0.600
0.616
0.622
0.616
0.616
0.632
0.614
0.634
0.636
0.620
0.624
0.628
0.626
0.614
0.608
0.610
0.616
0.606
0.614
0.614
0.604
0.612
0.610
0.608
0.612
0.616
0.628
0.620
0.622
0.614
0.612
0.624
0.628
0.620
0.626
0.628
0.630
0.624
0.624
0.634
0.628
0.620
0.624
0.628
0.618
0.616
0.616
0.608
0.614
0.610
0.618
0.620
0.606
0.604
0.606
0.608
0.598
0.592
0.602
0.592
0.590
0.596
0.596
0.602
0.606
0.606
0.602
0.614
0.620
0.634
0.638
0.640
0.646
0.638
0.634
0.628
0.632
0.618
0.680
0.720
0.724
0.738
0.736
0.710
0.700
0.674
0.642
0.634
0.618
0.608
0.606
0.608
0.596
0.596
0.608
0.618
0.634
0.628
0.622
0.672
0.678
0.670
0.664
0.666
0.658
0.656
0.636
0.636
0.640
0.628
0.632
0.636
0.624
0.622
0.628
0.626
0.620
0.618
0.626
0.634
0.660
0.664
0.682
0.668
0.652
0.656
0.644
0.646
0.626
0.622
0.634
0.646
0.630
0.638
0.640
0.648
0.642
0.634
0.648
0.646
0.646
0.644
0.650
0.648
0.634
0.634
0.624
0.618
0.608
0.616
0.620
0.650
0.676
0.720
0.732
0.718
0.732
0.724
0.710
0.696
0.694
0.690
0.672
0.660
0.658
0.674
0.704
0.702
0.684
0.682
0.684
0.672
0.670
0.664
0.674
0.682
0.682
0.678
0.696
0.710
0.722
0.708
0.716
0.690
0.682
0.684
0.668
0.668
0.674
0.680
0.678
0.674
0.666
0.656
0.648
0.638
0.634
0.636
0.636
0.656
0.668
0.688
0.700
0.710
0.696
0.678
0.668
0.636
0.636
0.618
0.610
0.610
0.602
0.598
0.612
0.636
0.654
0.644
0.644
0.642
0.650
0.636
0.630
0.634
0.624
0.614
0.610
0.608
0.600
0.604
0.606
0.598
0.602
0.604
0.600
0.606
0.616
0.618
0.628
0.626
0.630
0.614
0.610
0.612
0.606
0.600
0.606
0.618
0.630
0.648
0.680
0.712
0.702
0.700
0.698
0.678
0.660
0.662
0.648
0.648
0.632
0.636
0.642
0.644
0.650
0.666
0.672
0.682
0.688
0.698
0.678
0.676
0.674
0.682
0.666
0.658
0.666
0.670
0.654
0.668
0.662
0.656
0.650
0.646
0.652
0.638
0.636
0.648
0.630
0.638
0.636
0.624
0.616
0.618
0.606
0.600
0.598
0.598
0.604
0.610
0.612
0.618
0.612
0.626
0.618
0.614
0.616
0.614
0.616
0.612
0.616
0.630
0.620
0.606
0.606
0.606
0.596
0.600
0.610
0.612
0.618
0.630
0.632
0.622
0.632
0.634
0.622
0.628
0.638
0.638
0.638
0.646
0.658
0.652
0.654
0.662
0.674
0.660
0.660
0.672
0.680
0.666
0.668
0.674
0.676
0.662
0.670
0.674
0.664
0.658
0.654
0.638
0.636
0.634
0.638
0.644
0.668
0.688
0.694
0.692
0.690
0.686
0.678
0.666
0.644
0.640
0.630
0.620
0.622
0.628
0.624
0.630
0.654
0.664
0.666
0.680
0.696
0.692
0.682
0.678
0.680
0.674
0.676
0.656
0.662
0.650
0.642
0.634
0.618
0.618
0.612
0.604
0.604
0.612
0.608
0.614
0.618
0.632
0.644
0.644
0.666
0.684
0.680
0.686
0.696
0.702
0.692
0.704
0.724
0.720
0.708
0.712
0.708
0.710
0.698
0.710
0.718
0.706
0.700
0.696
0.692
0.700
0.710
0.674
0.680
0.674
0.654
0.648
0.656
0.652
0.640
0.644
0.636
0.648
0.640
0.638
0.656
0.670
0.660
0.674
0.690
0.704
0.698
0.710
0.722
0.724
0.722
0.720
0.698
0.700
0.708
0.710
0.690
0.690
0.686
0.658
0.656
0.630
0.628
0.626
0.612
0.610
0.614
0.614
0.618
0.622
0.626
0.650
0.650
0.650
0.662
0.660
0.656
0.668
0.668
0.656
0.676
0.666
0.664
0.676
0.650
0.640
0.644
0.630
0.620
0.618
0.614
0.626
0.640
0.646
0.670
0.674
0.670
0.676
0.692
0.696
0.702
0.694
0.700
0.706
0.700
0.698
0.696
0.682
0.672
0.674
0.672
0.660
0.664
0.668
0.664
0.672
0.688
0.690
0.686
0.668
0.662
0.664
0.646
0.646
0.642
0.624
0.640
0.630
0.634
0.638
0.632
0.622
0.628
0.624
0.612
0.612
0.608
0.604
0.600
0.604
0.600
0.606
0.594
0.588
0.594
0.592
0.590
1.168
0.582
0.586
0.590
0.596
0.592
0.602
0.604
0.608
0.606
0.604
0.596
0.580
0.604
0.592
0.586
0.592
0.594
0.588
0.600
0.606
0.606
0.614
0.634
0.640
0.648
0.650
0.650
0.662
0.650
0.656
0.650
0.650
0.640
0.632
0.626
0.620
0.614
0.606
0.598
0.598
0.596
0.594
0.586
0.588
0.592
0.586
0.584
0.602
0.620
0.640
0.654
0.662
0.674
0.660
0.658
0.662
0.662
0.662
0.658
0.644
0.642
0.632
0.626
0.612
0.602
0.608
0.598
0.604
0.600
0.606
0.640
0.656
0.654
0.652
0.664
0.668
0.666
0.654
0.648
0.652
0.640
0.638
0.636
0.650
0.668
0.658
0.676
0.670
0.666
0.668
0.670
0.654
0.642
0.644
0.632
0.618
0.620
0.628
0.628
0.628
0.642
0.638
0.628
0.642
0.650
0.654
0.652
0.654
0.646
0.662
0.662
0.660
0.654
0.658
0.666
0.660
0.664
0.672
0.668
0.662
0.658
0.652
0.644
0.630
0.624
0.606
0.600
0.602
0.604
0.614
0.632
0.634
0.636
0.646
0.660
0.660
0.664
0.644
0.652
0.642
0.648
0.648
0.644
0.648
0.646
0.656
0.666
0.684
0.688
0.702
0.720
0.742
0.730
0.724
0.704
0.678
0.672
0.666
0.638
0.640
0.634
0.626
0.634
0.626
0.618
0.618
0.624
0.634
0.654
0.658
0.662
0.690
0.714
0.728
0.712
0.700
0.700
0.702
0.704
0.680
0.676
0.682
0.682
0.672
0.692
0.658
0.658
0.650
0.638
0.636
0.632
0.638
0.640
0.644
0.652
0.678
0.706
0.706
0.716
0.738
0.716
0.714
0.704
0.696
0.694
0.688
0.680
0.662
0.664
0.650
0.660
0.658
0.668
0.678
0.680
0.670
0.672
0.678
0.678
0.658
0.656
0.660
0.652
0.640
0.664
0.642
0.636
0.628
0.618
0.614
0.608
0.600
0.604
0.608
0.614
0.632
0.664
0.672
0.686
0.722
0.706
0.706
0.716
0.724
0.728
0.712
0.688
0.680
0.674
0.654
0.648
0.632
0.626
0.614
0.608
0.608
0.606
0.600
0.612
0.624
0.624
0.634
0.638
0.632
0.644
0.638
0.644
0.632
0.622
0.626
0.622
0.616
0.614
0.614
0.626
0.628
0.620
0.624
0.636
0.632
0.628
0.626
0.634
0.632
0.626
0.636
0.632
0.640
0.650
0.634
0.638
0.634
0.630
0.634
0.624
0.624
0.640
0.650
0.652
0.646
0.648
0.652
0.650
0.644
0.636
0.644
0.634
0.640
0.626
0.620
0.616
0.612
0.608
0.612
0.626
0.632
0.654
0.646
0.646
0.652
0.648
0.644
0.640
0.642
0.628
0.622
0.630
0.626
0.622
0.620
0.630
0.640
0.648
0.652
0.640
0.642
0.638
0.642
0.638
0.630
0.648
0.640
0.632
0.642
0.638
0.648
0.634
0.626
0.640
0.634
0.620
0.626
0.626
0.608
0.614
0.610
0.610
0.614
0.612
0.616
0.612
0.614
0.618
0.622
0.634
0.642
0.660
0.664
0.668
0.658
0.654
0.640
0.632
0.618
0.612
0.610
0.606
0.608
0.624
0.632
0.632
0.654
0.658
0.658
0.646
0.646
0.624
0.622
0.616
0.616
0.608
0.602
0.596
0.590
0.594
0.592
0.590
0.594
0.596
0.608
0.596
0.596
0.600
0.594
0.594
0.598
0.602
0.616
0.612
0.628
0.632
0.622
0.620
0.618
0.620
0.616
0.606
0.606
0.606
0.606
0.606
0.598
0.606
0.616
0.628
0.632
0.620
0.628
0.620
0.618
0.612
0.608
0.610
0.608
0.610
0.628
0.638
0.642
0.656
0.660
0.654
0.654
0.650
0.664
0.650
0.650
0.646
0.652
0.650
0.658
0.644
0.648
0.646
0.642
0.640
0.656
0.658
0.666
0.648
0.654
0.640
0.644
0.622
0.618
0.620
0.626
0.622
0.636
0.654
0.680
0.702
0.682
0.684
0.690
0.676
0.674
0.664
0.658
0.646
0.650
0.638
0.634
0.630
0.622
0.616
0.602
0.598
0.594
0.596
0.602
0.602
0.604
0.600
0.606
0.606
0.614
0.616
0.620
0.624
0.628
0.638
0.632
0.642
0.650
0.646
0.648
0.650
0.656
0.636
0.634
0.632
0.634
0.632
0.622
0.628
0.642
0.650
0.632
0.640
0.624
0.618
0.616
0.612
0.602
0.602
0.606
0.614
0.618
0.612
0.624
0.638
0.640
0.630
0.648
0.632
0.632
0.634
0.624
0.636
0.638
0.632
0.630
0.636
0.624
0.612
0.608
0.606
0.598
0.594
0.594
0.596
0.608
0.622
0.658
0.660
0.692
0.706
0.690
0.694
0.694
0.688
0.676
0.652
0.654
0.636
0.632
0.626
0.630
0.650
0.654
0.668
0.668
0.662
0.650
0.646
0.644
0.634
0.630
0.646
0.654
0.670
0.680
0.680
0.680
0.672
0.666
0.638
0.640
0.634
0.634
0.638
0.632
0.630
0.648
0.656
0.668
0.688
0.698
0.706
0.692
0.688
0.674
0.670
0.672
0.666
0.654
0.634
0.640
0.626
0.620
0.616
0.600
0.598
0.596
0.592
0.596
0.606
0.614
0.622
0.644
0.658
0.666
0.680
0.676
0.652
0.652
0.628
0.624
0.620
0.612
0.616
0.618
0.616
0.624
0.624
0.620
0.622
0.606
0.604
0.600
0.602
0.608
0.606
0.630
0.636
0.654
0.658
0.680
0.690
0.680
0.672
0.676
0.662
0.650
0.644
0.632
0.636
0.638
0.628
0.620
0.622
0.622
0.604
0.600
0.598
0.594
0.594
0.598
0.604
0.616
0.614
0.630
0.620
0.624
0.624
0.616
0.608
0.610
0.600
0.596
0.596
0.596
0.608
0.604
0.612
0.604
0.596
0.596
0.598
0.596
0.594
0.594
0.602
0.628
0.664
0.660
0.678
0.676
0.680
0.680
0.678
0.672
0.670
0.652
0.644
0.634
0.622
0.612
0.610
0.604
0.602
0.602
0.602
0.604
0.600
0.604
0.606
0.598
0.602
0.610
0.596
0.642
0.754
0.746
0.730
0.730
0.696
0.682
0.654
0.634
0.620
0.614
0.596
0.292
0.924
0.598
0.592
0.588
0.588
0.584
0.584
0.592
0.600
0.608
0.602
0.604
0.606
0.608
0.606
0.608
0.614
0.622
0.608
0.608
0.608
0.608
0.612
0.600
0.602
0.612
0.622
0.632
0.640
0.634
0.646
0.644
0.648
0.638
0.636
0.640
0.630
0.630
0.712
0.548
0.638
0.624
0.630
0.618
0.622
0.618
0.616
0.616
0.604
0.598
0.596
0.592
0.594
0.596
0.602
0.598
0.598
0.608
0.602
0.608
0.598
0.604
0.610
0.610
0.616
0.622
0.626
0.622
0.618
0.616
0.616
0.610
0.618
0.620
0.610
0.616
0.620
0.622
0.628
0.646
0.678
0.682
0.684
0.682
0.670
0.662
0.650
0.642
0.642
0.650
0.656
0.652
0.650
0.646
0.646
0.636
0.634
0.630
0.640
0.646
0.646
0.648
0.656
0.652
0.652
0.654
0.652
0.658
0.652
0.646
0.644
0.634
0.626
0.614
0.612
0.618
0.612
0.622
0.626
0.630
0.642
0.636
0.634
0.636
0.624
0.624
0.632
0.616
0.618
0.614
0.632
0.628
0.618
0.620
0.618
0.612
0.608
0.604
0.606
0.602
0.598
0.598
0.596
0.592
0.600
0.602
0.606
0.598
0.604
0.616
0.598
0.610
0.606
0.598
0.598
0.608
0.608
0.600
0.596
0.598
0.594
0.586
0.578
0.578
0.576
0.568
0.572
0.570
0.566
0.576
0.578
0.576
0.576
0.580
0.576
0.572
0.578
0.578
0.564
0.578
0.578
0.580
0.582
0.586
0.596
0.594
0.598
0.594
0.588
0.590
0.590
0.582
0.586
0.578
0.592
0.590
0.594
0.588
0.586
0.590
0.594
0.592
0.582
0.580
0.586
0.580
0.572
0.576
0.574
0.582
0.584
0.586
0.646
0.560
0.604
0.612
0.614
0.274
0.336
0.610
0.612
0.604
0.596
0.600
0.590
0.608
0.604
0.598
0.600
0.598
0.608
0.606
0.600
0.602
0.594
0.606
0.598
0.598
0.620
0.624
0.628
0.626
0.626
0.620
0.604
0.592
0.598
0.592
0.596
0.598
0.600
0.602
0.612
0.620
0.622
0.620
0.616
0.612
0.612
0.600
0.606
0.614
0.614
0.614
0.614
0.604
0.598
0.600
0.592
0.596
0.588
0.590
0.582
0.594
0.596
0.610
0.626
0.624
0.636
0.642
0.646
0.632
0.628
0.624
0.616
0.604
0.606
0.614
0.620
0.628
0.642
0.632
0.634
0.638
0.624
0.622
0.624
0.614
0.622
0.616
0.616
0.620
0.624
0.626
0.630
0.640
0.628
0.628
0.628
0.624
0.616
0.610
0.608
0.616
0.612
0.628
0.636
0.640
0.646
0.628
0.622
0.612
0.618
0.614
0.606
0.606
0.614
0.626
0.604
0.612
0.612
0.606
0.608
0.604
0.608
0.594
0.584
0.594
0.592
0.614
0.624
0.642
0.650
0.638
0.626
0.628
0.618
0.612
0.604
0.602
0.618
0.652
0.670
0.686
0.672
0.670
0.658
0.642
0.630
0.624
0.618
0.610
0.598
0.594
0.606
0.616
0.630
0.640
0.632
0.648
0.644
0.626
0.628
0.612
0.626
0.624
0.630
0.652
0.658
0.664
0.670
0.692
0.698
0.686
0.670
0.646
0.628
0.622
0.608
0.604
0.604
0.588
0.594
0.604
0.622
0.618
0.642
0.686
0.730
0.738
0.710
0.702
0.706
0.698
0.694
0.682
0.658
0.642
0.636
0.628
0.628
0.614
0.606
0.616
0.616
0.626
0.646
0.680
0.720
0.716
0.694
0.692
0.678
0.670
0.666
0.662
0.650
0.650
0.652
0.646
0.644
0.630
0.610
0.602
0.602
0.592
0.590
0.584
0.598
0.622
0.670
0.732
0.734
0.724
0.736
0.724
0.694
0.692
0.676
0.682
0.700
0.682
0.694
0.692
0.688
0.696
0.702
0.686
0.686
0.690
0.682
0.684
0.706
0.684
0.704
0.720
0.728
0.702
0.678
0.676
0.668
0.660
0.644
0.640
0.634
0.634
0.646
0.668
0.688
0.718
0.730
0.704
0.708
0.702
0.694
0.672
0.680
0.662
0.660
0.670
0.664
0.674
0.700
0.748
0.778
0.788
0.776
0.756
0.726
0.694
0.672
0.660
0.658
0.658
0.640
0.616
0.626
0.624
0.604
0.590
0.588
0.590
0.584
0.582
0.578
0.572
0.566
0.568
0.566
0.560
0.574
0.584
0.586
0.590
0.588
0.598
0.610
0.636
0.664
0.678
0.666
0.658
0.654
0.644
0.632
0.626
0.656
0.648
0.630
0.622
0.624
0.604
0.612
0.612
0.608
0.600
0.598
0.590
0.590
0.598
0.612
0.642
0.688
0.750
0.798
0.780
0.752
0.726
0.694
0.672
0.658
0.630
0.628
0.622
0.612
0.614
0.618
0.616
0.622
0.634
0.636
0.648
0.676
0.694
0.692
0.678
0.658
0.654
0.652
0.646
0.624
0.626
0.618
0.616
0.624
0.620
0.660
0.680
0.706
0.700
0.698
0.674
0.658
0.656
0.646
0.638
0.632
0.616
0.612
0.612
0.606
0.594
0.598
0.590
0.592
0.594
0.598
0.608
0.598
0.594
0.598
0.598
0.600
0.598
0.608
0.614
0.630
0.638
0.640
0.654
0.656
0.654
0.654
0.658
0.646
0.648
0.646
0.660
0.656
0.666
0.660
0.658
0.670
0.668
0.656
0.646
0.654
0.650
0.640
0.646
0.628
0.628
0.634
0.648
0.652
0.644
0.642
0.648
0.652
0.644
0.650
0.676
0.676
0.682
0.702
0.712
0.698
0.696
0.706
0.692
0.692
0.692
0.682
0.678
0.688
0.674
0.684
0.698
0.688
0.700
0.702
0.700
0.688
0.686
0.692
0.692
0.688
0.694
0.688
0.684
0.702
0.690
0.680
0.662
0.652
0.654
0.658
0.654
0.662
0.644
0.644
0.640
0.640
0.640
0.644
0.652
0.662
0.688
0.734
0.732
0.718
0.706
0.674
0.662
0.646
0.622
0.614
0.612
0.598
0.592
0.594
0.590
0.586
0.580
0.590
0.588
0.594
0.594
0.596
0.614
0.624
0.618
0.626
0.626
0.618
0.614
0.614
0.610
0.610
0.610
0.606
0.608
0.614
0.612
0.618
0.624
0.626
0.638
0.616
0.618
0.624
0.628
0.620
0.620
0.624
0.628
0.638
0.632
0.624
0.630
0.628
0.634
0.638
0.634
0.644
0.628
0.626
0.632
0.630
0.626
0.630
0.642
0.652
0.658
0.650
0.684
0.688
0.690
0.662
0.660
0.662
0.646
0.634
0.632
0.634
0.632
0.622
0.624
0.638
0.654
0.664
0.664
0.648
0.652
0.652
0.638
0.642
0.646
0.652
0.642
0.640
0.646
0.646
0.650
0.646
0.636
0.628
0.630
0.632
0.620
0.624
0.636
0.638
0.622
0.616
0.622
0.612
0.608
0.614
0.626
0.642
0.654
0.656
0.686
0.696
0.700
0.690
0.690
0.678
0.674
0.656
0.658
0.656
0.650
0.638
0.648
0.642
0.634
0.642
0.642
0.640
0.632
0.632
0.640
0.646
0.640
0.640
0.640
0.652
0.642
0.636
0.626
0.632
0.634
0.628
0.630
0.618
0.624
0.636
0.630
0.630
0.628
0.616
0.616
0.614
0.612
0.614
0.618
0.620
0.618
0.614
0.612
0.610
0.614
0.608
0.608
0.592
0.592
0.594
0.586
0.594
0.596
0.608
0.610
0.612
0.622
0.622
0.630
0.626
0.624
0.626
0.626
0.608
0.608
0.608
0.602
0.606
0.590
0.588
0.592
0.584
0.586
0.572
0.570
0.576
0.584
0.584
0.576
0.586
0.578
0.594
0.604
0.604
0.598
0.606
0.608
0.620
0.618
0.684
0.384
0.256
0.246
0.246
0.604
0.590
0.596
0.594
0.576
0.582
0.580
0.586
0.580
0.578
0.584
0.582
0.586
0.582
0.588
0.582
0.572
0.572
0.570
0.576
0.574
0.582
0.588
0.588
0.600
0.594
0.598
0.604
0.614
0.610
0.606
0.616
0.628
0.630
0.622
0.626
0.630
0.616
0.616
0.608
0.612
0.602
0.598
0.600
0.606
0.598
0.616
0.632
0.634
0.650
0.658
0.648
0.646
0.656
0.654
0.644
0.652
0.662
0.652
0.662
0.674
0.690
0.684
0.686
0.698
0.672
0.666
0.654
0.638
0.634
0.630
0.628
0.632
0.638
0.640
0.644
0.656
0.650
0.662
0.654
0.638
0.642
0.628
0.632
0.636
0.642
0.634
0.644
0.652
0.652
0.666
0.642
0.644
0.642
0.644
0.644
0.634
0.644
0.624
0.622
0.624
0.610
0.610
0.606
0.604
0.618
0.638
0.646
0.628
0.628
0.636
0.628
0.622
0.618
0.618
0.614
0.610
0.602
0.602
0.602
0.610
0.608
0.610
0.612
0.612
0.626
0.628
0.624
0.626
0.618
0.612
0.608
0.616
0.624
0.660
0.678
0.664
0.664
0.660
0.648
0.636
0.646
0.640
0.630
0.634
0.628
0.620
0.622
0.628
0.632
0.618
0.614
0.634
0.630
0.636
0.648
0.634
0.636
0.632
0.622
0.620
0.628
0.632
0.644
0.640
0.638
0.666
0.656
0.660
0.670
0.660
0.664
0.648
0.642
0.640
0.654
0.660
0.670
0.658
0.660
0.664
0.664
0.660
0.652
0.648
0.650
0.642
0.646
0.650
0.658
0.652
0.636
0.642
0.628
0.704
0.726
0.682
0.678
0.676
0.658
0.648
0.642
0.646
0.644
0.658
0.644
0.650
0.654
0.652
0.650
0.666
0.666
0.674
0.692
0.708
0.698
0.696
0.702
0.692
0.686
0.696
0.692
0.688
0.680
0.674
0.680
0.674
0.666
0.670
0.672
0.668
0.668
0.688
0.706
0.706
0.688
0.684
0.680
0.668
0.654
0.650
0.638
0.622
0.616
0.616
0.608
0.604
0.594
0.590
0.594
0.592
0.600
0.602
0.606
0.612
0.606
0.608
0.608
0.610
0.610
0.602
0.602
0.612
0.602
0.616
0.606
0.608
0.618
0.616
0.622
0.616
0.618
0.624
0.624
0.624
0.622
0.620
0.624
0.612
0.610
0.600
0.600
0.592
0.584
0.584
0.584
0.578
0.584
0.588
0.598
0.610
0.612
0.614
0.626
0.636
0.634
0.630
0.630
0.628
0.614
0.608
0.600
0.598
0.608
0.590
0.594
0.598
0.604
0.604
0.604
0.606
0.596
0.592
0.592
0.590
0.592
0.596
0.602
0.610
0.602
0.600
0.604
0.604
0.598
0.594
0.600
0.592
0.592
0.600
0.614
0.612
0.614
0.622
0.630
0.628
0.624
0.614
0.604
0.604
0.596
0.586
0.236
0.356
0.588
0.586
0.590
0.612
0.658
0.552
0.620
0.622
0.630
0.640
0.650
0.640
0.636
0.634
0.632
0.616
0.612
0.612
0.602
0.600
0.600
0.606
0.618
0.634
0.632
0.642
0.644
0.644
0.632
0.632
0.620
0.608
0.608
0.612
0.614
0.610
0.610
0.616
0.624
0.622
0.634
0.656
0.656
0.660
0.646
0.642
0.634
0.628
0.616
0.614
0.606
0.596
0.598
0.592
0.592
0.588
0.594
0.604
0.616
0.626
0.622
0.630
0.640
0.634
0.632
0.628
0.626
0.628
0.630
0.622
0.618
0.618
0.618
0.616
0.614
0.616
0.614
0.604
0.606
0.612
0.598
0.600
0.600
0.602
0.594
0.602
0.590
0.588
0.588
0.592
0.598
0.594
0.598
0.606
0.600
0.606
0.608
0.616
0.614
0.612
0.612
0.618
0.614
0.608
0.604
0.608
0.602
0.604
0.606
0.610
0.616
0.614
0.608
0.616
0.610
0.612
0.610
0.600
0.600
0.604
0.598
0.598
0.590
0.586
0.586
0.586
0.586
0.586
0.600
0.604
0.608
0.614
0.606
0.612
0.598
0.604
0.604
0.600
0.592
0.592
0.592
0.586
0.586
0.590
0.598
0.596
0.600
0.606
0.620
0.620
0.628
0.636
0.646
0.640
0.644
0.650
0.646
0.642
0.630
0.624
0.620
0.618
0.620
0.600
0.620
0.664
0.670
0.676
0.654
0.650
0.648
0.636
0.622
0.618
0.616
0.592
0.596
0.586
0.582
0.570
0.578
0.562
0.556
0.562
0.556
0.560
0.570
0.538
0.544
0.552
0.552
0.566
0.564
0.558
0.562
0.558
0.564
0.558
0.558
0.564
0.562
0.562
0.556
0.560
0.554
0.548
0.558
0.550
0.546
0.546
0.554
0.548
0.556
0.550
0.550
0.548
0.554
0.554
0.554
0.548
0.554
0.558
0.564
0.574
0.558
0.568
0.570
0.564
0.574
0.576
0.570
0.566
0.586
0.570
0.572
0.580
0.568
0.574
0.572
0.586
0.584
0.654
0.650
0.622
0.636
0.616
0.602
0.600
0.590
0.576
0.570
0.566
0.566
0.558
0.554
0.546
0.550
0.544
0.540
0.538
0.536
0.544
0.530
0.528
0.542
0.530
0.528
0.532
0.536
0.536
0.538
0.532
0.540
0.542
0.538
0.538
0.544
0.550
0.546
0.544
0.552
0.550
0.554
0.560
0.550
0.552
0.546
0.560
0.568
0.572
0.578
0.572
0.570
0.574
0.576
0.570
0.566
0.588
0.596
0.590
0.588
0.600
0.602
0.598
0.594
0.604
0.592
0.600
0.602
0.606
0.620
0.610
0.614
0.610
0.594
0.596
0.598
0.602
0.598
0.602
0.590
0.592
0.596
0.584
0.588
0.586
0.610
0.616
0.618
0.628
0.620
0.618
0.614
0.600
0.604
0.608
0.602
0.600
0.590
0.592
0.592
0.580
0.576
0.584
0.596
0.594
0.598
0.614
0.616
0.610
0.630
0.614
0.616
0.612
0.602
0.602
0.612
0.618
0.610
0.612
0.604
0.600
0.590
0.578
0.796
0.360
0.598
0.600
0.608
0.618
0.608
0.612
0.610
0.604
0.596
0.602
0.584
0.606
0.604
0.602
0.596
0.592
0.590
0.594
0.598
0.608
0.602
0.616
0.632
0.626
0.636
0.642
0.644
0.634
0.628
0.624
0.622
0.626
0.634
0.636
0.622
0.628
0.628
0.634
0.644
0.644
0.648
0.650
0.656
0.646
0.646
0.642
0.652
0.644
0.650
0.664
0.660
0.678
0.682
0.672
0.682
0.688
0.672
0.670
0.676
0.682
0.688
0.694
0.704
0.714
0.688
0.684
0.684
0.672
0.674
0.672
0.666
0.672
0.652
0.670
0.670
0.654
0.666
0.662
0.644
0.646
0.644
0.640
0.632
0.632
0.634
0.644
0.644
0.656
0.664
0.670
0.676
0.688
0.700
0.700
0.692
0.694
0.658
0.658
0.646
0.644
0.632
0.626
0.610
0.616
0.602
0.608
0.614
0.612
0.612
0.624
0.622
0.624
0.628
0.620
0.626
0.634
0.622
0.634
0.640
0.634
0.640
0.638
0.626
0.628
0.616
0.614
0.610
0.614
0.612
0.612
0.616
0.628
0.628
0.640
0.660
0.654
0.656
0.666
0.666
0.660
0.662
0.636
0.634
0.642
0.634
0.642
0.654
0.658
0.666
0.684
0.676
0.686
0.678
0.686
0.700
0.706
0.702
0.700
0.660
0.654
0.650
0.628
0.628
0.628
0.620
0.624
0.638
0.638
0.650
0.664
0.666
0.670
0.664
0.666
0.652
0.656
0.640
0.640
0.636
0.656
0.664
0.652
0.656
0.648
0.652
0.654
0.642
0.632
0.640
0.630
0.622
0.624
0.634
0.638
0.646
0.678
0.690
0.696
0.672
0.672
0.666
0.656
0.640
0.638
0.614
0.612
0.606
0.596
0.572
0.598
0.572
0.568
0.570
0.566
0.552
0.554
0.548
0.554
0.548
0.546
0.544
0.548
0.548
0.548
0.542
0.546
0.544
0.542
0.548
0.548
0.542
0.548
0.552
0.540
0.554
0.562
0.574
0.580
0.572
0.574
0.578
0.576
0.574
0.578
0.580
0.578
0.580
0.586
0.582
0.578
0.582
0.590
0.584
0.578
0.590
0.588
0.586
0.576
0.584
0.584
0.582
0.580
0.576
0.574
0.562
0.552
0.550
0.548
0.546
0.540
0.536
0.542
0.542
0.560
0.570
0.584
0.584
0.586
0.580
0.570
0.568
0.574
0.576
0.572
0.568
0.558
0.560
0.564
0.570
0.574
0.562
0.568
0.568
0.562
0.556
0.568
0.556
0.554
0.562
0.568
0.556
0.562
0.566
0.560
0.566
0.564
0.574
0.566
0.572
0.580
0.576
0.576
0.580
0.592
0.614
0.626
0.624
0.618
0.622
0.626
0.622
0.624
0.604
0.608
0.602
0.610
0.598
0.604
0.614
0.614
0.632
0.642
0.668
0.678
0.680
0.664
0.668
0.672
0.654
0.674
0.672
0.648
0.650
0.642
0.632
0.630
0.630
0.636
0.652
0.668
0.662
0.674
0.680
0.680
0.690
0.696
0.688
0.728
0.712
0.716
0.702
0.692
0.646
0.644
0.628
0.618
0.620
0.622
0.622
0.632
0.648
0.658
0.688
0.714
0.738
0.744
0.762
0.738
0.738
0.736
0.728
0.706
0.696
0.694
0.712
0.726
0.746
0.708
0.714
0.698
0.688
0.680
0.690
0.672
0.674
0.674
0.662
0.666
0.676
0.674
0.666
0.662
0.656
0.670
0.680
0.674
0.690
0.696
0.696
0.698
0.702
0.708
0.706
0.718
0.698
0.706
0.704
0.706
0.710
0.708
0.714
0.720
0.710
0.702
0.700
0.706
0.706
0.700
0.696
0.686
0.680
0.690
0.696
0.710
0.710
0.730
0.724
0.740
0.722
0.726
0.716
0.704
0.708
0.718
0.716
0.722
0.726
0.734
0.738
0.722
0.724
0.700
0.710
0.722
0.716
0.696
0.706
0.716
0.696
0.700
0.686
0.672
0.676
0.678
0.682
0.670
0.672
0.670
0.666
0.670
0.664
0.660
0.662
0.658
0.660
0.664
0.674
0.666
0.682
0.690
0.692
0.682
0.680
0.682
0.692
0.704
0.718
0.712
0.704
0.720
0.698
0.698
0.682
0.670
0.660
0.650
0.652
0.668
0.672
0.674
0.674
0.656
0.648
0.640
0.642
0.648
0.666
0.666
0.660
0.662
0.652
0.654
0.668
0.678
0.694
0.706
0.700
0.672
0.668
0.660
0.650
0.644
0.638
0.620
0.620
0.626
0.616
0.624
0.634
0.646
0.652
0.660
0.682
0.682
0.682
0.694
0.678
0.674
0.676
0.676
0.672
0.658
0.656
0.640
0.636
0.632
0.640
0.666
0.688
0.670
0.674
0.682
0.686
0.688
0.674
0.674
0.664
0.666
0.664
0.666
0.678
0.702
0.724
0.720
0.694
0.694
0.688
0.668
0.662
0.666
0.650
0.650
0.652
0.644
0.644
0.654
0.650
0.656
0.674
0.662
0.672
0.686
0.686
0.676
0.652
0.650
0.642
0.628
0.628
0.630
0.632
0.646
0.636
0.634
0.642
0.654
0.660
0.660
0.672
0.664
0.672
0.678
0.668
0.668
0.672
0.680
0.690
0.686
0.676
0.660
0.646
0.632
0.622
0.622
0.624
0.632
0.652
0.680
0.682
0.686
0.698
0.688
0.690
0.692
0.686
0.672
0.680
0.676
0.658
0.666
0.670
0.666
0.674
0.678
0.684
0.680
0.678
0.690
0.700
0.708
0.712
0.714
0.700
0.692
0.682
0.668
0.670
0.672
0.656
0.660
0.666
0.680
0.662
0.674
0.676
0.680
0.678
0.686
0.686
0.674
0.686
0.696
0.694
0.690
0.698
0.690
0.694
0.688
0.688
0.680
0.676
0.676
0.684
0.688
0.670
0.686
0.684
0.668
0.678
0.674
0.664
0.656
0.660
0.660
0.666
0.678
0.684
0.656
0.684
0.682
0.690
0.680
0.660
0.668
0.662
0.646
0.642
0.640
0.630
0.622
0.628
0.634
0.648
0.654
0.652
0.656
0.654
0.656
0.666
0.664
0.668
0.674
0.676
0.648
0.658
0.648
0.648
0.642
0.636
0.636
0.644
0.640
0.648
0.662
0.668
0.674
0.670
0.676
0.660
0.660
0.652
0.648
0.664
0.670
0.688
0.698
0.702
0.728
0.708
0.714
0.710
0.690
0.686
0.682
0.686
0.682
0.656
0.654
0.656
0.644
0.652
0.654
0.670
0.688
0.682
0.674
0.680
0.682
0.664
0.666
0.670
0.668
0.648
0.652
0.648
0.646
0.652
0.656
0.656
0.656
0.644
0.632
0.628
0.624
0.630
0.642
0.630
0.626
0.628
0.632
0.636
0.636
0.636
0.626
0.634
0.630
0.618
0.610
0.610
0.600
0.592
0.588
0.586
0.584
0.572
0.570
0.574
0.570
0.558
0.562
0.558
0.556
0.552
0.554
0.552
0.218
0.336
0.556
0.566
0.562
0.590
0.568
0.572
0.570
0.572
0.572
0.576
0.594
0.604
0.598
0.598
0.600
0.604
0.594
0.602
0.596
0.588
0.600
0.594
0.590
0.594
0.594
0.592
0.600
0.610
0.604
0.610
0.622
0.618
0.626
0.632
0.632
0.638
0.642
0.652
0.654
0.654
0.640
0.642
0.640
0.644
0.654
0.654
0.646
0.646
0.660
0.660
0.664
0.662
0.650
0.664
0.666
0.672
0.654
0.644
0.642
0.640
0.634
0.638
0.638
0.650
0.660
0.676
0.676
0.684
0.670
0.670
0.668
0.664
0.660
0.668
0.666
0.658
0.666
0.666
0.670
0.676
0.662
0.676
0.692
0.686
0.696
0.708
0.702
0.702
0.712
0.710
0.724
0.716
0.718
0.702
0.712
0.716
0.706
0.698
0.702
0.692
0.682
0.684
0.678
0.684
0.684
0.686
0.682
0.678
0.688
0.708
0.698
0.702
0.724
0.718
0.702
0.704
0.700
0.692
0.668
0.680
0.694
0.692
0.700
0.698
0.706
0.708
0.702
0.694
0.680
0.678
0.678
0.678
0.674
0.680
0.682
0.676
0.678
0.680
0.686
0.674
0.654
0.658
0.650
0.654
0.662
0.672
0.688
0.696
0.684
0.688
0.688
0.680
0.686
0.690
0.690
0.684
0.684
0.660
0.666
0.676
0.682
0.668
0.690
0.708
0.716
0.716
0.736
0.740
0.736
0.730
0.740
0.744
0.726
0.724
0.752
0.758
0.766
0.748
0.768
0.764
0.756
0.720
0.716
0.702
0.690
0.672
0.670
0.658
0.670
0.678
0.680
0.672
0.670
0.680
0.678
0.668
0.666
0.668
0.672
0.664
0.662
0.656
0.652
0.662
0.658
0.662
0.652
0.652
0.652
0.656
0.660
0.664
0.670
0.660
0.660
0.668
0.662
0.652
0.658
0.668
0.678
0.684
0.684
0.664
0.674
0.674
0.664
0.660
0.658
0.654
0.652
0.648
0.658
0.662
0.674
0.678
0.664
0.676
0.676
0.666
0.676
0.662
0.654
0.650
0.648
0.638
0.626
0.620
0.612
0.618
0.628
0.644
0.666
0.686
0.680
0.664
0.660
0.652
0.648
0.652
0.648
0.646
0.636
0.630
0.634
0.642
0.652
0.678
0.688
0.676
0.654
0.654
0.658
0.646
0.646
0.638
0.638
0.624
0.616
0.618
0.616
0.612
0.614
0.622
0.634
0.636
0.630
0.626
0.624
0.612
0.604
0.606
0.606
0.612
0.610
0.622
0.632
0.632
0.638
0.638
0.642
0.654
0.648
0.652
0.660
0.666
0.684
0.700
0.702
0.682
0.684
0.676
0.694
0.694
0.680
0.680
0.676
0.662
0.684
0.696
0.716
0.704
0.712
0.720
0.702
0.694
0.698
0.684
0.678
0.692
0.680
0.694
0.712
0.706
0.712
0.742
0.750
0.770
0.746
0.716
0.712
0.686
0.682
0.664
0.654
0.648
0.640
0.640
0.646
0.660
0.670
0.674
0.680
0.670
0.678
0.672
0.674
0.686
0.692
0.674
0.676
0.668
0.670
0.668
0.678
0.676
0.676
0.684
0.688
0.682
0.688
0.702
0.706
0.700
0.714
0.720
0.696
0.704
0.700
0.690
0.686
0.674
0.670
0.664
0.674
0.686
0.692
0.702
0.682
0.682
0.690
0.690
0.684
0.694
0.696
0.686
0.692
0.700
0.674
0.676
0.674
0.674
0.662
0.656
0.662
0.664
0.668
0.650
0.660
0.662
0.668
0.660
0.668
0.672
0.674
0.670
0.654
0.660
0.646
0.646
0.644
0.654
0.650
0.654
0.640
0.650
0.650
0.660
0.656
0.662
0.644
0.644
0.644
0.656
0.706
0.680
0.670
0.678
0.670
0.654
0.634
0.616
0.608
0.614
0.600
0.596
0.600
0.606
0.632
0.632
0.612
0.622
0.622
0.622
0.602
0.608
0.602
0.612
0.622
0.626
0.634
0.622
0.622
0.626
0.634
0.626
0.622
0.634
0.636
0.624
0.652
0.638
0.642
0.662
0.656
0.652
0.664
0.654
0.664
0.642
0.642
0.642
0.636
0.646
0.668
0.668
0.674
0.672
0.660
0.662
0.668
0.660
0.680
0.690
0.694
0.688
0.666
0.660
0.646
0.644
0.654
0.662
0.692
0.684
0.710
0.708
0.692
0.684
0.676
0.676
0.682
0.682
0.692
0.700
0.680
0.684
0.682
0.680
0.682
0.682
0.658
0.664
0.656
0.654
0.662
0.650
0.668
0.680
0.690
0.700
0.700
0.676
0.686
0.690
0.676
0.666
0.676
0.684
0.696
0.700
0.686
0.682
0.688
0.686
0.674
0.676
0.686
0.680
0.676
0.674
0.678
0.696
0.690
0.700
0.694
0.682
0.662
0.654
0.642
0.648
0.634
0.640
0.636
0.630
0.644
0.642
0.664
0.676
0.686
0.686
0.678
0.668
0.646
0.650
0.640
0.644
0.656
0.656
0.652
0.662
0.648
0.642
0.650
0.666
0.662
0.666
0.660
0.648
0.660
0.664
0.662
0.660
0.644
0.640
0.654
0.652
0.650
0.654
0.662
0.672
0.656
0.670
0.680
0.684
0.672
0.676
0.674
0.676
0.678
0.688
0.682
0.686
0.690
0.662
0.674
0.676
0.670
0.656
0.668
0.670
0.648
0.666
0.650
0.646
0.654
0.652
0.646
0.644
0.642
0.648
0.636
0.634
0.646
0.644
0.644
0.652
0.664
0.654
0.664
0.670
0.662
0.678
0.660
0.658
0.660
0.664
0.678
0.682
0.684
0.678
0.666
0.680
0.676
0.666
0.650
0.644
0.640
0.644
0.652
0.656
0.652
0.648
0.656
0.640
0.642
0.640
0.646
0.650
0.648
0.652
0.666
0.660
0.668
0.684
0.694
0.688
0.698
0.706
0.696
0.692
0.702
0.704
0.688
0.688
0.702
0.716
0.726
0.716
0.716
0.706
0.682
0.682
0.670
0.648
0.654
0.652
0.656
0.674
0.694
0.700
0.700
0.692
0.690
0.680
0.220
0.432
0.654
0.638
0.628
0.622
0.608
0.604
0.604
0.592
0.586
0.590
0.580
0.576
0.568
0.572
0.560
0.558
0.562
0.556
0.558
0.552
0.558
0.556
0.562
0.576
0.580
0.572
1.134
0.562
0.562
0.558
0.566
0.558
0.568
0.572
0.568
0.568
0.572
0.582
0.590
0.594
0.588
0.582
0.584
0.604
0.610
0.632
0.624
0.620
0.632
0.626
0.622
0.620
0.602
0.602
0.604
0.586
0.606
0.582
0.588
0.590
0.580
0.576
0.578
0.582
0.578
0.580
0.566
0.570
0.570
0.562
0.568
0.558
0.554
0.556
0.542
0.554
0.542
0.562
0.584
0.580
0.586
0.590
0.590
0.584
0.576
0.582
0.588
0.588
0.586
0.602
0.608
0.598
0.602
0.610
0.620
0.600
0.612
0.598
0.606
0.610
0.610
0.604
0.594
0.604
0.598
0.596
0.606
0.616
0.612
0.626
0.640
0.632
0.644
0.646
0.634
0.644
0.644
0.640
0.638
0.636
0.642
0.654
0.666
0.658
0.662
0.670
0.664
0.658
0.662
0.652
0.652
0.654
0.658
0.654
0.660
0.654
0.658
0.646
0.642
0.634
0.640
0.626
0.622
0.634
0.636
0.636
0.642
0.632
0.648
0.658
0.670
0.652
0.654
0.656
0.658
0.664
0.654
0.652
0.666
0.668
0.658
0.666
0.674
0.664
0.670
0.672
0.668
0.674
0.674
0.666
0.676
0.666
0.662
0.668
0.670
0.670
0.670
0.656
0.650
0.648
0.662
0.652
0.664
0.684
0.680
0.666
0.678
0.672
0.668
0.676
0.696
0.686
0.696
0.686
0.702
0.720
0.734
0.702
0.698
0.696
0.682
0.666
0.658
0.646
0.636
0.642
0.632
0.630
0.630
0.642
0.648
0.660
0.660
0.660
0.682
0.676
0.690
0.696
0.690
0.698
0.696
0.678
0.686
0.688
0.686
0.682
0.664
0.652
0.658
0.662
0.676
0.688
0.684
0.666
0.680
0.656
0.654
0.664
0.676
0.668
0.680
0.690
0.696
0.678
0.676
0.674
0.686
0.694
0.698
0.676
0.654
0.656
0.632
0.626
0.610
0.612
0.604
0.598
0.594
0.586
0.598
0.582
0.570
0.568
0.570
0.570
0.558
0.548
0.554
0.550
0.562
0.558
0.566
0.582
0.576
0.566
0.570
0.576
0.574
0.574
0.582
0.580
0.572
0.572
0.578
0.582
0.584
0.582
0.592
0.604
0.604
0.600
0.610
0.612
0.602
0.598
0.602
0.592
0.588
0.588
0.582
0.566
0.568
0.566
0.572
0.574
0.556
0.582
0.600
0.582
0.584
0.590
0.572
0.584
0.580
0.564
0.576
0.300
0.266
0.564
0.558
0.558
0.572
0.562
0.556
0.552
0.544
0.546
0.552
0.538
0.542
0.548
0.558
0.558
0.576
0.580
0.594
0.594
0.594
0.598
0.586
0.584
0.588
0.580
0.576
0.580
0.570
0.560
0.566
0.560
0.572
0.592
0.596
0.612
0.208
0.408
0.672
0.726
0.712
0.674
0.646
0.632
0.612
0.600
0.590
0.586
0.568
0.580
0.578
0.566
0.558
0.566
0.594
0.584
0.564
0.576
0.566
0.582
0.576
0.572
0.562
0.564
0.554
0.558
0.566
0.556
0.570
0.576
0.558
0.568
0.572
0.562
0.560
0.566
0.564
0.572
0.572
0.582
0.580
0.592
0.588
0.604
0.596
0.594
0.594
0.576
0.574
0.578
0.574
0.574
0.568
0.574
0.578
0.572
0.576
0.590
0.580
0.582
0.586
0.582
0.582
0.572
0.580
0.562
0.562
0.554
0.554
0.562
0.572
0.570
0.580
0.582
0.586
0.586
0.580
0.576
0.582
0.572
0.560
0.566
0.564
0.582
0.574
0.560
0.560
0.568
0.556
0.556
0.570
0.558
0.560
0.568
0.572
0.566
0.580
0.590
0.576
0.578
0.578
0.582
0.580
0.582
0.598
0.614
0.608
0.616
0.636
0.626
0.630
0.640
0.634
0.624
0.624
0.618
0.612
0.620
0.632
0.636
0.638
0.628
0.646
0.648
0.646
0.666
0.662
0.654
0.666
0.666
0.660
0.662
0.656
0.664
0.668
0.672
0.676
0.694
0.678
0.664
0.670
0.656
0.640
0.648
0.632
0.618
0.610
0.608
0.594
0.586
0.576
0.568
0.564
0.570
0.568
0.556
0.566
0.558
0.564
0.570
0.578
0.580
0.600
0.612
0.608
0.632
0.638
0.648
0.640
0.642
0.648
0.648
0.644
0.630
0.638
0.624
0.626
0.630
0.628
0.640
0.648
0.642
0.632
0.630
0.640
0.642
0.644
0.650
0.646
0.634
0.644
0.642
0.638
0.660
0.654
0.638
0.636
0.624
0.622
0.600
0.608
0.612
0.614
0.628
0.642
0.636
0.652
0.650
0.652
0.648
0.646
0.654
0.662
0.650
0.658
0.662
0.656
0.668
0.676
0.666
0.670
0.680
0.668
0.678
0.680
0.680
0.690
0.680
0.676
0.646
0.646
0.646
0.632
0.632
0.642
0.636
0.654
0.658
0.642
0.652
0.634
0.640
0.626
0.612
0.624
0.630
0.636
0.642
0.638
0.650
0.666
0.656
0.666
0.680
0.670
0.668
0.682
0.700
0.674
0.682
0.666
0.654
0.648
0.646
0.646
0.652
0.656
0.660
0.664
0.678
0.696
0.712
0.708
0.700
0.680
0.668
0.668
0.666
0.648
0.638
0.646
0.640
0.634
0.688
0.692
0.704
0.676
0.678
0.664
0.646
0.646
0.648
0.650
0.648
0.666
0.670
0.662
0.680
0.690
0.674
0.692
0.676
0.682
0.680
0.666
0.660
0.636
0.652
0.644
0.650
0.668
0.674
0.662
0.660
0.670
0.676
0.674
0.668
0.684
0.674
0.692
0.702
0.692
0.694
0.698
0.682
0.690
0.676
0.684
0.694
0.670
0.668
0.668
0.664
0.658
0.676
0.668
0.656
0.670
0.656
0.630
0.632
0.628
0.626
0.628
0.606
0.608
0.610
0.608
0.606
0.598
0.612
0.602
0.598
0.602
0.600
0.608
0.604
0.604
0.612
0.622
0.626
0.620
0.630
0.634
0.636
0.640
0.626
0.622
0.626
0.634
0.620
0.624
0.628
0.640
0.652
0.670
0.668
0.654
0.660
0.654
0.656
0.658
0.650
0.656
0.652
0.662
0.648
0.660
0.654
0.640
0.640
0.646
0.630
0.636
0.646
0.638
0.636
0.630
0.632
0.628
0.636
0.646
0.642
0.656
0.668
0.660
0.682
0.694
0.684
0.694
0.700
0.680
0.678
0.676
0.668
0.668
0.664
0.654
0.652
0.650
0.644
0.646
0.632
0.634
0.628
0.630
0.622
0.616
0.620
0.622
0.602
0.610
0.614
0.604
0.606
0.618
0.616
0.614
0.630
0.646
0.652
0.658
0.662
0.666
0.652
0.660
0.648
0.650
0.650
0.636
0.642
0.650
0.640
0.650
0.656
0.656
0.656
0.676
0.674
0.670
0.694
0.702
0.676
0.682
0.682
0.658
0.662
0.660
0.650
0.664
0.638
0.652
0.654
0.656
0.656
0.674
0.674
0.672
0.688
0.684
0.680
0.694
0.690
0.678
0.676
0.674
0.668
0.668
0.670
0.676
0.672
0.684
0.682
0.676
0.690
0.694
0.702
0.698
0.672
0.682
0.668
0.650
0.646
0.650
0.642
0.644
0.652
0.654
0.658
0.660
0.636
0.648
0.642
0.650
0.644
0.642
0.638
0.640
0.622
0.634
0.636
0.626
0.636
0.638
0.632
0.636
0.640
0.634
0.636
0.646
0.638
0.640
0.648
0.644
0.652
0.672
0.684
0.676
0.690
0.692
0.674
0.666
0.654
0.656
0.664
0.658
0.646
0.660
0.658
0.660
0.648
0.660
0.662
0.664
0.656
0.672
0.682
0.670
0.672
0.660
0.660
0.650
0.644
0.650
0.656
0.638
0.648
0.650
0.636
0.644
0.636
0.640
0.632
0.634
0.638
0.628
0.630
0.622
0.632
0.634
0.654
0.638
0.642
0.644
0.638
0.644
0.642
0.630
0.632
0.628
0.628
0.622
0.622
0.632
0.634
0.632
0.638
0.632
0.626
0.616
0.624
0.628
0.638
0.624
0.624
0.640
0.638
0.650
0.648
0.636
0.632
0.630
0.626
0.620
0.624
0.628
0.644
0.648
0.654
0.662
0.656
0.652
0.660
0.656
0.650
0.656
0.654
0.642
0.648
0.642
0.650
0.632
0.642
0.640
0.636
0.638
0.642
0.646
0.640
0.644
0.656
0.660
0.656
0.674
0.690
0.680
0.686
0.698
0.694
0.678
0.688
0.688
0.668
0.678
0.682
0.666
0.662
0.666
0.664
0.654
0.674
0.684
0.678
0.682
0.694
0.682
0.684
0.692
0.696
0.682
0.688
0.686
0.682
0.678
0.682
0.686
0.692
0.684
0.694
0.702
0.690
0.692
0.696
0.684
0.680
0.686
0.680
0.664
0.670
0.666
0.656
0.654
0.658
0.660
0.664
0.678
0.670
0.668
0.686
0.680
0.686
0.664
0.662
0.662
0.660
0.642
0.648
0.638
0.636
0.650
0.660
0.670
0.672
0.692
0.676
0.680
0.678
0.658
0.660
0.662
0.642
0.648
0.652
0.658
0.658
0.670
0.678
0.674
0.684
0.688
0.672
0.678
0.674
0.664
0.666
0.672
0.678
0.674
0.668
0.666
0.684
0.686
0.686
0.682
0.680
0.666
0.672
0.658
0.660
0.664
0.658
0.658
0.662
0.660
0.664
0.678
0.692
0.684
0.700
0.706
0.688
0.694
0.700
0.684
0.688
0.696
0.682
0.684
0.692
0.686
0.680
0.698
0.694
0.684
0.684
0.684
0.674
0.672
0.680
0.674
0.672
0.688
0.678
0.680
0.688
0.684
0.674
0.684
0.688
0.674
0.674
0.678
0.672
0.672
0.668
0.672
0.668
0.674
0.670
0.664
0.654
0.650
0.654
0.650
0.650
0.654
0.640
0.636
0.626
0.618
0.610
0.612
0.620
0.624
0.616
0.618
0.626
0.622
0.630
0.628
0.624
0.624
0.622
0.636
0.638
0.638
0.636
0.640
0.630
0.638
0.636
0.640
0.662
0.666
0.662
0.668
0.664
0.660
0.658
0.646
0.654
0.646
0.650
0.646
0.654
0.652
0.668
0.670
0.656
0.658
0.660
0.646
0.638
0.630
0.624
0.614
0.608
0.602
0.600
0.594
0.596
0.592
0.592
0.590
0.590
0.600
0.604
0.604
0.608
0.612
0.618
0.616
0.624
0.640
0.628
0.630
0.644
0.636
0.640
0.646
0.640
0.648
0.644
0.646
0.642
0.644
0.640
0.644
0.642
0.644
0.664
0.668
0.660
0.662
0.664
0.654
0.654
0.654
0.652
0.654
0.638
0.634
0.628
0.634
0.640
0.634
0.632
0.634
0.626
0.622
0.628
0.626
0.636
0.636
0.648
0.664
0.668
0.662
0.652
0.646
0.646
0.638
0.628
0.618
0.618
0.608
0.606
0.608
0.618
0.632
0.638
0.640
0.638
0.640
0.632
0.640
0.642
0.650
0.648
0.654
0.662
0.658
0.670
0.680
0.676
0.666
0.662
0.676
0.678
0.670
0.652
0.648
0.646
0.630
0.638
0.626
0.628
0.630
0.634
0.630
0.638
0.638
0.654
0.652
0.660
0.652
0.648
0.642
0.644
0.650
0.634
0.634
0.638
0.640
0.630
0.622
0.658
0.610
0.632
0.632
0.616
0.620
0.626
0.622
0.624
0.624
0.620
0.620
0.622
0.624
0.620
0.606
0.610
0.616
0.606
0.600
0.606
0.602
0.604
0.600
0.590
0.592
0.594
0.592
0.592
0.582
0.586
0.590
0.594
0.342
0.248
0.596
0.604
0.604
0.606
0.612
0.616
0.608
0.596
0.606
0.592
0.594
0.592
0.590
0.588
0.582
0.580
0.578
0.560
0.568
0.558
0.560
0.554
0.556
0.554
0.548
0.546
0.548
0.554
0.550
0.556
0.562
0.574
0.572
0.570
0.584
0.586
0.602
0.594
0.596
0.590
0.584
0.588
0.594
0.600
0.600
0.610
0.610
0.608
0.624
0.630
0.634
0.632
0.620
0.624
0.602
0.592
0.592
0.576
0.576
0.584
0.574
0.576
0.588
0.602
0.608
0.600
0.600
0.594
0.596
0.586
0.588
0.582
0.572
0.578
0.580
0.592
0.578
0.580
0.590
0.586
0.586
0.590
0.592
0.592
0.596
0.592
0.592
0.588
0.596
0.584
0.584
0.584
0.588
0.582
0.576
0.580
0.584
0.638
0.544
0.568
0.244
0.344
0.576
0.582
0.578
0.580
0.582
0.584
0.596
0.588
0.584
0.584
0.590
0.598
0.592
0.592
0.590
0.600
0.610
0.608
0.608
0.608
0.604
0.604
0.594
0.592
0.592
0.602
0.618
0.630
0.630
0.634
0.634
0.646
0.626
0.622
0.610
0.608
0.602
0.612
0.608
0.602
0.604
0.602
0.596
0.602
0.608
0.612
0.608
0.604
0.602
0.604
0.606
0.604
0.596
0.600
0.596
0.594
0.602
0.598
0.608
0.620
0.618
0.624
0.618
0.604
0.602
0.604
0.600
0.592
0.586
0.588
0.590
0.592
0.604
0.602
0.612
0.622
0.614
0.634
0.646
0.640
0.652
0.648
0.648
0.652
0.642
0.626
0.624
0.616
0.606
0.612
0.610
0.604
0.610
0.616
0.614
0.620
0.626
0.624
0.626
0.622
0.634
0.618
0.638
0.630
0.628
0.632
0.622
0.618
0.616
0.622
0.630
0.622
0.628
0.634
0.628
0.652
0.652
0.640
0.638
0.644
0.644
0.634
0.624
0.628
0.622
0.618
0.618
0.622
0.610
0.610
0.594
0.594
0.592
0.588
0.590
0.600
0.606
0.618
0.618
0.620
0.614
0.616
0.618
0.610
0.608
0.612
0.612
0.612
0.612
0.596
0.596
0.600
0.602
0.604
0.620
0.620
0.652
0.666
0.662
0.660
0.668
0.670
0.674
0.644
0.644
0.638
0.636
0.636
0.642
0.644
0.636
0.638
0.624
0.614
0.616
0.612
0.606
0.616
0.608
0.612
0.616
0.612
0.616
0.620
0.604
0.610
0.614
0.608
0.606
0.610
0.598
0.594
0.598
0.598
0.608
0.610
0.604
0.592
0.598
1.188
0.574
0.600
0.576
0.582
0.582
0.584
0.580
0.576
0.578
0.592
0.594
0.596
0.586
0.592
0.596
0.586
0.584
0.580
0.586
0.568
0.598
0.580
0.584
0.594
0.588
0.588
0.602
0.608
0.602
0.602
0.608
0.610
0.608
0.604
0.600
0.608
0.602
0.584
0.624
0.612
0.612
0.600
0.592
0.592
0.592
0.594
0.584
0.576
0.578
0.572
0.578
0.580
0.586
0.586
0.586
0.592
0.598
0.604
0.602
0.618
0.616
0.620
0.622
0.608
0.612
0.614
0.604
0.602
0.598
0.582
0.580
0.582
0.584
0.594
0.606
0.622
0.624
0.630
0.640
0.656
0.658
0.660
0.636
0.640
0.634
0.628
0.626
0.284
0.340
0.618
0.624
0.626
0.610
0.612
0.612
0.618
0.622
0.612
0.612
0.622
0.600
0.608
0.622
0.614
0.614
0.626
0.632
0.646
0.652
0.640
0.648
0.646
0.654
0.648
0.658
0.662
0.672
0.664
0.650
0.656
0.658
0.648
0.640
0.654
0.652
0.664
0.664
0.648
0.658
0.654
0.656
0.656
0.664
0.660
0.652
0.656
0.658
0.674
0.654
0.656
0.666
0.662
0.670
0.658
0.650
0.648
0.648
0.634
0.636
0.632
0.626
0.626
0.624
0.624
0.624
0.622
0.612
0.616
0.618
0.624
0.636
0.624
0.634
0.632
0.632
0.638
0.646
0.650
0.648
0.640
0.648
0.652
0.646
0.648
0.654
0.656
0.664
0.646
0.640
0.642
0.632
0.628
0.622
0.628
0.620
0.630
0.642
0.648
0.640
0.642
0.650
0.652
0.652
0.656
0.652
0.650
0.656
0.636
0.632
0.628
0.612
0.614
0.604
0.594
0.598
0.600
0.596
0.594
0.588
0.592
0.582
0.580
0.580
0.580
0.586
0.584
0.586
0.578
0.578
0.574
0.584
0.576
0.570
0.578
0.586
0.588
0.580
0.580
0.586
0.576
0.586
0.584
0.584
0.592
0.582
0.580
0.584
0.582
0.582
0.580
0.582
0.572
0.580
0.576
0.574
0.576
0.576
0.580
0.580
0.578
0.586
0.584
0.582
0.574
0.582
0.578
0.572
0.572
0.576
0.578
0.578
0.572
0.568
0.578
0.570
0.572
0.572
0.572
0.568
0.570
0.572
0.564
0.564
0.566
0.560
0.564
0.558
0.560
0.568
0.564
0.566
0.576
0.578
0.566
0.576
0.572
0.564
0.564
0.564
0.564
0.566
0.570
0.564
0.572
0.576
0.584
0.580
0.576
0.580
0.584
0.586
0.584
0.574
0.578
0.582
0.574
0.566
0.568
0.572
0.566
0.566
0.564
0.564
0.574
0.568
0.566
0.572
0.578
0.568
0.562
0.576
0.568
0.562
0.572
0.578
0.568
0.566
0.578
0.578
0.572
0.570
0.580
0.574
0.568
0.574
0.572
0.562
0.562
0.566
0.554
0.562
0.556
0.554
0.546
0.544
0.544
0.542
0.550
0.568
0.588
0.602
0.620
0.622
0.634
0.636
0.640
0.634
0.620
0.612
0.604
0.598
0.592
0.590
0.592
0.582
0.578
0.578
0.582
0.572
0.564
0.564
0.558
0.558
0.560
0.558
0.566
0.560
0.566
0.576
0.584
0.578
0.586
0.588
0.588
0.590
0.594
0.596
0.592
0.586
0.580
0.578
0.582
0.574
0.572
0.572
0.578
0.576
0.580
0.584
0.582
0.580
0.590
0.584
0.584
0.582
0.584
0.584
0.576
0.582
0.572
0.570
0.570
0.562
0.562
0.566
0.578
0.590
0.592
0.592
0.604
0.614
0.604
0.602
0.606
0.602
0.600
0.590
0.590
0.590
0.582
0.580
0.584
0.580
0.572
0.580
0.582
0.576
0.582
0.578
0.574
0.580
0.576
0.576
0.570
0.568
0.564
0.568
0.566
0.560
0.568
0.558
0.558
0.558
0.548
0.552
0.554
0.560
0.554
0.560
0.568
0.576
0.572
0.574
0.580
0.578
0.572
0.574
0.576
0.572
0.568
0.572
0.568
0.566
0.562
0.562
0.562
0.560
0.552
0.558
0.554
0.558
0.560
0.558
0.558
0.556
0.572
0.568
0.566
0.572
0.576
0.574
0.570
0.572
0.574
0.572
0.576
0.570
0.572
0.570
0.566
0.558
0.560
0.550
0.548
0.558
0.554
0.564
0.560
0.564
0.564
0.554
0.564
0.562
0.564
0.564
0.560
0.554
0.556
0.558
0.558
0.554
0.550
0.542
0.548
0.548
0.542
0.540
0.536
0.548
0.556
0.558
0.560
0.566
0.578
0.572
0.568
0.582
0.586
0.580
0.574
0.578
0.576
0.572
0.570
0.566
0.570
0.562
0.560
0.556
0.558
0.564
0.560
0.568
0.580
0.574
0.566
0.578
0.586
0.582
0.582
0.576
0.584
0.588
0.582
0.584
0.582
0.578
0.574
0.576
0.578
0.576
0.578
0.582
0.588
0.584
0.580
0.584
0.582
0.582
0.574
0.570
0.574
0.568
0.570
0.568
0.576
0.572
0.568
0.576
0.574
0.578
0.574
0.580
0.584
0.572
0.574
0.568
0.560
0.556
0.562
0.566
0.578
0.594
0.600
0.608
0.608
0.606
0.606
0.612
0.610
0.600
0.600
0.604
0.596
0.594
0.588
0.576
0.574
0.572
0.566
0.560
0.566
0.550
0.556
0.556
0.572
0.588
0.590
0.600
0.606
0.612
0.604
0.602
0.606
0.600
0.596
0.594
0.586
0.584
0.576
0.566
0.560
0.560
0.562
0.566
0.564
0.568
0.570
0.562
0.562
0.564
0.564
0.582
0.592
0.590
0.594
0.604
0.616
0.616
0.616
0.622
0.614
0.606
0.604
0.606
0.598
0.592
0.598
0.598
0.592
0.588
0.588
0.592
0.584
0.584
0.592
0.584
0.586
0.584
0.586
0.584
0.576
0.584
0.582
0.576
0.576
0.582
0.574
0.568
0.572
0.576
0.574
0.556
0.566
0.566
0.560
0.566
0.556
0.560
0.560
0.620
0.666
0.668
0.618
0.628
0.626
0.618
0.608
0.602
0.584
0.584
0.576
0.564
0.568
0.570
0.572
0.568
0.566
0.556
0.560
0.560
0.558
0.556
0.548
0.542
0.552
0.544
0.548
0.538
0.540
0.542
0.548
0.542
0.532
0.544
0.546
0.546
0.540
0.546
0.542
0.548
0.538
0.536
0.542
0.552
0.552
0.548
0.556
0.564
0.564
0.560
0.572
0.576
0.570
0.566
0.570
0.568
0.556
0.566
0.568
0.572
0.574
0.574
0.580
0.580
0.576
0.574
0.576
0.574
0.566
0.570
0.554
0.558
0.550
0.556
0.556
0.562
0.576
0.590
0.598
0.620
0.642
0.642
0.644
0.650
0.636
0.628
0.628
0.618
0.606
0.614
0.612
0.602
0.598
0.600
0.608
0.606
0.610
0.624
0.632
0.632
0.642
0.638
0.636
0.632
0.622
0.620
0.608
0.610
0.596
0.596
0.590
0.594
0.596
0.604
0.600
0.604
0.594
0.592
0.594
0.594
0.590
0.588
0.594
0.596
0.596
0.608
0.614
0.616
0.620
0.628
0.624
0.620
0.620
0.622
0.610
0.608
0.616
0.608
0.610
0.612
0.614
0.614
0.612
0.612
0.614
0.610
0.600
0.598
0.588
0.580
0.578
0.584
0.576
0.576
0.584
0.594
0.594
0.596
0.606
0.598
0.590
0.590
0.604
0.588
0.580
0.582
0.576
0.568
0.576
0.572
0.576
0.580
0.582
0.572
0.564
0.570
0.566
0.560
0.560
0.562
0.564
0.562
0.572
0.582
0.584
0.584
0.586
0.594
0.586
0.592
0.594
0.592
0.584
0.590
0.592
0.586
0.586
0.588
0.590
0.592
0.588
0.602
0.606
0.602
0.606
0.610
0.614
0.600
0.604
0.602
0.594
0.592
0.588
0.592
0.592
0.586
0.596
0.600
0.596
0.598
0.594
0.586
0.588
0.592
0.584
0.578
0.588
0.588
0.580
0.572
0.576
0.578
0.572
0.566
0.568
0.572
0.564
0.564
0.562
0.562
0.572
0.568
0.564
0.572
0.578
0.576
0.568
0.576
0.574
0.572
0.568
0.574
0.576
0.566
0.566
0.566
0.566
0.554
0.558
0.560
0.566
0.570
0.574
0.606
0.606
0.618
0.626
0.626
0.616
0.610
0.606
0.608
0.590
0.584
0.594
0.574
0.566
0.566
0.564
0.554
0.560
0.546
0.552
0.548
0.552
0.550
0.554
0.560
0.564
0.564
0.566
0.568
0.580
0.580
0.572
0.574
0.566
0.566
0.562
0.556
0.556
0.382
0.742
0.568
1.138
0.560
0.566
0.560
0.562
0.566
0.556
0.562
0.564
0.566
0.570
0.572
0.574
0.582
0.580
0.582
0.580
0.600
0.592
0.592
0.604
0.612
0.612
0.612
0.620
0.624
0.618
0.612
0.616
0.630
0.626
0.618
0.618
0.628
0.632
0.640
0.652
0.672
0.678
0.700
0.696
0.710
0.724
0.712
0.704
0.704
0.694
0.666
0.654
0.650
0.642
0.640
0.634
0.642
0.658
0.646
0.656
0.668
0.676
0.678
0.668
0.660
0.646
0.642
0.642
0.634
0.640
0.638
0.636
0.624
0.622
0.622
0.622
0.616
0.620
0.624
0.620
0.624
0.632
0.640
0.634
0.636
0.636
0.636
0.626
0.630
0.636
0.638
0.648
0.658
0.656
0.656
0.656
0.662
0.660
0.644
0.644
0.642
0.636
0.642
0.636
0.644
0.652
0.658
0.668
0.668
0.670
0.672
0.666
0.670
0.668
0.662
0.658
0.654
0.668
0.670
0.672
0.670
0.652
0.648
0.642
0.640
0.646
0.640
0.638
0.652
0.658
0.654
0.654
0.654
0.654
0.650
0.660
0.660
0.650
0.642
0.648
0.642
0.644
0.652
0.648
0.642
0.636
0.642
0.644
0.642
0.632
0.644
0.664
0.648
0.648
0.642
0.630
0.636
0.632
0.640
0.638
0.636
0.642
0.658
0.678
0.674
0.684
0.694
0.708
0.720
0.698
0.698
0.690
0.700
0.688
0.682
0.682
0.684
0.690
0.698
0.684
0.682
0.682
0.682
0.672
0.676
0.682
0.702
0.710
0.708
0.710
0.706
0.710
0.706
0.676
0.676
0.672
0.656
0.658
0.666
0.678
0.682
0.702
0.690
0.700
0.700
0.692
0.700
0.692
0.680
0.674
0.670
0.668
0.650
0.646
0.638
0.642
0.642
0.630
0.622
0.624
0.620
0.612
0.610
0.606
0.612
0.610
0.608
0.612
0.614
0.612
0.610
0.620
0.624
0.620
0.646
0.654
0.658
0.672
0.682
0.682
0.670
0.652
0.652
0.642
0.634
0.626
0.612
0.606
0.604
0.610
0.624
0.638
0.650
0.652
0.668
0.656
0.680
0.680
0.674
0.670
0.662
0.652
0.648
0.630
0.622
0.616
0.620
0.612
0.608
0.610
0.618
0.626
0.630
0.624
0.622
0.632
0.630
0.628
0.620
0.628
0.618
0.608
0.606
0.604
0.606
0.598
0.600
0.594
0.594
0.594
0.594
0.602
0.608
0.606
0.610
0.604
0.600
0.610
0.614
0.636
0.646
0.644
0.648
0.644
0.648
0.650
0.640
0.638
0.622
0.614
0.616
0.614
0.610
0.612
0.606
0.600
0.604
0.612
0.622
0.636
0.640
0.650
0.644
0.638
0.650
0.644
0.642
0.636
0.636
0.638
0.628
0.634
0.636
0.638
0.636
0.636
0.626
0.630
0.636
0.636
0.648
0.640
0.640
0.640
0.642
0.652
0.648
0.646
0.652
0.664
0.660
0.656
0.656
0.642
0.642
0.640
0.638
0.650
0.638
0.632
0.630
0.630
0.640
0.646
0.640
0.642
0.648
0.650
0.638
0.654
0.648
0.652
0.642
0.636
0.634
0.616
0.614
0.616
0.614
0.614
0.616
0.618
0.622
0.626
0.628
0.622
0.620
0.632
0.624
0.624
0.632
0.636
0.644
0.660
0.666
0.666
0.674
0.676
0.676
0.672
0.670
0.652
0.648
0.646
0.646
0.650
0.642
0.642
0.642
0.638
0.636
0.618
0.614
0.618
0.614
0.620
0.620
0.626
0.626
0.624
0.622
0.626
0.624
0.630
0.646
0.648
0.652
0.658
0.648
0.650
0.640
0.642
0.640
0.630
0.624
0.622
0.624
0.636
0.646
0.662
0.680
0.698
0.716
0.714
0.716
0.704
0.692
0.680
0.674
0.670
0.662
0.654
0.644
0.642
0.636
0.646
0.646
0.640
0.634
0.644
0.648
0.658
0.668
0.686
0.714
0.714
0.712
0.714
0.716
0.712
0.700
0.690
0.662
0.654
0.644
0.640
0.624
0.622
0.622
0.626
0.640
0.666
0.682
0.674
0.680
0.680
0.688
0.686
0.678
0.674
0.678
0.670
0.660
0.664
0.658
0.658
0.662
0.660
0.650
0.650
0.650
0.644
0.648
0.630
0.632
0.636
0.632
0.626
0.626
0.626
0.624
0.632
0.646
0.656
0.664
0.668
0.656
0.650
0.646
0.652
0.640
0.642
0.632
0.630
0.620
0.616
0.616
0.604
0.606
0.608
0.608
0.610
0.616
0.626
0.632
0.640
0.650
0.660
0.664
0.658
0.656
0.654
0.646
0.648
0.640
0.630
0.626
0.622
0.618
0.610
0.616
0.628
0.636
0.646
0.664
0.658
0.654
0.660
0.678
0.684
0.676
0.666
0.666
0.666
0.654
0.648
0.656
0.646
0.648
0.638
0.642
0.652
0.638
0.642
0.642
0.650
0.652
0.660
0.644
0.656
0.652
0.648
0.640
0.638
0.636
0.638
0.640
0.638
0.642
0.640
0.638
0.636
0.628
0.628
0.634
0.634
0.630
0.622
0.618
0.632
0.638
0.664
0.664
0.670
0.688
0.690
0.690
0.696
0.696
0.690
0.692
0.682
0.672
0.664
0.664
0.656
0.644
0.636
0.628
0.624
0.614
0.606
0.606
0.608
0.608
0.606
0.600
0.598
0.616
0.616
0.620
0.622
0.626
0.630
0.630
0.636
0.646
0.648
0.652
0.652
0.650
0.676
0.684
0.672
0.672
0.684
0.686
0.674
0.672
0.668
0.664
0.652
0.654
0.650
0.658
0.642
0.646
0.644
0.650
0.652
0.642
0.632
0.630
0.636
0.636
0.640
0.638
0.630
0.626
0.630
0.628
0.634
0.646
0.666
0.682
0.696
0.680
0.678
0.668
0.668
0.652
0.650
0.656
0.652
0.658
0.650
0.648
0.636
0.640
0.630
0.646
0.644
0.650
0.666
0.674
0.672
0.670
0.674
0.660
0.662
0.654
0.658
0.662
0.652
0.654
0.648
0.660
0.648
0.652
0.644
0.652
0.644
0.646
0.646
0.646
0.646
0.646
0.656
0.656
0.658
0.656
0.646
0.648
0.640
0.648
0.638
0.634
0.634
0.636
0.628
0.638
0.632
0.630
0.638
0.632
0.628
0.632
0.634
0.640
0.646
0.644
0.646
0.638
0.636
0.632
0.634
0.644
0.646
0.630
0.638
0.644
0.646
0.644
0.642
0.640
0.632
0.636
0.624
0.624
0.628
0.630
0.636
0.632
0.644
0.648
0.658
0.668
0.652
0.658
0.662
0.660
0.648
0.664
0.674
0.664
0.672
0.666
0.676
0.682
0.678
0.666
0.654
0.638
0.628
0.628
0.624
0.622
0.622
0.630
0.648
0.658
0.678
0.708
0.694
0.690
0.694
0.696
0.694
0.672
0.664
0.664
0.652
0.654
0.652
0.650
0.636
0.634
0.632
0.678
0.786
0.752
0.732
0.702
0.684
0.672
0.660
0.644
0.632
0.626
0.610
0.596
0.600
0.596
0.588
0.588
0.598
0.604
0.626
0.650
0.666
0.686
0.700
0.690
0.696
0.702
0.690
0.678
0.672
0.674
0.656
0.658
0.656
0.648
0.640
0.652
0.636
0.636
0.644
0.646
0.660
0.666
0.672
0.682
0.686
0.680
0.684
0.686
0.676
0.678
0.688
0.678
0.680
0.690
0.674
0.672
0.682
0.674
0.678
0.690
0.698
0.688
0.698
0.700
0.694
0.696
0.702
0.686
0.682
0.686
0.678
0.670
0.674
0.674
0.666
0.658
0.654
0.650
0.648
0.648
0.660
0.660
0.666
0.684
0.682
0.682
0.694
0.678
0.670
0.680
0.670
0.664
0.666
0.666
0.656
0.662
0.654
0.652
0.654
0.660
0.650
0.644
0.656
0.640
0.640
0.642
0.650
0.660
0.652
0.662
0.666
0.656
0.652
0.646
0.638
0.632
0.614
0.602
0.596
0.594
0.592
0.590
0.588
0.584
0.584
0.580
0.584
0.576
0.574
0.580
0.584
0.598
0.606
0.620
0.624
0.626
0.632
0.628
0.630
0.618
0.616
0.630
0.630
0.634
0.640
0.636
0.632
0.632
0.622
0.614
0.612
0.608
0.600
0.592
0.596
0.598
0.600
0.606
0.610
0.624
0.642
0.654
0.678
0.676
0.674
0.656
0.654
0.652
0.640
0.636
0.642
0.636
0.634
0.646
0.648
0.642
0.642
0.654
0.648
0.644
0.654
0.646
0.652
0.664
0.656
0.662
0.670
0.668
0.660
0.662
0.666
0.662
0.664
0.670
0.668
0.664
0.670
0.668
0.672
0.674
0.678
0.662
0.666
0.650
0.648
0.648
0.648
0.654
0.644
0.642
0.646
0.652
0.660
0.656
0.652
0.660
0.648
0.652
0.648
0.654
0.648
0.648
0.642
0.658
0.670
0.660
0.660
0.664
0.658
0.656
0.658
0.660
0.656
0.662
0.652
0.664
0.670
0.658
0.668
0.670
0.668
0.674
0.670
0.682
0.690
0.684
0.684
0.694
0.692
0.686
0.692
0.696
0.686
0.686
0.692
0.686
0.688
0.692
0.706
0.688
0.692
0.702
0.696
0.694
0.700
0.694
0.686
0.694
0.688
0.694
0.682
0.696
0.684
0.682
0.688
0.682
0.686
0.696
0.694
0.686
0.686
0.678
0.676
0.682
0.682
0.680
0.686
0.682
0.682
0.682
0.676
0.670
0.674
0.668
0.666
0.684
0.680
0.680
0.690
0.684
0.682
0.690
0.674
0.668
0.660
0.650
0.646
0.630
0.624
0.624
0.620
0.628
0.628
0.636
0.634
0.628
0.636
0.634
0.618
0.614
0.610
0.610
0.614
0.612
0.618
0.618
0.618
0.622
0.616
0.618
0.612
0.610
0.612
0.602
0.604
0.608
0.626
0.640
0.652
0.666
0.682
0.690
0.668
0.670
0.664
0.652
0.646
0.632
0.624
0.620
0.616
0.610
0.602
0.596
0.606
0.602
0.608
0.598
0.592
0.596
0.602
0.614
0.622
0.650
0.700
0.712
0.688
0.666
0.664
0.656
0.642
0.622
0.614
0.608
0.606
0.612
0.618
0.614
0.616
0.622
0.630
0.636
0.640
0.642
0.652
0.644
0.638
0.648
0.652
0.666
0.654
0.656
0.652
0.654
0.648
0.658
0.646
0.646
0.656
0.664
0.670
0.686
0.692
0.696
0.684
0.678
0.680
0.674
0.670
0.654
0.644
0.634
0.622
0.632
0.642
0.650
0.662
0.654
0.650
0.646
0.642
0.634
0.638
0.644
0.650
0.648
0.642
0.650
0.654
0.666
0.674
0.684
0.696
0.708
0.714
0.710
0.706
0.702
0.690
0.670
0.666
0.664
0.662
0.670
0.674
0.680
0.684
0.682
0.682
0.676
0.666
0.662
0.664
0.660
0.650
0.642
0.652
0.656
0.658
0.666
0.664
0.678
0.670
0.670
0.664
0.660
0.648
0.644
0.636
0.652
0.652
0.658
0.666
0.662
0.660
0.664
0.666
0.660
0.648
0.642
0.644
0.640
0.658
0.662
0.674
0.684
0.672
0.706
0.744
0.742
0.712
0.700
0.688
0.672
0.660
0.652
0.642
0.636
0.624
0.618
0.620
0.620
0.626
0.616
0.640
0.644
0.650
0.648
0.650
0.640
0.640
0.624
0.614
0.614
0.612
0.614
0.614
0.616
0.604
0.606
0.616
0.628
0.646
0.660
0.684
0.690
0.692
0.702
0.702
0.690
0.698
0.684
0.678
0.682
0.690
0.676
0.684
0.682
0.688
0.698
0.690
0.692
0.710
0.716
0.710
0.702
0.686
0.682
0.678
0.672
0.678
0.670
0.672
0.680
0.686
0.686
0.680
0.666
0.662
0.658
0.656
0.644
0.646
0.642
0.624
0.628
0.622
0.620
0.622
0.620
0.618
0.614
0.606
0.610
0.608
0.614
0.630
0.646
0.650
0.684
0.700
0.712
0.710
0.704
0.680
0.664
0.658
0.646
0.640
0.644
0.650
0.650
0.658
0.674
0.702
0.752
0.936
0.806
0.788
0.772
0.738
0.728
0.702
0.696
0.696
0.676
0.672
0.670
0.658
0.666
0.672
0.668
0.676
0.692
0.684
0.686
0.698
0.690
0.688
0.688
0.700
0.690
0.702
0.714
0.696
0.704
0.712
0.706
0.712
0.736
0.750
0.736
0.744
0.752
0.760
0.738
0.740
0.734
0.710
0.708
0.708
0.690
0.688
0.692
0.676
0.676
0.686
0.686
0.670
0.676
0.670
0.652
0.650
0.648
0.644
0.638
0.642
0.646
0.640
0.644
0.652
0.652
0.656
0.664
0.658
0.662
0.674
0.664
0.666
0.676
0.674
0.682
0.690
0.686
0.684
0.692
0.692
0.694
0.686
0.698
0.696
0.688
0.686
0.682
0.682
0.662
0.662
0.660
0.648
0.650
0.648
0.638
0.632
0.628
0.632
0.632
0.634
0.632
0.628
0.624
0.626
0.626
0.632
0.640
0.642
0.660
0.664
0.664
0.672
0.670
0.670
0.668
0.668
0.662
0.664
0.656
0.656
0.656
0.652
0.648
0.658
0.662
0.654
0.656
0.658
0.652
0.652
0.654
0.648
0.650
0.646
0.650
0.644
0.650
0.644
0.638
0.640
0.640
0.632
0.636
0.642
0.638
0.646
0.664
0.656
0.662
0.666
0.662
0.692
0.698
0.668
0.678
0.670
0.664
0.662
0.660
0.656
0.664
0.668
0.666
0.676
0.672
0.680
0.698
0.692
0.702
0.720
0.714
0.728
0.726
0.710
0.712
0.710
0.688
0.682
0.678
0.662
0.662
0.668
0.658
0.666
0.664
0.672
0.692
0.682
0.664
0.662
0.666
0.654
0.656
0.668
0.656
0.666
0.686
0.688
0.692
0.712
0.722
0.708
0.718
0.722
0.704
0.698
0.708
0.690
0.686
0.676
0.678
0.678
0.680
0.666
0.664
0.670
0.664
0.668
0.674
0.680
0.672
0.676
0.672
0.652
0.660
0.642
0.638
0.642
0.638
0.640
0.640
0.638
0.642
0.630
0.624
0.632
0.628
0.628
0.630
0.632
0.618
0.614
0.612
0.638
0.632
0.646
0.648
0.654
0.646
0.642
0.628
0.622
0.620
0.616
0.610
0.612
0.614
0.634
0.644
0.674
0.696
0.686
0.682
0.686
0.688
0.678
0.664
0.656
0.644
0.650
0.622
0.624
0.626
0.616
0.614
0.614
0.616
0.616
0.616
0.620
0.630
0.630
0.626
0.634
0.642
0.638
0.640
0.646
0.640
0.644
0.662
0.678
0.656
0.658
0.660
0.648
0.642
0.634
0.624
0.622
0.620
0.628
0.642
0.638
0.634
0.638
0.642
0.642
0.640
0.636
0.638
0.634
0.634
0.626
0.624
0.628
0.648
0.652
0.662
0.652
0.654
0.654
0.656
0.652
0.652
0.644
0.644
0.650
0.656
0.656
0.662
0.662
0.654
0.660
0.646
0.642
0.640
0.662
0.672
0.686
0.688
0.692
0.704
0.694
0.686
0.692
0.692
0.684
0.680
0.678
0.676
0.664
0.654
0.656
0.650
0.662
0.652
0.650
0.644
0.640
0.640
0.644
0.652
0.656
0.662
0.664
0.682
0.688
0.684
0.688
0.684
0.668
0.650
0.642
0.632
0.632
0.634
0.630
0.634
0.638
0.648
0.662
0.668
0.672
0.674
0.668
0.666
0.666
0.652
0.650
0.654
0.654
0.648
0.648
0.648
0.654
0.648
0.650
0.660
0.656
0.658
0.662
0.672
0.666
0.662
0.670
0.668
0.664
0.662
0.666
0.660
0.662
0.664
0.658
0.656
0.656
0.662
0.654
0.656
0.664
0.658
0.662
0.668
0.686
0.678
0.684
0.686
0.676
0.672
0.668
0.672
0.676
0.674
0.648
0.688
0.670
0.674
0.662
0.658
0.660
0.662
0.658
0.656
0.660
0.676
0.668
0.670
0.678
0.670
0.674
0.686
0.686
0.680
0.688
0.690
0.688
0.682
0.688
0.686
0.676
0.674
0.662
0.660
0.662
0.654
0.656
0.656
0.658
0.650
0.652
0.656
0.654
0.646
0.660
0.666
0.656
0.654
0.652
0.652
0.652
0.660
0.648
0.652
0.666
0.674
0.670
0.668
0.668
0.670
0.674
0.658
0.656
0.654
0.648
0.638
0.636
0.642
0.634
0.634
0.638
0.642
0.646
0.646
0.656
0.650
0.642
0.638
0.640
0.636
0.624
0.618
0.616
0.614
0.604
0.604
0.604
0.610
0.610
0.608
0.614
0.626
0.630
0.632
0.632
0.632
0.636
0.638
0.636
0.628
0.626
0.626
0.624
0.616
0.616
0.618
0.622
0.614
0.616
0.618
0.624
0.626
0.628
0.642
0.646
0.654
0.674
0.678
0.678
0.676
0.680
0.668
0.664
0.666
0.660
0.656
0.662
0.668
0.656
0.658
0.660
0.662
0.662
0.654
0.668
0.662
0.652
0.652
0.644
0.634
0.628
0.630
0.624
0.616
0.608
0.602
0.602
0.598
0.596
0.596
0.594
0.600
0.602
0.604
0.600
0.602
0.610
0.610
0.612
0.614
0.620
0.626
0.628
0.638
0.640
0.646
0.646
0.652
0.648
0.654
0.652
0.660
0.648
0.644
0.644
0.646
0.638
0.646
0.644
0.646
0.648
0.654
0.640
0.634
0.634
0.630
0.626
0.630
0.642
0.644
0.658
0.656
0.658
0.658
0.656
0.662
0.642
0.642
0.634
0.634
0.634
0.624
0.624
0.632
0.636
0.626
0.634
0.630
0.630
0.636
0.652
0.658
0.654
0.660
0.666
0.672
0.674
0.670
0.666
0.670
0.668
0.664
0.666
0.672
0.678
0.674
0.680
0.688
0.694
0.688
0.692
0.688
0.686
0.690
0.686
0.690
0.680
0.672
0.668
0.672
0.658
0.650
0.648
0.646
0.640
0.636
0.630
0.620
0.622
0.644
0.634
0.632
0.632
0.634
0.626
0.628
0.632
0.624
0.632
0.640
0.646
0.662
0.652
0.656
0.660
0.656
0.662
0.662
0.664
0.662
0.654
0.652
0.648
0.648
0.638
0.644
0.648
0.646
0.644
0.650
0.652
0.652
0.656
0.662
0.654
0.656
0.652
0.656
0.646
0.648
0.648
0.644
0.642
0.648
0.648
0.648
0.650
0.656
0.646
0.650
0.646
0.636
0.638
0.638
0.646
0.644
0.632
0.642
0.636
0.628
0.630
0.624
0.628
0.626
0.628
0.628
0.634
0.634
0.640
0.646
0.640
0.644
0.642
0.638
0.642
0.638
0.644
0.644
0.650
0.658
0.672
0.662
0.664
0.666
0.652
0.652
0.648
0.644
0.638
0.630
0.628
0.630
0.620
0.620
0.624
0.624
0.624
0.622
0.634
0.636
0.636
0.644
0.648
0.640
0.642
0.648
0.644
0.640
0.640
0.636
0.632
0.630
0.628
0.642
0.636
0.636
0.648
0.646
0.648
0.646
0.654
0.648
0.650
0.654
0.662
0.650
0.652
0.652
0.642
0.638
0.640
0.646
0.634
0.640
0.640
0.644
0.642
0.634
0.638
0.636
0.642
0.642
0.634
0.642
0.648
0.644
0.636
0.636
0.634
0.634
0.630
0.630
0.638
0.636
0.642
0.642
0.644
0.640
0.638
0.642
0.644
0.634
0.630
0.630
0.630
0.630
0.628
0.632
0.630
0.634
0.630
0.640
0.634
0.630
0.636
0.634
0.626
0.628
0.626
0.622
0.616
0.612
0.620
0.610
0.612
0.620
0.616
0.628
0.630
0.634
0.628
0.630
0.634
0.642
0.638
0.636
0.640
0.640
0.638
0.642
0.638
0.636
0.634
0.632
0.638
0.630
0.626
0.632
0.630
0.634
0.628
0.638
0.630
0.630
0.632
0.630
0.626
0.620
0.624
0.628
0.624
0.620
0.626
0.632
0.622
0.622
0.624
0.628
0.636
0.628
0.630
0.634
0.618
0.630
0.614
0.612
0.600
0.604
0.598
0.594
0.582
0.578
0.574
0.574
0.570
0.560
0.552
0.550
0.548
0.542
0.536
0.242
0.288
0.530
0.528
0.528
0.524
0.544
0.498
0.518
0.522
0.524
0.526
0.520
0.530
0.524
0.518
0.514
0.520
0.524
0.516
0.512
0.518
0.522
0.526
0.530
0.514
0.518
0.526
0.514
0.516
0.506
0.522
0.520
0.526
0.532
0.522
0.524
0.530
0.546
0.548
0.552
0.550
0.546
0.542
0.548
0.542
0.546
0.540
0.536
0.536
0.534
0.538
0.534
0.526
0.536
0.534
0.530
0.530
0.526
0.534
0.526
0.526
0.524
0.526
0.528
0.528
0.528
0.520
0.528
0.530
0.528
0.524
0.532
0.528
0.518
0.546
0.530
0.530
0.534
0.538
0.532
0.530
0.536
0.536
0.534
0.538
0.542
0.550
0.542
0.548
0.552
0.556
0.562
0.554
0.554
0.560
0.568
0.556
0.558
0.554
0.558
0.546
0.546
0.550
0.550
0.544
0.544
0.562
0.566
0.564
0.574
0.578
0.574
0.574
0.576
0.574
0.568
0.566
0.572
0.556
0.552
0.552
0.556
0.544
0.546
0.548
0.546
0.544
0.208
0.334
0.546
0.546
0.540
0.546
0.552
0.550
0.548
0.552
0.556
0.554
0.202
0.346
0.550
0.550
0.546
0.544
0.548
0.544
0.554
0.538
0.538
0.532
0.542
0.532
0.528
0.534
0.542
0.544
0.542
0.546
0.562
0.564
0.558
0.556
0.562
0.562
0.558
0.556
0.550
0.560
0.556
0.554
0.554
0.548
0.560
0.550
0.552
0.544
0.542
0.546
0.548
0.554
0.552
0.550
0.562
0.554
0.552
0.542
0.548
0.540
0.558
0.538
0.536
0.540
0.536
0.536
0.532
0.530
0.522
0.528
0.532
0.528
0.528
0.528
0.520
0.522
0.520
0.522
0.516
0.518
0.512
0.518
0.546
0.544
0.546
0.542
0.538
0.544
0.532
0.536
0.532
0.522
0.522
0.528
0.522
0.518
0.524
0.510
0.544
0.528
0.528
0.530
0.526
0.528
0.528
0.524
0.516
0.530
0.524
0.518
0.518
0.530
0.528
0.528
0.528
0.534
0.538
0.532
1.068
0.542
0.536
0.544
0.550
0.566
0.564
0.574
0.592
0.590
0.588
0.604
0.588
0.584
0.574
0.566
0.564
0.566
0.574
0.730
0.352
0.542
0.544
0.540
0.550
0.546
0.548
0.544
0.546
0.560
0.570
0.584
0.570
0.566
0.558
0.564
0.506
0.588
0.534
0.536
0.536
0.536
0.530
0.532
0.534
0.542
0.524
0.532
0.532
0.540
0.532
0.532
0.596
0.578
0.608
0.624
0.598
0.596
0.588
0.594
0.576
0.578
0.530
0.578
0.230
0.334
0.570
0.556
0.570
0.576
0.604
0.606
0.620
0.640
0.644
0.636
0.654
0.652
0.648
0.642
0.642
0.648
0.642
0.638
0.646
0.658
0.662
0.658
0.656
0.662
0.664
0.662
0.670
0.684
0.686
0.676
0.674
0.682
0.694
0.692
0.684
0.686
0.694
0.700
0.684
0.674
0.686
0.696
0.704
0.698
0.700
0.720
0.732
0.714
0.724
0.734
0.708
0.730
0.718
0.706
0.712
0.698
0.692
0.700
0.694
0.688
0.696
0.706
0.708
0.696
0.698
0.666
0.642
0.628
0.628
0.600
0.590
0.598
0.614
0.624
0.644
0.676
0.728
0.746
0.766
0.778
0.758
0.758
0.766
0.748
0.714
0.718
0.720
0.700
0.708
0.714
0.704
0.722
0.722
0.724
0.732
0.748
0.722
0.730
0.716
0.698
0.698
0.706
0.688
0.694
0.698
0.690
0.682
0.672
0.664
0.658
0.642
0.638
0.640
0.656
0.650
0.664
0.680
0.680
0.686
0.696
0.696
0.696
0.704
0.692
0.696
0.692
0.678
0.684
0.666
0.664
0.660
0.650
0.654
0.640
0.648
0.652
0.668
0.666
0.672
0.690
0.702
0.708
0.716
0.712
0.728
0.728
0.718
0.736
0.708
0.714
0.726
0.720
0.744
0.754
0.732
0.754
0.748
0.732
0.752
0.772
0.742
0.758
0.734
0.732
0.730
0.724
0.748
0.736
0.742
0.748
0.730
0.752
0.766
0.748
0.770
0.756
0.738
0.742
0.744
0.752
0.772
0.740
0.762
0.756
0.746
0.762
0.766
0.752
0.758
0.758
0.746
0.780
0.790
0.766
0.766
0.720
0.720
0.712
0.698
0.716
0.704
0.710
0.722
0.720
0.726
0.732
0.712
0.726
0.734
0.738
0.768
0.732
0.746
0.720
0.726
0.724
0.722
0.740
0.744
0.734
0.742
0.738
0.748
0.752
0.736
0.740
0.738
0.720
0.740
0.748
0.718
0.726
0.726
0.718
0.726
0.740
0.724
0.738
0.724
0.714
0.730
0.720
0.728
0.746
0.730
0.738
0.736
0.726
0.742
0.762
0.750
0.760
0.752
0.728
0.726
0.714
0.710
0.720
0.710
0.720
0.716
0.710
0.728
0.748
0.732
0.742
0.712
0.722
0.724
0.716
0.722
0.716
0.714
0.728
0.728
0.748
0.732
0.726
0.732
0.738
0.742
0.768
0.746
0.768
0.756
0.742
0.770
0.782
0.762
0.776
0.754
0.756
0.758
0.760
0.746
0.756
0.734
0.738
0.748
0.730
0.756
0.778
0.754
0.770
0.742
0.750
0.756
0.740
0.766
0.766
0.762
0.776
0.764
0.760
0.764
0.728
0.734
0.734
0.718
0.744
0.746
0.736
0.750
0.732
0.746
0.752
0.740
0.748
0.740
0.734
0.748
0.766
0.758
0.776
0.754
0.758
0.762
0.730
0.752
0.770
0.740
0.758
0.750
0.744
0.734
0.724
0.742
0.750
0.736
0.758
0.738
0.760
0.768
0.734
0.746
0.718
0.718
0.724
0.728
0.720
0.734
0.752
0.754
0.766
0.734
0.742
0.712
0.724
0.730
0.720
0.732
0.736
0.728
0.752
0.742
0.726
0.732
0.736
0.708
0.710
0.712
0.692
0.700
0.698
0.700
0.698
0.708
0.720
0.700
0.708
0.712
0.702
0.698
0.696
0.696
0.682
0.686
0.692
0.674
0.682
0.684
0.670
0.666
0.678
0.680
0.670
0.678
0.682
0.678
0.672
0.678
0.682
0.684
0.680
0.686
0.698
0.694
0.698
0.704
0.704
0.702
0.714
0.722
0.720
0.720
0.728
0.730
0.718
0.730
0.742
0.738
0.752
0.756
0.744
0.750
0.754
0.736
0.736
0.744
0.726
0.740
0.752
0.740
0.740
0.748
0.742
0.730
0.738
0.744
0.728
0.734
0.736
0.730
0.728
0.734
0.746
0.732
0.750
0.766
0.742
0.752
0.752
0.740
0.738
0.758
0.768
0.738
0.740
0.748
0.758
0.738
0.756
0.756
0.736
0.724
0.716
0.734
0.730
0.720
0.710
0.708
0.698
0.676
0.686
0.692
0.690
0.692
0.702
0.710
0.700
0.716
0.712
0.718
0.738
0.752
0.732
0.754
0.762
0.734
0.750
0.758
0.736
0.744
0.746
0.732
0.746
0.766
0.770
0.762
0.780
0.790
0.766
0.776
0.778
0.744
0.760
0.760
0.736
0.742
0.754
0.738
0.748
0.764
0.752
0.762
0.770
0.762
0.762
0.770
0.752
0.752
0.768
0.758
0.748
0.764
0.776
0.748
0.768
0.778
0.756
0.772
0.766
0.750
0.770
0.774
0.760
0.782
0.814
0.800
0.802
0.818
0.794
0.774
0.786
0.784
0.752
0.758
0.766
0.760
0.742
0.760
0.772
0.750
0.754
0.762
0.746
0.752
0.762
0.768
0.746
0.762
0.772
0.756
0.760
0.772
0.764
0.742
0.758
0.774
0.750
0.764
0.770
0.746
0.752
0.772
0.790
0.766
0.774
0.788
0.786
0.762
0.780
0.786
0.750
0.754
0.758
0.734
0.734
0.734
0.710
0.712
0.712
0.702
0.714
0.726
0.722
0.728
0.744
0.736
0.720
0.730
0.732
0.714
0.724
0.730
0.716
0.714
0.720
0.728
0.706
0.720
0.730
0.712
0.714
0.726
0.734
0.714
0.726
0.742
0.716
0.728
0.732
0.720
0.722
0.728
0.720
0.714
0.728
0.740
0.720
0.728
0.740
0.730
0.718
0.718
0.720
0.700
0.704
0.704
0.694
0.698
0.700
0.696
0.702
0.710
0.724
0.714
0.722
0.732
0.726
0.716
0.732
0.734
0.702
0.704
0.698
0.686
0.684
0.682
0.682
0.674
0.676
0.678
0.670
0.676
0.672
0.684
0.676
0.676
0.678
0.678
0.668
0.668
0.672
0.672
0.668
0.672
0.676
0.676
0.678
0.682
0.690
0.682
0.682
0.684
0.694
0.682
0.682
0.684
0.696
0.688
0.694
0.702
0.694
0.698
0.702
0.710
0.702
0.702
0.706
0.716
0.700
0.710
0.720
0.718
0.708
0.714
0.716
0.704
0.706
0.706
0.718
0.706
0.706
0.708
0.716
0.708
0.708
0.716
0.722
0.710
0.712
0.712
0.708
0.700
0.706
0.720
0.718
0.706
0.714
0.718
0.706
0.708
0.718
0.712
0.700
0.706
0.714
0.706
0.702
0.710
0.718
0.706
0.712
0.722
0.716
0.708
0.722
0.736
0.738
0.722
0.736
0.746
0.728
0.722
0.730
0.738
0.724
0.726
0.734
0.750
0.746
0.760
0.772
0.764
0.740
0.756
0.764
0.734
0.730
0.734
0.742
0.716
0.718
0.736
0.760
0.746
0.752
0.760
0.748
0.730
0.740
0.748
0.730
0.718
0.722
0.726
0.712
0.718
0.732
0.732
0.714
0.718
0.728
0.718
0.708
0.712
0.720
0.708
0.702
0.714
0.708
0.692
0.700
0.704
0.708
0.694
0.700
0.710
0.720
0.700
0.696
0.692
0.694
0.678
0.676
0.680
0.694
0.688
0.702
0.716
0.732
0.720
0.724
0.738
0.744
0.720
0.720
0.722
0.726
0.704
0.714
0.714
0.726
0.714
0.718
0.726
0.732
0.718
0.722
0.730
0.726
0.714
0.716
0.724
0.722
0.708
0.712
0.726
0.728
0.708
0.714
0.720
0.712
0.702
0.712
0.720
0.694
0.694
0.692
0.684
0.686
0.696
0.692
0.688
0.696
0.694
0.684
0.684
0.688
0.678
0.678
0.682
0.684
0.672
0.670
0.658
0.660
0.672
0.678
0.690
0.700
0.704
0.708
0.722
0.730
0.726
0.706
0.710
0.708
0.702
0.684
0.682
0.684
0.684
0.680
0.674
0.686
0.696
0.692
0.692
0.702
0.708
0.700
0.698
0.704
0.706
0.694
0.700
0.704
0.710
0.692
0.700
0.708
0.712
0.706
0.712
0.718
0.706
0.704
0.706
0.706
0.698
0.704
0.710
0.714
0.708
0.714
0.728
0.728
0.726
0.736
0.728
0.708
0.706
0.694
0.682
0.676
0.676
0.666
0.666
0.662
0.668
0.662
0.670
0.686
0.702
0.696
0.692
0.694
0.698
0.684
0.688
0.694
0.706
0.694
0.704
0.710
0.704
0.698
0.698
0.702
0.690
0.688
0.690
0.682
0.682
0.688
0.686
0.682
0.684
0.692
0.678
0.690
0.696
0.690
0.690
0.692
0.692
0.686
0.692
0.692
0.686
0.694
0.702
0.690
0.698
0.702
0.698
0.692
0.686
0.678
0.664
0.658
0.660
0.650
0.648
0.644
0.646
0.656
0.642
0.646
0.650
0.656
0.652
0.662
0.670
0.670
0.678
0.690
0.698
0.692
0.706
0.716
0.718
0.728
0.716
0.696
0.704
0.704
0.708
0.712
0.724
0.738
0.730
0.732
0.746
0.730
0.732
0.742
0.750
0.728
0.742
0.752
0.740
0.742
0.754
0.750
0.748
0.768
0.770
0.746
0.752
0.764
0.752
0.740
0.752
0.762
0.742
0.746
0.756
0.752
0.726
0.738
0.748
0.732
0.742
0.758
0.766
0.740
0.754
0.756
0.742
0.738
0.742
0.740
0.726
0.740
0.760
0.754
0.768
0.788
0.804
0.762
0.774
0.776
0.754
0.734
0.750
0.752
0.732
0.726
0.740
0.746
0.724
0.730
0.740
0.738
0.718
0.728
0.732
0.722
0.714
0.732
0.738
0.728
0.732
0.754
0.768
0.740
0.748
0.750
0.746
0.722
0.730
0.726
0.700
0.712
0.732
0.740
0.724
0.732
0.736
0.710
0.722
0.724
0.712
0.706
0.712
0.728
0.714
0.706
0.714
0.724
0.702
0.704
0.714
0.724
0.702
0.710
0.722
0.700
0.708
0.716
0.716
0.706
0.716
0.726
0.712
0.706
0.714
0.718
0.696
0.702
0.706
0.696
0.698
0.708
0.714
0.704
0.712
0.718
0.706
0.706
0.712
0.710
0.692
0.700
0.704
0.708
0.694
0.708
0.710
0.698
0.702
0.712
0.706
0.696
0.702
0.706
0.698
0.698
0.704
0.706
0.698
0.708
0.716
0.732
0.724
0.718
0.730
0.740
0.730
0.716
0.728
0.732
0.716
0.716
0.722
0.728
0.718
0.740
0.752
0.736
0.744
0.748
0.750
0.732
0.752
0.768
0.750
0.746
0.762
0.762
0.740
0.756
0.772
0.760
0.750
0.754
0.738
0.730
0.730
0.706
0.702
0.692
0.712
0.706
0.712
0.722
0.714
0.712
0.702
0.702
0.708
0.712
0.710
0.708
0.710
0.716
0.714
0.718
0.728
0.716
0.714
0.722
0.716
0.708
0.712
0.724
0.714
0.728
0.734
0.724
0.732
0.740
0.728
0.730
0.740
0.736
0.718
0.734
0.730
0.712
0.716
0.718
0.700
0.696
0.702
0.708
0.696
0.706
0.718
0.704
0.712
0.722
0.714
0.722
0.736
0.734
0.736
0.750
0.750
0.740
0.756
0.758
0.748
0.758
0.766
0.756
0.734
0.738
0.754
0.748
0.724
0.720
0.728
0.730
0.708
0.714
0.720
0.706
0.714
0.718
0.706
0.708
0.710
0.702
0.694
0.696
0.694
0.684
0.694
0.700
0.694
0.692
0.698
0.698
0.682
0.690
0.690
0.680
0.686
0.682
0.688
0.680
0.688
0.694
0.686
0.690
0.700
0.686
0.696
0.690
0.684
0.686
0.686
0.688
0.682
0.692
0.704
0.714
0.710
0.724
0.736
0.724
0.720
0.726
0.734
0.714
0.714
0.724
0.734
0.716
0.720
0.724
0.722
0.712
0.722
0.740
0.724
0.732
0.740
0.744
0.720
0.732
0.740
0.732
0.714
0.722
0.724
0.716
0.726
0.734
0.722
0.730
0.734
0.714
0.710
0.700
0.696
0.698
0.712
0.724
0.718
0.724
0.722
0.706
0.714
0.722
0.706
0.714
0.726
0.712
0.710
0.718
0.716
0.702
0.710
0.720
0.710
0.712
0.726
0.732
0.712
0.728
0.736
0.720
0.724
0.730
0.726
0.720
0.724
0.744
0.730
0.728
0.730
0.716
0.720
0.728
0.706
0.712
0.716
0.698
0.702
0.700
0.686
0.682
0.672
0.668
0.656
0.654
0.656
0.672
0.658
0.670
0.684
0.696
0.684
0.692
0.702
0.698
0.686
0.706
0.712
0.700
0.704
0.714
0.720
0.708
0.712
0.724
0.736
0.710
0.726
0.730
0.718
0.728
0.728
0.734
0.718
0.736
0.754
0.730
0.742
0.752
0.724
0.728
0.734
0.722
0.720
0.734
0.750
0.722
0.728
0.736
0.722
0.726
0.740
0.734
0.722
0.744
0.746
0.722
0.728
0.726
0.712
0.710
0.718
0.728
0.716
0.746
0.764
0.750
0.762
0.786
0.774
0.752
0.768
0.774
0.748
0.746
0.752
0.754
0.728
0.734
0.740
0.750
0.726
0.744
0.750
0.754
0.730
0.746
0.754
0.736
0.742
0.750
0.748
0.726
0.738
0.740
0.724
0.724
0.730
0.736
0.718
0.724
0.732
0.732
0.712
0.728
0.736
0.736
0.716
0.728
0.734
0.724
0.724
0.732
0.722
0.708
0.716
0.718
0.700
0.714
0.726
0.744
0.724
0.750
0.764
0.744
0.750
0.756
0.752
0.726
0.730
0.728
0.704
0.700
0.702
0.698
0.678
0.700
0.712
0.708
0.718
0.730
0.754
0.728
0.736
0.746
0.738
0.732
0.752
0.738
0.718
0.734
0.746
0.732
0.728
0.736
0.730
0.704
0.710
0.716
0.700
0.702
0.710
0.704
0.690
0.700
0.712
0.700
0.702
0.716
0.716
0.696
0.706
0.718
0.710
0.710
0.724
0.736
0.716
0.732
0.740
0.720
0.724
0.736
0.742
0.716
0.728
0.742
0.730
0.730
0.732
0.724
0.706
0.716
0.720
0.704
0.712
0.718
0.712
0.702
0.712
0.720
0.704
0.700
0.708
0.712
0.698
0.710
0.716
0.714
0.708
0.730
0.736
0.712
0.728
0.732
0.722
0.720
0.728
0.732
0.706
0.704
0.698
0.692
0.670
0.660
0.654
0.656
0.658
0.652
0.660
0.642
0.650
0.654
0.644
0.640
0.640
0.640
0.640
0.634
0.632
0.624
0.624
0.624
0.616
0.614
0.606
0.598
0.596
0.588
0.586
0.582
0.582
0.580
0.574
0.578
0.428
0.716
0.586
0.592
0.592
0.588
0.640
0.522
0.578
0.576
0.556
0.566
0.558
0.562
0.556
0.554
0.544
0.554
0.554
0.558
0.568
0.586
0.602
0.610
0.620
0.650
0.674
0.702
0.722
0.314
0.374
0.676
0.674
0.672
0.678
0.684
0.680
0.676
0.688
0.710
0.724
0.716
0.700
0.706
0.726
0.730
0.716
0.704
0.716
0.718
0.720
0.714
0.700
0.704
0.714
0.726
0.722
0.710
0.694
0.686
0.690
0.686
0.688
0.676
0.670
0.668
0.674
0.678
0.678
0.678
0.684
0.696
0.710
0.706
0.702
0.714
0.726
0.738
0.732
0.722
0.740
0.744
0.740
0.724
0.722
0.734
0.738
0.726
0.724
0.732
0.738
0.736
0.728
0.740
0.746
0.746
0.732
0.738
0.742
0.750
0.734
0.728
0.744
0.746
0.746
0.734
0.752
0.750
0.756
0.740
0.740
0.750
0.754
0.756
0.744
0.730
0.734
0.742
0.742
0.730
0.736
0.746
0.764
0.758
0.744
0.758
0.762
0.762
0.736
0.732
0.744
0.746
0.734
0.728
0.756
0.762
0.768
0.748
0.754
0.758
0.762
0.756
0.736
0.738
0.742
0.738
0.730
0.722
0.728
0.738
0.738
0.724
0.728
0.740
0.744
0.718
0.712
0.698
0.756
0.760
0.708
0.692
0.662
0.646
0.626
0.616
0.612
0.616
0.610
0.608
0.608
0.618
0.634
0.642
0.648
0.648
0.660
0.682
0.684
0.694
0.698
0.704
0.692
0.698
0.702
0.700
0.706
0.700
0.688
0.692
0.694
0.706
0.712
0.704
0.710
0.714
0.712
0.718
0.708
0.704
0.706
0.710
0.706
0.698
0.704
0.708
0.708
0.708
0.702
0.702
0.698
0.700
0.706
0.698
0.698
0.708
0.710
0.714
0.708
0.714
0.718
0.726
0.722
0.718
0.732
0.738
0.736
0.736
0.720
0.716
0.714
0.710
0.710
0.708
0.696
0.700
0.708
0.716
0.714
0.710
0.712
0.712
0.724
0.724
0.714
0.712
0.712
0.712
0.718
0.708
0.706
0.708
0.706
0.704
0.692
0.690
0.692
0.698
0.684
0.686
0.692
0.694
0.694
0.686
0.680
0.688
0.706
0.724
0.708
0.696
0.692
0.690
0.698
0.688
0.690
0.696
0.708
0.710
0.698
0.700
0.698
0.690
0.694
0.686
0.670
0.686
0.686
0.692
0.694
0.686
0.706
0.716
0.706
0.696
0.698
0.704
0.710
0.704
0.702
0.700
0.704
0.692
0.680
0.680
0.678
0.676
0.678
0.668
0.658
0.666
0.670
0.678
0.686
0.678
0.688
0.682
0.692
0.700
0.700
0.698
0.710
0.706
0.712
0.702
0.698
0.700
0.704
0.698
0.694
0.674
0.682
0.680
0.686
0.682
0.676
0.672
0.662
0.670
0.692
0.706
0.698
0.708
0.726
0.736
0.734
0.714
0.706
0.706
0.706
0.698
0.684
0.684
0.698
0.704
0.710
0.702
0.702
0.706
0.710
0.706
0.694
0.440
0.234
0.676
0.632
0.638
0.634
0.626
0.628
0.618
0.616
0.618
0.624
0.626
0.630
0.626
0.636
0.636
0.646
0.654
0.646
0.650
0.664
0.672
0.684
0.696
0.686
0.690
0.700
0.704
0.712
0.718
0.710
0.708
0.714
0.728
0.746
0.732
0.736
0.750
0.758
0.754
0.738
0.730
0.734
0.746
0.756
0.740
0.726
0.722
0.730
0.742
0.728
0.732
0.750
0.766
0.746
0.752
0.750
0.748
0.738
0.722
0.706
0.706
0.704
0.712
0.710
0.704
0.718
0.720
0.730
0.730
0.718
0.720
0.722
0.740
0.764
0.754
0.740
0.746
0.738
0.750
0.722
0.714
0.716
0.726
0.744
0.730
0.734
0.746
0.762
0.750
0.732
0.716
0.714
0.720
0.728
0.712
0.704
0.722
0.734
0.728
0.716
0.730
0.734
0.750
0.726
0.718
0.716
0.720
0.730
0.718
0.698
0.700
0.704
0.714
0.724
0.708
0.698
0.710
0.736
0.754
0.748
0.728
0.722
0.730
0.738
0.740
0.732
0.746
0.752
0.746
0.732
0.738
0.740
0.742
0.730
0.710
0.708
0.710
0.730
0.740
0.740
0.718
0.718
0.722
0.708
0.694
0.660
0.672
0.658
0.666
0.666
0.672
0.634
0.644
0.636
0.616
0.438
0.756
0.622
0.598
0.598
0.590
0.588
0.588
0.590
0.590
0.598
0.596
0.596
0.608
0.618
0.634
0.658
0.656
0.656
0.666
0.678
0.708
0.724
0.716
0.720
0.736
0.752
0.766
0.742
0.748
0.756
0.776
0.802
0.776
0.768
0.772
0.782
0.790
0.770
0.754
0.758
0.778
0.782
0.758
0.768
0.768
0.770
0.752
0.750
0.760
0.774
0.770
0.760
0.776
0.780
0.754
0.734
0.738
0.750
0.768
0.758
0.746
0.754
0.776
0.770
0.752
0.734
0.728
0.746
0.732
0.716
0.720
0.716
0.724
0.716
0.710
0.726
0.742
0.756
0.734
0.732
0.740
0.748
0.742
0.742
0.758
0.766
0.746
0.724
0.726
0.736
0.734
0.718
0.710
0.728
0.750
0.776
0.750
0.746
0.766
0.784
0.810
0.774
0.754
0.764
0.758
0.746
0.724
0.742
0.770
0.790
0.762
0.738
0.730
0.738
0.740
0.722
0.734
0.776
0.794
0.766
0.748
0.756
0.762
0.756
0.726
0.732
0.748
0.756
0.766
0.738
0.720
0.734
0.760
0.774
0.752
0.750
0.788
0.794
0.796
0.766
0.760
0.778
0.800
0.770
0.756
0.778
0.788
0.792
0.748
0.748
0.760
0.772
0.780
0.742
0.736
0.734
0.756
0.754
0.738
0.722
0.730
0.746
0.746
0.724
0.722
0.730
0.736
0.766
0.728
0.722
0.744
0.754
0.754
0.718
0.712
0.726
0.768
0.780
0.742
0.760
0.778
0.790
0.770
0.752
0.750
0.760
0.760
0.740
0.728
0.744
0.748
0.778
0.762
0.748
0.762
0.766
0.774
0.752
0.762
0.776
0.786
0.758
0.748
0.756
0.760
0.760
0.726
0.724
0.744
0.766
0.782
0.756
0.744
0.758
0.752
0.760
0.732
0.722
0.724
0.734
0.742
0.726
0.730
0.754
0.770
0.752
0.724
0.704
0.706
0.698
0.716
0.702
0.712
0.722
0.758
0.740
0.746
0.752
0.778
0.758
0.738
0.762
0.764
0.772
0.744
0.754
0.752
0.760
0.760
0.738
0.750
0.762
0.780
0.788
0.774
0.746
0.750
0.744
0.758
0.756
0.738
0.714
0.712
0.748
0.774
0.732
0.720
0.718
0.726
0.762
0.740
0.738
0.738
0.780
0.796
0.762
0.754
0.758
0.760
0.772
0.770
0.742
0.738
0.742
0.754
0.758
0.742
0.726
0.724
0.722
0.736
0.760
0.728
0.712
0.710
0.736
0.766
0.764
0.746
0.752
0.758
0.756
0.728
0.730
0.732
0.770
0.798
0.760
0.748
0.748
0.756
0.748
0.722
0.710
0.710
0.720
0.760
0.744
0.726
0.742
0.748
0.764
0.732
0.710
0.718
0.740
0.746
0.720
0.730
0.742
0.764
0.770
0.736
0.714
0.728
0.746
0.758
0.736
0.714
0.720
0.730
0.774
0.770
0.740
0.732
0.750
0.780
0.812
0.762
0.754
0.776
0.792
0.788
0.750
0.728
0.744
0.750
0.756
0.728
0.718
0.746
0.766
0.778
0.754
0.730
0.726
0.748
0.752
0.734
0.720
0.730
0.740
0.744
0.728
0.716
0.718
0.734
0.764
0.724
0.730
0.732
0.742
0.730
0.718
0.724
0.742
0.744
0.726
0.738
0.756
0.766
0.732
0.736
0.742
0.752
0.762
0.730
0.738
0.748
0.754
0.734
0.728
0.710
0.720
0.734
0.724
0.710
0.730
0.736
0.766
0.752
0.742
0.748
0.756
0.776
0.746
0.744
0.780
0.790
0.786
0.784
0.790
0.802
0.818
0.794
0.770
0.778
0.784
0.784
0.754
0.742
0.750
0.748
0.762
0.742
0.738
0.758
0.758
0.758
0.734
0.730
0.744
0.756
0.772
0.738
0.748
0.752
0.752
0.730
0.714
0.714
0.726
0.742
0.742
0.732
0.748
0.762
0.774
0.750
0.726
0.736
0.742
0.742
0.722
0.734
0.750
0.762
0.762
0.730
0.726
0.724
0.732
0.730
0.726
0.744
0.762
0.770
0.746
0.734
0.746
0.746
0.748
0.726
0.734
0.760
0.762
0.758
0.730
0.712
0.722
0.722
0.736
0.716
0.722
0.738
0.756
0.760
0.722
0.706
0.710
0.720
0.732
0.718
0.730
0.750
0.782
0.802
0.782
0.776
0.784
0.796
0.804
0.772
0.758
0.764
0.764
0.768
0.744
0.742
0.752
0.768
0.766
0.750
0.762
0.774
0.768
0.750
0.740
0.748
0.762
0.756
0.728
0.724
0.736
0.748
0.722
0.726
0.730
0.732
0.716
0.712
0.718
0.732
0.750
0.736
0.724
0.736
0.746
0.752
0.736
0.754
0.764
0.754
0.726
0.748
0.738
0.764
0.736
0.756
0.752
0.758
0.726
0.738
0.762
0.796
0.756
0.778
0.788
0.800
0.760
0.740
0.750
0.762
0.764
0.732
0.742
0.748
0.742
0.722
0.754
0.762
0.758
0.722
0.720
0.722
0.736
0.724
0.716
0.730
0.740
0.748
0.728
0.732
0.748
0.760
0.752
0.730
0.750
0.758
0.774
0.744
0.738
0.750
0.764
0.758
0.728
0.760
0.760
0.768
0.734
0.728
0.746
0.758
0.764
0.724
0.740
0.744
0.756
0.740
0.730
0.726
0.722
0.736
0.712
0.724
0.740
0.778
0.750
0.740
0.760
0.780
0.760
0.726
0.740
0.742
0.756
0.740
0.720
0.734
0.750
0.760
0.730
0.734
0.738
0.736
0.772
0.728
0.748
0.770
0.790
0.766
0.772
0.786
0.792
0.762
0.746
0.754
0.756
0.748
0.714
0.726
0.724
0.736
0.714
0.706
0.716
0.734
0.740
0.738
0.734
0.744
0.754
0.728
0.726
0.742
0.778
0.772
0.740
0.742
0.754
0.768
0.740
0.718
0.724
0.732
0.744
0.714
0.718
0.714
0.736
0.758
0.728
0.722
0.742
0.756
0.754
0.730
0.724
0.744
0.778
0.794
0.744
0.784
0.758
0.762
0.718
0.714
0.750
0.778
0.780
0.764
0.790
0.814
0.784
0.754
0.764
0.762
0.764
0.732
0.726
0.720
0.728
0.732
0.712
0.730
0.750
0.810
0.794
0.754
0.738
0.756
0.764
0.766
0.734
0.746
0.764
0.788
0.744
0.746
0.774
0.792
0.768
0.734
0.748
0.754
0.744
0.718
0.730
0.734
0.764
0.732
0.730
0.734
0.736
0.738
0.724
0.742
0.758
0.788
0.762
0.740
0.752
0.766
0.782
0.742
0.740
0.734
0.744
0.708
0.704
0.710
0.728
0.746
0.730
0.730
0.746
0.760
0.742
0.724
0.722
0.726
0.736
0.714
0.740
0.752
0.788
0.764
0.742
0.762
0.774
0.774
0.756
0.770
0.804
0.828
0.784
0.746
0.756
0.756
0.774
0.732
0.738
0.742
0.768
0.752
0.726
0.736
0.750
0.758
0.728
0.716
0.736
0.758
0.756
0.734
0.752
0.762
0.768
0.732
0.726
0.724
0.730
0.754
0.718
0.720
0.724
0.738
0.746
0.718
0.728
0.738
0.772
0.772
0.728
0.736
0.750
0.766
0.738
0.726
0.734
0.740
0.770
0.728
0.734
0.744
0.762
0.758
0.728
0.746
0.758
0.754
0.712
0.734
0.746
0.752
0.720
0.724
0.728
0.760
0.722
0.732
0.768
0.790
0.766
0.736
0.748
0.758
0.752
0.720
0.728
0.738
0.766
0.756
0.726
0.736
0.750
0.786
0.766
0.736
0.748
0.760
0.760
0.718
0.716
0.748
0.780
0.778
0.748
0.722
0.724
0.740
0.744
0.722
0.730
0.728
0.732
0.732
0.708
0.710
0.720
0.738
0.732
0.720
0.736
0.754
0.784
0.742
0.752
0.760
0.788
0.776
0.746
0.744
0.758
0.770
0.730
0.748
0.766
0.766
0.738
0.750
0.754
0.754
0.742
0.724
0.734
0.748
0.750
0.726
0.714
0.722
0.734
0.754
0.728
0.726
0.726
0.734
0.712
0.718
0.732
0.766
0.770
0.748
0.756
0.776
0.796
0.812
0.776
0.768
0.784
0.784
0.790
0.760
0.758
0.766
0.796
0.854
0.848
0.806
0.772
0.750
0.744
0.758
0.754
0.762
0.786
0.798
0.770
0.758
0.764
0.758
0.768
0.744
0.728
0.716
0.706
0.712
0.700
0.690
0.702
0.724
0.746
0.748
0.722
0.722
0.718
0.720
0.722
0.698
0.690
0.698
0.712
0.720
0.712
0.726
0.728
0.752
0.740
0.706
0.702
0.712
0.712
0.712
0.698
0.708
0.716
0.732
0.734
0.704
0.728
0.730
0.732
0.708
0.720
0.742
0.740
0.726
0.706
0.716
0.728
0.748
0.728
0.706
0.710
0.702
0.716
0.708
0.708
0.742
0.772
0.782
0.746
0.754
0.772
0.788
0.756
0.734
0.748
0.754
0.780
0.738
0.720
0.726
0.732
0.734
0.720
0.732
0.742
0.760
0.740
0.724
0.744
0.748
0.762
0.730
0.728
0.762
0.778
0.744
0.746
0.770
0.808
0.764
0.746
0.754
0.776
0.764
0.744
0.732
0.742
0.752
0.740
0.726
0.752
0.776
0.756
0.744
0.760
0.776
0.786
0.750
0.744
0.764
0.758
0.746
0.726
0.722
0.726
0.740
0.736
0.732
0.752
0.786
0.784
0.740
0.740
0.752
0.760
0.766
0.732
0.724
0.742
0.744
0.750
0.724
0.742
0.762
0.778
0.744
0.736
0.742
0.738
0.746
0.722
0.724
0.740
0.762
0.766
0.740
0.754
0.744
0.760
0.714
0.716
0.712
0.736
0.716
0.740
0.778
0.806
0.766
0.748
0.780
0.788
0.780
0.748
0.746
0.750
0.766
0.726
0.724
0.728
0.742
0.748
0.718
0.722
0.728
0.740
0.756
0.724
0.728
0.740
0.746
0.760
0.722
0.720
0.734
0.750
0.756
0.728
0.736
0.746
0.752
0.746
0.734
0.756
0.770
0.744
0.730
0.736
0.734
0.732
0.716
0.718
0.736
0.748
0.732
0.722
0.736
0.740
0.748
0.720
0.722
0.744
0.760
0.770
0.736
0.744
0.754
0.768
0.728
0.734
0.738
0.748
0.724
0.710
0.716
0.734
0.742
0.726
0.730
0.756
0.784
0.782
0.734
0.744
0.746
0.750
0.752
0.724
0.724
0.742
0.770
0.754
0.726
0.722
0.720
0.730
0.714
0.716
0.732
0.758
0.782
0.736
0.730
0.736
0.738
0.722
0.708
0.716
0.738
0.766
0.718
0.734
0.752
0.756
0.720
0.706
0.722
0.740
0.738
0.720
0.724
0.738
0.754
0.736
0.746
0.772
0.800
0.782
0.742
0.736
0.746
0.750
0.726
0.708
0.720
0.742
0.762
0.718
0.710
0.720
0.714
0.722
0.714
0.712
0.770
0.804
0.798
0.750
0.758
0.754
0.756
0.726
0.738
0.740
0.746
0.716
0.712
0.726
0.736
0.712
0.706
0.718
0.738
0.710
0.702
0.728
0.724
0.714
0.702
0.726
0.730
0.736
0.720
0.724
0.742
0.754
0.722
0.724
0.726
0.732
0.714
0.700
0.722
0.718
0.728
0.708
0.722
0.758
0.758
0.738
0.740
0.756
0.762
0.734
0.716
0.730
0.744
0.752
0.730
0.736
0.734
0.752
0.724
0.744
0.748
0.764
0.748
0.748
0.766
0.776
0.754
0.746
0.760
0.760
0.760
0.738
0.740
0.750
0.758
0.738
0.728
0.746
0.760
0.772
0.754
0.760
0.768
0.772
0.746
0.726
0.734
0.730
0.724
0.706
0.724
0.724
0.734
0.708
0.710
0.720
0.740
0.746
0.722
0.724
0.736
0.770
0.746
0.732
0.744
0.770
0.752
0.732
0.750
0.762
0.766
0.732
0.740
0.750
0.756
0.722
0.714
0.726
0.732
0.724
0.708
0.720
0.714
0.732
0.710
0.708
0.720
0.738
0.744
0.712
0.716
0.734
0.726
0.728
0.706
0.728
0.742
0.748
0.718
0.718
0.730
0.740
0.720
0.700
0.708
0.716
0.724
0.704
0.720
0.730
0.754
0.720
0.716
0.728
0.746
0.734
0.718
0.730
0.746
0.774
0.740
0.724
0.730
0.736
0.746
0.722
0.716
0.734
0.748
0.750
0.712
0.718
0.732
0.734
0.712
0.708
0.724
0.740
0.736
0.716
0.730
0.732
0.744
0.728
0.712
0.716
0.724
0.742
0.718
0.706
0.718
0.750
0.758
0.736
0.742
0.774
0.790
0.762
0.744
0.760
0.764
0.750
0.720
0.736
0.744
0.752
0.724
0.708
0.726
0.736
0.734
0.708
0.694
0.696
0.720
0.740
0.722
0.744
0.770
0.774
0.746
0.722
0.736
0.738
0.760
0.752
0.740
0.756
0.758
0.748
0.728
0.728
0.732
0.752
0.716
0.728
0.728
0.744
0.720
0.714
0.728
0.736
0.744
0.714
0.704
0.718
0.732
0.746
0.718
0.722
0.726
0.744
0.756
0.722
0.740
0.746
0.756
0.718
0.722
0.734
0.742
0.714
0.724
0.734
0.746
0.726
0.720
0.728
0.730
0.712
0.714
0.738
0.748
0.772
0.732
0.728
0.736
0.744
0.740
0.718
0.728
0.740
0.778
0.756
0.740
0.762
0.770
0.754
0.734
0.748
0.766
0.776
0.728
0.708
0.716
0.720
0.716
0.716
0.720
0.722
0.750
0.736
0.710
0.708
0.726
0.748
0.718
0.718
0.742
0.746
0.730
0.720
0.716
0.722
0.716
0.700
0.714
0.728
0.744
0.712
0.706
0.726
0.730
0.728
0.722
0.750
0.768
0.768
0.734
0.738
0.732
0.744
0.726
0.710
0.730
0.768
0.774
0.738
0.760
0.772
0.768
0.730
0.726
0.726
0.730
0.716
0.710
0.736
0.774
0.768
0.774
0.742
0.744
0.744
0.760
0.730
0.716
0.726
0.726
0.718
0.704
0.708
0.716
0.720
0.700
0.708
0.718
0.732
0.710
0.702
0.712
0.712
0.710
0.704
0.738
0.752
0.728
0.708
0.720
0.732
0.720
0.706
0.710
0.722
0.734
0.710
0.728
0.748
0.764
0.732
0.728
0.746
0.738
0.744
0.714
0.718
0.726
0.752
0.748
0.732
0.742
0.746
0.758
0.730
0.732
0.748
0.760
0.746
0.714
0.726
0.720
0.726
0.718
0.720
0.744
0.788
0.774
0.746
0.770
0.770
0.764
0.726
0.716
0.738
0.742
0.742
0.724
0.746
0.764
0.764
0.734
0.732
0.744
0.732
0.704
0.696
0.712
0.738
0.746
0.724
0.752
0.760
0.768
0.732
0.722
0.732
0.760
0.774
0.738
0.720
0.742
0.766
0.756
0.734
0.744
0.750
0.746
0.716
0.722
0.718
0.732
0.706
0.712
0.724
0.732
0.726
0.742
0.770
0.780
0.752
0.736
0.738
0.738
0.732
0.704
0.700
0.710
0.718
0.720
0.712
0.706
0.714
0.736
0.736
0.722
0.744
0.758
0.770
0.744
0.750
0.766
0.778
0.754
0.734
0.740
0.750
0.742
0.728
0.734
0.750
0.770
0.738
0.732
0.748
0.752
0.750
0.734
0.748
0.746
0.758
0.728
0.722
0.724
0.714
0.718
0.708
0.704
0.722
0.740
0.718
0.718
0.740
0.740
0.724
0.710
0.724
0.728
0.738
0.708
0.728
0.738
0.744
0.730
0.742
0.748
0.758
0.726
0.732
0.730
0.738
0.734
0.736
0.760
0.764
0.730
0.728
0.734
0.744
0.724
0.704
0.716
0.726
0.736
0.716
0.712
0.720
0.722
0.720
0.702
0.712
0.718
0.736
0.714
0.708
0.730
0.736
0.716
0.702
0.710
0.728
0.726
0.716
0.724
0.744
0.760
0.738
0.718
0.728
0.738
0.732
0.710
0.702
0.712
0.742
0.750
0.720
0.742
0.748
0.760
0.722
0.730
0.750
0.758
0.740
0.752
0.768
0.780
0.736
0.734
0.764
0.780
0.742
0.750
0.768
0.798
0.768
0.750
0.772
0.762
0.732
0.732
0.736
0.748
0.724
0.716
0.734
0.742
0.734
0.712
0.718
0.716
0.736
0.708
0.706
0.726
0.740
0.752
0.734
0.754
0.766
0.760
0.738
0.744
0.754
0.762
0.734
0.736
0.752
0.760
0.754
0.730
0.736
0.748
0.772
0.742
0.722
0.732
0.750
0.758
0.730
0.744
0.756
0.758
0.732
0.710
0.706
0.714
0.718
0.712
0.716
0.730
0.750
0.730
0.730
0.748
0.756
0.736
0.718
0.738
0.760
0.766
0.740
0.760
0.770
0.766
0.732
0.738
0.762
0.762
0.734
0.726
0.746
0.766
0.742
0.740
0.766
0.798
0.784
0.760
0.780
0.794
0.762
0.742
0.764
0.770
0.768
0.732
0.744
0.754
0.760
0.720
0.728
0.752
0.770
0.742
0.760
0.768
0.778
0.746
0.736
0.744
0.750
0.742
0.722
0.728
0.728
0.742
0.714
0.710
0.726
0.740
0.762
0.738
0.752
0.764
0.768
0.734
0.724
0.732
0.736
0.720
0.714
0.714
0.720
0.716
0.714
0.748
0.756
0.760
0.730
0.732
0.746
0.746
0.728
0.706
0.718
0.722
0.734
0.710
0.726
0.740
0.758
0.740
0.730
0.750
0.756
0.742
0.724
0.736
0.738
0.736
0.710
0.728
0.736
0.764
0.738
0.720
0.740
0.742
0.748
0.718
0.716
0.762
0.772
0.788
0.758
0.768
0.762
0.760
0.732
0.734
0.736
0.740
0.716
0.714
0.724
0.740
0.732
0.726
0.738
0.744
0.738
0.722
0.742
0.752
0.726
0.714
0.726
0.734
0.718
0.718
0.742
0.756
0.752
0.726
0.742
0.744
0.740
0.722
0.728
0.734
0.742
0.722
0.718
0.744
0.762
0.740
0.736
0.746
0.750
0.738
0.718
0.726
0.728
0.718
0.706
0.716
0.726
0.730
0.710
0.710
0.728
0.740
0.710
0.704
0.712
0.722
0.728
0.718
0.754
0.774
0.774
0.742
0.742
0.748
0.766
0.724
0.722
0.724
0.732
0.712
0.718
0.738
0.764
0.742
0.772
0.786
0.796
0.750
0.746
0.752
0.766
0.734
0.736
0.750
0.786
0.750
0.754
0.770
0.776
0.758
0.736
0.736
0.750
0.760
0.724
0.730
0.744
0.770
0.726
0.718
0.732
0.742
0.732
0.720
0.744
0.762
0.736
0.762
0.782
0.776
0.742
0.756
0.756
0.750
0.724
0.718
0.722
0.730
0.716
0.710
0.724
0.736
0.736
0.736
0.746
0.760
0.772
0.726
0.734
0.740
0.734
0.718
0.736
0.752
0.760
0.732
0.738
0.752
0.744
0.716
0.726
0.748
0.760
0.732
0.714
0.740
0.752
0.752
0.724
0.738
0.748
0.760
0.724
0.726
0.738
0.740
0.762
0.732
0.730
0.740
0.766
0.744
0.740
0.750
0.750
0.734
0.734
0.750
0.756
0.742
0.730
0.726
0.748
0.728
0.712
0.724
0.730
0.762
0.736
0.728
0.748
0.750
0.752
0.740
0.754
0.764
0.766
0.742
0.754
0.756
0.758
0.726
0.716
0.718
0.724
0.702
0.700
0.710
0.730
0.730
0.720
0.720
0.712
0.700
0.684
0.672
0.672
0.680
0.694
0.680
1.316
0.646
0.642
0.620
0.614
0.616
0.620
0.598
0.594
0.596
0.588
0.580
0.572
0.576
0.568
0.566
0.560
0.556
0.560
0.554
0.560
0.556
0.564
0.588
0.600
0.626
0.654
0.676
0.698
0.716
0.738
0.784
0.792
0.766
0.762
0.778
0.798
0.810
0.772
0.768
0.764
0.772
0.786
0.786
0.778
0.774
0.784
0.766
0.734
0.714
0.686
0.646
0.632
0.622
0.614
0.610
0.606
0.614
0.616
0.638
0.656
0.694
0.718
0.724
0.732
0.758
0.772
0.802
0.794
0.762
0.752
0.756
0.768
0.748
0.740
0.740
0.730
0.734
0.720
0.730
0.748
0.788
0.784
0.780
0.792
0.820
0.826
0.794
0.772
0.790
0.798
0.802
0.776
0.766
0.782
0.790
0.802
0.768
0.760
0.760
0.776
0.792
0.776
0.766
0.758
0.748
0.730
0.724
0.720
0.724
0.736
0.742
0.762
0.782
0.800
0.780
0.760
0.754
0.752
0.760
0.754
0.738
0.736
0.730
0.746
0.758
0.752
0.770
0.790
0.816
0.790
0.784
0.796
0.804
0.794
0.764
0.760
0.750
0.750
0.740
0.732
0.714
0.704
0.688
0.676
0.660
0.648
0.642
0.636
0.634
0.632
0.630
0.638
0.640
0.644
0.674
0.692
0.710
0.714
0.716
0.740
0.764
0.768
0.784
0.798
0.772
0.776
0.790
0.814
0.824
0.786
0.774
0.766
0.780
0.770
0.756
0.768
0.782
0.802
0.770
0.772
0.784
0.776
0.774
0.756
0.766
0.776
0.794
0.798
0.768
0.746
0.760
0.768
0.776
0.756
0.754
0.776
0.796
0.810
0.776
0.768
0.784
0.770
0.760
0.738
0.740
0.734
0.746
0.744
0.732
0.736
0.736
0.740
0.728
0.722
0.736
0.742
0.750
0.734
0.732
0.738
0.738
0.748
0.736
0.732
0.742
0.740
0.740
0.724
0.724
0.732
0.738
0.746
0.728
0.748
0.736
0.728
0.716
0.702
0.704
0.718
0.748
0.750
0.746
0.764
0.774
0.780
0.756
0.756
0.760
0.768
0.762
0.740
0.742
0.748
0.742
0.730
0.724
0.732
0.734
0.754
0.740
0.730
0.738
0.744
0.754
0.740
0.750
0.772
0.778
0.756
0.752
0.766
0.762
0.774
0.748
0.726
0.740
0.754
0.760
0.736
0.734
0.754
0.760
0.732
0.736
0.754
0.758
0.766
0.738
0.732
0.748
0.760
0.756
0.736
0.742
0.740
0.748
0.718
0.712
0.724
0.754
0.774
0.754
0.744
0.772
0.790
0.812
0.788
0.772
0.780
0.800
0.784
0.770
0.784
0.776
0.760
0.746
0.744
0.750
0.750
0.734
0.736
0.776
0.784
0.790
0.760
0.768
0.772
0.768
0.760
0.740
0.744
0.744
0.752
0.762
0.738
0.730
0.730
0.736
0.734
0.718
0.722
0.740
0.748
0.738
0.718
0.724
0.714
0.718
0.702
0.706
0.718
0.720
0.730
0.714
0.724
0.730
0.750
0.762
0.740
0.728
0.742
0.748
0.754
0.762
0.768
0.764
0.778
0.762
0.760
0.778
0.786
0.782
0.764
0.770
0.780
0.788
0.764
0.764
0.766
0.776
0.768
0.746
0.756
0.748
0.740
0.724
0.708
0.716
0.732
0.754
0.746
0.720
0.716
0.722
0.724
0.716
0.718
0.738
0.752
0.742
0.726
0.726
0.732
0.744
0.762
0.738
0.730
0.734
0.758
0.776
0.786
0.744
0.724
0.720
0.726
0.774
0.766
0.742
0.734
0.728
0.726
0.736
0.734
0.710
0.708
0.716
0.724
0.732
0.710
0.696
0.698
0.704
0.718
0.704
0.706
0.720
0.730
0.748
0.724
0.730
0.736
0.742
0.736
0.714
0.700
0.714
0.726
0.734
0.720
0.700
0.696
0.696
0.708
0.704
0.708
0.722
0.718
0.728
0.724
0.714
0.706
0.702
0.712
0.690
0.692
0.696
0.700
0.690
0.702
0.728
0.724
0.730
0.716
0.716
0.726
0.736
0.732
0.714
0.746
0.756
0.772
0.764
0.752
0.764
0.768
0.770
0.742
0.746
0.754
0.758
0.748
0.734
0.740
0.750
0.746
0.738
0.736
0.740
0.742
0.724
0.734
0.750
0.746
0.740
0.750
0.774
0.784
0.770
0.758
0.764
0.756
0.756
0.732
0.724
0.730
0.740
0.718
0.722
0.740
0.746
0.744
0.722
0.718
0.726
0.736
0.716
0.712
0.710
0.708
0.708
0.704
0.724
0.758
0.790
0.814
0.786
0.736
0.720
0.708
0.708
0.696
0.694
0.700
0.716
0.728
0.720
0.734
0.736
0.740
0.736
0.722
0.714
0.718
0.732
0.722
0.708
0.726
0.714
0.710
0.690
0.678
0.676
0.688
0.716
0.730
0.724
0.726
0.740
0.746
0.750
0.730
0.722
0.722
0.724
0.730
0.712
0.702
0.706
0.724
0.754
0.746
0.732
0.744
0.738
0.748
0.728
0.714
0.730
0.736
0.746
0.728
0.726
0.746
0.752
0.742
0.726
0.738
0.768
0.770
0.770
0.748
0.758
0.774
0.782
0.760
0.752
0.770
0.772
0.772
0.746
0.744
0.744
0.746
0.744
0.724
0.720
0.724
0.726
0.730
0.714
0.716
0.748
0.748
0.728
0.708
0.696
0.682
0.692
0.700
0.688
0.688
0.706
0.720
0.726
0.710
0.706
0.712
0.718
0.726
0.706
0.698
0.706
0.718
0.728
0.746
0.714
0.708
0.712
0.722
0.748
0.716
0.720
0.732
0.748
0.746
0.736
0.742
0.752
0.782
0.786
0.746
0.722
0.710
0.720
0.724
0.714
0.714
0.738
0.748
0.756
0.740
0.740
0.744
0.742
0.744
0.730
0.724
0.740
0.740
0.742
0.728
0.746
0.744
0.754
0.736
0.724
0.756
0.750
0.738
0.708
0.696
0.712
0.718
0.764
0.732
0.724
0.726
0.730
0.778
0.756
0.758
0.764
0.774
0.770
0.746
0.748
0.750
0.758
0.736
0.736
0.756
0.768
0.748
0.740
0.736
0.754
0.756
0.732
0.736
0.756
0.768
0.784
0.766
0.752
0.764
0.766
0.776
0.756
0.752
0.758
0.766
0.778
0.778
0.784
0.812
0.812
0.800
0.798
0.802
0.800
0.784
0.770
0.782
0.778
0.770
0.746
0.748
0.764
0.774
0.782
0.758
0.756
0.758
0.760
0.754
0.734
0.716
0.710
0.704
0.702
0.694
0.688
0.706
0.722
0.730
0.720
0.726
0.742
0.750
0.748
0.706
0.708
0.714
0.724
0.718
0.712
0.736
0.738
0.756
0.736
0.742
0.778
0.828
0.832
0.778
0.748
0.742
0.748
0.746
0.728
0.716
0.728
0.748
0.758
0.734
0.730
0.758
0.768
0.770
0.736
0.740
0.752
0.762
0.736
0.734
0.742
0.758
0.760
0.736
0.724
0.726
0.728
0.732
0.714
0.708
0.728
0.746
0.760
0.746
0.740
0.740
0.738
0.738
0.718
0.724
0.740
0.752
0.750
0.740
0.750
0.756
0.758
0.734
0.738
0.736
0.750
0.724
0.712
0.724
0.732
0.726
0.710
0.704
0.708
0.714
0.726
0.702
0.704
0.718
0.734
0.734
0.722
0.716
0.726
0.746
0.750
0.728
0.724
0.744
0.760
0.762
0.742
0.734
0.750
0.762
0.768
0.734
0.740
0.746
0.746
0.738
0.718
0.726
0.738
0.748
0.730
0.716
0.714
0.724
0.726
0.730
0.710
0.712
0.716
0.740
0.758
0.744
0.750
0.770
0.774
0.770
0.742
0.748
0.744
0.738
0.730
0.734
0.730
0.736
0.722
0.714
0.728
0.722
0.736
0.716
0.706
0.726
0.730
0.724
0.716
0.740
0.768
0.774
0.760
0.748
0.740
0.724
0.714
0.698
0.702
0.720
0.738
0.754
0.728
0.728
0.752
0.752
0.776
0.730
0.706
0.712
0.718
0.728
0.704
0.704
0.724
0.742
0.732
0.716
0.722
0.728
0.740
0.738
0.712
0.708
0.728
0.732
0.734
0.716
0.714
0.726
0.728
0.748
0.738
0.726
0.730
0.738
0.742
0.730
0.728
0.764
0.776
0.770
0.756
0.764
0.762
0.750
0.722
0.724
0.738
0.744
0.726
0.702
0.714
0.724
0.732
0.718
0.714
0.730
0.732
0.748
0.732
0.762
0.782
0.786
0.796
0.764
0.770
0.754
0.740
0.744
0.764
0.772
0.748
0.746
0.762
0.760
0.740
0.730
0.732
0.726
0.732
0.714
0.712
0.716
0.718
0.714
0.694
0.720
0.738
0.748
0.728
0.720
0.726
0.732
0.732
0.714
0.706
0.714
0.722
0.728
0.718
0.736
0.736
0.770
0.724
0.718
0.726
0.728
0.730
0.714
0.710
0.726
0.728
0.730
0.714
0.712
0.724
0.734
0.726
0.710
0.722
0.746
0.752
0.744
0.736
0.726
0.730
0.728
0.734
0.720
0.718
0.706
0.706
0.724
0.708
0.700
0.726
0.726
0.718
0.712
0.730
0.734
0.730
0.716
0.712
0.716
0.722
0.710
0.700
0.726
0.730
0.750
0.728
0.712
0.720
0.730
0.742
0.722
0.734
0.756
0.768
0.756
0.744
0.748
0.752
0.754
0.730
0.714
0.722
0.720
0.736
0.720
0.738
0.772
0.780
0.770
0.748
0.764
0.774
0.774
0.764
0.744
0.740
0.738
0.754
0.734
0.736
0.736
0.742
0.748
0.748
0.732
0.746
0.752
0.758
0.744
0.746
0.726
0.732
0.738
0.726
0.722
0.744
0.736
0.746
0.728
0.748
0.770
0.772
0.742
0.730
0.742
0.740
0.744
0.712
0.716
0.712
0.714
0.724
0.718
0.732
0.738
0.744
0.720
0.710
0.718
0.732
0.732
0.706
0.680
0.662
0.640
0.632
0.618
0.624
0.620
0.620
0.612
0.614
0.620
0.610
0.606
0.602
0.598
0.596
0.576
0.576
0.568
0.594
0.566
0.564
0.564
0.552
0.552
0.554
0.554
0.550
0.548
0.546
0.544
0.546
0.550
0.562
0.568
0.590
0.604
0.616
0.650
0.672
0.712
0.754
0.750
0.734
0.754
0.788
0.822
0.792
0.764
0.758
0.746
0.752
0.746
0.732
0.736
0.746
0.776
0.798
0.770
0.760
0.762
0.766
0.768
0.742
0.732
0.732
0.740
0.756
0.742
0.738
0.754
0.756
0.756
0.738
0.762
0.776
0.796
0.788
0.764
0.776
0.774
0.778
0.764
0.782
0.790
0.826
0.806
0.780
0.792
0.782
0.762
0.732
0.726
0.720
0.736
0.734
0.738
0.746
0.760
0.776
0.756
0.758
0.756
0.760
0.758
0.738
0.738
0.748
0.760
0.756
0.740
0.764
0.778
0.780
0.752
0.764
0.752
0.754
0.732
0.736
0.740
0.750
0.764
0.758
0.778
0.780
0.786
0.758
0.752
0.746
0.748
0.724
0.716
0.710
0.698
0.710
0.692
0.690
0.716
0.752
0.782
0.760
0.758
0.788
0.778
0.756
0.778
0.800
0.814
0.788
0.780
0.774
0.774
0.752
0.758
0.776
0.804
0.800
0.772
0.770
0.770
0.806
0.772
0.756
0.758
0.770
0.794
0.764
0.784
0.788
0.786
0.752
0.756
0.758
0.766
0.750
0.738
0.746
0.762
0.768
0.752
0.724
0.738
0.756
0.768
0.738
0.740
0.754
0.776
0.764
0.748
0.742
0.746
0.756
0.728
0.722
0.752
0.772
0.808
0.762
0.776
0.788
0.782
0.782
0.754
0.776
0.750
0.746
0.720
0.716
0.720
0.768
0.792
0.780
0.810
0.832
0.834
0.784
0.782
0.782
0.784
0.760
0.746
0.752
0.756
0.762
0.746
0.744
0.766
0.778
0.772
0.758
0.756
0.770
0.782
0.766
0.750
0.778
0.770
0.746
0.730
0.734
0.762
0.760
0.758
0.776
0.786
0.780
0.754
0.744
0.740
0.742
0.716
0.724
0.724
0.812
0.810
0.766
0.754
0.766
0.778
0.774
0.758
0.780
0.800
0.822
0.792
0.774
0.782
0.784
0.798
0.776
0.806
0.832
0.850
0.810
0.802
0.812
0.804
0.770
0.748
0.746
0.748
0.740
0.732
0.734
0.754
0.772
0.756
0.738
0.746
0.750
0.760
0.722
0.724
0.750
0.768
0.750
0.738
0.748
0.744
0.726
0.716
0.726
0.728
0.728
0.726
0.760
0.762
0.752
0.718
0.736
0.740
0.758
0.742
0.746
0.782
0.814
0.830
0.794
0.746
0.722
0.710
0.730
0.718
0.746
0.786
0.822
0.784
0.770
0.782
0.774
0.752
0.722
0.720
0.722
0.724
0.702
0.694
0.712
0.750
0.778
0.744
0.764
0.766
0.790
0.756
0.736
0.746
0.752
0.756
0.732
0.744
0.760
0.784
0.754
0.746
0.762
0.774
0.790
0.746
0.724
0.732
0.732
0.756
0.728
0.732
0.756
0.782
0.764
0.758
0.748
0.748
0.752
0.724
0.716
0.746
0.766
0.774
0.748
0.774
0.786
0.766
0.732
0.702
0.696
0.696
0.702
0.688
0.684
0.692
0.700
0.706
0.696
0.698
0.706
0.718
0.730
0.710
0.714
0.728
0.752
0.758
0.724
0.722
0.738
0.748
0.750
0.746
0.786
0.824
0.810
0.786
0.800
0.818
0.822
0.782
0.758
0.778
0.796
0.818
0.780
0.752
0.758
0.750
0.756
0.726
0.742
0.770
0.802
0.788
0.848
0.880
0.890
0.820
0.820
0.824
0.810
0.762
0.770
0.768
0.778
0.786
0.760
0.742
0.742
0.750
0.728
0.728
0.748
0.770
0.774
0.752
0.780
0.784
0.772
0.732
0.712
0.712
0.706
0.702
0.690
0.702
0.720
0.744
0.778
0.744
0.748
0.770
0.796
0.786
0.752
0.774
0.808
0.806
0.770
0.772
0.788
0.788
0.770
0.748
0.770
0.780
0.800
0.762
0.774
0.778
0.776
0.734
0.748
0.752
0.762
0.756
0.744
0.754
0.796
0.788
0.768
0.778
0.774
0.792
0.760
0.746
0.738
0.268
0.446
0.678
0.646
0.648
0.200
0.426
0.628
0.604
0.604
0.598
0.598
0.590
0.590
0.586
0.582
0.578
0.580
0.584
0.586
0.604
0.594
0.612
0.626
0.654
0.676
0.678
0.678
0.700
0.714
0.726
0.720
0.710
0.760
0.770
0.782
0.750
0.732
0.732
0.722
0.740
0.740
0.746
0.742
0.764
0.776
0.758
0.768
0.798
0.802
0.800
0.766
0.756
0.760
0.772
0.772
0.762
0.792
0.804
0.826
0.794
0.786
0.796
0.792
0.800
0.778
0.796
0.796
0.808
0.794
0.754
0.742
0.742
0.778
0.746
0.744
0.760
0.788
0.804
0.776
0.790
0.802
0.798
0.788
0.750
0.742
0.732
0.730
0.718
0.714
0.724
0.734
0.742
0.720
0.740
0.754
0.766
0.764
0.738
0.744
0.770
0.776
0.764
0.744
0.748
0.758
0.766
0.734
0.732
0.764
0.792
0.832
0.816
0.780
0.784
0.782
0.768
0.742
0.724
0.740
0.754
0.744
0.742
0.772
0.778
0.812
0.766
0.746
0.754
0.748
0.766
0.740
0.732
0.754
0.766
0.762
0.754
0.752
0.788
0.804
0.812
0.768
0.740
0.738
0.744
0.750
0.724
0.722
0.748
0.764
0.804
0.772
0.766
0.794
0.810
0.802
0.770
0.758
0.782
0.802
0.792
0.764
0.790
0.780
0.790
0.776
0.798
0.796
0.804
0.772
0.756
0.774
0.796
0.816
0.802
0.830
0.860
0.862
0.800
0.776
0.772
0.782
0.768
0.760
0.776
0.784
0.802
0.778
0.790
0.786
0.782
0.772
0.768
0.790
0.814
0.794
0.788
0.800
0.806
0.796
0.770
0.784
0.792
0.796
0.782
0.778
0.794
0.804
0.802
0.776
0.786
0.786
0.794
0.796
0.776
0.778
0.780
0.790
0.760
0.756
0.760
0.762
0.756
0.744
0.748
0.758
0.776
0.798
0.794
0.780
0.798
0.814
0.830
0.808
0.802
0.810
0.806
0.790
0.786
0.782
0.792
0.788
0.768
0.778
0.784
0.792
0.802
0.774
0.774
0.790
0.822
0.826
0.820
0.830
0.858
0.850
0.832
0.834
0.872
0.910
0.874
0.894
0.930
0.930
0.874
0.874
0.888
0.890
0.854
0.850
0.864
0.882
0.864
0.836
0.858
0.864
0.828
0.824
0.876
0.936
0.940
1.008
1.012
0.974
0.980
0.932
0.880
0.864
0.824
0.786
0.790
0.788
0.776
0.774
0.784
0.786
0.786
0.754
0.722
0.724
0.712
0.682
0.674
0.684
0.670
0.672
0.664
0.666
0.668
0.680
0.702
0.724
0.726
0.712
0.728
0.736
0.754
0.746
0.732
0.742
0.750
0.766
0.742
0.732
0.736
0.738
0.750
0.730
0.722
0.734
0.756
0.728
0.730
0.738
0.740
0.746
0.710
0.698
0.692
0.710
0.788
0.788
0.742
0.742
0.728
0.732
0.716
0.694
0.686
0.686
0.706
0.726
0.718
0.716
0.724
0.726
0.728
0.716
0.692
0.694
0.684
0.684
0.676
0.666
0.662
0.672
0.672
0.676
0.670
0.666
0.678
0.690
0.688
0.670
0.664
0.656
0.654
0.670
0.674
0.666
0.686
0.684
0.698
0.696
0.698
0.702
0.706
0.708
0.690
0.682
0.688
0.696
0.698
0.684
0.688
0.696
0.686
0.698
0.682
0.694
0.710
0.732
0.744
0.746
0.760
0.748
0.756
0.748
0.748
0.752
0.756
0.768
0.776
0.778
0.800
0.822
0.828
0.806
0.804
0.788
0.802
0.776
0.764
0.776
0.778
0.780
0.758
0.754
0.766
0.764
0.760
0.740
0.718
0.730
0.736
0.762
0.754
0.760
0.736
0.722
0.714
0.706
0.696
0.698
0.714
0.728
0.720
0.724
0.750
0.750
0.750
0.732
0.720
0.724
0.718
0.730
0.728
0.730
0.732
0.746
0.762
0.758
0.726
0.708
0.710
0.724
0.754
0.744
0.752
0.750
0.764
0.782
0.758
0.752
0.744
0.742
0.766
0.762
0.756
0.794
0.814
0.806
0.788
0.796
0.802
0.816
0.804
0.796
0.816
0.822
0.810
0.792
0.808
0.816
0.844
0.808
0.798
0.838
0.854
0.806
0.788
0.800
0.816
0.804
0.804
0.862
0.870
0.824
0.802
0.810
0.798
0.796
0.778
0.782
0.786
0.806
0.806
0.792
0.810
0.904
1.010
0.986
0.950
0.984
0.950
0.914
0.900
0.874
0.844
0.872
0.890
0.878
0.864
0.892
0.884
0.856
0.826
0.810
0.838
0.792
0.756
0.738
0.712
0.696
0.690
0.696
0.700
0.712
0.714
0.716
0.722
0.732
0.726
0.706
0.686
0.680
0.676
0.676
0.674
0.670
0.660
0.646
0.668
0.662
0.670
0.672
0.672
0.686
0.718
0.774
0.770
0.750
0.738
0.736
0.760
0.792
0.856
0.844
0.818
0.836
0.854
0.866
0.818
0.802
0.808
0.818
0.832
0.796
0.786
0.798
0.818
0.816
0.800
0.802
0.828
0.874
0.866
0.834
0.846
0.894
0.882
0.898
1.064
1.054
1.060
1.050
1.076
1.096
1.042
1.004
1.014
1.064
1.030
0.848
0.802
0.736
0.704
0.678
0.230
0.436
0.634
0.630
0.624
0.622
0.618
0.626
0.626
0.654
0.674
0.708
0.734
0.738
0.724
0.740
0.760
0.780
0.774
0.762
0.766
0.806
0.872
0.896
0.814
0.804
0.798
0.844
0.820
0.828
0.868
0.934
0.872
0.818
0.790
0.780
0.772
0.744
0.720
0.698
0.684
0.670
0.676
0.664
0.672
0.656
0.658
0.680
0.688
0.706
0.716
0.706
0.694
0.710
0.724
0.742
0.742
0.740
0.752
0.758
0.750
0.750
0.736
0.752
0.878
0.822
0.784
0.768
0.788
0.780
0.744
0.726
0.722
0.746
0.740
0.732
0.742
0.774
0.796
0.764
0.736
0.728
0.726
0.748
0.772
0.758
0.734
0.718
0.702
0.704
0.688
0.684
0.688
0.684
0.672
0.664
0.656
0.640
0.630
0.638
0.612
0.590
0.626
0.598
0.594
0.580
0.590
0.570
0.578
0.578
0.580
0.582
0.592
0.598
0.612
0.634
0.672
0.712
0.722
0.712
0.706
0.726
0.746
0.784
0.796
0.756
0.738
0.746
0.798
0.898
0.838
0.784
0.788
0.796
0.842
0.832
0.816
0.836
0.848
0.870
0.858
0.836
0.890
0.990
1.040
1.098
1.144
1.102
1.062
1.144
1.172
1.152
1.174
1.100
1.162
1.134
0.986
1.022
1.036
0.956
0.956
1.016
0.946
0.864
0.856
0.886
0.870
0.826
0.848
0.906
0.948
0.908
0.910
0.952
1.008
0.920
0.982
0.964
0.914
0.966
0.952
0.926
0.972
0.968
0.924
0.970
1.002
0.930
0.962
0.968
0.856
0.816
0.826
0.892
0.848
0.840
0.890
0.896
0.844
0.830
0.834
0.812
0.772
0.742
0.736
0.742
0.748
0.742
0.738
0.762
0.800
0.862
0.850
0.872
0.924
0.914
0.920
0.922
0.888
0.958
1.028
1.044
1.046
0.960
0.968
1.010
0.942
1.028
1.018
0.942
0.970
0.952
0.890
0.888
0.900
0.848
0.868
0.898
0.874
0.836
0.852
0.822
0.822
0.860
0.856
0.798
0.784
0.786
0.792
0.768
0.762
0.770
0.790
0.754
0.734
0.730
0.744
0.760
0.760
0.766
0.806
0.850
0.846
0.830
0.850
0.862
0.824
0.810
0.822
0.828
0.808
0.814
0.840
0.874
0.838
0.834
0.854
0.834
0.778
0.778
0.796
0.830
0.802
0.802
0.844
0.886
0.862
0.832
0.842
0.834
0.812
0.782
0.784
0.794
0.790
0.762
0.764
0.774
0.796
0.782
0.766
0.774
0.776
0.772
0.742
0.730
0.710
0.684
0.688
0.728
0.798
0.828
0.804
0.832
0.832
0.824
0.786
0.766
0.766
0.762
0.766
0.760
0.764
0.776
0.786
0.814
0.830
0.830
0.828
0.854
0.902
0.948
0.942
0.882
0.876
0.914
0.946
0.874
0.882
0.908
0.860
0.864
0.866
0.894
0.836
0.848
0.862
0.864
0.828
0.838
0.856
0.872
0.856
0.860
0.890
0.874
0.848
0.888
0.886
0.844
0.852
0.884
0.866
0.836
0.848
0.888
0.862
0.882
0.934
0.916
0.876
0.884
0.854
0.804
0.796
0.794
0.794
0.788
0.802
0.802
0.802
0.784
0.786
0.788
0.804
0.792
0.764
0.768
0.784
0.796
0.768
0.762
0.770
0.780
0.768
0.768
0.774
0.776
0.766
0.768
0.776
0.794
0.778
0.768
0.780
0.794
0.798
0.786
0.792
0.808
0.830
0.800
0.782
0.778
0.784
0.782
0.778
0.794
0.790
0.782
0.804
0.826
0.808
0.814
0.856
0.836
0.800
0.816
0.828
0.822
0.792
0.788
0.806
0.818
0.790
0.780
0.794
0.808
0.818
0.792
0.812
0.838
0.820
0.810
0.824
0.796
0.816
0.822
0.812
0.818
0.846
0.840
0.824
0.846
0.842
0.808
0.810
0.840
0.842
0.818
0.828
0.828
0.806
0.810
0.850
0.886
0.850
0.862
0.842
0.806
0.810
0.832
0.818
0.844
0.886
0.856
0.880
0.906
0.918
0.868
0.852
0.830
0.800
0.800
0.814
0.798
0.796
0.828
0.856
0.824
0.844
0.836
0.788
0.780
0.768
0.752
0.738
0.752
0.746
0.744
0.734
0.740
0.744
0.760
0.758
0.756
0.768
0.778
0.762
0.760
0.756
0.758
0.742
0.730
0.730
0.732
0.728
0.722
0.724
0.752
0.786
0.776
0.784
0.796
0.780
0.774
0.772
0.778
0.768
0.790
0.810
0.802
0.800
0.810
0.822
0.800
0.792
0.800
0.812
0.802
0.776
0.780
0.792
0.794
0.772
0.768
0.776
0.786
0.788
0.756
0.750
0.760
0.768
0.754
0.746
0.754
0.772
0.810
0.782
0.770
0.790
0.810
0.810
0.782
0.780
0.788
0.788
0.772
0.782
0.792
0.804
0.788
0.804
0.814
0.798
0.786
0.802
0.812
0.810
0.798
0.806
0.824
0.802
0.794
0.804
0.818
0.820
0.872
0.888
0.882
0.910
0.884
0.892
0.860
0.884
0.936
0.926
1.020
0.942
0.964
0.918
0.952
0.926
0.930
0.902
0.844
0.880
0.842
0.832
0.838
0.846
0.798
0.796
0.788
0.762
0.750
0.740
0.726
0.712
0.704
0.704
0.692
0.678
0.678
0.678
0.668
0.666
0.664
0.670
0.674
0.674
0.670
0.682
0.682
0.682
0.680
0.676
0.674
0.664
0.662
0.650
0.640
0.620
0.614
0.612
0.620
0.596
0.614
0.598
0.598
0.602
0.604
0.612
0.612
0.606
0.598
0.600
0.612
0.608
0.606
0.606
0.610
0.606
0.612
0.614
0.622
0.622
0.624
0.630
0.628
0.634
0.644
0.660
0.664
0.668
0.678
0.692
0.728
0.726
0.708
0.714
0.730
0.760
0.742
0.732
0.730
0.740
0.740
0.748
0.768
0.794
0.790
0.802
0.848
0.878
0.862
0.862
0.908
0.948
0.994
0.972
0.954
0.966
0.956
0.902
0.926
1.014
0.962
0.992
1.058
0.996
1.018
1.072
0.984
1.014
1.028
0.960
0.998
0.988
0.988
0.934
0.894
0.906
0.914
0.908
0.894
0.850
0.882
0.932
0.932
0.918
0.960
0.986
0.968
0.934
0.888
0.868
0.834
0.796
0.790
0.810
0.868
0.934
0.942
0.894
0.836
0.848
0.854
0.840
0.806
0.816
0.842
0.800
0.792
0.794
0.808
0.780
0.770
0.772
0.754
0.718
0.700
0.684
0.666
0.648
0.644
0.638
0.634
0.638
0.628
0.634
0.636
0.652
0.636
0.658
0.662
0.682
0.700
0.698
0.704
0.714
0.724
0.728
0.738
0.726
0.716
0.726
0.742
0.750
0.750
0.744
0.752
0.768
0.772
0.760
0.756
0.736
0.712
0.694
0.694
0.712
0.780
0.832
0.832
0.838
0.858
0.862
0.844
0.802
0.780
0.774
0.772
0.766
0.752
0.746
0.744
0.770
0.754
0.730
0.716
0.736
0.736
0.728
0.696
0.672
0.672
0.658
0.654
0.652
0.640
0.630
0.612
0.608
0.614
0.600
0.596
0.596
0.598
0.602
0.612
0.636
0.670
0.696
0.720
0.722
0.722
0.744
0.770
0.800
0.832
0.798
0.800
0.824
0.850
0.860
0.834
0.844
0.850
0.856
0.806
0.784
0.804
0.844
0.882
0.850
0.872
0.916
0.916
0.866
0.848
0.852
0.842
0.834
0.828
0.852
0.876
0.900
0.848
0.826
0.828
0.830
0.836
0.816
0.852
0.852
0.848
0.822
0.822
0.836
0.882
0.866
0.840
0.864
0.880
0.922
0.862
0.836
0.844
0.820
0.808
0.802
0.820
0.866
0.966
0.940
0.930
0.990
0.998
0.952
0.942
0.976
0.990
0.954
1.024
1.054
1.018
0.990
1.042
1.082
1.068
1.008
0.930
1.010
1.074
1.076
1.052
1.120
1.090
1.006
0.950
0.984
1.028
1.082
1.054
1.004
0.938
0.910
0.924
0.934
0.904
0.956
1.016
1.026
0.958
0.946
0.970
0.940
0.878
0.868
0.888
0.892
0.830
0.824
0.836
0.854
0.812
0.798
0.792
0.790
0.754
0.714
0.732
0.726
0.724
0.730
0.714
0.706
0.710
0.752
0.798
0.758
0.750
0.766
0.756
0.782
0.760
0.758
0.792
0.862
0.868
0.824
0.802
0.834
0.870
0.856
0.818
0.802
0.802
0.838
0.884
0.832
0.822
0.830
0.836
0.840
0.826
0.802
0.844
0.918
0.946
0.916
0.900
0.946
0.942
0.898
0.920
0.976
0.942
0.952
0.984
0.986
0.946
0.928
0.972
1.008
0.948
0.968
1.004
0.934
0.922
0.934
0.958
0.910
0.884
0.922
0.964
0.920
0.886
0.914
0.918
0.908
0.844
0.828
0.820
0.824
0.790
0.782
0.782
0.796
0.802
0.778
0.784
0.802
0.806
0.784
0.772
0.798
0.834
0.824
0.824
0.840
0.846
0.822
0.840
0.846
0.826
0.842
0.872
0.866
0.850
0.912
0.880
0.878
0.874
0.834
0.838
0.922
0.924
0.882
0.922
0.976
0.958
0.906
0.964
0.938
0.980
0.958
0.912
0.994
0.932
0.992
1.004
0.910
0.928
0.890
0.830
0.890
0.898
0.872
0.924
0.904
0.854
0.868
0.852
0.796
0.798
0.810
0.800
0.766
0.756
0.766
0.782
0.804
0.804
0.842
0.906
0.886
0.828
0.812
0.778
0.726
0.690
0.652
0.662
0.680
0.716
0.800
0.954
0.916
0.882
0.896
0.886
0.852
0.790
0.768
0.756
0.740
0.718
0.694
0.692
0.698
0.708
0.732
0.742
0.746
0.776
0.852
0.842
0.814
0.768
0.742
0.728
0.760
0.814
0.796
0.864
0.936
0.946
0.864
0.854
0.864
0.882
0.876
0.826
0.786
0.778
0.776
0.798
0.804
0.796
0.832
0.866
0.842
0.798
0.800
0.794
0.800
0.820
0.792
0.792
0.800
0.816
0.802
0.778
0.780
0.784
0.804
0.822
0.806
0.820
0.850
0.890
0.866
0.826
0.824
0.856
0.894
0.892
0.860
0.908
0.916
0.886
0.892
0.938
0.960
0.940
1.012
1.000
0.922
0.940
0.946
0.898
0.924
0.998
0.966
0.924
0.968
0.976
0.916
0.914
0.912
0.880
0.820
0.818
0.852
0.880
0.840
0.864
0.880
0.874
0.826
0.802
0.804
0.796
0.794
0.764
0.758
0.758
0.776
0.792
0.778
0.794
0.808
0.808
0.762
0.744
0.752
0.748
0.770
0.754
0.738
0.754
0.768
0.792
0.796
0.778
0.784
0.816
0.848
0.832
0.810
0.848
0.884
0.898
0.880
0.864
0.910
0.940
0.896
0.918
0.966
0.958
0.902
0.920
0.964
0.952
0.904
0.906
0.910
0.852
0.830
0.874
0.892
0.862
0.834
0.834
0.864
0.828
0.804
0.828
0.840
0.812
0.790
0.788
0.796
0.796
0.750
0.738
0.732
0.732
0.746
0.764
0.770
0.830
0.898
0.890
0.842
0.812
0.818
0.828
0.836
0.800
0.798
0.804
0.832
0.820
0.794
0.814
0.866
0.872
0.816
0.810
0.816
0.790
0.764
0.756
0.748
0.742
0.746
0.766
0.862
0.826
0.808
0.820
0.812
0.804
0.768
0.750
0.752
0.766
0.802
0.790
0.788
0.840
0.872
0.794
0.784
0.802
0.842
0.784
0.770
0.784
0.792
0.804
0.762
0.746
0.754
0.810
0.894
0.808
0.848
0.852
0.840
0.786
0.764
0.762
0.762
0.762
0.746
0.752
0.776
0.808
0.812
0.794
0.796
0.800
0.788
0.806
0.778
0.776
0.802
0.866
0.840
0.846
0.886
0.910
0.918
0.886
0.910
0.946
0.926
0.928
0.976
0.992
0.920
0.924
0.956
0.934
0.904
0.926
0.982
0.940
0.942
1.010
0.978
0.978
0.990
0.926
0.952
0.980
0.908
0.890
0.920
0.918
0.880
0.862
0.878
0.896
0.840
0.804
0.810
0.814
0.812
0.778
0.760
0.764
0.770
0.784
0.806
0.854
0.870
0.886
0.848
0.822
0.838
0.850
0.870
0.830
0.842
0.866
0.872
0.824
0.796
0.782
0.784
0.792
0.802
0.856
0.932
0.890
0.862
0.848
0.818
0.774
0.758
0.746
0.724
0.710
0.698
0.686
0.684
0.676
0.676
0.690
0.716
0.758
0.770
0.780
0.800
0.764
0.742
0.736
0.730
0.718
0.708
0.716
0.718
0.758
0.742
0.734
0.756
0.760
0.736
0.724
0.736
0.732
0.736
0.718
0.706
0.704
0.712
0.730
0.728
0.732
0.754
0.766
0.756
0.736
0.732
0.740
0.738
0.728
0.714
0.714
0.718
0.724
0.708
0.690
0.678
0.666
0.654
0.636
0.634
0.636
0.628
0.620
0.624
0.600
0.612
0.606
0.606
0.606
0.606
0.604
0.604
0.598
0.596
0.580
0.594
0.574
0.582
0.564
0.564
0.580
0.570
0.572
0.576
0.564
0.580
0.580
0.588
0.596
0.614
0.620
0.626
0.638
0.658
0.684
0.708
0.714
0.696
0.710
0.724
0.754
0.788
0.736
0.714
0.708
0.718
0.758
0.746
0.760
0.824
0.874
0.822
0.768
0.750
0.750
0.764
0.772
0.748
0.754
0.782
0.820
0.850
0.808
0.798
0.820
0.842
0.838
0.798
0.798
0.826
0.868
0.872
0.828
0.822
0.828
0.844
0.840
0.800
0.810
0.824
0.818
0.790
0.782
0.802
0.800
0.818
0.788
0.778
0.786
0.786
0.764
0.762
0.782
0.800
0.840
0.812
0.764
0.772
0.782
0.792
0.754
0.754
0.792
0.886
0.880
0.830
0.834
0.896
0.934
0.906
0.882
0.942
0.996
0.948
0.932
1.006
1.016
0.924
0.938
1.006
0.942
0.926
0.972
0.986
0.884
0.902
0.958
0.914
0.872
0.890
0.910
0.806
0.774
0.738
0.758
0.764
0.834
0.940
0.980
0.886
0.900
0.892
0.866
0.808
0.768
0.758
0.746
0.754
0.738
0.722
0.748
0.778
0.838
0.812
0.790
0.824
0.914
0.914
0.856
0.814
0.834
0.846
0.838
0.794
0.782
0.790
0.804
0.878
0.876
0.828
0.836
0.846
0.844
0.798
0.790
0.806
0.810
0.788
0.780
0.808
0.814
0.824
0.782
0.760
0.764
0.754
0.770
0.738
0.726
0.734
0.766
0.786
0.754
0.738
0.732
0.782
0.884
0.838
0.768
0.766
0.760
0.792
0.820
0.818
0.842
0.820
0.756
0.720
0.704
0.728
0.772
0.802
0.898
0.948
0.996
0.930
0.878
0.856
0.828
0.776
0.762
0.770
0.808
0.794
0.768
0.772
0.794
0.836
0.794
0.764
0.792
0.790
0.804
0.760
0.742
0.748
0.762
0.776
0.752
0.770
0.770
0.782
0.766
0.744
0.746
0.762
0.782
0.782
0.770
0.874
0.900
0.910
0.822
0.818
0.822
0.820
0.796
0.780
0.806
0.820
0.858
0.814
0.780
0.794
0.810
0.822
0.784
0.760
0.766
0.780
0.778
0.754
0.766
0.762
0.760
0.742
0.754
0.768
0.768
0.746
0.772
0.792
0.832
0.780
0.770
0.782
0.814
0.776
0.754
0.766
0.798
0.796
0.766
0.764
0.776
0.806
0.760
0.728
0.728
0.762
0.758
0.746
0.730
0.738
0.784
0.782
0.758
0.756
0.764
0.826
0.784
0.802
0.830
0.908
0.938
0.920
0.898
0.978
1.044
1.044
0.960
0.994
0.998
0.982
0.932
0.982
0.998
0.942
0.968
1.050
1.006
0.948
0.994
1.022
0.920
0.918
0.964
0.900
0.842
0.858
0.860
0.824
0.788
0.796
0.802
0.774
0.756
0.774
0.788
0.772
0.746
0.738
0.740
0.744
0.726
0.728
0.746
0.768
0.744
0.734
0.742
0.772
0.796
0.752
0.728
0.732
0.734
0.752
0.772
0.746
0.748
0.768
0.810
0.780
0.746
0.726
0.732
0.780
0.778
0.746
0.756
0.772
0.778
0.768
0.732
0.732
0.734
0.760
0.764
0.740
0.744
0.784
0.880
0.826
0.816
0.850
0.888
0.856
0.818
0.846
0.874
0.854
0.854
0.894
0.906
0.910
0.982
0.918
0.918
0.980
0.964
0.914
0.972
0.994
0.922
0.950
0.974
0.900
0.928
1.000
0.968
0.968
1.000
0.932
0.928
0.962
0.910
0.892
0.940
0.970
0.906
0.914
0.940
0.882
0.860
0.928
0.964
0.910
0.868
0.912
0.940
0.896
0.810
0.786
0.774
0.766
0.742
0.722
0.744
0.856
0.834
0.778
0.752
0.738
0.728
0.710
0.694
0.676
0.668
0.676
0.676
0.686
0.704
0.682
0.662
0.664
0.670
0.700
0.760
0.746
0.780
0.840
0.864
0.918
0.842
0.772
0.752
0.756
0.812
0.796
0.792
0.838
0.906
0.886
0.842
0.838
0.866
0.872
0.860
0.838
0.908
0.962
0.962
0.918
1.020
1.082
1.026
1.072
1.010
1.046
1.094
1.042
1.154
1.146
1.124
1.140
1.118
1.270
1.168
1.194
1.074
1.124
1.090
1.134
1.030
1.054
1.004
0.912
0.916
0.898
0.828
0.810
0.786
0.750
0.708
0.692
0.662
0.664
0.648
0.638
0.640
0.620
0.620
0.618
0.620
0.618
0.624
0.618
0.622
0.644
0.662
0.692
0.706
0.704
0.692
0.704
0.708
0.730
0.738
0.722
0.714
0.746
0.784
0.902
0.850
0.820
0.858
0.920
0.948
0.916
0.946
0.962
0.896
0.908
0.976
0.998
0.902
0.886
0.956
1.000
0.900
0.892
0.912
0.926
0.900
0.866
0.886
0.904
0.826
0.804
0.772
0.740
0.708
0.696
0.674
0.662
0.658
0.656
0.652
0.644
0.636
0.634
0.628
0.622
0.602
0.606
0.594
0.588
0.590
0.586
0.582
0.586
0.608
0.624
0.628
0.660
0.698
0.754
0.768
0.748
0.750
0.784
0.790
0.782
0.740
0.748
0.752
0.802
0.862
0.804
0.798
0.810
0.830
0.876
0.804
0.806
0.838
0.882
0.900
0.846
0.840
0.868
0.916
0.960
0.912
0.930
0.980
1.016
0.878
0.872
0.946
1.014
0.972
1.002
1.040
1.044
0.978
0.946
0.972
0.992
0.950
0.976
1.052
1.040
1.012
1.058
1.044
0.992
1.002
0.952
0.942
0.980
0.968
0.856
0.844
0.842
0.804
0.770
0.776
0.780
0.772
0.796
0.750
0.758
0.774
0.776
0.768
0.726
0.728
0.732
0.744
0.746
0.752
0.764
0.732
0.738
0.758
0.790
0.828
0.866
0.804
0.814
0.840
0.878
0.900
0.910
0.858
0.864
0.870
0.866
0.818
0.786
0.794
0.826
0.842
0.820
0.834
0.852
0.874
0.894
0.828
0.832
0.834
0.800
0.774
0.784
0.806
0.828
0.790
0.790
0.792
0.872
0.834
0.826
0.830
0.834
0.796
0.744
0.720
0.730
0.770
0.770
0.772
0.782
0.798
0.770
0.746
0.730
0.714
0.730
0.710
0.724
0.734
0.796
0.780
0.756
0.784
0.770
0.766
0.726
0.710
0.710
0.724
0.744
0.794
0.774
0.774
0.830
0.866
0.908
0.864
0.856
0.904
0.922
0.874
0.862
0.890
0.888
0.872
0.824
0.822
0.844
0.824
0.802
0.820
0.846
0.826
0.794
0.806
0.800
0.788
0.762
0.752
0.756
0.804
0.790
0.778
0.794
0.824
0.812
0.776
0.746
0.744
0.756
0.780
0.756
0.772
0.776
0.808
0.774
0.748
0.744
0.758
0.790
0.802
0.768
0.778
0.796
0.790
0.764
0.748
0.748
0.790
0.826
0.780
0.772
0.782
0.840
0.790
0.770
0.742
0.752
0.768
0.758
0.754
0.782
0.820
0.820
0.766
0.750
0.730
0.724
0.730
0.706
0.714
0.718
0.774
0.756
0.738
0.750
0.798
0.844
0.770
0.752
0.744
0.724
0.736
0.712
0.698
0.716
0.718
0.748
0.726
0.722
0.720
0.744
0.818
0.774
0.772
0.800
0.884
0.826
0.810
0.846
0.854
0.836
0.804
0.810
0.822
0.820
0.772
0.736
0.698
0.702
0.776
0.776
0.850
0.910
0.962
0.952
0.876
0.862
0.848
0.836
0.788
0.762
0.732
0.734
0.750
0.780
0.748
0.756
0.774
0.822
0.802
0.770
0.750
0.754
0.774
0.782
0.748
0.714
0.714
0.720
0.758
0.730
0.716
0.720
0.726
0.720
0.706
0.704
0.720
0.754
0.772
0.722
0.700
0.700
0.710
0.726
0.724
0.720
0.742
0.748
0.746
0.732
0.724
0.740
0.794
0.858
0.792
0.794
0.826
0.858
0.846
0.826
0.846
0.894
0.896
0.854
0.866
0.912
0.884
0.844
0.870
0.894
0.854
0.834
0.864
0.896
0.848
0.822
0.856
0.876
0.810
0.798
0.768
0.730
0.690
0.688
0.690
0.668
0.666
0.656
0.652
0.642
0.640
0.632
0.630
0.624
0.618
0.610
0.604
0.598
0.596
0.590
0.586
0.580
0.570
0.584
0.582
0.586
0.596
0.598
0.608
0.614
0.636
0.664
0.688
0.692
0.694
0.704
0.726
0.788
0.796
0.776
0.748
0.736
0.736
0.766
0.826
0.776
0.788
0.774
0.806
0.792
0.760
0.750
0.748
0.760
0.780
0.746
0.774
0.804
0.860
0.844
0.850
0.800
0.796
0.804
0.810
0.806
0.776
0.764
0.794
0.824
0.864
0.908
0.828
0.804
0.816
0.824
0.828
0.786
0.780
0.770
0.774
0.766
0.740
0.780
0.792
0.830
0.810
0.756
0.750
0.740
0.748
0.760
0.728
0.714
0.728
0.750
0.756
0.746
0.776
0.786
0.798
0.756
0.762
0.750
0.782
0.794
0.770
0.724
0.716
0.712
0.702
0.682
0.672
0.668
0.656
0.652
0.648
0.638
0.634
0.632
0.626
0.624
0.622
0.612
0.604
0.598
0.594
0.592
0.588
0.588
0.592
0.604
0.620
0.624
0.666
0.744
0.814
0.816
0.820
0.854
0.894
0.876
0.816
0.798
0.796
0.790
0.770
0.766
0.774
0.786
0.776
0.760
0.768
0.776
0.804
0.784
0.776
0.802
0.818
0.796
0.802
0.782
0.784
0.756
0.754
0.728
0.720
0.704
0.692
0.702
0.712
0.710
0.726
0.744
0.776
0.818
0.796
0.800
0.816
0.836
0.844
0.816
0.812
0.822
0.834
0.822
0.800
0.820
0.840
0.834
0.814
0.834
0.852
0.852
0.808
0.794
0.808
0.808
0.780
0.778
0.798
0.816
0.798
0.782
0.790
0.802
0.806
0.782
0.784
0.776
0.788
0.762
0.746
0.734
0.714
0.698
0.690
0.694
0.706
0.704
0.708
0.722
0.736
0.720
0.696
0.684
0.662
0.658
0.650
0.658
0.658
0.650
0.640
0.636
0.640
0.632
0.622
0.618
0.616
0.616
0.614
0.614
0.618
0.618
0.620
0.628
0.632
0.652
0.676
0.686
0.694
0.708
0.732
0.780
0.830
0.848
0.842
0.880
0.904
0.892
0.864
0.816
0.826
0.850
0.882
0.840
0.830
0.856
0.904
0.926
0.854
0.852
0.864
0.878
0.866
0.820
0.838
0.848
0.850
0.812
0.842
0.882
0.906
0.868
0.854
0.886
0.902
0.862
0.816
0.820
0.824
0.842
0.804
0.826
0.852
0.862
0.848
0.808
0.824
0.826
0.790
0.770
0.790
0.820
0.830
0.796
0.808
0.850
0.878
0.844
0.828
0.870
0.886
0.846
0.810
0.802
0.794
0.756
0.758
0.746
0.714
0.684
0.674
0.678
0.676
0.672
0.670
0.658
0.660
0.672
0.686
0.710
0.742
0.788
0.778
0.762
0.740
0.704
0.672
0.668
0.660
0.656
0.674
0.702
0.720
0.772
0.824
0.882
0.900
0.870
0.810
0.832
0.840
0.844
0.842
0.798
0.808
0.828
0.858
0.822
0.810
0.846
0.876
0.848
0.830
0.820
0.834
0.814
0.802
0.820
0.844
0.868
0.854
0.818
0.780
0.772
0.780
0.792
0.812
0.786
0.784
0.816
0.838
0.858
0.816
0.804
0.834
0.862
0.896
0.840
0.830
0.862
0.892
0.838
0.842
0.908
0.966
0.898
0.864
0.850
0.830
0.790
0.778
0.752
0.706
0.670
0.678
0.662
0.658
0.652
0.638
0.640
0.650
0.664
0.684
0.712
0.734
0.778
0.806
0.792
0.764
0.782
0.808
0.800
0.802
0.754
0.742
0.752
0.784
0.778
0.784
0.766
0.762
0.768
0.736
0.696
0.686
0.674
0.674
0.690
0.684
0.688
0.712
0.776
0.866
0.880
0.892
0.874
0.804
0.796
0.812
0.854
0.904
0.916
0.908
0.836
0.786
0.734
0.664
0.654
0.660
0.684
0.792
0.694
0.680
0.672
0.670
0.664
0.656
0.664
0.680
0.718
0.750
0.726
0.736
0.766
0.784
0.782
0.748
0.736
0.756
0.780
0.810
0.774
0.780
0.880
0.890
0.874
0.818
0.848
0.852
0.840
0.790
0.774
0.782
0.814
0.820
0.794
0.830
0.864
0.868
0.824
0.806
0.814
0.828
0.796
0.772
0.800
0.814
0.828
0.790
0.780
0.800
0.808
0.816
0.786
0.780
0.816
0.842
0.844
0.802
0.820
0.848
0.858
0.846
0.796
0.814
0.848
0.870
0.830
0.802
0.830
0.856
0.862
0.824
0.836
0.882
0.902
0.852
0.848
0.868
0.882
0.844
0.830
0.862
0.854
0.832
0.790
0.810
0.834
0.844
0.806
0.810
0.860
0.882
0.830
0.790
0.790
0.786
0.780
0.758
0.774
0.790
0.814
0.752
0.736
0.716
0.686
0.680
0.664
0.666
0.676
0.694
0.736
0.762
0.790
0.756
0.760
0.778
0.774
0.770
0.732
0.728
0.740
0.760
0.812
0.776
0.740
0.732
0.760
0.840
0.808
0.754
0.722
0.724
0.748
0.850
0.794
0.760
0.792
0.796
0.786
0.748
0.750
0.772
0.800
0.786
0.764
0.794
0.838
0.838
0.816
0.862
0.864
0.824
0.816
0.868
0.888
0.872
0.812
0.810
0.828
0.844
0.828
0.798
0.828
0.850
0.854
0.810
0.834
0.854
0.848
0.798
0.800
0.816
0.836
0.798
0.786
0.812
0.830
0.786
0.782
0.794
0.802
0.772
0.740
0.756
0.778
0.776
0.742
0.768
0.804
0.842
0.792
0.770
0.772
0.816
0.830
0.770
0.762
0.792
0.858
0.780
0.764
0.792
0.868
0.800
0.760
0.750
0.756
0.770
0.758
0.752
0.838
0.864
0.820
0.788
0.796
0.820
0.786
0.754
0.760
0.802
0.794
0.766
0.800
0.814
0.800
0.748
0.740
0.762
0.766
0.744
0.738
0.758
0.818
0.772
0.758
0.784
0.794
0.820
0.782
0.764
0.774
0.792
0.808
0.756
0.734
0.746
0.770
0.782
0.754
0.756
0.810
0.844
0.782
0.760
0.768
0.766
0.758
0.726
0.722
0.732
0.756
0.734
0.748
0.818
0.848
0.836
0.788
0.786
0.802
0.812
0.764
0.742
0.764
0.798
0.756
0.730
0.738
0.754
0.778
0.728
0.720
0.754
0.768
0.768
0.732
0.730
0.748
0.778
0.768
0.736
0.716
0.734
0.750
0.742
0.718
0.718
0.750
0.774
0.760
0.736
0.760
0.780
0.798
0.778
0.740
0.756
0.784
0.754
0.730
0.732
0.774
0.818
0.758
0.770
0.834
0.798
0.780
0.750
0.770
0.824
0.764
0.770
0.808
0.824
0.784
0.748
0.766
0.780
0.770
0.730
0.720
0.726
0.746
0.734
0.714
0.722
0.758
0.762
0.718
0.720
0.732
0.768
0.736
0.724
0.756
0.786
0.782
0.748
0.726
0.762
0.760
0.734
0.720
0.734
0.772
0.770
0.746
0.768
0.824
0.816
0.762
0.756
0.768
0.786
0.758
0.740
0.780
0.808
0.786
0.752
0.750
0.754
0.764
0.726
0.710
0.708
0.728
0.720
0.710
0.752
0.792
0.792
0.756
0.746
0.784
0.802
0.752
0.732
0.740
0.760
0.748
0.714
0.710
0.744
0.762
0.744
0.712
0.712
0.738
0.758
0.746
0.736
0.758
0.746
0.716
0.716
0.744
0.784
0.752
0.722
0.754
0.782
0.786
0.752
0.748
0.792
0.786
0.756
0.746
0.764
0.792
0.750
0.732
0.734
0.754
0.750
0.724
0.740
0.780
0.828
0.750
0.752
0.776
0.806
0.746
0.728
0.736
0.762
0.760
0.732
0.730
0.740
0.778
0.742
0.722
0.722
0.738
0.766
0.732
0.724
0.772
0.778
0.754
0.726
0.740
0.738
0.744
0.738
0.698
0.700
0.714
0.740
0.724
0.756
0.788
0.834
0.768
0.742
0.742
0.748
0.746
0.706
0.692
0.706
0.726
0.728
0.706
0.710
0.738
0.758
0.754
0.724
0.722
0.742
0.750
0.744
0.712
0.706
0.726
0.760
0.780
0.744
0.722
0.766
0.800
0.794
0.754
0.760
0.802
0.856
0.806
0.764
0.776
0.788
0.776
0.734
0.772
0.870
0.822
0.776
0.726
0.690
0.668
0.692
0.752
0.760
0.724
0.728
0.740
0.748
0.760
0.732
0.720
0.724
0.728
0.712
0.688
0.694
0.692
0.684
0.720
0.730
0.730
0.710
0.694
0.708
0.724
0.724
0.694
0.710
0.732
0.762
0.742
0.720
0.740
0.750
0.764
0.742
0.716
0.734
0.748
0.758
0.728
0.704
0.714
0.750
0.784
0.736
0.724
0.742
0.750
0.784
0.736
0.732
0.758
0.756
0.734
0.734
0.774
0.792
0.782
0.750
0.754
0.780
0.808
0.746
0.750
0.772
0.808
0.754
0.758
0.798
0.832
0.782
0.772
0.802
0.806
0.752
0.722
0.726
0.756
0.754
0.724
0.724
0.732
0.762
0.724
0.722
0.746
0.788
0.746
0.734
0.746
0.758
0.734
0.716
0.730
0.754
0.766
0.744
0.732
0.752
0.790
0.746
0.718
0.722
0.742
0.746
0.730
0.728
0.758
0.780
0.726
0.714
0.720
0.724
0.712
0.692
0.696
0.702
0.726
0.716
0.718
0.764
0.774
0.756
0.734
0.734
0.736
0.742
0.716
0.712
0.740
0.748
0.724
0.714
0.740
0.756
0.748
0.714
0.734
0.748
0.750
0.718
0.716
0.742
0.746
0.718
0.702
0.706
0.716
0.734
0.716
0.700
0.726
0.738
0.722
0.698
0.704
0.708
0.722
0.700
0.694
0.706
0.724
0.762
0.734
0.746
0.778
0.798
0.772
0.744
0.752
0.776
0.784
0.742
0.746
0.764
0.758
0.726
0.714
0.726
0.738
0.712
0.706
0.718
0.730
0.730
0.708
0.708
0.732
0.754
0.728
0.712
0.714
0.738
0.764
0.766
0.724
0.714
0.724
0.748
0.726
0.702
0.724
0.750
0.750
0.734
0.742
0.756
0.774
0.726
0.718
0.748
0.770
0.758
0.728
0.736
0.742
0.750
0.722
0.710
0.726
0.748
0.730
0.702
0.710
0.712
0.724
0.692
0.692
0.710
0.732
0.736
0.714
0.694
0.712
0.742
0.734
0.716
0.716
0.734
0.766
0.732
0.734
0.780
0.818
0.768
0.750
0.774
0.810
0.760
0.732
0.730
0.766
0.790
0.748
0.722
0.746
0.754
0.768
0.730
0.724
0.726
0.736
0.730
0.708
0.708
0.716
0.732
0.710
0.694
0.712
0.724
0.734
0.710
0.710
0.712
0.736
0.720
0.700
0.708
0.726
0.720
0.700
0.688
0.706
0.732
0.722
0.708
0.738
0.762
0.748
0.722
0.724
0.752
0.770
0.730
0.712
0.730
0.754
0.738
0.718
0.714
0.722
0.728
0.710
0.698
0.726
0.746
0.780
0.744
0.742
0.760
0.748
0.718
0.696
0.706
0.720
0.726
0.698
0.700
0.720
0.720
0.702
0.700
0.714
0.740
0.728
0.726
0.754
0.776
0.740
0.710
0.708
0.710
0.712
0.700
0.692
0.724
0.738
0.752
0.722
0.712
0.730
0.750
0.730
0.704
0.698
0.702
0.732
0.714
0.700
0.712
0.712
0.724
0.702
0.686
0.690
0.712
0.726
0.694
0.692
0.718
0.734
0.752
0.726
0.714
0.726
0.736
0.708
0.698
0.712
0.740
0.732
0.704
0.722
0.734
0.736
0.706
0.698
0.712
0.724
0.724
0.702
0.690
0.702
0.718
0.734
0.702
0.694
0.716
0.732
0.716
0.696
0.712
0.720
0.744
0.702
0.704
0.708
0.714
0.698
0.692
0.714
0.736
0.732
0.714
0.702
0.704
0.702
0.696
0.676
0.680
0.688
0.708
0.708
0.694
0.712
0.726
0.716
0.688
0.680
0.694
0.704
0.692
0.688
0.704
0.708
0.720
0.696
0.690
0.710
0.720
0.702
0.682
0.694
0.702
0.722
0.704
0.682
0.694
0.708
0.716
0.690
0.684
0.700
0.724
0.732
0.710
0.726
0.734
0.734
0.720
0.706
0.714
0.730
0.744
0.716
0.702
0.720
0.736
0.772
0.732
0.726
0.752
0.766
0.744
0.728
0.754
0.774
0.754
0.722
0.716
0.748
0.758
0.748
0.714
0.738
0.754
0.756
0.726
0.706
0.708
0.714
0.712
0.694
0.698
0.702
0.722
0.704
0.702
0.712
0.730
0.726
0.706
0.714
0.724
0.728
0.710
0.704
0.716
0.738
0.716
0.706
0.704
0.706
0.710
0.702
0.696
0.712
0.738
0.734
0.700
0.692
0.704
0.716
0.708
0.690
0.692
0.702
0.714
0.700
0.682
0.698
0.716
0.710
0.696
0.696
0.696
0.712
0.712
0.694
0.702
0.724
0.754
0.714
0.702
0.718
0.740
0.720
0.698
0.702
0.712
0.708
0.694
0.698
0.726
0.758
0.734
0.718
0.752
0.762
0.770
0.734
0.728
0.746
0.748
0.718
0.712
0.734
0.750
0.734
0.706
0.710
0.722
0.740
0.724
0.704
0.706
0.718
0.730
0.714
0.690
0.692
0.714
0.698
0.696
0.712
0.732
0.742
0.714
0.694
0.708
0.714
0.728
0.704
0.700
0.716
0.734
0.722
0.694
0.690
0.694
0.706
0.698
0.692
0.694
0.718
0.756
0.732
0.706
0.708
0.724
0.738
0.700
0.702
0.718
0.732
0.730
0.704
0.714
0.722
0.720
0.700
0.688
0.698
0.720
0.700
0.682
0.690
0.708
0.732
0.710
0.724
0.726
0.742
0.730
0.706
0.718
0.740
0.774
0.722
0.716
0.734
0.746
0.714
0.702
0.722
0.740
0.726
0.700
0.692
0.704
0.720
0.704
0.686
0.694
0.714
0.750
0.708
0.690
0.706
0.718
0.726
0.710
0.708
0.722
0.722
0.720
0.692
0.694
0.708
0.710
0.692
0.688
0.706
0.724
0.732
0.708
0.696
0.704
0.716
0.714
0.692
0.704
0.730
0.740
0.700
0.700
0.710
0.708
0.710
0.688
0.684
0.700
0.698
0.694
0.678
0.676
0.694
0.718
0.738
0.698
0.690
0.706
0.712
0.712
0.688
0.684
0.710
0.716
0.712
0.686
0.698
0.706
0.704
0.690
0.680
0.690
0.718
0.722
0.694
0.700
0.730
0.730
0.712
0.704
0.720
0.742
0.712
0.700
0.710
0.722
0.734
0.702
0.692
0.710
0.738
0.714
0.700
0.734
0.748
0.744
0.710
0.706
0.720
0.716
0.696
0.688
0.714
0.728
0.708
0.694
0.712
0.720
0.728
0.708
0.688
0.692
0.700
0.692
0.680
0.672
0.688
0.700
0.684
0.670
0.684
0.700
0.706
0.690
0.690
0.700
0.710
0.700
0.684
0.698
0.710
0.716
0.698
0.682
0.692
0.708
0.738
0.716
0.686
0.690
0.716
0.712
0.698
0.686
0.718
0.752
0.718
0.712
0.752
0.776
0.742
0.726
0.758
0.808
0.802
0.752
0.730
0.730
0.730
0.720
0.700
0.716
0.740
0.732
0.700
0.698
0.720
0.722
0.690
0.710
0.730
0.730
0.714
0.688
0.692
0.704
0.716
0.698
0.680
0.682
0.698
0.690
0.678
0.682
0.696
0.702
0.686
0.676
0.692
0.698
0.706
0.690
0.692
0.706
0.710
0.686
0.680
0.700
0.708
0.718
0.698
0.686
0.698
0.706
0.706
0.696
0.686
0.716
0.754
0.760
0.730
0.710
0.722
0.746
0.710
0.696
0.714
0.732
0.746
0.714
0.710
0.722
0.738
0.714
0.694
0.696
0.698
0.708
0.692
0.744
0.800
0.814
0.758
0.734
0.724
0.728
0.700
0.676
0.678
0.694
0.692
0.682
0.670
0.680
0.696
0.724
0.700
0.694
0.718
0.734
0.722
0.696
0.696
0.726
0.730
0.706
0.696
0.710
0.722
0.692
0.680
0.694
0.708
0.690
0.682
0.720
0.730
0.706
0.694
0.726
0.742
0.738
0.712
0.698
0.702
0.716
0.700
0.686
0.694
0.720
0.744
0.714
0.696
0.724
0.726
0.716
0.690
0.678
0.680
0.696
0.694
0.678
0.684
0.702
0.710
0.682
0.674
0.692
0.696
0.710
0.682
0.678
0.686
0.712
0.710
0.702
0.706
0.742
0.772
0.716
0.702
0.720
0.740
0.748
0.714
0.704
0.724
0.726
0.704
0.684
0.704
0.710
0.710
0.688
0.686
0.688
0.706
0.684
0.682
0.688
0.714
0.730
0.716
0.706
0.728
0.730
0.708
0.690
0.708
0.714
0.706
0.690
0.682
0.692
0.696
0.690
0.676
0.688
0.694
0.700
0.684
0.692
0.704
0.734
0.700
0.694
0.710
0.744
0.706
0.690
0.696
0.704
0.702
0.680
0.700
0.706
0.688
0.694
0.722
0.748
0.706
0.688
0.698
0.690
0.690
0.678
0.706
0.730
0.730
0.712
0.722
0.726
0.742
0.710
0.694
0.718
0.738
0.750
0.704
0.694
0.710
0.720
0.706
0.684
0.686
0.698
0.720
0.690
0.682
0.700
0.724
0.712
0.696
0.684
0.698
0.728
0.748
0.762
0.716
0.710
0.722
0.732
0.738
0.720
0.716
0.724
0.740
0.746
0.706
0.692
0.692
0.704
0.690
0.670
0.656
0.640
0.628
0.618
0.616
0.612
0.612
0.602
0.600
0.598
0.594
0.590
0.588
0.588
0.582
0.578
0.578
0.580
0.566
0.560
0.560
0.558
0.556
0.550
0.546
0.544
0.540
0.538
0.530
0.532
0.534
0.532
0.526
0.530
0.516
0.520
0.530
0.526
0.540
0.570
0.618
0.650
0.728
0.790
0.834
0.828
0.778
0.768
0.772
0.760
0.754
0.746
0.716
0.718
0.732
0.764
0.744
0.724
0.726
0.744
0.776
0.772
0.752
0.742
0.752
0.752
0.726
0.728
0.724
0.732
0.748
0.736
0.738
0.744
0.758
0.758
0.738
0.780
0.800
0.828
0.794
0.764
0.748
0.756
0.780
0.778
0.794
0.814
0.862
0.838
0.768
0.736
0.712
0.676
0.662
0.648
0.638
0.632
0.626
0.630
0.636
0.654
0.668
0.686
0.682
0.668
0.644
0.630
0.628
0.632
0.674
0.732
0.752
0.770
0.764
0.748
0.728
0.674
0.652
0.634
0.630
0.642
0.702
0.736
0.724
0.726
0.738
0.762
0.776
0.742
0.754
0.758
0.776
0.778
0.756
0.760
0.762
0.786
0.808
0.770
0.780
0.818
0.878
0.878
0.818
0.820
0.802
0.762
0.726
0.718
0.704
0.708
0.730
0.754
0.742
0.756
0.770
0.800
0.828
0.834
0.842
0.828
0.852
0.856
0.870
0.874
0.826
0.810
0.834
0.886
0.838
0.846
0.794
0.816
0.808
0.764
0.758
0.732
0.700
0.644
0.634
0.624
0.614
0.616
0.604
0.602
0.594
0.600
0.594
0.586
0.582
0.584
0.584
0.596
0.610
0.628
0.648
0.658
0.682
0.694
0.698
0.686
0.670
0.644
0.644
0.654
0.674
0.770
0.822
0.772
0.800
0.830
0.874
0.886
0.822
0.828
0.848
0.846
0.844
0.834
0.784
0.776
0.786
0.808
0.782
0.780
0.846
0.890
0.836
0.868
0.916
0.904
0.838
0.886
0.876
0.844
0.798
0.834
0.814
0.804
0.768
0.792
0.818
0.838
0.868
0.820
0.832
0.844
0.822
0.810
0.768
0.776
0.800
0.842
0.818
0.802
0.852
0.888
0.846
0.808
0.792
0.786
0.798
0.764
0.806
0.842
0.872
0.836
0.804
0.824
0.822
0.830
0.786
0.780
0.806
0.848
0.820
0.800
0.826
0.850
0.806
0.784
0.802
0.806
0.796
0.768
0.784
0.776
0.782
0.762
0.806
0.820
0.820
0.784
0.792
0.804
0.798
0.782
0.758
0.768
0.770
0.780
0.762
0.738
0.760
0.784
0.824
0.822
0.790
0.820
0.820
0.814
0.774
0.792
0.788
0.796
0.762
0.778
0.820
0.850
0.802
0.844
0.838
0.790
0.782
0.812
0.854
0.830
0.828
0.916
0.952
0.856
0.792
0.756
0.716
0.690
0.666
0.642
0.634
0.630
0.620
0.616
0.614
0.614
0.608
0.598
0.594
0.590
0.584
0.584
0.578
0.574
0.574
0.578
0.592
0.610
0.632
0.662
0.690
0.702
0.720
0.766
0.810
0.862
0.826
0.840
0.896
0.918
0.860
0.844
0.862
0.802
0.770
0.760
0.756
0.738
0.738
0.760
0.798
0.824
0.788
0.800
0.830
0.846
0.846
0.810
0.822
0.852
0.854
0.830
0.794
0.822
0.828
0.806
0.796
0.842
0.870
0.838
0.844
0.914
0.930
0.844
0.832
0.794
0.754
0.732
0.704
0.694
0.706
0.692
0.672
0.670
0.682
0.704
0.758
0.740
0.758
0.834
0.842
0.880
0.842
0.792
0.792
0.780
0.776
0.782
0.782
0.750
0.762
0.794
0.876
0.886
0.840
0.840
0.892
0.906
0.832
0.836
0.894
0.916
0.844
0.876
0.886
0.860
0.822
0.796
0.772
0.754
0.720
0.688
0.682
0.694
0.716
0.748
0.734
0.694
0.688
0.698
0.722
0.784
0.784
0.750
0.822
0.870
0.932
0.918
0.880
0.900
0.916
0.884
0.822
0.882
0.876
0.870
0.804
0.776
0.786
0.826
0.888
0.862
0.896
0.910
0.892
0.822
0.820
0.814
0.810
0.780
0.756
0.774
0.790
0.802
0.788
0.802
0.844
0.860
0.850
0.804
0.824
0.852
0.826
0.808
0.820
0.836
0.834
0.800
0.852
0.872
0.862
0.818
0.852
0.856
0.832
0.794
0.812
0.826
0.830
0.794
0.786
0.816
0.846
0.858
0.822
0.874
0.912
0.888
0.834
0.860
0.884
0.834
0.824
0.850
0.886
0.828
0.862
0.898
0.914
0.826
0.822
0.856
0.880
0.852
0.820
0.870
0.898
0.870
0.822
0.854
0.876
0.864
0.804
0.820
0.826
0.834
0.792
0.772
0.794
0.812
0.840
0.788
0.812
0.818
0.832
0.828
0.788
0.796
0.808
0.820
0.806
0.774
0.806
0.830
0.850
0.794
0.826
0.856
0.856
0.816
0.824
0.834
0.822
0.778
0.790
0.812
0.830
0.792
0.824
0.844
0.860
0.808
0.834
0.850
0.844
0.800
0.832
0.848
0.854
0.812
0.858
0.878
0.858
0.812
0.834
0.842
0.820
0.784
0.798
0.792
0.780
0.766
0.770
0.762
0.766
0.750
0.762
0.730
0.714
0.674
0.670
0.654
0.654
0.654
0.640
0.640
0.630
0.614
0.608
0.606
0.592
0.592
0.588
0.588
0.582
0.580
0.574
0.576
0.580
0.570
0.572
0.572
0.572
0.578
0.582
0.600
0.622
0.646
0.672
0.658
0.678
0.692
0.708
0.748
0.832
0.828
0.844
0.838
0.768
0.754
0.764
0.802
0.800
0.774
0.762
0.742
0.724
0.700
0.660
0.676
0.702
0.764
0.828
0.784
0.826
0.864
0.874
0.878
0.814
0.830
0.832
0.852
0.862
0.826
0.842
0.876
0.922
0.878
0.880
0.954
0.992
0.940
0.898
0.918
0.890
0.828
0.850
0.828
0.802
0.776
0.758
0.768
0.746
0.706
0.694
0.680
0.672
0.664
0.660
0.658
0.656
0.664
0.686
0.708
0.792
0.830
0.766
0.708
0.654
0.630
0.608
0.604
0.596
0.592
0.584
0.586
0.582
0.570
0.572
0.566
0.558
0.560
0.556
0.564
0.570
0.588
0.590
0.600
0.594
0.590
0.596
0.610
0.626
0.634
0.624
0.618
0.608
0.616
0.634
0.650
0.644
0.630
0.632
0.640
0.646
0.640
0.632
0.628
0.644
0.664
0.676
0.656
0.656
0.656
0.652
0.646
0.612
0.610
0.604
0.598
0.596
0.586
0.580
0.580
0.570
0.562
0.560
0.558
0.492
0.628
0.526
0.564
0.548
0.550
0.552
0.528
0.538
0.528
0.530
0.518
0.526
0.514
0.514
0.510
0.522
0.514
0.500
0.534
0.486
0.524
0.502
0.498
0.518
0.490
0.226
0.282
0.496
0.500
0.494
0.512
0.502
0.510
0.498
0.500
0.500
0.510
0.496
0.502
0.488
0.502
0.504
0.496
0.480
0.492
0.486
0.488
0.488
0.492
0.488
0.494
0.494
0.494
0.498
0.506
0.498
0.498
0.500
0.506
0.498
0.496
0.496
0.498
0.500
0.496
0.490
0.496
0.492
0.504
0.494
0.492
0.494
0.500
0.506
0.500
0.498
0.504
0.504
0.506
0.494
0.508
0.498
0.504
0.500
0.502
0.500
0.502
0.500
0.504
0.500
0.498
0.506
0.502
0.500
0.500
0.492
0.498
0.498
0.502
0.498
0.494
0.490
0.496
0.498
0.498
0.494
0.494
0.502
0.504
0.502
0.484
0.520
0.502
0.496
0.500
0.500
0.498
0.504
0.498
0.494
0.478
0.526
0.508
0.500
0.498
0.508
0.510
0.506
0.512
0.514
0.512
0.512
0.522
0.524
0.526
0.522
0.520
0.522
0.524
0.528
0.236
0.290
0.530
0.528
0.536
0.538
0.540
0.530
0.528
0.526
0.536
0.536
0.534
0.530
0.538
0.546
0.540
0.536
0.530
0.532
0.528
0.530
0.528
0.530
0.524
0.524
0.210
0.318
0.538
0.536
0.328
0.200
0.536
0.540
0.542
0.534
0.538
0.540
0.550
0.552
0.554
0.554
0.560
0.546
0.540
0.294
0.246
0.314
0.224
0.530
0.528
0.532
0.530
0.540
0.552
0.566
0.564
0.562
0.580
0.600
0.590
0.580
0.596
0.596
0.590
0.578
0.566
0.578
0.566
0.238
0.320
0.208
0.344
0.552
0.534
0.286
0.248
0.324
0.214
0.538
0.550
0.558
0.560
0.580
0.600
0.614
0.604
0.588
0.592
0.590
0.586
0.568
0.550
0.554
0.556
0.546
0.556
0.546
0.320
0.226
0.540
0.534
0.536
0.538
0.548
0.558
0.556
0.568
0.574
0.586
0.580
0.596
0.594
0.582
0.584
0.568
0.566
0.564
0.564
0.564
0.556
0.558
0.564
0.570
0.558
0.564
0.568
0.582
0.618
0.632
0.650
0.672
0.682
0.692
0.700
0.688
0.666
0.642
0.656
0.670
0.672
0.660
0.670
0.696
0.694
0.684
0.692
0.698
0.714
0.704
0.700
0.702
0.700
0.706
0.682
0.682
0.676
0.680
0.692
0.692
0.684
0.696
0.698
0.716
0.710
0.714
0.726
0.740
0.748
0.726
0.726
0.724
0.712
0.682
0.686
0.670
0.636
0.624
0.622
0.636
0.644
0.640
0.640
0.650
0.666
0.684
0.678
0.658
0.660
0.678
0.742
0.714
0.704
0.678
0.648
0.642
0.644
0.658
0.650
0.644
0.656
0.684
0.710
0.698
0.702
0.696
0.694
0.680
0.668
0.668
0.670
0.682
0.664
0.666
0.674
0.686
0.680
0.654
0.638
0.626
0.628
0.640
0.660
0.650
0.656
0.662
0.674
0.680
0.660
0.658
0.674
0.692
0.714
0.700
0.692
0.696
0.706
0.728
0.694
0.680
0.682
0.696
0.716
0.690
0.684
0.678
0.688
0.684
0.660
0.650
0.642
0.640
0.630
0.634
0.638
0.630
0.642
0.662
0.688
0.680
0.682
0.686
0.690
0.690
0.668
0.654
0.652
0.652
0.658
0.644
0.640
0.640
0.638
0.640
0.634
0.640
0.636
0.644
0.646
0.664
0.662
0.652
0.650
0.648
0.636
0.626
0.622
0.632
0.646
0.636
0.644
0.650
0.672
0.676
0.670
0.674
0.692
0.688
0.694
0.678
0.652
0.644
0.644
0.640
0.638
0.626
0.624
0.624
0.638
0.648
0.662
0.648
0.648
0.662
0.676
0.694
0.694
0.702
0.712
0.698
0.682
0.662
0.666
0.670
0.672
0.672
0.694
0.734
0.722
0.706
0.680
0.664
0.660
0.660
0.662
0.644
0.648
0.646
0.662
0.668
0.668
0.662
0.668
0.670
0.682
0.674
0.656
0.658
0.652
0.664
0.654
0.646
0.648
0.664
0.666
0.658
0.644
0.644
0.652
0.652
0.636
0.630
0.640
0.642
0.644
0.642
0.644
0.636
0.626
0.628
0.632
0.618
0.602
0.590
0.586
0.580
0.574
0.570
0.566
0.562
0.562
0.552
0.552
0.544
0.550
0.540
0.536
0.542
0.534
0.544
0.558
0.558
0.552
0.566
0.578
0.576
0.576
0.578
1.146
0.570
0.570
0.562
0.560
0.554
0.554
0.552
0.538
0.546
0.546
0.542
0.554
0.556
0.558
0.554
0.552
0.560
0.564
0.572
0.598
0.626
0.668
0.702
0.710
0.696
0.674
0.624
0.606
0.594
0.590
0.590
0.592
0.602
0.604
0.596
0.590
0.594
0.606
0.618
0.652
0.738
0.728
0.772
0.780
0.778
0.728
0.708
0.692
0.676
0.652
0.674
0.704
0.718
0.736
0.726
0.696
0.664
0.646
0.636
0.640
0.656
0.672
0.666
0.652
0.652
0.656
0.708
0.722
0.716
0.738
0.730
0.730
0.726
0.722
0.708
0.706
0.676
0.652
0.636
0.636
0.602
0.602
0.604
0.628
0.644
0.656
0.650
0.674
0.692
0.710
0.722
0.706
0.688
0.656
0.658
0.654
0.654
0.642
0.638
0.634
0.664
0.686
0.712
0.736
0.746
0.764
0.750
0.742
0.730
0.716
0.694
0.684
0.674
0.658
0.666
0.650
0.652
0.672
0.698
0.722
0.728
0.760
0.774
0.788
0.762
0.754
0.750
0.742
0.734
0.720
0.718
0.720
0.730
0.728
0.724
0.730
0.736
0.734
0.720
0.714
0.716
0.726
0.732
0.742
0.762
0.766
0.746
0.724
0.712
0.698
0.674
0.658
0.644
0.640
0.638
0.634
0.646
0.664
0.684
0.700
0.694
0.710
0.716
0.724
0.708
0.702
0.700
0.692
0.668
0.662
0.660
0.662
0.668
0.668
0.664
0.688
0.684
0.694
0.696
0.680
0.666
0.668
0.674
0.668
0.662
0.670
0.676
0.670
0.672
0.690
0.688
0.688
0.668
0.672
0.656
0.642
0.634
0.640
0.638
0.648
0.660
0.668
0.676
0.678
0.682
0.688
0.664
0.674
0.678
0.720
0.744
0.754
0.762
0.764
0.760
0.752
0.746
0.740
0.732
0.728
0.732
0.732
0.726
0.716
0.700
0.686
0.668
0.672
0.678
0.718
0.720
0.740
0.724
0.722
0.728
0.692
0.678
0.676
0.676
0.662
0.658
0.672
0.660
0.660
0.656
0.650
0.654
0.652
0.658
0.652
0.654
0.662
0.680
0.688
0.686
0.694
0.706
0.706
0.698
0.694
0.696
0.694
0.700
0.690
0.696
0.702
0.710
0.704
0.694
0.710
0.722
0.724
0.702
0.702
0.690
0.686
0.674
0.664
0.670
0.680
0.694
0.674
0.682
0.692
0.694
0.698
0.696
0.676
0.680
0.686
0.672
0.658
0.654
0.646
0.650
0.648
0.618
0.618
0.610
0.604
0.398
0.792
0.602
0.580
0.602
0.592
0.590
0.590
0.590
0.594
0.594
0.598
0.604
0.600
0.592
0.592
0.588
0.588
0.586
0.598
0.606
0.614
0.626
0.636
0.648
0.666
0.674
0.674
0.654
0.634
0.638
0.640
0.658
0.698
0.722
0.708
0.748
0.748
0.742
0.738
0.710
0.688
0.644
0.640
0.632
0.620
0.594
0.604
0.604
0.608
0.614
0.626
0.622
0.634
0.666
0.694
0.710
0.696
0.720
0.712
0.716
0.696
0.678
0.682
0.684
0.664
0.656
0.664
0.670
0.670
0.688
0.712
0.740
0.730
0.732
0.738
0.742
0.746
0.726
0.716
0.702
0.700
0.684
0.704
0.704
0.746
0.716
0.710
0.698
0.696
0.700
0.684
0.688
0.694
0.732
0.726
0.714
0.722
0.720
0.726
0.706
0.708
0.712
0.722
0.710
0.708
0.704
0.700
0.708
0.704
0.706
0.720
0.722
0.722
0.702
0.698
0.700
0.696
0.694
0.684
0.676
0.676
0.684
0.692
0.682
0.692
0.698
0.684
0.692
0.700
0.694
0.688
0.670
0.658
0.652
0.658
0.660
0.660
0.674
0.680
0.674
0.680
0.686
0.678
0.676
0.670
0.660
0.652
0.660
0.646
0.642
0.636
0.640
0.646
0.656
0.678
0.710
0.712
0.726
0.732
0.734
0.730
0.722
0.718
0.696
0.686
0.704
0.728
0.738
0.748
0.736
0.736
0.742
0.728
0.728
0.734
0.744
0.714
0.712
0.718
0.748
0.740
0.760
0.762
0.766
0.740
0.724
0.714
0.712
0.728
0.718
0.716
0.710
0.704
0.710
0.710
0.720
0.734
0.728
0.732
0.734
0.728
0.716
0.706
0.718
0.724
0.726
0.722
0.714
0.712
0.702
0.702
0.692
0.700
0.690
0.688
0.682
0.674
0.670
0.664
0.668
0.652
0.650
0.648
0.638
0.640
0.640
0.644
0.636
0.646
0.638
0.642
0.650
0.652
0.648
0.656
0.656
0.666
0.668
0.656
0.664
0.666
0.672
0.686
0.686
0.706
0.726
0.732
0.722
0.728
0.728
0.722
0.698
0.696
0.694
0.686
0.680
0.670
0.664
0.660
0.658
0.648
0.652
0.642
0.632
0.636
0.640
0.626
0.626
0.626
0.636
0.650
0.650
0.634
0.628
0.622
0.614
0.590
0.580
0.574
0.568
0.564
0.556
0.558
0.556
0.552
0.558
0.544
0.546
0.544
0.530
0.540
0.520
0.522
0.528
0.520
0.516
0.520
0.516
0.498
0.512
0.508
0.502
0.494
0.504
0.508
0.518
0.516
0.506
0.530
0.528
0.552
0.576
0.600
0.604
0.614
0.636
0.632
0.622
0.608
0.600
0.608
0.604
0.600
0.592
0.590
0.600
0.602
0.594
0.598
0.610
0.616
0.616
0.624
0.644
0.640
0.648
0.636
0.642
0.654
0.654
0.636
0.634
0.640
0.634
0.630
0.628
0.628
0.636
0.628
0.612
0.608
0.608
0.618
0.630
0.644
0.664
0.696
0.708
0.718
0.710
0.716
0.722
0.702
0.682
0.698
0.710
0.696
0.706
0.722
0.742
0.730
0.748
0.752
0.746
0.740
0.766
0.758
0.748
0.760
0.750
0.740
0.742
0.728
0.720
0.724
0.726
0.718
0.714
0.714
0.724
0.704
0.718
0.720
0.718
0.722
0.742
0.742
0.736
0.748
0.748
0.734
0.706
0.688
0.676
0.668
0.660
0.670
0.676
0.708
0.700
0.722
0.742
0.712
0.704
0.706
0.696
0.672
0.664
0.660
0.652
0.650
0.632
0.640
0.648
0.674
0.664
0.686
0.706
0.710
0.700
0.720
0.728
0.704
0.708
0.718
0.724
0.702
0.704
0.704
0.724
0.700
0.714
0.720
0.712
0.682
0.686
0.670
0.652
0.630
0.628
0.624
0.616
1.186
0.586
0.580
0.574
0.570
0.570
0.562
0.544
0.554
0.550
0.536
0.536
0.532
0.542
0.528
0.528
0.516
0.524
0.530
0.514
0.538
0.548
0.544
0.536
0.540
0.544
0.546
0.544
0.554
0.552
0.538
0.542
0.540
0.538
0.530
0.542
0.530
0.526
0.532
0.536
0.530
0.528
0.522
0.530
0.532
0.518
0.526
0.520
0.520
0.516
0.514
0.514
0.522
0.530
0.548
0.552
0.552
0.548
0.560
0.560
0.560
0.562
0.560
0.562
0.556
0.554
0.548
0.550
0.546
0.544
0.538
0.534
0.536
0.530
0.524
0.530
0.538
0.536
0.536
0.534
0.534
0.538
0.540
0.542
0.544
0.546
0.554
0.552
0.552
0.548
0.536
0.540
0.544
0.540
0.544
0.546
0.562
0.532
0.572
0.554
0.554
0.552
0.550
0.552
0.542
0.542
0.546
0.544
0.542
0.552
0.548
0.552
0.544
0.548
0.556
0.556
0.568
0.608
0.512
0.564
0.566
0.576
0.558
0.566
0.572
0.570
0.558
0.564
0.558
0.554
0.552
0.546
0.542
0.548
0.538
0.534
0.542
0.540
0.534
0.528
0.534
0.544
0.544
0.536
0.534
0.540
0.542
0.542
0.542
0.534
0.528
0.530
0.534
0.528
0.532
0.524
0.524
0.532
0.536
0.536
0.532
0.528
0.538
0.534
0.540
0.538
0.530
0.530
0.532
0.540
0.540
0.540
0.534
0.530
0.532
0.540
0.534
0.538
0.534
0.538
0.532
0.530
0.538
0.534
0.542
0.532
0.526
0.532
0.534
0.530
0.524
0.512
0.524
0.524
0.514
0.510
0.510
0.508
0.512
0.506
0.506
0.500
0.506
0.512
0.514
0.510
0.510
0.524
0.530
0.536
0.536
0.524
0.520
0.524
0.524
0.518
0.516
0.510
0.500
0.502
0.504
0.498
0.500
0.502
0.494
0.504
0.506
0.516
0.520
0.524
0.534
0.544
0.560
0.548
0.552
0.562
0.568
0.572
0.556
0.564
0.562
0.538
0.550
0.554
0.546
0.552
0.552
0.566
0.558
0.558
0.574
0.584
0.572
0.570
0.578
0.584
0.572
0.570
0.554
0.608
1.076
0.554
0.562
0.584
0.592
0.592
0.604
0.608
0.598
0.604
0.610
0.610
0.602
0.594
0.576
0.574
0.574
0.580
0.578
0.572
0.570
0.582
0.590
0.578
0.574
0.574
0.586
0.586
0.608
0.654
0.642
0.620
0.620
0.626
0.600
0.602
0.602
0.600
0.584
0.586
0.586
0.580
0.570
0.562
0.564
0.550
0.544
0.546
0.552
0.550
0.548
0.572
0.602
0.594
0.612
0.628
0.622
0.622
0.636
0.620
0.596
0.600
0.588
0.574
0.570
0.570
0.566
0.558
0.550
0.556
0.556
0.556
0.554
0.564
0.574
0.564
0.574
0.582
0.590
0.582
0.600
0.596
0.590
0.590
0.596
0.610
0.602
0.618
0.624
0.644
0.626
0.614
0.618
0.628
0.650
0.628
0.626
0.620
0.626
0.600
0.598
0.602
0.602
0.602
0.596
0.606
0.636
0.652
0.644
0.636
0.636
0.644
0.622
0.618
0.624
0.636
0.622
0.638
0.644
0.628
0.670
0.658
0.662
0.672
0.682
0.668
0.666
0.672
0.664
0.672
0.674
0.660
0.668
0.678
0.688
0.682
0.678
0.668
0.686
0.682
0.672
0.644
0.634
0.618
0.622
0.620
0.616
0.610
0.618
0.620
0.620
0.618
0.606
0.594
0.602
0.608
0.612
0.608
0.608
0.612
0.622
0.622
0.618
0.620
0.628
0.622
0.608
0.612
0.610
0.586
0.600
0.606
0.620
0.626
0.626
0.648
0.658
0.672
0.642
0.632
0.634
0.628
0.632
0.618
0.610
0.606
0.616
0.624
0.626
0.664
0.678
0.662
0.632
0.632
0.630
0.632
0.610
0.612
0.612
0.614
0.612
0.618
0.622
0.630
0.620
0.636
0.636
0.630
0.638
0.646
0.630
0.620
0.628
0.628
0.632
0.616
0.610
0.614
0.624
0.634
0.646
0.614
0.626
0.626
0.630
0.622
0.622
0.630
0.614
0.614
0.628
0.616
0.608
0.604
0.612
0.606
0.604
0.618
0.610
0.622
0.628
0.652
0.634
0.630
0.632
0.628
0.622
0.604
0.606
0.608
0.614
0.606
0.614
0.640
0.666
0.674
0.672
0.678
0.672
0.672
0.650
0.652
0.652
0.674
0.678
0.668
0.674
0.696
0.688
0.686
0.714
0.714
0.710
0.688
0.694
0.708
0.720
0.702
0.692
0.696
0.710
0.704
0.674
0.674
0.680
0.706
0.694
0.768
0.740
0.740
0.718
0.714
0.714
0.710
0.706
0.708
0.662
0.666
0.658
0.660
0.700
0.750
0.738
0.720
0.716
0.716
0.718
0.732
0.716
0.718
0.732
0.754
0.744
0.766
0.758
0.724
0.720
0.710
0.702
0.690
0.662
0.662
0.664
0.686
0.670
0.688
0.706
0.686
0.718
0.728
0.708
0.702
0.708
0.720
0.694
0.678
0.700
0.700
0.694
0.676
0.682
0.698
0.728
0.712
0.700
0.684
0.666
0.662
0.652
0.656
0.660
0.672
0.704
0.692
0.682
0.704
0.740
0.740
0.746
0.704
0.702
0.690
0.694
0.672
0.678
0.672
0.668
0.678
0.690
0.682
0.700
0.700
0.706
0.674
0.686
0.680
0.688
0.684
0.692
0.710
0.676
0.666
0.640
0.648
0.648
0.636
0.628
0.618
0.608
0.610
0.616
0.620
0.664
0.684
0.702
0.698
0.736
0.744
0.724
0.714
0.712
0.678
0.672
0.648
0.640
0.638
0.616
0.608
0.614
0.606
0.608
0.604
0.610
0.618
0.630
0.622
0.640
0.648
0.652
0.650
0.634
0.630
0.634
0.640
0.638
0.644
0.658
0.662
0.652
0.678
0.698
0.712
0.674
0.690
0.684
0.674
0.660
0.650
0.652
0.646
0.664
0.676
0.720
0.724
0.710
0.700
0.696
0.690
0.662
0.672
0.670
0.656
0.656
0.670
0.676
0.682
0.696
0.720
0.702
0.724
0.718
0.702
0.724
0.702
0.680
0.690
0.684
0.680
0.694
0.682
0.670
0.678
0.686
0.678
0.676
0.686
0.694
0.686
0.664
0.666
0.670
0.668
0.664
0.660
0.658
0.682
0.682
0.680
0.698
0.692
0.678
0.676
0.672
0.648
0.636
0.630
0.612
0.606
0.604
0.590
0.578
0.584
0.578
0.578
0.556
0.562
0.564
0.550
0.548
0.546
0.540
0.538
0.534
0.534
0.522
0.526
0.522
0.526
0.516
0.522
0.520
0.530
0.528
0.536
0.544
0.540
0.540
0.552
0.556
0.550
0.556
0.556
0.560
0.554
0.562
0.552
0.556
0.556
0.556
0.550
0.550
0.554
0.550
0.542
0.538
0.544
0.548
0.540
0.536
0.546
0.542
0.546
0.544
0.550
0.538
0.532
0.540
0.534
0.544
0.530
0.534
0.538
0.548
0.542
0.540
0.546
0.544
0.552
0.544
0.542
0.548
0.550
0.548
0.544
0.538
0.538
0.540
0.540
0.534
0.526
0.534
0.528
0.532
0.526
0.524
0.524
0.526
0.526
0.526
0.524
0.520
0.526
0.524
0.532
0.524
0.522
0.532
0.534
0.534
0.530
0.532
0.538
0.536
0.532
0.532
0.530
0.536
0.536
0.530
0.534
0.538
0.546
0.540
0.536
0.546
0.542
0.546
0.540
0.540
0.544
0.548
0.548
0.540
0.546
0.550
0.550
0.546
0.546
0.550
0.550
0.550
0.548
0.552
0.554
0.552
0.552
0.558
0.554
0.548
0.558
0.560
0.558
0.552
0.554
0.548
0.552
0.536
0.534
0.540
0.530
0.532
0.526
0.530
0.536
0.530
0.528
0.530
0.540
0.532
0.524
0.532
0.528
0.526
0.522
0.528
0.532
0.538
0.562
0.598
0.608
0.620
0.620
0.584
0.588
0.610
0.622
0.602
0.614
0.646
0.646
0.626
0.650
0.668
0.656
0.638
0.674
0.682
0.664
0.664
0.686
0.690
0.678
0.676
0.686
0.710
0.710
0.704
0.710
0.722
0.710
0.702
0.710
0.726
0.720
0.706
0.720
0.724
0.712
0.702
0.718
0.720
0.718
0.702
0.706
0.712
0.718
0.702
0.692
0.696
0.706
0.692
0.684
0.700
0.706
0.712
0.700
0.694
0.696
0.672
0.680
0.678
0.666
0.604
0.602
0.602
0.594
0.584
0.580
0.578
0.580
0.580
0.580
0.586
0.586
0.592
0.592
0.610
0.624
0.628
0.620
0.610
0.616
0.612
0.610
0.612
0.608
0.596
0.604
0.610
0.606
0.624
0.628
0.624
0.634
0.660
0.672
0.660
0.644
0.632
0.630
0.618
0.626
0.594
0.598
0.594
0.592
0.580
0.580
0.580
0.564
0.572
0.568
0.566
0.572
0.570
0.584
0.582
0.586
0.604
0.620
0.606
0.610
0.614
0.616
0.604
0.608
0.610
0.594
0.600
0.594
0.578
0.572
0.570
0.578
0.582
0.590
0.588
0.574
0.570
0.578
0.578
0.564
0.574
0.576
0.562
0.562
0.556
0.556
0.560
0.566
0.564
0.558
0.558
0.562
0.566
0.558
0.568
0.552
0.552
0.546
0.556
0.554
0.548
0.542
0.538
0.542
0.544
0.552
0.600
0.648
0.718
0.700
0.682
0.690
0.674
0.636
0.640
0.638
0.610
0.600
0.594
0.592
0.592
0.584
0.584
0.590
0.594
0.580
0.580
0.600
0.624
0.622
0.632
0.626
0.616
0.610
0.614
0.584
0.596
0.590
0.604
0.602
0.602
0.604
0.600
0.594
0.576
0.568
0.570
0.570
0.574
0.574
0.606
0.626
0.646
0.654
0.678
0.716
0.688
0.668
0.646
0.626
0.628
0.632
0.610
0.610
0.606
0.606
0.600
0.598
0.610
0.606
0.602
0.608
0.610
0.610
0.602
0.606
0.622
0.606
0.606
0.610
0.628
0.606
0.604
0.620
0.620
0.602
0.596
0.606
0.610
0.592
0.594
0.592
0.586
0.586
0.592
0.604
0.622
0.626
0.644
0.658
0.676
0.666
0.652
0.656
0.662
0.650
0.632
0.618
0.606
0.608
0.610
0.600
0.600
0.606
0.596
0.618
0.612
0.600
0.598
0.602
0.614
0.630
0.650
0.678
0.694
0.692
0.710
0.690
0.662
0.666
0.638
0.632
0.638
0.638
0.636
0.642
0.642
0.622
0.608
0.608
0.608
0.600
0.614
0.628
0.648
0.664
0.666
0.646
0.658
0.656
0.640
0.632
0.620
0.620
0.622
0.618
0.618
0.614
0.596
0.590
0.594
0.602
0.616
0.628
0.640
0.646
0.674
0.698
0.690
0.670
0.654
0.628
0.608
0.592
0.594
0.594
0.580
0.576
0.584
0.594
0.578
0.576
0.580
0.610
0.602
0.606
0.610
0.594
0.598
0.596
0.592
0.592
0.584
0.574
0.568
0.576
0.578
0.574
0.576
0.584
0.590
0.622
0.646
0.634
0.640
0.656
0.664
0.648
0.620
0.614
0.614
0.614
0.586
0.598
0.584
0.586
0.610
0.626
0.634
0.616
0.612
0.620
0.602
0.624
0.630
0.616
0.602
0.596
0.598
0.598
0.598
0.600
0.580
0.596
0.566
0.582
0.550
0.566
0.582
0.556
0.570
0.566
0.572
0.580
0.572
0.552
0.226
0.366
0.562
0.568
0.564
0.562
0.590
0.562
0.554
0.572
0.554
0.242
0.328
0.542
0.546
0.548
0.250
0.304
0.532
0.540
0.540
0.532
0.532
0.526
0.532
0.534
0.526
0.526
0.528
0.532
0.534
0.532
0.538
0.548
0.536
0.550
0.668
0.882
0.842
0.824
0.774
0.736
0.710
0.654
0.616
0.622
0.624
0.610
0.598
0.604
0.592
0.580
0.568
0.570
0.256
0.306
0.542
0.546
0.546
0.536
0.534
0.548
0.538
0.538
0.532
0.536
0.322
0.214
0.546
0.576
0.588
0.556
0.574
0.566
0.566
0.564
0.568
0.556
0.562
0.546
0.550
0.544
0.530
0.530
0.530
0.530
0.518
0.520
0.518
0.524
0.508
0.518
0.524
0.492
0.524
0.508
0.562
0.450
0.512
0.516
0.502
0.506
0.508
0.514
0.502
0.510
0.516
0.502
0.506
0.510
0.502
0.526
0.510
0.516
0.508
0.518
0.510
0.520
0.516
0.532
0.522
0.520
0.524
0.528
0.534
0.532
0.538
0.524
0.524
0.530
0.556
0.480
0.518
0.516
0.518
0.514
0.516
0.512
0.520
0.516
0.512
0.516
0.530
0.526
0.524
0.534
0.534
0.540
0.536
0.534
0.530
0.526
0.518
0.518
0.512
0.520
0.518
0.526
0.518
0.530
0.526
0.544
0.528
0.526
0.530
0.530
0.534
0.530
0.212
0.320
0.544
0.536
0.534
0.538
0.544
0.544
0.544
0.544
0.556
0.556
0.558
0.570
0.568
0.558
0.564
0.568
0.558
0.570
0.548
0.556
0.554
0.552
0.548
0.542
0.556
0.550
0.546
0.548
0.560
0.560
0.562
0.564
0.552
0.546
0.552
0.556
0.540
0.542
0.546
0.206
0.344
0.572
0.576
0.594
0.608
0.680
0.684
0.660
0.666
0.656
0.636
0.610
0.602
0.602
0.606
0.590
0.582
0.584
0.590
0.594
0.582
0.578
0.582
0.602
0.612
0.602
0.602
0.624
0.618
0.608
0.600
0.598
0.580
0.586
0.592
0.594
0.576
0.588
0.624
0.650
0.670
0.680
0.688
0.670
0.662
0.666
0.652
0.642
0.664
0.662
0.664
0.628
0.616
0.634
0.626
0.606
0.602
0.616
0.632
0.630
0.602
0.642
0.640
0.636
0.648
0.610
0.616
0.620
0.632
0.614
0.610
0.614
0.622
0.638
0.622
0.608
0.606
0.614
0.630
0.666
0.656
0.652
0.666
0.686
0.672
0.652
0.650
0.646
0.648
0.632
0.638
0.658
0.648
0.660
0.682
0.678
0.660
0.664
0.660
0.670
0.658
0.636
0.630
0.636
0.650
0.636
0.652
0.660
0.656
0.652
0.652
0.650
0.640
0.630
0.640
0.628
1.260
1.904
0.622
1.254
0.610
0.612
0.612
0.618
0.630
0.636
0.616
0.610
0.602
0.606
0.608
0.616
0.604
0.602
0.606
0.616
0.630
0.630
0.626
0.640
0.638
0.638
0.634
0.626
0.600
0.602
0.600
0.596
0.598
0.598
0.596
0.588
0.602
0.596
0.596
0.586
0.582
0.586
0.590
0.576
0.582
0.582
0.596
0.618
0.630
0.622
0.616
0.626
0.634
0.634
0.622
0.614
0.614
0.622
0.634
0.632
0.622
0.626
0.630
0.634
0.642
0.630
0.622
0.632
0.634
0.616
0.616
0.622
0.638
0.646
0.630
0.620
0.636
0.632
0.648
0.644
0.630
0.628
0.626
0.626
0.620
0.618
0.622
0.620
0.614
0.622
0.622
0.618
0.616
0.622
0.636
0.630
0.636
0.650
0.658
0.646
0.634
0.630
0.622
0.620
0.620
0.630
0.626
0.614
0.608
0.616
0.616
0.608
0.608
0.610
0.618
0.604
0.610
0.614
0.612
0.610
0.602
0.594
0.590
0.594
0.588
0.580
0.582
0.576
0.580
0.574
0.570
0.574
0.576
0.582
0.580
0.590
0.596
0.612
0.626
0.606
0.608
0.610
0.610
0.602
0.594
0.594
0.594
0.588
0.582
0.590
0.594
0.594
0.586
0.586
0.598
0.604
0.614
0.618
0.616
0.630
0.626
0.640
0.660
0.668
0.668
0.638
0.630
0.624
0.618
0.600
0.584
0.590
0.586
0.594
0.604
0.584
0.590
0.594
0.608
0.612
0.604
0.608
0.628
0.634
0.630
0.622
0.632
0.630
0.620
0.614
0.612
0.610
0.604
0.598
0.586
0.580
0.584
0.578
0.578
0.594
0.604
0.616
0.620
0.620
0.628
0.636
0.628
0.622
0.628
0.618
0.608
0.600
0.608
0.600
0.590
0.588
0.584
0.590
0.598
0.596
0.602
0.608
0.628
0.650
0.646
0.652
0.656
0.656
0.650
0.640
0.646
0.630
0.620
0.622
0.624
0.612
0.618
0.618
0.618
0.614
0.610
0.620
0.622
0.622
0.620
0.620
0.632
0.630
0.612
0.618
0.612
0.614
0.630
0.636
0.630
0.642
0.662
0.668
0.670
0.668
0.676
0.674
0.658
0.668
0.688
0.680
0.676
0.664
0.670
0.670
0.670
0.652
0.672
0.676
0.666
0.664
0.674
0.676
0.672
0.682
0.692
0.698
0.692
0.682
0.686
0.684
0.682
0.672
0.672
0.678
0.678
0.680
0.658
0.642
0.632
0.598
0.598
0.600
0.598
0.598
0.592
0.600
0.616
0.628
0.618
0.644
0.656
0.672
0.668
0.660
0.658
0.650
0.648
0.654
0.634
0.624
0.620
0.626
0.612
0.620
0.628
0.644
0.662
0.666
0.666
0.676
0.670
0.656
0.656
0.654
0.654
0.636
0.628
0.636
0.638
0.622
0.628
0.636
0.642
0.654
0.656
0.676
0.678
0.666
0.660
0.654
0.636
0.616
0.608
0.604
0.600
0.590
0.592
0.632
0.640
0.648
0.638
0.614
0.618
0.612
0.590
0.586
0.590
0.590
0.576
0.574
0.568
0.568
0.560
0.560
0.558
0.560
0.552
0.544
0.542
0.534
0.546
0.534
0.540
0.550
0.554
0.570
0.590
0.636
0.666
0.686
0.692
0.684
0.672
0.672
0.664
0.640
0.642
0.644
0.622
0.620
0.622
0.624
0.624
0.620
0.636
0.652
0.660
0.670
0.664
0.684
0.694
0.700
0.678
0.688
0.686
0.682
0.664
0.684
0.682
0.680
0.678
0.690
0.682
0.642
0.654
0.640
0.640
0.608
0.606
0.602
0.598
0.578
0.574
0.576
0.576
0.574
0.574
0.566
0.574
0.572
0.568
0.562
0.564
0.566
0.568
0.560
0.562
0.572
0.580
0.578
0.572
0.578
0.578
0.578
0.568
0.568
0.568
0.570
0.566
0.558
0.562
0.562
0.558
0.552
0.558
0.554
0.556
0.546
0.550
0.546
0.550
0.548
0.546
0.556
0.548
0.552
0.550
0.566
0.560
0.564
0.556
0.556
0.552
0.544
0.552
0.544
0.556
0.538
0.552
0.558
0.562
0.546
0.562
0.556
0.554
0.564
0.566
0.560
0.558
0.554
0.560
0.556
0.556
0.552
0.556
0.552
0.552
0.554
0.544
0.548
0.556
0.562
0.552
0.556
0.550
0.572
0.548
0.550
0.546
0.550
0.546
0.540
0.542
0.544
0.554
0.554
0.552
0.542
0.546
0.554
0.550
0.554
0.546
0.566
0.534
0.560
0.556
0.550
0.554
0.558
0.564
0.550
0.556
0.554
0.570
0.570
0.570
0.568
0.558
0.556
0.556
0.554
0.558
0.556
0.566
0.598
0.622
0.656
0.676
0.662
0.666
0.658
0.624
0.618
0.622
0.596
0.590
0.594
0.586
0.590
0.578
0.576
0.586
0.588
0.598
0.638
0.668
0.674
0.672
0.672
0.660
0.636
0.626
0.622
0.612
0.612
0.608
0.614
0.612
0.622
0.648
0.658
0.648
0.642
0.634
0.622
0.610
0.608
0.604
0.614
0.594
0.596
0.598
0.584
0.240
0.362
0.578
0.596
0.590
0.602
0.606
0.610
0.654
0.556
0.606
0.590
0.586
0.218
0.372
0.578
0.568
0.572
0.572
0.560
0.554
0.560
0.560
0.568
0.558
0.562
0.200
0.368
0.566
0.562
0.560
1.146
0.538
0.558
0.568
0.580
0.564
0.574
0.576
0.582
0.572
0.584
0.584
0.574
0.582
0.590
0.574
0.576
0.570
0.576
0.570
0.564
0.564
0.564
0.568
0.560
0.562
0.564
0.566
0.572
0.568
0.572
0.582
0.588
0.580
0.582
0.594
0.598
0.588
0.586
0.588
0.590
0.590
0.574
0.572
0.576
0.570
0.566
0.562
0.558
0.564
0.564
0.564
0.560
0.558
0.566
0.564
0.558
0.556
0.320
0.240
1.092
0.544
0.548
0.558
1.110
0.556
0.292
0.264
0.560
0.570
0.560
0.562
0.564
0.564
0.560
0.560
0.562
0.562
0.674
0.466
0.560
0.790
0.376
0.424
0.276
0.292
0.338
0.766
0.244
1.218
0.900
0.310
0.286
0.406
0.744
0.278
0.252
0.280
0.264
0.402
0.402
0.278
0.524
0.660
0.518
0.238
0.462
0.240
0.368
0.994
0.386
0.332
0.240
0.412
0.218
0.198
0.224
1.342
0.600
0.300
0.400
0.200
0.200
0.500
0.200
0.200
0.200
0.500
0.402
0.200
0.400
0.200
0.600
0.200
0.302
0.200
0.298
0.202
0.498
0.200
0.200
0.600
0.200
0.200
0.200
0.400
0.200
0.300
0.200
0.200
0.300
0.300
0.200
0.200
0.300
0.298
0.200
0.300
0.200
0.200
0.200
0.300
0.300
0.500
0.200
0.200
0.200
0.200
0.302
0.200
0.400
0.200
0.400
0.604
0.498
0.404
0.396
0.298
0.206
0.902
0.292
0.400
0.202
0.698
0.202
0.198
0.202
0.240
0.958
0.300
0.198
0.202
0.300
0.198
0.400
0.302
0.298
0.300
0.300
0.500
0.200
0.200
0.300
0.500
0.200
0.402
0.200
0.200
0.200
0.198
0.902
0.200
0.302
0.298
0.302
0.200
0.300
0.200
0.400
0.200
0.200
0.198
0.502
0.398
0.502
0.498
0.200
0.202
0.398
0.300
0.202
0.398
0.400
0.698
0.200
0.300
0.200
0.500
0.400
0.200
0.202
0.198
0.200
0.202
0.200
0.200
0.200
0.200
0.200
0.306
0.400
0.514
0.498
0.238
0.454
0.666
0.428
0.546
0.214
