# Supplementary material for: Stress among on-duty firefighters: an ambulatory assessment study
Source: PeerJ. 2018 Dec 11;6:e5967. doi: 10.7717/peerj.5967 (PMC6294048; doi:10.7717/peerj.5967)
Supplement: Supplemental Information 1 [file peerj-06-5967-s001.zip › RAW_DATA/FF14_1.rr]

8.122
0.748
0.766
0.788
0.708
0.708
0.680
0.628
0.654
0.666
0.680
0.702
0.690
0.716
0.718
0.682
0.712
0.730
0.710
0.736
0.678
0.744
0.740
0.730
0.744
0.764
0.768
0.732
0.712
0.644
0.732
0.676
0.680
0.706
0.730
0.726
0.762
0.806
0.804
0.804
0.858
0.860
0.790
0.736
0.710
0.688
0.664
0.656
0.664
0.670
0.638
0.666
0.696
0.758
0.794
0.806
0.810
0.784
0.720
0.702
0.704
0.694
0.678
0.684
0.682
0.680
0.646
0.652
0.660
0.676
0.644
0.648
0.670
0.656
0.626
0.636
0.646
0.630
0.648
0.642
0.642
0.660
0.656
0.662
0.666
0.632
0.628
0.626
0.634
0.638
0.648
0.674
0.654
0.634
0.642
0.658
0.678
0.702
0.662
0.630
0.656
0.658
0.686
0.676
0.710
0.714
0.702
0.670
0.656
0.656
0.656
0.642
0.630
0.602
0.610
0.608
0.636
0.656
0.676
0.684
0.682
0.686
0.692
0.684
0.696
0.700
0.678
0.658
0.644
0.662
0.690
0.698
0.702
0.670
0.672
0.666
0.658
0.632
0.624
0.624
0.636
0.654
0.646
0.636
0.626
0.610
0.590
0.594
0.604
0.628
0.660
0.692
0.692
0.696
0.722
0.722
0.720
0.688
0.630
0.638
0.622
0.608
0.598
0.584
0.580
0.568
0.560
0.564
0.616
0.682
0.748
0.754
0.770
0.786
0.776
0.720
0.686
0.680
0.686
0.684
0.672
0.664
0.664
0.664
0.668
0.666
0.660
0.626
0.632
0.638
0.682
0.594
0.572
0.656
0.656
0.656
0.642
0.644
0.642
0.642
0.632
0.632
0.608
0.594
0.594
0.590
0.598
0.600
0.646
0.714
0.736
0.750
0.820
0.852
0.802
0.772
0.740
0.708
0.660
0.654
0.646
0.642
0.632
0.610
0.602
0.620
0.670
0.694
0.744
0.766
0.804
0.806
0.756
0.760
0.790
0.820
0.812
0.780
0.772
0.744
0.720
0.702
0.654
0.612
0.596
0.626
0.652
0.694
0.744
0.782
0.772
0.770
0.754
0.746
0.718
0.698
0.684
0.674
0.638
0.630
0.612
0.600
0.612
0.618
0.624
0.624
0.606
0.616
0.624
0.634
0.656
0.682
0.714
0.726
0.732
0.724
0.742
0.728
0.726
0.698
0.704
0.700
0.688
0.674
0.682
0.678
0.690
0.688
0.660
0.680
0.680
0.684
0.672
0.658
0.668
0.642
0.644
0.660
0.694
0.730
0.740
0.704
0.706
0.692
0.674
0.648
0.640
0.636
0.620
0.624
0.632
0.644
0.648
0.634
0.634
0.644
0.664
0.704
0.728
0.732
0.724
0.732
0.740
0.710
0.690
0.662
0.630
0.602
0.586
0.574
0.576
0.596
0.628
0.662
0.690
0.664
0.650
0.662
0.662
0.666
0.664
0.648
0.632
0.636
0.628
0.638
0.612
0.610
0.608
0.606
0.598
0.602
0.606
0.610
0.608
0.626
0.658
0.696
0.714
0.706
0.734
0.714
0.704
0.666
0.660
0.670
0.666
0.672
0.656
0.652
0.642
0.622
0.612
0.592
0.584
0.572
0.564
0.566
0.566
0.580
0.594
0.606
0.610
0.606
0.592
0.578
0.572
0.558
0.552
0.556
0.578
0.584
0.582
0.600
0.602
0.624
0.636
0.670
0.726
0.758
0.798
0.754
0.692
0.664
0.640
0.630
0.626
0.618
0.622
0.608
0.624
0.620
0.634
0.688
0.730
0.706
0.624
0.620
0.644
0.634
0.620
0.606
0.598
0.592
0.576
0.580
0.584
0.584
0.590
0.572
0.584
0.580
0.586
0.592
0.604
0.600
0.592
0.598
0.600
0.602
0.612
0.608
0.602
0.604
0.610
0.628
0.636
0.632
0.630
0.644
0.636
0.678
0.686
0.690
0.698
0.684
0.674
0.656
0.628
0.616
0.612
0.610
0.618
0.620
0.632
0.622
0.608
0.598
0.592
0.590
0.584
0.588
0.606
0.614
0.604
0.610
0.596
0.592
0.590
0.590
0.590
0.614
0.628
0.628
0.636
0.612
0.614
0.622
0.626
0.624
0.658
0.644
0.620
0.642
0.640
0.646
0.654
0.640
0.682
0.682
0.662
0.676
0.662
0.658
0.634
0.650
0.602
0.602
0.584
0.582
0.580
0.576
0.584
0.590
0.578
0.568
0.570
0.572
0.560
0.548
0.540
0.532
0.526
0.520
0.506
0.498
0.496
0.494
0.492
0.506
0.512
0.520
0.524
0.536
0.548
0.548
0.564
0.608
0.664
0.700
0.710
0.684
0.652
0.646
0.646
0.660
0.636
0.634
0.640
0.668
0.656
0.620
0.586
0.578
0.588
0.588
0.608
0.614
0.634
0.644
0.654
0.664
0.668
0.666
0.680
0.690
0.698
0.682
0.634
0.632
0.616
0.626
0.658
0.736
0.748
0.830
0.932
0.892
0.842
0.740
0.720
0.706
0.660
0.628
0.618
0.606
0.616
0.648
0.770
0.814
0.792
0.800
0.894
0.874
0.768
0.708
0.674
0.660
0.656
0.640
0.670
0.710
0.800
0.828
0.834
0.826
0.784
0.766
0.806
0.792
0.756
0.762
0.738
0.696
0.676
0.690
0.722
0.688
0.716
0.752
0.740
0.692
0.712
0.714
0.724
0.688
0.704
0.700
0.668
0.650
0.638
0.632
0.624
0.646
0.654
0.660
0.638
0.676
0.698
0.722
0.684
0.716
0.722
0.766
0.738
0.724
0.738
0.728
0.712
0.702
0.688
0.694
0.724
0.712
0.696
0.742
0.792
0.772
0.808
0.864
0.858
0.776
0.788
0.784
0.758
0.740
0.750
0.756
0.716
0.716
0.704
0.684
0.648
0.640
0.632
0.618
0.608
0.632
0.690
0.744
0.754
0.766
0.802
0.836
0.774
0.688
0.658
0.644
0.658
0.688
0.762
0.798
0.772
0.784
0.812
0.818
0.756
0.700
0.694
0.686
0.706
0.720
0.722
0.798
0.790
0.788
0.806
0.802
0.764
0.720
0.736
0.728
0.720
0.676
0.698
0.712
0.704
0.672
0.676
0.728
0.792
0.818
0.832
0.900
0.878
0.870
0.808
0.828
0.814
0.790
0.752
0.736
0.700
0.668
0.688
0.716
0.696
0.668
0.654
0.646
0.634
0.622
0.608
0.590
0.578
0.576
0.574
0.566
0.556
0.556
0.572
0.598
0.644
0.682
0.692
0.684
0.684
0.682
0.676
0.664
0.630
0.634
0.660
0.684
0.680
0.660
0.682
0.710
0.714
0.704
0.702
0.666
0.648
0.638
0.640
0.632
0.614
0.628
0.652
0.656
0.694
0.670
0.658
0.656
0.640
0.634
0.634
0.650
0.664
0.686
0.696
0.714
0.740
0.766
0.724
0.732
0.762
0.780
0.762
0.716
0.700
0.670
0.634
0.598
0.574
0.568
0.574
0.594
0.632
0.648
0.664
0.674
0.688
0.686
0.674
0.666
0.650
0.650
0.618
0.602
0.608
0.626
0.662
0.690
0.702
0.734
0.744
0.726
0.744
0.776
0.736
0.748
0.732
0.710
0.688
0.678
0.676
0.660
0.656
0.646
0.658
0.656
0.654
0.646
0.652
0.664
0.656
0.628
0.622
0.618
0.614
0.590
0.592
0.594
0.604
0.610
0.608
0.610
0.624
0.620
0.624
0.626
0.620
0.616
0.602
0.596
0.606
0.620
0.638
0.648
0.636
0.642
0.640
0.648
0.644
0.628
0.610
0.600
0.596
0.598
0.604
0.612
0.614
0.606
0.596
0.590
0.582
0.578
0.576
0.574
0.570
0.572
0.564
0.562
0.572
0.590
0.610
0.624
0.624
0.654
0.664
0.654
0.648
0.636
0.612
0.606
0.606
0.628
0.638
0.634
0.622
0.614
0.622
0.632
0.620
0.630
0.638
0.640
0.632
0.630
0.636
0.642
0.622
0.606
0.600
0.596
0.592
0.594
0.592
0.586
0.582
0.602
0.622
0.642
0.626
0.608
0.606
0.600
0.614
0.646
0.662
0.670
0.682
0.668
0.666
0.670
0.660
0.644
0.660
0.648
0.640
0.626
0.606
0.606
0.600
0.608
0.616
0.582
0.596
0.596
0.592
0.584
0.576
0.576
0.590
0.610
0.620
0.618
0.644
0.650
0.648
0.634
0.624
0.614
0.612
0.616
0.620
0.618
0.630
0.644
0.654
0.654
0.684
0.686
0.678
0.672
0.680
0.684
0.652
0.658
0.646
0.642
0.626
0.630
0.630
0.628
0.606
0.612
0.618
0.638
0.646
0.626
0.632
0.658
0.684
0.676
0.644
0.632
0.638
0.642
0.618
0.626
0.626
0.634
0.618
0.598
0.598
0.584
0.572
0.568
0.576
0.590
0.606
0.606
0.614
0.644
0.678
0.702
0.694
0.660
0.654
0.642
0.630
0.630
0.622
0.618
0.624
0.610
0.612
0.614
0.624
0.616
0.620
0.610
0.628
0.652
0.684
0.686
0.678
0.698
0.734
0.714
0.712
0.682
0.672
0.674
0.664
0.664
0.646
0.640
0.638
0.646
0.612
0.616
0.628
0.658
0.690
0.694
0.692
0.684
0.648
0.618
0.618
0.614
0.638
0.668
0.678
0.668
0.680
0.700
0.732
0.800
0.750
0.710
0.670
0.664
0.658
0.674
0.674
0.654
0.672
0.718
0.720
0.710
0.682
0.702
0.694
0.668
0.668
0.680
0.684
0.684
0.654
0.660
0.674
0.686
0.690
0.694
0.720
0.702
0.692
0.656
0.664
0.702
0.732
0.736
0.746
0.764
0.740
0.704
0.706
0.692
0.676
0.654
0.654
0.646
0.628
0.618
0.612
0.594
0.584
0.582
0.592
0.598
0.614
0.614
0.620
0.614
0.614
0.658
0.682
0.688
0.696
0.678
0.632
0.622
0.606
0.604
0.574
0.584
0.578
0.574
0.586
0.598
0.606
0.606
0.582
0.572
0.580
0.598
0.660
0.692
0.796
0.796
0.794
0.794
0.734
0.692
0.690
0.706
0.712
0.688
0.656
0.638
0.642
0.642
0.626
0.632
0.620
0.602
0.602
0.602
0.618
0.656
0.714
0.686
0.684
0.706
0.694
0.676
0.642
0.620
0.614
0.606
0.608
0.588
0.588
0.584
0.600
0.606
0.606
0.610
0.646
0.752
0.794
0.782
0.750
0.704
0.684
0.672
0.652
0.614
0.616
0.610
0.608
0.616
0.602
0.620
0.620
0.626
0.626
0.634
0.628
0.622
0.618
0.616
0.610
0.610
0.588
0.590
0.594
0.614
0.630
0.646
0.622
0.624
0.648
0.666
0.682
0.662
0.672
0.700
0.664
0.678
0.668
0.656
0.636
0.662
0.684
0.690
0.686
0.736
0.910
0.814
0.804
0.780
0.790
0.782
0.766
0.746
0.738
0.724
0.730
0.720
0.676
0.670
0.672
0.672
0.672
0.654
0.686
0.728
0.762
0.730
0.748
0.722
0.692
0.690
0.672
0.666
0.638
0.628
0.626
0.634
0.634
0.630
0.626
0.618
0.616
0.616
0.606
0.618
0.666
0.668
0.646
0.636
0.628
0.620
0.616
0.614
0.614
0.618
0.602
0.578
0.554
0.536
0.544
0.538
0.544
0.564
0.596
0.652
0.652
0.656
0.650
0.626
0.610
0.598
0.606
0.630
0.652
0.678
0.680
0.724
0.744
0.766
0.828
0.830
0.806
0.740
0.650
0.634
0.634
0.644
0.656
0.680
0.638
0.620
0.652
0.710
0.818
0.814
0.814
0.748
0.704
0.680
0.678
0.686
0.706
0.672
0.668
0.640
0.620
0.608
0.600
0.592
0.600
0.610
0.596
0.580
0.604
0.634
0.680
0.718
0.726
0.708
0.704
0.692
0.682
0.660
0.644
0.624
0.600
0.578
0.562
0.558
0.550
0.550
0.550
0.560
0.578
0.586
0.630
0.688
0.680
0.650
0.632
0.618
0.596
0.584
0.580
0.580
0.580
0.584
0.600
0.636
0.632
0.634
0.636
0.642
0.636
0.622
0.620
0.634
0.630
0.612
0.650
0.654
0.692
0.672
0.694
0.710
0.672
0.652
0.648
0.626
0.610
0.594
0.578
0.556
0.546
0.536
0.532
0.532
0.550
0.570
0.570
0.590
0.600
0.624
0.632
0.612
0.602
0.628
0.678
0.696
0.726
0.726
0.686
0.654
0.660
0.668
0.666
0.672
0.660
0.624
0.630
0.624
0.620
0.664
0.624
0.694
0.710
0.686
0.704
0.672
0.658
0.690
0.682
0.676
0.670
0.678
0.668
0.660
0.642
0.630
0.632
0.636
0.638
0.622
0.646
0.664
0.706
0.744
0.768
0.772
0.804
0.796
0.768
0.764
0.734
0.694
0.644
0.636
0.604
0.628
0.624
0.656
0.674
0.686
0.728
0.762
0.786
0.744
0.728
0.694
0.666
0.652
0.640
0.626
0.606
0.600
0.588
0.594
0.638
0.730
0.744
0.728
0.744
0.782
0.728
0.768
0.746
0.750
0.746
0.732
0.730
0.754
0.728
0.720
0.698
0.710
0.700
0.698
0.684
0.684
0.674
0.678
0.630
0.624
0.616
0.628
0.646
0.696
0.688
0.672
0.676
0.672
0.656
0.650
0.630
0.620
0.626
0.638
0.650
0.630
0.636
0.670
0.696
0.712
0.746
0.792
0.834
0.748
0.722
0.716
0.686
0.644
0.640
0.644
0.646
0.650
0.652
0.664
0.692
0.698
0.722
0.694
0.714
0.702
0.692
0.658
0.638
0.652
0.656
0.674
0.684
0.684
0.694
0.736
0.730
0.726
0.718
0.702
0.678
0.652
0.654
0.674
0.708
0.734
0.718
0.720
0.738
0.738
0.672
0.680
0.674
0.652
0.624
0.616
0.618
0.646
0.680
0.684
0.688
0.714
0.716
0.738
0.750
0.762
0.738
0.720
0.716
0.690
0.656
0.656
0.684
0.716
0.754
0.736
0.754
0.788
0.758
0.732
0.734
0.754
0.726
0.678
0.662
0.660
0.652
0.630
0.632
0.644
0.662
0.662
0.678
0.696
0.696
0.688
0.674
0.674
0.672
0.632
0.664
0.668
0.662
0.636
0.638
0.658
0.692
0.682
0.658
0.648
0.634
0.616
0.594
0.578
0.574
0.572
0.600
0.684
0.832
0.830
0.802
0.798
0.818
0.808
0.782
0.724
0.684
0.674
0.670
0.632
0.612
0.602
0.584
0.580
0.596
0.620
0.616
0.656
0.670
0.676
0.662
0.632
0.616
0.606
0.590
0.572
0.560
0.558
0.562
0.564
0.568
0.576
0.584
0.604
0.596
0.606
0.618
0.636
0.630
0.602
0.576
0.566
0.616
0.658
0.762
0.762
0.756
0.742
0.722
0.698
0.672
0.636
0.616
0.612
0.608
0.598
0.588
0.582
0.582
0.584
0.622
0.648
0.718
0.772
0.798
0.800
0.764
0.774
0.746
0.734
0.732
0.710
0.756
0.788
0.780
0.756
0.824
0.798
0.740
0.800
0.794
0.808
0.748
0.762
0.766
0.730
0.676
0.698
0.700
0.706
0.676
0.680
0.664
0.666
0.658
0.716
0.762
0.772
0.794
0.820
0.800
0.758
0.730
0.732
0.738
0.724
0.738
0.788
0.808
0.802
0.780
0.776
0.786
0.786
0.702
0.702
0.714
0.726
0.708
0.704
0.734
0.744
0.712
0.680
0.694
0.702
0.698
0.718
0.732
0.692
0.704
0.712
0.720
0.728
0.724
0.704
0.648
0.662
0.628
0.608
0.612
0.598
0.598
0.626
0.634
0.650
0.664
0.640
0.642
0.642
0.650
0.668
0.658
0.650
0.642
0.642
0.658
0.616
0.630
0.622
0.642
0.650
0.644
0.626
0.612
0.596
0.590
0.590
0.588
0.582
0.582
0.580
0.592
0.606
0.592
0.594
0.606
0.646
0.680
0.722
0.720
0.694
0.666
0.650
0.630
0.610
0.576
0.570
0.568
0.574
0.578
0.604
0.626
0.638
0.650
0.654
0.666
0.672
0.666
0.674
0.666
0.662
0.654
0.664
0.694
0.698
0.726
0.732
0.706
0.694
0.666
0.644
0.642
0.642
0.668
0.690
0.714
0.792
0.864
0.858
0.872
0.854
0.830
0.804
0.818
0.778
0.756
0.756
0.758
0.720
0.684
0.712
0.758
0.824
0.736
0.718
0.722
0.722
0.660
0.636
0.640
0.644
0.646
0.648
0.636
0.640
0.662
0.644
0.652
0.648
0.652
0.642
0.642
0.646
0.660
0.648
0.664
0.674
0.686
0.710
0.738
0.780
0.786
0.770
0.752
0.762
0.754
0.748
0.702
0.704
0.698
0.704
0.710
0.694
0.710
0.696
0.692
0.650
0.636
0.636
0.620
0.616
0.632
0.638
0.662
0.646
0.636
0.614
0.600
0.594
0.588
0.592
0.590
0.582
0.578
0.568
0.572
0.570
0.576
0.582
0.586
0.598
0.612
0.644
0.656
0.694
0.698
0.722
0.722
0.686
0.660
0.654
0.658
0.640
0.620
0.610
0.604
0.608
0.620
0.620
0.606
0.606
0.594
0.622
0.650
0.644
0.660
0.672
0.662
0.648
0.614
0.604
0.588
0.574
0.568
0.574
0.592
0.618
0.630
0.656
0.720
0.768
0.792
0.818
0.788
0.794
0.798
0.766
0.738
0.694
0.644
0.632
0.648
0.714
0.788
0.728
0.730
0.772
0.772
0.758
0.720
0.682
0.644
0.628
0.624
0.650
0.634
0.640
0.648
0.658
0.652
0.634
0.640
0.652
0.648
0.610
0.596
0.592
0.590
0.600
0.608
0.614
0.620
0.626
0.618
0.608
0.604
0.604
0.638
0.728
0.824
0.822
0.818
0.864
0.874
0.880
0.824
0.802
0.796
0.778
0.730
0.716
0.710
0.712
0.688
0.682
0.686
0.702
0.694
0.700
0.718
0.732
0.742
0.686
0.678
0.654
0.640
0.618
0.612
0.606
0.604
0.592
0.596
0.610
0.614
0.598
0.602
0.606
0.610
0.608
0.612
0.616
0.640
0.670
0.672
0.708
0.700
0.648
0.658
0.634
0.652
0.684
0.694
0.682
0.668
0.668
0.652
0.640
0.618
0.604
0.606
0.604
0.602
0.614
0.616
0.610
0.620
0.648
0.686
0.674
0.714
0.740
0.706
0.704
0.728
0.736
0.690
0.686
0.670
0.658
0.636
0.644
0.638
0.628
0.636
0.654
0.678
0.664
0.676
0.672
0.662
0.674
0.668
0.654
0.660
0.666
0.686
0.656
0.668
0.670
0.656
0.664
0.668
0.648
0.634
0.628
0.628
0.632
0.636
0.628
0.648
0.666
0.706
0.718
0.772
0.750
0.782
0.764
0.758
0.734
0.716
0.758
0.824
0.808
0.792
0.750
0.762
0.760
0.750
0.738
0.746
0.730
0.680
0.674
0.668
0.676
0.644
0.636
0.636
0.628
0.616
0.604
0.604
0.604
0.608
0.618
0.630
0.642
0.646
0.632
0.652
0.642
0.634
0.630
0.612
0.606
0.604
0.614
0.606
0.604
0.616
0.626
0.624
0.640
0.660
0.674
0.656
0.656
0.672
0.744
0.716
0.700
0.676
0.662
0.636
0.614
0.614
0.650
0.612
0.626
0.808
0.842
0.882
0.854
0.804
0.810
0.796
0.766
0.720
0.684
0.698
0.696
0.682
0.662
0.666
0.680
0.710
0.716
0.690
0.706
0.720
0.746
0.730
0.724
0.762
0.740
0.718
0.708
0.720
0.738
0.708
0.690
0.696
0.680
0.680
0.660
0.686
0.694
0.698
0.686
0.682
0.708
0.732
0.712
0.694
0.698
0.710
0.732
0.692
0.676
0.680
0.698
0.684
0.660
0.678
0.680
0.676
0.662
0.672
0.690
0.704
0.692
0.678
0.676
0.678
0.666
0.644
0.668
0.698
0.710
0.692
0.642
0.664
0.660
0.670
0.674
0.652
0.632
0.614
0.604
0.598
0.588
0.582
0.578
0.570
0.558
0.548
0.538
0.548
0.558
0.582
0.620
0.666
0.732
0.776
0.766
0.756
0.710
0.684
0.664
0.674
0.710
0.738
0.740
0.736
0.704
0.694
0.690
0.676
0.652
0.634
0.636
0.652
0.668
0.700
0.668
0.630
0.644
0.652
0.658
0.702
0.694
0.688
0.690
0.670
0.640
0.614
0.598
0.586
0.570
0.570
0.568
0.568
0.566
0.566
0.578
0.586
0.614
0.642
0.638
0.656
0.692
0.748
0.774
0.836
0.790
0.720
0.674
0.656
0.658
0.652
0.640
0.628
0.618
0.620
0.606
0.608
0.644
0.670
0.694
0.666
0.662
0.654
0.642
0.632
0.620
0.608
0.594
0.584
0.578
0.588
0.600
0.636
0.654
0.686
0.686
0.682
0.688
0.708
0.718
0.696
0.710
0.722
0.704
0.680
0.646
0.630
0.614
0.620
0.632
0.644
0.648
0.642
0.650
0.622
0.612
0.618
0.626
0.638
0.632
0.634
0.620
0.612
0.602
0.592
0.590
0.582
0.590
0.590
0.598
0.600
0.636
0.656
0.664
0.720
0.780
0.800
0.770
0.782
0.804
0.768
0.720
0.650
0.648
0.620
0.610
0.598
0.586
0.586
0.576
0.574
0.586
0.590
0.596
0.586
0.586
0.584
0.594
0.602
0.614
0.622
0.626
0.616
0.614
0.608
0.598
0.598
0.592
0.594
0.596
0.588
0.584
0.572
0.560
0.544
0.546
0.542
0.544
0.572
0.660
0.726
0.738
0.744
0.724
0.724
0.742
0.786
0.764
0.736
0.678
0.644
0.628
0.616
0.604
0.616
0.612
0.620
0.620
0.612
0.610
0.596
0.596
0.598
0.602
0.606
0.618
0.608
0.608
0.606
0.610
0.632
0.668
0.706
0.746
0.758
0.794
0.802
0.782
0.754
0.698
0.658
0.630
0.626
0.636
0.630
0.626
0.638
0.650
0.666
0.628
0.646
0.650
0.672
0.690
0.676
0.694
0.692
0.670
0.646
0.632
0.608
0.628
0.626
0.624
0.642
0.646
0.638
0.620
0.618
0.608
0.618
0.640
0.640
0.672
0.766
0.814
0.806
0.802
0.800
0.784
0.764
0.728
0.676
0.672
0.634
0.618
0.608
0.584
0.568
0.566
0.584
0.590
0.610
0.612
0.618
0.616
0.618
0.616
0.622
0.618
0.612
0.606
0.612
0.594
0.586
0.566
0.572
0.572
0.574
0.576
0.564
0.590
0.588
0.614
0.602
0.634
0.638
0.618
0.616
0.594
0.600
0.596
0.588
0.570
0.564
0.552
0.546
0.544
0.538
0.538
0.550
0.552
0.562
0.562
0.574
0.570
0.634
0.530
0.578
0.592
0.592
0.586
0.578
0.576
0.572
0.586
0.598
0.604
0.624
0.632
0.618
0.616
0.612
0.588
0.584
0.570
0.570
0.576
0.586
0.606
0.592
0.576
0.566
0.458
0.656
0.614
0.658
0.780
0.724
0.760
0.774
0.774
0.786
0.776
0.810
0.816
0.826
0.832
0.808
0.558
0.896
0.692
0.640
0.574
0.726
0.700
0.712
0.716
0.766
0.766
0.772
0.746
0.748
0.740
0.720
0.726
0.554
0.890
0.718
0.724
0.742
0.750
0.750
0.746
0.752
0.752
0.704
0.710
0.694
0.692
0.696
0.716
0.772
0.722
0.774
0.808
0.814
0.744
0.706
0.764
0.804
0.760
0.828
0.862
0.766
0.812
0.794
0.818
0.812
0.564
1.094
0.776
0.844
0.858
0.822
0.580
1.180
0.804
0.788
0.788
0.752
0.790
0.814
0.854
0.790
0.592
1.174
0.798
0.806
0.764
0.592
1.196
0.758
0.706
0.744
0.796
0.554
0.542
0.876
0.692
0.710
0.712
0.750
0.792
0.806
0.792
0.758
0.898
0.962
0.894
0.786
1.020
0.942
1.052
0.878
0.962
0.960
0.800
0.850
1.120
0.996
0.910
0.816
0.730
0.776
0.816
0.912
0.826
0.900
0.908
0.860
0.806
0.764
0.744
0.712
0.680
0.654
0.628
0.610
0.586
0.576
0.558
0.560
0.522
0.534
0.528
0.518
0.518
0.508
0.512
0.514
0.524
0.532
0.546
0.554
0.578
0.646
0.732
0.816
0.746
0.814
0.800
0.766
0.918
0.910
0.756
0.732
0.712
0.660
0.702
0.754
0.708
0.796
0.958
0.994
0.986
0.854
0.848
0.948
0.994
0.904
0.940
0.976
0.898
0.922
0.940
0.932
0.910
0.824
0.810
0.888
0.864
0.820
0.870
0.880
0.870
0.848
0.796
0.776
0.768
0.758
0.780
0.744
0.748
0.724
0.712
0.732
0.742
0.722
0.694
0.662
0.648
0.672
0.654
0.674
0.670
0.696
0.728
0.764
0.714
0.706
0.720
0.734
0.762
0.752
0.680
0.700
0.694
0.708
0.694
0.678
0.668
0.650
0.644
0.624
0.624
0.610
0.600
0.592
0.584
0.576
0.566
0.556
0.544
0.536
0.530
0.522
0.520
0.516
0.514
0.522
0.530
0.542
0.558
0.634
0.690
0.664
0.658
0.708
0.796
0.738
0.776
0.748
0.754
0.674
0.652
0.638
0.670
0.696
0.762
0.752
0.734
0.726
0.688
0.666
0.674
0.666
0.688
0.730
0.730
0.728
0.714
0.712
0.694
0.674
0.658
0.654
0.656
0.660
0.664
0.668
0.672
0.678
0.650
0.658
0.672
0.672
0.680
0.652
0.646
0.628
0.616
0.620
0.620
0.624
0.600
0.620
0.616
0.624
0.628
0.640
0.634
0.630
0.610
0.604
0.578
0.580
0.572
0.570
0.556
0.578
0.604
0.618
0.666
0.632
0.640
0.664
0.662
0.652
0.652
0.624
0.616
0.614
0.612
0.614
0.632
0.640
0.626
0.624
0.668
0.644
0.600
0.652
0.646
0.648
0.672
0.640
0.662
0.680
0.652
0.634
0.620
0.606
0.606
0.576
0.560
0.568
0.564
0.580
0.590
0.584
0.590
0.624
0.618
0.618
0.618
0.606
0.634
0.622
0.640
0.652
0.674
0.684
0.664
0.626
0.616
0.592
0.574
0.562
0.562
0.560
0.574
0.598
0.626
0.656
0.654
0.708
0.712
0.754
0.744
0.724
0.716
0.686
0.714
0.690
0.670
0.672
0.640
0.648
0.656
0.682
0.744
0.696
0.674
0.700
0.664
0.622
0.650
0.648
0.678
0.692
0.686
0.682
0.676
0.662
0.654
0.640
0.610
0.610
0.608
0.642
0.690
0.736
0.728
0.736
0.742
0.726
0.718
0.730
0.730
0.694
0.700
0.688
0.648
0.642
0.644
0.646
0.646
0.654
0.634
0.632
0.636
0.666
0.710
0.682
0.758
0.778
0.786
0.786
0.772
0.754
0.798
0.802
0.740
0.714
0.704
0.692
0.658
0.644
0.652
0.672
0.672
0.688
0.704
0.702
0.690
0.672
0.648
0.628
0.612
0.596
0.604
0.592
0.600
0.614
0.638
0.654
0.626
0.718
0.728
0.744
0.750
0.754
0.760
0.756
0.742
0.696
0.672
0.662
0.654
0.666
0.628
0.666
0.620
0.654
0.674
0.718
0.704
0.730
0.768
0.792
0.784
0.824
0.818
0.796
0.792
0.764
0.752
0.722
0.686
0.676
0.662
0.670
0.688
0.634
0.708
0.732
0.722
0.718
0.704
0.660
0.670
0.650
0.642
0.616
0.664
0.662
0.700
0.712
0.764
0.796
0.818
0.792
0.814
0.828
0.802
0.802
0.832
0.760
0.790
0.790
0.802
0.772
0.768
0.766
0.756
0.750
0.708
0.656
0.672
0.660
0.666
0.684
0.642
0.674
0.674
0.680
0.692
0.700
0.682
0.666
0.618
0.616
0.590
0.596
0.596
0.614
0.628
0.622
0.614
0.624
0.608
0.604
0.638
0.730
0.806
0.824
0.818
0.796
0.788
0.760
0.696
0.718
0.736
0.748
0.742
0.744
0.746
0.734
0.790
0.832
0.852
0.836
0.848
0.812
0.782
0.768
0.758
0.748
0.706
0.688
0.702
0.718
0.740
0.732
0.754
0.750
0.748
0.726
0.742
0.698
0.688
0.768
0.752
0.692
0.646
0.630
0.640
0.662
0.640
0.626
0.610
0.590
0.584
0.570
0.566
0.566
0.570
0.576
0.582
0.584
0.580
0.588
0.588
0.586
0.580
0.592
0.618
0.626
0.618
0.630
0.654
0.670
0.672
0.686
0.680
0.656
0.616
0.628
0.736
0.786
0.740
0.720
0.728
0.754
0.832
0.808
0.776
0.736
0.744
0.732
0.730
0.704
0.664
0.624
0.612
0.604
0.604
0.626
0.688
0.698
0.680
0.694
0.686
0.650
0.650
0.648
0.618
0.624
0.640
0.650
0.642
0.658
0.636
0.624
0.602
0.590
0.582
0.576
0.576
0.582
0.600
0.622
0.642
0.650
0.664
0.678
0.704
0.698
0.682
0.666
0.654
0.650
0.638
0.622
0.624
0.622
0.650
0.656
0.668
0.646
0.634
0.654
0.660
0.668
0.664
0.630
0.624
0.636
0.596
0.626
0.628
0.620
0.592
0.606
0.602
0.590
0.600
0.602
0.588
0.600
0.596
0.592
0.580
0.584
0.582
0.568
0.548
0.578
0.578
0.580
0.610
0.666
0.712
0.700
0.790
0.786
0.692
0.748
0.752
0.720
0.716
0.664
0.710
0.732
0.682
0.690
0.704
0.822
0.816
0.806
0.852
0.878
0.876
0.824
0.740
0.706
0.668
0.704
0.728
0.748
0.768
0.796
0.790
0.760
0.760
0.762
0.706
0.660
0.732
0.858
0.900
0.854
0.960
1.024
1.062
0.916
0.944
0.958
0.850
0.874
0.906
0.890
0.810
0.950
0.910
0.788
0.818
0.718
0.848
0.858
0.786
0.916
0.940
0.952
0.894
0.942
0.956
0.822
0.892
0.892
0.886
0.814
0.852
0.874
0.880
0.842
0.944
0.848
1.114
0.998
1.090
1.028
0.922
1.002
0.984
0.970
1.000
1.022
1.028
0.926
1.066
0.924
0.754
0.810
0.844
0.760
0.786
0.898
0.812
0.986
1.098
1.022
0.914
0.918
0.792
0.790
0.782
0.802
0.828
0.846
0.846
0.794
0.786
0.826
0.870
0.908
0.862
0.950
1.012
0.894
0.946
0.964
0.946
0.818
0.904
0.938
0.986
0.990
0.934
0.878
0.822
0.786
0.694
0.740
0.766
0.812
0.784
0.936
1.082
0.898
0.972
0.942
0.912
0.948
0.968
0.952
0.862
0.940
0.970
0.872
1.022
1.146
1.082
1.050
1.060
1.008
0.922
0.936
0.884
0.816
0.838
0.822
0.818
0.746
0.804
0.762
0.840
1.022
1.072
0.938
1.006
0.986
0.928
0.844
0.868
0.864
0.782
0.846
0.932
0.934
0.950
0.992
0.944
0.786
0.844
0.858
0.810
0.890
0.994
1.034
0.944
0.986
0.944
0.954
0.938
0.858
0.846
0.910
0.936
0.986
0.976
1.022
1.008
0.934
0.920
0.820
0.780
0.762
0.684
0.644
0.658
0.648
0.638
0.630
0.612
0.616
0.618
0.612
0.596
0.600
0.592
0.584
0.576
0.562
0.562
0.550
0.540
0.534
0.538
0.530
0.530
0.538
0.544
0.552
0.582
0.604
0.612
0.650
0.682
0.698
0.804
0.854
0.788
0.768
0.788
0.782
0.712
0.690
0.700
0.662
0.684
0.710
0.728
0.708
0.704
0.708
0.704
0.684
0.658
0.666
0.642
0.618
0.622
0.636
0.646
0.654
0.636
0.640
0.636
0.610
0.622
0.612
0.614
0.600
0.596
0.600
0.602
0.600
0.590
0.600
0.608
0.594
0.586
0.592
0.576
0.558
0.504
0.598
0.560
0.570
0.592
0.626
0.636
0.620
0.618
0.622
0.642
0.642
0.658
0.632
0.674
0.676
0.678
0.662
0.668
0.684
0.700
0.668
0.798
0.792
0.814
0.826
0.758
0.898
0.882
0.844
0.882
0.878
0.850
0.796
0.864
0.874
0.886
0.836
0.860
0.810
0.718
0.868
0.862
0.914
0.878
0.900
0.860
0.832
0.872
0.888
0.810
0.870
0.898
0.900
0.808
0.994
1.026
0.918
0.890
1.044
0.956
0.900
0.898
0.894
0.916
0.786
0.706
0.688
0.784
1.082
1.124
1.162
1.164
1.072
1.104
1.080
1.088
1.108
1.060
1.056
0.992
0.892
1.004
0.926
0.912
1.010
1.024
0.898
0.970
0.950
0.842
0.958
0.936
0.830
0.884
0.902
0.860
0.818
0.864
0.902
0.830
0.916
0.962
0.884
0.790
0.900
0.960
1.030
0.916
0.878
0.920
0.980
0.950
0.898
0.916
0.922
0.874
0.802
0.714
0.770
0.792
0.848
0.844
0.850
0.814
0.794
0.850
0.830
0.812
0.704
0.738
0.696
0.684
0.734
0.834
0.902
0.836
0.812
0.796
0.794
0.770
0.800
0.832
0.876
0.910
0.912
0.792
0.800
0.794
0.748
0.776
0.812
0.878
0.898
0.892
0.950
0.854
0.804
0.824
0.858
0.826
0.784
0.808
0.824
0.862
0.874
0.902
0.858
0.848
0.868
0.848
0.854
0.892
0.960
0.962
0.820
0.936
0.946
0.872
0.888
0.920
0.884
0.836
0.830
0.872
0.796
0.854
0.878
0.882
0.808
0.894
0.878
0.758
0.806
0.828
0.846
0.816
0.760
0.826
0.788
0.764
0.776
0.806
0.832
0.804
0.742
0.854
0.860
0.880
0.830
0.814
0.816
0.752
0.696
0.774
0.856
0.918
0.938
0.912
0.970
1.056
1.004
0.910
0.892
0.896
0.960
0.958
0.952
0.900
0.988
0.966
0.942
0.824
0.852
0.802
0.776
0.718
0.800
0.906
0.860
0.780
1.026
0.994
0.932
0.866
0.930
0.946
0.912
0.892
0.944
0.950
0.822
0.796
0.802
0.888
0.890
0.868
0.974
0.966
0.868
0.790
0.772
0.696
0.718
0.728
0.690
0.708
0.738
0.788
0.852
0.850
0.838
0.830
0.828
0.792
0.794
0.816
0.830
0.816
0.796
0.706
0.762
0.776
0.834
0.828
0.748
0.696
0.792
0.846
0.816
0.812
0.752
0.720
0.698
0.674
0.630
0.558
0.606
0.580
0.614
0.682
0.782
0.804
0.892
0.964
0.958
0.954
0.870
0.768
0.804
0.834
0.980
0.970
0.988
1.040
1.014
0.990
0.924
0.856
0.802
0.778
0.742
0.688
0.764
0.806
0.974
0.930
0.970
1.000
1.004
0.942
0.926
0.840
0.886
0.914
0.926
0.892
0.932
0.886
0.806
0.870
0.876
0.890
0.784
0.762
0.740
0.736
0.758
0.788
0.788
0.790
0.810
0.822
0.802
0.758
0.716
0.698
0.650
0.634
0.648
0.696
0.714
0.664
0.786
0.852
0.900
0.940
0.978
0.956
0.904
0.838
0.734
0.764
0.760
0.748
0.756
0.752
0.712
0.812
0.792
0.826
0.746
0.848
0.744
0.866
0.864
0.806
0.714
0.788
0.812
0.828
0.838
0.838
0.830
0.794
0.762
0.706
0.774
0.750
0.758
0.774
0.698
0.776
0.780
0.782
0.854
0.726
0.762
0.746
0.768
0.782
0.810
0.798
0.762
0.736
0.730
0.704
0.670
0.694
0.728
0.774
0.832
0.824
0.846
0.780
0.864
0.854
0.878
0.846
0.906
1.056
0.992
0.960
0.830
0.896
0.898
0.854
0.740
0.838
0.834
0.854
0.742
0.906
0.948
0.816
0.872
0.932
0.964
0.952
0.832
0.870
0.872
0.882
0.826
0.864
0.872
0.922
0.778
0.806
0.764
0.786
0.832
0.800
0.782
0.724
0.760
0.778
0.826
0.740
0.782
0.804
0.846
0.818
0.790
0.820
0.884
0.836
0.886
0.884
0.890
0.862
0.854
0.872
0.854
0.786
0.864
0.832
0.766
0.734
0.736
0.700
0.786
0.804
0.846
0.842
0.812
0.760
0.722
0.696
0.698
0.668
0.640
0.660
0.674
0.718
0.764
0.750
0.858
0.894
0.944
0.936
0.936
0.892
0.822
0.822
0.866
0.886
0.874
0.814
0.854
0.826
0.758
0.826
0.826
0.892
0.896
0.888
0.882
0.850
0.778
0.694
0.714
0.704
0.724
0.770
0.742
0.778
0.806
0.840
0.854
0.854
0.846
0.822
0.728
0.774
0.786
0.722
0.754
0.764
0.826
0.826
0.832
0.780
0.788
0.738
0.764
0.786
0.794
0.646
0.708
0.742
0.758
0.766
0.722
0.704
0.574
0.706
0.696
0.618
0.618
0.592
0.602
0.598
0.592
0.582
0.576
0.572
0.564
0.556
0.552
0.536
0.526
0.526
0.514
0.506
0.280
0.208
0.262
0.234
0.498
0.502
0.510
0.544
0.562
0.636
0.736
0.876
0.916
0.950
1.184
1.004
0.882
1.038
1.080
1.022
0.854
0.484
1.070
0.992
0.908
0.910
0.904
0.904
0.932
0.928
0.918
0.980
0.928
0.984
0.998
1.008
0.928
0.864
0.910
0.960
0.992
1.054
0.996
0.892
0.806
0.728
0.712
0.772
0.714
0.906
1.018
1.052
0.852
0.860
0.862
0.906
0.838
0.736
0.806
0.808
0.820
0.726
0.860
0.940
0.862
0.930
0.970
0.940
0.830
0.894
0.904
0.914
0.852
0.856
0.830
0.772
0.832
0.910
1.032
0.992
0.906
0.940
0.910
0.860
0.950
0.894
0.850
0.942
0.894
0.828
0.914
0.968
0.996
0.944
0.842
0.854
0.834
0.814
0.886
0.958
0.994
0.872
0.972
0.938
0.832
0.902
0.934
0.868
0.908
0.964
0.954
0.854
0.924
0.900
0.816
0.872
0.912
0.892
0.938
0.842
0.842
0.854
0.754
0.720
0.752
0.748
0.770
0.722
0.738
0.704
0.700
0.756
0.808
0.856
0.862
0.774
0.772
0.806
0.814
0.824
0.736
0.896
1.080
0.958
0.994
1.004
0.904
0.906
0.984
1.176
1.120
1.072
0.916
0.944
1.016
0.938
0.928
0.954
0.822
0.818
0.970
1.028
1.060
0.882
0.962
0.974
0.948
0.940
0.956
0.928
0.932
0.916
0.890
0.888
0.902
0.916
0.908
0.910
0.896
0.834
0.860
0.940
0.902
0.970
0.892
0.822
0.868
0.768
0.686
0.710
0.764
0.916
0.828
0.860
0.814
0.782
0.966
0.868
0.806
0.850
0.932
0.920
0.952
0.924
0.910
0.904
0.904
0.814
0.800
0.792
0.720
0.748
0.756
0.784
0.744
0.742
0.744
0.760
0.730
0.738
0.742
0.688
0.686
0.696
0.708
0.772
0.822
0.782
0.768
0.768
0.732
0.708
0.714
0.740
0.794
0.878
0.778
0.738
0.814
0.854
0.880
0.924
0.866
0.938
0.868
0.960
0.848
0.756
0.768
0.732
0.732
0.742
0.796
0.824
0.744
0.764
0.766
0.718
0.772
0.782
0.862
0.820
0.726
0.850
0.868
1.020
0.972
1.082
1.082
0.968
0.928
0.988
0.956
0.890
1.024
1.022
1.000
0.870
0.932
0.898
0.790
0.826
0.840
0.848
0.892
0.772
0.820
0.822
0.786
0.734
0.770
0.782
0.822
0.830
0.870
0.844
0.748
0.848
0.866
0.852
0.856
0.866
0.918
0.896
0.886
0.924
0.922
0.842
0.856
0.756
0.840
0.726
0.766
0.738
0.728
0.728
0.740
0.728
0.722
0.702
0.680
0.616
0.636
0.608
0.604
0.610
0.612
0.630
0.652
0.660
0.658
0.678
0.716
0.648
0.712
0.742
0.796
0.838
0.852
0.828
0.824
0.778
0.746
0.676
0.640
0.648
0.634
0.628
0.670
0.694
0.712
0.748
0.770
0.774
0.764
0.776
0.764
0.782
0.756
0.728
0.702
0.670
0.656
0.634
0.624
0.624
0.650
0.686
0.756
0.800
0.822
0.848
0.814
0.756
0.800
0.882
0.864
0.832
0.786
0.748
0.718
0.754
0.752
0.766
0.764
0.730
0.722
0.708
0.688
0.696
0.714
0.764
0.802
0.792
0.768
0.756
0.676
0.656
0.692
0.696
0.646
0.658
0.740
0.666
0.684
0.674
0.718
0.778
0.866
0.918
0.908
0.890
0.778
0.840
0.820
0.788
0.750
0.734
0.720
0.714
0.682
0.638
0.630
0.636
0.644
0.630
0.624
0.632
0.656
0.712
0.804
0.928
0.874
0.872
0.844
0.856
0.800
0.800
0.760
0.724
0.710
0.662
0.646
0.630
0.612
0.624
0.674
0.750
0.868
0.884
0.908
0.938
0.950
0.870
0.834
0.794
0.742
0.704
0.662
0.632
0.620
0.634
0.660
0.710
0.680
0.812
0.844
0.866
0.852
0.800
0.726
0.748
0.756
0.774
0.730
0.720
0.698
0.698
0.706
0.698
0.654
0.648
0.668
0.694
0.740
0.798
0.832
0.858
0.824
0.822
0.788
0.728
0.690
0.752
0.736
0.760
0.798
0.776
0.760
0.708
0.812
0.800
0.790
0.844
0.790
0.750
0.708
0.712
0.712
0.650
0.686
0.680
0.736
0.766
0.782
0.778
0.784
0.778
0.774
0.750
0.730
0.716
0.674
0.658
0.692
0.692
0.764
0.764
0.792
0.794
0.760
0.762
0.692
0.696
0.676
0.666
0.666
0.648
0.626
0.658
0.664
0.696
0.706
0.694
0.726
0.702
0.684
0.684
0.680
0.692
0.692
0.650
0.668
0.678
0.684
0.712
0.744
0.764
0.772
0.754
0.750
0.714
0.658
0.688
0.648
0.662
0.686
0.748
0.788
0.806
0.806
0.802
0.712
0.794
0.826
0.892
0.752
0.806
0.788
0.804
0.800
0.824
0.802
0.748
0.740
0.684
0.704
0.696
0.730
0.774
0.776
0.778
0.710
0.702
0.708
0.670
0.658
0.700
0.700
0.692
0.728
0.796
0.840
0.764
0.754
0.780
0.796
0.826
0.816
0.812
0.816
0.802
0.788
0.704
0.734
0.758
0.762
0.826
0.788
0.772
0.702
0.680
0.724
0.744
0.794
0.814
0.822
0.754
0.780
0.766
0.760
0.754
0.730
0.686
0.704
0.688
0.672
0.668
0.670
0.672
0.656
0.650
0.634
0.622
0.682
0.702
0.730
0.768
0.792
0.816
0.816
0.814
0.792
0.754
0.682
0.700
0.692
0.644
0.674
0.708
0.726
0.820
0.734
0.866
0.882
0.912
0.958
0.956
0.894
0.856
0.830
0.754
0.752
0.740
0.716
0.666
0.664
0.658
0.688
0.746
0.788
0.782
0.794
0.788
0.836
0.890
0.908
0.912
0.914
0.894
0.870
0.876
0.782
0.724
0.706
0.706
0.740
0.792
0.864
0.892
0.874
0.882
0.906
0.942
0.866
0.934
0.964
1.072
1.054
1.060
0.974
0.852
1.046
1.062
1.066
1.042
0.992
0.982
0.882
0.922
0.942
0.926
0.896
0.892
0.876
0.834
0.720
0.700
0.672
0.708
0.746
0.880
0.842
0.872
0.882
0.836
0.830
0.878
0.830
0.794
0.736
0.748
0.726
0.710
0.682
0.652
0.690
0.718
0.924
0.898
0.916
0.950
0.934
0.870
0.902
0.852
0.808
0.750
0.756
0.768
0.748
0.826
0.850
0.886
0.880
0.868
0.848
0.826
0.800
0.794
0.802
0.828
0.826
0.802
0.818
0.842
0.884
0.824
0.878
0.918
0.926
0.914
0.830
0.850
0.842
0.856
0.820
0.834
0.868
0.910
0.892
0.836
0.886
0.906
0.920
0.834
0.864
0.860
0.902
0.920
0.870
0.940
0.966
0.928
0.908
0.866
0.858
0.878
0.882
0.930
0.964
0.952
0.962
1.004
0.980
0.892
0.902
0.886
0.816
0.806
0.822
0.840
0.888
0.914
1.000
1.026
0.996
0.934
0.982
0.988
0.972
0.922
0.860
0.904
0.974
1.012
1.000
0.940
0.946
0.972
0.968
0.922
0.866
0.882
0.860
0.772
0.868
0.872
0.894
0.830
0.834
0.868
0.934
0.934
0.884
0.828
0.834
0.848
0.836
0.776
0.706
0.736
0.752
0.766
0.780
0.798
0.820
0.820
0.798
0.762
0.700
0.712
0.706
0.698
0.698
0.700
0.718
0.714
0.732
0.832
0.868
0.930
0.886
0.942
0.838
0.868
0.882
0.886
0.876
0.792
0.748
0.770
0.780
0.784
0.790
0.806
0.808
0.758
0.774
0.852
0.874
0.902
0.890
0.866
0.802
0.710
0.696
0.710
0.706
0.716
0.726
0.744
0.764
0.778
0.778
0.812
0.842
0.792
0.768
0.780
0.760
0.724
0.802
0.810
0.906
0.832
0.784
0.866
0.988
0.900
0.966
0.938
0.898
0.972
0.942
0.836
1.054
0.874
0.844
0.912
0.988
1.016
0.948
0.974
0.936
0.924
0.858
0.890
0.986
0.914
0.808
0.876
0.874
0.982
0.944
0.938
0.894
0.836
0.818
0.858
0.858
0.858
0.868
0.868
0.932
0.836
0.958
0.988
0.918
0.878
0.838
0.882
0.802
0.768
0.820
0.778
0.712
0.810
0.836
0.914
0.896
0.890
0.924
0.908
0.834
0.824
0.744
0.770
0.800
0.790
0.704
0.648
0.702
0.746
0.826
0.908
0.912
0.910
0.924
0.898
0.850
0.976
0.952
0.984
0.970
0.994
1.010
0.966
0.938
0.996
0.948
0.940
0.876
0.934
0.776
0.974
0.920
0.946
1.058
1.042
1.010
0.936
0.806
0.772
0.756
0.748
0.844
0.848
0.858
0.814
0.788
0.756
0.754
0.790
0.832
0.868
0.864
0.812
0.748
0.818
0.818
0.888
0.860
0.842
0.774
0.734
0.846
0.864
0.868
0.894
0.880
0.852
0.730
0.762
0.736
0.728
0.764
0.822
0.788
0.762
0.770
0.752
0.836
0.864
0.862
0.858
0.774
0.802
0.820
0.786
0.712
0.736
0.698
0.746
0.786
0.892
0.948
1.000
0.932
0.870
0.776
0.750
0.684
0.708
0.702
0.816
0.828
0.808
0.824
0.758
0.702
0.762
0.748
0.772
0.806
0.862
0.868
0.910
0.890
0.876
0.850
0.804
0.788
0.766
0.748
0.776
0.802
0.856
0.880
0.856
0.834
0.738
0.814
0.836
0.856
0.904
0.968
0.970
0.936
0.876
0.812
0.708
0.742
0.712
0.742
0.772
0.816
0.794
0.742
0.714
0.756
0.750
0.738
0.770
0.724
0.712
0.728
0.730
0.744
0.770
0.758
0.732
0.698
0.720
0.698
0.670
0.696
0.642
0.696
0.730
0.762
0.790
0.808
0.778
0.854
0.854
0.824
0.830
0.868
0.814
0.714
0.704
0.676
0.688
0.662
0.652
0.634
0.620
0.632
0.632
0.618
0.606
0.596
0.576
0.564
0.556
0.550
0.530
0.530
0.526
0.516
0.512
0.504
0.508
0.502
0.514
0.518
0.536
0.584
0.648
0.668
0.688
0.716
0.686
0.638
0.748
0.790
0.792
0.790
0.784
0.764
0.734
0.700
0.668
0.674
0.656
0.656
0.640
0.594
0.604
0.590
0.586
0.590
0.576
0.606
0.604
0.614
0.624
0.638
0.650
0.662
0.648
0.636
0.598
0.592
0.600
0.626
0.642
0.690
0.750
0.792
0.822
0.846
0.870
0.860
0.788
0.850
0.816
0.822
0.838
0.852
0.876
0.858
0.802
0.816
0.824
0.850
0.800
0.804
0.826
0.858
0.796
0.822
0.850
0.868
0.796
0.800
0.770
0.802
0.750
0.770
0.786
0.762
0.756
0.778
0.774
0.740
0.722
0.722
0.770
0.714
0.746
0.760
0.788
0.782
0.744
0.810
0.844
0.864
0.844
0.896
0.932
0.924
0.918
0.942
0.982
0.882
0.968
1.042
0.934
0.922
0.938
0.942
0.864
1.006
1.022
0.934
0.990
0.992
0.940
0.910
0.974
0.954
0.966
0.992
1.000
0.982
1.004
0.998
0.978
0.914
0.928
0.914
0.868
0.902
0.944
0.938
0.922
0.956
0.950
0.912
0.932
0.958
0.952
0.904
0.948
0.954
0.936
0.914
0.924
0.916
0.884
0.900
0.916
0.872
0.834
0.924
0.936
0.924
0.886
0.902
0.908
0.868
0.848
0.860
0.854
0.876
0.878
0.908
0.928
0.880
0.942
0.942
0.944
0.890
0.894
0.884
0.854
0.852
0.884
0.972
0.920
0.940
0.936
0.904
0.884
0.920
0.910
0.926
0.950
0.948
0.936
0.914
0.926
0.892
0.834
0.786
0.808
0.892
0.898
0.844
0.888
0.918
0.916
0.916
0.982
0.936
0.922
0.922
0.918
0.918
0.916
0.948
0.946
0.954
0.958
0.938
0.942
0.932
0.932
0.922
0.924
0.922
0.910
0.908
0.898
0.884
0.822
0.796
0.856
0.828
0.844
0.910
0.932
0.856
0.898
0.884
0.828
0.836
0.874
0.918
0.914
0.854
0.876
0.898
0.850
0.906
0.920
0.896
0.894
0.928
0.910
0.908
0.914
0.926
0.916
0.906
0.902
0.902
0.892
0.890
0.866
0.542
0.640
0.660
0.644
0.622
0.664
0.686
0.710
0.704
0.706
0.706
0.696
0.678
0.664
0.640
0.634
0.620
0.604
0.586
0.580
0.572
0.566
0.562
0.564
0.562
0.564
0.558
0.566
0.586
0.594
0.624
0.650
0.696
0.698
0.758
0.734
0.676
0.702
0.708
0.696
0.684
0.660
0.638
0.614
0.614
0.610
0.620
0.630
0.616
0.618
0.620
0.622
0.640
0.646
0.646
0.642
0.624
0.612
0.602
0.590
0.588
0.578
0.592
0.590
0.576
0.618
0.640
0.658
0.686
0.668
0.666
0.672
0.652
0.620
0.630
0.606
0.596
0.596
0.598
0.606
0.612
0.614
0.606
0.606
0.608
0.600
0.618
0.640
0.620
0.620
0.642
0.664
0.704
0.726
0.734
0.714
0.702
0.678
0.656
0.630
0.624
0.608
0.602
0.606
0.606
0.610
0.582
0.566
0.592
0.604
0.604
0.612
0.610
0.594
0.594
0.592
0.608
0.632
0.670
0.700
0.700
0.656
0.684
0.696
0.704
0.702
0.690
0.652
0.640
0.650
0.660
0.684
0.712
0.726
0.720
0.686
0.752
0.752
0.754
0.732
0.698
0.642
0.648
0.674
0.724
0.772
0.788
0.760
0.776
0.798
0.800
0.780
0.736
0.748
0.752
0.772
0.776
0.728
0.796
0.806
0.824
0.800
0.812
0.850
0.832
0.768
0.790
0.736
0.692
0.682
0.652
0.688
0.708
0.642
0.724
0.712
0.746
0.732
0.794
0.810
0.820
0.818
0.806
0.772
0.748
0.676
0.662
0.672
0.628
0.640
0.696
0.682
0.688
0.680
0.736
0.724
0.804
0.822
0.860
0.846
0.888
0.822
0.796
0.892
0.912
0.916
0.894
0.882
0.818
0.758
0.702
0.686
0.708
0.716
0.690
0.742
0.852
0.782
0.828
0.834
0.818
0.906
0.942
0.900
0.912
0.950
0.884
0.890
0.822
0.706
0.680
0.666
0.632
0.636
0.696
0.876
0.918
0.996
0.818
0.880
0.852
0.840
0.864
0.886
0.856
0.798
0.718
0.714
0.684
0.644
0.670
0.686
0.776
0.808
0.832
0.814
0.738
0.718
0.780
0.802
0.840
0.870
0.850
0.824
0.800
0.752
0.794
0.834
0.878
0.826
0.854
0.836
0.754
0.708
0.744
0.812
0.856
0.870
0.826
0.836
0.830
0.812
0.820
0.722
0.750
0.712
0.726
0.762
0.832
0.766
0.826
0.882
0.816
0.768
0.772
0.798
0.828
0.828
0.820
0.822
0.782
0.736
0.676
0.642
0.684
0.722
0.790
0.800
0.826
0.810
0.804
0.800
0.732
0.740
0.740
0.706
0.780
0.834
0.814
0.794
0.800
0.782
0.738
0.738
0.734
0.716
0.698
0.674
0.682
0.694
0.736
0.776
0.786
0.802
0.810
0.802
0.796
0.758
0.720
0.720
0.742
0.748
0.750
0.728
0.688
0.694
0.686
0.718
0.774
0.792
0.794
0.754
0.810
0.834
0.796
0.800
0.750
0.768
0.698
0.664
0.636
0.620
0.642
0.650
0.748
0.812
0.806
0.828
0.850
0.872
0.820
0.802
0.836
0.844
0.814
0.730
0.702
0.660
0.624
0.610
0.586
0.590
0.590
0.622
0.648
0.712
0.810
0.710
0.740
0.768
0.772
0.774
0.736
0.782
0.790
0.802
0.822
0.812
0.806
0.790
0.722
0.690
0.668
0.642
0.672
0.706
0.740
0.850
0.930
0.908
0.902
0.914
0.922
0.896
0.818
0.826
0.838
0.836
0.884
0.874
0.878
0.838
0.790
0.738
0.692
0.670
0.646
0.636
0.644
0.684
0.760
0.842
0.812
0.790
0.762
0.772
0.772
0.764
0.716
0.692
0.722
0.732
0.748
0.780
0.782
0.778
0.772
0.698
0.710
0.680
0.644
0.618
0.602
0.602
0.660
0.686
0.792
0.840
0.860
0.864
0.872
0.788
0.782
0.814
0.824
0.810
0.770
0.724
0.692
0.688
0.694
0.674
0.632
0.618
0.610
0.618
0.602
0.660
0.800
0.854
0.820
0.752
0.716
0.716
0.688
0.680
0.680
0.672
0.676
0.682
0.646
0.672
0.660
0.636
0.616
0.600
0.602
0.608
0.584
0.614
0.642
0.674
0.724
0.716
0.742
0.768
0.820
0.850
0.858
0.806
0.752
0.774
0.786
0.770
0.766
0.778
0.758
0.728
0.720
0.694
0.676
0.702
0.710
0.752
0.778
0.800
0.818
0.816
0.814
0.742
0.712
0.754
0.706
0.746
0.748
0.742
0.792
0.814
0.834
0.804
0.776
0.708
0.712
0.720
0.710
0.722
0.692
0.674
0.682
0.684
0.676
0.680
0.648
0.672
0.696
0.722
0.714
0.782
0.768
0.704
0.718
0.664
0.684
0.658
0.666
0.714
0.736
0.744
0.736
0.710
0.684
0.660
0.636
0.658
0.712
0.780
0.804
0.814
0.822
0.828
0.792
0.764
0.746
0.788
0.788
0.760
0.708
0.678
0.680
0.698
0.738
0.816
0.848
0.850
0.834
0.744
0.700
0.712
0.686
0.680
0.660
0.650
0.684
0.700
0.752
0.794
0.780
0.808
0.778
0.768
0.720
0.692
0.722
0.722
0.762
0.818
0.804
0.804
0.744
0.788
0.778
0.784
0.770
0.698
0.670
0.632
0.620
0.614
0.594
0.596
0.620
0.684
0.728
0.716
0.700
0.752
0.768
0.804
0.740
0.808
0.806
0.810
0.812
0.818
0.802
0.700
0.674
0.632
0.642
0.628
0.630
0.620
0.614
0.668
0.764
0.716
0.706
0.762
0.752
0.766
0.794
0.838
0.810
0.732
0.718
0.678
0.628
0.592
0.588
0.582
0.612
0.692
0.760
0.784
0.798
0.774
0.788
0.830
0.842
0.826
0.798
0.770
0.736
0.762
0.768
0.802
0.806
0.746
0.782
0.800
0.794
0.818
0.778
0.744
0.776
0.814
0.838
0.822
0.758
0.748
0.786
0.804
0.794
0.792
0.756
0.690
0.672
0.674
0.658
0.664
0.740
0.800
0.828
0.816
0.786
0.740
0.724
0.694
0.662
0.656
0.636
0.624
0.614
0.594
0.606
0.590
0.584
0.578
0.574
0.560
0.552
0.554
0.542
0.542
0.538
0.532
0.536
0.538
0.558
0.596
0.654
0.670
0.688
0.700
0.696
0.694
0.736
0.756
0.770
0.776
0.754
0.704
0.664
0.712
0.710
0.708
0.716
0.700
0.696
0.640
0.646
0.636
0.624
0.616
0.604
0.610
0.618
0.620
0.602
0.604
0.624
0.618
0.626
0.626
0.624
0.592
0.616
0.604
0.602
0.608
0.608
0.610
0.600
0.598
0.590
0.584
0.590
0.586
0.594
0.592
0.600
0.606
0.626
0.648
0.642
0.668
0.676
0.682
0.664
0.610
0.602
0.606
0.604
0.588
0.588
0.582
0.584
0.588
0.578
0.596
0.596
0.590
0.586
0.598
0.620
0.618
0.614
0.634
0.626
0.644
0.654
0.646
0.626
0.628
0.622
0.608
0.610
0.612
0.610
0.602
0.596
0.584
0.580
0.590
0.576
0.570
0.548
0.554
0.560
0.556
0.564
0.558
0.560
0.552
0.544
0.560
0.568
0.564
0.586
0.600
0.628
0.628
0.624
0.598
0.592
0.590
0.574
0.570
0.564
0.546
0.234
0.338
0.576
0.588
0.584
0.580
0.576
0.576
0.570
0.564
0.552
0.552
0.556
0.560
0.568
0.574
0.586
0.600
0.634
0.642
0.606
0.636
0.646
0.642
0.650
0.618
0.640
0.626
0.596
0.606
0.596
0.582
0.572
0.562
0.556
0.554
0.550
0.550
0.552
0.562
0.572
0.598
0.592
0.602
0.612
0.618
0.614
0.614
0.604
0.594
0.588
0.582
0.576
0.590
0.612
0.602
0.616
0.628
0.636
0.650
0.642
0.640
0.674
0.646
0.652
0.622
0.644
0.632
0.626
0.718
0.734
0.714
0.694
0.688
0.660
0.652
0.630
0.662
0.692
0.688
0.730
0.636
0.688
0.644
0.686
0.648
0.666
0.634
0.638
0.666
0.644
0.672
0.636
0.658
0.642
0.630
0.642
0.662
0.640
0.716
0.768
0.848
0.910
0.930
0.936
0.782
0.862
0.862
0.892
0.828
0.810
0.854
0.902
0.930
0.870
0.780
0.760
0.762
0.770
0.784
0.894
1.042
0.934
0.896
0.832
0.820
0.840
0.796
0.970
0.790
0.830
0.838
0.870
0.786
0.748
0.714
0.694
0.682
0.720
0.792
0.980
0.906
0.938
0.964
0.786
0.750
0.736
0.742
0.738
0.732
0.686
0.718
0.746
0.768
0.788
0.736
0.682
0.668
0.642
0.626
0.608
0.608
0.664
0.714
0.788
0.838
0.758
0.778
0.780
0.814
0.824
0.810
0.764
0.786
0.772
0.774
0.766
0.818
0.786
0.786
0.744
0.664
0.708
0.686
0.690
0.674
0.676
0.662
0.630
0.598
0.614
0.602
0.600
0.584
0.576
0.580
0.572
0.574
0.622
0.652
0.646
0.650
0.648
0.654
0.712
0.718
0.710
0.686
0.696
0.718
0.708
0.742
0.658
0.758
0.734
0.732
0.726
0.782
0.742
0.694
0.674
0.660
0.638
0.622
0.616
0.616
0.626
0.642
0.638
0.646
0.652
0.660
0.676
0.666
0.662
0.662
0.652
0.664
0.678
0.668
0.664
0.664
0.660
0.656
0.658
0.642
0.634
0.626
0.622
0.618
0.620
0.612
0.614
0.624
0.616
0.612
0.632
0.624
0.628
0.654
0.664
0.740
0.776
0.762
0.740
0.728
0.712
0.658
0.656
0.620
0.622
0.616
0.668
0.728
0.752
0.780
0.810
0.826
0.784
0.784
0.770
0.890
0.992
0.880
0.820
0.840
0.866
0.828
0.790
0.862
0.864
0.920
0.946
0.938
0.970
0.962
0.950
0.810
0.716
0.814
0.854
0.824
0.736
0.796
0.788
0.754
0.782
0.848
0.748
0.808
0.792
0.812
0.824
0.800
0.778
0.728
0.700
0.736
0.780
0.756
0.826
0.854
0.784
0.764
0.798
0.854
0.876
0.838
0.812
0.768
0.736
0.706
0.682
0.730
0.792
0.920
0.966
0.962
0.924
0.918
0.896
0.910
0.970
0.988
0.868
0.908
0.842
0.798
0.718
0.762
0.772
0.742
0.756
0.814
0.764
0.756
0.790
0.726
0.776
0.806
0.856
0.722
0.806
0.790
0.736
0.686
0.726
0.742
0.746
0.772
0.846
0.886
0.790
0.862
0.858
0.916
0.908
0.870
0.872
0.842
0.782
0.824
1.106
1.130
1.148
1.020
0.978
0.970
0.972
0.982
0.902
0.846
0.902
0.900
0.776
0.774
0.696
0.698
0.680
0.790
0.866
0.860
0.746
0.728
0.716
0.728
0.762
0.854
0.812
0.750
0.736
0.708
0.644
0.634
0.608
0.640
0.710
0.912
0.846
0.832
0.846
0.850
0.806
0.724
0.664
0.654
0.660
0.694
0.928
0.730
0.814
0.934
1.052
1.040
0.994
0.892
0.954
0.962
0.912
0.952
0.912
0.874
0.874
0.860
0.788
0.818
0.736
0.692
0.814
0.852
0.844
0.846
0.768
0.822
0.798
0.800
0.780
0.830
0.878
0.844
0.842
0.496
0.302
0.698
0.668
0.700
0.698
0.698
0.678
0.656
0.642
0.642
0.620
0.604
0.602
0.608
0.616
0.630
0.624
0.616
0.618
0.620
0.614
0.604
0.604
0.600
0.604
0.586
0.588
0.584
0.598
0.590
0.606
0.608
0.614
0.628
0.630
0.634
0.666
0.684
0.674
0.708
0.730
0.732
0.758
0.764
0.774
0.762
0.718
0.704
0.646
0.660
0.634
0.652
0.710
0.754
0.720
0.730
0.716
0.724
0.740
0.778
0.862
0.756
0.816
0.844
0.988
1.066
1.010
0.958
0.840
0.762
0.678
0.698
0.688
0.732
0.752
0.766
0.740
0.758
0.728
0.744
0.666
0.700
0.692
0.744
0.778
0.746
0.668
0.658
0.692
0.668
0.678
0.734
0.778
0.792
0.826
0.828
0.796
0.750
0.788
0.748
0.742
0.706
0.696
0.668
0.664
0.614
0.648
0.610
0.636
0.692
0.686
0.646
0.648
0.720
0.764
0.720
0.736
0.814
0.818
0.950
0.856
0.848
0.886
0.944
0.902
0.902
0.874
0.936
1.002
0.994
0.970
0.858
0.996
1.004
0.970
0.948
0.938
0.886
0.818
0.720
0.742
0.686
0.700
0.760
0.864
0.792
0.786
0.726
0.794
0.820
0.944
1.012
0.888
0.820
0.768
0.726
0.700
0.674
0.638
0.614
0.608
0.612
0.610
0.592
0.600
0.594
0.610
0.596
0.628
0.634
0.656
0.674
0.702
0.674
0.684
0.682
0.664
0.650
0.642
0.638
0.632
0.640
0.654
0.650
0.726
0.660
0.738
0.872
0.798
1.080
0.998
0.962
0.894
0.778
0.726
0.674
0.628
0.648
0.620
0.648
0.794
0.974
0.964
0.934
1.008
0.952
0.980
0.838
0.780
0.754
0.720
0.666
0.668
0.664
0.672
0.700
0.238
0.448
0.652
0.706
0.694
0.718
0.730
0.706
0.680
0.674
0.634
0.646
0.622
0.620
0.618
0.618
0.614
0.590
0.596
0.618
0.606
0.680
0.716
0.766
0.774
0.782
0.810
0.818
0.816
0.808
0.714
0.668
0.672
0.674
0.692
0.732
0.762
0.736
0.712
0.746
0.728
0.722
0.704
0.686
0.694
0.690
0.684
0.662
0.652
0.634
0.618
0.616
0.604
0.598
0.588
0.590
0.592
0.576
0.576
0.572
0.572
0.584
0.604
0.616
0.598
0.598
0.618
0.632
0.638
0.666
0.640
0.656
0.640
0.650
0.642
0.632
0.628
0.620
0.596
0.578
0.578
0.564
0.544
0.306
0.252
0.558
0.542
0.554
0.556
0.556
0.560
0.548
0.556
0.368
0.198
0.568
0.564
0.556
0.556
0.536
0.530
0.538
0.518
0.528
0.522
0.518
0.528
0.538
0.548
0.540
0.552
0.552
0.558
0.576
0.570
0.564
0.570
0.566
0.556
0.556
0.576
0.590
0.616
0.616
0.636
0.672
0.718
0.748
0.706
0.720
0.782
0.776
0.794
0.810
0.732
0.794
0.792
0.724
0.718
0.740
0.762
0.794
0.744
0.736
0.752
0.734
0.744
0.706
0.730
0.746
0.782
0.808
0.838
0.798
0.762
0.704
0.684
0.664
0.664
0.656
0.644
0.636
0.596
0.578
0.588
0.580
0.580
0.564
0.550
0.564
0.584
0.576
0.576
0.580
0.586
0.574
0.574
0.568
0.572
0.564
0.562
0.566
0.580
0.596
0.594
0.586
0.584
0.612
0.620
0.616
0.604
0.640
0.606
0.618
0.610
0.628
0.616
0.606
0.622
0.618
0.614
0.630
0.678
0.712
0.702
0.702
0.810
0.872
0.756
0.888
0.940
0.766
0.764
0.794
0.846
0.756
0.830
0.796
0.712
0.714
0.702
0.694
0.696
0.706
0.728
0.744
0.746
0.702
0.690
0.688
0.666
0.650
0.640
0.630
0.632
0.648
0.642
0.642
0.652
0.654
0.654
0.578
0.778
0.686
0.682
0.722
0.776
0.736
0.712
0.730
0.726
0.690
0.698
0.698
0.688
0.676
0.680
0.676
0.654
0.646
0.646
0.650
0.636
0.642
0.634
0.628
0.616
0.602
0.594
0.584
0.580
0.582
0.584
0.592
0.588
0.598
0.584
0.584
0.582
0.572
0.560
0.550
0.554
0.538
0.532
0.534
0.528
0.526
0.510
0.504
0.506
0.542
0.584
0.728
0.692
0.698
0.754
0.280
0.494
0.486
0.248
0.794
0.780
0.800
0.824
0.804
0.760
0.782
0.784
0.762
0.720
0.682
0.658
0.648
0.652
0.646
0.664
0.642
0.650
0.652
0.662
0.646
0.650
0.662
0.660
0.644
0.648
0.652
0.658
0.668
0.680
0.676
0.660
0.684
0.666
0.660
0.652
0.648
0.648
0.652
0.644
0.630
0.636
0.634
0.644
0.628
0.630
0.640
0.642
0.626
0.628
0.634
0.630
0.624
0.618
0.624
0.636
0.640
0.620
0.614
0.624
0.590
0.578
0.590
0.582
0.584
0.562
0.568
0.564
0.560
0.542
0.548
0.556
0.546
0.544
0.546
0.552
0.554
0.548
0.550
0.562
0.564
0.568
0.568
0.576
0.586
0.584
0.576
0.584
0.580
0.586
0.574
0.576
0.574
0.564
0.558
0.558
0.560
0.546
0.556
0.560
0.566
0.560
0.578
0.500
0.656
0.600
0.602
0.598
0.594
0.606
0.608
0.600
0.592
0.604
0.604
0.588
0.588
0.314
0.254
0.572
0.544
0.548
0.554
0.546
0.544
0.542
0.556
0.544
0.548
0.542
0.546
0.538
0.534
0.536
0.538
0.520
0.520
0.512
0.522
0.516
0.522
0.538
0.558
0.560
0.566
0.574
0.588
0.574
0.608
0.614
0.618
0.612
0.612
0.586
0.594
0.598
0.598
0.592
0.582
0.582
0.586
0.580
0.578
0.588
0.608
0.626
0.612
0.618
0.636
0.646
0.608
0.578
0.580
0.580
0.594
0.594
0.588
0.596
0.592
0.596
0.602
0.600
0.592
0.590
0.580
0.584
0.576
0.580
0.570
0.568
0.564
0.562
0.558
0.562
0.564
0.572
0.562
0.566
0.570
0.564
0.558
0.572
0.570
0.574
0.564
0.572
0.572
0.568
0.568
0.564
0.568
0.578
0.580
0.564
0.570
0.568
0.560
0.556
0.556
0.552
0.550
0.532
0.552
0.552
0.548
0.542
0.548
0.548
0.566
0.576
0.576
0.574
0.584
0.598
0.596
0.582
0.580
0.594
0.588
0.566
0.570
0.582
0.584
0.578
0.590
0.602
0.570
0.586
0.608
0.638
0.680
0.678
0.822
0.820
0.762
0.788
0.912
0.768
0.770
0.870
0.854
0.772
0.766
0.732
0.740
0.698
0.686
0.680
0.668
0.670
0.664
0.690
0.688
0.694
0.656
0.678
0.676
0.646
0.610
0.606
0.588
0.570
0.546
0.542
0.538
0.550
0.228
0.338
0.602
0.608
0.670
0.668
0.660
0.714
0.740
0.834
0.812
0.732
0.762
0.690
0.728
0.690
0.618
0.608
0.366
0.206
0.574
0.296
0.278
0.580
0.610
0.624
0.634
0.678
0.700
0.664
0.674
0.670
0.720
0.694
0.692
0.704
0.736
0.682
0.682
0.694
0.682
0.670
0.704
0.730
0.714
0.752
0.748
0.708
0.728
0.738
0.716
0.722
0.782
0.782
0.746
0.822
0.842
0.758
0.820
0.818
0.774
0.780
0.752
0.706
0.698
0.696
0.726
0.720
0.696
0.676
0.700
0.914
0.918
0.918
0.988
0.976
0.892
0.894
0.962
0.908
0.864
0.894
0.842
0.762
0.794
0.814
0.818
0.982
0.864
0.868
0.922
0.904
0.872
0.900
0.810
0.726
0.720
0.754
0.780
0.804
0.802
0.768
0.854
0.852
0.822
0.834
0.962
0.790
0.814
0.940
0.844
0.762
0.828
0.838
0.766
0.734
0.744
0.718
0.732
0.718
0.684
0.678
0.706
0.710
0.772
0.830
0.846
0.798
0.740
0.738
0.754
0.968
0.850
0.780
0.912
0.924
1.012
0.876
0.944
0.966
0.846
0.928
0.930
0.862
0.606
1.176
0.826
0.842
0.978
0.812
0.816
0.936
0.946
0.896
1.018
0.892
0.900
1.020
0.948
0.850
0.942
0.828
0.792
0.790
0.890
0.814
0.948
0.926
0.906
0.994
0.964
0.980
0.974
0.954
1.004
1.000
0.950
1.022
0.960
0.950
1.030
1.022
0.890
1.030
1.016
0.910
1.018
1.000
0.920
0.992
0.970
0.874
0.990
1.002
0.866
0.966
0.986
0.884
0.984
0.978
0.870
0.962
0.910
0.812
0.792
0.788
0.928
0.918
0.840
0.948
0.908
0.832
0.876
0.896
0.822
0.826
0.818
0.786
1.060
0.986
0.944
1.012
0.978
0.936
1.022
1.002
0.934
1.004
1.022
0.902
1.020
0.920
0.928
1.016
0.970
0.884
1.026
0.988
0.888
1.026
0.980
0.882
1.024
0.894
0.854
0.836
0.764
0.746
0.796
0.776
0.756
0.722
0.754
0.768
0.736
0.782
0.838
0.888
0.362
0.422
0.730
0.754
0.742
0.790
0.826
1.014
0.968
0.896
0.984
0.938
0.834
0.958
0.950
0.866
0.998
0.930
0.902
0.966
0.892
0.976
0.948
0.946
0.938
0.984
0.924
0.918
0.982
0.856
0.928
0.872
0.836
0.888
0.896
0.852
0.928
0.886
0.910
0.974
0.938
0.906
0.986
0.972
0.882
1.006
0.972
0.880
0.988
0.986
0.884
0.930
0.950
0.948
0.872
0.982
0.950
0.844
0.938
0.914
0.834
0.942
0.972
0.870
0.974
0.974
0.862
1.032
0.988
0.898
0.980
0.988
0.884
0.930
0.962
0.942
0.860
0.998
0.958
0.852
0.964
0.948
0.850
1.000
0.990
0.874
0.990
0.972
0.880
0.988
0.970
0.862
0.972
0.984
0.894
0.894
0.982
0.942
0.868
0.958
0.962
0.882
0.922
0.932
0.850
0.886
0.938
0.852
0.922
0.946
0.872
0.854
0.832
0.858
0.954
0.912
0.826
0.930
0.968
0.858
1.000
0.956
0.874
1.014
0.980
0.872
1.028
0.978
0.868
0.984
0.954
0.856
0.994
0.942
0.864
1.000
0.944
0.866
0.984
0.932
0.846
0.966
0.922
0.832
0.930
0.948
0.860
0.934
0.940
0.900
0.858
0.950
0.916
0.854
0.962
0.936
0.850
0.936
0.942
0.848
0.918
0.930
0.902
0.854
0.976
0.944
0.862
0.992
0.932
0.848
0.930
0.910
0.876
0.824
0.838
0.886
0.810
0.796
0.900
0.986
0.832
0.936
0.822
0.890
0.900
0.838
0.938
0.862
0.858
0.778
0.736
0.702
0.686
0.696
0.682
0.694
0.698
0.690
0.792
0.834
0.764
0.774
0.742
0.734
0.716
0.706
0.734
0.750
0.796
0.744
0.766
0.944
0.854
0.896
0.966
0.932
0.938
0.980
0.982
0.910
0.980
0.972
0.912
0.948
0.966
0.972
0.870
0.986
0.998
0.916
0.944
1.002
0.956
0.920
0.992
0.984
0.898
1.022
0.972
0.856
0.950
0.820
0.782
0.734
0.742
0.704
0.668
0.646
0.314
0.342
0.664
0.668
0.668
0.710
0.710
0.684
0.678
0.646
0.648
0.628
0.610
0.594
0.582
0.572
0.566
0.548
0.542
0.534
0.530
0.526
0.520
0.522
0.520
0.516
0.522
0.532
0.540
0.576
0.616
0.624
0.676
0.726
0.718
0.710
0.736
0.738
0.688
0.676
0.664
0.644
0.654
0.638
0.600
0.608
0.590
0.582
0.580
0.578
0.570
0.572
0.562
0.570
0.570
0.562
0.570
0.572
0.578
0.566
0.550
0.592
0.604
0.596
0.600
0.590
0.612
0.604
0.604
0.612
0.622
0.630
0.636
0.644
0.646
0.448
0.216
0.658
0.668
0.650
0.640
0.638
0.644
0.638
0.634
0.634
0.666
0.650
0.664
0.666
0.664
0.692
0.694
0.674
0.674
0.696
0.684
0.674
0.676
0.672
0.664
0.720
0.712
0.678
0.660
0.666
0.656
0.648
0.642
0.626
0.652
0.738
0.852
0.888
0.766
0.990
0.924
0.818
0.898
1.006
0.840
0.856
0.960
0.840
0.862
0.936
0.842
0.792
0.946
0.862
0.854
0.970
0.884
0.818
0.912
0.900
0.814
0.948
0.856
0.852
0.926
0.982
0.894
0.902
1.024
1.170
0.904
1.020
0.986
0.896
0.988
0.998
0.934
0.930
1.012
0.978
0.932
1.002
0.998
0.912
1.012
1.022
0.942
0.936
1.012
0.994
0.868
0.956
0.926
0.874
0.966
1.022
0.962
0.944
1.048
1.072
1.008
1.026
0.982
0.890
0.994
1.002
0.952
0.912
0.998
0.996
0.920
0.968
0.976
0.928
0.916
0.972
0.918
0.864
0.968
0.970
0.866
0.958
0.962
0.868
0.956
0.964
0.896
0.896
0.960
0.968
0.862
0.974
0.960
0.952
0.880
0.976
0.960
0.868
0.958
0.946
0.926
0.852
0.958
0.952
0.886
0.890
0.932
0.914
0.850
0.956
0.944
0.842
0.872
0.878
0.800
0.790
0.980
0.948
0.844
0.960
0.942
0.864
0.844
0.912
0.912
0.834
0.864
0.914
0.862
0.812
0.924
0.890
0.820
0.934
0.910
0.826
0.888
0.924
0.872
0.814
0.926
0.910
0.822
0.836
0.890
0.884
0.802
0.886
0.912
0.842
0.826
0.940
0.922
0.826
0.910
0.936
0.904
0.834
0.950
0.948
0.856
0.952
0.962
0.878
0.868
0.962
0.944
0.852
0.910
0.950
0.944
0.850
0.938
0.960
0.866
0.878
0.982
0.942
0.858
0.958
0.944
0.856
0.874
0.950
0.944
0.866
0.976
0.968
0.914
0.888
0.984
0.960
0.870
1.004
0.978
0.874
0.926
0.980
0.974
0.872
0.964
0.982
0.948
0.860
1.004
0.984
0.912
0.868
0.978
0.974
0.882
0.888
0.984
0.976
0.868
0.930
0.962
0.936
0.858
0.954
0.980
0.972
0.872
0.970
0.970
0.960
0.864
0.974
0.980
0.948
0.860
0.956
0.962
0.938
0.856
0.966
0.956
0.918
0.842
0.916
0.954
0.894
0.826
0.874
0.936
0.860
0.826
0.926
0.962
0.868
0.878
0.994
0.952
0.844
0.910
0.918
0.872
0.830
0.922
0.890
0.792
0.780
0.838
0.960
0.824
0.918
0.954
0.892
0.878
0.962
0.952
0.856
0.958
0.946
0.870
0.846
0.876
0.902
0.800
0.806
0.878
0.922
0.818
0.812
0.894
0.920
0.808
0.854
0.898
0.836
0.766
0.768
0.822
0.838
0.754
0.752
0.812
0.842
0.782
0.758
0.844
0.838
0.766
0.756
0.830
0.860
0.766
0.758
0.818
0.872
0.782
0.778
0.810
0.818
0.780
0.776
0.868
0.866
0.802
0.790
0.836
0.872
0.804
0.804
0.860
0.894
0.782
0.802
0.860
0.848
0.778
0.780
0.866
0.890
0.808
0.804
0.884
0.890
0.808
0.812
0.880
0.868
0.786
0.750
0.720
0.730
0.706
0.716
0.688
0.676
0.668
0.656
0.672
0.726
0.794
0.770
0.756
0.822
0.940
0.800
0.796
0.848
0.832
0.768
0.800
0.890
0.854
0.856
0.858
0.772
0.858
0.796
0.770
0.816
0.868
0.876
0.806
0.930
0.936
0.816
0.788
0.776
0.758
0.730
0.754
0.726
0.818
0.764
0.714
0.800
0.990
0.870
0.862
0.914
0.832
0.782
0.870
0.972
0.864
0.822
1.084
0.864
0.846
0.908
1.042
1.032
0.874
0.992
0.956
0.844
0.868
1.064
0.884
0.830
0.908
0.998
1.062
0.884
0.930
0.880
0.838
0.850
0.922
0.896
0.814
0.878
0.902
0.880
0.786
0.964
0.884
0.864
0.800
0.968
0.858
0.804
0.764
0.838
0.886
0.796
0.750
0.930
1.060
0.928
0.862
0.872
0.856
0.826
0.766
0.814
0.918
0.892
0.822
0.894
0.920
0.876
0.814
0.868
0.926
0.840
0.832
0.926
0.914
0.840
0.800
0.894
0.926
0.856
0.880
0.938
0.922
0.848
0.912
0.950
0.908
0.834
0.924
0.928
0.888
0.818
0.888
0.952
0.896
0.848
0.938
0.948
0.892
0.882
0.972
0.990
0.942
0.880
0.942
0.972
0.938
0.856
0.912
0.990
0.916
0.848
0.916
0.960
0.910
0.854
0.860
0.852
0.940
0.864
0.850
0.896
0.936
0.846
0.926
0.946
0.902
0.840
0.926
0.988
0.944
0.866
0.934
0.924
0.824
0.780
0.814
0.942
0.876
0.920
0.986
0.984
0.898
0.980
1.002
0.946
0.866
0.936
0.936
0.848
0.802
0.828
0.910
0.942
0.854
0.972
0.962
0.894
0.860
0.920
0.946
0.868
0.860
0.912
0.912
0.792
0.786
0.826
0.974
0.906
0.792
0.816
0.818
0.770
0.746
0.790
0.838
0.842
0.788
0.882
0.976
0.860
0.930
0.942
0.890
0.846
0.944
0.950
0.850
0.816
0.806
0.784
0.734
0.756
0.744
0.810
0.756
0.826
0.872
0.832
0.804
0.972
1.010
0.888
0.904
0.926
0.904
0.836
0.906
0.978
0.882
0.872
0.952
0.958
0.894
0.954
0.956
0.908
0.842
0.954
0.962
0.908
0.912
0.972
0.970
0.886
0.988
0.992
0.986
0.924
0.896
0.964
0.936
0.828
0.774
0.768
0.762
0.734
0.792
0.822
0.904
0.772
0.792
0.774
0.764
0.754
0.826
0.876
0.842
0.798
0.826
0.850
0.912
0.808
0.938
0.964
0.922
0.862
0.896
0.894
0.942
0.818
0.932
0.936
0.848
0.806
0.996
0.900
0.864
0.822
0.918
0.912
0.884
0.816
0.904
0.924
0.844
0.830
0.942
1.192
0.964
0.848
0.912
0.924
0.808
0.862
0.950
0.884
0.792
0.864
0.834
0.784
0.818
1.024
0.880
0.892
0.906
0.984
1.006
0.904
0.842
0.928
0.948
0.826
0.852
0.872
0.908
0.820
0.864
0.932
0.870
0.830
0.972
0.882
0.854
0.908
0.952
1.170
0.912
0.998
0.952
0.860
0.806
0.950
1.028
0.928
0.828
1.086
1.100
0.846
0.946
1.070
0.850
0.808
0.848
0.878
0.836
0.836
1.092
1.002
0.834
0.958
0.962
0.856
0.786
0.884
0.984
0.888
0.806
0.936
0.996
0.862
0.806
0.928
1.052
0.910
0.826
0.962
1.046
0.940
0.820
0.942
0.982
0.962
0.884
0.996
1.068
0.948
0.882
0.940
0.964
0.960
0.880
0.856
0.910
0.988
0.888
0.844
0.896
0.942
0.842
0.824
0.928
0.910
0.824
0.832
0.976
0.992
0.896
0.920
0.864
0.862
0.814
0.840
0.868
0.880
0.806
0.910
0.998
0.876
0.816
0.890
0.962
0.852
0.818
0.900
0.932
0.828
0.810
0.908
0.948
0.898
0.816
0.884
1.000
0.926
0.830
0.872
0.878
0.850
0.800
0.946
0.946
0.846
0.808
0.876
0.934
0.816
0.798
0.870
0.914
0.804
0.866
1.124
0.984
0.864
0.890
0.900
0.898
0.868
0.840
0.936
1.040
0.876
0.858
0.886
0.842
0.802
0.852
0.882
0.850
0.826
0.904
0.918
0.888
0.836
0.908
0.932
0.872
0.828
0.926
0.940
0.892
0.860
0.982
1.006
0.894
0.828
0.888
0.896
0.848
0.820
0.886
1.018
0.868
0.882
0.904
0.930
0.866
0.878
0.916
0.870
0.830
0.898
0.936
0.874
0.838
0.896
0.904
0.842
0.824
0.898
0.922
0.828
0.816
0.820
0.802
0.778
0.814
0.808
0.806
0.796
0.914
0.940
0.878
0.844
0.932
0.922
0.804
0.810
0.864
0.852
0.802
0.786
0.828
0.878
0.808
0.816
0.870
0.876
0.836
0.836
0.890
0.890
0.846
0.830
0.900
1.010
0.902
0.840
0.912
0.958
0.886
0.822
0.954
0.944
0.892
0.902
0.890
0.916
1.036
0.904
0.868
0.992
0.824
0.764
0.754
0.732
0.708
0.684
0.670
0.652
0.638
0.626
0.650
0.658
0.632
0.650
0.664
0.704
0.726
0.760
0.766
0.814
0.856
0.926
0.826
0.790
0.958
0.968
1.078
0.894
0.874
0.906
0.888
0.848
0.894
1.028
1.004
0.936
0.942
1.102
0.948
0.826
0.870
0.866
0.896
0.814
0.906
0.918
0.922
0.872
0.952
1.000
0.880
0.978
0.874
0.870
0.862
0.856
0.780
0.744
0.728
0.706
0.716
0.720
0.726
0.750
0.770
0.790
0.786
0.802
0.768
0.774
0.756
0.726
0.706
0.710
0.702
0.732
0.924
0.866
0.816
0.770
0.716
0.728
0.724
0.764
0.756
0.722
0.696
0.716
0.716
0.994
0.938
0.862
0.782
0.876
0.818
0.780
0.772
0.738
0.712
0.682
0.686
0.670
0.670
0.662
0.736
0.788
0.860
0.794
1.070
1.000
0.912
0.846
0.906
0.996
0.868
0.886
0.866
0.816
0.796
0.944
0.890
0.814
0.954
1.040
0.966
0.922
1.036
1.048
0.956
0.952
1.010
0.978
0.910
0.902
0.846
0.780
0.782
0.834
0.860
0.796
0.844
1.156
0.986
0.894
0.936
0.942
0.830
0.834
0.946
0.988
0.886
0.928
0.940
0.864
0.788
0.820
0.870
0.796
0.840
0.940
0.928
0.840
0.986
0.988
0.842
0.880
0.856
0.826
0.832
1.106
0.994
0.882
0.920
0.968
0.936
0.858
0.904
0.924
0.846
0.900
0.844
0.766
0.760
0.806
0.832
0.822
0.920
1.122
0.970
0.894
0.954
0.984
0.918
0.878
0.992
0.952
0.832
0.814
0.786
0.844
0.806
0.858
1.046
0.958
0.882
0.958
0.958
0.902
0.922
0.992
0.932
0.884
0.974
0.876
0.768
0.772
0.760
0.758
0.780
1.066
0.864
0.846
0.882
1.056
0.932
0.840
0.884
0.872
0.874
0.816
0.870
0.940
0.918
0.808
0.852
0.838
0.854
0.800
0.866
0.924
0.858
0.830
0.924
0.906
0.814
0.796
0.862
0.894
0.830
0.840
0.954
0.848
0.798
0.860
0.832
0.786
0.774
0.894
0.884
0.792
0.832
0.896
0.860
0.812
0.840
0.838
0.842
0.796
0.890
0.950
0.906
0.824
0.922
0.900
0.862
0.802
0.862
0.856
0.792
0.770
0.868
0.992
0.910
0.802
0.892
0.868
0.796
0.848
0.900
0.852
0.816
0.934
0.944
0.880
0.834
0.992
0.918
0.838
0.808
0.936
0.862
0.872
0.826
0.916
0.974
0.840
0.770
0.820
0.844
0.800
0.794
1.068
0.866
0.744
0.700
0.676
0.636
0.656
0.614
0.604
0.594
0.588
0.574
0.568
0.558
0.554
0.556
0.552
0.552
0.552
0.552
0.582
0.580
0.588
0.662
0.658
0.674
0.680
0.654
0.632
0.656
0.704
0.732
0.754
0.788
0.728
0.700
0.722
0.818
0.710
0.684
0.700
0.708
0.682
0.680
0.712
0.708
0.702
0.698
0.694
0.696
0.714
0.704
0.680
0.682
0.660
0.654
0.652
0.694
0.672
0.680
0.662
0.684
0.710
0.706
0.766
0.802
0.974
0.958
0.922
0.816
0.802
0.754
0.714
0.712
0.702
0.780
1.046
0.988
0.932
0.860
0.870
0.778
0.774
0.824
1.064
0.880
0.854
0.998
1.026
1.042
0.978
0.888
0.902
0.996
0.992
0.850
0.908
1.012
0.966
0.956
0.874
0.796
0.828
0.904
0.882
0.840
0.864
0.836
0.938
1.094
0.926
0.876
0.972
0.944
0.866
0.952
0.966
0.820
0.766
0.756
0.726
0.742
0.744
0.788
0.800
0.786
0.756
0.734
0.690
0.688
0.678
0.662
0.664
0.710
1.014
0.900
0.782
0.898
0.874
0.776
0.862
1.050
1.016
0.930
0.782
0.728
0.706
0.746
0.836
1.098
0.896
0.988
0.960
0.896
1.062
1.062
0.984
0.824
0.848
0.858
0.986
1.096
0.976
0.948
0.874
0.908
0.982
0.992
0.906
0.980
1.016
1.022
0.872
0.982
0.964
0.886
0.884
0.914
0.898
0.830
0.884
1.210
1.022
0.890
0.942
0.894
0.782
0.784
0.788
0.820
0.848
0.924
1.038
0.948
0.898
1.002
1.006
0.912
0.964
0.882
0.800
0.770
0.738
0.706
0.684
0.696
0.710
0.760
0.848
0.970
0.884
0.892
0.954
0.890
0.906
0.864
0.902
0.966
0.836
0.854
0.876
0.926
0.888
0.918
0.970
1.000
0.934
0.896
1.206
1.048
0.870
0.962
1.120
0.910
0.946
0.990
0.840
0.784
0.826
0.828
0.824
0.772
0.768
0.722
0.700
0.660
0.650
0.642
0.620
0.606
0.600
0.590
0.576
0.574
0.568
0.562
0.554
0.536
0.536
0.532
0.522
0.516
0.506
0.502
0.494
0.494
0.484
0.482
0.476
0.474
0.472
0.464
0.458
0.456
0.454
0.450
0.448
0.448
0.454
0.470
0.498
0.554
0.576
0.664
0.680
0.672
0.636
0.596
0.684
0.798
0.764
0.732
0.662
0.660
0.652
0.622
0.618
0.592
0.598
0.602
0.594
0.584
0.574
0.564
0.560
0.548
0.538
0.530
0.518
0.514
0.506
0.512
0.508
0.504
0.504
0.504
0.502
0.504
0.504
0.506
0.502
0.502
0.502
0.498
0.500
0.496
0.494
0.512
0.506
0.510
0.516
0.522
0.524
0.532
0.526
0.528
0.520
0.514
0.508
0.508
0.500
0.502
0.492
0.498
0.496
0.492
0.490
0.490
0.494
0.490
0.484
0.484
0.484
0.484
0.492
0.504
0.506
0.508
0.512
0.508
0.508
0.504
0.500
0.504
0.498
0.500
0.494
0.500
0.504
0.508
0.506
0.508
0.524
0.524
0.518
0.524
0.522
0.526
0.550
0.564
0.574
0.576
0.580
0.592
0.580
0.582
0.576
0.584
0.564
0.556
0.560
0.566
0.562
0.556
0.572
0.566
0.548
0.542
0.550
0.540
0.536
0.524
0.534
0.536
0.530
0.528
0.530
0.536
0.536
0.528
0.534
0.536
0.534
0.538
0.534
0.534
0.542
0.548
0.550
0.540
0.560
0.552
0.562
0.552
0.564
0.558
0.546
0.556
0.552
0.538
0.550
0.548
0.544
0.540
0.538
0.536
0.528
0.530
0.524
0.518
0.512
0.520
0.506
0.508
0.518
0.506
0.518
0.504
0.512
0.504
0.506
0.502
0.498
0.496
0.488
0.492
0.490
0.490
0.486
0.490
0.486
0.486
0.490
0.482
0.480
0.486
0.494
0.492
0.504
0.484
0.500
0.500
0.506
0.510
0.516
0.514
0.520
0.512
0.516
0.510
0.504
0.504
0.494
0.500
0.500
0.492
0.498
0.500
0.510
0.506
0.516
0.508
0.510
0.504
0.510
0.502
0.506
0.498
0.504
0.502
0.490
0.492
0.484
0.490
0.494
0.492
0.486
0.488
0.502
0.506
0.526
0.530
0.532
0.518
0.528
0.522
0.518
0.516
0.508
0.512
0.504
0.506
0.498
0.512
0.518
0.520
0.520
0.534
0.532
0.528
0.532
0.534
0.530
0.524
0.526
0.528
0.524
0.520
0.514
0.524
0.532
0.536
0.532
0.528
0.526
0.526
0.522
0.520
0.528
0.524
0.520
0.514
0.512
0.514
0.512
0.510
0.510
0.504
0.504
0.500
0.508
0.506
0.516
0.522
0.518
0.528
0.532
0.544
0.544
0.532
0.536
0.544
0.554
0.552
0.540
0.546
0.542
0.540
0.538
0.542
0.544
0.540
0.542
0.536
0.536
0.538
0.550
0.546
0.558
0.592
0.670
0.686
0.680
0.700
0.672
0.638
0.628
0.624
0.612
0.606
0.610
0.612
0.626
0.624
0.614
0.640
0.664
0.696
0.668
0.660
0.666
0.644
0.668
0.662
0.662
0.630
0.644
0.624
0.610
0.592
0.588
0.572
0.574
0.566
0.566
0.578
0.580
0.584
0.568
0.578
0.574
0.570
0.554
0.566
0.560
0.564
0.560
0.558
0.564
0.548
0.548
0.546
0.542
0.546
0.560
0.540
0.556
0.546
0.552
0.536
0.536
0.534
0.544
0.534
0.544
0.550
0.558
0.562
0.570
0.590
0.612
0.604
0.614
0.622
0.618
0.602
0.600
0.594
0.580
0.568
0.568
0.560
0.558
0.548
0.550
0.560
0.556
0.554
0.550
0.568
0.566
0.576
0.568
0.580
0.588
0.584
0.570
0.554
0.558
0.546
0.534
0.534
0.532
0.538
0.534
0.540
0.528
0.528
0.538
0.532
0.532
0.522
0.516
0.512
0.514
0.510
0.512
0.508
0.504
0.510
0.512
0.510
0.510
0.506
0.508
0.498
0.514
0.510
0.518
0.512
0.514
0.514
0.516
0.500
0.498
0.500
0.498
0.494
0.488
0.478
0.488
0.488
0.488
0.490
0.484
0.482
0.488
0.490
0.490
0.490
0.494
0.498
0.502
0.504
0.510
0.508
0.500
0.504
0.490
0.490
0.490
0.490
0.514
0.506
0.512
0.516
0.512
0.504
0.500
0.502
0.510
0.510
0.510
0.510
0.532
0.532
0.544
0.528
0.536
0.542
0.540
0.532
0.536
0.540
0.536
0.532
0.526
0.530
0.524
0.530
0.530
0.542
0.554
0.570
0.574
0.546
0.564
0.554
0.564
0.560
0.564
0.562
0.572
0.560
0.548
0.536
0.532
0.536
0.540
0.570
0.562
0.572
0.616
0.642
0.638
0.650
0.670
0.684
0.680
0.674
0.654
0.626
0.618
0.704
0.474
0.570
0.576
0.554
0.570
0.636
0.894
0.862
0.780
0.760
0.808
0.832
0.784
0.764
0.742
0.692
0.634
0.592
0.584
0.582
0.608
0.746
0.702
0.808
0.844
0.816
0.714
0.648
0.662
0.656
0.656
0.624
0.612
0.608
0.616
0.626
0.630
0.686
0.722
0.700
0.728
0.686
0.650
0.642
0.640
0.658
0.698
0.710
0.738
0.790
0.838
0.794
0.746
0.722
0.724
0.702
0.656
0.660
0.662
0.630
0.636
0.672
0.668
0.706
0.742
0.730
0.688
0.684
0.670
0.660
0.648
0.636
0.642
0.636
0.630
0.634
0.652
0.644
0.614
0.618
0.582
0.604
0.608
0.632
0.650
0.674
0.662
0.654
0.624
0.594
0.578
0.572
0.570
0.566
0.592
0.608
0.628
0.630
0.626
0.608
0.608
0.608
0.580
0.592
0.588
0.624
0.696
0.722
0.722
0.696
0.644
0.616
0.610
0.600
0.580
0.592
0.590
0.598
0.620
0.644
0.622
0.640
0.632
0.686
0.678
0.684
0.678
0.654
0.618
0.608
0.580
0.564
0.558
0.560
0.564
0.564
0.590
0.658
0.750
0.764
0.668
0.668
0.662
0.670
0.646
0.638
0.648
0.696
0.710
0.762
0.698
0.672
0.686
0.698
0.690
0.642
0.648
0.660
0.678
0.658
0.648
0.650
0.620
0.598
0.596
0.586
0.586
0.604
0.630
0.700
0.752
0.754
0.794
0.794
0.706
0.660
0.636
0.626
0.624
0.620
0.640
0.708
0.784
0.794
0.864
0.864
0.776
0.732
0.716
0.670
0.680
0.704
0.734
0.716
0.756
0.810
0.802
0.758
0.782
0.796
0.792
0.714
0.658
0.632
0.614
0.602
0.614
0.610
0.620
0.636
0.658
0.704
0.720
0.698
0.678
0.668
0.668
0.668
0.650
0.650
0.654
0.648
0.640
0.670
0.706
0.720
0.678
0.698
0.654
0.628
0.626
0.640
0.654
0.684
0.682
0.688
0.712
0.724
0.732
0.702
0.696
0.700
0.704
0.660
0.630
0.622
0.620
0.634
0.656
0.660
0.660
0.660
0.644
0.632
0.618
0.624
0.640
0.642
0.634
0.620
0.608
0.654
0.726
0.878
0.862
0.896
0.822
0.318
0.560
0.692
0.680
0.652
0.644
0.642
0.618
0.606
0.604
0.604
0.600
0.594
0.604
0.598
0.584
0.578
0.598
0.644
0.680
0.200
0.462
0.718
0.736
0.708
0.682
0.662
0.646
0.626
0.606
0.578
0.592
0.600
0.630
0.686
0.720
0.708
0.688
0.680
0.682
0.648
0.610
0.592
0.598
0.608
0.638
0.670
0.688
0.700
0.706
0.728
0.718
0.666
0.644
0.650
0.626
0.612
0.590
0.578
0.586
0.608
0.658
0.670
0.660
0.678
0.676
0.636
0.644
0.658
0.682
0.690
0.678
0.656
0.642
0.620
0.606
0.604
0.612
0.612
0.636
0.656
0.688
0.732
0.758
0.774
0.728
0.720
0.724
0.686
0.688
0.668
0.670
0.674
0.662
0.668
0.646
0.618
0.592
0.596
0.588
0.588
0.588
0.592
0.606
0.600
0.602
0.582
0.578
0.574
0.564
0.578
0.558
0.578
0.590
0.598
0.604
0.590
0.598
0.594
0.588
0.596
0.580
0.608
0.590
0.584
0.582
0.576
0.562
0.536
0.544
0.542
0.542
0.552
0.552
0.564
0.572
0.566
0.558
0.572
0.594
0.594
0.660
0.682
0.694
0.664
0.666
0.646
0.630
0.626
0.614
0.610
0.604
0.604
0.612
0.608
0.604
0.594
0.592
0.594
0.594
0.566
0.588
0.614
0.654
0.678
0.680
0.696
0.700
0.710
0.654
0.658
0.660
0.662
0.648
0.632
0.596
0.606
0.592
0.580
0.568
0.562
0.570
0.572
0.580
0.590
0.598
0.610
0.652
0.686
0.708
0.742
0.712
0.674
0.672
0.642
0.604
0.586
0.562
0.556
0.560
0.560
0.558
0.572
0.576
0.560
0.576
0.556
0.550
0.550
0.538
0.550
0.554
0.616
0.664
0.682
0.694
0.684
0.682
0.654
0.666
0.670
0.634
0.634
0.636
0.632
0.628
0.622
0.592
0.600
0.596
0.588
0.576
0.588
0.582
0.580
0.570
0.564
0.552
0.554
0.554
0.554
0.560
0.550
0.562
0.566
0.570
0.566
0.576
0.568
0.562
0.544
0.536
0.538
0.532
0.536
0.540
0.532
0.528
0.546
0.550
0.570
0.556
0.574
0.570
0.576
0.558
0.568
0.560
0.554
0.542
0.544
0.546
0.536
0.532
0.530
0.536
0.534
0.530
0.526
0.534
0.532
0.530
0.530
0.538
0.542
0.544
0.536
0.534
0.524
0.540
0.534
0.544
0.550
0.544
0.552
0.560
0.564
0.554
0.566
0.564
0.548
0.548
0.550
0.546
0.538
0.542
0.536
0.544
0.530
0.542
0.542
0.536
0.532
0.544
0.538
0.540
0.536
0.548
0.544
0.534
0.548
0.528
0.526
0.514
0.526
0.512
0.508
0.506
0.506
0.506
0.498
0.498
0.504
0.506
0.500
0.496
0.510
0.500
0.498
0.492
0.492
0.492
0.490
0.490
0.486
0.490
0.496
0.498
0.500
0.498
0.510
0.510
0.528
0.520
0.534
0.536
0.546
0.536
0.546
0.558
0.550
0.536
0.540
0.558
0.554
0.556
0.560
0.564
0.554
0.540
0.528
0.534
0.522
0.570
0.548
0.550
0.546
0.542
0.546
0.552
0.532
0.536
0.548
0.554
0.550
0.546
0.554
0.576
0.570
0.564
0.572
0.578
0.576
0.560
0.570
0.566
0.558
0.556
0.562
0.562
0.524
0.522
0.528
0.520
0.518
0.514
0.510
0.510
0.498
0.494
0.486
0.490
0.494
0.506
0.520
0.520
0.526
0.538
0.542
0.540
0.542
0.546
0.552
0.536
0.538
0.552
0.548
0.536
0.540
0.532
0.532
0.516
0.520
0.518
0.508
0.502
0.492
0.490
0.488
0.498
0.504
0.510
0.504
0.512
0.518
0.518
0.524
0.522
0.528
0.532
0.532
0.526
0.530
0.538
0.530
0.530
0.536
0.536
0.532
0.532
0.528
0.536
0.534
0.530
0.526
0.506
0.536
0.536
0.542
0.544
0.538
0.542
0.538
0.532
0.518
0.518
0.502
0.502
0.506
0.508
0.508
0.512
0.508
0.516
0.516
0.514
0.516
0.524
0.514
0.508
0.502
0.504
0.506
0.504
0.500
0.514
0.508
0.504
0.494
0.506
0.508
0.512
0.500
0.508
0.498
0.504
0.496
0.494
0.490
0.496
0.492
0.486
0.492
0.492
0.488
0.486
0.484
0.490
0.500
0.498
0.502
0.494
0.494
0.504
0.510
0.508
0.496
0.506
0.506
0.512
0.508
0.500
0.502
0.508
0.502
0.506
0.506
0.504
0.500
0.500
0.492
0.496
0.496
0.496
0.486
0.484
0.490
0.488
0.480
0.478
0.476
0.474
0.464
0.480
0.478
0.472
0.474
0.482
0.474
0.478
0.476
0.474
0.474
0.490
0.488
0.494
0.496
0.496
0.504
0.506
0.508
0.504
0.512
0.508
0.508
0.504
0.504
0.508
0.504
0.508
0.502
0.504
0.496
0.496
0.498
0.500
0.502
0.508
0.504
0.510
0.510
0.516
0.524
0.514
0.508
0.512
0.508
0.514
0.506
0.510
0.502
0.508
0.504
0.506
0.510
0.508
0.494
0.514
0.516
0.504
0.520
0.522
0.536
0.550
0.538
0.542
0.534
0.524
0.516
0.502
0.498
0.488
0.486
0.484
0.498
0.490
0.504
0.504
0.528
0.552
0.562
0.578
0.608
0.598
0.582
0.588
0.580
0.566
0.564
0.574
0.578
0.570
0.580
0.594
0.604
0.578
0.586
0.598
0.610
0.638
0.624
0.606
0.634
0.648
0.654
0.660
0.624
0.624
0.614
0.622
0.630
0.606
0.642
0.648
0.642
0.638
0.632
0.638
0.658
0.640
0.624
0.604
0.610
0.634
0.636
0.646
0.672
0.716
0.696
0.678
0.706
0.730
0.700
0.668
0.672
0.700
0.720
0.734
0.742
0.730
0.700
0.718
0.716
0.674
0.658
0.662
0.670
0.656
0.628
0.624
0.634
0.668
0.692
0.688
0.740
0.806
0.782
0.770
0.786
0.738
0.716
0.670
0.652
0.674
0.698
0.692
0.728
0.756
0.724
0.694
0.712
0.732
0.730
0.726
0.780
0.798
0.768
0.698
0.658
0.658
0.662
0.688
0.724
0.698
0.670
0.650
0.224
0.408
0.648
0.670
0.706
0.718
0.704
0.682
0.644
0.628
0.618
0.622
0.624
0.634
0.632
0.600
0.606
0.658
0.680
0.676
0.688
0.706
0.698
0.694
0.712
0.704
0.692
0.676
0.716
0.730
0.722
0.750
0.696
0.722
0.756
0.766
0.740
0.700
0.670
0.670
0.656
0.648
0.660
0.670
0.684
0.644
0.610
0.604
0.592
0.596
0.608
0.618
0.640
0.652
0.688
0.716
0.772
0.774
0.758
0.772
0.778
0.764
0.738
0.756
0.776
0.746
0.746
0.770
0.742
0.704
0.746
0.752
0.746
0.718
0.744
0.700
0.670
0.628
0.626
0.606
0.584
0.566
0.550
0.548
0.548
0.542
0.560
0.602
0.620
0.652
0.636
0.640
0.658
0.666
0.684
0.682
0.638
0.672
0.664
0.662
0.626
0.624
0.624
0.626
0.618
0.618
0.606
0.610
0.602
0.588
0.612
0.608
0.606
0.596
0.596
0.586
0.592
0.588
0.572
0.570
0.572
0.582
0.580
0.580
0.576
0.582
0.584
0.598
0.584
0.606
0.612
0.614
0.624
0.636
0.630
0.606
0.598
0.574
0.568
0.574
0.576
0.570
0.572
0.570
0.572
0.580
0.590
0.596
0.604
0.596
0.572
0.578
0.580
0.574
0.574
0.582
0.560
0.578
0.574
0.582
0.592
0.592
0.596
0.580
0.570
0.552
0.544
0.542
0.544
0.548
0.548
0.552
0.550
0.540
0.542
0.540
0.542
0.564
0.578
0.574
0.592
0.622
0.640
0.624
0.618
0.612
0.606
0.582
0.572
0.568
0.564
0.550
0.540
0.544
0.536
0.542
0.534
0.534
0.538
0.544
0.550
0.554
0.552
0.558
0.576
0.600
0.598
0.592
0.596
0.598
0.582
0.580
0.582
0.580
0.570
0.594
0.598
0.606
0.616
0.586
0.650
0.628
0.594
0.600
0.602
0.588
0.560
0.556
0.542
0.562
0.566
0.548
0.562
0.578
0.590
0.612
0.626
0.650
0.624
0.608
0.620
0.610
0.584
0.598
0.578
0.578
0.614
0.630
0.700
0.980
0.990
0.872
0.950
0.996
0.904
0.946
0.986
0.912
0.818
0.904
0.904
0.778
0.936
0.946
0.852
0.996
0.900
0.784
0.892
0.934
0.830
0.928
0.936
0.842
0.948
0.932
0.878
0.948
0.934
0.792
0.806
0.900
0.970
0.928
0.926
0.930
0.948
0.886
0.916
0.730
0.794
0.834
0.838
0.724
0.814
0.850
0.840
0.744
0.770
0.768
0.748
0.706
0.660
0.608
0.582
0.586
0.576
0.630
0.750
0.814
0.772
0.720
0.754
0.732
0.746
0.752
0.794
0.852
0.934
0.922
0.892
0.870
0.826
0.694
0.702
0.700
0.820
0.962
0.942
0.824
0.744
0.776
0.790
0.718
0.798
0.916
0.962
0.988
0.984
0.874
0.836
0.824
0.852
0.942
0.866
0.740
0.790
0.842
0.834
0.752
0.848
0.970
0.870
0.898
0.878
0.834
0.704
0.710
0.714
0.740
0.770
0.814
0.858
0.914
0.816
0.740
0.706
0.640
0.626
0.652
0.688
0.792
1.010
0.894
0.848
0.764
0.778
0.774
0.790
0.772
0.814
0.850
0.836
0.772
0.842
0.830
0.816
0.742
0.862
0.854
0.810
0.744
0.782
0.796
0.810
0.812
0.808
0.782
0.748
0.762
0.740
0.692
0.662
0.708
0.774
0.904
0.852
0.790
0.848
0.904
0.946
0.816
0.772
0.790
0.792
0.786
0.810
0.784
0.828
0.832
0.848
0.778
0.850
0.756
0.732
0.806
0.724
0.806
0.846
0.954
0.916
0.840
0.902
0.922
0.854
0.796
0.796
0.864
0.938
0.934
0.914
0.866
0.846
0.718
0.740
0.742
0.770
0.844
0.772
0.748
0.680
0.732
0.746
0.788
0.808
0.880
0.884
0.866
0.832
0.894
0.858
0.852
0.838
0.820
0.770
0.700
0.742
0.768
0.794
0.858
0.836
0.802
0.734
0.792
0.818
0.880
0.888
0.834
0.784
0.722
0.766
0.770
0.828
0.828
0.838
0.812
0.768
0.862
0.886
0.866
0.746
0.880
0.906
0.974
0.936
0.884
0.764
0.838
0.812
0.774
0.742
0.906
0.886
0.840
0.794
0.860
0.854
0.850
0.730
0.756
0.752
0.816
0.806
0.824
0.800
0.754
0.698
0.638
0.640
0.630
0.696
0.888
0.888
0.922
0.948
0.978
1.000
0.956
0.894
0.850
0.764
0.780
0.758
0.802
0.838
0.846
0.852
0.846
0.774
0.726
0.650
0.618
0.622
0.616
0.654
0.738
0.780
0.802
0.800
0.804
0.784
0.756
0.702
0.652
0.668
0.668
0.726
0.722
0.724
0.650
0.698
0.706
0.790
0.880
0.852
0.846
0.828
0.788
0.700
0.736
0.728
0.784
0.874
0.906
0.886
0.816
0.762
0.804
0.812
0.834
0.754
0.862
0.866
0.916
0.938
0.940
0.922
0.746
0.794
0.760
0.760
0.718
0.678
0.654
0.642
0.616
0.584
0.608
0.598
0.608
0.646
0.674
0.704
0.698
0.692
0.678
0.666
0.700
0.744
0.768
0.740
0.798
0.870
0.868
0.836
0.810
0.784
0.786
0.826
0.728
0.778
0.774
0.836
0.890
0.914
0.758
0.782
0.730
0.722
0.714
0.694
0.654
0.682
0.692
0.688
0.646
0.708
0.742
0.728
0.724
0.712
0.682
0.656
0.686
0.682
0.730
0.750
0.776
0.764
0.714
0.658
0.684
0.688
0.728
0.772
0.808
0.768
0.698
0.672
0.648
0.634
0.660
0.686
0.766
0.826
0.850
0.872
0.842
0.824
0.724
0.826
0.846
0.774
0.774
0.822
0.846
0.742
0.896
0.876
0.730
0.794
0.780
0.806
0.834
0.814
0.846
0.828
0.718
0.804
0.814
0.850
0.864
0.878
0.848
0.748
0.714
0.726
0.748
0.794
0.854
0.868
0.852
0.792
0.790
0.794
0.870
0.916
0.918
0.822
0.716
0.746
0.700
0.712
0.888
0.890
0.906
0.860
0.738
0.838
0.868
0.884
0.912
0.918
0.882
0.740
0.808
0.790
0.838
0.844
0.778
0.714
0.676
0.634
0.658
0.678
0.732
0.876
0.880
0.858
0.814
0.910
0.866
0.896
0.782
0.900
0.894
0.922
0.812
0.928
0.892
0.930
0.944
0.782
0.752
0.698
0.726
0.736
0.832
1.032
0.958
0.906
0.892
0.832
0.758
0.698
0.770
0.806
0.878
0.920
0.962
0.906
0.802
0.942
0.904
0.870
0.800
0.720
0.770
0.762
0.844
0.848
0.840
0.830
0.722
0.798
0.818
0.916
0.880
0.896
0.860
0.850
0.720
0.768
0.734
0.798
0.830
0.886
0.734
0.832
0.860
0.942
0.936
0.880
0.738
0.824
0.824
0.836
0.898
0.860
0.868
0.756
0.808
0.802
0.866
0.876
0.860
0.784
0.714
0.808
0.830
0.876
0.844
0.774
0.734
0.708
0.700
0.692
0.636
0.674
0.686
0.652
0.744
0.810
0.860
0.830
0.842
0.850
0.834
0.838
0.802
0.758
0.698
0.714
0.732
0.772
0.836
0.892
0.904
0.894
0.864
0.802
0.742
0.680
0.736
0.714
0.822
0.828
0.784
0.700
0.712
0.704
0.702
0.718
0.768
0.790
0.710
0.850
0.826
0.780
0.776
0.896
0.904
0.786
0.900
0.912
0.844
0.860
0.848
0.858
0.896
0.854
0.756
0.818
0.800
0.812
0.814
0.838
0.780
0.710
0.806
0.860
0.938
0.990
1.004
0.870
0.846
0.804
0.832
0.790
0.716
0.776
0.754
0.836
0.892
0.896
0.842
0.742
0.844
0.828
0.836
0.844
0.818
0.752
0.706
0.790
0.810
0.890
0.894
0.854
0.780
0.750
0.750
0.692
0.734
0.724
0.768
0.816
0.750
0.806
0.838
0.780
0.730
0.814
0.832
0.852
0.766
0.786
0.860
0.862
0.806
0.786
0.728
0.802
0.822
0.878
0.900
0.872
0.866
0.824
0.752
0.738
0.808
0.836
0.882
0.870
0.858
0.740
0.844
0.872
0.902
0.776
0.908
0.926
0.920
0.920
0.786
0.726
0.772
0.806
0.910
0.922
0.858
0.756
0.906
0.880
0.780
0.750
0.814
0.866
0.936
0.954
0.910
0.822
0.820
0.914
0.990
0.908
0.838
0.958
0.894
0.800
0.866
0.856
0.928
0.938
0.862
0.838
0.724
0.790
0.822
0.930
0.848
0.776
0.750
0.716
0.664
0.634
0.632
0.626
0.634
0.640
0.650
0.680
0.698
0.746
0.738
0.730
0.696
0.758
0.834
0.844
0.864
0.866
0.872
0.874
0.840
0.788
0.716
0.660
0.666
0.734
0.810
0.870
0.918
0.968
0.852
0.828
0.878
0.734
0.822
0.800
0.848
0.948
0.918
0.868
0.788
0.710
0.670
0.650
0.724
0.812
0.870
0.920
0.932
0.838
0.884
0.906
0.988
1.004
0.960
0.926
0.882
0.830
0.734
0.698
0.736
0.776
0.714
0.730
0.768
0.914
0.968
0.924
0.938
0.966
0.944
0.948
0.890
0.784
0.712
0.738
0.892
1.010
0.950
0.966
0.996
0.908
0.814
0.724
0.762
0.772
0.740
0.718
0.738
0.734
0.668
0.688
0.676
0.652
0.634
0.638
0.606
0.620
0.630
0.642
0.660
0.620
0.638
0.644
0.696
0.746
0.772
0.806
0.840
0.838
0.820
0.758
0.730
0.760
0.816
0.930
0.838
0.900
0.936
0.878
0.948
0.924
0.872
0.878
0.808
0.694
0.682
0.674
0.672
0.684
0.722
0.736
0.722
0.704
0.684
0.652
0.648
0.652
0.658
0.710
0.838
0.732
0.752
0.764
0.790
0.822
0.810
0.794
0.794
0.758
0.724
0.646
0.638
0.638
0.676
0.806
0.778
0.758
0.700
0.676
0.642
0.676
0.666
0.696
0.740
0.760
0.784
0.782
0.760
0.714
0.740
0.744
0.736
0.712
0.752
0.764
0.808
0.784
0.824
0.854
0.856
0.772
0.824
0.930
0.908
0.782
0.822
0.876
0.894
0.794
0.836
0.896
0.796
0.826
0.874
0.858
0.798
0.942
0.922
0.916
0.832
0.892
0.874
0.762
0.742
0.724
0.674
0.672
0.732
0.754
0.886
0.934
0.910
0.864
0.874
0.898
0.850
0.824
0.850
0.872
0.908
0.922
0.866
0.746
0.756
0.742
0.772
0.776
0.748
0.882
0.888
0.906
0.864
0.934
0.920
0.870
0.796
0.830
0.844
0.848
0.800
0.890
0.900
0.912
0.894
0.910
0.902
0.852
0.896
0.864
0.756
0.756
0.694
0.676
0.726
0.820
0.864
0.888
0.906
0.920
0.866
0.924
0.962
0.946
0.914
0.966
0.960
0.910
0.876
0.948
0.910
0.842
0.926
0.940
0.914
0.846
0.868
0.868
0.788
0.804
0.798
0.756
0.820
0.842
0.738
0.694
0.750
0.750
0.790
0.830
0.856
0.872
0.868
0.782
0.710
0.704
0.702
0.740
0.796
0.770
0.886
0.922
0.946
0.850
0.792
0.756
0.770
0.804
0.842
0.864
0.824
0.798
0.746
0.710
0.716
0.734
0.698
0.710
0.758
0.846
0.908
0.900
0.840
0.794
0.816
0.810
0.824
0.826
0.734
0.758
0.722
0.736
0.754
0.768
0.756
0.696
0.742
0.778
0.858
0.816
0.762
0.778
0.774
0.754
0.796
0.844
0.852
0.810
0.830
0.820
0.820
0.790
0.848
0.782
0.762
0.804
0.798
0.766
0.778
0.742
0.758
0.794
0.716
0.712
0.696
0.706
0.724
0.776
0.810
0.810
0.738
0.750
0.794
0.868
0.908
0.724
0.766
0.814
0.858
0.936
0.874
0.878
0.920
0.920
0.874
0.852
0.782
0.752
0.732
0.664
0.640
0.648
0.658
0.700
0.754
0.740
0.774
0.874
0.854
0.844
0.798
0.784
0.780
0.724
0.712
0.710
0.770
0.874
0.906
0.898
0.896
0.874
0.768
0.790
0.820
0.886
0.954
0.908
0.910
0.886
0.854
0.762
0.708
0.694
0.704
0.730
0.784
0.692
0.766
0.804
0.834
0.802
0.788
0.758
0.706
0.690
0.640
0.626
0.668
0.718
0.838
0.836
0.852
0.884
0.882
0.864
0.830
0.788
0.748
0.656
0.634
0.612
0.594
0.582
0.566
0.592
0.606
0.660
0.810
0.722
0.944
1.008
0.998
0.922
1.010
1.062
1.110
1.044
0.950
0.924
0.846
0.778
0.716
0.766
0.798
1.044
0.936
0.892
0.944
1.010
1.042
1.014
1.006
0.924
0.782
0.772
0.720
0.736
0.788
0.832
0.912
0.962
0.768
0.792
0.778
0.854
0.878
0.888
0.836
0.684
0.704
0.710
0.732
0.674
0.754
0.820
0.876
0.914
0.910
0.912
0.850
0.814
0.750
0.694
0.652
0.662
0.706
0.824
1.004
0.922
0.960
0.902
1.062
1.138
1.112
1.080
1.026
0.956
0.956
0.938
0.828
0.852
0.862
0.822
0.770
0.784
0.714
0.854
0.884
0.964
0.928
0.914
0.936
0.936
0.928
0.928
0.926
0.916
0.908
0.894
0.876
0.768
0.756
0.828
0.910
0.804
0.890
0.910
0.980
1.030
1.042
1.004
1.010
1.018
0.998
0.958
0.914
0.898
0.922
0.926
0.918
0.908
0.870
0.816
0.808
0.828
0.864
0.876
0.890
0.882
0.874
0.794
0.824
0.830
0.828
0.750
0.720
0.706
0.746
0.826
0.926
0.800
0.766
0.820
0.830
0.882
0.812
0.826
0.870
0.878
0.890
0.914
0.856
0.874
0.876
0.890
0.908
0.870
0.802
0.758
0.700
0.678
0.674
0.682
0.664
0.654
0.690
0.782
0.864
0.828
0.974
0.992
0.892
0.924
0.902
0.858
0.840
0.882
0.810
0.792
0.728
0.730
0.736
0.712
0.710
0.782
0.786
0.836
0.844
0.844
0.852
0.766
0.734
0.722
0.690
0.670
0.632
0.610
0.640
0.682
0.888
0.868
0.910
0.936
0.974
0.940
0.874
0.800
0.788
0.798
0.742
0.712
0.784
0.772
0.868
0.754
0.842
0.888
0.878
0.784
0.754
0.776
0.800
0.788
0.914
0.936
0.862
0.850
0.858
0.882
0.836
0.860
0.890
0.876
0.832
0.770
0.864
0.906
0.926
0.954
0.954
1.024
0.948
0.802
0.808
0.800
0.848
0.874
0.890
0.838
0.880
0.820
0.836
0.860
0.820
0.830
0.908
0.898
0.910
0.860
0.932
0.928
0.912
0.842
0.860
0.868
0.804
0.822
0.868
0.906
0.900
0.860
0.906
0.862
0.848
0.826
0.894
0.832
0.868
0.900
0.868
0.848
0.834
0.854
0.870
0.812
0.794
0.796
0.810
0.792
0.770
0.740
0.720
0.740
0.758
0.782
0.872
0.800
0.844
0.882
0.854
0.824
0.800
0.746
0.760
0.720
0.724
0.820
0.858
0.912
0.968
0.994
0.900
0.916
0.936
0.922
0.904
0.918
1.008
1.144
0.884
0.950
0.930
0.854
0.926
0.882
0.888
0.906
0.964
0.908
0.904
0.926
0.916
0.922
0.922
0.914
0.918
0.912
0.910
0.886
0.824
0.842
0.838
0.764
0.874
0.898
0.870
0.926
0.932
0.898
0.904
0.908
0.902
0.902
0.900
0.900
0.894
0.888
0.896
0.898
0.890
0.902
0.894
0.882
0.878
0.874
0.818
0.836
0.864
0.924
0.904
0.908
0.904
0.904
0.900
0.886
0.890
0.886
0.890
0.888
0.890
0.904
0.906
0.906
0.918
0.928
0.910
0.906
0.912
0.908
0.902
0.892
0.888
0.890
0.890
0.890
0.898
0.872
0.878
0.880
0.880
0.878
0.878
0.886
0.862
0.888
0.904
0.806
0.748
0.728
0.736
0.690
0.746
0.758
0.792
0.848
0.764
0.788
0.810
0.806
0.770
0.834
0.870
0.882
0.796
0.838
0.830
0.834
0.740
0.766
0.744
0.748
0.744
0.716
0.674
0.746
0.776
0.828
0.820
0.736
0.708
0.740
0.772
0.834
0.868
0.908
0.834
0.904
0.934
0.886
0.884
0.878
0.880
0.872
0.734
0.684
0.654
0.652
0.716
0.840
0.878
0.852
0.870
0.854
0.862
0.844
0.824
0.774
0.690
0.734
0.730
0.824
0.862
0.874
0.892
0.870
0.884
0.872
0.834
0.736
0.764
0.750
0.782
0.774
0.732
0.774
0.866
0.852
0.820
0.844
0.876
0.816
0.730
0.758
0.784
0.800
0.774
0.784
0.750
0.692
0.732
0.696
0.672
0.782
0.742
0.718
0.736
0.808
0.814
0.750
0.696
0.740
0.706
0.650
0.646
0.632
0.626
0.616
0.596
0.580
0.572
0.560
0.556
0.550
0.542
0.538
0.524
0.514
0.518
0.514
0.508
0.508
0.506
0.504
0.502
0.502
0.502
0.500
0.500
0.508
0.508
0.512
0.508
0.510
0.512
0.514
0.526
0.550
0.570
0.608
0.640
0.664
0.676
0.658
0.644
0.640
0.638
0.630
0.620
0.606
0.584
0.574
0.548
0.548
0.578
0.598
0.646
0.652
0.632
0.646
0.632
0.620
0.638
0.642
0.630
0.620
0.600
0.644
0.636
0.636
0.632
0.624
0.622
0.608
0.598
0.588
0.564
0.570
0.576
0.594
0.580
0.598
0.672
0.670
0.654
0.716
0.756
0.802
0.822
0.792
0.754
0.816
0.814
0.794
0.746
0.746
0.656
0.658
0.764
0.762
0.720
0.790
0.868
0.888
0.846
0.760
0.714
0.740
0.770
0.736
0.714
0.804
0.794
0.734
0.826
0.790
0.850
0.884
0.830
0.744
0.734
0.724
0.764
0.830
0.794
0.884
0.802
0.776
0.768
0.714
0.826
0.912
0.798
0.870
0.920
0.910
0.842
0.784
0.808
0.846
0.856
0.824
0.768
0.850
0.884
0.854
0.792
0.738
0.776
0.716
0.736
0.826
0.874
0.868
0.828
0.780
0.830
0.884
0.898
0.832
0.788
0.772
0.748
0.718
0.714
0.794
0.824
0.764
0.740
0.754
0.720
0.770
0.820
0.828
0.818
0.768
0.816
0.858
0.902
0.890
0.848
0.760
0.798
0.804
0.802
0.778
0.764
0.772
0.762
0.868
0.854
0.786
0.862
0.914
0.956
0.956
0.928
0.862
0.862
0.918
0.938
0.946
0.904
0.818
0.878
0.918
0.792
0.776
0.708
0.796
1.042
0.854
0.818
0.872
0.922
0.940
0.906
0.822
0.840
0.880
0.896
0.942
0.842
0.822
0.868
0.890
0.838
0.880
0.874
0.924
0.916
0.870
0.782
0.740
0.716
0.770
0.872
0.766
0.798
0.876
0.920
0.842
0.842
0.856
0.916
0.926
0.930
0.930
0.872
0.776
0.834
0.896
0.902
0.900
0.866
0.808
0.730
0.672
0.644
0.630
0.612
0.602
0.588
0.584
0.576
0.564
0.554
0.544
0.542
0.534
0.530
0.528
0.518
0.518
0.522
0.520
0.524
0.532
0.516
0.522
0.558
0.598
0.650
0.670
0.674
0.638
0.666
0.706
0.680
0.704
0.724
0.732
0.720
0.678
0.682
0.658
0.628
0.600
0.598
0.588
0.586
0.584
0.592
0.582
0.596
0.606
0.622
0.622
0.606
0.626
0.638
0.670
0.684
0.676
0.648
0.634
0.654
0.652
0.660
0.638
0.650
0.652
0.644
0.676
0.662
0.676
0.718
0.760
0.732
0.730
0.740
0.722
0.672
0.690
0.676
0.686
0.662
0.664
0.656
0.664
0.638
0.620
0.654
0.676
0.656
0.674
0.692
0.638
0.632
0.642
0.626
0.620
0.634
0.618
0.636
0.644
0.602
0.616
0.604
0.624
0.644
0.646
0.600
0.650
0.640
0.626
0.644
0.650
0.642
0.624
0.662
0.666
0.628
0.662
0.618
0.670
0.620
0.620
0.638
0.668
0.662
0.644
0.660
0.728
0.738
0.708
0.662
0.670
0.716
0.726
0.724
0.710
0.650
0.642
0.630
0.616
0.590
0.582
0.582
0.600
0.588
0.580
0.594
0.624
0.638
0.644
0.688
0.662
0.688
0.688
0.684
0.274
0.440
0.716
0.678
0.666
0.674
0.674
0.688
0.652
0.658
0.634
0.632
0.632
0.628
0.588
0.616
0.574
0.580
0.578
0.588
0.580
0.574
0.560
0.568
0.564
0.562
0.570
0.560
0.558
0.572
0.582
0.582
0.582
0.560
0.568
0.576
0.588
0.598
0.588
0.632
0.686
0.718
0.712
0.720
0.708
0.670
0.642
0.670
0.678
0.686
0.658
0.690
0.718
0.710
0.686
0.724
0.784
0.786
0.730
0.758
0.748
0.688
0.664
0.652
0.628
0.610
0.654
0.672
0.758
0.714
0.806
0.844
0.728
0.756
0.768
0.722
0.716
0.714
0.678
0.666
0.614
0.610
0.660
0.746
0.722
0.888
0.862
0.710
0.740
0.786
0.732
0.768
0.804
0.790
0.732
0.746
0.702
0.658
0.664
0.654
0.646
0.636
0.606
0.598
0.606
0.626
0.676
0.694
0.748
0.800
0.780
0.742
0.790
0.778
0.730
0.784
0.850
0.812
0.790
0.912
0.916
0.866
0.952
0.940
0.900
0.804
0.764
0.778
0.810
0.808
0.804
0.936
0.902
0.910
0.854
0.872
0.876
0.798
0.770
0.750
0.716
0.688
0.700
0.666
0.668
0.634
0.612
0.618
0.606
0.630
0.684
0.688
0.726
0.708
0.686
0.672
0.678
0.668
0.618
0.610
0.628
0.610
0.590
0.592
0.580
0.576
0.560
0.552
0.554
0.560
0.550
0.566
0.550
0.562
0.564
0.560
0.558
0.552
0.564
0.588
0.620
0.636
0.632
0.608
0.628
0.622
0.606
0.584
0.594
0.592
0.588
0.592
0.576
0.590
0.590
0.574
0.572
0.562
0.572
0.580
0.570
0.558
0.570
0.588
0.586
0.580
0.584
0.608
0.568
0.602
0.628
0.610
0.606
0.594
0.590
0.590
0.592
0.578
0.570
0.562
0.568
0.560
0.578
0.576
0.564
0.580
0.588
0.616
0.620
0.620
0.624
0.632
0.682
0.672
0.654
0.658
0.680
0.692
0.688
0.664
0.694
0.660
0.650
0.640
0.664
0.640
0.642
0.724
0.672
0.634
0.640
0.614
0.588
0.580
0.566
0.578
0.596
0.618
0.612
0.642
0.636
0.650
0.652
0.656
0.628
0.608
0.610
0.608
0.616
0.706
0.762
0.760
0.750
0.812
0.790
0.726
0.726
0.688
0.672
0.680
0.676
0.674
0.642
0.666
0.676
0.644
0.634
0.614
0.626
0.666
0.694
0.716
0.712
0.726
0.704
0.740
0.786
0.722
0.678
0.660
0.654
0.654
0.652
0.672
0.680
0.652
0.644
0.656
0.658
0.650
0.644
0.620
0.616
0.612
0.596
0.606
0.638
0.692
0.670
0.670
0.748
0.726
0.662
0.634
0.642
0.646
0.658
0.660
0.634
0.628
0.624
0.632
0.632
0.696
0.764
0.778
0.742
0.700
0.706
0.710
0.714
0.758
0.786
0.790
0.754
0.708
0.690
0.708
0.758
0.794
0.788
0.794
0.842
0.846
0.812
0.754
0.708
0.668
0.700
0.714
0.768
0.780
0.784
0.750
0.698
0.680
0.688
0.668
0.644
0.674
0.696
0.680
0.668
0.696
0.646
0.712
0.704
0.742
0.678
0.676
0.680
0.666
0.676
0.692
0.730
0.732
0.688
0.714
0.720
0.744
0.772
0.796
0.786
0.738
0.722
0.724
0.728
0.712
0.662
0.686
0.664
0.684
0.620
0.634
0.674
0.692
0.706
0.720
0.694
0.718
0.758
0.746
0.662
0.668
0.672
0.694
0.646
0.654
0.694
0.774
0.790
0.756
0.720
0.782
0.792
0.776
0.730
0.660
0.664
0.662
0.634
0.630
0.656
0.654
0.634
0.662
0.666
0.670
0.656
0.666
0.666
0.656
0.656
0.654
0.682
0.716
0.730
0.692
0.684
0.704
0.708
0.672
0.672
0.622
0.630
0.622
0.606
0.612
0.600
0.594
0.614
0.632
0.684
0.702
0.678
0.678
0.704
0.718
0.688
0.638
0.622
0.618
0.626
0.644
0.670
0.686
0.682
0.676
0.650
0.688
0.728
0.718
0.696
0.738
0.804
0.810
0.750
0.758
0.710
0.684
0.422
0.260
0.626
0.626
0.626
0.630
0.670
0.686
0.698
0.662
0.648
0.706
0.688
0.722
0.786
0.776
0.772
0.728
0.728
0.756
0.742
0.700
0.676
0.654
0.648
0.662
0.686
0.662
0.642
0.668
0.672
0.706
0.660
0.628
0.660
0.684
0.678
0.656
0.618
0.620
0.632
0.624
0.618
0.616
0.616
0.622
0.620
0.608
0.602
0.606
0.604
0.596
0.580
0.582
0.570
0.570
0.572
0.558
0.548
0.546
0.534
0.530
0.538
0.530
0.538
0.538
0.536
0.526
0.528
0.534
0.530
0.524
0.514
0.508
0.506
0.510
0.508
0.506
0.504
0.494
0.498
0.512
0.514
0.526
0.516
0.518
0.526
0.520
0.526
0.538
0.542
0.536
0.544
0.568
0.576
0.576
0.574
0.552
0.542
0.552
0.546
0.536
0.536
0.544
0.546
0.554
0.542
0.542
0.558
0.552
0.536
0.546
0.530
0.536
0.548
0.546
0.538
0.540
0.550
0.542
0.536
0.532
0.534
0.528
0.528
0.518
0.510
0.524
0.510
0.510
0.506
0.498
0.502
0.510
0.502
0.520
0.504
0.518
0.518
0.508
0.498
0.532
0.220
0.310
0.542
0.528
0.526
0.544
0.564
0.576
0.584
0.600
0.588
0.588
0.574
0.548
0.540
0.554
0.538
0.542
0.542
0.532
0.532
0.534
0.548
0.542
0.542
0.552
0.556
0.562
0.570
0.570
0.574
0.566
0.546
0.576
0.564
0.576
0.586
0.546
0.572
0.578
0.552
0.542
0.552
0.558
0.550
0.542
0.560
0.570
0.570
0.562
0.568
0.598
0.586
0.596
0.602
0.580
0.590
0.586
0.582
0.566
0.554
0.560
0.570
0.560
0.552
0.540
0.538
0.536
0.520
0.516
0.522
0.518
0.524
0.514
0.520
0.532
0.546
0.550
0.540
0.552
0.558
0.568
0.562
0.554
0.562
0.588
0.586
0.570
0.564
0.562
0.558
0.548
0.538
0.548
0.558
0.574
0.590
0.574
0.576
0.600
0.606
0.568
0.572
0.560
0.564
0.562
0.546
0.554
0.552
0.548
0.530
0.530
0.526
0.536
0.538
0.538
0.532
0.544
0.546
0.534
0.528
0.530
0.534
0.538
0.538
0.530
0.540
0.548
0.554
0.550
0.538
0.544
0.556
0.554
0.544
0.546
0.542
0.544
0.532
0.522
0.510
0.512
0.506
0.524
0.518
0.528
0.526
0.522
0.546
0.570
0.572
0.548
0.554
0.550
0.562
0.550
0.534
0.554
0.546
0.568
0.554
0.576
0.618
0.598
0.602
0.578
0.584
0.578
0.564
0.550
0.544
0.552
0.548
0.542
0.526
0.548
0.532
0.540
0.534
0.544
0.568
0.614
0.668
0.654
0.618
0.650
0.664
0.622
0.596
0.600
0.610
0.606
0.588
0.568
0.574
0.576
0.556
0.560
0.550
0.574
0.602
0.628
0.622
0.620
0.658
0.666
0.626
0.628
0.654
0.656
0.614
0.630
0.654
0.648
0.620
0.612
0.616
0.602
0.576
0.582
0.594
0.582
0.572
0.548
0.566
0.556
0.544
0.552
0.572
0.562
0.562
0.556
0.546
0.548
0.540
0.538
0.528
0.524
0.506
0.506
0.502
0.506
0.500
0.502
0.502
0.504
0.510
0.522
0.504
0.508
0.506
0.520
0.522
0.510
0.506
0.496
0.528
0.244
0.262
0.506
0.512
0.516
0.504
0.518
0.502
0.508
0.518
0.510
0.514
0.512
0.510
0.502
0.508
0.508
0.520
0.530
0.512
0.520
0.514
0.502
0.500
0.522
0.528
0.518
0.526
0.514
0.534
0.544
0.548
0.528
0.528
0.534
0.526
0.536
0.530
0.528
0.532
0.534
0.524
0.524
0.526
0.514
0.530
0.532
0.556
0.570
0.560
0.564
0.560
0.552
0.572
0.566
0.580
0.594
0.604
0.602
0.590
0.576
0.580
0.582
0.566
0.534
0.544
0.532
0.530
0.514
0.512
0.532
0.520
0.524
0.528
0.534
0.530
0.540
0.542
0.540
0.530
0.534
0.528
0.522
0.510
0.514
0.530
0.566
0.694
0.608
0.786
0.764
0.778
0.766
0.754
0.736
0.652
0.614
0.614
0.616
0.660
0.678
0.604
0.606
0.656
0.620
0.598
0.642
0.630
0.608
0.576
0.588
0.584
0.562
0.558
0.564
0.562
0.548
0.538
0.532
0.540
0.540
0.538
0.536
0.548
0.554
0.552
0.532
0.536
0.534
0.530
0.536
0.516
0.524
0.536
0.536
0.556
0.538
0.552
0.558
0.548
0.550
0.538
0.532
0.524
0.518
0.526
0.518
0.504
0.536
0.510
0.514
0.520
0.524
0.506
0.514
0.512
0.510
0.508
0.508
0.502
0.496
0.504
0.510
0.512
0.504
0.510
0.516
0.524
0.524
0.512
0.534
0.540
0.570
0.570
0.564
0.594
0.594
0.618
0.582
0.562
0.548
0.522
0.524
0.526
0.524
0.528
0.566
0.614
0.658
0.584
0.600
0.610
0.618
0.610
0.582
0.580
0.564
0.566
0.560
0.566
0.560
0.554
0.544
0.556
0.568
0.566
0.542
0.546
0.556
0.556
0.570
0.574
0.558
0.586
0.604
0.600
0.606
0.622
0.602
0.582
0.590
0.580
0.570
0.560
0.572
0.572
0.582
0.584
0.590
0.586
0.594
0.578
0.580
0.578
0.558
0.562
0.558
0.570
0.298
0.270
0.556
0.552
0.586
0.580
0.574
0.572
0.586
0.584
0.568
0.566
0.580
0.568
0.552
0.544
0.542
0.538
0.510
0.514
0.530
0.512
0.514
0.486
0.260
0.250
0.492
0.496
0.508
0.510
0.506
0.512
0.530
0.542
0.536
0.540
0.528
0.534
0.510
0.514
0.508
0.506
0.506
0.508
0.494
0.484
0.490
0.502
0.504
0.508
0.512
0.522
0.516
0.514
0.530
0.544
0.546
0.536
0.548
0.554
0.552
0.552
0.562
0.552
0.556
0.560
0.550
0.542
0.552
0.558
0.550
0.550
0.538
0.554
0.556
0.556
0.554
0.612
0.602
0.594
0.584
0.580
0.592
0.592
0.576
0.582
0.600
0.586
0.578
0.596
0.614
0.604
0.592
0.606
0.586
0.568
0.568
0.592
0.614
0.612
0.612
0.600
0.560
0.556
0.538
0.548
0.576
0.656
0.798
0.732
0.672
0.688
0.644
0.656
0.664
0.656
0.660
0.618
0.616
0.640
0.664
0.660
0.820
0.848
0.826
0.808
0.728
0.718
0.792
0.792
0.818
0.772
0.728
0.892
0.890
0.910
0.816
0.872
0.908
0.872
0.774
0.834
0.814
0.770
0.674
0.724
0.752
0.870
0.778
0.860
0.856
0.774
0.768
0.932
0.944
0.814
0.752
0.794
0.738
0.692
0.668
0.660
0.614
0.624
0.626
0.636
0.612
0.610
0.618
0.640
0.622
0.660
0.724
0.720
0.676
0.728
0.730
0.696
0.716
0.722
0.706
0.674
0.680
0.682
0.634
0.642
0.630
0.598
0.614
0.614
0.616
0.604
0.622
0.630
0.600
0.626
0.632
0.610
0.598
0.616
0.606
0.554
0.562
0.566
0.550
0.566
0.554
0.558
0.560
0.556
0.550
0.552
0.554
0.542
0.538
0.536
0.538
0.528
0.522
0.522
0.520
0.522
0.516
0.512
0.512
0.512
0.518
0.512
0.520
0.522
0.528
0.518
0.524
0.520
0.534
0.506
0.516
0.526
0.528
0.466
0.586
0.556
0.536
0.530
0.544
0.542
0.528
0.534
0.528
0.520
0.512
0.512
0.504
0.498
0.494
0.494
0.490
0.488
0.482
0.490
0.484
0.494
0.488
0.492
0.492
0.500
0.498
0.502
0.498
0.500
0.506
0.502
0.498
0.502
0.506
0.488
0.502
0.504
0.504
0.502
0.510
0.512
0.514
0.514
0.506
0.506
0.510
0.504
0.500
0.504
0.506
0.500
0.502
0.498
0.492
0.492
0.498
0.496
0.498
0.504
0.520
0.530
0.532
0.532
0.542
0.552
0.548
0.550
0.562
0.568
0.558
0.568
0.560
0.552
0.532
0.544
0.538
0.528
0.520
0.510
0.502
0.510
0.522
0.534
0.526
0.542
0.562
0.572
0.578
0.570
0.580
0.584
0.566
0.576
0.582
0.562
0.550
0.554
0.562
0.348
0.224
0.568
0.588
0.580
0.566
0.562
0.566
0.572
0.562
0.560
0.570
0.568
0.574
0.562
0.568
0.590
0.570
0.582
0.608
0.624
0.586
0.644
0.652
0.624
0.620
0.616
0.606
0.574
0.582
0.580
0.576
0.554
0.556
0.556
0.558
0.548
0.554
0.562
0.574
0.552
0.548
0.566
0.560
0.560
0.558
0.580
0.584
0.572
0.582
0.608
0.610
0.592
0.592
0.584
0.576
0.550
0.570
0.570
0.558
0.568
0.564
0.554
0.550
0.550
0.562
0.562
0.560
0.552
0.556
0.554
0.528
0.534
0.530
0.550
0.540
0.532
0.534
0.532
0.540
0.528
0.524
0.538
0.540
0.542
0.522
0.550
0.552
0.560
0.564
0.544
0.554
0.576
0.580
0.576
0.586
0.590
0.600
0.574
0.564
0.562
0.556
0.530
0.540
0.536
0.526
0.518
0.510
0.512
0.516
0.506
0.506
0.532
0.532
0.526
0.524
0.542
0.546
0.544
0.540
0.558
0.552
0.540
0.540
0.516
0.526
0.508
0.506
0.504
0.508
0.506
0.506
0.500
0.488
0.500
0.498
0.482
0.488
0.496
0.474
0.486
0.486
0.482
0.478
0.480
0.488
0.484
0.490
0.484
0.486
0.488
0.476
0.476
0.478
0.478
0.472
0.474
0.474
0.476
0.476
0.478
0.478
0.490
0.500
0.504
0.502
0.518
0.530
0.528
0.522
0.548
0.554
0.538
0.536
0.546
0.550
0.536
0.534
0.542
0.542
0.518
0.528
0.526
0.516
0.508
0.508
0.518
0.504
0.504
0.514
0.510
0.504
0.500
0.514
0.514
0.500
0.524
0.514
0.534
0.526
0.540
0.544
0.550
0.528
0.548
0.544
0.538
0.524
0.530
0.528
0.530
0.514
0.524
0.520
0.522
0.520
0.502
0.520
0.516
0.510
0.512
0.516
0.512
0.514
0.520
0.522
0.530
0.522
0.528
0.532
0.522
0.516
0.524
0.524
0.510
0.520
0.514
0.514
0.504
0.502
0.508
0.502
0.494
0.492
0.498
0.500
0.526
0.542
0.540
0.558
0.580
0.596
0.576
0.584
0.586
0.570
0.552
0.562
0.570
0.548
0.556
0.558
0.592
0.598
0.596
0.604
0.626
0.626
0.676
0.742
0.706
0.684
0.722
0.714
0.654
0.672
0.674
0.674
0.674
0.720
0.710
0.686
0.718
0.724
0.694
0.688
0.666
0.662
0.678
0.656
0.632
0.636
0.596
0.562
0.566
0.570
0.586
0.600
0.578
0.600
0.588
0.608
0.612
0.620
0.590
0.598
0.596
0.576
0.584
0.588
0.576
0.564
0.584
0.594
0.582
0.574
0.588
0.582
0.620
0.684
0.748
0.730
0.708
0.726
0.700
0.688
0.782
0.824
0.732
0.868
0.870
0.752
0.844
0.874
0.784
0.848
0.772
0.776
0.860
0.856
0.792
0.890
0.912
0.834
0.912
0.820
0.886
0.908
0.880
0.926
0.914
0.894
0.774
0.830
0.932
0.870
0.854
0.954
0.868
0.836
0.892
0.860
0.796
0.872
0.908
0.808
0.884
0.902
0.806
0.878
0.896
0.844
0.928
0.908
0.840
0.896
0.898
0.822
0.900
0.908
0.862
0.938
0.926
0.838
0.916
0.956
0.906
0.876
0.914
0.922
0.902
0.940
0.934
0.864
0.890
0.882
0.904
0.876
0.948
0.934
0.866
0.890
0.886
0.754
0.800
0.848
0.832
0.848
0.904
0.838
0.846
0.892
0.868
0.836
0.876
0.860
0.816
0.908
0.908
0.860
0.898
0.900
0.876
0.848
0.882
0.876
0.804
0.814
0.850
0.870
0.788
0.890
0.908
0.836
0.830
0.884
0.912
0.854
0.892
0.864
0.840
0.754
0.770
0.800
0.792
0.792
0.676
0.682
0.670
0.644
0.654
0.722
0.790
0.900
0.868
0.860
0.784
0.816
0.884
0.812
0.828
0.890
0.898
0.826
0.834
0.838
0.792
0.816
0.860
0.854
0.780
0.848
0.852
0.822
0.816
0.868
0.870
0.786
0.764
0.782
0.758
0.712
0.762
0.810
0.840
0.824
0.888
0.802
0.810
0.790
0.780
0.736
0.812
0.848
0.810
0.820
0.880
0.882
0.834
0.900
0.900
0.880
0.872
0.898
0.874
0.792
0.898
0.826
0.744
0.804
0.802
0.742
0.796
0.800
0.834
0.872
0.972
0.954
0.852
0.872
0.870
0.780
0.710
0.692
0.642
0.642
0.622
0.618
0.598
0.612
0.606
0.602
0.598
0.594
0.586
0.582
0.566
0.562
0.558
0.550
0.550
0.538
0.534
0.534
0.534
0.532
0.528
0.536
0.538
0.544
0.540
0.540
0.538
0.556
0.568
0.592
0.630
0.614
0.664
0.686
0.660
0.668
0.680
0.678
0.682
0.658
0.666
0.652
0.638
0.608
0.596
0.582
0.582
0.580
0.586
0.594
0.596
0.592
0.590
0.592
0.584
0.580
0.580
0.582
0.592
0.614
0.622
0.620
0.612
0.618
0.618
0.604
0.586
0.592
0.586
0.574
0.570
0.552
0.562
0.566
0.572
0.570
0.596
0.620
0.636
0.624
0.640
0.618
0.618
0.606
0.602
0.598
0.594
0.588
0.588
0.590
0.586
0.582
0.576
0.560
0.554
0.558
0.562
0.566
0.552
0.566
0.550
0.580
0.588
0.602
0.604
0.592
0.606
0.614
0.600
0.592
0.584
0.568
0.548
0.544
0.542
0.540
0.550
0.540
0.550
0.556
0.566
0.566
0.574
0.584
0.580
0.584
0.606
0.604
0.604
0.610
0.606
0.612
0.600
0.582
0.604
0.610
0.632
0.670
0.676
0.668
0.680
0.644
0.638
0.628
0.618
0.636
0.636
0.676
0.680
0.660
0.706
0.732
0.730
0.736
0.814
0.824
0.806
0.734
0.778
0.796
0.852
0.902
0.906
0.862
0.828
0.798
0.840
0.888
0.884
0.802
0.844
0.830
0.814
0.762
0.738
0.742
0.742
0.732
0.708
0.634
0.660
0.650
0.662
0.678
0.686
0.638
0.652
0.670
0.636
0.660
0.676
0.694
0.646
0.676
0.692
0.684
0.682
0.666
0.634
0.624
0.606
0.580
0.562
0.582
0.586
0.612
0.614
0.614
0.620
0.628
0.638
0.640
0.606
0.614
0.606
0.594
0.606
0.620
0.636
0.648
0.648
0.650
0.634
0.618
0.638
0.638
0.632
0.638
0.604
0.626
0.612
0.610
0.618
0.624
0.664
0.662
0.662
0.660
0.662
0.672
0.646
0.654
0.648
0.666
0.658
0.630
0.630
0.640
0.636
0.610
0.618
0.592
0.582
0.568
0.592
0.604
0.332
0.278
0.620
0.600
0.600
0.604
0.600
0.616
0.598
0.576
0.596
0.592
0.606
0.592
0.610
0.634
0.620
0.606
0.600
0.622
0.612
0.664
0.656
0.654
0.702
0.750
0.738
0.700
0.752
0.768
0.750
0.686
0.766
0.766
0.778
0.754
0.902
0.912
0.830
0.910
0.832
0.838
0.884
0.854
0.774
0.820
0.804
0.748
0.812
0.838
0.838
0.954
1.068
0.892
0.950
0.950
0.874
0.950
0.936
0.836
0.890
0.856
0.930
0.936
0.888
0.978
0.970
0.840
0.860
0.914
0.890
0.956
1.042
1.036
0.908
0.934
0.916
0.868
0.854
0.778
0.824
0.932
0.850
1.008
1.012
0.960
0.936
0.982
0.968
0.918
0.964
0.934
0.856
0.900
0.958
0.918
0.934
0.980
0.980
0.940
1.032
1.016
0.936
0.996
1.016
0.960
1.004
0.980
0.944
0.964
0.958
0.922
0.938
0.974
0.932
0.944
0.862
0.908
0.930
0.882
0.918
0.926
0.838
0.742
0.746
0.700
0.648
0.650
0.648
0.616
0.610
0.628
0.244
0.314
0.576
0.534
0.556
0.550
0.550
0.534
0.538
0.532
0.534
0.532
0.530
0.520
0.512
0.522
0.498
0.506
0.498
0.496
0.494
0.504
0.490
0.498
0.498
0.492
0.510
0.496
0.508
0.514
0.516
0.516
0.514
0.502
0.516
0.532
0.522
0.532
0.536
0.546
0.548
0.534
0.548
0.532
0.534
0.532
0.528
0.522
0.514
0.516
0.512
0.506
0.512
0.510
0.512
0.502
0.506
0.514
0.516
0.514
0.510
0.504
0.506
0.504
0.514
0.492
0.514
0.520
0.518
0.504
0.508
0.516
0.518
0.520
0.500
0.502
0.506
0.516
0.510
0.512
0.510
0.516
0.516
0.518
0.510
0.520
0.516
0.512
0.512
0.512
0.516
0.512
0.518
0.516
0.522
0.526
0.532
0.538
0.524
0.526
0.540
0.524
0.520
0.534
0.530
0.508
0.528
0.510
0.506
0.500
0.498
0.508
0.516
0.506
0.502
0.518
0.516
0.516
0.516
0.510
0.512
0.510
0.508
0.502
0.494
0.504
0.494
0.488
0.492
0.490
0.492
0.490
0.484
0.490
0.488
0.490
0.480
0.484
0.508
0.502
0.496
0.508
0.522
0.530
0.522
0.540
0.552
0.560
0.556
0.560
0.586
0.588
0.586
0.572
0.594
0.604
0.606
0.576
0.606
0.616
0.614
0.586
0.618
0.624
0.614
0.622
0.670
0.664
0.624
0.656
0.658
0.634
0.632
0.648
0.646
0.622
0.662
0.686
0.694
0.674
0.698
0.734
0.682
0.704
0.730
0.718
0.686
0.750
0.836
0.728
0.778
0.856
0.782
0.770
0.878
0.844
0.782
0.880
0.782
0.756
0.810
0.720
0.686
0.688
0.768
0.952
0.828
0.810
0.874
0.884
0.790
0.854
0.832
0.728
0.840
1.050
0.816
0.864
0.916
0.882
0.980
1.040
0.922
0.972
1.028
0.970
0.954
1.010
0.916
0.954
1.020
0.942
0.994
1.028
0.892
0.974
0.930
0.898
0.886
0.896
0.844
0.806
0.834
0.960
0.824
0.946
0.956
0.936
0.972
1.006
0.930
0.996
0.978
0.874
0.918
0.946
0.890
0.984
0.964
0.900
0.998
0.998
0.922
1.002
0.944
0.910
0.952
0.900
0.846
0.954
0.902
0.826
0.914
0.836
0.826
0.820
0.716
0.718
0.806
0.858
0.774
0.682
0.634
0.660
0.682
0.736
0.754
0.790
0.852
0.878
0.806
0.690
0.640
0.630
0.624
0.616
0.614
0.670
0.680
0.820
0.944
0.962
0.984
0.954
0.924
0.838
0.760
0.714
0.724
0.848
0.996
0.930
0.942
0.952
0.824
0.858
0.898
0.838
0.842
0.962
0.874
0.906
0.998
1.032
1.056
1.032
0.890
0.922
0.748
0.726
0.734
0.862
0.760
0.836
1.076
1.100
1.072
1.016
0.990
0.914
1.044
1.022
0.936
1.018
1.018
0.924
1.022
0.994
0.926
0.938
1.136
0.960
1.038
0.990
0.916
0.916
0.922
0.910
0.926
0.942
0.924
1.206
1.018
0.902
0.904
0.896
0.896
0.922
0.936
0.922
0.924
0.956
0.934
0.918
0.924
0.918
0.902
0.892
0.898
0.890
0.882
0.896
0.900
0.888
0.902
0.896
0.888
0.878
0.868
0.870
0.818
0.828
0.766
0.688
0.704
0.714
0.764
0.828
0.898
0.862
0.872
0.878
0.872
0.872
0.876
0.882
0.876
0.890
0.892
0.888
0.900
0.912
0.890
0.892
0.900
0.884
0.878
0.888
0.884
0.876
0.882
0.882
0.878
0.888
0.892
0.878
0.880
0.892
0.880
0.872
0.882
0.876
0.866
0.864
0.878
0.872
0.868
0.878
0.880
0.874
0.886
0.888
0.878
0.882
0.892
0.890
0.876
0.878
0.870
0.862
0.856
0.812
0.706
0.666
0.640
0.630
0.628
0.624
0.652
0.646
0.694
0.780
0.818
0.868
0.756
0.706
0.686
0.642
0.660
0.660
0.732
0.862
0.828
0.840
0.856
0.858
0.858
0.862
0.860
0.862
0.860
0.862
0.854
0.856
0.840
0.862
0.868
0.866
0.876
0.884
0.876
0.882
0.896
0.886
0.878
0.882
0.880
0.864
0.872
0.870
0.862
0.868
0.880
0.874
0.862
0.870
0.874
0.872
0.866
0.870
0.874
0.866
0.866
0.876
0.868
0.864
0.866
0.872
0.858
0.844
0.722
0.672
0.646
0.618
0.640
0.622
0.608
0.622
0.650
0.676
0.754
0.860
0.762
0.770
0.764
0.810
0.750
0.714
0.724
0.662
0.674
0.670
0.692
0.696
0.670
0.648
0.628
0.616
0.600
0.598
0.584
0.580
0.576
0.622
0.700
0.894
0.850
0.830
0.728
0.668
0.664
0.642
0.624
0.662
0.676
0.686
0.702
0.714
0.712
0.674
0.668
0.664
0.662
0.652
0.646
0.722
0.834
0.812
0.846
0.792
0.774
0.746
0.686
0.660
0.616
0.628
0.648
0.706
0.692
0.642
0.636
0.620
0.636
0.640
0.680
0.686
0.710
0.704
0.726
0.706
0.748
0.760
0.718
0.686
0.756
0.716
0.728
0.774
0.794
0.834
0.846
0.902
0.876
0.752
0.834
0.916
0.914
0.952
0.816
0.796
0.742
0.712
0.692
0.686
0.682
0.690
0.802
0.950
0.870
1.110
1.164
1.044
0.880
0.756
0.690
0.660
0.644
0.650
0.694
0.712
1.084
1.094
1.140
1.120
1.030
0.990
0.966
0.962
0.962
0.934
0.882
0.792
0.980
0.938
0.892
0.894
0.930
0.836
0.896
0.916
0.878
0.824
0.932
0.896
0.856
0.950
0.926
0.866
0.950
0.944
0.890
0.908
0.902
0.844
0.848
0.778
0.778
0.762
0.780
0.730
0.778
0.740
0.734
0.954
0.938
1.012
0.974
0.974
0.906
0.960
0.936
0.858
0.956
0.932
0.842
0.890
0.908
0.838
0.862
0.958
0.932
0.826
0.858
0.876
0.838
0.758
0.842
0.844
0.778
0.884
0.990
0.926
0.916
0.922
0.918
0.910
0.916
0.920
0.900
0.906
0.914
0.900
0.912
0.914
0.900
0.908
0.914
0.904
0.896
0.904
0.902
0.894
0.902
0.912
0.900
0.904
0.906
0.896
0.870
0.784
0.794
0.784
0.746
0.856
0.964
0.910
0.902
0.906
0.904
0.896
0.862
0.812
0.822
0.722
0.734
0.814
0.866
0.940
0.894
0.898
0.912
0.910
0.904
0.918
0.920
0.906
0.906
0.914
0.888
0.840
0.778
0.806
0.774
0.754
0.906
0.946
0.910
0.912
0.922
0.918
0.902
0.910
0.912
0.898
0.904
0.908
0.902
0.902
0.912
0.894
0.898
0.898
0.894
0.892
0.896
0.900
0.890
0.878
0.888
0.902
0.892
0.894
0.906
0.910
0.894
0.902
0.910
0.898
0.892
0.904
0.904
0.884
0.890
0.898
0.884
0.878
0.884
0.886
0.876
0.884
0.894
0.878
0.886
0.892
0.878
0.878
0.888
0.882
0.872
0.872
0.870
0.836
0.760
0.728
0.762
0.718
0.694
0.694
0.652
0.678
0.680
0.686
0.762
0.762
0.878
0.772
0.880
0.920
0.868
0.818
0.930
0.880
0.878
0.880
0.884
0.872
0.872
0.864
0.790
0.752
0.754
0.748
0.738
0.770
0.886
0.776
0.768
0.814
0.920
0.884
0.876
0.878
0.866
0.800
0.806
0.710
0.676
0.646
0.620
0.606
0.582
0.578
0.562
0.560
0.544
0.554
0.548
0.544
0.558
0.576
0.604
0.624
0.618
0.620
0.648
0.662
0.646
0.622
0.614
0.600
0.596
0.588
0.576
0.586
0.610
0.640
0.666
0.670
0.714
0.954
0.888
0.896
0.892
0.908
0.842
0.792
0.718
0.726
0.832
0.968
0.950
0.924
0.978
0.938
0.884
0.942
0.918
0.854
0.960
0.938
0.916
0.914
1.040
0.974
0.882
0.952
0.962
0.880
0.914
0.930
0.932
0.884
0.902
0.910
0.808
0.932
0.912
0.832
0.876
0.922
0.806
0.736
0.718
0.746
0.916
0.890
0.892
0.912
0.906
0.900
0.894
0.886
0.734
0.716
0.722
0.780
0.890
0.858
0.888
0.896
0.914
0.920
1.226
1.028
0.936
0.912
0.910
0.908
0.914
0.906
0.898
0.906
0.912
0.910
0.926
1.328
1.032
0.920
0.916
0.916
0.914
0.914
0.912
0.888
0.876
0.758
0.726
0.766
0.914
0.876
0.878
0.888
0.906
0.904
0.916
0.914
0.910
0.906
0.896
0.896
0.872
0.868
0.858
0.722
0.728
0.716
0.778
0.902
0.878
0.894
1.244
1.008
0.902
0.898
0.900
0.900
0.900
0.906
0.906
0.900
0.894
0.894
0.896
0.886
0.888
0.892
0.880
0.872
0.876
0.874
0.872
0.880
0.882
0.880
0.888
0.894
0.886
0.880
0.888
0.888
0.886
0.884
0.888
0.888
0.868
0.876
0.884
0.882
0.888
0.882
0.878
0.886
0.890
0.874
0.874
0.890
0.878
0.870
0.876
0.872
0.870
0.874
0.880
0.874
0.880
0.892
0.886
0.880
0.890
0.886
0.878
0.880
0.890
0.888
0.880
0.880
0.892
0.886
0.876
0.882
0.884
0.876
0.878
0.888
0.878
0.874
0.888
0.890
0.878
0.876
0.876
0.870
0.860
0.816
0.722
0.756
0.758
0.742
0.770
0.814
0.718
0.766
0.782
0.876
0.874
0.862
0.866
0.856
0.862
0.864
0.850
0.750
0.658
0.630
0.598
0.588
0.596
0.584
0.592
0.606
0.624
0.644
0.694
0.676
0.652
0.698
0.654
0.722
0.720
0.770
0.774
0.764
0.732
0.708
0.684
0.658
0.636
0.670
0.708
0.862
0.832
0.750
0.794
0.844
0.860
0.836
0.758
0.770
0.764
0.800
0.862
0.868
0.934
0.850
0.896
0.934
0.902
0.896
1.158
0.972
0.924
0.774
0.792
0.924
0.856
0.826
0.920
0.918
0.892
0.912
0.932
0.912
0.922
0.920
0.904
0.916
0.920
0.898
0.904
0.904
0.890
0.880
0.866
0.924
0.892
0.884
0.902
0.898
0.888
0.894
0.898
0.898
0.890
0.902
0.888
0.902
0.888
0.890
0.896
0.894
0.896
0.904
0.898
0.898
0.892
0.892
0.886
0.884
0.868
0.858
0.806
0.816
0.752
0.872
0.888
0.816
0.868
0.930
0.876
0.868
0.868
0.870
0.866
0.872
0.886
0.888
0.882
0.894
0.904
0.898
0.884
0.890
0.890
0.878
0.878
0.880
0.872
0.864
0.866
0.874
0.866
0.850
0.832
0.878
0.820
0.828
0.886
0.866
0.796
0.832
0.920
0.878
0.844
0.882
0.896
0.870
0.862
0.848
0.750
0.746
0.790
0.788
0.900
0.868
0.870
0.870
0.886
0.894
0.888
0.884
0.890
0.902
0.900
0.890
0.900
0.908
0.888
0.894
0.906
0.900
0.888
0.898
0.910
0.902
0.890
0.898
0.912
0.892
0.884
0.888
0.896
0.892
0.878
0.886
0.892
0.888
0.880
0.886
0.900
0.892
0.884
0.892
0.902
0.890
0.886
0.898
0.900
0.890
0.886
0.898
0.906
0.890
0.884
0.886
0.898
0.884
0.874
0.882
0.880
0.876
0.882
0.880
0.872
0.876
0.868
0.846
0.732
0.706
0.704
0.678
0.778
0.914
0.876
0.872
0.876
0.904
0.902
0.890
0.896
0.904
0.904
0.898
0.890
0.884
0.888
0.884
0.876
0.862
0.856
0.848
0.848
0.858
0.870
0.862
0.858
0.854
0.812
0.788
0.880
0.888
0.860
0.880
0.880
0.868
0.876
0.884
0.882
0.892
0.884
0.884
0.894
0.888
0.874
0.874
0.884
0.876
0.882
0.892
0.890
0.878
0.886
0.890
0.880
0.876
0.868
0.858
0.770
0.794
0.898
0.856
0.872
0.906
0.906
0.908
0.894
0.914
0.920
0.912
0.906
0.894
0.900
0.904
0.892
0.870
0.868
0.876
0.874
0.866
0.872
0.888
0.880
0.876
0.894
0.900
0.890
0.880
0.892
0.896
0.884
0.878
0.892
0.892
0.882
0.882
0.894
0.886
0.878
0.886
0.896
0.890
0.878
0.888
0.898
0.884
0.874
0.880
0.880
0.868
0.872
0.882
0.876
0.876
0.880
0.892
0.876
0.874
0.886
0.880
0.872
0.886
0.884
0.872
0.870
0.884
0.882
0.874
0.878
0.896
0.896
0.888
0.888
0.900
0.886
0.880
0.878
0.882
0.886
0.876
0.872
0.884
0.884
0.876
0.872
0.882
0.888
0.880
0.870
0.874
0.868
0.854
0.706
0.674
0.680
0.706
0.754
0.692
0.658
0.626
0.586
0.576
0.572
0.582
0.580
0.578
0.588
0.574
0.568
0.556
0.554
0.540
0.536
0.530
0.528
0.522
0.508
0.510
0.504
0.494
0.492
0.492
0.480
0.488
0.478
0.476
0.482
0.482
0.486
0.498
0.506
0.516
0.532
0.568
0.564
0.582
0.596
0.598
0.594
0.584
0.582
0.576
0.574
0.566
0.548
0.552
0.518
0.536
0.534
0.524
0.536
0.528
0.524
0.542
0.540
0.546
0.544
0.548
0.548
0.540
0.542
0.542
0.548
0.542
0.534
0.528
0.524
0.518
0.512
0.504
0.506
0.502
0.500
0.506
0.506
0.510
0.536
0.546
0.596
0.668
0.662
0.636
0.650
0.614
0.620
0.620
0.646
0.654
0.650
0.656
0.672
0.660
0.650
0.660
0.660
0.654
0.650
0.658
0.654
0.640
0.596
0.624
0.618
0.590
0.598
0.596
0.592
0.592
0.592
0.600
0.606
0.592
0.616
0.640
0.670
0.654
0.642
0.702
0.758
0.788
0.688
0.704
0.738
0.718
0.690
0.714
0.752
0.696
0.768
0.850
0.862
0.728
0.802
0.870
0.856
0.730
0.858
0.888
0.828
0.868
0.972
0.942
0.812
0.918
0.908
0.940
0.962
0.940
0.866
0.988
0.986
0.880
0.904
0.964
0.992
0.958
1.046
1.128
0.906
0.970
0.994
0.818
0.994
1.036
1.026
0.894
1.030
1.040
1.010
1.030
0.962
0.856
0.880
1.002
1.018
0.852
0.932
0.984
0.996
0.942
1.020
1.040
0.948
0.986
0.996
0.950
0.900
0.950
0.956
0.936
0.928
0.932
0.948
0.958
0.938
0.948
0.950
0.942
0.928
0.936
0.928
0.896
0.912
0.968
0.918
0.922
0.926
0.924
0.914
0.912
0.920
0.908
0.856
0.868
0.910
0.766
0.852
0.952
0.916
0.908
0.900
0.842
0.798
0.702
0.710
0.818
0.928
0.900
0.914
0.916
0.910
0.922
0.920
0.918
0.902
0.814
0.668
0.752
0.880
0.784
0.788
0.934
0.908
0.930
1.212
1.034
0.934
0.928
0.938
0.938
0.956
0.938
0.918
0.924
0.930
0.932
0.916
0.916
0.924
0.906
0.902
0.896
0.896
0.888
0.890
0.888
0.894
0.906
0.904
0.904
0.904
0.906
0.908
0.904
0.898
0.912
0.914
0.904
0.904
0.918
0.924
0.912
0.898
0.902
0.900
0.894
0.888
0.894
0.902
0.894
0.888
0.898
0.904
0.894
0.886
0.896
0.898
0.896
0.902
0.898
0.880
0.866
0.862
0.838
0.850
0.850
0.850
0.844
0.850
0.834
0.674
0.634
0.602
0.588
0.588
0.570
0.560
0.554
0.550
0.546
0.546
0.532
0.534
0.520
0.520
0.502
0.502
0.488
0.482
0.460
0.488
0.480
0.470
0.452
0.466
0.460
0.446
0.464
0.452
0.450
0.450
0.448
0.442
0.458
0.454
0.454
0.454
0.452
0.462
0.462
0.460
0.464
0.470
0.474
0.476
0.466
0.482
0.476
0.498
0.520
0.558
0.562
0.576
0.574
0.560
0.554
0.540
0.512
0.528
0.524
0.512
0.496
0.506
0.494
0.492
0.484
0.486
0.486
0.490
0.494
0.490
0.490
0.494
0.482
0.488
0.482
0.480
0.482
0.466
0.472
0.474
0.468
0.476
0.472
0.470
0.472
0.466
0.468
0.458
0.474
0.440
0.454
0.444
0.452
0.454
0.444
0.440
0.470
0.410
0.452
0.444
0.436
0.426
0.436
0.430
0.438
0.434
0.436
0.434
0.432
0.432
0.432
0.434
0.432
0.432
0.434
0.434
0.432
0.418
0.424
0.434
0.422
0.428
0.418
0.420
0.418
0.436
0.430
0.422
0.418
0.412
0.418
0.424
0.414
0.430
0.430
0.424
0.424
0.416
0.428
0.418
0.422
0.420
0.414
0.420
0.400
0.412
0.408
0.406
0.414
0.424
0.396
0.416
0.414
0.420
0.422
0.424
0.426
0.432
0.422
0.428
0.436
0.436
0.438
0.440
0.428
0.438
0.438
0.444
0.438
0.448
0.448
0.444
0.440
0.458
0.450
0.448
0.444
0.442
0.444
0.444
0.450
0.450
0.452
0.456
0.460
0.446
0.462
0.450
0.458
0.442
0.452
0.454
0.444
0.446
0.450
0.448
0.444
0.450
0.458
0.464
0.508
0.396
0.452
0.456
0.450
0.448
0.450
0.458
0.466
0.466
0.472
0.480
0.480
0.492
0.490
0.506
0.504
0.506
0.498
0.486
0.480
0.480
0.480
0.476
0.472
0.478
0.486
0.500
0.508
0.512
0.526
0.532
0.522
0.506
0.500
0.500
0.492
0.494
0.486
0.492
0.494
0.500
0.516
0.522
0.530
0.516
0.528
0.514
0.510
0.512
0.516
0.514
0.508
0.504
0.502
0.490
0.494
0.498
0.488
0.486
0.478
0.472
0.462
0.470
0.478
0.474
0.490
0.508
0.478
0.482
0.500
0.468
0.476
0.482
0.462
0.472
0.480
0.468
0.460
0.478
0.474
0.476
0.488
0.488
0.510
0.504
0.506
0.500
0.510
0.492
0.514
0.514
0.500
0.508
0.510
0.524
0.500
0.528
0.530
0.528
0.554
0.550
0.538
0.552
0.528
0.532
0.544
0.542
0.528
0.542
0.550
0.542
0.544
0.556
0.570
0.556
0.562
0.548
0.556
0.534
0.554
0.574
0.550
0.602
0.596
0.582
0.602
0.614
0.580
0.608
0.618
0.606
0.622
0.612
0.584
0.586
0.576
0.570
0.560
0.576
0.566
0.546
0.562
0.566
0.552
0.576
0.580
0.588
0.602
0.616
0.596
0.604
0.598
0.628
0.608
0.626
0.616
0.576
0.586
0.564
0.592
0.588
0.606
0.614
0.618
0.596
0.606
0.548
0.592
0.586
0.622
0.682
0.764
0.640
0.604
0.602
0.584
0.598
0.620
0.914
0.792
0.716
0.738
0.716
0.698
0.718
0.802
0.710
0.686
0.720
0.790
0.698
0.718
0.780
0.838
0.738
0.860
0.862
0.790
0.846
0.878
0.762
0.794
0.826
0.830
0.772
0.750
0.738
0.704
0.668
0.794
0.936
0.784
0.832
0.868
0.804
0.768
0.856
0.748
0.846
0.870
0.794
0.878
0.874
0.770
0.834
0.828
0.692
0.700
0.700
0.662
0.674
0.710
0.752
0.666
0.718
0.744
0.648
0.664
0.678
0.630
0.668
0.614
0.644
0.658
0.706
0.668
0.662
0.696
0.712
0.664
0.668
0.660
0.612
0.592
0.548
0.562
0.548
0.566
0.600
0.602
0.612
0.648
0.664
0.656
0.648
0.652
0.614
0.628
0.624
0.658
0.658
0.634
0.602
0.624
0.604
0.616
0.652
0.672
0.668
0.670
0.670
0.638
0.600
0.600
0.612
0.646
0.680
0.722
0.686
0.646
0.630
0.656
0.638
0.620
0.648
0.646
0.606
0.612
0.622
0.618
0.598
0.616
0.634
0.646
0.630
0.672
0.714
0.688
0.660
0.654
0.668
0.608
0.618
0.622
0.608
0.598
0.600
0.602
0.606
0.596
0.584
0.588
0.568
0.572
0.540
0.540
0.564
0.572
0.588
0.570
0.596
0.582
0.576
0.586
0.606
0.588
0.614
0.612
0.606
0.594
0.618
0.612
0.584
0.578
0.582
0.578
0.580
0.602
0.578
0.580
0.590
0.596
0.606
0.572
0.612
0.604
0.614
0.586
0.592
0.594
0.626
0.572
0.596
0.604
0.606
0.620
0.616
0.640
0.636
0.612
0.602
0.600
0.606
0.608
0.570
0.552
0.546
0.560
0.568
0.576
0.596
0.580
0.572
0.576
0.594
0.620
0.604
0.630
0.632
0.654
0.612
0.612
0.626
0.632
0.628
0.646
0.670
0.668
0.682
0.670
0.616
0.612
0.604
0.616
0.610
0.624
0.644
0.656
0.634
0.658
0.656
0.672
0.630
0.642
0.656
0.664
0.682
0.628
0.614
0.662
0.656
0.674
0.672
0.626
0.596
0.638
0.632
0.584
0.640
0.640
0.656
0.666
0.672
0.650
0.632
0.608
0.560
0.572
0.556
0.556
0.542
0.562
0.584
0.642
0.764
0.730
0.774
0.760
0.800
0.812
0.774
0.724
0.692
0.638
0.588
0.576
0.580
0.598
0.662
0.678
0.680
0.694
0.804
0.844
0.866
0.818
0.792
0.682
0.688
0.668
0.658
0.622
0.622
0.664
0.676
0.680
0.814
0.908
0.820
0.844
0.848
0.750
0.764
0.740
0.734
0.740
0.744
0.726
0.670
0.738
0.774
0.780
0.730
0.752
0.682
0.732
0.744
0.680
0.758
0.662
0.734
0.734
0.736
0.714
0.682
0.648
0.654
0.650
0.644
0.682
0.692
0.668
0.648
0.702
0.728
0.756
0.712
0.756
0.750
0.732
0.658
0.660
0.648
0.654
0.626
0.644
0.656
0.662
0.626
0.666
0.658
0.694
0.654
0.684
0.690
0.662
0.672
0.668
0.664
0.638
0.612
0.630
0.618
0.632
0.634
0.644
0.650
0.624
0.646
0.654
0.656
0.620
0.636
0.668
0.686
0.708
0.684
0.752
0.782
0.760
0.684
0.742
0.752
0.698
0.676
0.684
0.702
0.682
0.712
0.764
0.704
0.752
0.758
0.716
0.692
0.644
0.626
0.644
0.610
0.588
0.586
0.590
0.598
0.594
0.618
0.608
0.600
0.562
0.582
0.566
0.558
0.542
0.552
0.562
0.538
0.564
0.560
0.570
0.566
0.550
0.568
0.558
0.568
0.578
0.590
0.590
0.600
0.558
0.556
0.572
0.568
0.568
0.576
0.586
0.582
0.596
0.602
0.594
0.584
0.576
0.558
0.550
0.534
0.552
0.552
0.552
0.546
0.560
0.578
0.594
0.588
0.606
0.624
0.624
0.604
0.594
0.608
0.614
0.588
0.580
0.604
0.620
0.626
0.604
0.634
0.630
0.596
0.626
0.632
0.612
0.620
0.626
0.618
0.584
0.610
0.610
0.620
0.594
0.620
0.596
0.652
0.616
0.626
0.656
0.646
0.628
0.618
0.608
0.612
0.614
0.584
0.576
0.580
0.576
0.594
0.614
0.666
0.646
0.698
0.714
0.704
0.696
0.726
0.770
0.772
0.734
0.742
0.752
0.676
0.678
0.684
0.682
0.684
0.716
0.690
0.640
0.628
0.634
0.632
0.630
0.634
0.634
0.618
0.596
0.648
0.682
0.824
0.900
0.824
0.814
0.786
0.736
0.696
0.658
0.596
0.596
0.586
0.580
0.614
0.686
0.728
0.714
0.708
0.680
0.666
0.656
0.714
0.802
0.918
0.884
0.786
0.712
0.744
0.758
0.818
0.830
0.778
0.802
0.784
0.788
0.810
0.786
0.756
0.698
0.764
0.782
0.806
0.686
0.752
0.740
0.768
0.780
0.794
0.766
0.734
0.672
0.696
0.702
0.694
0.756
0.748
0.716
0.708
0.662
0.672
0.672
0.664
0.654
0.614
0.626
0.634
0.642
0.650
0.648
0.632
0.594
0.624
0.628
0.634
0.642
0.614
0.598
0.578
0.558
0.568
0.556
0.560
0.570
0.592
0.620
0.586
0.580
0.560
0.570
0.566
0.556
0.542
0.544
0.548
0.550
0.560
0.564
0.550
0.570
0.548
0.552
0.552
0.554
0.570
0.596
0.618
0.620
0.598
0.646
0.662
0.664
0.656
0.616
0.604
0.598
0.604
0.598
0.634
0.638
0.594
0.634
0.640
0.634
0.630
0.628
0.640
0.658
0.642
0.608
0.604
0.588
0.594
0.584
0.566
0.580
0.596
0.644
0.686
0.664
0.702
0.682
0.636
0.610
0.576
0.564
0.586
0.576
0.584
0.600
0.630
0.668
0.660
0.626
0.596
0.576
0.598
0.594
0.602
0.618
0.622
0.614
0.632
0.664
0.674
0.642
0.634
0.678
0.686
0.700
0.698
0.676
0.664
0.684
0.720
0.714
0.708
0.644
0.678
0.660
0.662
0.652
0.622
0.644
0.676
0.692
0.712
0.636
0.658
0.658
0.664
0.630
0.634
0.666
0.690
0.666
0.648
0.644
0.648
0.618
0.632
0.624
0.634
0.656
0.644
0.636
0.600
0.582
0.568
0.558
0.560
0.546
0.566
0.578
0.604
0.626
0.650
0.674
0.696
0.692
0.664
0.688
0.686
0.666
0.634
0.606
0.606
0.618
0.652
0.670
0.620
0.606
0.602
0.590
0.590
0.578
0.574
0.574
0.556
0.558
0.550
0.550
0.542
0.542
0.538
0.536
0.552
0.572
0.544
0.576
0.576
0.580
0.588
0.584
0.564
0.552
0.554
0.552
0.548
0.552
0.574
0.590
0.586
0.636
0.640
0.682
0.722
0.768
0.788
0.712
0.700
0.762
0.800
0.816
0.750
0.800
0.794
0.720
0.752
0.770
0.758
0.766
0.670
0.716
0.752
0.750
0.640
0.682
0.660
0.672
0.694
0.726
0.738
0.690
0.736
0.742
0.746
0.744
0.720
0.780
0.822
0.796
0.778
0.716
0.618
0.634
0.606
0.620
0.678
0.748
0.738
0.692
0.640
0.606
0.614
0.666
0.732
0.748
0.754
0.670
0.668
0.696
0.682
0.684
0.634
0.604
0.612
0.604
0.606
0.614
0.590
0.574
0.562
0.570
0.570
0.572
0.596
0.608
0.648
0.684
0.700
0.674
0.598
0.650
0.664
0.624
0.636
0.628
0.638
0.604
0.584
0.602
0.614
0.638
0.660
0.682
0.650
0.702
0.684
0.680
0.648
0.612
0.608
0.594
0.630
0.628
0.624
0.636
0.630
0.668
0.700
0.728
0.738
0.718
0.660
0.648
0.636
0.660
0.696
0.694
0.710
0.626
0.638
0.682
0.714
0.752
0.772
0.776
0.742
0.692
0.664
0.624
0.596
0.576
0.564
0.558
0.558
0.574
0.602
0.698
0.820
0.770
0.700
0.726
0.712
0.736
0.686
0.696
0.732
0.730
0.748
0.706
0.672
0.688
0.688
0.710
0.654
0.716
0.704
0.640
0.666
0.674
0.686
0.658
0.610
0.624
0.608
0.598
0.576
0.562
0.548
0.562
0.576
0.608
0.642
0.668
0.660
0.660
0.672
0.616
0.656
0.626
0.604
0.598
0.600
0.584
0.560
0.576
0.578
0.586
0.558
0.574
0.580
0.580
0.582
0.572
0.550
0.570
0.568
0.562
0.534
0.532
0.548
0.544
0.538
0.522
0.532
0.516
0.526
0.524
0.526
0.520
0.520
0.528
0.536
0.526
0.524
0.524
0.526
0.510
0.510
0.512
0.512
0.510
0.512
0.510
0.534
0.536
0.548
0.552
0.552
0.570
0.594
0.594
0.566
0.550
0.560
0.566
0.572
0.586
0.548
0.544
0.548
0.536
0.524
0.526
0.526
0.526
0.520
0.536
0.542
0.532
0.548
0.544
0.560
0.552
0.572
0.556
0.552
0.578
0.576
0.572
0.552
0.568
0.574
0.580
0.586
0.626
0.642
0.628
0.606
0.582
0.586
0.590
0.594
0.610
0.614
0.594
0.626
0.616
0.624
0.606
0.600
0.610
0.672
0.720
0.736
0.720
0.690
0.698
0.668
0.630
0.590
0.620
0.626
0.636
0.660
0.652
0.632
0.626
0.640
0.636
0.636
0.598
0.600
0.602
0.626
0.600
0.636
0.624
0.608
0.598
0.588
0.582
0.596
0.606
0.612
0.616
0.608
0.598
0.592
0.612
0.638
0.658
0.666
0.626
0.602
0.588
0.580
0.588
0.600
0.618
0.642
0.612
0.596
0.606
0.604
0.612
0.634
0.666
0.628
0.596
0.648
0.650
0.662
0.642
0.628
0.640
0.618
0.624
0.622
0.598
0.584
0.570
0.582
0.582
0.592
0.600
0.606
0.638
0.666
0.636
0.702
0.690
0.666
0.640
0.676
0.682
0.674
0.682
0.674
0.646
0.650
0.630
0.630
0.638
0.628
0.604
0.640
0.646
0.642
0.604
0.638
0.610
0.580
0.578
0.590
0.612
0.602
0.594
0.592
0.612
0.610
0.588
0.618
0.614
0.632
0.656
0.628
0.614
0.608
0.600
0.614
0.568
0.556
0.556
0.600
0.660
0.770
0.792
0.772
0.746
0.698
0.662
0.624
0.596
0.584
0.564
0.548
0.546
0.546
0.576
0.814
0.846
0.848
0.852
0.838
0.860
0.862
0.806
0.798
0.838
0.788
0.666
0.662
0.664
0.666
0.644
0.648
0.694
0.694
0.634
0.706
0.698
0.716
0.702
0.754
0.708
0.710
0.622
0.608
0.632
0.600
0.610
0.608
0.628
0.602
0.620
0.624
0.638
0.644
0.610
0.662
0.684
0.706
0.698
0.706
0.712
0.702
0.668
0.670
0.644
0.610
0.606
0.606
0.600
0.598
0.608
0.630
0.618
0.644
0.658
0.682
0.672
0.660
0.628
0.656
0.596
0.616
0.612
0.604
0.608
0.622
0.614
0.594
0.608
0.588
0.584
0.586
0.584
0.574
0.566
0.542
0.540
0.554
0.538
0.532
0.556
0.548
0.576
0.588
0.608
0.614
0.624
0.666
0.696
0.680
0.664
0.668
0.634
0.598
0.596
0.620
0.630
0.650
0.614
0.680
0.670
0.648
0.614
0.614
0.650
0.642
0.678
0.674
0.694
0.706
0.670
0.622
0.670
0.632
0.630
0.614
0.636
0.638
0.594
0.620
0.610
0.610
0.596
0.576
0.594
0.594
0.628
0.680
0.702
0.712
0.696
0.678
0.636
0.634
0.600
0.624
0.622
0.622
0.614
0.614
0.674
0.714
0.736
0.744
0.736
0.698
0.644
0.660
0.654
0.638
0.604
0.602
0.622
0.626
0.620
0.618
0.662
0.660
0.696
0.650
0.674
0.710
0.734
0.672
0.660
0.664
0.656
0.596
0.616
0.612
0.618
0.628
0.604
0.588
0.616
0.606
0.616
0.640
0.638
0.610
0.654
0.638
0.678
0.716
0.646
0.662
0.690
0.672
0.694
0.676
0.662
0.612
0.612
0.618
0.638
0.660
0.640
0.686
0.698
0.714
0.686
0.720
0.730
0.710
0.680
0.658
0.686
0.686
0.652
0.686
0.750
0.754
0.684
0.662
0.688
0.666
0.638
0.654
0.630
0.676
0.674
0.642
0.626
0.616
0.590
0.556
0.540
0.534
0.516
0.520
0.496
0.512
0.490
0.498
0.416
0.518
0.478
0.474
0.464
0.462
0.454
0.452
0.450
0.448
0.446
0.438
0.452
0.428
0.436
0.434
0.428
0.426
0.428
0.418
0.426
0.422
0.418
0.410
0.420
0.412
0.418
0.422
0.410
0.416
0.410
0.414
0.416
0.416
0.420
0.418
0.418
0.422
0.418
0.416
0.414
0.430
0.416
0.434
0.426
0.430
0.452
0.422
0.450
0.436
0.456
0.436
0.438
0.442
0.440
0.438
0.438
0.438
0.442
0.422
0.430
0.424
0.424
0.434
0.422
0.422
0.422
0.410
0.420
0.424
0.414
0.420
0.428
0.432
0.426
0.418
0.428
0.400
0.440
0.418
0.420
0.414
0.418
0.396
0.428
0.420
0.422
0.432
0.426
0.432
0.436
0.440
0.240
0.204
0.434
0.456
0.434
0.446
0.440
0.442
0.436
0.430
0.426
0.430
0.428
0.424
0.428
0.430
0.432
0.424
0.424
0.426
0.426
0.436
0.438
0.430
0.434
0.438
0.446
0.448
0.444
0.442
0.454
0.452
0.454
0.458
0.464
0.462
0.452
0.460
0.454
0.456
0.458
0.460
0.450
0.460
0.458
0.468
0.434
0.472
0.452
0.462
0.464
0.466
0.468
0.482
0.474
0.484
0.454
0.472
0.462
0.458
0.456
0.444
0.448
0.450
0.442
0.444
0.454
0.444
0.452
0.456
0.458
0.460
0.444
0.450
0.446
0.448
0.452
0.442
0.450
0.430
0.450
0.438
0.440
0.444
0.442
0.474
0.368
0.432
0.424
0.424
0.436
0.412
0.432
0.422
0.420
0.412
0.414
0.422
0.412
0.408
0.408
0.412
0.412
0.420
0.418
0.436
0.410
0.438
0.416
0.424
0.424
0.424
0.426
0.430
0.420
0.422
0.426
0.404
0.424
0.440
0.412
0.416
0.420
0.412
0.418
0.428
0.414
0.420
0.414
0.416
0.414
0.418
0.414
0.418
0.416
0.410
0.416
0.414
0.412
0.414
0.416
0.414
0.410
0.414
0.414
0.412
0.410
0.414
0.422
0.410
0.414
0.414
0.416
0.416
0.422
0.426
0.416
0.420
0.418
0.422
0.418
0.420
0.418
0.412
0.418
0.414
0.408
0.418
0.410
0.410
0.398
0.416
0.414
0.396
0.404
0.396
0.406
0.406
0.402
0.404
0.408
0.404
0.412
0.412
0.408
0.420
0.418
0.420
0.424
0.422
0.428
0.426
0.424
0.416
0.428
0.420
0.418
0.412
0.424
0.410
0.420
0.414
0.414
0.420
0.418
0.408
0.416
0.410
0.422
0.416
0.424
0.426
0.432
0.430
0.440
0.454
0.456
0.468
0.470
0.482
0.478
0.478
0.494
0.508
0.486
0.498
0.494
0.510
0.488
0.484
0.484
0.488
0.482
0.484
0.474
0.470
0.464
0.466
0.462
0.458
0.464
0.450
0.454
0.442
0.448
0.444
0.436
0.432
0.436
0.434
0.430
0.432
0.430
0.424
0.432
0.428
0.426
0.420
0.426
0.416
0.418
0.422
0.422
0.422
0.416
0.424
0.422
0.424
0.424
0.430
0.432
0.428
0.432
0.434
0.436
0.436
0.434
0.442
0.440
0.444
0.436
0.452
0.446
0.444
0.452
0.448
0.448
0.446
0.450
0.450
0.450
0.452
0.450
0.454
0.448
0.452
0.446
0.444
0.440
0.444
0.442
0.444
0.448
0.450
0.460
0.464
0.462
0.474
0.464
0.470
0.482
0.504
0.524
0.536
0.578
0.540
0.542
0.532
0.530
0.514
0.512
0.512
0.486
0.496
0.480
0.470
0.470
0.466
0.464
0.462
0.470
0.466
0.462
0.458
0.462
0.468
0.498
0.486
0.494
0.490
0.504
0.504
0.508
0.508
0.512
0.514
0.506
0.516
0.498
0.496
0.490
0.488
0.484
0.472
0.478
0.474
0.470
0.482
0.486
0.494
0.506
0.524
0.530
0.526
0.540
0.554
0.544
0.540
0.544
0.528
0.528
0.520
0.526
0.524
0.520
0.528
0.504
0.488
0.496
0.490
0.484
0.482
0.482
0.482
0.484
0.484
0.490
0.500
0.488
0.498
0.496
0.470
0.482
0.480
0.462
0.482
0.510
0.414
0.464
0.466
0.472
0.480
0.482
0.490
0.494
0.492
0.494
0.498
0.490
0.480
0.482
0.470
0.462
0.470
0.454
0.440
0.422
0.454
0.448
0.442
0.428
0.444
0.450
0.460
0.448
0.228
0.214
0.466
0.442
0.448
0.450
0.446
0.446
0.446
0.446
0.440
0.440
0.438
0.446
0.442
0.440
0.430
0.432
0.434
0.432
0.434
0.432
0.442
0.438
0.442
0.444
0.436
0.440
0.446
0.440
0.434
0.440
0.440
0.430
0.446
0.422
0.432
0.428
0.428
0.428
0.438
0.430
0.428
0.424
0.430
0.428
0.426
0.428
0.426
0.420
0.424
0.422
0.410
0.420
0.412
0.414
0.416
0.402
0.400
0.402
0.410
0.396
0.404
0.404
0.398
0.404
0.400
0.400
0.402
0.402
0.402
0.400
0.404
0.400
0.404
0.406
0.408
0.408
0.414
0.408
0.410
0.414
0.410
0.408
0.414
0.410
0.404
0.418
0.412
0.420
0.418
0.424
0.422
0.416
0.436
0.404
0.430
0.418
0.426
0.424
0.418
0.416
0.414
0.432
0.440
0.434
0.424
0.428
0.430
0.424
0.428
0.414
0.414
0.408
0.412
0.406
0.408
0.400
0.408
0.392
0.400
0.404
0.398
0.394
0.394
0.396
0.394
0.394
0.398
0.400
0.398
0.400
0.398
0.402
0.392
0.404
0.410
0.396
0.404
0.400
0.404
0.400
0.404
0.406
0.404
0.408
0.410
0.412
0.412
0.416
0.418
0.414
0.416
0.414
0.416
0.414
0.414
0.418
0.416
0.422
0.420
0.420
0.422
0.422
0.424
0.424
0.420
0.424
0.414
0.424
0.412
0.426
0.414
0.416
0.416
0.420
0.400
0.412
0.412
0.416
0.414
0.414
0.412
0.416
0.420
0.420
0.414
0.410
0.414
0.202
0.208
0.406
0.410
0.410
0.404
0.410
0.414
0.400
0.410
0.412
0.404
0.404
0.412
0.408
0.404
0.402
0.410
0.408
0.402
0.406
0.404
0.406
0.406
0.412
0.406
0.406
0.408
0.406
0.410
0.406
0.400
0.404
0.402
0.404
0.398
0.396
0.398
0.398
0.396
0.402
0.398
0.398
0.398
0.402
0.398
0.400
0.402
0.402
0.404
0.414
0.396
0.408
0.410
0.406
0.412
0.404
0.404
0.404
0.402
0.406
0.412
0.410
0.396
0.418
0.408
0.402
0.404
0.410
0.408
0.406
0.410
0.408
0.414
0.412
0.412
0.412
0.406
0.414
0.408
0.400
0.400
0.408
0.392
0.404
0.402
0.402
0.398
0.396
0.402
0.392
0.402
0.394
0.400
0.392
0.404
0.396
0.390
0.396
0.404
0.388
0.398
0.398
0.386
0.388
0.388
0.398
0.392
0.394
0.384
0.396
0.392
0.394
0.388
0.404
0.388
0.394
0.390
0.400
0.400
0.380
0.388
0.376
0.400
0.382
0.384
0.394
0.384
0.378
0.378
0.384
0.378
0.384
0.378
0.382
0.374
0.380
0.380
0.372
0.376
0.378
0.382
0.384
0.386
0.382
0.386
0.392
0.380
0.388
0.390
0.382
0.396
0.376
0.390
0.388
0.380
0.382
0.398
0.372
0.382
0.386
0.380
0.382
0.382
0.386
0.388
0.386
0.386
0.386
0.386
0.386
0.384
0.388
0.384
0.384
0.386
0.382
0.392
0.390
0.376
0.392
0.388
0.388
0.382
0.394
0.384
0.392
0.394
0.392
0.380
0.404
0.378
0.390
0.394
0.390
0.386
0.374
0.382
0.382
0.386
0.368
0.378
0.386
0.374
0.376
0.384
0.364
0.380
0.368
0.378
0.364
0.374
0.376
0.356
0.374
0.364
0.368
0.362
0.372
0.360
0.370
0.366
0.364
0.370
0.366
0.380
0.352
0.366
0.364
0.366
0.368
0.372
0.358
0.374
0.360
0.372
0.364
0.366
0.368
0.360
0.374
0.370
0.376
0.378
0.370
0.380
0.378
0.380
0.382
0.382
0.384
0.388
0.384
0.390
0.390
0.382
0.388
0.390
0.388
0.388
0.388
0.396
0.384
0.388
0.390
0.388
0.394
0.386
0.390
0.392
0.386
0.388
0.386
0.384
0.386
0.380
0.382
0.384
0.382
0.382
0.384
0.382
0.386
0.380
0.388
0.384
0.382
0.384
0.382
0.388
0.380
0.384
0.388
0.388
0.386
0.388
0.384
0.388
0.390
0.384
0.388
0.388
0.388
0.392
0.384
0.394
0.390
0.392
0.396
0.394
0.396
0.398
0.396
0.390
0.398
0.396
0.394
0.390
0.390
0.394
0.394
0.386
0.388
0.386
0.386
0.390
0.388
0.386
0.392
0.390
0.396
0.390
0.392
0.394
0.392
0.390
0.398
0.392
0.396
0.392
0.392
0.394
0.388
0.396
0.396
0.392
0.394
0.396
0.398
0.396
0.402
0.398
0.404
0.404
0.410
0.412
0.418
0.418
0.428
0.424
0.424
0.430
0.434
0.434
0.434
0.436
0.442
0.432
0.444
0.428
0.436
0.434
0.438
0.434
0.440
0.432
0.430
0.430
0.420
0.426
0.422
0.418
0.414
0.416
0.404
0.414
0.412
0.410
0.408
0.414
0.408
0.418
0.410
0.414
0.418
0.414
0.416
0.418
0.418
0.418
0.422
0.422
0.420
0.420
0.422
0.422
0.424
0.420
0.414
0.414
0.408
0.410
0.414
0.406
0.408
0.408
0.404
0.408
0.406
0.410
0.412
0.414
0.420
0.414
0.420
0.424
0.428
0.438
0.438
0.456
0.456
0.462
0.466
0.476
0.474
0.472
0.470
0.474
0.468
0.470
0.472
0.474
0.478
0.476
0.474
0.480
0.478
0.478
0.482
0.488
0.488
0.490
0.494
0.508
0.506
0.506
0.510
0.510
0.504
0.502
0.500
0.498
0.490
0.494
0.486
0.484
0.480
0.478
0.476
0.474
0.482
0.492
0.488
0.494
0.500
0.512
0.506
0.508
0.518
0.512
0.520
0.532
0.526
0.522
0.526
0.530
0.532
0.526
0.522
0.518
0.522
0.512
0.510
0.510
0.522
0.516
0.526
0.534
0.542
0.528
0.530
0.542
0.534
0.534
0.534
0.540
0.534
0.522
0.522
0.524
0.526
0.532
0.526
0.542
0.550
0.542
0.556
0.568
0.558
0.568
0.564
0.560
0.556
0.556
0.546
0.524
0.532
0.524
0.522
0.522
0.512
0.512
0.512
0.514
0.514
0.514
0.514
0.514
0.506
0.502
0.498
0.498
0.498
0.522
0.534
0.532
0.530
0.532
0.550
0.542
0.536
0.522
0.516
0.502
0.500
0.486
0.482
0.482
0.488
0.486
0.514
0.542
0.556
0.588
0.616
0.600
0.592
0.610
0.628
0.608
0.622
0.642
0.630
0.596
0.590
0.574
0.550
0.544
0.532
0.524
0.518
0.548
0.558
0.568
0.572
0.590
0.610
0.594
0.584
0.584
0.572
0.558
0.556
0.576
0.588
0.590
0.592
0.610
0.622
0.616
0.616
0.636
0.642
0.624
0.616
0.616
0.622
0.606
0.602
0.614
0.624
0.612
0.596
0.592
0.598
0.590
0.554
0.558
0.552
0.552
0.548
0.548
0.552
0.546
0.538
0.540
0.540
0.542
0.530
0.532
0.526
0.526
0.520
0.520
0.514
0.516
0.520
0.520
0.526
0.534
0.548
0.546
0.546
0.540
0.524
0.470
0.524
0.502
0.482
0.480
0.468
0.482
0.458
0.468
0.468
0.466
0.468
0.464
0.464
0.462
0.460
0.466
0.456
0.454
0.452
0.452
0.454
0.450
0.448
0.444
0.438
0.438
0.436
0.434
0.432
0.428
0.430
0.430
0.432
0.430
0.432
0.434
0.440
0.440
0.444
0.450
0.456
0.456
0.466
0.466
0.470
0.474
0.474
0.476
0.476
0.478
0.476
0.476
0.478
0.474
0.474
0.472
0.474
0.472
0.472
0.474
0.476
0.476
0.476
0.480
0.482
0.486
0.484
0.488
0.482
0.484
0.486
0.488
0.486
0.486
0.486
0.494
0.496
0.500
0.498
0.504
0.504
0.502
0.498
0.494
0.488
0.480
0.476
0.472
0.468
0.472
0.474
0.480
0.484
0.498
0.512
0.520
0.518
0.524
0.528
0.528
0.520
0.532
0.530
0.524
0.520
0.520
0.526
0.534
0.532
0.540
0.548
0.558
0.562
0.570
0.572
0.568
0.570
0.536
0.548
0.540
0.536
0.522
0.530
0.530
0.530
0.518
0.510
0.518
0.518
0.534
0.544
0.552
0.538
0.550
0.550
0.556
0.546
0.550
0.552
0.542
0.542
0.542
0.532
0.528
0.532
0.518
0.512
0.504
0.508
0.480
0.484
0.482
0.480
0.468
0.474
0.460
0.468
0.472
0.468
0.456
0.468
0.456
0.452
0.450
0.452
0.446
0.448
0.448
0.444
0.444
0.444
0.450
0.448
0.452
0.454
0.444
0.448
0.444
0.444
0.440
0.466
0.452
0.458
0.460
0.458
0.456
0.456
0.458
0.460
0.454
0.460
0.460
0.454
0.454
0.450
0.452
0.446
0.448
0.434
0.434
0.434
0.432
0.436
0.430
0.430
0.430
0.424
0.428
0.424
0.426
0.426
0.430
0.436
0.446
0.458
0.458
0.472
0.482
0.482
0.480
0.482
0.480
0.482
0.482
0.484
0.480
0.480
0.482
0.484
0.482
0.488
0.490
0.496
0.506
0.524
0.528
0.526
0.530
0.522
0.516
0.510
0.502
0.502
0.482
0.476
0.480
0.472
0.472
0.486
0.486
0.510
0.502
0.508
0.518
0.526
0.522
0.524
0.530
0.534
0.526
0.532
0.534
0.560
0.566
0.570
0.536
0.528
0.534
0.516
0.508
0.506
0.512
0.502
0.504
0.510
0.512
0.512
0.500
0.488
0.490
0.500
0.504
0.510
0.510
0.504
0.510
0.504
0.496
0.496
0.486
0.488
0.482
0.480
0.470
0.476
0.470
0.468
0.456
0.458
0.456
0.454
0.456
0.452
0.454
0.456
0.452
0.450
0.452
0.450
0.450
0.438
0.448
0.440
0.440
0.436
0.436
0.432
0.436
0.434
0.434
0.436
0.434
0.438
0.434
0.438
0.438
0.436
0.440
0.438
0.442
0.440
0.444
0.442
0.446
0.444
0.444
0.446
0.444
0.448
0.442
0.444
0.440
0.444
0.440
0.438
0.440
0.440
0.440
0.444
0.444
0.448
0.452
0.456
0.456
0.460
0.456
0.460
0.456
0.458
0.458
0.460
0.456
0.448
0.460
0.448
0.446
0.436
0.446
0.440
0.444
0.440
0.452
0.446
0.442
0.450
0.452
0.446
0.450
0.448
0.444
0.444
0.440
0.442
0.442
0.444
0.442
0.446
0.450
0.448
0.452
0.454
0.456
0.458
0.460
0.472
0.472
0.474
0.476
0.478
0.476
0.478
0.480
0.484
0.484
0.486
0.486
0.488
0.482
0.488
0.482
0.484
0.476
0.480
0.478
0.478
0.480
0.470
0.472
0.462
0.464
0.462
0.464
0.464
0.472
0.472
0.478
0.490
0.502
0.502
0.508
0.520
0.532
0.530
0.532
0.526
0.528
0.526
0.526
0.514
0.510
0.508
0.512
0.504
0.504
0.498
0.498
0.496
0.498
0.494
0.496
0.488
0.490
0.482
0.490
0.482
0.484
0.488
0.498
0.510
0.512
0.512
0.510
0.502
0.496
0.490
0.492
0.484
0.486
0.482
0.472
0.476
0.478
0.484
0.492
0.498
0.508
0.526
0.548
0.548
0.552
0.560
0.576
0.564
0.554
0.548
0.538
0.544
0.514
0.524
0.522
0.482
0.510
0.536
0.508
0.518
0.514
0.502
0.508
0.492
0.496
0.500
0.500
0.502
0.502
0.494
0.488
0.484
0.478
0.476
0.478
0.478
0.476
0.460
0.480
0.478
0.234
0.274
0.520
0.520
0.514
0.508
0.514
0.508
0.512
0.510
0.508
0.506
0.504
0.498
0.494
0.488
0.494
0.484
0.484
0.466
0.474
0.468
0.458
0.454
0.464
0.466
0.478
0.486
0.496
0.494
0.500
0.504
0.508
0.506
0.506
0.504
0.506
0.494
0.496
0.488
0.484
0.480
0.480
0.474
0.476
0.482
0.492
0.496
0.498
0.508
0.512
0.510
0.514
0.512
0.510
0.504
0.500
0.494
0.492
0.486
0.488
0.480
0.482
0.480
0.480
0.486
0.482
0.484
0.484
0.486
0.482
0.486
0.484
0.482
0.480
0.476
0.476
0.478
0.474
0.474
0.476
0.484
0.484
0.490
0.496
0.504
0.504
0.508
0.512
0.520
0.524
0.528
0.530
0.522
0.516
0.498
0.496
0.488
0.476
0.470
0.462
0.466
0.464
0.474
0.502
0.534
0.540
0.544
0.552
0.568
0.584
0.584
0.586
0.590
0.598
0.590
0.576
0.566
0.572
0.572
0.564
0.556
0.544
0.548
0.560
0.594
0.608
0.594
0.604
0.620
0.640
0.644
0.634
0.636
0.638
0.628
0.604
0.600
0.604
0.608
0.620
0.622
0.628
0.644
0.648
0.612
0.598
0.592
0.584
0.584
0.582
0.606
0.624
0.624
0.612
0.612
0.610
0.614
0.590
0.598
0.596
0.598
0.588
0.576
0.588
0.586
0.512
1.144
0.202
0.200
0.198
0.300
0.200
0.200
0.200
0.398
0.202
0.298
0.302
0.198
0.800
0.802
0.198
0.202
0.298
0.600
0.300
0.200
0.400
0.500
0.200
0.200
0.300
0.400
0.200
0.300
0.600
0.300
0.400
0.200
0.200
0.700
0.200
0.500
0.200
0.300
0.200
0.298
0.202
0.500
0.300
0.200
0.700
0.400
0.900
0.500
0.298
0.602
0.200
0.198
0.502
0.200
0.298
0.402
0.200
0.200
0.198
0.222
1.882
0.200
0.200
0.200
0.498
0.400
0.300
0.300
0.302
0.198
0.300
0.700
0.298
0.602
0.200
0.198
0.302
0.198
0.202
0.298
0.304
0.198
0.400
0.400
0.400
0.300
0.300
0.200
0.206
0.292
0.502
0.500
0.200
0.200
0.500
0.200
0.700
0.198
0.302
0.400
0.298
0.202
0.400
0.398
0.502
0.200
0.298
0.402
0.200
0.200
0.198
0.302
0.400
0.298
0.202
0.200
0.200
0.200
0.198
0.402
0.200
0.200
0.200
0.200
0.600
1.000
0.200
0.700
0.200
0.700
0.200
0.700
0.200
0.200
0.202
0.298
0.400
1.402
0.198
0.302
0.398
0.400
0.200
0.300
0.300
0.200
0.400
0.500
0.200
0.202
0.298
0.300
0.300
0.200
0.700
0.200
0.200
0.200
0.300
0.900
0.200
0.200
0.200
0.300
0.500
0.400
0.300
0.200
0.200
0.200
0.500
0.300
0.500
0.500
0.200
0.500
0.202
0.300
0.198
0.200
0.300
0.800
0.298
0.404
0.198
0.398
0.202
0.204
1.098
0.198
0.298
0.302
0.200
0.498
0.202
0.600
0.400
0.800
0.900
0.200
0.200
0.200
0.300
0.198
0.202
0.200
0.300
0.300
0.400
0.200
0.200
0.198
0.302
0.200
0.300
0.198
0.402
0.300
0.298
0.302
0.500
0.198
0.202
0.200
0.200
0.200
0.198
0.202
0.200
0.200
0.200
0.198
0.302
0.300
0.300
0.200
0.400
0.200
0.298
0.202
0.300
0.400
0.700
0.200
0.198
0.302
0.200
0.200
0.300
0.200
0.200
0.300
0.298
0.302
0.200
0.300
0.198
0.702
0.200
0.400
0.200
0.300
0.500
0.200
0.200
1.000
0.300
0.200
0.200
0.300
0.298
0.302
0.302
0.198
0.198
0.202
0.200
0.200
0.500
0.200
0.300
0.200
0.500
0.200
0.600
0.300
0.200
0.400
0.900
0.200
0.200
0.200
0.300
0.900
0.200
0.200
0.200
0.300
0.500
0.400
0.300
0.200
0.400
0.300
0.200
0.400
0.600
0.300
0.200
0.802
0.798
0.600
0.300
0.900
0.400
0.200
0.300
0.300
0.600
0.600
0.200
0.300
0.198
0.502
0.498
0.402
0.300
0.298
0.302
0.400
0.298
0.202
0.600
0.500
0.200
0.498
0.902
0.400
0.700
0.200
0.200
0.300
0.300
0.200
0.400
0.398
1.002
0.202
0.200
0.198
0.400
0.300
0.202
0.496
0.202
0.500
0.300
0.200
0.400
0.400
0.206
0.294
0.400
0.200
0.200
0.500
0.198
0.402
0.300
0.298
0.602
0.200
0.198
0.502
0.300
0.198
0.402
0.400
0.198
0.302
0.400
0.298
0.202
0.400
0.200
0.198
0.502
0.200
0.300
0.700
0.200
0.200
0.200
0.300
0.302
0.198
0.200
0.200
0.202
0.200
0.198
0.200
0.200
0.498
0.502
0.300
0.200
0.600
0.400
0.300
0.200
0.498
0.202
0.200
0.400
0.198
0.302
0.400
0.300
0.702
0.398
0.300
0.500
0.602
0.198
0.200
0.400
0.200
0.300
0.600
1.000
0.300
0.600
0.900
0.702
0.200
0.198
0.200
0.200
0.300
0.200
0.200
0.200
0.300
0.200
0.200
0.500
0.200
0.200
0.200
0.300
0.200
0.300
0.400
0.300
0.200
0.200
0.200
0.200
0.200
0.500
0.900
0.200
0.200
0.200
0.300
0.402
0.298
0.200
0.400
0.400
0.400
0.600
0.300
0.400
0.300
0.200
0.400
0.200
0.200
0.206
0.294
0.200
0.300
0.200
0.400
0.400
0.200
0.300
0.500
0.400
0.600
0.300
0.200
0.200
0.300
0.200
0.300
0.200
0.300
0.300
0.200
0.200
0.300
0.700
0.200
0.200
0.300
0.200
0.200
0.198
0.302
0.402
0.298
0.200
0.200
0.200
0.400
0.300
0.200
0.200
0.200
0.200
0.300
0.400
0.198
0.602
0.202
0.198
0.300
0.300
0.400
0.300
0.200
0.500
0.400
0.500
0.200
0.900
0.700
0.300
0.200
0.400
0.400
0.500
0.200
0.300
0.400
0.300
0.300
0.300
0.300
0.400
0.200
0.200
0.200
0.400
0.400
0.200
0.400
0.400
0.200
0.300
0.200
0.400
0.500
0.400
0.300
0.300
0.200
0.200
0.200
0.200
0.200
0.402
0.502
0.300
0.296
0.200
0.302
0.198
0.600
0.600
0.300
0.300
0.600
1.000
0.200
0.200
0.700
0.300
0.200
0.200
0.200
0.600
0.300
0.300
0.600
0.300
0.200
0.200
0.600
0.200
0.200
0.700
0.300
0.600
0.300
0.200
0.700
0.200
0.500
0.200
0.700
0.200
0.200
0.700
0.200
0.200
0.500
0.398
0.202
0.300
0.498
0.202
0.200
0.300
0.298
0.302
0.500
0.198
0.404
0.200
0.198
0.200
0.200
0.200
0.600
0.500
0.302
0.198
0.600
0.400
0.200
0.200
0.204
0.394
0.202
0.200
0.302
0.698
0.200
0.398
0.402
0.400
0.198
0.302
0.500
0.198
0.202
0.300
0.300
0.198
0.402
0.400
0.198
0.602
0.398
0.802
0.198
0.302
0.400
0.298
0.302
0.300
0.200
0.198
0.202
0.300
0.200
0.298
0.402
0.300
0.298
0.302
0.400
0.298
0.202
0.300
0.300
0.198
0.402
0.300
0.200
0.900
0.400
0.200
0.300
0.400
0.200
0.300
0.398
0.502
0.498
0.502
0.300
0.198
0.402
0.400
0.198
0.302
0.500
0.198
0.202
0.500
0.298
0.402
0.200
0.200
0.200
0.300
0.300
0.200
1.000
0.300
0.600
0.900
0.300
0.200
0.400
0.300
0.200
0.400
0.400
0.200
0.300
0.300
0.200
0.400
0.300
0.300
0.300
0.300
0.200
0.400
0.900
0.400
0.200
0.300
0.500
0.400
0.600
0.300
0.400
0.200
0.300
0.300
0.600
0.300
0.200
0.400
0.500
0.400
0.700
0.200
0.300
0.300
0.198
0.502
0.300
0.200
0.600
0.300
0.200
0.200
0.500
0.198
0.604
0.396
0.602
0.200
0.198
0.502
0.300
0.198
0.402
0.300
0.298
0.302
0.700
0.200
0.200
0.200
0.400
0.300
0.700
0.300
0.200
0.400
0.200
0.300
0.400
0.198
0.302
0.400
0.202
0.298
0.400
0.400
0.200
0.300
0.206
0.292
0.402
0.206
0.392
0.302
0.200
0.300
0.198
0.202
0.400
0.200
0.198
0.602
0.200
0.200
0.600
0.300
0.500
0.400
0.198
0.702
0.298
0.302
0.300
0.200
0.198
0.202
0.300
0.300
0.198
0.402
0.300
0.298
0.302
0.200
0.200
0.298
0.202
0.600
0.198
0.402
0.200
0.200
0.200
0.500
0.200
0.200
0.300
0.200
0.502
0.498
0.300
0.200
0.400
0.300
0.200
0.600
0.300
0.400
0.200
0.300
0.300
0.300
0.200
0.300
0.400
0.300
0.200
0.400
0.400
0.500
0.300
0.200
0.400
0.200
0.200
0.200
0.300
0.300
0.600
0.300
0.200
0.400
0.900
0.200
0.700
0.300
0.600
0.200
0.200
0.200
0.200
0.200
0.200
0.200
0.400
0.900
0.502
0.398
0.400
0.500
0.400
0.500
0.400
0.500
0.200
0.198
0.502
0.498
0.402
0.300
0.298
0.302
0.500
0.198
0.202
0.400
0.398
0.302
0.200
0.200
0.300
0.400
0.500
0.400
0.200
0.300
0.198
0.202
0.200
0.300
0.298
0.602
0.398
0.202
0.300
0.300
0.198
0.402
0.598
0.302
0.200
0.200
0.298
0.202
0.200
0.400
0.198
0.402
0.200
0.200
0.200
0.900
0.900
0.198
0.202
0.200
0.300
0.298
0.602
0.398
0.204
0.298
0.300
0.198
0.402
0.500
0.400
0.200
0.300
0.400
0.600
0.198
0.702
0.300
0.200
0.700
0.200
0.700
0.198
0.202
0.200
0.300
0.298
0.302
0.300
0.200
0.198
0.502
0.200
0.298
0.402
0.200
0.200
0.198
0.302
0.698
0.202
0.300
0.200
0.298
0.702
0.300
0.300
0.200
0.200
0.400
0.700
0.700
0.200
0.200
0.200
0.200
0.300
0.200
0.200
0.200
0.600
0.300
0.600
0.300
0.600
0.600
0.600
0.300
0.200
0.200
0.500
0.600
0.300
0.400
0.500
0.300
0.300
0.300
0.300
0.600
0.300
0.200
0.400
0.900
0.300
0.200
0.400
0.300
0.200
0.400
0.300
0.400
0.200
0.300
0.200
0.298
0.802
0.200
0.802
0.198
0.200
0.200
0.200
0.398
0.202
0.300
0.498
0.402
0.598
0.302
0.698
0.402
0.598
0.302
0.200
0.200
0.298
0.202
0.300
0.300
0.198
1.002
0.200
0.200
0.200
0.300
0.200
0.700
0.198
0.202
0.200
0.300
0.298
0.302
0.300
0.398
0.502
0.498
0.402
0.300
0.298
0.302
0.400
0.298
0.202
0.798
0.402
0.300
0.200
0.900
0.500
0.200
0.200
0.400
0.300
0.200
0.398
0.486
0.514
0.202
0.302
0.496
0.302
0.698
0.202
0.400
0.398
0.208
0.494
0.298
0.902
0.400
0.300
0.300
0.200
0.700
0.198
0.302
0.400
0.298
0.602
0.200
0.200
0.300
0.400
0.300
0.300
0.200
0.200
0.500
0.300
0.300
0.300
0.900
0.300
0.200
0.400
0.900
0.600
0.300
0.400
0.200
0.300
1.000
0.200
0.200
0.200
0.200
0.200
0.300
0.400
0.202
0.298
0.400
0.206
0.294
0.400
0.206
0.394
0.300
0.206
0.394
0.300
0.600
0.300
0.400
0.200
0.300
0.300
0.300
0.300
0.300
0.200
0.400
0.398
0.502
0.498
0.402
0.598
0.302
0.698
0.202
0.300
0.200
0.298
0.502
0.200
0.300
0.900
0.200
0.200
0.200
0.300
0.198
0.302
0.400
0.298
0.602
0.300
0.200
0.400
0.200
0.300
0.400
0.200
0.398
0.302
0.200
0.498
0.202
0.200
0.598
0.402
0.600
0.300
0.200
0.400
0.200
0.200
0.500
0.198
0.302
0.400
0.298
0.202
0.400
0.398
0.202
0.300
0.498
0.402
0.300
0.298
0.302
0.698
0.202
0.400
0.398
0.302
0.200
0.200
0.300
0.300
0.300
0.300
0.300
0.300
0.300
0.198
0.402
0.300
0.298
0.602
0.300
0.600
0.300
0.600
0.300
0.400
0.200
0.698
0.202
0.200
0.200
0.200
0.198
0.702
0.300
0.400
0.200
0.400
0.200
0.600
0.300
0.600
0.300
0.200
0.400
0.300
0.300
0.300
0.900
0.400
0.200
0.300
0.400
0.500
0.900
0.500
0.200
0.200
0.400
0.500
0.500
0.400
0.200
0.700
0.300
0.600
0.200
0.200
0.200
0.400
0.200
0.600
0.400
0.200
0.300
0.502
0.398
0.400
0.500
0.300
0.206
0.292
0.302
0.200
0.500
0.300
0.600
0.200
0.200
0.200
0.300
0.198
0.702
0.298
0.202
0.400
0.398
0.202
0.300
0.200
0.298
0.402
0.200
0.398
0.302
0.200
0.200
0.298
0.202
0.300
0.498
0.402
0.200
0.200
0.200
0.300
0.600
0.200
0.200
0.200
0.300
0.198
0.302
0.400
0.298
0.602
0.398
0.206
0.296
0.498
0.402
0.500
0.400
0.300
0.200
0.400
0.500
0.400
0.300
0.200
0.400
0.900
0.200
0.300
0.400
0.198
0.302
0.400
0.298
0.202
0.400
0.200
0.198
0.202
0.300
0.200
0.298
0.402
0.598
0.302
0.200
0.498
0.202
0.300
0.200
0.298
0.502
0.200
0.300
0.900
0.200
0.200
0.200
0.300
0.198
0.702
0.298
0.404
0.198
0.200
0.200
0.200
0.500
0.300
0.206
0.594
0.200
0.500
0.400
0.500
0.300
0.300
0.400
0.200
0.300
0.300
0.200
0.400
0.500
0.400
0.200
0.300
0.400
0.300
0.200
0.400
0.300
0.200
0.400
0.200
0.200
0.500
0.400
0.500
0.200
0.200
0.200
0.300
0.600
0.300
0.900
0.200
0.700
0.900
0.300
0.200
0.400
0.300
0.200
0.400
0.398
0.502
0.500
0.400
0.600
0.300
0.300
0.400
0.202
0.298
0.500
0.400
0.300
0.200
0.900
0.400
0.200
0.300
0.400
0.200
0.300
0.398
0.602
0.398
0.502
0.500
0.400
0.200
0.400
0.300
0.300
0.398
0.202
0.400
0.400
0.200
0.200
0.600
0.300
0.200
0.500
0.300
0.200
0.300
0.198
0.202
0.500
0.300
0.400
0.200
0.398
0.502
0.498
0.402
0.200
0.398
0.302
0.400
0.298
0.202
0.500
0.298
0.206
0.796
0.400
0.200
0.300
0.400
0.200
0.300
0.400
0.500
0.300
0.600
0.398
0.502
0.498
0.402
0.598
0.302
0.698
0.202
0.300
0.200
0.300
0.500
0.200
0.300
0.700
0.400
0.700
0.300
0.200
0.200
0.200
0.400
0.500
0.300
0.200
0.400
0.400
0.200
0.300
0.900
0.202
0.298
0.400
0.600
0.300
0.206
0.294
0.400
0.500
0.400
0.206
0.294
0.400
0.300
0.300
0.300
0.300
0.200
0.400
0.500
0.400
0.300
0.200
0.200
0.200
0.900
0.300
0.200
0.400
0.400
0.300
0.200
0.200
0.200
0.398
1.002
0.300
0.300
0.300
0.200
0.800
0.400
0.400
0.298
0.602
0.398
0.502
0.500
0.400
0.598
0.302
0.700
0.200
0.200
0.200
0.400
0.600
0.400
0.302
0.398
0.200
0.200
0.400
0.300
0.200
0.400
0.300
0.200
0.500
0.200
0.200
0.700
0.500
0.400
0.600
0.300
0.300
0.400
0.200
0.800
0.600
0.400
0.500
0.400
0.200
0.200
0.700
0.200
0.500
0.300
0.200
0.200
0.200
0.400
0.200
0.300
0.500
0.400
0.300
0.300
0.300
0.300
0.398
0.202
0.200
0.300
0.300
0.502
0.498
0.300
0.600
0.300
0.600
0.198
0.208
0.494
0.300
0.200
0.200
0.200
0.200
0.200
0.200
0.200
0.300
0.300
0.300
0.600
0.300
0.200
0.200
0.200
0.300
0.500
0.200
0.200
0.200
0.200
0.200
0.300
0.900
0.300
0.200
0.200
0.200
0.200
0.300
0.400
0.300
0.200
0.400
0.700
0.200
0.300
0.200
0.400
0.300
0.200
0.400
0.602
0.298
0.200
0.300
0.400
0.500
0.400
0.500
0.400
0.300
0.200
0.400
0.200
0.400
0.300
0.300
0.600
0.400
0.200
0.300
0.500
0.400
0.300
0.298
0.302
0.400
0.300
0.200
0.200
0.598
0.402
0.200
0.400
0.900
0.200
0.200
0.200
0.300
0.198
0.702
0.300
0.300
0.200
0.500
0.500
0.200
0.300
0.200
0.200
0.600
0.300
0.600
0.300
0.300
0.300
0.206
0.394
0.200
0.200
0.200
0.500
0.200
0.300
0.200
0.200
0.400
0.198
0.402
0.600
0.300
0.600
0.300
0.600
0.198
0.208
0.494
0.298
0.302
0.698
0.202
0.300
0.498
1.002
0.400
0.200
0.400
0.400
0.200
0.200
0.198
0.702
0.300
0.200
0.200
0.200
0.398
0.502
0.498
0.402
0.300
0.298
0.302
0.300
0.398
0.202
0.400
0.200
0.200
0.400
0.200
0.200
0.200
0.300
0.200
0.200
0.400
0.300
0.200
0.600
0.300
0.500
0.200
0.200
0.400
0.500
0.400
0.200
0.200
0.300
0.400
0.500
0.600
0.300
0.200
0.200
0.200
0.300
0.400
0.200
0.300
0.900
0.200
0.200
0.200
0.300
0.300
0.200
0.400
0.300
0.200
0.200
0.200
0.200
0.200
0.200
0.300
0.300
0.200
0.400
0.300
0.200
0.400
0.900
0.300
0.400
0.200
0.800
0.400
0.200
0.300
0.400
0.200
0.300
0.400
0.200
0.300
0.400
0.200
0.300
0.400
0.300
0.200
0.498
0.202
0.300
0.498
0.402
0.300
0.298
0.302
0.300
0.398
0.202
0.800
0.200
0.200
0.200
0.400
0.400
0.500
0.200
0.300
0.400
0.198
0.202
0.200
0.300
0.298
0.602
0.398
0.202
0.300
0.498
0.402
0.598
0.302
0.698
0.202
0.200
0.300
0.298
0.202
0.300
0.200
0.300
0.400
0.502
0.398
0.200
0.300
0.400
0.200
0.300
0.400
0.500
0.398
0.210
0.292
0.498
0.402
0.598
0.302
0.400
0.298
0.202
0.400
0.398
1.002
0.300
0.200
0.400
0.200
0.200
0.200
0.300
0.198
0.702
0.298
0.202
0.400
0.200
0.200
0.300
0.400
0.300
0.300
0.200
0.200
0.200
0.300
0.400
0.500
0.400
0.200
0.300
0.300
0.200
0.400
0.900
0.200
0.200
0.200
0.300
0.300
0.600
0.300
0.300
0.300
0.200
0.400
0.300
0.200
0.700
0.200
0.400
0.300
0.200
0.400
0.300
0.700
0.200
0.200
0.200
0.200
0.300
0.400
0.500
0.400
0.200
0.300
0.300
0.200
0.400
0.300
0.600
0.398
0.202
0.300
0.498
0.402
0.598
0.302
0.200
0.200
0.298
0.202
0.300
0.200
0.298
0.302
0.200
0.500
0.500
0.200
0.200
0.300
0.200
0.598
0.204
0.498
0.300
0.600
0.300
0.400
0.200
0.300
0.600
0.598
0.302
0.400
0.298
0.202
0.200
0.598
0.402
0.200
0.400
0.500
0.200
0.200
0.200
0.700
0.200
0.200
0.200
0.300
0.298
0.602
0.398
0.202
0.300
0.498
0.402
0.598
0.302
0.300
0.398
0.202
0.300
0.200
0.298
1.002
0.500
0.400
0.200
0.200
0.500
0.198
0.202
0.500
0.298
0.208
0.394
0.398
0.502
0.200
0.298
0.402
0.598
0.302
0.200
0.200
0.298
0.202
0.500
0.298
0.602
0.200
0.200
0.200
0.200
0.200
0.200
0.400
0.600
0.400
0.200
0.300
0.200
0.200
0.200
0.300
0.900
0.400
0.200
0.300
0.200
0.200
0.200
0.300
0.500
0.400
0.900
0.200
0.200
0.200
0.300
0.900
0.400
0.200
0.300
0.300
0.200
0.400
0.500
0.400
0.300
0.200
0.400
0.500
0.400
0.300
0.200
0.400
0.500
0.400
0.300
0.200
0.400
0.200
0.200
0.398
1.002
0.400
0.200
0.300
0.200
0.200
0.500
0.198
0.702
0.298
0.202
0.400
0.398
0.502
0.498
0.202
0.200
0.200
0.398
0.302
0.300
0.398
0.202
0.500
0.298
0.402
0.200
0.400
0.900
0.200
0.200
0.200
0.300
0.198
0.202
0.302
0.198
0.298
0.302
0.300
0.398
0.202
0.798
0.208
0.794
0.500
0.200
0.298
0.202
0.798
0.302
0.700
0.600
0.300
0.200
0.200
0.200
0.300
0.198
0.702
0.298
0.602
0.398
0.202
0.300
0.498
0.402
0.598
0.302
0.200
0.200
0.298
0.202
0.500
0.298
1.002
0.200
0.200
0.300
0.300
0.200
0.502
0.296
0.502
0.498
0.202
0.200
0.400
0.200
0.300
0.400
0.300
0.200
0.400
0.200
0.300
0.500
0.200
0.300
0.300
0.600
0.300
0.200
0.200
0.200
0.600
0.300
0.900
0.600
0.300
0.400
0.500
0.300
0.300
0.300
0.500
0.400
0.200
0.200
0.200
0.300
0.208
0.292
0.400
0.900
0.200
0.200
0.200
0.300
0.900
0.900
0.200
0.200
0.200
0.300
0.300
0.600
0.398
0.502
0.500
0.400
0.300
0.298
0.302
0.698
0.202
0.500
0.298
0.208
0.294
0.300
0.200
0.400
0.300
0.200
0.400
0.200
0.300
0.198
0.202
0.200
0.300
0.298
0.202
0.400
0.398
0.202
0.300
0.500
0.200
0.200
0.200
0.398
0.302
0.698
0.202
0.500
0.298
0.302
0.200
0.500
0.400
0.500
0.200
0.400
0.300
0.198
0.702
0.298
0.302
0.300
0.398
0.502
0.200
0.298
0.402
0.200
0.398
0.302
0.700
0.200
0.206
0.294
0.298
0.202
0.400
0.400
0.206
0.694
0.200
0.200
0.500
0.198
0.702
0.298
0.202
0.400
0.398
0.202
0.300
0.498
0.402
0.600
0.300
0.200
0.500
0.200
0.300
0.200
0.300
0.500
0.200
0.300
0.400
0.300
0.600
0.500
0.600
0.300
0.200
0.200
0.200
0.300
0.900
0.200
0.400
0.300
0.200
0.400
0.300
0.200
0.700
0.200
0.400
0.300
0.400
0.200
0.300
0.900
0.700
0.200
0.400
0.200
0.300
0.200
0.700
0.600
0.300
0.200
0.200
0.300
0.200
0.200
0.200
0.500
0.400
0.500
0.500
0.200
0.200
0.200
0.300
0.298
1.002
0.600
0.300
0.200
0.898
0.202
0.300
0.498
0.302
0.300
0.398
0.502
0.200
0.298
0.202
0.200
0.300
0.298
0.302
0.300
0.398
0.202
0.402
0.396
0.402
0.600
0.300
0.600
0.300
0.400
0.200
0.198
0.202
0.500
0.300
0.200
0.200
0.200
0.200
0.198
0.502
0.200
0.298
0.402
0.598
0.302
0.300
0.200
0.198
0.202
0.300
0.200
0.298
0.302
0.200
0.300
0.200
0.300
0.200
0.400
0.200
0.400
0.300
0.198
0.302
0.400
0.298
0.202
0.400
0.398
0.202
0.300
0.498
0.402
0.500
0.200
0.200
0.502
0.198
0.200
0.400
0.400
0.200
0.300
0.500
0.400
0.500
0.200
0.700
0.198
0.202
0.200
0.300
0.298
0.604
0.198
0.200
0.300
0.300
0.200
0.200
0.300
0.500
0.200
0.200
0.200
0.700
0.200
0.700
0.300
0.200
0.200
0.200
0.200
0.200
0.300
0.200
0.400
0.500
0.200
0.200
0.200
0.300
0.200
0.200
0.500
0.400
0.500
0.500
0.200
0.200
0.400
0.200
0.400
0.200
0.300
0.900
0.700
0.200
0.500
0.300
0.200
0.200
0.300
0.600
0.200
0.700
0.300
0.600
0.398
0.202
0.300
0.498
0.402
0.300
0.298
0.302
0.698
0.202
0.600
0.198
0.602
0.400
0.600
0.300
0.200
0.200
0.500
0.198
0.702
0.298
0.202
0.400
0.398
0.404
0.298
0.298
0.202
0.798
0.208
0.294
0.300
0.198
0.402
0.300
0.300
0.300
0.300
0.400
0.200
0.200
0.300
0.300
0.200
0.200
0.200
0.398
0.202
0.300
0.498
0.202
0.200
0.598
0.502
0.500
0.200
0.200
0.600
0.300
0.200
0.498
0.202
0.200
0.600
0.300
0.700
0.600
0.300
0.200
0.200
0.200
0.300
0.198
0.702
0.298
0.602
0.400
0.200
0.300
0.498
0.402
0.200
0.398
0.302
0.700
0.200
0.300
0.200
0.298
0.802
0.204
0.296
0.200
0.302
0.398
0.200
0.200
0.206
0.394
0.200
0.200
0.600
0.300
0.600
0.400
0.200
0.400
0.300
0.200
0.200
0.200
0.300
0.900
0.300
0.200
0.400
0.200
0.500
0.200
0.200
0.200
0.500
0.200
0.700
0.400
0.200
0.300
0.900
0.200
0.200
0.500
0.900
0.300
0.200
0.200
0.200
0.900
0.300
0.400
0.200
0.600
0.198
0.502
0.200
0.300
0.400
0.300
0.200
0.900
0.400
0.200
0.300
0.298
0.602
0.398
0.202
0.300
0.498
0.402
0.600
0.300
0.300
0.398
0.202
0.800
0.400
0.200
0.400
1.000
0.400
0.200
0.200
0.198
0.702
0.300
0.500
0.498
0.502
0.500
0.200
0.200
0.200
0.398
0.302
0.202
0.496
0.202
0.500
0.298
0.202
0.800
0.206
0.294
0.400
0.200
0.300
0.400
0.198
0.202
0.400
0.400
0.200
0.400
0.398
0.202
0.300
0.200
0.400
0.400
0.500
0.200
0.300
0.200
0.300
0.200
0.800
0.200
0.200
0.600
0.200
0.200
0.200
0.400
0.800
0.198
0.202
0.200
0.300
0.298
0.202
0.400
0.200
0.200
0.300
0.400
0.300
0.300
0.900
0.200
0.200
0.200
0.300
0.200
0.200
0.200
0.300
0.400
0.200
0.300
0.600
0.300
0.402
0.498
0.300
0.600
0.300
0.400
0.200
0.300
0.600
0.400
0.200
0.300
0.200
0.200
0.200
0.300
0.600
0.300
0.300
0.200
0.400
0.200
0.200
0.200
0.300
0.600
0.300
0.300
0.200
0.200
0.200
0.400
0.200
0.300
0.300
0.200
0.200
0.200
0.200
0.198
0.402
0.598
0.402
0.300
0.298
0.302
0.698
0.202
0.200
0.598
0.402
0.300
0.300
0.200
0.200
0.500
0.200
0.200
0.500
0.198
0.202
0.500
0.298
0.208
0.394
0.398
0.502
0.498
0.402
0.598
0.302
0.400
0.298
0.202
0.300
0.498
0.702
0.300
0.300
0.200
0.400
0.200
0.200
0.500
0.198
0.302
0.200
0.200
0.298
0.202
0.400
0.398
0.202
0.300
0.300
0.198
0.402
0.598
0.302
0.200
0.200
0.298
0.202
0.798
0.602
0.400
0.200
0.300
0.400
0.200
0.300
0.400
0.198
0.302
0.400
0.298
0.202
0.400
0.398
0.502
0.498
0.402
0.598
0.302
0.300
0.398
0.202
0.200
0.200
0.200
0.198
0.402
0.300
0.300
0.600
0.200
0.200
0.200
0.600
0.900
0.300
0.200
0.200
0.200
0.600
0.300
0.900
0.300
0.200
0.400
0.600
0.300
0.400
0.200
0.300
0.200
0.400
0.300
0.400
0.500
0.200
0.400
0.300
0.702
0.198
0.300
0.300
0.300
0.600
0.400
0.200
0.300
0.900
0.500
0.200
0.200
0.300
0.200
0.200
0.300
0.200
0.798
0.302
0.200
0.200
0.300
0.200
0.200
0.200
0.300
0.200
0.700
0.198
0.702
0.298
0.202
0.400
0.398
0.502
0.498
0.402
0.200
0.200
0.198
0.302
0.698
0.202
0.300
0.200
0.298
0.402
0.200
0.400
0.802
0.198
0.200
0.200
0.200
0.398
0.202
0.300
0.498
0.402
0.598
0.202
0.300
0.498
0.402
0.200
0.398
0.302
0.698
0.202
0.300
0.200
0.298
0.302
0.300
0.200
0.200
0.500
0.400
0.400
0.200
0.300
0.198
0.302
0.400
0.298
0.302
0.300
0.398
0.202
0.300
0.498
0.402
0.598
0.302
0.400
0.298
0.202
0.798
0.702
0.200
0.400
0.200
0.300
0.600
0.300
0.400
0.300
0.200
0.398
0.202
0.200
0.300
0.300
0.400
0.400
0.200
0.400
0.500
0.200
0.200
0.200
0.200
0.500
0.900
0.600
0.300
0.200
0.200
0.500
0.900
0.300
0.200
0.400
0.900
0.200
0.700
0.400
0.200
0.300
0.400
0.500
0.300
0.300
0.600
0.200
0.400
0.500
0.400
0.400
0.200
0.300
0.900
0.300
0.300
0.300
0.200
0.200
0.200
0.300
0.298
0.302
0.300
0.398
0.502
0.498
0.402
0.598
0.302
0.400
0.298
0.202
0.400
0.398
0.502
0.200
0.300
0.400
0.200
0.300
0.200
0.200
0.500
0.198
0.202
0.200
0.300
0.298
0.202
0.200
0.200
0.398
0.502
0.498
0.402
0.200
0.398
0.302
0.698
0.202
0.200
0.598
0.402
0.200
0.400
0.200
0.200
0.200
0.400
1.000
0.200
0.200
0.300
0.202
0.298
0.200
0.200
0.400
0.500
0.206
0.294
0.200
0.200
0.206
0.394
0.300
0.200
0.200
0.300
0.200
0.800
0.400
0.200
0.400
0.200
0.300
0.400
0.200
0.400
0.500
0.700
0.300
0.200
0.200
0.200
0.400
0.200
0.300
0.500
0.400
0.200
0.400
0.200
0.300
0.200
0.300
0.202
0.298
0.200
0.300
0.402
0.200
0.200
0.198
0.300
0.200
0.300
0.400
0.500
0.402
0.398
0.400
0.400
0.200
0.300
0.400
0.200
0.300
0.600
0.200
0.200
0.500
0.600
0.300
0.600
0.300
0.500
0.400
0.200
0.500
0.200
0.200
0.200
0.200
0.300
0.400
0.300
0.200
0.300
0.600
0.300
0.300
0.300
0.200
0.200
0.200
0.300
0.300
0.200
0.400
0.700
0.200
0.400
0.398
0.602
0.400
0.200
0.300
0.400
0.400
0.500
0.198
0.202
0.500
0.298
0.216
0.386
0.398
0.502
0.200
0.300
0.400
0.200
0.302
0.398
0.400
0.500
0.400
0.398
0.502
0.500
0.300
0.200
0.200
0.200
0.200
0.200
0.500
0.198
0.702
0.300
0.200
0.400
0.398
0.502
0.500
0.400
0.200
0.400
0.300
0.200
0.500
0.200
0.400
0.300
0.200
0.300
0.600
1.000
0.300
0.200
0.300
0.198
0.202
0.200
0.300
0.298
0.602
0.400
0.200
0.300
0.500
0.400
0.500
0.400
0.200
0.300
0.400
0.500
0.400
0.900
0.200
0.200
0.200
0.300
0.200
0.200
0.200
0.300
0.198
0.702
0.300
0.200
0.200
0.200
0.200
0.200
0.200
0.202
0.298
0.300
0.300
0.300
0.200
0.200
0.200
0.900
0.500
0.400
0.200
0.400
0.300
0.300
0.600
0.400
0.200
0.300
0.200
0.700
0.802
0.598
0.200
0.700
0.200
0.600
0.300
0.400
0.200
0.200
0.300
0.300
0.600
0.600
0.300
0.200
0.200
0.300
0.200
0.500
0.400
0.900
0.300
0.200
0.400
0.398
0.302
0.200
0.498
0.402
0.300
0.298
0.302
0.200
0.200
0.298
0.202
0.400
0.398
0.402
0.200
0.400
0.900
0.300
0.200
0.400
0.198
0.602
0.400
0.200
0.300
0.498
0.402
0.598
0.302
0.698
0.202
0.500
0.298
0.208
0.794
0.500
0.200
0.200
0.300
0.400
0.200
0.400
0.200
0.300
0.700
0.200
0.400
0.200
0.300
0.500
0.200
0.200
0.600
0.200
0.200
0.300
0.300
0.300
0.700
0.200
0.200
0.200
0.400
0.400
0.200
0.400
0.300
0.600
0.600
0.300
0.198
0.702
0.300
0.200
0.200
0.200
0.400
0.200
0.300
0.500
0.400
0.600
0.200
0.300
0.200
0.300
0.200
0.500
0.402
0.598
0.300
0.402
0.200
0.198
0.206
0.794
0.400
0.400
0.300
0.200
0.200
0.300
0.200
0.200
0.500
0.800
0.300
0.300
0.400
0.400
0.500
0.800
0.300
0.200
0.300
0.200
0.200
0.500
0.200
0.200
0.700
0.900
0.900
0.200
0.200
0.200
0.300
0.300
0.600
0.200
0.700
0.202
0.298
0.400
0.700
0.200
0.206
0.594
0.200
0.400
0.400
0.900
0.200
0.500
0.200
0.200
0.200
0.300
0.200
0.298
0.602
0.400
0.200
0.300
0.200
0.300
0.200
0.200
0.598
0.302
0.700
0.200
0.200
0.200
0.398
1.002
0.900
0.200
0.200
0.200
0.300
0.198
0.702
0.300
0.200
0.200
0.200
0.200
0.198
0.202
0.300
0.200
0.300
0.400
0.200
0.398
0.302
0.200
0.498
0.202
0.200
0.600
0.300
0.200
0.500
0.300
0.200
0.400
0.600
0.500
0.200
0.200
0.300
0.298
0.602
0.400
0.200
0.300
0.200
0.298
0.302
0.400
0.300
0.300
0.200
0.200
0.300
0.200
0.300
0.500
0.600
0.400
0.200
0.400
0.300
0.300
0.200
0.600
0.400
0.200
0.200
0.200
0.200
0.200
0.200
0.200
0.200
0.402
0.400
0.198
0.300
0.200
0.200
0.300
0.200
0.400
0.200
0.300
0.300
0.200
0.200
0.200
0.400
0.500
0.400
0.500
0.400
0.500
0.200
0.200
0.500
0.200
0.700
0.500
0.200
0.200
0.300
0.600
0.200
0.700
0.200
0.200
0.500
0.400
0.500
0.200
0.300
0.200
0.200
0.200
0.300
0.400
0.300
0.600
0.400
0.200
0.300
0.300
0.200
0.400
0.400
0.500
0.500
0.200
0.200
0.300
0.300
0.300
0.602
0.298
0.300
0.200
0.300
0.300
0.300
0.400
0.500
0.500
0.400
0.600
0.200
0.200
0.300
0.300
0.600
0.400
0.200
0.200
0.600
0.400
0.600
0.300
0.400
0.300
0.200
0.200
0.200
0.400
1.000
0.200
0.300
0.200
0.200
0.200
0.700
0.200
0.700
0.300
0.600
0.400
0.200
0.300
0.500
0.200
0.200
0.300
0.300
0.300
0.600
0.500
0.200
0.200
0.300
0.600
0.400
0.200
0.200
0.500
0.200
0.200
0.600
0.300
0.400
0.300
0.200
0.400
0.400
0.500
0.200
0.300
0.200
0.200
0.600
0.200
0.200
0.200
0.400
0.200
0.500
0.300
0.300
0.200
0.200
0.300
0.300
0.300
0.200
1.000
0.600
0.600
0.200
0.200
0.200
0.300
0.600
0.300
0.600
0.400
0.500
0.400
0.500
0.500
0.200
0.200
0.500
0.200
0.200
0.300
0.300
0.202
0.398
0.400
0.500
0.200
0.200
0.400
0.500
0.600
0.500
0.300
0.400
0.200
0.200
0.200
0.200
0.300
0.900
0.400
0.300
0.200
0.400
0.398
0.402
0.200
0.400
0.300
0.200
0.400
0.300
0.400
0.400
0.200
0.200
0.300
0.298
0.302
0.300
0.400
0.500
0.500
0.200
0.200
0.200
0.400
0.300
0.400
0.300
0.200
0.200
0.200
0.400
0.400
0.200
0.300
0.400
0.500
0.400
0.300
0.200
0.600
0.300
0.400
0.200
0.300
0.500
0.400
0.600
0.300
0.400
0.300
0.200
0.300
0.500
0.200
0.300
0.200
0.300
0.300
0.300
0.400
0.200
0.700
0.600
0.500
0.300
0.400
0.300
0.600
0.400
0.200
0.200
0.300
0.298
0.402
0.300
0.298
0.302
0.700
0.200
0.200
0.200
0.398
0.206
0.796
0.600
0.300
0.400
0.500
0.400
0.500
0.300
0.200
0.200
0.200
0.200
0.200
0.300
0.600
0.200
0.200
0.200
0.200
0.500
0.300
0.200
0.400
0.600
0.200
0.400
0.200
0.200
0.200
0.300
0.200
0.200
0.200
0.500
0.400
0.300
0.400
0.200
0.300
0.200
0.200
0.200
0.400
0.500
0.900
0.200
0.300
0.400
0.300
0.200
0.200
0.200
0.302
0.206
0.392
0.300
0.300
0.300
0.400
0.500
0.200
0.200
0.200
0.300
0.200
0.200
0.200
0.300
0.302
0.298
0.300
0.200
0.700
0.200
0.400
0.300
0.200
0.398
0.302
0.698
0.202
0.400
0.400
0.400
0.200
0.400
0.900
0.600
0.300
0.200
0.200
0.200
0.300
0.298
0.602
0.398
0.202
0.300
0.498
0.402
0.598
0.302
0.400
0.298
0.202
0.400
0.398
0.302
0.600
0.400
0.200
0.200
0.200
0.400
0.200
0.300
0.198
0.204
0.298
0.200
0.300
0.400
0.200
0.300
0.600
0.300
0.400
0.200
0.300
0.298
0.302
0.600
0.300
0.600
0.198
0.402
0.300
0.300
0.200
0.400
0.300
0.300
0.600
0.198
0.202
0.500
0.298
0.602
0.398
0.502
0.500
0.200
0.200
0.200
0.200
0.198
0.302
0.200
0.500
0.200
0.602
0.198
0.202
0.198
0.400
0.200
0.502
0.198
0.600
0.502
0.398
0.400
0.300
0.200
0.500
0.400
0.400
0.300
0.200
0.200
0.300
0.300
0.500
0.400
0.200
0.300
0.400
0.200
0.400
0.800
0.500
0.200
0.200
0.500
0.400
0.500
0.300
0.200
0.200
0.200
0.500
0.400
0.200
0.200
0.300
0.200
0.200
0.300
0.900
0.300
0.200
0.200
0.200
0.200
0.200
0.300
0.200
0.500
0.300
0.300
0.200
0.500
0.500
0.500
0.200
0.200
0.600
0.200
0.500
0.300
0.702
0.398
0.400
0.300
0.200
0.700
0.200
0.400
0.500
0.400
0.500
0.300
0.700
0.300
0.200
0.200
0.300
0.200
1.100
0.702
0.298
0.200
0.400
0.400
0.500
0.500
0.200
0.200
0.200
0.400
0.300
0.700
0.200
0.200
0.200
0.400
0.400
0.200
0.300
0.500
0.200
0.300
0.300
0.600
0.198
0.504
0.198
0.300
0.300
0.700
0.200
0.700
0.200
0.400
0.200
0.298
0.302
0.700
0.200
0.200
0.200
0.400
0.300
0.700
0.600
0.300
0.200
0.200
0.200
0.300
0.200
0.700
0.300
0.200
0.200
0.202
0.198
0.200
0.300
0.400
0.300
0.300
0.900
0.200
0.200
0.200
0.300
0.900
0.300
0.200
0.200
0.200
0.200
0.702
0.798
0.400
0.200
0.300
0.900
0.600
0.300
0.400
0.500
0.400
0.500
0.500
0.200
0.300
0.200
0.400
0.300
0.600
0.200
0.400
0.200
0.400
0.900
0.300
0.200
0.200
0.200
0.300
0.600
0.400
0.400
0.300
0.300
0.400
0.600
0.302
0.198
0.200
0.300
0.200
0.300
0.200
0.300
0.700
0.200
0.300
0.200
0.200
0.300
0.600
0.200
0.202
0.298
0.200
0.300
0.400
0.500
0.400
0.502
0.498
0.300
0.700
0.200
0.300
0.500
0.200
0.300
0.200
0.300
0.900
0.400
0.200
0.300
0.218
0.282
0.200
0.200
0.300
0.400
0.200
0.400
0.200
0.400
0.400
0.200
0.200
0.400
0.198
0.402
0.300
0.300
0.300
0.300
0.400
0.200
0.200
0.600
0.400
0.600
0.900
0.200
0.200
0.300
0.200
0.200
0.700
0.300
0.200
0.200
0.200
0.400
0.400
0.500
0.200
0.300
0.202
0.396
0.302
0.698
0.202
0.206
0.294
0.300
0.202
0.398
0.200
0.200
0.202
0.298
0.200
0.500
0.200
0.400
0.700
0.202
0.198
0.200
0.200
0.200
0.300
0.200
0.200
0.300
0.600
0.200
0.200
0.200
0.600
0.900
0.300
0.300
0.300
0.400
0.500
0.200
0.500
0.200
0.300
0.300
0.300
0.200
0.700
0.400
0.300
0.200
0.500
0.200
0.200
0.302
0.598
0.200
0.500
0.200
0.200
0.700
0.200
0.500
0.200
0.800
0.400
0.300
0.300
0.200
0.200
0.200
0.300
0.600
0.500
0.200
0.200
0.300
0.300
0.200
0.400
0.400
0.500
0.200
0.300
0.200
0.200
0.200
0.400
0.300
0.200
0.200
0.300
0.200
0.800
0.300
0.200
0.200
0.300
0.500
0.400
1.100
0.202
0.498
0.300
0.600
0.300
0.500
0.400
0.400
0.200
0.300
0.600
0.700
0.200
0.200
0.200
0.400
0.400
0.200
0.400
0.700
0.200
0.200
0.200
0.200
0.200
0.300
0.700
0.300
0.600
0.400
0.200
0.300
0.200
0.300
0.400
0.500
0.400
0.300
0.400
0.200
0.200
0.200
0.400
0.900
0.400
0.300
0.300
0.200
0.900
0.200
0.200
0.200
0.200
0.200
0.200
0.402
0.198
0.200
0.402
0.200
0.200
0.198
0.300
0.300
0.302
0.298
0.500
0.400
0.200
0.300
0.400
0.200
0.300
0.400
0.300
0.200
0.400
0.500
0.400
0.900
0.902
0.198
0.200
0.200
0.300
0.200
0.200
0.500
0.300
0.200
0.200
0.200
0.200
0.200
0.400
0.800
0.200
0.300
0.200
0.200
0.200
0.900
0.200
0.600
0.400
0.200
0.200
0.200
0.300
0.300
0.300
0.400
0.400
0.300
0.300
0.202
0.198
0.200
0.200
0.198
0.602
0.300
0.900
0.500
0.700
0.600
0.300
0.200
0.200
0.700
0.200
0.300
0.200
0.298
0.202
0.400
0.398
0.502
0.500
0.200
0.200
0.300
0.298
0.302
0.698
0.202
0.200
0.400
0.198
0.302
0.200
0.300
0.200
0.600
0.300
0.300
0.200
0.400
0.198
0.202
0.200
0.300
0.300
0.200
0.200
0.200
0.398
0.404
0.598
0.200
0.400
0.200
0.198
0.212
0.390
0.200
0.198
0.602
0.200
0.198
0.302
0.400
0.300
0.200
0.400
0.300
0.200
0.700
0.198
0.602
0.300
0.200
0.200
0.300
0.400
0.200
0.300
0.200
0.298
0.402
0.598
0.302
0.400
0.298
0.202
0.200
0.400
0.198
0.402
0.200
0.200
0.200
0.500
0.200
0.300
0.300
0.500
0.400
0.200
0.302
0.298
0.600
0.300
0.600
0.300
0.400
0.200
0.600
0.300
0.200
0.700
0.600
0.200
0.700
0.200
0.600
0.300
0.400
0.300
0.200
0.400
0.500
0.700
0.200
0.400
0.200
0.400
0.200
0.200
0.500
0.200
0.500
0.200
0.300
0.200
0.200
0.200
0.200
0.500
0.200
0.200
0.400
0.198
0.402
0.600
0.500
0.400
0.200
0.300
0.600
0.200
0.200
0.300
0.300
0.200
0.400
0.400
0.200
0.300
0.200
0.298
0.402
0.400
0.198
0.302
0.698
0.202
0.400
0.398
0.502
0.200
0.300
0.900
0.500
0.200
0.200
0.200
0.200
0.200
0.300
0.298
0.602
0.400
0.500
0.498
0.402
0.200
0.398
0.302
0.200
0.200
0.298
0.202
0.300
0.300
0.198
0.502
0.200
0.300
0.400
0.500
0.200
0.200
0.500
0.198
0.202
0.300
0.200
0.298
0.302
0.300
0.398
0.502
0.498
0.402
0.200
0.200
0.198
0.302
0.202
0.496
0.202
0.206
0.592
0.202
0.400
0.400
0.206
0.294
0.400
0.200
0.700
0.198
0.202
0.200
0.300
0.298
0.602
0.200
0.200
0.300
0.400
0.300
0.300
0.300
0.200
0.400
0.500
0.400
0.500
0.400
0.400
0.200
0.300
0.900
0.300
0.200
0.200
0.200
0.200
0.300
0.400
0.900
0.300
0.300
0.300
0.400
0.500
0.300
0.600
0.300
0.600
0.300
0.600
0.206
0.694
0.200
0.202
0.198
0.300
0.402
0.598
0.200
0.600
0.300
0.400
0.200
0.300
0.600
0.200
0.298
0.202
0.200
0.400
0.198
0.302
0.200
0.300
0.198
0.202
0.600
0.200
0.300
0.200
0.200
0.300
0.300
0.200
0.498
0.202
0.600
0.198
0.402
0.300
0.298
0.602
0.200
0.198
0.502
0.200
0.298
0.402
0.598
0.302
0.200
0.200
0.298
0.202
0.400
0.398
0.602
0.400
0.400
0.598
0.302
0.500
0.198
0.202
0.500
0.298
0.208
0.394
0.200
0.198
0.202
0.300
0.300
0.198
0.402
0.598
0.302
0.400
0.298
0.202
0.400
0.398
0.202
0.600
0.200
0.700
0.200
0.200
0.200
0.200
0.300
0.198
0.702
0.298
0.302
0.300
0.398
0.202
0.300
0.300
0.198
0.402
0.598
0.302
0.400
0.298
0.202
0.798
0.602
0.400
0.300
0.200
0.900
0.400
0.200
0.200
0.500
0.400
0.200
0.300
0.500
0.400
0.500
0.900
0.200
0.200
0.200
0.200
0.200
0.300
0.400
0.500
0.400
0.200
0.300
0.200
0.200
0.200
0.300
0.500
0.200
0.200
0.300
0.300
0.300
0.200
0.500
0.200
0.300
0.600
0.400
0.200
0.300
0.700
0.200
0.200
0.502
0.398
0.200
0.200
0.600
0.300
0.900
0.300
0.300
0.200
0.400
0.200
0.700
0.198
0.202
0.200
0.300
0.298
0.302
0.300
0.200
0.198
0.302
0.400
0.298
0.402
0.598
0.302
0.698
0.202
0.200
0.300
0.298
0.502
0.200
0.300
0.900
0.200
0.200
0.200
0.300
0.198
0.202
0.200
0.300
0.298
0.202
0.400
0.398
0.502
0.500
0.400
0.200
0.398
0.302
0.200
0.498
0.202
0.300
0.200
0.298
0.904
0.298
0.200
0.402
0.198
0.300
0.300
0.398
0.502
0.500
0.200
0.200
0.598
0.502
0.498
0.402
0.200
0.398
0.302
0.300
0.200
0.198
0.202
0.500
0.298
0.402
0.200
0.400
0.600
0.300
0.300
0.200
0.400
0.198
0.702
0.298
0.202
0.400
0.200
0.200
0.200
0.200
0.400
0.198
0.302
0.500
0.400
0.300
0.600
0.500
0.400
0.300
0.200
0.400
0.600
0.300
0.400
0.200
0.300
0.900
0.400
0.200
0.300
0.500
0.400
0.500
0.200
0.200
0.200
0.300
0.400
0.900
0.200
0.500
0.200
0.200
0.200
0.500
0.400
0.200
0.300
0.400
0.200
0.300
0.900
0.300
0.600
0.200
0.198
0.502
0.200
0.298
0.202
0.200
0.400
0.198
0.302
0.400
0.298
0.202
0.200
0.400
0.198
0.402
0.600
0.202
0.298
0.500
0.800
0.204
0.396
0.300
0.500
0.400
0.398
0.502
0.200
0.298
0.202
0.200
0.400
0.198
0.302
0.300
0.200
0.198
0.202
0.500
0.298
0.602
0.200
0.200
0.700
0.200
0.500
0.600
0.200
0.200
0.300
0.298
0.602
0.200
0.198
0.302
0.200
0.300
0.198
0.402
0.598
0.302
0.200
0.200
0.298
0.202
0.300
0.300
0.198
0.302
0.300
0.200
0.200
0.500
0.400
0.200
0.200
0.200
0.300
0.198
0.202
0.500
0.298
0.202
0.400
0.302
0.598
0.200
0.300
0.400
0.200
0.398
0.302
0.200
0.498
0.202
0.500
0.298
0.402
0.400
0.200
0.500
0.200
0.300
0.200
0.200
0.400
0.300
0.200
0.400
0.400
0.200
0.300
0.300
0.300
0.300
0.400
0.200
0.300
0.200
0.700
0.300
0.200
0.400
0.200
0.700
0.300
0.300
0.300
0.300
0.600
0.300
0.600
0.400
0.300
0.200
0.300
0.600
0.300
0.400
0.200
0.300
0.600
0.300
0.400
0.200
0.200
0.200
0.500
0.700
0.200
0.300
0.200
0.298
0.602
0.400
0.300
0.300
0.398
0.502
0.200
0.298
0.702
0.298
0.602
0.400
0.300
0.200
0.300
0.198
0.302
0.500
0.198
0.302
0.500
0.198
0.202
0.798
0.502
0.300
0.200
0.300
0.202
0.496
0.302
0.400
0.298
0.202
0.500
0.200
0.200
0.500
0.400
0.200
0.300
0.300
0.198
0.402
0.300
0.298
0.302
0.200
0.300
0.198
0.202
0.200
0.400
0.198
0.602
0.200
0.200
0.300
0.200
0.498
0.202
0.600
0.198
0.302
0.400
0.298
0.202
0.400
0.200
0.198
0.502
0.498
0.402
0.200
0.200
0.198
0.302
0.200
0.498
0.202
0.200
0.200
0.200
0.198
0.402
0.600
0.400
0.200
0.398
0.202
0.200
0.400
0.198
0.302
0.400
0.298
0.402
0.200
0.200
0.200
0.202
0.198
0.300
0.300
0.500
0.200
0.200
0.900
0.500
0.800
0.200
0.200
0.400
0.400
0.200
0.300
0.400
0.200
0.300
0.300
0.600
0.700
0.200
0.200
0.400
0.300
0.300
0.600
0.200
0.300
0.200
0.200
0.700
0.200
0.300
0.600
0.200
0.700
0.700
0.200
0.900
0.500
0.200
0.200
0.300
0.200
0.200
0.598
0.302
0.698
0.202
0.600
0.198
0.208
0.294
0.200
0.298
0.202
0.798
0.402
0.200
0.400
0.400
0.598
0.202
0.600
0.198
0.402
0.300
0.298
0.302
0.300
0.200
0.198
0.502
0.300
0.198
0.402
0.300
0.298
0.302
0.600
0.300
0.200
0.200
0.398
0.802
0.198
0.602
0.398
0.402
0.598
0.302
0.300
0.398
0.202
0.300
0.498
0.202
0.200
0.400
0.198
0.302
0.500
0.198
0.202
0.400
0.200
0.198
0.202
0.600
0.198
0.402
0.200
0.200
0.200
0.500
0.498
0.502
0.300
0.198
0.202
0.200
0.300
0.298
0.202
0.400
0.200
0.198
0.202
0.300
0.300
0.198
0.402
0.300
0.298
0.302
0.300
0.200
0.198
0.202
0.300
0.200
0.298
0.402
0.200
0.200
0.200
0.300
0.200
0.200
0.400
0.400
0.300
0.500
0.502
0.498
0.282
0.418
0.500
0.300
0.200
0.400
0.300
0.600
1.002
0.298
0.500
0.400
0.500
0.900
0.900
0.500
0.400
0.200
0.200
0.500
0.200
0.200
0.500
0.300
0.200
0.400
0.400
0.200
0.300
0.500
0.400
0.700
0.200
0.400
0.200
0.198
0.402
0.200
0.200
0.198
0.402
0.200
0.398
0.202
0.200
0.400
0.198
0.202
0.500
0.298
0.302
0.300
0.200
0.198
0.202
0.300
0.200
0.298
0.402
0.202
0.396
0.302
0.206
0.294
0.198
0.202
0.204
0.396
0.198
0.202
0.400
0.200
0.198
0.602
0.398
0.802
0.198
0.202
0.500
0.298
0.202
0.400
0.200
0.198
0.502
0.200
0.298
0.402
0.200
0.200
0.198
0.302
0.300
0.398
0.202
0.200
0.300
0.298
0.502
0.200
0.298
1.000
0.202
0.200
0.400
0.198
0.702
0.298
0.202
0.400
0.300
0.198
0.402
0.200
0.298
0.402
0.200
0.398
0.302
0.200
0.498
0.202
0.200
0.598
0.502
0.200
0.298
0.302
0.300
0.398
0.302
0.500
0.198
0.302
0.400
0.298
0.202
0.400
0.200
0.198
0.402
0.300
0.298
0.302
0.600
0.300
0.400
0.500
0.300
0.200
0.400
0.300
0.600
0.300
0.200
0.200
0.200
0.400
0.200
0.300
0.500
0.400
0.502
0.398
0.400
0.500
0.400
0.500
0.200
0.200
0.500
0.500
0.400
0.400
0.200
0.300
0.400
0.300
0.600
0.500
0.400
0.500
0.400
0.500
0.300
0.200
0.400
0.200
0.198
0.502
0.300
0.198
0.402
0.400
0.198
0.302
0.300
0.200
0.198
0.202
0.200
0.200
0.200
0.198
0.402
0.400
0.198
0.202
0.300
0.498
0.202
0.300
0.300
0.198
0.302
0.400
0.298
0.302
0.300
0.200
0.198
0.202
0.300
0.300
0.198
0.402
0.400
0.198
0.302
0.602
0.298
0.500
0.298
0.402
0.200
0.398
0.302
0.200
0.498
0.202
0.300
0.300
0.198
0.402
0.300
0.298
0.602
0.200
0.198
0.202
0.300
0.300
0.198
0.402
0.400
0.198
0.302
0.500
0.198
0.202
0.300
0.200
0.298
0.402
0.400
0.198
0.502
0.498
0.202
0.600
0.198
0.702
0.298
0.602
0.200
0.198
0.202
0.300
0.300
0.198
0.202
0.200
0.300
0.298
0.302
0.300
0.300
0.700
0.200
0.300
0.600
0.600
0.200
0.200
0.300
0.200
0.300
0.300
0.400
0.500
0.400
0.200
0.300
0.900
0.600
0.300
0.300
0.600
0.300
0.600
0.500
0.400
0.600
0.300
0.300
0.300
0.300
0.500
0.400
0.300
0.300
0.300
0.300
0.600
0.300
0.500
0.400
0.400
0.400
0.200
0.300
0.500
0.200
0.200
0.600
0.300
0.500
0.300
0.198
0.602
0.200
0.198
0.302
0.200
0.498
0.202
0.200
0.400
0.198
0.202
0.500
0.298
0.202
0.400
0.200
0.198
0.502
0.400
0.500
0.300
0.298
0.302
0.300
0.200
0.198
0.202
0.500
0.298
0.402
0.200
0.200
0.198
0.402
0.200
0.398
0.302
0.200
0.300
0.198
0.202
0.200
0.300
0.298
0.602
0.200
0.198
0.502
0.300
0.198
0.402
0.300
0.298
0.302
0.300
0.200
0.198
0.202
0.300
0.200
0.298
0.502
0.400
0.400
0.200
0.300
0.400
0.200
0.300
0.400
0.500
0.398
0.302
0.300
0.200
0.198
0.202
0.300
0.300
0.198
0.202
0.200
0.400
0.198
0.302
0.300
0.200
0.198
0.202
0.300
0.200
0.298
0.802
0.198
0.302
0.300
0.398
0.202
0.200
0.400
0.198
0.202
0.500
0.298
0.202
0.400
0.200
0.198
0.402
0.200
0.200
0.198
0.302
0.500
0.200
0.200
0.700
0.200
0.200
0.300
0.400
0.202
0.698
0.204
0.296
0.400
0.206
0.694
0.204
0.396
0.300
0.500
0.400
0.400
0.200
0.300
0.400
0.500
0.300
0.200
0.400
0.300
0.300
0.300
0.400
0.500
0.500
0.400
0.300
0.600
0.900
0.200
0.700
0.300
0.200
0.400
0.398
0.502
0.300
0.198
0.402
0.300
0.298
0.302
0.302
0.396
0.202
0.200
0.598
0.302
0.700
0.200
0.400
0.300
0.200
0.700
0.200
0.300
0.400
0.298
0.302
0.300
0.200
0.198
0.202
0.300
0.300
0.198
0.402
0.300
0.298
0.302
0.400
0.298
0.202
0.300
0.300
0.198
0.402
0.600
0.300
0.600
0.500
0.400
0.200
0.700
0.298
0.602
0.200
0.198
0.202
0.300
0.300
0.198
0.402
0.400
0.198
0.302
0.300
0.200
0.198
0.202
0.600
0.198
0.402
0.300
0.300
0.300
0.600
0.402
0.498
0.198
0.206
0.496
0.300
0.600
0.300
0.600
0.300
0.600
0.300
0.298
0.302
0.300
0.398
0.202
0.800
0.400
0.200
0.200
0.200
0.700
0.200
0.300
0.200
0.400
0.600
0.300
0.200
0.200
0.500
0.300
0.600
0.400
0.500
0.200
0.300
0.200
0.200
0.300
0.300
0.300
0.500
0.200
0.200
0.500
0.400
0.502
0.400
0.298
0.600
0.200
0.200
0.500
0.400
0.500
0.300
0.600
0.400
0.500
0.500
0.400
0.200
0.400
0.300
0.700
0.200
0.300
0.500
0.300
0.300
0.400
0.900
0.200
0.200
0.200
0.300
0.200
0.200
0.500
0.300
0.600
0.400
0.200
0.300
0.498
0.402
0.300
0.298
0.302
0.698
0.202
0.602
0.298
0.500
0.400
0.300
0.200
0.498
0.202
0.200
0.400
0.198
0.202
0.500
0.298
0.202
0.400
0.200
0.198
0.502
0.300
0.198
0.402
0.300
0.298
0.302
0.500
0.198
0.202
0.400
0.200
0.198
0.602
0.200
0.198
0.302
0.698
0.302
0.200
0.300
0.198
0.302
0.400
0.298
0.302
0.300
0.200
0.198
0.502
0.300
0.198
0.402
0.300
0.298
0.302
0.300
0.300
0.202
0.498
0.200
0.198
0.402
0.400
0.200
0.500
0.498
0.602
0.200
0.198
0.202
0.200
0.300
0.298
0.302
0.300
0.200
0.200
0.200
0.600
0.198
0.208
0.294
0.200
0.500
0.300
0.200
0.400
0.300
0.600
0.500
0.400
0.400
0.500
0.200
0.700
0.400
0.500
0.300
0.300
0.300
0.400
0.500
0.500
0.400
0.300
0.600
0.200
0.300
0.400
0.600
0.300
0.500
0.400
0.400
0.200
0.302
0.798
0.400
0.200
0.300
0.400
0.500
0.498
0.202
0.200
0.400
0.198
0.302
0.400
0.298
0.302
0.300
0.200
0.198
0.202
0.400
0.200
0.198
0.502
0.200
0.300
0.998
0.302
0.500
0.198
0.202
0.200
0.300
0.298
0.202
0.400
0.200
0.198
0.502
0.300
0.198
0.402
0.300
0.298
0.302
0.400
0.298
0.202
0.300
0.200
0.298
0.402
0.200
0.200
0.200
0.600
0.400
0.500
0.402
0.398
0.400
0.400
0.200
0.300
0.398
0.502
0.498
0.402
0.300
0.298
0.302
0.300
0.200
0.198
0.202
0.400
0.200
0.198
0.802
0.200
0.400
0.200
0.398
0.302
0.200
0.300
0.198
0.302
0.400
0.298
0.602
0.200
0.198
0.502
0.300
0.198
0.402
0.400
0.198
0.302
0.300
0.200
0.198
0.202
0.300
0.200
0.298
0.502
0.200
0.300
0.202
0.198
0.200
0.200
0.200
0.400
0.400
0.206
0.294
0.400
0.206
0.294
0.400
0.206
0.394
0.500
0.700
0.202
0.298
0.400
0.204
0.396
0.300
0.206
0.294
0.400
0.206
0.394
0.300
0.600
0.300
0.300
0.200
0.400
0.400
0.500
0.300
0.300
0.300
0.500
0.400
0.200
0.300
0.400
0.300
0.200
0.400
0.300
0.200
0.400
0.300
0.400
0.200
0.600
0.198
0.402
0.200
0.200
0.198
0.302
0.698
0.202
0.600
0.198
0.402
0.300
0.300
0.600
0.200
0.700
0.200
0.400
0.300
0.200
0.398
0.302
0.200
0.498
0.202
0.600
0.198
0.402
0.400
0.200
0.300
0.200
0.498
0.402
0.400
0.198
0.202
0.200
0.300
0.298
0.602
0.200
0.198
0.502
0.300
0.198
0.402
0.300
0.298
0.302
0.300
0.398
0.202
0.300
0.300
0.198
0.702
0.300
0.300
0.200
0.498
0.802
0.198
0.204
0.498
0.298
0.602
0.300
0.600
0.300
0.600
0.400
0.198
0.302
0.300
0.200
0.198
0.202
0.300
0.300
0.198
0.602
0.200
0.200
0.300
0.300
0.398
0.302
0.500
0.198
0.202
0.200
0.300
0.298
0.302
0.300
0.200
0.200
0.400
0.300
0.298
0.302
0.600
0.300
0.600
0.300
0.500
0.400
0.400
0.200
0.300
0.300
0.300
0.300
0.300
0.302
0.298
0.500
0.400
0.300
0.200
0.400
0.300
0.200
0.400
0.300
0.200
0.400
0.400
0.200
0.300
0.300
0.200
0.400
0.400
0.200
0.300
0.400
0.500
0.400
0.500
0.300
0.300
0.300
0.300
0.200
0.400
0.300
0.300
0.300
0.200
0.198
0.202
0.300
0.300
0.198
0.402
0.300
0.298
0.302
0.300
0.200
0.198
0.202
0.300
0.200
0.298
0.602
0.200
0.200
0.400
0.200
0.300
0.200
0.400
0.300
0.198
0.702
0.298
0.202
0.400
0.200
0.198
0.302
0.200
0.300
0.198
0.204
0.198
0.400
0.198
0.602
0.300
0.600
0.300
0.800
0.200
0.200
0.500
0.498
0.502
0.300
0.198
0.302
0.400
0.298
0.602
0.200
0.198
0.202
0.300
0.300
0.198
0.202
0.200
0.400
0.198
0.302
0.300
0.200
0.198
0.202
0.300
0.200
0.298
0.402
0.400
0.200
0.500
0.498
0.202
0.200
0.400
0.198
0.202
0.200
0.300
0.298
0.502
0.300
0.198
0.302
0.500
0.198
0.202
0.500
0.298
0.208
0.494
0.298
0.502
0.200
0.298
0.402
0.200
0.200
0.200
0.300
0.400
0.400
0.400
0.300
0.400
0.500
0.300
0.300
0.300
0.300
0.600
0.300
0.600
0.500
0.400
0.500
0.400
0.300
0.200
0.400
0.400
0.200
0.300
0.400
0.200
0.300
0.300
0.200
0.400
0.300
0.200
0.402
0.398
0.200
0.200
0.900
0.400
0.500
0.600
0.300
0.500
0.200
0.200
0.800
0.200
0.400
0.200
0.198
0.502
0.200
0.300
0.500
0.498
0.202
0.300
0.300
0.198
0.402
0.300
0.298
0.602
0.200
0.198
0.202
0.300
0.498
0.402
0.208
0.390
0.302
0.400
0.298
0.202
0.600
0.198
0.602
0.200
0.200
0.400
0.500
0.200
0.300
0.400
0.198
0.202
0.200
0.300
0.298
0.202
0.400
0.200
0.198
0.502
0.300
0.198
0.402
0.400
0.198
0.302
0.400
0.298
0.202
0.400
0.200
0.198
0.206
0.396
0.200
0.200
0.400
0.200
0.300
0.400
0.500
0.198
0.402
0.300
0.298
0.202
0.400
0.200
0.198
0.502
0.200
0.298
0.402
0.598
0.302
0.300
0.398
0.202
0.300
0.200
0.298
0.402
0.200
0.200
0.200
0.200
0.300
0.400
0.300
0.200
0.400
0.198
0.202
0.500
0.298
0.202
0.400
0.200
0.200
0.200
0.200
0.300
0.298
0.302
0.302
0.298
0.300
0.200
0.700
0.200
0.700
0.200
0.400
0.300
0.200
0.400
0.300
0.300
0.300
0.300
0.600
0.300
0.400
0.200
0.300
0.300
0.200
0.400
0.900
0.200
0.300
0.400
0.300
0.200
0.400
0.900
0.300
0.200
0.400
0.500
0.400
0.300
0.200
0.400
0.400
0.500
0.300
0.200
0.400
0.200
0.198
0.502
0.402
0.498
0.300
0.300
0.300
0.300
0.398
0.202
0.300
0.498
0.502
0.200
0.300
0.400
0.200
0.398
0.402
0.400
0.198
0.702
0.298
0.302
0.300
0.200
0.198
0.502
0.300
0.198
0.402
0.598
0.302
0.698
0.202
0.300
0.300
0.198
0.402
0.200
0.200
0.200
0.500
0.400
0.200
0.200
0.200
0.300
0.198
0.202
0.400
0.398
0.202
0.400
0.200
0.198
0.202
0.300
0.498
0.402
0.300
0.298
0.302
0.698
0.202
0.500
0.298
0.604
0.198
0.200
0.400
0.500
0.200
0.200
0.500
0.198
0.202
0.500
0.298
0.202
0.400
0.398
0.202
0.300
0.300
0.198
0.402
0.300
0.298
0.302
0.300
0.398
0.202
0.300
0.200
0.298
0.502
0.200
0.300
0.500
0.200
0.400
0.200
0.500
0.300
0.600
0.300
0.200
0.400
0.300
0.300
0.300
0.500
0.400
0.300
0.300
0.300
0.300
0.200
0.400
0.300
0.200
0.400
0.500
0.400
0.500
0.400
0.300
0.200
0.400
0.300
0.300
0.300
0.400
0.500
0.300
0.200
0.400
0.300
0.600
0.400
0.500
0.400
0.500
0.700
0.200
0.300
0.300
0.198
0.602
0.200
0.200
0.300
0.200
0.400
0.200
0.300
0.400
0.198
0.202
0.200
0.300
0.298
0.202
0.400
0.398
0.202
0.300
0.498
0.202
0.200
0.300
0.298
0.302
0.300
0.300
0.700
0.200
0.600
0.300
0.300
0.300
0.200
0.400
0.200
0.300
0.400
0.198
0.402
0.300
0.298
0.602
0.398
0.202
0.300
0.498
0.402
0.300
0.298
0.302
0.300
0.200
0.198
0.202
0.300
0.200
0.298
0.402
0.200
0.200
0.200
0.300
0.600
0.200
0.300
0.400
0.198
0.702
0.298
0.302
0.300
0.398
0.404
0.596
0.202
0.500
0.298
0.208
0.394
0.200
0.198
0.502
0.200
0.400
0.300
0.500
0.400
0.400
0.300
0.400
0.200
0.398
0.302
0.200
0.498
0.402
0.400
0.200
0.300
0.400
0.298
0.302
0.300
0.200
0.400
0.300
0.200
0.400
0.300
0.200
0.400
0.400
0.200
0.300
0.300
0.600
0.600
0.300
0.400
0.500
0.300
0.200
0.400
0.300
0.600
0.300
0.200
0.400
0.300
0.200
0.400
0.300
0.300
0.300
0.300
0.600
0.400
0.200
0.300
0.400
0.500
0.400
0.200
0.300
0.600
0.300
0.600
0.300
0.398
0.502
0.498
0.402
0.200
0.200
0.198
0.302
0.200
0.200
0.298
0.202
0.300
0.200
0.298
0.702
0.300
0.500
0.400
0.200
0.400
0.300
0.198
0.402
0.300
0.298
0.202
0.400
0.398
0.502
0.498
0.402
0.300
0.298
0.302
0.698
0.202
0.300
0.300
0.198
0.302
0.300
0.200
0.200
0.500
0.500
0.500
0.400
0.400
0.400
0.600
0.300
0.200
0.198
0.502
0.498
0.402
0.300
0.298
0.302
0.300
0.398
0.202
0.300
0.300
0.198
0.602
0.200
0.200
0.300
0.600
0.200
0.700
0.198
0.202
0.500
0.298
0.602
0.398
0.202
0.300
0.498
0.402
0.300
0.298
0.302
0.300
0.398
0.202
0.302
0.298
0.198
0.302
0.400
0.300
0.200
0.400
0.200
0.300
0.400
0.300
0.200
0.200
0.500
0.400
0.200
0.300
0.400
0.500
0.300
0.600
0.200
0.700
0.200
0.700
0.400
0.200
0.300
0.300
0.200
0.400
0.300
0.200
0.400
0.500
0.400
0.300
0.200
0.400
0.300
0.600
0.400
0.200
0.300
0.300
0.300
0.300
0.500
0.400
0.300
0.200
0.400
0.700
0.200
0.300
0.200
0.298
0.402
0.200
0.400
0.300
0.600
0.300
0.600
0.198
0.702
0.298
0.602
0.300
0.600
0.498
0.402
0.300
0.298
0.302
0.400
0.298
0.202
0.300
0.200
0.298
0.402
0.400
0.200
0.500
0.400
0.200
0.200
0.200
0.300
0.198
0.302
0.400
0.298
0.602
0.398
0.202
0.300
0.200
0.298
0.402
0.598
0.302
0.500
0.198
0.202
0.300
0.498
0.602
0.400
0.502
0.398
0.200
0.200
0.500
0.198
0.202
0.500
0.298
0.208
0.394
0.398
0.202
0.300
0.498
0.402
0.598
0.302
0.698
0.202
0.400
0.398
0.402
0.200
0.400
0.300
0.600
0.200
0.700
0.198
0.202
0.200
0.300
0.298
0.602
0.200
0.200
0.200
0.200
0.300
0.300
0.300
0.300
0.200
0.400
0.400
0.500
0.300
0.402
0.198
0.600
0.300
0.300
0.300
0.900
0.600
0.300
1.200
0.300
0.600
0.300
0.300
0.300
0.300
0.200
0.400
0.900
0.400
0.200
0.300
0.400
0.200
0.300
0.600
0.300
0.208
0.292
0.400
0.300
0.600
0.300
0.300
0.300
0.398
0.502
0.498
0.402
0.200
0.398
0.302
0.300
0.398
0.202
0.400
0.398
0.702
0.300
0.900
0.200
0.300
0.400
0.198
0.302
0.302
0.396
0.402
0.598
0.302
0.400
0.298
0.202
0.500
0.298
0.208
0.394
0.398
0.202
0.300
0.200
0.298
0.402
0.600
0.300
0.600
0.200
0.200
0.500
0.198
0.202
0.500
0.298
0.202
0.400
0.398
0.202
0.300
0.498
0.402
0.300
0.298
0.302
0.400
0.298
0.202
0.200
0.300
0.298
0.402
0.600
0.300
0.300
0.300
0.200
0.600
0.300
0.200
0.200
0.200
0.398
0.202
0.300
0.498
0.202
0.200
0.598
0.302
0.400
0.298
0.202
0.500
0.298
0.202
0.300
0.200
0.298
0.602
0.200
0.200
0.500
0.200
0.400
0.300
0.400
0.900
0.500
0.400
0.300
0.600
0.200
0.200
0.500
0.300
0.600
0.400
0.200
0.300
0.400
0.200
0.300
0.400
0.500
0.400
0.200
0.300
0.900
0.400
0.500
0.400
0.500
0.600
0.300
0.400
0.500
0.400
0.200
0.300
0.500
0.400
0.300
0.400
0.200
0.400
0.398
0.502
0.200
0.300
0.300
0.200
0.400
0.200
0.400
0.300
0.198
0.202
0.500
0.298
0.302
0.300
0.398
0.502
0.498
0.402
0.300
0.298
0.210
0.392
0.398
0.202
0.300
0.200
0.298
1.002
0.300
0.200
0.400
0.200
0.400
0.300
0.198
0.202
0.500
0.298
0.602
0.398
0.202
0.300
0.200
0.298
0.402
0.204
0.394
0.302
0.206
0.492
0.202
0.206
0.592
0.202
0.500
0.300
0.500
0.400
0.200
0.200
0.500
0.198
0.702
0.298
0.602
0.398
0.202
0.300
0.498
0.402
0.598
0.302
0.698
0.202
0.300
0.200
0.298
0.502
0.500
0.300
0.600
0.200
0.300
0.400
0.198
0.402
0.300
0.298
0.202
0.400
0.302
0.398
0.400
0.600
0.300
0.600
0.300
0.400
0.200
0.300
0.200
0.400
0.400
0.200
0.300
0.300
0.200
0.400
0.400
0.200
0.300
0.300
0.600
0.500
0.400
0.300
0.200
0.400
0.300
0.200
0.400
0.300
0.200
0.400
0.400
0.200
0.300
0.500
0.400
0.500
0.400
0.500
0.400
0.400
0.200
0.300
0.500
0.400
0.300
0.202
0.398
0.400
0.500
0.400
0.500
0.400
0.500
0.300
0.398
0.202
0.798
0.602
0.400
0.300
0.300
0.300
0.200
0.700
0.198
0.702
0.298
0.202
0.400
0.398
0.302
0.200
0.498
0.402
0.200
0.398
0.302
0.300
0.398
0.202
0.300
0.200
0.298
0.702
0.300
0.500
0.400
0.200
0.400
0.300
0.198
0.302
0.400
0.298
0.316
0.286
0.398
0.202
0.300
0.498
0.402
0.600
0.300
0.602
0.298
0.300
0.200
0.400
0.300
0.200
0.400
0.300
0.200
0.400
0.200
0.400
0.300
0.198
0.702
0.298
0.202
0.400
0.398
0.202
0.300
0.498
0.402
0.300
0.298
0.302
0.400
0.298
0.202
0.300
0.200
0.298
0.702
0.300
0.500
0.200
0.400
0.200
0.500
0.700
0.200
0.400
0.200
0.300
0.200
0.200
0.500
0.300
0.400
0.200
0.200
0.200
0.200
0.300
0.300
0.300
0.600
0.300
0.600
0.300
0.600
0.200
0.400
0.300
0.600
0.300
0.600
0.300
0.600
0.300
0.200
0.400
0.300
0.200
0.400
0.500
0.400
0.300
0.200
0.400
0.300
0.400
0.200
0.500
0.298
0.402
0.200
0.400
0.300
0.200
0.400
0.300
0.200
0.400
0.198
0.202
0.500
0.298
0.202
0.302
0.496
0.302
0.698
0.202
0.500
0.298
0.208
0.394
0.398
0.202
0.300
0.200
0.298
0.602
0.400
0.300
0.200
0.400
0.200
0.200
0.500
0.198
0.702
0.298
0.602
0.398
0.202
0.300
0.498
0.402
0.598
0.302
0.300
0.398
0.202
0.300
0.200
0.298
1.002
0.300
0.300
0.300
0.200
0.300
0.400
0.198
0.402
0.200
0.398
0.302
0.200
0.498
0.202
0.200
0.598
0.302
0.400
0.298
0.202
0.400
0.398
0.212
0.290
0.200
0.298
0.302
0.400
0.200
0.500
0.200
0.200
0.400
0.200
0.300
0.400
0.200
0.300
0.398
0.302
0.300
0.200
0.200
0.200
0.200
0.300
0.300
0.300
0.600
0.300
0.200
0.200
0.200
0.300
0.300
0.600
0.300
0.600
0.600
0.300
0.300
0.600
0.300
0.600
0.300
0.200
0.400
0.400
0.500
0.300
0.600
0.400
0.200
0.300
0.400
0.500
0.202
0.698
0.204
0.696
0.206
0.394
0.300
0.206
0.294
0.400
0.206
0.394
0.300
0.300
0.200
0.400
0.398
0.202
0.300
0.498
0.402
0.598
0.302
0.300
0.398
0.202
0.300
0.498
0.402
0.600
0.400
0.500
0.200
0.200
0.500
0.198
0.202
0.500
0.298
0.202
0.400
0.398
0.202
0.300
0.498
0.402
0.300
0.298
0.302
0.302
0.396
0.202
0.200
0.598
0.302
0.400
0.300
0.200
0.400
0.300
0.200
0.300
0.400
0.198
0.702
0.298
0.202
0.400
0.398
0.202
0.300
0.498
0.402
0.598
0.302
0.698
0.202
0.200
0.200
0.398
0.402
0.600
0.300
0.600
0.200
0.700
0.198
0.202
0.200
0.300
0.298
0.602
0.398
0.202
0.300
0.400
0.200
0.300
0.300
0.300
0.300
0.300
0.398
0.202
0.300
0.498
0.402
0.400
0.200
0.600
0.200
0.300
0.700
0.400
0.500
0.300
0.600
0.300
0.600
0.300
0.300
0.300
0.500
0.400
0.500
0.400
0.600
0.300
0.300
0.200
0.400
0.300
0.300
0.300
0.300
0.200
0.400
0.500
0.400
0.600
0.300
0.400
0.500
0.300
0.300
0.300
0.400
0.500
0.300
0.200
0.400
0.400
0.300
0.200
0.400
0.398
0.502
0.500
0.400
0.500
0.200
0.200
0.500
0.198
0.202
0.500
0.298
0.302
0.300
0.398
0.502
0.498
0.402
0.300
0.298
0.302
0.400
0.298
0.202
0.300
0.498
0.402
0.600
0.500
0.400
0.200
0.200
0.500
0.198
0.202
0.200
0.300
0.298
0.202
0.400
0.398
0.502
0.498
0.402
0.200
0.398
0.302
0.300
0.302
0.298
0.500
0.400
0.500
0.400
0.300
0.200
0.400
0.200
0.300
0.400
0.198
0.702
0.298
0.202
0.400
0.398
0.502
0.498
0.402
0.300
0.298
0.302
0.400
0.298
0.202
0.500
0.298
0.502
0.200
0.300
0.300
0.600
0.200
0.200
0.500
0.198
0.702
0.298
0.202
0.400
0.200
0.200
0.300
0.400
0.300
0.300
0.300
0.200
0.302
0.398
0.200
0.200
0.500
0.400
0.500
0.400
1.100
0.300
0.300
0.300
0.400
0.200
0.300
0.300
0.200
0.400
0.900
0.300
0.200
0.400
0.200
0.300
0.400
0.400
0.500
0.600
0.300
0.300
0.600
0.400
0.500
0.700
0.600
0.500
0.300
0.600
0.398
0.202
0.300
0.498
0.402
0.300
0.298
0.302
0.698
0.202
0.400
0.398
0.702
0.300
0.300
0.200
0.402
0.598
0.200
0.300
0.300
0.300
0.398
0.202
0.300
0.498
0.202
0.200
0.598
0.302
0.400
0.298
0.302
0.400
0.298
0.202
0.500
0.298
0.602
0.400
0.300
0.600
0.400
0.700
0.200
0.200
0.300
0.300
0.600
0.400
0.200
0.300
0.498
0.402
0.300
0.298
0.302
0.698
0.202
0.400
0.400
0.400
0.200
0.400
0.200
0.700
0.400
0.200
0.300
0.400
0.200
0.300
0.400
0.200
0.300
0.398
0.202
0.300
0.498
0.402
0.300
0.298
0.302
0.698
0.202
0.500
0.300
0.500
0.200
0.300
0.700
0.800
0.300
0.200
0.200
0.200
0.300
0.300
0.300
0.300
0.600
0.300
0.600
0.300
0.300
0.200
0.400
0.600
0.300
0.300
0.300
0.300
0.500
0.400
0.202
0.298
0.400
0.500
0.400
0.206
0.294
0.400
0.206
0.394
0.300
0.300
0.200
0.400
0.200
0.200
0.500
0.400
0.200
0.300
0.300
0.200
0.400
0.400
0.300
0.200
0.300
0.200
0.298
0.602
0.400
0.500
0.400
0.200
0.200
0.698
0.202
0.500
0.298
0.602
0.398
0.202
0.300
0.498
0.402
0.300
0.298
0.302
0.300
0.600
0.300
0.200
0.298
0.402
0.600
0.900
0.200
0.400
0.300
0.198
0.202
0.300
0.200
0.200
0.700
0.200
0.400
0.300
0.200
0.400
0.300
0.200
0.398
0.302
0.200
0.498
0.202
0.400
0.398
0.402
0.200
0.400
0.300
0.200
0.500
0.300
0.200
0.300
0.198
0.202
0.200
0.300
0.298
0.602
0.398
0.302
0.200
0.498
0.402
0.598
0.302
0.200
0.498
0.202
0.300
0.498
0.502
0.200
0.300
0.300
0.200
0.400
0.400
0.500
0.200
0.202
0.498
0.300
0.600
0.200
0.206
0.294
0.502
0.498
0.300
0.200
0.400
0.400
0.200
0.300
0.300
0.200
0.400
0.300
0.200
0.400
0.200
0.700
0.900
0.200
0.400
0.300
0.200
0.200
0.300
0.200
0.300
0.400
0.200
0.500
0.400
0.500
0.400
0.200
0.400
0.300
0.900
0.300
0.200
0.400
0.300
0.300
0.300
0.500
0.400
0.300
0.200
0.400
0.300
0.200
0.400
0.398
0.208
0.294
0.200
0.298
0.402
0.598
0.302
0.200
0.498
0.202
0.300
0.200
0.298
0.202
0.200
0.600
0.300
0.200
0.400
0.200
0.400
0.498
0.202
0.500
0.298
0.302
0.300
0.398
0.502
0.498
0.202
0.200
0.300
0.298
0.302
0.300
0.400
0.200
0.798
0.502
0.302
0.198
0.200
0.400
0.400
0.200
0.300
0.498
0.402
0.600
0.200
0.400
0.200
0.500
0.200
0.498
0.402
0.200
0.400
0.600
0.300
0.900
1.200
0.200
0.200
0.500
0.200
0.700
0.198
0.302
0.200
0.200
0.300
0.500
0.500
0.500
0.500
0.300
0.700
0.200
0.400
0.400
0.200
0.300
0.200
0.300
0.500
0.200
0.300
0.302
0.400
0.498
0.200
0.300
0.400
0.500
0.600
0.200
0.600
0.300
0.600
0.200
0.206
0.596
0.198
0.600
0.200
0.200
0.202
0.498
0.300
0.300
0.200
0.200
0.200
0.300
0.500
0.300
0.702
0.798
0.300
0.200
0.200
0.300
0.200
0.700
0.800
0.400
0.500
0.300
0.200
0.300
0.200
0.700
0.202
0.298
0.200
0.300
0.300
0.700
0.200
0.400
0.302
0.198
0.200
0.400
0.300
0.300
0.300
0.400
0.200
0.300
0.500
0.400
0.600
0.300
0.700
0.200
0.400
0.400
0.200
0.800
0.402
0.200
0.198
0.200
0.300
0.200
0.500
0.700
0.300
0.500
0.202
0.200
0.198
0.200
0.300
0.400
0.300
0.200
0.500
0.300
0.700
0.300
0.700
0.200
0.200
0.702
0.298
0.300
0.200
0.400
0.200
0.200
0.202
0.198
0.400
0.200
0.202
0.300
0.200
0.200
0.600
0.198
0.202
0.398
0.200
0.302
0.400
0.198
0.200
0.400
0.300
0.200
0.500
0.300
0.200
0.300
0.200
0.300
0.402
0.400
0.312
0.386
0.300
0.206
0.796
0.198
0.200
0.400
0.200
0.200
0.200
0.402
0.198
0.200
0.202
0.200
0.200
0.200
0.398
0.300
0.700
0.200
0.202
0.398
0.300
0.202
0.600
0.598
0.202
0.398
0.502
0.900
0.200
0.198
0.200
0.200
0.500
0.502
0.298
0.300
0.302
0.200
0.400
0.200
0.300
0.398
0.202
0.300
0.400
0.200
0.300
0.600
0.300
0.400
0.200
0.500
0.200
0.200
0.400
0.398
0.202
0.600
0.200
0.398
0.302
0.200
0.200
0.198
0.200
0.302
0.598
0.302
0.698
0.202
0.700
0.200
0.500
0.398
0.402
0.300
0.200
0.500
0.200
0.398
0.302
0.400
0.298
0.302
0.200
0.200
0.298
0.502
0.498
0.402
0.400
0.500
0.400
0.500
0.400
0.398
0.402
0.204
0.394
0.300
0.602
0.200
0.300
0.200
0.200
0.398
0.602
0.198
0.502
0.198
0.300
0.502
0.400
0.400
0.200
0.400
0.200
0.198
0.402
0.200
0.200
0.200
0.398
0.502
0.300
0.200
0.298
0.302
0.400
0.200
0.400
0.200
0.200
0.298
0.202
0.500
0.298
0.202
0.200
0.200
0.300
0.200
0.400
0.498
0.502
0.400
0.400
0.300
0.200
0.400
0.200
0.300
0.400
0.300
0.400
0.300
0.200
0.400
0.600
0.300
0.202
0.498
0.200
0.200
0.200
0.200
0.200
0.200
0.300
0.200
0.200
0.300
0.600
0.400
0.200
0.200
0.200
0.200
0.200
0.400
0.208
0.392
0.200
0.300
0.200
0.200
0.300
0.400
0.200
0.500
0.200
0.300
0.500
0.500
0.400
0.800
0.200
0.500
0.200
0.200
0.200
0.200
0.200
0.200
0.500
0.200
0.200
0.400
0.200
0.300
0.300
0.200
0.200
0.200
0.400
0.200
0.400
0.300
0.200
0.400
0.200
0.700
0.300
0.200
0.500
0.200
0.500
0.200
0.200
0.400
0.200
0.298
0.202
0.200
0.200
0.300
0.200
0.300
0.598
0.302
0.698
0.202
0.700
0.200
0.500
0.300
0.200
0.200
0.400
0.200
0.200
0.200
0.200
0.500
0.200
0.300
0.202
0.198
0.300
0.300
0.200
0.300
0.200
0.200
0.500
0.200
0.200
0.200
0.200
0.200
0.200
0.202
0.198
0.200
0.300
0.600
0.300
0.300
0.202
0.298
1.200
0.200
0.200
0.200
0.200
0.300
0.400
0.300
0.298
0.202
0.400
0.300
0.500
0.200
0.400
0.400
0.300
0.200
0.200
0.200
0.400
0.200
0.200
0.200
0.300
0.398
0.202
0.302
0.198
0.200
0.200
0.300
0.202
0.298
0.302
0.698
0.200
0.300
0.200
0.200
0.200
0.400
0.402
0.198
0.302
0.300
0.298
0.302
0.202
0.298
0.198
0.200
0.600
0.202
0.200
0.400
0.300
0.200
0.300
0.202
0.896
0.200
0.700
0.400
0.300
0.400
0.302
0.198
0.302
0.198
0.200
0.200
0.202
0.198
0.300
0.300
0.200
0.300
0.202
0.198
0.200
0.400
0.300
0.200
0.200
0.302
0.198
0.502
0.200
0.300
0.300
0.400
0.200
0.200
0.400
0.200
0.300
0.398
0.200
0.202
0.200
0.600
0.498
0.202
0.200
0.200
0.200
0.400
0.200
0.300
0.200
0.398
0.502
0.198
0.200
0.402
0.198
0.202
0.298
0.200
0.200
0.200
0.300
0.202
0.600
0.200
0.200
0.298
0.202
0.402
0.198
0.298
0.202
0.598
0.302
0.400
0.400
0.200
0.300
0.400
0.300
0.398
0.202
0.300
0.198
0.202
0.200
0.200
0.300
0.398
0.302
0.300
0.200
0.300
0.200
0.200
0.400
0.200
0.198
0.200
0.302
0.198
0.200
0.302
0.200
0.200
0.500
0.200
0.498
0.200
0.202
0.200
0.200
0.200
0.200
0.398
0.200
0.202
0.300
0.300
0.200
0.300
0.200
0.200
0.300
0.200
0.200
0.300
0.300
0.200
0.202
0.198
0.400
0.200
0.400
0.200
0.700
0.200
0.200
0.400
0.498
0.202
0.200
0.300
0.200
0.300
0.200
0.400
0.200
0.200
0.200
0.200
0.498
0.200
0.402
0.198
0.400
0.302
0.198
0.202
0.198
0.602
0.200
0.300
0.400
0.300
0.200
0.200
0.198
0.202
0.300
0.300
0.200
0.198
0.202
0.200
0.200
0.500
0.200
0.200
0.500
0.202
0.398
0.300
0.500
0.200
0.202
0.398
0.200
0.200
0.200
0.200
0.400
0.200
0.200
0.500
0.200
0.200
0.400
0.200
0.200
0.206
0.394
0.200
0.200
0.198
0.202
0.200
0.300
0.400
0.200
0.300
0.300
0.200
0.204
0.396
0.302
0.198
0.400
0.500
0.200
0.398
0.202
0.198
0.502
0.300
0.300
0.200
0.298
0.200
0.302
0.200
0.600
0.200
0.500
0.200
0.600
0.298
0.202
0.200
0.200
0.200
0.200
0.300
0.200
0.300
0.300
0.200
0.400
0.298
0.302
0.200
0.204
0.596
0.200
0.300
0.400
0.302
0.398
0.200
0.302
0.198
0.300
0.200
0.400
0.300
0.402
0.298
0.200
0.198
0.208
0.494
0.300
0.400
0.200
0.300
0.400
0.300
0.200
0.198
0.202
0.400
0.200
0.500
0.300
0.300
0.400
0.200
0.300
0.200
0.300
0.500
0.200
0.200
0.200
0.300
0.400
0.200
0.300
0.200
0.200
0.200
0.200
0.200
0.400
0.200
0.200
0.200
0.200
0.400
0.498
0.202
0.300
0.200
0.200
0.300
0.400
0.200
0.200
0.400
0.300
0.400
0.198
0.202
0.300
0.300
0.400
0.200
0.500
0.404
0.396
0.200
0.200
0.206
0.294
0.300
0.200
0.700
0.200
0.502
0.398
0.202
0.198
0.400
0.202
0.298
0.200
0.400
0.300
0.200
0.300
0.200
0.300
0.200
0.200
0.200
0.300
0.400
0.200
0.204
0.296
0.200
0.202
0.198
0.300
0.400
0.398
0.202
0.200
0.202
0.198
0.200
0.600
0.300
0.200
0.200
0.400
0.200
0.298
0.204
0.298
0.400
0.200
0.302
0.400
0.200
0.200
0.398
0.300
0.200
0.400
0.498
0.202
0.200
0.208
0.292
0.200
0.400
0.396
0.204
0.300
0.300
0.300
0.300
0.398
0.202
0.200
0.204
0.396
0.302
0.198
0.200
0.200
0.400
0.500
0.200
0.200
0.200
0.400
0.300
0.400
0.200
0.500
0.300
0.202
0.298
0.200
0.202
0.298
0.304
0.396
0.298
0.204
0.298
0.400
0.404
0.496
0.400
0.400
0.202
0.198
0.500
0.204
0.396
0.200
0.208
0.492
0.200
0.206
0.492
0.202
0.206
0.290
0.204
0.202
0.300
0.198
0.300
0.300
0.400
0.200
0.300
0.500
0.302
0.206
0.490
0.204
0.298
0.200
0.200
0.200
0.246
0.256
0.198
0.304
0.198
0.198
0.398
0.204
0.198
0.200
0.402
0.298
0.198
0.304
0.200
0.298
0.302
0.300
0.352
0.346
0.202
0.294
0.206
0.198
0.202
0.498
0.300
0.300
0.200
0.200
0.402
0.198
0.200
0.200
0.204
0.396
0.398
0.204
0.298
0.198
0.304
0.198
0.202
0.398
0.402
0.400
0.200
0.302
0.396
0.400
0.200
0.200
0.306
0.296
0.198
0.202
0.400
0.198
0.202
0.204
0.494
0.204
0.198
0.400
0.398
0.208
0.392
0.200
0.210
0.492
0.298
0.202
0.498
0.356
0.344
0.254
0.348
0.254
0.444
0.400
0.404
0.398
0.498
0.396
0.204
0.200
0.402
0.296
0.302
0.200
0.400
0.200
0.400
0.600
0.202
0.400
0.600
0.396
0.204
0.398
0.202
0.198
0.202
0.198
0.402
0.198
0.400
0.202
0.600
0.344
0.256
0.404
0.650
0.252
0.294
0.198
0.406
0.394
0.204
0.298
0.502
0.298
0.600
0.300
0.598
0.200
0.500
0.202
0.294
0.206
0.200
0.302
0.198
0.198
0.300
0.202
0.200
0.254
0.602
0.600
0.344
0.200
0.298
0.202
0.204
0.396
0.200
0.400
0.498
0.202
0.200
0.342
0.256
0.202
0.270
0.230
0.200
0.294
0.206
0.200
0.294
0.206
0.502
0.398
0.294
0.206
0.200
0.500
0.458
0.246
0.398
0.198
0.200
0.304
0.496
0.256
0.342
0.308
0.394
0.298
0.202
0.200
0.200
0.298
0.398
0.204
0.200
0.204
0.652
0.342
0.256
0.246
0.308
0.650
0.342
0.272
0.228
0.198
0.202
0.400
0.200
0.500
0.200
0.270
0.232
0.198
0.200
0.400
0.200
0.340
0.260
0.300
0.304
0.396
0.200
0.500
0.200
0.384
0.216
0.470
0.230
0.200
0.272
0.228
0.474
0.228
0.402
0.294
0.272
0.230
0.200
0.400
0.304
0.198
0.338
0.258
0.208
0.394
0.200
0.500
0.272
0.228
0.204
0.494
0.364
0.238
0.360
0.238
0.286
0.218
0.198
0.224
0.374
0.282
0.224
0.376
0.318
0.290
0.666
0.568
0.378
0.250
0.250
0.376
0.596
0.588
0.594
0.564
0.598
0.548
0.534
0.564
0.592
0.242
0.272
0.330
0.206
0.508
0.540
0.522
0.308
0.620
0.498
0.486
0.486
0.488
0.496
0.498
0.498
0.504
0.500
0.506
0.510
0.534
0.504
0.502
0.540
0.458
0.472
0.480
0.500
0.388
0.346
0.212
0.458
0.234
0.248
0.436
0.216
0.248
0.254
0.204
0.292
0.214
0.450
0.482
0.474
0.504
0.444
0.634
0.304
0.508
0.496
0.500
0.522
0.482
0.496
0.548
0.476
0.520
0.464
0.478
0.484
0.486
0.466
0.476
0.470
0.462
0.468
0.464
0.454
0.472
0.454
0.454
0.454
0.444
0.456
0.446
0.456
0.444
0.452
0.444
0.444
0.452
0.450
0.450
0.448
0.452
0.454
0.450
0.448
0.444
0.450
0.450
0.436
0.446
0.432
0.448
0.442
0.432
0.446
0.426
0.436
0.444
0.422
0.452
0.440
0.412
0.450
0.438
0.432
0.434
0.432
0.430
0.440
0.434
0.410
0.450
0.432
0.422
0.442
0.432
0.424
0.436
0.436
0.424
0.424
0.442
0.430
0.440
0.440
0.424
0.462
0.440
0.456
0.450
0.452
0.446
0.464
0.458
0.464
0.466
0.448
0.484
0.476
0.470
0.458
0.494
0.478
0.478
0.466
0.482
0.482
0.482
0.468
0.472
0.496
0.482
0.482
0.478
0.468
0.486
0.474
0.482
0.466
0.480
0.480
0.484
0.484
0.480
0.486
0.498
0.492
0.496
0.498
0.496
0.498
0.492
0.490
0.496
0.492
0.494
0.484
0.476
0.494
0.496
0.494
0.496
0.506
0.528
0.546
0.534
0.542
0.554
0.554
0.544
0.546
0.550
0.512
0.544
0.538
0.512
0.554
0.510
0.536
0.538
0.538
0.522
0.570
0.564
0.568
0.562
0.536
0.524
0.530
0.520
0.518
0.510
0.520
0.558
0.572
0.584
0.558
0.576
0.570
0.578
0.604
0.588
0.598
0.610
0.586
0.578
0.580
0.576
0.566
0.564
0.536
0.548
0.548
0.576
0.624
0.608
0.622
0.646
0.678
0.682
0.658
0.626
0.584
0.580
0.562
0.570
0.586
0.610
0.634
0.654
0.670
0.626
0.612
0.594
0.594
0.602
0.596
0.604
0.602
0.592
0.586
0.562
0.542
0.542
0.536
0.544
0.586
0.574
0.570
0.600
0.632
0.650
0.702
0.674
0.630
0.604
0.592
0.572
0.578
0.596
0.618
0.644
0.702
0.660
0.646
0.668
0.670
0.628
0.598
0.578
0.566
0.562
0.592
0.666
0.732
0.766
0.736
0.758
0.742
0.792
0.766
0.742
0.714
0.664
0.622
0.644
0.714
0.666
0.660
0.704
0.682
0.650
0.674
0.668
0.634
0.648
0.638
0.640
0.618
0.648
0.666
0.654
0.630
0.570
0.570
0.584
0.570
0.576
0.554
0.546
0.544
0.544
0.538
0.532
0.538
0.534
0.536
0.522
0.524
0.530
0.536
0.530
0.526
0.554
0.582
0.574
0.558
0.578
0.592
0.582
0.578
0.588
0.584
0.580
0.574
0.578
0.572
0.570
0.550
0.546
0.522
0.526
0.524
0.520
0.524
0.522
0.522
0.524
0.528
0.516
0.522
0.540
0.528
0.534
0.542
0.536
0.556
0.568
0.574
0.562
0.538
0.518
0.536
0.526
0.532
0.536
0.524
0.548
0.542
0.540
0.548
0.548
0.544
0.534
0.530
0.516
0.538
0.526
0.522
0.524
0.516
0.514
0.508
0.508
0.500
0.492
0.502
0.494
0.500
0.492
0.498
0.502
0.504
0.506
0.282
0.208
0.490
0.488
0.484
0.476
0.480
0.476
0.470
0.462
0.470
0.466
0.468
0.468
0.470
0.474
0.478
0.474
0.478
0.478
0.480
0.488
0.482
0.488
0.498
0.498
0.490
0.502
0.512
0.514
0.518
0.526
0.532
0.524
0.534
0.530
0.524
0.520
0.516
0.512
0.510
0.512
0.508
0.500
0.512
0.514
0.518
0.522
0.522
0.514
0.524
0.532
0.520
0.520
0.510
0.526
0.524
0.514
0.516
0.518
0.506
0.496
0.492
0.506
0.508
0.508
0.508
0.510
0.518
0.510
0.512
0.510
0.506
0.496
0.500
0.494
0.482
0.490
0.492
0.494
0.464
0.476
0.484
0.492
0.492
0.478
0.490
0.488
0.488
0.490
0.486
0.492
0.486
0.484
0.484
0.482
0.476
0.480
0.484
0.478
0.482
0.494
0.508
0.514
0.522
0.522
0.504
0.516
0.518
0.510
0.496
0.522
0.516
0.514
0.522
0.528
0.520
0.516
0.522
0.528
0.510
0.522
0.520
0.512
0.514
0.512
0.490
0.502
0.504
0.502
0.496
0.498
0.502
0.502
0.500
0.508
0.498
0.512
0.512
0.506
0.510
0.522
0.512
0.510
0.520
0.526
0.516
0.520
0.526
0.526
0.524
0.512
0.526
0.504
0.518
0.518
0.522
0.516
0.512
0.512
0.516
0.512
0.512
0.508
0.514
0.506
0.500
0.514
0.506
0.504
0.514
0.518
0.518
0.518
0.514
0.528
0.524
0.498
0.510
0.506
0.508
0.504
0.508
0.498
0.508
0.508
0.506
0.518
0.532
0.510
0.524
0.524
0.536
0.534
0.522
0.516
0.520
0.528
0.536
0.540
0.546
0.538
0.540
0.536
0.526
0.516
0.522
0.508
0.510
0.496
0.514
0.552
0.588
0.636
0.632
0.638
0.646
0.654
0.596
0.632
0.616
0.584
0.568
0.568
0.568
0.552
0.570
0.554
0.562
0.562
0.570
0.626
0.644
0.614
0.626
0.638
0.628
0.618
0.614
0.606
0.588
0.580
0.586
0.584
0.576
0.578
0.598
0.596
0.590
0.602
0.596
0.560
0.562
0.582
0.578
0.582
0.576
0.594
0.596
0.592
0.572
0.568
0.580
0.542
0.554
0.548
0.562
0.540
0.554
0.556
0.552
0.544
0.552
0.546
0.542
0.526
0.312
0.204
0.514
0.500
0.510
0.502
0.518
0.518
0.520
0.516
0.516
0.522
0.518
0.518
0.516
0.524
0.526
0.536
0.522
0.540
0.556
0.586
0.586
0.594
0.616
0.622
0.656
0.664
0.670
0.644
0.682
0.648
0.626
0.612
0.620
0.596
0.582
0.590
0.596
0.600
0.594
0.626
0.674
0.698
0.644
0.696
0.696
0.638
0.632
0.612
0.608
0.574
0.582
0.570
0.574
0.572
0.586
0.598
0.572
0.604
0.596
0.572
0.558
0.570
0.560
0.556
0.562
0.574
0.566
0.546
0.560
0.558
0.546
0.540
0.548
0.542
0.562
0.552
0.540
0.558
0.556
0.560
0.566
0.572
0.540
0.572
0.606
0.616
0.616
0.612
0.648
0.664
0.680
0.654
0.688
0.684
0.672
0.668
0.626
0.684
0.666
0.622
0.600
0.570
0.554
0.542
0.540
0.532
0.520
0.508
0.504
0.504
0.492
0.490
0.486
0.490
0.482
0.476
0.482
0.480
0.478
0.480
0.482
0.486
0.486
0.488
0.492
0.496
0.492
0.496
0.486
0.490
0.488
0.496
0.494
0.502
0.496
0.506
0.510
0.514
0.514
0.512
0.510
0.514
0.508
0.504
0.500
0.500
0.502
0.496
0.498
0.494
0.490
0.492
0.498
0.498
0.504
0.496
0.500
0.504
0.510
0.514
0.514
0.518
0.516
0.518
0.508
0.510
0.512
0.520
0.500
0.522
0.518
0.520
0.522
0.526
0.516
0.516
0.512
0.506
0.500
0.498
0.488
0.494
0.486
0.490
0.490
0.502
0.500
0.500
0.500
0.508
0.508
0.514
0.510
0.510
0.520
0.516
0.524
0.514
0.516
0.518
0.522
0.520
0.524
0.522
0.526
0.506
0.512
0.510
0.514
0.484
0.498
0.480
0.504
0.490
0.494
0.494
0.490
0.480
0.484
0.484
0.478
0.488
0.494
0.480
0.484
0.490
0.490
0.490
0.498
0.490
0.500
0.486
0.492
0.490
0.486
0.492
0.500
0.510
0.512
0.508
0.498
0.512
0.506
0.516
0.502
0.506
0.506
0.498
0.498
0.504
0.508
0.514
0.508
0.512
0.526
0.526
0.520
0.504
0.516
0.510
0.494
0.498
0.490
0.488
0.488
0.478
0.492
0.490
0.492
0.492
0.476
0.484
0.496
0.482
0.494
0.500
0.504
0.500
0.510
0.506
0.502
0.512
0.510
0.510
0.514
0.492
0.496
0.502
0.496
0.494
0.492
0.502
0.502
0.508
0.516
0.524
0.522
0.528
0.520
0.516
0.500
0.500
0.490
0.486
0.480
0.482
0.478
0.494
0.508
0.504
0.512
0.520
0.522
0.518
0.526
0.526
0.542
0.538
0.556
0.528
0.534
0.522
0.510
0.508
0.516
0.512
0.518
0.514
0.510
0.510
0.514
0.516
0.516
0.514
0.518
0.522
0.498
0.528
0.532
0.534
0.532
0.544
0.536
0.534
0.540
0.544
0.534
0.542
0.540
0.546
0.534
0.534
0.532
0.506
0.500
0.492
0.496
0.488
0.476
0.486
0.482
0.482
0.478
0.484
0.494
0.484
0.486
0.480
0.490
0.484
0.476
0.480
0.470
0.478
0.472
0.476
0.474
0.470
0.478
0.478
0.474
0.466
0.466
0.472
0.468
0.470
0.462
0.464
0.470
0.472
0.466
0.476
0.482
0.494
0.490
0.490
0.504
0.510
0.506
0.500
0.504
0.504
0.482
0.494
0.504
0.506
0.508
0.492
0.502
0.504
0.482
0.490
0.480
0.472
0.486
0.484
0.484
0.480
0.484
0.478
0.492
0.488
0.488
0.488
0.490
0.488
0.492
0.490
0.490
0.484
0.498
0.480
0.494
0.494
0.502
0.504
0.512
0.514
0.528
0.522
0.534
0.544
0.536
0.546
0.528
0.514
0.504
0.508
0.498
0.500
0.488
0.508
0.508
0.508
0.512
0.508
0.500
0.504
0.502
0.510
0.508
0.508
0.508
0.518
0.510
0.520
0.518
0.524
0.516
0.524
0.530
0.536
0.516
0.530
0.534
0.536
0.522
0.510
0.526
0.514
0.530
0.524
0.534
0.530
0.514
0.498
0.506
0.512
0.528
0.530
0.554
0.546
0.544
0.536
0.540
0.522
0.520
0.512
0.502
0.498
0.492
0.494
0.496
0.512
0.502
0.508
0.514
0.538
0.528
0.522
0.530
0.536
0.536
0.516
0.524
0.526
0.518
0.522
0.524
0.544
0.526
0.552
0.554
0.532
0.528
0.550
0.552
0.542
0.532
0.542
0.542
0.554
0.558
0.542
0.560
0.574
0.570
0.572
0.612
0.620
0.594
0.608
0.614
0.634
0.666
0.684
0.612
0.630
0.632
0.592
0.618
0.612
0.646
0.754
0.734
0.704
0.660
0.742
0.710
0.710
0.718
0.626
0.618
0.622
0.606
0.568
0.586
0.576
0.564
0.586
0.604
0.658
0.768
0.808
0.714
0.752
0.780
0.672
0.760
0.776
0.736
0.786
0.882
0.858
0.824
0.836
0.866
0.834
0.794
0.702
0.720
0.816
0.896
0.750
0.792
0.824
0.750
0.868
0.882
0.804
0.696
0.702
0.690
0.694
0.722
0.738
0.738
0.652
0.604
0.624
0.616
0.648
0.700
0.720
0.724
0.752
0.784
0.784
0.786
0.734
0.664
0.620
0.596
0.634
0.690
0.992
0.886
0.814
0.872
0.832
0.750
0.770
0.758
0.782
0.814
0.750
0.736
0.788
0.746
0.712
0.760
0.852
0.874
0.844
0.810
0.742
0.772
0.800
0.818
0.882
0.914
0.858
0.780
0.856
0.828
0.748
0.718
0.806
0.820
0.862
0.812
0.742
0.726
0.632
0.662
0.658
0.660
0.668
0.686
0.632
0.628
0.666
0.760
0.840
0.738
0.806
0.804
0.798
0.760
0.708
0.740
0.758
0.716
0.784
0.842
0.820
0.736
0.848
0.858
0.714
0.836
0.868
0.850
0.752
0.830
0.806
0.816
0.844
0.858
0.768
0.712
0.688
0.714
0.702
0.652
0.662
0.630
0.624
0.696
0.780
0.746
0.688
0.784
0.788
0.852
0.792
0.710
0.702
0.834
0.806
0.830
0.904
0.796
0.728
0.756
0.644
0.628
0.662
0.670
0.668
0.638
0.614
0.594
0.588
0.614
0.908
0.814
0.722
0.710
0.744
0.802
0.786
0.794
0.798
0.804
0.792
0.742
0.678
0.664
0.638
0.606
0.620
0.794
0.882
0.882
0.876
0.842
0.824
0.822
0.826
0.808
0.776
0.750
0.766
0.776
0.738
0.732
0.760
0.744
0.674
0.718
0.748
0.782
0.686
0.710
0.702
0.720
0.702
0.652
0.698
0.704
0.734
0.684
0.740
0.746
0.738
0.676
0.672
0.698
0.718
0.722
0.670
0.740
0.758
0.766
0.694
0.740
0.730
0.680
0.648
0.676
0.698
0.712
0.682
0.738
0.748
0.748
0.730
0.766
0.760
0.748
0.742
0.774
0.776
0.704
0.680
0.682
0.706
0.732
0.684
0.756
0.734
0.752
0.670
0.744
0.748
0.710
0.838
0.820
0.838
0.754
0.808
0.800
0.800
0.714
0.804
0.738
0.830
0.804
0.816
0.744
0.820
0.794
0.772
0.718
0.754
0.738
0.686
0.662
0.734
0.810
0.826
0.812
0.780
0.736
0.646
0.612
0.622
0.632
0.640
0.678
0.684
0.648
0.692
0.758
0.792
0.824
0.832
0.840
0.836
0.702
0.702
0.712
0.776
0.704
0.792
0.734
0.750
0.768
0.806
0.760
0.740
0.716
0.642
0.626
0.614
0.630
0.654
0.698
0.730
0.732
0.706
0.698
0.702
0.678
0.632
0.628
0.622
0.640
0.698
0.784
0.868
0.814
0.824
0.774
0.746
0.746
0.676
0.742
0.742
0.768
0.758
0.724
0.754
0.768
0.812
0.804
0.762
0.748
0.760
0.718
0.652
0.700
0.714
0.704
0.654
0.688
0.712
0.764
0.702
0.622
0.644
0.634
0.636
0.622
0.602
0.608
0.602
0.610
0.590
0.572
0.580
0.574
0.568
0.562
0.560
0.554
0.538
0.538
0.534
0.524
0.528
0.526
0.532
0.532
0.532
0.538
0.532
0.530
0.546
0.568
0.592
0.608
0.602
0.602
0.610
0.598
0.588
0.580
0.574
0.574
0.562
0.560
0.552
0.554
0.560
0.562
0.560
0.572
0.574
0.564
0.576
0.580
0.592
0.624
0.638
0.634
0.648
0.672
0.644
0.620
0.608
0.614
0.612
0.600
0.592
0.598
0.602
0.604
0.592
0.592
0.596
0.592
0.578
0.560
0.570
0.574
0.578
0.592
0.580
0.564
0.572
0.570
0.600
0.624
0.670
0.794
0.730
0.642
0.648
0.620
0.626
0.604
0.590
0.560
0.580
0.570
0.578
0.588
0.602
0.610
0.608
0.590
0.604
0.586
0.592
0.594
0.596
0.598
0.606
0.608
0.620
0.610
0.602
0.588
0.606
0.608
0.592
0.598
0.578
0.578
0.574
0.606
0.632
0.612
0.634
0.646
0.672
0.692
0.672
0.680
0.686
0.676
0.678
0.690
0.650
0.570
0.542
0.554
0.530
0.510
0.550
0.542
0.562
0.572
0.606
0.650
0.702
0.666
0.610
0.576
0.560
0.572
0.570
0.572
0.566
0.594
0.598
0.584
0.608
0.582
0.616
0.628
0.602
0.700
0.754
0.744
0.762
0.740
0.778
0.714
0.738
0.722
0.762
0.756
0.660
0.664
0.652
0.632
0.604
0.646
0.676
0.724
0.698
0.876
0.836
0.764
0.850
0.860
0.840
0.768
0.814
0.858
0.870
0.820
0.824
0.868
0.680
0.656
0.644
0.630
0.624
0.598
0.614
0.648
0.624
0.668
0.714
0.728
0.684
0.694
0.652
0.672
0.700
0.694
0.878
0.856
0.828
0.772
0.820
0.706
0.760
0.760
0.682
0.686
0.804
0.758
0.792
0.816
0.836
0.888
0.870
0.840
0.764
0.878
0.840
0.758
0.812
0.850
0.736
0.796
0.852
0.690
0.674
0.714
0.766
0.674
0.872
0.932
0.700
0.758
0.760
0.832
0.820
0.728
0.762
0.790
0.834
0.784
0.838
0.814
0.742
0.762
0.776
0.902
0.896
0.876
0.768
0.816
0.850
0.898
0.762
0.820
0.832
0.874
0.784
0.770
0.824
0.902
0.834
0.896
0.902
0.852
0.902
0.920
0.848
0.884
0.922
0.870
0.798
0.848
0.874
0.852
0.892
0.918
0.848
0.926
0.934
0.914
0.864
0.908
0.878
0.802
0.904
0.876
0.804
0.810
0.828
0.894
0.890
0.806
0.778
0.764
0.762
0.814
0.816
0.730
0.714
0.764
0.810
0.680
0.748
0.736
0.768
0.838
0.798
0.796
0.732
0.844
0.786
0.810
0.810
0.724
0.814
0.858
0.878
0.842
0.746
0.716
0.724
0.762
0.688
0.730
0.766
0.854
0.884
0.860
0.836
0.766
0.760
0.700
0.750
0.862
0.964
0.936
0.930
0.932
0.906
0.878
0.850
0.752
0.674
0.682
0.712
0.826
0.858
0.832
0.846
0.832
0.856
0.900
0.844
0.836
0.860
0.898
0.920
0.888
0.816
0.804
0.742
0.704
0.672
0.788
0.962
0.970
0.920
0.934
0.902
0.834
0.870
0.866
0.846
0.748
0.856
0.864
0.876
0.820
0.894
0.882
0.808
0.886
0.894
0.824
0.788
0.810
0.862
0.782
0.824
0.846
0.830
0.752
0.840
0.878
0.820
0.916
0.942
0.864
0.870
0.910
0.922
0.832
0.892
0.922
0.902
0.874
0.904
0.892
0.852
0.910
0.886
0.850
0.872
0.886
0.862
0.862
0.838
0.562
0.706
0.648
0.684
0.624
0.638
0.644
0.620
0.502
0.704
0.612
0.596
0.598
0.602
0.614
0.644
0.668
0.662
0.624
0.636
0.612
0.600
0.590
0.580
0.582
0.564
0.546
0.532
0.528
0.526
0.522
0.506
0.508
0.506
0.502
0.508
0.500
0.508
0.512
0.526
0.520
0.512
0.522
0.534
0.528
0.538
0.548
0.576
0.600
0.604
0.608
0.594
0.582
0.564
0.562
0.546
0.558
0.556
0.564
0.570
0.582
0.590
0.594
0.596
0.598
0.584
0.588
0.586
0.590
0.590
0.582
0.586
0.584
0.582
0.590
0.576
0.570
0.548
0.554
0.536
0.534
0.542
0.538
0.554
0.566
0.580
0.582
0.568
0.568
0.546
0.552
0.544
0.340
0.224
0.576
0.560
0.566
0.576
0.584
0.602
0.612
0.604
0.598
0.586
0.578
0.570
0.552
0.558
0.566
0.590
0.626
0.646
0.606
0.640
0.630
0.642
0.642
0.632
0.614
0.592
0.566
0.568
0.570
0.560
0.598
0.644
0.676
0.704
0.668
0.670
0.676
0.672
0.630
0.646
0.666
0.670
0.648
0.636
0.642
0.626
0.616
0.608
0.632
0.652
0.690
0.652
0.652
0.660
0.698
0.700
0.696
0.688
0.690
0.690
0.692
0.682
0.672
0.644
0.642
0.620
0.632
0.664
0.760
0.812
0.788
0.698
0.668
0.648
0.642
0.626
0.610
0.600
0.590
0.614
0.646
0.656
0.684
0.742
0.774
0.756
0.734
0.678
0.644
0.636
0.632
0.624
0.588
0.580
0.598
0.634
0.692
0.816
0.836
0.862
0.854
0.758
0.780
0.762
0.740
0.752
0.746
0.742
0.724
0.676
0.664
0.690
0.728
0.790
0.800
0.788
0.762
0.746
0.686
0.704
0.664
0.678
0.668
0.656
0.718
0.750
0.756
0.716
0.696
0.668
0.646
0.634
0.612
0.610
0.608
0.636
0.662
0.702
0.750
0.674
0.662
0.720
0.716
0.794
0.790
0.798
0.784
0.760
0.708
0.670
0.678
0.682
0.696
0.710
0.706
0.774
0.814
0.800
0.780
0.778
0.796
0.790
0.772
0.776
0.748
0.696
0.688
0.716
0.718
0.754
0.718
0.756
0.774
0.792
0.768
0.814
0.782
0.724
0.682
0.648
0.626
0.604
0.578
0.576
0.604
0.696
0.730
0.684
0.752
0.790
0.816
0.736
0.744
0.742
0.762
0.768
0.742
0.682
0.682
0.660
0.676
0.724
0.822
0.822
0.760
0.814
0.776
0.790
0.780
0.774
0.724
0.708
0.702
0.656
0.642
0.642
0.680
0.694
0.742
0.798
0.818
0.748
0.756
0.778
0.820
0.816
0.778
0.706
0.690
0.688
0.700
0.704
0.714
0.716
0.704
0.714
0.742
0.750
0.738
0.720
0.724
0.736
0.732
0.696
0.706
0.716
0.726
0.706
0.700
0.712
0.718
0.718
0.708
0.692
0.714
0.720
0.694
0.662
0.678
0.688
0.710
0.708
0.712
0.742
0.746
0.734
0.790
0.788
0.738
0.690
0.678
0.690
0.694
0.688
0.656
0.632
0.634
0.660
0.676
0.638
0.662
0.724
0.778
0.794
0.770
0.730
0.676
0.648
0.636
0.646
0.662
0.668
0.666
0.660
0.666
0.608
0.632
0.630
0.688
0.746
0.736
0.744
0.758
0.764
0.780
0.776
0.734
0.670
0.646
0.644
0.644
0.636
0.656
0.636
0.674
0.700
0.724
0.770
0.766
0.740
0.724
0.642
0.650
0.646
0.658
0.696
0.702
0.682
0.704
0.680
0.684
0.742
0.728
0.762
0.754
0.728
0.698
0.660
0.664
0.650
0.616
0.658
0.676
0.696
0.756
0.782
0.788
0.766
0.770
0.744
0.352
0.386
0.622
0.642
0.618
0.608
0.596
0.600
0.296
0.300
0.606
0.612
0.356
0.260
0.622
0.622
0.622
0.612
0.602
0.610
0.634
0.628
0.624
0.656
0.634
0.658
0.666
0.654
0.644
0.656
0.656
0.654
0.648
0.626
0.600
0.600
0.596
0.250
0.354
0.580
0.654
0.654
0.684
0.736
0.718
0.668
0.684
0.658
0.628
0.610
0.618
0.634
0.680
0.724
0.730
0.726
0.736
0.730
0.726
0.704
0.694
0.684
0.688
0.664
0.666
0.710
0.740
0.764
0.760
0.774
0.784
0.774
0.754
0.658
0.672
0.590
0.618
0.620
0.620
0.614
0.630
0.346
0.242
0.616
0.600
0.618
0.582
0.604
0.560
0.556
0.572
0.590
0.590
0.634
0.646
0.632
0.630
0.636
0.648
0.652
0.642
0.616
0.606
0.600
0.600
0.614
0.624
0.624
0.626
0.632
0.630
0.612
0.630
0.662
0.718
0.780
0.836
0.814
0.818
0.812
0.818
0.814
0.808
0.784
0.746
0.764
0.764
0.778
0.784
0.772
0.774
0.734
0.658
0.680
0.656
0.630
0.614
0.616
0.410
0.208
0.634
0.630
0.628
0.606
0.612
0.610
0.608
0.610
0.608
0.598
0.598
0.592
0.642
0.682
0.728
0.296
0.430
0.704
0.670
0.642
0.620
0.614
0.612
0.618
0.650
0.702
0.722
0.670
0.692
0.684
0.688
0.668
0.632
0.630
0.618
0.606
0.582
0.594
0.598
0.630
0.674
0.708
0.738
0.738
0.730
0.698
0.662
0.612
0.594
0.574
0.570
0.600
0.648
0.682
0.696
0.652
0.654
0.638
0.650
0.656
0.672
0.670
0.684
0.666
0.660
0.632
0.620
0.612
0.600
0.594
0.626
0.730
0.732
0.672
0.662
0.698
0.734
0.772
0.708
0.712
0.674
0.668
0.664
0.652
0.630
0.622
0.622
0.646
0.666
0.666
0.698
0.722
0.736
0.780
0.806
0.758
0.696
0.704
0.728
0.750
0.716
0.750
0.790
0.828
0.764
0.732
0.704
0.664
0.650
0.616
0.608
0.632
0.700
0.728
0.696
0.758
0.712
0.780
0.740
0.812
0.840
0.840
0.826
0.784
0.758
0.712
0.716
0.734
0.766
0.750
0.744
0.778
0.792
0.782
0.750
0.700
0.696
0.696
0.674
0.646
0.692
0.736
0.782
0.782
0.734
0.772
0.792
0.826
0.830
0.838
0.848
0.876
0.844
0.836
0.820
0.782
0.818
0.836
0.842
0.838
0.806
0.862
0.842
0.832
0.834
0.734
0.714
0.664
0.668
0.656
0.628
0.630
0.646
0.660
0.672
0.662
0.692
0.716
0.682
0.698
0.720
0.726
0.694
0.768
0.808
0.750
0.782
0.802
0.832
0.808
0.766
0.702
0.676
0.646
0.652
0.664
0.670
0.642
0.646
0.612
0.600
0.620
0.604
0.620
0.654
0.662
0.650
0.620
0.648
0.634
0.628
0.608
0.602
0.596
0.588
0.568
0.572
0.572
0.574
0.546
0.242
0.294
0.548
0.516
0.528
0.528
0.542
0.538
0.548
0.566
0.568
0.578
0.564
0.574
0.566
0.568
0.584
0.588
0.602
0.574
0.548
0.544
0.538
0.574
0.586
0.626
0.638
0.632
0.646
0.650
0.656
0.636
0.624
0.620
0.612
0.600
0.594
0.578
0.572
0.572
0.580
0.602
0.626
0.652
0.664
0.692
0.680
0.714
0.794
0.790
0.824
0.770
0.796
0.658
0.660
0.642
0.610
0.612
0.608
0.616
0.594
0.578
0.576
0.562
0.556
0.544
0.558
0.560
0.552
0.556
0.550
0.544
0.536
0.532
0.534
0.536
0.534
0.528
0.554
0.560
0.580
0.578
0.578
0.582
0.576
0.564
0.590
0.616
0.606
0.602
0.588
0.588
0.588
0.582
0.572
0.574
0.580
0.586
0.606
0.600
0.620
0.630
0.630
0.626
0.612
0.604
0.590
0.568
0.560
0.528
0.532
0.536
0.562
0.618
0.600
0.592
0.622
0.614
0.632
0.624
0.610
0.602
0.606
0.598
0.602
0.612
0.614
0.594
0.594
0.582
0.580
0.548
0.544
0.558
0.556
0.566
0.568
0.576
0.578
0.592
0.588
0.606
0.602
0.604
0.586
0.600
0.596
0.568
0.558
0.570
0.568
0.570
0.574
0.580
0.586
0.600
0.606
0.632
0.656
0.694
0.772
0.718
0.738
0.654
0.636
0.622
0.612
0.612
0.604
0.588
0.558
0.562
0.566
0.546
0.562
0.622
0.658
0.716
0.738
0.744
0.730
0.702
0.634
0.612
0.620
0.600
0.618
0.664
0.644
0.598
0.636
0.610
0.626
0.620
0.640
0.608
0.632
0.646
0.624
0.590
0.590
0.562
0.566
0.560
0.562
0.584
0.600
0.652
0.792
0.808
0.756
0.798
0.768
0.676
0.764
0.730
0.664
0.716
0.690
0.710
0.724
0.658
0.682
0.644
0.630
0.654
0.638
0.648
0.646
0.654
0.662
0.676
0.670
0.660
0.650
0.618
0.604
0.580
0.580
0.552
0.582
0.604
0.626
0.710
0.704
0.664
0.714
0.744
0.726
0.744
0.732
0.692
0.680
0.610
0.638
0.632
0.616
0.666
0.688
0.686
0.692
0.652
0.668
0.666
0.660
0.658
0.644
0.654
0.640
0.640
0.642
0.638
0.626
0.606
0.580
0.576
0.596
0.586
0.604
0.580
0.586
0.578
0.606
0.568
0.586
0.608
0.602
0.596
0.600
0.584
0.574
0.586
0.586
0.586
0.576
0.600
0.600
0.582
0.600
0.636
0.616
0.652
0.718
0.742
0.728
0.670
0.704
0.800
0.836
0.866
0.822
0.734
0.770
0.724
0.658
0.714
0.718
0.770
0.772
0.688
0.762
0.758
0.788
0.742
0.688
0.694
0.626
0.624
0.664
0.742
0.822
0.808
0.726
0.696
0.728
0.732
0.758
0.732
0.688
0.598
0.568
0.590
0.618
0.818
0.776
0.780
0.782
0.818
0.770
0.800
0.814
0.812
0.820
0.762
0.660
0.652
0.640
0.702
0.804
0.692
0.628
0.622
0.666
0.854
0.846
0.846
0.796
0.724
0.760
0.804
0.800
0.808
0.752
0.722
0.732
0.722
0.678
0.660
0.756
0.814
0.858
0.850
0.870
0.772
0.790
0.832
0.776
0.728
0.682
0.704
0.812
0.826
0.742
0.754
0.812
0.828
0.844
0.810
0.748
0.746
0.694
0.644
0.670
0.680
0.690
0.648
0.648
0.666
0.790
0.792
0.836
0.810
0.810
0.842
0.858
0.864
0.784
0.762
0.680
0.646
0.688
0.850
0.912
0.760
0.752
0.784
0.824
0.806
0.768
0.828
0.822
0.764
0.752
0.778
0.788
0.770
0.926
0.950
0.880
0.864
0.818
0.792
0.802
0.816
0.822
0.818
0.724
0.698
0.714
0.788
0.856
0.820
0.810
0.800
0.724
0.668
0.638
0.654
0.736
0.946
0.826
0.854
0.840
0.766
0.706
0.684
0.638
0.594
0.632
0.808
0.848
0.748
0.710
0.732
0.780
0.850
0.876
0.876
0.898
0.794
0.816
0.848
0.782
0.708
0.662
0.640
0.672
0.758
0.894
0.886
0.856
0.778
0.792
0.818
0.820
0.794
0.702
0.698
0.696
0.720
0.758
0.714
0.718
0.806
0.856
0.880
0.844
0.796
0.696
0.634
0.636
0.722
0.910
0.798
0.830
0.860
0.840
0.846
0.812
0.720
0.710
0.678
0.678
0.718
0.900
0.882
0.872
0.864
0.804
0.762
0.748
0.690
0.660
0.688
0.764
0.832
0.858
0.864
0.860
0.772
0.746
0.742
0.756
0.770
0.736
0.670
0.702
0.742
0.744
0.664
0.742
0.732
0.754
0.808
0.816
0.880
0.858
0.852
0.776
0.736
0.688
0.636
0.662
0.738
0.802
0.866
0.818
0.762
0.808
0.790
0.818
0.812
0.824
0.810
0.802
0.732
0.740
0.680
0.668
0.628
0.614
0.636
0.712
0.874
0.870
0.920
0.804
0.878
0.872
0.812
0.722
0.650
0.630
0.638
0.710
0.752
0.820
0.808
0.784
0.720
0.668
0.638
0.612
0.604
0.600
0.614
0.648
0.692
0.728
0.868
0.830
0.884
0.862
0.870
0.860
0.834
0.774
0.688
0.614
0.642
0.654
0.768
0.804
0.784
0.786
0.788
0.776
0.774
0.784
0.774
0.786
0.810
0.804
0.798
0.788
0.736
0.678
0.674
0.684
0.716
0.746
0.660
0.678
0.684
0.720
0.778
0.784
0.828
0.870
0.814
0.762
0.704
0.616
0.602
0.596
0.620
0.786
0.802
0.818
0.740
0.766
0.802
0.842
0.858
0.850
0.792
0.758
0.762
0.682
0.648
0.634
0.612
0.602
0.602
0.630
0.714
0.806
0.718
0.756
0.706
0.722
0.748
0.788
0.804
0.818
0.840
0.814
0.802
0.788
0.748
0.666
0.618
0.634
0.672
0.754
0.718
0.878
0.994
0.960
0.980
0.864
0.890
0.874
0.850
0.794
0.780
0.782
0.802
0.806
0.768
0.706
0.622
0.596
0.602
0.630
0.718
0.804
0.808
0.790
0.812
0.790
0.768
0.744
0.670
0.612
0.638
0.640
0.734
0.816
0.792
0.798
0.688
0.686
0.660
0.638
0.656
0.638
0.680
0.694
0.738
0.774
0.786
0.716
0.674
0.632
0.614
0.624
0.638
0.696
0.732
0.706
0.720
0.738
0.816
0.818
0.848
0.844
0.848
0.850
0.746
0.678
0.642
0.632
0.596
0.582
0.548
0.560
0.556
0.554
0.554
0.584
0.714
0.748
0.742
0.768
0.742
0.732
0.718
0.704
0.744
0.726
0.746
0.788
0.806
0.844
0.876
0.832
0.736
0.740
0.692
0.694
0.664
0.646
0.664
0.678
0.662
0.628
0.634
0.656
0.714
0.756
0.808
0.790
0.818
0.802
0.778
0.692
0.758
0.728
0.730
0.774
0.788
0.804
0.802
0.744
0.796
0.768
0.730
0.712
0.740
0.740
0.752
0.706
0.754
0.780
0.800
0.830
0.866
0.906
0.892
0.860
0.810
0.742
0.660
0.620
0.592
0.606
0.666
0.810
0.842
0.876
0.798
0.778
0.788
0.842
0.834
0.870
0.914
0.926
0.880
0.858
0.888
0.782
0.746
0.694
0.670
0.726
0.806
0.740
0.786
0.802
0.762
0.764
0.688
0.662
0.640
0.618
0.608
0.594
0.668
0.786
0.848
0.804
0.822
0.844
0.826
0.782
0.790
0.826
0.830
0.758
0.828
0.868
0.898
0.896
0.890
0.932
0.948
0.900
0.924
0.932
0.930
0.926
0.930
0.810
0.816
0.782
0.824
0.796
0.746
0.686
0.624
0.650
0.634
0.678
0.746
0.788
0.804
0.780
0.736
0.652
0.674
0.660
0.684
0.736
0.776
0.738
0.692
0.724
0.750
0.794
0.688
0.738
0.796
0.724
0.834
0.808
0.800
0.878
0.844
0.772
0.716
0.674
0.652
0.616
0.650
0.676
0.690
0.690
0.656
0.648
0.656
0.626
0.648
0.662
0.744
0.744
0.678
0.676
0.642
0.634
0.660
0.748
0.808
0.824
0.844
0.726
0.724
0.736
0.778
0.798
0.798
0.808
0.816
0.824
0.830
0.788
0.756
0.658
0.682
0.714
0.806
0.784
0.716
0.702
0.728
0.678
0.712
0.702
0.702
0.672
0.712
0.768
0.960
0.870
0.880
0.870
0.858
0.780
0.674
0.682
0.644
0.636
0.624
0.602
0.606
0.588
0.580
0.612
0.674
0.904
0.804
0.808
0.772
0.724
0.650
0.632
0.668
0.638
0.786
0.744
0.702
0.680
0.654
0.646
0.618
0.618
0.618
0.634
0.686
0.680
0.640
0.634
0.614
0.614
0.598
0.598
0.598
0.600
0.608
0.622
0.636
0.640
0.662
0.682
0.680
0.768
0.816
0.780
0.816
0.798
0.728
0.704
0.680
0.714
0.650
0.632
0.630
0.636
0.620
0.646
0.650
0.708
0.764
0.696
0.678
0.658
0.630
0.634
0.620
0.628
0.624
0.610
0.624
0.670
0.750
0.714
0.690
0.704
0.790
0.890
0.924
0.904
0.792
0.776
0.766
0.774
0.770
0.734
0.740
0.710
0.712
0.686
0.728
0.774
0.856
0.872
0.914
0.902
0.874
0.806
0.738
0.688
0.696
0.702
0.854
0.866
0.922
1.024
0.948
0.884
0.758
0.788
0.714
0.714
0.786
0.862
0.768
0.734
0.674
0.736
0.774
0.790
0.726
0.694
0.648
0.628
0.608
0.594
0.582
0.576
0.588
0.600
0.592
0.612
0.634
0.648
0.690
0.716
0.874
0.876
0.882
0.834
0.882
0.862
0.834
0.746
0.674
0.654
0.650
0.664
0.630
0.650
0.740
0.744
0.796
0.866
0.930
0.952
0.930
0.954
0.948
0.892
0.836
0.738
0.690
0.740
0.824
0.852
0.886
0.818
0.816
0.786
0.728
0.684
0.656
0.682
0.700
0.714
0.832
0.846
0.870
0.916
0.918
0.816
0.852
0.852
0.858
0.854
0.846
0.852
0.860
0.840
0.804
0.738
0.688
0.756
0.768
0.742
0.792
0.840
0.870
0.888
0.900
0.860
0.818
0.834
0.818
0.812
0.768
0.716
0.670
0.638
0.612
0.610
0.636
0.724
0.840
0.858
0.868
0.844
0.774
0.702
0.672
0.630
0.624
0.674
0.736
0.726
0.686
0.648
0.706
0.664
0.646
0.678
0.648
0.630
0.644
0.678
0.632
0.638
0.636
0.616
0.602
0.598
0.652
0.664
0.718
0.762
0.812
0.854
0.854
0.838
0.770
0.736
0.666
0.680
0.634
0.614
0.660
0.698
0.746
0.808
0.806
0.698
0.740
0.766
0.850
0.824
0.820
0.796
0.738
0.682
0.642
0.636
0.650
0.686
0.754
0.808
0.768
0.722
0.698
0.662
0.706
0.618
0.644
0.686
0.768
0.820
0.828
0.828
0.846
0.878
0.846
0.842
0.848
0.868
0.840
0.780
0.762
0.778
0.764
0.762
0.730
0.676
0.688
0.648
0.668
0.674
0.694
0.692
0.696
0.650
0.684
0.692
0.744
0.796
0.798
0.808
0.794
0.784
0.778
0.768
0.712
0.676
0.704
0.712
0.770
0.758
0.800
0.708
0.756
0.752
0.734
0.718
0.646
0.660
0.678
0.692
0.724
0.726
0.734
0.726
0.678
0.702
0.684
0.666
0.696
0.742
0.818
0.824
0.824
0.812
0.780
0.706
0.686
0.686
0.700
0.778
0.818
0.818
0.854
0.854
0.822
0.800
0.784
0.726
0.690
0.698
0.722
0.664
0.672
0.686
0.704
0.710
0.688
0.752
0.830
0.856
0.814
0.810
0.796
0.718
0.740
0.714
0.722
0.722
0.680
0.658
0.680
0.706
0.712
0.660
0.640
0.660
0.686
0.794
0.790
0.794
0.718
0.758
0.734
0.674
0.680
0.666
0.646
0.650
0.706
0.740
0.776
0.776
0.678
0.742
0.740
0.794
0.826
0.816
0.818
0.816
0.818
0.808
0.828
0.822
0.826
0.846
0.898
0.886
0.884
0.878
0.850
0.748
0.842
0.834
0.858
0.792
0.712
0.724
0.702
0.712
0.684
0.682
0.728
0.702
0.688
0.720
0.700
0.806
0.832
0.794
0.768
0.704
0.700
0.692
0.694
0.690
0.664
0.678
0.720
0.768
0.696
0.694
0.730
0.760
0.738
0.722
0.712
0.670
0.676
0.656
0.678
0.694
0.672
0.676
0.746
0.794
0.770
0.690
0.694
0.688
0.692
0.716
0.792
0.878
0.776
0.734
0.698
0.718
0.692
0.680
0.666
0.672
0.666
0.664
0.720
0.788
0.846
0.854
0.894
0.934
0.940
0.896
0.876
0.854
0.826
0.794
0.794
0.790
0.766
0.766
0.714
0.678
0.678
0.728
0.780
0.824
0.774
0.816
0.772
0.908
0.876
0.852
0.870
0.836
0.830
0.826
0.814
0.826
0.822
0.844
0.846
0.834
0.830
0.832
0.776
0.716
0.724
0.694
0.758
0.808
0.806
0.814
0.792
0.798
0.770
0.690
0.672
0.688
0.750
0.718
0.690
0.718
0.798
0.866
0.874
0.862
0.838
0.820
0.796
0.756
0.758
0.756
0.694
0.686
0.728
0.750
0.744
0.694
0.698
0.734
0.750
0.800
0.780
0.686
0.682
0.668
0.712
0.854
0.830
0.814
0.774
0.746
0.736
0.712
0.678
0.656
0.670
0.674
0.650
0.648
0.632
0.606
0.618
0.616
0.644
0.654
0.654
0.634
0.662
0.712
0.776
0.810
0.814
0.830
0.746
0.694
0.690
0.726
0.792
0.814
0.800
0.804
0.784
0.764
0.764
0.724
0.688
0.650
0.658
0.728
0.764
0.684
0.764
0.784
0.806
0.806
0.784
0.748
0.716
0.704
0.680
0.708
0.746
0.772
0.794
0.746
0.690
0.664
0.666
0.678
0.692
0.692
0.688
0.726
0.804
0.814
0.788
0.782
0.730
0.750
0.758
0.756
0.742
0.716
0.656
0.606
0.602
0.616
0.662
0.792
0.804
0.812
0.846
0.890
0.808
0.738
0.722
0.704
0.716
0.746
0.816
0.834
0.858
0.854
0.830
0.834
0.862
0.832
0.868
0.764
0.780
0.786
0.834
0.880
0.878
0.814
0.740
0.722
0.754
0.798
0.868
0.892
0.888
0.848
0.846
0.872
0.878
0.868
0.818
0.796
0.774
0.794
0.778
0.732
0.684
0.724
0.748
0.708
0.726
0.716
0.698
0.676
0.648
0.644
0.654
0.662
0.672
0.716
0.768
0.798
0.750
0.746
0.866
0.848
0.856
0.836
0.792
0.788
0.822
0.832
0.808
0.720
0.714
0.682
0.648
0.622
0.610
0.608
0.596
0.614
0.622
0.640
0.670
0.688
0.658
0.686
0.674
0.772
0.854
0.952
0.962
0.910
0.874
0.866
0.858
0.802
0.780
0.770
0.848
0.846
0.880
0.756
0.702
0.688
0.720
0.776
0.878
0.906
0.938
0.830
0.800
0.842
0.840
0.810
0.740
0.688
0.680
0.690
0.750
0.856
0.916
0.922
0.920
0.882
0.776
0.768
0.778
0.786
0.882
0.902
0.898
0.892
0.886
0.868
0.884
0.870
0.750
0.740
0.714
0.744
0.796
0.762
0.702
0.656
0.672
0.694
0.806
0.810
0.714
0.758
0.268
0.492
0.748
0.762
0.748
0.746
0.680
0.730
0.724
0.810
0.862
0.884
0.898
0.854
0.766
0.732
0.766
0.780
0.736
0.704
0.750
0.828
0.850
0.822
0.748
0.854
0.820
0.840
0.810
0.786
0.766
0.698
0.732
0.766
0.846
0.838
0.832
0.852
0.730
0.730
0.748
0.752
0.786
0.794
0.800
0.796
0.732
0.674
0.656
0.666
0.732
0.804
0.784
0.698
0.670
0.648
0.670
0.632
0.636
0.644
0.662
0.662
0.656
0.636
0.602
0.594
0.602
0.616
0.664
0.720
0.794
0.822
0.784
0.704
0.778
0.816
0.812
0.842
0.814
0.800
0.810
0.728
0.714
0.732
0.762
0.692
0.650
0.700
0.724
0.810
0.932
0.842
0.848
0.812
0.750
0.686
0.656
0.642
0.646
0.654
0.698
0.674
0.694
0.708
0.682
0.654
0.652
0.698
0.776
0.876
0.846
0.836
0.866
0.846
0.846
0.816
0.772
0.762
0.758
0.826
0.848
0.860
0.860
0.912
0.948
0.966
0.930
0.784
0.804
0.712
0.648
0.654
0.816
0.752
0.778
0.802
0.786
0.800
0.802
0.798
0.726
0.798
0.760
0.762
0.744
0.826
0.864
0.902
0.882
0.914
0.926
0.880
0.850
0.754
0.736
0.684
0.640
0.718
0.776
0.906
0.904
0.868
0.870
0.866
0.814
0.798
0.698
0.664
0.654
0.652
0.668
0.672
0.716
0.676
0.706
0.870
0.802
0.746
0.762
0.788
0.808
0.826
0.828
0.816
0.758
0.746
0.732
0.750
0.798
0.804
0.816
0.838
0.846
0.842
0.798
0.732
0.672
0.696
0.784
1.002
0.836
0.752
0.830
0.908
0.936
0.888
0.864
0.820
0.738
0.830
0.844
0.806
0.690
0.754
0.790
0.958
0.894
0.858
0.844
0.848
0.832
0.784
0.846
0.720
0.814
0.846
0.928
0.930
0.924
0.910
0.882
0.856
0.828
0.760
0.670
0.694
0.696
0.874
1.024
0.946
0.904
0.884
0.862
0.786
0.860
0.848
0.858
0.838
0.836
0.868
0.840
0.704
0.720
0.702
0.728
0.674
0.726
0.668
0.698
0.754
0.724
0.836
0.830
0.844
0.874
0.812
0.786
0.810
0.834
0.862
0.866
0.888
0.872
0.834
0.734
0.796
0.838
0.880
0.858
0.786
0.842
0.892
0.960
0.972
0.916
0.860
0.780
0.832
0.880
0.868
0.782
0.876
0.934
0.950
0.866
0.922
0.928
0.898
0.812
0.918
0.878
0.816
0.866
0.890
0.878
0.788
0.856
0.892
0.830
0.810
0.894
0.878
0.812
0.820
0.776
0.712
0.688
0.750
0.814
0.926
0.844
0.704
0.752
0.756
0.842
0.884
0.912
0.904
0.878
0.814
0.850
0.880
0.912
0.836
0.902
0.928
0.952
0.882
0.928
0.932
0.876
0.826
0.836
0.862
0.892
0.896
0.836
0.850
0.852
0.870
0.860
0.822
0.894
0.914
0.900
0.842
0.906
0.910
0.842
0.802
0.882
0.888
0.862
0.794
0.820
0.790
0.842
0.744
0.764
0.766
0.862
0.934
0.876
0.848
0.834
0.796
0.682
0.708
0.690
0.742
0.832
0.818
0.852
0.834
0.794
0.720
0.738
0.754
0.706
0.708
0.706
0.750
0.810
0.800
0.766
0.766
0.754
0.736
0.682
0.696
0.662
0.674
0.688
0.824
0.900
0.926
0.784
0.820
0.872
0.890
0.844
0.866
0.912
0.930
0.852
0.896
0.932
0.880
0.834
0.870
0.906
0.904
0.864
0.914
0.882
0.800
0.828
0.848
0.826
0.924
1.018
0.978
0.906
0.866
0.762
0.812
0.812
0.846
0.772
0.882
0.986
0.936
0.874
0.948
0.946
0.914
0.882
0.922
0.910
0.898
0.812
0.878
0.890
0.912
0.828
0.832
0.860
0.864
0.760
0.812
0.720
0.794
0.880
0.946
0.916
0.908
0.908
0.912
0.864
0.790
0.704
0.718
0.774
0.864
0.992
0.848
0.842
0.864
0.870
0.804
0.882
0.944
0.964
0.832
0.878
0.874
0.854
0.784
0.900
0.930
0.922
0.858
0.916
0.926
0.916
0.850
0.940
0.926
0.914
0.816
0.852
0.832
0.896
0.764
0.872
0.896
0.840
0.826
0.758
0.716
0.658
0.678
0.670
0.744
0.872
0.892
0.874
0.862
0.884
0.892
0.892
0.886
0.840
0.798
0.866
0.934
0.892
0.898
1.034
0.916
0.842
0.888
0.896
0.920
0.896
0.844
0.912
0.912
0.912
0.808
0.862
0.920
0.928
0.898
0.894
0.872
0.888
0.794
0.830
0.830
0.792
0.688
0.706
0.672
0.650
0.750
0.896
0.868
0.912
1.102
0.962
0.908
0.904
0.914
0.888
0.888
0.880
0.884
0.812
0.806
0.762
0.806
0.936
0.906
0.898
0.914
0.918
0.908
0.910
0.914
0.918
0.920
0.922
0.922
0.910
0.908
0.908
0.898
0.894
0.900
0.894
0.884
0.866
0.842
0.902
0.870
0.888
0.940
0.904
0.902
0.908
0.914
0.910
0.902
0.888
0.784
0.704
0.688
0.738
0.902
0.886
0.886
0.904
0.896
0.852
0.758
0.698
0.700
0.718
0.820
0.840
0.856
0.880
0.894
0.876
0.860
0.908
0.922
0.892
0.886
0.884
0.886
0.884
0.892
0.904
0.910
0.902
0.896
0.886
0.750
0.678
0.670
0.666
0.778
0.870
0.876
0.874
0.884
0.882
0.898
0.904
0.902
0.892
0.888
0.892
0.882
0.874
0.742
0.670
0.652
0.616
0.618
0.696
0.884
0.858
0.866
0.868
0.892
0.896
0.896
0.900
0.890
0.890
0.890
0.892
0.896
0.900
0.904
0.904
0.908
0.910
0.900
0.888
0.884
0.872
0.842
0.904
0.886
0.880
0.882
0.882
0.884
0.886
0.886
0.884
0.872
0.862
0.710
0.734
0.730
0.756
0.796
0.854
0.840
0.852
0.822
0.816
0.718
0.696
0.678
0.734
0.718
0.782
0.912
0.876
0.880
0.886
0.880
0.718
0.642
0.644
0.630
0.698
0.668
0.652
0.676
0.720
0.722
0.660
0.650
0.626
0.616
0.624
0.648
0.696
0.768
0.808
0.894
0.942
0.938
0.918
0.934
0.946
0.910
0.896
0.884
0.918
0.956
0.926
0.906
0.910
0.928
0.912
0.918
0.906
0.896
0.882
0.866
0.778
0.772
0.814
0.870
0.876
0.862
0.868
0.878
0.878
0.880
0.876
0.776
0.792
0.824
0.844
0.884
0.756
0.808
0.816
0.804
0.708
0.782
0.894
0.830
0.808
0.738
0.680
0.688
0.704
0.734
0.770
0.794
0.810
0.802
0.900
0.916
0.898
0.884
0.810
0.758
0.772
0.766
0.816
0.730
0.694
0.732
0.694
0.758
0.832
0.870
0.880
0.904
0.918
0.918
0.908
0.906
0.896
0.884
0.888
0.884
0.880
0.860
0.804
0.852
0.810
0.736
0.806
0.814
0.874
0.764
0.850
0.860
0.804
0.886
0.878
0.888
0.824
0.858
0.892
0.858
0.824
0.748
0.700
0.704
0.650
0.638
0.632
0.656
0.732
0.894
0.864
0.878
0.888
0.902
0.886
0.792
0.772
0.766
0.802
0.844
0.882
0.900
0.874
0.870
0.876
0.882
0.884
0.878
0.880
0.870
0.776
0.718
0.768
0.708
0.758
0.778
0.810
0.826
0.810
0.718
0.792
0.736
0.780
0.830
0.834
0.808
0.732
0.760
0.758
0.804
0.910
0.872
0.878
0.886
0.888
0.884
0.892
0.890
0.890
0.898
0.900
0.896
0.890
0.892
0.894
0.894
0.886
0.888
0.890
0.876
0.748
0.800
0.846
0.874
0.838
0.902
0.896
0.874
0.874
0.886
0.884
0.872
0.824
0.826
0.876
0.812
0.766
0.874
0.888
0.870
0.876
0.886
0.890
0.890
0.902
0.906
0.904
0.900
0.908
0.912
0.902
0.890
0.888
0.888
0.880
0.868
0.876
0.876
0.868
0.876
0.884
0.886
0.876
0.880
0.876
0.870
0.864
0.872
0.868
0.862
0.844
0.906
0.836
0.908
0.886
0.878
0.876
0.880
0.878
0.870
0.868
0.874
0.874
0.864
0.872
0.880
0.878
0.874
0.882
0.888
0.882
0.870
0.874
0.874
0.858
0.866
0.778
0.858
0.920
0.880
0.874
0.884
0.890
0.882
0.880
0.888
0.878
0.870
0.868
0.874
0.872
0.872
0.870
0.880
0.886
0.868
0.862
0.864
0.866
0.860
0.856
0.858
0.864
0.784
0.778
0.856
0.876
0.854
0.856
0.850
0.852
0.838
0.824
0.740
0.736
0.744
0.874
0.844
0.844
0.858
0.864
0.864
0.864
0.864
0.872
0.876
0.880
0.876
0.882
0.880
0.874
0.854
0.838
0.794
0.886
0.840
0.858
0.712
0.680
0.648
0.652
0.636
0.614
0.584
0.572
0.578
0.568
0.554
0.548
0.548
0.544
0.536
0.534
0.528
0.524
0.520
0.508
0.504
0.502
0.492
0.502
0.506
0.506
0.494
0.498
0.506
0.506
0.512
0.514
0.514
0.520
0.534
0.548
0.564
0.592
0.608
0.608
0.608
0.606
0.606
0.604
0.602
0.584
0.584
0.590
0.608
0.616
0.608
0.590
0.578
0.570
0.568
0.550
0.560
0.564
0.562
0.570
0.580
0.574
0.574
0.596
0.674
0.704
0.694
0.712
0.716
0.702
0.658
0.638
0.640
0.632
0.630
0.608
0.600
0.590
0.584
0.572
0.568
0.578
0.602
0.648
0.660
0.656
0.700
0.766
0.768
0.758
0.734
0.692
0.682
0.674
0.634
0.640
0.612
0.602
0.592
0.578
0.562
0.582
0.576
0.582
0.588
0.602
0.600
0.592
0.592
0.602
0.592
0.582
0.610
0.698
0.654
0.654
0.654
0.616
0.630
0.648
0.672
0.742
0.760
0.726
0.718
0.700
0.772
0.766
0.810
0.780
0.816
0.774
0.772
0.748
0.704
0.692
0.706
0.716
0.722
0.754
0.772
0.778
0.738
0.746
0.734
0.722
0.702
0.688
0.642
0.646
0.662
0.692
0.692
0.634
0.642
0.660
0.652
0.620
0.610
0.620
0.614
0.614
0.622
0.622
0.608
0.632
0.578
0.588
0.604
0.572
0.582
0.570
0.558
0.540
0.530
0.534
0.530
0.522
0.516
0.514
0.504
0.500
0.500
0.506
0.510
0.504
0.446
0.386
0.604
0.540
0.524
0.536
0.540
0.550
0.570
0.570
0.572
0.586
0.578
0.592
0.604
0.604
0.588
0.598
0.618
0.616
0.626
0.632
0.618
0.598
0.598
0.626
0.620
0.590
0.584
0.580
0.578
0.562
0.572
0.584
0.630
0.620
0.590
0.632
0.630
0.656
0.660
0.636
0.642
0.682
0.722
0.712
0.640
0.632
0.628
0.644
0.638
0.648
0.658
0.742
0.736
0.704
0.646
0.660
0.662
0.644
0.628
0.638
0.660
0.664
0.668
0.688
0.680
0.674
0.708
0.690
0.666
0.636
0.636
0.632
0.632
0.634
0.630
0.628
0.596
0.588
0.590
0.612
0.642
0.656
0.640
0.620
0.634
0.646
0.656
0.640
0.612
0.614
0.628
0.642
0.644
0.620
0.600
0.622
0.626
0.668
0.658
0.642
0.652
0.676
0.670
0.678
0.660
0.714
0.710
0.686
0.668
0.674
0.684
0.716
0.740
0.762
0.734
0.706
0.696
0.654
0.642
0.652
0.654
0.666
0.676
0.650
0.676
0.642
0.604
0.606
0.630
0.626
0.626
0.608
0.590
0.610
0.620
0.590
0.606
0.592
0.624
0.660
0.688
0.682
0.714
0.842
0.818
0.708
0.844
0.894
0.830
0.716
0.698
0.786
0.872
0.876
0.966
0.852
0.812
0.854
0.728
0.768
0.710
0.794
0.894
0.894
0.822
0.718
0.828
0.826
0.852
0.894
0.964
0.872
0.890
0.822
0.742
0.702
0.694
0.758
0.812
0.810
0.826
0.822
0.826
0.768
0.742
0.700
0.674
0.744
0.836
0.866
0.920
0.934
0.846
0.830
0.820
0.768
0.730
0.708
0.784
0.858
0.940
0.922
0.926
0.852
0.800
0.776
0.786
0.838
0.862
0.872
0.878
0.888
0.846
0.878
0.872
0.782
0.832
0.900
0.892
0.868
0.804
0.756
0.718
0.756
0.742
0.818
0.812
0.870
0.908
0.880
0.858
0.796
0.836
0.790
0.756
0.778
0.846
0.938
0.932
0.906
0.898
0.826
0.862
0.838
0.768
0.744
0.810
0.876
0.964
0.934
0.902
0.890
0.818
0.802
0.742
0.692
0.836
0.866
0.930
0.938
0.880
0.878
0.856
0.866
0.820
0.818
0.770
0.758
0.812
0.826
0.760
0.832
0.904
0.928
0.910
0.906
0.810
0.790
0.830
0.782
0.740
0.790
0.826
0.856
0.868
0.780
0.880
0.874
0.820
0.844
0.866
0.780
0.814
0.874
0.858
0.878
0.778
0.826
0.838
0.784
0.812
0.848
0.770
0.702
0.784
0.814
0.850
0.868
0.894
0.826
0.822
0.746
0.734
0.704
0.690
0.706
0.918
1.058
1.084
0.930
0.894
0.802
0.878
0.852
0.790
0.782
0.756
0.828
0.926
0.956
1.006
0.970
0.854
0.890
0.876
0.774
0.728
0.710
0.942
1.054
1.150
0.990
0.938
0.904
0.868
0.788
0.718
0.746
0.876
0.950
1.054
0.866
0.816
0.786
0.962
0.994
1.020
1.024
0.958
0.896
0.796
0.760
0.834
0.854
0.812
0.900
0.952
0.974
0.976
0.962
0.922
0.836
0.776
0.738
0.684
0.682
0.662
0.710
0.880
0.866
0.934
0.944
0.862
0.846
0.908
0.926
0.820
0.818
0.866
0.844
0.806
0.746
0.778
0.712
0.716
0.732
0.766
0.910
0.842
0.836
0.778
0.740
0.692
0.684
0.662
0.692
0.762
0.892
0.808
0.734
0.772
0.818
0.908
0.948
0.968
0.852
0.846
0.744
0.792
0.822
0.884
0.866
0.900
0.876
0.770
0.838
0.888
0.940
0.924
0.932
0.918
0.918
0.906
0.826
0.724
0.758
0.918
0.878
0.804
0.846
0.942
0.822
0.880
0.892
0.904
0.870
0.784
0.696
0.722
0.778
0.862
0.884
0.804
0.782
0.786
0.832
0.812
0.870
0.766
0.708
0.700
0.710
0.678
0.768
0.806
0.770
0.768
0.884
0.880
0.762
0.788
0.776
0.708
0.680
0.670
0.726
0.834
0.896
0.816
0.840
0.862
0.876
0.820
0.758
0.746
0.746
0.884
0.908
0.902
0.914
0.880
0.764
0.688
0.690
0.780
0.864
0.870
0.890
0.840
0.772
0.864
0.850
0.856
0.860
0.784
0.738
0.778
0.800
0.762
0.696
0.736
0.808
0.862
0.788
0.718
0.746
0.704
0.746
0.758
0.792
0.866
0.828
0.796
0.780
0.726
0.704
0.664
0.642
0.662
0.628
0.710
0.920
0.942
0.812
0.754
0.784
0.838
0.852
0.868
0.872
0.808
0.794
0.806
0.740
0.768
0.882
0.872
0.890
0.882
0.836
0.822
0.770
0.796
0.804
0.872
0.856
0.774
0.752
0.740
0.706
0.782
0.900
0.920
0.880
0.810
0.724
0.712
0.742
0.804
0.802
0.726
0.740
0.734
0.710
0.844
0.902
0.928
0.962
0.936
0.830
0.874
0.806
0.744
0.790
0.772
0.808
0.908
0.900
0.906
0.828
0.832
0.748
0.682
0.686
0.646
0.626
0.614
0.646
0.694
0.794
0.884
0.822
0.830
0.840
0.818
0.748
0.720
0.766
0.720
0.774
0.822
0.888
0.914
0.904
0.850
0.868
0.862
0.848
0.826
0.774
0.738
0.792
0.756
0.718
0.710
0.662
0.660
0.640
0.612
0.620
0.608
0.608
0.592
0.582
0.584
0.580
0.578
0.580
0.560
0.580
0.560
0.542
0.552
0.534
0.530
0.526
0.546
0.552
0.570
0.576
0.612
0.580
0.598
0.606
0.576
0.590
0.606
0.588
0.632
0.626
0.644
0.638
0.618
0.612
0.608
0.606
0.600
0.582
0.564
0.564
0.562
0.564
0.562
0.550
0.558
0.580
0.612
0.716
0.726
0.714
0.710
0.746
0.770
0.736
0.710
0.676
0.676
0.664
0.636
0.594
0.590
0.566
0.552
0.558
0.564
0.572
0.570
0.580
0.592
0.618
0.612
0.602
0.602
0.596
0.588
0.582
0.570
0.560
0.578
0.574
0.586
0.580
0.568
0.586
0.574
0.564
0.564
0.574
0.564
0.584
0.600
0.606
0.616
0.602
0.600
0.612
0.622
0.624
0.634
0.636
0.650
0.648
0.610
0.604
0.584
0.606
0.616
0.616
0.612
0.598
0.586
0.590
0.560
0.554
0.550
0.550
0.558
0.574
0.614
0.646
0.674
0.636
0.702
0.754
0.748
0.722
0.688
0.748
0.744
0.684
0.700
0.688
0.676
0.636
0.702
0.714
0.706
0.682
0.674
0.652
0.666
0.670
0.662
0.710
0.738
0.722
0.688
0.730
0.728
0.712
0.694
0.716
0.718
0.740
0.726
0.664
0.754
0.712
0.668
0.636
0.650
0.642
0.648
0.654
0.640
0.626
0.634
0.632
0.626
0.616
0.612
0.250
0.346
0.604
0.604
0.614
0.604
0.616
0.616
0.620
0.622
0.644
0.632
0.632
0.616
0.602
0.612
0.614
0.612
0.634
0.648
0.642
0.628
0.618
0.626
0.626
0.636
0.628
0.614
0.624
0.642
0.678
0.682
0.692
0.676
0.676
0.684
0.714
0.738
0.766
0.690
0.652
0.676
0.690
0.722
0.742
0.778
0.780
0.722
0.724
0.716
0.734
0.712
0.686
0.688
0.716
0.736
0.806
0.786
0.796
0.810
0.756
0.686
0.690
0.716
0.698
0.680
0.702
0.714
0.716
0.722
0.676
0.702
0.704
0.728
0.718
0.718
0.792
0.774
0.704
0.710
0.702
0.748
0.710
0.676
0.660
0.636
0.614
0.612
0.602
0.662
0.740
0.704
0.728
0.700
0.680
0.692
0.672
0.678
0.698
0.714
0.718
0.686
0.668
0.664
0.648
0.650
0.660
0.648
0.658
0.698
0.736
0.710
0.634
0.630
0.618
0.600
0.572
0.574
0.594
0.654
0.714
0.712
0.738
0.700
0.640
0.692
0.682
0.684
0.710
0.750
0.738
0.732
0.682
0.654
0.682
0.662
0.680
0.710
0.754
0.796
0.786
0.822
0.726
0.678
0.666
0.660
0.696
0.718
0.654
0.648
0.622
0.614
0.612
0.626
0.618
0.610
0.614
0.546
0.588
0.580
0.568
0.558
0.558
0.548
0.554
0.550
0.554
0.544
0.568
0.570
0.546
0.256
0.298
0.560
0.548
0.546
0.548
0.554
0.554
0.550
0.560
0.548
0.496
0.546
0.536
0.504
0.496
0.382
0.254
0.374
0.508
0.490
0.474
0.266
0.208
0.494
0.472
0.478
0.472
0.472
0.466
0.460
0.466
0.468
0.470
0.458
0.460
0.462
0.456
0.458
0.458
0.456
0.456
0.460
0.454
0.458
0.456
0.458
0.462
0.460
0.464
0.464
0.472
0.464
0.464
0.468
0.474
0.478
0.476
0.480
0.492
0.488
0.486
0.498
0.278
0.202
0.484
0.476
0.480
0.478
0.480
0.482
0.492
0.482
0.482
0.476
0.474
0.468
0.468
0.474
0.474
0.466
0.462
0.468
0.452
0.464
0.454
0.462
0.472
0.468
0.460
0.454
0.458
0.462
0.464
0.448
0.462
0.462
0.462
0.462
0.464
0.450
0.452
0.464
0.456
0.458
0.452
0.448
0.448
0.452
0.450
0.452
0.446
0.448
0.444
0.452
0.454
0.450
0.454
0.440
0.448
0.450
0.454
0.450
0.450
0.448
0.454
0.454
0.446
0.456
0.442
0.454
0.460
0.462
0.456
0.458
0.452
0.462
0.470
0.472
0.474
0.474
0.494
0.504
0.508
0.502
0.528
0.534
0.538
0.518
0.540
0.550
0.538
0.532
0.546
0.552
0.540
0.532
0.550
0.558
0.556
0.544
0.576
0.588
0.582
0.588
0.606
0.598
0.580
0.568
0.592
0.608
0.614
0.592
0.638
0.670
0.654
0.648
0.638
0.624
0.592
0.612
0.612
0.628
0.600
0.590
0.606
0.614
0.590
0.632
0.658
0.646
0.704
0.738
0.692
0.774
0.808
0.696
0.716
0.750
0.670
0.680
0.702
0.776
0.850
0.760
0.740
0.694
0.712
0.914
0.812
0.916
0.974
0.888
0.782
0.752
0.752
0.772
1.028
1.164
1.004
0.930
0.872
0.854
0.742
0.710
0.660
0.704
1.080
0.842
0.820
0.940
0.934
0.872
0.792
0.830
0.850
0.770
0.798
0.850
0.822
0.838
0.876
0.828
0.878
0.770
0.750
0.704
0.710
0.722
0.734
0.984
0.808
0.926
0.906
0.818
0.866
0.840
0.888
0.960
0.900
0.950
0.972
0.922
1.022
0.966
0.830
0.920
0.980
0.876
0.954
1.006
0.958
0.920
0.886
0.930
0.844
0.852
0.870
0.766
0.766
0.958
0.866
0.988
1.196
1.046
1.000
0.952
0.896
0.884
0.810
0.832
0.822
0.702
0.716
0.672
0.734
0.906
0.770
0.848
0.718
0.700
0.716
0.702
0.754
0.866
0.908
0.834
0.734
0.786
0.934
0.920
0.908
0.856
0.902
0.894
0.800
0.824
0.900
0.912
0.826
0.926
0.918
0.896
0.900
0.822
0.824
0.908
0.902
0.932
0.908
0.742
0.802
0.824
0.974
0.956
0.934
0.852
0.830
0.722
0.688
0.632
0.626
0.638
0.628
0.602
0.594
0.528
0.572
0.580
0.568
0.562
0.568
0.554
0.556
0.558
0.538
0.522
0.508
0.528
0.516
0.516
0.518
0.514
0.512
0.520
0.518
0.528
0.498
0.512
0.488
0.498
0.488
0.474
0.476
0.472
0.474
0.468
0.510
0.422
0.462
0.468
0.468
0.462
0.468
0.464
0.468
0.466
0.470
0.468
0.474
0.468
0.472
0.464
0.460
0.450
0.460
0.466
0.458
0.460
0.462
0.460
0.464
0.464
0.464
0.466
0.460
0.460
0.464
0.464
0.454
0.464
0.460
0.452
0.446
0.452
0.452
0.448
0.448
0.446
0.448
0.444
0.448
0.448
0.444
0.452
0.448
0.456
0.454
0.454
0.456
0.458
0.452
0.452
0.458
0.456
0.454
0.454
0.462
0.462
0.456
0.468
0.460
0.472
0.470
0.474
0.458
0.474
0.462
0.294
0.658
0.476
0.474
0.476
0.470
0.470
0.470
0.462
0.470
0.468
0.474
0.456
0.466
0.458
0.466
0.452
0.468
0.454
0.456
0.456
0.448
0.450
0.458
0.464
0.468
0.466
0.464
0.474
0.472
0.478
0.474
0.480
0.478
0.482
0.474
0.474
0.470
0.482
0.484
0.472
0.474
0.484
0.484
0.488
0.494
0.496
0.506
0.504
0.504
0.512
0.492
0.492
0.544
0.420
0.490
0.478
0.470
0.472
0.462
0.474
0.470
0.464
0.472
0.472
0.470
0.468
0.470
0.466
0.474
0.470
0.460
0.374
0.530
0.474
0.462
0.460
0.466
0.470
0.472
0.468
0.480
0.480
0.476
0.470
0.480
0.478
0.474
0.472
0.462
0.468
0.476
0.478
0.484
0.468
0.470
0.480
0.216
0.274
0.494
0.490
0.490
0.502
0.486
0.522
0.506
0.488
0.484
0.502
0.490
0.472
0.488
0.486
0.478
0.470
0.464
0.480
0.474
0.458
0.472
0.472
0.460
0.472
0.476
0.470
0.466
0.466
0.476
0.474
0.470
0.484
0.476
0.474
0.472
0.474
0.482
0.464
0.470
0.470
0.458
0.472
0.464
0.462
0.464
0.470
0.466
0.470
0.460
0.474
0.470
0.466
0.466
0.472
0.470
0.466
0.464
0.466
0.464
0.458
0.452
0.458
0.450
0.460
0.460
0.464
0.470
0.474
0.480
0.472
0.476
0.486
0.476
0.478
0.470
0.484
0.460
0.462
0.462
0.458
0.462
0.468
0.462
0.466
0.470
0.474
0.478
0.478
0.490
0.494
0.498
0.488
0.502
0.508
0.518
0.506
0.514
0.508
0.516
0.522
0.520
0.518
0.508
0.514
0.514
0.512
0.494
0.516
0.508
0.492
0.490
0.500
0.494
0.492
0.494
0.490
0.502
0.498
0.494
0.504
0.498
0.506
0.488
0.500
0.498
0.494
0.488
0.494
0.498
0.512
0.516
0.528
0.516
0.516
0.524
0.516
0.510
0.514
0.506
0.504
0.510
0.512
0.514
0.500
0.516
0.508
0.510
0.512
0.508
0.498
0.502
0.504
0.514
0.518
0.510
0.528
0.526
0.516
0.528
0.528
0.536
0.524
0.532
0.522
0.542
0.550
0.538
0.544
0.550
0.524
0.538
0.534
0.530
0.528
0.512
0.506
0.510
0.510
0.524
0.522
0.536
0.558
0.560
0.544
0.568
0.558
0.562
0.574
0.582
0.566
0.568
0.572
0.570
0.548
0.520
0.536
0.532
0.544
0.542
0.578
0.584
0.572
0.572
0.568
0.556
0.568
0.570
0.580
0.580
0.622
0.626
0.594
0.632
0.644
0.674
0.622
0.636
0.642
0.652
0.640
0.630
0.698
0.698
0.660
0.640
0.708
0.826
0.752
0.676
0.706
0.710
0.652
0.646
0.640
0.650
0.668
0.628
0.644
0.680
0.692
0.644
0.698
0.672
0.720
0.682
0.654
0.664
0.660
0.634
0.636
0.588
0.600
0.638
0.700
0.738
0.670
0.694
0.708
0.702
0.654
0.648
0.672
0.706
0.700
0.686
0.658
0.662
0.694
0.674
0.768
0.838
0.768
0.714
0.744
0.814
0.824
0.704
0.716
0.714
0.712
0.660
0.666
0.668
0.736
0.788
0.902
0.758
0.790
0.764
0.816
0.694
0.700
0.722
0.810
0.792
0.672
0.700
0.798
0.926
0.776
0.776
0.742
0.760
0.758
0.696
0.720
0.682
0.664
0.822
0.794
0.856
0.890
0.892
0.798
0.828
0.848
0.868
0.782
0.786
0.806
0.804
0.734
0.792
0.840
0.824
0.774
0.858
0.858
0.800
0.790
0.846
0.862
0.774
0.684
0.726
0.886
0.878
0.808
0.872
0.902
0.844
0.818
0.892
0.906
0.846
0.878
0.922
0.920
0.842
0.920
0.908
0.794
0.766
0.850
0.916
0.816
0.878
0.910
0.808
0.730
0.806
0.898
0.864
0.806
0.798
0.708
0.752
0.818
0.866
0.866
0.842
0.848
0.872
0.850
0.750
0.696
0.700
0.752
0.778
0.736
0.746
0.812
0.836
0.866
0.846
0.762
0.710
0.744
0.794
0.832
0.760
0.752
0.788
0.802
0.800
0.754
0.818
0.850
0.896
0.928
0.890
0.806
0.740
0.742
0.772
0.764
0.716
0.730
0.762
0.744
0.836
0.888
0.874
0.722
0.762
0.766
0.812
0.844
0.840
0.808
0.742
0.716
0.730
0.746
0.802
0.800
0.830
0.794
0.706
0.722
0.736
0.760
0.764
0.680
0.698
0.704
0.712
0.670
0.708
0.704
0.714
0.674
0.686
0.680
0.664
0.714
0.760
0.874
0.874
0.848
0.774
0.738
0.688
0.690
0.680
0.636
0.626
0.666
0.656
0.688
0.738
0.744
0.800
0.790
0.740
0.688
0.708
0.720
0.712
0.650
0.664
0.704
0.790
0.872
0.774
0.720
0.756
0.814
0.834
0.782
0.766
0.710
0.672
0.654
0.632
0.640
0.630
0.666
0.724
0.742
0.794
0.934
0.796
0.760
0.780
0.766
0.764
0.664
0.698
0.676
0.704
0.692
0.702
0.696
0.648
0.626
0.646
0.640
0.676
0.754
0.820
0.742
0.720
0.788
0.818
0.804
0.748
0.784
0.790
0.774
0.728
0.754
0.786
0.822
0.854
0.770
0.732
0.756
0.782
0.874
0.874
0.856
0.858
0.796
0.770
0.726
0.662
0.682
0.666
0.716
0.862
0.978
0.932
0.866
0.772
0.756
0.762
0.748
0.672
0.662
0.692
0.806
0.918
0.902
0.776
0.798
0.834
0.844
0.814
0.726
0.750
0.746
0.788
0.816
0.822
0.822
0.756
0.692
0.706
0.680
0.670
0.664
0.722
0.806
0.758
0.804
0.902
0.958
0.844
0.840
0.858
0.878
0.798
0.782
0.834
0.874
0.880
0.790
0.862
0.872
0.872
0.820
0.790
0.858
0.908
0.854
0.770
0.860
0.866
0.854
0.770
0.772
0.752
0.680
0.750
0.786
0.842
0.860
0.804
0.760
0.780
0.702
0.760
0.764
0.778
0.784
0.766
0.704
0.740
0.776
0.840
0.844
0.754
0.814
0.860
0.958
0.906
0.796
0.816
0.802
0.840
0.778
0.730
0.776
0.792
0.796
0.730
0.738
0.796
0.832
0.844
0.768
0.788
0.796
0.834
0.842
0.816
0.746
0.766
0.780
0.794
0.812
0.744
0.794
0.874
0.876
0.848
0.786
0.752
0.792
0.812
0.842
0.816
0.806
0.718
0.690
0.680
0.652
0.674
0.724
0.750
0.674
0.688
0.724
0.774
0.838
0.860
0.776
0.738
0.772
0.816
0.792
0.734
0.800
0.840
0.864
0.778
0.822
0.916
0.914
0.822
0.850
0.880
0.880
0.782
0.806
0.808
0.836
0.776
0.766
0.746
0.744
0.836
0.860
0.742
0.780
0.784
0.806
0.816
0.834
0.812
0.798
0.716
0.714
0.726
0.788
0.822
0.760
0.878
0.908
0.842
0.782
0.848
0.940
0.890
0.780
0.874
0.876
0.812
0.802
0.806
0.854
0.912
0.896
0.810
0.762
0.784
0.798
0.852
0.870
0.834
0.750
0.762
0.740
0.778
0.766
0.720
0.744
0.790
0.774
0.712
0.740
0.788
0.858
0.894
0.880
0.856
0.820
0.782
0.714
0.748
0.762
0.836
0.818
0.822
0.910
0.862
0.846
0.746
0.806
0.804
0.840
0.880
0.856
0.752
0.766
0.758
0.784
0.836
0.860
0.752
0.772
0.788
0.814
0.778
0.770
0.712
0.660
0.700
0.748
0.750
0.878
0.738
0.782
0.838
0.862
0.872
0.834
0.740
0.696
0.694
0.712
0.754
0.668
0.710
0.714
0.744
0.762
0.728
0.710
0.782
0.826
0.874
0.826
0.762
0.758
0.842
0.908
0.944
0.894
0.856
0.854
0.834
0.844
0.822
0.758
0.798
0.838
0.844
0.876
0.902
0.874
0.800
0.732
0.738
0.782
0.858
0.904
0.900
0.878
0.746
0.696
0.652
0.658
0.660
0.698
0.660
0.636
0.672
0.686
0.692
0.684
0.648
0.610
0.620
0.600
0.604
0.634
0.684
0.722
0.750
0.796
0.818
0.850
0.864
0.878
0.876
0.830
0.836
0.782
0.724
0.702
0.722
0.670
0.666
0.712
0.798
0.962
0.876
0.880
0.838
0.734
0.762
0.746
0.770
0.810
0.844
0.840
0.834
0.752
0.794
0.820
0.856
0.910
0.910
0.830
0.766
0.812
0.832
0.848
0.874
0.834
0.790
0.732
0.734
0.780
0.766
0.768
0.712
0.750
0.720
0.782
0.742
0.706
0.784
0.812
0.826
0.722
0.732
0.766
0.796
0.794
0.718
0.796
0.828
0.872
0.794
0.766
0.904
0.890
0.838
0.756
0.850
0.858
0.842
0.748
0.816
0.850
0.800
0.738
0.804
0.828
0.840
0.712
0.726
0.742
0.792
0.838
0.820
0.756
0.694
0.708
0.662
0.648
0.686
0.688
0.774
0.822
0.804
0.844
0.770
0.678
0.684
0.690
0.712
0.772
0.808
0.748
0.676
0.696
0.662
0.642
0.698
0.758
0.878
0.904
0.882
0.860
0.804
0.800
0.772
0.710
0.688
0.722
0.830
0.866
0.778
0.770
0.854
0.824
0.852
0.774
0.790
0.816
0.836
0.814
0.772
0.750
0.770
0.706
0.726
0.732
0.802
0.884
0.882
0.822
0.734
0.748
0.696
0.746
0.748
0.802
0.878
0.860
0.848
0.776
0.764
0.792
0.822
0.846
0.916
0.910
0.876
0.786
0.770
0.794
0.886
0.938
0.988
0.912
0.824
0.760
0.808
0.846
0.886
0.952
0.912
0.800
0.812
0.838
0.900
0.888
0.820
0.748
0.696
0.686
0.722
0.816
0.864
0.934
0.890
0.876
0.866
0.766
0.736
0.778
0.782
0.796
0.750
0.706
0.762
0.804
0.902
0.918
0.924
0.784
0.794
0.748
0.726
0.750
0.798
0.786
0.696
0.720
0.838
1.008
0.812
0.722
0.780
0.848
0.902
0.794
0.796
0.976
0.950
0.846
0.764
0.808
0.830
0.886
0.938
0.888
0.848
0.756
0.782
0.808
0.848
0.818
0.748
0.800
0.834
0.906
0.792
0.710
0.720
0.718
0.758
0.688
0.714
0.740
0.804
0.936
0.992
0.960
0.928
0.936
0.902
0.858
0.750
0.804
0.864
0.964
0.978
0.970
0.956
0.936
0.852
0.930
0.972
0.936
0.862
0.868
0.952
0.968
0.822
0.858
0.826
0.766
0.894
0.986
0.822
0.964
1.040
0.958
0.854
0.938
0.970
0.836
0.742
0.776
0.826
0.926
0.952
0.958
0.952
0.874
0.772
0.800
0.802
0.862
0.936
0.908
0.918
0.906
0.816
0.730
0.744
0.750
0.846
0.872
0.904
0.878
0.916
0.950
0.902
0.800
0.736
0.750
0.760
0.814
0.928
0.938
0.934
0.852
0.748
0.748
0.710
0.734
0.808
0.742
0.854
0.928
1.004
0.986
0.980
0.990
0.842
0.812
0.798
0.834
0.890
0.884
0.864
0.772
0.844
0.850
0.848
0.780
0.758
0.868
1.010
0.962
0.974
0.938
0.836
0.814
0.822
0.790
0.720
0.730
0.710
0.686
0.754
0.860
0.828
0.900
1.064
1.042
0.916
0.912
0.922
0.934
0.860
0.920
0.986
0.966
0.874
0.964
1.018
0.934
0.824
0.956
0.920
0.858
0.904
0.956
0.950
0.876
0.810
0.888
0.906
0.926
0.810
0.886
0.900
0.884
0.770
0.836
0.818
0.824
0.798
0.712
0.692
0.760
0.818
0.880
0.882
0.886
0.890
0.916
0.854
0.740
0.712
0.712
0.702
0.702
0.690
0.740
0.870
0.950
0.834
0.812
0.924
0.826
0.790
0.874
0.952
0.958
0.862
0.906
0.842
0.798
0.706
0.754
0.758
0.800
0.806
0.774
0.776
0.726
0.698
0.662
0.650
0.618
0.632
0.622
0.646
0.664
0.702
0.660
0.640
0.664
0.684
0.698
0.744
0.778
0.786
0.718
0.676
0.714
0.720
0.810
0.930
0.870
0.868
0.762
0.740
0.720
0.740
0.830
0.870
0.766
0.814
0.780
0.982
0.996
0.912
0.886
0.832
0.746
0.734
0.688
0.760
1.046
0.918
0.882
0.826
0.864
0.934
0.914
0.794
0.866
0.874
0.916
0.782
0.852
0.866
0.846
0.770
0.822
0.886
0.940
0.836
0.772
0.920
0.912
0.834
0.790
0.780
0.732
0.794
0.848
0.800
0.898
1.010
0.972
0.838
0.888
0.890
0.762
0.832
0.848
0.876
0.834
0.758
0.814
0.842
0.902
0.872
0.784
0.970
0.950
0.882
0.830
0.830
0.832
0.834
0.886
0.902
0.888
0.938
0.876
0.762
0.722
0.726
0.682
0.724
0.850
1.064
0.876
0.790
0.898
0.954
0.940
0.830
0.848
0.818
0.722
0.750
0.768
0.824
0.828
0.830
0.786
0.704
0.686
0.702
0.738
0.784
0.742
0.844
0.720
0.676
0.682
0.640
0.642
0.712
0.850
0.740
0.780
0.840
0.958
0.914
0.876
0.908
0.940
0.954
0.910
1.002
0.928
0.890
0.880
0.794
0.760
0.722
0.746
0.708
0.810
0.844
1.082
0.928
0.878
0.778
0.812
0.804
0.830
0.754
0.758
0.824
0.742
0.790
0.820
0.894
0.892
0.776
0.786
0.788
0.704
0.718
0.686
0.738
1.026
0.966
0.994
0.956
0.874
0.756
0.708
0.670
0.662
0.648
0.620
0.620
0.618
0.604
0.626
0.624
0.648
0.718
0.722
0.734
0.796
0.936
0.928
0.768
0.738
0.700
0.684
0.632
0.658
0.660
0.688
0.878
0.962
0.764
0.722
0.668
0.682
0.662
0.692
0.716
0.856
0.926
0.946
0.890
0.788
0.726
0.724
0.760
0.948
0.932
0.896
0.832
0.718
0.678
0.632
0.610
0.596
0.574
0.568
0.586
0.600
0.658
0.748
0.838
0.844
0.928
0.950
0.912
0.842
0.738
0.758
0.688
0.676
0.652
0.628
0.638
0.654
0.698
0.716
0.760
0.784
0.864
0.818
0.732
0.660
0.636
0.630
0.672
0.670
0.646
0.652
0.666
0.620
0.616
0.618
0.610
0.634
0.676
0.700
0.722
0.702
0.648
0.638
0.666
0.664
0.646
0.630
0.662
0.776
0.832
0.842
0.804
0.710
0.704
0.704
0.718
0.764
0.828
0.832
0.788
0.788
0.774
0.770
0.786
0.836
0.810
0.802
0.854
0.926
0.922
0.932
0.920
0.884
0.842
0.762
0.802
0.862
0.900
0.844
0.856
0.854
0.862
0.778
0.758
0.776
0.720
0.784
0.808
0.774
0.716
0.714
0.748
0.812
0.888
0.912
0.876
0.916
0.874
0.816
0.810
0.738
0.668
0.700
0.748
1.062
0.822
0.878
0.934
0.934
0.788
0.802
0.772
0.720
0.764
0.792
0.838
0.836
0.842
0.738
0.682
0.690
0.732
0.872
0.858
0.832
0.740
0.766
0.866
0.760
0.818
0.788
0.978
0.910
0.904
0.930
0.918
0.922
0.944
0.914
0.940
0.928
0.892
0.944
0.962
0.954
0.900
0.928
0.878
0.772
0.766
0.940
0.824
0.882
0.898
0.886
0.844
0.858
0.898
0.912
0.906
0.888
0.870
0.742
0.772
0.840
1.008
0.958
0.964
0.950
0.932
0.928
0.858
0.830
0.878
0.898
0.812
0.798
0.840
0.750
0.764
0.786
1.002
1.008
1.032
1.066
1.076
0.980
0.918
0.814
0.728
0.806
1.014
0.924
0.848
0.858
0.952
1.026
0.944
0.880
0.952
0.876
0.740
0.784
0.714
0.676
0.670
0.702
0.774
0.796
0.820
0.806
0.742
0.790
0.802
0.822
0.870
0.886
0.792
0.750
0.726
0.768
0.804
0.822
0.966
0.970
0.980
0.792
0.774
0.774
0.812
0.868
0.862
0.882
0.846
0.772
0.862
0.930
0.782
0.848
0.944
0.906
0.744
0.828
0.876
1.010
0.984
0.992
0.918
0.792
0.826
0.874
0.844
0.912
0.918
0.798
0.754
0.816
0.928
0.862
0.862
0.856
0.936
0.916
0.824
0.822
0.780
0.818
0.772
0.700
0.740
0.762
0.814
0.936
0.956
0.912
0.874
0.948
0.954
0.886
0.806
0.856
0.912
1.018
0.854
0.872
0.874
0.744
0.904
0.882
0.918
0.762
0.786
0.810
0.850
0.888
0.876
0.930
0.930
0.938
0.782
0.804
0.864
0.852
0.918
0.910
0.958
0.930
0.842
0.780
0.752
0.790
0.850
0.750
0.780
0.750
0.732
0.898
0.970
0.948
0.918
0.844
0.746
0.736
0.732
0.760
0.960
0.942
0.974
0.958
0.778
0.790
0.798
0.866
0.868
0.892
1.024
0.878
1.000
0.984
1.002
0.816
0.818
0.936
0.932
0.984
0.978
1.010
0.932
0.968
0.982
0.940
0.814
0.812
0.882
0.772
0.728
0.794
0.770
0.800
0.950
0.924
1.054
0.838
0.792
0.712
0.744
0.814
0.942
0.910
0.922
0.948
0.926
0.884
0.862
0.894
0.832
0.842
0.936
0.868
0.876
0.838
0.862
0.762
0.752
0.670
0.684
0.660
0.706
0.692
0.714
0.712
0.696
0.676
0.646
0.628
0.614
0.596
0.588
0.570
0.570
0.554
0.544
0.532
0.532
0.542
0.544
0.564
0.600
0.626
0.636
0.646
0.682
0.706
0.716
0.716
0.686
0.656
0.654
0.666
0.672
0.648
0.684
0.664
0.658
0.650
0.662
0.658
0.668
0.658
0.638
0.626
0.656
0.642
0.622
0.700
0.672
0.674
0.672
0.670
0.668
0.656
0.640
0.664
0.622
0.652
0.650
0.632
0.666
0.670
0.642
0.628
0.628
0.622
0.612
0.628
0.630
0.616
0.610
0.588
0.578
0.592
0.592
0.602
0.624
0.636
0.618
0.644
0.644
0.638
0.638
0.638
0.618
0.618
0.596
0.606
0.580
0.580
0.574
0.568
0.568
0.566
0.570
0.582
0.610
0.606
0.632
0.668
0.702
0.726
0.718
0.684
0.678
0.626
0.644
0.654
0.672
0.678
0.700
0.666
0.664
0.638
0.616
0.608
0.588
0.598
0.588
0.614
0.590
0.626
0.644
0.660
0.688
0.638
0.686
0.662
0.702
0.650
0.676
0.668
0.640
0.638
0.628
0.600
0.626
0.614
0.622
0.648
0.668
0.676
0.670
0.654
0.636
0.638
0.636
0.640
0.622
0.608
0.602
0.612
0.618
0.616
0.606
0.608
0.622
0.600
0.616
0.614
0.624
0.628
0.620
0.616
0.612
0.606
0.610
0.608
0.610
0.614
0.632
0.606
0.594
0.580
0.588
0.568
0.566
0.566
0.556
0.556
0.566
0.574
0.606
0.600
0.594
0.632
0.638
0.656
0.654
0.650
0.638
0.646
0.642
0.624
0.618
0.622
0.604
0.590
0.600
0.592
0.574
0.568
0.566
0.574
0.578
0.580
0.590
0.580
0.600
0.612
0.600
0.622
0.630
0.650
0.676
0.678
0.654
0.690
0.676
0.688
0.674
0.676
0.678
0.686
0.688
0.666
0.672
0.666
0.656
0.680
0.730
0.760
0.786
0.734
0.744
0.772
0.782
0.774
0.740
0.750
0.754
0.718
0.712
0.692
0.676
0.704
0.770
0.834
0.816
0.768
0.804
0.830
0.824
0.778
0.766
0.798
0.794
0.762
0.750
0.706
0.798
0.770
0.850
0.766
0.786
0.860
0.874
0.782
0.764
0.808
0.824
0.820
0.770
0.730
0.766
0.798
0.762
0.774
0.826
0.788
0.764
0.726
0.702
0.686
0.686
0.666
0.666
0.672
0.666
0.636
0.642
0.710
0.798
0.948
0.954
0.884
0.754
0.814
0.788
0.810
0.838
0.862
0.848
0.810
0.778
0.770
0.744
0.772
0.790
0.782
0.760
0.812
0.754
0.798
0.784
0.756
0.766
0.804
0.764
0.728
0.718
0.760
0.806
0.772
0.734
0.766
0.714
0.742
0.740
0.758
0.720
0.764
0.730
0.828
0.892
0.902
0.884
0.840
0.848
0.856
0.856
0.790
0.798
0.708
0.674
0.674
0.798
0.986
0.934
0.920
0.892
0.826
0.838
0.844
0.842
0.780
0.776
0.778
0.814
0.854
0.890
0.872
0.884
0.872
0.822
0.804
0.750
0.790
0.752
0.762
0.724
0.684
0.680
0.822
0.928
0.890
0.900
0.922
0.876
0.886
0.866
0.814
0.852
0.870
0.840
0.906
0.826
0.814
0.892
0.894
0.806
0.774
0.800
0.728
0.756
0.852
0.928
0.930
0.944
0.874
0.862
0.806
0.782
0.828
0.864
0.852
0.818
0.758
0.706
0.740
0.806
0.756
0.842
0.818
0.858
0.900
0.884
0.816
0.818
0.786
0.754
0.696
0.686
0.724
0.736
0.732
0.924
1.064
0.920
0.774
0.828
0.838
0.892
0.918
0.924
0.880
0.852
0.838
0.790
0.736
0.718
0.734
0.734
0.748
0.716
0.714
0.690
0.674
0.662
0.676
0.716
0.756
0.786
0.818
0.830
0.802
0.770
0.770
0.804
0.808
0.770
0.806
0.832
0.836
0.790
0.832
0.860
0.858
0.808
0.834
0.860
0.784
0.786
0.690
0.674
0.764
0.930
0.784
0.768
0.828
0.872
0.888
0.858
0.798
0.812
0.858
0.850
0.832
0.788
0.782
0.716
0.678
0.684
0.948
0.910
0.902
0.872
0.802
0.894
0.920
0.890
0.878
0.782
0.760
0.718
0.762
0.868
0.822
0.776
0.688
0.670
0.724
0.888
1.022
0.916
0.824
0.780
0.736
0.734
0.746
0.750
0.750
0.730
0.688
0.662
0.672
0.738
0.938
0.892
0.904
0.898
0.816
0.832
0.830
0.840
0.800
0.756
0.770
0.734
0.882
0.874
0.848
0.792
0.768
0.816
0.864
0.762
0.790
0.850
0.896
0.862
0.798
0.718
0.770
0.778
0.862
0.794
0.756
0.808
0.856
0.898
0.814
0.832
0.788
0.756
0.818
0.810
0.744
0.794
0.798
0.890
0.924
0.964
0.954
0.906
0.860
0.764
0.814
0.774
0.750
0.762
0.768
0.738
0.766
0.788
0.846
0.748
0.850
0.892
0.844
0.856
0.822
0.768
0.926
0.994
0.994
0.940
0.872
0.764
0.784
0.832
0.848
0.946
1.026
1.048
0.838
0.844
0.824
0.818
0.804
0.728
0.762
0.738
0.754
0.768
0.740
0.834
0.792
0.726
0.704
0.720
0.692
0.726
0.758
0.854
0.876
0.878
0.788
0.784
0.854
0.868
0.878
0.840
0.800
0.832
0.848
0.820
0.808
0.834
0.870
0.810
0.802
0.754
0.768
0.676
0.784
0.782
0.804
0.798
0.774
0.764
0.734
0.698
0.676
0.670
0.698
0.754
0.882
0.916
0.892
0.814
0.878
0.896
0.928
0.876
0.798
0.866
0.794
0.748
0.872
0.906
0.916
0.894
0.846
0.908
0.924
0.896
0.828
0.814
0.752
0.768
0.836
0.806
0.802
0.786
0.852
0.870
0.902
0.754
0.786
0.850
0.992
0.994
0.958
0.940
0.896
0.942
0.926
0.806
0.782
0.720
0.732
0.746
1.064
0.948
0.916
0.790
0.832
0.834
0.768
0.796
0.838
0.894
0.898
0.892
0.916
0.864
0.828
0.804
0.756
0.818
0.756
0.760
1.132
0.920
0.808
0.938
0.952
0.964
0.860
0.892
0.924
0.966
0.868
0.906
0.776
0.772
0.766
0.748
0.718
0.742
0.704
0.760
0.826
0.964
0.984
0.926
0.844
0.906
0.894
0.802
0.724
0.714
0.750
0.684
0.776
0.986
1.086
1.110
1.046
0.950
0.830
0.836
0.824
0.908
0.918
0.900
0.774
0.738
0.764
1.064
0.972
0.914
0.804
0.746
0.684
0.652
0.634
0.608
0.622
0.636
0.728
0.830
0.940
0.868
0.860
0.828
0.724
0.686
0.702
0.632
0.614
0.598
0.598
0.592
0.570
0.588
0.586
0.576
0.580
0.594
0.616
0.642
0.750
0.770
0.836
0.800
0.716
0.680
0.664
0.626
0.614
0.630
0.670
0.804
1.006
0.940
0.850
0.748
0.720
0.674
0.640
0.628
0.614
0.608
0.622
0.656
0.782
1.012
0.920
0.918
0.914
0.822
0.722
0.672
0.640
0.624
0.614
0.618
0.646
0.738
0.748
0.920
0.810
0.786
0.750
0.702
0.712
0.704
0.678
0.666
0.666
0.682
0.712
0.740
0.766
0.810
0.822
0.852
0.874
0.886
0.794
0.782
0.808
0.962
0.892
0.930
0.888
0.976
0.918
0.960
0.934
0.948
0.846
0.810
0.732
0.726
0.830
0.862
0.864
1.030
1.022
0.952
0.908
0.952
0.956
0.916
0.914
0.926
0.874
0.854
0.894
0.882
0.808
0.810
0.898
0.906
0.816
0.850
0.854
0.844
0.776
0.830
0.830
0.892
0.838
0.854
0.864
0.936
0.830
0.994
0.962
0.890
0.862
0.864
0.746
0.790
0.752
0.774
0.810
0.842
0.768
0.784
0.736
0.716
0.842
0.860
0.868
0.784
0.872
0.956
0.852
0.830
0.858
0.858
0.872
0.754
0.896
0.878
0.808
0.882
0.918
0.976
1.002
1.018
1.018
0.956
0.880
0.846
0.868
0.900
0.806
0.890
0.894
0.872
0.816
0.756
0.734
0.766
0.796
0.882
0.856
0.828
0.854
0.876
0.788
0.846
0.846
0.768
0.896
0.932
0.946
0.860
0.932
0.986
0.846
0.858
0.840
0.760
0.892
0.970
0.958
0.904
0.978
0.978
0.870
0.896
0.862
0.800
0.866
0.878
0.806
0.800
0.756
0.858
0.964
0.860
0.952
0.936
0.950
0.936
0.746
0.810
0.828
0.854
0.822
0.794
0.818
0.856
0.856
0.810
1.014
1.048
0.996
1.030
1.024
0.936
0.880
0.904
0.904
0.872
0.854
0.828
0.902
0.812
0.794
0.730
0.696
0.678
0.642
0.612
0.602
0.576
0.574
0.590
0.602
0.652
0.732
0.790
0.792
0.772
0.808
0.848
0.716
0.784
0.766
0.782
0.760
1.000
0.946
0.798
0.866
1.220
1.144
0.880
0.858
0.822
0.740
0.744
0.808
0.740
0.956
1.000
1.032
0.990
0.890
0.760
0.802
0.754
0.774
0.744
1.118
0.894
0.778
0.958
0.962
0.976
0.812
0.888
0.816
0.674
0.740
0.660
0.616
0.590
0.606
0.580
0.564
0.564
0.568
0.566
0.564
0.562
0.556
0.542
0.554
0.552
0.544
0.546
0.546
0.554
0.554
0.550
0.552
0.546
0.554
0.554
0.558
0.562
0.566
0.566
0.570
0.590
0.592
0.584
0.584
0.584
0.596
0.592
0.596
0.592
0.580
0.596
0.598
0.600
0.608
0.594
0.602
0.616
0.648
0.656
0.622
0.644
0.656
0.668
0.668
0.662
0.650
0.650
0.644
0.608
0.610
0.594
0.586
0.588
0.578
0.580
0.584
0.590
0.584
0.580
0.586
0.582
0.578
0.582
0.572
0.592
0.612
0.626
0.614
0.640
0.660
0.658
0.640
0.614
0.618
0.610
0.596
0.602
0.608
0.608
0.598
0.610
0.620
0.620
0.600
0.610
0.618
0.626
0.644
0.614
0.620
0.618
0.598
0.582
0.584
0.568
0.592
0.592
0.588
0.600
0.606
0.594
0.606
0.620
0.620
0.616
0.602
0.598
0.602
0.602
0.596
0.600
0.604
0.622
0.638
0.662
0.670
0.672
0.666
0.690
0.668
0.698
0.670
0.220
0.422
0.678
0.658
0.654
0.634
0.634
0.630
0.634
0.650
0.606
0.648
0.624
0.630
0.646
0.640
0.652
0.650
0.670
0.688
0.698
0.738
0.744
0.714
0.752
0.724
0.704
0.694
0.662
0.674
0.640
0.620
0.612
0.624
0.710
0.804
0.704
0.782
0.900
0.942
1.002
1.058
1.050
0.964
0.800
0.848
0.902
0.962
0.948
0.954
0.940
0.926
0.900
0.812
0.738
0.674
0.648
0.672
0.708
1.152
0.986
0.884
0.894
0.936
0.948
0.896
0.872
0.910
0.940
0.866
0.922
0.938
0.876
0.866
0.892
0.922
0.890
0.986
1.004
0.984
0.866
0.910
0.908
0.806
0.766
0.756
0.792
0.948
0.924
0.878
0.874
0.946
0.934
0.876
0.922
0.934
0.928
0.884
0.890
0.854
0.806
0.836
0.998
0.956
0.908
0.918
0.952
0.974
0.878
0.888
0.880
0.786
0.730
0.772
0.734
0.736
0.824
1.014
0.912
0.844
0.830
0.888
0.834
0.950
0.966
0.930
0.890
1.006
0.982
0.908
0.930
0.972
0.958
0.890
0.976
0.928
0.838
0.904
0.936
0.890
0.942
0.958
0.960
0.834
0.940
0.940
0.882
0.864
0.920
0.876
0.922
0.946
0.900
0.886
0.870
0.858
0.816
0.746
0.848
1.030
0.960
0.842
0.828
0.800
0.872
0.946
0.924
0.882
0.802
0.830
0.918
0.790
0.906
0.822
1.000
0.904
0.908
0.870
0.808
0.754
0.810
1.072
1.010
0.996
0.920
0.952
0.908
0.966
0.984
0.994
0.908
0.934
0.980
0.982
0.954
0.912
0.840
0.894
0.884
0.932
0.774
0.788
0.788
0.956
1.018
0.990
0.952
0.814
0.870
0.840
0.880
0.888
0.844
0.750
0.822
0.902
1.024
0.964
0.848
0.948
0.948
0.914
0.790
0.718
0.702
0.664
0.652
0.754
0.808
0.816
0.822
0.780
0.936
0.936
0.950
0.942
0.902
0.958
1.008
1.004
0.986
1.076
0.952
1.034
0.810
0.732
0.716
0.746
1.136
0.882
0.738
0.816
0.788
0.828
0.956
0.782
0.710
0.756
0.728
0.696
0.668
0.694
0.770
1.034
0.934
0.868
0.916
0.930
0.858
0.886
0.990
0.932
0.814
0.860
0.906
0.954
0.946
0.926
0.912
0.908
0.940
0.948
0.908
0.934
0.988
0.976
0.850
0.862
0.812
0.844
1.020
0.938
0.968
0.990
0.916
0.850
0.896
0.948
0.992
0.996
0.996
1.008
0.930
0.912
0.946
0.946
0.960
0.906
0.820
0.898
0.982
0.982
0.950
0.920
0.824
0.874
0.894
0.808
0.758
0.724
0.736
0.806
1.028
0.984
0.956
0.948
0.898
0.820
0.860
0.932
0.980
0.970
0.896
0.938
0.968
0.952
0.884
0.960
0.966
0.906
0.902
0.936
0.872
0.756
0.794
0.874
1.028
0.996
0.980
0.928
0.960
0.978
0.978
0.906
0.956
0.974
0.974
0.918
0.994
0.990
0.942
0.898
0.972
0.978
0.896
0.892
0.968
0.960
0.872
0.980
0.974
0.928
0.884
0.942
0.946
0.838
0.886
0.940
0.924
0.822
0.920
0.838
0.928
0.980
0.948
0.906
0.986
0.962
0.908
0.872
0.918
0.930
0.840
0.926
0.962
0.972
0.892
0.976
0.980
0.952
0.902
0.970
0.972
0.926
0.900
0.970
0.964
0.890
0.906
0.974
0.966
0.862
0.928
0.940
0.942
0.844
0.958
0.966
0.946
0.888
0.972
0.978
0.948
0.884
0.944
0.912
0.800
0.830
1.048
0.956
0.858
0.948
0.970
0.974
0.906
0.972
0.990
0.968
0.906
1.012
1.008
0.912
0.894
0.972
0.972
0.894
0.920
1.000
0.976
0.854
0.976
0.952
0.902
0.864
0.988
0.986
0.908
0.922
0.970
0.950
0.862
0.994
0.984
0.936
0.872
0.948
0.970
0.902
0.870
0.946
0.944
0.876
0.828
0.912
0.920
0.876
0.888
0.936
0.918
0.828
0.938
0.934
0.872
0.812
0.924
0.908
0.840
0.834
0.950
0.954
0.872
0.878
0.950
0.940
0.896
0.756
0.756
0.702
0.664
0.642
0.652
0.646
0.632
0.628
0.644
0.644
0.636
0.644
0.644
0.660
0.646
0.630
0.604
0.606
0.614
0.638
0.700
0.794
0.838
0.804
0.764
0.864
0.856
0.872
0.806
0.828
0.898
0.866
0.794
0.862
0.908
0.860
0.792
0.866
0.904
0.858
0.786
0.852
0.924
0.858
0.778
0.880
0.874
0.812
0.778
0.878
0.898
0.816
0.796
0.866
0.952
0.864
0.822
0.904
0.912
0.908
0.858
0.898
0.874
0.816
0.734
0.766
0.872
0.932
0.852
0.918
0.950
0.936
0.876
0.912
0.928
0.860
0.826
0.932
1.120
0.894
0.868
0.874
0.782
0.824
0.918
0.938
0.878
0.914
0.944
0.978
0.830
0.872
0.990
0.958
0.824
0.908
1.082
0.950
0.896
0.912
0.988
0.978
0.802
0.808
0.818
0.838
0.754
0.820
0.996
0.984
0.852
0.864
0.898
0.946
0.834
0.924
0.954
0.970
0.870
0.900
0.938
1.078
0.866
0.934
0.974
0.900
0.836
0.850
0.766
0.854
0.822
0.794
0.856
0.890
0.830
0.764
0.812
0.928
1.060
0.984
0.902
0.978
1.040
0.966
0.900
0.946
0.960
1.038
0.918
0.920
0.948
0.946
0.870
0.892
1.018
0.952
0.808
0.714
0.730
0.778
0.956
1.052
1.030
1.036
0.990
0.928
0.988
0.996
0.976
1.054
0.996
0.982
0.976
0.884
1.022
1.060
0.980
0.888
1.050
0.914
0.816
0.856
0.924
0.816
0.858
0.814
0.818
0.808
0.862
0.928
0.840
0.830
0.840
0.768
0.734
0.714
0.702
0.686
0.688
0.696
0.668
0.660
0.650
0.654
0.660
0.678
0.662
0.674
0.694
0.654
0.674
0.692
0.718
0.718
0.822
0.766
0.768
0.824
0.758
0.702
0.726
0.732
0.804
0.880
0.896
1.010
0.914
0.962
0.976
0.970
0.898
0.906
0.896
0.852
0.850
0.788
0.784
0.834
1.014
0.850
0.828
0.812
0.754
0.728
0.776
0.856
0.770
0.844
0.942
0.942
0.936
0.872
0.772
0.762
0.776
0.864
0.806
0.770
0.818
0.854
0.880
0.894
0.932
1.032
0.884
0.856
0.886
0.948
1.186
1.052
0.910
0.798
0.836
0.852
1.004
0.934
0.942
0.994
0.984
0.916
0.998
0.952
0.892
0.916
1.002
1.028
1.002
1.032
1.080
1.120
1.040
1.024
1.008
0.982
0.902
0.864
0.850
0.804
0.738
0.730
0.742
0.712
0.740
0.748
0.810
0.864
0.780
0.776
0.814
0.866
0.826
0.884
0.834
0.908
0.978
0.756
0.794
0.800
0.956
0.830
0.838
0.836
0.786
0.730
0.718
0.688
0.730
1.112
1.032
0.926
0.994
1.010
1.016
0.946
1.058
1.052
0.934
0.914
0.942
0.980
0.966
0.966
1.022
1.028
0.946
1.010
1.026
0.938
0.986
0.948
0.876
0.890
1.032
1.090
1.118
1.104
1.046
0.966
0.932
0.934
0.864
0.950
0.850
0.792
0.782
0.812
0.812
0.766
0.812
0.924
1.044
0.934
0.886
0.852
0.944
0.922
0.856
0.930
0.998
1.040
1.024
1.048
1.110
1.014
0.912
0.934
0.888
0.806
0.936
1.000
0.934
0.998
0.962
1.056
1.080
1.038
1.034
1.028
0.972
0.950
0.990
1.024
0.970
1.016
1.042
1.010
0.924
0.978
0.990
0.936
0.946
0.894
0.744
0.738
0.738
0.742
0.794
0.882
0.952
0.850
0.834
0.842
0.782
0.736
0.744
0.758
0.726
0.760
0.784
0.812
0.726
0.752
0.750
0.770
0.760
0.716
0.718
0.722
0.752
0.886
0.972
0.954
1.026
1.032
0.884
0.848
0.882
0.926
1.008
1.068
0.948
0.930
0.936
1.034
0.916
0.926
1.028
0.962
1.148
1.244
0.996
0.978
0.844
0.806
0.846
1.056
1.016
1.026
0.912
0.764
0.772
0.690
0.638
0.632
0.664
0.632
0.626
0.608
0.620
0.602
0.592
0.580
0.560
0.580
0.570
0.562
0.552
0.558
0.564
0.578
0.618
0.670
0.686
0.694
0.752
0.926
1.004
1.046
1.026
0.906
0.908
0.868
0.774
0.692
0.712
0.728
0.820
1.002
0.844
0.738
0.792
0.940
0.842
0.904
0.924
0.916
0.832
0.836
0.946
0.972
0.974
0.916
0.912
0.970
0.948
0.898
0.882
0.918
0.938
0.870
0.872
0.910
0.934
0.868
0.870
0.920
0.916
0.840
0.898
1.004
0.922
0.860
0.916
0.928
0.850
0.802
0.872
0.882
0.886
0.938
1.004
0.976
0.876
0.986
0.994
0.908
0.882
0.926
0.934
0.874
0.942
0.944
0.920
0.866
0.916
0.954
0.906
0.908
0.966
1.010
0.864
0.912
0.948
0.962
0.888
1.144
1.022
0.928
0.986
1.134
0.946
0.844
0.948
1.020
0.910
0.900
0.996
0.976
0.884
0.970
1.124
0.948
0.888
0.970
0.970
0.912
0.896
0.906
0.786
0.832
0.942
0.912
0.988
0.874
0.838
0.766
0.718
0.782
0.898
0.992
1.034
1.024
0.976
0.944
1.104
1.028
0.970
0.972
0.990
1.000
0.916
0.986
1.038
0.896
0.868
1.002
1.054
0.990
0.932
1.084
0.990
0.914
0.974
0.960
0.978
0.902
0.988
0.998
0.918
0.978
1.022
0.926
0.862
0.974
0.986
0.928
0.938
1.154
1.036
0.936
1.006
1.046
1.002
0.930
0.942
1.148
1.064
0.948
0.950
0.962
0.928
0.924
0.936
1.236
0.968
0.972
0.922
0.898
0.864
0.784
0.850
0.940
0.904
0.900
0.906
0.914
0.908
0.908
0.908
0.868
0.734
0.708
0.682
0.732
0.844
0.850
0.884
0.896
0.882
0.970
0.936
0.880
0.816
0.810
0.856
0.902
0.876
0.894
1.024
1.062
0.936
1.048
0.976
0.838
0.800
0.782
0.712
0.688
0.660
0.658
0.680
0.718
0.770
0.814
0.882
0.888
0.910
0.928
0.868
0.840
0.764
0.766
0.732
0.754
1.260
1.094
0.984
0.914
0.826
0.768
0.728
0.720
0.732
0.756
0.760
0.822
0.898
0.840
0.780
0.808
1.108
1.004
1.014
1.032
1.036
1.026
1.018
1.016
0.988
1.004
0.972
0.888
0.800
0.746
0.748
0.754
0.724
0.742
0.820
1.216
0.904
0.844
0.782
0.740
0.722
0.796
1.190
1.076
1.074
1.132
1.018
0.822
0.762
0.680
0.720
0.682
0.652
0.664
0.722
1.198
1.102
1.134
1.082
1.062
1.018
1.022
1.050
1.070
1.018
0.884
0.876
1.034
1.050
1.042
1.046
1.050
1.038
1.064
1.050
1.056
1.046
1.028
0.984
0.948
0.878
0.986
1.012
0.984
0.852
0.802
0.776
0.786
0.764
0.710
0.736
0.704
0.718
0.804
1.016
0.998
0.996
0.960
0.910
0.766
0.762
0.686
0.638
0.636
0.770
0.912
1.108
1.150
1.120
1.142
1.114
1.072
1.040
1.032
1.002
0.942
0.814
0.880
0.990
1.104
1.108
1.040
0.876
0.852
0.812
0.774
0.766
0.784
1.098
0.902
0.978
1.006
0.976
0.914
0.972
0.966
0.806
0.742
0.744
0.812
1.158
1.014
0.946
0.948
0.966
0.956
0.778
0.782
0.764
0.936
1.040
0.936
0.892
0.958
0.958
0.976
0.956
0.926
0.938
0.948
1.138
1.082
1.050
1.020
0.978
0.880
0.768
0.726
0.702
0.684
0.670
0.670
0.662
0.664
0.748
1.096
0.846
0.942
1.002
0.850
0.930
0.946
0.794
0.696
0.718
0.678
0.690
0.776
0.932
0.784
0.804
0.796
0.832
1.024
0.994
0.934
0.990
1.024
1.018
1.008
0.994
0.900
0.944
0.968
0.866
0.912
0.838
0.812
0.864
0.984
0.920
0.882
0.802
0.870
0.934
0.942
0.892
0.918
0.936
0.930
0.918
0.850
0.854
0.866
0.912
0.874
0.746
0.692
0.734
0.694
0.736
0.790
0.838
1.064
0.990
0.968
0.958
0.864
0.860
0.844
0.960
0.908
0.876
0.894
0.890
0.846
0.736
0.708
0.716
0.818
1.018
0.962
0.906
0.788
0.790
0.780
0.860
0.926
0.898
0.758
0.682
0.686
0.660
0.656
0.654
0.636
0.650
0.768
0.714
0.866
1.042
1.182
1.100
1.034
1.008
1.012
1.006
1.012
1.004
0.910
0.954
1.004
1.002
1.050
1.296
1.218
1.060
0.858
0.878
0.816
0.866
0.772
0.828
1.126
0.984
0.948
0.894
0.882
0.916
0.826
0.860
0.940
0.972
1.032
1.122
1.120
1.054
1.024
0.990
0.956
0.910
0.904
0.910
0.754
0.746
0.734
1.072
0.944
0.860
0.772
0.830
1.018
0.902
0.888
0.878
0.878
0.812
0.766
0.784
0.790
0.930
1.034
0.972
0.948
0.938
0.944
0.948
0.930
0.942
0.896
0.852
0.844
0.918
0.890
0.928
0.934
0.946
0.838
0.804
0.714
0.700
0.684
0.670
0.666
0.636
0.648
0.624
0.608
0.614
0.618
0.618
0.616
0.614
0.592
0.590
0.578
0.574
0.566
0.556
0.548
0.544
0.560
0.568
0.592
0.654
0.826
0.892
0.720
0.754
0.730
0.706
0.684
0.712
0.684
0.670
0.936
0.890
1.004
0.958
0.972
0.898
0.990
1.012
0.878
0.966
1.026
1.036
1.034
0.890
0.936
0.926
0.864
0.822
0.838
0.774
0.836
0.938
1.036
0.992
0.972
0.984
0.968
0.962
0.958
0.970
0.980
0.918
0.862
0.766
0.788
0.734
0.814
0.900
0.804
0.744
0.774
0.762
0.834
0.986
0.930
0.896
0.816
0.886
0.946
0.904
0.844
0.746
0.762
0.728
0.670
0.638
0.642
0.630
0.624
0.626
0.634
0.634
0.656
0.912
0.772
0.790
0.848
0.924
0.930
0.926
0.982
0.950
0.976
1.004
1.022
1.030
1.074
1.074
1.062
1.008
0.996
0.996
0.914
0.822
0.910
0.984
1.042
1.028
1.006
0.964
0.936
0.892
0.810
0.764
0.828
0.882
0.866
0.812
0.980
0.922
0.816
0.806
0.828
0.964
0.930
0.896
0.934
0.962
0.914
0.890
0.820
0.870
0.874
0.862
0.806
0.950
1.016
0.924
0.902
0.884
0.818
0.750
0.740
0.740
0.692
0.728
0.692
0.672
0.660
0.654
0.636
0.618
0.610
0.604
0.594
0.592
0.594
0.624
0.734
0.824
0.962
0.792
0.916
0.932
0.894
0.804
0.934
1.124
0.824
0.904
0.966
0.944
1.028
1.022
1.132
1.066
1.092
0.824
0.810
0.790
0.758
0.726
0.788
0.796
0.828
0.876
0.914
0.912
0.758
0.782
0.786
0.790
0.876
0.978
0.928
0.950
0.964
0.884
0.846
0.844
0.970
0.942
0.946
0.910
0.826
0.724
0.726
0.704
0.682
0.694
0.654
0.700
0.736
0.738
0.708
0.684
0.732
0.734
0.786
0.854
0.802
0.894
0.932
1.010
0.958
0.764
0.906
0.884
0.932
0.798
0.744
0.878
0.824
0.760
0.754
0.718
0.776
0.712
0.748
0.832
1.028
1.066
1.018
0.774
0.824
0.808
0.822
0.882
0.720
0.778
0.738
0.718
0.666
0.636
0.614
0.596
0.574
0.570
0.562
0.546
0.546
0.540
0.528
0.528
0.524
0.522
0.514
0.524
0.522
0.522
0.520
0.522
0.516
0.534
0.552
0.564
0.578
0.590
0.588
0.592
0.592
0.616
0.622
0.600
0.590
0.584
0.570
0.560
0.552
0.542
0.526
0.526
0.526
0.520
0.532
0.532
0.540
0.554
0.544
0.548
0.540
0.554
0.564
0.570
0.568
0.582
0.578
0.572
0.568
0.578
0.574
0.588
0.598
0.586
0.594
0.596
0.596
0.576
0.570
0.574
0.580
0.598
0.610
0.596
0.600
0.598
0.602
0.606
0.598
0.576
0.590
0.578
0.574
0.572
0.556
0.568
0.564
0.558
0.554
0.550
0.550
0.548
0.536
0.524
0.532
0.530
0.530
0.534
0.540
0.540
0.548
0.560
0.584
0.602
0.622
0.630
0.660
0.726
0.738
0.726
0.708
0.690
0.652
0.640
0.648
0.634
0.638
0.646
0.680
0.738
0.722
0.722
0.688
0.672
0.666
0.640
0.642
0.610
0.622
0.644
0.694
0.722
0.934
0.346
0.352
0.548
1.408
0.312
0.286
8.322
4.058
0.268
0.358
1.084
0.342
0.376
0.224
1.210
0.664
0.680
0.238
1.120
0.222
2.514
2.142
4.902
7.188
0.484
0.198
0.202
0.200
0.400
0.198
0.400
0.600
0.198
0.200
0.202
0.400
0.298
0.200
0.200
0.400
0.300
0.200
0.400
0.200
0.300
0.300
0.300
0.300
0.250
0.222
0.228
0.198
0.302
0.298
0.200
0.200
0.300
0.200
0.198
0.202
0.200
0.200
0.200
0.198
0.200
0.202
0.298
0.302
0.198
0.248
0.358
0.398
0.200
0.218
0.482
0.300
0.268
0.242
0.290
0.200
0.198
0.302
0.500
0.400
0.198
0.444
0.426
1.298
0.274
0.458
0.272
0.394
0.338
0.206
0.200
0.218
0.214
0.266
0.284
0.270
0.238
0.646
0.542
0.388
0.258
0.422
0.244
0.846
0.260
0.360
3.628
0.412
0.718
0.494
0.454
0.358
0.338
0.478
0.986
0.242
0.778
0.350
0.364
0.282
0.358
1.596
0.304
0.650
0.264
0.562
1.508
0.214
0.200
0.198
0.306
0.262
0.336
0.294
0.302
0.326
0.324
0.252
0.298
0.408
0.542
0.296
0.426
0.202
0.278
0.248
0.400
0.284
0.318
0.608
0.248
0.440
0.214
0.288
0.324
0.678
0.198
0.200
0.224
0.276
0.302
0.282
0.574
0.356
0.486
0.500
0.198
0.402
0.458
0.244
0.704
0.336
0.232
0.826
0.238
0.204
0.446
0.414
0.520
0.882
0.288
0.244
0.574
0.246
0.470
0.822
0.200
0.806
0.252
0.388
0.314
0.460
0.442
0.692
0.294
0.204
0.200
0.204
0.398
0.238
0.258
0.704
0.308
0.392
0.498
0.406
0.398
0.398
0.300
0.348
0.352
0.400
0.394
0.208
0.398
0.302
0.330
0.366
0.302
0.200
0.200
0.214
0.386
0.300
0.246
0.358
0.298
0.246
0.252
0.300
0.350
0.350
0.300
0.248
0.244
0.208
0.200
0.250
0.350
0.232
0.318
0.350
0.618
0.890
0.396
0.296
0.400
0.400
0.600
0.200
0.198
0.494
0.206
0.272
0.430
0.328
0.200
0.372
0.300
0.200
0.220
0.480
0.200
0.298
0.304
0.298
0.398
0.402
0.600
0.300
0.588
0.312
0.500
0.200
0.228
0.474
0.298
0.200
0.318
0.282
0.200
0.200
0.302
0.296
0.314
0.290
0.198
0.360
0.342
0.198
0.448
0.440
0.460
0.552
0.250
0.250
0.500
0.250
0.270
0.380
0.250
0.250
0.200
0.200
0.252
0.248
0.300
0.338
0.462
0.200
0.308
0.448
0.244
0.400
0.200
0.200
0.222
0.278
0.200
0.200
0.622
0.450
0.426
0.202
0.198
0.402
0.198
0.202
0.200
0.204
0.394
0.202
0.198
0.588
0.214
0.400
0.402
0.246
0.252
0.594
0.206
0.222
0.472
0.208
0.198
0.200
0.348
0.254
0.200
0.198
0.248
0.452
0.200
0.250
0.608
0.292
0.252
0.300
0.420
0.280
0.300
0.302
0.404
0.498
0.394
0.298
0.200
0.202
0.300
0.302
0.200
0.498
0.198
0.404
0.354
0.446
0.400
0.422
0.276
0.200
0.200
0.400
0.210
0.292
0.298
0.200
0.202
0.294
0.206
0.296
0.302
0.700
0.200
0.502
0.354
0.444
0.200
0.300
0.322
0.378
0.294
0.306
0.308
0.288
0.206
0.200
0.298
0.198
0.402
0.300
0.250
0.250
0.400
0.250
0.252
0.200
0.406
0.394
0.200
0.350
0.270
0.378
0.304
0.396
0.208
0.300
0.392
0.200
0.202
0.398
0.200
0.200
0.400
0.300
0.200
0.400
0.200
0.200
0.228
0.474
0.200
0.198
0.422
0.276
0.202
0.300
0.200
0.304
0.496
0.200
0.202
0.304
0.294
0.198
0.202
0.400
0.306
0.294
0.200
0.200
0.552
0.248
0.200
0.208
0.394
0.220
0.278
0.200
0.400
0.200
0.206
0.296
0.198
0.300
0.198
0.602
0.300
0.302
0.392
0.202
0.406
0.632
0.368
0.446
0.252
0.222
0.426
0.352
0.200
0.300
0.302
0.198
0.302
0.202
0.496
0.408
0.686
0.216
0.390
0.302
0.332
0.266
0.302
0.398
0.320
0.282
0.300
0.398
0.302
0.300
0.298
0.200
0.302
0.498
0.502
0.494
0.306
0.200
0.200
0.200
0.328
0.272
0.200
0.198
0.300
0.318
0.286
0.198
0.200
0.200
0.378
0.222
0.300
0.346
0.252
0.402
0.246
0.352
0.200
0.310
0.292
0.200
0.448
0.278
0.274
0.348
0.250
0.202
0.218
0.232
0.248
0.692
0.408
0.202
0.306
0.292
0.402
0.398
0.200
0.202
0.262
0.436
0.202
0.624
0.274
0.500
0.520
0.380
0.200
0.200
0.200
0.298
0.202
0.400
0.302
0.198
0.398
0.304
0.398
0.390
0.310
0.202
0.292
0.430
0.472
0.202
0.202
0.200
0.242
0.356
0.304
0.346
0.452
0.202
0.248
0.450
0.450
0.250
0.300
0.456
0.444
0.202
0.204
0.418
0.484
0.494
0.304
0.396
0.200
0.198
0.302
0.600
0.400
0.502
0.300
0.398
0.298
0.256
0.346
0.200
0.500
0.220
0.278
0.502
0.464
0.436
0.400
0.300
0.400
0.290
0.210
0.300
0.402
0.198
0.300
0.200
0.246
0.208
0.446
0.246
0.354
0.220
0.328
0.248
0.204
0.498
0.300
0.202
0.348
0.318
0.334
0.226
0.374
0.200
0.296
0.202
0.400
0.350
0.306
0.594
0.452
0.220
0.228
0.250
0.202
0.200
0.404
0.496
0.304
0.296
0.400
0.206
0.494
0.392
0.208
0.298
0.300
0.432
0.268
0.200
0.402
0.418
0.582
0.300
0.404
0.294
0.300
0.402
0.404
0.396
0.298
0.200
0.294
0.208
0.298
0.202
0.298
0.234
0.460
0.306
0.200
0.346
0.256
0.198
0.200
0.296
0.308
0.296
0.330
0.372
0.242
0.306
0.252
0.400
0.248
0.254
0.298
0.348
0.252
0.232
0.418
0.898
0.252
0.400
0.308
0.294
0.298
0.306
0.294
0.200
0.302
0.300
0.198
0.300
0.392
0.408
0.498
0.334
0.216
0.550
0.302
0.242
0.356
0.202
0.200
0.300
0.200
0.198
0.202
0.400
0.200
0.382
0.218
0.300
0.198
0.202
0.288
0.312
0.294
0.406
0.228
0.318
0.352
0.302
0.292
0.208
0.198
0.450
0.250
0.200
0.200
0.250
0.252
0.398
0.280
0.318
0.554
0.338
0.212
0.198
0.208
0.394
0.224
0.284
0.390
0.202
0.198
0.222
0.480
0.198
0.204
0.198
0.198
0.274
0.330
0.198
0.300
0.502
0.198
0.200
0.556
0.244
0.200
0.500
0.322
0.476
0.202
0.300
0.322
0.378
0.296
0.500
0.402
0.502
0.200
0.202
0.398
0.298
0.198
0.460
0.244
0.248
0.352
0.200
0.246
0.354
0.198
0.202
0.248
0.260
0.290
0.352
0.250
0.200
0.504
0.396
0.454
0.344
0.202
0.200
0.210
0.444
0.344
0.402
0.198
0.320
0.388
0.294
0.250
0.356
0.294
0.308
0.292
0.200
0.408
0.292
0.400
0.398
0.202
0.300
0.302
0.198
0.254
0.218
0.230
0.198
0.300
0.328
0.272
0.300
0.200
0.300
0.204
0.296
0.400
0.300
0.898
0.302
0.394
0.406
0.400
0.432
0.216
0.252
0.198
0.202
0.418
0.280
0.494
0.208
0.302
0.394
0.204
0.300
0.198
0.400
0.202
0.200
0.328
0.362
0.210
0.346
0.254
0.430
0.220
0.548
0.520
0.282
0.506
0.294
0.200
0.198
0.208
0.294
0.300
0.198
0.302
0.200
0.300
0.588
0.212
0.700
0.326
0.372
0.202
0.302
0.418
0.280
0.200
0.400
0.200
0.200
0.200
0.500
0.200
0.200
0.500
0.400
0.300
0.288
0.404
0.208
0.400
0.250
0.250
0.200
0.496
0.324
0.626
0.454
0.200
0.248
0.252
0.300
0.326
0.374
0.300
0.250
0.248
0.288
0.402
0.212
0.300
0.328
0.270
0.200
0.302
0.208
0.314
0.378
0.300
0.300
0.296
0.404
0.300
0.198
0.300
0.502
0.600
0.286
0.214
0.400
0.200
0.200
0.250
0.250
0.300
0.202
0.522
0.278
0.496
0.302
0.600
0.300
0.296
0.204
0.300
0.394
0.206
0.456
0.290
0.254
0.300
0.422
0.278
0.548
0.252
0.208
0.440
0.252
0.300
0.402
0.296
0.202
0.200
0.204
0.496
0.200
0.206
0.394
0.256
0.252
0.392
0.300
0.324
0.276
0.300
0.302
0.404
0.264
0.330
0.300
0.200
0.400
0.400
0.198
0.708
0.494
0.300
0.232
0.468
0.200
0.300
0.320
0.280
0.200
0.300
0.300
0.204
0.596
0.200
0.200
0.700
0.200
0.200
0.496
0.304
0.300
0.200
0.430
0.270
0.300
0.198
0.198
0.324
0.280
0.294
0.206
0.200
0.304
0.242
0.254
0.200
0.430
0.370
0.200
0.348
0.252
0.292
0.356
0.452
0.200
0.228
0.472
0.200
0.304
0.316
0.586
0.492
0.204
0.206
0.590
0.202
0.798
0.792
0.510
0.200
0.554
0.346
0.200
0.198
0.302
0.220
0.280
0.400
0.200
0.200
0.200
0.300
0.200
0.200
0.200
0.250
0.350
0.396
0.404
0.288
0.204
0.208
0.200
0.300
0.328
0.470
0.348
0.254
0.222
0.426
0.352
0.396
0.200
0.204
0.300
0.350
0.650
0.300
0.300
0.386
0.220
0.294
0.200
0.526
0.474
0.310
0.290
0.222
0.278
0.498
0.200
0.604
0.396
0.402
0.398
0.200
0.402
0.456
0.344
0.598
0.326
0.478
0.400
0.198
0.222
0.478
0.300
0.200
0.200
0.300
0.300
0.304
0.892
0.406
0.502
0.298
0.300
0.346
0.276
0.276
0.348
0.252
0.202
0.204
0.242
0.252
0.200
0.450
0.450
0.506
0.294
0.608
0.392
0.200
0.256
0.244
0.300
0.200
0.518
0.282
0.200
0.202
0.298
0.304
0.398
0.198
0.298
0.276
0.324
0.400
0.302
0.398
0.202
0.400
0.200
0.456
0.344
0.398
0.302
0.220
0.478
0.202
0.200
0.382
0.418
0.200
0.200
0.360
0.340
0.200
0.398
0.496
0.408
0.198
0.202
0.432
0.264
0.496
0.206
0.320
0.378
0.202
0.302
0.198
0.238
0.362
0.202
0.346
0.210
0.442
0.248
0.900
0.252
0.400
0.430
0.776
0.294
0.220
0.392
0.388
0.300
0.206
0.294
0.200
0.198
0.402
0.400
0.198
0.302
0.298
0.268
0.234
0.200
0.202
0.198
0.430
0.468
0.502
0.324
0.224
0.452
0.200
0.200
0.600
0.200
0.500
0.304
0.320
0.276
0.300
0.266
0.236
0.298
0.202
0.244
0.280
0.274
0.348
0.354
0.320
0.380
0.396
0.350
0.352
0.202
0.346
0.352
0.550
0.250
0.300
0.340
0.260
0.400
0.304
0.320
0.584
0.292
0.200
0.220
0.680
0.300
0.200
0.400
0.200
0.500
0.198
0.274
0.328
0.202
0.298
0.282
0.218
0.200
0.200
0.624
0.276
0.202
0.396
0.410
0.292
0.300
0.302
0.296
0.402
0.298
0.896
0.206
0.200
0.300
0.354
0.446
0.300
0.300
0.222
0.428
0.350
0.300
0.240
0.260
0.200
0.200
0.250
0.304
0.246
0.350
0.252
0.704
0.294
0.400
0.354
0.246
0.300
0.400
0.320
0.280
0.500
0.200
0.498
0.202
0.200
0.500
0.500
0.498
0.494
0.508
0.300
0.198
0.254
0.246
0.202
0.200
0.200
0.198
0.222
0.278
0.202
0.298
0.200
0.302
0.200
0.298
0.296
0.206
0.498
0.198
0.404
0.498
0.202
0.300
0.448
0.282
0.566
0.304
0.420
0.380
0.500
0.700
0.200
0.248
0.254
0.646
0.354
0.296
0.260
0.444
0.200
0.248
0.376
0.222
0.302
0.550
1.000
0.308
0.392
0.200
0.198
0.502
0.400
0.398
0.302
0.382
0.218
0.300
0.198
0.302
0.224
0.276
0.400
0.300
0.302
0.398
0.398
0.200
0.200
0.302
0.200
0.200
0.300
0.586
0.314
0.300
0.454
0.446
0.294
0.204
0.324
0.424
0.254
0.300
0.316
0.286
0.398
0.248
0.294
0.258
0.348
0.454
0.448
0.250
0.302
0.552
0.348
0.404
0.294
0.224
0.384
0.492
0.202
0.240
0.258
0.200
0.200
0.302
0.498
0.800
0.282
0.418
0.200
0.200
0.434
0.266
0.200
0.400
0.420
0.228
0.352
0.198
0.202
0.340
0.260
0.298
0.502
0.592
0.308
0.200
0.392
0.208
0.300
0.200
0.248
0.282
0.370
0.246
0.254
0.200
0.220
0.228
0.250
0.202
0.200
0.248
0.350
0.302
0.250
0.348
0.606
0.394
0.472
0.330
0.200
0.200
0.208
0.320
0.270
0.202
0.300
0.200
0.322
0.578
0.372
0.326
0.202
0.300
0.500
0.500
0.500
0.200
0.384
0.316
0.200
0.200
0.526
0.374
0.500
0.200
0.242
0.258
0.200
0.494
0.204
0.402
0.346
0.254
0.200
0.448
0.352
0.654
0.246
0.200
0.348
0.252
0.224
0.426
0.248
0.302
0.300
0.198
0.200
0.608
0.494
0.200
0.208
0.394
0.446
0.450
0.202
0.248
0.206
0.246
0.450
0.250
0.322
0.382
0.296
0.200
0.200
0.210
0.390
0.200
0.308
0.290
0.402
0.400
0.200
0.700
0.300
0.200
0.454
0.346
0.200
0.400
0.322
0.210
0.268
0.200
0.400
0.242
0.356
0.302
0.300
0.500
0.200
0.200
0.400
0.286
0.214
0.200
0.494
0.358
0.348
0.246
0.354
0.322
0.226
0.350
0.302
0.698
0.202
0.248
0.252
0.650
0.250
0.398
0.262
0.440
0.506
0.326
0.368
0.208
0.712
0.480
0.200
0.200
0.400
0.200
0.370
0.232
0.198
0.448
0.354
0.298
0.488
0.214
0.298
0.200
0.530
0.270
0.200
0.298
0.204
0.310
0.488
0.200
0.286
0.314
0.198
0.394
0.208
0.200
0.502
0.298
0.398
0.390
0.212
0.300
0.248
0.478
0.422
0.552
0.326
0.274
0.300
0.350
0.248
0.300
0.202
0.206
0.394
0.506
0.292
0.202
0.198
0.358
0.242
0.302
0.500
0.224
0.276
0.300
0.300
0.200
0.246
0.254
0.200
0.198
0.402
0.500
0.400
0.200
0.200
0.212
0.390
0.298
0.200
0.354
0.446
0.198
0.202
0.200
0.224
0.212
0.264
0.402
0.198
0.244
0.254
0.202
0.294
0.306
0.400
0.200
0.200
0.200
0.494
0.306
0.298
0.350
0.306
0.246
0.348
0.452
0.220
0.230
0.250
0.300
0.350
0.350
0.302
0.302
0.296
0.400
0.206
0.394
0.490
0.210
0.300
0.200
0.302
0.228
0.370
0.400
0.200
0.318
0.282
0.300
0.460
0.240
0.300
0.200
0.206
0.296
0.402
0.206
0.390
0.200
0.386
0.314
0.300
0.400
0.230
0.270
0.500
0.302
0.198
0.300
0.200
0.302
0.396
0.604
0.498
0.404
0.396
0.500
0.258
0.442
0.292
0.208
0.326
0.368
0.206
0.710
0.290
0.400
0.248
0.250
0.650
0.452
0.198
0.250
0.352
0.200
0.350
0.206
0.244
0.200
0.302
0.198
0.324
0.382
0.392
0.302
0.214
0.286
0.202
0.198
0.400
0.400
0.200
0.502
0.198
0.206
0.294
0.302
0.282
0.372
0.244
0.200
0.600
0.224
0.204
0.572
0.202
0.340
0.558
0.398
0.242
0.260
0.500
0.300
0.290
0.310
0.200
0.394
0.362
0.244
0.346
0.254
0.200
0.220
0.228
0.252
0.400
0.406
0.294
0.200
0.248
0.352
0.550
0.250
0.300
0.362
0.638
0.308
0.346
0.246
0.308
0.292
0.200
0.220
0.378
0.202
0.200
0.200
0.302
0.298
0.200
0.602
0.398
0.300
0.300
0.200
0.292
0.208
0.302
0.198
0.554
0.248
0.198
0.600
0.214
0.386
0.300
0.286
0.316
0.592
0.206
0.300
0.396
0.404
0.692
0.208
0.300
0.248
0.252
0.230
0.418
0.252
0.400
0.224
0.276
0.200
0.202
0.248
0.350
0.200
0.390
0.410
0.506
0.394
0.200
0.198
0.290
0.212
0.300
0.300
0.430
0.248
0.422
0.400
0.246
0.254
0.400
0.598
0.302
0.400
0.300
0.700
0.200
0.200
0.200
0.288
0.414
0.600
0.228
0.470
0.400
0.200
0.220
0.280
0.200
0.200
0.300
0.300
0.200
0.400
0.500
0.400
0.200
0.488
0.370
0.536
0.306
0.428
0.266
0.306
0.300
0.422
0.278
0.448
0.352
0.548
0.352
0.300
0.206
0.394
0.300
0.250
0.406
0.244
0.304
0.496
0.226
0.472
0.402
0.404
0.396
0.200
0.548
0.352
0.400
0.300
0.600
0.400
0.400
0.256
0.244
0.500
0.300
0.216
0.384
0.300
0.200
0.406
0.294
0.200
0.302
0.298
0.392
0.210
0.298
0.394
0.220
0.682
0.304
0.254
0.394
0.252
0.202
0.414
0.284
0.200
0.448
0.356
0.296
0.250
0.250
0.300
0.404
0.596
0.494
0.306
0.408
0.544
0.248
0.202
0.298
0.200
0.348
0.252
0.300
0.200
0.300
0.202
0.200
0.598
0.200
0.600
0.402
0.198
0.392
0.208
0.200
0.202
0.200
0.198
0.232
0.200
0.270
0.298
0.200
0.322
0.378
0.396
0.206
0.300
0.392
0.206
0.300
0.200
0.502
0.200
0.198
0.248
0.346
0.208
0.346
0.254
0.200
0.230
0.216
0.252
0.302
0.520
0.278
0.202
0.302
0.296
0.200
0.200
0.208
0.292
0.300
0.198
0.602
0.300
0.488
0.312
0.302
0.398
0.226
0.276
0.398
0.200
0.420
0.480
0.500
0.296
0.204
0.400
0.200
0.200
0.500
0.200
0.300
0.556
0.432
0.412
0.430
0.370
0.200
0.396
0.328
0.276
0.348
0.254
0.198
0.448
0.752
0.200
0.400
0.200
0.202
0.198
0.356
0.338
0.206
0.200
0.300
0.220
0.278
0.302
0.348
0.356
0.296
0.250
0.350
0.200
0.350
0.550
0.350
0.550
0.200
0.204
0.552
0.352
0.492
0.200
0.222
0.278
0.300
0.200
0.300
0.206
0.294
0.500
0.200
0.198
0.402
0.200
0.398
0.204
0.212
0.286
0.200
0.500
0.254
0.646
0.300
0.326
0.474
0.200
0.400
0.204
0.298
0.498
0.300
0.402
0.300
0.392
0.402
0.206
0.292
0.206
0.200
0.354
0.240
0.306
0.302
0.418
0.280
0.450
0.250
0.302
0.348
0.250
0.200
0.394
0.406
0.552
0.442
0.206
0.306
0.494
0.230
0.470
0.300
0.200
0.320
0.480
0.400
0.200
0.202
0.498
0.200
0.200
0.200
0.500
0.300
0.400
0.290
0.310
0.502
0.198
0.224
0.276
0.200
0.300
0.520
0.280
0.306
0.392
0.496
0.506
0.394
0.608
0.346
0.252
0.292
0.356
0.252
0.400
0.224
0.376
0.550
0.372
0.528
0.250
0.200
0.300
0.206
0.394
0.200
0.306
0.394
0.200
0.310
0.578
0.212
0.300
0.400
0.330
0.270
0.400
0.400
0.220
0.282
0.398
0.300
0.298
0.402
0.302
0.798
0.202
0.398
0.200
0.258
0.542
0.300
0.428
0.272
0.200
0.294
0.530
0.372
0.204
0.300
0.200
0.292
0.208
0.300
0.348
0.252
0.402
0.246
0.252
0.200
0.256
0.444
0.300
0.524
0.276
0.450
0.250
0.306
0.342
0.250
0.302
0.302
0.398
0.202
0.348
0.252
0.648
0.250
0.300
0.256
0.344
0.202
0.504
0.218
0.276
0.408
0.392
0.208
0.492
0.300
0.200
0.198
0.302
0.202
0.198
0.900
0.398
0.302
0.328
0.270
0.302
0.200
0.524
0.376
0.204
0.396
0.304
0.498
0.296
0.294
0.408
0.492
0.208
0.200
0.198
0.298
0.304
0.200
0.432
0.470
0.198
0.248
0.374
0.278
0.248
0.252
0.200
0.448
0.252
0.200
0.200
0.250
0.452
0.198
0.304
0.298
0.292
0.314
0.396
0.198
0.332
0.366
0.300
0.402
0.220
0.280
0.500
0.460
0.338
0.202
0.198
0.200
0.204
0.398
0.198
0.600
0.292
0.408
0.200
0.302
0.330
0.268
0.200
0.202
0.398
0.220
0.378
0.302
0.298
0.308
0.394
0.200
0.296
0.206
0.396
0.350
0.254
0.646
0.354
0.298
0.430
0.272
0.198
0.250
0.350
0.222
0.328
0.252
0.400
0.304
0.294
0.200
0.202
0.206
0.244
0.348
0.202
0.298
0.202
0.374
0.424
0.202
0.198
0.430
0.268
0.302
0.302
0.422
0.222
0.356
0.298
0.200
0.400
0.300
0.200
0.400
0.500
0.402
0.300
0.264
0.234
0.300
0.394
0.334
0.272
0.294
0.306
0.422
0.478
0.200
0.200
0.700
0.448
0.252
0.648
0.254
0.398
0.258
0.242
0.200
0.200
0.304
0.326
0.576
0.496
0.598
0.200
0.202
0.198
0.198
0.304
0.300
0.300
0.300
0.376
0.422
0.202
0.456
0.244
0.300
0.306
0.420
0.274
0.400
0.198
0.394
0.208
0.202
0.396
0.498
0.402
0.302
0.400
0.300
0.298
0.402
0.198
0.258
0.544
0.498
0.228
0.274
0.400
0.198
0.200
0.218
0.282
0.200
0.392
0.210
0.692
0.208
0.298
0.198
0.248
0.256
0.400
0.246
0.210
0.442
0.248
0.252
0.326
0.324
0.350
0.202
0.402
0.398
0.200
0.302
0.294
0.608
0.294
0.200
0.410
0.290
0.300
0.200
0.356
0.244
0.202
0.820
0.222
0.258
0.198
0.300
0.342
0.558
0.500
0.398
0.404
0.300
0.598
0.402
0.198
0.454
0.348
0.198
0.200
0.200
0.322
0.378
0.300
0.394
0.212
0.394
0.294
0.306
0.648
0.252
0.198
0.202
0.200
0.302
0.198
0.202
0.246
0.406
0.244
0.252
0.348
0.448
0.254
0.300
0.300
0.204
0.198
0.298
0.200
0.206
0.294
0.608
0.392
0.302
0.292
0.206
0.200
0.200
0.400
0.234
0.366
0.202
0.298
0.200
0.208
0.294
0.198
0.300
0.502
0.298
0.200
0.302
0.200
0.402
0.398
0.200
0.298
0.292
0.210
0.200
0.198
0.400
0.230
0.362
0.208
0.300
0.416
0.484
0.200
0.248
0.352
0.200
0.348
0.252
0.300
0.348
0.450
0.202
0.248
0.244
0.208
0.450
0.350
0.230
0.374
0.396
0.200
0.314
0.286
0.200
0.408
0.392
0.200
0.200
0.300
0.200
0.236
0.364
0.300
0.300
0.488
0.212
0.298
0.402
0.330
0.216
0.354
0.400
0.328
0.572
0.402
0.296
0.202
0.504
0.296
0.500
0.202
0.298
0.588
0.314
0.498
0.200
0.230
0.570
0.200
0.204
0.320
0.276
0.200
0.500
0.298
0.298
0.304
0.200
0.358
0.542
0.200
0.248
0.440
0.212
0.248
0.252
0.550
0.250
0.200
0.200
0.348
0.274
0.280
0.348
0.250
0.200
0.198
0.306
0.496
0.338
0.462
0.200
0.308
0.450
0.244
0.300
0.198
0.300
0.226
0.276
0.398
0.624
0.276
0.200
0.404
0.296
0.202
0.298
0.204
0.296
0.202
0.502
0.198
0.498
0.258
0.240
0.602
0.204
0.220
0.376
0.200
0.290
0.210
0.206
0.490
0.204
0.200
0.200
0.348
0.552
0.348
0.452
0.448
0.252
0.356
0.294
0.352
0.198
0.422
0.380
0.298
0.206
0.398
0.502
0.394
0.202
0.400
0.398
0.202
0.502
0.398
0.298
0.200
0.354
0.446
0.300
0.200
0.324
0.376
0.200
0.704
0.296
0.502
0.298
0.400
0.302
0.198
0.198
0.416
0.478
0.408
0.334
0.366
0.300
0.398
0.224
0.380
0.346
0.252
0.302
0.698
0.300
0.204
0.396
0.300
0.250
0.444
0.458
0.250
0.298
0.254
0.246
0.202
0.296
0.310
0.214
0.278
0.198
0.502
0.302
0.598
0.302
0.198
0.402
0.198
0.202
0.300
0.390
0.308
0.302
0.398
0.224
0.276
0.202
0.298
0.528
0.372
0.198
0.204
0.200
0.298
0.502
0.590
0.410
0.200
0.292
0.596
0.262
0.348
0.300
0.356
0.444
0.200
0.200
0.422
0.470
0.310
0.298
0.344
0.556
0.298
0.602
0.322
0.278
0.358
0.290
0.252
0.200
0.200
0.326
0.274
0.202
0.348
0.250
0.222
0.430
0.248
0.300
0.198
0.208
0.296
0.298
0.308
0.492
0.200
0.400
0.200
0.258
0.442
0.400
0.200
0.224
0.278
0.298
0.302
0.408
0.290
0.300
0.302
0.198
0.198
0.302
0.302
0.198
0.302
0.500
0.398
0.300
0.256
0.344
0.200
0.492
0.232
0.276
0.394
0.406
0.242
0.306
0.652
0.198
0.302
0.400
0.248
0.252
0.400
0.248
0.352
0.508
0.392
0.200
0.404
0.222
0.374
0.308
0.392
0.206
0.302
0.292
0.200
0.200
0.204
0.396
0.298
0.402
0.200
0.300
0.500
0.200
0.330
0.470
0.200
0.200
0.426
0.376
0.398
0.300
0.206
0.394
0.200
0.200
0.200
0.206
0.294
0.302
0.598
0.402
0.398
0.200
0.200
0.252
0.248
0.300
0.294
0.428
0.474
0.206
0.398
0.204
0.296
0.400
0.348
0.652
0.250
0.250
0.200
0.450
0.350
0.200
0.454
0.248
0.198
0.406
0.416
0.278
0.208
0.392
0.368
0.232
0.400
0.200
0.302
0.498
0.598
0.416
0.586
0.398
0.256
0.346
0.302
0.398
0.222
0.278
0.300
0.200
0.200
0.264
0.236
0.200
0.300
0.402
0.398
0.294
0.404
0.398
0.304
0.300
0.200
0.198
0.238
0.362
0.350
0.354
0.218
0.328
0.254
0.198
0.422
0.380
0.198
0.294
0.306
0.646
0.454
0.398
0.200
0.202
0.200
0.348
0.284
0.368
0.248
0.350
0.322
0.230
0.450
0.450
0.452
0.504
0.292
0.610
0.390
0.204
0.288
0.210
0.298
0.204
0.528
0.268
0.204
0.298
0.200
0.318
0.282
0.200
0.200
0.200
0.398
0.302
0.298
0.208
0.254
0.416
2.658
1.756
0.812
0.236
0.640
0.588
1.548
7.298
1.042
0.200
0.402
0.300
0.298
0.300
0.300
0.300
0.200
0.500
0.200
0.800
0.252
0.400
0.298
0.600
0.300
0.202
0.498
0.200
0.300
0.400
0.200
0.400
0.300
0.200
0.200
0.200
0.300
0.200
0.200
0.300
0.200
0.200
0.200
0.400
0.200
0.300
0.200
0.300
0.200
0.200
0.200
0.200
0.200
0.300
0.200
0.200
0.300
0.200
0.200
0.200
0.400
0.200
0.200
0.202
0.398
0.200
0.600
0.200
0.200
0.500
0.400
0.500
0.400
0.500
0.200
0.300
0.200
0.200
0.200
0.200
0.200
0.200
0.400
0.400
0.200
0.200
0.200
0.400
0.200
0.300
0.500
0.800
0.200
0.200
0.200
0.300
0.300
0.200
0.502
1.346
0.352
0.298
0.200
0.198
0.202
0.500
0.200
0.200
0.600
0.200
0.200
0.800
0.202
0.300
0.198
0.302
0.300
0.300
0.200
0.200
0.200
0.498
0.300
0.202
0.200
0.200
0.200
0.198
0.302
0.200
0.398
0.202
0.598
0.300
0.400
0.502
0.400
0.500
0.400
0.198
0.302
0.300
0.700
0.300
0.500
0.200
0.300
0.200
0.200
0.200
0.400
0.300
0.200
0.400
0.300
0.700
0.400
0.200
0.400
0.300
0.400
0.200
0.300
0.500
0.300
0.300
0.700
0.300
0.400
0.400
0.300
0.600
0.300
1.700
2.200
1.400
0.200
0.900
0.300
0.200
0.400
0.700
0.400
0.300
0.300
0.200
0.800
0.200
0.300
0.600
0.300
0.500
0.400
0.200
0.700
0.200
0.700
0.300
0.600
0.300
0.600
0.300
0.200
0.200
0.500
0.300
0.300
0.200
0.500
0.300
0.300
0.700
0.300
0.700
0.200
0.800
1.000
0.600
0.400
0.600
0.200
0.200
0.298
0.552
0.198
0.500
0.250
0.202
0.200
0.298
0.250
0.246
0.204
0.302
0.200
0.300
0.200
0.200
0.198
0.202
0.198
0.400
0.200
0.202
0.498
0.298
0.302
0.200
0.202
0.500
0.200
0.600
0.200
0.500
0.198
0.502
0.200
0.398
0.200
0.202
0.200
0.498
0.200
0.300
0.202
0.798
0.302
0.300
0.200
0.220
0.576
1.202
0.200
0.700
0.302
0.398
0.200
0.302
0.500
0.200
0.200
0.400
0.200
0.300
0.700
0.200
0.700
0.200
0.200
0.300
0.200
0.200
0.300
0.400
0.200
0.400
0.300
0.200
0.200
0.200
0.300
0.200
0.300
0.300
0.300
0.400
0.300
0.200
0.198
0.502
0.202
0.246
0.452
0.202
0.398
0.300
0.300
0.600
0.200
0.200
0.300
0.200
0.200
0.300
0.400
0.200
0.400
0.300
0.200
0.500
0.200
0.200
0.302
0.298
0.300
0.700
0.300
0.600
0.300
0.600
0.200
0.300
0.400
0.300
0.300
0.300
0.200
0.200
0.500
0.200
0.300
0.400
0.200
0.400
0.300
0.200
0.300
0.200
0.200
0.200
0.200
0.400
0.300
0.200
0.200
0.300
0.200
0.800
0.300
0.400
0.300
0.300
0.200
0.200
0.300
0.200
0.200
0.200
0.200
0.200
0.200
0.300
0.200
0.300
0.200
0.200
0.200
0.200
0.200
0.300
0.200
0.200
0.300
0.200
0.200
0.200
0.400
0.300
0.200
0.500
0.200
0.200
0.400
0.200
0.200
0.200
0.300
0.300
0.200
0.200
0.300
0.300
0.300
0.200
0.300
0.200
0.200
0.200
0.300
0.300
0.200
0.200
0.200
0.200
0.200
0.300
0.200
0.200
0.300
0.200
0.200
0.200
0.200
0.198
0.302
0.200
0.300
0.200
0.200
0.200
0.200
0.400
0.300
0.200
0.200
0.300
0.200
0.200
0.200
0.200
0.200
0.400
0.300
0.200
0.200
0.300
0.200
0.400
0.398
0.300
0.200
0.354
0.298
0.200
0.350
0.200
0.200
0.250
0.300
1.050
0.388
0.912
0.202
0.298
0.400
0.500
0.400
0.500
0.200
0.200
0.500
0.300
0.200
0.200
0.200
0.200
0.200
0.200
0.300
0.300
0.200
0.200
0.200
0.400
0.200
0.300
0.300
0.400
0.200
0.400
0.300
0.300
0.300
0.300
0.200
0.200
0.200
0.300
0.300
0.500
0.300
0.200
0.500
0.200
0.300
0.400
0.200
0.200
0.200
0.200
0.300
0.500
0.200
0.200
0.300
0.300
0.800
0.200
0.200
0.200
0.300
0.900
0.400
0.200
0.300
0.500
0.200
0.200
0.400
0.200
0.200
0.300
0.200
0.300
0.200
0.200
0.200
0.200
0.200
0.300
0.200
0.298
0.200
0.202
0.200
0.300
0.300
0.300
0.300
0.200
0.200
0.200
0.200
0.200
0.200
0.200
0.200
0.200
0.200
0.200
0.200
0.200
0.200
0.200
0.200
0.200
0.200
0.200
0.200
0.200
0.200
0.200
0.300
0.200
0.300
0.200
0.200
0.200
0.200
0.200
0.200
0.300
0.200
0.300
0.200
0.200
0.200
0.200
0.200
0.202
0.198
0.200
0.300
0.500
0.200
0.200
0.400
0.200
0.300
0.300
0.200
0.200
0.200
0.200
0.198
0.202
0.298
0.202
0.450
0.400
0.498
0.202
0.352
0.198
0.200
0.200
0.300
0.300
0.200
0.302
0.198
0.300
0.200
0.200
0.300
0.200
0.200
0.200
0.300
0.200
0.200
0.200
0.200
0.200
0.300
0.200
0.200
0.500
0.200
0.700
0.200
0.200
0.300
0.200
0.200
0.200
0.500
0.200
0.300
0.400
0.200
0.300
0.200
0.200
0.200
0.600
0.200
0.200
0.400
0.200
0.900
0.700
0.200
0.600
0.300
0.500
0.200
0.200
0.200
0.300
0.200
0.200
0.200
0.300
0.200
0.200
0.200
0.400
0.200
0.300
0.200
0.500
0.600
0.200
0.300
0.200
0.200
0.300
0.200
0.200
0.200
0.200
0.200
0.200
0.400
0.200
0.200
0.200
0.200
0.200
0.400
0.200
0.300
0.300
0.200
0.200
0.300
0.200
0.300
0.200
0.400
0.200
0.200
0.248
0.750
0.200
0.900
0.400
0.200
0.300
0.202
0.298
0.202
0.300
0.200
0.200
0.298
0.302
0.252
5.956
2.150
0.446
1.200
0.456
0.452
2.628
2.382
2.912
1.078
0.412
0.470
0.540
0.906
0.834
0.816
0.980
3.206
0.484
1.122
2.304
0.334
2.134
1.592
1.258
0.496
0.926
1.328
0.826
1.008
0.876
0.514
2.476
0.218
0.398
0.472
0.312
0.448
0.396
0.200
0.200
0.198
0.252
0.204
0.248
0.496
0.306
0.296
0.298
0.258
0.904
0.292
0.970
0.668
0.656
1.070
0.542
0.836
0.972
2.164
1.908
1.990
0.650
1.462
1.616
1.584
1.592
0.886
0.856
0.704
0.736
0.748
0.760
0.726
0.718
1.476
0.692
0.698
0.708
0.700
0.726
0.632
0.666
0.676
0.732
0.810
0.812
0.780
0.792
0.770
0.728
0.676
0.676
0.644
0.660
0.728
0.826
0.810
0.788
0.810
0.816
0.716
0.714
0.728
0.722
0.664
0.664
0.644
0.618
0.642
0.680
0.680
0.658
0.674
0.694
0.684
0.678
0.694
0.678
0.638
0.648
0.650
0.650
0.648
0.664
0.686
0.706
0.716
0.694
0.718
0.778
0.726
0.684
0.694
0.664
0.634
0.622
0.606
0.602
0.606
0.626
0.642
0.616
0.612
0.620
0.632
0.664
0.644
0.712
0.736
0.734
0.718
0.730
0.776
0.796
0.728
0.760
0.794
0.806
0.738
0.718
0.720
0.746
0.812
0.866
0.806
0.782
0.730
0.766
0.708
0.686
0.698
0.714
0.760
0.682
0.714
0.772
0.738
0.702
0.754
0.774
0.744
0.710
0.702
0.720
0.702
0.666
0.704
0.718
0.702
0.674
0.658
0.658
0.702
0.716
0.680
0.664
0.640
0.654
0.670
0.678
0.674
0.668
0.694
0.700
0.650
0.648
0.658
0.638
0.628
0.630
0.646
0.672
0.674
0.676
0.768
0.802
0.736
0.690
0.694
0.650
0.620
0.630
0.630
0.644
0.662
0.664
0.652
0.636
0.648
0.662
0.660
0.636
0.670
0.696
0.710
0.716
0.766
0.758
0.694
0.752
0.716
0.680
0.682
0.656
0.708
0.710
0.686
0.730
0.744
0.700
0.706
0.722
0.728
0.684
0.694
0.694
0.658
0.642
0.662
0.698
0.724
0.736
0.784
0.850
0.864
0.816
0.824
0.814
0.804
0.764
0.718
0.708
0.688
0.686
0.694
0.680
0.726
0.734
0.690
0.722
0.752
0.786
0.756
0.766
0.802
0.790
0.746
0.740
0.784
0.820
0.826
0.810
0.862
0.834
0.804
0.816
0.878
0.854
0.794
0.802
0.826
0.804
0.728
0.778
0.802
0.848
0.794
0.864
0.920
0.912
0.840
0.884
0.866
0.794
0.798
0.808
0.914
0.840
0.828
0.804
0.744
0.700
0.700
0.706
0.710
0.706
0.690
0.698
0.730
0.754
0.732
0.798
0.802
0.786
0.772
0.752
0.742
0.748
0.718
0.716
0.730
0.744
0.696
0.714
0.714
0.752
0.716
0.708
0.768
0.802
0.844
0.916
0.928
0.916
0.856
0.764
0.800
0.792
0.806
0.820
0.754
0.842
1.040
0.958
0.884
0.918
0.950
0.946
0.842
0.810
0.848
0.886
0.854
0.846
0.882
0.866
0.830
0.754
0.818
0.832
0.760
0.726
0.738
0.702
0.646
0.648
0.626
0.622
0.652
0.670
0.656
0.698
0.754
0.798
0.788
0.720
0.752
0.756
0.740
0.732
0.776
0.774
0.734
0.748
0.792
0.760
0.728
0.766
0.744
0.702
0.718
0.720
0.734
0.678
0.680
0.686
0.664
0.654
0.674
0.660
0.658
0.646
0.674
0.654
0.658
0.670
0.678
0.688
0.652
0.650
0.668
0.698
0.734
0.700
0.724
0.748
0.718
0.698
0.716
0.660
0.674
0.718
0.716
0.668
0.658
0.652
0.630
0.626
0.632
0.656
0.632
0.662
0.684
0.714
0.700
0.670
0.688
0.702
0.692
0.650
0.674
0.692
0.670
0.638
0.650
0.658
0.660
0.636
0.650
0.704
0.682
0.700
0.670
0.730
0.664
0.718
0.706
0.686
0.650
0.648
0.650
0.646
0.630
0.616
0.616
0.612
0.608
0.598
0.602
0.610
0.624
0.634
0.628
0.626
0.628
0.626
0.622
0.610
0.616
0.356
0.248
0.596
0.600
0.594
0.632
0.658
0.686
0.692
0.692
0.702
0.654
0.632
0.626
0.630
0.622
0.610
0.618
0.630
0.628
0.600
0.586
0.586
0.612
0.620
0.622
0.602
0.614
0.636
0.686
0.724
0.680
0.724
0.746
0.724
0.668
0.664
0.688
0.676
0.654
0.634
0.636
0.644
0.622
0.612
0.622
0.646
0.662
0.674
0.640
0.668
0.682
0.662
0.628
0.614
0.680
0.702
0.736
0.698
0.694
0.712
0.714
0.670
0.712
0.736
0.722
0.684
0.704
0.740
0.756
0.728
0.704
0.716
0.710
0.666
0.642
0.622
0.618
0.614
0.604
0.602
0.608
0.596
0.588
0.590
0.602
0.592
0.586
0.598
0.618
0.646
0.626
0.646
0.706
0.760
0.752
0.744
0.776
0.730
0.676
0.680
0.690
0.676
0.692
0.688
0.682
0.670
0.650
0.640
0.658
0.706
0.758
0.742
0.694
0.690
0.664
0.644
0.680
0.718
0.690
0.716
0.758
0.788
0.792
0.808
0.762
0.736
0.730
0.686
0.656
0.650
0.696
0.738
0.694
0.690
0.714
0.692
0.724
0.778
0.794
0.772
0.742
0.746
0.742
0.776
0.796
0.798
0.790
0.834
0.842
0.812
0.802
0.842
0.830
0.786
0.820
0.776
0.784
0.778
0.816
0.852
0.862
0.776
0.758
0.780
0.812
0.774
0.778
0.820
0.776
0.706
0.694
0.654
0.638
0.634
0.636
0.618
0.620
0.616
0.624
0.626
0.644
0.634
0.634
0.686
0.778
0.830
0.770
0.778
0.816
0.856
0.828
0.776
0.816
0.820
0.824
0.764
0.786
0.760
0.710
0.686
0.648
0.658
0.690
0.742
0.780
0.804
0.792
0.756
0.764
0.782
0.698
0.776
0.816
0.846
0.806
0.862
0.780
0.766
0.776
0.794
0.792
0.732
0.674
0.668
0.652
0.672
0.744
0.764
0.806
0.744
0.786
0.812
0.788
0.728
0.740
0.772
0.802
0.860
0.760
0.814
0.818
0.830
0.840
0.834
1.016
0.940
0.892
0.782
0.686
0.666
0.694
0.664
0.674
0.656
0.662
0.658
0.664
0.680
0.702
0.722
0.700
0.726
0.818
0.846
0.832
0.756
0.730
0.762
0.860
0.736
0.848
0.846
0.842
0.976
0.904
0.872
0.834
0.744
0.778
0.816
0.722
0.748
0.766
0.722
0.810
0.940
1.186
1.116
1.118
1.072
1.024
1.004
0.958
0.930
1.020
1.038
0.928
0.970
1.002
0.930
0.882
1.004
0.978
0.908
0.998
0.984
0.900
0.992
1.036
0.922
0.966
1.016
1.012
0.938
1.022
1.064
1.032
0.942
1.004
1.018
0.958
0.938
1.000
1.008
0.914
0.954
1.018
0.980
0.926
0.998
1.008
0.912
0.988
1.010
0.904
0.944
1.024
0.990
0.906
1.004
1.026
0.940
1.000
1.034
0.990
0.962
1.018
1.070
0.918
1.032
1.020
0.904
0.998
1.002
0.948
0.920
1.014
1.042
0.946
0.998
1.060
0.988
0.920
1.002
0.996
0.876
1.034
1.024
0.896
1.032
1.062
1.024
0.980
1.050
1.026
0.942
1.046
1.062
0.956
1.022
1.054
0.968
0.952
1.048
1.072
0.964
1.034
1.028
0.898
0.892
0.982
0.902
0.756
0.776
0.790
0.752
0.702
0.736
0.756
0.734
0.708
0.736
0.750
0.708
0.732
0.736
0.710
0.752
0.998
0.794
0.776
0.880
1.118
0.864
0.764
0.754
0.734
0.758
0.706
0.726
0.714
0.696
0.676
0.692
0.660
0.676
0.666
0.686
0.704
0.710
0.748
0.758
0.722
0.724
0.718
0.690
0.678
0.688
0.670
0.666
0.666
0.264
0.364
0.640
0.624
0.616
0.636
0.652
0.660
0.642
0.654
0.672
0.668
0.652
0.674
0.676
0.676
0.684
0.678
0.636
0.678
0.684
0.674
0.720
0.694
0.678
0.660
0.664
0.660
0.660
0.692
0.788
0.910
0.960
0.832
0.820
0.786
0.754
0.794
1.200
0.774
0.768
0.798
0.770
0.720
0.750
0.808
0.908
0.948
0.804
0.976
0.878
0.816
0.878
0.816
0.908
0.878
0.992
0.876
0.838
0.860
0.824
0.900
0.874
0.856
0.786
0.796
0.828
0.928
0.806
0.916
0.996
0.940
0.878
1.018
1.014
0.860
0.844
1.166
0.904
0.848
0.890
1.026
0.802
0.914
1.112
0.936
0.892
0.928
0.840
0.866
0.868
0.924
0.856
0.894
1.178
1.006
0.794
0.852
0.806
0.762
0.832
1.260
0.790
0.816
0.800
0.770
0.768
0.734
0.748
0.784
0.780
0.756
0.770
0.848
1.048
1.084
1.174
0.904
0.786
0.788
0.788
0.882
0.906
0.872
1.282
1.104
0.992
0.986
1.074
1.042
1.032
1.094
1.184
1.072
1.100
1.024
0.866
1.026
0.906
0.956
1.024
0.898
0.892
0.866
0.838
0.868
0.812
0.804
1.000
0.936
0.860
1.128
1.140
0.968
1.076
1.008
0.936
1.054
1.034
0.946
1.056
1.078
1.044
0.948
1.078
1.062
1.018
0.944
1.078
1.032
0.920
0.970
0.976
0.830
0.778
0.756
0.744
0.740
0.714
0.690
0.694
0.724
0.782
0.772
0.766
0.740
0.734
0.822
0.822
0.794
0.802
0.772
0.738
0.746
0.758
0.848
1.252
1.072
0.924
1.032
1.030
1.014
0.966
1.052
1.088
1.020
0.976
1.056
1.060
0.926
1.062
1.054
0.948
0.996
1.044
1.028
0.946
1.072
1.044
0.938
0.976
1.048
0.950
0.922
1.006
0.998
0.900
1.000
1.040
0.970
0.964
0.990
0.916
1.020
1.006
0.914
1.006
1.030
0.924
1.018
1.036
1.006
0.946
1.116
1.048
0.948
1.100
1.086
0.960
0.990
1.112
0.996
0.964
1.036
1.028
0.920
1.026
1.034
1.030
0.930
1.064
1.042
0.926
1.016
1.030
1.050
0.940
1.042
1.056
0.974
0.966
1.038
1.012
0.944
1.042
1.080
1.020
0.922
1.070
1.052
0.932
1.020
1.056
0.968
0.976
1.040
1.046
0.974
0.962
1.046
1.048
0.950
0.962
1.066
1.044
0.926
0.964
1.072
0.960
0.972
1.028
1.034
0.954
0.958
1.036
1.012
0.932
0.848
0.792
0.284
0.498
0.708
0.740
0.720
0.744
0.750
0.724
0.716
0.738
0.720
0.716
0.698
0.704
0.684
0.694
0.666
0.678
0.672
0.682
0.710
0.712
0.744
0.928
1.154
0.792
0.762
0.726
0.730
0.762
1.148
0.972
1.158
1.236
1.204
1.078
0.950
1.014
1.080
1.040
0.944
1.062
1.064
1.012
0.934
1.088
1.032
0.944
1.108
1.086
1.022
0.926
1.076
1.030
0.926
1.076
1.026
0.930
1.034
1.030
1.000
0.954
1.092
1.052
0.942
0.964
1.010
0.970
0.974
0.954
1.062
0.936
1.002
1.022
0.934
0.938
1.050
1.010
0.910
1.030
0.932
0.898
0.998
0.888
0.852
0.950
0.940
0.946
1.024
0.874
0.850
1.004
1.020
0.954
1.100
0.914
1.040
1.036
1.016
1.000
1.110
1.038
0.966
1.104
1.034
0.956
1.108
1.094
0.984
1.070
1.082
1.044
0.956
1.034
1.066
0.984
0.984
1.036
0.986
0.966
1.060
1.058
0.936
1.070
1.038
0.954
0.982
1.074
1.052
0.930
1.024
1.040
1.024
0.930
1.032
1.060
0.960
0.976
1.056
1.034
0.948
0.978
1.060
1.048
0.958
0.946
1.076
0.942
0.960
1.086
1.048
0.938
1.032
1.058
1.080
0.950
0.964
1.052
0.958
0.940
1.028
1.028
0.944
1.004
1.058
1.026
0.936
1.018
1.036
0.960
0.944
1.030
1.030
1.004
0.920
1.052
1.044
0.946
0.964
1.070
1.040
0.942
1.006
1.032
1.004
0.926
1.056
1.026
0.956
0.948
1.074
1.026
0.932
1.034
1.062
1.036
0.926
1.058
1.026
0.942
0.960
1.014
0.966
0.940
0.940
1.046
1.002
0.904
1.008
0.986
0.886
0.932
1.052
0.912
0.928
1.036
1.024
1.010
0.930
0.944
1.072
1.044
1.028
0.950
0.988
1.094
0.940
0.920
0.926
0.886
1.022
0.996
0.932
0.968
0.910
0.880
1.040
0.952
0.876
0.870
1.088
1.136
0.842
0.884
0.996
0.914
0.888
1.218
1.104
0.976
1.084
1.042
0.956
1.024
1.044
0.958
0.960
1.090
0.950
0.894
0.830
0.810
0.792
0.804
0.862
0.840
0.804
0.830
0.832
0.800
0.798
0.746
0.804
0.778
0.808
0.784
0.746
0.738
0.742
0.750
0.750
0.712
0.728
0.704
0.690
0.676
0.654
0.670
0.662
0.656
0.654
0.648
0.672
0.654
0.666
0.656
0.668
0.686
0.690
0.718
0.772
0.822
0.766
0.794
0.760
0.798
0.796
0.822
0.840
0.788
0.834
0.890
0.928
0.948
0.876
1.120
0.884
0.976
0.832
0.800
0.862
0.916
0.826
0.870
0.932
0.806
0.782
0.836
0.764
0.734
0.724
0.716
0.704
0.684
0.674
0.666
0.674
0.698
0.708
0.732
0.790
0.798
0.826
0.750
0.790
0.858
1.254
1.128
1.054
1.030
1.036
1.062
1.064
1.014
0.844
0.816
0.756
0.780
1.202
1.086
0.958
1.022
1.088
1.140
1.122
0.994
1.088
1.060
1.122
1.046
1.036
1.056
1.098
1.026
0.922
1.032
0.998
0.960
0.960
1.008
0.870
0.820
0.788
0.788
0.790
0.774
0.792
0.770
0.792
0.826
0.900
0.902
1.038
1.208
1.082
0.972
0.922
0.928
1.120
0.952
0.886
0.964
1.104
1.016
0.942
0.944
0.986
1.040
1.002
0.958
1.010
1.118
0.968
0.912
1.034
1.272
1.102
0.950
0.958
0.954
1.054
0.934
0.916
1.158
0.988
0.798
0.774
0.794
0.854
0.868
0.896
1.258
1.124
0.976
1.016
1.046
1.010
0.952
1.000
1.006
1.016
0.996
1.046
1.044
1.018
0.954
1.016
1.042
0.948
0.944
0.908
1.052
0.994
0.898
0.910
0.994
0.898
0.838
0.874
0.956
1.042
0.886
0.876
0.990
0.990
0.890
0.922
0.996
0.986
0.872
0.850
0.882
0.872
0.862
0.826
0.868
1.178
1.014
0.936
1.004
1.068
0.970
0.910
1.004
1.008
0.942
0.942
0.998
1.006
1.002
0.920
0.970
1.050
1.002
0.920
0.948
1.026
1.006
0.944
0.928
1.022
0.996
0.936
0.938
1.030
1.018
0.964
0.956
1.028
1.030
0.972
0.952
0.968
1.032
0.942
0.944
0.978
1.030
0.928
0.942
0.948
1.020
0.948
0.956
0.960
1.034
1.004
0.924
0.950
1.038
0.998
0.916
0.934
1.018
1.000
0.920
0.944
1.030
1.006
0.926
0.940
1.046
1.020
0.940
0.956
1.056
1.024
0.950
0.958
1.028
1.050
0.954
0.962
0.988
1.030
0.958
0.940
0.962
1.050
0.960
0.944
0.976
1.056
0.948
0.954
0.980
1.060
0.956
0.962
1.024
1.042
0.954
0.954
0.978
1.060
0.948
0.956
1.022
1.038
0.972
0.998
1.058
1.038
0.990
0.988
0.990
1.114
1.078
0.980
0.988
1.110
1.102
1.062
0.964
1.024
1.072
1.016
0.986
0.964
1.054
0.990
0.972
0.952
1.036
1.056
0.982
0.968
0.968
1.048
0.988
0.968
0.942
0.984
1.002
0.846
0.876
0.840
0.892
0.940
1.006
0.916
0.834
0.890
0.940
1.000
0.924
0.872
0.904
0.954
1.026
0.924
0.882
0.912
1.066
0.994
0.936
0.902
1.052
1.006
0.994
0.928
0.926
0.960
0.986
0.950
0.866
0.892
1.024
1.004
0.852
0.780
0.748
0.980
0.904
0.868
1.130
1.046
0.992
1.062
1.140
1.110
0.984
0.960
1.014
1.230
1.020
0.952
1.314
1.092
1.010
0.996
1.062
1.020
1.008
1.090
1.104
1.082
0.988
1.068
1.124
1.064
0.992
1.070
1.080
1.064
0.996
1.024
1.092
1.092
1.024
1.000
1.012
1.094
1.028
1.002
0.992
1.070
1.022
1.044
0.972
0.982
1.048
1.042
0.972
0.966
1.042
1.034
0.976
0.964
0.938
1.024
1.020
0.980
0.970
0.956
1.054
1.032
0.942
0.946
0.968
1.038
0.986
0.968
0.952
1.022
1.018
0.962
0.958
0.960
1.030
1.010
0.928
0.962
1.060
1.024
0.944
0.946
0.972
1.044
1.036
0.954
0.976
0.996
1.042
1.042
0.960
0.950
1.002
1.046
0.988
0.984
0.942
1.018
1.046
1.022
0.950
0.956
1.044
1.042
0.968
0.974
1.032
1.036
1.062
0.952
0.954
0.992
1.040
1.036
0.960
0.948
1.014
1.018
0.992
0.978
0.956
1.040
1.050
0.992
0.982
0.964
1.036
1.042
0.966
0.970
0.968
1.052
0.994
1.036
0.956
0.950
1.024
1.052
1.034
0.962
0.946
1.016
1.062
0.974
0.982
0.958
1.096
1.090
1.042
0.954
0.964
1.054
1.050
0.998
0.994
0.962
1.032
1.064
1.000
0.992
0.994
1.064
1.058
0.964
0.970
1.058
1.054
1.056
0.960
0.978
1.086
1.070
1.006
0.972
0.974
1.038
1.000
0.994
0.962
0.934
1.022
1.062
0.876
0.856
0.870
0.856
0.980
1.070
1.018
0.916
0.870
0.844
0.944
1.324
1.142
0.984
0.982
1.082
1.020
0.970
0.942
0.964
1.104
1.056
0.936
0.940
1.036
1.042
0.968
0.956
0.964
0.990
0.960
0.888
0.834
0.900
1.110
1.090
0.934
1.136
1.194
1.204
1.046
0.990
1.084
1.040
1.088
0.966
0.898
0.940
1.098
1.020
0.960
0.894
0.926
0.974
1.232
0.980
0.890
0.924
0.952
1.072
0.980
0.906
0.920
0.980
0.914
0.864
0.882
1.066
1.076
0.990
0.986
0.970
1.092
1.042
0.994
0.946
0.918
0.992
1.232
1.074
0.928
0.990
1.028
0.968
0.900
0.910
1.010
1.186
1.090
0.902
0.836
0.912
1.060
1.034
0.950
0.912
1.190
1.086
0.934
0.964
1.046
1.040
0.968
0.994
1.006
1.058
1.052
0.980
0.962
0.982
1.038
1.042
0.980
0.972
0.960
1.032
0.992
0.954
0.864
0.802
0.842
0.874
0.962
0.882
0.912
0.974
1.126
1.288
1.048
0.996
1.096
1.116
1.070
1.024
1.024
1.018
1.088
1.032
1.022
0.982
0.972
1.060
1.010
0.998
0.958
0.928
0.976
1.056
1.000
0.996
0.966
0.948
1.032
0.990
0.984
0.956
0.882
0.982
1.016
1.046
0.812
0.854
0.828
0.892
1.256
1.076
0.950
0.938
1.130
1.096
0.980
0.988
0.920
0.992
1.074
1.004
0.970
0.906
1.048
1.034
0.936
0.994
1.232
1.428
1.186
1.134
1.184
1.098
1.064
1.008
1.036
1.078
1.066
1.052
1.002
1.000
1.084
1.026
1.074
0.984
0.984
1.040
1.042
1.024
1.004
0.994
1.074
1.038
1.040
1.024
0.972
1.008
1.174
1.130
1.004
1.008
1.076
1.144
1.082
1.002
0.974
1.002
1.092
1.036
1.030
1.008
1.002
1.082
1.084
0.988
1.014
1.018
1.144
1.104
1.108
0.986
1.028
1.128
1.064
1.096
0.972
0.992
1.080
1.026
1.096
0.996
1.002
1.090
1.042
1.052
1.000
0.984
1.046
1.068
1.012
0.988
0.972
1.052
1.064
0.992
0.970
0.946
0.982
1.036
0.956
0.834
0.844
0.848
0.928
1.002
0.940
0.894
0.842
0.896
0.946
1.018
0.908
0.858
0.908
0.996
1.242
1.092
0.896
0.796
0.874
0.968
1.040
0.944
0.928
1.122
1.350
1.128
1.038
1.004
1.128
1.092
1.094
1.036
1.020
1.060
1.124
1.074
1.038
0.988
0.988
1.058
1.090
1.028
0.990
0.980
1.048
1.074
1.016
0.980
0.964
0.942
0.960
0.928
0.884
0.874
0.828
0.904
0.946
0.972
0.876
0.862
0.876
1.144
1.200
1.038
0.964
0.982
1.098
1.030
1.020
0.976
0.960
1.060
1.038
1.050
0.994
0.982
1.022
1.104
1.098
1.004
0.984
0.982
1.082
1.096
1.050
0.996
0.994
1.032
1.072
0.982
0.960
0.912
0.882
1.004
1.004
0.898
0.848
0.836
1.016
0.972
1.172
0.916
0.836
0.934
0.966
0.936
0.894
0.868
0.876
0.970
0.998
1.240
1.112
0.920
0.966
0.932
1.070
0.940
0.896
0.884
1.012
1.070
1.192
1.122
0.922
1.142
1.162
1.022
0.988
1.004
1.100
1.060
1.024
0.990
0.978
1.070
1.058
1.058
1.000
1.006
1.094
1.124
1.028
1.012
1.002
1.074
1.110
1.032
1.010
1.006
1.082
1.074
1.048
0.984
0.976
1.060
1.086
1.022
0.992
0.958
1.026
1.102
1.034
1.018
0.974
0.974
1.028
1.092
1.006
0.982
0.980
1.072
1.108
1.064
1.016
1.004
1.020
1.048
1.026
0.998
0.964
0.890
0.964
1.132
1.022
0.920
0.864
0.916
0.962
1.274
1.084
0.848
0.910
1.024
0.970
0.968
0.880
0.756
1.010
1.304
1.168
1.008
0.984
0.994
1.072
0.874
0.956
0.898
0.870
0.900
1.008
0.964
1.168
0.940
1.090
0.972
0.892
0.852
0.854
0.868
1.018
1.256
1.134
0.972
0.980
1.108
1.024
0.990
0.964
0.926
0.932
1.096
1.114
0.890
0.854
0.942
1.128
1.202
0.974
0.862
0.968
1.174
1.184
0.974
0.978
1.012
0.974
0.876
0.926
0.862
0.836
0.864
1.002
1.304
1.086
1.016
0.960
1.122
0.950
0.890
0.872
0.848
0.906
0.962
1.016
1.220
1.148
1.074
0.982
1.146
0.914
0.924
0.902
0.926
1.018
1.008
1.226
1.092
0.934
1.104
1.198
1.102
0.992
0.978
1.044
1.078
1.044
0.978
0.974
1.056
1.060
1.042
0.986
0.982
1.038
1.086
1.010
1.000
0.986
0.988
1.052
1.048
1.010
0.938
0.894
0.954
1.080
1.156
0.930
0.844
0.926
1.092
1.146
0.944
0.846
0.854
1.036
1.078
0.890
0.888
0.862
0.838
0.922
0.912
0.922
0.854
0.856
0.884
1.006
1.064
1.234
1.082
0.972
1.164
1.122
1.038
0.986
0.896
0.908
0.992
0.986
0.858
0.910
0.854
0.924
1.240
0.984
0.878
0.862
0.948
0.986
0.992
0.954
0.870
0.830
0.984
0.970
1.182
1.000
0.854
0.910
1.012
0.922
0.966
0.914
0.886
0.948
1.050
1.262
1.122
0.898
0.856
1.004
1.248
1.114
0.864
0.854
0.942
0.998
1.242
1.042
0.904
0.818
0.870
0.936
0.966
0.870
0.854
0.866
1.064
1.084
0.984
0.942
0.876
1.006
0.990
1.276
1.082
0.948
0.964
0.920
0.920
0.900
0.874
0.856
0.916
0.964
0.968
0.952
0.850
0.868
0.966
0.960
1.080
0.894
0.906
0.866
0.898
1.348
1.144
1.030
1.026
1.090
1.092
1.056
1.006
0.998
1.086
1.116
1.048
0.996
1.002
1.062
1.098
1.058
1.050
0.996
0.998
1.074
1.074
1.046
0.990
0.990
1.042
1.052
1.038
0.980
0.978
0.898
1.002
1.080
1.054
0.880
0.826
0.920
1.066
1.002
1.112
0.932
0.844
0.938
1.168
1.164
0.970
0.852
0.858
1.180
1.138
0.880
0.856
0.864
0.886
0.984
1.074
1.224
1.126
1.000
1.110
1.096
1.050
0.984
0.980
1.012
0.876
0.928
0.928
0.858
0.832
0.904
0.944
1.096
1.026
0.892
0.842
0.858
0.970
0.982
0.940
0.906
0.838
0.894
1.014
0.972
1.186
0.978
1.028
0.964
0.918
0.896
0.880
0.870
0.898
1.050
1.046
0.982
0.962
0.886
0.988
0.952
0.912
0.870
0.852
0.850
0.914
1.002
1.006
0.952
0.898
0.846
0.890
0.946
0.936
0.902
0.870
0.848
0.948
0.982
0.968
0.882
0.834
0.946
0.970
1.074
0.930
0.976
0.882
0.892
0.972
0.926
0.896
0.856
0.856
0.996
1.012
1.224
0.992
0.848
0.910
1.010
0.906
0.878
0.860
0.818
0.882
0.992
0.978
0.890
0.900
0.878
0.926
0.962
0.976
1.190
0.960
1.124
1.010
0.922
0.872
0.856
0.930
0.992
1.224
1.028
0.862
0.898
1.002
0.878
0.904
0.868
0.838
0.898
1.012
1.054
1.070
0.900
0.988
1.068
0.944
0.812
0.856
0.880
1.022
0.946
1.048
0.908
0.840
0.946
0.958
0.952
0.838
0.844
0.940
0.942
0.930
0.834
0.832
0.908
0.948
0.982
0.908
0.862
0.848
1.026
0.978
0.954
0.832
0.828
1.004
0.922
0.846
0.798
0.750
0.702
0.712
0.702
0.690
0.678
0.660
0.660
0.644
0.646
0.652
0.712
0.802
0.888
1.170
1.228
1.184
1.160
1.176
1.152
1.136
1.144
1.116
1.096
1.032
0.992
1.166
1.088
1.034
0.956
0.852
0.908
1.238
1.096
0.972
0.974
1.104
1.106
0.998
0.946
0.898
1.080
1.170
1.214
1.140
1.030
1.198
1.164
1.114
1.086
1.018
1.100
1.100
1.116
1.082
1.026
1.004
1.096
1.054
0.890
0.846
0.914
0.970
0.926
0.942
0.948
0.840
0.884
0.936
1.268
1.112
0.858
0.880
0.924
0.954
0.932
0.870
0.872
0.940
1.346
1.152
1.084
0.964
0.826
0.908
1.018
0.990
1.214
0.956
1.112
1.078
0.968
0.950
0.886
1.006
1.028
1.094
0.940
0.910
0.918
1.000
1.046
1.062
1.240
1.196
1.144
1.108
1.068
1.004
1.054
1.054
1.066
1.018
0.964
1.042
1.074
1.070
1.044
0.874
0.836
1.212
1.016
0.936
0.908
0.894
1.160
1.088
0.948
0.900
0.876
0.902
0.970
0.968
1.008
0.928
0.878
0.944
1.180
1.022
0.924
0.892
0.852
0.954
0.944
0.940
0.884
0.864
0.900
0.954
0.988
1.040
0.882
0.902
1.106
1.024
0.932
0.908
0.888
1.022
1.060
1.268
1.104
0.956
1.082
1.084
1.102
1.020
0.956
0.930
1.046
1.116
1.112
1.000
1.012
1.048
1.074
1.034
1.000
0.988
1.024
1.120
1.018
0.992
0.916
0.816
0.810
0.914
1.160
0.950
1.104
1.144
1.188
1.112
1.002
0.982
1.144
1.060
1.012
1.000
1.066
1.076
1.054
0.990
1.020
1.050
1.040
1.018
0.962
0.972
1.028
0.902
0.848
0.840
0.876
0.936
0.970
0.936
0.890
0.854
0.916
0.976
1.278
1.164
1.034
1.002
1.060
1.050
1.004
0.854
0.834
0.956
1.068
1.052
1.016
0.950
0.898
0.982
0.984
1.220
1.052
0.920
0.958
0.912
0.902
0.880
0.850
0.896
0.912
0.944
0.878
0.854
0.874
0.946
0.974
0.910
0.874
0.868
0.952
0.996
0.962
1.014
0.858
0.858
0.938
0.958
0.962
0.910
0.878
0.906
0.952
0.982
1.126
1.018
1.128
1.126
0.888
0.952
0.996
0.970
0.936
0.910
0.860
0.942
0.990
1.008
0.930
0.878
0.884
0.970
0.924
0.936
0.890
0.892
0.924
0.992
0.942
0.900
0.866
0.874
0.950
1.014
0.980
0.932
0.868
0.926
0.970
0.962
0.908
0.896
0.896
0.964
1.096
1.040
0.932
0.860
0.932
0.976
0.968
0.988
0.920
0.866
0.908
0.944
0.958
0.902
0.872
0.954
0.962
0.974
0.876
0.868
0.886
0.984
0.950
0.952
0.880
0.850
0.914
1.004
0.970
0.978
0.890
0.868
0.926
0.950
0.924
0.870
0.856
1.028
0.986
0.948
0.930
0.924
0.994
1.202
1.100
0.952
0.880
0.938
0.926
0.952
0.920
0.896
0.878
0.958
1.132
1.072
0.966
0.896
0.998
0.992
0.972
0.938
0.898
0.962
1.012
1.016
1.044
0.910
0.908
0.964
0.988
0.946
0.920
0.874
0.980
1.074
1.036
0.948
0.864
0.916
0.940
0.948
0.896
0.884
0.928
0.982
0.986
0.962
0.882
0.850
0.924
1.012
0.962
0.912
0.892
0.874
0.930
1.000
0.960
0.896
0.862
0.922
1.018
1.112
1.002
1.130
0.902
0.982
0.920
0.984
0.952
0.892
0.888
0.970
1.014
0.940
0.882
0.874
0.954
1.016
0.956
0.880
0.862
0.912
0.952
0.954
0.968
0.922
0.876
0.932
1.016
1.008
0.938
0.888
0.920
0.984
1.022
1.174
0.996
1.042
1.104
0.978
0.890
0.852
0.908
1.004
0.976
0.892
0.862
0.964
1.002
0.976
0.924
0.892
0.960
0.930
0.976
0.926
0.888
0.954
0.964
1.222
1.034
0.910
0.986
1.022
0.922
0.862
0.856
0.910
0.940
1.060
1.048
0.996
0.894
0.958
0.996
1.260
1.124
0.938
0.936
0.936
0.984
0.876
0.864
0.864
0.980
0.956
0.950
0.910
0.872
0.872
0.984
0.976
0.962
1.062
0.874
1.240
1.170
0.936
0.870
0.842
0.884
0.982
0.970
0.950
0.920
0.870
0.948
1.056
0.996
0.984
0.878
0.884
0.926
0.926
0.938
0.926
0.882
0.878
0.966
1.006
1.046
0.986
0.910
0.964
1.028
1.246
1.110
0.970
0.992
1.080
1.042
0.972
0.894
0.864
0.924
1.006
1.048
1.022
0.942
0.864
0.958
0.956
0.994
0.922
0.890
0.962
0.994
0.988
1.180
1.048
1.072
1.050
0.874
0.866
0.852
0.910
0.924
0.966
0.892
0.866
0.888
0.970
0.932
0.930
0.926
0.890
0.858
1.008
0.984
1.208
0.998
0.900
0.946
1.040
0.948
0.858
0.838
0.906
0.982
0.948
0.908
0.880
0.996
0.976
1.076
0.922
0.868
0.926
0.942
0.974
0.934
0.930
0.984
1.134
1.260
1.060
1.054
1.060
1.034
0.986
0.966
1.008
1.022
1.012
0.868
0.854
0.920
0.936
0.930
0.902
0.860
0.918
0.994
0.986
0.922
0.882
0.866
0.956
0.978
1.228
1.084
0.918
0.940
0.996
0.866
0.878
0.870
0.840
0.878
1.020
0.992
1.136
0.946
0.960
1.006
1.008
0.946
0.880
0.898
1.016
1.100
1.048
0.938
0.884
0.948
0.922
0.926
0.908
0.888
0.950
0.916
0.926
0.894
0.886
0.934
0.978
0.968
1.172
1.038
1.116
1.130
0.942
0.876
0.860
0.910
0.952
0.962
0.932
0.888
0.836
0.894
0.966
0.982
0.962
0.922
0.904
0.958
0.952
0.946
0.862
0.846
0.916
0.972
0.998
1.008
0.920
0.862
0.888
0.946
0.968
0.896
0.880
0.894
1.020
1.256
1.126
0.954
0.938
0.954
1.030
0.972
0.874
0.856
0.916
0.976
0.972
1.134
0.954
0.914
1.018
1.014
1.028
0.868
0.866
0.900
0.976
0.984
0.920
0.872
0.912
0.992
1.022
0.954
0.904
0.958
0.962
0.956
0.952
0.880
0.888
0.962
1.238
1.172
1.034
0.902
0.988
1.040
1.020
0.890
0.874
0.898
0.922
0.916
0.902
0.860
0.922
0.970
0.966
0.932
0.878
0.926
0.968
0.944
0.914
0.894
0.904
0.988
1.244
1.092
0.952
0.984
1.038
0.922
0.944
0.922
0.854
0.864
0.910
0.936
0.906
0.908
0.874
0.962
0.970
0.956
0.918
0.872
0.958
0.934
0.928
0.914
0.888
0.876
0.986
1.020
1.220
1.012
0.912
1.012
1.056
0.912
0.872
0.852
0.924
0.972
0.948
1.014
0.992
0.914
0.914
0.958
0.984
0.960
0.906
0.848
0.952
0.962
1.030
0.930
0.896
0.966
1.016
1.250
1.102
0.930
0.918
0.976
0.966
0.896
0.854
0.852
0.918
1.034
0.984
0.942
0.878
0.866
1.010
1.020
1.020
0.912
0.860
0.962
0.966
1.004
0.948
0.904
0.866
0.914
0.950
0.940
0.924
0.876
0.862
0.934
0.994
0.948
0.938
0.886
0.844
0.928
0.958
0.938
0.918
0.856
0.950
1.130
1.186
1.038
0.908
0.966
0.980
1.010
0.914
0.858
0.958
0.966
0.976
1.002
0.882
0.900
0.952
0.980
0.954
0.888
0.932
0.980
1.238
1.046
0.908
0.930
0.996
1.104
0.926
0.880
0.944
0.924
0.966
0.936
0.900
0.868
0.922
0.998
0.972
0.906
0.914
0.960
0.974
1.192
1.012
0.934
1.008
0.934
0.884
0.872
0.854
0.920
1.004
1.194
1.030
0.936
0.998
1.000
0.904
0.862
0.836
0.888
0.938
1.004
0.950
0.888
0.852
0.902
0.944
0.928
0.900
0.872
0.864
0.962
0.966
1.002
0.920
0.932
0.948
0.970
0.940
0.916
0.884
0.852
0.966
0.968
1.050
0.932
1.082
0.994
1.014
1.124
0.956
0.866
0.844
0.932
1.060
1.128
0.974
0.868
0.944
1.016
1.030
0.962
0.878
0.920
1.034
1.070
0.954
0.854
0.854
0.922
0.942
0.898
0.880
0.866
0.968
0.946
0.950
0.882
0.836
0.906
0.958
0.964
1.000
0.854
0.952
1.030
0.972
0.920
0.876
0.924
0.952
1.028
1.194
1.054
0.936
0.944
0.946
0.946
0.862
0.842
0.892
0.896
1.000
0.960
0.914
0.866
0.956
0.974
1.006
0.894
0.870
0.928
0.944
1.010
0.934
0.876
0.868
0.936
0.950
0.956
0.944
0.850
0.834
0.924
0.982
0.986
0.942
0.886
0.888
0.948
0.984
1.198
0.992
0.906
0.952
0.964
0.994
0.894
0.840
0.906
1.004
1.032
0.948
0.918
0.968
0.980
1.218
1.038
1.014
1.070
0.956
0.930
0.856
0.884
0.900
0.948
0.916
0.874
0.834
0.966
0.982
1.024
0.894
0.966
0.990
1.008
1.168
0.988
1.030
1.056
0.914
0.914
0.876
0.902
0.950
1.102
1.010
0.908
0.858
0.924
0.988
0.960
1.036
0.934
0.980
0.962
0.970
0.934
0.882
0.952
0.972
0.972
0.964
0.914
0.858
0.932
0.986
0.976
1.004
1.164
0.966
1.074
1.028
0.950
0.860
0.842
0.920
0.974
0.954
0.920
0.882
0.934
0.952
0.956
0.900
0.864
0.962
0.966
0.970
1.214
1.040
0.902
0.946
0.942
1.016
0.906
0.874
0.864
1.022
1.220
1.122
0.966
0.916
0.980
1.066
1.036
0.878
0.840
0.908
1.116
1.066
0.974
0.920
0.904
0.932
0.930
0.966
0.920
0.886
0.910
0.950
1.018
1.156
0.968
0.962
0.986
1.018
0.880
0.892
0.860
0.892
0.904
0.914
0.894
0.860
0.894
0.950
0.968
1.034
0.912
1.108
1.008
0.944
0.904
0.946
0.892
0.848
0.862
1.014
0.962
1.002
0.866
0.956
0.992
1.242
1.112
0.948
0.912
0.962
0.990
0.952
0.880
0.854
0.970
1.020
1.020
0.906
0.860
0.888
0.934
0.966
0.968
0.882
0.884
0.934
0.970
0.920
0.986
0.948
0.920
0.962
0.970
1.208
1.096
0.994
1.060
0.924
1.000
0.938
0.894
0.874
0.940
0.996
0.944
0.868
0.862
0.928
0.946
1.062
0.970
0.880
0.906
0.946
0.942
0.960
0.892
0.858
0.968
1.112
0.972
1.136
0.922
1.024
1.110
0.940
0.914
0.872
0.912
0.958
0.968
1.164
0.974
0.986
0.980
1.040
0.926
0.886
0.856
0.900
0.986
0.998
0.950
0.892
0.868
0.962
0.942
1.036
0.936
0.910
0.944
0.988
1.068
0.922
1.060
0.942
0.918
0.922
0.846
0.832
0.838
0.962
1.274
1.190
1.012
1.008
1.082
1.084
1.026
1.006
1.030
1.058
1.018
0.960
0.824
0.840
0.872
0.984
0.936
0.884
0.858
0.922
0.962
0.996
1.156
0.956
0.972
1.044
1.060
0.922
0.886
0.858
0.904
1.022
0.982
1.200
0.992
0.876
0.916
1.020
1.018
0.890
0.854
0.920
1.122
1.082
0.936
0.902
1.124
1.106
0.938
0.866
0.944
0.988
1.000
0.896
0.890
1.024
1.152
1.096
0.916
0.860
0.954
1.028
1.024
0.918
0.858
0.850
0.978
0.964
0.904
0.882
0.882
0.974
0.984
0.958
0.900
0.846
0.986
1.266
1.158
1.014
1.018
1.046
0.982
0.916
0.864
0.838
0.902
1.030
0.994
1.078
0.884
0.958
1.100
0.988
1.214
1.002
0.904
0.984
1.004
0.912
0.858
0.862
0.954
1.110
1.014
0.922
0.864
0.922
0.970
0.996
0.916
0.872
0.912
1.074
1.236
1.088
0.936
0.982
0.956
0.932
0.908
0.880
0.970
1.000
0.960
0.904
0.856
0.910
1.024
1.062
1.012
0.900
0.900
0.988
1.048
1.022
1.194
1.040
1.188
1.014
0.906
0.848
0.858
0.884
0.988
0.970
1.030
0.918
1.074
1.026
0.910
0.868
0.878
0.864
0.996
1.006
1.208
1.050
1.032
1.084
0.998
1.072
0.894
0.846
0.892
0.954
0.970
0.902
0.862
0.926
0.916
0.982
0.938
0.890
0.878
0.972
0.962
1.186
1.024
0.898
0.960
0.934
0.946
0.906
0.914
0.884
0.970
1.124
1.068
0.962
0.862
0.908
0.986
1.030
1.206
0.974
0.954
0.988
1.108
1.102
0.908
0.866
0.912
0.934
0.952
0.892
0.878
0.888
0.998
1.080
0.976
0.894
0.892
0.972
0.962
0.904
0.896
0.864
0.966
1.106
1.178
1.086
0.942
1.008
1.036
1.002
0.892
0.852
0.946
1.048
1.152
0.958
0.874
1.006
1.094
1.148
0.928
0.880
0.992
1.084
1.052
0.936
0.866
0.944
1.008
1.044
0.958
0.850
0.812
0.886
1.012
0.940
0.868
0.868
0.946
0.998
1.256
1.080
0.944
0.890
0.970
0.910
0.900
0.898
0.852
0.896
1.006
1.000
1.194
1.024
0.904
1.076
0.932
0.940
0.914
0.886
0.894
0.954
1.006
1.220
1.032
0.914
0.982
1.002
0.944
0.874
0.858
0.856
0.968
0.954
1.146
0.986
0.936
1.172
1.018
1.038
0.908
0.832
0.922
0.976
0.926
0.926
0.916
0.880
0.942
0.932
0.948
0.888
0.870
0.908
0.934
0.938
0.904
0.896
0.846
1.004
0.990
1.254
1.094
0.918
0.902
0.966
1.024
1.142
0.908
0.842
0.890
1.074
1.068
0.970
0.870
0.912
1.002
1.054
1.004
0.926
0.860
1.002
1.126
1.056
0.926
0.872
0.982
1.114
1.098
0.972
0.850
0.928
0.976
0.952
0.896
0.874
0.874
0.980
0.962
1.002
1.176
0.996
0.970
1.046
1.080
0.896
0.862
0.874
0.964
1.238
1.158
1.008
0.886
0.920
1.034
0.982
0.882
0.854
0.926
0.972
1.044
1.010
0.922
0.858
0.920
0.928
1.032
0.980
0.916
0.862
0.968
0.944
0.980
0.974
0.870
0.904
0.952
1.276
1.176
1.008
0.896
0.956
1.024
1.090
0.952
0.868
0.936
1.014
1.262
1.092
0.930
1.050
1.220
1.116
1.016
1.010
1.090
1.082
1.032
0.992
0.996
1.038
0.932
0.926
0.868
0.854
0.892
0.960
0.936
0.912
0.888
0.922
1.056
1.012
0.984
0.900
0.874
0.896
0.924
0.922
0.900
0.874
0.834
0.892
0.976
1.264
1.104
0.938
0.898
0.962
0.966
1.200
1.006
0.912
0.954
0.984
0.956
0.926
0.872
0.910
1.016
1.248
1.110
0.964
0.982
1.056
0.984
0.878
0.846
0.856
0.916
0.960
0.970
0.930
0.884
0.874
0.946
0.964
0.954
0.880
0.830
0.922
0.982
1.236
1.052
0.904
0.896
0.940
0.948
0.906
0.844
0.842
0.866
0.952
0.956
1.196
0.986
0.886
0.930
0.934
0.980
0.960
0.872
0.832
0.876
1.012
0.994
1.164
0.986
0.978
1.100
1.120
1.070
0.914
0.854
1.040
1.112
1.100
0.968
0.862
1.050
1.152
1.176
1.128
1.000
0.930
0.818
0.780
0.748
0.728
0.710
0.700
0.686
0.672
0.666
0.662
0.660
0.658
0.660
0.678
0.694
0.726
0.802
0.842
0.858
0.874
0.836
0.792
0.792
0.778
0.830
0.792
0.790
0.820
1.012
0.988
0.842
0.804
0.812
0.936
0.822
0.758
0.756
0.716
0.700
0.682
0.694
0.662
0.656
0.666
0.648
0.652
0.640
0.648
0.644
0.620
0.604
0.584
0.558
0.576
0.586
0.588
0.584
0.590
0.602
0.604
0.618
0.596
0.600
0.618
0.604
0.610
0.606
0.606
0.600
0.608
0.608
0.602
0.594
0.592
0.590
0.612
0.650
0.692
0.758
0.754
0.792
0.804
0.788
0.782
0.786
0.826
1.044
0.946
0.844
0.972
1.148
1.352
1.204
1.096
0.954
0.940
1.096
1.120
1.102
0.966
1.060
1.128
1.142
1.118
1.004
0.956
1.016
1.052
1.080
1.026
0.956
0.932
0.998
1.066
1.034
0.944
1.138
1.226
1.194
1.054
0.980
1.070
1.074
1.034
1.016
0.952
1.002
1.088
1.054
1.044
0.940
0.930
0.956
1.134
1.180
1.350
1.196
1.148
1.108
1.090
1.060
1.000
1.008
1.112
1.060
1.044
0.976
0.988
1.068
1.072
1.080
1.002
0.966
1.042
1.080
1.062
1.026
0.998
1.036
1.186
1.212
1.150
1.036
0.982
1.042
1.074
1.074
1.058
1.032
1.062
1.078
1.082
1.082
1.002
1.010
1.146
1.142
1.040
0.988
0.984
1.072
1.060
1.026
0.970
0.982
1.080
1.046
0.998
0.916
0.892
0.982
1.286
1.076
0.962
0.902
0.866
1.192
1.082
1.008
1.018
1.312
1.240
1.150
1.016
1.058
1.190
1.098
1.078
1.038
1.016
1.090
1.124
1.096
1.016
1.016
1.060
1.090
1.094
1.028
0.996
1.092
1.114
1.066
0.992
1.000
1.086
1.094
1.074
1.032
0.968
0.924
0.890
0.840
0.754
0.728
0.706
0.694
0.698
0.724
0.738
0.710
0.670
0.672
0.648
0.644
0.624
0.592
0.592
0.586
0.586
0.570
0.574
0.558
0.556
0.556
0.536
0.546
0.526
0.530
0.506
0.502
0.498
0.512
0.494
0.498
0.484
0.512
0.512
0.498
0.510
0.522
0.558
0.598
0.582
0.598
0.552
0.550
0.562
0.550
0.548
0.532
0.524
0.526
0.522
0.514
0.508
0.504
0.498
0.502
0.498
0.496
0.488
0.490
0.482
0.490
0.486
0.484
0.476
0.478
0.472
0.476
0.462
0.476
0.470
0.462
0.466
0.464
0.466
0.460
0.466
0.460
0.254
0.258
0.594
0.472
0.526
0.556
0.590
0.602
0.622
0.590
0.616
0.598
0.574
0.562
0.552
0.544
0.536
0.532
0.520
0.522
0.516
0.516
0.506
0.508
0.502
0.494
0.486
0.488
0.484
0.490
0.492
0.504
0.506
0.512
0.518
0.532
0.532
0.532
0.536
0.522
0.530
0.526
0.520
0.518
0.520
0.510
0.512
0.502
0.498
0.492
0.496
0.470
0.496
0.476
0.476
0.484
0.484
0.484
0.482
0.488
0.498
0.502
0.506
0.510
0.528
0.530
0.528
0.524
0.524
0.530
0.544
0.542
0.546
0.542
0.542
0.540
0.540
0.546
0.544
0.550
0.538
0.546
0.540
0.558
0.560
0.568
0.586
0.574
0.550
0.548
0.552
0.542
0.544
0.536
0.534
0.528
0.518
0.518
0.504
0.510
0.502
0.506
0.508
0.514
0.508
0.512
0.510
0.516
0.520
0.526
0.534
0.546
0.558
0.576
0.598
0.592
0.580
0.562
0.566
0.556
0.546
0.542
0.536
0.532
0.524
0.526
0.530
0.538
0.548
0.578
0.590
0.598
0.574
0.284
0.262
0.540
0.552
0.534
0.520
0.490
0.520
0.494
0.496
0.492
0.490
0.496
0.468
0.486
0.478
0.472
0.472
0.466
0.470
0.468
0.454
0.452
0.462
0.452
0.448
0.444
0.442
0.440
0.444
0.446
0.446
0.448
0.444
0.444
0.440
0.446
0.442
0.442
0.440
0.442
0.446
0.446
0.454
0.462
0.466
0.466
0.470
0.464
0.472
0.470
0.470
0.464
0.466
0.464
0.458
0.466
0.464
0.466
0.464
0.466
0.468
0.474
0.480
0.486
0.488
0.492
0.498
0.500
0.506
0.518
0.510
0.512
0.506
0.500
0.500
0.500
0.502
0.510
0.512
0.516
0.520
0.530
0.528
0.530
0.522
0.520
0.524
0.528
0.532
0.534
0.536
0.534
0.544
0.564
0.574
0.580
0.602
0.658
0.712
0.736
0.678
0.630
0.608
0.604
0.604
0.604
0.590
0.586
0.568
0.570
0.582
0.570
0.598
0.598
0.606
0.594
0.600
0.626
0.630
0.648
0.670
0.642
0.606
0.566
0.556
0.564
0.554
0.558
0.560
0.552
0.552
0.552
0.560
0.564
0.558
0.556
0.560
0.558
0.558
0.562
0.548
0.556
0.544
0.554
0.546
0.554
0.550
0.546
0.548
0.530
0.528
0.514
0.508
0.492
0.500
0.498
0.496
0.486
0.486
0.482
0.480
0.476
0.482
0.484
0.484
0.480
0.486
0.482
0.470
0.486
0.480
0.484
0.482
0.488
0.500
0.502
0.512
0.520
0.522
0.534
0.544
0.556
0.566
0.534
0.536
0.532
0.536
0.526
0.522
0.502
0.510
0.506
0.494
0.512
0.498
0.498
0.490
0.486
0.498
0.488
0.492
0.488
0.490
0.488
0.488
0.492
0.494
0.504
0.510
0.520
0.528
0.532
0.556
0.594
0.592
0.600
0.626
0.618
0.600
0.594
0.580
0.574
0.568
0.550
0.548
0.538
0.520
0.540
0.528
0.516
0.506
0.516
0.518
0.514
0.512
0.514
0.508
0.518
0.536
0.550
0.576
0.610
0.700
0.684
0.624
0.612
0.614
0.644
0.684
0.696
0.654
0.644
0.636
0.638
0.624
0.640
0.634
0.606
0.604
0.602
0.612
0.620
0.604
0.592
0.586
0.586
0.596
0.614
0.638
0.624
0.620
0.622
0.652
0.730
0.736
0.762
0.696
0.690
0.700
0.722
0.764
0.764
0.708
0.700
0.742
0.744
0.682
0.672
0.642
0.654
0.642
0.630
0.624
0.624
0.632
0.618
0.608
0.610
0.598
0.588
0.578
0.576
0.572
0.594
0.644
0.632
0.616
0.612
0.610
0.606
0.592
0.614
0.638
0.744
0.888
0.884
0.786
0.736
0.694
0.696
0.738
0.718
0.696
0.680
0.660
0.658
0.668
0.674
0.744
1.024
0.828
0.814
0.880
0.904
0.890
0.930
0.836
0.924
0.972
0.934
0.846
0.770
0.894
0.922
0.936
0.840
0.986
0.966
0.954
0.910
0.852
0.984
0.932
0.872
0.798
0.748
0.738
0.920
0.998
0.860
0.966
0.942
0.944
0.848
0.996
0.812
0.740
0.690
0.650
0.636
0.626
0.620
0.614
0.628
0.664
0.796
0.818
0.704
0.728
1.032
0.958
0.882
0.768
0.840
1.194
0.886
0.806
0.790
0.758
1.124
1.066
1.038
0.944
1.056
1.006
1.016
0.892
1.020
1.026
1.024
0.960
0.868
0.750
0.744
0.782
1.160
0.938
0.876
0.980
0.954
0.934
0.788
0.736
0.694
0.664
0.642
0.632
0.634
0.656
0.674
0.736
0.908
0.814
0.806
0.756
0.734
0.694
0.682
0.690
0.668
0.672
0.644
0.628
0.632
0.632
0.654
0.638
0.674
0.708
0.734
0.734
0.698
0.682
0.698
0.692
0.664
0.706
0.738
0.728
0.722
0.702
0.724
0.682
0.666
0.658
0.668
0.698
0.798
0.852
0.872
0.892
0.878
0.838
0.888
0.838
0.868
0.888
0.774
0.812
0.834
0.788
0.754
0.698
0.698
0.694
0.698
0.674
0.710
0.758
0.740
0.866
0.922
0.836
0.764
0.738
0.718
0.700
0.674
0.664
0.662
0.648
0.640
0.664
0.740
0.734
0.702
0.724
0.810
0.778
0.722
0.726
0.750
0.836
0.886
0.984
0.942
0.914
0.888
0.918
0.920
0.804
0.848
0.838
0.904
0.978
0.948
0.844
0.808
0.878
0.896
0.928
0.832
0.808
0.822
0.822
0.802
0.744
0.712
0.676
0.668
0.674
0.694
0.724
0.778
0.730
0.718
0.720
0.758
0.806
0.812
0.842
0.798
0.764
0.752
0.726
0.686
0.664
0.646
0.638
0.624
0.606
0.596
0.590
0.600
0.636
0.630
0.644
0.702
0.902
0.968
0.778
0.812
0.882
0.842
0.844
0.744
0.710
0.730
0.690
0.744
0.852
1.076
0.900
0.902
0.820
0.792
0.768
0.778
0.824
0.844
0.800
0.844
0.876
0.916
0.964
0.938
0.922
0.946
0.892
0.868
0.874
0.892
0.932
0.884
0.778
0.740
0.808
0.936
0.974
0.902
0.892
0.912
0.936
0.832
0.780
0.790
0.762
0.746
0.702
0.662
0.654
0.692
0.804
1.024
0.900
0.878
0.846
0.858
0.878
0.876
0.848
0.788
0.862
0.902
0.948
0.864
0.836
0.864
0.910
0.922
0.838
0.824
0.860
0.900
0.908
0.858
0.854
0.806
0.754
0.726
0.694
0.686
0.676
0.664
0.652
0.644
0.636
0.658
0.738
0.924
0.906
0.816
0.742
0.772
0.862
0.924
0.934
0.884
0.860
0.914
0.936
0.936
0.942
0.940
0.864
0.904
0.906
0.894
0.732
0.824
0.898
1.046
0.992
0.958
0.848
0.942
0.938
0.988
0.992
0.912
0.850
0.914
0.938
0.952
0.870
0.866
0.918
0.978
0.930
0.858
0.912
1.030
0.916
0.824
0.896
0.914
0.828
0.810
0.864
0.908
0.918
0.836
0.910
0.896
0.872
0.782
0.812
0.852
0.932
0.824
0.880
0.894
0.946
0.886
0.916
0.922
0.904
0.838
0.866
0.858
0.894
0.814
0.808
0.848
0.870
0.856
0.800
0.822
0.820
0.790
0.746
0.794
0.788
0.742
0.704
0.702
0.706
0.690
0.670
0.692
0.768
0.944
0.898
0.876
0.848
0.892
0.898
0.910
0.822
0.864
0.868
0.888
0.844
0.806
0.862
0.910
0.890
0.868
0.826
0.872
0.884
0.944
0.882
0.928
0.904
0.910
0.858
0.856
0.882
0.918
0.894
0.838
0.886
0.940
0.934
0.852
0.872
0.884
0.898
0.866
0.822
0.872
0.870
0.886
0.804
0.846
0.860
0.900
0.876
0.808
0.832
0.880
0.894
0.916
0.814
0.878
0.924
0.942
0.892
0.890
0.948
0.936
0.918
0.826
0.874
0.902
0.906
0.878
0.800
0.856
0.886
0.934
0.862
0.862
0.876
0.896
0.828
0.770
0.786
0.780
0.780
0.756
0.772
0.782
0.784
0.740
0.750
0.732
0.756
0.832
0.896
0.878
0.880
0.862
0.864
0.806
0.810
0.818
0.864
0.768
0.744
0.742
0.764
0.780
0.750
0.816
0.844
0.872
0.886
0.902
0.892
0.896
0.932
0.898
0.942
0.934
0.934
0.940
0.892
0.834
0.878
0.922
0.998
0.908
0.872
0.908
0.910
0.830
0.806
0.868
0.882
0.832
0.854
0.902
0.946
0.816
0.810
0.870
0.908
0.888
0.834
0.920
0.936
0.956
0.854
0.926
0.938
0.944
0.850
0.906
0.976
0.996
0.956
0.898
0.920
0.938
0.976
0.904
0.908
0.974
1.008
1.028
0.918
0.948
0.920
0.944
0.908
0.850
0.904
0.892
0.856
0.886
0.944
0.908
0.822
0.906
0.950
0.964
0.878
0.916
0.958
0.946
0.850
0.910
0.948
0.892
0.792
0.764
0.722
0.732
0.732
0.702
0.710
0.728
0.808
0.886
0.884
0.794
0.790
0.794
0.830
0.804
0.834
0.878
0.916
0.848
0.830
0.816
0.792
0.736
0.762
0.730
0.694
0.710
0.666
0.704
0.714
0.786
0.852
0.852
0.874
0.892
0.896
0.904
0.910
0.902
0.922
0.902
0.960
0.964
0.960
0.912
0.814
0.848
1.038
0.980
0.982
0.892
0.950
0.992
1.016
0.994
0.826
0.888
0.928
1.048
0.950
0.948
1.024
1.144
1.042
0.978
0.972
0.992
1.006
1.068
0.878
0.862
0.946
1.028
1.138
0.972
1.038
1.032
1.032
0.968
0.924
0.942
0.968
0.972
0.974
0.926
0.954
0.992
1.028
1.012
0.880
0.894
0.930
1.130
1.004
0.994
0.854
0.970
1.014
0.966
0.922
0.808
0.862
0.878
0.880
1.024
1.198
1.050
0.944
0.926
0.972
0.984
0.934
0.858
0.920
0.928
0.990
1.026
0.896
0.906
0.946
1.062
0.938
0.824
0.820
0.828
0.926
0.826
0.804
0.862
1.010
0.940
0.820
0.854
0.870
0.948
0.854
0.842
0.908
0.978
0.868
0.856
0.900
0.910
0.838
0.874
1.004
1.036
0.912
0.840
0.862
0.918
0.940
0.872
0.828
0.802
0.756
0.782
0.808
0.920
0.920
0.882
0.958
1.086
1.008
0.924
0.904
0.956
0.952
0.904
0.962
0.988
1.082
0.916
0.922
0.818
0.854
0.786
0.806
1.032
0.846
0.918
1.048
1.026
0.906
0.944
1.044
0.972
0.848
0.880
0.912
0.972
0.952
0.980
1.042
1.044
0.944
1.030
1.044
1.008
0.914
0.992
1.016
0.946
0.942
0.984
0.982
0.972
0.976
0.976
0.962
0.852
0.914
0.928
0.836
0.900
0.948
0.922
0.868
0.928
0.958
0.960
0.884
0.884
0.918
0.908
0.958
0.846
0.770
0.810
0.868
0.974
0.892
0.898
0.956
0.844
0.966
0.958
0.950
0.920
1.010
1.008
0.880
0.944
0.974
0.892
0.894
0.956
0.984
0.868
0.928
0.938
0.942
0.942
1.018
0.996
0.936
1.026
1.022
0.962
0.906
0.984
0.916
0.874
0.948
0.978
0.932
0.986
0.998
0.940
0.976
1.000
0.958
0.890
0.928
0.928
0.874
0.880
0.930
0.974
0.878
0.908
1.016
0.948
0.854
0.948
1.060
0.932
0.838
0.786
0.834
0.922
0.924
0.842
0.918
1.014
0.950
0.930
0.972
0.942
0.848
0.794
0.796
0.828
0.892
0.826
0.790
0.804
0.748
0.766
0.788
0.794
0.762
0.796
0.830
0.770
0.798
0.842
0.790
0.800
0.720
0.740
0.694
0.666
0.696
0.726
0.766
0.798
0.750
0.756
0.822
0.808
0.758
0.742
0.722
0.702
0.792
0.790
0.736
0.720
0.714
0.720
0.690
0.692
0.732
0.738
0.738
0.836
0.854
0.794
0.730
0.696
0.750
0.796
0.836
0.744
0.714
0.716
0.726
0.760
0.768
0.720
0.704
0.708
0.726
0.730
0.718
0.722
0.706
0.696
0.686
0.726
0.734
0.760
0.756
0.734
0.758
0.696
0.672
0.648
0.626
0.614
0.646
0.650
0.678
0.720
0.756
0.752
0.740
0.680
0.676
0.676
0.708
0.750
0.802
0.686
0.716
0.722
0.794
0.906
0.980
0.966
0.950
0.956
0.972
0.982
0.942
0.938
0.968
0.984
0.968
1.006
0.964
0.864
0.852
0.892
0.960
0.952
0.842
0.918
0.932
0.948
0.958
0.930
0.894
0.848
0.860
0.902
0.894
0.826
0.876
0.894
0.904
0.874
0.900
0.948
0.938
0.914
0.894
0.948
0.978
0.988
0.924
0.950
0.926
0.968
0.886
0.914
0.942
0.926
0.856
0.900
0.984
0.946
0.910
0.862
0.912
0.996
0.988
0.892
0.880
0.946
0.940
0.844
0.914
0.914
0.970
0.936
0.972
0.972
0.960
0.914
0.920
0.992
1.054
0.954
0.912
0.952
1.030
0.978
0.888
0.948
1.000
1.008
0.978
0.920
1.026
1.050
1.002
0.908
0.932
0.958
0.990
0.900
0.926
0.926
0.940
0.850
0.838
0.950
0.962
0.936
0.880
0.894
0.904
0.910
0.836
0.876
0.920
0.958
0.908
0.912
0.988
1.008
0.976
0.954
1.032
1.010
0.942
0.934
0.940
0.944
0.838
0.914
0.966
1.004
0.932
0.898
0.932
0.984
0.992
0.912
0.948
1.008
1.010
0.956
0.936
0.980
1.002
0.942
0.976
1.008
1.054
1.010
1.062
1.054
1.038
0.906
0.960
0.962
0.958
0.902
0.914
0.974
0.994
0.912
0.888
0.944
0.968
0.892
0.932
0.984
0.992
0.900
0.962
0.988
0.948
0.882
0.950
1.008
0.950
0.866
0.976
1.000
0.946
1.014
1.076
1.022
1.042
1.064
1.016
0.974
1.014
1.022
0.958
1.004
1.006
0.970
0.990
0.966
0.996
0.984
0.950
1.016
1.002
0.972
0.970
1.010
0.994
0.932
0.944
0.986
0.976
0.872
0.958
0.988
0.960
0.870
0.952
0.992
0.972
0.898
0.968
1.002
1.014
0.942
0.968
0.990
0.994
0.934
0.976
1.018
1.022
0.962
0.932
1.002
1.006
0.904
0.932
1.004
1.008
0.978
0.910
0.982
1.010
0.942
0.876
0.998
1.008
0.926
0.868
0.986
1.016
0.928
0.956
0.936
0.852
0.774
0.798
0.858
0.896
1.002
0.872
0.790
0.814
0.888
1.042
0.978
0.906
0.876
0.902
0.886
0.810
0.914
0.982
0.910
0.898
0.922
0.924
0.792
0.784
0.790
0.850
0.818
0.746
0.872
0.926
0.902
0.936
0.860
0.814
0.878
0.938
0.862
0.812
0.898
0.932
0.852
0.920
0.954
0.870
0.840
0.882
0.950
0.912
0.832
0.786
0.870
0.912
0.938
0.852
0.872
0.882
0.874
0.876
0.956
0.896
0.808
0.704
0.700
0.758
0.900
0.850
0.874
0.740
0.748
0.786
0.786
0.794
0.804
0.726
0.682
0.660
0.680
0.696
0.754
0.756
0.778
0.866
0.878
0.750
0.742
0.822
0.882
0.832
0.760
0.858
0.838
0.862
0.816
0.734
0.700
0.724
0.688
0.670
0.728
0.950
0.894
0.794
0.848
0.922
0.944
0.920
0.914
0.948
0.934
0.886
0.838
0.926
1.006
0.950
0.992
0.944
0.906
0.930
0.974
0.814
0.920
1.008
1.014
0.942
0.998
0.974
0.890
0.936
0.968
0.960
0.948
0.994
1.010
0.874
0.998
1.066
1.082
1.014
1.012
0.984
1.004
1.086
1.062
0.954
0.862
0.954
1.018
0.904
1.074
1.078
0.964
0.962
0.998
0.970
0.996
1.026
0.974
0.930
1.006
0.962
0.886
0.972
0.978
0.912
0.946
0.992
0.960
0.902
0.958
0.984
0.966
0.988
1.020
0.916
0.910
0.990
1.024
0.928
0.954
1.020
1.058
0.952
0.928
0.992
0.906
0.922
0.898
0.822
0.900
0.970
0.944
0.916
0.962
0.980
0.922
0.868
0.990
0.996
0.922
0.946
1.008
0.900
0.898
1.006
1.006
0.900
0.978
0.908
0.918
1.006
0.926
0.892
0.998
1.044
1.006
1.066
1.014
0.922
0.982
1.018
0.932
0.956
0.940
0.922
1.004
1.044
1.088
1.042
1.044
1.040
0.984
0.992
0.994
1.032
0.942
0.978
1.014
0.990
0.894
0.912
0.944
0.992
0.932
0.952
0.988
0.954
0.828
0.912
0.954
1.002
0.914
0.982
1.026
0.848
0.772
0.710
0.676
0.698
0.704
0.760
0.742
0.750
0.736
0.678
0.686
0.676
0.680
0.680
0.692
0.706
0.708
0.752
0.720
0.698
0.714
0.746
0.784
0.750
0.994
1.070
0.984
0.962
0.930
0.922
0.914
0.850
0.764
0.836
0.898
1.034
0.954
0.830
0.748
0.740
0.770
0.866
0.988
0.908
0.858
0.922
0.950
0.966
0.952
0.902
0.840
0.836
0.818
0.840
0.822
0.786
0.804
0.826
0.914
0.924
0.746
0.826
0.906
0.856
0.752
0.716
0.724
0.710
0.722
0.692
0.682
0.700
0.722
0.730
0.780
0.864
0.870
0.844
0.804
0.696
0.748
0.710
0.710
0.738
0.772
0.804
0.820
0.824
0.834
0.804
0.770
0.736
0.708
0.700
0.718
0.756
0.720
0.672
0.656
0.670
0.724
0.784
0.782
0.744
0.712
0.716
0.708
0.830
0.796
0.776
0.846
0.968
0.986
0.842
0.902
0.828
0.998
0.910
1.130
1.118
1.204
1.046
1.028
1.052
1.036
0.994
0.968
0.930
0.902
0.760
0.730
0.756
0.798
0.934
1.140
1.042
0.996
0.990
0.990
0.988
0.950
0.944
0.972
0.956
0.850
0.922
0.910
0.920
0.920
0.826
0.824
0.824
0.872
0.956
0.998
0.962
0.938
0.822
0.794
0.736
0.702
0.744
0.862
0.796
0.978
0.990
0.824
0.830
0.798
0.782
0.862
0.816
0.848
0.774
0.810
0.780
0.790
0.736
0.832
0.884
0.912
0.934
0.934
0.866
0.894
0.984
0.992
0.984
0.942
0.956
0.936
0.976
1.016
0.966
0.990
0.976
0.924
0.868
0.914
0.846
0.866
0.892
0.886
0.782
0.786
0.738
0.758
0.694
0.684
0.700
0.712
0.726
0.756
0.760
0.796
0.804
0.860
0.758
0.806
0.772
0.736
0.790
0.804
0.806
0.794
0.780
0.814
0.860
0.898
0.960
0.994
0.960
1.022
1.018
1.020
1.004
0.978
0.970
0.974
0.986
0.968
0.950
0.974
0.830
0.758
0.798
0.868
0.952
0.980
0.922
0.816
0.828
0.852
0.882
0.890
0.920
0.914
0.806
0.840
0.888
0.934
0.974
0.956
0.820
0.894
0.880
0.930
0.968
0.946
0.872
0.826
0.876
0.886
0.920
0.892
0.864
0.784
0.828
0.826
0.750
0.810
0.874
1.004
1.030
1.024
1.070
1.002
0.964
0.916
0.870
0.808
0.790
0.842
0.924
0.928
0.930
0.998
0.984
0.960
0.966
0.806
0.770
0.780
0.824
0.900
0.968
0.978
0.964
0.976
0.974
0.964
0.912
0.940
0.958
0.996
0.978
0.926
0.820
0.876
0.932
0.920
0.918
0.844
0.906
0.946
0.904
0.838
0.918
0.968
0.956
0.852
0.888
0.924
0.812
0.830
0.910
0.962
0.884
0.852
0.918
0.986
1.018
0.954
0.910
0.952
0.980
0.984
0.910
0.910
0.938
0.956
0.956
0.948
1.006
0.876
0.930
0.926
0.774
0.844
0.868
0.848
0.916
0.996
0.988
1.004
0.940
0.816
0.904
0.992
0.964
0.970
0.998
1.198
1.044
0.970
0.948
0.920
0.804
0.930
0.948
0.976
0.938
1.002
1.052
0.950
0.950
0.992
1.016
0.938
0.864
0.908
0.964
0.974
0.930
0.996
1.070
1.026
1.054
1.020
1.044
0.996
0.954
0.898
0.934
1.010
0.996
0.946
0.908
0.934
1.032
0.986
0.880
0.892
0.970
0.984
0.934
0.910
0.990
1.034
0.946
0.884
0.942
0.946
0.876
0.912
0.998
1.018
0.938
0.982
1.056
1.056
0.926
0.984
0.998
0.978
0.798
0.864
0.922
0.970
0.924
0.906
0.822
0.904
0.994
1.004
0.990
0.936
0.990
1.032
1.082
1.052
1.038
1.016
1.090
0.990
0.836
0.852
0.946
1.030
1.016
0.954
1.002
1.050
1.120
1.104
1.010
1.050
1.104
1.012
0.928
0.946
0.868
0.760
0.792
0.918
0.942
0.876
0.828
0.882
0.990
1.000
0.936
0.936
0.948
1.028
1.056
0.930
1.006
1.028
1.014
0.956
0.936
1.020
1.026
1.218
1.020
1.026
1.022
1.000
0.928
0.992
1.034
0.966
0.906
0.908
0.946
0.806
0.864
1.040
1.114
0.924
1.034
1.090
0.944
1.022
1.106
0.894
0.964
1.004
0.822
0.900
0.940
0.994
1.040
1.136
1.054
1.046
0.982
1.024
1.018
0.896
1.038
1.070
0.930
1.016
1.038
0.946
0.952
0.976
0.988
0.894
1.046
1.112
1.022
0.962
1.020
1.012
0.868
1.020
1.056
1.068
0.974
1.042
1.048
1.042
0.952
0.956
0.790
0.846
0.940
0.874
0.900
1.036
1.116
1.036
1.068
1.062
1.044
1.032
1.054
1.050
0.938
1.002
1.026
1.032
0.954
1.046
1.080
0.990
1.022
1.012
0.944
0.910
0.810
1.070
1.068
0.960
1.098
1.134
0.984
1.010
1.010
0.898
0.826
0.786
0.790
0.794
0.698
0.736
0.706
0.660
0.646
0.666
0.694
0.774
0.888
0.900
0.868
0.866
0.892
0.872
0.872
0.970
1.016
1.034
0.982
0.846
0.870
0.842
0.812
0.774
0.750
0.786
0.774
0.822
0.834
0.780
0.854
0.834
0.814
0.848
0.792
0.822
0.836
0.786
0.750
0.790
0.792
0.822
0.782
0.768
0.766
0.764
0.732
0.680
0.722
0.748
0.830
0.754
0.704
0.686
0.736
0.726
0.730
0.732
0.746
0.754
0.768
0.752
0.740
0.744
0.708
0.694
0.698
0.772
0.880
1.090
1.110
1.028
0.974
1.004
1.018
0.940
1.022
1.070
1.080
1.054
1.018
1.004
0.964
0.956
0.900
0.862
0.910
0.926
0.932
0.924
0.934
0.952
0.928
0.878
0.804
0.802
0.852
0.920
0.976
0.974
0.966
0.962
0.960
0.940
0.948
0.964
0.940
0.932
0.900
0.790
0.878
1.018
1.090
1.032
0.986
0.890
0.934
0.942
0.960
0.940
0.854
0.904
0.932
0.970
0.882
0.796
0.820
0.892
0.932
0.880
0.912
0.832
0.796
0.824
0.828
0.786
0.782
0.858
0.918
0.992
1.020
0.870
0.912
0.924
0.956
0.890
0.980
0.994
0.942
0.984
0.992
0.940
0.902
0.792
0.796
0.792
0.766
0.878
1.092
1.280
1.072
0.956
0.924
0.926
1.004
1.028
0.968
0.882
0.818
0.862
1.068
1.072
1.114
1.086
1.088
1.118
1.110
1.112
1.100
1.078
1.036
1.038
1.032
1.032
1.012
0.956
1.024
1.032
0.992
0.854
0.932
0.974
1.012
0.930
0.976
0.998
0.956
0.858
0.928
0.964
0.926
0.832
0.922
0.922
0.882
0.882
0.928
0.954
0.842
0.922
0.966
0.952
0.926
0.968
0.968
0.872
0.782
0.860
0.890
0.982
1.018
1.040
1.070
1.052
1.038
1.030
0.992
0.970
0.966
0.990
0.978
0.988
0.996
0.962
0.900
0.928
0.940
0.856
0.808
0.900
0.976
1.048
1.026
0.964
1.026
1.008
0.990
0.948
0.888
0.978
0.988
0.974
0.864
0.938
1.032
1.050
1.036
0.972
1.018
1.068
1.088
1.082
1.046
0.978
0.974
0.976
0.938
0.816
0.894
1.060
1.022
0.958
0.992
1.016
1.038
1.006
0.906
0.954
0.972
0.982
0.874
0.960
1.042
1.026
0.962
0.964
0.990
1.006
0.974
0.900
0.984
1.042
1.024
1.004
0.952
0.962
0.998
1.016
1.050
0.984
0.926
0.998
1.028
1.006
0.936
0.884
0.990
0.848
1.008
1.026
1.010
0.952
1.058
1.066
1.072
0.972
1.006
1.016
0.950
0.896
0.916
0.812
0.794
0.894
1.016
0.906
1.012
0.994
0.964
0.828
0.762
0.740
0.714
0.686
0.696
0.714
0.806
0.776
0.746
0.804
0.860
0.926
0.960
1.204
1.170
1.100
0.982
0.878
0.758
0.754
0.792
0.902
0.962
1.006
1.016
1.048
1.066
1.210
1.064
1.126
1.068
1.092
1.048
1.046
0.964
0.888
0.968
1.058
1.052
1.008
0.838
0.912
0.938
0.938
0.832
0.904
1.030
1.046
0.940
0.896
0.966
1.008
1.012
0.924
0.846
0.926
0.908
0.962
0.952
0.814
0.930
0.982
1.142
1.010
0.844
0.938
0.930
0.958
0.954
0.874
0.970
1.002
1.066
0.886
0.888
0.870
0.832
0.848
0.800
0.844
0.932
0.992
1.074
0.966
0.888
0.906
1.008
1.024
0.936
0.856
0.926
0.982
1.000
1.108
0.960
0.994
0.966
0.910
0.870
0.872
0.948
0.980
0.944
0.844
0.880
0.970
1.008
0.886
0.874
1.036
1.182
1.094
1.014
1.060
1.082
1.058
0.954
0.956
0.996
0.940
0.878
0.778
0.878
1.068
1.084
1.046
1.112
1.166
1.148
1.090
1.018
1.032
1.066
1.096
0.998
0.994
1.002
0.954
0.780
0.798
0.800
0.818
0.930
1.038
0.880
0.854
0.936
0.978
0.888
0.846
0.884
0.960
0.940
0.892
0.932
1.026
1.222
1.018
0.986
0.994
0.994
0.932
0.884
0.940
0.952
0.862
1.008
1.040
0.992
0.940
1.030
1.066
1.014
0.936
0.946
0.984
1.012
0.930
0.980
0.992
0.910
1.032
1.074
1.038
1.032
1.092
1.108
1.062
1.052
1.092
1.070
1.076
1.018
1.036
1.036
1.010
0.992
0.994
1.004
1.004
0.996
0.982
0.976
0.968
0.982
0.968
0.974
0.990
0.996
0.988
0.980
0.930
0.974
1.000
1.002
0.906
1.000
1.022
0.988
0.986
0.980
0.992
0.982
0.984
0.976
0.974
0.976
0.982
0.978
1.000
0.968
0.968
0.972
0.968
0.972
0.966
0.978
0.986
0.980
0.978
0.988
0.978
0.984
0.982
0.982
0.984
0.980
0.968
0.976
0.962
0.966
0.936
0.978
1.008
0.998
0.946
0.932
1.038
1.008
1.004
0.988
0.990
0.988
0.982
0.978
0.972
0.946
0.990
0.988
0.982
0.982
0.986
0.988
0.976
0.976
0.972
0.972
0.970
0.970
0.964
0.966
0.956
0.970
0.980
0.992
0.976
0.976
0.982
0.982
0.984
0.984
0.974
0.980
0.974
0.964
0.966
0.968
0.980
0.996
0.988
0.976
0.968
0.972
0.968
0.966
0.964
0.972
0.976
0.970
0.974
0.988
0.992
0.988
0.990
0.994
1.000
1.016
1.020
0.996
0.996
1.010
1.030
1.216
1.058
1.020
0.988
0.954
0.950
0.948
0.964
0.976
0.984
0.982
0.970
0.974
0.984
0.974
0.974
0.966
0.968
0.964
0.966
0.960
0.964
0.962
0.992
0.998
1.264
1.136
1.024
1.000
0.994
0.980
0.976
0.980
0.988
0.982
0.986
0.984
0.990
0.992
1.002
0.998
0.986
1.000
1.000
0.988
0.974
0.972
0.958
0.966
0.962
0.958
0.958
0.960
0.990
0.998
1.002
1.006
0.998
1.012
0.998
0.992
0.958
0.932
0.850
0.900
0.880
0.818
0.800
0.802
0.786
0.760
0.776
0.820
0.806
0.760
0.768
0.784
0.814
0.878
0.868
0.904
0.944
1.038
1.248
1.224
1.098
1.134
1.058
1.202
1.144
1.042
0.944
0.970
0.982
0.996
1.218
1.008
0.962
1.002
0.992
0.994
0.960
0.972
0.986
0.988
0.988
0.978
0.980
0.986
0.990
0.972
0.936
0.868
0.878
0.778
0.758
0.778
0.838
0.890
0.830
0.850
0.934
0.950
0.932
0.878
0.922
0.954
1.098
1.072
1.010
0.998
0.988
0.976
0.982
0.990
0.990
0.978
0.974
0.984
0.992
0.996
1.004
1.222
1.154
1.074
0.992
1.024
1.024
1.002
1.000
0.998
1.004
1.010
1.012
0.988
0.992
0.996
0.998
0.992
0.972
0.976
0.990
0.988
0.974
0.962
0.890
0.852
0.770
0.692
0.676
0.636
0.642
0.646
0.646
0.652
0.638
0.644
0.640
0.632
0.650
0.646
0.642
0.642
0.632
0.632
0.630
0.676
0.750
0.738
0.850
0.972
1.040
1.068
1.120
1.062
1.068
0.934
1.032
1.024
1.058
0.992
0.946
0.946
0.976
1.060
0.824
0.796
0.804
0.856
0.812
0.796
0.794
0.738
0.726
0.716
0.732
0.802
0.808
0.782
0.748
0.756
0.798
0.826
0.900
0.870
0.778
0.776
0.792
0.802
0.786
0.776
0.782
0.792
0.814
0.782
0.782
0.774
0.782
0.788
0.816
0.806
0.814
0.818
0.860
0.768
0.756
0.792
0.810
0.874
0.810
0.850
0.866
0.812
0.754
0.740
0.732
0.704
0.684
0.670
0.664
0.672
0.760
1.044
1.128
1.100
1.092
1.070
1.036
1.052
1.050
0.968
0.822
0.802
0.836
1.042
1.056
0.978
1.066
1.072
1.040
0.910
1.018
1.054
1.058
1.030
0.962
1.018
1.002
0.930
0.944
0.960
0.950
0.820
0.910
1.012
1.010
0.938
0.888
0.802
0.734
0.738
0.710
0.674
0.708
0.744
0.720
0.702
0.746
0.802
0.886
0.924
0.834
0.858
0.980
1.006
1.096
1.036
1.016
1.052
0.962
1.028
0.986
0.950
0.890
1.020
1.018
0.996
0.944
0.860
0.994
1.064
1.018
0.928
0.964
1.004
1.016
0.988
0.878
0.984
1.022
0.998
0.908
1.024
1.038
1.022
0.920
0.962
1.000
1.004
0.940
0.966
0.998
1.004
0.936
0.972
1.036
1.032
1.016
0.950
1.018
1.026
1.016
0.964
0.944
1.020
1.010
1.000
0.902
0.944
1.032
1.046
1.012
0.954
1.042
1.050
1.030
0.962
0.902
0.994
1.012
0.978
0.890
0.880
1.018
1.038
1.028
0.958
1.040
1.058
1.038
0.976
0.960
1.022
1.060
1.024
0.936
0.978
1.012
1.052
1.062
0.972
1.056
1.090
1.070
0.978
0.974
1.016
1.022
0.976
0.916
1.024
1.066
1.056
0.978
0.978
1.034
1.072
1.078
1.026
0.974
1.072
1.056
1.038
0.968
0.904
1.000
0.996
0.992
0.908
0.884
0.992
1.044
1.032
0.954
1.046
1.066
1.074
0.988
0.978
1.020
1.026
0.990
0.930
0.980
1.004
0.996
0.916
0.886
1.044
1.068
1.074
0.948
1.016
1.050
1.046
0.960
0.952
1.020
1.054
1.064
0.970
1.042
1.084
1.084
0.980
1.040
1.074
1.058
1.046
0.978
1.020
1.100
1.126
1.106
1.020
1.088
1.158
1.174
1.024
1.018
0.986
1.230
1.096
0.890
0.758
0.758
0.716
0.738
0.754
0.702
0.700
0.728
0.744
0.760
0.778
0.786
0.776
0.764
0.728
0.714
0.744
0.734
0.776
0.774
0.754
0.782
0.782
0.758
0.748
0.708
0.688
0.682
0.680
0.674
0.660
0.660
0.650
0.638
0.636
0.648
0.664
0.700
0.744
0.764
0.898
0.920
1.028
1.016
1.056
1.038
1.022
1.034
1.070
1.026
0.998
1.058
0.966
0.894
1.016
1.112
1.048
0.958
0.994
1.024
1.048
1.150
1.032
1.050
1.074
1.070
1.006
0.944
1.052
1.064
1.076
1.012
0.930
1.008
1.068
1.052
0.950
0.984
1.034
1.048
0.996
0.928
1.034
1.074
1.092
0.960
0.978
1.038
1.068
1.038
0.950
1.046
1.080
1.098
1.014
0.976
1.036
1.068
1.068
0.962
1.048
1.094
1.096
0.992
0.976
1.028
1.040
0.976
0.936
1.064
1.102
1.126
1.028
0.994
1.028
1.016
0.962
0.892
1.010
1.026
0.984
0.918
0.954
1.034
1.092
1.048
0.972
1.072
1.128
1.064
0.922
0.922
0.974
1.050
1.032
0.962
0.940
1.000
1.054
1.042
0.946
0.962
1.042
1.086
1.078
0.916
0.980
0.996
0.980
0.890
0.780
0.814
0.720
0.744
0.742
0.714
0.686
0.702
0.682
0.664
0.662
0.652
0.640
0.634
0.644
0.658
0.694
0.728
0.690
0.724
0.796
0.848
0.908
0.968
1.016
1.066
1.236
1.092
0.968
1.024
1.110
1.104
1.000
0.980
1.074
1.134
1.210
1.072
0.996
1.000
0.972
0.868
0.982
1.038
0.930
0.830
0.938
0.964
0.794
0.868
0.990
0.836
0.878
0.898
0.866
0.798
0.888
0.908
0.884
0.872
0.912
0.938
0.856
0.906
0.936
0.928
0.848
0.918
0.960
0.912
0.872
0.938
1.002
0.840
0.896
0.792
0.768
0.788
0.774
0.816
0.826
0.792
0.754
0.752
0.764
0.758
0.736
0.736
0.776
0.830
0.772
0.856
0.916
0.874
0.890
0.902
0.832
0.836
0.918
0.992
1.070
0.940
0.976
0.980
1.124
1.244
1.074
1.018
1.008
0.864
0.884
0.914
1.022
0.888
0.940
1.096
1.022
1.032
1.008
0.984
0.952
0.936
0.876
0.908
1.020
0.952
1.010
1.048
1.070
1.034
0.944
0.944
0.984
0.964
0.902
0.944
1.004
0.902
0.842
0.840
0.812
0.810
0.892
0.954
0.954
0.898
0.922
0.846
0.852
0.862
0.880
0.902
0.884
0.866
0.788
0.782
0.790
0.784
0.750
0.728
0.708
0.714
0.760
0.748
0.756
0.760
0.792
0.906
0.894
0.830
0.796
0.852
0.824
0.848
0.850
0.814
0.778
0.798
0.808
0.836
0.852
0.878
0.894
0.952
0.946
0.950
0.970
1.090
1.004
0.978
0.970
0.974
0.956
0.854
0.844
0.878
0.964
0.972
0.962
0.866
0.878
0.904
0.930
0.928
0.948
0.852
0.882
0.916
0.956
0.908
0.844
0.926
0.910
0.820
0.756
0.772
0.802
0.830
0.778
0.762
0.788
0.848
0.874
0.910
0.856
0.806
0.774
0.772
0.766
0.764
0.746
0.726
0.738
0.734
0.696
0.682
0.664
0.662
0.662
0.652
0.648
0.656
0.648
0.640
0.618
0.606
0.628
0.612
0.612
0.604
0.606
0.608
0.596
0.590
0.588
0.580
0.576
0.568
0.560
0.546
0.554
0.544
0.546
0.542
0.540
0.540
0.538
0.544
0.568
0.566
0.566
0.588
0.590
0.604
0.616
0.634
0.656
0.662
0.640
0.638
0.674
0.656
0.642
0.642
0.634
0.642
0.632
0.628
0.620
0.614
0.604
0.596
0.588
0.582
0.570
0.570
0.560
0.578
0.574
0.576
0.602
0.606
0.600
0.614
0.612
0.626
0.624
0.612
0.602
0.602
0.596
0.578
0.570
0.348
0.222
0.542
0.544
0.536
0.538
0.532
0.538
0.564
0.576
0.610
0.594
0.580
0.596
0.604
0.596
0.608
0.596
0.600
0.596
0.598
0.592
0.586
0.584
0.578
0.570
0.568
0.570
0.564
0.564
0.554
0.610
0.618
0.660
0.718
0.866
0.698
0.792
0.786
0.806
0.780
0.778
0.752
0.732
0.684
0.670
0.646
0.626
0.298
0.302
0.576
0.572
0.580
0.226
0.358
0.586
0.598
0.598
0.606
0.210
0.410
0.610
0.620
0.620
0.624
0.646
0.660
0.682
0.686
0.682
0.670
0.658
0.636
0.612
0.578
0.564
0.562
0.556
0.548
0.538
0.546
0.558
0.570
0.588
0.612
0.646
0.630
0.656
0.702
0.762
0.696
0.738
0.720
0.684
0.686
0.698
0.654
0.644
0.642
0.612
0.624
0.566
0.574
0.562
0.546
0.544
0.536
0.534
0.530
0.526
0.528
0.518
0.502
0.514
0.516
0.514
0.530
0.514
0.532
0.532
0.534
0.542
0.568
0.566
0.582
0.596
0.604
0.624
0.640
0.648
0.720
0.704
0.722
0.688
0.688
0.716
0.692
0.670
0.690
0.658
0.640
0.628
0.646
0.618
0.622
0.626
0.618
0.608
0.602
0.592
0.614
0.628
0.636
0.658
0.650
0.662
0.680
0.698
0.734
0.750
0.732
0.938
0.848
0.756
0.776
0.834
0.850
0.818
0.780
0.974
0.824
0.792
0.744
0.740
0.764
0.746
0.748
0.726
0.746
0.826
0.874
0.838
0.804
0.818
0.984
0.884
0.946
0.822
0.960
1.180
0.998
0.888
0.926
0.952
0.984
0.890
0.894
0.968
0.998
0.930
0.876
0.984
1.010
1.022
0.902
0.794
0.974
0.968
0.964
0.878
0.890
0.988
0.950
0.856
0.946
1.028
1.042
0.954
0.988
1.074
1.098
1.016
1.032
1.060
1.058
0.994
0.996
1.102
1.154
1.042
1.054
1.130
1.104
0.928
1.070
1.026
1.020
0.940
1.146
1.082
1.050
0.948
1.146
1.382
1.286
1.140
1.158
1.150
1.150
1.054
1.150
1.210
1.296
1.134
1.120
1.132
1.084
0.972
0.998
1.188
1.090
1.020
1.002
1.192
0.906
0.904
0.856
0.818
0.772
0.784
0.724
0.774
1.388
1.114
1.148
1.172
1.164
1.236
1.084
1.246
1.408
1.274
1.104
1.118
1.108
1.132
0.962
1.080
1.198
1.426
1.254
1.124
1.120
1.162
1.108
0.974
1.126
1.168
1.396
1.282
1.114
1.124
0.958
1.242
0.988
0.994
1.186
1.108
1.130
0.956
1.180
1.186
1.370
1.218
1.084
1.112
1.120
1.106
1.000
1.022
1.168
1.148
1.090
0.988
1.280
1.290
1.146
1.016
1.046
1.154
1.142
1.062
1.010
1.080
1.186
1.158
1.072
0.992
1.156
1.138
1.100
1.040
1.020
1.094
1.160
1.104
1.012
0.978
1.154
1.134
1.130
1.040
1.040
1.046
1.182
1.142
1.026
0.996
1.170
1.166
1.052
1.008
1.186
1.170
1.208
1.128
1.212
1.174
1.182
1.096
1.096
1.160
1.094
1.056
0.998
1.104
1.124
1.092
1.014
1.020
1.134
1.160
1.144
1.024
1.008
1.116
1.046
1.090
0.976
0.958
1.098
1.106
1.112
0.968
0.976
1.152
1.088
1.116
0.974
1.122
1.166
1.190
1.140
1.002
1.140
1.140
1.104
0.982
1.080
1.130
1.084
0.994
1.008
1.170
1.178
1.190
1.130
0.990
1.140
1.128
1.088
0.968
0.972
1.094
1.178
1.072
0.942
0.978
1.078
1.048
1.056
0.986
1.082
1.076
1.100
0.984
1.016
1.160
1.124
1.072
0.962
1.024
1.144
1.110
1.078
0.990
1.120
1.108
1.126
1.074
0.974
1.140
1.124
1.132
1.074
0.962
1.068
1.102
1.046
1.038
0.958
1.172
1.228
1.358
1.120
1.134
1.120
1.094
0.972
1.016
1.182
1.076
1.056
0.950
0.984
1.088
1.044
1.064
1.050
1.078
1.070
1.078
1.056
0.946
0.978
1.074
1.040
1.036
0.996
0.988
1.074
1.022
0.966
0.962
1.052
1.022
1.022
0.988
1.076
1.050
1.056
1.048
0.982
1.104
1.112
1.086
0.962
1.070
1.098
1.094
1.066
1.006
0.980
1.098
1.048
1.048
1.000
0.988
1.078
0.906
0.954
0.940
0.894
0.966
0.990
1.052
0.994
1.032
1.094
1.028
1.016
0.996
0.998
1.006
1.010
1.018
1.016
1.032
1.050
1.056
1.232
0.964
1.064
1.064
1.088
1.074
0.964
0.996
1.140
1.060
1.046
0.988
0.962
1.088
1.056
1.204
0.972
0.980
1.086
0.984
1.106
1.046
0.928
1.048
1.054
1.042
1.026
0.918
1.026
1.042
1.036
0.976
0.906
0.956
0.992
1.006
0.984
0.906
0.882
1.052
1.036
1.012
0.922
0.952
1.040
0.942
0.868
0.836
0.844
0.926
0.936
0.936
0.878
0.832
0.908
0.946
0.952
1.194
0.928
1.010
0.964
1.150
0.894
0.838
0.908
0.990
0.986
1.040
0.906
0.860
1.144
1.226
1.168
1.024
0.922
0.852
0.888
1.116
1.034
0.892
1.018
1.408
1.290
1.026
1.132
1.260
1.118
1.046
0.970
1.118
1.114
1.106
0.988
1.142
1.158
1.144
1.098
1.004
0.988
1.100
1.126
1.110
1.112
1.034
0.948
1.114
1.136
1.124
1.082
0.996
1.166
1.146
1.100
0.988
1.094
1.100
1.072
1.068
0.984
0.964
1.056
1.064
1.036
0.958
0.972
1.054
1.020
1.020
1.020
1.022
1.038
1.036
1.022
1.018
0.958
1.092
1.076
1.116
1.074
0.938
1.012
1.010
1.064
1.054
0.954
1.060
1.036
1.078
1.028
0.938
1.074
1.074
1.088
1.034
0.938
1.034
1.058
1.034
1.002
0.916
0.878
1.000
1.036
0.920
0.878
0.882
1.026
1.278
1.200
0.962
0.960
1.076
1.048
1.174
1.014
0.948
1.148
1.106
1.036
0.950
0.976
1.094
1.048
1.058
1.012
0.946
1.084
1.092
0.980
0.890
0.854
0.878
0.974
0.994
1.282
1.188
0.972
1.080
1.046
0.872
0.862
0.862
0.926
0.936
1.002
1.024
0.906
0.866
0.912
0.936
1.018
0.936
0.888
1.080
1.356
1.178
0.990
1.080
1.130
1.090
1.062
0.972
1.070
1.090
1.088
1.046
0.964
1.082
1.126
1.130
1.074
0.962
1.018
0.968
0.908
0.844
0.858
1.366
1.188
1.142
1.058
1.214
1.454
1.328
1.234
0.994
1.050
1.086
1.154
1.122
1.028
1.028
1.114
1.092
1.056
0.962
0.988
1.110
1.070
1.040
1.034
0.928
1.034
1.024
1.004
0.930
0.906
1.042
1.050
1.000
0.920
0.904
0.988
1.006
0.962
0.866
0.866
0.836
0.900
0.946
0.910
1.260
0.958
0.862
0.968
0.860
0.864
0.846
0.828
0.850
0.938
0.976
1.256
1.032
0.942
0.874
0.874
0.878
0.840
0.818
0.876
0.878
0.924
0.902
0.854
0.844
0.930
0.942
1.056
1.244
0.968
1.098
1.148
1.070
0.940
0.892
0.952
1.020
0.946
0.866
0.848
0.830
0.872
0.906
0.946
0.902
0.870
1.166
1.294
1.052
0.950
0.934
0.996
0.966
0.948
0.858
0.874
1.124
1.098
1.020
0.910
0.862
1.072
1.096
1.010
0.942
0.854
0.834
0.938
1.008
0.930
0.856
0.828
0.856
0.900
0.914
0.928
0.908
0.840
0.844
0.916
0.910
0.928
0.842
0.832
0.884
0.992
0.926
0.862
0.840
0.908
0.946
0.934
1.240
0.962
0.992
0.896
0.848
0.818
0.828
0.872
0.910
0.888
0.864
0.838
0.846
0.900
1.014
1.210
0.926
0.850
0.900
0.874
0.880
0.876
0.836
0.826
0.900
0.956
0.938
0.938
0.856
0.836
0.938
0.916
0.940
1.230
0.954
0.998
1.006
1.094
0.876
0.864
1.032
1.008
1.106
1.058
0.866
0.950
1.006
1.004
0.912
0.866
1.078
1.088
1.020
0.922
0.896
0.920
0.960
0.982
0.830
0.830
0.810
0.828
0.828
0.864
1.154
1.306
0.994
0.868
0.900
0.972
0.990
0.928
0.858
0.824
0.858
0.922
0.952
0.972
0.866
0.828
0.892
0.908
0.916
0.928
0.854
0.840
0.858
0.848
0.868
0.882
0.840
0.826
0.858
0.886
0.890
0.880
0.842
0.826
0.844
0.846
0.838
0.826
0.822
0.802
0.800
0.792
0.840
0.876
0.894
0.900
0.868
0.858
0.864
0.914
0.940
0.926
0.860
0.836
0.854
0.890
0.900
0.866
0.834
0.798
0.800
0.836
0.880
0.932
0.938
0.878
0.888
0.894
0.912
0.916
0.902
0.876
0.882
0.924
0.930
0.898
0.854
0.836
0.872
0.888
0.882
0.882
0.854
0.830
0.860
0.846
0.880
0.830
0.790
0.790
0.868
0.984
1.022
0.938
0.860
0.868
0.984
0.966
0.996
0.952
0.864
0.912
1.024
0.958
0.922
0.868
0.970
0.968
0.990
1.078
0.926
0.864
0.898
0.866
0.828
0.898
0.926
0.916
0.874
0.968
0.992
1.246
1.068
0.876
0.976
0.924
0.856
0.830
0.822
0.856
0.924
0.928
0.890
0.844
0.852
0.882
0.900
0.912
0.854
0.858
0.894
0.894
0.944
0.942
0.848
0.836
0.904
0.890
0.884
0.876
0.830
0.830
0.908
0.910
0.922
0.874
0.836
0.852
0.862
0.888
0.882
0.862
0.830
0.824
0.874
0.896
0.912
0.848
0.836
0.898
0.920
0.874
0.872
0.926
0.938
0.900
0.836
0.858
0.908
0.916
0.896
0.842
0.846
0.948
0.946
1.052
1.108
0.908
0.894
0.882
0.856
0.814
0.844
0.848
0.890
0.908
0.840
0.860
0.902
0.904
0.884
0.876
0.894
0.868
0.864
0.850
0.868
0.922
0.908
0.922
0.840
0.854
0.894
0.908
0.904
0.856
0.840
0.878
0.900
0.898
0.872
0.830
0.822
0.876
0.884
0.904
0.832
0.822
0.824
0.826
0.812
0.812
0.818
0.878
0.930
0.948
0.970
0.864
0.854
0.942
0.950
0.908
0.852
0.818
0.840
0.846
0.894
0.848
0.810
0.802
0.846
0.872
0.866
0.828
0.826
0.872
0.946
0.930
0.898
0.862
0.846
0.874
0.896
0.892
0.848
0.818
0.870
0.880
0.900
0.884
0.828
0.836
0.870
0.874
0.898
0.848
0.828
0.902
0.952
0.958
0.942
0.874
0.846
0.912
0.898
0.938
0.886
0.860
0.846
0.898
0.908
0.928
0.866
0.856
0.890
0.924
0.898
0.856
0.842
0.854
0.902
0.912
0.900
0.842
0.870
0.924
0.912
0.934
0.874
0.870
0.886
0.900
0.880
0.844
0.826
0.854
0.880
0.902
0.878
0.854
0.824
0.896
0.912
0.882
0.816
0.812
0.848
0.868
0.864
0.864
0.808
0.812
0.842
0.868
0.872
0.858
0.818
0.804
0.848
0.856
0.840
0.846
0.796
0.800
0.856
0.876
0.846
0.814
0.796
0.818
0.842
0.856
0.808
0.834
0.914
0.924
0.910
0.870
0.864
0.902
0.916
0.908
0.862
0.852
0.926
0.918
0.884
0.856
0.836
0.890
0.888
0.928
0.882
0.836
0.914
0.914
0.926
0.866
0.834
0.908
0.908
0.896
0.860
0.822
0.890
0.944
0.862
0.830
0.810
0.814
0.894
0.974
1.044
1.168
0.898
0.960
0.980
1.054
1.078
0.934
0.850
0.938
0.958
1.018
1.002
0.880
0.844
0.910
0.976
1.018
0.978
0.882
0.834
0.870
0.920
0.922
0.924
0.854
0.816
0.850
0.888
0.914
0.882
0.846
0.834
0.816
0.882
0.894
0.894
0.896
0.864
0.848
0.918
0.950
1.204
0.948
0.848
0.906
0.886
0.842
0.840
0.818
0.818
0.916
0.940
1.042
1.222
0.974
0.864
0.958
0.986
0.986
0.878
0.840
0.812
0.846
0.876
0.872
0.886
1.136
1.248
1.174
0.910
1.014
1.040
0.948
0.890
0.852
0.934
0.932
0.920
0.884
0.828
0.902
1.102
1.278
1.032
1.040
0.984
0.920
0.818
0.856
0.850
0.826
0.832
0.886
0.872
0.862
1.020
1.324
0.970
0.870
1.008
1.194
1.022
0.862
0.930
0.964
0.886
0.844
0.886
0.938
0.932
0.916
0.852
0.914
0.918
0.892
0.848
0.850
0.854
0.822
0.810
0.850
0.818
0.830
0.790
0.800
0.844
0.864
0.836
0.802
0.816
0.864
0.914
0.866
0.848
0.868
0.844
0.834
0.800
0.828
0.820
0.836
0.802
0.804
0.840
0.858
0.884
0.828
0.814
0.872
0.876
0.876
0.832
0.818
0.822
0.842
0.830
0.820
0.792
0.778
0.804
0.792
0.774
0.720
0.684
0.678
0.694
0.754
0.858
0.816
0.912
1.250
1.130
1.002
1.112
1.008
0.852
0.826
0.904
0.976
1.024
0.900
0.966
1.370
1.144
0.978
0.858
0.892
0.854
0.860
0.848
0.832
0.908
0.920
0.944
0.862
0.798
0.792
0.812
0.880
0.952
0.890
0.916
1.086
1.320
1.198
0.916
0.850
0.900
0.934
1.054
1.046
0.896
0.896
1.312
1.174
1.002
0.868
0.800
0.924
1.296
1.164
0.964
0.958
0.918
0.952
0.932
0.876
0.882
0.972
0.978
1.030
0.938
0.876
0.882
0.958
0.970
0.956
0.892
0.852
0.814
0.856
0.904
0.944
0.898
0.870
0.934
0.952
0.980
1.220
0.912
0.954
0.904
0.844
0.834
0.826
0.812
0.850
0.858
0.870
0.860
0.902
0.820
0.834
0.864
0.878
0.878
0.838
0.876
0.884
0.876
0.872
0.866
0.840
0.876
0.940
0.962
0.914
0.878
0.944
1.104
0.974
1.198
0.966
0.954
0.916
0.840
0.840
0.826
0.844
0.944
0.980
0.974
0.874
0.868
0.948
0.948
0.910
0.846
0.834
0.900
0.922
0.922
0.848
0.832
0.890
0.902
0.900
0.856
0.854
0.862
0.880
0.920
0.886
0.830
0.806
0.890
0.954
1.018
1.000
0.934
0.952
1.002
1.048
0.938
0.872
0.936
1.118
1.328
1.044
0.858
0.826
0.894
1.168
0.984
0.914
1.280
1.240
1.068
0.958
0.896
0.954
0.852
0.792
0.806
0.876
0.902
0.904
0.934
1.010
1.048
1.022
0.970
1.042
1.210
1.086
0.978
0.984
1.040
1.088
1.066
0.980
1.018
1.072
1.064
1.018
0.968
0.932
1.032
0.914
0.836
0.848
0.834
0.866
0.872
0.852
0.844
0.890
0.992
1.378
1.168
1.054
1.068
1.064
1.038
0.990
0.890
0.874
0.930
0.868
0.878
0.858
0.886
0.870
0.840
0.800
0.794
0.784
0.804
0.838
0.852
0.860
0.960
0.948
1.012
1.176
0.940
0.910
0.872
0.880
0.980
0.896
0.876
0.992
1.296
0.904
0.976
0.934
0.924
0.876
0.874
0.850
0.848
0.864
0.860
0.828
0.858
0.894
0.894
0.846
0.838
0.888
0.916
0.886
0.844
0.872
0.930
0.890
0.840
0.828
0.880
0.882
0.898
0.848
0.848
0.866
0.852
0.828
0.844
0.854
0.816
0.820
0.808
0.784
0.826
0.786
0.782
0.796
0.780
0.782
0.804
0.818
0.854
0.898
0.850
0.814
0.974
0.948
0.872
0.830
0.888
0.870
0.882
0.862
0.836
0.900
0.918
0.920
0.870
0.856
0.828
0.872
0.908
0.902
0.866
0.830
0.882
0.916
0.936
0.876
0.844
0.874
0.888
0.920
0.906
0.868
0.880
0.870
0.876
0.838
0.876
0.894
0.860
0.912
0.928
0.914
0.876
0.844
0.882
0.922
0.920
0.912
0.900
0.868
0.928
0.854
0.838
0.884
0.932
0.908
0.880
0.846
0.910
0.978
0.944
0.874
0.856
0.898
0.956
0.924
0.882
0.838
0.868
0.888
0.922
0.976
0.898
0.864
0.838
0.868
0.900
0.896
0.844
0.822
0.856
0.852
0.900
0.882
0.880
0.854
1.030
0.952
0.906
0.858
0.898
0.990
0.928
0.910
0.862
0.876
0.988
0.988
0.932
0.842
0.860
0.860
0.854
0.854
0.808
0.792
0.860
0.884
0.878
0.836
0.920
1.010
1.088
1.154
1.014
1.072
1.012
0.938
0.854
0.852
0.936
0.992
0.986
0.898
0.930
1.070
1.240
0.946
0.876
0.928
0.940
0.870
0.878
0.860
0.876
0.908
0.886
0.840
0.902
0.894
0.892
0.874
0.880
0.838
0.842
0.892
0.894
0.832
0.868
0.872
0.894
0.888
0.852
0.912
0.892
0.860
0.832
0.808
0.838
0.840
0.832
0.854
0.856
0.868
0.850
0.854
0.896
0.860
0.824
0.884
0.900
0.892
0.846
0.866
0.926
0.932
0.902
0.832
0.858
0.886
0.898
0.888
0.822
0.844
0.882
0.940
0.870
0.850
0.934
0.980
0.998
0.896
0.890
0.850
0.822
0.834
0.876
0.892
0.852
0.882
0.946
0.988
0.976
1.010
1.258
0.984
0.876
0.838
0.856
0.864
0.884
0.834
0.858
0.934
0.920
0.888
0.844
0.786
0.852
0.922
0.880
0.848
0.812
0.828
0.810
0.818
0.784
0.764
0.788
0.790
0.800
0.794
0.754
0.754
0.802
0.806
0.840
0.954
0.864
0.812
0.894
0.906
0.966
0.904
0.852
0.886
0.884
0.872
0.848
0.828
0.882
0.878
0.836
0.868
0.834
0.872
0.996
0.986
1.216
0.906
0.970
0.998
1.068
1.000
0.892
0.836
0.956
0.976
0.894
0.846
0.942
0.938
0.924
0.840
0.882
0.894
0.890
0.864
0.814
0.812
0.864
0.878
0.890
0.872
0.824
0.898
0.932
0.906
0.856
0.858
0.902
0.916
0.848
0.818
0.842
0.854
0.896
0.856
0.820
0.816
0.868
0.916
0.920
0.840
0.822
0.870
0.906
0.928
0.866
0.830
0.880
0.890
0.912
0.868
0.834
0.850
0.898
0.898
0.836
0.806
0.834
0.834
0.828
0.832
0.952
0.928
0.986
0.970
0.864
0.862
0.974
0.974
0.934
0.826
0.862
0.886
0.890
0.902
0.818
0.818
0.898
0.918
0.922
0.906
0.854
0.840
0.920
0.910
0.896
0.868
0.824
0.794
0.876
0.892
0.922
0.892
0.862
0.830
0.894
0.878
0.936
0.894
0.854
0.872
0.882
0.902
0.902
0.856
0.846
0.930
0.898
0.884
0.876
0.876
0.792
0.760
0.784
0.760
0.852
0.870
0.872
0.964
1.008
0.904
0.848
0.980
1.030
0.986
0.848
0.940
0.950
0.950
0.900
0.836
0.822
0.868
0.902
0.866
0.824
0.832
0.848
0.886
0.836
0.816
0.808
0.830
0.802
0.766
0.764
0.762
0.750
0.732
0.742
0.756
0.768
0.766
0.770
0.812
0.814
0.856
0.908
0.910
0.942
0.932
0.940
0.910
0.810
0.840
0.850
0.872
0.858
0.826
0.832
0.864
0.886
0.826
0.808
0.846
0.842
0.844
0.838
0.808
0.808
0.830
0.838
0.848
0.820
0.804
0.818
0.834
0.848
0.850
0.832
0.820
0.852
0.820
0.808
0.842
0.824
0.836
0.818
0.832
0.838
0.868
0.816
0.824
0.908
0.896
0.948
0.906
0.860
0.936
0.918
0.924
0.862
0.846
0.894
0.902
0.870
0.866
0.830
0.854
0.860
0.920
0.920
0.880
0.838
0.878
0.904
0.928
0.908
0.860
0.836
0.858
0.870
0.938
0.902
0.830
0.800
0.832
0.828
0.848
0.904
0.878
0.864
0.842
0.878
0.902
0.908
0.936
0.904
0.856
0.824
0.844
0.864
0.890
0.878
0.866
0.824
0.812
0.848
0.852
0.864
0.834
0.810
0.838
0.852
0.864
0.852
0.804
0.792
0.840
0.820
0.816
0.784
0.774
0.838
0.834
0.844
0.802
0.810
0.832
0.832
0.822
0.790
0.896
0.920
0.938
0.848
0.828
0.920
0.912
0.876
0.820
0.824
0.854
0.844
0.852
0.810
0.802
0.880
0.860
0.876
0.818
0.802
0.866
0.860
0.874
0.808
0.808
0.880
0.904
0.858
0.806
0.790
0.830
0.834
0.832
0.784
0.796
0.854
0.866
0.884
0.864
0.810
0.842
0.870
0.854
0.848
0.796
0.788
0.854
0.844
0.844
0.802
0.770
0.766
0.794
0.780
0.778
0.740
0.736
0.712
0.712
0.706
0.692
0.684
0.678
0.678
0.666
0.662
0.662
0.656
0.656
0.646
0.640
0.630
0.614
0.596
0.584
0.580
0.576
0.572
0.590
0.624
0.694
0.718
1.046
1.066
1.026
1.034
0.990
0.930
1.332
1.266
1.122
0.990
0.968
1.082
1.100
1.094
1.034
0.954
1.082
1.082
1.078
1.028
0.928
0.914
0.830
0.774
0.794
0.802
0.788
0.900
1.296
1.354
1.218
0.972
0.984
1.040
1.070
1.116
0.952
0.886
0.946
1.074
1.018
1.010
0.966
0.932
1.008
1.088
0.984
0.908
0.876
0.918
0.942
0.984
0.920
0.906
0.928
0.948
0.976
0.956
0.906
0.878
0.938
0.988
0.978
0.926
0.970
0.850
0.830
0.844
0.858
0.852
0.806
0.798
0.862
0.898
0.888
0.844
0.820
0.866
0.888
0.936
1.174
0.880
0.812
0.838
0.852
0.878
0.796
0.806
0.814
0.876
0.934
1.098
1.226
0.962
1.154
0.914
1.160
1.018
0.864
0.820
0.886
0.870
0.974
1.042
0.932
0.880
1.144
1.264
1.104
0.860
0.812
0.892
1.336
1.132
1.004
0.916
0.870
0.890
0.930
0.974
1.014
0.936
0.896
0.972
1.020
1.014
1.022
0.924
0.884
0.950
0.990
0.908
0.840
0.812
0.790
0.784
0.842
0.882
0.944
0.892
0.808
0.792
0.778
0.774
0.860
1.002
1.016
1.026
0.914
0.930
0.946
0.884
0.840
0.808
0.796
0.800
0.826
1.016
0.832
0.754
0.740
0.772
0.918
1.154
1.338
1.138
0.936
1.070
1.170
1.226
1.180
1.002
0.942
1.112
1.110
1.012
0.882
0.844
0.882
0.924
1.000
0.944
0.890
0.874
0.962
0.998
1.220
1.058
0.850
0.910
0.882
0.974
0.938
0.882
0.838
0.814
0.842
0.904
0.942
1.036
1.128
0.866
0.898
0.878
0.912
0.914
0.840
0.812
0.808
0.888
0.932
0.922
0.998
0.824
0.818
0.922
0.932
0.938
1.216
0.948
0.822
0.840
0.852
0.914
0.940
0.918
0.832
0.976
1.042
1.114
0.920
0.840
0.854
0.922
0.870
0.862
0.828
0.812
0.860
0.878
0.938
0.850
0.818
0.802
0.824
0.870
0.908
0.872
0.820
0.826
0.850
0.864
0.878
0.870
0.812
0.818
0.860
0.876
0.914
0.872
0.858
0.818
0.826
0.868
0.910
0.912
0.928
0.826
0.794
0.876
0.916
0.960
0.884
0.836
0.816
0.822
0.910
0.930
0.976
1.226
0.940
0.838
0.930
1.008
1.090
1.164
0.880
0.810
0.856
0.952
1.286
1.132
0.862
0.834
0.908
1.028
1.012
0.888
0.842
0.844
0.886
0.944
0.898
0.838
0.832
0.900
0.956
1.336
1.134
0.872
0.844
0.880
0.892
0.900
0.830
0.808
0.790
0.832
0.950
0.946
0.972
0.886
1.020
1.040
1.112
0.910
0.838
0.906
1.018
0.992
0.968
1.070
0.846
0.908
0.924
0.954
0.944
0.966
0.870
0.848
0.926
0.934
1.008
1.060
1.000
0.852
0.928
1.016
1.050
0.896
0.846
0.906
1.020
0.982
1.026
0.886
0.802
0.808
0.900
0.920
0.972
0.950
0.850
0.832
0.882
0.966
1.202
1.224
0.980
0.842
0.850
0.928
0.960
1.022
0.996
0.850
0.978
1.326
1.176
1.078
0.824
0.800
0.830
0.952
0.946
1.200
0.906
0.882
1.012
1.010
1.002
0.878
0.838
0.838
0.908
0.994
0.990
0.988
0.870
0.848
0.934
0.936
0.942
0.832
0.812
0.814
0.866
0.910
0.928
0.870
0.830
0.828
0.896
0.968
1.230
0.934
0.842
0.864
0.916
0.890
0.910
0.846
0.818
0.900
0.936
1.008
1.222
0.962
0.876
0.974
1.024
1.116
0.864
0.834
0.892
0.926
1.100
1.012
0.852
0.864
1.092
1.054
0.976
0.872
0.836
0.898
1.068
1.080
1.148
0.922
0.848
0.904
1.014
1.138
1.010
0.848
0.826
0.968
1.292
1.200
0.958
0.882
0.860
0.924
0.988
1.194
0.888
0.824
0.838
0.868
1.016
1.162
0.898
0.846
1.116
1.264
1.104
0.872
0.836
0.894
0.886
0.894
0.874
0.830
0.822
0.868
0.972
0.936
0.850
0.846
0.820
0.860
0.976
1.118
1.248
0.952
0.882
1.014
1.160
1.292
1.016
0.842
0.852
0.890
0.952
0.984
0.928
0.834
0.812
0.892
1.008
1.298
1.042
0.854
0.904
0.952
1.048
0.952
0.846
0.838
0.960
0.948
1.264
1.044
0.864
0.944
1.158
1.198
1.132
0.884
0.822
0.864
0.896
0.922
0.896
0.840
0.830
0.882
1.088
0.952
0.868
0.856
0.858
0.946
0.984
1.188
0.936
0.882
0.956
0.940
1.090
0.874
0.844
0.884
0.942
1.052
1.070
0.846
0.876
0.938
0.944
0.848
0.836
0.896
0.958
0.942
1.214
0.940
0.848
0.926
1.082
1.210
0.922
0.836
0.912
1.144
1.030
1.176
0.876
0.812
0.838
0.904
1.358
1.150
0.880
0.928
1.168
1.214
1.002
0.842
0.850
0.898
0.932
0.992
0.880
0.814
0.834
0.880
0.926
0.944
1.218
0.906
0.906
1.040
1.172
1.018
0.836
0.818
0.864
0.914
1.116
1.110
0.926
0.840
0.894
0.974
1.044
0.962
0.996
0.848
0.928
0.940
1.006
0.876
0.812
0.830
0.864
0.970
0.996
1.206
0.932
0.882
0.996
0.968
1.184
0.926
0.836
0.910
0.998
1.116
1.144
0.870
0.864
0.932
1.016
1.050
0.856
0.842
0.896
0.964
0.966
0.870
0.886
0.916
0.972
1.006
0.924
0.848
0.886
0.900
0.948
0.938
0.940
0.824
0.968
0.964
0.994
1.098
0.872
0.892
0.944
1.018
0.886
0.862
1.014
1.222
1.158
0.940
0.834
0.890
0.946
1.038
0.974
1.096
0.860
0.970
0.988
1.036
0.950
0.846
0.822
0.900
1.068
0.994
0.992
0.846
0.858
0.886
0.964
1.018
1.022
0.890
0.926
1.114
0.888
0.894
0.860
0.828
0.876
0.958
0.988
0.978
0.870
0.844
0.852
0.976
0.948
1.200
0.964
0.870
0.932
0.940
1.012
0.872
0.818
0.852
0.872
0.948
1.006
0.868
0.836
0.952
1.302
1.216
0.958
0.868
0.976
1.072
0.986
0.930
0.850
0.832
0.912
1.202
1.172
0.880
0.892
1.090
1.102
0.908
0.862
0.866
0.922
0.964
1.028
1.198
0.974
0.962
1.048
0.922
0.900
0.860
0.846
0.874
0.946
0.912
1.114
0.898
0.862
0.910
0.930
0.890
0.860
0.828
0.896
0.942
0.952
1.052
0.892
0.868
0.934
0.986
1.272
1.050
0.844
0.854
0.864
1.014
1.146
0.918
0.874
1.086
1.372
1.258
1.082
0.978
1.118
1.096
1.062
0.876
0.850
0.926
1.084
1.086
0.908
0.844
0.824
0.896
0.930
0.940
1.036
1.148
0.982
1.080
1.068
0.870
0.866
0.816
0.834
0.882
1.014
0.976
0.872
0.840
0.860
0.902
0.908
0.850
0.854
0.944
0.944
1.236
1.094
0.896
0.938
0.984
1.324
1.184
0.922
0.844
0.932
1.218
0.934
1.058
0.922
0.994
1.176
0.900
0.964
0.872
0.838
0.922
1.088
1.270
1.006
0.996
0.998
1.208
1.098
0.872
0.816
0.860
0.902
0.972
1.010
0.894
0.856
0.936
0.934
0.976
1.156
0.920
1.002
1.022
0.912
0.878
0.856
0.830
0.858
0.948
0.964
1.200
0.928
0.920
1.108
1.286
1.052
0.856
0.816
0.850
0.934
1.310
1.104
0.910
0.920
0.982
1.032
1.046
0.940
0.910
1.064
1.076
1.100
1.006
0.918
0.976
0.982
1.038
0.956
0.818
0.820
0.890
0.908
1.014
0.982
0.862
0.828
0.900
0.948
0.936
1.008
1.016
1.144
1.008
0.868
0.822
0.826
0.878
0.978
1.060
1.220
0.992
1.006
1.246
1.226
1.006
0.864
0.836
0.890
0.976
1.008
1.190
0.914
0.924
1.026
1.070
1.246
0.994
0.860
0.930
1.054
0.936
1.130
0.898
0.892
0.982
1.004
1.184
0.924
0.864
0.934
1.014
0.914
0.900
0.866
0.822
0.890
0.918
0.990
0.942
0.852
0.842
0.898
0.956
0.952
1.150
0.952
0.994
1.040
0.966
1.024
0.856
0.896
0.972
1.130
1.006
0.896
0.852
0.982
1.238
1.116
0.892
0.838
0.880
1.014
1.102
1.004
0.842
0.838
0.914
0.930
1.128
0.970
0.866
0.834
0.906
0.924
0.906
0.932
0.852
0.818
0.862
0.890
0.954
0.946
0.862
0.852
0.928
0.958
1.276
1.072
0.880
0.878
0.914
1.054
0.980
0.874
0.846
0.878
1.034
1.028
0.882
0.852
0.840
0.904
1.000
0.992
0.906
0.846
0.848
0.922
0.956
1.026
1.180
0.886
0.922
0.956
0.990
0.846
0.838
0.862
0.924
0.958
1.198
0.926
0.854
0.980
0.986
1.290
0.978
0.872
0.914
1.310
1.154
0.894
0.832
0.862
0.940
1.216
0.976
0.940
0.856
0.870
0.950
0.974
1.226
0.944
0.874
1.180
0.954
1.268
1.066
0.860
0.878
0.930
0.958
0.952
0.852
0.844
0.944
0.918
1.066
1.014
0.880
0.848
0.856
1.004
0.956
1.172
0.916
0.850
0.990
1.086
1.136
0.902
0.846
0.904
0.970
1.098
0.942
0.882
0.866
0.884
0.990
1.074
0.888
0.846
0.910
1.000
1.176
0.958
0.950
0.884
0.876
0.952
0.986
1.206
0.896
0.834
0.932
1.186
1.292
1.026
0.878
0.842
0.932
1.110
1.170
0.906
0.850
0.942
1.022
1.136
0.894
0.844
0.848
0.870
0.914
0.960
1.198
0.930
0.846
1.036
0.908
1.118
0.902
0.862
0.900
0.932
1.074
0.998
0.866
0.846
0.874
0.960
0.952
1.124
1.074
0.852
0.914
1.102
1.220
0.974
0.866
0.840
0.938
1.170
0.992
0.958
0.858
0.830
0.878
0.934
0.948
1.048
0.902
0.924
1.020
1.052
1.110
0.864
0.822
0.884
0.926
1.144
0.904
0.874
0.822
0.882
1.098
0.972
0.962
0.860
0.816
0.778
0.772
0.800
0.872
0.912
0.824
0.834
0.932
0.948
1.120
1.030
0.872
0.834
0.920
1.026
1.012
1.020
0.890
0.842
0.894
1.054
1.124
1.158
0.888
0.866
0.906
0.984
0.972
0.860
0.840
0.916
1.038
0.932
0.970
0.890
0.834
0.878
0.962
0.984
1.254
0.992
0.864
0.962
1.096
0.916
0.948
0.872
0.834
0.918
0.990
0.986
0.910
0.852
0.856
0.978
1.128
1.070
1.166
0.914
0.900
0.928
0.934
0.948
0.980
0.842
0.854
0.888
1.002
0.978
1.180
0.904
0.954
1.060
0.940
1.176
0.930
0.842
0.924
1.048
1.084
0.930
0.874
1.236
1.198
1.054
0.904
0.858
0.946
1.040
1.050
0.918
0.844
0.854
0.898
0.976
0.946
0.970
0.924
0.870
0.946
0.986
1.262
1.094
0.898
0.900
0.992
0.912
0.922
1.010
0.898
0.926
1.012
1.160
1.086
0.922
0.928
0.964
0.990
1.034
0.834
0.842
0.930
0.990
1.314
1.164
0.938
0.968
1.302
1.248
1.130
0.994
1.012
0.992
1.070
1.102
0.898
0.892
1.068
1.292
1.156
0.934
0.872
0.920
0.982
1.012
0.912
0.878
1.008
0.976
1.306
1.146
0.890
0.930
0.986
1.016
0.964
0.844
0.796
0.816
0.942
1.244
0.914
0.896
0.934
0.962
1.240
0.970
1.172
0.924
0.938
0.936
0.950
0.886
0.868
0.884
1.038
1.336
1.270
1.110
0.940
0.958
1.166
0.922
0.938
0.930
0.956
1.016
1.022
0.924
0.852
0.902
0.930
1.092
0.900
0.810
0.888
0.900
0.904
0.864
0.850
0.896
0.952
0.940
1.206
1.000
0.888
0.946
0.966
0.908
0.876
0.862
0.884
0.920
1.008
1.116
0.930
0.854
0.916
0.990
1.056
1.186
0.930
1.016
1.152
0.912
0.970
0.884
0.866
0.920
0.954
0.916
0.860
0.856
0.940
0.952
0.942
0.862
0.848
0.912
0.954
0.976
1.136
0.916
1.018
1.012
0.962
1.100
0.876
0.880
0.964
0.992
1.014
1.070
0.864
0.916
1.050
1.232
0.914
0.852
1.020
1.070
1.086
1.052
0.908
0.862
0.930
0.976
0.990
0.876
0.872
0.976
0.950
1.254
1.000
0.842
0.900
0.958
0.960
1.066
0.858
0.840
0.922
0.952
0.946
1.158
0.888
0.896
0.916
0.900
0.890
0.846
0.812
0.914
1.040
0.980
0.960
0.894
0.866
0.906
0.996
0.978
0.894
0.852
0.830
0.904
0.968
1.008
0.900
0.916
0.966
1.048
1.214
1.002
0.852
0.916
0.910
1.004
0.972
0.890
0.896
0.972
0.966
1.200
0.944
0.864
0.900
0.968
1.072
0.882
0.844
0.912
0.968
0.976
0.976
0.880
0.892
0.906
0.998
0.978
1.026
0.868
0.930
1.368
1.172
0.958
0.852
0.968
1.332
1.188
0.946
0.866
0.978
1.120
1.154
0.954
0.860
0.964
1.124
1.132
1.022
0.880
0.838
0.890
0.940
1.026
0.962
0.852
0.852
0.924
0.934
0.890
0.854
0.836
0.932
0.944
0.932
0.844
0.872
0.916
0.982
1.012
0.924
0.854
0.868
0.878
0.948
0.946
0.982
0.844
0.970
1.026
1.022
0.866
0.894
0.948
0.952
0.942
1.080
0.862
0.904
0.954
0.978
0.908
0.842
0.842
0.936
0.970
0.952
0.998
0.978
1.080
1.262
1.164
0.926
0.852
0.916
1.078
1.032
1.110
0.872
0.828
0.884
0.980
1.134
1.108
0.908
0.850
0.934
1.100
1.118
0.900
0.856
0.820
0.866
0.952
0.938
0.908
0.864
0.848
0.914
0.974
0.934
0.872
0.858
0.830
0.866
0.908
1.028
0.926
0.880
0.880
1.022
1.334
1.156
0.910
0.898
1.116
1.154
1.098
0.906
0.854
0.962
1.340
1.188
0.982
0.856
0.874
0.988
1.246
1.242
0.914
0.836
0.892
0.966
1.070
0.970
0.872
0.868
0.956
1.254
1.038
0.870
0.878
0.920
0.930
0.888
0.914
0.882
0.918
0.936
0.930
1.058
1.118
0.902
0.926
0.962
1.034
0.878
0.840
0.846
0.916
1.052
0.980
0.884
0.854
0.940
1.002
1.250
1.148
0.898
0.832
0.882
0.934
1.020
0.926
0.874
0.882
0.954
1.074
1.146
0.938
0.858
0.896
0.958
0.976
1.120
1.024
0.944
0.976
1.022
0.906
0.844
0.828
0.828
0.920
0.968
1.018
0.926
0.854
0.878
0.918
1.030
0.936
0.872
0.848
0.934
0.968
1.248
1.138
0.890
0.894
0.876
0.906
0.922
0.848
0.878
0.954
1.016
1.246
1.142
0.922
0.902
0.938
1.086
1.034
0.916
0.852
0.886
1.024
1.140
1.054
0.874
0.842
0.922
0.954
1.112
0.938
0.874
0.850
0.906
0.992
0.956
0.930
0.840
0.842
0.926
0.902
0.936
0.884
0.868
0.828
0.926
0.944
1.072
0.918
0.858
0.822
0.850
1.060
1.060
0.916
0.874
0.968
0.982
1.250
1.138
0.892
0.902
1.096
1.238
1.102
0.884
0.836
0.878
0.948
1.272
1.052
0.896
0.970
0.990
0.876
0.826
0.834
0.914
0.950
1.052
1.008
0.876
0.828
0.872
0.886
0.982
0.992
0.864
0.838
0.928
0.958
0.934
1.174
0.892
0.836
0.904
0.956
0.926
0.824
0.814
0.852
0.912
1.014
1.076
0.838
0.834
0.896
0.956
0.960
0.944
0.876
0.824
0.906
0.982
0.972
0.892
0.862
0.864
0.936
1.180
1.002
0.896
0.848
0.858
1.028
1.098
1.016
0.916
0.854
0.902
1.008
0.984
1.194
0.956
0.838
0.906
1.100
1.130
0.980
0.842
0.814
0.854
0.928
1.066
0.940
0.828
0.840
0.928
0.936
0.974
0.882
0.844
0.832
0.886
1.026
0.952
0.908
0.848
0.822
0.910
0.936
0.960
0.862
0.870
0.882
0.926
0.964
0.958
1.034
0.926
0.906
0.952
1.016
0.954
0.890
0.846
0.880
0.896
1.192
1.076
0.952
0.828
0.862
0.952
1.036
0.988
0.852
0.804
0.854
0.902
0.956
0.930
0.840
0.834
0.868
0.934
1.070
0.982
0.868
0.834
0.950
0.964
0.928
0.872
0.848
0.850
0.906
0.948
0.986
0.924
0.854
0.830
0.878
0.952
0.956
0.994
0.886
0.912
0.958
1.198
0.950
0.908
0.844
0.872
0.988
1.182
0.962
0.860
0.852
0.876
0.980
0.964
0.978
0.892
0.970
1.092
1.134
0.886
0.816
0.830
0.898
1.002
0.970
1.122
0.926
0.928
1.268
1.026
1.010
0.864
0.816
0.860
0.906
0.978
0.980
0.912
0.872
0.972
1.140
1.034
0.952
0.866
0.840
0.892
0.964
0.948
1.146
0.900
0.872
0.930
1.124
1.082
0.894
0.842
0.898
1.028
1.204
0.938
0.864
0.824
0.850
1.034
0.946
1.188
0.902
0.832
0.866
0.930
1.008
0.894
0.862
0.938
0.998
1.338
1.122
0.886
0.896
0.932
0.930
0.940
0.978
0.906
0.934
1.286
1.008
0.946
0.844
0.850
0.914
1.006
1.008
0.862
0.854
0.858
0.954
0.984
0.984
1.046
0.890
0.922
1.018
1.008
1.198
0.902
0.836
0.870
0.880
0.962
0.910
0.852
0.838
0.924
1.042
1.246
0.978
0.850
0.892
1.002
0.956
0.932
0.842
0.882
0.912
0.966
0.982
1.208
0.948
0.856
0.938
1.152
1.246
0.920
0.850
0.964
1.160
1.228
1.096
0.874
0.834
0.878
1.006
1.098
0.988
0.858
0.866
0.928
1.108
1.040
1.012
0.864
0.894
0.956
1.066
0.842
0.866
0.840
0.882
0.924
0.964
0.992
1.076
0.932
0.954
0.962
0.960
0.836
0.822
0.870
0.968
1.176
0.974
0.868
0.868
0.890
1.000
0.992
0.892
0.864
0.856
0.916
0.996
1.204
0.916
0.944
1.034
0.926
1.068
0.886
0.842
0.892
1.072
1.172
0.972
0.880
0.828
0.872
0.940
0.922
0.948
0.884
0.854
0.898
0.998
1.294
1.134
0.880
0.890
0.898
0.938
1.032
0.854
0.834
0.898
0.954
0.968
1.178
0.922
0.874
0.950
1.028
0.956
0.848
0.878
0.894
0.970
1.122
0.972
0.866
0.846
0.930
0.954
0.972
1.184
0.904
0.896
0.930
1.048
1.038
0.906
0.852
0.872
0.962
1.100
1.162
0.886
0.830
0.864
0.924
1.018
0.920
0.856
0.912
0.964
1.022
1.248
0.952
0.856
0.950
1.044
1.192
0.968
0.858
0.886
1.048
1.152
1.004
0.888
0.838
0.882
0.968
0.942
0.914
0.862
0.898
0.928
0.952
1.224
0.928
0.872
0.900
0.950
0.930
0.910
0.846
0.878
0.976
1.006
1.230
1.014
0.866
0.918
1.038
1.146
1.040
0.868
0.858
0.878
0.976
1.036
0.876
0.842
0.846
0.932
0.958
0.940
0.870
0.860
0.934
0.984
0.974
1.174
0.952
0.956
1.042
1.170
1.004
0.862
0.828
0.910
1.112
1.078
1.088
0.874
0.884
0.900
0.940
1.060
0.894
0.838
0.864
0.912
1.002
0.948
0.878
0.874
0.926
0.962
1.154
0.924
0.842
0.892
0.900
0.924
0.886
0.870
0.828
0.896
0.978
1.030
0.924
0.880
0.894
0.948
0.968
1.182
0.956
0.848
0.944
1.008
1.202
0.986
0.842
0.824
0.838
0.870
0.932
0.974
0.848
0.812
0.908
0.976
1.006
1.156
0.934
0.944
1.068
1.224
0.990
0.854
0.814
0.836
0.922
1.080
0.964
0.840
0.826
0.870
1.014
0.980
1.000
0.826
0.854
0.932
0.986
1.238
0.978
0.856
0.878
0.952
1.072
1.198
0.932
0.832
0.930
0.964
1.022
0.940
0.820
0.822
0.914
0.908
1.080
0.944
0.826
0.804
0.846
0.876
0.894
0.916
0.850
0.822
0.876
0.930
1.004
1.070
0.870
0.832
0.944
1.112
1.004
0.888
0.844
0.902
1.118
1.136
0.988
0.848
0.804
0.894
0.926
1.008
0.954
0.858
0.814
0.880
0.940
0.952
1.132
0.872
0.830
0.934
1.030
0.972
1.016
0.846
0.812
0.854
0.906
0.966
0.926
0.840
0.824
0.886
0.952
0.936
1.168
0.882
0.814
0.860
0.864
1.040
0.994
0.898
0.860
0.900
0.962
0.988
1.180
0.904
0.834
0.940
0.988
1.052
1.054
0.844
0.818
0.864
0.986
1.042
0.934
0.838
0.822
0.944
1.020
1.006
0.864
0.822
0.798
0.888
1.040
0.966
0.898
0.846
0.854
1.018
1.012
1.222
1.026
0.852
0.898
0.998
1.040
1.132
0.876
0.828
0.874
0.930
0.968
1.056
0.900
0.824
0.872
0.936
0.946
1.038
0.892
0.846
0.890
0.948
0.936
1.128
0.920
0.922
1.140
0.968
1.052
0.914
0.844
0.844
0.900
1.006
1.054
0.952
0.838
0.808
0.852
0.960
1.104
0.968
0.846
0.838
0.890
0.994
0.932
0.908
0.840
0.824
0.894
0.938
1.024
0.908
0.838
0.828
0.876
0.992
0.938
1.100
0.878
0.856
0.918
0.988
0.972
1.012
0.862
0.898
1.026
1.024
1.116
0.886
0.830
0.850
1.206
1.146
0.892
0.828
0.898
0.928
1.080
1.016
0.946
0.826
0.880
0.954
1.200
0.976
0.828
0.810
0.886
0.942
1.272
1.118
0.866
0.852
0.880
0.970
1.088
0.972
0.836
0.862
0.920
0.946
0.960
0.842
0.818
0.908
0.974
0.962
1.192
0.938
0.846
0.950
0.998
1.146
0.940
0.838
0.826
0.838
0.886
0.920
0.888
0.830
0.818
0.898
0.988
0.974
0.984
0.876
0.828
0.876
0.964
0.980
1.030
0.838
0.816
0.864
0.890
0.928
0.904
0.856
0.836
0.906
0.950
0.992
1.092
0.890
0.868
0.886
0.952
0.996
0.876
0.824
0.886
0.982
1.076
0.982
1.024
0.840
0.868
0.884
0.928
0.862
0.820
0.838
0.862
0.924
0.872
0.858
0.852
0.850
0.914
0.946
0.990
1.040
0.860
0.864
0.902
1.022
0.944
0.830
0.820
0.892
0.916
0.936
0.916
0.850
0.838
0.892
0.940
0.974
0.874
0.856
0.890
0.924
0.932
0.902
0.836
0.828
0.842
0.900
0.962
0.934
0.858
0.822
0.932
0.934
0.902
0.900
0.864
0.842
0.902
0.932
0.990
1.242
0.940
0.842
0.892
0.954
1.030
0.950
0.844
0.838
0.898
0.930
0.968
0.844
0.822
0.848
0.908
0.952
0.918
0.814
0.806
0.858
0.910
0.904
0.918
0.824
0.818
0.866
0.908
0.928
0.868
0.830
0.806
0.926
0.934
0.946
0.878
0.830
0.850
0.862
0.952
0.934
0.834
0.846
0.890
0.966
0.930
0.964
0.804
0.792
0.828
0.882
1.084
1.100
0.916
0.842
0.982
1.346
1.160
0.936
0.890
0.898
1.026
1.142
0.936
0.956
0.852
0.884
0.860
1.074
0.984
0.836
0.806
0.870
0.926
0.960
1.200
0.936
0.848
0.896
0.932
0.978
1.054
0.858
0.830
0.860
0.898
0.986
0.918
0.844
0.832
0.908
0.950
1.010
0.874
0.826
0.850
0.894
0.956
0.934
0.854
0.820
0.864
0.942
1.050
0.936
0.844
0.820
0.870
0.924
0.948
0.894
0.838
0.814
0.874
0.936
0.936
0.942
0.822
0.806
0.830
0.872
0.910
0.874
0.822
0.796
0.834
0.902
0.890
0.880
0.808
0.826
0.842
0.952
0.996
0.936
0.850
0.832
0.864
0.926
0.894
0.812
0.824
0.818
0.880
0.940
0.918
0.840
0.832
0.840
0.872
0.928
0.930
0.834
0.834
0.808
0.816
0.874
0.870
0.826
0.814
0.874
1.010
0.982
1.002
0.888
0.942
1.024
1.022
0.974
0.838
0.804
0.832
0.862
0.932
0.954
0.832
0.804
0.844
0.878
1.006
1.004
0.830
0.810
0.868
0.906
0.938
0.976
0.928
0.856
0.860
0.896
1.218
1.100
0.878
0.822
0.840
0.918
1.096
0.952
0.834
0.808
0.840
0.896
0.938
0.900
0.818
0.822
0.862
0.916
0.950
0.998
0.974
0.898
1.068
1.118
1.036
0.942
0.824
0.810
0.860
0.968
0.920
0.850
0.870
0.876
0.960
1.194
0.978
0.854
0.826
0.850
0.938
1.180
0.972
0.852
0.836
0.886
0.994
0.922
0.924
0.840
0.846
0.900
0.920
0.940
0.844
0.822
0.906
0.914
0.952
0.902
0.840
0.818
0.908
0.924
0.928
1.102
0.878
0.858
0.928
0.998
1.038
0.944
0.840
0.890
1.044
1.078
0.912
0.830
0.832
0.856
0.904
0.902
0.856
0.830
0.854
0.958
1.058
1.150
0.870
0.822
0.874
0.934
1.214
0.902
0.862
0.828
0.886
1.040
0.956
1.056
0.876
0.874
0.904
0.972
0.980
0.912
0.814
0.800
0.792
0.854
0.928
0.828
0.804
0.806
0.788
0.792
0.748
0.730
2.114
0.676
0.670
0.660
0.660
0.654
0.644
0.636
0.630
0.622
0.620
0.614
0.594
0.592
0.584
0.582
0.576
0.570
0.568
0.558
0.560
0.570
0.584
0.572
0.612
0.714
0.776
0.760
0.908
1.016
1.134
1.206
1.188
1.076
0.976
0.862
1.048
0.928
1.106
0.862
0.880
1.046
1.384
1.378
1.266
1.164
1.356
1.242
1.186
1.412
1.222
1.098
0.962
1.342
1.314
1.172
1.056
1.054
1.246
1.398
1.280
1.190
0.980
1.144
1.268
1.128
1.104
0.992
1.028
1.192
1.364
1.226
1.004
0.928
1.230
1.236
1.230
1.132
0.976
1.052
1.178
1.218
1.146
0.990
1.056
1.026
1.174
1.114
0.998
0.926
1.104
1.136
1.148
1.092
0.990
1.030
1.114
1.186
1.232
1.136
0.982
0.940
1.082
1.020
1.280
1.098
0.948
1.302
1.252
1.254
1.098
0.934
1.074
1.118
1.216
1.030
0.940
0.978
1.264
1.126
1.050
0.944
1.012
1.074
0.912
1.046
0.980
0.888
0.862
1.016
1.296
1.188
0.968
0.986
1.034
1.272
1.130
0.950
1.026
1.180
1.172
1.186
1.028
1.026
0.904
1.034
1.032
1.024
0.918
0.878
1.034
1.342
1.264
1.028
0.992
1.108
1.148
1.014
1.154
0.978
1.020
1.116
1.146
1.168
1.104
1.042
1.170
1.220
1.220
1.080
1.004
1.104
1.166
1.142
1.114
0.974
0.948
1.034
1.018
1.198
0.994
0.938
0.892
0.932
1.146
1.110
0.958
0.856
0.970
1.312
1.250
1.006
1.000
1.092
0.936
1.234
1.020
0.940
0.884
0.908
1.052
1.250
1.122
0.960
1.224
1.182
1.098
0.954
0.950
0.888
0.824
0.786
0.778
0.806
0.956
1.304
1.116
1.204
0.984
0.978
0.816
0.762
0.758
0.794
0.894
1.374
1.338
1.288
1.134
1.238
1.240
1.244
1.280
1.128
1.030
1.184
1.062
1.048
0.900
0.810
0.814
1.014
1.466
1.324
1.150
1.388
1.422
1.450
1.324
1.204
1.116
1.104
1.368
1.226
1.012
0.986
1.144
1.200
1.094
0.988
0.872
0.800
0.794
0.878
0.980
0.896
0.900
1.058
0.900
0.858
1.384
1.328
1.216
1.408
1.328
1.316
1.206
1.048
1.100
1.194
1.144
1.134
1.126
1.000
1.018
1.148
1.114
1.094
1.020
0.998
1.076
0.928
0.992
1.250
1.096
1.090
1.156
1.250
1.102
0.962
0.824
0.772
0.732
0.742
0.740
0.754
0.756
0.764
0.736
0.734
0.732
0.732
0.730
0.730
0.728
0.772
0.928
0.882
0.834
0.802
0.818
0.918
1.066
1.126
1.286
1.428
1.366
1.202
1.014
1.012
1.290
1.222
1.166
1.002
1.052
1.134
1.208
1.232
1.130
0.964
1.142
1.206
1.332
1.148
1.102
0.910
0.958
1.370
1.218
1.082
0.956
1.086
1.154
1.162
1.220
1.082
1.006
1.184
1.198
1.194
1.054
0.922
0.996
1.290
1.252
1.202
1.086
0.988
1.114
1.206
1.110
0.996
0.994
1.078
1.064
1.234
1.172
0.976
0.974
0.962
0.938
1.116
0.994
0.928
0.934
1.380
1.288
1.176
1.048
1.116
1.056
1.066
1.296
1.078
0.954
0.898
1.022
1.280
1.174
1.012
1.034
1.070
1.050
1.260
1.138
0.964
1.072
1.060
1.282
0.950
1.056
1.322
1.312
1.230
1.046
0.930
1.254
1.188
1.074
1.032
1.080
1.074
1.216
1.170
1.050
1.066
1.042
1.034
1.024
1.032
1.046
1.056
1.064
1.046
1.040
1.054
1.050
1.052
1.046
1.034
1.034
1.048
1.048
1.038
1.030
1.048
1.040
1.036
1.016
1.022
1.044
1.052
1.338
1.078
0.964
1.050
0.952
1.084
1.030
1.018
1.034
1.028
1.016
0.996
0.992
0.990
1.004
1.010
1.008
1.014
0.964
1.020
1.350
1.104
0.960
1.052
1.026
1.034
1.020
0.970
1.090
1.062
1.066
1.050
1.038
1.036
0.854
0.792
0.774
0.774
0.816
0.966
1.400
1.152
1.376
1.442
1.360
1.290
1.046
1.096
1.080
1.460
1.344
1.086
1.084
1.108
1.380
1.278
1.122
1.060
1.050
1.058
1.292
1.046
1.082
1.052
1.350
1.258
1.220
1.106
1.100
1.344
1.264
1.138
1.026
1.016
1.072
1.062
1.388
1.160
1.068
1.066
1.092
1.090
1.042
1.066
1.102
1.388
1.196
1.040
1.024
1.058
1.040
1.026
1.028
1.014
1.030
1.038
1.036
1.040
1.018
1.012
1.024
1.024
1.028
1.016
1.012
1.036
1.062
1.058
1.078
1.024
1.036
1.042
1.032
1.030
1.016
1.014
1.028
1.034
1.026
1.030
1.020
1.026
1.036
1.030
1.028
1.012
0.952
1.066
1.032
1.026
1.018
1.002
1.006
1.010
0.938
1.050
1.000
1.004
1.026
1.026
1.024
1.018
1.020
1.032
1.022
1.018
1.000
0.998
1.002
1.000
0.988
0.986
1.002
1.008
1.006
1.000
1.014
1.012
1.010
1.004
0.994
0.996
1.000
0.998
0.992
0.932
0.848
0.942
0.942
1.030
0.992
0.890
1.016
1.026
1.006
0.994
0.988
0.998
0.990
0.968
0.994
0.908
0.880
0.914
0.968
1.036
0.902
0.868
1.044
1.022
1.026
1.028
1.004
1.010
1.008
1.000
0.992
0.980
0.980
0.962
0.948
0.996
1.034
0.992
1.010
1.018
1.018
1.010
1.008
1.024
1.024
1.018
1.004
0.996
1.000
0.984
0.864
0.854
0.816
0.776
0.812
0.898
0.948
0.968
1.022
0.986
1.068
1.016
1.002
0.996
1.006
1.006
1.006
1.004
0.994
0.990
0.998
0.994
0.904
0.856
0.828
0.816
0.934
0.980
1.060
1.014
1.008
1.002
0.892
0.898
0.872
0.914
0.902
0.828
0.862
0.940
1.058
1.016
1.008
1.006
1.010
0.980
1.010
0.986
0.872
0.862
0.890
0.934
0.922
0.866
0.830
0.884
0.992
1.268
1.102
0.890
0.892
0.900
0.916
0.900
0.884
0.834
0.948
1.070
1.022
1.014
1.024
1.030
1.026
1.014
1.016
1.030
1.026
1.018
1.014
0.970
0.930
0.958
0.948
0.886
0.840
0.914
0.994
1.066
1.020
1.016
1.010
1.012
1.006
0.994
0.988
0.978
0.824
0.860
0.872
0.904
0.854
0.818
0.876
0.988
1.044
1.006
1.012
1.018
1.008
0.932
0.928
0.932
0.894
0.862
0.900
0.978
1.092
1.030
1.026
1.026
0.986
0.948
0.840
0.816
0.896
0.920
0.950
0.890
0.842
0.892
0.958
0.958
0.960
0.862
0.840
0.922
0.954
0.978
0.936
0.870
0.868
1.100
1.024
1.030
1.018
0.974
0.834
0.864
0.966
0.976
0.942
0.850
0.826
0.936
0.934
1.158
0.958
0.864
0.842
0.886
0.916
0.932
0.978
0.862
0.890
1.204
0.976
0.876
0.850
0.856
0.844
0.796
0.846
0.992
1.210
1.006
0.958
0.920
0.832
0.832
0.854
1.082
1.338
1.160
1.302
1.186
1.122
1.014
1.002
1.108
1.062
1.056
1.036
0.952
1.080
1.062
1.068
1.044
1.036
1.042
1.038
1.038
1.034
1.028
1.034
1.046
1.014
1.058
1.024
0.878
0.936
0.948
0.968
0.848
0.794
0.780
0.866
1.050
1.034
1.042
1.304
1.308
1.264
1.126
0.994
1.068
1.024
1.048
1.002
1.028
1.088
1.050
1.052
1.026
1.014
1.044
1.038
0.998
0.920
0.916
0.946
0.954
0.966
0.884
0.854
0.908
0.922
0.972
1.010
0.860
0.848
0.920
0.948
0.950
0.982
0.888
0.890
0.848
0.860
0.856
0.804
0.810
0.866
0.870
0.932
0.920
0.850
0.842
0.930
1.042
1.000
0.906
0.854
0.886
0.938
0.960
0.952
0.836
0.834
0.860
0.902
0.848
0.814
0.890
0.912
0.926
0.932
0.876
0.828
0.892
0.910
0.876
0.834
0.918
1.006
1.058
0.888
0.914
0.910
0.918
0.862
0.824
0.868
0.880
0.922
0.878
0.826
0.860
0.924
0.992
1.162
0.918
0.842
0.922
0.946
0.974
0.958
0.866
0.830
0.866
0.912
0.954
0.922
0.862
0.828
0.892
0.918
0.946
0.924
0.858
0.828
0.908
0.916
0.910
0.852
0.844
0.902
0.924
0.888
0.860
0.860
0.920
0.912
0.848
0.836
0.926
0.952
0.938
0.844
0.838
0.918
0.920
0.896
0.836
0.814
0.864
0.870
0.862
0.824
0.808
0.864
0.868
0.904
0.882
0.824
0.820
0.874
0.868
0.872
0.840
0.798
0.800
0.826
0.834
0.806
0.814
0.908
0.888
0.888
0.834
0.818
0.828
0.874
0.860
0.892
0.884
0.838
0.816
0.860
0.818
0.780
0.746
0.732
0.736
0.714
0.706
0.688
0.680
0.678
0.676
0.662
0.650
0.644
0.644
0.640
0.630
0.624
0.628
0.632
0.644
0.718
0.978
0.978
0.984
0.966
1.010
1.228
1.256
1.072
0.992
0.850
0.792
0.980
1.310
1.278
1.256
1.080
1.090
1.222
1.210
1.154
1.048
0.964
1.052
1.060
0.870
0.810
0.768
0.770
0.878
1.034
1.284
1.084
1.346
1.428
1.332
1.128
0.984
0.904
0.824
0.802
0.872
0.960
0.848
0.786
0.806
0.868
0.908
1.464
1.426
1.340
1.252
1.004
0.860
0.818
0.800
0.866
1.342
1.150
1.248
1.380
1.338
1.240
1.224
1.060
1.012
1.220
0.994
0.834
0.782
0.778
0.914
1.372
1.384
1.356
1.316
1.060
1.170
1.124
1.096
1.124
1.026
0.942
1.108
1.114
1.110
1.022
0.936
1.054
1.018
1.050
1.018
0.912
0.940
1.164
1.174
1.194
1.000
0.908
1.134
1.106
1.214
1.048
0.952
1.122
1.124
1.114
1.058
0.946
1.012
1.080
1.058
1.036
0.926
0.934
0.986
1.044
1.022
0.910
0.860
1.178
1.192
1.140
0.966
0.856
1.038
1.148
1.134
1.090
1.030
0.942
1.068
1.092
1.124
1.094
1.026
0.974
1.072
1.152
1.144
1.104
1.038
1.070
1.112
1.120
1.090
1.008
0.988
1.110
1.130
1.134
1.070
1.010
0.982
1.010
0.938
1.158
0.946
0.868
1.052
1.250
1.100
0.926
0.884
1.204
1.196
1.056
0.948
0.938
1.046
1.018
1.018
1.018
1.000
0.992
1.070
1.128
1.140
1.122
0.980
1.034
1.064
1.090
1.080
0.950
0.954
1.070
1.050
1.074
1.054
0.972
1.068
1.090
1.180
1.152
0.994
1.050
1.078
1.042
1.040
1.038
1.028
1.060
1.074
1.270
1.140
1.010
0.890
1.060
1.044
1.234
1.112
0.940
0.994
1.032
0.990
0.998
0.856
0.828
0.924
0.946
0.934
0.918
0.828
0.918
1.168
1.138
1.050
1.030
1.048
1.048
1.056
1.052
1.040
1.050
1.062
1.072
1.054
1.040
1.016
1.034
1.034
1.010
0.924
0.808
0.874
0.974
1.248
1.118
1.042
1.050
1.050
1.050
1.036
1.038
1.032
1.034
1.036
1.044
1.038
1.056
1.076
1.070
1.064
1.042
1.038
1.044
1.040
1.044
1.034
1.034
1.048
1.046
1.046
1.046
1.038
1.042
1.046
1.050
1.044
1.034
1.028
1.028
1.016
1.024
0.938
0.854
0.922
1.072
1.042
1.042
1.030
1.042
1.042
1.038
1.024
1.016
1.016
1.026
1.022
1.032
1.024
1.020
1.024
1.028
1.026
1.026
1.022
0.926
1.068
1.034
1.038
1.030
1.030
1.050
1.048
1.044
1.028
1.022
1.032
1.032
1.032
1.024
1.020
1.020
1.018
1.012
1.008
1.002
1.004
0.992
0.994
1.064
0.918
0.870
1.056
1.038
1.042
1.044
1.036
1.044
1.054
1.052
1.060
1.044
1.048
1.042
1.036
1.024
1.018
1.018
1.020
1.016
1.022
1.004
1.004
1.006
1.002
1.000
0.992
0.996
1.010
1.018
1.028
1.012
1.020
1.032
1.036
1.028
1.024
1.020
1.028
1.028
1.028
1.022
1.016
1.020
1.018
1.016
1.012
0.998
0.998
1.002
0.998
1.000
0.998
0.998
1.018
1.024
1.022
1.018
1.012
1.024
1.024
1.018
1.016
1.014
1.014
1.026
1.022
1.016
1.012
1.014
1.024
1.022
1.014
1.004
1.008
1.022
1.014
1.014
1.014
1.018
1.032
1.022
1.030
1.020
1.020
1.030
1.040
1.036
1.024
1.004
1.002
1.008
1.016
1.022
1.014
1.008
1.026
1.024
1.022
1.016
1.012
1.004
1.014
1.012
1.014
0.998
0.996
1.000
1.000
1.000
1.000
0.996
1.012
1.018
1.022
1.016
1.008
1.008
1.010
1.006
0.998
1.000
1.006
1.018
1.022
1.014
1.014
1.000
1.012
1.022
1.014
1.008
1.004
1.010
1.006
1.002
0.996
0.992
0.998
0.992
0.988
0.992
0.984
0.988
1.002
1.012
1.014
1.010
1.004
1.014
1.018
1.020
1.012
1.010
1.012
1.022
1.020
1.016
1.006
1.010
1.012
1.016
1.008
1.004
1.002
1.006
1.008
1.006
0.998
0.996
1.000
1.014
1.014
1.016
1.004
1.006
1.014
1.016
1.014
1.016
1.006
1.006
1.010
1.008
0.996
0.988
0.984
0.942
1.012
1.034
1.010
0.998
0.962
1.074
1.030
1.026
1.018
1.020
1.026
1.028
1.022
1.012
1.006
1.016
1.022
1.014
1.010
1.004
1.010
1.018
1.012
1.008
0.982
1.026
1.008
1.000
0.998
0.994
1.004
1.004
1.004
1.000
0.992
0.996
1.004
1.008
1.000
0.992
0.994
1.006
1.012
1.006
0.998
1.004
1.010
1.010
1.006
1.002
0.994
0.998
0.998
0.998
1.000
0.992
0.992
1.002
1.004
1.012
1.000
0.986
0.900
0.988
1.046
1.000
0.992
0.998
1.008
1.014
1.016
1.006
1.006
1.020
1.016
1.010
0.998
0.994
1.002
0.998
0.994
0.998
0.990
1.000
1.002
0.996
0.990
0.990
0.994
0.998
0.994
0.986
0.998
1.004
1.000
0.998
0.964
0.948
1.044
1.008
1.002
0.994
0.992
1.006
1.012
1.012
1.012
1.002
0.996
0.996
0.984
0.986
0.988
0.990
1.012
1.026
1.030
1.030
1.020
1.022
1.026
1.018
1.012
1.000
1.004
1.002
1.002
0.994
0.990
0.996
1.004
0.996
0.994
0.968
1.038
1.014
1.010
0.990
0.986
0.994
1.002
1.004
0.996
0.990
1.010
1.014
1.010
1.014
1.000
1.002
1.014
1.016
1.012
1.014
1.016
1.026
1.028
1.026
1.016
1.020
1.030
1.032
1.030
1.014
1.020
1.020
1.024
1.018
1.010
1.016
1.022
1.018
1.010
1.010
1.010
1.020
1.020
1.020
1.012
1.000
1.004
1.008
1.000
1.006
0.990
0.998
0.998
0.992
0.994
0.992
0.998
1.006
1.000
0.992
0.990
1.004
1.004
1.000
0.994
1.010
1.016
1.010
1.010
1.004
1.010
1.020
1.014
1.012
1.002
1.008
1.012
1.004
1.004
0.996
1.000
1.010
1.004
1.004
0.998
0.998
1.004
0.998
0.996
0.992
0.988
1.004
1.004
1.002
0.998
0.998
1.010
1.016
1.008
1.004
0.996
1.006
1.008
1.006
1.006
0.998
0.998
1.000
0.996
0.996
0.990
0.990
1.000
1.000
1.002
0.996
1.008
1.016
1.012
1.006
0.998
0.998
1.002
0.996
1.000
0.996
0.992
1.000
1.008
1.012
1.006
1.008
1.000
1.012
1.006
1.004
0.996
0.998
1.004
1.008
1.010
1.000
0.992
1.006
1.008
1.018
1.012
1.008
1.014
1.026
1.022
1.028
1.014
1.014
1.022
1.020
1.020
1.010
1.004
1.006
1.004
0.996
0.994
0.986
0.990
1.000
0.994
0.990
0.988
0.998
1.002
0.996
0.992
0.984
0.984
0.986
0.952
1.030
0.960
0.876
1.032
1.014
1.012
1.000
0.998
1.008
1.008
1.004
1.002
0.990
1.004
1.006
0.996
0.994
0.970
0.964
0.994
0.972
0.990
0.882
0.836
0.958
1.030
0.990
0.988
0.986
0.994
1.008
1.008
1.000
0.996
1.000
1.012
1.016
1.012
1.012
1.010
1.024
1.038
1.038
1.038
1.026
1.036
1.044
1.038
1.026
1.018
1.022
1.026
1.024
1.022
1.004
1.006
1.012
1.012
1.010
1.002
1.000
1.008
0.996
0.996
0.988
0.984
0.992
0.986
0.986
0.976
0.974
0.978
0.982
0.974
0.980
0.978
0.986
1.002
1.006
1.010
1.002
1.006
1.020
1.018
1.014
0.996
0.996
1.004
1.004
0.998
1.006
0.998
0.996
1.002
1.002
1.004
1.000
0.998
1.004
1.006
1.004
1.000
0.962
1.034
1.010
1.010
1.008
1.006
0.986
1.032
1.012
1.008
0.998
1.002
1.012
1.014
1.010
1.002
0.998
1.008
1.000
1.000
0.990
0.984
0.994
0.994
0.990
0.982
0.976
0.956
0.904
0.954
0.952
0.858
0.842
0.962
1.006
1.018
0.984
0.930
0.950
1.010
1.020
0.992
0.912
0.932
1.046
1.018
1.028
1.012
1.014
1.024
1.020
1.012
1.008
1.004
1.010
1.004
1.012
1.004
0.994
0.994
0.994
0.988
0.982
0.980
0.990
0.992
1.002
1.002
0.998
0.996
1.016
1.020
1.026
1.016
1.004
1.004
1.002
0.994
0.990
0.986
0.990
1.010
1.018
1.020
1.012
1.012
1.028
1.024
1.022
1.014
1.004
1.010
1.012
1.006
0.998
0.994
1.004
1.010
1.002
0.994
1.000
1.000
0.996
0.998
0.990
0.996
1.010
1.014
1.012
1.012
1.010
1.020
1.018
1.008
0.990
0.984
0.986
0.984
0.982
0.976
0.912
0.914
1.022
0.998
0.996
0.992
0.996
1.004
0.994
0.996
0.990
0.990
1.004
1.012
1.010
1.010
1.008
1.020
1.028
1.020
1.014
1.006
1.012
1.014
1.010
1.012
1.004
1.012
1.018
1.014
1.012
1.008
1.000
1.010
1.018
1.008
1.002
1.000
1.016
1.012
1.004
0.994
0.992
1.000
1.000
0.996
0.996
0.996
1.002
1.002
0.994
0.990
1.000
1.008
1.006
1.002
0.996
1.004
1.010
1.004
1.008
0.994
0.992
0.998
0.996
0.994
0.994
0.990
0.986
0.992
0.990
0.988
0.982
0.978
0.938
0.962
1.034
0.990
0.982
0.992
0.998
0.994
0.992
0.990
0.998
1.008
1.006
1.002
0.994
0.996
1.000
1.004
1.004
0.994
0.990
0.996
1.000
0.998
0.988
0.972
0.964
0.924
0.950
1.016
0.932
0.940
1.060
1.028
1.036
1.028
1.030
1.048
1.044
1.034
1.014
1.008
1.010
1.008
1.004
0.992
0.990
0.998
0.998
0.992
0.982
0.986
0.996
1.002
0.998
0.996
0.992
1.008
1.010
1.004
1.006
0.994
0.996
1.002
0.998
0.996
0.994
0.992
1.006
1.000
0.998
0.992
0.982
0.864
0.912
0.998
1.008
0.988
0.984
1.002
1.002
0.998
0.994
0.984
1.004
1.006
1.006
1.006
1.008
1.026
1.032
1.034
1.026
1.024
1.020
1.024
1.014
1.006
1.000
1.010
1.014
1.010
1.006
1.000
1.004
1.014
1.010
1.014
1.010
1.000
1.008
1.016
1.008
1.006
0.996
1.004
1.004
1.002
0.996
0.990
0.990
0.944
1.004
0.986
0.880
0.918
1.040
1.006
1.002
0.994
0.990
0.988
0.984
0.980
0.976
0.974
0.992
0.988
0.988
0.984
0.978
0.972
0.978
1.020
0.998
0.930
1.012
1.058
1.018
1.014
1.012
1.016
1.018
1.010
1.004
1.000
1.008
1.014
1.010
1.006
1.000
1.016
1.020
1.022
1.016
1.012
1.014
1.018
1.016
1.012
0.998
0.994
1.000
1.004
1.000
0.990
0.988
0.996
1.010
1.016
1.010
1.008
1.022
1.030
1.026
1.028
1.014
1.014
1.018
1.016
1.018
1.008
1.010
1.020
1.016
1.010
1.002
0.996
1.004
0.998
1.000
0.990
0.988
0.988
0.930
0.968
0.982
0.870
0.858
0.996
1.034
1.020
1.008
1.002
1.022
1.020
1.026
1.016
1.012
1.032
1.026
1.020
1.018
1.014
1.024
1.022
1.014
1.004
1.006
1.014
1.002
0.994
0.984
0.990
0.996
0.996
0.986
0.984
0.992
1.006
1.000
1.000
0.998
1.004
1.012
1.014
1.012
0.998
0.994
0.998
0.998
0.994
1.006
0.996
0.994
1.006
1.006
1.000
1.008
1.000
1.004
1.010
1.008
1.004
0.994
0.990
0.998
0.996
0.992
0.990
0.990
1.010
1.024
1.028
1.032
1.018
1.022
1.030
1.026
1.020
1.008
1.000
1.008
1.000
1.000
0.990
0.994
0.996
0.992
0.988
0.984
0.998
0.998
0.990
0.988
0.996
1.002
1.002
1.000
0.996
1.010
1.012
1.014
1.006
1.008
1.014
1.022
1.018
1.014
1.008
0.998
1.006
1.004
0.994
0.980
0.976
0.978
0.998
0.988
0.984
0.988
0.976
1.014
1.002
0.998
0.994
0.992
1.008
1.008
1.006
0.998
0.998
1.008
1.014
1.012
1.004
1.012
1.022
1.024
1.020
1.012
1.020
1.024
1.026
1.022
1.006
1.016
1.020
1.020
1.014
1.008
1.000
1.000
0.996
0.988
0.982
0.986
1.006
1.014
1.026
1.034
1.018
1.026
1.034
1.026
1.028
1.020
1.018
1.028
1.020
1.018
1.010
1.010
1.016
1.020
1.028
1.022
1.010
1.018
1.026
1.018
1.012
1.002
1.010
1.018
1.014
1.018
1.006
1.014
1.024
1.010
1.010
0.992
0.988
0.994
0.994
0.998
0.982
0.976
0.984
1.026
1.000
0.998
0.990
0.960
0.940
0.982
1.042
1.008
0.974
0.926
1.040
1.032
1.018
1.014
1.012
1.016
1.016
1.010
1.002
1.000
1.004
1.004
1.000
0.996
0.990
0.996
0.998
0.996
0.992
0.986
0.920
0.924
1.028
0.988
0.984
0.992
1.002
0.996
0.996
0.990
0.992
1.000
1.000
0.998
0.994
0.992
0.990
0.986
0.976
0.980
0.958
0.954
0.976
1.022
0.902
0.870
1.032
1.014
1.016
1.010
0.998
1.000
1.008
1.004
1.006
0.998
1.006
1.012
1.008
1.008
0.998
0.994
1.002
1.000
0.996
0.992
0.988
0.998
1.006
1.006
1.004
0.998
0.992
1.000
1.004
1.002
0.994
1.000
1.010
1.002
1.004
1.006
1.008
1.026
1.034
1.028
1.028
1.012
1.018
1.028
1.012
0.998
0.990
1.000
1.006
1.010
1.000
1.006
1.026
1.040
1.042
1.042
1.028
1.032
1.042
1.030
1.028
1.010
1.006
1.012
1.010
1.012
1.006
0.996
0.998
0.992
0.984
0.984
0.982
0.986
1.002
1.000
1.008
1.000
1.002
1.006
1.014
1.008
1.006
0.994
1.000
1.006
1.004
1.000
0.994
0.996
1.000
1.000
1.000
0.996
0.990
0.998
1.000
0.996
0.990
0.984
0.988
0.992
0.992
0.988
0.988
0.986
0.998
0.998
0.996
0.988
0.986
0.994
0.996
0.990
0.984
0.980
0.986
0.988
0.982
0.984
0.938
0.822
0.950
1.032
0.998
0.992
0.988
1.016
1.026
1.022
1.018
1.014
1.020
1.024
1.020
1.008
1.000
1.006
1.006
1.002
1.002
0.996
1.000
1.004
0.998
0.990
0.992
1.002
1.020
1.016
1.010
1.008
1.022
1.028
1.012
1.004
0.998
1.006
1.010
1.004
0.996
0.998
1.004
1.002
1.000
0.990
0.990
1.010
1.014
1.022
1.014
1.012
1.028
1.028
1.030
1.022
1.018
1.024
1.024
1.020
1.010
1.004
1.008
1.012
1.012
1.010
0.998
0.992
1.004
1.000
0.990
0.998
0.988
0.990
0.990
0.984
0.986
0.978
0.970
0.940
1.048
1.010
1.000
0.996
1.006
1.014
1.008
1.004
0.996
1.002
1.008
1.002
1.006
0.998
1.004
1.022
1.018
1.016
1.010
1.010
1.020
1.020
1.016
1.006
1.008
1.016
1.014
1.010
1.006
1.004
1.016
1.006
1.006
1.000
0.988
0.946
0.884
0.916
0.946
0.936
0.870
0.858
1.028
1.008
1.016
1.020
1.012
1.020
1.032
1.024
1.018
1.008
1.014
1.016
1.016
1.006
1.002
1.012
1.010
1.008
1.004
0.994
1.008
1.010
0.994
0.990
0.990
0.998
0.994
1.016
0.936
0.844
0.988
1.002
0.992
0.986
0.888
0.844
1.004
1.018
1.002
1.000
1.002
1.010
1.016
1.016
1.016
1.000
1.000
1.004
0.996
0.992
0.986
0.986
0.990
0.984
0.978
0.972
0.986
0.994
0.998
1.000
0.996
1.006
1.012
1.006
1.002
0.992
1.002
1.012
1.004
1.010
1.000
1.006
1.020
1.014
1.014
1.002
1.000
1.010
1.008
1.004
0.994
0.990
0.992
0.956
0.934
0.916
0.848
0.890
1.034
1.012
1.014
1.014
1.008
1.026
1.026
1.016
1.008
0.998
0.996
0.988
0.986
0.978
0.980
0.914
0.900
1.026
0.992
0.972
0.902
0.990
1.052
1.000
0.992
0.986
0.990
0.960
0.976
0.930
0.844
0.852
1.002
1.028
1.022
1.014
1.010
1.020
1.018
1.016
1.010
1.010
1.016
1.016
1.008
1.000
1.000
1.008
1.010
0.996
1.000
0.996
1.006
1.016
1.020
1.018
1.026
1.028
1.032
1.036
1.032
1.026
1.028
1.030
1.034
1.030
1.024
1.022
1.028
1.022
1.016
1.008
1.010
1.012
1.014
1.012
0.998
1.000
0.996
0.988
0.978
0.980
0.980
1.004
1.010
1.016
1.018
1.012
1.018
1.020
1.006
1.004
0.994
0.994
0.966
0.948
0.950
0.966
0.980
0.884
0.848
0.976
1.008
1.026
0.990
0.900
0.962
1.050
1.000
1.006
0.994
0.994
1.004
1.008
1.000
0.998
0.996
1.000
1.000
0.996
0.992
0.984
0.986
0.932
0.908
0.956
0.852
0.842
0.976
1.030
1.008
1.000
0.998
0.976
1.044
1.012
1.012
1.002
1.010
1.002
0.998
0.986
0.984
0.886
0.932
1.044
1.004
1.008
1.022
1.036
1.032
1.028
1.018
1.018
1.008
0.998
0.994
0.998
1.010
1.016
1.022
1.014
1.020
1.028
1.026
1.028
1.018
1.010
1.018
1.016
1.010
1.000
0.900
0.928
1.018
1.024
0.970
0.848
1.006
1.038
1.012
1.014
1.010
1.034
1.042
1.040
1.038
1.030
1.026
1.036
1.032
1.028
1.018
1.012
1.024
1.026
1.030
1.012
1.008
1.012
1.016
1.012
1.000
0.990
1.002
1.008
1.004
1.006
0.994
0.994
1.006
1.004
1.006
1.000
1.002
1.008
1.022
1.020
1.014
1.008
1.022
1.020
1.016
0.998
0.998
1.006
1.008
1.000
0.992
0.998
1.004
1.002
0.994
0.990
0.904
0.930
0.962
1.040
0.996
0.994
1.002
1.000
1.004
0.994
0.984
0.984
0.994
1.000
0.998
0.994
0.988
0.992
1.000
0.992
0.990
0.850
0.822
0.944
1.052
1.018
1.020
1.018
1.026
1.034
1.030
1.032
1.014
1.006
1.012
1.016
1.014
1.012
1.008
1.010
1.016
1.010
1.004
0.996
1.000
1.002
0.996
0.990
0.994
0.996
1.008
1.010
1.008
1.002
0.998
0.996
0.996
1.000
0.998
0.992
1.004
1.012
1.006
1.006
1.000
0.994
1.000
0.994
0.994
0.984
0.990
1.000
1.016
1.012
1.010
1.010
1.008
1.016
1.020
1.016
1.008
1.008
1.024
1.016
1.016
0.998
1.002
1.006
1.006
1.004
0.994
0.994
0.998
1.008
1.004
1.002
1.006
0.996
1.008
1.008
1.006
1.014
1.006
1.006
1.014
1.012
1.008
1.004
1.000
1.002
0.992
0.982
0.934
0.826
0.862
0.962
1.040
1.000
0.994
0.996
1.012
1.010
1.010
0.996
0.998
1.004
1.002
0.998
0.998
0.984
0.986
0.906
0.940
0.890
0.824
0.882
1.028
1.000
1.002
1.004
1.006
1.018
1.012
1.018
1.000
1.004
1.004
1.008
0.996
0.996
0.994
1.002
1.004
0.998
0.996
0.992
1.006
1.014
1.008
0.998
0.998
1.014
1.026
1.016
1.014
1.006
1.016
1.018
1.012
1.006
1.000
1.014
1.024
1.016
1.012
1.010
1.022
1.024
1.020
1.020
1.010
1.006
1.012
1.000
0.994
0.982
0.958
0.912
0.932
0.922
0.844
0.878
1.032
0.996
1.004
1.000
1.004
1.008
1.000
1.004
0.994
1.000
1.008
1.008
1.004
1.000
1.000
1.012
1.012
1.008
1.000
1.000
1.012
1.016
1.016
1.008
1.002
1.006
1.012
1.002
0.996
0.990
0.984
0.932
0.998
0.978
0.960
0.860
0.856
1.026
1.020
1.014
1.012
1.006
1.024
1.018
1.014
1.002
0.996
1.000
0.998
1.000
0.990
0.990
0.996
1.006
1.000
0.996
0.992
0.992
1.002
1.012
1.010
1.012
1.004
1.010
1.008
0.994
[truncated: 692,605 more chars]
