# Supplementary material for: Stress among on-duty firefighters: an ambulatory assessment study
Source: PeerJ. 2018 Dec 11;6:e5967. doi: 10.7717/peerj.5967 (PMC6294048; doi:10.7717/peerj.5967)
Supplement: Supplemental Information 1 [file peerj-06-5967-s001.zip › RAW_DATA/FF14_2.rr]

7.884
0.676
0.684
0.680
0.660
0.648
0.710
0.704
0.730
0.762
0.770
0.684
0.658
0.626
0.618
0.658
0.716
0.806
0.748
0.774
0.832
0.868
0.850
0.810
0.726
0.708
0.694
0.668
0.646
0.632
0.650
0.664
0.696
0.652
0.628
0.614
0.614
0.636
0.742
0.906
0.738
0.722
0.742
0.746
0.788
0.778
0.806
0.844
0.882
0.902
0.848
0.808
0.812
0.814
0.780
0.718
0.674
0.646
0.634
0.652
0.722
0.786
0.792
0.858
0.782
0.752
0.764
0.792
0.804
0.768
0.768
0.776
0.790
0.840
0.800
0.770
0.808
0.898
0.894
0.834
0.848
0.866
0.876
0.798
0.748
0.798
0.812
0.766
0.776
0.796
0.810
0.764
0.796
0.830
0.860
0.830
0.786
0.804
0.822
0.770
0.754
0.804
0.788
0.774
0.834
0.906
0.860
0.836
0.850
0.812
0.796
0.860
0.818
0.812
0.802
0.706
0.718
0.662
0.742
0.874
0.850
0.742
0.670
0.666
0.672
0.684
0.824
0.784
0.770
0.750
0.786
0.846
0.882
0.862
0.756
0.754
0.764
0.756
0.754
0.746
0.704
0.690
0.462
1.138
0.614
0.604
0.680
0.850
0.850
0.878
0.870
0.870
0.744
0.732
0.742
0.814
0.826
0.714
0.708
0.714
0.804
0.796
0.852
0.876
0.830
0.848
0.838
0.838
0.790
0.786
0.776
0.822
0.810
0.822
0.770
0.796
0.750
0.806
0.812
0.910
0.856
0.828
0.840
0.830
0.816
0.766
0.786
0.788
0.804
0.794
0.808
0.832
0.768
0.802
0.816
0.854
0.840
0.750
0.768
0.678
0.654
0.648
0.644
0.622
0.604
0.598
0.652
0.692
0.770
0.856
0.830
0.842
0.800
0.748
0.730
0.710
0.708
0.700
0.696
0.686
0.698
0.722
0.738
0.758
0.758
0.762
0.784
0.818
0.822
0.842
0.820
0.788
0.776
0.714
0.740
0.770
0.796
0.794
0.802
0.778
0.756
0.756
0.694
0.650
0.634
0.636
0.638
0.656
0.652
0.760
0.786
0.790
0.788
0.810
0.820
0.836
0.800
0.796
0.722
0.690
0.670
0.682
0.734
0.778
0.826
0.844
0.880
0.878
0.870
0.852
0.808
0.772
0.794
0.744
0.776
0.748
0.744
0.754
0.700
0.714
0.730
0.682
0.658
0.660
0.658
0.670
0.660
0.636
0.634
0.652
0.644
0.652
0.694
0.648
0.632
0.658
0.726
0.832
0.846
0.826
0.808
0.754
0.730
0.732
0.698
0.698
0.726
0.816
0.902
0.870
0.822
0.848
0.836
0.810
0.818
0.760
0.668
0.670
0.618
0.634
0.656
0.696
0.756
0.768
0.750
0.776
0.750
0.742
0.702
0.670
0.652
0.622
0.616
0.618
0.630
0.678
0.704
0.750
0.776
0.730
0.728
0.734
0.760
0.780
0.794
0.800
0.810
0.790
0.746
0.724
0.710
0.714
0.738
0.762
0.782
0.722
0.718
0.748
0.746
0.694
0.686
0.734
0.776
0.792
0.796
0.786
0.740
0.722
0.750
0.816
0.840
0.840
0.752
0.756
0.748
0.674
0.648
0.662
0.700
0.790
0.836
0.860
0.840
0.896
0.886
0.800
0.776
0.780
0.776
0.776
0.784
0.762
0.722
0.728
0.758
0.802
0.862
0.834
0.892
0.966
0.870
0.834
0.794
0.790
0.840
0.834
0.790
0.738
0.764
0.796
0.800
0.750
0.780
0.762
0.804
0.714
0.750
0.756
0.740
0.722
0.728
0.728
0.738
0.736
0.724
0.700
0.666
0.680
0.700
0.728
0.748
0.744
0.740
0.706
0.662
0.632
0.626
0.624
0.612
0.626
0.660
0.692
0.710
0.834
0.852
0.806
0.730
0.692
0.636
0.632
0.616
0.618
0.648
0.678
0.698
0.702
0.660
0.636
0.618
0.624
0.654
0.848
0.896
0.914
0.906
0.908
0.850
0.800
0.784
0.750
0.720
0.678
0.648
0.648
0.656
0.678
0.698
0.758
0.808
0.786
0.804
0.776
0.780
0.736
0.784
0.880
0.900
0.822
0.816
0.826
0.760
0.772
0.774
0.714
0.744
0.750
0.752
0.734
0.726
0.790
0.814
0.850
0.850
0.852
0.822
0.812
0.802
0.802
0.796
0.790
0.780
0.728
0.760
0.762
0.778
0.798
0.822
0.820
0.834
0.796
0.750
0.756
0.816
0.814
0.788
0.786
0.838
0.840
0.794
0.774
0.802
0.840
0.860
0.836
0.806
0.732
0.716
0.728
0.708
0.702
0.716
0.744
0.778
0.714
0.720
0.722
0.706
0.698
0.684
0.670
0.666
0.652
0.640
0.626
0.620
0.642
0.632
0.638
0.624
0.636
0.678
0.850
0.948
0.910
0.866
0.834
0.770
0.762
0.750
0.758
0.744
0.746
0.726
0.694
0.688
0.658
0.654
0.718
0.764
0.804
0.850
0.776
0.744
0.734
0.720
0.736
0.740
0.668
0.668
0.710
0.798
0.860
0.796
0.788
0.812
0.818
0.758
0.754
0.768
0.786
0.776
0.804
0.794
0.834
0.862
0.846
0.816
0.782
0.714
0.738
0.770
0.798
0.798
0.768
0.820
0.814
0.764
0.826
0.776
0.730
0.796
0.842
0.786
0.816
0.868
0.834
0.824
0.832
0.816
0.844
0.794
0.782
0.768
0.780
0.798
0.772
0.780
0.740
0.726
0.706
0.658
0.690
0.726
0.694
0.704
0.722
0.766
0.958
0.922
0.790
0.736
0.740
0.770
0.820
0.930
0.834
0.870
0.810
0.808
0.742
0.712
0.722
0.670
0.644
0.644
0.642
0.700
0.812
0.908
0.912
0.868
0.814
0.764
0.734
0.706
0.718
0.728
0.780
0.808
0.864
0.848
0.812
0.816
0.820
0.756
0.782
0.748
0.748
0.766
0.790
0.800
0.802
0.768
0.768
0.780
0.706
0.648
0.610
0.658
0.666
0.722
0.764
0.750
0.748
0.744
0.734
0.732
0.718
0.678
0.654
0.642
0.648
0.690
0.762
0.752
0.802
0.820
0.842
0.862
0.752
0.720
0.700
0.670
0.654
0.702
0.786
0.934
0.926
0.896
0.806
0.756
0.730
0.724
0.730
0.762
0.730
0.762
0.752
0.754
0.742
0.730
0.708
0.708
0.696
0.650
0.636
0.618
0.666
0.574
0.618
0.686
0.940
0.968
0.960
0.904
0.862
0.876
0.802
0.756
0.738
0.756
0.832
0.766
0.782
0.758
0.730
0.738
0.746
0.734
0.728
0.726
0.706
0.696
0.706
0.716
0.708
0.702
0.700
0.694
0.654
0.642
0.624
0.614
0.628
0.672
0.798
0.814
0.798
0.778
0.748
0.730
0.704
0.676
0.650
0.640
0.646
0.686
0.706
0.716
0.878
0.922
0.774
0.748
0.788
0.760
0.748
0.724
0.720
0.742
0.746
0.748
0.738
0.726
0.680
0.672
0.670
0.730
0.780
0.820
0.798
0.744
0.738
0.754
0.802
0.780
0.888
0.834
0.812
0.784
0.788
0.770
0.754
0.744
0.758
0.766
0.776
0.828
0.818
0.832
0.788
0.820
0.824
0.820
0.756
0.738
0.714
0.674
0.674
0.690
0.700
0.722
0.676
0.662
0.664
0.678
0.732
0.784
0.770
0.744
0.720
0.690
0.644
0.636
0.636
0.614
0.616
0.614
0.624
0.640
0.688
0.776
0.770
0.708
0.678
0.684
0.690
0.708
0.720
0.678
0.696
0.718
0.764
0.744
0.748
0.738
0.714
0.708
0.688
0.666
0.668
0.688
0.716
0.730
0.750
0.748
0.700
0.666
0.668
0.688
0.698
0.718
0.694
0.662
0.610
0.614
0.614
0.618
0.656
0.802
0.758
0.702
0.670
0.616
0.628
0.612
0.604
0.614
0.594
0.602
0.592
0.596
0.606
0.606
0.582
0.598
0.596
0.616
0.630
0.624
0.640
0.638
0.646
0.648
0.656
0.620
0.600
0.596
0.592
0.610
0.658
0.634
0.678
0.688
0.690
0.746
0.676
0.722
0.716
0.700
0.702
0.678
0.656
0.642
0.654
0.702
0.696
0.678
0.720
0.710
0.704
0.686
0.666
0.634
0.626
0.610
0.602
0.600
0.630
0.636
0.648
0.720
0.740
0.704
0.702
0.672
0.620
0.662
0.672
0.694
0.654
0.676
0.662
0.676
0.642
0.656
0.626
0.616
0.608
0.610
0.610
0.638
0.666
0.656
0.642
0.636
0.612
0.590
0.594
0.576
0.576
0.572
0.586
0.600
0.614
0.626
0.628
0.632
0.622
0.596
0.586
0.588
0.556
0.598
0.626
0.656
0.684
0.682
0.688
0.670
0.636
0.638
0.616
0.596
0.590
0.580
0.582
0.566
0.564
0.576
0.574
0.578
0.572
0.592
0.592
0.638
0.628
0.656
0.642
0.670
0.668
0.686
0.674
0.650
0.646
0.632
0.614
0.604
0.600
0.616
0.656
0.674
0.662
0.646
0.660
0.690
0.724
0.682
0.676
0.676
0.692
0.674
0.662
0.652
0.660
0.660
0.648
0.636
0.634
0.620
0.618
0.628
0.630
0.636
0.668
0.672
0.710
0.762
0.780
0.756
0.678
0.664
0.656
0.658
0.668
0.676
0.640
0.636
0.648
0.702
0.710
0.668
0.678
0.660
0.658
0.646
0.642
0.620
0.638
0.632
0.650
0.674
0.652
0.622
0.622
0.632
0.674
0.680
0.702
0.682
0.658
0.646
0.630
0.646
0.674
0.716
0.748
0.712
0.682
0.664
0.676
0.722
0.730
0.722
0.720
0.812
0.736
0.774
0.784
0.768
0.718
0.722
0.682
0.650
0.642
0.624
0.668
0.720
0.864
0.846
0.842
0.756
0.744
0.782
0.776
0.786
0.740
0.774
0.750
0.712
0.714
0.684
0.714
0.796
0.886
0.912
0.820
0.858
0.844
0.772
0.854
0.874
0.944
0.886
0.808
0.736
0.722
0.674
0.668
0.686
0.688
0.738
0.840
0.882
0.816
0.748
0.742
0.738
0.746
0.762
0.694
0.692
0.716
0.824
0.920
0.842
0.914
0.852
0.856
0.792
0.728
0.706
0.768
0.820
0.852
0.752
0.794
0.798
0.770
0.726
0.736
0.764
0.740
0.708
0.716
0.744
0.808
0.848
0.880
0.896
0.834
0.838
0.868
0.956
0.860
0.778
0.808
0.842
0.918
0.928
0.904
0.830
0.834
0.884
0.796
0.824
0.862
0.914
0.972
0.770
0.698
0.668
0.724
0.834
0.934
0.854
0.818
0.780
0.780
0.788
0.806
0.792
0.778
0.748
0.748
0.770
0.796
0.792
0.786
0.782
0.830
0.846
0.898
0.922
0.882
0.840
0.798
0.752
0.772
0.818
0.848
0.736
0.746
0.764
0.754
0.738
0.758
0.760
0.728
0.732
0.670
0.636
0.644
0.604
0.626
0.608
0.582
0.570
0.580
0.588
0.626
0.640
0.654
0.688
0.722
0.704
0.694
0.638
0.642
0.644
0.646
0.710
0.782
0.856
0.816
0.756
0.708
0.650
0.640
0.638
0.684
0.712
1.034
0.912
0.868
0.844
0.776
0.768
0.708
0.720
0.700
0.712
0.706
0.688
0.692
0.696
0.738
0.730
0.738
0.712
0.688
0.676
0.676
0.670
0.666
0.662
0.672
0.714
0.802
0.798
0.706
0.694
0.676
0.652
0.624
0.614
0.604
0.612
0.612
0.628
0.628
0.648
0.656
0.744
0.774
0.736
0.720
0.706
0.718
0.732
0.752
0.746
0.754
0.746
0.738
0.724
0.696
0.664
0.676
0.706
0.784
0.776
0.906
0.848
0.804
0.790
0.750
0.740
0.722
0.736
0.688
0.642
0.636
0.628
0.610
0.628
0.636
0.642
0.638
0.586
0.614
0.602
0.606
0.598
0.612
0.618
0.608
0.658
0.620
0.648
0.628
0.598
0.600
0.588
0.572
0.570
0.586
0.566
0.562
0.576
0.600
0.638
0.608
0.652
0.648
0.626
0.652
0.654
0.622
0.626
0.616
0.624
0.598
0.620
0.650
0.670
0.668
0.676
0.788
0.832
0.786
0.752
0.680
0.646
0.596
0.628
0.624
0.638
0.646
0.626
0.618
0.608
0.580
0.570
0.586
0.570
0.580
0.574
0.582
0.582
0.586
0.586
0.610
0.632
0.646
0.652
0.656
0.662
0.664
0.656
0.650
0.630
0.612
0.392
0.220
0.622
0.650
0.622
0.598
0.598
0.594
0.594
0.582
0.582
0.570
0.576
0.568
0.574
0.566
0.560
0.556
0.560
0.570
0.576
0.590
0.592
0.582
0.564
0.564
0.556
0.560
0.584
0.590
0.624
0.660
0.682
0.688
0.658
0.638
0.634
0.636
0.642
0.664
0.682
0.692
0.676
0.670
0.682
0.692
0.680
0.642
0.622
0.622
0.610
0.600
0.616
0.640
0.654
0.652
0.676
0.684
0.674
0.648
0.638
0.634
0.636
0.666
0.656
0.660
0.706
0.668
0.672
0.674
0.652
0.636
0.640
0.610
0.634
0.640
0.652
0.636
0.618
0.656
0.670
0.666
0.642
0.620
0.612
0.618
0.608
0.614
0.618
0.594
0.586
0.416
0.542
0.588
0.598
0.656
0.624
0.594
0.616
0.596
0.590
0.574
0.572
0.574
0.582
0.584
0.582
0.582
0.594
0.604
0.608
0.584
0.582
0.586
0.594
0.590
0.584
0.584
0.570
0.566
0.572
0.586
0.576
0.584
0.590
0.614
0.594
0.596
0.626
0.604
0.594
0.598
0.604
0.614
0.616
0.622
0.610
0.614
0.600
0.594
0.590
0.580
0.582
0.576
0.574
0.582
0.610
0.650
0.690
0.692
0.722
0.698
0.696
0.682
0.670
0.658
0.646
0.634
0.640
0.608
0.616
0.614
0.632
0.636
0.626
0.630
0.618
0.616
0.614
0.596
0.602
0.610
0.618
0.616
0.614
0.618
0.630
0.646
0.626
0.624
0.620
0.600
0.578
0.574
0.582
0.580
0.580
0.582
0.592
0.612
0.586
0.618
0.642
0.662
0.652
0.650
0.652
0.654
0.300
0.336
0.668
0.650
0.628
0.620
0.608
0.598
0.602
0.610
0.608
0.598
0.608
0.600
0.596
0.600
0.612
0.614
0.628
0.634
0.670
0.696
0.736
0.722
0.716
0.664
0.646
0.630
0.614
0.632
0.684
0.660
0.654
0.642
0.644
0.664
0.678
0.666
0.654
0.670
0.660
0.640
0.642
0.624
0.636
0.608
0.596
0.622
0.680
0.726
0.700
0.686
0.654
0.614
0.616
0.594
0.572
0.556
0.550
0.546
0.536
0.538
0.546
0.548
0.554
0.548
0.560
0.580
0.608
0.624
0.626
0.628
0.610
0.598
0.592
0.596
0.598
0.590
0.576
0.558
0.546
0.550
0.558
0.564
0.582
0.588
0.578
0.560
0.574
0.566
0.564
0.576
0.566
0.570
0.562
0.560
0.558
0.552
0.546
0.538
0.544
0.538
0.562
0.580
0.602
0.588
0.590
0.586
0.580
0.590
0.588
0.592
0.600
0.596
0.602
0.606
0.608
0.640
0.640
0.654
0.632
0.626
0.608
0.602
0.598
0.592
0.600
0.628
0.646
0.616
0.588
0.576
0.596
0.592
0.622
0.654
0.644
0.630
0.616
0.604
0.596
0.580
0.564
0.564
0.556
0.552
0.544
0.542
0.540
0.552
0.590
0.600
0.584
0.592
0.592
0.594
0.598
0.602
0.598
0.598
0.574
0.582
0.578
0.576
0.580
0.570
0.572
0.578
0.586
0.590
0.594
0.598
0.618
0.614
0.622
0.618
0.626
0.606
0.598
0.584
0.564
0.560
0.556
0.560
0.568
0.578
0.586
0.598
0.646
0.650
0.610
0.608
0.592
0.594
0.596
0.618
0.622
0.618
0.614
0.610
0.608
0.598
0.600
0.604
0.598
0.614
0.596
0.580
0.580
0.592
0.610
0.600
0.588
0.582
0.584
0.578
0.568
0.556
0.558
0.560
0.554
0.560
0.560
0.586
0.588
0.594
0.600
0.618
0.594
0.674
0.634
0.622
0.600
0.582
0.568
0.568
0.564
0.564
0.584
0.602
0.626
0.624
0.674
0.718
0.718
0.714
0.674
0.650
0.660
0.672
0.664
0.626
0.598
0.586
0.576
0.574
0.570
0.566
0.572
0.564
0.568
0.570
0.566
0.566
0.572
0.574
0.576
0.570
0.570
0.564
0.564
0.564
0.558
0.554
0.546
0.546
0.540
0.542
0.554
0.570
0.576
0.566
0.570
0.564
0.572
0.566
0.558
0.558
0.550
0.548
0.544
0.544
0.540
0.532
0.536
0.536
0.546
0.546
0.548
0.542
0.544
0.544
0.544
0.538
0.542
0.542
0.542
0.540
0.540
0.536
0.534
0.532
0.526
0.534
0.532
0.532
0.536
0.532
0.534
0.546
0.556
0.558
0.588
0.666
0.700
0.624
0.642
0.586
0.596
0.580
0.568
0.576
0.588
0.598
0.584
0.604
0.612
0.648
0.634
0.640
0.664
0.670
0.698
0.670
0.634
0.638
0.600
0.582
0.576
0.574
0.590
0.654
0.776
0.806
0.776
0.700
0.628
0.592
0.582
0.588
0.582
0.574
0.566
0.560
0.554
0.552
0.546
0.552
0.558
0.582
0.594
0.606
0.608
0.584
0.586
0.584
0.600
0.624
0.648
0.624
0.624
0.582
0.596
0.596
0.598
0.600
0.602
0.620
0.612
0.636
0.618
0.622
0.582
0.582
0.590
0.580
0.564
0.576
0.564
0.554
0.536
0.546
0.536
0.526
0.532
0.528
0.536
0.538
0.546
0.530
0.538
0.534
0.532
0.528
0.526
0.520
0.538
0.548
0.558
0.606
0.624
0.592
0.588
0.584
0.576
0.580
0.578
0.572
0.576
0.572
0.560
0.556
0.550
0.550
0.548
0.564
0.590
0.596
0.620
0.624
0.634
0.628
0.592
0.700
0.640
0.634
0.612
0.590
0.588
0.574
0.568
0.568
0.564
0.580
0.592
0.598
0.612
0.608
0.622
0.680
0.754
0.756
0.720
0.664
0.616
0.628
0.634
0.636
0.612
0.598
0.594
0.580
0.566
0.556
0.550
0.540
0.538
0.540
0.548
0.574
0.634
0.662
0.664
0.656
0.652
0.646
0.640
0.630
0.618
0.594
0.596
0.588
0.588
0.570
0.612
0.696
0.644
0.664
0.668
0.668
0.686
0.674
0.670
0.680
0.678
0.654
0.640
0.630
0.626
0.620
0.670
0.698
0.688
0.696
0.666
0.640
0.634
0.640
0.618
0.632
0.624
0.618
0.590
0.598
0.590
0.588
0.608
0.620
0.620
0.642
0.656
0.670
0.672
0.644
0.630
0.606
0.580
0.586
0.590
0.586
0.572
0.560
0.560
0.556
0.564
0.560
0.566
0.582
0.602
0.642
0.678
0.660
0.622
0.630
0.626
0.610
0.598
0.590
0.574
0.572
0.576
0.582
0.596
0.628
0.662
0.666
0.644
0.652
0.646
0.644
0.626
0.610
0.606
0.630
0.650
0.666
0.684
0.680
0.650
0.642
0.638
0.646
0.648
0.626
0.652
0.684
0.686
0.694
0.686
0.656
0.658
0.650
0.656
0.676
0.720
0.670
0.686
0.672
0.658
0.656
0.650
0.632
0.634
0.644
0.658
0.672
0.698
0.692
0.644
0.646
0.634
0.610
0.614
0.638
0.620
0.634
0.664
0.680
0.672
0.652
0.632
0.630
0.636
0.656
0.660
0.666
0.660
0.658
0.634
0.646
0.654
0.660
0.648
0.658
0.636
0.636
0.644
0.654
0.672
0.654
0.632
0.616
0.604
0.580
0.566
0.596
0.652
0.198
0.560
0.364
0.400
0.718
0.740
0.612
0.210
0.754
0.692
0.644
0.646
0.628
0.620
0.636
0.646
0.650
0.650
0.638
0.634
0.638
0.642
0.646
0.608
0.612
0.610
0.606
0.632
0.642
0.652
0.680
0.722
0.730
0.712
0.652
0.628
0.616
0.600
0.586
0.586
0.598
0.638
0.640
0.686
0.696
0.720
0.678
0.642
0.642
0.630
0.620
0.620
0.632
0.648
0.634
0.622
0.626
0.610
0.590
0.578
0.574
0.564
0.560
0.556
0.562
0.626
0.684
0.678
0.658
0.636
0.614
0.606
0.594
0.590
0.582
0.578
0.588
0.608
0.644
0.658
0.624
0.650
0.678
0.694
0.708
0.664
0.634
0.638
0.628
0.624
0.628
0.608
0.600
0.618
0.598
0.638
0.600
0.604
0.602
0.592
0.588
0.568
0.556
0.564
0.564
0.574
0.574
0.576
0.576
0.566
0.568
0.564
0.562
0.556
0.558
0.552
0.548
0.548
0.550
0.558
0.562
0.564
0.552
0.552
0.548
0.552
0.570
0.602
0.624
0.610
0.604
0.586
0.580
0.578
0.582
0.586
0.606
0.614
0.600
0.586
0.584
0.632
0.800
0.568
0.894
0.826
0.800
0.706
0.692
0.620
0.582
0.580
0.562
0.554
0.546
0.540
0.540
0.544
0.552
0.552
0.556
0.566
0.576
0.562
0.562
0.572
0.588
0.580
0.576
0.586
0.594
0.598
0.612
0.630
0.622
0.602
0.608
0.648
0.672
0.652
0.638
0.636
0.636
0.640
0.634
0.634
0.592
0.602
0.606
0.572
0.588
0.576
0.586
0.618
0.642
0.666
0.676
0.672
0.638
0.654
0.666
0.688
0.654
0.658
0.634
0.640
0.650
0.662
0.668
0.652
0.652
0.636
0.634
0.642
0.642
0.658
0.648
0.688
0.722
0.720
0.738
0.748
0.724
0.720
0.722
0.736
0.712
0.712
0.702
0.714
0.694
0.674
0.650
0.646
0.626
0.632
0.620
0.618
0.626
0.620
0.632
0.656
0.654
0.654
0.640
0.642
0.642
0.632
0.588
0.588
0.610
0.574
0.590
0.586
0.564
0.576
0.578
0.568
0.582
0.594
0.616
0.616
0.614
0.606
0.622
0.602
0.598
0.598
0.614
0.610
0.628
0.658
0.636
0.626
0.628
0.636
0.666
0.710
0.664
0.678
0.700
0.702
0.752
0.784
0.738
0.718
0.710
0.712
0.726
0.674
0.642
0.666
0.684
0.660
0.648
0.644
0.662
0.686
0.652
0.694
0.778
0.820
0.790
0.678
0.634
0.640
0.646
0.702
0.732
0.740
0.698
0.676
0.638
0.642
0.684
0.740
0.794
0.710
0.768
0.778
0.776
0.770
0.810
0.832
0.850
0.784
0.782
0.710
0.720
0.700
0.692
0.660
0.698
0.850
0.920
0.854
0.786
0.700
0.680
0.676
0.692
0.708
0.738
0.786
0.864
0.860
0.870
0.828
0.812
0.788
0.728
0.730
0.758
0.840
0.870
0.798
0.762
0.748
0.696
0.710
0.722
0.688
0.722
0.726
0.724
0.726
0.726
0.686
0.658
0.662
0.664
0.690
0.822
0.860
0.752
0.770
0.786
0.714
0.718
0.772
0.792
0.722
0.742
0.794
0.712
0.734
0.772
0.708
0.770
0.766
0.700
0.744
0.762
0.766
0.826
0.840
0.722
0.756
0.666
0.224
0.400
0.608
0.600
0.616
0.584
0.580
0.628
1.136
0.912
0.924
0.896
0.876
0.724
0.704
0.674
0.656
0.644
0.672
0.682
0.714
0.742
0.780
0.768
0.750
0.708
0.688
0.678
0.698
0.716
0.754
0.722
0.718
0.712
0.660
0.640
0.638
0.626
0.608
0.630
0.648
0.660
0.722
0.686
0.664
0.656
0.694
0.686
0.672
0.652
0.652
0.674
0.700
0.684
0.690
0.732
0.822
0.756
0.732
0.752
0.716
0.724
0.750
0.726
0.712
0.778
0.822
0.730
0.764
0.732
0.726
0.730
0.716
0.706
0.718
0.694
0.706
0.708
0.706
0.648
0.680
0.752
0.744
0.672
0.692
0.694
0.682
0.708
0.724
0.694
0.748
0.716
0.732
0.886
0.894
0.822
0.826
0.856
0.734
0.722
0.720
0.698
0.688
0.660
0.674
0.776
0.954
0.902
0.760
0.698
0.668
0.652
0.678
0.698
0.750
0.700
0.744
0.734
0.766
0.772
0.794
0.786
0.736
0.744
0.744
0.824
0.750
0.786
1.034
0.756
0.698
0.692
0.670
0.654
0.712
0.912
0.798
0.806
0.794
0.754
0.798
0.826
0.916
0.836
0.834
0.752
0.794
0.812
0.820
0.792
0.684
0.664
0.640
0.674
0.758
0.878
0.906
0.812
0.776
0.676
0.680
0.688
0.732
0.730
0.838
0.824
0.736
0.748
0.766
0.742
0.740
0.700
0.746
0.782
0.714
0.706
0.660
0.650
0.646
0.612
0.608
0.618
0.630
0.622
0.616
0.620
0.642
0.720
0.914
0.806
0.828
0.752
0.794
0.800
0.762
0.780
0.798
0.732
0.758
0.768
0.740
0.778
0.772
0.816
0.824
0.902
0.794
0.786
0.788
0.796
0.776
0.808
0.852
0.866
0.866
0.796
0.812
0.812
0.758
0.772
0.786
0.754
0.768
0.768
0.752
0.784
0.788
0.738
0.768
0.792
0.784
0.744
0.790
0.808
0.754
0.796
0.792
0.730
0.770
0.776
0.728
0.774
0.810
0.748
0.752
0.768
0.750
0.768
0.768
0.756
0.746
0.768
0.746
0.768
0.784
0.752
0.796
0.812
0.750
0.778
0.732
0.700
0.722
0.700
0.714
0.728
0.756
0.830
0.758
0.770
0.770
0.720
0.782
0.762
0.722
0.740
0.778
0.760
0.796
0.760
0.756
0.714
0.746
0.766
0.744
0.746
0.708
0.688
0.726
0.734
0.740
0.766
0.764
0.776
0.866
0.742
0.738
0.732
0.734
0.754
0.774
0.720
0.782
0.750
0.786
0.860
0.804
0.712
0.714
0.768
0.798
0.892
0.918
0.728
0.720
0.760
0.762
0.822
0.826
0.774
0.808
0.906
0.920
0.918
0.960
0.788
0.826
0.878
0.816
0.794
0.822
0.798
0.820
0.938
0.860
0.936
0.914
0.776
0.788
0.754
0.786
0.826
0.724
0.728
0.700
0.672
0.746
0.948
0.930
0.734
0.742
0.762
0.722
0.784
0.798
0.766
0.780
0.804
0.742
0.770
0.772
0.720
0.748
0.720
0.690
0.710
0.800
0.760
0.930
0.898
0.864
0.788
0.742
0.764
0.786
0.768
0.750
0.800
0.944
0.782
0.800
0.874
0.766
0.828
0.914
0.786
0.860
0.800
0.802
0.834
0.862
0.770
0.830
0.810
0.794
0.840
0.776
0.768
0.786
0.738
0.782
0.736
0.800
0.782
0.748
0.788
0.776
0.804
0.810
0.750
0.838
0.922
0.834
0.860
0.862
0.790
0.852
0.864
0.784
0.888
0.826
0.788
0.860
0.888
0.800
0.820
0.864
0.780
0.850
0.834
0.788
0.890
0.828
0.756
0.806
0.814
0.790
0.820
0.832
0.748
0.810
0.858
0.768
0.826
0.840
0.784
0.820
0.802
0.768
0.808
0.834
0.778
0.842
0.870
0.784
0.808
0.712
0.690
0.644
0.624
0.606
0.604
0.636
0.710
0.744
0.784
0.786
0.724
0.704
0.714
0.680
0.694
0.678
0.672
0.694
0.732
0.732
0.744
0.766
0.738
0.774
0.746
0.782
0.902
0.840
0.812
0.850
0.874
0.798
0.908
0.950
0.844
0.886
0.776
0.770
0.864
0.846
0.768
0.862
0.808
0.746
0.790
0.832
0.760
0.814
0.862
0.776
0.768
0.900
0.912
0.812
0.882
0.844
0.772
0.824
0.730
0.732
0.708
0.734
0.764
0.796
0.828
0.862
0.802
0.830
0.820
0.764
0.796
0.768
0.756
0.806
0.818
0.806
0.826
0.798
0.766
0.788
0.768
0.784
0.806
0.758
0.790
0.766
0.754
0.784
0.770
0.774
0.836
0.800
0.766
0.786
0.742
0.752
0.784
0.730
0.762
0.782
0.750
0.794
0.828
0.780
0.770
0.760
0.722
0.742
0.744
0.724
0.776
0.850
0.764
0.794
0.800
0.752
0.758
0.766
0.740
0.746
0.786
0.774
0.776
0.838
0.836
0.816
0.806
0.764
0.772
0.786
0.754
0.748
0.786
0.806
0.704
0.686
0.632
0.614
0.608
0.646
0.732
0.992
0.858
0.824
0.790
0.714
0.704
0.706
0.706
0.726
0.804
0.798
0.788
0.800
0.728
0.772
0.872
0.776
0.756
0.748
0.734
0.786
0.956
0.820
0.698
0.726
0.882
0.726
0.794
0.810
0.754
0.790
0.748
0.750
0.762
0.752
0.744
0.766
0.738
0.772
0.810
0.734
0.740
0.732
0.738
0.778
0.788
0.754
0.774
0.788
0.708
0.682
0.670
0.690
1.082
0.980
0.988
0.934
0.900
0.898
0.850
0.800
0.778
0.794
0.776
0.842
0.982
0.904
0.826
0.872
0.804
0.812
0.836
0.826
0.750
0.740
0.794
0.932
0.816
0.826
0.802
0.726
0.716
0.692
0.668
0.708
0.700
0.768
0.918
0.804
0.824
0.794
0.724
0.748
0.774
0.756
0.798
0.874
0.884
0.808
0.876
0.808
0.838
0.888
0.788
0.806
0.844
0.876
0.862
0.794
0.858
0.794
0.838
0.786
0.784
0.828
0.806
0.794
0.814
0.920
0.882
0.792
0.826
0.828
0.798
0.828
0.886
0.754
0.782
0.840
0.816
0.902
0.924
0.786
0.806
0.774
0.732
0.758
0.746
0.732
0.772
0.782
0.742
0.792
0.776
0.742
0.728
0.742
0.766
0.740
0.782
0.828
0.798
0.736
0.784
0.794
0.746
0.780
0.798
0.756
0.812
0.848
0.818
0.872
0.932
0.830
0.818
0.838
0.752
0.772
0.786
0.760
0.870
0.894
0.872
0.946
0.800
0.810
0.752
0.734
0.794
0.842
0.784
0.784
0.844
0.804
0.792
0.820
0.824
0.780
0.824
0.850
0.768
0.798
0.820
0.766
0.786
0.806
0.760
0.788
0.802
0.774
0.808
0.884
0.824
0.802
0.828
0.742
0.716
0.722
0.714
0.720
0.830
0.820
0.772
0.816
0.868
0.746
0.806
0.814
0.754
0.798
0.830
0.784
0.754
0.808
0.782
0.792
0.866
0.822
0.788
0.824
0.812
0.756
0.792
0.834
0.754
0.766
0.804
0.782
0.752
0.792
0.760
0.764
0.812
0.742
0.786
0.792
0.768
0.738
0.752
0.760
0.736
0.740
0.774
0.740
0.810
0.830
0.788
0.780
0.830
0.792
0.852
0.856
0.790
0.838
0.842
0.764
0.768
0.774
0.800
0.772
0.840
0.832
0.758
0.786
0.840
0.792
0.798
0.808
0.790
0.798
0.826
0.820
0.772
0.818
0.832
0.776
0.830
0.836
0.766
0.802
0.826
0.772
0.802
0.814
0.766
0.838
0.744
0.706
0.726
0.720
0.674
0.652
0.692
0.756
0.780
0.742
0.748
0.706
0.670
0.646
0.616
0.606
0.596
0.592
0.572
0.574
0.564
0.568
0.568
0.566
0.572
0.574
0.574
0.578
0.560
0.560
0.562
0.564
0.580
0.598
0.578
0.594
0.590
0.586
0.608
0.592
0.600
0.554
0.592
0.272
0.320
0.590
0.576
0.594
0.634
0.660
0.656
0.656
0.620
0.626
0.608
0.598
0.606
0.590
0.580
0.578
0.576
0.576
0.592
0.610
0.638
0.694
0.666
0.644
0.630
0.614
0.606
0.602
0.612
0.642
0.624
0.628
0.646
0.702
0.746
0.826
0.820
0.800
0.700
0.684
0.686
0.684
0.650
0.644
0.640
0.640
0.616
0.616
0.610
0.604
0.612
0.642
0.722
0.716
0.716
0.744
0.712
0.676
0.650
0.636
0.628
0.626
0.622
0.640
0.634
0.650
0.650
0.646
0.636
0.624
0.620
0.608
0.604
0.594
0.602
0.594
0.592
0.594
0.592
0.596
0.620
0.644
0.640
0.618
0.610
0.608
0.594
0.612
0.632
0.668
0.704
0.668
0.654
0.630
0.632
0.640
0.642
0.620
0.642
0.660
0.688
0.670
0.678
0.658
0.682
0.732
0.702
0.660
0.638
0.626
0.602
0.606
0.608
0.620
0.646
0.628
0.622
0.610
0.598
0.616
0.618
0.620
0.640
0.628
0.648
0.664
0.674
0.650
0.650
0.624
0.238
0.376
0.606
0.604
0.612
0.604
0.596
0.590
0.580
0.570
0.584
0.594
0.606
0.622
0.660
0.668
0.678
0.682
0.678
0.658
0.628
0.634
0.634
0.618
0.610
0.600
0.596
0.594
0.602
0.594
0.582
0.616
0.628
0.614
0.590
0.594
0.578
0.578
0.566
0.562
0.548
0.538
0.538
0.538
0.536
0.540
0.552
0.562
0.572
0.618
0.646
0.654
0.634
0.648
0.626
0.644
0.644
0.628
0.650
0.770
0.944
0.734
0.684
0.684
0.672
0.638
0.706
0.766
0.738
0.884
0.904
0.746
0.720
0.704
0.676
0.682
0.698
0.698
0.688
0.728
0.862
0.908
0.744
0.818
0.880
0.824
0.742
0.742
0.744
0.714
0.722
0.692
0.684
0.716
0.790
0.828
0.728
0.694
0.682
0.726
0.796
0.966
0.798
0.792
0.846
0.822
0.766
0.726
0.710
0.724
0.692
0.672
0.668
0.674
0.712
0.758
0.774
0.754
0.724
0.666
0.646
0.620
0.616
0.614
0.404
0.210
0.608
0.650
0.634
0.692
0.732
0.716
0.652
0.636
0.624
0.622
0.608
0.604
0.708
0.714
0.728
0.666
0.648
0.652
0.678
0.720
0.698
0.724
0.764
0.812
0.762
0.724
0.734
0.892
0.804
0.912
0.800
0.724
0.752
0.658
0.820
0.878
0.742
0.868
0.778
0.794
0.746
0.716
0.754
0.850
0.834
0.732
0.694
0.692
0.734
0.788
0.806
0.750
0.710
0.706
0.688
0.656
0.732
1.044
0.850
0.774
0.696
0.654
0.628
0.614
0.606
0.630
0.628
0.632
0.622
0.624
0.654
0.696
0.662
0.668
0.672
0.682
0.672
0.666
0.654
0.634
0.622
0.632
0.636
0.654
0.688
0.712
0.682
0.652
0.634
0.628
0.630
0.612
0.612
0.626
0.634
0.662
0.668
0.658
0.660
0.634
0.680
0.686
0.646
0.632
0.632
0.650
0.676
0.684
0.676
0.674
0.644
0.644
0.632
0.636
0.660
0.676
0.678
0.650
0.662
0.666
0.654
0.676
0.720
0.964
0.802
0.724
0.686
0.656
0.622
0.632
0.648
0.692
0.712
0.664
0.670
0.720
0.838
0.762
0.692
0.646
0.632
0.622
0.634
0.670
0.730
0.766
0.750
0.708
0.718
0.704
0.700
0.696
0.704
0.710
0.666
0.654
0.642
0.648
0.690
0.700
0.698
0.678
0.648
0.630
0.624
0.646
0.670
0.704
0.708
0.660
0.696
0.710
0.668
0.648
0.648
0.668
0.696
0.732
0.722
0.728
0.690
0.670
0.696
0.762
0.726
0.684
0.706
0.722
0.922
0.956
0.824
0.860
0.704
0.720
0.794
0.788
0.740
0.710
0.716
0.724
0.728
0.702
0.684
0.650
0.658
0.662
0.688
0.686
0.684
0.658
0.658
0.676
0.676
0.678
0.700
0.688
0.652
0.652
0.662
0.686
0.720
0.732
0.678
0.656
0.642
0.640
0.646
0.622
0.638
0.684
0.716
0.748
0.742
0.698
0.650
0.648
0.640
0.658
0.654
0.636
0.632
0.646
0.664
0.654
0.656
0.644
0.644
0.656
0.686
0.746
0.702
0.676
0.668
0.676
0.688
0.694
0.696
0.690
0.650
0.658
0.648
0.674
0.704
0.676
0.656
0.646
0.642
0.632
0.624
0.630
0.632
0.634
0.626
0.622
0.620
0.630
0.640
0.648
0.660
0.630
0.624
0.638
0.656
0.682
0.686
0.682
0.672
0.660
0.640
0.640
0.628
0.630
0.624
0.612
0.638
0.664
0.666
0.664
0.692
0.714
0.732
0.730
0.710
0.694
0.692
0.676
0.680
0.644
0.636
0.646
0.636
0.656
0.700
0.718
0.716
0.706
0.678
0.672
0.642
0.662
0.686
0.716
0.700
0.700
0.678
0.652
0.662
0.650
0.646
0.656
0.676
0.660
0.652
0.650
0.636
0.662
0.728
0.788
0.778
0.700
0.670
0.668
0.670
0.670
0.678
0.672
0.682
0.680
0.672
0.670
0.690
0.670
0.696
0.710
0.728
0.736
0.696
0.672
0.664
0.468
0.672
0.672
0.676
0.678
0.650
0.644
0.658
0.660
0.666
0.688
0.688
0.676
0.648
0.636
0.638
0.646
0.654
0.656
0.652
0.664
0.648
0.694
0.734
0.688
0.656
0.638
0.644
0.654
0.636
0.638
0.642
0.630
0.626
0.624
0.630
0.652
0.672
0.788
0.778
0.726
0.694
0.656
0.660
0.652
0.654
0.658
0.640
0.654
0.658
0.634
0.620
0.620
0.616
0.598
0.604
0.604
0.626
0.620
0.626
0.630
0.620
0.628
0.638
0.628
0.624
0.636
0.634
0.638
0.628
0.620
0.618
0.598
0.602
0.596
0.602
0.612
0.594
0.596
0.598
0.610
0.616
0.622
0.616
0.608
0.610
0.612
0.618
0.630
0.618
0.628
0.668
0.712
0.722
0.676
0.668
0.664
0.668
0.658
0.636
0.640
0.636
0.634
0.630
0.632
0.644
0.654
0.654
0.644
0.630
0.626
0.648
0.660
0.676
0.686
0.652
0.636
0.630
0.622
0.628
0.636
0.634
0.638
0.638
0.632
0.646
0.686
0.702
0.698
0.680
0.666
0.642
0.634
0.622
0.608
0.608
0.618
0.646
0.676
0.726
0.724
0.686
0.710
0.704
0.688
0.676
0.678
0.676
0.662
0.638
0.638
0.644
0.650
0.634
0.632
0.632
0.658
0.672
0.730
0.722
0.706
0.690
0.666
0.640
0.634
0.616
0.622
0.636
0.652
0.662
0.656
0.644
0.634
0.620
0.618
0.602
0.594
0.588
0.602
0.604
0.612
0.618
0.626
0.626
0.610
0.634
0.622
0.618
0.618
0.618
0.630
0.620
0.606
0.598
0.594
0.584
0.578
0.576
0.570
0.572
0.578
0.576
0.584
0.616
0.648
0.640
0.628
0.614
0.612
0.620
0.616
0.604
0.594
0.594
0.602
0.622
0.612
0.650
0.724
0.716
0.728
0.688
0.660
0.640
0.634
0.648
0.662
0.658
0.642
0.636
0.634
0.650
0.676
0.688
0.692
0.662
0.698
0.702
0.708
0.684
0.674
0.696
0.686
0.678
0.678
0.646
0.636
0.636
0.670
0.696
0.698
0.668
0.660
0.650
0.678
0.736
0.732
0.750
0.742
0.688
0.682
0.668
0.648
0.648
0.654
0.664
0.690
0.696
0.768
0.774
0.746
0.692
0.676
0.680
0.686
0.680
0.652
0.628
0.626
0.654
0.736
0.806
0.844
0.766
0.768
0.716
0.674
0.692
0.718
0.750
0.706
0.722
0.748
0.774
0.732
0.688
0.672
0.680
0.776
0.802
0.854
0.732
0.682
0.664
0.658
0.688
0.700
0.688
0.690
0.676
0.682
0.662
0.640
0.644
0.654
0.634
0.640
0.666
0.676
0.680
0.682
0.668
0.642
0.630
0.622
0.618
0.610
0.614
0.634
0.660
0.656
0.654
0.640
0.630
0.624
0.616
0.620
0.632
0.662
0.700
0.684
0.686
0.648
0.668
0.654
0.638
0.632
0.654
0.658
0.660
0.640
0.652
0.654
0.634
0.628
0.620
0.634
0.660
0.642
0.638
0.644
0.672
0.680
0.664
0.650
0.666
0.656
0.658
0.662
0.646
0.634
0.618
0.618
0.614
0.614
0.630
0.646
0.672
0.644
0.670
0.728
0.740
0.704
0.700
0.696
0.698
0.688
0.664
0.660
0.670
0.698
0.738
0.792
0.790
0.698
0.670
0.668
0.686
0.692
0.698
0.714
0.692
0.662
0.666
0.668
0.688
0.688
0.652
0.648
0.640
0.636
0.618
0.646
0.658
0.684
0.704
0.670
0.744
0.704
0.672
0.668
0.634
0.632
0.666
0.660
0.650
0.682
0.686
0.676
0.660
0.640
0.612
0.602
0.602
0.598
0.616
0.626
0.694
0.670
0.660
0.710
0.752
0.734
0.686
0.704
0.694
0.696
0.686
0.660
0.636
0.636
0.666
0.672
0.714
0.954
0.816
0.762
0.704
0.682
0.692
0.694
0.696
0.684
0.708
0.768
0.782
0.718
0.722
0.814
0.884
0.804
0.778
0.724
0.698
0.686
0.678
0.672
0.658
0.662
0.670
0.650
0.668
0.734
0.780
0.794
0.812
0.810
0.800
0.774
0.742
0.726
0.706
0.692
0.728
0.714
0.684
0.682
0.722
0.726
0.748
0.878
0.868
0.832
0.762
0.716
0.696
0.686
0.674
0.692
0.686
0.700
0.676
0.696
0.664
0.672
0.692
0.714
0.798
0.760
0.736
0.700
0.692
0.688
0.654
0.654
0.686
0.668
0.712
0.718
0.736
0.696
0.662
0.646
0.652
0.664
0.664
0.646
0.640
0.646
0.664
0.678
0.682
0.688
0.674
0.666
0.660
0.644
0.636
0.634
0.650
0.658
0.638
0.630
0.630
0.644
0.660
0.646
0.642
0.646
0.658
0.640
0.654
0.670
0.706
0.702
0.674
0.668
0.662
0.682
0.662
0.648
0.644
0.658
0.682
0.706
0.746
0.730
0.716
0.726
0.716
0.708
0.712
0.702
0.674
0.670
0.732
0.730
0.690
0.660
0.650
0.642
0.634
0.650
0.698
0.718
0.712
0.718
0.712
0.684
0.700
0.686
0.724
0.678
0.716
0.720
0.692
0.654
0.628
0.634
0.742
0.736
0.772
0.764
0.754
0.708
0.694
0.678
0.662
0.638
0.628
0.610
0.602
0.604
0.626
0.672
0.666
0.680
0.652
0.648
0.652
0.646
0.652
0.640
0.634
0.634
0.630
0.620
0.602
0.602
0.598
0.612
0.622
0.622
0.628
0.614
0.610
0.622
0.604
0.624
0.642
0.670
0.674
0.684
0.684
0.674
0.672
0.642
0.628
0.630
0.636
0.624
0.618
0.624
0.652
0.668
0.658
0.738
0.744
0.700
0.658
0.632
0.620
0.616
0.622
0.652
0.694
0.676
0.666
0.660
0.658
0.668
0.670
0.698
0.674
0.652
0.646
0.646
0.642
0.628
0.628
0.620
0.612
0.604
0.604
0.614
0.616
0.610
0.606
0.598
0.604
0.620
0.636
0.636
0.638
0.624
0.634
0.636
0.624
0.622
0.622
0.614
0.612
0.622
0.650
0.642
0.640
0.626
0.614
0.612
0.630
0.638
0.658
0.644
0.644
0.658
0.676
0.672
0.662
0.620
0.620
0.624
0.634
0.628
0.624
0.636
0.664
0.706
0.716
0.686
0.636
0.640
0.664
0.662
0.682
0.760
0.916
0.946
0.838
0.748
0.738
0.714
0.700
0.650
0.648
0.676
0.726
0.744
0.712
0.866
0.876
0.824
0.824
0.678
0.666
0.652
0.662
0.666
0.674
0.672
0.644
0.668
0.654
0.692
0.686
0.652
0.642
0.648
0.630
0.640
0.642
0.656
0.660
0.644
0.632
0.630
0.622
0.620
0.618
0.612
0.622
0.632
0.648
0.668
0.660
0.646
0.650
0.682
0.690
0.666
0.672
0.694
0.736
0.746
0.686
0.652
0.664
0.686
0.704
0.712
0.714
0.682
0.656
0.692
0.702
0.702
0.712
0.700
0.730
0.690
0.686
0.688
0.688
0.660
0.666
0.632
0.646
0.638
0.656
0.636
0.682
0.780
0.718
0.712
0.696
0.666
0.654
0.660
0.662
0.668
0.650
0.632
0.632
0.648
0.678
0.662
0.678
0.688
0.694
0.694
0.664
0.686
0.688
0.662
0.676
0.676
0.646
0.648
0.636
0.618
0.652
0.716
0.654
0.652
0.660
0.650
0.644
0.648
0.666
0.676
0.640
0.632
0.646
0.648
0.634
0.658
0.692
0.678
0.648
0.644
0.638
0.642
0.624
0.622
0.654
0.696
0.688
0.686
0.692
0.726
0.732
0.722
0.794
0.806
0.724
0.740
0.724
0.672
0.692
0.720
0.752
0.790
0.772
0.710
0.774
0.778
0.796
0.802
0.790
0.720
0.678
0.648
0.632
0.628
0.616
0.626
0.658
0.786
1.016
0.818
0.722
0.682
0.676
0.642
0.626
0.608
0.610
0.622
0.630
0.614
0.610
0.620
0.642
0.714
0.748
0.682
0.652
0.626
0.618
0.616
0.622
0.620
0.610
0.614
0.614
0.636
0.648
0.646
0.624
0.640
0.664
0.640
0.624
0.622
0.630
0.626
0.618
0.638
0.630
0.646
0.644
0.668
0.700
0.718
0.740
0.732
0.694
0.686
0.656
0.658
0.648
0.644
0.654
0.696
0.664
0.658
0.652
0.648
0.640
0.662
0.676
0.666
0.638
0.624
0.636
0.652
0.652
0.638
0.622
0.620
0.616
0.618
0.634
0.648
0.630
0.658
0.692
0.670
0.646
0.646
0.664
0.688
0.690
0.674
0.650
0.632
0.632
0.664
0.694
0.696
0.674
0.666
0.666
0.678
0.670
0.664
0.654
0.638
0.618
0.604
0.596
0.608
0.642
0.660
0.674
0.686
0.682
0.642
0.624
0.626
0.610
0.608
0.604
0.610
0.608
0.602
0.604
0.618
0.606
0.600
0.602
0.618
0.634
0.658
0.662
0.646
0.624
0.634
0.652
0.666
0.798
0.848
0.732
0.782
0.786
0.756
0.718
0.736
0.688
0.664
0.658
0.656
0.680
0.664
0.646
0.654
0.654
0.638
0.646
0.678
0.710
0.696
0.692
0.660
0.648
0.648
0.632
0.618
0.612
0.622
0.634
0.648
0.656
0.642
0.614
0.640
0.638
0.646
0.672
0.636
0.690
0.728
0.778
0.736
0.740
0.674
0.644
0.634
0.640
0.666
0.702
0.736
0.676
0.700
0.686
0.724
0.676
0.666
0.666
0.650
0.620
0.606
0.600
0.610
0.642
0.672
0.644
0.674
0.640
0.618
0.608
0.618
0.644
0.660
0.664
0.648
0.638
0.650
0.658
0.642
0.630
0.640
0.668
0.674
0.656
0.632
0.626
0.618
0.646
0.690
0.690
0.660
0.638
0.626
0.622
0.640
0.676
0.654
0.640
0.642
0.654
0.660
0.662
0.658
0.634
0.618
0.616
0.608
0.608
0.636
0.668
0.702
0.680
0.666
0.678
0.694
0.670
0.650
0.678
0.702
0.666
0.656
0.656
0.684
0.734
0.732
0.712
0.674
0.658
0.668
0.686
0.710
0.690
0.710
0.720
0.734
0.690
0.700
0.696
0.688
0.684
0.682
0.642
0.656
0.666
0.680
0.658
0.652
0.674
0.650
0.644
0.650
0.662
0.664
0.632
0.656
0.742
0.730
0.730
0.706
0.698
0.690
0.686
0.672
0.662
0.650
0.628
0.618
0.618
0.618
0.646
0.674
0.684
0.682
0.712
0.708
0.672
0.664
0.662
0.650
0.654
0.658
0.678
0.682
0.710
0.686
0.664
0.668
0.690
0.710
0.722
0.670
0.648
0.630
0.616
0.626
0.664
0.720
0.738
0.700
0.692
0.710
0.712
0.682
0.654
0.652
0.644
0.622
0.626
0.636
0.662
0.686
0.662
0.658
0.654
0.662
0.642
0.660
0.680
0.682
0.656
0.678
0.730
0.678
0.646
0.650
0.684
0.680
0.664
0.638
0.630
0.638
0.646
0.644
0.654
0.624
0.618
0.622
0.606
0.600
0.594
0.598
0.626
0.642
0.650
0.670
0.666
0.648
0.618
0.616
0.606
0.596
0.588
0.580
0.574
0.586
0.592
0.582
0.596
0.606
0.606
0.596
0.616
0.638
0.658
0.628
0.632
0.650
0.672
0.654
0.638
0.632
0.656
0.666
0.642
0.646
0.644
0.620
0.602
0.590
0.584
0.600
0.660
0.716
0.776
0.774
0.756
0.666
0.656
0.656
0.668
0.664
0.648
0.652
0.668
0.638
0.636
0.672
0.778
0.802
0.790
0.724
0.676
0.656
0.678
0.754
0.748
0.734
0.706
0.720
0.680
0.690
0.770
0.720
0.710
0.668
0.634
0.618
0.614
0.612
0.616
0.640
0.724
0.680
0.708
0.732
0.734
0.730
0.732
0.732
0.698
0.660
0.634
0.616
0.606
0.604
0.622
0.634
0.674
0.692
0.772
0.770
0.754
0.720
0.704
0.712
0.710
0.694
0.664
0.646
0.644
0.638
0.636
0.628
0.618
0.608
0.600
0.586
0.582
0.574
0.572
0.572
0.588
0.594
0.594
0.600
0.650
0.690
0.728
0.664
0.656
0.654
0.644
0.670
0.686
0.704
0.680
0.704
0.770
0.760
0.752
0.758
0.774
0.792
0.778
0.744
0.742
0.730
0.694
0.706
0.724
0.756
0.756
0.752
0.706
0.678
0.678
0.668
0.654
0.690
0.740
0.778
0.792
0.806
0.748
0.776
0.810
0.800
0.712
0.754
0.794
0.688
0.672
0.672
0.648
0.630
0.620
0.610
0.620
0.648
0.694
0.742
0.756
0.718
0.714
0.688
0.660
0.640
0.612
0.622
0.632
0.664
0.704
0.762
0.758
0.766
0.704
0.712
0.716
0.690
0.672
0.670
0.684
0.666
0.694
0.740
0.796
0.832
0.828
0.722
0.712
0.678
0.684
0.670
0.666
0.654
0.634
0.624
0.636
0.646
0.674
0.706
0.732
0.770
0.796
0.810
0.798
0.810
0.766
0.776
0.736
0.704
0.706
0.714
0.752
0.712
0.676
0.684
0.668
0.676
0.666
0.700
0.756
0.770
0.780
0.802
0.854
0.848
0.818
0.770
0.748
0.740
0.726
0.724
0.686
0.732
0.740
0.724
0.726
0.728
0.734
0.732
0.730
0.746
0.744
0.728
0.712
0.690
0.670
0.658
0.654
0.660
0.694
0.708
0.760
0.726
0.710
0.692
0.652
0.648
0.646
0.632
0.622
0.628
0.706
0.824
0.874
0.856
0.922
0.878
0.888
0.808
0.826
0.856
0.844
0.770
0.722
0.736
0.738
0.720
0.682
0.710
0.748
0.806
0.726
0.680
0.668
0.670
0.630
0.628
0.694
0.700
0.702
0.732
0.744
0.718
0.700
0.700
0.688
0.700
0.694
0.686
0.704
0.706
0.670
0.700
0.718
0.764
0.788
0.702
0.726
0.728
0.730
0.744
0.756
0.740
0.708
0.750
0.820
0.814
0.782
0.772
0.702
0.718
0.706
0.692
0.666
0.648
0.670
0.666
0.640
0.650
0.622
0.646
0.646
0.638
0.644
0.634
0.640
0.632
0.668
0.750
0.712
0.694
0.686
0.662
0.682
0.708
0.712
0.696
0.656
0.628
0.604
0.596
0.598
0.616
0.670
0.912
0.846
0.782
0.696
0.722
0.724
0.766
0.788
0.826
0.728
0.686
0.682
0.702
0.814
0.924
0.900
0.856
0.828
0.746
0.720
0.722
0.728
0.674
0.650
0.644
0.608
0.604
0.608
0.598
0.608
0.606
0.598
0.586
0.590
0.578
0.582
0.596
0.614
0.636
0.654
0.642
0.646
0.666
0.670
0.678
0.742
0.800
0.772
0.830
0.748
0.676
0.674
0.674
0.698
0.754
0.834
0.796
0.792
0.828
0.834
0.840
0.822
0.702
0.686
0.698
0.724
0.756
0.790
0.746
0.744
0.712
0.676
0.664
0.658
0.664
0.704
0.744
0.732
0.700
0.710
0.716
0.730
0.698
0.706
0.750
0.772
0.830
0.744
0.700
0.730
0.744
0.776
0.722
0.740
0.760
0.756
0.782
0.710
0.726
0.744
0.770
0.736
0.734
0.762
0.742
0.698
0.674
0.678
0.686
0.690
0.640
0.654
0.660
0.650
0.628
0.634
0.632
0.630
0.656
0.696
0.702
0.670
0.704
0.708
0.726
0.682
0.676
0.716
0.726
0.700
0.690
0.726
0.734
0.708
0.690
0.712
0.716
0.670
0.672
0.668
0.674
0.658
0.646
0.638
0.630
0.650
0.668
0.688
0.738
0.806
0.800
0.754
0.714
0.758
0.760
0.740
0.754
0.768
0.738
0.700
0.712
0.682
0.658
0.666
0.730
0.852
0.882
0.884
0.846
0.808
0.802
0.738
0.708
0.726
0.720
0.682
0.720
0.732
0.756
0.716
0.678
0.690
0.676
0.644
0.628
0.648
0.648
0.652
0.646
0.636
0.634
0.608
0.602
0.608
0.644
0.660
0.652
0.630
0.660
0.696
0.724
0.788
0.828
0.920
0.744
0.724
0.712
0.680
0.706
0.728
0.766
0.784
0.874
0.780
0.738
0.718
0.708
0.706
0.702
0.674
0.644
0.664
0.656
0.668
0.690
0.700
0.666
0.634
0.630
0.606
0.612
0.612
0.606
0.606
0.596
0.596
0.582
0.582
0.572
0.568
0.558
0.552
0.548
0.548
0.548
0.550
0.548
0.540
0.538
0.540
0.528
0.534
0.532
0.536
0.540
0.550
0.554
0.576
0.560
0.566
0.564
0.552
0.554
0.548
0.546
0.546
0.538
0.542
0.536
0.552
0.556
0.554
0.556
0.568
0.580
0.574
0.572
0.574
0.574
0.580
0.582
0.568
0.568
0.566
0.566
0.596
0.622
0.682
0.698
0.682
0.656
0.668
0.632
0.634
0.642
0.620
0.632
0.616
0.620
0.614
0.608
0.618
0.626
0.628
0.618
0.620
0.608
0.618
0.618
0.608
0.594
0.584
0.576
0.568
0.560
0.558
0.556
0.570
0.652
0.694
0.706
0.694
0.690
0.664
0.654
0.646
0.630
0.620
0.610
0.604
0.590
0.596
0.598
0.606
0.604
0.630
0.642
0.624
0.648
0.622
0.600
0.596
0.594
0.602
0.624
0.644
0.686
0.654
0.658
0.662
0.668
0.662
0.644
0.644
0.658
0.676
0.668
0.682
0.688
0.724
0.712
0.722
0.698
0.660
0.638
0.664
0.700
0.726
0.742
0.680
0.694
0.676
0.644
0.626
0.620
0.608
0.610
0.602
0.594
0.598
0.596
0.602
0.618
0.604
0.596
0.598
0.608
0.600
0.596
0.612
0.594
0.596
0.646
0.600
0.618
0.632
0.624
0.600
0.602
0.588
0.574
0.572
0.570
0.562
0.560
0.560
0.564
0.568
0.576
0.592
0.642
0.664
0.662
0.646
0.634
0.626
0.610
0.600
0.578
0.576
0.566
0.564
0.572
0.568
0.572
0.566
0.570
0.582
0.600
0.610
0.600
0.596
0.608
0.614
0.612
0.600
0.584
0.590
0.588
0.582
0.584
0.590
0.578
0.568
0.562
0.554
0.554
0.548
0.558
0.576
0.606
0.608
0.598
0.606
0.614
0.606
0.590
0.588
0.580
0.570
0.562
0.554
0.542
0.540
0.548
0.564
0.588
0.604
0.600
0.600
0.588
0.576
0.574
0.572
0.572
0.578
0.582
0.584
0.574
0.572
0.570
0.570
0.582
0.612
0.604
0.594
0.598
0.604
0.612
0.620
0.616
0.636
0.614
0.616
0.610
0.606
0.612
0.626
0.638
0.638
0.630
0.610
0.602
0.600
0.594
0.596
0.580
0.578
0.592
0.618
0.660
0.654
0.632
0.632
0.616
0.600
0.596
0.588
0.582
0.588
0.602
0.588
0.582
0.638
0.604
0.612
0.622
0.656
0.670
0.694
0.664
0.660
0.688
0.682
0.682
0.650
0.634
0.636
0.650
0.650
0.646
0.640
0.624
0.606
0.602
0.610
0.624
0.668
0.718
0.736
0.706
0.726
0.706
0.708
0.686
0.672
0.630
0.634
0.616
0.596
0.590
0.592
0.592
0.604
0.638
0.656
0.634
0.618
0.598
0.592
0.602
0.610
0.634
0.636
0.634
0.628
0.618
0.614
0.592
0.610
0.608
0.592
0.586
0.584
0.578
0.568
0.570
0.562
0.558
0.564
0.566
0.580
0.588
0.582
0.594
0.598
0.594
0.592
0.604
0.594
0.592
0.588
0.576
0.574
0.578
0.586
0.590
0.600
0.630
0.666
0.646
0.622
0.600
0.604
0.592
0.592
0.582
0.610
0.608
0.618
0.608
0.604
0.592
0.586
0.568
0.566
0.564
0.554
0.544
0.536
0.532
0.538
0.536
0.540
0.548
0.544
0.548
0.544
0.542
0.546
0.542
0.562
0.562
0.566
0.568
0.572
0.572
0.554
0.544
0.538
0.548
0.546
0.548
0.542
0.542
0.542
0.540
0.542
0.538
0.546
0.552
0.566
0.558
0.562
0.568
0.558
0.556
0.552
0.540
0.544
0.538
0.528
0.532
0.530
0.534
0.532
0.536
0.532
0.524
0.532
0.536
0.546
0.546
0.560
0.562
0.550
0.544
0.548
0.544
0.542
0.544
0.538
0.544
0.542
0.538
0.538
0.542
0.540
0.530
0.538
0.540
0.548
0.542
0.540
0.540
0.536
0.532
0.534
0.526
0.530
0.526
0.526
0.530
0.528
0.522
0.524
0.530
0.528
0.534
0.528
0.532
0.534
0.542
0.544
0.548
0.556
0.562
0.562
0.558
0.560
0.554
0.560
0.564
0.564
0.558
0.562
0.570
0.564
0.570
0.558
0.546
0.544
0.548
0.546
0.546
0.552
0.546
0.560
0.554
0.554
0.552
0.552
0.552
0.546
0.558
0.556
0.562
0.564
0.572
0.568
0.564
0.564
0.556
0.564
0.570
0.590
0.594
0.588
0.588
0.582
0.580
0.560
0.572
0.574
0.598
0.616
0.616
0.614
0.608
0.594
0.598
0.602
0.608
0.608
0.600
0.582
0.588
0.594
0.602
0.606
0.602
0.598
0.598
0.604
0.598
0.584
0.576
0.574
0.564
0.562
0.554
0.556
0.572
0.586
0.594
0.594
0.568
0.572
0.600
0.636
0.624
0.596
0.610
0.600
0.604
0.588
0.590
0.584
0.582
0.576
0.574
0.580
0.594
0.582
0.586
0.590
0.596
0.594
0.598
0.606
0.592
0.588
0.598
0.606
0.612
0.600
0.592
0.592
0.600
0.596
0.604
0.592
0.612
0.604
0.630
0.646
0.670
0.662
0.666
0.644
0.624
0.606
0.592
0.580
0.576
0.566
0.568
0.566
0.568
0.572
0.568
0.572
0.588
0.576
0.584
0.592
0.614
0.614
0.602
0.592
0.576
0.574
0.572
0.574
0.586
0.584
0.600
0.592
0.584
0.562
0.554
0.588
0.622
0.632
0.632
0.624
0.606
0.598
0.592
0.578
0.570
0.562
0.566
0.570
0.616
0.722
0.664
0.620
0.592
0.598
0.582
0.572
0.572
0.574
0.578
0.576
0.580
0.584
0.578
0.586
0.588
0.592
0.588
0.592
0.600
0.598
0.604
0.588
0.590
0.584
0.578
0.574
0.562
0.548
0.558
0.644
0.624
0.570
0.558
0.538
0.528
0.530
0.542
0.536
0.530
0.530
0.532
0.526
0.500
0.498
0.482
0.478
0.484
0.462
0.470
0.238
0.228
0.490
0.432
0.458
0.458
0.448
0.442
0.442
0.450
0.442
0.438
0.434
0.434
0.434
0.434
0.426
0.428
0.422
0.420
0.416
0.418
0.420
0.418
0.416
0.412
0.412
0.410
0.404
0.404
0.406
0.406
0.406
0.406
0.404
0.412
0.400
0.408
0.410
0.410
0.410
0.418
0.412
0.412
0.414
0.414
0.422
0.418
0.422
0.426
0.420
0.426
0.426
0.430
0.430
0.428
0.428
0.426
0.432
0.438
0.438
0.440
0.438
0.444
0.442
0.450
0.446
0.452
0.446
0.454
0.456
0.450
0.452
0.454
0.454
0.452
0.444
0.446
0.452
0.452
0.442
0.446
0.446
0.450
0.454
0.454
0.448
0.454
0.452
0.460
0.468
0.466
0.466
0.464
0.470
0.460
0.460
0.464
0.468
0.470
0.462
0.466
0.472
0.480
0.480
0.490
0.502
0.498
0.498
0.492
0.500
0.506
0.500
0.498
0.502
0.490
0.488
0.482
0.480
0.480
0.488
0.488
0.488
0.500
0.500
0.500
0.500
0.506
0.504
0.508
0.512
0.512
0.512
0.506
0.504
0.504
0.514
0.512
0.516
0.512
0.516
0.510
0.528
0.542
0.556
0.552
0.532
0.524
0.516
0.506
0.504
0.506
0.508
0.496
0.494
0.490
0.492
0.486
0.498
0.506
0.518
0.536
0.546
0.552
0.540
0.530
0.526
0.520
0.512
0.504
0.490
0.486
0.478
0.476
0.478
0.490
0.488
0.496
0.502
0.504
0.514
0.524
0.534
0.548
0.514
0.506
0.506
0.506
0.508
0.508
0.494
0.494
0.492
0.490
0.480
0.482
0.490
0.514
0.524
0.548
0.564
0.732
0.256
0.678
0.322
0.554
0.384
0.450
0.452
0.490
0.392
0.444
0.462
0.404
0.408
0.424
0.422
0.200
0.220
0.446
0.372
0.198
0.212
0.400
0.400
0.398
0.446
0.344
0.382
0.392
0.386
0.382
0.380
0.382
0.374
0.378
0.376
0.374
0.344
0.396
0.408
0.350
0.338
0.392
0.338
0.374
0.368
0.358
0.380
0.352
0.764
0.338
0.374
0.372
0.374
0.372
0.498
0.370
0.246
0.378
0.376
0.378
0.382
0.376
0.366
0.372
0.436
0.318
0.372
0.366
0.374
0.366
0.372
0.370
0.372
0.368
0.372
0.360
0.376
0.368
0.370
0.370
0.360
0.368
0.368
0.364
0.366
0.368
0.362
0.364
0.368
0.398
0.348
0.338
0.358
0.412
0.310
0.360
0.356
0.356
0.364
0.358
0.380
0.344
0.408
0.306
0.352
0.372
0.358
0.360
0.362
0.362
0.364
0.358
0.398
0.334
0.356
0.362
0.360
0.382
0.348
0.364
0.352
0.364
0.366
0.448
0.282
0.356
0.390
0.330
0.364
0.364
0.356
0.364
0.414
0.310
0.358
0.512
0.214
0.510
0.360
0.360
0.356
0.350
0.356
0.358
0.356
0.354
0.360
0.348
0.360
0.350
0.352
0.344
0.356
0.354
0.354
0.350
0.356
0.344
0.350
0.356
0.350
0.354
0.350
0.352
0.360
0.344
0.342
0.360
0.352
0.346
0.352
0.352
0.344
0.354
0.346
0.350
0.348
0.352
0.352
0.348
0.356
0.342
0.354
0.358
0.342
0.348
0.356
0.352
0.344
0.354
0.354
0.348
0.354
0.352
0.354
0.350
0.350
0.352
0.354
0.352
0.344
0.360
0.346
0.354
0.354
0.354
0.354
0.352
0.352
0.354
0.354
0.358
0.356
0.360
0.354
0.356
0.358
0.360
0.358
0.364
0.358
0.360
0.352
0.364
0.362
0.360
0.354
0.360
0.362
0.362
0.364
0.364
0.368
0.356
0.372
0.368
0.362
0.370
0.388
0.346
0.380
0.394
0.320
0.362
0.366
0.368
0.374
0.370
0.364
0.368
0.376
0.370
0.368
0.368
0.370
0.370
0.370
0.372
0.418
0.416
0.274
0.372
0.376
0.370
0.378
0.378
0.374
0.378
0.382
0.420
0.326
0.374
0.374
0.376
0.372
0.376
0.376
0.386
0.376
0.378
0.386
0.386
0.386
0.390
0.378
0.390
0.388
0.390
0.390
0.380
0.392
0.386
0.388
0.392
0.392
0.398
0.396
0.392
0.392
0.396
0.398
0.402
0.392
0.404
0.200
0.198
0.224
0.236
0.336
0.400
0.396
0.398
0.396
0.400
0.406
0.414
0.204
0.204
0.352
0.452
0.348
0.406
0.394
0.406
0.398
0.400
0.402
0.386
0.396
0.398
0.394
0.390
0.394
0.398
0.396
0.394
0.394
0.396
0.398
0.396
0.392
0.390
0.396
0.398
0.398
0.396
0.400
0.396
0.396
0.400
0.402
0.400
0.404
0.400
0.408
0.410
0.412
0.410
0.414
0.420
0.420
0.420
0.418
0.418
0.422
0.420
0.418
0.420
0.418
0.414
0.414
0.422
0.420
0.418
0.418
0.424
0.424
0.426
0.430
0.438
0.444
0.446
0.450
0.444
0.454
0.448
0.442
0.438
0.428
0.426
0.420
0.420
0.420
0.418
0.412
0.406
0.418
0.414
0.416
0.418
0.416
0.440
0.430
0.436
0.448
0.460
0.454
0.650
0.474
0.214
0.450
0.444
0.446
0.436
0.436
0.424
0.424
0.424
0.430
0.426
0.426
0.416
0.336
0.516
0.432
0.418
0.424
0.418
0.436
0.430
0.428
0.432
0.434
0.444
0.446
0.440
0.440
0.446
0.456
0.450
0.448
0.456
0.458
0.458
0.470
0.470
0.470
0.468
0.464
0.450
0.448
0.454
0.450
0.446
0.446
0.448
0.454
0.468
0.452
0.456
0.456
0.466
0.476
0.472
0.470
0.466
0.472
0.476
0.476
0.466
0.466
0.464
0.458
0.456
0.460
0.464
0.458
0.454
0.456
0.466
0.462
0.458
0.446
0.458
0.456
0.452
0.446
0.458
0.454
0.450
0.458
0.452
0.454
0.450
0.450
0.450
0.454
0.452
0.448
0.450
0.454
0.458
0.444
0.442
0.448
0.440
0.446
0.446
0.444
0.446
0.452
0.452
0.448
0.448
0.452
0.452
0.446
0.440
0.442
0.452
0.438
0.446
0.444
0.448
0.438
0.434
0.446
0.442
0.438
0.442
0.448
0.444
0.450
0.448
0.458
0.440
0.452
0.450
0.454
0.446
0.448
0.450
0.438
0.444
0.438
0.442
0.444
0.446
0.448
0.438
0.448
0.448
0.454
0.448
0.454
0.462
0.464
0.468
0.462
0.464
0.472
0.468
0.466
0.458
0.464
0.466
0.460
0.464
0.460
0.468
0.466
0.468
0.472
0.472
0.472
0.464
0.472
0.472
0.474
0.476
0.476
0.470
0.476
0.474
0.470
0.478
0.468
0.464
0.466
0.464
0.464
0.472
0.458
0.476
0.462
0.464
0.462
0.462
0.466
0.462
0.464
0.468
0.464
0.466
0.470
0.472
0.486
0.484
0.482
0.476
0.476
0.482
0.490
0.482
0.478
0.476
0.478
0.458
0.460
0.460
0.466
0.460
0.458
0.466
0.468
0.466
0.472
0.468
0.470
0.482
0.476
0.482
0.482
0.488
0.510
0.504
0.492
0.498
0.486
0.486
0.482
0.474
0.472
0.470
0.470
0.472
0.472
0.474
0.468
0.468
0.464
0.468
0.466
0.460
0.462
0.468
0.464
0.466
0.468
0.472
0.480
0.478
0.476
0.480
0.488
0.488
0.470
0.480
0.482
0.486
0.478
0.478
0.478
0.474
0.466
0.472
0.472
0.466
0.466
0.466
0.472
0.468
0.470
0.480
0.478
0.468
0.474
0.478
0.484
0.476
0.478
0.474
0.466
0.468
0.462
0.468
0.466
0.466
0.468
0.464
0.466
0.468
0.472
0.472
0.472
0.468
0.466
0.472
0.476
0.478
0.476
0.478
0.476
0.488
0.482
0.480
0.480
0.484
0.482
0.480
0.484
0.496
0.492
0.492
0.488
0.494
0.500
0.496
0.492
0.494
0.496
0.498
0.494
0.492
0.494
0.504
0.504
0.508
0.502
0.514
0.520
0.518
0.512
0.510
0.510
0.514
0.506
0.506
0.502
0.508
0.504
0.502
0.500
0.506
0.502
0.504
0.498
0.508
0.504
0.504
0.506
0.510
0.506
0.500
0.494
0.504
0.500
0.494
0.496
0.498
0.496
0.500
0.496
0.498
0.494
0.494
0.494
0.496
0.494
0.492
0.494
0.496
0.488
0.486
0.486
0.484
0.482
0.484
0.480
0.484
0.480
0.482
0.478
0.478
0.490
0.492
0.494
0.490
0.502
0.504
0.504
0.500
0.508
0.512
0.510
0.508
0.516
0.524
0.520
0.518
0.524
0.530
0.520
0.522
0.530
0.528
0.516
0.528
0.528
0.526
0.518
0.512
0.510
0.514
0.510
0.516
0.518
0.520
0.520
0.530
0.530
0.526
0.534
0.540
0.542
0.532
0.538
0.540
0.536
0.526
0.528
0.514
0.504
0.502
0.504
0.498
0.498
0.500
0.504
0.498
0.502
0.502
0.506
0.496
0.498
0.488
0.488
0.488
0.488
0.486
0.488
0.482
0.476
0.472
0.476
0.472
0.476
0.478
0.484
0.492
0.490
0.492
0.502
0.500
0.498
0.494
0.490
0.486
0.486
0.476
0.482
0.478
0.488
0.482
0.488
0.484
0.486
0.484
0.484
0.480
0.476
0.472
0.468
0.466
0.458
0.460
0.454
0.460
0.456
0.454
0.448
0.450
0.452
0.448
0.460
0.456
0.464
0.460
0.468
0.470
0.466
0.466
0.468
0.466
0.466
0.464
0.468
0.464
0.464
0.470
0.468
0.478
0.476
0.474
0.470
0.472
0.472
0.472
0.472
0.478
0.482
0.484
0.480
0.484
0.486
0.478
0.480
0.476
0.476
0.474
0.478
0.482
0.480
0.478
0.484
0.480
0.480
0.476
0.482
0.482
0.482
0.478
0.488
0.484
0.484
0.480
0.488
0.486
0.488
0.482
0.486
0.484
0.480
0.476
0.480
0.482
0.482
0.488
0.490
0.494
0.486
0.488
0.484
0.486
0.488
0.484
0.480
0.486
0.492
0.496
0.498
0.498
0.502
0.508
0.510
0.512
0.514
0.518
0.512
0.518
0.518
0.512
0.512
0.514
0.510
0.508
0.508
0.506
0.508
0.516
0.514
0.510
0.508
0.506
0.508
0.506
0.504
0.504
0.506
0.502
0.502
0.502
0.502
0.500
0.500
0.500
0.502
0.498
0.502
0.498
0.502
0.492
0.492
0.486
0.488
0.484
0.486
0.480
0.482
0.478
0.480
0.478
0.480
0.476
0.474
0.474
0.466
0.468
0.468
0.474
0.476
0.476
0.476
0.480
0.478
0.482
0.478
0.480
0.484
0.478
0.486
0.484
0.486
0.488
0.490
0.488
0.494
0.492
0.494
0.492
0.500
0.506
0.502
0.500
0.492
0.492
0.492
0.486
0.484
0.478
0.482
0.474
0.468
0.468
0.474
0.468
0.484
0.480
0.522
0.512
0.532
0.528
0.506
0.490
0.490
0.480
0.476
0.466
0.466
0.466
0.462
0.462
0.466
0.464
0.464
0.466
0.462
0.466
0.464
0.466
0.464
0.468
0.466
0.466
0.456
0.456
0.312
0.198
0.412
0.220
0.238
0.460
0.446
0.554
0.302
0.666
0.518
0.472
0.494
0.486
0.484
0.470
0.468
0.462
0.462
0.454
0.454
0.452
0.452
0.450
0.452
0.452
0.450
0.446
0.450
0.452
0.456
0.454
0.446
0.454
0.454
0.456
0.458
0.452
0.462
0.458
0.464
0.456
0.460
0.460
0.462
0.456
0.456
0.456
0.458
0.456
0.450
0.450
0.452
0.452
0.448
0.448
0.446
0.446
0.446
0.446
0.450
0.452
0.448
0.444
0.448
0.446
0.450
0.448
0.442
0.446
0.444
0.452
0.444
0.448
0.452
0.456
0.456
0.456
0.456
0.456
0.456
0.450
0.454
0.448
0.452
0.450
0.450
0.448
0.452
0.448
0.454
0.452
0.452
0.454
0.450
0.448
0.448
0.454
0.456
0.452
0.452
0.456
0.458
0.456
0.458
0.454
0.460
0.452
0.458
0.458
0.454
0.464
0.462
0.468
0.472
0.474
0.468
0.470
0.466
0.466
0.458
0.458
0.458
0.460
0.464
0.468
0.468
0.468
0.474
0.478
0.488
0.488
0.492
0.488
0.494
0.494
0.498
0.490
0.492
0.500
0.508
0.502
0.502
0.502
0.508
0.506
0.504
0.498
0.504
0.512
0.510
0.506
0.504
0.506
0.514
0.510
0.506
0.504
0.512
0.516
0.516
0.516
0.520
0.524
0.524
0.520
0.516
0.516
0.520
0.528
0.516
0.514
0.508
0.510
0.512
0.514
0.506
0.508
0.516
0.522
0.512
0.512
0.516
0.518
0.518
0.518
0.510
0.502
0.496
0.500
0.500
0.510
0.506
0.506
0.508
0.516
0.514
0.516
0.508
0.520
0.526
0.526
0.520
0.516
0.532
0.532
0.530
0.522
0.530
0.530
0.528
0.526
0.534
0.534
0.528
0.526
0.532
0.536
0.532
0.530
0.538
0.548
0.540
0.538
0.538
0.544
0.536
0.536
0.532
0.534
0.528
0.528
0.522
0.520
0.532
0.530
0.530
0.528
0.524
0.524
0.570
0.574
0.574
0.558
0.554
0.552
0.556
0.552
0.538
0.542
0.540
0.546
0.536
0.540
0.546
0.542
0.540
0.546
0.546
0.540
0.538
0.532
0.534
0.528
0.528
0.520
0.522
0.514
0.522
0.524
0.520
0.520
0.520
0.530
0.530
0.526
0.528
0.538
0.534
0.538
0.530
0.526
0.516
0.520
0.520
0.522
0.512
0.514
0.514
0.514
0.516
0.514
0.522
0.520
0.518
0.516
0.522
0.526
0.520
0.518
0.524
0.524
0.528
0.532
0.536
0.526
0.530
0.526
0.530
0.530
0.530
0.532
0.530
0.528
0.536
0.534
0.530
0.522
0.522
0.522
0.520
0.516
0.510
0.518
0.514
0.514
0.512
0.522
0.530
0.514
0.516
0.514
0.512
0.506
0.506
0.504
0.510
0.516
0.522
0.522
0.520
0.520
0.524
0.526
0.522
0.524
0.526
0.524
0.526
0.522
0.526
0.524
0.522
0.518
0.522
0.518
0.518
0.522
0.528
0.532
0.530
0.534
0.536
0.530
0.526
0.526
0.520
0.522
0.516
0.516
0.514
0.514
0.514
0.524
0.526
0.534
0.534
0.550
0.560
0.548
0.546
0.542
0.552
0.548
0.548
0.548
0.550
0.564
0.550
0.550
0.560
0.562
0.554
0.558
0.556
0.560
0.552
0.552
0.556
0.546
0.550
0.548
0.552
0.546
0.548
0.548
0.548
0.548
0.546
0.552
0.568
0.562
0.556
0.552
0.556
0.546
0.548
0.544
0.550
0.560
0.572
0.576
0.566
0.566
0.562
0.564
0.552
0.550
0.550
0.554
0.546
0.546
0.558
0.566
0.566
0.562
0.570
0.568
0.566
0.570
0.578
0.586
0.574
0.566
0.566
0.570
0.558
0.554
0.556
0.560
0.560
0.558
0.560
0.562
0.554
0.560
0.560
0.562
0.558
0.560
0.554
0.552
0.544
0.542
0.542
0.544
0.550
0.550
0.548
0.546
0.546
0.552
0.548
0.550
0.548
0.546
0.540
0.536
0.538
0.538
0.534
0.532
0.528
0.532
0.532
0.526
0.528
0.522
0.528
0.530
0.526
0.522
0.526
0.518
0.518
0.518
0.522
0.522
0.522
0.512
0.512
0.508
0.512
0.512
0.518
0.516
0.526
0.524
0.526
0.520
0.516
0.516
0.510
0.512
0.508
0.512
0.514
0.516
0.512
0.514
0.516
0.522
0.526
0.530
0.534
0.532
0.524
0.524
0.522
0.520
0.516
0.514
0.516
0.520
0.520
0.514
0.522
0.526
0.526
0.524
0.526
0.530
0.530
0.524
0.524
0.526
0.528
0.520
0.518
0.520
0.532
0.528
0.524
0.518
0.518
0.512
0.508
0.506
0.504
0.508
0.502
0.504
0.502
0.504
0.500
0.502
0.500
0.500
0.502
0.504
0.502
0.500
0.502
0.500
0.500
0.502
0.498
0.500
0.502
0.506
0.500
0.504
0.504
0.510
0.506
0.510
0.504
0.512
0.510
0.512
0.514
0.518
0.520
0.522
0.522
0.524
0.524
0.532
0.528
0.534
0.536
0.542
0.540
0.538
0.536
0.532
0.536
0.528
0.526
0.530
0.534
0.530
0.528
0.528
0.534
0.524
0.522
0.516
0.506
0.504
0.502
0.504
0.508
0.510
0.510
0.516
0.516
0.518
0.516
0.514
0.514
0.512
0.506
0.508
0.506
0.512
0.514
0.524
0.530
0.542
0.546
0.540
0.538
0.540
0.532
0.530
0.526
0.522
0.518
0.518
0.520
0.524
0.526
0.528
0.534
0.542
0.548
0.546
0.544
0.542
0.544
0.544
0.546
0.552
0.548
0.546
0.542
0.542
0.538
0.534
0.524
0.522
0.514
0.518
0.524
0.536
0.538
0.530
0.530
0.530
0.534
0.534
0.538
0.536
0.540
0.544
0.544
0.546
0.546
0.550
0.544
0.546
0.540
0.540
0.536
0.536
0.538
0.540
0.540
0.538
0.544
0.548
0.542
0.544
0.544
0.542
0.540
0.538
0.540
0.538
0.538
0.544
0.542
0.544
0.540
0.544
0.546
0.548
0.550
0.548
0.540
0.536
0.536
0.534
0.530
0.534
0.534
0.542
0.548
0.550
0.556
0.558
0.554
0.554
0.552
0.560
0.558
0.556
0.556
0.558
0.562
0.560
0.574
0.578
0.586
0.570
0.568
0.558
0.548
0.550
0.542
0.540
0.538
0.538
0.536
0.538
0.540
0.548
0.538
0.540
0.538
0.534
0.536
0.530
0.528
0.522
0.520
0.524
0.524
0.520
0.524
0.520
0.518
0.514
0.520
0.520
0.528
0.528
0.532
0.526
0.526
0.526
0.524
0.532
0.528
0.538
0.544
0.548
0.548
0.550
0.548
0.544
0.540
0.540
0.544
0.536
0.540
0.538
0.542
0.534
0.530
0.522
0.524
0.518
0.516
0.512
0.514
0.514
0.518
0.510
0.508
0.514
0.520
0.522
0.514
0.514
0.506
0.510
0.502
0.504
0.504
0.510
0.516
0.518
0.518
0.526
0.526
0.526
0.522
0.524
0.528
0.524
0.526
0.530
0.528
0.522
0.522
0.522
0.522
0.520
0.520
0.520
0.524
0.532
0.534
0.528
0.532
0.530
0.536
0.528
0.528
0.518
0.516
0.514
0.516
0.514
0.520
0.522
0.528
0.534
0.534
0.534
0.528
0.528
0.524
0.526
0.522
0.524
0.520
0.518
0.516
0.512
0.510
0.514
0.516
0.514
0.512
0.516
0.514
0.516
0.514
0.510
0.512
0.504
0.500
0.496
0.496
0.492
0.502
0.512
0.524
0.546
0.568
0.570
0.582
0.582
0.586
0.596
0.612
0.622
0.594
0.578
0.576
0.572
0.582
0.566
0.574
0.574
0.570
0.560
0.554
0.550
0.538
0.528
0.518
0.520
0.520
0.524
0.520
0.522
0.510
0.508
0.504
0.508
0.508
0.516
0.522
0.522
0.522
0.514
0.514
0.512
0.510
0.510
0.506
0.508
0.508
0.508
0.502
0.500
0.504
0.504
0.504
0.498
0.500
0.494
0.498
0.490
0.490
0.488
0.490
0.490
0.496
0.492
0.498
0.492
0.490
0.490
0.498
0.500
0.500
0.506
0.512
0.512
0.512
0.514
0.522
0.518
0.518
0.522
0.524
0.522
0.522
0.524
0.528
0.524
0.522
0.516
0.516
0.520
0.512
0.514
0.520
0.520
0.514
0.516
0.516
0.510
0.504
0.510
0.510
0.516
0.512
0.518
0.514
0.526
0.522
0.534
0.544
0.548
0.534
0.530
0.530
0.532
0.532
0.528
0.524
0.512
0.508
0.504
0.500
0.490
0.488
0.488
0.492
0.498
0.512
0.510
0.520
0.534
0.544
0.556
0.558
0.554
0.552
0.546
0.542
0.538
0.530
0.522
0.518
0.522
0.526
0.528
0.528
0.534
0.530
0.530
0.530
0.530
0.540
0.534
0.524
0.524
0.530
0.528
0.526
0.524
0.524
0.526
0.522
0.520
0.524
0.522
0.524
0.528
0.540
0.540
0.538
0.532
0.532
0.532
0.522
0.522
0.518
0.518
0.514
0.516
0.518
0.536
0.540
0.540
0.542
0.544
0.542
0.538
0.528
0.530
0.518
0.518
0.518
0.522
0.528
0.534
0.556
0.564
0.562
0.560
0.560
0.544
0.536
0.528
0.520
0.518
0.520
0.526
0.524
0.526
0.524
0.524
0.530
0.536
0.536
0.532
0.534
0.538
0.534
0.534
0.538
0.542
0.548
0.538
0.540
0.544
0.550
0.538
0.540
0.542
0.540
0.546
0.544
0.538
0.540
0.544
0.542
0.538
0.532
0.534
0.532
0.536
0.526
0.534
0.540
0.534
0.532
0.518
0.520
0.518
0.514
0.508
0.502
0.494
0.496
0.498
0.500
0.500
0.510
0.512
0.528
0.544
0.560
0.550
0.544
0.534
0.522
0.518
0.508
0.506
0.506
0.514
0.512
0.520
0.524
0.536
0.534
0.548
0.564
0.572
0.568
0.562
0.556
0.548
0.556
0.552
0.556
0.564
0.568
0.562
0.546
0.552
0.544
0.540
0.536
0.538
0.540
0.558
0.568
0.600
0.588
0.582
0.584
0.568
0.566
0.576
0.584
0.578
0.568
0.568
0.570
0.572
0.560
0.568
0.570
0.564
0.554
0.558
0.564
0.556
0.556
0.560
0.560
0.568
0.566
0.572
0.556
0.556
0.554
0.548
0.544
0.530
0.530
0.524
0.520
0.516
0.520
0.516
0.514
0.516
0.528
0.522
0.522
0.520
0.522
0.522
0.522
0.518
0.520
0.524
0.528
0.528
0.530
0.534
0.554
0.558
0.558
0.562
0.562
0.566
0.570
0.570
0.566
0.562
0.572
0.562
0.558
0.560
0.558
0.554
0.546
0.556
0.552
0.550
0.552
0.556
0.550
0.542
0.542
0.538
0.536
0.532
0.532
0.534
0.540
0.540
0.552
0.566
0.582
0.570
0.562
0.564
0.558
0.554
0.544
0.546
0.526
0.520
0.528
0.536
0.532
0.532
0.538
0.530
0.530
0.536
0.546
0.548
0.546
0.538
0.532
0.530
0.528
0.530
0.530
0.524
0.524
0.532
0.534
0.532
0.530
0.534
0.598
0.614
0.596
0.584
0.574
0.562
0.558
0.552
0.546
0.550
0.552
0.542
0.546
0.552
0.556
0.558
0.554
0.560
0.562
0.558
0.554
0.548
0.532
0.526
0.532
0.522
0.518
0.506
0.506
0.510
0.520
0.516
0.514
0.516
0.516
0.514
0.518
0.514
0.512
0.512
0.504
0.504
0.496
0.496
0.492
0.492
0.494
0.500
0.504
0.508
0.504
0.508
0.510
0.514
0.510
0.518
0.520
0.520
0.516
0.518
0.516
0.514
0.504
0.504
0.508
0.512
0.512
0.524
0.528
0.538
0.540
0.550
0.554
0.556
0.554
0.552
0.544
0.548
0.550
0.538
0.546
0.544
0.540
0.542
0.536
0.534
0.528
0.526
0.520
0.524
0.520
0.526
0.524
0.528
0.524
0.528
0.530
0.524
0.526
0.524
0.532
0.526
0.526
0.522
0.526
0.522
0.526
0.526
0.526
0.528
0.526
0.524
0.536
0.526
0.532
0.530
0.538
0.534
0.536
0.550
0.548
0.542
0.542
0.546
0.540
0.540
0.540
0.546
0.546
0.552
0.550
0.544
0.544
0.544
0.550
0.546
0.548
0.558
0.560
0.566
0.558
0.562
0.560
0.570
0.560
0.568
0.568
0.564
0.556
0.558
0.564
0.560
0.560
0.554
0.552
0.554
0.558
0.560
0.546
0.546
0.546
0.550
0.544
0.548
0.550
0.558
0.566
0.560
0.568
0.560
0.566
0.556
0.550
0.550
0.542
0.550
0.546
0.550
0.550
0.568
0.582
0.566
0.568
0.552
0.546
0.548
0.546
0.548
0.542
0.534
0.538
0.538
0.542
0.542
0.538
0.548
0.546
0.542
0.544
0.542
0.540
0.540
0.542
0.540
0.546
0.552
0.546
0.546
0.552
0.552
0.556
0.578
0.566
0.570
0.572
0.576
0.574
0.576
0.576
0.576
0.564
0.562
0.564
0.562
0.570
0.562
0.558
0.564
0.564
0.568
0.560
0.568
0.562
0.560
0.558
0.550
0.562
0.564
0.582
0.574
0.578
0.572
0.576
0.586
0.588
0.568
0.570
0.574
0.574
0.570
0.570
0.562
0.568
0.572
0.578
0.564
0.556
0.552
0.544
0.540
0.544
0.546
0.562
0.574
0.588
0.582
0.596
0.590
0.586
0.578
0.568
0.566
0.566
0.562
0.558
0.574
0.578
0.576
0.574
0.572
0.570
0.558
0.556
0.552
0.552
0.556
0.552
0.548
0.538
0.536
0.540
0.554
0.568
0.578
0.580
0.580
0.580
0.568
0.572
0.564
0.574
0.586
0.588
0.586
0.582
0.584
0.584
0.584
0.578
0.576
0.582
0.582
0.582
0.592
0.588
0.588
0.594
0.596
0.600
0.592
0.584
0.586
0.596
0.574
0.578
0.594
0.594
0.612
0.614
0.636
0.618
0.602
0.608
0.610
0.598
0.762
0.684
0.638
0.606
0.592
0.588
0.578
0.580
0.580
0.578
0.580
0.584
0.578
0.576
0.578
0.574
0.576
0.572
0.564
0.560
0.562
0.550
0.558
0.566
0.566
0.564
0.572
0.572
0.566
0.578
0.578
0.572
0.568
0.566
0.570
0.568
0.570
0.578
0.580
0.580
0.576
0.572
0.564
0.562
0.554
0.560
0.564
0.558
0.572
0.574
0.586
0.584
0.590
0.602
0.608
0.628
0.624
0.618
0.606
0.598
0.598
0.582
0.582
0.578
0.576
0.574
0.562
0.558
0.552
0.550
0.548
0.546
0.548
0.550
0.554
0.560
0.584
0.596
0.582
0.582
0.578
0.584
0.590
0.576
0.582
0.578
0.586
0.570
0.574
0.580
0.588
0.602
0.590
0.588
0.598
0.594
0.594
0.596
0.582
0.582
0.584
0.580
0.582
0.582
0.584
0.582
0.584
0.588
0.592
0.594
0.596
0.596
0.588
0.588
0.590
0.618
0.608
0.602
0.592
0.586
0.592
0.602
0.626
0.632
0.630
0.634
0.638
0.626
0.620
0.628
0.640
0.624
0.634
0.634
0.634
0.636
0.624
0.602
0.608
0.604
0.604
0.584
0.582
0.576
0.574
0.568
0.574
0.576
0.590
0.578
0.580
0.578
0.568
0.566
0.554
0.556
0.564
0.560
0.572
0.572
0.582
0.584
0.596
0.598
0.590
0.592
0.602
0.610
0.608
0.598
0.594
0.586
0.586
0.580
0.582
0.596
0.570
0.576
0.572
0.566
0.562
0.564
0.572
0.566
0.568
0.572
0.588
0.592
0.584
0.588
0.592
0.596
0.590
0.584
0.590
0.580
0.572
0.576
0.586
0.588
0.584
0.584
0.590
0.596
0.596
0.598
0.598
0.604
0.590
0.584
0.584
0.594
0.598
0.600
0.594
0.592
0.590
0.584
0.580
0.568
0.562
0.562
0.558
0.548
0.546
0.544
0.548
0.556
0.574
0.574
0.572
0.576
0.572
0.564
0.564
0.558
0.564
0.578
0.590
0.592
0.586
0.584
0.590
0.588
0.584
0.582
0.580
0.576
0.590
0.592
0.606
0.624
0.640
0.630
0.632
0.626
0.634
0.618
0.614
0.608
0.594
0.584
0.584
0.576
0.570
0.566
0.570
0.568
0.574
0.574
0.572
0.578
0.580
0.588
0.580
0.580
0.574
0.574
0.574
0.578
0.582
0.588
0.582
0.570
0.566
0.566
0.558
0.550
0.550
0.554
0.562
0.560
0.570
0.580
0.592
0.604
0.612
0.598
0.584
0.590
0.596
0.590
0.584
0.578
0.600
0.596
0.586
0.580
0.580
0.578
0.574
0.572
0.574
0.568
0.568
0.578
0.590
0.612
0.628
0.606
0.586
0.584
0.588
0.594
0.636
0.694
0.712
0.668
0.644
0.636
0.618
0.614
0.616
0.612
0.602
0.628
0.628
0.642
0.626
0.616
0.586
0.574
0.564
0.556
0.556
0.562
0.578
0.586
0.588
0.592
0.602
0.606
0.610
0.614
0.610
0.630
0.602
0.620
0.632
0.640
0.646
0.668
0.652
0.656
0.650
0.616
0.604
0.600
0.612
0.620
0.606
0.614
0.614
0.608
0.608
0.598
0.594
0.582
0.580
0.586
0.586
0.596
0.602
0.604
0.598
0.586
0.580
0.570
0.580
0.586
0.598
0.608
0.610
0.604
0.596
0.596
0.608
0.596
0.596
0.594
0.600
0.602
0.596
0.600
0.602
0.608
0.618
0.602
0.590
0.582
0.580
0.582
0.584
0.590
0.608
0.608
0.610
0.610
0.596
0.594
0.590
0.584
0.578
0.580
0.586
0.592
0.578
0.578
0.576
0.568
0.560
0.552
0.560
0.556
0.566
0.572
0.578
0.574
0.614
0.648
0.688
0.754
0.696
0.702
0.688
0.644
0.656
0.632
0.594
0.602
0.604
0.614
0.610
0.604
0.618
0.646
0.658
0.624
0.618
0.626
0.612
0.604
0.604
0.604
0.604
0.604
0.610
0.606
0.616
0.602
0.602
0.596
0.610
0.602
0.600
0.590
0.596
0.614
0.614
0.602
0.610
0.622
0.612
0.598
0.588
0.588
0.570
0.560
0.554
0.552
0.558
0.562
0.574
0.572
0.570
0.572
0.572
0.578
0.572
0.574
0.572
0.576
0.578
0.576
0.572
0.568
0.572
0.562
0.564
0.562
0.560
0.570
0.574
0.578
0.584
0.576
0.572
0.582
0.584
0.586
0.600
0.598
0.602
0.598
0.586
0.578
0.576
0.564
0.578
0.580
0.588
0.598
0.608
0.618
0.648
0.654
0.642
0.652
0.650
0.628
0.640
0.614
0.600
0.600
0.604
0.606
0.602
0.602
0.608
0.600
0.598
0.604
0.608
0.608
0.604
0.584
0.582
0.584
0.588
0.598
0.610
0.622
0.616
0.626
0.606
0.602
0.600
0.602
0.624
0.632
0.634
0.648
0.672
0.692
0.658
0.652
0.674
0.670
0.694
0.684
0.660
0.660
0.632
0.614
0.606
0.602
0.606
0.602
0.610
0.610
0.618
0.626
0.626
0.628
0.618
0.610
0.602
0.600
0.586
0.586
0.586
0.578
0.572
0.582
0.598
0.610
0.612
0.632
0.638
0.614
0.618
0.628
0.648
0.652
0.642
0.634
0.610
0.622
0.624
0.624
0.614
0.608
0.602
0.592
0.584
0.590
0.612
0.598
0.580
0.580
0.568
0.558
0.552
0.548
0.550
0.536
0.540
0.534
0.538
0.536
0.540
0.536
0.532
0.532
0.526
0.526
0.526
0.532
0.536
0.548
0.568
0.574
0.568
0.576
0.580
0.580
0.588
0.582
0.568
0.568
0.564
0.562
0.556
0.562
0.568
0.574
0.584
0.578
0.576
0.568
0.566
0.562
0.560
0.562
0.574
0.570
0.574
0.586
0.584
0.582
0.584
0.584
0.594
0.596
0.608
0.618
0.608
0.634
0.620
0.620
0.622
0.634
0.666
0.656
0.662
0.654
0.674
0.650
0.634
0.628
0.634
0.628
0.638
0.628
0.630
0.612
0.614
0.606
0.608
0.604
0.584
0.580
0.570
0.562
0.554
0.550
0.542
0.542
0.542
0.544
0.558
0.570
0.574
0.580
0.588
0.596
0.594
0.592
0.580
0.572
0.564
0.566
0.570
0.576
0.578
0.592
0.578
0.584
0.588
0.594
0.592
0.576
0.574
0.570
0.578
0.582
0.574
0.582
0.592
0.610
0.598
0.610
0.622
0.648
0.622
0.624
0.624
0.638
0.636
0.628
0.602
0.606
0.614
0.602
0.608
0.628
0.628
0.618
0.626
0.646
0.666
0.656
0.660
0.652
0.646
0.638
0.640
0.640
0.644
0.638
0.634
0.624
0.614
0.606
0.602
0.624
0.636
0.644
0.636
0.624
0.628
0.660
0.668
0.684
0.682
0.668
0.630
0.630
0.640
0.640
0.620
0.624
0.632
0.626
0.624
0.622
0.628
0.612
0.596
0.596
0.592
0.592
0.580
0.576
0.588
0.608
0.620
0.612
0.606
0.604
0.594
0.582
0.574
0.566
0.562
0.560
0.560
0.566
0.582
0.576
0.590
0.596
0.590
0.590
0.590
0.598
0.602
0.620
0.638
0.612
0.622
0.630
0.634
0.622
0.646
0.660
0.650
0.636
0.622
0.628
0.616
0.598
0.602
0.604
0.626
0.616
0.612
0.612
0.622
0.636
0.634
0.600
0.608
0.626
0.630
0.668
0.660
0.648
0.668
0.664
0.656
0.648
0.654
0.688
0.658
0.628
0.628
0.634
0.624
0.616
0.626
0.638
0.616
0.608
0.612
0.612
0.622
0.604
0.608
0.624
0.648
0.634
0.616
0.626
0.626
0.640
0.662
0.640
0.656
0.656
0.666
0.668
0.644
0.628
0.650
0.646
0.672
0.692
0.658
0.648
0.650
0.694
0.680
0.656
0.642
0.640
0.646
0.626
0.616
0.642
0.662
0.740
0.728
0.662
0.666
0.666
0.638
0.610
0.604
0.594
0.594
0.574
0.572
0.576
0.590
0.616
0.614
0.616
0.624
0.638
0.632
0.620
0.632
0.630
0.642
0.636
0.618
0.608
0.622
0.638
0.664
0.708
0.670
0.660
0.654
0.630
0.606
0.598
0.592
0.628
0.678
0.708
0.664
0.656
0.646
0.626
0.660
0.638
0.660
0.672
0.726
0.696
0.650
0.650
0.666
0.656
0.628
0.628
0.650
0.774
0.870
0.748
0.678
0.674
0.670
0.694
0.668
0.702
0.832
0.814
0.732
0.716
0.740
0.746
0.744
0.734
0.722
0.728
0.732
0.728
0.720
0.710
0.726
0.744
0.718
0.678
0.694
0.712
0.764
0.748
0.726
0.748
0.734
0.728
0.706
0.698
0.694
0.668
0.652
0.694
0.758
0.758
0.704
0.752
0.764
0.768
0.718
0.712
0.720
0.716
0.706
0.676
0.684
0.658
0.680
0.714
0.756
0.750
0.740
0.746
0.716
0.686
0.708
0.702
0.698
0.686
0.746
0.760
0.758
0.730
0.742
0.750
0.748
0.760
0.748
0.730
0.740
0.734
0.730
0.716
0.720
0.716
0.702
0.684
0.704
0.710
0.746
0.726
0.726
0.752
0.744
0.736
0.714
0.740
0.746
0.740
0.716
0.684
0.702
0.712
0.706
0.696
0.754
0.760
0.780
0.756
0.764
0.764
0.742
0.712
0.710
0.732
0.748
0.744
0.738
0.728
0.728
0.710
0.720
0.718
0.694
0.676
0.700
0.704
0.730
0.728
0.714
0.730
0.740
0.714
0.680
0.686
0.694
0.708
0.724
0.728
0.738
0.764
0.750
0.718
0.714
0.724
0.722
0.716
0.696
0.708
0.704
0.708
0.698
0.698
0.702
0.718
0.698
0.676
0.686
0.704
0.686
0.666
0.714
0.720
0.684
0.708
0.730
0.736
0.698
0.682
0.714
0.734
0.712
0.696
0.722
0.754
0.746
0.698
0.668
0.690
0.678
0.662
0.650
0.680
0.718
0.752
0.726
0.698
0.712
0.768
0.794
0.732
0.722
0.748
0.726
0.710
0.680
0.698
0.708
0.726
0.716
0.704
0.720
0.752
0.744
0.702
0.680
0.688
0.698
0.708
0.694
0.696
0.730
0.760
0.760
0.718
0.708
0.730
0.724
0.722
0.714
0.704
0.710
0.712
0.728
0.710
0.710
0.714
0.730
0.702
0.684
0.700
0.700
0.716
0.700
0.682
0.704
0.716
0.700
0.700
0.742
0.760
0.748
0.712
0.716
0.710
0.694
0.680
0.684
0.702
0.696
0.682
0.696
0.702
0.728
0.664
0.654
0.696
0.730
0.678
0.704
0.748
0.698
0.712
0.778
0.778
0.736
0.710
0.722
0.720
0.736
0.716
0.728
0.740
0.748
0.736
0.726
0.738
0.726
0.710
0.690
0.714
0.720
0.734
0.720
0.706
0.726
0.748
0.730
0.730
0.694
0.680
0.694
0.694
0.670
0.660
0.710
0.730
0.678
0.710
0.742
0.690
0.722
0.696
0.668
0.692
0.702
0.680
0.656
0.672
0.684
0.656
0.654
0.656
0.638
0.620
0.628
0.634
0.618
0.604
0.608
0.626
0.616
0.616
0.630
0.644
0.656
0.636
0.642
0.648
0.628
0.618
0.632
0.632
0.620
0.624
0.634
0.652
0.640
0.622
0.630
0.638
0.660
0.646
0.654
0.676
0.706
0.722
0.744
0.716
0.716
0.730
0.730
0.730
0.678
0.776
0.736
0.724
0.672
0.680
0.692
0.696
0.676
0.678
0.696
0.688
0.670
0.632
0.598
0.606
0.608
0.608
0.624
0.640
0.632
0.622
0.632
0.634
0.614
0.612
0.614
0.624
0.622
0.604
0.628
0.632
0.622
0.656
0.656
0.654
0.694
0.708
0.684
0.682
0.710
0.706
0.674
0.680
0.706
0.760
0.778
0.798
0.734
0.728
0.690
0.710
0.704
0.686
0.686
0.706
0.706
0.698
0.698
0.718
0.700
0.674
0.702
0.724
0.708
0.674
0.696
0.706
0.674
0.676
0.720
0.694
0.666
0.700
0.710
0.680
0.704
0.688
0.642
0.646
0.674
0.646
0.634
0.626
0.644
0.654
0.642
0.594
0.606
0.596
0.578
0.588
0.590
0.602
0.608
0.610
0.630
0.656
0.634
0.644
0.634
0.642
0.636
0.658
0.692
0.706
0.664
0.684
0.676
0.660
0.660
0.682
0.666
0.644
0.636
0.618
0.636
0.658
0.680
0.692
0.664
0.664
0.668
0.658
0.638
0.658
0.672
0.690
0.686
0.670
0.676
0.694
0.682
0.642
0.646
0.658
0.662
0.662
0.662
0.668
0.668
0.696
0.712
0.730
0.754
0.770
0.734
0.742
0.718
0.720
0.712
0.686
0.694
0.696
0.698
0.700
0.696
0.678
0.648
0.622
0.604
0.606
0.596
0.596
0.594
0.592
0.596
0.588
0.582
0.584
0.598
0.648
0.630
0.640
0.646
0.638
0.638
0.636
0.632
0.626
0.640
0.638
0.624
0.620
0.626
0.632
0.632
0.614
0.622
0.622
0.624
0.618
0.626
0.610
0.622
0.632
0.628
0.624
0.630
0.644
0.632
0.644
0.642
0.656
0.642
0.644
0.660
0.708
0.716
0.698
0.650
0.658
0.656
0.644
0.644
0.640
0.636
0.654
0.672
0.650
0.640
0.636
0.652
0.654
0.658
0.646
0.672
0.660
0.660
0.672
0.682
0.656
0.688
0.688
0.642
0.644
0.650
0.654
0.648
0.654
0.672
0.650
0.646
0.658
0.678
0.686
0.674
0.668
0.666
0.708
0.680
0.708
0.718
0.738
0.682
0.682
0.702
0.694
0.692
0.668
0.670
0.674
0.664
0.676
0.694
0.696
0.674
0.680
0.664
0.668
0.660
0.658
0.672
0.674
0.668
0.688
0.704
0.680
0.692
0.674
0.672
0.674
0.660
0.654
0.656
0.674
0.646
0.666
0.686
0.682
0.644
0.670
0.686
0.700
0.676
0.652
0.654
0.664
0.692
0.682
0.744
0.762
0.678
0.664
0.658
0.636
0.630
0.630
0.642
0.642
0.628
0.626
0.632
0.638
0.654
0.638
0.656
0.650
0.664
0.666
0.654
0.656
0.658
0.676
0.672
0.676
0.694
0.692
0.664
0.674
0.690
0.684
0.682
0.678
0.664
0.664
0.670
0.698
0.668
0.676
0.702
0.656
0.646
0.656
0.654
0.650
0.668
0.684
0.666
0.666
0.670
0.692
0.666
0.704
0.766
0.772
0.706
0.690
0.678
0.660
0.652
0.660
0.656
0.648
0.656
0.656
0.622
0.608
0.610
0.612
0.610
0.612
0.632
0.642
0.672
0.686
0.682
0.674
0.670
0.672
0.650
0.656
0.670
0.672
0.682
0.676
0.684
0.698
0.680
0.660
0.656
0.646
0.636
0.644
0.650
0.644
0.650
0.636
0.624
0.630
0.618
0.604
0.592
0.592
0.600
0.604
0.602
0.612
0.594
0.596
0.592
0.590
0.602
0.648
0.658
0.650
0.628
0.606
0.596
0.590
0.582
0.578
0.578
0.586
0.606
0.620
0.628
0.644
0.638
0.638
0.658
0.680
0.642
0.652
0.638
0.652
0.656
0.704
0.660
0.658
0.662
0.626
0.636
0.626
0.630
0.624
0.610
0.594
0.576
0.590
0.588
0.612
0.642
0.664
0.674
0.658
0.654
0.612
0.610
0.600
0.600
0.916
0.716
0.656
0.608
0.606
0.602
0.606
0.588
0.578
0.578
0.576
0.580
0.598
0.582
0.574
0.574
0.572
0.568
0.554
0.552
0.552
0.544
0.540
0.542
0.544
0.540
0.542
0.540
0.530
0.524
0.522
0.518
0.506
0.516
0.504
0.502
0.502
0.498
0.494
0.496
0.484
0.490
0.490
0.484
0.478
0.478
0.476
0.476
0.472
0.478
0.484
0.480
0.486
0.480
0.484
0.482
0.482
0.480
0.480
0.480
0.488
0.482
0.490
0.496
0.496
0.492
0.494
0.496
0.494
0.496
0.498
0.492
0.498
0.494
0.502
0.502
0.500
0.498
0.498
0.500
0.500
0.502
0.502
0.498
0.504
0.500
0.504
0.498
0.498
0.498
0.498
0.496
0.496
0.498
0.502
0.498
0.500
0.502
0.506
0.502
0.508
0.510
0.514
0.514
0.518
0.516
0.516
0.516
0.514
0.514
0.514
0.522
0.516
0.512
0.516
0.516
0.518
0.510
0.516
0.506
0.518
0.508
0.508
0.500
0.502
0.500
0.504
0.496
0.498
0.496
0.502
0.504
0.502
0.506
0.510
0.512
0.508
0.508
0.506
0.502
0.502
0.504
0.504
0.502
0.496
0.500
0.506
0.514
0.510
0.514
0.514
0.516
0.510
0.510
0.512
0.508
0.512
0.518
0.514
0.518
0.524
0.524
0.520
0.520
0.514
0.524
0.522
0.528
0.522
0.520
0.520
0.518
0.522
0.514
0.514
0.518
0.526
0.512
0.282
0.234
0.504
0.504
0.504
0.504
0.502
0.508
0.506
0.520
0.522
0.522
0.518
0.522
0.518
0.520
0.514
0.512
0.508
0.512
0.502
0.504
0.500
0.514
0.520
0.550
0.556
0.542
0.542
0.536
0.532
0.522
0.522
0.512
0.512
0.508
0.504
0.498
0.498
0.492
0.504
0.528
0.540
0.544
0.546
0.304
0.228
0.520
0.518
0.522
0.520
0.532
0.534
0.538
0.542
0.540
0.548
0.550
0.556
0.550
0.552
0.568
0.576
0.574
0.562
0.572
0.592
0.620
0.620
0.588
0.580
0.582
0.588
0.594
0.586
0.582
0.566
0.566
0.566
0.574
0.580
0.598
0.574
0.556
0.548
0.544
0.550
0.552
0.548
0.552
0.544
0.536
0.530
0.514
0.512
0.566
0.606
0.506
0.716
0.706
0.724
0.752
0.712
0.682
0.630
0.576
0.554
0.552
0.550
0.548
0.544
0.542
0.336
0.198
0.548
0.550
0.544
0.538
0.532
0.532
0.536
0.550
0.546
0.548
0.542
0.544
0.536
0.536
0.534
0.530
0.526
0.520
0.524
0.530
0.666
0.652
0.628
0.614
0.616
0.598
0.582
0.570
0.566
0.568
0.574
0.570
0.570
0.560
0.574
0.578
0.564
0.562
0.542
0.538
0.550
0.578
0.570
0.666
0.624
0.580
0.566
0.552
0.548
0.550
0.552
0.556
0.558
0.572
0.562
0.558
0.552
0.546
0.540
0.530
0.530
0.524
0.528
0.546
0.544
0.556
0.578
0.592
0.576
0.568
0.572
0.572
0.574
0.570
0.566
0.564
0.562
0.558
0.546
0.540
0.540
0.526
0.530
0.536
0.536
0.582
0.612
0.582
0.572
0.574
0.570
0.572
0.576
0.566
0.570
0.566
0.566
0.564
0.558
0.562
0.568
0.572
0.572
0.588
0.574
0.580
0.602
0.654
0.658
0.630
0.624
0.634
0.616
0.590
0.590
0.588
0.604
0.612
0.612
0.592
0.600
0.614
0.626
0.658
0.626
0.630
0.636
0.670
0.662
0.636
0.612
0.592
0.590
0.590
0.594
0.590
0.590
0.592
0.608
0.578
0.582
0.598
0.580
0.580
0.578
0.566
0.558
0.540
0.536
0.542
0.542
0.568
0.576
0.586
0.594
0.584
0.572
0.560
0.552
0.542
0.538
0.530
0.534
0.530
0.534
0.548
0.580
0.590
0.596
0.580
0.556
0.554
0.552
0.550
0.552
0.558
0.558
0.558
0.552
0.580
0.600
0.632
0.670
0.636
0.612
0.590
0.570
0.564
0.564
0.582
0.606
0.616
0.608
0.632
0.646
0.666
0.614
0.600
0.804
0.708
0.664
0.624
0.600
0.582
0.576
0.576
0.576
0.568
0.558
0.560
0.584
0.672
0.768
0.838
0.708
0.666
0.660
0.646
0.652
0.650
0.628
0.600
1.104
0.764
0.712
0.692
0.676
0.648
0.590
0.574
0.558
0.548
0.546
0.534
0.530
0.530
0.534
0.528
0.530
0.528
0.528
0.524
0.520
0.514
0.518
0.516
0.522
0.524
0.522
0.524
0.526
0.532
0.556
0.554
0.548
0.556
0.556
0.580
0.582
0.592
0.592
0.584
0.586
0.572
0.562
0.556
0.536
0.532
0.528
0.558
0.586
0.620
0.640
0.646
0.624
0.620
0.602
0.590
0.570
0.576
0.578
0.586
0.582
0.590
0.592
0.596
0.598
0.600
0.610
0.606
0.598
0.586
0.586
0.588
0.586
0.566
0.576
0.568
0.570
0.562
0.546
0.546
0.540
0.548
0.572
0.588
0.566
0.574
0.558
0.562
0.564
0.572
0.588
0.602
0.606
0.600
0.580
0.572
0.574
0.590
0.588
0.640
0.702
0.702
0.672
0.638
0.612
0.598
0.596
0.596
0.612
0.630
0.654
0.636
0.616
0.584
0.582
0.572
0.590
0.606
0.622
0.602
0.600
0.598
0.592
0.592
0.578
0.572
0.586
0.602
0.604
0.604
0.618
0.606
0.602
0.604
0.618
0.652
0.636
0.626
0.622
0.628
0.642
0.602
0.584
0.574
0.582
0.586
0.600
0.584
0.566
0.570
0.582
0.616
0.662
0.674
0.616
0.598
0.592
0.592
0.584
0.584
0.582
0.584
0.586
0.606
0.610
0.618
0.616
0.602
0.586
0.574
0.576
0.592
0.578
0.566
0.568
0.568
0.564
0.562
0.574
0.580
0.584
0.582
0.570
0.570
0.556
0.564
0.564
0.566
0.544
0.540
0.540
0.542
0.542
0.532
0.528
0.524
0.526
0.524
0.526
0.534
0.550
0.552
0.556
0.564
0.564
0.566
0.570
0.568
0.562
0.564
0.566
0.570
0.566
0.552
0.546
0.530
0.520
0.516
0.522
0.530
0.536
0.542
0.548
0.562
0.568
0.554
0.550
0.552
0.562
0.584
0.586
0.592
0.602
0.582
0.560
0.552
0.536
0.532
0.524
0.528
0.534
0.556
0.568
0.594
0.622
0.598
0.574
0.564
0.570
0.568
0.564
0.564
0.562
0.568
0.564
0.570
0.572
0.564
0.566
0.562
0.552
0.542
0.540
0.540
0.562
0.584
0.572
0.568
0.578
0.600
0.594
0.600
0.606
0.600
0.614
0.618
0.598
0.590
0.564
0.564
0.552
0.540
0.538
0.544
0.550
0.562
0.586
0.600
0.594
0.576
0.572
0.592
0.574
0.570
0.580
0.590
0.584
0.580
0.570
0.554
0.554
0.554
0.572
0.592
0.600
0.604
0.588
0.578
0.560
0.560
0.556
0.554
0.578
0.578
0.562
0.552
0.546
0.546
0.538
0.542
0.542
0.544
0.546
0.556
0.556
0.560
0.568
0.578
0.590
0.730
0.632
0.612
0.594
0.588
0.588
0.590
0.562
0.558
0.548
0.540
0.534
0.536
0.544
0.562
0.588
0.622
0.726
0.714
0.698
0.648
0.626
0.602
0.586
0.580
0.568
0.566
0.552
0.540
0.548
0.552
0.536
0.538
0.538
0.530
0.536
0.548
0.560
0.548
0.548
0.542
0.558
0.574
0.582
0.592
0.572
0.572
0.566
0.572
0.572
0.564
0.582
0.580
0.584
0.578
0.586
0.582
0.580
0.580
0.584
0.580
0.594
0.590
0.594
0.582
0.584
0.574
0.588
0.590
0.572
0.568
0.568
0.596
0.642
0.624
0.638
0.658
0.638
0.608
0.598
0.594
0.592
0.582
0.576
0.566
0.574
0.574
0.586
0.594
0.584
0.588
0.586
0.574
0.574
0.572
0.572
0.580
0.586
0.608
0.598
0.592
0.578
0.568
0.566
0.558
0.570
0.558
0.566
0.558
0.558
0.550
0.548
0.538
0.534
0.540
0.546
0.538
0.534
0.526
0.518
0.524
0.526
0.534
0.546
0.544
0.550
0.544
0.554
0.544
0.548
0.554
0.560
0.556
0.570
0.564
0.568
0.572
0.556
0.544
0.524
0.556
0.560
0.556
0.552
0.550
0.550
0.546
0.546
0.542
0.542
0.530
0.532
0.526
0.528
0.524
0.522
0.520
0.518
0.520
0.522
0.524
0.522
0.522
0.518
0.520
0.518
0.518
0.518
0.520
0.520
0.530
0.540
0.530
0.522
0.524
0.518
0.520
0.518
0.518
0.512
0.514
0.512
0.510
0.512
0.514
0.526
0.530
0.532
0.530
0.538
0.532
0.528
0.520
0.520
0.526
0.538
0.534
0.536
0.536
0.552
0.592
0.638
0.640
0.622
0.606
0.586
0.564
0.562
0.548
0.546
0.540
0.542
0.554
0.556
0.574
0.556
0.556
0.548
0.556
0.554
0.558
0.558
0.554
0.556
0.554
0.548
0.550
0.550
0.544
0.544
0.550
0.548
0.548
0.546
0.546
0.550
0.550
0.560
0.574
0.610
0.632
0.606
0.588
0.578
0.564
0.564
0.564
0.554
0.556
0.554
0.554
0.548
0.546
0.544
0.536
0.540
0.542
0.540
0.540
0.542
0.536
0.534
0.530
0.536
0.530
0.530
0.528
0.524
0.526
0.510
0.520
0.516
0.518
0.518
0.522
0.518
0.524
0.524
0.522
0.516
0.510
0.504
0.504
0.508
0.514
0.516
0.518
0.512
0.516
0.510
0.512
0.514
0.524
0.532
0.530
0.530
0.532
0.540
0.566
0.562
0.560
0.560
0.558
0.556
0.558
0.556
0.558
0.548
0.544
0.556
0.570
0.608
0.640
0.654
0.654
0.628
0.610
0.586
0.570
0.560
0.558
0.566
0.566
0.564
0.556
0.554
0.554
0.574
0.594
0.594
0.586
0.578
0.580
0.568
0.576
0.584
0.590
0.580
0.574
0.566
0.550
0.540
0.540
0.532
0.528
0.524
0.524
0.512
0.514
0.504
0.504
0.496
0.500
0.494
0.496
0.500
0.508
0.514
0.516
0.514
0.524
0.528
0.530
0.532
0.536
0.532
0.538
0.534
0.532
0.532
0.534
0.538
0.534
0.536
0.530
0.530
0.522
0.520
0.524
0.536
0.556
0.572
0.574
0.580
0.582
0.570
0.568
0.556
0.548
0.542
0.538
0.548
0.550
0.542
0.546
0.554
0.556
0.562
0.556
0.570
0.570
0.570
0.578
0.580
0.580
0.586
0.586
0.570
0.554
0.554
0.564
0.572
0.572
0.584
0.572
0.564
0.560
0.552
0.538
0.538
0.526
0.532
0.538
0.552
0.558
0.562
0.560
0.550
0.540
0.538
0.526
0.522
0.514
0.510
0.510
0.504
0.500
0.498
0.490
0.490
0.498
0.496
0.494
0.492
0.492
0.492
0.492
0.498
0.504
0.510
0.512
0.516
0.524
0.518
0.518
0.506
0.512
0.506
0.504
0.506
0.510
0.516
0.518
0.512
0.516
0.514
0.512
0.514
0.500
0.498
0.508
0.500
0.506
0.506
0.510
0.510
0.516
0.514
0.518
0.520
0.524
0.524
0.522
0.518
0.518
0.514
0.508
0.510
0.506
0.502
0.500
0.504
0.502
0.508
0.494
0.498
0.502
0.498
0.496
0.500
0.502
0.504
0.504
0.506
0.506
0.514
0.510
0.508
0.504
0.508
0.506
0.506
0.510
0.514
0.510
0.518
0.514
0.514
0.512
0.510
0.514
0.518
0.514
0.518
0.512
0.512
0.506
0.514
0.516
0.528
0.530
0.536
0.534
0.530
0.538
0.538
0.538
0.540
0.544
0.540
0.532
0.532
0.534
0.546
0.542
0.538
0.542
0.534
0.594
1.084
0.820
0.726
0.604
0.580
0.560
0.546
0.538
0.528
0.524
0.520
0.524
0.528
0.528
0.520
0.516
0.512
0.514
0.510
0.508
0.504
0.516
0.516
0.536
0.550
0.588
0.566
0.560
0.560
0.576
0.582
0.576
0.572
0.574
0.570
0.570
0.576
0.578
0.570
0.566
0.562
0.570
0.574
0.572
0.568
0.574
0.558
0.552
0.548
0.552
0.540
0.536
0.536
0.538
0.540
0.542
0.542
0.530
0.534
0.534
0.538
0.530
0.526
0.522
0.518
0.522
0.524
0.520
0.520
0.506
0.506
0.504
0.506
0.506
0.504
0.504
0.510
0.506
0.516
0.512
0.518
0.524
0.536
0.544
0.540
0.544
0.552
0.550
0.552
0.556
0.544
0.546
0.552
0.576
0.588
0.586
0.578
0.562
0.558
0.560
0.586
0.618
0.610
0.612
0.586
0.572
0.562
0.570
0.598
0.604
0.584
0.570
0.574
0.578
0.588
0.568
0.554
0.554
0.552
0.550
0.544
0.530
0.530
0.526
0.532
0.532
0.546
0.550
0.552
0.554
0.536
0.536
0.538
0.556
0.558
0.558
0.546
0.536
0.530
0.520
0.514
0.524
0.528
0.542
0.530
0.536
0.530
0.528
0.528
0.518
0.520
0.508
0.506
0.512
0.518
0.516
0.522
0.526
0.534
0.542
0.546
0.552
0.548
0.548
0.546
0.546
0.542
0.536
0.534
0.534
0.532
0.542
0.544
0.558
0.564
0.558
0.548
0.546
0.548
0.550
0.566
0.570
0.574
0.568
0.554
0.548
0.536
0.530
0.524
0.518
0.524
0.524
0.534
0.526
0.528
0.530
0.534
0.526
0.524
0.520
0.520
0.516
0.516
0.512
0.514
0.516
0.516
0.510
0.514
0.508
0.508
0.506
0.510
0.506
0.512
0.506
0.510
0.506
0.504
0.510
0.516
0.512
0.512
0.512
0.514
0.522
0.524
0.540
0.556
0.558
0.560
0.556
0.542
0.542
0.544
0.560
0.558
0.548
0.548
0.538
0.536
0.528
0.526
0.522
0.524
0.524
0.538
0.540
0.562
0.550
0.542
0.540
0.540
0.536
0.532
0.532
0.536
0.540
0.532
0.528
0.526
0.518
0.518
0.524
0.516
0.510
0.516
0.514
0.518
0.530
0.524
0.522
0.526
0.534
0.552
0.562
0.582
0.574
0.568
0.554
0.538
0.534
0.528
0.530
0.548
0.558
0.574
0.568
0.556
0.556
0.566
0.552
0.544
0.536
0.534
0.528
0.536
0.552
0.586
0.696
0.762
0.730
0.652
0.610
0.582
0.564
0.548
0.546
0.538
0.532
0.520
0.524
0.528
0.546
0.564
0.596
0.608
0.664
0.664
0.636
0.588
0.576
0.568
0.574
0.570
0.562
0.566
0.542
0.546
0.552
0.546
0.534
0.530
0.528
0.530
0.534
0.544
0.564
0.552
0.560
0.590
0.614
0.590
0.586
0.590
0.578
0.584
0.592
0.586
0.588
0.564
0.574
0.590
0.612
0.628
0.632
0.620
0.598
0.584
0.574
0.560
0.558
0.562
0.560
0.562
0.610
0.614
0.586
0.572
0.560
0.562
0.578
0.572
0.568
0.556
0.556
0.546
0.550
0.564
0.562
0.558
0.556
0.554
0.558
0.572
0.578
0.558
0.558
0.552
0.554
0.556
0.556
0.562
0.576
0.592
0.602
0.576
0.562
0.554
0.550
0.552
0.560
0.568
0.600
0.594
0.588
0.588
0.572
0.580
0.572
0.572
0.564
0.562
0.552
0.558
0.568
0.562
0.578
0.566
0.570
0.568
0.612
0.642
0.676
0.612
0.642
0.624
0.648
0.644
0.650
0.622
0.604
0.598
0.620
0.628
0.642
0.612
0.594
0.584
0.594
0.612
0.598
0.616
0.658
0.688
0.674
0.662
0.610
0.602
0.592
0.594
0.612
0.590
0.592
0.620
0.628
0.664
0.642
0.636
0.630
0.634
0.646
0.646
0.644
0.654
0.632
0.614
0.598
0.570
0.556
0.540
0.536
0.594
0.612
0.618
0.600
0.586
0.576
0.566
0.566
0.562
0.560
0.554
0.560
0.552
0.548
0.550
0.550
0.548
0.546
0.546
0.546
0.546
0.544
0.542
0.542
0.536
0.544
0.556
0.566
0.560
0.596
0.626
0.612
0.638
0.630
0.616
0.610
0.580
0.570
0.560
0.556
0.552
0.564
0.588
0.600
0.604
0.608
0.624
0.626
0.636
0.640
0.636
0.612
0.608
0.624
0.606
0.622
0.622
0.652
0.690
0.660
0.646
0.632
0.636
0.626
0.606
0.584
0.586
0.582
0.580
0.590
0.578
0.588
0.600
0.618
0.586
0.588
0.566
0.562
0.564
0.560
0.568
0.558
0.554
0.560
0.556
0.572
0.600
0.578
0.582
0.602
0.608
0.596
0.582
0.570
0.566
0.560
0.548
0.544
0.546
0.550
0.542
0.540
0.540
0.556
0.594
0.574
0.574
0.572
0.564
0.550
0.546
0.544
0.536
0.548
0.550
0.574
0.572
0.588
0.600
0.620
0.600
0.578
0.576
0.562
0.552
0.544
0.534
0.532
0.528
0.522
0.516
0.514
0.508
0.508
0.510
0.516
0.520
0.528
0.528
0.532
0.526
0.524
0.524
0.522
0.518
0.522
0.522
0.546
0.556
0.548
0.548
0.540
0.550
0.554
0.548
0.538
0.540
0.534
0.536
0.548
0.552
0.564
0.572
0.564
0.562
0.554
0.552
0.562
0.586
0.604
0.596
0.570
0.556
0.546
0.536
0.536
0.534
0.542
0.578
0.592
0.586
0.576
0.566
0.558
0.558
0.556
0.548
0.546
0.552
0.544
0.540
0.536
0.528
0.526
0.518
0.516
0.516
0.526
0.528
0.528
0.542
0.554
0.586
0.596
0.608
0.598
0.580
0.576
0.564
0.566
0.578
0.572
0.574
0.574
0.570
0.560
0.560
0.552
0.546
0.544
0.546
0.548
0.556
0.546
0.538
0.538
0.534
0.536
0.546
0.550
0.566
0.574
0.566
0.568
0.570
0.560
0.566
0.554
0.554
0.554
0.544
0.536
0.536
0.528
0.528
0.520
0.520
0.518
0.520
0.528
0.532
0.542
0.542
0.550
0.546
0.546
0.544
0.546
0.544
0.540
0.542
0.542
0.556
0.554
0.564
0.574
0.568
0.562
0.554
0.554
0.562
0.560
0.560
0.562
0.554
0.556
0.554
0.546
0.550
0.554
0.574
0.606
0.622
0.618
0.616
0.622
0.610
0.606
0.610
0.598
0.582
0.564
0.562
0.554
0.558
0.548
0.538
0.538
0.542
0.534
0.528
0.526
0.522
0.520
0.520
0.520
0.522
0.516
0.516
0.518
0.516
0.522
0.526
0.534
0.544
0.550
0.568
0.564
0.600
0.578
0.558
0.558
0.548
0.550
0.536
0.534
0.540
0.528
0.532
0.538
0.546
0.552
0.560
0.582
0.572
0.586
0.592
0.600
0.612
0.620
0.626
0.668
0.776
0.762
0.678
0.644
0.610
0.620
0.644
0.630
0.610
0.600
0.616
0.654
0.608
0.646
0.668
0.632
0.616
0.612
0.618
0.628
0.630
0.622
0.598
0.594
0.586
0.592
0.574
0.572
0.576
0.576
0.576
0.584
0.604
0.640
0.638
0.614
0.610
0.594
0.598
0.630
0.666
0.648
0.612
0.590
0.590
0.598
0.608
0.624
0.604
0.600
0.596
0.588
0.580
0.582
0.594
0.596
0.580
0.598
0.624
0.616
0.604
0.588
0.594
0.638
0.600
0.570
0.542
0.564
0.642
0.716
0.718
0.676
0.632
0.640
0.612
0.604
0.596
0.594
0.588
0.582
0.590
0.586
0.594
0.606
0.586
0.588
0.588
0.604
0.618
0.634
0.632
0.632
0.612
0.608
0.610
0.608
0.618
0.632
0.662
0.728
0.696
0.652
0.640
0.622
0.608
0.596
0.610
0.656
0.674
0.632
0.610
0.592
0.580
0.570
0.564
0.566
0.558
0.558
0.574
0.606
0.658
0.670
0.676
0.644
0.632
0.640
0.628
0.620
0.642
0.642
0.616
0.610
0.614
0.634
0.644
0.642
0.628
0.644
0.664
0.676
0.690
0.652
0.662
0.658
0.640
0.614
0.606
0.596
0.594
0.580
0.586
0.600
0.612
0.608
0.598
0.600
0.584
0.574
0.566
0.566
0.564
0.574
0.600
0.600
0.596
0.606
0.610
0.626
0.606
0.606
0.608
0.630
0.626
0.630
0.658
0.644
0.628
0.614
0.604
0.602
0.598
0.602
0.582
0.586
0.574
0.592
0.606
0.624
0.612
0.590
0.588
0.588
0.574
0.570
0.566
0.586
0.618
0.634
0.638
0.642
0.610
0.598
0.596
0.592
0.568
0.568
0.564
0.570
0.564
0.574
0.568
0.604
0.672
0.722
0.724
0.692
0.686
0.670
0.660
0.662
0.662
0.658
0.636
0.632
0.636
0.632
0.628
0.626
0.622
0.606
0.618
0.618
0.664
0.598
0.598
0.590
0.620
0.670
0.694
0.682
0.650
0.646
0.658
0.640
0.644
0.622
0.624
0.622
0.608
0.628
0.636
0.652
0.748
0.736
0.718
0.728
0.672
0.664
0.652
0.660
0.618
0.588
0.560
0.596
0.608
0.618
0.612
0.606
0.606
0.584
0.570
0.560
0.548
0.558
0.566
0.574
0.576
0.572
0.582
0.578
0.570
0.562
0.554
0.560
0.554
0.562
0.558
0.568
0.568
0.582
0.580
0.586
0.584
0.576
0.552
0.556
0.546
0.546
0.546
0.550
0.548
0.546
0.542
0.532
0.524
0.522
0.518
0.518
0.530
0.550
0.588
0.642
0.658
0.664
0.670
0.680
0.718
0.714
0.670
0.628
0.606
0.590
0.592
0.572
0.586
0.608
0.666
0.752
0.806
0.782
0.752
0.708
0.676
0.670
0.644
0.604
0.602
0.606
0.620
0.658
0.642
0.626
0.604
0.602
0.596
0.606
0.624
0.678
0.704
0.686
0.626
0.600
0.610
0.612
0.624
0.608
0.608
0.638
0.720
0.716
0.670
0.684
0.636
0.638
0.652
0.674
0.660
0.664
0.636
0.604
0.598
0.586
0.602
0.616
0.668
0.684
0.668
0.644
0.636
0.600
0.598
0.596
0.620
0.632
0.636
0.646
0.688
0.676
0.646
0.628
0.604
0.590
0.584
0.582
0.598
0.638
0.646
0.726
0.678
0.686
0.650
0.658
0.686
0.642
0.646
0.648
0.664
0.722
0.656
0.630
0.598
0.598
0.600
0.622
0.622
0.610
0.654
0.720
0.738
0.728
0.698
0.700
0.676
0.630
0.620
0.618
0.626
0.618
0.646
0.682
0.638
0.640
0.640
0.606
0.626
0.618
0.602
0.614
0.618
0.638
0.612
0.648
0.676
0.650
0.638
0.628
0.600
0.596
0.598
0.610
0.628
0.648
0.618
0.590
0.564
0.566
0.556
0.558
0.564
0.594
0.636
0.650
0.670
0.644
0.626
0.610
0.588
0.562
0.558
0.542
0.550
0.574
0.708
0.790
0.728
0.700
0.792
0.774
0.724
0.740
0.662
0.666
0.634
0.624
0.616
0.606
0.598
0.618
0.746
0.846
0.818
0.736
0.682
0.656
0.624
0.620
0.648
0.682
0.658
0.670
0.662
0.630
0.652
0.670
0.642
0.670
0.700
1.154
0.468
0.954
0.684
0.648
0.610
0.598
0.588
0.570
0.562
0.564
0.558
0.558
0.570
0.590
0.606
0.616
0.630
0.632
0.628
0.640
0.630
0.610
0.590
0.596
0.598
0.594
0.566
0.568
0.584
0.586
0.590
0.580
0.562
0.556
0.558
0.554
0.560
0.558
0.582
0.598
0.612
0.616
0.624
0.640
0.652
0.660
0.668
0.678
0.664
0.668
0.662
0.654
0.656
0.622
0.608
0.632
0.654
0.664
0.662
0.642
0.654
0.650
0.642
0.660
0.636
0.650
0.682
0.748
0.710
0.704
0.680
0.666
0.664
0.676
0.680
0.740
0.626
0.630
0.630
0.680
0.698
0.734
0.724
0.708
0.706
0.674
0.606
0.608
0.620
0.646
0.632
0.628
0.606
0.604
0.614
0.656
0.672
0.666
0.628
0.596
0.598
0.594
0.622
0.632
0.606
0.582
0.578
0.584
0.590
0.604
0.610
0.606
0.610
0.630
0.648
0.628
0.578
0.570
0.562
0.566
0.570
0.592
0.608
0.642
0.640
0.664
0.670
0.666
0.674
0.668
0.648
0.642
0.654
0.656
0.666
0.676
0.710
0.690
0.656
0.594
0.590
0.604
0.608
0.604
0.598
0.578
0.572
0.566
0.560
0.554
0.558
0.568
0.604
0.678
0.670
0.636
0.638
0.662
0.672
0.674
0.670
0.654
0.664
0.662
0.690
0.680
0.696
0.704
0.680
0.676
0.658
0.650
0.684
0.698
0.628
0.614
0.624
0.636
0.676
0.666
0.660
0.660
0.696
0.670
0.658
0.640
0.624
0.610
0.616
0.620
0.626
0.652
0.726
0.812
0.786
0.736
0.692
0.680
0.694
0.668
0.664
0.658
0.658
0.658
0.652
0.624
0.650
0.668
0.630
0.634
0.600
0.580
0.578
0.616
0.666
0.664
0.662
0.640
0.612
0.598
0.578
0.272
0.312
0.518
0.274
0.256
0.510
0.518
0.520
0.512
0.516
0.522
0.538
0.562
0.598
0.612
0.616
0.638
0.658
0.672
0.646
0.620
0.608
0.608
0.604
0.638
0.632
0.632
0.638
0.644
0.608
0.624
0.622
0.640
0.646
0.642
0.644
0.648
0.664
0.676
0.642
0.650
0.644
0.640
0.626
0.632
0.626
0.632
0.628
0.604
0.572
0.576
0.570
0.566
0.564
0.562
0.550
0.562
0.564
0.580
0.572
0.566
0.578
0.590
0.584
0.594
0.628
0.634
0.622
0.596
0.576
0.584
0.582
0.586
0.594
0.578
0.562
0.566
0.572
0.612
0.686
0.684
0.632
0.614
0.626
0.620
0.636
0.658
0.686
0.712
0.790
0.800
0.846
0.734
0.690
0.648
0.632
0.628
0.624
0.604
0.612
0.614
0.632
0.808
0.718
0.676
0.656
0.644
0.654
0.636
0.636
0.626
0.590
0.588
0.582
0.560
0.544
0.526
0.514
0.514
0.508
0.502
0.504
0.510
0.494
0.498
0.504
0.504
0.506
0.488
0.478
0.478
0.478
0.482
0.476
0.486
0.488
0.506
0.522
0.564
0.538
0.528
0.518
0.516
0.512
0.520
0.526
0.530
0.524
0.520
0.518
0.518
0.526
0.546
0.540
0.528
0.522
0.514
0.518
0.520
0.526
0.530
0.532
0.540
0.550
0.556
0.558
0.566
0.570
0.568
0.588
0.564
0.552
0.554
0.556
0.576
0.592
0.618
0.624
0.622
0.610
0.582
0.578
0.584
0.610
0.632
0.668
0.626
0.618
0.638
0.652
0.638
0.606
0.614
0.614
0.612
0.616
0.596
0.608
0.618
0.666
0.646
0.626
0.622
0.598
0.600
0.648
0.648
0.670
0.676
0.642
0.628
0.650
0.620
0.622
0.596
0.606
0.608
0.646
0.670
0.738
0.760
0.894
0.812
0.746
0.728
0.698
0.686
0.702
0.702
0.710
0.684
0.678
0.712
0.662
0.626
0.668
0.654
0.640
0.638
0.628
0.634
0.630
0.648
0.684
0.706
0.736
0.696
0.700
0.676
0.666
0.652
0.642
0.614
0.598
0.594
0.600
0.590
0.580
0.564
0.554
0.566
0.576
0.610
0.634
0.650
0.678
0.702
0.676
0.650
0.650
0.628
0.626
0.596
0.576
0.576
0.562
0.570
0.570
0.558
0.548
0.554
0.552
0.544
0.544
0.540
0.550
0.556
0.562
0.574
0.576
0.586
0.584
0.590
0.568
0.588
0.588
0.622
0.622
0.594
0.594
0.612
0.634
0.674
0.686
0.684
0.710
0.716
0.668
0.666
0.674
0.668
0.696
0.696
0.692
0.684
0.702
0.674
0.668
0.624
0.620
0.642
0.628
0.642
0.632
0.608
0.598
0.592
0.602
0.606
0.594
0.572
0.578
0.594
0.568
0.552
0.546
0.554
0.552
0.622
0.584
0.582
0.566
0.566
0.550
0.538
0.534
0.534
0.538
0.528
0.540
0.546
0.556
0.552
0.546
0.536
0.526
0.522
0.514
0.516
0.530
0.532
0.546
0.546
0.542
0.550
0.550
0.556
0.560
0.560
0.560
0.576
0.594
0.578
0.582
0.634
0.622
0.602
0.610
0.594
0.586
0.584
0.572
0.564
0.566
0.568
0.580
0.568
0.556
0.548
0.546
0.568
0.698
0.732
0.708
0.716
0.720
0.690
0.660
0.634
0.582
0.570
0.584
0.626
0.674
0.752
0.682
0.684
0.676
0.688
0.686
0.702
0.704
0.732
0.746
0.692
0.688
0.694
0.808
0.746
0.678
0.632
0.614
0.584
0.578
0.588
0.600
0.644
0.706
0.682
0.690
0.660
0.632
0.624
0.620
0.604
0.592
0.578
0.574
0.574
0.582
0.592
0.614
0.640
0.636
0.608
0.616
0.596
0.606
0.632
0.646
0.674
0.662
0.656
0.634
0.614
0.596
0.610
0.632
0.622
0.648
0.662
0.718
0.652
0.638
0.616
0.620
0.638
0.660
0.690
0.682
0.686
0.700
0.700
0.770
0.768
0.718
0.702
0.734
0.724
0.720
0.748
0.734
0.696
0.638
0.620
0.632
0.692
0.756
0.724
0.728
0.686
0.664
0.688
0.710
0.700
0.658
0.644
0.670
0.666
0.686
0.658
0.634
0.612
0.582
0.558
0.560
0.560
0.574
0.598
0.618
0.654
0.676
0.672
0.662
0.678
0.680
0.712
0.690
0.728
0.726
0.750
0.712
0.694
0.694
0.666
0.654
0.670
0.694
0.764
0.738
0.744
0.752
0.690
0.688
0.708
0.678
0.692
0.692
0.682
0.638
0.630
0.640
0.646
0.674
0.620
0.614
0.604
0.610
0.644
0.682
0.694
0.670
0.630
0.626
0.608
0.606
0.588
0.602
0.616
0.642
0.650
0.674
0.654
0.662
0.660
0.666
0.672
0.720
0.694
0.666
0.682
0.700
0.684
0.640
0.638
0.608
0.614
0.626
0.644
0.624
0.636
0.628
0.644
0.642
0.652
0.610
0.612
0.618
0.634
0.668
0.688
0.704
0.692
0.702
0.688
0.668
0.656
0.622
0.596
0.578
0.560
0.550
0.538
0.540
0.548
0.546
0.558
0.572
0.560
0.564
0.604
0.572
0.572
0.584
0.576
0.558
0.558
0.550
0.550
0.540
0.546
0.546
0.548
0.552
0.558
0.552
0.548
0.540
0.546
0.552
0.552
0.552
0.550
0.556
0.552
0.556
0.562
0.560
0.568
0.572
0.554
0.560
0.560
0.568
0.576
0.562
0.552
0.558
0.570
0.582
0.574
0.566
0.566
0.560
0.554
0.554
0.558
0.556
0.558
0.556
0.556
0.560
0.554
0.548
0.536
0.542
0.542
0.556
0.562
0.562
0.572
0.562
0.558
0.546
0.544
0.534
0.540
0.536
0.528
0.526
0.510
0.514
0.518
0.570
0.442
0.522
0.506
0.504
0.508
0.494
0.494
0.490
0.476
0.476
0.486
0.460
0.474
0.476
0.472
0.480
0.468
0.466
0.470
0.450
0.454
0.450
0.456
0.456
0.454
0.456
0.454
0.452
0.458
0.454
0.452
0.454
0.458
0.466
0.466
0.472
0.474
0.478
0.480
0.490
0.486
0.498
0.500
0.508
0.500
0.514
0.510
0.504
0.508
0.502
0.498
0.506
0.514
0.560
0.578
0.582
0.564
0.548
0.530
0.528
0.526
0.518
0.518
0.512
0.516
0.508
0.514
0.514
0.518
0.514
0.522
0.522
0.518
0.522
0.526
0.516
0.514
0.514
0.516
0.524
0.530
0.532
0.532
0.530
0.532
0.540
0.536
0.540
0.530
0.532
0.530
0.530
0.530
0.530
0.528
0.538
0.534
0.546
0.558
0.556
0.550
0.560
0.568
0.560
0.566
0.564
0.546
0.552
0.558
0.560
0.546
0.546
0.546
0.564
0.588
0.590
0.588
0.584
0.576
0.574
0.572
0.580
0.580
0.570
0.578
0.580
0.560
0.562
0.576
0.584
0.586
0.580
0.586
0.572
0.574
0.580
0.572
0.568
0.570
0.568
0.560
0.560
0.572
0.584
0.594
0.580
0.588
0.594
0.602
0.652
0.650
0.688
0.872
0.694
0.632
0.618
0.592
0.574
0.562
0.300
0.252
0.234
0.310
0.540
0.552
0.546
0.540
0.550
0.542
0.552
0.540
0.552
0.552
0.548
0.544
0.548
0.550
0.574
0.612
0.638
0.642
0.804
0.712
0.658
0.618
0.590
0.576
0.568
0.566
0.560
0.558
0.590
0.648
0.700
0.660
0.674
0.644
0.620
0.590
0.582
0.588
0.578
0.576
0.560
0.570
0.570
0.574
0.582
0.584
0.576
0.572
0.594
0.592
0.606
0.616
0.584
0.600
0.596
0.586
0.762
0.654
0.640
0.640
0.616
0.604
0.594
0.596
0.606
0.604
0.622
0.758
0.694
0.658
0.630
0.620
0.632
0.638
0.630
0.622
0.644
0.620
0.606
0.616
0.612
0.638
0.662
0.648
0.662
0.686
0.686
0.628
0.638
0.640
0.624
0.628
0.630
0.636
0.606
0.602
0.612
0.650
0.642
0.626
0.634
0.620
0.608
0.624
0.620
0.608
0.626
0.638
0.626
0.638
0.616
0.628
0.614
0.612
0.626
0.638
0.620
0.632
0.626
0.618
0.634
0.630
0.630
0.632
0.642
0.632
0.656
0.678
0.668
0.640
0.644
0.652
0.662
0.642
0.624
0.608
0.596
0.578
0.568
0.566
0.572
0.592
0.636
0.660
0.674
0.628
0.606
0.596
0.588
0.588
0.600
0.592
0.592
0.600
0.610
0.606
0.608
0.614
0.610
0.602
0.592
0.584
0.580
0.588
0.614
0.658
0.880
0.514
0.300
0.760
0.686
0.676
0.650
0.604
0.592
0.584
0.580
0.590
0.572
0.584
0.554
0.564
0.548
0.246
0.284
0.538
0.548
0.546
0.546
0.538
0.544
0.536
0.532
0.528
0.522
0.526
0.522
0.516
0.508
0.512
0.506
0.500
0.506
0.506
0.504
0.506
0.498
0.504
0.502
0.508
0.512
0.520
0.522
0.530
0.530
0.534
0.544
0.540
0.546
0.544
0.554
0.550
0.550
0.552
0.566
0.584
0.564
0.564
0.558
0.554
0.538
0.542
0.546
0.548
0.558
0.570
0.590
0.586
0.590
0.594
0.586
0.578
0.588
0.568
0.568
0.562
0.556
0.556
0.568
0.566
0.554
0.548
0.546
0.566
0.564
0.572
0.574
0.566
0.564
0.570
0.560
0.558
0.554
0.546
0.546
0.542
0.546
0.538
0.544
0.540
0.546
0.544
0.542
0.548
0.552
0.546
0.550
0.574
0.574
0.564
0.568
0.558
0.560
0.544
0.544
0.568
0.592
0.592
0.572
0.556
0.552
0.554
0.552
0.550
0.536
0.540
0.534
0.532
0.516
0.522
0.536
0.562
0.570
0.590
0.576
0.574
0.582
0.688
0.620
0.644
0.596
0.566
0.560
0.538
0.536
0.524
0.524
0.516
0.514
0.510
0.516
0.516
0.520
0.522
0.524
0.536
0.546
0.556
0.558
0.546
0.548
0.546
0.538
0.542
0.532
0.534
0.532
0.530
0.530
0.536
0.534
0.540
0.550
0.546
0.556
0.550
0.550
0.546
0.546
0.550
0.536
0.536
0.532
0.530
0.524
0.526
0.518
0.514
0.500
0.506
0.504
0.506
0.524
0.534
0.530
0.536
0.552
0.582
0.564
0.552
0.554
0.560
0.568
0.564
0.576
0.588
0.578
0.574
0.578
0.588
0.574
0.576
0.584
0.604
0.612
0.612
0.592
0.606
0.608
0.612
0.600
0.616
0.618
0.602
0.618
0.614
0.604
0.592
0.582
0.588
0.598
0.590
0.578
0.566
0.566
0.560
0.566
0.580
0.588
0.584
0.592
0.610
0.614
0.602
0.606
0.606
0.616
0.620
0.626
0.672
0.668
0.648
0.652
0.662
0.652
0.646
0.664
0.668
0.642
0.638
0.652
0.672
0.650
0.658
0.660
0.636
0.622
0.638
0.668
0.644
0.634
0.634
0.658
0.660
0.658
0.700
0.734
0.668
0.648
0.650
0.644
0.632
0.648
0.698
0.728
0.692
0.732
0.700
0.670
0.694
0.766
0.730
0.676
0.714
0.728
0.698
0.696
0.728
0.714
0.674
0.714
0.790
0.770
0.692
0.706
0.728
0.674
0.682
0.728
0.724
0.710
0.710
0.672
0.644
0.648
0.652
0.636
0.622
0.592
0.568
0.556
0.548
0.546
0.564
0.570
0.576
0.614
0.648
0.668
0.690
0.702
0.682
0.704
0.702
0.694
0.658
0.676
0.696
0.666
0.666
0.682
0.818
0.764
0.688
0.694
0.710
0.696
0.692
0.692
0.696
0.662
0.670
0.700
0.698
0.666
0.700
0.832
0.802
0.718
0.714
0.750
0.676
0.682
0.704
0.682
0.670
0.700
0.808
0.712
0.724
0.744
0.746
0.760
0.758
0.708
0.708
0.742
0.772
0.716
0.746
0.760
0.714
0.710
0.726
0.718
0.694
0.708
0.722
0.694
0.724
0.742
0.736
0.716
0.722
0.704
0.690
0.708
0.700
0.682
0.700
0.712
0.694
0.694
0.726
0.718
0.692
0.702
0.670
0.668
0.680
0.676
0.676
0.686
0.690
0.694
0.700
0.700
0.672
0.668
0.690
0.718
0.694
0.696
0.718
0.702
0.692
0.718
0.726
0.694
0.724
0.722
0.692
0.672
0.692
0.718
0.700
0.712
0.732
0.732
0.702
0.716
0.730
0.710
0.710
0.726
0.736
0.708
0.724
0.728
0.688
0.678
0.694
0.696
0.700
0.728
0.762
0.716
0.720
0.720
0.698
0.694
0.716
0.728
0.700
0.714
0.730
0.698
0.696
0.732
0.742
0.718
0.692
0.708
0.726
0.708
0.714
0.734
0.750
0.748
0.706
0.706
0.718
0.688
0.696
0.702
0.698
0.670
0.624
0.618
0.614
0.610
0.628
0.648
0.642
0.644
0.682
0.690
0.684
0.668
0.680
0.680
0.666
0.658
0.672
0.678
0.656
0.670
0.696
0.672
0.706
0.906
0.940
0.874
0.764
0.748
0.782
0.708
0.712
0.710
0.704
0.688
0.694
0.704
0.686
0.678
0.704
0.764
0.754
0.704
0.700
0.668
0.644
0.598
0.582
0.584
0.634
0.920
0.740
0.722
0.752
0.710
0.680
0.702
0.698
0.676
0.674
0.702
0.696
0.680
0.704
0.730
0.708
0.686
0.704
0.710
0.694
0.688
0.722
0.686
0.684
0.694
0.698
0.684
0.680
0.694
0.704
0.680
0.682
0.718
0.756
0.706
0.706
0.724
0.728
0.702
0.732
0.758
0.730
0.700
0.734
0.738
0.716
0.688
0.720
0.714
0.680
0.672
0.704
0.742
0.714
0.714
0.778
0.792
0.742
0.722
0.784
0.768
0.760
0.746
0.816
0.786
0.726
0.734
0.752
0.708
0.688
0.698
0.714
0.698
0.704
0.708
0.730
0.698
0.710
0.742
0.716
0.726
0.772
0.742
0.718
0.704
0.738
0.728
0.698
0.710
0.732
0.752
0.702
0.718
0.740
0.726
0.704
0.722
0.766
0.736
0.710
0.736
0.770
0.724
0.694
0.722
0.730
0.688
0.660
0.646
0.638
0.604
0.588
0.578
0.576
0.582
0.578
0.568
0.580
0.576
0.564
0.556
0.564
0.562
0.554
0.554
0.546
0.546
0.550
0.554
0.562
0.572
0.576
0.580
0.598
0.598
0.598
0.598
0.594
0.594
0.584
0.574
0.576
0.590
0.632
0.676
0.658
0.628
0.604
0.600
0.610
0.616
0.624
0.642
0.668
0.692
0.690
0.690
0.658
0.636
0.642
0.660
0.660
0.656
0.696
0.702
0.678
0.650
0.658
0.658
0.648
0.638
0.648
0.682
0.672
0.660
0.672
0.668
0.656
0.642
0.644
0.654
0.656
0.646
0.646
0.648
0.648
0.632
0.636
0.662
0.664
0.640
0.654
0.656
0.654
0.646
0.666
0.686
0.692
0.660
0.638
0.640
0.686
0.656
0.646
0.662
0.666
0.646
0.638
0.630
0.624
0.610
0.604
0.630
0.672
0.682
0.658
0.654
0.666
0.660
0.634
0.636
0.660
0.652
0.628
0.626
0.642
0.676
0.650
0.640
0.650
0.648
0.634
0.618
0.622
0.634
0.632
0.624
0.628
0.640
0.640
0.634
0.630
0.650
0.652
0.634
0.642
0.644
0.646
0.630
0.632
0.646
0.662
0.656
0.640
0.634
0.644
0.648
0.632
0.630
0.662
0.630
0.608
0.596
0.580
0.572
0.578
0.590
0.592
0.584
0.580
0.582
0.576
0.576
0.576
0.582
0.580
0.580
0.594
0.578
0.568
0.558
0.558
0.554
0.556
0.566
0.576
0.586
0.588
0.594
0.618
0.638
0.620
0.620
0.654
0.642
0.632
0.648
0.684
0.664
0.654
0.668
0.672
0.644
0.632
0.634
0.680
0.704
0.688
0.634
0.290
0.316
0.264
0.318
0.610
1.066
0.920
0.900
0.784
0.754
0.750
0.732
0.702
0.686
0.686
0.698
0.672
0.670
0.666
0.668
0.668
0.634
0.602
0.594
0.590
0.582
0.582
0.600
0.632
0.656
0.642
0.656
0.664
0.678
0.658
0.638
0.654
0.678
0.686
0.688
0.702
0.696
0.678
0.682
0.680
0.706
0.702
0.672
0.648
0.630
0.622
0.622
0.628
0.644
0.684
0.680
0.652
0.658
0.694
0.678
0.658
0.652
0.674
0.684
0.664
0.650
0.656
0.668
0.662
0.650
0.678
0.712
0.700
0.670
0.682
0.718
0.684
0.652
0.656
0.664
0.666
0.652
0.656
0.680
0.736
0.706
0.676
0.680
0.730
0.702
0.678
0.696
0.698
0.656
0.650
0.664
0.676
0.642
0.646
0.642
0.652
0.656
0.698
0.756
0.694
0.674
0.682
0.694
0.674
0.656
0.670
0.698
0.682
0.658
0.654
0.672
0.680
0.658
0.642
0.652
0.668
0.658
0.648
0.662
0.698
0.688
0.662
0.664
0.660
0.636
0.626
0.654
0.682
0.684
0.676
0.726
0.746
0.712
0.696
0.710
0.760
0.684
0.654
0.642
0.656
0.650
0.646
0.648
0.682
0.692
0.674
0.682
0.708
0.676
0.668
0.668
0.680
0.690
0.650
0.668
0.722
0.714
0.688
0.704
0.698
0.670
0.648
0.660
0.700
0.688
0.674
0.680
0.712
0.736
0.692
0.706
0.802
0.808
0.742
0.706
0.690
0.646
0.632
0.652
0.656
0.654
0.728
0.766
0.700
0.708
0.710
0.692
0.682
0.700
0.742
0.702
0.698
0.728
0.692
0.680
0.706
0.746
0.730
0.688
0.696
0.694
0.676
0.676
0.680
0.684
0.668
0.660
0.678
0.702
0.680
0.672
0.688
0.692
0.682
0.670
0.684
0.684
0.664
0.668
0.674
0.688
0.680
0.668
0.692
0.720
0.688
0.674
0.672
0.668
0.658
0.676
0.710
0.714
0.688
0.700
0.708
0.682
0.664
0.670
0.670
0.668
0.678
0.700
0.706
0.706
0.744
0.748
0.726
0.728
0.752
0.716
0.700
0.712
0.724
0.714
0.718
0.728
0.708
0.694
0.716
0.744
0.726
0.704
0.774
0.818
0.754
0.716
0.732
0.702
0.674
0.692
0.702
0.698
0.690
0.722
0.766
0.736
0.732
0.774
0.790
0.756
0.720
0.722
0.746
0.766
0.714
0.702
0.706
0.716
0.706
0.696
0.718
0.786
0.736
0.704
0.720
0.708
0.678
0.686
0.698
0.692
0.686
0.706
0.714
0.704
0.688
0.712
0.724
0.702
0.690
0.704
0.694
0.680
0.686
0.692
0.684
0.676
0.700
0.694
0.680
0.668
0.678
0.708
0.706
0.706
0.718
0.746
0.718
0.700
0.724
0.744
0.710
0.700
0.726
0.732
0.698
0.686
0.712
0.750
0.720
0.702
0.720
0.716
0.690
0.684
0.698
0.694
0.686
0.674
0.684
0.704
0.686
0.670
0.690
0.706
0.696
0.690
0.706
0.756
0.744
0.714
0.718
0.726
0.716
0.694
0.676
0.702
0.712
0.696
0.672
0.684
0.692
0.688
0.698
0.696
0.730
0.778
0.712
0.682
0.672
0.652
0.620
0.634
0.678
0.992
0.852
0.774
0.780
0.752
0.680
0.662
0.618
0.586
0.576
0.604
0.712
0.714
0.844
0.796
0.720
0.702
0.708
0.692
0.676
0.682
0.686
0.674
0.674
0.688
0.740
0.704
0.724
0.800
0.748
0.730
0.728
0.734
0.704
0.690
0.714
0.734
0.734
0.710
0.714
0.732
0.718
0.694
0.704
0.718
0.714
0.694
0.734
0.738
0.722
0.690
0.714
0.736
0.706
0.690
0.708
0.716
0.704
0.702
0.744
0.750
0.726
0.694
0.696
0.706
0.692
0.680
0.700
0.736
0.726
0.718
0.752
0.796
0.760
0.716
0.776
0.786
0.768
0.746
0.814
0.798
0.738
0.740
0.780
0.788
0.746
0.728
0.738
0.710
0.700
0.714
0.722
0.724
0.702
0.724
0.726
0.712
0.694
0.722
0.732
0.704
0.694
0.710
0.718
0.706
0.712
0.754
0.756
0.722
0.710
0.770
0.788
0.734
0.700
0.718
0.730
0.696
0.684
0.694
0.698
0.684
0.678
0.694
0.694
0.682
0.692
0.704
0.694
0.684
0.710
0.734
0.700
0.670
0.680
0.688
0.684
0.688
0.728
0.740
0.726
0.732
0.748
0.760
0.714
0.696
0.710
0.728
0.714
0.688
0.708
0.758
0.770
0.738
0.736
0.772
0.816
0.734
0.720
0.746
0.766
0.744
0.738
0.764
0.778
0.746
0.702
0.706
0.706
0.712
0.718
0.726
0.750
0.720
0.704
0.726
0.754
0.714
0.694
0.728
0.720
0.706
0.686
0.656
0.646
0.616
0.590
0.580
0.578
0.600
0.654
0.672
0.680
0.696
0.698
0.688
0.688
0.702
0.686
0.692
0.670
0.672
0.698
0.716
0.676
0.672
0.680
0.700
0.682
0.664
0.676
0.676
0.662
0.656
0.674
0.702
0.682
0.672
0.676
0.696
0.688
0.660
0.666
0.672
0.668
0.664
0.704
0.922
0.826
0.672
0.630
0.604
0.586
0.584
0.604
0.616
0.608
0.600
0.586
0.586
0.604
0.624
0.660
0.646
0.666
0.660
0.670
0.632
0.634
0.626
0.648
0.674
0.684
0.736
0.730
0.700
0.694
0.728
0.734
0.666
0.672
0.658
0.658
0.662
0.654
0.350
0.304
0.650
0.634
0.630
0.616
0.620
0.612
0.638
0.640
0.610
0.604
0.618
0.640
0.636
0.636
0.620
0.668
0.710
0.682
0.720
0.666
0.680
0.680
0.698
0.668
0.686
0.678
0.686
0.664
0.688
0.242
0.414
0.646
0.600
0.596
0.598
0.612
0.628
0.630
0.630
0.626
0.622
0.616
0.616
0.608
0.620
0.614
0.610
0.614
0.628
0.642
0.654
0.654
0.650
0.652
0.636
0.632
0.618
0.616
0.620
0.628
0.648
0.632
0.628
0.618
0.630
0.672
0.714
0.742
0.662
0.678
0.664
0.652
0.666
0.674
0.676
0.654
0.688
0.692
0.706
0.748
0.706
0.712
0.712
0.688
0.718
0.750
0.708
0.708
0.722
0.766
0.762
0.754
0.748
0.744
0.694
0.710
0.688
0.694
0.704
0.698
0.706
0.710
0.744
0.704
0.694
0.652
0.640
0.622
0.608
0.618
0.678
0.864
0.720
0.718
0.742
0.718
0.710
0.722
0.774
0.774
0.718
0.726
0.722
0.710
0.706
0.738
0.800
0.744
0.766
0.770
0.762
0.722
0.732
0.732
0.710
0.698
0.726
0.738
0.722
0.732
0.692
0.706
0.698
0.664
0.654
0.238
0.388
0.602
0.610
0.668
0.742
0.724
0.716
0.694
0.680
0.670
0.662
0.654
0.628
0.624
0.622
0.620
0.614
0.598
0.602
0.600
0.608
0.636
0.638
0.630
0.634
0.642
0.672
0.670
0.658
0.634
0.644
0.658
0.652
0.636
0.636
0.642
0.642
0.646
0.664
0.676
0.668
0.680
0.696
0.732
0.696
0.652
0.648
0.654
0.660
0.662
0.640
0.628
0.620
0.628
0.642
0.668
0.686
0.690
0.696
0.654
0.638
0.632
0.620
0.626
0.636
0.666
0.684
0.662
0.682
0.694
0.682
0.692
0.714
0.698
0.672
0.678
0.664
0.658
0.664
0.680
0.710
0.688
0.688
0.710
0.734
0.704
0.714
0.728
0.700
0.684
0.706
0.734
0.704
0.688
0.686
0.684
0.690
0.670
0.660
0.682
0.672
0.648
0.646
0.650
0.636
0.620
0.612
0.602
0.602
0.590
0.580
0.576
0.570
0.572
0.600
0.666
0.684
0.736
0.812
0.732
0.694
0.712
0.732
0.702
0.670
0.672
0.694
0.726
0.692
0.674
0.690
0.726
0.710
0.690
0.704
0.740
0.726
0.698
0.710
0.748
0.728
0.684
0.686
0.706
0.752
0.730
0.782
0.770
0.698
0.692
0.708
0.748
0.736
0.730
0.686
0.662
0.642
0.644
0.658
0.678
0.722
0.696
0.718
0.770
0.786
0.764
0.794
0.802
0.752
0.770
0.756
0.774
0.796
0.778
0.760
0.786
0.826
0.752
0.718
0.698
0.714
0.734
0.738
0.682
0.704
0.682
0.662
0.658
0.652
0.660
0.632
0.610
0.608
0.600
0.578
0.638
1.076
0.622
0.576
0.570
0.606
0.606
0.632
0.652
0.668
0.686
0.726
0.798
0.866
0.778
0.766
0.734
0.694
0.682
0.672
0.668
0.660
0.660
0.642
0.630
0.606
0.614
0.618
0.620
0.620
0.712
0.846
0.762
0.734
0.772
0.790
0.760
0.724
0.736
0.682
0.686
0.662
0.650
0.640
0.636
0.618
0.622
0.642
0.656
0.668
0.676
0.770
0.780
0.732
0.742
0.750
0.748
0.708
0.724
0.716
0.704
0.690
0.716
0.742
0.720
0.718
0.742
0.772
0.732
0.710
0.750
0.760
0.740
0.700
0.722
0.744
0.718
0.704
0.712
0.734
0.716
0.702
0.734
0.742
0.698
0.704
0.722
0.704
0.686
0.712
0.728
0.716
0.702
0.724
0.718
0.710
0.730
0.738
0.710
0.698
0.716
0.724
0.698
0.700
0.714
0.708
0.690
0.696
0.720
0.702
0.700
0.720
0.774
0.718
0.714
0.738
0.744
0.726
0.716
0.742
0.744
0.706
0.696
0.694
0.688
0.690
0.706
0.716
0.692
0.698
0.720
0.728
0.716
0.718
0.766
0.768
0.710
0.712
0.742
0.768
0.736
0.742
0.754
0.776
0.724
0.744
0.760
0.762
0.708
0.712
0.738
0.760
0.712
0.696
0.710
0.736
0.694
0.694
0.696
0.690
0.672
0.644
0.656
0.672
0.684
0.662
0.682
0.696
0.686
0.650
0.644
0.648
0.658
0.662
0.674
0.690
0.712
0.672
0.672
0.664
0.632
0.622
0.612
0.596
0.590
0.580
0.578
0.574
0.570
0.572
0.600
0.662
0.648
0.726
0.892
0.868
0.764
0.782
0.786
0.776
0.730
0.736
0.714
0.692
0.672
0.664
0.704
0.738
0.696
0.712
0.732
0.748
0.696
0.722
0.768
0.714
0.720
0.728
0.666
0.648
0.634
0.636
0.618
0.636
0.670
0.716
0.692
0.708
0.712
0.696
0.682
0.718
0.820
0.792
0.716
0.718
0.730
0.722
0.694
0.716
0.740
0.708
0.712
0.760
0.700
0.672
0.682
0.692
0.702
0.682
0.704
0.686
0.652
0.622
0.608
0.584
0.582
0.582
0.588
0.610
0.624
0.688
0.750
0.706
0.696
0.712
0.718
0.690
0.674
0.708
0.724
0.702
0.690
0.688
0.704
0.690
0.668
0.688
0.700
0.710
0.674
0.684
0.714
0.718
0.694
0.714
0.780
0.746
0.688
0.708
0.690
0.650
0.636
0.636
0.666
0.730
0.712
0.708
0.740
0.720
0.694
0.708
0.712
0.710
0.676
0.670
0.700
0.720
0.698
0.706
0.776
0.812
0.754
0.728
0.740
0.736
0.688
0.682
0.694
0.700
0.666
0.636
0.634
0.628
0.608
0.616
0.628
0.652
0.722
0.826
0.816
0.746
0.854
0.804
0.752
0.724
0.730
0.732
0.726
0.698
0.720
0.732
0.718
0.706
0.722
0.722
0.724
0.706
0.716
0.718
0.712
0.702
0.716
0.722
0.702
0.690
0.710
0.684
0.688
0.670
0.670
0.656
0.638
0.628
0.636
0.636
0.616
0.616
0.604
0.606
0.594
0.590
0.590
0.588
0.620
0.700
0.702
0.720
0.896
0.896
0.776
0.736
0.750
0.736
0.734
0.706
0.700
0.734
0.770
0.760
0.722
0.734
0.724
0.712
0.702
0.714
0.692
0.694
0.652
0.632
0.630
0.610
0.612
0.644
0.652
0.668
0.690
0.678
0.658
0.660
0.676
0.680
0.654
0.658
0.688
0.768
0.698
0.666
0.666
0.658
0.650
0.644
0.642
0.674
0.706
0.680
0.680
0.740
0.730
0.704
0.688
0.686
0.676
0.664
0.642
0.638
0.648
0.660
0.646
0.666
0.734
0.702
0.664
0.650
0.654
0.658
0.660
0.642
0.638
0.654
0.656
0.644
0.646
0.652
0.654
0.638
0.624
0.646
0.660
0.652
0.644
0.658
0.666
0.646
0.638
0.644
0.704
0.704
0.654
0.642
0.644
0.672
0.648
0.646
0.656
0.682
0.678
0.666
0.656
0.636
0.620
0.616
0.624
0.654
0.638
0.634
0.676
0.710
0.662
0.654
0.648
0.666
0.660
0.646
0.664
0.688
0.660
0.628
0.614
0.602
0.600
0.604
0.620
0.666
0.712
0.692
0.680
0.702
0.712
0.688
0.688
0.730
0.738
0.706
0.716
0.908
0.782
0.728
0.704
0.712
0.724
0.724
0.710
0.722
0.736
0.758
0.720
0.698
0.706
0.734
0.720
0.698
0.710
0.750
0.718
0.700
0.720
0.760
0.710
0.696
0.700
0.718
0.748
0.736
0.718
0.740
0.748
0.736
0.722
0.750
0.786
0.746
0.706
0.718
0.740
0.718
0.700
0.716
0.746
0.736
0.706
0.694
0.670
0.652
0.612
0.594
0.590
0.600
0.632
0.656
0.658
0.644
0.624
0.608
0.594
0.584
0.578
0.582
0.586
0.596
0.604
0.626
0.664
0.658
0.724
0.726
0.712
0.688
0.680
0.670
0.662
0.672
0.746
0.710
0.718
0.734
0.834
0.886
0.756
0.798
0.828
0.830
0.744
0.812
0.784
0.726
0.770
0.888
0.792
0.786
0.830
0.830
0.770
0.772
0.792
0.754
0.740
0.754
0.746
0.726
0.762
0.784
0.750
0.742
0.776
0.792
0.742
0.724
0.762
0.750
0.722
0.722
0.750
0.762
0.728
0.726
0.732
0.716
0.708
0.722
0.744
0.718
0.712
0.728
0.730
0.702
0.708
0.712
0.704
0.690
0.696
0.698
0.676
0.636
0.622
0.630
0.630
0.640
0.668
0.816
0.848
0.796
0.778
0.726
0.682
0.670
0.712
0.668
0.670
0.672
0.702
0.702
0.690
0.734
0.762
0.720
0.700
0.708
0.670
0.658
0.666
0.672
0.676
0.708
0.750
0.822
0.788
0.694
0.652
0.642
0.650
0.650
0.656
0.688
0.742
0.714
0.686
0.710
0.696
0.680
0.662
0.672
0.702
0.704
0.680
0.688
0.694
0.728
0.676
0.670
0.674
0.700
0.722
0.684
0.704
0.772
0.814
0.738
0.752
0.870
0.770
0.712
0.712
0.708
0.698
0.680
0.686
0.834
0.850
0.740
0.762
0.764
0.742
0.722
0.748
0.764
0.752
0.730
0.774
0.820
0.774
0.750
0.782
0.798
0.732
0.730
0.732
0.780
0.768
0.746
0.740
0.752
0.738
0.726
0.756
0.826
0.812
0.800
0.756
0.764
0.718
0.718
0.724
0.720
0.702
0.680
0.674
0.662
0.648
0.632
0.620
0.624
0.616
0.606
0.602
0.598
0.596
0.606
0.622
0.640
0.640
0.648
0.684
0.704
0.712
0.682
0.708
0.722
0.732
0.698
0.716
0.746
0.724
0.696
0.698
0.784
0.762
0.708
0.688
0.694
0.716
0.698
0.686
0.708
0.752
0.722
0.696
0.686
0.720
0.766
0.702
0.684
0.696
0.720
0.748
0.704
0.680
0.644
0.624
0.632
0.636
0.652
0.646
0.614
0.608
0.596
0.584
0.582
0.572
0.572
0.586
0.610
0.654
0.688
0.664
0.678
0.724
0.722
0.688
0.712
0.730
0.710
0.870
0.756
0.688
0.650
0.640
0.636
0.628
0.618
0.618
0.620
0.638
0.754
0.744
0.704
0.664
0.662
0.662
0.650
0.640
0.630
0.618
0.618
0.626
0.654
0.674
0.674
0.654
0.664
0.676
0.660
0.652
0.670
0.688
0.686
0.656
0.658
0.676
0.658
0.658
0.682
0.704
0.700
0.674
0.682
0.706
0.708
0.696
0.698
0.696
0.700
0.682
0.700
0.762
0.766
0.702
0.694
0.744
0.694
0.668
0.676
0.702
0.708
0.710
0.798
0.800
0.720
0.720
0.756
0.702
0.680
0.692
0.698
0.668
0.672
0.690
0.676
0.660
0.678
0.682
0.664
0.654
0.658
0.648
0.642
0.620
0.602
0.610
0.622
0.632
0.642
0.674
0.694
0.672
0.674
0.702
0.748
0.704
0.700
0.790
0.914
0.808
0.718
0.718
0.776
0.706
0.678
0.700
0.726
0.702
0.680
0.714
0.872
0.778
0.732
0.752
0.730
0.690
0.690
0.694
0.702
0.678
0.698
0.754
0.738
0.710
0.692
0.684
0.678
0.664
0.652
0.678
0.692
0.690
0.688
0.696
0.684
0.682
0.682
0.698
0.694
0.702
0.710
0.740
0.722
0.718
0.718
0.744
0.768
0.758
0.762
0.854
0.768
0.752
0.744
0.758
0.728
0.712
0.712
0.714
0.708
0.694
0.696
0.694
0.676
0.668
0.636
0.616
0.604
0.626
0.634
0.672
0.754
0.870
0.740
0.728
0.742
0.756
0.716
0.706
0.720
0.736
0.714
0.700
0.706
0.720
0.720
0.700
0.710
0.708
0.696
0.680
0.666
0.658
0.680
0.704
0.694
0.712
0.906
0.812
0.756
0.764
0.766
0.714
0.688
0.688
0.678
0.686
0.694
0.726
0.804
0.736
0.700
0.764
0.752
0.700
0.680
0.668
0.698
0.698
0.698
0.762
0.886
0.800
0.782
0.844
0.810
0.752
0.710
0.706
0.672
0.650
0.676
0.738
0.766
0.726
0.690
0.698
0.710
0.696
0.694
0.734
0.804
0.790
0.760
0.696
0.678
0.696
0.708
0.706
0.690
0.684
0.700
0.704
0.694
0.684
0.712
0.740
0.696
0.692
0.728
0.714
0.690
0.688
0.716
0.706
0.682
0.694
0.774
0.734
0.698
0.706
0.746
0.706
0.674
0.688
0.726
0.724
0.690
0.706
0.786
0.784
0.738
0.724
0.746
0.782
0.730
0.682
0.684
0.692
0.666
0.646
0.644
0.656
0.654
0.658
0.672
0.712
0.700
0.676
0.668
0.698
0.806
0.710
0.660
0.642
0.624
0.610
0.594
0.606
0.646
0.648
0.662
0.704
0.726
0.690
0.682
0.710
0.702
0.702
0.662
0.648
0.664
0.670
0.672
0.640
0.680
0.704
0.670
0.668
0.670
0.664
0.640
0.652
0.698
0.676
0.678
0.740
0.844
0.828
0.750
0.760
0.796
0.744
0.690
0.680
0.730
0.844
0.746
0.720
0.744
0.780
0.750
0.722
0.736
0.758
0.732
0.706
0.708
0.756
0.754
0.706
0.700
0.710
0.732
0.720
0.712
0.732
0.772
0.716
0.680
0.664
0.660
0.634
0.662
0.686
0.686
0.718
0.696
0.656
0.636
0.620
0.610
0.600
0.592
0.584
0.594
0.614
0.662
0.714
0.714
0.742
0.686
0.678
0.698
0.790
0.886
0.868
0.748
0.782
0.808
0.770
0.716
0.698
0.722
0.798
0.846
0.774
0.720
0.724
0.722
0.742
0.702
0.690
0.704
0.698
0.684
0.704
0.784
0.986
0.774
0.700
0.694
0.702
0.786
0.718
0.696
0.740
0.822
0.832
0.724
0.704
0.736
0.962
0.742
0.716
0.726
0.710
0.706
0.722
0.762
0.794
0.750
0.748
0.800
0.814
0.838
0.792
0.750
0.774
0.798
0.798
0.750
0.742
0.800
0.822
0.898
0.906
0.890
0.840
0.836
0.766
0.724
0.700
0.682
0.666
0.644
0.634
0.654
0.696
0.774
0.748
0.718
0.764
0.770
0.746
0.788
0.814
0.860
0.774
0.748
0.744
0.726
0.690
0.678
0.662
0.622
0.634
0.710
0.716
0.814
0.830
0.770
0.760
0.784
0.820
0.818
0.756
0.794
0.812
0.814
0.784
0.752
0.774
0.782
0.748
0.748
0.776
0.778
0.766
0.750
0.786
0.802
0.736
0.710
0.730
0.826
0.858
0.822
0.786
0.806
0.804
0.754
0.744
0.792
0.808
0.760
0.750
0.794
0.840
0.806
0.754
0.780
0.808
0.834
0.790
0.750
0.798
0.822
0.798
0.770
0.776
0.832
0.878
0.786
0.796
0.840
0.830
0.794
0.762
0.798
0.788
0.750
0.746
0.810
0.874
0.942
0.790
0.804
0.846
0.884
0.828
0.778
0.856
0.868
0.802
0.784
0.864
0.884
0.840
0.770
0.802
0.836
0.780
0.754
0.778
0.814
0.770
0.756
0.812
0.818
0.758
0.746
0.772
0.800
0.768
0.748
0.788
0.824
0.796
0.760
0.724
0.742
0.772
0.780
0.748
0.754
0.804
0.812
0.756
0.756
0.780
0.798
0.818
0.752
0.778
0.776
0.804
0.780
0.746
0.756
0.794
0.838
0.812
0.758
0.792
0.840
0.868
0.814
0.794
0.836
0.846
0.838
0.834
0.760
0.764
0.792
0.846
0.854
0.802
0.788
0.778
0.784
0.778
0.750
0.788
0.812
0.846
0.818
0.820
0.820
0.770
0.772
0.774
0.788
0.850
0.770
0.746
0.774
0.846
0.792
0.754
0.740
0.800
0.804
0.742
0.744
0.770
0.772
0.744
0.732
0.768
0.792
0.744
0.708
0.690
0.672
0.626
0.620
0.612
0.594
0.600
0.604
0.590
0.592
0.602
0.592
0.594
0.596
0.582
0.580
0.576
0.572
0.574
0.566
0.578
0.574
0.580
0.574
0.576
0.570
0.560
0.564
0.562
0.568
0.566
0.572
0.570
0.572
0.238
0.340
0.566
0.564
0.560
0.562
0.560
0.558
0.560
0.566
0.578
0.640
0.584
0.268
0.296
0.580
0.594
0.594
0.602
0.594
0.584
0.578
0.566
0.596
0.582
0.572
0.564
0.568
0.566
0.570
0.576
0.580
0.586
0.584
0.580
0.588
0.612
0.638
0.644
0.642
0.652
0.678
0.704
0.670
0.672
0.654
0.634
0.630
0.652
0.574
0.598
0.594
0.598
0.590
0.588
0.592
0.594
0.592
0.580
0.574
0.586
0.614
0.642
0.624
0.646
0.680
0.766
0.714
0.694
0.722
0.784
0.720
0.686
0.690
0.748
0.710
0.670
0.700
0.768
0.720
0.676
0.680
0.796
0.838
0.720
0.694
0.764
0.776
0.702
0.692
0.764
0.824
0.718
0.240
0.428
0.670
0.642
0.622
0.626
0.658
0.652
0.644
0.684
0.678
0.672
0.730
0.794
0.742
0.730
0.876
0.806
0.738
0.734
0.754
0.714
0.714
0.724
0.712
0.698
0.698
0.676
0.672
0.660
0.630
0.628
0.612
0.614
0.628
0.668
1.052
0.894
0.776
0.760
0.766
0.744
0.710
0.734
0.772
0.800
0.736
0.734
0.766
0.792
0.764
0.790
0.824
0.792
0.738
0.758
0.796
0.782
0.738
0.818
0.790
0.730
0.724
0.802
0.916
0.800
0.860
0.932
0.834
0.792
0.838
0.848
0.778
0.752
0.782
0.828
0.822
0.758
0.760
0.808
0.714
0.650
0.634
0.654
0.622
0.610
0.604
0.602
0.600
0.592
0.596
0.588
0.588
0.584
0.614
0.708
0.722
0.760
0.776
0.798
0.786
0.784
0.806
0.724
0.770
0.730
0.728
0.746
0.700
0.702
0.730
0.824
0.738
0.690
0.704
0.680
0.662
0.644
0.624
0.610
0.606
0.616
0.672
0.798
0.864
0.776
0.716
0.736
0.748
0.768
0.708
0.714
0.724
0.732
0.712
0.694
0.692
0.736
0.832
0.748
0.692
0.698
0.704
0.736
0.708
0.700
0.740
0.828
0.778
0.718
0.750
0.754
0.738
0.716
0.752
0.756
0.746
0.714
0.732
0.762
0.752
0.734
0.732
0.776
0.948
0.764
0.690
0.678
0.686
0.818
0.834
0.812
0.814
0.806
0.764
0.714
0.752
0.822
0.842
0.806
0.776
0.760
0.754
0.766
0.742
0.786
0.878
0.878
0.784
0.794
0.782
0.768
0.756
0.772
0.780
0.774
0.756
0.780
0.780
0.776
0.748
0.748
0.756
0.754
0.734
0.756
0.772
0.734
0.750
0.774
0.860
0.794
0.740
0.720
0.740
0.740
0.740
0.770
0.832
0.810
0.748
0.728
0.760
0.760
0.740
0.718
0.754
0.768
0.758
0.734
0.770
0.788
0.774
0.738
0.738
0.754
0.762
0.736
0.720
0.756
0.758
0.742
0.738
0.762
0.744
0.728
0.696
0.686
0.682
0.684
0.666
0.628
0.622
0.644
0.688
0.726
0.712
0.718
0.746
0.746
0.702
0.730
0.766
0.738
0.698
0.710
0.756
0.750
0.700
0.720
0.740
0.754
0.728
0.740
0.790
0.794
0.722
0.750
0.878
0.762
0.738
0.764
0.804
0.764
0.738
0.758
0.770
0.744
0.742
0.774
0.796
0.794
0.748
0.782
0.816
0.836
0.792
0.750
0.784
0.788
0.828
0.802
0.792
0.838
0.854
0.824
0.802
0.798
0.806
0.788
0.790
0.794
0.836
0.822
0.800
0.756
0.772
0.790
0.776
0.766
0.876
0.844
0.804
0.768
0.796
0.790
0.784
0.746
0.744
0.746
0.774
0.806
0.772
0.756
0.780
0.744
0.732
0.736
0.838
0.928
0.848
0.810
0.882
0.884
0.812
0.826
0.812
0.762
0.806
0.804
0.766
0.742
0.782
0.824
0.800
0.764
0.804
0.822
0.798
0.760
0.800
0.812
0.802
0.782
0.750
0.796
0.828
0.838
0.802
0.780
0.806
0.854
0.870
0.846
0.800
0.822
0.852
0.814
0.806
0.864
0.876
0.798
0.740
0.754
0.810
0.842
0.768
0.734
0.740
0.742
0.690
0.684
0.684
0.672
0.644
0.632
0.618
0.616
0.608
0.592
0.596
0.590
0.588
0.584
0.586
0.586
0.580
0.576
0.588
0.580
0.592
0.582
0.592
0.600
0.592
0.602
0.606
0.614
0.610
0.634
0.666
0.692
0.676
0.694
0.744
0.748
0.700
0.698
0.748
0.882
0.758
0.756
0.776
0.762
0.716
0.726
0.760
0.796
0.750
0.726
0.750
0.778
0.744
0.720
0.742
0.772
0.764
0.726
0.732
0.772
0.830
0.728
0.736
0.770
0.810
0.772
0.824
0.918
0.916
0.816
0.746
0.774
0.812
0.830
0.802
0.800
0.848
0.892
0.792
0.758
0.776
0.782
0.744
0.742
0.856
0.914
0.826
0.780
0.822
0.840
0.806
0.752
0.758
0.780
0.852
0.784
0.736
0.768
0.818
0.876
0.798
0.764
0.800
0.822
0.794
0.760
0.790
0.810
0.822
0.766
0.750
0.790
0.788
0.756
0.742
0.756
0.776
0.770
0.748
0.768
0.788
0.790
0.762
0.748
0.766
0.780
0.798
0.748
0.724
0.756
0.762
0.760
0.734
0.746
0.744
0.700
0.686
0.696
0.714
0.702
0.682
0.728
0.730
0.752
0.834
0.892
0.842
0.780
0.824
0.802
0.820
0.786
0.760
0.758
0.738
0.740
0.744
0.764
0.776
0.776
0.766
0.786
0.806
0.790
0.796
0.792
0.780
0.742
0.720
0.738
0.788
0.760
0.754
0.828
0.844
0.784
0.724
0.752
0.748
0.760
0.718
0.696
0.692
0.738
0.764
0.726
0.730
0.718
0.682
0.672
0.662
0.656
0.634
0.620
0.610
0.618
0.646
0.716
0.742
0.700
0.742
0.790
0.812
0.784
0.782
0.848
0.898
0.884
0.822
0.814
0.834
0.872
0.804
0.786
0.802
0.766
0.756
0.806
0.804
0.774
0.800
0.808
0.810
0.780
0.740
0.750
0.790
0.818
0.760
0.722
0.764
0.778
0.764
0.716
0.744
0.806
0.796
0.752
0.744
0.802
0.838
0.798
0.752
0.794
0.836
0.936
0.902
0.872
0.798
0.858
0.870
0.908
0.812
0.752
0.812
0.860
0.830
0.792
0.844
0.914
0.840
0.856
0.864
0.818
0.754
0.738
0.750
0.770
0.802
0.778
0.740
0.744
0.794
0.776
0.752
0.724
0.734
0.746
0.772
0.728
0.736
0.756
0.768
0.782
0.744
0.728
0.754
0.766
0.762
0.740
0.724
0.744
0.750
0.730
0.696
0.712
0.724
0.748
0.734
0.708
0.760
0.840
0.830
0.772
0.770
0.822
0.836
0.792
0.758
0.796
0.832
0.804
0.760
0.792
0.814
0.798
0.752
0.766
0.780
0.840
0.808
0.758
0.780
0.778
0.830
0.786
0.766
0.792
0.796
0.774
0.764
0.848
0.804
0.766
0.790
0.784
0.754
0.726
0.762
0.782
0.790
0.748
0.732
0.750
0.752
0.736
0.730
0.738
0.798
0.816
0.794
0.750
0.758
0.774
0.750
0.732
0.742
0.770
0.798
0.780
0.778
0.826
0.882
0.794
0.742
0.736
0.754
0.790
0.794
0.722
0.698
0.690
0.668
0.654
0.656
0.688
0.698
0.716
0.804
0.884
0.800
0.894
0.906
0.870
0.796
0.820
0.876
0.894
0.874
0.830
0.826
0.822
0.836
0.802
0.782
0.806
0.806
0.804
0.772
0.740
0.784
0.834
0.784
0.748
0.784
0.776
0.740
0.730
0.756
0.738
0.770
0.736
0.728
0.760
0.776
0.730
0.714
0.738
0.772
0.784
0.758
0.734
0.762
0.790
0.782
0.742
0.754
0.784
0.788
0.754
0.736
0.766
0.818
0.800
0.762
0.732
0.746
0.756
0.752
0.734
0.774
0.852
0.942
0.858
0.794
0.866
0.880
0.816
0.766
0.786
0.792
0.816
0.784
0.742
0.778
0.852
0.860
0.796
0.806
0.838
0.786
0.766
0.780
0.930
0.974
0.896
0.880
0.888
0.880
0.796
0.764
0.782
0.798
0.790
0.790
0.828
0.824
0.824
0.792
0.760
0.780
0.752
0.750
0.746
0.740
0.734
0.720
0.746
0.768
0.728
0.722
0.744
0.782
0.794
0.744
0.734
0.748
0.758
0.738
0.716
0.746
0.758
0.732
0.734
0.774
0.762
0.760
0.718
0.724
0.754
0.770
0.770
0.752
0.786
0.856
0.866
0.816
0.788
0.876
0.868
0.856
0.776
0.738
0.798
0.918
0.932
0.828
0.784
0.844
0.874
0.964
0.820
0.752
0.740
0.724
0.708
0.702
0.750
0.880
0.954
0.872
0.894
0.934
0.884
0.862
0.816
0.832
0.832
0.818
0.790
0.778
0.816
0.824
0.816
0.790
0.762
0.780
0.802
0.746
0.736
0.782
0.810
0.772
0.748
0.752
0.776
0.808
0.800
0.752
0.766
0.764
0.774
0.754
0.740
0.748
0.796
0.806
0.766
0.778
0.792
0.774
0.754
0.776
0.792
0.766
0.732
0.724
0.750
0.778
0.784
0.752
0.800
0.846
0.820
0.736
0.720
0.720
0.702
0.680
0.670
0.682
0.718
0.732
0.828
0.992
0.954
0.930
0.952
0.944
0.860
0.828
0.836
0.838
0.818
0.762
0.838
0.848
0.822
0.776
0.814
0.862
0.842
0.804
0.794
0.840
0.818
0.808
0.780
0.764
0.776
0.778
0.808
0.780
0.764
0.812
0.826
0.856
0.802
0.788
0.822
0.840
0.830
0.774
0.754
0.754
0.774
0.828
0.866
0.768
0.718
0.738
1.050
0.960
0.842
1.070
1.026
0.888
0.812
0.858
0.842
0.806
0.752
0.764
0.800
0.836
0.820
0.800
0.776
0.780
0.768
0.784
0.804
0.784
0.760
0.780
0.784
0.788
0.782
0.746
0.760
0.786
0.770
0.748
0.792
0.814
0.788
0.764
0.818
0.812
0.794
0.760
0.760
0.768
0.766
0.738
0.722
0.742
0.764
0.760
0.748
0.736
0.746
0.754
0.774
0.744
0.738
0.780
0.822
0.804
0.768
0.808
0.852
0.858
0.788
0.780
0.804
0.802
0.754
0.720
0.756
0.806
0.872
0.800
0.764
0.840
0.846
0.816
0.762
0.794
0.818
0.826
0.780
0.742
0.756
0.754
0.764
0.754
0.734
0.760
0.758
0.758
0.744
0.752
0.754
0.782
0.768
0.754
0.774
0.840
0.880
0.848
0.760
0.712
0.704
0.728
0.796
0.786
0.846
0.956
0.918
0.850
0.830
0.852
0.820
0.754
0.772
0.798
0.894
0.802
0.724
0.708
0.714
0.710
0.710
0.810
0.972
0.890
0.940
0.958
0.866
0.790
0.836
0.844
0.836
0.798
0.812
0.836
0.822
0.820
0.792
0.820
0.822
0.832
0.794
0.764
0.780
0.778
0.798
0.766
0.738
0.734
0.730
0.744
0.780
0.766
0.728
0.740
0.768
0.766
0.748
0.730
0.760
0.782
0.756
0.720
0.696
0.702
0.726
0.722
0.724
0.698
0.732
0.750
0.744
0.708
0.698
0.736
0.748
0.728
0.712
0.758
0.802
0.844
0.802
0.732
0.738
0.842
0.974
0.892
0.910
0.968
0.958
0.878
0.834
0.908
0.872
0.778
0.788
0.802
0.788
0.756
0.808
0.796
0.786
0.768
0.790
0.812
0.806
0.772
0.816
0.814
0.770
0.784
0.812
0.788
0.750
0.730
0.796
0.820
0.824
0.792
0.794
0.824
0.832
0.786
0.758
0.790
0.822
0.826
0.780
0.766
0.746
0.718
0.710
0.742
0.788
0.764
0.744
0.778
0.816
0.842
0.806
0.782
0.758
0.806
0.840
0.840
0.778
0.746
0.768
0.784
0.798
0.754
0.730
0.776
0.796
0.776
0.740
0.764
0.770
0.810
0.788
0.756
0.724
0.748
0.760
0.780
0.752
0.728
0.738
0.770
0.750
0.752
0.728
0.746
0.758
0.746
0.728
0.746
0.768
0.768
0.736
0.720
0.740
0.764
0.786
0.744
0.716
0.742
0.746
0.742
0.714
0.720
0.752
0.720
0.712
0.748
0.768
0.788
0.762
0.732
0.782
0.804
0.832
0.804
0.760
0.796
0.834
0.862
0.814
0.762
0.758
0.768
0.770
0.772
0.754
0.854
0.944
0.856
0.804
0.828
0.826
0.774
0.740
0.756
0.772
0.754
0.728
0.742
0.774
0.778
0.762
0.754
0.776
0.780
0.750
0.722
0.742
0.752
0.744
0.744
0.724
0.744
0.752
0.748
0.738
0.722
0.742
0.760
0.758
0.734
0.704
0.730
0.762
0.764
0.736
0.712
0.730
0.708
0.708
0.730
0.764
0.778
0.748
0.726
0.754
0.790
0.812
0.762
0.736
0.786
0.824
0.788
0.758
0.806
0.854
0.792
0.758
0.806
0.822
0.816
0.768
0.744
0.766
0.782
0.768
0.742
0.784
0.776
0.736
0.766
0.760
0.754
0.736
0.760
0.766
0.750
0.730
0.754
0.770
0.792
0.760
0.722
0.744
0.750
0.758
0.740
0.714
0.726
0.740
0.764
0.744
0.732
0.774
0.776
0.764
0.742
0.724
0.746
0.752
0.738
0.740
0.758
0.768
0.750
0.722
0.784
0.880
0.868
0.818
0.854
0.896
0.876
0.818
0.814
0.838
0.822
0.782
0.808
0.828
0.824
0.760
0.750
0.774
0.772
0.750
0.736
0.776
0.804
0.780
0.748
0.764
0.772
0.746
0.722
0.740
0.748
0.738
0.730
0.754
0.760
0.792
0.796
0.754
0.782
0.780
0.776
0.746
0.728
0.732
0.758
0.792
0.788
0.746
0.766
0.786
0.810
0.780
0.742
0.756
0.762
0.778
0.746
0.740
0.756
0.772
0.750
0.724
0.764
0.784
0.760
0.734
0.738
0.746
0.760
0.744
0.718
0.738
0.740
0.752
0.726
0.720
0.754
0.790
0.812
0.828
0.796
0.742
0.738
0.728
0.736
0.712
0.698
0.710
0.704
0.700
0.722
0.714
0.722
0.752
0.750
0.734
0.710
0.680
0.672
0.658
0.634
0.640
0.672
0.758
0.714
0.710
0.756
0.904
0.846
0.836
0.856
0.862
0.838
0.784
0.748
0.782
0.810
0.844
0.794
0.762
0.802
0.830
0.822
0.740
0.740
0.774
0.796
0.790
0.752
0.802
0.894
0.898
0.824
0.758
0.778
0.790
0.826
0.792
0.756
0.782
0.806
0.792
0.770
0.850
0.866
0.808
0.756
0.780
0.824
0.844
0.828
0.762
0.742
0.772
0.822
0.804
0.772
0.812
0.844
0.868
0.830
0.770
0.782
0.806
0.790
0.762
0.732
0.748
0.768
0.812
0.828
0.800
0.782
0.812
0.834
0.792
0.758
0.728
0.758
0.780
0.814
0.800
0.746
0.742
0.762
0.774
0.784
0.738
0.734
0.770
0.772
0.744
0.734
0.760
0.760
0.744
0.730
0.762
0.774
0.770
0.744
0.738
0.762
0.788
0.774
0.728
0.756
0.782
0.790
0.756
0.734
0.782
0.812
0.828
0.768
0.772
0.816
0.852
0.844
0.788
0.784
0.802
0.806
0.760
0.740
0.768
0.792
0.798
0.758
0.750
0.778
0.748
0.744
0.738
0.766
0.786
0.778
0.738
0.774
0.784
0.790
0.766
0.726
0.764
0.768
0.784
0.756
0.728
0.764
0.764
0.786
0.782
0.742
0.762
0.782
0.790
0.750
0.752
0.770
0.776
0.762
0.726
0.734
0.750
0.766
0.728
0.720
0.760
0.794
0.788
0.762
0.786
0.836
0.836
0.790
0.730
0.750
0.784
0.788
0.758
0.778
0.812
0.822
0.772
0.734
0.768
0.768
0.780
0.752
0.714
0.730
0.740
0.762
0.720
0.710
0.712
0.738
0.728
0.698
0.712
0.738
0.746
0.734
0.716
0.752
0.788
0.774
0.744
0.750
0.780
0.788
0.768
0.740
0.752
0.768
0.782
0.760
0.726
0.766
0.772
0.812
0.804
0.774
0.774
0.714
0.692
0.680
0.646
0.622
0.610
0.602
0.594
0.598
0.592
0.592
0.582
0.590
0.586
0.580
0.586
0.592
0.600
0.602
0.626
0.672
0.728
0.818
0.794
0.786
0.842
0.854
0.834
0.808
0.868
0.898
0.858
0.772
0.820
0.784
0.774
0.732
0.710
0.758
0.848
0.846
0.784
0.744
0.804
0.864
0.874
0.850
0.756
0.722
0.684
0.674
0.668
0.690
0.700
0.804
0.942
0.914
1.058
1.084
1.034
0.912
0.994
0.948
0.870
0.806
0.814
0.846
0.924
0.874
0.828
0.900
0.936
0.932
0.876
0.838
0.870
0.940
0.862
0.812
0.788
0.768
0.842
0.838
0.844
0.898
1.096
0.982
0.856
0.832
0.898
0.876
0.834
0.828
0.892
0.854
0.862
0.856
0.866
0.824
0.780
0.836
0.836
0.826
0.810
0.804
0.834
0.800
0.790
0.844
0.852
0.852
0.830
0.816
0.836
0.868
0.848
0.824
0.862
0.864
0.822
0.784
0.776
0.812
0.824
0.822
0.796
0.798
0.842
0.834
0.802
0.778
0.830
0.844
0.812
0.784
0.802
0.826
0.838
0.816
0.776
0.812
0.824
0.798
0.780
0.814
0.828
0.822
0.782
0.760
0.788
0.796
0.794
0.776
0.756
0.796
0.806
0.774
0.750
0.760
0.772
0.798
0.788
0.744
0.768
0.818
0.834
0.786
0.742
0.750
0.766
0.780
0.768
0.754
0.774
0.820
0.874
0.830
0.776
0.820
0.836
0.810
0.782
0.860
0.886
0.852
0.778
0.786
0.806
0.830
0.786
0.752
0.798
0.844
0.850
0.808
0.786
0.834
0.860
0.800
0.798
0.834
0.836
0.784
0.760
0.796
0.828
0.820
0.806
0.780
0.832
0.854
0.810
0.774
0.832
0.874
0.858
0.804
0.824
0.846
0.838
0.768
0.754
0.770
0.770
0.766
0.752
0.746
0.786
0.802
0.802
0.760
0.770
0.776
0.764
0.740
0.754
0.790
0.782
0.760
0.800
0.832
0.814
0.786
0.772
0.786
0.804
0.782
0.746
0.756
0.776
0.820
0.830
0.800
0.806
0.848
0.856
0.808
0.752
0.772
0.772
0.758
0.730
0.738
0.748
0.744
0.734
0.758
0.792
0.796
0.786
0.772
0.830
0.836
0.792
0.758
0.778
0.810
0.832
0.814
0.776
0.788
0.826
0.850
0.824
0.786
0.808
0.850
0.858
0.812
0.802
0.848
0.854
0.818
0.814
0.846
0.846
0.794
0.770
0.802
0.808
0.804
0.768
0.758
0.784
0.820
0.816
0.780
0.778
0.802
0.870
0.858
0.790
0.798
0.818
0.842
0.816
0.764
0.784
0.792
0.804
0.764
0.744
0.784
0.832
0.830
0.780
0.744
0.784
0.800
0.796
0.768
0.774
0.796
0.820
0.770
0.754
0.780
0.802
0.780
0.738
0.776
0.792
0.778
0.786
0.804
0.842
0.770
0.728
0.758
0.758
0.784
0.744
0.800
0.908
0.914
0.834
0.848
0.914
0.904
0.830
0.820
0.850
0.864
0.824
0.784
0.828
0.846
0.866
0.810
0.774
0.808
0.836
0.832
0.798
0.780
0.836
0.838
0.780
0.778
0.818
0.834
0.808
0.764
0.812
0.840
0.818
0.782
0.830
0.870
0.846
0.792
0.786
0.808
0.814
0.782
0.746
0.780
0.782
0.784
0.756
0.798
0.824
0.804
0.780
0.776
0.800
0.844
0.826
0.766
0.760
0.786
0.798
0.768
0.754
0.794
0.820
0.808
0.784
0.854
0.880
0.812
0.790
0.830
0.822
0.788
0.744
0.768
0.774
0.814
0.792
0.776
0.870
0.918
0.856
0.794
0.814
0.834
0.820
0.784
0.748
0.774
0.794
0.786
0.762
0.786
0.792
0.776
0.768
0.806
0.764
0.750
0.780
0.824
0.856
0.810
0.834
0.874
0.864
0.812
0.838
0.870
0.848
0.800
0.792
0.824
0.816
0.798
0.786
0.816
0.848
0.808
0.778
0.796
0.852
0.820
0.770
0.792
0.792
0.752
0.756
0.806
0.766
0.748
0.800
0.806
0.768
0.746
0.772
0.794
0.858
0.788
0.746
0.794
0.776
0.720
0.700
0.694
0.680
0.678
0.672
0.698
0.756
0.736
0.756
0.880
0.852
0.818
0.890
0.918
0.934
0.838
0.894
0.896
0.912
0.834
0.826
0.836
0.878
0.834
0.784
0.848
0.858
0.888
0.808
0.752
0.786
0.806
0.828
0.796
0.816
0.860
0.864
0.836
0.788
0.798
0.800
0.814
0.784
0.758
0.792
0.794
0.802
0.780
0.746
0.786
0.840
0.850
0.804
0.786
0.816
0.826
0.812
0.758
0.802
0.846
0.808
0.770
0.764
0.796
0.806
0.788
0.750
0.794
0.868
0.954
1.026
0.956
0.778
0.700
0.682
0.652
0.696
0.712
0.690
0.762
0.796
0.748
0.778
0.844
0.772
0.738
0.776
0.768
0.736
0.744
0.788
0.786
0.772
0.858
0.892
0.874
0.834
0.826
0.836
0.846
0.778
0.810
0.838
0.852
0.832
0.770
0.756
0.768
0.774
0.720
0.698
0.704
0.712
0.750
0.774
0.872
0.908
0.812
0.746
0.740
0.694
0.660
0.640
0.628
0.600
0.616
0.622
0.616
0.620
0.608
0.606
0.602
0.598
0.598
0.598
0.608
0.622
0.646
0.658
0.694
0.764
0.912
0.914
0.768
0.758
0.736
0.824
0.926
0.828
0.748
0.758
0.788
0.856
0.908
0.852
0.860
0.810
0.778
0.848
0.898
0.920
0.808
0.756
0.752
0.756
0.780
0.756
0.776
0.878
0.902
0.840
0.764
0.772
0.848
0.896
0.854
0.782
0.808
0.882
0.906
0.824
0.778
0.826
0.852
0.808
0.774
0.838
0.832
0.808
0.768
0.776
0.816
0.832
0.820
0.826
0.792
0.758
0.736
0.790
0.826
0.840
0.774
0.734
0.770
0.822
0.856
0.848
0.798
0.830
0.854
0.810
0.788
0.814
0.796
0.826
0.786
0.762
0.784
0.796
0.826
0.780
0.790
0.816
0.818
0.796
0.752
0.726
0.768
0.842
0.826
0.810
0.906
0.910
0.908
0.842
0.928
0.956
0.946
0.860
0.788
0.710
0.680
0.718
1.298
1.014
0.864
1.138
1.038
0.960
1.020
1.014
1.014
0.984
0.922
0.844
0.846
0.884
0.824
0.812
0.842
0.958
0.874
0.822
0.792
0.782
0.746
0.696
0.654
0.640
0.632
0.628
0.640
0.752
0.858
0.784
0.878
0.902
0.864
0.820
0.928
1.004
0.892
0.812
0.862
0.896
0.832
0.796
0.824
0.836
0.808
0.788
0.840
0.870
0.816
0.798
0.828
0.804
0.760
0.836
0.804
0.838
0.796
0.740
0.752
0.780
0.848
0.796
0.814
0.890
0.922
0.838
0.838
0.858
0.852
0.868
0.818
0.774
0.818
0.814
0.800
0.772
0.828
0.852
0.828
0.822
0.872
0.844
0.824
0.852
0.846
0.802
0.760
0.806
0.812
0.788
0.760
0.800
0.808
0.818
0.788
0.748
0.764
0.776
0.782
0.758
0.730
0.756
0.782
0.762
0.736
0.764
0.772
0.796
0.790
0.752
0.782
0.790
0.800
0.792
0.742
0.756
0.776
0.778
0.752
0.796
0.934
0.920
0.840
0.854
0.972
0.958
0.892
0.830
0.856
0.850
0.832
0.800
0.800
0.826
0.794
0.756
0.800
0.832
0.894
0.832
0.808
0.846
0.896
0.934
0.852
0.784
0.820
0.824
0.824
0.780
0.804
0.824
0.816
0.784
0.832
0.866
0.942
0.856
0.750
0.702
0.712
0.836
0.904
0.938
1.104
1.058
0.982
1.056
0.990
0.866
0.914
0.904
0.890
0.846
0.844
0.908
0.948
0.830
0.776
0.802
0.934
0.986
0.894
0.942
1.032
0.986
0.928
0.846
0.896
0.902
0.852
0.806
0.848
0.846
0.786
0.766
0.786
0.806
0.806
0.770
0.742
0.768
0.784
0.812
0.766
0.774
0.800
0.834
0.796
0.764
0.770
0.808
0.816
0.788
0.750
0.774
0.786
0.766
0.720
0.742
0.764
0.782
0.754
0.748
0.764
0.790
0.808
0.768
0.744
0.784
0.794
0.804
0.760
0.752
0.780
0.822
0.786
0.740
0.744
0.770
0.772
0.770
0.770
0.816
0.800
0.774
0.746
0.758
0.778
0.816
0.776
0.768
0.814
0.846
0.866
0.838
0.798
0.844
0.856
0.838
0.788
0.804
0.830
0.818
0.782
0.766
0.802
0.828
0.846
0.782
0.758
0.794
0.804
0.826
0.804
0.762
0.800
0.838
0.834
0.790
0.760
0.792
0.814
0.820
0.784
0.804
0.816
0.824
0.788
0.752
0.764
0.772
0.752
0.738
0.752
0.782
0.814
0.810
0.760
0.808
0.838
0.834
0.784
0.796
0.796
0.774
0.760
0.796
0.802
0.798
0.760
0.758
0.800
0.826
0.790
0.768
0.794
0.798
0.802
0.780
0.748
0.768
0.784
0.782
0.764
0.736
0.766
0.776
0.760
0.750
0.782
0.760
0.742
0.752
0.776
0.786
0.764
0.754
0.780
0.802
0.816
0.798
0.784
0.806
0.834
0.834
0.774
0.774
0.802
0.812
0.798
0.760
0.768
0.794
0.826
0.792
0.778
0.804
0.814
0.780
0.754
0.768
0.774
0.750
0.738
0.758
0.766
0.768
0.742
0.758
0.736
0.728
0.712
0.724
0.760
0.790
0.756
0.760
0.810
0.848
0.794
0.776
0.818
0.800
0.766
0.776
0.796
0.786
0.748
0.724
0.746
0.758
0.756
0.758
0.718
0.726
0.734
0.792
0.812
0.820
0.936
0.978
0.882
0.840
0.876
0.864
0.826
0.780
0.788
0.834
0.814
0.792
0.806
0.856
0.850
0.828
0.788
0.820
0.824
0.818
0.766
0.770
0.774
0.786
0.774
0.780
0.794
0.806
0.782
0.744
0.738
0.754
0.784
0.772
0.764
0.816
0.850
0.818
0.778
0.812
0.804
0.778
0.748
0.776
0.776
0.760
0.738
0.750
0.750
0.760
0.750
0.732
0.736
0.752
0.778
0.764
0.738
0.772
0.796
0.776
0.742
0.732
0.760
0.772
0.746
0.736
0.740
0.762
0.784
0.772
0.744
0.774
0.790
0.800
0.760
0.738
0.764
0.774
0.740
0.736
0.758
0.810
0.786
0.780
0.840
0.864
0.858
0.798
0.788
0.794
0.804
0.822
0.748
0.726
0.710
0.684
0.666
0.652
0.640
0.644
0.660
0.690
0.742
0.736
0.798
0.854
0.884
0.840
0.786
0.840
0.868
0.872
0.830
0.796
0.838
0.836
0.840
0.780
0.802
0.812
0.832
0.812
0.776
0.778
0.792
0.792
0.810
0.780
0.754
0.764
0.800
0.782
0.752
0.780
0.820
0.756
0.752
0.778
0.772
0.746
0.784
0.822
0.800
0.750
0.766
0.816
0.848
0.774
0.734
0.762
0.808
0.784
0.750
0.782
0.822
0.808
0.786
0.800
0.850
0.866
0.800
0.762
0.808
0.826
0.818
0.776
0.784
0.788
0.784
0.782
0.746
0.774
0.782
0.764
0.756
0.784
0.796
0.762
0.746
0.766
0.776
0.780
0.764
0.742
0.756
0.782
0.794
0.786
0.750
0.792
0.800
0.822
0.808
0.764
0.776
0.800
0.830
0.816
0.760
0.794
0.818
0.794
0.770
0.814
0.834
0.826
0.770
0.782
0.792
0.782
0.746
0.738
0.792
0.832
0.830
0.798
0.886
0.918
0.872
0.826
0.892
0.920
0.846
0.802
0.834
0.844
0.842
0.782
0.792
0.818
0.834
0.820
0.766
0.770
0.782
0.772
0.744
0.736
0.748
0.768
0.752
0.748
0.776
0.806
0.790
0.764
0.782
0.800
0.782
0.752
0.742
0.780
0.816
0.808
0.768
0.748
0.778
0.784
0.772
0.748
0.764
0.752
0.778
0.762
0.744
0.770
0.778
0.800
0.770
0.748
0.768
0.784
0.776
0.750
0.760
0.770
0.762
0.790
0.774
0.738
0.764
0.792
0.784
0.754
0.762
0.792
0.796
0.778
0.748
0.794
0.822
0.790
0.750
0.754
0.756
0.744
0.726
0.712
0.722
0.738
0.740
0.712
0.746
0.814
0.810
0.784
0.746
0.752
0.770
0.788
0.754
0.736
0.796
0.810
0.800
0.776
0.802
0.824
0.808
0.780
0.748
0.776
0.766
0.764
0.742
0.786
0.824
0.808
0.780
0.774
0.776
0.788
0.760
0.748
0.770
0.776
0.792
0.766
0.738
0.770
0.780
0.790
0.764
0.740
0.760
0.768
0.744
0.740
0.742
0.768
0.774
0.758
0.750
0.760
0.766
0.758
0.738
0.722
0.742
0.744
0.760
0.738
0.752
0.772
0.786
0.758
0.736
0.746
0.756
0.790
0.790
0.760
0.742
0.782
0.824
0.808
0.766
0.742
0.742
0.742
0.740
0.722
0.718
0.756
0.810
0.806
0.794
0.796
0.822
0.838
0.784
0.786
0.806
0.798
0.768
0.744
0.760
0.776
0.806
0.768
0.740
0.758
0.776
0.774
0.748
0.746
0.784
0.794
0.784
0.752
0.778
0.798
0.820
0.774
0.750
0.770
0.778
0.768
0.740
0.736
0.758
0.764
0.758
0.734
0.748
0.760
0.772
0.740
0.734
0.772
0.764
0.748
0.724
0.750
0.758
0.768
0.746
0.746
0.780
0.798
0.778
0.750
0.792
0.800
0.804
0.786
0.754
0.778
0.810
0.850
0.806
0.776
0.798
0.846
0.824
0.806
0.776
0.806
0.810
0.834
0.792
0.770
0.792
0.808
0.800
0.762
0.768
0.800
0.790
0.720
0.676
0.672
0.638
0.614
0.600
0.588
0.578
0.576
0.576
0.568
0.566
0.566
0.570
0.578
0.584
0.604
0.634
0.710
0.786
0.746
0.722
0.732
0.734
0.738
0.774
0.804
0.842
0.798
0.830
0.890
0.822
0.762
0.796
0.820
0.876
0.828
0.920
0.956
0.832
0.792
0.854
0.910
0.936
0.782
0.730
0.742
0.716
0.694
0.678
0.642
0.618
0.614
0.610
0.604
0.604
0.654
0.684
0.710
0.936
0.996
0.898
0.982
1.014
1.038
0.974
0.934
0.956
0.856
0.884
0.854
0.796
0.830
0.910
0.914
0.912
0.870
0.878
0.894
0.896
0.878
0.842
0.862
0.850
0.824
0.802
0.884
0.926
0.932
0.908
0.850
0.924
0.936
0.874
0.822
0.796
0.886
0.914
0.864
0.834
0.782
0.844
0.930
0.912
0.866
0.906
0.952
0.888
0.850
0.892
0.872
0.848
0.812
0.854
0.872
0.864
0.822
0.836
0.878
0.882
0.898
0.846
0.824
0.868
0.882
0.850
0.814
0.756
0.738
0.736
0.720
0.788
0.782
0.978
0.982
0.940
1.096
1.080
0.958
0.964
0.994
0.986
0.866
0.810
0.850
0.924
0.928
0.860
0.802
0.866
0.986
0.916
0.850
0.836
0.908
0.888
0.868
0.812
0.794
0.822
0.820
0.784
0.754
0.792
0.818
0.802
0.768
0.800
0.826
0.814
0.774
0.810
0.818
0.798
0.750
0.726
0.768
0.816
0.836
0.790
0.818
0.850
0.868
0.810
0.784
0.826
0.842
0.812
0.786
0.844
0.886
0.890
0.816
0.806
0.856
0.852
0.808
0.774
0.820
0.844
0.892
0.860
0.780
0.816
0.850
0.884
0.822
0.782
0.828
0.814
0.806
0.770
0.792
0.808
0.798
0.772
0.774
0.812
0.850
0.844
0.796
0.818
0.822
0.826
0.782
0.762
0.808
0.814
0.840
0.800
0.776
0.814
0.826
0.814
0.774
0.772
0.806
0.830
0.808
0.772
0.832
0.862
0.846
0.802
0.770
0.802
0.814
0.784
0.740
0.750
0.766
0.760
0.748
0.814
0.868
0.918
0.834
0.836
0.922
0.908
0.846
0.790
0.854
0.866
0.824
0.800
0.852
0.882
0.840
0.794
0.830
0.866
0.854
0.848
0.782
0.766
0.808
0.838
0.842
0.832
0.796
0.846
0.880
0.828
0.788
0.830
0.844
0.820
0.768
0.796
0.816
0.824
0.790
0.762
0.812
0.866
0.850
0.798
0.812
0.848
0.866
0.802
0.768
0.812
0.846
0.848
0.806
0.778
0.818
0.858
0.820
0.776
0.824
0.836
0.794
0.762
0.818
0.822
0.792
0.784
0.830
0.824
0.784
0.768
0.824
0.818
0.818
0.766
0.782
0.802
0.820
0.826
0.798
0.844
0.880
0.830
0.762
0.810
0.872
0.856
0.800
0.932
0.910
0.836
0.772
0.810
0.818
0.810
0.778
0.844
0.892
0.816
0.828
0.876
0.894
0.832
0.822
0.884
0.882
0.844
0.784
0.802
0.822
0.828
0.810
0.764
0.798
0.826
0.842
0.800
0.762
0.816
0.844
0.804
0.792
0.834
0.830
0.808
0.776
0.810
0.842
0.876
0.842
0.782
0.820
0.856
0.834
0.782
0.836
0.868
0.904
0.820
0.830
0.892
0.876
0.820
0.800
0.842
0.844
0.816
0.780
0.828
0.850
0.800
0.764
0.792
0.802
0.804
0.764
0.800
0.806
0.812
0.776
0.740
0.766
0.816
0.788
0.756
0.810
0.826
0.830
0.788
0.758
0.784
0.818
0.826
0.780
0.774
0.820
0.874
0.824
0.804
0.846
0.842
0.800
0.804
0.838
0.824
0.776
0.774
0.782
0.798
0.776
0.754
0.820
0.866
0.830
0.770
0.818
0.848
0.840
0.778
0.746
0.770
0.780
0.772
0.762
0.796
0.824
0.818
0.788
0.820
0.860
0.862
0.824
0.804
0.844
0.868
0.828
0.812
0.834
0.842
0.808
0.776
0.808
0.838
0.844
0.814
0.818
0.858
0.824
0.786
0.768
0.802
0.812
0.794
0.812
0.850
0.866
0.812
0.808
0.812
0.784
0.736
0.758
0.768
0.742
0.756
0.772
0.770
0.762
0.812
0.822
0.826
0.778
0.804
0.844
0.838
0.802
0.844
0.830
0.808
0.780
0.796
0.832
0.826
0.802
0.762
0.814
0.860
0.850
0.792
0.802
0.812
0.834
0.792
0.778
0.810
0.824
0.794
0.756
0.770
0.772
0.760
0.754
0.772
0.774
0.776
0.772
0.754
0.802
0.836
0.824
0.796
0.854
0.862
0.842
0.792
0.824
0.844
0.858
0.802
0.778
0.796
0.822
0.816
0.788
0.782
0.840
0.854
0.802
0.772
0.802
0.834
0.822
0.782
0.816
0.858
0.832
0.812
0.880
0.912
0.850
0.792
0.834
0.848
0.854
0.806
0.816
0.882
0.880
0.806
0.834
0.836
0.822
0.792
0.804
0.840
0.840
0.796
0.816
0.836
0.850
0.782
0.768
0.790
0.804
0.778
0.750
0.808
0.824
0.828
0.788
0.784
0.840
0.850
0.816
0.770
0.834
0.850
0.842
0.796
0.770
0.802
0.828
0.844
0.790
0.832
0.898
0.868
0.796
0.838
0.864
0.838
0.812
0.860
0.862
0.820
0.782
0.820
0.838
0.850
0.796
0.804
0.826
0.818
0.790
0.790
0.808
0.832
0.796
0.762
0.814
0.840
0.826
0.774
0.790
0.830
0.850
0.822
0.774
0.818
0.838
0.856
0.816
0.774
0.804
0.818
0.808
0.754
0.772
0.798
0.792
0.772
0.774
0.810
0.830
0.808
0.762
0.818
0.830
0.828
0.776
0.794
0.804
0.814
0.774
0.744
0.784
0.800
0.798
0.770
0.798
0.832
0.848
0.808
0.754
0.784
0.754
0.730
0.706
0.696
0.696
0.728
0.780
0.822
0.936
0.978
0.898
0.930
0.976
0.962
0.912
0.844
0.884
0.904
0.900
0.848
0.768
0.732
0.712
0.666
0.638
0.640
0.696
0.786
0.804
0.926
0.972
0.950
1.036
1.078
1.056
0.930
0.804
0.804
0.810
0.834
0.810
0.798
1.024
0.966
0.922
0.880
0.994
0.964
0.964
0.878
0.808
0.788
0.770
0.760
0.698
0.720
1.154
0.946
0.858
0.872
0.948
0.976
0.868
0.804
0.902
0.968
0.934
0.830
0.762
0.820
0.918
0.956
0.892
0.898
0.950
0.924
0.850
0.820
0.798
0.768
0.722
0.698
0.658
0.628
0.668
0.606
0.666
0.666
0.634
0.628
0.620
0.618
0.612
0.606
0.610
0.618
0.638
0.708
0.946
0.812
0.800
0.794
0.818
0.804
0.782
0.862
0.924
0.924
0.866
0.906
0.944
0.900
0.814
0.754
0.782
0.918
1.102
0.994
0.854
0.964
0.994
0.950
0.854
0.922
0.948
0.952
0.952
0.888
0.792
0.758
0.796
0.914
0.848
0.904
1.082
1.032
0.948
0.828
0.854
1.016
0.960
0.864
0.886
0.948
0.972
0.888
0.812
0.866
0.878
0.852
0.842
0.920
0.932
0.854
0.818
0.826
0.862
0.842
0.804
0.842
0.918
0.912
0.866
0.814
0.818
0.860
0.810
0.770
0.774
0.996
1.028
0.960
0.982
1.028
0.950
0.902
1.000
0.920
0.842
0.866
0.860
0.876
0.842
0.894
0.850
0.824
0.770
0.768
0.996
1.018
0.966
1.010
1.080
1.018
0.940
0.952
0.944
0.920
0.872
0.752
0.740
0.768
0.910
0.838
0.824
1.092
1.042
0.956
0.916
0.986
0.946
0.878
0.876
0.908
0.898
0.898
0.934
0.828
0.858
0.914
0.858
0.774
0.720
0.692
0.672
0.662
0.666
0.662
0.636
0.630
0.622
0.610
0.604
0.604
0.600
0.594
0.600
0.602
0.610
0.604
0.596
0.606
0.616
0.652
0.672
0.764
0.840
0.892
0.942
0.902
0.926
0.906
0.930
0.808
0.740
0.792
0.922
0.910
0.914
0.920
0.868
0.806
0.728
0.760
0.922
1.016
0.900
0.842
0.912
0.922
0.842
0.778
0.890
0.958
0.906
0.922
0.914
0.838
0.830
0.864
0.904
0.862
0.788
0.878
0.938
0.904
0.814
0.854
0.844
0.796
0.742
0.804
0.822
0.794
0.750
0.708
0.690
0.690
0.694
0.676
0.682
0.680
0.680
0.658
0.670
0.688
0.678
0.688
0.698
0.756
0.712
0.740
0.786
0.850
0.812
0.874
0.914
0.940
0.918
0.878
0.828
0.800
0.758
0.766
0.784
0.868
0.862
0.884
0.908
0.878
0.806
0.818
0.882
0.914
0.872
0.824
0.894
0.876
0.790
0.816
0.830
0.910
0.866
0.780
0.820
0.862
0.848
0.808
0.802
0.876
0.886
0.816
0.758
0.772
0.802
0.880
0.852
0.822
0.924
1.006
0.974
0.820
0.760
0.722
0.694
0.686
0.708
0.860
0.804
0.792
0.976
0.994
1.018
0.952
0.992
0.986
0.974
0.940
0.856
0.770
0.804
0.848
0.962
0.922
0.854
0.816
0.866
0.866
0.898
0.874
0.810
0.786
0.850
0.902
0.846
0.806
0.892
0.926
0.910
0.854
0.792
0.848
0.848
0.830
0.780
0.830
0.900
0.878
0.796
0.816
0.832
0.822
0.772
0.816
0.858
0.848
0.790
0.834
0.850
0.816
0.836
0.868
0.842
0.784
0.866
0.852
0.810
0.778
0.822
0.842
0.816
0.780
0.800
0.852
0.868
0.844
0.780
0.828
0.810
0.808
0.840
0.744
0.712
0.714
0.826
1.078
0.914
0.986
1.130
1.060
0.906
0.942
0.862
0.832
0.812
0.850
0.862
0.868
0.836
0.822
0.856
0.858
0.818
0.826
0.822
0.818
0.788
0.804
0.820
0.826
0.794
0.788
0.828
0.826
0.800
0.806
0.846
0.854
0.832
0.794
0.748
0.764
0.780
0.766
0.762
0.766
0.826
0.912
0.848
0.790
0.820
0.850
0.866
0.800
0.768
0.832
0.838
0.806
0.810
0.834
0.824
0.778
0.750
0.808
0.956
0.934
0.860
0.884
0.946
0.888
0.796
0.782
0.794
0.860
0.834
0.798
0.758
0.788
0.848
0.900
1.062
0.974
0.892
0.926
0.884
0.772
0.726
0.716
0.772
0.850
0.834
1.112
1.176
0.996
1.042
1.024
0.946
0.862
0.870
0.900
0.854
0.834
0.788
0.838
0.914
0.902
0.876
0.852
0.880
0.904
0.894
0.846
0.846
0.898
0.870
0.850
0.836
0.852
0.886
0.856
0.816
0.830
0.830
0.834
0.812
0.786
0.796
0.796
0.774
0.788
0.824
0.858
0.780
0.740
0.776
0.780
0.766
0.826
0.828
0.806
0.778
0.838
0.854
0.806
0.768
0.796
0.806
0.872
0.858
0.900
0.964
0.896
0.798
0.740
0.716
0.708
0.720
0.728
0.848
1.082
1.000
1.066
1.152
1.090
1.028
0.866
0.892
0.886
0.884
0.876
0.866
0.866
0.852
0.840
0.866
0.830
0.804
0.844
0.866
0.850
0.830
0.802
0.844
0.844
0.838
0.818
0.790
0.840
0.862
0.860
0.832
0.780
0.770
0.832
0.856
0.792
0.744
0.732
0.794
0.946
0.914
0.852
0.840
0.940
0.944
0.854
0.784
0.836
0.912
0.810
0.778
0.788
0.824
0.880
0.884
0.830
0.804
0.830
0.856
0.842
0.806
0.778
0.818
0.858
0.880
0.806
0.756
0.746
0.750
0.838
0.848
0.800
0.814
0.848
0.820
0.768
0.790
0.786
0.774
0.744
0.768
0.772
0.800
0.758
0.730
0.724
0.716
0.696
0.702
0.750
0.894
0.822
0.922
0.986
0.948
0.892
0.962
0.944
0.866
0.826
0.832
0.836
0.842
0.812
0.792
0.822
0.862
0.860
0.832
0.812
0.870
0.864
0.846
0.800
0.850
0.860
0.842
0.808
0.868
0.938
0.840
0.790
0.830
0.828
0.806
0.790
0.808
0.876
0.834
0.798
0.826
0.840
0.828
0.782
0.794
0.810
0.802
0.754
0.776
0.772
0.772
0.742
0.742
0.754
0.760
0.748
0.732
0.860
0.982
0.908
0.854
0.948
0.966
0.902
0.826
0.894
0.906
1.008
0.916
0.872
0.896
0.874
0.824
0.840
0.860
0.862
0.796
0.746
0.718
0.698
0.680
0.668
0.664
0.708
0.830
0.936
0.986
1.112
1.104
0.970
0.966
0.958
0.912
0.832
0.794
0.862
0.922
0.896
0.850
0.814
0.864
0.928
0.934
0.794
0.790
0.832
0.848
0.842
0.784
0.874
0.888
0.940
0.868
0.812
0.844
0.868
0.882
0.786
0.736
0.754
0.780
0.818
0.854
0.820
0.812
0.874
0.932
0.830
0.770
0.802
0.822
0.826
0.766
0.756
0.774
0.788
0.764
0.738
0.778
0.808
0.852
0.792
0.774
0.830
0.864
0.818
0.778
0.774
0.816
0.930
0.976
0.952
0.916
0.940
0.894
0.842
0.904
0.848
0.810
0.830
0.838
0.806
0.766
0.780
0.796
0.774
0.744
0.772
0.784
0.764
0.748
0.774
0.796
0.792
0.800
0.814
0.828
0.806
0.830
0.830
0.804
0.766
0.788
0.792
0.764
0.752
0.766
0.766
0.748
0.732
0.738
0.748
0.770
0.748
0.726
0.744
0.742
0.758
0.762
0.738
0.710
0.698
0.690
0.674
0.686
0.744
0.928
0.952
0.894
0.968
0.980
0.888
0.806
0.862
0.982
0.934
0.872
0.900
0.922
0.836
0.784
0.820
0.804
0.792
0.778
0.774
0.790
0.820
0.846
0.806
0.774
0.770
0.824
0.842
0.872
0.830
0.846
0.916
0.894
0.860
0.944
1.002
0.922
0.946
0.860
0.848
0.876
0.828
0.792
0.818
0.820
0.794
0.758
0.792
0.798
0.798
0.772
0.792
0.810
0.808
0.780
0.748
0.758
0.776
0.778
0.774
0.754
0.738
0.760
0.790
0.792
0.806
0.834
0.852
0.886
0.900
0.870
0.930
0.942
0.886
0.882
0.894
0.816
0.794
0.834
0.820
0.776
0.748
0.776
0.808
0.804
0.778
0.810
0.798
0.756
0.784
0.806
0.790
0.840
0.834
0.796
0.840
0.826
0.820
0.850
0.794
0.832
0.808
0.764
0.786
0.778
0.752
0.760
0.780
0.780
0.762
0.732
0.744
0.750
0.752
0.722
0.706
0.690
0.694
0.714
0.750
0.792
0.762
0.746
0.794
0.836
0.834
0.790
0.754
0.766
0.764
0.770
0.730
0.718
0.724
0.728
0.742
0.726
0.720
0.774
0.772
0.766
0.740
0.752
0.758
0.756
0.728
0.710
0.726
0.730
0.744
0.724
0.716
0.726
0.730
0.744
0.732
0.710
0.722
0.738
0.808
0.878
0.850
0.890
0.926
0.856
0.872
0.900
0.864
0.806
0.826
0.838
0.778
0.762
0.796
0.812
0.786
0.776
0.830
0.852
0.820
0.826
0.852
0.844
0.808
0.874
0.880
0.810
0.814
0.822
0.806
0.762
0.732
0.744
0.788
0.858
0.818
0.956
0.968
0.912
0.916
0.972
0.868
0.870
0.844
0.788
0.788
0.826
0.844
0.800
0.762
0.800
0.814
0.814
0.772
0.742
0.756
0.758
0.748
0.722
0.744
0.748
0.788
0.758
0.762
0.838
0.874
0.852
0.820
0.838
0.876
0.874
0.814
0.838
0.828
0.772
0.768
0.776
0.774
0.750
0.742
0.766
0.782
0.758
0.734
0.760
0.772
0.764
0.742
0.732
0.750
0.778
0.746
0.724
0.742
0.748
0.752
0.766
0.742
0.722
0.748
0.756
0.782
0.822
0.776
0.822
0.882
0.844
0.810
0.880
0.898
0.830
0.822
0.854
0.828
0.816
0.852
0.820
0.880
0.854
0.864
0.948
0.944
0.918
1.042
0.918
1.010
0.976
0.880
0.884
0.852
0.850
0.822
0.774
0.806
0.840
0.852
0.792
0.806
0.880
0.866
0.896
0.906
0.972
0.912
0.864
0.840
0.858
0.848
0.864
0.826
0.832
0.834
0.832
0.808
0.816
0.822
0.802
0.806
0.838
0.814
0.886
0.814
0.818
0.814
0.778
0.826
0.830
0.822
0.842
0.860
0.836
0.818
0.836
0.864
0.830
0.826
0.850
0.850
0.812
0.830
0.808
0.784
0.766
0.766
0.768
0.750
0.732
0.746
0.750
0.762
0.730
0.718
0.700
0.684
0.662
0.646
0.634
0.618
0.620
0.612
0.626
0.616
0.624
0.612
0.608
0.632
0.616
0.608
0.612
0.610
0.612
0.608
0.608
0.604
0.600
0.604
0.598
0.594
0.588
0.590
0.594
0.590
0.590
0.608
0.656
0.736
0.710
0.778
0.816
0.814
0.814
0.776
0.746
0.770
0.804
0.842
0.790
0.774
0.768
0.784
0.838
0.798
0.780
0.832
1.026
1.002
0.884
0.788
0.782
0.798
0.790
0.750
0.744
0.816
0.892
0.876
0.810
0.772
0.810
0.836
0.854
0.824
0.776
0.736
0.730
0.772
0.864
0.898
0.840
0.776
0.826
0.836
0.826
0.772
0.760
0.814
0.928
0.884
0.822
0.780
0.794
0.810
0.822
0.808
0.760
0.770
0.790
0.806
0.814
0.782
0.734
0.732
0.732
0.774
0.828
0.794
0.848
0.878
0.896
0.820
0.778
0.806
0.792
0.802
0.788
0.752
0.732
0.752
0.756
0.784
0.766
0.736
0.760
0.776
0.774
0.756
0.732
0.720
0.732
0.742
0.756
0.744
0.774
0.808
0.798
0.784
0.762
0.818
0.826
0.820
0.760
0.750
0.740
0.728
0.718
0.712
0.706
0.690
0.680
0.674
0.650
0.638
0.626
0.618
0.608
0.598
0.594
0.594
0.576
0.588
0.578
0.572
0.576
0.568
0.560
0.566
0.558
0.556
0.560
0.556
0.560
0.558
0.562
0.566
0.570
0.582
0.584
0.594
0.608
0.642
0.664
0.666
0.704
0.886
0.870
0.860
0.808
0.772
0.820
0.850
0.796
0.770
0.848
0.914
0.844
0.772
0.816
0.970
0.820
0.754
0.764
0.858
1.070
0.968
0.952
0.824
0.824
0.840
0.862
0.788
0.760
0.802
0.852
0.850
0.792
0.864
0.884
0.852
0.794
0.854
0.862
0.814
0.770
0.790
0.842
0.936
0.812
0.804
0.860
0.854
0.840
0.770
0.776
0.838
0.856
0.832
0.814
0.926
0.954
0.872
0.880
0.888
0.886
0.844
0.868
0.864
0.862
0.824
0.826
0.828
0.852
0.832
0.800
0.838
0.886
0.818
0.788
0.828
0.878
0.964
0.888
0.850
0.910
0.918
0.854
0.780
0.734
0.752
0.886
1.036
1.010
1.190
1.086
0.958
1.012
0.964
0.872
0.818
0.860
0.910
0.864
0.830
0.876
0.922
0.878
0.820
0.800
0.908
0.962
0.872
0.906
0.964
0.942
0.892
0.864
0.890
0.928
0.808
0.754
0.854
1.000
0.996
0.944
0.928
0.970
0.998
0.972
0.898
0.924
0.920
0.872
0.826
0.868
0.894
0.836
0.820
0.884
0.884
0.854
0.838
0.882
0.910
0.918
0.878
0.820
0.924
0.974
0.904
0.876
0.948
0.960
0.914
0.808
0.872
0.880
0.864
0.814
0.792
0.840
0.886
0.898
0.874
0.848
0.890
0.876
0.842
0.792
0.818
0.854
0.872
0.852
0.812
0.758
0.796
0.850
0.942
0.844
0.916
1.102
1.000
0.922
0.820
0.814
0.890
0.870
0.858
0.974
0.948
0.778
0.738
0.722
0.696
0.674
0.686
0.722
0.782
1.028
1.016
0.980
1.066
1.068
0.976
1.012
0.964
0.950
0.912
0.922
0.914
0.882
0.866
0.882
0.906
0.858
0.832
0.802
0.828
0.846
0.812
0.780
0.816
0.840
0.834
0.808
0.846
0.922
0.914
0.860
0.794
0.852
0.882
0.870
0.816
0.772
0.840
0.872
0.896
0.838
0.796
0.852
0.856
0.834
0.792
0.782
0.826
0.848
0.836
0.780
0.892
1.044
0.996
0.900
0.934
0.986
0.986
0.916
0.872
0.902
0.882
0.854
0.808
0.840
0.892
0.896
0.862
0.808
0.844
0.858
0.862
0.822
0.794
0.842
0.826
0.818
0.772
0.770
0.812
0.840
0.804
0.778
0.818
0.846
0.846
0.776
0.760
0.774
0.800
0.784
0.766
0.860
0.878
0.826
0.796
0.848
0.858
0.844
0.808
0.818
0.836
0.844
0.842
0.776
0.820
0.852
0.840
0.806
0.792
0.882
0.938
0.892
0.814
0.830
0.870
0.870
0.830
0.818
0.870
0.892
0.876
0.830
0.882
0.896
0.910
0.862
0.858
0.914
0.894
0.850
0.808
0.890
0.902
0.874
0.824
0.862
0.876
0.884
0.832
0.828
0.846
0.892
0.840
0.798
0.822
0.862
0.856
0.814
0.820
0.856
0.904
0.838
0.774
0.800
0.914
0.964
0.904
1.038
1.038
0.960
0.896
0.940
0.916
0.924
0.836
0.844
0.874
0.910
0.894
0.830
0.844
0.860
0.844
0.804
0.768
0.798
0.862
0.914
0.874
0.840
0.978
0.940
0.866
0.834
0.890
0.910
0.836
0.788
0.842
0.832
0.836
0.800
0.832
0.842
0.832
0.802
0.804
0.832
0.842
0.818
0.772
0.820
0.834
0.806
0.772
0.790
0.810
0.824
0.792
0.760
0.812
0.854
0.870
0.834
0.784
0.802
0.860
0.832
0.824
0.902
1.058
1.064
0.960
1.038
1.016
0.980
0.888
0.898
0.942
0.916
0.860
0.882
0.930
0.888
0.812
0.844
0.854
0.856
0.830
0.794
0.810
0.820
0.790
0.770
0.808
0.886
0.852
0.834
0.860
0.874
0.860
0.800
0.786
0.812
0.830
0.796
0.770
0.828
0.824
0.820
0.778
0.802
0.828
0.834
0.780
0.784
0.814
0.840
0.800
0.812
0.864
0.878
0.826
0.810
0.854
0.860
0.834
0.790
0.836
0.848
0.872
0.800
0.822
0.860
0.864
0.826
0.804
0.860
0.882
0.824
0.840
0.878
0.906
0.834
0.806
0.908
0.874
0.882
0.814
0.832
0.848
0.844
0.784
0.762
0.814
0.862
0.868
0.824
0.852
0.906
0.918
0.852
0.874
0.850
0.776
0.822
0.774
0.724
0.704
0.700
0.730
0.760
0.758
0.872
0.952
0.952
1.074
1.068
1.012
1.036
1.012
0.978
0.986
0.938
0.936
0.848
0.804
0.834
0.880
0.904
0.906
1.044
0.936
0.994
0.888
0.822
0.802
0.868
1.114
1.022
0.898
0.924
0.972
0.884
0.784
0.784
0.724
0.706
0.776
1.272
1.106
1.030
0.958
0.946
0.924
0.838
0.800
0.840
0.924
1.018
0.912
0.846
0.918
0.966
0.988
0.930
0.858
0.826
0.940
0.978
1.020
0.984
0.898
0.938
0.954
0.902
0.850
0.834
0.860
0.874
0.868
0.848
0.788
0.832
0.876
0.956
0.938
0.874
0.894
1.000
0.954
0.918
0.844
0.776
0.806
0.862
0.916
0.818
1.262
1.102
0.974
1.106
1.032
0.940
0.864
0.906
0.944
0.924
0.870
0.840
0.866
0.884
0.886
0.832
0.788
0.826
0.870
0.878
0.832
0.834
0.902
0.928
0.882
0.886
0.944
0.920
0.868
0.828
0.906
0.890
0.854
0.818
0.890
0.936
0.910
0.852
0.844
0.872
0.884
0.836
0.806
0.852
0.866
0.862
0.792
0.786
0.802
0.816
0.808
0.780
0.836
0.896
0.884
0.814
0.840
0.886
0.900
0.806
0.790
0.880
0.908
0.828
0.804
0.872
0.880
0.842
0.792
0.854
0.870
0.820
0.818
0.846
0.828
0.784
0.814
0.838
0.838
0.872
0.808
0.802
0.804
0.814
0.798
0.768
0.772
0.794
0.818
0.824
0.782
0.846
0.902
0.890
0.846
0.838
0.902
0.886
0.836
0.820
0.888
0.878
0.820
0.806
0.856
0.912
0.866
0.818
0.814
0.880
0.884
0.848
0.822
0.874
0.900
0.844
0.806
0.854
0.888
0.878
0.808
0.776
0.780
0.732
0.700
0.698
0.726
0.742
0.778
0.872
0.846
0.944
0.804
0.750
0.722
0.714
0.692
0.646
0.644
0.628
0.616
0.616
0.608
0.600
0.594
0.598
0.622
0.662
0.784
0.840
0.910
0.910
0.956
0.992
1.002
1.016
0.978
0.962
0.980
0.966
0.914
0.862
0.816
0.856
0.888
0.894
0.830
0.798
0.882
0.896
0.828
0.784
0.838
0.860
0.834
0.796
0.828
0.902
0.908
0.898
0.856
0.864
0.910
0.914
0.858
0.954
0.916
0.888
0.882
0.954
0.944
0.912
0.870
0.856
0.880
0.908
0.878
0.842
0.870
0.890
0.862
0.824
0.882
0.898
0.906
0.834
0.906
0.896
0.874
0.840
0.856
0.874
0.882
0.834
0.842
0.872
0.822
0.820
0.790
0.788
0.798
0.800
0.824
0.790
0.812
0.896
1.222
1.024
0.966
0.970
1.014
0.936
0.860
0.794
0.856
0.902
0.938
0.898
0.938
0.952
0.874
0.800
0.790
0.826
1.204
1.052
0.990
0.978
0.928
0.978
1.016
1.008
0.952
0.998
1.040
1.000
0.930
0.954
0.952
0.912
0.832
0.898
0.894
0.888
0.828
0.814
0.866
0.866
0.872
0.806
0.818
0.872
0.850
0.820
0.776
0.820
0.794
0.748
0.762
0.798
0.854
0.790
0.774
0.838
0.884
0.832
0.766
0.816
0.846
0.806
0.776
0.834
0.890
0.900
0.826
0.808
0.838
0.850
0.832
0.772
0.810
0.860
0.876
0.826
0.878
0.936
0.912
0.838
0.864
0.858
0.864
0.822
0.784
0.810
0.826
0.836
0.834
0.808
0.858
0.904
0.906
0.852
0.788
0.854
0.878
0.926
0.816
0.802
0.836
0.862
0.828
0.784
0.832
0.858
0.844
0.818
0.794
0.822
0.824
0.854
0.802
0.800
0.852
0.866
0.864
0.806
0.840
0.868
0.890
0.854
0.796
0.840
0.842
0.812
0.794
0.868
0.852
0.820
0.842
0.866
0.838
0.794
0.832
0.846
0.898
0.836
0.796
0.852
0.898
0.852
0.816
0.856
0.888
0.892
0.830
0.820
0.870
0.868
0.818
0.792
0.858
0.920
0.882
0.814
0.850
0.844
0.860
0.854
0.818
0.864
0.908
0.862
0.812
0.840
0.838
0.810
0.780
0.814
0.842
0.844
0.796
0.826
0.856
0.886
0.808
0.826
0.920
0.798
0.756
0.716
0.704
0.696
0.728
0.732
0.880
1.136
1.078
1.128
1.120
1.026
1.016
0.994
0.972
0.952
0.896
0.926
0.932
0.878
0.888
0.882
0.894
0.838
0.868
0.902
0.880
0.830
0.844
0.882
0.856
0.822
0.850
0.866
0.898
0.856
0.812
0.858
0.862
0.894
0.848
0.822
0.858
0.870
0.842
0.824
0.842
0.830
0.812
0.818
0.912
0.918
0.872
0.866
0.970
0.954
0.860
0.872
0.904
0.894
0.838
0.872
0.944
0.952
0.844
0.856
0.894
0.910
0.864
0.854
0.914
0.938
0.888
0.876
0.942
0.920
0.874
0.840
0.872
0.872
0.842
0.810
0.850
0.862
0.846
0.830
0.874
0.900
0.868
0.842
0.922
0.938
0.884
0.858
0.866
0.878
0.850
0.826
0.858
0.870
0.846
0.836
0.880
0.896
0.860
0.816
0.804
0.834
0.858
0.846
0.822
0.916
0.938
0.874
0.850
0.924
0.898
0.882
0.842
0.914
0.870
0.842
0.862
0.868
0.856
0.836
0.836
0.876
0.890
0.862
0.812
0.828
0.832
0.808
0.762
0.744
0.720
0.708
0.734
0.882
0.918
1.102
1.092
1.004
1.048
1.024
0.928
0.864
0.912
0.920
0.876
0.834
0.912
0.940
0.942
0.858
0.892
0.898
0.890
0.842
0.826
0.858
0.860
0.878
0.838
0.840
0.892
0.902
0.848
0.808
0.860
0.902
0.850
0.824
0.862
0.906
0.834
0.782
0.852
0.878
0.832
0.804
0.864
0.928
0.896
0.822
0.850
0.886
0.848
0.782
0.828
0.854
0.842
0.796
0.792
0.842
0.866
0.834
0.800
0.860
0.872
0.854
0.818
0.814
0.840
0.856
0.846
0.806
0.810
0.842
0.844
0.832
0.798
0.830
0.862
0.834
0.780
0.810
0.858
0.832
0.802
0.818
0.878
0.874
0.828
0.856
0.902
0.894
0.836
0.854
0.880
0.874
0.822
0.806
0.848
0.858
0.828
0.818
0.870
0.908
0.876
0.810
0.866
0.918
0.906
0.848
0.844
0.880
0.876
0.830
0.790
0.822
0.856
0.866
0.842
0.782
0.820
0.862
0.838
0.796
0.846
0.866
0.886
0.816
0.830
0.854
0.888
0.820
0.818
0.828
0.838
0.814
0.790
0.852
0.852
0.868
0.798
0.824
0.862
0.824
0.790
0.834
0.862
0.880
0.826
0.826
0.884
0.890
0.844
0.804
0.854
0.886
0.908
0.842
0.822
0.858
0.874
0.864
0.800
0.816
0.844
0.818
0.784
0.808
0.828
0.818
0.800
0.828
0.866
0.836
0.802
0.826
0.832
0.826
0.818
0.840
0.864
0.850
0.820
0.846
0.874
0.854
0.824
0.794
0.808
0.832
0.818
0.780
0.822
0.852
0.852
0.792
0.792
0.818
0.842
0.826
0.790
0.894
0.962
0.892
0.820
0.862
0.896
0.900
0.830
0.818
0.826
0.840
0.804
0.840
0.850
0.820
0.776
0.816
0.864
0.800
0.822
0.888
0.874
0.814
0.814
0.860
0.892
0.854
0.798
0.824
0.826
0.896
0.840
0.824
0.874
0.904
0.862
0.798
0.818
0.824
0.804
0.802
0.862
0.896
0.856
0.830
0.846
0.860
0.830
0.780
0.794
0.814
0.844
0.822
0.788
0.836
0.872
0.828
0.780
0.824
0.838
0.812
0.780
0.814
0.838
0.820
0.798
0.832
0.846
0.850
0.828
0.792
0.846
0.856
0.856
0.800
0.800
0.810
0.828
0.812
0.784
0.848
0.888
0.846
0.818
0.846
0.882
0.830
0.794
0.846
0.862
0.830
0.786
0.814
0.844
0.854
0.810
0.780
0.808
0.810
0.786
0.764
0.784
0.820
0.812
0.784
0.798
0.830
0.812
0.770
0.798
0.834
0.858
0.812
0.782
0.834
0.850
0.836
0.784
0.800
0.834
0.842
0.786
0.816
0.836
0.852
0.808
0.792
0.842
0.848
0.838
0.786
0.814
0.860
0.894
0.838
0.822
0.860
0.900
0.868
0.810
0.870
0.886
0.870
0.826
0.860
0.856
0.820
0.826
0.860
0.862
0.826
0.794
0.806
0.832
0.822
0.788
0.808
0.828
0.834
0.780
0.806
0.832
0.830
0.796
0.772
0.826
0.836
0.836
0.802
0.782
0.846
0.862
0.846
0.832
0.908
0.890
0.836
0.842
0.910
0.938
0.878
0.874
1.000
0.984
0.928
0.874
0.904
0.908
0.864
0.816
0.874
0.906
0.894
0.818
0.844
0.864
0.864
0.816
0.842
0.856
0.854
0.814
0.860
0.876
0.872
0.828
0.794
0.872
0.888
0.836
0.798
0.830
0.856
0.816
0.786
0.794
0.826
0.836
0.824
0.804
0.864
0.920
0.934
0.856
0.848
0.888
0.882
0.842
0.798
0.856
0.888
0.876
0.824
0.820
0.862
0.894
0.858
0.798
0.846
0.854
0.848
0.804
0.822
0.868
0.930
0.876
0.808
0.832
0.838
0.818
0.782
0.828
0.826
0.840
0.798
0.810
0.866
0.898
0.824
0.826
0.870
0.898
0.892
0.784
0.788
0.824
0.922
0.842
0.964
1.024
0.976
0.916
0.982
0.984
0.898
0.894
0.948
0.888
0.832
0.834
0.860
0.878
0.822
0.810
0.832
0.868
0.870
0.830
0.806
0.846
0.868
0.838
0.796
0.824
0.812
0.790
0.756
0.784
0.798
0.820
0.782
0.816
0.864
0.888
0.838
0.806
0.874
0.878
0.824
0.790
0.844
0.914
0.844
0.818
0.904
0.932
0.880
0.824
0.892
0.932
0.890
0.826
0.838
0.852
0.880
0.822
0.810
0.850
0.850
0.804
0.780
0.810
0.862
0.906
0.844
0.844
0.978
0.962
0.918
0.868
0.904
0.906
0.866
0.806
0.834
0.860
0.858
0.806
0.826
0.826
0.826
0.792
0.796
0.834
0.878
0.856
0.818
0.820
0.864
0.890
0.830
0.798
0.854
0.876
0.850
0.810
0.876
0.862
0.836
0.800
0.856
0.884
0.892
0.824
0.834
0.846
0.860
0.798
0.820
0.822
0.852
0.808
0.776
0.822
0.862
0.860
0.814
0.848
0.910
0.878
0.832
0.834
0.864
0.840
0.802
0.772
0.790
0.820
0.794
0.772
0.814
0.818
0.844
0.782
0.774
0.806
0.822
0.794
0.768
0.798
0.838
0.864
0.832
0.796
0.834
0.860
0.850
0.818
0.824
0.856
0.868
0.828
0.816
0.848
0.876
0.872
0.810
0.810
0.860
0.878
0.818
0.790
0.822
0.852
0.866
0.826
0.802
0.840
0.894
0.934
0.880
0.730
0.678
0.634
0.622
0.624
0.628
0.614
0.616
0.620
0.608
0.602
0.592
0.580
0.578
0.578
0.586
0.590
0.580
0.578
0.588
0.580
0.590
0.598
0.594
0.596
0.562
0.596
0.574
0.572
0.566
0.566
0.570
0.570
0.576
0.576
0.570
0.586
0.632
0.722
0.734
0.682
0.706
0.714
0.662
0.626
0.636
0.628
0.620
0.622
0.618
0.610
0.606
0.602
0.660
0.708
1.024
0.916
0.990
0.998
0.960
0.972
0.840
0.740
0.798
0.982
0.870
0.724
0.678
0.664
0.666
0.664
0.712
1.120
0.950
0.960
0.990
0.896
0.862
0.844
0.888
0.916
0.912
0.852
0.884
0.940
0.946
0.930
0.858
0.790
0.688
0.674
0.660
0.620
0.604
0.588
0.590
0.594
0.578
0.630
0.528
0.578
0.582
0.596
0.586
0.582
0.572
0.568
0.572
0.570
0.560
0.556
0.546
0.550
0.546
0.544
0.542
0.540
0.538
0.540
0.538
0.538
0.540
0.540
0.540
0.544
0.548
0.546
0.550
0.554
0.554
0.556
0.560
0.580
0.602
0.616
0.618
0.618
0.630
0.640
0.698
0.764
0.752
0.766
0.754
0.720
0.686
0.664
0.662
0.662
0.646
0.638
0.652
0.646
0.662
0.666
0.672
0.656
0.650
0.656
0.650
0.624
0.620
0.622
0.698
1.102
0.932
0.818
0.942
0.972
0.768
0.764
0.876
0.784
0.704
0.686
0.690
0.766
0.774
0.876
1.126
1.028
0.768
0.740
0.704
0.676
0.662
0.642
0.634
0.656
0.662
0.662
0.658
0.652
0.636
0.622
0.616
0.614
0.602
0.610
0.642
0.688
0.696
0.764
0.846
1.048
0.906
0.912
0.870
1.026
0.908
0.890
0.814
0.740
0.686
0.668
0.646
0.626
0.618
0.610
0.636
1.116
0.996
0.922
1.120
1.150
1.004
1.062
1.000
0.940
0.826
1.190
1.094
0.924
0.796
1.188
1.046
1.022
0.956
0.966
0.852
0.784
0.832
1.040
1.058
0.848
0.918
0.926
0.806
0.758
0.854
0.962
0.754
0.716
0.720
0.736
0.710
0.756
1.158
0.824
0.772
0.974
0.814
0.752
0.752
0.848
0.812
0.772
0.774
0.808
0.774
0.722
0.756
0.840
0.800
0.730
0.790
0.786
0.720
0.676
0.648
0.626
0.612
0.614
0.616
0.626
0.650
0.742
0.710
0.694
0.704
0.714
0.924
0.912
0.784
0.798
0.836
0.868
0.732
0.694
0.660
0.642
0.626
0.614
0.620
0.612
0.620
0.632
0.648
0.646
0.634
0.636
0.630
0.700
0.740
0.778
0.764
0.846
0.890
0.832
0.746
0.792
0.754
0.690
0.676
0.658
0.646
0.666
0.726
0.768
0.736
0.772
0.922
0.888
0.726
0.698
0.720
0.764
0.742
0.694
0.722
0.776
0.740
0.852
0.860
0.826
0.896
0.964
0.840
0.770
0.786
0.926
0.870
0.748
0.690
0.672
0.656
0.652
0.638
0.640
0.674
0.786
0.874
0.840
0.740
0.694
0.666
0.688
0.758
0.736
0.738
1.118
0.890
0.786
0.746
0.740
0.750
0.780
0.726
0.730
0.944
0.946
0.774
0.720
0.726
0.788
0.808
0.738
0.722
0.700
0.662
0.652
0.634
0.632
0.622
0.618
0.654
0.832
0.880
0.832
1.030
0.990
0.800
0.744
0.758
0.768
0.752
0.722
0.736
0.788
0.762
0.740
0.746
0.792
0.742
0.710
0.706
0.764
1.100
0.930
0.782
0.752
0.786
1.010
0.808
0.726
0.728
0.854
1.020
0.896
0.794
0.804
0.864
0.792
0.932
0.900
0.908
0.774
0.734
0.798
0.828
0.790
0.746
0.804
0.782
0.768
0.720
0.732
0.768
0.750
0.688
0.670
0.654
0.636
0.624
0.630
0.816
0.842
0.752
0.726
0.768
0.904
0.896
0.758
0.776
0.790
0.760
0.710
0.706
0.720
0.764
0.756
0.696
0.664
0.668
0.670
0.700
0.734
0.786
0.856
0.778
0.748
0.872
1.002
1.032
1.054
0.946
0.836
0.868
0.910
0.916
0.848
0.738
0.754
0.992
0.974
0.978
0.864
0.814
0.880
0.878
0.770
0.766
0.798
0.804
0.742
0.754
0.778
0.840
0.718
0.678
0.652
0.630
0.612
0.612
0.606
0.634
0.562
0.590
0.766
0.388
0.588
0.570
0.578
0.542
0.558
0.558
0.548
0.550
0.544
0.546
0.544
0.542
0.542
0.548
0.558
0.584
0.598
0.626
0.702
0.776
0.880
0.852
0.860
0.826
0.734
0.680
0.688
0.986
0.784
0.808
0.926
0.954
0.878
1.120
0.920
0.824
0.814
0.996
0.748
0.708
0.680
0.672
0.668
0.668
0.788
1.044
1.034
1.032
0.830
0.904
0.932
0.866
0.770
0.796
0.952
0.798
0.832
0.930
1.012
0.858
0.892
0.906
0.906
0.788
0.824
1.070
0.876
0.774
0.834
0.926
0.848
0.806
0.984
0.964
0.836
0.890
0.896
0.858
0.820
0.882
0.944
0.798
0.758
0.852
1.072
0.916
1.050
0.876
0.848
0.818
0.844
0.852
0.818
0.854
0.866
0.884
0.852
0.848
0.872
0.872
0.840
0.868
0.942
0.856
0.802
0.770
0.692
0.664
0.644
0.638
0.630
0.622
0.638
0.694
0.796
1.064
0.966
0.826
0.866
0.934
0.950
0.802
0.816
0.888
0.902
0.812
0.828
0.780
0.734
0.796
0.946
0.858
0.834
0.956
0.978
0.890
0.830
0.956
0.930
0.818
0.868
0.984
0.868
0.786
0.854
0.882
0.806
0.890
0.950
0.896
1.000
1.046
0.882
0.876
0.994
0.828
0.780
0.918
1.088
0.884
0.796
0.852
0.928
0.838
1.042
1.064
0.860
0.884
0.958
0.856
0.802
0.828
1.006
0.868
0.774
0.754
0.666
0.646
0.650
0.680
0.678
0.660
0.668
0.652
0.632
0.646
0.650
0.640
0.632
0.626
0.624
0.616
0.624
0.626
0.628
0.644
0.660
0.722
0.714
0.716
0.772
0.858
0.924
0.958
0.984
0.956
0.892
0.928
0.932
0.870
0.864
0.930
0.968
0.904
0.824
0.844
0.884
0.826
0.824
1.056
0.960
0.838
0.958
1.000
0.906
0.870
0.934
0.944
0.830
0.788
0.774
0.720
0.754
0.762
0.720
0.682
0.670
0.640
0.766
0.846
0.818
0.772
0.762
0.756
0.724
0.704
0.692
0.722
0.732
0.728
0.706
0.712
0.730
0.826
0.796
0.716
0.692
0.704
0.708
0.774
0.730
0.698
0.686
0.662
0.686
0.954
0.912
0.778
0.842
0.788
0.818
0.952
0.922
0.758
0.712
0.702
0.694
0.676
0.764
0.938
0.880
0.808
0.898
0.930
0.956
0.956
0.954
0.856
0.740
0.720
0.740
0.746
0.730
0.788
0.962
0.944
0.806
0.844
0.978
0.910
0.780
0.814
0.962
0.914
0.838
0.810
0.944
0.944
0.832
0.748
0.782
0.836
0.778
0.800
1.020
0.974
0.800
0.830
0.864
0.802
0.766
0.928
0.978
0.876
0.832
0.928
0.928
0.864
1.012
1.038
0.980
0.856
0.846
0.868
0.912
0.794
0.870
0.958
0.890
0.758
0.780
0.880
1.096
0.896
0.844
0.820
0.996
0.822
0.896
0.932
0.808
0.854
1.026
0.992
0.906
0.864
0.888
0.940
0.768
0.762
0.820
0.908
0.802
0.788
0.948
0.950
0.758
0.696
0.666
0.656
0.654
0.666
0.706
1.092
0.916
0.752
0.760
0.740
0.858
0.760
0.802
0.828
0.778
0.754
0.784
0.868
0.826
0.778
0.828
0.856
0.788
0.766
0.816
0.844
0.818
0.778
0.812
0.834
0.888
0.780
0.800
0.878
0.864
0.832
0.764
0.792
0.840
0.902
0.784
0.768
0.802
0.944
0.948
0.812
0.924
0.922
0.824
0.754
0.778
0.850
0.818
0.780
0.858
0.906
0.878
0.780
0.838
0.866
0.796
0.746
0.784
0.844
0.864
0.778
0.822
0.802
0.718
0.694
0.642
0.640
0.682
0.776
0.774
0.866
1.024
1.012
0.902
0.776
0.888
1.002
0.896
0.744
0.760
0.818
1.052
0.942
0.848
0.886
0.986
0.936
0.908
0.978
1.034
0.884
0.800
0.858
0.976
0.878
0.804
0.894
0.952
1.040
0.932
0.884
1.058
1.030
0.768
0.726
0.746
0.776
0.724
0.720
0.780
1.148
0.894
0.840
0.892
0.848
0.796
0.860
0.908
0.898
0.804
0.826
0.834
0.794
0.772
0.826
0.822
0.788
0.776
0.806
0.820
0.764
0.748
0.760
0.730
0.700
0.668
0.672
0.722
0.762
0.786
0.894
0.830
0.906
0.748
0.740
0.750
0.854
0.964
0.852
0.838
0.894
0.840
0.784
0.790
0.802
0.842
0.778
0.764
0.804
0.872
0.828
0.818
0.930
0.988
0.906
0.794
0.788
0.788
0.762
0.736
0.746
0.798
0.868
0.774
0.796
0.884
0.852
0.794
0.824
0.894
0.856
0.816
0.764
0.782
0.818
0.790
0.792
0.808
0.722
0.700
0.670
0.646
0.648
0.650
0.638
0.632
0.624
0.606
0.600
0.592
0.588
0.594
0.620
0.654
0.646
0.648
0.666
0.680
0.720
0.732
0.758
0.736
0.752
0.708
0.674
0.652
0.644
0.672
0.702
0.696
0.738
0.782
0.894
0.762
0.732
0.752
0.724
0.744
0.736
0.834
0.936
0.814
0.816
0.952
0.882
0.810
0.824
0.906
0.806
0.768
0.788
0.816
0.768
0.772
0.894
1.098
0.894
0.894
0.974
0.892
0.804
0.870
0.892
0.768
0.778
0.816
0.944
0.936
0.836
0.892
0.972
0.848
0.830
0.846
0.980
0.822
0.794
0.796
0.844
0.814
0.806
0.902
1.066
0.986
0.834
0.918
1.032
0.994
0.988
0.884
0.832
0.968
0.962
0.894
0.806
0.830
0.872
0.866
0.806
0.856
1.040
0.980
0.814
0.762
0.792
0.898
0.890
0.824
0.912
0.942
0.850
0.804
0.778
0.742
0.700
0.672
0.688
0.766
0.814
0.796
0.854
0.884
0.792
0.762
0.878
0.920
0.880
0.850
0.906
0.872
0.760
0.766
0.836
0.958
0.902
0.884
0.942
1.006
0.934
0.864
0.820
0.770
0.708
0.658
0.656
0.686
0.964
0.988
0.916
0.888
1.016
1.016
0.890
0.866
0.842
0.784
0.750
0.748
0.778
0.784
0.832
0.938
1.110
0.928
0.784
0.778
0.906
0.984
0.842
0.774
0.774
0.906
0.844
0.770
0.756
0.796
0.944
0.786
0.748
0.758
0.744
0.730
0.790
0.878
0.962
0.806
0.752
0.752
0.826
0.980
0.816
0.760
0.760
0.828
0.788
0.754
0.844
0.962
0.818
0.790
0.862
0.940
0.868
0.850
0.962
0.942
0.774
0.740
0.762
0.880
0.878
0.816
0.760
0.812
0.892
0.838
0.788
0.862
0.940
0.800
0.762
1.044
1.002
0.952
0.802
0.720
0.684
0.676
0.672
1.162
0.952
1.026
1.026
0.922
0.848
0.882
0.986
0.952
0.882
0.782
0.852
0.934
0.826
0.788
0.860
0.956
0.834
0.892
0.952
0.914
0.804
0.826
0.996
0.834
0.758
0.780
0.844
0.856
1.020
1.004
0.842
0.798
0.850
0.802
0.806
0.876
0.882
0.886
0.960
0.844
0.860
0.934
0.836
0.856
0.826
0.784
0.814
0.882
0.808
0.802
0.884
0.944
0.906
0.866
0.834
0.888
0.926
0.932
0.860
0.836
0.858
0.740
0.724
0.698
0.672
0.684
0.718
0.718
0.742
0.782
0.740
0.718
0.774
0.782
0.796
0.760
0.784
0.804
0.806
0.786
0.762
0.746
0.766
0.760
0.756
0.810
0.954
0.842
0.808
0.864
0.922
0.924
0.860
0.834
0.964
0.958
0.858
0.820
0.872
0.920
0.838
0.762
0.788
0.730
0.706
0.698
0.670
0.748
0.788
0.760
0.836
0.868
0.886
0.812
0.834
0.874
0.866
0.790
0.824
0.860
0.916
0.862
0.794
0.848
0.902
0.920
0.864
0.828
0.848
0.876
0.826
0.792
0.826
0.858
0.830
0.778
0.802
0.822
0.732
0.712
0.674
0.644
0.634
0.632
0.624
0.634
0.760
0.896
0.896
0.796
0.792
0.814
0.882
0.828
0.752
0.766
0.964
0.876
0.814
0.922
1.152
0.860
0.844
0.960
0.990
0.850
0.782
0.770
0.756
0.738
0.774
0.858
0.974
0.838
0.814
0.860
0.834
0.790
0.804
0.842
0.836
0.798
0.782
0.808
0.872
0.802
0.784
0.818
0.844
0.806
0.788
0.862
1.016
0.954
0.822
0.802
0.804
0.768
0.746
0.778
0.788
0.750
0.744
0.766
0.820
0.826
0.772
0.812
0.826
0.814
0.772
0.834
0.902
0.874
0.790
0.822
0.922
0.872
0.758
0.740
0.704
0.672
0.648
0.636
0.654
0.708
0.840
0.878
0.870
0.822
0.788
0.826
0.836
0.820
0.756
0.714
0.688
0.670
0.666
0.768
0.732
0.716
0.682
0.672
0.642
0.616
0.604
0.606
0.602
0.594
0.268
0.334
0.602
0.606
0.614
0.616
0.614
0.610
0.602
0.606
0.604
0.606
0.612
0.622
0.650
0.680
0.700
0.666
0.656
0.636
0.632
0.628
0.626
0.622
0.608
0.596
0.652
0.566
0.598
0.586
0.576
0.578
0.576
0.574
0.568
0.580
0.610
0.642
0.666
0.686
0.696
0.714
0.680
0.692
0.700
0.686
0.692
0.854
0.970
0.872
0.800
0.852
0.914
0.826
0.754
0.754
0.802
0.910
0.944
0.818
0.766
0.716
0.710
0.700
0.702
0.684
0.730
0.996
0.812
0.740
0.792
0.816
0.848
0.774
0.744
0.800
0.826
0.784
0.786
0.884
0.848
0.762
0.792
0.798
0.756
0.798
0.830
0.738
0.728
0.718
0.704
0.722
0.790
0.814
0.774
0.846
0.892
0.864
0.802
0.834
0.820
0.776
0.750
0.796
0.844
0.794
0.848
0.872
0.812
0.842
0.918
0.828
0.784
0.798
0.750
0.714
0.710
0.754
0.818
0.924
0.922
0.826
0.846
0.860
0.786
0.774
0.798
0.774
0.748
0.770
0.824
0.812
0.778
0.824
0.910
0.874
0.784
0.814
0.848
0.778
0.786
0.848
0.834
0.812
0.858
0.768
0.728
0.716
0.720
0.780
0.782
0.810
0.858
0.898
0.806
0.790
0.818
0.822
0.750
0.772
0.806
0.814
0.788
0.860
0.882
0.812
0.840
0.828
0.782
0.796
0.834
0.794
0.754
0.786
0.814
0.800
0.768
0.816
0.864
0.802
0.772
0.820
0.852
0.788
0.762
0.760
0.818
0.776
0.744
0.762
0.824
0.782
0.766
0.832
0.908
0.920
0.842
0.820
0.734
0.720
0.672
0.674
0.762
0.884
0.844
0.834
0.780
0.842
0.856
0.814
0.804
0.822
0.782
0.754
0.818
0.892
0.828
0.840
0.872
0.820
0.810
0.854
0.834
0.780
0.788
0.826
0.798
0.772
0.834
0.854
0.778
0.826
0.864
0.806
0.764
0.780
0.802
0.750
0.748
0.788
0.820
0.760
0.778
0.794
0.756
0.740
0.750
0.762
0.748
0.758
0.834
0.916
0.928
0.860
0.866
0.844
0.822
0.764
0.754
0.778
0.758
0.728
0.776
0.862
0.924
0.878
0.824
0.926
0.942
0.858
0.810
0.870
0.854
0.782
0.760
0.736
0.704
0.660
0.662
0.982
0.880
0.896
0.886
0.842
0.780
0.782
0.728
0.672
0.680
0.690
0.690
0.718
0.722
0.692
0.686
0.720
0.718
0.692
0.704
0.790
0.770
0.702
0.700
0.694
0.690
0.676
0.672
0.694
0.726
0.706
0.704
0.742
0.722
0.702
0.720
0.708
0.670
0.662
0.668
0.696
0.694
0.716
0.730
0.726
0.688
0.672
0.676
0.682
0.680
0.702
0.782
0.848
0.838
0.838
0.862
0.898
0.830
0.774
0.806
0.866
0.964
0.836
0.774
0.780
0.758
0.774
0.794
0.780
0.752
0.858
0.884
0.792
0.772
0.738
0.680
0.644
0.670
0.696
0.688
0.736
0.954
0.846
0.788
0.816
0.804
0.728
0.724
0.778
1.002
0.810
0.772
0.864
0.864
0.780
0.776
0.824
0.864
0.786
0.806
0.842
0.816
0.776
0.846
0.864
0.814
0.780
0.834
0.874
0.810
0.834
0.862
0.828
0.834
0.858
0.788
0.746
0.760
0.766
0.754
0.828
0.906
0.862
0.972
0.888
0.856
0.852
0.812
0.794
0.882
0.844
0.774
0.818
0.854
0.812
0.782
0.802
0.826
0.786
0.750
0.794
0.808
0.774
0.762
0.852
0.896
0.828
0.812
0.826
0.744
0.738
0.736
0.730
0.712
0.700
0.726
0.738
0.724
0.760
0.858
0.778
0.748
0.774
0.808
0.756
0.746
0.776
0.760
0.742
0.794
0.730
0.712
0.692
0.674
0.696
0.700
0.720
0.826
0.860
0.780
0.874
0.866
0.808
0.828
0.868
0.796
0.764
0.820
0.838
0.780
0.774
0.796
0.796
0.754
0.784
0.798
0.744
0.742
0.764
0.754
0.752
0.806
0.856
0.810
0.824
0.854
0.790
0.750
0.748
0.712
0.714
0.712
0.708
0.762
0.986
0.802
0.758
0.724
0.696
0.698
0.730
0.724
0.736
0.724
0.714
0.674
0.642
0.638
0.618
0.608
0.596
0.594
0.604
0.598
0.616
0.614
0.620
0.628
0.626
0.626
0.622
0.612
0.626
0.664
0.678
0.724
0.742
0.748
0.748
0.898
0.808
0.750
0.700
0.700
0.682
0.726
0.764
0.784
0.854
0.888
0.752
0.736
0.800
0.836
0.766
0.742
0.796
0.950
0.880
0.748
0.696
0.672
0.698
0.804
0.802
0.738
0.708
0.732
0.742
0.760
0.776
0.760
0.766
0.776
0.788
0.778
0.762
0.806
0.908
0.784
0.786
0.788
0.764
0.752
0.772
0.828
0.798
0.804
0.858
0.810
0.754
0.736
0.714
0.694
0.686
0.722
0.738
0.780
0.800
0.760
0.798
0.800
0.766
0.800
0.800
0.750
0.786
0.788
0.752
0.764
0.824
0.890
0.804
0.818
0.822
0.762
0.774
0.818
0.804
0.758
0.756
0.782
0.742
0.714
0.678
0.644
0.632
0.622
0.628
0.622
0.620
0.622
0.574
0.598
0.598
0.602
0.606
0.608
0.616
0.596
0.594
0.598
0.594
0.600
0.602
0.602
0.592
0.594
0.598
0.588
0.588
0.592
0.620
0.636
0.632
0.646
0.628
0.618
0.600
0.598
0.638
0.738
0.688
0.656
0.652
0.648
0.662
0.658
0.674
0.708
0.692
0.664
0.656
0.646
0.640
0.684
0.756
0.798
0.760
0.762
0.770
0.822
0.790
0.770
0.768
0.704
0.684
0.658
0.638
0.638
0.630
0.634
0.626
0.648
0.730
0.940
0.826
0.892
0.880
0.866
0.862
0.810
0.764
0.774
0.758
0.742
0.718
0.730
0.768
0.752
0.792
0.798
0.796
0.838
0.844
0.816
0.790
0.822
0.782
0.794
0.794
0.770
0.738
0.760
0.774
0.748
0.734
0.772
0.798
0.758
0.772
0.788
0.772
0.750
0.760
0.716
0.720
0.740
0.746
0.718
0.724
0.704
0.690
0.668
0.658
0.656
0.712
0.740
0.762
0.710
0.734
0.758
0.724
0.724
0.746
0.724
0.706
0.732
0.736
0.720
0.738
0.770
0.738
0.738
0.782
0.746
0.734
0.756
0.750
0.724
0.736
0.734
0.720
0.708
0.718
0.726
0.704
0.706
0.734
0.746
0.732
0.758
0.762
0.766
0.752
0.786
0.768
0.730
0.740
0.760
0.724
0.710
0.704
0.688
0.680
0.726
0.760
0.750
0.764
0.814
0.806
0.760
0.778
0.778
0.770
0.752
0.758
0.712
0.694
0.676
0.678
0.686
0.744
0.762
0.760
0.862
0.904
0.862
0.782
0.800
0.838
0.900
0.848
0.842
0.830
0.784
0.734
0.724
0.718
0.710
0.726
0.746
0.730
0.728
0.754
0.718
0.702
0.688
0.676
0.668
0.780
0.754
0.796
0.906
0.934
0.816
0.758
0.792
0.834
0.854
0.830
0.868
0.890
0.820
0.904
0.942
0.876
0.916
0.910
0.894
0.816
0.820
0.908
0.912
0.830
0.838
0.906
0.908
0.806
0.784
0.830
0.866
0.806
0.848
0.902
0.838
0.836
0.916
0.888
0.822
0.842
0.868
0.870
0.808
0.780
0.896
0.954
0.904
0.890
0.948
0.896
0.828
0.858
0.854
0.784
0.760
0.860
0.952
0.934
0.840
0.836
0.878
0.874
0.844
0.896
0.934
0.934
0.866
0.888
0.940
0.936
0.866
0.842
0.872
0.842
0.774
0.792
0.872
0.928
0.842
0.836
0.874
0.822
0.762
0.782
0.808
0.828
0.784
0.794
0.846
0.828
0.792
0.808
0.828
0.844
0.782
0.788
0.830
0.842
0.788
0.782
0.834
0.798
0.758
0.820
0.852
0.840
0.786
0.832
0.866
0.862
0.810
0.842
0.854
0.842
0.814
0.878
0.922
0.830
0.762
0.770
0.792
0.806
0.784
0.838
0.908
0.842
0.826
0.892
0.866
0.816
0.776
0.820
0.846
0.778
0.750
0.754
0.750
0.742
0.728
0.748
0.774
0.748
0.724
0.730
0.730
0.716
0.712
0.740
0.780
0.746
0.740
0.788
0.816
0.776
0.760
0.774
0.786
0.736
0.730
0.726
0.698
0.682
0.674
0.656
0.668
0.752
0.800
0.774
0.748
0.790
0.816
0.792
0.748
0.776
0.798
0.824
0.776
0.822
0.864
0.850
0.778
0.788
0.844
0.854
0.800
0.806
0.844
0.852
0.800
0.814
0.864
0.856
0.796
0.832
0.928
0.858
0.790
0.826
0.840
0.814
0.790
0.828
0.880
0.822
0.786
0.836
0.868
0.820
0.828
0.880
0.878
0.874
0.788
0.822
0.868
0.904
0.860
0.842
0.890
0.908
0.816
0.794
0.852
0.870
0.816
0.812
0.952
0.920
0.850
0.796
0.838
0.832
0.786
0.762
0.806
0.838
0.800
0.760
0.764
0.756
0.734
0.748
0.780
0.804
0.760
0.756
0.786
0.802
0.786
0.754
0.766
0.780
0.786
0.738
0.764
0.800
0.734
0.734
0.762
0.794
0.770
0.744
0.796
0.868
0.854
0.766
0.766
0.784
0.774
0.732
0.742
0.760
0.806
0.808
0.790
0.874
0.890
0.818
0.800
0.816
0.822
0.796
0.776
0.818
0.820
0.784
0.782
0.800
0.770
0.718
0.720
0.716
0.714
0.694
0.700
0.738
0.800
0.790
0.802
0.846
0.812
0.760
0.792
0.796
0.758
0.742
0.792
0.852
0.856
0.800
0.794
0.836
0.828
0.784
0.762
0.790
0.830
0.812
0.774
0.804
0.846
0.806
0.766
0.806
0.874
0.830
0.770
0.798
0.810
0.760
0.752
0.814
0.856
0.838
0.784
0.810
0.806
0.858
0.786
0.750
0.776
0.790
0.774
0.774
0.866
0.890
0.832
0.760
0.766
0.766
0.754
0.772
0.826
0.806
0.788
0.844
0.830
0.762
0.792
0.822
0.730
0.722
0.746
0.774
0.734
0.768
0.790
0.818
0.772
0.800
0.834
0.826
0.772
0.790
0.766
0.730
0.756
0.788
0.756
0.748
0.774
0.784
0.780
0.850
0.852
0.788
0.824
0.854
0.808
0.788
0.814
0.816
0.784
0.772
0.812
0.808
0.792
0.846
0.884
0.866
0.798
0.828
0.856
0.818
0.780
0.830
0.874
0.866
0.794
0.782
0.810
0.944
0.852
0.802
0.870
0.944
0.838
0.858
0.874
0.832
0.802
0.846
0.846
0.788
0.864
0.858
0.810
0.826
0.884
0.876
0.810
0.798
0.856
0.892
0.852
0.910
0.926
0.862
0.824
0.862
0.844
0.756
0.760
0.734
0.702
0.694
0.664
0.654
0.648
0.670
0.770
0.844
0.792
0.880
0.892
0.842
0.784
0.824
0.826
0.806
0.774
0.794
0.806
0.808
0.768
0.792
0.808
0.830
0.776
0.788
0.824
0.806
0.786
0.840
0.864
0.804
0.770
0.788
0.760
0.746
0.766
0.776
0.760
0.752
0.802
0.790
0.768
0.798
0.774
0.876
0.880
0.882
0.798
0.842
0.846
0.806
0.780
0.842
0.864
0.814
0.824
0.866
0.830
0.780
0.832
0.904
0.828
0.806
0.856
0.896
0.804
0.774
0.806
0.816
0.784
0.778
0.838
0.880
0.772
0.756
0.726
0.662
0.708
1.034
0.816
0.906
0.934
0.814
0.798
0.852
0.878
0.806
0.820
0.854
0.818
0.792
0.838
0.860
0.812
0.816
0.890
0.890
0.794
0.822
0.874
0.848
0.802
0.814
0.800
0.746
0.702
0.648
0.620
0.634
0.622
0.638
0.722
0.854
0.780
0.754
0.746
0.768
0.772
0.740
0.754
0.772
0.814
0.794
0.812
0.802
0.788
0.810
0.730
0.704
0.724
0.746
0.750
0.722
0.728
0.752
0.814
0.772
0.718
0.722
0.756
0.830
0.788
0.770
0.902
0.832
0.778
0.750
0.772
0.806
0.768
0.736
0.780
0.846
0.860
0.800
0.788
0.806
0.760
0.758
0.802
0.906
0.796
0.804
0.888
0.968
0.846
0.818
0.838
0.752
0.784
0.852
0.860
0.786
0.792
0.742
0.756
0.762
0.834
0.790
0.888
0.962
0.970
0.898
0.930
0.944
0.886
0.862
0.884
0.912
0.860
0.840
0.866
0.920
0.878
0.804
0.786
0.816
0.848
0.838
0.808
0.882
0.900
0.842
0.788
0.832
0.894
0.898
0.806
0.784
0.836
0.890
0.860
0.794
0.818
0.918
0.924
0.876
0.862
0.914
0.918
0.870
0.848
0.942
0.940
0.870
0.820
0.886
0.930
0.926
0.826
0.866
0.900
0.892
0.838
0.812
0.896
0.948
0.896
0.830
0.828
0.896
0.882
0.830
0.816
0.882
0.948
0.870
0.802
0.818
0.834
0.788
0.794
0.872
0.908
0.852
0.818
0.886
0.878
0.796
0.776
0.834
0.838
0.784
0.768
0.858
0.916
0.902
0.832
0.816
0.842
0.914
0.810
0.784
0.838
0.846
0.812
0.860
0.876
0.926
0.912
0.802
0.834
0.828
0.802
0.772
0.830
0.866
0.818
0.778
0.838
0.858
0.806
0.774
0.810
0.884
0.834
0.808
0.842
0.850
0.884
0.826
0.778
0.810
0.848
0.854
0.806
0.788
0.824
0.868
0.818
0.772
0.776
0.732
0.714
0.718
0.716
0.722
0.782
0.872
0.816
0.770
0.786
0.816
0.776
0.742
0.766
0.810
0.856
0.800
0.782
0.848
0.912
0.924
0.830
0.810
0.846
0.850
0.838
0.792
0.848
1.060
0.924
0.804
0.780
0.764
0.746
0.742
0.792
0.856
0.792
0.860
0.760
0.780
0.846
0.904
0.832
0.786
0.772
0.752
0.776
0.798
0.770
0.752
0.784
0.758
0.722
0.730
0.746
0.730
0.718
0.742
0.770
0.786
0.768
0.750
0.792
0.792
0.762
0.744
0.768
0.802
0.842
0.824
0.780
0.800
0.848
0.836
0.758
0.776
0.804
0.850
0.776
0.802
0.850
0.846
0.782
0.804
0.874
0.856
0.806
0.860
0.898
0.824
0.784
0.842
0.858
0.784
0.802
0.838
0.840
0.798
0.814
0.868
0.880
0.790
0.794
0.834
0.842
0.778
0.798
0.836
0.792
0.780
0.848
0.880
0.804
0.782
0.812
0.832
0.784
0.752
0.788
0.830
0.790
0.748
0.752
0.758
0.766
0.762
0.764
0.824
0.908
0.844
0.800
0.866
0.870
0.820
0.780
0.804
0.832
0.826
0.814
0.832
0.892
0.796
0.738
0.732
0.730
0.762
0.798
0.790
0.862
0.846
0.804
0.840
0.884
0.870
0.804
0.800
0.826
0.870
0.808
0.768
0.800
0.830
0.856
0.802
0.778
0.798
0.858
0.844
0.782
0.762
0.790
0.852
0.826
0.786
0.834
0.884
0.898
0.828
0.800
0.848
0.814
0.798
0.802
0.874
0.928
0.818
0.844
0.876
0.830
0.770
0.806
0.870
0.810
0.788
0.860
0.918
0.886
0.810
0.814
0.836
0.802
0.780
0.814
0.844
0.884
0.826
0.822
0.826
0.762
0.778
0.826
0.892
0.820
0.798
0.854
0.888
0.910
0.820
0.838
0.886
0.908
0.816
0.766
0.756
0.772
0.798
0.802
0.770
0.850
0.952
0.904
0.820
0.840
0.840
0.830
0.784
0.792
0.844
0.864
0.768
0.734
0.746
0.756
0.740
0.736
0.772
0.826
0.812
0.800
0.856
0.872
0.776
0.768
0.744
0.720
0.692
0.672
0.678
0.754
0.980
0.910
0.814
0.840
0.896
0.862
0.772
0.768
0.806
0.874
0.912
0.834
0.790
0.804
0.814
0.816
0.844
0.894
0.874
0.800
0.812
0.868
0.862
0.766
0.752
0.764
0.796
0.802
0.766
0.814
0.902
0.884
0.830
0.818
0.866
0.862
0.804
0.820
0.862
0.846
0.790
0.818
0.852
0.860
0.818
0.816
0.852
0.902
0.846
0.796
0.810
0.834
0.802
0.762
0.788
0.820
0.826
0.776
0.792
0.838
0.808
0.758
0.788
0.824
0.780
0.768
0.800
0.828
0.774
0.762
0.796
0.810
0.776
0.794
0.842
0.862
0.794
0.788
0.854
0.894
0.846
0.796
0.826
0.828
0.744
0.722
0.748
0.796
0.792
0.776
0.810
0.864
0.826
0.784
0.810
0.862
0.846
0.784
0.784
0.820
0.850
0.782
0.766
0.830
0.932
0.862
0.780
0.792
0.872
0.864
0.788
0.772
0.822
0.884
0.838
0.772
0.800
0.858
0.908
0.810
0.758
0.796
0.808
0.836
0.812
0.756
0.728
0.704
0.678
0.646
0.660
0.774
0.800
0.810
0.904
0.852
0.792
0.754
0.774
0.842
0.810
0.742
0.740
0.740
0.722
0.746
0.840
0.902
0.846
0.802
0.868
0.888
0.830
0.792
0.830
0.910
0.908
0.826
0.854
0.934
0.966
0.900
0.852
0.926
1.076
0.990
0.954
0.992
1.046
1.018
0.962
0.824
0.770
0.832
0.904
0.856
0.844
1.052
1.012
0.984
1.048
1.070
1.078
0.990
0.958
1.044
1.068
0.994
0.904
0.956
0.988
0.938
0.850
0.916
1.026
0.910
0.836
0.858
0.806
0.774
0.804
0.802
0.780
0.838
0.860
0.840
0.790
0.802
0.820
0.816
0.766
0.778
0.812
0.802
0.772
0.800
0.842
0.836
0.780
0.788
0.850
0.874
0.798
0.778
0.792
0.832
0.876
0.834
0.846
0.908
0.982
0.910
0.802
0.816
0.864
0.872
0.802
0.790
0.838
0.872
0.802
0.758
0.784
0.828
0.832
0.770
0.754
0.788
0.824
0.822
0.762
0.772
0.796
0.800
0.748
0.778
0.822
0.798
0.772
0.792
0.806
0.760
0.758
0.794
0.866
0.904
0.870
0.812
0.910
0.878
0.760
0.732
0.702
0.652
0.646
0.688
0.818
0.814
0.818
0.872
0.848
0.784
0.830
0.844
0.808
0.778
0.806
0.850
0.824
0.746
0.770
0.812
0.984
0.868
0.808
0.892
0.940
0.978
0.826
0.808
0.824
0.938
0.816
0.814
0.862
0.860
0.744
0.720
0.684
0.684
0.696
0.914
0.880
0.898
0.870
0.772
0.730
0.700
0.668
0.690
0.758
0.890
0.906
0.834
0.756
0.750
0.702
0.702
0.726
0.730
0.700
0.674
0.684
0.916
0.956
0.856
0.722
0.682
0.668
0.664
0.658
0.664
0.706
0.868
0.830
0.848
0.970
0.892
0.792
0.766
0.784
0.770
0.732
0.768
0.852
0.860
0.810
0.884
0.926
0.822
0.802
0.830
0.834
0.782
0.854
0.938
0.842
0.816
0.876
0.844
0.780
0.830
0.862
0.810
0.772
0.810
0.848
0.762
0.780
0.844
0.872
0.806
0.834
0.852
0.838
0.810
0.870
0.884
0.800
0.812
0.826
0.790
0.786
0.834
0.854
0.790
0.824
0.786
0.734
0.756
0.822
0.844
0.798
0.906
0.932
0.878
0.816
0.860
0.882
0.800
0.802
0.888
0.936
0.826
0.850
0.886
0.808
0.790
0.842
0.840
0.814
0.896
0.964
0.814
0.804
0.792
0.750
0.756
0.786
0.800
0.754
0.806
0.858
0.818
0.800
0.872
0.762
0.764
0.732
0.716
0.740
0.746
0.768
0.840
0.862
0.802
0.790
0.828
0.854
0.796
0.810
0.838
0.792
0.818
0.824
0.754
0.732
0.718
0.662
0.668
0.710
0.786
0.754
0.864
0.886
0.808
0.794
0.834
0.826
0.762
0.764
0.794
0.812
0.786
0.770
0.808
0.782
0.742
0.740
0.764
0.750
0.752
0.792
0.838
0.778
0.784
0.850
0.808
0.766
0.800
0.820
0.774
0.750
0.788
0.794
0.780
0.808
0.862
0.806
0.798
0.854
0.824
0.762
0.800
0.828
0.798
0.786
0.898
0.842
0.810
0.880
0.854
0.788
0.846
0.882
0.788
0.742
0.722
0.676
0.658
0.668
0.676
0.728
1.054
0.918
0.830
0.830
0.938
0.888
0.808
0.802
0.850
0.778
0.762
0.808
0.838
0.820
0.790
0.806
0.826
0.792
0.776
0.828
0.824
0.812
0.816
0.880
0.880
0.816
0.804
0.818
0.802
0.798
0.844
0.842
0.802
0.764
0.792
0.820
0.802
0.780
0.814
0.816
0.766
0.778
0.820
0.810
0.768
0.806
0.846
0.802
0.796
0.874
0.866
0.806
0.832
0.848
0.840
0.760
0.808
0.870
0.822
0.798
0.826
0.866
0.762
0.750
0.720
0.682
0.652
0.638
0.628
0.652
0.676
0.722
0.872
0.794
0.724
0.736
0.756
0.720
0.676
0.654
0.642
0.644
0.644
0.690
0.856
0.916
0.918
0.840
0.730
0.750
0.898
0.934
0.888
0.886
0.960
0.942
0.874
0.880
1.020
1.040
0.852
0.770
0.746
0.870
0.814
0.852
0.960
0.874
0.840
0.958
0.878
0.798
0.848
0.900
0.798
0.812
0.848
0.864
0.804
0.832
0.896
0.834
0.834
0.868
0.816
0.798
0.860
0.908
0.842
0.838
0.920
0.828
0.812
0.838
0.856
0.852
0.812
0.860
0.816
0.754
0.752
0.786
0.810
0.756
0.796
0.830
0.852
0.862
0.832
0.854
0.822
0.802
0.854
0.898
0.810
0.770
0.864
0.884
0.780
0.808
0.768
0.734
0.760
0.800
0.798
0.764
0.802
0.824
0.850
0.874
0.808
0.764
0.804
0.864
0.888
0.848
0.784
0.852
0.914
0.904
0.846
0.852
0.918
0.928
0.830
0.804
0.864
0.870
0.804
0.810
0.906
0.950
0.860
0.818
0.860
0.886
0.828
0.792
0.888
0.908
0.854
0.856
0.896
0.894
0.902
0.846
0.794
0.834
0.848
0.910
0.854
0.812
0.858
0.888
0.870
0.794
0.808
0.856
0.864
0.800
0.776
0.810
0.774
0.742
0.788
0.832
0.806
0.760
0.792
0.846
0.794
0.766
0.802
0.886
0.830
0.788
0.814
0.732
0.716
0.702
0.662
0.648
0.674
0.742
0.830
0.772
0.746
0.776
0.826
0.844
0.794
0.810
0.872
0.872
0.810
0.782
0.836
0.924
0.924
0.848
0.802
0.860
0.864
0.820
0.802
0.948
0.972
0.888
0.812
0.876
0.880
0.790
0.760
0.800
0.876
0.880
0.798
0.892
0.950
0.894
0.788
0.808
0.870
0.886
0.840
0.798
0.864
0.984
0.970
0.848
0.788
0.814
0.836
0.860
0.804
0.840
0.874
0.862
0.806
0.772
0.824
0.856
0.898
0.856
0.780
0.750
0.766
0.766
0.792
0.902
0.914
0.814
0.846
0.910
0.826
0.788
0.806
0.738
0.724
0.696
0.702
0.750
0.758
0.756
0.820
0.868
0.878
0.866
0.932
0.990
0.976
0.894
0.816
0.884
0.900
0.816
0.826
0.938
0.912
0.814
0.828
0.868
0.894
0.840
0.850
0.922
1.020
0.914
0.776
0.788
0.810
1.066
0.928
0.946
0.978
0.946
0.876
0.910
0.942
0.900
0.856
0.848
0.954
0.954
0.886
0.842
0.826
0.860
0.876
0.876
0.812
0.838
0.930
0.952
0.906
0.850
0.910
0.946
0.926
0.852
0.824
0.896
1.000
0.926
0.826
0.870
0.864
0.802
0.790
0.976
1.012
0.942
0.906
0.950
0.986
0.956
0.834
0.768
0.784
0.826
0.906
0.822
0.794
0.924
0.946
0.842
0.830
0.940
0.936
0.844
0.770
0.766
0.784
0.802
0.770
0.738
0.744
0.776
0.776
0.762
0.832
0.916
0.860
0.802
0.868
0.896
0.824
0.804
0.876
0.876
0.816
0.780
0.826
0.858
0.882
0.812
0.784
0.840
0.980
0.940
0.864
0.800
0.832
0.780
0.736
0.718
0.704
0.692
0.646
0.656
0.692
0.736
0.776
0.736
0.764
0.758
0.724
0.694
0.694
0.708
0.686
0.678
0.686
0.724
0.758
0.778
0.782
1.090
0.856
0.742
0.742
0.886
0.870
0.796
0.816
0.920
0.894
0.826
0.822
0.858
0.904
0.834
0.810
0.892
0.888
0.822
0.812
0.904
1.016
0.880
0.848
0.916
0.948
0.898
0.834
0.918
0.980
0.896
0.850
0.918
0.956
0.784
0.766
0.790
0.848
0.824
0.838
0.926
0.936
0.832
0.804
0.830
0.916
0.854
0.822
0.878
0.912
0.858
0.790
0.818
0.866
0.816
0.796
0.822
0.882
0.870
0.784
0.786
0.752
0.726
0.718
0.768
0.738
0.746
0.814
0.886
0.832
0.812
0.822
0.890
0.866
0.852
0.780
0.798
0.884
0.882
0.792
0.754
0.782
0.790
0.782
0.756
0.890
0.898
0.812
0.790
0.850
0.912
0.830
0.812
0.880
0.870
0.764
0.732
0.706
0.676
0.694
0.730
0.782
0.844
0.758
0.740
0.752
0.700
0.676
0.660
0.672
0.680
0.714
0.798
0.890
0.770
0.738
0.756
0.756
0.724
0.708
0.722
0.778
0.758
0.756
0.816
0.744
0.734
0.738
0.834
0.944
0.826
0.750
0.720
0.736
0.770
0.758
0.754
0.826
0.908
1.002
0.844
0.826
0.896
0.864
0.794
0.850
0.952
0.852
0.780
0.780
0.820
0.806
0.782
0.838
1.010
0.974
0.884
0.896
0.946
0.852
0.776
0.812
0.866
0.820
0.760
0.746
0.726
0.740
0.776
0.856
0.850
0.802
0.844
0.914
0.856
0.774
0.764
0.796
0.728
0.752
0.728
0.714
0.786
1.184
1.032
0.896
0.930
0.926
0.890
0.788
0.786
0.836
0.966
0.936
0.922
0.822
0.830
0.924
0.966
0.872
0.822
0.858
0.926
0.820
0.768
0.822
0.874
0.886
0.822
0.840
0.886
0.896
0.792
0.768
0.792
0.874
0.860
0.806
0.948
0.964
0.904
0.802
0.828
1.010
0.978
0.904
0.842
0.856
0.926
0.830
0.790
0.810
0.858
0.782
0.806
0.874
0.908
0.786
0.746
0.718
0.698
0.692
0.732
0.766
0.764
0.840
0.918
0.852
0.784
0.810
0.758
0.750
0.756
0.838
1.022
0.882
0.812
0.812
0.850
0.878
0.804
0.788
0.824
0.868
0.750
0.722
0.708
0.714
0.758
0.822
0.860
0.886
0.810
0.770
0.806
0.838
0.802
0.746
0.754
0.820
0.866
0.812
0.794
0.844
0.898
0.882
0.816
0.826
0.826
0.806
0.768
0.830
0.996
0.948
0.844
0.852
0.904
0.894
0.814
0.770
0.794
0.822
0.840
0.784
0.750
0.780
0.838
0.834
0.802
0.788
0.810
0.900
0.848
0.774
0.748
0.760
0.740
0.772
0.778
0.760
0.804
0.868
0.912
0.806
0.774
0.796
0.840
0.872
0.782
0.736
0.728
0.712
0.696
0.704
0.792
0.882
0.862
0.818
0.898
0.962
0.888
0.800
0.820
0.856
0.882
0.818
0.774
0.820
0.916
0.894
0.804
0.778
0.824
0.874
0.762
0.728
0.706
0.690
0.676
0.666
0.666
0.690
0.720
0.800
0.822
0.810
0.762
0.796
0.852
0.894
0.858
0.772
0.744
0.752
0.790
0.884
0.808
0.770
0.760
0.728
0.708
0.656
0.638
0.614
0.600
0.622
0.720
0.760
0.730
0.700
0.666
0.650
0.654
0.670
0.680
0.710
0.744
0.732
0.746
0.758
0.738
0.708
0.704
0.702
0.734
0.802
0.948
0.892
0.746
0.722
0.768
0.870
0.852
0.774
0.810
0.888
0.844
0.724
0.704
0.678
0.676
0.660
0.734
0.852
0.784
0.936
0.996
0.838
0.740
0.732
0.766
0.994
0.790
0.768
0.846
0.956
0.892
0.806
0.866
0.900
0.834
0.778
0.830
0.916
0.868
0.804
0.844
0.884
0.842
0.796
0.804
0.826
0.882
0.852
0.848
0.894
0.928
0.824
0.822
0.858
0.876
0.840
0.796
0.826
0.842
0.804
0.774
0.792
0.856
0.826
0.760
0.760
0.770
0.794
0.776
0.818
0.878
0.906
0.818
0.792
0.810
0.826
0.778
0.774
0.822
0.796
0.788
0.802
0.834
0.780
0.772
0.826
0.902
0.850
0.786
0.782
0.796
0.842
0.824
0.818
0.844
0.834
0.778
0.866
0.890
0.758
0.734
0.708
0.676
0.640
0.616
0.602
0.608
0.616
0.626
0.616
0.614
0.620
0.616
0.612
0.608
0.604
0.618
0.628
0.642
0.670
0.676
0.664
0.672
0.688
0.728
0.778
0.812
0.810
0.828
0.830
0.784
0.744
0.716
0.758
1.096
0.886
0.792
0.800
0.806
0.850
0.816
0.754
0.812
0.846
0.922
0.830
0.940
0.940
0.856
0.854
0.974
1.012
0.890
0.884
0.968
0.986
0.924
0.956
0.976
0.916
0.886
0.908
0.804
0.802
0.880
1.054
0.902
0.876
0.878
0.798
0.802
0.834
0.800
0.852
0.896
0.784
0.758
0.754
0.760
0.730
0.708
0.674
0.656
0.642
0.706
0.826
0.926
1.002
0.948
0.922
0.860
0.876
0.918
0.920
0.902
0.854
0.902
0.964
0.944
0.868
0.906
0.964
0.918
0.828
0.844
1.012
0.970
0.878
0.810
0.824
0.922
0.858
0.798
0.854
0.892
0.830
0.824
0.918
0.918
0.816
0.802
0.842
0.886
0.902
0.842
0.906
0.900
0.884
0.822
0.786
0.850
0.938
0.884
0.854
0.916
0.962
0.890
0.848
0.862
0.874
0.820
0.776
0.804
0.874
0.882
0.812
0.832
0.884
0.810
0.742
0.742
0.750
0.776
0.810
0.786
0.810
0.892
0.890
0.846
0.832
0.864
0.906
0.844
0.806
0.890
0.942
0.900
0.818
0.806
0.898
0.972
0.848
0.794
0.844
0.932
0.816
0.758
0.826
0.938
0.890
0.830
0.982
0.958
0.890
0.822
0.866
0.954
0.860
0.792
0.812
0.954
0.902
0.822
0.836
0.924
0.942
0.846
0.828
0.906
1.066
0.958
0.874
0.868
0.872
0.842
0.794
0.880
1.090
0.950
0.928
1.010
0.928
0.822
0.782
0.736
0.708
0.738
0.782
0.786
0.982
1.062
0.998
0.892
0.930
0.948
0.868
0.854
0.990
0.958
0.834
0.892
0.936
0.894
0.816
0.886
1.030
0.954
0.838
0.902
0.916
0.800
0.814
0.912
1.076
0.928
0.880
0.958
0.998
0.914
0.972
0.938
0.806
0.820
0.952
0.934
0.844
0.934
1.004
0.954
0.868
0.906
0.800
0.718
0.740
0.290
0.852
0.862
0.752
0.752
0.834
0.872
0.772
0.724
0.690
0.690
0.688
0.728
0.772
0.840
0.872
0.784
0.826
0.860
0.800
0.804
0.752
0.790
0.876
0.848
0.778
0.702
0.700
0.746
0.734
0.828
0.824
0.892
1.052
0.814
0.782
0.814
0.834
0.834
0.774
0.788
0.870
0.902
0.834
0.826
0.848
0.890
0.850
0.780
0.762
0.790
0.850
0.824
0.774
0.808
0.870
0.896
0.820
0.792
0.826
0.822
0.806
0.784
0.812
0.828
0.798
0.796
0.832
0.768
0.738
0.724
0.706
0.704
0.750
0.814
0.794
0.830
0.874
0.882
0.856
0.816
0.830
0.868
0.856
0.820
0.790
0.842
0.874
0.900
0.830
0.808
0.834
0.856
0.850
0.826
0.882
0.968
0.824
0.752
0.768
0.766
0.800
0.770
0.786
0.850
0.886
0.836
0.816
0.846
0.920
0.928
0.866
0.806
0.836
0.874
0.956
0.962
0.826
0.792
0.832
0.914
0.920
0.820
0.826
0.878
0.944
0.894
0.820
0.820
0.850
0.886
0.810
0.794
0.842
0.892
0.816
0.768
0.772
0.806
0.908
0.824
0.778
0.814
0.852
0.778
0.736
0.744
0.758
0.786
0.750
0.746
0.790
0.842
0.824
0.786
0.800
0.846
0.838
0.846
0.790
0.786
0.822
0.840
0.832
0.776
0.798
0.820
0.856
0.800
0.758
0.794
0.796
0.792
0.764
0.788
0.742
0.724
0.692
0.670
0.662
0.642
0.638
0.644
0.654
0.658
0.698
0.746
0.782
0.754
0.736
0.764
0.830
0.904
0.850
0.794
0.770
0.762
0.750
0.720
0.724
0.744
0.822
0.788
0.758
0.812
0.846
0.834
0.782
0.784
0.822
0.844
0.794
0.774
0.862
0.970
0.958
0.852
0.820
0.910
0.918
0.814
0.788
0.822
0.860
0.788
0.800
0.874
0.956
0.844
0.812
0.874
0.910
0.836
0.796
0.848
0.874
0.868
0.790
0.830
0.880
0.750
0.774
0.740
0.718
0.722
0.798
0.794
0.756
0.786
0.842
0.820
0.820
0.838
0.942
0.946
0.832
0.816
0.864
0.962
0.896
0.828
0.860
0.904
0.898
0.792
0.746
0.716
0.726
0.742
0.706
0.682
0.688
0.658
0.644
0.636
0.624
0.616
0.614
0.608
0.610
0.626
0.648
0.666
0.630
0.634
0.628
0.620
0.614
0.620
0.630
0.786
0.768
0.760
0.718
0.766
0.766
0.740
0.668
0.668
0.652
0.634
0.644
0.722
0.916
0.894
0.860
0.860
0.876
0.814
0.774
0.790
0.784
0.782
0.810
0.800
0.760
0.752
0.772
0.796
0.814
0.814
0.776
0.782
0.778
0.796
0.804
0.798
0.756
0.744
0.738
0.710
0.698
0.686
0.694
0.714
0.738
0.810
0.834
0.772
0.756
0.764
0.786
0.790
0.778
0.746
0.740
0.746
0.788
0.810
0.778
0.760
0.790
0.798
0.798
0.782
0.758
0.746
0.760
0.792
0.776
0.760
0.754
0.760
0.730
0.704
0.686
0.670
0.632
0.624
0.608
0.596
0.592
0.586
0.584
0.582
0.578
0.576
0.580
0.590
0.604
0.628
0.660
0.708
0.730
0.680
0.666
0.670
0.670
0.700
0.682
0.662
0.650
0.642
0.666
0.752
0.722
0.742
0.770
0.864
0.790
0.730
0.710
0.722
0.682
0.674
0.684
0.902
0.970
0.818
0.760
0.812
0.992
0.882
0.778
0.834
0.874
0.798
0.774
0.782
0.752
0.732
0.708
0.722
0.718
0.720
0.750
0.826
0.730
0.708
0.692
0.654
0.638
0.652
0.736
0.790
0.832
0.818
0.794
0.764
0.776
0.780
0.758
0.748
0.746
0.736
0.724
0.722
0.738
0.764
0.720
0.718
0.738
0.780
0.896
0.798
0.758
0.762
0.762
0.750
0.746
0.738
0.760
0.808
0.802
0.750
0.754
0.764
0.772
0.740
0.734
0.754
0.782
0.810
0.750
0.728
0.706
0.690
0.672
0.826
0.754
0.766
0.816
0.840
0.850
0.804
0.862
0.858
0.852
0.802
0.858
0.746
0.730
0.716
0.664
0.656
0.650
0.670
1.024
0.808
0.798
0.858
0.892
0.838
0.796
0.802
0.856
0.794
0.760
0.788
0.784
0.798
0.770
0.738
0.738
0.760
0.780
0.736
0.758
0.820
0.890
0.792
0.778
0.804
0.804
0.782
0.928
0.932
0.818
0.782
0.804
0.768
0.744
0.758
0.834
0.844
0.792
0.854
0.756
0.724
0.714
0.704
0.670
0.652
0.672
0.744
0.790
0.868
0.782
0.780
0.802
0.768
0.740
0.762
0.774
0.800
0.792
0.750
0.796
0.820
0.772
0.756
0.800
0.820
0.786
0.750
0.764
0.790
0.754
0.716
0.710
0.694
0.660
0.682
0.882
0.756
0.746
0.772
0.826
0.734
0.724
0.708
0.688
0.646
0.626
0.626
0.634
0.678
0.774
0.774
0.708
0.714
0.780
0.818
0.736
0.702
0.714
0.758
0.794
0.756
0.786
1.000
0.966
0.800
0.836
0.980
0.856
0.854
0.972
0.960
0.872
0.874
0.960
0.936
0.834
0.880
0.888
0.786
0.786
0.890
0.998
0.852
0.846
0.886
0.920
0.822
0.788
0.826
0.938
0.804
0.782
0.888
0.894
0.796
0.776
0.838
0.874
0.804
0.734
0.728
0.698
0.644
0.628
0.608
0.614
0.646
0.670
0.682
0.726
0.754
0.856
0.872
0.766
0.714
0.742
0.794
0.782
0.734
0.730
0.824
1.018
0.916
0.836
0.954
0.838
0.794
0.804
0.912
0.938
0.866
0.796
0.744
0.744
0.694
0.690
0.668
0.698
0.724
0.702
0.680
0.820
1.060
0.994
0.810
0.790
0.844
0.896
0.842
0.758
0.788
1.128
0.918
0.820
0.840
0.900
0.908
0.846
0.794
0.882
0.980
0.918
0.854
0.864
0.930
0.940
0.894
0.792
0.836
0.954
0.964
0.872
0.844
0.934
0.984
0.908
0.882
0.862
0.868
0.912
0.846
0.802
0.884
0.994
0.908
0.822
0.808
0.872
0.928
0.892
0.812
0.808
0.866
0.898
0.888
0.808
0.830
0.920
0.980
0.860
0.868
0.958
0.958
0.948
0.820
0.824
0.910
0.962
0.856
0.796
0.824
0.896
0.958
0.838
0.766
0.746
0.790
0.896
0.908
0.840
0.840
0.898
0.962
0.840
0.804
0.906
0.934
0.880
0.802
0.776
0.800
0.910
0.854
0.840
0.922
0.960
0.912
0.830
0.870
0.928
0.990
0.856
0.798
0.860
0.910
0.892
0.822
0.790
0.828
0.878
0.868
0.820
0.884
0.956
0.904
0.774
0.762
0.744
0.710
0.744
0.840
0.860
0.806
0.896
0.918
0.890
0.796
0.782
0.812
0.858
0.806
0.750
0.760
0.794
0.858
0.878
0.786
0.824
0.860
0.868
0.884
0.806
0.800
0.844
0.832
0.816
0.738
0.720
0.716
0.700
0.684
0.720
0.738
0.732
0.756
0.860
0.788
0.756
0.776
0.802
0.800
0.770
0.772
0.784
0.816
0.792
0.766
0.716
0.698
0.658
0.650
0.702
0.884
0.870
0.772
0.784
0.828
0.856
0.804
0.788
0.870
0.914
0.852
0.810
0.848
0.850
0.822
0.810
0.844
0.878
0.882
0.818
0.816
0.864
0.902
0.872
0.818
0.908
0.900
0.850
0.816
0.814
0.882
0.926
0.840
0.838
0.906
0.902
0.816
0.802
0.872
0.932
0.896
0.800
0.796
0.882
0.990
0.854
0.876
0.942
0.942
0.844
0.792
0.784
0.826
0.840
0.798
0.828
0.872
0.892
0.814
0.808
0.818
0.878
0.882
0.774
0.760
0.796
0.862
0.828
0.796
0.852
0.890
0.894
0.812
0.812
0.834
0.812
0.762
0.742
0.768
0.872
0.872
0.814
0.812
0.826
0.828
0.776
0.748
0.770
0.810
0.846
0.772
0.762
0.742
0.720
0.702
0.754
0.790
0.788
0.862
0.928
0.916
0.812
0.790
0.796
0.818
0.804
0.774
0.870
0.980
0.922
0.834
0.876
0.886
0.914
0.834
0.758
0.780
0.836
0.980
0.848
0.844
0.916
0.982
0.910
0.804
0.796
0.798
0.818
0.774
0.768
0.796
0.878
0.902
0.834
0.778
0.808
0.846
0.782
0.736
0.726
0.738
0.770
0.804
0.766
0.792
0.874
0.880
0.800
0.784
0.854
0.898
0.846
0.822
0.886
0.934
0.936
0.844
0.804
0.834
0.924
0.894
0.782
0.772
0.818
0.856
0.854
0.792
0.842
0.992
0.884
0.804
0.824
0.882
0.826
0.802
0.832
0.910
0.912
0.780
0.766
0.800
0.874
0.838
0.808
0.966
1.036
0.978
0.864
0.838
0.878
0.810
0.794
0.954
0.812
0.758
0.792
0.756
0.734
0.720
0.696
0.330
0.378
0.798
0.782
0.766
0.760
0.748
0.766
0.746
0.716
0.710
0.718
0.700
0.698
0.682
0.740
0.774
0.866
0.882
0.824
0.814
0.816
0.796
0.804
0.800
0.806
0.792
0.792
0.798
0.814
0.808
0.798
0.814
0.848
0.826
0.780
0.790
0.806
0.800
0.774
0.750
0.804
0.862
0.842
0.788
0.826
0.870
0.864
0.800
0.774
0.834
0.888
0.810
0.752
0.768
0.810
0.830
0.816
0.782
0.772
0.798
0.794
0.756
0.740
0.766
0.788
0.832
0.732
0.740
0.736
0.732
0.724
0.704
0.694
0.678
0.712
0.756
0.774
0.786
0.824
0.834
0.844
0.820
0.812
0.822
0.836
0.780
0.762
0.806
0.812
0.786
0.764
0.786
0.808
0.816
0.774
0.778
0.808
0.812
0.766
0.744
0.754
0.792
0.808
0.788
0.832
0.756
0.752
0.808
0.874
0.900
0.822
0.840
0.850
0.842
0.790
0.768
0.790
0.818
0.842
0.826
0.792
0.828
0.868
0.880
0.874
0.808
0.820
0.800
0.762
0.760
0.776
0.782
0.748
0.770
0.758
0.724
0.708
0.710
0.716
0.720
0.770
0.770
0.716
0.718
0.732
0.746
0.742
0.756
0.798
0.834
0.786
0.766
0.798
0.828
0.850
0.798
0.788
0.802
0.860
0.838
0.790
0.818
0.848
0.844
0.790
0.774
0.788
0.814
0.774
0.786
0.862
0.924
0.880
0.804
0.804
0.816
0.856
0.790
0.766
0.814
0.844
0.852
0.810
0.822
0.866
0.872
0.854
0.824
0.828
0.834
0.874
0.766
0.756
0.780
0.834
0.796
0.830
0.884
0.890
0.906
0.830
0.790
0.828
0.850
0.798
0.764
0.786
0.822
0.818
0.848
0.888
0.888
0.800
0.822
0.828
0.830
0.770
0.752
0.776
0.808
0.794
0.768
0.822
0.868
0.854
0.798
0.854
0.886
0.864
0.862
0.900
0.884
0.834
0.770
0.792
0.880
0.878
0.810
0.798
0.848
0.890
0.822
0.786
0.826
0.826
0.790
0.772
0.824
0.818
0.766
0.794
0.810
0.778
0.774
0.794
0.820
0.784
0.778
0.814
0.822
0.804
0.798
0.800
0.840
0.836
0.848
0.830
0.776
0.732
0.746
0.768
0.744
0.746
0.784
0.822
0.778
0.748
0.780
0.840
0.800
0.754
0.758
0.754
0.730
0.712
0.714
0.734
0.734
0.786
0.900
0.874
0.796
0.786
0.824
0.850
0.798
0.772
0.826
0.868
0.896
0.822
0.792
0.840
0.882
0.810
0.802
0.818
0.904
0.818
0.782
0.806
0.878
0.884
0.830
0.888
0.886
0.834
0.798
0.820
0.848
0.868
0.870
0.810
0.834
0.884
0.916
0.848
0.806
0.842
0.898
0.816
0.808
0.852
0.882
0.798
0.820
0.854
0.794
0.762
0.752
0.716
0.702
0.678
0.798
1.070
0.942
0.834
0.770
0.728
0.690
0.642
0.626
0.614
0.600
0.594
0.598
0.586
0.584
0.576
0.580
0.582
0.576
0.572
0.572
0.564
0.562
0.560
0.546
0.548
0.550
0.542
0.542
0.538
0.532
0.536
0.544
0.552
0.550
0.552
0.548
0.556
0.556
0.554
0.554
0.554
0.548
0.552
0.544
0.544
0.548
0.542
0.546
0.546
0.544
0.544
0.542
0.540
0.544
0.538
0.536
0.532
0.530
0.542
0.542
0.544
0.540
0.542
0.542
0.536
0.540
0.602
0.970
0.852
0.738
0.698
0.648
0.622
0.604
0.588
0.582
0.592
0.592
0.588
0.590
0.590
0.590
0.620
0.722
0.690
0.242
0.748
0.962
0.844
0.762
0.690
0.660
0.632
0.608
0.602
0.590
0.592
0.580
0.576
0.576
0.574
0.558
0.568
0.572
0.578
0.582
0.586
0.578
0.584
0.594
0.594
0.580
0.580
0.596
0.592
0.594
0.590
0.588
0.582
0.582
0.582
0.576
0.576
0.584
0.604
0.632
0.624
0.640
0.654
0.650
0.750
0.744
0.770
0.702
0.674
0.664
0.648
0.632
0.610
0.600
0.598
0.592
0.646
0.706
0.730
0.714
0.686
0.658
0.636
0.630
0.612
0.604
0.614
0.608
0.614
0.626
0.658
0.698
0.704
0.710
0.702
0.696
0.656
0.666
0.690
0.694
0.704
0.668
0.688
0.672
0.682
0.698
0.686
0.266
0.422
0.640
0.684
0.606
0.706
0.722
0.710
0.688
0.666
0.632
0.630
0.610
0.602
0.592
0.596
0.606
0.604
0.620
0.624
0.658
0.694
0.720
0.720
0.712
0.716
0.736
0.728
0.740
0.722
0.700
0.690
0.722
0.744
0.836
0.906
1.004
0.830
0.794
0.750
0.712
0.688
0.694
0.680
0.658
0.650
0.658
0.658
0.708
0.818
0.802
0.802
0.778
0.812
0.782
0.780
0.764
0.764
0.724
0.720
0.704
0.692
0.706
0.756
0.806
0.800
0.808
0.764
0.750
0.768
0.752
0.754
0.762
0.732
0.728
0.736
0.730
0.728
0.720
0.704
0.700
0.710
0.690
0.674
0.662
0.680
0.684
0.712
0.732
0.732
0.710
0.704
0.708
0.702
0.708
0.702
0.674
0.658
0.658
0.656
0.698
0.768
0.794
0.766
0.714
0.700
0.684
0.680
0.656
0.630
0.622
0.624
0.620
0.630
0.640
0.654
0.644
0.634
0.644
0.636
0.626
0.622
0.618
0.614
0.608
0.592
0.602
0.602
0.608
0.604
0.608
0.612
0.622
0.602
0.600
0.592
0.592
0.596
0.584
0.606
0.616
0.644
0.660
0.654
0.666
0.638
0.638
0.638
0.632
0.624
0.650
0.672
0.720
0.782
0.752
0.696
0.680
0.658
0.664
0.694
0.718
0.756
0.778
0.720
0.730
0.698
0.704
0.680
0.670
0.668
0.662
0.632
0.624
0.630
0.630
0.628
0.626
0.612
0.604
0.598
0.594
0.594
0.598
0.604
0.606
0.622
0.616
0.638
0.668
0.664
0.670
0.702
0.732
0.732
0.686
0.652
0.654
0.656
0.652
0.656
0.638
0.642
0.646
0.654
0.654
0.636
0.626
0.640
0.632
0.650
0.652
0.640
0.650
0.750
0.830
0.754
0.716
0.688
0.666
0.654
0.652
0.642
0.652
0.658
0.652
0.630
0.624
0.620
0.618
0.600
0.596
0.584
0.578
0.594
0.582
0.584
0.588
0.594
0.618
0.616
0.628
0.626
0.662
0.748
0.720
0.684
0.674
0.670
0.642
0.648
0.670
0.712
0.698
0.728
0.812
0.760
0.744
0.718
0.680
0.682
0.660
0.686
0.734
0.806
0.742
0.716
0.722
0.774
0.822
0.916
0.932
0.784
0.752
0.786
0.876
0.822
0.792
0.740
0.722
0.718
0.734
0.738
0.726
0.722
0.706
0.694
0.684
0.686
0.688
0.668
0.668
0.660
0.652
0.638
0.634
0.650
0.668
0.648
0.676
0.780
0.738
0.708
0.682
0.648
0.642
0.644
0.698
0.752
0.726
0.734
0.758
0.748
0.734
0.694
0.692
0.700
0.700
0.724
0.724
0.710
0.716
0.762
0.800
0.806
0.794
0.730
0.704
0.686
0.706
0.738
0.730
0.688
0.682
0.692
0.712
0.744
0.696
0.700
0.674
0.654
0.650
0.662
0.662
0.666
0.668
0.686
0.706
0.686
0.676
0.684
0.672
0.666
0.652
0.632
0.630
0.626
0.626
0.628
0.624
0.624
0.638
0.652
0.638
0.656
0.700
0.680
0.672
0.656
0.672
0.692
0.710
0.728
0.692
0.698
0.674
0.680
0.846
0.856
0.842
0.788
0.752
0.732
0.724
0.702
0.716
0.696
0.702
0.716
0.770
0.838
0.808
0.744
0.756
0.794
0.792
0.752
0.706
0.702
0.702
0.712
0.714
0.704
0.732
0.778
0.736
0.704
0.714
0.750
0.792
0.744
0.742
0.762
0.784
0.786
0.756
0.712
0.728
0.746
0.768
0.818
0.828
0.794
0.756
0.794
0.784
0.776
0.758
0.732
0.744
0.722
0.726
0.734
0.730
0.720
0.728
0.724
0.718
0.704
0.698
0.672
0.648
0.638
0.632
0.638
0.648
0.662
0.676
0.680
0.678
0.712
0.744
0.740
0.712
0.704
0.726
0.742
0.760
0.756
0.714
0.698
0.698
0.692
0.688
0.684
0.718
0.694
0.804
0.726
0.750
0.754
0.714
0.734
0.748
0.744
0.718
0.700
0.698
0.750
0.816
0.824
0.774
0.774
0.800
0.748
0.710
0.708
0.732
0.798
0.822
0.854
0.782
0.750
0.752
0.808
0.864
0.786
0.752
0.744
0.730
0.752
0.722
0.726
0.708
0.702
0.726
0.708
0.688
0.700
0.692
0.688
0.676
0.656
0.646
0.636
0.634
0.646
0.674
0.722
0.792
0.764
0.718
0.702
0.688
0.686
0.680
0.696
0.764
0.750
0.714
0.720
0.732
0.710
0.822
0.878
0.880
0.788
0.762
0.778
0.780
0.780
0.754
0.720
0.738
0.822
0.880
0.878
0.878
0.878
0.820
0.800
0.792
0.790
0.766
0.736
0.740
0.794
0.838
0.786
0.790
0.782
0.770
0.756
0.728
0.770
0.778
0.740
0.702
0.702
0.712
0.726
0.738
0.716
0.770
0.798
0.842
0.782
0.786
0.806
0.816
0.818
0.832
0.846
0.792
0.744
0.756
0.794
0.846
0.774
0.734
0.728
0.752
0.782
0.780
0.770
0.732
0.746
0.742
0.700
0.688
0.692
0.664
0.668
0.678
0.656
0.658
0.692
0.720
0.710
0.698
0.660
0.648
0.634
0.640
0.636
0.650
0.632
0.652
0.634
0.624
0.614
0.604
0.572
0.566
0.588
0.596
0.592
0.584
0.590
0.596
0.600
0.602
0.592
0.582
0.584
0.582
0.580
0.588
0.590
0.600
0.604
0.604
0.588
0.598
0.596
0.610
0.594
0.600
0.606
0.618
0.636
0.620
0.608
0.608
0.606
0.600
0.582
0.580
0.578
0.568
0.572
0.566
0.568
0.576
0.576
0.590
0.596
0.584
0.610
0.638
0.684
0.704
0.704
0.662
0.630
0.616
0.610
0.614
0.630
0.660
0.664
0.656
0.664
0.672
0.652
0.640
0.632
0.624
0.610
0.604
0.598
0.586
0.584
0.578
0.584
0.588
0.592
0.600
0.596
0.600
0.610
0.632
0.642
0.642
0.630
0.624
0.612
0.606
0.598
0.594
0.590
0.596
0.610
0.646
0.760
0.816
0.762
0.718
0.734
0.750
0.776
0.784
0.774
0.806
0.822
0.870
0.836
0.802
0.750
0.716
0.718
0.720
0.708
0.696
0.716
0.756
0.826
0.822
0.764
0.764
0.784
0.800
0.854
0.784
0.780
0.794
0.768
0.720
0.694
0.676
0.672
0.646
0.652
0.648
0.628
0.620
0.630
0.626
0.624
0.620
0.608
0.606
0.610
0.600
0.602
0.606
0.648
0.686
0.682
0.662
0.648
0.658
0.694
0.666
0.658
0.646
0.672
0.690
0.694
0.676
0.626
0.646
0.652
0.652
0.640
0.666
0.674
0.648
0.654
0.686
0.690
0.674
0.664
0.664
0.666
0.640
0.638
0.628
0.610
0.608
0.604
0.614
0.620
0.618
0.620
0.658
0.818
0.714
0.690
0.676
0.674
0.658
0.654
0.640
0.622
0.604
0.612
0.612
0.630
0.684
0.642
0.694
0.748
0.874
0.838
0.780
0.750
0.794
0.830
0.810
0.770
0.832
0.958
0.972
0.898
0.858
0.854
0.854
0.822
0.802
0.834
0.862
0.868
0.792
0.778
0.818
0.798
0.736
0.730
0.738
0.704
0.688
0.666
0.668
0.676
0.728
0.698
0.684
0.692
0.704
0.726
0.776
0.848
0.868
0.814
0.842
0.920
0.876
0.822
0.930
0.940
0.842
0.876
0.960
0.856
0.866
0.964
0.852
0.832
0.924
0.894
0.822
0.856
0.920
0.832
0.816
0.822
0.832
0.818
0.816
0.878
0.832
0.816
0.818
0.862
0.852
0.810
0.792
0.832
0.868
0.810
0.814
0.842
0.804
0.840
0.834
0.882
0.852
0.834
0.812
0.866
0.864
0.892
0.788
0.750
0.790
0.796
0.814
0.816
0.780
0.830
0.858
0.802
0.754
0.804
0.848
0.844
0.854
0.856
0.932
0.942
0.860
0.762
0.736
0.760
0.742
0.750
0.748
0.718
0.736
0.708
0.690
0.682
0.684
0.678
0.694
0.706
0.686
0.682
0.678
0.664
0.668
0.660
0.646
0.632
0.622
0.624
0.618
0.630
0.664
0.728
0.778
0.798
0.794
0.724
0.724
0.762
0.856
0.868
0.808
0.842
0.860
0.824
0.768
0.746
0.766
0.894
0.974
0.988
0.954
0.990
1.000
0.964
0.926
0.952
1.020
0.958
0.968
0.860
0.868
0.940
0.904
0.914
0.988
0.994
0.914
1.032
1.034
0.864
0.870
0.974
1.056
0.860
1.000
0.998
0.960
0.840
0.898
0.910
0.878
0.864
0.952
0.972
0.908
0.882
0.972
0.962
0.910
0.820
0.858
0.890
0.892
0.822
0.842
0.914
0.852
0.862
0.972
0.860
0.776
0.812
0.854
0.890
0.858
0.816
0.824
0.864
0.876
0.810
0.842
0.876
0.928
0.866
0.788
0.852
0.872
0.890
0.770
0.764
0.746
0.792
0.842
0.754
0.766
0.832
0.926
0.828
0.778
0.810
0.826
0.852
0.790
0.790
0.832
0.856
0.796
0.792
0.882
0.838
0.780
0.802
0.822
0.750
0.738
0.754
0.758
0.812
0.808
0.756
0.770
0.830
0.910
0.938
0.830
0.842
0.888
0.866
0.762
0.756
0.764
0.750
0.722
0.732
0.686
0.670
0.672
0.652
0.646
0.660
0.716
0.712
0.682
0.696
0.700
0.676
0.682
0.686
0.676
0.698
0.726
0.728
0.714
0.694
0.746
0.730
0.688
0.694
0.722
0.788
0.806
0.724
0.704
0.736
0.828
1.028
0.884
0.840
0.944
1.040
0.858
0.790
0.784
0.750
0.918
0.944
0.804
0.942
1.092
0.972
0.808
0.916
1.158
0.930
0.868
1.070
1.098
0.892
1.014
1.128
0.972
0.894
1.118
1.056
0.844
0.902
1.190
0.948
0.888
1.080
1.042
0.860
0.902
0.986
0.886
0.820
0.972
1.066
0.974
0.786
0.758
0.772
0.746
1.112
1.126
0.892
0.902
1.014
0.944
0.808
0.922
1.120
1.000
0.912
1.068
1.088
0.950
1.058
1.154
1.060
0.932
1.032
1.144
0.934
0.874
1.008
1.296
1.092
1.070
1.090
0.992
0.822
0.892
1.046
0.950
0.838
0.904
1.036
1.052
0.888
0.852
0.928
0.974
0.818
0.784
0.996
1.164
0.982
0.828
0.894
0.974
0.888
0.876
1.070
0.944
0.800
0.912
1.108
1.116
0.950
1.012
1.056
0.932
0.810
0.792
0.942
0.854
1.210
0.912
0.830
0.994
0.934
0.752
0.706
0.730
0.896
1.104
1.088
1.062
0.938
0.828
0.922
1.056
0.946
0.886
0.950
1.000
0.952
0.980
1.010
0.834
0.794
0.882
0.832
0.842
1.080
1.076
1.048
0.906
0.828
0.924
1.064
1.042
0.898
0.954
1.104
1.132
0.986
1.054
1.022
0.886
0.998
1.078
0.946
1.048
1.174
0.974
1.018
1.140
0.904
0.986
1.142
0.976
0.928
1.142
1.070
0.890
1.000
1.094
0.934
0.872
1.032
1.108
0.912
0.964
1.078
0.952
0.954
1.100
0.966
0.916
0.982
0.938
0.826
0.950
1.152
1.064
0.876
0.934
1.140
1.048
0.904
1.074
1.050
0.878
1.008
1.222
1.014
1.080
1.150
1.020
0.994
1.034
1.076
0.876
0.972
1.122
0.910
0.984
1.082
0.958
0.888
1.006
1.090
0.916
1.058
1.076
0.908
0.882
1.066
1.052
0.824
0.884
0.868
0.866
1.090
0.778
0.730
0.746
0.816
0.956
0.986
0.976
0.804
0.780
0.730
0.726
0.740
0.728
0.728
0.756
0.754
0.858
0.820
0.748
0.842
0.832
0.728
0.696
0.698
0.698
0.694
0.882
1.064
0.896
0.810
0.990
1.074
0.912
0.826
1.014
1.116
0.962
0.906
0.988
0.846
0.798
0.906
0.802
0.900
1.152
0.956
0.882
1.042
1.126
0.906
0.920
1.186
1.240
1.056
1.170
1.186
0.934
0.982
1.250
0.842
0.784
0.896
0.888
1.272
1.240
1.156
1.042
0.894
0.844
0.796
0.744
1.116
0.878
0.750
0.800
1.306
1.232
0.958
1.080
1.164
1.112
1.112
1.096
0.796
0.734
0.752
0.852
0.830
1.142
1.010
0.948
1.114
1.010
0.986
1.108
1.066
0.928
1.062
1.034
0.900
1.218
1.192
1.034
1.170
1.138
1.038
1.164
1.004
0.898
1.066
0.890
0.818
1.112
0.846
1.088
1.088
0.872
0.998
1.146
0.982
1.034
1.116
0.970
1.012
1.018
0.834
0.806
0.762
0.728
0.744
0.728
1.214
0.968
0.824
0.926
1.012
0.888
0.918
0.992
0.978
0.866
0.926
1.030
0.902
0.870
1.108
1.090
0.906
1.018
1.082
0.914
1.006
1.208
1.050
0.864
1.044
1.122
0.952
1.072
1.028
0.862
0.930
0.980
0.790
0.818
0.830
1.276
1.144
0.986
0.952
0.772
0.726
0.720
0.828
0.892
0.794
0.794
0.748
0.742
0.750
0.762
0.748
0.730
0.716
0.718
0.718
0.756
0.750
0.732
0.708
0.684
0.694
0.798
0.966
0.788
0.776
0.858
0.804
0.778
0.864
0.992
0.866
0.860
0.984
1.068
0.916
0.892
1.100
1.070
0.912
1.062
1.256
1.106
1.140
1.234
1.168
1.010
1.208
1.194
0.842
0.796
0.824
1.228
0.920
1.080
1.102
0.836
0.848
0.736
0.718
0.690
0.636
0.626
0.628
0.660
0.794
0.808
0.808
0.790
0.770
0.738
0.684
0.664
0.640
0.624
0.612
0.606
0.580
0.588
0.590
0.592
0.606
0.612
0.638
0.654
0.640
0.646
0.646
0.644
0.622
0.638
0.664
0.760
0.730
0.680
0.640
0.648
0.648
0.666
0.678
0.656
0.700
0.720
0.726
0.668
0.664
0.668
0.676
0.656
0.666
0.702
0.752
0.722
0.684
0.698
0.720
0.792
0.742
0.744
0.796
0.804
0.752
0.756
0.820
0.856
0.828
0.832
0.788
0.732
0.688
0.686
0.668
0.684
0.720
0.710
0.690
0.668
0.644
0.620
0.608
0.594
0.590
0.590
0.592
0.584
0.604
0.614
0.634
0.660
0.696
0.758
0.752
0.686
0.656
0.630
0.624
0.622
0.626
0.626
0.618
0.606
0.610
0.604
0.600
0.612
0.656
0.722
0.756
0.794
0.810
0.710
0.668
0.648
0.634
0.652
0.656
0.646
0.622
0.610
0.604
0.604
0.620
0.616
0.620
0.652
0.668
0.688
0.662
0.630
0.634
0.606
0.602
0.606
0.614
0.616
0.610
0.616
0.614
0.604
0.614
0.606
0.600
0.598
0.576
0.574
0.564
0.554
0.564
0.568
0.588
0.610
0.630
0.632
0.608
0.600
0.596
0.594
0.594
0.604
0.600
0.628
0.680
0.678
0.676
0.656
0.634
0.630
0.636
0.632
0.616
0.608
0.594
0.590
0.588
0.592
0.636
0.674
0.652
0.636
0.650
0.634
0.650
0.670
0.678
0.684
0.682
0.694
0.710
0.666
0.720
0.694
0.642
0.630
0.608
0.602
0.596
0.600
0.594
0.594
0.602
0.604
0.612
0.636
0.648
0.642
0.632
0.620
0.618
0.622
0.612
0.614
0.618
0.662
0.694
0.668
0.650
0.636
0.620
0.612
0.602
0.598
0.592
0.600
0.606
0.596
0.602
0.586
0.584
0.600
0.602
0.624
0.618
0.614
0.608
0.592
0.586
0.572
0.566
0.558
0.558
0.568
0.584
0.576
0.578
0.594
0.602
0.622
0.616
0.608
0.604
0.604
0.590
0.586
0.582
0.582
0.580
0.572
0.570
0.564
0.572
0.574
0.588
0.610
0.620
0.656
0.646
0.634
0.622
0.622
0.616
0.620
0.628
0.622
0.612
0.606
0.596
0.586
0.576
0.570
0.572
0.584
0.606
0.634
0.640
0.612
0.646
0.628
0.606
0.604
0.602
0.596
0.586
0.582
0.578
0.580
0.572
0.570
0.580
0.584
0.588
0.600
0.594
0.598
0.582
0.566
0.572
0.592
0.596
0.598
0.604
0.598
0.582
0.584
0.568
0.570
0.572
0.578
0.574
0.566
0.568
0.558
0.556
0.554
0.566
0.594
0.596
0.630
0.616
0.624
0.626
0.612
0.614
0.604
0.592
0.590
0.584
0.590
0.592
0.592
0.608
0.616
0.632
0.638
0.636
0.630
0.614
0.606
0.596
0.588
0.580
0.574
0.584
0.596
0.612
0.694
0.692
0.662
0.652
0.630
0.612
0.614
0.612
0.684
0.688
0.666
0.652
0.640
0.636
0.638
0.628
0.628
0.612
0.598
0.586
0.576
0.566
0.566
0.560
0.572
0.582
0.618
0.652
0.646
0.648
0.680
0.678
0.676
0.674
0.684
0.662
0.660
0.678
0.684
0.670
0.650
0.630
0.624
0.612
0.600
0.594
0.598
0.604
0.612
0.638
0.650
0.640
0.632
0.624
0.620
0.614
0.596
0.584
0.574
0.596
0.606
0.666
0.732
0.676
0.650
0.614
0.600
0.576
0.590
0.586
0.588
0.586
0.574
0.576
0.568
0.566
0.566
0.558
0.552
0.550
0.550
0.544
0.548
0.546
0.550
0.550
0.554
0.550
0.554
0.558
0.560
0.554
0.550
0.552
0.548
0.548
0.548
0.552
0.552
0.548
0.548
0.546
0.546
0.548
0.560
0.568
0.568
0.564
0.564
0.566
0.586
0.584
0.580
0.580
0.584
0.588
0.598
0.602
0.586
0.584
0.570
0.564
0.564
0.570
0.568
0.566
0.564
0.554
0.550
0.546
0.554
0.558
0.572
0.570
0.566
0.582
0.596
0.610
0.600
0.590
0.596
0.588
0.576
0.566
0.568
0.560
0.560
0.570
0.554
0.556
0.554
0.546
0.550
0.560
0.558
0.560
0.564
0.558
0.558
0.548
0.546
0.546
0.542
0.540
0.538
0.538
0.538
0.538
0.534
0.540
0.546
0.568
0.600
0.618
0.620
0.606
0.602
0.578
0.572
0.572
0.564
0.570
0.566
0.574
0.574
0.562
0.572
0.562
0.570
0.562
0.562
0.560
0.568
0.562
0.564
0.562
0.562
0.560
0.554
0.556
0.540
0.542
0.542
0.540
0.542
0.544
0.546
0.538
0.544
0.540
0.536
0.532
0.534
0.528
0.526
0.520
0.522
0.524
0.516
0.520
0.520
0.522
0.520
0.522
0.524
0.528
0.542
0.550
0.542
0.546
0.548
0.548
0.544
0.534
0.534
0.520
0.522
0.518
0.522
0.512
0.510
0.518
0.520
0.520
0.530
0.530
0.534
0.542
0.556
0.570
0.570
0.564
0.566
0.568
0.566
0.564
0.554
0.556
0.552
0.548
0.544
0.538
0.544
0.536
0.558
0.558
0.576
0.584
0.598
0.600
0.604
0.592
0.584
0.582
0.578
0.578
0.576
0.570
0.578
0.574
0.580
0.572
0.578
0.570
0.570
0.560
0.560
0.560
0.566
0.560
0.560
0.540
0.546
0.552
0.546
0.554
0.552
0.552
0.546
0.544
0.538
0.544
0.540
0.542
0.552
0.556
0.556
0.550
0.546
0.540
0.534
0.532
0.536
0.530
0.530
0.528
0.526
0.524
0.522
0.522
0.520
0.524
0.526
0.538
0.546
0.550
0.544
0.558
0.562
0.560
0.556
0.542
0.536
0.526
0.530
0.528
0.536
0.538
0.548
0.570
0.628
0.634
0.646
0.664
0.664
0.650
0.644
0.632
0.604
0.598
0.574
0.572
0.574
0.578
0.584
0.596
0.630
0.636
0.616
0.606
0.606
0.606
0.614
0.606
0.588
0.582
0.580
0.592
0.602
0.596
0.596
0.586
0.584
0.568
0.546
0.574
0.604
0.626
0.620
0.606
0.594
0.592
0.596
0.608
0.616
0.624
0.622
0.612
0.600
0.594
0.582
0.570
0.566
0.560
0.560
0.556
0.558
0.560
0.568
0.568
0.572
0.562
0.552
0.564
0.570
0.582
0.588
0.580
0.570
0.570
0.572
0.576
0.570
0.562
0.568
0.560
0.558
0.538
0.538
0.540
0.538
0.610
0.648
0.656
0.652
0.622
0.606
0.598
0.584
0.582
0.572
0.566
0.548
0.542
0.540
0.530
0.530
0.542
0.556
0.602
0.622
0.710
0.712
0.730
0.654
0.628
0.618
0.606
0.592
0.586
0.576
0.566
0.574
0.560
0.562
0.564
0.578
0.578
0.572
0.560
0.566
0.562
0.558
0.554
0.550
0.562
0.556
0.548
0.544
0.538
0.546
0.542
0.536
0.536
0.536
0.524
0.526
0.516
0.518
0.520
0.526
0.538
0.534
0.540
0.528
0.532
0.526
0.522
0.520
0.520
0.514
0.522
0.526
0.528
0.526
0.530
0.522
0.520
0.524
0.524
0.524
0.510
0.524
0.520
0.522
0.524
0.534
0.536
0.538
0.528
0.534
0.532
0.534
0.530
0.532
0.524
0.526
0.520
0.520
0.522
0.534
0.550
0.540
0.546
0.538
0.536
0.544
0.540
0.538
0.536
0.540
0.528
0.536
0.536
0.544
0.542
0.540
0.540
0.534
0.534
0.530
0.528
0.528
0.530
0.528
0.530
0.526
0.538
0.544
0.544
0.538
0.560
0.562
0.554
0.548
0.556
0.584
0.588
0.580
0.580
0.592
0.582
0.592
0.610
0.588
0.576
0.960
0.762
0.680
0.664
0.630
0.588
0.576
0.564
0.560
0.554
0.546
0.538
0.536
0.536
0.536
0.540
0.566
0.566
0.580
0.574
0.574
0.578
0.584
0.572
0.574
0.572
0.566
0.568
0.568
0.584
0.572
0.576
0.576
0.564
0.570
0.584
0.586
0.586
0.578
0.572
0.570
0.560
0.558
0.570
0.570
0.570
0.566
0.582
0.570
0.564
0.568
0.570
0.592
0.592
0.594
0.576
0.572
0.574
0.574
0.580
0.586
0.580
0.578
0.570
0.566
0.558
0.558
0.554
0.560
0.564
0.574
0.572
0.566
0.566
0.572
0.566
0.562
0.578
0.580
0.566
0.562
0.578
0.614
0.624
0.618
0.604
0.590
0.584
0.592
0.586
0.574
0.576
0.576
0.576
0.578
0.614
0.630
0.604
0.598
0.590
0.576
0.566
0.556
0.558
0.552
0.548
0.552
0.562
0.566
0.560
0.552
0.436
0.376
0.896
0.886
0.818
0.720
0.696
0.654
0.588
0.560
0.554
0.548
0.546
0.542
0.540
0.544
0.550
0.546
0.544
0.530
0.540
0.554
0.564
0.556
0.548
0.548
0.544
0.536
0.538
0.548
0.552
0.552
0.548
0.596
0.712
0.718
0.668
0.594
0.584
0.562
0.558
0.560
0.588
0.584
0.592
0.618
0.646
0.696
0.740
0.690
0.716
0.680
0.672
0.648
0.650
0.638
0.648
0.650
0.634
0.636
0.636
0.634
0.628
0.624
0.660
0.646
0.648
0.622
0.608
0.598
0.574
0.574
0.566
0.764
0.716
0.700
0.714
0.678
0.636
0.654
0.652
0.650
0.634
0.642
0.624
0.606
0.602
0.608
0.616
0.622
0.614
0.598
0.592
0.580
0.572
0.570
0.564
0.568
0.566
0.572
0.570
0.558
0.554
0.548
0.542
0.538
0.536
0.532
0.538
0.526
0.530
0.534
0.528
0.530
0.530
0.540
0.538
0.534
0.540
0.538
0.534
0.532
0.534
0.526
0.530
0.532
0.538
0.546
0.552
0.566
0.606
0.630
0.618
0.616
0.608
0.590
0.582
0.570
0.572
0.558
0.564
0.556
0.558
0.544
0.550
0.562
0.554
0.560
0.562
0.560
0.552
0.546
0.546
0.546
0.540
0.536
0.534
0.536
0.538
0.528
0.524
0.524
0.512
0.510
0.514
0.502
0.506
0.502
0.506
0.500
0.506
0.504
0.510
0.500
0.534
0.550
0.542
0.538
0.528
0.534
0.532
0.528
0.522
0.522
0.516
0.522
0.516
0.520
0.516
0.528
0.524
0.522
0.524
0.528
0.528
0.528
0.526
0.526
0.524
0.524
0.522
0.516
0.518
0.522
0.524
0.518
0.518
0.522
0.524
0.518
0.522
0.524
0.526
0.528
0.532
0.526
0.530
0.534
0.558
0.564
0.554
0.570
0.560
0.554
0.544
0.542
0.532
0.530
0.530
0.530
0.540
0.538
0.542
0.538
0.544
0.554
0.548
0.536
0.538
0.532
0.530
0.520
0.522
0.534
0.528
0.536
0.536
0.550
0.550
0.554
0.544
0.546
0.536
0.534
0.538
0.538
0.530
0.528
0.526
0.516
0.518
0.510
0.516
0.524
0.532
0.528
0.534
0.528
0.534
0.524
0.520
0.514
0.520
0.546
0.562
0.558
0.538
0.552
0.586
0.620
0.618
0.608
0.592
0.566
0.570
0.550
0.538
0.550
0.548
0.550
0.538
0.560
0.574
0.574
0.558
0.552
0.552
0.552
0.558
0.570
0.564
0.556
0.548
0.540
0.536
0.536
0.540
0.530
0.560
0.590
0.582
0.586
0.612
0.600
0.620
0.604
0.600
0.594
0.588
0.574
0.568
0.570
0.570
0.582
0.586
0.572
0.562
0.546
0.534
0.536
0.544
0.546
0.546
0.584
0.634
0.646
0.624
0.640
0.668
0.634
0.650
0.646
0.616
0.610
0.600
0.588
0.586
0.580
0.584
0.580
0.578
0.580
0.572
0.566
0.588
0.594
0.584
0.574
0.582
0.598
0.614
0.586
0.594
0.596
0.596
0.576
0.578
0.570
0.562
0.556
0.558
0.546
0.546
0.548
0.548
0.562
0.580
0.572
0.566
0.568
0.562
0.552
0.550
0.548
0.552
0.558
0.562
0.558
0.570
0.594
0.600
0.572
0.572
0.578
0.566
0.568
0.554
0.540
0.540
0.530
0.534
0.536
0.544
0.526
0.532
0.530
0.528
0.522
0.542
0.544
0.576
0.588
0.582
0.606
0.604
0.578
0.572
0.578
0.582
0.582
0.576
0.554
0.562
0.554
0.550
0.546
0.548
0.546
0.534
0.544
0.548
0.542
0.548
0.546
0.540
0.554
0.554
0.542
0.548
0.554
0.568
0.560
0.548
0.544
0.540
0.536
0.532
0.528
0.524
0.524
0.514
0.518
0.520
0.520
0.534
0.530
0.534
0.544
0.538
0.544
0.532
0.538
0.540
0.542
0.544
0.536
0.528
0.530
0.546
0.546
0.542
0.552
0.564
0.576
0.272
0.304
0.640
0.618
0.598
0.596
0.586
0.572
0.562
0.566
0.554
0.540
0.536
0.528
0.526
0.530
0.562
0.586
0.584
0.570
0.580
0.598
0.590
0.584
0.592
0.596
0.586
0.578
0.584
0.612
0.622
0.620
0.596
0.588
0.586
0.600
0.614
0.588
0.590
0.600
0.608
0.590
0.586
0.598
0.602
0.600
0.612
0.640
0.648
0.642
0.618
0.608
0.606
0.592
0.584
0.582
0.596
0.584
0.576
0.592
0.584
0.578
0.600
0.620
0.652
0.612
0.608
0.604
0.628
0.610
0.596
0.588
0.608
0.670
0.764
0.714
0.672
0.658
0.674
0.654
0.622
0.618
0.632
0.640
0.626
0.648
0.678
0.706
0.704
0.666
0.644
0.676
0.708
0.646
0.614
0.664
0.692
0.686
0.692
0.674
0.660
0.674
0.666
0.636
0.642
0.634
0.628
0.634
0.644
0.658
0.654
0.658
0.650
0.640
0.642
0.646
0.644
0.624
0.614
0.604
0.606
0.592
0.588
0.598
0.606
0.614
0.604
0.598
0.602
0.614
0.602
0.614
0.616
0.630
0.622
0.610
0.600
0.590
0.588
0.596
0.600
0.608
0.596
0.590
0.588
0.604
0.612
0.602
0.604
0.608
0.608
0.596
0.598
0.600
0.594
0.600
0.640
0.622
0.612
0.606
0.590
0.584
0.590
0.590
0.590
0.586
0.582
0.574
0.562
0.556
0.546
0.538
0.530
0.522
0.514
0.514
0.512
0.508
0.512
0.518
0.514
0.522
0.536
0.560
0.588
0.616
0.648
0.676
0.630
0.626
0.638
0.634
0.624
0.600
0.594
0.598
0.600
0.604
0.602
0.628
0.616
0.620
0.632
0.620
0.606
0.592
0.588
0.608
0.632
0.668
0.648
0.628
0.636
0.614
0.598
0.578
0.576
0.562
0.552
0.546
0.536
0.532
0.524
0.530
0.534
0.554
0.598
0.590
0.598
0.618
0.622
0.610
0.600
0.588
0.584
0.576
0.618
0.718
0.762
0.814
0.758
0.720
0.712
0.684
0.668
0.654
0.618
0.604
0.586
0.610
0.616
0.620
0.648
0.642
0.628
0.598
0.604
0.606
0.638
0.612
0.598
0.598
0.590
0.582
0.578
0.566
0.568
0.574
0.586
0.594
0.590
0.612
0.606
0.604
0.594
0.568
0.572
0.566
0.570
0.568
0.564
0.576
0.590
0.614
0.602
0.588
0.580
0.570
0.564
0.560
0.560
0.566
0.562
0.568
0.564
0.566
0.574
0.574
0.564
0.556
0.546
0.572
0.646
0.710
0.676
0.644
0.634
0.586
0.592
0.560
0.552
0.542
0.542
0.530
0.530
0.522
0.528
0.532
0.530
0.544
0.550
0.552
0.556
0.558
0.550
0.548
0.544
0.532
0.534
0.524
0.516
0.516
0.512
0.508
0.508
0.514
0.512
0.518
0.528
0.540
0.556
0.554
0.560
0.568
0.570
0.580
0.562
0.558
0.558
0.562
0.550
0.554
0.538
0.560
0.576
0.578
0.578
0.554
0.566
0.558
0.536
0.536
0.532
0.536
0.534
0.534
0.528
0.524
0.520
0.522
0.522
0.526
0.540
0.538
0.536
0.546
0.556
0.552
0.548
0.548
0.586
0.572
0.564
0.558
0.560
0.558
0.548
0.546
0.546
0.544
0.536
0.542
0.542
0.550
0.542
0.540
0.542
0.544
0.540
0.536
0.534
0.580
0.572
0.576
0.550
0.558
0.540
0.530
0.522
0.524
0.524
0.524
0.528
0.536
0.528
0.526
0.528
0.528
0.524
0.522
0.522
0.512
0.524
0.540
0.554
0.552
0.538
0.538
0.540
0.538
0.540
0.528
0.522
0.518
0.516
0.514
0.508
0.510
0.504
0.514
0.518
0.518
0.514
0.528
0.542
0.562
0.544
0.544
0.550
0.568
0.554
0.558
0.570
0.568
0.558
0.562
0.566
0.560
0.562
0.572
0.570
0.568
0.552
0.556
0.550
0.550
0.554
0.572
0.576
0.562
0.568
0.578
0.596
0.578
0.582
0.576
0.560
0.564
0.554
0.558
0.552
0.554
0.562
0.568
0.562
0.556
0.558
0.562
0.552
0.554
0.554
0.566
0.566
0.564
0.558
0.564
0.564
0.552
0.548
0.540
0.550
0.566
0.580
0.562
0.582
0.576
0.936
0.818
0.684
0.654
0.660
0.630
0.576
0.554
0.560
0.550
0.566
0.560
0.564
0.552
0.554
0.546
0.540
0.530
0.530
0.540
0.546
0.562
0.550
0.560
0.562
0.558
0.568
0.582
0.582
0.564
0.564
0.560
0.556
0.552
0.548
0.542
0.536
0.542
0.532
0.526
0.530
0.528
0.534
0.534
0.526
0.526
0.520
0.520
0.522
0.516
0.520
0.518
0.514
0.514
0.516
0.518
0.520
0.516
0.530
0.524
0.536
0.540
0.544
0.536
0.536
0.542
0.544
0.542
0.540
0.536
0.538
0.534
0.526
0.534
0.542
0.538
0.540
0.540
0.534
0.536
0.528
0.538
0.542
0.530
0.536
0.532
0.534
0.530
0.538
0.546
0.548
0.546
0.550
0.540
0.528
0.544
0.544
0.538
0.536
0.538
0.528
0.532
0.526
0.524
0.530
0.526
0.528
0.526
0.524
0.516
0.514
0.510
0.506
0.500
0.504
0.508
0.516
0.550
0.546
0.554
0.560
0.566
0.568
0.558
0.554
0.552
0.544
0.534
0.546
0.548
0.546
0.544
0.544
0.534
0.536
0.534
0.530
0.528
0.540
0.530
0.538
0.532
0.536
0.536
0.524
0.518
0.518
0.522
0.524
0.518
0.516
0.520
0.518
0.516
0.510
0.514
0.520
0.546
0.532
0.532
0.516
0.534
0.540
0.552
0.538
0.546
0.546
0.542
0.538
0.538
0.540
0.532
0.538
0.528
0.534
0.538
0.558
0.540
0.544
0.546
0.546
0.536
0.538
0.538
0.528
0.534
0.536
0.532
0.528
0.532
0.532
0.540
0.550
0.560
0.574
0.568
0.562
0.560
0.552
0.558
0.548
0.532
0.522
0.522
0.520
0.528
0.556
0.560
0.578
0.562
0.554
0.560
0.568
0.548
0.540
0.536
0.534
0.542
0.540
0.538
0.566
0.590
0.574
0.586
0.450
0.200
0.686
0.654
0.598
0.590
0.554
0.552
0.540
0.524
0.524
0.520
0.528
0.516
0.516
0.518
0.518
0.516
0.518
0.522
0.522
0.520
0.534
0.534
0.544
0.550
0.550
0.550
0.542
0.544
0.532
0.538
0.540
0.556
0.580
0.612
0.606
0.574
0.550
0.550
0.542
0.532
0.532
0.528
0.536
0.556
0.546
0.546
0.548
0.552
0.532
0.526
0.528
0.530
0.528
0.528
0.524
0.524
0.524
0.532
0.526
0.534
0.544
0.544
0.542
0.542
0.546
0.548
0.546
0.532
0.536
0.526
0.520
0.528
0.534
0.532
0.534
0.534
0.544
0.542
0.548
0.560
0.556
0.546
0.546
0.550
0.544
0.534
0.540
0.542
0.536
0.532
0.530
0.524
0.526
0.530
0.538
0.532
0.538
0.540
0.542
0.538
0.540
0.556
0.564
0.570
0.548
0.542
0.530
0.552
0.564
0.222
0.368
0.664
0.624
0.598
0.588
0.560
0.554
0.534
0.530
0.526
0.520
0.514
0.526
0.536
0.542
0.534
0.534
0.550
0.544
0.548
0.564
0.570
0.554
0.548
0.542
0.530
0.526
0.524
0.522
0.548
0.540
0.534
0.532
0.534
0.538
0.538
0.534
0.548
0.524
0.522
0.516
0.518
0.518
0.536
0.526
0.522
0.522
0.524
0.514
0.518
0.520
0.510
0.520
0.520
0.524
0.518
0.516
0.520
0.518
0.516
0.512
0.512
0.514
0.512
0.514
0.512
0.530
0.532
0.536
0.524
0.532
0.518
0.518
0.518
0.516
0.508
0.514
0.518
0.522
0.518
0.532
0.536
0.530
0.528
0.524
0.530
0.530
0.528
0.522
0.518
0.524
0.526
0.524
0.522
0.514
0.516
0.510
0.512
0.508
0.504
0.502
0.506
0.502
0.516
0.514
0.514
0.510
0.514
0.504
0.502
0.508
0.506
0.516
0.510
0.506
0.510
0.508
0.508
0.508
0.512
0.514
0.506
0.504
0.496
0.498
0.496
0.502
0.496
0.498
0.494
0.506
0.510
0.524
0.526
0.536
0.520
0.516
0.516
0.508
0.510
0.508
0.502
0.506
0.504
0.510
0.508
0.510
0.508
0.508
0.506
0.504
0.512
0.510
0.508
0.512
0.512
0.520
0.514
0.516
0.518
0.516
0.514
0.510
0.520
0.516
0.512
0.516
0.516
0.532
0.560
0.616
0.610
0.582
0.556
0.542
0.532
0.526
0.514
0.512
0.506
0.510
0.508
0.504
0.506
0.504
0.498
0.504
0.494
0.498
0.502
0.504
0.500
0.506
0.504
0.504
0.502
0.496
0.496
0.502
0.502
0.500
0.496
0.514
0.510
0.512
0.514
0.516
0.516
0.520
0.526
0.528
0.516
0.512
0.518
0.528
0.528
0.518
0.520
0.522
0.532
0.538
0.530
0.528
0.530
0.516
0.518
0.526
0.534
0.546
0.548
0.532
0.534
0.526
0.532
0.524
0.524
0.528
0.530
0.528
0.524
0.524
0.524
0.522
0.520
0.548
0.530
0.544
0.548
0.572
0.550
0.538
0.542
0.540
0.532
0.522
0.518
0.508
0.510
0.518
0.528
0.522
0.522
0.526
0.518
0.520
0.514
0.518
0.520
0.512
0.510
0.510
0.512
0.504
0.506
0.506
0.512
0.504
0.512
0.518
0.520
0.512
0.506
0.506
0.500
0.496
0.496
0.496
0.492
0.494
0.500
0.496
0.494
0.502
0.518
0.516
0.518
0.514
0.510
0.506
0.500
0.498
0.494
0.494
0.492
0.498
0.500
0.504
0.496
0.504
0.504
0.512
0.502
0.502
0.498
0.510
0.508
0.524
0.530
0.526
0.516
0.512
0.508
0.504
0.496
0.494
0.490
0.496
0.492
0.502
0.512
0.512
0.504
0.508
0.522
0.512
0.506
0.508
0.522
0.526
0.518
0.514
0.522
0.526
0.518
0.542
0.608
0.622
0.608
0.608
0.640
0.610
0.584
0.616
0.602
0.580
0.570
0.572
0.560
0.546
0.538
0.532
0.526
0.544
0.558
0.572
0.568
0.564
0.550
0.550
0.566
0.564
0.572
0.590
0.592
0.580
0.572
0.580
0.572
0.580
0.592
0.612
0.606
0.590
0.576
0.568
0.580
0.590
0.574
0.576
0.580
0.572
0.594
0.628
0.610
0.612
0.622
0.628
0.604
0.616
0.616
0.604
0.590
0.592
0.598
0.594
0.598
0.584
0.572
0.558
0.550
0.542
0.534
0.560
0.568
0.586
0.582
0.584
0.616
0.582
0.578
0.600
0.650
0.626
0.660
0.660
0.646
0.628
0.606
0.636
0.604
0.564
0.542
0.538
0.544
0.572
0.636
0.670
0.636
0.646
0.612
0.584
0.562
0.546
0.534
0.520
0.528
0.542
0.580
0.572
0.566
0.568
0.556
0.554
0.546
0.546
0.528
0.518
0.510
0.506
0.288
0.210
0.500
0.490
0.492
0.480
0.482
0.480
0.486
0.476
0.480
0.478
0.472
0.468
0.468
0.472
0.468
0.472
0.468
0.476
0.484
0.494
0.484
0.474
0.472
0.474
0.476
0.474
0.472
0.472
0.464
0.474
0.474
0.474
0.480
0.476
0.468
0.454
0.470
0.462
0.460
0.462
0.460
0.466
0.480
0.476
0.478
0.484
0.502
0.496
0.502
0.488
0.482
0.474
0.474
0.468
0.458
0.460
0.446
0.448
0.440
0.442
0.442
0.440
0.438
0.434
0.438
0.430
0.432
0.428
0.416
0.420
0.426
0.422
0.494
0.442
0.504
0.530
0.464
0.464
0.452
0.450
0.444
0.440
0.442
0.444
0.446
0.444
0.444
0.444
0.448
0.448
0.456
0.460
0.460
0.454
0.460
0.466
0.454
0.460
0.458
0.456
0.448
0.446
0.458
0.456
0.470
0.478
0.484
0.478
0.484
0.470
0.248
0.254
0.540
0.210
0.322
0.608
0.336
0.294
0.630
0.608
0.566
0.548
0.532
0.526
0.516
0.510
0.512
0.506
0.500
0.502
0.500
0.502
0.496
0.492
0.498
0.500
0.488
0.494
0.494
0.488
0.492
0.496
0.498
0.504
0.502
0.504
0.492
0.488
0.484
0.496
0.510
0.518
0.506
0.512
0.516
0.522
0.516
0.518
0.508
0.514
0.522
0.516
0.512
0.514
0.524
0.532
0.524
0.532
0.526
0.534
0.540
0.526
0.520
0.524
0.554
0.556
0.548
0.536
0.544
0.542
0.534
0.526
0.538
0.566
0.554
0.548
0.560
0.568
0.566
0.552
0.552
0.562
0.566
0.554
0.568
0.580
0.576
0.560
0.558
0.560
0.556
0.562
0.568
0.558
0.558
0.568
0.554
0.546
0.536
0.522
0.532
0.540
0.564
0.554
0.544
0.546
0.574
0.556
0.560
0.596
0.590
0.582
0.602
0.636
0.604
0.600
0.598
0.600
0.618
0.618
0.590
0.580
0.590
0.582
0.596
0.608
0.614
0.594
0.582
0.602
0.654
0.632
0.600
0.574
0.570
0.570
0.560
0.566
0.578
0.600
0.630
0.666
0.632
0.646
0.644
0.626
0.646
0.632
0.604
0.592
0.672
0.694
0.678
0.620
0.598
0.578
0.588
0.584
0.574
0.588
0.600
0.582
0.594
0.578
0.592
0.570
0.576
0.580
0.560
0.578
0.598
0.602
0.582
0.578
0.714
0.482
0.858
0.772
0.718
0.630
0.640
0.570
0.560
0.564
0.558
0.564
0.554
0.564
0.586
0.558
0.564
0.586
0.602
0.594
0.600
0.594
0.584
0.586
0.594
0.574
0.610
0.596
0.606
0.600
0.572
0.578
0.580
0.596
0.558
0.584
0.568
0.570
0.574
0.566
0.564
0.562
0.578
0.576
0.568
0.572
0.586
0.584
0.578
0.568
0.582
0.574
0.566
0.566
0.582
0.574
0.592
0.580
0.574
0.592
0.600
0.588
0.566
0.552
0.586
0.558
0.550
0.522
0.550
0.572
0.622
0.642
0.624
0.596
0.590
0.588
0.602
0.594
0.596
0.604
0.606
0.594
0.582
0.576
0.552
0.560
0.534
0.542
0.550
0.558
0.574
0.576
0.596
0.608
0.602
0.598
0.610
0.630
0.598
0.594
0.578
0.584
0.586
0.598
0.584
0.578
0.566
0.578
0.566
0.552
0.586
0.574
0.568
0.562
0.552
0.550
0.562
0.546
0.550
0.546
0.556
0.548
0.548
0.542
0.566
0.552
0.574
0.574
0.572
0.574
0.624
0.640
0.624
0.606
0.616
0.616
0.576
0.582
0.614
0.586
0.606
0.598
0.600
0.634
0.656
0.610
0.598
0.654
0.634
0.616
0.586
0.600
0.594
0.586
0.594
0.618
0.612
0.560
0.574
0.578
0.568
0.546
0.574
0.524
0.556
0.560
0.588
0.582
0.578
0.600
0.622
0.602
0.600
0.610
0.616
0.596
0.614
0.628
0.630
0.626
0.614
0.582
0.572
0.544
0.552
0.522
0.536
0.566
0.514
0.538
0.538
0.536
0.566
0.538
0.562
0.560
0.544
0.568
0.572
0.602
0.586
0.606
0.636
0.628
0.648
0.686
0.670
0.674
0.700
0.648
0.656
0.640
0.698
0.694
0.684
0.650
0.624
0.612
0.600
0.612
0.608
0.680
0.634
0.646
0.630
0.596
0.600
0.632
0.642
0.630
0.650
0.694
0.668
0.690
0.710
0.728
0.692
0.696
0.686
0.684
0.642
0.636
0.616
0.620
0.640
0.658
0.636
0.648
0.664
0.650
0.656
0.642
0.628
0.604
0.594
0.586
0.570
0.560
0.552
0.550
0.546
0.536
0.542
0.542
0.556
0.540
0.560
0.572
0.568
0.562
0.544
0.552
0.532
0.558
0.552
0.554
0.556
0.570
0.562
0.564
0.582
0.586
0.568
0.584
0.624
0.636
0.606
0.638
0.658
0.654
0.624
0.616
0.626
0.638
0.620
0.622
0.644
0.656
0.662
0.674
0.638
0.622
0.634
0.642
0.634
0.684
0.694
0.670
0.654
0.668
0.632
0.630
0.650
0.650
0.620
0.596
0.598
0.608
0.626
0.688
0.706
0.706
0.666
0.628
0.622
0.628
0.648
0.650
0.672
0.690
0.670
0.662
0.680
0.708
0.718
0.702
0.664
0.650
0.616
0.610
0.612
0.642
0.744
0.678
0.664
0.680
0.688
0.680
0.676
0.656
0.658
0.658
0.658
0.678
0.700
0.710
0.710
0.662
0.634
0.612
0.592
0.612
0.610
0.634
0.626
0.616
0.622
0.688
0.748
0.686
0.684
0.676
0.658
0.632
0.634
0.628
0.646
0.638
0.666
0.714
0.694
0.728
0.716
0.678
0.674
0.668
0.682
0.652
0.634
0.660
0.672
0.738
0.722
0.656
0.648
0.648
0.660
0.682
0.706
0.680
0.646
0.632
0.604
0.596
0.598
0.614
0.622
0.654
0.656
0.660
0.660
0.674
0.656
0.670
0.668
0.644
0.640
0.632
0.618
0.604
0.636
0.640
0.688
0.716
0.736
0.694
0.664
0.654
0.624
0.614
0.624
0.682
0.780
0.754
0.730
0.700
0.688
0.674
0.664
0.648
0.634
0.632
0.890
0.760
0.742
0.716
0.698
0.688
0.676
0.638
0.650
0.650
0.660
0.742
0.706
0.690
0.688
0.664
0.644
0.638
0.616
0.630
0.648
0.664
0.682
0.706
0.692
0.644
0.628
0.606
0.590
0.582
0.576
0.580
0.592
0.614
0.652
0.658
0.680
0.664
0.640
0.626
0.622
0.624
0.630
0.642
0.618
0.602
0.594
0.600
0.616
0.612
0.620
0.622
0.636
0.624
0.614
0.616
0.604
0.620
0.652
0.652
0.680
0.672
0.682
0.674
0.678
0.664
0.644
0.624
0.620
0.596
0.588
0.590
0.620
0.670
0.712
0.734
0.720
0.676
0.648
0.630
0.612
0.602
0.582
0.578
0.578
0.586
0.608
0.650
0.714
0.710
0.656
0.634
0.636
0.636
0.644
0.662
0.640
0.616
0.590
0.570
0.570
0.560
0.560
0.564
0.582
0.594
0.606
0.620
0.632
0.628
0.646
0.636
0.610
0.610
0.614
0.612
0.592
0.612
0.642
0.622
0.644
0.666
0.698
0.724
0.726
0.676
0.656
0.646
0.646
0.642
0.640
0.616
0.588
0.594
0.572
0.578
0.592
0.608
0.660
0.744
0.770
0.702
0.726
0.720
0.688
0.654
0.646
0.638
0.638
0.626
0.622
0.610
0.586
0.572
0.564
0.568
0.570
0.592
0.594
0.624
0.636
0.656
0.644
0.616
0.610
0.642
0.646
0.630
0.626
0.648
0.670
0.648
0.688
0.732
0.752
0.716
0.730
0.720
0.682
0.696
0.670
0.648
0.612
0.600
0.606
0.594
0.602
0.604
0.636
0.702
0.744
0.788
0.748
0.682
0.666
0.646
0.634
0.634
0.624
0.612
0.598
0.582
0.590
0.576
0.624
0.672
0.722
0.764
0.708
0.672
0.634
0.686
0.650
0.702
0.724
0.712
0.680
0.682
0.634
0.596
0.580
0.584
0.568
0.556
0.554
0.560
0.582
0.584
0.580
0.584
0.596
0.602
0.588
0.572
0.552
0.536
0.524
0.536
0.532
0.524
0.532
0.528
0.524
0.516
0.514
0.516
0.516
0.516
0.524
0.522
0.522
0.530
0.550
0.560
0.552
0.560
0.570
0.600
0.612
0.594
0.606
0.610
0.592
0.582
0.588
0.584
0.580
0.574
0.576
0.582
0.612
0.636
0.620
0.638
0.666
0.664
0.638
0.606
0.606
0.594
0.572
0.570
0.582
0.570
0.592
0.658
0.652
0.686
0.682
0.648
0.666
0.664
0.658
0.660
0.676
0.706
0.698
0.712
0.652
0.676
0.704
0.770
0.724
0.706
0.700
0.644
0.650
0.656
0.668
0.674
0.654
0.608
0.602
0.600
0.620
0.640
0.660
0.704
0.704
0.728
0.738
0.740
0.680
0.694
0.678
0.646
0.648
0.662
0.666
0.692
0.740
0.698
0.700
0.716
0.664
0.652
0.660
0.622
0.610
0.630
0.660
0.698
0.714
0.736
0.702
0.694
0.738
0.696
0.654
0.678
0.688
0.644
0.652
0.686
0.696
0.648
0.640
0.624
0.606
0.616
0.634
0.692
0.756
0.734
0.654
0.678
0.656
0.686
0.654
0.684
0.680
0.668
0.676
0.742
0.782
0.700
0.732
0.738
0.664
0.686
0.676
0.674
0.658
0.670
0.660
0.636
0.656
0.630
0.662
0.642
0.644
0.610
0.606
0.610
0.616
0.608
0.606
0.616
0.596
0.610
0.610
0.662
0.666
0.678
0.708
0.784
0.762
0.656
0.632
0.624
0.628
0.642
0.652
0.652
0.630
0.600
0.596
0.628
0.710
0.768
0.710
0.688
0.734
0.752
0.740
0.688
0.726
0.732
0.744
0.680
0.676
0.696
0.714
0.674
0.670
0.698
0.730
0.704
0.664
0.688
0.668
0.638
0.656
0.642
0.668
0.638
0.654
0.634
0.604
0.608
0.598
0.612
0.638
0.646
0.624
0.604
0.596
0.574
0.578
0.558
0.572
0.586
0.624
0.628
0.672
0.712
0.692
0.678
0.680
0.670
0.630
0.656
0.674
0.726
0.768
0.682
0.672
0.664
0.668
0.682
0.644
0.638
0.600
0.580
0.566
0.556
0.558
0.560
0.600
0.630
0.696
0.804
0.772
0.782
0.806
0.788
0.720
0.726
0.716
0.660
0.682
0.678
0.662
0.690
0.708
0.778
0.726
0.740
0.730
0.698
0.716
0.678
0.678
0.700
0.672
0.658
0.722
0.712
0.672
0.702
0.730
0.724
0.692
0.714
0.708
0.684
0.678
0.618
0.594
0.598
0.584
0.592
0.638
0.660
0.630
0.626
0.622
0.642
0.636
0.648
0.692
0.686
0.646
0.662
0.674
0.694
0.686
0.660
0.610
0.610
0.602
0.624
0.654
0.642
0.672
0.714
0.702
0.638
0.652
0.658
0.660
0.642
0.680
0.678
0.650
0.670
0.646
0.638
0.672
0.688
0.726
0.702
0.706
0.684
0.638
0.670
0.672
0.646
0.652
0.672
0.680
0.680
0.754
0.774
0.714
0.722
0.720
0.750
0.734
0.742
0.696
0.718
0.704
0.674
0.692
0.706
0.696
0.696
0.714
0.690
0.656
0.652
0.654
0.624
0.656
0.658
0.682
0.668
0.706
0.730
0.678
0.666
0.676
0.674
0.646
0.672
0.678
0.688
0.666
0.724
0.712
0.652
0.640
0.656
0.688
0.684
0.734
0.786
0.708
0.674
0.690
0.676
0.632
0.624
0.624
0.624
0.732
0.782
0.744
0.758
0.754
0.682
0.696
0.688
0.666
0.650
0.650
0.628
0.616
0.614
0.598
0.612
0.644
0.644
0.674
0.644
0.660
0.662
0.660
0.654
0.666
0.660
0.664
0.674
0.654
0.658
0.670
0.648
0.652
0.670
0.742
0.656
0.680
0.698
0.658
0.670
0.696
0.668
0.702
0.722
0.696
0.666
0.690
0.700
0.646
0.686
0.674
0.660
0.696
0.726
0.752
0.778
0.690
0.698
0.694
0.658
0.660
0.680
0.722
0.702
0.814
0.894
0.780
0.772
0.766
0.702
0.718
0.740
0.706
0.730
0.754
0.712
0.782
0.844
0.760
0.774
0.752
0.686
0.712
0.710
0.684
0.738
0.736
0.762
0.782
0.708
0.744
0.738
0.696
0.740
0.726
0.688
0.676
0.678
0.728
0.710
0.746
0.772
0.744
0.724
0.726
0.738
0.668
0.682
0.678
0.640
0.668
0.670
0.710
0.658
0.686
0.702
0.684
0.664
0.700
0.744
0.684
0.700
0.688
0.658
0.662
0.660
0.618
0.636
0.648
0.684
0.678
0.760
0.766
0.702
0.708
0.668
0.676
0.704
0.770
0.678
0.652
0.620
0.648
0.638
0.622
0.592
0.586
0.570
0.562
0.556
0.546
0.544
0.540
0.538
0.538
0.542
0.542
0.542
0.544
0.552
0.542
0.546
0.540
0.548
0.548
0.550
0.548
0.556
0.554
0.546
0.548
0.540
0.534
0.550
0.562
0.592
0.622
0.612
0.610
0.586
0.582
0.572
0.566
0.560
0.568
0.568
0.584
0.598
0.610
0.636
0.646
0.598
0.604
0.590
0.580
0.572
0.576
0.572
0.582
0.592
0.614
0.606
0.616
0.626
0.638
0.624
0.628
0.630
0.628
0.616
0.626
0.636
0.612
0.646
0.672
0.634
0.648
0.636
0.612
0.596
0.602
0.610
0.604
0.610
0.626
0.638
0.660
0.640
0.648
0.668
0.644
0.630
0.632
0.626
0.618
0.612
0.626
0.662
0.658
0.674
0.706
0.692
0.658
0.680
0.670
0.640
0.644
0.656
0.646
0.624
0.636
0.634
0.622
0.612
0.624
0.616
0.606
0.596
0.582
0.588
0.604
0.616
0.624
0.618
0.660
0.708
0.650
0.644
0.648
0.632
0.628
0.644
0.634
0.628
0.642
0.656
0.652
0.638
0.626
0.600
0.630
0.600
0.596
0.612
0.642
0.624
0.626
0.628
0.612
0.602
0.608
0.606
0.594
0.594
0.592
0.584
0.576
0.594
0.598
0.626
0.622
0.638
0.654
0.656
0.626
0.648
0.638
0.638
0.630
0.618
0.618
0.632
0.668
0.654
0.668
0.686
0.704
0.682
0.650
0.664
0.678
0.662
0.640
0.662
0.688
0.710
0.660
0.670
0.670
0.652
0.670
0.702
0.674
0.684
0.654
0.634
0.646
0.656
0.658
0.636
0.668
0.678
0.654
0.648
0.670
0.668
0.644
0.640
0.638
0.618
0.592
0.598
0.582
0.570
0.554
0.540
0.544
0.542
0.550
0.556
0.566
0.580
0.590
0.604
0.608
0.630
0.614
0.634
0.632
0.640
0.630
0.648
0.642
0.630
0.636
0.628
0.622
0.646
0.638
0.630
0.672
0.710
0.678
0.696
0.700
0.656
0.656
0.656
0.638
0.628
0.654
0.644
0.646
0.678
0.662
0.622
0.632
0.664
0.676
0.644
0.672
0.704
0.686
0.640
0.614
0.600
0.590
0.594
0.602
0.596
0.600
0.660
0.770
0.666
0.692
0.696
0.664
0.660
0.672
0.644
0.622
0.640
0.662
0.668
0.680
0.698
0.670
0.642
0.638
0.628
0.626
0.630
0.666
0.730
0.692
0.686
0.686
0.666
0.630
0.610
0.598
0.600
0.636
0.672
0.684
0.732
0.708
0.676
0.698
0.692
0.674
0.622
0.612
0.596
0.602
0.620
0.620
0.608
0.644
0.658
0.662
0.632
0.660
0.664
0.666
0.648
0.658
0.664
0.638
0.632
0.662
0.664
0.656
0.648
0.658
0.654
0.628
0.664
0.670
0.650
0.644
0.672
0.682
0.646
0.646
0.636
0.646
0.672
0.678
0.644
0.636
0.650
0.658
0.652
0.674
0.704
0.708
0.696
0.704
0.722
0.742
0.688
0.720
0.726
0.700
0.704
0.716
0.666
0.660
0.636
0.628
0.602
0.600
0.602
0.626
0.634
0.646
0.674
0.700
0.670
0.658
0.630
0.610
0.606
0.602
0.606
0.596
0.586
0.608
0.654
0.786
0.738
0.766
0.772
0.720
0.700
0.708
0.688
0.662
0.682
0.668
0.706
0.680
0.652
0.624
0.598
0.584
0.576
0.576
0.626
0.698
0.704
0.684
0.646
0.648
0.650
0.694
0.670
0.686
0.720
0.692
0.740
0.724
0.736
0.724
0.688
0.702
0.692
0.654
0.608
0.612
0.606
0.606
0.622
0.636
0.630
0.768
0.750
0.736
0.650
0.678
0.672
0.656
0.612
0.618
0.626
0.644
0.652
0.654
0.660
0.630
0.638
0.616
0.630
0.626
0.630
0.630
0.606
0.612
0.616
0.622
0.620
0.636
0.660
0.628
0.648
0.630
0.612
0.616
0.626
0.604
0.614
0.644
0.638
0.628
0.688
0.740
0.738
0.770
0.730
0.706
0.706
0.674
0.692
0.696
0.676
0.642
0.676
0.688
0.700
0.746
0.732
0.768
0.710
0.724
0.736
0.708
0.708
0.728
0.760
0.772
0.752
0.754
0.732
0.668
0.674
0.624
0.624
0.682
0.732
0.822
0.798
0.812
0.750
0.758
0.782
0.778
0.706
0.736
0.748
0.730
0.688
0.732
0.732
0.686
0.726
0.680
0.732
0.754
0.742
0.714
0.750
0.710
0.682
0.718
0.734
0.722
0.702
0.742
0.760
0.738
0.738
0.698
0.688
0.690
0.688
0.632
0.610
0.620
0.634
0.640
0.644
0.668
0.722
0.712
0.692
0.726
0.748
0.704
0.672
0.692
0.666
0.706
0.770
0.722
0.714
0.750
0.752
0.708
0.698
0.708
0.720
0.692
0.714
0.674
0.662
0.696
0.706
0.696
0.724
0.710
0.734
0.692
0.652
0.650
0.640
0.658
0.638
0.646
0.664
0.656
0.644
0.668
0.690
0.710
0.710
0.770
0.750
0.700
0.724
0.732
0.718
0.706
0.702
0.674
0.696
0.668
0.694
0.718
0.722
0.690
0.728
0.738
0.700
0.716
0.716
0.730
0.688
0.728
0.708
0.690
0.724
0.732
0.700
0.724
0.758
0.718
0.662
0.674
0.678
0.688
0.666
0.630
0.618
0.614
0.600
0.614
0.694
0.752
0.754
0.742
0.716
0.718
0.746
0.738
0.682
0.694
0.706
0.726
0.678
0.712
0.742
0.732
0.710
0.752
0.788
0.734
0.702
0.730
0.732
0.724
0.726
0.800
0.852
0.778
0.820
0.814
0.732
0.760
0.748
0.692
0.722
0.720
0.700
0.672
0.732
0.754
0.724
0.704
0.738
0.740
0.686
0.722
0.728
0.684
0.730
0.740
0.710
0.710
0.730
0.720
0.704
0.744
0.752
0.688
0.680
0.688
0.622
0.644
0.634
0.598
0.616
0.626
0.608
0.602
0.590
0.598
0.594
0.698
0.700
0.748
0.764
0.740
0.680
0.702
0.662
0.650
0.636
0.660
0.710
0.722
0.698
0.748
0.760
0.746
0.698
0.750
0.758
0.706
0.678
0.710
0.706
0.688
0.752
0.778
0.730
0.738
0.754
0.736
0.702
0.736
0.712
0.678
0.642
0.624
0.602
0.604
0.716
0.744
0.754
0.772
0.740
0.744
0.672
0.696
0.688
0.638
0.614
0.610
0.586
0.606
0.604
0.604
0.614
0.604
0.580
0.580
0.576
0.572
0.566
0.572
0.566
0.566
0.548
0.550
0.542
0.542
0.540
0.546
0.530
0.528
0.534
0.536
0.532
0.538
0.546
0.550
0.556
0.582
0.604
0.614
0.586
0.580
0.568
0.558
0.556
0.560
0.564
0.580
0.602
0.620
0.600
0.648
0.634
0.696
0.716
0.722
0.734
0.724
0.670
0.678
0.682
0.682
0.652
0.622
0.638
0.640
0.650
0.626
0.642
0.674
0.716
0.696
0.704
0.686
0.732
0.700
0.696
0.680
0.634
0.616
0.620
0.634
0.628
0.702
0.790
0.738
0.708
0.772
0.726
0.766
0.838
0.896
0.812
0.774
0.722
0.700
0.704
0.686
0.662
0.646
0.626
0.652
0.640
0.640
0.626
0.648
0.688
0.784
0.682
0.688
0.706
0.696
0.650
0.650
0.632
0.676
0.636
0.630
0.612
0.610
0.624
0.634
0.664
0.672
0.750
0.752
0.770
0.770
0.738
0.678
0.700
0.700
0.694
0.654
0.660
0.662
0.688
0.766
0.672
0.690
0.696
0.674
0.670
0.664
0.674
0.676
0.672
0.678
0.668
0.682
0.658
0.614
0.606
0.620
0.684
0.746
0.732
0.666
0.646
0.636
0.606
0.614
0.618
0.610
0.612
0.600
0.590
0.582
0.568
0.572
0.562
0.562
0.564
0.592
0.666
0.688
0.676
0.658
0.634
0.594
0.594
0.584
0.590
0.610
0.654
0.700
0.736
0.704
0.660
0.614
0.598
0.576
0.560
0.558
0.538
0.548
0.554
0.562
0.576
0.588
0.590
0.584
0.586
0.574
0.568
0.556
0.546
0.534
0.538
0.536
0.534
0.548
0.568
0.576
0.564
0.570
0.584
0.620
0.658
0.680
0.656
0.634
0.596
0.570
0.564
0.558
0.570
0.600
0.622
0.726
0.762
0.730
0.716
0.708
0.674
0.644
0.622
0.600
0.582
0.570
0.566
0.574
0.570
0.606
0.700
0.770
0.700
0.686
0.680
0.692
0.664
0.654
0.610
0.588
0.576
0.598
0.694
0.772
0.786
0.750
0.738
0.736
0.714
0.704
0.656
0.662
0.634
0.654
0.714
0.712
0.728
0.696
0.638
0.608
0.586
0.570
0.578
0.590
0.628
0.684
0.758
0.736
0.694
0.620
0.626
0.612
0.614
0.604
0.596
0.626
0.636
0.696
0.812
0.792
0.728
0.716
0.710
0.662
0.670
0.682
0.684
0.724
0.700
0.656
0.664
0.638
0.660
0.650
0.616
0.660
0.756
0.754
0.740
0.726
0.718
0.708
0.702
0.694
0.694
0.690
0.692
0.700
0.714
0.684
0.694
0.716
0.740
0.678
0.716
0.708
0.690
0.696
0.714
0.724
0.666
0.632
0.648
0.682
0.744
0.750
0.744
0.744
0.746
0.734
0.722
0.702
0.700
0.700
0.716
0.662
0.686
0.726
0.758
0.760
0.752
0.710
0.666
0.670
0.668
0.652
0.640
0.640
0.660
0.698
0.762
0.744
0.748
0.746
0.732
0.720
0.660
0.644
0.620
0.628
0.668
0.666
0.692
0.744
0.760
0.748
0.686
0.700
0.718
0.714
0.672
0.680
0.702
0.712
0.676
0.668
0.686
0.716
0.696
0.670
0.686
0.702
0.718
0.678
0.696
0.710
0.714
0.668
0.666
0.694
0.694
0.704
0.670
0.694
0.696
0.712
0.682
0.690
0.706
0.718
0.690
0.696
0.692
0.682
0.648
0.640
0.632
0.632
0.662
0.672
0.646
0.660
0.658
0.660
0.624
0.660
0.636
0.624
0.642
0.650
0.638
0.630
0.660
0.718
0.672
0.666
0.678
0.700
0.660
0.646
0.670
0.682
0.734
0.692
0.682
0.696
0.752
0.736
0.678
0.696
0.720
0.716
0.688
0.724
0.742
0.694
0.720
0.758
0.700
0.678
0.702
0.724
0.724
0.712
0.706
0.666
0.654
0.688
0.708
0.676
0.680
0.714
0.718
0.662
0.650
0.632
0.620
0.642
0.648
0.682
0.664
0.628
0.608
0.608
0.604
0.618
0.652
0.688
0.708
0.682
0.670
0.654
0.634
0.620
0.610
0.608
0.584
0.576
0.586
0.598
0.622
0.622
0.636
0.670
0.768
0.794
0.776
0.700
0.666
0.660
0.644
0.650
0.634
0.690
0.640
0.688
0.706
0.804
0.726
0.702
0.702
0.712
0.718
0.708
0.672
0.678
0.666
0.646
0.610
0.582
0.576
0.562
0.558
0.564
0.588
0.758
0.800
0.724
0.682
0.630
0.624
0.606
0.602
0.600
0.594
0.616
0.652
0.656
0.616
0.618
0.582
0.606
0.604
0.604
0.638
0.594
0.616
0.644
0.688
0.702
0.676
0.616
0.604
0.602
0.602
0.626
0.656
0.726
0.714
0.810
0.776
0.780
0.718
0.686
0.722
0.708
0.702
0.672
0.764
0.794
0.780
0.850
0.838
0.698
0.704
0.720
0.754
0.860
0.844
0.774
0.818
0.824
0.828
0.822
0.766
0.734
0.682
0.716
0.656
0.610
0.620
0.642
0.746
0.830
0.736
0.768
0.770
0.726
0.718
0.732
0.738
0.730
0.682
0.716
0.696
0.644
0.674
0.658
0.746
0.762
0.682
0.724
0.714
0.674
0.638
0.636
0.628
0.628
0.620
0.660
0.726
0.790
0.748
0.678
0.666
0.686
0.652
0.656
0.654
0.678
0.710
0.744
0.678
0.706
0.710
0.680
0.654
0.662
0.710
0.668
0.740
0.722
0.670
0.638
0.630
0.598
0.606
0.604
0.634
0.684
0.700
0.728
0.668
0.664
0.674
0.706
0.660
0.676
0.692
0.716
0.652
0.696
0.672
0.716
0.636
0.602
0.606
0.574
0.620
0.614
0.590
0.590
0.608
0.598
0.606
0.584
0.574
0.554
0.552
0.556
0.538
0.550
0.550
0.536
0.536
0.534
0.536
0.536
0.538
0.532
0.536
0.536
0.538
0.542
0.542
0.546
0.548
0.548
0.544
0.550
0.552
0.548
0.546
0.536
0.536
0.540
0.534
0.530
0.540
0.546
0.562
0.562
0.590
0.596
0.602
0.604
0.590
0.582
0.588
0.588
0.600
0.594
0.606
0.618
0.620
0.628
0.594
0.596
0.616
0.684
0.728
0.718
0.692
0.744
0.790
0.752
0.704
0.702
0.680
0.662
0.610
0.600
0.626
0.668
0.790
0.712
0.702
0.716
0.720
0.686
0.678
0.668
0.634
0.608
0.612
0.626
0.610
0.620
0.664
0.824
0.756
0.720
0.768
0.738
0.752
0.694
0.704
0.706
0.706
0.674
0.658
0.682
0.672
0.656
0.650
0.652
0.654
0.704
0.714
0.678
0.668
0.686
0.674
0.698
0.692
0.716
0.676
0.658
0.662
0.660
0.636
0.642
0.642
0.634
0.626
0.642
0.660
0.678
0.680
0.644
0.658
0.658
0.714
0.660
0.710
0.722
0.738
0.674
0.698
0.704
0.676
0.662
0.724
0.708
0.678
0.706
0.718
0.688
0.720
0.726
0.702
0.670
0.698
0.694
0.710
0.660
0.690
0.688
0.666
0.696
0.690
0.664
0.662
0.654
0.690
0.648
0.632
0.682
0.730
0.674
0.732
0.718
0.696
0.662
0.636
0.656
0.672
0.708
0.696
0.678
0.692
0.704
0.686
0.660
0.688
0.688
0.708
0.660
0.672
0.682
0.686
0.664
0.686
0.708
0.680
0.662
0.674
0.676
0.676
0.658
0.636
0.628
0.596
0.608
0.622
0.642
0.632
0.640
0.654
0.658
0.680
0.624
0.602
0.602
0.624
0.656
0.680
0.654
0.702
0.702
0.708
0.636
0.628
0.620
0.628
0.604
0.604
0.624
0.682
0.710
0.658
0.686
0.690
0.680
0.652
0.646
0.648
0.660
0.636
0.644
0.664
0.676
0.660
0.644
0.654
0.652
0.680
0.642
0.656
0.668
0.662
0.654
0.666
0.670
0.686
0.664
0.646
0.652
0.674
0.692
0.680
0.654
0.682
0.686
0.678
0.646
0.660
0.668
0.678
0.656
0.676
0.700
0.722
0.678
0.680
0.684
0.702
0.654
0.644
0.666
0.672
0.694
0.700
0.672
0.664
0.666
0.668
0.662
0.650
0.660
0.676
0.698
0.660
0.672
0.682
0.696
0.680
0.650
0.662
0.672
0.670
0.654
0.680
0.686
0.684
0.676
0.696
0.700
0.668
0.686
0.700
0.690
0.658
0.672
0.682
0.678
0.658
0.670
0.684
0.708
0.672
0.674
0.704
0.712
0.680
0.664
0.696
0.710
0.684
0.668
0.690
0.702
0.684
0.692
0.702
0.718
0.700
0.688
0.722
0.740
0.722
0.698
0.710
0.708
0.684
0.670
0.706
0.706
0.692
0.680
0.700
0.724
0.690
0.676
0.696
0.702
0.682
0.694
0.726
0.744
0.698
0.712
0.724
0.696
0.672
0.684
0.712
0.700
0.668
0.688
0.668
0.662
0.668
0.664
0.630
0.640
0.656
0.710
0.728
0.718
0.638
0.658
0.602
0.564
0.582
0.578
0.588
0.582
0.580
0.572
0.570
0.562
0.558
0.546
0.544
0.550
0.542
0.534
0.526
0.524
0.522
0.520
0.516
0.512
0.510
0.510
0.504
0.502
0.512
0.510
0.522
0.536
0.562
0.560
0.570
0.578
0.578
0.568
0.558
0.550
0.574
0.566
0.582
0.578
0.574
0.584
0.606
0.600
0.586
0.586
0.566
0.554
0.554
0.546
0.546
0.552
0.556
0.558
0.568
0.572
0.570
0.566
0.558
0.550
0.564
0.582
0.586
0.588
0.606
0.614
0.602
0.612
0.616
0.614
0.596
0.606
0.612
0.608
0.608
0.604
0.602
0.616
0.640
0.632
0.642
0.658
0.648
0.652
0.698
0.688
0.674
0.678
0.674
0.658
0.668
0.650
0.628
0.636
0.634
0.642
0.660
0.690
0.656
0.674
0.666
0.646
0.656
0.634
0.624
0.620
0.616
0.636
0.664
0.614
0.638
0.616
0.600
0.586
0.578
0.576
0.566
0.550
0.548
0.544
0.546
0.548
0.558
0.574
0.586
0.602
0.640
0.638
0.618
0.618
0.598
0.592
0.586
0.580
0.578
0.576
0.580
0.572
0.568
0.572
0.590
0.612
0.628
0.658
0.646
0.660
0.622
0.630
0.620
0.620
0.632
0.646
0.652
0.674
0.688
0.654
0.648
0.646
0.638
0.656
0.636
0.620
0.606
0.586
0.578
0.566
0.562
0.600
0.890
0.752
0.738
0.750
0.712
0.680
0.678
0.656
0.636
0.586
0.578
0.580
0.586
0.598
0.602
0.610
0.640
0.630
0.632
0.630
0.652
0.648
0.622
0.642
0.652
0.632
0.616
0.622
0.632
0.662
0.666
0.684
0.726
0.676
0.704
0.718
0.680
0.658
0.650
0.660
0.656
0.702
0.756
0.774
0.804
0.780
0.702
0.702
0.702
0.670
0.668
0.678
0.672
0.672
0.682
0.686
0.668
0.678
0.678
0.666
0.668
0.676
0.656
0.652
0.652
0.618
0.620
0.590
0.572
0.596
0.640
0.702
0.722
0.702
0.720
0.702
0.656
0.644
0.642
0.602
0.578
0.572
0.578
0.594
0.600
0.608
0.674
0.768
0.708
0.668
0.684
0.680
0.664
0.662
0.670
0.664
0.670
0.686
0.686
0.672
0.678
0.694
0.692
0.702
0.754
0.708
0.696
0.702
0.672
0.652
0.658
0.654
0.646
0.654
0.676
0.656
0.676
0.664
0.658
0.682
0.654
0.622
0.588
0.576
0.584
0.604
0.654
0.646
0.696
0.742
0.714
0.690
0.710
0.694
0.664
0.676
0.664
0.644
0.658
0.654
0.686
0.676
0.708
0.682
0.684
0.728
0.722
0.690
0.676
0.690
0.710
0.680
0.704
0.710
0.726
0.710
0.714
0.724
0.706
0.704
0.722
0.734
0.728
0.804
0.730
0.686
0.696
0.680
0.654
0.670
0.664
0.666
0.692
0.692
0.686
0.704
0.708
0.690
0.692
0.734
0.726
0.684
0.698
0.692
0.676
0.678
0.690
0.684
0.680
0.708
0.706
0.686
0.718
0.706
0.690
0.726
0.738
0.700
0.656
0.658
0.634
0.684
0.736
0.656
0.612
0.600
0.604
0.608
0.608
0.608
0.620
0.612
0.602
0.610
0.602
0.586
0.580
0.584
0.590
0.594
0.586
0.570
0.580
0.584
0.580
0.590
0.586
0.590
0.588
0.602
0.628
0.634
0.630
0.632
0.630
0.642
0.628
0.628
0.646
0.636
0.644
0.628
0.636
0.670
0.694
0.666
0.684
0.712
0.654
0.636
0.646
0.632
0.630
0.630
0.642
0.652
0.648
0.638
0.632
0.628
0.630
0.630
0.654
0.642
0.650
0.640
0.650
0.630
0.626
0.622
0.620
0.614
0.614
0.624
0.656
0.648
0.640
0.658
0.660
0.642
0.658
0.642
0.652
0.678
0.682
0.658
0.654
0.642
0.620
0.618
0.632
0.658
0.662
0.706
0.748
0.704
0.686
0.688
0.668
0.654
0.658
0.658
0.650
0.646
0.658
0.656
0.648
0.658
0.676
0.698
0.668
0.682
0.676
0.656
0.644
0.634
0.668
0.714
0.702
0.680
0.686
0.692
0.672
0.654
0.656
0.666
0.660
0.640
0.640
0.636
0.638
0.664
0.690
0.682
0.682
0.714
0.718
0.676
0.676
0.692
0.694
0.688
0.698
0.696
0.680
0.666
0.676
0.684
0.652
0.652
0.662
0.650
0.644
0.650
0.668
0.660
0.650
0.650
0.678
0.694
0.668
0.664
0.680
0.696
0.666
0.660
0.680
0.682
0.658
0.662
0.660
0.656
0.638
0.640
0.650
0.632
0.642
0.632
0.620
0.622
0.620
0.624
0.590
0.582
0.592
0.612
0.632
0.620
0.630
0.610
0.602
0.604
0.606
0.608
0.614
0.626
0.638
0.624
0.642
0.632
0.626
0.624
0.634
0.630
0.628
0.634
0.658
0.702
0.708
0.692
0.716
0.708
0.668
0.672
0.670
0.664
0.652
0.664
0.652
0.634
0.658
0.672
0.662
0.712
0.710
0.672
0.668
0.674
0.656
0.660
0.668
0.682
0.656
0.660
0.666
0.666
0.678
0.698
0.690
0.684
0.688
0.694
0.672
0.680
0.700
0.678
0.668
0.686
0.694
0.662
0.664
0.650
0.670
0.706
0.674
0.684
0.704
0.688
0.680
0.692
0.686
0.662
0.678
0.686
0.672
0.674
0.684
0.698
0.684
0.702
0.716
0.678
0.700
0.716
0.690
0.688
0.718
0.708
0.678
0.702
0.702
0.684
0.686
0.696
0.680
0.694
0.660
0.658
0.654
0.652
0.626
0.600
0.596
0.598
0.604
0.606
0.614
0.634
0.654
0.674
0.696
0.706
0.692
0.660
0.624
0.606
0.604
0.614
0.608
0.630
0.642
0.632
0.630
0.628
0.632
0.620
0.648
0.680
0.688
0.660
0.670
0.662
0.650
0.664
0.662
0.650
0.658
0.660
0.632
0.640
0.642
0.644
0.656
0.682
0.690
0.656
0.652
0.652
0.636
0.626
0.634
0.642
0.626
0.642
0.676
0.680
0.728
0.706
0.708
0.670
0.664
0.670
0.662
0.648
0.666
0.676
0.660
0.664
0.680
0.678
0.666
0.684
0.680
0.656
0.670
0.680
0.650
0.652
0.660
0.646
0.640
0.660
0.664
0.654
0.680
0.694
0.670
0.684
0.684
0.658
0.656
0.664
0.654
0.642
0.652
0.662
0.654
0.666
0.674
0.666
0.668
0.680
0.670
0.650
0.642
0.636
0.636
0.640
0.672
0.678
0.658
0.688
0.734
0.688
0.690
0.698
0.674
0.660
0.672
0.660
0.644
0.658
0.666
0.658
0.680
0.688
0.668
0.662
0.686
0.676
0.656
0.678
0.682
0.668
0.678
0.680
0.670
0.662
0.670
0.674
0.652
0.670
0.688
0.684
0.682
0.702
0.696
0.670
0.684
0.678
0.668
0.654
0.672
0.668
0.662
0.674
0.666
0.660
0.676
0.676
0.676
0.684
0.702
0.714
0.680
0.692
0.692
0.674
0.654
0.666
0.648
0.636
0.652
0.648
0.650
0.698
0.712
0.718
0.704
0.728
0.722
0.688
0.670
0.678
0.664
0.656
0.678
0.686
0.688
0.692
0.724
0.702
0.714
0.722
0.686
0.678
0.700
0.690
0.664
0.684
0.684
0.660
0.680
0.680
0.660
0.682
0.686
0.668
0.684
0.662
0.646
0.642
0.636
0.646
0.694
0.672
0.666
0.678
0.682
0.660
0.684
0.692
0.686
0.708
0.716
0.730
0.704
0.714
0.710
0.686
0.700
0.708
0.684
0.680
0.702
0.702
0.694
0.732
0.710
0.678
0.706
0.708
0.688
0.704
0.700
0.674
0.680
0.696
0.678
0.684
0.698
0.682
0.674
0.696
0.688
0.692
0.710
0.676
0.670
0.670
0.652
0.664
0.658
0.640
0.662
0.704
0.690
0.698
0.706
0.670
0.680
0.652
0.640
0.612
0.626
0.638
0.680
0.704
0.660
0.626
0.612
0.608
0.642
0.654
0.644
0.648
0.612
0.608
0.612
0.598
0.580
0.588
0.594
0.600
0.628
0.668
0.678
0.634
0.636
0.640
0.664
0.630
0.642
0.646
0.660
0.644
0.658
0.686
0.688
0.654
0.694
0.678
0.652
0.676
0.676
0.668
0.642
0.652
0.668
0.660
0.668
0.706
0.678
0.660
0.654
0.658
0.642
0.656
0.694
0.658
0.632
0.636
0.640
0.664
0.648
0.674
0.678
0.680
0.666
0.690
0.702
0.676
0.666
0.662
0.646
0.644
0.662
0.686
0.660
0.648
0.660
0.652
0.642
0.662
0.678
0.660
0.646
0.648
0.670
0.656
0.668
0.696
0.684
0.670
0.686
0.686
0.676
0.672
0.670
0.670
0.660
0.684
0.682
0.662
0.656
0.660
0.674
0.662
0.656
0.678
0.674
0.656
0.678
0.682
0.664
0.662
0.680
0.690
0.674
0.672
0.682
0.690
0.676
0.652
0.664
0.676
0.674
0.664
0.682
0.678
0.650
0.650
0.642
0.626
0.610
0.612
0.614
0.608
0.606
0.602
0.588
0.574
0.562
0.556
0.556
0.556
0.570
0.574
0.584
0.598
0.612
0.634
0.618
0.624
0.630
0.630
0.634
0.634
0.652
0.640
0.644
0.642
0.640
0.632
0.632
0.676
0.862
0.844
0.752
0.788
0.718
0.696
0.718
0.728
0.712
0.750
0.780
0.782
0.746
0.746
0.746
0.746
0.706
0.736
0.754
0.744
0.724
0.766
0.786
0.738
0.690
0.704
0.700
0.692
0.694
0.742
0.808
0.746
0.816
0.778
0.744
0.766
0.744
0.690
0.690
0.700
0.690
0.680
0.686
0.670
0.666
0.642
0.646
0.654
0.654
0.680
0.702
0.692
0.686
0.698
0.710
0.680
0.672
0.696
0.700
0.682
0.686
0.712
0.718
0.706
0.700
0.718
0.730
0.702
0.696
0.712
0.722
0.702
0.692
0.716
0.702
0.684
0.724
0.732
0.714
0.694
0.708
0.696
0.696
0.728
0.714
0.690
0.712
0.704
0.690
0.696
0.708
0.696
0.684
0.700
0.716
0.682
0.700
0.730
0.718
0.698
0.702
0.688
0.668
0.690
0.718
0.702
0.694
0.714
0.708
0.694
0.716
0.714
0.690
0.694
0.696
0.678
0.672
0.686
0.690
0.686
0.670
0.688
0.688
0.662
0.678
0.676
0.660
0.656
0.662
0.680
0.676
0.674
0.708
0.704
0.680
0.686
0.690
0.680
0.676
0.694
0.680
0.668
0.686
0.702
0.690
0.712
0.722
0.700
0.700
0.714
0.696
0.690
0.712
0.712
0.696
0.676
0.694
0.702
0.688
0.704
0.720
0.700
0.682
0.708
0.702
0.692
0.686
0.708
0.694
0.694
0.716
0.724
0.720
0.692
0.652
0.630
0.630
0.624
0.646
0.688
0.686
0.696
0.686
0.708
0.676
0.648
0.642
0.656
0.654
0.660
0.712
0.790
0.720
0.692
0.698
0.688
0.666
0.672
0.674
0.640
0.640
0.590
0.572
0.570
0.574
0.572
0.572
0.556
0.556
0.558
0.560
0.556
0.562
0.550
0.558
0.564
0.566
0.568
0.564
0.578
0.596
0.630
0.704
0.644
0.660
0.650
0.650
0.646
0.656
0.658
0.692
0.802
0.808
0.794
0.702
0.710
0.750
0.768
0.764
0.932
0.840
0.798
0.754
0.714
0.750
0.708
0.698
0.726
0.730
0.702
0.746
0.772
0.766
0.728
0.776
0.810
0.766
0.724
0.752
0.796
0.832
0.738
0.752
0.782
0.810
0.722
0.782
0.788
0.796
0.718
0.756
0.788
0.772
0.732
0.798
0.800
0.726
0.722
0.776
0.752
0.698
0.736
0.756
0.752
0.676
0.682
0.682
0.662
0.696
0.710
0.728
0.746
0.686
0.692
0.704
0.720
0.710
0.674
0.696
0.740
0.796
0.738
0.776
0.840
0.750
0.782
0.792
0.776
0.726
0.768
0.780
0.738
0.744
0.778
0.778
0.748
0.784
0.778
0.750
0.796
0.768
0.720
0.736
0.704
0.684
0.682
0.658
0.694
0.714
0.726
0.698
0.736
0.756
0.766
0.740
0.800
0.800
0.694
0.666
0.726
0.810
0.802
0.786
0.756
0.748
0.778
0.762
0.716
0.726
0.732
0.734
0.712
0.720
0.746
0.732
0.718
0.764
0.750
0.724
0.708
0.730
0.734
0.718
0.756
0.766
0.748
0.738
0.776
0.764
0.712
0.752
0.738
0.716
0.768
0.738
0.692
0.740
0.748
0.746
0.708
0.736
0.750
0.704
0.746
0.782
0.734
0.688
0.706
0.730
0.734
0.748
0.778
0.730
0.698
0.732
0.744
0.706
0.756
0.768
0.698
0.240
0.488
0.712
0.736
0.686
0.730
0.732
0.728
0.720
0.738
0.730
0.734
0.712
0.666
0.680
0.658
0.612
0.596
0.230
0.350
0.588
0.608
0.806
0.712
0.676
0.696
0.676
0.664
0.686
0.664
0.634
0.628
0.616
0.660
0.698
0.728
0.668
0.676
0.660
0.648
0.630
0.630
0.644
0.672
0.664
0.648
0.678
0.674
0.658
0.630
0.630
0.648
0.792
0.786
0.644
0.618
0.606
0.632
0.616
0.590
0.588
0.582
0.572
0.560
0.554
0.548
0.542
0.536
0.530
0.528
0.522
0.520
0.514
0.514
0.512
0.510
0.506
0.516
0.508
0.508
0.504
0.514
0.508
0.506
0.504
0.512
0.506
0.510
0.504
0.506
0.504
0.502
0.502
0.512
0.510
0.524
0.522
0.520
0.526
0.520
0.520
0.522
0.524
0.540
0.560
0.578
0.568
0.560
0.568
0.596
0.598
0.590
0.576
0.584
0.596
0.612
0.598
0.600
0.614
0.632
0.614
0.610
0.596
0.596
0.610
0.614
0.596
0.594
0.600
0.592
0.574
0.574
0.568
0.598
0.626
0.648
0.654
0.644
0.654
0.638
0.604
0.592
0.588
0.588
0.592
0.582
0.588
0.600
0.762
0.730
0.654
0.626
0.632
0.660
0.644
0.630
0.620
0.602
0.594
0.578
0.582
0.598
0.628
0.692
0.718
0.712
0.692
0.678
0.648
0.652
0.628
0.604
0.590
0.582
0.576
0.568
0.568
0.566
0.558
0.564
0.564
0.556
0.562
0.580
0.612
0.612
0.598
0.602
0.616
0.630
0.628
0.650
0.674
0.640
0.638
0.666
0.684
0.666
0.660
0.684
0.722
0.662
0.634
0.630
0.610
0.598
0.626
0.636
0.606
0.602
0.602
0.608
0.614
0.602
0.614
0.618
0.664
0.648
0.640
0.650
0.674
0.702
0.664
0.656
0.646
0.652
0.632
0.658
0.680
0.686
0.668
0.668
0.656
0.660
0.636
0.616
0.624
0.624
0.600
0.590
0.604
0.594
0.592
0.578
0.576
0.562
0.564
0.580
0.586
0.586
0.590
0.604
0.598
0.586
0.590
0.590
0.606
0.594
0.616
0.620
0.608
0.596
0.592
0.600
0.610
0.620
0.626
0.616
0.648
0.644
0.646
0.650
0.654
0.682
0.676
0.678
0.726
0.694
0.670
0.672
0.662
0.656
0.640
0.608
0.600
0.588
0.594
0.614
0.620
0.608
0.590
0.588
0.586
0.586
0.576
0.564
0.562
0.558
0.560
0.580
0.564
0.574
0.588
0.588
0.576
0.574
0.578
0.574
0.576
0.570
0.564
0.558
0.560
0.572
0.576
0.580
0.586
0.584
0.566
0.550
0.576
0.592
0.632
0.628
0.626
0.612
0.590
0.578
0.572
0.568
0.566
0.576
0.590
0.598
0.636
0.632
0.642
0.638
0.630
0.622
0.636
0.614
0.604
0.592
0.594
0.580
0.570
0.568
0.580
0.584
0.590
0.580
0.578
0.580
0.576
0.576
0.576
0.566
0.564
0.560
0.574
0.560
0.570
0.576
0.592
0.568
0.570
0.566
0.558
0.572
0.560
0.550
0.546
0.542
0.532
0.534
0.540
0.548
0.564
0.558
0.562
0.564
0.566
0.574
0.574
0.572
0.562
0.556
0.546
0.546
0.546
0.548
0.546
0.556
0.568
0.578
0.620
0.608
0.598
0.592
0.584
0.580
0.560
0.548
0.538
0.540
0.542
0.532
0.604
0.562
0.564
0.552
0.560
0.564
0.558
0.558
0.556
0.554
0.544
0.544
0.542
0.550
0.564
0.556
0.556
0.558
0.564
0.578
0.580
0.566
0.588
0.614
0.602
0.600
0.606
0.606
0.602
0.592
0.590
0.584
0.576
0.568
0.576
0.594
0.606
0.606
0.610
0.616
0.638
0.616
0.594
0.588
0.598
0.614
0.606
0.584
0.588
0.580
0.590
0.592
0.590
0.588
0.580
0.580
0.590
0.598
0.602
0.612
0.594
0.584
0.584
0.588
0.600
0.598
0.586
0.578
0.574
0.598
0.600
0.602
0.612
0.624
0.616
0.584
0.576
0.566
0.554
0.542
0.534
0.538
0.544
0.562
0.582
0.590
0.578
0.562
0.558
0.568
0.594
0.630
0.650
0.622
0.614
0.614
0.628
0.612
0.606
0.592
0.600
0.626
0.634
0.704
0.682
0.646
0.656
0.652
0.688
0.674
0.730
0.710
0.686
0.668
0.676
0.680
0.700
0.692
0.646
0.688
0.698
0.638
0.636
0.656
0.682
0.686
0.636
0.630
0.652
0.692
0.742
0.674
0.668
0.680
0.694
0.706
0.694
0.654
0.650
0.666
0.690
0.650
0.628
0.610
0.614
0.622
0.642
0.636
0.626
0.652
0.702
0.692
0.654
0.618
0.602
0.612
0.608
0.622
0.644
0.652
0.624
0.610
0.624
0.678
0.700
0.710
0.700
0.796
0.786
0.746
0.718
0.700
0.706
0.672
0.654
0.726
0.736
0.758
0.746
0.784
0.800
0.774
0.722
0.706
0.694
0.718
0.686
0.700
0.724
0.704
0.654
0.644
0.664
0.678
0.640
0.610
0.592
0.602
0.582
0.586
0.626
0.610
0.624
0.652
0.720
0.682
0.642
0.618
0.594
0.572
0.564
0.554
0.544
0.544
0.538
0.558
0.720
0.920
0.738
0.646
0.622
0.610
0.594
0.586
0.632
0.676
0.674
0.696
0.646
0.618
0.622
0.620
0.636
0.650
0.632
0.614
0.604
0.616
0.642
0.640
0.620
0.620
0.632
0.646
0.630
0.614
0.602
0.610
0.636
0.610
0.592
0.588
0.590
0.618
0.644
0.648
0.648
0.626
0.628
0.626
0.600
0.588
0.586
0.582
0.576
0.592
0.606
0.594
0.592
0.610
0.632
0.702
0.676
0.634
0.624
0.620
0.616
0.608
0.592
0.584
0.614
0.600
0.606
0.638
0.676
0.720
0.706
0.630
0.606
0.596
0.592
0.604
0.590
0.628
0.782
0.810
0.800
0.672
0.632
0.634
0.640
0.632
0.616
0.634
0.636
0.636
0.686
0.774
0.706
0.662
0.668
0.678
0.682
0.660
0.636
0.646
0.650
0.668
0.700
0.682
0.650
0.668
0.670
0.690
0.680
0.684
0.700
0.698
0.622
0.598
0.592
0.592
0.610
0.612
0.606
0.614
0.650
0.666
0.640
0.688
0.732
0.692
0.646
0.608
0.602
0.608
0.620
0.606
0.638
0.640
0.624
0.600
0.596
0.598
0.610
0.646
0.616
0.650
0.858
0.682
0.670
0.646
0.616
0.610
0.600
0.596
0.606
0.608
0.626
0.630
0.628
0.620
0.688
0.742
0.766
0.740
0.734
0.716
0.698
0.662
0.630
0.648
0.714
0.838
0.764
0.692
0.668
0.668
0.680
0.714
0.736
0.682
0.668
0.678
0.674
0.632
0.620
0.628
0.652
0.638
0.644
0.638
0.640
0.608
0.606
0.602
0.614
0.654
0.654
0.676
0.650
0.608
0.614
0.588
0.582
0.590
0.626
0.614
0.646
0.684
0.626
0.632
0.644
0.604
0.582
0.578
0.582
0.598
0.648
0.734
0.724
0.722
0.684
0.676
0.640
0.640
0.704
0.734
0.688
0.686
0.722
0.722
0.728
0.732
0.698
0.662
0.662
0.672
0.690
0.648
0.646
0.684
0.746
0.738
0.680
0.634
0.614
0.616
0.622
0.618
0.608
0.636
0.662
0.688
0.734
0.754
0.764
0.764
0.746
0.734
0.688
0.702
0.726
0.688
0.644
0.612
0.602
0.618
0.644
0.672
0.684
0.672
0.786
0.806
0.688
0.642
0.626
0.620
0.622
0.652
0.690
0.694
0.654
0.662
0.676
0.704
0.694
0.652
0.652
0.676
0.768
0.756
0.738
0.654
0.628
0.620
0.634
0.676
0.652
0.664
0.706
0.716
0.650
0.610
0.594
0.590
0.582
0.592
0.614
0.618
0.624
0.636
0.622
0.646
0.644
0.636
0.632
0.618
0.620
0.608
0.596
0.580
0.576
0.586
0.620
0.638
0.636
0.716
0.790
0.800
0.728
0.714
0.702
0.638
0.620
0.652
0.720
0.922
0.908
0.836
0.720
0.668
0.642
0.626
0.606
0.632
0.680
0.766
0.814
0.768
0.722
0.648
0.632
0.666
0.798
0.882
0.760
0.724
0.774
0.794
0.780
0.698
0.690
0.672
0.684
0.644
0.618
0.612
0.630
0.642
0.640
0.632
0.642
0.658
0.666
0.638
0.612
0.598
0.604
0.616
0.652
0.660
0.632
0.612
0.610
0.608
0.622
0.624
0.594
0.590
0.590
0.604
0.594
0.580
0.584
0.628
0.668
0.642
0.612
0.608
0.614
0.612
0.618
0.618
0.606
0.668
0.692
0.662
0.728
0.704
0.668
0.650
0.674
0.678
0.674
0.634
0.626
0.632
0.644
0.618
0.624
0.634
0.676
0.692
0.712
0.652
0.646
0.646
0.644
0.652
0.614
0.634
0.716
0.768
0.676
0.642
0.636
0.636
0.648
0.678
0.678
0.742
0.770
0.738
0.640
0.604
0.586
0.572
0.568
0.566
0.594
0.664
0.704
0.766
0.706
0.648
0.628
0.624
0.604
0.602
0.600
0.588
0.604
0.614
0.640
0.630
0.604
0.588
0.598
0.600
0.620
0.638
0.610
0.602
0.620
0.644
0.666
0.640
0.616
0.610
0.612
0.630
0.630
0.608
0.648
0.858
0.822
0.718
0.646
0.626
0.634
0.648
0.632
0.654
0.712
0.788
0.818
0.768
0.660
0.634
0.638
0.658
0.722
0.692
0.674
0.690
0.690
0.656
0.768
0.928
0.808
0.724
0.676
0.630
0.612
0.612
0.628
0.666
0.710
0.652
0.664
0.696
0.704
0.724
0.686
0.638
0.634
0.644
0.658
0.668
0.648
0.654
0.668
0.674
0.640
0.628
0.620
0.612
0.612
0.646
0.684
0.708
0.650
0.632
0.628
0.624
0.612
0.606
0.592
0.578
0.572
0.576
0.564
0.568
0.560
0.548
0.554
0.546
0.540
0.530
0.536
0.534
0.544
0.550
0.568
0.572
0.564
0.548
0.552
0.564
0.568
0.556
0.548
0.548
0.546
0.564
0.590
0.592
0.590
0.574
0.548
0.558
0.650
0.722
0.714
0.666
0.640
0.618
0.590
0.578
0.568
0.564
0.564
0.554
0.558
0.556
0.546
0.554
0.556
0.576
0.602
0.604
0.662
0.660
0.640
0.628
0.624
0.612
0.614
0.628
0.622
0.608
0.622
0.614
0.624
0.632
0.616
0.622
0.618
0.604
0.590
0.586
0.586
0.582
0.570
0.568
0.568
0.602
0.636
0.682
0.684
0.662
0.652
0.652
0.682
0.654
0.648
0.654
0.666
0.722
0.712
0.696
0.644
0.616
0.608
0.614
0.634
0.672
0.698
0.688
0.662
0.624
0.608
0.642
0.648
0.652
0.636
0.646
0.630
0.634
0.644
0.674
0.726
0.762
0.762
0.754
0.724
0.692
0.666
0.670
0.710
0.740
0.712
0.680
0.668
0.648
0.646
0.678
0.720
0.728
0.744
0.720
0.710
0.720
0.708
0.690
0.690
0.716
0.742
0.802
0.756
0.742
0.736
0.750
0.750
0.760
0.720
0.710
0.692
0.700
0.670
0.672
0.734
0.714
0.690
0.712
0.730
0.762
0.724
0.748
0.772
0.796
0.738
0.762
0.776
0.742
0.722
0.762
0.780
0.818
0.748
0.774
0.804
0.834
0.732
0.756
0.794
0.776
0.722
0.750
0.766
0.760
0.732
0.774
0.732
0.650
0.664
0.652
0.650
0.646
0.640
0.622
0.622
0.606
0.608
0.646
0.630
0.630
0.640
0.666
0.636
0.638
0.610
0.610
0.602
0.600
0.624
0.636
0.634
0.638
0.662
0.644
0.618
0.630
0.666
0.700
0.724
0.728
0.682
0.664
0.644
0.620
0.620
0.616
0.624
0.644
0.646
0.650
0.670
0.672
0.670
0.652
0.624
0.618
0.612
0.614
0.626
0.628
0.624
0.594
0.588
0.586
0.598
0.610
0.660
0.672
0.672
0.654
0.662
0.674
0.686
0.828
0.706
0.670
0.648
0.646
0.676
0.686
0.690
0.700
0.704
0.652
0.634
0.642
0.690
0.804
0.714
0.680
0.658
0.674
0.686
0.668
0.654
0.662
0.670
0.718
0.750
0.722
0.702
0.666
0.682
0.718
0.710
0.678
0.692
0.730
0.766
0.688
0.690
0.682
0.664
0.654
0.622
0.602
0.604
0.620
0.634
0.660
0.672
0.652
0.634
0.612
0.608
0.626
0.646
0.676
0.670
0.644
0.630
0.658
0.660
0.672
0.736
0.686
0.646
0.660
0.656
0.702
0.720
0.752
0.792
0.836
0.792
0.712
0.662
0.632
0.610
0.626
0.650
0.734
0.684
0.644
0.632
0.616
0.606
0.602
0.608
0.622
0.654
0.648
0.626
0.634
0.688
0.716
0.688
0.684
0.686
0.674
0.676
0.676
0.704
0.680
0.662
0.674
0.688
0.726
0.680
0.680
0.678
0.684
0.656
0.660
0.642
0.616
0.596
0.592
0.574
0.580
0.576
0.570
0.586
0.634
0.660
0.658
0.638
0.690
0.730
0.722
0.632
0.620
0.598
0.626
0.646
0.694
0.676
0.652
0.634
0.606
0.580
0.582
0.574
0.584
0.582
0.580
0.614
0.638
0.646
0.746
0.716
0.786
0.694
0.664
0.656
0.670
0.698
0.698
0.702
0.680
0.640
0.650
0.628
0.612
0.604
0.600
0.598
0.592
0.596
0.600
0.598
0.600
0.616
0.622
0.614
0.608
0.594
0.588
0.592
0.584
0.590
0.606
0.624
0.634
0.754
0.424
0.740
0.626
0.600
0.576
0.556
0.556
0.552
0.550
0.540
0.536
0.542
0.590
0.588
0.598
0.588
0.596
0.582
0.582
0.580
0.576
0.572
0.572
0.566
0.548
0.558
0.566
0.574
0.556
0.556
0.552
0.544
0.550
0.550
0.546
0.542
0.534
0.536
0.532
0.534
0.536
0.596
0.780
0.656
0.634
0.620
0.594
0.594
0.602
0.590
0.584
0.582
0.606
0.608
0.628
0.612
0.618
0.622
0.620
0.620
0.634
0.634
0.616
0.594
0.580
0.580
0.638
0.660
0.614
0.588
0.630
0.628
0.606
0.610
0.652
0.668
0.682
0.762
0.738
0.694
0.648
0.610
0.606
0.600
0.622
0.668
0.704
1.074
0.756
0.718
0.662
0.644
0.612
0.592
0.614
0.596
0.594
0.596
0.604
0.622
0.642
0.630
0.652
0.664
0.660
0.676
0.652
0.640
0.616
0.612
0.614
0.632
0.632
0.616
0.602
0.596
0.606
0.634
0.672
0.690
0.708
0.740
0.770
0.726
0.724
0.680
0.652
0.626
0.610
0.614
0.620
0.636
0.642
0.628
0.610
0.616
0.640
0.628
0.604
0.602
0.608
0.622
0.638
0.628
0.626
0.606
0.594
0.592
0.604
0.644
0.776
0.820
0.788
0.732
0.716
0.666
0.638
0.622
0.610
0.612
0.620
0.658
0.710
0.730
0.672
0.632
0.636
0.618
0.620
0.614
0.608
0.610
0.594
0.580
0.582
0.582
0.586
0.592
0.588
0.606
0.602
0.616
0.622
0.626
0.636
0.636
0.630
0.608
0.594
0.592
0.606
0.602
0.604
0.598
0.580
0.576
0.572
0.556
0.562
0.598
0.630
0.700
0.698
0.674
0.656
0.628
0.612
0.610
0.594
0.586
0.574
0.560
0.540
0.582
0.636
0.710
0.682
0.694
0.682
0.664
0.628
0.608
0.606
0.604
0.598
0.588
0.648
0.666
0.668
0.668
0.654
0.612
0.594
0.588
0.562
0.566
0.558
0.546
0.540
0.548
0.546
0.536
0.546
0.564
0.560
0.554
0.552
0.548
0.536
0.530
0.528
0.526
0.518
0.524
0.536
0.516
0.526
0.558
0.574
0.546
0.558
0.542
0.538
0.542
0.544
0.538
0.542
0.544
0.534
0.534
0.550
0.578
0.608
0.616
0.650
0.658
0.682
0.726
0.656
0.638
0.632
0.628
0.640
0.648
0.612
0.604
0.592
0.594
0.608
0.648
0.676
0.670
0.676
0.678
0.710
0.670
0.686
0.678
0.642
0.638
0.624
0.608
0.610
0.612
0.590
0.590
0.576
0.562
0.578
0.584
0.596
0.606
0.606
0.606
0.644
0.634
0.590
0.590
0.584
0.600
0.658
0.648
0.684
0.670
0.666
0.636
0.614
0.602
0.590
0.586
0.572
0.558
0.546
0.552
0.554
0.584
0.612
0.606
0.592
0.620
0.636
0.616
0.612
0.638
0.702
0.682
0.662
0.642
0.614
0.600
0.592
0.598
0.620
0.586
0.598
0.596
0.588
0.574
0.566
0.560
0.554
0.558
0.592
0.606
0.624
0.634
0.650
0.636
0.648
0.604
0.596
0.590
0.602
0.664
0.708
0.718
0.678
0.678
0.658
0.634
0.606
0.596
0.598
0.602
0.642
0.690
0.698
0.694
0.658
0.650
0.660
0.676
0.620
0.590
0.614
0.620
0.714
0.752
0.710
0.698
0.666
0.616
0.598
0.586
0.566
0.592
0.640
0.674
0.708
0.670
0.628
0.610
0.598
0.600
0.632
0.778
0.792
0.724
0.726
0.714
0.738
0.740
0.748
0.736
0.720
0.686
0.674
0.672
0.662
0.630
0.628
0.718
0.704
0.636
0.608
0.586
0.588
0.608
0.642
0.692
0.716
0.666
0.628
0.614
0.610
0.622
0.610
0.584
0.568
0.564
0.566
0.584
0.614
0.688
0.794
0.800
0.880
0.750
0.716
0.842
0.680
0.656
0.658
0.638
0.638
0.694
0.762
0.800
0.810
0.794
0.694
0.698
0.704
0.716
0.734
0.730
0.722
0.714
0.726
0.676
0.626
0.658
0.656
0.678
0.704
0.722
0.706
0.686
0.680
0.674
0.644
0.636
0.634
0.670
0.734
0.772
0.764
0.758
0.738
0.724
0.726
0.710
0.676
0.644
0.626
0.638
0.682
0.726
0.756
0.746
0.692
0.660
0.644
0.656
0.688
0.694
0.696
0.692
0.690
0.696
0.696
0.684
0.662
0.654
0.660
0.642
0.626
0.616
0.638
0.692
0.792
0.774
0.774
0.762
0.758
0.730
0.696
0.686
0.640
0.618
0.638
0.606
0.628
0.626
0.646
0.660
0.672
0.650
0.630
0.622
0.616
0.624
0.594
0.590
0.574
0.570
0.576
0.580
0.582
0.576
0.570
0.564
0.562
0.572
0.616
0.638
0.678
0.726
0.740
0.728
0.746
0.768
0.720
0.674
0.682
0.676
0.708
0.736
0.706
0.700
0.700
0.652
0.644
0.662
0.672
0.678
0.654
0.630
0.598
0.590
0.586
0.574
0.572
0.574
0.568
0.570
0.572
0.586
0.614
0.662
0.694
0.684
0.690
0.708
0.704
0.708
0.672
0.674
0.670
0.680
0.666
0.656
0.662
0.650
0.646
0.626
0.610
0.594
0.590
0.570
0.578
0.582
0.578
0.576
0.578
0.554
0.538
0.528
0.544
0.560
0.592
0.672
0.726
0.772
0.780
0.746
0.708
0.646
0.654
0.698
0.752
0.726
0.660
0.636
0.614
0.616
0.596
0.592
0.614
0.648
0.662
0.722
0.784
0.912
0.852
0.802
0.728
0.686
0.680
0.640
0.606
0.598
0.624
0.726
0.752
0.812
0.708
0.402
0.280
0.704
0.700
0.670
0.636
0.610
0.582
0.576
0.590
0.596
0.596
0.586
0.584
0.584
0.588
0.572
0.584
0.590
0.612
0.650
0.652
0.612
0.614
0.594
0.598
0.592
0.590
0.582
0.586
0.582
0.586
0.596
0.624
0.662
0.746
0.850
0.862
0.830
0.766
0.728
0.696
0.666
0.638
0.600
0.592
0.584
0.576
0.594
0.668
0.724
0.790
0.832
0.686
0.700
0.722
0.726
0.718
0.656
0.646
0.650
0.694
0.748
0.772
0.804
0.798
0.744
0.716
0.688
0.680
0.644
0.656
0.662
0.678
0.730
0.764
0.862
0.850
0.740
0.692
0.672
0.636
0.612
0.594
0.602
0.586
0.588
0.636
0.662
0.648
0.640
0.752
0.748
0.748
0.746
0.720
0.702
0.680
0.680
0.690
0.728
0.744
0.774
0.774
0.742
0.706
0.710
0.688
0.676
0.694
0.730
0.678
0.654
0.670
0.658
0.670
0.652
0.614
0.600
0.596
0.612
0.632
0.648
0.678
0.702
0.690
0.698
0.664
0.656
0.614
0.588
0.574
0.558
0.580
0.606
0.624
0.670
0.646
0.642
0.616
0.612
0.602
0.566
0.614
0.594
0.592
0.584
0.580
0.580
0.586
0.586
0.606
0.594
0.588
0.588
0.596
0.620
0.646
0.638
0.670
0.672
0.706
0.740
0.688
0.656
0.678
0.682
0.688
0.678
0.638
0.628
0.684
0.692
0.682
0.674
0.662
0.678
0.650
0.620
0.622
0.614
0.626
0.664
0.762
0.954
0.880
0.838
0.774
0.730
0.776
0.756
0.698
0.750
0.730
0.672
0.650
0.662
0.692
0.722
0.720
0.772
0.810
0.814
0.730
0.724
0.730
0.688
0.722
0.748
0.740
0.762
0.742
0.690
0.732
0.756
0.742
0.738
0.740
0.744
0.710
0.738
0.734
0.692
0.724
0.714
0.676
0.698
0.738
0.758
0.706
0.742
0.790
0.846
0.798
0.798
0.742
0.688
0.680
0.680
0.748
0.758
0.824
0.826
0.764
0.762
0.786
0.794
0.730
0.712
0.748
0.772
0.700
0.728
0.738
0.736
0.736
0.798
0.760
0.732
0.756
0.746
0.688
0.702
0.726
0.718
0.672
0.654
0.686
0.704
0.704
0.694
0.744
0.746
0.744
0.722
0.692
0.702
0.702
0.678
0.642
0.658
0.690
0.702
0.702
0.806
0.784
0.730
0.754
0.762
0.732
0.702
0.724
0.680
0.688
0.670
0.628
0.692
0.794
0.778
0.794
0.748
0.732
0.748
0.724
0.706
0.752
0.730
0.742
0.784
0.792
0.796
0.820
0.774
0.692
0.722
0.724
0.684
0.754
0.782
0.772
0.810
0.808
0.722
0.750
0.680
0.642
0.624
0.616
0.618
0.768
0.806
0.820
0.772
0.718
0.690
0.648
0.596
0.594
0.608
0.684
0.848
0.864
0.856
0.856
0.786
0.724
0.744
0.748
0.708
0.708
0.756
0.780
0.716
0.690
0.718
0.740
0.700
0.706
0.746
0.728
0.692
0.746
0.734
0.746
0.790
0.838
0.832
0.756
0.772
0.770
0.722
0.722
0.748
0.770
0.712
0.752
0.760
0.696
0.760
0.794
0.754
0.686
0.762
0.864
0.780
0.744
0.688
0.720
0.644
0.666
0.822
0.808
0.772
0.750
0.678
0.652
0.632
0.608
0.638
0.734
0.782
0.816
0.704
0.670
0.660
0.624
0.598
0.584
0.594
0.656
0.652
0.640
0.616
0.614
0.606
0.616
0.622
0.650
0.626
0.642
0.650
0.640
0.658
0.698
0.710
0.708
0.730
0.752
0.666
0.678
0.672
0.696
0.696
0.742
0.746
0.706
0.642
0.632
0.702
0.906
0.824
0.758
0.720
0.666
0.674
0.682
0.798
0.836
0.702
0.668
0.650
0.628
0.620
0.626
0.720
0.842
0.888
0.840
0.760
0.718
0.700
0.692
0.682
0.676
0.694
0.748
0.750
0.654
0.666
0.704
0.686
0.660
0.660
0.674
0.688
0.610
0.634
0.656
0.648
0.638
0.626
0.608
0.594
0.598
0.614
0.652
0.690
0.728
0.738
0.710
0.682
0.684
0.680
0.628
0.668
0.674
0.752
0.756
0.798
0.778
0.764
0.734
0.722
0.684
0.660
0.700
0.684
0.648
0.734
0.782
0.772
0.746
0.772
0.746
0.696
0.700
0.696
0.698
0.684
0.680
0.690
0.690
0.684
0.664
0.644
0.642
0.634
0.622
0.618
0.630
0.618
0.678
0.716
0.730
0.726
0.726
0.708
0.676
0.696
0.690
0.654
0.690
0.710
0.742
0.688
0.736
0.740
0.694
0.668
0.718
0.748
0.724
0.772
0.776
0.776
0.780
0.736
0.744
0.706
0.648
0.632
0.616
0.818
0.782
0.676
0.654
0.690
0.696
0.714
0.718
0.730
0.724
0.710
0.682
0.698
0.728
0.708
0.700
0.686
0.684
0.624
0.600
0.606
0.598
0.598
0.610
0.654
0.704
0.746
0.730
0.700
0.696
0.652
0.636
0.648
0.662
0.730
0.730
0.726
0.720
0.718
0.724
0.734
0.672
0.704
0.802
0.702
0.710
0.768
0.762
0.670
0.672
0.662
0.676
0.656
0.658
0.672
0.746
0.808
0.762
0.752
0.720
0.720
0.716
0.696
0.710
0.696
0.678
0.668
0.710
0.680
0.680
0.686
0.710
0.720
0.780
0.834
0.792
0.764
0.760
0.734
0.710
0.660
0.676
0.740
0.740
0.826
0.746
0.720
0.778
0.710
0.702
0.692
0.696
0.696
0.688
0.666
0.656
0.692
0.766
0.794
0.778
0.756
0.678
0.684
0.666
0.620
0.604
0.608
0.656
0.726
0.788
0.782
0.770
0.712
0.736
0.728
0.734
0.738
0.710
0.732
0.734
0.746
0.760
0.704
0.728
0.738
0.724
0.748
0.752
0.738
0.764
0.726
0.746
0.734
0.736
0.730
0.702
0.742
0.772
0.712
0.734
0.756
0.778
0.720
0.768
0.764
0.692
0.652
0.658
0.674
0.692
0.694
0.736
0.758
0.774
0.686
0.714
0.666
0.636
0.602
0.590
0.600
0.608
0.640
0.632
0.618
0.660
0.622
0.612
0.636
0.646
0.638
0.616
0.604
0.628
0.638
0.650
0.648
0.630
0.646
0.658
0.656
0.644
0.646
0.662
0.662
0.738
0.802
0.838
0.766
0.676
0.706
0.714
0.736
0.730
0.766
0.814
0.808
0.750
0.700
0.730
0.728
0.762
0.790
0.734
0.714
0.748
0.778
0.796
0.738
0.754
0.754
0.730
0.704
0.756
0.788
0.802
0.756
0.806
0.790
0.720
0.710
0.726
0.724
0.690
0.712
0.716
0.734
0.688
0.732
0.740
0.764
0.718
0.712
0.748
0.758
0.728
0.696
0.726
0.722
0.690
0.674
0.716
0.730
0.716
0.702
0.742
0.756
0.718
0.736
0.750
0.762
0.702
0.720
0.722
0.742
0.686
0.704
0.732
0.760
0.702
0.750
0.746
0.732
0.690
0.670
0.700
0.736
0.762
0.704
0.732
0.768
0.728
0.702
0.720
0.710
0.682
0.666
0.686
0.690
0.702
0.666
0.698
0.724
0.742
0.724
0.712
0.746
0.758
0.686
0.662
0.696
0.704
0.722
0.670
0.682
0.678
0.652
0.642
0.684
0.666
0.648
0.656
0.686
0.698
0.670
0.660
0.692
0.692
0.666
0.730
0.734
0.786
0.712
0.720
0.742
0.762
0.716
0.688
0.732
0.748
0.776
0.708
0.700
0.746
0.748
0.678
0.688
0.746
0.782
0.718
0.744
0.782
0.736
0.736
0.768
0.792
0.740
0.742
0.760
0.702
0.728
0.674
0.656
0.664
0.656
0.626
0.622
0.610
0.612
0.604
0.610
0.622
0.622
0.618
0.634
0.640
0.708
0.762
0.760
0.746
0.736
0.718
0.724
0.734
0.716
0.710
0.740
0.702
0.696
0.710
0.678
0.678
0.684
0.692
0.668
0.676
0.694
0.692
0.688
0.716
0.702
0.694
0.718
0.772
0.736
0.718
0.742
0.714
0.700
0.720
0.720
0.736
0.696
0.688
0.706
0.732
0.720
0.702
0.734
0.728
0.702
0.706
0.730
0.702
0.680
0.686
0.698
0.676
0.680
0.700
0.684
0.670
0.694
0.706
0.706
0.676
0.680
0.700
0.676
0.668
0.678
0.684
0.662
0.656
0.668
0.666
0.656
0.664
0.678
0.668
0.680
0.720
0.758
0.734
0.716
0.732
0.702
0.692
0.698
0.704
0.676
0.706
0.708
0.698
0.698
0.716
0.728
0.706
0.736
0.752
0.718
0.714
0.740
0.714
0.742
0.724
0.688
0.644
0.620
0.616
0.590
0.598
0.602
0.600
0.582
0.572
0.562
0.556
0.550
0.536
0.536
0.526
0.516
0.512
0.512
0.504
0.520
0.544
0.530
0.526
0.516
0.516
0.512
0.510
0.510
0.520
0.530
0.532
0.542
0.562
0.564
0.560
0.562
0.564
0.570
0.566
0.572
0.584
0.586
0.594
0.586
0.586
0.580
0.594
0.608
0.612
0.620
0.660
0.676
0.636
0.650
0.656
0.632
0.630
0.632
0.642
0.644
0.710
0.700
0.640
0.622
0.604
0.606
0.610
0.634
0.742
0.964
0.762
0.738
0.708
0.672
0.656
0.650
0.654
0.750
0.680
0.672
0.710
0.684
0.676
0.726
0.788
0.744
0.758
0.774
0.718
0.722
0.754
0.710
0.684
0.708
0.736
0.690
0.712
0.714
0.704
0.730
0.706
0.684
0.696
0.718
0.690
0.676
0.674
0.692
0.664
0.636
0.608
0.574
0.568
0.574
0.572
0.574
0.578
0.594
0.600
0.590
0.614
0.632
0.630
0.610
0.606
0.614
0.614
0.602
0.622
0.672
0.668
0.662
0.696
0.742
0.676
0.650
0.662
0.752
0.678
0.684
0.728
0.734
0.694
0.748
0.758
0.714
0.710
0.738
0.724
0.708
0.746
0.726
0.716
0.758
0.770
0.718
0.728
0.782
0.762
0.728
0.772
0.768
0.700
0.722
0.742
0.726
0.730
0.768
0.750
0.706
0.764
0.780
0.742
0.764
0.778
0.730
0.708
0.722
0.724
0.696
0.710
0.772
0.750
0.760
0.788
0.750
0.720
0.736
0.756
0.708
0.750
0.782
0.832
0.806
0.878
0.878
0.784
0.726
0.736
0.784
0.764
0.764
0.868
0.786
0.740
0.836
0.788
0.742
0.808
0.742
0.710
0.720
0.792
0.766
0.778
0.764
0.898
0.954
0.806
0.806
0.788
0.710
0.694
0.684
0.650
0.674
0.700
0.796
0.796
0.752
0.734
0.746
0.744
0.700
0.698
0.722
0.712
0.682
0.724
0.772
0.798
0.740
0.774
0.772
0.718
0.718
0.754
0.720
0.710
0.728
0.748
0.738
0.780
0.776
0.708
0.736
0.758
0.706
0.740
0.768
0.788
0.720
0.696
0.658
0.664
0.640
0.612
0.616
0.650
0.672
0.698
0.728
0.678
0.704
0.696
0.704
0.684
0.678
0.676
0.676
0.680
0.666
0.686
0.680
0.754
0.776
0.740
0.716
0.736
0.720
0.706
0.700
0.674
0.684
0.696
0.680
0.696
0.732
0.818
0.738
0.724
0.758
0.800
0.754
0.714
0.724
0.730
0.690
0.680
0.702
0.704
0.716
0.822
0.804
0.702
0.710
0.690
0.696
0.708
0.684
0.712
0.724
0.698
0.696
0.716
0.704
0.682
0.712
0.734
0.700
0.702
0.708
0.690
0.658
0.656
0.644
0.616
0.600
0.616
0.602
0.626
0.706
0.708
0.674
0.708
0.714
0.704
0.700
0.698
0.710
0.672
0.700
0.728
0.702
0.714
0.714
0.696
0.720
0.720
0.704
0.660
0.676
0.700
0.708
0.678
0.712
0.722
0.712
0.708
0.728
0.722
0.690
0.704
0.724
0.690
0.686
0.712
0.718
0.702
0.744
0.752
0.694
0.718
0.734
0.726
0.696
0.708
0.730
0.732
0.704
0.734
0.742
0.722
0.710
0.738
0.756
0.728
0.738
0.782
0.794
0.798
0.788
0.772
0.732
0.742
0.728
0.716
0.732
0.756
0.756
0.720
0.776
0.760
0.718
0.756
0.758
0.744
0.720
0.760
0.772
0.730
0.744
0.750
0.740
0.698
0.720
0.726
0.702
0.736
0.752
0.724
0.724
0.752
0.714
0.706
0.718
0.706
0.704
0.752
0.820
0.816
0.802
0.812
0.754
0.742
0.772
0.774
0.752
0.764
0.816
0.820
0.802
0.840
0.776
0.750
0.796
0.796
0.746
0.764
0.794
0.744
0.758
0.788
0.774
0.750
0.784
0.778
0.720
0.726
0.742
0.732
0.730
0.754
0.802
0.866
0.788
0.838
0.850
0.764
0.736
0.762
0.764
0.732
0.754
0.782
0.748
0.732
0.792
0.796
0.740
0.722
0.754
0.768
0.714
0.678
0.684
0.686
0.688
0.732
0.730
0.720
0.748
0.756
0.708
0.724
0.722
0.694
0.702
0.718
0.756
0.754
0.732
0.750
0.764
0.730
0.756
0.768
0.722
0.718
0.744
0.710
0.710
0.740
0.718
0.710
0.746
0.748
0.704
0.760
0.780
0.734
0.714
0.748
0.738
0.706
0.724
0.744
0.726
0.712
0.750
0.742
0.720
0.742
0.754
0.720
0.690
0.704
0.726
0.688
0.692
0.718
0.730
0.706
0.736
0.742
0.706
0.688
0.682
0.666
0.640
0.632
0.642
0.674
0.662
0.656
0.664
0.660
0.650
0.676
0.694
0.656
0.668
0.664
0.652
0.654
0.678
0.708
0.690
0.678
0.708
0.762
0.732
0.698
0.724
0.760
0.694
0.732
0.750
0.738
0.678
0.682
0.712
0.748
0.730
0.842
0.922
0.804
0.734
0.780
0.858
0.722
0.786
0.778
0.752
0.776
0.822
0.770
0.750
0.790
0.786
0.742
0.756
0.766
0.728
0.710
0.736
0.720
0.718
0.778
0.782
0.708
0.730
0.692
0.672
0.706
0.732
0.712
0.722
0.774
0.800
0.734
0.734
0.708
0.666
0.658
0.670
0.700
0.742
0.716
0.768
0.802
0.752
0.756
0.772
0.756
0.720
0.752
0.746
0.702
0.734
0.756
0.720
0.736
0.768
0.772
0.762
0.804
0.836
0.766
0.766
0.778
0.728
0.752
0.770
0.764
0.736
0.776
0.772
0.752
0.786
0.734
0.740
0.764
0.720
0.744
0.744
0.728
0.766
0.758
0.716
0.752
0.722
0.686
0.720
0.716
0.690
0.730
0.750
0.724
0.756
0.796
0.766
0.754
0.780
0.810
0.744
0.752
0.744
0.708
0.686
0.710
0.714
0.704
0.740
0.698
0.668
0.662
0.648
0.616
0.602
0.614
0.666
0.784
0.710
0.724
0.766
0.724
0.688
0.710
0.766
0.790
0.754
0.800
0.774
0.754
0.788
0.798
0.750
0.736
0.754
0.766
0.730
0.762
0.784
0.730
0.782
0.800
0.718
0.776
0.804
0.758
0.722
0.806
0.844
0.778
0.782
0.806
0.800
0.722
0.762
0.770
0.720
0.676
0.650
0.676
1.236
1.058
1.002
1.010
0.914
0.842
0.784
0.744
0.732
0.742
0.742
0.748
0.804
0.838
0.864
0.812
0.812
0.824
0.746
0.678
0.650
0.676
0.676
0.684
0.670
0.678
0.660
0.638
0.650
0.708
0.674
0.690
0.702
0.818
0.894
0.768
0.700
0.690
0.700
0.708
0.854
0.808
0.808
0.716
0.678
0.656
0.662
0.668
0.744
0.828
0.880
0.888
0.910
0.890
0.792
0.716
0.722
0.698
0.678
0.724
0.804
0.890
0.902
0.816
0.860
0.846
0.828
0.796
0.766
0.768
0.764
0.722
0.740
0.754
0.724
0.718
0.796
0.838
0.736
0.686
0.660
0.670
0.698
0.720
0.690
0.674
0.650
0.676
0.684
0.656
0.634
0.648
0.652
0.664
0.636
0.612
0.592
0.594
0.588
0.592
0.578
0.586
0.584
0.580
0.572
0.566
0.574
0.568
0.568
0.580
0.632
0.970
0.882
0.822
0.840
0.782
0.774
0.726
0.734
0.716
0.684
0.688
0.694
0.886
0.848
0.840
0.836
0.766
0.712
0.666
0.674
0.678
0.880
0.938
0.808
0.734
0.778
0.720
0.680
0.686
0.660
0.692
0.734
0.800
0.784
0.820
0.898
0.876
0.810
0.728
0.700
0.684
0.626
0.614
0.634
0.676
0.786
0.854
0.896
0.810
0.808
0.796
0.716
0.738
0.730
0.758
0.706
0.744
0.804
0.808
0.748
0.794
0.798
0.776
0.732
0.774
0.810
0.784
0.830
0.876
0.728
0.684
0.666
0.622
0.662
0.770
0.794
0.792
0.766
0.726
0.694
0.632
0.624
0.636
0.668
0.696
0.742
0.808
0.772
0.754
0.696
0.688
0.700
0.672
0.714
0.754
0.720
0.852
0.794
0.842
0.822
0.776
0.818
0.754
0.756
0.800
0.754
0.790
0.830
0.764
0.792
0.790
0.806
0.732
0.788
0.820
0.776
0.764
0.762
0.832
0.866
0.802
0.756
0.692
0.704
0.698
0.732
0.838
0.746
0.776
0.842
0.902
0.928
0.918
0.866
0.796
0.704
0.692
0.658
0.706
0.780
0.896
0.884
0.834
0.744
0.698
0.712
0.728
0.708
0.740
0.766
0.722
0.756
0.850
0.786
0.776
0.838
0.850
0.848
0.808
0.722
0.716
0.762
0.720
0.700
0.668
0.718
0.716
0.786
0.832
0.780
0.758
0.798
0.800
0.746
0.776
0.804
0.860
0.852
0.756
0.686
0.668
0.680
0.788
0.968
0.994
0.974
0.858
0.790
0.868
0.868
0.882
0.876
0.840
0.738
0.806
0.832
0.834
0.862
0.744
0.814
0.822
0.782
0.794
0.780
0.758
0.706
0.686
0.672
0.640
0.656
0.700
0.952
0.804
0.822
0.846
0.854
0.814
0.770
0.826
0.744
0.780
0.818
0.794
0.740
0.688
0.672
0.700
0.740
0.732
0.692
0.678
0.676
0.716
0.738
0.770
0.784
0.786
0.776
0.758
0.724
0.706
0.672
0.652
0.672
0.664
0.664
0.684
0.658
0.708
0.736
0.902
0.840
0.774
0.710
0.684
0.652
0.644
0.650
0.982
0.922
0.894
0.786
0.766
0.750
0.732
0.746
0.694
0.706
0.712
0.722
0.760
0.746
0.748
0.732
0.756
0.708
0.692
0.710
0.722
0.744
0.792
0.784
0.722
0.770
0.804
0.796
0.732
0.752
0.704
0.702
0.720
0.778
0.770
0.814
0.746
0.668
0.630
0.616
0.598
0.622
0.780
0.738
0.708
0.732
0.718
0.740
0.820
0.706
0.672
0.708
0.726
0.692
0.742
0.774
0.832
0.816
0.816
0.718
0.730
0.704
0.688
0.658
0.648
0.636
0.622
0.630
0.614
0.666
0.762
0.864
0.868
0.896
0.794
0.752
0.718
0.676
0.654
0.664
0.714
0.820
0.872
0.814
0.782
0.726
0.686
0.718
0.678
0.666
0.660
0.654
0.742
0.736
0.700
0.740
0.702
0.744
0.750
0.674
0.682
0.656
0.670
0.630
0.638
0.650
0.662
0.660
0.658
0.688
0.726
0.740
0.680
0.664
0.652
0.648
0.646
0.642
0.634
0.604
0.594
0.586
0.572
0.566
0.570
0.590
0.600
0.634
0.658
0.720
0.732
0.732
0.724
0.702
0.710
0.642
0.622
0.602
0.588
0.628
0.544
0.614
0.948
0.846
0.818
0.786
0.752
0.740
0.688
0.660
0.648
0.622
0.638
0.678
0.734
0.806
0.876
0.884
0.782
0.818
0.800
0.746
0.670
0.676
0.672
0.666
0.724
0.670
0.716
0.784
0.796
0.842
0.810
0.742
0.778
0.788
0.796
0.814
0.768
0.814
0.718
0.696
0.696
0.754
0.808
0.828
0.734
0.764
0.774
0.736
0.738
0.780
0.772
0.768
0.776
0.752
0.716
0.740
0.732
0.690
0.666
0.672
0.740
0.778
0.794
0.772
0.712
0.742
0.712
0.714
0.712
0.710
0.690
0.666
0.622
0.640
0.672
0.712
0.680
0.672
0.726
0.750
0.834
0.730
0.700
0.814
0.832
0.744
0.750
0.792
0.828
0.818
0.812
0.816
0.800
0.730
0.778
0.824
0.772
0.784
0.820
0.866
0.884
0.846
0.718
0.672
0.698
0.680
0.680
0.758
0.698
0.654
0.622
0.626
0.784
0.924
0.898
0.870
0.814
0.810
0.830
0.698
0.696
0.658
0.634
0.618
0.642
0.714
0.790
0.828
0.826
0.830
0.844
0.904
0.876
0.794
0.708
0.662
0.682
0.730
1.086
0.994
0.956
0.904
0.760
0.758
0.764
0.726
0.862
0.972
0.988
1.000
0.992
0.966
0.926
0.876
0.918
0.880
0.916
0.896
0.904
0.916
0.910
0.936
0.942
0.982
0.952
0.976
0.944
0.808
0.798
0.840
0.874
0.764
0.878
0.900
0.750
0.800
0.816
0.742
0.752
0.826
0.908
0.772
0.764
0.758
0.746
0.716
0.732
0.704
0.678
0.718
0.704
0.758
0.794
0.764
0.756
0.804
0.726
0.760
0.726
0.714
0.748
0.788
0.730
0.714
0.938
0.930
0.734
0.744
0.768
0.760
0.782
0.786
0.760
0.712
0.710
0.726
0.724
0.734
0.708
0.684
0.706
0.650
0.670
0.654
0.642
0.630
0.642
0.710
0.826
0.908
0.916
0.918
0.898
0.896
0.848
0.800
0.750
0.756
0.694
0.680
0.714
0.746
0.838
0.876
0.870
0.864
0.836
0.894
0.886
0.838
0.810
0.792
0.710
0.740
0.762
0.730
0.784
0.764
0.728
0.774
0.752
0.750
0.764
0.810
0.730
0.770
0.740
0.710
0.724
0.726
0.686
0.698
0.692
0.706
0.766
0.772
0.798
0.882
0.752
0.752
0.722
0.690
0.666
0.680
0.664
0.688
0.708
0.668
0.650
0.654
0.670
0.666
0.656
0.632
0.618
0.614
0.612
0.606
0.598
0.594
0.590
0.592
0.584
0.580
0.558
0.584
0.576
0.584
0.596
0.596
0.592
0.600
0.590
0.594
0.576
0.578
0.576
0.582
0.580
0.566
0.570
0.584
0.600
0.622
0.618
0.618
0.616
0.638
0.616
0.614
0.620
0.606
0.596
0.592
0.588
0.590
0.586
0.594
0.592
0.592
0.584
0.568
0.558
0.570
0.608
0.610
0.616
0.606
0.622
0.626
0.622
0.602
0.588
0.576
0.650
0.548
0.956
0.848
0.826
0.752
0.688
0.634
0.604
0.592
0.588
0.590
0.578
0.574
0.576
0.582
0.586
0.572
0.578
0.582
0.582
0.578
0.588
0.576
0.614
0.644
0.626
0.596
0.586
0.634
0.732
0.776
0.706
0.658
0.638
0.600
0.584
0.582
0.590
0.586
0.578
0.562
0.572
0.578
0.612
0.652
0.660
0.658
0.638
0.642
0.646
0.622
0.622
0.634
0.626
0.634
0.620
0.602
0.590
0.630
0.666
0.702
0.698
0.700
0.660
0.620
0.642
0.700
0.328
0.362
0.720
0.560
0.208
0.716
0.316
0.402
0.394
0.356
0.478
0.270
0.482
0.198
0.678
0.660
0.632
0.618
0.600
0.602
0.598
0.642
0.712
0.790
0.752
0.726
0.692
0.674
0.676
0.650
0.616
0.588
0.588
0.582
0.562
0.558
0.566
0.562
0.554
0.546
0.564
0.550
0.578
0.570
0.574
0.588
0.588
0.606
0.572
0.580
0.568
0.562
0.566
0.556
0.558
0.576
0.548
0.558
0.546
0.542
0.550
0.538
0.538
0.542
0.548
0.562
0.590
0.660
0.652
0.626
0.782
0.838
0.820
0.788
0.730
0.668
0.602
0.598
0.578
0.570
0.594
0.594
0.592
0.600
0.604
0.600
0.580
0.580
0.578
0.594
0.616
0.624
0.620
0.614
0.626
0.606
0.612
0.610
0.618
0.620
0.610
0.604
0.588
0.580
0.580
0.580
0.590
0.586
0.578
0.568
0.578
0.576
0.562
0.578
0.592
0.580
0.582
0.594
0.612
0.652
0.650
0.662
0.628
0.640
0.616
0.602
0.620
0.616
0.600
0.572
0.582
0.588
0.588
0.596
0.598
0.608
0.592
0.576
0.586
0.584
0.596
0.588
0.578
0.580
0.584
0.590
0.588
0.594
0.610
0.634
0.638
0.666
0.682
0.668
0.682
0.730
0.674
0.636
0.600
0.642
0.690
0.726
0.644
0.676
0.670
0.650
0.624
0.616
0.598
0.594
0.586
0.628
0.638
0.638
0.646
0.652
0.612
0.584
0.616
0.630
0.726
0.698
0.642
0.620
0.602
0.586
0.578
0.596
0.600
0.622
0.628
0.620
0.606
0.600
0.590
0.592
0.594
0.590
0.598
0.606
0.286
0.316
0.592
0.572
0.562
0.566
0.562
0.550
0.548
0.554
0.542
0.534
0.550
0.560
0.582
0.578
0.566
0.562
0.564
0.588
0.596
0.598
0.620
0.612
0.596
0.614
0.596
0.636
0.688
0.656
0.624
0.604
0.604
0.606
0.584
0.572
0.568
0.584
0.604
0.676
0.686
0.654
0.650
0.616
0.644
0.654
0.636
0.596
0.582
0.582
0.602
0.646
0.734
0.722
0.704
0.674
0.692
0.682
0.664
0.660
0.648
0.644
0.614
0.590
0.592
0.584
0.584
0.578
0.548
0.548
0.530
0.578
0.630
0.668
0.668
0.678
0.692
0.694
0.684
0.658
0.622
0.630
0.588
0.622
0.612
0.620
0.642
0.646
0.662
0.626
0.600
0.596
0.592
0.586
0.592
0.584
0.558
0.580
0.602
0.812
0.650
0.676
0.688
0.660
0.638
0.662
0.656
0.634
0.594
0.590
0.594
0.596
0.594
0.586
0.588
0.594
0.604
0.596
0.600
0.590
0.592
0.628
0.660
0.662
0.620
0.614
0.612
0.596
0.594
0.586
0.562
0.566
0.568
0.602
0.622
0.638
0.622
0.622
0.594
0.582
0.586
0.576
0.582
0.580
0.580
0.608
0.630
0.636
0.618
0.582
0.592
0.606
0.630
0.720
0.704
0.672
0.654
0.662
0.694
0.684
0.334
0.382
0.726
0.684
0.662
0.670
0.624
0.612
0.592
0.594
0.572
0.570
0.562
0.568
0.566
0.582
0.324
0.222
0.558
0.564
0.558
0.558
0.548
0.542
0.538
0.546
0.272
0.274
0.560
0.590
0.570
0.292
0.276
0.552
0.200
0.336
0.536
0.546
0.576
0.558
0.562
0.580
0.604
0.598
0.584
0.572
0.614
0.584
0.588
0.592
0.570
0.562
0.356
0.220
0.572
0.604
0.646
0.610
0.582
0.586
0.578
0.566
0.562
0.550
0.540
0.530
0.542
0.546
0.556
0.564
0.554
0.552
0.568
0.548
0.252
0.306
0.556
0.562
0.556
0.538
0.544
0.560
0.248
0.354
0.674
0.674
0.642
0.658
0.644
0.646
0.626
0.610
0.586
0.584
0.602
0.596
0.612
0.606
0.592
0.580
0.572
0.564
0.558
0.540
0.538
0.540
0.534
0.534
0.544
0.290
0.280
0.366
0.222
0.600
0.254
0.382
0.602
0.584
0.562
0.568
0.562
0.562
0.550
0.538
0.530
0.546
0.542
0.548
0.546
0.540
0.544
0.548
0.552
0.556
0.554
0.550
0.542
0.552
0.554
0.564
0.558
0.546
0.550
0.232
0.354
0.532
0.556
0.554
0.546
0.544
0.552
0.552
0.562
0.576
0.572
0.558
0.560
0.556
0.558
0.548
0.530
0.532
0.534
0.538
0.552
0.538
0.544
0.540
0.534
0.588
0.776
0.736
0.784
0.766
0.772
0.280
0.424
0.658
0.230
0.396
0.618
0.612
0.210
0.368
0.592
0.580
0.578
0.556
0.562
0.558
0.562
0.574
0.572
0.576
0.592
0.616
0.602
0.600
0.602
0.614
0.636
0.620
0.610
0.594
0.586
0.590
0.600
0.634
0.640
0.612
0.606
0.224
0.410
0.642
0.598
0.624
0.620
0.594
0.584
0.592
0.582
0.572
0.564
0.564
0.566
0.566
0.570
0.580
0.562
0.552
0.558
0.560
0.560
0.560
0.574
0.578
0.602
0.618
0.608
0.584
0.574
0.564
0.562
0.558
0.546
0.536
0.532
0.534
0.548
0.534
0.534
0.534
0.536
0.534
0.534
0.532
0.534
0.524
0.532
0.534
0.532
0.548
0.544
0.542
0.532
0.540
0.580
0.576
0.572
0.564
0.554
0.542
0.574
0.612
0.608
0.582
0.588
0.578
0.558
0.556
0.554
0.556
0.550
0.548
0.554
0.554
0.546
0.552
0.554
0.564
0.574
0.582
0.568
0.560
0.568
0.576
0.578
0.596
0.584
0.576
0.582
0.592
0.604
0.584
0.564
0.554
0.548
0.578
0.612
0.612
0.600
0.586
0.574
0.564
0.576
0.590
0.590
0.576
0.580
0.594
0.596
0.580
0.568
0.572
0.566
0.572
0.604
0.608
0.584
0.598
0.620
0.642
0.602
0.586
0.602
0.640
0.614
0.606
0.636
0.600
0.592
0.594
0.602
0.586
0.570
0.566
0.568
0.574
0.594
0.584
0.608
0.692
0.632
0.654
0.624
0.586
0.562
0.568
0.560
0.550
0.544
0.544
0.552
0.558
0.564
0.570
0.562
0.566
0.590
0.584
0.582
0.574
0.580
0.566
0.584
0.578
0.574
0.556
0.572
0.576
0.572
0.552
0.546
0.552
0.576
0.596
0.610
0.604
0.596
0.588
0.574
0.562
0.556
0.570
0.568
0.562
0.554
0.570
0.298
0.430
0.742
0.646
0.594
0.584
0.568
0.564
0.550
0.548
0.564
0.564
0.558
0.554
0.558
0.564
0.590
0.586
0.570
0.572
0.568
0.576
0.592
0.582
0.582
0.574
0.588
0.578
0.586
0.586
0.588
0.572
0.568
0.580
0.582
0.598
0.604
0.598
0.578
0.582
0.586
0.650
0.676
0.640
0.616
0.608
0.622
0.630
0.594
0.590
0.594
0.612
0.634
0.640
0.646
0.624
0.628
0.624
0.622
0.618
0.592
0.566
0.566
0.564
0.586
0.572
0.582
0.622
0.642
0.608
0.628
0.848
0.784
0.740
0.702
0.688
0.664
0.650
0.596
0.570
0.558
0.560
0.562
0.566
0.578
0.578
0.582
0.566
0.568
0.596
0.656
0.702
0.678
0.640
0.640
0.628
0.606
0.582
0.584
0.584
0.606
0.632
0.654
0.612
0.598
0.594
0.604
0.636
0.604
0.594
0.590
0.594
0.630
0.694
0.732
0.748
0.644
0.684
0.670
0.672
0.704
0.732
0.760
0.748
0.740
0.732
0.728
0.700
0.622
0.598
0.586
0.582
0.588
0.614
0.676
0.714
0.660
0.718
0.748
0.712
0.726
0.780
0.738
0.760
0.708
0.676
0.702
0.780
0.790
0.834
0.804
0.790
0.720
0.662
0.636
0.642
0.656
0.740
0.834
0.868
0.976
0.932
0.878
0.836
0.702
0.660
0.652
0.652
0.706
0.788
0.714
0.736
0.778
0.928
0.910
0.906
0.888
0.864
0.844
0.790
0.684
0.650
0.626
0.610
0.582
0.690
0.796
0.842
0.856
0.852
0.740
0.744
0.790
0.800
0.788
0.706
0.744
0.780
0.850
0.790
0.718
0.782
0.774
0.726
0.690
0.676
0.656
0.680
0.732
0.796
0.688
0.738
0.750
0.766
0.702
0.674
0.678
0.710
0.782
0.702
0.676
0.728
0.770
0.808
0.698
0.730
0.780
0.802
0.768
0.718
0.832
0.832
0.738
0.710
0.754
0.784
0.786
0.726
0.688
0.718
0.744
0.768
0.720
0.780
0.802
0.828
0.834
0.782
0.738
0.688
0.686
0.702
0.654
0.642
0.664
0.736
0.768
0.690
0.662
0.656
0.682
0.794
0.822
0.762
0.706
0.732
0.738
0.710
0.680
0.732
0.836
0.824
0.770
0.852
0.900
0.784
0.752
0.822
0.804
0.720
0.754
0.782
0.778
0.742
0.848
0.920
0.772
0.798
0.844
0.796
0.722
0.822
0.852
0.798
0.752
0.834
0.904
0.826
0.764
0.804
0.844
0.722
0.688
0.722
0.764
0.858
0.752
0.820
0.854
0.774
0.730
0.796
0.816
0.742
0.774
0.822
0.786
0.722
0.788
0.814
0.850
0.722
0.696
0.722
0.752
0.712
0.742
0.800
0.878
0.768
0.830
0.872
0.816
0.742
0.778
0.802
0.802
0.740
0.752
0.868
0.788
0.778
0.848
0.878
0.746
0.744
0.780
0.826
0.840
0.858
0.924
0.946
0.846
0.854
0.870
0.824
0.728
0.828
0.824
0.798
0.738
0.802
0.836
0.760
0.776
0.798
0.888
0.882
0.768
0.822
0.842
0.766
0.744
0.792
0.792
0.800
0.740
0.776
0.852
0.740
0.730
0.734
0.772
0.782
0.756
0.762
0.724
0.718
0.668
0.636
0.620
0.598
0.586
0.582
0.598
0.628
0.638
0.616
0.622
0.660
0.688
0.652
0.628
0.630
0.610
0.598
0.590
0.590
0.602
0.616
0.592
0.586
0.586
0.600
0.604
0.614
0.610
0.630
0.600
0.588
0.584
0.570
0.568
0.582
0.584
0.578
0.574
0.572
0.586
0.586
0.584
0.580
0.596
0.594
0.588
0.596
0.588
0.610
0.608
0.600
0.590
0.596
0.618
0.622
0.622
0.614
0.608
0.614
0.594
0.596
0.596
0.592
0.590
0.588
0.592
0.614
0.614
0.612
0.584
0.572
0.566
0.568
0.570
0.578
0.586
0.592
0.618
0.616
0.602
0.600
0.594
0.582
0.580
0.574
0.590
0.594
0.572
0.574
0.578
0.594
0.616
0.618
0.612
0.600
0.608
0.606
0.600
0.600
0.576
0.572
0.572
0.614
0.604
0.586
0.610
0.632
0.612
0.596
0.570
0.568
0.568
0.580
0.600
0.616
0.600
0.590
0.600
0.614
0.610
0.612
0.608
0.628
0.616
0.594
0.600
0.588
0.588
0.592
0.644
0.620
0.602
0.590
0.596
0.624
0.622
0.646
0.620
0.608
0.600
0.608
0.616
0.596
0.590
0.602
0.608
0.604
0.616
0.612
0.614
0.588
0.594
0.610
0.590
0.590
0.584
0.610
0.604
0.616
0.600
0.598
0.622
0.620
0.606
0.602
0.602
0.612
0.590
0.580
0.602
0.640
0.606
0.574
0.572
0.566
0.562
0.564
0.556
0.562
0.562
0.544
0.538
0.534
0.542
0.538
0.534
0.540
0.542
0.534
0.530
0.524
0.522
0.514
0.538
0.552
0.546
0.558
0.548
0.546
0.538
0.538
0.534
0.534
0.532
0.530
0.522
0.522
0.518
0.518
0.520
0.518
0.530
0.542
0.574
0.562
0.614
0.882
0.752
0.672
0.664
0.638
0.610
0.596
0.576
0.578
0.580
0.584
0.598
0.612
0.608
0.598
0.594
0.594
0.594
0.598
0.608
0.616
0.626
0.618
0.594
0.570
0.570
0.576
0.564
0.556
0.542
0.552
0.582
0.640
0.658
0.686
0.756
0.756
0.678
0.700
0.688
0.658
0.656
0.648
0.616
0.644
0.650
0.620
0.630
0.654
0.658
0.622
0.630
0.612
0.616
0.610
0.602
0.606
0.594
0.580
0.584
0.578
0.586
0.594
0.634
0.606
0.630
0.660
0.626
0.656
0.666
0.692
0.712
0.728
0.656
0.640
0.634
0.618
0.604
0.582
0.580
0.566
0.572
0.570
0.592
0.622
0.638
0.618
0.640
0.664
0.674
0.662
0.696
0.620
0.622
0.584
0.568
0.558
0.576
0.856
0.716
0.706
0.678
0.644
0.636
0.630
0.590
0.578
0.570
0.614
0.638
0.830
0.900
0.812
0.822
0.826
0.776
0.736
0.770
0.780
0.722
0.752
0.804
0.746
0.736
0.800
0.832
0.768
0.836
0.794
0.734
0.782
0.776
0.716
0.758
0.788
0.744
0.742
0.830
0.790
0.730
0.790
0.758
0.712
0.756
0.778
0.764
0.756
0.872
0.874
0.780
0.866
0.800
0.762
0.872
0.908
0.786
0.858
0.908
0.786
0.948
0.988
0.888
0.898
0.776
0.794
0.840
0.762
0.804
0.892
0.806
0.842
0.898
0.806
0.848
0.880
0.846
0.796
0.804
0.796
0.862
0.842
0.892
0.858
0.748
0.810
0.866
0.798
0.942
0.914
0.792
0.844
0.866
0.766
0.794
0.846
0.768
0.846
0.910
0.804
0.816
0.818
0.796
0.884
0.788
0.698
0.712
0.668
0.654
0.636
0.610
0.608
0.618
0.662
0.678
0.642
0.634
0.658
0.688
0.692
0.660
0.682
0.696
0.680
0.684
0.706
0.652
0.690
0.720
0.690
0.722
0.684
0.710
0.786
0.888
0.870
0.790
0.712
0.638
0.638
0.654
0.734
0.924
0.926
0.828
0.802
0.752
0.726
0.696
0.648
0.610
0.618
0.720
0.890
0.870
0.872
0.782
0.800
0.814
0.780
0.714
0.756
0.802
0.760
0.814
0.922
0.816
0.760
0.762
0.740
0.702
0.702
0.690
0.712
0.800
0.930
0.786
0.824
0.850
0.772
0.716
0.730
0.688
0.648
0.682
0.754
0.746
0.772
0.902
0.864
0.794
0.840
0.838
0.734
0.740
0.776
0.752
0.722
0.772
0.830
0.768
0.812
0.852
0.766
0.734
0.812
0.836
0.794
0.852
0.908
0.838
0.876
0.894
0.816
0.770
0.852
0.848
0.740
0.764
0.794
0.778
0.790
0.870
0.802
0.772
0.830
0.856
0.746
0.802
0.830
0.768
0.786
0.828
0.752
0.748
0.804
0.826
0.774
0.748
0.846
0.816
0.736
0.778
0.796
0.728
0.750
0.778
0.730
0.752
0.776
0.772
0.758
0.822
0.770
0.716
0.758
0.746
0.718
0.802
0.856
0.752
0.780
0.816
0.754
0.738
0.784
0.816
0.740
0.788
0.776
0.752
0.808
0.728
0.706
0.720
0.712
0.718
0.712
0.692
0.674
0.690
0.716
0.760
0.786
0.768
0.746
0.710
0.684
0.676
0.618
0.594
0.606
0.630
0.832
0.720
0.692
0.690
0.678
0.704
0.712
0.692
0.720
0.724
0.770
0.728
0.714
0.684
0.668
0.722
0.776
0.702
0.772
0.720
0.714
0.742
0.708
0.686
0.650
0.658
0.642
0.624
0.616
0.608
0.598
0.596
0.598
0.602
0.606
0.586
0.572
0.558
0.544
0.556
0.552
0.556
0.558
0.556
0.554
0.548
0.544
0.546
0.544
0.538
0.530
0.532
0.524
0.522
0.514
0.518
0.518
0.520
0.518
0.518
0.510
0.502
0.506
0.502
0.518
0.520
0.524
0.518
0.518
0.522
0.530
0.530
0.530
0.524
0.530
0.528
0.528
0.526
0.526
0.516
0.518
0.514
0.522
0.518
0.522
0.520
0.518
0.510
0.510
0.514
0.512
0.520
0.528
0.530
0.536
0.548
0.546
0.550
0.544
0.546
0.548
0.548
0.542
0.552
0.556
0.556
0.558
0.564
0.588
0.598
0.600
0.582
0.572
0.572
0.574
0.572
0.570
0.572
0.582
0.576
0.568
0.542
0.534
0.532
0.526
0.520
0.520
0.504
0.510
0.508
0.504
0.504
0.500
0.498
0.498
0.512
0.520
0.534
0.532
0.544
0.524
0.526
0.528
0.530
0.532
0.536
0.530
0.522
0.530
0.528
0.524
0.524
0.522
0.526
0.528
0.524
0.536
0.530
0.556
0.560
0.570
0.574
0.596
0.586
0.568
0.564
0.560
0.544
0.542
0.548
0.542
0.540
0.538
0.538
0.532
0.532
0.530
0.530
0.528
0.536
0.578
0.592
0.580
0.204
0.350
0.572
0.534
0.538
0.538
0.524
0.530
0.526
0.538
0.526
0.538
0.538
0.534
0.524
0.522
0.530
0.512
0.518
0.522
0.532
0.540
0.528
0.550
0.550
0.544
0.538
0.548
0.538
0.530
0.522
0.518
0.512
0.516
0.512
0.512
0.506
0.502
0.506
0.526
0.526
0.544
0.550
0.528
0.540
0.538
0.540
0.528
0.538
0.534
0.530
0.528
0.528
0.522
0.528
0.518
0.534
0.528
0.536
0.544
0.550
0.566
0.580
0.568
0.572
0.558
0.552
0.546
0.548
0.530
0.532
0.536
0.532
0.534
0.534
0.544
0.552
0.542
0.548
0.220
0.342
0.572
0.552
0.528
0.532
0.528
0.524
0.518
0.518
0.518
0.514
0.506
0.512
0.514
0.506
0.504
0.504
0.494
0.498
0.490
0.492
0.490
0.488
0.482
0.488
0.480
0.478
0.474
0.474
0.482
0.486
0.504
0.516
0.534
0.554
0.560
0.548
0.542
0.544
0.554
0.574
0.570
0.564
0.568
0.562
0.568
0.580
0.546
0.560
0.550
0.542
0.538
0.530
0.532
0.540
0.534
0.552
0.566
0.572
0.574
0.570
0.560
0.552
0.548
0.528
0.528
0.524
0.522
0.526
0.532
0.538
0.540
0.534
0.518
0.510
0.526
0.528
0.524
0.530
0.534
0.538
0.536
0.536
0.540
0.540
0.540
0.548
0.540
0.548
0.536
0.528
0.526
0.522
0.522
0.516
0.512
0.514
0.510
0.510
0.508
0.516
0.512
0.512
0.508
0.512
0.516
0.530
0.536
0.552
0.566
0.568
0.558
0.554
0.556
0.564
0.564
0.562
0.580
0.580
0.580
0.566
0.556
0.558
0.558
0.570
0.560
0.566
0.582
0.574
0.572
0.564
0.562
0.560
0.552
0.540
0.546
0.540
0.538
0.546
0.554
0.540
0.538
0.534
0.540
0.550
0.554
0.546
0.542
0.542
0.536
0.534
0.532
0.526
0.522
0.524
0.530
0.528
0.530
0.526
0.528
0.526
0.526
0.530
0.540
0.542
0.528
0.536
0.528
0.532
0.540
0.536
0.524
0.526
0.524
0.232
0.290
0.524
0.516
0.512
0.518
0.510
0.514
0.512
0.512
0.510
0.522
0.522
0.530
0.536
0.552
0.552
0.542
0.544
0.532
0.534
0.532
0.526
0.530
0.526
0.532
0.530
0.540
0.548
0.538
0.534
0.534
0.538
0.548
0.540
0.544
0.548
0.548
0.544
0.550
0.554
0.568
0.548
0.546
0.546
0.548
0.552
0.550
0.538
0.538
0.534
0.528
0.522
0.518
0.518
0.528
0.530
0.536
0.528
0.530
0.530
0.532
0.532
0.534
0.538
0.534
0.534
0.534
0.530
0.520
0.524
0.518
0.516
0.514
0.524
0.520
0.522
0.518
0.536
0.554
0.558
0.558
0.550
0.554
0.554
0.554
0.548
0.540
0.546
0.546
0.552
0.550
0.560
0.566
0.562
0.582
0.580
0.558
0.564
0.552
0.548
0.550
0.552
0.572
0.570
0.574
0.586
0.588
0.580
0.570
0.566
0.562
0.574
0.586
0.580
0.580
0.584
0.584
0.582
0.586
0.606
0.592
0.590
0.590
0.588
0.576
0.572
0.604
0.624
0.610
0.662
0.668
0.618
0.628
0.614
0.606
0.586
0.580
0.578
0.580
0.600
0.586
0.580
0.588
0.582
0.578
0.566
0.576
0.574
0.566
0.586
0.604
0.610
0.578
0.574
0.572
0.600
0.630
0.642
0.644
0.614
0.604
0.602
0.606
0.614
0.626
0.620
0.620
0.606
0.580
0.574
0.574
0.564
0.572
0.590
0.584
0.586
0.654
0.658
0.686
0.658
0.674
0.718
0.684
0.694
0.652
0.620
0.618
0.644
0.622
0.616
0.606
0.592
0.588
0.572
0.558
0.548
0.544
0.544
0.568
0.658
0.662
0.658
0.644
0.622
0.588
0.558
0.564
0.584
0.776
0.774
0.642
0.614
0.600
0.580
0.572
0.562
0.552
0.544
0.534
0.530
0.530
0.530
0.550
0.564
0.562
0.562
0.542
0.536
0.526
0.528
0.534
0.578
0.636
0.642
0.642
0.646
0.678
0.704
0.676
0.614
0.590
0.596
0.594
0.658
0.676
0.698
0.652
0.640
0.644
0.644
0.682
0.706
0.722
0.686
0.664
0.644
0.628
0.620
0.640
0.644
0.672
0.670
0.632
0.634
0.632
0.636
0.628
0.630
0.660
0.632
0.626
0.634
0.618
0.650
0.646
0.630
0.610
0.602
0.600
0.604
0.606
0.610
0.616
0.602
0.596
0.604
0.602
0.612
0.594
0.586
0.568
0.582
0.612
0.630
0.624
0.626
0.628
0.602
0.576
0.570
0.570
0.578
0.584
0.592
0.596
0.594
0.618
0.634
0.626
0.616
0.632
0.640
0.636
0.602
0.626
0.640
0.684
0.676
0.674
0.658
0.654
0.626
0.638
0.626
0.644
0.654
0.636
0.618
0.632
0.644
0.678
0.626
0.612
0.602
0.588
0.590
0.576
0.574
0.552
0.554
0.566
0.592
0.570
0.558
0.572
0.590
0.616
0.610
0.608
0.584
0.586
0.564
0.560
0.544
0.542
0.540
0.538
0.540
0.548
0.560
0.566
0.566
0.554
0.546
0.546
0.556
0.560
0.566
0.564
0.564
0.578
0.590
0.602
0.576
0.578
0.554
0.548
0.550
0.562
0.554
0.544
0.548
0.540
0.546
0.544
0.558
0.566
0.572
0.576
0.558
0.552
0.572
0.552
0.550
0.546
0.552
0.564
0.566
0.594
0.596
0.590
0.578
0.564
0.554
0.544
0.546
0.540
0.540
0.546
0.552
0.552
0.546
0.548
0.546
0.546
0.544
0.538
0.556
0.552
0.566
0.582
0.600
0.582
0.582
0.588
0.558
0.576
0.586
0.590
0.584
0.578
0.574
0.576
0.550
0.564
0.562
0.566
0.562
0.556
0.552
0.552
0.538
0.540
0.544
0.550
0.562
0.580
0.584
0.582
0.584
0.586
0.588
0.592
0.588
0.582
0.568
0.576
0.576
0.586
0.586
0.592
0.592
0.586
0.580
0.580
0.568
0.566
0.558
0.546
0.536
0.532
0.540
0.568
0.604
0.632
0.634
0.618
0.602
0.604
0.618
0.632
0.616
0.604
0.600
0.594
0.596
0.592
0.592
0.600
0.604
0.608
0.618
0.610
0.606
0.602
0.618
0.624
0.626
0.604
0.610
0.636
0.620
0.644
0.644
0.620
0.608
0.610
0.634
0.650
0.658
0.644
0.610
0.594
0.574
0.562
0.586
0.614
0.608
0.642
0.710
0.724
0.702
0.668
0.648
0.628
0.614
0.594
0.600
0.608
0.624
0.626
0.622
0.612
0.600
0.632
0.688
0.656
0.644
0.646
0.672
0.734
0.682
0.630
0.592
0.592
0.634
0.654
0.698
0.694
0.670
0.646
0.614
0.598
0.582
0.578
0.568
0.568
0.560
0.552
0.560
0.578
0.620
0.640
0.642
0.646
0.640
0.638
0.602
0.580
0.584
0.564
0.554
0.550
0.558
0.566
0.564
0.576
0.586
0.586
0.580
0.582
0.596
0.604
0.626
0.590
0.594
0.592
0.588
0.580
0.572
0.582
0.588
0.608
0.592
0.582
0.582
0.600
0.618
0.630
0.596
0.620
0.594
0.616
0.620
0.628
0.606
0.604
0.592
0.582
0.570
0.564
0.574
0.564
0.562
0.570
0.572
0.586
0.616
0.598
0.600
0.592
0.598
0.600
0.594
0.584
0.586
0.584
0.586
0.578
0.562
0.558
0.554
0.548
0.542
0.558
0.578
0.590
0.574
0.566
0.564
0.562
0.564
0.552
0.560
0.572
0.570
0.558
0.546
0.550
0.552
0.558
0.566
0.580
0.588
0.602
0.650
0.670
0.680
0.650
0.608
0.580
0.556
0.556
0.552
0.562
0.552
0.554
0.566
0.582
0.596
0.594
0.590
0.582
0.586
0.580
0.572
0.578
0.584
0.596
0.586
0.592
0.608
0.604
0.598
0.604
0.596
0.580
0.576
0.572
0.576
0.564
0.558
0.562
0.564
0.570
0.560
0.554
0.554
0.552
0.552
0.562
0.550
0.542
0.542
0.534
0.544
0.530
0.526
0.526
0.530
0.530
0.546
0.554
0.560
0.546
0.538
0.542
0.536
0.542
0.542
0.552
0.556
0.556
0.548
0.546
0.532
0.532
0.528
0.526
0.534
0.542
0.540
0.534
0.534
0.536
0.548
0.568
0.556
0.548
0.554
0.540
0.542
0.542
0.534
0.528
0.524
0.526
0.530
0.528
0.532
0.532
0.524
0.518
0.516
0.508
0.510
0.512
0.510
0.494
0.506
0.488
0.500
0.494
0.494
0.490
0.492
0.502
0.502
0.514
0.542
0.538
0.538
0.536
0.550
0.550
0.558
0.558
0.544
0.546
0.538
0.530
0.518
0.510
0.512
0.516
0.508
0.520
0.532
0.548
0.552
0.566
0.558
0.544
0.550
0.546
0.532
0.544
0.530
0.516
0.526
0.526
0.514
0.516
0.522
0.540
0.564
0.586
0.580
0.588
0.590
0.586
0.552
0.530
0.542
0.530
0.532
0.522
0.524
0.530
0.534
0.532
0.532
0.532
0.550
0.566
0.572
0.566
0.554
0.554
0.540
0.540
0.534
0.536
0.526
0.518
0.516
0.516
0.522
0.522
0.528
0.512
0.512
0.518
0.518
0.514
0.518
0.518
0.524
0.512
0.516
0.516
0.522
0.518
0.514
0.508
0.502
0.484
0.518
0.538
0.554
0.560
0.578
0.550
0.550
0.544
0.538
0.540
0.520
0.524
0.520
0.514
0.510
0.508
0.512
0.518
0.510
0.516
0.518
0.514
0.514
0.514
0.518
0.514
0.522
0.520
0.526
0.538
0.538
0.528
0.530
0.522
0.514
0.512
0.512
0.510
0.504
0.506
0.500
0.496
0.500
0.498
0.498
0.492
0.496
0.504
0.510
0.514
0.526
0.528
0.532
0.526
0.514
0.512
0.504
0.494
0.490
0.492
0.496
0.510
0.520
0.512
0.506
0.512
0.506
0.508
0.500
0.498
0.502
0.492
0.492
0.498
0.496
0.496
0.498
0.496
0.500
0.508
0.508
0.518
0.496
0.498
0.498
0.502
0.492
0.500
0.488
0.482
0.482
0.490
0.490
0.498
0.494
0.494
0.494
0.492
0.490
0.498
0.500
0.502
0.510
0.508
0.502
0.502
0.496
0.492
0.482
0.478
0.484
0.480
0.482
0.484
0.486
0.480
0.494
0.494
0.494
0.490
0.492
0.496
0.498
0.486
0.480
0.476
0.480
0.476
0.474
0.478
0.470
0.488
0.486
0.498
0.512
0.506
0.514
0.502
0.504
0.500
0.488
0.482
0.486
0.484
0.486
0.478
0.480
0.476
0.484
0.478
0.492
0.488
0.484
0.488
0.488
0.486
0.486
0.490
0.480
0.478
0.474
0.480
0.480
0.480
0.476
0.486
0.484
0.482
0.478
0.480
0.480
0.476
0.474
0.482
0.478
0.476
0.478
0.482
0.488
0.484
0.480
0.482
0.484
0.488
0.488
0.478
0.484
0.486
0.498
0.492
0.492
0.488
0.484
0.494
0.514
0.532
0.506
0.522
0.486
0.512
0.512
0.518
0.536
0.564
0.550
0.550
0.538
0.528
0.518
0.526
0.522
0.518
0.506
0.498
0.490
0.516
0.542
0.564
0.572
0.572
0.562
0.548
0.530
0.530
0.550
0.574
0.576
0.590
0.694
0.770
0.670
0.642
0.636
0.664
0.640
0.636
0.626
0.620
0.602
0.622
0.600
0.606
0.672
0.690
0.628
0.616
0.646
0.616
0.606
0.620
0.728
0.712
0.662
0.678
0.694
0.634
0.594
0.592
0.590
0.628
0.616
0.620
0.608
0.628
0.638
0.772
0.656
0.640
0.650
0.658
0.628
0.654
0.742
0.724
0.670
0.678
0.698
0.696
0.654
0.648
0.670
0.744
0.686
0.640
0.670
0.706
0.752
0.708
0.712
0.762
0.756
0.666
0.666
0.654
0.672
0.660
0.642
0.624
0.616
0.636
0.738
0.816
0.676
0.650
0.648
0.676
0.664
0.688
0.846
0.876
0.722
0.728
0.744
0.734
0.696
0.726
0.736
0.740
0.686
0.712
0.728
0.748
0.702
0.702
0.722
0.724
0.700
0.702
0.716
0.744
0.714
0.700
0.728
0.744
0.696
0.710
0.748
0.758
0.730
0.688
0.708
0.734
0.754
0.718
0.728
0.734
0.750
0.708
0.704
0.706
0.734
0.706
0.666
0.656
0.678
0.696
0.684
0.680
0.678
0.646
0.608
0.616
0.608
0.604
0.600
0.614
0.654
0.688
0.636
0.634
0.672
0.710
0.720
0.656
0.652
0.662
0.716
0.700
0.660
0.682
0.700
0.736
0.672
0.688
0.684
0.708
0.654
0.632
0.630
0.674
0.700
0.694
0.666
0.652
0.614
0.626
0.616
0.588
0.578
0.586
0.604
0.644
0.628
0.606
0.594
0.566
0.572
0.570
0.588
0.624
0.642
0.646
0.294
0.342
0.540
0.550
0.534
0.522
0.522
0.516
0.528
0.540
0.550
0.542
0.526
0.526
0.530
0.548
0.528
0.552
0.556
0.592
0.604
0.634
0.636
0.616
0.590
0.580
0.584
0.570
0.558
0.562
0.560
0.554
0.566
0.568
0.556
0.562
0.570
0.564
0.558
0.566
0.568
0.580
0.570
0.568
0.564
0.556
0.562
0.570
0.582
0.592
0.606
0.656
0.652
0.650
0.666
0.658
0.642
0.622
0.662
0.704
0.706
0.702
0.660
0.610
0.606
0.588
0.576
0.576
0.596
1.042
0.838
0.792
0.718
0.700
0.714
0.744
0.700
0.704
0.702
0.710
0.676
0.684
0.692
0.714
0.722
0.716
0.720
0.700
0.708
0.696
0.686
0.666
0.618
0.592
0.582
0.590
0.694
0.854
0.752
0.784
0.722
0.730
0.758
0.504
0.264
0.728
0.696
0.664
0.636
0.632
0.604
0.644
0.728
0.750
0.724
0.748
0.752
0.752
0.732
0.694
0.692
0.700
0.714
0.712
0.702
0.684
0.672
0.672
0.624
0.616
0.622
0.672
0.676
0.796
0.724
0.770
0.818
0.734
0.758
0.768
0.732
0.742
0.768
0.770
0.798
0.798
0.806
0.708
0.698
0.706
0.710
0.722
0.676
0.698
0.708
0.674
0.694
0.730
0.772
0.756
0.678
0.700
0.684
0.690
0.652
0.650
0.616
0.594
0.612
0.612
0.584
0.590
0.584
0.578
0.590
0.600
0.682
0.764
0.708
0.702
0.742
0.704
0.666
0.670
0.656
0.612
0.628
0.656
0.652
0.660
0.664
0.662
0.694
0.726
0.660
0.686
0.666
0.660
0.626
0.642
0.640
0.640
0.696
0.778
0.852
0.806
0.778
0.782
0.764
0.754
0.750
0.752
0.754
0.734
0.742
0.750
0.746
0.746
0.728
0.668
0.684
0.682
0.694
0.734
0.734
0.744
0.650
0.670
0.656
0.678
0.692
0.684
0.632
0.616
0.610
0.606
0.600
0.596
0.596
0.578
0.648
0.738
0.774
0.830
0.792
0.728
0.688
0.658
0.686
0.704
0.736
0.746
0.764
0.800
0.768
0.780
0.780
0.690
0.640
0.630
0.666
0.744
0.826
0.882
0.784
0.778
0.762
0.746
0.786
0.826
0.830
0.714
0.734
0.788
0.790
0.774
0.710
0.670
0.674
0.646
0.668
0.772
0.806
0.840
0.728
0.750
0.758
0.734
0.688
0.716
0.734
0.758
0.702
0.718
0.740
0.714
0.700
0.722
0.682
0.688
0.740
0.794
0.748
0.696
0.706
0.708
0.704
0.734
0.708
0.710
0.686
0.688
0.684
0.670
0.640
0.598
0.604
0.616
0.606
0.624
0.672
0.764
0.726
0.648
0.658
0.676
0.712
0.752
0.768
0.780
0.718
0.688
0.648
0.656
0.618
0.616
0.622
0.610
0.638
0.656
0.656
0.666
0.652
0.622
0.604
0.598
0.602
0.604
0.592
0.582
0.578
0.588
0.590
0.608
0.614
0.594
0.580
0.570
0.582
0.600
0.636
0.652
0.636
0.652
0.754
0.870
0.762
0.748
0.768
0.796
0.726
0.762
0.820
0.730
0.740
0.776
0.734
0.696
0.740
0.838
0.882
0.906
0.866
0.772
0.744
0.752
0.784
0.764
0.742
0.664
0.674
0.696
0.722
0.788
0.840
0.790
0.832
0.828
0.748
0.816
0.818
0.726
0.704
0.694
0.668
0.660
0.764
0.774
0.734
0.688
0.724
0.744
0.762
0.708
0.722
0.746
0.770
0.768
0.754
0.744
0.684
0.694
0.728
0.756
0.708
0.724
0.754
0.770
0.742
0.778
0.804
0.748
0.788
0.820
0.776
0.782
0.812
0.736
0.712
0.768
0.806
0.728
0.782
0.838
0.886
0.854
0.752
0.784
0.746
0.682
0.700
0.720
0.806
0.864
0.720
0.672
0.696
0.760
0.818
0.838
0.754
0.746
0.746
0.764
0.736
0.736
0.720
0.664
0.638
0.628
0.642
0.674
0.714
0.736
0.764
0.704
0.724
0.720
0.756
0.724
0.696
0.732
0.758
0.772
0.758
0.744
0.676
0.698
0.706
0.752
0.818
0.710
0.708
0.692
0.656
0.652
0.660
0.708
0.720
0.720
0.738
0.676
0.698
0.688
0.754
0.796
0.768
0.798
0.832
0.710
0.734
0.720
0.686
0.662
0.714
0.790
0.862
0.858
0.856
0.758
0.782
0.786
0.798
0.778
0.766
0.780
0.760
0.730
0.764
0.750
0.692
0.744
0.774
0.690
0.720
0.768
0.774
0.704
0.740
0.756
0.698
0.730
0.746
0.700
0.734
0.734
0.702
0.700
0.732
0.758
0.698
0.706
0.726
0.750
0.720
0.688
0.704
0.732
0.734
0.712
0.760
0.772
0.724
0.738
0.760
0.682
0.692
0.708
0.714
0.670
0.730
0.758
0.786
0.738
0.748
0.740
0.698
0.718
0.708
0.656
0.658
0.666
0.702
0.688
0.672
0.734
0.754
0.684
0.664
0.658
0.672
0.720
0.676
0.704
0.748
0.778
0.704
0.722
0.730
0.754
0.682
0.664
0.694
0.748
0.698
0.768
0.806
0.774
0.776
0.804
0.764
0.694
0.710
0.722
0.684
0.712
0.760
0.760
0.710
0.752
0.766
0.744
0.690
0.724
0.740
0.732
0.696
0.734
0.758
0.694
0.720
0.760
0.760
0.706
0.694
0.712
0.720
0.740
0.678
0.720
0.738
0.766
0.718
0.758
0.726
0.702
0.738
0.742
0.748
0.718
0.682
0.654
0.610
0.600
0.584
0.554
0.572
0.574
0.648
0.618
0.592
0.574
0.570
0.564
0.564
0.546
0.558
0.550
0.544
0.544
0.548
0.544
0.538
0.536
0.530
0.526
0.526
0.528
0.518
0.520
0.518
0.520
0.516
0.522
0.516
0.524
0.510
0.510
0.520
0.524
0.540
0.528
0.540
0.540
0.556
0.544
0.548
0.546
0.542
0.538
0.538
0.532
0.526
0.520
0.522
0.518
0.516
0.518
0.516
0.520
0.528
0.524
0.522
0.526
0.530
0.544
0.534
0.540
0.544
0.558
0.574
0.552
0.548
0.546
0.548
0.548
0.552
0.552
0.556
0.558
0.554
0.562
0.560
0.562
0.554
0.560
0.564
0.572
0.568
0.566
0.574
0.586
0.588
0.582
0.588
0.612
0.628
0.626
0.632
0.638
0.640
0.622
0.606
0.610
0.680
0.642
0.604
0.594
0.574
0.566
0.592
0.638
0.684
0.650
0.646
0.608
0.632
0.586
0.580
0.588
0.616
0.608
0.594
0.598
0.592
0.586
0.580
0.576
0.564
0.558
0.550
0.568
0.570
0.580
0.570
0.592
0.612
0.662
0.636
0.650
0.680
0.698
0.630
0.606
0.582
0.572
0.592
0.608
0.678
0.742
0.702
0.734
0.700
0.652
0.630
0.602
0.604
0.650
0.692
0.670
0.642
0.620
0.598
0.580
0.560
0.554
0.554
0.564
0.578
0.614
0.710
0.744
0.852
0.820
0.822
0.754
0.738
0.716
0.658
0.614
0.596
0.578
0.646
0.798
0.836
0.780
0.710
0.742
0.748
0.754
0.730
0.692
0.654
0.646
0.608
0.592
0.584
0.576
0.592
0.666
0.780
0.806
0.842
0.830
0.778
0.738
0.690
0.638
0.600
0.596
0.598
0.608
0.652
0.640
0.608
0.598
0.590
0.586
0.616
0.678
0.660
0.856
0.758
0.706
0.666
0.646
0.622
0.620
0.662
0.746
0.808
0.816
0.820
0.786
0.746
0.700
0.666
0.646
0.592
0.586
0.602
0.612
0.622
0.638
0.648
0.668
0.632
0.616
0.606
0.610
0.620
0.636
0.668
0.680
0.644
0.656
0.676
0.650
0.630
0.608
0.592
0.576
0.570
0.566
0.558
0.576
0.678
0.702
0.720
0.652
0.616
0.584
0.588
0.588
0.682
0.908
0.858
0.868
0.890
0.816
0.730
0.702
0.668
0.632
0.622
0.664
0.714
0.696
0.706
0.702
0.820
0.944
0.816
0.812
0.794
0.740
0.724
0.716
0.724
0.746
0.740
0.708
0.676
0.708
0.724
0.790
0.770
0.704
0.698
0.702
0.680
0.684
0.662
0.626
0.608
0.600
0.674
0.774
0.688
0.746
0.774
0.754
0.732
0.694
0.708
0.724
0.718
0.696
0.670
0.688
0.678
0.666
0.646
0.618
0.592
0.582
0.556
0.562
0.550
0.608
0.672
0.726
0.726
0.682
0.660
0.644
0.600
0.596
0.602
0.646
0.642
0.624
0.618
0.584
0.578
0.568
0.570
0.576
0.580
0.666
0.754
0.710
0.708
0.736
0.702
0.688
0.694
0.690
0.664
0.638
0.610
0.608
0.624
0.648
0.706
0.690
0.702
0.632
0.654
0.670
0.730
0.706
0.690
0.668
0.632
0.618
0.616
0.594
0.600
0.622
0.628
0.632
0.618
0.608
0.598
0.582
0.584
0.610
0.666
0.722
0.730
0.708
0.658
0.610
0.584
0.570
0.578
0.606
0.626
0.710
0.960
0.914
0.894
0.856
0.792
0.736
0.746
0.714
0.690
0.676
0.678
0.666
0.734
0.794
0.768
0.678
0.672
0.650
0.664
0.636
0.660
0.634
0.620
0.600
0.592
0.598
0.600
0.600
0.592
0.592
0.588
0.586
0.602
0.588
0.634
0.662
0.636
0.678
0.762
0.752
0.738
0.678
0.660
0.652
0.654
0.690
0.676
0.646
0.630
0.618
0.630
0.690
0.664
0.666
0.660
0.714
0.788
0.778
0.770
0.704
0.676
0.670
0.686
0.712
0.690
0.648
0.646
0.632
0.616
0.664
0.726
0.774
0.768
0.706
0.672
0.664
0.662
0.694
0.738
0.754
0.722
0.674
0.662
0.648
0.672
0.700
0.690
0.662
0.712
0.726
0.744
0.728
0.694
0.688
0.706
0.748
0.762
0.710
0.678
0.676
0.694
0.694
0.686
0.720
0.722
0.712
0.680
0.650
0.646
0.656
0.694
0.760
0.792
0.764
0.760
0.764
0.746
0.742
0.698
0.674
0.668
0.634
0.622
0.602
0.614
0.660
0.778
0.788
0.798
0.802
0.780
0.756
0.710
0.678
0.682
0.652
0.700
0.730
0.710
0.732
0.656
0.674
0.692
0.806
0.798
0.770
0.718
0.682
0.632
0.614
0.576
0.582
0.574
0.558
0.614
0.698
0.806
0.764
0.750
0.656
0.638
0.612
0.610
0.588
0.576
0.570
0.576
0.604
0.624
0.630
0.612
0.610
0.612
0.612
0.584
0.572
0.548
0.540
0.566
0.576
0.584
0.600
0.616
0.586
0.582
0.574
0.568
0.560
0.542
0.534
0.548
0.550
0.548
0.556
0.560
0.560
0.558
0.554
0.534
0.544
0.542
0.540
0.536
0.536
0.538
0.534
0.542
0.552
0.572
0.566
0.590
0.630
0.666
0.696
0.684
0.620
0.610
0.608
0.608
0.624
0.614
0.608
0.678
0.706
0.656
0.704
0.736
0.782
0.744
0.760
0.730
0.696
0.650
0.658
0.692
0.836
0.844
0.766
0.686
0.676
0.652
0.646
0.624
0.668
0.748
0.818
0.758
0.734
0.728
0.708
0.700
0.644
0.686
0.704
0.784
0.880
0.708
0.726
0.702
0.700
0.650
0.662
0.658
0.644
0.742
0.828
0.706
0.694
0.732
0.746
0.778
0.764
0.708
0.742
0.758
0.708
0.764
0.802
0.850
0.740
0.810
0.812
0.758
0.706
0.792
0.848
0.750
0.760
0.806
0.768
0.716
0.710
0.700
0.676
0.734
0.784
0.794
0.734
0.780
0.786
0.728
0.678
0.732
0.796
0.852
0.722
0.768
0.726
0.656
0.644
0.646
0.622
0.794
0.780
0.698
0.680
0.670
0.658
0.612
0.592
0.576
0.576
0.574
0.574
0.632
0.736
0.924
0.822
0.728
0.726
0.728
0.672
0.672
0.658
0.642
0.638
0.646
0.642
0.638
0.644
0.616
0.630
0.626
0.648
0.652
0.708
0.726
0.762
1.040
0.970
0.818
0.858
0.714
0.668
0.666
0.642
0.664
0.736
0.820
0.454
0.288
0.828
0.704
0.688
0.682
0.672
0.728
0.736
0.668
0.668
0.666
0.656
0.646
0.634
0.612
0.622
0.620
0.628
0.666
0.656
0.668
0.640
0.624
0.620
0.608
0.628
0.662
0.772
0.856
0.852
0.754
0.758
0.758
0.760
0.782
0.706
0.738
0.816
0.850
0.856
0.768
0.720
0.738
0.794
0.794
0.786
0.838
0.860
0.768
0.796
0.828
0.772
0.848
0.868
0.764
0.716
0.698
0.704
0.782
0.844
0.858
0.848
0.840
0.718
0.722
0.754
0.802
0.724
0.684
0.670
0.700
0.822
0.930
0.930
0.910
0.746
0.766
0.824
0.866
0.780
0.736
0.782
0.782
0.792
0.744
0.758
0.746
0.682
0.654
0.628
0.734
0.728
0.788
0.688
0.716
0.750
0.790
0.802
0.718
0.740
0.792
0.828
0.814
0.756
0.674
0.680
0.656
0.748
0.650
0.634
0.640
0.896
0.776
0.876
1.008
0.924
0.884
0.850
0.842
0.812
0.750
0.712
0.722
0.792
0.852
0.878
0.876
0.736
0.720
0.722
0.740
0.698
0.724
0.706
0.668
0.640
0.656
0.702
0.800
0.734
0.766
0.772
0.830
0.834
0.844
0.770
0.746
0.746
0.708
0.692
0.730
0.784
0.732
0.802
0.876
0.876
0.768
0.806
0.842
0.842
0.822
0.812
0.774
0.732
0.792
0.860
0.756
0.798
0.876
0.928
0.910
0.904
0.864
0.862
0.826
0.824
0.730
0.716
0.756
0.802
0.848
0.794
0.724
0.668
0.662
0.698
0.800
0.908
0.878
0.836
0.820
0.784
0.772
0.782
0.766
0.700
0.670
0.672
0.712
0.734
0.668
0.674
0.682
0.678
0.618
0.608
0.628
0.664
0.652
0.660
0.654
0.644
0.658
0.652
0.632
0.620
0.640
0.618
0.614
0.318
0.324
0.674
0.720
0.716
0.702
0.664
0.654
0.654
0.660
0.684
0.708
0.712
0.650
0.658
0.646
0.684
0.730
0.788
0.864
0.798
0.768
0.774
0.772
0.764
0.712
0.734
0.676
0.666
0.656
0.654
0.618
0.610
0.606
0.600
0.586
0.560
0.568
0.552
0.542
0.544
0.544
0.550
0.602
0.662
0.738
0.754
0.696
0.672
0.652
0.646
0.660
0.636
0.616
0.622
0.264
0.258
0.284
0.254
0.390
0.656
0.514
0.504
0.516
0.498
0.504
0.516
0.500
0.506
0.504
0.496
0.484
0.482
0.482
0.480
0.472
0.482
0.486
0.478
0.482
0.468
0.470
0.214
0.260
0.470
0.470
0.464
0.472
0.476
0.512
0.414
0.468
0.462
0.252
0.212
0.462
0.750
0.238
0.420
0.460
0.458
0.468
0.440
0.458
0.450
0.444
0.444
0.446
0.452
0.434
0.442
0.440
0.428
0.446
0.430
0.444
0.456
0.432
0.486
0.466
0.454
0.424
0.474
0.472
0.516
0.552
0.528
0.516
0.514
0.520
0.492
0.496
0.494
0.494
0.488
0.480
0.486
0.486
0.490
0.212
0.278
0.488
0.486
0.482
0.516
0.474
0.238
0.200
0.518
0.476
0.486
0.490
0.482
0.480
0.476
0.478
0.472
0.470
0.430
0.542
0.490
0.488
0.498
0.500
0.452
0.546
0.498
0.498
0.502
0.508
0.504
0.504
0.496
0.498
0.502
0.488
0.484
0.482
0.484
0.492
0.500
0.504
0.506
0.488
0.504
0.488
0.490
0.484
0.478
0.494
0.482
0.478
0.488
0.208
0.272
0.274
0.250
0.420
0.464
0.462
0.462
0.452
0.458
0.448
0.448
0.450
0.454
0.450
0.452
0.446
0.440
0.446
0.198
0.250
0.446
0.430
0.446
0.448
0.442
0.452
0.448
0.454
0.446
0.454
0.456
0.466
0.450
0.464
0.460
0.442
0.472
0.470
0.470
0.470
0.474
0.468
0.472
0.466
0.452
0.460
0.458
0.444
0.456
0.462
0.468
0.454
0.462
0.474
0.484
0.462
0.476
0.502
0.500
0.500
0.520
0.504
0.504
0.510
0.504
0.514
0.514
0.506
0.504
0.508
0.504
0.496
0.518
0.502
0.326
0.200
0.506
0.486
0.524
0.514
0.506
0.496
0.502
0.498
0.516
0.506
0.516
0.528
0.524
0.524
0.520
0.516
0.514
0.512
0.520
0.530
0.510
0.508
0.504
0.520
0.526
0.524
0.516
0.516
0.526
0.564
0.586
0.582
0.588
0.544
0.544
0.536
0.534
0.544
0.546
0.534
0.522
0.512
0.508
0.504
0.522
0.656
0.668
0.616
0.572
0.592
0.642
0.638
0.578
0.554
0.560
0.550
0.594
0.604
0.664
0.576
0.582
0.594
0.602
0.650
0.664
0.614
0.594
0.590
0.620
0.642
0.634
0.580
0.570
0.564
0.564
0.592
0.574
0.574
0.582
0.610
0.636
0.608
0.592
0.610
0.706
0.660
0.616
0.922
0.708
0.708
0.740
0.728
0.670
0.656
0.618
0.576
0.560
0.552
0.550
0.592
0.642
0.882
0.780
0.836
0.706
0.674
0.654
0.664
0.650
0.612
0.590
0.572
0.568
0.636
0.664
0.632
0.608
0.832
0.788
0.806
0.814
0.698
0.630
0.654
0.594
0.578
0.366
0.348
0.356
0.534
0.536
0.538
0.536
0.568
0.270
0.266
0.584
0.550
0.530
0.564
0.546
0.540
0.536
0.336
0.218
0.522
0.548
0.526
0.530
0.524
0.242
0.286
0.508
0.500
0.508
0.506
0.508
0.514
0.516
0.528
0.526
0.522
0.514
0.524
0.534
0.528
0.524
0.518
0.512
0.516
0.520
0.530
0.530
0.532
0.532
0.542
0.550
0.532
0.528
0.526
0.528
0.534
0.536
0.540
0.532
0.534
0.560
0.606
0.566
0.572
0.574
0.590
0.620
0.600
0.590
0.580
0.564
0.560
0.554
0.532
0.530
0.536
0.552
0.582
0.592
0.594
0.570
0.548
0.576
0.646
0.692
0.634
0.602
0.614
0.626
0.616
0.604
0.618
0.648
0.652
0.622
0.602
0.612
0.612
0.606
0.586
0.590
0.592
0.608
0.574
0.572
0.594
0.738
0.708
0.658
0.720
0.698
0.658
0.686
0.728
0.678
0.728
0.768
0.746
0.660
0.708
0.720
0.664
0.690
0.756
0.694
0.688
0.788
0.868
0.856
0.806
0.772
0.694
0.636
0.644
0.664
0.684
0.764
0.772
0.684
0.658
0.682
0.680
0.650
0.656
0.648
0.686
0.740
0.708
0.698
0.762
0.776
0.702
0.702
0.714
0.684
0.672
0.726
0.720
0.692
0.736
0.776
0.696
0.740
0.736
0.680
0.698
0.724
0.676
0.694
0.710
0.672
0.654
0.700
0.788
0.720
0.676
0.720
0.810
0.758
0.712
0.804
0.804
0.710
0.744
0.740
0.740
0.668
0.658
0.678
0.700
0.692
0.668
0.668
0.714
0.712
0.698
0.754
0.782
0.708
0.738
0.736
0.702
0.674
0.706
0.714
0.688
0.680
0.716
0.744
0.700
0.726
0.740
0.686
0.688
0.724
0.688
0.666
0.694
0.694
0.664
0.642
0.640
0.724
0.820
0.856
0.896
0.846
0.708
0.690
0.718
0.696
0.656
0.676
0.730
0.700
0.650
0.652
0.634
0.606
0.598
0.580
0.594
0.582
0.598
0.580
0.568
0.570
0.558
0.564
0.578
0.592
0.600
0.578
0.590
0.588
0.606
0.644
0.688
0.672
0.624
0.614
0.636
0.694
0.676
0.730
0.680
0.740
0.662
0.626
0.622
0.598
0.588
0.600
0.590
0.598
0.656
0.652
0.676
0.674
0.664
0.694
0.698
0.690
0.708
0.822
0.780
0.752
0.800
0.784
0.762
0.714
0.698
0.708
0.782
0.792
0.770
0.722
0.676
0.656
0.632
0.584
0.568
0.558
0.558
0.588
0.634
0.614
0.646
0.644
0.642
0.606
0.580
0.570
0.564
0.572
0.602
0.602
0.646
0.634
0.606
0.590
0.606
0.614
0.748
0.714
0.620
0.606
0.590
0.622
0.720
0.666
0.642
0.634
0.670
0.682
0.626
0.644
0.674
0.692
0.724
0.680
0.664
0.636
0.642
0.636
0.626
0.606
0.588
0.586
0.562
0.558
0.558
0.558
0.564
0.578
0.598
0.578
0.544
0.532
0.536
0.550
0.560
0.562
0.556
0.546
0.552
0.570
0.588
0.606
0.608
0.628
0.614
0.622
0.614
0.598
0.566
0.568
0.566
0.566
0.582
0.592
0.570
0.582
0.590
0.584
0.626
0.632
0.614
0.640
0.618
0.618
0.654
0.636
0.622
0.604
0.600
0.590
0.576
0.560
0.534
0.536
0.222
0.304
0.518
0.522
0.530
0.536
0.576
0.588
0.596
0.606
0.596
0.578
0.570
0.578
0.578
0.570
0.568
0.578
0.582
0.610
0.632
0.648
0.632
0.658
0.642
0.620
0.600
0.594
0.632
0.672
0.716
0.732
0.646
0.604
0.590
0.576
0.602
0.706
0.832
0.736
0.714
0.684
0.608
0.594
0.586
0.610
0.698
0.744
0.672
0.624
0.596
0.586
0.602
0.642
0.684
0.650
0.626
0.628
0.620
0.642
0.624
0.600
0.618
0.588
0.588
0.600
0.640
0.680
0.612
0.624
0.604
0.596
0.596
0.588
0.582
0.570
0.568
0.570
0.612
0.684
0.766
0.764
0.784
0.658
0.628
0.620
0.590
0.570
0.602
0.672
0.698
0.706
0.660
0.656
0.626
0.602
0.598
0.606
0.614
0.696
0.642
0.690
0.660
0.684
0.674
0.664
0.600
0.596
0.590
0.614
0.602
0.590
0.598
0.598
0.610
0.600
0.586
0.574
0.554
0.550
0.544
0.546
0.564
0.654
0.718
0.648
0.698
0.680
0.760
0.756
0.708
0.692
0.680
0.668
0.648
0.608
0.586
0.580
0.602
0.588
0.584
0.596
0.584
0.602
0.766
0.814
0.826
0.816
0.790
0.718
0.694
0.676
0.650
0.598
0.596
0.602
0.620
0.604
0.628
0.736
0.866
0.816
0.686
0.654
0.642
0.634
0.618
0.612
0.686
0.652
0.696
0.772
0.778
0.788
0.678
0.724
0.684
0.632
0.642
0.596
0.628
0.686
0.704
0.726
0.754
0.808
0.772
0.734
0.758
0.672
0.660
0.696
0.756
0.752
0.740
0.746
0.700
0.694
0.716
0.692
0.696
0.776
0.768
0.700
0.678
0.692
0.718
0.708
0.688
0.714
0.712
0.654
0.670
0.662
0.646
0.620
0.598
0.578
0.570
0.560
0.584
0.660
0.644
0.666
0.678
0.766
0.790
0.786
0.798
0.766
0.726
0.646
0.656
0.642
0.602
0.684
0.760
0.808
0.752
0.762
0.786
0.818
0.668
0.670
0.680
0.696
0.720
0.726
0.728
0.718
0.702
0.680
0.634
0.646
0.634
0.592
0.602
0.608
0.720
0.792
0.754
0.740
0.770
0.778
0.694
0.728
0.720
0.730
0.702
0.720
0.754
0.790
0.784
0.720
0.648
0.662
0.654
0.682
0.702
0.666
0.680
0.692
0.708
0.774
0.840
0.720
0.680
0.702
0.718
0.736
0.714
0.664
0.682
0.706
0.738
0.748
0.682
0.678
0.704
0.712
0.778
0.706
0.716
0.720
0.720
0.666
0.662
0.692
0.712
0.742
0.682
0.672
0.708
0.712
0.674
0.672
0.702
0.668
0.732
0.754
0.696
0.704
0.714
0.726
0.702
0.686
0.712
0.726
0.714
0.694
0.740
0.754
0.780
0.730
0.702
0.758
0.740
0.686
0.718
0.704
0.692
0.704
0.676
0.710
0.754
0.756
0.740
0.712
0.718
0.722
0.692
0.710
0.706
0.672
0.690
0.728
0.696
0.750
0.748
0.716
0.676
0.664
0.648
0.654
0.654
0.682
0.670
0.704
0.716
0.698
0.678
0.710
0.720
0.720
0.674
0.706
0.706
0.654
0.682
0.694
0.702
0.724
0.746
0.716
0.732
0.684
0.646
0.662
0.676
0.678
0.696
0.666
0.664
0.692
0.732
0.738
0.744
0.742
0.670
0.672
0.684
0.716
0.680
0.712
0.752
0.740
0.704
0.734
0.698
0.674
0.704
0.684
0.676
0.680
0.674
0.642
0.654
0.678
0.656
0.622
0.616
0.612
0.658
0.730
0.728
0.668
0.674
0.670
0.686
0.674
0.660
0.704
0.722
0.750
0.692
0.656
0.672
0.684
0.726
0.664
0.696
0.706
0.668
0.712
0.732
0.774
0.820
0.746
0.684
0.708
0.718
0.728
0.700
0.690
0.746
0.760
0.716
0.704
0.728
0.678
0.672
0.712
0.756
0.804
0.726
0.780
0.814
0.818
0.762
0.750
0.782
0.692
0.728
0.754
0.808
0.766
0.696
0.718
0.734
0.706
0.736
0.766
0.772
0.738
0.738
0.786
0.746
0.704
0.676
0.690
0.684
0.670
0.702
0.712
0.694
0.694
0.716
0.728
0.726
0.716
0.694
0.654
0.676
0.694
0.738
0.668
0.672
0.690
0.716
0.662
0.676
0.684
0.710
0.752
0.750
0.696
0.660
0.680
0.716
0.736
0.760
0.754
0.680
0.704
0.704
0.674
0.676
0.704
0.724
0.674
0.702
0.708
0.744
0.734
0.730
0.668
0.660
0.678
0.704
0.780
0.708
0.772
0.798
0.776
0.744
0.730
0.686
0.630
0.620
0.592
0.614
0.658
0.642
0.782
0.724
0.734
0.674
0.672
0.642
0.620
0.618
0.650
0.682
0.634
0.626
0.646
0.670
0.674
0.638
0.620
0.600
0.598
0.596
0.682
0.882
0.696
0.800
0.820
0.872
0.836
0.776
0.742
0.710
0.650
0.650
0.620
0.630
0.670
0.738
0.690
0.728
0.784
0.822
0.820
0.810
0.774
0.684
0.666
0.634
0.624
0.624
0.650
0.678
0.682
0.674
0.764
0.770
0.842
0.856
0.854
0.732
0.798
0.792
0.800
0.708
0.686
0.728
0.790
0.818
0.760
0.718
0.728
0.742
0.686
0.750
0.798
0.866
0.770
0.684
0.706
0.684
0.692
0.698
0.704
0.720
0.704
0.698
0.640
0.678
0.688
0.680
0.678
0.678
0.684
0.690
0.674
0.686
0.686
0.698
0.692
0.684
0.698
0.712
0.702
0.690
0.688
0.658
0.630
0.642
0.626
0.652
0.698
0.754
0.736
0.722
0.670
0.714
0.712
0.710
0.696
0.666
0.666
0.662
0.648
0.696
0.784
0.726
0.774
0.744
0.684
0.660
0.660
0.666
0.710
0.726
0.664
0.668
0.684
0.720
0.768
0.788
0.802
0.784
0.772
0.786
0.770
0.750
0.748
0.766
0.722
0.666
0.702
0.710
0.758
0.776
0.706
0.712
0.690
0.774
0.766
0.772
0.714
0.668
0.664
0.652
0.618
0.618
0.626
0.630
0.624
0.648
0.670
0.712
0.674
0.630
0.632
0.624
0.640
0.656
0.638
0.610
0.598
0.604
0.584
0.578
0.582
0.590
0.600
0.592
0.590
0.590
0.570
0.572
0.570
0.552
0.542
0.768
0.750
0.820
0.814
0.738
0.676
0.644
0.634
0.592
0.574
0.558
0.550
0.546
0.548
0.548
0.550
0.544
0.550
0.546
0.546
0.530
0.540
0.546
0.564
0.602
0.632
0.628
0.602
0.580
0.560
0.556
0.550
0.542
0.546
0.540
0.542
0.546
0.538
0.536
0.532
0.526
0.522
0.526
0.532
0.544
0.544
0.550
0.534
0.536
0.562
0.556
0.544
0.534
0.540
0.534
0.546
0.540
0.542
0.538
0.538
0.538
0.518
0.520
0.528
0.544
0.548
0.566
0.570
0.584
0.578
0.594
0.602
0.586
0.596
0.628
0.606
0.616
0.634
0.616
0.670
0.682
0.698
0.716
0.666
0.656
0.650
0.666
0.642
0.630
0.602
0.594
0.582
0.586
0.624
0.856
0.790
0.806
0.688
0.688
0.704
0.686
0.676
0.678
0.712
0.712
0.720
0.718
0.756
0.666
0.660
0.656
0.658
0.662
0.630
0.618
0.620
0.652
0.700
0.678
0.670
0.628
0.626
0.636
0.654
0.634
0.642
0.654
0.766
0.698
0.758
0.840
0.860
0.716
0.768
0.800
0.692
0.706
0.704
0.688
0.670
0.734
0.738
0.742
0.824
0.808
0.790
0.802
0.804
0.708
0.664
0.674
0.668
0.706
0.784
0.746
0.828
0.834
0.762
0.766
0.780
0.778
0.748
0.768
0.728
0.716
0.780
0.748
0.694
0.748
0.906
0.882
0.888
0.872
0.852
0.850
0.768
0.718
0.702
0.700
0.688
0.700
0.720
0.718
0.772
0.812
0.898
0.884
0.774
0.780
0.796
0.770
0.770
0.758
0.742
0.726
0.702
0.692
0.734
0.800
0.860
0.830
0.800
0.706
0.680
0.724
0.720
0.718
0.694
0.686
0.664
0.652
0.648
0.680
0.790
0.746
0.710
0.680
0.664
0.690
0.686
0.694
0.688
0.692
0.690
0.698
0.698
0.664
0.660
0.616
0.606
0.608
0.622
0.674
0.702
0.654
0.612
0.624
0.666
0.748
0.748
0.690
0.636
0.638
0.664
0.790
0.798
0.664
0.684
0.716
0.752
0.748
0.670
0.690
0.690
0.742
0.796
0.820
0.814
0.776
0.778
0.746
0.744
0.760
0.702
0.766
0.740
0.718
0.742
0.764
0.692
0.718
0.754
0.808
0.788
0.734
0.808
0.846
0.762
0.764
0.784
0.730
0.782
0.852
0.786
0.754
0.712
0.726
0.746
0.820
0.832
0.816
0.774
0.736
0.732
0.672
0.672
0.708
0.714
0.692
0.710
0.696
0.798
0.720
0.854
0.818
0.718
0.730
0.724
0.658
0.696
0.668
0.636
0.670
0.728
0.704
0.682
0.646
0.638
0.656
0.710
0.730
0.700
0.800
0.826
0.706
0.754
0.796
0.748
0.760
0.760
0.756
0.740
0.722
0.730
0.692
0.730
0.764
0.748
0.702
0.734
0.784
0.818
0.728
0.724
0.756
0.742
0.688
0.684
0.726
0.770
0.726
0.704
0.736
0.712
0.690
0.704
0.656
0.696
0.792
0.708
0.720
0.710
0.716
0.658
0.634
0.600
0.588
0.656
0.938
0.864
0.834
0.836
0.848
0.802
0.760
0.688
0.730
0.752
0.794
0.784
0.792
0.734
0.718
0.708
0.656
0.670
0.686
0.698
0.686
0.754
0.798
0.738
0.744
0.744
0.768
0.792
0.690
0.738
0.722
0.668
0.644
0.644
0.650
0.750
0.766
0.726
0.662
0.636
0.636
0.624
0.698
0.852
0.792
0.796
0.784
0.744
0.692
0.648
0.600
0.602
0.640
0.680
0.688
0.896
0.772
0.758
0.682
0.684
0.696
0.730
0.746
0.716
0.704
0.696
0.710
0.708
0.734
0.730
0.716
0.770
0.768
0.702
0.728
0.724
0.674
0.684
0.716
0.786
0.704
0.706
0.698
0.694
0.672
0.674
0.704
0.708
0.698
0.702
0.680
0.694
0.690
0.648
0.672
0.686
0.658
0.686
0.704
0.762
0.764
0.748
0.710
0.748
0.724
0.692
0.678
0.672
0.630
0.680
0.736
0.740
0.732
0.748
0.762
0.774
0.750
0.722
0.712
0.712
0.702
0.746
0.816
0.800
0.766
0.864
0.818
0.764
0.680
0.654
0.624
0.642
0.708
0.798
0.778
0.752
0.792
0.798
0.788
0.726
0.696
0.630
0.612
0.596
0.598
0.628
0.662
0.732
0.788
0.814
0.696
0.754
0.716
0.656
0.666
0.632
0.648
0.642
0.664
0.682
0.660
0.692
0.698
0.786
0.792
0.738
0.670
0.648
0.648
0.640
0.662
0.728
0.856
0.860
0.794
0.804
0.786
0.730
0.780
0.738
0.732
0.700
0.674
0.660
0.636
0.764
0.894
0.796
0.784
0.716
0.680
0.620
0.620
0.630
0.656
0.684
0.658
0.650
0.646
0.654
0.732
0.836
0.802
0.780
0.704
0.702
0.720
0.718
0.728
0.760
0.746
0.716
0.748
0.670
0.668
0.654
0.662
0.674
0.800
0.724
0.778
0.790
0.848
0.848
0.856
0.784
0.734
0.732
0.746
0.730
0.654
0.660
0.682
0.708
0.794
0.822
0.816
0.796
0.688
0.666
0.670
0.654
0.684
0.774
0.866
0.846
0.778
0.720
0.674
0.672
0.726
0.768
0.786
0.876
0.850
0.764
0.698
0.710
0.678
0.696
0.678
0.638
0.616
0.596
0.588
0.598
0.602
0.592
0.592
0.586
0.608
0.616
0.614
0.636
0.606
0.590
0.558
0.554
0.570
0.564
0.568
0.562
0.562
0.560
0.562
0.556
0.560
0.558
0.554
0.562
0.550
0.556
0.550
0.570
0.564
0.564
0.578
0.608
0.636
0.602
0.630
0.642
0.624
0.640
0.656
0.684
0.716
0.718
0.704
0.666
0.686
0.704
0.742
0.806
0.838
0.798
0.676
0.694
0.698
0.672
0.686
0.754
0.942
0.878
0.872
0.844
0.830
0.716
0.666
0.648
0.610
0.600
0.598
0.600
0.592
0.592
0.582
0.582
0.564
0.544
0.540
0.556
0.560
0.552
0.556
0.558
0.574
0.582
0.628
0.644
0.644
0.616
0.596
0.578
0.558
0.548
0.536
0.534
0.526
0.534
0.558
0.644
0.956
0.904
0.924
0.876
0.854
0.746
0.688
0.674
0.656
0.650
0.650
0.676
0.758
0.814
0.738
0.726
0.766
0.698
0.680
0.698
0.774
0.820
0.716
0.750
0.774
0.770
0.746
0.800
0.798
0.722
0.712
0.696
0.702
0.698
0.650
0.658
0.664
0.606
0.600
0.596
0.618
0.754
0.694
0.706
0.728
0.730
0.698
0.620
0.628
0.622
0.604
0.590
0.576
0.570
0.570
0.618
0.602
0.602
0.580
0.590
0.580
0.542
0.558
0.544
0.540
0.528
0.524
0.524
0.536
0.526
0.534
0.528
0.554
0.514
0.526
0.528
0.532
0.542
0.542
0.550
0.548
0.548
0.542
0.542
0.544
0.554
0.626
0.710
0.784
0.662
0.626
0.624
0.614
0.636
0.638
0.630
0.614
0.588
0.588
0.590
0.654
0.684
0.672
0.618
0.592
0.602
0.618
0.620
0.604
0.610
0.612
0.632
0.658
0.680
0.782
0.780
0.782
0.792
0.732
0.704
0.674
0.662
0.638
0.618
0.598
0.592
0.586
0.590
0.574
0.670
0.750
0.716
0.732
0.700
0.662
0.644
0.606
0.604
0.618
0.630
0.594
0.602
0.602
0.682
0.666
0.628
0.614
0.596
0.570
0.566
0.552
0.560
0.576
0.630
0.678
0.656
0.660
0.652
0.652
0.644
0.652
0.608
0.632
0.614
0.590
0.578
0.584
0.584
0.708
0.730
0.748
0.746
0.734
0.698
0.662
0.646
0.644
0.630
0.674
0.794
0.742
0.794
0.780
0.752
0.704
0.650
0.648
0.646
0.634
0.608
0.666
0.790
0.736
0.772
0.768
0.788
0.814
0.814
0.830
0.840
0.854
0.830
0.790
0.742
0.754
0.690
0.730
0.726
0.730
0.738
0.740
0.694
0.670
0.686
0.686
0.696
0.674
0.660
0.658
0.646
0.656
0.632
0.628
0.624
0.616
0.594
0.614
0.668
0.698
0.710
0.710
0.716
0.704
0.692
0.668
0.658
0.624
0.612
0.612
0.618
0.632
0.638
0.644
0.650
0.648
0.622
0.608
0.600
0.614
0.634
0.642
0.632
0.624
0.632
0.644
0.638
0.634
0.600
0.598
0.600
0.646
0.652
0.690
0.658
0.654
0.638
0.618
0.626
0.644
0.644
0.650
0.644
0.640
0.628
0.630
0.636
0.658
0.644
0.658
0.620
0.624
0.636
0.660
0.640
0.638
0.628
0.632
0.662
0.660
0.678
0.640
0.650
0.660
0.710
0.726
0.654
0.696
0.690
0.674
0.654
0.632
0.586
0.596
0.598
0.644
0.734
0.708
0.690
0.674
0.634
0.650
0.652
0.674
0.698
0.712
0.716
0.710
0.690
0.680
0.666
0.644
0.618
0.598
0.582
0.570
0.578
0.618
0.666
0.838
0.816
0.728
0.734
0.692
0.636
0.604
0.558
0.572
0.574
0.584
0.588
0.596
0.588
0.584
0.574
0.562
0.550
0.560
0.612
0.600
0.498
0.760
0.642
0.630
0.710
0.700
0.658
0.632
0.648
0.682
0.726
0.736
0.748
0.762
0.766
0.734
0.660
0.702
0.674
0.636
0.640
0.642
0.690
0.764
0.828
0.836
0.826
0.768
0.726
0.736
0.712
0.714
0.714
0.700
0.648
0.668
0.684
0.726
0.796
0.760
0.670
0.682
0.666
0.670
0.678
0.700
0.706
0.656
0.668
0.656
0.688
0.732
0.760
0.780
0.770
0.716
0.702
0.690
0.694
0.682
0.668
0.618
0.614
0.600
0.644
0.678
0.652
0.680
0.686
0.622
0.598
0.604
0.600
0.644
0.798
0.806
0.768
0.748
0.670
0.670
0.650
0.612
0.608
0.760
0.718
0.762
0.842
0.878
0.884
0.876
0.830
0.812
0.778
0.774
0.806
0.812
0.820
0.808
0.896
0.880
0.838
0.754
0.750
0.774
0.802
0.772
0.764
0.746
0.652
0.654
0.666
0.714
0.772
0.728
0.790
0.776
0.688
0.696
0.644
0.644
0.646
0.670
0.774
0.766
0.670
0.708
0.702
0.726
0.714
0.662
0.672
0.678
0.704
0.686
0.718
0.730
0.718
0.724
0.660
0.698
0.710
0.722
0.736
0.734
0.720
0.640
0.656
0.626
0.586
0.600
0.592
0.704
0.710
0.696
0.802
0.812
0.894
0.818
0.720
0.748
0.678
0.706
0.724
0.732
0.786
0.774
0.740
0.698
0.676
0.686
0.690
0.626
0.656
0.690
0.716
0.744
0.648
0.666
0.684
0.712
0.686
0.658
0.704
0.754
0.796
0.752
0.758
0.752
0.740
0.738
0.734
0.726
0.728
0.730
0.742
0.780
0.770
0.774
0.704
0.758
0.768
0.814
0.870
0.908
0.768
0.738
0.756
0.794
0.750
0.754
0.726
0.906
0.868
0.720
0.706
0.654
0.698
0.788
0.710
0.696
0.644
0.636
0.648
0.674
0.760
0.696
0.806
0.820
0.868
0.826
0.758
0.658
0.684
0.664
0.638
0.628
0.636
0.622
0.720
0.756
0.676
0.646
0.634
0.690
0.710
0.728
0.772
0.766
0.712
0.668
0.636
0.636
0.586
0.610
0.598
0.604
0.672
0.638
0.604
0.600
0.616
0.622
0.596
0.578
0.562
0.560
0.550
0.532
0.534
0.554
0.568
0.566
0.568
0.560
0.558
0.564
0.572
0.580
0.574
0.570
0.562
0.548
0.556
0.552
0.554
0.550
0.536
0.536
0.532
0.534
0.540
0.570
0.672
0.854
0.850
0.836
0.816
0.728
0.662
0.656
0.698
0.712
0.730
0.792
0.754
0.690
0.690
0.714
0.722
0.768
0.802
0.778
0.692
0.662
0.688
0.722
0.744
0.754
0.694
0.694
0.730
0.758
0.694
0.660
0.678
0.686
0.716
0.744
0.736
0.708
0.664
0.652
0.624
0.616
0.598
0.574
0.556
0.554
0.574
0.646
0.726
0.782
0.760
0.716
0.638
0.628
0.602
0.612
0.648
0.740
0.756
0.676
0.698
0.770
0.826
0.834
0.862
0.746
0.774
0.758
0.720
0.848
0.836
0.774
0.716
0.682
0.656
0.654
0.730
0.836
0.858
0.838
0.810
0.766
0.698
0.672
0.642
0.638
0.268
0.382
0.634
0.750
0.732
0.690
0.650
0.642
0.612
0.636
0.676
0.840
0.766
0.764
0.744
0.732
0.670
0.638
0.664
0.756
0.810
0.798
0.810
0.728
0.754
0.784
0.758
0.788
0.796
0.734
0.688
0.736
0.758
0.778
0.742
0.768
0.824
0.764
0.756
0.708
0.674
0.656
0.674
0.726
0.818
0.854
0.830
0.832
0.760
0.706
0.686
0.648
0.626
0.624
0.736
0.806
0.752
0.730
0.796
0.808
0.766
0.794
0.698
0.732
0.728
0.702
0.674
0.670
0.638
0.670
0.732
0.866
0.828
0.774
0.700
0.670
0.660
0.666
0.724
0.794
0.820
0.860
0.846
0.718
0.724
0.740
0.748
0.796
0.754
0.728
0.660
0.636
0.622
0.686
0.894
0.832
0.754
0.744
0.728
0.778
0.858
0.822
0.824
0.688
0.684
0.676
0.734
0.722
0.792
0.804
0.796
0.776
0.742
0.688
0.650
0.646
0.718
0.822
0.772
0.736
0.670
0.678
0.636
0.640
0.630
0.660
0.646
0.750
0.674
0.684
0.676
0.610
0.616
0.608
0.598
0.586
0.618
0.664
0.724
0.720
0.638
0.620
0.624
0.662
0.724
0.812
0.856
0.782
0.756
0.742
0.694
0.684
0.764
0.772
0.758
0.758
0.758
0.670
0.638
0.636
0.644
0.844
0.874
0.808
0.812
0.778
0.718
0.736
0.732
0.728
0.768
0.800
0.776
0.744
0.718
0.700
0.688
0.676
0.700
0.704
0.772
0.744
0.752
0.680
0.682
0.658
0.690
0.754
0.778
0.720
0.684
0.688
0.692
0.712
0.716
0.692
0.734
0.740
0.716
0.680
0.692
0.702
0.712
0.668
0.688
0.684
0.692
0.670
0.650
0.668
0.714
0.766
0.754
0.768
0.784
0.778
0.764
0.686
0.666
0.684
0.724
0.766
0.790
0.828
0.792
0.768
0.730
0.708
0.696
0.686
0.678
0.648
0.612
0.614
0.648
0.788
0.846
0.776
0.766
0.772
0.808
0.750
0.774
0.888
0.892
0.786
0.864
0.806
0.790
0.824
0.726
0.730
0.778
0.686
0.752
0.706
0.834
0.856
0.882
0.864
0.820
0.796
0.696
0.682
0.682
0.714
0.814
0.942
0.870
0.762
0.752
0.752
0.794
0.906
0.932
0.906
0.856
0.768
0.738
0.694
0.698
0.724
0.800
0.868
0.774
0.804
0.862
0.850
0.812
0.846
0.702
0.692
0.732
0.786
0.802
0.778
0.756
0.754
0.754
0.712
0.700
0.708
0.698
0.684
0.636
0.610
0.608
0.718
0.958
0.984
0.808
0.828
0.842
0.764
0.746
0.696
0.658
0.648
0.776
0.822
0.728
0.660
0.474
0.756
0.680
0.782
0.812
0.822
0.814
0.750
0.668
0.694
0.708
0.714
0.698
0.680
0.674
0.650
0.662
0.714
0.754
0.796
0.800
0.700
0.682
0.646
0.620
0.622
0.672
0.626
0.620
0.640
0.632
0.690
0.722
0.748
0.764
0.756
0.756
0.750
0.744
0.708
0.690
0.676
0.628
0.620
0.604
0.614
0.608
0.606
0.698
0.820
0.756
0.712
0.722
0.674
0.690
0.712
0.738
0.730
0.714
0.646
0.662
0.646
0.634
0.704
0.758
0.778
0.846
0.792
0.806
0.788
0.774
0.764
0.752
0.718
0.756
0.706
0.650
0.634
0.632
0.628
0.672
0.730
0.654
0.662
0.682
0.728
0.816
0.820
0.786
0.696
0.670
0.694
0.744
0.802
0.854
0.706
0.784
0.762
0.770
0.778
0.774
0.774
0.778
0.792
0.756
0.814
0.796
0.860
0.834
0.826
0.772
0.760
0.710
0.756
0.782
0.774
0.708
0.648
0.650
0.686
0.816
0.824
0.696
0.750
0.716
0.668
0.630
0.618
0.594
0.576
0.562
0.592
0.620
0.680
0.690
0.674
0.608
0.652
0.650
0.658
0.650
0.658
0.662
0.648
0.636
0.630
0.592
0.588
0.582
0.612
0.848
0.830
0.746
0.746
0.738
0.682
0.674
0.710
0.724
0.700
0.668
0.682
0.756
0.774
0.804
0.684
0.654
0.668
0.668
0.688
0.702
0.714
0.700
0.634
0.626
0.634
0.666
0.756
0.774
0.812
0.768
0.700
0.676
0.646
0.642
0.636
0.652
0.702
0.810
0.842
0.878
0.850
0.848
0.686
0.722
0.728
0.746
0.762
0.726
0.714
0.662
0.660
0.702
0.796
0.682
0.748
0.726
0.718
0.652
0.626
0.464
0.718
0.766
0.860
0.850
0.852
0.780
0.740
0.722
0.686
0.678
0.684
0.714
0.806
0.868
0.808
0.858
0.838
0.794
0.830
0.838
0.850
0.864
0.824
0.738
0.752
0.726
0.692
0.696
0.742
0.716
0.664
0.678
0.704
0.800
0.804
0.744
0.746
0.750
0.756
0.742
0.708
0.684
0.662
0.636
0.664
0.846
0.926
0.886
0.872
0.816
0.774
0.706
0.752
0.758
0.734
0.756
0.802
0.820
0.710
0.732
0.786
0.904
0.908
0.884
0.830
0.732
0.686
0.652
0.632
0.622
0.682
0.948
1.028
0.916
0.732
0.788
0.862
0.876
0.854
0.826
0.820
0.794
0.686
0.662
0.688
0.782
0.910
0.956
0.870
0.820
0.774
0.726
0.710
0.726
0.708
0.738
0.762
0.782
0.832
0.810
0.750
0.794
0.788
0.790
0.782
0.788
0.774
0.784
0.814
0.826
0.804
0.820
0.876
0.814
0.814
0.792
0.728
0.708
0.694
0.698
0.776
0.906
0.874
0.764
0.792
0.782
0.740
0.704
0.684
0.666
0.702
0.726
0.916
0.902
0.902
0.790
0.722
0.760
0.774
0.824
0.844
0.818
0.794
0.854
0.772
0.838
0.828
0.820
0.792
0.684
0.656
0.656
0.692
0.742
0.798
0.856
0.820
0.852
0.828
0.796
0.758
0.712
0.680
0.680
0.676
0.680
0.694
0.696
0.800
0.844
0.868
0.818
0.732
0.736
0.718
0.690
0.724
0.764
0.814
0.748
0.820
0.858
0.770
0.732
0.756
0.778
0.794
0.808
0.740
0.802
0.812
0.852
0.864
0.812
0.786
0.808
0.826
0.844
0.832
0.842
0.846
0.782
0.748
0.834
0.904
0.864
0.822
0.758
0.778
0.774
0.766
0.714
0.730
0.748
0.740
0.746
0.720
0.772
0.808
0.750
0.822
0.898
0.828
0.844
0.868
0.796
0.808
0.826
0.824
0.778
0.760
0.756
0.770
0.760
0.752
0.744
0.714
0.756
0.792
0.776
0.780
0.848
0.846
0.814
0.830
0.836
0.800
0.784
0.812
0.772
0.788
0.806
0.774
0.760
0.824
0.866
0.770
0.826
0.828
0.792
0.782
0.728
0.760
0.764
0.780
0.796
0.746
0.778
0.764
0.758
0.778
0.806
0.814
0.756
0.762
0.762
0.756
0.744
0.764
0.776
0.766
0.768
0.788
0.812
0.812
0.720
0.748
0.750
0.704
0.708
0.916
0.798
0.730
0.840
0.860
0.940
0.846
0.740
0.718
0.702
0.724
0.774
0.812
0.732
0.810
0.790
0.724
0.666
0.678
0.668
0.694
0.744
0.786
0.810
0.760
0.720
0.680
0.674
0.702
0.764
0.696
0.688
0.716
0.700
0.692
0.662
0.680
0.746
0.832
0.886
0.844
0.814
0.766
0.774
0.748
0.664
0.658
0.660
0.700
0.804
0.782
0.866
0.780
0.866
0.898
0.852
0.820
0.732
0.688
0.688
0.684
0.730
0.914
0.894
0.826
0.812
0.700
0.668
0.628
0.914
1.102
0.998
0.926
0.890
0.792
0.746
0.744
0.804
0.766
0.656
0.674
0.686
0.744
0.812
0.814
0.780
0.748
0.656
0.672
0.630
0.652
0.734
0.798
0.834
0.858
0.708
0.634
0.630
0.714
0.966
0.918
0.692
0.708
0.698
0.718
0.766
0.804
0.810
0.758
0.756
0.768
0.678
0.724
0.750
0.818
0.770
0.780
0.914
0.842
0.806
0.798
0.758
0.772
0.720
0.726
0.768
0.696
0.660
0.660
0.692
0.748
0.900
0.758
0.786
0.760
0.736
0.740
0.726
0.736
0.716
0.682
0.700
0.666
0.704
0.802
0.850
0.782
0.784
0.780
0.762
0.790
0.728
0.786
0.736
0.776
0.840
0.832
0.812
0.868
0.772
0.712
0.758
0.784
0.820
0.804
0.780
0.736
0.768
0.802
0.804
0.718
0.752
0.724
0.674
0.642
0.670
0.710
0.828
0.856
0.816
0.790
0.772
0.780
0.802
0.840
0.836
0.794
0.754
0.742
0.742
0.760
0.752
0.766
0.686
0.760
0.764
0.792
0.768
0.748
0.712
0.664
0.674
0.690
0.670
0.644
0.612
0.610
0.700
0.782
0.854
0.866
0.838
0.782
0.686
0.718
0.732
0.774
0.720
0.730
0.706
0.650
0.694
0.668
0.710
0.806
0.836
0.882
0.862
0.802
0.750
0.680
0.678
0.692
0.710
0.754
0.760
0.786
0.708
0.708
0.712
0.766
0.842
0.782
0.744
0.716
0.654
0.638
0.658
0.858
0.878
0.908
0.772
0.756
0.664
0.644
0.600
0.616
0.750
0.878
0.892
0.894
0.754
0.726
0.702
0.706
0.700
0.906
0.890
0.802
0.870
0.886
0.872
0.864
0.726
0.714
0.684
0.686
0.668
0.804
0.692
0.738
0.772
0.798
0.744
0.760
0.706
0.668
0.664
0.650
0.644
0.634
0.632
0.606
0.622
0.654
0.714
0.710
0.646
0.656
0.726
0.862
0.780
0.762
0.670
0.646
0.622
0.636
0.758
0.830
0.934
0.960
0.814
0.788
0.832
0.886
0.824
0.796
0.802
0.706
0.754
0.854
0.922
0.974
0.942
0.884
0.914
0.914
0.706
0.740
0.808
1.046
0.904
0.918
0.958
0.788
0.800
0.828
0.848
0.764
0.680
0.658
0.646
0.630
0.642
0.678
0.708
0.720
0.646
0.654
0.662
0.678
0.728
0.740
0.736
0.764
0.734
0.712
0.668
0.610
0.630
0.624
0.662
0.630
0.650
0.686
0.800
0.780
0.686
0.644
0.638
0.672
0.780
0.822
0.856
0.824
0.804
0.732
0.736
0.652
0.660
0.684
0.826
0.832
0.844
0.746
0.768
0.750
0.710
0.750
0.798
0.694
0.674
0.668
0.676
0.694
0.704
0.762
0.708
0.698
0.714
0.758
0.786
0.766
0.748
0.708
0.650
0.646
0.612
0.608
0.612
0.708
0.764
0.808
0.816
0.778
0.656
0.664
0.640
0.648
0.682
0.750
0.812
0.754
0.742
0.772
0.846
0.878
0.826
0.756
0.680
0.644
0.646
0.658
1.006
0.826
0.876
0.778
0.916
0.962
0.904
0.896
0.892
0.852
0.818
0.696
0.704
0.686
0.772
0.852
0.880
0.888
0.788
0.694
0.654
0.650
0.610
0.670
0.790
0.802
0.750
0.762
0.774
0.758
0.732
0.682
0.666
0.636
0.592
0.584
0.624
0.914
0.722
0.822
0.790
0.288
0.508
0.816
0.838
0.804
0.768
0.762
0.754
0.752
0.656
0.668
0.692
0.712
0.776
0.716
0.664
0.638
0.604
0.590
0.584
0.620
0.618
0.562
0.576
0.572
0.556
0.560
0.548
0.548
0.572
0.574
0.598
0.598
0.592
0.574
0.546
0.548
0.548
0.550
0.558
0.570
0.572
0.566
0.546
0.530
0.540
0.540
0.568
0.604
0.662
0.630
0.612
0.586
0.584
0.604
0.638
0.742
0.752
0.750
0.754
0.748
0.712
0.706
0.680
0.658
0.658
0.678
0.672
0.676
0.618
0.594
0.600
0.596
0.680
0.736
0.810
0.862
0.930
0.930
0.946
0.910
0.758
0.744
0.710
0.686
0.642
0.666
0.676
0.726
0.764
0.952
0.914
0.894
0.840
0.764
0.700
0.696
0.708
0.668
0.658
0.666
0.744
0.876
0.826
0.840
0.828
0.828
0.808
0.816
0.808
0.730
0.774
0.848
0.814
0.888
0.850
0.886
0.894
0.884
0.888
0.912
0.830
0.858
0.938
0.750
0.692
0.744
0.998
0.916
0.868
0.782
0.804
0.776
0.716
0.690
0.730
0.696
0.712
0.716
0.766
0.900
0.914
0.888
0.814
0.740
0.694
0.708
0.734
0.742
0.742
0.696
0.664
0.688
0.704
0.688
0.682
0.736
0.760
0.798
0.734
0.804
0.798
0.758
0.742
0.802
0.774
0.716
0.764
0.808
0.754
0.716
0.742
0.760
0.802
0.766
0.718
0.678
0.714
0.760
0.704
0.710
0.730
0.776
0.810
0.790
0.760
0.748
0.704
0.672
0.646
0.656
0.680
0.724
0.724
0.714
0.710
0.668
0.714
0.690
0.694
0.738
0.778
0.722
0.760
0.720
0.678
0.648
0.644
0.674
0.686
0.668
0.690
0.650
0.658
0.694
0.732
0.764
0.794
0.820
0.800
0.776
0.738
0.734
0.740
0.754
0.734
0.750
0.778
0.728
0.734
0.776
0.804
0.786
0.822
0.822
0.740
0.700
0.734
0.758
0.758
0.732
0.784
0.772
0.726
0.722
0.728
0.772
0.772
0.774
0.708
0.718
0.742
0.774
0.742
0.722
0.772
0.760
0.710
0.752
0.768
0.728
0.696
0.732
0.744
0.724
0.690
0.726
0.764
0.720
0.770
0.772
0.756
0.722
0.764
0.774
0.740
0.758
0.782
0.742
0.718
0.770
0.774
0.718
0.772
0.740
0.702
0.714
0.760
0.820
0.738
0.766
0.752
0.712
0.722
0.750
0.736
0.670
0.672
0.644
0.684
0.666
0.678
0.684
0.666
0.666
0.676
0.700
0.674
0.646
0.636
0.640
0.644
0.644
0.636
0.618
0.618
0.644
0.658
0.656
0.684
0.698
0.728
0.686
0.672
0.642
0.650
0.630
0.660
0.722
0.726
0.696
0.720
0.692
0.660
0.634
0.634
0.602
0.594
0.586
0.592
0.620
0.642
0.664
0.718
0.692
0.726
0.726
0.686
0.682
0.674
0.668
0.670
0.636
0.628
0.638
0.664
0.654
0.658
0.686
0.656
0.658
0.684
0.700
0.662
0.650
0.628
0.652
0.686
0.668
0.658
0.676
0.684
0.650
0.644
0.668
0.690
0.712
0.700
0.736
0.764
0.750
0.698
0.732
0.738
0.712
0.762
0.816
0.738
0.692
0.716
0.748
0.746
0.808
0.828
0.728
0.718
0.742
0.794
0.722
0.788
0.750
0.696
0.684
0.724
0.790
0.738
0.790
0.818
0.768
0.846
0.826
0.726
0.742
0.744
0.758
0.708
0.852
0.888
0.796
0.772
0.832
0.844
0.766
0.810
0.840
0.758
0.746
0.828
0.766
0.740
0.762
0.764
0.710
0.722
0.776
0.758
0.734
0.794
0.800
0.724
0.754
0.754
0.760
0.728
0.804
0.902
0.820
0.760
0.830
0.824
0.770
0.816
0.770
0.762
0.774
0.728
0.746
0.854
0.772
0.716
0.798
0.840
0.746
0.850
0.884
0.786
0.796
0.874
0.724
0.698
0.690
0.662
0.694
0.708
0.694
0.792
0.806
0.750
0.742
0.738
0.754
0.766
0.742
0.728
0.750
0.764
0.718
0.702
0.728
0.758
0.740
0.732
0.796
0.786
0.732
0.772
0.778
0.778
0.718
0.750
0.768
0.754
0.728
0.826
0.852
0.752
0.800
0.802
0.768
0.720
0.720
0.676
0.694
0.724
0.740
0.796
0.702
0.742
0.736
0.806
0.774
0.688
0.686
0.700
0.696
0.666
0.686
0.768
0.706
0.688
0.692
0.690
0.678
0.694
0.696
0.686
0.730
0.734
0.698
0.660
0.650
0.656
0.640
0.642
0.672
0.752
0.748
0.720
0.710
0.722
0.718
0.752
0.724
0.682
0.710
0.728
0.710
0.664
0.644
0.678
0.706
0.706
0.692
0.662
0.664
0.688
0.732
0.704
0.686
0.712
0.734
0.714
0.682
0.690
0.712
0.692
0.672
0.692
0.702
0.700
0.696
0.638
0.636
0.620
0.586
0.586
0.568
0.558
0.554
0.554
0.590
0.670
0.756
0.778
0.688
0.674
0.698
0.658
0.646
0.644
0.610
0.586
0.582
0.580
0.566
0.574
0.572
0.596
0.618
0.650
0.658
0.676
0.654
0.636
0.644
0.634
0.626
0.618
0.590
0.584
0.570
0.562
0.556
0.556
0.558
0.548
0.544
0.552
0.566
0.562
0.570
0.576
0.586
0.594
0.588
0.576
0.560
0.550
0.550
0.538
0.532
0.534
0.568
0.870
0.842
0.826
0.810
0.786
0.756
0.746
0.666
0.638
0.610
0.626
0.812
0.736
0.798
0.870
0.938
0.786
0.774
0.784
0.810
0.808
0.724
0.706
0.738
0.778
0.762
0.830
0.860
0.824
0.816
0.802
0.736
0.768
0.838
0.796
0.792
0.800
0.744
0.702
0.728
0.852
0.818
0.726
0.708
0.740
0.800
0.732
0.860
0.880
0.904
0.798
0.868
0.920
0.924
0.962
0.970
0.884
0.878
0.934
0.900
0.902
0.960
1.004
0.912
0.948
0.830
0.792
0.746
0.726
0.708
0.696
0.688
0.670
0.652
0.656
0.800
0.802
0.792
0.826
0.854
0.822
0.742
0.704
0.672
0.636
0.616
0.628
0.646
0.608
0.652
0.620
0.592
0.596
0.588
0.584
0.568
0.568
0.560
0.548
0.548
0.558
0.580
0.596
0.612
0.628
0.620
0.604
0.584
0.576
0.574
0.564
0.562
0.560
0.558
0.562
0.566
0.568
0.572
0.584
0.594
0.594
0.600
0.616
0.686
0.728
0.714
0.690
0.652
0.638
0.634
0.610
0.616
0.646
0.602
0.606
0.598
0.606
0.602
0.602
0.594
0.606
0.590
0.646
0.654
0.636
0.630
0.626
0.620
0.620
0.622
0.618
0.620
0.624
0.624
0.624
0.608
0.610
0.618
0.658
0.668
0.642
0.664
0.656
0.628
0.638
0.644
0.644
0.632
0.620
0.616
0.606
0.608
0.624
0.628
0.620
0.646
0.642
0.614
0.624
0.616
0.610
0.602
0.614
0.620
0.626
0.626
0.636
0.648
0.660
0.638
0.634
0.658
0.636
0.622
0.640
0.638
0.608
0.594
0.606
0.628
0.652
0.654
0.620
0.604
0.616
0.634
0.662
0.648
0.660
0.670
0.696
0.656
0.680
0.670
0.630
0.612
0.612
0.608
0.594
0.602
0.608
0.692
0.768
0.710
0.666
0.684
0.672
0.640
0.640
0.618
0.606
0.608
0.596
0.610
0.650
0.696
0.732
0.726
0.686
0.656
0.612
0.590
0.606
0.630
0.706
0.686
0.730
0.750
0.780
0.714
0.720
0.742
0.724
0.716
0.708
0.700
0.682
0.692
0.684
0.696
0.672
0.674
0.686
0.722
0.678
0.692
0.684
0.648
0.650
0.668
0.690
0.702
0.666
0.634
0.926
0.708
0.784
0.692
0.664
0.666
0.650
0.624
0.606
0.606
0.610
0.606
0.596
0.610
0.620
0.604
0.594
0.572
0.612
0.650
0.700
0.720
0.702
0.672
0.616
0.616
0.608
0.608
0.608
0.608
0.606
0.584
0.606
0.618
0.646
0.612
0.608
0.616
0.620
0.608
0.608
0.588
0.632
0.652
0.656
0.690
0.668
0.648
0.634
0.626
0.626
0.618
0.618
0.608
0.606
0.590
0.596
0.606
0.626
0.646
0.650
0.638
0.656
0.650
0.690
0.694
0.698
0.654
0.628
0.628
0.624
0.604
0.600
0.604
0.618
0.632
0.614
0.618
0.648
0.648
0.640
0.652
0.678
0.674
0.678
0.646
0.634
0.624
0.594
0.634
0.640
0.672
0.672
0.658
0.630
0.612
0.604
0.622
0.618
0.608
0.616
0.614
0.600
0.610
0.632
0.674
0.672
0.742
0.770
0.740
0.746
0.774
0.738
0.716
0.812
0.802
0.754
0.784
0.862
0.836
0.852
0.780
0.682
0.684
0.674
0.700
0.710
0.742
0.740
0.730
0.704
0.656
0.642
0.622
0.612
0.662
1.044
0.916
0.918
0.910
0.762
0.736
0.670
0.718
0.722
0.794
0.824
0.686
0.704
0.782
0.890
0.802
0.836
0.836
0.728
0.722
0.704
0.708
0.746
0.700
0.760
0.816
0.828
0.798
0.768
0.688
0.708
0.698
0.706
0.664
0.744
0.792
0.860
0.850
0.838
0.782
0.728
0.694
0.706
0.726
0.812
0.880
0.882
0.824
0.828
0.784
0.688
0.690
0.702
0.770
0.872
0.950
0.924
0.852
0.724
0.762
0.776
0.766
0.696
0.698
0.692
0.734
0.852
0.856
0.824
0.808
0.774
0.698
0.696
0.722
0.750
0.766
0.796
0.766
0.712
0.674
0.684
0.706
0.688
0.714
0.714
0.764
0.804
0.754
0.750
0.720
0.676
0.632
0.636
0.646
0.816
0.832
0.830
0.778
0.682
0.666
0.646
0.650
0.634
0.594
0.632
0.732
0.774
0.794
0.738
0.742
0.716
0.738
0.734
0.724
0.710
0.728
0.642
0.650
0.626
0.692
0.848
0.710
0.712
0.702
0.714
0.676
0.734
0.922
0.872
0.838
0.718
0.710
0.690
0.646
0.628
0.632
0.694
1.058
0.872
0.824
0.804
0.746
0.674
0.662
0.632
0.690
1.026
0.910
0.880
0.852
0.812
0.782
0.708
0.764
0.694
0.736
0.834
0.936
0.868
0.720
0.750
0.764
0.842
0.726
0.764
0.816
0.850
0.806
0.772
0.724
0.712
0.754
0.754
0.684
0.712
0.748
0.714
0.724
0.716
0.722
0.774
0.814
0.784
0.774
0.758
0.744
0.666
0.678
0.678
0.690
0.824
0.712
0.698
0.702
0.746
0.766
0.772
0.678
0.688
0.686
0.710
0.744
0.784
0.772
0.742
0.712
0.656
0.636
0.614
0.652
0.688
0.730
0.774
0.754
0.784
0.750
0.736
0.676
0.668
0.640
0.646
0.658
0.664
0.678
0.662
0.690
0.694
0.706
0.644
0.714
0.686
0.632
0.648
0.642
0.640
0.624
0.648
0.696
0.726
0.698
0.682
0.676
0.666
0.672
0.646
0.652
0.636
0.620
0.636
0.624
0.624
0.622
0.636
0.710
0.768
0.860
0.794
0.746
0.726
0.712
0.704
0.692
0.684
0.680
0.650
0.626
0.608
0.612
0.640
0.734
0.938
0.928
0.838
0.838
0.782
0.766
0.770
0.738
0.752
0.750
0.728
0.732
0.730
0.734
0.678
0.694
0.744
0.802
0.800
0.806
0.814
0.730
0.736
0.740
0.724
0.694
0.656
0.674
0.680
0.680
0.650
0.638
0.684
0.876
0.786
0.790
0.676
0.662
0.662
0.654
0.642
0.618
0.608
0.604
0.612
0.612
0.624
0.718
0.724
0.684
0.658
0.634
0.636
0.640
0.658
0.646
0.668
0.680
0.660
0.638
0.632
0.620
0.642
0.650
0.668
0.694
0.756
0.792
0.778
0.764
0.746
0.738
0.744
0.746
0.694
0.660
0.632
0.622
0.604
0.588
0.590
0.630
0.816
0.856
0.824
0.828
0.796
0.776
0.748
0.706
0.664
0.652
0.620
0.620
0.630
0.604
0.616
0.644
0.658
0.648
0.652
0.672
0.736
0.738
0.658
0.674
0.668
0.666
0.638
0.630
0.620
0.624
0.600
0.602
0.622
0.700
0.742
0.768
0.788
0.822
0.720
0.744
0.726
0.718
0.708
0.696
0.676
0.648
0.628
0.646
0.744
0.726
0.696
0.746
0.844
0.898
0.884
0.864
0.726
0.722
0.714
0.732
0.746
0.776
0.772
0.718
0.754
0.788
0.852
0.788
0.764
0.698
0.744
0.704
0.730
0.646
0.694
0.696
0.752
0.810
0.800
0.806
0.782
0.778
0.744
0.668
0.698
0.702
0.718
0.740
0.792
0.736
0.696
0.632
0.624
0.610
0.604
0.636
0.690
0.752
0.820
0.762
0.756
0.770
0.762
0.736
0.676
0.662
0.668
0.690
0.654
0.712
0.800
0.852
0.822
0.800
0.754
0.724
0.664
0.654
0.622
0.628
0.704
0.734
0.800
0.772
0.692
0.672
0.650
0.690
0.806
0.884
0.840
0.836
0.710
0.706
0.686
0.658
0.684
0.662
0.654
0.626
0.612
0.600
0.614
0.628
0.700
0.810
0.784
0.764
0.718
0.688
0.654
0.646
0.672
0.736
0.670
0.676
0.656
0.778
0.874
0.750
0.802
0.854
0.848
0.822
0.832
0.784
0.690
0.712
0.696
0.732
0.764
0.716
0.720
0.686
0.702
0.692
0.716
0.718
0.714
0.686
0.656
0.648
0.618
0.626
0.628
0.650
0.630
0.660
0.698
0.720
0.694
0.678
0.674
0.650
0.624
0.640
0.650
0.692
0.710
0.706
0.626
0.636
0.614
0.618
0.656
0.680
0.738
0.716
0.696
0.690
0.670
0.676
0.630
0.670
0.664
0.634
0.656
0.750
0.664
0.674
0.678
0.696
0.700
0.676
0.652
0.606
0.612
0.612
0.652
0.640
0.658
0.650
0.666
0.680
0.706
0.670
0.720
0.698
0.674
0.666
0.640
0.668
0.664
0.690
0.634
0.670
0.718
0.734
0.814
0.838
0.784
0.744
0.726
0.676
0.732
0.766
0.748
0.780
0.778
0.780
0.780
0.734
0.696
0.670
0.608
0.606
0.608
0.714
0.880
0.900
0.772
0.704
0.722
0.746
0.794
0.718
0.704
0.772
0.858
0.852
0.862
0.766
0.740
0.744
0.782
0.794
0.778
0.692
0.726
0.720
0.716
0.736
0.800
0.902
0.884
0.844
0.802
0.756
0.718
0.670
0.678
0.636
0.720
0.876
0.742
0.720
0.798
0.786
0.814
0.806
0.812
0.804
0.806
0.792
0.676
0.712
0.700
0.666
0.636
0.620
0.616
0.678
0.934
0.910
0.912
0.896
0.872
0.834
0.776
0.706
0.700
0.660
0.642
0.746
0.780
0.728
0.740
0.742
0.826
0.854
0.694
0.710
0.752
0.796
0.826
0.796
0.758
0.748
0.680
0.690
0.636
0.602
0.600
0.604
0.660
0.866
0.888
0.830
0.782
0.722
0.712
0.718
0.694
0.692
0.664
0.688
0.742
0.780
0.736
0.698
0.708
0.740
0.784
0.710
0.714
0.676
0.714
0.770
0.816
0.820
0.794
0.722
0.668
0.640
0.618
0.618
0.684
0.842
0.802
0.826
0.820
0.768
0.736
0.722
0.694
0.676
0.632
0.628
0.658
0.666
0.660
0.678
0.672
0.746
0.800
0.752
0.736
0.706
0.682
0.684
0.690
0.684
0.676
0.692
0.686
0.700
0.774
0.700
0.676
0.676
0.670
0.698
0.716
0.716
0.704
0.692
0.660
0.628
0.610
0.592
0.586
0.574
0.582
0.668
0.950
0.894
0.830
0.786
0.764
0.738
0.784
0.814
0.760
0.738
0.776
0.710
0.764
0.790
0.764
0.718
0.686
0.646
0.604
0.622
0.694
0.722
0.728
0.762
0.676
0.704
0.676
0.664
0.634
0.632
0.616
0.228
0.380
0.612
0.600
0.588
0.586
0.580
0.572
0.582
0.592
0.588
0.582
0.568
0.574
0.564
0.574
0.640
0.728
0.816
0.746
0.714
0.710
0.688
0.652
0.650
0.640
0.634
0.634
0.634
0.616
0.608
0.614
0.612
0.628
0.644
0.658
0.646
0.620
0.636
0.654
0.676
0.628
0.674
0.670
0.692
0.674
0.626
0.668
0.662
0.674
0.690
0.688
0.648
0.700
0.676
0.778
0.768
0.816
0.752
0.696
0.664
0.650
0.658
0.708
0.848
0.828
0.824
0.806
0.778
0.752
0.734
0.718
0.686
0.694
0.674
0.658
0.672
0.708
0.756
0.760
0.774
0.764
0.792
0.802
0.802
0.748
0.732
0.730
0.730
0.710
0.660
0.686
0.706
0.760
0.838
0.830
0.832
0.800
0.792
0.756
0.710
0.682
0.706
0.744
0.726
0.816
0.788
0.722
0.738
0.744
0.806
0.786
0.766
0.730
0.780
0.804
0.804
0.798
0.728
0.722
0.732
0.732
0.748
0.778
0.734
0.712
0.798
0.732
0.938
0.862
0.794
0.776
0.724
0.688
0.644
0.614
0.590
0.578
0.574
0.588
0.770
0.782
0.770
0.766
0.766
0.782
0.770
0.766
0.764
0.734
0.736
0.758
0.806
0.854
0.814
0.806
0.778
0.742
0.708
0.698
0.666
0.608
0.614
0.604
0.622
0.612
0.598
0.610
0.628
0.702
0.726
0.812
0.724
0.768
0.802
0.834
0.806
0.778
0.764
0.698
0.698
0.686
0.680
0.686
0.638
0.648
0.674
1.012
0.882
0.820
0.778
0.764
0.746
0.750
0.766
0.792
0.818
0.766
0.766
0.780
0.782
0.736
0.686
0.700
0.690
0.724
0.704
0.696
0.676
0.680
0.704
0.738
0.716
0.672
0.652
0.734
0.880
0.790
0.808
0.796
0.742
0.706
0.724
0.734
0.680
0.694
0.728
0.706
0.852
0.906
0.902
0.904
0.898
0.754
0.732
0.744
0.734
0.684
0.694
0.650
0.674
0.728
0.716
0.690
0.662
0.662
0.618
0.582
0.586
0.598
0.618
0.652
0.602
0.624
0.578
0.596
0.598
0.624
0.656
0.648
0.650
0.622
0.660
0.660
0.664
0.640
0.634
0.632
0.616
0.598
0.578
0.576
0.540
0.546
0.556
0.546
0.566
0.628
0.682
0.784
0.702
0.648
0.652
0.616
0.596
0.602
0.612
0.648
0.668
0.618
0.660
0.684
0.746
0.710
0.702
0.762
0.776
0.766
0.724
0.750
0.730
0.674
0.690
0.710
0.676
0.660
0.656
0.666
0.656
0.650
0.652
0.668
0.684
0.706
0.666
0.674
0.646
0.654
0.630
0.656
0.670
0.740
0.692
0.660
0.712
0.722
0.764
0.798
0.788
0.732
0.696
0.658
0.662
0.638
0.692
0.730
0.724
0.706
0.650
0.646
0.656
0.660
0.684
0.712
0.748
0.718
0.696
0.686
0.674
0.654
0.658
0.656
0.678
0.678
0.680
0.718
0.714
0.748
0.772
0.674
0.710
0.726
0.766
0.776
0.700
0.708
0.718
0.748
0.800
0.792
0.748
0.702
0.690
0.670
0.696
0.828
0.838
0.846
0.774
0.742
0.714
0.732
0.708
0.724
0.726
0.754
0.742
0.696
0.700
0.692
0.666
0.652
0.638
0.670
0.800
0.842
0.882
0.526
0.288
0.706
0.714
0.674
0.262
0.392
0.604
0.614
0.596
0.638
0.694
0.722
0.786
0.764
0.710
0.660
0.628
0.602
0.598
0.582
0.590
0.582
0.616
0.772
0.786
0.816
0.842
0.786
0.730
0.728
0.736
0.748
0.682
0.684
0.674
0.694
0.702
0.768
0.738
0.746
0.676
0.684
0.714
0.750
0.798
0.786
0.774
0.702
0.710
0.688
0.738
0.686
0.750
0.762
0.802
0.814
0.700
0.688
0.706
0.722
0.702
0.744
0.754
0.758
0.762
0.742
0.642
0.636
0.614
0.608
0.618
0.636
0.664
0.662
0.628
0.638
0.598
0.608
0.592
0.612
0.644
0.674
0.692
0.682
0.670
0.638
0.632
0.602
0.614
0.614
0.826
0.818
0.882
0.884
0.872
0.802
0.738
0.732
0.734
0.708
0.668
0.692
0.740
0.762
0.726
0.662
0.714
0.770
0.800
0.784
0.744
0.744
0.794
0.794
0.796
0.718
0.698
0.680
0.628
0.618
0.628
0.728
0.928
0.980
0.954
0.956
0.930
0.894
0.754
0.762
0.756
0.746
0.732
0.730
0.684
0.698
0.750
0.722
0.666
0.680
0.748
0.854
0.870
0.852
0.838
0.794
0.692
0.672
0.650
0.640
0.792
0.710
0.812
0.840
0.864
0.810
0.778
0.724
0.714
0.660
0.684
0.722
0.762
0.714
0.748
0.728
0.764
0.826
0.804
0.804
0.690
0.702
0.700
0.662
0.714
0.728
0.814
0.700
0.760
0.702
0.728
0.728
0.756
0.738
0.716
0.722
0.664
0.674
0.664
0.682
0.706
0.658
0.654
0.682
0.770
0.842
0.890
0.784
0.800
0.748
0.726
0.738
0.692
0.692
0.678
0.668
0.692
0.712
0.670
0.772
0.808
0.798
0.728
0.728
0.732
0.776
0.680
0.700
0.700
0.698
0.708
0.778
0.884
0.838
0.784
0.746
0.730
0.684
0.666
0.644
0.616
0.606
0.628
0.770
0.668
0.694
0.718
0.852
0.880
0.744
0.734
0.746
0.748
0.760
0.808
0.764
0.762
0.772
0.726
0.704
0.688
0.696
0.708
0.684
0.682
0.742
0.822
0.858
0.834
0.832
0.836
0.862
0.874
0.884
0.864
0.874
0.824
0.752
0.744
0.796
0.908
0.914
0.882
0.872
0.844
0.816
0.836
0.726
0.688
0.666
0.674
0.752
0.996
0.958
0.988
0.934
0.882
0.840
0.806
0.792
0.796
0.814
0.834
0.856
0.824
0.798
0.790
0.716
0.722
0.742
0.738
0.686
0.702
0.682
0.748
0.848
0.836
0.832
0.812
0.790
0.774
0.744
0.752
0.720
0.764
0.768
0.832
0.864
0.716
0.764
0.756
0.748
0.756
0.746
0.752
0.696
0.664
0.636
0.626
0.632
0.732
0.842
0.870
0.888
0.894
0.922
0.864
0.812
0.774
0.770
0.758
0.752
0.722
0.732
0.720
0.686
0.648
0.634
0.620
0.624
0.620
0.620
0.632
0.628
0.624
0.614
0.608
0.604
0.608
0.616
0.626
0.632
0.624
0.602
0.596
0.598
0.618
0.634
0.644
0.634
0.644
0.698
0.694
0.702
0.642
0.614
0.604
0.598
0.608
0.618
0.648
0.652
0.668
0.640
0.668
0.676
0.684
0.680
0.656
0.690
0.656
0.634
0.626
0.614
0.650
0.680
0.750
0.718
0.710
0.716
0.694
0.690
0.706
0.692
0.656
0.660
0.652
0.628
0.606
0.640
0.620
0.608
0.644
0.708
0.724
0.682
0.676
0.700
0.706
0.678
0.666
0.668
0.676
0.678
0.656
0.664
0.686
0.730
0.694
0.674
0.670
0.680
0.658
0.640
0.656
0.674
0.722
0.750
0.692
0.716
0.728
0.700
0.678
0.682
0.698
0.670
0.674
0.726
0.740
0.694
0.696
0.722
0.676
0.712
0.738
0.764
0.742
0.662
0.678
0.644
0.632
0.632
0.622
0.588
0.592
0.594
0.608
0.590
0.604
0.652
0.816
0.764
0.766
0.744
0.662
0.648
0.644
0.672
0.738
0.840
0.856
0.880
0.904
0.894
0.800
0.686
0.686
0.700
0.794
0.894
0.916
0.820
0.820
0.744
0.768
0.800
0.828
0.838
0.810
0.736
0.784
0.792
0.748
0.802
0.812
0.796
0.782
0.770
0.790
0.808
0.806
0.784
0.790
0.714
0.670
0.670
0.684
0.732
0.792
0.768
0.798
0.800
0.762
0.762
0.820
0.774
0.720
0.756
0.790
0.844
0.832
0.796
0.784
0.732
0.708
0.686
0.668
0.638
0.646
0.620
0.608
0.616
0.758
0.836
0.922
0.900
0.776
0.756
0.754
0.736
0.724
0.754
0.756
0.796
0.802
0.738
0.730
0.766
0.784
0.834
0.832
0.788
0.826
0.784
0.736
0.726
0.732
0.766
0.782
0.810
0.820
0.788
0.740
0.738
0.724
0.702
0.706
0.742
0.804
0.780
0.854
0.870
0.778
0.724
0.772
0.794
0.804
0.812
0.814
0.772
0.794
0.788
0.808
0.744
0.842
0.874
0.822
0.860
0.858
0.806
0.854
0.792
0.868
0.860
0.892
0.776
0.752
0.772
0.804
0.788
0.794
0.836
0.802
0.784
0.860
0.834
0.772
0.900
0.886
0.778
0.810
0.854
0.774
0.798
0.828
0.824
0.746
0.818
0.812
0.766
0.778
0.814
0.784
0.746
0.826
0.848
0.760
0.858
0.816
0.790
0.788
0.804
0.786
0.700
0.660
0.698
0.954
0.912
0.802
0.738
0.722
0.794
0.778
0.740
0.776
0.794
0.810
0.752
0.798
0.802
0.760
0.812
0.816
0.816
0.752
0.766
0.734
0.716
0.788
0.740
0.810
0.806
0.748
0.748
0.790
0.782
0.762
0.782
0.760
0.722
0.758
0.772
0.756
0.752
0.790
0.782
0.766
0.774
0.770
0.708
0.766
0.782
0.766
0.768
0.794
0.796
0.734
0.772
0.768
0.812
0.800
0.712
0.716
0.734
0.736
0.678
0.668
0.676
0.714
0.688
0.734
0.794
0.836
0.782
0.874
0.902
0.784
0.834
0.886
0.832
0.774
0.800
0.772
0.734
0.772
0.772
0.802
0.776
0.748
0.806
0.760
0.812
0.798
0.730
0.760
0.780
0.770
0.774
0.780
0.778
0.738
0.758
0.742
0.726
0.716
0.718
0.710
0.690
0.700
0.720
0.736
0.804
0.818
0.782
0.774
0.796
0.792
0.760
0.808
0.826
0.774
0.834
0.864
0.782
0.882
0.876
0.794
0.856
0.796
0.930
0.878
0.890
0.906
0.778
0.722
0.728
0.724
1.024
0.986
0.858
0.896
0.966
0.950
0.858
0.900
0.902
0.810
0.808
0.822
0.830
0.768
0.792
0.816
0.750
0.724
0.772
0.728
0.844
0.824
0.808
0.764
0.794
0.786
0.740
0.752
0.780
0.756
0.776
0.822
0.798
0.758
0.830
0.834
0.804
0.860
0.840
0.774
0.756
0.804
0.838
0.806
0.928
0.936
0.838
0.868
0.886
0.784
0.858
0.886
0.868
0.794
0.766
0.812
0.850
0.752
0.710
0.760
0.864
0.896
0.802
0.846
0.864
0.790
0.772
0.814
0.810
0.756
0.802
0.850
0.818
0.736
0.760
0.780
0.806
0.742
0.760
0.720
0.738
0.750
0.782
0.820
0.702
0.690
0.676
0.650
0.644
0.632
0.614
0.596
0.580
0.592
0.618
0.672
0.662
0.638
0.632
0.618
0.624
0.630
0.612
0.616
0.614
0.608
0.606
0.604
0.604
0.594
0.582
0.578
0.582
0.580
0.608
0.608
0.594
0.592
0.598
0.594
0.598
0.616
0.642
0.654
0.650
0.656
0.648
0.628
0.618
0.628
0.612
0.602
0.600
0.608
0.618
0.628
0.642
0.632
0.622
0.632
0.678
0.696
0.712
0.684
0.686
0.694
0.754
0.746
0.786
0.776
0.772
0.774
0.766
0.780
0.764
0.726
0.720
0.748
0.822
0.942
0.974
0.878
0.854
0.868
0.838
0.806
0.766
0.834
0.828
0.792
0.750
0.776
0.840
0.830
0.848
0.776
0.796
0.854
0.860
0.778
0.788
0.798
0.846
0.816
0.800
0.820
0.832
0.822
0.788
0.832
0.830
0.772
0.804
0.842
0.838
0.784
0.814
0.826
0.746
0.744
0.702
0.646
0.670
0.712
0.760
0.826
0.876
0.814
0.808
0.834
0.804
0.790
0.828
0.892
0.906
0.930
1.010
1.020
1.048
1.024
0.836
0.852
0.926
0.886
0.872
0.844
0.940
0.994
0.844
0.780
0.844
0.816
0.754
0.732
0.690
0.674
0.670
0.696
0.684
0.690
0.658
0.668
0.680
0.676
0.680
0.700
0.708
0.700
0.682
0.702
0.694
0.688
0.702
0.716
0.744
0.766
0.780
0.788
0.734
0.734
0.750
0.784
0.742
0.722
0.668
0.638
0.648
0.656
0.820
0.812
0.716
0.790
0.878
0.814
0.764
0.736
0.722
0.736
0.782
0.822
0.820
0.830
0.790
0.722
0.714
0.774
0.886
0.858
0.786
0.734
0.700
0.734
0.808
0.884
0.884
0.870
0.900
0.850
0.838
0.852
0.822
0.870
0.834
0.914
1.086
0.804
0.742
0.702
0.672
0.630
0.632
0.638
0.688
0.752
0.766
0.712
0.684
0.676
0.680
0.686
0.668
0.654
0.654
0.670
0.684
0.688
0.704
0.702
0.688
0.708
0.706
0.724
0.780
0.844
0.792
0.744
0.700
0.690
0.696
0.698
0.686
0.706
0.740
0.766
0.890
0.846
0.794
0.752
0.788
0.840
0.856
0.834
0.758
0.842
0.826
0.872
0.770
0.812
0.850
0.770
0.824
0.830
0.814
0.816
0.866
0.828
0.848
0.854
0.798
0.780
0.768
0.684
0.650
0.672
0.680
0.708
0.768
0.816
0.718
0.682
0.668
0.982
0.934
0.868
0.868
0.784
0.720
0.700
0.654
0.628
0.614
0.616
0.638
0.668
0.726
0.698
0.650
0.608
0.678
0.696
0.716
0.724
0.768
0.824
0.810
0.760
0.748
0.772
0.728
0.696
0.662
0.630
0.622
0.610
0.216
0.412
0.642
0.668
0.744
0.716
0.674
0.308
0.340
0.322
0.378
0.362
0.446
0.798
0.714
0.672
0.642
0.616
0.608
0.600
0.598
0.604
0.592
0.602
0.610
0.634
0.642
0.632
0.634
0.632
0.630
0.624
0.616
0.610
0.614
0.608
0.594
0.582
0.590
0.582
0.584
0.614
0.600
0.646
0.662
0.644
0.632
0.618
0.606
0.592
0.590
0.584
0.582
0.596
0.612
0.610
0.622
0.652
0.666
0.628
0.644
0.676
0.696
0.696
0.648
0.654
0.648
0.652
0.664
0.696
0.770
0.730
0.726
0.760
0.746
0.784
0.776
0.718
0.702
0.710
0.726
0.698
0.678
0.684
0.706
0.742
0.746
0.730
0.740
0.704
0.692
0.710
0.716
0.692
0.664
0.668
0.666
0.666
0.652
0.666
0.682
0.716
0.682
0.684
0.678
0.674
0.652
0.664
0.660
0.664
0.662
0.700
0.734
0.668
0.656
0.654
0.634
0.638
0.678
0.664
0.652
0.644
0.648
0.630
0.638
0.626
0.624
0.626
0.632
0.626
0.626
0.620
0.634
0.652
0.658
0.656
0.678
0.662
0.642
0.636
0.642
0.680
0.668
0.666
0.706
0.682
0.682
0.734
0.772
0.738
0.706
0.694
0.674
0.668
0.666
0.680
0.674
0.672
0.648
0.658
0.706
0.796
0.774
0.764
0.722
0.892
0.756
0.788
0.756
0.732
0.712
0.704
0.730
0.716
0.724
0.736
0.708
0.686
0.678
0.692
0.702
0.696
0.676
0.684
0.212
0.502
0.692
0.694
0.710
0.728
0.694
0.692
0.688
0.680
0.674
0.720
0.722
0.792
0.764
0.744
0.746
0.744
0.740
0.750
0.740
0.720
0.704
0.716
0.748
0.716
0.740
0.762
0.774
0.740
0.700
0.740
0.796
0.756
0.728
0.756
0.766
0.730
0.716
0.778
0.792
0.764
0.858
0.802
0.758
0.762
0.822
0.806
0.746
0.738
0.808
0.820
0.886
0.896
0.826
0.772
0.814
0.766
0.718
0.726
0.738
0.768
0.726
0.710
0.732
0.756
0.722
0.714
0.722
0.750
0.758
0.740
0.734
0.702
0.730
0.754
0.726
0.696
0.706
0.686
0.660
0.654
0.654
0.656
0.654
0.678
0.702
0.718
0.722
0.748
0.792
0.810
0.748
0.714
0.704
0.692
0.706
0.674
0.724
0.868
0.816
0.760
0.726
0.724
0.726
0.704
0.686
0.718
0.804
0.756
0.800
0.856
0.798
0.826
0.850
0.790
0.794
0.822
0.846
0.802
0.774
0.784
0.784
0.742
0.768
0.786
0.740
0.718
0.770
0.782
0.772
0.752
0.744
0.712
0.724
0.742
0.716
0.744
0.752
0.760
0.716
0.730
0.744
0.728
0.696
0.702
0.726
0.794
0.884
0.878
0.806
0.814
0.776
0.742
0.742
0.816
0.818
0.814
0.754
0.742
0.734
0.732
0.702
0.712
0.784
0.830
0.816
0.754
0.780
0.984
1.072
1.000
0.936
0.854
0.760
0.772
0.712
0.692
0.662
0.666
0.696
0.680
0.714
0.802
0.860
0.762
0.778
0.780
0.772
0.730
0.710
0.724
0.732
0.728
0.682
0.686
0.734
0.820
0.718
0.728
0.752
0.778
0.716
0.710
0.708
0.740
0.738
0.808
0.908
0.838
0.802
0.762
0.776
0.786
0.762
0.734
0.760
0.784
0.712
0.686
0.682
0.702
0.700
0.670
0.708
0.710
0.708
0.718
0.672
0.644
0.636
0.636
0.640
0.640
0.628
0.620
0.630
0.632
0.642
0.658
0.642
0.654
0.670
0.664
0.664
0.662
0.652
0.666
0.668
0.652
0.680
0.718
0.680
0.738
0.738
0.752
0.694
0.696
0.694
0.672
0.644
0.646
0.648
0.638
0.644
0.776
1.014
0.788
0.850
0.854
0.854
0.868
0.788
0.776
0.780
0.790
0.760
0.748
0.728
0.700
0.712
0.756
0.778
0.816
0.824
0.834
0.902
0.844
0.756
0.776
0.758
0.718
0.714
0.708
0.696
0.682
0.746
0.730
0.780
0.826
0.846
0.780
0.800
0.810
0.768
0.738
0.758
0.758
0.738
0.772
0.756
0.724
0.726
0.788
0.776
0.788
0.854
0.896
0.804
0.820
0.850
0.810
0.766
0.836
0.902
0.876
0.928
0.956
0.830
0.886
0.798
0.762
0.728
0.702
0.730
0.778
0.804
0.998
0.942
0.898
0.948
0.876
0.804
0.846
0.944
0.840
0.782
0.804
0.780
0.740
0.754
0.760
0.742
0.814
0.832
0.772
0.840
0.840
0.776
0.824
0.918
0.834
0.860
0.936
0.908
0.850
0.982
0.980
0.902
0.922
0.908
0.838
0.880
0.956
0.912
0.900
0.986
1.012
0.904
0.894
0.886
0.824
0.810
0.884
0.856
0.804
0.774
1.022
0.880
0.822
0.814
0.744
0.742
0.770
0.754
0.730
0.718
0.716
0.764
0.796
0.756
0.768
0.806
0.782
0.768
0.816
0.780
0.756
0.772
0.782
0.760
0.738
0.732
0.714
0.702
0.746
0.734
0.750
0.792
0.714
0.712
0.674
0.770
0.860
0.794
0.804
0.920
0.832
0.840
0.866
0.772
0.740
0.744
0.756
0.772
0.888
0.900
0.880
1.008
0.982
0.894
0.932
0.942
0.852
0.844
0.904
0.884
0.882
0.934
0.852
0.836
0.892
0.818
0.850
0.900
0.876
0.844
0.858
0.792
0.764
0.746
0.720
0.730
0.752
0.764
0.840
1.000
0.864
0.912
0.938
0.868
0.876
0.852
0.808
0.842
0.894
0.820
0.854
0.936
0.870
0.880
0.968
0.838
0.818
0.794
0.732
0.720
0.702
0.708
0.770
0.780
0.830
0.900
0.908
0.820
0.876
0.904
0.826
0.812
0.872
0.872
0.814
0.940
0.922
0.834
0.872
0.944
0.844
0.882
0.912
0.836
0.854
0.902
0.798
0.882
0.880
0.800
0.882
0.834
0.832
0.890
0.892
0.818
0.922
1.004
0.916
0.944
0.938
0.886
0.850
0.876
0.884
0.836
0.814
0.894
0.940
0.844
0.904
0.934
0.862
0.884
1.034
0.906
0.876
0.918
0.856
0.834
0.932
0.960
0.858
0.894
0.970
0.854
0.928
0.932
0.832
0.864
0.902
0.822
0.808
0.902
0.842
0.802
0.860
0.868
0.822
0.846
0.882
0.832
0.786
0.860
0.860
0.820
0.854
0.866
0.830
0.784
0.852
0.914
0.824
0.890
0.964
0.866
0.972
0.948
0.844
0.898
0.840
0.784
0.744
0.720
0.744
0.774
0.832
0.928
0.870
0.946
0.922
0.826
0.846
0.866
0.808
0.846
0.898
0.794
0.844
0.876
0.854
0.940
1.046
0.930
0.968
0.984
0.856
0.834
0.862
0.866
0.784
0.832
0.888
0.818
0.876
0.888
0.802
0.840
0.856
0.824
0.830
0.824
0.786
0.762
0.738
0.776
0.756
0.754
0.838
0.868
0.800
0.838
0.846
0.798
0.854
0.896
0.802
0.836
0.864
0.846
0.798
0.854
0.850
0.800
0.870
0.966
0.858
0.874
0.870
0.826
0.882
0.914
0.852
0.822
0.902
0.914
0.812
0.848
0.912
0.876
0.812
0.894
0.900
0.822
0.860
0.872
0.772
0.722
0.700
0.744
1.288
1.210
1.096
0.870
0.902
0.780
0.720
0.736
0.720
0.708
0.688
0.686
0.696
0.716
0.740
0.818
0.934
0.908
0.960
0.888
0.820
0.832
0.810
0.798
0.806
0.758
0.762
0.726
0.718
0.766
0.804
0.796
0.860
0.872
0.830
0.876
0.898
0.880
0.968
0.952
0.866
0.836
0.898
0.878
0.802
0.862
0.912
0.852
0.844
0.900
0.846
0.802
0.854
0.880
0.794
0.838
0.872
0.824
0.786
0.870
0.884
0.838
0.904
0.882
0.832
0.896
0.878
0.788
0.776
0.798
0.858
0.834
0.942
0.938
0.862
0.934
0.878
0.804
0.838
0.858
0.794
0.834
0.874
0.838
0.818
0.848
0.826
0.854
1.038
0.942
0.840
0.836
0.848
0.800
0.830
0.956
0.876
0.834
0.996
0.992
0.856
0.892
0.934
0.888
0.860
0.924
0.942
0.856
0.818
0.762
0.760
0.726
0.714
0.716
0.332
0.404
0.736
0.750
0.778
0.746
0.818
0.782
0.768
0.778
0.732
0.756
0.750
0.752
0.782
0.796
0.772
0.808
0.768
0.736
0.744
0.752
0.736
0.732
0.796
0.766
0.820
0.840
0.872
0.824
0.846
0.832
0.822
0.924
0.808
0.830
0.862
0.802
0.826
0.850
0.772
0.788
0.802
0.794
0.794
0.790
0.766
0.792
0.896
0.836
0.906
0.948
0.862
0.856
0.876
0.814
0.840
0.878
0.862
0.816
0.896
0.928
0.822
0.878
0.796
0.824
0.842
0.828
0.806
0.812
0.762
0.744
0.798
0.786
0.780
0.752
0.736
0.808
0.798
0.774
0.774
0.770
0.742
0.794
0.860
0.792
0.842
0.892
0.854
0.826
0.892
0.912
0.838
0.908
0.828
0.824
0.994
0.982
0.882
0.896
0.980
0.868
0.846
0.900
0.904
0.824
0.922
1.030
0.910
0.904
0.944
0.942
0.888
0.928
0.972
0.896
0.894
1.006
0.922
0.836
0.880
0.912
0.852
0.910
0.888
0.830
0.842
0.752
0.740
0.716
0.692
0.692
0.710
0.852
0.936
0.864
0.834
0.906
0.866
0.830
0.926
1.000
0.944
0.856
0.994
0.950
0.858
0.896
1.028
0.952
0.904
0.944
0.884
0.936
1.018
0.946
0.926
0.914
0.834
0.824
0.846
0.836
0.868
0.976
0.958
0.852
0.928
0.930
0.824
0.870
0.906
0.874
0.870
0.910
0.886
0.828
0.890
0.916
0.864
0.948
0.986
0.988
0.922
0.860
0.910
0.948
0.870
0.918
0.952
0.892
0.858
0.916
0.894
0.830
0.940
0.934
0.856
0.888
0.942
0.876
0.820
0.798
0.820
0.794
0.774
0.744
0.762
0.814
0.892
0.896
0.854
0.902
0.870
0.838
0.878
0.822
0.782
0.808
0.830
0.792
0.802
0.878
0.846
0.878
0.902
0.960
0.868
0.866
0.926
0.832
0.870
0.892
0.836
0.838
0.944
0.854
0.822
0.916
0.898
0.864
0.944
1.028
0.912
0.988
0.918
0.838
0.932
0.984
0.860
0.946
0.916
0.838
0.950
0.952
0.826
0.918
0.950
0.838
0.842
0.908
0.810
0.792
0.792
0.768
0.760
0.756
0.780
0.866
0.782
0.764
0.806
0.788
0.748
0.732
0.724
0.714
0.702
0.730
0.730
0.806
0.898
0.928
0.886
0.824
0.894
0.906
0.850
0.834
0.908
0.920
0.832
0.870
0.836
0.866
0.844
0.816
0.874
0.816
0.810
0.878
0.934
0.886
0.800
0.912
0.858
0.818
0.876
0.828
0.878
0.940
0.878
0.862
1.000
0.900
0.838
0.874
0.824
0.774
0.804
0.858
0.848
0.854
0.940
0.842
0.892
0.920
0.868
0.850
0.898
0.812
0.778
0.784
0.816
0.772
0.886
0.966
0.854
0.866
0.938
0.888
0.818
0.858
0.876
0.846
0.926
0.966
0.862
0.890
0.946
0.854
0.856
1.016
0.926
0.836
0.954
0.990
0.882
0.922
1.010
0.952
0.846
0.994
1.004
0.916
0.924
0.962
0.998
0.880
0.892
0.980
0.952
0.864
0.906
0.918
0.832
0.842
0.944
0.954
0.858
0.886
0.976
0.850
0.868
0.952
0.896
0.842
0.926
0.982
0.924
0.874
0.992
0.944
0.836
0.904
0.928
0.830
0.766
0.746
0.716
0.714
0.714
0.748
0.842
0.840
0.880
0.920
0.812
0.830
0.850
0.806
0.782
0.836
0.872
0.826
0.840
0.960
0.890
0.820
0.886
0.904
0.828
0.796
0.834
0.838
0.780
0.788
0.900
0.914
0.818
0.926
0.906
0.838
0.844
0.904
0.854
0.838
0.978
0.902
0.836
0.894
0.924
0.840
0.938
1.016
0.942
0.914
1.026
0.926
0.920
0.954
0.880
0.880
0.910
0.876
0.826
0.876
1.006
0.902
0.890
0.918
0.822
0.826
0.890
0.808
0.772
0.766
0.734
0.718
0.786
0.794
0.782
0.788
0.782
0.782
0.780
0.808
0.816
0.822
0.838
0.920
0.832
0.806
0.918
0.908
0.846
0.938
0.914
0.834
0.914
0.858
0.808
0.888
0.960
0.800
0.750
0.728
0.750
1.244
0.994
0.802
0.738
0.720
0.772
0.832
0.884
0.800
0.726
0.714
0.714
0.696
0.680
0.670
0.662
0.650
0.642
0.630
0.624
0.628
0.656
0.702
0.730
0.720
0.722
0.770
0.840
0.800
0.726
0.750
0.740
0.744
0.744
0.846
0.780
0.806
0.754
0.702
0.682
0.730
1.148
0.888
0.794
0.732
0.694
0.700
0.700
0.712
0.750
0.804
0.954
0.858
0.794
0.850
0.774
0.768
0.786
0.754
0.746
0.876
0.892
0.832
0.864
0.854
0.830
0.892
0.892
0.842
0.838
0.902
0.866
0.824
0.858
0.868
0.788
0.844
0.896
0.822
0.788
0.860
0.866
0.818
0.846
0.956
0.832
0.824
0.860
0.838
0.790
0.828
0.820
0.784
0.910
0.876
0.792
0.872
0.252
0.582
0.754
0.762
0.746
0.734
0.754
0.758
0.834
0.796
0.826
0.832
0.776
0.798
0.830
0.802
0.850
0.898
0.856
0.814
0.906
0.910
0.822
0.824
0.878
0.920
0.844
0.938
0.930
0.826
0.844
0.880
0.842
0.810
0.952
0.960
0.844
0.872
0.916
0.858
0.824
0.862
0.802
0.760
0.772
0.740
0.728
0.752
0.754
0.812
0.900
0.830
0.806
0.866
0.908
0.824
0.874
0.926
0.826
0.822
0.878
0.938
0.832
0.896
0.958
0.864
0.818
0.952
0.970
0.842
0.878
0.944
0.870
0.834
0.998
0.940
0.828
0.924
0.982
0.834
0.870
0.948
0.884
0.814
0.896
0.944
0.874
0.828
0.910
0.876
0.824
0.842
0.936
0.912
0.812
0.842
0.896
0.866
0.810
0.872
0.874
0.788
0.798
0.792
0.744
0.734
0.720
0.750
0.754
0.752
0.816
0.848
0.798
0.914
0.884
0.848
0.790
0.852
0.878
0.858
0.820
0.922
0.942
0.838
0.822
0.886
0.982
0.852
1.064
0.992
0.868
0.874
0.928
0.850
0.812
1.002
0.984
0.854
0.958
0.966
0.860
0.894
0.932
0.864
0.866
0.994
0.958
0.872
0.976
0.926
0.838
0.926
0.880
0.848
0.884
0.874
0.812
0.858
0.942
0.842
0.812
0.876
0.918
0.840
0.866
0.928
0.944
0.834
0.920
0.984
0.896
0.938
1.024
0.956
0.860
0.894
0.932
0.832
0.864
1.032
0.948
0.870
0.978
0.946
0.854
0.924
0.952
0.830
0.860
0.876
0.816
0.842
1.034
0.920
0.830
0.898
0.898
0.808
0.786
0.824
0.886
0.822
0.972
0.958
0.836
0.906
0.908
0.838
0.842
0.880
0.932
0.812
0.802
0.832
0.776
0.750
0.728
0.752
0.760
0.848
1.044
0.902
0.896
0.946
0.822
0.850
0.856
0.814
0.834
0.906
0.858
0.846
0.940
0.882
0.848
0.926
0.868
0.820
0.888
0.860
0.800
0.854
0.868
0.816
0.828
0.868
0.832
0.820
0.860
0.858
0.794
0.852
0.920
0.824
0.848
0.888
0.844
0.820
0.888
0.922
0.806
0.832
0.850
0.814
0.812
0.866
0.892
0.826
0.884
0.934
0.848
0.844
0.908
0.868
0.826
0.930
0.958
0.848
0.832
0.936
0.942
0.840
0.832
0.908
0.918
0.820
0.812
0.812
0.770
0.758
0.784
0.772
0.794
0.854
0.794
0.796
0.870
0.840
0.808
0.742
0.730
0.734
0.732
0.720
0.762
0.888
0.894
0.790
0.858
0.896
0.832
0.780
0.824
0.888
0.824
0.802
0.976
0.930
0.860
0.884
1.008
0.974
0.846
0.916
0.966
0.862
0.816
0.910
0.880
0.826
0.976
0.976
0.844
0.910
0.922
0.826
0.884
1.000
0.826
0.934
0.904
0.816
0.860
0.978
0.872
0.936
1.040
0.920
0.974
0.964
0.842
0.864
0.876
0.824
0.770
0.800
0.806
0.898
1.206
1.100
1.054
0.988
0.866
0.866
0.890
0.850
0.820
0.850
0.854
0.822
0.816
0.858
0.862
0.832
0.836
0.868
0.858
0.834
0.878
0.906
0.888
0.848
0.902
0.924
0.878
0.840
0.906
0.904
0.862
0.900
0.946
0.880
0.866
0.954
0.924
0.932
0.838
0.882
0.886
0.862
0.866
0.908
0.836
0.866
0.876
0.828
0.820
0.872
0.820
0.814
0.844
0.804
0.784
0.826
0.850
0.786
0.844
0.860
0.820
0.848
0.864
0.818
0.792
0.838
0.860
0.794
0.842
0.884
0.870
0.810
0.898
0.972
0.878
0.896
0.934
0.856
0.838
0.906
0.862
0.826
0.886
0.928
0.820
0.830
0.802
0.758
0.740
0.720
0.754
0.792
0.816
0.864
0.824
0.798
0.866
0.896
0.822
0.824
0.854
0.824
0.800
0.854
0.830
0.768
0.790
0.842
0.810
0.818
0.892
0.894
0.808
0.822
0.854
0.840
0.784
0.818
0.844
0.788
0.766
0.822
0.882
0.812
0.876
0.942
0.824
0.790
0.788
0.742
0.716
0.694
0.692
0.674
0.706
0.696
0.678
0.672
0.658
0.656
0.646
0.640
0.634
0.646
0.694
0.884
0.774
0.768
0.838
0.900
0.938
0.926
0.860
0.918
0.954
0.960
0.942
0.874
0.972
0.982
0.886
0.796
0.844
1.042
0.922
0.900
1.040
1.018
0.908
0.860
0.990
0.954
0.850
0.782
0.840
0.926
0.858
0.842
0.992
1.038
0.864
0.840
0.934
0.866
0.804
0.930
0.978
0.862
0.876
0.966
0.904
0.822
0.928
1.132
0.958
0.920
1.020
0.990
0.846
0.898
1.020
0.936
0.838
0.950
1.006
0.864
0.910
1.048
0.878
0.798
0.846
0.880
0.802
0.918
0.946
0.820
0.858
0.886
0.818
0.852
0.894
0.832
0.798
0.842
0.868
0.790
0.794
0.812
0.802
0.786
0.756
0.790
0.854
0.820
0.808
0.876
0.874
0.806
0.826
0.836
0.770
0.792
0.774
0.812
0.916
0.834
0.788
0.848
0.760
0.772
0.768
0.764
0.870
0.818
0.786
0.828
0.936
0.866
0.844
0.918
0.966
0.848
0.922
0.970
0.890
0.818
0.938
0.954
0.852
0.852
0.942
0.938
0.814
0.912
0.984
0.894
0.826
0.888
0.942
0.838
0.836
0.900
0.948
0.818
0.820
0.902
0.872
0.786
0.802
0.832
0.806
0.826
0.886
0.898
0.828
0.852
0.906
0.846
0.808
0.826
0.866
0.854
0.772
0.772
0.808
0.802
0.784
0.932
1.006
0.854
0.844
1.000
0.986
0.888
0.836
0.922
0.962
0.834
0.868
0.928
0.872
0.818
0.944
0.960
0.848
0.842
0.900
0.828
0.802
0.820
0.878
0.824
0.814
0.852
0.790
0.762
0.784
0.828
0.782
0.760
0.796
0.790
0.728
0.714
0.706
0.694
0.708
0.720
0.736
0.758
0.816
0.794
0.806
0.822
0.778
0.788
0.866
0.952
0.836
0.822
0.906
0.912
0.822
0.972
1.062
0.896
0.872
0.896
0.812
0.796
0.786
0.762
0.812
0.842
0.790
0.810
0.834
0.768
0.760
0.784
0.850
0.854
0.756
0.750
0.728
0.724
0.708
0.702
0.696
0.702
0.720
0.732
0.744
0.780
0.754
0.746
0.720
0.720
0.724
0.714
0.706
0.728
0.774
0.922
0.826
0.782
0.844
0.886
0.796
0.768
0.808
0.940
0.992
0.836
0.812
0.888
0.918
0.784
0.784
0.770
0.744
0.774
0.844
0.788
0.876
1.038
0.938
0.846
0.968
0.920
0.810
0.810
0.852
0.902
0.820
0.860
0.766
0.748
0.736
0.708
0.710
0.678
0.682
0.706
0.752
0.732
0.740
0.790
0.834
0.780
0.798
0.870
0.850
0.806
0.816
0.856
0.836
0.798
0.878
0.812
0.806
0.802
0.852
0.866
0.810
0.840
1.026
0.886
0.836
0.916
0.960
0.830
0.900
0.948
0.854
0.828
1.140
1.004
0.820
0.820
0.864
0.826
0.856
0.980
0.938
0.850
0.940
0.960
0.862
0.866
0.942
0.894
0.798
0.820
0.850
0.818
0.806
0.872
0.872
0.814
0.896
0.936
0.828
0.818
0.874
0.764
0.746
0.730
0.716
0.742
0.782
0.808
0.976
0.942
0.848
0.920
0.976
0.880
0.920
0.954
0.868
0.876
0.946
0.890
0.932
1.008
0.936
0.918
1.010
0.984
0.916
1.028
0.958
0.900
1.002
1.050
0.928
0.894
0.882
0.854
1.004
1.042
0.920
0.962
0.980
0.848
0.876
0.964
0.854
0.892
0.906
0.828
0.862
0.896
0.886
0.846
0.884
0.924
0.852
0.856
0.944
0.904
0.852
0.892
0.920
0.872
0.860
0.882
0.854
0.842
0.884
0.878
0.858
0.906
0.898
0.820
0.830
0.804
0.774
0.724
0.710
0.894
0.846
0.884
0.938
0.862
0.950
0.952
0.832
0.874
0.880
0.840
0.820
1.050
0.978
0.894
1.038
0.982
0.928
1.022
0.962
0.906
0.970
0.912
0.852
0.932
0.888
0.842
1.016
0.940
0.866
0.940
0.900
0.816
0.872
0.924
0.844
0.826
0.892
0.876
0.836
0.852
0.872
0.862
0.818
0.860
0.878
0.822
0.836
0.870
0.864
0.812
0.834
0.854
0.870
0.832
0.816
0.780
0.764
0.716
0.704
0.682
0.678
0.720
0.824
0.894
0.780
0.802
0.832
0.902
0.808
0.880
0.856
0.760
0.736
0.680
0.690
0.694
0.716
0.716
0.694
0.686
0.670
0.666
0.660
0.660
0.704
0.780
0.862
0.904
0.890
0.858
0.884
0.776
0.748
0.712
0.714
0.700
0.714
0.724
0.782
1.060
0.892
0.866
0.844
0.802
0.790
0.796
0.782
0.768
0.766
0.758
0.736
0.726
0.724
0.730
0.764
0.830
0.804
0.786
0.796
0.786
0.830
0.984
0.902
0.796
0.864
0.942
0.830
0.804
0.896
0.924
0.822
0.876
1.004
0.882
0.846
0.936
0.848
0.806
0.926
0.904
0.808
0.884
0.904
0.822
0.806
0.816
0.760
0.748
0.752
0.736
0.730
0.770
0.812
0.804
0.788
0.754
0.752
0.778
0.808
0.790
0.768
0.778
0.776
0.774
0.746
0.730
0.728
0.752
0.764
0.742
0.744
0.714
0.694
0.688
0.710
0.724
0.756
0.776
0.746
0.774
0.728
0.746
0.738
0.750
0.746
0.804
0.900
0.810
0.812
0.904
0.976
0.850
0.860
0.976
1.024
0.900
0.874
0.920
0.946
0.842
0.902
1.042
0.898
0.862
0.928
0.932
0.830
0.850
0.894
0.828
0.822
0.950
1.014
0.876
0.920
0.924
0.848
0.810
0.874
0.968
0.842
0.882
0.920
0.854
0.854
0.966
0.952
0.840
0.896
0.954
0.844
0.876
0.956
0.890
0.824
0.924
1.072
0.942
0.848
0.876
0.906
0.838
0.826
0.888
0.852
0.780
0.810
0.846
0.826
0.804
0.796
0.774
0.748
0.734
0.784
0.842
0.802
0.786
0.870
0.850
0.796
0.864
0.902
0.820
0.838
0.900
0.830
0.862
0.928
0.838
0.880
0.920
0.854
0.872
0.896
0.846
0.846
0.888
0.868
0.862
0.922
0.862
0.848
0.924
0.900
0.860
0.882
0.914
0.860
0.874
0.914
0.862
0.860
0.864
0.838
0.818
0.866
0.850
0.824
0.858
0.876
0.830
0.854
0.898
0.884
0.868
0.870
0.794
0.814
0.814
0.766
0.704
0.702
0.730
0.720
0.730
0.716
0.716
0.700
0.678
0.702
0.774
0.926
0.792
0.824
0.788
0.756
0.788
0.820
0.786
0.852
0.918
0.844
0.834
0.892
0.884
0.802
0.760
0.754
0.756
0.764
0.774
0.760
0.858
0.922
0.872
0.932
1.038
0.942
0.836
0.886
0.918
0.858
0.816
0.908
1.020
0.912
0.902
0.982
0.960
0.842
0.902
0.918
0.836
0.848
0.904
0.828
0.832
0.958
0.866
0.818
0.898
0.904
0.800
0.842
0.870
0.806
0.824
0.874
0.812
0.818
0.776
0.752
0.776
0.758
0.758
0.828
0.894
0.804
0.840
0.870
0.812
0.806
0.832
0.864
0.798
0.884
0.968
0.850
0.882
0.884
0.880
0.802
0.920
1.000
0.860
0.896
0.972
0.858
0.880
0.916
0.852
0.820
0.890
0.978
0.836
0.862
0.956
0.862
0.832
1.004
0.934
0.854
0.996
0.952
0.860
0.936
0.970
0.928
0.818
0.840
0.786
0.760
0.756
0.784
0.760
0.834
0.890
0.844
0.838
0.920
0.872
0.802
0.866
0.926
0.850
0.854
0.916
0.914
0.830
0.930
0.978
0.874
0.842
0.938
0.954
0.880
0.944
0.988
0.906
0.866
0.926
0.910
0.806
0.838
0.764
0.742
0.706
0.666
0.656
0.678
0.700
0.260
0.458
0.720
0.724
0.706
0.690
0.674
0.690
0.704
0.716
0.726
0.800
0.942
0.932
0.828
0.810
0.786
0.898
1.052
0.968
1.078
0.996
0.904
0.906
0.994
0.964
0.870
0.886
0.956
0.924
0.846
0.960
0.988
0.888
0.820
0.852
0.926
0.824
0.828
0.786
0.752
0.748
0.728
0.696
0.758
0.842
0.890
0.896
0.814
0.880
0.916
0.836
0.898
0.966
0.908
0.820
0.920
0.968
0.836
0.836
0.824
0.784
0.820
0.840
0.794
0.792
0.834
0.844
0.790
0.812
0.858
0.814
0.774
0.814
0.826
0.808
0.770
0.822
0.898
0.806
0.824
0.874
0.840
0.778
0.802
0.872
0.840
0.812
0.862
0.864
0.794
0.790
0.866
0.834
0.786
0.848
0.986
0.872
0.858
0.932
0.892
0.796
0.834
1.006
0.948
0.866
1.006
1.008
0.916
0.990
0.976
0.866
0.940
1.012
0.912
0.932
0.976
1.048
0.918
0.942
1.050
1.054
0.918
1.018
0.882
0.794
0.878
0.926
0.916
0.850
0.862
1.028
1.014
0.894
0.906
0.992
1.016
0.892
0.944
1.010
0.996
0.892
1.004
1.058
0.968
0.964
1.082
1.002
0.972
1.016
0.946
0.844
0.892
0.814
0.850
0.906
0.840
0.906
0.962
0.838
0.820
0.900
0.960
0.958
0.876
0.876
0.972
1.032
0.968
0.944
1.006
1.058
0.962
0.894
1.000
1.142
1.090
1.016
1.070
1.044
0.948
0.922
1.004
0.992
0.898
0.932
1.060
0.980
0.898
1.030
1.098
0.970
0.924
1.044
1.056
0.964
0.968
1.066
1.016
0.912
1.000
1.036
0.966
0.922
1.024
1.042
0.956
0.970
1.034
0.968
0.904
0.986
1.060
0.936
0.986
1.014
0.948
0.886
0.998
1.028
0.922
0.890
0.996
1.042
0.942
0.952
1.044
1.024
0.902
0.968
1.022
0.992
0.906
1.020
1.064
0.956
0.982
1.026
0.972
0.906
1.006
1.040
0.930
0.920
1.048
0.960
0.856
0.958
1.014
0.966
0.874
0.982
0.930
0.798
0.800
0.840
0.796
0.756
0.748
0.744
0.726
0.704
0.712
0.688
0.718
0.886
0.832
0.788
0.778
0.840
0.890
0.836
0.824
0.854
0.876
0.816
0.796
0.856
0.942
0.848
0.872
0.996
0.914
0.834
0.856
0.848
0.786
0.798
0.868
0.890
0.802
0.878
0.920
0.826
0.848
0.952
0.868
0.896
0.966
0.878
0.840
0.948
1.040
0.892
1.030
1.068
0.948
0.822
0.846
0.758
0.764
0.770
0.800
0.790
0.824
0.850
0.856
0.780
0.768
0.766
0.794
0.774
0.766
0.824
0.936
0.944
0.844
0.854
0.852
0.802
0.772
0.754
0.742
0.728
0.778
0.798
0.764
0.792
0.848
0.884
0.816
0.818
0.894
0.916
0.922
0.838
0.882
1.002
0.944
0.840
0.856
0.968
0.952
0.858
0.862
1.012
1.024
0.924
0.854
0.930
1.000
0.928
0.860
0.946
1.026
0.900
0.864
0.992
0.996
0.844
0.880
0.944
0.834
0.846
0.966
0.924
0.844
0.904
0.928
0.840
0.802
0.848
0.890
0.828
0.802
0.924
0.990
0.878
0.872
0.848
0.824
0.806
0.840
0.822
0.792
0.758
0.750
0.748
0.792
0.868
0.920
0.842
0.854
0.906
0.896
0.808
0.836
0.902
1.004
0.844
0.858
0.924
0.968
0.900
0.954
1.062
1.046
0.958
1.018
0.996
0.882
0.798
0.768
0.766
0.794
0.756
0.726
0.728
0.716
0.710
0.720
0.696
0.692
0.636
0.678
0.682
0.686
0.688
0.674
0.664
0.648
0.648
0.646
0.668
0.670
0.672
0.660
0.660
0.650
0.646
0.646
0.650
0.654
0.658
0.654
0.648
0.662
0.872
0.956
0.934
0.952
0.924
0.982
1.040
0.998
0.966
0.874
0.804
0.898
0.930
0.794
0.754
0.740
0.722
0.698
0.684
0.684
0.698
0.724
0.730
0.758
0.782
0.760
0.754
0.778
0.840
0.780
0.762
0.794
0.836
0.780
0.750
0.788
0.872
0.806
0.776
0.816
0.880
0.796
0.766
0.786
0.814
0.822
0.778
0.798
0.856
0.840
0.776
0.798
0.848
0.820
0.768
0.802
0.858
0.812
0.780
0.804
0.848
0.794
0.776
0.844
0.976
0.884
0.808
0.862
1.002
0.894
0.814
0.872
0.942
0.866
0.818
0.876
1.020
0.920
0.860
0.956
0.952
0.868
0.826
0.914
0.940
0.834
0.790
0.830
0.862
0.780
0.768
0.738
0.758
0.772
0.798
0.834
0.826
0.790
0.794
0.812
0.798
0.752
0.740
0.740
0.776
0.760
0.742
0.768
0.870
0.824
0.788
0.816
0.888
0.864
0.796
0.828
0.870
0.802
0.776
0.830
0.850
0.794
0.802
0.900
0.934
0.832
0.788
0.808
0.796
0.750
0.760
0.724
0.730
0.710
0.704
0.784
0.790
0.786
0.882
0.966
0.880
0.800
0.808
0.832
0.820
0.762
0.748
0.740
0.720
0.718
0.742
0.772
0.746
0.774
0.842
0.852
0.794
0.828
0.870
0.826
0.778
0.784
0.902
1.014
0.920
0.848
0.902
0.940
0.896
0.810
0.844
0.882
0.874
0.838
0.818
0.910
0.910
0.824
0.780
0.820
0.924
0.844
0.784
0.850
0.926
0.866
0.812
0.860
0.938
0.870
0.812
0.844
0.916
0.846
0.798
0.836
0.902
0.876
0.836
0.846
0.912
0.902
0.816
0.792
0.820
0.846
0.820
0.788
0.838
0.924
0.852
0.820
0.858
0.888
0.808
0.770
0.780
0.814
0.838
0.778
0.742
0.746
0.720
0.688
0.694
0.662
0.682
0.680
0.694
0.724
0.796
0.810
0.800
0.814
0.884
0.840
0.786
0.792
0.806
0.802
0.768
0.782
0.820
0.816
0.784
0.806
0.910
0.932
0.850
0.794
0.814
0.860
0.942
0.860
0.834
0.900
0.942
0.856
0.860
0.886
0.918
0.844
0.810
0.862
0.886
0.826
0.790
0.830
0.886
0.846
0.802
0.834
0.866
0.854
0.802
0.808
0.854
0.902
0.838
0.806
0.874
0.912
0.820
0.842
0.888
0.938
0.832
0.812
0.844
0.898
0.852
0.810
0.872
0.956
0.950
0.850
0.824
0.854
0.914
0.858
0.824
0.840
0.894
0.840
0.788
0.838
0.912
0.886
0.816
0.808
0.854
0.858
0.802
0.780
0.806
0.838
0.800
0.782
0.786
0.824
0.820
0.782
0.800
0.864
0.904
0.828
0.788
0.798
0.838
0.806
0.796
0.834
0.908
0.910
0.802
0.790
0.814
0.836
0.798
0.800
0.820
0.834
0.786
0.788
0.806
0.842
0.796
0.778
0.798
0.840
0.802
0.762
0.776
0.820
0.858
0.820
0.786
0.796
0.804
0.770
0.746
0.752
0.782
0.800
0.778
0.828
0.870
0.826
0.788
0.774
0.754
0.728
0.712
0.706
0.732
0.746
0.744
0.774
0.800
0.778
0.760
0.772
0.810
0.796
0.756
0.746
0.768
0.876
0.830
0.786
0.834
0.864
0.810
0.770
0.798
0.856
0.818
0.786
0.758
0.728
0.722
0.772
0.788
0.794
0.770
0.826
0.758
0.720
0.702
0.676
0.684
0.654
0.682
0.648
0.676
0.656
0.650
0.642
0.634
0.630
0.624
0.630
0.634
0.646
0.666
0.752
0.754
0.728
0.688
0.798
0.834
0.800
0.766
0.804
0.888
0.806
0.782
0.810
0.860
0.826
0.780
0.856
0.976
0.858
0.802
0.862
0.940
0.854
0.800
0.852
0.958
0.844
0.816
0.888
0.932
0.836
0.788
0.858
0.892
0.826
0.784
0.828
0.858
0.824
0.782
0.800
0.892
0.876
0.806
0.810
0.860
0.822
0.790
0.786
0.826
0.848
0.812
0.802
0.936
0.970
0.874
0.804
0.832
0.870
0.842
0.782
0.744
0.744
0.762
0.888
0.878
0.788
0.764
0.802
0.872
0.794
0.786
0.826
0.860
0.818
0.790
0.826
0.884
0.820
0.786
0.808
0.840
0.854
0.816
0.784
0.832
0.858
0.844
0.770
0.746
0.762
0.716
0.738
0.692
0.722
0.676
0.686
0.692
0.696
0.700
0.710
0.684
0.672
0.666
0.658
0.656
0.664
0.678
0.698
0.762
0.742
0.770
0.736
0.712
0.714
0.710
0.706
0.700
0.680
0.668
0.672
0.664
0.682
0.738
0.914
0.838
0.844
0.796
0.774
0.760
0.732
0.714
0.710
0.712
0.740
0.742
0.776
0.850
0.934
0.878
0.822
0.840
0.828
0.784
0.752
0.780
0.818
0.784
0.816
0.894
0.938
0.890
0.808
0.794
0.826
0.842
0.814
0.776
0.832
0.958
0.884
0.870
0.964
0.950
0.956
0.844
0.814
0.870
0.976
0.856
0.810
0.864
0.918
0.950
0.868
0.846
0.932
0.980
0.888
0.834
0.856
0.932
0.952
0.864
0.866
0.956
0.998
0.884
0.832
0.878
0.914
0.934
0.862
0.934
1.050
0.916
0.858
0.942
0.978
0.878
0.832
0.884
1.010
0.888
0.846
0.926
1.034
0.894
0.844
0.910
0.960
0.960
0.862
0.842
0.924
0.968
0.890
0.858
0.900
0.940
0.884
0.936
0.982
0.968
0.882
0.838
0.898
0.916
0.924
0.858
0.864
0.900
0.930
0.872
0.840
0.892
0.958
0.928
0.860
0.866
0.898
0.974
0.910
0.846
0.912
0.952
0.946
0.870
0.818
0.826
0.888
0.838
0.782
0.756
0.748
0.718
0.702
0.704
0.696
0.692
0.682
0.704
0.736
0.736
0.724
0.736
0.770
0.770
0.766
0.816
0.894
0.922
0.850
0.810
0.906
0.942
0.838
0.928
0.966
0.884
0.796
0.776
0.786
0.812
0.792
0.770
0.818
0.908
0.902
0.828
0.842
0.898
0.918
0.842
0.822
0.880
0.904
0.892
0.820
0.872
0.922
0.904
0.836
0.910
0.962
0.910
0.852
0.998
1.148
1.038
0.928
0.920
0.922
0.880
0.880
0.922
0.942
0.874
0.882
0.928
0.970
0.924
0.948
0.988
1.036
1.004
0.920
0.866
0.880
0.892
0.872
0.806
0.804
0.750
0.710
0.788
0.792
0.780
0.814
0.894
0.884
0.822
0.862
0.882
0.872
0.822
0.846
0.876
0.878
0.816
0.850
0.914
0.930
0.840
0.936
0.968
0.926
0.848
0.972
0.960
0.896
0.854
0.914
0.978
0.874
0.890
0.950
0.892
0.886
0.948
0.996
0.914
1.048
1.054
0.980
0.878
0.874
0.942
0.960
0.934
0.918
0.944
0.978
0.936
0.854
0.850
0.984
0.992
0.968
1.030
1.034
0.980
1.026
1.004
0.934
0.834
0.856
0.916
0.880
0.954
0.962
0.916
0.890
0.944
0.972
0.940
0.858
0.828
0.906
0.948
0.888
0.894
0.928
0.914
0.884
0.982
0.862
0.778
0.760
0.756
0.744
0.706
0.708
0.716
0.710
0.736
0.742
0.702
0.724
0.708
0.706
0.700
0.692
0.672
0.666
0.736
0.602
0.638
0.658
0.670
0.694
0.752
0.714
0.700
0.706
0.738
0.762
0.726
0.718
0.708
0.694
0.700
0.708
0.696
0.710
0.720
0.742
0.716
0.854
0.784
0.752
0.798
0.880
0.920
0.938
0.806
0.806
0.854
0.938
0.824
0.816
0.934
1.038
0.848
0.840
0.862
0.942
0.838
0.804
0.842
0.946
0.860
0.786
0.794
0.810
0.830
0.830
0.780
0.802
0.780
0.746
0.754
0.790
0.820
0.782
0.768
0.810
0.840
0.776
0.784
0.850
0.942
0.806
0.760
0.754
0.774
0.786
0.764
0.790
0.908
1.016
0.858
0.838
0.884
0.864
0.796
0.860
0.916
0.878
0.802
0.826
0.922
0.870
0.804
0.840
0.790
0.750
0.758
0.772
0.756
0.730
0.728
0.732
0.774
0.746
0.738
0.776
0.828
0.876
0.786
0.840
0.900
0.952
0.852
0.860
0.908
0.872
0.816
0.892
0.990
0.860
0.840
0.910
0.950
0.832
0.850
0.910
0.836
0.764
0.752
0.740
0.744
0.706
0.686
0.678
0.668
0.664
0.678
0.706
0.818
0.946
0.862
0.810
0.904
0.924
0.836
0.886
1.026
0.954
0.862
0.980
0.998
0.894
0.926
1.080
0.992
0.878
1.006
1.040
0.970
0.960
1.026
1.000
0.842
0.854
0.858
0.802
0.794
0.848
0.916
0.834
0.832
0.932
0.960
0.888
0.878
0.954
0.962
0.934
0.838
0.934
1.008
1.026
0.914
0.916
0.984
0.980
0.890
0.948
0.974
1.006
0.924
0.976
1.006
1.004
0.928
0.906
0.994
0.996
0.930
0.914
0.962
0.982
0.998
0.958
1.016
0.982
0.940
0.878
0.952
1.000
0.942
0.906
0.990
1.026
0.914
0.876
0.932
0.976
0.876
0.806
0.862
0.960
1.010
0.954
0.918
1.002
1.020
1.016
0.920
0.830
0.832
0.956
0.956
0.874
0.980
1.050
0.980
0.910
1.048
1.008
0.890
0.868
0.864
0.956
0.898
0.824
0.916
0.974
0.822
0.778
0.766
0.752
0.726
0.734
0.716
0.786
0.950
0.866
0.866
1.088
1.038
0.890
0.924
1.004
0.930
0.836
0.898
0.966
0.838
0.856
0.928
0.930
0.818
0.860
0.974
0.910
0.822
0.890
0.950
0.946
0.838
0.876
1.014
0.960
0.854
0.926
0.968
0.924
0.862
0.968
0.944
0.860
0.954
0.958
0.886
0.940
0.994
0.984
0.924
0.896
0.920
0.876
0.836
0.852
0.870
0.832
0.832
0.892
0.882
0.836
0.896
0.944
0.904
0.844
0.906
0.916
0.896
0.854
0.888
0.910
0.930
0.834
0.842
0.858
0.846
0.792
0.796
0.782
0.712
0.696
0.682
0.672
0.704
1.106
0.942
0.830
0.872
0.994
0.932
0.814
0.864
0.946
0.994
0.880
0.936
0.900
0.824
0.840
0.868
0.928
0.850
0.868
0.946
0.948
0.874
0.912
0.956
1.054
0.942
0.904
0.974
1.040
0.950
0.900
0.952
0.948
0.908
0.874
0.934
0.930
0.896
0.860
0.896
0.930
0.872
0.860
0.926
0.976
0.850
0.818
0.784
0.726
0.676
0.672
0.662
0.660
0.662
0.674
0.630
0.676
0.670
0.662
0.650
0.652
0.634
0.642
0.642
0.630
0.636
0.622
0.620
0.620
0.618
0.624
0.632
0.646
0.628
0.632
0.640
0.640
0.672
0.664
0.670
0.702
0.858
0.866
0.838
0.886
0.914
0.832
0.836
0.870
0.860
0.814
0.864
0.876
0.844
0.830
0.880
0.912
0.892
0.818
0.844
0.866
0.796
0.766
0.778
0.758
0.710
0.712
0.682
0.706
0.742
0.784
0.778
0.790
0.876
0.950
0.892
0.850
0.896
0.950
0.894
0.840
0.940
1.000
0.938
0.908
0.952
0.930
0.820
0.804
0.810
0.856
0.914
0.808
0.884
0.976
0.970
0.900
0.844
0.912
0.944
0.876
0.824
0.874
0.874
0.816
0.808
0.858
0.902
0.806
0.820
0.902
0.914
0.832
0.856
0.940
0.864
0.816
0.870
0.936
0.840
0.880
0.942
0.968
0.854
0.868
0.910
0.868
0.822
0.826
0.810
0.832
0.902
0.882
0.812
0.882
0.940
0.998
0.890
0.862
0.948
0.954
0.856
0.880
0.996
0.988
0.876
0.940
0.968
0.954
0.874
0.950
1.008
0.892
0.828
0.908
1.026
0.928
0.872
0.938
0.924
0.848
0.910
0.970
0.866
0.868
0.904
0.768
0.744
0.754
0.736
0.722
0.736
0.780
0.736
0.804
0.896
0.958
0.818
0.842
0.830
0.760
0.832
0.954
0.792
0.786
0.776
0.756
0.760
0.742
0.716
0.724
0.718
0.720
0.782
0.770
0.884
0.994
0.924
0.846
0.952
1.026
0.932
0.866
0.916
0.904
0.822
0.888
0.988
0.906
0.874
0.998
1.064
0.954
0.946
1.106
1.080
0.976
1.020
0.988
0.930
0.828
0.952
1.028
0.912
0.894
0.998
1.020
0.890
0.920
1.034
1.036
0.832
0.838
0.968
1.012
0.952
0.872
0.998
1.048
0.952
0.922
1.000
1.050
0.960
0.886
0.984
0.948
0.902
0.880
0.980
0.996
0.956
0.868
0.950
0.936
0.962
0.888
0.888
1.012
1.032
0.966
0.892
1.010
1.034
1.012
0.914
0.890
0.952
0.936
0.914
0.870
0.894
0.992
0.944
0.862
0.848
0.836
0.814
0.866
0.932
0.968
0.854
0.854
0.932
0.934
0.920
0.854
0.898
0.954
0.954
0.896
0.864
0.936
0.992
0.942
0.860
0.862
0.910
0.958
0.852
0.852
0.898
0.912
0.854
0.848
0.916
0.952
0.866
0.844
0.890
0.926
0.908
0.880
0.886
0.958
0.944
0.842
0.884
0.932
0.912
0.854
0.892
0.934
0.930
0.884
0.844
0.906
0.928
0.884
0.862
0.908
0.920
0.870
0.842
0.914
0.910
0.904
0.854
0.874
0.876
0.862
0.824
0.834
0.898
0.908
0.864
0.836
0.894
0.932
0.948
0.874
0.856
0.924
0.918
0.866
0.838
0.892
0.946
1.002
0.894
0.856
0.888
0.892
0.810
0.816
0.794
0.822
0.866
0.828
0.810
0.876
0.902
0.908
0.832
0.822
0.872
0.890
0.852
0.822
0.868
0.932
0.994
0.850
0.806
0.854
0.822
0.778
0.776
0.700
0.700
0.684
0.672
0.662
0.648
0.662
0.650
0.642
0.642
0.658
0.698
0.690
0.750
0.848
0.828
0.792
0.836
0.848
0.800
0.750
0.762
0.784
0.742
0.738
0.738
0.744
0.752
0.762
0.770
0.798
0.774
0.752
0.744
0.768
0.776
0.762
0.738
0.726
0.714
0.720
0.772
0.866
0.862
0.800
0.898
1.034
0.908
0.816
0.864
0.956
0.958
0.828
0.878
0.996
1.000
0.896
0.860
0.912
0.940
0.836
0.836
0.928
1.002
0.910
0.836
0.938
0.976
0.908
0.830
0.890
0.880
0.848
0.780
0.784
0.794
0.802
0.804
0.830
0.778
0.780
0.800
0.762
0.756
0.740
0.732
0.764
0.808
0.760
0.858
0.950
0.916
0.832
0.890
0.970
0.892
0.806
0.856
0.928
1.004
0.860
0.826
0.924
0.986
0.888
0.842
0.906
0.938
0.866
0.808
0.880
0.956
0.926
0.828
0.938
1.014
1.012
0.920
0.902
0.970
0.978
0.922
0.860
0.786
0.804
0.834
0.834
0.786
0.748
0.738
0.736
0.704
0.688
0.682
0.672
0.664
0.666
0.668
0.670
0.682
0.722
0.844
0.824
0.792
0.866
0.938
0.948
0.836
0.828
0.910
0.916
0.860
0.940
1.020
0.992
0.876
0.906
0.960
0.996
0.872
0.934
0.938
0.940
0.860
0.910
0.954
0.968
0.896
0.846
0.902
0.920
0.872
0.832
0.898
0.930
0.932
0.884
0.880
0.934
0.918
0.866
0.900
0.968
0.960
0.894
0.852
0.892
0.932
0.920
0.876
0.978
0.958
0.974
0.912
0.938
1.000
0.972
0.918
0.928
0.980
1.006
0.950
0.902
0.896
0.904
0.898
0.878
0.854
0.918
0.968
0.896
0.898
0.986
0.944
0.924
0.874
0.888
0.920
0.932
0.884
0.836
0.906
0.940
0.926
0.886
0.862
0.930
0.970
0.920
0.890
0.976
0.966
0.898
0.860
0.886
0.916
0.904
0.868
0.924
0.952
0.924
0.904
0.902
0.910
0.892
0.880
0.842
0.894
0.898
0.892
0.856
0.868
0.904
0.888
0.854
0.892
0.936
0.924
0.878
0.848
0.890
0.902
0.878
0.820
0.816
0.812
0.784
0.762
0.724
0.682
0.672
0.668
0.672
0.678
0.676
0.696
0.766
0.818
0.752
0.734
0.790
0.898
0.996
0.862
0.840
0.972
1.004
0.988
0.900
0.948
0.996
0.988
0.882
0.882
0.980
1.028
0.984
0.914
0.950
0.980
0.960
0.882
0.940
0.922
0.892
0.918
0.956
0.938
0.894
0.830
0.866
0.896
0.912
0.904
0.964
0.894
0.842
0.892
0.928
0.878
0.824
0.892
0.924
0.870
0.834
0.914
0.936
0.872
0.856
0.918
0.912
0.852
0.826
0.842
0.842
0.816
0.798
0.784
0.816
0.874
0.874
0.810
0.864
0.890
0.930
0.900
0.832
0.872
0.920
0.880
0.846
0.880
0.972
0.946
0.872
0.856
0.932
0.926
0.856
0.808
0.852
0.902
0.914
0.832
0.812
0.900
0.952
0.878
0.786
0.800
0.798
0.784
0.760
0.816
0.930
0.838
0.836
0.944
0.966
0.788
0.752
0.758
0.738
0.752
0.746
0.790
0.824
0.834
0.782
0.716
0.728
0.700
0.692
0.682
0.658
0.662
0.652
0.648
0.640
0.642
0.630
0.628
0.630
0.634
0.634
0.636
0.628
0.642
0.660
0.692
0.686
0.700
0.724
0.770
0.850
0.776
0.780
0.862
0.920
0.796
0.818
0.844
0.796
0.778
0.816
0.906
0.782
0.750
0.766
0.756
0.748
0.720
0.714
0.710
0.696
0.706
0.714
0.734
0.718
0.720
0.742
0.736
0.722
0.720
0.720
0.710
0.736
0.770
0.738
0.742
0.832
0.876
0.846
0.814
0.854
0.976
0.914
0.822
0.804
0.830
0.770
0.746
0.740
0.756
0.778
0.776
0.768
0.850
0.974
0.902
0.826
0.886
0.956
0.958
0.882
0.822
0.948
1.016
0.944
0.866
0.990
1.038
1.012
0.928
0.934
0.960
0.934
0.856
0.876
1.008
0.982
0.902
0.906
0.926
0.960
0.908
0.818
0.804
0.910
1.072
0.952
0.936
0.992
0.982
0.930
0.846
0.892
0.930
0.892
0.848
0.932
0.982
0.966
0.880
0.840
0.966
0.970
0.890
0.830
0.854
0.880
0.904
0.876
0.812
0.810
0.836
0.912
0.856
0.820
1.008
1.052
0.962
0.874
0.852
0.912
0.912
0.854
0.806
0.896
0.954
0.900
0.820
0.842
1.032
0.968
0.876
0.816
0.902
0.946
0.890
0.836
0.868
0.898
0.886
0.840
0.792
0.836
0.886
0.858
0.854
0.886
0.838
0.802
0.862
0.932
0.934
0.846
0.822
0.872
0.904
0.890
0.836
0.800
0.810
0.824
0.806
0.794
0.872
0.922
0.864
0.902
0.952
0.890
0.846
0.834
0.854
0.926
0.862
0.808
0.854
0.972
1.022
0.938
0.944
0.820
0.840
1.104
1.130
0.946
0.914
1.102
1.118
0.996
1.006
0.996
0.970
0.908
0.832
0.952
0.988
0.988
0.908
0.846
0.912
0.944
0.900
0.854
1.014
0.932
0.920
0.850
0.932
0.946
0.866
0.848
0.968
0.936
0.860
0.834
0.814
0.888
0.890
0.856
0.802
0.790
0.868
0.890
0.866
0.830
0.918
0.916
0.864
0.820
0.806
0.864
0.874
0.842
0.850
0.850
0.868
0.834
0.790
0.812
0.848
0.824
0.802
0.810
0.894
0.898
0.852
0.818
0.826
0.940
0.900
0.882
0.842
0.906
0.904
0.852
0.842
0.888
0.896
0.836
0.822
0.916
0.892
0.838
0.810
0.918
1.114
1.062
0.930
0.976
0.998
0.974
0.874
0.870
0.892
0.916
0.860
0.822
0.892
0.940
0.936
0.860
0.856
0.870
0.882
0.862
0.844
0.872
0.902
0.860
0.810
0.834
0.902
0.904
0.868
0.838
0.942
0.926
0.874
0.852
0.880
0.898
0.854
0.822
0.860
0.886
0.870
0.820
0.854
0.856
0.818
0.802
0.824
0.850
0.872
0.858
0.822
0.896
0.886
0.852
0.834
0.930
0.930
0.884
0.846
0.894
0.932
0.878
0.784
0.744
0.740
0.846
0.784
0.778
0.768
0.766
0.744
0.718
0.724
0.704
0.702
0.694
0.690
0.680
0.678
0.672
0.672
0.680
0.688
0.684
0.702
0.738
0.730
0.730
0.770
0.806
0.796
0.776
0.840
0.900
0.962
0.974
0.864
0.918
0.966
0.894
0.918
0.914
0.912
0.860
0.818
0.876
0.898
0.862
0.850
0.800
0.860
0.964
0.948
0.884
0.846
0.882
0.884
0.816
0.780
0.816
0.886
0.920
0.882
0.828
0.850
0.922
0.904
0.820
0.854
0.970
0.946
0.884
0.936
1.020
1.104
0.976
0.940
0.956
0.958
0.950
0.884
0.856
0.942
0.942
0.990
0.976
0.842
0.804
0.904
1.044
0.974
0.918
1.200
1.148
1.006
0.948
0.944
0.928
0.878
0.884
0.948
0.948
0.936
0.918
0.916
0.926
1.004
1.014
0.922
0.858
0.936
1.322
1.144
1.048
1.004
0.954
0.962
0.888
0.932
0.908
0.900
0.872
0.948
1.022
0.954
0.926
0.888
0.890
0.890
0.898
0.894
0.870
0.962
0.970
0.960
0.924
0.896
0.870
0.970
1.050
0.946
0.926
1.028
0.956
0.894
0.864
0.938
0.966
0.928
0.884
0.906
0.934
0.888
0.852
0.910
0.920
0.832
0.792
0.792
0.676
0.708
0.712
0.686
0.674
0.656
0.676
0.722
0.750
0.724
0.714
0.702
0.698
0.692
0.686
0.682
0.678
0.672
0.658
0.668
0.660
0.652
0.658
0.656
0.662
0.652
0.656
0.658
0.660
0.686
0.748
0.772
0.854
0.920
0.948
0.990
0.988
0.980
0.924
0.958
0.950
0.878
0.862
0.916
0.912
0.846
0.836
0.948
1.002
0.942
0.846
0.926
0.968
0.914
0.834
0.886
0.906
0.920
0.840
0.828
0.860
0.896
0.876
0.818
0.870
0.890
1.012
0.912
0.876
0.904
0.924
0.926
0.866
0.946
0.944
0.898
0.910
0.968
0.948
0.860
0.840
0.892
0.958
0.922
0.852
0.986
1.054
1.040
0.936
0.986
0.990
1.022
0.926
0.836
0.884
0.976
0.960
0.946
0.864
0.946
0.946
0.866
0.836
0.914
0.958
0.986
1.036
0.940
0.844
0.870
0.876
0.950
0.910
0.856
0.864
1.224
1.102
0.990
0.960
0.990
0.960
0.860
0.816
0.898
0.950
0.936
0.866
0.978
0.974
0.926
0.882
0.966
0.966
0.986
0.898
0.940
0.930
0.890
0.778
0.742
0.730
0.750
0.766
0.750
0.764
0.784
0.760
0.802
0.870
0.854
0.890
1.088
1.086
1.000
1.052
1.054
1.018
0.944
1.002
0.992
0.986
0.928
0.924
0.982
0.958
0.930
0.900
0.990
1.002
0.970
0.900
0.950
0.958
0.968
0.926
0.870
0.894
0.904
0.958
0.922
0.986
0.972
0.928
0.928
0.868
0.952
0.966
0.954
0.892
0.856
0.892
0.912
0.920
0.880
0.876
0.972
0.968
0.894
0.884
0.908
0.916
0.904
0.874
0.900
0.904
0.880
0.840
0.850
0.906
0.844
0.812
0.806
0.796
0.768
0.754
0.758
0.850
0.876
0.876
1.210
1.192
1.042
1.152
1.080
0.972
0.984
1.008
0.982
0.958
0.906
0.966
0.970
0.930
0.966
0.966
0.938
0.886
0.964
0.956
0.944
0.920
0.938
0.908
0.900
0.910
0.888
0.888
0.898
0.996
1.016
0.952
0.972
0.992
0.932
0.880
0.902
0.918
0.906
0.882
0.846
0.930
0.938
0.920
0.872
0.860
0.918
0.888
0.878
0.948
0.910
0.816
0.786
0.788
0.746
0.726
0.738
0.806
0.806
0.846
1.068
1.068
0.984
1.146
1.140
1.018
0.990
1.024
1.000
0.918
0.910
0.928
0.952
0.904
0.876
0.930
0.954
0.934
0.880
0.906
0.944
0.954
0.898
0.878
0.882
0.818
0.790
0.794
0.802
0.776
0.796
0.926
1.070
1.108
1.218
1.178
1.082
1.104
1.026
0.974
0.946
0.938
1.006
1.050
1.006
0.970
0.962
1.024
1.056
0.976
0.956
1.022
1.004
0.934
0.908
0.924
0.926
0.916
0.900
0.924
0.936
0.810
0.796
0.768
0.724
0.540
0.332
0.508
0.704
0.692
0.670
0.644
0.656
0.642
0.626
0.630
0.624
0.618
0.618
0.620
0.616
0.618
0.618
0.634
0.654
0.740
0.744
0.748
0.808
0.852
0.946
0.928
0.888
0.908
0.930
0.904
0.872
0.956
1.058
1.102
1.018
0.936
1.160
1.184
1.096
0.916
0.894
1.074
1.220
0.980
1.262
1.150
1.046
1.062
1.094
1.032
0.936
1.062
1.002
0.876
0.870
0.980
1.076
1.134
0.946
0.982
0.934
0.884
0.870
0.862
0.830
0.808
0.780
0.774
0.708
0.684
0.678
0.668
0.664
0.674
0.730
0.758
0.882
0.970
0.852
1.044
1.124
1.058
1.052
1.098
1.132
1.050
1.042
1.070
1.066
1.016
1.026
1.056
0.978
1.102
1.110
1.030
1.064
1.086
1.044
1.022
1.068
1.062
1.050
0.952
1.022
1.064
1.024
0.926
0.966
1.030
1.030
0.972
1.030
1.040
1.022
0.958
0.980
0.952
0.908
0.906
0.816
0.760
0.746
0.724
0.704
0.688
0.712
0.754
0.808
0.750
0.734
0.740
0.764
0.780
0.764
0.816
0.870
0.850
0.818
0.800
0.758
0.762
0.780
0.754
0.746
0.744
0.742
0.784
0.786
0.876
1.116
1.068
1.024
1.148
1.176
1.094
0.976
1.046
1.072
0.998
1.000
1.094
1.000
0.934
0.900
1.034
1.002
1.010
0.938
1.038
1.098
1.074
0.988
0.918
1.162
1.240
1.048
1.032
1.096
1.068
0.984
1.026
1.094
0.990
0.890
0.914
1.114
1.076
0.954
1.148
1.134
1.014
0.942
0.982
1.006
0.994
0.946
0.938
0.932
0.938
1.170
1.052
0.846
0.820
0.740
0.710
0.688
0.690
0.776
0.844
0.768
0.838
0.872
0.844
0.810
0.914
0.878
0.806
0.848
0.878
0.862
0.960
1.008
0.920
0.932
0.984
0.988
0.888
0.832
0.804
0.778
0.744
0.712
0.756
0.812
1.030
1.084
1.066
1.030
1.102
1.118
1.126
1.072
1.024
1.032
0.954
0.904
1.020
1.016
0.942
0.878
0.932
1.098
1.098
1.012
0.928
[truncated: 1,408,112 more chars]
