# Supplementary material for: Stress among on-duty firefighters: an ambulatory assessment study
Source: PeerJ. 2018 Dec 11;6:e5967. doi: 10.7717/peerj.5967 (PMC6294048; doi:10.7717/peerj.5967)
Supplement: Supplemental Information 1 [file peerj-06-5967-s001.zip › RAW_DATA/FF15_2.rr]

8.462
0.556
1.926
0.490
0.404
0.316
2.880
7.716
0.442
1.624
1.356
1.986
1.470
1.722
2.862
1.422
0.434
1.024
0.532
0.348
0.336
0.552
0.372
0.318
0.754
0.254
1.728
0.928
0.286
0.638
0.266
0.256
2.146
2.044
0.312
8.578
1.014
0.736
0.208
1.270
1.668
1.228
0.488
0.768
2.906
0.994
1.444
1.784
1.090
0.222
1.000
1.740
1.622
3.296
0.328
0.310
0.238
1.434
0.846
0.466
0.314
4.558
5.958
0.204
0.246
0.498
1.058
1.288
0.204
0.566
0.510
0.382
1.736
1.428
1.518
0.520
2.792
6.302
0.688
0.308
2.158
0.420
2.750
0.692
2.574
0.198
0.756
11.022
2.756
1.682
2.370
0.802
0.208
3.382
0.434
0.734
0.612
0.676
0.464
0.222
2.354
1.660
0.548
1.816
0.752
3.128
0.846
1.892
0.468
0.278
1.690
1.446
0.748
1.486
0.772
1.524
0.780
0.806
0.804
0.790
0.810
0.830
0.820
0.812
0.806
0.788
0.786
0.802
0.800
0.820
0.850
0.850
0.878
0.908
0.922
0.898
0.906
0.904
0.902
0.874
0.856
0.852
0.852
0.858
0.872
0.886
0.894
0.902
0.898
0.896
0.892
0.884
0.872
0.874
0.876
0.860
0.872
0.842
0.850
0.852
0.828
0.850
0.842
0.820
0.836
0.832
0.812
0.816
0.816
0.790
0.802
0.784
0.766
0.758
0.760
0.758
0.774
0.792
0.814
0.858
0.848
0.862
0.872
0.884
0.872
0.878
0.888
0.882
0.860
0.882
0.876
0.896
0.892
0.904
0.894
0.902
0.916
0.894
0.908
0.904
0.894
0.922
0.884
0.906
0.868
0.864
0.918
0.890
0.880
0.486
0.388
0.860
0.852
0.862
0.872
0.886
0.894
0.898
0.892
0.866
0.864
0.854
0.840
0.834
0.826
0.818
0.818
0.812
0.806
0.814
0.832
0.862
1.740
0.880
2.418
0.498
0.200
0.482
0.516
0.700
0.202
0.598
0.500
0.302
0.400
0.202
0.298
0.300
0.302
0.198
0.202
0.198
0.500
0.200
0.200
0.202
0.298
0.304
0.396
0.202
0.198
0.302
0.300
0.300
0.200
0.200
0.200
0.300
0.202
0.398
0.300
0.298
0.202
0.200
0.200
0.500
1.000
0.200
0.400
0.200
0.302
0.200
0.400
0.398
0.302
0.198
0.202
0.198
0.200
0.400
0.800
0.300
0.202
0.198
0.402
0.298
0.202
0.200
0.298
0.200
0.300
0.502
0.200
0.198
0.302
0.200
0.200
0.400
0.300
0.400
0.400
0.200
0.300
0.500
0.300
0.200
0.300
0.300
0.500
0.200
0.200
0.300
0.400
0.300
0.400
0.300
0.400
0.200
0.300
0.300
0.200
0.300
0.300
0.200
0.200
0.500
0.200
0.200
0.300
0.300
0.300
0.300
0.400
0.200
0.200
0.600
0.200
0.200
0.400
0.200
0.200
0.200
0.200
0.400
0.200
0.200
0.200
0.400
0.200
0.400
0.400
0.300
0.300
0.200
0.200
0.300
0.202
0.198
0.400
0.300
0.300
0.300
0.400
0.200
0.400
0.200
0.200
0.300
0.300
0.400
0.200
0.200
0.200
0.500
0.200
0.300
0.200
0.200
0.200
0.200
0.202
0.198
0.300
0.502
0.200
0.198
0.602
0.300
0.200
0.300
0.302
0.298
0.200
0.200
0.500
0.400
0.500
0.400
0.400
0.400
0.200
0.200
0.200
0.200
0.200
0.300
0.300
0.200
0.400
0.200
0.200
0.200
0.300
0.200
0.300
0.200
0.200
0.200
0.200
0.200
0.200
0.300
0.200
0.300
0.200
0.200
0.200
0.200
0.198
0.302
0.500
0.200
0.200
0.200
0.200
0.400
0.200
0.200
0.400
0.200
0.200
0.300
0.200
0.200
0.300
0.200
0.200
0.200
0.200
0.200
0.202
0.200
0.200
0.198
0.200
0.202
0.298
0.200
0.200
0.400
0.300
0.200
0.500
0.300
0.986
0.414
0.200
0.300
0.300
0.200
0.300
0.200
0.200
0.200
0.200
0.300
0.300
0.300
0.300
0.200
0.300
0.300
0.300
0.300
0.200
0.200
0.200
0.200
0.200
0.200
0.300
0.600
0.300
0.200
0.200
0.200
0.300
0.200
0.500
0.200
0.600
0.300
0.300
0.200
0.200
0.200
0.200
0.200
0.200
0.400
0.200
0.200
0.200
0.200
0.200
0.200
0.300
0.500
0.200
0.200
0.400
0.200
0.500
0.200
0.300
0.200
0.200
0.200
0.200
0.200
0.300
0.700
0.200
0.400
0.300
0.400
0.200
0.300
0.400
0.300
0.200
0.600
0.300
0.400
0.200
0.300
0.500
0.200
0.600
0.200
0.200
0.300
0.500
0.200
0.200
0.200
0.200
0.200
0.300
0.200
0.200
0.300
0.200
0.300
0.500
0.300
0.300
0.200
0.200
0.200
0.200
0.300
0.300
0.200
0.400
0.200
0.200
0.200
0.300
0.200
0.300
0.200
0.200
0.200
0.400
0.200
0.300
0.300
0.200
0.200
0.200
0.200
0.200
0.200
0.300
0.300
0.400
0.200
0.200
0.200
0.400
0.500
0.300
0.500
0.200
0.200
0.600
0.300
0.600
0.200
0.300
0.298
0.202
0.200
0.200
0.200
0.198
0.202
0.300
0.300
0.198
0.202
0.200
0.200
0.200
0.198
0.302
0.200
0.300
0.198
0.204
0.298
0.200
0.300
0.200
0.400
0.200
0.200
0.300
0.200
0.200
0.200
0.600
0.300
0.200
0.300
0.200
0.200
0.200
0.200
0.300
0.200
0.300
0.200
0.200
0.200
0.400
0.200
0.600
0.200
0.200
0.200
0.200
0.500
0.200
0.500
0.200
0.200
0.500
0.200
0.200
0.400
0.300
0.200
0.400
0.300
0.200
0.300
0.400
0.200
0.400
0.300
0.200
0.200
0.198
0.302
0.200
0.200
0.200
0.200
0.300
0.200
0.300
0.200
0.200
0.400
0.200
0.300
0.400
0.300
0.200
0.400
0.400
0.200
0.300
0.300
0.200
0.400
0.300
0.300
0.300
0.300
0.498
0.400
0.202
0.298
0.202
0.200
0.300
0.300
0.200
0.300
0.500
0.200
0.200
0.600
0.300
0.700
0.200
0.500
0.400
0.300
0.200
0.200
0.200
0.206
0.294
0.200
0.300
0.400
0.200
0.200
0.402
0.498
0.498
0.200
0.300
0.400
0.302
0.600
0.198
0.502
0.300
0.300
0.700
0.200
0.400
0.300
0.200
0.200
0.500
0.200
0.200
0.400
0.400
0.200
0.300
0.500
0.200
0.200
0.300
0.300
0.200
0.200
0.200
0.400
0.200
0.300
0.200
0.300
0.200
0.598
0.200
0.200
0.800
0.402
0.600
0.300
0.500
0.200
0.200
0.500
0.298
0.208
0.394
0.200
0.198
0.402
0.200
0.200
0.200
0.200
0.300
0.300
0.200
0.200
0.300
0.200
0.200
0.200
0.400
0.200
0.200
0.300
0.200
0.200
0.300
0.200
0.200
0.500
0.200
0.200
0.300
0.200
0.200
0.200
0.200
0.300
0.200
0.500
0.200
0.200
0.198
0.502
0.200
0.200
0.300
0.200
0.200
0.400
0.198
0.302
0.398
0.202
0.300
0.198
0.502
0.600
0.200
0.300
0.198
0.200
0.502
0.400
0.500
0.198
0.200
0.602
0.298
0.502
0.198
0.200
0.300
0.202
0.298
0.300
0.302
0.398
0.302
0.200
0.200
0.298
0.200
0.202
0.198
0.402
0.200
0.298
0.300
0.200
0.202
0.298
0.202
0.300
0.198
0.202
0.298
0.302
0.298
0.200
0.200
0.300
0.200
0.400
0.202
0.198
0.200
0.302
0.200
0.300
0.200
0.198
0.202
0.198
0.200
0.200
0.302
0.198
0.300
0.200
0.202
0.198
0.300
0.200
0.202
0.198
0.300
0.402
0.198
0.300
0.400
0.200
0.300
0.402
0.198
0.300
0.500
0.200
0.300
0.302
0.198
0.300
0.200
0.202
0.498
0.200
0.202
0.398
0.200
0.302
0.498
0.200
0.400
0.200
0.200
0.202
0.398
0.200
0.198
0.202
0.200
0.700
0.200
0.500
0.200
0.800
0.200
0.300
0.300
0.400
0.200
0.300
0.300
0.200
0.400
0.202
0.198
0.200
0.300
0.200
0.200
0.300
0.200
0.400
0.200
0.200
0.202
0.398
0.200
0.200
0.202
0.398
0.400
0.300
0.500
0.200
0.200
0.400
0.400
0.500
0.900
0.700
0.200
0.500
0.200
0.200
0.500
0.500
0.200
0.200
0.400
0.600
0.300
0.300
0.300
0.200
0.200
0.200
0.400
0.300
0.600
0.300
0.200
0.200
0.200
0.200
0.600
0.300
0.200
0.200
0.400
0.300
0.300
0.200
0.300
0.200
0.200
0.200
0.600
0.498
0.202
0.700
0.200
0.200
0.200
0.400
0.400
0.400
0.202
0.498
0.300
0.800
0.600
0.200
0.200
0.400
0.500
0.500
0.200
0.200
0.400
0.200
0.300
0.200
0.500
0.200
0.200
0.600
0.300
0.400
0.300
0.600
0.200
0.300
0.400
0.200
0.498
0.200
0.402
0.298
0.302
0.200
0.200
0.200
0.600
0.200
0.200
0.200
0.200
0.600
0.200
0.400
0.200
0.200
0.200
0.500
0.300
0.300
0.200
0.200
0.300
0.400
0.200
0.200
0.200
0.800
0.600
0.300
0.500
0.198
0.302
0.398
0.502
0.400
0.200
0.200
0.200
0.200
0.200
0.200
0.300
0.200
0.300
0.200
0.200
0.200
0.198
0.300
0.702
0.200
0.200
0.700
0.400
0.500
0.700
0.200
0.300
0.400
0.200
0.400
0.302
0.400
0.200
0.398
0.202
0.298
0.300
0.200
0.300
0.200
0.300
0.300
0.200
0.198
0.202
0.500
0.400
0.400
0.400
0.200
0.700
0.500
0.500
0.200
0.300
0.400
0.200
0.200
0.200
0.200
0.200
0.200
0.300
0.300
0.300
0.600
0.300
0.400
0.500
0.600
0.866
1.728
0.402
0.300
0.200
0.300
0.600
0.202
0.398
0.502
0.400
0.300
0.200
0.500
0.400
0.700
0.200
0.800
0.500
0.200
0.200
0.600
0.500
0.400
0.200
0.400
0.200
0.500
0.300
0.402
0.400
0.498
0.302
0.200
0.298
0.200
0.200
0.200
0.400
0.200
0.300
0.400
0.200
0.300
0.200
0.300
0.500
0.400
0.500
0.600
0.200
0.702
0.198
0.200
0.200
0.202
0.198
0.200
0.400
0.200
0.602
0.200
0.298
0.200
0.200
0.302
0.198
0.200
0.402
0.198
0.402
0.200
0.200
0.398
0.202
0.200
0.198
0.400
0.200
0.202
0.498
0.200
0.200
0.402
0.298
0.200
0.200
0.200
0.400
0.300
0.202
0.400
0.398
0.400
0.500
0.400
0.500
0.400
0.202
0.498
0.200
0.300
0.300
0.402
0.198
0.200
0.400
0.202
0.498
0.200
0.400
0.300
0.300
0.200
0.702
0.398
0.200
0.200
0.300
0.700
0.400
0.200
0.300
0.500
0.300
0.400
0.200
0.300
0.400
0.200
0.300
0.600
0.300
0.300
0.300
0.300
0.500
0.400
0.500
0.200
0.200
0.300
0.300
0.300
0.600
0.300
0.500
0.200
0.200
0.300
0.500
0.200
0.200
0.500
0.200
0.200
0.500
0.200
0.700
0.200
0.400
0.202
0.198
0.400
0.200
0.500
0.400
0.598
0.302
0.400
0.298
0.202
0.400
0.300
0.200
0.300
0.500
0.200
0.200
0.400
0.200
0.300
0.400
0.300
0.200
0.300
0.300
0.200
0.200
0.200
0.300
0.300
0.300
0.200
0.200
0.398
0.202
0.200
0.300
0.298
0.302
0.300
0.300
0.200
0.400
0.400
0.300
0.200
0.500
0.400
0.400
0.200
0.200
0.200
0.300
0.300
0.200
0.700
0.200
0.500
0.200
0.900
0.398
0.502
0.400
0.200
0.200
0.300
0.300
0.200
0.500
0.300
0.200
0.300
0.500
0.300
0.200
0.500
0.300
0.798
0.202
0.400
0.398
0.402
0.500
0.400
0.600
0.200
0.600
0.298
0.202
0.400
0.200
0.300
0.200
0.198
0.302
0.300
0.300
0.300
0.500
0.400
0.200
0.300
0.400
0.200
0.300
0.400
0.200
0.300
0.400
0.200
0.300
0.400
0.300
0.200
0.400
0.500
0.400
0.500
0.400
0.400
0.200
0.200
0.500
0.200
0.200
0.400
0.200
0.700
0.200
0.600
0.200
0.200
0.500
0.300
0.300
0.200
0.300
0.200
0.500
0.400
0.300
0.500
0.400
0.198
0.402
0.298
0.300
0.302
0.398
0.502
0.498
0.402
0.498
0.302
0.300
0.400
0.198
0.402
0.498
0.302
0.300
0.300
0.398
0.202
0.400
0.198
0.302
0.198
0.400
0.300
0.200
0.202
0.298
0.200
0.402
0.398
0.200
0.302
0.398
0.200
0.302
0.598
0.302
0.400
0.298
0.202
0.398
0.400
0.500
0.202
0.198
0.302
0.400
0.300
0.298
0.200
0.600
0.202
0.298
0.202
0.298
0.200
0.402
0.300
0.198
0.402
0.200
0.298
0.202
0.200
0.198
0.400
0.302
0.398
0.200
0.202
0.398
0.500
0.400
0.202
0.300
0.298
0.400
0.302
0.198
0.202
0.198
0.200
0.202
0.298
0.300
0.202
0.202
0.396
0.402
0.400
0.400
0.206
0.292
0.200
0.202
0.200
0.398
0.302
0.298
0.400
0.202
0.198
0.400
0.200
0.600
0.200
0.200
0.402
0.200
0.200
0.498
0.200
0.302
0.198
0.200
0.200
0.302
0.500
0.298
0.300
0.200
0.200
0.302
0.498
0.402
0.298
0.300
0.500
0.400
0.302
0.198
0.400
0.302
0.198
0.300
0.402
0.298
0.602
0.198
0.400
0.300
0.200
0.400
0.502
0.398
0.302
0.200
0.398
0.302
0.198
0.200
0.200
0.302
0.198
0.702
0.398
0.200
0.302
0.398
0.300
0.202
0.198
0.300
0.200
0.202
0.198
0.300
0.300
0.200
0.400
0.402
0.198
0.300
0.600
0.300
0.200
0.202
0.298
0.200
0.402
0.398
0.502
0.498
0.402
0.198
0.400
0.200
0.400
0.400
0.202
0.298
0.400
0.202
0.298
0.500
0.402
0.700
0.200
0.398
0.302
0.198
0.500
0.400
0.400
0.200
0.300
0.300
0.402
0.200
0.398
0.202
0.300
0.398
0.202
0.298
0.400
0.400
0.300
0.300
0.300
0.200
0.400
0.200
0.400
0.402
0.300
0.398
0.202
0.198
0.400
0.302
0.298
0.200
0.800
0.200
0.302
0.498
0.200
0.202
0.198
0.400
0.302
0.298
0.300
0.200
0.802
0.200
0.198
0.400
0.200
0.202
0.400
0.398
0.400
0.300
0.400
0.200
0.502
0.398
0.502
0.198
0.200
0.402
0.200
0.200
0.204
0.296
0.500
0.400
0.298
0.200
0.402
0.200
0.198
0.200
0.302
0.198
0.400
0.200
0.500
0.200
0.302
0.298
0.200
0.200
0.202
0.300
0.198
0.200
0.202
0.198
0.200
0.502
0.400
0.198
0.300
0.500
0.400
0.300
0.300
0.302
0.198
0.200
0.302
0.200
0.298
0.200
0.400
0.300
0.200
0.402
0.398
0.300
0.202
0.500
0.200
0.300
0.200
0.300
0.598
0.302
0.698
0.202
0.700
0.198
0.500
0.400
0.302
0.698
0.202
0.298
0.200
0.300
0.400
0.300
0.200
0.202
0.398
0.402
0.398
0.200
0.500
0.600
0.300
0.200
0.300
0.200
0.400
0.502
0.198
0.300
0.200
0.202
0.198
0.400
0.302
0.398
0.200
0.200
0.500
0.400
0.702
0.200
0.600
0.200
0.298
0.302
0.300
0.398
0.200
0.302
0.398
0.200
0.302
0.598
0.200
0.202
0.300
0.298
0.200
0.202
0.500
0.400
0.400
0.200
0.200
0.400
0.400
0.200
0.200
0.198
0.202
0.500
0.198
0.200
0.400
0.200
0.502
0.200
0.198
0.602
0.298
0.400
0.202
0.398
0.402
0.300
0.200
0.400
0.400
0.298
0.202
0.398
0.300
0.202
0.600
0.298
0.402
0.300
0.198
0.202
0.200
0.200
0.300
0.200
0.198
0.200
0.402
0.200
0.600
0.600
0.300
0.400
0.200
0.300
0.400
0.500
0.400
0.200
0.300
0.600
0.300
0.500
0.300
0.206
0.294
0.300
0.200
0.398
0.202
0.300
0.298
0.302
0.300
0.298
0.302
0.300
0.800
0.200
0.300
0.300
0.300
0.200
0.200
0.200
0.300
0.600
0.200
0.300
0.300
0.200
0.200
0.200
0.400
0.200
0.600
0.200
0.200
0.500
0.300
0.300
0.300
0.200
0.298
0.202
0.300
0.200
0.298
0.502
0.200
0.200
0.200
0.400
0.202
0.296
0.402
0.204
0.294
0.200
0.302
0.500
0.200
0.200
0.600
0.200
0.400
0.200
0.198
0.202
0.800
0.200
0.898
0.302
0.400
0.200
0.198
0.200
0.402
0.200
0.198
0.202
0.300
0.398
0.300
0.202
0.200
0.200
0.400
0.300
0.398
0.302
0.198
0.500
0.402
0.200
0.300
0.400
0.200
0.398
0.302
0.500
0.298
0.200
0.500
0.300
0.202
0.400
0.200
0.600
0.300
0.400
0.200
0.300
0.398
0.202
0.300
0.400
0.400
0.200
0.200
0.200
0.200
0.300
0.200
0.300
0.200
0.300
0.500
0.400
0.600
0.400
0.200
0.200
0.298
0.302
0.300
0.398
0.202
0.300
0.300
0.300
0.300
0.400
0.400
0.300
0.200
0.400
0.300
0.300
0.300
0.400
0.500
0.300
0.498
0.202
0.300
0.600
0.300
0.200
0.400
0.400
0.400
0.200
0.200
0.200
0.400
0.300
0.300
0.300
0.200
0.200
0.400
0.300
0.200
0.300
0.200
0.200
0.500
0.200
0.300
0.400
0.200
0.300
0.400
0.200
0.300
0.600
0.200
0.200
0.400
0.600
0.200
0.200
0.298
0.202
0.200
0.200
0.398
0.200
0.200
0.300
0.202
0.200
0.300
0.298
0.202
0.198
0.202
0.200
0.400
0.198
0.502
0.300
0.200
0.400
0.198
0.202
0.298
0.300
0.500
0.202
0.200
0.300
0.298
0.302
0.198
0.202
0.298
0.302
0.200
0.200
0.200
0.400
0.200
0.400
0.400
0.500
0.400
0.500
0.400
0.500
0.398
0.502
0.400
0.300
0.400
0.398
0.200
0.200
0.600
0.200
0.202
0.300
0.200
0.198
0.402
0.400
0.198
0.302
0.298
0.202
0.198
0.302
0.200
0.300
0.198
0.402
0.200
0.200
0.198
0.402
0.200
0.200
0.200
0.400
0.200
0.200
0.300
0.200
0.200
0.398
0.402
0.300
0.298
0.402
0.200
0.300
0.300
0.300
0.200
0.198
0.202
0.400
0.498
0.402
0.500
0.400
0.400
0.500
0.200
0.300
0.400
0.400
0.398
0.202
0.200
0.698
0.702
0.600
0.400
0.498
0.402
0.800
0.398
0.402
0.200
0.398
0.402
0.498
0.502
0.900
0.598
0.302
0.198
0.200
0.402
0.298
0.402
0.198
0.202
0.698
0.302
0.500
0.200
0.200
0.600
0.500
0.500
0.400
0.398
0.502
0.398
0.502
0.200
0.300
0.400
0.200
0.700
0.200
0.500
0.200
0.200
0.398
0.302
0.198
0.500
0.200
0.200
0.302
0.298
0.200
0.300
0.500
0.200
0.200
0.302
0.298
0.302
0.398
0.202
0.198
0.202
0.600
0.198
0.402
0.198
0.300
0.500
0.400
0.400
0.200
0.200
0.300
0.200
0.502
0.200
0.198
0.302
0.300
0.298
0.500
0.202
0.198
0.400
0.202
0.198
0.202
0.198
0.202
0.300
0.298
0.202
0.798
0.206
0.294
0.200
0.302
0.498
0.300
0.208
0.494
0.598
0.502
0.198
0.300
0.400
0.200
0.400
0.202
0.198
0.202
0.398
0.200
0.500
0.202
0.198
0.302
0.298
0.202
0.198
0.202
0.398
0.300
0.202
0.298
0.500
0.400
0.200
0.300
0.302
0.198
0.500
0.200
0.300
0.600
0.402
0.300
0.498
0.302
0.298
0.402
0.200
0.200
0.200
0.400
0.200
0.498
0.302
0.500
0.300
0.204
0.294
0.302
0.200
0.700
0.200
0.398
0.202
0.198
0.602
0.298
0.502
0.198
0.302
0.398
0.302
0.200
0.300
0.400
0.200
0.200
0.198
0.200
0.600
0.300
0.502
0.498
0.202
0.198
0.500
0.202
0.598
0.202
0.900
0.300
0.400
0.300
0.198
0.300
0.300
0.400
0.402
0.200
0.398
0.202
0.300
0.498
0.302
0.200
0.398
0.200
0.202
0.204
0.394
0.202
0.500
0.298
0.402
0.198
0.202
0.198
0.202
0.198
0.300
0.302
0.200
0.598
0.202
0.500
0.300
0.204
0.296
0.300
0.200
0.398
0.200
0.202
0.398
0.400
0.302
0.300
0.400
0.198
0.202
0.200
0.200
0.800
0.200
0.200
0.300
0.298
0.202
0.300
0.298
0.300
0.200
0.302
0.498
0.302
0.300
0.398
0.302
0.198
0.500
0.200
0.502
0.200
0.198
0.200
0.400
0.202
0.198
0.202
0.198
0.200
0.300
0.202
0.398
0.400
0.202
0.200
0.198
0.300
0.302
0.700
0.200
0.398
0.500
0.500
0.202
0.200
0.498
0.202
0.398
0.400
0.600
0.402
0.298
0.200
0.402
0.298
0.400
0.202
0.298
0.200
0.300
0.400
0.300
0.300
0.502
0.300
0.198
0.300
0.200
0.302
0.798
0.602
0.298
0.600
0.300
0.502
0.298
0.202
0.398
0.300
0.202
0.298
0.302
0.198
0.402
0.300
0.300
0.300
0.398
0.202
0.300
0.398
0.202
0.298
0.400
0.202
0.300
0.398
0.202
0.398
0.300
0.202
0.398
0.300
0.202
0.298
0.300
0.302
0.198
0.400
0.302
0.498
0.200
0.202
0.198
0.400
0.302
0.400
0.398
0.500
0.400
0.400
0.602
0.298
0.800
0.200
0.502
0.298
0.200
0.402
0.398
0.200
0.302
0.198
0.200
0.200
0.302
0.400
0.500
0.400
0.500
0.198
0.202
0.398
0.500
0.400
0.400
0.200
0.200
0.300
0.200
0.400
0.400
0.300
0.300
0.400
0.202
0.400
0.398
0.402
0.500
0.400
0.698
0.302
0.698
0.202
0.398
0.400
0.900
0.602
0.400
0.398
0.400
0.300
0.200
0.400
0.400
0.200
0.300
0.500
0.400
0.600
0.300
0.600
0.402
0.698
0.202
0.198
0.600
0.300
0.200
0.400
0.300
0.300
0.400
0.200
0.300
0.400
0.200
0.302
0.400
0.298
0.200
0.402
0.198
0.200
0.402
0.300
0.398
0.200
0.300
0.200
0.402
0.200
0.298
0.502
0.198
0.602
0.498
0.300
0.500
0.400
0.600
0.200
0.202
0.298
0.400
0.202
0.300
0.298
0.302
0.398
0.200
0.302
0.398
0.200
0.302
0.398
0.200
0.302
0.298
0.200
0.402
0.198
0.602
0.298
0.300
0.200
0.500
0.402
0.598
0.202
0.204
0.594
0.200
0.500
0.300
0.302
0.398
0.502
0.498
0.300
0.400
0.300
0.302
0.298
0.300
0.302
0.498
0.300
0.500
0.200
0.300
0.200
0.200
0.200
0.302
0.298
0.602
0.198
0.200
0.200
0.302
0.198
0.200
0.200
0.302
0.398
0.202
0.300
0.498
0.402
0.298
0.300
0.200
0.800
0.202
0.498
0.300
0.700
0.200
0.600
0.300
0.600
0.300
0.500
0.402
0.398
0.200
0.402
0.298
0.200
0.402
0.200
0.298
0.402
0.200
0.398
0.202
0.298
0.500
0.202
0.200
0.198
0.400
0.300
0.400
0.200
0.402
0.698
0.300
0.300
0.400
0.200
0.402
0.398
0.402
0.200
0.398
0.202
0.198
0.500
0.200
0.200
0.300
0.300
0.200
0.202
0.300
0.398
0.202
0.298
0.200
0.300
0.300
0.200
0.200
0.402
0.400
0.200
0.398
0.500
0.202
0.298
0.202
0.298
0.500
0.502
0.398
0.502
0.398
0.300
0.202
0.500
0.400
0.700
0.200
0.600
0.200
0.400
0.300
0.200
0.400
0.200
0.300
0.400
0.200
0.300
0.600
0.300
0.500
0.400
0.500
0.400
0.400
0.600
0.300
0.200
0.300
0.400
0.200
0.300
0.300
0.498
0.202
0.200
0.500
0.200
0.200
0.600
0.700
0.300
0.200
0.300
0.200
0.300
0.400
0.300
0.200
0.400
0.300
0.200
0.400
0.300
0.200
0.398
0.302
0.600
0.200
0.200
0.300
0.300
0.200
0.500
0.300
0.200
0.300
0.500
0.300
0.800
0.300
0.400
0.298
0.202
0.200
0.200
0.300
0.200
0.400
0.400
0.200
0.300
0.300
0.200
0.200
0.200
0.600
0.200
0.200
0.600
0.200
0.400
0.400
0.200
0.200
0.400
0.200
0.300
0.700
0.200
0.400
0.200
0.298
0.402
0.200
0.300
0.600
0.300
0.600
0.500
0.400
0.400
0.200
0.200
0.200
0.300
0.300
0.200
0.300
0.300
0.200
0.200
0.200
0.200
0.400
0.400
0.200
0.400
0.200
0.300
0.300
0.400
0.300
0.200
0.500
0.300
0.200
0.200
0.300
0.300
0.400
0.400
0.200
0.600
0.400
0.200
0.400
0.800
0.200
0.600
0.200
0.500
0.400
0.300
0.600
0.300
0.200
0.400
0.600
0.200
0.200
0.400
0.400
0.500
0.400
0.500
0.400
0.400
0.206
0.294
0.300
0.200
0.400
0.300
0.200
0.400
0.300
0.600
0.500
0.400
0.400
0.200
0.300
0.400
0.500
0.400
0.200
0.200
0.200
0.400
0.200
0.200
0.600
0.200
0.200
0.300
0.300
0.200
0.400
0.200
0.200
0.200
0.400
0.400
0.400
0.200
0.500
0.200
0.500
0.298
0.202
0.300
0.200
0.200
0.200
0.202
0.198
0.400
0.200
0.400
0.400
0.500
0.500
0.400
0.400
0.200
0.200
0.400
0.200
0.200
0.200
0.300
0.300
0.200
0.300
0.800
0.400
0.300
0.298
0.302
0.300
0.300
0.400
0.200
0.400
0.500
0.500
0.200
0.200
0.600
0.200
0.200
0.600
0.200
0.600
0.200
0.200
0.400
0.200
0.200
0.400
0.300
0.400
0.200
0.200
0.300
0.200
0.200
0.200
0.202
0.398
0.200
0.200
0.600
0.300
0.500
0.200
0.200
0.800
0.200
0.600
0.400
0.400
0.200
0.298
0.402
0.200
0.200
0.300
0.200
0.200
0.200
0.500
0.200
0.300
0.400
0.500
0.300
0.200
0.200
0.200
0.500
0.200
0.200
0.600
0.300
0.400
0.200
0.300
0.500
0.200
0.200
0.500
0.400
0.400
0.200
0.300
0.400
0.200
0.200
0.500
0.400
0.500
0.384
0.416
0.200
0.200
0.200
0.500
0.400
0.600
0.200
0.200
0.400
0.300
0.600
0.300
0.600
0.300
0.400
0.200
0.300
0.500
0.200
0.300
0.400
0.700
0.200
0.200
0.300
0.298
0.302
0.200
0.400
0.200
0.400
0.400
0.200
0.300
0.300
0.200
0.200
0.200
0.300
0.300
0.300
0.300
0.200
0.200
0.200
0.300
0.500
0.200
0.200
0.600
0.700
0.400
0.700
0.200
0.200
0.500
0.300
0.200
0.400
0.400
0.500
0.500
0.200
0.200
0.400
0.200
0.200
0.206
0.594
0.200
0.500
0.300
0.206
0.394
0.400
0.800
0.300
0.400
0.300
0.200
0.200
0.500
0.300
0.200
0.400
0.400
0.200
0.300
0.300
0.200
0.400
0.300
0.300
0.300
0.300
0.400
0.200
0.300
0.500
0.400
0.600
0.200
0.200
0.600
0.200
0.300
0.300
0.400
0.500
0.200
0.300
0.400
0.200
0.198
0.202
0.402
0.698
0.200
0.400
0.300
0.200
0.400
0.300
0.200
0.400
0.200
0.200
0.600
0.200
0.300
0.300
0.300
0.400
0.400
0.200
0.200
0.200
0.200
0.200
0.300
0.200
0.400
0.500
0.400
0.600
0.300
0.500
0.400
0.400
0.400
0.200
0.500
0.200
0.200
0.300
0.300
0.200
0.700
0.200
0.300
0.400
0.200
0.600
0.300
0.300
0.400
0.200
0.300
0.400
0.200
0.300
0.400
0.200
0.300
0.398
0.202
0.300
0.400
0.200
0.600
0.400
0.200
0.400
0.200
0.300
0.400
0.400
0.206
0.494
0.298
0.602
0.300
0.200
0.400
0.400
0.200
0.200
0.200
0.400
0.200
0.200
0.300
0.300
0.200
0.400
0.400
0.200
0.300
0.200
0.300
0.200
0.200
0.300
0.300
0.600
0.400
0.200
0.400
0.200
0.298
0.602
0.398
0.402
0.200
0.300
0.200
0.200
0.200
0.400
0.200
0.200
0.600
0.200
0.200
0.300
0.398
0.202
0.300
0.400
0.200
0.300
0.500
0.400
0.700
0.200
0.500
0.200
0.200
0.400
0.200
0.200
0.500
0.500
0.300
0.200
0.500
0.200
0.200
0.400
0.200
0.300
0.400
0.200
0.300
0.400
0.200
0.400
0.400
0.200
0.198
0.202
0.400
0.200
0.300
0.400
0.300
0.400
0.200
0.300
0.500
0.200
0.200
0.400
0.200
0.300
0.400
0.200
0.300
0.400
0.200
0.300
0.500
0.400
0.300
0.200
0.400
0.300
0.200
0.400
0.300
0.200
0.400
0.300
0.400
0.200
0.300
0.300
0.300
0.300
0.200
0.400
0.500
0.400
0.400
0.200
0.300
0.700
0.200
0.600
0.300
0.500
0.300
0.200
0.400
0.300
0.200
0.300
0.500
0.400
0.700
0.200
0.500
0.298
0.202
0.300
0.400
0.200
0.400
0.400
0.200
0.400
0.498
0.402
0.200
0.300
0.400
0.500
0.400
0.400
0.300
0.200
0.400
0.200
0.200
0.400
0.400
0.300
0.300
0.200
0.200
0.298
0.302
0.200
0.200
0.200
0.200
0.300
0.200
0.200
0.500
0.200
0.400
0.300
0.200
0.300
0.200
0.200
0.200
0.400
0.200
0.200
0.600
0.200
0.200
0.500
0.300
0.300
0.200
0.200
0.400
0.200
0.200
0.300
0.298
0.202
0.300
0.400
0.200
0.400
0.400
0.400
0.200
0.400
0.200
0.200
0.600
0.200
0.200
0.300
0.300
0.300
0.600
0.700
0.200
0.500
0.200
0.200
0.400
0.200
0.300
0.600
0.200
0.300
0.500
0.400
0.398
0.202
0.300
0.300
0.500
0.500
0.200
0.200
0.600
0.200
0.200
0.500
0.300
0.600
0.300
0.500
0.400
0.600
0.300
0.500
0.400
0.500
0.200
0.200
0.300
0.200
0.400
0.500
0.200
0.200
0.400
0.200
0.300
0.400
0.300
0.200
0.400
0.500
0.400
0.500
0.600
0.300
0.400
0.200
0.300
0.600
0.200
0.200
0.300
0.300
0.200
0.400
0.200
0.300
0.500
0.200
0.200
0.300
0.300
0.300
0.400
0.398
0.202
0.300
0.400
0.200
0.300
0.200
0.300
0.400
0.200
0.500
0.200
0.300
0.200
0.298
0.602
0.300
0.200
0.300
0.200
0.300
0.200
0.200
0.200
0.400
0.200
0.200
0.600
0.200
0.200
0.300
0.300
0.200
0.800
0.200
0.500
0.300
0.206
0.594
0.200
0.400
0.400
0.298
0.602
0.300
0.200
0.300
0.200
0.300
0.200
0.300
0.500
0.200
0.200
0.400
0.200
0.200
0.200
0.300
0.300
0.200
0.400
0.200
0.200
0.200
0.300
0.200
0.300
0.300
0.700
0.700
0.398
0.202
0.400
0.300
0.200
0.400
0.400
0.200
0.200
0.200
0.400
0.200
0.200
0.600
0.200
0.200
0.400
0.400
0.400
0.200
0.400
0.300
0.200
0.200
0.300
0.500
0.200
0.200
0.600
0.300
0.500
0.200
0.200
0.400
0.300
0.200
0.400
0.300
0.200
0.400
0.200
0.400
0.200
0.400
0.300
0.500
0.200
0.600
0.200
0.600
0.200
0.200
0.600
0.200
0.600
0.300
0.600
0.300
0.500
0.200
0.200
0.400
0.500
0.400
0.500
0.300
0.198
0.502
0.700
0.200
0.700
0.200
0.500
0.200
0.200
0.200
0.400
0.200
0.300
0.400
0.400
0.206
0.294
0.200
0.298
0.402
0.200
0.300
0.600
0.400
0.200
0.300
0.598
0.302
0.400
0.200
0.200
0.400
0.200
0.200
0.200
0.800
0.200
0.500
0.300
0.700
0.400
0.400
0.300
0.298
0.202
0.200
0.200
0.300
0.200
0.400
0.400
0.200
0.300
0.500
0.200
0.200
0.600
0.200
0.800
0.200
0.400
0.400
0.200
0.300
0.500
0.400
0.700
0.200
0.400
0.398
0.602
0.300
0.200
0.300
0.200
0.300
0.200
0.300
0.500
0.400
0.400
0.200
0.300
0.400
0.300
0.200
0.800
0.200
0.500
0.300
0.800
0.200
0.200
0.600
0.400
0.300
0.200
0.700
0.200
0.300
0.300
0.302
0.298
0.400
0.200
0.300
0.198
0.202
0.900
0.200
0.400
0.200
0.200
0.900
0.900
0.300
0.300
0.300
0.400
0.200
0.400
0.300
0.200
0.900
0.900
0.400
0.500
0.300
0.500
0.400
0.400
0.200
0.300
0.400
0.400
0.200
0.300
0.200
0.300
0.300
0.600
0.800
0.200
0.300
0.500
0.400
0.200
0.200
0.600
0.200
0.200
0.600
0.200
0.200
0.600
0.200
0.400
0.200
0.200
0.200
0.200
0.300
0.300
0.300
0.400
0.400
0.500
0.498
0.202
0.200
0.500
0.200
0.200
0.600
0.300
0.500
0.200
0.200
0.200
0.400
0.200
0.300
0.300
0.200
0.200
0.200
0.500
0.300
0.200
0.300
0.300
0.200
0.300
0.400
0.400
0.400
0.300
0.298
0.202
0.400
0.300
0.200
0.400
0.400
0.200
0.300
0.500
0.400
0.600
0.200
0.200
0.600
0.200
0.600
0.200
0.200
0.400
0.400
0.400
0.400
0.400
0.300
0.200
0.398
0.502
0.400
0.400
0.206
0.394
0.200
0.200
0.200
0.400
0.200
0.200
0.400
0.200
0.300
0.400
0.200
0.300
0.400
0.200
0.298
0.502
0.200
0.198
0.202
0.400
0.200
0.500
0.400
0.200
0.400
0.200
0.200
0.400
0.200
0.300
0.600
0.300
0.600
0.300
0.400
0.200
0.300
0.400
0.200
0.200
0.200
0.400
0.400
0.600
0.300
0.400
0.200
0.300
0.500
0.200
0.200
0.500
0.200
0.200
0.500
0.400
0.500
0.400
0.400
0.200
0.300
0.400
0.200
0.300
0.400
0.200
0.300
0.400
0.400
0.206
0.294
0.400
0.200
0.400
0.400
0.400
0.400
0.300
0.200
0.300
0.200
0.298
0.302
0.300
0.300
0.200
0.400
0.400
0.200
0.300
0.500
0.200
0.200
0.300
0.300
0.300
0.700
0.200
0.300
0.500
0.400
0.600
0.300
0.300
0.500
0.700
0.298
0.402
0.200
0.398
0.202
0.300
0.202
0.296
0.402
0.206
0.294
0.200
0.200
0.206
0.394
0.200
0.200
0.400
0.200
0.200
0.400
0.400
0.200
0.300
0.300
0.200
0.400
0.700
0.200
0.300
0.200
0.298
0.302
0.300
0.300
0.200
0.400
0.400
0.200
0.300
0.500
0.200
0.200
0.600
0.200
0.400
0.200
0.200
0.200
0.500
0.300
0.200
0.400
0.400
0.300
0.200
0.300
0.200
0.300
0.200
0.300
0.600
0.300
0.200
0.500
0.200
0.200
0.400
0.302
0.198
0.600
0.300
0.400
0.200
0.800
0.200
0.800
0.500
0.400
0.600
0.300
0.500
0.200
0.200
0.300
0.400
0.200
0.400
0.200
0.300
0.500
0.400
0.500
0.400
0.300
0.200
0.200
0.200
0.500
0.400
0.400
0.500
0.400
0.400
0.200
0.300
0.500
0.400
0.500
0.400
0.500
0.400
0.500
0.400
0.500
0.200
0.300
0.200
0.200
0.400
0.200
0.200
0.500
0.300
0.200
0.300
0.200
0.300
0.200
0.200
0.214
0.386
0.400
0.700
0.300
0.400
0.298
0.402
0.200
0.300
0.200
0.300
0.200
0.300
0.500
0.500
0.200
0.200
0.600
0.300
0.400
0.300
0.200
0.500
0.300
0.200
0.500
0.300
0.400
0.700
0.400
0.200
0.398
0.502
0.200
0.200
0.200
0.300
0.200
0.300
0.200
0.300
0.500
0.400
0.500
0.400
0.500
0.400
0.500
0.398
0.402
0.500
1.100
0.300
0.400
0.298
0.402
0.200
0.300
0.400
0.200
0.400
0.200
0.300
0.500
0.400
0.600
0.200
0.200
0.500
0.300
0.600
0.400
0.300
0.200
0.200
0.300
0.500
0.200
0.200
0.700
0.700
0.200
0.400
0.200
0.300
0.400
0.200
0.400
0.500
0.400
0.300
0.200
0.400
0.500
0.400
0.300
0.200
0.300
0.300
0.600
0.400
0.300
0.200
0.900
0.300
0.200
0.200
0.200
0.300
0.200
0.300
0.400
0.200
0.300
0.400
0.200
0.400
0.300
0.200
0.200
0.200
0.300
0.300
0.300
0.800
0.200
0.700
0.200
0.300
0.500
1.100
0.300
0.200
0.200
0.298
0.402
0.500
0.200
0.200
0.600
0.300
0.700
0.200
0.600
0.200
0.200
0.200
0.300
0.300
0.200
0.600
0.200
0.200
0.400
0.400
0.500
0.200
0.400
0.400
0.200
0.398
0.202
0.200
0.200
0.300
0.200
0.400
0.400
0.200
0.300
0.500
0.200
0.200
0.300
0.300
0.300
0.300
0.400
0.200
0.800
0.200
0.500
0.300
0.500
0.200
0.400
0.200
0.200
0.300
0.298
0.202
0.400
0.300
0.200
0.200
0.200
0.400
0.400
0.200
0.400
0.300
0.700
0.200
0.500
0.300
0.206
0.494
0.300
0.500
0.400
0.500
0.700
0.200
0.200
0.300
0.900
0.200
0.300
0.400
0.300
0.300
0.302
0.198
0.200
0.300
0.400
0.500
0.200
0.400
0.200
0.200
0.600
0.300
0.500
0.200
0.200
0.500
0.200
0.200
0.700
0.200
0.400
0.200
0.300
0.300
0.200
0.200
0.200
0.300
0.600
0.500
0.200
0.200
0.200
0.500
0.200
0.202
0.398
0.300
0.206
0.494
0.200
0.206
0.294
0.400
0.206
0.294
0.300
0.200
0.800
0.300
0.400
0.200
0.400
0.200
0.300
0.400
0.300
0.200
0.500
0.200
0.200
0.600
0.300
0.500
0.200
0.200
0.400
0.400
0.200
0.300
0.200
0.300
0.300
0.800
0.500
0.200
0.200
0.300
0.400
0.398
0.402
0.200
0.300
0.200
0.300
0.200
0.300
0.200
0.200
0.200
0.400
0.200
0.300
0.500
0.200
0.200
0.600
0.200
0.206
0.394
0.200
0.500
0.300
0.300
0.700
0.298
0.502
0.200
0.200
0.200
0.200
0.200
0.400
0.200
0.300
0.500
0.200
0.200
0.698
0.202
0.700
0.200
0.800
0.500
0.500
0.300
0.800
0.200
0.300
0.498
0.302
0.300
0.300
0.200
0.300
0.200
0.300
0.200
0.300
0.300
0.200
0.300
0.400
0.300
0.200
0.500
0.200
0.300
0.200
0.200
0.200
0.198
0.202
0.200
0.598
0.202
0.204
0.296
0.200
0.300
0.400
0.200
0.300
0.400
0.200
0.300
0.600
0.400
0.400
0.200
0.500
0.300
0.500
0.200
0.200
0.400
0.200
0.198
0.202
0.800
0.900
0.400
0.200
0.300
0.400
0.200
0.300
0.300
0.600
0.400
0.200
0.300
0.400
0.400
0.200
0.300
0.300
0.200
0.600
0.300
0.500
0.200
0.200
0.400
0.400
0.500
0.400
0.500
0.500
0.400
0.700
0.400
0.200
0.398
0.402
0.200
0.300
0.400
0.200
0.400
0.200
0.300
0.500
0.200
0.200
0.600
0.300
0.500
0.200
0.200
0.400
0.400
0.200
0.200
0.300
0.300
0.500
0.300
0.300
0.300
0.400
0.298
0.402
0.200
0.300
0.200
0.200
0.200
0.400
0.200
0.300
0.500
0.400
0.300
0.200
0.400
0.500
0.400
0.500
0.398
0.502
0.400
0.600
0.500
0.300
0.400
0.298
0.202
0.200
0.200
0.300
0.200
0.200
0.200
0.400
0.200
0.300
0.500
0.200
0.200
0.400
0.200
0.200
0.200
0.600
0.200
0.800
0.200
0.500
0.300
0.400
0.200
0.200
0.300
0.200
0.500
0.400
0.200
0.300
0.200
0.300
0.200
0.200
0.300
0.300
0.302
0.298
0.300
0.700
0.200
0.700
0.400
0.800
0.200
0.200
0.200
0.200
0.200
0.500
0.200
0.700
0.200
0.600
0.300
0.500
0.200
0.200
0.500
0.200
0.400
0.600
0.300
0.600
0.200
0.200
0.500
0.300
0.500
0.400
0.400
0.500
0.200
0.700
0.900
0.700
0.200
0.400
0.200
0.300
0.400
0.200
0.300
0.500
0.200
0.200
0.600
0.200
0.200
0.300
0.300
0.200
0.300
0.500
0.600
0.300
0.500
0.400
0.400
0.500
0.398
0.202
0.300
0.400
0.200
0.200
0.200
0.400
0.200
0.300
0.500
0.200
0.200
0.400
0.200
0.300
0.400
0.300
0.200
0.400
0.400
0.200
0.600
0.200
0.400
0.700
0.700
0.298
0.502
0.200
0.200
0.400
0.200
0.400
0.200
0.300
0.500
0.200
0.200
0.600
0.200
0.200
0.300
0.300
0.200
0.400
0.400
0.206
0.294
0.200
0.300
0.400
0.200
0.300
0.400
0.200
0.300
0.400
0.200
0.300
0.398
0.402
0.200
0.300
0.200
0.300
0.500
0.200
0.200
0.600
0.300
0.500
0.400
0.600
0.400
0.600
0.198
0.202
0.400
0.300
0.300
0.200
0.400
0.500
0.400
0.700
0.200
0.400
0.500
0.400
0.500
0.600
0.200
0.200
0.600
0.200
0.200
0.300
0.200
0.200
0.600
0.300
0.206
0.394
0.300
0.206
0.394
0.300
0.206
0.394
0.200
0.200
0.600
0.200
0.200
0.400
0.300
0.206
0.394
0.300
0.206
0.294
0.200
0.200
0.206
0.294
0.200
0.200
0.500
0.300
0.200
0.300
0.400
0.200
0.300
0.500
0.400
0.200
0.200
0.300
0.300
0.200
0.200
0.298
0.402
0.200
0.300
0.200
0.400
0.400
0.200
0.300
0.500
0.400
0.400
0.200
0.200
0.200
0.600
0.200
0.400
0.400
0.200
0.200
0.300
0.300
0.500
0.200
0.400
0.300
0.200
0.200
0.200
0.400
0.300
0.200
0.400
0.300
0.200
0.400
0.300
0.200
0.398
0.302
0.400
0.200
0.200
0.200
0.600
0.200
0.500
0.300
0.200
0.500
0.300
0.400
0.700
0.300
0.400
0.298
0.202
0.400
0.300
0.200
0.300
0.500
0.200
0.200
0.600
0.200
0.200
0.400
0.200
0.200
0.500
0.300
0.200
0.400
0.400
0.500
0.200
0.300
0.300
0.800
0.204
0.496
0.298
0.402
0.200
0.200
0.206
0.494
0.300
0.300
0.302
0.298
0.500
0.400
0.300
0.200
0.400
0.200
0.300
0.400
0.200
0.300
0.400
0.500
0.400
0.200
0.300
0.400
0.400
0.500
0.200
0.300
0.400
0.500
0.900
0.500
0.200
0.200
0.400
0.200
0.300
0.400
0.200
0.300
0.500
0.400
0.500
0.400
0.500
0.400
0.500
0.400
0.500
0.400
0.400
0.300
0.200
0.400
0.500
0.500
0.200
0.200
0.400
0.200
0.200
0.200
0.300
0.300
0.200
0.400
0.200
0.200
0.200
0.400
0.200
0.200
0.600
0.500
0.300
0.400
0.298
0.502
0.200
0.200
0.200
0.400
0.400
0.200
0.300
0.500
0.400
0.600
0.300
0.400
0.300
0.200
0.400
0.400
0.200
0.400
0.400
0.600
0.200
0.300
0.200
0.400
0.398
0.402
0.200
0.300
0.200
0.200
0.200
0.400
0.200
0.300
0.500
0.200
0.200
0.300
0.300
0.300
0.600
0.700
0.200
0.400
0.300
0.200
0.398
0.502
0.500
0.200
0.300
0.200
0.298
0.302
0.300
0.300
0.200
0.400
0.400
0.200
0.300
0.500
0.200
0.200
0.400
0.200
0.200
0.200
0.400
0.400
0.400
0.300
0.300
0.300
0.200
0.200
0.300
0.300
0.300
0.300
0.700
0.300
0.600
0.600
0.300
0.500
0.200
0.200
0.500
0.200
0.700
0.200
0.600
0.300
0.600
0.300
0.700
0.400
0.500
0.400
0.700
0.200
0.600
0.300
0.400
0.200
0.300
0.700
0.200
0.500
0.200
0.200
0.300
0.400
0.200
0.600
0.300
0.400
0.400
0.700
0.200
0.500
0.200
0.300
0.400
0.200
0.500
0.300
0.400
0.298
0.202
0.200
0.200
0.300
0.200
0.300
0.500
0.200
0.200
0.600
0.300
0.700
0.200
0.600
0.200
0.200
0.400
0.400
0.200
0.300
0.200
0.300
0.400
0.300
0.400
0.500
0.200
0.298
0.202
0.300
0.400
0.200
0.400
0.400
0.200
0.300
0.500
0.208
0.792
0.200
0.800
0.200
0.800
0.200
0.300
0.500
0.400
0.700
0.200
0.300
0.200
0.298
0.602
0.300
0.200
0.200
0.200
0.400
0.200
0.300
0.500
0.200
0.200
0.400
0.200
0.200
0.200
0.400
0.200
0.200
0.400
0.400
0.210
0.490
0.300
0.600
0.300
0.600
0.200
0.200
0.400
0.400
0.200
0.300
0.500
0.200
0.300
0.402
0.198
0.400
0.200
0.400
0.500
0.500
0.200
0.200
0.700
0.200
0.500
0.400
0.800
1.000
0.600
0.300
0.400
0.400
0.500
0.500
0.400
0.200
0.300
0.400
0.200
0.300
0.400
0.200
0.300
0.202
0.298
0.400
0.500
0.400
0.208
0.392
0.300
0.206
0.394
0.300
0.500
0.200
0.200
0.300
0.400
0.200
0.300
0.200
0.300
0.500
0.200
0.300
0.500
0.200
0.200
0.400
0.200
0.200
0.800
0.200
0.800
0.200
0.300
0.500
0.500
0.200
0.400
0.200
0.200
0.300
0.298
0.202
0.200
0.200
0.300
0.200
0.200
0.200
0.400
0.200
0.300
0.200
0.300
0.200
0.200
0.200
0.400
0.200
0.300
0.500
0.200
0.200
0.600
0.300
0.700
0.400
0.300
0.400
0.700
0.298
0.302
0.300
0.300
0.200
0.400
0.400
0.200
0.300
0.500
0.200
0.200
0.600
0.200
0.600
0.200
0.200
0.800
0.600
0.400
0.700
0.400
0.208
0.292
0.200
0.298
0.402
0.200
0.300
0.200
0.200
0.200
0.400
0.200
0.300
0.500
0.200
0.200
0.400
0.400
0.600
0.400
0.600
0.198
0.202
0.302
0.798
0.500
0.400
0.500
0.400
0.500
0.400
0.500
0.400
0.200
0.300
0.500
0.200
0.200
0.500
0.200
0.200
0.400
0.200
0.300
0.300
0.400
0.200
0.500
0.200
0.200
0.500
0.200
0.200
0.500
0.200
0.200
0.500
0.200
0.200
0.400
0.300
0.200
0.400
0.300
0.200
0.500
0.200
0.200
0.600
0.300
0.400
0.400
0.600
0.300
0.200
0.400
0.400
0.500
0.600
0.300
0.400
0.298
0.202
0.400
0.300
0.200
0.400
0.400
0.200
0.300
0.500
0.200
0.200
0.600
0.200
0.200
0.600
0.200
0.500
0.300
0.200
0.400
0.200
0.200
0.400
0.200
0.500
0.200
0.200
0.300
0.298
0.302
0.300
0.300
0.200
0.400
0.400
0.200
0.300
0.500
0.200
0.200
0.400
0.200
0.200
0.500
0.200
0.300
0.400
0.200
0.300
0.400
0.200
0.400
0.500
0.500
0.300
0.400
0.298
0.202
0.400
0.300
0.200
0.400
0.400
0.200
0.300
0.500
0.200
0.200
0.400
0.200
0.200
0.500
0.300
0.200
0.800
0.200
0.600
0.200
0.400
0.300
0.400
0.300
0.200
0.200
0.400
0.300
0.200
0.500
0.400
0.300
0.300
0.302
0.298
0.400
0.900
0.500
0.400
0.302
0.398
0.300
0.400
0.200
0.300
0.600
0.200
0.700
0.200
0.700
0.200
0.600
0.300
0.500
0.200
0.200
0.500
0.200
0.300
0.600
0.300
0.600
0.300
0.500
0.200
0.200
0.700
0.200
0.400
0.400
0.700
0.300
0.400
0.400
0.200
0.300
0.500
0.400
0.200
0.300
0.500
0.400
0.600
0.200
0.500
0.300
0.200
0.800
0.200
0.400
0.400
0.400
0.300
0.200
0.900
0.400
0.200
0.300
0.398
0.302
0.200
0.400
0.200
0.300
0.500
0.200
0.200
0.400
0.200
0.200
0.200
0.600
0.200
0.800
0.200
0.300
0.500
0.600
0.500
0.700
0.298
0.202
0.300
0.200
0.200
0.200
0.200
0.200
0.400
0.400
0.600
0.200
0.200
0.600
0.200
0.600
0.200
0.200
0.500
0.300
0.200
0.400
0.400
0.400
0.200
0.200
0.200
0.600
0.200
0.500
0.400
0.206
0.294
0.400
0.206
0.292
0.202
0.200
0.500
0.200
0.200
0.400
0.200
0.200
0.600
0.400
0.400
0.200
0.400
0.600
0.198
0.202
0.400
0.200
0.600
0.200
0.200
0.400
0.200
0.300
0.300
0.200
0.200
0.200
0.400
0.400
0.500
0.200
0.300
0.400
0.200
0.300
0.400
0.500
0.400
0.400
1.000
0.200
0.400
0.300
0.200
0.400
0.300
0.200
0.500
0.200
0.200
0.400
0.200
0.200
0.500
0.200
0.402
0.398
0.200
0.200
0.500
0.200
0.200
0.400
0.300
0.200
0.600
0.500
0.200
0.200
0.200
0.400
0.400
0.400
0.400
0.300
0.200
0.200
0.300
0.298
0.502
0.400
0.200
0.400
0.400
0.200
0.300
0.500
0.200
0.200
0.600
0.200
0.500
0.300
0.200
0.800
0.200
0.300
0.300
0.200
0.400
0.700
0.400
0.300
0.298
0.402
0.200
0.300
0.600
0.300
0.600
0.300
0.400
0.200
0.300
0.398
0.202
0.500
0.200
0.200
0.400
0.200
0.200
0.200
0.400
0.200
0.200
0.500
0.600
0.200
0.200
0.300
0.298
0.402
0.200
0.300
0.200
0.400
0.400
0.500
0.500
0.200
0.200
0.400
0.200
0.200
0.500
0.300
0.200
0.400
0.200
0.200
0.200
0.500
0.300
0.500
0.300
0.300
0.200
0.300
0.200
0.400
0.500
0.200
0.198
0.502
0.300
0.206
0.396
0.398
0.400
0.600
0.200
0.600
0.300
0.700
0.300
0.700
0.200
0.600
0.300
0.600
0.300
0.400
0.200
0.300
0.400
0.400
0.500
0.200
0.300
0.400
0.200
0.300
0.400
0.200
0.200
0.500
0.300
0.200
0.400
0.500
0.400
0.200
0.300
0.600
0.300
0.600
0.700
0.200
0.700
0.200
0.700
0.200
0.300
0.500
0.200
0.200
0.600
0.200
0.500
0.300
0.200
0.500
0.300
0.200
0.600
0.200
0.600
0.500
0.300
0.200
0.200
0.298
0.402
0.200
0.398
0.202
0.300
0.400
0.200
0.300
0.500
0.200
0.200
0.600
0.200
0.600
0.200
0.200
0.600
0.200
0.200
0.500
0.300
0.600
0.500
0.200
0.200
0.300
0.298
0.602
0.300
0.200
0.400
0.400
0.300
0.700
0.200
0.800
1.000
1.000
0.200
0.300
0.300
0.200
0.600
0.500
0.200
0.300
0.200
0.298
0.402
0.200
0.300
0.200
0.400
0.400
0.200
0.300
0.500
0.200
0.200
0.400
0.200
0.300
0.400
0.200
0.300
0.500
0.200
0.300
0.300
0.300
0.198
0.202
0.500
0.600
0.200
0.300
0.300
0.200
0.300
0.500
0.400
0.500
0.200
0.200
0.500
0.200
0.200
0.900
0.500
0.200
0.300
0.500
0.400
0.400
0.400
0.800
0.200
0.700
0.200
0.600
0.300
0.400
0.200
0.300
0.500
0.200
0.200
0.300
0.300
0.300
0.600
0.300
0.400
0.200
0.300
0.300
0.500
0.500
0.400
0.200
0.300
0.200
0.300
0.400
0.200
0.300
0.200
0.200
0.200
0.300
0.400
0.500
0.398
0.202
0.300
0.400
0.200
0.300
0.500
0.200
0.200
0.400
0.200
0.200
0.200
0.600
0.200
0.400
0.200
0.200
0.200
0.300
0.300
0.200
0.400
0.700
0.200
0.500
0.298
0.202
0.400
0.300
0.200
0.400
0.400
0.200
0.300
0.500
0.200
0.200
0.300
0.398
0.202
0.500
0.200
0.200
0.400
0.400
0.200
0.800
0.600
0.500
0.300
0.400
0.298
0.502
0.400
0.200
0.400
0.400
0.200
0.200
0.600
0.200
0.200
0.400
0.200
0.200
0.200
0.400
0.200
0.200
0.500
0.300
0.200
0.400
0.200
0.200
0.206
0.394
0.400
0.200
0.200
0.400
0.400
0.200
0.300
0.500
0.400
0.300
0.300
0.302
0.298
0.500
0.400
0.400
0.700
0.200
0.600
0.200
0.200
0.600
0.200
0.600
0.400
0.400
0.200
0.200
0.200
0.300
0.300
0.200
0.700
0.200
0.400
0.400
0.400
0.400
0.200
0.300
0.400
0.200
0.300
0.400
0.200
0.300
0.400
0.200
0.300
0.400
0.200
0.600
0.200
0.600
0.200
0.200
0.500
0.400
0.400
0.200
0.200
0.200
0.300
0.500
0.500
0.200
0.200
0.400
0.200
0.200
0.200
0.200
0.400
0.200
0.800
0.200
0.400
0.200
0.200
0.400
0.700
0.200
0.300
0.200
0.298
0.202
0.400
0.300
0.200
0.200
0.200
0.400
0.500
0.300
0.202
0.398
0.400
0.400
0.500
0.398
0.502
0.400
0.200
0.800
0.400
0.300
0.400
0.200
0.500
0.298
0.402
0.200
0.398
0.202
0.300
0.400
0.200
0.300
0.500
0.200
0.200
0.400
0.200
0.200
0.200
0.600
0.200
0.300
0.200
0.300
0.200
0.300
0.200
0.300
0.700
0.400
0.400
0.300
0.298
0.202
0.200
0.200
0.208
0.692
0.400
0.400
0.600
0.200
0.200
0.400
0.200
0.200
0.400
0.200
0.400
0.500
0.398
0.502
0.398
0.202
0.300
0.400
0.500
0.400
0.300
0.200
0.400
0.500
0.200
0.200
0.400
0.300
0.200
0.400
0.200
0.200
0.500
0.300
0.200
0.400
0.200
0.300
0.700
0.200
0.400
0.500
0.600
0.300
0.400
0.200
0.300
0.600
0.300
0.600
0.300
0.400
0.500
0.400
0.500
0.500
0.400
0.600
0.300
0.600
0.400
0.500
0.400
0.300
0.200
0.398
0.302
0.200
0.500
0.200
0.200
0.300
0.298
0.602
0.300
0.200
0.200
0.200
0.400
0.200
0.300
0.500
0.200
0.200
0.400
0.200
0.300
0.400
0.300
0.200
0.400
0.200
0.200
0.200
0.300
0.300
0.200
0.500
0.200
0.400
0.300
0.200
0.200
0.298
0.402
0.200
0.300
0.200
0.200
0.200
0.400
0.200
0.300
0.500
0.200
0.600
0.200
0.700
0.300
0.600
0.300
0.500
0.600
0.300
0.798
0.702
0.298
0.202
0.400
0.300
0.200
0.400
0.400
0.200
0.300
0.500
0.200
0.200
0.400
0.200
0.200
0.200
0.300
0.300
0.200
0.400
0.400
0.200
0.400
0.200
0.200
0.500
0.500
0.200
0.200
0.300
0.200
0.300
0.500
0.500
0.300
0.400
0.300
0.200
0.400
0.500
0.400
0.300
0.200
0.500
0.200
0.200
0.800
0.500
0.200
0.300
0.400
0.500
0.500
0.400
0.400
0.500
0.400
0.200
0.300
0.500
0.400
0.500
0.300
0.200
0.400
0.400
0.500
0.300
0.200
0.600
0.200
0.400
0.300
0.200
0.400
0.300
0.200
0.600
0.300
0.600
0.300
0.400
0.200
0.300
0.400
0.200
0.300
0.500
0.200
0.200
0.600
0.200
0.200
0.300
0.300
0.200
0.500
0.300
0.200
0.400
0.200
0.200
0.202
0.298
0.500
0.500
0.300
0.206
0.294
0.200
0.200
0.206
0.294
0.400
0.400
0.200
0.300
0.300
0.200
0.200
0.200
0.600
0.200
0.200
0.600
0.200
0.400
0.400
0.200
0.600
0.200
0.700
0.400
0.300
0.200
0.200
0.298
0.402
0.200
0.300
0.500
0.200
0.300
0.200
0.300
0.500
0.200
0.200
0.300
0.300
0.200
0.200
0.600
0.200
0.500
0.300
0.200
0.202
0.298
0.300
0.200
0.900
0.400
0.500
0.700
0.300
0.200
0.400
0.400
0.200
0.300
0.500
0.400
0.300
0.398
0.202
0.500
0.400
0.600
0.298
0.502
0.200
0.198
0.202
0.400
0.200
0.400
0.200
0.400
0.500
0.300
0.200
0.300
0.400
0.200
0.300
0.500
0.300
0.500
0.200
0.300
0.200
0.200
0.200
0.200
0.400
0.200
0.300
0.600
0.300
0.400
0.200
0.300
0.600
0.300
0.400
0.200
0.300
0.400
0.200
0.300
0.300
0.300
0.300
0.300
0.300
0.500
0.400
0.300
0.400
0.200
0.400
0.300
0.200
0.300
0.500
0.200
0.200
0.200
0.398
0.302
0.600
0.400
0.698
0.202
0.300
0.200
0.298
0.202
0.400
0.300
0.200
0.400
0.400
0.200
0.200
0.200
0.400
0.200
0.200
0.600
0.200
0.200
0.300
0.300
0.200
0.600
0.200
0.200
0.400
0.200
0.200
0.400
0.698
0.202
0.500
0.298
0.208
0.394
0.398
0.502
0.400
0.500
0.500
0.200
0.200
0.400
0.200
0.200
0.200
0.300
0.300
0.200
0.800
0.200
0.600
0.200
0.600
0.200
0.298
0.502
0.200
0.298
0.302
0.300
0.300
0.200
0.400
0.400
0.200
0.300
0.300
0.200
0.200
0.200
0.400
0.200
0.200
0.200
0.300
0.300
0.200
0.400
0.200
0.200
0.200
0.400
0.400
0.500
0.500
0.400
0.400
0.500
0.400
0.500
0.200
0.200
0.300
0.198
0.402
0.300
0.400
0.200
0.400
0.400
0.400
0.300
0.200
0.900
0.400
0.200
0.300
0.400
0.500
0.300
0.200
0.400
0.900
0.400
0.200
0.200
0.200
0.300
0.200
0.300
0.900
0.600
0.200
0.200
0.700
0.200
0.300
0.300
0.700
0.200
0.600
0.300
0.600
0.300
0.600
0.200
0.300
0.400
0.400
0.200
0.300
0.200
0.200
0.200
0.400
0.198
0.302
0.500
0.200
0.200
0.300
0.300
0.200
0.300
0.500
0.200
0.500
0.300
1.000
0.200
0.400
0.200
0.298
0.202
0.400
0.300
0.200
0.200
0.200
0.400
0.200
0.300
0.500
0.200
0.200
0.600
0.200
0.600
0.200
0.200
0.800
0.200
0.500
0.300
0.600
0.498
0.202
0.400
0.398
0.502
0.400
0.200
0.300
0.500
0.200
0.200
0.600
0.300
0.500
0.200
0.200
0.200
0.200
0.400
0.200
0.600
0.200
0.200
0.800
0.500
0.600
0.200
0.400
0.398
0.302
0.300
0.300
0.200
0.300
0.200
0.300
0.200
0.300
0.500
0.200
0.200
0.400
0.200
0.300
0.300
0.300
0.300
0.700
0.198
0.402
0.300
0.198
0.202
0.700
0.600
0.300
0.500
0.400
0.400
0.200
0.300
0.400
0.500
0.400
0.200
0.300
0.500
0.300
0.200
0.500
0.200
0.200
0.400
0.198
0.302
0.700
0.200
0.800
0.400
0.200
0.300
0.500
0.300
0.200
0.200
0.600
0.400
0.200
0.300
0.400
0.500
0.400
0.200
0.300
0.500
0.200
0.200
0.400
0.400
0.200
0.300
0.400
0.200
0.500
0.300
1.000
0.500
0.300
0.500
0.400
0.206
0.294
0.300
0.200
0.398
0.202
0.200
0.300
0.200
0.200
0.200
0.400
0.200
0.200
0.200
0.300
0.300
0.200
0.500
0.300
0.200
0.200
0.400
0.200
0.600
0.200
0.298
0.202
0.200
0.300
0.298
0.402
0.200
0.300
0.200
0.400
0.400
0.200
0.300
0.500
0.200
0.200
0.600
0.300
0.400
0.300
0.200
0.400
0.400
0.200
0.800
0.500
0.598
0.202
0.500
0.298
0.202
0.300
0.200
0.200
0.200
0.400
0.400
0.200
0.200
0.200
0.202
0.296
0.302
0.200
0.400
0.200
0.200
0.206
0.394
0.200
0.200
0.400
0.200
0.200
0.200
0.200
0.400
0.600
0.400
0.200
0.500
0.200
0.300
0.300
0.200
0.500
0.200
0.200
0.300
0.300
0.300
0.200
0.200
0.300
0.200
0.300
0.200
0.200
0.200
0.700
0.200
0.200
0.200
0.400
0.700
0.200
0.600
0.300
0.500
0.300
0.200
0.300
0.300
0.200
0.400
0.500
0.400
0.500
0.400
0.500
0.400
0.500
0.400
0.400
0.200
0.300
0.200
0.300
0.500
0.400
0.400
0.300
0.200
0.300
0.300
0.300
0.500
0.300
0.200
0.300
0.200
0.200
0.200
0.398
0.202
0.200
0.500
0.200
0.200
0.300
0.300
0.200
0.200
0.600
0.200
0.400
0.200
0.200
0.200
0.400
0.400
0.600
0.500
0.200
0.200
0.300
0.298
0.202
0.400
0.300
0.200
0.400
0.400
0.206
0.294
0.500
0.400
0.400
0.200
0.200
0.200
0.300
0.300
0.200
0.600
0.200
0.200
0.300
0.500
0.400
0.200
0.498
0.302
0.200
0.200
0.298
0.202
0.200
0.200
0.300
0.200
0.300
0.200
0.300
0.200
0.300
0.500
0.200
0.200
0.400
0.200
0.200
0.200
0.400
0.200
0.200
0.800
0.200
0.500
0.300
0.400
0.200
0.498
0.402
0.598
0.302
0.400
0.200
0.300
0.214
0.486
0.200
0.200
0.200
0.400
0.200
0.200
0.600
0.400
0.300
0.200
0.400
0.300
0.200
0.400
0.500
0.500
0.300
0.300
0.600
0.200
0.200
0.500
0.400
0.300
0.200
0.200
0.200
0.400
0.198
0.302
0.600
0.300
0.400
0.200
0.300
0.600
0.300
0.500
0.200
0.200
0.400
0.200
0.300
0.800
0.200
0.500
0.300
0.400
0.200
0.300
0.300
0.500
0.200
0.200
0.400
0.300
0.200
0.200
0.200
0.900
0.600
0.300
0.600
0.300
1.000
0.200
0.400
0.200
0.200
0.600
0.498
0.202
0.200
0.300
0.298
0.202
0.300
0.200
0.200
0.200
0.200
0.200
0.400
0.200
0.300
0.500
0.200
0.200
0.600
0.300
0.400
0.300
0.200
0.600
0.200
0.200
0.300
0.200
0.300
0.500
0.500
0.200
0.300
0.300
0.298
0.302
0.200
0.200
0.298
0.402
0.500
0.200
0.200
0.600
0.300
0.700
0.200
0.500
0.300
0.200
0.500
0.300
0.200
0.500
0.300
0.300
0.400
0.300
0.700
0.398
0.302
0.300
0.300
0.200
0.400
0.400
0.400
0.200
0.400
0.400
0.300
0.300
0.200
0.200
0.300
0.300
0.200
0.600
0.298
0.402
0.300
0.200
0.400
0.300
0.300
0.300
0.300
0.200
0.500
0.200
0.200
0.500
0.200
0.200
0.398
0.202
0.300
0.400
0.300
0.200
0.600
0.300
0.400
0.200
0.300
0.400
0.300
0.200
0.400
0.500
0.400
0.200
0.300
0.500
0.400
0.400
0.400
0.200
0.300
0.200
0.300
0.400
0.500
0.500
0.400
0.400
0.200
0.300
0.400
0.200
0.300
0.400
0.300
0.200
0.400
0.300
0.200
0.500
0.200
0.200
0.400
0.300
0.200
0.400
0.300
0.200
0.300
0.400
0.200
0.300
0.600
0.400
0.200
0.300
0.598
0.302
0.400
0.200
0.200
0.200
0.600
0.200
0.204
0.596
0.200
0.600
0.200
0.206
0.394
0.498
0.202
0.500
0.298
0.202
0.400
0.300
0.200
0.400
0.400
0.200
0.200
0.200
0.200
0.200
0.200
0.200
0.400
0.200
0.200
0.200
0.300
0.300
0.200
0.300
0.300
0.200
0.200
0.600
0.200
0.400
0.300
0.300
0.400
0.200
0.200
0.298
0.202
0.200
0.200
0.398
0.302
0.200
0.400
0.200
0.300
0.200
0.398
0.202
0.300
0.400
0.200
0.200
0.206
0.394
0.200
0.200
0.398
0.300
0.202
0.500
0.200
0.400
0.200
0.498
0.202
0.200
0.300
0.298
0.302
0.200
0.200
0.200
0.200
0.200
0.200
0.400
0.200
0.300
0.500
0.400
0.500
0.300
0.200
0.300
0.200
0.300
0.400
0.200
0.198
0.202
0.200
0.300
0.700
0.200
0.200
0.300
0.600
0.300
0.300
0.300
0.300
0.200
0.400
0.400
0.500
0.400
0.500
0.400
0.400
0.200
0.300
0.400
0.200
0.300
0.500
0.500
0.200
0.200
0.600
0.300
0.400
0.300
0.200
0.600
0.200
0.200
0.600
0.200
0.600
0.300
0.200
0.400
0.300
0.400
0.200
0.300
0.400
0.400
0.200
0.500
0.200
0.200
0.300
0.200
0.300
0.700
0.300
0.400
0.400
0.298
0.402
0.200
0.300
0.300
0.300
0.400
0.200
0.300
0.500
0.200
0.200
0.400
0.200
0.300
0.700
0.200
0.500
0.398
0.502
0.400
0.500
0.500
0.400
0.400
0.298
0.302
0.300
0.300
0.200
0.400
0.400
0.200
0.300
0.500
0.200
0.200
0.300
0.300
0.200
0.200
0.300
0.398
0.202
0.400
0.300
0.200
0.300
0.500
0.400
0.400
0.200
0.198
0.602
0.298
0.402
0.200
0.300
0.200
0.400
0.398
0.200
0.302
0.500
0.200
0.198
0.602
0.300
0.300
0.300
0.400
0.500
0.400
0.300
0.200
0.398
0.502
0.400
0.200
0.400
0.200
0.400
0.200
0.300
0.200
0.700
0.398
0.202
0.300
0.300
0.400
0.200
0.300
0.200
0.300
0.400
0.200
0.300
0.400
0.400
0.200
0.300
0.200
0.300
0.500
0.200
0.200
0.700
0.200
0.600
0.300
0.400
0.500
0.500
0.300
0.200
0.200
0.500
0.200
0.500
0.200
0.600
0.300
0.400
0.200
0.300
0.500
0.400
0.500
0.300
0.200
0.300
0.200
0.200
0.200
0.600
0.300
0.398
0.502
0.400
0.200
0.200
0.200
0.400
0.200
0.200
0.600
0.200
0.200
0.300
0.300
0.200
0.400
0.400
0.200
0.200
0.400
0.200
0.400
0.300
0.300
0.500
0.300
0.400
0.500
0.300
0.200
0.200
0.200
0.400
0.200
0.300
0.500
0.200
0.200
0.400
0.200
0.300
0.400
0.300
0.200
0.500
0.300
0.200
0.800
0.600
0.300
0.900
0.400
0.200
0.300
0.398
0.202
0.300
0.400
0.200
0.300
0.500
0.200
0.200
0.600
0.200
0.200
0.300
0.398
0.202
0.700
0.200
0.500
0.300
0.300
0.300
0.498
0.402
0.300
0.298
0.302
0.300
0.300
0.200
0.200
0.200
0.400
0.200
0.300
0.500
0.200
0.200
0.400
0.200
0.200
0.200
0.300
0.200
0.300
0.400
0.200
0.298
0.402
0.300
0.198
0.204
0.298
0.200
0.300
0.400
0.300
0.200
0.400
0.400
0.206
0.694
0.206
0.394
0.300
0.300
0.600
0.400
0.400
0.200
0.300
0.300
0.200
0.400
0.300
0.200
0.300
0.400
0.200
0.500
0.400
0.400
0.500
0.300
0.200
0.400
0.300
0.400
0.200
0.400
0.500
0.400
0.200
0.300
0.500
0.200
0.200
0.900
0.400
0.398
0.202
0.200
0.300
0.200
0.200
0.500
0.300
0.200
0.898
0.402
0.200
0.300
0.400
0.300
0.300
0.200
0.400
0.400
0.200
0.300
0.500
0.200
0.200
0.600
0.200
0.200
0.400
0.200
0.200
0.400
0.200
0.200
0.200
0.400
0.400
0.400
0.300
0.300
0.400
0.200
0.200
0.298
0.202
0.400
0.300
0.200
0.400
0.400
0.200
0.300
0.500
0.300
0.200
0.500
0.200
0.200
0.200
0.300
0.400
0.300
0.400
0.200
0.400
0.400
0.500
0.500
0.500
0.200
0.398
0.402
0.200
0.300
0.600
0.300
0.600
0.300
0.400
0.200
0.300
0.398
0.202
0.500
0.200
0.200
0.400
0.200
0.200
0.200
0.300
0.500
0.600
0.400
0.300
0.400
0.200
0.300
0.300
0.200
0.200
0.300
0.200
0.200
0.300
0.300
0.300
0.300
0.500
0.400
0.200
0.300
0.400
0.400
0.200
0.200
0.500
0.200
0.300
0.400
0.200
0.500
0.300
0.500
0.400
0.500
0.400
0.500
0.400
0.500
0.400
0.500
0.400
0.400
0.300
0.200
0.400
0.200
0.300
0.400
0.300
0.200
0.700
0.200
0.400
0.200
0.300
0.700
0.200
0.400
0.200
0.300
0.398
0.402
0.200
0.300
0.500
0.500
0.200
0.200
0.600
0.200
0.200
0.300
0.300
0.200
0.800
0.200
0.300
0.200
0.300
0.400
0.200
0.400
0.300
0.200
0.598
0.302
0.400
0.200
0.300
0.400
0.300
0.200
0.200
0.200
0.400
0.200
0.200
0.600
0.200
0.200
0.400
0.200
0.200
0.800
0.200
0.300
0.500
0.300
0.200
0.200
0.300
0.200
0.600
0.298
0.302
0.200
0.200
0.200
0.200
0.200
0.200
0.400
0.200
0.300
0.500
0.200
0.200
0.600
0.200
0.200
0.300
0.300
0.200
0.500
0.400
0.400
0.300
0.900
0.398
0.202
0.300
0.498
0.402
0.300
0.200
0.200
0.300
0.200
0.300
0.402
0.598
0.200
0.600
0.200
0.206
0.494
0.200
0.206
0.594
0.200
0.198
0.402
0.200
0.200
0.300
0.400
0.200
0.400
0.300
0.300
0.300
0.400
0.200
0.500
0.400
0.400
0.400
0.200
0.300
0.300
0.200
0.600
0.300
0.500
0.200
0.200
0.400
0.200
0.300
0.400
0.500
0.400
0.500
0.400
0.300
0.200
0.300
0.500
0.400
0.500
0.500
0.400
0.500
0.400
0.500
0.400
0.500
0.200
0.300
0.500
0.300
0.200
0.300
0.400
0.200
0.300
0.200
0.300
1.000
0.200
0.300
0.200
0.398
0.402
0.200
0.300
0.200
0.400
0.400
0.200
0.200
0.200
0.498
0.302
0.600
0.200
0.200
0.300
0.300
0.200
0.400
0.400
0.200
0.500
0.300
0.500
0.200
0.200
0.200
0.200
0.500
0.400
0.500
0.398
0.202
0.300
0.400
0.200
0.300
0.500
0.200
0.200
0.600
0.200
0.200
0.300
0.300
0.200
0.800
0.200
0.300
0.500
0.600
0.400
0.300
0.500
0.298
0.402
0.200
0.300
0.200
0.400
0.400
0.200
0.300
0.500
0.200
0.200
0.300
0.398
0.202
0.500
0.200
0.200
0.400
0.200
0.200
0.200
0.600
0.200
0.500
0.500
0.400
0.500
0.400
0.200
0.200
0.206
0.294
0.200
0.200
0.206
0.394
0.300
0.208
0.592
0.500
0.300
0.200
0.300
0.300
0.200
0.400
0.200
0.300
0.500
0.200
0.200
0.312
0.288
0.300
0.300
0.200
0.400
0.400
0.400
0.200
0.200
0.400
0.200
0.500
0.200
0.200
0.400
0.500
0.400
0.200
0.300
0.500
0.200
0.200
0.300
0.600
0.400
0.200
0.300
0.300
0.300
0.200
0.200
0.400
0.300
0.200
0.300
0.200
0.300
0.400
0.500
0.400
0.200
0.300
0.300
0.298
0.302
0.300
0.398
0.202
0.300
0.400
0.200
0.300
0.500
0.200
0.200
0.600
0.400
0.400
0.298
0.202
0.300
0.200
0.298
0.202
0.400
0.300
0.198
0.402
0.400
0.300
0.200
0.300
0.200
0.200
0.200
0.300
0.398
0.202
0.700
0.200
0.300
0.500
0.200
0.300
0.198
0.302
0.500
0.500
0.200
0.600
0.298
0.202
0.400
0.300
0.200
0.200
0.200
0.400
0.500
0.400
0.500
0.400
0.400
0.200
0.300
0.398
0.202
0.300
0.200
0.298
0.302
0.400
0.200
0.400
0.200
0.200
0.200
0.200
0.200
0.200
0.200
0.298
0.202
0.400
0.300
0.200
0.200
0.200
0.400
0.300
0.200
0.500
0.200
0.200
0.400
0.200
0.300
0.300
0.200
0.400
0.600
0.298
0.402
0.300
0.198
0.202
0.500
0.200
0.200
0.300
0.200
0.200
0.400
0.200
0.300
0.300
0.200
0.400
0.500
0.400
0.500
0.400
0.500
0.400
0.400
0.200
0.300
0.400
0.200
0.200
0.200
0.400
0.400
0.600
0.300
0.700
0.200
0.700
0.200
0.300
0.600
0.400
0.500
0.400
0.200
0.300
0.500
0.300
0.600
0.400
0.798
0.202
0.500
0.200
0.200
0.400
0.400
0.400
0.698
0.202
0.200
0.300
0.298
0.602
0.300
0.200
0.400
0.498
0.402
0.500
0.200
0.200
0.400
0.200
0.400
0.500
0.400
0.500
0.400
0.300
0.200
0.398
0.202
0.400
0.300
0.200
0.300
0.300
0.298
0.402
0.200
0.300
0.200
0.400
0.400
0.200
0.300
0.500
0.400
0.600
0.200
0.200
0.300
0.300
0.200
0.400
0.400
0.200
0.800
0.300
0.200
0.200
0.300
0.300
0.300
0.200
0.298
0.402
0.200
0.300
0.200
0.400
0.400
0.200
0.200
0.200
0.400
0.200
0.600
0.298
0.902
0.600
0.300
0.600
0.200
0.300
0.700
0.300
0.300
0.500
0.400
0.200
0.200
0.200
0.600
0.200
0.300
0.300
0.300
0.200
0.200
0.300
0.200
0.500
0.300
0.400
0.300
0.200
0.500
0.200
0.200
0.400
0.200
0.300
0.600
0.300
0.300
0.500
0.200
0.600
0.200
0.400
0.200
0.300
0.400
0.200
0.300
0.400
0.200
0.300
0.400
0.300
0.200
0.500
0.200
0.200
0.500
0.400
0.500
0.200
0.200
0.500
0.300
0.200
0.300
0.300
0.200
0.400
0.300
0.200
0.400
0.200
0.200
0.200
0.300
0.200
0.300
0.500
0.400
0.400
0.200
0.200
0.200
0.400
0.198
0.302
0.700
0.200
0.400
0.400
0.400
0.300
0.300
0.200
0.400
0.200
0.298
0.302
0.400
0.200
0.200
0.400
0.400
0.200
0.300
0.500
0.200
0.200
0.400
0.200
0.200
0.200
0.300
0.300
0.200
0.600
0.200
0.200
0.300
0.500
0.202
0.398
0.400
0.400
0.200
0.200
0.206
0.294
0.400
0.500
0.400
0.400
0.200
0.300
0.500
0.200
0.200
0.600
0.200
0.200
0.300
0.300
0.200
0.400
0.200
0.200
0.200
0.400
0.400
0.400
0.200
0.400
0.198
0.602
0.298
0.202
0.300
0.200
0.200
0.200
0.200
0.200
0.400
0.200
0.300
0.500
0.200
0.200
0.400
0.200
0.300
0.500
0.400
0.200
0.400
0.298
0.202
0.500
0.198
0.202
0.600
0.300
0.400
0.200
0.200
0.206
0.294
0.300
0.300
0.200
0.400
0.400
0.400
0.200
0.300
0.200
0.300
0.700
0.200
0.600
0.300
0.400
0.400
0.200
0.600
0.200
0.600
0.200
0.200
0.400
0.400
0.500
0.400
0.400
0.200
0.300
0.400
0.200
0.300
0.400
0.200
0.300
0.700
0.200
0.300
0.400
0.200
0.300
0.498
0.202
0.200
0.500
0.200
0.200
0.600
0.600
0.200
0.200
0.300
0.200
0.300
0.298
0.402
0.200
0.300
0.200
0.200
0.200
0.400
0.200
0.300
0.500
0.300
0.200
0.300
0.200
0.300
0.400
0.300
0.200
0.500
0.300
0.200
0.600
0.200
0.600
0.400
0.200
0.600
0.298
0.302
0.300
0.300
0.200
0.400
0.400
0.400
0.200
0.300
0.400
0.200
0.300
0.400
0.200
0.300
0.398
0.202
0.200
0.500
0.200
0.500
0.300
0.400
0.400
0.200
0.300
0.500
0.298
0.208
0.394
0.300
0.204
0.296
0.200
0.300
0.198
0.302
0.500
0.200
0.200
0.400
0.200
0.200
0.200
0.600
0.200
0.400
0.400
0.200
0.400
0.400
0.500
0.200
0.300
0.200
0.200
0.400
0.400
0.300
0.200
0.200
0.300
0.400
0.300
0.300
0.300
0.200
0.200
0.400
0.400
0.300
0.200
0.500
0.200
0.200
0.600
0.400
0.300
0.200
0.400
0.200
0.300
0.400
0.300
0.200
0.400
0.500
0.400
0.400
0.300
0.200
0.400
0.200
0.200
0.400
0.200
0.200
0.200
0.400
0.300
0.200
0.200
0.300
0.300
0.400
0.200
0.300
0.300
0.600
0.700
0.200
0.500
0.400
0.300
0.400
0.200
0.400
0.200
0.300
0.400
0.200
0.300
0.500
0.200
0.200
0.600
0.200
0.500
0.300
0.300
0.300
0.300
0.600
0.300
0.600
0.300
0.398
0.302
0.200
0.498
0.202
0.300
0.200
0.200
0.200
0.400
0.200
0.200
0.500
0.300
0.200
0.200
0.200
0.300
0.300
0.200
0.200
0.300
0.300
0.200
0.500
0.398
0.402
0.300
0.200
0.500
0.200
0.398
0.202
0.400
0.398
0.202
0.400
0.300
0.200
0.200
0.200
0.498
0.202
0.200
0.500
0.300
0.200
0.300
0.200
0.200
0.800
0.204
0.396
0.200
0.200
0.398
0.502
0.500
0.200
0.200
0.298
0.202
0.200
0.200
0.398
0.602
0.300
0.200
0.300
0.200
0.300
0.200
0.300
0.208
0.292
0.300
0.500
0.200
0.200
0.200
0.300
0.200
0.300
0.300
0.200
0.200
0.198
0.402
0.200
0.200
0.300
0.400
0.300
0.400
0.400
0.200
0.300
0.200
0.300
0.500
0.200
0.200
0.400
0.300
0.200
0.300
0.200
0.400
0.500
0.300
0.200
0.600
0.200
0.500
0.200
0.200
0.500
0.400
0.400
0.500
0.400
0.200
0.300
0.700
0.200
0.400
0.500
0.400
0.300
0.200
0.400
0.200
0.300
0.400
0.500
0.600
0.200
0.200
0.400
0.298
0.202
0.700
0.200
0.200
0.200
0.200
0.200
0.500
0.300
0.298
0.502
0.200
0.298
0.202
0.400
0.300
0.200
0.400
0.400
0.200
0.400
0.400
0.200
0.200
0.400
0.200
0.300
0.500
0.200
0.200
0.800
0.200
0.400
0.200
0.200
0.200
0.500
0.300
0.400
0.400
0.206
0.494
0.200
0.206
0.294
0.200
0.200
0.206
0.292
0.202
0.200
0.500
0.200
0.200
0.400
0.200
0.200
0.200
0.400
0.200
0.200
0.400
0.400
0.200
0.800
0.600
0.498
0.202
0.400
0.398
0.302
0.198
0.202
0.298
0.302
0.200
0.400
0.200
0.300
0.500
0.200
0.200
0.398
0.202
0.200
0.200
0.300
0.398
0.202
0.300
0.400
0.200
0.202
0.598
0.200
0.600
0.200
0.206
0.494
0.200
0.204
0.296
0.300
0.200
0.198
0.302
0.200
0.300
0.300
0.300
0.300
0.500
0.300
0.300
0.300
0.600
0.300
0.400
0.500
0.400
0.300
0.200
0.400
0.400
0.600
0.200
0.200
0.400
0.200
0.300
0.400
0.400
0.200
0.400
0.200
0.200
0.600
0.300
0.600
0.300
0.400
0.500
0.400
0.200
0.200
0.200
0.300
0.200
0.300
0.700
0.200
0.600
0.200
0.200
0.200
0.300
0.300
0.400
0.500
0.400
0.500
0.400
0.500
0.400
0.400
0.200
0.300
0.300
0.200
0.600
0.200
0.200
0.300
0.500
0.500
0.500
0.200
0.300
0.300
0.298
0.602
0.300
0.200
0.400
0.400
0.200
0.300
0.500
0.200
0.200
0.400
0.200
0.200
0.200
0.600
0.200
0.500
0.300
0.200
0.400
0.200
0.200
0.500
0.500
0.200
0.200
0.500
0.198
0.202
0.500
0.200
0.200
0.400
0.400
0.204
0.296
0.500
0.400
0.400
0.298
0.302
0.400
0.200
0.198
0.300
0.302
0.200
0.200
0.400
0.200
0.200
0.300
0.700
0.200
0.300
0.300
0.298
0.302
0.300
0.300
0.200
0.200
0.200
0.400
0.198
0.302
0.500
0.200
0.200
0.400
0.198
0.200
0.202
0.400
0.400
0.600
0.298
0.402
0.300
0.198
0.202
0.502
0.498
0.300
0.400
0.300
0.200
0.400
0.500
0.400
0.200
0.300
0.400
0.300
0.200
0.300
0.400
0.300
0.198
0.700
0.302
0.300
0.500
0.400
0.300
0.300
0.300
0.500
0.700
0.200
0.500
0.400
0.298
0.200
0.302
0.200
0.200
0.200
0.500
0.298
0.200
0.402
0.500
0.400
0.400
0.400
0.300
0.498
0.202
0.298
0.402
0.200
0.500
0.300
0.400
0.298
0.302
0.198
0.202
0.200
0.498
0.200
0.200
0.302
0.200
0.400
0.300
0.300
0.300
0.500
0.200
0.200
0.500
0.398
0.502
0.200
0.200
0.800
0.200
0.200
0.200
0.200
0.198
0.202
0.398
0.202
0.198
0.202
0.198
0.402
0.200
0.298
0.400
0.302
0.200
0.198
0.502
0.398
0.202
0.300
0.400
0.198
0.202
0.300
0.300
0.300
0.398
0.300
0.200
0.402
0.198
0.200
0.202
0.800
0.400
0.200
0.400
0.300
0.198
0.600
0.502
0.498
0.202
0.200
0.500
0.198
0.202
0.600
0.300
0.500
0.200
0.198
0.202
0.300
0.298
0.200
0.400
0.500
0.500
0.202
0.200
0.498
0.200
0.302
0.198
0.300
0.302
0.298
0.602
0.200
0.298
0.402
0.298
0.302
0.300
0.300
0.298
0.302
0.598
0.302
0.300
0.400
0.200
0.500
0.198
0.202
0.498
0.302
0.298
0.702
0.698
0.202
0.498
0.402
0.300
0.600
0.398
0.200
0.302
0.400
0.200
0.300
0.500
0.400
0.600
0.200
0.300
0.200
0.200
0.200
0.500
0.200
0.200
0.500
0.400
0.398
0.502
0.400
0.200
0.400
0.298
0.200
0.302
0.200
0.198
0.200
0.402
0.198
0.202
0.198
0.302
0.500
0.198
0.202
0.598
0.200
0.602
0.200
0.200
0.298
0.302
0.200
0.398
0.200
0.402
0.198
0.200
0.202
0.200
0.200
0.400
0.198
0.202
0.204
0.396
0.200
0.400
0.198
0.402
0.400
0.400
0.398
0.202
0.198
0.202
0.200
0.398
0.200
0.202
0.400
0.200
0.200
0.204
0.396
0.200
0.200
0.400
0.198
0.300
0.402
0.198
0.400
0.302
0.200
0.200
0.298
0.602
0.300
0.198
0.302
0.500
0.200
0.200
0.598
0.302
0.300
0.200
0.200
0.198
0.402
0.200
0.200
0.200
0.298
0.202
0.300
0.700
0.300
0.400
0.200
0.498
0.402
0.200
0.300
0.198
0.302
0.200
0.300
0.300
0.200
0.500
0.198
0.202
0.300
0.398
0.302
0.200
0.498
0.202
0.200
0.398
0.200
0.302
0.400
0.198
0.202
0.400
0.200
0.400
0.200
0.200
0.200
0.300
0.300
0.200
0.200
0.200
0.198
0.302
0.200
0.300
0.200
0.300
0.300
0.300
0.400
0.300
0.200
0.300
0.400
0.300
0.200
0.700
0.200
0.500
0.400
0.700
0.200
0.300
0.400
0.200
0.600
0.300
0.300
0.600
0.400
0.400
0.200
0.300
0.400
0.200
0.300
0.500
0.400
0.500
0.400
0.398
0.202
0.400
0.300
0.200
0.300
0.300
0.200
0.400
0.300
0.300
0.198
0.202
0.300
0.398
0.302
0.300
0.300
0.400
0.200
0.200
0.298
0.402
0.300
0.200
0.198
0.202
0.600
0.200
0.200
0.600
0.200
0.300
0.200
0.398
0.302
0.600
0.500
0.500
0.198
0.202
0.698
0.202
0.400
0.300
0.200
0.400
0.498
0.402
0.300
0.200
0.400
0.500
0.400
0.500
0.200
0.198
0.402
0.498
0.502
0.400
0.500
0.500
0.200
0.200
0.400
0.298
0.202
0.500
0.200
0.198
0.402
0.200
0.200
0.198
0.302
0.500
0.300
0.200
0.300
0.200
0.198
0.202
0.400
0.200
0.198
0.402
0.200
0.200
0.200
0.200
0.600
0.500
0.500
0.198
0.402
0.198
0.300
0.602
0.200
0.300
0.200
0.200
0.300
0.300
0.200
0.400
0.500
0.500
0.200
0.300
0.300
0.300
0.700
0.200
0.700
0.200
0.600
0.300
0.500
0.300
0.300
0.300
0.200
0.200
0.300
0.300
0.300
0.200
0.300
0.300
0.198
0.202
0.400
0.300
0.200
0.300
0.400
0.200
0.300
0.200
0.300
0.400
0.500
0.500
0.200
0.200
0.600
0.300
0.300
0.200
0.200
0.200
0.400
0.400
0.200
0.298
0.202
0.300
0.400
0.198
0.302
0.500
0.300
0.700
0.200
0.500
0.300
0.204
0.396
0.200
0.200
1.000
0.400
0.200
0.498
0.202
0.200
0.300
0.298
0.202
0.400
0.398
0.302
0.200
0.400
0.200
0.300
0.500
0.200
0.200
0.600
0.198
0.202
0.400
0.200
0.200
0.500
0.398
0.602
0.300
0.400
0.200
0.400
0.198
0.202
0.200
0.200
0.298
0.202
0.200
0.200
0.398
0.502
0.400
0.200
0.300
0.500
0.200
0.200
0.400
0.200
0.300
0.400
0.300
0.200
0.800
0.206
0.294
0.300
0.200
0.400
0.300
0.300
0.200
0.300
0.200
0.398
0.602
0.300
0.198
0.402
0.400
0.198
0.302
0.498
0.202
0.798
0.200
0.202
0.200
0.200
0.400
0.400
0.200
0.400
0.400
0.198
0.200
0.202
0.500
0.200
0.300
0.200
0.400
0.600
0.200
0.200
0.200
0.600
0.700
0.200
0.400
0.200
0.300
0.600
0.300
0.300
0.200
0.198
0.302
0.400
0.400
0.500
0.300
0.200
0.500
0.200
0.200
0.700
0.200
0.400
0.500
0.400
0.200
0.300
0.400
0.400
0.400
0.200
0.300
0.400
0.500
0.600
0.200
0.200
0.698
0.202
0.300
0.200
0.200
0.200
0.400
0.200
0.200
0.600
0.400
0.300
0.398
0.400
0.200
0.402
0.398
0.202
0.400
0.300
0.198
0.302
0.500
0.198
0.202
0.400
0.198
0.200
0.202
0.400
0.200
0.198
0.202
0.400
0.200
0.200
0.204
0.396
0.200
0.200
0.500
0.400
0.400
0.200
0.398
0.302
0.300
0.300
0.600
0.400
0.500
0.500
0.200
0.200
0.600
0.200
0.200
0.300
0.300
0.200
0.800
0.200
0.300
0.200
0.300
0.600
0.200
0.300
0.200
0.500
0.298
0.202
0.200
0.200
0.300
0.200
0.400
0.400
0.200
0.300
0.500
0.200
0.200
0.600
0.200
0.200
0.200
0.400
0.200
0.300
0.500
0.200
0.200
0.600
0.200
0.206
0.294
0.400
0.300
0.200
0.300
0.300
0.600
0.400
0.200
0.200
0.200
0.200
0.202
0.200
0.400
0.298
0.300
0.400
0.200
0.300
0.300
0.300
0.300
0.300
0.300
0.300
0.300
0.300
0.300
0.600
0.300
0.200
0.200
0.500
0.300
0.300
0.300
0.300
0.200
0.400
0.300
0.200
0.700
0.200
0.400
0.300
0.300
0.200
0.400
0.200
0.300
0.400
0.400
0.200
0.400
0.200
0.300
0.400
0.400
0.200
0.300
0.400
0.200
0.300
0.400
0.400
0.206
0.394
0.300
0.206
0.394
0.400
0.200
0.200
0.600
0.200
0.200
0.300
0.300
0.200
0.400
0.400
0.200
0.600
0.200
0.500
0.200
0.400
0.300
0.400
0.298
0.202
0.200
0.200
0.300
0.200
0.200
0.200
0.400
0.200
0.300
0.500
0.200
0.200
0.600
0.200
0.500
0.300
0.200
0.800
0.700
0.300
0.600
0.500
0.200
0.200
0.598
0.302
0.600
0.300
0.700
0.200
0.300
0.500
0.200
0.200
0.600
0.200
0.800
0.200
0.400
0.200
0.200
0.200
0.800
0.400
0.200
0.500
0.500
0.200
0.298
0.202
0.400
0.300
0.200
0.400
0.400
0.200
0.300
0.500
0.200
0.200
0.400
0.200
0.200
0.500
0.200
0.300
0.400
0.300
0.900
0.400
0.200
0.300
0.500
0.200
0.200
0.700
0.200
0.200
0.500
0.200
0.200
0.400
0.200
0.300
0.500
0.400
0.400
0.400
0.200
0.300
0.200
0.300
0.400
0.200
0.300
0.500
0.200
0.200
0.500
0.200
0.200
0.500
0.300
0.200
0.300
0.400
0.200
0.300
0.200
0.200
0.200
0.800
0.300
0.200
0.300
0.200
0.400
0.200
0.200
0.400
0.400
0.300
0.600
0.200
0.400
0.300
0.200
0.500
0.300
0.600
0.400
0.300
0.200
0.200
0.398
0.302
0.200
0.400
0.200
0.300
0.500
0.400
0.400
0.200
0.200
0.200
0.400
0.198
0.302
0.500
0.200
0.200
0.200
0.400
0.298
0.402
0.300
0.200
0.500
0.200
0.398
0.302
0.400
0.298
0.402
0.200
0.300
0.200
0.400
0.400
0.200
0.300
0.500
0.200
0.200
0.400
0.200
0.200
0.200
0.698
0.202
0.298
0.400
0.202
0.498
0.300
0.502
0.400
0.400
0.300
0.200
0.398
0.302
0.200
0.398
0.302
0.198
0.402
0.198
0.302
0.500
0.198
0.202
0.598
0.200
0.202
0.298
0.300
0.200
0.400
0.400
0.202
0.298
0.302
0.200
0.398
0.200
0.200
0.202
0.298
0.402
0.200
0.300
0.200
0.400
0.700
0.200
0.198
0.302
0.700
0.300
0.200
0.200
0.300
0.200
0.200
0.300
0.300
0.200
0.300
0.200
0.400
0.400
0.198
0.402
0.200
0.300
0.300
0.200
0.600
0.200
0.204
0.496
0.200
0.204
0.296
0.300
0.200
0.700
0.400
0.200
0.300
0.500
0.400
0.300
0.400
0.200
0.600
0.300
0.400
0.500
0.400
0.500
0.900
0.500
0.300
0.200
0.298
0.202
0.300
0.200
0.200
0.200
0.200
0.200
0.200
0.200
0.198
0.202
0.400
0.200
0.198
0.202
0.300
0.300
0.200
0.400
0.200
0.200
0.200
0.400
0.400
0.300
0.400
0.300
0.200
0.400
0.200
0.298
0.402
0.200
0.300
0.400
0.200
0.400
0.200
0.400
0.200
0.298
0.302
0.300
0.398
0.202
0.300
0.400
0.200
0.300
0.500
0.200
0.500
0.300
0.600
0.400
0.200
0.300
0.200
0.398
0.602
0.300
0.200
0.300
0.200
0.300
0.200
0.400
0.200
0.200
0.198
0.202
0.300
0.300
0.200
0.200
0.300
0.300
0.200
0.800
0.200
0.300
0.500
0.500
0.200
0.300
0.300
0.500
0.298
0.602
0.300
0.198
0.302
0.200
0.300
0.500
0.400
0.400
0.200
0.300
0.400
0.200
0.300
0.500
0.400
0.200
0.298
0.402
0.400
0.300
0.500
0.200
0.200
0.400
0.300
0.400
0.200
0.300
0.300
0.400
0.200
0.400
0.200
0.300
0.500
0.400
0.400
0.200
0.300
0.300
0.400
0.200
0.400
0.500
0.600
0.300
0.400
0.500
0.400
0.300
0.200
0.500
0.400
0.500
0.400
0.500
0.400
0.500
0.400
0.500
0.400
0.800
0.200
0.300
0.300
0.200
0.600
0.200
0.200
0.300
0.300
0.200
0.400
0.600
0.200
0.400
0.200
0.298
0.302
0.300
0.300
0.198
0.402
0.400
0.400
0.200
0.400
0.200
0.200
0.600
0.300
0.400
0.300
0.200
0.600
0.200
0.200
0.400
0.400
0.600
0.400
0.200
0.300
0.598
0.302
0.400
0.200
0.300
0.400
0.300
0.198
0.202
0.200
0.400
0.200
0.200
0.600
0.200
0.200
0.300
0.300
0.200
0.400
0.400
0.200
0.482
0.416
0.302
0.300
0.300
0.200
0.200
0.200
0.200
0.298
0.302
0.300
0.300
0.198
0.402
0.200
0.200
0.300
0.200
0.500
0.200
0.200
0.600
0.200
0.200
0.400
0.200
0.200
0.500
0.300
0.200
0.400
0.400
0.400
0.200
0.400
0.200
0.200
0.200
0.200
0.298
0.602
0.200
0.300
0.200
0.200
0.300
0.400
0.500
0.400
0.600
0.300
0.600
0.300
0.500
0.300
0.200
0.300
0.300
0.300
0.400
0.400
0.200
0.400
0.200
0.200
0.400
0.400
0.200
0.300
0.300
0.200
0.400
0.200
0.300
0.500
0.200
0.300
0.200
0.298
0.202
0.200
0.200
0.198
0.402
0.500
0.300
0.200
0.500
0.300
0.400
0.300
0.300
0.800
0.400
0.500
0.398
0.302
0.200
0.400
0.198
0.302
0.500
0.198
0.202
0.400
0.200
0.300
0.700
0.200
0.400
0.400
0.206
0.294
0.200
0.300
0.400
0.600
0.200
0.300
0.598
0.302
0.300
0.300
0.198
0.402
0.200
0.200
0.198
0.200
0.202
0.400
0.198
0.302
0.300
0.200
0.198
0.202
0.400
0.200
0.198
0.802
0.200
0.200
0.198
0.200
0.200
0.502
0.198
0.302
0.198
0.200
0.300
0.400
0.302
0.300
0.398
0.302
0.300
0.398
0.202
0.300
0.400
0.198
0.302
0.500
0.198
0.202
0.398
0.300
0.202
0.300
0.200
0.200
0.200
0.500
0.300
0.400
0.300
0.300
0.198
0.402
0.200
0.298
0.202
0.400
0.398
0.302
0.300
0.300
0.198
0.402
0.400
0.200
0.200
0.400
0.500
0.400
0.298
0.200
0.502
0.198
0.200
0.402
0.200
0.198
0.302
0.300
0.200
0.200
0.298
0.200
0.402
0.500
0.200
0.300
0.400
0.400
0.400
0.300
0.300
0.200
0.300
0.200
0.200
0.300
0.200
0.400
0.200
0.700
0.200
0.600
0.200
0.400
0.300
0.200
0.500
0.200
0.200
0.400
0.300
0.400
0.200
0.400
0.300
0.300
0.200
0.300
0.198
0.202
0.300
0.200
0.500
0.200
0.300
0.200
0.300
0.398
0.200
0.402
0.300
0.398
0.202
0.200
0.498
0.202
0.400
0.198
0.202
0.800
0.200
0.198
0.502
0.398
0.302
0.400
0.200
0.200
0.400
0.200
0.200
0.198
0.202
0.200
0.400
0.198
0.302
0.200
0.398
0.302
0.200
0.400
0.200
0.300
0.500
0.200
0.200
0.400
0.200
0.700
0.300
0.400
0.400
0.298
0.402
0.200
0.300
0.198
0.202
0.300
0.300
0.198
0.402
0.398
0.200
0.302
0.300
0.198
0.200
0.202
0.300
0.300
0.198
0.602
0.198
0.202
0.500
0.300
0.500
0.198
0.302
0.198
0.200
0.200
0.202
0.298
0.402
0.300
0.200
0.198
0.502
0.300
0.398
0.202
0.300
0.600
0.300
0.398
0.202
0.300
0.398
0.202
0.300
0.400
0.200
0.398
0.400
0.502
0.198
0.302
0.198
0.402
0.300
0.198
0.400
0.302
0.398
0.200
0.202
0.298
0.302
0.200
0.400
0.398
0.202
0.300
0.198
0.402
0.298
0.200
0.202
0.200
0.398
0.202
0.300
0.500
0.400
0.298
0.300
0.302
0.198
0.400
0.302
0.206
0.292
0.402
0.298
0.602
0.298
0.200
0.300
0.500
0.502
0.600
0.300
0.498
0.402
0.500
0.400
0.500
0.400
0.500
0.400
0.500
0.400
0.298
0.202
0.400
0.198
0.702
0.300
0.200
0.200
0.200
0.398
0.200
0.302
0.298
0.200
0.200
0.202
0.298
0.300
0.302
0.698
0.202
0.298
0.300
0.202
0.300
0.398
0.302
0.198
0.900
0.300
0.402
0.298
0.602
0.298
0.200
0.402
0.400
0.198
0.302
0.498
0.202
0.200
0.198
0.200
0.202
0.300
0.600
0.900
0.598
0.302
0.398
0.200
0.800
0.400
0.302
0.198
0.200
0.502
0.298
0.200
0.202
0.200
0.398
0.200
0.302
0.298
0.300
0.302
0.598
0.302
0.298
0.500
0.300
0.200
0.400
0.700
0.302
0.198
0.200
0.200
0.500
0.200
0.502
0.198
0.200
0.200
0.302
0.398
0.502
0.398
0.200
0.202
0.598
0.200
0.500
0.400
0.400
0.200
0.200
0.206
0.494
0.302
0.700
0.200
0.398
0.300
0.402
0.298
0.602
0.198
0.402
0.300
0.298
0.602
0.298
0.200
0.402
0.398
0.200
0.302
0.298
0.400
0.202
0.598
0.302
0.398
0.200
0.302
0.298
0.602
0.298
0.300
0.302
0.198
0.300
0.402
0.698
0.202
0.198
0.300
0.300
0.500
0.402
0.698
0.202
0.398
0.300
0.202
0.398
0.400
0.500
0.500
0.500
0.402
0.598
0.302
0.398
0.502
0.398
0.300
0.202
0.398
0.200
0.302
0.398
0.200
0.302
0.598
0.200
0.202
0.198
0.300
0.200
0.202
0.298
0.400
0.202
0.298
0.200
0.300
0.400
0.500
0.600
0.200
0.202
1.098
0.200
0.200
0.302
0.198
0.200
0.502
0.298
0.200
0.200
0.202
0.498
0.402
0.298
0.200
0.200
0.202
0.598
0.302
0.298
0.200
0.300
0.400
0.200
0.300
0.204
0.798
0.598
0.302
0.398
0.502
0.398
0.300
0.202
0.298
0.200
0.402
0.498
0.402
0.298
0.300
0.302
0.698
0.202
0.398
0.400
0.400
0.200
0.302
0.700
0.300
0.200
0.300
0.300
0.700
0.200
0.500
0.400
0.300
0.300
0.302
0.198
0.200
0.400
0.900
0.700
0.200
0.300
0.400
0.200
0.300
0.600
0.300
0.400
0.200
0.300
0.400
0.200
0.300
0.500
0.200
0.800
0.300
0.200
0.400
0.200
0.200
0.200
0.300
0.600
0.300
0.400
0.200
0.300
0.700
0.200
0.400
0.200
0.300
0.600
0.300
0.400
0.300
0.200
0.400
0.200
0.300
0.400
0.300
0.200
0.400
0.200
0.300
0.500
0.200
0.200
0.600
0.200
0.500
0.300
0.200
0.400
0.400
0.200
0.300
0.500
0.400
0.700
0.200
0.500
0.200
0.200
0.300
0.200
0.300
0.200
0.400
0.400
0.200
0.700
0.500
0.400
0.400
0.500
0.300
0.200
0.400
0.400
0.600
0.200
0.200
1.100
0.200
0.300
0.200
0.298
0.402
0.200
0.300
0.200
0.400
0.400
0.200
0.300
0.500
0.200
0.200
0.400
0.200
0.200
0.500
0.300
0.200
0.800
0.200
0.600
0.200
0.500
0.600
0.300
0.400
0.298
0.202
0.400
0.300
0.200
0.400
0.400
0.208
0.292
0.500
0.400
0.400
0.200
0.200
0.600
0.400
0.400
0.200
0.400
0.400
0.200
0.198
0.202
0.300
0.200
0.700
0.200
0.200
0.500
0.400
0.400
0.300
0.200
0.400
0.200
0.300
0.700
0.200
0.600
0.300
0.400
0.200
0.300
0.600
0.300
0.700
0.200
0.400
0.200
0.400
0.300
0.200
0.400
0.500
0.400
0.500
0.400
0.400
0.200
0.200
0.500
0.400
0.400
0.200
0.300
0.400
0.300
0.200
0.400
0.400
0.200
0.200
0.200
0.398
0.902
0.400
0.200
0.200
0.300
0.200
0.500
0.298
0.302
0.300
0.300
0.200
0.200
0.200
0.400
0.200
0.300
0.500
0.200
0.200
0.600
0.200
0.200
0.300
0.300
0.200
0.500
0.200
0.202
0.398
0.300
0.700
0.200
0.400
0.200
0.300
0.498
0.202
0.400
0.300
0.200
0.400
0.400
0.200
0.300
0.300
0.298
0.302
0.600
0.200
0.200
0.300
0.300
0.200
0.400
0.200
0.200
0.200
0.800
0.300
0.400
0.398
0.202
0.300
0.200
0.298
0.602
0.300
0.200
0.300
0.200
0.300
0.200
0.300
0.500
0.200
0.200
0.400
0.200
0.200
0.200
0.300
0.300
0.200
0.400
0.200
0.200
0.200
0.400
0.400
0.400
0.200
0.400
0.200
0.500
0.200
0.300
0.200
0.200
0.700
0.200
0.400
0.300
0.200
0.400
0.500
0.500
0.200
0.200
0.400
0.200
0.300
0.400
0.400
0.200
0.500
0.300
0.400
0.400
0.200
0.200
0.300
0.300
0.500
0.400
0.400
0.300
0.200
0.400
0.500
0.400
0.200
0.300
0.500
0.200
0.200
0.400
0.200
0.200
0.200
0.800
0.600
0.300
0.500
0.300
0.200
0.300
0.300
0.300
0.500
0.198
0.202
0.400
0.500
0.398
0.502
0.400
0.198
0.302
0.500
0.198
0.202
0.298
0.302
0.198
0.802
0.200
0.498
0.300
0.600
0.402
0.198
0.900
0.200
0.200
0.302
0.200
0.298
0.402
0.298
0.200
0.402
0.198
0.200
0.200
0.302
0.298
0.200
0.402
0.598
0.200
0.400
0.400
0.202
0.498
0.300
0.500
0.502
0.200
0.398
0.402
0.398
0.402
0.204
0.294
0.402
0.498
0.200
0.202
0.206
0.292
0.200
0.202
0.298
0.300
0.302
0.698
0.202
0.498
0.300
1.000
0.902
0.198
0.400
0.500
0.200
0.200
0.302
0.298
0.200
0.402
0.398
0.200
0.302
0.398
0.200
0.302
0.498
0.200
0.202
0.398
0.300
0.202
0.298
0.200
0.402
0.200
0.198
0.200
0.502
0.200
0.200
0.200
0.298
0.200
0.502
0.700
0.200
0.298
0.400
0.202
0.298
0.602
0.200
0.700
0.200
0.398
0.302
0.200
0.398
0.302
0.200
0.398
0.302
0.200
0.398
0.302
0.698
0.202
0.298
0.200
0.402
0.198
0.702
0.298
0.300
0.302
0.298
0.602
0.200
0.198
0.502
0.198
0.300
0.402
0.298
0.602
0.698
0.202
0.298
0.402
0.200
0.298
0.502
0.398
0.200
0.202
0.200
0.198
0.602
0.200
0.800
0.298
0.602
0.300
0.398
0.202
0.300
0.398
0.202
0.300
0.398
0.202
0.300
0.398
0.202
0.198
0.500
0.202
0.498
0.300
0.600
0.402
0.198
0.300
0.600
0.300
0.402
0.298
0.200
0.402
0.298
0.200
0.402
0.398
0.200
0.302
0.298
0.200
0.200
0.202
0.698
0.202
0.498
0.300
0.500
0.400
0.300
0.500
0.202
0.198
0.300
0.600
0.200
0.502
0.298
0.206
0.396
0.398
0.502
0.398
0.502
0.598
0.302
0.298
0.400
0.202
0.298
0.500
0.600
0.400
0.500
0.200
0.200
0.200
0.300
0.402
0.198
0.200
0.502
0.298
0.200
0.402
0.198
0.302
0.200
0.400
0.298
0.302
0.298
0.300
0.302
0.198
0.702
0.900
0.298
0.200
0.200
0.202
0.298
0.300
0.302
0.598
0.302
0.298
0.300
0.214
0.386
0.602
0.298
0.300
0.302
0.198
0.300
0.402
0.298
0.302
0.300
0.398
0.202
0.598
0.302
0.598
0.302
0.598
0.200
0.200
0.202
0.198
0.200
0.200
0.302
0.900
0.298
0.602
0.398
0.502
0.498
0.200
0.202
0.198
0.300
0.200
0.202
0.298
0.300
0.302
0.498
0.300
0.900
0.600
0.402
0.498
0.600
0.200
0.200
0.302
0.298
0.200
0.402
0.298
0.200
0.402
0.498
0.200
0.500
0.300
0.206
0.394
0.400
0.500
0.402
0.598
0.200
0.300
0.400
0.502
0.198
0.200
0.700
0.702
0.298
0.400
0.202
0.398
0.502
0.198
0.202
0.198
0.302
0.298
0.200
0.200
0.202
0.300
0.298
0.302
0.698
0.202
0.798
0.500
0.200
0.302
0.198
0.400
0.500
0.400
0.302
0.298
0.500
0.400
0.200
0.302
0.498
0.200
0.202
0.598
0.302
0.398
0.400
0.208
0.594
0.298
0.400
0.200
0.602
0.400
0.598
0.502
0.398
0.502
0.400
0.200
0.300
0.198
0.200
0.200
0.302
0.298
0.602
0.498
0.402
0.398
0.200
0.302
0.198
0.200
0.502
0.298
0.200
0.402
0.298
0.200
0.402
0.298
0.200
0.402
0.198
0.200
0.502
0.198
0.702
0.900
0.398
0.200
0.302
0.598
0.302
0.398
0.200
0.302
0.698
0.202
0.400
0.398
0.204
0.298
0.198
0.200
0.206
0.294
0.200
0.302
0.398
0.502
0.900
0.198
0.200
0.300
0.202
0.298
0.200
0.402
0.398
0.200
0.302
0.298
0.200
0.200
0.202
0.598
0.302
0.198
0.600
0.600
0.300
0.600
0.402
0.198
0.400
0.500
0.200
0.502
0.298
0.200
0.402
0.298
0.200
0.402
0.498
0.202
0.200
0.200
0.300
0.198
0.202
0.200
0.398
0.302
0.202
0.296
0.200
0.202
0.204
0.294
0.300
0.202
0.800
0.206
0.892
0.200
0.300
0.202
0.298
0.602
0.398
0.200
0.302
0.498
0.402
0.298
0.300
0.302
0.298
0.400
0.202
0.798
0.600
0.300
0.400
0.602
0.198
0.300
0.402
0.198
0.300
0.402
0.398
0.502
0.198
0.302
0.200
0.400
0.298
0.302
0.298
0.400
0.202
0.298
0.602
0.298
0.400
0.202
0.298
0.602
0.298
0.602
0.298
0.200
0.402
0.598
0.302
0.198
0.200
0.200
0.302
0.498
0.300
1.002
0.298
0.200
0.402
0.498
0.200
0.202
0.298
0.602
0.298
0.602
0.298
0.300
0.300
0.400
0.200
0.300
0.902
0.298
0.200
0.200
0.200
0.400
0.200
0.300
0.400
0.500
0.400
0.502
0.398
0.400
0.500
0.400
0.400
0.200
0.400
0.500
0.402
0.298
0.800
0.200
0.502
0.298
0.300
0.302
0.398
0.502
0.198
0.400
0.302
0.298
0.300
0.302
0.298
0.400
0.202
0.298
0.200
0.300
1.000
0.902
0.198
0.200
0.700
0.702
0.198
0.200
0.200
0.302
0.298
0.200
0.402
0.498
0.402
0.598
0.302
0.698
0.202
0.298
0.500
0.600
0.400
0.500
0.402
0.198
0.300
0.402
0.198
0.300
0.402
0.298
0.200
0.402
0.398
0.502
0.398
0.200
0.302
0.298
0.200
0.200
0.202
0.298
0.400
0.202
0.398
0.200
0.200
0.500
0.200
0.602
0.200
0.200
0.398
0.300
0.402
0.498
0.402
0.298
0.200
0.402
0.398
0.200
0.302
0.298
0.200
0.402
0.498
0.402
0.298
0.402
0.200
0.398
0.200
0.302
0.598
0.600
0.300
0.700
0.200
0.500
0.200
0.200
0.302
0.398
0.200
0.302
0.398
0.200
0.302
0.398
0.200
0.302
0.298
0.300
0.302
0.398
0.200
0.302
0.698
0.202
0.298
0.500
0.400
0.600
0.600
0.302
0.198
0.300
0.600
0.200
0.200
0.302
0.298
0.200
0.402
0.398
0.200
0.302
0.198
0.200
0.200
0.202
0.398
0.300
0.204
0.396
0.400
0.400
0.200
0.302
0.598
0.300
0.500
0.200
0.402
0.198
0.900
0.300
0.402
0.298
0.400
0.202
0.398
0.502
0.398
0.200
0.302
0.598
0.302
0.398
0.300
0.202
0.498
0.300
0.600
0.300
0.600
0.300
0.500
0.200
0.500
0.400
0.302
0.298
0.300
0.302
0.398
0.200
0.302
0.398
0.200
0.302
0.298
0.300
0.302
0.698
0.202
0.298
0.500
0.600
0.300
0.500
0.200
0.200
0.400
0.200
0.302
0.398
0.300
0.202
0.498
0.400
0.602
0.300
0.400
0.198
0.402
0.298
0.200
0.402
0.298
0.300
0.302
0.298
0.200
0.402
0.298
0.300
0.200
1.002
0.598
0.302
0.598
0.302
0.298
0.300
0.302
0.398
0.300
0.202
0.298
0.300
0.302
0.298
0.300
0.302
0.298
0.300
0.302
0.298
0.200
0.200
0.202
0.298
0.200
0.200
0.202
0.398
0.300
0.202
0.598
0.302
0.900
0.598
0.302
0.398
0.200
0.302
0.298
0.200
0.402
0.398
0.502
0.298
0.300
0.302
0.298
0.400
0.202
0.298
0.500
0.400
0.300
0.200
0.700
0.302
0.198
0.300
0.402
0.198
0.702
0.298
0.602
0.398
0.300
0.202
0.498
0.402
0.598
0.302
0.298
0.400
0.202
0.200
0.298
0.300
0.202
0.398
0.400
0.206
0.394
0.302
0.210
0.288
0.502
0.398
0.402
0.298
0.400
0.202
0.398
0.200
0.302
0.498
0.200
0.202
0.198
0.300
0.200
0.202
0.398
0.300
0.202
0.298
0.200
0.300
0.400
0.300
0.200
0.400
0.602
0.198
0.200
0.700
0.300
0.402
0.298
0.200
0.402
0.298
0.200
0.402
0.498
0.402
0.298
0.200
0.402
0.198
0.200
0.400
0.400
0.200
0.802
0.300
0.698
0.302
0.598
0.302
0.298
0.602
0.298
0.602
0.298
0.602
0.298
0.602
0.298
0.602
0.398
0.200
0.302
0.298
0.200
0.402
0.498
0.402
0.398
0.502
0.398
0.502
0.298
0.300
0.302
0.298
0.200
0.402
0.298
0.200
0.402
0.298
0.200
0.402
0.298
0.300
0.302
0.198
0.500
0.202
0.498
0.300
0.500
0.200
0.300
0.600
0.302
0.198
0.200
0.700
0.200
0.502
0.298
0.206
0.396
0.398
0.502
0.498
0.402
0.298
0.300
0.302
0.698
0.202
0.398
0.400
0.500
0.500
0.300
0.602
0.198
0.200
0.700
0.200
0.502
0.298
0.200
0.402
0.398
0.502
0.498
0.402
0.298
0.300
0.302
0.298
0.400
0.202
0.298
0.200
0.300
0.400
0.600
0.500
0.402
0.198
0.300
0.600
0.300
0.402
0.298
0.200
0.402
0.398
0.200
0.302
0.498
0.402
0.598
0.302
0.298
0.400
0.202
0.298
0.500
0.400
0.200
0.400
0.400
0.502
0.198
0.200
0.502
0.198
0.300
0.402
0.298
0.200
0.300
0.300
0.302
0.200
0.400
0.298
0.302
0.298
0.300
0.302
0.298
0.602
0.198
0.200
0.402
0.800
0.498
0.200
0.202
0.698
0.202
0.598
0.302
0.600
0.500
0.298
0.400
0.700
0.200
0.600
0.300
0.700
0.200
0.600
0.502
0.398
0.502
0.398
0.200
0.302
0.298
0.200
0.402
0.298
0.200
0.402
0.298
0.602
0.398
0.200
0.200
0.600
0.402
0.498
0.200
0.202
0.598
0.200
0.400
0.200
0.300
0.500
0.200
0.300
0.400
0.200
0.302
0.198
0.900
0.300
0.300
0.400
0.300
0.200
0.500
0.200
0.200
0.600
0.300
0.400
0.300
0.200
0.400
0.400
0.206
0.394
0.400
0.400
0.300
0.300
0.400
0.300
0.202
0.198
0.200
0.700
0.200
0.502
0.298
0.602
0.398
0.200
0.302
0.398
0.200
0.302
0.598
0.302
0.698
0.202
0.298
0.500
0.300
0.400
0.300
0.400
0.200
0.300
0.200
0.200
0.700
0.300
0.400
0.300
0.300
0.300
0.400
0.502
0.498
0.402
0.598
0.302
0.398
0.300
0.202
0.498
0.300
0.400
0.300
0.300
0.402
0.200
0.200
1.000
0.298
0.200
0.402
0.298
0.200
0.402
0.298
0.200
0.402
0.398
0.502
0.500
0.200
0.200
0.400
0.198
0.302
0.500
0.300
0.500
0.400
0.500
0.198
0.302
0.200
0.300
0.300
0.200
0.398
0.402
0.202
0.598
0.200
0.400
0.300
0.200
0.600
0.200
0.206
0.294
0.200
0.200
0.800
0.800
0.200
0.300
0.200
0.200
0.284
0.416
0.300
0.200
0.400
0.200
0.300
0.500
0.200
0.298
0.202
0.200
0.200
0.300
0.200
0.400
0.200
0.200
0.200
0.300
0.500
0.200
0.600
0.200
0.200
0.200
0.400
0.200
0.300
0.500
0.300
0.200
0.200
0.300
0.200
0.200
0.400
0.200
0.300
0.200
0.700
0.200
0.400
0.400
0.200
0.400
0.200
0.200
0.200
0.400
0.200
0.300
0.200
0.200
0.200
0.400
0.300
0.200
0.400
0.200
0.200
0.206
0.394
0.300
0.206
0.294
0.200
0.200
0.200
0.300
0.400
0.900
0.200
0.200
0.400
0.200
0.200
0.200
0.300
0.300
0.200
0.400
0.400
0.200
0.300
0.500
0.200
0.200
0.300
0.300
0.300
0.300
0.400
0.200
0.800
0.200
0.300
0.200
0.300
0.200
0.200
0.200
0.300
0.300
0.600
0.400
0.200
0.200
0.200
0.200
0.502
0.400
0.498
0.400
0.500
0.400
0.500
0.300
0.200
0.400
0.400
0.200
0.300
0.300
0.300
0.300
0.200
0.200
0.200
0.300
0.300
0.200
0.400
0.400
0.200
0.300
0.400
0.200
0.400
0.500
0.300
0.300
0.200
0.400
0.300
0.400
0.200
0.500
0.400
0.300
0.300
0.300
0.400
0.200
0.300
0.500
0.400
0.500
0.400
0.300
0.200
0.700
0.200
0.400
0.400
0.500
0.500
0.400
0.300
0.300
0.200
0.500
0.300
0.200
0.400
0.200
0.200
0.400
0.200
0.200
0.300
0.200
0.200
0.300
0.298
0.402
0.200
0.300
0.200
0.200
0.200
0.400
0.200
0.300
0.500
0.200
0.200
0.600
0.200
0.800
0.200
0.400
0.400
0.200
0.400
0.200
0.200
0.400
0.700
0.200
0.200
0.300
0.298
0.202
0.200
0.200
0.300
0.200
0.400
0.400
0.200
0.300
0.500
0.200
0.200
0.400
0.200
0.200
0.200
0.300
0.300
0.600
0.300
0.400
0.200
0.300
0.900
0.400
0.400
0.300
0.298
0.202
0.400
0.300
0.200
0.200
0.200
0.400
0.200
0.200
0.200
0.400
0.200
0.200
0.600
0.200
0.600
0.298
0.602
0.200
0.300
0.400
0.200
0.198
0.202
0.200
0.200
0.200
0.300
0.200
0.200
0.300
0.400
0.500
0.600
0.300
0.500
0.300
0.200
0.400
0.300
0.500
0.400
0.400
0.500
0.900
0.500
0.200
0.200
0.500
0.400
0.200
0.300
0.500
0.400
0.500
0.900
0.500
0.200
0.200
0.400
0.200
0.300
0.400
0.200
0.300
0.700
0.200
0.400
0.400
0.200
0.400
0.300
0.200
0.300
0.300
0.200
0.600
0.500
0.200
0.200
0.300
0.298
0.202
0.200
0.200
0.300
0.200
0.400
0.400
0.200
0.300
0.500
0.200
0.200
0.400
0.200
0.300
0.500
0.200
0.200
0.400
0.200
0.200
0.206
0.794
0.500
0.200
0.400
0.200
0.200
0.300
0.298
0.302
0.300
0.300
0.200
0.400
0.400
0.200
0.300
0.500
0.200
0.200
0.600
0.200
0.200
0.600
0.200
0.500
0.300
0.200
0.600
0.200
0.800
0.300
0.200
0.200
0.500
0.200
0.200
0.200
0.200
0.300
0.700
0.200
0.200
0.400
0.400
0.200
0.800
0.200
0.200
0.200
0.200
0.200
0.200
0.600
0.200
0.200
0.500
0.300
0.600
0.200
0.200
0.500
0.300
0.206
0.694
0.206
0.294
0.200
0.200
0.300
0.300
0.302
0.298
0.500
0.700
0.200
0.400
0.200
0.300
0.300
0.200
0.600
0.200
0.200
0.200
0.200
0.300
0.300
0.200
0.500
0.400
0.400
0.500
0.400
0.300
0.200
0.300
0.600
0.500
0.200
0.200
0.400
0.200
0.300
0.500
0.200
0.200
0.300
0.600
0.300
0.500
0.200
0.200
0.400
0.200
0.300
0.600
0.300
0.600
0.400
0.200
0.200
0.200
0.300
0.300
0.200
0.500
0.200
0.200
0.600
0.300
0.700
0.200
0.800
0.200
0.300
0.200
0.300
0.400
0.700
0.500
0.200
0.298
0.502
0.200
0.200
0.200
0.400
0.400
0.200
0.300
0.500
0.200
0.200
0.600
0.200
0.200
0.300
0.398
0.202
0.300
0.400
0.200
0.300
0.500
0.400
0.700
0.300
0.400
0.298
0.202
0.400
0.300
0.200
0.300
0.200
0.300
0.200
0.300
0.500
0.200
0.200
0.300
0.300
0.200
0.200
0.300
0.300
0.200
0.800
0.200
0.300
0.300
0.200
0.500
0.600
0.200
0.300
0.200
0.298
0.202
0.400
0.300
0.200
0.200
0.200
0.400
0.200
0.300
0.300
0.200
0.200
0.200
0.300
0.200
0.400
0.500
0.400
0.400
0.600
0.600
0.198
0.202
0.200
0.200
0.200
0.600
0.400
0.500
0.400
0.300
0.200
0.400
0.500
0.400
0.500
0.300
0.200
0.200
0.200
0.200
0.200
0.400
0.200
0.200
0.200
0.400
0.400
0.300
0.400
0.200
0.400
0.400
0.200
0.400
0.200
0.200
0.500
0.200
0.200
0.400
0.500
0.400
0.300
0.200
0.400
0.400
0.200
0.400
0.200
0.200
0.400
0.200
0.300
0.400
0.400
0.200
0.500
0.298
0.602
0.300
0.600
0.400
0.200
0.300
0.598
0.302
0.400
0.200
0.600
0.400
0.200
0.200
0.200
0.400
0.200
0.200
0.600
0.200
0.200
0.300
0.300
0.200
0.400
0.400
0.200
0.300
0.500
0.400
0.200
0.400
0.300
0.500
0.298
0.202
0.300
0.200
0.200
0.200
0.400
0.400
0.200
0.300
0.500
0.200
0.200
0.400
0.200
0.200
0.200
0.400
0.200
0.900
0.600
0.200
0.800
0.200
0.398
0.302
0.200
0.498
0.302
0.300
0.300
0.200
0.400
0.400
0.200
0.300
0.500
0.200
0.200
0.600
0.200
0.200
0.200
0.200
0.200
0.200
0.600
0.298
0.502
0.398
0.400
0.200
0.402
0.500
0.300
0.298
0.200
0.200
0.302
0.398
0.200
0.200
0.300
0.302
0.200
0.400
0.600
0.400
0.198
0.202
0.498
0.402
0.398
0.502
0.600
0.300
0.400
0.200
0.300
0.398
0.200
0.302
0.400
0.500
0.400
0.500
0.200
0.400
0.300
0.600
0.300
0.600
0.300
0.400
0.200
0.200
0.200
0.800
0.500
0.200
0.200
0.300
0.600
0.500
0.400
0.400
0.400
0.200
0.300
0.200
0.300
0.400
0.200
0.300
0.500
0.200
0.200
0.600
0.200
0.500
0.300
0.200
0.400
0.200
0.200
0.200
0.300
0.500
0.700
0.400
0.300
0.200
0.200
0.200
0.200
0.200
0.300
0.500
0.500
0.398
0.202
0.300
0.400
0.200
0.300
0.500
0.200
0.200
0.400
0.200
0.200
0.500
0.300
0.200
0.800
0.200
0.300
0.200
0.400
0.200
0.200
0.300
0.298
0.602
0.300
0.300
0.200
0.200
0.300
0.200
0.300
0.500
0.200
0.200
0.600
0.200
0.200
0.300
0.300
0.200
0.600
0.200
0.200
0.800
0.200
0.200
0.200
0.200
0.300
0.400
0.300
0.200
0.400
0.500
0.400
0.500
0.400
0.500
0.400
0.200
0.200
0.300
0.200
0.200
0.200
0.400
0.500
0.500
0.400
0.600
0.200
0.502
0.200
0.200
0.598
0.300
0.200
0.700
0.200
0.200
0.500
0.200
0.400
0.200
0.300
0.300
0.500
0.300
0.200
0.500
0.600
0.300
0.200
0.300
0.200
0.200
0.500
0.300
0.200
0.400
0.300
0.200
0.400
0.300
0.200
0.500
0.200
0.200
0.400
0.300
0.400
0.400
0.500
0.200
0.200
0.200
0.300
0.200
0.300
0.600
0.300
0.300
0.400
0.200
0.700
0.300
0.300
0.300
0.500
0.200
0.500
0.200
0.700
0.200
0.200
0.600
0.200
0.200
0.400
0.200
0.200
0.400
0.400
0.200
0.300
0.500
0.200
0.200
0.600
0.200
0.200
0.400
0.200
0.200
0.500
0.300
0.200
0.400
0.500
0.400
0.500
0.200
0.600
0.200
0.202
0.498
0.300
0.500
0.200
0.200
0.500
0.200
0.200
0.400
0.200
0.400
0.200
0.200
0.400
0.200
0.200
0.200
0.800
0.200
0.500
0.400
0.700
0.200
0.200
0.500
0.300
0.200
0.200
0.200
0.400
0.200
0.300
0.500
0.200
0.200
0.400
0.200
0.200
0.500
0.300
0.200
0.500
0.300
0.200
0.400
0.400
0.400
0.200
0.200
0.300
0.300
0.400
0.500
0.400
0.200
0.300
0.400
0.300
0.200
0.402
0.298
0.200
1.100
0.400
0.500
0.700
0.200
0.700
0.200
0.500
0.400
0.900
0.400
0.200
0.300
0.400
0.200
0.300
0.500
0.400
0.500
0.200
0.200
0.500
0.200
0.200
0.600
0.300
0.900
0.500
0.200
0.200
0.400
0.200
0.200
0.200
0.400
0.300
0.900
0.400
0.200
0.300
0.400
0.200
0.300
0.500
0.200
0.300
0.500
0.200
0.200
0.600
0.200
0.600
0.200
0.200
0.400
0.200
0.200
0.200
0.800
0.400
0.200
0.500
0.200
0.200
0.300
0.298
0.602
0.300
0.200
0.400
0.400
0.200
0.300
0.500
0.200
0.600
0.200
0.200
0.500
0.300
0.200
0.800
0.200
0.800
0.600
0.500
0.300
0.200
0.200
0.298
0.202
0.200
0.200
0.300
0.200
0.200
0.200
0.400
0.200
0.300
0.500
0.200
0.200
0.600
0.300
0.400
0.300
0.200
0.400
0.200
0.200
0.206
0.594
0.200
0.700
0.400
0.500
0.200
0.298
0.302
0.300
0.300
0.200
0.400
0.400
0.200
0.300
0.500
0.200
0.200
0.400
0.400
0.600
0.400
0.500
0.200
0.300
0.200
0.400
0.400
0.300
0.300
0.600
0.300
0.400
0.500
0.400
0.500
0.200
0.400
0.300
0.200
0.500
0.200
0.200
0.700
0.200
0.400
0.300
0.200
0.400
0.300
0.500
0.400
0.900
0.900
0.400
0.300
0.200
0.400
0.300
0.200
0.500
0.200
0.200
0.500
0.400
0.400
0.300
0.200
0.400
0.400
0.200
0.300
0.400
0.200
0.300
0.200
0.300
0.600
0.500
0.400
0.300
0.298
0.302
0.300
0.300
0.400
0.200
0.300
0.400
0.200
0.300
0.400
0.200
0.300
0.398
0.202
0.300
0.400
0.200
0.600
0.200
0.200
0.800
0.600
0.500
0.300
0.200
0.200
0.298
0.202
0.400
0.300
0.200
0.300
0.200
0.300
0.200
0.300
0.500
0.200
0.200
0.400
0.200
0.300
0.700
0.200
0.800
0.200
0.400
0.400
0.800
0.200
0.200
0.200
0.300
0.398
0.204
0.398
0.300
0.200
0.200
0.200
0.400
0.300
0.200
0.500
0.200
0.200
0.400
0.200
0.200
0.200
0.300
0.398
0.202
0.300
0.400
0.200
0.300
0.500
0.400
0.600
0.300
0.400
0.200
0.198
0.200
0.402
0.200
0.298
0.202
0.200
0.300
0.300
0.300
0.300
0.500
0.400
0.300
0.200
0.400
0.500
0.900
0.500
0.200
0.200
0.398
0.300
0.302
0.498
0.402
0.500
0.400
0.300
0.600
0.400
0.400
0.400
0.200
0.400
0.400
0.200
0.300
0.300
0.200
0.400
0.300
0.200
0.400
0.200
0.300
0.400
0.300
0.400
0.200
0.200
0.198
0.502
0.200
0.398
0.302
0.298
0.902
0.200
0.200
0.200
0.400
0.198
0.202
0.300
0.300
0.198
0.202
0.300
0.300
0.200
0.800
0.200
0.300
0.500
0.400
0.300
0.300
0.198
0.202
0.400
0.298
0.202
0.400
0.300
0.400
0.200
0.400
0.200
0.200
0.200
0.498
0.204
0.496
0.300
0.600
0.302
0.598
0.302
0.598
0.200
0.300
0.400
0.602
0.198
0.400
0.500
0.400
0.302
0.200
0.198
0.502
0.298
0.200
0.402
0.200
0.200
0.198
0.302
0.498
0.200
0.202
0.298
0.300
0.200
0.400
0.402
0.200
0.598
0.202
0.398
0.602
0.300
0.298
0.500
0.300
0.402
0.298
0.200
0.202
0.300
0.200
0.198
0.202
0.598
0.302
0.500
0.198
0.202
0.600
0.298
0.402
0.300
0.298
0.302
0.500
0.500
0.400
0.398
0.302
0.200
0.398
0.302
0.200
0.400
0.198
0.302
0.400
0.500
0.600
0.200
0.200
0.200
0.200
0.200
0.300
0.300
0.200
0.200
0.200
0.300
0.500
0.700
0.200
0.600
0.300
0.300
0.298
0.302
0.500
0.400
0.400
0.200
0.300
0.300
0.200
0.198
0.302
0.300
0.200
0.400
0.198
0.402
0.300
0.900
0.398
0.400
0.502
0.198
0.202
0.202
0.498
0.300
0.600
0.300
0.400
0.200
0.300
0.398
0.202
0.200
0.498
0.502
0.200
0.200
0.198
0.302
0.300
0.198
0.402
0.298
0.300
0.200
0.400
0.402
0.200
0.500
0.300
0.398
0.402
0.200
0.198
0.400
0.500
0.200
0.200
0.302
0.200
0.198
0.502
0.300
0.198
0.402
0.398
0.200
0.302
0.298
0.200
0.402
0.298
0.300
0.302
0.200
0.498
0.202
0.202
0.598
0.200
0.498
0.400
0.400
0.502
0.498
0.302
0.200
0.198
0.502
0.398
0.502
0.398
0.200
0.302
0.298
0.200
0.200
0.202
0.398
0.200
0.302
0.498
0.200
0.202
0.598
0.200
0.400
0.602
0.198
0.900
0.702
0.298
0.200
0.402
0.198
0.300
0.402
0.198
0.402
0.600
0.500
0.298
0.602
0.298
0.400
0.202
0.298
0.602
0.300
0.600
0.298
0.602
0.298
0.200
0.402
0.298
0.602
0.298
0.200
0.200
0.202
0.298
0.200
0.402
0.206
0.200
0.292
0.202
0.198
0.702
0.598
0.302
0.298
0.200
0.402
0.900
0.298
0.200
0.200
0.202
0.198
0.200
0.200
0.302
0.498
0.402
0.398
0.502
0.398
0.200
0.302
0.298
0.300
0.302
0.698
0.202
0.398
0.400
0.400
0.200
0.400
0.400
0.502
0.198
0.302
0.598
0.202
0.500
0.298
0.206
0.396
0.398
0.502
0.400
0.500
0.300
0.200
0.200
0.200
0.300
0.298
0.200
0.400
0.400
0.202
0.298
0.200
0.302
0.400
0.600
0.800
0.298
0.602
0.300
0.200
0.400
0.400
0.200
0.300
0.500
0.200
0.200
0.400
0.200
0.200
0.200
0.600
0.200
0.400
0.200
0.200
0.200
0.300
0.200
0.300
0.600
0.500
0.200
0.200
0.598
0.302
0.600
0.300
0.700
0.200
0.300
0.500
0.200
0.200
0.600
0.200
0.500
0.300
0.200
0.500
0.200
0.198
0.702
0.198
0.702
0.300
0.200
0.200
0.402
0.398
0.400
0.400
0.200
0.300
0.400
0.200
0.300
0.500
0.400
0.900
0.600
0.300
0.200
0.200
0.200
0.200
0.200
0.400
0.300
0.500
0.200
0.200
0.500
0.400
0.900
0.600
0.400
0.200
0.200
0.500
0.200
0.400
0.500
0.300
0.200
0.200
0.200
0.200
0.200
0.300
0.200
0.200
0.500
0.200
0.300
0.400
0.200
0.900
0.600
0.300
0.200
0.300
0.200
0.398
0.202
0.300
0.200
0.200
0.200
0.300
0.200
0.300
0.200
0.200
0.200
0.400
0.200
0.200
0.300
0.300
0.200
0.400
0.400
0.200
0.400
0.200
0.200
0.200
0.300
0.600
0.200
0.200
0.300
0.200
0.200
0.200
0.300
0.300
0.200
0.400
0.400
0.200
0.300
0.500
0.200
0.200
0.600
0.300
0.500
0.200
0.200
0.600
0.200
0.206
0.294
0.200
0.300
0.200
0.200
0.200
0.500
0.400
0.200
0.300
0.200
0.200
0.200
0.400
0.200
0.200
0.200
0.400
0.200
0.300
0.500
0.200
0.200
0.200
0.400
0.300
0.200
0.200
0.300
0.200
0.400
0.200
0.200
0.200
0.300
0.200
0.300
0.600
0.500
0.700
0.200
0.200
0.200
0.300
0.300
0.200
0.400
0.202
0.398
0.400
0.600
0.302
0.398
0.302
0.200
0.400
0.298
0.200
0.200
0.300
0.300
0.400
0.500
0.300
0.300
0.200
0.200
0.800
0.300
0.500
0.200
0.200
0.500
0.400
0.200
0.300
0.900
0.200
0.200
0.200
0.200
0.200
0.300
0.200
0.300
0.900
0.500
0.400
0.200
0.200
0.200
0.300
0.900
0.700
0.200
0.300
0.400
0.200
0.300
0.600
0.300
0.400
0.200
0.300
0.398
0.202
0.400
0.300
0.200
0.800
0.200
0.800
0.600
0.500
0.700
0.200
0.200
0.500
0.300
0.200
0.200
0.200
0.400
0.200
0.300
0.500
0.200
0.200
0.600
0.200
0.600
0.200
0.200
0.400
0.200
0.200
0.200
0.300
0.300
1.300
0.200
0.200
0.300
0.298
0.202
0.200
0.200
0.300
0.200
0.200
0.200
0.400
0.200
0.300
0.500
0.200
0.200
0.600
0.200
0.500
0.398
0.502
0.400
0.200
0.300
0.500
0.400
0.700
0.200
0.200
0.300
0.298
0.302
0.300
0.300
0.200
0.400
0.400
0.200
0.300
0.500
0.200
0.200
0.600
0.200
0.500
0.300
0.200
0.500
0.300
0.200
0.300
0.200
0.200
0.600
0.300
0.400
0.200
0.400
0.400
0.200
0.302
0.198
0.300
0.300
0.500
0.400
0.600
0.300
0.600
0.300
0.600
0.900
0.700
0.200
0.400
0.300
0.200
0.300
0.900
0.500
0.400
0.400
0.300
0.200
0.400
0.300
0.200
0.400
0.200
0.300
0.900
0.400
0.200
0.200
0.200
0.200
0.200
0.400
0.400
0.500
0.700
0.400
0.700
0.200
0.200
0.200
0.200
0.200
0.200
0.200
0.200
0.200
0.400
0.300
0.700
0.200
0.800
0.206
0.794
0.800
0.200
0.200
0.400
0.400
0.200
0.400
0.500
0.300
0.200
0.200
0.200
0.200
0.300
0.200
0.300
0.200
0.400
0.400
0.200
0.300
0.500
0.200
0.200
0.600
0.200
0.200
0.300
0.300
0.200
0.400
0.400
0.500
0.500
0.400
0.200
0.500
0.700
0.200
0.200
0.200
0.300
0.300
0.200
0.300
0.500
0.200
0.200
0.600
0.300
0.600
0.400
0.700
0.200
0.600
0.200
0.900
0.500
0.200
0.200
0.400
0.200
0.300
0.398
0.302
0.300
0.300
0.200
0.400
0.400
0.200
0.300
0.300
0.400
0.200
0.400
0.400
0.200
0.300
0.200
0.302
0.698
0.500
0.200
0.300
0.500
0.400
0.500
0.400
0.400
0.200
0.300
0.400
0.500
0.500
0.400
0.600
0.200
0.200
0.300
0.200
0.200
0.500
0.500
0.400
0.200
0.300
0.202
0.298
0.200
0.200
0.600
0.300
0.206
0.494
0.200
0.600
0.300
0.206
0.294
0.200
0.200
0.400
0.200
0.300
0.500
0.400
0.700
0.200
0.700
0.200
0.500
0.300
0.200
0.300
0.200
0.300
0.500
0.600
0.500
0.200
0.200
0.200
0.300
0.200
0.300
0.200
0.400
0.400
0.200
0.300
0.500
0.200
0.200
0.400
0.200
0.200
0.500
0.300
0.200
0.200
0.400
0.200
0.300
0.700
0.200
0.400
0.500
0.500
0.200
0.298
0.302
0.300
0.300
0.600
0.400
0.200
0.200
0.200
0.400
0.200
0.200
0.400
0.200
0.300
0.700
0.200
0.400
0.400
0.200
0.400
0.400
0.400
0.700
0.700
0.298
0.602
0.300
0.200
0.400
0.400
0.200
0.300
0.500
0.200
0.200
0.300
0.300
0.200
0.400
0.400
0.200
0.300
0.500
0.200
0.200
0.400
0.200
0.300
0.500
0.400
0.300
0.300
0.400
0.200
0.300
0.282
0.620
0.298
0.500
0.400
0.500
0.700
0.200
0.500
0.400
0.400
0.300
0.200
0.400
0.500
0.400
0.300
0.200
0.500
0.300
0.500
0.300
0.200
0.400
0.200
0.300
0.400
0.200
0.300
0.700
0.200
0.900
0.400
0.400
0.200
0.300
0.300
0.200
0.500
0.400
0.500
0.400
0.500
0.400
0.300
0.200
0.400
0.300
0.200
0.400
0.400
0.206
0.294
0.500
0.200
0.200
0.400
0.200
0.200
0.500
0.300
0.200
0.800
0.200
0.300
0.200
0.300
0.400
0.700
0.400
0.300
0.298
0.202
0.200
0.200
0.300
0.200
0.200
0.200
0.400
0.200
0.300
0.500
0.400
0.400
0.200
0.300
0.500
0.200
0.200
0.300
0.200
0.300
0.200
0.500
0.300
0.400
0.200
0.500
0.400
0.598
0.302
0.400
0.298
0.202
0.400
0.300
0.200
0.300
0.500
0.200
0.200
0.600
0.200
0.200
0.300
0.300
0.200
0.600
0.200
0.200
0.300
0.200
0.300
1.100
0.300
0.200
0.200
0.298
0.202
0.200
0.200
0.398
0.202
0.300
0.400
0.200
0.300
0.500
0.400
0.400
0.400
0.200
0.300
0.200
0.300
0.500
0.200
0.600
0.300
0.600
0.300
0.600
0.300
0.400
0.200
0.200
0.200
0.400
0.500
0.400
0.300
0.200
0.700
0.200
0.400
0.200
0.200
0.200
0.800
0.400
0.200
0.300
0.300
0.200
0.400
0.200
0.700
0.500
0.400
0.400
0.300
0.200
0.400
0.500
0.500
0.200
0.200
0.400
0.200
0.300
0.400
0.200
0.300
0.400
0.400
0.200
0.700
0.200
0.300
0.500
0.500
0.200
0.400
0.200
0.200
0.300
0.298
0.602
0.398
0.202
0.300
0.400
0.200
0.300
0.500
0.200
0.200
0.400
0.200
0.300
0.700
0.200
0.400
0.200
0.200
0.200
0.300
0.200
0.300
0.400
0.700
0.400
0.300
0.298
0.202
0.200
0.200
0.300
0.200
0.400
0.400
0.200
0.300
0.500
0.200
0.200
0.600
0.200
0.800
0.200
0.400
0.200
0.200
0.200
0.300
0.200
0.300
0.500
0.200
0.400
0.700
0.298
0.202
0.400
0.398
0.202
0.300
0.498
0.202
0.200
0.206
0.294
0.200
0.200
0.206
0.394
0.200
0.200
0.600
0.200
0.400
0.400
0.200
0.500
0.300
0.400
0.700
0.200
0.200
0.400
0.800
0.398
0.602
0.200
0.300
0.402
0.200
0.398
0.800
0.200
0.400
0.200
0.200
0.200
0.300
0.200
0.300
0.900
0.600
0.300
0.300
0.400
0.200
0.300
0.600
0.300
0.400
0.200
0.300
0.600
0.300
0.600
0.400
0.200
0.200
0.200
0.200
0.200
0.400
0.500
0.200
0.200
0.400
0.200
0.300
0.500
0.200
0.200
0.700
0.200
0.400
0.500
0.400
0.300
0.200
0.400
0.200
0.300
0.500
0.200
0.200
0.400
0.200
0.300
0.700
0.200
0.400
0.400
0.200
0.300
0.200
0.300
0.400
0.700
0.200
0.200
0.300
0.298
0.402
0.200
0.300
0.200
0.400
0.400
0.200
0.300
0.500
0.200
0.200
0.400
0.298
0.202
0.400
0.398
0.202
0.300
0.400
0.200
0.300
0.500
0.500
0.200
0.400
0.300
0.400
0.298
0.302
0.300
0.300
0.200
0.200
0.200
0.400
0.200
0.300
0.500
0.200
0.200
0.400
0.200
0.200
0.200
0.400
0.200
0.200
0.600
0.200
0.200
0.300
0.500
0.400
0.700
0.200
0.200
0.300
0.298
0.202
0.200
0.200
0.300
0.200
0.400
0.400
0.200
0.200
0.200
0.400
0.400
0.500
0.400
0.500
0.400
0.500
0.398
0.402
0.300
0.198
0.202
0.200
0.200
0.200
0.700
0.300
0.300
0.200
0.200
0.200
0.300
0.200
0.400
0.900
0.500
0.400
0.500
0.200
0.200
0.400
0.200
0.300
0.400
0.200
0.200
0.200
0.600
0.200
0.600
0.300
0.500
0.200
0.200
0.600
0.300
0.600
0.300
0.400
0.200
0.400
0.500
0.400
0.300
0.200
0.400
0.300
0.200
0.400
0.698
0.202
0.200
0.300
0.200
0.200
0.500
0.300
0.400
0.300
0.300
0.200
0.300
0.300
0.298
0.302
0.300
0.300
0.198
0.200
0.302
0.300
0.198
0.402
0.200
0.200
0.198
0.302
0.500
0.198
0.202
0.300
0.300
0.198
0.502
0.300
0.200
0.300
0.500
0.400
0.198
0.200
0.202
0.198
0.200
0.200
0.500
0.302
0.400
0.298
0.602
0.298
0.200
0.402
0.398
0.200
0.302
0.298
0.300
0.302
0.298
0.302
0.900
0.698
0.202
0.900
0.398
0.200
0.200
0.600
0.500
0.202
0.298
0.602
0.398
0.200
0.302
0.498
0.402
0.298
0.300
0.302
0.698
0.202
0.398
0.400
0.400
0.600
0.300
0.602
0.198
0.300
0.200
0.202
0.198
0.300
0.402
0.298
0.200
0.300
0.300
0.302
0.200
0.400
0.298
0.200
0.700
0.200
0.500
0.400
0.500
0.400
0.400
0.300
0.200
0.500
0.200
0.200
0.700
0.302
0.598
0.302
0.298
0.200
0.402
0.298
0.200
0.402
0.298
0.200
0.402
0.498
0.402
0.598
0.302
0.498
0.402
0.398
0.502
0.298
0.602
0.498
0.402
0.298
0.602
0.298
0.300
0.302
0.398
0.502
0.498
0.402
0.598
0.302
0.698
0.202
0.398
0.400
0.208
0.292
0.200
0.300
0.400
0.502
0.198
0.400
0.500
0.300
0.402
0.298
0.602
0.398
0.502
0.498
0.402
0.598
0.302
0.298
0.400
0.202
0.298
0.500
0.400
0.200
0.400
0.300
0.200
0.402
0.198
0.300
0.600
0.400
0.302
0.298
0.200
0.402
0.398
0.200
0.302
0.498
0.200
0.202
0.202
0.396
0.302
0.206
0.492
0.202
0.204
0.594
0.400
0.600
0.202
0.298
0.402
0.202
0.798
0.800
0.204
0.294
0.402
0.498
0.402
0.498
0.402
0.198
0.400
0.302
0.298
0.400
0.202
0.498
0.300
0.700
0.602
0.200
0.200
0.398
0.200
0.200
0.302
0.598
0.302
0.598
0.302
0.298
0.200
0.200
0.202
0.398
0.502
0.598
0.302
0.398
0.502
0.900
0.198
0.400
0.302
0.198
0.400
0.302
0.198
0.702
0.198
0.702
0.498
0.402
0.298
0.602
0.598
0.302
0.298
0.200
0.402
0.398
0.200
0.302
0.698
0.202
0.298
0.500
0.400
0.600
0.400
0.502
0.198
0.300
0.600
0.300
0.402
0.298
0.602
0.398
0.502
0.498
0.402
0.400
0.198
0.302
0.298
0.400
0.202
0.298
0.500
0.400
0.502
0.198
0.200
0.302
0.398
0.600
0.200
0.200
0.200
0.200
0.500
0.200
0.602
0.298
0.200
0.300
0.500
0.200
0.302
0.198
0.202
0.198
0.200
0.700
0.200
0.800
1.000
0.600
0.302
0.198
0.400
0.500
0.400
0.302
0.298
0.200
0.402
0.398
0.502
0.398
0.502
0.398
0.502
0.398
0.502
0.398
0.400
0.500
0.500
0.300
0.200
0.402
0.198
0.200
0.502
0.198
0.702
0.298
0.602
0.198
0.302
0.200
0.200
0.498
0.302
0.598
0.302
0.198
0.702
0.298
0.200
0.402
0.298
0.300
0.302
0.298
0.300
0.302
0.398
0.502
0.398
0.502
0.298
0.602
0.298
0.602
0.298
0.200
0.402
0.298
0.200
0.402
0.598
0.302
0.298
0.200
0.402
0.298
0.402
0.200
0.598
0.900
0.600
0.300
0.600
0.300
0.700
0.502
0.498
0.402
0.598
0.302
0.698
0.202
0.298
0.200
0.300
0.700
0.300
0.902
0.198
0.400
0.500
0.400
0.302
0.298
0.300
0.302
0.398
0.200
0.302
0.498
0.402
0.598
0.302
0.698
0.202
0.298
0.200
0.200
0.600
0.300
0.500
0.400
0.400
0.200
0.300
0.400
0.200
0.200
0.302
0.298
0.200
0.402
0.398
0.502
0.498
0.402
0.298
0.300
0.302
0.698
0.202
0.498
0.300
1.000
0.400
0.502
0.198
0.200
0.502
0.198
0.200
0.502
0.298
0.602
0.398
0.502
0.498
0.402
0.298
0.300
0.200
0.500
0.300
0.500
0.200
0.300
0.600
0.200
0.206
0.296
0.200
0.300
0.398
0.200
0.300
0.600
0.300
0.400
0.200
0.402
0.298
0.200
0.402
0.398
0.502
0.398
0.200
0.302
0.398
0.200
0.302
0.298
0.200
0.402
0.298
0.300
0.302
0.298
0.602
0.698
0.800
0.302
0.298
0.300
0.302
0.298
0.200
0.402
0.298
0.602
0.298
0.200
0.402
0.398
0.200
0.302
0.298
0.400
0.202
0.198
0.300
0.300
0.400
0.600
0.600
0.302
0.198
0.300
0.502
0.800
0.298
0.602
0.398
0.502
0.498
0.402
0.598
0.302
0.698
0.202
0.498
0.300
0.400
0.200
0.400
0.300
0.602
0.198
0.200
0.700
0.200
0.502
0.298
0.300
0.302
0.398
0.200
0.300
0.500
0.402
0.298
0.300
0.302
0.698
0.202
0.398
0.400
0.400
0.600
0.300
0.300
0.302
0.200
0.298
0.502
0.398
0.402
0.204
0.696
0.498
0.402
0.498
0.402
0.598
0.300
0.400
0.300
0.200
0.300
0.200
0.300
0.500
0.500
0.500
0.400
0.200
0.300
0.600
0.200
0.500
0.300
0.300
0.302
0.198
0.302
0.200
0.400
0.298
0.300
0.300
0.200
0.400
0.400
0.500
0.500
0.400
0.400
0.500
0.300
0.600
0.300
0.600
0.300
0.600
0.300
0.600
0.400
0.500
0.400
0.200
0.300
0.300
0.200
0.300
0.400
0.602
0.900
0.398
0.502
0.498
0.402
0.398
0.200
0.300
0.300
0.200
0.402
0.298
0.602
0.398
0.502
0.498
0.402
0.298
0.300
0.302
0.298
0.202
0.400
0.298
0.500
0.500
0.200
0.200
0.400
0.200
0.402
0.800
0.298
0.602
0.398
0.202
0.300
0.498
0.402
0.500
0.400
0.500
0.400
0.500
0.400
0.500
0.300
0.200
0.500
0.300
0.400
0.200
0.500
0.200
0.500
0.298
0.602
0.300
0.200
0.200
0.200
0.400
0.200
0.200
0.200
0.400
0.200
0.200
0.600
0.200
0.200
0.400
0.200
0.200
0.400
0.200
0.200
0.200
0.400
0.400
0.400
0.700
0.400
0.300
0.298
0.302
0.300
0.300
0.300
0.700
0.200
0.400
0.400
0.500
0.500
0.400
0.400
0.400
0.600
0.400
0.400
0.200
0.198
0.202
0.500
0.900
0.200
0.400
0.200
0.300
0.400
0.200
0.300
0.400
0.500
0.500
0.400
0.500
0.200
0.200
0.500
0.400
0.800
0.200
0.300
0.200
0.300
0.500
0.400
0.700
0.600
0.300
0.600
0.300
0.700
0.200
0.700
0.400
0.900
0.500
0.200
0.200
0.800
0.200
0.300
0.200
0.200
0.200
0.300
0.200
0.300
0.400
0.200
0.500
0.200
0.200
0.300
0.298
0.302
0.300
0.300
0.200
0.200
0.200
0.400
0.200
0.300
0.500
0.200
0.200
0.600
0.200
0.200
0.600
0.200
0.800
0.200
0.700
0.700
0.200
0.400
0.200
0.300
0.398
0.202
0.300
0.400
0.600
0.400
0.200
0.200
0.600
0.300
0.500
0.200
0.200
0.400
0.400
0.206
0.794
0.200
0.300
0.200
0.300
0.400
0.200
0.200
0.300
0.700
0.298
0.202
0.200
0.200
0.300
0.200
0.200
0.200
0.400
0.500
0.500
0.200
0.200
0.600
0.200
0.200
0.300
0.300
0.200
0.500
0.300
0.200
0.300
0.200
0.300
0.500
0.300
0.300
0.700
0.400
0.300
0.200
0.500
0.400
0.398
0.202
0.300
0.400
0.300
0.200
0.500
0.400
0.500
0.200
0.200
0.400
0.200
0.300
0.600
0.300
0.500
0.400
0.700
0.200
0.500
0.400
0.400
0.500
0.400
0.200
0.300
0.500
0.400
0.700
0.200
0.700
0.200
0.400
0.200
0.200
0.200
0.300
0.500
0.700
0.200
0.400
0.200
0.300
0.500
0.200
0.200
0.300
0.300
0.300
0.398
0.202
0.300
0.204
0.294
0.202
0.200
0.206
0.294
0.200
0.200
0.206
0.394
0.200
0.200
0.600
0.200
0.400
0.400
0.200
0.600
0.200
0.500
0.200
0.398
0.402
0.300
0.298
0.402
0.200
0.398
0.302
0.200
0.400
0.200
0.300
0.500
0.200
0.200
0.600
0.200
0.200
0.400
0.200
0.200
0.500
0.300
0.200
0.300
0.200
0.300
0.400
0.200
0.498
0.702
0.200
0.500
0.200
0.200
0.400
0.300
0.200
0.400
0.300
0.200
0.398
0.202
0.200
0.500
0.200
0.200
0.400
0.200
0.200
0.800
0.208
0.198
0.294
0.300
0.200
0.400
0.200
0.200
0.200
0.200
0.400
0.298
0.402
0.200
0.300
0.198
0.402
0.400
0.200
0.200
0.200
0.398
0.202
0.200
0.400
0.298
0.202
0.500
0.400
0.600
0.198
0.202
0.400
0.200
0.600
0.400
0.700
0.200
0.400
0.200
0.300
0.400
0.200
0.300
0.400
0.200
0.300
0.400
0.600
0.300
0.500
0.400
0.500
0.400
0.500
0.400
0.500
0.500
0.198
0.302
0.600
0.200
0.900
0.400
0.198
0.302
0.398
0.202
0.400
0.498
0.402
0.400
0.198
0.302
0.298
0.400
0.202
0.298
0.200
0.200
0.202
0.498
0.300
0.500
0.200
0.302
0.198
0.200
0.700
0.200
0.502
0.200
0.198
0.502
0.298
0.202
0.400
0.400
0.500
0.400
0.500
0.400
0.500
0.398
0.400
0.700
0.200
0.400
0.300
0.302
0.198
0.300
0.600
0.300
0.402
0.298
0.200
0.402
0.398
0.200
0.302
0.498
0.402
0.598
0.302
0.298
0.400
0.202
0.198
0.600
0.400
0.200
0.400
0.300
0.200
0.402
0.198
0.300
0.600
0.200
0.200
0.302
0.298
0.200
0.402
0.398
0.204
0.298
0.498
0.402
0.298
0.200
0.402
0.598
0.302
0.298
0.200
0.300
0.500
0.500
0.300
0.602
0.198
0.300
0.402
0.198
0.300
0.402
0.298
0.200
0.402
0.198
0.302
0.200
0.400
0.398
0.400
0.400
0.302
0.498
0.402
0.298
0.300
0.302
0.900
0.298
0.200
0.402
0.298
0.602
0.398
0.502
0.298
0.200
0.402
0.298
0.200
0.402
0.298
0.602
0.498
0.200
0.202
0.198
0.200
0.300
0.902
0.900
0.400
0.200
0.300
0.900
0.200
0.400
0.400
0.400
0.500
0.400
0.200
0.200
0.200
0.400
0.200
0.200
0.600
0.200
0.500
0.300
0.200
0.800
0.200
0.800
0.700
0.400
0.700
0.200
0.200
0.200
0.300
0.300
0.200
0.400
0.400
0.200
0.300
0.500
0.200
0.200
0.600
0.300
0.400
0.300
0.200
0.800
0.206
0.294
0.500
0.900
0.400
0.200
0.300
0.400
0.200
0.300
0.300
0.200
0.400
0.400
0.200
0.300
0.500
0.200
0.200
0.600
0.300
0.200
0.200
0.300
0.200
0.800
0.200
0.300
0.200
0.300
0.400
0.200
0.500
0.700
0.200
0.200
0.200
0.300
0.300
0.200
0.200
0.200
0.400
0.200
0.300
0.500
0.200
0.200
0.400
0.200
0.200
0.200
0.400
0.400
0.500
0.200
0.300
0.400
0.200
0.198
0.210
0.294
0.298
0.500
0.500
0.600
0.200
0.200
0.300
0.200
0.300
0.400
0.300
0.200
0.600
0.300
0.900
0.400
0.200
0.300
0.400
0.300
0.200
0.600
0.300
0.400
0.500
0.600
0.300
0.500
0.400
0.400
0.500
0.300
0.200
0.400
0.600
0.300
0.400
0.300
0.200
0.500
0.200
0.200
0.200
0.600
0.900
0.200
0.202
0.298
0.300
0.200
0.400
0.500
0.700
0.200
0.400
0.300
0.200
0.400
0.300
0.400
0.500
0.500
0.200
0.200
0.600
0.200
0.200
0.300
0.300
0.200
0.800
0.200
0.300
0.300
0.200
0.400
0.200
0.500
0.200
0.300
0.200
0.298
0.302
0.300
0.300
0.200
0.400
0.400
0.200
0.300
0.500
0.200
0.200
0.600
0.200
0.200
0.600
0.200
0.400
0.200
0.200
0.400
0.400
0.200
0.300
0.800
0.206
0.294
0.200
0.298
0.402
0.200
0.300
0.200
0.400
0.400
0.200
0.200
0.200
0.400
0.200
0.200
0.400
0.200
0.200
0.800
0.200
0.500
0.300
0.200
0.400
0.400
0.400
0.400
0.300
0.200
0.200
0.300
0.400
0.200
0.300
0.500
0.400
0.300
0.300
0.302
0.298
0.400
0.200
0.800
0.500
0.400
0.500
0.400
0.500
0.400
0.500
0.400
0.500
0.400
0.400
0.500
0.400
0.200
0.300
0.400
0.200
0.300
0.500
0.400
0.700
0.200
0.400
0.300
0.200
0.500
0.200
0.200
0.700
0.200
0.500
0.200
0.200
0.600
0.300
0.300
0.500
0.200
0.300
0.200
0.200
0.200
0.300
0.200
0.300
0.500
0.200
0.200
0.600
0.400
0.500
0.400
0.200
0.500
0.200
0.400
0.200
0.200
0.400
0.300
0.300
0.200
0.300
0.300
0.298
0.302
0.400
0.200
0.300
0.400
0.300
0.200
0.400
0.498
0.402
0.300
0.200
0.200
0.200
0.600
0.200
0.400
0.200
0.200
0.200
0.300
0.500
0.600
0.498
0.502
0.200
0.298
0.302
0.198
0.202
0.298
0.200
0.402
0.298
0.200
0.402
0.398
0.200
0.302
0.498
0.200
0.202
0.598
0.200
0.802
0.200
0.398
0.200
0.300
0.602
0.398
0.502
0.498
0.200
0.202
0.300
0.298
0.302
0.598
0.200
0.402
0.398
0.200
0.302
0.298
0.200
0.200
0.202
0.298
0.400
0.202
0.298
0.200
0.300
0.400
0.200
0.200
0.302
0.400
0.200
0.298
0.802
0.598
0.302
0.298
0.602
0.298
0.602
0.398
0.502
0.398
0.200
0.302
0.298
0.602
0.398
0.502
0.398
0.302
0.598
0.302
0.498
0.200
0.202
0.598
0.302
0.498
0.200
0.402
0.198
0.200
0.200
0.302
0.398
0.502
0.298
0.200
0.402
0.498
0.402
0.198
0.500
0.202
0.698
0.202
0.198
0.300
0.300
0.400
0.200
0.402
0.198
0.300
0.600
0.200
0.200
0.302
0.298
0.602
0.398
0.200
0.302
0.498
0.402
0.298
0.300
0.200
0.700
0.200
0.900
0.500
0.200
0.200
0.500
0.200
0.200
0.400
0.300
0.200
0.400
0.200
0.402
0.298
0.200
0.286
0.514
0.400
0.600
0.300
0.400
0.300
0.200
0.800
0.206
0.294
0.200
0.300
1.000
0.400
0.502
0.298
0.300
0.500
0.300
0.402
0.298
0.200
0.402
0.398
0.502
0.498
0.402
0.598
0.302
0.298
0.400
0.202
0.298
0.500
0.700
0.300
0.400
0.502
0.198
0.400
0.302
0.198
0.702
0.398
0.200
0.302
0.500
0.200
0.200
0.498
0.302
0.204
0.294
0.402
0.298
0.200
0.402
0.298
0.300
0.302
0.900
0.398
0.502
0.498
0.402
0.298
0.200
0.402
0.298
0.602
0.398
0.502
0.298
0.602
0.298
0.300
0.302
0.598
0.302
0.498
0.402
0.398
0.200
0.302
0.398
0.502
0.300
0.298
0.302
0.198
0.400
0.302
0.198
0.400
0.302
0.198
0.702
0.198
0.400
0.302
0.298
0.300
0.302
0.298
0.400
0.202
0.798
0.600
0.400
0.500
0.402
0.198
0.900
0.702
0.298
0.200
0.402
0.398
0.502
0.498
0.402
0.298
0.300
0.302
0.698
0.202
0.398
0.400
0.700
0.300
0.402
0.500
0.298
0.800
0.206
0.496
0.298
0.602
0.298
0.400
0.202
0.498
0.402
0.598
0.302
0.298
0.400
0.202
0.298
0.200
0.300
0.500
0.500
0.400
0.200
0.400
0.200
0.200
0.600
0.400
0.302
0.298
0.300
0.302
0.398
0.502
0.498
0.402
0.598
0.302
0.298
0.400
0.202
0.298
0.200
0.402
0.298
0.300
0.300
0.302
0.400
0.398
0.400
0.302
0.498
0.402
0.298
0.200
0.402
0.398
0.502
0.398
0.502
0.398
0.502
0.398
0.502
0.398
0.502
0.298
0.200
0.402
0.298
0.602
0.398
0.200
0.302
0.900
0.298
0.300
0.302
0.398
0.502
0.398
0.200
0.302
0.398
0.200
0.302
0.398
0.200
0.302
0.298
0.400
0.202
0.298
0.200
0.300
0.400
0.300
0.300
0.300
0.300
0.302
0.198
0.200
0.700
0.300
0.402
0.298
0.200
0.402
0.398
0.206
0.296
0.498
0.402
0.298
0.300
0.302
0.298
0.400
0.202
0.298
0.500
0.400
0.300
0.300
0.300
0.200
0.402
0.198
0.200
0.200
0.500
0.702
0.298
0.300
0.302
0.398
0.502
0.498
0.402
0.598
0.302
0.398
0.300
0.202
0.298
0.500
0.400
0.300
0.300
0.300
0.402
0.200
0.198
0.400
0.500
0.200
0.200
0.600
0.300
0.700
0.200
0.800
0.402
0.598
0.302
0.698
0.202
0.398
0.400
0.400
0.300
0.300
0.300
0.600
0.200
0.900
0.300
0.402
0.298
0.602
0.198
0.302
0.200
0.400
0.298
0.302
0.398
0.502
0.298
0.300
0.302
0.498
0.402
0.298
0.200
0.402
0.398
0.200
0.302
0.398
0.200
0.302
0.298
0.300
0.302
0.298
0.602
0.298
0.200
0.402
0.298
0.200
0.300
0.400
0.200
0.300
0.400
0.300
0.200
0.700
0.200
0.400
0.500
0.600
0.300
0.500
0.200
0.302
0.298
0.602
0.298
0.602
0.398
0.502
0.498
0.402
0.598
0.302
0.698
0.202
0.398
0.400
0.400
0.300
0.300
0.600
0.302
0.198
0.400
0.500
0.300
0.402
0.298
0.300
0.302
0.398
0.200
0.302
0.498
0.402
0.598
0.302
0.398
0.300
0.202
0.398
0.400
0.208
0.392
0.400
0.300
0.300
0.302
0.198
0.400
0.500
0.702
0.298
0.602
0.398
0.200
0.302
0.498
0.402
0.298
0.300
0.302
0.698
0.202
0.298
0.200
0.300
0.500
0.200
0.300
0.300
0.602
0.198
0.900
0.300
0.402
0.298
0.602
0.398
0.502
0.498
0.402
0.204
0.394
0.302
0.206
0.492
0.202
0.204
0.294
0.300
0.600
0.200
0.502
0.200
0.200
0.598
0.200
0.302
0.398
0.200
0.302
0.298
0.602
0.298
0.200
0.402
0.398
0.502
0.398
0.200
0.302
0.398
0.502
0.398
0.200
0.302
0.298
0.300
0.302
0.598
0.302
0.398
0.200
0.302
0.298
0.300
0.300
0.208
0.392
0.302
0.298
0.200
0.402
0.398
0.502
0.498
0.402
0.398
0.200
0.302
0.298
0.400
0.202
0.198
0.600
0.300
0.700
0.200
0.702
0.198
0.400
0.500
0.300
0.402
0.298
0.200
0.402
0.398
0.502
0.498
0.402
0.298
0.300
0.300
0.700
0.200
0.800
0.600
0.400
0.400
0.200
0.302
0.198
0.200
0.200
0.500
0.702
0.298
0.600
0.300
0.602
0.498
0.402
0.298
0.300
0.302
0.298
0.400
0.200
0.300
0.500
0.400
0.600
0.300
0.602
0.198
0.300
0.600
0.200
0.502
0.298
0.600
0.400
0.200
0.300
0.500
0.402
0.298
0.300
0.302
0.698
0.202
0.298
0.500
0.700
0.200
0.600
0.400
0.200
0.900
0.700
0.300
0.300
0.302
0.198
0.302
0.300
0.300
0.198
0.400
0.300
0.200
0.400
0.300
0.200
0.402
0.498
0.402
0.398
0.500
0.600
0.302
0.498
0.400
0.900
0.600
0.300
0.500
0.400
0.300
0.200
0.400
0.400
0.200
0.302
0.298
0.600
0.300
0.600
0.902
0.498
0.400
0.900
0.300
0.600
0.300
0.300
0.300
0.400
0.200
0.800
0.700
0.300
0.600
0.300
0.600
0.500
0.400
0.300
0.300
0.400
0.200
0.400
0.500
0.500
0.400
0.600
0.400
0.200
0.400
0.300
0.200
0.500
0.400
0.300
0.300
0.300
0.300
0.400
0.200
0.300
0.500
0.600
0.400
0.500
0.400
0.200
0.200
0.700
0.200
0.500
0.300
0.600
0.400
0.200
0.300
0.500
0.400
0.600
0.300
0.400
0.300
0.200
0.400
0.300
0.900
0.500
0.400
0.400
0.300
0.200
0.400
0.200
0.200
0.302
0.298
0.300
0.300
0.400
0.500
0.500
0.400
0.600
0.300
0.400
0.300
0.200
0.200
0.300
0.300
0.500
0.200
0.300
0.402
0.300
0.398
0.200
0.500
0.300
0.600
0.300
0.200
0.400
0.300
0.600
0.300
0.300
0.300
0.300
0.200
0.300
0.400
0.300
0.200
0.600
0.300
0.500
0.400
0.500
0.400
0.700
0.200
0.400
0.200
0.400
0.300
0.600
0.500
0.400
0.400
0.500
0.300
0.300
0.300
0.400
0.200
0.300
0.700
0.200
0.500
0.300
0.500
0.400
0.400
0.200
0.400
0.200
0.900
0.400
0.300
0.300
0.600
0.400
0.200
0.300
0.500
0.402
0.598
0.302
0.698
0.202
0.398
0.400
0.206
0.294
0.500
0.500
0.400
0.200
0.200
0.300
0.400
0.300
0.400
0.300
0.600
0.400
0.208
0.294
0.498
0.400
0.300
0.300
0.300
0.400
0.300
0.200
0.500
0.300
0.600
0.400
0.300
0.300
0.300
0.200
0.200
0.700
0.300
0.400
0.300
0.600
0.400
0.500
0.500
0.400
0.600
0.300
0.400
0.300
0.200
0.800
0.400
0.200
0.400
0.202
0.298
0.500
0.400
0.500
0.400
0.400
0.206
0.294
0.402
0.500
0.300
0.300
0.298
0.300
0.300
0.200
0.400
0.400
0.500
0.300
0.300
0.300
0.500
0.400
0.600
0.300
0.300
0.200
0.400
0.400
0.500
0.300
0.300
0.300
0.500
0.400
0.400
0.500
0.300
0.200
0.400
0.300
0.200
0.400
0.300
0.600
0.402
0.498
0.300
0.600
0.300
0.600
0.300
0.600
0.300
0.600
0.400
0.200
0.300
0.500
0.400
0.600
0.300
0.300
0.400
0.200
0.400
0.400
0.400
0.600
0.300
0.200
0.200
0.300
0.200
0.200
0.600
0.200
0.500
0.300
0.200
0.400
0.400
0.200
0.300
0.500
0.400
0.300
0.300
0.300
0.400
0.300
0.200
0.400
0.400
0.500
0.400
0.500
0.500
0.200
0.200
0.700
0.700
0.300
0.600
0.400
0.200
0.300
0.500
0.400
0.300
0.300
0.300
0.700
0.200
0.300
0.200
0.300
0.500
0.500
0.400
0.500
0.300
0.800
0.200
0.500
0.300
0.300
0.300
0.400
0.200
0.300
0.500
0.400
0.600
0.300
0.400
0.300
0.200
0.500
0.300
0.500
0.200
0.300
0.302
0.400
0.398
0.700
0.200
0.300
0.400
0.300
0.200
0.400
0.300
0.200
0.400
0.300
0.200
0.400
0.400
0.200
0.300
0.300
0.200
0.402
0.298
0.600
0.300
0.600
0.500
0.400
0.300
0.200
0.400
0.300
0.600
0.300
0.300
0.300
0.300
0.200
0.400
0.400
0.500
0.300
0.200
0.400
0.500
0.400
0.700
0.200
0.500
0.300
0.400
0.402
0.198
0.600
0.400
0.300
0.200
0.500
0.200
0.200
0.600
0.300
0.700
0.500
0.500
0.400
0.300
0.300
0.300
0.300
0.400
0.200
0.400
0.400
0.500
0.400
0.700
0.300
0.200
0.300
0.600
0.200
0.500
0.300
0.300
0.300
0.400
0.500
0.500
0.400
0.600
0.300
0.400
0.300
0.200
0.400
0.300
0.202
0.298
0.400
0.600
0.300
0.400
0.300
0.200
0.400
0.200
0.300
0.500
0.200
0.400
0.400
0.200
0.300
0.500
0.400
0.300
0.300
0.300
0.300
0.400
0.200
0.500
0.300
0.400
0.300
0.300
0.400
0.500
0.200
0.300
0.600
0.400
0.300
0.300
0.200
0.402
0.198
0.302
0.300
0.300
0.298
0.300
0.300
0.600
0.208
0.292
0.400
0.300
0.300
0.300
0.400
0.500
0.300
0.300
0.300
0.300
0.600
0.600
0.300
0.300
0.300
0.300
0.400
0.200
0.302
0.398
0.502
0.498
0.402
0.398
0.200
0.302
0.398
0.300
0.200
0.900
0.300
0.600
0.300
0.300
0.300
0.600
0.300
0.300
0.300
0.300
0.400
0.200
0.300
0.500
0.400
0.600
0.300
0.300
0.400
0.200
0.300
0.200
0.300
0.400
0.300
0.300
0.400
0.200
0.300
0.200
0.200
0.700
0.400
0.300
0.300
0.200
0.400
0.400
0.500
0.206
0.294
0.400
0.206
0.394
0.300
0.206
0.494
0.200
0.300
0.200
0.300
0.400
0.200
0.400
0.900
0.200
0.200
0.700
0.200
0.300
0.200
0.300
0.602
0.398
0.200
0.300
0.200
0.300
0.400
0.300
0.300
0.300
0.300
0.400
0.200
0.500
0.300
0.400
0.600
0.600
0.300
0.200
0.300
0.600
0.700
0.200
0.400
0.300
0.200
0.400
0.300
0.200
0.400
0.300
0.200
0.400
0.300
0.400
0.300
0.200
0.400
0.200
0.302
0.298
0.200
0.200
0.200
0.302
0.300
0.200
0.298
0.300
0.400
0.300
0.600
0.300
0.200
0.400
0.300
0.600
0.300
0.300
0.300
0.200
0.300
0.400
0.300
0.200
0.400
0.400
0.500
0.300
0.200
0.400
0.400
0.500
0.300
0.600
0.300
0.600
0.300
0.400
0.500
0.200
0.400
0.300
0.600
0.300
0.600
0.300
0.600
0.300
0.400
0.200
0.300
0.500
0.400
0.500
0.400
0.300
0.300
0.200
0.400
0.500
0.400
0.300
0.300
0.300
0.300
0.400
0.200
0.300
0.500
0.400
0.300
0.300
0.300
0.700
0.200
0.400
0.400
0.500
0.200
0.300
0.500
0.400
0.200
0.200
0.700
0.200
0.500
0.300
0.200
0.400
0.400
0.500
0.400
0.500
0.400
0.500
0.400
0.400
0.400
0.500
0.400
0.200
0.400
0.500
0.500
0.200
0.200
0.600
0.200
0.500
0.300
0.600
0.400
0.500
0.500
0.400
0.600
0.300
0.700
0.200
0.400
0.400
0.400
0.200
0.400
0.600
0.300
0.200
0.300
0.600
0.200
0.200
0.200
0.200
0.200
0.200
0.402
0.198
0.302
0.600
0.298
0.700
0.200
0.700
0.500
0.200
0.600
0.500
0.200
0.300
0.300
0.300
0.300
0.300
0.300
0.300
0.400
0.500
0.300
0.600
0.600
0.300
0.600
0.300
0.400
0.200
0.300
0.600
0.300
0.500
0.400
0.500
0.400
0.400
0.500
0.200
0.200
0.300
0.500
0.400
0.500
0.400
0.600
0.300
0.700
0.200
0.500
0.300
0.300
0.300
0.400
0.200
0.300
0.200
0.300
0.400
0.200
0.308
0.492
0.300
0.400
0.300
0.600
0.700
0.300
0.300
0.300
0.400
0.500
0.500
0.400
0.600
0.300
0.400
0.300
0.200
0.300
0.500
0.400
0.200
0.300
0.700
0.300
0.200
0.300
0.600
0.200
0.200
0.300
0.300
0.600
0.400
0.500
0.500
0.300
0.700
0.200
0.800
0.208
0.792
0.700
0.200
0.600
0.300
0.400
0.200
0.600
0.200
0.500
0.300
0.200
0.400
0.400
0.200
0.300
0.500
0.400
0.300
0.300
0.300
0.700
0.200
0.300
0.200
0.300
0.700
0.300
0.502
0.298
0.300
0.200
0.200
0.300
0.400
0.400
0.400
0.600
0.300
0.600
0.400
0.500
0.400
0.500
0.500
0.400
0.500
0.400
0.500
0.400
0.400
0.500
0.400
0.200
0.300
0.400
0.500
0.300
0.400
0.200
0.500
0.300
0.400
0.600
0.300
0.300
0.300
0.600
0.300
0.200
0.500
0.200
0.500
0.300
0.500
0.200
0.300
0.300
0.600
0.200
0.200
0.200
0.200
0.300
0.700
0.300
0.600
0.202
0.198
0.200
0.300
0.500
0.400
0.206
0.394
0.300
0.206
0.494
0.200
0.206
0.294
0.300
1.000
0.900
0.200
0.300
0.600
0.400
0.300
0.300
0.600
0.400
0.500
0.200
0.400
0.300
0.300
0.300
0.300
0.700
0.202
0.298
0.200
0.300
0.400
0.600
0.300
0.600
0.200
0.900
0.200
0.200
0.300
0.300
0.300
0.300
0.400
0.500
0.500
0.400
0.300
0.300
0.300
0.300
0.400
0.200
0.302
0.498
0.300
0.700
0.200
0.700
0.200
0.600
0.300
0.700
0.300
0.200
0.402
0.198
0.200
0.402
0.300
0.298
0.300
0.300
0.200
0.400
0.300
0.600
0.300
0.300
0.300
0.400
0.500
0.600
0.300
0.600
0.300
0.300
0.200
0.400
0.400
0.500
0.300
0.300
0.300
0.500
0.400
0.300
0.300
0.300
0.400
0.500
0.400
0.500
0.400
0.500
0.400
0.500
0.300
0.300
0.300
0.300
0.600
0.300
0.200
0.400
0.400
0.200
0.302
0.498
0.400
0.300
0.300
0.300
0.300
0.400
0.200
0.500
0.300
0.500
0.200
0.200
1.000
0.200
0.200
0.200
0.500
0.400
0.300
0.300
0.300
0.300
0.400
0.200
0.300
0.500
0.400
0.200
0.300
0.400
0.300
0.200
0.400
0.300
0.200
0.400
0.500
0.400
0.400
0.500
0.200
0.200
0.200
0.500
0.200
0.200
0.300
0.300
0.200
0.400
0.400
0.500
0.500
0.400
0.300
0.300
0.300
0.300
0.400
0.200
0.800
0.600
0.400
0.300
0.300
0.300
0.200
0.400
0.302
0.398
0.200
0.300
0.300
0.300
0.300
0.400
0.200
0.300
0.500
0.400
0.300
0.300
0.300
0.300
0.400
0.200
0.500
0.300
0.700
0.300
0.602
0.498
0.200
0.200
0.600
0.300
0.600
0.300
0.600
0.600
0.600
0.302
0.498
0.400
0.400
0.200
0.300
0.400
0.200
0.300
0.500
0.400
0.300
0.300
0.302
0.298
0.602
0.598
0.302
0.298
0.300
0.302
0.298
0.602
0.398
0.502
0.298
0.602
0.298
0.200
0.402
0.298
0.400
0.600
0.300
0.500
0.200
0.200
0.500
0.400
0.400
0.300
0.200
0.400
0.300
0.402
0.298
0.200
0.402
0.398
0.502
0.498
0.402
0.598
0.302
0.398
0.300
0.202
0.298
0.500
0.400
0.500
0.400
0.602
0.198
0.400
0.500
0.300
0.400
0.300
0.200
0.400
0.400
0.200
0.300
0.200
0.300
0.400
0.300
0.300
0.200
0.400
0.400
0.206
0.794
0.700
0.200
0.500
0.400
0.400
0.200
0.300
0.400
0.300
0.300
0.300
0.400
0.200
0.400
0.200
0.300
0.500
0.400
0.300
0.300
0.302
0.398
0.300
0.200
0.300
0.200
0.300
0.400
0.500
0.600
0.400
0.200
0.400
0.500
0.200
0.500
0.300
0.200
0.402
0.198
0.302
0.200
0.500
0.198
0.302
0.598
0.302
0.200
0.298
0.200
0.500
0.200
0.402
0.298
0.602
0.398
0.502
0.598
0.302
0.204
0.294
0.400
0.600
0.302
0.204
0.294
0.402
0.206
0.492
0.202
0.204
0.394
0.302
0.398
0.200
0.300
0.300
0.200
0.402
0.298
0.602
0.298
0.602
0.598
0.302
0.398
0.200
0.302
0.298
0.600
0.400
0.200
0.300
0.500
0.402
0.298
0.300
0.300
0.300
0.400
0.200
0.500
0.300
0.400
0.200
0.400
0.400
0.500
0.200
0.900
0.700
0.200
0.400
0.300
0.200
0.700
0.200
0.400
0.300
0.600
0.200
0.400
0.400
0.200
0.300
0.200
0.300
0.600
0.300
0.600
0.400
0.200
0.900
0.700
0.300
0.200
0.300
0.500
0.502
0.498
0.400
0.600
0.300
0.300
0.400
0.202
0.398
0.400
0.500
0.200
0.300
0.300
0.602
0.298
0.800
0.208
0.494
0.298
0.602
0.398
0.200
0.302
0.498
0.402
0.598
0.302
0.398
0.300
0.202
0.598
0.302
0.298
0.300
0.702
0.200
0.200
0.298
0.702
0.698
0.202
0.298
0.200
0.402
0.298
0.602
0.398
0.502
0.298
0.300
0.302
0.398
0.200
0.302
0.500
0.400
0.400
0.400
0.298
0.202
0.400
0.300
0.200
0.400
0.500
0.400
0.600
0.300
0.300
0.312
0.288
0.300
0.200
0.400
0.500
0.400
0.500
0.400
0.300
0.498
0.202
0.300
0.400
0.200
0.300
0.200
0.300
0.700
0.300
0.500
0.300
0.298
0.202
0.300
0.200
0.200
0.398
0.302
0.300
0.198
0.200
0.202
0.198
0.200
0.200
0.200
0.602
0.198
0.202
0.600
0.198
0.400
0.500
0.902
0.400
0.200
0.200
0.200
0.198
0.300
0.600
0.302
0.400
0.298
0.202
0.400
0.300
0.200
0.400
0.200
0.200
0.206
0.294
0.200
0.300
0.300
0.700
0.200
0.500
0.300
0.200
0.300
0.200
0.300
1.100
0.400
0.300
0.298
0.602
0.300
0.200
0.400
0.400
0.200
0.300
0.500
0.200
0.200
0.600
0.200
0.200
0.600
0.200
0.500
0.300
0.200
0.300
0.500
0.700
0.400
0.500
0.300
0.300
0.300
0.700
0.200
0.500
0.300
0.206
0.294
0.200
0.300
0.200
0.300
0.500
0.400
0.400
0.200
0.300
0.300
0.200
0.900
0.400
0.200
0.200
0.200
0.500
0.300
0.400
0.300
0.200
0.900
0.400
0.200
0.200
0.200
0.200
0.200
0.200
0.200
0.600
0.300
0.400
0.300
0.200
0.400
0.300
0.200
0.500
0.400
0.600
0.300
0.400
0.200
0.300
0.400
0.200
0.300
0.400
0.500
0.400
0.200
0.300
0.500
0.200
0.200
0.400
0.200
0.200
0.200
0.400
0.200
0.200
0.600
0.200
0.200
0.400
0.200
0.200
0.300
0.400
0.400
0.200
0.500
0.298
0.502
0.200
0.200
0.600
0.400
0.200
0.300
0.500
0.200
0.200
0.600
0.200
0.200
0.200
0.200
0.200
0.200
0.400
0.200
0.200
0.200
0.500
0.300
0.700
0.398
0.302
0.300
0.398
0.502
0.200
0.200
0.600
0.400
0.500
0.300
0.200
0.200
0.300
0.500
0.200
0.200
0.400
0.200
0.300
0.500
0.298
0.208
0.694
0.400
0.200
0.498
0.202
0.200
0.200
0.398
0.502
0.200
0.200
0.200
0.200
0.200
0.400
0.200
0.300
0.500
0.200
0.200
0.400
0.200
0.200
0.200
0.400
0.400
0.400
0.200
0.400
0.300
0.200
0.200
0.300
0.300
0.200
0.200
0.600
0.300
0.900
0.400
0.200
0.300
0.200
0.600
0.300
0.400
0.300
0.200
0.400
0.300
0.200
0.400
0.300
0.200
0.400
0.200
0.200
0.300
0.500
0.500
0.200
0.200
0.400
0.500
0.900
0.700
0.200
0.400
0.500
0.400
0.200
0.300
0.400
0.200
0.300
0.900
0.400
0.400
0.200
0.400
0.300
0.200
0.300
0.300
0.200
0.300
0.400
0.400
0.300
0.200
0.200
0.298
0.402
0.200
0.300
0.600
0.300
0.400
0.200
0.300
0.400
0.200
0.600
0.200
0.200
0.600
0.200
0.400
0.200
0.200
0.200
0.800
1.098
0.202
0.300
0.200
0.298
0.202
0.400
0.398
0.302
0.200
0.400
0.200
0.300
0.498
0.200
0.202
0.600
0.198
0.202
0.200
0.400
0.200
0.500
0.300
0.200
0.198
0.602
1.098
0.702
0.298
0.302
0.300
0.300
0.198
0.402
0.400
0.200
0.300
0.500
0.200
0.200
0.400
0.298
0.202
0.400
0.398
0.202
0.300
0.400
0.200
0.300
0.500
0.500
0.198
0.302
0.198
0.400
0.302
0.198
0.702
0.398
0.200
0.202
0.300
0.300
0.200
0.400
0.600
0.298
0.200
0.402
0.398
0.200
0.302
0.698
0.202
0.598
0.302
0.298
0.200
0.402
0.298
0.602
0.298
0.602
0.298
0.602
0.300
0.200
0.200
0.200
0.198
0.300
0.402
0.198
0.300
0.402
0.498
0.402
0.298
0.200
0.402
0.298
0.602
0.698
0.202
0.598
0.302
0.298
0.602
0.298
0.602
0.298
0.200
0.402
0.398
0.200
0.302
0.298
0.200
0.402
0.698
0.202
0.798
0.900
0.600
0.200
0.202
0.198
0.900
0.200
0.200
0.302
0.298
0.300
0.302
0.298
0.302
0.400
0.398
0.208
0.392
0.400
0.600
0.300
1.000
0.202
0.298
0.200
0.300
0.400
0.200
0.402
0.198
0.900
0.200
0.502
0.298
0.200
0.402
0.398
0.502
0.398
0.200
0.302
0.300
0.200
0.198
0.202
0.600
0.200
0.500
0.300
0.200
0.300
0.300
0.200
0.500
0.198
0.302
0.700
0.398
0.402
0.500
0.200
0.400
0.400
0.198
0.200
0.202
0.398
0.200
0.302
0.300
0.198
0.200
0.202
0.298
0.400
0.500
0.200
0.200
0.502
0.400
0.500
0.200
0.200
0.400
0.200
0.300
0.400
0.500
0.400
0.200
0.200
0.200
0.298
0.200
0.302
0.600
0.300
0.600
0.300
0.900
0.300
0.200
0.200
0.200
0.300
0.300
0.300
0.900
0.300
0.200
0.200
0.200
0.300
0.600
0.600
0.300
0.900
0.400
0.200
0.200
0.200
0.200
0.200
0.200
0.200
0.700
0.200
0.200
0.400
0.300
0.202
0.398
0.300
0.206
0.494
0.300
0.400
0.400
0.206
0.494
0.200
0.300
0.200
0.200
0.200
0.400
0.500
0.500
0.200
0.200
0.400
0.200
0.200
0.200
0.300
0.300
0.200
0.400
0.400
0.200
0.400
0.200
0.200
1.100
0.200
0.200
0.200
0.398
0.202
0.400
0.300
0.200
0.400
0.400
0.200
0.300
0.500
0.200
0.200
0.600
0.200
0.400
0.400
0.200
0.200
0.600
0.300
0.400
0.300
0.200
0.500
0.400
0.500
0.200
0.298
0.202
0.400
0.300
0.200
0.200
0.200
0.400
0.200
0.300
0.500
0.200
0.200
0.600
0.200
0.200
0.300
0.300
0.200
0.400
0.400
0.200
0.800
0.600
0.500
0.500
0.200
0.298
0.202
0.400
0.500
0.200
0.200
0.300
0.300
0.300
0.300
0.400
0.202
0.298
0.500
0.400
0.500
0.400
0.400
0.200
0.300
0.206
0.394
0.800
0.400
0.500
0.400
0.500
0.400
0.500
0.400
0.500
0.400
0.500
0.400
0.200
0.200
0.500
0.500
0.900
0.800
0.200
0.800
0.400
0.300
0.200
0.300
0.200
0.300
0.200
0.400
0.300
0.200
0.400
0.200
0.200
0.500
0.200
0.200
0.600
0.200
0.200
0.600
0.200
0.400
0.200
0.200
0.200
0.800
0.500
0.600
0.300
0.400
0.298
0.202
0.400
0.300
0.200
0.400
0.400
0.200
0.200
0.200
0.400
0.200
0.200
0.600
0.300
0.700
0.200
0.400
0.400
0.200
0.500
0.300
0.500
0.600
0.700
0.298
0.402
0.200
0.300
0.200
0.200
0.200
0.400
0.200
0.300
0.500
0.200
0.200
0.600
0.200
0.200
0.300
0.300
0.200
0.600
0.298
0.402
0.200
0.300
0.400
0.200
0.500
0.200
0.200
0.598
0.302
0.600
0.200
0.200
0.200
0.400
0.200
0.300
0.500
0.200
0.200
0.600
0.300
0.500
0.200
0.200
0.500
0.200
0.198
0.302
0.300
0.200
0.700
0.200
0.200
0.200
0.300
0.300
0.500
0.300
0.400
0.200
0.300
0.400
0.200
0.300
0.600
0.200
0.200
0.300
0.200
0.300
0.400
0.200
0.200
0.500
0.200
0.200
0.600
0.300
0.500
0.400
0.500
0.400
0.400
0.400
0.200
0.700
0.200
0.400
0.200
0.300
0.400
0.300
0.200
0.400
0.400
0.500
0.200
0.300
0.800
0.200
0.500
0.300
0.400
0.300
0.400
0.700
0.200
0.200
0.200
0.200
0.200
0.200
0.200
0.300
0.200
0.398
0.402
0.500
0.200
0.200
0.600
0.200
0.200
0.600
0.200
0.800
0.200
0.300
0.500
0.500
0.200
0.400
0.200
0.500
0.298
0.602
0.398
0.202
0.300
0.400
0.200
0.300
0.500
0.200
0.200
0.400
0.200
0.300
0.700
0.200
0.800
0.200
0.800
0.500
0.300
0.300
0.500
0.200
0.298
0.602
0.300
0.200
0.200
0.200
0.400
0.200
0.300
0.598
0.302
0.600
0.200
0.200
0.400
0.200
0.200
0.400
0.200
0.200
0.200
0.200
0.600
0.400
0.300
0.300
0.200
0.300
0.300
0.298
0.202
0.300
0.200
0.600
0.200
0.206
0.394
0.300
0.206
0.494
0.200
0.206
0.292
0.402
0.500
0.400
0.300
0.200
0.300
0.500
0.300
0.200
0.700
0.200
0.300
0.200
0.200
0.200
0.600
0.200
0.900
0.500
0.400
0.400
0.200
0.300
0.200
0.500
0.200
0.400
0.400
0.200
0.400
0.400
0.400
0.198
0.302
0.500
0.198
0.302
0.200
0.600
0.300
0.400
0.200
0.300
0.400
0.200
0.300
0.600
0.300
0.400
0.200
0.400
0.200
0.198
0.202
0.600
0.198
0.502
0.300
0.200
0.800
0.700
0.300
0.200
0.200
0.400
0.298
0.202
0.500
0.206
0.594
0.200
0.200
0.200
0.300
0.300
0.200
0.200
0.200
0.300
0.398
0.302
0.298
0.400
0.202
0.798
0.700
0.202
0.500
0.200
0.300
0.198
0.200
0.200
0.500
0.200
0.300
0.202
0.298
0.602
0.398
0.502
0.400
0.500
0.300
0.398
0.202
0.298
0.400
0.202
0.300
0.398
0.202
0.300
0.500
0.398
0.300
0.302
0.198
0.400
0.500
0.400
0.302
0.298
0.300
0.302
0.298
0.200
0.402
0.398
0.200
0.302
0.298
0.200
0.200
0.202
0.600
0.200
0.398
0.200
0.300
0.600
0.300
0.300
0.300
0.200
0.300
0.200
0.200
0.200
0.202
0.300
0.400
0.200
0.398
0.402
0.298
0.202
0.400
0.198
0.302
0.400
0.298
0.202
0.400
0.500
0.400
0.298
0.402
0.200
0.298
0.200
0.300
0.502
0.198
0.302
0.498
0.402
0.200
0.300
0.400
0.198
0.402
0.200
0.398
0.300
0.200
0.402
0.200
0.400
0.398
0.200
0.302
0.300
0.298
0.302
0.298
0.602
0.198
0.400
0.302
0.498
0.402
0.198
0.200
0.300
0.202
0.198
0.202
0.200
0.200
0.298
0.200
0.202
0.400
0.200
0.300
0.698
0.200
0.600
0.300
1.000
0.202
0.298
0.200
0.300
0.400
0.500
0.400
0.200
0.402
0.198
0.400
0.500
0.300
0.200
0.202
0.298
0.200
0.200
0.202
0.298
0.200
0.402
0.498
0.200
0.202
0.298
0.300
0.302
0.298
0.300
0.302
0.498
0.300
0.400
0.200
0.302
0.398
0.200
0.402
0.198
0.300
0.600
0.300
0.200
0.202
0.198
0.200
0.300
0.202
0.298
0.200
0.402
0.498
0.300
0.400
0.200
0.200
0.202
0.298
0.400
0.600
0.302
0.498
0.402
0.598
0.302
0.398
0.200
0.200
0.500
0.200
0.200
0.302
0.298
0.200
0.402
0.298
0.200
0.402
0.498
0.402
0.398
0.300
0.202
0.398
0.402
0.300
0.200
0.200
0.198
0.300
0.300
0.302
0.298
0.602
0.398
0.502
0.398
0.502
0.398
0.200
0.200
0.700
0.302
0.298
0.200
0.402
0.298
0.200
0.402
0.398
0.502
0.398
0.200
0.302
0.498
0.402
0.398
0.200
0.302
0.900
0.198
0.200
0.502
0.298
0.400
0.202
0.298
0.200
0.402
0.398
0.200
0.302
0.198
0.400
0.302
0.298
0.400
0.202
0.298
0.500
0.900
0.400
0.300
0.302
0.198
0.200
0.700
0.300
0.402
0.298
0.200
0.402
0.398
0.502
0.498
0.402
0.200
0.398
0.302
0.202
0.496
0.202
0.204
0.594
0.202
0.398
0.300
0.202
0.800
0.198
0.200
0.700
0.702
0.298
0.300
0.302
0.398
0.200
0.302
0.498
0.402
0.598
0.302
0.298
0.400
0.202
0.298
0.200
0.300
0.500
0.500
0.400
0.200
0.302
0.398
0.700
0.200
0.200
0.302
0.298
0.602
0.398
0.200
0.302
0.300
0.198
0.402
0.198
0.400
0.600
0.400
0.202
0.498
0.300
0.400
0.200
0.400
0.302
0.398
0.200
0.200
0.702
0.198
0.702
0.198
0.502
0.400
0.600
0.298
0.200
0.200
0.202
0.398
0.200
0.302
0.298
0.300
0.302
0.398
0.502
0.298
0.300
0.302
0.398
0.502
0.298
0.602
0.298
0.200
0.402
0.298
0.300
0.302
0.298
0.200
0.402
0.298
0.200
0.402
0.900
0.598
0.302
0.198
0.200
0.502
0.500
0.400
0.398
0.502
0.398
0.502
0.198
0.200
0.502
0.298
0.206
0.396
0.398
0.502
0.498
0.402
0.598
0.302
0.398
0.300
0.202
0.198
0.600
0.400
0.200
0.400
0.400
0.200
0.302
0.198
0.200
0.700
0.702
0.298
0.200
0.402
0.398
0.200
0.302
0.498
0.402
0.598
0.302
0.698
0.202
0.298
0.200
0.300
0.400
0.200
0.400
0.300
0.200
0.402
0.198
0.300
0.600
0.400
0.302
0.298
0.602
0.398
0.200
0.302
0.498
0.402
0.298
0.300
0.302
0.298
0.400
0.200
0.800
0.700
0.300
0.600
0.302
0.198
0.900
0.200
0.502
0.298
0.300
0.302
0.398
0.200
0.302
0.498
0.402
0.298
0.300
0.302
0.298
0.200
0.202
0.200
0.298
0.300
0.502
0.200
0.200
0.698
0.200
0.700
0.402
0.598
0.302
0.498
0.306
0.394
0.400
0.900
0.500
0.300
0.302
0.298
0.200
0.400
0.300
0.200
0.402
0.498
0.402
0.398
0.200
0.302
0.398
0.502
0.298
0.200
0.402
0.298
0.602
0.198
0.702
0.298
0.200
0.402
0.198
0.200
0.200
0.302
0.298
0.400
0.202
0.798
1.000
0.300
0.602
0.298
0.200
0.300
0.300
0.200
0.400
0.400
0.300
0.200
0.500
0.200
0.200
0.600
0.300
0.400
0.300
0.200
0.400
0.400
0.202
0.298
0.500
0.500
0.200
0.300
0.300
0.602
0.198
0.900
0.400
0.302
0.298
0.200
0.402
0.398
0.500
0.500
0.402
0.298
0.300
0.302
0.698
0.202
0.298
0.500
0.500
0.200
0.300
0.300
0.602
0.398
0.602
0.298
0.200
0.302
0.398
0.502
0.398
0.200
0.302
0.498
0.402
0.598
0.302
0.698
0.200
0.500
0.300
0.400
0.500
1.000
0.200
0.400
0.500
0.200
0.500
0.300
0.300
0.302
0.198
0.302
0.200
0.400
0.298
0.300
0.300
0.200
0.402
0.298
0.600
0.200
0.400
0.300
0.400
0.500
0.300
0.300
0.300
0.200
0.400
0.300
0.200
0.700
0.200
0.700
0.200
0.700
0.300
0.600
0.600
0.300
0.300
0.200
0.400
0.400
0.500
0.300
0.300
0.300
0.300
0.600
0.300
0.300
0.300
0.300
0.600
0.300
0.600
0.400
0.300
0.200
0.500
0.400
0.600
0.300
0.300
0.400
0.200
0.300
0.500
0.400
0.200
0.400
0.300
0.200
0.400
0.200
0.300
0.600
0.300
0.400
0.300
0.600
0.300
0.600
0.300
0.600
0.300
0.400
0.200
0.300
0.400
0.200
0.300
0.500
0.700
0.300
0.400
0.200
0.300
0.400
0.700
0.200
0.500
0.300
0.200
0.400
0.400
0.500
0.500
0.400
0.600
0.300
0.400
0.300
0.200
0.800
0.400
0.300
0.300
0.400
0.200
0.300
0.200
0.300
0.600
0.200
0.200
0.300
0.300
0.202
0.398
0.400
0.500
0.400
0.500
0.400
0.500
0.400
0.500
0.500
0.300
0.400
0.200
0.200
0.200
0.602
0.200
0.498
0.500
0.500
0.400
0.300
0.200
0.400
0.500
0.400
0.900
0.400
0.200
0.300
0.300
0.200
0.400
0.900
0.300
0.400
0.200
0.600
0.300
0.400
0.500
0.300
0.200
0.400
0.500
0.400
0.300
0.200
0.400
0.300
0.200
0.400
0.300
0.300
0.300
0.400
0.200
0.300
0.700
0.200
0.300
0.200
0.300
0.400
0.600
0.500
0.400
0.200
0.400
0.500
0.300
0.400
0.300
0.300
0.300
0.400
0.200
0.300
0.200
0.300
0.402
0.598
0.300
0.300
0.400
0.200
0.300
0.500
0.400
0.200
0.400
0.400
0.500
0.200
0.900
0.200
0.500
0.300
0.300
0.300
0.400
0.500
0.500
0.202
0.200
0.298
0.300
0.700
0.200
0.600
0.300
0.600
0.200
0.400
0.300
0.600
0.200
0.900
0.300
0.400
0.300
0.300
0.300
0.400
0.200
0.300
0.500
0.400
0.600
0.300
0.300
0.400
0.200
0.400
0.400
0.400
0.600
0.400
0.500
0.200
0.400
0.500
0.200
0.500
0.300
0.502
0.298
0.200
0.302
0.400
0.298
0.200
0.600
0.300
0.500
0.200
0.200
0.400
0.300
0.200
0.400
0.300
0.200
0.500
0.200
0.300
0.600
0.300
0.200
0.300
0.400
0.500
0.400
0.300
0.200
0.400
0.400
0.200
0.300
0.400
0.200
0.300
0.400
0.200
0.300
0.300
0.200
0.400
0.300
0.600
0.300
0.400
0.200
0.500
0.400
0.300
0.300
0.300
0.300
0.300
0.300
0.400
0.502
0.498
0.402
0.598
0.302
0.398
0.300
0.202
0.798
0.600
0.400
0.300
0.200
0.400
0.200
0.300
0.600
0.200
0.200
0.300
0.300
0.200
0.400
0.400
0.200
0.300
0.500
0.400
0.300
0.300
0.300
0.400
0.300
0.200
0.300
0.500
0.400
0.600
0.500
0.500
0.300
0.200
0.500
0.500
0.500
0.600
0.400
0.200
0.300
0.500
0.400
0.300
0.300
0.300
0.700
0.200
0.300
0.200
0.300
0.200
0.700
0.200
0.500
0.400
0.400
0.500
0.400
0.400
0.300
0.600
0.400
0.300
0.200
0.500
0.400
0.300
0.300
0.300
0.300
0.400
0.200
0.500
0.300
0.500
0.200
0.300
0.302
0.400
0.398
0.400
0.300
0.900
0.900
0.600
0.300
0.300
0.200
0.400
0.300
0.200
0.400
0.302
0.598
0.200
0.400
0.300
0.200
0.400
0.300
0.200
0.700
0.200
0.700
0.300
0.400
0.200
0.600
0.300
0.400
0.500
0.300
0.200
0.400
0.300
0.300
0.300
0.600
0.300
0.300
0.400
0.200
0.500
0.300
0.400
0.200
0.400
0.500
0.400
0.200
0.900
0.400
0.300
0.300
0.200
0.400
0.400
0.200
0.300
0.402
0.498
0.300
0.300
0.300
0.300
0.400
0.200
0.300
0.500
0.400
0.600
0.300
0.200
0.400
0.200
0.900
0.200
0.200
0.300
0.300
0.600
0.400
0.200
0.300
0.500
0.400
0.600
0.300
0.300
0.400
0.200
0.300
0.200
0.300
0.400
0.200
0.400
0.500
0.500
0.500
0.500
0.200
0.500
0.300
0.300
0.300
0.400
0.500
0.400
0.500
0.400
0.500
0.400
0.500
0.384
0.416
0.602
0.398
0.400
0.500
0.200
0.200
0.700
0.200
0.500
0.300
0.206
0.396
0.198
0.200
0.402
0.300
0.298
0.300
0.400
0.500
0.600
0.300
0.400
0.200
0.300
0.300
0.300
0.300
0.300
0.600
0.300
0.600
0.600
0.300
0.400
0.200
0.300
0.300
0.600
0.500
0.400
0.600
0.300
0.500
0.400
0.300
0.300
0.600
0.300
0.700
0.200
0.900
0.600
0.200
0.400
0.300
0.200
0.400
0.400
0.200
0.300
0.500
0.400
0.300
0.300
0.300
0.400
0.300
0.200
0.500
0.300
0.400
0.200
0.400
0.300
0.700
0.400
0.600
0.300
0.400
0.300
0.600
0.400
0.400
0.600
0.200
0.200
0.600
0.200
0.400
0.400
0.500
0.400
0.900
0.600
0.300
0.400
0.300
0.600
0.700
0.300
0.200
0.400
0.400
0.500
0.500
0.400
0.600
0.300
0.300
0.400
0.200
0.800
0.600
0.300
0.400
0.602
0.198
0.702
0.198
0.702
0.298
0.200
0.200
0.202
0.398
0.502
0.498
0.402
0.498
0.302
0.398
0.502
0.400
0.200
0.298
0.502
0.200
0.198
0.502
0.400
0.500
0.200
0.200
0.400
0.200
0.300
0.400
0.500
0.600
0.300
0.300
0.600
0.500
0.400
0.500
0.200
0.200
0.400
0.200
0.200
0.200
0.300
0.200
0.300
0.900
0.400
0.500
0.400
0.500
0.700
0.200
0.900
0.500
0.400
0.400
0.200
0.300
0.900
0.400
0.400
0.200
0.300
0.400
0.200
0.600
0.200
1.000
0.800
0.500
0.200
0.200
0.206
0.294
0.200
0.200
0.206
0.292
0.402
0.500
0.200
0.200
0.400
0.200
0.200
0.800
0.200
0.400
0.200
0.200
0.200
0.800
1.100
0.300
0.400
0.298
0.402
0.200
0.300
0.200
0.400
0.400
0.200
0.300
0.500
0.200
0.200
0.400
0.200
0.200
0.200
0.400
0.200
0.200
0.400
0.200
0.200
0.200
0.500
0.300
0.200
0.400
0.200
0.300
0.700
0.200
0.700
0.200
0.400
0.300
0.400
0.200
0.300
0.500
0.200
0.200
0.600
0.200
0.200
0.400
0.200
0.200
0.400
0.200
0.200
0.200
0.300
0.200
0.300
0.800
0.300
0.200
0.200
0.300
0.400
0.500
0.500
0.200
0.200
0.300
0.300
0.302
0.298
0.500
0.400
0.200
0.300
0.400
0.200
0.300
0.400
0.500
0.400
0.500
0.400
0.400
0.200
0.300
0.400
0.200
0.300
0.500
0.500
0.200
0.200
0.400
0.200
0.300
0.400
0.200
0.300
0.700
0.200
0.500
0.200
0.200
0.900
0.600
0.300
0.400
0.200
0.300
0.208
0.492
0.200
0.400
0.200
0.300
0.400
0.500
0.400
0.500
0.500
0.200
0.200
0.600
0.200
0.200
0.300
0.300
0.200
0.500
0.300
0.200
0.400
0.400
0.400
0.200
0.500
0.300
0.400
0.298
0.202
0.400
0.300
0.200
0.400
0.400
0.206
0.294
0.500
0.400
0.500
0.400
0.300
0.400
0.200
0.500
0.300
0.500
0.500
0.400
0.200
0.500
0.200
0.300
0.200
0.298
0.402
0.200
0.300
0.200
0.200
0.200
0.400
0.200
0.300
0.500
0.200
0.200
0.600
0.200
0.200
0.600
0.200
0.800
0.200
0.400
0.200
0.200
0.400
0.400
0.300
0.400
0.300
0.298
0.302
0.400
0.200
0.300
0.700
0.200
0.400
0.400
0.200
0.200
0.300
0.300
0.200
0.200
0.400
0.400
0.400
0.200
0.400
0.300
0.300
0.198
0.202
0.500
0.500
0.600
0.500
0.400
0.400
0.200
0.300
0.400
0.200
0.300
0.400
0.200
0.200
0.200
0.500
0.300
0.500
0.200
0.200
0.500
0.300
0.200
0.800
0.400
0.300
0.900
0.900
0.500
0.400
0.600
0.200
0.300
0.500
0.400
0.400
0.200
0.200
0.200
0.600
0.200
0.500
0.300
0.200
0.700
0.200
0.200
0.600
0.500
0.600
0.700
0.298
0.602
0.300
0.200
0.400
0.400
0.200
0.300
0.500
0.200
0.200
0.400
0.200
0.206
0.794
0.200
0.800
0.200
0.400
0.400
1.100
0.200
0.200
0.200
0.398
0.402
0.200
0.300
0.200
0.300
0.500
0.200
0.200
0.600
0.300
0.500
0.200
0.200
0.400
0.400
0.200
0.200
0.600
0.200
0.400
0.400
1.100
0.700
0.298
0.202
0.198
0.302
0.298
0.502
0.400
0.200
0.300
0.500
0.200
0.200
0.300
0.300
0.200
0.200
0.200
0.200
0.298
0.702
0.200
0.200
0.300
0.200
0.398
0.602
0.300
0.200
0.200
0.200
0.200
0.400
0.200
0.300
0.500
0.400
0.498
0.202
0.200
0.400
0.300
0.200
0.400
0.200
0.300
0.500
0.200
0.200
0.400
0.200
0.300
0.400
0.500
0.400
0.500
0.600
0.300
0.400
0.200
0.400
0.400
0.400
0.500
0.500
0.300
0.500
0.300
0.300
0.200
0.200
0.200
0.198
0.402
0.400
0.198
0.302
0.900
0.900
0.300
0.300
0.300
0.200
0.200
0.200
0.400
0.400
0.200
0.300
0.398
0.502
0.398
0.502
0.398
0.200
0.302
0.298
0.200
0.200
0.202
0.298
0.300
0.302
0.798
0.502
0.198
0.202
0.398
0.200
0.402
0.198
0.200
0.200
0.500
0.500
0.202
0.298
0.602
0.398
0.200
0.302
0.498
0.402
0.298
0.300
0.302
0.298
0.400
0.202
0.398
0.400
0.400
0.200
0.300
0.202
0.898
0.902
0.204
0.596
0.298
0.602
0.298
0.200
0.200
0.202
0.200
0.298
0.402
0.202
0.396
0.302
0.204
0.394
0.200
0.202
0.698
0.202
0.700
0.500
0.198
0.302
0.400
0.200
0.200
0.298
0.702
0.298
0.202
0.300
0.200
0.200
0.198
0.402
0.400
0.198
0.302
0.298
0.300
0.302
0.400
0.400
0.600
0.198
0.202
0.300
0.200
0.200
0.298
0.600
1.002
0.300
0.300
0.200
0.300
0.198
0.200
0.302
0.400
0.198
0.302
0.300
0.398
0.202
0.200
0.204
0.294
0.202
0.300
0.600
0.300
0.500
0.300
0.198
0.200
0.302
0.800
0.398
0.200
0.402
0.298
0.500
0.902
0.400
0.500
0.500
0.200
0.200
0.700
0.200
0.400
0.198
0.200
0.202
0.700
0.200
0.300
0.500
0.500
0.598
0.202
0.300
0.200
0.298
0.202
0.200
0.200
0.300
0.200
0.400
0.400
0.204
0.296
0.300
0.200
0.400
0.500
0.400
0.400
0.300
0.200
0.400
0.200
0.200
0.200
0.400
0.400
1.000
0.200
0.300
0.300
0.298
0.602
0.300
0.198
0.402
0.400
0.198
0.402
0.498
0.302
0.398
0.202
0.198
0.202
0.600
0.198
0.402
0.198
0.202
0.200
0.400
0.198
0.200
0.400
0.200
0.402
0.198
0.402
0.498
0.300
0.402
0.298
0.200
0.402
0.398
0.208
0.294
0.498
0.402
0.298
0.200
0.200
0.202
0.298
0.300
0.200
0.400
0.400
0.202
0.206
0.294
0.398
0.300
0.202
0.400
0.198
0.400
0.200
0.300
0.702
0.398
0.402
0.298
0.302
0.200
0.400
0.298
0.302
0.298
0.300
0.302
0.598
0.302
0.498
0.402
0.298
0.300
0.302
0.198
0.702
0.300
0.198
0.200
0.202
0.198
0.200
0.200
0.302
0.598
0.302
0.200
0.198
0.200
0.302
0.298
0.200
0.302
0.798
0.500
0.402
0.498
0.200
0.202
0.698
0.202
0.498
0.200
0.402
0.498
0.402
0.300
0.500
0.398
0.202
0.200
0.200
0.398
0.502
0.398
0.200
0.302
0.298
0.300
0.302
0.398
0.202
0.200
0.800
0.200
0.500
0.300
0.500
0.500
0.200
0.600
0.298
0.402
0.200
0.398
0.300
0.302
0.300
0.198
0.302
0.500
0.198
0.202
0.600
0.300
0.400
0.300
0.200
0.400
0.200
0.298
0.602
0.300
0.400
0.300
0.300
0.800
0.298
0.202
0.300
0.200
0.200
0.198
0.202
0.200
0.200
0.200
0.200
0.300
0.500
0.400
0.400
0.200
0.198
0.202
0.398
0.300
0.202
0.200
0.198
0.400
0.600
0.302
0.398
0.602
0.198
0.402
0.200
0.298
0.200
0.200
0.302
0.200
0.198
0.200
0.302
0.298
0.200
0.200
0.202
0.498
0.402
0.598
0.302
0.698
0.202
0.500
0.400
0.400
0.198
0.402
0.200
0.200
0.200
0.498
0.502
0.700
0.200
0.300
0.198
0.200
0.302
0.298
0.602
0.398
0.402
0.598
0.200
0.202
0.498
0.402
0.400
0.500
0.300
0.300
0.300
0.198
0.200
0.200
0.302
0.498
0.402
0.400
0.400
0.900
0.200
0.800
0.400
0.200
0.200
0.600
0.300
0.900
0.400
0.300
0.198
0.400
0.200
0.200
0.202
0.202
0.396
0.202
0.200
0.898
0.502
0.200
0.200
0.400
0.300
0.300
0.200
0.400
0.400
0.200
0.300
0.500
0.200
0.200
0.400
0.200
0.200
0.200
0.400
0.200
0.200
0.600
0.200
0.200
0.400
0.400
0.500
0.500
0.200
0.200
0.400
0.298
0.402
0.300
0.298
0.502
0.400
0.200
0.300
0.500
0.200
0.200
0.400
0.200
0.200
0.200
0.200
0.498
0.202
0.200
0.598
0.302
0.400
0.200
0.300
0.700
0.200
0.400
0.200
0.298
0.302
0.200
0.200
0.200
0.198
0.200
0.302
0.300
0.198
0.402
0.400
0.198
0.302
0.500
0.400
0.600
0.200
0.300
0.298
0.200
0.202
0.298
0.500
1.002
0.198
0.200
0.200
0.302
0.198
0.400
0.302
0.398
0.400
0.300
0.302
0.200
0.300
0.200
0.198
0.302
0.398
0.502
0.400
0.400
0.500
0.400
0.500
0.400
0.400
0.200
0.300
0.500
0.400
0.900
0.400
0.200
0.200
0.200
0.200
0.198
0.502
0.200
0.200
0.198
0.302
0.298
0.200
0.200
0.202
0.900
0.800
0.600
0.300
0.500
0.400
0.300
0.200
0.200
0.500
0.300
0.300
0.398
0.502
0.400
0.500
0.500
0.200
0.200
0.400
0.200
0.198
0.202
0.300
0.398
0.202
0.700
0.200
0.500
0.300
0.600
0.500
0.400
0.598
0.302
0.400
0.200
0.300
0.700
0.200
0.200
0.200
0.200
0.200
0.200
0.200
0.600
0.200
0.200
0.400
0.200
0.200
0.800
0.200
0.800
0.400
0.200
0.200
0.200
0.400
0.200
0.200
0.298
0.602
0.398
0.302
0.200
0.400
0.200
0.200
0.200
0.400
0.200
0.200
0.600
0.198
0.802
0.200
0.400
0.200
0.200
0.200
0.600
0.900
0.400
0.200
0.300
0.498
0.202
0.200
0.300
0.200
0.400
0.200
0.400
0.200
0.300
0.300
0.200
0.400
0.600
0.200
0.200
0.300
0.200
0.300
0.300
0.200
0.200
0.198
0.502
0.200
0.198
0.202
0.400
0.200
1.000
0.500
0.200
0.200
0.500
0.200
0.200
0.800
0.500
0.300
0.200
0.400
0.500
0.400
0.200
0.200
0.400
0.500
0.400
0.500
0.900
0.500
0.400
0.600
0.200
0.200
0.500
0.400
0.400
0.200
0.200
0.200
0.300
0.200
0.200
0.200
0.400
0.200
0.200
0.600
0.300
0.400
0.400
0.500
0.400
0.200
0.800
0.500
0.200
0.400
0.200
0.300
0.200
0.298
0.602
0.300
0.200
0.400
0.400
0.200
0.200
0.200
0.400
0.200
0.200
0.600
0.300
0.400
0.398
0.202
0.300
0.200
0.298
0.902
0.400
0.500
0.200
0.300
0.200
0.200
0.900
0.398
0.302
0.200
0.400
0.200
0.300
0.598
0.302
0.600
0.200
0.500
0.300
0.200
0.600
0.298
0.902
0.600
0.500
0.400
0.300
0.298
0.302
0.300
0.300
0.200
0.400
0.200
0.298
0.402
0.500
0.200
0.200
0.600
0.200
0.200
0.600
0.200
0.400
0.198
0.300
0.402
0.500
0.700
0.300
0.800
0.202
0.398
0.400
0.400
0.400
0.206
0.394
0.300
0.206
0.594
0.600
0.200
0.200
0.500
0.200
0.200
0.800
0.400
0.200
0.300
0.400
0.200
0.300
0.900
0.400
0.200
0.300
0.400
0.300
0.200
0.400
0.400
0.200
0.400
0.200
0.200
0.800
0.200
0.600
0.200
0.500
0.200
0.200
0.300
0.300
0.200
0.200
0.300
0.500
0.300
0.600
0.300
0.600
0.300
0.500
0.200
0.200
0.398
0.202
0.500
0.200
0.200
0.400
0.200
0.200
0.200
0.600
0.198
0.802
0.200
0.600
0.200
0.700
0.398
0.202
0.200
0.300
0.298
0.402
0.200
0.398
0.502
0.400
0.200
0.300
0.500
0.200
0.200
0.600
0.200
0.200
0.300
0.300
0.200
0.500
0.300
0.200
0.300
0.498
0.402
0.600
0.300
0.500
0.298
0.206
0.396
0.300
0.200
0.400
0.200
0.600
0.200
0.300
0.500
0.400
0.400
0.200
0.300
0.398
0.202
0.300
0.400
0.200
0.300
0.200
0.298
0.500
0.300
0.202
0.300
0.300
0.200
0.298
0.602
0.300
0.200
0.300
0.200
0.300
0.198
0.302
0.500
0.300
0.200
0.598
0.302
0.800
0.400
0.200
0.298
0.402
0.300
0.198
0.202
0.500
0.200
0.600
0.300
0.500
0.500
0.400
0.500
0.400
0.400
0.500
0.400
0.300
0.200
0.400
0.500
0.198
0.200
0.500
0.200
0.302
0.298
0.602
0.300
0.200
0.200
0.200
0.398
0.200
0.302
0.398
0.502
0.298
0.200
0.402
0.600
0.198
0.402
0.300
0.200
0.600
0.300
0.700
0.200
0.300
0.200
0.298
0.202
0.298
0.400
0.202
0.500
0.300
0.398
0.202
0.400
0.500
0.598
0.302
0.400
0.200
0.300
0.400
0.398
0.208
0.294
0.400
0.200
0.200
0.300
0.300
0.198
0.202
0.300
0.300
0.198
0.302
0.300
0.200
0.200
0.800
0.600
0.400
0.500
0.200
0.398
0.302
0.300
0.300
0.198
0.402
0.400
0.500
0.500
0.200
0.200
0.698
0.202
0.400
0.300
0.200
0.500
0.300
0.200
0.400
0.200
0.200
0.300
0.400
0.400
0.200
0.300
0.498
0.402
0.300
0.298
0.302
0.600
0.300
0.200
0.500
0.400
0.600
0.200
0.200
0.200
0.198
0.300
0.202
0.300
0.400
0.200
0.700
0.500
0.200
0.200
0.200
0.198
0.702
0.198
0.602
0.200
0.300
0.400
0.300
0.300
0.300
0.300
0.400
0.200
1.200
0.200
0.200
0.200
0.200
0.198
0.200
0.302
0.298
0.502
0.500
0.200
0.200
0.200
0.800
0.800
0.400
0.200
0.300
0.400
0.500
0.600
0.300
0.400
0.300
0.200
0.400
0.500
0.400
0.200
0.300
0.400
0.200
0.300
0.600
0.300
0.800
0.200
0.200
0.300
0.198
0.202
0.300
0.200
0.200
0.200
0.300
0.200
0.200
0.200
0.400
0.200
0.198
0.602
0.300
0.300
0.200
0.200
0.200
0.300
0.500
0.200
0.400
0.400
1.100
0.200
0.200
0.300
0.298
0.502
0.200
0.200
0.200
0.200
0.200
0.400
0.200
0.200
0.200
0.400
0.200
0.200
0.698
0.202
0.210
0.490
0.200
0.206
0.294
0.300
0.200
0.300
0.200
0.300
0.400
0.200
0.498
0.702
0.298
0.602
0.300
0.300
0.300
0.400
0.200
0.200
0.200
0.498
0.302
0.400
0.298
0.202
0.700
0.200
0.400
0.400
0.200
0.500
0.300
0.600
0.200
0.300
0.700
0.298
0.402
0.200
0.200
0.200
0.200
0.300
0.200
0.400
0.300
0.200
0.398
0.302
0.200
0.400
0.200
0.200
0.206
0.294
0.300
0.400
0.200
0.400
0.300
0.200
0.200
0.300
0.300
0.200
0.600
0.200
0.300
0.900
0.500
0.400
0.400
0.500
0.500
0.200
0.200
0.600
0.400
0.300
0.200
0.300
0.500
0.200
0.200
0.300
0.400
0.200
0.900
0.400
0.300
0.200
0.600
0.300
0.400
0.500
0.400
0.500
0.500
0.200
0.200
0.600
0.300
0.300
0.400
0.200
0.300
0.500
0.200
0.200
0.500
0.200
0.200
0.600
0.300
0.400
0.300
0.300
0.300
0.200
0.298
0.602
0.300
0.200
0.400
0.400
0.200
0.200
0.200
0.400
0.200
0.200
0.400
0.200
0.300
0.300
0.198
0.300
0.202
0.500
0.200
0.200
0.200
0.200
0.200
0.200
0.600
0.400
0.300
0.500
0.298
0.202
0.400
0.398
0.202
0.300
0.400
0.300
0.200
0.400
0.500
0.400
0.400
0.200
0.300
0.398
0.202
0.300
0.398
0.202
0.398
0.400
0.400
0.602
0.198
0.602
0.298
0.302
0.300
0.300
0.200
0.400
0.498
0.402
0.500
0.200
0.200
0.300
0.300
0.200
0.200
0.600
0.200
0.800
0.200
0.198
0.602
0.400
0.200
0.200
0.200
0.800
0.400
0.500
0.900
0.300
0.198
0.402
0.200
0.200
0.204
0.296
0.500
0.400
0.500
0.400
0.800
0.300
0.200
0.400
0.400
0.300
0.200
0.600
0.200
0.200
0.200
0.200
0.200
0.200
0.300
0.600
0.200
0.400
0.200
0.200
0.500
0.200
0.200
0.200
0.200
0.200
0.200
0.400
0.500
0.600
0.200
0.200
0.400
0.200
0.200
0.900
0.300
0.500
0.200
0.200
0.206
0.394
0.400
0.200
0.200
0.200
0.300
0.200
0.200
0.200
0.498
0.302
0.600
0.200
0.200
0.400
0.200
0.200
0.400
0.300
0.700
0.200
0.400
0.200
0.300
0.400
0.200
0.300
0.498
0.402
0.200
0.398
0.502
0.400
0.200
0.200
0.200
0.400
0.200
0.200
0.400
0.298
0.202
0.700
0.200
0.400
0.200
0.200
0.200
0.300
0.200
0.300
0.200
0.900
0.300
0.200
0.200
0.298
0.202
0.200
0.200
0.300
0.200
0.400
0.498
0.402
0.500
0.200
0.200
0.400
0.200
0.200
0.600
0.200
0.202
0.798
0.700
0.200
0.600
0.300
0.400
0.600
0.200
0.200
0.200
0.200
0.200
0.200
0.200
0.400
0.400
0.200
0.200
0.200
0.400
0.200
0.200
0.400
0.200
0.200
0.600
0.400
0.600
0.400
0.600
0.198
0.202
0.300
0.300
0.300
0.500
0.200
0.400
0.200
0.300
0.500
0.400
0.500
0.400
0.200
0.400
0.300
0.400
0.200
0.300
0.900
0.900
0.400
0.200
0.300
0.400
0.200
0.300
0.700
0.200
0.900
0.500
0.200
0.200
0.400
0.200
0.300
0.400
0.200
0.300
0.400
0.200
0.200
0.500
0.200
0.300
0.800
0.200
0.300
0.200
0.200
0.200
0.400
0.200
0.200
0.400
0.700
0.700
0.298
0.202
0.200
0.200
0.300
0.198
0.302
0.500
0.200
0.200
0.302
0.298
0.200
0.200
0.600
0.200
0.200
0.400
0.200
0.200
0.214
0.586
0.200
0.300
0.300
0.200
0.200
0.200
0.600
0.800
0.600
0.200
0.200
0.400
0.200
0.200
0.206
0.292
0.402
0.500
0.200
0.200
0.400
0.200
0.200
0.200
0.400
0.200
0.200
0.400
0.200
0.200
0.200
0.500
0.300
0.400
0.200
0.500
0.200
0.200
0.200
0.398
0.602
0.300
0.200
0.200
0.200
0.400
0.198
0.302
0.500
0.200
0.200
0.400
0.200
0.300
0.400
0.300
0.200
0.400
0.200
0.298
0.302
0.300
0.300
0.200
0.600
0.300
0.400
0.200
0.200
0.206
0.294
0.300
0.200
0.400
0.300
0.300
0.198
0.402
0.200
0.200
0.200
0.200
0.400
0.200
0.300
0.400
0.200
0.300
0.500
0.200
0.200
0.400
0.200
0.300
0.400
0.200
0.300
0.700
0.200
0.400
0.200
0.300
0.700
0.200
0.700
0.200
0.400
0.200
0.300
0.700
0.200
0.400
0.200
0.200
0.200
0.300
0.500
0.400
0.400
0.200
0.300
0.500
0.400
0.500
0.600
0.200
0.400
0.600
0.400
0.200
0.300
0.500
0.200
0.200
0.600
0.200
0.800
0.200
0.600
0.200
0.200
0.200
0.600
0.300
0.800
0.500
0.200
0.298
0.602
0.300
0.600
0.400
0.200
0.200
0.200
0.400
0.200
0.200
0.700
0.200
0.500
0.298
0.202
0.400
0.398
0.502
0.400
0.500
0.600
0.200
0.200
0.300
0.298
0.302
0.300
0.300
0.200
0.200
0.200
0.400
0.200
0.200
0.600
0.400
0.300
0.300
0.200
0.200
0.300
0.300
0.200
0.600
0.200
0.200
0.300
0.300
0.200
1.100
0.500
0.200
0.298
0.402
0.200
0.300
0.200
0.400
0.400
0.200
0.300
0.500
0.200
0.200
0.600
0.300
0.300
0.200
0.298
0.202
0.500
0.298
0.502
0.200
0.198
0.202
0.502
0.398
0.400
0.300
0.200
0.400
0.400
0.300
0.200
0.400
0.300
0.200
0.400
0.400
0.400
0.400
0.200
0.300
0.500
0.400
0.400
0.200
0.200
0.200
0.300
0.500
0.400
0.200
0.300
0.600
0.300
0.300
0.200
0.400
0.400
0.500
0.500
0.200
0.200
0.400
0.500
0.600
0.300
0.900
0.400
0.400
0.200
0.300
0.500
0.700
0.700
0.200
0.400
0.200
0.300
0.498
0.202
0.200
0.500
0.200
0.400
0.400
0.200
0.300
0.500
0.200
0.200
0.600
0.200
0.200
0.300
0.300
0.200
0.500
0.300
0.200
0.800
0.300
0.200
0.200
0.400
0.300
0.400
0.298
0.202
0.300
0.200
0.200
0.200
0.400
0.400
0.200
0.300
0.500
0.400
0.600
0.200
0.200
0.300
0.300
0.202
0.398
0.400
0.500
0.200
0.200
0.500
0.200
0.200
0.400
0.200
0.300
0.398
0.602
0.398
0.202
0.300
0.400
0.200
0.300
0.598
0.302
0.600
0.200
0.200
0.200
0.200
0.200
0.200
0.600
0.200
0.200
0.200
0.200
0.200
0.200
0.500
0.600
0.300
0.200
0.200
0.400
0.300
0.200
0.500
0.200
0.200
0.300
0.300
0.300
0.200
0.200
0.300
0.200
0.600
0.200
0.400
0.400
0.200
0.400
0.300
0.200
0.400
0.400
0.300
0.400
0.200
0.900
0.400
0.200
0.300
0.200
0.700
0.202
0.298
0.200
0.200
0.204
0.296
0.200
0.300
0.600
0.200
0.206
0.494
0.200
0.700
0.200
0.300
0.200
0.200
0.200
0.400
0.300
0.200
0.500
0.400
0.400
0.200
0.200
0.200
0.298
0.502
0.400
0.200
0.300
0.500
0.200
0.200
0.600
0.200
0.200
0.600
0.200
0.400
0.200
0.200
0.200
0.800
0.300
0.800
0.200
0.500
0.200
0.700
0.200
0.400
0.200
0.200
0.500
0.300
0.200
0.398
0.302
0.200
0.400
0.200
0.200
0.400
0.200
0.200
0.500
0.300
0.200
0.600
0.200
0.400
0.300
0.300
0.400
0.400
0.298
0.202
0.400
0.398
0.202
0.300
0.400
0.200
0.300
0.500
0.200
0.200
0.300
0.300
0.200
0.200
0.600
0.200
0.400
0.200
0.200
0.200
0.200
0.300
0.300
0.500
0.200
0.300
0.200
0.400
0.200
0.298
0.602
0.284
0.616
0.300
0.400
0.200
0.500
0.198
0.302
0.300
0.200
0.200
0.200
0.300
0.200
0.300
0.600
0.298
0.702
0.198
0.202
0.500
0.200
0.300
0.400
0.200
0.300
0.600
0.400
0.200
0.200
0.200
0.200
0.300
0.300
0.400
0.500
0.500
0.200
0.200
0.300
0.400
0.200
0.300
0.500
0.200
0.300
0.500
0.600
0.300
0.300
0.200
0.200
0.200
0.500
0.200
0.200
0.300
0.300
0.300
0.400
0.300
0.200
0.400
0.400
0.200
0.300
0.500
0.400
0.500
0.400
0.400
0.200
0.300
0.200
0.298
0.402
0.300
0.200
0.500
0.200
0.398
0.402
0.300
0.298
0.402
0.200
0.300
0.200
0.400
0.400
0.300
0.200
0.500
0.200
0.200
0.400
0.200
0.300
0.500
0.200
0.200
0.400
0.400
0.200
0.600
0.200
0.300
0.200
0.200
0.400
0.200
0.198
0.200
0.202
0.198
0.302
0.400
0.298
0.204
0.298
0.498
0.402
0.500
0.400
0.500
0.400
0.300
0.400
0.200
0.800
0.200
0.200
0.200
0.400
0.600
0.400
0.200
0.200
0.400
0.298
0.302
0.200
0.200
0.200
0.198
0.202
0.200
0.200
0.298
0.202
0.200
0.300
0.298
0.302
0.300
0.300
0.200
0.200
0.300
0.300
0.200
0.400
0.498
0.302
0.300
0.300
0.600
0.400
0.200
0.300
0.300
0.400
0.200
0.400
0.500
0.400
0.200
0.300
0.600
0.300
0.600
0.200
0.300
0.600
0.200
0.200
0.200
0.200
0.400
0.200
0.198
0.200
0.402
0.198
0.200
0.502
0.298
0.602
0.600
0.200
0.300
0.200
0.400
0.400
0.200
0.300
0.500
0.200
0.200
0.500
0.200
0.200
0.400
0.200
0.200
0.200
0.300
0.200
0.300
0.600
0.300
0.800
0.500
0.400
0.400
0.198
0.302
0.308
0.292
0.400
0.400
0.200
0.200
0.200
0.400
0.200
0.200
0.300
0.300
0.200
0.800
0.206
0.394
0.200
0.200
0.400
0.200
0.300
0.500
0.200
0.400
0.200
0.300
0.300
0.298
0.602
0.300
0.200
0.400
0.400
0.200
0.200
0.200
0.400
0.198
0.202
0.300
0.300
0.300
0.700
0.200
0.500
0.300
0.200
0.200
0.200
0.198
0.200
1.002
0.300
0.500
0.298
0.202
0.400
0.300
0.200
0.200
0.200
0.400
0.200
0.300
0.500
0.200
0.200
0.600
0.300
0.500
0.200
0.200
0.500
0.398
0.402
0.300
0.200
0.400
0.198
0.402
0.400
0.300
0.398
0.402
0.200
0.398
0.402
0.200
0.300
0.198
0.200
0.202
0.498
0.402
0.298
0.200
0.200
0.202
0.698
0.202
0.400
0.200
0.198
0.402
0.200
0.200
0.300
0.400
0.200
0.398
0.200
0.302
0.200
0.600
0.200
0.400
0.200
0.300
0.300
0.200
0.500
0.900
0.400
0.200
0.300
0.700
0.200
0.500
0.198
0.202
0.398
0.402
0.500
0.200
0.300
0.200
0.198
0.200
0.302
0.800
0.398
0.602
0.200
0.198
0.402
0.400
0.200
0.300
0.600
0.300
0.298
0.200
0.300
0.202
0.300
0.398
0.202
0.300
0.400
0.200
0.200
0.300
0.298
0.702
0.300
0.300
0.500
0.298
0.602
0.300
0.298
0.200
0.202
0.500
0.200
0.200
0.204
0.294
0.302
0.200
0.400
0.300
0.700
0.198
0.300
0.200
0.202
0.400
0.400
0.298
0.202
0.800
0.204
0.396
0.400
0.700
0.300
0.198
0.200
0.202
0.400
0.400
0.200
0.400
0.200
0.200
0.600
0.300
0.300
0.200
0.200
0.198
0.400
0.402
0.200
0.300
0.198
0.300
0.502
0.298
0.202
0.198
0.200
0.200
0.202
0.298
0.402
0.200
0.300
0.198
0.202
0.300
0.298
0.200
0.402
0.200
0.198
0.200
0.302
0.298
0.300
0.302
0.200
0.400
0.198
0.302
0.598
0.302
0.600
0.300
0.398
0.302
0.500
0.300
0.298
0.302
0.400
0.398
0.402
0.298
0.302
0.200
0.400
0.500
0.398
0.200
0.402
0.598
0.302
0.398
0.502
0.600
0.200
0.298
0.702
0.398
0.200
0.302
0.198
0.200
0.502
0.398
0.502
0.398
0.200
0.302
0.298
0.200
0.402
0.400
0.500
0.198
0.202
0.398
0.200
0.302
0.700
0.200
0.400
0.400
0.200
0.200
0.200
0.200
0.200
0.500
0.398
0.200
0.302
0.298
0.300
0.200
0.400
0.200
0.402
0.498
0.200
0.202
0.298
0.300
0.302
0.398
0.300
0.202
0.398
0.400
0.400
0.300
0.300
0.300
0.300
0.302
0.298
0.800
0.702
0.198
0.200
0.300
0.202
0.398
0.202
0.300
0.498
0.402
0.298
0.202
0.400
0.500
0.400
0.198
0.302
0.400
0.398
0.500
0.402
0.198
0.302
0.198
0.500
0.400
0.200
0.502
0.298
0.602
0.298
0.200
0.402
0.400
0.500
0.298
0.300
0.302
0.298
0.400
0.202
0.298
0.200
0.300
0.700
0.300
0.500
0.200
0.202
0.298
0.300
0.302
0.198
0.400
0.302
0.298
0.602
0.298
0.200
0.200
0.202
0.498
0.200
0.202
0.198
0.200
0.200
0.602
0.200
0.300
0.300
0.400
0.500
0.200
0.200
0.500
0.200
0.200
0.598
0.300
0.600
0.300
0.800
0.402
0.900
0.900
0.198
0.200
0.200
0.302
0.398
0.200
0.302
0.498
0.200
0.202
0.298
0.300
0.302
0.298
0.200
0.402
0.298
0.602
0.598
0.302
0.198
0.702
0.398
0.300
0.202
0.598
0.302
0.198
0.702
0.298
0.200
0.200
0.500
0.400
0.600
0.302
0.598
0.302
0.598
0.200
0.302
0.198
0.200
0.300
0.400
0.200
0.502
0.298
0.602
0.298
0.200
0.402
0.398
0.200
0.302
0.298
0.300
0.302
0.300
0.298
0.200
0.600
0.300
0.902
1.000
0.198
0.200
0.200
0.500
0.702
0.298
0.200
0.402
0.398
0.200
0.302
0.498
0.300
0.400
0.300
0.200
0.500
0.300
0.208
0.792
0.600
0.300
0.500
0.200
0.200
0.400
0.800
0.300
0.402
0.298
0.602
0.398
0.200
0.302
0.498
0.200
0.202
0.598
0.302
0.298
0.400
0.202
0.298
0.200
0.300
0.500
0.200
0.200
0.600
0.402
0.206
0.292
0.402
0.198
0.300
0.402
0.298
0.602
0.198
0.302
0.200
0.400
0.298
0.302
0.298
0.300
0.302
0.298
0.300
0.302
0.398
0.200
0.302
0.900
0.200
0.198
0.200
0.302
0.200
0.700
0.202
0.698
0.204
0.696
0.206
0.294
0.200
0.200
0.204
0.294
0.200
0.202
0.800
0.400
0.200
0.200
0.200
0.198
0.200
0.502
0.300
0.200
0.400
0.198
0.500
0.202
0.298
0.602
0.200
0.700
0.298
0.602
0.300
0.198
0.402
0.400
0.198
0.302
0.298
0.300
0.302
0.600
0.198
0.400
0.200
0.300
0.700
0.200
0.302
0.498
0.202
0.200
0.398
0.500
0.400
0.302
0.200
0.598
0.400
0.200
0.402
0.498
0.402
0.298
0.200
0.200
0.202
0.298
0.400
0.202
0.298
0.500
0.500
0.500
0.200
0.400
0.302
0.198
0.300
0.600
0.702
0.298
0.200
0.200
0.202
0.398
0.502
0.498
0.402
0.298
0.300
0.302
0.198
0.500
0.202
0.400
0.398
0.402
0.498
0.400
0.602
0.298
0.800
0.208
0.494
0.298
0.602
0.398
0.200
0.302
0.398
0.200
0.302
0.598
0.302
0.398
0.300
0.202
0.298
0.200
0.300
0.700
0.402
0.300
0.300
0.298
0.400
0.402
0.398
0.502
0.200
0.300
0.200
0.200
0.298
0.200
0.200
0.202
0.900
0.298
0.200
0.200
0.202
0.500
0.300
0.498
0.300
0.202
0.198
0.200
0.200
0.302
0.400
0.500
0.298
0.300
0.302
0.298
0.202
0.400
0.400
0.500
0.400
0.500
0.400
0.500
0.400
0.500
0.298
0.300
0.302
0.298
0.400
0.202
0.298
0.500
0.500
0.400
0.300
0.200
0.200
0.302
0.198
0.900
0.200
0.502
0.298
0.602
0.398
0.200
0.302
0.498
0.402
0.598
0.302
0.298
0.300
0.302
0.298
0.200
0.300
0.702
0.198
0.600
0.402
0.498
0.600
0.300
0.402
0.298
0.202
0.400
0.398
0.206
0.296
0.398
0.200
0.302
0.598
0.302
0.298
0.300
0.302
0.498
0.300
0.900
0.400
0.200
0.200
0.202
0.198
0.200
0.200
0.500
0.400
0.302
0.298
0.200
0.402
0.398
0.200
0.302
0.398
0.200
0.302
0.298
0.300
0.302
0.398
0.300
0.202
0.498
0.300
0.700
0.300
0.300
0.300
0.400
0.300
0.202
0.498
0.402
0.400
0.198
0.602
0.198
0.302
0.200
0.400
0.298
0.302
0.398
0.200
0.302
0.598
0.302
0.598
0.302
0.298
0.200
0.402
0.298
0.200
0.200
0.202
0.398
0.402
1.000
0.500
0.400
0.300
0.198
0.200
0.202
0.498
0.200
0.202
0.598
0.302
0.200
0.398
0.200
0.500
0.200
0.202
0.600
0.300
0.398
0.200
0.302
0.700
0.200
0.900
0.398
0.302
0.302
0.296
0.302
0.200
0.498
0.200
0.202
0.400
0.200
0.300
0.400
0.300
0.200
0.400
0.200
0.298
0.400
0.300
0.202
0.298
0.302
0.198
0.300
0.200
0.200
0.600
0.200
0.200
0.302
0.298
0.400
0.202
0.298
0.200
0.200
0.202
0.498
0.402
0.298
0.200
0.200
0.202
0.698
0.202
0.500
0.198
0.202
0.298
0.200
0.302
1.000
0.600
0.200
0.298
0.200
0.200
0.302
0.298
0.602
0.398
0.502
0.398
0.200
0.302
0.500
0.198
0.202
0.398
0.200
0.302
0.500
0.200
0.200
0.200
0.600
1.000
0.200
0.200
0.198
0.500
0.702
0.298
0.602
0.298
0.200
0.402
0.498
0.402
0.298
0.200
0.200
0.202
0.398
0.300
0.202
0.600
0.198
0.402
0.198
0.200
0.302
0.200
0.200
0.200
0.800
0.200
0.300
0.298
0.302
0.300
0.600
0.200
0.700
0.200
0.398
0.302
0.200
0.400
0.200
0.200
0.600
0.200
0.398
0.200
0.402
0.298
0.200
0.402
0.298
0.300
0.302
0.900
0.300
0.400
0.200
0.298
0.300
0.302
0.398
0.200
0.302
0.400
0.200
0.200
0.398
0.502
0.400
0.198
0.202
0.200
0.698
0.202
0.200
0.298
0.202
0.200
0.198
0.200
0.200
0.200
0.400
0.602
0.200
0.500
0.398
0.402
0.300
0.200
0.700
0.200
0.400
0.200
0.498
0.200
0.302
0.298
0.300
0.302
0.600
0.198
0.802
0.200
0.300
0.498
1.002
0.198
0.200
0.200
0.500
0.200
0.502
0.298
0.302
0.200
0.200
0.200
0.198
0.200
0.202
0.498
0.402
0.498
0.200
0.202
0.198
0.200
0.300
0.202
0.200
0.198
0.300
0.202
0.298
0.500
1.002
0.200
0.198
0.200
0.500
0.200
0.200
0.302
0.298
0.502
0.200
0.298
0.202
0.200
0.400
0.400
0.200
0.300
0.398
0.202
0.300
0.398
0.202
0.300
0.400
0.200
0.198
0.200
0.402
0.498
0.200
0.302
0.198
0.602
0.298
0.200
0.502
0.298
0.502
0.300
0.300
0.200
0.400
0.398
0.202
0.298
0.602
0.498
0.402
0.298
0.200
0.402
0.298
0.200
0.402
0.700
0.200
0.198
0.200
0.200
0.302
0.298
0.602
0.500
0.400
0.500
0.400
0.198
0.300
0.402
0.298
0.202
0.400
0.500
0.400
0.298
0.802
0.198
0.200
0.302
0.398
0.502
0.298
0.200
0.402
0.198
0.600
0.400
0.602
0.398
0.202
0.300
0.398
0.200
0.302
0.498
0.200
0.202
0.298
0.400
0.202
0.298
0.200
0.300
0.500
0.500
0.300
0.602
0.198
0.400
0.500
0.400
0.302
0.298
0.300
0.700
0.202
0.498
0.202
0.200
0.598
0.300
0.302
0.400
0.298
0.202
0.700
0.200
0.400
0.598
0.200
0.700
0.402
0.198
0.200
0.200
0.702
0.298
0.302
0.200
0.200
0.200
0.198
0.300
0.500
0.200
0.200
0.202
0.400
0.198
0.202
0.200
0.200
0.200
0.200
0.300
0.200
0.300
0.200
0.500
0.300
0.398
0.200
0.402
0.700
0.398
0.300
0.202
0.200
0.298
0.502
0.400
0.200
0.200
0.200
0.400
0.198
0.302
0.598
0.202
0.500
0.298
0.602
0.200
0.204
0.396
0.200
0.200
0.500
0.400
0.500
0.500
0.600
0.200
0.200
0.200
0.300
0.300
0.400
0.200
0.300
0.900
0.300
0.200
0.198
0.302
0.700
0.200
0.300
0.200
0.198
0.202
0.400
0.400
0.900
0.400
0.200
0.200
0.200
0.200
0.200
0.400
0.300
0.600
0.900
0.400
0.200
0.300
0.400
0.200
0.300
0.600
0.300
0.400
0.398
0.208
0.294
0.400
0.206
0.294
0.200
0.300
0.400
0.200
0.400
0.200
0.300
0.300
0.298
0.602
0.300
0.200
0.200
0.200
0.200
0.198
0.200
0.302
0.500
0.198
0.202
0.400
0.200
0.198
0.202
0.400
0.200
0.198
0.400
0.500
0.502
0.398
0.400
0.200
0.402
0.198
0.500
0.400
0.502
0.200
0.200
0.198
0.802
0.200
0.198
0.202
0.400
0.198
0.302
0.500
0.198
0.202
0.400
0.200
0.300
0.400
0.398
0.902
0.400
0.200
0.200
0.200
0.800
0.298
0.202
0.200
0.300
0.298
0.202
0.300
0.398
0.200
0.402
0.400
0.400
0.400
0.298
0.202
0.400
0.300
0.200
0.400
0.200
0.200
0.200
0.200
0.200
0.400
0.600
0.400
0.200
0.500
0.500
0.200
0.200
0.200
0.398
0.300
0.202
0.198
0.200
0.402
0.300
0.500
0.400
0.500
0.400
0.200
0.200
0.200
0.300
0.198
0.200
0.202
0.200
0.398
0.302
0.200
0.400
0.200
0.300
0.600
0.300
0.400
0.200
0.400
0.200
0.300
0.500
0.200
0.200
0.400
0.500
0.400
0.200
0.300
0.398
0.400
0.202
0.800
0.400
0.300
0.200
0.600
0.300
0.900
0.300
0.200
0.200
0.198
0.400
0.302
0.200
0.200
0.200
0.198
0.302
0.300
0.298
0.302
0.600
0.300
0.400
0.300
0.200
0.400
0.400
0.200
0.300
0.500
0.400
0.600
0.300
0.500
0.298
0.302
0.200
0.200
0.200
0.200
0.200
0.200
0.400
0.198
0.302
0.598
0.302
0.600
0.200
0.200
0.400
0.200
0.200
0.600
0.200
0.200
0.198
0.402
0.200
0.500
0.200
0.300
0.200
0.300
0.200
0.398
0.202
0.400
0.300
0.200
0.200
0.200
0.200
0.298
0.402
0.498
0.402
0.700
0.200
0.300
0.200
0.398
0.502
0.398
0.502
0.400
0.500
0.500
0.300
0.300
0.200
0.298
0.602
0.398
0.502
0.200
0.200
0.200
0.200
0.200
0.400
0.200
0.200
0.600
0.200
0.200
0.300
0.200
0.300
0.400
0.200
0.298
0.602
0.200
0.300
0.200
0.400
0.400
0.200
0.400
0.400
0.300
0.200
0.300
0.300
0.200
0.200
0.300
0.200
0.300
0.600
0.400
0.300
0.200
0.400
0.200
0.300
0.400
0.484
0.416
0.300
0.500
0.300
0.300
0.300
0.400
0.200
0.400
0.200
0.300
0.400
0.500
0.400
0.300
0.200
0.400
0.400
0.300
0.200
0.300
0.200
0.300
0.700
0.200
0.798
0.202
0.300
0.400
0.200
0.600
0.200
1.098
0.202
0.200
0.200
0.398
0.202
0.400
0.300
0.200
0.400
0.400
0.200
0.200
0.200
0.400
0.200
0.200
0.400
0.200
0.202
0.398
0.400
0.200
0.400
0.300
0.300
0.300
0.300
0.900
0.398
0.202
0.300
0.498
0.202
0.400
0.300
0.200
0.200
0.200
0.400
0.200
0.300
0.500
0.200
0.200
0.400
0.200
0.200
0.200
0.600
0.200
0.500
0.300
0.200
0.400
0.400
0.400
0.698
0.202
0.500
0.298
0.202
0.200
0.200
0.300
0.200
0.200
0.200
0.400
0.200
0.200
0.200
0.400
0.200
0.200
0.600
0.200
0.200
0.400
0.200
0.202
0.498
0.300
0.400
0.200
0.300
0.500
0.400
0.400
0.200
0.200
0.200
0.400
0.500
0.500
0.400
0.300
0.300
0.300
0.300
0.400
0.200
0.200
0.400
0.200
0.500
0.200
0.200
0.400
0.200
0.300
0.600
0.300
0.600
0.300
0.900
0.600
0.300
0.500
0.200
0.200
0.600
0.300
0.500
0.200
0.200
0.400
0.200
0.200
0.200
0.600
0.200
0.202
0.698
0.204
0.296
0.400
0.206
0.394
0.200
0.200
0.500
0.200
0.200
0.300
0.500
0.398
0.302
0.200
0.400
0.500
0.206
0.294
0.200
0.200
0.206
0.394
0.200
0.200
0.400
0.200
0.200
0.500
0.300
0.200
0.600
0.200
0.300
0.200
0.200
0.300
0.200
0.400
0.200
0.298
0.602
0.300
0.200
0.200
0.200
0.200
0.298
0.202
0.200
0.300
0.200
0.198
0.202
0.600
0.200
0.200
0.300
0.300
0.200
0.800
0.200
0.400
0.400
0.400
0.300
0.398
0.402
0.300
0.200
0.700
0.200
0.500
0.200
0.200
0.400
0.300
0.200
0.398
0.302
0.600
0.200
0.200
0.300
0.300
0.200
0.400
0.200
0.200
0.200
0.400
0.400
0.400
0.200
0.200
0.200
0.200
0.500
0.398
0.202
0.400
0.398
0.402
0.200
0.300
0.200
0.200
0.200
0.400
0.200
0.200
0.400
0.200
0.300
0.400
0.200
0.300
0.300
0.400
0.198
0.602
0.200
0.300
0.200
0.300
0.200
0.300
0.400
0.200
0.300
0.400
0.200
0.300
0.600
0.300
0.400
0.200
0.500
0.400
0.500
0.200
0.200
0.600
0.200
0.200
0.300
0.200
0.198
0.202
0.600
0.200
0.600
0.300
0.500
0.400
0.400
0.200
0.300
0.900
0.400
0.500
0.500
0.200
0.200
0.400
0.200
0.300
0.300
0.200
0.200
0.200
0.400
0.400
0.200
0.300
0.400
0.200
0.300
0.500
0.400
0.698
0.202
0.500
0.298
0.208
0.394
0.300
0.198
0.202
0.200
0.400
0.200
0.300
0.300
0.200
0.200
0.200
0.400
0.200
0.198
0.202
0.300
0.300
0.200
0.800
0.200
0.300
0.500
0.208
0.792
0.200
0.400
0.200
0.298
0.302
0.300
0.300
0.200
0.400
0.400
0.200
0.300
0.500
0.200
0.200
0.600
0.200
0.200
0.300
0.300
0.200
0.400
0.200
0.200
0.200
0.300
0.300
0.200
0.400
0.200
0.498
0.302
0.400
0.298
0.202
0.400
0.300
0.200
0.400
0.400
0.206
0.294
0.500
0.400
0.500
0.400
0.400
0.300
0.200
0.600
0.200
0.200
0.400
0.400
0.400
0.400
0.200
0.200
0.300
0.300
0.400
0.500
0.500
0.300
0.200
0.200
0.300
0.300
0.300
0.500
0.600
0.200
0.200
0.400
0.300
0.200
0.300
0.300
0.200
0.300
0.400
0.200
0.700
0.200
0.400
0.300
0.500
0.200
0.200
0.600
0.300
0.600
0.300
0.500
0.400
0.200
0.600
0.200
0.200
0.400
0.400
0.400
0.200
0.300
0.700
0.200
0.400
0.500
0.400
0.300
0.200
0.400
0.200
0.200
0.200
0.300
0.500
0.400
0.200
0.300
0.500
0.200
0.200
0.600
0.200
0.200
0.200
0.200
0.200
0.200
0.400
0.400
0.200
0.300
0.200
0.300
0.800
0.400
0.200
0.300
0.398
0.502
0.400
0.200
0.300
0.500
0.200
0.300
0.500
0.200
0.200
0.400
0.200
0.200
0.200
0.300
0.300
0.200
0.400
0.400
0.200
0.800
0.300
0.200
0.200
0.300
0.200
0.200
0.400
0.298
0.402
0.200
0.398
0.502
0.400
0.200
0.300
0.500
0.200
0.200
0.600
0.200
0.600
0.200
0.200
0.500
0.300
0.200
0.300
0.500
0.600
0.500
0.200
0.200
0.300
0.298
0.202
0.400
0.300
0.200
0.200
0.200
0.400
0.500
0.500
0.200
0.200
0.600
0.300
0.500
0.198
0.202
0.500
0.200
0.300
0.400
0.200
0.198
0.402
0.400
0.400
0.300
0.300
0.500
0.300
0.200
0.300
0.400
0.200
0.500
0.300
0.500
0.400
0.400
0.500
0.400
0.200
0.200
0.200
0.300
0.400
0.200
0.600
0.200
0.500
0.200
0.200
0.500
0.400
0.300
0.600
0.300
0.400
0.200
0.400
0.300
0.200
0.202
0.298
0.200
0.300
0.500
0.300
0.206
0.294
0.200
0.200
0.206
0.594
0.200
0.500
0.200
0.200
0.300
0.500
1.100
0.300
0.400
0.298
0.602
0.300
0.200
0.200
0.200
0.400
0.200
0.300
0.300
0.298
0.302
0.600
0.200
0.200
0.400
0.200
0.200
0.500
0.300
0.200
0.500
0.300
0.400
0.200
0.498
0.202
0.200
0.300
0.200
0.400
0.300
0.200
0.600
0.200
0.206
0.294
0.300
0.200
0.398
0.202
0.300
0.400
0.300
0.700
0.200
0.500
0.300
0.200
0.300
0.200
0.300
0.600
0.498
0.302
0.200
0.200
0.298
0.602
0.300
0.200
0.200
0.200
0.400
0.200
0.300
0.500
0.200
0.200
0.300
0.300
0.200
0.200
0.200
0.200
0.200
0.200
0.500
0.300
0.200
0.200
0.200
0.400
0.700
0.300
0.200
0.400
0.200
0.298
0.206
0.396
0.500
0.400
0.300
0.300
0.300
0.300
0.400
0.200
0.300
0.500
0.400
0.500
0.400
0.500
0.400
0.500
0.400
0.500
0.400
0.400
0.200
0.300
0.200
0.300
0.400
0.200
0.300
0.500
0.400
0.400
0.200
0.300
0.900
0.400
0.300
0.200
0.600
0.300
0.900
0.400
0.500
0.400
0.300
0.200
0.400
0.500
0.400
0.500
0.400
0.200
0.300
0.300
0.200
0.400
0.500
0.400
0.500
0.400
0.500
0.398
0.502
0.400
0.700
0.400
0.400
0.200
0.398
0.202
0.400
0.300
0.200
0.400
0.400
0.200
0.200
0.200
0.400
0.200
0.200
0.400
0.200
0.200
0.200
0.600
0.200
0.800
0.200
0.400
0.200
0.200
0.300
0.300
0.500
0.300
0.400
0.298
0.402
0.200
0.300
0.200
0.400
0.400
0.200
0.400
0.400
0.500
0.300
0.200
0.400
0.300
0.200
0.400
0.300
0.400
0.200
0.300
0.300
0.200
0.600
0.500
0.300
0.400
0.298
0.202
0.400
0.300
0.200
0.200
0.200
0.400
0.200
0.300
0.500
0.200
0.200
0.600
0.200
0.200
0.300
0.200
0.300
0.300
0.300
0.298
0.602
0.200
0.300
0.300
0.300
0.400
0.600
0.400
0.300
0.600
0.300
0.600
0.300
0.900
0.700
0.200
0.600
0.200
0.300
0.800
0.200
0.200
0.400
0.500
0.200
0.200
0.900
0.600
0.500
0.400
0.300
0.200
0.400
0.200
0.300
0.500
0.200
0.200
0.500
0.400
0.300
0.300
0.300
0.800
0.200
0.300
0.200
0.200
0.200
0.400
0.200
0.200
1.000
0.200
0.200
0.400
0.298
0.402
0.200
0.300
0.200
0.300
0.200
0.300
0.200
0.300
0.500
0.200
0.200
0.600
0.200
0.800
0.204
0.496
0.300
0.400
0.200
0.300
1.200
0.400
0.200
0.398
0.202
0.200
0.200
0.300
0.200
0.200
0.200
0.400
0.200
0.300
0.500
0.200
0.200
0.600
0.200
0.200
0.600
0.200
0.600
0.200
0.200
0.600
0.200
0.700
0.400
0.400
0.300
0.298
0.302
0.300
0.300
0.200
0.200
0.200
0.400
0.200
0.300
0.500
0.400
0.400
0.200
0.300
0.700
0.200
0.500
0.300
0.206
0.294
0.200
0.300
0.500
0.500
0.800
0.400
0.200
0.200
0.200
0.400
0.400
0.300
0.300
0.300
0.300
0.500
0.400
0.400
0.200
0.700
0.200
0.800
0.400
0.200
0.300
0.700
0.200
0.500
0.200
0.200
0.400
0.200
0.300
0.400
0.300
0.200
0.500
0.400
0.500
0.200
0.200
0.200
0.500
0.200
0.200
0.400
0.200
0.300
0.700
0.200
0.400
0.300
0.400
0.500
0.900
0.900
0.400
0.200
0.300
0.400
0.200
0.300
0.208
0.292
0.400
0.600
0.200
0.200
0.200
0.400
0.200
0.400
0.400
0.200
0.500
0.300
0.600
0.498
0.302
0.400
0.298
0.202
0.400
0.300
0.200
0.200
0.200
0.400
0.200
0.300
0.500
0.200
0.200
0.400
0.200
0.200
0.200
0.600
0.200
0.300
0.200
0.300
0.200
0.200
0.600
0.300
0.400
0.300
0.200
0.400
0.200
0.298
0.402
0.200
0.300
0.400
0.200
0.400
0.200
0.300
0.300
0.200
0.200
0.200
0.400
0.200
0.300
0.700
0.200
0.600
0.200
0.200
0.400
0.400
0.500
0.200
0.400
0.400
0.300
0.298
0.202
0.200
0.200
0.300
0.200
0.400
0.400
0.200
0.300
0.500
0.200
0.200
0.400
0.200
0.200
0.200
0.400
0.400
0.400
0.300
0.198
0.402
0.400
0.300
0.200
0.900
0.500
0.400
0.500
0.300
0.400
0.200
0.400
0.500
0.300
0.200
0.400
0.600
0.300
0.400
0.500
0.400
0.198
0.302
0.800
0.200
0.800
0.500
0.200
0.200
0.400
0.300
0.200
0.400
0.300
0.200
0.400
0.300
0.200
0.700
0.200
0.400
0.200
0.200
0.200
0.400
0.200
0.200
0.500
0.400
0.500
0.398
0.502
0.400
0.400
0.300
0.398
0.702
0.298
0.202
0.400
0.300
0.200
0.200
0.200
0.400
0.200
0.300
0.500
0.200
0.200
0.400
0.200
0.200
0.200
0.600
0.200
0.800
0.200
0.300
0.300
0.200
0.400
0.300
0.398
0.302
0.400
0.298
0.202
0.400
0.300
0.200
0.200
0.200
0.400
0.200
0.300
0.500
0.200
0.200
0.400
0.200
0.200
0.200
0.600
0.200
0.800
0.200
0.300
0.200
0.300
0.400
0.200
0.400
0.500
0.598
0.302
0.400
0.200
0.300
0.400
0.300
0.500
0.500
0.200
0.200
0.600
0.200
0.200
0.400
0.200
0.200
0.800
0.200
0.300
0.200
0.300
0.400
0.600
0.200
0.200
0.200
0.200
0.400
0.500
0.200
0.300
0.200
0.200
0.300
0.300
0.300
0.300
0.400
0.200
0.300
0.300
0.200
0.300
0.200
0.400
0.400
0.500
0.400
0.200
0.200
0.400
0.200
0.300
0.900
0.500
0.200
0.200
0.500
0.300
0.200
0.600
0.300
0.300
0.300
0.300
0.700
0.200
0.400
0.300
0.200
0.900
0.900
0.500
0.300
0.200
0.700
0.200
0.400
0.300
0.200
0.298
0.302
0.200
0.200
0.200
0.198
0.202
0.200
0.400
0.200
0.200
0.600
0.200
0.200
0.400
0.200
0.200
0.500
0.300
0.202
0.298
0.298
0.202
0.400
0.500
0.600
0.300
0.398
0.202
0.300
0.398
0.202
0.300
0.200
0.200
0.200
0.300
0.500
0.198
0.202
0.398
0.202
0.200
0.200
0.300
0.300
0.200
0.400
0.200
0.200
0.200
0.200
0.298
0.300
0.500
0.502
0.198
0.200
0.700
0.300
0.402
0.200
0.198
0.200
0.302
0.300
0.198
0.402
0.398
0.200
0.302
0.298
0.202
0.198
0.202
0.400
0.398
0.802
0.200
0.600
0.200
0.398
0.300
0.302
0.198
0.302
0.598
0.202
0.198
0.302
0.200
0.198
0.200
0.302
0.398
0.502
0.400
0.198
0.302
0.498
0.200
0.202
0.398
0.300
0.202
0.598
0.200
0.600
0.200
0.302
0.200
0.200
0.200
0.498
0.200
0.402
0.398
0.502
0.298
0.300
0.302
0.298
0.602
0.298
0.200
0.402
0.298
0.602
0.298
0.300
0.302
0.498
0.402
0.498
0.402
0.398
0.200
0.302
0.498
0.402
0.202
0.496
0.202
0.202
0.396
0.302
0.204
0.696
0.204
0.294
0.402
0.206
0.292
0.200
0.202
0.298
0.200
0.402
0.298
0.400
0.202
0.798
0.500
0.400
0.700
0.302
0.198
0.900
0.400
0.302
0.298
0.300
0.302
0.298
0.200
0.402
0.498
0.402
0.298
0.300
0.302
0.698
0.202
0.298
0.200
0.300
0.700
0.300
0.302
0.600
0.198
0.400
0.500
0.702
0.200
0.700
0.200
0.398
0.302
0.498
0.402
0.298
0.300
0.302
0.698
0.202
0.398
0.400
0.500
0.500
0.300
0.200
0.402
0.198
0.200
0.200
0.500
0.200
0.502
0.298
0.200
0.402
0.398
0.200
0.302
0.498
0.200
0.202
0.598
0.302
0.298
0.300
0.302
0.298
0.200
0.300
0.400
0.500
0.400
0.400
0.202
0.298
0.602
0.198
0.206
0.496
0.206
0.292
0.300
0.300
0.502
0.500
0.500
0.400
0.500
0.400
0.500
0.398
0.502
0.298
0.300
0.302
0.900
0.198
0.300
0.402
0.498
0.402
0.298
0.200
0.402
0.498
0.402
0.498
0.402
0.498
0.402
0.298
0.200
0.200
0.202
0.498
0.402
0.398
0.502
0.398
0.200
0.302
0.198
0.200
0.502
0.298
0.602
0.298
0.200
0.402
0.298
0.200
0.402
0.498
0.402
0.298
0.202
0.400
0.298
0.300
0.302
0.298
0.200
0.300
0.300
0.200
0.200
0.300
0.600
0.302
0.198
0.400
0.500
0.702
0.298
0.602
0.398
0.200
0.302
0.498
0.402
0.598
0.302
0.698
0.202
0.498
0.300
0.500
0.200
0.200
0.400
0.602
0.198
0.200
0.200
0.500
0.402
0.300
0.298
0.300
0.600
0.300
0.800
0.208
0.492
0.300
0.302
0.698
0.202
0.398
0.400
0.400
0.200
0.400
0.902
0.198
0.900
0.200
0.502
0.298
0.300
0.302
0.398
0.502
0.398
0.200
0.302
0.598
0.302
0.398
0.300
0.202
0.298
0.200
0.402
0.298
0.200
0.200
0.502
0.400
0.900
0.498
0.200
0.202
0.398
0.500
0.500
0.400
0.500
0.200
0.200
0.202
0.398
0.200
0.302
0.298
0.300
0.302
0.198
0.300
0.402
0.498
0.300
0.600
0.402
0.498
0.402
0.498
0.402
0.298
0.300
0.302
0.298
0.200
0.402
0.298
0.602
0.298
0.200
0.200
0.202
0.198
0.200
0.200
0.302
0.698
0.202
0.298
0.500
0.500
0.500
0.300
0.602
0.498
0.200
0.400
0.200
0.200
0.302
0.298
0.200
0.300
0.500
0.200
0.200
0.600
0.300
0.700
0.200
0.800
0.206
0.394
0.400
0.400
0.200
0.400
0.902
0.198
0.300
0.600
0.702
0.298
0.602
0.398
0.502
0.498
0.402
0.598
0.302
0.698
0.202
0.498
0.300
0.400
0.500
0.600
0.402
0.598
0.500
0.300
0.402
0.298
0.602
0.298
0.200
0.402
0.498
0.402
0.598
0.302
0.698
0.202
0.498
0.300
0.400
0.300
0.200
0.600
0.402
0.198
0.200
0.502
0.198
0.200
0.502
0.398
0.400
0.300
0.302
0.200
0.400
0.298
0.302
0.900
0.698
0.202
0.398
0.502
0.498
0.402
0.598
0.302
0.200
0.398
0.302
0.298
0.602
0.198
0.702
0.200
0.398
0.302
0.200
0.398
0.302
0.198
0.400
0.302
0.198
0.400
0.302
0.498
0.402
0.398
0.502
0.398
0.502
0.398
0.502
0.298
0.200
0.402
0.298
0.602
0.298
0.200
0.402
0.498
0.208
0.492
0.300
0.302
0.298
0.300
0.302
0.298
0.500
0.400
0.200
0.300
0.500
0.502
0.198
0.400
0.500
0.200
0.200
0.302
0.298
0.200
0.402
0.298
0.200
0.402
0.398
0.200
0.302
0.298
0.200
0.200
0.202
0.300
0.398
0.202
0.298
0.500
0.400
0.500
0.402
0.600
0.300
0.398
0.400
0.200
0.200
0.302
0.298
0.200
0.402
0.298
0.200
0.402
0.398
0.200
0.302
0.498
0.200
0.202
0.398
0.200
0.302
0.398
0.400
0.700
0.200
0.300
0.300
0.402
0.198
0.200
0.200
0.500
0.702
0.298
0.300
0.302
0.398
0.200
0.302
0.498
0.402
0.398
0.502
0.400
0.500
0.400
0.500
0.400
0.600
0.400
0.200
1.100
0.200
0.198
0.200
0.302
0.198
0.200
0.200
0.302
0.298
0.602
0.298
0.200
0.402
0.298
0.200
0.402
0.298
0.200
0.200
0.202
0.900
0.298
0.602
0.398
0.502
0.398
0.502
0.598
0.302
0.298
0.300
0.302
0.298
0.200
0.200
0.202
0.298
0.202
0.400
0.500
0.400
0.500
0.400
0.500
0.400
0.300
0.198
0.200
0.202
0.298
0.200
0.300
1.002
0.198
0.200
0.200
0.500
0.200
0.502
0.298
0.602
0.298
0.200
0.402
0.398
0.200
0.302
0.200
0.298
0.200
0.202
0.298
0.300
0.302
0.298
0.500
0.500
0.400
0.400
0.200
0.202
0.200
0.300
0.798
0.200
0.502
0.198
0.200
0.502
0.298
0.200
0.402
0.398
0.200
0.202
0.400
0.200
0.300
0.400
0.298
0.200
0.400
0.302
0.300
0.600
0.598
0.302
0.398
0.502
0.498
0.200
0.200
0.302
0.200
0.198
0.402
0.200
0.200
0.198
0.402
0.400
0.200
0.200
0.298
0.300
0.200
0.202
0.298
0.400
0.202
0.698
0.202
0.298
0.502
0.600
0.400
0.400
0.200
0.200
0.398
0.502
0.200
0.298
0.202
0.200
0.300
0.300
0.300
0.300
0.600
0.400
0.400
0.600
0.300
0.400
0.200
0.300
0.700
0.200
0.600
0.300
0.500
0.200
0.200
0.400
0.200
0.200
0.200
0.300
0.200
0.300
0.500
0.400
0.400
0.400
0.200
0.300
0.300
0.200
0.400
0.300
0.200
0.600
0.198
0.202
0.800
0.400
0.300
0.200
0.300
0.500
0.200
0.200
0.600
0.398
0.502
0.400
0.200
0.200
0.200
0.200
0.200
0.200
0.200
0.400
0.200
0.200
0.200
0.300
0.300
0.300
0.400
0.300
0.200
0.400
0.400
0.206
0.394
0.400
0.600
0.200
0.298
0.602
0.300
0.200
0.400
0.400
0.200
0.300
0.498
0.402
0.698
0.202
0.500
0.198
0.200
0.602
0.200
0.200
0.400
0.400
1.098
0.302
0.200
0.200
0.298
0.602
0.300
0.200
0.200
0.200
0.400
0.200
0.300
0.500
0.200
0.200
0.300
0.300
0.200
0.200
0.600
0.200
0.312
0.488
0.200
0.300
0.500
0.300
0.200
0.598
0.602
0.300
0.400
0.200
0.200
0.204
0.596
0.200
0.400
0.200
0.200
0.206
0.292
0.302
0.400
0.200
0.300
0.500
0.400
0.500
0.200
0.198
0.402
0.400
0.300
0.600
1.000
0.300
0.200
0.200
0.200
0.400
0.300
0.200
0.500
0.400
0.500
0.400
0.400
0.200
0.300
0.900
0.500
0.300
0.200
0.300
0.300
0.200
0.300
0.600
0.300
0.600
0.300
0.600
0.300
0.600
0.300
0.600
0.400
0.200
0.200
0.200
0.300
0.200
0.200
0.200
0.300
0.300
0.200
0.800
0.200
0.300
0.400
0.200
0.800
0.400
0.200
0.498
0.202
0.200
0.200
0.398
0.202
0.300
0.200
0.298
0.302
0.200
0.400
0.200
0.300
0.500
0.200
0.200
0.600
0.200
0.200
0.400
0.200
0.200
0.400
0.400
0.200
0.300
0.500
0.400
0.698
0.202
0.500
0.298
0.402
0.200
0.300
0.200
0.200
0.200
0.400
0.200
0.300
0.500
0.200
0.200
0.300
0.300
0.200
0.200
0.200
0.498
0.202
0.700
0.200
0.800
0.400
0.300
0.400
0.200
0.200
0.300
0.298
0.602
0.300
0.200
0.400
0.400
0.200
0.200
0.200
0.200
0.298
0.302
0.700
0.200
0.500
0.298
0.202
0.400
0.398
0.502
0.400
0.500
0.500
0.200
0.200
0.200
0.200
0.400
0.500
0.500
0.300
0.400
0.198
0.402
0.200
0.200
0.500
0.300
0.500
0.600
0.300
0.500
0.400
0.400
0.200
0.300
0.600
0.300
0.300
0.200
0.200
0.200
0.400
0.300
0.200
0.400
0.200
0.300
0.400
0.300
0.200
0.400
0.200
0.300
0.500
0.200
0.200
0.400
0.300
0.200
0.400
0.200
0.300
0.400
0.500
0.700
0.200
0.500
0.200
0.500
0.200
0.200
0.600
0.300
0.600
0.300
0.500
0.200
0.200
0.200
0.600
0.200
0.200
0.300
0.300
0.200
0.600
0.200
0.200
0.500
0.300
0.400
0.700
0.200
0.200
0.300
0.298
0.502
0.200
0.200
0.200
0.200
0.200
0.400
0.200
0.300
0.500
0.200
0.200
0.600
0.200
0.200
0.300
0.300
0.200
0.600
0.200
0.200
0.800
0.400
0.400
0.400
0.200
0.300
0.398
0.202
0.300
0.400
0.200
0.300
0.500
0.200
0.300
0.500
0.200
0.200
0.400
0.200
0.200
0.200
0.300
0.300
0.200
0.400
0.400
0.200
0.800
1.100
0.400
0.300
0.298
0.602
0.300
0.200
0.400
0.400
0.200
0.300
0.500
0.200
0.200
0.400
0.200
0.200
0.200
0.300
0.200
0.300
0.600
0.298
0.402
0.300
0.198
0.902
0.400
0.200
0.300
0.600
0.300
0.400
0.200
0.300
0.500
0.200
0.200
0.500
0.200
0.200
0.400
0.200
0.200
0.200
0.300
0.300
0.200
0.400
0.300
0.200
0.400
0.400
0.200
0.300
0.200
0.400
0.800
0.600
0.300
0.400
0.500
0.400
0.200
0.300
0.500
0.400
0.500
0.400
0.400
0.200
0.300
0.800
0.200
0.400
0.300
0.200
0.300
0.500
0.500
0.500
0.200
0.300
0.300
0.298
0.502
0.200
0.200
0.200
0.500
0.398
0.502
0.400
0.200
0.300
0.500
0.200
0.200
0.400
0.200
0.200
0.400
0.400
0.200
0.300
0.200
0.300
0.400
0.200
0.400
0.198
0.402
0.498
0.502
0.200
0.200
0.198
0.402
0.200
0.200
0.198
0.200
0.202
0.200
0.200
0.198
0.202
0.600
0.200
0.200
0.300
0.298
0.200
0.500
0.400
0.900
0.502
0.298
0.202
0.198
0.400
0.402
0.700
0.200
0.400
0.198
0.202
0.498
0.200
0.202
0.204
0.294
0.402
0.206
0.294
0.198
0.202
0.200
0.200
0.200
0.200
0.400
0.200
0.200
0.200
0.300
0.300
0.200
0.398
0.200
0.402
0.198
0.602
0.298
0.302
0.400
0.398
0.402
0.300
0.300
0.200
0.200
0.200
0.398
0.202
0.298
0.200
0.402
0.298
0.302
0.198
0.702
0.200
0.600
0.300
0.500
0.200
0.300
0.300
0.500
0.400
0.500
0.400
0.400
0.200
0.300
0.400
0.200
0.298
0.200
0.402
0.598
0.302
0.800
0.500
0.198
0.302
0.298
0.200
0.402
0.598
0.302
0.300
0.500
0.300
0.400
0.200
0.398
0.202
0.300
0.200
0.200
0.198
0.302
0.500
0.198
0.202
0.400
0.400
0.200
0.300
0.300
0.200
0.500
0.300
0.200
0.300
0.500
0.400
0.200
0.498
0.202
0.500
0.298
0.602
0.300
0.198
0.200
0.302
0.298
0.200
0.402
0.400
0.500
0.400
0.500
0.400
0.398
0.502
0.398
0.400
0.502
0.398
0.300
0.302
0.198
0.900
0.702
0.200
0.198
0.502
0.298
0.200
0.402
0.400
0.198
0.302
0.298
0.200
0.200
0.202
0.398
0.200
0.302
0.498
0.202
0.200
0.298
0.200
0.302
0.398
0.202
0.200
0.200
0.498
0.600
0.702
0.200
0.198
0.200
0.302
0.298
0.202
0.400
0.498
0.402
0.300
0.200
0.400
0.298
0.202
0.400
0.298
0.200
0.402
0.298
0.200
0.200
0.302
0.400
0.200
0.800
0.300
0.198
0.300
0.402
0.298
0.200
0.402
0.598
0.302
0.400
0.198
0.302
0.298
0.200
0.402
0.398
0.200
0.302
0.398
0.502
0.398
0.502
0.398
0.200
0.302
0.398
0.502
0.600
0.300
0.198
0.402
0.600
0.300
0.598
0.302
0.900
0.698
0.202
0.300
0.298
0.400
0.202
0.798
0.700
0.200
0.500
0.200
0.302
0.598
0.500
0.300
0.402
0.298
0.300
0.302
0.398
0.502
0.398
0.200
0.302
0.298
0.300
0.302
0.298
0.400
0.202
0.500
0.200
0.200
0.300
0.200
0.300
0.298
0.200
0.302
0.298
0.602
0.204
0.394
0.200
0.302
0.298
0.602
0.300
0.198
0.402
0.400
0.300
0.700
0.200
0.500
0.398
0.502
0.200
0.200
0.500
0.300
0.206
0.794
0.200
0.200
0.200
0.200
0.200
0.298
0.302
0.300
0.300
0.200
0.200
0.200
0.400
0.200
0.300
0.300
0.200
0.200
0.200
0.400
0.298
0.202
0.700
0.200
0.300
0.200
0.300
0.200
0.300
0.200
0.300
0.400
0.600
0.200
0.600
0.400
0.200
0.200
0.200
0.400
0.400
0.300
0.300
0.300
0.300
0.500
0.200
0.300
0.200
0.200
0.202
0.498
0.200
0.206
0.394
0.400
0.800
0.206
0.594
0.200
0.600
0.200
0.400
0.300
0.200
0.300
0.200
0.400
0.600
0.300
0.600
0.300
0.300
0.400
0.200
0.700
0.200
0.500
0.200
0.200
0.500
0.400
0.400
0.300
0.200
0.400
0.400
0.200
0.200
0.200
0.400
0.400
0.500
0.400
0.200
0.300
0.300
0.200
0.400
0.200
0.400
0.200
0.200
0.204
0.396
0.200
0.200
0.600
0.200
0.206
0.294
0.300
0.600
0.500
0.300
0.400
0.298
0.202
0.400
0.300
0.200
0.200
0.200
0.400
0.200
0.300
0.500
0.200
0.200
0.600
0.200
0.200
0.300
0.300
0.200
0.400
0.400
0.200
0.300
0.500
0.400
0.200
0.400
0.200
0.200
0.400
0.298
0.602
0.300
0.200
0.200
0.200
0.300
0.600
0.300
0.400
0.200
0.300
0.398
0.202
0.300
0.400
0.200
0.400
0.400
0.400
0.600
0.300
0.500
0.200
0.200
0.500
0.398
0.602
0.300
0.600
0.200
0.200
0.200
0.300
0.300
0.200
0.198
0.202
0.400
0.200
0.200
0.200
0.400
0.400
0.600
0.298
0.502
0.200
0.198
0.202
0.600
0.400
0.600
0.400
0.198
0.402
0.298
0.300
0.302
0.300
0.200
0.400
0.500
0.300
0.400
0.198
0.402
0.298
0.200
0.402
0.298
0.602
0.300
0.600
0.300
0.398
0.202
0.300
0.600
0.198
0.702
0.900
0.298
0.400
0.202
0.298
0.200
0.402
0.600
0.300
0.198
0.300
0.200
0.202
0.698
0.202
0.298
0.200
0.200
0.202
0.398
0.200
0.200
0.400
0.602
1.098
0.702
0.298
0.200
0.202
0.200
0.298
0.200
0.402
0.200
0.200
0.500
0.400
0.500
0.400
0.398
0.502
0.398
0.502
0.400
0.400
0.200
0.400
0.198
0.200
0.700
0.202
0.200
0.300
0.200
0.198
0.200
0.302
0.398
0.502
0.400
0.198
0.202
0.400
0.200
0.200
0.200
0.600
0.200
0.600
0.200
0.200
0.600
0.200
0.600
0.200
0.200
0.500
0.200
0.398
0.202
0.198
0.302
0.298
0.202
0.300
0.200
0.200
0.200
0.400
0.498
0.402
0.300
0.200
0.400
0.500
0.400
0.300
0.200
0.400
0.600
0.200
1.000
0.198
0.202
0.400
0.298
0.200
0.502
0.398
0.402
0.298
0.200
0.402
0.300
0.398
0.202
0.298
0.302
0.300
0.300
0.198
0.200
0.202
0.500
0.400
0.400
0.200
0.200
0.500
0.400
0.500
0.200
0.300
0.200
0.200
0.500
0.300
0.300
0.200
0.400
0.198
0.402
0.200
0.298
0.402
0.298
0.200
0.200
0.202
0.900
0.498
0.200
0.202
0.298
0.200
0.202
0.900
0.900
0.400
0.198
0.302
0.498
0.602
0.298
0.200
0.200
0.202
0.398
0.200
0.302
0.198
0.400
0.302
0.298
0.302
0.300
0.398
0.300
0.202
0.298
0.300
0.200
0.400
0.200
0.500
0.300
0.700
0.702
0.198
0.200
0.200
0.302
0.298
0.200
0.402
0.498
0.402
0.498
0.200
0.202
0.598
0.200
0.500
0.400
0.500
0.386
0.514
0.402
0.398
0.200
0.302
0.398
0.502
0.398
0.200
0.402
0.398
0.502
0.498
0.402
0.298
0.300
0.302
0.698
0.202
0.498
0.300
0.500
0.400
0.400
0.200
0.402
0.198
0.200
0.200
0.500
0.702
0.298
0.400
0.202
0.398
0.200
0.302
0.498
0.402
0.598
0.302
0.398
0.300
0.202
0.398
0.200
0.302
0.598
0.300
0.402
0.200
0.200
0.204
0.796
0.900
0.900
0.598
0.302
0.298
0.400
0.202
0.598
0.302
0.298
0.200
0.200
0.202
0.198
0.200
0.502
0.498
0.402
0.298
0.400
0.202
0.200
0.398
0.302
0.498
0.402
0.298
0.200
0.200
0.202
0.198
0.200
0.200
0.302
0.398
0.200
0.302
0.298
0.200
0.402
0.598
0.302
0.298
0.400
0.202
0.298
0.200
0.300
0.602
0.298
0.500
0.502
0.200
0.300
0.500
0.398
0.200
0.202
0.208
0.592
0.200
0.700
0.200
0.398
0.202
0.200
0.298
0.200
0.200
0.202
0.600
0.200
0.300
0.200
0.298
0.202
0.800
0.700
0.300
0.200
0.400
0.200
0.298
0.202
0.400
0.398
0.300
0.202
0.200
0.200
0.198
0.302
0.500
0.200
0.200
0.300
0.300
0.198
0.202
0.300
0.398
0.202
0.300
0.498
0.702
0.200
0.300
0.500
0.298
0.206
0.396
0.398
0.402
0.200
0.300
0.398
0.302
0.298
0.200
0.200
0.202
0.200
0.298
0.302
0.400
0.200
0.300
0.400
0.300
0.200
0.300
0.500
0.200
0.400
0.200
0.200
0.398
0.200
0.402
0.198
0.602
0.400
0.300
0.200
0.200
0.298
0.302
0.200
0.198
0.302
0.300
0.300
0.400
0.200
0.200
0.200
0.200
0.200
0.398
0.602
0.400
0.400
0.500
0.400
0.500
0.400
0.300
0.200
0.400
0.300
0.200
0.398
0.300
0.402
0.300
0.800
0.300
0.200
0.200
0.200
0.400
0.300
0.300
0.400
0.300
0.200
0.200
0.198
0.200
0.302
0.800
0.500
0.198
0.302
0.398
0.200
0.302
0.700
0.200
0.298
0.200
0.302
0.200
0.298
0.402
0.300
0.200
0.198
0.202
0.398
0.300
0.302
0.600
0.200
0.400
0.400
0.200
0.300
0.500
0.700
0.398
0.302
0.400
0.298
0.302
0.300
0.398
0.202
0.400
0.300
0.200
0.400
0.400
0.204
0.296
0.300
0.200
0.400
0.600
0.200
0.400
0.400
0.200
0.500
0.300
0.698
0.302
0.800
0.298
0.402
0.200
0.398
0.302
0.200
0.400
0.200
0.200
0.200
0.200
0.298
0.302
0.400
0.298
0.202
0.398
0.400
0.202
0.400
0.300
0.200
0.200
0.198
0.402
0.400
0.200
0.400
0.198
0.400
0.500
0.402
0.300
0.200
0.200
0.200
0.600
0.300
0.698
0.202
0.800
0.200
0.500
0.200
0.198
0.202
0.200
0.300
0.298
0.400
0.300
0.402
0.500
0.400
0.200
0.400
0.200
0.300
0.600
0.200
0.600
0.300
0.400
0.198
0.400
0.200
0.402
0.800
0.300
0.200
0.198
0.302
0.900
0.200
0.198
0.200
0.202
0.598
0.202
0.600
0.300
0.400
0.198
0.302
0.400
0.298
0.202
0.498
0.602
0.200
0.198
0.300
0.202
0.298
0.602
0.200
0.198
0.502
0.698
0.202
0.198
0.300
0.300
0.502
0.198
0.200
0.300
0.200
0.200
0.302
0.598
0.500
0.400
0.302
0.298
0.602
0.298
0.200
0.402
0.198
0.300
0.200
0.202
0.598
0.302
0.598
0.200
0.900
0.402
0.198
0.302
0.398
0.500
0.400
0.502
0.398
0.302
0.498
0.200
0.200
0.200
0.400
0.200
0.302
0.498
0.200
0.202
0.398
0.200
0.302
0.498
0.200
0.202
0.500
0.298
0.208
0.292
0.300
0.200
0.500
0.200
0.302
0.198
0.200
0.700
0.702
0.198
0.200
0.200
0.302
0.398
0.502
0.498
0.402
0.300
0.198
0.200
0.202
0.298
0.400
0.202
0.798
0.400
0.200
0.300
0.500
0.502
0.300
0.198
0.200
0.202
0.198
0.300
0.402
0.398
0.402
0.202
0.398
0.200
0.200
0.300
0.500
0.206
0.292
0.402
0.206
0.294
0.200
0.200
0.206
0.292
0.200
0.202
0.298
0.602
0.298
0.602
0.200
0.198
0.200
0.302
0.198
0.300
0.402
0.398
0.502
0.398
0.202
0.300
0.498
0.402
0.800
0.400
0.198
0.200
0.202
0.498
0.302
0.500
0.198
0.302
0.900
0.298
0.200
0.402
0.198
0.400
0.302
0.200
0.400
0.300
0.200
0.398
0.302
0.200
0.398
0.302
0.200
0.398
0.302
0.200
0.200
0.200
0.200
0.400
0.200
0.198
0.202
0.198
0.200
0.200
0.200
0.802
0.200
0.198
0.200
0.402
0.298
0.200
0.202
0.300
0.200
0.198
0.502
0.300
0.198
0.302
0.298
0.200
0.200
0.302
0.298
0.300
0.302
0.400
0.200
0.198
0.502
0.300
0.200
0.500
0.300
0.498
0.200
0.302
0.800
0.298
0.204
0.296
0.202
0.298
0.602
0.300
0.398
0.202
0.300
0.600
0.500
0.200
0.200
0.200
0.198
0.200
0.302
0.300
0.198
0.202
0.200
0.198
0.202
0.398
0.402
0.600
0.198
0.300
0.200
0.400
0.300
0.402
0.298
0.502
0.398
0.200
0.402
0.398
0.200
0.302
0.298
0.300
0.302
0.800
0.300
0.300
0.298
0.400
0.300
0.402
0.500
0.200
0.298
0.300
0.402
0.700
0.200
0.600
0.200
0.398
0.502
0.298
0.302
0.300
0.500
0.500
0.400
0.400
0.500
0.500
0.400
0.400
0.600
0.300
0.500
0.400
0.500
0.500
0.200
0.198
0.200
0.202
0.398
0.502
0.400
0.200
0.300
0.500
0.200
0.300
0.200
0.400
0.200
0.400
0.398
0.202
0.298
0.200
0.300
0.400
0.502
0.598
0.200
0.202
0.198
0.200
0.200
0.302
0.198
0.702
0.200
0.198
0.202
0.300
0.298
0.200
0.402
0.498
0.402
0.500
0.400
0.500
0.400
0.500
0.200
0.200
0.300
0.500
0.400
0.200
0.400
0.500
0.200
0.398
0.402
0.200
0.300
0.400
0.200
0.400
0.198
0.402
0.398
0.200
0.202
0.300
0.300
0.198
0.202
0.398
0.300
0.202
0.500
0.298
0.402
0.200
0.300
1.000
0.200
0.400
0.200
0.298
0.402
0.300
0.298
0.302
0.600
0.300
0.700
0.200
0.600
0.200
0.300
0.700
0.200
0.500
0.300
0.200
0.800
0.400
0.200
0.200
0.200
0.198
0.300
0.302
0.298
0.400
0.302
0.398
0.402
0.300
0.198
0.402
0.200
0.500
0.200
0.300
0.300
0.200
0.700
0.200
0.300
0.200
0.200
0.200
0.300
0.300
0.198
0.202
0.800
0.600
0.300
0.400
0.200
0.300
0.900
0.500
0.400
0.300
0.300
0.300
0.400
0.200
0.300
0.400
0.200
0.200
0.204
0.796
0.900
0.398
0.502
0.400
0.300
0.200
0.400
0.500
0.398
0.200
0.300
0.202
0.200
0.198
0.302
0.300
0.298
0.302
0.400
0.200
0.200
0.200
0.298
0.302
0.198
0.802
0.200
0.800
0.500
0.200
0.300
0.198
0.200
0.700
0.200
0.402
0.300
0.198
0.302
0.200
0.300
0.198
0.302
0.500
0.198
0.202
0.400
0.200
0.300
0.200
0.500
0.300
0.498
0.202
0.200
0.600
0.200
0.206
0.294
0.200
0.300
0.500
0.300
0.298
0.602
0.398
0.202
0.200
0.200
0.300
0.198
0.302
0.498
0.200
0.302
0.300
0.200
0.198
0.202
0.398
0.300
0.202
0.298
0.402
0.200
0.800
0.300
0.198
0.502
0.198
0.502
0.398
0.200
0.200
0.302
0.298
0.300
0.302
0.298
0.200
0.402
0.400
0.198
0.202
0.200
0.398
0.200
0.202
0.204
0.494
0.202
0.206
0.292
0.402
0.206
0.394
0.198
0.202
0.400
0.200
0.298
0.200
0.602
0.498
0.200
0.202
0.198
0.200
0.502
0.298
0.602
0.398
0.502
0.500
0.300
0.400
0.500
0.500
0.300
0.200
0.500
0.300
0.700
0.200
0.300
0.300
0.300
0.400
0.200
0.200
0.200
0.200
0.200
0.200
0.200
0.400
0.500
0.300
0.600
0.400
0.200
0.300
0.800
0.200
0.698
0.202
0.300
0.200
0.200
0.200
0.200
0.600
0.300
0.798
0.208
0.294
0.200
0.298
0.400
0.302
0.298
0.602
0.298
0.200
0.402
0.498
0.402
0.198
0.400
0.302
0.398
0.200
0.302
0.498
0.200
0.202
0.298
0.502
0.798
0.202
0.198
0.200
0.700
0.402
0.300
0.200
0.198
0.200
0.302
0.398
0.200
0.302
0.398
0.200
0.302
0.298
0.200
0.402
0.300
0.300
0.198
0.402
0.398
0.202
0.300
0.500
0.400
0.600
0.300
0.798
0.200
0.300
0.202
0.298
0.602
0.298
0.200
0.402
0.200
0.200
0.198
0.202
0.400
0.200
0.198
0.202
0.298
0.400
0.202
0.200
0.300
0.200
0.200
0.200
0.298
0.302
0.500
0.500
0.198
0.402
0.200
0.398
0.200
0.402
0.398
0.402
0.300
0.300
0.300
0.300
0.398
0.202
0.600
0.300
0.500
0.400
0.300
0.200
0.400
0.500
0.400
0.500
0.400
0.500
0.300
0.500
0.200
0.300
0.200
0.198
0.502
0.398
0.200
0.302
0.500
0.300
0.398
0.302
0.300
0.300
0.200
0.198
0.202
0.400
0.500
0.298
0.602
0.300
0.400
0.200
0.298
0.200
0.402
0.200
0.398
0.302
0.298
0.202
0.400
0.298
0.200
0.402
0.400
0.200
0.300
0.498
0.700
0.284
0.718
0.300
0.200
0.300
0.198
0.300
0.500
0.202
0.300
0.198
0.402
0.498
0.200
0.202
0.500
0.198
0.202
0.598
0.302
0.498
0.300
0.402
0.298
0.300
0.302
0.198
0.400
0.200
0.500
0.300
0.202
0.398
0.200
0.200
0.400
0.602
0.198
0.400
0.500
0.200
0.200
0.302
0.298
0.400
0.202
0.298
0.200
0.402
0.398
0.200
0.302
0.298
0.200
0.200
0.202
0.298
0.300
0.200
0.400
0.200
0.300
0.400
0.200
0.202
0.200
0.498
0.202
0.398
0.300
0.202
0.398
0.200
0.302
0.498
0.202
0.400
0.298
0.200
0.402
0.398
0.200
0.302
0.298
0.200
0.200
0.202
0.398
0.300
0.202
0.598
0.302
0.298
0.200
0.200
0.302
0.400
0.200
0.398
0.202
0.500
0.300
0.298
0.302
0.298
0.200
0.200
0.202
0.900
0.298
0.200
0.402
0.298
0.200
0.402
0.298
0.200
0.302
0.398
0.200
0.302
0.698
0.202
0.598
0.302
0.398
0.502
0.700
0.200
0.598
0.302
0.398
0.200
0.402
0.298
0.200
0.200
0.202
0.298
0.200
0.200
0.202
0.398
0.200
0.302
0.298
0.400
0.202
0.398
0.400
0.400
0.200
0.300
0.400
0.300
0.302
0.198
0.300
0.600
0.702
0.298
0.602
0.398
0.502
0.498
0.402
0.598
0.302
0.298
0.300
0.302
0.798
0.206
0.494
0.300
0.400
0.200
0.302
1.098
0.200
0.502
0.298
0.602
0.398
0.502
0.498
0.402
0.498
0.200
0.202
0.398
0.300
0.202
0.298
0.500
0.400
0.300
0.200
0.400
0.300
0.302
0.198
0.400
0.500
0.200
0.200
0.302
0.298
0.200
0.402
0.298
0.200
0.402
0.498
0.402
0.198
0.300
0.200
0.202
0.298
0.400
0.202
0.298
0.500
0.400
0.500
0.400
0.602
0.198
0.702
0.200
0.700
0.204
0.394
0.200
0.202
0.400
0.200
0.300
0.398
0.302
0.398
0.200
0.302
0.298
0.300
0.302
0.298
0.300
0.302
0.298
0.200
0.402
0.598
0.302
0.598
0.302
0.398
0.502
0.398
0.502
0.398
0.502
0.398
0.502
0.298
0.300
0.302
0.298
0.300
0.302
0.498
0.402
0.298
0.200
0.402
0.398
0.502
0.298
0.602
0.298
0.602
0.298
0.602
0.300
0.600
0.398
0.200
0.302
0.598
0.302
0.298
0.400
0.202
0.298
0.500
0.600
0.400
0.400
0.502
0.198
0.900
0.400
0.302
0.298
0.300
0.302
0.398
0.200
0.302
0.498
0.402
0.298
0.300
0.302
0.298
0.400
0.202
0.398
0.400
0.500
0.500
0.400
0.502
0.198
0.200
0.700
0.200
0.502
0.298
0.208
0.394
0.398
0.200
0.302
0.498
0.402
0.598
0.302
0.398
0.300
0.202
0.398
0.400
0.400
0.200
0.400
0.208
0.292
0.402
0.198
0.300
0.600
0.400
0.302
0.298
0.300
0.302
0.398
0.200
0.302
0.498
0.402
0.598
0.302
0.298
0.400
0.202
0.398
0.200
0.302
0.398
0.200
0.702
0.200
0.200
0.298
0.300
0.402
0.498
0.402
0.298
0.200
0.402
0.298
0.200
0.402
0.498
0.402
0.298
0.200
0.402
0.298
0.200
0.402
0.900
0.298
0.200
0.200
0.200
0.400
0.200
0.302
0.598
0.302
0.598
0.302
0.398
0.200
0.302
0.298
0.200
0.402
0.298
0.200
0.400
0.300
0.602
0.398
0.200
0.300
0.400
0.300
0.200
0.300
0.500
0.500
0.200
0.200
0.400
0.300
0.300
0.200
0.200
0.200
0.500
0.400
0.600
0.300
0.700
0.200
0.800
0.402
0.498
0.200
0.202
0.198
0.200
0.300
0.202
0.398
0.400
0.500
0.200
0.300
0.300
0.602
0.198
0.900
0.200
0.502
0.298
0.300
0.302
0.398
0.200
0.302
0.498
0.402
0.598
0.302
0.398
0.300
0.202
0.398
0.400
0.400
0.300
0.300
0.300
0.200
0.200
0.300
0.300
0.302
0.398
0.200
0.300
0.500
0.402
0.498
0.200
0.402
0.498
0.402
0.298
0.300
0.302
0.298
0.400
0.202
0.698
0.202
0.498
0.300
0.400
0.200
0.402
0.198
0.200
0.502
0.198
0.300
0.402
0.298
0.500
0.300
0.302
0.200
0.400
0.298
0.202
0.598
0.402
0.398
0.300
0.202
0.900
0.498
0.402
0.298
0.602
0.398
0.502
0.298
0.602
0.298
0.602
0.298
0.602
0.498
0.200
0.202
0.398
0.200
0.302
0.698
0.202
0.398
0.200
0.302
0.900
0.900
0.900
0.298
0.602
0.298
0.602
0.398
0.200
0.302
0.498
0.402
0.498
0.200
0.202
0.298
0.400
0.202
0.498
0.300
0.600
0.400
0.400
0.200
0.302
0.198
0.702
0.198
0.702
0.298
0.400
0.202
0.398
0.200
0.302
0.498
0.402
0.202
0.396
0.302
0.206
0.492
0.202
0.204
0.594
0.400
0.600
0.300
0.602
0.198
0.400
0.500
0.400
0.302
0.298
0.200
0.402
0.398
0.200
0.302
0.498
0.402
0.298
0.300
0.302
0.298
0.400
0.202
0.298
0.500
0.400
0.200
0.400
0.400
0.200
0.302
0.198
0.900
0.200
0.200
0.302
0.198
0.702
0.198
0.400
0.302
0.198
0.400
0.302
0.198
0.400
0.302
0.198
0.500
0.202
0.298
0.200
0.300
0.400
0.300
0.702
0.200
0.200
0.298
0.400
0.302
0.498
0.402
0.298
0.602
0.298
0.602
0.298
0.200
0.402
0.398
0.502
0.900
0.298
0.200
0.402
0.498
0.402
0.398
0.502
0.298
0.602
0.400
0.206
0.294
0.298
0.300
0.302
0.298
0.602
0.398
0.502
0.498
0.402
0.400
0.500
0.298
0.400
0.202
0.298
0.500
0.400
0.600
0.300
0.602
0.198
0.900
0.200
0.200
0.300
0.300
0.600
0.400
0.200
0.300
0.500
0.400
0.600
0.302
0.298
0.400
0.202
0.398
0.400
0.400
0.300
0.300
0.300
0.200
0.402
0.198
0.200
0.200
0.500
0.200
0.502
0.298
0.300
0.302
0.398
0.200
0.302
0.398
0.502
0.398
0.502
0.198
0.200
0.502
0.398
0.400
0.500
0.500
0.400
0.502
0.198
0.400
0.302
0.198
0.300
0.402
0.298
0.602
0.398
0.200
0.302
0.498
0.200
0.200
0.600
0.302
0.698
0.202
0.298
0.200
0.300
0.400
0.600
0.400
0.502
0.198
0.400
0.302
0.198
0.200
0.200
0.302
0.398
0.400
0.300
0.302
0.300
0.300
0.298
0.600
0.300
0.600
0.300
0.700
0.200
0.302
0.298
0.602
0.598
0.302
0.498
0.402
0.298
0.200
0.402
0.298
0.200
0.402
0.398
0.502
0.900
0.598
0.302
0.298
0.200
0.402
0.398
0.502
0.298
0.200
0.402
0.900
0.698
0.202
0.198
0.300
0.302
0.398
0.400
0.600
0.300
0.700
0.200
0.500
0.300
0.208
0.492
0.300
0.202
0.298
0.400
0.500
0.200
0.202
0.598
0.300
0.400
0.200
0.300
0.400
0.300
0.402
0.298
0.200
0.402
0.398
0.200
0.302
0.498
0.402
0.200
0.298
0.200
0.202
0.398
0.300
0.202
0.398
0.400
0.300
0.200
0.500
0.600
0.302
1.098
0.300
0.402
0.298
0.602
0.298
0.200
0.402
0.398
0.200
0.302
0.298
0.300
0.200
0.700
0.200
0.400
0.200
0.300
0.500
0.402
0.398
0.502
0.398
0.300
0.202
0.398
0.200
0.302
0.398
0.200
0.402
0.398
0.502
0.398
0.200
0.302
0.498
0.200
0.202
0.298
0.400
0.202
0.498
0.300
0.500
0.200
1.002
0.398
0.200
0.502
0.298
0.602
0.298
0.200
0.200
0.202
0.298
0.300
0.302
0.398
0.502
0.498
0.402
0.298
0.300
0.302
0.900
0.398
0.200
0.302
0.398
0.502
0.498
0.200
0.202
0.298
0.602
0.300
0.198
0.200
0.202
0.198
0.200
0.200
0.302
0.398
0.502
0.398
0.502
0.900
0.298
0.400
0.202
0.298
0.200
0.200
0.202
0.398
0.200
0.300
0.300
0.602
0.298
0.800
0.702
0.298
0.300
0.302
0.298
0.200
0.402
0.398
0.200
0.302
0.202
0.296
0.200
0.302
0.498
0.200
0.202
0.398
0.300
0.202
0.398
0.400
0.600
0.302
0.198
0.900
0.300
0.402
0.298
0.602
0.498
0.200
0.202
0.498
0.200
0.202
0.598
0.302
0.598
0.302
0.498
0.300
0.600
0.300
0.400
0.200
0.402
0.298
0.800
0.702
0.298
0.300
0.302
0.298
0.200
0.402
0.498
0.402
0.298
0.300
0.302
0.698
0.202
0.300
0.198
0.300
0.400
0.200
0.400
0.200
0.702
0.198
0.702
0.198
0.400
0.302
0.198
0.702
0.198
0.302
0.200
0.400
0.298
0.302
0.598
0.302
0.298
0.200
0.402
0.298
0.200
0.402
0.900
0.698
0.202
0.198
0.200
0.200
0.302
0.298
0.200
0.402
0.900
0.398
0.200
0.302
0.198
0.702
0.600
0.300
0.300
0.200
0.198
0.200
0.400
0.400
0.300
0.200
0.400
0.500
0.502
0.400
0.500
0.400
0.400
0.398
0.502
0.400
0.198
0.200
0.202
0.198
0.300
0.402
0.298
0.300
0.302
0.598
0.200
0.602
0.200
0.200
0.600
0.200
1.000
0.300
0.200
0.200
0.398
0.402
0.200
0.300
0.200
0.400
0.400
0.200
0.300
0.500
0.200
0.200
0.400
0.200
0.400
0.500
0.200
0.200
0.298
0.202
0.400
0.298
0.202
0.398
0.502
0.498
0.202
0.200
0.200
0.398
0.200
0.200
0.302
0.298
0.300
0.202
0.200
0.298
0.202
0.200
0.500
0.198
0.202
0.600
0.200
0.200
0.200
0.200
0.200
0.198
0.800
0.202
0.400
0.200
0.200
0.300
0.298
0.202
0.498
0.200
0.600
0.602
0.300
0.198
0.202
0.200
0.200
0.200
0.198
0.302
0.500
0.198
0.202
0.400
0.200
0.200
0.200
0.300
0.200
0.198
0.202
0.400
0.198
0.200
0.502
0.200
0.198
0.202
0.600
0.300
0.500
0.300
0.600
0.900
0.600
0.300
0.500
0.600
0.700
0.200
0.300
0.200
0.198
0.302
0.198
0.200
0.200
0.302
0.298
0.602
0.300
0.500
0.300
0.200
0.198
0.302
0.198
0.200
0.502
0.298
0.602
0.398
0.200
0.302
0.498
0.402
0.500
0.300
0.400
0.200
0.400
0.698
0.202
0.300
0.398
0.202
0.298
0.200
0.202
0.698
0.202
0.398
0.300
0.202
0.398
0.202
0.300
0.400
0.198
0.200
0.302
0.298
0.200
0.402
0.400
0.198
0.302
0.200
0.398
0.302
0.398
0.202
0.198
0.502
0.300
0.200
0.200
0.300
0.298
0.600
0.402
0.198
0.300
0.600
0.200
0.200
0.302
0.200
0.198
0.402
0.398
0.200
0.402
0.398
0.200
0.302
0.498
0.200
0.202
0.298
0.300
0.200
0.400
0.500
0.600
0.302
0.398
0.200
0.302
0.498
0.200
0.202
0.398
0.200
0.302
0.398
0.602
0.298
0.200
0.402
0.398
0.200
0.302
0.298
0.200
0.200
0.202
0.398
0.200
0.200
0.500
0.400
0.400
0.200
0.300
0.600
0.402
0.198
0.400
0.302
0.198
0.200
0.200
0.302
0.398
0.400
0.300
0.302
0.200
0.400
0.600
0.500
0.400
0.298
0.602
0.298
0.200
0.402
0.900
0.298
0.200
0.402
0.298
0.200
0.402
0.298
0.602
0.298
0.200
0.402
0.202
0.296
0.402
0.204
0.294
0.402
0.206
0.694
0.204
0.294
0.200
0.202
0.398
0.502
0.398
0.502
0.298
0.200
0.402
0.298
0.200
0.402
0.298
0.200
0.200
0.202
0.298
0.200
0.402
0.398
0.200
0.302
0.498
0.402
0.298
0.300
0.302
0.298
0.400
0.202
0.798
0.300
0.400
0.300
0.902
0.198
0.300
0.600
0.702
0.198
0.702
0.198
0.400
0.302
0.200
0.398
0.302
0.198
0.400
0.302
0.298
0.400
0.202
0.298
0.500
1.000
0.300
0.602
0.198
0.900
0.300
0.402
0.298
0.602
0.398
0.502
0.498
0.402
0.298
0.300
0.302
0.398
0.300
0.202
0.798
0.400
0.200
0.400
0.902
0.298
0.800
0.204
0.498
0.298
0.602
0.298
0.602
0.298
0.602
0.298
0.300
0.302
0.298
0.400
0.202
0.298
0.200
0.300
0.400
0.200
0.200
0.502
0.400
0.398
0.400
0.302
0.900
0.498
0.402
0.398
0.200
0.302
0.298
0.602
0.398
0.200
0.302
0.598
0.302
0.298
0.300
0.302
0.598
0.302
0.398
0.502
0.398
0.502
0.398
0.502
0.198
0.400
0.302
0.298
0.200
0.402
0.500
0.400
0.398
0.502
0.398
0.502
0.398
0.502
0.398
0.400
0.400
0.300
0.300
0.300
0.602
0.198
0.900
0.200
0.200
0.302
0.298
0.200
0.402
0.398
0.200
0.302
0.498
0.402
0.598
0.302
0.298
0.400
0.202
0.398
0.400
0.400
0.300
0.300
0.300
0.300
0.302
0.198
0.400
0.500
0.400
0.302
0.298
0.200
0.402
0.398
0.204
0.298
0.498
0.402
0.298
0.200
0.402
0.398
0.300
0.202
0.398
0.400
0.400
0.200
0.400
0.902
0.198
0.400
0.500
0.400
0.302
0.298
0.602
0.398
0.502
0.498
0.402
0.598
0.302
0.698
0.202
0.398
0.400
0.600
0.400
0.400
0.500
0.200
0.200
0.302
0.398
0.400
0.302
0.298
0.300
0.500
0.402
0.500
0.398
0.500
0.200
0.402
0.900
0.298
0.200
0.400
0.400
0.200
0.300
0.300
0.200
0.400
0.300
0.200
0.300
0.600
0.300
0.400
0.300
0.300
0.600
0.300
0.300
0.200
0.400
0.500
0.400
0.300
0.602
0.398
0.502
0.398
0.502
0.498
0.300
0.500
0.200
0.200
0.400
0.300
0.200
0.400
0.300
0.200
0.500
0.400
0.600
0.300
0.400
0.300
0.302
0.398
0.300
0.202
0.398
0.400
0.208
0.292
0.400
0.500
0.200
0.200
0.400
0.300
0.200
0.400
0.200
0.402
0.298
0.300
0.302
0.398
0.502
0.498
0.402
0.598
0.302
0.398
0.300
0.200
0.300
0.500
0.500
0.500
0.300
0.200
0.402
0.198
0.200
0.700
0.702
0.298
0.200
0.400
0.400
0.500
0.500
0.400
0.600
0.300
0.700
0.202
0.398
0.400
0.206
0.294
0.200
0.300
0.500
0.400
0.200
0.400
0.500
0.702
0.298
0.200
0.402
0.398
0.200
0.300
0.500
0.402
0.298
0.300
0.302
0.398
0.300
0.202
0.498
0.402
0.498
0.200
0.702
0.200
0.498
0.602
0.398
0.200
0.302
0.298
0.602
0.298
0.300
0.302
0.200
0.398
0.302
0.900
0.204
0.394
0.302
0.204
0.394
0.302
0.206
0.392
0.302
0.298
0.300
0.302
0.298
0.300
0.302
0.900
0.298
0.300
0.302
0.298
0.300
0.302
0.298
0.300
0.302
0.298
0.300
0.302
0.398
0.502
0.298
0.400
0.202
0.798
0.400
0.600
0.500
0.200
0.202
0.198
0.200
0.200
0.500
0.300
0.200
0.200
0.200
0.700
0.200
0.400
0.300
0.200
0.400
0.300
0.200
0.400
0.300
0.200
0.500
0.200
0.400
0.400
0.400
0.200
0.300
1.000
0.200
0.300
0.600
0.200
0.500
0.300
0.602
0.398
0.200
0.800
0.400
0.300
0.300
0.300
0.400
0.300
0.200
0.500
0.300
0.600
0.400
1.000
0.400
0.300
0.300
0.700
0.300
0.200
0.400
0.400
0.200
0.200
0.600
0.300
0.400
0.300
0.300
0.300
0.400
0.200
0.300
0.500
0.400
0.600
0.300
0.400
0.200
0.300
0.800
0.200
0.500
0.300
0.200
0.402
0.198
0.200
0.402
0.300
0.298
0.300
0.400
0.200
0.300
0.500
0.300
0.400
0.200
0.400
0.500
0.400
0.300
0.300
0.300
0.500
0.400
0.400
0.200
0.300
0.300
0.200
0.400
0.300
0.200
0.400
0.300
0.300
0.300
0.500
0.400
0.300
0.200
0.400
0.500
0.400
0.300
0.200
0.400
0.400
0.500
0.500
0.400
0.400
0.500
0.300
0.600
0.400
0.200
0.300
0.500
0.400
0.600
0.300
0.400
0.300
0.200
0.300
0.500
0.700
0.300
0.400
0.600
0.200
0.800
0.200
0.200
0.200
0.400
0.300
0.300
0.400
0.200
0.300
0.500
1.000
0.600
0.300
0.600
0.300
0.600
0.200
0.400
1.000
0.400
0.300
0.300
0.300
0.400
0.300
0.200
0.300
0.500
0.400
0.600
0.400
0.600
0.200
0.500
0.300
0.200
0.800
0.400
0.200
0.400
1.000
0.300
0.700
0.200
0.400
0.400
0.200
0.400
0.400
0.200
0.300
0.500
0.400
0.300
0.300
0.300
0.300
0.400
0.200
0.400
0.200
0.200
0.500
0.300
0.502
0.400
0.398
0.200
0.300
0.400
0.300
0.200
0.400
0.200
0.300
0.500
0.400
0.400
0.300
0.200
0.400
0.200
0.400
0.300
0.300
0.300
0.300
0.600
0.300
0.500
0.400
0.600
0.300
0.200
0.400
0.300
0.200
0.400
0.300
0.200
0.400
0.300
0.500
0.400
0.500
0.500
0.500
0.500
0.400
0.300
0.500
1.000
0.600
0.300
0.500
0.400
0.600
0.300
0.400
0.200
0.200
0.500
0.200
0.300
0.500
0.300
0.700
0.200
0.500
0.300
0.200
0.500
0.300
0.400
0.200
0.400
0.300
0.200
0.500
0.200
0.200
0.600
0.400
0.300
0.300
0.300
0.300
0.400
0.500
0.500
0.400
0.600
0.300
0.300
0.400
0.200
0.202
0.298
0.300
0.200
0.400
0.400
0.206
0.394
0.400
0.400
0.500
0.400
0.400
0.300
0.200
0.400
0.400
0.500
0.500
0.400
0.300
0.300
0.300
0.400
0.300
0.200
0.300
0.200
0.300
0.600
0.400
0.400
0.600
0.300
0.700
0.400
0.300
0.300
0.200
0.400
0.200
0.200
0.502
0.298
0.200
0.302
0.400
0.498
0.402
0.298
0.200
0.300
0.600
0.500
0.400
0.300
0.200
0.400
0.400
0.200
0.300
0.402
0.498
0.300
0.600
0.300
0.500
0.400
0.500
0.400
0.600
0.300
0.200
0.300
0.500
0.400
0.400
0.200
0.300
0.300
0.200
0.500
0.300
0.600
0.300
0.500
0.900
0.500
0.500
0.200
0.300
0.300
0.400
0.300
0.200
0.800
0.200
0.300
0.200
0.300
0.600
0.400
0.300
0.700
0.402
0.298
0.300
0.200
0.400
0.400
0.206
0.294
0.500
0.400
0.500
0.400
0.400
0.300
0.200
0.800
0.200
0.300
0.200
0.300
0.700
0.300
0.500
0.500
0.400
0.300
0.300
0.200
0.200
0.200
0.400
0.200
0.200
0.200
0.400
0.200
0.300
0.500
0.400
0.300
0.300
0.200
0.300
0.500
0.200
0.400
0.400
0.500
0.500
0.200
0.300
0.500
0.200
0.200
0.600
0.300
0.400
0.300
0.200
0.400
0.400
0.200
0.300
0.500
0.400
0.600
0.300
0.700
0.200
0.800
0.400
0.300
0.300
0.500
0.200
0.300
0.300
0.402
0.298
0.500
0.400
0.400
0.200
0.300
0.300
0.300
0.500
0.400
0.400
0.300
0.200
0.300
0.300
0.300
0.200
0.200
0.400
0.400
0.200
0.200
0.600
0.300
0.700
0.200
0.400
0.500
0.400
0.200
0.300
0.200
0.300
0.300
0.300
0.208
0.492
0.500
0.400
0.500
0.400
0.600
0.200
0.200
0.400
0.300
0.300
0.600
0.400
0.200
0.300
0.500
0.300
0.400
0.300
0.300
0.200
0.500
0.200
0.300
0.500
0.400
0.300
0.300
0.200
0.400
0.400
0.200
0.300
0.500
0.300
0.300
0.400
0.600
0.400
0.400
0.600
0.200
0.200
0.302
0.298
0.200
0.300
0.500
0.200
0.200
0.600
0.300
0.700
0.200
0.800
0.206
0.494
0.300
0.600
0.400
0.300
0.200
0.500
0.400
0.600
0.300
0.400
0.300
0.200
0.400
0.400
0.200
0.300
0.500
0.200
0.200
0.200
0.400
0.300
0.400
0.300
0.200
0.400
0.400
0.500
0.200
0.300
0.400
0.200
0.400
0.200
0.200
0.600
0.700
0.300
0.300
0.300
0.400
0.500
0.500
0.402
0.398
0.200
0.202
0.206
0.292
0.300
0.400
0.600
0.500
0.400
0.300
0.200
0.400
0.900
0.300
0.200
0.400
0.200
0.400
0.300
0.200
0.200
0.500
0.400
0.500
0.300
0.200
0.400
0.400
0.500
0.400
0.200
0.300
0.300
0.200
0.200
0.200
0.400
0.500
0.300
0.300
0.300
0.200
0.200
0.200
0.300
0.200
0.700
0.200
0.400
0.300
0.200
0.400
0.300
0.200
0.400
0.300
0.300
0.400
0.200
0.300
0.200
0.300
0.500
0.500
0.300
0.200
0.500
0.300
0.400
0.400
0.300
0.300
0.300
0.200
0.200
0.200
0.400
0.500
0.500
0.400
0.300
0.300
0.300
0.200
0.500
0.200
0.500
0.300
0.500
0.500
0.300
0.400
0.300
0.200
0.200
0.200
0.398
0.702
0.300
0.600
0.400
0.200
0.300
0.500
0.300
0.300
0.400
0.200
0.400
0.400
0.200
0.300
0.500
0.400
0.600
0.300
0.700
0.500
0.200
0.300
0.200
0.200
0.300
0.300
0.600
0.400
0.500
0.500
0.300
0.700
0.200
0.400
0.400
0.200
0.800
0.500
0.500
0.400
0.300
0.400
0.600
0.300
0.300
0.302
0.198
0.300
0.400
0.300
0.200
0.400
0.300
0.200
0.400
0.300
0.200
0.400
0.300
0.200
0.400
0.300
0.200
0.400
0.300
0.200
0.400
0.400
0.400
0.500
0.500
0.300
0.600
0.400
0.200
0.200
0.400
0.200
0.300
0.400
0.600
0.300
0.200
0.400
0.400
0.200
0.200
0.500
0.400
1.000
0.300
0.200
0.400
0.600
0.500
0.200
0.200
0.300
0.300
0.300
0.200
0.500
0.200
0.300
0.500
1.000
0.600
0.300
1.100
0.400
0.200
0.300
0.400
0.200
0.500
0.500
0.500
0.200
0.200
0.200
0.400
0.200
0.400
0.400
0.502
0.498
0.400
0.600
0.300
0.300
0.400
0.200
0.400
0.200
0.900
0.200
0.600
0.402
0.198
0.200
0.200
0.500
0.200
0.200
0.302
0.298
0.200
0.400
0.400
0.502
0.498
0.200
0.200
0.300
0.300
0.200
0.500
0.300
0.200
0.400
0.300
0.900
0.900
0.400
0.200
0.300
0.400
0.200
0.200
0.300
0.300
0.200
0.402
0.398
0.502
0.498
0.402
0.298
0.300
0.302
0.298
0.200
0.302
0.300
0.300
0.298
0.300
0.200
0.402
0.198
0.200
0.200
0.200
1.002
0.298
0.300
0.302
0.298
0.602
0.298
0.602
0.298
0.200
0.402
0.298
0.200
0.200
0.202
0.298
0.200
0.400
0.300
0.300
0.302
0.900
0.598
0.302
0.398
0.200
0.302
0.398
0.502
0.398
0.502
0.298
0.602
0.398
0.200
0.302
0.598
0.302
0.298
0.400
0.202
0.398
0.400
0.500
0.200
0.300
0.300
0.300
0.302
0.198
0.400
0.302
0.198
0.400
0.302
0.298
0.200
0.402
0.398
0.502
0.498
0.402
0.298
0.300
0.302
0.698
0.202
0.498
0.300
0.202
0.398
0.400
0.206
0.294
0.402
0.204
0.394
0.500
0.702
0.298
0.200
0.402
0.398
0.502
0.498
0.402
0.298
0.300
0.302
0.698
0.202
0.298
0.200
0.300
0.700
0.300
0.300
0.200
0.400
0.200
0.200
0.200
0.200
0.300
0.700
0.300
0.600
0.400
0.502
0.398
0.500
0.300
0.300
0.300
0.400
0.300
0.200
0.300
0.500
0.600
0.300
0.600
0.200
0.300
0.400
0.300
0.300
0.702
0.198
0.602
0.300
0.598
0.300
0.600
0.300
0.300
0.300
0.300
0.200
0.400
0.300
0.400
0.200
0.300
0.600
0.300
0.600
0.600
0.300
0.600
0.300
0.300
0.200
0.400
0.300
0.300
0.300
0.300
0.300
0.300
0.300
0.300
0.300
0.400
0.200
0.200
0.700
0.200
0.500
0.400
0.602
0.398
0.400
0.500
0.200
0.200
0.400
0.400
0.206
0.294
0.500
0.400
0.600
0.300
0.400
0.300
0.300
0.400
0.300
0.200
0.500
0.300
0.600
0.400
0.300
0.200
0.500
0.200
0.300
0.200
0.300
0.300
0.300
0.400
0.200
0.300
0.500
0.500
0.500
0.400
0.600
0.200
0.400
0.400
0.200
0.800
0.400
0.302
0.298
0.500
0.500
0.400
0.600
0.300
0.400
0.300
0.200
0.400
0.400
0.400
0.600
0.400
0.600
0.200
0.400
0.400
0.200
0.300
0.200
0.300
0.500
0.500
0.300
0.300
0.400
1.000
0.400
0.200
0.400
0.300
0.200
0.500
0.400
0.600
0.300
0.700
0.200
0.400
0.200
0.200
0.202
0.298
0.300
0.600
0.302
0.398
0.300
0.200
0.500
0.200
0.200
0.500
0.400
0.500
0.200
0.302
0.398
0.400
0.500
0.400
0.500
0.200
0.200
0.500
0.200
0.200
0.500
0.200
0.200
0.200
0.300
0.300
0.200
0.600
0.300
0.500
0.400
0.400
0.300
0.200
0.400
0.300
0.200
0.400
0.500
0.400
0.200
0.300
0.600
0.300
0.400
0.300
0.300
0.200
0.600
0.400
0.600
0.500
0.500
0.300
0.200
0.200
0.300
0.200
0.200
0.200
0.400
0.200
0.300
0.500
0.400
0.600
0.300
0.400
0.300
0.200
0.400
0.400
0.206
0.394
0.400
0.600
0.400
1.000
0.200
0.200
0.200
0.400
0.200
0.500
0.300
0.500
0.500
0.400
0.600
0.300
0.700
0.200
0.400
0.400
0.200
0.400
0.400
0.500
0.200
0.300
0.300
0.300
0.400
0.200
0.200
0.300
0.300
0.200
0.500
0.300
0.300
0.300
0.400
0.200
0.300
0.500
0.400
0.600
0.300
0.700
0.200
0.500
0.300
0.400
0.300
0.300
0.400
0.600
0.700
0.300
0.300
0.300
0.200
0.200
0.602
0.198
0.200
0.200
0.202
0.298
0.300
0.300
0.200
0.400
0.300
0.300
0.600
0.300
0.200
0.300
0.600
0.300
0.600
0.300
0.400
0.500
0.300
0.400
0.200
0.300
0.600
0.300
0.600
0.300
0.400
0.200
0.700
0.200
0.400
0.200
0.300
0.900
0.200
0.214
0.286
0.200
0.300
0.400
0.200
0.300
0.400
0.200
0.600
0.300
0.400
0.500
0.500
0.400
0.600
0.300
0.400
0.300
0.200
0.400
0.400
0.200
0.800
0.400
0.200
0.400
0.400
0.200
0.400
0.200
0.200
0.300
0.300
0.300
0.300
0.400
0.500
0.500
0.400
0.600
0.400
0.300
0.300
0.200
0.400
0.400
0.200
0.300
0.500
0.400
0.600
0.300
0.200
0.500
0.400
0.300
0.300
0.200
0.200
0.200
0.400
0.500
0.500
0.200
0.200
0.600
0.300
0.400
0.300
0.200
0.800
0.200
0.400
0.400
1.000
0.600
0.400
0.200
0.200
0.300
0.300
0.400
0.200
0.400
0.300
0.200
0.500
0.400
0.500
0.400
0.500
0.400
0.500
0.400
0.500
0.400
0.400
0.200
0.200
0.200
0.500
0.200
0.600
0.400
0.700
0.200
0.400
0.300
0.200
0.400
0.500
0.400
0.200
0.300
0.500
0.200
0.200
0.500
0.400
1.000
0.300
0.200
0.200
0.200
0.300
0.200
0.300
0.500
0.400
0.700
0.200
0.600
0.400
0.500
0.400
0.300
0.200
0.400
0.300
0.200
0.400
0.500
0.400
0.400
0.300
0.200
0.300
0.200
0.300
0.400
0.600
0.300
0.200
0.500
0.300
0.700
0.200
0.500
0.300
0.300
0.200
0.500
0.300
0.700
0.400
0.300
0.300
0.200
0.400
0.400
0.200
0.500
0.300
1.000
0.400
0.300
0.300
0.200
0.300
0.200
0.300
0.300
0.300
0.400
0.200
0.300
0.500
0.200
0.300
0.500
0.300
0.700
0.300
0.300
0.300
0.600
0.300
0.600
0.300
0.600
0.300
0.400
0.400
0.300
0.300
0.300
0.400
0.300
0.300
0.200
0.500
0.200
0.200
0.600
0.300
0.700
0.200
0.400
0.400
0.200
0.400
0.400
0.400
0.600
0.300
0.200
0.500
0.300
0.200
0.200
0.300
0.200
0.200
0.300
0.300
0.200
0.402
0.198
0.200
0.402
0.298
0.500
0.400
0.200
0.300
0.400
0.200
0.300
0.400
0.300
0.200
0.400
0.200
0.300
0.500
0.200
0.200
0.400
0.500
0.400
0.300
0.200
0.400
0.300
0.200
0.400
0.200
0.300
0.500
0.400
0.500
0.200
0.200
0.600
0.300
0.500
0.300
0.200
0.400
0.400
0.400
0.300
0.200
0.600
0.300
0.400
0.200
0.300
0.400
0.500
0.500
0.200
0.200
0.600
0.400
0.600
0.300
0.400
0.300
0.200
0.800
0.208
0.392
0.400
0.400
0.200
0.400
0.200
0.300
0.200
0.300
0.600
0.400
0.200
0.300
0.500
0.500
0.500
0.300
0.700
0.200
0.800
0.200
0.500
0.300
0.600
0.400
0.300
0.200
0.200
0.300
0.400
0.600
0.200
0.400
0.400
0.600
0.400
0.400
0.600
0.200
0.200
0.600
0.300
0.300
0.400
0.200
0.300
0.200
0.300
1.000
0.200
0.300
0.500
0.700
0.200
0.400
0.400
0.206
0.294
0.200
0.200
0.500
0.300
0.600
0.300
0.400
0.300
0.200
0.500
0.300
0.200
0.500
0.300
0.600
0.200
0.200
0.500
0.200
0.400
0.200
0.200
0.300
0.300
0.200
0.400
0.300
0.200
0.200
0.200
0.200
0.200
0.200
0.300
0.200
0.200
0.400
0.500
0.200
0.200
0.600
0.400
0.300
0.400
0.200
0.200
0.700
0.200
0.500
0.200
0.200
0.400
0.300
0.200
0.400
0.300
0.900
0.300
0.400
0.200
0.400
0.200
0.300
0.500
0.400
0.200
0.300
0.400
0.200
0.500
0.200
0.500
0.300
0.500
0.200
0.300
0.400
0.600
0.200
0.800
0.700
0.300
0.200
0.400
0.400
0.200
0.300
0.500
0.400
0.400
0.200
0.300
0.300
0.400
0.200
0.300
0.500
0.400
0.600
0.300
0.700
0.300
0.700
0.200
0.300
0.200
0.300
0.200
0.400
0.400
0.500
0.500
0.400
0.200
0.400
0.300
0.300
0.400
0.200
0.200
0.600
0.400
0.300
0.300
0.300
0.400
0.300
0.500
0.500
0.300
0.400
0.300
0.300
0.300
0.400
0.500
0.400
0.500
0.400
0.500
0.200
0.500
0.200
0.200
0.200
0.400
0.400
0.300
0.300
0.500
0.500
0.300
0.700
0.200
0.500
0.300
0.206
0.394
0.200
0.200
0.402
0.298
0.300
0.300
0.400
0.300
0.200
0.400
0.300
0.200
0.400
0.200
0.300
0.400
0.500
0.300
0.300
0.300
0.600
0.300
0.500
0.400
0.400
0.500
0.300
0.200
0.400
0.300
0.200
0.400
0.200
0.300
0.400
0.300
0.200
0.400
0.600
0.300
0.700
0.200
0.400
0.200
0.500
0.400
0.600
0.300
0.600
0.300
0.700
0.300
0.200
0.200
0.298
0.402
0.300
0.300
0.300
0.400
0.300
0.200
0.400
0.400
0.700
0.300
0.500
0.400
0.200
0.300
0.600
0.400
0.300
0.300
0.200
0.400
0.398
0.502
0.500
0.400
0.300
0.298
0.302
0.698
0.202
0.500
0.200
0.700
0.200
0.600
0.300
0.400
0.200
0.300
0.400
0.200
0.200
0.300
0.300
0.200
0.400
0.400
0.200
0.300
0.498
0.402
0.300
0.298
0.302
0.300
0.400
0.200
0.800
0.600
0.400
0.300
0.600
0.200
0.200
0.700
0.700
0.300
0.200
0.400
0.398
0.202
0.300
0.498
0.402
0.598
0.304
0.298
0.398
0.502
0.200
0.300
0.400
0.300
0.200
0.400
0.200
0.300
0.400
0.200
0.300
0.400
0.500
0.400
0.200
0.400
0.400
0.200
0.200
0.400
0.200
0.300
0.400
0.200
0.300
0.400
0.200
0.300
0.400
0.200
0.400
0.300
0.200
0.200
0.200
0.500
0.400
0.600
0.300
0.500
0.400
0.500
0.400
0.300
0.600
0.300
0.600
0.400
0.500
0.400
0.200
0.300
0.400
0.300
0.200
0.400
0.398
0.402
0.600
0.900
0.200
0.300
0.502
0.298
0.500
0.300
0.400
0.200
0.398
0.502
0.498
0.402
0.598
0.302
0.698
0.202
0.300
0.498
0.502
0.500
0.300
0.300
0.300
0.200
0.400
0.498
0.202
0.200
0.300
0.298
0.202
0.400
0.398
0.202
0.300
0.498
0.402
0.300
0.298
0.302
0.300
0.398
0.202
0.300
0.200
0.300
0.300
0.400
0.300
0.400
0.600
0.400
0.500
0.800
0.600
0.300
0.500
0.400
0.498
0.402
0.300
0.298
0.302
0.400
0.298
0.202
0.400
0.398
0.602
0.400
0.300
0.600
0.200
0.200
0.500
0.198
0.202
0.500
0.298
0.602
0.200
0.200
0.300
0.400
0.300
0.300
0.300
0.300
0.300
0.200
0.300
0.400
0.500
0.400
0.400
0.500
0.300
0.600
0.300
0.600
0.300
0.600
0.300
0.600
0.300
0.200
0.200
0.200
0.300
0.200
0.400
0.500
0.400
0.300
0.600
0.200
0.400
0.300
0.300
0.400
0.700
0.400
0.400
0.500
0.300
0.600
0.300
0.600
0.398
0.502
0.200
0.298
0.202
0.200
0.200
0.398
0.302
0.698
0.202
0.300
0.200
0.298
0.502
0.500
0.500
0.400
0.200
0.300
0.400
0.198
0.202
0.500
0.298
0.202
0.200
0.200
0.400
0.500
0.400
0.500
0.400
0.500
0.400
0.500
0.500
0.298
0.602
0.400
0.400
0.200
0.300
0.200
0.898
0.402
0.300
0.298
0.202
0.400
0.398
0.202
0.300
0.498
0.402
0.200
0.398
0.302
0.300
0.398
0.202
0.300
0.200
0.298
0.402
0.600
0.300
0.600
0.200
0.898
0.404
0.298
0.298
0.202
0.400
0.398
0.208
0.294
0.500
0.400
0.300
0.200
0.400
0.300
0.398
0.202
0.300
0.200
0.300
0.600
0.200
0.200
0.300
0.200
0.200
0.400
0.300
0.400
0.400
0.500
0.300
0.600
0.300
0.300
0.300
0.300
0.200
0.400
0.400
0.500
0.300
0.200
0.400
0.900
0.300
0.300
0.300
0.500
0.400
0.702
0.198
0.400
0.200
0.600
0.300
0.900
0.600
0.300
0.300
0.200
0.300
0.400
0.200
0.200
0.200
0.300
0.300
0.400
0.200
0.300
0.200
0.298
0.502
0.500
0.300
0.400
0.200
0.300
0.300
0.300
0.198
0.202
0.200
0.300
0.298
0.602
0.398
0.502
0.400
0.500
0.598
0.302
0.200
0.498
0.202
0.500
0.298
0.502
0.200
0.300
0.300
0.600
0.200
0.898
0.402
0.300
0.298
0.602
0.398
0.404
0.596
0.202
0.798
0.208
0.294
0.200
0.300
0.500
0.200
0.298
0.402
0.200
0.400
0.300
0.200
0.400
0.200
0.200
0.200
0.498
0.402
0.300
0.298
0.202
0.400
0.398
0.502
0.498
0.202
0.200
0.598
0.302
0.400
0.298
0.202
0.500
0.298
0.502
0.500
0.400
0.200
0.300
0.200
0.500
0.200
0.198
0.302
0.402
0.296
0.502
0.300
0.200
0.400
0.400
0.200
0.300
0.400
0.300
0.200
0.600
0.300
0.400
0.200
0.300
0.400
0.200
0.400
0.200
0.700
0.900
0.400
0.300
0.200
0.200
0.300
0.400
0.500
0.400
0.300
0.600
0.200
0.200
0.200
0.300
0.500
0.400
0.300
0.400
0.200
0.600
0.300
0.500
0.400
0.400
0.500
0.400
0.200
0.300
0.200
0.200
0.200
0.300
0.300
0.600
0.398
0.202
0.300
0.498
0.402
0.598
0.302
0.200
0.498
0.202
0.400
0.398
0.602
0.400
0.400
0.200
0.300
0.200
0.200
0.200
0.300
0.198
0.202
0.200
0.300
0.298
0.202
0.400
0.398
0.502
0.200
0.298
0.402
0.598
0.302
0.698
0.202
0.300
0.200
0.298
0.402
0.600
0.500
0.500
0.400
0.400
0.198
0.202
0.500
0.298
0.202
0.400
0.398
0.502
0.498
0.402
0.300
0.298
0.302
0.202
0.496
0.202
0.798
0.202
0.400
0.400
0.206
0.394
0.300
0.200
0.300
0.400
0.198
0.302
0.400
0.298
0.602
0.398
0.202
0.300
0.498
0.402
0.598
0.302
0.400
0.298
0.202
0.300
0.200
0.300
0.400
0.200
0.200
0.300
0.700
0.600
0.300
0.200
0.200
0.500
0.600
0.300
0.200
0.300
0.200
0.200
0.400
0.500
0.300
0.600
0.300
0.400
0.200
0.300
0.600
0.300
0.400
0.200
0.600
0.300
0.500
0.400
0.300
0.300
0.300
0.200
0.400
0.300
0.300
0.200
0.400
0.400
0.200
0.300
0.300
0.200
0.400
0.700
0.200
0.400
0.400
1.000
0.200
0.200
0.200
0.300
0.200
0.200
0.200
0.500
0.400
0.300
0.300
0.200
0.400
0.400
0.500
0.400
0.500
0.400
0.500
0.400
0.500
0.400
0.400
0.300
0.700
0.400
0.200
0.400
0.300
0.400
0.300
0.400
0.300
0.300
0.600
0.400
0.500
0.500
0.400
0.600
0.300
0.400
0.300
0.200
0.800
0.500
0.200
0.300
0.400
0.200
0.400
0.200
0.800
0.600
0.400
0.200
0.400
0.400
0.500
0.500
0.400
0.200
0.300
0.400
0.700
0.208
0.292
0.200
0.300
0.600
0.400
0.300
0.200
0.500
0.400
0.600
0.300
0.400
0.300
0.600
0.200
0.200
0.402
0.298
0.300
0.300
0.300
0.200
0.300
0.800
0.200
0.400
0.200
0.300
0.300
0.400
0.200
0.300
0.300
0.300
0.500
0.400
0.500
0.400
0.300
0.200
0.400
0.300
0.200
0.400
0.300
0.200
0.400
0.400
0.500
0.200
0.500
0.400
0.300
0.200
0.900
0.500
0.400
0.500
0.200
0.300
0.900
0.400
0.500
0.500
0.300
0.200
0.500
0.300
0.400
0.300
0.200
0.300
0.200
0.300
0.200
0.400
0.400
0.400
0.300
0.300
0.600
0.400
0.200
0.300
0.500
0.200
0.200
0.200
0.400
0.500
0.500
0.400
0.600
0.300
0.400
0.300
0.200
0.400
0.400
0.600
0.400
0.400
0.300
0.200
0.400
0.200
0.300
0.400
0.200
0.300
0.400
0.300
0.300
0.300
0.200
0.300
0.500
0.500
0.500
0.400
0.600
0.200
0.800
0.200
0.500
0.300
0.500
0.500
0.600
0.400
0.200
0.300
0.200
0.300
0.300
0.300
0.400
0.300
0.200
0.500
0.500
0.500
0.400
0.300
0.300
0.300
0.400
0.300
0.200
0.400
0.200
0.302
0.398
0.200
0.300
0.500
0.200
0.400
0.300
0.200
0.200
0.600
0.300
0.500
0.400
0.400
0.200
0.302
0.398
0.200
0.300
0.400
0.200
0.300
0.300
0.200
0.200
0.200
0.300
0.200
0.300
0.400
0.300
0.300
0.300
0.300
0.300
0.200
0.200
0.500
0.300
0.600
0.200
0.400
0.300
0.200
0.300
0.400
0.300
0.200
0.400
0.300
0.200
0.200
0.200
0.300
0.200
0.400
0.700
0.200
0.300
0.500
0.300
0.400
0.300
0.202
0.298
0.500
0.400
0.200
0.300
0.500
0.300
0.900
0.400
0.200
0.300
0.500
0.400
0.300
0.300
0.300
0.200
0.500
0.200
0.300
0.200
0.298
0.402
0.600
0.400
0.200
0.400
0.300
0.700
0.200
0.500
0.298
0.302
0.300
0.400
0.500
0.498
0.402
0.302
0.298
0.300
0.700
0.200
0.300
0.500
0.300
0.700
0.200
0.400
0.300
0.200
0.400
0.500
0.400
0.300
0.298
0.602
0.400
0.500
0.498
0.402
0.300
0.300
0.300
0.698
0.202
0.500
0.300
0.500
0.200
0.300
0.500
0.500
0.200
0.200
0.600
0.700
0.298
0.602
0.200
0.200
0.300
0.400
0.300
0.300
0.200
0.300
0.400
0.502
0.398
0.400
0.500
0.400
0.500
0.400
0.500
0.400
0.500
0.400
0.300
0.200
0.300
0.300
0.300
0.300
0.200
0.400
0.500
0.400
0.400
0.200
0.300
0.300
0.200
0.400
0.300
0.300
0.300
0.900
0.400
0.500
0.300
0.300
0.300
0.400
0.200
0.300
0.300
0.600
0.398
0.202
0.300
0.500
0.400
0.598
0.302
0.698
0.202
0.400
0.400
0.400
0.200
0.400
0.600
0.400
0.200
0.300
0.498
0.302
0.400
0.298
0.202
0.400
0.400
0.206
0.294
0.500
0.400
0.200
0.398
0.302
0.300
0.398
0.202
0.300
0.200
0.298
0.602
0.400
0.600
0.300
0.200
0.400
0.500
0.200
0.200
0.300
0.298
0.202
0.400
0.398
0.502
0.498
0.402
0.300
0.298
0.302
0.300
0.398
0.202
0.500
0.298
0.502
0.200
0.300
0.400
0.302
0.298
0.200
0.300
0.498
0.402
0.598
0.302
0.698
0.502
0.498
0.402
0.598
0.302
0.300
0.398
0.202
0.300
0.200
0.300
0.600
0.200
0.200
0.300
0.200
0.200
0.500
0.600
0.300
0.600
0.200
0.300
0.400
0.600
0.300
0.300
0.200
0.400
0.400
0.500
0.400
0.500
0.400
0.400
0.800
0.900
0.500
0.400
0.700
0.200
0.502
0.200
0.398
0.200
0.700
0.900
0.300
0.600
0.300
0.200
0.400
0.400
0.300
0.200
0.300
0.500
0.400
0.300
0.300
0.900
0.200
0.400
0.500
0.400
0.300
0.300
0.200
0.400
0.398
0.502
0.498
0.402
0.208
0.392
0.300
0.200
0.200
0.298
0.202
0.798
1.002
0.300
0.200
0.400
0.500
0.402
0.198
0.200
0.400
0.400
0.200
0.300
0.500
0.400
0.598
0.302
0.400
0.298
0.202
0.400
0.400
0.206
0.394
0.400
0.500
0.500
0.500
0.400
0.200
0.200
0.200
0.498
0.202
0.200
0.300
0.298
0.202
0.400
0.398
0.202
0.300
0.498
0.402
0.200
0.398
0.302
0.300
0.398
0.202
0.300
0.498
0.702
0.300
0.500
0.400
0.200
0.200
0.600
0.200
0.600
0.300
0.602
0.398
0.300
0.202
0.498
0.300
0.206
0.294
0.400
0.300
0.200
0.400
0.400
0.200
0.300
0.300
0.200
0.400
0.300
0.600
0.300
0.200
0.400
0.400
0.500
0.300
0.200
0.400
0.300
0.600
0.300
0.200
0.400
0.400
0.200
0.300
0.300
0.200
0.400
0.900
0.400
0.500
0.500
0.400
0.400
0.500
0.200
0.500
0.200
0.200
0.400
0.300
0.200
0.400
0.300
0.200
0.400
0.300
0.598
0.302
0.300
0.398
0.202
0.300
0.200
0.298
0.602
0.400
0.500
0.400
0.200
0.300
0.400
0.198
0.302
0.400
0.298
0.202
0.400
0.398
0.502
0.498
0.402
0.300
0.298
0.302
0.400
0.298
0.202
0.500
0.300
0.500
0.500
0.402
0.298
0.200
0.300
0.600
0.198
0.208
0.394
0.398
0.302
0.300
0.398
0.502
0.498
0.402
0.300
0.300
0.300
0.300
0.400
0.200
0.300
0.498
0.402
0.600
0.500
0.400
0.200
0.300
0.598
0.302
0.400
0.298
0.202
0.400
0.398
0.502
0.498
0.402
0.300
0.298
0.302
0.700
0.200
0.300
0.200
0.300
0.700
0.300
0.400
0.200
0.200
0.300
0.300
0.400
0.200
0.300
0.400
0.400
0.400
0.500
0.400
0.500
0.400
0.500
0.400
0.500
0.400
0.500
0.400
0.400
0.200
0.300
0.400
0.300
0.200
0.400
0.200
0.300
0.400
0.500
0.400
0.200
0.300
0.500
0.400
0.400
0.500
0.400
0.200
0.300
0.400
0.200
0.200
0.200
0.300
0.400
0.200
0.300
0.500
0.400
0.300
0.300
0.300
0.200
0.500
0.502
0.498
0.300
0.400
0.300
0.200
0.400
0.400
0.500
0.500
0.400
0.600
0.200
0.800
0.200
0.400
0.400
0.600
0.400
0.400
0.200
0.400
0.200
0.200
0.300
0.300
0.600
0.400
0.500
0.500
0.200
0.200
0.600
0.300
0.700
0.200
0.400
0.400
0.200
0.800
0.400
0.600
0.600
0.400
0.500
0.500
0.400
0.600
0.300
0.700
0.200
0.800
0.300
0.400
0.300
0.200
0.400
0.400
0.200
0.500
0.212
0.488
0.300
0.700
0.200
0.400
0.200
0.500
0.300
0.300
0.300
0.200
0.200
0.200
0.400
0.200
0.200
0.402
0.298
0.300
0.300
0.300
0.200
0.400
0.300
0.200
0.400
0.300
0.300
0.300
0.200
0.200
0.200
0.300
0.300
0.600
0.400
0.500
0.200
0.300
0.400
0.200
0.700
0.300
0.200
0.400
0.300
0.200
0.300
0.400
0.200
0.300
0.400
0.200
0.300
0.400
0.200
0.300
0.400
0.500
0.400
0.500
0.500
0.500
0.200
0.400
0.300
0.300
0.300
0.300
0.400
0.300
0.200
0.500
0.400
0.600
0.300
0.300
0.400
0.200
0.300
0.200
0.300
0.500
0.500
0.300
0.200
0.200
0.300
0.300
0.300
0.400
0.500
0.200
0.300
0.400
0.200
0.400
0.300
0.200
0.500
0.400
0.600
0.300
0.400
0.298
0.202
0.500
0.298
0.208
0.294
0.200
0.300
0.300
0.300
0.400
1.000
0.300
0.200
0.200
0.300
0.600
0.400
0.500
0.500
0.400
0.300
0.300
0.300
0.300
0.400
0.200
0.200
0.600
0.600
0.400
1.000
0.200
0.400
0.400
0.200
0.500
0.300
0.300
0.300
0.200
0.200
0.300
0.200
0.202
0.298
0.400
0.206
0.394
0.300
0.206
0.494
0.200
0.206
0.294
0.300
0.400
0.300
0.300
0.700
0.600
0.500
0.500
0.400
0.300
0.200
0.400
0.500
0.400
0.300
0.600
0.300
0.200
0.400
0.500
0.400
0.500
0.400
0.500
0.400
0.300
0.200
0.400
0.302
0.398
0.200
0.600
0.300
0.500
0.200
0.200
0.900
0.900
0.400
0.500
0.300
0.200
0.400
0.300
0.400
0.200
0.200
0.600
0.300
0.400
0.300
0.200
0.400
0.300
0.200
0.400
0.500
0.200
0.200
0.300
0.298
0.202
0.400
0.398
0.502
0.498
0.402
0.598
0.302
0.698
0.202
0.300
0.200
0.300
0.500
0.500
0.400
0.500
0.200
0.400
0.500
0.400
0.300
0.298
0.602
0.398
0.502
0.500
0.400
0.400
0.200
0.300
0.300
0.400
0.200
0.300
0.500
0.400
0.600
0.300
0.400
0.200
0.300
0.200
0.200
0.398
0.302
0.400
0.300
0.200
0.400
0.398
0.502
0.200
0.298
0.402
0.598
0.302
0.300
0.400
0.200
0.300
0.500
0.400
0.300
0.300
0.300
0.200
0.400
0.200
0.300
0.600
0.300
0.400
0.298
0.204
0.398
0.200
0.200
0.300
0.400
0.200
0.400
0.200
0.300
0.400
0.200
0.300
0.400
0.500
0.400
0.300
0.200
0.400
0.200
0.400
0.300
0.600
0.300
0.300
0.300
0.300
0.200
0.400
0.300
0.300
0.300
0.300
0.300
0.300
0.300
0.400
0.300
0.200
0.400
0.200
0.300
0.300
0.300
0.300
0.300
0.300
0.300
0.200
0.300
0.400
0.208
0.292
0.400
0.400
0.500
0.300
0.600
0.400
0.200
0.300
0.500
0.200
0.200
0.598
0.302
0.400
0.300
0.200
0.300
0.200
0.300
0.700
0.300
0.200
0.400
0.400
0.200
0.300
0.500
0.400
0.600
0.400
0.200
0.400
0.200
0.300
0.200
0.298
0.402
0.598
0.302
0.400
0.298
0.202
0.300
0.498
0.602
0.400
0.400
0.200
0.300
0.200
0.200
0.200
0.498
0.402
0.300
0.298
0.202
0.400
0.398
0.202
0.300
0.200
0.298
0.402
0.598
0.302
0.698
0.202
0.300
0.200
0.200
0.500
0.400
0.700
0.200
0.400
0.500
0.398
0.202
0.500
0.298
0.302
0.300
0.398
0.502
0.498
0.402
0.300
0.298
0.302
0.300
0.398
0.202
0.500
0.298
0.602
0.200
0.200
0.400
0.300
0.500
0.200
0.400
0.300
0.600
0.300
0.200
0.400
0.200
0.200
0.500
0.300
0.600
0.200
0.200
0.502
0.298
0.200
0.300
0.400
0.200
0.300
0.400
0.200
0.300
0.400
0.500
0.400
0.200
0.300
0.800
0.200
0.200
0.200
0.200
0.300
0.300
0.200
0.400
0.300
0.600
0.400
0.200
0.300
0.300
0.300
0.300
0.700
0.200
0.798
0.702
0.300
0.300
0.300
0.300
0.200
0.300
0.400
0.198
0.302
0.400
0.298
0.202
0.400
0.398
0.202
0.300
0.498
0.402
0.300
0.298
0.210
0.292
0.200
0.298
0.202
0.300
0.498
0.402
0.300
0.300
0.400
0.500
0.200
0.802
0.498
0.300
0.300
0.600
0.398
0.502
0.498
0.402
0.598
0.302
0.400
0.298
0.202
0.300
0.498
0.402
0.200
0.400
0.900
0.200
0.400
0.498
0.302
0.400
0.298
0.202
0.400
0.398
0.502
0.498
0.402
0.598
0.302
0.400
0.298
0.202
0.300
0.498
0.302
0.200
0.200
0.300
0.400
0.200
0.400
0.400
0.500
0.400
0.400
0.206
0.294
0.400
0.500
0.200
0.400
0.300
0.300
0.300
0.200
0.400
0.300
0.300
0.300
0.500
0.400
0.300
0.300
0.300
0.300
0.200
0.400
0.400
0.500
0.200
0.200
0.500
0.300
0.600
0.400
0.500
0.300
0.600
0.400
0.500
0.300
0.300
0.300
0.500
0.400
0.402
0.498
0.300
0.600
0.300
0.600
0.300
0.600
0.300
0.600
0.398
0.202
0.300
0.498
0.402
0.300
0.298
0.302
0.200
0.498
0.202
0.400
0.398
0.702
0.300
0.300
0.200
0.200
0.200
0.200
0.200
0.200
0.498
0.302
0.400
0.298
0.602
0.398
0.502
0.498
0.402
0.598
0.302
0.698
0.202
0.200
0.302
0.296
0.502
0.500
0.400
0.500
0.200
0.200
0.500
0.198
0.202
0.500
0.298
0.202
0.400
0.400
0.500
0.400
0.500
0.200
0.200
0.500
0.400
0.500
0.500
0.298
0.502
0.200
0.300
0.500
0.400
0.200
0.200
0.200
0.300
0.198
0.302
0.400
0.298
0.602
0.398
0.502
0.498
0.402
0.200
0.398
0.302
0.300
0.398
0.202
0.200
0.300
0.298
0.502
0.200
0.300
0.700
0.400
0.400
0.300
0.602
0.298
0.300
0.200
0.400
0.300
0.200
0.400
0.200
0.300
0.400
0.900
0.300
0.200
0.400
0.400
0.200
0.300
0.400
0.500
0.300
0.300
0.300
0.400
0.500
0.500
0.400
0.400
0.500
0.300
0.300
0.300
0.300
0.200
0.400
0.400
0.200
0.300
0.400
0.200
0.300
0.400
0.300
0.200
0.400
0.398
0.502
0.200
0.300
0.400
0.200
0.400
0.300
0.200
0.498
0.202
0.200
0.598
0.302
0.698
0.202
0.300
0.498
0.402
0.598
0.302
0.300
0.398
0.202
0.300
0.200
0.298
0.502
0.200
0.300
0.300
0.300
0.300
0.200
0.700
0.198
0.702
0.298
0.602
0.398
0.202
0.300
0.498
0.402
0.598
0.302
0.300
0.398
0.202
0.300
0.500
0.904
0.396
0.200
0.200
0.400
0.200
0.300
0.398
0.302
0.200
0.498
0.202
0.400
0.398
0.502
0.498
0.202
0.200
0.598
0.302
0.698
0.202
0.300
0.498
0.302
0.400
0.300
0.300
0.300
0.300
0.200
0.300
0.400
0.198
0.302
0.400
0.298
0.202
0.400
0.200
0.200
0.300
0.400
0.300
0.300
0.200
0.400
0.300
0.500
0.400
0.200
0.200
0.500
0.400
0.500
0.400
0.200
0.300
0.300
0.200
0.400
0.300
0.300
0.300
0.300
0.600
0.300
0.300
0.300
0.400
0.200
0.300
0.400
0.200
0.300
0.400
0.200
0.300
0.400
0.200
0.300
0.300
0.200
0.400
0.300
0.200
0.400
0.300
0.200
0.400
0.200
0.400
0.300
0.300
0.600
0.398
0.502
0.498
0.402
0.300
0.298
0.302
0.300
0.398
0.202
0.300
0.498
0.502
0.500
0.300
0.600
0.200
0.700
0.198
0.402
0.300
0.200
0.200
0.500
0.398
0.502
0.206
0.292
0.402
0.206
0.392
0.302
0.206
0.492
0.202
0.300
0.200
0.298
0.502
0.200
0.300
0.300
0.600
0.200
0.200
0.200
0.300
0.198
0.702
0.298
0.602
0.398
0.502
0.498
0.402
0.300
0.298
0.302
0.400
0.298
0.202
0.400
0.398
0.402
0.300
0.300
0.400
0.500
0.200
0.300
0.400
0.198
0.702
0.200
0.400
0.300
0.200
0.400
0.300
0.200
0.400
0.300
0.200
0.398
0.302
0.300
0.398
0.202
0.300
0.200
0.298
0.502
0.200
0.300
0.500
0.200
0.500
0.200
0.400
0.200
0.200
0.500
0.400
0.500
0.400
0.200
0.300
0.300
0.200
0.400
0.900
0.200
0.300
0.400
0.300
0.300
0.300
0.300
0.300
0.300
0.300
0.300
0.300
0.300
0.600
0.300
0.300
0.300
0.300
0.300
0.300
0.400
0.500
0.400
0.200
0.300
0.400
0.500
0.300
0.600
0.300
0.400
0.200
0.300
0.498
0.402
0.600
0.300
0.300
0.300
0.200
0.700
0.198
0.202
0.500
0.298
0.602
0.398
0.502
0.498
0.402
0.598
0.302
0.400
0.298
0.202
0.400
0.398
0.602
0.400
0.400
0.500
0.200
0.300
0.400
0.198
0.302
0.400
0.298
0.602
0.398
0.502
0.400
0.500
0.400
0.500
0.400
0.500
0.400
0.398
0.502
0.500
0.300
0.200
0.400
0.200
0.300
0.400
0.198
0.702
0.298
0.302
0.300
0.398
0.502
0.498
0.402
0.300
0.298
0.302
0.300
0.398
0.202
0.300
0.498
0.502
0.200
0.300
0.300
0.300
0.300
0.200
0.400
0.300
0.198
0.402
0.300
0.298
0.202
0.400
0.200
0.300
0.302
0.298
0.300
0.500
0.200
0.200
0.600
0.200
0.400
0.300
0.600
0.600
0.300
0.300
0.300
0.300
0.300
0.600
0.200
0.700
0.200
0.400
0.300
0.300
0.600
0.300
0.200
0.400
0.300
0.200
0.400
0.900
0.300
0.200
0.400
0.300
0.200
0.400
0.500
0.200
0.900
0.500
0.300
0.300
0.300
0.300
0.300
0.398
0.202
0.300
0.200
0.298
0.402
0.598
0.204
0.498
0.298
0.402
0.200
0.300
0.500
0.200
0.200
0.500
0.200
0.200
0.400
0.700
0.198
0.702
0.298
0.602
0.398
0.502
0.498
0.402
0.598
0.302
0.400
0.298
0.202
0.300
0.498
0.402
0.300
0.300
0.300
0.300
0.300
0.200
0.700
0.198
0.402
0.300
0.298
0.602
0.398
0.202
0.300
0.498
0.404
0.298
0.298
0.202
0.400
0.398
0.208
0.394
0.200
0.198
0.402
0.200
0.300
0.400
0.500
0.500
0.200
0.300
0.198
0.302
0.400
0.298
0.602
0.398
0.502
0.498
0.402
0.300
0.298
0.302
0.300
0.398
0.202
0.400
0.200
0.198
0.402
0.300
0.300
0.300
0.200
0.200
0.400
0.200
0.200
0.300
0.900
0.200
0.700
0.300
0.600
0.300
0.600
0.400
0.500
0.500
0.400
0.400
0.200
0.300
0.400
0.200
0.300
0.500
0.400
0.400
0.200
0.300
0.400
0.200
0.300
0.400
0.500
0.200
0.200
0.200
0.300
0.300
0.200
0.400
0.300
0.200
0.400
0.300
0.200
0.400
0.400
0.300
0.200
0.300
0.200
0.298
0.502
0.500
0.200
0.200
0.600
0.300
0.698
0.202
0.200
0.300
0.298
0.202
0.400
0.202
0.198
0.500
0.204
0.294
0.402
0.206
0.392
0.302
0.400
0.500
0.300
0.498
0.402
0.600
0.500
0.500
0.400
0.500
0.800
0.600
0.300
0.398
0.202
0.300
0.498
0.402
0.598
0.302
0.200
0.498
0.202
0.400
0.398
0.502
0.500
0.300
0.300
0.300
0.200
0.400
0.498
0.202
0.200
0.300
0.298
0.202
0.400
0.398
0.502
0.200
0.298
0.202
0.200
0.598
0.302
0.400
0.298
0.202
0.302
0.496
0.302
0.700
0.200
0.400
0.300
0.200
0.700
0.200
0.500
0.200
0.298
0.302
0.300
0.200
0.200
0.300
0.400
0.300
0.300
0.200
0.300
0.400
0.500
0.400
0.400
0.500
0.400
0.500
0.400
0.500
0.300
0.200
0.400
0.300
0.200
0.400
0.300
0.600
0.300
0.600
0.200
0.200
0.200
0.300
0.300
0.200
0.400
0.502
0.398
0.400
0.500
0.400
0.500
0.400
0.500
0.200
0.200
0.500
0.600
0.300
0.300
0.600
0.398
0.502
0.498
0.402
0.200
0.398
0.302
0.300
0.398
0.202
0.798
0.602
0.400
0.400
0.500
0.200
0.700
0.198
0.402
0.300
0.298
0.202
0.400
0.398
0.202
0.300
0.498
0.402
0.300
0.200
0.400
0.300
0.200
0.400
0.200
0.300
0.400
0.500
0.400
0.900
0.200
0.500
0.400
0.400
0.300
0.298
0.202
0.400
0.200
0.302
0.398
0.500
0.200
0.200
0.300
0.300
0.300
0.300
0.400
0.200
0.300
0.200
0.300
0.700
0.300
1.000
0.200
0.800
0.400
0.300
0.300
0.200
0.400
0.400
0.500
0.500
0.400
0.300
0.300
0.300
0.700
0.200
0.500
0.300
0.600
0.200
0.200
0.602
0.498
0.400
0.700
0.200
0.600
0.300
0.700
0.200
0.200
0.400
0.300
0.200
0.400
0.200
0.300
0.400
0.300
0.200
0.700
0.200
0.600
0.200
0.200
0.300
0.200
0.300
0.400
0.300
0.200
0.900
0.400
0.500
0.400
0.200
0.400
0.600
0.300
0.300
0.200
0.400
0.300
0.300
0.200
0.400
0.400
0.500
0.200
0.200
0.600
0.300
0.600
0.300
0.400
0.200
0.300
0.400
0.200
0.200
0.200
0.400
0.200
0.200
0.200
0.400
0.400
0.600
0.300
0.400
0.300
0.200
0.500
0.300
0.200
0.500
0.300
0.600
0.400
0.300
0.200
0.500
0.300
0.400
0.300
0.600
0.400
0.500
0.500
0.400
0.600
0.300
0.400
0.300
0.200
0.800
0.700
0.300
0.700
0.200
0.400
0.200
0.300
0.500
0.400
0.400
0.500
0.400
0.500
0.500
0.400
0.600
0.300
0.700
0.200
0.500
0.300
0.200
0.400
0.400
0.400
0.200
0.300
0.400
0.200
0.500
0.700
0.300
0.500
0.200
0.300
0.300
0.302
0.198
0.200
0.402
0.298
0.300
0.300
0.400
0.500
0.600
0.300
0.500
0.200
0.200
0.800
0.500
0.400
0.400
0.400
0.200
0.200
0.600
0.200
0.500
0.200
0.200
0.800
0.206
0.294
0.300
0.200
0.400
0.400
0.400
0.200
0.300
0.300
0.200
0.400
0.300
0.200
0.400
0.300
0.600
0.600
0.300
0.200
0.200
0.500
0.300
0.600
0.400
0.300
0.200
0.500
0.400
0.600
0.300
0.700
0.200
0.400
0.400
0.700
0.300
0.500
0.200
0.300
0.200
0.300
0.500
0.400
0.300
0.200
0.400
0.300
0.200
0.500
0.200
0.200
0.400
0.300
0.600
0.300
0.700
0.200
0.800
0.400
0.600
0.500
0.400
0.200
0.900
0.200
0.500
0.300
0.400
0.200
0.400
0.300
0.200
0.200
0.300
0.400
0.200
0.400
0.300
0.700
0.200
0.300
0.200
0.300
0.400
0.200
0.400
0.300
0.700
0.200
0.800
0.206
0.294
0.200
0.300
0.600
0.400
0.200
0.300
0.500
0.400
0.300
0.300
0.300
0.300
0.400
0.200
0.300
0.200
0.300
0.400
0.300
0.300
0.700
0.400
0.500
0.200
0.300
0.300
0.300
0.300
0.200
0.400
0.200
0.700
0.200
0.200
0.200
0.300
0.200
0.200
0.200
0.700
0.200
0.300
0.300
0.200
0.400
0.900
0.300
0.600
0.500
0.400
0.600
0.300
0.200
0.700
0.400
0.500
0.400
0.500
0.400
0.500
0.400
0.500
0.200
0.200
0.300
0.200
0.400
0.400
1.000
0.500
0.500
0.300
0.700
0.500
0.200
0.300
0.200
0.400
0.400
0.500
0.500
0.400
0.600
0.300
0.200
0.200
0.300
0.200
0.300
0.200
0.300
0.400
0.600
0.500
0.200
0.300
0.500
0.500
0.300
0.400
0.300
0.200
0.400
0.400
0.500
0.500
0.400
0.600
0.300
0.300
0.400
0.200
0.300
0.200
0.300
0.400
0.200
0.400
0.700
0.300
0.200
0.200
0.200
0.400
0.200
0.500
0.300
0.300
0.300
0.400
0.200
0.300
0.500
0.200
0.200
0.200
0.400
0.300
0.700
0.200
0.800
0.500
0.200
0.300
0.400
0.302
0.298
0.200
0.300
0.500
0.200
0.200
0.400
0.200
0.300
0.302
0.198
0.200
0.202
0.498
0.400
0.200
0.300
0.500
0.700
0.200
0.600
0.200
0.200
0.300
0.200
0.300
0.400
0.200
0.300
0.500
0.400
0.600
0.300
0.400
0.500
0.500
0.400
0.500
0.400
0.400
0.300
0.200
0.400
0.300
0.200
0.500
0.200
0.200
0.500
0.200
0.200
0.400
0.300
0.200
0.400
0.500
0.500
0.400
0.400
0.500
0.500
0.200
0.302
0.498
0.300
0.700
0.200
0.500
0.300
0.206
0.394
0.400
0.400
0.500
0.400
0.700
0.400
0.300
0.300
0.200
0.200
0.200
0.400
0.300
0.200
0.500
0.200
0.200
0.600
0.300
0.700
0.200
0.400
0.400
0.200
0.200
0.200
0.400
1.000
1.000
0.400
0.300
0.300
0.600
0.400
0.200
0.300
0.500
0.400
0.600
0.400
0.600
0.300
0.400
0.300
0.200
0.400
0.400
0.206
0.294
0.200
0.300
0.600
0.400
0.400
0.300
0.300
0.300
0.300
0.400
0.300
0.200
0.500
0.200
0.200
0.600
0.300
0.400
0.300
0.200
0.500
0.300
0.200
0.300
0.200
0.300
0.500
0.200
0.300
0.602
0.200
0.298
0.400
0.200
0.700
0.200
0.400
0.600
0.800
0.200
0.400
0.400
0.206
0.294
0.300
0.200
0.400
0.300
0.200
0.500
0.200
0.600
0.300
0.500
0.400
0.900
0.600
0.300
0.600
0.400
0.400
0.200
0.200
0.400
0.500
0.500
0.200
0.200
0.400
0.300
0.200
0.400
0.400
0.200
0.400
0.400
0.500
0.200
0.300
0.300
0.700
0.200
0.200
0.300
0.300
0.400
0.200
0.300
0.600
0.300
0.400
0.200
0.300
0.400
0.200
0.400
0.300
0.200
0.800
0.200
0.208
0.592
0.300
0.700
0.200
0.400
0.400
0.206
0.294
0.200
0.300
0.200
0.400
0.400
0.200
0.300
0.500
0.200
0.200
0.300
0.300
0.400
0.300
0.300
0.300
0.700
0.200
0.800
0.500
0.500
1.000
0.300
0.200
0.200
0.300
0.600
0.400
0.500
0.500
0.200
0.200
0.300
0.300
0.400
0.300
0.300
0.300
0.300
0.400
0.200
0.300
0.500
0.400
0.600
0.400
0.600
0.300
0.200
0.200
0.300
0.400
0.200
0.200
0.200
0.300
0.302
0.198
0.200
0.402
0.298
0.400
0.200
0.200
0.400
0.300
0.300
0.300
0.300
0.200
0.400
0.200
0.700
0.200
0.600
0.300
0.700
0.200
0.500
0.500
0.300
0.200
0.300
0.500
0.500
0.300
0.200
0.400
0.200
0.300
0.400
0.300
0.200
0.400
0.300
0.200
0.400
0.300
0.500
0.700
0.200
0.600
0.300
0.500
0.400
0.400
0.200
0.300
0.500
0.200
0.200
0.600
0.300
0.700
0.200
0.800
0.200
0.300
0.200
0.300
0.400
0.200
0.300
0.400
0.700
0.700
0.300
0.200
0.200
0.200
0.400
0.300
0.300
0.400
0.200
0.800
0.206
0.494
0.300
0.900
0.800
0.300
0.700
0.200
0.400
0.200
0.400
0.200
0.200
0.700
0.300
0.400
0.300
0.300
0.300
0.400
0.400
0.600
0.200
0.200
0.600
0.300
0.700
0.200
0.300
0.200
0.300
0.500
0.400
0.500
0.200
0.300
0.200
0.900
0.700
0.300
0.300
0.300
0.400
0.500
0.500
0.400
0.600
0.300
0.300
0.400
0.500
0.200
0.200
0.400
0.200
0.300
0.902
0.398
0.200
0.300
0.400
0.500
1.000
0.300
0.200
0.300
0.400
0.200
0.300
0.600
0.400
0.300
0.500
0.400
0.300
0.300
0.400
0.500
0.500
0.400
0.900
0.900
0.300
0.600
0.400
0.500
0.900
0.300
0.200
0.300
0.400
0.200
0.200
0.200
0.800
0.500
0.200
0.300
0.500
0.400
0.902
0.398
0.200
0.200
0.400
0.300
0.300
0.400
0.500
0.500
0.400
0.600
0.300
0.300
0.400
0.200
0.300
0.500
0.400
0.200
0.300
0.400
0.600
0.200
0.200
0.700
0.200
0.200
0.300
0.300
0.600
0.400
0.200
0.300
0.500
0.400
0.300
0.300
0.300
0.202
0.498
0.200
0.206
0.594
0.202
0.498
0.200
0.202
0.498
0.400
0.500
0.500
0.200
0.200
0.200
0.400
0.200
0.300
0.500
0.500
0.500
0.400
0.600
0.200
0.500
0.300
0.200
0.300
0.200
0.300
0.900
0.600
0.400
0.200
0.200
0.200
0.500
0.200
0.400
0.400
0.300
0.200
0.300
0.200
0.502
0.298
0.200
0.302
0.400
0.498
0.300
0.300
0.300
0.400
0.500
0.400
0.500
0.300
0.300
0.300
0.300
0.500
0.400
0.602
0.298
0.602
0.298
0.600
0.300
0.600
0.300
0.200
0.400
0.300
0.200
0.300
0.500
0.200
0.300
0.500
0.400
0.300
0.200
0.400
0.300
0.300
0.300
0.300
0.600
0.900
0.400
0.200
0.300
0.500
0.402
0.298
0.300
0.300
0.300
0.400
0.200
0.800
0.700
0.200
0.500
0.502
0.198
0.200
0.700
0.200
0.500
0.300
0.206
0.396
0.398
0.502
0.498
0.402
0.298
0.300
0.200
0.500
0.300
0.202
0.798
0.400
0.200
0.400
0.300
0.602
0.198
0.200
0.502
0.198
0.200
0.502
0.298
0.200
0.402
0.398
0.200
0.302
0.498
0.402
0.598
0.302
0.298
0.400
0.202
0.298
0.302
0.198
0.400
0.200
0.400
0.300
0.200
0.402
0.198
0.300
0.402
0.198
0.300
0.402
0.298
0.602
0.398
0.502
0.498
0.402
0.598
0.302
0.298
0.400
0.202
0.498
0.300
0.700
0.300
0.700
0.302
0.200
0.200
0.200
0.200
0.298
0.200
0.302
0.298
0.602
0.298
0.602
0.498
0.402
0.298
0.300
0.302
0.298
0.400
0.202
0.498
0.402
0.298
0.300
0.302
0.598
0.302
0.498
0.200
0.200
0.300
0.200
0.302
0.398
0.400
0.600
0.300
0.700
0.200
0.500
0.200
0.200
0.500
0.300
0.302
0.398
0.200
0.302
0.298
0.300
0.300
0.300
0.602
0.198
0.200
0.502
0.198
0.200
0.200
0.302
0.298
0.200
0.402
0.398
0.200
0.302
0.498
0.400
0.600
0.302
0.298
0.400
0.200
0.300
0.200
0.300
0.400
0.600
0.600
0.300
0.200
0.300
0.300
0.300
0.600
0.400
0.200
0.300
0.500
0.200
0.200
0.600
0.300
0.700
0.200
0.400
0.400
0.200
0.400
0.400
0.600
0.300
0.600
0.402
0.198
0.200
0.200
0.500
0.200
0.200
0.300
0.300
0.200
0.400
0.400
0.502
0.498
0.400
0.600
0.302
0.298
0.400
0.200
0.300
0.200
0.300
0.400
0.200
0.300
0.400
0.300
0.300
0.300
0.300
0.500
0.200
0.200
0.302
0.298
0.602
0.398
0.200
0.302
0.498
0.402
0.398
0.302
0.400
0.200
0.398
0.400
0.500
0.300
0.600
0.300
0.200
0.400
0.300
0.600
0.600
0.300
0.400
0.400
0.600
0.400
0.400
0.200
0.300
0.600
0.300
0.600
0.300
0.300
0.200
0.300
0.600
0.400
0.400
0.400
0.300
0.700
0.200
0.400
0.300
0.200
0.600
0.300
0.700
0.200
0.214
0.486
0.300
0.300
0.200
0.300
0.500
0.200
0.200
0.600
0.300
0.400
0.300
0.200
0.700
0.200
0.200
0.400
0.300
0.200
0.400
0.400
0.600
0.400
0.500
0.500
0.300
0.700
0.200
0.400
0.400
0.200
0.800
0.400
0.200
0.300
0.600
0.400
0.200
0.300
0.600
0.200
0.400
0.400
0.200
0.400
0.400
0.400
0.502
0.398
0.400
0.300
0.200
0.400
0.400
0.200
0.300
0.500
0.400
0.500
0.400
0.400
0.300
0.400
0.300
0.300
0.300
0.300
0.400
0.500
0.500
0.400
0.600
0.300
0.700
0.200
0.400
0.400
0.200
0.300
0.500
0.500
0.200
0.300
0.400
0.300
0.400
0.300
0.402
0.198
0.200
0.200
0.202
0.198
0.200
0.200
0.200
0.600
0.400
0.300
0.200
0.400
0.300
0.200
0.400
0.300
0.200
0.400
0.300
0.200
0.300
0.500
0.200
0.200
0.400
0.200
0.300
0.600
0.300
0.600
0.300
0.600
0.300
0.400
0.300
0.200
0.400
0.200
0.300
0.500
0.200
0.200
0.500
0.200
0.200
0.400
0.200
0.300
0.400
0.200
0.300
0.400
0.200
0.500
0.200
0.500
0.300
0.200
0.200
0.200
0.400
0.300
0.700
0.200
0.800
0.206
0.494
0.300
0.700
0.300
0.200
0.800
0.600
0.400
0.500
0.500
0.200
0.300
0.200
0.200
0.400
0.300
0.400
0.200
0.300
0.500
0.400
0.600
0.300
0.700
0.200
0.500
0.300
0.200
0.400
0.400
0.500
0.500
0.400
0.200
0.400
0.200
0.800
0.600
0.400
0.500
0.500
0.200
0.200
0.600
0.300
0.300
0.400
0.300
0.300
0.400
0.600
0.300
0.400
0.200
0.300
0.900
0.400
0.300
0.600
0.200
0.500
0.300
0.200
0.400
0.400
0.500
0.500
0.200
0.200
0.300
0.300
0.300
0.400
0.300
0.600
0.200
0.200
0.300
0.300
0.300
0.600
0.300
0.200
0.400
0.300
0.500
0.200
0.200
0.500
0.400
0.400
0.500
0.300
0.200
0.400
0.300
0.300
0.300
0.300
0.400
0.200
0.400
0.500
0.400
0.500
0.600
0.300
0.400
0.500
0.300
0.600
0.300
0.400
0.200
0.300
0.200
0.400
0.300
0.200
0.400
0.600
0.300
0.300
0.400
0.200
0.400
0.400
0.500
0.500
0.300
0.300
0.400
0.400
0.600
0.200
0.500
0.300
0.600
0.400
0.500
0.500
0.400
0.200
0.400
0.300
0.202
0.498
0.200
0.500
0.300
0.200
0.400
0.400
0.206
0.394
0.400
0.200
0.300
0.500
0.200
0.200
0.300
0.298
0.602
0.400
0.500
0.200
0.300
0.400
0.600
0.300
0.300
0.400
0.200
0.300
0.500
0.700
0.300
0.200
0.200
0.200
0.300
0.200
0.200
0.200
0.300
0.198
0.202
0.500
0.298
0.602
0.400
0.300
0.200
0.200
0.298
0.402
0.300
0.298
0.302
0.700
0.200
0.400
0.400
0.500
0.500
0.300
0.300
0.400
0.202
0.298
0.300
0.200
0.400
0.300
0.200
0.602
0.300
0.398
0.200
0.200
0.200
0.500
0.500
0.400
0.300
0.200
0.200
0.200
0.300
0.500
0.300
0.600
0.900
0.300
0.200
0.500
0.300
0.200
0.400
0.300
0.300
0.200
0.600
0.300
0.500
0.200
0.200
0.500
0.200
0.200
0.400
0.200
0.300
0.400
0.500
0.602
0.298
0.500
0.400
0.500
0.400
0.300
0.200
0.500
0.300
0.206
0.294
0.500
0.400
0.600
0.300
0.400
0.300
0.200
0.800
0.200
0.300
0.200
0.300
0.400
0.200
0.300
0.400
0.700
0.500
0.500
0.200
0.200
0.200
0.400
0.200
0.300
0.500
0.400
0.600
0.300
0.700
0.200
0.500
0.300
0.200
0.300
0.200
0.300
0.400
0.200
0.400
0.500
0.400
0.200
0.300
0.600
0.200
0.500
0.300
0.200
0.300
0.500
0.500
0.500
0.200
0.200
0.300
0.300
0.300
0.700
0.200
0.300
0.500
0.400
0.500
0.400
0.200
0.402
0.198
0.200
0.200
0.302
0.198
0.200
0.502
0.298
0.300
0.302
0.398
0.200
0.302
0.498
0.208
0.492
0.300
0.302
0.398
0.300
0.202
0.498
0.300
0.702
0.798
0.302
0.900
0.298
0.400
0.500
0.400
0.500
0.200
0.200
0.600
0.300
0.500
0.200
0.200
0.202
0.498
0.402
0.598
0.302
0.298
0.602
0.298
0.602
0.298
0.200
0.402
0.298
0.200
0.402
0.298
0.200
0.402
0.398
0.300
0.202
0.298
0.200
0.402
0.298
0.602
0.298
0.400
0.202
0.298
0.500
0.400
0.600
0.300
0.300
0.302
0.798
0.300
0.400
0.200
0.400
0.200
0.300
0.500
0.400
0.600
0.300
0.700
0.200
0.400
0.400
0.202
0.298
0.500
0.700
0.300
0.300
0.300
0.302
0.198
0.702
0.198
0.200
0.502
0.298
0.602
0.398
0.502
0.498
0.402
0.298
0.300
0.302
0.698
0.202
0.398
0.400
0.400
0.300
0.300
0.902
0.198
0.200
0.200
0.402
0.800
0.398
0.200
0.302
0.398
0.502
0.498
0.402
0.298
0.300
0.302
0.298
0.400
0.202
0.298
0.500
0.600
0.400
0.300
0.300
0.302
0.198
0.300
0.402
0.198
0.702
0.298
0.200
0.402
0.198
0.302
0.200
0.300
0.200
0.198
0.302
0.298
0.300
0.302
0.398
0.502
0.598
0.302
0.398
0.502
0.300
0.298
0.302
0.198
0.400
0.302
0.198
0.302
0.400
0.298
0.200
0.402
0.298
0.300
0.302
0.298
0.200
0.402
0.198
0.702
0.198
0.702
0.198
0.702
0.198
0.400
0.302
0.398
0.502
0.398
0.502
0.298
0.200
0.402
0.298
0.300
0.300
0.400
0.200
0.300
0.500
0.400
0.600
0.302
0.298
0.400
0.200
0.300
0.200
0.300
0.400
0.300
0.200
0.600
0.402
0.198
0.200
0.700
0.400
0.302
0.298
0.300
0.302
0.398
0.502
0.298
0.602
0.298
0.400
0.202
0.298
0.400
0.200
0.300
0.500
0.400
0.300
0.200
0.700
0.302
0.198
0.300
0.600
0.200
0.500
0.300
0.300
0.300
0.400
0.500
0.500
0.400
0.300
0.300
0.300
0.300
0.400
0.200
0.300
0.500
0.300
0.200
0.500
0.300
0.600
0.200
0.200
0.700
0.200
0.500
0.300
0.202
0.398
0.400
0.500
0.400
0.500
0.400
0.500
0.400
0.400
0.400
0.200
0.300
0.600
0.200
0.200
0.402
0.400
0.598
0.400
0.400
0.500
0.400
0.200
0.300
0.300
0.200
0.400
0.400
0.500
0.300
0.600
0.400
0.200
0.300
0.300
0.300
0.300
0.600
0.300
0.500
0.400
0.300
0.400
0.200
0.500
0.400
0.300
0.200
0.400
0.300
0.200
0.400
0.300
0.200
0.400
0.400
0.200
0.300
0.400
0.200
0.300
0.300
0.400
0.200
0.200
0.302
0.398
0.500
0.400
0.300
0.200
0.500
0.200
0.300
0.200
0.300
0.200
0.400
0.400
0.300
0.300
0.400
0.400
0.600
0.400
0.300
0.300
0.200
0.400
0.400
0.200
0.300
0.500
0.500
0.500
0.300
0.300
0.400
0.200
0.200
0.300
0.300
0.400
0.300
0.300
0.600
0.400
0.200
0.300
0.500
0.202
0.198
0.600
0.600
0.300
0.900
0.600
0.300
0.300
0.400
0.200
0.400
0.200
0.300
0.200
0.300
0.300
0.300
0.400
0.400
0.200
0.400
0.200
0.200
0.600
0.300
0.400
0.300
0.200
0.400
0.400
0.200
0.500
0.300
0.400
0.200
0.400
0.300
0.300
0.400
0.200
0.300
0.200
0.300
0.200
0.400
0.200
0.200
0.602
0.198
0.200
0.302
0.398
0.300
0.200
0.600
0.300
0.600
0.300
0.500
0.400
0.400
0.500
0.400
0.400
0.200
0.800
0.500
0.400
0.400
0.500
0.400
0.600
0.400
0.400
0.400
0.400
0.200
0.300
0.300
0.300
0.500
0.200
0.200
0.500
0.200
0.200
0.500
0.200
0.200
0.500
0.400
0.500
0.400
0.300
0.200
0.400
0.400
0.200
0.300
0.500
0.200
0.200
0.600
0.300
0.400
0.300
0.200
0.500
0.300
0.600
0.400
0.500
0.500
0.300
0.200
0.500
0.200
0.200
0.300
0.300
0.200
0.400
0.400
0.200
0.300
0.500
0.400
0.600
0.300
0.300
0.400
0.200
0.400
0.400
0.500
0.200
0.300
0.400
0.600
0.200
0.200
0.200
0.400
0.700
0.300
0.200
0.400
0.400
0.500
0.200
0.300
0.400
0.600
0.300
0.400
0.300
0.200
0.300
0.200
0.300
0.200
0.400
0.400
0.500
0.500
0.400
0.500
0.400
0.400
0.300
0.300
0.300
0.400
0.500
0.200
0.300
0.400
0.300
0.300
0.300
0.300
0.400
0.200
0.400
0.200
0.200
0.400
0.200
0.200
0.200
0.600
0.200
0.300
0.400
0.300
0.400
0.500
0.600
0.300
0.900
0.200
0.200
0.200
0.300
0.300
0.200
0.400
0.302
0.598
0.200
0.400
0.300
0.200
0.400
0.300
0.200
0.700
0.200
0.700
0.600
0.300
0.400
0.200
0.300
0.200
0.300
0.400
0.300
0.300
0.300
0.300
0.400
0.200
0.300
0.300
0.300
0.200
0.500
0.200
0.300
0.500
0.200
0.300
0.500
0.400
0.600
1.000
0.200
0.500
0.300
0.600
0.400
0.200
0.300
0.400
0.500
0.300
0.300
0.300
0.300
0.400
0.200
0.300
0.500
0.400
0.600
0.600
0.300
0.300
0.300
0.500
0.300
0.400
0.298
0.202
0.400
0.398
0.502
0.498
0.402
0.200
0.398
0.302
0.400
0.298
0.202
0.300
0.200
0.300
0.400
0.200
0.400
0.300
0.300
0.400
0.200
0.400
0.400
0.400
0.300
0.298
0.202
0.400
0.400
0.500
0.498
0.402
0.300
0.298
0.302
0.698
0.202
0.500
0.298
0.604
0.398
0.400
0.500
0.200
0.200
0.698
0.202
0.500
0.298
0.208
0.394
0.200
0.200
0.200
0.200
0.300
0.300
0.300
0.500
0.400
0.500
0.400
0.400
0.300
0.200
0.300
0.400
0.200
0.300
0.300
0.300
0.500
0.400
0.400
0.500
0.300
0.200
0.400
0.300
0.300
0.300
0.300
0.600
0.200
0.300
0.400
0.200
0.200
0.500
0.200
0.200
0.302
0.198
0.300
0.300
0.900
0.500
0.400
0.600
0.300
0.300
0.300
0.200
0.200
0.200
0.398
0.202
0.300
0.498
0.402
0.300
0.298
0.302
0.200
0.498
0.202
0.300
0.498
0.402
0.200
0.400
0.300
0.200
0.400
0.200
0.200
0.200
0.498
0.702
0.298
0.602
0.398
0.502
0.498
0.402
0.200
0.398
0.204
0.398
0.400
0.700
0.200
0.900
0.400
0.200
0.300
0.400
0.200
0.698
0.202
0.500
0.298
0.302
0.300
0.398
0.202
0.300
0.498
0.402
0.200
0.398
0.302
0.300
0.398
0.202
0.300
0.498
0.402
0.200
0.400
0.500
0.400
0.300
0.200
0.400
0.198
0.302
0.400
0.298
0.202
0.400
0.398
0.202
0.300
0.498
0.404
0.596
0.202
0.500
0.400
0.200
0.300
0.200
0.198
0.202
0.400
0.200
0.200
0.500
0.200
0.500
0.200
0.300
0.400
0.300
0.200
0.500
0.400
0.400
0.300
0.200
0.400
0.200
0.300
0.600
0.300
0.600
0.400
0.300
0.200
0.200
0.200
0.300
0.600
0.400
0.200
0.300
0.900
0.200
0.300
0.400
0.300
0.200
0.400
0.300
0.600
0.400
0.500
0.400
0.500
0.400
0.500
0.700
0.200
0.200
0.598
0.402
0.200
0.400
0.300
0.200
0.400
0.400
0.500
0.400
0.500
0.400
0.500
0.398
0.502
0.498
0.402
0.598
0.302
0.698
0.202
0.400
0.398
0.602
0.400
0.600
0.300
0.200
0.400
0.300
0.198
0.202
0.500
0.298
0.202
0.400
0.398
0.202
0.300
0.498
0.402
0.598
0.302
0.300
0.398
0.202
0.200
0.300
0.298
0.302
0.400
0.300
1.000
0.400
0.500
0.500
0.300
0.206
0.694
0.398
0.502
0.498
0.402
0.598
0.302
0.400
0.298
0.202
0.500
0.298
0.602
0.400
0.400
0.500
0.200
0.300
0.400
0.198
0.302
0.400
0.298
0.202
0.400
0.200
0.200
0.300
0.400
0.300
0.300
0.500
0.400
0.400
0.200
0.300
0.402
0.298
0.200
0.300
0.600
0.300
0.600
0.300
0.600
0.300
0.600
0.200
0.700
0.300
0.600
0.300
0.600
0.300
0.600
0.300
0.600
0.300
0.300
0.300
0.300
0.200
0.400
0.200
0.400
0.300
0.300
0.300
0.300
0.400
0.200
0.300
0.300
0.300
0.300
0.398
0.502
0.498
0.402
0.598
0.302
0.400
0.298
0.202
0.300
0.498
0.702
0.300
0.200
0.400
0.300
0.400
0.500
0.198
0.302
0.400
0.298
0.602
0.400
0.500
0.400
0.500
0.400
0.500
0.200
0.498
0.202
0.200
0.200
0.398
0.402
0.300
0.300
0.600
0.300
0.200
0.200
0.200
0.300
0.198
0.402
0.300
0.298
0.202
0.400
0.398
0.502
0.498
0.402
0.598
0.302
0.300
0.398
0.202
0.300
0.498
0.502
0.200
0.300
0.300
0.300
0.300
0.300
0.302
0.298
0.198
0.302
0.400
0.298
0.202
0.400
0.398
0.210
0.292
0.498
0.402
0.300
0.298
0.302
0.698
0.202
0.300
0.200
0.298
0.402
0.300
0.300
0.500
0.200
0.500
0.600
0.500
0.400
0.400
0.500
0.200
0.300
0.400
0.300
0.200
0.400
0.300
0.300
0.300
0.500
0.400
0.300
0.300
0.300
0.200
0.500
0.200
0.400
0.200
0.300
0.200
0.400
0.600
0.300
0.500
0.400
0.600
0.600
0.300
0.200
0.400
0.300
0.200
0.400
0.200
0.200
0.200
0.300
0.400
0.300
0.200
0.200
0.200
0.400
0.400
0.200
0.400
0.500
0.400
0.200
0.300
0.598
0.302
0.400
0.298
0.202
0.400
0.398
0.502
0.498
0.402
0.598
0.302
0.300
0.398
0.202
0.300
0.498
0.702
0.300
0.300
0.600
0.200
0.200
0.500
0.198
0.302
0.300
0.398
0.202
0.302
0.496
0.302
0.698
0.202
0.500
0.298
0.208
0.394
0.398
0.202
0.400
0.398
0.502
0.200
0.300
0.300
0.600
0.200
0.200
0.500
0.198
0.202
0.500
0.298
0.602
0.398
0.502
0.498
0.402
0.200
0.398
0.302
0.400
0.298
0.202
0.200
0.300
0.298
0.302
0.200
0.500
0.300
0.600
0.200
0.200
0.698
0.202
0.400
0.398
0.502
0.500
0.200
0.200
0.400
0.200
0.300
0.400
0.500
0.500
0.200
0.300
0.400
0.300
0.200
0.200
0.300
0.400
0.400
0.200
0.300
0.400
0.200
0.300
0.500
0.400
0.200
0.200
0.500
0.200
0.300
0.400
0.200
0.200
0.200
0.300
0.300
0.200
0.400
0.400
0.200
0.300
0.200
0.200
0.200
0.300
0.500
0.400
0.200
0.200
0.500
0.400
0.500
0.400
0.500
0.400
0.500
0.400
0.500
0.398
0.502
0.498
0.402
0.300
0.298
0.302
0.300
0.398
0.202
0.400
0.398
0.502
0.500
0.200
0.300
0.400
0.200
0.300
0.400
0.198
0.702
0.298
0.202
0.400
0.398
0.210
0.292
0.498
0.402
0.598
0.302
0.698
0.202
0.300
0.498
0.402
0.600
0.500
0.400
0.200
0.200
0.500
0.198
0.202
0.500
0.298
0.602
0.398
0.502
0.498
0.402
0.204
0.394
0.302
0.698
0.202
0.206
0.294
0.298
0.202
0.400
0.400
0.500
0.400
0.200
0.200
0.200
0.300
0.198
0.202
0.200
0.300
0.298
0.202
0.400
0.398
0.502
0.498
0.402
0.300
0.298
0.302
0.300
0.200
0.198
0.202
0.300
0.200
0.300
0.400
0.300
0.500
0.600
0.300
0.600
0.300
0.300
0.300
0.300
0.300
0.300
0.400
0.500
0.300
0.600
0.300
0.400
0.200
0.300
0.400
0.200
0.300
0.600
0.200
0.300
0.400
0.400
0.500
0.300
0.600
0.200
0.300
0.400
0.200
0.200
0.500
0.200
0.400
0.300
0.200
0.400
0.300
0.200
0.300
0.400
0.300
0.400
0.200
0.300
0.498
0.702
0.300
0.300
0.600
0.200
0.200
0.300
0.200
0.198
0.302
0.400
0.298
0.204
0.398
0.398
0.502
0.400
0.500
0.400
0.500
0.400
0.298
0.202
0.400
0.398
0.402
0.600
0.200
0.300
0.400
0.200
0.300
0.400
0.198
0.202
0.200
0.300
0.298
0.202
0.400
0.398
0.502
0.498
0.402
0.300
0.298
0.302
0.300
0.398
0.202
0.300
0.200
0.298
0.502
0.200
0.300
0.300
0.300
0.300
0.300
0.798
0.302
0.400
0.298
0.302
0.300
0.398
0.502
0.200
0.298
0.402
0.200
0.398
0.302
0.602
0.298
0.500
0.400
0.300
0.200
0.400
0.200
0.300
0.400
0.600
0.498
0.202
0.500
0.298
0.602
0.200
0.200
0.200
0.200
0.300
0.300
0.300
0.300
0.200
0.400
0.400
0.500
0.300
0.300
0.300
0.300
0.200
0.400
0.300
0.200
0.400
0.400
0.500
0.200
0.300
0.400
0.300
0.200
0.400
0.300
0.600
0.200
0.300
0.400
0.300
0.400
0.600
0.300
0.400
0.500
0.500
0.400
0.400
0.300
0.400
0.300
0.300
0.300
0.200
0.400
0.300
0.300
0.200
0.400
0.398
0.202
0.300
0.498
0.402
0.598
0.302
0.300
0.398
0.202
0.400
0.398
0.402
0.200
0.400
0.500
0.400
0.400
0.500
0.198
0.202
0.500
0.298
0.202
0.200
0.200
0.398
0.202
0.302
0.496
0.302
0.400
0.298
0.202
0.400
0.398
0.208
0.294
0.200
0.300
0.500
0.400
0.400
0.200
0.400
0.200
0.200
0.500
0.198
0.202
0.500
0.298
0.202
0.400
0.398
0.202
0.300
0.498
0.402
0.300
0.298
0.302
0.200
0.498
0.202
0.200
0.598
0.702
0.300
0.300
0.600
0.200
0.700
0.198
0.702
0.298
0.302
0.300
0.398
0.202
0.300
0.498
0.402
0.598
0.302
0.400
0.298
0.202
0.216
0.284
0.298
0.602
0.200
0.200
0.500
0.200
0.200
0.400
0.500
0.500
0.400
0.400
0.200
0.300
0.600
0.300
0.600
0.300
0.400
0.300
0.200
0.300
0.400
0.200
0.200
0.300
0.400
0.400
0.500
0.300
0.300
0.300
0.300
0.300
0.300
0.400
0.500
0.600
0.300
0.500
0.400
0.300
0.600
0.300
0.300
0.300
0.400
0.500
0.300
0.400
0.200
0.200
0.598
0.304
0.398
0.300
0.206
0.294
0.200
0.300
0.400
0.500
0.500
0.300
0.298
0.202
0.400
0.398
0.502
0.200
0.298
0.402
0.300
0.298
0.302
0.200
0.498
0.202
0.300
0.498
0.502
0.500
0.400
0.200
0.300
0.200
0.300
0.400
0.198
0.302
0.400
0.298
0.602
0.398
0.502
0.200
0.298
0.402
0.598
0.302
0.300
0.398
0.202
0.200
0.598
0.302
0.400
0.300
0.200
0.400
0.400
0.206
0.792
0.202
0.500
0.298
0.202
0.400
0.398
0.502
0.498
0.402
0.598
0.302
0.300
0.398
0.202
0.300
0.498
0.502
0.500
0.300
0.200
0.400
0.300
0.200
0.400
0.198
0.402
0.300
0.298
0.602
0.200
0.200
0.300
0.400
0.300
0.300
0.300
0.202
0.398
0.400
0.500
0.400
0.500
0.400
0.500
0.300
0.600
0.200
0.200
0.500
0.200
0.300
0.400
0.200
0.400
0.200
0.500
0.500
0.400
0.500
0.300
0.300
0.300
0.200
0.300
0.400
0.300
0.300
0.300
0.300
0.300
0.300
0.300
0.300
0.300
0.300
0.200
0.400
0.300
0.600
0.300
0.200
0.400
0.398
0.202
0.300
0.498
0.402
0.200
0.398
0.302
0.300
0.398
0.202
0.200
0.300
0.298
0.302
0.300
0.400
0.200
0.402
0.298
0.200
0.300
0.400
0.198
0.302
0.400
0.298
0.202
0.400
0.398
0.502
0.498
0.402
0.200
0.398
0.302
0.200
0.200
0.298
0.202
0.300
0.498
0.402
0.600
0.400
0.500
0.200
0.400
0.300
0.198
0.702
0.298
0.402
0.200
0.398
0.202
0.300
0.200
0.298
0.402
0.598
0.302
0.200
0.200
0.298
0.202
0.300
0.400
0.200
0.300
0.402
0.198
0.600
0.400
0.200
0.300
0.498
0.202
0.200
0.598
0.202
0.400
0.398
0.502
0.498
0.402
0.300
0.298
0.302
0.300
0.398
0.202
0.500
0.298
0.502
0.200
0.300
0.300
0.200
0.200
0.400
0.400
0.300
0.400
0.500
0.300
0.600
0.200
0.400
0.300
0.300
0.600
0.600
0.300
0.200
0.300
0.300
0.500
0.300
0.500
0.400
0.500
0.400
0.900
0.600
0.500
0.200
0.300
0.400
0.300
0.300
0.300
0.400
0.200
0.300
0.400
0.200
0.300
0.500
0.400
0.700
0.200
0.300
0.498
0.402
0.200
0.400
0.200
0.200
0.500
0.200
0.200
0.300
0.200
0.198
0.702
0.298
0.302
0.300
0.398
0.202
0.300
0.498
0.402
0.598
0.302
0.400
0.298
0.202
0.300
0.498
0.402
0.200
0.400
0.300
0.300
0.302
0.398
0.400
0.300
0.200
0.400
0.398
0.202
0.300
0.498
0.202
0.200
0.598
0.302
0.400
0.298
0.302
0.698
0.202
0.200
0.200
0.398
0.402
0.300
0.300
0.300
0.300
0.300
0.200
0.200
0.500
0.198
0.202
0.200
0.300
0.298
0.202
0.400
0.398
0.202
0.300
0.498
0.402
0.300
0.298
0.302
0.698
0.202
0.500
0.298
0.402
0.600
0.300
0.600
0.200
0.300
0.400
0.600
0.300
0.400
0.500
0.400
0.300
0.202
0.498
0.300
0.300
0.600
0.300
0.300
0.300
0.300
0.200
0.400
0.400
0.200
0.300
0.400
0.500
0.200
0.200
0.200
0.300
0.300
0.200
0.400
0.400
0.200
0.300
0.300
0.300
0.300
0.200
0.200
0.500
0.300
0.200
0.400
0.300
0.300
0.300
0.400
0.500
0.600
0.300
0.302
0.598
0.200
0.400
0.300
0.200
0.400
0.300
0.200
0.400
0.300
0.200
0.700
0.498
0.402
0.200
0.398
0.302
0.300
0.398
0.202
0.200
0.300
0.298
0.402
0.200
0.400
0.400
0.200
0.300
0.200
0.200
0.698
0.202
0.200
0.300
0.298
0.202
0.400
0.398
0.202
0.300
0.200
0.298
0.402
0.300
0.400
0.200
0.400
0.298
0.202
0.300
0.498
0.602
0.400
0.400
0.500
0.200
0.700
0.198
0.202
0.500
0.298
0.602
0.400
0.500
0.300
0.600
0.300
0.400
0.200
0.300
0.398
0.202
0.300
0.498
0.502
0.200
0.300
0.300
0.200
0.400
0.200
0.400
0.300
0.198
0.202
0.200
0.300
0.298
0.202
0.400
0.398
0.202
0.300
0.498
0.202
0.200
0.598
0.302
0.698
0.202
0.300
0.200
0.298
0.402
0.300
0.300
0.700
0.600
0.200
0.300
0.500
0.400
0.502
0.398
0.400
0.500
0.400
0.500
0.400
0.500
0.300
0.200
0.400
0.300
0.600
0.300
0.300
0.300
0.200
0.300
0.400
0.200
0.300
0.400
0.200
0.300
0.400
0.200
0.300
0.400
0.200
0.300
0.400
0.200
0.300
0.400
0.200
0.300
0.400
0.200
0.300
0.400
0.200
0.700
0.200
0.300
0.298
0.302
0.300
0.400
0.200
0.400
0.300
0.200
0.300
0.400
0.198
0.302
0.400
0.298
0.202
0.400
0.398
0.208
0.294
0.498
0.402
0.300
0.298
0.302
0.300
0.398
0.202
0.400
0.398
0.702
0.300
0.500
0.500
0.200
0.600
0.198
0.202
0.200
0.300
0.298
0.302
0.300
0.398
0.202
0.300
0.498
0.402
0.200
0.398
0.302
0.300
0.398
0.202
0.300
0.498
0.502
0.302
0.198
0.200
0.400
0.398
0.202
0.300
0.302
0.398
0.500
0.298
0.202
0.400
0.398
0.202
0.300
0.200
0.298
0.204
0.198
0.598
0.402
0.500
0.600
0.300
0.600
0.300
0.300
0.300
0.200
0.400
0.200
0.700
0.198
0.402
0.300
0.298
0.202
0.400
0.200
0.300
0.200
0.400
0.298
0.302
0.300
0.200
0.400
0.200
0.700
0.300
0.300
0.300
0.400
0.200
0.300
0.200
0.200
0.500
0.300
0.200
0.400
0.200
0.700
0.300
0.200
0.402
0.598
0.200
0.500
0.400
0.700
0.200
0.400
0.200
0.300
0.600
0.300
0.500
0.200
0.300
0.500
0.400
0.300
0.200
0.400
0.600
0.300
0.300
0.200
0.400
0.398
0.502
0.200
0.298
0.402
0.598
0.302
0.300
0.398
0.202
0.200
0.598
0.402
0.600
0.300
0.300
0.300
0.200
0.400
0.300
0.198
0.402
0.300
0.298
0.302
0.300
0.398
0.202
0.300
0.498
0.402
0.598
0.302
0.400
0.298
0.202
0.400
0.200
0.198
0.402
0.300
0.300
0.200
0.300
0.400
0.200
0.700
0.198
0.302
0.400
0.298
0.302
0.300
0.398
0.502
0.200
0.298
0.402
0.300
0.298
0.302
0.400
0.298
0.202
0.300
0.498
0.702
0.300
0.500
0.400
0.200
0.300
0.400
0.198
0.202
0.200
0.300
0.200
0.300
0.400
0.400
0.200
0.300
0.206
0.292
0.402
0.212
0.386
0.302
0.206
0.492
0.202
0.300
0.200
0.200
0.402
0.398
0.300
0.206
0.394
0.200
0.200
0.800
0.206
0.394
0.300
0.300
0.600
0.200
0.400
0.300
0.200
0.300
0.400
0.400
0.500
0.300
0.200
0.400
0.200
0.300
0.400
0.400
0.500
0.500
0.400
0.900
0.300
0.300
0.300
0.400
0.500
0.500
0.400
0.400
0.200
0.300
0.300
0.200
0.400
0.300
0.300
0.300
0.200
0.500
0.200
0.200
0.598
0.302
0.400
0.300
0.200
0.400
0.300
0.200
0.200
0.500
0.198
0.202
0.500
0.298
0.602
0.398
0.502
0.498
0.402
0.300
0.298
0.302
0.300
0.398
0.202
0.300
0.498
0.402
0.600
0.400
0.200
0.300
0.200
0.300
0.400
0.198
0.302
0.400
0.298
0.602
0.398
0.202
0.300
0.402
0.498
0.300
0.300
0.300
0.300
0.398
0.202
0.300
0.498
0.502
0.500
0.400
0.500
0.200
0.200
0.200
0.300
0.198
0.702
0.298
0.302
0.300
0.398
0.202
0.300
0.498
0.402
0.300
0.298
0.302
0.400
0.298
0.202
0.300
0.498
0.602
0.400
0.400
0.200
0.300
0.200
0.200
0.500
0.198
0.302
0.400
0.298
0.202
0.400
0.200
0.200
0.400
0.300
0.200
0.400
0.300
0.200
0.400
0.500
0.400
0.300
0.300
0.300
0.500
0.400
0.400
0.500
0.900
0.300
0.600
0.300
0.600
0.300
0.200
0.400
0.500
0.400
0.400
0.200
0.300
0.200
0.200
0.500
0.300
0.200
0.400
0.300
0.200
0.400
0.300
0.600
0.300
0.200
0.400
0.200
0.400
0.300
0.300
0.600
0.398
0.502
0.498
0.402
0.598
0.302
0.300
0.398
0.202
0.200
0.598
0.502
0.200
0.300
0.300
0.600
0.200
0.400
0.300
0.198
0.504
0.198
0.298
0.302
0.300
0.398
0.202
0.798
0.208
0.594
0.198
0.602
0.398
0.202
0.400
0.398
0.402
0.300
0.300
0.300
0.200
0.400
0.200
0.700
0.198
0.302
0.400
0.298
0.602
0.398
0.502
0.498
0.402
0.300
0.298
0.302
0.698
0.202
0.300
0.498
0.402
0.400
0.200
0.500
0.400
0.200
0.200
0.402
0.296
0.302
0.200
0.498
0.402
0.598
0.302
0.400
0.298
0.402
0.598
0.302
0.300
0.398
0.202
0.400
0.200
0.198
0.402
0.200
0.200
0.200
0.300
0.400
0.600
0.500
0.500
0.400
0.300
0.300
0.300
0.200
0.300
0.400
0.300
0.200
0.400
0.300
0.200
0.400
0.500
0.400
0.300
0.300
0.300
0.600
0.300
0.500
0.300
0.500
0.400
0.400
0.500
0.400
0.500
0.500
0.400
0.400
0.200
0.300
0.400
0.200
0.400
0.300
0.200
0.400
0.700
0.200
0.400
0.398
0.602
0.200
0.200
0.200
0.400
0.300
0.200
0.300
0.400
0.198
0.202
0.500
0.298
0.302
0.300
0.398
0.502
0.498
0.402
0.598
0.302
0.698
0.202
0.300
0.498
0.402
0.400
0.200
0.900
0.300
0.300
0.300
0.198
0.202
0.500
0.298
0.202
0.400
0.398
0.604
0.396
0.402
0.598
0.302
0.400
0.298
0.202
0.798
0.208
0.294
0.200
0.300
0.300
0.600
0.400
0.200
0.300
0.198
0.202
0.500
0.298
0.602
0.398
0.202
0.300
0.498
0.402
0.300
0.298
0.302
0.400
0.298
0.202
0.300
0.498
1.002
0.300
0.300
0.300
0.200
0.300
0.400
0.198
0.202
0.500
0.298
0.202
0.400
0.202
0.298
0.200
0.300
0.398
0.302
0.200
0.400
0.300
0.200
0.400
0.300
0.300
0.600
0.300
0.200
0.400
0.900
0.500
0.400
0.300
0.300
0.300
0.900
0.600
0.300
0.200
0.200
0.200
0.300
0.900
0.500
0.300
0.500
0.300
0.200
0.600
0.200
0.600
0.300
0.400
0.500
0.900
0.400
0.500
0.400
0.500
0.400
0.400
0.200
0.300
0.400
0.200
0.300
0.400
0.200
0.300
0.200
0.300
0.400
0.200
0.300
0.400
0.600
0.200
0.200
0.400
0.300
0.200
0.400
0.400
0.200
0.400
0.400
0.200
0.300
0.500
0.400
0.600
0.302
0.698
0.200
0.800
0.500
0.400
0.400
0.300
0.300
0.200
0.300
0.600
0.200
0.500
0.300
0.600
0.400
0.200
0.300
0.500
0.300
0.700
0.300
0.400
0.300
0.200
0.400
0.400
0.500
0.400
0.500
0.500
0.200
0.300
0.600
0.300
0.400
0.300
0.200
0.400
0.400
0.500
0.500
0.400
0.600
0.300
0.400
0.300
0.200
0.400
0.200
0.200
0.400
0.300
0.300
0.602
0.200
0.298
0.300
0.300
0.400
0.200
0.300
0.400
0.300
0.300
0.300
0.600
0.300
0.200
0.400
0.500
0.400
0.300
0.200
0.400
0.300
0.200
0.400
0.500
0.400
0.400
0.200
0.200
0.400
0.300
0.300
0.300
0.300
0.300
0.400
0.200
0.300
0.300
0.300
0.200
0.500
0.500
0.400
0.500
0.400
0.200
0.300
0.300
0.400
0.200
0.800
0.600
0.300
0.400
0.200
0.400
0.200
0.900
0.200
0.500
0.300
0.300
0.302
0.398
0.200
0.800
0.206
0.494
0.300
0.700
0.300
0.200
0.400
0.400
0.400
0.200
0.300
1.000
0.200
0.200
0.200
0.500
0.200
0.500
0.300
0.200
0.300
0.500
0.500
0.500
0.400
0.600
0.300
0.400
0.300
0.200
0.500
0.300
0.700
0.200
0.400
0.600
0.200
0.300
0.600
0.200
0.200
0.600
0.600
0.400
0.200
0.200
0.600
0.300
0.700
0.300
0.700
0.500
0.200
0.200
0.500
0.400
0.500
0.200
0.200
0.400
0.300
0.600
0.200
0.400
0.200
0.200
0.200
0.402
0.198
0.200
0.402
0.300
0.498
0.400
0.300
0.200
0.400
0.300
0.200
0.400
0.300
0.200
0.400
0.600
0.300
0.200
0.400
0.300
0.500
0.400
0.500
0.400
0.600
0.300
0.600
0.300
0.200
0.300
0.400
0.200
0.300
0.400
0.200
0.400
0.400
0.502
0.398
0.200
0.302
0.398
0.502
0.398
0.200
0.302
0.398
0.400
0.400
0.500
0.500
0.500
0.500
0.400
0.600
0.300
0.300
0.400
0.200
0.300
0.500
0.400
0.500
0.500
0.200
0.300
0.200
0.400
0.500
0.200
0.500
0.300
0.600
0.400
0.200
0.300
0.500
0.400
0.202
0.398
0.300
0.202
0.498
0.200
0.500
0.300
0.202
0.698
0.202
0.398
0.400
0.200
0.900
0.400
0.300
0.300
0.200
0.400
0.400
0.500
0.500
0.400
0.600
0.300
0.300
0.400
0.200
0.300
0.500
0.500
0.200
0.200
0.600
0.400
0.200
0.200
0.700
0.200
0.400
0.400
0.600
0.400
0.500
0.302
0.198
0.400
0.200
0.400
0.200
0.300
0.500
0.200
0.200
0.400
0.200
0.300
0.308
0.392
0.202
0.200
0.300
0.398
0.400
0.200
0.300
0.600
0.300
0.400
0.300
0.200
0.600
0.400
0.300
0.200
0.400
0.200
0.300
0.500
0.400
0.500
0.400
0.400
0.600
0.300
0.300
0.200
0.400
0.200
0.300
0.400
0.200
0.300
0.600
0.400
0.300
0.500
0.400
0.200
0.300
0.500
0.400
0.500
0.200
0.200
0.400
0.400
0.200
0.300
0.500
0.400
0.600
0.300
0.400
0.300
0.200
0.500
0.300
0.206
0.394
0.400
0.500
0.500
0.400
0.600
0.300
0.700
0.200
0.400
0.400
0.200
0.800
0.400
0.300
0.300
0.300
0.200
0.500
0.500
0.200
0.300
0.600
0.400
0.500
0.500
0.400
0.600
0.300
0.400
0.300
0.200
0.500
0.300
0.200
0.400
0.400
0.500
0.500
0.400
0.600
0.300
0.400
0.300
0.200
0.200
0.200
0.400
0.600
0.400
0.500
0.500
0.400
0.300
0.300
0.300
0.300
0.400
0.200
0.300
0.200
0.300
0.400
0.200
0.400
0.300
0.200
0.500
0.200
0.800
0.200
0.200
0.300
0.300
0.300
0.300
0.200
0.200
0.402
0.298
0.400
0.200
0.600
0.600
0.300
0.600
0.300
0.900
0.700
0.200
0.300
0.400
0.500
0.300
0.600
0.200
0.200
0.200
0.300
0.300
0.600
0.200
0.400
0.600
0.200
0.400
0.300
0.300
0.300
0.300
0.200
0.200
0.200
0.300
0.200
0.400
0.400
0.200
0.300
0.400
0.200
0.300
0.500
0.400
0.300
0.600
0.400
0.500
0.498
0.402
0.600
0.300
0.400
0.298
0.202
0.300
0.200
0.298
0.602
0.400
0.500
0.302
0.198
0.300
0.300
0.400
0.200
0.300
0.498
0.402
0.598
0.502
0.498
0.402
0.598
0.302
0.400
0.298
0.202
0.798
0.602
0.400
0.300
0.300
0.300
0.200
0.300
0.598
0.302
0.400
0.298
0.602
0.398
0.502
0.498
0.402
0.300
0.298
0.302
0.300
0.398
0.202
0.400
0.398
0.402
0.300
0.200
0.900
0.900
0.400
0.200
0.300
0.398
0.302
0.200
0.498
0.402
0.598
0.402
0.300
0.298
0.302
0.698
0.202
0.500
0.298
0.502
0.200
0.300
0.500
0.200
0.500
0.200
0.400
0.600
0.300
0.300
0.300
0.300
0.300
0.600
0.400
0.500
0.400
0.500
0.300
0.200
0.400
0.400
0.500
0.900
0.400
0.500
0.900
0.500
0.400
0.400
0.200
0.300
0.300
0.600
0.300
0.600
0.200
0.200
0.500
0.300
0.200
0.400
0.300
0.400
0.200
0.300
0.200
0.298
0.402
0.600
0.300
0.200
0.300
0.400
0.300
0.300
0.198
0.202
0.200
0.300
0.298
0.602
0.398
0.202
0.300
0.498
0.402
0.598
0.302
0.300
0.398
0.202
0.798
0.302
0.300
0.400
0.500
0.400
0.200
0.200
0.500
0.198
0.202
0.500
0.202
0.298
0.400
0.400
0.200
0.300
0.206
0.292
0.402
0.206
0.392
0.302
0.300
0.398
0.202
0.500
0.298
0.702
0.300
0.900
0.200
0.200
0.500
0.198
0.702
0.298
0.602
0.398
0.502
0.498
0.402
0.598
0.302
0.400
0.298
0.202
0.300
0.498
0.502
0.500
0.400
0.500
0.200
0.400
0.300
0.198
0.702
0.200
0.700
0.200
0.500
0.400
0.600
0.500
0.400
0.600
0.300
0.400
0.200
0.300
0.300
0.200
0.400
0.400
0.500
0.500
0.400
0.300
0.200
0.400
0.500
0.400
0.300
0.200
0.400
0.300
0.600
0.600
0.300
0.300
0.200
0.400
0.600
0.300
0.300
0.300
0.300
0.502
0.398
0.400
0.500
0.400
0.500
0.400
0.500
0.398
0.502
0.498
0.402
0.598
0.302
0.300
0.398
0.202
0.300
0.200
0.298
1.002
0.600
0.300
0.200
0.200
0.200
0.300
0.198
0.202
0.500
0.298
0.602
0.398
0.502
0.498
0.402
0.598
0.302
0.600
0.700
0.398
1.002
0.500
0.400
0.200
0.200
0.500
0.198
0.402
0.300
0.298
0.602
0.398
0.204
0.298
0.498
0.402
0.500
0.400
0.500
0.400
0.500
0.400
0.500
0.400
0.600
0.300
0.400
0.200
0.300
0.198
0.402
0.300
0.298
0.202
0.400
0.398
0.202
0.300
0.498
0.402
0.598
0.302
0.300
0.398
0.202
0.300
0.200
0.298
0.402
0.300
0.300
0.300
0.200
0.200
0.400
0.700
0.300
0.400
0.200
0.300
0.402
0.198
0.200
0.400
0.600
0.300
0.600
0.300
0.600
0.200
0.400
0.300
0.600
0.300
0.300
0.300
0.300
0.600
0.500
0.400
0.200
0.200
0.200
0.300
0.200
0.300
0.400
0.600
0.300
0.300
0.300
0.300
0.600
0.300
0.500
0.400
0.300
0.400
0.200
0.798
0.502
0.500
0.400
0.500
0.200
0.300
0.200
0.400
0.200
0.300
0.500
0.400
0.600
0.300
0.700
0.400
0.300
0.300
0.300
0.300
0.400
0.200
0.300
0.500
0.500
0.500
0.400
0.200
0.400
0.300
0.200
0.500
0.300
0.400
0.300
0.200
0.400
0.400
0.500
0.500
0.300
0.700
0.300
0.400
0.300
0.200
0.300
0.200
0.300
0.400
0.200
0.300
0.400
0.200
0.300
0.600
0.300
0.400
0.200
0.300
0.400
0.500
0.500
0.200
0.200
0.600
0.300
0.400
0.300
0.200
0.400
0.400
0.208
0.292
0.200
0.300
0.400
0.500
0.400
0.200
0.300
0.400
0.200
0.300
0.300
0.200
0.200
0.200
0.200
0.200
0.300
0.300
0.200
0.200
0.402
0.298
0.300
0.200
0.400
0.500
0.400
0.200
0.400
0.300
0.300
0.300
0.300
0.200
0.300
0.300
0.200
0.200
0.200
0.300
0.200
0.500
0.200
0.700
0.200
0.400
0.300
0.300
0.200
0.400
0.300
0.200
0.400
0.202
0.298
0.400
0.500
0.400
0.206
0.294
0.400
0.500
0.400
0.500
0.400
0.600
0.300
0.300
0.400
0.200
0.300
0.200
0.400
0.400
0.500
0.500
0.400
0.600
0.300
0.700
0.200
0.200
0.200
0.400
0.400
0.600
0.400
0.600
0.300
0.200
0.500
0.300
0.400
0.300
0.300
0.300
0.300
0.200
0.400
0.200
0.300
0.400
0.200
0.400
0.300
0.200
0.500
0.200
0.200
0.600
0.400
0.300
0.300
0.400
0.500
0.200
0.400
0.500
0.400
0.300
0.298
0.602
0.400
0.500
0.500
0.400
0.598
0.302
0.700
0.200
0.800
0.600
0.400
0.600
0.400
0.200
0.800
0.300
0.400
0.300
0.600
0.300
0.600
0.300
0.600
0.300
0.400
0.200
0.300
0.400
0.200
0.500
0.300
0.500
0.200
0.300
0.208
0.198
0.294
0.500
0.600
0.300
0.600
0.300
0.600
0.400
0.200
0.300
0.300
0.200
0.400
0.300
0.400
0.200
0.300
0.600
0.400
0.200
0.300
0.300
0.300
0.300
0.600
0.300
0.400
0.500
0.900
0.300
0.600
0.300
0.600
0.400
0.500
0.400
0.500
0.500
0.400
0.400
0.500
0.400
0.398
0.502
0.500
0.400
0.500
0.200
0.400
0.300
0.198
0.702
0.298
0.202
0.400
0.398
0.502
0.498
0.402
0.598
0.302
0.300
0.398
0.202
0.300
0.498
0.402
0.600
0.300
0.600
0.200
0.400
0.300
0.198
0.702
0.298
0.602
0.398
0.202
0.300
0.498
0.402
0.300
0.200
0.400
0.300
0.200
0.400
0.500
0.400
0.300
0.200
0.400
0.500
0.400
0.200
0.400
0.300
0.198
0.702
0.298
0.202
0.400
0.398
0.502
0.498
0.402
0.598
0.302
0.698
0.202
0.798
0.402
0.300
0.300
0.300
0.200
0.400
0.200
0.200
0.500
0.198
0.202
0.500
0.298
0.402
0.200
0.200
0.200
0.200
0.500
0.300
0.206
0.594
0.200
0.500
0.200
0.200
0.700
0.400
0.400
0.500
0.300
0.200
0.400
0.400
0.200
0.300
0.300
0.200
0.400
0.300
0.200
0.400
0.300
0.200
0.400
0.400
0.400
0.500
0.200
0.300
0.300
0.200
0.400
0.500
0.400
0.500
0.400
0.500
0.400
0.500
0.400
0.500
0.400
0.300
0.200
0.400
0.398
0.502
0.498
0.402
0.300
0.298
0.302
0.300
0.398
0.202
0.400
0.398
0.402
0.500
0.400
0.500
0.900
0.400
0.500
0.398
0.202
0.300
0.498
0.502
0.498
0.402
0.598
0.302
0.200
0.498
0.202
0.300
0.498
0.402
0.600
0.300
0.200
0.400
0.200
0.200
0.500
0.198
0.202
0.500
0.298
0.602
0.398
0.502
0.498
0.402
0.300
0.298
0.302
0.400
0.298
0.202
0.400
0.398
0.204
0.398
0.400
0.500
0.400
0.400
0.500
0.400
0.200
0.300
0.298
0.202
0.400
0.398
0.502
0.498
0.402
0.300
0.298
0.302
0.698
0.202
0.300
0.200
0.298
0.402
0.300
0.300
0.600
0.200
0.600
0.400
0.900
0.200
0.300
0.400
0.300
0.200
0.400
0.200
0.200
0.500
0.300
0.200
0.400
0.200
0.300
0.400
0.204
0.296
0.400
0.500
0.400
0.206
0.294
0.400
0.206
0.294
0.400
0.400
0.500
0.400
0.200
0.300
0.200
0.300
0.400
0.300
0.200
0.400
0.300
0.200
0.400
0.400
0.500
0.700
0.200
0.300
0.200
0.298
1.002
0.600
0.300
0.200
0.300
0.400
0.198
0.402
0.300
0.298
0.602
0.398
0.502
0.498
0.402
0.598
0.302
0.400
0.298
0.202
0.400
0.398
0.402
0.600
0.300
0.300
0.300
0.200
0.700
0.200
0.400
0.300
0.200
0.400
0.300
0.200
0.400
0.300
0.498
0.402
0.300
0.298
0.302
0.300
0.398
0.202
0.300
0.200
0.298
0.302
0.200
0.200
0.300
0.400
0.500
0.200
0.300
0.400
0.198
0.402
0.300
0.298
0.602
0.398
0.502
0.498
0.402
0.300
0.298
0.302
0.300
0.398
0.202
0.300
0.498
0.504
0.498
0.300
0.600
0.300
0.600
0.198
0.208
0.494
0.300
0.600
0.200
0.200
0.300
0.400
0.300
0.300
0.300
0.200
0.400
0.300
0.300
0.300
0.300
0.300
0.300
0.400
0.500
0.500
0.400
0.300
0.200
0.400
0.400
0.200
0.300
0.300
0.300
0.300
0.300
0.200
0.400
0.300
0.200
0.400
0.300
0.300
0.300
0.300
0.300
0.300
0.300
0.302
0.298
0.300
0.200
0.400
0.300
0.200
0.400
0.300
0.200
0.400
0.200
0.200
0.200
0.300
0.300
0.600
0.398
0.202
0.300
0.498
0.402
0.200
0.398
0.302
0.300
0.398
0.202
0.400
0.398
0.402
0.600
0.400
0.500
0.200
0.200
0.200
0.300
0.198
0.402
0.300
0.298
0.602
0.398
0.202
0.300
0.498
0.402
0.300
0.298
0.302
0.400
0.200
0.300
0.300
0.498
0.702
0.300
0.300
0.300
0.300
0.200
0.300
0.400
0.198
0.202
0.302
0.198
0.298
0.302
0.698
0.202
0.798
0.208
0.494
0.298
0.302
0.300
0.398
0.202
0.300
0.498
0.502
0.500
0.500
0.400
0.200
0.300
0.400
0.198
0.402
0.300
0.298
0.302
0.300
0.398
0.502
0.498
0.402
0.598
0.302
0.400
0.298
0.202
0.300
0.200
0.298
0.502
0.200
0.300
0.300
0.200
0.200
0.600
0.300
0.600
0.300
0.400
0.300
0.200
0.400
0.500
0.500
0.600
0.300
0.300
0.300
0.300
0.200
0.400
0.300
0.200
0.400
0.300
0.300
0.300
0.300
0.600
0.300
0.300
0.300
0.300
0.200
0.400
0.300
0.600
0.300
0.600
0.200
0.200
0.500
0.300
0.600
0.300
0.200
0.400
0.300
0.400
0.200
0.300
0.200
0.298
0.402
0.200
0.300
0.400
0.500
0.400
0.200
0.300
0.400
0.200
0.300
0.398
0.202
0.300
0.498
0.202
0.300
0.498
0.402
0.598
0.302
0.400
0.298
0.202
0.500
0.298
0.402
0.300
0.300
0.900
0.200
0.700
0.198
0.202
0.500
0.298
0.202
0.400
0.398
0.202
0.300
0.498
0.402
0.598
0.302
0.698
0.202
0.300
0.200
0.298
0.202
0.300
0.500
0.400
0.500
0.400
0.200
0.300
0.500
0.400
0.400
0.488
0.410
0.202
0.300
0.498
0.402
0.598
0.302
0.698
0.202
0.400
0.398
0.402
0.600
0.400
0.200
0.300
0.200
0.300
0.400
0.198
0.402
0.300
0.298
0.602
0.200
0.200
0.300
0.400
0.300
0.300
0.300
0.200
0.400
0.300
0.600
0.400
0.200
0.300
0.500
0.400
0.600
0.300
0.500
0.400
0.500
0.400
0.300
0.200
0.400
0.200
0.400
0.300
0.200
0.400
0.300
0.200
0.400
0.300
0.200
0.700
0.400
0.500
0.200
0.200
0.500
0.400
0.200
0.300
0.400
0.500
0.500
0.400
0.300
0.200
0.400
0.398
0.202
0.300
0.498
0.402
0.598
0.302
0.200
0.498
0.202
0.300
0.498
0.402
0.300
0.300
0.200
0.400
0.300
0.200
0.300
0.400
0.198
0.202
0.500
0.298
0.602
0.300
0.600
0.300
0.600
0.300
0.400
0.200
0.300
0.398
0.202
0.300
0.200
0.298
0.402
0.300
0.300
0.300
0.200
0.400
0.200
0.400
0.300
0.198
0.202
0.200
0.300
0.298
0.202
0.400
0.398
0.502
0.498
0.402
0.300
0.298
0.302
0.300
0.398
0.202
0.400
0.398
0.402
0.600
0.300
0.200
0.400
0.200
0.302
0.398
0.198
0.202
0.500
0.298
0.208
0.394
0.398
0.502
0.498
0.402
0.598
0.302
0.300
0.398
0.202
0.300
0.200
0.298
0.402
0.200
0.200
0.200
0.500
0.200
0.400
0.200
0.200
0.300
0.300
0.200
0.400
0.400
0.500
0.300
0.600
0.300
0.600
0.300
0.600
0.500
0.400
0.500
0.400
0.400
0.500
0.900
0.900
0.300
0.300
0.300
0.500
0.400
0.200
0.200
0.200
0.300
0.300
0.302
0.298
0.500
0.400
0.500
0.400
0.500
0.400
0.300
0.498
0.402
0.200
0.400
0.900
0.200
0.200
0.200
0.300
0.198
0.202
0.200
0.300
0.298
0.602
0.398
0.502
0.498
0.402
0.598
0.302
0.698
0.202
0.300
0.200
0.298
1.002
0.300
0.600
0.200
0.900
0.500
0.200
0.298
0.302
0.300
0.400
0.200
0.800
0.206
0.394
0.400
0.500
0.200
0.300
0.200
0.300
0.500
0.500
0.500
0.400
0.600
0.200
0.400
0.400
0.700
0.300
0.200
0.400
0.400
0.500
0.500
0.400
0.300
0.300
0.300
0.300
0.400
0.200
0.300
0.500
0.400
0.300
0.300
0.200
0.200
0.300
0.300
0.700
0.300
0.500
0.300
0.200
0.200
0.200
0.400
0.200
0.302
0.398
0.300
0.200
0.900
0.500
0.200
0.300
0.300
0.200
0.200
0.200
0.900
0.600
0.300
0.700
0.200
0.300
0.300
0.300
0.200
0.400
0.300
0.300
0.200
0.400
0.400
0.300
0.200
0.300
0.200
0.400
0.300
0.200
0.200
0.200
0.400
0.200
0.300
0.300
0.200
0.400
0.300
0.600
0.300
0.300
0.300
0.300
0.300
0.300
0.300
0.600
0.400
0.500
0.500
0.400
0.600
0.300
0.700
0.200
0.400
0.400
0.500
0.500
0.700
0.200
0.400
0.700
0.200
0.500
0.300
0.600
0.400
0.200
0.300
0.500
0.400
0.300
0.300
0.300
0.200
0.500
0.200
0.300
0.500
0.500
0.500
0.400
0.200
0.400
0.200
0.300
0.500
0.200
0.500
0.300
0.600
0.400
0.500
0.500
0.200
0.200
0.300
0.300
0.300
0.700
0.200
0.500
0.300
0.200
0.400
0.400
0.500
0.200
0.300
0.200
0.800
0.400
0.300
0.300
0.300
0.300
0.400
0.500
0.500
0.400
0.600
0.300
0.400
0.300
0.200
0.500
0.300
0.500
0.200
0.300
0.600
0.200
0.600
0.400
0.300
0.600
0.300
0.300
0.300
0.300
0.300
0.300
0.302
0.598
0.200
0.400
0.300
0.200
0.400
0.300
0.200
0.400
0.300
0.200
0.400
0.300
0.300
0.300
0.300
0.400
0.300
0.200
0.300
0.600
0.900
0.200
0.400
0.300
0.300
0.200
0.400
0.300
0.200
0.400
0.300
0.200
0.200
0.200
0.300
0.400
0.200
0.300
0.500
0.400
0.600
0.300
0.200
0.500
0.300
0.700
0.400
0.300
0.300
0.200
0.400
0.400
0.200
0.300
0.500
0.400
0.600
0.300
0.700
0.200
0.402
0.398
0.400
0.600
0.300
0.400
0.300
0.200
0.800
0.206
0.494
0.300
0.600
0.400
0.500
0.500
0.400
0.600
0.300
0.700
0.200
0.300
0.500
0.600
0.400
0.300
0.400
0.300
0.300
0.700
0.400
0.300
0.300
0.200
0.400
0.400
0.200
0.300
0.500
0.400
0.300
0.300
0.300
0.502
0.198
0.200
0.400
0.400
0.500
0.500
0.400
0.500
0.200
0.200
0.700
0.700
0.298
0.302
0.300
0.200
0.200
0.300
0.400
0.300
0.300
0.300
0.200
0.400
0.300
0.200
0.400
0.300
0.200
0.400
0.300
0.600
0.300
0.200
0.400
0.300
0.600
0.300
0.300
0.300
0.300
0.600
0.400
0.200
0.300
0.300
0.200
0.400
0.300
0.300
0.300
0.300
0.300
0.700
0.200
0.600
0.300
0.500
0.300
0.400
0.300
0.300
0.300
0.300
0.200
0.200
0.200
0.300
0.200
0.400
0.398
0.502
0.498
0.402
0.598
0.302
0.698
0.202
0.300
0.498
1.002
0.600
0.300
0.200
0.300
0.598
0.402
0.300
0.298
0.602
0.398
0.404
0.298
0.298
0.202
0.500
0.298
0.208
0.394
0.400
0.600
0.300
0.308
0.392
0.400
0.300
0.400
0.300
0.300
0.300
0.398
0.302
0.200
0.498
0.202
0.200
0.598
0.502
0.498
0.402
0.300
0.298
0.302
0.200
0.498
0.202
0.200
0.200
0.398
0.402
0.600
0.300
0.200
0.400
0.200
0.200
0.500
0.198
0.302
0.400
0.298
0.302
0.300
0.398
0.502
0.498
0.402
0.300
0.298
0.302
0.300
0.398
0.202
0.500
0.300
0.400
0.300
0.200
0.400
0.500
0.400
0.300
0.200
0.400
0.200
0.300
0.500
0.400
0.600
0.400
0.400
0.200
0.300
0.600
0.300
0.300
0.200
0.400
0.300
0.300
0.300
0.300
0.200
0.400
0.600
0.300
0.900
0.300
0.600
0.300
0.600
0.500
0.400
0.200
0.400
0.300
0.300
0.600
0.300
0.600
0.400
0.300
0.200
0.500
0.298
0.204
0.298
0.200
0.300
0.600
0.300
0.400
0.500
0.400
0.500
0.298
0.202
0.400
0.398
0.202
0.300
0.498
0.402
0.300
0.298
0.302
0.698
0.202
0.400
0.398
0.502
0.500
0.400
0.500
0.200
0.400
0.300
0.198
0.402
0.300
0.298
0.202
0.400
0.398
0.502
0.498
0.402
0.300
0.298
0.302
0.202
0.496
0.202
0.798
0.202
0.400
0.400
0.206
0.294
0.500
0.400
0.400
0.198
0.302
0.400
0.298
0.202
0.400
0.398
0.202
0.400
0.398
0.402
0.206
0.392
0.302
0.698
0.202
0.400
0.398
0.502
0.200
0.300
0.300
0.200
0.400
0.200
0.200
0.200
0.300
0.198
0.302
0.400
0.298
0.602
0.200
0.200
0.300
0.400
0.300
0.300
0.200
0.300
0.400
0.300
0.600
0.400
0.500
0.300
0.300
0.300
0.500
0.400
0.402
0.498
0.300
0.600
0.300
0.600
0.300
0.600
0.300
0.600
0.400
0.300
0.200
0.300
0.300
0.300
0.400
0.500
0.300
0.200
0.400
0.500
0.400
0.400
0.500
0.600
0.300
0.300
0.200
0.400
0.398
0.502
0.498
0.402
0.300
0.298
0.302
0.300
0.398
0.202
0.798
0.302
0.300
0.400
0.502
0.398
0.200
0.200
0.500
0.198
0.202
0.500
0.298
0.208
0.394
0.398
0.502
0.498
0.402
0.300
0.298
0.302
0.698
0.202
0.800
0.300
0.700
0.300
0.200
0.500
0.200
0.800
0.700
0.300
0.200
0.200
0.200
0.400
0.500
0.200
0.300
0.400
0.600
0.200
0.500
0.300
0.200
0.500
0.300
0.600
0.400
0.500
0.400
0.200
0.300
0.600
0.300
0.400
0.300
0.600
0.400
0.400
0.600
0.300
0.400
0.300
0.300
0.700
0.200
0.400
0.200
0.200
0.400
0.200
0.200
0.200
0.802
0.498
0.502
0.298
0.200
0.400
0.300
0.200
0.300
1.002
0.298
0.200
0.300
0.400
0.300
0.300
0.400
0.200
0.300
0.300
0.500
0.400
0.200
0.400
0.500
0.400
0.300
0.200
0.300
0.500
0.200
0.300
0.600
0.302
0.598
0.600
0.300
0.600
0.300
0.800
0.400
0.300
0.400
0.200
0.300
0.200
0.300
0.400
0.500
0.500
0.200
0.300
0.200
0.200
0.400
0.300
0.700
0.300
0.600
0.400
0.200
0.300
0.500
0.400
0.600
0.200
0.400
0.400
0.200
0.300
0.500
0.400
0.500
0.800
0.300
0.200
0.200
0.200
0.400
0.300
0.200
0.500
0.200
0.200
0.600
0.300
0.700
0.300
0.400
0.300
0.300
0.300
0.400
0.200
0.800
0.500
0.400
0.700
0.300
0.200
0.300
0.600
0.700
0.300
0.600
0.400
0.500
0.500
0.400
0.600
0.300
0.300
0.400
0.200
0.300
0.200
0.300
0.900
0.400
0.200
0.300
0.600
0.300
0.400
0.300
0.200
0.400
0.200
0.502
0.298
0.402
0.400
0.298
0.300
0.400
0.500
0.300
0.300
0.200
0.400
0.200
0.300
0.500
0.200
0.200
0.400
0.200
0.300
0.600
0.300
0.600
0.300
0.700
0.300
0.300
0.200
0.200
0.200
0.300
0.600
0.300
0.200
0.300
0.202
0.798
0.400
0.200
0.200
0.400
0.500
0.500
0.400
0.400
0.200
0.400
0.300
0.600
0.200
0.400
0.300
0.300
0.200
0.400
0.400
0.502
0.498
0.402
0.598
0.302
0.698
0.202
0.398
0.400
0.500
0.200
0.200
0.500
0.500
0.200
0.300
0.600
0.200
0.500
0.300
0.600
0.400
0.200
0.300
0.500
0.300
0.700
0.300
0.700
0.200
0.300
0.500
0.700
0.200
0.700
0.300
0.200
0.300
0.300
0.300
0.200
0.502
0.200
0.198
0.502
0.398
0.200
0.300
0.206
0.294
0.402
0.204
0.394
0.300
0.206
0.494
0.200
0.300
0.500
0.400
0.200
0.300
1.000
0.200
0.400
0.500
0.700
0.300
0.600
0.400
0.200
0.200
0.600
0.400
0.300
0.300
0.200
0.400
0.200
0.200
0.202
0.298
0.200
0.300
0.402
0.200
0.200
0.398
0.300
0.200
0.700
0.200
0.400
0.600
0.300
0.600
0.300
0.600
0.300
0.400
0.200
0.300
0.200
0.300
0.400
0.500
0.500
0.200
0.200
0.500
0.500
0.300
0.200
0.300
1.000
0.300
0.200
0.400
0.300
0.200
0.300
0.500
0.500
0.400
0.400
0.400
0.200
0.400
0.700
0.200
0.300
0.500
0.700
0.200
0.602
0.398
0.200
0.200
0.700
0.200
0.400
0.400
0.200
0.400
0.400
0.200
0.300
0.500
0.400
0.400
0.500
0.400
0.300
0.200
0.400
0.400
0.500
0.500
0.300
0.300
0.300
0.200
0.900
0.400
0.300
0.300
0.200
0.300
0.500
0.200
0.200
0.600
0.400
0.300
0.300
0.300
0.300
0.400
0.200
0.300
0.500
0.400
0.200
0.400
0.300
0.300
0.400
0.200
0.200
0.300
0.300
0.200
0.400
0.400
0.300
0.200
0.500
0.202
0.298
0.500
0.400
0.500
0.400
0.300
0.200
0.400
0.500
0.400
0.400
0.200
0.300
0.300
0.200
0.400
0.200
0.600
0.300
0.400
0.200
0.200
0.200
0.602
0.198
0.200
0.402
0.298
0.300
0.200
0.300
0.400
0.200
0.400
0.200
0.300
0.400
0.300
0.200
0.700
0.300
0.500
0.300
0.900
0.500
0.400
0.400
0.502
0.398
0.400
0.600
0.300
0.700
0.200
0.700
0.200
0.700
0.200
0.200
0.300
0.500
0.500
0.400
0.500
0.400
0.400
0.200
0.300
0.400
0.300
0.300
0.400
0.400
0.600
0.300
0.400
0.300
0.200
0.800
0.200
0.800
0.500
0.200
0.200
0.400
0.200
0.400
0.200
0.200
0.400
0.300
0.200
0.400
0.400
0.200
0.300
0.500
0.400
0.600
0.300
0.400
0.300
0.200
0.400
0.400
0.206
0.294
0.500
0.700
0.306
0.294
0.500
0.400
0.500
0.400
0.300
0.200
0.400
0.300
0.200
0.500
0.200
0.200
0.600
0.300
0.400
0.300
0.200
0.400
0.400
0.200
0.300
0.500
0.400
0.200
0.400
0.300
0.200
0.400
0.200
0.200
0.200
0.200
0.300
0.200
0.400
0.400
0.200
0.300
0.500
0.200
0.300
0.500
0.300
0.400
0.300
0.200
0.400
0.400
0.200
0.400
0.200
0.302
0.598
0.300
0.502
0.200
0.200
0.598
0.300
0.400
0.500
0.300
0.500
0.400
0.500
0.500
0.400
0.400
0.300
0.200
0.400
0.200
0.400
0.400
0.200
0.200
0.400
0.200
0.300
0.500
0.200
0.200
0.500
0.400
0.400
0.300
0.200
0.400
0.200
0.300
0.400
0.200
0.300
0.500
0.200
0.200
0.400
0.200
0.300
0.302
0.298
0.300
0.200
0.600
0.200
0.206
0.594
0.200
0.400
0.400
0.206
0.494
0.300
0.300
0.700
0.300
0.400
0.300
0.500
0.500
0.400
0.600
0.300
0.400
0.300
0.300
0.700
0.200
0.800
0.400
0.200
0.400
1.000
0.400
0.300
0.300
0.500
0.200
0.300
0.600
0.400
0.500
0.200
0.300
0.400
0.200
0.400
0.300
0.200
0.500
0.200
0.200
0.600
0.500
0.200
0.300
0.500
0.500
0.200
0.200
0.300
0.300
0.300
0.300
0.400
0.200
0.400
0.400
0.200
0.200
0.400
0.400
0.200
0.300
0.300
0.200
0.400
0.400
0.200
0.300
0.200
0.300
0.400
0.600
0.300
0.300
0.400
0.200
0.200
0.600
0.200
0.200
0.300
0.300
0.200
0.400
0.200
0.200
0.402
0.298
0.300
0.200
0.500
0.200
0.300
0.300
0.200
0.400
0.502
0.298
0.500
0.500
0.400
0.500
0.400
0.500
0.200
0.200
0.400
0.300
0.200
0.200
0.300
0.300
0.300
0.300
0.300
0.400
0.200
0.400
0.200
0.300
0.400
0.300
0.200
0.400
0.300
0.200
0.300
0.400
0.200
0.300
0.600
0.700
0.200
0.300
0.600
0.300
0.200
0.400
0.400
0.200
0.300
0.500
0.400
0.600
0.300
0.300
0.400
0.200
0.500
0.300
0.400
0.200
0.400
0.300
0.200
0.500
0.400
0.600
0.400
0.300
0.300
0.300
0.300
0.400
0.200
0.300
0.500
0.200
0.200
0.300
0.300
0.300
0.700
0.200
0.200
0.200
0.400
0.400
0.200
0.400
0.300
0.300
0.400
0.200
0.300
0.500
0.200
0.500
0.300
0.200
0.400
0.400
0.500
0.500
0.400
0.600
0.300
0.400
0.200
0.700
0.200
0.700
0.200
0.700
0.200
0.400
0.300
0.200
0.500
0.300
0.400
0.300
0.200
0.400
0.400
0.500
0.500
0.400
0.300
0.300
0.300
0.300
0.400
0.200
0.500
0.300
0.600
0.200
0.200
0.500
0.200
0.600
0.200
0.300
0.208
0.292
0.400
0.300
0.200
0.400
0.300
0.300
0.300
0.300
0.600
0.400
0.500
0.500
0.400
0.300
0.200
0.200
0.200
0.200
0.700
0.802
0.798
0.500
0.400
0.700
0.200
0.400
0.300
0.200
0.600
0.500
0.300
0.600
0.300
0.200
0.200
0.200
0.700
0.200
0.200
0.200
0.398
0.502
0.500
0.400
0.500
0.200
0.400
0.300
0.198
0.202
0.200
0.300
0.298
0.302
0.300
0.398
0.202
0.300
0.498
0.402
0.598
0.302
0.698
0.204
0.498
0.298
0.402
0.500
0.500
0.400
0.400
0.200
0.300
0.400
0.200
0.300
0.398
0.202
0.300
0.498
0.502
0.498
0.402
0.300
0.298
0.302
0.400
0.298
0.202
0.200
0.200
0.398
0.402
0.200
0.400
0.500
0.200
0.200
0.200
0.200
0.200
0.300
0.198
0.302
0.400
0.298
0.202
0.400
0.398
0.202
0.300
0.498
0.402
0.598
0.302
0.400
0.298
0.202
0.200
0.200
0.398
0.202
0.800
0.400
0.200
0.300
0.400
0.200
0.300
0.500
0.200
0.200
0.400
0.500
0.200
0.200
0.300
0.400
0.300
0.300
0.500
0.400
0.300
0.300
0.300
0.300
0.300
0.300
0.500
0.400
0.400
0.500
0.300
0.600
0.300
0.300
0.300
0.200
0.200
0.500
0.300
0.600
0.300
0.300
0.300
0.400
0.500
0.300
0.300
0.200
0.400
0.300
0.300
0.400
0.500
0.900
0.500
0.200
0.200
0.200
0.400
0.300
0.300
0.600
0.200
0.500
0.200
0.200
0.400
0.300
0.200
0.400
0.300
0.200
0.500
0.200
0.800
1.000
0.300
0.200
0.200
0.300
0.200
0.200
0.600
0.700
0.300
0.200
0.300
0.500
0.400
0.600
0.300
0.700
0.200
0.400
0.400
0.200
0.300
0.500
0.500
0.200
0.300
0.400
0.600
0.300
0.400
0.300
0.600
0.400
0.500
0.400
0.500
0.400
0.500
0.700
0.200
0.500
0.300
0.200
0.300
0.200
0.300
0.600
0.400
0.300
0.300
0.400
0.200
0.200
0.200
0.400
0.400
0.200
0.400
0.500
0.500
0.400
0.600
0.300
0.700
0.200
0.500
0.300
0.200
0.500
0.300
0.400
0.200
0.200
0.200
0.502
0.300
0.498
0.400
0.500
0.400
0.500
0.500
0.400
0.400
0.400
0.200
0.300
0.600
0.300
0.600
0.300
0.400
0.300
0.200
0.500
0.200
0.200
0.500
0.400
0.500
0.500
0.300
0.300
0.300
0.300
0.200
0.300
0.400
0.600
0.300
0.200
0.300
0.400
0.200
0.400
0.300
0.200
0.400
0.300
0.400
0.200
0.602
0.198
0.600
0.400
0.500
0.400
0.200
0.300
0.600
0.300
0.400
0.300
0.314
0.286
0.400
0.202
0.298
0.500
0.400
0.500
0.400
0.300
0.200
0.400
0.400
0.400
0.400
0.500
0.400
0.600
0.200
0.200
0.200
0.500
0.200
0.200
0.300
0.300
0.300
0.300
0.400
0.500
0.500
0.400
0.300
0.300
0.200
0.500
0.300
0.200
0.400
0.400
0.400
0.300
0.200
0.500
0.200
0.300
0.200
0.300
0.300
0.300
0.502
0.198
0.300
0.300
0.700
0.200
0.800
0.208
0.492
0.300
0.600
0.400
0.200
0.800
0.900
0.400
0.200
0.400
0.200
0.900
0.300
0.300
0.200
0.200
0.200
0.402
0.198
0.200
0.402
0.300
0.398
0.200
0.400
0.200
0.300
0.300
0.300
0.200
1.000
0.902
0.398
0.200
0.200
0.600
0.300
0.400
0.200
0.300
0.400
0.200
0.300
0.500
0.200
0.200
0.400
0.200
0.300
0.500
0.400
0.500
0.200
0.200
1.002
0.900
0.298
0.300
0.300
0.300
0.200
0.400
0.400
0.500
0.300
0.200
0.402
0.398
0.502
0.498
0.402
0.598
0.302
0.298
0.400
0.202
0.498
0.300
0.400
0.600
0.600
0.302
0.198
0.200
0.200
0.402
0.800
0.298
0.602
0.398
0.200
0.302
0.498
0.402
0.598
0.302
0.698
0.202
0.398
0.400
0.400
0.200
0.300
0.400
0.602
0.398
0.700
0.300
0.402
0.298
0.200
0.400
0.400
0.500
0.500
0.300
0.400
0.300
0.200
0.500
0.300
0.202
0.298
0.200
0.300
0.600
0.300
0.400
0.602
0.198
0.200
0.200
0.500
0.200
0.400
0.400
0.600
0.400
0.502
0.498
0.402
0.200
0.398
0.300
0.700
0.200
0.208
0.292
0.402
0.204
0.394
0.300
0.210
0.292
0.200
0.398
0.200
0.200
0.302
0.298
0.602
0.298
0.300
0.302
0.198
0.200
0.200
0.200
1.002
0.298
0.200
0.300
0.400
0.200
0.300
0.500
0.500
0.500
0.402
0.900
0.298
0.602
0.298
0.200
0.402
0.298
0.200
0.402
0.298
0.602
0.198
0.400
0.302
0.198
0.702
0.198
0.400
0.302
0.198
0.500
0.202
0.298
0.500
0.400
0.500
0.600
0.402
0.198
0.702
0.198
0.200
0.200
0.302
0.298
0.200
0.402
0.398
0.500
0.500
0.400
0.300
0.300
0.300
0.300
0.400
0.200
0.400
0.400
0.400
0.500
0.400
0.300
0.300
0.200
0.900
0.200
0.200
0.300
0.300
0.600
0.300
0.600
0.300
0.500
0.400
0.400
0.200
0.700
0.200
0.800
0.500
0.400
0.500
0.500
0.200
0.200
0.200
0.500
0.200
0.200
0.200
0.400
0.200
0.300
0.500
0.400
0.600
0.400
0.600
0.200
0.400
0.400
0.200
0.300
0.500
0.400
0.300
0.300
0.400
0.200
0.300
0.200
0.200
0.200
0.200
0.300
0.200
0.200
0.200
0.200
0.200
0.602
0.198
0.200
0.402
0.300
0.398
0.200
0.300
0.500
0.600
0.400
0.300
0.200
0.400
0.300
0.200
0.400
0.300
0.200
0.400
0.500
0.300
0.700
0.200
0.500
0.400
0.400
0.500
0.500
0.400
0.400
0.200
0.300
0.500
0.200
0.200
0.400
0.200
0.200
0.200
0.400
0.400
0.400
0.300
0.200
0.800
0.200
0.500
0.300
0.400
0.500
0.500
0.400
0.600
0.202
0.198
0.600
0.600
0.300
0.700
0.200
0.700
0.200
0.700
0.600
0.200
0.300
0.200
0.300
0.200
0.200
0.200
0.400
0.500
0.500
0.400
0.600
0.300
0.400
0.300
0.200
0.800
0.200
0.400
0.400
0.700
0.300
1.000
0.500
0.200
0.300
0.600
0.400
0.400
0.200
0.400
0.300
0.700
0.200
0.800
0.206
0.394
0.400
0.500
0.200
0.300
0.400
0.600
0.300
0.200
0.500
0.300
0.700
0.300
0.400
0.300
0.300
0.300
0.400
0.500
0.500
0.400
0.300
0.300
0.300
0.400
0.300
0.200
0.300
0.200
0.300
0.600
0.200
0.200
0.700
0.900
0.200
0.700
0.400
0.700
0.300
0.400
0.200
0.200
0.200
0.500
0.300
0.300
0.300
0.500
0.300
0.600
0.300
0.500
0.400
0.400
0.500
0.400
0.200
0.300
0.400
0.200
0.300
0.500
0.400
0.400
0.200
0.400
0.500
0.400
0.500
0.400
0.300
0.200
0.400
0.300
0.400
0.200
0.300
0.500
0.400
0.600
0.700
0.300
0.200
0.800
0.300
0.400
0.300
0.600
0.400
0.500
0.500
0.400
0.600
0.300
0.700
0.200
0.400
0.400
0.600
0.400
0.400
0.200
0.300
0.400
0.500
0.400
0.300
0.200
0.300
0.300
0.300
0.400
0.200
0.300
0.500
0.400
0.600
0.300
0.300
0.400
0.200
0.200
0.600
0.400
0.300
0.300
0.300
0.200
0.500
0.200
0.400
0.400
0.400
0.300
0.300
0.300
0.300
0.400
0.500
0.498
0.402
0.200
0.400
0.300
0.202
0.496
0.202
0.500
0.300
0.200
0.400
0.400
0.206
0.294
0.400
0.300
0.300
0.500
0.400
0.300
0.300
0.600
0.200
0.200
0.300
0.400
0.300
0.300
0.600
0.300
0.600
0.300
0.500
0.400
0.400
0.500
0.500
0.400
0.300
0.200
0.400
0.300
0.600
0.300
0.600
0.300
0.600
0.402
0.498
0.300
0.400
0.200
0.300
0.400
0.200
0.300
0.308
0.292
0.300
0.300
0.300
0.600
0.300
0.300
0.600
0.300
0.600
0.300
0.600
0.300
0.600
0.200
0.298
0.402
0.300
0.298
0.302
0.400
0.298
0.202
0.500
0.300
0.500
0.500
0.900
0.200
0.200
0.300
0.400
0.400
0.300
0.298
0.302
0.300
0.398
0.202
0.300
0.498
0.402
0.300
0.298
0.302
0.300
0.398
0.202
0.300
0.498
0.602
0.400
0.400
0.500
0.200
0.200
0.700
0.200
0.500
0.298
0.208
0.394
0.398
0.202
0.300
0.498
0.402
0.598
0.302
0.400
0.298
0.202
0.300
0.498
0.402
0.300
0.300
0.300
0.300
0.300
0.200
0.898
0.202
0.200
0.300
0.298
0.602
0.398
0.502
0.498
0.402
0.300
0.298
0.302
0.400
0.298
0.202
0.300
0.300
0.200
0.400
0.200
0.400
0.500
0.600
0.300
0.400
0.500
0.400
0.500
0.400
0.500
0.400
0.300
0.200
0.400
0.500
0.400
0.300
0.600
0.300
0.300
0.300
0.500
0.200
0.200
0.400
0.500
0.300
0.300
0.300
0.300
0.300
0.300
0.900
0.300
0.200
0.400
0.300
0.600
0.300
0.200
0.400
0.702
0.198
0.200
0.200
0.200
0.500
0.200
0.200
0.500
0.200
0.200
0.300
0.200
0.200
0.500
0.200
0.400
0.498
0.302
0.400
0.298
0.202
0.400
0.200
0.400
0.500
0.298
0.208
0.494
0.298
0.302
0.300
0.398
0.202
0.300
0.498
0.602
0.400
0.300
0.600
0.200
0.700
0.198
0.702
0.298
0.202
0.400
0.398
0.202
0.300
0.498
0.202
0.200
0.300
0.298
0.302
0.698
0.202
0.400
0.398
0.402
0.600
0.300
0.200
0.302
0.198
0.200
0.400
0.398
0.502
0.498
0.202
0.200
0.598
0.502
0.498
0.402
0.300
0.298
0.302
0.200
0.498
0.202
0.500
0.298
0.302
0.300
0.400
0.400
0.500
0.300
0.300
0.300
0.198
0.202
0.500
0.298
0.602
0.200
0.200
0.300
0.400
0.300
0.300
0.300
0.600
0.300
0.200
0.400
0.300
0.400
0.200
0.600
0.300
0.500
0.400
0.400
0.500
0.600
0.300
0.500
0.400
0.400
0.200
0.300
0.400
0.200
0.300
0.300
0.200
0.400
0.300
0.200
0.400
0.300
0.600
0.200
0.200
0.500
0.900
0.300
0.200
0.400
0.600
0.300
0.300
0.600
0.398
0.502
0.498
0.402
0.300
0.298
0.302
0.200
0.498
0.202
0.200
0.200
0.398
0.402
0.300
0.300
0.202
0.298
0.500
0.400
0.500
0.400
0.400
0.206
0.694
0.398
0.202
0.300
0.498
0.402
0.300
0.298
0.302
0.400
0.298
0.202
0.300
0.200
0.298
0.402
0.200
0.400
0.300
0.200
0.400
0.400
0.500
0.198
0.202
0.500
0.298
0.602
0.398
0.502
0.200
0.298
0.402
0.200
0.398
0.302
0.300
0.398
0.202
0.500
0.298
0.502
0.500
0.300
0.300
0.300
0.200
0.300
0.400
0.198
0.302
0.400
0.200
0.400
0.300
0.302
0.298
0.300
0.200
0.300
0.400
0.200
0.398
0.302
0.200
0.498
0.202
0.300
0.200
0.298
0.502
0.200
0.300
0.300
0.300
0.200
0.500
0.500
0.400
0.500
0.300
0.200
0.400
0.300
0.200
0.400
0.400
0.200
0.300
0.400
0.500
0.400
0.200
0.300
0.500
0.400
0.200
0.400
0.300
0.600
0.300
0.400
0.500
0.400
0.500
0.300
0.600
0.300
0.600
0.300
0.600
0.300
0.600
0.400
0.500
0.300
0.400
0.200
0.400
0.398
0.602
0.400
0.400
0.500
0.200
0.200
0.500
0.198
0.402
0.300
0.298
0.602
0.398
0.202
0.300
0.498
0.402
0.598
0.302
0.698
0.202
0.798
0.602
0.400
0.502
0.398
0.200
0.200
0.500
0.198
0.202
0.500
0.298
0.208
0.394
0.400
0.500
0.498
0.402
0.598
0.302
0.400
0.298
0.202
0.300
0.498
0.502
0.500
0.300
0.600
0.200
0.300
0.400
0.198
0.302
0.400
0.298
0.202
0.400
0.398
0.202
0.300
0.498
0.402
0.300
0.298
1.000
0.202
0.500
0.298
0.502
0.500
0.300
0.300
0.300
0.200
0.400
0.300
0.198
0.302
0.400
0.298
0.302
0.300
0.200
0.200
0.202
0.198
0.300
0.300
0.300
0.400
0.200
0.700
0.200
0.900
0.600
0.200
0.400
0.400
0.200
0.300
0.300
0.300
0.300
0.300
0.600
0.300
0.300
0.300
0.300
0.300
0.300
0.200
0.300
0.400
0.500
0.400
0.400
0.500
0.300
0.400
0.200
0.200
0.200
0.200
0.300
0.500
0.400
0.500
0.400
0.400
0.500
0.300
0.502
0.496
0.302
0.698
0.202
0.500
0.298
0.208
0.394
0.398
0.202
0.300
0.498
1.002
0.400
0.500
0.200
0.300
0.400
0.198
0.702
0.298
0.202
0.400
0.398
0.202
0.300
0.498
0.402
0.300
0.298
0.302
0.300
0.398
0.202
0.300
0.498
0.402
0.300
0.300
0.600
0.300
0.200
0.300
0.400
0.198
0.302
0.300
0.398
0.202
0.300
0.498
0.402
0.598
0.302
0.400
0.298
0.202
0.400
0.398
0.208
0.294
0.498
0.502
0.500
0.200
0.300
0.400
0.200
0.200
0.500
0.198
0.202
0.500
0.298
0.202
0.400
0.398
0.502
0.498
0.402
0.200
0.398
0.302
0.400
0.298
0.202
0.300
0.200
0.298
0.502
0.200
0.300
0.300
0.300
0.200
0.600
0.400
0.400
0.500
0.400
0.500
0.200
0.700
0.200
0.400
0.300
0.300
0.200
0.400
0.400
0.200
0.300
0.900
0.500
0.400
0.400
0.200
0.300
0.400
0.500
0.400
0.200
0.300
0.500
0.400
0.300
0.600
0.300
0.300
0.300
0.300
0.300
0.300
0.300
0.600
0.300
0.400
0.200
0.400
0.398
0.402
0.300
0.300
0.900
0.200
0.400
0.300
0.198
0.202
0.500
0.298
0.202
0.400
0.398
0.202
0.300
0.498
0.402
0.202
0.396
0.302
0.698
0.202
0.206
0.294
0.298
0.202
0.400
0.400
0.300
0.600
0.200
0.200
0.500
0.198
0.202
0.500
0.298
0.602
0.398
0.202
0.300
0.498
0.402
0.200
0.398
0.302
0.300
0.398
0.202
0.500
0.298
0.502
0.500
0.300
0.600
0.200
0.400
0.300
0.198
0.702
0.298
0.602
0.300
0.200
0.400
0.498
0.402
0.200
0.398
0.302
0.200
0.498
0.202
0.200
0.598
0.502
0.500
0.300
0.600
0.200
0.700
0.198
0.202
0.500
0.298
0.302
0.300
0.200
0.200
0.300
0.400
0.300
0.300
0.200
0.300
0.400
0.400
0.200
0.300
0.300
0.300
0.300
0.300
0.600
0.200
0.200
0.500
0.900
0.900
0.500
0.400
0.400
0.500
0.400
0.500
0.400
0.500
0.400
0.500
0.300
0.300
0.300
0.200
0.700
0.400
0.500
0.400
0.500
0.400
0.500
0.300
0.200
0.400
0.398
0.202
0.300
0.498
0.402
0.200
0.398
0.302
0.300
0.398
0.202
0.300
0.200
0.298
0.702
0.300
0.300
0.200
0.400
0.200
0.300
0.400
0.198
0.202
0.500
0.298
0.202
0.400
0.398
0.502
0.498
0.402
0.200
0.398
0.302
0.300
0.300
0.300
0.500
0.400
0.300
0.200
0.400
0.200
0.300
0.400
0.200
0.300
0.400
0.198
0.402
0.300
0.298
0.202
0.400
0.398
0.502
0.498
0.402
0.598
0.302
0.200
0.498
0.202
0.200
0.300
0.298
0.602
0.400
0.300
0.200
0.400
0.200
0.400
0.300
0.198
0.402
0.300
0.298
0.602
0.398
0.202
0.300
0.498
0.402
0.598
0.302
0.300
0.300
0.600
0.300
0.302
0.298
0.300
0.300
0.400
0.300
0.500
0.300
0.300
0.400
0.200
0.300
0.400
0.200
0.300
0.200
0.400
0.300
0.300
0.300
0.300
0.300
0.600
0.500
0.400
0.300
0.600
0.300
0.200
0.400
0.300
0.600
0.200
0.200
0.200
0.300
0.300
0.300
0.300
0.400
0.500
0.300
0.500
0.500
0.402
0.398
0.400
0.600
0.300
0.900
0.500
0.200
0.298
0.402
0.600
0.500
0.400
0.200
0.200
0.500
0.198
0.202
0.500
0.298
0.202
0.400
0.398
0.202
0.200
0.598
0.402
0.598
0.302
0.400
0.298
0.202
0.200
0.300
0.298
0.502
0.500
0.500
0.400
0.200
0.200
0.500
0.198
0.302
0.400
0.298
0.302
0.300
0.398
0.202
0.300
0.498
0.402
0.300
0.298
0.302
0.400
0.298
0.202
0.300
0.498
0.402
0.200
0.300
0.400
0.300
0.200
0.600
0.300
0.400
0.200
0.300
0.398
0.502
0.498
0.502
0.498
0.402
0.300
0.298
0.302
0.400
0.298
0.202
0.300
0.498
0.402
0.300
0.300
0.400
0.500
0.200
0.300
0.400
0.198
0.402
0.300
0.298
0.202
0.400
0.200
0.200
0.300
0.400
0.298
0.302
0.400
0.500
0.600
0.300
0.200
0.200
0.500
0.202
0.298
0.400
0.500
0.400
0.206
0.394
0.300
0.206
0.294
0.400
0.300
0.200
0.400
0.300
0.300
0.300
0.300
0.200
0.400
0.300
0.300
0.300
0.200
0.200
0.200
0.300
0.300
0.200
0.400
0.300
0.600
0.500
0.400
0.300
0.300
0.300
0.500
0.400
0.300
0.200
0.400
0.398
0.202
0.300
0.498
0.402
0.598
0.302
0.300
0.398
0.202
0.200
0.598
0.302
0.400
0.300
0.200
0.400
0.400
0.206
0.792
0.202
0.500
0.298
0.602
0.398
0.202
0.300
0.498
0.402
0.300
0.298
0.302
0.700
0.200
0.300
0.200
0.298
0.602
0.400
0.300
0.600
0.200
0.400
0.500
0.700
0.298
0.202
0.400
0.398
0.502
0.500
0.400
0.600
0.300
0.300
0.400
0.200
0.200
0.600
0.500
0.500
0.600
0.400
0.500
0.200
0.300
0.600
0.400
0.500
0.400
0.500
0.400
0.500
0.400
0.300
0.200
0.500
0.300
0.200
0.400
0.200
0.200
0.400
0.300
0.300
0.202
0.400
0.200
0.598
0.400
0.400
0.500
0.600
0.300
0.300
0.300
0.300
0.500
0.400
0.400
0.500
0.500
0.400
0.400
0.200
0.200
0.400
0.600
0.400
0.502
0.398
0.502
0.398
0.500
0.400
0.502
0.398
0.500
0.300
0.200
0.400
0.400
0.200
0.300
0.300
0.300
0.300
0.300
0.400
0.200
0.500
0.300
0.600
0.300
0.400
0.600
0.200
0.200
0.700
0.300
0.400
0.300
0.300
0.300
0.400
0.200
0.300
0.500
0.400
0.600
0.300
0.300
0.400
0.200
0.500
0.300
0.600
0.400
0.500
0.400
0.200
0.300
0.600
0.200
0.200
0.300
0.300
0.200
0.400
0.400
0.300
0.200
0.500
0.400
0.600
0.200
0.800
0.200
0.400
0.400
0.500
0.400
0.500
0.500
0.200
0.400
0.500
0.700
0.300
0.300
0.300
0.400
0.400
0.600
0.300
0.700
0.300
0.300
0.400
0.200
0.500
0.300
0.500
0.200
0.300
0.400
0.200
0.300
0.200
0.600
0.300
0.200
0.200
0.300
0.300
0.300
0.500
0.200
0.202
0.500
0.398
0.500
0.200
0.300
0.400
0.300
0.200
0.400
0.500
0.400
0.200
0.300
0.500
0.200
0.200
0.400
0.300
0.200
0.400
0.300
0.200
0.400
0.500
0.400
0.200
0.300
0.500
0.200
0.200
0.400
0.200
0.300
0.600
0.300
0.600
0.300
0.400
0.500
0.400
0.200
0.200
0.200
0.500
0.300
0.400
0.200
0.300
0.400
0.200
0.300
0.500
0.400
0.600
0.300
0.400
0.300
0.200
0.800
0.200
0.300
0.500
0.400
0.300
0.300
0.200
0.200
0.200
0.400
0.300
0.700
0.200
0.500
0.300
0.600
0.400
0.500
0.500
0.300
0.300
0.400
0.300
0.300
0.400
0.200
0.300
0.200
0.300
0.400
0.200
0.400
0.200
0.200
0.600
0.400
0.502
0.398
0.400
0.300
0.400
0.200
0.400
0.200
0.300
0.500
0.400
0.300
0.300
0.300
0.300
0.400
0.200
0.200
0.200
0.400
0.500
0.200
0.300
0.500
0.500
0.200
0.200
0.600
0.300
0.400
0.300
0.200
0.400
0.400
0.500
0.200
0.300
0.200
0.200
0.300
0.300
0.300
0.700
0.200
0.400
0.200
0.200
0.500
0.200
0.300
0.202
0.298
0.200
0.300
0.400
0.200
0.200
0.500
0.200
0.200
0.600
0.300
0.214
0.386
0.300
0.300
0.300
0.300
0.202
0.298
0.400
0.500
0.200
0.200
0.206
0.294
0.400
0.206
0.294
0.400
0.500
0.400
0.500
0.400
0.500
0.400
0.500
0.400
0.400
0.500
0.400
0.500
0.400
0.500
0.400
0.200
0.300
0.400
0.300
0.200
0.200
0.200
0.400
0.400
0.300
0.300
0.300
0.600
0.200
0.200
0.700
0.200
0.500
0.300
0.600
0.302
0.298
0.300
0.200
0.400
0.300
0.200
0.400
0.300
0.200
0.500
0.200
0.300
0.200
0.300
0.400
0.200
0.400
0.300
0.600
0.200
0.200
0.700
0.200
0.500
0.298
0.602
0.398
0.302
0.200
0.498
0.402
0.600
0.300
0.700
0.200
0.400
0.400
0.400
0.200
0.400
0.300
0.600
0.200
0.200
0.700
0.200
0.500
0.300
0.600
0.300
0.600
0.300
0.600
0.300
0.400
0.200
0.200
0.498
0.202
0.798
0.602
0.400
0.500
0.400
0.200
0.200
0.200
0.300
0.198
0.302
0.400
0.298
0.602
0.200
0.200
0.300
0.400
0.300
0.300
0.300
0.300
0.300
0.500
0.400
0.400
0.500
0.300
0.200
0.400
0.300
0.400
0.200
0.500
0.400
0.300
0.200
0.400
0.300
0.200
0.400
0.300
0.200
0.400
0.400
0.300
0.200
0.300
0.200
0.400
0.500
0.400
0.600
0.300
0.200
0.200
0.200
0.200
0.600
0.400
0.300
0.200
0.400
0.300
0.200
0.400
0.300
0.200
0.400
0.398
0.202
0.300
0.498
0.402
0.200
0.398
0.302
0.400
0.298
0.202
0.300
0.500
0.300
0.700
0.200
0.200
0.200
0.300
0.200
0.898
0.402
0.300
0.298
0.202
0.400
0.398
0.202
0.300
0.498
0.204
0.198
0.300
0.300
0.900
0.700
0.200
0.800
0.400
0.400
0.500
0.200
0.400
0.498
0.702
0.300
0.300
0.300
0.398
0.202
0.300
0.200
0.298
0.402
0.200
0.398
0.302
0.698
0.202
0.500
0.298
0.602
0.400
0.500
0.400
0.200
0.200
0.698
0.202
0.500
0.298
0.502
0.498
0.302
0.698
0.202
0.500
0.298
0.208
0.394
0.400
0.500
0.200
0.300
0.400
0.300
0.300
0.300
0.200
0.200
0.400
0.200
0.200
0.300
0.500
0.400
0.600
0.300
0.300
0.600
0.300
0.300
0.300
0.300
0.200
0.400
0.400
0.200
0.300
0.400
0.200
0.300
0.400
0.500
0.400
0.500
0.300
0.200
0.400
0.300
0.200
0.402
0.298
0.500
0.400
0.200
0.300
0.400
0.500
0.400
0.200
0.300
0.400
0.200
0.300
0.400
0.400
0.200
0.200
0.300
0.298
0.502
0.500
0.400
0.500
0.200
0.200
0.200
0.300
0.198
0.202
0.200
0.300
0.298
0.202
0.400
0.398
0.202
0.300
0.500
0.400
0.300
0.298
0.302
0.300
0.398
0.202
0.300
0.200
0.298
0.602
0.400
0.500
0.400
0.200
0.300
0.400
0.198
0.202
0.200
0.300
0.298
0.302
0.300
0.398
0.202
0.300
0.498
0.402
0.200
0.398
0.302
0.300
0.398
0.202
0.500
0.298
0.602
0.400
0.900
0.400
0.500
0.198
0.702
0.298
0.202
0.400
0.398
0.202
0.300
0.498
0.402
0.598
0.302
0.300
0.398
0.202
0.300
0.498
0.402
0.600
0.400
0.500
0.200
0.200
0.500
0.198
0.202
0.200
0.300
0.298
0.202
0.400
0.200
0.200
0.300
0.400
0.300
0.300
0.300
0.300
0.300
0.200
0.400
0.300
0.200
0.700
0.200
0.400
0.300
0.200
0.500
0.200
0.300
0.300
0.300
0.400
0.200
0.300
0.300
0.200
0.400
0.300
0.600
0.400
0.500
0.400
0.200
0.300
0.300
0.300
0.300
0.500
0.400
0.500
0.400
0.200
0.300
0.400
0.500
0.400
0.300
0.300
0.300
0.300
0.600
0.398
0.502
0.402
0.498
0.300
0.300
0.300
0.300
0.398
0.202
0.300
0.498
0.402
0.600
0.300
0.200
0.400
0.200
0.700
0.198
0.702
0.298
0.202
0.400
0.398
0.202
0.300
0.200
0.298
0.402
0.598
0.302
0.400
0.298
0.202
0.400
0.398
0.502
0.200
0.300
0.400
0.600
0.300
0.500
0.198
0.210
0.492
0.298
0.302
0.300
0.398
0.502
0.498
0.402
0.300
0.298
0.302
0.300
0.398
0.202
0.300
0.498
0.604
0.398
0.200
0.200
0.500
0.200
0.200
0.500
0.198
0.202
0.500
0.298
0.208
0.394
0.398
0.502
0.498
0.402
0.300
0.298
0.302
0.698
0.202
0.400
0.200
0.198
0.402
0.200
0.200
0.200
0.300
0.200
0.200
0.400
0.200
0.200
0.300
0.500
0.400
0.500
0.400
0.900
0.300
0.300
0.300
0.500
0.400
0.400
0.200
0.300
0.300
0.302
0.298
0.300
0.200
0.400
0.300
0.200
0.400
0.300
0.200
0.400
0.300
0.200
0.400
0.600
0.300
0.300
0.200
0.400
0.400
0.500
0.300
0.300
0.300
0.300
0.200
0.400
0.700
0.200
0.400
0.398
0.502
0.500
0.300
0.600
0.200
0.200
0.500
0.198
0.402
0.300
0.298
0.602
0.398
0.502
0.498
0.402
0.598
0.602
0.300
0.600
0.300
0.700
0.200
0.300
0.300
0.600
0.200
0.400
0.300
0.198
0.202
0.200
0.300
0.298
0.202
0.400
0.398
0.502
0.498
0.402
0.598
0.302
0.400
0.298
0.202
0.400
0.398
0.402
0.200
0.400
0.300
0.300
0.300
0.200
0.400
0.300
0.198
0.302
0.400
0.298
0.602
0.398
0.404
0.596
0.202
0.500
0.298
0.210
0.292
0.200
0.298
0.310
0.292
0.398
0.502
0.200
0.300
0.300
0.400
0.300
0.600
0.398
0.502
0.498
0.402
0.400
0.200
0.300
0.400
0.300
0.200
0.400
0.300
0.300
0.500
0.400
0.300
0.200
0.400
0.300
0.600
0.200
0.300
0.400
0.300
0.600
0.500
0.400
0.300
0.600
0.300
0.600
0.300
0.200
0.400
0.300
0.200
0.400
0.500
0.400
0.400
0.500
0.300
0.200
0.400
0.300
0.200
0.400
0.900
0.400
0.200
0.300
0.400
0.500
0.398
0.502
0.498
0.402
0.598
0.302
0.300
0.398
0.202
0.200
0.300
0.298
0.502
0.200
0.300
0.300
0.300
0.300
0.200
0.700
0.198
0.202
0.500
0.298
0.302
0.300
0.398
0.202
0.300
0.498
0.402
0.300
0.298
0.302
0.300
0.398
0.202
0.200
0.598
0.302
0.300
0.400
0.202
0.298
0.500
0.400
0.500
0.400
0.400
0.206
0.294
0.400
0.398
0.202
0.300
0.498
0.402
0.300
0.298
0.302
0.300
0.398
0.202
0.400
0.398
0.502
0.200
0.300
0.400
0.500
0.200
0.200
0.500
0.198
0.402
0.300
0.298
0.202
0.400
0.398
0.502
0.498
0.402
0.200
0.398
0.302
0.300
0.398
0.202
0.300
0.300
0.198
0.302
0.400
0.300
0.200
0.400
0.200
0.300
0.700
0.200
0.400
0.300
0.200
0.700
0.300
0.200
0.200
0.400
0.700
0.200
0.700
0.200
0.700
0.400
0.500
0.400
0.500
0.300
0.300
0.300
0.300
0.200
0.400
0.500
0.400
0.500
0.400
0.300
0.200
0.400
0.300
0.200
0.400
0.300
0.600
0.400
0.200
0.300
0.400
0.300
0.200
0.500
0.298
0.602
0.400
0.900
0.400
0.500
0.198
0.702
0.298
0.602
0.300
0.600
0.300
0.600
0.300
0.298
0.302
0.300
0.398
0.202
0.300
0.498
0.502
0.500
0.400
0.500
0.200
0.700
0.198
0.302
0.400
0.298
0.202
0.400
0.398
0.502
0.498
0.402
0.200
0.398
0.302
0.300
0.398
0.202
0.798
0.502
0.500
0.502
0.398
0.200
0.200
0.500
0.198
0.202
0.500
0.298
0.208
0.394
0.398
0.502
0.498
0.402
0.598
0.302
0.400
0.298
0.202
0.300
0.498
0.702
0.300
0.300
0.200
0.400
0.200
0.200
0.500
0.198
0.202
0.500
0.298
0.602
0.200
0.200
0.300
0.400
0.298
0.302
0.400
0.200
0.300
0.500
0.400
0.400
0.300
0.200
0.300
0.300
0.300
0.300
0.300
0.900
0.900
0.600
0.200
0.400
0.300
0.600
0.400
0.500
0.400
0.500
0.500
0.400
0.400
0.500
0.300
0.300
0.300
0.500
0.400
0.300
0.600
0.300
0.300
0.300
0.300
0.200
0.400
0.398
0.502
0.498
0.402
0.598
0.302
0.300
0.398
0.202
0.500
0.298
0.702
0.300
0.400
0.500
0.200
0.200
0.500
0.198
0.602
0.398
0.504
0.496
0.302
0.698
0.202
0.500
0.298
0.208
0.394
0.398
0.202
0.500
0.298
0.402
0.200
0.400
0.400
0.500
0.200
0.200
0.500
0.198
0.202
0.500
0.298
0.602
0.398
0.502
0.498
0.402
0.300
0.298
0.302
0.300
0.398
0.202
0.300
0.498
0.502
0.500
0.900
0.200
0.898
0.602
0.398
0.502
0.498
0.402
0.598
0.302
0.698
0.402
0.300
0.298
0.302
0.400
0.298
0.202
0.300
0.200
0.300
0.600
0.200
0.500
0.500
0.300
0.600
0.200
0.700
0.200
0.300
0.400
0.300
0.600
0.200
0.300
0.400
0.500
0.400
0.400
0.200
0.300
0.300
0.200
0.400
0.900
0.300
0.300
0.300
0.500
0.400
0.400
0.500
0.400
0.500
0.500
0.400
0.400
0.500
0.300
0.600
0.400
0.300
0.200
0.300
0.498
0.602
0.400
0.400
0.500
0.200
0.898
0.702
0.298
0.602
0.398
0.502
0.498
0.402
0.200
0.398
0.302
0.300
0.398
0.202
0.500
0.298
0.602
0.400
0.500
0.400
0.200
0.200
0.500
0.198
0.202
0.500
0.298
0.302
0.300
0.398
0.502
0.498
0.402
0.204
0.394
0.302
0.698
0.202
0.210
0.588
0.202
0.400
0.400
0.300
0.600
0.200
0.200
0.500
0.198
0.202
0.500
0.298
0.302
0.300
0.398
0.202
0.300
0.498
0.402
0.300
0.298
0.302
0.698
0.202
0.500
0.298
1.002
0.200
0.300
0.400
0.200
0.200
0.500
0.198
0.202
0.500
0.298
0.202
0.400
0.300
0.300
0.200
0.300
0.600
0.300
0.600
0.300
0.400
0.200
0.300
0.600
0.400
0.200
0.300
0.300
0.200
0.400
0.900
0.900
0.900
0.300
0.200
0.400
0.200
0.200
0.500
0.400
0.500
0.300
0.300
0.300
0.500
0.400
0.300
0.300
0.300
0.400
0.500
0.600
0.300
0.400
0.500
0.300
0.202
0.398
0.398
0.502
0.400
0.500
0.400
0.500
0.698
0.202
0.400
0.398
0.402
0.600
0.300
0.200
0.400
0.200
0.700
0.198
0.702
0.298
0.202
0.400
0.398
0.502
0.498
0.402
0.300
0.298
0.302
0.300
0.398
0.202
0.300
0.200
0.298
0.702
0.300
0.400
0.500
0.200
0.400
0.300
0.198
0.302
0.400
0.400
0.500
0.398
0.502
0.200
0.298
0.202
0.200
0.598
0.302
0.300
0.302
0.298
0.300
0.200
0.400
0.500
0.400
0.300
0.200
0.400
0.200
0.200
0.500
0.198
0.302
0.400
0.298
0.602
0.398
0.502
0.498
0.402
0.300
0.298
0.302
0.200
0.498
0.202
0.500
0.298
0.502
0.200
0.300
0.400
0.300
0.500
0.200
0.400
0.300
0.600
0.900
0.300
0.200
0.400
0.300
0.400
0.200
0.600
0.300
0.300
0.300
0.600
0.300
0.500
0.400
0.800
0.400
0.900
0.400
0.200
0.300
0.400
0.200
0.300
0.300
0.200
0.400
0.400
0.200
0.300
0.400
0.500
0.300
0.200
0.400
0.300
0.400
0.200
0.300
0.498
0.402
0.600
0.300
0.200
0.400
0.200
0.300
0.400
0.198
0.702
0.298
0.504
0.496
0.302
0.698
0.202
0.798
0.208
0.294
0.498
0.502
0.498
0.402
0.200
0.400
0.400
0.500
0.200
0.400
0.300
0.198
0.302
0.400
0.298
0.202
0.400
0.398
0.502
0.498
0.402
0.300
0.298
0.302
0.200
0.200
0.298
0.202
0.500
0.298
0.702
0.300
0.500
0.400
0.200
0.700
0.198
0.402
0.302
0.296
0.202
0.300
0.498
0.202
0.200
0.598
0.302
0.400
0.298
0.402
0.300
0.298
0.302
0.500
0.700
0.400
0.700
0.200
0.600
0.300
0.400
0.200
0.500
0.198
0.202
0.500
0.300
0.400
0.300
0.298
0.402
0.200
0.200
0.500
0.200
0.300
0.400
0.500
0.400
0.400
0.500
0.400
0.500
0.400
0.500
0.400
0.200
0.300
0.600
0.300
0.500
0.400
0.400
0.200
0.300
0.300
0.200
0.400
0.200
0.300
0.502
0.398
0.400
0.400
0.500
0.400
0.500
0.500
0.400
0.500
0.400
0.200
0.300
0.400
0.298
0.602
0.398
0.202
0.300
0.498
0.402
0.300
0.298
0.302
0.698
0.202
0.500
0.298
0.502
0.200
0.300
0.300
0.300
0.300
0.200
0.400
0.498
0.202
0.500
0.298
0.602
0.398
0.502
0.498
0.402
0.200
0.398
0.302
0.698
0.202
0.206
0.592
0.202
0.400
0.400
0.206
0.294
0.400
0.200
0.400
0.300
0.198
0.202
0.200
0.300
0.298
0.202
0.400
0.398
0.202
0.300
0.498
0.402
0.598
0.302
0.400
0.298
0.202
0.300
0.498
0.402
0.600
0.300
0.200
0.400
0.200
0.200
0.500
0.198
0.202
0.500
0.298
0.602
0.398
0.202
0.300
0.498
0.402
0.200
0.398
0.302
0.200
0.498
0.202
0.200
0.400
0.200
0.300
0.400
0.400
0.200
0.500
0.200
0.700
0.900
0.500
0.400
0.400
0.500
0.300
0.300
0.300
0.300
0.200
0.400
0.500
0.400
0.300
0.200
0.400
0.400
0.500
0.400
0.500
0.400
0.200
0.300
0.400
0.500
0.300
0.600
0.300
0.200
0.400
0.400
0.500
0.500
0.400
0.400
0.300
0.200
0.200
0.598
0.604
0.398
0.400
0.500
0.200
0.200
0.500
0.198
0.202
0.500
0.298
0.202
0.400
0.398
0.202
0.300
0.498
0.402
0.300
0.298
0.302
0.698
0.202
0.798
0.602
0.400
0.400
0.500
0.200
0.200
0.200
0.300
0.198
0.202
0.500
0.298
0.602
0.398
0.202
0.300
0.498
0.402
0.300
0.298
0.302
0.602
0.298
0.200
0.402
0.198
0.400
0.200
0.400
0.200
0.300
0.400
0.200
0.300
0.400
0.198
0.702
0.298
0.602
0.398
0.502
0.498
0.402
0.300
0.298
0.302
0.698
0.202
0.400
0.398
0.602
0.400
0.300
0.600
0.200
0.400
0.300
0.198
0.302
0.400
0.298
0.202
0.400
0.200
0.200
0.300
0.400
0.300
0.300
0.300
0.200
0.302
0.398
0.400
0.700
0.200
0.600
0.300
0.500
0.400
0.400
0.300
0.400
0.400
0.500
0.300
0.600
0.300
0.600
0.400
0.200
0.300
0.500
0.400
0.400
0.500
0.300
0.300
0.300
0.300
0.200
0.400
0.200
0.300
0.400
0.200
0.700
0.300
0.600
0.300
0.300
0.300
0.398
0.202
0.300
0.498
0.402
0.300
0.298
0.302
0.300
0.398
0.202
0.500
0.298
0.502
0.500
0.300
0.602
0.398
0.400
0.300
0.600
0.398
0.302
0.200
0.498
0.202
0.200
0.598
0.302
0.400
0.298
0.302
0.200
0.498
0.202
0.798
0.702
0.300
0.500
0.400
0.200
0.700
0.198
0.202
0.500
0.298
0.302
0.300
0.398
0.202
0.300
0.498
0.402
0.300
0.298
0.302
0.200
0.498
0.202
0.400
0.398
0.402
0.600
0.600
0.400
0.400
0.400
0.400
0.200
0.300
0.400
0.500
0.398
0.202
0.300
0.498
0.402
0.598
0.302
0.698
0.202
0.400
0.200
0.198
0.402
0.200
0.200
0.200
0.300
0.200
0.200
0.500
0.200
0.400
0.300
0.300
0.300
0.300
0.200
0.400
0.300
0.600
0.200
0.200
0.500
0.200
0.200
0.200
0.300
0.400
0.500
0.400
0.500
0.500
0.400
0.200
0.300
0.400
0.500
0.200
0.200
0.206
0.294
0.400
0.206
0.294
0.400
0.600
0.300
0.500
0.400
0.400
0.500
0.300
0.200
0.400
0.200
0.200
0.300
0.200
0.400
0.398
1.002
0.400
0.500
0.200
0.400
0.300
0.198
0.202
0.200
0.300
0.298
0.202
0.400
0.398
0.202
0.300
0.498
0.402
0.300
0.298
0.202
0.400
0.398
0.202
0.200
0.598
0.402
0.600
0.600
0.300
0.200
0.200
0.200
0.300
0.198
0.202
0.500
0.300
0.300
0.300
0.200
0.700
0.200
0.400
0.300
0.200
0.398
0.302
0.200
0.498
0.202
0.200
0.598
0.402
0.200
0.400
0.300
0.600
0.200
0.300
0.400
0.198
0.202
0.500
0.298
0.602
0.398
0.502
0.498
0.402
0.598
0.302
0.400
0.298
0.202
0.400
0.398
0.402
0.200
0.400
0.200
0.200
0.200
0.300
0.200
0.500
0.200
0.198
0.204
0.498
0.300
0.600
0.200
0.210
0.290
0.500
0.500
0.300
0.300
0.300
0.500
0.400
0.400
0.500
0.300
0.200
0.400
0.200
0.200
0.500
0.400
0.500
0.400
0.500
0.200
0.400
0.300
0.500
0.400
0.300
0.200
0.400
0.200
0.300
0.400
0.400
0.500
0.600
0.300
0.500
0.400
0.600
0.300
0.300
0.200
0.400
0.200
0.300
0.400
0.300
0.200
0.400
0.398
0.208
0.294
0.498
0.402
0.598
0.302
0.300
0.398
0.202
0.400
0.398
0.402
0.600
0.500
0.400
0.200
0.200
0.500
0.198
0.402
0.300
0.298
0.202
0.400
0.398
0.502
0.498
0.402
0.300
0.298
0.302
0.300
0.398
0.202
0.300
0.200
0.298
0.402
0.400
0.200
0.200
0.400
0.398
0.202
0.300
0.498
0.202
0.200
0.598
0.288
0.712
0.302
0.200
0.200
0.298
0.204
0.198
0.300
0.298
0.502
0.400
0.900
0.900
0.300
0.500
0.400
0.300
0.600
0.198
0.702
0.298
0.202
0.400
0.398
0.502
0.498
0.402
0.300
0.298
0.302
0.300
0.398
0.202
0.200
0.300
0.298
0.602
0.200
0.200
0.300
0.300
0.200
0.200
0.300
0.500
0.300
0.600
0.200
0.602
0.298
0.300
0.200
0.500
0.200
0.200
0.500
0.200
0.200
0.500
0.400
0.600
0.200
0.300
0.300
0.300
0.300
0.500
0.400
0.500
0.400
0.400
0.200
0.300
0.400
0.500
0.300
0.600
0.200
0.200
0.200
0.300
0.200
0.200
0.500
0.300
0.200
0.400
0.300
0.400
0.200
0.500
0.298
0.502
0.500
0.300
0.600
0.200
0.200
0.200
0.200
0.300
0.400
0.200
0.398
0.502
0.498
0.402
0.598
0.302
0.698
0.202
0.500
0.298
0.202
0.300
0.200
0.298
0.302
0.400
0.300
0.200
0.300
0.400
0.200
0.200
0.500
0.198
0.502
0.200
0.298
0.302
0.300
0.398
0.202
0.300
0.498
0.402
0.300
0.298
0.302
0.200
0.498
0.202
0.300
0.498
0.402
0.300
0.300
0.300
0.200
0.400
0.200
0.200
0.602
0.398
0.400
0.300
0.300
0.300
0.398
0.202
0.300
0.498
0.202
0.200
0.598
0.302
0.400
0.298
0.202
0.300
0.498
0.402
0.600
0.400
0.500
0.400
0.500
0.198
0.202
0.200
0.300
0.298
0.202
0.400
0.200
0.200
0.300
0.400
0.300
0.300
0.500
0.400
0.400
0.300
0.200
0.200
0.300
0.400
0.400
0.500
0.200
0.200
0.500
0.200
0.300
0.400
0.300
0.400
0.200
0.200
0.300
0.400
0.300
0.200
0.400
0.200
0.200
0.200
0.300
0.302
0.298
0.300
0.200
0.400
0.300
0.200
0.700
0.200
0.700
0.200
0.700
0.400
0.500
0.300
0.200
0.400
0.300
0.600
0.398
0.502
0.200
0.298
0.202
0.200
0.300
0.298
0.302
0.698
0.202
0.500
0.298
0.502
0.500
0.300
0.700
0.200
0.200
0.598
0.202
0.500
0.298
0.602
0.398
0.202
0.300
0.402
0.498
0.300
0.300
0.300
0.300
0.398
0.202
0.300
0.498
0.502
0.500
0.300
0.600
0.300
0.200
0.598
0.202
0.200
0.300
0.298
0.602
0.398
0.202
0.300
0.498
0.402
0.300
0.298
0.302
0.300
0.398
0.202
0.500
0.298
0.502
0.500
0.300
0.200
0.500
0.400
0.598
0.202
0.500
0.298
0.302
0.300
0.400
0.500
0.400
0.500
0.200
0.200
0.500
0.400
0.500
0.400
0.200
0.198
0.402
0.300
0.300
0.400
0.200
0.200
0.400
0.600
0.200
0.300
0.400
0.500
0.400
0.200
0.400
0.300
0.400
0.500
0.208
0.492
0.200
0.300
0.200
0.400
0.400
0.300
0.200
0.300
0.300
0.300
0.500
0.400
0.200
0.300
0.400
0.400
0.200
0.300
0.300
0.200
0.400
0.200
0.700
0.200
0.200
0.500
0.300
0.400
0.200
0.300
0.200
0.400
0.604
0.296
0.300
0.200
0.400
0.300
0.200
0.400
0.300
0.200
0.400
0.200
0.400
0.498
0.202
0.500
0.298
0.602
0.398
0.202
0.300
0.498
0.402
0.598
0.302
0.200
0.498
0.202
0.300
0.200
0.298
0.302
0.200
0.500
0.400
0.500
0.200
0.200
0.698
0.402
0.300
0.298
0.202
0.400
0.398
0.502
0.200
0.298
0.204
0.198
0.300
0.300
0.300
0.300
0.300
0.600
0.300
0.900
0.700
0.500
0.200
0.200
0.200
0.498
0.402
0.300
0.298
0.202
0.400
0.398
0.202
0.300
0.498
0.402
0.598
0.302
0.300
0.398
0.202
0.400
0.398
0.402
0.600
0.200
0.500
0.300
0.500
0.498
0.402
0.300
0.298
0.602
0.200
0.200
0.300
0.400
0.300
0.200
0.700
0.200
0.500
0.400
0.400
0.200
0.300
0.700
0.200
0.600
0.400
0.400
0.500
0.200
0.200
0.200
0.300
0.200
0.300
0.400
0.300
0.600
0.500
0.400
0.400
0.200
0.300
0.300
0.300
0.300
0.200
0.300
0.400
0.300
0.600
0.900
0.300
0.300
0.200
0.600
0.400
0.300
0.200
0.400
0.398
0.502
0.200
0.298
0.402
0.598
0.302
0.300
0.398
0.202
0.500
0.298
0.402
0.200
0.400
0.500
0.400
0.400
0.500
0.900
0.400
0.200
0.300
0.398
0.202
0.300
0.498
0.402
0.300
0.298
0.302
0.200
0.498
0.202
0.300
0.200
0.298
0.702
0.300
0.500
0.400
0.200
0.200
0.698
0.702
0.298
0.602
0.398
0.502
0.498
0.402
0.598
0.302
0.400
0.298
0.202
0.300
0.200
0.298
0.302
0.400
0.300
0.700
0.300
0.500
0.400
0.400
0.400
0.600
0.300
0.398
0.202
0.300
0.498
0.402
0.300
0.298
0.302
0.300
0.398
0.202
0.400
0.200
0.198
0.402
0.300
0.300
0.300
0.300
0.200
0.700
0.300
0.500
0.400
0.500
0.400
0.400
0.200
0.300
0.300
0.600
0.200
0.200
0.200
0.300
0.300
0.200
0.400
0.302
0.598
0.200
0.500
0.200
0.200
0.400
0.300
0.200
0.400
0.300
0.300
0.200
0.400
0.200
0.200
0.500
0.200
0.200
0.500
0.300
0.600
0.300
0.200
0.400
0.400
0.500
0.300
0.400
0.200
0.400
0.398
0.402
0.600
0.200
0.400
0.300
0.200
0.300
0.400
0.198
0.202
0.500
0.298
0.602
0.398
0.302
0.200
0.400
0.200
0.300
0.402
0.198
0.300
0.300
0.308
0.292
0.400
0.398
0.402
0.600
0.600
0.300
0.402
0.498
0.198
0.702
0.300
0.600
0.300
0.600
0.200
0.298
0.402
0.200
0.398
0.302
0.300
0.398
0.202
0.300
0.200
0.298
0.502
0.500
0.300
0.300
0.400
0.400
0.400
0.198
0.202
0.300
0.200
0.298
0.302
0.300
0.398
0.202
0.300
0.498
0.402
0.598
0.302
0.300
0.398
0.202
0.300
0.498
0.602
0.400
0.400
0.500
0.200
0.200
0.698
0.202
0.500
0.298
0.208
0.394
0.200
0.200
0.300
0.400
0.300
0.300
0.300
0.600
0.700
0.200
0.600
0.300
0.300
0.300
0.300
0.500
0.400
0.400
0.500
0.300
0.200
0.400
0.300
0.600
0.200
0.200
0.200
0.300
0.400
0.200
0.300
0.500
0.400
0.300
0.200
0.400
0.400
0.300
0.200
0.300
0.300
0.900
0.400
0.300
0.200
0.500
0.200
0.200
0.600
0.200
0.400
0.398
0.302
0.200
0.200
0.298
0.402
0.598
0.302
0.300
0.398
0.202
0.200
0.300
0.298
0.402
0.600
0.200
0.300
0.400
0.200
0.200
0.200
0.498
0.202
0.500
0.298
0.602
0.398
0.502
0.200
0.298
0.402
0.598
0.302
0.300
0.400
0.500
0.400
0.700
0.200
0.400
0.200
0.300
0.400
0.200
0.698
0.702
0.298
0.302
0.300
0.300
0.400
0.698
0.202
0.400
0.398
0.208
0.394
0.398
0.202
0.200
0.300
0.298
0.502
0.500
0.300
0.700
0.200
0.200
0.400
0.198
0.302
0.400
0.298
0.402
0.200
0.398
0.202
0.300
0.498
0.402
0.598
0.302
0.300
0.398
0.202
0.300
0.200
0.298
0.702
0.300
0.400
0.200
0.200
0.600
0.300
0.500
0.400
0.400
0.500
0.400
0.300
0.200
0.400
0.500
0.400
0.300
0.200
0.600
0.400
0.400
0.200
0.300
0.300
0.600
0.300
0.300
0.300
0.200
0.200
0.500
0.300
0.400
0.200
0.300
0.300
0.300
0.400
0.500
0.300
0.600
0.300
0.200
0.400
0.300
0.600
0.200
0.500
0.200
0.400
0.398
0.402
0.300
0.300
0.200
0.300
0.400
0.400
0.200
0.300
0.500
0.400
0.400
0.500
0.398
0.302
0.200
0.498
0.202
0.200
0.300
0.298
0.302
0.300
0.398
0.202
0.798
0.402
0.300
0.300
0.300
0.200
0.400
0.200
0.300
0.598
0.202
0.500
0.298
0.602
0.398
0.202
0.300
0.498
0.402
0.598
0.302
0.300
0.398
0.202
0.200
0.300
0.298
0.502
0.500
0.202
0.298
0.500
0.500
0.400
0.600
0.200
0.206
0.394
0.300
0.398
0.502
0.498
0.402
0.200
0.398
0.302
0.400
0.298
0.202
0.300
0.200
0.298
0.402
0.200
0.400
0.400
0.200
0.300
0.200
0.200
0.500
0.198
0.702
0.298
0.302
0.300
0.200
0.200
0.300
0.400
0.300
0.300
0.400
0.200
0.300
0.300
0.300
0.300
0.300
0.200
0.400
0.300
0.200
0.400
0.400
0.300
0.200
0.500
0.400
0.200
0.200
0.500
0.400
0.500
0.402
0.498
0.300
0.600
0.300
0.600
0.300
0.600
0.300
0.200
0.400
0.300
0.300
0.300
0.400
0.300
0.200
0.600
0.300
0.400
0.500
0.300
0.600
0.398
0.202
0.300
0.498
0.402
0.598
0.302
0.400
0.298
0.202
0.300
0.498
0.402
0.600
0.200
0.400
0.300
0.200
0.898
0.302
0.400
0.298
0.204
0.398
0.398
0.502
0.400
0.500
0.400
0.500
0.698
0.202
0.300
0.498
0.602
0.400
0.400
0.200
0.300
0.200
0.200
0.500
0.198
0.402
0.300
0.298
0.602
0.398
0.502
0.498
0.402
0.300
0.298
0.302
0.400
0.298
0.202
0.300
0.498
0.302
0.700
0.400
0.500
0.200
0.402
0.298
0.198
0.302
0.400
0.298
0.202
0.400
0.398
0.208
0.294
0.498
0.402
0.300
0.298
0.302
0.200
0.200
0.298
0.202
0.200
0.200
0.200
0.198
0.402
0.200
0.200
0.200
0.600
0.200
0.700
0.300
0.300
0.400
0.200
0.300
0.300
0.300
0.200
0.300
0.400
0.400
0.500
0.300
0.200
0.200
0.400
0.300
0.400
0.300
0.200
0.400
0.300
0.300
0.300
0.500
0.400
0.400
0.500
0.300
0.600
0.300
0.600
0.300
0.600
0.300
0.402
0.198
0.200
0.200
0.200
0.500
0.400
0.600
0.300
0.600
0.300
0.600
0.200
0.400
0.300
0.600
0.200
0.200
0.500
0.198
0.202
0.500
0.298
0.202
0.400
0.398
0.502
0.200
0.298
0.402
0.598
0.302
0.698
0.202
0.300
0.498
0.302
0.200
0.500
0.300
0.600
0.200
0.300
0.598
0.202
0.500
0.298
0.504
0.496
0.302
0.698
0.202
0.400
0.398
0.208
0.394
0.398
0.202
0.500
0.298
0.502
0.200
0.300
0.300
0.200
0.400
0.200
0.400
0.498
0.202
0.500
0.298
0.202
0.400
0.398
0.502
0.498
0.402
0.300
0.298
0.302
0.698
0.202
0.500
0.300
0.500
0.500
0.200
0.400
0.400
0.400
0.600
0.200
0.400
0.400
0.200
0.300
0.500
0.200
0.202
0.398
0.200
0.300
0.400
0.200
0.300
0.400
0.200
0.300
0.400
0.300
0.300
0.200
0.300
0.400
0.600
0.200
0.900
0.400
0.400
0.200
0.300
0.300
0.200
0.400
0.300
0.200
0.500
0.200
0.200
0.500
0.200
0.200
0.400
0.300
0.200
0.400
0.200
0.200
0.200
0.300
0.500
0.400
0.500
1.000
0.400
0.500
0.200
0.200
0.200
0.300
0.300
0.300
0.300
0.400
0.500
0.500
0.400
0.300
0.300
0.300
0.400
0.300
0.200
0.800
0.208
0.392
0.400
0.400
0.500
0.400
0.200
0.200
0.300
0.300
0.300
0.400
0.300
0.200
0.500
0.500
0.500
0.200
0.200
0.600
0.300
0.300
0.400
0.200
0.500
0.300
1.000
0.300
0.300
0.400
0.500
0.500
0.300
0.400
0.300
0.600
0.400
0.500
0.500
0.300
0.200
0.500
0.200
0.200
0.600
0.200
0.206
0.594
0.200
0.400
0.400
0.500
0.500
0.300
0.300
0.400
0.200
0.400
0.400
0.500
0.500
0.200
0.200
0.300
0.300
0.400
0.300
0.300
0.300
0.300
0.200
0.200
0.202
0.298
0.200
0.300
0.300
0.400
0.400
0.300
0.400
0.200
0.300
0.300
0.500
0.400
0.400
0.400
0.200
0.400
0.200
0.300
0.300
0.600
0.300
0.600
0.300
0.500
0.400
0.500
0.400
0.200
0.400
0.500
0.300
0.400
0.300
0.300
0.500
0.200
0.200
0.300
0.200
0.200
0.200
0.300
0.600
0.400
0.400
0.500
0.200
0.300
0.700
0.200
0.300
0.200
0.300
0.400
0.300
0.300
0.300
0.200
0.500
0.200
0.300
0.500
0.200
0.500
0.300
0.200
0.400
0.400
0.500
0.400
0.500
0.400
0.500
0.400
0.400
0.300
0.600
0.500
0.500
0.400
0.600
0.300
0.700
0.200
0.500
0.300
0.300
0.300
0.400
0.500
0.500
0.400
0.600
0.300
0.400
0.300
0.200
0.200
0.200
0.400
1.000
0.400
0.200
0.400
0.400
0.600
0.200
0.500
0.300
0.300
0.300
0.400
0.500
0.500
0.400
0.600
0.300
0.300
0.300
0.300
0.200
0.300
0.300
0.600
0.400
0.200
0.300
0.500
0.200
0.200
0.600
0.200
0.500
0.300
0.400
0.200
0.200
0.200
0.402
0.298
0.300
0.300
0.200
0.300
0.400
0.600
0.300
0.300
0.300
0.300
0.400
0.500
0.300
0.300
0.300
0.400
0.200
0.300
0.500
0.400
0.600
0.300
0.400
0.200
0.300
0.300
0.200
0.300
0.400
0.200
0.302
0.398
0.400
0.500
0.400
0.600
0.300
0.500
0.300
0.300
0.200
0.400
0.300
0.500
0.400
0.300
0.600
0.398
0.202
0.300
0.500
0.400
0.600
0.300
0.400
0.300
0.200
0.400
0.400
0.400
0.600
0.300
0.700
1.000
0.300
0.400
0.298
0.302
0.300
0.398
0.202
0.302
0.496
0.302
0.400
0.298
0.202
0.400
0.398
0.208
0.794
0.400
0.500
0.400
0.500
0.700
0.500
0.300
0.400
0.298
0.202
0.400
0.398
0.502
0.498
0.302
0.400
0.298
0.302
0.400
0.298
0.202
0.500
0.300
0.400
0.300
0.300
0.500
0.400
0.200
0.200
0.500
0.198
0.202
0.500
0.298
0.302
0.300
0.398
0.302
0.200
0.200
0.298
0.402
0.300
0.298
0.302
0.400
0.298
0.202
0.200
0.300
0.300
0.400
0.200
0.200
0.200
0.400
0.300
0.302
0.298
0.500
0.400
0.200
0.300
0.400
0.200
0.300
0.400
0.500
0.400
0.200
0.300
0.200
0.200
0.500
0.500
0.400
0.400
0.500
0.400
0.300
0.200
0.600
0.300
0.300
0.300
0.300
0.500
0.400
0.400
0.500
0.300
0.300
0.300
0.200
0.200
0.200
0.300
0.300
0.200
0.400
0.900
0.300
0.400
0.200
0.400
0.398
0.202
0.800
0.500
0.500
0.900
0.500
0.300
0.298
0.202
0.400
0.398
0.202
0.300
0.498
0.202
0.200
0.200
0.398
0.302
0.400
0.298
0.202
0.798
1.002
0.900
0.200
0.400
0.498
0.302
0.400
0.298
0.202
0.400
0.398
0.502
0.498
0.402
0.300
0.298
0.302
0.300
0.398
0.202
0.200
0.598
0.302
0.400
0.300
0.200
0.700
0.200
0.400
0.300
0.198
0.302
0.400
0.298
0.202
0.400
0.398
0.502
0.498
0.402
0.598
0.302
0.300
0.398
0.202
0.200
0.598
0.302
0.400
0.300
0.300
0.300
0.400
0.300
0.200
0.300
0.198
0.402
0.300
0.298
0.202
0.400
0.200
0.200
0.300
0.400
0.300
0.300
0.400
0.200
0.300
0.300
0.600
0.200
0.200
0.500
0.200
0.400
0.300
0.900
0.500
0.400
0.400
0.500
0.400
0.500
0.200
0.200
0.500
0.400
0.500
0.300
0.600
0.400
0.300
0.200
0.300
0.300
0.300
0.300
0.300
0.300
0.500
0.400
0.400
0.200
0.300
0.300
0.200
0.400
0.300
0.300
0.300
0.398
0.502
0.200
0.298
0.402
0.598
0.302
0.300
0.398
0.202
0.200
0.300
0.298
0.602
0.400
0.602
0.298
0.200
0.300
0.400
0.198
0.302
0.400
0.298
0.202
0.400
0.398
0.208
0.294
0.498
0.402
0.598
0.302
0.300
0.398
0.202
0.400
0.398
0.402
0.200
0.400
0.300
0.600
0.200
0.898
0.402
0.300
0.298
0.202
0.200
0.200
0.398
0.502
0.498
0.402
0.598
0.302
0.400
0.300
0.200
0.798
0.804
0.198
0.300
0.300
0.400
0.500
0.500
0.200
0.200
0.600
0.200
0.400
0.400
0.500
0.500
0.400
0.600
0.300
0.400
0.300
0.200
0.300
0.200
0.300
0.500
0.200
0.300
0.600
0.200
0.500
0.500
0.600
0.300
0.500
0.200
0.200
0.400
0.500
0.300
0.400
0.200
0.200
0.200
0.200
0.300
0.400
0.500
0.300
0.200
0.200
0.200
0.400
0.300
0.200
0.400
0.300
0.200
0.400
0.200
0.300
0.300
0.300
0.300
0.300
0.400
0.700
0.200
0.600
0.300
0.600
0.300
0.500
0.200
0.400
0.300
0.400
0.200
0.300
0.500
0.400
0.200
0.400
0.300
0.700
0.200
0.300
0.500
0.200
0.500
0.300
0.500
0.500
0.500
0.200
0.300
0.300
0.300
0.400
0.300
0.300
0.400
0.200
0.300
0.200
0.300
0.600
0.400
1.000
0.200
0.500
0.300
0.600
0.400
0.500
0.500
0.200
0.200
0.600
0.300
0.400
0.300
0.200
0.800
0.200
0.400
0.400
0.300
0.200
0.200
0.300
0.300
0.700
0.200
0.800
0.400
0.300
0.300
0.400
0.200
0.400
0.200
0.300
0.500
0.400
0.300
0.300
0.300
0.300
0.400
0.200
0.300
0.500
0.500
0.500
1.000
0.200
0.600
0.500
0.400
0.400
0.502
0.398
0.402
0.204
0.394
0.300
0.400
0.300
0.200
0.400
0.300
0.200
0.600
0.300
0.300
0.200
0.400
0.500
0.400
0.400
0.500
0.200
0.200
0.500
0.300
0.600
0.200
0.200
0.300
0.200
0.300
0.200
0.400
0.500
0.400
0.600
0.300
0.500
0.400
0.300
0.300
0.300
0.300
0.300
0.300
0.200
0.500
0.200
0.200
0.400
0.486
0.514
0.200
0.400
0.200
0.300
0.500
0.400
0.200
0.400
0.300
0.200
0.500
0.200
0.200
0.600
0.300
0.700
1.000
0.300
0.700
0.400
0.300
0.300
0.300
0.300
0.400
0.200
0.300
0.500
0.400
0.600
0.300
0.300
0.400
0.200
0.300
0.200
0.300
0.400
0.200
0.400
0.300
0.200
0.400
0.200
0.200
0.700
0.700
0.300
0.200
0.400
0.400
0.300
0.200
0.402
0.298
0.200
0.300
0.400
0.200
0.300
0.400
0.200
0.300
0.500
0.300
0.300
0.400
0.400
0.500
0.200
0.300
0.600
0.200
0.300
0.200
0.300
0.300
0.300
0.400
0.500
0.500
0.400
0.200
0.400
0.300
0.300
0.400
0.200
0.300
0.200
0.300
0.400
0.300
0.300
0.700
0.600
0.500
0.300
0.200
0.400
0.200
0.302
0.398
0.200
0.200
0.500
0.400
0.500
0.400
0.500
0.400
0.500
0.300
0.400
0.200
0.300
0.300
0.300
0.300
0.300
0.300
0.300
0.200
0.400
0.200
0.200
0.200
0.300
0.200
0.400
0.300
0.200
0.300
0.400
0.300
0.200
0.400
0.400
0.200
0.300
0.500
0.400
0.200
0.500
0.200
0.400
0.398
0.402
0.200
0.400
0.300
0.600
0.200
0.402
0.496
0.302
0.400
0.298
0.202
0.400
0.398
0.208
0.294
0.200
0.298
0.402
0.300
0.298
0.302
0.200
0.498
0.202
0.500
0.300
0.600
0.400
0.300
0.200
0.400
0.200
0.898
0.202
0.200
0.300
0.298
0.202
0.400
0.398
0.202
0.300
0.498
0.402
0.300
0.298
0.302
0.698
0.202
0.400
0.398
0.402
0.600
0.500
0.400
0.200
0.300
0.598
0.202
0.500
0.298
0.302
0.300
0.398
0.502
0.498
0.204
0.198
0.600
0.600
0.300
0.500
0.400
0.500
0.200
0.200
0.300
0.400
0.200
0.300
0.300
0.600
0.198
0.202
0.500
0.298
0.602
0.200
0.200
0.300
0.400
0.300
0.300
0.300
0.200
0.400
0.400
0.500
0.400
0.200
0.300
0.300
0.300
0.300
0.500
0.400
0.400
0.200
0.300
0.200
0.200
0.200
0.300
0.300
0.600
0.300
0.300
0.200
0.400
0.300
0.200
0.600
0.300
0.500
0.200
0.200
0.600
0.300
0.500
0.200
0.200
0.400
0.400
0.200
0.300
0.600
0.400
0.200
0.300
0.300
0.200
0.400
0.398
0.502
0.498
0.402
0.300
0.298
0.302
0.300
0.398
0.202
0.200
0.200
0.398
0.402
0.600
0.200
0.400
0.300
0.200
0.700
0.198
0.202
0.500
0.298
0.202
0.400
0.398
0.202
0.300
0.498
0.402
0.598
0.302
0.698
0.202
0.400
0.398
0.402
0.600
0.600
0.300
0.200
0.300
0.400
0.198
0.202
0.200
0.300
0.298
0.202
0.200
0.200
0.398
0.502
0.498
0.210
0.492
0.298
0.302
0.400
0.298
0.202
0.300
0.498
0.602
0.400
0.400
0.200
0.300
0.200
0.300
0.598
0.202
0.500
0.298
0.602
0.398
0.502
0.498
0.402
0.200
0.398
0.302
0.200
0.498
0.202
0.400
0.200
0.198
0.304
0.398
0.300
0.206
0.394
0.200
0.200
0.400
0.400
0.206
0.294
0.400
0.200
0.200
0.200
0.300
0.200
0.200
0.500
0.400
0.300
0.200
0.500
0.400
0.300
0.600
0.200
0.400
0.300
0.400
0.500
0.300
0.600
0.300
0.300
0.300
0.300
0.200
0.400
0.200
0.300
0.400
0.400
0.500
0.400
0.200
0.300
0.300
0.200
0.400
0.300
0.200
0.200
0.200
0.200
0.500
0.200
0.200
0.598
0.302
0.700
0.200
0.700
0.200
0.700
0.198
0.402
0.300
0.298
0.202
0.400
0.398
0.202
0.300
0.498
0.402
0.300
0.298
0.302
0.300
0.398
0.202
0.200
0.598
0.402
0.200
0.400
0.500
0.400
0.200
0.200
0.500
0.198
0.402
0.300
0.298
0.302
0.300
0.398
0.202
0.300
0.402
0.498
0.300
0.300
0.300
0.300
0.398
0.202
0.300
0.498
0.402
0.600
0.500
0.400
0.200
0.200
0.500
0.198
0.202
0.500
0.298
0.302
0.300
0.398
0.502
0.498
0.402
0.200
0.398
0.302
0.400
0.298
0.202
0.798
0.402
0.300
0.300
0.300
0.200
0.400
0.300
0.600
0.198
0.302
0.400
0.298
0.202
0.400
0.200
0.200
0.300
0.400
0.298
0.302
0.300
0.200
0.400
0.900
0.900
0.300
0.302
0.298
0.500
0.400
0.500
0.400
0.300
0.200
0.400
0.200
0.300
0.400
0.300
0.200
0.400
0.400
0.500
0.300
0.200
0.400
0.400
0.200
0.300
0.300
0.300
0.300
0.300
0.200
0.400
0.300
0.200
0.400
0.500
0.400
0.400
0.200
0.300
0.300
0.200
0.400
0.398
0.202
0.300
0.498
0.402
0.300
0.298
0.302
0.300
0.398
0.202
0.200
0.502
0.198
0.400
0.200
0.300
0.300
0.300
0.398
0.302
0.200
0.498
0.202
0.200
0.300
0.298
0.202
0.400
0.398
0.502
0.498
0.402
0.300
0.298
0.302
0.200
0.498
0.202
0.200
0.598
0.302
0.400
0.300
0.500
0.400
0.200
0.700
0.198
0.402
0.300
0.298
0.302
0.300
0.398
0.202
0.300
0.498
0.402
0.300
0.298
0.302
0.300
0.398
0.502
0.400
0.500
0.200
0.200
0.600
0.300
0.400
0.200
0.500
0.198
0.402
0.300
0.298
0.302
0.300
0.398
0.202
0.300
0.498
0.402
0.598
0.302
0.698
0.202
0.400
0.200
0.198
0.502
0.200
0.300
0.300
0.400
0.400
0.200
0.200
0.300
0.400
0.500
0.400
0.200
0.300
0.300
0.600
0.300
0.300
0.302
0.398
0.200
0.200
0.400
0.200
0.300
0.308
0.292
0.400
0.500
0.400
0.400
0.500
0.400
0.200
0.200
0.600
0.300
0.500
0.200
0.200
0.400
0.200
0.300
0.400
0.200
0.300
0.400
0.500
0.400
0.200
0.400
0.300
0.400
0.200
0.798
0.502
0.200
0.300
0.300
0.600
0.200
0.700
0.198
0.402
0.300
0.298
0.602
0.398
0.502
0.498
0.402
0.598
0.302
0.300
0.398
0.202
0.300
0.498
0.702
0.300
0.300
0.600
0.500
0.400
0.400
0.500
0.400
0.200
0.300
0.398
0.302
0.200
0.498
0.402
0.598
0.302
0.698
0.202
0.500
0.298
0.302
0.200
0.500
0.300
0.300
0.300
0.200
0.400
0.300
0.198
0.202
0.500
0.298
0.202
0.400
0.398
0.502
0.498
0.402
0.300
0.298
0.302
0.300
0.398
0.202
0.300
0.498
0.302
0.300
0.400
0.202
0.398
0.400
0.400
0.500
0.400
0.400
0.206
0.394
0.300
0.200
0.200
0.300
0.400
0.300
0.300
0.500
0.400
0.400
0.200
0.300
0.300
0.400
0.200
0.200
0.300
0.400
0.300
0.200
0.400
0.300
0.300
0.300
0.400
0.500
0.900
0.300
0.300
0.300
0.300
0.200
0.400
0.400
0.200
0.300
0.300
0.300
0.300
0.400
0.500
0.300
0.600
0.300
0.400
0.200
0.300
0.600
0.300
0.600
0.300
0.300
0.200
0.400
0.600
0.300
0.600
0.300
0.400
0.200
0.300
0.398
0.202
0.798
0.502
0.200
0.300
0.300
0.600
0.200
0.700
0.198
0.202
0.500
0.298
0.402
0.200
0.398
0.202
0.300
0.498
0.402
0.598
0.302
0.300
0.398
0.202
0.300
0.498
0.402
0.200
0.400
0.300
0.300
0.400
0.300
0.700
0.300
0.400
0.298
0.602
0.400
0.500
0.400
0.500
0.400
0.500
0.300
0.398
0.202
0.400
0.398
0.502
0.500
0.300
0.600
0.200
0.200
0.200
0.498
0.302
0.400
0.298
0.202
0.400
0.398
0.502
0.500
0.400
0.600
0.300
0.700
0.200
0.500
0.300
0.600
0.200
0.200
0.500
0.200
0.700
0.400
0.500
0.400
0.300
0.200
0.400
0.200
0.300
0.400
0.200
0.200
0.300
0.200
0.200
0.200
0.200
0.300
0.500
0.400
0.400
0.200
0.300
0.200
0.300
0.400
0.400
0.500
0.900
0.200
0.200
0.200
0.300
0.300
0.600
0.300
0.200
0.400
0.300
0.400
0.200
0.300
0.200
0.400
0.300
0.200
0.400
0.300
0.400
0.200
0.300
0.400
0.200
0.400
0.200
0.300
0.400
0.200
0.400
0.500
0.500
0.200
0.200
0.598
0.602
0.398
0.502
0.500
0.200
0.200
0.200
0.400
0.300
0.400
0.298
0.202
0.300
0.498
0.402
0.200
0.400
0.500
0.400
0.200
0.300
0.598
0.302
0.400
0.298
0.602
0.398
0.202
0.300
0.498
0.402
0.598
0.302
0.400
0.298
0.202
0.300
0.498
0.402
0.200
0.400
0.300
0.300
0.300
0.200
0.300
0.600
0.200
0.400
0.398
0.402
0.598
0.302
0.700
0.200
0.800
0.206
0.394
0.400
0.200
0.200
0.600
0.400
0.300
0.300
0.300
0.600
0.200
0.400
0.500
0.300
0.400
0.300
0.200
0.400
0.200
0.200
0.300
0.400
0.300
0.300
0.300
0.200
0.400
0.500
0.400
0.300
0.600
0.200
0.400
0.300
0.500
0.400
0.400
0.500
0.300
0.600
0.200
0.200
0.200
0.300
0.900
0.400
0.500
0.400
0.200
0.300
0.500
0.400
0.400
0.200
0.300
0.200
0.200
0.200
0.300
0.300
0.200
0.400
0.300
0.600
0.200
0.300
0.400
0.300
0.200
0.400
0.398
0.502
0.200
0.298
0.402
0.300
0.298
0.302
0.700
0.200
0.400
0.400
1.000
0.300
0.300
0.400
0.300
0.700
0.200
0.500
0.204
0.296
0.400
0.400
0.200
0.300
0.206
0.294
0.400
0.206
0.394
0.300
0.200
0.500
0.200
0.300
0.500
0.400
0.200
0.400
0.300
0.400
0.300
0.700
0.300
0.600
0.400
0.200
0.300
0.500
0.200
0.200
0.600
0.300
0.400
0.400
0.200
0.300
0.400
0.200
0.300
0.500
0.700
0.200
0.400
0.200
0.500
0.200
0.800
0.200
0.400
0.400
0.200
0.300
0.500
0.500
0.500
0.400
0.300
0.300
0.200
0.300
0.500
0.202
0.198
0.400
0.200
0.300
0.400
0.300
0.202
0.500
0.398
0.200
0.502
0.298
0.300
0.302
0.900
0.298
0.300
0.302
0.298
0.602
0.398
0.200
0.302
0.900
0.298
0.200
0.402
0.498
0.402
0.398
0.502
0.298
0.200
0.402
0.900
0.298
0.602
0.398
0.502
0.298
0.602
0.298
0.602
0.298
0.602
0.298
0.400
0.202
0.298
0.500
0.400
0.600
0.300
0.200
0.402
0.198
0.200
0.200
0.302
0.198
0.200
0.502
0.298
0.200
0.402
0.398
0.502
0.498
0.402
0.598
0.302
0.298
0.400
0.202
0.298
0.500
0.400
0.300
0.300
0.400
0.502
0.198
0.400
0.302
0.198
0.702
0.298
0.202
0.400
0.398
0.502
0.398
0.502
0.398
0.502
0.298
0.400
0.200
0.300
0.500
0.400
0.300
0.200
0.600
0.400
0.200
0.900
0.300
0.400
0.300
0.200
0.400
0.400
0.200
0.300
0.500
0.400
0.300
0.300
0.300
0.300
0.400
0.200
0.300
0.200
0.300
0.400
0.500
0.500
0.500
0.200
0.400
0.302
0.398
0.500
0.300
0.200
0.402
0.198
0.200
0.402
0.300
0.398
0.200
0.300
0.300
0.300
0.702
0.198
0.600
0.700
0.200
0.600
0.300
0.900
0.300
0.300
0.200
0.400
0.300
0.600
0.300
0.600
0.600
0.300
0.300
0.200
0.400
0.500
0.300
0.600
0.400
0.500
0.400
0.300
0.200
0.300
0.400
0.600
0.300
0.200
0.400
0.300
0.200
0.400
0.400
0.500
0.500
0.300
0.700
0.204
0.396
0.400
0.500
0.200
0.200
0.500
0.200
0.200
0.500
0.200
0.400
0.200
0.200
0.200
0.200
0.300
0.200
0.400
0.400
0.600
0.400
0.400
0.600
0.400
0.300
0.300
0.300
0.300
0.400
0.200
0.300
0.500
0.400
0.500
0.600
0.400
0.200
0.200
0.200
0.500
0.300
0.400
0.300
0.200
0.300
0.500
0.400
0.600
0.300
0.700
0.200
0.500
0.300
0.206
0.294
0.200
0.300
0.500
0.200
0.200
0.400
0.200
0.400
0.200
0.200
0.400
0.300
0.200
0.400
0.400
0.600
0.400
0.500
0.500
0.400
0.300
0.300
0.200
0.400
0.400
0.200
0.500
0.300
0.700
0.300
0.702
0.398
0.300
0.300
0.500
0.400
0.900
0.400
0.600
0.400
0.500
0.900
0.500
0.400
0.500
0.200
0.600
0.200
0.200
0.400
0.200
0.400
0.400
0.200
0.300
0.400
0.300
0.200
0.400
0.500
0.400
0.200
0.200
0.400
0.200
0.300
0.700
0.300
0.300
0.300
0.200
0.500
0.300
0.200
0.300
0.500
0.600
0.400
0.500
0.500
0.200
0.200
0.300
0.300
0.600
0.400
0.200
0.300
0.500
0.400
0.600
0.300
0.400
0.300
0.200
0.800
0.200
0.202
0.298
0.300
0.200
0.500
0.200
0.200
0.400
0.500
0.500
0.200
0.202
0.598
0.200
0.300
0.300
0.200
0.500
0.500
0.500
0.300
0.700
0.200
0.400
0.400
0.200
0.800
0.500
0.500
0.600
0.300
0.200
0.200
0.400
0.300
0.300
0.300
0.400
0.300
0.300
0.400
0.200
0.200
0.600
0.300
0.700
0.200
0.300
0.500
0.200
0.200
0.600
0.300
0.400
0.300
0.200
0.700
0.200
0.600
0.300
0.200
0.400
0.200
0.200
0.300
0.302
0.198
0.200
0.402
0.300
0.398
0.200
0.300
0.200
0.300
0.400
0.200
0.300
0.400
0.200
0.300
0.400
0.200
0.300
0.500
0.400
0.400
0.300
0.300
0.300
0.200
0.300
0.400
0.500
0.400
0.200
0.300
0.500
0.400
0.500
0.400
0.500
0.400
0.500
0.500
0.400
0.400
0.400
0.200
0.300
0.600
0.300
0.400
0.200
0.300
0.400
0.500
0.500
0.208
0.292
0.400
0.400
0.400
0.300
0.200
0.400
0.400
0.200
0.500
0.300
0.400
0.600
0.300
0.300
0.400
0.300
0.200
0.200
0.300
0.400
0.200
0.400
0.200
0.300
0.500
0.200
0.200
0.600
0.300
0.700
0.200
0.400
0.400
0.200
0.300
0.200
0.300
0.400
0.200
0.400
0.300
0.200
0.500
0.400
0.600
0.300
0.400
0.300
0.200
0.400
0.400
0.200
0.200
0.600
0.300
0.400
0.300
0.200
0.400
0.400
0.200
0.300
0.200
0.300
0.400
0.200
0.400
0.300
0.700
0.200
0.500
0.300
0.200
0.200
0.200
0.400
0.500
0.500
0.400
0.600
0.300
0.400
0.300
0.200
0.400
0.400
0.200
0.200
0.300
0.402
0.298
0.300
0.300
0.602
0.598
0.300
0.600
0.300
0.600
0.200
0.300
0.400
0.500
0.400
0.200
0.400
0.300
0.600
0.400
0.300
0.200
0.300
0.300
0.300
0.200
0.400
0.200
0.500
0.200
0.300
0.400
0.200
0.300
0.300
0.200
0.400
0.300
0.600
0.300
0.200
0.200
0.200
0.200
0.200
0.200
0.300
0.400
0.500
0.400
0.300
0.600
0.300
0.600
0.300
0.500
0.400
0.500
0.200
0.200
0.400
0.200
0.700
0.700
0.300
0.600
0.400
0.500
0.500
0.400
0.300
0.300
0.300
0.300
0.400
0.200
0.300
0.500
0.400
0.600
0.200
0.400
0.400
0.200
0.300
0.500
0.200
0.500
0.300
0.600
0.400
0.200
0.300
0.200
0.300
0.200
0.200
0.300
0.298
0.302
0.700
0.200
0.400
0.400
1.000
0.400
0.502
0.298
0.500
0.300
0.200
0.400
0.400
0.300
0.200
0.500
0.200
0.200
0.600
0.300
0.700
0.300
0.698
0.202
0.400
0.400
0.400
0.200
0.400
0.300
0.400
0.200
0.200
0.700
0.200
0.400
0.300
0.300
0.600
0.200
0.200
0.300
0.400
0.300
0.300
0.500
0.400
0.400
0.500
0.300
0.200
0.400
0.300
0.600
0.900
0.200
0.500
0.200
0.600
0.300
0.500
0.400
0.206
0.294
0.200
0.200
0.206
0.294
0.400
0.300
0.600
0.900
0.300
0.200
0.200
0.200
0.200
0.200
0.500
0.900
0.900
0.300
0.200
0.400
0.300
0.600
0.400
0.200
0.300
0.500
0.400
0.300
0.300
0.300
0.200
0.200
0.300
0.200
0.300
0.500
0.600
0.400
0.302
0.398
0.200
0.200
0.400
0.500
0.400
0.300
0.200
0.700
0.200
0.700
0.500
0.400
0.300
0.300
0.300
0.300
0.400
0.200
0.300
0.500
0.700
0.300
0.300
0.300
0.400
0.200
0.200
0.600
0.300
0.400
0.300
0.200
0.400
0.400
0.400
0.600
0.300
0.300
0.400
0.300
0.400
0.300
0.200
0.800
0.400
0.300
0.300
0.300
0.200
0.500
0.200
0.200
0.600
0.300
0.200
0.200
0.300
0.200
0.400
0.300
0.400
0.200
0.300
0.600
0.300
0.400
0.200
0.300
0.400
0.200
0.300
0.500
0.400
0.300
0.300
0.400
0.300
0.700
0.300
0.500
0.200
0.300
0.300
0.600
0.300
0.600
0.200
0.200
0.200
0.300
0.300
0.300
0.300
0.500
0.400
0.400
0.300
0.200
0.400
0.300
0.200
0.600
0.300
0.200
0.300
0.400
0.200
0.300
0.400
0.400
0.500
0.400
0.500
0.400
0.500
0.400
0.500
0.300
0.200
0.400
0.300
0.400
0.200
0.800
0.400
0.300
0.300
0.400
0.600
0.200
0.800
0.400
0.300
0.300
0.400
0.200
0.400
0.200
0.300
0.500
0.400
0.300
0.300
0.300
0.300
0.400
0.200
0.400
0.400
0.400
0.200
0.400
0.400
0.300
0.300
0.200
0.200
0.600
0.300
0.400
0.300
0.200
0.400
0.400
0.206
0.294
0.500
0.400
0.300
0.300
0.300
0.400
0.300
0.200
0.200
0.200
0.400
0.600
0.400
0.600
0.400
0.300
0.700
0.200
0.200
0.300
0.300
0.300
0.300
0.400
0.300
0.200
0.500
0.400
0.300
0.300
0.300
0.200
0.500
0.200
0.400
0.400
0.500
0.302
0.198
0.600
0.400
0.300
0.200
0.500
0.386
0.414
0.200
0.300
0.300
0.200
0.200
0.300
0.400
0.300
0.700
0.300
0.500
0.200
0.200
0.500
0.200
0.200
0.500
0.300
0.300
0.400
0.500
0.300
0.600
0.200
0.400
0.300
0.300
0.400
0.200
0.300
0.200
0.400
0.400
0.500
0.300
0.200
0.400
0.200
0.200
0.200
0.300
0.300
0.300
0.300
0.500
0.400
0.300
0.300
0.300
0.500
0.400
0.300
0.600
0.300
0.200
0.402
0.396
0.402
0.598
0.302
0.698
0.202
0.798
0.208
0.294
0.500
0.600
0.400
0.400
0.600
0.300
0.698
0.202
0.500
0.298
0.202
0.400
0.398
0.502
0.498
0.402
0.598
0.302
0.300
0.398
0.202
0.300
0.200
0.298
0.502
0.200
0.300
0.300
0.200
0.400
0.200
0.200
0.698
0.202
0.500
0.298
0.602
0.398
0.202
0.300
0.498
0.402
0.598
0.302
0.698
0.202
0.500
0.298
0.502
0.500
0.300
0.300
0.300
0.200
0.700
0.198
0.202
0.500
0.298
0.202
0.400
0.398
0.202
0.300
0.498
0.402
0.300
0.298
0.302
0.400
0.298
0.202
0.400
0.200
0.198
0.602
0.200
0.200
0.500
0.200
0.400
0.300
0.400
0.500
0.400
0.200
0.200
0.200
0.300
0.500
0.400
0.206
0.294
0.400
0.206
0.294
0.400
0.206
0.294
0.400
0.300
0.600
0.400
0.500
0.206
0.294
0.400
0.206
0.294
0.400
0.206
0.294
0.400
0.400
0.500
0.300
0.300
0.300
0.300
0.200
0.400
0.300
0.200
0.400
0.300
0.200
0.400
0.300
0.400
0.200
0.798
1.002
0.900
0.200
0.700
0.198
0.402
0.300
0.298
0.602
0.398
0.502
0.498
0.402
0.300
0.298
0.302
0.200
0.498
0.202
0.200
0.598
0.302
0.400
0.300
0.200
0.400
0.300
0.200
0.200
0.500
0.198
0.702
0.298
0.202
0.400
0.398
0.202
0.300
0.498
0.402
0.598
0.302
0.300
0.398
0.202
0.300
0.498
0.402
0.200
0.400
0.200
0.200
0.200
0.300
0.200
0.200
0.200
0.300
0.198
0.202
0.200
0.300
0.298
0.602
0.398
0.502
0.402
0.498
0.300
0.300
0.300
0.300
0.398
0.202
0.300
0.498
0.402
0.600
0.300
0.600
0.200
0.300
0.400
0.198
0.702
0.298
0.202
0.400
0.200
0.200
0.300
0.400
0.300
0.300
0.300
0.200
0.400
0.300
0.300
0.300
0.600
0.300
0.300
0.200
0.400
0.300
0.200
0.400
0.400
0.500
0.300
0.300
0.300
0.200
0.400
0.300
0.300
0.302
0.298
0.300
0.200
0.400
0.300
0.200
0.400
0.500
0.400
0.900
0.200
0.400
0.300
0.500
0.400
0.200
0.300
0.400
0.400
0.500
0.300
0.200
0.400
0.398
0.502
0.200
0.400
0.300
0.598
0.302
0.698
0.202
0.500
0.298
0.502
0.200
0.300
0.300
0.600
0.200
0.400
0.300
0.198
0.202
0.500
0.298
0.302
0.300
0.398
0.202
0.300
0.498
0.402
0.300
0.298
0.302
0.300
0.400
0.200
0.300
0.402
0.198
0.400
0.200
0.300
0.300
0.300
0.400
0.200
0.300
0.498
0.302
0.400
0.298
0.602
0.398
0.202
0.300
0.498
0.402
0.300
0.298
0.302
0.698
0.202
0.400
0.398
0.402
0.300
0.300
0.600
0.300
0.200
0.200
0.500
0.198
0.402
0.300
0.298
0.202
0.400
0.398
0.502
0.200
0.298
0.402
0.300
0.298
0.202
0.798
0.502
0.200
0.200
0.600
0.300
0.600
0.300
0.400
0.300
0.400
0.500
0.400
0.200
0.400
0.300
0.200
0.300
0.400
0.400
0.500
0.300
0.200
0.400
0.300
0.300
0.300
0.400
0.500
0.600
0.300
0.300
0.200
0.400
0.300
0.600
0.200
0.700
0.300
0.200
0.400
0.400
0.500
0.300
0.602
0.298
0.300
0.200
0.600
0.300
0.500
0.400
0.400
0.200
0.300
0.400
0.200
0.300
0.700
0.300
0.200
0.400
0.300
0.198
0.202
0.500
0.298
0.202
0.400
0.398
0.202
0.300
0.498
0.402
0.300
0.298
0.302
0.698
0.202
0.400
0.398
0.302
0.200
0.200
0.300
0.300
0.500
0.400
0.200
0.400
0.198
0.302
0.400
0.298
0.602
0.398
0.202
0.300
0.498
0.402
0.598
0.302
0.300
0.398
0.202
0.300
0.200
0.298
0.302
0.200
0.500
0.400
0.500
0.900
0.600
0.300
0.400
0.200
0.300
0.398
0.202
0.300
0.498
0.402
0.300
0.298
0.302
0.200
0.200
0.298
0.202
0.500
0.298
0.702
0.300
0.500
0.400
0.200
0.700
0.198
0.402
0.300
0.298
0.302
0.300
0.200
0.200
0.300
0.400
0.300
0.300
0.500
0.400
0.600
0.300
0.400
0.200
0.300
0.302
0.598
0.200
0.700
0.200
0.400
0.300
0.200
0.400
0.300
0.200
0.700
0.300
0.600
0.400
0.200
0.300
0.500
0.400
0.400
0.200
0.300
0.300
0.200
0.400
0.300
0.600
0.300
0.600
0.300
0.600
0.300
0.600
0.300
0.200
0.400
0.398
0.502
0.498
0.402
0.300
0.298
0.302
0.300
0.398
0.202
0.402
0.396
0.402
0.600
0.300
0.600
0.300
0.600
0.198
0.302
0.400
0.298
0.202
0.400
0.398
0.202
0.300
0.498
0.402
0.598
0.302
0.698
0.202
0.798
0.502
0.500
0.300
0.600
0.200
0.400
0.498
0.402
0.300
0.298
0.202
0.400
0.398
0.502
0.498
0.402
0.500
0.400
0.400
0.202
0.498
0.200
0.400
1.000
0.700
0.200
0.300
0.300
0.500
0.200
0.500
0.300
0.600
0.400
0.500
0.400
0.500
0.600
0.300
0.200
0.500
0.200
0.400
0.200
0.200
0.400
0.200
0.200
0.200
0.300
0.400
0.400
0.700
0.900
0.300
0.300
0.300
0.300
0.600
0.300
0.600
0.400
0.200
0.300
0.600
0.300
0.300
0.200
0.400
0.500
0.400
0.400
0.200
0.300
0.300
0.200
0.400
0.200
0.300
0.400
0.300
0.200
0.400
0.200
0.300
0.400
0.200
0.200
0.500
0.400
0.200
0.300
0.900
0.700
0.200
0.800
0.600
0.400
0.500
0.500
0.300
0.200
0.500
0.200
0.500
0.300
0.600
0.400
0.500
0.200
0.300
0.400
0.300
0.300
0.300
0.400
0.300
0.200
0.300
0.400
0.200
0.600
0.300
0.600
0.400
0.300
0.200
0.500
0.400
0.600
0.200
0.400
0.400
0.300
0.200
0.500
0.400
0.600
0.300
0.400
0.300
0.200
0.300
0.500
0.400
0.600
0.300
0.200
0.200
0.300
0.200
0.300
0.500
0.500
0.200
0.300
0.600
0.400
0.300
0.200
0.200
0.300
0.200
0.400
0.398
0.302
0.700
0.900
0.500
0.200
0.200
0.500
0.400
0.400
0.200
0.200
0.500
0.700
0.300
0.400
0.400
0.200
0.302
0.398
0.300
0.200
0.400
0.200
0.300
0.400
0.300
0.200
0.400
0.200
0.200
0.200
0.300
0.200
0.200
0.200
0.600
0.300
0.500
0.400
0.500
0.400
0.200
0.300
0.400
0.300
0.200
0.400
0.400
0.500
0.300
0.200
0.400
0.300
0.300
0.300
0.300
0.300
0.300
0.300
0.300
0.200
0.400
0.300
0.300
0.500
0.400
0.300
0.200
0.400
0.300
0.600
0.400
0.200
0.300
0.500
0.400
0.600
0.300
0.700
0.200
0.500
0.300
0.500
0.200
0.300
0.300
0.200
0.200
0.300
0.200
0.300
0.500
0.700
0.300
0.600
0.400
0.500
0.500
0.400
0.200
0.400
0.300
0.700
0.200
0.300
0.500
1.000
0.600
0.400
0.500
0.400
0.800
0.700
0.200
0.500
0.200
0.200
0.206
0.294
0.400
0.206
0.394
0.300
0.300
0.400
0.200
0.200
0.200
0.400
1.000
0.500
0.500
0.300
0.700
0.200
0.200
0.300
0.300
0.200
0.400
0.400
0.500
0.500
0.400
0.200
0.400
0.300
0.700
0.200
0.300
0.200
0.300
0.400
0.300
0.300
0.600
0.200
0.402
0.298
0.300
0.200
0.400
0.300
0.200
0.700
0.200
0.700
0.200
0.200
0.300
0.200
0.200
0.300
0.400
0.400
0.500
0.400
0.200
0.300
0.300
0.200
0.400
0.314
0.286
0.300
0.300
0.600
0.900
0.200
0.400
0.300
0.500
0.400
0.200
0.200
0.200
0.300
0.400
0.500
0.500
0.400
0.300
0.400
0.200
0.800
0.700
0.300
0.500
0.500
0.300
0.300
0.400
0.400
0.300
0.300
0.200
0.400
0.300
0.600
0.300
0.600
0.300
0.600
0.300
0.400
0.200
0.300
0.200
0.300
0.400
0.600
0.300
0.200
0.200
0.200
0.200
0.400
0.500
0.300
0.400
0.300
0.200
0.400
0.400
0.300
0.200
0.500
0.400
0.600
0.300
0.700
0.200
0.400
0.400
0.400
0.300
0.300
0.400
0.200
0.400
0.200
0.400
0.400
0.300
0.200
0.200
0.300
0.600
0.400
0.500
0.200
0.200
0.500
0.400
0.500
0.700
0.200
0.300
0.500
0.600
0.400
0.300
0.700
1.000
0.700
0.300
0.300
0.300
0.200
0.200
0.402
0.298
0.300
0.300
0.400
0.200
0.300
0.200
0.300
0.200
0.200
0.700
0.200
0.900
0.300
0.200
0.400
0.300
0.402
0.198
0.600
0.500
0.400
0.600
0.300
0.500
0.200
0.200
0.800
0.400
0.400
0.200
0.300
0.700
0.200
0.600
0.300
0.300
0.200
0.400
0.900
0.400
0.500
0.300
0.400
0.200
0.400
0.500
0.500
0.300
0.400
0.300
0.300
0.300
0.400
0.200
0.300
0.500
0.400
0.200
0.400
0.200
0.200
0.200
0.400
0.500
0.500
0.300
0.400
0.300
0.600
0.400
0.300
0.200
0.500
0.200
0.800
1.000
0.400
0.300
0.200
0.600
0.300
0.500
0.200
0.500
1.000
0.700
0.300
0.200
0.300
0.500
0.500
0.500
0.200
0.200
0.300
0.300
0.300
0.200
0.500
0.200
0.500
0.300
0.500
0.500
0.500
0.500
0.300
0.200
0.500
0.200
0.500
0.300
0.300
0.300
0.400
0.400
0.600
0.300
0.400
0.300
0.200
0.500
0.300
0.206
0.294
0.200
0.300
0.200
0.500
0.200
0.500
0.200
0.200
0.300
0.300
0.400
0.500
0.400
0.200
0.200
0.500
0.200
0.200
0.300
0.200
0.300
0.300
0.300
0.300
0.300
0.300
0.300
0.200
0.400
0.300
0.300
0.300
0.800
0.400
0.600
0.200
0.200
0.500
0.900
0.500
0.400
0.300
0.400
0.200
0.400
0.200
0.300
0.400
0.200
0.300
0.500
0.400
0.400
0.300
0.200
0.400
0.400
1.000
0.200
0.200
0.300
0.300
0.500
0.500
0.200
0.400
0.400
0.300
0.300
0.400
0.500
0.500
0.300
0.400
0.300
0.200
0.400
0.400
0.200
0.500
0.300
0.400
0.200
0.400
0.500
0.500
0.400
0.600
0.200
0.400
0.400
0.300
0.200
0.500
0.400
0.600
0.300
0.400
0.300
0.200
0.400
0.400
0.200
0.202
0.598
0.200
0.400
0.400
0.206
0.294
0.500
0.400
0.300
0.200
0.500
0.200
0.400
0.500
0.500
0.400
0.600
0.300
0.700
0.200
0.800
0.200
0.500
0.300
0.600
0.400
0.300
0.300
0.400
0.400
0.300
0.300
0.200
0.300
0.200
0.300
0.300
0.302
0.198
0.200
0.402
0.298
0.400
0.200
0.300
0.200
0.300
0.400
0.500
0.400
0.500
0.400
0.500
0.400
0.500
0.900
0.500
0.200
0.200
0.400
0.300
0.200
0.500
0.200
0.200
0.500
0.400
0.400
0.200
0.300
0.400
0.200
0.300
0.500
0.200
0.200
0.500
0.200
0.200
0.400
0.300
0.200
0.500
0.200
0.200
0.500
0.400
0.400
0.500
0.500
0.400
0.500
0.400
0.500
0.400
0.500
0.400
0.500
0.400
0.500
0.500
0.300
0.300
0.400
0.400
0.300
0.300
0.200
0.400
0.400
0.500
0.500
0.300
0.200
0.500
0.300
0.700
0.200
0.400
0.400
0.200
0.500
0.300
0.500
0.500
0.400
0.600
0.200
0.300
0.200
0.300
0.300
0.300
0.400
0.500
0.500
0.202
0.298
0.200
0.300
0.400
0.300
0.200
0.400
0.300
0.200
0.400
0.300
0.500
0.600
0.400
0.200
0.300
0.500
0.400
0.600
0.300
0.400
0.300
0.200
0.400
0.400
0.200
0.200
0.300
0.300
0.400
0.600
0.200
0.500
0.300
0.200
0.500
0.300
0.400
0.300
0.300
0.600
0.200
0.300
0.200
0.200
0.200
0.500
0.200
0.200
0.300
0.200
0.200
0.300
0.300
0.500
0.400
0.500
0.500
0.200
0.200
0.600
0.300
0.500
0.200
0.300
0.300
0.300
0.500
0.400
0.600
0.300
0.900
0.500
0.200
0.400
0.500
0.300
0.200
0.300
0.300
0.200
0.500
0.200
0.300
0.400
0.200
0.300
0.300
0.400
0.200
0.300
0.200
0.300
0.400
0.200
0.400
0.700
0.300
0.500
0.200
0.300
0.200
0.400
0.400
0.300
0.200
0.500
0.200
0.200
0.600
0.300
0.700
0.202
0.298
0.500
0.600
0.300
0.500
0.200
0.200
0.500
0.200
0.500
0.300
0.400
0.300
0.500
0.200
0.300
0.500
0.500
0.400
0.600
0.200
0.200
0.300
0.300
0.300
0.300
0.400
0.200
0.400
0.400
0.400
0.200
0.400
0.200
0.300
0.500
0.300
0.700
0.200
0.200
0.200
0.400
0.200
0.400
0.400
0.400
0.600
0.300
0.700
0.200
0.400
0.400
0.206
0.794
0.400
0.200
0.300
0.500
0.400
0.500
0.200
0.500
0.700
0.300
0.300
0.302
0.398
0.402
0.398
0.200
0.300
0.400
0.200
0.300
0.400
0.500
0.300
0.400
0.200
0.300
0.600
0.400
0.300
0.200
0.300
0.300
0.300
0.500
0.400
0.900
0.300
0.200
0.400
0.300
0.200
0.400
0.500
0.300
0.400
0.400
0.200
0.300
0.300
0.300
0.400
0.200
0.300
0.300
0.200
0.400
0.202
0.698
0.800
0.200
0.400
0.300
0.200
0.600
0.200
0.206
0.294
0.200
0.200
0.600
0.300
0.400
0.300
0.200
0.300
0.500
0.600
0.400
0.400
0.600
0.200
0.500
0.300
0.500
0.200
0.300
0.200
0.300
0.500
0.400
0.600
0.300
0.400
0.300
0.200
0.800
0.200
0.400
0.400
0.600
0.400
0.200
0.400
0.400
0.500
0.200
0.300
0.400
0.200
0.300
0.400
0.200
0.500
0.200
0.200
0.600
0.300
0.400
0.300
0.200
0.800
0.200
0.300
0.500
0.400
0.600
0.300
0.300
0.400
0.700
0.300
0.200
0.200
0.200
0.400
0.500
0.500
0.400
0.600
0.300
0.700
0.200
0.400
0.400
0.200
0.500
0.300
0.400
0.400
0.200
0.302
0.398
0.500
0.500
0.400
0.500
0.400
0.300
0.200
0.400
0.300
0.200
0.500
0.200
0.200
0.400
0.200
0.300
0.400
0.300
0.200
0.600
0.300
0.600
0.300
0.400
0.200
0.200
0.500
0.300
0.200
0.400
0.200
0.300
0.300
0.200
0.200
0.200
0.400
0.500
0.400
0.500
0.400
0.200
0.300
0.400
0.200
0.300
0.500
0.300
0.200
0.300
0.500
0.600
0.400
0.400
0.200
0.400
0.200
0.500
0.300
0.200
0.400
0.400
0.500
0.500
0.400
0.500
0.400
0.300
0.400
0.200
0.500
0.300
0.200
0.300
0.500
0.400
0.200
0.400
0.300
0.200
0.500
0.400
0.200
0.400
0.400
0.200
0.400
0.200
0.300
0.500
0.400
0.600
0.200
0.200
0.300
0.300
0.200
0.400
0.400
0.200
0.400
0.400
0.400
0.600
0.300
0.200
0.500
0.200
0.200
0.600
0.300
0.400
0.300
0.200
0.400
0.400
0.206
0.294
0.200
0.300
0.400
0.600
0.300
0.400
0.300
0.200
0.500
0.300
0.300
0.200
0.200
0.300
0.300
0.700
0.300
0.700
0.200
0.500
0.300
0.400
0.200
0.200
0.200
0.402
0.298
0.300
0.300
0.200
0.200
0.200
0.300
0.500
0.400
0.400
0.500
0.700
0.900
0.700
0.200
0.600
0.300
0.400
0.200
0.300
0.200
0.300
0.600
0.900
0.300
0.200
0.400
0.600
0.200
0.400
0.500
0.400
0.500
0.500
0.300
0.200
0.300
0.200
0.200
0.200
0.300
0.300
0.300
0.300
0.200
0.300
0.500
0.200
0.300
0.500
0.300
0.400
0.200
0.400
0.300
0.400
0.200
0.300
0.500
0.600
0.400
0.400
0.600
0.300
0.300
0.400
0.600
0.400
0.200
0.300
0.500
0.400
0.600
0.300
0.400
0.300
0.200
0.400
0.400
0.206
0.494
0.300
0.600
0.400
0.300
0.400
0.300
0.200
0.300
0.500
0.300
0.400
0.300
0.200
0.400
0.400
0.200
0.300
0.500
0.400
0.600
0.300
0.400
0.300
0.200
0.500
0.300
0.500
0.500
0.300
0.400
0.300
0.200
0.300
0.500
0.200
0.500
0.300
0.200
0.400
0.400
0.300
0.200
0.500
0.400
0.600
0.300
0.400
0.300
0.200
0.400
0.200
0.200
0.400
0.300
0.300
0.300
0.200
0.200
0.400
0.200
0.500
0.200
0.400
0.300
0.600
0.300
0.300
0.600
0.300
0.400
0.200
0.300
0.300
0.300
0.300
0.200
0.400
0.500
0.200
0.200
0.400
0.200
0.300
0.300
0.600
0.300
0.300
0.300
0.300
0.300
0.300
0.202
0.298
0.400
0.500
0.400
0.206
0.394
0.300
0.500
0.400
0.400
0.200
0.300
0.300
0.400
0.200
0.300
0.500
0.300
0.700
0.300
0.400
0.300
0.400
0.600
0.300
0.400
0.300
0.200
0.400
0.398
0.502
0.498
0.402
0.600
0.300
0.200
0.500
0.200
0.400
0.400
0.400
0.300
0.300
0.300
0.600
0.200
0.884
0.416
0.300
0.300
0.200
0.400
0.398
0.502
0.500
0.400
0.200
0.400
0.300
0.200
0.500
0.200
0.200
0.600
0.300
0.400
0.300
0.300
0.200
0.500
0.200
0.800
0.700
0.300
0.300
0.300
0.398
0.502
0.500
0.400
0.600
0.300
0.400
0.300
0.200
0.800
0.400
0.600
0.700
0.300
0.200
0.400
0.400
0.700
0.300
0.200
0.400
0.200
0.200
0.402
0.500
0.398
0.400
0.500
0.400
0.500
0.400
0.500
0.300
0.300
0.300
0.300
0.600
0.700
0.200
0.200
0.200
0.200
0.300
0.300
0.600
0.400
0.500
0.400
0.500
0.400
0.500
0.400
0.500
0.300
0.200
0.200
0.200
0.600
0.300
0.200
0.300
0.400
0.200
0.300
0.400
0.400
0.500
0.300
0.300
0.300
0.400
0.208
0.292
0.200
0.300
0.400
0.300
0.200
0.400
0.500
0.400
0.300
0.200
0.300
0.500
0.200
0.300
0.400
0.500
0.200
0.300
0.600
0.400
0.300
0.300
0.300
0.300
0.400
0.200
0.300
0.500
0.400
0.300
0.300
0.300
0.200
0.200
0.300
0.200
0.800
0.600
0.400
0.300
0.400
0.200
0.200
0.500
0.400
0.200
0.200
0.300
0.300
0.300
0.700
0.200
0.798
0.208
0.794
0.300
0.300
0.400
0.200
0.400
0.400
0.208
0.292
0.200
0.300
0.300
0.300
0.400
0.500
0.500
0.200
0.200
0.300
0.298
0.302
0.300
0.400
0.200
0.300
0.500
0.400
0.600
0.300
0.400
0.300
0.200
0.500
0.300
0.700
0.300
0.500
0.200
0.400
0.700
0.300
0.300
0.300
0.200
0.300
0.400
0.300
0.200
0.400
0.300
0.200
0.400
0.400
0.402
0.498
0.300
0.500
0.200
0.200
0.500
0.200
0.200
0.500
0.400
0.200
0.300
0.600
0.400
0.500
0.400
0.500
0.300
0.300
0.300
0.300
0.300
0.300
0.500
0.400
0.200
0.300
0.400
0.400
0.300
0.200
0.400
0.400
0.500
0.200
0.300
0.400
0.600
0.300
0.200
0.500
0.200
0.500
0.298
0.302
0.302
0.396
0.402
0.598
0.302
0.400
0.298
0.202
0.400
0.398
0.208
0.294
0.200
0.300
0.500
0.200
0.200
0.400
0.200
0.400
0.200
0.200
0.698
0.402
0.300
0.298
0.302
0.300
0.398
0.202
0.300
0.498
0.402
0.300
0.298
0.302
0.300
0.398
0.202
0.400
0.398
1.002
0.500
0.400
0.200
0.700
0.198
0.402
0.300
0.298
0.202
0.400
0.398
0.202
0.300
0.498
0.402
0.598
0.302
0.400
0.298
0.202
0.400
0.398
0.602
0.400
0.600
0.300
0.200
0.400
0.300
0.198
0.302
0.400
0.298
0.202
0.400
0.200
0.200
0.200
0.500
0.300
0.300
0.400
0.200
0.300
0.300
0.200
0.400
0.300
0.200
0.400
0.500
0.400
0.300
0.200
0.200
0.200
0.600
0.300
0.300
0.300
0.300
0.500
0.400
0.400
0.200
0.300
0.300
0.300
0.300
0.600
0.300
0.900
0.300
0.300
0.300
0.302
0.598
0.200
0.400
0.300
0.200
0.400
0.300
0.200
0.400
0.300
0.300
0.200
0.400
0.398
0.302
0.200
0.498
0.402
0.300
0.298
0.302
0.698
0.202
0.200
0.300
0.298
0.402
0.200
0.400
0.300
0.600
0.200
0.200
0.200
0.300
0.198
0.302
0.400
0.298
0.602
0.398
0.502
0.498
0.402
0.598
0.302
0.400
0.298
0.202
0.300
0.498
0.402
0.600
0.300
0.600
0.300
0.400
0.400
0.300
0.200
0.200
0.298
0.602
0.400
0.500
0.200
0.298
0.402
0.300
0.298
0.302
0.300
0.398
0.202
0.800
0.600
0.400
0.300
0.300
0.300
0.200
0.300
0.600
0.300
0.400
0.300
0.200
0.200
0.200
0.398
0.302
0.200
0.500
0.400
0.200
0.302
0.398
0.400
0.300
0.200
0.400
0.400
0.500
0.500
0.402
0.398
0.400
0.200
0.400
0.300
0.500
0.300
0.300
0.400
0.300
0.200
0.400
0.800
0.400
0.200
0.400
0.300
0.300
0.300
0.600
0.300
0.500
0.200
0.200
0.400
0.400
0.500
0.400
0.400
0.200
0.400
0.900
0.300
0.300
0.300
0.400
0.400
0.400
0.200
0.300
0.400
0.200
0.400
0.400
0.300
0.200
0.300
0.200
0.300
0.600
0.400
0.500
0.500
0.400
0.600
0.300
0.400
0.300
0.200
0.400
0.400
0.200
0.300
0.500
0.200
0.200
0.300
0.300
0.300
0.700
0.200
0.300
0.200
0.300
0.500
0.500
1.000
0.400
0.300
0.300
0.200
0.500
0.300
0.300
0.300
0.400
0.200
0.300
0.500
0.400
0.600
0.200
0.800
0.200
0.300
0.402
0.198
0.300
0.300
0.300
0.200
0.200
0.200
0.400
0.500
0.500
0.500
0.200
0.300
0.200
0.300
0.500
0.400
0.600
0.300
0.400
0.300
0.300
0.700
0.200
0.800
0.400
0.200
0.400
0.300
0.300
0.400
0.400
0.300
0.300
0.200
0.400
0.200
0.200
0.602
0.198
0.200
0.402
0.300
0.398
0.200
0.400
0.200
0.302
0.798
0.400
0.200
0.300
0.500
0.400
0.500
0.400
0.600
0.300
0.500
0.400
0.400
0.200
0.300
0.500
0.200
0.200
0.400
0.300
0.200
0.500
0.200
0.200
0.900
0.500
0.400
0.900
0.500
0.200
0.200
0.400
0.200
0.300
0.400
0.200
0.300
0.400
0.200
0.300
0.500
0.400
0.600
0.300
0.400
0.300
0.200
0.300
0.500
0.200
0.300
0.200
0.300
0.700
0.200
0.600
0.500
0.200
0.200
0.300
0.300
0.200
0.400
0.202
0.198
0.200
0.400
0.400
0.200
0.300
0.500
0.400
0.600
0.300
0.400
0.300
0.200
0.400
0.400
0.400
0.200
0.300
1.100
0.200
0.200
0.300
0.300
0.200
0.400
0.400
0.500
0.500
0.200
0.200
0.600
0.300
0.700
0.200
0.800
0.200
0.300
0.200
0.300
0.500
0.200
0.200
0.500
0.500
0.200
0.200
0.400
0.202
0.498
0.200
0.202
0.398
0.300
0.202
0.398
0.300
0.202
0.398
0.300
0.400
0.300
0.200
0.500
0.300
0.200
0.300
0.200
0.300
0.600
0.200
0.200
0.702
0.398
0.400
0.200
0.600
0.300
0.500
0.200
0.200
0.400
0.200
0.300
0.400
0.200
0.300
0.400
0.200
0.300
0.400
0.300
0.200
0.400
0.300
0.200
0.400
0.500
0.402
0.298
0.200
0.300
0.400
0.200
0.300
0.400
0.200
0.300
0.600
0.300
0.600
0.400
0.300
0.200
0.500
0.200
0.200
0.400
0.200
0.300
0.400
0.400
0.200
0.300
0.500
0.400
0.300
0.200
0.400
0.200
0.500
0.700
0.300
0.200
0.300
0.200
0.300
0.300
0.200
0.500
0.200
0.200
0.600
0.300
0.700
0.200
0.400
0.400
0.200
0.402
0.398
0.400
0.500
0.400
0.700
0.200
0.500
0.300
0.206
0.394
0.400
0.500
0.400
0.500
0.400
0.500
0.400
0.400
0.200
0.300
0.400
0.200
0.500
0.300
0.600
0.300
0.400
0.200
0.500
0.400
0.300
0.300
0.200
0.200
0.200
0.400
0.500
0.500
0.200
0.200
0.600
0.300
0.700
0.200
0.500
0.300
0.200
0.300
0.200
0.300
0.500
0.500
0.400
0.600
0.300
0.400
0.300
0.302
0.298
0.200
0.200
0.206
0.396
0.198
0.200
0.402
0.200
0.198
0.206
0.294
0.500
0.400
0.500
0.300
0.400
0.200
0.300
0.600
0.300
0.500
0.200
0.200
0.500
0.400
0.400
0.200
0.300
0.400
0.500
0.400
0.200
0.300
0.400
0.500
0.600
0.300
0.500
0.400
0.700
0.200
0.500
0.400
0.400
0.200
0.300
0.500
0.200
0.300
0.400
0.200
0.600
0.300
0.700
0.200
0.800
0.300
0.700
0.200
0.500
0.300
0.200
0.300
0.200
0.300
0.400
0.200
0.400
0.300
0.300
0.400
0.400
0.300
0.300
0.200
0.400
0.400
0.500
0.500
0.200
0.200
0.300
0.300
0.300
0.700
0.200
0.400
0.400
0.200
0.300
0.200
0.300
0.600
0.300
0.800
0.300
0.200
0.200
0.200
0.400
0.200
0.300
0.500
0.200
0.200
0.600
0.400
0.600
0.300
0.400
0.300
0.200
0.400
0.400
0.200
0.800
0.500
0.200
1.300
0.300
0.400
0.300
0.200
0.400
0.400
0.300
0.200
0.500
0.200
0.200
0.300
0.300
0.400
0.300
0.300
0.300
0.300
0.400
0.200
0.400
0.200
0.200
0.400
0.300
0.300
0.500
0.200
0.500
0.200
0.400
0.300
0.600
0.200
0.300
0.300
0.400
0.500
0.400
0.300
0.200
0.400
0.200
0.300
0.400
0.200
0.300
0.400
0.300
0.200
0.400
0.500
0.900
0.500
0.200
0.200
0.400
0.200
0.200
0.200
0.200
0.300
0.300
0.400
0.200
0.300
0.500
0.200
0.200
0.300
0.200
0.300
0.200
0.300
0.300
0.300
0.700
0.200
0.800
0.300
0.300
0.400
0.400
0.200
0.300
0.200
0.200
0.200
0.500
0.500
0.200
0.300
0.200
0.400
0.400
0.500
0.500
0.400
0.600
0.300
0.400
0.300
0.200
0.300
0.200
0.300
0.400
0.200
0.400
1.000
0.200
0.500
0.300
0.400
0.200
0.400
0.200
0.300
0.500
0.400
0.300
0.300
0.200
0.200
0.300
0.300
0.300
0.400
0.300
0.200
0.400
0.400
0.500
0.500
0.300
0.700
0.200
0.800
0.200
0.500
0.204
0.596
0.200
0.400
0.200
0.200
0.206
0.294
0.200
0.200
0.206
0.394
0.300
0.700
0.200
0.400
0.400
0.400
0.200
0.400
0.300
0.300
0.400
0.200
0.500
0.300
0.200
0.500
0.300
0.200
0.400
0.200
0.200
0.402
0.400
0.398
0.400
0.200
0.200
0.200
0.300
0.300
0.300
0.700
0.200
0.600
0.200
0.600
0.300
0.400
0.200
0.300
0.400
0.500
0.400
0.200
0.300
0.300
0.600
0.500
0.400
0.400
0.200
0.300
0.400
0.400
0.200
0.300
0.400
0.200
0.300
0.500
0.400
0.500
0.900
0.500
0.200
0.200
0.400
0.200
0.400
0.400
0.500
0.500
0.200
0.200
0.300
0.300
0.200
0.500
0.300
0.200
0.400
0.400
0.500
0.500
1.000
0.700
0.300
0.200
0.300
0.200
0.300
0.600
0.400
0.400
0.300
0.200
0.500
0.400
0.500
0.400
0.400
0.500
0.400
0.500
0.500
0.300
0.200
0.500
0.300
0.700
0.200
0.500
0.300
0.200
0.400
0.400
0.200
0.300
0.500
0.400
0.300
0.300
0.300
0.700
0.200
0.800
0.400
0.300
0.300
0.500
0.400
0.400
0.700
0.200
0.500
0.300
0.302
0.298
0.400
0.202
0.298
0.500
0.400
0.500
0.400
0.300
0.200
0.400
0.200
0.200
0.200
0.200
0.400
0.200
0.200
0.200
0.500
0.200
0.600
0.500
0.300
0.200
0.400
0.500
0.400
0.200
0.400
0.300
0.300
0.200
0.400
0.400
0.200
0.300
0.500
0.400
0.400
0.200
0.300
0.400
0.200
0.300
0.400
0.200
0.300
0.400
0.200
0.300
0.208
0.292
0.400
0.300
0.200
0.200
0.200
0.300
0.600
0.300
0.300
0.300
0.400
0.500
0.200
0.300
0.400
0.300
0.402
0.198
0.300
0.300
0.600
0.300
0.300
0.600
0.400
0.200
0.200
0.600
0.300
0.400
0.300
0.200
0.400
0.400
0.500
0.500
0.400
0.300
0.300
0.300
0.300
0.400
0.200
0.500
0.300
0.500
0.500
0.300
0.300
0.300
0.200
0.300
0.600
0.200
0.500
0.300
0.200
0.400
0.400
0.200
0.300
0.500
0.400
0.600
0.204
0.796
0.600
0.300
0.500
0.400
0.400
0.200
0.200
0.300
0.200
0.300
0.600
0.700
0.298
0.302
0.300
0.400
0.500
0.200
0.300
0.400
0.598
0.302
0.400
0.300
0.200
0.500
0.300
0.500
0.200
0.300
0.300
0.200
0.500
0.500
0.300
0.200
0.700
0.298
0.302
0.300
0.200
0.200
0.300
0.400
0.300
0.300
0.300
0.200
0.400
0.400
0.200
0.300
0.400
0.200
0.300
0.500
0.400
0.400
0.200
0.300
0.400
0.500
0.400
0.200
0.300
0.500
0.400
0.300
0.300
0.300
0.500
0.400
0.300
0.200
0.400
0.500
0.400
0.400
0.200
0.300
0.300
0.200
0.400
0.900
0.200
0.400
0.300
0.300
0.300
0.300
0.300
0.600
0.398
0.502
0.200
0.298
0.402
0.202
0.396
0.302
0.206
0.492
0.210
0.492
0.298
0.602
0.400
0.200
0.200
0.200
0.400
0.400
0.500
0.800
0.206
0.394
0.300
0.500
0.400
0.498
0.402
0.598
0.302
0.300
0.398
0.202
0.300
0.200
0.298
0.402
0.600
0.400
0.500
0.200
0.300
0.598
0.202
0.200
0.300
0.298
0.602
0.398
0.502
0.498
0.402
0.300
0.298
0.302
0.698
0.202
0.400
0.398
0.402
0.600
0.200
0.400
0.300
0.200
0.400
0.300
0.200
0.400
0.300
0.200
0.400
0.300
0.398
0.502
0.498
0.402
0.300
0.298
0.302
0.698
0.202
0.400
0.200
0.200
0.400
0.300
0.300
0.300
0.400
0.400
0.300
0.400
0.900
0.500
0.400
0.300
0.600
0.300
0.600
0.300
0.400
0.200
0.500
0.200
0.200
0.400
0.500
0.300
0.600
0.300
0.600
0.300
0.600
0.300
0.400
0.200
0.200
0.300
0.400
0.300
0.300
0.300
0.300
0.200
0.400
0.300
0.600
0.600
0.300
0.400
0.300
0.200
0.800
0.500
0.200
0.300
0.200
0.200
0.500
0.200
0.900
0.700
0.300
0.200
0.400
0.398
0.202
0.300
0.500
0.400
0.504
0.396
0.400
0.300
0.200
0.400
0.400
0.300
0.200
0.500
0.500
0.400
0.200
0.200
0.700
0.300
0.400
0.300
0.200
0.400
0.400
0.500
0.400
0.500
0.300
0.300
0.300
0.700
0.200
0.500
0.300
0.400
0.300
0.300
0.200
0.300
0.200
0.300
0.500
0.500
0.200
0.200
0.300
0.300
0.600
0.400
0.300
0.200
0.500
0.400
0.600
0.300
0.700
0.200
0.400
0.400
0.600
0.400
0.500
0.500
0.400
0.600
0.300
0.400
0.300
0.200
0.400
0.200
0.200
0.402
0.298
0.400
0.200
0.200
0.300
0.400
0.500
0.400
0.600
0.300
0.300
0.500
0.400
0.500
0.400
0.500
0.400
0.500
0.400
0.400
0.200
0.300
0.300
0.200
0.400
0.200
0.300
0.400
0.200
0.300
0.400
0.200
0.300
0.300
0.200
0.300
0.900
0.400
0.200
0.300
0.500
0.400
0.500
0.200
0.200
0.500
0.200
0.300
0.500
0.400
0.600
0.200
0.200
0.300
0.300
0.200
0.800
0.200
0.400
0.400
0.500
0.400
0.700
0.400
0.400
0.300
0.300
0.400
0.200
0.400
0.300
0.200
0.500
0.200
0.200
0.600
0.300
0.400
0.300
0.200
0.500
0.300
0.202
0.798
0.400
0.500
0.400
0.200
0.300
0.400
0.500
0.400
0.300
0.200
0.400
0.200
0.300
0.500
0.200
0.200
0.600
0.300
0.700
0.200
0.400
0.400
0.200
0.300
0.500
0.400
0.300
0.300
0.300
0.700
0.200
0.200
0.300
0.300
0.200
0.400
0.400
0.200
0.300
0.500
0.400
0.600
0.300
0.700
0.200
0.500
0.300
0.200
0.300
0.200
0.300
0.700
0.300
0.400
0.200
0.200
0.500
0.200
0.200
0.900
0.500
0.200
0.300
0.400
0.200
0.300
0.400
0.500
0.400
0.500
0.400
0.400
0.600
0.300
0.600
0.300
0.400
0.200
0.300
0.400
0.500
0.500
0.400
0.400
0.300
0.200
0.400
0.300
0.200
0.700
0.200
0.400
0.200
0.300
0.500
0.200
0.200
0.400
0.400
0.200
0.800
0.400
0.200
0.400
0.300
0.200
0.500
0.700
0.200
0.600
0.200
0.500
0.200
0.200
0.500
0.200
0.200
0.206
0.294
0.200
0.200
0.600
0.200
0.500
0.300
0.200
0.800
0.500
0.500
0.400
0.600
0.300
0.400
0.300
0.300
0.300
0.400
0.200
0.300
0.500
0.400
0.600
0.300
0.400
0.300
0.200
0.400
0.400
0.200
0.300
0.500
0.400
0.300
0.300
0.200
0.400
0.400
0.500
0.200
0.300
0.400
0.200
0.300
0.500
0.200
0.200
0.400
0.200
0.600
0.300
0.700
0.200
0.400
0.400
0.200
0.200
0.200
0.400
1.000
0.500
0.500
0.300
0.400
0.300
0.200
0.200
0.200
0.200
0.200
0.600
0.200
0.200
0.402
0.298
0.400
0.200
0.208
0.292
0.400
0.600
0.200
0.700
0.200
0.600
0.300
0.500
0.200
0.200
0.400
0.200
0.200
0.200
0.300
0.500
0.400
0.300
0.200
0.500
0.400
0.500
0.400
0.500
0.400
0.500
0.400
0.500
0.400
0.500
0.400
0.400
0.200
0.300
0.400
0.300
0.300
0.900
0.300
0.500
0.500
0.400
0.300
0.300
0.200
0.200
0.600
0.300
0.700
0.200
0.800
0.400
0.200
0.400
0.300
0.200
0.500
0.200
0.200
0.600
0.200
0.500
0.300
0.200
0.400
0.400
0.500
0.500
0.400
0.500
0.400
0.300
0.400
0.200
0.800
0.400
0.300
0.300
0.500
0.500
0.700
0.300
0.600
0.400
0.200
0.200
0.200
0.400
0.400
0.600
0.300
0.700
0.200
0.400
0.400
0.200
0.200
0.600
0.400
0.200
0.400
0.300
0.200
0.500
0.700
0.300
0.200
0.200
0.600
0.300
0.700
0.200
0.800
0.206
0.794
0.200
0.400
0.400
0.200
0.500
0.300
0.700
0.300
0.400
0.200
0.200
0.600
0.300
0.900
0.500
0.200
0.200
0.300
0.300
0.300
0.600
0.300
0.400
0.200
0.300
0.600
0.300
0.400
0.200
0.300
0.400
0.200
0.300
0.800
0.600
0.300
0.886
0.514
0.200
0.300
0.400
0.500
0.400
0.200
0.300
0.600
0.200
0.500
0.200
0.200
0.900
0.500
0.400
0.700
0.400
0.300
0.200
0.500
0.400
0.300
0.300
0.200
0.200
0.200
0.400
0.200
0.300
0.500
0.400
0.600
0.300
0.700
0.200
0.400
0.400
0.200
0.800
0.400
0.200
0.400
0.300
0.200
0.500
0.400
0.300
0.300
0.600
0.400
0.300
0.200
0.500
0.400
0.600
0.300
0.400
0.300
0.200
0.400
0.400
0.206
0.494
0.300
0.500
0.500
0.300
0.200
0.500
0.300
0.200
0.200
0.300
0.200
0.400
0.400
0.500
0.500
0.400
0.600
0.300
0.700
0.200
0.500
0.300
0.200
0.300
0.500
0.500
0.200
0.300
0.300
0.200
0.500
0.700
0.300
0.200
0.200
0.200
0.200
0.200
0.200
0.402
0.398
0.402
0.202
0.198
0.298
0.200
0.206
0.294
0.300
0.202
0.498
0.200
0.202
0.698
0.700
0.200
0.600
0.300
0.700
0.200
0.400
0.200
0.300
0.400
0.500
0.400
0.300
0.200
0.400
0.200
0.300
0.900
0.700
0.200
0.400
0.200
0.300
0.900
0.400
0.200
0.300
0.400
0.300
0.200
0.900
0.402
0.498
0.300
0.400
0.200
0.300
0.400
0.200
0.300
0.400
0.200
0.300
0.500
0.200
0.500
0.400
0.200
0.400
0.200
0.300
0.800
0.206
0.494
0.300
0.600
0.400
0.500
0.500
0.200
0.200
0.600
0.300
0.700
0.200
0.400
0.400
0.200
0.500
0.300
0.400
0.200
0.300
0.500
0.200
0.400
0.200
0.300
0.500
0.200
0.400
0.400
0.400
0.200
0.400
0.200
0.200
0.600
0.300
0.700
0.200
0.502
0.298
0.200
0.300
0.500
0.400
0.500
0.400
0.700
0.200
0.500
0.300
0.200
0.400
0.400
0.500
0.500
0.400
0.600
0.300
0.400
0.300
0.200
0.400
0.400
0.200
0.300
0.200
0.300
0.500
0.200
0.300
0.502
0.200
0.398
0.200
0.200
0.200
0.700
0.200
0.400
0.500
0.400
0.500
0.400
0.300
0.200
0.500
0.400
0.500
0.400
0.500
0.400
0.500
0.400
0.900
0.600
0.300
0.400
0.300
0.200
0.700
0.200
0.400
0.200
0.300
0.400
0.200
0.300
0.600
0.300
0.400
0.200
0.300
0.400
0.400
0.200
0.500
0.300
0.400
0.200
0.300
0.600
0.400
0.200
0.400
0.200
0.300
0.300
0.300
0.400
0.200
0.400
0.400
0.202
0.298
0.500
0.400
0.500
0.400
0.200
0.200
0.206
0.294
0.800
0.400
0.300
0.300
0.200
0.300
0.500
0.700
0.300
0.200
0.400
0.400
0.500
0.300
0.600
0.600
0.300
0.700
0.200
0.400
0.400
0.200
0.300
0.500
0.900
0.500
0.200
0.400
0.200
0.500
0.300
0.600
0.400
0.500
0.500
0.200
0.200
0.600
0.300
0.700
0.200
0.400
0.300
0.300
0.600
0.300
0.300
0.300
0.600
0.300
0.400
0.200
0.300
0.500
0.400
0.200
0.200
0.200
0.300
0.302
0.198
0.200
0.402
0.300
0.398
0.200
0.900
0.300
0.200
0.300
0.400
0.200
0.300
0.400
0.200
0.300
0.400
0.500
0.400
0.200
0.300
0.400
0.300
0.200
0.400
0.300
0.200
0.400
0.200
0.300
0.500
0.400
0.400
0.200
0.300
0.400
0.200
0.300
0.500
0.400
0.600
0.300
0.900
0.400
0.200
0.300
0.400
0.200
0.300
0.400
0.200
0.300
0.500
0.400
0.600
0.300
0.700
0.200
0.400
0.400
0.200
0.800
0.400
0.500
0.600
0.500
0.400
0.300
0.300
0.200
0.400
0.400
0.200
0.300
0.500
0.400
0.600
0.300
0.400
0.300
0.200
0.400
0.400
0.200
0.800
0.500
0.200
0.300
0.400
0.200
0.300
0.400
0.200
0.200
0.300
0.400
0.200
0.400
0.300
0.200
0.500
0.400
0.600
0.300
0.700
0.200
0.500
0.300
0.200
0.800
0.500
0.200
0.200
0.400
0.200
0.400
0.400
0.200
0.200
0.300
0.600
0.400
0.500
0.500
0.400
0.600
0.300
0.700
0.200
0.800
0.200
0.400
0.200
0.200
0.400
0.300
0.300
0.702
0.398
0.300
0.300
0.202
0.398
0.200
0.200
0.800
0.202
0.698
0.202
0.398
0.300
0.500
0.200
0.200
0.600
0.300
0.400
0.400
0.200
0.300
0.500
0.700
0.200
0.600
0.300
0.500
0.200
0.200
0.600
0.200
0.200
0.500
0.300
0.500
0.400
0.600
0.300
0.500
0.200
0.200
0.800
0.200
0.300
0.200
0.300
0.300
0.600
0.300
0.800
0.206
0.494
0.300
0.600
0.300
0.500
0.200
0.400
0.400
0.600
0.300
0.700
0.200
0.400
0.400
0.200
0.300
0.200
0.300
1.000
0.300
0.200
0.500
0.200
0.500
0.300
0.200
0.200
0.200
0.400
0.500
0.500
0.400
0.600
0.300
0.700
0.200
0.400
0.400
0.200
0.300
0.500
0.400
0.500
0.400
0.700
0.200
0.500
0.300
0.200
0.200
0.200
0.400
0.500
0.500
0.400
0.600
0.200
0.200
0.600
0.200
0.400
0.400
0.200
0.300
0.200
0.300
0.500
0.500
0.300
0.200
0.500
0.400
0.300
0.300
0.200
0.400
0.200
0.200
0.602
0.198
0.200
0.402
0.300
0.398
0.200
0.400
0.300
0.500
0.300
0.200
0.400
0.300
0.200
0.600
0.200
0.200
0.300
0.200
0.300
0.600
0.300
0.600
0.400
0.300
0.200
0.400
0.300
0.200
0.400
0.500
0.400
0.300
0.300
0.200
0.400
0.500
0.400
0.300
0.200
0.500
0.200
0.200
0.400
0.200
0.300
0.400
0.200
0.300
0.400
0.200
0.300
0.400
0.500
0.500
0.200
0.200
0.600
0.300
0.700
0.200
0.400
0.400
0.200
0.300
0.500
0.500
0.200
0.200
0.400
0.200
0.500
0.500
0.500
0.400
0.600
0.300
0.700
0.200
0.800
0.300
0.400
0.300
0.200
0.800
0.200
0.500
0.300
0.400
0.500
1.100
0.200
0.300
0.200
0.300
0.600
0.400
0.300
0.200
0.500
0.400
0.600
0.300
0.400
0.300
0.200
0.500
0.300
0.200
0.400
0.400
0.902
0.498
0.300
0.300
0.600
0.400
0.300
0.200
0.500
0.200
0.200
0.600
0.200
0.200
0.600
0.300
0.400
0.300
0.200
0.400
0.400
0.200
0.500
0.300
0.400
0.200
0.200
0.200
0.302
0.200
0.200
0.398
0.200
0.400
0.500
0.400
0.400
0.500
0.400
0.200
0.300
0.400
0.200
0.300
0.600
0.300
0.700
0.200
0.600
0.300
0.400
0.200
0.300
0.600
0.300
0.500
0.400
0.500
0.200
0.200
0.500
0.400
0.400
0.500
0.400
0.500
0.500
0.200
0.200
0.500
0.200
0.200
0.500
0.300
0.206
0.794
0.400
0.200
0.300
1.100
0.200
0.200
0.300
0.300
0.300
0.300
0.400
0.500
0.500
0.200
0.200
0.600
0.400
0.200
0.400
0.200
0.800
0.200
0.300
0.200
0.300
0.500
0.400
0.600
0.500
0.700
0.300
0.400
0.200
0.202
0.198
0.200
0.400
0.400
0.500
0.500
0.400
0.600
0.300
0.700
0.200
0.400
0.400
0.700
0.300
0.300
0.200
0.500
0.200
0.300
0.200
0.300
0.300
0.300
0.400
0.200
0.300
0.500
0.400
0.600
0.300
0.400
0.300
0.200
0.400
0.400
0.200
0.800
0.400
0.200
0.400
0.300
0.200
0.500
0.500
0.200
0.300
0.300
0.300
0.200
0.400
0.402
0.498
0.302
0.200
0.498
0.200
0.200
0.400
0.200
0.300
0.700
0.300
0.500
0.500
0.200
0.200
0.400
0.200
0.300
0.600
0.300
0.700
0.200
0.300
0.700
0.400
0.400
0.400
0.300
0.200
0.500
0.500
0.200
0.200
0.200
0.300
0.400
0.400
0.500
0.200
0.200
0.500
0.200
0.200
0.400
0.500
0.400
0.600
0.300
0.500
0.400
0.500
0.600
0.300
0.400
0.300
0.200
0.400
0.400
0.200
0.800
0.300
0.214
0.386
0.400
0.700
0.300
0.200
0.200
0.300
0.200
0.200
0.200
0.400
0.500
0.500
0.200
0.200
0.600
0.300
0.700
0.200
0.400
0.400
0.200
0.400
0.400
0.600
0.300
0.600
0.500
0.200
0.200
0.300
0.300
0.300
0.300
0.400
0.500
0.500
0.400
0.500
0.400
0.500
0.400
0.500
0.400
0.500
0.400
0.400
0.500
0.400
0.600
0.200
0.200
0.400
0.300
0.200
0.200
0.200
0.400
0.200
0.300
0.500
0.200
0.200
0.600
0.300
0.400
0.300
0.200
0.400
0.400
0.200
0.400
0.200
0.200
0.500
0.200
0.300
0.202
0.500
0.498
0.500
0.600
0.400
0.300
0.302
0.198
0.400
0.200
0.400
0.500
0.400
0.300
0.200
0.400
0.500
0.400
0.300
0.200
0.300
0.500
0.200
0.200
0.400
0.500
0.400
0.200
0.300
0.400
0.300
0.200
0.400
0.600
0.400
0.400
0.400
0.200
0.300
0.500
0.400
0.600
0.300
0.400
0.400
0.200
0.300
0.500
1.000
0.300
0.200
0.200
0.300
0.200
0.402
0.398
0.400
0.600
0.300
0.700
0.200
0.800
0.206
0.494
0.300
0.200
0.800
0.200
0.400
0.400
0.400
0.500
0.600
0.400
0.200
0.200
0.200
0.200
0.300
0.400
0.200
0.400
0.300
0.300
0.400
0.200
0.200
0.600
0.300
0.400
0.300
0.200
0.400
0.400
0.200
0.300
0.200
0.300
0.500
0.200
0.200
0.400
0.200
0.500
0.700
0.300
0.200
0.200
0.200
0.400
0.200
0.300
0.500
0.200
0.200
0.600
0.302
0.698
0.204
0.396
0.400
0.400
0.200
0.300
0.500
0.400
0.500
0.600
0.200
0.200
0.200
0.200
0.300
0.600
0.200
0.200
0.602
0.198
0.200
0.402
0.300
0.398
0.200
0.300
0.200
0.300
0.700
0.200
0.500
0.400
0.600
0.300
0.400
0.500
0.400
0.200
0.200
0.200
0.300
0.500
0.400
0.300
0.200
0.400
0.500
0.400
0.200
0.300
0.600
0.200
0.200
0.400
0.200
0.300
0.900
0.400
0.500
0.400
0.200
0.200
0.900
0.400
0.300
0.200
0.400
0.300
0.200
0.500
0.200
0.200
0.600
0.300
0.700
0.200
0.800
0.200
0.500
0.300
0.600
0.300
1.100
0.300
0.300
0.400
0.400
0.200
0.400
0.200
0.300
0.500
0.400
0.302
0.298
0.300
0.202
0.498
0.200
0.202
0.598
0.200
0.206
0.294
0.300
0.202
0.498
0.300
0.500
0.500
0.300
0.200
0.200
0.300
0.300
0.300
0.400
0.500
0.500
0.400
0.600
0.300
0.700
0.200
0.400
0.400
0.200
0.500
0.300
0.400
0.300
0.200
0.500
0.200
0.300
0.200
0.400
0.500
0.400
0.200
0.400
0.500
0.500
0.400
0.600
0.300
0.400
0.300
0.200
0.800
0.200
0.400
0.200
0.200
0.402
0.298
0.300
0.202
0.400
0.498
0.400
0.200
0.300
0.400
0.200
0.300
0.400
0.200
0.400
0.500
0.400
0.500
0.400
0.500
0.500
0.200
0.200
0.400
0.400
0.200
0.500
0.300
0.900
0.400
0.200
0.300
0.900
0.400
0.200
0.300
0.700
0.200
0.400
0.500
0.500
0.200
0.200
0.500
0.200
0.200
0.400
0.400
0.200
0.300
0.500
0.400
0.600
0.300
0.700
0.700
0.300
0.300
0.300
0.400
0.500
0.500
0.400
0.600
0.300
0.400
0.300
0.200
0.400
0.400
0.200
0.300
0.200
0.300
0.400
0.200
0.400
1.000
0.300
0.300
0.400
0.300
0.300
0.400
0.500
0.500
0.200
0.200
0.500
0.400
0.500
0.400
0.500
0.400
0.500
0.400
0.500
0.400
0.500
0.200
0.400
0.200
0.200
0.300
0.300
0.500
0.200
0.300
0.500
0.500
0.200
0.200
0.600
0.300
0.700
0.200
0.500
0.300
0.200
0.300
0.200
0.300
0.600
0.300
0.600
0.500
0.300
0.200
0.200
0.300
0.200
0.400
0.200
0.200
0.300
0.302
0.198
0.200
0.202
0.200
0.200
0.200
0.198
0.600
0.300
0.700
0.400
0.400
0.200
0.300
0.400
0.402
0.198
0.300
0.300
0.900
0.600
0.300
0.700
0.200
0.600
0.200
0.300
0.500
0.200
0.200
0.400
0.200
0.300
0.400
0.200
0.300
0.400
0.300
0.200
0.400
0.500
0.500
0.400
0.600
0.300
0.400
0.200
0.300
0.400
0.500
0.500
0.400
0.600
0.300
0.700
0.200
0.400
0.400
0.200
0.400
0.300
0.600
0.300
0.500
0.200
0.200
0.400
0.500
0.400
0.500
0.500
0.200
0.300
0.500
0.400
0.600
0.300
0.400
0.300
0.200
0.400
0.400
0.200
0.300
0.200
0.300
0.500
0.400
0.400
0.300
0.400
0.200
0.200
0.300
0.300
0.400
0.200
0.400
0.300
0.200
0.500
0.400
0.600
0.300
0.400
0.300
0.200
0.400
0.400
0.600
0.400
0.400
0.300
0.200
0.400
0.200
0.300
0.900
0.400
0.200
0.300
0.400
0.300
0.200
0.500
0.400
0.600
0.300
0.400
0.300
0.200
0.400
0.400
0.200
0.300
0.200
0.300
0.400
0.300
0.300
0.400
0.700
0.200
0.400
0.400
0.200
0.200
0.200
0.200
0.300
0.300
0.400
0.500
0.400
0.300
0.200
0.500
0.400
0.500
0.200
0.200
0.202
0.298
0.500
0.400
0.500
0.400
0.200
0.300
0.500
0.200
0.200
0.400
0.400
0.400
0.500
0.202
0.498
0.300
0.400
0.200
0.300
0.600
0.300
0.400
0.200
0.300
0.300
0.400
0.200
0.300
0.200
0.300
0.400
0.200
0.400
0.300
0.700
0.200
0.400
0.400
0.600
0.400
0.500
0.500
0.400
0.600
0.200
0.200
0.300
0.300
0.200
0.400
0.400
0.200
0.300
0.200
0.300
0.500
0.500
0.300
0.200
0.500
0.500
0.200
0.200
0.500
0.200
0.202
0.698
0.202
0.398
0.200
0.200
0.206
0.294
0.200
0.200
0.300
0.300
0.200
0.400
0.400
0.200
0.300
0.200
0.300
0.700
0.200
0.500
0.200
0.400
0.700
0.300
0.200
0.200
0.200
0.400
0.200
0.200
0.200
0.400
0.400
0.600
0.300
0.400
0.300
0.200
0.500
0.300
0.200
0.500
0.300
0.700
0.300
0.200
0.800
0.206
0.294
0.200
0.300
0.400
0.200
0.200
0.206
0.294
0.302
0.198
0.200
0.402
0.298
0.400
0.200
0.300
0.200
0.300
0.600
0.300
0.400
0.500
0.900
0.400
0.200
0.200
0.200
0.600
0.200
0.400
0.200
0.300
0.400
0.200
0.300
0.700
0.200
0.400
0.200
0.200
0.200
0.300
0.300
0.200
0.600
0.300
0.400
0.200
0.300
0.500
0.400
0.300
0.200
0.400
0.500
0.400
0.500
0.400
0.400
0.300
0.200
0.500
0.400
0.300
0.300
0.300
0.300
0.400
0.300
0.200
0.500
0.200
0.400
0.400
0.300
0.200
0.400
0.600
0.200
0.300
0.200
0.500
0.300
0.400
0.200
0.400
0.200
0.200
0.200
0.400
0.200
0.300
0.200
0.300
0.400
0.300
0.300
0.300
0.700
0.200
0.800
0.400
0.600
0.300
0.300
0.400
0.400
0.600
0.200
0.200
0.300
0.300
0.200
0.400
0.400
0.500
0.500
0.400
0.500
0.400
0.200
0.500
0.200
0.400
0.400
0.400
0.200
0.400
0.700
0.300
0.500
0.200
0.300
0.300
0.300
0.400
0.200
0.200
0.200
0.400
0.200
0.300
0.500
0.400
0.600
0.300
0.300
0.400
0.200
0.200
0.300
0.300
0.400
0.300
0.300
0.400
0.300
0.800
0.300
0.600
0.500
0.400
0.500
0.200
0.200
0.600
0.300
0.500
0.200
0.500
0.400
0.500
0.300
0.300
0.300
0.400
0.200
0.300
0.300
0.600
0.200
0.700
0.900
0.300
0.300
0.300
0.200
0.300
0.400
0.400
0.500
0.300
0.600
0.500
0.400
0.700
0.200
0.300
0.500
0.400
0.502
0.498
0.300
0.400
0.200
0.300
0.400
0.200
0.300
0.500
0.600
0.400
0.300
0.200
0.500
0.400
0.300
0.300
0.300
0.300
0.400
0.200
0.400
0.400
0.400
0.300
0.300
0.500
0.500
0.400
0.600
0.200
0.200
0.300
0.300
0.200
0.400
0.400
0.500
0.500
0.400
0.300
0.300
0.300
0.700
0.200
0.500
0.300
0.400
0.600
1.000
0.200
0.300
0.500
0.300
0.300
0.400
0.200
0.300
0.500
0.200
0.200
0.600
0.300
0.400
0.300
0.200
0.400
0.400
0.206
0.294
0.200
0.300
0.400
0.200
0.400
0.300
0.600
0.200
0.400
0.500
0.300
0.200
0.200
0.300
0.200
0.400
0.200
0.200
0.402
0.298
0.300
0.300
0.300
0.200
0.400
0.200
0.200
0.200
0.300
0.600
0.300
0.200
0.200
0.200
0.300
0.400
0.500
0.500
0.400
0.300
0.600
0.200
0.400
0.300
0.200
0.700
0.500
0.400
0.500
0.400
0.206
0.294
0.200
0.200
0.206
0.294
0.400
0.400
0.200
0.300
0.300
0.200
0.200
0.200
0.500
0.200
0.200
0.500
0.200
0.200
0.300
0.200
0.400
0.400
0.500
0.500
0.400
0.300
0.300
0.300
0.300
0.400
0.200
0.800
0.300
0.200
0.200
0.300
0.500
0.400
0.400
0.300
0.400
0.200
0.200
0.300
0.200
0.400
0.300
0.200
0.400
0.300
0.200
0.400
0.300
0.200
0.400
0.300
0.700
0.200
0.200
0.200
0.400
0.400
0.200
0.400
0.200
0.300
0.200
0.300
0.500
0.500
0.200
0.500
0.300
0.400
0.200
0.400
0.500
0.200
0.300
0.200
0.200
0.600
0.300
0.300
0.400
0.200
0.400
0.400
1.000
0.600
0.300
0.400
0.700
0.210
0.490
0.300
0.600
0.400
0.500
0.200
0.300
0.400
0.400
0.200
0.300
0.300
0.400
0.200
0.300
0.300
0.200
0.400
0.400
0.200
0.302
0.398
0.400
0.200
0.500
0.300
0.400
0.200
0.600
0.300
0.500
0.400
0.300
0.200
0.400
0.300
0.200
0.400
0.500
0.400
0.600
0.300
0.300
0.600
0.400
0.200
0.300
0.300
0.300
0.300
0.900
0.400
0.200
0.300
0.300
0.200
0.400
0.500
0.400
0.400
0.500
0.400
0.500
0.200
0.200
0.500
0.400
0.400
0.400
0.200
0.400
0.200
0.200
0.500
0.200
0.200
0.500
0.200
0.200
0.500
0.300
0.200
0.400
0.400
0.200
0.300
0.500
0.200
0.200
0.600
0.300
0.200
0.500
0.200
0.200
0.300
0.300
0.500
0.500
0.300
0.300
0.400
0.300
0.200
0.500
0.700
0.300
0.300
0.300
0.400
0.500
0.500
0.400
0.500
0.400
0.300
0.200
0.400
0.800
0.500
0.200
0.300
0.300
0.700
0.500
0.200
0.300
0.200
0.300
0.200
0.300
0.300
0.300
0.400
0.500
0.500
0.300
0.300
0.400
0.300
0.700
0.200
0.300
0.500
0.700
0.300
0.300
0.700
1.000
0.400
0.300
0.300
0.300
0.302
0.198
0.200
0.202
0.498
0.400
0.900
0.200
0.300
0.300
0.300
0.208
0.492
0.500
0.200
0.200
0.500
0.200
0.200
0.900
0.400
0.200
0.200
0.200
0.300
0.400
0.300
0.200
0.300
0.400
0.400
0.200
0.300
0.300
0.200
0.400
0.300
0.200
0.400
0.300
0.600
0.900
0.300
0.400
0.200
0.300
0.400
0.200
0.400
0.500
0.300
0.300
0.300
0.400
0.200
0.300
0.500
0.400
0.300
0.300
0.200
0.500
0.300
0.500
0.500
0.400
0.500
0.400
0.200
0.300
0.600
0.300
0.400
0.400
0.200
0.300
0.200
0.400
0.400
0.500
0.500
0.400
0.300
0.300
0.300
0.200
0.200
0.300
0.200
0.400
0.400
0.500
0.500
0.400
0.200
0.300
0.200
0.300
0.600
0.200
0.500
0.300
0.200
0.400
0.400
0.500
0.500
0.400
0.300
0.300
0.300
0.400
0.300
0.200
0.500
0.300
0.206
0.394
0.400
0.700
0.200
0.600
0.500
0.300
0.400
0.300
0.200
0.400
0.400
0.500
0.498
0.402
0.598
0.302
0.400
0.300
0.200
0.500
0.300
0.400
0.300
0.300
0.400
0.300
0.500
0.200
0.400
0.300
0.300
0.300
0.300
0.300
0.300
0.600
0.300
0.200
0.200
0.200
0.300
0.202
0.298
0.400
0.500
0.400
0.206
0.294
0.400
0.206
0.294
0.400
0.400
0.500
0.300
0.300
0.300
0.400
0.200
0.300
0.400
0.200
0.300
0.400
0.300
0.302
0.398
0.400
0.400
0.200
0.300
0.300
0.300
0.300
0.300
0.400
0.200
0.300
0.498
0.502
0.200
0.300
0.700
0.200
0.200
0.200
0.698
0.202
0.500
0.298
0.202
0.400
0.398
0.502
0.498
0.402
0.598
0.302
0.300
0.398
0.202
0.300
0.498
0.404
0.598
0.200
0.700
0.200
0.700
0.200
0.700
0.298
0.202
0.400
0.398
0.502
0.498
0.402
0.598
0.302
0.300
0.398
0.202
0.500
0.298
0.602
0.400
0.500
0.200
0.200
0.200
0.400
0.300
0.198
0.302
0.400
0.298
0.202
0.400
0.398
0.202
0.300
0.498
0.402
0.300
0.298
0.302
0.400
0.298
0.202
0.300
0.498
0.402
0.600
0.300
0.600
0.300
0.600
0.200
0.300
0.400
0.298
0.202
0.400
0.200
0.200
0.300
0.400
0.300
0.300
0.300
0.200
0.400
0.400
0.200
0.300
0.400
0.200
0.300
0.300
0.200
0.400
0.300
0.600
0.300
0.200
0.400
0.300
0.200
0.400
0.200
0.200
0.500
0.300
0.600
0.300
0.200
0.400
0.300
0.302
0.298
0.300
0.200
0.400
0.300
0.200
0.400
0.300
0.200
0.400
0.300
0.200
0.400
0.300
0.200
0.400
0.300
0.300
0.300
0.300
0.600
0.398
0.502
0.200
0.298
0.402
0.598
0.302
0.400
0.298
0.202
0.400
0.398
0.502
0.500
0.500
0.400
0.200
0.300
0.400
0.198
0.302
0.400
0.298
0.302
0.300
0.398
0.202
0.300
0.498
0.402
0.300
0.298
0.302
0.698
0.202
0.500
0.298
0.502
0.500
0.300
0.402
0.298
0.300
0.200
0.300
0.198
0.202
0.200
0.598
0.302
0.698
0.202
0.500
0.298
0.402
0.300
0.298
0.302
0.300
0.398
0.202
0.300
0.200
0.298
0.402
0.600
0.500
0.400
0.200
0.200
0.200
0.300
0.198
0.202
0.500
0.298
0.302
0.300
0.398
0.502
0.498
0.402
0.598
0.302
0.400
0.298
0.202
0.300
0.200
0.298
0.402
0.400
0.400
0.500
0.400
0.300
0.200
0.400
0.300
0.200
0.400
0.200
0.300
0.400
0.300
0.200
0.700
0.300
0.500
0.400
0.200
0.200
0.500
0.400
0.200
0.300
0.200
0.400
0.300
0.300
0.600
0.400
0.200
0.300
0.300
0.600
0.200
0.700
0.300
0.600
0.400
0.200
0.300
0.400
0.500
0.300
0.200
0.400
0.300
0.600
0.400
0.200
0.300
0.400
0.200
0.300
0.900
0.600
0.300
0.400
0.500
0.398
0.502
0.498
0.402
0.300
0.298
0.302
0.300
0.398
0.202
0.200
0.200
0.398
0.602
0.400
0.900
0.200
0.400
0.300
0.198
0.702
0.298
0.602
0.398
0.502
0.498
0.402
0.598
0.302
0.300
0.398
0.202
0.300
0.200
0.298
0.402
0.600
0.300
0.600
0.200
0.200
0.200
0.300
0.198
0.402
0.300
0.298
0.202
0.400
0.200
0.198
0.502
0.204
0.294
0.402
0.206
0.392
0.302
0.206
0.492
0.202
0.206
0.294
0.298
0.502
0.200
0.300
0.600
0.300
0.600
0.300
0.198
0.402
0.300
0.298
0.202
0.400
0.200
0.198
0.502
0.200
0.300
0.200
0.400
0.200
0.200
0.200
0.300
0.200
0.400
0.400
0.500
0.300
0.200
0.400
0.500
0.400
0.300
0.600
0.300
0.300
0.300
0.402
0.498
0.300
0.600
0.300
0.600
0.300
0.400
0.200
0.300
0.200
0.400
0.500
0.400
0.900
0.400
0.200
0.300
0.400
0.500
0.300
0.200
0.400
0.300
0.600
0.400
0.500
0.498
0.402
0.598
0.302
0.400
0.298
0.202
0.200
0.200
0.398
0.402
0.200
0.400
0.400
0.200
0.300
0.200
0.300
0.400
0.198
0.202
0.500
0.298
0.208
0.394
0.400
0.500
0.400
0.500
0.300
0.298
0.302
0.300
0.398
0.202
0.300
0.498
0.402
0.300
0.300
0.500
0.400
0.200
0.200
0.200
0.300
0.198
0.702
0.298
0.202
0.400
0.398
0.502
0.498
0.402
0.598
0.302
0.698
0.202
0.400
0.398
0.602
0.400
0.300
0.300
0.300
0.300
0.200
0.598
0.302
0.400
0.298
0.202
0.400
0.208
0.292
0.400
0.498
0.402
0.300
0.200
0.400
0.300
0.200
0.400
0.300
0.200
0.400
0.300
0.200
0.400
0.500
0.200
0.400
0.200
0.300
0.202
0.198
0.200
0.200
0.200
0.300
0.600
0.500
0.400
0.300
0.600
0.400
0.500
0.300
0.200
0.400
0.400
0.500
0.400
0.500
0.900
0.300
0.200
0.400
0.400
0.200
0.300
0.200
0.700
0.300
0.200
0.300
0.600
0.200
0.600
0.300
0.500
0.200
0.200
0.500
0.400
1.100
0.400
0.500
0.200
0.300
0.400
0.198
0.302
0.400
0.298
0.302
0.300
0.398
0.202
0.300
0.498
0.402
0.598
0.302
0.300
0.398
0.202
0.300
0.200
0.298
0.402
0.200
0.400
0.400
0.500
0.200
0.400
0.300
0.198
0.402
0.300
0.298
0.502
0.498
0.202
0.200
0.598
0.302
0.698
0.202
0.500
0.298
0.208
0.294
0.500
0.400
0.600
0.400
0.200
0.300
0.200
0.700
0.198
0.402
0.300
0.298
0.602
0.398
0.202
0.300
0.498
0.402
0.300
0.298
0.302
0.400
0.298
0.202
0.798
0.402
0.200
0.400
0.500
0.400
0.200
0.400
0.300
0.198
0.402
0.300
0.298
0.602
0.398
0.202
0.300
0.300
0.198
0.402
0.400
0.200
0.200
0.206
0.294
0.400
0.206
0.294
0.400
0.400
0.200
0.300
0.300
0.600
0.500
0.400
0.206
0.294
0.400
0.206
0.694
0.200
0.200
0.500
0.400
0.200
0.300
0.500
0.400
0.400
0.200
0.300
0.400
0.500
0.400
0.500
0.400
0.500
0.900
0.300
0.600
0.200
0.700
0.300
0.300
0.300
0.500
0.400
0.598
0.302
0.200
0.498
0.202
0.302
0.496
0.302
0.700
0.200
0.400
0.300
0.200
0.400
0.300
0.200
0.400
0.300
0.298
0.302
0.300
0.398
0.502
0.498
0.402
0.300
0.298
0.302
0.300
0.398
0.202
0.300
0.498
0.602
0.400
0.300
0.200
0.400
0.200
0.500
0.200
0.198
0.202
0.500
0.298
0.602
0.400
0.200
0.300
0.498
0.402
0.300
0.298
0.302
0.402
0.296
0.202
0.200
0.204
0.394
0.402
0.600
0.300
0.400
0.200
0.200
0.200
0.698
0.402
0.300
0.298
0.202
0.400
0.398
0.502
0.200
0.298
0.402
0.300
0.298
0.302
0.300
0.398
0.202
0.798
0.402
0.300
0.300
0.400
0.200
0.400
0.200
0.600
0.200
0.500
0.300
0.200
0.500
0.600
0.300
0.200
0.402
0.298
0.300
0.200
0.400
0.500
0.400
0.500
0.400
0.200
0.300
0.400
0.300
0.200
0.400
0.900
0.200
0.400
0.300
0.400
0.200
0.300
0.900
0.900
0.500
0.400
0.300
0.400
0.400
0.200
0.500
0.300
0.400
0.200
0.200
0.200
0.200
0.300
0.200
0.700
0.198
0.702
0.298
0.302
0.300
0.398
0.502
0.200
0.298
0.202
0.200
0.598
0.302
0.698
0.202
0.300
0.200
0.298
0.602
0.400
0.200
0.400
0.400
0.200
0.300
0.498
0.202
0.200
0.598
0.302
0.698
0.502
0.498
0.402
0.200
0.398
0.302
0.400
0.300
0.200
0.300
0.500
0.500
0.500
0.200
0.300
0.200
0.200
0.200
0.200
0.500
0.200
0.500
0.200
0.300
0.600
0.400
0.200
0.300
0.500
0.400
0.300
0.300
0.300
0.700
0.200
0.300
0.400
0.600
0.300
0.400
0.200
0.300
0.400
0.500
0.400
0.200
0.300
0.500
0.400
0.200
0.400
0.200
0.300
0.500
0.300
0.400
0.300
0.300
0.400
0.300
0.400
0.302
0.298
0.800
0.500
0.200
0.200
0.600
0.300
0.600
0.300
0.900
0.600
0.200
0.200
0.600
0.200
0.500
0.400
0.400
0.200
0.200
0.200
0.300
0.200
0.200
0.200
0.600
0.302
0.598
0.300
0.900
0.500
0.200
0.200
0.400
0.200
0.200
0.600
0.300
0.400
0.400
0.200
0.300
0.300
0.200
0.400
0.400
0.200
0.800
0.500
0.400
0.600
0.400
0.200
0.300
0.300
0.300
0.300
0.300
0.400
0.500
0.500
0.208
0.292
0.500
0.300
0.400
0.300
0.200
0.400
0.400
0.200
0.500
0.300
0.500
0.400
0.500
0.200
0.300
0.200
0.400
0.200
0.300
0.400
0.200
0.302
0.598
0.202
0.298
0.200
0.200
0.202
0.398
0.200
0.200
0.206
0.394
0.200
0.202
0.598
0.200
0.300
0.200
0.300
0.400
0.300
0.200
0.600
0.400
0.200
0.400
0.200
0.300
0.300
0.200
0.200
0.300
0.200
0.300
0.500
0.400
0.600
0.402
0.298
0.300
0.200
0.500
0.300
0.200
0.300
0.200
0.300
0.500
0.400
0.400
0.200
0.200
0.300
0.300
0.400
0.300
0.400
0.302
0.198
0.602
0.300
0.498
0.400
0.500
0.400
0.500
0.400
0.200
0.300
0.600
0.300
0.400
0.200
0.300
0.600
0.300
1.000
0.300
0.200
0.200
0.200
0.300
0.500
0.600
0.300
0.500
0.200
0.200
0.600
0.300
0.500
0.200
0.200
0.400
0.500
0.400
0.300
0.200
0.400
0.300
0.200
0.500
0.400
0.300
0.200
0.400
0.400
0.206
0.394
0.400
0.400
0.600
0.300
0.700
0.200
0.400
0.400
0.200
0.300
0.200
0.300
0.600
0.300
0.500
0.500
0.200
0.400
0.200
0.300
0.702
0.298
0.200
0.300
0.500
0.200
0.200
0.600
0.300
0.700
0.200
0.500
0.300
0.200
0.800
0.400
0.302
0.198
0.600
0.400
0.300
0.500
0.300
0.400
0.300
0.300
0.300
0.300
0.400
0.200
0.200
0.600
0.400
0.300
0.200
0.400
0.300
0.200
0.400
0.500
0.400
0.300
0.500
0.500
0.200
0.300
0.200
0.600
0.300
0.200
0.200
0.200
0.400
0.200
0.400
0.400
0.200
0.200
0.600
0.300
0.400
0.300
0.200
0.400
0.200
0.200
0.202
0.398
0.200
0.200
0.302
0.400
0.398
0.200
0.200
0.200
0.400
0.200
0.300
0.600
0.400
0.300
0.200
0.302
0.398
0.400
0.900
0.600
0.300
0.500
0.200
0.200
0.500
0.500
0.400
0.200
0.402
0.798
0.500
0.400
0.400
0.500
0.600
0.200
0.200
0.300
0.200
0.402
0.298
0.600
0.500
0.300
0.300
0.500
0.200
0.400
0.400
0.600
0.300
0.400
0.200
0.400
0.200
0.600
0.400
0.200
0.300
0.400
0.500
0.500
0.400
0.600
0.300
0.400
0.300
0.200
0.500
0.300
0.208
0.392
0.400
0.400
0.300
0.200
0.400
0.300
0.300
0.200
0.200
0.400
0.300
0.200
0.400
0.400
0.500
0.500
0.400
0.600
0.300
0.400
0.300
0.200
0.500
0.300
0.200
0.400
0.400
0.400
0.500
0.500
0.200
0.400
0.500
0.200
0.300
0.300
0.300
0.400
0.200
0.400
0.400
0.500
0.500
0.400
0.600
0.300
0.400
0.300
0.200
0.208
0.292
0.300
0.202
0.798
0.400
0.200
0.300
0.400
0.200
0.300
0.400
0.200
0.200
0.200
0.200
0.200
0.402
0.198
0.200
0.402
0.300
0.398
0.200
0.500
0.200
0.200
0.300
0.300
0.200
0.600
0.300
0.400
0.200
0.300
0.500
0.200
0.200
0.500
0.200
0.200
0.400
0.200
0.300
0.400
0.500
0.400
0.200
0.300
0.400
0.300
0.200
0.400
0.200
0.300
0.500
0.200
0.200
0.300
0.400
0.200
0.300
0.600
0.300
0.400
0.200
0.300
0.400
0.200
0.900
0.400
0.200
0.300
0.500
0.400
0.600
0.300
0.400
0.300
0.200
0.800
0.200
0.500
0.300
0.700
0.300
0.300
0.300
0.400
0.500
0.200
0.300
0.600
0.400
0.200
0.300
0.500
0.400
0.600
0.300
0.400
0.300
0.200
0.400
0.400
0.200
0.300
0.500
0.400
0.600
0.300
0.700
0.200
0.200
0.300
0.300
0.200
0.400
0.400
0.500
0.500
0.400
0.600
0.300
0.300
0.400
0.200
0.400
0.400
0.200
0.400
0.400
0.400
0.200
0.400
0.300
0.700
0.300
0.200
0.200
0.300
0.200
0.300
0.200
0.300
0.200
0.300
0.500
0.400
0.500
0.400
0.500
0.400
0.500
0.400
0.500
0.400
0.500
0.200
0.300
0.500
0.200
0.500
0.200
0.300
0.600
0.300
0.400
0.200
0.200
0.200
0.200
0.200
0.200
0.200
0.400
0.200
0.400
0.400
0.200
0.200
0.900
0.300
0.200
0.200
0.300
0.300
0.600
0.600
0.300
0.600
0.300
0.300
0.400
0.200
0.200
0.700
0.400
0.200
0.300
0.300
0.200
0.400
0.300
0.200
0.400
0.300
0.200
0.400
0.300
0.400
0.200
0.500
0.300
0.400
0.200
0.400
0.500
0.400
0.200
0.300
0.600
0.200
0.200
0.300
0.300
0.200
0.400
0.400
0.300
0.200
0.500
0.400
0.300
0.300
0.300
0.300
0.400
0.200
0.200
0.200
0.400
0.400
0.600
0.900
0.200
0.200
0.300
0.400
0.300
0.400
0.300
0.200
0.200
0.200
0.400
0.300
0.200
0.500
0.400
0.300
0.300
0.300
0.300
0.300
0.300
0.600
0.900
0.400
0.200
0.300
0.400
0.800
0.198
0.702
0.298
0.202
0.200
0.200
0.398
0.202
0.300
0.498
0.402
0.598
0.302
0.400
0.298
0.202
0.300
0.200
0.300
0.400
0.600
0.300
0.400
0.200
0.200
0.400
0.300
0.200
0.200
0.500
0.300
0.300
0.300
0.200
0.200
0.300
0.400
0.300
0.200
0.500
0.200
0.200
0.400
0.200
0.300
0.400
0.200
0.300
0.500
0.200
0.200
0.400
0.200
0.300
0.500
0.200
0.300
0.300
0.200
0.200
0.200
0.300
0.200
0.400
0.300
0.200
0.400
0.400
0.500
0.200
0.300
0.400
0.400
0.200
0.300
0.300
0.200
0.400
0.300
0.200
0.200
0.200
0.300
0.300
1.200
0.500
0.400
0.300
0.600
0.398
0.502
0.498
0.402
0.598
0.302
0.300
0.398
0.202
0.300
0.498
0.402
0.200
0.400
0.400
0.500
0.200
0.400
0.402
0.498
0.300
0.300
0.200
0.400
0.398
0.202
0.300
0.498
0.402
0.598
0.302
0.400
0.298
0.202
0.300
0.498
0.402
0.200
0.400
0.200
0.700
0.200
0.300
0.400
0.198
0.302
0.400
0.298
0.202
0.400
0.398
0.502
0.498
0.402
0.598
0.302
0.300
0.398
0.202
0.500
0.298
0.402
0.200
0.400
0.200
0.300
0.500
0.400
0.500
0.400
0.400
0.500
0.400
0.500
0.400
0.498
0.402
0.200
0.398
0.302
0.300
0.398
0.202
0.300
0.200
0.298
0.402
0.200
0.200
0.200
0.600
0.200
0.300
0.700
0.300
0.300
0.300
0.500
0.400
0.200
0.200
0.500
0.300
0.300
0.300
0.500
0.400
0.400
0.200
0.300
0.300
0.200
0.400
0.300
0.300
0.300
0.200
0.400
0.300
0.200
0.400
0.300
0.200
0.400
0.300
0.200
0.400
0.300
0.300
0.200
0.400
0.300
0.600
0.300
0.200
0.400
0.300
0.200
0.400
0.300
0.400
0.200
0.300
0.200
0.298
0.402
0.300
0.300
0.300
0.200
0.400
0.200
0.200
0.500
0.198
0.302
0.400
0.298
0.602
0.398
0.202
0.300
0.498
0.402
0.300
0.400
0.200
0.300
0.398
0.202
0.300
0.498
0.402
0.200
0.400
0.500
0.400
0.200
0.400
0.300
0.198
0.204
0.498
0.300
0.400
0.200
0.300
0.600
0.300
0.600
0.300
0.400
0.200
0.698
0.202
0.400
0.398
0.702
0.300
0.500
0.400
0.200
0.300
0.400
0.198
0.402
0.300
0.298
0.302
0.300
0.398
0.202
0.300
0.498
0.402
0.598
0.302
0.400
0.298
0.202
0.400
0.398
0.402
0.200
0.400
0.500
0.400
0.200
0.200
0.500
0.198
0.202
0.500
0.298
0.208
0.394
0.200
0.200
0.400
0.300
0.300
0.300
0.500
0.400
0.300
0.200
0.400
0.300
0.600
0.300
0.600
0.300
0.600
0.600
0.300
0.400
0.500
0.500
0.400
0.300
0.600
0.400
0.500
0.600
0.300
0.600
0.300
0.500
0.400
0.400
0.300
0.200
0.400
0.302
0.198
0.300
0.300
0.900
0.600
0.300
0.698
0.202
0.300
0.498
0.402
0.300
0.298
0.302
0.300
0.398
0.202
0.500
0.298
0.502
0.500
0.400
0.500
0.200
0.200
0.500
0.198
0.702
0.298
0.602
0.398
0.202
0.300
0.498
0.402
0.598
0.302
0.300
0.398
0.202
0.300
0.500
0.800
0.500
0.400
0.300
0.600
0.398
0.502
0.302
0.398
0.300
0.498
0.404
0.596
0.202
0.400
0.398
0.208
0.794
0.600
0.398
0.602
0.400
0.300
0.600
0.200
0.300
0.400
0.198
0.302
0.400
0.298
0.202
0.400
0.398
0.202
0.300
0.200
0.298
0.402
0.300
0.298
0.302
0.300
0.398
0.202
0.400
0.200
0.198
0.702
0.300
0.300
0.300
0.200
0.500
0.500
0.400
0.502
0.298
0.200
0.300
0.500
0.400
0.400
0.300
0.200
0.400
0.200
0.300
0.400
0.200
0.300
0.400
0.400
0.200
0.600
0.300
0.300
0.300
0.300
0.400
0.500
0.300
0.600
0.400
0.200
0.300
0.200
0.400
0.300
0.300
0.200
0.400
0.300
0.400
0.200
0.400
0.500
0.700
0.200
0.300
0.200
0.298
0.702
0.300
0.400
0.500
0.200
0.200
0.200
0.300
0.198
0.302
0.400
0.300
0.200
0.400
0.398
0.502
0.498
0.402
0.598
0.302
0.200
0.200
0.298
0.202
0.200
0.598
0.502
0.500
0.300
0.300
0.300
0.200
0.300
0.400
0.198
0.202
0.200
0.300
0.298
0.202
0.400
0.398
0.502
0.498
0.402
0.300
0.298
0.302
0.200
0.498
0.202
0.200
0.200
0.398
0.304
0.298
0.400
0.200
0.400
0.300
0.202
0.298
0.400
0.202
0.298
0.400
0.206
0.394
0.300
0.500
0.400
0.206
0.292
0.402
0.200
0.398
0.302
0.698
0.202
0.400
0.300
0.302
0.398
0.400
0.208
0.392
0.300
0.200
0.500
0.200
0.198
0.202
0.200
0.300
0.298
0.602
0.200
0.200
0.200
0.200
0.300
0.300
0.300
0.500
0.400
0.200
0.400
0.300
0.200
0.400
0.300
0.600
0.300
0.500
0.400
0.200
0.400
0.300
0.300
0.200
0.400
0.900
0.200
0.200
0.500
0.402
0.498
0.300
0.600
0.300
0.600
0.300
0.600
0.300
0.600
0.200
0.300
0.400
0.300
0.300
0.300
0.300
0.200
0.400
0.300
0.200
0.400
0.398
0.202
0.300
0.498
0.402
0.300
0.298
0.302
0.698
0.202
0.400
0.398
0.502
0.200
0.300
0.200
0.400
0.300
0.200
0.200
0.500
0.198
0.702
0.298
0.202
0.400
0.398
0.502
0.400
0.500
0.400
0.500
0.200
0.200
0.500
0.300
0.498
0.602
0.400
0.400
0.200
0.300
0.200
0.200
0.500
0.198
0.202
0.200
0.300
0.298
0.602
0.398
0.502
0.498
0.402
0.300
0.298
0.302
0.300
0.398
0.202
0.798
0.402
0.200
0.400
0.400
0.200
0.300
0.200
0.300
0.598
0.402
0.300
0.298
0.202
0.400
0.398
0.208
0.294
0.200
0.300
0.400
0.300
0.200
0.400
0.698
0.202
0.200
0.200
0.200
0.198
0.402
0.200
0.200
0.200
0.600
0.200
0.300
0.300
0.400
0.500
0.400
0.400
0.200
0.300
0.300
0.300
0.300
0.500
0.400
0.400
0.500
0.300
0.200
0.400
0.300
0.200
0.400
0.300
0.600
0.900
0.400
0.500
0.400
0.500
0.300
0.300
0.300
0.500
0.400
0.300
0.200
0.400
0.300
0.300
0.300
0.300
0.300
0.300
0.400
0.200
0.600
0.300
0.600
0.300
0.300
0.300
0.200
0.400
0.200
0.300
0.400
0.198
0.302
0.400
0.298
0.202
0.400
0.398
0.202
0.300
0.200
0.298
0.402
0.300
0.298
0.302
0.300
0.398
0.202
0.300
0.498
0.402
0.600
0.300
0.600
0.200
0.898
0.402
0.300
0.298
0.602
0.398
0.404
0.596
0.202
0.500
0.298
0.208
0.394
0.400
0.600
0.300
0.400
0.400
0.300
0.600
0.300
0.200
0.300
0.400
0.198
0.202
0.200
0.300
0.298
0.202
0.400
0.398
0.502
0.498
0.402
0.300
0.298
0.302
0.698
0.202
0.500
0.298
0.502
0.200
0.300
0.500
0.400
0.200
0.200
0.200
0.300
0.198
0.202
0.500
0.298
0.202
0.300
0.300
0.200
0.200
0.200
0.400
0.200
0.300
0.400
0.500
0.400
0.200
0.300
0.500
0.200
0.200
0.400
0.300
0.300
0.400
0.500
0.500
0.400
0.400
0.500
0.600
0.300
0.300
0.300
0.300
0.200
0.300
0.400
0.400
0.200
0.300
0.500
0.400
0.500
0.400
0.300
0.200
0.400
0.500
0.400
0.200
0.400
0.300
0.400
0.200
0.300
0.200
0.200
0.500
0.298
0.602
0.398
0.502
0.498
0.402
0.300
0.298
0.302
0.300
0.398
0.202
0.400
0.398
0.204
0.798
0.900
0.400
0.200
0.300
0.400
0.200
0.300
0.298
0.202
0.400
0.398
0.502
0.498
0.402
0.300
0.298
0.302
0.300
0.398
0.202
0.200
0.200
0.398
0.402
0.200
0.400
0.300
0.300
0.300
0.200
0.300
0.400
0.198
0.302
0.400
0.298
0.202
0.400
0.398
0.502
0.498
0.402
0.200
0.398
0.302
0.200
0.498
0.202
0.500
0.298
0.202
0.400
0.400
0.206
0.294
0.500
0.400
0.400
0.198
0.202
0.500
0.298
0.602
0.398
0.502
0.200
0.298
0.402
0.200
0.398
0.302
0.200
0.200
0.298
0.202
0.400
0.200
0.200
0.300
0.400
0.400
0.400
0.300
0.300
0.300
0.300
0.200
0.400
0.300
0.300
0.200
0.400
0.300
0.600
0.400
0.200
0.300
0.402
0.498
0.300
0.600
0.300
0.600
0.300
0.600
0.300
0.200
0.400
0.900
0.300
0.300
0.300
0.200
0.400
0.300
0.300
0.300
0.300
0.300
0.200
0.400
0.500
0.400
0.300
0.400
0.200
0.400
0.398
0.302
0.300
0.400
0.400
0.500
0.200
0.200
0.500
0.198
0.402
0.300
0.298
0.402
0.200
0.398
0.502
0.400
0.500
0.400
0.500
0.400
0.298
0.202
0.300
0.200
0.298
0.302
0.300
0.400
0.502
0.398
0.200
0.200
0.698
0.202
0.500
0.298
0.208
0.394
0.398
0.502
0.498
0.402
0.300
0.298
0.302
0.300
0.398
0.202
0.300
0.498
0.402
0.200
0.400
0.300
0.600
0.200
0.200
0.500
0.198
0.202
0.200
0.300
0.298
0.202
0.400
0.398
0.502
0.498
0.402
0.598
0.302
0.400
0.298
0.202
0.600
0.198
0.302
0.402
0.298
0.500
0.400
0.300
0.200
0.400
0.198
0.302
0.400
0.298
0.202
0.400
0.200
0.200
0.300
0.400
0.300
0.300
0.300
0.200
0.400
0.300
0.200
0.400
0.300
0.600
0.300
0.200
0.400
0.300
0.600
0.300
0.200
0.400
0.400
0.200
0.300
0.300
0.300
0.300
0.300
0.600
0.300
0.200
0.400
0.300
0.200
0.400
0.200
0.300
0.300
0.400
0.400
0.500
0.200
0.200
0.500
0.400
0.500
0.400
0.400
0.200
0.500
0.300
0.600
0.398
0.502
0.498
0.402
0.300
0.298
0.302
0.200
0.200
0.298
0.202
0.798
0.402
0.200
0.400
0.600
0.300
0.200
0.400
0.300
0.198
0.302
0.400
0.298
0.602
0.398
0.502
0.200
0.298
0.402
0.300
0.298
0.202
0.400
0.398
1.000
0.402
0.300
0.200
0.600
0.300
0.600
0.300
0.400
0.200
0.400
0.298
0.202
0.200
0.214
0.384
0.402
0.598
0.302
0.400
0.298
0.202
0.400
0.398
0.202
0.200
0.200
0.398
0.402
0.600
0.500
0.400
0.200
0.700
0.198
0.202
0.500
0.298
0.602
0.398
0.502
0.498
0.402
0.598
0.302
0.698
0.202
0.300
0.200
0.298
0.502
0.200
0.300
0.300
0.300
0.200
0.600
0.400
0.300
0.200
0.400
0.400
0.200
0.300
0.400
0.200
0.300
0.400
0.500
0.400
0.200
0.300
0.300
0.200
0.400
0.300
0.200
0.400
0.300
0.200
0.400
0.300
0.600
0.300
0.600
0.300
0.300
0.300
0.500
0.400
0.200
0.700
0.300
0.200
0.400
0.400
0.500
0.300
0.600
0.300
0.400
0.200
0.300
0.498
0.702
0.300
0.202
0.298
0.500
0.500
0.400
0.400
0.400
0.206
0.294
0.400
0.500
0.400
0.498
0.402
0.300
0.298
0.302
0.200
0.200
0.298
0.202
0.300
0.200
0.298
0.302
0.700
0.300
0.300
0.300
0.200
0.700
0.198
0.402
0.300
0.298
0.302
0.300
0.398
0.502
0.498
0.402
0.598
0.302
0.300
0.398
0.202
0.798
0.302
0.400
0.300
0.200
0.700
0.200
0.700
0.200
0.700
0.298
0.202
0.400
0.398
0.202
0.300
0.498
0.402
0.300
0.298
0.302
0.200
0.498
0.202
0.300
0.200
0.298
0.502
0.500
0.400
0.200
0.300
0.400
0.200
0.300
0.198
0.202
0.500
0.298
0.202
0.400
0.200
0.200
0.300
0.400
0.300
0.300
0.400
0.500
0.400
0.200
0.300
0.200
0.400
0.300
0.500
0.400
0.300
0.300
0.300
0.300
0.200
0.400
0.500
0.400
0.502
0.398
0.400
0.500
0.400
0.500
0.400
0.500
0.200
0.300
0.400
0.200
0.400
0.300
0.500
0.400
0.300
0.200
0.400
0.300
0.300
0.300
0.300
0.300
0.300
0.300
0.600
0.398
0.502
0.498
0.402
0.598
0.302
0.698
0.202
0.400
0.398
0.402
0.300
0.300
0.300
0.300
0.300
0.200
0.400
0.300
0.198
0.302
0.400
0.298
0.202
0.400
0.398
0.208
0.294
0.498
0.402
0.300
0.298
0.302
0.698
0.202
0.300
0.498
0.402
0.300
0.300
0.500
0.400
0.200
0.700
0.198
0.702
0.298
0.302
0.300
0.398
0.202
0.300
0.498
0.402
0.598
0.302
0.300
0.398
0.202
0.300
0.498
1.002
0.702
0.298
0.500
0.498
0.202
0.200
0.598
0.302
0.698
0.202
0.500
0.298
0.402
0.300
0.298
0.302
0.300
0.398
0.202
0.300
0.200
0.298
0.502
0.200
0.300
0.500
0.200
0.700
0.400
0.200
0.200
0.200
0.300
0.900
0.200
0.700
0.300
0.300
0.300
0.200
0.400
0.300
0.300
0.200
0.400
0.400
0.200
0.300
0.300
0.600
0.300
0.600
0.400
0.200
0.300
0.400
0.500
0.300
0.600
0.200
0.300
0.302
0.298
0.200
0.300
0.500
0.200
0.200
0.600
0.300
0.500
0.400
0.400
0.300
0.298
0.302
0.200
0.500
0.900
0.200
0.400
0.300
0.198
0.302
0.400
0.298
0.202
0.400
0.398
0.202
0.300
0.498
0.402
0.598
0.302
0.698
0.202
0.200
0.598
0.602
0.400
0.200
0.400
0.300
0.200
0.300
0.400
0.198
0.302
0.402
0.296
0.202
0.300
0.498
0.402
0.598
0.302
0.400
0.298
0.202
0.400
0.398
0.208
0.294
0.200
0.298
0.402
0.200
0.400
0.400
0.500
0.200
0.700
0.198
0.202
0.500
0.298
0.202
0.400
0.398
0.202
0.300
0.498
0.402
0.300
0.298
0.302
0.300
0.398
0.202
0.300
0.498
0.602
0.400
0.500
0.400
0.200
0.200
0.500
0.198
0.302
0.400
0.298
0.202
0.400
0.400
0.300
0.202
0.498
0.300
0.206
0.294
0.400
0.206
0.294
0.400
0.300
0.300
0.300
0.500
0.400
0.500
0.400
0.500
0.400
0.400
0.200
0.300
0.300
0.200
0.400
0.300
0.600
0.300
0.600
0.300
0.200
0.400
0.200
0.200
0.200
0.300
0.500
0.400
0.500
0.400
0.400
0.500
0.300
0.200
0.400
0.400
0.500
0.300
0.200
0.400
0.398
0.502
0.200
0.298
0.402
0.598
0.302
0.300
0.398
0.202
0.200
0.598
0.302
0.400
0.300
0.200
0.400
0.300
0.200
0.400
0.300
0.198
0.402
0.300
0.298
0.302
0.300
0.398
0.502
0.498
0.402
0.598
0.302
0.400
0.298
0.202
0.400
0.398
0.402
0.300
0.300
0.200
0.400
0.300
0.200
0.300
0.400
0.198
0.302
0.400
0.298
0.202
0.400
0.398
0.502
0.498
0.402
0.402
0.198
0.300
0.300
0.398
0.202
0.300
0.498
0.402
0.600
0.500
0.400
0.200
0.300
0.400
0.198
0.202
0.500
0.298
0.202
0.400
0.398
0.502
0.498
0.402
0.300
0.298
0.302
0.300
0.398
0.202
0.300
0.200
0.298
0.402
0.300
0.300
0.400
0.300
0.400
0.400
0.300
0.900
0.300
0.200
0.400
0.500
0.400
0.502
0.398
0.400
0.500
0.400
0.500
0.400
0.500
0.400
0.500
0.300
0.200
0.400
0.300
0.200
0.200
0.200
0.500
0.400
0.900
0.200
0.700
0.300
0.300
0.300
0.300
0.200
0.400
0.300
0.200
0.400
0.300
0.400
0.200
0.500
0.298
1.002
0.300
0.300
0.300
0.200
0.300
0.400
0.198
0.402
0.300
0.298
0.202
0.400
0.398
0.208
0.294
0.498
0.402
0.300
0.200
0.400
0.300
0.300
0.600
0.302
0.198
0.600
0.400
0.500
0.400
0.200
0.300
0.400
0.198
0.302
0.400
0.298
0.602
0.398
0.502
0.498
0.402
0.598
0.302
0.400
0.298
0.202
0.400
0.398
0.502
0.200
0.300
0.400
0.500
0.200
0.200
0.500
0.198
0.702
0.298
0.202
0.400
0.398
0.502
0.498
0.402
0.598
0.302
0.400
0.200
0.300
0.600
0.700
0.200
0.300
0.300
0.300
0.400
0.200
0.200
0.400
0.198
0.402
0.300
0.298
0.602
0.200
0.200
0.300
0.400
0.300
0.300
0.300
0.200
0.400
0.300
0.200
0.400
0.300
0.200
0.400
0.300
0.600
0.400
0.500
0.300
0.600
0.900
0.200
0.200
0.500
0.300
0.300
0.300
0.400
0.400
0.500
0.400
0.500
0.200
0.200
0.400
0.300
0.200
0.600
0.300
0.600
0.300
0.500
0.500
0.200
0.200
0.500
0.300
0.600
0.398
0.202
0.300
0.498
0.402
0.300
0.298
0.302
0.698
0.202
0.300
0.498
1.002
0.300
0.300
0.300
0.200
0.300
0.400
0.198
0.302
0.400
0.298
0.202
0.400
0.398
0.502
0.498
0.504
0.496
0.302
0.698
0.202
0.400
0.398
0.208
0.294
0.500
0.400
0.200
0.300
0.200
0.200
0.200
0.300
0.198
0.202
0.500
0.298
0.202
0.400
0.398
0.502
0.498
0.402
0.300
0.298
0.302
0.300
0.398
0.202
0.400
0.398
0.502
0.500
0.500
0.400
0.200
0.200
0.500
0.198
0.202
0.500
0.298
0.602
0.398
0.202
0.300
0.498
0.402
0.300
0.298
0.302
0.400
0.298
0.202
0.400
0.200
0.198
0.502
0.200
0.300
0.202
0.298
0.200
0.300
0.400
0.400
0.206
0.294
0.400
0.206
0.294
0.400
0.206
0.294
0.400
0.300
0.300
0.300
0.300
0.300
0.300
0.300
0.200
0.400
0.300
0.300
0.300
0.400
0.500
0.300
0.600
0.300
0.300
0.300
0.200
0.400
0.300
0.200
0.300
0.400
0.500
0.400
0.300
0.600
0.300
0.200
0.400
0.400
0.200
0.300
0.400
0.300
0.200
0.302
0.496
0.302
0.400
0.300
0.200
0.400
0.300
0.200
0.400
0.300
0.198
0.202
0.500
0.298
0.302
0.300
0.398
0.502
0.498
0.402
0.598
0.302
0.400
0.298
0.202
0.300
0.498
0.602
0.400
0.400
0.200
0.300
0.200
0.200
0.200
0.300
0.198
0.202
0.500
0.298
0.602
0.398
0.502
0.498
0.402
0.598
0.302
0.300
0.398
0.202
0.300
0.498
0.402
0.600
0.300
0.600
0.200
0.200
0.200
0.300
0.198
0.202
0.500
0.298
0.602
0.398
0.502
0.498
0.402
0.300
0.298
0.302
0.698
0.202
0.400
0.398
0.402
0.600
0.208
0.392
0.300
0.200
0.200
0.500
0.198
0.202
0.500
0.298
0.602
0.200
0.200
0.300
0.400
0.300
0.300
0.200
0.300
0.400
0.200
0.400
0.300
0.400
0.200
0.300
0.200
0.200
0.500
0.300
0.302
0.298
0.300
0.200
0.400
0.300
0.200
0.400
0.200
0.300
0.400
0.300
0.200
0.400
0.300
0.200
0.400
0.500
0.400
0.600
0.300
0.300
0.200
0.400
0.400
0.500
0.400
0.500
0.300
0.300
0.300
0.200
0.300
0.400
0.300
0.200
0.400
0.398
0.502
0.498
0.402
0.598
0.302
0.400
0.298
0.202
0.798
0.402
0.400
0.200
0.600
0.398
0.202
0.300
0.300
0.198
0.202
0.200
0.598
0.302
0.698
0.502
0.498
0.402
0.300
0.298
0.302
0.200
0.498
0.202
0.200
0.300
0.298
0.502
0.200
0.300
0.300
0.200
0.400
0.200
0.200
0.500
0.198
0.702
0.298
0.602
0.398
0.202
0.300
0.498
0.402
0.598
0.302
0.300
0.398
0.202
0.300
0.400
0.600
0.300
0.500
0.200
0.200
0.400
0.500
0.398
0.202
0.500
0.298
0.602
0.398
0.202
0.300
0.498
0.402
0.300
0.298
0.302
0.698
0.202
0.500
0.298
0.502
0.200
0.300
0.700
0.500
0.200
0.400
0.500
0.400
0.600
0.300
0.300
0.300
0.300
0.300
0.300
0.300
0.400
0.400
0.400
0.200
0.400
0.500
0.400
0.500
0.400
0.400
0.200
0.300
0.300
0.300
0.300
0.200
0.300
0.300
0.400
0.200
0.300
0.400
0.200
0.300
0.400
0.200
0.300
0.400
0.200
0.300
0.400
0.200
0.300
0.400
0.400
0.200
0.300
0.498
0.402
0.600
0.500
0.400
0.200
0.200
0.500
0.198
0.302
0.400
0.298
0.602
0.398
0.202
0.300
0.498
0.402
0.200
0.398
0.302
0.698
0.202
0.200
0.300
0.298
0.602
0.400
0.400
0.200
0.300
0.200
0.200
0.200
0.402
0.298
0.200
0.300
0.300
0.200
0.400
0.398
0.502
0.498
0.402
0.598
0.302
0.400
0.298
0.202
0.400
0.398
0.602
0.400
0.400
0.500
0.300
0.200
0.400
0.198
0.202
0.500
0.298
0.302
0.300
0.398
0.202
0.300
0.498
0.402
0.300
0.298
0.302
0.400
0.298
0.202
0.798
0.502
0.200
0.300
0.200
0.400
[truncated: 458,149 more chars]
