# Supplementary material for: Stress among on-duty firefighters: an ambulatory assessment study
Source: PeerJ. 2018 Dec 11;6:e5967. doi: 10.7717/peerj.5967 (PMC6294048; doi:10.7717/peerj.5967)
Supplement: Supplemental Information 1 [file peerj-06-5967-s001.zip › RAW_DATA/FF16_1.rr]

7.888
0.734
0.690
0.746
0.718
0.702
0.688
0.692
0.686
0.660
0.632
0.596
0.616
0.606
0.604
0.610
0.640
0.670
0.706
0.692
0.722
0.732
0.702
0.718
0.724
0.688
0.664
0.650
0.654
0.642
0.628
0.592
0.616
0.606
0.624
0.656
0.766
0.868
0.826
0.828
0.842
0.814
0.788
0.794
0.766
0.720
0.726
0.728
0.718
0.708
0.750
0.808
0.824
0.792
0.832
0.808
0.766
0.784
0.788
0.748
0.730
0.774
0.772
0.760
0.816
0.826
0.808
0.804
0.810
0.782
0.758
0.754
0.750
0.732
0.740
0.762
0.752
0.724
0.736
0.744
0.722
0.694
0.690
0.706
0.722
0.698
0.684
0.662
0.662
0.634
0.620
0.446
0.776
0.602
0.618
0.622
0.610
0.668
1.000
1.002
0.470
1.210
0.814
0.766
0.776
0.740
0.710
0.720
0.680
0.656
0.678
0.650
0.658
0.658
0.672
0.672
0.660
0.652
0.654
0.648
0.650
0.670
0.686
0.698
0.708
0.736
0.680
0.740
0.734
0.732
0.770
0.822
0.796
0.838
0.848
0.822
0.828
0.800
0.762
0.782
0.756
0.734
0.730
0.734
0.736
0.726
0.732
0.714
0.672
0.672
0.464
1.190
0.670
0.660
0.690
0.230
0.516
0.698
0.680
0.708
0.696
0.726
0.758
0.782
0.704
0.674
0.694
0.688
0.702
0.700
0.698
0.688
0.682
0.478
0.838
0.648
0.650
0.656
0.660
0.680
0.676
0.714
0.786
0.850
0.844
0.846
0.794
0.758
0.730
0.696
0.668
0.660
0.650
0.662
0.682
0.714
0.722
0.706
0.710
0.716
0.714
0.702
0.692
0.634
0.612
0.590
0.606
0.588
0.592
0.656
0.708
0.856
0.904
0.866
0.938
0.916
0.804
0.796
0.872
0.864
0.826
0.748
0.734
0.716
0.682
0.656
0.636
0.650
0.708
0.788
0.818
0.824
0.772
0.744
0.734
0.720
0.710
0.688
0.654
0.624
0.614
0.616
0.648
0.690
0.694
0.716
0.744
0.732
0.734
0.706
0.708
0.692
0.662
0.648
0.644
0.632
0.628
0.606
0.632
0.602
0.610
0.586
0.598
0.598
0.594
0.600
0.604
0.608
0.630
0.614
0.626
0.630
0.630
0.628
0.624
0.608
0.590
0.600
0.596
0.584
0.608
0.644
0.730
0.790
0.862
0.828
0.962
0.848
0.800
0.788
0.732
0.740
0.718
0.694
0.698
0.712
0.734
0.730
0.698
0.648
0.658
0.624
0.640
0.656
0.668
0.690
0.754
0.794
0.800
0.738
0.736
0.708
0.754
0.748
0.744
0.750
0.712
0.700
0.672
0.668
0.682
0.734
0.712
0.680
0.666
0.672
0.690
0.698
0.702
0.694
0.664
0.656
0.632
0.628
0.628
0.634
0.656
0.650
0.644
0.640
0.658
0.648
0.678
0.696
0.682
0.652
0.690
0.674
0.674
0.698
0.728
0.692
0.688
0.678
0.656
0.678
0.674
0.660
0.670
0.668
0.712
0.784
0.772
0.736
0.706
0.682
0.676
0.668
0.658
0.656
0.704
0.768
0.742
0.790
0.772
0.738
0.724
0.720
0.678
0.668
0.660
0.646
0.634
0.646
0.650
0.632
0.640
0.638
0.636
0.626
0.464
0.890
0.650
0.654
0.632
0.664
0.678
0.702
0.718
0.694
0.786
0.822
0.828
0.820
0.792
0.758
0.690
0.718
0.692
0.676
0.702
0.734
0.734
0.728
0.730
0.686
0.738
0.724
0.724
0.678
0.664
0.708
0.690
0.664
0.680
0.706
0.710
0.618
0.816
0.692
0.690
0.686
0.646
0.642
0.630
0.626
0.630
0.628
0.670
0.704
0.714
0.714
0.700
0.672
0.682
0.662
0.652
0.534
0.766
0.610
0.600
0.596
0.578
0.572
0.598
0.684
0.862
0.794
0.836
0.920
0.820
0.874
0.890
0.772
0.764
0.740
0.724
0.658
0.696
0.750
0.768
0.746
0.750
0.696
0.654
0.656
0.692
0.728
0.788
0.722
0.730
0.714
0.706
0.670
0.654
0.650
0.662
0.684
0.686
0.698
0.682
0.692
0.690
0.660
0.640
0.642
0.650
0.640
0.672
0.728
0.762
0.734
0.742
0.698
0.678
0.686
0.664
0.636
0.610
0.612
0.438
0.764
0.592
0.598
0.640
0.688
0.714
0.846
0.918
0.814
0.842
0.814
0.752
0.758
0.698
0.856
0.720
0.740
0.730
0.744
0.736
0.676
0.714
0.672
0.662
0.658
0.754
0.780
0.762
0.762
0.758
0.714
0.704
0.674
0.642
0.618
0.598
0.614
0.604
0.614
0.620
0.866
0.854
0.756
0.680
0.678
0.692
0.694
0.628
0.750
0.654
0.638
0.636
0.626
0.618
0.606
0.596
0.590
0.588
0.584
0.576
0.570
0.566
0.566
0.566
0.568
0.568
0.570
0.570
0.570
0.578
0.548
0.556
0.548
0.562
0.562
0.566
0.566
0.544
0.556
0.564
0.556
0.608
0.706
0.744
0.702
0.682
0.710
0.670
0.678
0.686
0.638
0.638
0.628
0.612
0.430
0.768
0.592
0.578
0.578
0.580
0.578
0.600
0.620
0.626
0.662
0.690
0.688
0.710
0.740
0.714
0.718
0.710
0.750
0.714
0.680
0.666
0.630
0.620
0.610
0.618
0.650
0.706
0.672
0.734
0.812
0.782
0.782
0.758
0.714
0.680
0.662
0.642
0.626
0.676
0.696
0.674
0.654
0.682
0.696
0.696
0.736
0.746
0.736
0.748
0.712
0.696
0.654
0.642
0.624
0.612
0.600
0.590
0.568
0.578
0.618
0.626
0.662
0.730
0.748
0.704
0.706
0.736
0.748
0.730
0.660
0.716
0.690
0.682
0.716
0.752
0.724
0.680
0.710
0.680
0.698
0.690
0.746
0.770
0.702
0.708
0.696
0.664
0.660
0.668
0.680
0.692
0.732
0.704
0.670
0.648
0.644
0.636
0.252
0.396
0.634
0.624
0.634
0.482
0.778
0.598
0.584
0.588
0.584
0.576
0.646
0.996
1.004
1.010
0.924
0.938
0.894
0.866
0.798
0.760
0.730
0.696
0.698
0.698
0.692
0.686
0.702
0.700
0.674
0.704
0.688
0.670
0.678
0.674
0.674
0.658
0.646
0.628
0.626
0.604
0.600
0.606
0.632
0.698
0.702
0.708
0.750
0.780
0.760
0.776
0.746
0.742
0.722
0.686
0.692
0.678
0.676
0.682
0.684
0.692
0.720
0.714
0.688
0.678
0.676
0.672
0.678
0.704
0.700
0.684
0.708
0.738
0.750
0.728
0.700
0.664
0.644
0.636
0.628
0.628
0.634
0.660
0.716
0.788
1.568
0.778
0.788
0.754
0.722
0.668
0.662
0.660
0.698
0.728
0.738
0.790
0.758
0.774
0.762
0.730
0.738
0.720
0.704
0.712
0.706
0.700
0.670
0.674
0.684
0.652
0.660
0.688
0.698
0.716
0.752
0.786
0.746
0.700
0.734
0.736
0.700
0.702
0.736
0.704
0.718
0.724
0.680
0.678
0.682
0.686
0.704
0.684
0.660
0.664
0.682
0.718
0.710
0.698
0.726
0.698
0.698
0.702
0.718
0.690
0.708
0.722
0.718
0.704
0.686
0.676
0.690
0.704
0.722
0.714
0.704
0.640
0.652
0.492
0.778
0.606
0.580
0.598
0.610
0.652
0.708
0.778
0.784
0.874
0.826
0.822
0.834
0.772
0.734
0.698
0.668
0.662
0.640
0.646
0.652
0.650
0.666
0.714
0.676
0.702
0.688
0.674
0.660
0.656
0.686
0.684
0.690
0.688
0.640
0.624
0.644
0.622
0.630
0.656
0.694
0.748
0.770
0.756
0.746
0.732
0.698
0.682
0.668
0.616
0.622
0.636
0.666
0.674
0.652
0.654
0.666
0.674
0.672
0.644
0.656
0.510
0.826
0.626
0.628
0.622
0.618
0.626
0.648
0.664
0.708
0.714
0.660
0.678
0.686
0.688
0.660
0.638
0.636
0.640
0.660
0.684
0.710
0.730
0.692
0.678
0.650
0.656
0.660
0.686
0.682
0.684
0.740
0.762
0.688
0.666
0.632
0.632
0.628
0.622
0.632
0.662
0.702
0.674
0.724
0.618
0.646
0.630
0.610
0.592
0.580
0.596
0.618
0.708
0.816
0.830
0.832
0.820
0.746
0.772
0.756
0.730
0.674
0.704
0.700
0.696
0.682
0.674
0.668
0.666
0.660
0.670
0.674
0.668
0.662
0.652
0.650
0.656
0.656
0.632
0.656
0.636
0.636
0.654
0.680
0.836
0.664
0.632
0.604
0.590
0.590
0.474
0.692
0.582
0.574
0.586
0.596
0.594
0.608
0.672
0.770
0.766
0.734
0.756
0.720
0.662
0.640
0.646
0.648
0.640
0.636
0.628
0.620
0.608
0.592
0.592
0.592
0.598
0.604
0.628
0.678
0.700
0.710
0.782
0.736
0.740
0.772
0.732
0.726
0.702
0.684
0.652
0.640
0.654
0.644
0.632
0.644
0.684
0.682
0.712
0.704
0.700
0.722
0.694
0.680
0.712
0.690
0.670
0.680
0.642
0.638
0.658
0.642
0.624
0.614
0.628
0.618
0.618
0.632
0.634
0.642
0.676
0.692
0.708
0.698
0.684
0.660
0.660
0.656
0.626
0.632
0.622
0.624
0.638
0.640
0.628
0.604
0.600
0.612
0.620
0.642
0.628
0.630
0.444
0.808
0.606
0.608
0.604
0.600
0.590
0.608
0.622
0.610
0.624
0.620
0.616
0.618
0.622
0.622
0.620
0.596
0.598
0.586
0.580
0.588
0.590
0.602
0.610
0.642
0.668
0.690
0.712
0.698
0.696
0.722
0.696
0.640
0.630
0.630
0.632
0.640
0.660
0.610
0.626
0.634
0.630
0.620
0.644
0.634
0.634
0.632
0.658
0.666
0.692
0.696
0.676
0.632
0.614
0.620
0.600
0.630
0.652
0.716
0.720
0.684
0.682
0.674
0.700
0.646
0.670
0.684
0.706
0.708
0.728
0.710
0.710
0.710
0.692
0.702
0.716
0.708
0.650
0.666
0.672
0.676
0.666
0.676
0.712
0.672
0.692
0.638
0.660
0.652
0.666
0.654
0.656
0.666
0.676
0.668
0.642
0.626
0.626
0.610
0.592
0.594
0.608
0.610
0.644
0.678
0.706
0.726
0.744
0.774
0.740
0.702
0.706
0.686
0.686
0.654
0.650
0.666
0.652
0.622
0.632
0.630
0.636
0.630
0.630
0.626
0.620
0.620
0.622
0.622
0.636
0.642
0.438
0.846
0.634
0.626
0.622
0.602
0.602
0.610
0.644
0.700
0.696
0.702
0.724
0.702
0.704
0.676
0.650
0.650
0.630
0.624
0.624
0.624
0.618
0.650
0.666
0.690
0.740
0.732
0.734
0.776
0.796
0.754
0.692
0.708
0.704
0.704
0.680
0.662
0.662
0.632
0.634
0.630
0.636
0.646
0.700
0.708
0.722
0.700
0.702
0.716
0.728
0.730
0.666
0.652
0.640
0.622
0.608
0.602
0.636
0.694
0.710
0.694
0.736
0.754
0.706
0.758
0.706
0.706
0.692
0.684
0.666
0.666
0.664
0.628
0.634
0.630
0.626
0.614
0.628
0.622
0.606
0.620
0.632
0.624
0.648
0.632
0.642
0.646
0.668
0.642
0.634
0.630
0.634
0.632
0.608
0.598
0.598
0.586
0.586
0.592
0.594
0.610
0.658
0.666
0.638
0.644
0.644
0.642
0.648
0.646
0.460
0.850
0.632
0.618
0.598
0.596
0.594
0.580
0.586
0.592
0.608
0.608
0.624
0.626
0.600
0.618
0.628
0.616
0.622
0.630
0.626
0.616
0.626
0.634
0.638
0.622
0.612
0.614
0.608
0.434
0.766
0.584
0.580
0.574
0.564
0.578
0.588
0.638
0.672
0.740
0.754
0.784
0.852
0.862
0.840
0.816
0.842
0.828
0.756
0.714
0.722
0.700
0.682
0.642
0.640
0.640
0.684
0.698
0.688
0.670
0.674
0.652
0.446
0.868
0.642
0.630
0.644
0.622
0.618
0.630
0.658
0.680
0.674
0.654
0.626
0.640
0.624
0.608
0.634
0.648
0.660
0.764
0.742
0.786
0.812
0.746
0.782
0.732
0.734
0.704
0.692
0.696
0.680
0.688
0.700
0.692
0.712
0.696
0.708
0.672
0.690
0.680
0.690
0.688
0.680
0.670
0.646
0.638
0.632
0.630
0.640
0.630
0.650
0.670
0.686
0.668
0.668
0.674
0.676
0.662
0.630
0.614
0.616
0.616
0.608
0.650
0.694
0.828
0.852
0.242
0.292
0.296
0.810
0.394
0.418
0.742
0.754
0.714
0.706
0.344
0.366
0.680
0.666
0.684
0.676
0.666
0.646
0.648
0.646
0.638
0.664
0.692
0.686
0.658
0.698
0.698
0.652
0.680
0.678
0.688
0.696
0.682
0.692
0.712
0.690
0.674
0.700
0.692
0.394
0.322
0.214
0.438
0.648
0.668
0.670
0.666
0.668
0.660
0.638
0.634
0.612
0.590
0.598
0.594
0.580
0.582
0.596
0.604
0.606
0.608
0.622
0.768
0.872
0.746
0.718
0.674
0.660
0.640
0.636
0.614
0.594
0.592
0.588
0.572
0.568
0.570
0.568
0.562
0.560
0.558
0.562
0.566
0.584
0.582
0.572
0.578
0.572
0.576
0.582
0.576
0.568
0.576
0.572
0.590
0.638
0.622
0.630
0.630
0.630
0.468
0.776
0.606
0.584
0.564
0.552
0.548
0.546
0.554
0.562
0.548
0.550
0.566
0.572
0.616
0.604
0.604
0.620
0.640
0.638
0.628
0.614
0.616
0.604
0.448
0.754
0.592
0.580
0.590
0.592
0.602
0.622
0.622
0.624
0.600
0.614
0.606
0.594
0.590
0.576
0.568
0.550
0.558
0.554
0.552
0.568
0.574
0.584
0.598
0.592
0.578
0.582
0.582
0.572
0.562
0.562
0.552
0.556
0.552
0.572
0.570
0.612
0.614
0.626
0.626
0.612
0.620
0.634
0.614
0.624
0.628
0.616
0.598
0.586
0.584
0.570
0.558
0.572
0.570
0.616
0.666
0.700
0.584
0.648
0.648
0.634
0.622
0.628
0.630
0.624
0.618
0.608
0.606
0.608
0.606
0.614
0.596
0.590
0.574
0.566
0.568
0.558
0.566
0.576
0.578
0.578
0.572
0.574
0.580
0.578
0.588
0.610
0.640
0.630
0.634
0.616
0.598
0.602
0.588
0.574
0.574
0.570
0.568
0.576
0.574
0.580
0.564
0.568
0.576
0.570
0.580
0.584
0.574
0.574
0.582
0.554
0.562
0.558
0.562
0.554
0.558
0.564
0.594
0.592
0.616
0.658
0.660
0.652
0.648
0.646
0.618
0.594
0.586
0.570
0.564
0.562
0.558
0.558
0.572
0.580
0.606
0.648
0.674
0.692
0.686
0.690
0.658
0.672
0.654
0.628
0.620
0.610
0.598
0.592
0.586
0.592
0.596
0.600
0.582
0.582
0.580
0.572
0.574
0.560
0.584
0.594
0.588
0.606
0.620
0.628
0.608
0.600
0.596
0.572
0.580
0.596
0.592
0.592
0.578
0.580
0.584
0.586
0.582
0.588
0.590
0.576
0.580
0.572
0.562
0.564
0.560
0.562
0.556
0.564
0.574
0.572
0.570
0.584
0.594
0.592
0.604
0.604
0.594
0.598
0.584
0.586
0.584
0.554
0.558
0.550
0.546
0.546
0.558
0.548
0.546
0.550
0.550
0.558
0.554
0.572
0.568
0.580
0.580
0.584
0.604
0.574
0.574
0.572
0.564
0.554
0.556
0.548
0.544
0.548
0.546
0.562
0.562
0.552
0.560
0.550
0.548
0.554
0.560
0.562
0.568
0.562
0.562
0.568
0.558
0.564
0.564
0.566
0.568
0.558
0.560
0.560
0.556
0.552
0.410
0.684
0.538
0.538
0.534
0.520
0.528
0.526
0.566
0.706
0.914
0.898
0.846
0.786
0.720
0.666
0.686
0.676
0.658
0.652
0.644
0.616
0.592
0.590
0.580
0.580
0.574
0.580
0.586
0.568
0.576
0.580
0.576
0.574
0.568
0.554
0.548
0.550
0.542
0.552
0.534
0.538
0.540
0.540
0.558
0.558
0.574
0.606
0.602
0.602
0.622
0.626
0.626
0.614
0.626
0.612
0.616
0.606
0.596
0.596
0.586
0.578
0.578
0.594
0.600
0.598
0.604
0.588
0.580
0.566
0.552
0.566
0.582
0.604
0.634
0.610
0.648
0.650
0.676
0.696
0.694
0.674
0.644
0.642
0.620
0.610
0.598
0.588
0.590
0.588
0.588
0.582
0.582
0.584
0.570
0.588
0.564
0.572
0.574
0.578
0.576
0.568
0.572
0.574
0.566
0.556
0.550
0.556
0.574
0.594
0.574
0.574
0.570
0.584
0.594
0.582
0.574
0.574
0.576
0.566
0.564
0.558
0.556
0.550
0.556
0.572
0.586
0.572
0.572
0.562
0.568
0.560
0.564
0.562
0.566
0.574
0.570
0.584
0.578
0.584
0.586
0.592
0.588
0.578
0.568
0.566
0.552
0.542
0.542
0.538
0.532
0.530
0.526
0.534
0.552
0.578
0.584
0.618
0.598
0.598
0.616
0.418
0.836
0.616
0.598
0.592
0.586
0.582
0.558
0.558
0.554
0.572
0.598
0.628
0.634
0.608
0.626
0.630
0.788
0.732
0.678
0.642
0.596
0.590
0.574
0.566
0.560
0.556
0.544
0.546
0.542
0.534
0.536
0.540
0.546
0.546
0.554
0.564
0.572
0.566
0.562
0.566
0.560
0.558
0.554
0.538
0.554
0.562
0.570
0.596
0.596
0.612
0.612
0.604
0.606
0.602
0.608
0.614
0.610
0.608
0.598
0.588
0.596
0.586
0.594
0.586
0.590
0.578
0.574
0.562
0.560
0.564
0.574
0.600
0.604
0.608
0.596
0.586
0.584
0.566
0.558
0.558
0.558
0.560
0.572
0.598
0.612
0.628
0.654
0.648
0.628
0.624
0.630
0.626
0.610
0.598
0.590
0.588
0.608
0.372
0.206
0.626
0.594
0.618
0.648
0.704
0.686
0.756
0.800
0.716
0.746
0.746
0.690
0.704
0.674
0.646
0.662
0.662
0.638
0.656
0.640
0.636
0.636
0.656
0.662
0.654
0.630
0.644
0.650
0.644
0.610
0.614
0.614
0.628
0.618
0.634
0.650
0.654
0.660
0.650
0.640
0.608
0.598
0.586
0.578
0.580
0.578
0.576
0.594
0.612
0.624
0.656
0.668
0.656
0.640
0.646
0.500
0.762
0.604
0.608
0.602
0.598
0.612
0.502
0.918
0.664
0.730
0.746
0.710
0.744
0.724
0.702
0.710
0.686
0.668
0.650
0.632
0.622
0.606
0.616
0.618
0.622
0.626
0.624
0.622
0.632
0.652
0.662
0.674
0.662
0.646
0.634
0.624
0.620
0.604
0.608
0.614
0.622
0.644
0.668
0.730
0.734
0.740
0.748
0.726
0.710
0.708
0.692
0.668
0.662
0.656
0.652
0.650
0.626
0.614
0.612
0.628
0.684
0.706
0.722
0.712
0.690
0.650
0.638
0.636
0.624
0.610
0.600
0.414
0.804
0.612
0.642
0.658
0.662
0.648
0.696
0.756
0.750
0.748
0.692
0.664
0.642
0.712
0.780
0.818
0.810
0.754
0.748
0.752
0.698
0.730
0.728
0.718
0.746
0.708
0.730
0.716
0.676
0.718
0.710
0.666
0.692
0.662
0.670
0.678
0.658
0.650
0.484
0.860
0.646
0.614
0.606
0.620
0.612
0.626
0.628
0.636
0.630
0.610
0.606
0.618
0.604
0.602
0.610
0.616
0.616
0.630
0.636
0.634
0.628
0.644
0.626
0.622
0.626
0.614
0.636
0.640
0.626
0.618
0.600
0.598
0.602
0.612
0.616
0.586
0.580
0.594
0.602
0.604
0.594
0.598
0.614
0.624
0.640
0.606
0.614
0.628
0.624
0.612
0.650
0.660
0.718
0.720
0.718
0.740
0.736
0.736
0.744
0.716
0.706
0.694
0.676
0.656
0.630
0.628
0.636
0.626
0.644
0.672
0.700
0.688
0.690
0.690
0.666
0.666
0.646
0.626
0.624
0.614
0.604
0.620
0.620
0.632
0.634
0.652
0.668
0.668
0.630
0.636
0.644
0.652
0.664
0.672
0.654
0.654
0.682
0.692
0.708
0.742
0.736
0.732
0.718
0.710
0.694
0.686
0.694
0.684
0.652
0.664
0.672
0.660
0.664
0.680
0.520
0.860
0.696
0.698
0.690
0.684
0.696
0.700
0.684
0.660
0.646
0.626
0.616
0.614
0.630
0.654
0.650
0.728
0.674
0.726
0.750
0.772
0.776
0.758
0.774
0.752
0.724
0.686
0.668
0.652
0.244
0.390
0.618
0.612
0.608
0.614
0.470
0.784
0.630
0.652
0.692
0.714
0.722
0.708
0.678
0.678
0.686
0.650
0.620
0.632
0.624
0.628
0.622
0.636
0.696
0.734
0.756
0.794
0.762
0.754
0.740
0.728
0.704
0.660
0.640
0.622
0.588
0.590
0.592
0.610
0.684
0.794
0.972
0.814
0.768
0.686
0.766
0.800
0.798
0.786
0.776
0.744
0.744
0.718
0.696
0.690
0.674
0.660
0.650
0.644
0.640
0.630
0.620
0.634
0.638
0.636
0.642
0.646
0.640
0.640
0.642
0.624
0.614
0.606
0.600
0.614
0.586
0.602
0.616
0.654
0.762
0.760
0.812
0.808
0.766
0.988
0.608
0.760
0.792
0.808
0.800
0.722
0.718
0.706
0.690
0.682
0.650
0.632
0.658
0.658
0.682
0.708
0.728
0.714
0.696
0.702
0.672
0.658
0.654
0.656
0.676
0.708
0.738
0.726
0.732
0.736
0.720
0.716
0.682
0.654
0.308
0.364
0.672
0.658
0.666
0.650
0.626
0.624
0.630
0.636
0.636
0.622
0.610
0.610
0.606
0.626
0.628
0.656
0.642
0.636
0.630
0.708
0.766
0.792
0.770
0.738
0.738
0.728
0.696
0.672
0.656
0.640
0.420
0.840
0.628
0.630
0.652
0.668
0.658
0.678
0.708
0.770
0.738
0.742
0.792
0.760
0.736
0.710
0.686
0.686
0.692
0.678
0.648
0.668
0.670
0.688
0.732
0.728
0.726
0.722
0.720
0.678
0.664
0.664
0.660
0.652
0.670
0.706
0.708
0.688
0.666
0.664
0.648
0.646
0.642
0.642
0.648
0.686
0.704
0.684
0.682
0.696
0.680
0.664
0.658
0.654
0.634
0.630
0.636
0.618
0.622
0.634
0.642
0.640
0.624
0.636
0.656
0.642
0.648
0.656
0.672
0.682
0.700
0.694
0.658
0.636
0.622
0.586
0.602
0.596
0.606
0.670
0.958
0.890
0.976
0.902
0.966
0.896
0.890
0.916
0.862
0.838
0.776
0.772
0.760
0.754
0.722
0.704
0.698
0.688
0.692
0.688
0.674
0.674
0.682
0.678
0.670
0.650
0.634
0.626
0.506
0.758
0.618
0.620
0.628
0.616
0.628
0.628
0.678
0.730
0.804
0.828
0.798
0.758
0.740
0.732
0.718
0.696
0.656
0.676
0.706
0.730
0.742
0.750
0.730
0.716
0.728
0.724
0.774
0.758
0.740
0.740
0.716
0.674
0.658
0.670
0.656
0.658
0.662
0.620
0.640
0.622
0.652
0.664
0.702
0.794
0.780
0.810
0.786
0.806
0.804
0.792
0.740
0.724
0.706
0.678
0.642
0.678
0.642
0.660
0.674
0.690
0.708
0.726
0.698
0.692
0.682
0.706
0.720
0.722
0.708
0.662
0.664
0.642
0.638
0.634
0.610
0.624
0.634
0.648
0.632
0.614
0.624
0.624
0.630
0.628
0.636
0.634
0.632
0.624
0.626
0.620
0.606
0.604
0.598
0.594
0.616
0.626
0.622
0.634
0.646
0.662
0.658
0.672
0.670
0.672
0.664
0.628
0.604
0.604
0.600
0.614
0.628
0.636
0.628
0.622
0.634
0.610
0.648
0.648
0.632
0.652
0.680
0.668
0.700
0.710
0.700
0.678
0.644
0.636
0.644
0.640
0.630
0.634
0.634
0.642
0.664
0.642
0.644
0.652
0.666
0.648
0.652
0.666
0.664
0.694
0.694
0.680
0.672
0.642
0.664
0.656
0.634
0.618
0.620
0.608
0.514
0.718
0.602
0.600
0.608
0.610
0.588
0.590
0.584
0.594
0.618
0.602
0.628
0.594
0.594
0.614
0.596
0.606
0.598
0.600
0.594
0.584
0.576
0.564
0.564
0.562
0.570
0.610
0.606
0.618
0.630
0.648
0.644
0.670
0.700
0.704
0.700
0.680
0.656
0.644
0.628
0.624
0.648
0.678
0.676
0.676
0.720
0.690
0.686
0.670
0.668
0.694
0.688
0.692
0.666
0.644
0.638
0.656
0.654
0.690
0.508
0.942
0.688
0.684
0.686
0.670
0.668
0.660
0.664
0.688
0.736
0.816
0.782
0.742
0.780
0.750
0.746
0.734
0.698
0.668
0.656
0.678
0.716
0.738
0.722
0.766
0.746
0.768
0.756
0.728
0.758
0.766
0.736
0.748
0.722
0.712
0.706
0.694
0.744
0.742
0.748
0.718
0.720
0.758
0.734
0.680
0.694
0.690
0.690
0.718
0.720
0.676
0.676
0.692
0.722
0.740
0.702
0.718
0.714
0.714
0.694
0.718
0.770
0.828
0.786
0.816
0.828
0.766
0.740
0.706
0.710
0.724
0.730
0.726
0.704
0.734
0.746
0.726
0.728
0.782
0.818
0.812
0.838
0.826
0.790
0.720
0.724
0.704
0.676
0.700
0.726
0.818
0.844
0.840
0.868
0.878
0.844
0.876
0.790
0.796
0.800
0.788
0.778
0.802
0.784
0.820
0.842
0.786
0.796
0.752
0.766
0.768
0.778
0.816
0.754
0.762
0.788
0.802
0.796
0.762
0.786
0.726
0.706
0.712
0.686
0.730
0.760
0.752
0.790
0.786
0.758
0.770
0.784
0.732
0.704
0.680
0.644
0.644
0.650
0.662
0.664
0.678
0.680
0.680
0.678
0.718
0.678
0.734
0.754
0.778
0.782
0.804
0.796
0.750
0.778
0.746
0.722
0.740
0.762
0.792
0.818
0.800
0.780
0.746
0.674
0.682
0.680
0.730
0.784
0.776
0.856
0.942
0.900
0.836
0.842
0.810
0.770
0.770
0.776
0.808
0.812
0.792
0.790
0.770
0.738
0.704
0.692
0.680
0.684
0.688
0.716
0.776
0.812
0.790
0.774
0.746
0.706
0.724
0.714
0.740
0.702
0.722
0.728
0.742
0.730
0.694
0.678
0.642
0.618
0.610
0.608
0.620
0.648
0.702
0.758
0.782
0.776
0.766
0.720
0.700
0.664
0.642
0.632
0.638
0.660
0.716
0.804
0.824
0.724
0.728
0.738
0.732
0.744
0.716
0.710
0.724
0.714
0.696
0.698
0.694
0.712
0.708
0.736
0.740
0.724
0.726
0.712
0.708
0.674
0.646
0.638
0.640
0.634
0.642
0.634
0.638
0.624
0.630
0.634
0.414
0.870
0.324
0.302
0.648
0.654
0.690
0.688
0.678
0.688
0.700
0.702
0.686
0.650
0.642
0.628
0.604
0.588
0.604
0.598
0.626
0.658
0.692
0.702
0.698
0.650
0.632
0.642
0.618
0.554
0.640
0.618
0.604
0.588
0.578
0.578
0.572
0.574
0.558
0.560
0.560
0.584
0.584
0.608
0.622
0.618
0.644
0.638
0.662
0.662
0.654
0.680
0.678
0.652
0.652
0.636
0.628
0.618
0.632
0.632
0.632
0.614
0.592
0.586
0.576
0.580
0.590
0.620
0.674
0.684
0.684
0.670
0.758
0.780
0.822
0.794
0.774
0.764
0.720
0.676
0.668
0.660
0.632
0.592
0.624
0.650
0.730
0.816
0.776
0.754
0.768
0.776
0.798
0.784
0.740
0.648
0.664
0.632
0.628
0.640
0.628
0.620
0.660
0.694
0.752
0.676
0.702
0.686
0.656
0.652
0.690
0.702
0.718
0.704
0.666
0.654
0.644
0.636
0.584
0.576
0.562
0.556
0.554
0.556
0.564
0.562
0.584
0.580
0.594
0.592
0.576
0.560
0.560
0.562
0.582
0.572
0.580
0.582
0.574
0.580
0.568
0.560
0.536
0.542
0.538
0.542
0.554
0.582
0.640
0.734
0.604
0.860
0.676
0.660
0.666
0.644
0.622
0.624
0.628
0.470
0.834
0.630
0.628
0.690
0.752
0.894
0.910
0.888
0.852
0.810
0.728
0.686
0.652
0.636
0.628
0.606
0.600
0.612
0.616
0.642
0.654
0.702
0.720
0.716
0.682
0.668
0.648
0.634
0.614
0.604
0.606
0.622
0.680
0.718
0.716
0.704
0.678
0.644
0.636
0.636
0.644
0.294
0.336
0.614
0.626
0.502
0.782
0.612
0.590
0.594
0.640
0.782
0.768
0.824
0.816
0.826
0.856
0.846
0.792
0.734
0.680
0.642
0.634
0.628
0.628
0.638
0.698
0.746
0.810
0.828
0.802
0.750
0.746
0.728
0.744
0.768
0.746
0.774
0.770
0.786
0.786
0.768
0.698
0.658
0.632
0.630
0.634
0.666
0.686
0.716
0.780
0.772
0.792
0.720
0.734
0.700
0.696
0.670
0.656
0.646
0.642
0.632
0.624
0.610
0.602
0.604
0.610
0.606
0.616
0.620
0.606
0.602
0.520
0.740
0.612
0.606
0.604
0.606
0.592
0.600
0.604
0.630
0.676
0.730
0.700
0.680
0.638
0.626
0.604
0.596
0.598
0.624
0.666
0.742
0.770
0.790
0.742
0.728
0.714
0.706
0.702
0.672
0.648
0.612
0.600
0.596
0.628
0.790
0.980
0.944
0.872
0.850
0.766
0.770
0.828
0.784
0.746
0.696
0.668
0.624
0.628
0.622
0.632
0.676
0.498
0.860
0.644
0.626
0.610
0.622
0.636
0.690
0.746
0.824
0.796
0.814
0.778
0.744
0.670
0.648
0.614
0.614
0.630
0.696
0.720
0.500
0.958
0.706
0.732
0.702
0.728
0.752
0.708
0.792
0.774
0.800
0.812
0.726
0.782
0.800
0.742
0.736
0.738
0.772
0.754
0.672
0.700
0.656
0.652
0.684
0.700
0.766
0.772
0.784
0.724
0.666
0.636
0.644
0.600
0.618
0.654
0.720
0.696
0.728
0.780
0.786
0.860
0.854
0.774
0.800
0.784
0.706
0.710
0.662
0.642
0.646
0.668
0.712
0.712
0.794
0.860
0.798
0.888
0.810
0.806
0.734
0.688
0.640
0.622
0.610
0.646
0.678
0.734
0.734
0.750
0.816
0.978
0.884
0.890
0.884
0.856
0.762
0.740
0.690
0.694
0.704
0.714
0.754
0.748
0.754
0.736
0.764
0.746
0.702
0.690
0.704
0.720
0.752
0.762
0.742
0.728
0.716
0.658
0.626
0.604
0.600
0.634
0.774
0.978
0.498
1.230
0.732
0.756
0.762
0.792
0.752
0.774
0.802
0.844
0.858
0.752
0.782
0.752
0.702
0.700
0.692
0.696
0.730
0.760
0.734
0.654
0.632
0.658
0.674
0.720
0.768
0.784
0.788
0.726
0.730
0.714
0.700
0.660
0.632
0.654
0.712
0.766
0.764
0.754
0.736
0.688
0.712
0.704
0.690
0.722
0.708
0.684
0.688
0.680
0.660
0.642
0.646
0.640
0.664
0.718
0.752
0.828
0.798
0.802
0.754
0.716
0.752
0.784
0.794
0.752
0.716
0.814
0.808
0.798
0.776
0.764
0.718
0.696
0.630
0.626
0.600
0.590
0.582
0.612
0.658
0.728
0.770
0.744
0.810
0.780
0.762
0.824
0.808
0.796
0.738
0.710
0.664
0.674
0.664
0.676
0.700
0.728
0.756
0.758
0.780
0.778
0.732
0.764
0.740
0.724
0.722
0.694
0.674
0.670
0.664
0.700
0.746
0.768
0.806
0.832
0.810
0.728
0.726
0.728
0.742
0.744
0.700
0.718
0.722
0.750
0.752
0.702
0.740
0.714
0.690
0.638
0.642
0.634
0.662
0.666
0.658
0.668
0.688
0.688
0.678
0.684
0.672
0.652
0.646
0.648
0.640
0.634
0.692
0.858
0.852
0.790
0.744
0.738
0.680
0.686
0.672
0.642
0.632
0.634
0.626
0.608
0.630
0.640
0.658
0.686
0.698
0.690
0.650
0.636
0.618
0.596
0.596
0.612
0.640
0.544
1.050
0.776
0.762
0.744
0.750
0.766
0.768
0.744
0.708
0.674
0.634
0.632
0.650
0.706
0.764
0.784
0.872
0.928
0.874
0.860
0.860
0.818
0.768
0.686
0.672
0.670
0.696
0.722
0.728
0.802
0.894
0.864
0.914
0.886
0.870
0.798
0.804
0.726
0.708
0.708
0.716
0.730
0.696
0.748
0.760
0.744
0.806
0.856
0.800
0.810
0.792
0.778
0.736
0.704
0.692
0.688
0.698
0.732
0.712
0.754
0.754
0.702
0.774
0.774
0.768
0.788
0.802
0.730
0.668
0.656
0.682
0.702
0.702
0.750
0.764
0.762
0.798
0.786
0.712
0.720
0.686
0.646
0.584
0.642
0.648
0.702
0.766
0.786
0.768
0.700
0.736
0.698
0.742
0.698
0.726
0.748
0.744
0.740
0.724
0.688
0.654
0.658
0.644
0.658
0.692
0.718
0.726
0.722
0.688
0.268
0.400
0.670
0.622
0.618
0.614
0.628
0.616
0.622
0.648
0.656
0.650
0.666
0.692
0.702
0.696
0.694
0.688
0.644
0.632
0.628
0.624
0.636
0.668
0.662
0.734
0.840
0.876
0.794
0.842
0.866
0.854
0.804
0.788
0.716
0.746
0.718
0.700
0.712
0.712
0.718
0.726
0.710
0.720
0.720
0.716
0.668
0.634
0.610
0.614
0.610
0.608
0.538
0.784
0.686
0.742
0.750
0.686
0.680
0.708
0.702
0.684
0.684
0.732
0.768
0.760
0.684
0.700
0.704
0.706
0.692
0.740
0.730
0.782
0.794
0.756
0.780
0.800
0.774
0.690
0.714
0.702
0.694
0.688
0.678
0.708
0.732
0.738
0.706
0.722
0.724
0.700
0.704
0.718
0.704
0.740
0.772
0.780
0.698
0.752
0.812
0.764
0.750
0.724
0.686
0.674
0.662
0.666
0.688
0.754
0.790
0.782
0.832
0.778
0.818
0.846
0.770
0.776
0.714
0.676
0.682
0.686
0.754
0.828
0.852
0.846
0.798
0.804
0.812
0.754
0.702
0.672
0.668
0.686
0.726
0.770
0.772
0.828
0.850
0.784
0.782
0.776
0.710
0.698
0.706
0.730
0.712
0.698
0.718
0.680
0.722
0.766
0.748
0.736
0.762
0.764
0.730
0.752
0.728
0.730
0.712
0.704
0.682
0.628
0.634
0.632
0.662
0.736
0.764
0.760
0.838
0.856
0.856
0.898
0.912
0.846
0.842
0.798
0.756
0.726
0.668
0.712
0.700
0.712
0.806
0.822
0.830
0.892
0.842
0.888
0.912
0.836
0.780
0.784
0.774
0.722
0.738
0.754
0.738
0.746
0.754
0.760
0.746
0.730
0.704
0.688
0.656
0.652
0.650
0.646
0.688
0.754
0.782
0.814
0.840
0.788
0.796
0.814
0.794
0.722
0.674
0.664
0.660
0.676
0.706
0.762
0.794
0.806
0.850
0.882
0.840
0.840
0.828
0.812
0.760
0.764
0.782
0.748
0.784
0.774
0.792
0.782
0.830
0.826
0.812
0.740
0.744
0.750
0.784
0.790
0.794
0.786
0.732
0.720
0.730
0.746
0.704
0.716
0.792
0.820
0.754
0.756
0.724
0.688
0.688
0.684
0.734
0.748
0.728
0.718
0.746
0.772
0.758
0.706
0.736
0.748
0.720
0.706
0.750
0.740
0.722
0.754
0.792
0.810
0.792
0.782
0.726
0.722
0.690
0.668
0.684
0.684
0.714
0.902
0.916
0.852
0.832
0.812
0.814
0.834
0.800
0.820
0.802
0.742
0.696
0.706
0.702
0.714
0.734
0.766
0.700
0.756
0.752
0.786
0.798
0.782
0.820
0.778
0.802
0.820
0.796
0.796
0.798
0.790
0.774
0.758
0.734
0.716
0.708
0.720
0.722
0.736
0.704
0.720
0.684
0.694
0.696
0.688
0.670
0.696
0.674
0.700
0.738
0.758
0.736
0.674
0.700
0.706
0.686
0.644
0.672
0.648
0.654
0.658
0.694
0.688
0.706
0.762
0.756
0.742
0.778
0.722
0.730
0.702
0.672
0.672
0.654
0.620
0.614
0.624
0.660
0.692
0.678
0.738
0.756
0.774
0.784
0.824
0.768
0.790
0.756
0.744
0.756
0.740
0.750
0.748
0.746
0.758
0.788
0.754
0.720
0.706
0.678
0.656
0.674
0.698
0.694
0.792
0.806
0.810
0.846
0.812
0.850
0.850
0.798
0.790
0.724
0.724
0.694
0.686
0.666
0.672
0.642
0.682
0.692
0.696
0.718
0.736
0.702
0.746
0.712
0.700
0.720
0.644
0.620
0.610
0.596
0.582
0.460
0.736
0.578
0.588
0.598
0.608
0.596
0.636
0.686
0.762
0.826
0.738
0.776
0.824
0.754
0.750
0.790
0.764
0.766
0.708
0.712
0.712
0.748
0.744
0.778
0.726
0.710
0.728
0.712
0.692
0.708
0.728
0.706
0.678
0.682
0.632
0.642
0.704
0.748
0.740
0.748
0.910
0.906
0.882
0.832
0.786
0.742
0.696
0.664
0.630
0.616
0.618
0.650
0.702
0.710
0.718
0.716
0.560
0.800
0.762
0.738
0.724
0.754
0.726
0.692
0.672
0.654
0.654
0.656
0.640
0.656
0.676
0.724
0.744
0.710
0.708
0.742
0.778
0.754
0.736
0.740
0.724
0.694
0.702
0.704
0.722
0.722
0.688
0.666
0.670
0.686
0.678
0.688
0.730
0.770
0.772
0.724
0.732
0.722
0.680
0.660
0.660
0.668
0.692
0.736
0.780
0.810
0.772
0.742
0.750
0.740
0.716
0.708
0.696
0.678
0.678
0.724
0.756
0.752
0.748
0.724
0.682
0.650
0.644
0.640
0.652
0.662
0.700
0.758
0.768
0.772
0.750
0.700
0.672
0.638
0.628
0.626
0.646
0.744
0.824
0.838
0.822
0.884
0.888
0.892
0.938
0.868
0.910
0.822
0.764
0.738
0.724
0.732
0.728
0.756
0.732
0.724
0.758
0.756
0.762
0.750
0.752
0.768
0.754
0.766
0.734
0.706
0.684
0.666
0.666
0.708
0.754
0.748
0.756
0.794
0.786
0.746
0.742
0.756
0.792
0.770
0.770
0.778
0.786
0.794
0.764
0.724
0.702
0.686
0.688
0.654
0.646
0.646
0.666
0.710
0.722
0.732
0.724
0.732
0.698
0.694
0.676
0.646
0.654
0.640
0.640
0.650
0.690
0.710
0.746
0.742
0.696
0.670
0.670
0.690
0.718
0.728
0.754
0.722
0.684
0.660
0.646
0.632
0.634
0.620
0.616
0.644
0.658
0.654
0.724
0.752
0.806
0.856
0.846
0.834
0.812
0.754
0.750
0.750
0.732
0.802
0.896
0.878
0.948
0.984
0.894
0.878
0.896
0.868
0.828
0.778
0.764
0.736
0.702
0.736
0.776
0.746
0.766
0.746
0.810
0.902
0.904
0.874
0.818
0.802
0.784
0.710
0.650
0.666
0.674
0.730
0.808
0.916
0.922
0.860
0.802
0.754
0.740
0.674
0.660
0.642
0.640
0.652
0.666
0.696
0.756
0.748
0.768
0.778
0.790
0.778
0.730
0.696
0.650
0.638
0.636
0.652
0.666
0.714
0.728
0.460
1.072
0.694
0.668
0.680
0.708
0.696
0.728
0.840
0.942
0.930
0.944
0.860
0.770
0.752
0.710
0.688
0.684
0.672
0.668
0.672
0.670
0.660
0.662
0.658
0.660
0.742
0.842
0.844
0.774
0.750
0.266
0.420
0.670
0.650
0.488
0.766
0.608
0.420
0.748
0.568
0.558
0.588
0.652
0.764
0.926
1.026
1.014
0.966
0.940
0.930
0.954
0.954
1.058
1.028
0.922
0.914
0.928
0.922
0.886
0.902
0.852
0.876
0.834
0.856
0.872
0.866
0.840
0.792
0.782
0.738
0.724
0.742
0.768
0.742
0.710
0.730
0.726
0.722
0.708
0.694
0.704
0.728
0.750
0.794
0.786
0.746
0.718
0.676
0.696
0.698
0.728
0.872
0.836
0.916
0.892
0.844
0.880
0.930
0.884
0.818
0.810
0.832
0.820
0.796
0.762
0.746
0.776
0.844
0.872
0.922
0.916
0.878
0.870
0.860
0.846
0.794
0.798
0.812
0.840
0.842
0.816
0.788
0.760
0.788
0.846
0.792
0.766
0.760
0.738
0.700
0.692
0.680
0.664
0.674
0.664
0.676
0.718
0.772
0.762
0.762
0.732
0.688
0.636
0.650
0.640
0.630
0.634
0.630
0.652
0.646
0.656
0.690
0.732
0.784
0.814
0.814
0.752
0.758
0.716
0.684
0.670
0.654
0.634
0.470
0.756
0.612
0.442
0.772
0.616
0.712
0.790
0.986
0.964
0.866
0.840
0.900
0.898
0.910
0.894
0.864
0.766
0.760
0.748
0.698
0.748
0.790
0.854
0.898
0.874
0.794
0.744
0.710
0.696
0.674
0.692
0.716
0.718
0.752
0.758
0.732
0.724
0.696
0.670
0.646
0.666
0.660
0.706
0.674
0.700
0.662
0.668
0.636
0.636
0.618
0.608
0.606
0.610
0.620
0.624
0.476
0.780
0.610
0.590
0.584
0.574
0.578
0.570
0.598
0.660
0.742
0.800
0.808
0.782
0.826
0.812
0.820
0.816
0.760
0.714
0.704
0.704
0.738
0.748
0.758
0.720
0.706
0.740
0.744
0.746
0.698
0.694
0.682
0.674
0.664
0.676
0.708
0.782
0.780
0.832
0.826
0.810
0.810
0.772
0.758
0.738
0.704
0.696
0.702
0.722
0.706
0.696
0.682
0.680
0.720
0.708
0.692
0.730
0.748
0.708
0.662
0.658
0.664
0.674
0.674
0.700
0.716
0.738
0.828
0.798
0.828
0.810
0.750
0.720
0.696
0.668
0.662
0.660
0.688
0.754
1.038
0.878
0.938
0.922
0.942
0.830
0.766
0.744
0.790
0.862
0.894
0.896
0.946
0.962
0.932
0.888
0.854
0.838
0.802
0.780
0.800
0.832
0.852
0.892
0.854
0.848
0.878
0.856
0.842
0.794
0.730
0.716
0.694
0.692
0.708
0.760
0.788
0.810
0.808
0.802
0.760
0.756
0.752
0.708
0.722
0.732
0.770
0.732
0.726
0.708
0.696
0.746
0.782
0.762
0.726
0.718
0.728
0.714
0.710
0.712
0.688
0.650
0.636
0.612
0.618
0.634
0.650
0.718
0.888
0.958
0.890
0.928
0.890
0.868
0.854
0.836
0.802
0.718
0.696
0.662
0.652
0.620
0.654
0.844
0.920
0.908
0.928
0.936
0.896
0.924
0.854
0.842
0.814
0.774
0.722
0.736
0.736
0.786
0.768
0.764
0.774
0.776
0.740
0.748
0.794
0.852
0.840
0.812
0.766
0.716
0.732
0.704
0.686
0.710
0.742
0.816
0.860
0.868
0.786
0.766
0.784
0.830
0.866
0.856
0.850
0.828
0.784
0.794
0.786
0.804
0.806
0.792
0.792
0.786
0.742
0.720
0.730
0.722
0.754
0.826
0.818
0.800
0.748
0.690
0.650
0.632
0.620
0.626
0.664
0.760
0.792
0.850
0.796
0.814
0.804
0.770
0.702
0.692
0.664
0.658
0.686
0.752
0.792
0.814
0.812
0.780
0.760
0.726
0.688
0.672
0.668
0.654
0.672
0.698
0.726
0.732
0.750
0.716
0.746
0.758
0.736
0.752
0.786
0.764
0.768
0.734
0.728
0.700
0.674
0.656
0.650
0.636
0.656
0.722
0.744
0.738
0.710
0.692
0.720
0.698
0.696
0.704
0.680
0.672
0.656
0.652
0.632
0.630
0.620
0.618
0.632
0.648
0.648
0.662
0.706
0.784
0.776
0.710
0.702
0.664
0.650
0.664
0.650
0.654
0.660
0.682
0.442
0.962
0.670
0.698
0.710
0.704
0.672
0.698
0.738
0.846
0.870
0.836
0.854
0.870
0.874
0.818
0.822
0.772
0.748
0.758
0.776
0.788
0.764
0.768
0.788
0.804
0.776
0.726
0.688
0.696
0.702
0.698
0.698
0.690
0.680
0.698
0.712
0.712
0.674
0.744
0.796
0.858
0.896
0.858
0.804
0.794
0.782
0.760
0.746
0.752
0.728
0.748
0.798
0.828
0.812
0.820
0.798
0.770
0.764
0.744
0.744
0.742
0.748
0.754
0.730
0.704
0.712
0.702
0.698
0.690
0.682
0.694
0.714
0.738
0.756
0.748
0.728
0.766
0.758
0.724
0.718
0.708
0.700
0.722
0.728
0.728
0.700
0.724
0.742
0.764
0.792
0.764
0.788
0.782
0.796
0.798
0.768
0.708
0.692
0.682
0.652
0.676
0.678
0.678
0.698
0.680
0.650
0.692
0.794
0.834
0.830
0.806
0.772
0.712
0.724
0.712
0.694
0.688
0.648
0.686
0.692
0.712
0.722
0.712
0.728
0.722
0.736
0.702
0.714
0.680
0.702
0.706
0.722
0.682
0.666
0.670
0.652
0.668
0.656
0.666
0.690
0.670
0.678
0.706
0.692
0.706
0.684
0.472
0.924
0.660
0.662
0.636
0.640
0.652
0.702
0.766
0.810
0.876
0.864
0.892
0.864
0.870
0.824
0.840
0.874
0.848
0.814
0.754
0.694
0.700
0.652
0.650
0.654
0.672
0.714
0.722
0.748
0.724
0.760
0.754
0.718
0.686
0.680
0.666
0.662
0.638
0.612
0.618
0.604
0.604
0.614
0.644
0.750
0.824
0.926
0.948
0.974
0.928
0.908
0.854
0.774
0.712
0.674
0.694
0.680
0.722
0.810
0.820
0.818
0.918
0.878
0.800
0.780
0.732
0.716
0.694
0.702
0.694
0.694
0.708
0.792
0.742
0.762
0.804
0.806
0.740
0.732
0.686
0.646
0.648
0.654
0.676
0.796
0.878
0.834
0.846
0.790
0.792
0.750
0.768
0.782
0.740
0.772
0.780
0.756
0.790
0.772
0.792
0.822
0.828
0.804
0.772
0.704
0.680
0.674
0.682
0.712
0.768
0.840
0.880
0.838
0.920
0.890
0.804
0.802
0.756
0.726
0.730
0.752
0.752
0.722
0.766
0.784
0.778
0.834
0.796
0.764
0.788
0.774
0.712
0.740
0.754
0.756
0.856
0.892
0.878
0.936
0.858
0.888
0.822
0.732
0.752
0.708
0.722
0.786
0.824
0.862
0.874
0.874
0.950
0.918
0.900
0.886
0.842
0.848
0.792
0.886
0.972
0.884
0.852
0.766
0.740
0.724
0.754
0.782
0.770
0.760
0.810
0.816
0.798
0.844
0.852
0.820
0.876
0.858
0.820
0.810
0.774
0.724
0.734
0.688
0.694
0.752
0.904
0.894
0.986
0.984
0.928
0.884
0.886
0.856
0.758
0.748
0.750
0.774
0.790
0.736
0.742
0.788
0.826
0.840
0.880
0.880
0.868
0.846
0.800
0.798
0.790
0.776
0.780
0.778
0.760
0.706
0.686
0.698
0.748
0.806
0.826
0.796
0.762
0.764
0.782
0.796
0.782
0.748
0.724
0.714
0.708
0.728
0.748
0.752
0.724
0.752
0.730
0.728
0.748
0.768
0.780
0.784
0.762
0.708
0.700
0.708
0.714
0.698
0.638
0.626
0.632
0.628
0.672
0.720
0.790
0.774
0.774
0.810
0.784
0.824
0.792
0.822
0.774
0.738
0.716
0.718
0.722
0.726
0.672
0.702
0.706
0.700
0.662
0.680
0.686
0.688
0.490
0.880
0.658
0.640
0.632
0.612
0.624
0.636
0.650
0.648
0.652
0.658
0.666
0.660
0.674
0.662
0.666
0.578
0.730
0.618
0.622
0.620
0.614
0.618
0.630
0.646
0.656
0.700
0.716
0.688
0.690
0.692
0.684
0.692
0.698
0.702
0.702
0.694
0.726
0.714
0.706
0.726
0.730
0.720
0.662
0.648
0.618
0.622
0.620
0.636
0.644
0.628
0.640
0.634
0.642
0.654
0.672
0.696
0.704
0.668
0.666
0.660
0.650
0.644
0.650
0.644
0.636
0.656
0.664
0.660
0.664
0.676
0.670
0.680
0.672
0.650
0.614
0.604
0.588
0.582
0.598
0.616
0.694
0.710
0.670
0.716
0.814
0.788
0.752
0.716
0.696
0.692
0.696
0.694
0.668
0.642
0.640
0.632
0.624
0.642
0.658
0.682
0.682
0.692
0.684
0.700
0.696
0.696
0.708
0.718
0.700
0.720
0.748
0.778
0.724
0.718
0.726
0.726
0.712
0.722
0.722
0.698
0.714
0.726
0.710
0.716
0.740
0.746
0.738
0.742
0.742
0.766
0.772
0.724
0.714
0.706
0.682
0.682
0.690
0.780
0.814
0.884
0.910
0.892
0.848
0.770
0.836
0.750
0.718
0.724
0.770
0.724
0.766
0.784
0.822
0.832
0.780
0.740
0.802
0.770
0.750
0.770
0.806
0.826
0.830
0.740
0.688
0.698
0.694
0.718
0.756
0.738
0.720
0.770
0.856
0.860
0.866
0.866
0.794
0.762
0.776
0.788
0.794
0.838
0.870
0.890
0.826
0.796
0.828
0.828
0.782
0.760
0.780
0.728
0.798
0.798
0.764
0.826
0.876
0.880
0.778
0.784
0.774
0.724
0.748
0.776
0.756
0.792
0.782
0.774
0.770
0.806
0.796
0.772
0.796
0.774
0.744
0.768
0.730
0.732
0.764
0.794
0.778
0.838
0.874
0.852
0.890
0.866
0.884
0.874
0.830
0.822
0.842
0.840
0.796
0.816
0.812
0.804
0.812
0.744
0.784
0.816
0.840
0.860
0.778
0.814
0.786
0.748
0.794
0.804
0.818
0.882
0.840
0.820
0.836
0.850
0.842
0.820
0.828
0.778
0.770
0.774
0.730
0.778
0.832
0.860
0.858
0.900
0.862
0.908
0.910
0.868
0.854
0.834
0.798
0.798
0.802
0.806
0.782
0.830
0.906
0.890
0.848
0.886
0.886
0.894
0.880
0.804
0.752
0.730
0.726
0.718
0.722
0.746
0.738
0.742
0.730
0.806
0.862
0.772
0.760
0.794
0.836
0.862
0.864
0.766
0.762
0.770
0.776
0.742
0.712
0.762
0.784
0.852
0.882
0.834
0.838
0.882
0.834
0.788
0.830
0.834
0.850
0.886
0.858
0.794
0.804
0.806
0.812
0.790
0.736
0.754
0.814
0.872
0.812
0.860
0.894
0.898
0.866
0.856
0.858
0.848
0.812
0.756
0.782
0.800
0.800
0.864
0.878
0.928
0.916
0.844
0.878
0.882
0.836
0.878
0.862
0.840
0.884
0.816
0.872
0.836
0.840
0.868
0.822
0.864
0.884
0.816
0.836
0.788
0.752
0.796
0.792
0.818
0.770
0.814
0.814
0.812
0.762
0.800
0.828
0.820
0.810
0.810
0.780
0.798
0.746
0.760
0.794
0.836
0.864
0.806
0.848
0.864
0.794
0.790
0.782
0.790
0.786
0.774
0.716
0.700
0.690
0.708
0.738
0.692
0.670
0.700
0.716
0.710
0.728
0.686
0.678
0.696
0.696
0.724
0.750
0.708
0.726
0.714
0.668
0.668
0.662
0.664
0.676
0.724
0.786
0.748
0.794
0.832
0.796
0.806
0.816
0.832
0.814
0.718
0.710
0.688
0.662
0.692
0.758
0.772
0.708
0.860
0.956
0.972
0.834
0.880
0.922
0.918
0.872
0.854
0.834
0.792
0.696
0.702
0.636
0.650
0.682
0.716
0.744
0.688
0.716
0.722
0.754
0.778
0.756
0.714
0.710
0.714
0.708
0.694
0.684
0.690
0.664
0.642
0.628
0.624
0.644
0.656
0.628
0.624
0.622
0.646
0.626
0.616
0.618
0.604
0.606
0.616
0.622
0.670
0.690
0.700
0.692
0.648
0.650
0.644
0.610
0.608
0.612
0.604
0.590
0.594
0.592
0.604
0.614
0.598
0.598
0.604
0.620
0.626
0.622
0.614
0.432
0.784
0.592
0.580
0.590
0.594
0.646
0.700
0.808
0.828
0.804
0.902
0.840
0.822
0.824
0.766
0.738
0.574
0.774
0.682
0.660
0.652
0.638
0.632
0.644
0.624
0.608
0.610
0.606
0.598
0.612
0.626
0.620
0.642
0.638
0.670
0.662
0.642
0.634
0.438
0.824
0.608
0.602
0.590
0.592
0.596
0.598
0.620
0.638
0.624
0.632
0.640
0.630
0.620
0.622
0.614
0.612
0.634
0.646
0.650
0.692
0.670
0.696
0.698
0.670
0.684
0.678
0.536
0.772
0.636
0.622
0.632
0.646
0.694
0.788
0.788
0.874
0.856
0.884
0.838
0.798
0.770
0.728
0.736
0.730
0.710
0.706
0.690
0.692
0.690
0.684
0.698
0.738
0.762
0.756
0.688
0.714
0.708
0.686
0.688
0.712
0.698
0.712
0.758
0.800
0.800
0.780
0.768
0.774
0.730
0.654
0.696
0.698
0.686
0.754
0.788
0.750
0.816
0.800
0.790
0.740
0.734
0.706
0.702
0.658
0.610
0.624
0.612
0.610
0.618
0.650
0.446
0.920
0.540
0.784
0.638
0.606
0.612
0.638
0.794
1.062
0.984
0.922
0.860
0.814
0.788
0.750
0.794
0.782
0.788
0.768
0.738
0.714
0.670
0.680
0.660
0.670
0.644
0.654
0.696
0.730
0.770
0.770
0.702
0.646
0.658
0.650
0.662
0.644
0.668
0.726
0.776
0.766
0.710
0.674
0.694
0.714
0.714
0.676
0.702
0.704
0.726
0.708
0.732
0.716
0.700
0.714
0.710
0.690
0.708
0.722
0.698
0.702
0.728
0.710
0.736
0.776
0.752
0.784
0.794
0.750
0.712
0.704
0.700
0.704
0.702
0.696
0.672
0.652
0.668
0.700
0.744
0.778
0.742
0.696
0.676
0.680
0.690
0.690
0.690
0.680
0.662
0.668
0.694
0.746
0.842
0.796
0.838
0.796
0.798
0.816
0.804
0.784
0.710
0.692
0.684
0.684
0.670
0.638
0.630
0.664
0.732
0.758
0.770
0.772
0.744
0.748
0.730
0.754
0.734
0.760
0.754
0.986
0.486
0.672
0.210
0.478
0.714
0.708
0.714
0.682
0.694
0.678
0.702
0.758
0.794
0.778
0.836
0.864
0.860
0.860
0.840
0.772
0.754
0.746
0.726
0.676
0.702
0.738
0.836
0.830
0.810
0.870
0.894
0.878
0.808
0.822
0.812
0.786
0.746
0.704
0.694
0.704
0.748
0.774
0.792
0.796
0.768
0.734
0.686
0.658
0.652
0.644
0.640
0.640
0.652
0.688
0.716
0.714
0.712
0.668
0.678
0.662
0.646
0.614
0.608
0.610
0.602
0.594
0.590
0.596
0.628
0.648
0.672
0.644
0.630
0.636
0.628
0.624
0.600
0.588
0.590
0.612
0.654
0.730
0.748
0.726
0.694
0.684
0.692
0.686
0.666
0.676
0.678
0.686
0.662
0.660
0.674
0.678
0.630
0.604
0.598
0.590
0.592
0.604
0.630
0.656
0.638
0.644
0.664
0.662
0.622
0.422
0.244
0.672
0.202
0.450
0.634
0.658
0.642
0.666
0.630
0.662
0.658
0.654
0.668
0.686
0.676
0.658
0.640
0.632
0.624
0.608
0.600
0.596
0.600
0.592
0.590
0.578
0.582
0.584
0.598
0.632
0.632
0.622
0.604
0.610
0.470
0.758
0.604
0.598
0.584
0.552
0.562
0.578
0.662
0.786
0.836
0.978
0.928
0.984
1.002
0.882
0.824
0.818
0.736
0.738
0.762
0.792
0.766
0.728
0.720
0.704
0.680
0.656
0.632
0.646
0.656
0.680
0.750
0.736
0.834
0.824
0.844
0.818
0.794
0.794
0.770
0.730
0.716
0.686
0.672
0.668
0.680
0.692
0.696
0.706
0.698
0.630
0.636
0.628
0.624
0.632
0.644
0.614
0.606
0.614
0.610
0.596
0.610
0.642
0.662
0.658
0.656
0.658
0.644
0.634
0.630
0.610
0.614
0.612
0.604
0.614
0.658
0.736
0.708
0.862
0.804
0.794
0.836
0.882
0.910
0.804
0.806
0.814
0.784
0.738
0.726
0.698
0.704
0.708
0.670
0.696
0.682
0.684
0.698
0.688
0.664
0.670
0.666
0.692
0.692
0.686
0.688
0.680
0.680
0.470
0.866
0.644
0.602
0.592
0.598
0.628
0.710
0.838
1.042
0.474
1.258
0.836
0.746
0.714
0.680
0.666
0.694
0.732
0.778
0.772
0.738
0.742
0.732
0.732
0.710
0.712
0.726
0.714
0.682
0.680
0.662
0.654
0.654
0.698
0.736
0.754
0.802
0.860
0.854
0.862
0.788
0.718
0.672
0.672
0.638
0.642
0.622
0.624
0.652
0.708
0.732
0.772
0.732
0.722
0.724
0.744
0.730
0.700
0.672
0.650
0.620
0.594
0.592
0.610
0.618
0.672
1.010
1.020
0.988
0.940
0.904
0.880
0.748
0.700
0.696
0.742
0.748
0.812
0.802
0.744
0.758
0.744
0.710
0.688
0.670
0.674
0.648
0.640
0.650
0.652
0.626
0.606
0.606
0.622
0.652
0.708
0.744
0.762
0.758
0.722
0.658
0.662
0.640
0.630
0.628
0.636
0.650
0.658
0.652
0.616
0.620
0.624
0.646
0.636
0.630
0.640
0.736
0.846
0.930
0.854
0.832
0.810
0.774
0.726
0.688
0.682
0.680
0.708
0.720
0.718
0.718
0.732
0.712
0.706
0.672
0.638
0.610
0.594
0.600
0.594
0.638
0.682
0.754
0.816
0.808
0.768
0.750
0.736
0.684
0.650
0.636
0.636
0.634
0.626
0.650
0.676
0.714
0.696
0.720
0.734
0.730
0.688
0.672
0.678
0.658
0.648
0.664
0.686
0.718
0.702
0.706
0.716
0.714
0.692
0.666
0.628
0.600
0.608
0.610
0.624
0.724
0.804
0.878
0.804
0.850
0.798
0.860
0.824
0.848
0.910
0.836
0.886
0.784
0.734
0.720
0.694
0.716
0.682
0.736
0.772
0.822
0.766
0.800
0.770
0.740
0.686
0.682
0.660
0.670
0.712
0.702
0.724
0.694
0.768
0.776
0.774
0.812
0.814
0.780
0.708
0.700
0.690
0.670
0.330
0.360
0.698
0.702
0.696
0.660
0.696
0.674
0.680
0.700
0.710
0.706
0.666
0.692
0.764
0.740
0.696
0.708
0.678
0.688
0.670
0.472
0.894
0.544
0.802
0.642
0.608
0.598
0.616
0.642
0.704
0.776
0.912
0.888
0.844
0.830
0.874
0.792
0.800
0.838
0.800
0.746
0.708
0.702
0.678
0.680
0.710
0.734
0.722
0.712
0.752
0.740
0.720
0.732
0.682
0.658
0.688
0.682
0.666
0.716
0.762
0.764
2.148
0.676
0.732
0.694
0.696
0.680
0.528
0.600
0.598
0.714
0.684
0.648
0.646
0.650
0.628
0.638
0.644
0.650
0.632
0.642
0.644
0.496
0.814
0.436
0.620
0.624
0.620
0.640
0.696
0.794
0.770
0.788
0.760
0.774
0.808
0.824
0.828
0.802
0.744
0.684
0.698
0.682
0.690
0.664
0.694
0.714
0.698
0.744
0.786
0.786
0.772
0.724
0.688
0.636
0.626
0.640
0.648
0.780
1.002
0.882
0.952
1.018
0.960
0.814
0.808
0.800
0.786
0.766
0.736
0.708
0.706
0.680
0.704
0.702
0.706
0.748
0.778
0.720
0.712
0.714
0.680
0.698
0.736
0.724
0.712
0.736
0.758
0.722
0.700
0.700
0.702
0.704
0.696
0.670
0.678
0.682
0.708
0.708
0.696
0.694
0.698
0.698
0.710
0.696
0.696
0.712
0.736
0.734
0.766
0.760
0.744
0.772
0.772
0.738
0.718
0.714
0.676
0.672
0.438
0.944
0.654
0.658
0.652
0.630
0.644
0.644
0.692
0.696
0.720
0.700
0.682
0.680
0.724
0.692
0.688
0.696
0.690
0.722
0.712
0.692
0.674
0.632
0.636
0.628
0.630
0.628
0.616
0.622
0.638
0.640
0.660
0.656
0.644
0.670
0.648
0.662
0.682
0.688
0.662
0.664
0.672
0.660
0.674
0.694
0.676
0.658
0.674
0.672
0.666
0.670
0.658
0.642
0.642
0.638
0.636
0.638
0.636
0.634
0.660
0.800
0.746
0.742
0.698
0.664
0.630
0.624
0.618
0.622
0.626
0.656
0.656
0.654
0.720
0.702
0.698
0.722
0.722
0.688
0.680
0.658
0.658
0.644
0.654
0.692
0.734
0.734
0.712
0.702
0.682
0.682
0.668
0.680
0.694
0.704
0.682
0.680
0.670
0.652
0.644
0.648
0.646
0.646
0.636
0.650
0.638
0.672
0.682
0.724
0.740
0.716
0.748
0.770
0.774
0.764
0.730
0.690
0.662
0.658
0.646
0.654
0.682
0.712
0.734
0.706
0.752
0.750
0.724
0.748
0.742
0.736
0.746
0.726
0.704
0.682
0.676
0.676
0.704
0.682
0.686
0.772
0.806
0.846
0.794
0.820
0.832
0.810
0.812
0.764
0.750
0.726
0.708
0.712
0.718
0.720
0.720
0.776
0.788
0.760
0.796
0.806
0.836
0.862
0.878
0.882
0.804
0.792
0.780
0.754
0.734
0.744
0.734
0.780
0.806
0.758
0.804
0.830
0.822
0.846
0.842
0.860
0.808
0.832
0.838
0.842
0.812
0.800
0.768
0.756
0.758
0.758
0.754
0.786
0.816
0.810
0.832
0.810
0.798
0.816
0.802
0.770
0.778
0.772
0.790
0.822
0.846
0.830
0.854
0.814
0.824
0.808
0.762
0.784
0.800
0.784
0.774
0.782
0.770
0.762
0.778
0.764
0.742
0.774
0.758
0.768
0.754
0.738
0.736
0.742
0.740
0.724
0.716
0.710
0.714
0.724
0.724
0.712
0.692
0.680
0.690
0.692
0.694
0.702
0.692
0.672
0.658
0.654
0.460
0.866
0.666
0.670
0.660
0.652
0.658
0.668
0.662
0.664
0.680
0.706
0.716
0.740
0.722
0.740
0.744
0.746
0.726
0.706
0.668
0.652
0.636
0.630
0.626
0.626
0.650
0.646
0.670
0.712
0.742
0.762
1.054
0.990
0.984
0.962
0.918
0.908
0.900
0.846
0.810
0.776
0.726
0.728
0.744
0.768
0.772
0.818
0.814
0.802
0.798
0.770
0.768
0.776
0.748
0.760
0.742
0.754
0.792
0.820
0.832
0.858
0.838
0.806
0.820
0.810
0.756
0.740
0.732
0.730
0.718
0.708
0.692
0.688
0.694
0.744
0.788
0.804
0.840
0.854
0.836
0.782
0.774
0.768
0.774
0.766
0.754
0.738
0.736
0.712
0.722
0.740
0.750
0.740
0.786
0.806
0.826
0.798
0.744
0.732
0.716
0.698
0.716
0.712
0.718
0.700
0.720
0.740
0.770
0.746
0.762
0.754
0.754
0.760
0.752
0.722
0.732
0.746
0.732
0.722
0.698
0.676
0.652
0.654
0.662
0.468
0.942
0.656
0.670
0.674
0.696
0.768
0.870
0.932
0.872
0.804
0.758
0.790
0.848
0.886
0.898
0.874
0.836
0.824
0.772
0.736
0.726
0.738
0.734
0.768
0.800
0.790
0.812
0.804
0.778
0.778
0.742
0.718
0.684
0.638
0.664
0.652
0.688
0.762
0.792
0.826
0.850
0.788
0.800
0.792
0.790
0.796
0.840
0.824
0.770
0.774
0.782
0.746
0.744
0.742
0.724
0.736
0.750
0.766
0.740
0.756
0.766
0.746
0.740
0.746
0.728
0.704
0.698
0.698
0.692
0.684
0.690
0.672
0.664
0.654
0.658
0.708
0.792
0.832
0.862
0.804
0.812
0.804
0.782
0.754
0.756
0.758
0.758
0.772
0.788
0.776
0.786
0.804
0.772
0.756
0.744
0.718
0.706
0.708
0.722
0.746
0.736
0.718
0.722
0.714
0.692
0.702
0.754
0.826
0.880
0.852
0.892
0.870
0.856
0.836
0.812
0.770
0.748
0.728
0.716
0.742
0.748
0.758
0.790
0.794
0.778
0.764
0.780
0.782
0.770
0.744
0.748
0.698
0.716
0.728
0.754
0.776
0.766
0.744
0.716
0.726
0.730
0.738
0.756
0.768
0.726
0.684
0.702
0.690
0.706
0.738
0.796
0.852
0.860
0.864
0.820
0.800
0.778
0.732
0.742
0.738
0.762
0.776
0.792
0.778
0.760
0.792
0.822
0.820
0.830
0.736
0.742
0.706
0.666
0.642
0.688
0.710
0.742
0.794
0.848
0.818
0.884
0.856
0.864
0.806
0.802
0.762
0.732
0.714
0.692
0.658
0.648
0.662
0.678
0.648
0.686
0.664
0.684
0.712
0.744
0.710
0.732
0.752
0.760
0.718
0.686
0.688
0.708
0.748
0.764
0.790
0.778
0.792
0.786
0.786
0.778
0.742
0.754
0.754
0.712
0.724
0.714
0.730
0.704
0.684
0.676
0.686
0.714
0.360
0.394
0.752
0.762
0.780
0.742
0.742
0.754
0.740
0.730
0.720
0.740
0.728
0.716
0.712
0.732
0.742
0.742
0.736
0.746
0.736
0.736
0.736
0.736
0.718
0.700
0.704
0.696
0.698
0.716
0.718
0.748
0.756
0.764
0.760
0.744
0.726
0.710
0.696
0.690
0.654
0.632
0.644
0.660
0.702
0.748
0.866
0.874
0.898
0.900
0.874
0.856
0.788
0.762
0.750
0.724
0.788
0.750
0.716
0.688
0.700
0.692
0.660
0.652
0.702
0.716
0.724
0.750
0.720
0.694
0.732
0.728
0.730
0.712
0.694
0.722
0.736
0.736
0.724
0.734
0.698
0.700
0.688
0.710
0.718
0.702
0.686
0.674
0.664
0.678
0.426
1.010
0.712
0.726
0.752
0.808
0.838
0.862
0.886
0.920
0.930
0.842
0.838
0.818
0.772
0.732
0.744
0.774
0.786
0.778
0.774
0.798
0.808
0.780
0.746
0.758
0.744
0.710
0.668
0.678
0.676
0.696
0.724
0.746
0.710
0.722
0.738
0.772
0.784
0.768
0.750
0.702
0.710
0.730
0.754
0.758
0.744
0.692
0.696
0.694
0.678
0.694
0.690
0.682
0.698
0.716
0.712
0.782
0.774
0.758
0.782
0.788
0.760
0.770
0.792
0.748
0.732
0.738
0.716
0.704
0.710
0.750
0.806
0.830
0.776
0.754
0.742
0.730
0.722
0.730
0.734
0.728
0.770
0.804
0.848
0.794
0.810
0.838
0.812
0.804
0.752
0.726
0.738
0.730
0.698
0.698
0.702
0.678
0.664
0.652
0.654
0.652
0.664
0.684
0.670
0.656
0.664
0.664
0.680
0.728
0.756
0.792
0.766
0.806
0.784
0.732
0.780
0.792
0.772
0.740
0.710
0.694
0.684
0.694
0.716
0.800
0.832
0.878
0.854
0.868
0.848
0.830
0.784
0.796
0.798
0.776
0.800
0.816
0.934
0.932
0.934
0.872
0.916
0.918
0.912
0.896
0.856
0.868
0.820
0.802
0.848
0.854
0.846
0.890
0.846
0.894
0.888
0.920
0.910
0.916
0.868
0.872
0.828
0.814
0.820
0.762
0.792
0.768
0.790
0.778
0.822
0.848
0.840
0.810
0.860
0.888
0.900
0.892
0.830
0.804
0.804
0.808
0.812
0.784
0.790
0.816
0.874
0.914
0.904
0.892
0.834
0.836
0.798
0.800
0.856
0.856
0.866
0.900
0.922
0.888
0.796
0.780
0.776
0.762
0.762
0.722
0.700
0.722
0.772
0.888
0.844
0.862
0.812
0.790
0.798
0.800
0.772
0.766
0.764
0.758
0.742
0.762
0.792
0.772
0.784
0.768
0.736
0.696
0.680
0.682
0.698
0.736
0.756
0.784
0.778
0.770
0.750
0.758
0.754
0.758
0.714
0.704
0.678
0.694
0.764
0.852
0.782
0.816
0.814
0.820
0.788
0.772
0.770
0.758
0.738
0.710
0.690
0.668
0.660
0.658
0.658
0.650
0.700
0.828
0.954
0.916
0.900
0.872
0.834
0.804
0.782
0.768
0.760
0.748
0.746
0.750
0.746
0.748
0.766
0.780
0.784
0.788
0.772
0.756
0.752
0.710
0.700
0.684
0.676
0.686
0.726
0.764
0.784
0.734
0.740
0.744
0.770
0.770
0.756
0.702
0.718
0.706
0.712
0.748
0.752
0.744
0.742
0.714
0.656
0.670
0.656
0.556
0.714
0.616
0.604
0.632
0.720
0.718
0.854
0.934
0.978
0.850
0.812
0.836
0.832
0.838
0.804
0.750
0.730
0.708
0.730
0.774
0.800
0.812
0.790
0.746
0.750
0.730
0.726
0.746
0.762
0.726
0.704
0.690
0.668
0.654
0.662
0.684
0.742
0.744
0.768
0.790
0.788
0.744
0.738
0.756
0.736
0.736
0.748
0.756
0.722
0.736
0.734
0.728
0.712
0.752
0.768
0.786
0.780
0.730
0.712
0.716
0.738
0.744
0.788
0.762
0.766
0.796
0.792
0.778
0.782
0.788
0.740
0.756
0.792
0.746
0.768
0.748
0.722
0.714
0.706
0.688
0.682
0.706
0.760
0.788
0.760
0.772
0.786
0.758
0.722
0.684
0.702
0.686
0.704
0.724
0.750
0.706
0.706
0.698
0.694
0.686
0.662
0.626
0.620
0.628
0.668
0.754
0.818
0.888
0.896
0.888
0.804
0.810
0.796
0.708
0.718
0.708
0.728
0.752
0.756
0.744
0.732
0.718
0.680
0.668
0.660
0.698
0.776
0.832
0.918
0.900
0.828
0.872
0.850
0.856
0.848
0.830
0.766
0.732
0.714
0.706
0.694
0.686
0.700
0.740
0.772
0.750
0.768
0.798
0.768
0.754
0.772
0.776
0.766
0.714
0.714
0.696
0.688
0.680
0.664
0.688
0.712
0.774
0.786
0.744
0.700
0.690
0.688
0.704
0.732
0.762
0.748
0.754
0.736
0.688
0.676
0.656
0.666
0.708
0.720
0.736
0.740
0.734
0.728
0.722
0.704
0.674
0.678
0.662
0.662
0.466
0.906
0.686
0.744
0.756
0.754
0.740
0.730
0.712
0.686
0.642
0.642
0.632
0.662
0.742
0.852
0.834
0.886
0.880
0.854
0.832
0.852
0.832
0.828
0.776
0.726
0.696
0.698
0.738
0.718
0.766
0.788
0.794
0.838
0.872
0.838
0.800
0.790
0.774
0.768
0.764
0.734
0.746
0.756
0.738
0.762
0.790
0.748
0.754
0.748
0.742
0.736
0.690
0.696
0.670
0.676
0.674
0.718
0.756
0.758
0.780
0.758
0.756
0.694
0.676
0.668
0.676
0.684
0.716
0.738
0.726
0.720
0.720
0.732
0.724
0.736
0.742
0.698
0.718
0.764
0.762
0.774
0.770
0.734
0.720
0.686
0.640
0.630
0.644
0.676
0.742
0.748
0.812
0.830
0.806
0.778
0.814
0.822
0.832
0.762
0.780
0.756
0.716
0.704
0.714
0.724
0.726
0.726
0.742
0.750
0.744
0.728
0.704
0.714
0.712
0.654
0.654
0.648
0.640
0.652
0.676
0.706
0.678
0.696
0.720
0.798
0.752
0.776
0.756
0.748
0.724
0.706
0.678
0.628
0.628
0.628
0.632
0.664
0.726
0.714
0.750
0.764
0.854
0.790
0.790
0.820
0.816
0.786
0.746
0.734
0.716
0.716
0.746
0.742
0.710
0.718
0.714
0.790
0.870
0.904
0.900
0.858
0.842
0.768
0.742
0.708
0.704
0.692
0.716
0.718
0.830
0.902
0.900
0.778
0.776
0.730
0.750
0.752
0.738
0.760
0.778
0.774
0.766
0.752
0.738
0.714
0.712
0.708
0.726
0.722
0.724
0.722
0.702
0.686
0.668
0.678
0.668
0.686
0.692
0.684
0.678
0.676
0.680
0.676
0.654
0.640
0.630
0.618
0.614
0.610
0.610
0.644
0.736
0.792
0.760
0.822
0.844
0.812
0.854
0.852
0.828
0.812
0.764
0.750
0.734
0.696
0.694
0.696
0.708
0.716
0.716
0.706
0.696
0.668
0.656
0.668
0.684
0.728
0.742
0.732
0.724
0.738
0.794
0.802
0.774
0.728
0.736
0.728
0.708
0.726
0.716
0.726
0.730
0.720
0.732
0.782
0.762
0.724
0.764
0.770
0.754
0.760
0.778
0.728
0.762
0.762
0.754
0.700
0.726
0.720
0.694
0.744
0.776
0.772
0.740
0.762
0.808
0.824
0.796
0.810
0.806
0.760
0.758
0.728
0.706
0.738
0.740
0.790
0.756
0.740
0.714
0.684
0.680
0.644
0.678
0.678
0.712
0.728
0.698
0.720
0.728
0.696
0.740
0.678
0.658
0.676
0.674
0.676
0.668
0.628
0.644
0.632
0.626
0.624
0.630
0.618
0.622
0.646
0.664
0.690
0.716
0.716
0.694
0.708
0.702
0.696
0.682
0.646
0.630
0.618
0.600
0.590
0.602
0.612
0.658
0.836
0.952
0.870
0.790
0.858
0.860
0.870
0.858
0.828
0.808
0.776
0.756
0.734
0.440
0.254
0.688
0.656
0.652
0.698
0.750
0.814
0.750
0.820
0.804
0.858
0.850
0.828
0.780
0.764
0.730
0.662
0.688
0.692
0.666
0.694
0.682
0.650
0.648
0.642
0.676
0.724
0.762
0.768
0.754
0.728
0.718
0.712
0.698
0.662
0.670
0.682
0.654
0.690
0.704
0.670
0.706
0.742
0.752
0.776
0.780
0.748
0.738
0.698
0.714
0.724
0.752
0.752
0.842
0.838
0.842
0.842
0.784
0.802
0.774
0.760
0.726
0.748
0.760
0.748
0.764
0.780
0.794
0.828
0.846
0.822
0.794
0.782
0.724
0.712
0.726
0.772
0.824
0.854
0.856
0.884
0.852
0.820
0.714
0.724
0.718
0.724
0.758
0.774
0.788
0.716
0.702
0.702
0.718
0.804
0.806
0.850
0.764
0.792
0.762
0.750
0.766
0.782
0.794
0.896
0.868
0.856
0.866
0.874
0.880
0.862
0.800
0.786
0.742
0.682
0.700
0.666
0.726
0.762
0.824
1.008
0.970
0.954
0.802
0.836
0.824
0.900
0.870
0.830
0.758
0.776
0.836
0.882
0.768
0.840
0.838
0.860
0.842
0.738
0.774
0.796
0.796
0.822
0.922
0.930
0.908
0.848
0.866
0.786
0.790
0.824
0.852
0.896
0.902
0.790
0.822
0.842
0.868
0.786
0.790
0.750
0.810
0.808
0.756
0.728
0.768
0.788
0.770
0.858
0.864
0.878
0.816
0.830
0.812
0.802
0.860
0.828
0.778
0.792
0.762
0.770
0.912
0.900
0.868
0.894
0.796
0.696
0.686
0.662
0.658
0.698
0.728
0.774
0.824
0.758
0.814
0.806
0.826
0.766
0.850
0.894
0.754
0.710
0.646
0.600
0.568
0.576
0.590
0.846
0.928
0.810
0.840
0.902
0.912
0.914
0.800
0.766
0.788
0.808
0.842
0.782
0.740
0.718
0.730
0.752
0.742
0.688
0.720
0.666
0.446
0.928
0.684
0.756
0.772
0.796
0.736
0.698
0.734
0.714
0.750
0.848
0.848
0.770
0.784
0.768
0.762
0.696
0.694
0.658
0.664
0.688
0.710
0.676
0.734
0.700
0.800
0.816
0.766
0.784
0.790
0.710
0.750
0.772
0.804
0.812
0.816
0.766
0.720
0.706
0.692
0.722
0.758
0.694
0.738
0.776
0.836
0.874
0.858
0.838
0.826
0.818
0.734
0.740
0.732
0.764
0.802
0.844
0.826
0.790
0.694
0.720
0.708
0.732
0.800
0.796
0.774
0.776
0.772
0.736
0.672
0.694
0.704
0.738
0.844
0.762
0.782
0.736
0.774
0.756
0.728
0.684
0.684
0.686
0.736
0.728
0.770
0.790
0.716
0.722
0.710
0.718
0.466
1.028
0.694
0.712
0.690
0.666
0.584
0.928
0.694
0.842
0.836
0.916
0.796
0.834
0.902
0.894
0.928
0.834
0.788
0.802
0.804
0.778
0.734
0.744
0.782
0.834
0.878
0.920
0.918
0.902
0.840
0.792
0.734
0.690
0.656
0.672
0.680
0.834
0.802
0.896
0.910
0.830
0.928
0.908
0.784
0.808
0.836
0.766
0.736
0.718
0.678
0.686
0.672
0.700
0.682
0.690
0.660
0.676
0.688
0.694
0.658
0.684
0.670
0.646
0.638
0.642
0.642
0.660
0.654
0.674
0.738
0.696
0.680
0.690
0.474
0.944
0.676
0.660
0.630
0.430
0.792
0.610
0.610
0.626
0.668
0.738
0.982
0.918
0.810
0.846
0.790
0.808
0.760
0.732
0.664
0.688
0.684
0.718
0.704
0.714
0.722
0.736
0.764
0.750
0.716
0.708
0.666
0.684
0.672
0.682
0.676
0.684
0.714
0.750
0.728
0.678
0.692
0.680
0.690
0.710
0.704
0.702
0.696
0.676
0.666
0.672
0.700
0.708
0.694
0.666
0.628
0.638
0.654
0.662
0.678
0.704
0.702
0.676
0.660
0.648
0.644
0.636
0.634
0.638
0.650
0.730
0.802
0.810
0.806
0.766
0.726
0.720
0.678
0.674
0.672
0.696
0.714
0.712
0.688
0.676
0.690
0.728
0.728
0.728
0.712
0.722
0.722
0.720
0.702
0.688
0.654
0.658
0.618
0.632
0.640
0.660
0.674
0.734
0.740
0.728
0.716
0.722
0.726
0.708
0.682
0.692
0.638
0.656
0.652
0.662
0.678
0.678
0.632
0.664
0.670
0.688
0.682
0.668
0.646
0.668
0.670
0.660
0.646
0.658
0.654
0.662
0.678
0.678
0.680
0.656
0.654
0.628
0.612
0.618
0.614
0.586
0.604
0.618
0.650
0.744
0.740
0.716
0.676
0.660
0.640
0.650
0.662
0.650
0.626
0.630
0.614
0.632
0.652
0.660
0.648
0.624
0.668
0.674
0.650
0.672
0.696
0.670
0.676
0.698
0.674
0.666
0.684
0.666
0.678
0.690
0.676
0.688
0.670
0.664
0.676
0.692
0.676
0.698
0.696
0.686
0.662
0.656
0.628
0.602
0.596
0.602
0.642
0.682
0.710
0.686
0.774
0.810
0.722
0.794
0.810
0.740
0.830
0.772
0.778
0.850
0.788
0.804
0.812
0.758
0.762
0.792
0.802
0.766
0.698
0.702
0.692
0.684
0.736
0.714
0.722
0.724
0.682
0.698
0.706
0.744
0.750
0.738
0.676
0.692
0.688
0.676
0.662
0.636
0.640
0.642
0.676
0.710
0.738
0.712
0.674
0.670
0.658
0.618
0.616
0.620
0.620
0.438
0.844
0.634
0.624
0.600
0.606
0.584
0.608
0.630
0.700
0.784
0.826
0.808
0.714
0.726
0.734
0.744
0.758
0.716
0.710
0.682
0.646
0.654
0.622
0.642
0.664
0.712
0.750
0.750
0.738
0.722
0.690
0.680
0.660
0.622
0.636
0.626
0.642
0.652
0.686
0.690
0.658
0.662
0.696
0.704
0.684
0.648
0.630
0.652
0.646
0.446
0.860
0.640
0.638
0.646
0.650
0.658
0.652
0.652
0.654
0.654
0.640
0.670
0.718
0.766
0.764
0.764
0.756
0.718
0.732
0.704
0.706
0.714
0.698
0.714
0.700
0.680
0.672
0.680
0.702
0.710
0.682
0.692
0.702
0.696
0.676
0.738
0.796
0.732
0.706
0.654
0.650
0.646
0.626
0.658
0.674
0.662
0.694
0.722
0.812
0.756
0.822
0.726
0.742
0.758
0.758
0.752
0.754
0.744
0.724
0.674
0.674
0.666
0.698
0.710
0.696
0.662
0.660
0.664
0.658
0.696
0.738
0.714
0.712
0.724
0.712
0.680
0.700
0.696
0.694
0.698
0.676
0.642
0.686
0.660
0.658
0.682
0.720
0.782
0.792
0.754
0.684
0.730
0.696
0.696
0.694
0.644
0.672
0.682
0.708
0.740
0.666
0.714
0.718
0.700
0.688
0.678
0.640
0.652
0.650
0.524
0.838
0.656
0.662
0.632
0.630
0.632
0.624
0.634
0.632
0.700
0.718
0.744
0.808
0.730
0.728
0.742
0.754
0.694
0.696
0.682
0.692
0.676
0.648
0.650
0.648
0.636
0.634
0.664
0.662
0.678
0.738
0.790
0.776
0.730
0.702
0.738
0.760
0.770
0.748
0.716
0.650
0.662
0.644
0.636
0.642
0.650
0.626
0.668
0.734
0.754
0.820
0.878
0.884
0.758
0.800
0.770
0.804
0.732
0.758
0.756
0.770
0.734
0.700
0.644
0.666
0.656
0.680
0.708
0.728
0.716
0.720
0.744
0.768
0.770
0.730
0.758
0.710
0.710
0.682
0.660
0.642
0.730
0.556
0.642
0.460
0.888
1.290
0.660
0.718
0.744
0.780
0.744
0.786
0.816
0.780
0.772
0.744
0.742
0.706
0.668
0.642
0.684
0.678
0.670
0.646
0.652
0.688
0.728
0.672
0.656
0.652
0.612
0.622
0.612
0.600
0.644
0.616
0.634
0.636
0.648
0.660
0.666
0.686
0.678
0.674
0.658
0.630
0.612
0.554
0.702
0.624
0.646
0.646
0.666
0.234
0.456
0.712
0.724
0.748
0.764
0.760
0.772
0.774
0.732
0.736
0.728
0.694
0.678
0.636
0.636
0.626
0.656
0.690
0.722
0.720
0.710
0.734
0.718
0.688
0.720
0.720
0.698
0.702
0.760
0.662
0.638
0.618
0.610
0.610
0.634
0.664
0.694
0.706
0.708
0.698
0.648
0.626
0.636
0.640
0.662
0.688
0.686
0.794
0.828
0.906
0.854
0.806
0.832
0.782
0.728
0.738
0.718
0.700
0.724
0.760
0.862
0.900
0.836
0.760
0.852
0.788
0.878
0.866
0.872
0.788
0.784
0.846
0.788
0.878
0.824
0.772
0.772
0.728
0.732
0.698
0.724
0.740
0.744
0.768
0.742
0.716
0.726
0.730
0.722
0.672
0.676
0.632
0.848
0.686
0.674
0.678
0.696
0.774
0.818
0.852
1.000
0.964
0.898
0.834
0.868
0.876
0.864
0.792
0.748
0.770
0.802
0.788
0.720
0.734
0.728
0.730
0.782
0.848
0.810
0.778
0.810
0.834
0.876
0.802
0.814
0.812
0.788
0.762
0.754
0.742
0.688
0.700
0.738
0.748
0.810
0.942
0.860
0.908
0.942
0.916
0.864
0.788
0.792
0.808
0.784
0.736
0.708
0.780
0.838
0.940
0.884
0.872
0.850
0.794
0.816
0.828
0.852
0.852
0.836
0.790
0.726
0.696
0.716
0.756
0.832
0.840
0.766
0.776
0.708
0.748
0.810
0.844
0.898
0.946
0.928
0.876
0.812
0.756
0.752
0.756
0.792
0.830
0.838
0.834
0.816
0.808
0.764
0.706
0.728
0.748
0.852
0.940
0.892
0.810
0.824
0.804
0.782
0.786
0.814
0.780
0.742
0.740
0.790
0.824
0.778
0.820
0.826
0.800
0.784
0.802
0.838
0.836
0.758
0.770
0.780
0.776
0.788
0.740
0.784
0.774
0.772
0.772
0.730
0.732
0.830
0.726
0.724
0.730
0.708
0.684
0.708
0.742
0.768
0.788
0.856
0.870
0.758
0.782
0.768
0.746
0.718
0.676
0.714
0.776
0.954
0.928
0.914
0.810
0.774
0.784
0.840
0.912
0.910
0.866
0.792
0.756
0.738
0.740
0.744
0.772
0.772
0.714
0.732
0.748
0.786
0.792
0.800
0.774
0.788
0.746
0.792
0.764
0.768
0.760
0.746
0.716
0.756
0.802
0.876
0.826
0.794
0.740
0.776
0.776
0.806
0.826
0.804
0.806
0.842
0.820
0.800
0.782
0.746
0.718
0.742
0.796
0.860
0.894
0.870
0.864
0.888
0.884
0.834
0.742
0.712
0.722
0.748
0.844
0.908
0.886
0.924
0.908
0.912
0.792
0.806
0.824
0.794
0.798
0.776
0.772
0.762
0.736
0.744
0.780
0.854
0.930
0.938
0.916
0.822
0.808
0.814
0.798
0.870
0.836
0.816
0.914
0.906
0.810
0.838
0.866
0.856
0.882
0.788
0.864
0.858
0.918
0.848
0.842
0.860
0.798
0.868
0.934
0.948
0.864
0.806
0.850
0.870
0.902
0.870
0.888
0.842
0.802
0.810
0.812
0.864
0.942
0.996
0.984
0.940
0.850
0.818
0.820
0.834
0.854
0.858
0.752
0.810
0.936
0.974
0.988
0.864
0.830
0.814
0.792
0.782
0.870
0.954
0.810
0.774
0.722
0.734
0.750
0.844
0.854
0.786
0.818
0.808
0.832
0.812
0.786
0.720
0.754
0.772
0.820
0.818
0.778
0.806
0.824
0.828
0.766
0.782
0.772
0.770
0.742
0.756
0.810
0.846
0.806
0.866
0.868
0.788
0.792
0.764
0.724
0.750
0.778
0.774
0.752
0.704
0.690
0.718
0.730
0.760
0.770
0.764
0.718
0.734
0.698
0.682
0.650
0.652
0.688
0.752
0.844
0.806
0.834
0.842
0.854
0.758
0.738
0.730
0.750
0.796
0.746
0.788
0.808
0.916
0.918
0.934
0.834
0.846
0.864
0.824
0.900
0.848
0.858
0.846
0.904
0.908
0.896
0.800
0.760
0.756
0.732
0.730
0.690
0.714
0.692
0.654
0.652
0.628
0.624
0.644
0.662
0.674
0.710
0.724
0.706
0.730
0.754
0.770
0.788
0.782
0.732
0.752
0.746
0.734
0.738
0.844
0.818
0.800
0.868
0.846
0.886
0.868
0.796
0.752
0.734
0.738
0.770
0.790
0.762
0.748
0.718
0.688
0.656
0.654
0.640
0.662
0.710
0.814
0.886
0.838
0.834
0.790
0.732
0.734
0.734
0.776
0.776
0.802
0.770
0.776
0.798
0.804
0.748
0.742
0.730
0.692
0.756
0.782
0.812
0.776
0.724
0.688
0.662
0.636
0.620
0.638
0.648
0.730
0.846
0.536
1.236
0.844
0.836
0.800
0.758
0.772
0.784
0.812
0.824
0.840
0.712
0.736
0.796
0.876
0.922
0.944
0.880
0.868
0.764
0.764
0.750
0.832
0.854
0.910
0.756
0.738
0.764
0.750
0.750
0.738
0.704
0.692
0.672
1.340
0.642
0.610
0.610
0.608
0.616
0.660
0.740
0.834
0.924
0.906
0.870
0.834
0.788
0.800
0.796
0.828
0.818
0.770
0.752
0.744
0.736
0.710
0.714
0.700
0.680
0.696
0.718
0.698
0.702
0.696
0.710
0.726
0.742
0.756
0.718
0.698
0.704
0.710
1.368
0.674
0.726
0.780
0.758
0.786
0.868
0.850
0.792
0.770
0.744
0.694
0.660
0.652
0.682
0.742
0.820
0.910
0.876
0.892
0.922
0.806
0.818
0.844
0.832
0.726
0.720
0.724
0.744
0.776
0.778
0.736
0.744
0.780
0.812
0.850
0.850
0.770
0.724
0.758
0.750
0.722
0.714
0.704
0.692
0.690
0.440
0.986
0.664
0.678
0.692
0.734
0.836
0.776
0.254
0.648
0.860
0.862
0.804
0.786
0.782
0.742
0.790
0.760
0.744
0.774
0.786
0.750
0.774
0.732
0.742
0.748
0.758
0.778
0.778
0.728
0.698
0.682
0.666
0.684
0.680
0.708
0.830
0.938
0.926
0.876
0.908
0.814
0.818
0.800
0.770
0.758
0.708
0.676
0.656
0.662
0.666
0.698
0.772
0.880
0.900
0.904
0.932
0.832
0.902
0.830
0.762
0.748
0.748
0.742
0.732
0.768
0.754
0.724
0.742
0.738
0.752
0.832
0.750
0.684
0.712
0.722
0.740
0.696
0.796
0.764
0.776
0.748
0.790
0.818
0.792
0.788
0.732
0.654
0.664
0.490
0.846
0.666
0.730
0.738
0.694
0.736
0.772
0.962
0.952
1.054
1.118
0.490
1.380
0.884
0.848
0.862
0.882
0.824
0.814
0.842
0.892
0.892
0.896
0.890
0.796
0.770
0.754
0.692
0.704
0.780
0.858
0.938
0.814
0.856
0.860
0.838
0.822
0.756
0.704
0.718
0.738
0.766
0.810
0.756
0.772
0.812
0.844
0.836
0.804
0.758
0.734
0.716
0.718
0.716
0.742
0.754
0.722
0.710
0.696
0.448
0.998
0.702
0.716
0.742
0.794
0.962
0.858
1.018
0.850
0.966
1.046
0.906
0.930
0.864
0.898
0.844
0.820
0.760
0.704
0.702
0.678
0.662
0.686
0.702
0.818
0.890
0.886
0.816
0.816
0.838
0.876
0.850
0.772
0.738
0.752
0.758
0.760
0.776
0.792
0.874
0.834
0.908
0.910
0.832
0.804
0.802
0.734
0.744
0.792
0.820
0.776
0.826
0.790
0.856
0.810
0.812
0.854
0.824
0.776
0.698
0.716
0.738
0.726
0.698
0.752
0.772
0.828
0.842
0.818
0.832
0.816
0.846
0.860
0.828
0.826
0.758
0.778
0.768
0.782
0.746
0.734
0.776
0.734
0.766
0.736
0.794
0.822
0.840
0.816
0.816
0.790
0.722
0.804
0.344
0.354
0.860
0.462
0.616
0.602
0.290
0.322
0.614
0.618
0.602
0.604
0.598
0.622
0.662
0.730
0.794
0.802
0.746
0.768
0.812
0.790
0.748
0.732
0.742
0.754
0.724
0.736
0.758
0.802
0.870
0.872
0.898
0.908
0.898
0.876
0.864
0.736
0.748
0.764
0.804
0.856
0.778
0.812
0.858
0.866
0.920
0.878
0.782
0.780
0.792
0.794
0.786
0.852
0.896
0.920
0.928
0.934
0.912
0.860
0.820
0.782
0.794
0.750
0.824
0.932
1.004
1.054
1.006
0.998
0.984
0.980
0.882
0.826
0.790
0.788
0.828
0.864
0.920
0.862
0.804
0.800
0.818
0.850
0.876
0.880
0.866
0.804
0.800
0.762
0.780
0.894
1.000
1.046
0.974
0.874
0.822
0.768
0.804
0.798
0.832
0.864
0.842
0.824
0.820
0.794
0.768
0.794
0.820
0.784
0.806
0.794
0.820
0.852
0.834
0.750
0.794
0.716
0.690
0.658
0.656
0.624
0.640
0.636
0.672
0.664
0.664
0.720
0.766
0.876
0.998
0.942
0.922
0.864
0.816
0.838
0.848
0.782
0.792
0.818
0.802
0.778
0.746
0.696
0.686
0.672
0.694
0.840
0.888
0.798
0.832
0.838
0.864
0.758
0.816
0.812
0.772
0.800
0.818
0.794
0.804
0.786
0.724
0.672
0.682
0.662
0.664
0.708
0.748
0.784
0.732
0.790
0.846
0.936
0.940
0.966
0.946
0.834
0.768
0.742
0.736
0.782
0.814
0.890
0.848
0.962
1.050
0.982
0.886
0.924
0.986
0.906
0.818
0.780
0.792
0.814
0.848
0.904
1.046
0.954
0.964
1.006
0.998
0.890
0.818
0.744
0.704
0.720
0.772
0.740
0.844
0.936
0.970
0.892
0.950
1.008
1.016
0.888
0.876
0.896
0.782
0.792
0.844
0.804
0.898
1.002
0.970
0.944
0.944
0.864
0.900
0.914
0.820
0.858
0.912
0.826
0.864
0.866
0.870
0.800
0.840
0.804
0.776
0.746
0.742
0.728
0.798
0.876
1.022
0.886
0.888
0.918
0.866
0.882
0.854
0.738
0.800
0.752
0.744
0.764
0.752
0.742
0.694
0.692
0.720
0.742
0.774
0.786
0.774
0.774
0.770
0.772
0.724
0.764
0.776
0.838
0.834
0.812
0.782
0.838
0.832
0.836
0.768
0.736
0.722
0.736
0.766
0.852
0.842
0.790
0.834
0.784
0.758
0.762
0.748
0.706
0.664
0.658
0.652
0.690
0.832
0.980
1.090
0.952
0.950
0.872
0.782
0.818
0.860
0.952
0.902
0.856
0.850
0.784
0.752
0.784
0.874
0.842
0.786
0.810
0.866
0.836
0.778
0.742
0.730
0.724
0.750
0.808
0.850
0.990
1.052
0.970
0.888
0.918
0.916
0.838
0.806
0.816
0.878
0.892
0.856
0.822
0.826
0.846
0.824
0.816
0.810
0.764
0.726
0.728
0.702
0.712
0.848
0.810
0.906
0.840
0.838
0.914
0.952
0.952
0.830
0.820
0.832
0.856
0.840
0.836
0.854
0.812
0.800
0.728
0.728
0.734
0.762
0.862
0.934
0.964
0.978
0.906
0.856
0.862
0.848
0.824
0.804
0.284
1.192
0.716
0.718
0.686
0.732
0.728
0.760
0.524
0.228
0.742
0.706
0.774
0.776
0.804
0.818
0.796
0.772
0.754
0.702
0.720
0.720
0.712
0.792
0.996
1.086
1.030
0.898
0.902
0.964
0.944
0.922
0.838
0.844
0.828
0.848
0.868
0.822
0.848
0.876
0.870
0.842
0.864
0.890
0.848
0.858
0.942
0.824
0.732
0.722
0.700
0.720
0.766
0.774
0.750
0.842
0.854
0.872
0.832
0.808
0.806
0.900
0.926
1.022
1.032
0.922
0.930
0.952
0.928
0.882
0.862
0.882
0.886
0.782
0.842
0.878
0.920
0.820
0.838
0.828
0.792
0.786
0.804
0.798
0.718
0.750
0.752
0.846
0.812
0.900
0.876
0.930
0.946
0.960
0.952
0.880
0.920
0.834
0.906
0.914
0.948
1.006
0.924
0.938
0.874
0.712
0.962
0.764
0.788
0.864
0.912
0.942
0.842
0.856
0.844
0.832
0.828
0.784
0.754
0.708
0.802
0.874
0.936
0.938
0.900
0.814
0.754
0.742
0.748
0.768
0.774
0.872
0.938
0.966
1.012
1.066
1.020
1.100
0.992
0.972
0.956
0.900
1.000
1.002
1.082
1.104
1.054
1.168
1.066
1.154
1.116
1.040
0.980
1.070
0.976
1.074
1.072
0.966
0.948
0.886
0.846
0.802
0.874
0.944
0.934
0.966
1.032
0.992
1.074
0.986
0.982
0.986
0.914
0.990
0.960
0.920
0.966
0.856
0.918
1.040
0.962
0.894
0.924
0.842
0.854
0.776
0.722
0.706
0.708
0.814
0.856
0.900
0.940
0.902
0.846
0.830
0.860
0.916
0.938
0.932
0.946
0.866
0.918
0.976
0.948
0.896
0.950
0.930
0.992
1.030
1.012
0.908
0.912
0.860
0.942
0.982
0.906
0.962
0.992
1.004
0.902
0.914
0.910
0.852
0.896
0.978
1.024
0.920
0.936
0.904
0.828
0.798
0.876
0.930
0.928
0.920
0.878
0.814
0.766
0.784
0.842
1.000
1.016
0.954
0.880
0.834
0.794
0.790
0.744
0.694
0.716
0.766
0.828
0.936
0.900
0.928
1.054
0.978
0.916
0.868
0.904
0.928
0.952
0.878
0.792
0.856
0.842
0.912
0.920
0.912
0.918
0.876
0.872
0.798
0.806
0.832
0.860
0.896
0.944
0.936
0.854
0.840
0.902
0.866
0.904
0.884
0.886
0.942
0.964
0.856
0.866
0.854
0.838
0.760
0.772
0.778
0.840
0.778
0.852
0.838
0.856
0.856
0.776
0.796
0.774
0.752
0.792
0.768
0.780
0.788
0.762
0.798
0.842
0.914
0.896
0.842
0.820
0.844
0.844
0.786
0.742
0.742
0.768
0.816
0.848
0.872
0.812
0.822
0.760
0.754
0.704
0.770
0.844
0.892
0.876
0.962
0.948
0.994
1.004
0.934
0.916
0.878
0.830
0.736
0.732
0.742
0.776
0.788
0.874
0.910
0.860
0.900
0.906
0.816
0.908
0.930
0.872
0.854
0.868
0.860
0.812
0.782
0.786
0.736
0.702
0.686
0.688
0.776
0.794
0.916
0.968
1.022
0.960
0.904
0.862
0.812
0.776
0.808
0.864
0.862
0.964
0.974
0.904
0.932
0.938
0.958
0.950
0.908
0.774
0.718
0.750
0.752
0.922
0.886
0.850
0.846
0.822
0.866
0.910
0.926
0.848
0.856
0.952
0.948
0.866
0.872
0.932
0.996
1.010
1.000
0.940
0.794
0.796
0.798
0.824
0.920
1.002
0.986
0.956
0.936
0.946
0.940
0.930
0.792
0.776
0.824
0.776
0.830
0.878
0.892
0.824
0.882
0.866
0.894
0.968
1.034
1.004
0.930
0.928
0.892
0.868
0.950
0.908
0.920
0.930
0.918
0.856
0.900
0.932
0.914
0.896
0.914
0.872
0.942
0.944
0.940
1.008
0.944
0.988
0.916
0.900
0.902
0.884
0.942
0.846
0.916
0.950
0.954
0.838
0.796
0.812
0.872
0.884
0.890
0.976
0.996
0.982
1.062
1.062
0.966
0.942
0.812
0.814
0.858
0.914
0.988
1.050
0.982
0.888
0.914
0.924
0.950
0.884
0.876
0.836
0.776
0.728
0.686
0.664
0.672
0.660
0.694
0.752
0.870
0.884
0.844
0.962
1.034
0.942
0.914
0.792
0.788
0.796
0.744
0.732
0.784
0.914
0.894
0.984
1.002
0.912
0.964
0.986
0.942
1.004
0.906
0.906
0.864
0.898
0.862
0.860
0.950
0.952
0.962
1.024
0.930
0.956
0.948
0.900
0.864
0.916
0.854
0.846
0.808
0.796
0.748
0.714
0.686
0.658
0.662
0.702
0.886
1.156
1.084
0.974
0.978
1.080
1.106
1.052
0.992
0.938
0.856
0.750
0.744
0.790
1.128
1.114
1.034
0.922
0.846
0.788
0.762
0.848
1.040
1.044
0.872
0.808
0.894
0.902
0.854
0.822
0.790
0.758
0.736
0.750
0.860
0.998
1.112
0.508
1.352
0.894
0.832
0.806
0.886
0.940
0.972
0.970
0.896
0.854
0.828
0.796
0.720
0.742
0.760
0.784
0.758
0.772
0.814
0.878
0.906
0.870
0.840
0.814
0.774
0.768
0.786
0.772
0.748
0.708
0.728
0.786
0.974
1.054
1.030
0.980
0.878
0.824
0.804
0.802
0.776
0.782
0.818
0.748
0.828
0.928
1.098
1.106
1.082
0.944
0.964
0.976
0.926
0.862
0.792
0.752
0.782
0.848
0.954
1.072
1.002
0.900
0.922
0.992
0.946
0.838
0.842
0.948
1.148
1.066
0.976
0.938
0.972
1.014
1.020
0.966
0.898
0.864
0.818
0.846
0.826
0.806
0.770
0.770
0.798
0.966
1.226
1.184
1.148
1.068
1.008
0.998
0.968
0.924
0.882
0.834
0.768
0.772
0.906
1.072
1.154
1.130
1.070
1.038
0.926
0.874
0.844
0.804
0.802
0.888
0.906
0.918
0.916
0.802
0.810
0.824
0.874
0.898
0.918
0.940
0.914
0.828
0.906
0.934
0.862
0.886
0.900
0.868
0.856
0.800
0.810
0.820
0.856
0.910
0.978
1.030
0.982
1.140
1.136
1.106
0.966
0.964
0.884
0.864
0.796
0.780
0.804
0.772
0.792
0.746
0.730
0.662
0.688
0.686
0.678
0.674
0.696
0.724
0.736
0.704
0.696
0.694
0.602
0.792
0.652
0.648
0.624
0.628
0.612
0.860
0.738
0.870
1.038
1.066
1.006
0.988
0.956
0.920
0.848
0.876
0.858
0.836
0.818
0.772
0.780
0.778
0.744
0.740
0.722
0.718
0.742
0.818
0.794
0.564
0.248
0.856
0.806
0.824
0.784
0.730
0.666
0.696
0.672
0.676
0.722
0.862
0.908
0.896
0.864
0.830
0.780
0.742
0.740
0.734
0.738
0.886
0.896
0.868
0.966
1.004
0.952
0.914
0.884
0.866
0.816
0.794
0.744
0.746
0.738
0.750
0.762
0.792
0.808
0.828
0.832
0.790
0.758
0.736
0.708
0.684
0.678
0.660
0.650
0.652
0.662
0.746
0.780
0.838
0.822
0.840
0.866
0.886
0.866
0.888
0.886
0.828
0.824
0.868
0.860
0.814
0.776
0.754
0.718
0.700
0.702
0.716
0.748
0.754
0.730
0.744
0.740
0.754
0.764
0.744
0.732
0.746
0.754
0.794
0.812
0.790
0.772
0.766
0.742
0.712
0.690
0.690
0.708
0.730
0.742
0.768
0.754
0.720
0.696
0.466
0.240
0.674
0.646
0.640
0.650
0.688
0.770
0.748
0.810
0.866
0.920
0.856
0.854
0.822
0.770
0.700
0.698
0.690
0.742
0.768
0.752
0.812
0.826
0.846
0.836
0.798
0.786
0.784
0.752
0.736
0.768
0.780
0.766
0.752
0.748
0.752
0.758
0.710
0.700
0.684
0.666
0.654
0.638
0.666
0.688
0.730
0.872
1.018
1.018
0.990
0.926
0.898
0.836
0.774
0.730
0.732
0.770
0.836
0.910
0.882
0.910
0.886
0.810
0.776
0.806
0.766
0.782
0.806
0.844
0.870
0.868
0.836
0.830
0.788
0.730
0.718
0.700
0.686
0.702
0.682
0.754
0.778
0.762
0.752
0.706
0.714
0.724
0.702
0.688
0.686
0.448
0.902
0.636
0.616
0.604
0.588
0.608
0.636
0.698
0.732
0.788
0.730
0.774
0.878
0.878
0.948
0.862
0.764
0.754
0.752
0.730
0.714
0.714
0.664
0.710
0.704
0.726
0.680
0.666
0.646
0.628
0.630
0.636
0.634
0.650
0.644
0.642
0.662
0.646
0.638
0.652
0.634
0.646
0.646
0.662
0.648
0.640
0.648
0.648
0.648
0.650
1.248
0.606
0.608
0.606
0.620
0.690
0.784
0.816
0.824
0.858
0.818
0.772
0.796
0.762
0.772
0.742
0.736
0.720
0.704
0.682
0.684
0.656
0.656
0.688
0.696
0.780
0.832
0.878
0.838
0.844
0.824
0.774
0.776
0.752
0.780
0.778
0.740
0.750
0.716
0.734
0.762
0.712
0.746
0.724
0.754
0.782
0.770
0.766
0.810
0.812
0.746
0.730
0.734
0.746
0.742
0.720
0.762
0.832
0.846
0.826
0.876
0.856
0.876
0.798
0.738
0.702
0.728
0.780
0.768
0.748
0.736
0.730
0.752
0.786
0.832
0.774
0.798
0.824
0.800
0.798
0.822
0.830
0.796
0.808
0.748
0.760
0.782
0.886
0.848
0.864
0.880
0.792
0.808
0.804
0.754
0.774
0.798
0.830
0.832
0.772
0.800
0.824
0.850
0.818
0.828
0.788
0.762
0.728
0.774
0.758
0.802
0.796
0.786
0.810
0.826
0.790
0.866
0.796
0.824
0.878
0.874
0.864
0.798
0.814
0.836
0.844
0.866
0.808
0.836
0.904
0.866
0.882
0.894
0.880
0.860
0.780
0.796
0.776
0.842
0.974
0.980
0.916
1.038
1.062
1.056
0.992
0.942
0.918
0.926
0.900
0.888
0.872
0.842
0.816
0.770
0.760
0.728
0.712
0.670
0.678
0.694
0.718
0.784
0.758
0.790
0.808
0.838
0.770
0.698
0.682
0.686
0.698
0.680
0.640
0.646
0.646
0.542
0.812
0.630
0.640
0.638
0.624
0.608
0.604
0.594
0.616
0.614
0.612
0.622
0.608
0.622
0.594
0.616
0.610
0.628
0.654
0.636
0.650
0.624
0.614
0.602
0.602
0.576
0.584
0.588
0.602
0.606
0.598
0.608
0.602
0.592
0.582
0.602
0.600
0.352
0.262
0.646
0.456
0.798
0.584
0.584
0.566
0.560
0.562
0.582
0.578
0.578
0.582
0.584
0.578
0.586
0.600
0.584
0.600
0.606
0.624
0.612
0.596
0.594
0.612
0.612
0.602
0.602
0.592
0.580
0.562
0.578
0.578
0.582
0.576
0.590
0.600
0.586
0.586
0.598
0.608
0.570
0.572
0.564
0.568
0.558
0.546
0.556
0.556
0.534
0.534
0.534
0.530
0.544
0.562
0.562
0.560
0.560
0.582
0.644
0.672
0.662
0.644
0.628
0.592
0.594
0.576
0.586
0.574
0.592
0.590
0.588
0.590
0.578
0.580
0.592
0.626
0.298
0.356
0.610
0.432
0.726
0.412
0.378
0.280
0.276
0.522
0.504
0.342
0.394
0.284
0.510
0.492
0.484
0.496
0.498
0.486
0.474
0.478
0.474
0.464
0.460
0.460
0.452
0.462
0.448
0.476
0.224
0.254
0.506
0.508
0.526
0.522
0.530
0.526
0.514
0.498
0.498
0.500
0.500
0.506
0.514
0.510
0.528
0.524
0.534
0.526
0.526
0.514
0.538
0.516
0.518
0.504
0.498
0.490
0.492
0.478
0.480
0.478
0.470
0.476
0.512
0.576
0.664
0.736
0.772
0.828
0.756
0.902
0.852
0.806
0.728
0.634
0.636
0.608
0.604
0.582
0.556
0.550
0.452
0.630
0.550
0.566
0.582
0.640
0.402
0.270
0.672
0.686
0.628
0.622
0.590
0.588
0.602
0.632
0.702
0.780
0.792
0.754
0.664
0.672
0.660
0.684
0.730
1.066
0.972
0.934
0.864
0.758
0.708
0.730
0.740
0.734
0.674
0.642
0.612
0.598
0.582
0.570
0.560
0.556
0.558
0.568
0.602
0.630
0.648
0.676
0.642
0.616
0.592
0.578
0.554
0.540
0.528
0.522
0.518
0.524
0.550
0.564
0.616
0.712
0.782
0.806
0.692
0.632
0.604
0.586
0.588
0.612
0.704
0.730
0.690
0.700
0.728
0.710
0.776
0.826
0.736
0.728
0.744
0.742
0.710
0.742
0.728
0.738
1.364
0.630
0.530
0.692
0.582
0.576
0.580
0.624
0.644
0.720
0.984
1.044
1.014
0.524
1.232
0.850
0.770
0.732
0.730
0.796
0.944
0.966
0.924
0.880
0.872
0.874
0.818
0.770
0.714
0.720
0.738
0.732
0.702
0.718
0.724
0.726
0.718
0.686
0.696
0.716
0.760
0.712
0.738
0.738
0.712
0.740
0.776
0.784
0.686
0.686
0.684
0.714
0.760
0.842
0.894
0.882
0.782
0.734
0.686
0.698
0.678
0.638
0.692
0.676
0.704
0.446
1.142
0.758
0.820
0.806
0.786
0.808
0.800
0.878
0.916
0.860
0.896
0.924
0.868
0.854
0.778
0.798
0.766
0.856
0.866
0.892
0.838
0.814
0.858
0.796
0.792
0.798
0.756
0.728
0.708
0.660
0.664
0.702
0.760
0.836
0.988
1.002
0.848
0.808
0.810
0.796
0.770
0.742
0.738
0.736
0.746
0.740
0.798
0.796
0.842
0.844
0.838
0.836
0.774
0.790
0.798
0.790
0.750
0.758
0.740
0.732
0.736
0.746
0.766
0.700
0.700
0.664
0.666
0.672
0.676
0.672
0.646
0.654
0.764
0.796
0.790
0.844
0.894
0.870
0.848
0.794
0.768
0.700
0.692
0.652
0.638
0.620
0.646
0.708
0.762
0.774
0.816
0.810
0.804
0.794
0.766
0.750
0.712
0.688
0.684
0.710
0.694
0.704
0.716
0.768
0.774
0.784
0.790
0.754
0.764
0.726
0.696
0.666
0.642
0.636
0.610
0.606
0.604
0.602
0.634
0.668
0.684
0.726
0.820
0.814
0.812
0.824
0.778
0.748
0.722
0.698
0.676
0.676
0.682
0.700
0.704
0.746
0.748
0.810
0.850
0.838
0.830
0.776
0.786
0.766
0.796
0.806
0.806
0.756
0.712
0.708
0.712
0.704
0.730
0.732
0.720
0.762
0.762
0.742
0.682
0.694
0.692
0.674
0.672
0.692
0.730
0.728
0.776
0.808
0.720
0.800
0.788
0.768
0.770
0.746
0.800
0.802
0.762
0.740
0.744
0.736
0.710
0.690
0.690
0.692
0.706
0.684
0.694
0.680
0.698
0.712
0.716
0.680
0.658
0.668
0.668
0.668
0.648
0.638
0.640
0.638
0.650
0.662
0.666
0.646
0.632
0.608
0.594
0.590
0.568
0.562
0.578
0.608
0.692
0.788
0.844
0.824
0.788
0.764
0.710
0.702
0.700
0.698
0.680
0.684
0.782
0.814
0.828
0.780
0.716
0.696
0.670
0.658
0.682
0.714
0.732
0.754
0.742
0.776
0.754
0.734
0.778
0.790
0.756
0.774
0.746
0.732
0.676
0.640
0.644
0.414
0.864
0.640
0.656
0.696
0.704
0.752
0.990
0.988
0.956
0.872
0.834
0.806
0.782
0.756
0.734
0.712
0.720
0.752
0.764
0.764
0.766
0.762
0.718
0.714
0.684
0.690
0.702
0.696
0.720
0.734
0.732
0.746
0.732
0.722
0.722
0.762
0.730
0.730
0.724
0.680
0.676
0.646
0.618
0.598
0.584
0.570
0.558
0.546
0.576
0.628
0.804
0.776
0.802
0.776
0.756
0.732
0.742
0.770
0.798
0.802
0.800
0.746
0.728
0.708
0.690
0.672
0.646
0.674
0.714
0.740
0.708
0.704
0.742
0.792
0.800
0.788
0.748
0.714
0.698
0.706
0.696
0.698
0.736
0.740
0.756
0.818
0.838
0.808
0.776
0.756
0.764
0.732
0.694
0.676
0.638
0.648
0.694
0.792
0.914
0.866
0.888
0.380
0.572
0.882
0.838
0.824
0.822
0.778
0.740
0.744
0.738
0.734
0.758
0.718
0.772
0.792
0.774
0.790
0.758
0.736
0.756
0.752
0.690
0.692
0.684
0.724
0.712
0.686
0.682
0.658
0.704
0.712
0.742
0.784
0.768
0.738
0.716
0.680
0.676
0.666
0.652
0.726
0.672
0.692
0.748
0.770
0.754
0.734
0.748
0.702
0.688
0.660
0.668
0.682
0.678
0.686
0.728
0.784
0.768
0.740
0.808
0.838
0.860
0.790
0.740
0.724
0.688
0.702
0.722
0.704
0.672
0.684
0.738
0.818
0.818
0.822
0.832
0.838
0.804
0.774
0.708
0.638
0.638
0.642
0.700
0.828
1.060
0.948
0.982
0.976
0.960
0.906
0.942
0.950
0.872
0.808
0.798
0.760
0.806
0.800
0.796
0.792
0.768
0.802
0.788
0.758
0.724
0.772
0.814
0.866
0.862
0.880
0.864
0.840
0.830
0.784
0.726
0.706
0.714
0.802
0.798
0.792
0.794
0.762
0.708
0.736
0.698
0.650
0.676
0.676
0.700
0.726
0.774
0.748
0.704
0.744
0.728
0.692
0.654
0.630
0.654
0.672
0.688
0.684
0.672
0.696
0.680
0.678
0.640
0.668
0.640
0.644
0.650
0.628
0.640
0.638
0.616
0.640
0.628
0.622
0.640
0.626
0.622
0.642
0.658
0.672
0.664
0.638
0.614
0.604
0.576
0.578
0.566
0.572
0.604
0.694
0.768
0.776
0.752
0.796
0.788
0.822
0.816
0.808
0.762
0.732
0.724
0.718
0.714
0.800
0.810
0.762
0.744
0.762
0.768
0.754
0.798
0.758
0.800
0.816
0.786
0.768
0.738
0.734
0.706
0.684
0.690
0.704
0.726
0.796
0.892
0.840
0.892
0.916
0.900
0.848
0.896
0.836
0.834
0.862
0.772
0.776
0.794
0.754
0.722
0.736
0.734
0.750
0.746
0.794
0.778
0.750
0.768
0.790
0.726
0.708
0.700
0.712
0.730
0.764
0.764
0.744
0.716
0.704
0.696
0.684
0.720
0.782
0.862
0.824
0.860
0.736
0.680
0.682
0.694
0.700
0.666
0.672
0.694
0.708
0.748
0.694
0.738
0.762
0.748
0.752
0.782
0.794
0.770
0.744
0.718
0.712
0.686
0.684
0.680
0.684
0.680
0.652
0.640
0.648
0.644
0.632
0.648
0.700
0.740
0.696
0.728
0.722
0.692
0.730
0.752
0.728
0.674
0.718
0.712
0.694
0.712
0.724
0.704
0.728
0.764
0.746
0.706
0.750
0.718
0.698
0.734
0.750
0.746
0.706
0.674
0.686
0.662
0.650
0.678
0.648
0.654
0.690
0.686
0.688
0.718
0.738
0.700
0.678
0.496
0.928
0.704
0.670
0.636
0.616
0.596
0.600
0.602
0.630
0.702
0.804
0.826
0.836
0.766
0.756
0.736
0.676
0.626
0.744
0.712
0.710
0.698
0.652
0.640
0.640
0.638
0.644
0.682
0.676
0.684
0.692
0.712
0.706
0.744
0.728
0.722
0.738
0.776
0.782
0.760
0.706
0.698
0.710
0.684
0.684
0.706
0.790
0.838
0.854
0.774
0.764
0.730
0.712
0.706
0.702
0.692
0.678
0.668
0.688
0.556
0.836
0.658
0.686
0.740
0.854
0.826
0.764
0.776
0.716
0.750
0.718
0.744
0.754
0.730
0.726
0.732
0.740
0.770
0.784
0.802
0.754
0.736
0.784
0.824
0.862
0.860
0.830
0.770
0.826
0.792
0.752
0.792
0.772
0.746
0.744
0.764
0.706
0.676
0.702
0.696
0.706
0.802
0.886
1.052
0.968
1.016
0.990
1.030
0.920
0.892
0.920
0.892
0.844
0.804
0.776
0.760
0.748
0.776
0.720
0.732
1.010
0.534
0.746
0.762
0.720
0.750
0.748
0.786
0.864
0.838
0.816
0.866
0.798
0.818
0.822
0.800
0.772
0.764
0.800
0.786
0.784
0.766
0.792
0.770
0.744
0.770
0.750
0.746
0.740
0.704
0.690
0.700
0.698
0.684
0.546
0.816
0.642
0.632
0.622
0.680
0.738
0.888
0.964
1.046
1.042
0.990
0.968
0.940
0.910
0.772
0.782
0.754
0.748
0.764
0.718
0.760
0.724
0.748
0.788
0.812
0.850
0.830
0.840
0.854
0.812
0.832
0.810
0.786
0.788
0.774
0.768
0.758
0.730
0.702
0.724
0.754
0.734
0.742
0.706
0.676
0.730
0.794
0.796
0.788
0.786
0.724
0.744
0.766
0.800
0.808
0.810
0.842
0.850
0.824
0.766
0.756
0.716
0.690
0.676
0.670
0.682
0.702
0.746
0.744
0.816
0.778
0.786
0.804
0.782
0.790
0.716
0.740
0.718
0.688
0.658
0.662
0.652
0.654
0.652
0.680
0.722
0.786
0.830
0.758
0.768
0.234
0.554
0.786
0.378
0.402
0.732
0.726
0.728
0.724
0.694
0.660
0.692
0.446
0.996
0.682
0.672
0.662
0.688
0.748
0.788
1.052
1.006
0.960
0.984
0.912
0.910
0.920
0.918
0.894
0.802
0.776
0.754
0.802
0.842
0.898
0.886
0.820
0.806
0.792
0.780
0.718
0.726
0.726
0.724
0.786
0.860
0.930
0.886
1.008
0.900
0.998
0.892
0.898
0.856
0.874
0.800
0.786
0.812
0.778
0.768
0.800
0.798
0.776
0.804
0.776
0.778
0.792
0.816
0.804
0.766
0.776
0.758
0.740
0.746
0.746
0.702
0.674
0.848
0.784
0.754
0.716
0.738
0.742
0.722
0.682
0.698
0.686
0.670
0.676
0.726
0.736
0.716
0.724
0.710
0.692
0.668
0.686
0.704
0.696
0.690
0.686
0.694
0.708
0.706
0.706
0.708
0.696
0.686
0.662
0.668
0.676
0.704
0.692
0.716
0.736
0.740
0.742
0.786
0.734
0.766
0.764
0.738
0.748
0.746
0.768
0.760
0.708
0.714
0.706
0.718
0.728
0.716
0.682
0.646
0.664
0.676
0.696
0.712
0.706
0.718
0.700
0.696
0.660
0.664
0.660
0.678
0.702
0.684
0.704
0.694
0.708
0.710
0.694
0.664
0.648
0.646
0.658
0.690
0.704
0.732
0.752
0.718
0.720
0.740
0.774
0.794
0.746
0.740
0.736
0.742
0.694
0.686
0.694
0.726
0.742
0.758
0.764
0.756
0.742
0.770
0.740
0.754
0.736
0.684
0.724
0.672
0.686
0.690
0.696
0.702
0.682
0.704
0.680
0.666
0.668
0.662
0.674
0.662
0.668
0.710
0.716
0.764
0.774
0.742
0.726
0.708
0.694
0.652
0.642
0.630
0.646
0.692
0.692
0.718
0.818
0.926
0.896
0.830
0.790
0.770
0.736
0.750
0.742
0.724
0.660
0.674
0.690
0.720
0.758
0.720
0.720
0.734
0.738
0.736
0.700
0.690
0.680
0.698
0.714
0.680
0.666
0.670
0.690
0.704
0.714
0.692
0.698
0.730
0.672
0.692
0.706
0.704
0.688
0.698
0.678
0.668
0.664
0.636
0.648
0.658
0.680
0.672
0.708
0.682
0.704
0.690
0.690
0.684
0.680
0.674
0.696
0.726
0.730
0.686
0.690
0.668
0.692
0.714
0.722
0.744
0.716
0.742
0.742
0.702
0.658
0.648
0.686
0.690
0.716
0.738
0.752
0.730
0.690
0.668
0.666
0.648
0.660
0.682
0.734
0.866
0.820
0.868
0.898
0.888
0.828
0.790
0.722
0.704
0.690
0.716
0.726
0.732
0.742
0.774
0.770
0.776
0.708
0.712
0.698
0.682
0.722
0.754
0.882
0.896
0.856
0.878
0.824
0.820
0.768
0.698
0.718
0.658
0.678
0.680
0.700
0.730
0.744
0.714
0.736
0.756
0.760
0.740
0.712
0.686
0.658
0.640
0.634
0.652
0.656
0.760
0.830
0.822
0.828
0.932
0.836
0.878
0.900
0.854
0.804
0.804
0.800
0.734
0.758
0.754
0.824
0.776
0.770
0.756
0.798
0.792
0.776
0.714
0.732
0.696
0.660
0.686
0.682
0.734
0.766
0.760
0.778
0.778
0.728
0.728
0.752
0.940
0.832
0.814
0.752
0.724
0.668
0.678
0.672
0.714
0.712
0.976
0.990
0.970
0.886
0.870
0.916
0.884
0.798
0.842
0.828
0.778
0.744
0.748
0.806
0.912
1.006
1.014
0.884
0.884
0.752
0.778
0.834
1.014
1.078
0.988
1.076
1.070
1.160
0.952
1.008
1.068
1.048
0.908
0.814
0.818
0.794
0.926
1.060
1.026
0.926
0.942
0.848
0.926
0.958
0.872
0.898
1.002
0.954
0.838
0.832
0.832
0.772
0.810
0.778
0.830
0.762
0.758
0.880
0.810
0.878
0.886
0.886
0.860
0.818
0.814
0.784
0.784
0.850
0.842
0.856
0.788
0.838
0.974
1.136
1.058
1.032
0.870
0.866
0.882
0.850
0.782
0.830
0.858
0.972
0.998
0.984
0.964
1.022
1.020
0.968
0.946
0.948
0.882
0.814
0.884
0.852
0.912
0.942
0.968
0.894
0.900
0.910
0.824
0.904
1.004
0.934
0.918
0.968
0.838
0.862
0.938
0.882
0.896
0.910
0.926
0.924
0.808
0.866
0.858
0.900
0.936
0.984
0.834
0.896
0.958
0.934
0.794
0.824
0.828
0.842
0.850
0.822
0.778
0.780
0.770
0.762
0.766
0.730
0.712
0.670
0.700
0.656
0.630
0.648
0.636
0.658
0.682
0.714
0.746
0.732
0.700
0.684
0.674
0.660
0.686
0.722
0.774
0.780
0.814
0.818
0.770
0.732
0.842
0.818
0.770
0.792
0.780
0.826
0.784
0.830
0.788
0.802
0.780
0.728
0.734
0.756
0.748
0.712
0.752
0.766
0.756
0.716
0.682
0.714
0.728
0.744
0.766
0.826
0.854
0.786
0.854
0.914
0.960
0.904
0.890
0.852
0.752
0.806
0.778
0.776
0.840
0.802
0.782
0.856
0.884
0.942
0.838
0.902
0.910
0.834
0.902
0.908
0.872
0.816
0.754
0.798
0.822
0.800
0.746
0.764
0.752
0.738
0.734
0.702
0.662
0.654
0.636
0.636
0.648
0.688
0.788
0.770
0.924
0.876
0.960
0.856
0.746
0.748
0.758
0.694
0.712
0.668
0.652
0.640
0.650
0.678
0.746
0.808
0.904
0.846
0.794
0.870
0.840
0.768
0.726
0.808
0.842
0.794
0.812
0.850
0.868
0.886
0.804
0.826
0.858
0.840
0.790
0.732
0.728
0.700
0.666
0.662
0.666
0.714
0.786
0.820
0.848
0.892
0.942
0.884
0.912
0.844
0.762
0.784
0.756
0.720
0.746
0.744
0.756
0.780
0.736
0.814
0.864
0.814
0.768
0.794
0.738
0.748
0.764
0.844
0.988
0.942
0.916
0.838
0.834
0.820
0.818
0.798
0.928
0.822
0.858
0.902
0.850
0.936
0.964
0.836
0.896
0.894
0.864
0.948
0.962
0.848
0.804
0.814
0.858
1.132
1.026
0.936
0.824
0.816
0.776
0.760
0.810
0.800
0.806
0.846
0.840
0.876
0.918
0.906
0.860
0.796
0.724
0.682
0.702
0.718
0.782
0.862
0.868
0.792
0.756
0.828
0.816
0.808
0.824
0.812
0.772
0.696
0.708
0.794
0.778
0.866
0.850
0.878
0.804
0.812
0.730
0.790
0.880
0.876
0.822
0.824
0.844
0.852
0.858
0.852
0.774
0.818
0.768
0.732
0.746
0.740
0.768
0.748
0.740
0.698
0.720
0.698
0.730
0.740
0.730
0.778
0.776
0.760
0.708
0.748
0.810
0.878
0.844
0.776
0.698
0.680
0.692
0.710
0.744
0.772
0.812
0.746
0.902
0.874
0.864
0.902
0.846
0.762
0.758
0.704
0.702
0.680
0.688
0.728
0.756
0.814
0.848
0.882
0.814
0.882
0.846
0.776
0.804
0.868
0.852
0.784
0.842
0.804
0.872
0.886
0.794
0.812
0.824
0.792
0.714
0.736
0.200
0.568
0.778
0.810
0.756
0.718
0.750
0.746
0.732
0.748
0.742
0.722
0.768
0.862
0.868
0.816
0.776
0.748
0.730
0.724
0.732
0.790
0.772
0.728
0.812
0.870
0.878
0.942
0.910
0.798
0.792
0.808
0.796
0.784
0.720
0.722
0.724
0.756
0.768
0.818
0.798
0.750
0.828
0.868
0.774
0.806
0.832
0.808
0.842
0.828
0.772
0.770
0.812
0.816
0.830
0.758
0.804
0.780
0.754
0.784
0.760
0.780
0.744
0.738
0.736
0.758
0.766
0.788
0.806
0.790
0.800
0.768
0.792
0.772
0.746
0.764
0.750
0.722
0.716
0.670
0.714
0.710
0.700
0.688
0.722
0.732
0.722
0.688
0.680
0.734
0.808
0.858
0.602
0.264
0.790
0.816
0.802
0.744
0.794
0.822
0.882
0.878
0.794
0.826
0.850
0.784
0.750
0.784
0.782
0.754
0.814
0.792
0.836
0.844
0.786
0.822
0.796
0.768
0.780
0.768
0.758
0.718
0.704
0.732
0.738
0.840
0.758
0.786
0.784
0.748
0.740
0.756
0.754
0.750
0.710
0.738
0.740
0.728
0.748
0.764
0.736
0.810
0.786
0.778
0.842
0.816
0.774
0.814
0.848
0.814
0.790
0.796
0.766
0.758
0.760
0.760
0.752
0.732
0.690
0.760
0.788
0.828
0.830
0.780
0.722
0.738
0.764
0.780
0.816
0.820
0.802
0.780
0.840
0.808
0.806
0.754
0.750
0.726
0.718
0.732
0.728
0.734
0.760
0.800
0.770
0.756
0.786
0.806
0.840
0.804
0.768
0.842
0.824
0.878
0.806
0.756
0.810
0.870
0.780
0.754
0.774
0.786
0.748
0.798
0.824
0.800
0.842
0.848
0.846
0.854
0.764
0.808
0.874
0.944
0.846
0.850
0.814
0.774
0.752
0.686
0.700
0.766
0.848
0.982
0.858
1.064
1.036
0.990
0.936
0.876
0.776
0.710
0.706
0.726
0.764
0.832
1.214
1.044
1.090
1.034
0.928
0.894
0.796
0.794
0.774
0.724
0.756
0.780
0.822
0.848
0.870
0.916
0.812
0.834
0.972
0.942
0.906
0.832
0.754
0.796
0.860
0.822
0.938
0.866
0.964
1.000
0.910
0.856
0.814
0.756
0.806
0.838
0.842
0.868
0.882
0.834
0.908
0.830
0.818
0.854
0.830
0.784
0.734
0.726
0.708
0.724
0.766
0.744
0.728
0.738
0.810
0.898
0.928
0.890
0.852
0.804
0.752
0.768
0.730
0.768
0.786
0.780
0.752
0.750
0.762
0.858
0.814
0.818
0.818
0.810
0.806
0.782
0.740
0.776
0.760
0.766
0.748
0.762
0.752
0.730
0.676
0.734
0.772
0.760
0.824
0.836
0.796
0.818
0.788
0.748
0.756
0.726
0.722
0.734
0.764
0.754
0.768
0.798
0.810
0.782
0.774
0.736
0.734
0.760
0.752
0.724
0.740
0.730
0.722
0.786
0.852
0.910
0.896
0.792
0.832
0.814
0.756
0.798
0.776
0.806
0.842
0.802
0.734
0.770
0.794
0.878
0.804
0.826
0.866
0.766
0.780
0.824
0.824
0.816
0.856
0.814
0.756
0.794
0.694
0.716
0.702
0.668
0.692
0.688
0.702
0.694
0.662
0.664
0.734
0.752
0.760
0.706
0.756
0.708
0.676
0.696
0.710
0.752
0.736
0.712
0.746
0.790
0.784
0.800
0.872
0.772
0.866
0.846
0.844
0.756
0.796
0.780
0.732
0.760
0.766
0.730
0.726
0.796
0.872
0.844
0.784
0.714
0.730
0.750
0.744
0.740
0.734
0.774
0.762
0.750
0.764
0.730
0.708
0.710
0.688
0.672
0.672
0.676
0.742
0.484
1.086
0.706
0.710
0.678
0.696
0.720
0.758
0.820
0.850
0.854
0.918
0.896
0.830
0.874
0.808
0.830
0.800
0.778
0.766
0.746
0.756
0.778
0.782
0.774
0.822
0.940
0.906
0.938
0.918
0.824
0.830
0.756
0.752
0.810
0.802
0.834
0.812
0.780
0.716
0.700
0.704
0.744
0.872
0.884
0.840
0.812
0.808
0.786
0.758
0.746
0.708
0.686
0.680
0.648
0.646
0.618
0.606
0.596
0.580
0.576
0.454
0.694
0.578
0.562
0.574
0.588
0.588
0.574
0.570
0.566
0.564
0.564
0.558
0.560
0.568
0.574
0.598
0.622
0.674
0.706
0.746
0.844
0.838
0.842
0.796
0.742
0.704
0.666
0.646
0.646
0.654
0.684
0.764
0.826
0.810
0.850
0.880
0.878
0.814
0.856
0.832
0.824
0.840
0.788
0.856
0.814
0.860
0.954
0.992
1.000
0.870
0.844
0.808
0.780
0.772
0.832
0.770
0.910
0.870
0.894
0.860
0.804
0.872
0.808
0.758
0.744
0.764
0.800
0.934
0.966
0.894
0.876
0.918
0.952
0.968
0.946
0.836
0.752
0.792
0.784
0.738
0.786
0.768
0.768
0.810
0.854
0.804
0.804
0.768
0.756
0.756
0.796
0.840
0.832
0.916
0.830
0.812
0.804
0.776
0.802
0.744
0.798
0.820
0.770
0.724
0.812
0.798
0.862
0.862
0.786
0.826
0.832
0.754
0.798
0.790
0.754
0.822
0.812
0.772
0.748
0.806
0.898
0.994
0.886
0.820
0.794
0.790
0.816
0.930
0.808
0.878
0.810
0.762
0.710
0.712
0.722
0.754
0.786
0.776
0.774
0.776
0.748
0.736
0.730
0.738
0.730
0.776
0.782
0.778
0.804
0.808
0.764
0.732
0.692
0.724
0.768
0.766
0.786
0.844
0.816
0.778
0.794
0.730
0.728
0.732
0.708
0.698
0.694
0.470
1.002
0.684
0.750
0.788
0.764
0.828
0.850
0.956
0.968
0.926
0.956
0.856
0.892
0.822
0.816
0.792
0.726
0.730
0.696
0.770
0.826
0.902
0.876
0.780
0.844
0.794
0.766
0.828
0.878
0.858
0.806
0.844
0.798
0.806
0.774
0.746
0.726
0.722
0.728
0.744
0.770
0.800
0.780
0.854
0.796
0.746
0.750
0.748
0.766
0.738
0.718
0.742
0.746
0.704
0.730
0.730
0.748
0.816
0.750
0.690
0.736
0.710
0.782
0.784
0.808
0.754
0.740
0.740
0.718
0.698
0.670
0.698
0.696
0.690
0.700
0.738
0.756
0.772
0.894
0.898
0.832
0.844
0.850
0.866
0.860
0.788
0.752
0.714
0.740
0.744
0.804
0.870
0.826
0.750
0.794
0.914
0.966
0.924
0.766
0.784
0.758
0.734
0.728
0.752
0.814
0.796
0.834
0.826
0.770
0.806
0.828
0.842
0.808
0.774
0.806
0.776
0.738
0.742
0.732
0.776
0.794
0.792
0.744
0.722
0.730
0.736
0.720
0.710
0.690
0.428
0.890
0.628
0.606
0.600
0.598
0.598
0.606
0.640
0.710
0.794
0.804
0.862
0.896
0.880
0.826
0.770
0.764
0.724
0.710
0.696
0.690
0.672
0.676
0.696
0.720
0.792
0.748
0.712
0.770
0.784
0.822
0.790
0.804
0.820
0.760
0.760
0.764
0.730
0.668
0.722
0.740
0.724
0.818
0.888
0.836
0.752
0.854
0.826
0.832
0.866
0.800
0.914
0.948
0.882
0.850
0.866
0.854
0.814
0.776
0.756
0.722
0.706
0.682
0.670
0.644
0.646
0.658
0.700
0.756
0.780
0.720
0.802
0.876
0.800
0.870
0.864
0.792
0.836
0.766
0.898
0.852
0.848
0.862
0.776
0.754
0.778
0.830
0.888
0.882
0.830
0.762
0.764
0.750
0.732
0.724
0.720
0.712
0.734
0.716
0.746
0.842
0.910
0.920
0.890
0.894
0.828
0.850
0.850
0.892
0.768
0.808
0.822
0.800
0.856
0.866
0.848
0.834
0.854
0.786
0.792
0.816
0.856
0.894
0.912
0.856
0.784
0.740
0.688
0.664
0.642
0.650
0.660
0.740
1.022
1.022
0.978
0.908
0.876
0.824
0.772
0.804
0.772
0.788
0.732
0.710
0.710
0.686
0.684
0.748
0.836
0.868
0.918
0.876
0.838
0.812
0.804
0.942
0.914
0.856
0.772
0.710
0.684
0.678
0.660
0.680
0.724
0.808
0.878
0.802
0.844
0.818
0.812
0.790
0.774
0.722
0.740
0.760
0.774
0.824
0.770
0.774
0.804
0.840
0.918
0.872
0.844
0.740
0.764
0.732
0.718
0.700
0.664
0.678
0.698
0.702
0.560
1.018
0.778
0.774
0.762
0.744
0.774
0.836
0.790
0.806
0.802
0.812
0.828
0.920
1.046
0.986
0.878
0.776
0.722
0.682
0.648
0.646
0.690
0.880
0.998
1.058
0.988
0.978
0.946
0.878
0.874
0.784
0.762
0.766
0.736
0.730
0.788
0.842
0.862
0.808
0.870
0.890
0.790
0.766
0.870
0.912
0.836
0.810
0.816
0.736
0.698
0.740
0.792
0.820
0.908
0.928
0.904
0.800
0.818
0.864
0.790
0.708
0.698
0.726
0.822
0.946
0.964
0.864
0.952
0.908
0.824
0.830
0.782
0.748
0.798
0.784
0.766
0.806
0.786
0.800
0.788
0.784
0.740
0.806
0.824
0.784
0.806
0.774
0.752
0.790
0.842
0.828
0.838
0.834
0.896
0.952
0.932
0.904
0.826
0.774
0.706
0.690
0.664
0.688
0.720
0.770
0.788
1.164
0.986
0.918
0.808
0.718
0.706
0.716
0.740
0.786
0.796
0.792
0.800
0.762
0.756
0.688
0.692
0.698
0.760
0.846
0.928
0.888
0.788
0.722
0.742
0.754
0.794
0.850
0.804
0.804
0.810
0.776
0.852
0.868
0.834
0.844
0.866
0.888
0.846
0.808
0.744
0.760
0.744
0.706
0.726
0.720
0.740
0.790
0.812
0.818
0.822
0.810
0.808
0.770
0.736
0.744
0.722
0.712
0.702
0.682
0.680
0.692
0.714
0.788
0.834
0.812
0.766
0.732
0.704
0.662
0.636
0.636
0.656
0.712
0.768
0.788
0.754
0.812
0.770
0.826
0.764
0.732
0.762
0.782
0.736
0.756
0.770
0.738
0.742
0.770
0.786
0.762
0.780
0.768
0.756
0.716
0.670
0.680
0.718
0.770
0.812
0.832
0.904
0.570
1.094
0.774
0.740
0.696
0.654
0.650
0.702
0.854
0.860
0.956
1.012
0.920
0.988
0.942
0.874
0.912
0.788
0.766
0.790
0.810
0.814
0.860
0.892
0.858
0.838
0.824
0.796
0.748
0.742
0.808
0.816
0.810
0.884
0.878
0.842
0.748
0.784
0.756
0.740
0.802
0.802
0.772
0.792
0.822
0.830
0.780
0.816
0.782
0.752
0.762
0.756
0.726
0.712
0.716
0.750
0.784
0.866
0.886
0.844
0.804
0.738
0.740
0.762
0.798
0.822
0.812
0.834
0.888
0.828
0.804
0.794
0.750
0.746
0.762
0.780
0.774
0.808
0.832
0.774
0.776
0.766
0.750
0.776
0.746
0.726
0.728
0.732
0.726
0.734
0.716
0.702
0.702
0.500
0.942
0.720
0.732
0.700
0.684
0.678
0.710
0.822
0.790
0.872
0.952
0.934
0.858
0.800
0.722
0.722
0.686
0.702
0.690
0.694
0.702
0.702
0.774
0.866
0.932
0.964
0.914
0.860
0.880
0.904
0.812
0.838
0.800
0.844
0.916
0.916
0.894
0.798
0.808
0.826
0.882
0.920
0.882
0.774
0.822
0.842
0.836
0.780
0.850
0.882
0.920
0.900
0.782
0.808
0.780
0.736
0.760
0.776
0.888
0.890
0.836
0.910
0.946
0.894
0.900
0.826
0.768
0.698
0.720
0.780
0.796
0.948
0.896
0.814
0.766
0.826
0.792
0.812
0.834
0.806
0.776
0.914
0.926
0.876
0.766
0.788
0.858
0.874
0.866
0.850
0.820
0.876
0.826
0.840
0.790
0.794
0.822
0.780
0.734
0.688
0.658
0.644
0.648
0.664
0.680
0.718
0.772
0.812
0.856
0.842
0.806
0.796
0.816
0.802
0.774
0.748
0.724
0.738
0.786
0.864
0.876
0.844
0.848
0.830
0.800
0.796
0.758
0.786
0.770
0.746
0.720
0.732
0.724
0.712
0.714
0.706
0.718
0.722
0.696
0.714
0.706
0.672
0.684
0.710
0.780
0.826
0.816
0.750
0.768
0.778
0.768
0.778
0.742
0.706
0.668
0.666
0.688
0.748
0.796
0.886
0.936
0.920
0.840
0.830
0.784
0.794
0.806
0.796
0.796
0.718
0.720
0.714
0.744
0.744
0.816
0.844
0.824
0.776
0.774
0.768
0.788
0.798
0.804
0.794
0.770
0.720
0.686
0.696
0.708
0.766
0.760
0.756
0.840
0.942
0.924
0.844
0.846
0.808
0.794
0.732
0.756
0.764
0.770
0.734
0.762
0.754
0.738
0.720
0.798
0.810
0.844
0.848
0.798
0.816
0.762
0.762
0.718
0.692
0.690
0.682
0.680
0.702
0.724
0.758
0.806
0.810
0.826
0.810
0.848
0.854
0.870
0.840
0.770
0.768
0.758
0.744
0.726
0.698
0.682
0.686
0.686
0.734
0.816
0.832
0.856
0.828
0.840
0.812
0.840
0.804
0.744
0.750
0.758
0.806
0.794
0.810
0.806
0.766
0.726
0.722
0.724
0.766
0.818
0.808
0.774
0.746
0.770
0.750
0.724
0.712
0.724
0.708
0.714
0.762
0.778
0.792
0.844
0.814
0.786
0.776
0.782
0.752
0.722
0.674
0.686
0.708
0.770
0.798
0.816
0.786
0.786
0.808
0.796
0.772
0.760
0.762
0.742
0.744
0.752
0.734
0.744
0.752
0.744
0.728
0.748
0.738
0.730
0.732
0.716
0.696
0.696
0.700
0.686
0.682
0.724
0.746
0.796
0.810
0.770
0.776
0.786
0.786
0.792
0.792
0.778
0.756
0.732
0.732
0.702
0.678
0.660
0.650
0.656
0.690
0.748
0.774
0.758
0.836
0.796
0.718
0.716
0.686
0.686
0.668
0.650
0.652
0.672
0.734
0.884
0.884
0.872
0.894
0.854
0.848
0.784
0.776
0.786
0.776
0.848
0.794
0.856
0.850
0.820
0.860
0.886
0.854
0.812
0.752
0.708
0.752
0.772
0.754
0.818
0.778
0.792
0.852
0.844
0.764
0.766
0.798
0.828
0.836
0.818
0.788
0.746
0.726
0.688
0.684
0.668
0.682
0.688
0.744
0.860
0.852
0.838
1.012
0.892
0.866
0.780
0.738
0.790
0.836
0.824
0.758
0.762
0.748
0.728
0.716
0.712
0.752
0.814
0.896
0.804
0.858
0.846
0.822
0.782
0.704
0.718
0.694
0.690
0.698
0.756
0.744
0.810
0.808
0.814
0.936
0.904
0.884
0.840
0.772
0.742
0.702
0.722
0.740
0.788
0.778
0.796
0.832
0.950
0.958
0.938
0.914
0.810
0.736
0.684
0.682
0.708
0.732
0.748
0.892
0.890
0.844
0.806
0.776
0.808
0.780
0.790
0.760
0.708
0.764
0.778
0.820
0.780
0.744
0.716
0.706
0.714
0.710
0.698
0.678
0.700
0.748
0.786
0.830
0.848
0.786
0.834
0.796
0.770
0.772
0.776
0.744
0.714
0.706
0.726
0.744
0.762
0.802
0.768
0.828
0.820
0.802
0.822
0.812
0.772
0.756
0.740
0.722
0.740
0.736
0.712
0.670
0.664
0.738
0.852
0.820
0.776
0.824
0.812
0.816
0.812
0.794
0.728
0.730
0.716
0.714
0.750
0.800
0.774
0.834
0.856
0.806
0.856
0.830
0.754
0.758
0.722
0.686
0.710
0.714
0.748
0.750
0.750
0.782
0.818
0.834
0.758
0.754
0.752
0.724
0.704
0.726
0.726
0.794
0.830
0.892
0.882
0.844
0.816
0.780
0.752
0.696
0.702
0.710
0.730
0.780
0.736
0.744
0.800
0.778
0.804
0.840
0.870
0.894
0.886
0.868
0.808
0.736
0.686
0.666
0.674
0.444
1.012
0.684
0.704
0.496
0.930
0.722
0.788
0.848
0.780
0.852
0.834
0.812
0.842
0.828
0.762
0.786
0.742
0.728
0.722
0.702
0.674
0.702
0.704
0.758
0.826
0.796
0.864
0.844
0.780
0.742
0.732
0.738
0.768
0.748
0.746
0.702
0.706
0.728
0.736
0.738
0.714
0.730
0.746
0.728
0.746
0.744
0.722
0.722
0.728
0.706
0.736
0.732
0.736
0.746
0.724
0.746
0.734
0.748
0.746
0.740
0.792
0.804
0.812
0.754
0.782
0.742
0.732
0.730
0.718
0.706
0.716
0.732
0.732
0.752
0.768
0.756
0.748
0.774
0.766
0.746
0.738
0.724
0.704
0.686
0.686
0.694
0.666
0.664
0.690
0.742
0.732
0.788
0.774
0.754
0.766
0.748
0.718
0.730
0.714
0.696
0.718
0.718
0.748
0.804
0.812
0.766
0.758
0.760
0.724
0.732
0.724
0.720
0.716
0.722
0.722
0.712
0.678
0.706
0.760
0.834
0.820
0.812
0.706
0.664
0.634
0.600
0.606
0.596
0.630
0.690
0.752
0.812
0.828
0.806
0.830
0.738
0.778
0.786
0.766
0.724
0.754
0.798
0.800
0.738
0.772
0.720
0.750
0.752
0.730
0.708
0.710
0.718
0.452
1.024
0.698
0.670
0.678
0.688
0.748
0.790
0.812
0.820
0.562
0.226
0.762
0.720
0.718
0.728
0.780
0.722
0.732
0.708
0.778
0.798
0.754
0.754
0.746
0.708
0.692
0.520
0.894
0.660
0.672
0.670
0.704
0.708
0.724
0.708
0.752
0.772
0.766
0.718
0.742
0.732
0.730
0.728
0.686
0.662
0.666
0.668
0.716
0.736
0.722
0.264
0.450
0.706
0.694
0.678
0.654
0.652
0.644
0.646
0.644
0.630
0.618
0.668
0.682
0.714
0.716
0.704
0.688
0.688
0.684
0.662
0.654
0.642
0.636
0.646
0.632
0.644
0.710
0.754
0.804
0.760
0.728
0.690
0.664
0.650
0.624
0.608
0.608
0.600
0.578
0.576
0.566
0.574
0.570
0.584
0.578
0.556
0.560
0.566
0.586
0.640
0.706
0.716
0.686
0.706
0.710
0.724
0.716
0.698
0.672
0.650
0.630
0.610
0.612
0.646
0.736
1.000
0.940
0.890
0.844
0.792
0.818
0.776
0.734
0.724
0.682
0.664
0.626
0.660
0.660
0.664
0.664
0.684
0.702
0.688
0.710
0.712
0.744
0.772
0.760
0.710
0.686
0.654
0.644
0.628
0.616
0.608
0.700
0.774
0.746
0.782
0.752
0.766
0.720
0.740
0.706
0.690
0.662
0.682
0.666
0.646
0.646
0.634
0.620
0.618
0.610
0.626
0.624
0.622
0.608
0.616
0.616
0.614
0.630
0.628
0.620
0.600
0.596
0.576
0.592
0.596
0.608
0.650
0.656
0.672
0.612
0.620
0.610
0.602
0.596
0.604
0.622
0.608
0.626
0.632
0.626
0.606
0.608
0.596
0.578
0.566
0.568
0.580
0.572
0.598
0.610
0.606
0.596
0.580
0.576
0.574
0.582
0.582
0.588
0.600
0.612
0.618
0.624
0.630
0.616
0.618
0.622
0.624
0.618
0.598
0.610
0.608
0.608
0.618
0.622
0.650
0.664
0.698
0.680
0.656
0.672
0.674
0.660
0.618
0.618
0.606
0.590
0.582
0.588
0.588
0.604
0.622
0.702
0.756
0.742
0.736
0.692
0.702
0.686
0.680
0.674
0.648
0.634
0.632
0.622
0.630
0.624
0.620
0.646
0.668
0.746
0.764
0.790
0.780
0.762
0.754
0.738
0.686
0.700
0.698
0.684
0.670
0.656
0.624
0.612
0.618
0.624
0.632
0.632
0.488
0.846
0.622
0.610
0.612
0.492
0.820
0.626
0.664
0.744
0.770
0.714
0.740
0.698
0.730
0.734
0.710
0.712
0.678
0.636
0.630
0.614
0.596
0.588
0.598
0.592
0.598
0.608
0.602
0.610
0.610
0.620
0.612
0.604
0.618
0.598
0.604
0.598
0.588
0.580
0.576
0.568
0.558
0.536
0.534
0.530
0.528
0.530
0.522
0.548
0.582
0.682
0.702
0.650
0.622
0.594
0.570
0.560
0.550
0.558
0.554
0.562
0.554
0.560
0.596
0.648
0.650
0.638
0.602
0.584
0.576
0.566
0.560
0.558
0.560
0.584
0.640
0.688
0.736
0.716
0.672
0.684
0.680
0.664
0.690
0.716
0.684
0.664
0.656
0.626
0.584
0.576
0.550
0.548
0.542
0.538
0.552
0.536
0.552
0.564
0.548
0.568
0.566
0.580
0.584
0.580
0.582
0.582
0.570
0.572
0.558
0.544
0.538
0.534
0.538
0.540
0.558
0.562
0.580
0.586
0.632
0.630
0.628
0.648
0.636
0.630
0.636
0.614
0.610
0.604
0.590
0.600
0.584
0.586
0.606
0.614
0.610
0.612
0.608
0.614
0.614
0.614
0.610
0.600
0.580
0.578
0.580
0.578
0.582
0.580
0.582
0.582
0.594
0.600
0.626
0.634
0.644
0.674
0.744
0.706
0.420
0.988
0.648
0.626
0.604
0.608
0.612
0.644
0.686
0.772
0.778
0.838
0.808
0.790
0.830
0.746
0.758
0.736
0.728
0.722
0.770
0.714
0.736
0.712
0.706
0.690
0.700
0.720
0.748
0.722
0.730
0.724
0.708
0.730
0.732
0.716
0.752
0.758
0.734
0.778
0.766
0.772
0.766
0.774
0.768
0.714
0.732
0.732
0.750
0.798
0.812
0.798
0.730
0.714
0.728
0.710
0.686
0.668
0.664
0.440
0.934
0.588
0.774
0.632
0.640
0.656
0.710
0.776
0.888
0.846
0.858
0.852
0.816
0.874
0.802
0.790
0.778
0.742
0.742
0.726
0.720
0.798
0.784
0.792
0.808
0.784
0.854
0.844
0.830
0.824
0.790
0.820
0.772
0.804
0.820
0.792
0.784
0.836
0.812
0.844
0.800
0.738
0.692
0.718
0.760
0.792
0.832
0.824
0.840
0.800
0.784
0.776
0.736
0.730
0.748
0.744
0.754
0.754
0.758
0.778
0.746
0.744
0.714
0.698
0.696
0.726
0.702
0.724
0.742
0.746
0.748
0.730
0.704
0.712
0.720
0.732
0.742
0.732
0.704
0.712
0.720
0.726
0.708
0.734
0.742
0.748
0.736
0.702
0.702
0.698
0.678
0.692
0.718
0.730
0.744
0.700
0.704
0.680
0.668
0.682
0.680
0.702
0.748
0.766
0.744
0.768
0.730
0.694
0.692
0.672
0.668
0.708
0.764
0.766
0.816
0.814
0.800
0.826
0.832
0.784
0.750
0.712
0.686
0.682
0.686
0.708
0.726
0.772
0.806
0.792
0.808
0.798
0.780
0.760
0.748
0.742
0.706
0.716
0.706
0.688
0.726
0.752
0.728
0.694
0.664
0.676
0.470
0.912
0.654
0.616
0.628
0.600
0.604
0.590
0.592
0.608
0.646
0.664
0.678
0.668
0.654
0.636
0.622
0.628
0.616
0.614
0.624
0.604
0.602
0.598
0.596
0.598
0.586
0.586
0.584
0.582
0.590
0.604
0.632
0.660
0.678
0.702
0.710
0.722
0.718
0.716
0.740
0.732
0.720
0.726
0.710
0.708
0.738
0.728
0.726
0.758
0.718
0.716
0.720
0.716
0.716
0.702
0.706
0.714
0.714
0.702
0.702
0.692
0.696
0.700
0.706
0.694
0.694
0.672
0.674
0.678
0.684
0.698
0.706
0.702
0.702
0.694
0.778
0.820
0.784
0.712
0.668
0.638
0.618
0.618
0.636
0.714
0.800
0.862
0.860
0.870
0.872
0.872
0.854
0.744
0.698
0.686
0.698
0.704
0.702
0.732
0.718
0.696
0.728
0.732
0.774
0.800
0.782
0.762
0.796
0.762
0.752
0.756
0.730
0.744
0.748
0.752
0.774
0.780
0.772
0.780
0.738
0.748
0.748
0.776
0.788
0.794
0.786
0.808
0.780
0.782
0.756
0.744
0.748
0.732
0.732
0.754
0.738
0.712
0.714
0.696
0.696
0.722
0.736
0.756
0.768
0.746
0.732
0.722
0.694
0.680
0.658
0.426
0.934
0.662
0.670
0.686
0.716
0.760
0.768
0.800
0.836
0.800
0.764
0.774
0.700
0.704
0.688
0.666
0.652
0.672
0.716
0.684
0.682
0.636
0.628
0.618
0.612
0.596
0.586
0.576
0.586
0.628
0.644
0.650
0.688
0.708
0.722
0.716
0.710
0.678
0.644
0.632
0.638
0.640
0.642
0.652
0.660
0.654
0.640
0.644
0.648
0.634
0.630
0.618
0.412
0.838
0.610
0.588
0.600
0.608
0.642
0.666
0.740
0.796
0.850
0.858
0.836
0.864
0.806
0.824
0.788
0.768
0.728
0.740
0.702
0.694
0.708
0.706
0.704
0.718
0.728
0.728
0.746
0.746
0.722
0.744
0.746
0.728
0.772
0.780
0.766
0.778
0.806
0.814
0.784
0.760
0.682
0.650
0.626
0.604
0.592
0.616
0.794
0.976
0.998
0.988
0.964
0.948
0.886
0.892
0.822
0.864
0.810
0.808
0.800
0.774
0.796
0.808
0.782
0.816
0.804
0.764
0.766
0.744
0.806
0.810
0.802
0.844
0.798
0.794
0.800
0.780
0.800
0.766
0.780
0.792
0.790
0.854
0.812
0.840
0.834
0.822
0.842
0.794
0.762
0.764
0.748
0.772
0.756
0.788
0.774
0.746
0.736
0.716
0.724
0.742
0.760
0.782
0.774
0.754
0.740
0.718
0.730
0.720
0.732
0.722
0.726
0.714
0.714
0.706
0.700
0.702
0.678
0.680
0.680
0.696
0.708
0.776
0.750
0.782
0.762
0.746
0.756
0.738
0.752
0.746
0.736
0.722
0.740
0.720
0.716
0.708
0.714
0.716
0.746
0.728
0.724
0.720
0.716
0.710
0.704
0.696
0.686
0.694
0.688
0.678
0.702
0.734
0.736
0.736
0.724
0.712
0.710
0.696
0.700
0.712
0.704
0.698
0.708
0.698
0.694
0.696
0.696
0.688
0.464
0.944
0.652
0.648
0.634
0.672
0.740
0.784
0.794
0.758
0.802
0.816
0.776
0.770
0.746
0.740
0.744
0.714
0.708
0.712
0.690
0.706
0.696
0.674
0.532
0.810
0.632
0.608
0.606
0.606
0.590
0.594
0.602
0.642
0.650
0.648
0.678
0.642
0.646
0.652
0.664
0.912
0.390
0.628
0.634
0.628
0.620
0.616
0.616
0.604
0.586
0.582
0.558
0.560
0.556
0.554
0.552
0.542
0.542
0.552
0.550
0.572
0.566
0.580
0.584
0.576
0.586
0.594
0.606
0.612
0.618
0.622
0.620
0.634
0.622
0.604
0.600
0.600
0.618
0.606
0.594
0.592
0.580
0.568
0.562
0.562
0.574
0.574
0.584
0.586
0.586
0.582
0.590
0.572
0.558
0.560
0.548
0.554
0.554
0.556
0.582
0.584
0.258
0.332
0.560
0.572
0.584
0.604
0.626
0.638
0.652
0.648
0.626
0.628
0.620
0.602
0.582
0.572
0.554
0.552
0.556
0.558
0.558
0.570
0.558
0.560
0.550
0.558
0.558
0.566
0.576
0.584
0.600
0.608
0.628
0.630
0.638
0.644
0.640
0.646
0.648
0.644
0.644
0.658
0.654
0.662
0.660
0.642
0.636
0.628
0.622
0.610
0.598
0.598
0.586
0.586
0.594
0.598
0.618
0.644
0.674
0.684
0.666
0.674
0.662
0.652
0.648
0.648
0.644
0.630
0.624
0.612
0.614
0.622
0.422
0.884
0.612
0.614
0.614
0.632
0.650
0.722
0.780
0.912
0.842
0.864
0.876
0.864
0.812
0.722
0.704
0.690
0.692
0.698
0.690
0.664
0.620
0.602
0.608
0.608
0.634
0.648
0.716
0.786
0.766
0.804
0.802
0.762
0.772
0.740
0.708
0.728
0.700
0.702
0.720
0.704
0.678
0.642
0.632
0.498
0.784
0.644
0.638
0.636
0.622
0.642
0.634
0.652
0.674
0.680
0.726
0.714
0.716
0.728
0.704
0.688
0.684
0.676
0.662
0.658
0.652
0.640
0.654
0.648
0.654
0.688
0.692
0.690
0.712
0.682
0.672
0.676
0.678
0.662
0.668
0.670
0.674
0.654
0.662
0.662
0.676
0.664
0.668
0.682
0.676
0.662
0.640
0.608
0.598
0.600
0.596
0.616
0.642
0.706
0.704
0.746
0.754
0.772
0.772
0.764
0.748
0.710
0.674
0.648
0.638
0.622
0.612
0.608
0.620
0.640
0.672
0.722
0.766
0.740
0.752
0.766
0.720
0.746
0.724
0.706
0.716
0.712
0.710
0.700
0.672
0.660
0.658
0.652
0.670
0.674
0.716
0.732
0.764
0.756
0.730
0.686
0.658
0.640
0.622
1.208
0.590
0.566
0.572
0.610
0.728
0.892
0.978
0.946
0.840
0.886
0.850
0.898
0.828
0.798
0.838
0.800
0.816
0.818
0.780
0.848
0.784
0.788
0.786
0.766
0.762
0.720
0.696
0.692
0.678
0.660
0.664
0.676
0.712
0.750
0.756
0.730
0.700
0.654
0.662
0.650
0.650
0.676
0.712
0.772
0.808
0.850
0.872
0.818
0.820
0.814
0.774
0.780
0.748
0.716
0.710
0.712
0.720
0.730
0.744
0.738
0.760
0.798
0.786
0.796
0.754
0.732
0.736
0.730
0.708
0.714
0.708
0.708
0.724
0.706
0.710
0.722
0.762
0.786
0.782
0.754
0.684
0.640
0.642
0.626
0.646
0.702
0.756
0.872
1.026
0.948
0.980
0.996
0.896
0.898
0.888
0.800
0.720
0.708
0.676
0.710
0.754
0.822
0.850
0.824
0.754
0.760
0.760
0.726
0.752
0.740
0.756
0.830
0.788
0.790
0.820
0.772
0.782
0.742
0.726
0.726
0.712
0.692
0.714
0.720
0.740
0.776
0.746
0.746
0.758
0.754
0.732
0.744
0.728
0.718
0.726
0.730
0.736
0.734
0.762
0.782
0.760
0.762
0.756
0.718
0.744
0.724
0.718
0.746
0.764
0.766
0.790
0.798
0.774
0.764
0.716
0.722
0.704
0.704
0.716
0.700
0.676
0.658
0.632
0.626
0.624
0.604
0.610
0.626
0.626
0.632
0.656
0.636
0.644
0.660
0.696
0.720
0.738
0.714
0.678
0.658
0.642
0.640
0.646
0.702
0.734
0.754
0.724
0.714
0.724
0.742
0.758
0.710
0.702
0.694
0.688
0.676
0.666
0.668
0.684
0.704
0.726
0.754
0.742
0.696
0.690
0.676
0.676
0.666
0.666
0.678
0.510
0.902
0.662
0.666
0.658
0.670
0.706
0.710
0.700
0.686
0.738
0.736
0.744
0.752
0.768
0.762
0.720
0.724
0.690
0.694
0.670
0.654
0.630
0.616
0.618
0.460
0.766
0.604
0.600
0.612
0.632
0.674
0.748
0.860
0.870
0.770
0.808
0.786
0.746
0.786
0.824
0.850
0.836
0.792
0.736
0.688
0.672
0.668
0.690
0.748
0.824
0.830
0.814
0.804
0.820
0.772
0.760
0.740
0.766
0.742
0.700
0.706
0.724
0.814
0.778
0.778
0.780
0.824
0.818
0.786
0.800
0.828
0.850
0.788
0.750
0.758
0.764
0.752
0.750
0.788
0.850
0.848
0.770
0.782
0.782
0.750
0.750
0.746
0.754
0.750
0.740
0.694
0.696
0.704
0.726
0.756
0.726
0.760
0.806
0.860
0.872
0.876
0.826
0.736
0.746
0.742
0.754
0.784
0.778
0.814
0.778
0.740
0.750
0.806
0.938
0.852
0.782
0.742
0.698
0.674
0.634
0.612
0.614
0.628
0.670
0.676
0.760
0.838
0.832
0.800
0.778
0.796
0.770
0.766
0.786
0.754
0.774
0.740
0.714
0.702
0.680
0.720
0.828
0.784
0.776
0.730
0.744
0.750
0.728
0.762
0.806
0.792
0.836
0.866
0.820
0.838
0.812
0.806
0.754
0.748
0.742
0.748
0.780
0.762
0.790
0.808
0.810
0.784
0.744
0.716
0.658
0.660
0.658
0.674
0.680
0.712
0.772
0.850
0.872
0.926
0.992
0.940
0.870
0.860
0.744
0.742
0.740
0.744
0.756
0.714
0.694
0.710
0.744
0.800
0.804
0.796
0.724
0.702
0.702
0.700
0.724
0.722
0.692
0.738
0.748
0.778
0.760
0.748
0.750
0.750
0.736
0.732
0.756
0.780
0.776
0.760
0.786
0.754
0.742
0.718
0.692
0.670
0.690
0.694
0.758
0.790
0.824
0.816
0.790
0.776
0.742
0.712
0.670
0.666
0.674
0.672
0.714
0.746
0.448
1.062
0.754
0.752
0.744
0.722
0.694
0.682
0.690
0.726
0.772
0.804
0.766
0.798
0.816
0.800
0.776
0.770
0.752
0.742
0.758
0.758
0.790
0.874
0.878
0.866
0.928
0.858
0.882
0.840
0.810
0.804
0.760
0.768
0.762
0.774
0.826
0.770
0.782
0.746
0.772
0.778
0.742
0.732
0.738
0.750
0.740
0.722
0.710
0.686
0.674
0.686
0.692
0.692
0.724
0.730
0.752
0.796
0.838
0.826
0.778
0.796
0.766
0.728
0.746
0.740
0.730
0.730
0.772
0.800
0.810
0.856
0.848
0.822
0.846
0.770
0.776
0.758
0.722
0.710
0.686
0.706
0.764
0.766
0.790
0.766
0.740
0.760
0.754
0.746
0.754
0.756
0.748
0.776
0.786
0.742
0.696
0.682
0.718
0.724
0.710
0.706
0.688
0.668
0.674
0.682
0.698
0.698
0.686
0.714
0.720
0.728
0.738
0.746
0.756
0.774
0.760
0.734
0.734
0.742
0.754
0.760
0.736
0.748
0.776
0.804
0.790
0.764
0.744
0.724
0.690
0.668
0.654
0.660
0.676
0.764
0.856
0.878
0.920
0.922
0.900
0.926
0.872
0.838
0.800
0.760
0.766
0.750
0.754
0.736
0.740
0.788
0.812
0.806
0.840
0.814
0.798
0.814
0.816
0.828
0.774
0.700
0.702
0.680
0.696
0.700
0.722
0.720
0.686
0.720
0.702
0.758
0.764
0.756
0.774
0.770
0.750
0.710
0.706
0.684
0.662
0.622
0.632
0.628
0.646
0.682
0.784
0.874
1.000
1.000
0.944
0.930
0.908
0.848
0.840
0.806
0.788
0.828
0.836
0.844
0.780
0.792
0.744
0.758
0.770
0.780
0.774
0.778
0.790
0.796
0.794
0.814
0.800
0.762
0.714
0.702
0.692
0.728
0.748
0.806
0.796
0.834
0.808
0.786
0.774
0.782
0.754
0.770
0.746
0.734
0.774
0.756
0.768
0.798
0.782
0.802
0.812
0.782
0.768
0.776
0.746
0.756
0.780
0.744
0.780
0.788
0.760
0.748
0.790
0.820
0.818
0.810
0.774
0.724
0.724
0.724
0.730
0.732
0.756
0.802
0.872
0.920
0.924
0.932
0.918
0.920
0.866
0.840
0.810
0.746
0.754
0.734
0.716
0.786
0.808
0.816
0.828
0.816
0.840
0.838
0.776
0.770
0.738
0.722
0.724
0.720
0.724
0.706
0.742
0.720
0.706
0.700
0.692
0.684
0.686
0.692
0.686
0.706
0.712
0.722
0.758
0.742
0.756
0.746
0.738
0.732
0.704
0.682
0.678
0.670
0.674
0.706
0.720
0.748
0.770
0.748
0.758
0.790
0.786
0.754
0.712
0.694
0.694
0.682
0.670
0.658
0.670
0.702
0.712
0.750
0.752
0.754
0.768
0.732
0.742
0.712
0.756
0.752
0.758
0.712
0.704
0.686
0.678
0.670
0.676
0.690
0.700
0.714
0.720
0.716
0.740
0.758
0.740
0.752
0.718
0.712
0.698
0.684
0.684
0.674
0.664
0.676
0.700
0.702
0.752
0.752
0.748
0.754
0.732
0.728
0.718
0.728
0.712
0.694
0.682
0.686
0.678
0.692
0.704
0.722
0.736
0.770
0.770
0.734
0.744
0.724
0.714
0.724
0.690
0.664
0.686
0.670
0.678
0.682
0.678
0.666
0.686
0.694
0.706
0.742
0.762
0.740
0.766
0.738
0.736
0.736
0.714
0.714
0.718
0.704
0.716
0.708
0.678
0.708
0.750
0.734
0.686
0.682
0.682
0.690
0.714
0.720
0.710
0.732
0.728
0.716
0.760
0.756
0.802
0.828
0.824
0.744
0.752
0.734
0.710
0.708
0.700
0.688
0.710
0.712
0.736
0.790
0.852
0.868
0.848
0.794
0.762
0.750
0.744
0.708
0.730
0.750
0.786
0.782
0.816
0.856
0.824
0.838
0.852
0.828
0.820
0.768
0.768
0.734
0.696
0.714
0.732
0.778
0.782
0.852
0.862
0.842
0.872
0.868
0.834
0.820
0.796
0.750
0.766
0.772
0.760
0.774
0.792
0.776
0.782
0.802
0.814
0.796
0.780
0.780
0.732
0.746
0.740
0.738
0.716
0.694
0.706
0.720
0.722
0.794
0.802
0.876
0.886
0.846
0.858
0.872
0.822
0.780
0.774
0.736
0.708
0.710
0.724
0.780
0.774
0.782
0.800
0.826
0.828
0.838
0.824
0.816
0.818
0.768
0.768
0.740
0.730
0.770
0.768
0.776
0.856
0.846
0.838
0.842
0.802
0.798
0.804
0.786
0.772
0.772
0.750
0.734
0.716
0.700
0.800
0.836
0.798
0.792
0.774
0.738
0.756
0.748
0.736
0.762
0.786
0.768
0.768
0.822
0.800
0.778
0.782
0.784
0.766
0.776
0.782
0.770
0.788
0.786
0.754
0.716
0.754
0.782
0.780
0.744
0.720
0.696
0.692
0.678
0.682
0.696
0.714
0.748
0.710
0.842
0.858
0.868
0.852
0.862
0.814
0.764
0.772
0.772
0.742
0.722
0.694
0.700
0.708
0.712
0.740
0.740
0.774
0.818
0.798
0.784
0.746
0.714
0.686
0.676
0.668
0.534
0.764
0.640
0.604
0.600
0.584
0.582
0.570
0.568
0.574
0.588
0.622
0.646
0.692
0.790
0.810
0.796
0.808
0.798
0.766
0.724
0.698
0.698
0.690
0.668
0.638
0.644
0.650
0.680
0.702
0.744
0.742
0.772
0.770
0.726
0.728
0.698
0.666
0.644
0.622
0.598
0.586
0.580
0.578
0.618
0.704
0.876
0.958
0.966
0.956
0.862
0.814
0.760
0.722
0.672
0.656
0.628
0.622
0.628
0.690
0.702
0.720
0.730
0.774
0.812
0.800
0.734
0.672
0.664
0.636
0.662
0.690
0.858
0.958
0.950
0.878
0.918
0.926
0.940
0.880
0.800
0.800
0.794
0.754
0.748
0.790
0.832
0.836
0.798
0.772
0.754
0.734
0.696
0.708
0.700
0.728
0.730
0.702
0.734
0.716
0.738
0.740
0.730
0.680
0.662
0.650
0.644
0.652
0.484
0.868
0.642
0.656
0.674
0.724
0.786
0.820
0.812
0.726
0.748
0.774
0.766
0.746
0.712
0.730
0.744
0.770
0.754
0.730
0.710
0.680
0.684
0.658
0.652
0.642
0.636
0.632
0.636
0.624
0.632
0.618
0.626
0.646
0.650
0.646
0.634
0.622
0.600
0.596
0.600
0.612
0.646
0.676
0.680
0.662
0.646
0.642
0.640
0.632
0.654
0.660
0.684
0.744
0.740
0.726
0.750
0.762
0.734
0.722
0.692
0.682
0.662
0.680
0.724
0.748
0.746
0.708
0.694
0.692
0.688
0.690
0.702
0.768
0.810
0.804
0.822
0.784
0.774
0.794
0.752
0.710
0.704
0.692
0.684
0.724
0.752
0.760
0.806
0.842
0.792
0.822
0.804
0.774
0.774
0.746
0.752
0.758
0.732
0.778
0.774
0.772
0.786
0.790
0.800
0.762
0.760
0.772
0.748
0.754
0.724
0.702
0.704
0.710
0.692
0.710
0.730
0.740
0.756
0.784
0.760
0.752
0.736
0.728
0.722
0.732
0.720
0.702
0.710
0.694
0.716
0.724
0.750
0.756
0.770
0.754
0.766
0.750
0.724
0.710
0.708
0.698
0.712
0.714
0.732
0.746
0.738
0.746
0.770
0.730
0.728
0.744
0.718
0.710
0.712
0.700
0.686
0.658
0.648
0.628
0.632
0.614
0.644
0.652
0.664
0.698
0.710
0.640
0.646
0.708
0.762
0.762
0.802
0.780
0.788
0.826
0.794
0.798
0.796
0.786
0.812
0.758
0.788
0.782
0.746
0.772
0.764
0.776
0.786
0.772
0.764
0.792
0.770
0.802
0.796
0.776
0.762
0.760
0.732
0.766
0.776
0.784
0.850
0.808
0.834
0.780
0.750
0.722
0.680
0.690
0.660
0.680
0.728
0.784
0.846
0.912
0.856
0.878
0.886
0.858
0.778
0.770
0.764
0.776
0.802
0.778
0.722
0.730
0.734
0.714
0.724
0.724
0.730
0.692
0.692
0.708
0.770
0.776
0.860
0.878
0.910
0.922
0.924
0.942
0.924
0.850
0.816
0.798
0.740
0.754
0.756
0.752
0.780
0.808
0.794
0.816
0.828
0.772
0.796
0.742
0.724
0.712
0.700
0.724
0.726
0.756
0.800
0.750
0.774
0.742
0.744
0.728
0.688
0.694
0.706
0.732
0.762
0.792
0.802
0.788
0.770
0.730
0.744
0.726
0.710
0.754
0.776
0.830
0.890
0.844
0.840
0.834
0.762
0.782
0.794
0.788
0.790
0.846
0.832
0.848
0.772
0.768
0.762
0.754
0.734
0.756
0.752
0.736
0.748
0.772
0.752
0.762
0.808
0.796
0.794
0.742
0.724
0.708
0.700
0.696
0.682
0.672
0.690
0.726
0.814
0.834
0.808
0.834
0.850
0.856
0.792
0.730
0.700
0.694
0.688
0.700
0.720
0.746
0.770
0.754
0.802
0.842
0.822
0.808
0.804
0.798
0.748
0.764
0.776
0.786
0.766
0.736
0.718
0.712
0.728
0.734
0.772
0.788
0.754
0.760
0.774
0.782
0.780
0.790
0.818
0.834
0.784
0.730
0.720
0.678
0.690
0.684
0.700
0.712
0.766
0.818
0.878
0.870
0.806
0.818
0.784
0.752
0.734
0.714
0.664
0.658
0.670
0.690
0.782
0.874
0.858
0.820
0.830
0.822
0.766
0.764
0.746
0.726
0.706
0.676
0.658
0.664
0.670
0.718
0.820
0.886
0.828
0.810
0.766
0.764
0.790
0.808
0.864
0.802
0.752
0.722
0.702
0.678
0.666
0.632
0.652
0.736
0.808
0.840
0.812
0.806
0.858
0.838
0.806
0.758
0.738
0.716
0.688
0.686
0.692
0.716
0.762
0.794
0.760
0.720
0.744
0.748
0.764
0.748
0.738
0.726
0.716
0.692
0.670
0.696
0.706
0.768
0.840
0.872
0.864
0.820
0.840
0.832
0.808
0.768
0.718
0.746
0.774
0.762
0.780
0.768
0.846
0.812
0.806
0.826
0.768
0.790
0.778
0.774
0.760
0.740
0.716
0.734
0.736
0.722
0.738
0.754
0.738
0.750
0.760
0.752
0.760
0.728
0.740
0.734
0.728
0.752
0.768
0.740
0.752
0.710
0.686
0.686
0.688
0.718
0.750
0.728
0.680
0.658
0.666
0.684
0.688
0.700
0.682
0.696
0.696
0.676
0.678
0.668
0.668
0.672
0.656
0.690
0.706
0.466
0.948
0.670
0.646
0.624
0.618
0.628
0.666
0.762
0.800
0.880
0.888
0.876
0.852
0.790
0.780
0.772
0.766
0.740
0.724
0.690
0.672
0.666
0.650
0.664
0.686
0.758
0.780
0.844
0.856
0.844
0.868
0.828
0.816
0.800
0.776
0.768
0.742
0.694
0.692
0.702
0.716
0.712
0.694
0.708
0.718
0.724
0.710
0.710
0.692
0.674
0.652
0.666
0.666
0.690
0.714
0.714
0.700
0.730
0.776
0.754
0.736
0.718
0.722
0.720
0.692
0.680
0.658
0.634
0.648
0.664
0.686
0.714
0.718
0.770
0.812
0.780
0.808
0.816
0.794
0.728
0.678
0.674
0.668
0.674
0.682
0.702
0.728
0.760
0.762
0.736
0.718
0.700
0.674
0.656
0.664
0.704
0.704
0.724
0.700
0.670
0.650
0.632
0.610
0.594
0.588
0.580
0.590
0.604
0.632
0.728
0.728
0.746
0.720
0.736
0.714
0.706
0.704
0.710
0.680
0.652
0.660
0.624
0.302
0.288
0.598
0.432
0.766
0.588
0.562
0.548
0.548
0.552
0.550
0.544
0.544
0.540
0.534
0.538
0.536
0.538
0.530
0.522
0.520
0.514
0.522
0.522
0.530
0.526
0.538
0.538
0.532
0.528
0.534
0.538
0.548
0.544
0.562
0.556
0.558
0.558
0.560
0.560
0.564
0.564
0.570
0.582
0.598
0.610
0.638
0.642
0.638
0.476
0.798
0.612
0.590
0.586
0.582
0.574
0.588
0.596
0.600
0.632
0.642
0.650
0.668
0.670
0.662
0.662
0.624
0.610
0.600
0.578
0.576
0.578
0.568
0.570
0.574
0.560
0.562
0.558
0.556
0.546
0.546
0.540
0.534
0.532
0.534
0.536
0.544
0.552
0.568
0.570
0.570
0.586
0.582
0.576
0.570
0.578
0.558
0.552
0.542
0.546
0.540
0.544
0.550
0.538
0.542
0.538
0.540
0.532
0.534
0.534
0.528
0.520
0.528
0.524
0.522
0.520
0.528
0.526
0.524
0.514
0.506
0.498
0.494
0.490
0.490
0.504
0.504
0.524
0.526
0.528
0.530
0.532
0.546
0.536
0.542
0.550
0.550
0.562
0.556
0.542
0.548
0.546
0.536
0.530
0.524
0.516
0.514
0.508
0.506
0.500
0.284
0.226
0.516
0.528
0.518
0.522
0.480
0.552
0.524
0.530
0.540
0.544
0.564
0.586
0.610
0.606
0.644
0.676
0.654
0.656
0.658
0.646
0.666
0.714
0.722
0.770
0.782
0.776
0.758
0.728
0.704
0.678
0.650
0.622
0.588
0.572
0.564
0.566
0.568
0.610
0.520
0.694
0.590
0.594
0.622
0.644
0.626
0.618
0.654
0.722
0.716
0.704
0.680
0.654
0.652
0.654
0.696
0.738
0.758
0.790
0.738
0.734
0.700
0.666
0.634
0.606
0.588
0.588
0.616
0.646
0.648
1.324
0.640
0.672
0.694
0.702
0.724
0.800
0.818
0.840
0.830
0.796
0.758
0.684
0.668
0.692
0.722
0.690
0.720
0.708
0.700
0.674
0.644
0.684
0.674
0.652
0.646
0.630
0.620
0.624
0.662
0.716
0.820
0.814
0.876
0.816
0.834
0.760
0.756
0.704
0.668
0.668
0.658
0.662
0.716
0.746
0.716
0.764
0.820
0.734
0.728
0.704
0.680
0.690
0.690
0.726
0.740
0.756
0.770
0.742
0.742
0.712
0.688
0.660
0.662
0.642
0.682
0.704
0.694
0.720
0.726
0.714
0.654
0.644
0.632
0.622
0.610
0.618
0.626
0.676
0.696
0.734
0.758
0.758
0.792
0.814
0.782
0.786
0.790
0.762
0.706
0.680
0.662
0.680
0.678
0.676
0.672
0.680
0.636
0.634
0.648
0.636
0.656
0.664
0.654
0.654
0.646
0.634
0.638
0.602
0.590
0.574
0.568
0.562
0.570
0.630
0.698
0.732
0.760
0.786
0.742
0.722
0.682
0.662
0.638
0.650
0.646
0.426
0.854
0.594
0.574
0.552
0.536
0.540
0.548
0.588
0.616
0.656
0.618
0.616
0.588
0.598
0.590
0.588
0.590
0.248
0.358
0.720
0.798
0.804
0.754
0.718
0.700
0.698
0.676
0.672
0.680
0.692
0.662
0.626
0.628
0.640
0.656
0.686
0.690
0.676
0.662
0.636
0.622
0.614
0.606
0.620
0.628
1.278
0.630
0.636
0.664
0.682
0.710
0.790
0.848
0.834
0.866
0.912
0.906
0.896
0.810
0.752
0.744
0.728
0.718
0.716
0.724
0.706
0.726
0.738
0.736
0.772
0.772
0.762
0.756
0.734
0.702
0.666
0.658
0.660
0.684
0.738
0.784
0.774
0.784
0.718
0.730
0.744
0.744
0.714
0.696
0.684
0.694
0.670
0.700
0.694
0.682
0.684
0.690
0.666
0.652
0.644
0.660
0.678
0.694
0.676
0.678
0.654
0.638
0.624
0.626
0.640
0.662
0.640
0.650
0.644
0.432
0.890
0.636
0.634
0.630
0.630
0.652
0.720
0.782
0.798
0.780
0.762
0.726
0.680
0.664
0.654
0.658
0.662
0.652
0.652
0.640
0.632
0.636
0.646
0.670
0.664
0.642
0.630
0.612
0.628
0.630
0.620
0.630
0.630
0.626
0.672
0.686
0.692
0.672
0.672
0.694
0.686
0.658
0.650
0.650
0.662
0.690
0.730
0.758
0.734
0.742
0.718
0.698
0.698
0.702
0.688
0.684
0.710
0.714
0.762
0.776
0.754
0.726
0.690
0.696
0.706
0.710
0.718
0.684
0.676
0.662
0.632
0.610
0.470
0.750
0.602
0.596
0.608
0.640
0.696
0.774
0.856
0.894
0.904
0.872
0.854
0.804
0.772
0.768
0.790
0.770
0.778
0.740
0.710
0.674
0.670
0.624
0.604
0.600
0.596
0.642
0.744
0.768
0.796
0.842
0.840
0.850
0.820
0.748
0.754
0.744
0.724
0.712
0.698
0.676
0.654
0.640
0.636
0.620
0.608
0.598
0.600
0.580
0.594
0.580
0.580
0.580
0.566
0.560
0.568
0.578
0.606
0.634
0.650
0.650
0.654
0.442
0.866
0.634
0.640
0.642
0.634
0.574
0.718
0.624
0.650
0.646
0.636
0.676
0.728
0.720
0.724
0.880
0.950
0.940
0.878
0.858
0.846
0.798
0.782
0.764
0.742
0.766
0.780
0.820
0.824
0.752
0.764
0.806
0.784
0.774
0.760
0.746
0.686
0.678
0.658
0.666
0.612
0.636
0.678
0.772
0.764
0.758
0.704
0.694
0.700
0.692
0.682
0.662
0.654
0.664
0.672
0.690
0.712
0.708
0.684
0.728
0.746
0.760
0.768
0.752
0.766
0.768
0.750
0.700
0.700
0.692
0.690
0.686
0.682
0.710
0.746
0.772
0.762
0.700
0.680
0.666
0.640
0.658
0.686
0.702
0.692
0.688
0.700
0.686
0.652
0.618
0.610
0.620
0.614
0.634
0.670
0.662
0.682
0.728
0.778
0.804
0.748
0.782
0.786
0.758
0.720
0.724
0.716
0.704
0.716
0.694
0.722
0.762
0.786
0.770
0.790
0.786
0.726
0.724
0.726
0.682
0.688
0.658
0.620
0.618
0.588
0.584
0.576
0.582
0.602
0.666
0.728
0.748
0.740
0.714
0.750
0.776
0.764
0.726
0.686
0.640
0.624
0.622
0.626
0.640
0.672
0.686
0.692
0.704
0.696
0.664
0.618
0.604
0.586
0.586
0.594
0.610
0.324
0.354
0.826
0.774
0.814
0.794
0.818
0.798
0.742
0.684
0.662
0.624
0.602
0.600
0.618
0.692
0.740
0.726
0.718
0.726
0.670
0.692
0.696
0.704
0.700
0.682
0.686
0.684
0.670
0.670
0.676
0.680
0.674
0.656
0.656
0.652
0.644
0.678
0.686
0.702
0.730
0.748
0.682
0.660
0.648
0.650
0.634
0.614
0.614
0.606
0.616
0.626
0.644
0.648
0.634
0.622
0.628
0.636
0.626
0.646
0.680
0.678
0.680
0.676
0.670
0.674
0.660
0.656
0.654
0.668
0.662
0.682
0.712
0.738
0.746
0.742
0.708
0.680
0.682
0.662
0.666
0.658
0.690
0.742
0.778
0.790
0.802
0.802
0.802
0.806
0.790
0.744
0.724
0.702
0.700
0.710
0.736
0.752
0.722
0.720
0.730
0.728
0.706
0.704
0.712
0.650
0.674
0.664
0.672
0.674
0.684
0.686
0.674
0.658
0.628
0.634
0.494
0.804
0.630
0.640
0.630
0.644
0.664
0.684
0.698
0.706
0.718
0.756
0.750
0.716
0.692
0.676
0.654
0.624
0.610
0.596
0.606
0.636
0.688
0.752
0.752
0.766
0.800
0.836
0.840
0.810
0.792
0.736
0.682
0.670
0.674
0.686
0.718
0.806
0.924
0.914
0.876
0.834
0.832
0.758
0.708
0.684
0.664
0.652
0.646
0.640
0.658
0.682
0.688
0.674
0.676
0.650
0.650
0.638
0.662
0.638
0.638
0.646
0.656
0.664
0.664
0.666
0.662
0.662
0.650
0.632
0.622
0.624
0.626
0.636
0.686
0.718
0.722
0.772
0.816
0.804
0.730
0.744
0.734
0.688
0.676
0.674
0.688
0.692
0.694
0.696
0.676
0.656
0.656
0.658
0.666
0.678
0.696
0.714
0.732
0.762
0.758
0.752
0.750
0.722
0.686
0.684
0.682
0.680
0.690
0.708
0.684
0.664
0.660
0.680
0.724
0.708
0.708
0.678
0.682
0.676
0.660
0.638
0.642
0.638
0.650
0.654
0.656
0.652
0.648
0.634
0.634
0.628
0.640
0.656
0.724
0.796
0.832
0.822
0.788
0.738
0.738
0.740
0.718
0.670
0.636
0.628
0.630
0.662
0.702
0.734
0.746
0.772
0.768
0.784
0.774
0.766
0.748
0.736
0.708
0.706
0.694
0.698
0.706
0.720
0.702
0.698
0.702
0.674
0.652
0.644
0.642
0.630
0.626
0.622
0.616
0.622
0.634
0.650
0.676
0.718
0.782
0.812
0.776
0.754
0.758
0.738
0.708
0.656
0.664
0.642
0.652
0.676
0.724
0.746
0.716
0.730
0.712
0.702
0.700
0.698
0.674
0.644
0.636
0.622
0.610
0.590
0.596
0.626
0.664
0.738
0.796
0.738
0.778
0.794
0.782
0.798
0.784
0.762
0.712
0.700
0.686
0.658
0.670
0.674
0.706
0.820
0.740
0.780
0.744
0.740
0.714
0.684
0.684
0.662
0.650
0.638
0.658
0.668
0.684
0.690
0.702
0.676
0.668
0.660
0.632
0.648
0.638
0.642
0.626
0.652
0.650
0.658
0.670
0.680
0.664
0.652
0.648
0.642
0.624
0.612
0.610
0.602
0.594
0.598
0.630
0.676
0.690
0.746
0.800
0.822
0.772
0.796
0.788
0.746
0.744
0.722
0.738
0.742
0.740
0.740
0.768
0.738
0.702
0.706
0.702
0.680
0.684
0.672
0.684
0.704
0.684
0.710
0.748
0.752
0.756
0.724
0.674
0.684
0.668
0.660
0.684
0.726
0.774
0.782
0.804
0.784
0.780
0.758
0.726
0.706
0.708
0.682
0.674
0.652
0.628
0.652
0.650
0.684
0.668
0.706
0.750
0.784
0.772
0.716
0.722
0.688
0.662
0.660
0.662
0.642
0.660
0.704
0.806
0.822
0.848
0.886
0.876
0.874
0.836
0.760
0.754
0.756
0.728
0.728
0.726
0.714
0.748
0.792
0.806
0.798
0.742
0.738
0.718
0.706
0.700
0.694
0.712
0.722
0.718
0.696
0.692
0.696
0.710
0.722
0.712
0.698
0.728
0.742
0.740
0.734
0.740
0.736
0.740
0.706
0.722
0.732
0.746
0.766
0.768
0.746
0.760
0.740
0.718
0.716
0.712
0.708
0.742
0.754
0.756
0.794
0.790
0.756
0.784
0.756
0.744
0.748
0.732
0.712
0.700
0.680
0.666
0.650
0.632
0.634
0.702
0.740
0.814
0.806
0.780
0.786
0.752
0.744
0.736
0.720
0.700
0.684
0.660
0.646
0.656
0.698
0.774
0.784
0.806
0.864
0.870
0.848
0.820
0.772
0.738
0.704
0.698
0.720
0.740
0.750
0.722
0.740
0.762
0.766
0.790
0.794
0.800
0.814
0.800
0.778
0.732
0.722
0.708
0.692
0.698
0.678
0.694
0.690
0.718
0.738
0.746
0.740
0.750
0.770
0.724
0.702
0.666
0.626
0.612
0.602
0.578
0.576
0.572
0.584
0.650
0.856
0.948
0.974
0.930
0.872
0.802
0.812
0.812
0.838
0.836
0.838
0.818
0.742
0.720
0.700
0.670
0.672
0.678
0.688
0.688
0.680
0.666
0.688
0.712
0.746
0.786
0.794
0.726
0.678
0.654
0.624
0.608
0.608
0.622
0.654
0.698
0.692
0.680
0.648
0.634
0.622
0.614
0.614
0.616
0.616
0.622
0.640
0.648
0.648
0.634
0.610
0.602
0.578
0.572
0.564
0.564
0.572
0.586
0.634
0.662
0.754
0.796
0.840
0.856
0.778
0.740
0.744
0.740
0.734
0.712
0.698
0.690
0.662
0.654
0.640
0.624
0.646
0.636
0.640
0.646
0.644
0.646
0.666
0.650
0.620
0.632
0.628
0.650
0.648
0.632
0.620
0.616
0.612
0.598
0.592
0.588
0.586
0.584
0.586
0.578
0.566
0.556
0.556
0.554
0.564
0.588
0.584
0.594
0.598
0.596
0.574
0.584
0.570
0.560
0.560
0.572
0.586
0.580
0.592
0.590
0.600
0.594
0.592
0.604
0.618
0.638
0.644
0.668
0.676
0.684
0.680
0.700
0.742
0.718
0.706
0.690
0.670
0.658
0.636
0.628
0.620
0.628
0.628
0.648
0.728
0.902
0.990
0.930
0.874
0.882
0.904
0.936
0.900
0.830
0.810
0.826
0.840
0.836
0.820
0.800
0.772
0.716
0.702
0.662
0.676
0.672
0.690
0.698
0.684
0.676
0.710
0.682
0.678
0.646
0.632
0.610
0.590
0.580
0.570
0.584
0.630
0.700
0.762
0.842
0.840
0.824
0.804
0.830
0.822
0.788
0.806
0.794
0.784
0.762
0.738
0.712
0.684
0.672
0.670
0.688
0.748
0.760
0.734
0.720
0.724
0.756
0.732
0.744
0.744
0.718
0.708
0.690
0.660
0.650
0.632
0.644
0.682
0.708
0.744
0.778
0.778
0.748
0.764
0.744
0.710
0.702
0.714
0.704
0.718
0.752
0.742
0.702
0.680
0.688
0.682
0.668
0.668
0.662
0.646
0.678
0.742
0.790
0.796
0.780
0.788
0.792
0.762
0.750
0.748
0.740
0.718
0.718
0.708
0.684
0.670
0.664
0.640
0.666
0.684
0.696
0.712
0.702
0.698
0.708
0.710
0.718
0.704
0.690
0.668
0.656
0.652
0.686
0.726
0.762
0.792
0.808
0.758
0.762
0.746
0.724
0.696
0.686
0.686
0.706
0.732
0.750
0.766
0.758
0.764
0.696
0.698
0.674
0.672
0.658
0.690
0.670
0.658
0.684
0.692
0.718
0.730
0.720
0.726
0.674
0.654
0.620
0.598
0.462
0.714
0.580
0.554
0.660
0.874
1.028
0.956
1.126
0.986
1.048
1.022
0.974
0.942
0.926
1.006
1.072
1.056
0.956
0.956
0.888
0.912
0.904
0.882
0.870
0.832
0.836
0.796
0.788
0.832
0.764
0.786
0.792
0.728
0.736
0.722
0.718
0.682
0.666
0.682
0.656
0.638
0.640
0.644
0.640
0.454
0.882
0.676
0.688
0.676
0.656
0.630
0.624
0.626
0.626
0.642
0.650
0.662
0.688
0.702
0.698
0.666
0.642
0.628
0.608
0.632
0.634
0.662
0.678
0.678
0.706
0.738
0.710
0.724
0.710
0.728
0.722
0.722
0.716
0.694
0.698
0.702
0.664
0.682
0.684
0.656
0.654
0.628
0.632
0.636
0.630
0.622
0.640
0.638
0.656
0.660
0.660
0.638
0.662
0.686
0.664
0.652
0.660
0.652
0.636
0.648
0.658
0.658
0.656
0.676
0.650
0.638
0.650
0.680
0.674
0.670
0.638
0.622
0.610
0.582
0.594
0.586
0.594
0.624
0.510
0.844
0.642
0.616
0.628
0.624
0.630
0.548
0.756
0.644
0.652
0.662
0.696
0.740
0.736
0.720
0.728
0.708
0.686
0.694
0.670
0.682
0.662
0.678
0.650
0.674
0.668
0.666
0.682
0.658
0.646
0.648
0.654
0.674
0.656
0.656
0.622
0.584
0.596
0.588
0.582
0.588
0.534
0.660
0.596
0.580
0.594
0.602
0.588
0.592
0.594
0.608
0.614
0.616
0.618
0.608
0.608
0.598
0.594
0.592
0.602
0.604
0.636
0.642
0.634
0.654
0.658
0.658
0.644
0.652
0.638
0.640
0.668
0.662
0.464
0.840
0.614
0.594
0.588
0.594
0.634
0.456
0.830
0.618
0.592
0.606
0.632
0.632
0.658
0.652
0.652
0.654
0.634
0.622
0.620
0.616
0.598
0.578
0.588
0.422
0.764
0.578
0.572
0.568
0.578
0.586
0.588
0.590
0.586
0.594
0.588
0.598
0.610
0.626
0.628
0.620
0.624
0.628
0.606
0.602
0.596
0.596
0.602
0.610
0.628
0.470
0.804
0.632
0.616
0.510
0.682
0.574
0.572
0.618
0.418
1.122
0.748
0.814
0.814
0.902
1.024
0.934
0.824
0.858
0.784
0.740
0.738
0.758
0.758
0.690
0.714
0.700
0.712
0.742
0.732
0.708
0.724
0.746
0.726
0.758
0.790
0.806
0.766
0.764
0.756
0.734
0.748
0.738
0.736
0.766
0.752
0.746
0.768
0.740
0.742
0.746
0.758
0.774
0.758
0.736
0.732
0.722
0.718
0.700
0.650
0.664
0.706
0.748
0.768
0.776
0.774
0.798
0.806
0.788
0.776
0.768
0.722
0.740
0.738
0.750
0.734
0.706
0.714
0.780
0.818
0.820
0.848
0.852
0.868
0.856
0.840
0.798
0.764
0.718
0.692
0.678
0.706
0.764
0.794
0.808
0.822
0.814
0.758
0.738
0.742
0.740
0.732
0.710
0.714
0.712
0.702
0.700
0.714
0.696
0.674
0.694
0.726
0.758
0.790
0.824
0.844
0.812
0.810
0.782
0.760
0.752
0.760
0.758
0.724
0.734
0.736
0.760
0.744
0.746
0.774
0.786
0.788
0.764
0.730
0.722
0.702
0.704
0.696
0.664
0.688
0.700
0.744
0.778
0.794
0.782
0.730
0.742
0.726
0.712
0.694
0.726
0.732
0.762
0.730
0.732
0.758
0.738
0.790
0.788
0.812
0.810
0.770
0.724
0.722
0.700
0.718
0.724
0.758
0.778
0.802
0.844
0.846
0.838
0.840
0.788
0.766
0.740
0.710
0.658
0.670
0.676
0.696
0.714
0.756
0.748
0.772
0.808
0.786
0.778
0.776
0.750
0.730
0.732
0.712
0.728
0.714
0.726
0.754
0.766
0.784
0.796
0.774
0.738
0.732
0.728
0.712
0.716
0.694
0.668
0.664
0.678
0.704
0.732
0.768
0.808
0.784
0.764
0.754
0.772
0.784
0.790
0.788
0.754
0.740
0.712
0.704
0.696
0.666
0.676
0.694
0.732
0.770
0.792
0.786
0.772
0.714
0.712
0.712
0.718
0.726
0.754
0.776
0.786
0.736
0.738
0.756
0.730
0.702
0.704
0.688
0.662
0.698
0.720
0.784
0.802
0.856
0.890
0.862
0.830
0.846
0.836
0.780
0.746
0.694
0.692
0.680
0.734
0.788
0.856
0.868
0.816
0.866
0.900
0.900
0.896
0.838
0.780
0.758
0.732
0.746
0.760
0.756
0.814
0.804
0.832
0.800
0.756
0.790
0.790
0.750
0.782
0.766
0.760
0.730
0.716
0.734
0.768
0.762
0.748
0.766
0.756
0.736
0.722
0.710
0.732
0.766
0.780
0.762
0.760
0.712
0.714
0.716
0.734
0.742
0.764
0.790
0.812
0.836
0.854
0.834
0.806
0.794
0.776
0.776
0.756
0.758
0.754
0.762
0.766
0.760
0.762
0.744
0.744
0.734
0.724
0.718
0.702
0.698
0.712
0.716
0.734
0.730
0.716
0.748
0.724
0.698
0.686
0.696
0.716
0.732
0.734
0.716
0.694
0.652
0.658
0.654
0.680
0.756
0.804
0.788
0.854
0.902
0.902
0.936
0.918
0.856
0.850
0.850
0.840
0.822
0.732
0.742
0.724
0.742
0.730
0.700
0.722
0.766
0.794
0.792
0.770
0.748
0.756
0.736
0.724
0.730
0.746
0.778
0.824
0.816
0.788
0.774
0.782
0.780
0.772
0.726
0.746
0.748
0.780
0.812
0.822
0.830
0.838
0.746
0.748
0.744
0.770
0.770
0.720
0.756
0.768
0.826
0.844
0.814
0.782
0.762
0.754
0.738
0.754
0.752
0.750
0.750
0.732
0.704
0.718
0.750
0.788
0.790
0.742
0.772
0.752
0.728
0.732
0.764
0.830
0.858
0.876
0.864
0.770
0.772
0.752
0.738
0.728
0.720
0.738
0.772
0.786
0.868
0.944
0.912
0.852
0.836
0.818
0.788
0.738
0.716
0.718
0.716
0.698
0.704
0.736
0.738
0.724
0.688
0.708
0.694
0.714
0.722
0.728
0.714
0.732
0.748
0.732
0.718
0.698
0.680
0.658
0.652
0.652
0.644
0.634
0.618
0.608
0.600
0.594
0.590
0.610
0.478
0.986
0.736
0.786
0.854
0.964
0.966
0.976
0.974
0.962
0.934
0.882
0.820
0.808
0.824
0.838
0.866
0.836
0.834
0.798
0.808
0.818
0.788
0.786
0.802
0.750
0.734
0.728
0.730
0.746
0.774
0.776
0.768
0.754
0.722
0.676
0.644
0.648
0.634
0.652
0.690
0.704
0.774
0.882
0.916
0.828
0.872
0.798
0.792
0.786
0.802
0.774
0.716
0.732
0.716
0.708
0.726
0.712
0.714
0.734
0.750
0.754
0.796
0.798
0.788
0.766
0.754
0.738
0.732
0.742
0.752
0.768
0.774
0.762
0.716
0.712
0.662
0.654
0.644
0.646
0.696
0.716
0.806
0.808
0.748
0.734
0.728
0.700
0.718
0.740
0.756
0.776
0.774
0.732
0.724
0.708
0.688
0.662
0.654
0.656
0.664
0.686
0.702
0.726
0.718
0.712
0.716
0.722
0.746
0.764
0.784
0.794
0.792
0.772
0.764
0.730
0.730
0.696
0.702
0.706
0.700
0.736
0.746
0.788
0.798
0.828
0.802
0.794
0.756
0.734
0.734
0.734
0.698
0.714
0.714
0.730
0.764
0.794
0.804
0.772
0.746
0.720
0.702
0.682
0.654
0.644
0.658
0.732
0.850
0.850
0.818
0.762
0.788
0.806
0.810
0.792
0.764
0.714
0.714
0.684
0.680
0.686
0.706
0.748
0.812
0.768
0.798
0.808
0.820
0.820
0.780
0.784
0.774
0.744
0.706
0.700
0.726
0.754
0.768
0.768
0.750
0.736
0.760
0.800
0.846
0.864
0.860
0.780
0.760
0.764
0.764
0.764
0.774
0.762
0.794
0.738
0.752
0.762
0.800
0.804
0.778
0.748
0.752
0.754
0.756
0.734
0.706
0.706
0.712
0.744
0.760
0.756
0.748
0.726
0.718
0.708
0.730
0.780
0.766
0.826
0.850
0.882
0.876
0.902
0.908
0.882
0.820
0.800
0.774
0.742
0.774
0.788
0.792
0.798
0.798
0.824
0.836
0.808
0.754
0.766
0.724
0.694
0.724
0.760
0.734
0.816
0.780
0.828
0.812
0.826
0.814
0.812
0.802
0.794
0.784
0.774
0.760
0.764
0.746
0.766
0.772
0.766
0.804
0.808
0.784
0.796
0.782
0.764
0.782
0.772
0.774
0.774
0.760
0.778
0.770
0.792
0.790
0.766
0.772
0.778
0.762
0.752
0.738
0.738
0.744
0.734
0.758
0.728
0.760
0.788
0.776
0.772
0.768
0.758
0.756
0.738
0.722
0.718
0.726
0.752
0.720
0.706
0.692
0.684
0.686
0.684
0.700
0.702
0.734
0.724
0.710
0.696
0.674
0.664
0.662
0.674
0.692
0.702
0.754
0.754
0.772
0.794
0.760
0.772
0.800
0.780
0.786
0.816
0.826
0.800
0.822
0.834
0.796
0.782
0.762
0.736
0.740
0.722
0.756
0.764
0.750
0.766
0.820
0.792
0.796
0.808
0.776
0.788
0.774
0.756
0.770
0.812
0.782
0.820
0.802
0.842
0.838
0.814
0.806
0.784
0.770
0.770
0.762
0.760
0.792
0.808
0.840
0.870
0.830
0.816
0.814
0.780
0.792
0.752
0.754
0.766
0.780
0.768
0.784
0.802
0.798
0.810
0.806
0.780
0.804
0.792
0.784
0.814
0.826
0.816
0.832
0.816
0.780
0.810
0.792
0.782
0.800
0.816
0.800
0.826
0.800
0.800
0.830
0.836
0.830
0.772
0.732
0.732
0.736
0.732
0.726
0.728
0.736
0.780
0.798
0.790
0.756
0.762
0.770
0.774
0.764
0.778
0.808
0.844
0.846
0.792
0.788
0.780
0.798
0.780
0.738
0.716
0.712
0.720
0.780
0.836
0.840
0.822
0.772
0.726
0.730
0.728
0.754
0.800
0.798
0.754
0.732
0.810
0.842
0.830
0.834
0.808
0.786
0.798
0.798
0.782
0.800
0.772
0.758
0.718
0.708
0.742
0.748
0.750
0.780
0.776
0.778
0.770
0.768
0.734
0.740
0.734
0.720
0.704
0.684
0.670
0.662
0.652
0.644
0.638
0.624
0.424
0.804
0.614
0.614
0.610
0.434
0.800
0.606
0.622
0.704
0.812
0.884
0.932
0.930
0.846
0.914
0.946
0.908
0.880
0.804
0.778
0.758
0.758
0.762
0.762
0.752
0.766
0.736
0.752
0.788
0.788
0.744
0.746
0.740
0.740
0.716
0.688
0.664
0.664
0.662
0.690
0.732
0.730
0.758
0.802
0.842
0.836
0.796
0.800
0.764
0.780
0.788
0.796
0.786
0.786
0.788
0.762
0.726
0.776
0.800
0.818
0.840
0.838
0.868
0.856
0.822
0.760
0.742
0.716
0.704
0.684
0.710
0.728
0.750
0.804
0.828
0.854
0.834
0.818
0.824
0.846
0.818
0.770
0.738
0.706
0.688
0.664
0.688
0.702
0.716
0.730
0.744
0.754
0.790
0.756
0.772
0.780
0.786
0.802
0.792
0.740
0.698
0.704
0.696
0.710
0.716
0.712
0.726
0.754
0.764
0.762
0.730
0.684
0.700
0.694
0.698
0.736
0.750
0.742
0.736
0.764
0.822
0.800
0.810
0.824
0.764
0.760
0.744
0.724
0.700
0.724
0.722
0.708
0.720
0.732
0.774
0.734
0.766
0.778
0.766
0.772
0.740
0.772
0.752
0.718
0.754
0.760
0.728
0.744
0.760
0.802
0.784
0.766
0.758
0.750
0.744
0.730
0.728
0.688
0.698
0.666
0.666
0.650
0.668
0.688
0.726
0.758
0.740
0.802
0.808
0.804
0.804
0.776
0.746
0.700
0.682
0.662
0.646
0.636
0.652
0.666
0.736
0.754
0.786
0.736
0.684
0.680
0.652
0.664
0.656
0.646
0.630
0.640
0.634
0.634
0.624
0.628
0.634
0.640
0.638
0.640
0.636
0.620
0.618
0.612
0.618
0.596
0.594
0.590
0.596
0.594
0.588
0.598
0.606
0.628
0.652
0.666
0.700
0.744
0.724
0.718
0.780
0.812
0.784
0.728
0.722
0.698
0.700
0.750
0.786
0.766
0.734
0.740
0.742
0.740
0.758
0.734
0.770
0.814
0.832
0.854
0.842
0.800
0.716
0.708
0.684
0.698
0.736
0.778
0.806
0.878
0.904
0.940
0.958
0.956
0.874
0.840
0.792
0.776
0.760
0.736
0.764
0.764
0.778
0.832
0.894
0.912
0.948
0.920
0.908
0.842
0.780
0.778
0.770
0.752
0.784
0.816
0.800
0.858
0.868
0.838
0.868
0.858
0.836
0.842
0.814
0.848
0.830
0.816
0.840
0.804
0.844
0.892
0.816
0.786
0.832
0.840
0.798
0.766
0.812
0.804
0.876
0.862
0.854
0.830
0.806
0.838
0.824
0.794
0.812
0.754
0.758
0.764
0.758
0.782
0.786
0.906
0.900
0.836
0.842
0.838
0.810
0.774
0.788
0.784
0.758
0.792
0.808
0.824
0.852
0.840
0.790
0.828
0.814
0.822
0.818
0.804
0.838
0.858
0.848
0.868
0.852
0.840
0.838
0.808
0.798
0.792
0.792
0.804
0.828
0.836
0.852
0.826
0.840
0.828
0.804
0.824
0.850
0.828
0.840
0.834
0.828
0.808
0.772
0.748
0.708
0.718
0.722
0.750
0.802
0.788
0.806
0.818
0.782
0.806
0.776
0.830
0.776
0.750
0.718
0.686
0.688
0.722
0.858
0.880
0.866
0.904
0.896
0.872
0.810
0.808
0.824
0.816
0.836
0.822
0.814
0.872
0.888
0.870
0.858
0.852
0.822
0.786
0.810
0.796
0.784
0.798
0.840
0.812
0.808
0.784
0.736
0.716
0.700
0.688
0.656
0.640
0.628
0.616
0.628
0.450
0.980
0.710
0.734
0.784
0.854
0.824
0.786
0.914
0.946
0.924
0.906
0.926
0.918
0.884
0.888
0.866
0.820
0.814
0.816
0.832
0.818
0.836
0.830
0.798
0.776
0.768
0.774
0.782
0.770
0.804
0.770
0.798
0.784
0.756
0.758
0.750
0.748
0.772
0.804
0.782
0.788
0.824
0.808
0.800
0.822
0.780
0.776
0.780
0.778
0.772
0.790
0.788
0.762
0.788
0.786
0.764
0.752
0.724
0.712
0.724
0.716
0.722
0.742
0.756
0.770
0.772
0.770
0.780
0.802
0.758
0.746
0.780
0.778
0.746
0.720
0.720
0.724
0.740
0.746
0.744
0.770
0.782
0.788
0.812
0.822
0.814
0.814
0.796
0.776
0.784
0.788
0.786
0.798
0.776
0.784
0.774
0.752
0.750
0.756
0.732
0.714
0.694
0.682
0.656
0.656
0.644
0.626
0.616
0.606
0.602
0.608
0.608
0.610
0.616
0.600
0.634
0.830
0.848
0.908
0.992
0.984
0.942
0.934
0.924
0.878
0.844
0.784
0.766
0.784
0.802
0.814
0.836
0.872
0.920
0.886
0.872
0.852
0.794
0.766
0.758
0.754
0.772
0.820
0.844
0.862
0.874
0.842
0.828
0.822
0.796
0.798
0.816
0.798
0.796
0.808
0.780
0.792
0.780
0.752
0.762
0.764
0.744
0.762
0.760
0.750
0.756
0.772
0.750
0.752
0.758
0.798
0.768
0.784
0.748
0.716
0.698
0.694
0.712
0.742
0.748
0.788
0.802
0.814
0.838
0.820
0.812
0.818
0.802
0.754
0.742
0.728
0.730
0.738
0.756
0.780
0.766
0.778
0.818
0.780
0.780
0.786
0.760
0.754
0.780
0.774
0.770
0.796
0.808
0.792
0.846
0.836
0.806
0.786
0.768
0.774
0.766
0.796
0.786
0.818
0.818
0.804
0.820
0.790
0.778
0.776
0.754
0.738
0.760
0.750
0.748
0.762
0.794
0.768
0.810
0.820
0.780
0.742
0.730
0.716
0.720
0.732
0.762
0.796
0.816
0.810
0.782
0.762
0.746
0.772
0.768
0.788
0.756
0.718
0.708
0.696
0.684
0.690
0.692
0.696
0.708
0.744
0.752
0.756
0.778
0.778
0.788
0.774
0.778
0.782
0.762
0.774
0.764
0.778
0.766
0.758
0.750
0.760
0.768
0.768
0.772
0.750
0.718
0.708
0.710
0.706
0.730
0.728
0.722
0.738
0.758
0.744
0.752
0.742
0.730
0.752
0.784
0.778
0.820
0.832
0.826
0.860
0.828
0.806
0.792
0.784
0.792
0.792
0.786
0.806
0.834
0.796
0.736
0.722
0.730
0.728
0.764
0.790
0.814
0.800
0.834
0.824
0.790
0.808
0.800
0.766
0.766
0.766
0.770
0.788
0.796
0.768
0.810
0.814
0.790
0.800
0.808
0.796
0.816
0.844
0.834
0.862
0.854
0.836
0.828
0.858
0.846
0.812
0.818
0.836
0.802
0.824
0.868
0.864
0.838
0.874
0.854
0.798
0.786
0.766
0.756
0.766
0.792
0.786
0.824
0.820
0.814
0.868
0.824
0.818
0.824
0.798
0.754
0.766
0.788
0.752
0.780
0.794
0.794
0.800
0.814
0.844
0.792
0.798
0.818
0.794
0.800
0.842
0.846
0.846
0.864
0.888
0.840
0.824
0.800
0.784
0.816
0.846
0.836
0.890
0.878
0.876
0.870
0.826
0.806
0.842
0.794
0.810
0.824
0.788
0.804
0.824
0.812
0.806
0.764
0.730
0.730
0.730
0.734
0.742
0.850
0.908
0.902
0.930
0.938
0.870
0.894
0.894
0.872
0.810
0.812
0.804
0.804
0.788
0.832
0.836
0.858
0.862
0.808
0.798
0.764
0.732
0.770
0.796
0.832
0.810
0.848
0.886
0.856
0.862
0.858
0.810
0.806
0.794
0.804
0.792
0.856
0.868
0.866
0.914
0.876
0.852
0.824
0.800
0.812
0.834
0.814
0.804
0.840
0.838
0.908
0.880
0.852
0.864
0.838
0.802
0.824
0.814
0.808
0.870
0.920
0.902
0.922
0.920
0.888
0.894
0.930
0.896
0.894
0.880
0.848
0.848
0.850
0.824
0.878
0.884
0.862
0.892
0.880
0.856
0.890
0.880
0.828
0.830
0.832
0.808
0.796
0.780
0.784
0.792
0.796
0.786
0.776
0.746
0.714
0.690
0.670
0.688
0.732
0.762
0.788
0.842
0.872
0.816
0.840
0.830
0.780
0.810
0.816
0.812
0.850
0.858
0.814
0.822
0.826
0.798
0.826
0.884
0.886
0.812
0.856
0.868
0.850
0.794
0.774
0.756
0.740
0.744
0.770
0.772
0.790
0.848
0.888
0.860
0.892
0.896
0.854
0.850
0.868
0.856
0.846
0.830
0.780
0.812
0.824
0.828
0.862
0.886
0.820
0.840
0.832
0.802
0.796
0.816
0.810
0.802
0.874
0.884
0.862
0.900
0.918
0.858
0.816
0.800
0.776
0.808
0.834
0.816
0.856
0.852
0.816
0.816
0.850
0.814
0.856
0.880
0.844
0.874
0.832
0.832
0.840
0.822
0.806
0.856
0.824
0.822
0.838
0.846
0.842
0.862
0.894
0.890
0.930
0.898
0.832
0.818
0.794
0.754
0.752
0.758
0.806
0.816
0.844
0.836
0.844
0.892
0.894
0.822
0.822
0.744
0.734
0.750
0.722
0.714
0.740
0.780
0.798
0.810
0.832
0.818
0.846
0.826
0.782
0.792
0.796
0.754
0.752
0.776
0.762
0.756
0.772
0.778
0.728
0.716
0.696
0.680
0.690
0.696
0.720
0.728
0.706
0.698
0.680
0.674
0.660
0.652
0.678
0.688
0.698
0.676
0.708
0.760
0.816
0.866
0.784
0.750
0.742
0.718
0.718
0.734
0.732
0.730
0.744
0.762
0.774
0.772
0.778
0.758
0.726
0.712
0.700
0.702
0.696
0.724
0.786
0.790
0.788
0.838
0.854
0.868
0.798
0.730
0.736
0.734
0.722
0.716
0.704
0.714
0.750
0.804
0.840
0.788
0.768
0.802
0.798
0.808
0.778
0.770
0.740
0.764
0.720
0.724
0.712
0.698
0.684
0.686
0.688
0.740
0.798
0.852
0.804
0.762
0.740
0.732
0.720
0.704
0.690
0.694
0.718
0.778
0.800
0.824
0.786
0.748
0.758
0.760
0.750
0.754
0.760
0.746
0.734
0.768
0.760
0.746
0.722
0.622
0.252
0.386
0.622
0.614
0.618
0.610
0.604
0.586
0.582
0.562
0.560
0.560
0.546
0.546
0.548
0.558
0.570
0.688
0.752
0.786
0.772
0.732
0.736
0.772
0.812
0.746
0.746
0.698
0.670
0.654
0.636
0.630
0.614
0.690
0.642
0.642
0.664
0.648
0.650
0.642
0.628
0.640
0.630
0.630
0.620
0.612
0.620
0.610
0.596
0.602
0.594
0.594
0.596
0.600
0.606
0.622
0.636
0.646
0.642
0.642
0.638
0.632
0.628
0.626
0.612
0.598
0.590
0.590
0.582
0.590
0.606
0.640
0.650
0.676
0.670
0.676
0.672
0.668
0.680
0.674
0.660
0.658
0.640
0.630
0.622
0.616
0.620
0.626
0.524
0.780
0.638
0.636
0.640
0.638
0.646
0.674
0.672
0.696
0.730
0.744
0.728
0.696
0.682
0.666
0.664
0.652
0.658
0.658
0.658
0.496
0.850
0.652
0.658
0.662
0.670
0.688
0.724
0.794
0.800
0.848
0.842
0.808
0.792
0.768
0.730
0.708
0.700
0.674
0.672
0.676
0.662
0.682
0.688
0.694
0.708
0.750
0.728
0.712
0.692
0.672
0.676
0.670
0.670
0.670
0.686
0.696
0.708
0.710
0.700
0.684
0.676
0.662
0.658
0.652
0.640
0.630
0.616
0.624
0.666
0.786
0.968
0.976
0.902
0.884
0.884
0.844
0.844
0.840
0.820
0.780
0.758
0.750
0.742
0.730
0.740
0.772
0.754
0.786
0.802
0.812
0.794
0.786
0.768
0.750
0.768
0.764
0.746
0.776
0.774
0.770
0.760
0.752
0.770
0.742
0.742
0.696
0.672
0.664
0.654
0.646
0.432
0.894
0.638
0.630
0.656
0.678
0.686
0.716
0.760
0.858
0.822
0.882
0.894
0.864
0.882
0.890
0.804
0.776
0.738
0.734
0.690
0.676
0.684
0.716
0.748
0.788
0.818
0.804
0.782
0.752
0.724
0.708
0.684
0.658
0.652
0.662
0.440
0.896
0.518
0.804
0.636
0.622
0.626
0.628
0.646
0.714
0.828
0.824
0.816
0.842
0.800
0.792
0.818
0.778
0.742
0.756
0.730
0.734
0.718
0.696
0.692
0.686
0.714
0.690
0.688
0.692
1.368
0.656
0.648
0.630
0.628
0.526
0.832
0.668
0.692
0.698
0.710
0.686
0.700
0.696
0.714
0.740
0.742
0.696
0.674
0.650
0.634
0.638
0.636
0.656
0.698
0.436
1.026
0.708
0.716
0.714
0.698
0.712
0.736
0.752
0.740
0.758
0.772
0.774
0.752
0.768
0.778
0.750
0.732
0.704
0.676
0.652
0.664
0.680
0.728
0.736
0.746
0.792
0.852
0.826
0.792
0.768
0.746
0.684
0.656
0.648
0.626
0.640
0.660
0.716
0.724
0.680
0.708
0.706
0.698
0.726
0.768
0.734
0.744
0.726
0.708
0.712
0.674
0.660
0.654
0.634
0.628
0.602
0.618
0.684
0.664
0.720
0.764
0.804
0.732
0.780
0.824
0.842
0.834
0.780
0.736
0.714
0.676
0.690
0.724
0.710
0.708
0.660
0.734
0.774
0.744
0.730
0.734
0.710
0.726
0.686
0.684
0.696
0.702
0.716
0.738
0.760
0.754
0.768
0.768
0.750
0.772
0.736
0.748
0.750
0.760
0.780
0.756
0.782
0.784
0.764
0.734
0.692
0.710
0.662
0.640
0.648
0.564
0.726
0.622
0.622
0.604
0.618
0.622
0.618
0.616
0.638
0.630
0.640
0.640
0.632
0.632
0.660
0.642
0.696
0.692
0.674
0.698
0.676
0.670
0.708
0.764
0.764
0.782
0.802
0.796
0.782
0.726
0.692
0.684
0.670
0.652
1.248
0.594
0.578
0.584
0.610
0.666
0.788
0.896
0.906
0.882
0.800
0.806
0.794
0.744
0.740
0.734
0.714
0.688
0.666
0.678
0.694
0.716
0.770
0.816
0.810
0.760
0.722
0.702
0.684
0.684
0.680
0.686
0.692
0.702
0.682
0.676
0.650
0.646
0.652
0.662
0.676
0.704
0.736
0.746
0.728
0.712
0.716
0.698
0.704
0.704
0.682
0.692
0.678
0.672
0.690
0.700
0.704
0.698
0.666
0.660
0.660
0.660
0.658
0.658
0.648
0.664
0.684
0.716
0.764
0.790
0.758
0.790
0.796
0.760
0.758
0.760
0.726
0.714
0.682
0.674
0.672
0.680
0.694
0.696
0.692
0.660
0.678
0.688
0.712
0.708
0.728
0.728
0.728
0.720
0.702
0.682
0.644
0.614
0.612
0.622
0.670
0.856
1.068
1.014
0.954
0.890
0.798
0.780
0.716
0.688
0.672
0.708
0.694
0.728
0.776
0.746
0.780
0.788
0.768
0.776
0.768
0.742
0.732
0.684
0.680
0.654
0.636
0.624
0.644
0.646
0.646
0.628
0.714
0.750
0.810
0.782
0.756
0.778
0.746
0.728
0.728
0.704
0.672
0.676
0.660
0.638
0.656
0.656
0.636
0.674
0.692
0.690
0.682
0.682
0.678
0.662
0.638
0.648
0.662
0.672
0.676
0.674
0.660
0.616
0.620
0.628
0.626
0.634
0.642
0.660
0.654
0.654
0.644
0.638
1.232
0.602
0.576
0.568
0.566
0.602
0.902
0.856
0.858
0.948
0.946
0.848
0.870
0.784
0.740
0.752
0.728
0.710
0.702
0.698
0.684
0.686
0.664
0.658
0.666
0.690
0.720
0.716
0.738
0.768
0.772
0.728
0.744
0.702
0.680
0.696
0.704
0.710
0.698
0.646
0.654
0.648
0.642
0.648
0.640
0.632
0.646
0.654
0.436
0.878
0.658
0.660
0.648
0.632
0.642
0.688
0.738
0.698
0.802
0.780
0.736
0.784
0.736
0.740
0.752
0.716
0.718
0.696
0.664
0.630
0.630
0.610
0.616
0.632
0.670
0.674
0.650
0.644
0.636
0.622
0.614
0.604
0.608
0.612
0.608
0.618
0.630
0.612
0.614
0.628
0.608
0.602
0.618
0.624
0.612
0.628
0.596
0.600
0.580
0.472
0.676
0.560
0.542
0.550
0.596
0.658
0.724
0.824
0.758
0.922
0.824
0.830
0.820
0.786
0.758
0.710
0.678
0.622
0.630
0.620
0.634
0.642
0.650
0.668
0.708
0.734
0.678
0.708
0.716
0.688
0.674
0.674
0.674
0.686
0.678
0.658
0.632
0.618
0.622
0.632
0.652
0.638
0.682
0.708
0.704
0.710
0.724
0.726
0.716
0.694
0.670
0.636
0.632
0.608
0.602
0.608
0.628
0.662
0.726
0.748
0.746
0.742
0.738
0.714
0.676
0.648
0.628
0.628
0.640
0.662
0.700
0.770
0.814
0.800
0.776
0.738
0.688
0.680
0.656
0.650
0.624
0.672
0.710
0.766
0.822
0.792
0.778
0.748
0.712
0.670
0.658
0.634
0.638
0.644
0.662
0.686
0.684
0.664
0.664
0.668
0.654
0.638
0.632
0.622
0.630
0.646
0.648
0.642
0.636
0.612
0.610
0.598
0.590
0.588
0.622
0.650
0.662
0.494
0.902
0.664
0.652
0.640
0.628
0.526
0.746
0.628
0.660
0.678
0.684
0.666
0.666
0.692
0.714
0.760
0.712
0.674
0.662
0.642
0.638
0.630
0.618
0.614
0.626
0.670
0.702
0.724
0.666
0.806
0.716
0.692
0.688
0.684
0.684
0.662
0.648
0.642
0.630
0.626
0.442
0.792
0.582
0.578
0.578
0.588
0.650
0.892
0.966
0.980
0.950
0.872
0.930
0.872
0.862
0.828
0.790
0.746
0.742
0.732
0.708
0.690
0.686
0.672
0.648
0.642
0.638
0.632
0.632
0.658
0.698
0.746
0.742
0.728
0.706
0.718
0.718
0.724
0.710
0.708
0.780
0.768
0.754
0.714
0.684
0.640
0.624
0.616
0.634
0.642
0.678
0.690
0.654
0.656
0.668
0.720
0.726
0.738
0.712
0.672
0.662
0.644
0.624
0.590
0.584
0.580
0.568
0.560
0.562
0.604
0.652
0.740
0.768
0.788
0.776
0.748
0.718
0.696
0.678
0.648
0.638
0.598
0.612
0.628
0.652
0.708
0.752
0.678
0.684
0.686
0.680
0.660
0.638
0.630
0.640
0.648
0.648
0.640
0.638
0.630
0.614
0.612
0.618
0.638
0.616
0.608
0.598
0.594
0.592
0.582
1.136
0.554
0.546
0.546
0.578
0.662
0.918
0.788
0.726
0.808
0.896
0.792
0.790
0.792
0.766
0.768
0.760
0.744
0.718
0.676
0.628
0.632
0.614
0.608
0.594
0.586
0.592
0.584
0.582
0.570
0.572
0.578
0.598
0.606
0.658
0.654
0.660
0.654
0.642
0.602
0.602
0.590
0.574
0.566
0.564
0.578
0.600
0.614
0.662
0.696
0.698
0.698
0.646
0.630
0.622
0.612
0.606
0.626
0.660
0.686
0.708
0.748
0.736
0.710
0.718
0.746
0.742
0.716
0.712
0.660
0.648
0.666
0.674
0.718
0.768
0.772
0.752
0.810
0.832
0.790
0.800
0.772
0.722
0.688
0.666
0.640
0.634
0.640
0.658
0.696
0.690
0.728
0.702
0.720
0.700
0.694
0.648
0.634
0.616
0.600
0.584
0.588
0.596
0.676
0.816
0.860
0.830
0.874
0.822
0.786
0.752
0.678
0.654
0.630
0.608
0.600
0.592
0.630
0.686
0.782
0.830
0.768
0.744
0.768
0.752
0.756
0.796
0.774
0.736
0.722
0.696
0.696
0.668
0.656
0.706
0.734
0.768
0.800
0.732
0.700
0.694
0.726
0.732
0.754
0.736
0.742
0.700
0.676
0.672
0.658
0.636
0.624
0.616
0.618
0.646
0.652
0.670
0.672
0.668
0.650
0.630
0.622
0.604
0.610
0.592
0.570
0.566
0.566
0.570
0.568
0.584
0.568
0.560
0.562
0.586
0.594
0.610
0.608
0.594
0.578
0.578
1.130
0.548
0.540
0.522
0.546
0.536
0.534
0.536
0.536
0.532
0.534
0.528
0.536
0.530
0.536
0.534
0.530
0.532
0.232
0.286
0.518
0.498
0.500
0.498
0.490
0.488
0.496
0.504
0.530
0.558
0.568
0.554
0.552
0.528
0.532
0.534
0.534
0.544
0.568
0.614
0.656
0.498
0.900
0.652
0.646
0.638
0.636
0.422
0.982
0.672
0.676
0.726
0.736
0.748
0.772
0.770
0.752
0.718
0.684
0.652
0.614
0.600
0.592
0.576
0.574
0.296
0.248
0.528
0.530
0.528
0.516
0.524
0.534
0.550
0.562
0.564
0.586
0.586
0.590
0.624
0.630
0.644
0.648
0.646
0.642
0.634
0.642
0.636
0.624
0.612
0.596
0.570
0.572
0.556
0.558
0.564
0.560
0.560
0.600
0.722
0.774
0.772
0.804
0.798
0.776
0.730
0.696
0.652
0.604
0.588
0.562
0.572
0.598
0.762
1.034
1.020
0.992
0.922
0.866
0.774
0.746
0.750
0.754
0.722
0.726
0.736
0.710
0.686
0.676
0.662
0.632
0.660
0.660
0.654
0.672
0.672
0.678
0.670
0.660
0.660
0.634
0.640
0.628
0.536
0.688
0.594
0.602
0.586
0.602
0.658
0.744
0.860
0.892
0.888
0.814
0.746
0.748
0.750
0.746
0.754
0.744
0.714
0.670
0.678
0.668
0.636
0.648
0.650
0.656
0.650
0.646
0.642
0.620
0.610
0.608
0.588
0.450
0.714
0.566
0.556
0.552
0.544
0.534
0.548
0.606
0.514
1.072
0.702
0.738
0.744
0.760
0.740
0.716
0.688
0.670
0.636
0.596
0.590
0.576
0.574
0.602
0.624
0.632
0.612
0.588
0.590
0.608
0.630
0.650
0.676
0.688
0.672
0.648
0.638
0.618
0.604
0.584
0.586
0.586
0.578
0.598
0.648
0.732
0.790
0.796
0.696
0.688
0.668
0.642
0.626
0.618
0.614
0.630
0.632
0.652
0.672
0.690
0.700
0.688
0.696
0.702
0.694
0.682
0.660
0.648
0.624
0.614
0.616
0.610
0.620
0.568
0.680
0.624
0.648
0.652
0.638
0.620
0.616
0.642
0.640
0.640
0.648
0.648
0.658
0.646
0.646
0.648
0.634
0.614
0.606
0.596
0.614
0.652
0.650
0.632
0.618
0.618
0.610
0.696
0.630
0.606
0.604
0.594
0.600
0.592
0.590
0.600
0.592
0.602
0.594
0.588
0.586
0.578
0.558
0.552
0.552
0.546
0.564
0.620
0.896
0.820
0.768
0.722
0.790
0.776
0.754
0.726
0.730
0.734
0.718
0.688
0.662
0.644
0.626
0.628
0.654
0.644
0.660
0.686
0.686
0.696
0.696
0.676
0.656
0.658
0.638
0.628
0.632
0.620
0.612
0.604
0.608
0.618
0.628
0.642
0.648
0.638
0.414
0.820
0.586
0.572
0.564
0.586
0.656
0.898
0.942
0.866
0.836
0.832
0.854
0.876
0.860
0.820
0.768
0.726
0.684
0.680
0.642
0.648
0.634
0.662
0.672
0.672
0.670
0.648
0.640
0.642
0.624
0.586
0.600
0.594
0.596
0.600
0.602
0.614
0.642
0.678
0.692
0.716
0.684
0.718
0.680
0.690
0.702
0.700
0.682
0.680
0.654
0.640
0.642
0.614
0.636
0.512
0.792
0.634
0.622
0.612
0.616
0.620
0.618
0.614
0.606
0.604
0.596
0.592
0.594
0.602
0.608
0.474
0.728
0.596
0.596
0.590
0.570
0.576
0.588
0.610
0.636
0.660
0.706
0.738
0.760
0.766
0.766
0.744
0.720
0.676
0.652
0.624
0.608
0.598
0.442
0.724
0.562
0.552
0.542
0.538
0.552
0.592
0.656
0.794
0.860
0.892
0.834
0.836
0.826
0.788
0.760
0.698
0.682
0.666
0.272
0.348
0.606
0.582
0.554
0.564
0.538
0.528
0.536
0.544
0.576
0.680
0.728
0.852
0.764
0.770
0.752
0.746
0.734
0.716
0.686
0.664
0.634
0.612
0.594
0.584
0.584
0.622
0.718
0.710
0.776
0.786
0.836
0.820
0.782
0.752
0.706
0.692
0.660
0.638
0.626
0.592
0.574
0.574
0.564
0.574
0.568
0.576
0.586
0.614
0.644
0.682
0.702
0.738
0.778
0.732
0.710
0.692
0.682
0.678
0.674
0.660
0.640
0.624
0.606
0.596
0.572
0.560
0.564
0.576
0.418
0.856
0.618
0.630
0.608
0.610
0.600
0.602
0.606
0.608
0.596
0.588
0.592
0.588
0.578
0.588
0.594
0.626
0.644
0.684
0.690
0.726
0.754
0.744
0.720
0.700
0.664
0.648
0.640
0.636
0.686
0.688
0.678
0.654
0.642
0.622
0.624
0.616
0.614
0.600
0.610
0.610
0.616
0.620
0.640
0.662
0.692
0.656
0.662
0.656
0.660
0.654
0.650
0.638
0.642
0.626
0.620
0.612
0.618
0.630
0.644
0.674
0.674
0.712
0.722
0.680
0.680
0.720
0.722
0.704
0.650
0.660
0.614
0.648
0.550
0.702
0.610
0.602
0.590
0.470
0.712
0.566
0.566
0.588
0.646
0.946
0.944
1.028
0.896
0.870
0.832
0.824
0.810
0.782
0.768
0.750
0.740
0.676
0.690
0.670
0.642
0.640
0.654
0.676
0.650
0.660
0.670
0.674
0.670
0.666
0.636
0.626
0.614
0.584
0.584
0.580
0.582
0.598
0.602
0.586
0.598
0.614
0.618
0.618
0.602
0.596
0.606
0.596
0.592
0.590
0.584
0.576
0.570
0.574
0.572
0.576
0.590
0.594
0.586
0.594
0.598
0.584
0.578
0.570
0.556
0.570
0.586
0.634
0.682
0.730
0.724
0.672
0.662
0.606
0.626
0.612
0.604
0.586
0.520
0.626
0.552
0.548
0.538
0.548
0.592
0.776
0.906
1.002
1.010
0.912
0.794
0.836
0.862
0.824
0.798
0.820
0.808
0.730
0.746
0.752
0.744
0.736
0.728
0.730
0.710
0.708
0.720
0.694
0.700
0.686
0.688
0.684
0.670
0.642
0.622
0.610
0.598
0.592
0.424
0.800
0.592
0.588
0.582
0.582
0.598
0.618
0.652
0.696
0.738
0.764
0.726
0.726
0.704
0.706
0.674
0.672
0.658
0.644
0.636
0.640
0.626
0.600
0.686
0.614
0.636
0.652
0.670
0.692
0.704
0.698
0.660
0.658
0.634
0.624
0.646
0.638
0.664
0.654
0.674
0.684
0.692
0.692
0.696
0.682
0.666
0.648
0.638
0.608
0.494
0.696
0.570
0.566
0.560
0.608
0.702
0.912
0.924
0.814
0.836
0.860
0.886
0.832
0.812
0.778
0.802
0.792
0.746
0.760
0.722
0.724
0.706
0.680
0.660
0.658
0.664
0.682
0.680
0.694
0.688
0.660
0.668
0.672
0.670
0.676
0.698
0.706
0.708
0.688
0.688
0.678
0.660
0.666
0.644
0.640
0.638
0.636
0.636
0.614
0.618
0.624
0.636
0.634
0.612
0.610
0.628
0.622
0.624
0.618
0.604
0.598
0.596
0.580
0.586
0.570
0.576
0.600
0.676
0.782
0.808
0.784
0.736
0.728
0.724
0.696
0.694
0.674
0.650
0.640
0.640
0.630
0.638
0.638
0.626
0.624
0.610
0.590
0.592
0.588
0.582
0.598
0.626
0.652
0.714
0.734
0.712
0.710
0.736
0.708
0.678
0.664
0.636
0.622
0.624
0.646
0.648
0.626
0.650
0.702
0.748
0.738
0.764
0.728
0.698
0.694
0.678
0.654
0.650
0.634
0.628
0.634
0.642
0.640
0.652
0.678
0.694
0.692
0.722
0.728
0.730
0.772
0.774
0.734
0.716
0.708
0.690
0.676
0.684
0.712
0.714
0.740
0.732
0.696
0.714
0.690
0.684
0.644
0.636
0.638
0.654
0.662
0.688
0.700
0.700
0.668
0.672
0.650
0.648
0.650
0.654
0.630
0.628
0.632
0.618
0.604
0.594
0.586
0.594
0.602
0.646
0.658
0.692
0.742
0.838
0.818
0.794
0.774
0.770
0.748
0.714
0.712
0.688
0.690
0.668
0.694
0.670
0.638
0.660
0.666
0.676
0.720
0.728
0.724
0.756
0.768
0.812
0.832
0.774
0.756
0.740
0.696
0.692
0.706
0.704
0.724
0.752
0.738
0.756
0.758
0.728
0.720
0.694
0.668
0.644
0.628
0.644
0.668
0.682
0.690
0.672
0.700
0.700
0.692
0.716
0.760
0.752
0.780
0.816
0.734
0.678
0.672
0.632
0.622
0.610
0.608
0.638
0.728
0.796
0.810
0.804
0.780
0.722
0.706
0.696
0.692
0.666
0.674
0.700
0.744
0.772
0.776
0.798
0.808
0.800
0.766
0.760
0.744
0.722
0.692
0.716
0.740
0.760
0.816
0.798
0.860
0.852
0.858
0.818
0.774
0.732
0.702
0.690
0.696
0.686
0.688
0.674
0.662
0.666
0.664
0.676
0.690
0.716
0.716
0.704
0.666
0.658
0.654
0.664
0.676
0.676
0.704
0.710
0.738
0.730
0.738
0.710
0.724
0.710
0.702
0.706
0.722
0.706
0.724
0.738
0.710
0.706
0.720
0.708
0.700
0.704
0.722
0.728
0.758
0.760
0.764
0.764
0.750
0.744
0.696
0.718
0.716
0.718
0.784
0.822
0.864
0.864
0.802
0.792
0.766
0.740
0.732
0.724
0.722
0.748
0.778
0.766
0.754
0.766
0.828
0.772
0.750
0.720
0.702
0.664
0.642
0.618
0.630
0.676
0.780
0.836
0.832
0.848
0.822
0.854
0.818
0.760
0.728
0.742
0.748
0.734
0.720
0.714
0.726
0.758
0.776
0.756
0.806
0.850
0.856
0.866
0.862
0.836
0.804
0.756
0.716
0.698
0.714
0.732
0.772
0.770
0.774
0.784
0.800
0.814
0.792
0.786
0.782
0.762
0.724
0.730
0.714
0.726
0.700
0.690
0.706
0.696
0.704
0.710
0.696
0.660
0.686
0.676
0.686
0.678
0.666
0.670
0.674
0.646
0.660
0.646
0.668
0.662
0.682
0.690
0.526
0.862
0.680
0.672
0.514
0.808
0.644
0.632
0.624
0.620
0.626
0.646
0.668
0.696
0.708
0.708
0.734
0.718
0.716
0.742
0.764
0.750
0.720
0.732
0.708
0.716
0.702
0.686
0.650
0.642
0.640
0.640
0.638
0.634
0.614
0.610
0.602
0.596
0.610
0.634
0.716
0.832
0.858
0.880
0.838
0.872
0.810
0.792
0.738
0.702
0.676
0.642
0.634
0.624
0.606
0.624
0.648
0.702
0.736
0.702
0.684
0.712
0.680
0.734
0.700
0.688
0.702
0.680
0.650
0.670
0.666
0.678
0.684
0.680
0.670
0.662
0.640
0.626
0.620
0.606
0.594
0.582
0.592
0.586
0.590
0.598
0.616
0.634
0.638
0.640
0.650
0.646
0.638
0.638
0.626
0.626
0.614
0.614
0.636
0.658
0.676
0.650
0.652
0.670
0.680
0.678
0.660
0.632
0.622
0.614
0.616
0.624
0.664
0.734
0.824
0.766
0.774
0.782
0.714
0.744
0.732
0.716
0.692
0.658
0.614
0.624
0.602
0.590
0.586
0.608
0.634
0.624
0.666
0.688
0.660
0.664
0.684
0.736
0.758
0.704
0.726
0.692
0.656
0.672
0.656
0.622
0.632
0.622
0.620
0.624
0.632
0.626
0.628
0.610
0.600
0.440
0.834
0.616
0.606
0.598
0.478
0.718
0.594
0.574
0.574
0.584
0.596
0.598
0.598
0.614
0.626
0.616
0.616
0.608
0.602
0.604
0.604
0.600
0.604
0.594
0.582
0.584
0.590
0.594
0.610
0.618
0.610
0.588
0.592
0.582
0.566
0.566
0.574
0.588
0.600
0.660
0.678
0.652
0.628
0.636
0.674
0.692
0.670
0.678
0.678
0.648
0.638
0.638
0.642
0.650
0.692
0.710
0.758
0.770
0.752
0.788
0.788
0.742
0.748
0.722
0.684
0.688
0.684
0.678
0.696
0.728
0.730
0.744
0.720
0.694
0.708
0.694
0.670
0.662
0.628
0.626
0.624
0.602
0.598
0.598
0.616
0.464
0.826
0.604
0.600
0.578
0.582
0.572
0.572
0.564
0.580
0.590
0.596
0.596
0.598
0.602
0.602
0.602
0.632
0.634
0.630
0.648
0.646
0.640
0.642
0.644
0.646
0.606
0.602
0.612
0.608
0.612
0.626
0.636
0.644
0.660
0.670
0.692
0.702
0.700
0.688
0.670
0.686
0.652
0.640
0.630
0.630
0.644
0.656
0.648
0.630
0.648
0.690
0.728
0.738
0.732
0.732
0.718
0.722
0.690
0.676
0.676
0.668
0.660
0.654
0.644
0.618
0.610
0.614
0.608
0.616
0.622
0.634
0.654
0.670
0.676
0.654
0.670
0.666
0.690
0.708
0.728
0.752
0.728
0.724
0.694
0.662
0.644
0.640
0.656
0.690
0.730
0.760
0.706
0.674
0.678
0.702
0.742
0.764
0.774
0.744
0.764
0.764
0.742
0.780
0.754
0.748
0.766
0.756
0.754
0.764
0.770
0.742
0.718
0.754
0.742
0.750
0.762
0.766
0.784
0.732
0.762
0.736
0.714
0.696
0.690
0.690
0.698
0.700
0.700
0.730
0.742
0.760
0.770
0.774
0.744
0.738
0.742
0.724
0.710
0.666
0.650
0.672
0.684
0.704
0.802
0.912
0.904
0.908
0.822
0.826
0.776
0.780
0.820
0.824
0.772
0.736
0.728
0.730
0.712
0.734
0.748
0.768
0.762
0.700
0.728
0.724
0.732
0.704
0.714
0.716
0.726
0.754
0.770
0.776
0.768
0.718
0.682
0.680
0.664
0.662
0.642
0.680
0.758
0.908
0.962
0.908
0.856
0.858
0.842
0.796
0.752
0.724
0.702
0.738
0.754
0.810
0.826
0.846
0.904
0.900
0.858
0.856
0.870
0.810
0.746
0.758
0.754
0.786
0.810
0.786
0.808
0.828
0.800
0.798
0.810
0.830
0.820
0.786
0.734
0.714
0.700
0.686
0.694
0.724
0.786
0.864
0.910
0.824
0.822
0.810
0.766
0.760
0.756
0.766
0.780
0.742
0.724
0.750
0.734
0.716
0.692
0.674
0.668
0.670
0.670
0.676
0.672
0.720
0.714
0.734
0.728
0.718
0.708
0.704
0.682
0.668
0.660
0.632
0.614
0.608
0.602
0.610
0.620
0.662
0.726
0.766
0.752
0.746
0.764
0.806
0.832
0.868
0.868
0.820
0.814
0.752
0.736
0.724
0.724
0.768
0.752
0.754
0.730
0.722
0.680
0.648
0.626
0.602
0.476
0.744
0.600
0.266
0.290
0.570
0.564
0.552
0.548
0.538
0.546
0.548
0.548
0.552
0.534
0.542
0.548
0.554
0.552
0.556
0.552
0.546
0.546
0.546
0.548
0.544
0.528
0.538
0.526
0.540
0.546
0.544
0.552
0.560
0.548
0.542
0.552
0.552
0.548
0.540
0.526
0.538
0.528
0.524
0.528
0.512
0.536
0.512
0.510
0.510
0.512
0.504
0.510
0.506
0.508
0.510
0.516
0.514
0.508
0.506
0.512
0.510
0.508
0.500
0.504
0.500
0.516
0.522
0.508
0.506
0.506
0.512
0.518
0.530
0.514
0.508
0.514
0.520
0.518
0.522
0.510
0.518
0.514
0.502
0.510
0.510
0.508
0.500
0.500
0.500
0.488
0.494
0.486
0.490
0.494
0.492
0.482
0.498
0.492
0.500
0.508
0.528
0.526
0.532
0.534
0.530
0.516
0.520
0.508
0.506
0.498
0.494
0.496
0.494
0.484
0.488
0.492
0.492
0.482
0.486
0.486
0.490
0.488
0.490
0.488
0.490
0.488
0.498
0.512
0.526
0.530
0.526
0.516
0.516
0.514
0.516
0.518
0.528
0.530
0.546
0.534
0.534
0.538
0.558
0.544
0.560
0.560
0.550
0.562
0.552
0.562
0.566
0.576
0.568
0.582
0.598
0.604
0.594
0.592
0.602
0.606
1.194
0.586
0.574
0.586
0.586
0.596
0.592
0.606
0.620
0.634
0.632
0.624
0.630
0.632
0.626
0.630
0.630
0.624
0.650
0.662
0.666
0.714
0.714
0.710
0.732
0.696
0.700
0.696
0.670
0.690
0.696
0.706
0.688
0.692
0.722
0.724
0.710
0.668
0.658
0.650
0.636
0.636
0.650
0.674
0.668
0.670
0.710
0.686
0.690
0.692
0.682
0.656
0.616
0.612
0.600
0.594
0.622
0.680
0.720
0.714
0.700
0.724
0.750
0.704
0.692
0.668
0.700
0.706
0.738
0.716
0.682
0.732
0.702
0.692
0.710
0.692
0.682
0.692
0.696
0.706
0.696
0.684
0.696
0.684
0.690
0.674
0.668
0.682
0.696
0.686
0.722
0.698
0.674
0.678
0.658
0.610
0.606
0.606
0.614
0.698
0.878
0.728
0.728
0.696
0.666
0.652
0.666
0.668
0.654
0.662
0.640
0.618
0.618
0.614
0.604
0.606
0.612
0.624
0.620
0.614
0.442
0.814
0.612
0.588
0.580
0.580
0.612
0.626
0.726
0.840
0.914
0.784
0.774
0.784
0.716
0.760
0.734
0.790
0.876
0.778
0.714
0.712
0.716
0.700
0.632
0.668
0.644
0.642
0.654
0.692
0.682
0.738
0.724
0.686
0.674
0.660
0.646
0.628
0.614
0.422
0.786
0.590
0.600
0.604
0.444
0.842
0.620
0.582
0.580
0.574
0.606
0.628
0.842
0.906
0.858
0.756
0.790
0.802
0.754
0.798
0.750
0.748
0.714
0.738
0.772
0.774
0.786
0.806
0.774
0.788
0.768
0.746
0.730
0.714
0.694
0.698
0.668
0.656
0.662
0.634
0.640
0.650
0.670
0.688
0.482
0.950
0.688
0.674
0.666
0.656
0.660
0.648
0.708
0.744
0.738
0.796
0.830
0.768
0.768
0.768
0.742
0.716
0.712
0.710
0.716
0.680
0.674
0.664
0.658
0.678
0.700
0.668
0.724
0.692
0.710
0.708
0.678
0.672
0.654
0.652
0.670
0.680
0.660
0.680
0.672
0.658
0.684
0.680
0.648
0.656
0.648
0.646
0.620
0.616
0.630
0.636
0.662
0.662
0.704
0.708
0.690
0.688
0.692
0.698
0.704
0.658
0.658
0.654
0.650
0.654
0.684
0.698
0.692
0.738
0.748
0.792
0.806
0.798
0.744
0.746
0.734
0.676
0.664
0.688
0.680
0.766
1.628
0.798
0.728
0.690
0.690
0.678
0.640
0.624
0.602
0.592
0.590
0.592
0.602
0.628
0.648
0.654
0.668
0.648
0.628
0.628
0.616
0.630
0.632
0.700
0.744
0.800
0.766
0.782
0.800
0.786
0.712
0.710
0.686
0.652
0.664
0.666
0.680
0.682
0.802
0.856
0.832
0.856
0.812
0.828
0.814
0.788
0.776
0.706
0.684
0.672
0.652
0.628
0.646
0.658
0.664
0.704
0.706
0.714
0.700
0.688
0.714
0.722
0.710
0.672
0.668
0.642
0.626
0.638
0.518
0.794
0.620
0.608
0.630
0.614
0.620
0.654
0.716
0.752
0.822
0.806
0.804
0.818
0.772
0.774
0.726
0.682
0.666
0.648
0.662
0.670
0.696
0.738
0.752
0.710
0.692
0.704
0.700
0.684
0.698
0.706
0.712
0.676
0.690
0.694
0.678
0.694
0.690
0.678
0.700
0.702
0.678
0.702
0.706
0.690
0.670
0.674
0.668
0.666
0.674
0.684
0.668
0.668
0.688
0.704
0.700
0.684
0.706
0.584
0.626
0.608
0.590
0.596
0.402
0.210
0.668
0.758
0.842
0.856
0.888
0.872
0.836
0.846
0.834
0.790
0.770
0.742
0.716
0.708
0.692
0.682
0.666
0.630
0.644
0.636
0.652
0.718
0.762
0.826
0.844
0.838
0.822
0.780
0.772
0.766
0.720
0.734
0.752
0.740
0.760
0.764
0.728
0.748
0.704
0.684
0.684
0.670
0.678
0.694
0.678
0.698
0.690
0.714
0.730
0.708
0.702
0.704
0.672
0.668
0.644
0.636
0.626
0.630
0.624
0.630
0.634
0.622
0.630
0.652
0.642
0.670
0.686
0.706
0.704
0.686
0.712
0.680
0.662
0.664
0.652
0.658
0.612
0.620
0.598
0.588
0.588
0.568
0.584
0.596
0.610
0.614
0.622
0.620
0.602
0.598
0.596
0.596
0.594
0.592
0.598
0.592
0.594
0.580
0.566
0.572
0.586
0.600
0.594
0.644
0.662
0.694
0.710
0.754
0.722
0.724
0.740
0.726
0.692
0.668
0.636
0.592
0.610
0.602
0.596
0.590
0.596
0.594
0.450
0.776
0.584
0.580
0.584
0.460
0.754
0.590
0.572
0.600
0.608
0.596
0.610
0.614
0.610
0.618
0.608
0.626
0.630
0.612
0.614
0.594
0.606
0.596
0.574
0.584
0.584
0.530
0.660
0.596
0.614
0.598
0.584
0.622
0.670
0.702
0.670
0.666
0.638
0.608
0.598
0.598
0.602
0.626
0.660
0.668
0.672
0.638
0.638
0.642
0.640
0.680
0.718
0.724
0.748
0.764
0.736
0.716
0.678
0.674
0.742
0.732
0.722
0.762
0.744
0.698
0.702
0.698
0.700
0.720
0.756
0.712
0.704
0.698
0.686
0.650
0.654
0.646
0.632
0.630
0.662
0.674
0.696
0.706
0.732
0.758
0.762
0.734
0.696
0.650
0.652
0.662
0.702
0.748
0.782
0.834
0.778
0.798
0.814
0.834
0.830
0.740
0.744
0.702
0.678
0.626
0.638
0.694
0.818
0.846
0.846
0.820
0.820
0.770
0.718
0.728
0.746
0.820
0.872
0.768
0.744
0.764
0.816
0.874
0.864
0.808
0.852
0.836
0.778
0.712
0.680
0.698
0.728
0.792
0.804
0.806
0.822
0.844
0.840
0.734
0.722
0.720
0.784
0.846
0.862
0.786
0.824
0.862
0.844
0.774
0.804
0.816
0.766
0.764
0.790
0.838
0.852
0.840
0.808
0.726
0.662
0.648
0.658
0.756
0.986
0.962
0.884
0.850
0.886
0.880
0.890
0.930
0.858
0.836
0.860
0.822
0.802
0.742
0.802
0.854
0.928
0.892
0.876
0.822
0.706
0.704
0.678
0.666
0.696
0.760
0.866
0.938
0.964
0.970
0.998
0.940
0.896
0.898
0.792
0.764
0.732
0.704
0.692
0.732
0.744
0.762
0.780
0.832
0.870
0.808
0.792
0.778
0.790
0.782
0.730
0.696
0.686
0.696
0.746
0.806
0.844
0.808
0.802
0.788
0.746
0.738
0.788
0.782
0.732
0.736
0.756
0.772
0.732
0.774
0.762
0.770
0.734
0.702
0.718
0.698
0.738
0.730
0.730
0.734
0.730
0.746
0.752
0.752
0.754
0.756
0.734
0.728
0.706
0.674
0.650
0.668
0.700
0.764
0.760
0.780
0.810
0.820
0.782
0.760
0.702
0.700
0.698
0.696
0.738
0.738
0.682
0.702
0.786
0.776
0.756
0.766
0.778
0.758
0.728
0.726
0.692
0.688
0.678
0.682
0.660
0.656
0.676
0.680
0.740
0.764
0.796
0.866
0.828
0.754
0.726
0.714
0.728
0.730
0.728
0.732
0.778
0.784
0.754
0.720
0.730
0.694
0.728
0.716
0.744
0.742
0.764
0.780
0.786
0.760
0.746
0.756
0.764
0.746
0.758
0.740
0.724
0.698
0.736
0.736
0.754
0.784
0.768
0.768
0.804
0.792
0.802
0.774
0.722
0.708
0.730
0.736
0.736
0.762
0.746
0.740
0.744
0.736
0.702
0.722
0.726
0.768
0.782
0.802
0.770
0.746
0.770
0.772
0.750
0.774
0.810
0.788
0.782
0.800
0.770
0.772
0.782
0.770
0.734
0.762
0.756
0.764
0.742
0.762
0.774
0.768
0.738
0.764
0.776
0.746
0.744
0.724
0.696
0.680
0.710
0.738
0.752
0.786
0.748
0.746
0.722
0.692
0.694
0.694
0.702
0.680
0.686
0.670
0.646
0.666
0.752
0.778
0.772
0.782
0.808
0.820
0.756
0.740
0.716
0.696
0.706
0.698
0.718
0.706
0.666
0.710
0.746
0.780
0.806
0.826
0.758
0.746
0.726
0.690
0.690
0.702
0.724
0.728
0.746
0.740
0.742
0.730
0.722
0.706
0.666
0.684
0.690
0.702
0.688
0.712
0.732
0.728
0.738
0.752
0.774
0.752
0.740
0.738
0.696
0.674
0.672
0.690
0.714
0.744
0.736
0.800
0.836
0.768
0.732
0.794
0.826
0.752
0.736
0.752
0.768
0.780
0.730
0.760
0.776
0.778
0.776
0.786
0.828
0.868
0.874
0.804
0.738
0.732
0.700
0.694
0.694
0.768
0.898
0.878
0.822
0.860
0.906
0.958
0.972
0.850
0.836
0.774
0.736
0.764
0.818
0.832
0.876
0.898
0.880
0.858
0.752
0.714
0.712
0.722
0.826
0.938
0.970
0.846
0.934
0.904
0.886
0.840
0.804
0.808
0.774
0.742
0.700
0.658
0.644
0.672
0.772
0.978
0.972
0.862
0.846
0.878
0.904
0.812
0.818
0.806
0.788
0.732
0.762
0.794
0.826
0.802
0.772
0.818
0.812
0.774
0.830
0.838
0.774
0.782
0.800
0.794
0.780
0.726
0.740
0.742
0.738
0.732
0.734
0.776
0.834
0.798
0.790
0.842
0.834
0.840
0.798
0.734
0.706
0.692
0.694
0.704
0.700
0.708
0.678
0.664
0.716
0.756
0.780
0.834
0.848
0.802
0.784
0.756
0.740
0.740
0.748
0.772
0.722
0.764
0.788
0.840
0.804
0.738
0.746
0.758
0.844
0.800
0.770
0.766
0.720
0.744
0.752
0.822
0.912
0.904
0.810
0.832
0.860
0.878
0.834
0.776
0.796
0.804
0.804
0.782
0.858
0.878
0.880
0.842
0.838
0.836
0.808
0.766
0.754
0.784
0.846
0.832
0.826
0.806
0.754
0.776
0.768
0.734
0.756
0.770
0.794
0.780
0.812
0.994
0.922
0.874
0.832
0.762
0.712
0.698
0.692
0.704
0.738
0.728
0.708
0.680
0.710
0.798
0.860
0.918
0.820
0.854
0.878
0.852
0.760
0.720
0.728
0.776
0.810
0.888
0.904
0.860
0.850
0.848
0.858
0.804
0.836
0.860
0.838
0.834
0.826
0.770
0.734
0.720
0.696
0.708
0.734
0.812
0.906
0.880
0.868
0.856
0.868
0.890
0.858
0.806
0.738
0.728
0.728
0.770
0.826
0.864
0.866
0.808
0.840
0.848
0.840
0.804
0.792
0.786
0.786
0.728
0.756
0.788
0.856
0.844
0.818
0.740
0.752
0.726
0.706
0.678
0.694
0.716
0.714
0.766
0.828
0.938
0.896
0.830
0.826
0.748
0.744
0.752
0.800
0.800
0.790
0.756
0.788
0.812
0.772
0.816
0.848
0.808
0.818
0.800
0.754
0.736
0.732
0.726
0.758
0.812
0.854
0.894
0.866
0.786
0.814
0.806
0.764
0.736
0.768
0.838
0.898
0.864
0.840
0.840
0.848
0.796
0.762
0.722
0.702
0.672
0.676
0.680
0.698
0.808
0.764
0.814
0.848
0.784
0.750
0.700
0.684
0.672
0.672
0.680
0.742
0.804
0.786
0.806
0.768
0.818
0.830
0.824
0.792
0.750
0.774
0.738
0.774
0.776
0.790
0.778
0.770
0.802
0.778
0.756
0.722
0.758
0.754
0.782
0.750
0.708
0.690
0.688
0.686
0.700
0.714
0.782
0.818
0.836
0.798
0.786
0.778
0.764
0.706
0.700
0.682
0.658
0.692
0.734
0.820
0.870
0.802
0.848
0.900
0.890
0.840
0.816
0.798
0.758
0.728
0.686
0.674
0.674
0.674
0.698
0.758
0.802
0.842
0.922
0.932
0.986
0.952
0.912
0.820
0.772
0.704
0.664
0.676
0.704
0.838
0.890
0.910
0.932
0.984
0.868
0.954
1.054
0.928
0.836
0.758
0.712
0.714
0.718
0.756
0.872
0.808
0.782
0.924
0.978
0.932
0.926
0.888
0.836
0.770
0.756
0.740
0.754
0.718
0.756
0.714
0.712
0.690
0.704
0.726
0.746
0.774
0.838
0.808
0.776
0.792
0.772
0.734
0.706
0.712
0.696
0.750
0.758
0.750
0.720
0.698
0.704
0.714
0.736
0.754
0.760
0.756
0.764
0.766
0.770
0.762
0.758
0.764
0.786
0.802
0.826
0.848
0.848
0.816
0.798
0.778
0.738
0.722
0.694
0.752
0.760
0.788
0.772
0.764
0.774
0.744
0.808
0.830
0.830
0.848
0.790
0.762
0.754
0.762
0.790
0.746
0.752
0.774
0.814
0.800
0.782
0.744
0.728
0.708
0.712
0.720
0.744
0.760
0.768
0.752
0.686
0.688
0.680
0.664
0.646
0.636
0.650
0.678
0.710
0.748
0.814
0.892
0.904
0.838
0.770
0.714
0.758
0.812
0.844
0.854
0.844
0.778
0.754
0.722
0.726
0.712
0.758
0.824
0.908
0.864
0.862
0.952
1.018
1.032
0.946
0.890
0.856
0.830
0.748
0.760
0.762
0.810
0.772
0.756
0.796
0.878
0.934
0.908
0.842
0.816
0.806
0.730
0.746
0.758
0.772
0.772
0.720
0.748
0.780
0.772
0.734
0.720
0.682
0.662
0.640
0.622
0.622
0.626
0.672
0.680
0.716
0.726
0.780
0.762
0.750
0.740
0.738
0.722
0.708
0.676
0.654
0.678
0.722
0.858
0.888
0.894
0.878
0.766
0.772
0.790
0.794
0.778
0.744
0.770
0.800
0.784
0.824
0.768
0.814
0.808
0.824
0.804
0.814
0.874
0.860
0.878
0.878
0.854
0.796
0.798
0.798
0.758
0.716
0.700
0.736
0.794
0.840
0.858
0.826
0.764
0.770
0.736
0.746
0.710
0.710
0.768
0.814
0.820
0.870
0.848
0.782
0.740
0.704
0.680
0.706
0.744
0.824
0.848
0.894
0.850
0.792
0.754
0.730
0.728
0.758
0.782
0.804
0.830
0.848
0.844
0.806
0.768
0.714
0.730
0.700
0.708
0.724
0.714
0.716
0.750
0.770
0.810
0.846
0.828
0.792
0.790
0.818
0.864
0.854
0.836
0.822
0.794
0.810
0.796
0.762
0.728
0.704
0.668
0.650
0.622
0.620
0.616
0.712
0.892
0.968
0.982
0.954
0.902
0.928
0.874
0.846
0.810
0.786
0.768
0.738
0.704
0.702
0.698
0.692
0.736
0.762
0.752
0.790
0.846
0.944
0.990
0.990
0.962
0.824
0.778
0.784
0.838
0.832
0.872
0.944
0.992
0.872
0.810
0.746
0.704
0.702
0.734
0.824
0.962
0.944
0.822
0.814
0.840
0.832
0.844
0.800
0.830
0.782
0.750
0.704
0.700
0.696
0.698
0.772
0.802
0.786
0.742
0.696
0.662
0.652
0.618
0.614
0.602
0.588
0.574
0.564
0.558
0.550
0.552
0.540
0.532
0.534
0.538
0.536
0.528
0.532
0.518
0.518
0.516
0.526
0.538
0.572
0.522
0.616
0.586
0.578
0.550
0.528
0.540
0.536
0.546
0.538
0.526
0.524
0.524
0.516
0.510
0.512
0.506
0.502
0.510
0.504
0.506
0.508
0.498
0.504
0.492
0.500
0.488
0.512
0.492
0.496
0.488
0.490
0.230
0.254
0.480
0.482
0.492
0.286
0.210
0.500
0.486
0.486
0.482
0.490
0.510
0.518
0.520
0.504
0.510
0.508
0.506
0.514
0.490
0.520
0.464
0.620
0.444
0.506
0.502
0.492
0.552
0.432
0.402
0.574
0.486
0.472
0.470
0.472
0.474
0.476
0.502
0.520
0.542
0.602
0.676
0.734
0.730
0.740
0.742
0.734
0.676
0.640
0.604
0.596
0.600
0.588
0.582
0.570
0.558
0.542
0.538
0.528
0.526
0.518
0.404
0.672
0.546
0.430
0.652
0.528
0.526
0.530
0.554
0.598
0.636
0.670
0.670
0.704
0.650
0.640
0.666
0.728
0.700
0.686
0.648
0.622
0.608
0.604
0.580
0.584
0.604
0.612
1.292
0.724
0.698
0.706
0.704
0.676
0.660
0.630
0.628
0.594
0.598
0.608
0.626
0.630
0.684
0.698
0.696
0.672
0.662
0.640
0.630
0.596
0.576
0.562
0.542
0.532
0.528
0.534
0.582
0.694
0.806
0.838
0.796
0.806
0.822
0.846
0.788
0.780
0.806
0.778
0.804
0.824
0.812
0.768
0.730
0.716
0.686
0.702
0.766
0.946
0.974
1.006
0.930
0.856
0.856
0.814
0.826
0.766
0.732
0.704
0.702
0.700
0.656
0.652
0.632
0.632
0.624
0.620
0.586
0.592
0.588
0.598
0.494
0.690
0.594
0.606
0.610
0.598
0.612
0.786
0.820
0.824
0.866
0.844
0.796
0.840
0.856
0.824
0.872
0.930
0.950
0.898
0.794
0.802
0.790
0.820
0.898
0.870
0.872
0.786
0.764
0.782
0.790
0.772
0.704
0.670
0.656
0.634
0.630
0.612
0.644
0.700
0.892
0.854
0.850
0.792
0.792
0.780
0.820
0.778
0.720
0.722
0.744
0.744
0.780
0.810
0.738
0.760
0.732
0.702
0.710
0.696
0.674
0.708
0.720
0.780
0.840
0.822
0.820
0.834
0.816
0.808
0.808
0.762
0.806
0.772
0.816
0.778
0.862
0.852
0.848
0.774
0.750
0.726
0.708
0.720
0.772
0.780
0.764
0.712
0.738
0.688
0.696
0.684
0.702
0.686
0.680
0.662
0.688
0.686
0.684
0.710
0.756
0.762
0.726
0.770
0.730
0.730
0.708
0.700
0.744
0.742
0.820
0.916
0.876
0.894
0.852
0.734
0.692
0.722
0.788
0.908
0.900
0.898
0.854
0.816
0.790
0.798
0.810
0.808
0.818
0.854
0.870
0.882
0.830
0.832
0.816
0.752
0.688
0.662
0.686
0.716
0.742
0.776
0.744
0.742
0.758
0.772
0.774
0.756
0.712
0.730
0.726
0.718
0.750
0.804
0.824
0.808
0.754
0.692
0.702
0.702
0.742
0.790
0.838
0.848
0.810
0.802
0.756
0.780
0.762
0.756
0.732
0.692
0.648
0.628
0.624
0.628
0.610
0.620
0.624
0.634
0.538
0.754
0.606
0.600
0.590
0.574
0.568
0.554
0.556
0.584
0.638
0.708
0.726
0.742
0.750
0.742
0.736
0.744
0.730
0.672
0.646
0.652
0.670
0.664
0.640
0.636
0.658
0.654
0.650
0.620
0.614
0.638
0.620
0.632
0.676
0.696
0.714
0.698
0.712
0.736
0.772
0.742
0.718
0.710
0.684
0.658
0.672
0.714
0.808
0.822
0.880
0.910
0.930
0.866
0.792
0.814
0.764
0.752
0.768
0.724
0.770
0.800
0.830
0.786
0.840
0.896
0.950
0.832
0.786
0.808
0.776
0.722
0.674
0.640
0.628
0.656
0.934
0.914
0.982
1.004
0.908
0.886
0.898
0.778
0.734
0.770
0.772
0.894
0.850
0.922
0.872
0.792
0.798
0.748
0.754
0.686
0.718
0.742
0.744
0.754
0.776
0.790
0.790
0.778
0.734
0.680
0.664
0.676
0.714
0.760
0.758
0.804
0.812
0.792
0.826
0.854
0.806
0.736
0.716
0.700
0.692
0.694
0.752
0.926
1.000
0.888
0.932
0.950
0.864
0.942
0.922
0.862
0.896
0.828
0.838
0.886
0.858
0.876
0.946
0.898
0.810
0.828
0.848
0.786
0.780
0.796
0.860
0.908
0.898
0.874
0.766
0.780
0.808
0.758
0.812
0.840
0.820
0.868
0.876
0.802
0.840
0.824
0.780
0.796
0.784
0.750
0.776
0.826
0.858
0.792
0.810
0.786
0.742
0.748
0.742
0.734
0.758
0.800
0.794
0.798
0.846
0.810
0.784
0.806
0.806
0.774
0.714
0.696
0.676
0.686
0.748
0.818
0.824
0.758
0.790
0.810
0.826
0.794
0.720
0.742
0.724
0.734
0.766
0.742
0.764
0.790
0.890
0.900
0.842
0.852
0.862
0.806
0.792
0.728
0.716
0.718
0.742
0.774
0.810
0.824
0.778
0.732
0.718
0.718
0.714
0.698
0.670
0.700
0.720
0.792
0.840
0.838
0.796
0.766
0.760
0.772
0.786
0.788
0.748
0.712
0.730
0.748
0.788
0.794
0.826
0.778
0.792
0.774
0.778
0.776
0.756
0.702
0.690
0.692
0.704
0.694
0.738
0.742
0.774
0.726
0.704
0.718
0.720
0.716
0.710
0.680
0.714
0.722
0.774
0.790
0.758
0.736
0.746
0.722
0.698
0.666
0.684
0.692
0.702
0.682
0.698
0.740
0.794
0.792
0.724
0.740
0.750
0.760
0.746
0.728
0.702
0.722
0.724
0.764
0.754
0.724
0.768
0.792
0.826
0.788
0.812
0.838
0.840
0.800
0.752
0.760
0.752
0.750
0.764
0.728
0.708
0.720
0.758
0.792
0.808
0.758
0.740
0.736
0.726
0.700
0.726
0.738
0.790
0.822
0.824
0.830
0.778
0.742
0.732
0.704
0.698
0.672
0.686
0.696
0.694
0.654
0.644
0.674
0.690
0.754
0.840
0.932
0.892
0.878
0.840
0.780
0.692
0.694
0.688
0.720
0.772
0.856
0.818
0.828
0.888
0.916
0.798
0.802
0.834
0.854
0.866
0.884
0.796
0.786
0.758
0.722
0.734
0.756
0.770
0.746
0.816
0.920
0.840
0.816
0.800
0.768
0.724
0.702
0.674
0.682
0.670
0.718
0.808
0.852
0.856
0.866
0.784
0.742
0.726
0.714
0.700
0.682
0.680
0.648
1.116
0.846
0.674
0.644
0.660
0.628
0.674
0.740
0.820
0.876
0.872
0.902
0.868
0.816
0.754
0.726
0.718
0.722
0.736
0.760
0.808
0.798
0.790
0.810
0.826
0.876
0.798
0.766
0.760
0.742
0.750
0.896
0.872
0.838
0.816
0.784
0.740
0.714
0.686
0.670
0.620
0.606
0.602
0.610
0.636
0.716
0.780
0.742
0.704
0.688
0.708
0.764
0.824
0.816
0.778
0.842
0.816
0.752
0.772
0.772
0.786
0.780
0.702
0.698
0.722
0.734
0.776
0.760
0.760
0.756
0.716
0.710
0.668
0.682
0.678
0.670
0.662
0.692
0.748
0.848
0.844
0.850
0.838
0.802
0.820
0.798
0.760
0.770
0.796
0.758
0.798
0.836
0.834
0.792
0.770
0.750
0.744
0.724
0.754
0.770
0.796
0.860
0.878
0.870
0.804
0.824
0.822
0.780
0.798
0.810
0.820
0.782
0.776
0.776
0.762
0.780
0.812
0.804
0.790
0.820
0.810
0.782
0.846
0.866
0.832
0.848
0.838
0.818
0.840
0.820
0.802
0.788
0.798
0.788
0.778
0.758
0.770
0.776
0.760
0.784
0.840
0.864
0.854
0.840
0.838
0.836
0.818
0.854
0.874
0.856
0.842
0.782
0.732
0.724
0.778
0.772
0.776
0.824
0.796
0.834
0.846
0.796
0.786
0.744
0.740
0.750
0.744
0.754
0.756
0.736
0.766
0.796
0.822
0.816
0.816
0.852
0.888
0.892
0.858
0.836
0.792
0.802
0.816
0.820
0.826
0.770
0.732
0.688
0.664
0.664
0.684
0.686
0.710
0.776
0.788
0.790
0.784
0.862
0.918
0.930
0.886
0.852
0.796
0.774
0.784
0.818
0.848
0.854
0.824
0.854
0.852
0.838
0.812
0.758
0.744
0.728
0.708
0.698
0.694
0.696
0.708
0.716
0.696
0.674
0.692
0.710
0.724
0.756
0.722
0.778
0.790
0.796
0.808
0.798
0.776
0.768
0.748
0.744
0.752
0.722
0.710
0.700
0.696
0.676
0.674
0.672
0.702
0.716
0.748
0.748
0.784
0.804
0.774
0.730
0.724
0.722
0.734
0.754
0.766
0.736
0.708
0.700
0.704
0.728
0.766
0.802
0.792
0.752
0.706
0.698
0.686
0.702
0.718
0.736
0.736
0.734
0.722
0.688
0.684
0.690
0.708
0.752
0.788
0.764
0.760
0.824
0.868
0.842
0.824
0.790
0.726
0.726
0.698
0.688
0.724
0.752
0.802
0.874
0.872
0.828
0.854
0.838
0.842
0.780
0.794
0.788
0.756
0.754
0.726
0.698
0.676
0.674
0.664
0.660
0.656
0.644
0.678
0.720
0.744
0.754
0.836
0.924
0.854
0.832
0.838
0.842
0.820
0.800
0.774
0.738
0.762
0.776
0.812
0.854
0.876
0.856
0.848
0.816
0.770
0.718
0.720
0.716
0.774
0.800
0.860
0.902
0.874
0.876
0.868
0.812
0.762
0.758
0.744
0.732
0.760
0.774
0.806
0.832
0.814
0.778
0.766
0.734
0.726
0.744
0.742
0.788
0.872
0.800
0.768
0.726
0.724
0.678
0.652
0.644
0.670
0.708
0.790
0.916
0.950
0.914
0.878
0.808
0.762
0.742
0.718
0.754
0.804
0.860
0.878
0.862
0.816
0.782
0.810
0.820
0.832
0.772
0.752
0.748
0.742
0.766
0.746
0.756
0.784
0.780
0.804
0.820
0.822
0.810
0.780
0.726
0.702
0.696
0.706
0.746
0.768
0.842
0.928
0.892
0.890
0.894
0.856
0.846
0.766
0.760
0.742
0.742
0.734
0.768
0.790
0.808
0.814
0.880
0.900
0.876
0.872
0.840
0.832
0.802
0.772
0.784
0.810
0.822
0.820
0.832
0.806
0.796
0.798
0.788
0.776
0.798
0.836
0.794
0.828
0.820
0.810
0.786
0.760
0.720
0.722
0.728
0.750
0.760
0.758
0.734
0.744
0.746
0.792
0.806
0.784
0.782
0.770
0.780
0.754
0.750
0.792
0.830
0.816
0.804
0.790
0.732
0.706
0.668
0.670
0.708
0.788
0.872
0.976
0.968
0.508
1.244
0.878
0.792
0.798
0.824
0.820
0.926
0.946
0.966
1.028
0.974
0.984
0.878
0.888
0.848
0.808
0.794
0.756
0.792
0.818
0.850
0.852
0.850
0.864
0.834
0.778
0.764
0.770
0.782
0.816
0.838
0.796
0.822
0.806
0.806
0.814
0.826
0.816
0.822
0.844
0.842
0.814
0.854
0.836
0.830
0.842
0.790
0.802
0.762
0.754
0.760
0.742
0.718
0.756
0.754
0.744
0.688
0.704
0.686
0.674
0.652
0.648
0.640
0.628
0.632
0.644
0.640
0.674
0.678
0.692
0.726
0.708
0.726
0.738
0.770
0.798
0.724
0.750
0.796
0.828
0.780
0.784
0.776
0.796
0.790
0.788
0.754
0.696
0.686
0.664
0.686
0.714
0.730
0.852
0.828
0.824
0.754
0.798
0.788
0.806
0.808
0.784
0.776
0.762
0.732
0.688
0.680
0.684
0.728
0.778
0.818
0.800
0.794
0.852
0.878
0.850
0.782
0.780
0.758
0.794
0.816
0.852
0.786
0.758
0.772
0.798
0.822
0.822
0.818
0.802
0.750
0.738
0.726
0.708
0.692
0.692
0.708
0.692
0.650
0.694
0.722
0.790
0.860
0.864
0.804
0.808
0.702
0.724
0.764
0.714
0.730
0.730
0.746
0.700
0.694
0.784
0.838
0.882
0.900
0.810
0.848
0.838
0.830
0.800
0.786
0.766
0.710
0.740
0.778
0.872
0.900
0.816
0.848
0.842
0.804
0.820
0.842
0.808
0.810
0.810
0.776
0.724
0.738
0.734
0.772
0.814
0.858
0.804
0.784
0.754
0.790
0.784
0.726
0.730
0.752
0.752
0.758
0.810
0.866
0.882
0.878
0.778
0.806
0.772
0.752
0.824
0.880
0.896
0.848
0.946
0.958
0.864
0.894
0.880
0.808
0.818
0.822
0.788
0.882
0.930
0.880
0.864
0.850
0.782
0.814
0.798
0.764
0.748
0.714
0.706
0.724
0.766
0.786
0.756
0.842
0.940
0.904
0.840
0.858
0.856
0.862
0.840
0.804
0.726
0.734
0.736
0.776
0.834
0.844
0.878
0.842
0.806
0.828
0.826
0.806
0.822
0.768
0.798
0.828
0.830
0.790
0.778
0.768
0.780
0.780
0.744
0.754
0.770
0.810
0.850
0.848
0.790
0.744
0.772
0.774
0.810
0.848
0.826
0.852
0.880
0.838
0.824
0.848
0.836
0.822
0.758
0.770
0.752
0.734
0.734
0.728
0.792
0.896
0.974
0.954
0.910
0.822
0.786
0.788
0.784
0.788
0.778
0.748
0.708
0.702
0.736
0.882
1.008
0.906
0.922
0.908
0.820
0.796
0.774
0.750
0.754
0.738
0.764
0.804
0.866
0.870
0.746
0.712
0.698
0.698
0.696
0.700
0.722
0.724
0.756
0.778
0.838
0.858
0.866
0.856
0.820
0.826
0.812
0.826
0.748
0.772
0.762
0.810
0.786
0.748
0.790
0.794
0.840
0.832
0.790
0.740
0.768
0.762
0.796
0.818
0.804
0.798
0.864
0.894
0.880
0.800
0.842
0.806
0.788
0.724
0.712
0.718
0.720
0.748
0.742
0.798
0.842
0.810
0.798
0.788
0.778
0.716
0.736
0.706
0.696
0.702
0.686
0.722
0.766
0.810
0.826
0.810
0.736
0.754
0.762
0.778
0.796
0.806
0.806
0.786
0.710
0.706
0.716
0.756
0.772
0.820
0.828
0.780
0.754
0.790
0.806
0.792
0.806
0.782
0.740
0.732
0.770
0.808
0.750
0.788
0.834
0.784
0.852
0.874
0.852
0.816
0.724
0.748
0.754
0.786
0.792
0.760
0.810
0.876
0.928
0.868
0.866
0.834
0.758
0.746
0.740
0.726
0.724
0.696
0.696
0.734
0.812
0.854
0.786
0.750
0.812
0.800
0.734
0.698
0.712
0.732
0.770
0.788
0.832
0.838
0.764
0.782
0.802
0.786
0.770
0.720
0.704
0.712
0.698
0.706
0.686
0.724
0.720
0.760
0.766
0.774
0.762
0.716
0.758
0.768
0.782
0.760
0.756
0.750
0.740
0.726
0.676
0.662
0.678
0.450
1.002
0.710
0.936
0.778
0.792
0.798
0.764
0.722
0.706
0.776
0.826
0.920
0.868
0.856
0.870
0.844
0.756
0.752
0.766
0.772
0.782
0.812
0.804
0.778
0.836
0.846
0.886
0.910
0.830
0.806
0.818
0.814
0.798
0.754
0.806
0.870
0.992
0.894
0.900
0.910
0.828
0.834
0.838
0.856
0.838
0.846
0.844
0.796
0.762
0.750
0.752
0.770
0.822
0.856
0.802
0.806
0.808
0.774
0.752
0.754
0.752
0.756
0.802
0.728
0.732
0.724
0.768
0.808
0.848
0.842
0.768
0.790
0.752
0.726
0.712
0.696
0.708
0.740
0.824
0.836
0.848
0.920
0.932
0.928
0.874
0.804
0.736
0.730
0.736
0.784
0.878
0.890
0.928
0.900
0.826
0.790
0.776
0.762
0.756
0.722
0.714
0.726
0.732
0.800
0.838
0.872
0.866
0.810
0.738
0.772
0.778
0.776
0.784
0.788
0.750
0.760
0.782
0.766
0.722
0.762
0.756
0.766
0.796
0.772
0.774
0.776
0.798
0.750
0.716
0.742
0.764
0.776
0.802
0.832
0.822
0.746
0.724
0.712
0.700
0.682
0.718
0.724
0.802
0.870
0.960
0.972
0.886
0.816
0.786
0.852
0.866
0.838
0.820
0.764
0.750
0.770
0.788
0.822
0.850
0.818
0.770
0.812
0.816
0.842
0.794
0.828
0.844
0.888
0.862
0.860
0.828
0.774
0.708
0.718
0.734
0.804
0.878
0.904
0.876
0.870
0.802
0.728
0.688
0.688
0.670
0.660
0.644
0.630
0.618
0.602
0.610
0.614
0.624
0.640
0.636
0.644
0.650
0.672
0.690
0.690
0.698
0.664
0.648
1.290
0.634
0.706
0.928
0.984
0.594
1.200
0.882
0.932
1.012
0.604
1.328
0.962
0.848
0.800
0.890
0.904
0.898
1.132
1.176
1.066
0.976
0.872
0.826
0.854
0.808
0.806
0.782
0.836
0.778
0.922
0.924
1.004
0.916
0.586
1.126
0.770
0.726
0.686
0.666
0.704
0.898
1.080
1.024
0.902
0.966
0.978
0.930
0.816
0.788
0.786
0.826
0.832
0.792
0.804
0.748
0.798
0.840
0.882
0.912
0.800
0.788
0.766
0.752
0.778
0.788
0.756
0.722
0.754
0.768
0.772
0.748
0.794
0.842
0.810
0.768
0.808
0.770
0.778
0.790
0.774
0.800
0.814
0.808
0.754
0.732
0.742
0.754
0.732
0.682
0.682
0.672
0.668
0.670
0.642
0.646
0.636
0.638
0.682
0.812
0.906
0.960
0.992
0.868
0.880
0.818
0.800
0.788
0.776
0.742
0.744
0.768
0.810
0.842
0.884
0.846
0.792
0.746
0.760
0.756
0.786
0.826
0.830
0.800
0.838
0.876
0.872
0.814
0.782
0.766
0.802
0.850
0.884
0.868
0.824
0.826
0.842
0.834
0.826
0.806
0.780
0.808
0.800
0.848
0.878
0.886
0.878
0.878
0.846
0.768
0.766
0.774
0.804
0.828
0.820
0.788
0.740
0.768
0.782
0.820
0.832
0.776
0.796
0.778
0.762
0.730
0.740
0.760
0.822
0.878
0.920
0.864
0.884
0.826
0.762
0.716
0.690
0.688
0.706
0.804
0.924
0.932
0.850
0.870
0.854
0.832
0.796
0.784
0.764
0.746
0.744
0.806
0.812
0.788
0.738
0.756
0.740
0.744
0.744
0.756
0.750
0.728
0.716
0.712
0.718
0.722
0.692
0.684
0.674
0.652
0.634
0.606
0.584
0.578
0.576
0.582
0.576
0.586
0.572
0.570
0.580
0.574
0.578
0.590
0.610
0.602
0.588
0.602
0.562
0.612
0.606
0.644
0.538
0.596
0.580
0.596
0.592
0.604
0.622
0.456
0.804
0.620
0.614
0.608
0.586
0.578
0.572
0.580
0.572
0.428
0.740
0.566
0.556
0.554
0.560
0.568
0.584
0.634
0.690
0.764
0.732
0.768
0.746
0.686
0.658
0.630
0.618
0.618
0.614
0.626
0.624
0.614
0.622
0.624
0.628
0.630
0.620
0.624
0.626
0.644
0.622
0.622
0.624
0.622
0.622
0.628
0.620
0.618
0.610
0.604
0.594
0.548
0.646
0.620
0.728
0.770
0.838
0.820
0.824
0.856
0.860
0.828
0.758
0.740
0.738
0.766
0.730
0.700
0.664
0.650
0.638
0.652
0.680
0.682
0.750
0.786
0.792
0.746
0.728
0.756
0.756
0.714
0.704
0.704
0.698
0.674
0.648
0.638
0.630
0.628
0.612
0.620
0.744
0.880
0.870
0.834
0.872
0.868
0.876
0.846
0.820
0.768
0.718
0.688
0.678
0.696
0.692
0.692
0.722
0.830
0.882
0.888
0.846
0.796
0.802
0.782
0.750
0.750
0.714
0.696
0.690
0.700
0.780
0.856
1.030
1.058
1.042
0.884
0.806
0.784
0.708
0.676
0.688
0.716
0.818
0.792
0.860
0.840
0.830
0.754
0.790
0.772
0.738
0.714
0.724
0.750
0.794
0.734
0.778
0.806
0.826
0.728
0.738
0.728
0.720
0.720
0.710
0.712
0.718
0.706
0.748
0.716
0.774
0.828
0.884
0.880
0.860
0.840
0.766
0.708
0.700
0.692
0.726
0.788
0.816
0.990
1.000
0.480
1.332
0.916
0.842
0.814
0.786
0.834
0.844
0.842
0.866
0.834
0.840
0.834
0.830
0.752
0.778
0.748
0.734
0.700
0.710
0.704
0.728
0.704
0.714
0.744
0.820
0.810
0.812
0.800
0.744
0.786
0.758
0.802
0.796
0.788
0.756
0.712
0.704
0.690
0.670
0.690
0.726
0.728
0.730
0.712
0.764
0.750
0.734
0.702
0.704
0.674
0.700
0.722
0.724
0.700
0.678
0.674
0.650
0.632
0.638
0.630
0.620
0.692
0.680
0.854
0.832
0.754
0.736
0.700
0.660
0.648
0.634
0.628
0.630
0.620
0.604
0.644
0.714
0.736
0.786
0.770
0.840
0.772
0.698
0.654
0.664
0.686
0.776
0.820
0.812
0.794
0.768
0.702
0.708
0.730
0.790
0.992
0.848
0.932
1.012
0.972
0.968
0.972
0.852
0.780
0.856
0.918
0.944
0.912
1.106
1.112
0.960
0.986
1.052
0.918
0.818
0.856
0.952
1.012
1.032
1.020
0.894
0.878
0.946
1.028
1.088
1.104
1.032
1.014
0.994
0.932
0.912
0.812
0.846
1.090
1.002
0.946
1.162
1.130
1.010
1.006
0.988
0.892
0.840
0.902
1.024
0.950
1.074
1.142
1.162
1.154
1.110
1.064
0.982
0.990
0.946
0.884
1.004
1.078
1.014
1.022
1.136
1.072
0.960
1.016
1.084
1.030
0.964
1.048
1.142
1.050
1.030
1.188
1.166
1.134
1.132
1.108
1.054
1.058
1.034
0.938
0.936
1.070
1.106
1.062
1.122
1.060
0.998
1.112
1.078
0.998
0.960
0.862
0.860
0.912
0.992
1.032
1.040
1.148
1.022
0.922
0.986
1.008
0.902
0.930
1.002
0.524
1.246
0.898
0.906
0.828
0.846
1.036
1.040
0.970
1.094
1.160
1.088
1.126
0.994
0.908
1.036
1.062
1.128
1.084
1.018
0.940
0.862
0.730
0.698
0.704
0.788
1.216
1.200
1.192
1.216
1.198
1.224
1.040
1.042
1.114
1.088
1.092
0.592
1.368
1.050
1.022
0.996
0.872
0.912
1.134
1.190
1.142
0.564
1.370
0.974
0.966
0.966
0.890
1.034
1.188
1.030
1.220
0.982
1.058
1.034
0.530
1.282
0.904
0.892
0.820
0.844
1.098
1.142
1.178
1.132
1.016
1.054
1.032
0.916
0.888
0.976
1.034
1.110
1.074
0.966
0.890
0.802
0.802
0.782
0.754
0.736
0.760
0.786
0.818
0.840
0.854
0.822
0.750
0.740
0.702
0.722
0.756
0.836
0.882
0.882
0.860
0.856
0.810
0.744
0.742
0.738
0.726
0.684
0.686
0.746
0.872
0.942
1.004
0.950
0.864
0.864
0.906
0.878
0.794
0.850
0.914
0.978
0.984
0.960
0.914
0.904
0.842
0.740
0.734
0.730
0.766
0.768
0.808
0.822
0.814
0.728
0.722
0.722
0.704
0.694
0.666
0.656
0.652
0.640
0.632
0.602
0.600
0.596
0.580
0.574
0.566
0.572
0.454
0.774
0.590
0.604
0.622
0.650
0.654
0.700
0.712
0.708
0.680
0.652
0.630
0.638
0.620
0.612
0.612
0.624
0.652
0.702
0.726
0.732
0.732
0.762
0.754
0.720
0.722
0.698
0.682
1.328
0.640
0.624
0.598
0.588
0.576
0.566
0.570
0.572
0.564
0.578
0.590
0.600
0.590
0.596
0.600
0.594
0.590
0.586
0.574
0.562
0.554
0.542
0.528
0.530
0.518
0.532
0.528
0.534
0.552
0.572
0.584
0.590
0.624
0.644
0.640
0.650
0.640
0.624
0.630
0.612
0.602
0.596
0.442
0.722
0.566
0.544
0.534
0.542
0.534
0.576
0.566
0.618
0.648
0.712
0.766
0.790
0.736
0.736
0.710
0.670
0.666
0.658
0.644
0.628
0.626
0.622
0.608
0.612
0.622
0.616
0.618
0.624
0.618
0.624
0.624
0.608
0.452
0.770
0.604
0.576
0.582
0.574
0.558
0.556
0.568
0.606
0.674
0.674
0.660
0.672
0.694
0.688
0.664
0.646
0.652
0.626
0.612
0.626
0.598
0.584
0.570
0.572
0.568
0.564
0.560
0.556
1.106
0.566
0.564
0.576
0.578
0.570
0.574
0.564
0.564
0.570
0.552
0.556
0.548
0.560
0.552
0.550
0.550
0.556
0.552
0.550
0.556
0.564
0.570
0.578
0.554
0.536
0.536
0.524
0.522
0.526
0.520
0.532
0.538
0.540
0.540
0.544
0.556
0.574
0.592
0.596
0.622
0.640
0.644
0.624
0.594
0.590
0.564
0.564
0.558
0.552
0.564
0.574
0.580
0.584
0.592
0.604
0.600
0.628
0.438
0.828
0.618
0.588
0.606
0.590
0.584
0.596
0.602
0.630
0.622
0.648
0.674
0.682
0.658
0.660
0.638
0.634
0.632
0.614
0.624
0.620
0.624
0.642
0.642
0.646
0.676
0.660
0.654
0.662
0.654
0.652
0.660
0.658
0.462
0.852
0.614
0.612
0.604
0.594
0.618
0.658
0.456
1.058
0.714
0.724
0.724
0.708
0.716
0.742
0.758
0.734
0.748
0.748
0.740
0.720
0.714
0.712
0.698
0.718
0.712
0.708
0.722
0.718
0.698
0.696
0.688
0.688
0.682
0.688
0.692
0.704
0.714
0.696
0.718
0.716
0.706
0.714
0.696
0.690
0.692
0.668
0.678
0.700
0.662
0.692
0.706
0.396
0.286
0.652
0.668
0.644
0.642
0.632
0.596
0.600
0.584
0.496
0.662
0.566
0.546
0.560
0.560
0.572
0.614
0.656
0.716
0.776
0.828
0.774
0.826
0.790
0.808
0.792
0.764
0.786
0.766
0.766
0.746
0.728
0.744
0.708
0.724
0.702
0.720
0.722
0.682
0.688
0.696
0.680
0.668
0.686
0.682
0.668
0.676
0.684
0.662
0.672
0.666
0.644
0.650
0.542
0.746
0.624
0.596
0.604
0.594
0.618
0.650
0.776
0.878
0.836
0.844
0.882
0.884
0.838
0.792
0.802
0.780
0.758
0.722
0.704
0.702
0.708
0.700
0.680
0.686
0.694
0.704
0.700
0.710
0.692
0.690
0.668
0.624
0.636
0.626
0.624
0.640
0.682
0.728
0.772
0.780
0.732
0.676
1.356
0.680
0.658
0.634
0.624
0.618
0.624
0.632
0.648
0.630
0.640
0.646
0.650
0.672
0.688
0.676
0.664
0.684
0.670
0.666
0.638
0.654
0.660
1.306
0.626
0.626
0.626
0.632
0.626
0.640
0.646
0.612
0.644
0.628
0.636
0.652
0.682
0.694
0.698
0.668
0.664
0.448
0.878
0.650
0.632
0.630
0.630
0.634
0.616
0.636
0.652
0.664
0.748
0.786
0.768
0.828
0.782
0.746
0.710
0.700
0.696
0.716
0.712
0.702
0.678
0.658
0.648
0.650
0.656
0.644
0.654
0.624
0.680
0.672
0.664
0.716
0.772
0.836
0.848
0.862
0.844
0.750
0.262
0.500
0.726
0.698
0.652
0.660
0.676
0.700
0.676
0.678
0.696
0.736
0.706
0.704
0.724
0.706
0.744
0.726
0.706
0.686
0.692
0.660
0.662
0.668
0.460
0.894
0.656
0.638
0.620
0.616
0.622
0.652
0.678
0.748
0.752
0.718
0.726
0.734
0.740
0.736
0.710
0.682
0.658
0.634
0.616
0.614
0.660
0.760
0.732
0.450
1.172
0.740
0.726
0.734
0.710
0.702
0.740
0.750
0.704
0.744
0.724
0.710
0.724
0.726
0.698
0.718
0.720
0.704
0.706
0.734
0.748
0.730
0.738
0.710
0.682
0.662
0.604
0.612
0.614
0.604
0.632
0.668
0.720
0.788
0.902
0.976
0.914
0.928
0.850
0.860
0.900
0.788
0.850
0.832
0.794
0.874
0.956
1.054
0.920
0.888
0.844
0.778
0.790
0.802
0.830
0.770
0.764
0.786
0.792
0.746
0.758
0.734
0.694
0.700
0.682
0.654
0.646
0.636
0.624
0.618
0.618
0.600
0.592
0.588
0.584
0.588
0.612
0.624
0.670
0.704
0.716
0.770
0.798
0.750
0.770
0.736
0.722
0.718
0.722
0.728
0.716
0.692
0.700
0.698
0.680
0.702
0.704
0.714
0.746
0.740
0.752
0.730
0.716
0.714
0.682
0.654
0.654
0.652
0.652
0.388
0.686
0.866
0.640
0.648
0.658
0.452
0.832
0.622
0.610
0.612
0.584
0.588
0.598
0.602
0.594
0.588
0.592
0.600
0.590
0.588
0.588
0.580
0.582
0.596
0.612
0.618
0.622
0.652
0.674
0.676
0.700
0.700
0.696
0.698
0.692
0.676
0.702
0.706
0.672
0.654
0.646
0.636
0.640
0.622
0.626
0.628
0.638
0.648
0.650
0.432
0.884
0.646
0.620
0.616
0.614
0.606
0.624
0.682
0.716
0.684
0.698
0.736
0.714
0.736
0.708
0.698
0.702
0.684
0.680
0.674
0.670
0.682
0.668
0.678
0.692
0.702
0.706
0.686
0.700
0.680
0.664
0.650
0.652
0.640
0.642
0.636
0.642
0.656
0.676
0.670
0.668
0.654
0.658
0.654
0.638
0.642
0.646
0.648
0.652
0.660
0.646
0.658
0.668
0.680
0.674
0.688
0.690
0.692
0.704
0.706
0.698
0.706
0.716
0.720
0.738
0.740
0.746
0.776
0.762
0.766
0.742
0.720
0.706
0.704
0.688
0.702
0.694
0.698
0.708
0.702
0.676
0.666
0.656
0.662
0.666
0.664
0.652
0.666
0.662
0.656
0.658
0.666
0.682
0.688
0.706
0.738
0.734
0.742
0.716
0.684
0.688
0.668
0.662
0.674
0.668
0.670
0.688
0.710
0.710
0.786
0.816
0.830
0.814
0.780
0.764
0.724
0.686
0.666
0.668
0.676
0.714
0.770
0.798
0.772
0.724
0.706
0.686
0.678
0.678
0.666
0.676
0.696
0.700
0.664
0.670
0.644
0.624
0.622
0.636
0.644
0.656
0.680
0.708
0.712
0.744
0.710
0.750
0.780
0.744
0.738
0.722
0.712
0.722
0.710
0.696
0.708
0.720
0.738
0.736
0.692
0.682
0.684
0.678
0.680
0.670
0.664
0.658
0.660
0.680
0.682
0.688
0.674
0.638
0.636
0.640
0.650
0.668
0.678
0.704
0.720
0.704
0.720
0.722
0.720
0.702
0.666
0.660
0.656
0.674
1.198
0.622
0.654
0.706
1.040
0.384
0.740
0.740
0.748
0.758
0.758
0.716
0.676
0.664
0.648
0.628
0.612
0.608
0.614
0.590
0.608
0.602
0.608
0.616
0.616
0.610
0.614
0.612
0.600
0.596
0.596
0.596
0.590
0.594
0.574
0.576
0.570
0.574
0.600
0.228
0.422
0.324
0.354
0.664
0.856
0.910
0.884
0.870
0.840
0.764
0.750
0.752
0.706
0.696
0.700
0.720
0.720
0.706
0.702
0.678
0.652
0.646
0.630
0.614
0.626
0.628
0.636
0.676
0.702
0.704
0.716
0.710
0.702
0.688
0.664
0.640
0.630
0.624
0.622
0.612
0.626
0.636
0.676
0.708
0.734
0.738
0.724
0.754
0.746
0.718
0.692
0.680
0.672
0.666
0.640
0.628
0.622
0.636
0.648
0.662
0.662
0.698
0.712
0.722
0.754
0.750
0.744
0.734
0.706
0.690
0.672
0.660
0.656
0.660
0.652
0.648
0.650
0.556
0.746
0.640
0.612
0.596
0.598
0.586
0.592
0.602
0.628
0.642
0.662
0.680
0.684
0.706
0.684
0.666
0.654
0.652
0.636
0.624
0.616
0.610
0.604
0.612
0.624
0.638
0.438
0.868
0.622
0.606
0.604
0.612
0.618
0.634
0.666
0.704
0.734
0.804
0.810
0.832
0.810
0.752
0.772
0.730
0.722
0.730
0.704
0.688
0.682
0.676
0.664
0.664
0.660
0.660
0.664
0.674
0.686
0.674
0.672
0.666
0.658
0.640
0.634
0.632
0.610
0.606
0.608
0.624
0.638
0.662
0.678
0.680
0.702
0.692
0.678
0.680
0.668
0.650
0.634
0.624
0.590
0.594
0.592
0.572
0.582
0.598
0.620
0.646
0.686
0.738
0.736
0.768
0.776
0.752
0.714
0.702
0.662
0.618
0.612
0.600
0.582
0.572
0.582
0.610
0.626
0.662
0.702
0.692
0.696
0.714
0.710
0.706
0.740
0.734
0.736
0.716
0.736
0.728
0.694
0.688
0.690
0.666
0.650
0.638
0.624
0.622
0.632
0.618
0.646
0.680
0.710
0.738
0.734
0.720
0.734
0.716
0.684
0.676
0.662
0.644
0.622
0.628
0.622
0.608
0.604
0.656
0.744
0.740
0.716
0.734
0.766
0.784
0.726
0.722
0.714
0.712
0.674
0.676
0.676
0.678
0.662
0.674
0.686
0.694
0.706
0.742
0.746
0.734
0.726
0.686
0.674
0.680
0.640
0.644
0.648
0.680
0.734
0.742
0.788
0.808
0.822
0.786
0.778
0.762
0.692
0.668
0.646
0.648
0.424
0.914
0.644
0.630
0.664
0.696
0.728
0.756
0.796
0.910
0.860
0.898
0.876
0.850
0.890
0.808
0.800
0.762
0.714
0.714
0.742
0.752
0.784
0.782
0.782
0.760
0.772
0.784
0.756
0.762
0.754
0.732
0.728
0.694
0.668
0.670
0.664
0.664
0.458
0.906
0.644
0.644
0.616
0.596
0.580
0.594
0.646
0.754
0.822
0.808
0.838
0.844
0.814
0.770
0.750
0.700
0.676
0.650
0.618
0.616
1.194
0.600
0.586
0.584
0.580
0.586
0.574
0.572
0.574
0.570
0.566
0.550
0.556
0.552
0.558
0.538
0.550
0.542
0.546
0.554
0.562
0.576
0.614
0.656
0.660
0.636
0.632
0.624
0.628
0.626
0.628
0.606
0.606
0.606
0.616
0.642
0.636
0.666
0.684
0.658
0.656
0.636
0.632
0.620
0.618
0.622
0.624
0.628
0.672
0.696
0.688
0.700
0.688
0.682
0.660
0.654
0.648
0.646
0.656
0.642
0.632
0.628
0.636
0.636
0.638
0.648
0.656
0.654
0.624
0.368
0.858
0.604
0.608
0.634
0.658
0.678
0.726
0.798
0.874
0.810
0.758
0.758
0.732
0.710
0.722
0.706
0.674
0.668
0.706
0.746
0.766
0.748
0.750
0.734
0.698
0.660
0.624
0.622
0.618
0.588
0.606
0.630
0.626
0.666
0.690
0.670
0.704
0.694
0.652
0.650
0.654
0.642
0.650
0.660
0.666
0.666
0.686
0.700
0.726
0.714
0.694
0.692
0.660
0.658
0.662
0.674
0.670
0.678
0.690
0.738
0.710
0.746
0.732
0.728
0.700
0.686
0.688
0.638
0.640
0.626
0.612
0.608
0.626
0.658
0.428
1.034
0.698
0.710
0.722
0.720
0.702
0.692
0.706
0.704
0.690
0.682
0.682
0.692
0.692
0.680
0.654
0.642
0.630
0.628
0.648
0.694
0.776
0.862
0.810
0.858
0.874
0.830
0.778
0.768
0.756
0.722
0.694
0.668
0.664
0.658
0.656
0.680
0.696
0.766
0.728
0.754
0.782
0.784
0.798
0.752
0.746
0.746
0.720
0.712
0.732
0.740
0.736
0.728
0.678
0.658
0.654
0.662
0.676
0.708
0.754
0.792
0.780
0.734
0.692
0.720
0.698
0.686
0.672
0.678
0.668
0.664
0.672
0.644
0.678
0.680
0.690
0.670
0.680
0.674
0.652
0.650
0.648
0.646
0.638
0.636
0.658
0.658
0.654
0.624
0.636
0.632
0.632
0.624
0.618
0.588
0.598
0.600
0.600
0.596
0.630
0.620
0.610
0.600
0.606
0.592
0.592
0.556
0.580
0.562
0.560
0.558
0.568
0.582
0.594
0.592
0.580
0.580
0.588
0.584
0.574
0.576
0.576
0.562
0.568
0.572
0.582
0.594
0.584
0.616
0.618
0.624
0.620
0.620
0.634
0.634
0.638
0.610
0.600
0.592
0.584
0.602
0.634
0.652
0.670
0.676
0.632
0.622
0.610
0.632
0.630
0.628
0.604
0.642
1.236
0.616
0.606
0.590
0.588
0.594
0.572
0.570
0.576
0.578
0.572
0.574
0.582
0.592
0.632
0.644
0.636
0.616
0.628
0.646
0.640
0.650
0.616
0.624
0.624
0.610
0.622
0.594
0.596
0.606
0.598
0.596
0.592
0.608
0.598
0.606
0.622
0.596
0.612
0.610
0.600
0.606
0.606
0.604
0.602
0.604
0.596
0.606
0.598
0.580
0.570
0.580
0.586
0.592
0.586
0.590
0.588
0.602
0.596
0.594
0.438
0.812
0.592
0.598
0.580
0.586
0.608
0.608
0.610
0.640
0.646
0.664
0.712
0.708
0.696
0.718
0.684
0.656
0.648
0.616
0.598
0.602
0.598
0.612
0.630
0.658
0.678
0.656
0.682
0.630
0.602
0.592
0.602
0.600
0.604
0.606
0.612
0.608
0.590
0.592
0.584
0.484
0.766
0.608
0.598
0.602
0.602
0.620
0.602
0.598
0.586
0.592
0.608
0.624
0.640
0.648
0.672
0.684
0.662
0.652
0.644
0.630
0.622
0.612
0.610
0.628
0.642
0.536
0.812
0.658
0.724
0.720
0.698
0.704
0.716
0.728
0.684
0.712
0.684
0.698
0.690
0.710
0.712
0.686
0.684
0.686
0.678
0.654
0.654
0.622
0.604
0.598
0.598
0.594
0.614
0.636
0.644
0.632
0.624
0.632
0.632
0.628
0.628
0.628
0.640
0.648
0.680
0.692
0.690
0.708
0.688
0.652
0.662
0.646
0.640
0.646
0.426
0.840
0.508
0.424
0.424
0.616
0.596
0.592
0.606
0.618
0.656
0.698
0.764
0.762
0.776
0.764
0.700
0.662
0.658
0.656
0.660
0.648
0.664
0.676
0.698
0.666
0.682
0.704
0.694
0.674
0.646
0.642
0.676
0.684
0.714
0.714
0.692
0.674
0.680
0.658
0.628
0.636
0.638
0.634
0.698
0.702
0.682
0.684
0.740
0.772
0.774
0.750
0.718
0.710
0.714
0.684
0.676
0.652
0.628
0.628
0.608
0.596
0.600
0.610
0.622
0.630
0.618
0.618
0.620
0.614
0.606
0.612
0.616
0.612
0.604
0.616
0.618
0.624
0.616
0.596
0.598
0.588
0.596
0.594
0.600
0.588
0.580
0.580
0.570
0.566
0.574
0.594
0.620
0.746
0.834
0.776
0.782
0.252
0.486
0.690
0.682
0.640
0.660
0.628
0.630
0.630
0.624
0.626
0.624
0.624
0.626
0.626
0.630
0.626
0.606
0.612
0.602
0.596
0.568
0.578
0.582
0.578
0.570
0.578
0.578
0.568
0.574
0.586
0.604
0.624
0.618
0.644
0.660
0.686
0.680
0.658
0.660
0.654
0.644
0.626
0.590
0.570
0.568
0.560
0.576
0.586
0.612
0.666
0.236
0.766
0.510
0.732
0.716
0.674
0.690
0.696
0.684
0.642
0.646
0.648
0.652
0.644
0.642
0.624
0.600
0.588
0.584
0.578
0.580
0.622
0.674
0.774
0.768
0.770
0.792
0.850
0.820
0.766
0.754
0.706
0.656
0.636
0.652
0.676
0.726
0.702
0.690
0.710
1.512
0.746
0.698
1.382
0.674
0.672
0.684
0.664
0.670
0.674
0.664
0.626
0.600
0.614
0.598
0.608
0.636
0.706
0.810
0.856
0.780
0.786
0.812
0.802
0.788
0.740
0.686
0.672
0.674
0.680
0.680
0.684
0.722
0.730
0.706
0.720
0.694
0.666
0.662
0.680
0.696
0.696
0.684
0.682
0.668
0.652
0.638
0.640
0.620
0.622
0.610
0.606
0.614
0.650
0.670
0.656
0.690
0.692
0.684
0.668
0.690
0.674
0.644
0.632
0.452
0.858
0.620
0.608
0.588
0.586
0.582
0.608
0.634
0.700
0.764
0.774
0.770
0.710
0.714
0.696
0.676
0.654
0.600
0.588
0.574
0.580
0.602
0.626
0.704
0.816
0.848
0.764
0.796
0.778
0.724
0.738
0.728
0.694
0.702
0.702
0.668
0.640
0.644
0.656
0.664
0.494
0.848
0.634
0.616
0.468
0.790
0.590
0.580
0.592
0.618
0.708
0.686
0.910
0.848
0.914
0.890
0.884
0.822
0.794
0.710
0.698
0.692
0.688
0.688
0.672
0.656
0.634
0.616
0.612
0.596
0.608
0.634
0.686
0.698
0.716
0.698
0.680
0.658
0.656
0.652
0.672
0.654
0.672
0.682
0.694
0.702
0.668
0.656
0.618
0.626
0.634
0.642
0.654
0.664
0.764
0.878
0.870
0.280
0.486
0.748
0.686
0.676
0.634
0.644
0.640
0.608
0.608
0.612
0.610
0.624
0.632
0.636
0.634
0.650
0.640
0.664
0.658
0.650
0.638
0.626
0.618
0.600
0.578
0.570
0.468
0.630
0.530
0.520
0.522
0.226
0.316
0.586
0.642
0.708
0.744
0.678
0.672
0.680
0.746
0.818
0.940
0.916
0.912
0.878
0.850
0.798
0.742
0.774
0.790
0.760
0.694
0.702
0.666
0.672
0.664
0.638
0.634
0.636
0.628
0.608
0.598
0.602
0.612
0.660
0.810
0.838
0.864
0.872
0.878
0.858
0.816
0.794
0.736
0.708
0.742
0.784
0.832
0.794
0.772
0.790
0.774
0.750
0.790
0.814
0.838
0.780
0.734
0.664
0.644
0.650
0.626
0.598
0.598
0.596
0.580
0.582
0.578
0.592
0.586
0.618
0.624
0.536
0.728
0.626
0.604
0.610
0.598
0.602
0.630
0.678
0.742
0.754
0.704
0.708
0.706
0.676
0.652
0.638
0.618
0.602
0.596
0.542
0.694
0.622
0.644
0.704
0.744
0.728
0.734
0.708
0.686
0.680
0.658
0.636
0.624
0.614
0.606
0.600
0.604
0.594
0.590
0.582
0.574
0.570
0.574
0.580
0.574
0.576
0.586
0.638
1.100
0.580
0.572
0.574
0.560
0.558
0.564
0.570
0.590
0.608
0.642
0.682
0.652
0.688
0.680
0.668
0.678
0.658
0.664
0.668
0.642
0.632
0.622
0.620
0.614
0.622
0.602
0.598
0.598
0.600
0.614
0.618
0.624
0.618
0.614
0.632
0.624
0.624
0.622
0.630
0.656
0.662
0.672
0.710
0.698
0.676
0.678
0.678
0.656
0.644
0.612
0.604
0.618
0.586
0.584
0.594
0.620
0.424
0.934
0.644
0.658
0.640
0.676
0.660
0.634
0.648
0.702
0.710
0.754
0.788
0.782
0.768
0.716
0.714
0.688
0.680
0.690
0.678
0.656
0.662
0.644
0.660
0.666
0.724
0.802
0.824
0.844
0.816
0.788
0.814
0.812
0.776
0.766
0.776
0.774
0.744
0.722
0.708
0.758
0.702
0.718
0.740
0.764
0.750
0.744
0.682
0.640
0.654
0.632
0.634
0.644
0.646
0.644
0.660
0.758
0.780
0.788
0.760
0.734
0.684
0.700
0.690
0.668
0.672
0.672
0.664
0.662
0.686
0.676
0.686
0.714
0.712
0.702
0.684
0.694
0.710
0.718
0.722
0.726
0.720
0.694
0.690
0.690
0.718
0.696
0.700
0.736
0.760
0.778
0.774
0.732
0.746
0.750
0.676
0.644
0.624
0.614
0.614
0.640
0.654
0.676
0.684
0.676
0.684
0.682
0.678
0.672
0.674
0.668
0.654
0.662
0.686
0.730
0.754
0.774
0.768
0.740
0.736
0.708
0.680
0.656
0.682
0.704
0.708
0.702
0.694
0.680
0.700
0.668
0.636
0.630
0.624
0.624
0.634
0.656
0.668
0.682
0.658
0.662
0.660
0.658
0.674
0.692
0.694
0.704
0.706
0.672
0.666
0.666
0.672
0.656
0.636
0.622
0.642
0.634
0.648
0.688
0.714
0.736
0.736
0.708
0.660
0.658
0.656
0.634
0.650
0.700
0.712
0.738
0.756
0.732
0.740
0.730
0.714
0.690
0.672
0.678
0.690
0.684
0.682
0.668
0.674
0.652
0.634
0.624
0.472
0.772
0.608
0.590
0.600
0.610
0.640
0.668
0.902
0.848
0.892
0.846
2.602
0.882
0.912
0.924
0.826
0.826
0.794
0.760
0.762
0.760
0.728
0.708
0.682
0.680
0.684
0.706
0.740
0.810
0.860
0.878
0.856
0.814
0.726
0.706
0.672
0.652
0.644
0.716
0.734
0.760
0.754
0.762
0.750
0.712
0.682
0.690
0.684
0.644
0.668
0.680
0.716
0.708
0.702
0.724
0.706
0.692
0.688
0.686
0.674
0.670
0.654
0.640
0.648
0.644
0.636
0.634
0.658
0.684
0.702
0.714
0.746
0.752
0.720
0.718
0.670
0.642
0.646
0.628
0.638
0.674
0.714
0.674
0.668
0.682
0.674
0.672
0.666
0.694
0.702
0.722
0.732
0.686
0.746
0.722
0.682
0.696
0.678
0.644
0.650
0.666
0.680
0.696
0.694
0.684
0.676
0.660
0.662
0.652
0.638
0.654
0.658
0.670
0.686
0.704
0.712
0.698
0.698
0.706
0.684
0.696
0.694
0.688
0.696
0.698
0.674
0.678
0.676
0.656
0.636
0.614
0.608
0.622
0.638
0.646
0.670
0.696
0.688
0.674
0.680
0.668
0.628
0.632
0.624
0.642
0.638
0.460
1.014
0.748
0.804
0.776
0.812
0.860
0.918
0.846
0.788
0.852
0.842
0.826
0.788
0.722
0.712
0.650
0.660
0.648
0.636
0.632
0.632
0.646
0.672
0.704
0.698
0.698
0.726
0.732
0.736
0.722
0.694
0.680
0.674
0.666
0.658
0.666
0.688
0.736
0.796
0.782
0.766
0.762
0.762
0.746
0.730
0.706
0.700
0.696
0.714
0.722
0.712
0.738
0.750
0.766
0.734
0.716
0.716
0.706
0.702
0.672
0.670
0.664
0.648
0.642
0.658
0.672
0.698
0.692
0.674
0.650
0.666
0.664
0.664
0.666
0.648
0.656
0.660
0.670
0.676
0.678
0.714
0.726
0.684
0.682
0.672
0.654
0.658
0.654
0.654
0.476
0.826
0.634
0.622
0.620
0.610
0.626
0.638
0.708
0.804
0.898
0.800
0.832
0.880
0.934
0.912
0.842
0.824
0.808
0.788
0.760
0.704
0.684
0.676
0.680
0.702
0.710
0.724
0.776
0.828
0.786
0.784
0.798
0.796
0.762
0.740
0.708
0.692
0.686
0.692
0.756
0.822
0.812
0.798
0.820
0.798
0.730
0.736
0.768
0.760
0.740
0.724
0.726
0.718
0.718
0.696
0.706
0.700
0.704
0.720
0.714
0.728
0.710
0.720
0.724
0.712
0.736
0.744
0.734
0.688
0.694
0.668
0.704
0.716
0.754
0.718
0.694
0.720
0.702
0.696
0.704
0.714
0.714
0.730
0.726
0.702
0.696
0.676
0.686
0.684
0.676
0.712
0.704
0.702
0.702
0.676
0.682
0.682
0.662
0.630
0.624
0.614
0.608
0.616
0.616
0.610
0.616
0.640
0.662
0.668
0.708
0.712
0.704
0.740
0.746
0.766
0.724
0.716
0.692
0.680
0.634
0.630
0.614
0.650
0.726
0.852
0.864
0.814
0.872
0.932
0.938
0.832
0.812
0.790
0.760
0.724
0.696
0.652
0.670
0.650
0.694
0.676
0.678
0.678
0.718
0.756
0.774
0.732
0.688
0.678
0.674
0.644
0.658
0.666
0.714
0.750
0.720
0.748
0.740
0.742
0.714
0.708
0.718
0.708
0.696
0.704
0.722
0.742
0.752
0.792
0.820
0.830
0.844
0.854
0.826
0.820
0.712
0.726
0.714
0.724
0.712
0.672
0.720
0.712
0.746
0.732
0.748
0.790
0.794
0.778
0.802
0.744
0.728
0.722
0.686
0.724
0.714
0.692
0.702
0.688
0.680
0.726
0.748
0.744
0.802
0.822
0.764
0.736
0.738
0.724
0.674
0.698
0.712
0.776
0.828
0.830
0.780
0.806
0.810
0.772
0.754
0.784
0.808
0.788
0.812
0.852
0.886
0.860
0.816
0.794
0.778
0.778
0.710
0.736
0.712
0.668
0.676
0.716
0.788
0.778
0.806
0.856
0.842
0.798
0.816
0.770
0.730
0.730
0.702
0.694
0.718
0.750
0.720
0.784
0.804
0.836
0.854
0.830
0.798
0.758
0.710
0.666
0.652
0.648
0.652
0.668
0.712
0.754
0.770
0.814
0.798
0.770
0.776
0.784
0.784
0.772
0.734
0.722
0.680
0.660
0.652
0.650
0.692
0.680
0.672
0.708
0.730
0.752
0.756
0.810
0.812
0.770
0.792
0.796
0.774
0.718
0.730
0.728
0.724
0.752
0.708
0.656
0.634
0.608
0.602
0.590
0.598
0.604
0.640
0.684
0.666
0.674
0.688
0.682
0.670
0.680
0.678
0.688
0.656
0.634
0.628
0.602
0.606
0.622
0.664
0.714
0.692
0.684
0.684
0.654
0.640
0.632
0.640
0.614
0.636
0.636
0.648
0.620
0.598
0.594
0.600
0.628
0.676
0.702
0.708
0.714
0.716
0.702
0.704
0.674
0.666
0.650
0.650
0.640
0.630
0.650
0.666
0.658
0.706
0.724
0.732
0.768
0.788
0.756
0.764
0.722
0.712
0.682
0.670
0.678
0.666
0.694
0.706
0.732
0.724
0.692
0.712
0.734
0.712
0.710
0.710
0.704
0.686
0.660
0.642
0.636
0.628
0.634
0.672
0.748
0.790
0.808
0.796
0.750
0.750
0.722
0.698
0.690
0.690
0.690
0.696
0.698
0.712
0.710
0.722
0.710
0.734
0.734
0.726
0.704
0.680
0.662
0.628
0.614
0.606
0.590
0.594
0.618
0.642
0.716
0.738
0.772
0.754
0.744
0.716
0.726
0.728
0.742
0.720
0.690
0.688
0.680
0.674
0.668
0.652
0.638
0.636
0.638
0.690
0.748
0.782
0.792
0.752
0.734
0.692
0.698
0.684
0.686
0.646
0.634
0.620
0.604
0.574
0.578
0.578
0.584
0.236
0.336
0.618
0.636
0.520
0.824
0.632
0.628
0.616
0.634
0.630
0.640
0.646
0.620
0.628
0.622
0.620
0.602
0.608
0.620
0.644
0.652
0.708
0.732
0.692
0.674
0.694
0.686
0.692
0.702
0.674
0.696
0.688
0.674
0.686
0.686
0.664
0.678
0.684
0.676
0.674
0.688
0.700
0.676
0.688
0.664
0.658
0.666
0.670
0.660
0.658
0.664
0.650
0.666
0.672
0.652
0.652
0.646
0.454
0.876
0.642
0.632
0.618
0.624
0.624
0.646
0.726
0.772
0.794
0.874
0.816
0.840
0.786
0.774
0.780
0.754
0.730
0.748
0.702
0.746
0.738
0.716
0.752
0.740
0.730
0.746
0.728
0.722
0.734
0.694
0.714
0.686
0.670
0.688
0.676
0.686
0.706
0.702
0.716
0.744
0.720
0.714
0.696
0.666
0.674
0.670
0.718
0.758
0.794
0.776
0.738
0.682
0.688
0.638
0.642
0.620
0.260
0.346
0.618
0.596
0.604
0.606
0.596
0.590
0.586
0.580
0.564
0.562
0.560
0.554
0.550
0.548
0.570
0.626
0.674
0.698
0.702
0.650
0.682
0.650
0.608
0.644
0.654
0.632
0.638
0.640
0.644
0.638
0.622
0.610
0.594
0.512
0.652
0.546
0.554
0.538
0.536
0.568
0.544
0.608
0.688
0.610
0.604
0.600
0.600
0.602
0.596
0.582
0.568
0.582
0.554
0.564
0.576
0.562
0.568
0.570
0.566
0.556
0.556
0.554
0.554
0.562
0.562
0.564
0.562
0.558
0.548
0.550
0.546
0.536
0.536
0.528
0.526
0.526
0.530
0.532
0.534
0.542
0.548
0.560
0.570
0.560
0.548
0.556
0.560
0.572
0.578
0.588
0.580
0.582
0.582
0.570
0.586
0.574
0.568
0.568
0.566
0.568
0.576
0.588
0.580
0.572
0.578
0.572
0.582
0.584
0.590
0.594
0.596
0.596
0.582
0.582
0.578
0.572
0.576
0.574
0.578
0.580
0.606
0.630
0.638
0.646
0.444
0.900
0.638
0.620
0.608
0.600
0.594
0.614
0.650
0.686
0.714
0.798
0.804
0.866
0.922
0.830
0.846
0.752
0.744
0.734
0.772
0.750
0.698
0.724
0.730
0.698
0.730
0.746
0.730
0.686
0.734
0.668
0.670
0.658
0.656
0.670
0.690
0.712
0.764
0.802
0.784
0.860
0.736
0.648
0.642
0.614
0.590
0.586
1.204
0.594
0.588
0.600
0.636
0.654
0.710
1.028
0.894
0.870
0.878
0.820
0.726
0.748
0.760
0.662
0.660
0.668
0.670
0.458
0.960
0.652
0.646
0.482
0.852
0.654
0.764
0.946
0.980
0.912
0.992
0.946
0.832
0.902
1.088
1.062
1.018
0.918
0.768
0.710
0.708
0.658
0.662
0.668
0.656
0.632
0.624
0.620
0.682
1.024
0.848
0.800
0.820
0.826
0.838
0.838
0.782
0.774
0.838
0.890
0.806
0.848
0.878
0.810
0.834
0.886
0.816
0.792
0.888
0.936
0.954
0.804
0.784
0.768
0.756
0.810
0.882
0.860
0.942
0.888
0.916
0.854
0.868
0.830
0.826
0.880
0.818
0.822
0.846
0.890
0.798
0.786
0.832
0.816
0.900
0.868
0.846
0.886
0.866
0.880
0.822
0.776
0.716
0.732
0.802
0.874
0.934
0.942
0.990
0.886
0.800
0.880
1.092
1.040
0.974
0.942
0.852
0.802
0.878
0.894
0.974
1.156
1.090
1.090
1.060
1.028
0.932
0.932
0.942
0.908
0.960
1.012
0.984
1.074
1.008
1.012
0.982
0.920
0.956
0.908
0.922
0.944
0.926
0.950
0.980
0.982
1.018
0.960
0.986
0.928
0.918
0.926
0.888
0.942
0.924
0.954
0.904
0.870
0.830
0.754
0.752
0.778
0.822
0.904
0.980
0.950
0.916
0.958
0.946
0.976
0.648
1.238
0.880
0.850
0.900
0.864
0.926
0.902
0.888
0.926
0.902
0.950
0.926
0.872
0.914
0.884
0.894
0.914
0.870
0.850
0.874
0.832
0.858
0.882
0.848
0.906
0.898
0.862
0.918
0.896
0.846
0.858
0.842
0.882
0.966
0.912
0.944
0.926
0.876
0.940
0.974
0.952
0.900
0.874
0.930
0.898
0.884
0.858
0.770
0.752
0.800
0.926
1.006
0.948
1.038
1.012
0.972
1.042
0.962
0.970
1.024
0.934
0.964
0.936
0.914
0.986
0.926
1.006
1.022
0.950
0.986
0.926
0.870
0.926
0.936
0.900
0.994
0.970
1.012
0.996
0.956
0.926
0.798
0.780
0.818
0.822
0.962
0.992
1.024
1.060
1.006
1.012
0.986
0.916
0.918
0.936
0.964
1.004
0.950
1.022
1.038
1.014
1.030
0.990
1.016
0.858
0.768
0.818
0.770
0.810
1.070
1.044
1.042
1.048
0.996
0.998
1.004
0.936
0.990
0.986
0.968
1.008
0.994
0.972
1.036
0.992
0.940
0.994
0.922
0.890
0.914
0.880
0.898
0.922
0.876
0.956
0.966
0.940
1.006
0.958
0.904
0.904
0.854
0.876
0.976
0.536
1.314
0.850
0.820
0.874
0.864
1.006
1.066
1.024
1.098
1.018
1.076
1.020
0.990
1.000
0.920
0.958
0.954
0.954
0.990
0.948
0.946
0.950
0.922
1.024
1.024
0.978
1.006
0.924
0.962
0.984
0.952
1.010
0.976
1.072
1.000
0.918
0.974
0.986
0.536
1.364
0.980
0.928
0.964
0.924
0.990
1.038
1.044
1.090
1.046
1.078
1.050
0.980
1.014
0.940
0.914
0.918
0.862
0.900
0.944
0.934
1.034
1.010
0.940
0.992
0.936
1.006
0.950
0.842
0.848
0.838
0.890
0.958
0.948
1.048
1.012
0.938
0.994
0.946
0.972
0.986
0.948
1.030
1.000
0.992
1.010
0.922
0.948
0.944
0.892
0.948
0.920
0.928
0.964
0.908
0.926
0.906
0.848
0.902
0.958
0.964
0.666
1.250
0.894
0.942
0.934
0.888
0.968
0.938
1.024
0.998
0.966
1.004
0.976
0.906
0.958
0.878
0.846
0.928
0.902
1.012
1.042
0.994
1.046
1.030
1.030
1.064
0.966
0.990
0.926
0.880
1.022
0.954
0.988
1.010
1.042
1.036
0.938
0.978
0.986
0.932
0.998
1.040
1.014
1.058
0.964
0.994
0.966
0.902
1.024
0.998
1.010
1.014
0.948
1.014
0.978
0.878
0.928
0.886
0.832
1.024
1.040
0.978
1.032
1.040
0.998
1.014
0.976
1.026
1.012
0.986
1.072
1.006
0.962
0.638
1.346
0.928
0.938
0.840
0.926
1.162
1.096
1.126
1.056
1.098
1.062
1.030
1.072
1.012
0.976
0.956
0.910
0.980
1.058
1.004
1.068
1.066
1.006
1.000
0.920
0.892
1.032
0.966
0.968
1.012
0.992
1.076
1.028
1.026
1.042
0.954
1.000
0.946
0.860
0.932
0.880
0.872
0.918
0.946
0.906
0.956
0.882
0.910
0.936
0.868
0.906
0.888
0.926
0.938
0.890
0.956
0.990
0.906
0.946
0.880
0.864
0.940
0.928
0.934
0.978
0.942
1.028
0.974
0.934
1.030
1.006
1.010
1.046
1.010
1.018
0.994
0.906
1.070
1.006
0.946
0.976
0.996
0.890
0.948
0.928
0.926
1.006
0.988
1.054
0.998
0.900
0.976
0.982
0.916
1.002
1.018
0.962
1.008
1.036
1.014
1.034
0.936
0.914
0.968
0.870
0.924
0.990
0.910
0.990
0.992
0.930
0.888
0.776
0.802
0.802
0.822
0.946
1.070
1.052
1.054
0.942
0.916
0.900
0.812
0.804
0.894
0.900
0.846
0.802
0.760
0.742
0.724
0.688
0.680
0.670
0.714
0.766
0.824
0.788
0.760
0.766
0.798
0.786
0.804
0.866
0.918
0.854
0.870
0.980
0.932
0.868
0.834
0.844
0.808
0.846
0.956
0.976
0.992
1.044
1.002
0.904
0.880
0.842
0.844
0.822
0.980
1.118
1.016
0.984
1.014
0.940
0.920
0.952
0.932
0.906
1.012
1.014
0.976
1.046
1.022
0.890
0.970
0.972
0.896
0.898
1.022
1.046
1.026
1.060
0.922
0.860
0.896
0.886
0.868
1.038
1.120
1.026
1.094
1.078
1.026
1.092
1.010
1.026
1.126
1.040
1.006
1.068
1.032
0.952
1.144
1.102
1.006
1.070
1.082
0.962
1.022
1.094
1.056
1.076
0.976
0.836
0.862
0.904
0.936
0.870
0.860
0.776
0.760
0.756
0.732
0.740
0.742
0.722
0.710
0.702
0.684
0.676
0.686
0.702
0.746
0.802
0.818
0.866
0.982
0.958
0.872
0.870
0.906
0.930
0.848
0.878
0.998
1.012
0.926
0.930
0.964
1.014
0.990
1.026
1.044
1.026
1.040
1.004
0.918
0.932
0.936
0.850
0.926
1.094
1.024
1.062
1.066
1.030
1.082
0.994
1.008
1.026
0.928
1.028
1.048
0.998
1.134
1.024
0.982
0.888
0.768
0.810
0.920
0.886
1.018
1.042
1.016
1.074
1.000
1.802
0.746
0.764
0.744
0.754
0.766
0.756
0.780
0.808
0.838
0.818
0.784
0.774
0.728
0.804
0.944
0.992
0.950
0.858
1.074
1.112
1.048
1.056
1.072
1.042
1.090
0.960
0.894
0.846
0.782
0.802
0.812
0.932
0.896
1.030
0.966
0.864
0.822
0.744
0.766
0.736
0.744
0.748
0.750
0.748
0.744
0.712
0.734
0.850
0.938
0.932
1.070
1.120
0.984
1.038
1.014
0.924
0.998
0.978
0.892
1.056
1.118
1.038
1.072
0.982
0.906
1.138
1.088
1.022
1.062
1.082
0.936
0.944
0.976
0.920
0.808
1.134
1.120
1.010
1.142
1.090
1.106
1.164
1.046
1.068
1.092
1.904
1.050
1.018
0.884
0.910
1.066
1.012
1.240
1.184
1.200
1.228
1.200
1.196
1.136
1.118
1.104
1.072
1.020
1.080
1.066
1.080
1.130
1.068
1.042
1.064
1.086
1.064
1.140
1.080
1.000
1.124
1.112
0.998
1.908
0.928
1.080
1.132
1.170
1.024
0.886
0.828
0.766
0.782
0.798
0.812
0.802
0.792
0.770
0.752
0.760
0.810
0.840
0.894
0.924
0.894
1.026
1.060
1.036
1.156
1.078
1.054
1.098
1.036
1.054
1.072
1.034
1.050
1.134
1.056
1.068
1.112
1.020
1.084
1.118
0.976
0.908
1.744
0.812
0.866
0.878
0.930
1.188
1.108
1.008
0.998
0.848
0.850
0.878
0.800
0.894
0.984
0.956
0.882
1.058
1.090
0.872
0.790
0.794
0.822
0.826
0.806
0.816
0.750
0.760
0.706
0.718
0.710
0.712
0.712
0.690
0.680
0.674
0.652
0.662
0.660
0.662
0.658
0.646
0.640
0.648
0.662
0.698
0.714
0.732
0.770
0.838
0.794
0.766
0.766
0.788
0.800
0.788
0.808
0.834
0.788
0.826
0.828
0.810
0.772
0.806
0.808
0.826
0.790
0.842
0.820
0.806
0.796
0.872
0.948
0.848
0.852
0.836
0.822
0.804
0.876
0.984
0.966
1.010
0.990
0.944
1.008
0.986
0.912
0.954
1.046
0.972
0.970
1.032
0.976
0.920
0.918
0.888
0.740
0.732
0.748
0.770
0.842
0.858
0.812
0.786
0.792
0.800
0.828
0.808
0.810
0.898
0.934
0.870
0.932
1.008
0.950
0.946
0.924
0.952
0.896
0.852
0.810
0.758
0.748
0.714
0.692
0.680
0.666
0.660
0.644
0.628
0.612
0.622
0.634
0.672
0.764
0.768
0.790
0.746
0.722
0.726
0.890
0.878
0.926
0.942
0.950
0.986
0.938
0.850
0.822
0.802
0.754
0.730
0.766
0.806
0.872
0.908
0.876
0.826
0.780
0.792
0.780
0.792
0.840
0.834
0.812
0.798
0.786
0.778
0.758
0.756
0.754
0.784
0.756
0.772
0.728
0.742
0.762
0.828
0.818
0.866
0.812
0.830
0.862
0.866
0.844
0.920
0.920
0.854
0.840
0.864
0.856
0.834
0.786
0.782
0.792
0.770
0.746
0.714
0.684
0.678
0.678
0.684
1.440
0.692
0.700
0.700
0.732
0.862
1.064
1.008
1.026
0.984
0.954
1.040
0.956
0.838
0.842
0.936
0.928
0.936
0.908
0.842
0.922
0.990
0.972
0.906
0.912
0.834
0.820
0.806
0.748
0.756
0.748
0.750
0.758
0.774
0.772
0.760
0.738
0.742
0.738
0.746
0.748
0.776
0.754
0.770
0.846
0.846
0.850
0.788
0.840
0.784
0.796
0.824
0.760
0.786
0.800
0.842
0.780
0.750
0.726
0.728
0.742
0.746
0.758
0.752
0.746
0.758
0.752
0.766
0.800
0.836
0.872
0.804
0.756
0.760
0.760
0.748
0.756
0.750
0.796
0.780
0.742
0.732
0.716
0.696
0.676
0.658
0.672
0.726
0.828
0.834
0.872
1.024
0.950
0.864
0.912
0.886
0.798
0.818
0.782
0.840
0.864
0.822
0.800
0.790
0.750
0.702
0.708
0.688
0.680
0.682
0.664
0.658
0.658
0.650
0.642
0.632
0.624
0.614
0.628
0.696
0.688
0.676
0.666
0.668
0.664
0.672
0.708
0.724
0.698
0.690
0.678
0.682
0.524
0.846
0.678
0.676
0.676
0.696
0.716
0.746
0.798
0.756
0.780
0.786
0.784
0.774
0.738
0.730
0.678
0.664
0.640
0.630
0.622
0.624
0.642
0.664
0.730
0.774
0.786
0.818
0.788
0.730
0.738
0.760
0.808
0.830
0.776
0.756
0.836
0.858
0.918
0.876
0.788
0.774
0.746
0.698
0.712
0.700
0.680
0.700
0.754
0.826
0.866
1.050
1.000
0.838
0.822
0.840
0.950
1.012
0.914
0.832
0.804
0.768
0.808
0.812
0.952
1.004
0.958
0.846
0.840
0.846
0.820
0.802
0.808
0.830
0.904
0.934
0.844
0.790
0.810
0.796
0.776
0.742
0.712
0.706
0.696
0.690
0.678
0.652
0.664
0.666
0.658
0.706
0.686
0.678
0.672
0.646
0.656
0.640
0.638
0.640
0.652
0.698
0.770
0.798
0.796
0.778
0.730
0.734
0.780
0.780
0.744
0.752
0.750
0.726
0.696
0.682
0.706
0.708
0.718
0.734
0.724
0.726
0.722
0.706
0.698
0.680
0.654
0.634
0.622
0.606
0.620
0.636
0.624
0.616
0.632
0.624
0.624
0.634
0.650
0.656
0.658
0.664
0.652
0.624
0.618
0.608
0.606
0.604
0.614
0.656
0.734
0.868
1.034
0.992
0.904
0.800
0.748
0.696
0.700
0.682
0.660
0.634
0.508
0.764
0.618
0.604
0.602
0.632
0.820
0.850
0.788
0.838
0.740
0.696
0.712
0.688
0.718
0.726
0.718
0.698
0.678
0.666
0.656
0.656
0.658
0.666
0.684
0.650
0.650
0.662
0.450
1.016
0.732
0.720
0.758
0.832
0.904
0.950
0.928
0.954
0.838
0.834
0.834
0.836
0.778
0.776
0.782
0.756
0.722
0.706
0.688
0.668
0.666
0.658
0.648
0.660
0.514
0.886
0.676
0.668
0.656
0.644
0.632
0.640
0.750
1.110
1.044
0.988
0.970
0.990
0.934
0.840
0.832
0.878
0.822
0.886
0.884
0.834
0.834
0.866
0.824
0.862
0.914
0.868
0.808
0.834
0.818
0.782
0.804
0.844
0.820
0.796
0.834
0.848
0.836
0.884
0.888
0.828
0.816
0.784
0.754
0.738
0.736
0.714
0.710
0.682
0.664
0.678
0.678
0.710
0.746
0.784
0.814
0.776
0.770
0.756
0.724
0.698
0.670
0.670
0.656
0.646
0.670
0.680
0.700
0.726
0.718
0.696
0.728
0.814
0.880
0.782
0.802
0.808
0.838
0.838
0.788
0.830
0.804
0.794
0.842
0.882
0.938
0.874
0.930
0.942
0.874
0.884
0.896
0.926
0.866
0.818
0.834
0.822
0.758
0.748
0.754
0.768
0.782
0.796
0.806
0.750
0.766
0.786
0.786
0.884
0.866
0.860
0.832
0.820
0.816
0.786
0.828
0.836
0.812
0.780
0.786
0.824
0.806
0.786
0.782
0.756
0.754
0.752
0.728
0.700
0.658
0.674
0.664
0.652
0.646
0.640
0.626
0.620
0.610
0.610
0.608
0.612
0.668
0.780
0.900
0.956
0.884
0.932
0.952
0.982
0.964
0.918
0.864
0.800
0.764
0.850
0.870
0.914
0.866
1.008
0.938
0.968
0.992
0.924
0.892
0.828
0.766
0.788
0.818
0.788
0.866
1.022
0.864
0.822
0.816
0.746
0.758
0.752
0.728
0.752
0.776
0.802
0.868
0.900
0.876
0.908
0.896
0.794
0.756
0.696
0.688
0.686
0.690
0.720
0.740
0.740
0.748
0.802
0.812
0.784
0.774
0.744
0.752
0.748
0.710
0.666
0.668
0.636
0.624
0.624
0.616
0.612
0.610
0.628
0.650
0.666
0.688
0.690
0.658
0.656
1.298
0.624
0.598
0.588
0.582
0.604
0.628
0.632
0.608
0.604
0.634
0.726
0.770
0.752
0.696
0.694
0.674
0.658
0.626
0.632
0.624
0.628
0.634
0.642
0.678
0.680
0.694
0.708
0.694
0.704
0.706
0.696
0.666
0.646
0.642
0.636
0.636
0.624
0.610
0.592
0.602
0.602
0.600
0.596
0.588
0.580
0.594
0.590
0.590
0.586
0.582
0.574
0.576
0.564
0.566
0.564
0.552
0.556
0.560
0.584
0.606
0.652
0.682
0.720
0.692
0.694
0.666
0.650
0.644
0.688
0.714
0.708
0.698
0.670
0.660
0.634
0.610
0.604
0.592
0.606
0.602
0.610
0.594
0.582
0.592
0.590
0.584
0.590
0.586
0.586
0.582
0.578
0.566
0.562
0.562
0.552
0.548
0.550
0.568
0.616
0.672
0.784
0.790
0.752
0.702
0.670
0.660
0.636
0.626
0.616
0.620
0.620
0.620
0.632
0.488
0.790
0.614
0.594
0.592
0.584
0.578
0.580
0.578
0.580
0.580
0.586
0.592
0.600
0.614
0.624
0.634
0.626
0.616
0.596
0.594
0.576
0.564
0.560
0.560
0.558
0.568
0.574
0.602
0.638
0.648
0.684
0.690
0.692
0.686
0.652
0.644
0.624
0.594
0.264
0.334
0.584
0.568
0.562
0.560
0.554
0.556
0.542
0.544
0.528
0.536
0.532
0.546
0.566
0.596
0.618
0.614
0.648
0.668
0.688
0.644
0.642
0.628
0.614
0.608
0.610
0.610
0.602
0.602
0.472
0.740
0.590
0.588
0.582
0.576
0.594
0.586
0.598
0.606
0.606
0.606
0.490
0.774
0.616
0.608
0.598
0.602
0.592
0.598
0.592
0.612
0.616
0.614
0.610
0.582
0.592
0.588
0.582
0.568
0.558
0.558
0.556
0.556
0.558
0.572
0.606
0.608
0.620
0.610
0.590
0.592
0.570
0.566
0.564
0.556
0.538
0.560
0.568
0.596
0.684
0.780
0.798
0.772
0.770
0.792
0.738
0.686
0.672
0.662
0.662
0.644
0.644
0.644
0.640
0.638
0.626
0.608
0.588
0.578
0.574
0.562
0.562
0.566
0.602
0.618
0.644
0.684
0.726
0.714
0.676
0.644
0.636
0.624
0.670
0.692
0.688
0.654
0.664
0.646
0.654
0.700
0.770
0.722
0.692
0.678
0.680
0.666
0.644
0.636
0.630
0.624
0.620
0.608
0.612
0.620
0.620
0.616
0.608
0.594
0.596
0.602
0.608
0.606
0.566
0.686
0.622
0.624
0.626
0.626
0.612
0.596
0.588
0.596
0.568
0.566
0.566
0.574
0.574
0.600
0.626
0.626
0.616
0.610
0.622
0.620
0.602
0.606
0.600
0.600
0.596
0.582
0.576
0.572
0.570
0.562
0.566
0.566
0.564
0.562
0.550
0.554
0.564
0.586
0.630
0.668
0.644
0.602
0.602
0.608
0.612
0.726
0.692
0.652
0.612
0.594
0.588
0.592
0.592
0.568
0.566
0.560
0.560
0.552
0.542
0.556
0.572
0.634
0.728
0.752
0.676
0.730
0.760
0.716
0.754
0.736
0.698
0.724
0.698
0.688
0.690
0.674
0.676
0.684
0.676
0.654
0.666
0.668
0.652
0.648
0.646
0.650
0.628
0.618
0.612
0.602
0.612
0.600
0.612
0.626
0.628
0.644
0.658
0.652
0.640
0.634
0.628
0.632
0.658
0.674
0.654
0.666
0.664
0.662
0.658
0.676
0.710
0.692
0.716
0.726
0.692
0.674
0.666
0.646
0.624
0.614
0.612
0.620
0.610
0.622
0.640
0.640
0.640
0.646
0.640
0.622
0.612
0.610
0.608
0.606
0.604
0.622
0.642
0.690
0.706
0.734
0.766
0.744
0.728
0.718
0.696
0.666
0.650
0.646
0.628
0.622
0.636
0.654
0.648
0.712
0.742
0.720
0.748
0.790
0.720
0.744
0.668
0.700
0.674
0.650
0.674
0.674
0.684
0.702
0.712
0.712
0.750
0.746
0.710
0.718
0.692
0.668
0.700
0.700
0.702
0.756
0.734
0.796
0.844
0.822
0.848
0.810
0.818
0.806
0.760
0.748
0.746
0.714
0.742
0.774
0.786
0.858
0.844
0.822
0.828
0.776
0.770
0.758
0.736
0.748
0.758
0.738
0.770
0.780
0.768
0.766
0.752
0.722
0.722
0.722
0.698
0.692
0.690
0.682
0.668
0.698
0.694
0.678
0.688
0.702
0.702
0.698
0.676
0.660
0.650
0.644
0.636
0.650
0.662
0.702
0.708
0.750
0.738
0.736
0.748
0.722
0.696
0.688
0.648
0.612
0.614
0.624
0.626
0.692
0.792
0.798
0.908
0.942
0.878
0.930
0.866
0.868
0.856
0.812
0.806
0.760
0.764
0.768
0.754
0.736
0.764
0.754
0.742
0.734
0.684
0.696
0.682
0.684
0.732
0.732
0.708
0.744
0.714
0.704
0.734
0.702
0.696
0.684
0.662
0.642
0.616
0.612
0.634
0.636
0.642
0.676
0.682
0.666
0.676
0.686
0.696
0.678
0.696
0.702
0.682
0.684
0.678
0.662
0.656
0.672
0.670
0.662
0.666
0.666
0.670
0.664
0.680
0.696
0.678
0.674
0.674
0.672
0.656
0.662
0.668
0.668
0.668
0.690
0.714
0.712
0.714
0.740
0.728
0.704
0.706
0.702
0.690
0.678
0.682
0.668
0.664
0.684
0.710
0.704
0.710
0.730
0.742
0.708
0.714
0.694
0.682
0.660
0.656
0.650
0.654
0.660
0.692
0.712
0.724
0.758
0.766
0.752
0.742
0.732
0.704
0.686
0.670
0.662
0.644
0.640
0.666
0.710
0.712
0.724
0.766
0.770
0.732
0.710
0.670
0.660
0.650
0.650
0.660
0.666
0.658
0.658
0.642
0.670
0.712
0.722
0.784
0.812
0.798
0.816
0.778
0.762
0.744
0.736
0.710
0.710
0.736
0.756
0.752
0.782
0.776
0.842
0.792
0.772
0.818
0.834
0.826
0.790
0.758
0.748
0.722
0.714
0.678
0.684
0.704
0.714
0.700
0.716
0.742
0.710
0.760
0.742
0.726
0.744
0.734
0.732
0.756
0.750
0.726
0.728
0.730
0.718
0.746
0.740
0.726
0.728
0.710
0.688
0.682
0.678
0.672
0.650
0.646
0.620
0.640
0.652
0.668
0.748
0.790
0.806
0.740
0.742
0.720
0.694
0.668
0.652
0.444
0.892
0.636
0.626
0.606
0.636
0.668
0.666
0.754
0.850
0.850
0.826
0.820
0.848
0.794
0.786
0.736
0.714
0.690
0.684
0.680
0.688
0.700
0.696
0.734
0.722
0.710
0.702
0.686
0.698
0.690
0.728
0.756
0.774
0.770
0.748
0.742
0.708
0.676
0.674
0.650
0.634
0.664
0.688
0.716
0.752
0.798
0.792
0.850
0.802
0.772
0.736
0.692
0.700
0.672
0.690
0.700
0.706
0.684
0.718
0.714
0.716
0.752
0.762
0.756
0.778
0.756
0.752
0.728
0.712
0.720
0.718
0.702
0.702
0.698
0.702
0.700
0.692
0.666
0.644
0.642
0.642
0.628
0.640
0.632
0.634
0.644
0.650
0.642
0.634
0.626
0.630
0.644
0.642
0.642
0.622
0.626
0.620
0.614
0.602
0.612
0.618
0.636
0.620
0.644
0.650
0.644
0.630
0.654
0.634
0.634
0.610
0.614
0.616
0.648
0.662
0.668
0.440
0.886
0.630
0.602
0.602
0.596
0.610
0.608
0.662
0.654
0.678
0.662
0.684
0.654
0.686
0.906
0.876
0.854
0.786
0.720
0.722
0.702
0.698
0.702
0.684
0.686
0.642
0.656
0.656
0.656
0.662
0.678
0.688
0.674
0.462
0.890
0.632
0.606
0.600
0.602
0.444
0.906
0.618
0.626
0.772
0.986
0.890
0.946
0.916
0.792
0.694
0.698
0.776
0.786
0.762
0.754
0.740
0.730
0.726
0.714
0.702
0.702
0.716
0.734
0.714
0.718
0.726
0.696
0.678
0.658
0.636
0.622
0.612
0.596
0.588
0.574
0.566
0.562
0.586
0.636
0.742
0.776
0.768
0.772
0.768
0.736
0.762
0.724
0.704
0.704
0.704
0.654
0.652
0.624
0.626
0.620
0.638
0.632
0.642
0.640
0.642
0.610
0.628
0.614
0.632
0.654
0.660
0.642
0.646
0.682
0.710
0.712
0.718
0.762
0.736
0.732
0.736
0.718
0.704
0.704
0.680
0.682
0.656
0.632
0.610
0.624
0.636
0.664
0.682
0.688
0.664
0.644
0.622
0.626
0.626
0.630
0.646
0.656
0.652
0.708
0.722
0.742
0.762
0.758
0.748
0.706
0.718
0.734
0.700
0.706
0.684
0.678
0.654
0.620
0.610
0.622
0.644
0.656
0.686
0.666
0.646
0.658
0.664
0.664
0.654
0.690
0.690
0.666
0.670
0.648
0.490
0.810
0.618
0.592
0.580
0.568
0.568
0.556
0.560
0.652
0.868
0.900
0.908
0.898
0.942
0.922
0.868
0.868
0.858
0.832
0.826
0.842
0.824
0.860
0.872
0.842
0.828
0.826
0.772
0.744
0.702
0.672
0.642
0.692
0.760
0.738
0.734
0.736
0.714
0.698
0.662
0.648
0.644
0.658
0.646
0.620
0.596
0.596
0.578
0.566
0.576
0.576
0.568
0.592
0.612
0.650
0.650
0.706
0.684
0.668
0.704
0.702
0.684
0.688
0.680
0.636
0.608
0.622
0.616
0.616
0.600
0.610
0.622
0.618
0.616
0.608
0.630
0.656
0.628
0.590
0.614
0.658
0.666
0.630
0.636
0.640
0.636
0.644
0.656
0.652
0.656
0.670
0.666
0.642
0.642
0.630
0.624
0.618
0.616
0.618
0.618
0.630
0.634
0.620
0.630
0.620
0.612
0.614
0.592
0.586
0.592
0.576
0.584
0.668
0.822
0.724
0.700
0.682
0.656
0.680
0.672
0.660
0.660
0.654
0.648
0.634
0.616
0.590
0.578
0.574
0.578
0.570
0.590
0.604
0.602
0.596
0.608
0.626
0.648
0.648
0.648
0.630
0.624
0.618
0.606
0.608
0.614
0.608
0.630
0.626
0.630
0.650
0.666
0.706
0.712
0.682
0.670
0.676
0.648
0.632
0.630
0.618
0.618
0.614
0.626
0.666
0.710
0.712
0.696
0.682
0.694
0.702
0.692
0.690
0.732
0.718
0.706
0.658
0.640
0.614
0.610
0.600
0.598
0.616
0.644
0.708
0.704
0.744
0.758
0.718
0.728
0.688
0.664
0.652
0.616
0.626
0.620
0.628
0.636
0.646
0.644
0.650
0.666
0.674
0.664
0.664
0.646
0.632
0.628
0.628
0.606
0.590
0.588
0.580
0.580
0.594
0.596
0.592
0.630
0.644
0.686
0.674
0.684
0.698
0.690
0.662
0.678
0.666
0.652
0.652
0.660
0.642
0.646
0.664
0.656
0.654
0.662
0.658
0.662
0.674
0.660
0.654
0.640
0.636
0.630
0.604
0.596
0.494
0.762
0.648
0.634
0.614
0.614
0.606
0.598
0.616
0.654
0.682
0.714
0.682
0.676
0.666
0.668
0.650
0.652
0.648
0.648
0.650
0.620
0.614
0.608
0.622
0.644
0.642
0.662
0.700
0.690
0.678
0.660
0.626
0.612
0.500
0.688
0.574
0.570
0.586
0.628
0.704
0.754
0.752
0.760
0.774
0.728
0.700
0.768
0.800
0.788
0.720
0.690
0.686
0.670
0.672
0.680
0.674
0.682
0.678
0.732
0.760
0.772
0.742
0.688
0.668
0.648
0.636
0.636
0.644
0.638
0.710
0.754
0.752
0.776
0.784
0.758
0.772
0.758
0.720
0.688
0.662
0.658
0.660
0.650
0.632
0.642
0.670
0.680
0.700
0.736
0.734
0.686
0.694
0.688
0.670
0.654
0.664
0.654
0.660
0.656
0.680
0.692
0.678
0.694
0.684
0.664
0.656
0.644
0.642
0.624
0.610
0.632
0.628
0.652
0.654
0.636
0.642
0.654
0.678
0.660
0.642
0.660
0.684
0.692
0.684
0.702
0.712
0.682
0.666
0.672
0.670
0.650
0.660
0.652
0.650
0.648
0.632
0.620
0.620
0.612
0.604
0.604
0.644
0.648
0.650
0.628
0.614
0.638
0.640
0.692
0.708
0.792
0.838
0.786
0.844
0.808
0.792
0.978
0.832
0.792
0.716
0.658
0.666
0.632
0.608
0.622
0.626
0.648
0.666
0.642
0.694
0.698
0.682
0.680
0.686
0.678
0.654
0.542
0.750
0.634
0.644
0.636
0.628
0.626
0.618
0.654
0.634
0.462
0.844
0.616
0.604
0.592
0.612
0.628
0.640
0.632
0.714
0.804
0.760
0.828
0.756
0.762
0.786
0.780
0.678
0.702
0.664
0.660
0.646
0.632
0.664
0.674
0.656
0.630
0.626
0.632
0.622
0.614
0.630
0.650
0.680
0.652
0.658
0.634
0.622
0.630
0.624
0.684
0.720
0.704
0.662
0.640
0.626
0.620
0.610
0.624
0.706
0.742
0.678
0.682
0.718
0.802
0.852
0.882
0.832
0.786
0.726
0.688
0.664
0.632
0.596
0.594
0.606
0.634
0.694
0.700
0.730
0.756
0.770
0.712
0.704
0.676
0.644
0.660
0.642
0.624
0.648
0.658
0.622
0.636
0.636
0.608
0.642
0.616
0.616
0.622
0.612
0.622
0.634
0.644
0.628
0.618
0.610
0.602
0.582
0.580
0.584
0.578
0.568
0.578
0.444
0.760
0.570
0.554
0.560
0.572
0.586
0.636
0.708
0.736
0.846
0.954
0.850
0.904
0.892
0.812
0.838
0.796
0.724
0.744
0.806
0.882
0.932
0.820
0.850
0.810
0.802
0.776
0.744
0.830
0.842
0.810
0.866
0.886
0.800
0.802
0.734
0.724
0.728
0.734
0.744
0.730
0.716
0.716
0.726
0.724
0.696
0.678
0.672
0.684
0.680
0.712
0.758
0.744
0.756
0.798
0.796
0.790
0.708
0.702
0.686
0.696
0.694
0.708
0.684
0.706
0.784
0.868
0.890
0.874
0.790
0.822
0.770
0.732
0.734
0.788
0.782
0.690
0.662
0.634
0.614
0.614
0.626
0.668
0.758
0.864
0.940
0.868
0.776
0.768
0.776
0.806
0.808
0.792
0.742
0.716
0.722
0.708
0.754
0.792
0.732
0.762
0.812
0.904
0.934
0.852
0.778
0.776
0.776
0.778
0.766
0.742
0.746
0.812
1.024
0.910
0.866
0.798
0.720
0.694
0.658
0.666
0.680
0.808
0.918
0.908
0.786
0.828
0.814
0.826
0.764
0.728
0.754
0.840
0.806
0.788
0.850
0.906
0.898
0.858
0.798
0.772
0.762
0.774
0.758
0.740
0.772
0.824
0.888
0.802
0.850
0.866
0.888
0.776
0.782
0.774
0.764
0.746
0.798
0.816
0.802
0.800
0.822
0.796
0.782
0.800
0.786
0.774
0.796
0.818
0.766
0.762
0.774
0.752
0.780
0.786
0.800
0.762
0.748
0.770
0.754
0.754
0.768
0.800
0.820
0.766
0.744
0.744
0.736
0.728
0.758
0.766
0.762
0.748
0.776
0.792
0.784
0.754
0.706
0.712
0.694
0.720
0.728
0.714
0.742
0.782
0.784
0.802
0.812
0.756
0.712
0.696
0.736
0.766
0.776
0.776
0.794
0.816
0.782
0.754
0.750
0.768
0.762
0.742
0.766
0.784
0.770
0.750
0.774
0.784
0.788
0.782
0.810
0.838
0.782
0.760
0.770
0.750
0.730
0.766
0.794
0.778
0.802
0.808
0.768
0.746
0.772
0.742
0.744
0.794
0.790
0.790
0.808
0.816
0.784
0.784
0.792
0.746
0.720
0.710
0.688
0.702
0.714
0.750
0.762
0.786
0.862
0.836
0.836
0.810
0.750
0.746
0.756
0.772
0.772
0.836
0.862
0.850
0.876
0.864
0.824
0.844
0.846
0.774
0.800
0.768
0.768
0.724
0.720
0.742
0.782
0.810
0.788
0.786
0.804
0.810
0.786
0.808
0.794
0.790
0.798
0.842
0.840
0.798
0.820
0.784
0.776
0.800
0.828
0.854
0.844
0.766
0.770
0.768
0.740
0.730
0.766
0.834
0.796
0.784
0.826
0.818
0.796
0.820
0.804
0.774
0.810
0.780
0.738
0.714
0.762
0.744
0.790
0.826
0.788
0.832
0.844
0.768
0.764
0.772
0.804
0.768
0.780
0.784
0.778
0.794
0.778
0.736
0.736
0.740
0.736
0.770
0.838
0.810
0.794
0.812
0.770
0.776
0.774
0.762
0.750
0.762
0.766
0.768
0.792
0.800
0.778
0.790
0.806
0.792
0.768
0.764
0.748
0.736
0.740
0.748
0.748
0.728
0.746
0.780
0.760
0.762
0.772
0.726
0.714
0.726
0.724
0.724
0.740
0.730
0.762
0.766
0.756
0.766
0.784
0.766
0.764
0.780
0.750
0.760
0.770
0.758
0.732
0.770
0.774
0.758
0.780
0.784
0.776
0.780
0.808
0.786
0.780
0.792
0.758
0.756
0.786
0.916
0.878
0.852
0.798
0.732
0.686
0.650
0.642
0.664
0.736
0.792
0.978
0.984
0.916
0.960
0.970
0.888
0.928
0.892
0.808
0.826
0.772
0.734
0.784
0.868
0.858
0.954
0.944
0.938
0.956
0.938
0.840
0.848
0.838
0.784
0.850
0.876
0.876
0.898
0.964
0.932
0.876
0.850
0.794
0.790
0.816
0.844
0.834
0.864
0.842
0.804
0.880
0.860
0.792
0.774
0.758
0.750
0.740
0.790
0.846
0.828
0.880
0.866
0.814
0.832
0.798
0.778
0.768
0.764
0.780
0.748
0.770
0.830
0.806
0.804
0.870
0.830
0.806
0.830
0.804
0.782
0.794
0.796
0.766
0.806
0.806
0.776
0.802
0.798
0.766
0.774
0.728
0.716
0.736
0.762
0.760
0.790
0.812
0.788
0.824
0.816
0.758
0.748
0.756
0.762
0.738
0.776
0.824
0.814
0.878
0.920
0.870
0.870
0.878
0.812
0.820
0.762
0.734
0.756
0.722
0.724
0.734
0.746
0.778
0.758
0.728
0.696
0.712
0.736
0.742
0.764
0.772
0.778
0.762
0.728
0.756
0.768
0.770
0.830
0.830
0.808
0.822
0.822
0.810
0.760
0.756
0.752
0.774
0.742
0.734
0.730
0.766
0.778
0.780
0.780
0.764
0.698
0.690
0.658
0.656
0.638
0.630
0.618
0.596
0.674
0.660
0.716
0.750
0.750
0.796
0.808
0.808
0.758
0.770
0.776
0.730
0.734
0.714
0.710
0.746
0.794
0.850
0.838
0.814
0.790
0.714
0.704
0.694
0.706
0.762
0.830
0.876
0.854
0.902
0.922
0.910
0.836
0.798
0.786
0.758
0.784
0.744
0.770
0.780
0.852
0.836
0.834
0.830
0.808
0.792
0.786
0.762
0.734
0.714
0.726
0.738
0.738
0.734
0.766
0.790
0.820
0.784
0.768
0.752
0.740
0.714
0.722
0.742
0.754
0.784
0.828
0.854
0.858
0.862
0.838
0.832
0.820
0.770
0.752
0.760
0.736
0.766
0.826
0.970
1.036
0.946
0.896
0.790
0.750
0.700
0.700
0.732
0.788
0.828
0.898
0.906
0.960
0.930
0.978
1.000
0.876
0.862
0.832
0.792
0.824
0.840
0.812
0.864
0.882
0.828
0.870
0.842
0.794
0.790
0.776
0.762
0.818
0.836
0.806
0.826
0.796
0.760
0.758
0.778
0.768
0.780
0.826
0.802
0.814
0.838
0.826
0.812
0.790
0.758
0.778
0.774
0.766
0.808
0.862
0.860
0.814
0.854
0.866
0.804
0.798
0.800
0.774
0.758
0.798
0.838
0.806
0.874
0.914
0.872
0.896
0.886
0.814
0.830
0.820
0.802
0.842
0.852
0.824
0.876
0.884
0.844
0.858
0.846
0.818
0.866
0.866
0.820
0.818
0.818
0.792
0.816
0.834
0.800
0.802
0.826
0.798
0.788
0.808
0.810
0.798
0.832
0.834
0.804
0.790
0.814
0.774
0.760
0.794
0.788
0.780
0.842
0.818
0.832
0.834
0.848
0.794
0.802
0.806
0.812
0.774
0.782
0.780
0.752
0.782
0.792
0.852
0.792
0.766
0.820
0.862
0.874
0.838
0.750
0.724
0.710
0.734
0.714
0.792
0.824
0.920
0.874
0.940
0.910
0.862
0.854
0.806
0.766
0.750
0.762
0.788
0.814
0.826
0.838
0.848
0.848
0.886
0.840
0.782
0.770
0.760
0.748
0.770
0.760
0.738
0.750
0.796
0.782
0.794
0.850
0.832
0.828
0.764
0.730
0.682
0.694
0.712
0.788
0.872
0.956
0.974
0.924
0.938
0.890
0.818
0.796
0.754
0.722
0.674
0.680
0.718
0.822
0.798
0.872
0.930
0.884
0.894
0.876
0.798
0.810
0.824
0.778
0.824
0.874
0.860
0.912
0.984
0.912
0.930
0.930
0.870
0.882
0.826
0.780
0.836
0.856
0.896
0.852
0.838
0.868
0.900
0.850
0.792
0.800
0.774
0.790
0.846
0.850
0.818
0.866
0.854
0.816
0.846
0.808
0.758
0.758
0.758
0.760
0.728
0.782
0.804
0.802
0.864
0.888
0.852
0.890
0.880
0.798
0.838
0.834
0.790
0.806
0.794
0.804
0.796
0.848
0.824
0.770
0.746
0.806
0.788
0.792
0.792
0.808
0.808
0.762
0.798
0.820
0.816
0.820
0.818
0.864
0.840
0.842
0.812
0.754
0.766
0.738
0.724
0.734
0.782
0.820
0.822
0.814
0.832
0.778
0.788
0.774
0.738
0.738
0.748
0.752
0.756
0.786
0.788
0.792
0.798
0.804
0.782
0.780
0.768
0.748
0.748
0.730
0.712
0.710
0.738
0.782
0.766
0.792
0.798
0.768
0.760
0.766
0.740
0.724
0.724
0.742
0.748
0.792
0.808
0.854
0.968
0.928
0.936
0.946
0.890
0.874
0.868
0.828
0.786
0.800
0.844
0.826
0.796
0.806
0.788
0.744
0.776
0.806
0.808
0.796
0.826
0.824
0.836
0.806
0.804
0.770
0.762
0.780
0.790
0.798
0.852
0.794
0.798
0.788
0.776
0.736
0.736
0.762
0.814
0.838
0.838
0.806
0.760
0.732
0.718
0.702
0.698
0.692
0.666
0.666
0.698
0.794
0.836
0.800
0.856
0.900
0.868
0.804
0.816
0.820
0.758
0.776
0.794
0.786
0.838
0.864
0.886
0.868
0.818
0.788
0.746
0.748
0.748
0.722
0.712
0.674
0.692
0.706
0.798
0.748
0.840
0.874
0.926
0.838
0.878
0.838
0.804
0.844
0.822
0.790
0.842
0.886
0.816
0.840
0.816
0.798
0.804
0.836
0.764
0.828
0.848
0.800
0.788
0.820
0.770
0.788
0.812
0.778
0.762
0.770
0.740
0.722
0.778
0.858
0.890
0.864
0.788
0.860
0.856
0.798
0.810
0.870
0.864
0.822
0.918
0.904
0.858
0.862
0.774
0.752
0.780
0.828
0.866
0.862
0.784
0.802
0.802
0.804
0.772
0.748
0.786
0.880
0.814
0.800
0.800
0.824
0.850
0.840
0.810
0.840
0.846
0.844
0.846
0.794
0.768
0.782
0.770
0.774
0.750
0.774
0.830
0.868
0.880
0.884
0.812
0.724
0.724
0.708
0.738
0.772
0.800
0.828
0.822
0.766
0.740
0.740
0.772
0.808
0.842
0.832
0.802
0.766
0.708
0.732
0.750
0.786
0.840
0.862
0.894
0.906
0.868
0.822
0.778
0.730
0.686
0.666
0.668
0.746
0.894
0.920
0.950
0.938
0.894
0.830
0.780
0.730
0.726
0.748
0.804
0.878
0.820
0.930
0.988
1.088
1.038
0.930
0.874
0.758
0.762
0.794
0.882
0.802
0.856
0.944
0.976
0.866
0.976
0.944
0.812
0.842
0.792
0.792
0.720
0.754
0.822
0.910
0.962
0.874
0.850
1.038
0.938
0.840
0.784
0.762
0.724
0.680
0.678
0.738
0.874
1.048
1.056
0.958
0.866
0.926
0.950
0.908
0.776
0.814
0.800
0.770
0.822
0.894
0.836
0.896
0.962
0.928
0.898
0.910
0.882
0.888
0.840
0.740
0.708
0.698
0.738
0.874
0.948
0.976
0.868
0.788
0.778
0.792
0.846
0.854
0.844
0.806
0.828
0.822
0.822
0.808
0.842
0.892
0.892
0.884
0.822
0.832
0.854
0.862
0.828
0.752
0.766
0.786
0.824
0.882
0.836
0.846
0.874
0.870
0.816
0.780
0.814
0.840
0.804
0.850
0.860
0.828
0.838
0.814
0.776
0.854
0.846
0.788
0.830
0.838
0.792
0.784
0.748
0.792
0.818
0.826
0.826
0.876
0.828
0.758
0.770
0.756
0.724
0.770
0.796
0.810
0.862
0.926
0.860
0.908
0.878
0.826
0.832
0.798
0.762
0.794
0.808
0.796
0.840
0.858
0.788
0.804
0.790
0.750
0.758
0.772
0.760
0.826
0.820
0.810
0.850
0.858
0.816
0.856
0.842
0.770
0.768
0.758
0.754
0.788
0.838
0.810
0.832
0.856
0.796
0.766
0.796
0.800
0.780
0.786
0.842
0.836
0.798
0.858
0.870
0.810
0.864
0.836
0.770
0.776
0.770
0.766
0.894
0.912
0.826
0.838
0.860
0.866
0.870
0.790
0.766
0.776
0.782
0.828
0.796
0.824
0.882
0.814
0.810
0.800
0.762
0.720
0.728
0.738
0.762
0.794
0.804
0.790
0.848
0.832
0.810
0.828
0.826
0.764
0.762
0.796
0.822
0.780
0.850
0.846
0.820
0.798
0.810
0.786
0.764
0.820
0.870
0.828
0.924
0.920
0.880
0.902
0.818
0.762
0.778
0.756
0.750
0.826
0.932
0.878
0.910
0.938
0.888
0.954
0.924
0.862
0.854
0.844
0.806
0.854
0.890
0.852
0.938
0.964
0.900
0.932
0.858
0.834
0.876
0.838
0.820
0.864
0.818
0.844
0.838
0.856
0.812
0.850
0.830
0.804
0.874
0.924
0.858
0.848
0.832
0.804
0.826
0.832
0.782
0.786
0.818
0.780
0.802
0.788
0.782
0.816
0.816
0.828
0.886
0.934
0.930
0.942
0.908
0.806
0.812
0.786
0.762
0.834
0.900
0.876
1.032
0.938
0.858
0.956
0.894
0.842
0.876
0.844
0.824
0.916
0.828
0.888
0.940
0.946
0.978
0.990
0.898
0.880
0.826
0.752
0.746
0.770
0.812
0.964
1.026
0.958
0.996
0.986
0.918
0.920
0.868
0.802
0.870
0.936
0.868
0.926
0.934
0.882
0.890
0.882
0.782
0.826
0.886
0.884
0.984
1.006
0.950
0.902
0.782
0.758
0.760
0.754
0.762
0.762
0.780
0.762
0.816
0.812
0.826
0.854
0.862
0.798
0.822
0.790
0.746
0.780
0.830
0.842
0.780
0.822
0.816
0.848
0.818
0.750
0.720
0.728
0.768
0.904
0.894
0.834
0.884
0.906
0.874
0.842
0.748
0.784
0.816
0.858
0.838
0.794
0.832
0.862
0.848
0.798
0.814
0.780
0.748
0.764
0.770
0.756
0.802
0.852
0.822
0.792
0.806
0.804
0.766
0.756
0.732
0.684
0.682
0.704
0.734
0.804
0.792
0.780
0.746
0.730
0.732
0.786
0.920
0.908
0.854
0.820
0.776
0.744
0.714
0.678
0.668
0.690
0.810
0.902
0.878
0.904
0.946
0.942
0.840
0.794
0.816
0.818
0.852
0.796
0.856
0.868
0.882
0.818
0.872
0.818
0.764
0.760
0.780
0.850
0.868
0.858
0.890
0.892
0.810
0.816
0.806
0.830
0.788
0.838
0.870
0.850
0.888
0.864
0.816
0.822
0.814
0.790
0.848
0.868
0.822
0.848
0.862
0.834
0.854
0.828
0.806
0.814
0.844
0.816
0.856
0.846
0.812
0.852
0.818
0.804
0.822
0.762
0.750
0.784
0.778
0.748
0.776
0.830
0.844
0.856
0.772
0.792
0.806
0.788
0.776
0.788
0.812
0.838
0.836
0.894
0.880
0.850
0.880
0.872
0.810
0.832
0.838
0.802
0.824
0.842
0.822
0.858
0.876
0.854
0.856
0.828
0.772
0.808
0.804
0.804
0.816
0.834
0.808
0.870
0.808
0.752
0.792
0.784
0.784
0.850
0.856
0.858
0.860
0.852
0.806
0.810
0.800
0.776
0.758
0.806
0.840
0.818
0.894
0.880
0.856
0.860
0.848
0.810
0.814
0.828
0.786
0.814
0.840
0.856
0.846
0.790
0.788
0.756
0.748
0.714
0.732
0.780
0.824
0.894
0.962
0.956
0.908
0.918
0.874
0.810
0.814
0.758
0.738
0.748
0.744
0.822
0.828
0.860
0.850
0.870
0.806
0.812
0.768
0.746
0.746
0.760
0.754
0.804
0.834
0.822
0.848
0.822
0.824
0.832
0.826
0.816
0.866
0.874
0.820
0.830
0.824
0.826
0.896
0.896
0.894
0.906
0.872
0.802
0.782
0.814
0.812
0.788
0.822
0.854
0.842
0.826
0.906
0.940
0.874
0.846
0.810
0.754
0.730
0.738
0.788
0.840
0.802
0.810
0.760
0.784
0.756
0.720
0.730
0.746
0.756
0.776
0.776
0.768
0.782
0.762
0.744
0.762
0.774
0.746
0.768
0.770
0.740
0.752
0.768
0.734
0.742
0.794
0.774
0.742
0.764
0.756
0.780
0.808
0.820
0.798
0.814
0.796
0.786
0.796
0.788
0.758
0.768
0.782
0.764
0.780
0.792
0.766
0.756
0.764
0.750
0.736
0.754
0.780
0.760
0.792
0.762
0.730
0.748
0.774
0.730
0.736
0.762
0.774
0.762
0.786
0.790
0.788
0.768
0.738
0.710
0.678
0.668
0.676
0.448
0.966
0.678
0.676
0.712
0.734
0.762
0.838
0.874
0.846
0.938
0.896
0.854
0.820
0.782
0.732
0.728
0.730
0.706
0.674
0.644
0.662
0.724
0.694
0.682
0.686
0.676
0.660
0.626
0.622
0.604
0.600
0.594
0.580
0.568
0.566
0.562
0.556
0.560
0.576
0.600
0.638
0.704
0.704
0.790
0.954
0.900
0.916
0.852
0.834
0.842
0.838
0.804
0.758
0.738
0.748
0.748
0.748
0.748
0.752
0.716
0.698
0.686
0.668
0.664
0.644
0.628
0.634
0.634
0.670
0.710
0.716
0.708
0.684
0.720
0.744
0.740
0.756
0.760
0.740
0.760
0.752
0.710
0.690
0.680
0.684
0.714
0.710
0.710
0.706
0.666
0.662
0.650
0.670
0.668
0.662
0.686
0.672
0.692
0.720
0.780
0.846
0.838
0.792
0.762
0.762
0.780
0.760
0.784
0.752
0.764
0.760
0.762
0.766
0.804
0.758
0.764
0.788
0.742
0.710
0.714
0.686
0.680
0.690
0.708
0.702
0.650
0.646
0.634
0.620
0.614
0.592
0.604
0.614
0.612
0.632
0.648
0.688
0.714
0.690
0.688
0.678
0.666
0.426
0.844
0.608
0.578
0.576
0.428
0.800
0.610
0.742
0.868
0.920
0.972
0.938
0.934
0.826
0.798
0.714
0.684
0.658
1.098
0.784
0.622
0.620
0.636
0.670
0.546
1.036
0.792
0.832
0.760
0.772
0.800
0.846
0.766
0.750
0.738
0.742
0.806
0.826
0.858
0.788
0.768
0.774
0.774
0.768
0.740
0.738
0.728
0.696
0.668
0.668
0.668
0.684
0.696
0.682
0.682
0.674
0.682
0.694
0.694
0.694
0.668
0.640
0.640
0.636
0.642
0.658
0.536
0.868
0.666
0.704
0.754
0.800
0.784
0.816
0.766
0.766
0.728
0.752
0.782
0.796
0.782
0.746
0.732
0.736
0.708
0.700
0.688
0.662
0.650
0.626
0.612
0.602
0.582
0.606
0.722
1.052
0.998
0.990
1.006
0.878
0.900
0.862
0.812
0.750
0.708
0.674
0.638
0.608
0.602
0.614
0.680
0.784
0.648
0.208
0.852
0.782
0.782
0.804
0.784
0.766
0.710
0.732
0.710
0.734
0.736
0.704
0.718
0.716
0.730
0.760
0.744
0.734
0.708
0.698
0.694
0.708
0.742
0.754
0.738
0.758
0.752
0.736
0.692
0.680
0.670
0.672
0.670
0.690
0.666
0.662
0.674
0.694
0.726
0.678
0.734
0.712
0.744
0.470
1.032
0.682
0.674
0.650
0.616
0.606
0.604
0.636
0.678
0.782
0.850
0.794
0.816
0.788
0.752
0.744
0.696
0.672
0.656
0.638
0.638
0.636
0.624
0.626
0.624
0.624
0.654
0.674
0.684
0.710
0.718
0.708
0.692
0.688
0.684
0.666
0.660
0.668
0.682
0.692
0.710
0.720
0.738
0.730
0.704
0.724
0.714
0.680
0.670
0.660
0.646
0.670
0.664
0.700
0.718
0.704
0.690
0.656
0.640
0.630
0.616
0.610
0.642
0.734
0.954
0.850
0.820
0.848
0.870
0.842
0.730
0.696
0.698
0.662
0.666
0.624
0.646
0.628
0.648
0.630
0.668
0.640
0.656
0.660
0.672
0.670
0.666
0.684
0.666
0.448
0.888
0.654
0.634
0.618
0.608
0.614
0.630
0.646
0.624
0.642
0.644
0.664
0.688
0.704
0.726
0.734
0.724
0.690
0.664
0.654
0.660
0.658
0.632
0.660
0.660
0.668
0.456
0.842
0.650
0.646
0.654
0.626
0.636
0.644
0.662
0.710
0.742
0.716
0.702
0.692
0.660
0.666
0.500
0.838
0.646
0.606
0.618
0.598
0.610
0.636
0.682
0.768
0.890
0.912
0.830
0.836
0.838
0.802
0.648
0.726
0.668
0.644
0.652
0.622
0.622
0.622
0.618
0.634
0.608
0.604
0.620
0.478
0.814
0.614
0.608
0.618
0.614
0.662
0.676
0.722
0.698
0.726
0.738
0.708
0.734
0.712
0.720
0.676
0.692
0.678
0.668
0.648
0.624
0.618
0.480
0.810
0.618
0.440
0.778
0.592
0.560
0.562
0.552
0.572
0.588
0.602
0.660
0.696
0.820
0.740
0.760
0.786
0.760
0.694
0.692
0.644
0.686
0.672
0.666
0.646
0.640
0.642
0.638
0.610
0.616
0.602
0.592
0.602
0.596
0.604
0.606
0.618
0.612
0.598
0.582
0.594
0.588
0.598
0.590
0.576
0.574
0.572
0.578
0.582
0.578
0.566
0.558
0.558
0.560
0.572
0.574
0.596
0.598
0.590
0.594
0.584
0.590
0.600
0.596
0.598
0.580
0.576
0.562
0.576
0.578
0.580
0.590
0.584
0.594
0.564
0.572
0.566
0.556
0.562
0.562
0.552
0.568
0.566
0.570
0.558
0.552
0.554
0.558
0.568
0.564
0.552
0.552
0.560
0.558
0.558
0.572
0.566
0.578
0.580
0.590
0.594
0.592
0.594
0.590
0.590
0.590
0.586
0.572
0.568
0.566
0.564
0.572
0.598
0.638
0.676
0.690
0.700
0.680
0.680
0.672
0.646
0.640
0.634
0.618
0.634
0.626
0.642
0.654
0.650
0.642
0.646
0.626
0.632
0.630
0.646
0.654
0.666
0.650
0.502
0.850
0.612
0.634
0.588
0.596
0.574
0.568
0.574
0.570
0.604
0.740
0.836
0.828
0.854
0.812
0.792
0.778
0.768
0.706
0.672
0.680
0.676
0.682
0.706
0.740
0.772
0.734
0.748
0.714
0.700
0.696
0.698
0.630
0.606
0.576
0.574
0.564
0.564
0.568
0.594
0.616
0.646
0.642
0.642
0.610
0.624
0.628
0.660
0.678
0.674
0.694
0.652
0.676
0.654
0.644
0.650
0.648
0.640
0.614
0.610
0.604
0.430
0.756
0.582
0.568
0.566
0.576
0.584
0.614
0.592
0.672
0.776
0.756
0.782
0.790
0.790
0.748
0.708
0.678
0.686
0.636
0.626
0.636
0.642
0.634
0.620
0.610
0.600
0.606
0.602
0.604
0.628
0.664
0.672
0.652
0.660
0.536
0.802
0.628
0.612
0.626
0.610
0.612
0.606
0.600
0.594
0.604
0.620
0.662
0.686
0.696
0.684
0.628
0.642
0.628
0.614
0.600
0.608
0.600
0.606
0.598
0.582
0.574
0.586
0.592
0.598
0.608
0.606
0.600
0.592
0.586
0.574
0.570
0.552
0.548
0.538
0.544
0.548
0.596
0.610
0.604
0.586
0.608
0.608
0.652
0.650
0.644
0.660
0.666
0.674
0.636
0.626
0.628
0.624
0.618
0.612
0.588
0.596
0.592
0.604
0.612
0.608
0.594
0.580
0.594
0.600
0.662
0.672
0.682
0.680
0.646
0.618
0.624
0.624
0.638
0.648
0.646
0.622
0.632
0.612
0.626
0.612
0.606
0.610
0.586
0.594
0.592
0.590
0.584
0.580
0.586
0.582
0.578
0.592
0.590
0.594
0.584
0.574
0.584
0.582
0.594
0.594
0.580
1.164
0.582
0.570
0.562
0.564
0.576
0.594
0.604
0.614
0.616
0.628
0.614
0.612
0.606
0.604
0.598
0.596
0.592
0.582
0.584
0.590
0.612
0.630
0.622
0.612
0.616
0.612
0.598
0.590
0.588
0.580
0.576
0.580
0.588
0.604
0.620
0.634
0.656
0.680
0.672
0.684
0.666
0.660
0.658
0.654
0.644
0.648
0.638
0.638
0.420
0.856
0.580
0.702
0.626
0.628
0.668
0.762
0.738
0.758
0.786
0.732
0.750
0.710
0.678
0.694
0.670
0.658
0.652
0.650
0.644
0.626
0.650
0.654
0.630
0.638
0.636
0.442
0.844
0.482
0.742
0.584
0.578
0.564
0.586
0.620
0.772
0.886
0.934
0.874
0.906
0.872
0.900
0.914
0.896
0.822
0.792
0.754
0.746
0.744
0.728
0.700
0.704
0.694
0.706
0.696
0.720
0.758
0.736
0.734
0.712
0.686
0.648
0.650
0.662
0.694
0.694
0.708
0.712
0.724
0.716
0.738
0.752
0.744
0.738
0.738
0.706
0.704
0.694
0.676
0.686
0.706
0.718
0.706
0.720
0.724
0.700
0.694
0.708
0.680
0.680
0.680
0.666
0.646
0.634
0.626
0.612
0.592
0.582
0.574
0.564
0.564
0.572
0.596
0.640
0.780
0.782
0.854
0.868
0.824
0.844
0.816
0.742
0.714
0.702
0.686
0.658
0.630
0.618
0.590
0.594
0.590
0.608
0.620
0.652
0.780
0.854
0.810
0.770
0.688
0.734
0.704
0.648
0.648
0.618
0.612
0.608
0.592
0.600
0.616
0.622
0.648
0.658
0.656
0.664
0.654
0.662
0.690
0.686
0.678
0.712
0.698
0.692
0.704
0.730
0.708
0.700
0.692
0.678
0.660
0.654
0.652
0.654
0.652
0.666
0.670
0.660
0.658
0.664
0.660
0.648
0.656
0.650
0.644
0.644
0.646
0.640
0.632
0.636
0.642
0.638
0.634
0.646
0.654
0.646
0.650
0.672
0.672
0.668
0.660
0.670
0.656
0.646
0.646
0.646
0.646
0.652
0.668
0.660
0.664
0.682
0.684
0.666
0.664
0.656
0.638
0.634
0.626
0.636
0.636
0.648
0.658
0.628
0.632
0.644
0.636
0.628
0.616
0.616
0.634
0.628
0.648
0.638
0.630
0.646
0.646
0.638
0.636
0.630
0.618
0.614
0.616
0.620
0.634
0.620
0.610
0.592
0.588
0.560
0.616
0.588
0.598
0.600
0.646
0.722
0.784
0.494
1.028
0.692
0.668
0.674
0.660
0.672
0.684
0.694
0.724
0.708
0.756
0.762
0.754
0.720
0.744
0.700
0.708
0.704
0.722
0.682
0.684
0.676
0.660
0.652
0.630
0.626
0.620
0.618
0.630
0.658
0.640
0.646
0.640
0.626
0.614
0.606
0.600
0.604
0.602
0.602
0.610
0.610
0.612
0.610
0.620
0.622
0.616
0.606
0.614
0.616
0.626
0.634
0.542
0.810
0.646
0.644
0.634
0.602
0.608
0.614
0.606
0.710
0.868
0.790
0.784
0.778
0.704
0.688
0.682
0.652
0.652
0.628
0.626
0.636
0.646
0.686
0.680
0.732
0.730
0.716
0.750
0.738
0.746
0.710
0.702
0.704
0.686
0.726
0.740
0.752
0.800
0.818
0.742
0.758
0.720
0.740
0.746
0.712
0.742
0.732
0.720
0.738
0.772
0.772
0.790
0.722
0.732
0.706
0.746
0.756
0.802
0.744
0.822
0.818
0.836
0.880
0.852
0.792
0.882
0.802
0.820
0.858
0.786
0.756
0.812
0.798
0.818
0.812
0.812
0.778
0.778
0.760
0.756
0.764
0.778
0.770
0.790
0.836
0.824
0.784
0.834
0.814
0.768
0.756
0.744
0.758
0.784
0.752
0.760
0.720
0.682
0.682
0.698
0.688
0.746
0.728
0.706
0.692
0.670
0.694
0.664
0.674
0.648
0.650
0.668
0.658
0.656
0.634
0.648
0.630
0.616
0.620
0.620
0.622
0.662
0.708
0.734
0.754
0.756
0.722
0.680
0.640
0.634
0.614
0.566
0.570
0.560
0.566
0.588
0.638
0.804
0.852
0.816
0.864
0.778
0.896
0.934
0.888
0.808
0.800
0.722
0.680
0.670
0.650
0.630
0.620
0.614
0.614
0.628
0.652
0.660
0.670
0.650
0.636
0.622
0.622
0.636
0.650
0.668
0.640
0.650
0.638
0.636
0.646
0.638
0.628
0.636
0.632
0.634
0.658
0.662
0.656
0.664
0.656
0.654
0.616
0.618
0.624
0.610
0.634
0.612
0.614
0.484
0.810
0.618
0.606
0.618
0.622
0.632
0.670
0.462
0.916
0.676
0.654
0.674
0.674
0.674
0.708
0.730
0.742
0.792
0.754
0.742
0.700
0.704
0.686
0.686
0.672
0.648
0.460
0.828
0.620
0.606
0.596
0.588
0.592
0.618
0.628
0.662
0.778
0.826
0.930
0.894
0.894
0.920
0.818
0.770
0.706
0.696
0.692
0.716
0.728
0.822
0.810
0.810
0.784
0.784
0.760
0.748
0.712
0.704
0.702
0.704
0.732
0.752
0.734
0.704
0.664
0.662
0.696
0.722
0.728
0.744
0.728
0.748
0.742
0.732
0.750
0.698
0.666
0.674
0.670
0.696
0.718
0.714
0.696
0.672
0.674
0.662
0.668
0.664
0.656
0.648
0.632
0.630
0.628
0.616
0.604
0.616
0.602
0.614
0.626
0.450
0.840
0.630
0.626
0.636
0.632
0.640
0.626
0.642
0.718
0.452
1.046
0.674
0.636
0.634
0.624
0.620
0.632
0.628
0.638
0.626
0.618
0.626
0.648
0.722
0.800
0.840
0.784
0.792
0.804
0.810
0.724
0.760
0.776
0.792
0.780
0.792
0.790
0.728
0.750
0.758
0.768
0.744
0.752
0.750
0.750
0.722
0.738
0.722
0.744
0.774
0.762
0.742
0.730
0.748
0.758
0.754
0.758
0.736
0.740
0.708
0.688
0.652
0.656
0.650
0.476
0.998
0.722
0.812
0.788
0.732
0.780
0.836
0.906
0.820
0.806
0.780
0.734
0.744
0.726
0.754
0.742
0.746
0.782
0.778
0.834
0.808
0.768
0.728
0.724
0.736
0.754
0.758
0.758
0.726
0.728
0.760
0.750
0.762
0.778
0.754
0.758
0.774
0.786
0.856
0.850
0.812
0.828
0.806
0.770
0.780
0.780
0.768
0.758
0.770
0.768
0.786
0.872
0.844
0.830
0.862
0.806
0.832
0.808
0.762
0.800
0.794
0.802
0.826
0.812
0.868
0.956
0.878
0.884
0.908
0.878
0.826
0.792
0.774
0.792
0.784
0.772
0.748
0.724
0.724
0.752
0.806
0.872
0.814
0.816
0.830
0.810
0.748
0.702
0.684
0.720
0.762
0.802
0.848
0.884
0.824
0.858
0.830
0.844
0.766
0.806
0.810
0.794
0.890
0.912
0.880
0.914
0.976
0.930
0.914
0.892
0.822
0.862
0.894
0.846
0.858
0.912
0.868
0.810
0.782
0.750
0.738
0.742
0.744
0.756
0.810
0.788
0.758
0.740
0.738
0.712
0.678
0.680
0.666
0.666
0.644
0.628
0.624
0.624
0.648
0.718
0.796
0.832
0.820
0.802
0.800
0.882
0.896
0.858
0.758
0.740
0.734
0.702
0.692
0.678
0.662
0.656
0.638
0.626
0.630
0.678
0.808
0.884
0.898
0.874
0.866
0.858
0.898
0.898
0.846
0.788
0.826
0.850
0.812
0.822
0.850
0.856
0.842
0.858
0.806
0.816
0.848
0.792
0.806
0.796
0.776
0.784
0.730
0.772
0.786
0.834
0.756
0.784
0.804
0.812
0.838
0.830
0.798
0.786
0.766
0.766
0.754
0.784
0.820
0.774
0.744
0.708
0.718
0.726
0.720
0.698
0.740
0.764
0.758
0.768
0.774
0.788
0.770
0.820
0.830
0.804
0.852
0.862
0.812
0.810
0.800
0.758
0.760
0.774
0.744
0.752
0.752
0.772
0.766
0.776
0.810
0.806
0.774
0.746
0.732
0.726
0.726
0.706
0.716
0.712
0.736
0.708
0.694
0.690
0.680
0.674
0.674
0.666
0.678
0.698
0.708
0.710
0.744
0.756
0.754
0.760
0.776
0.740
0.728
0.720
0.726
0.724
0.740
0.790
0.862
0.838
0.814
0.848
0.796
0.804
0.752
0.758
0.740
0.720
0.696
0.670
0.696
0.766
0.818
0.844
0.834
0.830
0.846
0.874
0.846
0.774
0.730
0.722
0.720
0.756
0.792
0.870
0.860
0.930
0.954
0.918
0.842
0.764
0.790
0.764
0.774
0.850
0.886
0.900
0.800
0.804
0.820
0.764
0.824
0.816
0.844
0.830
0.770
0.802
0.824
0.830
0.800
0.840
0.866
0.880
0.810
0.800
0.784
0.780
0.746
0.728
0.752
0.808
0.860
0.904
0.866
0.768
0.786
0.794
0.780
0.776
0.804
0.846
0.850
0.806
0.828
0.854
0.862
0.802
0.792
0.828
0.820
0.816
0.762
0.786
0.794
0.820
0.846
0.850
0.794
0.746
0.786
0.814
0.790
0.770
0.776
0.768
0.740
0.764
0.760
0.768
0.768
0.754
0.764
0.764
0.802
0.876
0.916
0.818
0.772
0.802
0.808
0.796
0.774
0.844
0.848
0.914
0.940
0.916
0.874
0.782
0.780
0.794
0.824
0.886
0.920
0.860
0.880
0.872
0.858
0.834
0.794
0.778
0.798
0.834
0.838
0.812
0.848
0.838
0.850
0.880
0.856
0.894
0.854
0.850
0.836
0.768
0.742
0.776
0.812
0.944
0.848
0.936
0.820
0.812
0.786
0.770
0.762
0.732
0.726
0.756
0.778
0.844
0.818
0.854
0.832
0.818
0.804
0.730
0.746
0.730
0.724
0.716
0.692
0.700
0.740
0.762
0.784
0.788
0.866
0.854
0.822
0.746
0.786
0.818
0.832
0.824
0.826
0.834
0.850
0.830
0.840
0.880
0.866
0.882
0.808
0.860
0.860
0.824
0.840
0.822
0.802
0.856
0.858
0.836
0.900
0.888
0.864
0.906
0.876
0.852
0.846
0.844
0.846
0.852
0.918
0.946
0.942
0.890
0.824
0.786
0.734
0.752
0.766
0.816
0.874
0.914
0.892
0.894
0.892
0.820
0.806
0.820
0.768
0.826
0.858
0.880
0.882
0.856
0.814
0.796
0.762
0.772
0.814
0.878
0.886
0.882
0.870
0.820
0.836
0.874
0.908
0.850
0.826
0.824
0.828
0.882
0.896
0.850
0.796
0.800
0.794
0.758
0.732
0.788
0.914
0.878
0.876
0.890
0.864
0.848
0.796
0.818
0.828
0.904
0.904
0.964
0.996
0.976
0.970
0.884
0.882
0.858
0.846
0.858
0.874
0.900
0.946
0.936
0.864
0.810
0.816
0.836
0.848
0.848
0.828
0.798
0.784
0.766
0.772
0.806
0.840
0.890
0.866
0.816
0.770
0.726
0.708
0.714
0.700
0.722
0.784
0.854
0.872
0.878
0.874
0.802
0.780
0.754
0.722
0.718
0.722
0.810
0.902
0.886
0.886
0.802
0.816
0.790
0.792
0.774
0.742
0.744
0.708
0.722
0.720
0.726
0.756
0.730
0.734
0.730
0.720
0.736
0.724
0.744
0.772
0.780
0.760
0.766
0.856
0.846
0.834
0.794
0.770
0.786
0.764
0.748
0.740
0.768
0.822
0.802
0.800
0.784
0.752
0.762
0.798
0.780
0.762
0.734
0.744
0.724
0.700
0.680
0.666
0.660
0.672
0.700
0.768
0.810
0.902
0.990
1.072
0.978
0.952
0.984
0.950
0.866
0.780
0.792
0.838
0.894
0.840
0.906
0.904
0.918
0.888
0.824
0.774
0.742
0.732
0.744
0.732
0.762
0.762
0.748
0.726
0.730
0.826
0.862
0.862
0.866
0.816
0.778
0.762
0.740
0.758
0.736
0.728
0.746
0.748
0.756
0.780
0.790
0.764
0.726
0.720
0.698
0.702
0.730
0.758
0.824
0.880
0.880
0.866
0.836
0.802
0.750
0.716
0.700
0.696
0.680
0.704
0.764
0.766
0.834
0.890
0.910
0.836
0.824
0.810
0.792
0.756
0.732
0.732
0.712
0.698
0.710
0.728
0.786
0.818
0.840
0.824
0.806
0.764
0.718
0.706
0.656
0.640
0.618
0.624
0.630
0.664
0.670
0.676
0.700
0.714
0.738
0.732
0.734
0.716
0.702
0.724
0.734
0.756
0.716
0.770
0.800
0.812
0.794
0.794
0.748
0.716
0.684
0.678
0.670
0.674
0.704
0.712
0.786
0.836
0.850
0.802
0.756
0.706
0.728
0.730
0.714
0.738
0.774
0.810
0.814
0.734
0.696
0.688
0.696
0.694
0.726
0.714
0.698
0.728
0.804
0.826
0.810
0.756
0.734
0.720
0.796
0.784
0.780
0.760
0.708
0.756
0.790
0.836
0.830
0.874
0.904
0.908
0.902
0.810
0.788
0.776
0.780
0.744
0.700
0.736
0.760
0.748
0.732
0.712
0.738
0.748
0.750
0.698
0.694
0.680
0.666
0.652
0.622
0.628
0.624
0.684
0.686
0.776
0.796
0.806
0.800
0.758
0.730
0.712
0.690
0.668
0.660
0.672
0.662
0.716
0.804
0.794
0.754
0.782
0.770
0.796
0.824
0.766
0.742
0.744
0.712
0.724
0.742
0.868
0.790
0.820
0.866
0.860
0.832
0.782
0.798
0.766
0.744
0.804
0.764
0.850
0.912
0.936
0.856
0.856
0.814
0.802
0.754
0.724
0.750
0.766
0.950
0.944
0.834
0.872
0.916
0.888
0.886
0.836
0.782
0.764
0.730
0.728
0.724
0.716
0.724
0.696
0.692
0.660
0.690
0.686
0.538
0.922
0.700
0.692
0.704
0.724
0.782
0.840
0.840
0.880
0.918
0.964
0.978
0.930
0.892
0.804
0.798
0.794
0.772
0.784
0.766
0.744
0.776
0.840
0.916
0.880
0.830
0.774
0.770
0.802
0.856
0.800
0.834
0.784
0.736
0.754
0.766
0.792
0.882
0.858
0.850
0.800
0.814
0.776
0.752
0.784
0.826
0.836
0.760
0.744
0.740
0.730
0.756
0.778
0.784
0.760
0.740
0.724
0.716
0.696
0.696
0.734
0.760
0.772
0.768
0.714
0.738
0.756
0.744
0.742
0.698
0.676
0.662
0.632
0.632
0.634
0.646
0.672
0.690
0.728
0.770
0.832
0.792
0.842
0.880
0.888
0.852
0.780
0.772
0.768
0.746
0.714
0.758
0.884
0.978
1.024
0.502
1.228
0.876
0.798
0.782
0.846
0.902
0.976
1.002
0.522
1.274
0.780
0.760
0.736
0.700
0.726
0.806
1.122
1.044
0.976
1.010
1.018
0.906
0.900
0.868
0.792
0.788
0.772
0.776
0.758
0.826
0.870
0.814
0.856
0.884
0.914
0.886
0.786
0.770
0.736
0.716
0.694
0.728
0.780
0.870
0.982
1.060
0.994
1.004
1.004
0.924
0.952
0.908
0.800
0.886
0.962
0.946
0.998
0.978
0.922
1.044
1.098
1.020
0.552
1.200
0.798
0.746
0.790
0.956
1.054
1.130
1.080
1.060
1.064
0.968
0.906
0.828
0.892
0.892
0.874
0.932
0.868
0.880
0.824
0.848
0.902
0.826
0.872
0.832
0.812
0.856
0.866
0.808
0.870
0.834
0.796
0.820
0.794
0.752
0.792
0.848
0.806
0.836
0.794
0.796
0.860
0.862
0.862
0.922
0.872
0.818
0.860
0.842
0.802
0.854
0.872
0.962
0.930
0.880
0.912
0.884
0.830
0.830
0.786
0.782
0.842
0.822
0.850
0.814
0.802
0.838
0.828
0.770
0.718
0.724
0.854
0.938
0.930
0.888
0.778
0.760
0.740
0.748
0.764
0.778
0.788
0.772
0.750
0.730
0.754
0.786
0.838
0.896
0.892
0.852
0.766
0.766
0.774
0.822
0.756
0.722
0.700
0.702
0.720
0.760
0.828
0.824
0.874
0.808
0.786
0.776
0.750
0.794
0.860
0.968
1.006
0.970
0.976
0.864
0.830
0.846
0.884
0.854
0.836
0.892
0.922
0.944
0.910
0.814
0.802
0.812
0.818
0.810
0.816
0.838
0.824
0.826
0.838
0.900
0.952
0.856
0.790
0.766
0.752
0.782
0.832
0.842
0.784
0.784
0.802
0.820
0.774
0.832
0.858
0.880
0.872
0.788
0.748
0.734
0.720
0.730
0.742
0.784
0.744
0.712
0.710
0.710
0.720
0.758
0.756
0.710
0.706
0.700
0.710
0.720
0.710
0.690
0.694
0.680
0.666
0.658
0.656
0.704
0.790
0.878
0.890
0.900
0.864
0.802
0.850
0.836
0.812
0.800
0.818
1.012
0.936
0.966
0.890
0.794
0.794
0.726
0.700
0.686
0.676
0.680
0.710
0.724
0.752
0.786
0.826
0.872
0.906
0.912
0.888
0.784
0.764
0.754
0.736
0.770
0.748
0.754
0.820
0.860
0.882
0.918
0.874
0.798
0.730
0.716
0.706
0.690
0.704
0.744
0.734
0.774
0.806
0.896
0.896
0.866
0.796
0.792
0.784
0.750
0.714
0.702
0.710
0.748
0.806
0.906
0.886
0.892
0.890
0.866
0.832
0.808
0.778
0.820
0.776
0.824
0.864
0.850
0.860
0.850
0.842
0.790
0.842
0.838
0.778
0.784
0.790
0.768
0.750
0.756
0.820
0.888
0.830
0.880
0.906
0.878
0.804
0.770
0.772
0.786
0.792
0.778
0.780
0.838
0.836
0.872
0.900
0.876
0.814
0.798
0.788
0.774
0.756
0.744
0.778
0.784
0.804
0.830
0.794
0.840
0.842
0.874
0.908
0.884
0.834
0.840
0.842
0.818
0.838
0.842
0.808
0.858
0.844
0.842
0.908
0.872
0.842
0.816
0.824
0.788
0.790
0.766
0.770
0.786
0.866
0.850
0.848
0.830
0.814
0.790
0.796
0.782
0.778
0.794
0.782
0.770
0.778
0.814
0.776
0.780
0.778
0.768
0.772
0.792
0.758
0.774
0.756
0.728
0.730
0.728
0.722
0.722
0.738
0.742
0.760
0.808
0.848
0.848
0.816
0.778
0.756
0.750
0.736
0.730
0.772
0.784
0.808
0.860
0.870
0.824
0.850
0.866
0.838
0.852
0.820
0.810
0.798
0.796
0.816
0.810
0.814
0.860
0.846
0.826
0.804
0.732
0.696
0.654
0.654
0.628
0.612
0.610
0.632
0.642
0.552
0.756
0.640
0.654
0.674
0.736
0.764
0.788
0.806
0.774
0.722
0.702
0.692
0.678
0.690
0.734
0.838
0.862
0.918
0.962
0.928
0.874
0.766
0.760
0.726
0.722
0.752
0.786
0.822
0.824
0.814
0.796
0.788
0.766
0.738
0.696
0.684
0.684
0.708
0.750
0.788
0.754
0.736
0.814
0.850
0.910
0.910
0.818
0.814
0.796
0.754
0.762
0.776
0.784
0.780
0.738
0.734
0.714
0.704
0.682
0.660
0.640
0.642
0.638
0.660
0.712
0.748
0.800
0.840
0.830
0.808
0.856
0.852
0.802
0.754
0.738
0.722
0.724
0.736
0.730
0.728
0.738
0.754
0.752
0.764
0.772
0.812
0.816
0.750
0.710
0.698
0.680
0.666
0.670
0.698
0.830
1.014
0.964
0.898
0.820
0.772
0.722
0.700
0.696
0.720
0.746
0.746
0.748
0.774
0.850
0.988
0.916
0.812
0.798
0.790
0.786
0.770
0.744
0.716
0.692
0.680
0.668
0.652
0.660
0.642
0.630
0.624
0.614
0.606
0.602
0.598
0.606
0.614
0.638
0.662
0.670
0.646
0.656
0.718
0.790
0.842
0.834
0.862
0.864
0.788
0.806
0.806
0.812
0.808
0.804
0.856
0.854
0.790
0.804
0.782
0.752
0.734
0.740
0.772
0.772
0.764
0.744
0.754
0.732
0.720
0.722
0.742
0.742
0.714
0.706
0.716
0.732
0.754
0.758
0.716
0.698
0.684
0.666
0.670
0.698
0.690
0.674
0.700
0.722
0.758
0.750
0.812
0.838
0.854
0.854
0.802
0.804
0.772
0.694
0.704
0.698
0.720
0.748
0.798
0.784
0.758
0.734
0.714
0.698
0.706
0.786
0.888
0.838
0.796
0.794
0.746
0.728
0.724
0.736
0.816
0.824
0.758
0.750
0.734
0.696
0.658
0.650
0.622
0.614
0.606
0.604
0.616
0.640
0.702
0.802
0.846
0.808
0.820
0.778
0.794
0.826
0.848
0.824
0.776
0.738
0.694
0.680
0.664
0.656
0.664
0.682
0.714
0.762
0.772
0.730
0.714
0.714
0.696
0.686
0.706
0.742
0.796
0.776
0.828
0.838
0.806
0.774
0.808
0.824
0.854
0.838
0.836
0.810
0.822
0.792
0.758
0.750
0.770
0.806
0.770
0.778
0.764
0.728
0.738
0.690
0.666
0.656
0.650
0.638
0.656
0.648
0.640
0.646
0.630
0.504
0.808
0.630
0.634
0.648
0.690
0.716
0.744
0.802
0.778
0.758
0.736
0.724
0.734
0.746
0.758
0.754
0.748
0.736
0.736
0.728
0.728
0.730
0.740
0.746
0.734
0.738
0.752
0.722
0.730
0.748
0.734
0.720
0.730
0.736
0.746
0.746
0.716
0.712
0.734
0.750
0.742
0.726
0.718
0.710
0.712
0.712
0.722
0.742
0.740
0.740
0.738
0.730
0.730
0.724
0.698
0.698
0.702
0.704
0.700
0.704
0.698
0.702
0.696
0.690
0.664
0.680
0.700
0.716
0.762
0.764
0.732
0.724
0.746
0.776
0.770
0.736
0.710
0.716
0.698
0.698
0.698
0.714
0.726
0.770
0.816
0.818
0.790
0.774
0.750
0.766
0.808
0.878
0.836
0.814
0.830
0.808
0.772
0.818
0.796
0.844
0.868
0.876
0.822
0.834
0.802
0.818
0.782
0.804
0.824
0.828
0.782
0.756
0.782
0.842
0.894
0.822
0.772
0.738
0.730
0.744
0.730
0.706
0.704
0.718
0.766
0.784
0.826
0.798
0.760
0.770
0.738
0.732
0.714
0.710
0.704
0.732
0.772
0.756
0.756
0.730
0.694
0.696
0.688
0.678
0.684
0.726
0.772
0.792
0.816
0.834
0.790
0.804
0.770
0.738
0.756
0.772
0.782
0.874
0.816
0.838
0.908
0.862
0.844
0.886
0.848
0.814
0.856
0.792
0.800
0.828
0.788
0.770
0.770
0.818
0.762
0.760
0.782
0.822
0.864
0.834
0.822
0.756
0.720
0.720
0.730
0.762
0.784
0.790
0.876
0.808
0.802
0.766
0.738
0.710
0.704
0.728
0.762
0.758
0.710
0.754
0.792
0.804
0.822
0.854
0.802
0.808
0.802
0.778
0.808
0.842
0.816
0.802
0.802
0.844
0.848
0.786
0.756
0.780
0.792
0.794
0.834
0.880
0.846
0.890
0.904
0.858
0.846
0.812
0.790
0.824
0.786
0.764
0.748
0.786
0.788
0.804
0.772
0.726
0.716
0.690
0.672
0.644
0.636
0.620
0.628
0.610
0.630
0.740
0.826
0.840
0.884
0.872
0.830
0.832
0.872
0.854
0.888
0.940
0.946
0.924
0.896
0.878
0.886
0.826
0.812
0.846
1.008
1.010
0.966
0.876
0.888
0.866
0.834
0.808
0.794
0.806
0.800
0.868
0.964
0.898
0.792
0.760
0.748
0.730
0.716
0.728
0.746
0.774
0.760
0.768
0.730
0.742
0.742
0.772
0.778
0.746
0.724
0.680
0.680
0.658
0.654
0.654
0.632
0.628
0.654
0.744
0.936
0.824
0.832
0.842
0.852
0.776
0.774
0.752
0.776
0.812
0.788
0.836
0.886
0.840
0.836
0.890
0.860
0.788
0.756
0.734
0.734
0.736
0.776
0.838
0.832
0.874
0.912
0.898
0.842
0.888
0.842
0.798
0.916
0.878
0.826
0.890
0.878
0.836
0.826
0.830
0.842
0.796
0.806
0.866
0.938
0.930
0.920
0.830
0.832
0.840
0.818
0.846
0.842
0.806
0.774
0.792
0.912
0.834
0.816
0.802
0.794
0.774
0.800
0.816
0.816
0.892
0.900
0.852
0.872
0.892
0.858
0.878
0.840
0.796
0.866
0.886
0.872
0.890
0.872
0.846
0.900
0.908
0.852
0.874
0.856
0.824
0.920
0.960
0.928
0.948
0.918
0.894
0.846
0.816
0.866
0.884
0.824
0.854
0.832
0.826
0.866
0.890
0.858
0.822
0.846
0.858
0.828
0.870
0.884
0.854
0.898
0.870
0.896
0.874
0.852
0.878
0.798
0.824
0.794
0.786
0.860
0.846
0.856
0.916
0.864
0.806
0.812
0.822
0.802
0.796
0.834
0.864
0.844
0.816
0.928
0.894
0.800
0.798
0.756
0.734
0.744
0.730
0.736
0.736
0.746
0.750
0.724
0.704
0.694
0.682
0.656
0.650
0.674
0.746
0.798
0.756
0.822
0.856
0.922
0.830
0.766
0.798
0.838
0.840
0.886
0.908
0.912
0.936
0.870
0.886
0.912
0.870
0.872
0.850
0.906
0.930
0.924
0.952
0.920
0.954
0.878
0.840
0.830
0.800
0.810
0.816
0.836
0.792
0.846
0.816
0.830
0.790
0.822
0.888
0.806
0.822
0.800
0.802
0.848
0.884
0.852
0.936
0.854
0.800
0.848
0.866
0.822
0.852
0.862
0.840
0.886
0.886
0.862
0.982
1.022
0.924
0.956
0.852
0.802
0.856
0.836
0.818
0.878
0.912
0.896
0.916
0.904
0.828
0.852
0.786
0.756
0.776
0.792
0.806
0.752
0.730
0.764
0.892
0.970
0.836
0.808
0.796
0.766
0.778
0.798
0.826
0.816
0.918
0.880
0.866
0.914
0.860
0.788
0.822
0.814
0.818
0.784
0.828
0.828
0.816
0.820
0.882
0.842
0.882
0.946
0.876
0.830
0.914
0.926
0.882
0.946
0.890
0.844
0.950
0.876
0.846
0.876
0.832
0.832
0.888
0.892
0.820
0.918
0.920
0.818
0.870
0.880
0.822
0.818
0.858
0.834
0.858
0.884
0.844
0.824
0.886
0.858
0.824
0.840
0.794
0.776
0.826
0.820
0.804
0.854
0.948
0.962
0.978
0.836
0.798
0.752
0.710
0.698
0.708
0.724
0.782
0.824
0.798
0.830
0.826
0.816
0.792
0.762
0.726
0.728
0.738
0.740
0.742
0.698
0.724
0.762
0.794
0.808
0.830
0.784
0.760
0.764
0.776
0.808
0.796
0.850
0.862
0.852
0.866
0.894
0.890
0.834
0.836
0.834
0.790
0.812
0.934
0.832
0.818
0.792
0.770
0.764
0.764
0.748
0.694
0.708
0.764
0.802
0.836
0.810
0.758
0.764
0.776
0.776
0.790
0.756
0.758
0.746
0.738
0.720
0.744
0.766
0.738
0.776
0.786
0.748
0.776
0.770
0.770
0.762
0.790
0.780
0.746
0.756
0.810
0.784
0.782
0.818
0.820
0.796
0.766
0.738
0.742
0.744
0.744
0.792
0.836
0.814
0.788
0.830
0.836
0.796
0.772
0.760
0.752
0.788
0.774
0.786
0.800
0.782
0.788
0.822
0.826
0.830
0.784
0.752
0.768
0.790
0.774
0.796
0.838
0.844
0.852
0.838
0.780
0.784
0.766
0.746
0.758
0.776
0.764
0.730
0.762
0.826
0.822
0.822
0.858
0.836
0.816
0.848
0.782
0.742
0.710
0.680
0.648
0.652
0.666
0.704
0.726
0.746
0.768
0.766
0.806
0.804
0.792
0.806
0.758
0.744
0.768
0.836
0.898
0.906
0.872
0.850
0.890
0.904
0.852
0.782
0.758
0.756
0.748
0.754
0.846
0.948
0.990
1.004
1.014
1.010
0.968
0.838
0.782
0.776
0.802
0.796
0.916
0.974
0.900
0.872
0.878
0.932
0.866
0.862
0.924
0.954
0.916
0.924
0.926
0.864
0.830
0.838
0.826
0.816
0.860
0.856
0.868
0.904
0.942
0.862
0.876
0.858
0.810
0.792
0.810
0.790
0.818
0.878
0.838
0.798
0.888
0.874
0.862
0.872
0.838
0.750
0.732
0.716
0.686
0.678
0.696
0.736
0.768
0.738
0.814
0.792
0.788
0.738
0.728
0.754
0.812
0.800
0.810
0.828
0.790
0.764
0.758
0.710
0.722
0.702
0.682
0.714
0.798
0.870
0.830
0.874
0.842
0.798
0.800
0.722
0.674
0.658
0.620
0.608
0.608
0.622
0.656
0.686
0.760
0.822
0.846
0.754
0.830
0.850
0.824
0.800
0.764
0.732
0.722
0.706
0.700
0.676
0.660
0.656
0.662
0.690
0.764
0.826
0.862
0.808
0.768
0.754
0.714
0.692
0.696
0.686
0.714
0.760
0.784
0.796
0.744
0.708
0.688
0.656
0.646
0.654
0.664
0.746
0.780
0.810
0.818
0.830
0.766
0.732
0.698
0.662
0.656
0.664
0.762
0.834
0.948
0.896
0.834
0.748
0.714
0.690
0.720
0.790
0.872
0.958
1.036
1.032
0.980
0.902
0.908
0.926
0.978
0.918
1.002
1.264
1.196
1.082
0.956
0.880
0.812
0.776
0.736
0.754
0.780
0.978
0.950
1.030
1.056
1.010
1.070
0.916
0.868
0.844
0.844
0.980
0.956
1.018
1.014
0.932
0.944
0.906
0.900
0.974
0.928
0.956
1.050
1.026
0.974
0.926
0.892
0.868
0.854
0.912
0.894
0.956
0.968
0.924
0.950
0.888
0.872
0.838
0.792
0.846
0.852
0.810
0.940
0.928
0.854
0.922
0.900
0.848
0.880
0.896
0.870
0.918
0.876
0.862
0.860
0.802
0.794
0.880
0.906
0.874
0.902
0.918
0.880
0.898
0.836
0.850
0.874
0.850
0.888
0.960
0.926
0.932
0.926
0.882
0.906
0.844
0.820
0.882
0.824
0.856
0.876
0.804
0.794
0.796
0.778
0.778
0.758
0.790
0.816
0.886
0.872
0.892
0.822
0.848
0.830
0.802
0.818
0.804
0.754
0.722
0.766
0.856
0.878
0.846
0.906
0.872
0.886
0.946
0.912
0.856
0.862
0.832
0.806
0.796
0.814
0.816
0.826
0.902
0.914
0.860
0.906
0.878
0.830
0.802
0.782
0.770
0.826
0.944
0.940
0.980
0.960
0.936
0.938
0.858
0.870
0.836
0.828
0.940
0.956
0.914
0.960
0.924
0.808
0.786
0.728
0.710
0.714
0.752
0.774
0.830
0.892
0.852
0.828
0.918
0.846
0.836
0.872
0.820
0.804
0.832
0.864
0.882
0.958
0.910
0.878
0.914
0.910
0.898
0.918
0.860
0.868
0.820
0.848
0.836
0.828
0.796
0.760
0.752
0.754
0.820
0.916
0.932
0.950
0.996
1.050
1.008
0.926
0.904
0.836
0.844
0.902
0.904
0.988
0.968
0.948
1.020
0.992
0.952
0.876
0.880
0.900
0.928
0.824
0.868
0.896
0.940
0.904
0.830
0.798
0.770
0.820
0.870
0.904
0.848
0.912
0.918
0.904
0.910
0.850
0.876
0.922
0.904
0.874
0.850
0.882
0.940
0.846
0.860
0.804
0.806
0.794
0.734
0.712
0.702
0.738
0.808
0.804
0.842
0.830
0.826
0.790
0.792
0.780
0.782
0.792
0.766
0.766
0.848
0.890
0.940
0.940
0.914
0.866
0.770
0.718
0.722
0.740
0.808
0.932
1.018
0.938
0.850
0.844
0.828
0.802
0.914
0.984
0.934
0.878
0.926
0.870
0.814
0.856
0.810
0.744
0.826
0.904
0.892
0.880
0.844
0.868
0.852
0.830
0.768
0.738
0.744
0.796
0.878
0.908
1.008
1.018
0.998
1.038
0.914
0.884
0.908
0.868
0.836
0.882
0.898
0.872
0.882
0.912
0.824
0.828
0.812
0.770
0.792
0.840
0.958
0.916
0.886
0.858
0.792
0.792
0.798
0.822
0.808
0.816
0.806
0.782
0.760
0.790
0.824
0.820
0.854
0.840
0.844
0.832
0.816
0.836
0.872
0.926
0.882
0.850
0.846
0.822
0.768
0.758
0.756
0.720
0.692
0.692
0.694
0.738
0.822
0.874
0.902
0.840
0.876
0.856
0.802
0.794
0.790
0.808
0.804
0.770
0.780
0.838
0.846
0.822
0.818
0.844
0.868
0.864
0.818
0.816
0.816
0.796
0.786
0.810
0.860
0.930
0.930
0.910
0.884
0.842
0.914
0.876
0.830
0.896
0.868
0.804
0.798
0.812
0.800
0.840
0.850
0.858
0.892
0.890
0.834
0.890
0.886
0.850
0.850
0.882
0.836
0.860
0.894
0.876
0.930
0.962
0.922
0.954
0.932
0.840
0.830
0.802
0.828
0.862
0.878
0.870
0.882
0.820
0.826
0.774
0.736
0.722
0.692
0.662
0.648
0.624
0.614
0.600
0.598
0.584
0.574
0.566
0.564
0.556
0.552
0.552
0.548
0.558
0.554
0.578
0.590
0.618
0.622
0.630
0.630
0.638
0.466
0.890
0.656
0.644
0.642
0.650
0.628
0.626
0.624
0.640
0.668
0.692
0.714
0.744
0.722
0.730
0.728
0.700
0.722
0.702
0.696
0.694
0.682
0.652
0.660
0.728
0.686
0.694
0.672
0.642
0.660
0.638
0.640
0.630
0.640
0.630
0.624
0.618
0.620
0.628
0.628
0.612
0.614
0.618
0.614
0.604
0.626
0.642
0.636
0.644
0.638
0.640
0.642
0.648
0.646
0.648
0.636
0.648
0.658
0.652
0.656
0.624
0.618
0.590
0.576
0.584
0.578
0.578
0.600
0.600
0.638
0.658
0.750
0.758
0.738
0.692
0.698
0.688
0.690
0.710
0.728
0.700
0.674
0.674
0.660
0.638
0.636
0.610
0.634
0.660
0.444
0.900
0.652
0.654
0.660
0.654
0.670
0.694
0.736
0.720
0.700
0.690
0.674
0.658
0.456
0.848
0.612
0.254
0.326
0.576
0.572
0.578
0.596
0.610
0.632
0.648
0.646
0.630
0.604
0.600
0.596
0.606
0.600
0.622
0.622
0.648
0.694
0.702
0.714
0.774
0.720
0.750
0.760
0.718
0.698
0.668
0.672
0.658
0.630
0.608
0.622
0.630
0.670
0.714
0.700
0.658
0.638
0.638
0.620
0.620
0.610
0.632
0.656
0.680
0.668
0.682
0.700
0.704
0.722
0.706
0.684
0.656
0.638
0.626
0.644
0.648
0.720
0.908
0.920
0.908
0.848
0.768
0.748
0.700
0.662
0.640
0.636
0.644
0.632
0.656
0.730
0.772
0.818
0.770
0.736
0.722
0.690
0.682
0.710
0.734
0.736
0.728
0.674
0.696
0.678
0.644
0.684
0.668
0.662
0.684
0.704
0.748
0.794
0.814
0.818
0.724
0.714
0.680
0.666
0.650
0.630
0.650
0.642
0.644
0.664
0.684
0.722
0.708
0.706
0.762
0.774
0.794
0.766
0.724
0.708
0.666
0.670
0.692
0.762
0.848
1.004
0.944
1.038
0.966
0.964
0.910
0.862
0.774
0.724
0.730
0.696
0.714
0.750
0.780
0.762
0.758
0.726
0.746
0.704
0.698
0.710
0.744
0.712
0.740
0.752
0.708
0.708
0.702
0.726
0.694
0.690
0.696
0.730
0.780
0.726
0.748
0.744
0.772
0.734
0.688
0.692
0.672
0.678
0.674
0.742
0.816
0.800
0.830
0.834
0.826
0.764
0.768
0.756
0.724
0.684
0.668
0.650
0.528
0.780
0.638
0.628
0.616
0.640
0.664
0.662
0.716
0.732
0.764
0.744
0.766
0.726
0.736
0.726
0.756
0.768
0.792
0.770
0.726
0.738
0.736
0.746
0.726
0.726
0.738
0.766
0.760
0.722
0.722
0.700
0.704
0.702
0.678
0.682
0.722
0.736
0.690
0.686
0.666
0.670
0.630
0.608
0.614
0.620
0.622
0.624
0.604
0.614
0.618
0.646
0.694
0.744
0.732
0.742
0.712
0.678
0.702
0.690
0.678
0.652
0.678
0.654
0.640
0.642
0.634
0.644
0.672
0.634
0.638
0.618
0.624
0.626
0.606
0.612
0.626
0.618
0.638
0.646
0.680
0.660
0.674
0.666
0.644
0.670
0.666
0.670
0.634
0.638
0.410
0.250
0.642
0.618
0.604
0.606
0.602
0.592
0.586
0.602
0.594
0.604
0.622
0.638
0.628
0.652
0.650
0.678
0.486
0.854
0.624
0.618
0.584
0.592
0.580
0.582
0.596
0.610
0.620
0.622
0.618
0.440
0.816
0.606
0.592
0.586
0.588
0.600
0.606
0.590
0.620
0.558
0.576
1.128
0.556
0.570
0.600
0.628
0.668
0.656
0.642
0.642
0.446
0.888
0.608
0.612
0.616
0.614
0.592
0.598
0.612
0.608
0.622
0.646
0.700
0.730
0.710
0.688
0.668
0.644
0.638
0.616
0.620
0.644
0.678
0.700
0.712
0.676
0.690
0.716
0.740
0.714
0.746
0.754
0.708
0.714
0.702
0.720
0.720
0.692
0.684
0.662
0.638
0.652
0.670
0.680
0.714
0.702
0.754
0.834
0.820
0.732
0.762
0.352
0.386
0.702
0.638
0.626
0.606
0.580
0.562
0.550
0.538
0.544
0.566
0.618
0.652
0.738
0.770
0.830
0.754
0.796
0.798
0.758
0.698
0.736
0.720
0.688
0.732
0.716
0.708
0.736
0.758
0.756
0.744
0.700
0.676
0.668
0.666
0.646
0.638
0.616
0.630
0.648
0.652
0.634
0.632
0.650
0.576
0.748
0.644
0.634
0.604
0.618
0.616
0.600
0.588
0.598
0.604
0.600
0.596
0.612
0.624
0.618
0.636
0.638
0.482
0.840
0.640
0.628
0.614
0.594
0.584
0.562
0.568
0.564
0.564
0.554
0.562
0.586
0.620
0.690
0.684
0.652
0.624
0.594
0.624
0.598
0.596
0.602
0.608
0.606
0.604
0.614
0.602
0.594
0.610
0.594
0.592
0.592
0.600
0.588
0.592
0.598
0.602
0.618
0.632
0.640
0.628
0.602
0.610
0.598
0.582
0.566
0.568
0.570
0.566
0.576
0.592
0.612
0.624
0.620
0.634
0.630
0.634
0.644
0.630
0.626
0.628
0.620
0.620
0.606
0.612
0.602
0.590
0.596
0.602
0.600
0.598
0.590
0.610
0.612
0.596
0.592
0.588
0.594
0.586
0.586
0.598
0.600
0.604
0.616
0.614
0.604
0.612
0.606
0.602
0.598
0.606
0.594
0.598
0.614
0.600
0.606
0.610
0.616
0.612
0.602
0.598
0.610
0.612
0.590
0.588
0.586
0.598
0.590
0.594
0.620
0.624
0.658
0.672
0.658
0.638
0.644
0.606
0.602
0.598
0.598
0.624
0.616
0.588
0.574
0.574
0.580
0.568
0.586
0.612
0.648
0.436
0.892
0.628
0.620
0.628
0.624
0.636
0.640
0.616
0.584
0.600
0.604
0.594
0.578
0.584
0.590
0.592
0.580
0.586
0.594
0.590
0.570
0.582
0.580
0.572
0.556
0.546
0.542
0.550
0.544
0.546
0.542
0.534
0.538
0.540
0.532
0.532
0.538
0.538
0.528
0.536
0.536
0.536
0.538
0.542
0.546
0.534
0.540
0.544
0.540
0.538
0.540
0.540
0.542
0.546
0.546
0.550
0.554
0.552
0.556
0.560
0.556
0.554
0.560
0.554
0.550
0.540
0.542
0.544
0.532
0.538
0.538
0.532
0.540
0.550
0.552
0.560
0.558
0.566
0.578
0.596
0.608
0.598
0.596
0.592
0.588
0.576
0.576
0.590
0.598
0.594
0.420
0.786
0.604
0.592
0.570
0.560
0.560
0.558
0.556
0.536
0.540
0.546
0.558
0.552
0.556
0.554
0.552
0.546
0.568
0.570
0.572
0.566
0.562
0.552
0.554
0.542
0.538
0.544
0.530
0.530
0.526
0.536
0.536
0.540
0.552
0.570
0.608
0.618
0.608
0.624
0.618
0.628
0.452
0.818
0.632
0.596
0.590
0.576
0.582
0.598
0.618
0.662
0.726
0.744
0.834
0.792
0.818
0.742
0.746
0.742
0.700
0.678
0.680
0.668
0.672
0.696
0.694
0.712
0.726
0.734
0.724
0.684
0.688
0.690
0.668
0.648
0.638
0.476
0.796
0.610
0.596
0.588
0.588
0.624
0.684
0.712
0.708
0.750
0.796
0.762
0.706
0.738
0.732
0.714
0.724
0.752
0.714
0.664
0.630
0.596
0.588
0.594
0.572
0.574
0.572
0.574
0.574
0.576
0.596
0.606
0.596
0.584
0.594
0.596
0.594
0.590
0.596
0.582
0.570
0.556
0.546
0.542
0.534
0.526
0.522
0.526
0.534
0.534
0.548
0.568
0.572
0.578
0.578
0.578
0.578
0.596
0.598
0.586
0.506
0.700
0.568
0.558
0.556
0.554
0.564
0.574
0.600
0.634
0.658
0.648
0.688
0.688
0.660
0.662
0.680
0.664
0.652
0.642
0.622
0.618
0.598
0.602
0.610
0.612
0.602
0.614
0.416
0.854
0.604
0.592
0.602
0.600
0.606
0.606
0.630
0.652
0.656
0.654
0.702
0.714
0.696
0.680
0.674
0.674
0.646
0.614
0.604
0.600
0.604
0.606
0.610
0.606
0.630
0.666
0.672
0.670
0.676
0.666
0.650
0.626
0.598
0.580
0.574
0.570
0.554
0.544
0.544
0.538
0.542
0.556
0.590
0.606
0.574
0.760
0.630
0.640
0.680
0.710
0.726
0.690
0.706
0.738
0.710
0.680
0.678
0.658
0.662
0.648
0.638
0.612
0.620
0.624
0.626
0.606
0.610
0.602
0.588
0.586
0.584
0.590
0.592
0.590
0.606
0.632
0.642
0.664
0.710
0.750
0.774
0.722
0.722
0.706
0.690
0.676
0.636
0.616
0.618
0.626
0.642
0.674
0.750
0.724
0.752
0.752
0.730
0.698
0.698
0.692
0.682
0.654
0.632
0.616
0.618
0.614
0.588
0.578
0.586
0.592
0.608
0.612
0.642
0.658
0.666
0.652
0.688
0.702
0.682
0.668
0.684
0.674
0.660
0.660
0.668
0.670
0.644
0.638
0.614
0.608
0.592
0.604
0.634
0.640
0.658
0.680
0.706
0.680
0.704
0.700
0.690
0.706
0.698
0.672
0.688
0.668
0.650
0.634
0.640
0.612
0.424
0.818
0.606
0.582
0.566
0.574
0.572
0.586
0.588
0.594
0.596
0.616
0.618
0.616
0.616
0.604
0.602
0.592
0.586
0.590
0.592
0.594
0.574
0.574
0.580
0.588
0.466
0.782
0.604
0.600
0.596
0.596
0.606
0.608
0.602
0.602
0.602
0.600
0.582
0.586
0.584
0.588
0.598
0.588
0.588
0.588
0.592
0.600
0.590
0.590
0.590
0.578
0.576
0.562
0.486
0.612
0.538
0.524
0.534
0.546
0.582
0.608
0.668
0.744
0.676
0.632
0.604
0.632
0.668
0.730
0.736
0.680
0.710
0.694
0.664
0.690
0.700
0.710
0.682
0.684
0.680
0.654
0.672
0.670
0.634
0.666
0.658
0.676
0.634
0.650
0.656
0.650
0.628
0.592
0.596
0.568
0.566
0.558
0.554
0.536
0.532
0.536
0.520
0.514
0.514
0.506
0.500
0.506
0.508
0.508
0.512
0.520
0.520
0.530
0.526
0.536
0.540
0.546
0.540
0.540
0.536
0.544
0.512
0.508
0.514
0.506
0.510
0.514
0.516
0.524
0.544
0.550
0.548
0.530
0.528
0.528
0.524
0.520
0.520
0.522
0.530
0.548
0.534
0.530
0.526
0.526
0.512
0.508
0.514
0.512
0.504
0.502
0.518
0.510
0.510
0.500
0.504
0.506
0.500
0.498
0.500
0.490
0.488
0.484
0.490
0.494
0.484
0.486
0.476
0.480
0.478
0.472
0.472
0.468
0.472
0.390
0.536
0.470
0.464
0.460
0.458
0.456
0.454
0.452
0.454
0.466
0.456
0.466
0.472
0.482
0.502
0.514
0.522
0.526
0.556
0.568
0.572
0.582
0.586
0.576
0.572
0.566
0.550
0.552
0.542
0.530
0.522
0.516
0.506
0.506
0.510
0.512
0.526
0.526
0.532
0.540
0.550
0.552
0.544
0.538
0.542
0.538
0.540
0.544
0.546
0.544
0.548
0.566
0.560
0.572
0.588
0.586
0.574
0.584
0.584
0.590
0.580
0.590
0.590
0.582
0.602
0.608
0.600
0.598
0.596
0.588
0.586
0.570
0.578
0.580
0.574
0.576
0.584
0.582
0.574
0.578
0.566
0.570
1.182
0.648
0.634
0.640
0.642
0.634
0.630
0.606
0.590
0.566
0.548
0.542
0.538
0.546
0.608
0.722
0.688
0.728
0.720
0.726
0.708
0.686
0.668
0.652
0.636
0.628
0.638
0.636
0.616
0.626
0.614
0.602
0.590
0.592
0.598
0.598
0.604
0.588
0.574
0.582
0.592
0.598
0.612
0.620
0.674
0.724
0.738
0.702
0.726
0.750
0.708
0.684
0.688
0.688
0.704
0.688
0.666
0.652
0.642
0.626
0.632
0.628
0.624
0.646
0.638
0.636
0.646
0.644
0.636
0.634
0.614
0.574
0.582
0.580
0.594
0.640
0.720
0.778
0.808
0.802
0.740
0.728
0.722
0.736
0.700
0.682
0.632
0.642
0.628
0.622
0.604
0.618
0.614
0.612
0.624
0.648
0.654
0.662
0.674
0.686
0.678
0.628
0.620
0.594
0.578
0.576
0.592
0.620
0.688
0.804
0.792
0.772
0.780
0.810
0.802
0.744
0.752
0.688
0.664
0.654
0.630
0.624
0.650
0.676
0.706
0.742
0.802
0.748
0.798
0.738
0.702
0.694
0.672
0.652
0.640
0.624
0.616
0.610
0.604
0.638
0.650
0.730
0.804
0.768
0.738
0.754
0.684
0.720
0.730
0.712
0.682
0.694
0.686
0.668
0.664
0.648
0.640
0.642
0.624
0.622
0.626
0.596
0.614
0.608
0.624
0.612
0.598
0.586
0.574
0.580
0.590
0.600
0.622
0.630
0.682
0.692
0.702
0.698
0.702
0.698
0.700
0.684
0.676
0.666
0.664
0.654
0.630
0.600
0.602
0.596
0.444
0.750
0.582
0.576
0.574
0.584
0.610
0.630
0.664
0.744
0.838
0.794
0.778
0.804
0.724
0.714
0.706
0.684
0.674
0.646
0.624
0.606
0.594
0.594
0.576
0.564
0.576
0.578
0.630
0.714
0.736
0.708
0.678
0.288
1.040
0.678
0.690
0.696
0.706
0.704
0.688
0.672
0.672
0.654
0.646
0.644
0.632
0.626
0.630
0.656
0.734
0.746
0.756
0.754
0.752
0.716
0.684
0.668
0.658
0.636
0.624
0.610
0.612
0.638
0.662
0.670
0.672
0.660
0.650
0.664
0.648
0.664
0.642
0.642
0.640
0.646
0.664
0.668
0.672
0.650
0.640
0.626
0.608
0.598
0.598
0.610
0.680
0.728
0.748
0.720
0.704
0.714
0.666
0.662
0.634
0.636
0.646
0.658
0.692
0.682
0.680
0.700
0.720
0.706
0.722
0.720
0.698
0.692
0.692
0.676
0.668
0.662
0.648
0.658
0.682
0.698
0.714
0.742
0.744
0.718
0.732
0.724
0.702
0.690
0.690
0.682
0.670
0.670
0.680
0.676
0.680
0.684
0.696
0.720
0.696
0.674
0.670
0.712
0.692
0.690
0.662
0.650
0.636
0.610
0.604
0.610
0.644
0.678
0.684
0.686
0.708
0.738
0.728
0.732
0.720
0.700
0.680
0.646
0.638
0.632
0.618
0.618
0.640
0.636
0.632
0.656
0.728
0.824
0.868
0.890
0.872
0.880
0.850
0.842
0.812
0.754
0.736
0.718
0.694
0.694
0.692
0.700
0.724
0.734
0.716
0.700
0.676
0.690
0.678
0.690
0.706
0.694
0.708
0.742
0.772
0.770
0.720
0.704
0.676
0.672
0.674
0.682
0.700
0.710
0.708
0.714
0.698
0.708
0.712
0.722
0.750
0.742
0.722
0.700
0.654
0.660
0.652
0.664
0.660
0.704
0.782
0.800
0.810
0.854
0.906
0.854
0.766
0.772
0.762
0.782
0.792
0.796
0.730
0.742
0.736
0.748
0.710
0.770
0.814
0.856
0.866
0.880
0.808
0.800
0.822
0.768
0.796
0.796
0.840
0.850
0.908
0.970
0.846
0.856
0.824
0.756
0.740
0.798
0.840
0.790
0.818
0.846
0.872
0.866
0.822
0.778
0.726
0.706
0.690
0.680
0.702
0.720
0.768
0.760
0.860
0.826
0.922
0.868
0.822
0.882
0.892
0.906
0.786
0.790
0.802
0.880
0.880
0.770
0.754
0.788
0.866
0.866
0.800
0.796
0.764
0.704
0.734
0.740
0.794
0.868
0.894
0.936
0.922
0.854
0.788
0.760
0.758
0.778
0.784
0.752
0.790
0.864
0.964
0.934
0.846
0.790
0.864
0.938
0.810
0.806
0.800
0.818
0.846
0.856
0.768
0.766
0.778
0.836
0.888
0.920
0.856
0.776
0.810
0.846
0.926
0.860
0.886
0.940
1.006
0.998
0.878
0.838
0.880
0.916
0.832
0.848
0.892
0.936
0.872
0.806
0.856
0.882
0.790
0.884
0.994
0.906
0.876
0.832
0.802
0.786
0.738
0.708
0.710
0.702
0.708
0.720
0.698
0.704
0.702
0.686
0.688
0.718
0.728
0.780
0.802
0.784
0.832
0.794
0.766
0.744
0.734
0.732
0.748
0.782
0.792
0.794
0.834
0.836
0.880
0.866
0.930
0.910
0.854
0.854
0.852
0.848
0.894
0.918
0.878
0.930
0.916
0.978
0.956
0.946
0.912
0.896
0.822
0.850
0.880
0.830
0.842
0.854
0.810
0.866
0.844
0.768
0.794
0.906
0.922
0.868
0.944
0.976
0.918
0.956
0.922
0.866
0.942
0.986
0.956
1.028
0.974
1.032
0.996
0.936
0.966
0.926
0.920
0.938
0.890
1.118
1.054
1.026
1.040
0.976
0.984
0.934
0.910
0.996
0.986
1.012
1.014
0.990
0.990
0.920
0.856
0.866
0.880
0.882
0.988
0.946
0.872
0.926
0.870
0.902
0.908
0.868
0.870
0.916
0.882
0.898
0.874
0.856
0.876
0.814
0.788
0.794
0.862
0.850
0.884
0.880
0.886
0.932
1.066
0.996
0.970
0.942
0.886
0.914
0.902
0.864
0.858
0.858
0.904
0.952
0.956
0.978
0.958
0.898
0.990
0.992
0.954
1.048
0.998
0.940
0.894
0.818
0.808
0.832
0.826
0.870
0.902
0.868
0.946
0.924
0.850
0.872
0.938
0.908
0.932
0.904
0.898
0.924
0.880
0.872
0.876
0.844
0.886
0.898
0.878
0.896
0.890
0.860
0.796
0.786
0.766
0.742
0.864
0.882
0.982
0.988
0.916
0.922
0.872
0.844
0.904
0.872
0.894
0.940
0.900
0.926
0.922
0.908
0.960
0.904
0.854
0.794
0.748
0.750
0.800
0.782
0.754
0.766
0.774
0.832
0.840
0.706
1.074
0.924
0.890
0.838
0.846
0.840
0.864
0.910
0.856
0.882
0.880
0.898
0.882
0.788
0.786
0.864
0.804
0.852
0.904
0.902
1.016
0.978
0.966
0.954
0.992
0.996
0.916
0.884
0.828
0.886
0.942
0.916
1.050
0.978
0.930
0.940
0.856
0.942
0.896
0.862
0.910
0.878
0.892
0.920
0.926
0.924
0.860
0.914
0.916
0.846
0.888
0.904
0.920
0.962
0.916
0.968
0.948
0.922
0.914
0.846
0.862
0.884
0.872
0.924
0.922
0.900
0.916
0.902
0.910
0.874
0.882
0.862
0.896
0.904
0.914
0.930
0.906
0.892
0.920
0.866
0.904
0.850
0.852
0.866
0.832
0.908
0.892
0.884
0.892
0.872
0.894
0.896
0.884
0.938
0.966
1.018
0.992
0.942
0.944
0.930
0.958
0.880
0.920
0.990
0.930
0.932
0.878
0.884
0.896
0.866
0.916
0.930
0.892
0.882
0.828
0.880
0.882
0.864
0.906
0.878
0.874
0.866
0.836
0.854
0.838
0.842
0.866
0.840
0.884
0.890
0.870
0.956
0.842
0.804
0.808
0.786
0.770
0.794
0.808
0.788
0.812
0.816
0.810
0.824
0.802
0.778
0.798
0.832
0.832
0.920
0.880
0.910
0.880
0.874
0.894
0.840
0.882
0.840
0.870
0.882
0.856
0.894
0.842
0.794
0.786
0.752
0.718
0.696
0.670
0.672
0.658
0.648
0.654
0.670
0.694
0.698
0.710
0.758
0.752
0.734
0.748
0.740
0.710
0.672
0.718
0.724
0.780
0.906
0.948
0.908
0.926
0.878
0.846
0.880
0.828
0.800
0.882
0.884
0.840
0.920
0.940
0.982
1.044
0.974
0.976
0.894
0.862
0.906
0.824
0.944
0.936
0.930
0.974
0.848
0.968
0.978
0.912
0.938
0.866
0.900
0.936
0.894
1.050
0.978
0.960
0.920
0.892
0.976
0.964
0.914
0.992
1.020
1.078
1.034
0.958
0.958
0.854
0.904
0.926
0.886
0.966
0.930
0.990
1.032
0.964
0.930
0.858
0.820
0.890
0.864
0.922
0.980
0.946
1.014
0.978
1.008
0.982
0.916
0.952
0.906
0.826
0.844
0.856
0.782
0.754
0.772
0.754
0.784
0.874
0.828
0.920
0.902
0.812
0.806
0.744
0.740
0.866
0.836
0.882
0.926
0.862
0.838
0.872
0.866
0.848
0.856
0.840
0.800
0.830
0.844
0.804
0.834
0.890
0.858
0.846
0.860
0.818
0.790
0.836
0.814
0.798
0.854
0.858
0.822
0.810
0.880
0.852
0.824
0.882
0.920
0.900
0.842
0.914
0.958
0.884
0.936
0.926
0.828
0.866
0.868
0.866
0.906
0.892
0.904
1.002
0.956
0.860
0.868
0.848
0.814
0.960
0.890
0.840
0.932
0.872
0.866
0.952
0.904
0.898
0.858
0.796
0.876
0.864
0.802
0.874
0.900
0.854
0.862
0.852
0.772
0.780
0.848
0.988
0.926
0.890
0.904
0.836
0.806
0.784
0.764
0.744
0.712
0.680
0.694
0.674
0.670
0.668
0.674
0.680
0.682
0.682
0.704
0.754
0.752
0.748
0.776
0.812
0.788
0.788
0.796
0.830
0.842
0.842
0.860
0.856
0.810
0.826
0.858
0.858
0.896
0.892
0.876
0.804
0.802
0.784
0.772
0.794
0.796
0.842
0.884
0.912
0.870
0.906
0.922
0.850
0.840
0.822
0.810
0.892
0.922
0.836
0.904
0.920
0.836
0.850
0.864
0.824
0.992
0.960
0.896
0.940
0.904
0.842
0.800
0.762
0.754
0.820
0.882
0.888
0.910
0.940
0.906
0.878
0.830
0.818
0.798
0.836
0.856
0.848
0.920
0.908
0.858
0.874
0.816
0.806
0.816
0.812
0.776
0.760
0.748
0.734
0.706
0.698
0.750
0.798
0.798
0.818
0.824
0.864
0.882
0.876
0.868
0.836
0.766
0.768
0.774
0.796
0.910
1.000
0.950
0.916
0.946
0.900
0.894
0.924
0.908
0.942
0.902
0.904
0.926
0.954
0.902
0.952
0.980
0.894
0.952
1.000
0.910
0.930
0.912
0.864
0.922
0.902
0.876
0.912
0.898
0.808
0.816
0.856
0.826
0.866
0.952
1.000
0.942
1.026
0.908
0.858
0.880
0.856
0.864
1.072
0.990
0.918
0.958
0.974
0.532
1.228
0.842
0.754
0.776
0.866
0.948
1.150
1.126
1.056
1.114
1.046
1.064
1.000
0.864
0.870
0.910
0.908
0.992
0.952
0.938
0.944
0.890
0.930
0.972
0.920
0.978
0.878
0.922
0.942
0.924
0.858
0.910
0.884
0.840
0.922
0.880
0.834
0.842
0.860
0.904
0.898
0.876
0.892
0.846
0.828
0.870
0.822
0.840
0.856
0.804
0.848
0.842
0.848
0.840
0.856
0.804
0.814
0.788
0.806
0.842
0.864
0.842
0.802
0.852
0.878
0.840
0.892
0.896
0.820
0.830
0.834
0.824
0.870
0.926
0.882
0.954
0.946
0.898
0.938
0.880
0.852
0.842
0.820
0.816
0.772
0.812
0.774
0.732
0.756
0.850
0.874
0.966
0.904
0.848
0.840
0.782
0.842
0.944
0.894
0.958
1.020
0.560
1.348
0.966
0.882
0.854
0.878
0.868
1.138
1.054
1.096
1.102
1.030
1.026
0.990
0.872
0.918
0.956
0.966
1.090
1.096
1.072
1.054
0.968
1.008
0.982
0.916
0.986
0.972
1.074
1.064
1.044
0.940
0.990
0.904
0.954
0.946
0.980
0.954
0.938
0.970
0.912
0.968
0.960
0.906
1.004
0.956
0.924
0.922
0.886
0.902
0.932
0.896
0.890
0.922
0.864
0.936
0.910
0.866
0.934
0.908
0.858
0.896
0.862
0.822
0.900
0.930
0.864
0.862
0.918
0.854
0.926
0.868
0.844
0.864
0.832
0.842
0.898
0.900
0.880
0.956
0.880
0.902
0.870
0.860
0.860
0.898
0.854
0.920
0.920
0.868
0.920
0.876
0.868
0.908
0.850
0.806
0.846
0.828
0.804
0.810
0.812
0.810
0.850
0.828
0.818
0.874
0.818
0.796
0.818
0.796
0.802
0.818
0.822
0.888
0.962
0.910
0.880
0.918
0.872
0.848
0.958
0.958
0.896
0.914
0.902
0.888
0.924
0.886
0.880
0.934
0.872
0.876
0.850
0.780
0.808
0.914
0.940
0.894
0.942
0.900
1.002
1.000
0.976
0.934
0.928
0.964
0.968
1.018
0.916
0.918
0.908
0.890
1.004
0.928
0.868
0.872
0.836
0.848
0.904
0.884
0.848
0.882
0.870
0.852
0.900
0.964
0.926
0.996
0.970
0.884
0.906
0.876
0.896
0.990
0.980
0.928
0.978
1.030
0.968
0.996
0.972
0.932
0.940
0.902
0.904
1.082
1.050
1.050
1.060
1.028
1.038
1.008
0.960
1.072
0.982
0.924
1.010
0.610
1.274
0.962
0.898
0.840
1.000
1.070
1.124
1.112
0.998
0.980
0.888
0.814
0.816
0.784
0.852
0.960
0.920
0.902
0.928
0.902
0.866
0.960
0.928
0.858
0.874
0.922
0.844
0.944
0.994
0.944
1.088
0.976
1.808
0.824
0.808
0.870
0.876
1.070
1.112
1.082
1.164
1.034
1.046
1.010
0.922
0.906
0.870
0.842
0.924
0.908
0.966
0.992
0.926
0.988
0.918
0.864
0.898
0.850
0.824
0.904
0.924
0.858
0.914
0.966
0.876
0.920
0.874
0.858
0.878
0.862
0.836
0.896
0.902
0.886
0.950
0.898
0.854
0.890
0.862
0.834
0.888
0.890
0.854
0.866
0.836
0.788
0.804
0.822
0.784
0.804
0.814
0.800
0.816
0.826
0.814
0.890
0.890
0.858
0.840
0.834
0.766
0.728
0.728
0.864
0.860
0.972
0.984
0.916
0.644
1.186
0.812
0.860
1.000
0.928
0.938
1.262
1.072
1.108
0.538
1.294
0.938
0.884
0.810
0.962
0.992
1.168
1.282
1.138
1.198
1.164
1.100
0.538
1.384
0.918
0.890
1.130
1.004
1.062
1.090
1.060
1.076
1.024
1.078
1.052
1.006
1.060
1.018
0.996
0.892
0.840
0.906
0.880
1.026
1.136
1.088
1.106
1.120
1.142
1.052
1.030
0.990
0.886
0.972
1.014
0.954
1.054
1.060
1.090
1.050
1.042
1.068
0.984
0.998
1.778
0.886
0.838
0.840
1.166
1.056
1.004
0.924
0.980
0.868
1.048
1.008
0.974
1.020
0.966
1.036
0.946
0.940
0.916
0.866
0.998
0.998
1.032
1.056
0.978
0.990
0.922
0.928
0.922
0.876
0.998
1.020
0.996
0.866
0.794
0.820
0.830
0.814
0.882
0.816
0.780
0.732
0.800
0.968
0.952
1.004
1.034
0.930
0.836
0.842
0.852
0.824
0.886
1.018
0.914
0.898
0.922
0.770
0.736
0.752
0.722
0.696
0.682
0.666
0.652
0.686
0.708
0.760
0.776
0.890
0.936
0.872
0.846
0.854
0.892
0.914
0.930
0.922
0.922
0.910
0.834
0.826
0.798
0.762
0.810
0.840
0.798
0.904
0.924
0.854
0.900
0.892
0.798
0.834
0.836
0.808
0.808
0.876
0.864
0.812
0.864
0.896
0.862
0.934
0.912
0.840
0.888
0.870
0.812
0.848
0.934
0.844
0.936
0.934
0.848
0.898
0.938
0.868
0.930
0.936
0.824
0.844
0.844
0.806
0.894
0.894
0.854
0.944
0.958
0.884
0.934
0.838
0.922
1.050
0.984
1.002
0.906
0.768
0.814
0.880
0.990
0.996
0.894
0.872
0.966
1.104
0.990
0.856
0.874
0.936
1.002
0.890
0.826
0.898
0.900
0.818
0.892
0.944
0.974
0.948
0.830
0.862
0.892
0.826
0.874
0.838
0.810
0.802
1.136
1.100
1.054
0.900
0.902
0.892
0.796
0.840
0.938
0.854
0.970
1.062
0.976
0.934
1.010
0.984
0.926
0.796
0.822
0.884
0.860
1.178
1.114
1.056
1.060
0.898
0.890
0.904
0.892
1.008
1.130
1.082
1.124
1.048
1.020
0.990
0.796
0.740
0.708
0.690
0.718
0.800
0.890
0.814
0.844
0.856
0.792
0.784
0.772
0.742
0.752
0.772
0.804
0.778
0.856
0.858
0.844
0.902
0.912
0.812
0.814
0.826
0.888
0.788
0.802
0.848
0.876
0.892
0.888
0.862
0.802
0.760
0.756
0.780
0.792
0.778
0.780
0.838
0.878
0.900
0.916
0.896
0.830
0.788
0.840
0.918
0.796
0.830
0.858
0.844
0.832
0.780
0.756
0.782
0.810
0.848
0.880
0.860
0.782
0.766
0.778
0.804
0.848
0.872
0.794
0.816
0.850
0.862
0.842
0.838
0.808
0.774
0.828
0.826
0.816
0.792
0.860
0.836
0.890
0.930
0.874
0.802
0.780
0.818
0.784
0.806
0.836
0.960
0.950
0.852
0.874
0.904
0.926
0.880
0.776
0.794
0.766
0.726
0.702
0.674
0.672
0.664
0.664
0.664
0.656
0.660
0.708
0.774
0.806
0.894
0.984
0.950
0.934
0.908
0.822
0.814
0.824
0.802
0.822
0.908
1.066
1.046
1.040
0.982
0.980
0.872
0.822
0.922
0.880
0.858
1.118
1.030
0.936
0.936
0.820
0.850
0.906
0.834
0.898
0.894
0.856
0.974
0.940
0.928
1.080
0.986
0.942
0.906
0.856
0.888
0.918
0.868
0.968
0.986
0.930
0.982
0.962
0.932
0.938
0.842
0.826
0.898
0.870
0.936
0.998
0.974
1.070
1.018
0.912
0.902
0.912
0.816
0.848
0.920
0.868
0.910
1.058
0.966
0.972
1.008
0.926
0.984
0.940
0.816
0.842
0.814
0.754
0.718
0.706
0.728
0.734
0.738
0.796
0.850
0.822
1.098
1.030
0.948
0.934
0.814
0.796
0.796
0.784
0.794
0.824
0.856
0.922
1.018
0.970
1.010
0.998
1.004
0.974
0.912
0.916
0.876
0.888
0.868
0.832
0.890
0.884
0.890
1.006
0.952
0.896
0.928
0.838
0.884
0.936
0.892
0.998
0.946
0.922
0.914
0.846
0.864
0.936
0.896
0.918
0.908
0.856
0.920
0.936
0.886
1.012
0.920
0.886
0.858
0.814
0.906
0.960
0.906
1.012
0.956
0.990
0.956
0.896
0.918
0.946
0.840
0.934
0.868
0.880
1.056
0.944
0.954
0.882
0.866
0.970
0.918
1.014
0.986
0.920
1.056
1.012
0.914
0.942
0.896
0.958
1.000
0.952
1.034
0.994
1.000
1.026
0.986
1.064
0.978
0.890
0.932
0.946
0.884
0.892
0.838
0.894
0.868
0.834
0.914
0.896
0.894
0.950
0.886
0.820
0.856
0.800
0.892
0.894
0.860
0.812
0.904
0.914
0.900
0.858
0.896
0.860
0.972
0.860
0.916
0.914
0.868
0.814
0.888
0.908
0.912
0.940
1.068
0.936
1.002
0.924
0.884
0.880
0.810
0.922
0.936
0.966
1.082
1.034
0.866
0.902
0.966
0.866
0.810
0.860
0.842
0.970
0.996
0.946
0.910
0.876
0.820
0.764
0.758
0.760
1.188
1.076
1.068
0.978
0.914
0.810
0.778
0.732
0.732
0.826
0.936
1.162
1.048
1.090
1.090
1.102
1.104
1.082
1.072
1.062
0.898
0.874
0.844
0.798
0.824
0.922
0.998
1.130
1.060
1.092
0.998
1.016
0.982
0.860
0.860
0.878
0.876
1.074
0.984
0.958
1.074
0.942
1.034
0.974
0.872
0.884
0.836
0.804
0.830
0.880
0.814
0.894
0.968
0.918
0.926
0.842
0.874
0.992
0.860
0.822
0.874
0.886
0.864
0.952
0.944
0.828
0.950
1.014
0.932
1.000
0.986
0.892
0.932
0.996
0.910
0.936
0.974
0.848
0.892
0.994
1.008
0.992
0.872
0.874
0.898
0.844
0.988
1.020
0.992
1.032
0.934
0.866
0.844
0.788
0.854
0.894
0.878
0.908
0.978
0.886
0.926
0.964
0.878
0.920
0.882
0.802
0.880
0.898
0.894
0.950
0.914
0.926
1.054
1.002
0.938
0.858
0.824
0.938
0.968
0.894
1.008
1.030
0.952
0.998
0.910
0.888
0.886
0.880
1.022
1.066
0.910
0.778
0.774
0.832
0.798
0.936
0.942
0.934
1.056
0.652
1.276
0.874
0.784
0.806
0.852
1.046
1.172
1.100
1.004
0.898
0.832
0.822
1.134
1.172
1.070
1.078
1.058
0.938
0.922
0.896
0.884
1.016
1.032
1.890
0.902
0.944
0.898
1.170
1.058
1.060
1.164
0.964
0.858
0.802
0.738
0.704
0.690
0.668
0.644
0.642
0.644
0.652
0.662
0.690
0.674
0.672
0.660
0.650
0.648
0.664
0.680
0.718
0.740
0.752
0.758
0.732
0.716
0.760
0.808
0.796
0.792
0.772
0.744
0.742
0.824
0.906
0.928
0.928
0.876
0.810
0.770
0.788
0.828
0.894
0.926
0.840
0.956
1.014
0.902
0.886
0.896
0.808
0.866
0.820
0.834
0.952
0.972
0.880
0.880
0.840
0.762
0.764
0.746
0.738
0.746
0.738
0.712
0.732
0.762
0.782
0.768
0.746
0.730
0.720
0.698
0.674
0.670
0.672
0.748
0.748
0.764
0.776
0.764
0.756
0.736
0.732
0.746
0.734
0.746
0.726
0.722
0.746
0.770
0.734
0.794
0.866
0.912
0.872
0.900
0.878
0.822
0.930
0.826
0.824
0.858
0.820
0.884
0.822
0.806
0.812
0.762
0.800
0.832
0.808
0.872
0.922
0.882
0.870
0.914
0.828
0.952
0.978
0.864
0.894
0.870
0.848
1.034
1.048
0.970
0.992
0.926
0.960
0.886
0.862
0.910
0.878
0.928
0.986
0.888
0.900
0.822
0.834
0.804
0.842
1.646
0.940
0.962
0.878
0.908
0.900
0.800
0.880
0.790
0.814
0.918
0.868
0.976
0.942
0.896
0.964
0.924
0.858
0.866
0.818
0.890
0.980
0.910
0.914
0.912
0.892
0.920
0.874
0.930
0.856
0.802
0.758
0.788
0.914
0.950
1.028
1.002
1.038
0.928
0.862
0.882
0.870
0.932
0.984
0.948
1.038
0.998
1.042
0.970
0.940
0.980
0.878
0.968
0.964
0.894
0.980
0.942
0.876
0.994
0.934
0.898
1.130
0.990
0.974
0.918
0.860
1.038
1.022
0.998
1.026
0.918
0.956
0.920
0.826
0.908
0.876
0.844
0.942
0.994
0.940
1.048
1.002
0.976
1.008
0.906
0.892
0.912
0.878
1.084
1.044
0.982
0.934
0.900
1.002
0.970
0.934
0.970
0.932
1.056
1.054
1.004
1.092
1.008
1.084
1.068
1.064
1.060
0.970
1.110
1.004
1.008
1.018
0.882
1.010
0.978
0.976
1.120
1.068
1.014
0.926
0.958
0.878
0.866
1.028
0.974
1.134
1.092
1.102
1.036
0.938
0.950
0.832
0.934
1.018
0.720
1.218
0.936
0.956
1.066
0.992
1.040
1.062
1.158
1.080
1.004
1.120
1.066
1.074
1.000
0.952
1.000
0.900
0.914
0.946
0.852
0.938
0.928
0.884
0.952
0.944
1.136
1.072
1.044
1.026
0.904
0.914
1.058
1.032
1.032
0.984
1.020
0.938
0.956
0.920
0.888
1.118
1.054
0.996
1.024
0.914
0.874
0.954
0.926
1.032
1.066
0.972
1.010
0.966
0.994
0.938
0.838
0.912
0.910
0.922
1.176
1.120
1.096
1.086
1.020
1.028
1.032
1.074
1.072
0.996
1.102
1.082
0.980
1.136
1.052
1.018
1.086
0.950
1.002
1.038
1.810
0.844
0.818
0.920
0.914
1.038
1.186
1.116
1.158
1.120
1.142
1.046
1.100
1.024
1.048
1.078
1.036
1.094
1.082
1.098
1.090
1.054
1.102
1.054
1.084
1.034
0.970
1.064
1.034
1.024
1.052
0.928
0.912
0.912
0.838
1.008
1.018
1.008
1.126
1.010
0.994
0.942
0.832
0.878
0.894
0.940
1.236
1.124
1.140
1.190
1.098
1.122
1.046
1.016
1.024
0.550
1.270
0.912
0.884
0.994
0.986
1.028
1.184
1.074
1.136
1.092
1.140
1.030
1.008
1.018
0.884
0.964
1.112
1.042
1.082
0.984
1.052
1.096
1.074
1.104
1.006
0.920
0.936
0.914
0.984
1.072
1.026
1.140
1.112
1.120
1.102
0.554
1.330
0.978
0.866
0.908
0.872
0.896
1.198
1.112
1.150
1.070
1.070
1.010
0.918
0.992
0.948
0.902
0.980
0.930
0.970
1.034
0.914
0.912
0.866
0.800
0.772
0.878
1.174
1.050
1.104
1.106
1.054
1.052
0.974
0.976
1.020
0.926
0.932
1.034
0.910
0.980
1.076
0.926
0.932
0.970
0.906
1.032
1.008
1.062
1.080
0.940
0.918
0.886
0.818
0.920
0.952
0.954
1.198
1.104
1.114
1.064
0.928
0.960
0.856
0.830
1.046
0.982
1.066
1.074
0.986
1.072
1.038
0.960
0.964
0.900
0.922
0.950
0.962
1.166
1.068
1.148
1.086
0.932
0.952
0.892
0.880
0.984
0.892
1.024
1.068
1.066
1.012
0.934
0.966
0.956
0.976
0.912
0.828
0.884
0.846
0.854
1.028
1.030
1.016
0.998
0.862
0.872
0.880
0.838
0.964
0.968
0.978
1.062
1.032
0.984
0.984
0.868
0.904
0.842
0.806
0.964
0.892
0.872
0.902
0.868
0.902
1.144
1.110
1.024
1.082
0.982
0.926
0.880
0.832
0.926
0.932
0.906
0.998
0.960
1.050
0.998
0.962
1.052
0.926
0.998
1.000
0.914
0.974
0.984
0.922
1.094
1.000
0.930
1.008
0.914
1.004
1.022
0.940
1.016
0.948
1.030
0.974
0.938
0.944
0.850
0.866
0.924
0.864
1.168
1.038
1.036
0.980
0.864
0.902
0.908
0.880
0.990
0.942
0.962
0.952
0.872
0.922
0.838
0.858
0.904
0.850
0.928
0.894
0.824
0.938
0.878
0.828
1.066
0.606
1.316
0.940
0.838
0.858
0.872
0.860
1.050
1.046
1.026
1.084
0.988
1.106
1.006
1.096
1.000
0.918
0.924
0.876
0.876
1.000
0.902
0.902
1.010
0.914
0.942
1.030
0.932
0.960
0.922
0.922
1.022
1.102
1.104
1.078
0.966
1.006
0.934
0.866
0.988
0.994
0.924
1.070
1.018
1.090
1.080
0.960
0.952
0.842
0.824
0.922
0.908
0.986
1.010
0.934
1.014
0.944
0.860
0.888
0.842
0.960
0.934
0.910
1.084
1.024
0.982
0.936
0.846
0.958
0.920
0.954
1.040
0.948
1.052
1.028
0.942
1.010
0.926
0.920
0.926
0.858
0.982
1.034
0.926
0.964
0.944
0.882
0.952
0.906
0.878
1.020
1.020
0.936
0.956
0.920
0.898
0.926
0.812
0.778
0.784
1.120
1.116
1.078
1.022
1.026
0.860
0.830
0.832
0.812
0.928
0.938
1.072
1.066
1.014
1.030
0.930
0.934
0.914
0.850
0.962
0.930
0.886
0.944
0.972
0.922
0.934
0.884
0.864
0.924
0.888
0.864
0.920
0.866
0.928
0.948
0.948
0.992
0.928
0.926
0.936
0.846
0.912
0.870
0.918
0.954
0.860
0.904
0.886
0.810
0.884
0.928
0.812
0.932
0.844
0.758
0.736
0.706
0.688
0.678
0.730
0.798
0.764
0.858
0.914
0.784
0.848
0.824
0.786
0.918
0.896
0.844
0.936
0.844
0.822
0.886
0.848
0.876
0.950
0.862
0.918
0.884
0.832
0.928
0.876
0.944
1.160
1.032
0.992
0.888
0.822
0.938
0.900
0.960
1.150
0.996
1.090
0.998
0.906
0.924
0.794
0.784
0.764
0.780
0.730
0.748
0.760
0.760
0.848
0.842
0.786
0.806
0.788
0.762
0.728
0.778
1.076
0.960
0.952
0.858
0.790
0.790
0.810
0.774
0.872
0.900
0.826
0.984
1.018
0.898
0.884
0.874
0.800
0.892
0.906
0.842
1.016
0.962
0.916
0.964
0.862
0.892
0.860
0.788
0.824
0.936
0.902
0.924
1.012
0.920
0.972
1.042
0.934
0.962
0.870
0.860
0.954
0.916
0.882
0.926
0.862
0.804
0.818
0.784
0.782
0.932
0.890
0.920
0.974
0.936
1.026
0.992
0.950
0.894
0.798
0.892
0.834
0.908
0.964
0.878
0.966
0.926
0.844
0.872
0.816
1.036
1.010
0.962
0.920
0.818
0.870
0.866
0.828
0.946
0.938
0.898
0.932
0.844
0.898
0.942
0.852
0.936
0.864
0.840
1.002
0.910
0.892
0.932
0.854
0.918
0.946
0.892
0.920
0.898
0.864
0.958
0.974
0.928
0.986
0.914
0.880
0.988
0.874
0.878
1.014
0.958
0.968
1.014
0.938
0.980
0.944
0.896
0.948
0.872
0.892
0.918
0.830
0.914
0.894
0.814
0.902
0.876
0.838
0.920
0.880
0.834
0.934
0.844
0.886
0.912
0.814
0.902
0.910
0.838
0.988
0.940
0.862
0.908
0.836
0.834
0.976
0.892
0.890
1.034
0.954
0.932
0.902
0.808
0.868
0.800
0.788
0.892
0.922
0.962
1.032
0.862
0.824
0.834
0.784
0.872
1.006
0.918
0.998
0.934
0.912
1.122
1.000
0.982
0.886
0.810
0.896
0.866
0.848
1.178
1.056
1.094
1.056
0.952
0.988
0.924
0.872
0.912
0.880
0.950
1.034
0.916
0.918
0.864
0.786
0.800
0.756
0.760
0.760
0.726
0.724
0.730
0.774
0.862
0.880
0.822
0.942
0.904
0.862
0.906
0.846
0.778
0.822
0.886
0.862
0.968
1.006
0.914
0.958
0.896
0.840
0.878
0.814
0.786
0.820
0.818
0.796
0.914
0.922
0.878
0.952
0.926
0.832
0.900
0.856
0.822
0.904
0.852
0.818
0.902
0.854
0.796
0.876
0.850
0.810
0.906
0.908
0.882
0.940
0.890
0.816
0.880
0.866
0.836
0.912
0.924
0.850
0.942
0.932
0.830
0.860
0.884
0.826
0.882
0.880
0.836
0.904
0.890
0.810
0.854
0.818
0.786
0.848
0.892
0.812
0.830
0.852
0.802
0.876
0.972
0.868
0.978
0.908
0.818
0.904
0.862
0.810
0.942
0.900
0.836
0.930
0.810
0.934
0.960
0.862
0.916
0.968
0.848
0.866
0.872
0.836
0.928
1.020
0.924
1.006
0.984
0.858
0.932
0.870
0.784
0.796
0.780
0.752
0.718
0.738
0.704
0.674
0.660
0.642
0.634
0.620
0.608
0.644
0.630
0.628
0.642
0.646
0.644
0.672
0.746
0.788
0.826
0.924
0.850
0.756
0.744
0.714
0.698
0.690
0.692
0.728
0.770
0.852
0.798
0.790
0.802
0.782
0.756
0.856
0.914
0.882
1.190
1.008
1.010
1.016
0.968
0.864
0.800
0.780
0.818
1.112
0.960
0.836
0.800
0.784
0.784
0.854
0.876
0.806
0.810
0.822
0.794
0.868
1.060
1.036
0.880
0.832
0.776
0.784
0.776
0.766
0.778
0.880
0.870
0.862
0.954
0.940
1.020
1.030
0.884
0.764
0.736
0.692
0.686
0.674
0.652
0.734
0.682
0.698
0.774
0.784
0.836
0.872
0.796
0.880
0.908
0.868
0.908
0.920
0.850
0.830
0.854
0.754
0.756
0.788
0.778
0.780
0.864
0.974
0.928
0.918
0.874
0.828
0.808
0.822
0.788
0.804
0.850
0.850
0.784
0.840
0.884
0.788
0.802
0.782
0.744
0.742
0.732
0.732
0.712
0.700
0.696
0.716
0.806
0.794
0.794
0.820
0.786
0.840
0.838
0.818
0.854
0.886
0.880
0.878
0.934
0.868
0.892
0.818
0.832
0.824
0.828
0.816
0.826
0.844
0.852
0.790
0.940
1.024
0.902
0.786
0.784
0.754
0.746
0.770
0.824
0.806
0.842
0.886
0.832
0.854
0.916
0.800
0.806
0.838
0.830
0.840
0.902
0.838
0.840
0.820
0.790
0.772
0.842
0.908
0.842
0.894
0.866
0.834
0.874
0.880
0.802
0.872
0.876
0.798
0.844
0.946
0.902
0.898
0.882
0.808
0.778
0.744
0.754
0.738
0.774
0.738
0.742
0.810
0.886
0.806
0.892
0.896
0.824
0.862
0.874
0.816
0.816
0.852
0.850
0.870
0.994
0.896
0.868
0.912
0.860
0.902
0.962
0.846
0.872
0.812
0.782
0.842
0.898
0.854
0.974
0.974
0.900
0.924
0.878
0.806
0.858
0.848
0.804
0.814
0.858
0.854
0.928
0.992
0.930
0.900
0.936
0.886
0.920
0.892
0.804
0.814
0.818
0.854
0.850
0.872
0.812
0.802
0.864
0.842
0.816
0.880
0.872
0.812
0.858
0.868
0.824
0.846
0.910
0.906
0.864
0.870
0.814
0.780
0.828
0.842
0.794
0.914
0.890
0.772
0.792
0.834
0.882
0.812
0.810
0.772
0.764
0.738
0.740
0.732
0.706
0.710
0.706
0.756
0.822
0.778
0.762
0.790
0.740
0.740
0.760
0.752
0.766
0.834
0.840
0.782
0.836
0.818
0.772
0.838
0.898
0.842
0.868
0.876
0.810
0.836
0.926
0.842
0.908
0.918
0.842
0.858
0.928
0.920
0.936
0.890
0.834
0.904
0.856
0.850
0.942
0.962
0.884
0.882
0.872
0.798
0.854
0.820
0.802
0.882
0.858
0.838
0.996
0.890
0.910
0.944
0.864
0.874
0.892
0.832
0.898
0.900
0.842
0.952
0.908
0.826
0.896
0.878
0.850
0.886
0.854
0.902
0.946
0.914
0.918
0.992
0.912
0.898
0.972
0.900
0.996
0.952
0.854
0.882
0.938
0.900
0.928
0.966
0.912
1.022
1.024
0.934
0.930
0.846
0.904
0.964
0.930
0.984
1.002
0.898
0.964
0.952
0.814
0.844
0.822
0.810
1.118
1.042
1.000
0.998
0.930
0.852
0.852
0.800
0.820
0.838
0.846
1.026
1.056
1.032
1.014
0.912
0.896
0.834
0.834
0.924
0.878
0.814
0.938
0.884
0.848
0.814
0.780
0.832
0.814
0.762
0.768
0.782
0.800
0.856
0.810
0.806
0.896
0.828
0.814
0.830
0.784
0.854
0.840
0.832
0.874
0.852
0.848
0.912
0.926
0.922
0.930
0.814
0.838
0.884
0.860
0.826
0.934
0.852
0.824
0.914
0.880
0.842
0.948
0.856
0.840
0.856
0.800
0.862
0.884
0.860
0.882
0.882
0.822
0.886
0.846
0.778
0.820
0.844
0.834
0.886
0.940
0.846
0.910
0.928
0.828
0.880
0.856
0.802
0.860
0.884
0.824
0.868
0.830
0.788
0.856
0.792
0.774
0.788
0.750
0.718
0.702
0.722
0.718
0.712
0.758
0.780
0.792
0.802
0.844
0.806
0.850
0.832
0.784
0.786
0.824
0.866
0.792
0.956
0.908
0.832
0.894
0.904
0.812
0.874
0.830
0.748
0.746
0.720
0.690
0.682
0.658
0.650
0.642
0.642
0.630
0.616
0.596
0.590
0.586
0.586
0.578
0.572
0.558
0.550
0.538
0.532
0.532
0.524
0.534
0.550
0.582
0.656
0.854
0.958
1.104
1.020
0.972
0.930
0.838
0.746
0.820
1.096
0.618
1.196
0.796
0.770
0.776
0.806
0.816
0.820
0.824
0.854
0.860
0.842
0.830
0.806
0.774
0.782
0.754
0.720
0.688
0.656
0.646
0.640
0.650
0.684
0.698
0.694
0.718
0.710
0.690
0.684
0.656
0.648
0.644
0.634
0.652
0.660
0.660
0.662
0.642
0.638
0.636
0.644
0.660
0.672
0.672
0.668
0.662
0.664
0.652
0.630
0.630
0.434
0.826
0.618
0.616
0.640
0.662
0.782
0.876
0.822
0.812
0.818
0.840
0.824
0.804
0.796
0.776
0.740
0.714
0.700
0.682
0.670
0.674
0.666
0.688
0.698
0.728
0.732
0.710
0.688
0.680
0.686
0.702
0.466
0.960
0.686
0.678
0.650
0.644
0.640
0.722
1.020
0.842
0.858
0.914
0.912
0.840
0.790
0.798
0.810
0.774
0.728
0.704
0.690
0.682
0.670
0.688
0.748
0.778
0.786
0.796
0.810
0.812
0.772
0.734
0.720
0.712
0.698
0.684
0.662
0.658
0.514
0.848
0.668
0.680
0.692
0.718
0.782
0.918
0.896
0.854
0.830
0.826
0.802
0.746
0.714
0.684
0.668
0.656
0.676
0.708
0.782
0.774
0.748
0.784
0.776
0.750
0.746
0.724
0.686
0.690
0.672
0.680
0.696
0.710
0.742
0.792
0.784
0.776
0.750
0.682
0.648
0.198
0.434
0.614
0.620
0.636
0.750
0.770
0.896
1.032
0.998
0.904
0.798
0.726
0.702
0.688
0.664
0.648
0.640
0.628
0.464
0.808
0.644
0.648
0.664
0.678
0.718
0.776
0.778
0.788
0.772
0.754
0.738
0.710
0.696
0.676
0.682
0.666
0.672
0.680
0.664
0.668
0.662
0.656
0.650
0.654
0.660
0.650
0.668
0.686
0.686
0.672
0.662
0.658
0.652
0.640
0.622
0.610
0.610
0.610
0.616
0.620
0.646
0.692
0.704
0.710
0.682
0.660
0.650
0.648
0.650
0.642
0.628
0.616
0.622
0.634
0.656
0.702
0.690
0.678
0.656
0.668
0.654
0.650
0.666
0.664
0.664
0.650
0.216
0.408
0.632
0.658
0.690
0.690
0.702
0.700
0.674
0.682
0.680
0.664
0.646
0.630
0.614
0.602
0.584
0.584
0.594
0.600
0.638
0.654
0.678
0.716
0.754
0.832
0.852
0.762
0.746
0.742
0.742
0.704
0.684
0.666
0.660
0.662
0.642
0.658
0.666
0.716
0.686
0.684
0.672
0.650
0.624
0.618
0.602
0.584
0.576
0.574
0.598
0.598
0.458
0.680
0.544
0.532
0.522
0.520
0.526
0.560
0.624
0.748
0.780
0.762
0.756
0.828
0.908
0.862
0.820
0.794
0.746
0.690
0.672
0.656
0.640
0.638
0.632
0.686
0.702
0.734
0.796
0.776
0.770
0.760
0.734
0.712
0.686
0.668
0.668
0.658
0.646
0.638
0.634
0.626
0.612
0.596
0.598
0.580
0.576
0.584
0.606
0.630
0.672
0.430
0.984
0.658
0.648
0.652
0.646
0.632
0.628
0.614
0.604
0.588
0.588
0.588
0.600
0.628
0.652
0.726
0.830
0.806
0.758
0.740
0.724
0.710
0.694
0.682
0.676
0.676
0.686
0.682
0.684
0.668
0.664
0.456
0.866
0.648
0.628
0.624
0.624
0.640
0.684
0.674
0.722
0.816
0.830
0.826
0.796
0.762
0.720
0.690
0.680
0.680
0.684
0.694
0.704
0.728
0.766
0.762
0.756
0.752
0.740
0.702
0.684
0.664
0.660
0.664
0.660
0.650
0.644
0.640
0.654
0.684
0.704
0.704
0.692
0.682
0.702
0.688
0.680
0.664
0.670
0.680
0.662
0.664
0.666
0.660
0.618
0.630
0.618
0.610
0.650
0.648
0.620
0.638
0.638
0.642
0.626
0.612
0.598
0.596
0.586
0.578
0.568
0.552
0.542
0.548
0.558
0.584
0.640
0.706
0.698
0.728
0.694
0.732
0.702
0.662
0.684
0.662
0.472
0.868
0.630
0.608
0.602
0.594
0.584
0.590
0.606
0.616
0.622
0.656
0.700
0.706
0.774
0.804
0.814
0.798
0.774
0.732
0.666
0.658
0.630
0.612
0.608
0.594
0.594
0.606
0.616
0.622
0.616
0.646
0.676
0.700
0.688
0.656
0.656
0.658
0.652
0.646
0.644
0.636
0.644
0.632
0.626
0.612
0.586
0.582
0.572
0.562
0.568
0.588
0.634
1.414
1.430
1.614
0.744
1.316
0.686
0.630
0.346
0.290
0.646
1.640
5.196
3.748
0.238
0.992
6.378
6.204
0.436
1.936
0.586
4.354
6.460
12.394
0.294
0.398
4.322
1.786
14.082
8.394
12.690
12.200
31.722
3.386
-21.870
16.334
19.812
21.766
1.400
17.028
2.364
-21.676
0.454
2.774
0.384
5.152
7.004
0.312
9.344
0.374
0.906
0.906
9.056
0.286
0.616
0.664
0.242
1.042
0.776
0.504
0.394
0.898
0.278
0.638
0.356
0.552
0.726
1.084
0.200
0.698
0.580
5.090
1.666
3.930
11.382
4.512
1.126
0.394
2.450
1.110
0.878
0.414
0.772
10.086
0.506
0.344
0.244
0.696
1.110
1.896
0.416
1.494
0.444
1.266
9.796
16.754
0.602
0.806
0.504
2.300
2.850
0.264
0.466
4.252
7.246
13.166
15.808
19.524
-9.058
3.542
30.352
29.640
28.438
0.250
1.654
10.480
0.600
1.326
2.282
14.962
-24.402
18.866
26.392
2.714
30.896
3.088
1.282
1.274
1.278
1.286
0.688
0.590
0.316
0.964
0.850
0.434
0.462
0.830
0.990
0.282
0.620
0.660
0.250
0.460
0.572
0.778
0.500
0.406
0.880
0.928
0.350
0.558
0.722
1.278
0.718
0.564
0.340
0.946
0.860
0.418
0.480
0.806
1.012
0.264
0.642
0.640
0.262
1.016
0.800
0.484
0.424
0.856
0.956
0.326
0.578
0.700
0.204
1.080
0.732
0.550
0.352
0.922
0.886
0.404
0.502
0.776
1.036
0.246
0.658
0.624
0.282
0.996
0.816
0.466
0.440
0.868
0.944
0.304
0.604
0.684
0.218
1.062
0.754
0.526
0.382
0.902
0.904
0.376
0.522
0.756
1.034
0.250
0.658
0.622
0.282
0.998
0.806
0.476
0.428
0.856
0.962
0.316
0.580
0.700
0.212
1.070
0.748
0.536
1.276
0.894
0.390
0.520
0.760
1.058
0.224
0.674
0.606
1.282
0.832
0.444
1.306
1.262
1.282
1.284
-30.610
-30.036
18.104
1.830
4.560
15.292
-20.824
-25.148
19.614
-5.526
19.886
5.444
13.586
19.002
2.060
-5.526
10.306
-22.080
6.246
19.968
0.944
17.160
0.926
16.290
4.712
11.538
-17.084
4.038
14.520
16.246
5.436
19.762
1.924
18.120
18.086
21.874
25.196
-30.732
26.736
9.058
18.108
6.094
10.170
-15.718
-10.380
3.612
1.246
-30.604
25.064
-25.428
19.900
-5.540
25.056
-30.592
-5.536
10.020
14.484
-30.042
22.408
32.598
4.996
-5.538
3.728
27.152
9.086
20.040
-5.536
24.906
2.682
0.948
14.484
16.982
-5.544
9.882
-15.418
9.594
18.076
0.964
25.328
6.040
-5.526
31.660
7.238
21.088
27.758
9.050
23.192
23.876
25.380
10.746
6.368
-11.902
23.318
11.544
1.276
1.282
0.380
0.896
0.900
0.388
0.512
0.764
1.050
0.236
0.674
0.606
0.296
0.504
0.478
0.830
0.452
0.454
0.850
0.964
0.292
0.614
0.670
0.236
1.044
0.766
0.518
0.390
0.900
0.908
0.364
0.538
0.742
1.064
0.220
0.682
0.598
0.310
0.506
0.462
0.816
0.468
0.436
0.862
0.956
0.308
0.592
0.688
0.218
1.064
0.752
0.528
0.378
0.904
0.906
0.374
0.532
0.750
1.068
0.210
0.688
0.596
0.308
0.968
0.848
0.430
0.470
0.862
0.946
0.292
0.608
0.670
0.242
1.040
0.768
0.512
0.394
0.898
0.912
0.360
0.550
0.728
1.084
0.198
0.706
0.574
0.336
0.948
0.860
0.418
0.488
0.792
1.014
0.266
0.636
0.646
0.264
1.014
0.794
0.488
0.418
0.860
0.950
0.332
0.574
0.706
0.200
1.080
0.734
0.546
0.358
0.922
0.888
0.396
0.514
0.764
1.046
0.238
0.666
0.614
0.286
0.992
0.826
0.460
0.436
0.874
0.936
0.314
0.596
0.684
0.226
1.056
0.718
0.564
0.344
0.402
0.534
0.876
0.404
0.500
0.778
1.034
0.252
0.656
0.622
0.286
1.000
0.808
0.470
0.438
0.850
0.960
0.312
0.590
0.694
0.210
1.070
0.740
0.540
0.370
0.908
0.898
0.388
0.518
0.758
1.054
0.230
0.674
0.610
0.298
0.980
0.832
0.448
0.464
0.858
0.952
0.290
0.612
0.668
0.236
1.044
0.756
0.526
0.382
0.900
0.916
0.362
0.544
0.740
1.064
0.218
0.692
0.586
0.318
0.962
0.850
0.432
0.476
0.814
1.000
0.270
0.638
0.644
0.258
1.024
0.788
0.494
0.400
0.890
0.916
0.354
0.548
0.738
1.074
0.202
0.708
0.574
0.328
0.954
0.856
0.426
0.476
0.812
1.004
0.268
0.640
0.640
0.266
1.014
0.762
0.520
0.390
0.898
0.912
0.364
0.540
0.738
1.076
0.204
0.704
0.578
0.320
0.964
0.846
0.430
0.474
0.816
0.996
0.276
0.628
0.650
0.256
1.028
0.786
0.494
0.412
0.868
0.938
0.344
0.570
0.710
1.282
0.720
0.560
0.350
0.930
0.882
0.400
0.498
0.778
1.026
0.258
0.652
0.630
0.274
1.006
0.808
0.474
0.432
0.852
0.964
0.314
0.586
0.692
0.214
1.070
0.752
0.528
0.370
0.910
0.900
0.380
0.528
0.754
1.052
0.230
0.670
0.610
0.298
0.980
0.830
0.452
0.452
0.874
0.938
0.298
0.612
0.666
0.236
1.048
0.766
0.514
0.390
0.894
0.920
0.358
0.548
0.732
1.078
0.202
0.674
0.606
0.298
0.982
0.830
0.454
0.454
0.844
0.960
0.302
0.598
0.684
0.226
1.050
0.760
0.524
0.380
0.904
0.908
0.370
0.542
0.738
1.070
0.210
0.698
0.584
0.316
0.964
0.852
0.428
0.476
0.822
0.992
0.274
0.632
0.648
0.244
1.034
0.778
0.506
0.400
0.882
0.932
0.346
0.558
0.722
1.282
0.720
0.560
0.336
0.948
0.868
0.412
0.498
0.780
1.030
0.252
0.650
0.630
0.280
1.002
0.804
0.476
0.422
0.864
0.954
0.322
0.580
0.702
0.204
1.076
0.734
0.548
0.360
0.920
0.898
0.384
0.512
0.768
1.046
0.236
0.674
0.606
0.298
0.984
0.822
0.460
0.444
0.850
0.962
0.304
0.598
0.678
0.208
1.078
0.722
0.560
0.346
0.622
0.312
0.874
0.408
0.502
0.778
1.040
0.242
0.658
0.626
0.280
0.998
0.812
0.466
0.428
0.878
0.950
0.310
0.594
0.688
0.220
1.060
0.744
0.536
0.368
0.912
0.890
0.396
0.500
0.776
1.038
0.246
0.670
0.612
0.284
0.988
0.826
0.462
0.446
0.872
0.940
0.306
0.598
0.682
0.222
1.060
0.758
0.522
0.380
0.906
0.906
0.370
0.532
0.748
1.058
0.224
0.680
0.596
0.310
0.972
0.840
0.446
0.460
0.860
0.952
0.288
0.618
0.664
0.242
1.038
0.772
0.512
0.398
0.888
0.928
0.346
0.556
0.726
1.076
0.206
0.698
0.582
0.320
0.962
0.854
0.426
0.480
0.810
1.008
0.264
0.604
0.676
0.228
1.056
0.758
0.522
0.380
0.906
0.908
0.368
0.540
0.740
1.074
0.208
0.692
0.586
0.322
0.960
0.854
0.428
0.476
0.816
0.648
0.340
0.280
0.624
0.660
0.244
1.036
0.778
0.500
0.402
0.886
0.930
0.348
0.556
0.724
1.280
0.716
0.564
0.342
0.942
0.874
0.404
0.486
0.794
1.030
0.256
0.642
0.636
0.268
1.010
0.800
0.484
0.420
0.864
0.948
0.328
0.580
0.702
1.280
0.736
0.546
0.360
0.916
0.896
0.388
0.516
0.768
1.050
0.230
0.670
0.610
0.294
0.986
0.818
0.466
0.440
0.850
0.962
0.306
0.596
0.686
0.226
1.056
0.752
0.528
0.382
0.902
0.910
0.372
0.532
0.744
1.034
0.248
0.658
0.624
0.284
0.998
0.814
0.466
0.438
0.860
0.954
0.310
0.604
0.676
0.222
1.058
0.742
0.542
0.364
0.918
0.894
0.386
0.518
0.762
1.050
0.232
0.678
0.602
0.298
0.982
0.830
0.454
0.456
0.842
0.970
0.292
0.614
0.668
0.238
1.044
0.766
0.516
0.380
0.902
0.900
0.378
0.532
0.750
1.058
0.224
0.680
0.600
0.308
0.972
0.840
0.440
0.462
0.860
0.956
0.286
0.622
0.658
0.250
1.030
0.776
0.504
0.404
0.886
0.928
0.344
0.552
0.730
1.076
0.204
0.706
0.576
0.334
0.948
0.856
0.418
0.490
0.802
1.012
0.262
0.640
0.640
0.268
1.012
0.806
0.478
0.426
0.856
0.918
0.362
0.546
0.732
0.766
0.312
0.202
0.702
0.578
0.332
0.952
0.860
0.420
0.480
0.810
0.994
0.278
0.630
0.648
0.254
0.556
0.472
0.788
0.492
0.414
0.866
0.944
0.338
0.564
0.716
1.280
0.728
0.556
0.348
0.932
0.880
0.402
0.506
0.774
1.028
0.256
0.646
0.634
0.272
1.008
0.806
0.478
0.426
0.860
0.954
0.320
0.588
0.692
0.208
1.074
0.736
0.546
0.364
0.914
0.900
0.384
0.520
0.762
1.050
0.230
0.674
0.608
0.290
0.992
0.816
0.464
0.444
0.850
0.964
0.304
0.600
0.682
0.226
1.054
0.758
0.522
0.384
0.900
0.908
0.370
0.546
0.736
1.072
0.210
0.692
0.592
0.316
0.958
0.842
0.442
0.458
0.862
0.934
0.306
0.598
0.684
0.216
1.066
0.746
0.532
0.372
0.910
0.902
0.380
0.522
0.760
1.052
0.230
0.680
0.598
0.304
0.976
0.844
0.442
0.460
0.848
0.964
0.286
0.618
0.666
0.246
1.032
0.764
0.520
0.384
0.392
0.510
0.496
0.414
0.366
0.542
0.738
1.074
0.210
0.694
0.586
0.328
0.954
0.852
0.426
0.478
0.816
0.996
0.274
0.636
0.638
0.266
1.020
0.788
0.496
0.412
0.874
0.928
0.348
0.556
0.724
1.282
0.714
0.568
0.336
0.946
0.866
0.414
0.500
0.780
1.024
0.252
0.656
0.632
0.274
1.006
0.806
0.474
0.428
0.860
0.946
0.330
0.576
0.704
1.282
0.718
0.560
0.348
0.936
0.848
0.432
0.468
0.820
0.992
0.282
0.626
0.654
0.252
1.028
0.780
0.502
0.408
0.872
0.940
0.340
0.562
0.722
1.278
0.726
0.558
0.342
0.938
0.872
0.404
0.500
0.786
0.764
0.256
0.260
0.644
0.636
0.270
1.012
0.806
0.476
0.424
0.864
0.950
0.328
0.578
0.698
0.206
1.074
0.738
0.544
0.360
0.918
0.900
0.384
0.522
0.756
1.046
0.238
0.664
0.616
0.288
0.990
0.822
0.462
0.454
0.840
0.964
0.304
0.602
0.676
0.228
1.052
0.764
0.520
0.382
0.650
0.254
0.910
0.364
0.540
0.742
1.074
0.206
0.692
0.590
0.312
0.968
0.844
0.440
0.462
0.858
0.954
0.286
0.620
0.660
0.246
1.038
0.772
0.508
0.370
0.908
0.900
0.382
0.524
0.756
1.058
0.224
0.686
0.594
0.316
0.966
0.838
0.440
0.468
0.826
0.988
0.282
0.620
0.662
0.236
1.042
0.768
0.516
0.394
0.894
0.912
0.358
0.550
0.734
1.080
0.200
0.700
0.584
0.326
0.952
0.862
0.418
0.506
0.782
1.006
0.268
0.642
0.640
0.264
1.016
0.792
0.492
0.410
0.866
0.944
0.340
0.572
0.710
1.282
0.720
0.560
0.344
0.936
0.878
0.404
0.502
0.776
1.038
0.244
0.668
0.614
0.284
0.994
0.814
0.468
0.432
0.858
0.950
0.324
0.586
0.698
0.202
1.074
0.748
0.536
0.364
0.912
0.900
0.386
0.518
0.762
1.050
0.232
0.678
0.600
0.306
0.978
0.802
0.478
0.426
0.854
0.958
0.326
0.578
0.700
0.208
1.074
0.736
0.542
0.342
0.936
0.886
0.398
0.500
0.780
1.032
0.248
0.656
0.628
0.280
0.656
0.344
0.812
0.468
0.436
0.860
0.958
0.308
0.594
0.688
0.216
1.064
0.750
0.530
0.382
0.618
0.280
0.908
0.372
0.526
0.756
1.058
0.224
0.676
0.604
0.300
0.978
0.832
0.452
0.456
0.846
0.968
0.292
0.612
0.666
0.244
1.040
0.774
0.506
0.394
0.898
0.914
0.356
0.552
0.728
1.076
0.204
0.694
0.588
0.322
0.958
0.856
0.426
0.478
0.812
0.438
0.560
0.274
0.634
0.648
0.254
0.728
0.296
0.790
0.490
0.420
0.858
0.952
0.334
0.574
0.706
1.280
0.726
0.554
0.322
0.958
0.850
0.432
0.478
0.812
0.996
0.278
0.618
0.660
0.246
1.034
0.782
0.500
0.404
0.880
0.932
0.346
0.558
0.722
1.280
0.718
0.564
0.342
0.938
0.876
0.406
0.498
0.780
1.028
0.254
0.652
0.630
0.268
1.010
0.808
0.474
0.428
0.862
0.952
0.320
0.582
0.694
0.214
1.070
0.740
0.542
0.362
0.916
0.894
0.390
0.520
0.760
1.052
0.230
0.678
0.602
0.304
0.974
0.824
0.458
0.446
0.880
0.934
0.298
0.610
0.674
0.230
1.050
0.766
0.516
0.388
0.898
0.910
0.366
0.542
0.740
1.070
0.210
0.698
0.582
0.322
0.960
0.856
0.424
0.478
0.806
0.996
0.280
0.624
0.658
0.252
1.028
0.750
0.532
0.372
0.908
0.906
0.376
0.534
0.744
1.070
0.212
0.686
0.596
0.322
0.954
0.850
0.430
0.478
0.848
0.960
0.280
0.628
0.652
1.280
0.782
0.500
0.402
0.884
0.922
0.356
0.546
0.732
1.084
0.198
0.710
0.570
0.338
0.942
0.866
0.416
0.490
0.788
0.492
0.534
0.256
0.648
0.634
0.278
1.002
0.806
0.474
0.434
0.852
0.950
0.326
0.576
0.706
0.198
1.082
0.722
0.556
0.348
0.938
0.876
0.402
0.502
0.774
1.036
0.250
0.662
0.618
0.282
0.998
0.816
0.470
0.436
0.852
0.962
0.308
0.596
0.686
0.224
1.054
0.748
0.534
0.366
0.912
0.900
0.382
0.526
0.754
1.056
0.224
0.650
0.630
0.284
0.998
0.810
0.470
0.432
0.864
0.948
0.314
0.594
0.688
0.218
1.060
0.756
0.524
0.384
0.898
0.908
0.372
0.534
0.746
1.056
0.224
0.680
0.604
0.300
0.974
0.840
0.442
0.470
0.832
0.974
0.288
0.618
0.660
0.244
1.036
0.778
0.504
0.398
0.890
0.926
0.346
0.566
0.714
1.284
0.708
0.568
0.332
0.954
0.858
0.418
0.486
0.796
1.018
0.260
0.650
0.632
0.266
1.014
0.800
0.480
0.428
0.854
0.958
0.322
0.582
0.700
0.208
1.070
0.746
0.534
0.366
0.912
0.890
0.394
0.512
0.764
0.742
0.304
0.240
0.668
0.610
0.302
0.978
0.832
0.450
0.450
0.870
0.942
0.298
0.610
0.670
0.234
1.048
0.736
0.544
0.360
0.916
0.900
0.384
0.516
0.762
1.050
0.230
0.678
0.602
0.302
0.616
0.362
0.824
0.458
0.448
0.868
0.948
0.294
0.612
0.670
0.232
1.046
0.766
0.516
0.388
0.900
0.916
0.356
0.548
0.732
1.280
0.704
0.576
0.332
0.950
0.860
0.422
0.476
0.812
0.996
0.274
0.632
0.646
0.264
1.018
0.790
0.490
0.420
0.860
0.950
0.330
0.574
0.706
0.202
0.700
0.380
0.732
0.548
0.354
0.922
0.892
0.392
0.516
0.762
1.040
0.242
0.660
0.622
0.286
0.710
0.282
0.818
0.462
0.448
0.874
0.938
0.302
0.604
0.676
0.228
1.052
0.760
0.520
0.386
0.900
0.912
0.362
0.542
0.740
1.068
0.212
0.668
0.612
0.288
0.988
0.830
0.452
0.452
0.846
0.958
0.304
0.598
0.682
0.224
1.058
0.750
0.530
0.370
0.910
0.900
0.380
0.530
0.750
1.060
0.220
0.684
0.596
0.318
0.958
0.852
0.434
0.470
0.850
0.958
0.282
0.628
0.654
0.248
1.030
0.770
0.512
0.402
0.884
0.924
0.352
0.554
0.722
1.284
0.712
0.566
0.340
0.942
0.870
0.408
0.504
0.776
1.028
0.254
0.652
0.626
0.290
0.990
0.810
0.474
0.426
0.860
0.950
0.324
0.586
0.694
0.206
1.072
0.742
0.540
0.364
0.912
0.904
0.380
0.522
0.758
1.058
0.220
0.690
0.592
0.304
0.972
0.840
0.444
0.466
0.856
0.942
0.296
0.610
0.672
0.216
1.060
0.752
0.530
0.364
0.914
0.896
0.382
0.526
0.758
1.056
0.224
0.682
0.600
0.302
0.976
0.842
0.438
0.460
0.862
0.952
0.286
0.620
0.660
0.248
1.032
0.778
0.502
0.406
0.872
0.932
0.350
0.550
0.730
1.082
0.198
0.710
0.572
0.332
0.626
0.324
0.862
0.416
0.496
0.782
1.032
0.248
0.650
0.632
0.276
1.000
0.812
0.464
0.440
0.862
0.948
0.318
0.582
0.696
0.204
1.080
0.732
0.544
0.366
0.912
0.900
0.384
0.520
0.760
1.054
0.228
0.678
0.600
0.314
0.950
0.854
0.444
0.462
0.858
0.952
0.288
0.618
0.662
0.242
1.038
0.764
0.516
0.384
0.906
0.912
0.358
0.550
0.730
1.280
0.674
0.604
0.304
0.980
0.830
0.450
0.454
0.866
0.948
0.292
0.616
0.666
0.238
1.040
0.772
0.514
0.394
0.888
0.924
0.350
0.558
0.722
1.078
0.202
0.700
0.582
0.316
0.960
0.850
0.432
0.476
0.816
0.994
0.276
0.626
0.654
0.268
1.016
0.790
0.488
0.414
0.866
0.946
0.334
0.572
0.708
1.280
0.728
0.552
0.360
0.920
0.876
0.406
0.500
0.776
1.034
0.248
0.660
0.624
0.280
0.996
0.812
0.470
0.446
0.876
0.932
0.308
0.598
0.682
0.224
1.054
0.758
0.526
0.378
0.904
0.906
0.372
0.534
0.746
1.058
0.226
0.678
0.598
0.310
0.972
0.840
0.440
0.464
0.858
0.956
0.282
0.626
0.656
0.214
1.066
0.744
0.536
0.372
0.908
0.906
0.374
0.530
0.754
1.056
0.222
0.688
0.592
0.312
0.966
0.848
0.434
0.462
0.832
0.978
0.292
0.610
0.668
0.240
1.040
0.774
0.508
0.396
0.896
0.912
0.356
0.556
0.724
1.278
0.716
0.566
0.338
0.944
0.872
0.404
0.496
0.784
1.018
0.262
0.648
0.632
0.270
1.010
0.806
0.476
0.426
0.858
0.958
0.318
0.584
0.694
0.212
1.068
0.746
0.536
0.370
0.908
0.904
0.378
0.530
0.748
1.064
0.216
0.678
0.606
0.298
0.978
0.834
0.450
0.460
0.860
0.944
0.296
0.614
0.664
0.238
1.042
0.774
0.506
0.400
0.884
0.928
0.348
0.558
0.722
1.056
0.226
0.684
0.594
0.308
0.972
0.840
0.440
0.468
0.852
0.958
0.282
0.616
0.668
0.244
1.032
0.772
0.508
0.396
0.896
0.916
0.354
0.554
0.726
1.280
0.708
0.574
0.332
0.952
0.862
0.412
0.494
0.786
1.028
0.256
0.650
0.630
0.272
1.006
0.796
0.486
0.422
0.856
0.954
0.326
0.578
0.704
0.204
1.078
0.738
0.542
0.358
0.916
0.896
0.388
0.522
0.758
1.050
0.230
0.678
0.604
0.306
0.972
0.834
0.448
0.450
0.868
0.932
0.312
0.596
0.684
0.220
1.060
0.754
0.526
0.378
0.904
0.912
0.368
0.538
0.740
1.070
0.214
0.690
0.588
0.318
0.962
0.850
0.432
0.476
0.812
0.996
0.278
0.634
0.644
0.226
1.054
0.760
0.524
0.378
0.902
0.906
0.374
0.526
0.754
1.060
0.220
0.682
0.598
0.308
0.586
0.386
0.844
0.438
0.464
0.858
0.964
0.274
0.624
0.656
0.250
1.030
0.782
0.500
0.406
0.872
0.938
0.344
0.556
0.724
1.280
0.710
0.570
0.336
0.948
0.864
0.410
0.498
0.784
1.030
0.252
0.650
0.632
0.276
1.002
0.810
0.472
0.432
0.862
0.952
0.312
0.594
0.688
0.210
1.072
0.736
0.544
0.366
0.908
0.898
0.388
0.518
0.762
1.050
0.232
0.676
0.606
0.298
0.978
0.836
0.448
0.460
0.860
0.950
0.290
0.614
0.666
0.246
1.034
0.766
0.510
0.390
0.902
0.912
0.362
0.548
0.730
1.048
0.236
0.662
0.616
0.296
0.982
0.830
0.454
0.452
0.868
0.942
0.298
0.614
0.664
0.242
1.032
0.772
0.518
0.396
0.380
0.510
0.918
0.354
0.552
0.732
1.076
0.204
0.700
0.580
0.320
0.962
0.850
0.428
0.476
0.812
1.002
0.270
0.632
0.642
0.268
1.018
0.796
0.484
0.422
0.860
0.946
0.334
0.576
0.704
0.206
1.074
0.732
0.550
0.354
0.922
0.884
0.398
0.510
0.768
1.040
0.242
0.664
0.620
0.280
0.996
0.820
0.466
0.442
0.850
0.964
0.304
0.604
0.676
0.224
1.060
0.754
0.524
0.382
0.902
0.902
0.374
0.528
0.750
1.052
0.232
0.678
0.604
0.298
0.980
0.834
0.450
0.454
0.864
0.946
0.296
0.580
0.704
0.198
1.078
0.742
0.540
0.362
0.914
0.900
0.384
0.516
0.762
1.050
0.234
0.676
0.604
0.298
0.976
0.844
0.442
0.458
0.842
0.960
0.306
0.600
0.676
0.230
1.048
0.764
0.520
0.384
0.904
0.914
0.360
0.542
0.738
1.074
0.206
0.698
0.582
0.324
0.608
0.352
0.854
0.424
0.480
0.844
0.972
0.264
0.630
0.652
0.252
1.028
0.782
0.500
0.406
0.872
0.944
0.338
0.562
0.718
0.200
1.080
0.724
0.556
0.348
0.932
0.880
0.404
0.504
0.770
1.042
0.242
0.664
0.618
0.284
0.994
0.810
0.472
0.432
0.862
0.950
0.316
0.592
0.690
0.214
1.066
0.750
0.530
0.374
0.908
0.902
0.378
0.528
0.748
1.032
0.252
0.656
0.624
0.280
1.000
0.812
0.472
0.434
0.854
0.960
0.312
0.594
0.688
0.212
1.066
0.740
0.544
0.360
0.916
0.898
0.386
0.524
0.754
1.052
0.230
0.678
0.602
0.302
0.974
0.838
0.446
0.462
0.838
0.972
0.292
0.614
0.664
0.248
1.034
0.766
0.514
0.388
0.898
0.912
0.362
0.546
0.736
1.074
0.206
0.698
0.582
0.334
0.950
0.856
0.422
0.480
0.806
1.006
0.268
0.642
0.642
0.262
1.016
0.796
0.484
0.420
0.856
0.948
0.340
0.562
0.716
0.730
0.548
0.728
0.554
0.350
0.928
0.882
0.400
0.514
0.766
1.040
0.244
0.662
0.618
0.290
0.988
0.824
0.460
0.444
0.888
0.918
0.308
0.572
0.710
0.200
1.078
0.732
0.550
0.352
0.928
0.876
0.404
0.498
0.782
1.036
0.244
0.656
0.626
0.282
0.998
0.820
0.462
0.442
0.848
0.962
0.310
0.592
0.686
0.222
1.058
0.756
0.526
0.378
0.906
0.902
0.378
0.532
0.744
1.050
0.234
0.666
0.614
0.296
0.984
0.828
0.454
0.448
0.872
0.942
0.298
0.610
0.672
0.228
1.052
0.762
0.520
0.390
0.896
0.914
0.362
0.544
0.738
1.076
0.206
0.692
0.586
0.314
0.966
0.848
0.434
0.474
0.814
0.992
0.282
0.626
0.654
0.252
1.030
0.784
0.494
0.410
0.870
0.942
0.342
0.566
0.716
1.280
0.718
0.562
0.344
0.940
0.868
0.408
0.492
0.832
0.958
0.280
0.622
0.660
0.246
1.032
0.772
0.512
0.398
0.888
0.926
0.348
0.554
0.730
1.278
0.714
0.568
0.344
0.938
0.864
0.414
0.492
0.786
1.028
0.254
0.650
0.630
0.272
1.012
0.796
0.486
0.422
0.858
0.948
0.332
0.576
0.706
0.198
0.498
0.582
0.738
0.544
0.358
0.918
0.896
0.388
0.540
0.738
1.048
0.228
0.680
0.606
0.298
0.480
0.500
0.826
0.458
0.444
0.850
0.962
0.304
0.606
0.674
0.230
1.052
0.758
0.522
0.382
0.902
0.910
0.366
0.542
0.734
1.080
0.204
0.706
0.576
0.324
0.960
0.852
0.426
0.474
0.846
0.956
0.284
0.628
0.654
0.248
1.032
0.788
0.490
0.408
0.870
0.912
0.368
0.536
0.750
1.062
0.216
0.690
0.592
0.318
0.958
0.856
0.428
0.480
0.808
1.000
0.276
0.626
0.652
0.256
1.024
0.788
0.494
0.402
0.892
0.922
0.344
0.558
0.724
1.282
0.712
0.568
0.338
0.944
0.868
0.410
0.490
0.794
1.028
0.250
0.652
0.628
0.276
1.006
0.808
0.474
0.434
0.850
0.954
0.324
0.576
0.704
0.200
1.080
0.734
0.546
0.358
0.920
0.894
0.394
0.516
0.758
1.050
0.232
0.670
0.612
0.298
0.978
0.834
0.450
0.454
0.870
0.942
0.296
0.610
0.670
0.230
1.052
0.746
0.536
0.372
0.908
0.904
0.376
0.526
0.756
1.056
0.226
0.684
0.596
0.308
0.970
0.838
0.446
0.466
0.818
0.960
0.316
0.588
0.694
0.214
1.068
0.746
0.536
0.364
0.912
0.898
0.386
0.522
0.756
1.060
0.224
0.670
0.610
0.296
0.984
0.826
0.454
0.450
0.870
0.944
0.298
0.608
0.676
0.228
1.052
0.760
0.520
0.392
0.894
0.916
0.358
0.548
0.734
1.060
0.220
0.702
0.578
0.320
0.958
0.854
0.428
0.474
0.816
0.998
0.274
0.628
0.654
0.256
1.024
0.784
0.496
0.412
0.868
0.938
0.344
0.570
0.710
1.278
0.728
0.556
0.352
0.926
0.878
0.406
0.498
0.776
1.032
0.256
0.654
0.624
0.278
1.000
0.812
0.470
0.446
0.844
0.958
0.314
0.592
0.688
0.222
1.060
0.746
0.534
0.372
0.908
0.874
0.406
0.502
0.780
1.034
0.246
0.654
0.626
0.286
0.994
0.808
0.476
0.424
0.862
0.948
0.324
0.586
0.694
0.212
1.070
0.738
0.542
0.366
0.910
0.906
0.382
0.522
0.754
1.056
0.224
0.686
0.598
0.308
0.972
0.834
0.444
0.462
0.836
0.440
0.530
0.294
0.608
0.672
0.236
0.678
0.368
0.766
0.512
0.396
0.896
0.908
0.360
0.552
0.732
1.080
0.198
0.712
0.572
0.330
0.952
0.860
0.414
0.494
0.790
1.012
0.266
0.636
0.644
0.260
1.022
0.790
0.494
0.416
0.858
0.952
0.334
0.574
0.706
0.200
1.080
0.730
0.548
0.356
0.924
0.888
0.396
0.516
0.764
1.044
0.238
0.668
0.614
0.286
0.994
0.806
0.476
0.414
0.868
0.938
0.342
0.564
0.716
1.082
0.200
0.708
0.570
0.338
0.946
0.862
0.416
0.488
0.792
1.020
0.262
0.646
0.632
0.274
1.006
0.806
0.478
0.432
0.850
0.958
0.320
0.586
0.694
0.212
1.070
0.732
0.546
0.356
0.918
0.898
0.392
0.516
0.762
1.046
0.238
0.666
0.614
0.292
0.988
0.826
0.456
0.446
0.888
0.928
0.300
0.610
0.670
0.230
1.048
0.762
0.522
0.390
0.892
0.906
0.372
0.532
0.752
1.060
0.220
0.694
0.588
0.310
0.966
0.846
0.438
0.472
0.820
0.694
0.296
0.280
0.624
0.654
0.254
1.030
0.784
0.498
0.406
0.876
0.926
0.348
0.556
0.728
0.788
0.492
0.708
0.574
0.334
0.952
0.830
0.444
0.460
0.862
0.948
0.292
0.616
0.664
0.240
1.040
0.772
0.508
0.398
0.886
0.930
0.350
0.554
0.724
1.282
0.712
0.572
0.332
0.948
0.856
0.422
0.480
0.812
1.006
0.264
0.638
0.642
0.266
1.012
0.798
0.482
0.422
0.864
0.946
0.332
0.576
0.704
0.200
1.084
0.726
0.552
0.360
0.920
0.892
0.392
0.508
0.768
1.036
0.248
0.658
0.624
0.280
0.992
0.822
0.466
0.442
0.852
0.958
0.310
0.596
0.684
0.224
1.056
0.756
0.526
0.376
0.910
0.904
0.372
0.532
0.746
1.062
0.222
0.680
0.594
0.312
0.972
0.838
0.446
0.458
0.864
0.950
0.288
0.620
0.662
0.244
1.036
0.770
0.514
0.366
0.908
0.906
0.378
0.528
0.752
1.056
0.220
0.688
0.598
0.312
0.966
0.842
0.442
0.468
0.832
0.970
0.290
0.614
0.668
0.234
1.048
0.762
0.516
0.388
0.902
0.912
0.362
0.548
0.728
1.082
0.202
0.708
0.574
0.336
0.944
0.860
0.420
0.484
0.802
1.010
0.266
0.642
0.640
0.260
1.016
0.788
0.496
0.400
0.880
0.932
0.346
0.558
0.724
1.282
0.716
0.562
0.340
0.944
0.876
0.402
0.500
0.778
1.036
0.248
0.654
0.626
0.282
0.998
0.814
0.466
0.432
0.856
0.992
0.282
0.582
0.698
0.208
1.072
0.740
0.540
0.368
0.560
0.352
0.898
0.384
0.522
0.758
1.058
0.224
0.682
0.598
0.304
0.976
0.804
0.480
0.426
0.856
0.958
0.318
0.586
0.696
0.212
1.068
0.746
0.534
0.362
0.916
0.890
0.398
0.512
0.764
1.048
0.232
0.672
0.610
0.296
0.986
0.828
0.452
0.454
0.870
0.938
0.300
0.608
0.672
0.230
1.050
0.764
0.516
0.394
0.896
0.908
0.366
0.534
0.746
1.062
0.220
0.690
0.592
0.312
0.964
0.850
0.434
0.472
0.818
0.994
0.278
0.626
0.654
0.256
1.024
0.786
0.498
0.406
0.892
0.920
0.340
0.566
0.716
1.282
0.706
0.572
0.338
0.946
0.864
0.414
0.492
0.784
1.028
0.256
0.654
0.628
0.280
1.002
0.804
0.474
0.434
0.854
0.954
0.322
0.584
0.694
0.216
1.064
0.750
0.532
0.342
0.942
0.866
0.410
0.494
0.790
0.634
0.378
0.266
0.642
0.640
0.272
1.006
0.802
0.480
0.432
0.852
0.950
0.328
0.580
0.702
0.202
1.076
0.738
0.542
0.366
0.912
0.902
0.382
0.520
0.760
1.046
0.234
0.666
0.614
0.288
0.992
0.824
0.458
0.450
0.846
0.966
0.300
0.608
0.674
0.230
1.046
0.764
0.518
0.386
0.902
0.908
0.368
0.544
0.736
1.076
0.204
0.704
0.576
0.318
0.962
0.840
0.442
0.458
0.862
0.950
0.292
0.616
0.662
0.244
1.038
0.778
0.504
0.400
0.886
0.924
0.350
0.554
0.726
1.282
0.712
0.568
0.336
0.948
0.870
0.408
0.490
0.794
1.008
0.268
0.638
0.644
0.264
1.018
0.764
0.514
0.388
0.898
0.914
0.364
0.544
0.736
1.078
0.202
0.700
0.582
0.326
0.956
0.856
0.424
0.474
0.818
0.992
0.276
0.642
0.638
0.264
1.016
0.794
0.486
0.418
0.866
0.940
0.340
0.560
0.722
1.282
0.722
0.556
0.346
0.936
0.876
0.404
0.504
0.776
1.036
0.246
0.656
0.622
0.284
0.994
0.822
0.464
0.444
0.868
0.938
0.314
0.584
0.698
0.206
1.072
0.738
0.544
0.364
0.914
0.900
0.384
0.522
0.756
1.050
0.232
0.680
0.596
0.308
0.974
0.834
0.450
0.458
0.856
0.962
0.288
0.610
0.668
0.244
1.036
0.766
0.518
0.380
0.906
0.906
0.366
0.542
0.740
1.076
0.200
0.672
0.612
0.294
0.986
0.832
0.450
0.450
0.866
0.950
0.296
0.610
0.670
0.230
1.054
0.760
0.516
0.392
0.896
0.916
0.358
0.542
0.732
1.074
0.214
0.696
0.584
0.314
0.964
0.852
0.432
0.474
0.816
0.994
0.278
0.636
0.646
0.254
1.024
0.790
0.492
0.408
0.872
0.942
0.338
0.570
0.712
1.280
0.712
0.568
0.340
0.946
0.870
0.406
0.492
0.788
1.026
0.258
0.650
0.628
0.276
1.006
0.806
0.474
0.440
0.844
0.964
0.316
0.584
0.696
0.214
1.064
0.746
0.538
0.360
0.586
0.328
0.892
0.392
0.516
0.766
1.050
0.232
0.668
0.614
0.296
0.980
0.832
0.450
0.454
0.868
0.944
0.298
0.610
0.670
0.206
1.074
0.734
0.548
0.362
0.914
0.894
0.392
0.514
0.764
1.048
0.234
0.672
0.608
0.290
0.994
0.810
0.468
0.434
0.852
0.960
0.316
0.586
0.696
0.214
1.068
0.744
0.534
0.374
0.908
0.900
0.382
0.526
0.752
0.564
0.496
0.222
0.682
0.600
0.308
0.972
0.838
0.442
0.462
0.862
0.936
0.302
0.612
0.668
0.234
1.048
0.764
0.518
0.390
0.896
0.914
0.360
0.550
0.914
0.892
0.208
0.700
0.576
0.332
0.954
0.856
0.424
0.484
0.798
1.004
0.272
0.632
0.648
0.262
1.024
0.784
0.492
0.418
0.864
0.942
0.340
0.568
0.714
1.278
0.728
0.554
0.354
0.924
0.884
0.398
0.508
0.768
1.042
0.242
0.636
0.650
0.252
1.024
0.784
0.492
0.418
0.866
0.942
0.342
0.556
0.724
1.280
0.716
0.564
0.338
0.944
0.870
0.410
0.498
0.784
1.026
0.256
0.650
0.628
0.278
1.002
0.812
0.470
0.434
0.862
0.946
0.318
0.590
0.690
0.208
1.074
0.738
0.542
0.364
0.548
0.366
0.896
0.390
0.516
0.764
1.046
0.234
0.678
0.604
0.298
0.980
0.832
0.452
0.456
0.848
0.962
0.292
0.616
0.666
0.238
1.044
0.758
0.524
0.378
0.906
0.910
0.368
0.540
0.740
1.070
0.214
0.688
0.590
0.320
0.962
0.848
0.432
0.474
0.850
0.964
0.274
0.632
0.650
0.254
1.026
0.782
0.498
0.408
0.878
0.930
0.348
0.554
0.726
1.060
0.220
0.680
0.602
0.302
0.976
0.838
0.444
0.466
0.832
0.976
0.288
0.616
0.664
0.246
0.378
0.658
0.776
0.502
0.404
0.674
0.222
0.912
0.352
0.562
0.718
1.282
0.708
0.574
0.332
0.948
0.856
0.424
0.480
0.918
0.896
0.266
0.644
0.636
0.262
1.018
0.788
0.494
0.416
0.860
0.950
0.336
0.570
0.712
1.280
0.726
0.552
0.358
0.918
0.884
0.404
0.502
0.774
1.032
0.250
0.654
0.628
0.278
1.002
0.814
0.468
0.440
0.866
0.936
0.320
0.594
0.684
0.216
0.484
0.580
0.750
0.530
0.378
0.904
0.912
0.366
0.540
0.740
1.056
0.224
0.680
0.602
0.306
0.968
0.842
0.446
0.462
0.858
0.924
0.316
0.592
0.690
0.212
1.068
0.746
0.534
0.372
0.906
0.902
0.382
0.524
0.752
1.062
0.222
0.690
0.590
0.312
0.968
0.842
0.440
0.466
0.854
0.950
0.290
0.612
0.670
0.232
1.048
0.774
0.504
0.396
0.894
0.918
0.350
0.556
0.728
1.080
0.202
0.710
0.572
0.328
0.956
0.864
0.414
0.488
0.792
1.020
0.260
0.640
0.638
0.264
1.016
0.794
0.488
0.416
0.872
0.950
0.322
0.576
0.706
1.280
0.730
0.552
0.356
0.920
0.884
0.402
0.508
0.770
1.046
0.236
0.670
0.612
0.292
0.988
0.814
0.462
0.444
0.852
0.958
0.314
0.596
0.682
0.224
1.058
0.756
0.526
0.374
0.908
0.904
0.376
0.532
0.744
1.036
0.248
0.658
0.620
0.286
0.990
0.822
0.466
0.438
0.898
0.914
0.310
0.598
0.684
0.220
1.060
0.740
0.540
0.372
0.908
0.900
0.382
0.522
0.758
1.052
0.228
0.682
0.594
0.310
0.970
0.840
0.444
0.466
0.854
0.960
0.282
0.620
0.660
0.246
1.034
0.778
0.506
0.392
0.896
0.910
0.358
0.552
0.730
1.080
0.200
0.708
0.574
0.332
0.950
0.862
0.418
0.486
0.794
1.018
0.260
0.650
0.630
0.280
1.004
0.800
0.480
0.426
0.854
0.952
0.326
0.572
0.712
1.280
0.718
0.562
0.348
0.932
0.872
0.408
0.506
0.774
1.036
0.246
0.658
0.626
0.282
0.994
0.820
0.460
0.448
0.868
0.902
0.344
0.568
0.712
1.280
0.724
0.556
0.352
0.928
0.882
0.398
0.500
0.778
1.028
0.260
0.652
0.622
0.276
1.002
0.814
0.472
0.434
0.854
0.958
0.312
0.592
0.690
0.220
1.062
0.750
0.528
0.380
0.906
0.902
0.374
0.534
0.750
1.052
0.226
0.674
0.606
0.304
0.978
0.836
0.446
0.458
0.864
0.946
0.294
0.614
0.664
0.234
1.046
0.770
0.512
0.398
0.890
0.922
0.354
0.548
0.730
1.282
0.706
0.576
0.322
0.958
0.848
0.434
0.478
0.810
0.452
0.548
0.272
0.636
0.644
0.264
0.656
0.362
0.794
0.488
0.410
0.904
0.910
0.336
0.572
0.710
1.280
0.726
0.556
0.354
0.926
0.872
0.408
0.480
0.812
0.996
0.272
0.634
0.648
0.250
1.032
0.778
0.502
0.406
0.874
0.938
0.342
0.568
0.712
1.282
0.720
0.560
0.344
0.936
0.876
0.402
0.506
0.772
1.040
0.244
0.662
0.620
0.288
0.990
0.810
0.472
0.430
0.858
0.954
0.318
0.590
0.696
0.210
1.068
0.758
0.522
0.376
0.902
0.902
0.382
0.524
0.756
0.648
0.408
0.224
0.686
0.596
0.304
0.974
0.842
0.440
0.466
0.836
0.964
0.296
0.608
0.674
0.234
1.044
0.768
0.514
0.390
0.900
0.916
0.354
0.554
0.728
1.082
0.198
0.702
0.580
0.330
0.464
0.488
0.516
0.344
0.420
0.484
0.810
0.996
0.272
0.632
0.648
0.252
1.028
0.784
0.500
0.410
0.866
0.914
0.368
0.536
0.748
1.064
0.216
0.698
0.584
0.314
0.964
0.848
0.438
0.470
0.816
0.996
0.280
0.624
0.654
0.254
1.026
0.792
0.490
0.410
0.874
0.922
0.352
0.558
0.726
1.076
0.206
0.698
0.584
0.324
0.960
0.856
0.420
0.478
0.814
0.998
0.274
0.636
0.644
0.260
0.612
0.408
0.792
0.492
0.416
0.862
0.956
0.326
0.572
0.712
0.198
1.082
0.716
0.566
0.342
0.932
0.876
0.410
0.496
0.788
1.030
0.250
0.648
0.632
0.276
1.004
0.810
0.466
0.442
0.880
0.928
0.318
0.590
0.694
0.214
1.066
0.740
0.540
0.360
0.920
0.890
0.392
0.512
0.766
1.046
0.238
0.670
0.612
0.296
0.964
0.842
0.456
0.422
0.858
0.954
0.328
0.576
0.706
0.202
1.080
0.728
0.554
0.354
0.922
0.888
0.398
0.512
0.766
1.046
0.236
0.664
0.616
0.286
0.762
0.234
0.814
0.466
0.438
0.872
0.940
0.312
0.596
0.686
0.216
1.064
0.750
0.532
0.376
0.904
0.904
0.378
0.526
0.750
1.066
0.214
0.694
0.590
0.314
0.452
0.510
0.838
0.446
0.462
0.836
0.972
0.292
0.618
0.662
0.246
1.040
0.770
0.508
0.396
0.444
0.452
0.922
0.346
0.556
0.726
1.084
0.198
0.702
0.576
0.342
0.944
0.862
0.414
0.482
0.808
1.000
0.272
0.638
0.646
0.258
1.020
0.794
0.488
0.418
0.860
0.952
0.332
0.572
0.710
0.198
1.080
0.736
0.546
0.354
0.926
0.862
0.420
0.480
0.808
1.002
0.274
0.632
0.646
0.262
1.016
0.792
0.490
0.410
0.880
0.938
0.334
0.562
0.718
1.282
0.718
0.564
0.344
0.936
0.876
0.406
0.498
0.784
1.032
0.244
0.658
0.626
0.280
0.978
0.828
0.476
0.438
0.848
0.956
0.316
0.586
0.698
0.202
1.078
0.730
0.550
0.352
0.926
0.886
0.402
0.510
0.764
1.046
0.236
0.668
0.614
0.294
0.986
0.826
0.454
0.450
0.880
0.932
0.300
0.608
0.672
0.232
1.052
0.746
0.532
0.382
0.900
0.908
0.372
0.532
0.748
1.064
0.218
0.688
0.592
0.316
0.960
0.852
0.434
0.474
0.814
0.994
0.280
0.626
0.654
0.254
0.384
0.644
0.788
0.492
0.378
0.904
0.904
0.376
0.534
0.748
1.056
0.226
0.674
0.606
0.302
0.978
0.834
0.446
0.458
0.864
0.944
0.298
0.618
0.662
0.244
1.038
0.768
0.510
0.398
0.890
0.922
0.352
0.552
0.728
1.084
0.198
0.708
0.574
0.332
0.946
0.854
0.430
0.478
0.810
1.002
0.270
0.634
0.646
0.262
1.020
0.790
0.492
0.424
0.858
0.942
0.336
0.574
0.708
1.278
0.730
0.550
0.358
0.924
0.882
0.400
0.508
0.768
1.034
0.252
0.656
0.624
0.280
0.998
0.814
0.470
0.438
0.852
0.962
0.308
0.600
0.680
0.226
1.056
0.752
0.530
0.374
0.906
0.904
0.376
0.526
0.754
1.056
0.226
0.682
0.598
0.304
0.974
0.806
0.480
0.424
0.862
0.950
0.324
0.584
0.694
0.206
0.916
0.904
0.536
0.370
0.910
0.904
0.376
0.524
0.758
1.054
0.226
0.680
0.600
0.302
0.980
0.838
0.442
0.456
0.850
0.954
0.302
0.606
0.674
0.234
1.046
0.768
0.512
0.386
0.902
0.918
0.356
0.548
0.736
1.078
0.202
0.704
0.578
0.326
0.954
0.858
0.422
0.474
0.822
0.994
0.272
0.624
0.656
0.244
1.038
0.776
0.500
0.404
0.884
0.928
0.348
0.552
0.730
1.280
0.714
0.564
0.340
0.946
0.866
0.414
0.494
0.782
1.030
0.252
0.648
0.634
0.274
0.998
0.806
0.482
0.422
0.862
0.950
0.328
0.578
0.702
0.206
1.074
0.706
0.576
0.334
0.950
0.858
0.418
0.486
0.798
0.584
0.426
0.268
0.644
0.630
0.280
0.776
0.228
0.806
0.478
0.428
0.852
0.958
0.324
0.580
0.700
0.206
1.076
0.726
0.554
0.354
0.924
0.888
0.396
0.512
0.766
1.044
0.234
0.668
0.616
0.292
0.988
0.822
0.460
0.444
0.884
0.932
0.302
0.608
0.674
0.224
1.056
0.754
0.526
0.376
0.904
0.906
0.374
0.530
0.746
1.068
0.220
0.692
0.588
0.310
0.966
0.846
0.438
0.468
0.824
0.668
0.322
0.280
0.620
0.664
0.248
1.030
0.780
0.500
0.404
0.888
0.912
0.356
0.554
0.730
1.090
0.894
0.576
0.334
0.950
0.862
0.418
0.488
0.794
1.016
0.266
0.642
0.636
0.232
1.048
0.768
0.514
0.394
0.896
0.920
0.352
0.546
0.732
1.082
0.200
0.706
0.576
0.330
0.950
0.850
0.432
0.474
0.818
1.000
0.270
0.630
0.650
0.262
1.020
0.788
0.492
0.412
0.608
0.262
0.942
0.336
0.572
0.710
1.280
0.726
0.554
0.356
0.926
0.882
0.402
0.496
0.778
1.030
0.254
0.652
0.628
0.282
1.000
0.806
0.474
0.438
0.852
0.958
0.316
0.588
0.688
0.220
1.062
0.750
0.532
0.374
0.910
0.904
0.372
0.532
0.750
1.054
0.226
0.672
0.612
0.290
0.988
0.822
0.460
0.444
0.876
0.934
0.306
0.604
0.680
0.224
1.056
0.750
0.534
0.380
0.900
0.910
0.366
0.544
0.738
1.068
0.210
0.668
0.616
0.288
0.448
0.544
0.816
0.466
0.448
0.846
0.962
0.306
0.594
0.688
0.212
1.068
0.748
0.530
0.372
0.910
0.900
0.380
0.530
0.750
1.060
0.220
0.686
0.596
0.312
0.966
0.846
0.436
0.466
0.858
0.956
0.284
0.624
0.656
0.250
1.030
0.770
0.510
0.394
0.892
0.922
0.354
0.554
0.726
1.082
0.200
0.710
0.568
0.336
0.948
0.862
0.416
0.492
0.786
1.032
0.252
0.646
0.634
0.274
1.006
0.802
0.476
0.424
0.864
0.948
0.328
0.574
0.706
0.200
1.080
0.732
0.550
0.360
0.550
0.368
0.892
0.390
0.514
0.768
1.044
0.236
0.670
0.610
0.296
0.982
0.832
0.452
0.454
0.844
0.956
0.306
0.598
0.682
0.210
1.072
0.730
0.552
0.348
0.928
0.882
0.402
0.506
0.772
1.040
0.242
0.662
0.618
0.292
0.990
0.814
0.468
0.444
0.874
0.936
0.306
0.604
0.678
0.220
1.058
0.758
0.526
0.384
0.896
0.900
0.380
0.526
0.754
1.058
0.222
0.686
0.598
0.306
0.968
0.844
0.442
0.468
0.828
0.982
0.286
0.614
0.664
0.248
1.036
0.776
0.504
0.400
0.888
0.920
0.354
0.552
0.728
1.076
0.208
0.698
0.580
0.330
0.952
0.858
0.422
0.472
0.852
0.960
0.278
0.632
0.650
0.260
1.020
0.784
0.496
0.410
0.872
0.942
0.338
0.566
0.714
1.282
0.720
0.560
0.346
0.938
0.864
0.410
0.500
0.784
0.608
0.384
0.288
0.620
0.658
0.248
1.036
0.778
0.504
0.406
0.888
0.916
0.354
0.554
0.722
0.724
0.560
0.708
0.570
0.340
0.944
0.874
0.406
0.500
0.778
0.372
0.654
0.252
0.650
0.636
0.262
1.018
0.790
0.492
0.422
0.856
0.962
0.320
0.582
0.700
0.202
1.078
0.734
0.548
0.358
0.512
0.404
0.602
0.290
0.396
0.512
0.758
1.058
0.232
0.682
0.600
0.294
0.986
0.816
0.466
0.438
0.864
0.948
0.312
0.596
0.686
0.220
1.060
0.754
0.528
0.376
0.902
0.910
0.368
0.536
0.748
1.062
0.220
0.690
0.590
0.314
0.958
0.858
0.432
0.466
0.834
0.394
0.578
0.292
0.610
0.668
0.242
1.040
0.774
0.506
0.394
0.904
0.922
0.342
0.552
0.728
0.486
0.568
0.226
0.678
0.604
0.304
0.976
0.836
0.446
0.452
0.874
0.952
0.284
0.610
0.670
0.240
1.044
0.764
0.516
0.386
0.898
0.910
0.368
0.534
0.746
1.066
0.216
0.692
0.588
0.322
0.960
0.850
0.434
0.474
0.814
0.998
0.272
0.628
0.656
0.254
1.026
0.786
0.492
0.406
0.878
0.932
0.348
0.558
0.722
1.282
0.704
0.574
0.340
0.952
0.862
0.412
0.488
0.790
1.024
0.260
0.650
0.632
0.272
1.006
0.804
0.482
0.424
0.858
0.956
0.322
0.576
0.704
0.200
1.084
0.718
0.566
0.338
0.940
0.876
0.404
0.502
0.778
1.034
0.250
0.652
0.626
0.284
0.996
0.814
0.470
0.434
0.862
0.918
0.346
0.568
0.714
1.286
0.710
0.566
0.342
0.944
0.874
0.404
0.494
0.782
1.024
0.262
0.644
0.638
0.264
1.016
0.796
0.484
0.420
0.866
0.946
0.332
0.576
0.706
0.198
1.080
0.738
0.544
0.356
0.924
0.890
0.392
0.512
0.768
1.044
0.238
0.658
0.622
0.282
0.998
0.820
0.464
0.438
0.852
0.960
0.314
0.590
0.688
0.222
1.060
0.750
0.530
0.376
0.908
0.908
0.370
0.532
0.750
1.062
0.218
0.686
0.594
0.312
0.970
0.830
0.450
0.450
0.880
0.944
0.290
0.612
0.670
0.234
1.044
0.768
0.518
0.390
0.898
0.914
0.356
0.548
0.732
1.282
0.706
0.576
0.328
0.956
0.852
0.426
0.454
0.850
0.958
0.298
0.606
0.676
0.230
1.054
0.752
0.526
0.380
0.904
0.906
0.372
0.536
0.746
1.066
0.214
0.688
0.592
0.316
0.964
0.848
0.436
0.470
0.822
0.988
0.282
0.628
0.654
0.250
1.030
0.778
0.502
0.398
0.888
0.924
0.352
0.552
0.730
1.280
0.710
0.574
1.284
0.856
0.420
0.488
0.796
1.016
0.264
0.638
0.642
0.270
1.010
0.800
0.482
0.424
0.860
0.942
0.338
0.570
0.710
1.282
0.718
0.562
0.350
0.932
0.880
0.400
0.504
0.778
1.032
0.248
0.660
0.622
0.284
0.976
0.836
0.464
0.442
0.852
0.960
0.310
0.586
0.696
0.208
1.072
0.734
0.546
0.360
0.918
0.868
0.416
0.488
0.800
0.664
0.342
0.268
0.636
0.642
0.266
1.016
0.802
0.480
0.422
0.860
0.948
0.328
0.580
0.704
0.200
0.592
0.490
0.730
0.552
0.356
0.922
0.894
0.390
0.510
0.766
1.040
0.244
0.658
0.622
0.282
0.998
0.810
0.472
0.438
0.858
0.960
0.304
0.596
0.688
0.222
1.058
0.752
0.530
0.374
0.906
0.908
0.372
0.532
0.746
1.072
0.212
0.682
0.598
0.302
0.976
0.840
0.440
0.462
0.860
0.950
0.296
0.610
0.668
0.238
1.046
0.768
0.512
0.398
0.892
0.918
0.354
0.552
0.728
1.080
0.202
0.706
0.576
0.328
0.938
0.864
0.432
0.474
0.816
0.998
0.274
0.632
0.652
0.254
1.026
0.786
0.494
0.372
0.914
0.906
0.372
0.534
0.746
0.586
0.480
0.216
0.690
0.586
0.320
0.964
0.846
0.434
0.472
0.854
0.958
0.282
0.626
0.656
0.248
0.394
0.636
0.770
0.516
0.390
0.900
0.912
0.356
0.546
0.734
1.084
0.198
0.708
0.574
0.328
0.956
0.858
0.418
0.490
0.796
1.014
0.262
0.644
0.638
0.276
1.008
0.794
0.484
0.416
0.864
0.946
0.334
0.572
0.710
1.110
0.892
0.560
0.356
0.924
0.884
0.398
0.504
0.774
1.040
0.246
0.662
0.620
0.284
0.992
0.822
0.460
0.450
0.840
0.956
0.318
0.584
0.696
0.214
1.066
0.748
0.534
0.366
0.912
0.898
0.386
0.530
0.750
1.058
0.226
0.674
0.602
0.304
0.978
0.806
0.476
0.428
0.862
0.954
0.316
0.588
0.692
0.214
1.068
0.742
0.538
0.370
0.564
0.346
0.894
0.390
0.514
0.768
1.046
0.232
0.670
0.610
0.298
0.984
0.826
0.456
0.450
0.852
0.964
0.296
0.604
0.676
0.234
1.048
0.762
0.518
0.388
0.900
0.910
0.366
0.534
0.744
1.062
0.220
0.680
0.602
0.306
0.972
0.836
0.444
0.462
0.862
0.950
0.288
0.620
0.662
0.242
1.038
0.774
0.508
0.404
0.884
0.924
0.350
0.554
0.728
1.278
0.708
0.574
0.322
0.960
0.856
0.424
0.482
0.804
1.006
0.270
0.636
0.646
0.260
1.018
0.796
0.490
0.414
0.866
0.944
0.334
0.578
0.702
0.208
1.072
0.732
0.552
0.324
0.412
0.544
0.856
0.424
0.480
0.812
0.998
0.274
0.634
0.644
0.260
1.024
0.778
0.502
0.406
0.412
0.464
0.936
0.342
0.564
0.722
1.278
0.720
0.560
0.348
0.938
0.868
0.408
0.500
0.780
1.038
0.244
0.654
0.630
0.276
1.002
0.800
0.480
0.434
0.856
0.948
0.326
0.580
0.700
0.204
1.076
0.736
0.544
0.364
0.914
0.902
0.382
0.524
0.756
1.056
0.228
0.674
0.606
0.298
0.978
0.830
0.452
0.450
0.876
0.934
0.304
0.608
0.672
0.230
1.052
0.760
0.522
0.380
0.524
0.380
0.908
0.370
0.538
0.744
1.070
0.208
0.702
0.580
0.320
0.962
0.852
0.430
0.470
0.850
0.952
0.288
0.620
0.662
0.240
1.040
0.746
0.536
0.372
0.906
0.902
0.384
0.518
0.760
1.054
0.228
0.680
0.602
0.298
0.978
0.838
0.446
0.462
0.836
0.974
0.290
0.614
0.668
0.242
1.040
0.772
0.508
0.392
0.894
0.910
0.364
0.544
0.740
1.072
0.206
0.698
0.584
0.322
0.956
0.858
0.426
0.476
0.814
0.996
0.274
0.638
0.644
0.260
1.020
0.790
0.490
0.418
0.650
0.212
0.952
0.332
0.564
0.716
1.282
0.716
0.564
0.344
0.940
0.872
0.404
0.502
0.778
1.038
0.244
0.654
0.630
0.278
0.998
0.816
0.468
0.436
0.862
0.952
0.312
0.592
0.690
0.212
1.070
0.736
0.544
0.356
0.922
0.886
0.398
0.506
0.772
1.038
0.246
0.630
0.646
0.260
1.026
0.784
0.498
0.416
0.860
0.956
0.330
0.566
0.714
1.280
0.728
0.554
0.350
0.930
0.880
0.402
0.506
0.772
1.040
0.240
0.658
0.626
0.278
1.002
0.810
0.472
0.432
0.860
0.950
0.322
0.590
0.688
0.216
1.066
0.742
0.542
0.366
0.908
0.904
0.382
0.524
0.748
1.062
0.228
0.684
0.596
0.298
0.984
0.822
0.460
0.448
0.852
0.960
0.300
0.608
0.676
0.230
1.050
0.764
0.514
0.384
0.904
0.912
0.358
0.548
0.736
1.074
0.206
0.698
0.586
0.324
0.954
0.860
0.422
0.472
0.850
0.964
0.278
0.624
0.654
0.250
1.030
0.784
0.498
0.408
0.884
0.932
0.336
0.562
0.722
1.062
0.218
0.686
0.594
0.312
0.966
0.846
0.438
0.468
0.856
0.962
0.274
0.626
0.658
0.252
1.028
0.780
0.502
0.394
0.636
0.260
0.912
0.358
0.550
0.732
1.280
0.706
0.574
0.334
0.952
0.860
0.422
0.480
0.798
1.016
0.264
0.642
0.640
0.264
1.014
0.800
0.484
0.424
0.854
0.946
0.340
0.562
0.714
1.282
0.722
0.560
0.346
0.934
0.884
0.398
0.506
0.772
1.040
0.244
0.660
0.622
0.284
0.994
0.818
0.464
0.436
0.882
0.934
0.310
0.592
0.688
0.212
1.070
0.742
0.540
0.368
0.908
0.912
0.374
0.520
0.758
1.058
0.224
0.680
0.600
0.306
0.974
0.836
0.446
0.464
0.834
0.978
0.286
0.588
0.692
0.212
1.072
0.744
0.534
0.370
0.908
0.902
0.380
0.520
0.762
1.044
0.236
0.666
0.614
0.286
0.994
0.818
0.464
0.440
0.878
0.936
0.308
0.600
0.682
0.222
1.058
0.758
0.522
0.380
0.904
0.910
0.370
0.538
0.742
1.066
0.214
0.688
0.594
0.304
0.972
0.844
0.442
0.456
0.856
0.962
0.290
0.612
0.666
0.244
1.034
0.778
0.506
0.398
0.894
0.924
0.344
0.554
0.726
0.460
0.820
0.714
0.568
0.340
0.944
0.856
0.420
0.484
0.808
1.012
0.260
0.640
0.638
0.266
1.018
0.796
0.488
0.418
0.858
0.954
0.328
0.576
0.704
0.206
1.076
0.734
0.542
0.360
0.920
0.892
0.394
0.508
0.774
1.014
0.264
0.642
0.638
0.268
1.014
0.786
0.492
0.412
0.870
0.944
0.336
0.568
0.712
1.280
0.726
0.556
0.354
0.930
0.880
0.398
0.506
0.772
1.042
0.242
0.664
0.616
0.284
0.992
0.820
0.464
0.440
0.848
0.960
0.312
0.592
0.688
0.220
1.064
0.748
0.532
0.370
0.708
0.202
0.904
0.378
0.530
0.750
1.062
0.220
0.684
0.598
0.310
0.968
0.852
0.430
0.466
0.856
0.944
0.296
0.614
0.668
0.242
1.038
0.766
0.516
0.392
0.894
0.918
0.358
0.544
0.736
1.080
0.200
0.708
0.574
0.334
0.948
0.856
0.420
0.490
0.800
1.010
0.268
0.632
0.648
0.254
1.028
0.786
0.494
0.414
0.866
0.910
0.376
0.530
0.748
1.064
0.218
0.686
0.592
0.314
0.968
0.842
0.442
0.466
0.856
0.958
0.280
0.626
0.656
0.248
0.578
0.456
0.776
0.504
0.406
0.886
0.926
0.346
0.548
0.730
1.078
0.204
0.706
0.576
0.326
0.958
0.856
0.420
0.488
0.794
1.016
0.266
0.642
0.638
0.268
1.012
0.802
0.482
0.422
0.862
0.948
0.328
0.580
0.706
1.278
0.722
0.558
0.338
0.946
0.866
0.410
0.494
0.790
1.022
0.260
0.648
0.632
0.274
1.008
0.804
0.474
0.430
0.856
0.956
0.324
0.582
0.698
0.210
0.658
0.410
0.744
0.536
0.364
0.912
0.892
0.396
0.510
0.768
1.046
0.238
0.666
0.616
0.292
0.984
0.828
0.458
0.448
0.836
0.942
0.334
0.576
0.704
1.282
0.726
0.550
0.360
0.924
0.888
0.396
0.508
0.770
1.040
0.244
0.664
0.616
0.288
0.992
0.810
0.476
0.432
0.852
0.940
0.332
0.570
0.712
1.280
0.730
0.550
1.282
0.876
0.404
0.504
0.774
1.038
0.246
0.664
0.618
0.288
0.994
0.816
0.462
0.444
0.858
0.952
0.308
0.594
0.686
0.218
1.064
0.742
0.540
0.372
0.906
0.898
0.384
0.520
0.762
1.054
0.228
0.678
0.604
0.300
0.976
0.838
0.446
0.464
0.830
0.978
0.288
0.616
0.664
0.246
1.038
0.762
0.516
0.382
0.906
0.910
0.366
0.546
0.734
1.074
0.208
0.692
0.586
0.326
0.956
0.822
0.456
0.446
0.878
0.936
0.302
0.608
0.674
0.230
1.048
0.764
0.520
0.390
0.894
0.916
0.358
0.546
0.738
1.070
0.208
0.698
0.584
0.314
0.962
0.850
0.434
0.474
0.816
0.996
0.274
0.628
0.652
0.256
1.026
0.790
0.488
0.414
0.870
0.944
0.340
0.566
0.712
0.826
0.454
0.724
0.554
0.348
0.938
0.872
0.406
0.494
0.782
1.030
0.254
0.654
0.626
0.278
0.644
0.358
0.810
0.472
0.434
0.860
0.958
0.310
0.588
0.692
0.218
1.062
0.750
0.532
0.372
0.908
0.900
0.380
0.518
0.762
1.038
0.244
0.662
0.618
0.292
0.988
0.824
0.462
0.444
0.872
0.940
0.302
0.602
0.678
0.230
1.054
0.754
0.524
0.356
0.924
0.886
0.394
0.510
0.772
1.036
0.244
0.676
0.606
0.294
0.988
0.820
0.458
0.444
0.848
0.958
0.314
0.590
0.692
0.216
1.062
0.754
0.528
0.382
0.898
0.902
0.378
0.532
0.748
1.066
0.216
0.686
0.596
0.312
0.964
0.846
0.436
0.476
0.848
0.954
0.284
0.618
0.664
0.238
1.044
0.768
0.510
0.398
0.890
0.924
0.350
0.564
0.716
1.084
0.200
0.708
0.568
0.338
0.948
0.866
0.412
0.492
0.788
1.026
0.256
0.646
0.634
0.266
1.014
0.794
0.486
0.418
0.866
0.948
0.332
0.572
0.708
0.198
1.082
0.734
0.548
0.356
0.922
0.890
0.394
0.510
0.768
1.046
0.238
0.670
0.606
0.294
0.988
0.798
0.486
0.422
0.856
0.952
0.332
0.572
0.708
1.282
0.716
0.566
0.340
0.942
0.876
0.402
0.498
0.784
1.030
0.248
0.656
0.628
0.280
1.000
0.812
0.468
0.432
0.886
0.938
0.308
0.590
0.692
0.220
1.060
0.738
0.544
0.360
0.918
0.894
0.390
0.512
0.766
1.056
0.228
0.672
0.610
0.290
0.988
0.826
0.454
0.456
0.848
0.964
0.298
0.608
0.672
0.236
1.048
0.762
0.518
0.378
0.904
0.904
0.378
0.530
0.746
1.066
0.216
0.686
0.594
0.320
0.956
0.856
0.432
0.468
0.854
0.960
0.278
0.634
0.652
0.246
1.032
0.780
0.502
0.408
0.882
0.922
0.350
0.548
0.732
1.082
0.200
0.706
0.572
0.306
0.976
0.828
0.454
0.454
0.864
0.950
0.296
0.602
0.676
0.236
1.048
0.766
0.516
0.388
0.900
0.906
0.366
0.544
0.736
1.080
0.198
0.704
0.582
0.324
0.958
0.852
0.428
0.474
0.844
0.956
0.288
0.618
0.664
0.238
1.046
0.768
0.508
0.398
0.892
0.924
0.350
0.552
0.728
1.280
0.710
0.572
0.330
0.956
0.862
0.412
0.492
0.792
0.666
0.352
0.262
0.636
0.650
0.256
1.018
0.792
0.492
0.412
0.870
0.944
0.334
0.574
0.708
1.280
0.732
0.550
0.354
0.922
0.888
0.396
0.506
0.776
1.040
0.244
0.664
0.616
0.282
0.998
0.812
0.472
0.432
0.850
0.962
0.316
0.584
0.698
0.214
1.066
0.714
0.566
0.340
0.948
0.858
0.418
0.492
0.790
1.028
0.256
0.642
0.636
0.274
1.006
0.806
0.476
0.428
0.862
0.948
0.326
0.586
0.692
0.204
1.074
0.734
0.552
0.354
0.924
0.888
0.398
0.506
0.772
1.042
0.240
0.662
0.618
0.290
0.992
0.820
0.462
0.446
0.850
0.962
0.302
0.602
0.676
0.232
1.054
0.750
0.530
0.372
0.910
0.900
0.382
0.534
0.746
0.570
0.488
0.222
0.682
0.602
0.306
0.972
0.842
0.440
0.464
0.858
0.954
0.288
0.618
0.662
0.244
1.036
0.774
0.512
0.392
0.892
0.912
0.362
0.546
0.736
1.076
0.206
0.698
0.582
0.322
0.412
0.546
0.852
0.428
0.480
0.810
1.004
0.268
0.644
0.636
0.234
1.050
0.762
0.520
0.382
0.902
0.910
0.366
0.542
0.740
1.070
0.208
0.694
0.588
0.318
0.964
0.844
0.436
0.464
0.858
0.960
0.278
0.626
0.662
0.242
1.034
0.776
0.504
0.408
0.878
0.932
0.348
0.556
0.722
1.282
0.716
0.564
0.340
0.942
0.864
0.416
0.486
0.800
1.012
0.268
0.624
0.654
0.254
1.028
0.788
0.490
0.412
0.872
0.944
0.336
0.566
0.716
1.282
0.720
0.560
0.346
0.934
0.878
0.408
0.500
0.778
1.034
0.248
0.646
0.636
0.268
1.012
0.800
0.482
0.426
0.854
0.960
0.322
0.582
0.696
0.212
1.072
0.736
0.546
0.358
0.920
0.894
0.390
0.518
0.762
1.022
0.260
0.640
0.642
0.266
1.014
0.798
0.482
0.422
0.866
0.944
0.330
0.570
0.710
1.284
0.718
0.564
0.348
0.930
0.878
0.406
0.500
0.780
1.036
0.246
0.658
0.624
0.280
1.000
0.814
0.468
0.444
0.846
0.960
0.310
0.594
0.690
0.212
1.068
0.738
0.544
0.362
0.916
0.892
0.394
0.518
0.760
1.050
0.234
0.670
0.610
0.298
0.410
0.570
0.834
0.448
0.454
0.870
0.940
0.302
0.608
0.672
0.234
1.046
0.760
0.524
0.376
0.904
0.906
0.374
0.532
0.752
1.058
0.224
0.688
0.590
0.318
0.962
0.844
0.440
0.468
0.830
0.982
0.282
0.624
0.656
0.250
1.034
0.780
0.500
0.404
0.886
0.914
0.360
0.526
0.754
1.058
0.224
0.674
0.606
0.296
0.986
0.824
0.456
0.448
0.876
0.942
0.294
0.610
0.676
0.230
1.050
0.760
0.522
0.386
0.900
0.910
0.366
0.538
0.746
1.072
0.208
0.700
0.580
0.316
0.962
0.840
0.444
0.468
0.824
0.986
0.284
0.620
0.660
0.248
1.036
0.776
0.506
0.396
0.896
0.918
0.352
0.554
0.730
1.278
0.708
0.574
0.336
0.948
0.860
0.414
0.484
0.812
1.000
0.272
0.634
0.648
1.282
0.784
0.496
0.414
0.866
0.946
0.342
0.560
0.718
1.280
0.724
0.560
1.276
0.878
0.408
0.500
0.782
1.018
0.266
0.632
0.650
0.254
1.028
0.784
0.498
0.408
0.884
0.898
0.372
0.534
0.748
1.064
0.218
0.686
0.590
0.326
0.958
0.846
0.438
0.470
0.852
0.956
0.284
0.622
0.662
0.244
1.038
0.774
0.508
0.400
0.886
0.926
0.348
0.544
0.736
1.076
0.208
0.700
0.580
0.324
0.960
0.852
0.426
0.482
0.808
1.004
0.270
0.636
0.644
0.268
1.016
0.790
0.490
0.414
0.870
0.942
0.336
0.572
0.712
1.282
0.710
0.570
0.336
0.946
0.868
0.412
0.492
0.790
1.022
0.258
0.650
0.634
0.268
1.012
0.800
0.480
0.434
0.848
0.958
0.326
0.580
0.700
0.208
1.072
0.734
0.548
0.352
0.928
0.884
0.398
0.504
0.774
1.044
0.244
0.658
0.622
0.286
0.992
0.820
0.466
0.406
0.880
0.938
0.336
0.564
0.720
1.280
0.722
0.562
0.342
0.938
0.874
0.404
0.498
0.788
1.032
0.248
0.646
0.634
0.260
1.022
0.794
0.490
0.420
0.856
0.956
0.332
0.570
0.708
0.202
1.078
0.734
0.548
0.356
0.920
0.900
0.390
0.512
0.762
1.048
0.236
0.668
0.614
0.290
0.990
0.814
0.468
0.434
0.864
0.950
0.314
0.594
0.686
0.222
1.060
0.748
0.534
0.376
0.906
0.904
0.376
0.528
0.752
1.060
0.222
0.690
0.592
0.310
0.968
0.834
0.450
0.456
0.848
0.962
0.294
0.612
0.672
0.242
1.040
0.762
0.520
0.386
0.900
0.912
0.364
0.546
0.734
1.076
0.206
0.698
0.582
0.326
0.954
0.822
0.458
0.444
0.884
0.936
0.302
0.600
0.680
0.232
1.050
0.752
0.526
0.376
0.906
0.906
0.374
0.532
0.754
1.056
0.222
0.682
0.602
0.304
0.970
0.846
0.442
0.464
0.856
0.956
0.286
0.614
0.668
0.242
1.040
0.770
0.510
0.394
0.896
0.908
0.366
0.534
0.746
1.064
0.216
0.690
0.592
0.314
0.966
0.852
0.432
0.468
0.854
0.954
0.286
0.624
0.658
0.246
1.034
0.778
0.504
0.404
0.882
0.932
0.346
0.558
0.720
0.448
0.632
0.204
0.702
0.578
0.326
0.956
0.858
0.422
0.484
0.800
1.014
0.266
0.634
0.648
0.262
1.016
0.796
0.490
0.414
0.868
0.944
0.334
0.574
0.708
0.206
1.076
0.694
0.586
0.324
0.958
0.852
0.430
0.476
0.848
0.952
0.286
0.620
0.662
0.248
1.034
0.772
0.508
0.398
0.890
0.924
0.350
0.554
0.730
1.082
0.198
0.708
0.572
0.338
0.950
0.858
0.418
0.490
0.792
0.522
0.498
0.262
0.634
0.650
0.254
0.720
0.304
0.786
0.496
0.412
0.870
0.936
0.342
0.570
0.714
1.280
0.726
0.554
0.350
0.932
0.880
0.400
0.508
0.916
0.892
0.248
0.660
0.620
0.280
1.000
0.808
0.474
0.430
0.854
0.958
0.322
0.586
0.694
0.214
1.064
0.742
0.544
0.362
0.916
0.898
0.388
0.522
0.758
1.048
0.232
0.678
0.604
0.304
0.976
0.826
0.456
0.444
0.872
0.938
0.310
0.598
0.676
0.232
1.056
0.724
0.556
0.344
0.936
0.880
0.404
0.500
0.778
1.034
0.250
0.658
0.624
0.280
1.000
0.814
0.468
0.436
0.852
0.964
0.304
0.598
0.690
0.218
1.062
0.744
0.538
0.360
0.916
0.904
0.384
0.514
0.766
1.046
0.236
0.670
0.610
0.298
0.982
0.830
0.452
0.452
0.866
0.952
0.292
0.608
0.672
0.234
1.048
0.770
0.510
0.390
0.558
0.338
0.906
0.370
0.526
0.756
1.074
0.206
0.682
0.600
0.304
0.972
0.836
0.448
0.464
0.572
0.288
0.952
0.284
0.620
0.662
0.250
1.032
0.776
0.506
0.398
0.894
0.918
0.356
0.554
0.724
1.074
0.208
0.696
0.586
0.324
0.956
0.854
0.428
0.482
0.810
0.996
0.272
0.604
0.678
0.226
1.054
0.756
0.524
0.388
0.900
0.910
0.368
0.538
0.742
1.066
0.216
0.690
0.594
0.314
0.962
0.850
0.434
0.476
0.820
0.978
0.288
0.618
0.662
0.244
1.036
0.774
0.512
0.396
0.918
0.892
0.354
0.556
0.724
1.086
0.198
0.704
0.576
0.332
0.954
0.860
0.416
0.484
0.794
1.018
0.266
0.642
0.640
0.264
1.020
0.784
0.492
0.416
0.860
0.952
0.336
0.570
0.710
0.198
1.084
0.730
0.552
0.354
0.926
0.880
0.400
0.508
0.770
1.040
0.246
0.664
0.620
0.278
0.998
0.806
0.478
0.434
0.856
0.950
0.322
0.586
0.698
0.208
1.072
0.740
0.540
0.368
0.910
0.900
0.386
0.524
0.758
1.016
0.266
0.642
0.634
0.270
1.014
0.800
0.480
0.428
0.854
0.954
0.328
0.576
0.706
0.200
1.078
0.726
0.558
0.344
0.936
0.878
0.404
0.506
0.776
1.036
0.244
0.654
0.628
0.284
0.996
0.816
0.468
0.436
0.872
0.940
0.314
0.594
0.684
0.226
1.058
0.742
0.540
0.362
0.914
0.896
0.390
0.516
0.764
1.048
0.236
0.672
0.606
0.300
0.984
0.826
0.454
0.452
0.848
0.966
0.296
0.610
0.672
0.234
1.048
0.764
0.516
0.388
0.896
0.904
0.376
0.532
0.746
1.066
0.216
0.688
0.594
0.314
0.966
0.846
0.436
0.468
0.854
0.962
0.278
0.628
0.652
0.248
1.034
0.780
0.504
0.404
0.880
0.930
0.346
0.530
0.748
1.060
0.226
0.686
0.594
0.306
0.948
0.854
0.454
0.448
0.866
0.942
0.306
0.596
0.686
0.228
1.054
0.754
0.526
0.382
0.902
0.906
0.372
0.536
0.748
1.062
0.216
0.690
0.592
0.320
0.958
0.852
0.432
0.474
0.848
0.950
0.292
0.614
0.666
0.238
1.044
0.764
0.514
0.400
0.892
0.916
0.358
0.548
0.732
1.080
0.204
0.704
0.576
0.328
0.956
0.854
0.426
0.488
0.798
1.008
0.266
0.636
0.646
0.254
1.026
0.786
0.496
0.408
0.874
0.934
0.346
0.568
0.712
1.284
0.714
0.566
0.344
0.936
0.874
0.410
0.498
0.780
1.028
0.258
0.656
0.626
0.272
1.008
0.796
0.488
0.422
0.868
0.918
0.356
0.546
0.732
1.080
0.204
0.696
0.586
0.320
0.960
0.850
0.430
0.482
0.808
1.000
0.276
0.634
0.646
0.260
1.024
0.784
0.496
0.410
0.872
0.940
0.342
0.562
0.720
1.278
0.714
0.570
0.338
0.944
0.864
0.416
0.486
0.796
0.544
0.474
0.262
0.646
0.636
0.270
0.706
0.306
0.796
0.484
0.428
0.856
0.952
0.328
0.576
0.706
0.204
1.074
0.732
0.548
0.352
0.696
0.234
0.880
0.402
0.508
0.772
1.036
0.248
0.658
0.624
0.284
0.994
0.818
0.468
0.436
0.872
0.940
0.312
0.596
0.686
0.224
0.908
0.896
0.534
0.374
0.904
0.898
0.386
0.518
0.764
1.048
0.232
0.678
0.604
0.306
0.976
0.798
0.484
0.422
0.856
0.956
0.328
0.578
0.704
0.198
1.082
0.732
0.550
0.362
0.916
0.886
0.400
0.514
0.764
1.048
0.234
0.668
0.618
0.288
0.990
0.808
0.474
0.424
0.862
0.952
0.324
0.586
0.696
0.204
1.080
0.730
0.550
0.360
0.916
0.892
0.392
0.514
0.766
1.048
0.240
0.670
0.606
0.302
0.978
0.828
0.458
0.450
0.848
0.952
0.312
0.590
0.692
0.216
1.064
0.750
0.530
0.376
0.906
0.904
0.378
0.530
0.754
1.058
0.218
0.684
0.600
0.310
0.968
0.844
0.440
0.466
0.856
0.950
0.290
0.614
0.668
0.232
1.046
0.762
0.520
0.392
0.896
0.916
0.362
0.542
0.736
1.076
0.206
0.702
0.582
0.328
0.952
0.830
0.452
0.446
0.876
0.936
0.304
0.604
0.678
0.226
1.056
0.758
0.524
0.382
0.902
0.910
0.368
0.528
0.752
1.056
0.226
0.682
0.600
0.302
0.976
0.834
0.452
0.464
0.842
0.962
0.294
0.612
0.672
0.238
1.042
0.770
0.514
0.388
0.902
0.910
0.360
0.552
0.730
1.070
0.212
0.694
0.588
0.316
0.964
0.848
0.436
0.468
0.914
0.898
0.284
0.628
0.654
0.258
1.026
0.770
0.510
0.402
0.410
0.472
0.928
0.348
0.558
0.728
1.082
0.198
0.710
0.570
0.334
0.948
0.856
0.426
0.480
0.806
1.006
0.270
0.634
0.648
0.260
1.022
0.790
0.490
0.420
0.864
0.942
0.338
0.568
0.710
1.284
0.692
0.588
0.320
0.962
0.848
0.432
0.470
0.856
0.952
0.286
0.620
0.662
0.240
1.040
0.770
0.512
0.398
0.892
0.922
0.350
0.550
0.730
1.078
0.204
0.710
0.572
0.334
0.952
0.858
0.418
0.490
0.792
1.020
0.260
0.642
0.640
0.268
1.014
0.786
0.498
0.410
0.870
0.940
0.340
0.568
0.714
1.278
0.722
0.564
0.346
0.936
0.874
0.406
0.500
0.778
1.034
0.250
0.658
0.624
1.280
0.806
0.476
0.428
0.854
0.950
0.332
0.570
0.712
0.202
1.080
0.724
0.556
0.348
0.930
0.882
0.404
0.504
0.776
1.036
0.248
0.654
0.628
0.280
0.996
0.818
0.468
0.436
0.880
0.930
0.316
0.586
0.696
1.282
0.712
0.566
0.346
0.944
0.852
0.424
0.482
0.806
1.006
0.270
0.638
0.644
0.260
1.020
0.792
0.490
0.420
0.858
0.946
0.340
0.570
0.710
0.200
1.078
0.732
0.554
0.350
0.924
0.886
0.402
0.500
0.784
1.012
0.268
0.642
0.638
0.278
1.004
0.806
0.474
0.428
0.448
0.416
0.950
0.322
0.586
0.690
0.212
1.076
0.734
0.546
0.370
0.908
0.900
0.388
0.514
0.764
1.040
0.240
0.668
0.616
0.288
0.992
0.814
0.468
0.442
0.852
0.962
0.302
0.602
0.686
0.222
1.058
0.754
0.530
0.374
0.906
0.908
0.372
0.532
0.748
1.066
0.220
0.678
0.602
0.302
0.976
0.834
0.448
0.458
0.862
0.938
0.306
0.582
0.700
0.204
1.078
0.732
0.550
0.358
0.590
0.330
0.674
0.218
0.394
0.510
0.772
1.046
0.234
0.670
0.612
0.290
0.990
0.822
0.458
0.450
0.848
0.964
0.304
0.592
0.690
0.216
1.066
0.744
0.536
0.366
0.914
0.892
0.396
0.520
0.756
1.056
0.226
0.676
0.606
0.306
0.976
0.836
0.444
0.458
0.872
0.938
0.296
0.610
0.670
0.236
1.048
0.752
0.528
0.384
0.902
0.906
0.372
0.532
0.748
1.066
0.220
0.686
0.592
0.316
0.716
0.246
0.846
0.440
0.472
0.826
0.984
0.280
0.628
0.656
0.248
1.032
0.774
0.510
0.388
0.900
0.910
0.364
0.548
0.734
1.072
0.208
0.696
0.584
0.326
0.958
0.856
0.424
0.476
0.852
0.932
0.304
0.602
0.680
0.222
0.916
0.898
0.528
0.382
0.902
0.912
0.366
0.526
0.756
1.060
0.220
0.686
0.598
0.302
0.974
0.828
0.456
0.454
0.846
0.964
0.300
0.604
0.682
0.228
1.050
0.766
0.516
0.382
0.904
0.906
0.372
0.534
0.744
0.748
0.324
0.208
0.696
0.586
0.322
0.958
0.852
0.430
0.468
0.854
0.956
0.288
0.618
0.660
0.246
1.034
0.776
0.504
0.406
0.882
0.930
0.346
0.556
0.724
1.278
0.718
0.566
0.336
0.948
0.866
0.412
0.496
0.790
1.016
0.260
0.632
0.648
0.268
1.014
0.798
0.484
0.418
0.864
0.948
0.330
0.578
0.702
0.202
1.080
0.730
0.550
0.358
0.922
0.860
0.426
0.476
0.812
1.002
0.270
0.638
0.642
0.266
1.016
0.792
0.488
0.422
0.856
0.944
0.340
0.562
0.720
1.282
0.718
0.562
0.344
0.942
0.868
0.408
0.500
0.780
1.032
0.250
0.654
0.632
0.276
1.000
0.812
0.470
0.436
0.862
0.948
0.314
0.588
0.694
0.206
1.076
0.730
0.554
0.358
0.916
0.894
0.394
0.510
0.770
1.042
0.240
0.672
0.610
0.292
0.988
0.824
0.458
0.450
0.864
0.950
0.296
0.606
0.678
0.232
1.048
0.750
0.532
0.372
0.908
0.902
0.382
0.522
0.758
1.068
0.214
0.670
0.612
0.306
0.970
0.842
0.444
0.462
0.862
0.950
0.290
0.616
0.666
0.242
1.040
0.764
0.518
0.362
0.916
0.896
0.388
0.518
0.764
1.040
0.244
0.660
0.618
0.290
0.990
0.822
0.464
0.438
0.852
0.962
0.312
0.592
0.688
0.220
1.062
0.750
0.530
0.374
0.912
0.908
0.370
0.530
0.750
1.062
0.218
0.680
0.602
0.302
0.980
0.822
0.460
0.442
0.888
0.928
0.304
0.600
0.680
0.224
1.058
0.754
0.530
0.378
0.904
0.910
0.370
0.532
0.746
1.074
0.210
0.692
0.592
0.310
0.966
0.846
0.438
0.462
0.842
0.966
0.292
0.610
0.674
0.238
1.044
0.764
0.516
0.390
0.900
0.912
0.360
0.548
0.734
1.078
0.202
0.702
0.578
0.332
0.950
0.858
0.426
0.480
0.810
0.994
0.278
0.626
0.658
0.244
1.036
0.754
0.528
0.376
0.904
0.904
0.378
0.530
0.750
1.056
0.226
0.684
0.596
0.306
0.974
0.836
0.448
0.460
0.854
0.962
0.290
0.600
0.680
0.242
1.040
0.772
0.508
0.396
0.894
0.906
0.366
0.538
0.744
1.072
0.204
0.700
0.584
0.328
0.952
0.856
0.428
0.476
0.818
0.990
0.278
0.630
0.652
0.252
1.032
0.784
0.494
0.410
0.870
0.954
0.328
0.562
0.714
1.286
0.714
0.568
0.334
0.954
0.858
0.416
0.494
0.788
1.026
0.256
0.644
0.640
0.272
1.006
0.804
0.480
0.422
0.864
0.950
0.322
0.588
0.696
0.204
1.080
0.722
0.558
0.348
0.936
0.880
0.400
0.500
0.780
1.034
0.250
0.660
0.622
0.246
1.034
0.776
0.504
0.408
0.884
0.932
0.340
0.558
0.724
1.280
0.716
0.564
0.344
0.944
0.864
0.414
0.494
0.790
1.022
0.258
0.636
0.646
0.262
1.018
0.794
0.488
0.418
0.866
0.944
0.334
0.572
0.708
0.202
1.080
0.728
0.556
0.352
0.924
0.886
0.402
0.502
0.772
1.042
0.244
0.660
0.620
0.284
0.998
0.804
0.478
0.432
0.852
0.960
0.316
0.588
0.694
0.216
1.066
0.744
0.536
0.372
0.912
0.902
0.380
0.524
0.754
1.056
0.226
0.678
0.604
0.302
0.978
0.824
0.458
0.440
0.854
0.956
0.314
0.590
0.690
0.216
1.064
0.748
0.538
0.370
0.906
0.910
0.372
0.526
0.754
1.026
0.258
0.646
0.632
0.278
1.002
0.810
0.474
0.434
0.850
0.966
0.312
0.594
0.686
0.214
1.072
0.738
0.538
0.366
0.910
0.894
0.392
0.516
0.766
1.048
0.232
0.674
0.608
0.294
0.986
0.836
0.444
0.440
0.886
0.938
0.300
0.608
0.676
0.228
1.050
0.766
0.516
0.388
0.896
0.906
0.372
0.528
0.752
0.730
0.334
0.218
0.688
0.592
0.312
0.966
0.848
0.434
0.470
0.826
0.988
0.280
0.624
0.656
0.250
1.032
0.784
0.498
0.404
0.876
0.940
0.342
0.558
0.722
0.446
0.636
0.200
0.704
0.574
0.334
0.572
0.378
0.592
0.274
0.414
0.486
0.792
1.022
0.260
0.642
0.640
0.266
1.014
0.800
0.480
0.428
0.854
0.958
0.324
0.580
0.698
1.280
0.712
0.572
1.284
0.858
0.418
0.484
0.808
0.998
0.272
0.626
0.652
0.264
1.020
0.790
0.490
0.418
0.864
0.942
0.336
0.574
0.708
1.282
0.724
0.556
0.352
0.926
0.886
0.396
0.512
0.768
1.034
0.248
0.658
0.624
0.278
1.000
0.812
0.468
0.440
0.852
0.960
0.314
0.588
0.692
0.218
0.394
0.668
0.750
0.532
0.372
0.910
0.900
0.380
0.530
0.750
1.064
0.220
0.678
0.604
0.298
0.978
0.830
0.452
0.454
0.870
0.942
0.296
0.614
0.668
0.240
1.042
0.764
0.518
0.390
0.896
0.916
0.362
0.542
0.738
1.074
0.206
0.702
0.578
0.332
0.948
0.852
0.432
0.466
0.832
0.964
0.296
0.604
0.676
0.226
1.058
0.748
0.532
0.366
0.914
0.900
0.386
0.520
0.756
1.056
0.226
0.678
0.604
0.302
0.978
0.832
0.448
0.462
0.858
0.952
0.288
0.618
0.666
0.240
1.042
0.768
0.512
0.390
0.896
0.910
0.366
0.534
0.744
1.074
0.210
0.696
0.582
0.324
0.958
0.852
0.430
0.480
0.806
1.002
0.272
0.636
0.646
0.262
1.018
0.794
0.488
0.412
0.874
0.940
0.336
0.562
0.722
1.276
0.716
0.564
0.344
0.942
0.872
0.400
0.504
0.780
1.032
0.252
0.654
0.628
0.274
1.004
0.810
0.474
0.438
0.848
0.962
0.314
0.584
0.696
0.206
1.074
0.742
0.538
0.360
0.914
0.896
0.390
0.490
0.798
1.014
0.260
0.642
0.640
0.270
1.010
0.804
0.478
0.428
0.856
0.950
0.326
0.584
0.698
0.206
1.074
0.738
0.542
0.366
0.914
0.900
0.386
0.510
0.766
1.038
0.250
0.660
0.618
0.284
0.994
0.820
0.466
0.442
0.850
0.962
0.306
0.602
0.676
0.232
1.048
0.760
0.524
0.380
0.420
0.482
0.520
0.390
0.368
0.540
0.742
1.062
0.220
0.676
0.604
0.308
0.974
0.838
0.442
0.460
0.864
0.948
0.290
0.620
0.662
0.242
1.040
0.774
0.504
0.408
0.880
0.926
0.348
0.556
0.728
0.652
0.626
0.720
0.564
0.324
0.956
0.854
0.424
0.484
0.802
1.012
0.266
0.636
0.644
0.264
1.014
0.796
0.486
0.420
0.866
0.916
0.358
0.552
0.730
1.082
0.202
0.698
0.580
0.328
0.954
0.856
0.422
0.484
0.806
1.008
0.262
0.646
0.636
0.258
1.020
0.790
0.494
0.412
0.864
0.948
0.338
0.566
0.718
1.276
0.730
0.552
0.350
0.932
0.880
0.400
0.504
0.774
1.040
0.244
0.658
0.622
0.288
0.990
0.816
0.468
0.426
0.858
0.946
0.336
0.574
0.702
0.202
1.076
0.736
0.548
0.360
0.918
0.898
0.386
0.512
0.768
1.046
0.236
0.670
0.610
0.290
0.630
0.364
0.824
0.454
0.452
0.864
0.946
0.302
0.594
0.688
0.220
1.062
0.750
0.530
0.370
0.912
0.904
0.380
0.528
0.750
1.066
0.216
0.684
0.598
0.308
0.972
0.842
0.442
0.428
0.878
0.936
0.320
0.588
0.692
0.216
1.068
0.738
0.540
0.370
0.908
0.896
0.386
0.514
0.766
1.050
0.234
0.672
0.610
0.296
0.982
0.826
0.456
0.454
0.842
0.972
0.294
0.604
0.678
0.232
1.048
0.768
0.514
0.392
0.894
0.912
0.364
0.538
0.744
1.060
0.218
0.690
0.594
0.312
0.966
0.850
0.434
0.468
0.852
0.958
0.282
0.632
0.650
0.248
1.032
0.782
0.498
0.408
0.878
0.936
0.342
0.566
0.714
1.084
0.198
0.706
0.574
0.330
0.954
0.854
0.424
0.488
0.798
1.016
0.260
0.646
0.636
0.262
1.018
0.800
0.482
0.422
0.864
0.948
0.328
0.584
0.698
0.200
1.084
0.732
0.546
0.350
0.930
0.860
0.424
0.480
0.810
0.996
0.276
0.628
0.652
0.248
1.036
0.784
0.494
0.406
0.882
0.932
0.344
0.560
0.722
1.280
0.718
0.564
0.340
0.946
0.872
0.404
0.498
0.780
1.034
0.252
0.648
0.632
0.268
1.014
0.796
0.486
0.424
0.862
0.950
0.326
0.576
0.706
0.198
1.082
0.734
0.552
0.352
0.922
0.890
0.394
0.506
0.772
1.050
0.234
0.668
0.614
0.290
0.988
0.816
0.464
0.440
0.850
0.962
0.312
0.590
0.694
0.222
1.060
0.746
0.532
0.372
0.910
0.894
0.390
0.516
0.762
1.050
0.234
0.670
0.612
0.294
0.980
0.834
0.454
0.450
0.872
0.930
0.310
0.596
0.686
0.212
1.066
0.732
0.552
0.346
0.936
0.874
0.406
0.498
0.782
1.030
0.254
0.654
0.622
0.278
1.008
0.812
0.470
0.436
0.850
0.962
0.316
0.586
0.696
0.212
1.070
0.742
0.540
0.362
0.912
0.898
0.388
0.520
0.760
1.044
0.234
0.668
0.620
0.290
0.988
0.824
0.458
0.446
0.882
0.938
0.296
0.606
0.674
0.228
1.056
0.756
0.522
0.386
0.900
0.912
0.364
0.536
0.746
1.060
0.222
0.688
0.592
0.308
0.970
0.844
0.442
0.466
0.838
0.972
0.286
0.618
0.664
0.244
1.036
0.782
0.500
0.394
0.900
0.916
0.352
0.556
0.726
1.078
0.202
0.698
0.586
0.322
0.956
0.862
0.420
0.480
0.812
1.002
0.272
0.634
0.646
0.256
1.022
0.758
0.526
0.382
0.900
0.916
0.364
0.534
0.744
1.068
0.216
0.694
0.588
0.316
0.622
0.338
0.852
0.432
0.476
0.848
0.964
0.276
0.614
0.666
0.242
1.040
0.774
0.506
0.398
0.892
0.920
0.350
0.556
0.726
1.282
0.710
0.570
0.338
0.946
0.866
0.416
0.488
0.788
1.024
0.260
0.644
0.636
0.264
1.018
0.790
0.490
0.418
0.862
0.954
0.328
0.572
0.708
0.200
1.082
0.732
0.550
0.354
0.928
0.880
0.400
0.510
0.768
1.046
0.240
0.668
0.612
0.290
0.990
0.810
0.472
0.430
0.864
0.950
0.318
0.590
0.692
0.212
1.070
0.744
0.538
0.368
0.910
0.900
0.384
0.520
0.760
1.054
0.228
0.648
0.636
0.268
1.010
0.802
0.478
0.438
0.846
0.960
0.322
0.584
0.696
0.208
1.076
0.724
0.552
0.348
0.938
0.868
0.410
0.500
0.780
1.030
0.252
0.658
0.624
0.276
1.002
0.812
0.472
0.432
0.862
0.950
0.316
0.592
0.692
0.206
1.072
0.752
0.532
0.368
0.910
0.894
0.392
0.508
0.770
1.044
0.240
0.668
0.612
0.296
0.986
0.832
0.450
0.448
0.848
0.966
0.302
0.600
0.680
0.228
1.054
0.756
0.526
0.376
0.910
0.916
0.362
0.530
0.748
1.058
0.224
0.680
0.602
0.304
0.978
0.836
0.444
0.458
0.868
0.958
0.280
0.620
0.660
0.240
1.040
0.772
0.510
0.398
0.892
0.920
0.352
0.552
0.728
1.062
0.222
0.678
0.602
0.298
0.982
0.832
0.452
0.454
0.840
0.962
0.304
0.596
0.686
0.224
1.058
0.758
0.522
0.378
0.906
0.908
0.370
0.538
0.744
1.068
0.212
0.690
0.592
0.316
0.964
0.850
0.432
0.468
0.856
0.952
0.286
0.618
0.666
0.238
1.042
0.766
0.514
0.394
0.894
0.920
0.356
0.552
0.728
1.084
0.198
0.708
0.574
0.330
0.954
0.856
0.422
0.484
0.800
1.018
0.260
0.638
0.642
0.260
1.022
0.790
0.492
0.410
0.872
0.936
0.346
0.562
0.718
1.278
0.722
0.562
0.358
0.924
0.878
0.404
0.502
0.776
1.028
0.252
0.658
0.626
0.282
0.996
0.808
0.474
0.430
0.854
0.958
0.322
0.562
0.714
1.286
0.710
0.570
0.330
0.956
0.864
0.414
0.488
0.792
0.688
0.332
0.262
0.644
0.636
0.268
1.012
0.806
0.476
0.422
0.864
0.946
0.324
0.588
0.698
0.206
1.076
0.726
0.554
0.354
0.928
0.886
0.396
0.502
0.776
1.036
0.248
0.664
0.618
0.284
0.994
0.818
0.464
0.444
0.844
0.974
0.302
0.594
0.688
0.224
1.054
0.750
0.530
0.372
0.908
0.894
0.388
0.516
0.766
1.052
0.230
0.666
0.614
0.296
0.984
0.828
0.450
0.456
0.588
0.284
0.936
0.300
0.610
0.672
0.232
1.050
0.764
0.516
0.388
0.898
0.916
0.362
0.536
0.744
1.062
0.216
0.692
0.590
0.314
0.952
0.860
0.440
0.470
0.818
0.962
0.312
0.586
0.694
0.216
1.066
0.746
0.534
0.372
0.910
0.902
0.380
0.530
0.750
1.060
0.222
0.682
0.598
0.312
0.966
0.844
0.440
0.456
0.866
0.942
0.300
0.610
0.670
0.228
1.052
0.766
0.520
0.384
0.898
0.916
0.360
0.540
0.744
1.072
0.208
0.700
0.578
0.328
0.958
0.852
0.428
0.482
0.804
0.992
0.284
0.622
0.658
0.258
1.028
0.776
0.502
0.402
0.880
0.932
0.348
0.560
0.722
1.280
0.712
0.568
0.344
0.942
0.868
0.408
0.496
0.782
0.662
0.366
0.258
0.648
0.636
0.264
1.012
0.794
0.488
0.422
0.858
0.954
0.328
0.576
0.706
0.202
1.078
0.736
0.544
0.358
0.916
0.866
0.420
0.486
0.802
1.010
0.266
0.638
0.640
0.268
1.014
0.800
0.482
0.420
0.862
0.958
0.320
0.574
0.708
0.502
0.776
0.724
0.558
0.350
0.932
0.882
0.400
0.506
0.774
1.034
0.246
0.660
0.622
0.286
0.992
0.818
0.466
0.442
0.850
0.962
0.308
0.598
0.680
0.230
1.052
0.746
0.536
0.364
0.914
0.900
0.386
0.522
0.754
1.058
0.226
0.678
0.600
0.312
0.972
0.836
0.444
0.460
0.860
0.952
0.288
0.620
0.660
0.244
1.038
0.772
0.508
0.396
0.890
0.912
0.366
0.532
0.746
0.546
0.520
0.214
0.694
0.590
0.314
0.692
0.270
0.852
0.432
0.476
0.814
0.996
0.274
0.630
0.652
0.258
1.022
0.788
0.496
0.408
0.874
0.906
0.370
0.540
0.742
1.066
0.216
0.694
0.586
0.318
0.960
0.842
0.440
0.460
0.862
0.950
0.290
0.624
0.656
0.250
1.034
0.774
0.504
0.402
0.882
0.930
0.348
0.556
0.916
1.088
0.718
0.564
0.342
0.942
0.868
0.410
0.498
0.788
1.012
0.264
0.638
0.646
0.262
1.016
0.798
0.482
0.428
0.858
0.948
0.332
0.572
0.706
0.198
1.084
0.730
0.550
0.358
0.920
0.894
0.390
0.520
0.760
1.036
0.248
0.658
0.620
0.288
0.992
0.814
0.470
0.438
0.852
0.960
0.312
0.598
0.682
0.220
1.062
0.752
0.528
0.374
0.908
0.902
0.380
0.532
0.748
1.064
0.218
0.686
0.594
0.302
0.978
0.812
0.468
0.432
0.862
0.948
0.322
0.582
0.698
0.204
1.078
0.730
0.552
0.360
0.918
0.894
0.388
0.514
0.766
1.046
0.238
0.672
0.608
0.292
0.988
0.826
0.458
0.452
0.846
0.966
0.296
0.604
0.678
0.222
1.060
0.754
0.528
0.378
0.902
0.902
0.378
0.534
0.748
1.062
0.218
0.688
0.598
0.310
0.964
0.850
0.436
0.470
0.852
0.954
0.284
0.626
0.656
0.248
1.032
0.770
0.508
0.400
0.894
0.916
0.358
0.548
0.732
1.074
0.210
0.702
0.578
0.326
0.364
0.592
0.854
0.426
0.484
0.802
1.012
0.262
0.640
0.642
0.266
1.010
0.802
0.486
0.410
0.868
0.940
0.342
0.566
0.718
1.280
0.722
0.558
0.316
0.966
0.844
0.436
0.468
0.914
0.898
0.284
0.622
0.654
0.252
1.034
0.778
0.504
0.408
0.876
0.932
0.348
0.556
0.724
1.280
0.714
0.570
0.328
0.954
0.852
0.426
0.478
0.814
0.992
0.274
0.634
0.650
0.258
1.026
0.784
0.498
0.406
0.878
0.940
0.336
0.570
0.714
1.282
0.718
0.560
0.346
0.938
0.874
0.406
0.492
0.788
1.016
0.266
0.648
0.630
0.270
1.014
0.798
0.484
0.428
0.852
0.956
0.328
0.576
0.708
0.200
1.078
0.740
0.544
0.354
0.920
0.894
0.388
0.520
0.762
1.042
0.242
0.656
0.626
0.280
0.998
0.816
0.468
0.434
0.864
0.950
0.318
0.590
0.688
0.218
1.064
0.714
0.568
0.342
0.938
0.870
0.410
0.496
0.784
1.028
0.256
0.652
0.630
0.272
1.008
0.806
0.476
0.434
0.846
0.956
0.326
0.578
0.704
0.200
1.082
0.732
0.548
0.354
0.924
0.890
0.396
0.514
0.764
1.042
0.240
0.664
0.618
0.292
0.990
0.822
0.460
0.442
0.880
0.930
0.310
0.604
0.676
0.228
1.054
0.742
0.540
0.372
0.908
0.902
0.378
0.528
0.752
1.056
0.230
0.682
0.596
0.312
0.970
0.836
0.448
0.456
0.840
0.556
0.420
0.290
0.612
0.670
0.240
1.042
0.760
0.520
0.414
0.884
0.894
0.370
0.540
0.742
1.070
0.210
0.692
0.592
0.320
0.958
0.854
0.426
0.500
0.796
0.990
0.280
0.630
0.650
0.222
1.060
0.752
0.528
0.382
0.900
0.912
0.370
0.540
0.740
1.058
0.228
0.674
0.604
0.296
0.982
0.832
0.454
0.454
0.846
0.968
0.292
0.618
0.664
0.236
1.046
0.770
0.512
0.390
0.902
0.910
0.358
0.550
0.736
1.076
0.202
0.706
0.576
0.320
0.960
0.842
0.442
0.458
0.862
0.948
0.294
0.616
0.664
0.234
1.046
0.770
0.512
0.398
0.890
0.920
0.358
0.550
0.728
1.280
0.710
0.572
0.328
0.958
0.856
0.420
0.484
0.804
1.000
0.274
0.632
0.648
0.264
1.016
0.792
0.492
0.408
0.872
0.940
0.342
0.570
0.712
0.544
0.738
0.722
0.560
0.350
0.930
0.880
0.400
0.502
0.776
1.006
0.278
0.630
0.650
0.254
1.030
0.782
0.498
0.404
0.886
0.922
0.350
0.552
0.730
1.082
0.200
0.708
0.570
0.334
0.954
0.858
0.416
0.492
0.792
1.020
0.260
0.644
0.638
0.274
1.004
0.804
0.478
0.426
0.860
0.944
0.332
0.572
0.710
1.282
0.724
0.558
0.354
0.924
0.884
0.400
0.502
0.776
1.038
0.244
0.664
0.618
0.286
0.976
0.842
0.460
0.448
0.842
0.962
0.308
0.594
0.688
0.214
1.066
0.744
0.536
0.370
0.910
0.900
0.386
0.528
0.750
1.056
0.226
0.678
0.604
0.304
0.976
0.836
0.446
0.458
0.870
0.942
0.294
0.616
0.664
0.240
1.042
0.756
0.526
0.382
0.900
0.912
0.366
0.530
0.750
1.036
0.248
0.666
0.614
0.290
0.990
0.816
0.468
0.444
0.848
0.962
0.306
0.598
0.682
0.224
1.060
0.762
0.518
0.380
0.906
0.904
0.372
0.536
0.748
1.058
0.222
0.676
0.608
0.298
0.982
0.834
0.446
0.460
0.864
0.942
0.296
0.614
0.668
0.238
1.042
0.768
0.512
0.394
0.892
0.924
0.352
0.552
0.728
1.084
0.200
0.704
0.580
0.318
0.646
0.312
0.850
0.432
0.472
0.818
1.000
0.270
0.632
0.650
0.260
1.020
0.788
0.490
0.414
0.870
0.944
0.336
0.570
0.712
1.282
0.720
0.560
0.352
0.932
0.868
0.414
0.494
0.780
1.028
0.258
0.640
0.640
0.266
1.008
0.802
0.484
0.424
0.858
0.922
0.360
0.550
0.730
1.074
0.206
0.706
0.576
0.338
0.946
0.854
0.424
0.484
0.802
0.584
0.426
0.266
0.640
0.636
0.274
1.008
0.802
0.482
0.420
0.862
0.938
0.342
0.564
0.718
1.104
0.896
0.564
0.346
0.936
0.874
0.406
0.506
0.770
1.034
0.244
0.666
0.620
0.282
0.488
0.512
0.812
0.468
0.440
0.852
0.952
0.318
0.590
0.694
0.204
1.078
0.734
0.544
0.360
0.918
0.894
0.390
0.520
0.758
1.056
0.230
0.676
0.606
0.298
0.980
0.832
0.450
0.454
0.874
0.946
0.288
0.608
0.676
0.222
1.056
0.758
0.524
0.380
0.902
0.910
0.368
0.536
0.746
1.064
0.216
0.692
0.588
0.320
0.960
0.854
0.430
0.440
0.874
0.938
0.312
0.596
0.684
0.220
1.060
0.752
0.530
0.378
0.904
0.910
0.372
0.528
0.750
1.052
0.230
0.678
0.604
0.300
0.978
0.838
0.446
0.456
0.866
0.952
0.290
0.612
0.668
0.242
1.040
0.768
0.514
0.390
0.900
0.914
0.356
0.548
0.732
1.080
0.202
0.692
0.588
0.320
0.960
0.852
0.434
0.470
0.818
0.992
0.278
0.634
0.646
0.254
1.030
0.784
0.494
0.414
0.874
0.936
0.340
0.566
0.714
1.282
0.720
0.562
0.334
0.956
0.856
0.416
0.492
0.792
1.022
0.258
0.642
0.640
0.270
1.008
0.800
0.482
0.426
0.862
0.950
0.326
0.582
0.698
0.206
1.076
0.732
0.552
0.360
0.922
0.860
0.418
0.492
0.906
0.898
0.266
0.640
0.644
0.254
0.470
0.556
0.782
0.500
0.410
0.868
0.944
0.340
0.576
0.706
1.280
0.720
0.562
0.342
0.942
0.868
0.410
0.500
0.782
1.032
0.248
0.658
0.624
0.284
0.996
0.802
0.478
0.424
0.486
0.378
0.938
0.340
0.570
0.712
1.280
0.730
0.550
0.348
0.932
0.882
0.402
0.502
0.774
1.038
0.248
0.660
0.618
0.290
0.992
0.822
0.462
0.438
0.850
0.956
0.318
0.582
0.700
0.208
1.072
0.740
0.540
0.364
0.918
0.898
0.386
0.518
0.760
1.052
0.230
0.676
0.608
0.298
0.984
0.828
0.454
0.448
0.870
0.952
0.294
0.602
0.678
0.218
1.064
0.748
0.536
0.352
0.928
0.878
0.402
0.492
0.788
1.032
0.252
0.652
0.630
0.272
1.008
0.806
0.478
0.430
0.854
0.958
0.320
0.578
0.704
0.206
1.076
0.738
0.542
0.368
0.910
0.898
0.386
0.518
0.764
1.038
0.244
0.660
0.622
0.286
0.994
0.818
0.464
0.442
0.870
0.942
0.310
0.598
0.686
0.218
1.060
0.748
0.536
0.374
0.906
0.908
0.372
0.534
0.746
1.062
0.220
0.678
0.602
0.300
0.980
0.832
0.450
0.460
0.844
0.968
0.294
0.610
0.670
0.240
1.042
0.768
0.514
0.390
0.916
0.896
0.358
0.548
0.736
1.078
0.198
0.704
0.580
0.322
0.958
0.852
0.432
0.470
0.856
0.958
0.280
0.626
0.654
0.248
1.034
0.748
0.532
0.376
0.906
0.904
0.376
0.528
0.748
1.066
0.220
0.692
0.590
0.310
0.970
0.842
0.442
0.466
0.856
0.954
0.286
0.616
0.666
0.238
1.042
0.770
0.512
0.390
0.898
0.912
0.356
0.552
0.734
1.078
0.206
0.702
0.576
0.330
0.952
0.862
0.422
0.476
0.816
0.998
0.274
0.634
0.646
0.258
1.022
0.780
0.502
0.400
0.890
0.922
0.352
0.546
0.734
1.076
0.206
0.704
0.574
0.330
0.956
0.858
0.422
0.486
0.804
1.012
0.262
0.636
0.646
0.262
1.016
0.796
0.488
0.416
0.866
0.940
0.340
0.564
0.718
1.280
0.714
0.570
0.340
0.942
0.870
0.412
0.492
0.786
1.024
0.258
0.618
0.664
0.244
1.038
0.772
0.510
0.398
0.888
0.924
0.348
0.554
0.730
1.280
0.712
0.570
0.338
0.952
0.842
0.432
0.478
0.810
1.002
0.274
0.630
0.650
0.258
1.022
0.790
0.490
0.418
0.864
0.942
0.340
0.568
0.712
0.650
0.630
0.724
0.562
0.348
0.930
0.882
0.398
0.508
0.772
1.028
0.258
0.646
0.632
0.276
0.986
0.826
0.474
0.432
0.852
0.962
0.318
0.590
0.690
0.214
1.072
0.738
0.538
0.362
0.918
0.898
0.386
0.522
0.760
1.048
0.232
0.668
0.612
0.290
0.990
0.824
0.458
0.446
0.880
0.932
0.306
0.604
0.680
0.222
1.056
0.762
0.520
0.380
0.904
0.910
0.368
0.538
0.742
1.036
0.248
0.662
0.618
0.282
0.996
0.824
0.458
0.444
0.850
0.956
0.314
0.584
0.696
0.212
1.070
0.740
0.542
0.362
0.916
0.904
0.380
0.520
0.760
1.054
0.226
0.678
0.604
0.304
0.976
0.836
0.446
0.458
0.872
0.946
0.286
0.614
0.668
0.230
1.050
0.758
0.526
0.382
0.902
0.908
0.370
0.532
0.746
1.078
0.202
0.698
0.586
0.316
0.964
0.848
0.434
0.476
0.812
1.000
0.272
0.630
0.652
0.262
1.022
0.776
0.504
0.400
0.894
0.920
0.346
0.558
0.724
1.282
0.708
0.572
0.338
0.948
0.864
0.412
0.492
0.786
0.526
0.500
0.258
0.648
0.634
0.272
1.008
0.806
0.474
0.428
0.856
0.944
0.336
0.552
0.730
0.620
0.460
0.200
0.700
0.580
0.320
0.960
0.846
0.436
0.470
0.852
0.960
0.282
0.624
0.656
0.250
1.030
0.786
0.492
0.408
0.882
0.930
0.346
0.560
0.718
1.104
0.894
0.568
0.342
0.940
0.864
0.416
0.478
0.810
1.012
0.260
0.646
0.636
0.268
1.012
0.796
0.488
0.422
0.856
0.956
0.326
0.582
0.698
0.206
1.076
0.736
0.544
0.358
0.920
0.892
0.396
0.504
0.772
1.038
0.246
0.656
0.624
0.284
0.994
0.822
0.462
0.438
0.874
0.940
0.308
0.598
0.686
0.222
0.564
0.494
0.750
0.532
0.382
0.900
0.906
0.374
0.530
0.752
1.058
0.224
0.676
0.602
0.300
0.978
0.836
0.450
0.454
0.832
0.956
0.318
0.582
0.700
0.208
1.074
0.740
0.542
0.362
0.916
0.892
0.390
0.520
0.760
1.056
0.226
0.674
0.608
0.300
0.980
0.830
0.444
0.460
0.872
0.938
0.300
0.600
0.680
0.230
1.054
0.750
0.530
0.380
0.902
0.910
0.372
0.536
0.744
1.066
0.214
0.690
0.592
0.314
0.948
0.864
0.436
0.472
0.820
0.992
0.278
0.622
0.660
0.244
1.038
0.770
0.510
0.394
0.902
0.912
0.354
0.552
0.730
1.082
0.198
0.706
0.570
0.340
0.950
0.858
0.420
0.486
0.794
1.016
0.266
0.644
0.636
0.268
0.414
0.598
0.790
0.496
0.410
0.872
0.940
0.338
0.568
0.712
0.198
1.082
0.726
0.558
0.346
0.414
0.518
0.886
0.398
0.472
0.820
1.000
0.270
0.620
0.660
0.254
1.030
0.780
0.500
0.408
0.872
0.936
0.346
0.564
0.716
1.282
0.710
0.570
0.328
0.954
0.854
0.428
0.476
0.816
0.996
0.274
0.634
0.652
0.250
1.028
0.788
0.492
0.412
0.872
0.948
0.332
0.564
0.716
1.282
0.724
0.558
0.346
0.938
0.874
0.404
0.490
0.794
1.020
0.262
0.640
0.638
0.272
1.008
0.804
0.480
0.424
0.862
0.952
0.322
0.582
0.698
0.208
1.076
0.744
0.536
0.362
0.916
0.898
0.388
0.512
0.770
1.046
0.232
0.662
0.622
0.286
0.992
0.818
0.464
0.438
0.856
0.962
0.302
0.602
0.682
0.228
1.052
0.756
0.526
0.380
0.900
0.874
0.412
0.500
0.776
1.038
0.246
0.660
0.622
0.284
0.994
0.818
0.464
0.436
0.856
0.950
0.322
0.586
0.692
0.210
1.074
0.738
0.544
0.366
0.912
0.896
0.388
0.518
0.760
1.056
0.228
0.672
0.608
0.298
0.980
0.834
0.450
0.460
0.842
0.960
0.300
0.602
0.678
0.228
1.056
0.756
0.528
0.378
0.904
0.910
0.368
0.540
0.740
1.068
0.216
0.688
0.594
0.312
0.966
0.848
0.434
0.470
0.854
0.960
0.280
0.628
0.652
0.250
1.034
0.764
0.516
0.394
0.440
0.454
0.924
0.350
0.552
0.734
1.072
0.206
0.708
0.572
0.332
0.952
0.856
0.422
0.486
0.802
0.630
0.380
0.264
0.640
0.644
0.266
1.014
0.758
0.522
0.386
0.904
0.912
0.364
0.540
0.740
1.062
0.218
0.688
0.594
0.312
0.970
0.846
0.434
0.458
0.866
0.954
0.288
0.620
0.662
0.244
1.036
0.774
0.510
0.398
0.898
0.916
0.348
0.550
0.732
1.082
0.198
0.702
0.580
0.322
0.960
0.852
0.428
0.480
0.808
1.008
0.268
0.632
0.650
0.256
1.026
0.788
0.492
0.412
0.870
0.942
0.342
0.566
0.712
1.282
0.720
0.560
0.344
0.942
0.864
0.414
0.480
0.808
0.802
0.202
0.270
0.638
0.644
0.260
1.022
0.794
0.486
0.418
0.860
0.952
0.332
0.570
0.712
1.280
0.730
0.554
0.350
0.928
0.882
0.402
0.502
0.778
1.030
0.252
0.652
0.628
0.276
1.008
0.778
0.502
0.398
0.890
0.920
0.352
0.558
0.724
1.282
0.708
0.570
0.340
0.946
0.864
0.416
0.490
0.792
1.024
0.258
0.646
0.634
0.272
1.008
0.802
0.478
0.424
0.856
0.950
0.336
0.564
0.718
0.198
1.078
0.730
0.554
0.348
0.934
0.880
0.402
0.506
0.776
1.036
0.244
0.660
0.622
0.290
0.988
0.830
0.454
0.440
0.876
0.930
0.314
0.588
0.690
0.212
1.074
0.738
0.544
0.368
0.908
0.898
0.386
0.522
0.760
1.056
0.224
0.680
0.602
0.302
0.976
0.836
0.448
0.464
0.838
0.970
0.284
0.620
0.670
0.230
0.544
0.506
0.758
0.524
0.380
0.906
0.906
0.372
0.540
0.738
1.070
0.220
0.654
0.622
0.284
0.996
0.816
0.466
0.438
0.862
0.958
0.306
0.592
0.690
0.216
1.062
0.746
0.538
0.374
0.906
0.906
0.376
0.530
0.752
1.052
0.230
0.670
0.610
0.294
0.986
0.830
0.448
0.460
0.844
0.966
0.296
0.608
0.674
0.234
1.050
0.762
0.516
0.388
0.902
0.912
0.364
0.540
0.740
1.070
0.208
0.690
0.592
0.314
0.966
0.846
0.438
0.464
0.858
0.958
0.282
0.626
0.656
0.246
1.036
0.776
0.506
0.402
0.904
0.908
0.346
0.558
0.726
0.576
0.704
0.716
0.566
0.334
0.700
0.248
0.852
0.426
0.486
0.804
1.008
0.264
0.638
0.644
0.264
1.018
0.798
0.488
0.414
0.864
0.946
0.334
0.574
0.708
1.072
0.208
0.696
0.584
0.324
0.956
0.848
0.436
0.466
0.856
0.952
0.288
0.620
0.664
0.250
1.032
0.770
0.510
0.390
0.896
0.914
0.362
0.540
0.740
1.072
0.210
0.706
0.574
0.326
0.956
0.856
0.424
0.484
0.804
1.008
0.268
0.632
0.650
0.256
1.024
0.790
0.492
0.408
0.870
0.938
0.346
0.562
0.718
1.282
0.714
0.566
0.342
0.936
0.874
0.410
0.496
0.782
1.032
0.256
0.652
0.626
0.282
0.998
0.810
0.472
0.434
0.852
0.954
0.324
0.576
0.702
0.204
1.078
0.736
0.546
0.358
0.920
0.894
0.390
0.516
0.768
1.044
0.236
0.668
0.614
0.294
0.984
0.828
0.458
0.444
0.880
0.900
0.336
0.572
0.708
0.198
1.084
0.728
0.556
0.352
0.924
0.882
0.406
0.492
0.784
1.030
0.252
0.654
0.628
0.276
1.006
0.808
0.474
0.430
0.854
0.960
0.316
0.588
0.694
0.214
1.066
0.746
0.536
0.368
0.912
0.906
0.378
0.524
0.756
1.044
0.238
0.666
0.618
0.290
0.988
0.822
0.462
0.446
0.878
0.928
0.310
0.600
0.680
0.220
1.062
0.756
0.528
0.380
0.902
0.910
0.368
0.540
0.742
1.062
0.222
0.684
0.594
0.302
0.978
0.838
0.444
0.462
0.838
0.974
0.290
0.616
0.666
0.246
1.036
0.768
0.510
0.394
0.898
0.918
0.354
0.552
0.728
1.084
0.198
0.708
0.572
0.334
0.948
0.854
0.426
0.478
0.846
0.944
0.296
0.612
0.668
0.224
1.058
0.752
0.530
0.380
0.904
0.908
0.370
0.538
0.744
1.066
0.214
0.694
0.586
0.316
0.964
0.846
0.438
0.474
0.824
0.984
0.280
0.622
0.658
0.248
0.548
0.490
0.764
0.514
0.384
0.904
0.912
0.366
0.536
0.744
1.070
0.210
0.696
0.588
0.318
0.960
0.852
0.432
0.474
0.816
0.998
0.272
0.630
0.654
0.252
1.026
0.790
0.494
0.406
0.878
0.926
0.350
0.550
0.732
1.280
0.710
0.574
0.332
0.950
0.862
0.410
0.500
0.788
0.790
0.232
0.260
0.646
0.634
0.272
1.010
0.800
0.482
0.424
0.862
0.944
0.334
0.568
0.712
0.198
1.084
0.722
0.558
0.352
0.926
0.854
0.432
0.470
0.852
0.962
0.276
0.630
0.654
0.252
1.028
0.780
0.500
0.410
0.874
0.942
0.336
0.564
0.716
0.592
0.690
0.720
0.556
0.350
0.940
0.866
0.410
0.496
0.788
1.022
0.258
0.648
0.632
0.272
1.008
0.806
0.478
0.424
0.864
0.946
0.326
0.586
0.696
0.212
1.064
0.744
0.542
0.364
0.914
0.898
0.388
0.512
0.766
1.040
0.242
0.666
0.616
0.292
0.990
0.816
0.462
0.448
0.848
0.962
0.306
0.600
0.678
0.228
1.056
0.760
0.520
0.386
0.900
0.906
0.372
0.544
0.736
1.064
0.218
0.680
0.604
0.300
0.978
0.836
0.448
0.464
0.856
0.948
0.290
0.618
0.664
0.236
0.554
0.492
0.770
0.512
0.364
0.914
0.898
0.386
0.520
0.760
1.048
0.238
0.672
0.606
0.296
0.984
0.832
0.450
0.456
0.840
0.966
0.300
0.596
0.686
0.224
1.058
0.754
0.524
0.380
0.552
0.354
0.652
0.258
0.368
0.536
0.746
1.064
0.216
0.688
0.594
0.316
0.964
0.846
0.436
0.470
0.852
0.962
0.278
0.632
0.648
0.248
1.032
0.778
0.506
0.396
0.900
0.912
0.354
0.550
0.730
0.840
0.242
0.198
0.712
0.568
0.334
0.954
0.856
0.420
0.490
0.792
1.020
0.256
0.646
0.636
0.274
1.008
0.798
0.482
0.422
0.856
0.938
0.348
0.564
0.718
0.566
0.714
0.716
0.566
0.342
0.940
0.872
0.406
0.502
0.774
1.030
0.254
0.656
0.626
0.280
0.364
0.636
0.784
0.500
0.404
0.878
0.934
0.344
0.560
0.720
1.284
0.716
0.564
0.336
0.948
0.856
0.418
0.488
0.800
1.014
0.264
0.642
0.638
0.272
1.014
0.796
0.484
0.424
0.858
0.948
0.332
0.576
0.704
0.200
1.080
0.734
0.548
0.362
0.916
0.890
0.394
0.498
0.780
1.034
0.250
0.658
0.628
0.278
0.998
0.816
0.466
0.448
0.842
0.960
0.318
0.588
0.688
0.220
1.062
0.748
0.532
0.372
0.910
0.906
0.376
0.530
0.750
1.048
0.236
0.672
0.608
0.294
0.986
0.828
0.454
0.450
0.876
0.938
0.298
0.612
0.670
0.230
1.050
0.760
0.520
0.390
0.898
0.914
0.362
0.542
0.742
1.072
0.206
0.696
0.586
0.290
0.990
0.822
0.460
0.444
0.846
0.958
0.314
0.590
0.690
0.218
1.064
0.746
0.534
0.372
0.910
0.902
0.380
0.528
0.752
1.060
0.222
0.682
0.600
0.306
0.972
0.842
0.442
0.462
0.860
0.948
0.290
0.612
0.670
0.230
1.052
0.764
0.518
0.388
0.896
0.914
0.364
0.544
0.738
1.072
0.208
0.700
0.582
0.324
0.958
0.852
0.430
0.480
0.808
1.000
0.274
0.632
0.650
0.252
1.028
0.778
0.506
0.396
0.900
0.918
0.348
0.562
0.718
1.086
0.200
0.704
0.574
0.336
0.386
0.562
0.864
0.414
0.490
0.792
1.018
0.264
0.650
0.630
0.272
1.006
0.796
0.492
0.412
0.374
0.498
0.506
0.424
0.346
0.558
0.726
1.064
0.216
0.688
0.592
0.310
0.968
0.840
0.444
0.464
0.854
0.958
0.286
0.618
0.660
0.246
1.038
0.780
0.502
0.404
0.886
0.920
0.354
0.552
0.728
1.278
0.712
0.572
0.340
0.942
0.854
0.424
0.486
0.806
1.002
0.266
0.640
0.646
0.258
1.022
0.792
0.490
0.416
0.864
0.952
0.328
0.582
0.702
0.412
0.870
0.728
0.554
0.346
0.930
0.878
0.406
0.496
0.782
1.030
0.254
0.656
0.626
0.276
1.004
0.808
0.476
0.430
0.860
0.950
0.322
0.586
0.694
0.206
1.076
0.750
0.532
0.366
0.912
0.900
0.380
0.528
0.756
1.040
0.242
0.666
0.618
0.286
0.994
0.820
0.462
0.446
0.848
0.962
0.310
0.606
0.672
1.282
0.722
0.558
1.276
0.882
0.406
0.504
0.776
1.034
0.250
0.656
0.622
0.286
0.996
0.814
0.468
0.436
0.850
0.948
0.328
0.582
0.700
0.204
0.380
0.696
0.736
0.546
0.362
0.678
0.238
0.896
0.390
0.518
0.758
1.052
0.232
0.674
0.610
0.298
0.984
0.824
0.458
0.450
0.866
0.942
0.302
0.598
0.684
0.226
1.054
0.752
0.530
0.372
0.910
0.904
0.376
0.532
0.748
1.060
0.224
0.688
0.594
0.314
0.968
0.840
0.440
0.464
0.860
0.952
0.286
0.622
0.662
0.236
1.044
0.762
0.518
0.394
0.892
0.916
0.360
0.546
0.736
0.666
0.408
0.206
0.702
0.584
0.320
0.960
0.850
0.432
0.486
0.800
0.972
0.300
0.602
0.682
0.238
1.040
0.762
0.520
0.384
0.904
0.914
0.362
0.546
0.734
1.062
0.224
0.678
0.600
0.308
0.970
0.842
0.442
0.462
0.860
0.952
0.290
0.624
0.654
0.246
1.036
0.774
0.508
0.400
0.896
0.916
0.350
0.554
0.732
1.078
0.200
0.706
0.574
0.320
0.960
0.844
0.440
0.468
0.852
0.962
0.280
0.622
0.658
0.248
1.034
0.782
0.498
0.406
0.886
0.924
0.352
0.556
0.720
1.282
0.714
0.568
0.338
0.946
0.862
0.416
0.482
0.810
0.998
0.274
0.640
0.638
0.262
1.020
0.798
0.486
0.416
0.864
0.948
0.334
0.572
0.710
0.198
1.084
0.726
0.554
0.354
0.924
0.886
0.398
0.480
0.810
0.998
0.276
0.630
0.650
0.258
1.024
0.784
0.498
0.402
0.892
0.916
0.354
0.554
0.728
1.280
0.708
0.576
0.330
0.952
0.862
0.414
0.492
0.792
1.018
0.262
0.650
0.632
0.274
1.006
0.800
0.480
0.426
0.854
0.948
0.336
0.568
0.716
1.280
0.726
0.556
0.352
0.924
0.880
0.406
0.504
0.774
1.038
0.246
0.660
0.620
0.286
0.996
0.816
0.466
0.444
0.856
0.946
0.318
0.584
0.696
0.206
1.076
0.736
0.544
0.364
0.914
0.896
0.390
0.530
0.900
0.900
0.230
0.676
0.608
0.296
0.984
0.828
0.452
0.456
0.868
0.944
0.296
0.612
0.668
0.228
1.054
0.754
0.528
0.376
0.906
0.884
0.394
0.506
0.774
1.032
0.252
0.668
0.612
0.286
0.994
0.816
0.468
0.436
0.862
0.948
0.314
0.596
0.686
0.216
1.066
0.758
0.522
0.380
0.900
0.908
0.372
0.534
0.750
1.048
0.234
0.674
0.602
0.298
0.990
0.828
0.452
0.454
0.846
0.966
0.298
0.606
0.676
0.232
1.046
0.764
0.520
0.382
0.902
0.918
0.358
0.548
0.734
1.072
0.210
0.690
0.594
0.310
0.966
0.846
0.438
0.464
0.858
0.954
0.284
0.624
0.658
0.232
1.048
0.768
0.510
0.400
0.898
0.914
0.352
0.550
0.734
1.076
0.204
0.708
0.574
0.328
0.956
0.850
0.432
0.474
0.812
0.998
0.276
0.628
0.652
0.256
1.020
0.792
0.494
0.380
0.904
0.904
0.374
0.538
0.742
1.068
0.214
0.690
0.592
0.320
0.962
0.846
0.432
0.470
0.824
0.988
0.282
0.630
0.644
0.258
1.026
0.784
0.500
0.402
0.886
0.922
0.352
0.552
0.730
1.280
0.710
0.572
0.338
0.946
0.860
0.416
0.496
0.788
1.020
0.256
0.648
0.636
0.272
1.008
0.804
0.478
0.426
0.904
0.898
0.336
0.576
0.704
1.282
0.724
0.556
0.352
0.928
0.886
0.394
0.508
0.770
1.040
0.246
0.668
0.614
0.290
0.988
0.820
0.460
0.448
0.848
0.956
0.312
0.590
0.692
0.214
1.066
0.750
0.532
0.368
0.910
0.902
0.382
0.524
0.754
1.060
0.222
0.686
0.596
0.308
0.974
0.808
0.474
0.426
0.864
0.950
0.324
0.584
0.696
0.208
1.072
0.742
0.538
0.366
0.914
0.898
0.386
0.512
0.766
1.044
0.238
0.668
0.616
0.288
0.990
0.816
0.468
0.444
0.854
0.960
0.306
0.598
0.680
0.228
1.056
0.756
0.524
0.380
0.904
0.906
0.370
0.542
0.740
1.058
0.224
0.682
0.598
0.312
0.970
0.838
0.448
0.456
0.860
0.952
0.290
0.610
0.672
0.238
1.044
0.770
0.508
0.402
0.888
0.922
0.352
0.554
0.726
1.082
0.200
0.700
0.582
0.324
0.960
0.848
0.428
0.480
0.812
1.000
0.272
0.632
0.652
0.256
1.022
0.788
0.492
0.420
0.864
0.944
0.334
0.572
0.710
1.282
0.690
0.594
0.314
0.962
0.854
0.430
0.480
0.814
0.988
0.280
0.622
0.656
0.242
1.042
0.764
0.516
0.390
0.900
0.912
0.360
0.550
0.732
1.072
0.210
0.700
0.580
0.324
0.954
0.856
0.430
0.480
0.806
1.006
0.270
0.640
0.640
0.258
1.020
0.790
0.492
0.408
0.880
0.926
0.352
0.560
0.720
1.280
0.722
0.560
0.342
0.942
0.870
0.410
0.494
0.784
1.028
0.256
0.652
0.628
0.278
1.000
0.816
0.470
0.430
0.850
0.952
0.330
0.574
0.708
0.200
1.082
0.730
0.550
0.354
0.926
0.894
0.388
0.512
0.768
1.044
0.238
0.666
0.616
0.292
0.988
0.824
0.458
0.446
0.888
0.928
0.302
0.592
0.688
0.214
1.066
0.726
0.556
0.350
0.934
0.868
0.410
0.490
0.788
1.024
0.260
0.652
0.630
0.276
1.004
0.806
0.476
0.432
0.852
0.960
0.318
0.582
0.700
0.210
1.072
0.740
0.542
0.364
0.914
0.896
0.386
0.516
0.764
1.044
0.240
0.664
0.616
0.292
0.990
0.818
0.464
0.446
0.874
0.938
0.306
0.600
0.682
0.222
1.058
0.752
0.528
0.378
0.904
0.912
0.370
0.530
0.744
1.064
0.222
0.680
0.600
0.306
0.972
0.840
0.446
0.462
0.838
0.972
0.292
0.612
0.666
0.246
1.036
0.776
0.506
0.396
0.896
0.914
0.356
0.552
0.728
1.280
0.704
0.578
0.326
0.954
0.854
0.430
0.474
0.822
0.994
0.270
0.608
0.676
0.222
0.916
0.898
0.526
0.382
0.902
0.910
0.370
0.538
0.736
1.072
0.216
0.694
0.586
0.314
0.966
0.848
0.434
0.474
0.824
0.986
0.280
0.622
0.658
0.242
1.038
0.778
0.506
0.394
0.898
0.916
0.350
0.556
0.726
1.084
0.200
0.702
0.580
0.330
0.954
0.864
0.414
0.486
0.800
1.012
0.266
0.642
0.638
0.262
1.020
0.778
0.502
0.410
0.894
0.914
0.344
0.556
0.726
1.280
0.714
0.570
0.334
0.950
0.860
0.418
0.486
0.796
1.028
0.252
0.646
0.634
0.274
1.006
0.806
0.470
0.432
0.858
0.944
0.338
0.570
0.708
0.204
1.080
0.724
0.556
0.352
0.926
0.886
0.400
0.504
0.820
0.960
0.278
0.630
0.648
0.256
1.012
0.802
0.494
0.412
0.864
0.948
0.338
0.566
0.716
1.282
0.720
0.560
1.288
0.858
0.416
0.492
0.790
1.022
0.260
0.642
0.638
0.272
1.010
0.804
0.476
0.430
0.858
0.948
0.328
0.580
0.700
0.206
1.074
0.738
0.548
0.360
0.916
0.894
0.388
0.514
0.766
1.034
0.248
0.662
0.620
0.288
0.992
0.818
0.464
0.444
0.850
0.964
0.302
0.604
0.678
0.224
1.060
0.752
0.526
0.380
0.904
0.908
0.372
0.536
0.744
1.064
0.216
0.688
0.592
0.306
0.974
0.836
0.446
0.464
0.852
0.960
0.288
0.616
0.668
0.240
1.038
0.776
0.508
0.392
0.900
0.916
0.352
0.524
0.756
1.054
0.228
0.676
0.606
0.302
0.976
0.840
0.444
0.456
0.872
0.932
0.306
0.598
0.680
0.224
1.058
0.754
0.528
0.380
0.902
0.914
0.366
0.534
0.746
1.062
0.220
0.692
0.588
0.318
0.962
0.846
0.438
0.472
0.854
0.960
0.278
0.618
0.662
0.240
1.044
0.770
0.510
0.390
0.900
0.914
0.360
0.550
0.728
1.280
0.704
0.580
0.328
0.956
0.854
0.426
0.480
0.808
1.004
0.270
0.634
0.646
0.264
1.018
0.780
0.502
0.400
0.888
0.924
0.348
0.552
0.730
1.082
0.200
0.704
0.576
0.330
0.960
0.856
0.418
0.490
0.794
0.550
0.470
0.258
0.650
0.634
0.268
0.732
0.278
0.800
0.480
0.418
0.880
0.908
0.356
0.550
0.732
0.634
0.448
0.198
0.700
0.584
0.318
0.960
0.854
0.428
0.488
0.804
0.994
0.278
0.630
0.652
0.252
1.026
0.786
0.496
0.414
0.866
0.946
0.336
0.570
0.712
1.282
0.722
0.558
0.342
0.940
0.864
0.416
0.494
0.790
1.024
0.252
0.656
0.626
0.272
1.008
0.806
0.476
0.428
0.898
0.914
0.320
0.590
0.694
0.208
1.070
0.744
0.540
0.364
0.914
0.898
0.386
0.510
0.768
1.042
0.242
0.666
0.614
0.294
0.988
0.832
0.448
0.448
0.848
0.964
0.302
0.594
0.688
0.228
1.054
0.758
0.522
0.382
0.904
0.916
0.360
0.538
0.742
1.060
0.222
0.680
0.600
0.312
0.968
0.818
0.466
0.434
0.874
0.940
0.312
0.590
0.692
0.212
1.070
0.740
0.538
0.372
0.908
0.904
0.380
0.524
0.756
1.062
0.218
0.684
0.596
0.306
0.972
0.842
0.442
0.466
0.842
0.958
0.298
0.604
0.676
0.238
1.044
0.764
0.516
0.390
0.898
0.912
0.358
0.550
0.734
1.082
0.200
0.700
0.582
0.328
0.950
0.860
0.420
0.484
0.806
1.004
0.268
0.634
0.648
0.252
1.028
0.780
0.502
0.412
0.864
0.946
0.338
0.564
0.718
1.280
0.724
0.554
0.350
0.934
0.880
0.402
0.504
0.776
1.036
0.248
0.656
0.622
0.280
1.000
0.806
0.476
0.428
0.862
0.948
0.324
0.588
0.692
0.216
1.060
0.746
0.542
0.370
0.914
0.862
0.416
0.488
0.796
1.012
0.266
0.640
0.640
0.274
1.008
0.804
0.476
0.428
0.440
0.414
0.590
0.368
0.320
0.584
0.694
0.210
1.076
0.722
0.558
0.344
0.930
0.882
0.408
0.498
0.780
1.030
0.254
0.652
0.628
0.280
1.000
0.810
0.470
0.432
0.892
0.926
0.308
0.600
0.686
0.216
1.062
0.748
0.536
0.372
0.906
0.896
0.386
0.516
0.764
1.054
0.230
0.676
0.604
0.298
0.980
0.832
0.450
0.458
0.840
0.972
0.292
0.610
0.672
0.238
1.044
0.770
0.510
0.392
0.898
0.910
0.362
0.540
0.744
1.068
0.208
0.692
0.590
0.320
0.958
0.858
0.426
0.478
0.814
0.992
0.276
0.634
0.648
0.256
1.024
0.754
0.526
0.384
0.902
0.908
0.374
0.534
0.742
1.068
0.212
0.698
0.586
0.318
0.958
0.846
0.438
0.466
0.848
0.962
0.286
0.616
0.664
0.250
1.034
0.774
0.504
0.400
0.898
0.914
0.350
0.558
0.722
1.282
0.712
0.568
0.338
0.944
0.870
0.410
0.496
0.786
1.012
0.266
0.642
0.642
0.262
1.018
0.794
0.490
0.418
0.858
0.954
0.330
0.574
0.708
0.204
1.076
0.734
0.546
0.356
0.922
0.890
0.394
0.514
0.764
1.050
0.234
0.660
0.622
0.288
0.994
0.812
0.468
0.436
0.862
0.950
0.312
0.596
0.684
0.222
1.060
0.752
0.530
0.380
0.898
0.910
0.372
0.532
0.748
1.064
0.216
0.690
0.592
0.282
0.978
0.838
0.464
0.444
0.846
0.960
0.310
0.588
0.692
0.212
1.068
0.742
0.538
0.368
0.910
0.902
0.384
0.526
0.752
1.058
0.226
0.678
0.600
0.308
0.970
0.842
0.442
0.462
0.856
0.964
0.278
0.628
0.652
0.244
1.038
0.760
0.520
0.384
0.898
0.912
0.364
0.538
0.746
1.064
0.214
0.702
0.578
0.320
0.958
0.856
0.428
0.480
0.806
0.724
0.280
0.270
0.636
0.644
0.264
1.016
0.802
0.480
0.414
0.868
0.938
0.342
0.564
0.718
1.280
0.718
0.562
0.344
0.940
0.876
0.400
0.502
0.778
1.038
0.246
0.658
0.622
0.282
0.996
0.816
0.466
0.442
0.854
0.958
0.308
0.590
0.690
0.212
1.070
0.720
0.564
0.340
0.940
0.862
0.416
0.494
0.786
1.022
0.258
0.652
0.630
0.274
1.006
0.804
0.478
0.426
0.864
0.950
0.320
0.586
0.694
0.212
1.070
0.742
0.538
0.370
0.908
0.900
0.384
0.512
0.764
1.048
0.238
0.670
0.610
0.296
0.982
0.828
0.454
0.458
0.842
0.966
0.296
0.606
0.674
0.238
1.044
0.764
0.516
0.390
0.900
0.912
0.358
0.550
0.732
1.070
0.212
0.688
0.590
0.318
0.960
0.854
0.432
0.474
0.818
0.990
0.280
0.630
0.650
0.258
0.956
0.852
0.494
0.416
0.868
0.942
0.338
0.566
0.714
1.282
0.716
0.566
0.330
0.956
0.860
0.414
0.492
0.790
1.028
0.252
0.650
0.632
0.242
1.036
0.776
0.506
0.400
0.894
0.916
0.352
0.556
0.722
1.284
0.716
0.566
0.334
0.948
0.866
0.414
0.492
0.786
0.698
0.324
0.258
0.644
0.640
0.260
1.020
0.796
0.486
0.418
0.858
0.954
0.326
0.576
0.710
0.200
1.080
0.732
0.550
0.354
0.926
0.890
0.394
0.504
0.772
1.046
0.238
0.666
0.616
0.292
0.986
0.814
0.468
0.436
0.864
0.954
0.310
0.590
0.690
0.216
1.064
0.748
0.536
0.370
0.908
0.906
0.376
0.528
0.754
1.072
0.210
0.686
0.594
0.306
0.974
0.834
0.444
0.458
0.850
0.956
0.302
0.598
0.684
0.226
1.056
0.752
0.528
0.376
0.908
0.906
0.376
0.532
0.744
1.038
0.244
0.656
0.624
0.286
0.990
0.822
0.464
0.440
0.876
0.938
0.310
0.596
0.684
0.218
1.062
0.750
0.532
0.376
0.904
0.900
0.380
0.522
0.760
1.054
0.228
0.676
0.602
0.304
0.738
0.238
0.838
0.446
0.458
0.846
0.968
0.290
0.614
0.668
0.240
1.042
0.772
0.512
0.388
0.900
0.906
0.362
0.544
0.738
1.082
0.198
0.698
0.582
0.324
0.958
0.852
0.430
0.468
0.822
0.996
0.276
0.636
0.644
0.264
1.018
0.786
0.494
0.416
0.862
0.954
0.330
0.568
0.712
1.280
0.714
0.568
0.344
0.936
0.872
0.406
0.502
0.780
0.660
0.372
0.250
0.654
0.628
0.278
1.002
0.810
0.470
0.444
0.870
0.934
0.316
0.558
0.722
1.280
0.716
0.564
0.344
0.938
0.874
0.408
0.496
0.780
0.390
0.630
0.268
0.640
0.638
0.268
0.578
0.436
0.796
0.482
0.428
0.854
0.952
0.330
0.576
0.704
0.206
1.072
0.740
0.544
0.358
0.920
0.894
0.390
0.518
0.766
1.044
0.234
0.662
0.620
0.290
0.990
0.818
0.464
0.438
0.876
0.938
0.310
0.598
0.680
1.284
0.752
0.530
0.378
0.904
0.908
0.376
0.528
0.750
1.062
0.218
0.690
0.594
1.278
0.830
0.454
0.452
0.850
0.966
0.294
0.610
0.672
0.234
1.046
0.768
0.512
0.394
0.900
0.908
0.364
0.542
0.738
1.076
0.206
0.700
0.582
0.328
0.954
0.850
0.430
0.470
0.854
0.936
0.304
0.604
0.676
0.222
1.060
0.746
0.538
0.370
0.906
0.904
0.380
0.530
0.750
1.058
0.226
0.684
0.596
0.304
0.972
0.842
0.444
0.464
0.840
0.980
0.278
0.620
0.662
0.250
1.034
0.766
0.512
0.388
0.896
0.906
0.372
0.534
0.748
1.064
0.216
0.684
0.598
0.318
0.962
0.846
0.436
0.468
0.856
0.960
0.280
0.624
0.656
0.250
1.030
0.778
0.504
0.410
0.876
0.928
0.348
0.550
0.732
1.076
0.206
0.704
0.574
0.328
0.958
0.854
0.426
0.484
0.802
1.010
0.266
0.638
0.642
0.266
1.016
0.798
0.482
0.418
0.868
0.944
0.334
0.580
0.702
1.280
0.718
0.562
0.346
0.942
0.870
0.406
0.464
0.860
0.960
0.282
0.620
0.660
0.242
1.036
0.778
0.508
0.400
0.884
0.928
0.348
0.554
0.726
1.282
0.712
0.572
0.334
0.948
0.864
0.416
0.492
0.794
0.786
0.220
0.270
0.636
0.646
0.260
1.022
0.790
0.492
0.412
0.870
0.942
0.338
0.570
0.710
1.284
0.722
0.558
0.350
0.930
0.886
0.398
0.502
0.776
1.034
0.250
0.652
0.634
0.266
1.012
0.802
0.478
0.430
0.854
0.956
0.324
0.578
0.704
0.206
1.074
0.738
0.542
0.362
0.920
0.890
0.394
0.518
0.764
1.046
0.238
0.668
0.610
0.290
0.992
0.814
0.468
0.436
0.862
0.950
0.314
0.594
0.686
0.224
1.056
0.750
0.534
0.374
0.910
0.878
0.400
0.496
0.786
1.024
0.256
0.650
0.632
0.280
1.000
0.808
0.474
0.432
0.438
0.416
0.592
0.368
0.318
0.586
0.692
0.212
1.072
0.730
0.550
0.360
0.920
0.888
0.398
0.510
0.768
1.046
0.238
0.664
0.620
0.288
0.990
0.818
0.466
0.438
0.878
0.938
0.302
0.606
0.680
0.222
1.062
0.748
0.534
0.366
0.910
0.894
0.390
0.508
0.772
1.044
0.240
0.670
0.610
0.292
0.988
0.826
0.458
0.448
0.842
0.970
0.300
0.604
0.678
0.224
1.056
0.762
0.520
0.384
0.902
0.910
0.366
0.532
0.750
1.062
0.220
0.680
0.600
0.310
0.966
0.846
0.438
0.466
0.858
0.954
0.286
0.624
0.658
1.278
0.776
0.508
0.370
0.910
0.902
0.382
0.522
0.758
1.052
0.230
0.678
0.602
0.300
0.978
0.834
0.452
0.450
0.844
0.966
0.302
0.602
0.678
0.230
1.054
0.758
0.522
0.384
0.904
0.904
0.372
0.538
0.742
0.564
0.508
0.210
0.692
0.588
0.320
0.962
0.848
0.432
0.476
0.850
0.952
0.288
0.616
0.666
0.240
0.422
0.618
0.770
0.516
0.392
0.894
0.920
0.354
0.552
0.728
1.082
0.200
0.706
0.576
0.328
0.956
0.858
0.418
0.486
0.800
1.012
0.266
0.632
0.648
0.260
1.026
0.792
0.488
0.406
0.874
0.942
0.338
0.566
0.718
1.278
0.720
0.564
0.350
0.932
0.876
0.404
0.502
0.772
1.040
0.248
0.658
0.628
0.270
1.008
0.776
0.504
0.404
0.884
0.926
0.352
0.548
0.732
1.076
0.206
0.702
0.578
0.324
0.958
0.858
0.422
0.480
0.810
1.004
0.272
0.630
0.648
0.258
1.024
0.790
0.492
0.414
0.866
0.952
0.330
0.570
0.712
0.462
0.818
0.714
0.568
0.338
0.946
0.870
0.410
0.492
0.790
1.028
0.250
0.650
0.634
0.270
1.010
0.804
0.480
0.428
0.854
0.962
0.320
0.582
0.696
0.212
1.072
0.732
0.548
0.350
0.930
0.882
0.404
0.504
0.772
1.040
0.244
0.660
0.620
0.290
0.994
0.816
0.464
0.438
0.874
0.940
0.310
0.598
0.686
0.218
1.064
0.752
0.528
0.376
0.904
0.894
0.388
0.512
0.766
1.044
0.240
0.652
0.632
0.264
1.014
0.790
0.494
0.408
0.868
0.948
0.338
0.566
0.716
1.280
0.724
0.560
0.344
0.936
0.876
0.406
0.502
0.776
1.036
0.250
0.654
0.626
0.282
0.998
0.810
0.472
0.426
0.860
0.948
0.330
0.576
0.704
0.202
1.078
0.736
0.548
0.360
0.916
0.896
0.388
0.516
0.766
1.042
0.242
0.674
0.606
0.290
0.990
0.826
0.458
0.450
0.842
0.958
0.312
0.590
0.692
0.218
1.062
0.746
0.536
0.372
0.908
0.906
0.378
0.528
0.750
1.062
0.220
0.686
0.596
0.310
0.970
0.838
0.444
0.464
0.860
0.948
0.290
0.616
0.666
0.232
1.048
0.764
0.520
0.386
0.900
0.912
0.362
0.540
0.744
1.042
0.238
0.670
0.612
0.290
0.990
0.820
0.464
0.446
0.852
0.964
0.300
0.598
0.682
0.228
1.056
0.756
0.526
0.376
0.908
0.904
0.374
0.528
0.752
1.060
0.222
0.678
0.606
0.302
0.976
0.836
0.442
0.464
0.862
0.948
0.294
0.614
0.668
0.236
1.046
0.764
0.514
0.398
0.892
0.918
0.356
0.548
0.732
1.070
0.214
0.692
0.590
0.316
0.944
0.866
0.436
0.472
0.820
0.996
0.276
0.624
0.656
0.250
1.032
0.782
0.500
0.406
0.884
0.926
0.346
0.562
0.718
0.590
0.692
0.708
0.568
0.336
0.954
0.858
0.420
0.488
0.798
1.010
0.266
0.642
0.642
0.262
1.018
0.798
0.486
0.418
0.860
0.948
0.334
0.540
0.742
1.072
0.206
0.702
0.584
0.320
0.960
0.856
0.426
0.478
0.812
1.000
0.276
0.622
0.658
0.244
1.038
0.764
0.518
0.386
0.468
0.434
0.906
0.368
0.550
0.730
1.080
0.204
0.704
0.576
0.322
0.960
0.854
0.428
0.476
0.820
0.990
0.278
0.636
0.648
0.254
1.026
0.788
0.492
0.404
0.884
0.922
0.354
0.552
0.730
1.082
0.200
0.706
0.578
0.328
0.956
0.864
0.414
0.486
0.802
1.012
0.266
0.636
0.646
0.262
1.016
0.796
0.486
0.420
0.864
0.940
0.340
0.562
0.718
1.284
0.714
0.566
0.342
0.942
0.870
0.410
0.498
0.784
1.030
0.250
0.652
0.630
0.274
1.006
0.810
0.474
0.430
0.856
0.924
0.352
0.548
0.734
1.278
0.712
0.572
0.332
0.952
0.856
0.428
0.474
0.812
0.998
0.274
0.628
0.654
0.256
1.028
0.784
0.494
0.410
0.872
0.942
0.340
0.570
0.710
1.284
0.716
0.566
0.338
0.946
0.872
0.406
0.490
0.792
1.014
0.268
0.644
0.636
0.266
0.760
0.254
0.794
0.490
0.416
0.864
0.954
0.328
0.574
0.710
0.200
1.082
0.730
0.552
0.354
0.922
0.886
0.400
0.506
0.774
1.032
0.252
0.650
0.632
0.276
1.004
0.808
0.474
0.430
0.862
0.950
0.320
0.588
0.694
0.206
1.076
0.740
0.538
0.372
0.908
0.902
0.380
0.524
0.758
1.048
0.234
0.676
0.606
0.290
0.990
0.824
0.460
0.434
0.846
0.948
0.332
0.568
0.718
1.278
0.732
0.550
0.346
0.932
0.880
0.404
0.506
0.774
0.732
0.306
0.244
0.660
0.622
0.286
0.996
0.820
0.462
0.438
0.860
0.952
0.314
0.588
0.692
0.206
1.074
0.738
0.546
0.360
0.920
0.900
0.384
0.520
0.758
1.054
0.228
0.674
0.608
0.296
0.982
0.830
0.456
0.452
0.868
0.948
0.294
0.608
0.672
0.236
1.048
0.748
0.534
0.366
0.910
0.898
0.386
0.520
0.762
1.054
0.230
0.672
0.608
0.302
0.978
0.832
0.454
0.450
0.872
0.940
0.298
0.612
0.670
0.228
1.054
0.762
0.518
0.390
0.894
0.910
0.370
0.528
0.750
1.064
0.220
0.686
0.596
0.310
0.972
0.808
0.472
0.436
0.852
0.964
0.312
0.588
0.694
0.214
1.064
0.750
0.534
0.376
0.902
0.902
0.382
0.526
0.758
1.052
0.226
0.684
0.598
0.306
0.974
0.828
0.454
0.456
0.880
0.924
0.302
0.606
0.676
0.226
1.054
0.772
0.510
0.386
0.898
0.916
0.362
0.548
0.734
1.068
0.212
0.698
0.584
0.320
0.960
0.850
0.432
0.474
0.846
0.958
0.282
0.630
0.652
0.246
1.034
0.780
0.500
0.404
0.892
0.920
0.350
0.562
0.716
1.286
0.718
0.560
0.348
0.936
0.870
0.412
0.490
0.790
1.012
0.268
0.636
0.642
0.266
1.016
0.802
0.482
0.418
0.858
0.954
0.328
0.578
0.706
0.200
1.082
0.698
0.582
0.318
0.966
0.856
0.422
0.480
0.808
1.004
0.270
0.634
0.646
0.262
0.616
0.406
0.790
0.490
0.416
0.868
0.940
0.340
0.558
0.720
1.284
0.712
0.572
0.338
0.944
0.866
0.412
0.488
0.794
1.024
0.258
0.650
0.628
0.274
1.008
0.804
0.476
0.432
0.854
0.958
0.322
0.574
0.710
1.282
0.724
0.556
0.350
0.928
0.882
0.404
0.504
0.774
1.038
0.244
0.656
0.624
0.284
0.994
0.820
0.468
0.442
0.868
0.940
0.312
0.596
0.688
0.214
1.066
0.732
0.552
0.356
0.922
0.894
0.388
0.518
0.762
1.048
0.234
0.674
0.606
0.296
0.986
0.826
0.458
0.450
0.850
0.964
0.302
0.592
0.688
1.282
0.718
0.566
0.336
0.946
0.866
0.414
0.500
0.780
1.028
0.254
0.644
0.638
0.266
1.016
0.794
0.488
0.416
0.868
0.946
0.334
0.578
0.704
1.286
0.720
0.556
0.352
0.930
0.882
0.402
0.502
0.774
1.040
0.244
0.666
0.618
0.284
0.996
0.804
0.476
0.430
0.856
0.954
0.326
0.582
0.700
0.212
1.068
0.742
0.540
0.358
0.920
0.892
0.392
0.518
0.760
1.052
0.234
0.668
0.612
0.300
0.980
0.832
0.452
0.442
0.878
0.934
0.310
0.594
0.686
0.218
0.624
0.440
0.746
0.534
0.378
0.904
0.912
0.370
0.528
0.754
1.054
0.226
0.686
0.594
0.308
0.972
0.842
0.442
0.468
0.854
0.950
0.292
0.584
0.696
0.214
1.066
0.744
0.542
0.356
0.920
0.888
0.394
0.516
0.766
1.040
0.242
0.664
0.618
0.292
0.988
0.826
0.460
0.442
0.878
0.934
0.304
0.604
0.678
0.228
1.054
0.756
0.526
0.382
0.900
0.900
0.378
0.524
0.758
1.056
0.228
0.682
0.598
0.308
0.974
0.832
0.450
0.460
0.842
0.970
0.292
0.616
0.664
0.240
1.040
0.774
0.508
0.398
0.892
0.912
0.362
0.548
0.732
1.070
0.210
0.692
0.594
0.318
0.958
0.854
0.428
0.480
0.846
0.960
0.280
0.624
0.656
0.254
1.030
0.780
0.498
0.412
0.872
[truncated: 3,933,678 more chars]
