# Supplementary material for: Stress among on-duty firefighters: an ambulatory assessment study
Source: PeerJ. 2018 Dec 11;6:e5967. doi: 10.7717/peerj.5967 (PMC6294048; doi:10.7717/peerj.5967)
Supplement: Supplemental Information 1 [file peerj-06-5967-s001.zip › RAW_DATA/FF16_2.rr]

8.046
0.398
0.502
0.498
0.402
0.598
0.300
0.600
0.800
0.298
0.208
0.294
0.200
0.300
0.400
0.300
0.400
0.200
0.700
0.500
1.102
0.398
0.502
0.498
0.200
0.798
0.302
0.698
0.202
0.798
0.202
0.700
0.200
0.700
0.200
0.300
0.602
0.598
0.202
0.198
0.300
0.402
0.298
0.502
0.300
0.398
0.202
0.200
0.498
0.204
0.202
0.394
0.204
0.198
0.210
0.292
0.200
0.198
0.206
0.294
0.400
0.252
0.248
0.200
0.300
0.398
0.200
0.300
0.402
0.202
0.302
0.796
0.900
0.398
0.200
0.200
0.202
0.398
0.200
0.400
0.200
0.200
0.200
0.300
0.300
0.200
0.200
0.200
0.400
0.202
0.300
0.700
0.200
0.600
0.198
0.200
0.200
0.300
0.200
0.200
0.500
0.300
0.600
0.800
0.200
0.900
0.902
0.352
0.448
0.298
0.202
0.398
0.300
0.600
0.200
0.700
0.200
0.500
0.200
0.200
0.802
0.198
0.602
0.298
0.702
0.298
0.300
0.202
0.398
0.300
0.202
0.398
0.300
0.200
0.300
0.200
0.300
0.200
0.200
0.200
0.400
0.200
0.200
0.206
0.394
0.300
0.502
0.398
0.502
0.398
0.502
0.400
0.500
0.298
0.200
0.300
0.400
0.398
0.202
0.200
0.200
0.400
0.200
0.900
0.802
0.198
0.802
0.198
0.254
0.348
0.198
0.200
0.202
0.298
0.300
0.600
0.400
0.600
0.300
0.402
0.796
0.204
0.300
0.198
0.402
0.202
0.296
0.198
0.204
0.200
0.202
0.298
0.302
0.202
0.200
0.300
0.200
0.296
0.200
0.302
0.198
0.200
0.202
0.302
0.398
0.400
0.700
0.300
0.300
0.298
0.202
0.500
0.198
0.300
0.300
0.600
0.300
0.500
0.200
0.200
0.700
0.200
0.354
0.346
0.200
0.402
0.200
0.198
0.302
0.200
0.250
0.250
0.200
0.300
0.602
0.298
0.200
0.200
0.500
0.396
0.202
0.298
0.300
0.200
0.200
0.300
0.400
0.200
0.302
0.400
0.200
0.700
0.198
0.302
0.198
0.202
0.198
0.400
0.200
0.400
0.500
0.200
0.200
0.200
0.202
0.198
0.302
0.700
0.202
0.398
0.200
0.200
0.900
0.598
0.202
0.398
0.200
0.602
0.200
0.198
0.700
0.554
0.444
0.402
0.600
0.300
0.502
0.198
0.200
0.500
0.300
0.198
0.702
0.200
0.200
0.402
0.298
0.950
0.552
0.200
0.298
0.202
0.200
0.300
0.298
0.200
0.200
0.300
0.202
0.198
0.300
0.800
0.202
0.498
0.402
0.700
0.200
0.498
0.302
0.204
0.296
0.398
0.200
0.300
0.200
0.200
0.800
1.000
0.402
0.298
0.202
0.600
0.200
0.200
0.400
0.500
0.400
0.200
0.454
0.244
0.302
0.200
0.200
0.298
0.402
0.300
0.298
0.702
0.298
0.202
0.502
0.998
0.200
0.198
0.602
0.200
0.600
0.200
0.198
0.402
0.500
0.198
0.900
0.200
0.402
0.200
0.200
0.202
0.298
0.498
0.200
0.302
0.398
0.200
0.200
0.400
0.200
0.300
0.900
0.206
0.394
1.302
0.498
0.554
0.446
0.300
0.202
0.498
1.100
0.300
0.200
0.200
1.102
0.398
0.300
0.202
0.698
0.200
0.700
0.300
0.700
0.200
0.500
0.300
0.200
0.400
0.400
0.802
0.298
0.502
0.298
0.200
0.500
0.202
0.298
0.300
0.200
0.500
0.200
0.200
0.400
0.202
0.198
0.206
0.294
0.200
0.700
0.302
0.400
0.198
0.200
0.200
0.802
0.198
0.702
0.198
0.300
0.400
0.200
0.298
0.202
0.200
0.200
0.398
0.202
0.200
0.198
0.204
0.300
0.396
0.302
0.602
0.400
0.198
0.600
0.400
0.300
0.602
0.200
0.298
0.500
0.200
0.300
0.202
0.400
0.200
0.198
0.502
0.498
0.200
0.400
0.302
0.300
0.500
0.200
0.200
0.400
0.200
0.452
0.448
0.500
0.200
0.200
0.600
0.200
0.504
0.496
0.900
0.300
0.600
0.498
0.402
0.500
0.400
0.698
0.202
0.298
0.400
1.000
0.202
1.098
0.402
0.598
0.600
0.300
0.400
0.200
0.300
0.200
0.200
0.300
0.300
0.200
0.200
0.300
0.800
0.702
0.398
0.400
0.500
0.400
0.500
0.400
0.200
0.800
0.300
0.284
0.214
0.202
0.454
0.348
0.600
0.298
0.200
0.500
0.300
0.200
0.400
0.200
0.900
0.900
0.400
0.300
0.200
0.400
0.500
0.500
0.500
0.400
0.600
0.300
0.400
0.200
0.200
0.200
0.300
0.300
0.300
0.400
0.300
0.200
0.300
0.500
0.400
0.300
0.200
0.400
0.900
0.300
0.200
0.400
0.300
0.700
0.200
0.354
0.346
0.200
0.402
0.198
0.300
0.600
0.300
0.600
0.400
0.500
0.300
0.600
0.200
0.200
0.500
0.300
0.498
0.202
0.202
0.200
0.298
0.202
0.300
0.398
0.200
0.202
0.300
0.498
0.402
0.200
0.200
0.198
0.402
0.200
0.398
0.202
0.300
0.200
0.298
0.202
0.200
0.300
0.700
0.200
0.300
0.902
0.698
0.200
0.400
0.300
0.500
0.400
0.400
0.200
0.198
0.602
0.198
0.200
0.200
0.600
0.202
0.700
0.998
0.200
0.500
0.300
1.800
1.400
0.400
0.198
0.202
0.200
0.500
0.200
0.300
0.200
0.200
0.400
0.500
0.500
0.200
0.300
0.400
0.300
0.200
0.300
0.600
0.500
0.200
0.200
0.902
0.798
0.600
0.300
0.400
0.300
0.200
0.300
0.200
0.700
0.300
0.800
0.200
0.354
0.546
1.000
1.000
1.800
0.400
0.200
0.300
0.298
0.402
0.200
0.398
0.602
0.400
0.500
0.500
0.400
0.600
0.300
0.200
0.500
0.200
0.400
0.398
0.902
0.600
0.300
0.398
0.402
0.600
0.202
0.298
0.402
0.300
0.200
0.298
0.300
0.202
0.298
0.200
0.200
0.800
0.300
0.600
0.200
0.202
0.298
0.300
0.200
0.400
0.200
0.202
0.498
0.302
0.300
0.700
0.298
0.902
0.198
0.702
0.298
0.700
0.202
0.200
0.300
0.198
0.300
0.202
0.200
0.400
0.198
0.302
0.198
0.302
0.198
0.302
0.698
0.202
0.600
0.298
0.800
0.208
0.292
0.200
0.200
0.206
0.594
0.400
0.600
0.500
0.400
0.600
0.300
0.900
0.400
0.500
0.700
0.200
0.198
0.602
0.298
0.602
0.300
0.400
0.300
0.200
0.600
0.200
0.200
0.200
0.500
0.400
0.300
0.200
0.500
0.300
0.200
0.200
0.200
0.500
0.400
0.200
0.300
0.500
0.200
0.300
0.800
0.600
0.200
0.200
0.200
0.600
0.600
0.300
0.700
0.200
0.700
0.200
0.600
0.700
0.300
0.400
0.300
0.302
0.698
0.200
0.700
1.100
0.400
0.598
0.502
0.200
0.200
0.700
0.300
0.200
0.400
0.300
0.200
0.200
0.200
0.300
0.300
0.300
0.300
0.398
0.202
0.300
0.300
0.198
0.402
0.500
0.300
0.400
0.200
0.200
0.202
0.298
0.602
0.600
0.300
0.600
0.300
0.600
0.452
0.248
0.200
0.500
0.198
0.202
0.698
0.202
0.300
0.298
0.302
0.600
0.298
0.302
0.400
0.200
0.200
0.598
0.202
0.198
0.600
0.200
0.200
0.200
0.200
0.400
0.502
0.300
0.296
0.302
0.400
0.200
0.300
0.200
0.200
0.200
0.300
0.500
0.200
0.200
0.600
0.200
0.200
0.400
0.600
0.300
0.400
0.300
0.200
0.500
0.400
0.400
0.300
0.400
0.300
0.800
0.200
0.300
0.400
0.300
0.600
0.400
0.500
0.900
0.500
0.700
0.300
0.300
0.300
0.300
0.300
0.300
0.300
0.300
0.300
0.398
0.202
0.600
0.300
0.600
0.302
0.804
0.500
0.304
0.200
0.246
1.844
0.300
0.400
0.200
0.200
0.200
0.400
0.200
0.900
0.200
0.302
0.198
0.300
0.204
0.496
0.300
0.500
0.200
0.200
0.300
0.198
0.202
0.354
0.546
0.200
0.200
0.500
0.598
0.302
0.600
0.202
0.598
0.200
0.200
0.202
0.598
0.200
0.198
0.202
0.402
0.200
0.298
0.200
0.500
0.200
0.300
0.200
0.298
0.204
0.198
0.202
0.298
0.502
0.200
0.198
0.202
0.400
0.200
0.200
0.200
0.400
0.498
0.302
0.300
0.398
0.504
0.398
0.200
0.200
0.400
0.200
0.698
0.300
0.204
0.596
0.200
0.302
0.298
0.602
0.598
0.802
1.098
0.500
0.400
0.900
0.500
0.300
0.198
0.402
0.200
0.300
0.500
0.200
0.200
0.400
0.200
0.400
0.400
0.200
0.300
0.400
0.300
0.200
0.600
0.300
0.600
0.302
0.398
0.200
0.200
1.400
1.000
0.300
0.600
0.200
0.208
0.392
0.200
0.354
0.346
0.200
0.402
0.398
0.200
0.800
0.900
0.202
0.298
0.200
0.698
0.504
0.498
0.500
0.500
0.300
0.200
0.498
0.402
0.598
0.202
0.200
0.500
0.200
0.400
0.200
0.300
0.200
0.700
0.200
0.200
0.700
0.500
0.300
0.300
0.200
0.400
0.600
0.300
0.398
0.200
0.200
0.208
0.392
0.902
0.200
0.200
0.500
0.200
0.200
0.400
0.202
0.198
0.208
0.392
0.400
0.300
0.200
0.200
0.400
0.200
0.300
0.202
0.198
0.200
0.200
0.302
0.200
0.200
0.798
0.202
0.400
0.298
0.200
0.700
0.300
0.302
0.400
0.200
0.300
0.298
0.500
0.200
0.902
0.498
0.302
0.198
0.602
0.200
0.498
0.302
0.198
0.200
0.200
0.200
0.300
0.200
0.400
0.302
0.298
0.300
0.200
0.300
0.200
0.200
0.200
0.400
0.200
1.000
0.600
0.200
0.200
0.300
0.600
0.800
0.600
0.300
0.200
0.600
1.000
0.200
0.300
0.400
0.200
0.700
0.300
0.600
0.300
0.600
0.300
0.400
0.200
0.300
0.200
0.400
0.200
0.200
0.500
0.300
0.300
0.300
0.200
0.200
0.500
0.300
0.600
0.300
0.600
0.300
0.600
0.300
0.400
0.200
0.454
0.344
0.202
0.400
0.200
0.500
0.400
0.298
0.202
0.700
0.600
0.200
0.200
0.400
0.300
0.900
0.200
0.198
0.502
0.400
0.198
0.302
0.198
0.202
0.298
0.202
0.400
0.300
0.200
0.400
0.200
0.200
0.298
0.302
0.700
0.300
0.298
0.402
0.198
0.202
0.202
0.198
0.500
0.500
0.300
0.200
0.302
0.600
0.400
0.500
0.400
0.198
0.302
0.400
0.198
0.200
0.800
0.200
0.402
0.298
0.300
1.202
0.300
0.498
0.302
0.198
0.202
0.598
0.202
0.198
0.702
0.298
0.602
0.698
0.302
0.298
0.400
0.400
0.198
0.302
0.202
0.198
0.200
0.300
0.200
0.200
0.200
0.400
0.300
0.200
0.200
0.200
0.300
0.202
0.398
0.300
0.200
0.400
0.200
0.200
0.200
0.200
0.500
0.200
0.300
0.300
0.200
0.400
0.200
0.700
0.900
0.500
0.400
0.700
0.200
0.300
0.402
0.198
0.300
0.200
0.400
0.300
0.200
0.400
0.300
0.498
0.602
0.400
0.802
0.198
0.300
0.198
0.302
0.400
0.200
0.198
0.502
0.200
0.300
0.200
0.498
0.300
0.502
0.498
0.202
0.200
0.300
0.200
0.200
0.300
0.200
0.400
0.302
0.698
0.202
0.498
0.300
0.900
0.400
0.200
0.300
1.100
0.500
0.598
1.002
0.300
0.400
0.300
0.600
0.400
0.200
0.300
0.400
0.200
0.300
0.400
0.298
0.202
0.200
0.400
0.300
0.300
0.200
0.296
0.204
0.298
0.202
0.200
0.200
0.200
0.200
0.300
0.200
0.302
0.500
0.198
0.202
0.300
0.200
0.298
0.202
0.300
0.200
0.298
0.302
0.400
0.298
0.202
0.500
0.200
1.252
0.346
0.200
0.402
0.300
0.198
0.502
0.300
0.200
0.398
0.502
1.498
0.300
0.198
0.402
0.200
0.600
0.298
0.202
0.600
0.200
0.198
0.602
0.300
1.300
0.200
0.200
0.900
0.900
0.400
0.400
0.200
0.400
0.300
0.200
0.400
0.500
0.900
0.500
0.200
0.200
0.600
0.200
0.200
0.400
0.200
0.300
0.300
0.200
0.402
0.398
0.200
0.200
0.600
0.200
0.206
0.294
0.300
0.200
0.700
0.400
0.198
1.000
0.402
0.598
0.702
0.200
1.100
0.400
0.200
0.400
0.600
0.398
0.702
0.200
0.200
0.400
0.300
0.198
0.202
0.300
0.200
0.298
0.702
0.298
0.402
0.300
0.298
0.302
0.200
0.400
0.300
0.200
0.300
0.300
1.000
0.204
0.796
0.900
0.800
0.300
0.300
0.200
0.202
0.296
0.302
0.698
0.200
0.302
0.400
0.402
0.598
0.302
0.398
0.200
0.200
0.202
0.298
0.202
0.300
0.198
0.402
0.300
0.198
0.502
0.200
0.198
0.702
0.298
0.300
0.302
0.398
0.502
0.498
0.402
0.198
0.400
0.302
0.300
0.298
0.302
0.200
0.498
0.200
0.306
0.494
0.300
0.302
0.198
0.554
0.546
0.400
0.500
0.800
0.200
0.800
0.900
0.900
0.200
0.300
0.200
0.200
0.200
0.400
0.300
0.300
0.600
0.300
0.200
0.400
0.398
0.202
0.200
0.200
0.200
0.500
0.200
0.400
0.400
0.200
0.200
0.400
1.000
0.300
0.600
0.400
0.500
0.300
0.600
0.200
0.200
0.398
0.502
0.498
0.302
0.600
1.000
1.000
0.400
0.200
0.200
0.354
0.446
0.500
0.400
0.598
0.302
0.698
0.202
0.300
0.300
0.198
0.402
0.598
0.302
0.400
0.298
0.300
0.700
0.200
0.502
0.400
0.500
0.200
0.200
0.500
0.498
0.402
0.400
0.200
0.300
0.400
0.298
0.202
0.200
0.300
0.200
0.600
0.300
0.198
0.202
0.200
0.400
0.300
0.202
0.398
0.400
0.602
0.298
0.302
0.300
0.198
0.200
0.300
0.202
0.200
0.200
0.500
0.200
0.200
0.500
0.300
0.398
0.202
0.398
0.400
0.300
0.200
0.500
0.200
0.200
0.300
0.202
0.300
0.198
0.300
0.202
0.198
0.200
0.402
0.198
0.400
0.200
0.400
0.200
0.302
0.200
0.198
0.200
0.300
0.600
0.300
0.300
0.300
0.300
0.600
0.700
0.600
1.100
0.902
0.498
0.600
0.400
0.400
0.200
0.300
0.500
0.400
0.500
0.400
0.600
0.300
0.600
0.300
0.400
0.298
0.202
0.500
0.200
0.200
0.200
0.300
0.200
0.200
0.300
0.300
0.300
0.900
0.502
0.298
0.200
0.398
0.202
0.200
0.800
0.400
0.200
1.100
0.900
0.700
0.400
0.802
0.296
0.502
0.500
0.200
0.200
0.600
0.300
0.698
0.202
0.400
0.398
0.302
0.600
1.000
0.600
0.300
0.800
0.398
0.200
0.402
0.398
0.402
0.198
0.400
0.204
0.296
0.500
0.202
0.200
0.500
0.200
0.800
0.200
0.300
0.400
0.200
0.300
0.200
0.300
0.302
0.198
0.200
0.202
0.200
0.200
0.198
0.202
0.402
0.798
0.400
0.300
0.200
0.398
0.200
0.302
0.498
0.200
0.202
0.598
0.202
0.204
0.296
0.198
0.456
0.344
0.200
0.402
0.298
0.300
0.700
0.300
0.400
2.200
0.198
0.302
0.598
0.602
0.300
0.198
0.402
0.700
0.500
0.600
0.300
0.800
0.200
0.800
0.400
0.602
0.598
0.200
0.900
0.600
0.300
0.700
0.200
0.800
0.300
0.200
0.200
0.200
0.600
0.200
0.200
1.200
0.500
0.500
0.500
0.600
0.200
0.198
0.902
0.700
0.200
0.198
0.202
0.500
0.298
0.402
0.200
0.300
0.200
0.200
0.200
0.198
0.202
0.300
0.300
0.498
0.202
0.200
0.300
0.300
0.302
0.198
0.400
0.200
0.400
0.400
0.400
0.200
0.198
0.502
0.400
0.200
0.198
0.302
0.298
0.302
0.398
0.202
0.398
0.200
0.302
0.398
0.502
0.398
0.402
0.200
0.298
0.202
0.198
0.356
0.646
0.302
0.298
0.200
0.200
0.204
0.298
0.400
0.800
0.900
0.398
0.202
0.300
0.198
0.300
0.402
0.198
0.400
0.302
0.198
0.200
0.300
0.202
0.198
0.702
0.198
0.700
0.202
0.398
0.302
0.200
0.198
0.202
0.200
0.200
0.198
0.600
0.200
0.500
0.200
0.200
0.600
0.200
0.206
0.594
0.202
0.298
0.202
0.198
0.354
0.346
0.600
0.400
0.900
0.900
0.200
0.700
0.900
0.900
0.300
0.600
0.200
0.198
0.200
0.302
0.300
0.600
0.400
0.500
0.300
0.200
0.400
0.300
0.302
0.406
0.398
0.202
0.200
0.892
0.400
0.500
0.200
0.200
0.500
0.900
0.900
0.300
0.254
0.346
0.300
0.302
0.298
0.300
0.498
0.402
0.600
0.400
0.598
0.302
0.300
0.200
0.198
0.202
0.500
0.200
0.200
0.500
0.498
0.200
0.202
0.300
0.198
0.402
0.598
0.302
0.200
0.298
0.202
0.200
0.198
0.304
0.198
0.300
0.198
0.902
0.300
0.400
0.200
0.200
0.598
0.302
0.400
0.198
0.202
0.208
0.292
0.398
0.264
0.238
0.200
0.304
0.198
0.298
0.406
0.250
0.296
0.348
0.202
0.202
0.494
0.300
0.206
0.198
0.198
0.400
0.200
0.300
0.500
0.300
0.400
0.300
0.202
0.198
0.302
0.400
0.500
0.298
0.602
0.498
0.400
0.200
0.300
0.400
0.300
0.300
0.300
0.400
0.200
0.198
0.602
0.300
0.200
0.200
0.300
0.200
0.800
0.500
0.400
0.200
0.500
0.200
0.200
0.400
0.200
0.300
0.300
0.300
0.700
0.200
0.600
0.200
0.208
0.392
0.200
0.600
0.200
0.200
0.300
0.200
0.200
0.600
1.000
0.400
0.400
0.900
0.300
0.300
0.300
0.300
0.200
0.198
0.202
0.400
0.298
0.202
0.200
0.200
0.300
0.200
0.600
0.198
0.502
0.398
0.302
0.300
0.200
0.200
0.800
0.200
0.400
0.300
0.298
0.502
0.498
0.202
0.200
0.598
0.302
0.698
0.202
0.398
0.400
0.256
0.546
0.400
0.300
0.200
0.598
1.202
0.498
1.000
0.202
0.300
0.400
0.500
0.598
0.402
0.500
0.400
0.500
0.198
0.200
0.202
0.200
0.400
0.200
0.300
0.300
0.198
0.400
0.402
0.300
0.200
0.200
0.402
0.198
0.200
0.200
0.202
0.202
0.198
0.500
0.398
0.302
0.200
0.498
0.402
0.598
0.702
0.298
0.202
0.500
0.200
0.198
0.202
0.198
0.400
0.600
0.400
1.200
0.600
0.300
0.600
0.300
0.200
0.400
0.400
0.200
0.200
0.200
0.300
0.200
0.200
0.200
0.600
0.300
0.200
0.600
0.200
0.600
0.200
0.208
0.592
0.300
0.200
0.400
0.298
0.500
0.202
0.198
0.502
0.200
0.800
0.200
0.700
0.200
0.400
0.300
0.200
0.700
0.200
0.300
0.400
0.900
0.206
0.694
0.206
0.694
0.208
0.392
0.200
0.400
0.198
0.302
0.498
0.202
0.300
0.398
0.302
0.200
0.498
0.402
0.598
0.302
0.698
0.202
0.198
0.502
0.200
0.198
0.700
0.202
0.198
0.502
0.200
0.498
0.302
0.200
0.200
0.300
0.398
0.302
0.300
0.300
0.302
0.298
0.198
0.202
0.300
0.300
0.202
0.296
0.302
0.198
0.402
0.298
0.200
0.402
0.198
0.302
0.298
0.200
0.200
0.402
0.200
0.398
0.302
0.300
0.198
0.200
0.202
0.200
0.198
0.300
0.300
0.200
0.202
0.200
0.298
0.402
0.500
0.200
0.200
0.200
0.400
0.302
0.200
0.298
0.200
0.202
0.298
0.200
0.300
0.202
0.200
0.300
0.298
0.302
0.300
0.300
0.300
0.700
0.198
0.300
0.204
0.396
0.300
0.300
0.300
0.200
0.300
0.504
0.498
0.698
0.302
0.598
0.202
0.798
0.556
0.344
0.400
0.202
0.298
0.200
0.500
0.300
0.300
0.600
0.900
0.200
0.700
0.300
0.298
0.202
0.300
0.198
0.402
0.200
0.298
0.502
0.200
0.200
0.500
0.300
0.198
0.402
0.200
0.200
0.500
0.200
0.200
0.500
0.402
0.298
0.202
0.498
0.400
0.400
0.500
0.400
0.400
0.500
0.500
0.400
0.200
0.300
0.400
0.200
0.300
0.400
0.398
0.202
0.800
1.000
0.300
0.700
0.400
0.300
0.900
0.700
0.200
0.900
0.400
0.500
0.300
0.398
0.202
0.200
0.200
0.398
0.402
0.198
0.400
0.202
0.200
0.500
0.200
0.300
0.300
0.298
0.400
0.302
0.298
0.302
0.300
0.400
0.200
0.300
0.400
0.400
0.700
0.300
0.300
0.200
0.300
0.200
0.200
0.200
0.400
0.200
0.300
0.398
0.302
0.500
0.300
0.500
0.300
0.200
0.200
0.400
0.298
0.502
0.200
0.402
0.400
0.200
0.700
0.300
0.200
0.400
0.398
0.200
0.302
0.298
0.300
0.200
0.500
0.200
0.300
0.202
0.398
0.302
0.298
0.200
0.200
0.400
0.300
0.200
0.200
0.298
0.302
0.200
0.400
0.500
0.200
0.200
0.300
0.300
1.200
0.300
0.600
0.200
0.206
0.594
0.354
0.946
0.500
0.202
0.498
0.400
0.302
0.198
1.000
0.300
0.700
0.200
0.800
0.198
0.500
0.202
0.198
0.502
0.200
0.200
0.600
0.398
0.202
0.500
0.200
0.600
0.300
0.300
0.500
0.200
0.300
0.200
0.300
0.300
0.200
0.300
0.598
0.304
0.696
0.202
0.798
0.402
0.710
0.244
0.202
0.200
0.254
0.790
0.200
0.300
0.200
0.898
0.600
0.200
0.202
0.206
0.294
0.298
0.502
0.200
0.198
0.356
0.544
0.404
0.198
0.198
0.200
0.602
0.300
0.500
0.198
0.602
0.200
0.298
0.198
0.202
0.200
0.402
0.298
0.200
0.300
0.200
0.300
0.300
0.300
0.200
0.200
0.202
0.398
0.302
0.200
0.300
0.200
0.400
0.302
0.198
0.300
0.200
0.202
0.400
0.398
0.202
0.200
0.300
0.200
0.200
0.600
0.200
0.400
0.300
0.200
0.900
0.398
0.502
0.398
0.702
0.198
0.300
0.500
0.300
0.302
0.398
0.200
0.700
0.400
0.900
0.800
0.200
0.800
0.200
0.500
0.200
0.200
0.200
0.700
0.200
0.600
0.500
0.400
0.200
0.300
0.400
0.200
0.400
0.300
0.200
0.300
0.400
0.202
0.498
0.200
0.204
0.796
0.800
0.206
0.494
0.200
0.254
0.646
0.900
0.400
0.200
0.300
0.400
0.200
0.300
0.500
0.200
0.200
0.600
0.200
0.200
0.600
0.200
0.198
0.402
0.200
0.200
0.898
0.602
0.200
0.198
0.202
0.300
0.200
0.298
0.602
0.398
0.502
0.498
0.202
0.200
0.300
0.298
0.302
0.600
0.200
0.300
0.500
0.200
0.200
0.800
0.206
0.494
0.300
0.200
1.300
0.200
0.398
0.402
0.498
0.200
0.402
0.298
0.402
0.498
0.302
0.200
0.500
0.300
0.500
0.200
0.200
0.200
0.298
0.402
0.200
0.298
0.302
0.200
0.398
0.302
0.200
0.400
0.402
0.200
0.700
0.298
0.200
0.200
0.202
0.300
0.198
0.300
0.400
0.300
0.302
0.198
0.200
0.300
0.202
0.298
0.602
0.398
0.902
0.198
0.302
0.300
0.498
0.202
0.198
0.602
0.198
0.208
0.392
0.400
0.500
0.400
0.200
0.300
0.400
0.500
0.400
0.500
0.700
0.200
0.400
0.500
0.300
0.600
0.400
0.500
0.300
0.198
0.402
0.400
0.500
0.200
0.300
0.400
0.300
0.500
0.700
0.300
0.500
0.400
0.400
0.200
0.300
0.600
0.200
0.600
0.400
0.300
0.200
0.400
0.300
0.200
0.400
0.900
0.398
0.302
0.200
0.900
0.900
0.200
0.300
0.400
0.798
0.502
0.498
0.502
0.498
0.200
0.300
0.302
0.198
0.202
0.398
0.400
0.202
0.198
0.202
0.300
0.200
0.298
0.600
0.202
0.200
0.598
0.202
0.200
0.598
0.202
0.300
0.402
0.198
0.400
0.500
0.400
0.202
0.396
0.202
0.298
0.500
0.556
0.344
0.202
0.400
0.400
0.200
0.400
0.200
0.402
0.298
0.198
0.302
0.500
0.300
0.200
0.300
0.300
0.200
0.198
0.302
0.202
0.300
0.298
0.502
0.298
0.204
0.452
0.452
0.200
0.232
0.560
0.500
0.202
0.206
0.392
0.300
0.500
0.200
0.200
0.200
0.300
0.200
0.200
0.400
0.300
0.200
0.402
0.396
0.402
0.500
0.500
0.200
0.200
0.300
0.400
0.200
0.400
0.502
0.398
1.100
0.200
0.500
0.200
0.200
0.700
0.354
0.646
0.302
0.298
0.400
0.400
0.200
0.300
0.500
0.200
0.200
0.400
0.200
0.200
0.800
0.200
0.900
0.700
0.298
0.702
0.200
0.998
0.702
0.200
0.300
0.600
0.400
0.400
0.400
0.200
0.400
0.400
0.200
0.200
0.400
0.500
0.700
0.306
0.292
0.502
0.498
0.402
0.598
0.302
0.398
0.300
0.402
0.300
0.200
0.700
0.200
0.198
0.402
0.500
0.500
0.400
0.500
0.200
0.200
0.298
0.302
0.198
0.200
0.302
0.198
0.200
0.202
0.198
0.200
0.202
0.298
0.302
0.198
0.202
0.400
0.398
0.202
0.300
0.398
0.402
0.398
0.402
0.400
0.200
0.400
0.300
0.300
0.302
0.298
0.300
0.202
0.298
0.402
0.200
0.500
0.400
0.398
0.202
0.452
0.346
0.402
0.200
0.398
0.202
0.798
0.602
0.398
0.700
0.900
0.302
0.798
0.200
0.400
0.500
0.198
0.202
0.300
0.400
0.200
0.200
0.398
0.300
0.302
0.298
0.402
0.200
0.300
0.600
0.300
0.600
0.300
0.400
0.208
0.290
0.602
0.400
0.500
0.200
0.700
0.200
0.700
0.300
0.600
0.300
0.300
0.300
0.200
0.600
0.200
0.206
0.294
0.300
0.900
0.354
0.546
0.400
0.500
0.200
0.700
0.500
0.400
0.200
0.800
0.800
0.200
0.298
0.402
0.298
0.300
0.202
0.200
0.198
0.200
0.200
0.202
0.200
0.298
0.300
0.202
0.298
0.202
0.200
0.400
0.600
0.200
0.198
0.700
0.200
0.502
0.298
0.202
0.300
0.400
0.600
0.900
0.300
0.500
0.400
0.398
0.702
0.200
0.400
0.300
0.398
0.302
0.600
0.300
0.500
0.298
0.402
0.200
0.398
0.300
0.302
0.198
0.198
0.404
0.300
0.198
0.200
0.200
0.202
0.300
0.198
0.302
0.200
0.200
0.200
0.300
0.300
0.300
0.200
0.402
0.198
0.400
0.302
0.198
0.200
0.300
0.302
0.298
0.202
0.198
0.302
0.400
0.298
0.204
0.198
0.200
0.198
0.702
0.200
0.700
0.198
0.702
0.598
0.300
0.798
0.502
0.400
0.900
0.200
0.300
0.500
0.400
0.500
0.300
0.198
0.402
0.300
0.198
0.402
0.300
0.200
0.400
0.300
0.200
0.200
0.200
0.300
0.400
0.200
0.200
0.400
0.200
0.400
0.200
0.200
0.200
0.400
0.200
0.200
0.200
0.500
0.300
0.500
0.400
0.500
0.400
0.500
0.400
0.654
0.246
0.482
0.418
0.500
0.400
0.300
0.600
0.900
0.500
0.400
0.700
0.300
0.200
0.798
0.302
0.400
0.298
0.602
0.398
0.502
0.400
0.500
0.500
0.298
0.502
0.198
0.302
0.300
0.298
0.200
0.202
0.300
0.200
0.298
0.202
0.400
0.398
0.202
0.398
0.400
0.302
0.198
0.202
0.298
0.202
0.200
0.200
0.300
0.300
0.300
0.498
0.502
0.298
0.200
0.402
0.200
0.300
0.500
0.554
0.246
0.200
0.300
0.200
0.300
0.200
0.200
0.400
0.500
0.400
0.200
0.300
0.302
0.296
0.302
0.254
0.348
0.198
0.198
0.202
0.200
0.400
0.300
0.200
0.198
0.206
0.302
0.294
0.300
0.300
0.300
0.200
0.298
0.204
0.198
0.200
0.400
0.300
0.400
0.800
0.200
0.202
0.200
0.200
0.298
0.400
0.400
0.302
0.298
0.200
0.208
0.292
0.300
0.200
0.700
0.900
0.200
0.400
0.300
0.200
0.400
0.300
0.200
0.200
0.300
0.200
0.200
0.298
0.302
0.300
0.498
0.202
0.498
0.202
0.400
0.398
0.202
0.200
0.198
0.300
0.304
0.696
0.500
0.200
0.202
0.300
0.200
0.502
0.398
0.300
0.200
0.200
0.200
0.200
0.200
0.300
0.200
0.200
0.300
0.400
0.300
0.200
0.400
0.300
0.200
0.502
0.298
0.200
0.300
0.400
0.200
0.200
0.206
0.294
0.198
0.202
0.206
0.294
0.200
0.454
0.346
0.298
0.302
0.400
0.200
0.498
0.202
0.700
0.300
0.200
0.300
0.300
0.700
0.200
0.200
0.398
0.202
0.402
0.396
0.204
0.300
0.498
0.200
0.898
0.202
0.500
0.300
0.500
0.200
0.300
0.300
0.200
0.300
0.198
0.302
0.200
0.200
0.202
0.198
0.700
0.198
0.202
0.400
0.300
0.300
0.400
0.300
0.400
0.298
0.302
0.200
0.204
0.296
0.200
0.300
0.200
0.400
0.302
0.198
0.400
0.400
0.400
0.204
0.298
0.204
0.394
0.554
0.246
0.200
0.502
0.200
0.198
0.202
0.398
0.300
0.202
0.498
0.200
0.202
0.598
0.302
0.398
0.300
0.302
0.398
0.200
0.200
0.400
0.400
0.300
0.500
0.200
0.200
0.700
0.298
0.602
0.200
0.300
0.200
0.200
0.200
0.700
0.200
0.198
0.302
0.300
0.200
0.700
0.202
0.198
0.202
0.198
0.500
0.200
0.200
0.900
0.600
0.200
0.500
0.300
0.200
0.200
0.200
0.400
0.800
0.200
0.200
0.700
0.900
0.500
0.400
0.200
0.700
0.298
0.302
0.200
0.398
0.200
0.202
0.202
0.296
0.202
0.298
0.300
0.300
0.404
0.296
0.502
0.200
0.298
0.202
0.300
0.298
0.502
0.200
0.300
0.700
0.202
0.498
0.600
0.300
0.300
0.398
0.202
0.300
0.498
0.402
0.200
0.398
0.902
0.200
0.700
0.198
0.600
0.300
0.400
0.604
0.296
0.200
0.202
0.298
0.200
0.200
0.304
0.400
0.252
0.256
0.398
0.198
0.206
0.496
0.198
0.304
0.400
0.198
0.200
0.200
0.300
0.398
0.202
0.298
0.300
0.306
0.794
2.246
0.250
0.200
0.302
0.350
0.552
0.200
0.302
0.200
0.200
0.200
0.298
0.200
0.204
0.244
0.252
0.200
0.204
0.198
0.296
0.408
0.492
0.306
0.396
0.198
0.454
0.250
0.200
0.300
0.200
0.200
0.302
0.400
0.198
0.198
0.202
0.348
0.350
0.202
0.306
0.294
0.430
0.216
0.256
0.200
0.202
0.294
0.300
0.302
0.448
0.348
0.200
0.352
0.452
0.302
0.398
0.394
0.204
0.202
0.298
0.200
0.202
0.698
0.202
0.400
0.700
0.296
0.202
0.300
0.200
0.198
0.206
0.298
0.246
0.356
0.298
0.246
0.356
0.300
0.198
0.200
0.250
0.450
0.200
0.398
0.202
0.300
0.250
0.296
0.256
0.244
0.200
0.200
0.200
0.254
0.246
0.200
0.542
0.204
0.200
0.202
0.200
0.300
0.198
0.302
0.198
0.200
0.500
0.200
0.300
0.400
0.400
0.200
0.200
0.600
0.202
0.200
0.200
0.200
0.296
0.202
0.300
0.498
0.302
0.600
0.198
0.202
0.602
0.298
0.500
0.300
0.700
0.800
0.302
0.798
0.300
0.700
0.300
0.200
0.400
0.498
0.302
0.400
0.200
0.200
0.198
0.602
0.300
0.698
0.204
0.496
0.402
0.398
0.500
0.404
0.696
0.302
0.202
0.200
0.200
0.200
0.200
0.298
0.302
0.198
0.202
0.200
0.200
0.298
0.602
0.400
0.998
0.400
0.300
0.300
0.302
0.198
0.300
0.300
0.200
0.300
0.200
0.200
0.600
0.200
0.202
0.198
0.200
0.400
0.300
0.300
0.300
0.300
0.600
0.400
0.200
0.408
0.392
1.000
0.900
0.200
0.300
0.500
0.200
1.300
0.500
0.900
0.900
0.900
0.400
0.200
0.200
0.198
0.300
0.202
0.400
0.198
0.302
0.300
0.398
0.202
0.300
0.200
0.900
0.298
0.404
0.198
0.300
0.200
0.198
0.202
0.200
0.600
0.500
0.900
0.400
1.500
0.454
0.448
0.198
0.402
0.498
0.600
0.300
0.798
0.204
0.698
0.200
0.800
0.198
0.602
0.200
0.398
0.202
0.398
0.300
0.602
0.198
0.300
0.402
0.198
0.202
0.200
0.398
0.300
0.202
0.200
0.200
0.202
0.400
0.298
0.198
0.300
0.402
0.400
0.200
0.500
0.500
0.400
0.200
0.200
0.200
0.300
0.602
0.800
0.252
0.248
0.200
0.200
0.300
0.200
0.400
0.498
0.402
0.598
0.302
0.698
0.200
0.198
0.202
0.300
0.202
0.398
0.500
0.198
0.202
0.502
0.198
0.500
0.400
0.702
0.198
0.200
0.400
0.400
0.200
0.302
0.298
0.300
0.404
0.300
0.204
0.200
0.200
0.300
0.792
0.600
0.200
0.206
0.394
0.300
0.206
0.202
0.292
0.300
0.300
0.300
0.400
0.400
0.200
0.302
0.298
0.200
0.300
0.398
0.204
0.198
1.400
0.200
0.200
0.300
0.200
0.200
0.200
0.300
0.300
0.300
0.700
0.600
0.200
0.400
0.600
0.900
0.300
0.600
0.200
0.198
0.502
0.200
0.200
0.200
0.300
0.300
0.298
0.302
0.498
0.302
0.500
0.398
0.302
0.200
0.200
0.200
0.200
0.200
0.298
0.502
0.200
0.500
0.298
0.206
0.296
0.300
0.202
0.396
0.202
0.800
0.900
0.600
0.300
0.300
0.600
0.200
0.598
0.202
0.202
0.598
0.300
0.400
0.300
0.200
0.798
0.202
0.500
0.298
0.200
0.402
0.300
0.200
0.198
0.202
0.400
0.400
0.300
0.200
0.198
0.202
0.400
0.398
0.204
0.298
0.300
0.200
0.202
0.496
0.200
0.204
0.500
0.398
0.200
0.202
0.298
0.202
0.198
0.202
0.400
0.400
0.204
0.296
0.398
0.254
0.248
0.198
0.502
0.200
0.298
0.602
0.500
0.398
0.800
0.300
0.300
0.300
0.500
0.400
0.300
0.300
0.400
0.400
0.198
0.302
0.300
0.300
0.300
0.200
0.200
0.200
0.200
0.400
0.200
0.198
0.202
0.300
0.300
0.300
0.300
0.400
0.200
0.300
0.200
0.200
0.200
0.400
0.200
0.600
0.404
0.496
0.600
0.400
0.200
0.600
0.500
0.500
0.500
0.400
0.200
0.300
0.400
0.500
0.200
0.402
0.598
0.454
0.246
0.300
0.400
0.400
0.200
0.398
0.502
0.498
1.102
0.300
0.300
0.298
0.602
0.398
0.202
0.300
0.498
0.202
0.200
0.700
0.200
0.500
0.198
0.202
0.400
0.398
0.302
0.200
0.498
0.402
0.300
0.298
0.402
0.300
0.298
0.502
0.498
0.200
0.800
0.902
0.700
0.300
0.400
0.300
0.298
0.304
0.398
0.300
0.202
0.298
0.300
0.600
0.200
0.200
0.300
0.300
0.200
0.500
0.502
0.498
0.202
0.298
0.202
0.298
0.202
0.198
0.202
0.398
0.302
0.698
0.300
0.300
0.300
0.300
0.400
0.400
0.400
0.300
0.200
0.200
0.300
0.200
0.302
0.598
0.202
0.398
0.300
0.202
0.398
0.500
0.400
0.200
0.200
0.500
0.200
0.300
0.500
0.200
0.354
0.446
0.500
0.500
1.000
0.600
0.200
0.800
0.300
0.700
0.200
0.400
0.400
0.198
0.402
0.198
0.502
0.300
0.498
0.202
0.300
0.300
0.700
0.200
0.400
0.500
0.200
0.200
0.300
0.200
0.400
0.400
0.200
1.400
0.700
0.300
0.802
0.200
0.204
0.294
0.998
1.002
1.000
0.202
0.798
0.400
0.200
1.300
0.800
0.900
0.500
0.300
0.202
0.296
0.202
0.300
0.498
0.200
0.304
0.696
0.202
0.298
0.300
0.400
0.700
0.202
0.300
0.400
0.298
0.402
0.400
0.300
0.300
0.200
0.300
0.198
0.402
0.200
0.200
0.200
0.300
0.300
0.200
0.400
0.400
0.200
0.302
0.398
0.200
0.302
0.498
0.200
0.202
0.398
0.200
0.304
0.252
0.346
0.398
0.202
0.198
0.204
0.200
0.596
0.200
0.202
0.598
0.300
0.300
0.900
0.402
0.200
0.498
0.302
0.198
0.702
0.198
0.200
0.300
0.204
0.198
0.298
0.200
0.500
0.800
0.300
0.300
0.300
0.600
0.202
0.298
0.200
0.200
0.300
0.202
0.300
0.198
0.304
0.398
0.198
0.202
0.600
0.300
0.398
0.202
0.200
0.204
0.398
0.296
0.302
0.198
0.200
0.300
0.300
0.898
0.304
0.198
0.700
0.900
0.300
0.300
0.300
0.300
0.300
0.302
0.200
0.198
0.302
0.398
0.200
0.500
0.400
0.500
0.500
0.272
0.232
0.202
0.482
0.654
0.890
0.288
0.702
0.552
1.234
0.378
0.340
0.922
0.966
2.116
0.310
0.400
0.572
0.946
0.848
2.702
1.136
0.214
0.542
0.546
1.864
1.802
6.444
2.554
1.942
1.244
1.774
1.684
3.590
0.704
0.770
0.782
0.756
0.744
0.694
0.682
0.646
0.628
0.602
0.596
0.604
0.594
0.604
0.634
0.618
0.634
0.664
0.682
0.670
0.680
0.670
0.642
0.630
0.636
0.608
0.598
0.594
0.594
0.568
0.572
0.592
0.574
0.606
0.650
0.676
0.662
0.656
0.650
0.626
0.620
0.586
0.594
0.566
0.552
0.556
0.568
0.564
0.574
0.594
0.596
0.610
0.628
0.628
0.626
0.642
0.654
0.652
0.646
0.630
0.622
0.618
0.592
0.600
0.616
0.602
0.602
0.598
0.588
0.620
0.614
0.640
0.682
0.730
0.706
0.720
0.712
0.694
0.688
0.682
0.662
0.638
0.638
0.622
0.610
0.608
0.614
0.616
0.638
0.662
0.698
0.712
0.702
0.674
0.660
0.616
0.638
0.610
0.638
0.660
0.728
0.774
0.772
0.764
0.770
0.756
0.722
0.716
0.692
0.664
0.648
0.630
0.636
0.614
0.602
0.612
0.608
0.648
0.646
0.638
0.922
0.380
0.388
0.252
0.616
0.608
0.602
0.630
0.624
0.626
0.610
0.610
0.612
0.622
0.604
0.628
0.612
0.634
0.624
0.644
0.662
0.678
0.684
0.684
0.688
0.660
0.658
0.652
0.638
0.624
0.620
0.626
0.634
0.626
0.642
0.676
0.698
0.688
0.680
0.680
0.642
0.628
0.622
0.616
0.624
0.624
0.614
0.622
0.630
0.644
0.656
0.692
0.690
0.684
0.668
0.680
0.642
0.630
0.632
0.618
0.600
0.606
0.622
0.624
0.662
0.696
0.688
0.726
0.700
0.734
0.726
0.714
0.696
0.704
0.676
0.656
0.612
0.624
0.608
0.602
0.624
0.626
0.672
0.690
0.712
0.738
0.738
0.712
0.712
0.692
0.686
0.676
0.668
0.670
0.652
0.676
0.688
0.678
0.670
0.660
0.626
0.622
0.624
0.608
0.634
0.662
0.682
0.722
0.716
0.708
0.704
0.652
0.646
0.624
0.620
0.624
0.604
0.636
0.660
0.662
0.730
0.746
0.764
0.772
0.770
0.804
0.762
0.770
0.734
0.722
0.702
0.674
0.662
0.644
0.638
0.618
0.622
0.586
0.590
0.572
0.588
0.560
0.560
0.550
0.544
0.568
0.610
0.680
0.764
0.756
0.808
0.784
0.784
0.770
0.746
0.728
0.714
0.676
0.662
0.642
0.624
0.640
0.598
0.590
0.620
0.624
0.630
0.224
0.372
0.652
0.716
0.708
0.684
0.648
0.652
0.648
0.656
0.692
0.760
0.820
0.804
0.824
0.788
0.838
0.782
0.790
0.790
0.800
0.738
0.796
0.768
0.778
0.798
0.728
0.810
0.782
0.780
0.694
0.750
0.714
0.714
0.730
0.714
0.700
0.690
0.704
0.708
0.708
0.738
0.728
0.692
0.740
0.778
0.754
0.754
0.728
0.734
0.730
0.710
0.686
0.712
0.708
0.732
0.786
0.760
0.788
0.782
0.736
0.716
0.686
0.694
0.666
0.638
0.630
0.618
0.600
0.600
0.592
0.576
0.568
0.576
0.556
0.546
0.552
0.558
0.574
0.600
0.668
0.712
0.734
0.724
0.750
0.756
0.764
0.790
0.752
0.754
0.708
0.680
0.646
0.664
0.680
0.676
0.702
0.746
0.768
0.786
0.806
0.790
0.798
0.800
0.770
0.748
0.704
0.684
0.672
0.652
0.642
0.646
0.660
0.644
0.656
0.652
0.646
0.634
0.616
0.600
0.596
0.600
0.598
0.610
0.636
0.650
0.706
0.792
0.784
0.800
0.750
0.768
0.764
0.746
0.700
0.694
0.676
0.656
0.648
0.640
0.650
0.646
0.664
0.678
0.670
0.676
0.688
0.666
0.662
0.656
0.636
0.634
0.648
0.658
0.656
0.674
0.672
0.658
0.664
0.646
0.654
0.634
0.622
0.610
0.614
0.612
0.602
0.626
0.604
0.614
0.644
0.658
0.708
0.712
0.696
0.674
0.674
0.662
0.638
0.614
0.604
0.610
0.602
0.614
0.628
0.608
0.596
0.606
0.638
0.666
0.666
0.678
0.678
0.662
0.630
0.620
0.624
0.598
0.584
0.598
0.588
0.602
0.602
0.626
0.668
0.718
0.754
0.768
0.764
0.756
0.696
0.706
0.702
0.668
0.674
0.668
0.660
0.654
0.652
0.656
0.660
0.652
0.636
0.634
0.634
0.644
0.652
0.672
0.678
0.704
0.728
0.748
0.736
0.734
0.674
0.644
0.640
0.638
0.594
0.620
0.622
0.640
0.736
0.784
0.788
0.764
0.800
0.758
0.716
0.720
0.680
0.684
0.660
0.674
0.666
0.660
0.672
0.702
0.688
0.690
0.670
0.650
0.680
0.652
0.654
0.654
0.668
0.664
0.650
0.668
0.648
0.658
0.634
0.626
0.604
0.568
0.564
0.564
0.600
0.746
1.130
0.992
1.054
0.908
1.000
0.910
0.950
0.984
0.930
0.930
0.950
0.886
0.482
1.190
0.750
0.686
0.692
0.684
0.698
0.800
0.812
0.828
0.856
0.864
0.846
0.818
0.780
0.748
0.700
0.708
0.244
0.504
0.756
0.746
0.768
0.782
0.788
0.780
0.746
0.824
0.784
0.754
0.790
0.762
0.756
0.784
0.748
0.776
0.730
0.764
0.748
0.728
0.746
0.744
0.726
0.714
0.738
0.730
0.724
0.734
0.740
0.718
0.726
0.736
0.716
0.754
0.746
0.716
0.716
0.690
0.682
0.700
0.702
0.716
0.712
0.720
0.786
0.812
0.812
0.844
0.804
0.798
0.814
0.798
0.836
0.780
0.804
0.776
0.780
0.788
0.772
0.784
0.772
0.830
0.788
0.768
0.758
0.762
0.782
0.752
0.758
0.732
0.710
0.688
0.696
0.678
0.712
0.716
0.732
0.742
0.778
0.746
0.786
0.788
0.734
0.720
0.692
0.668
0.658
0.666
0.676
0.698
0.686
0.658
0.636
0.632
0.250
0.398
0.670
0.708
0.732
0.692
0.672
0.636
0.610
0.594
0.580
0.578
0.582
0.624
0.726
0.758
0.244
0.568
0.858
0.858
0.818
0.828
0.798
0.800
0.770
0.754
0.756
0.732
0.716
0.714
0.716
0.734
0.746
0.704
0.658
0.656
0.688
0.712
0.704
0.718
0.740
0.718
0.722
0.246
0.502
0.734
0.704
0.658
0.620
0.610
0.596
0.582
0.594
0.222
0.406
0.518
0.878
0.632
0.644
0.666
0.700
0.808
0.728
0.250
0.566
0.812
0.786
0.768
0.764
0.754
0.688
0.662
0.660
0.654
0.666
0.724
0.738
0.724
0.764
0.704
0.678
0.238
0.432
0.678
0.700
0.706
0.720
0.750
0.724
0.756
0.730
0.678
0.654
0.648
0.640
0.650
0.678
0.668
0.632
0.622
0.604
0.606
0.580
0.566
0.560
0.542
0.548
0.546
0.554
0.566
0.576
0.616
0.682
0.762
0.778
0.796
0.814
0.810
0.754
0.712
0.698
0.692
0.678
0.664
0.650
0.638
0.636
0.236
0.384
0.610
0.588
0.568
0.554
0.548
0.546
0.544
0.554
0.588
0.654
0.728
0.762
0.788
0.790
0.782
0.786
0.802
0.790
0.754
0.728
0.710
0.706
0.682
0.648
0.632
0.646
0.666
0.684
0.698
0.682
0.676
0.694
0.644
0.652
0.646
0.628
0.634
0.614
0.608
0.598
0.582
0.574
0.564
0.566
0.546
0.538
0.524
0.530
0.542
0.512
0.532
0.538
0.544
0.538
0.542
0.542
0.560
0.556
0.566
0.598
0.406
0.224
0.662
0.624
0.626
0.642
0.654
0.646
0.656
0.668
0.662
0.642
0.642
0.632
0.622
0.592
0.598
0.598
0.592
0.380
0.772
0.566
0.560
0.560
0.602
0.642
0.860
0.916
0.968
0.930
0.844
0.214
0.878
0.700
0.214
0.700
0.802
0.810
0.236
0.526
0.230
0.492
0.234
0.560
0.222
0.558
0.910
0.212
0.682
0.218
0.600
0.238
0.628
0.824
0.816
0.216
0.602
0.216
0.634
0.218
0.608
0.240
0.592
0.832
0.220
0.560
0.752
0.738
0.732
0.808
0.784
0.774
0.788
0.978
0.492
0.700
0.678
0.664
0.678
0.706
0.732
0.746
0.778
0.736
0.738
0.736
0.742
0.728
0.672
0.656
0.672
0.678
0.716
0.678
0.650
0.908
0.700
0.464
0.742
0.746
0.710
0.682
0.696
0.668
0.664
0.896
0.420
0.628
0.608
0.604
0.600
0.594
0.402
0.732
0.576
0.548
0.544
0.538
0.530
0.526
0.526
0.524
0.524
0.518
0.558
0.598
0.612
0.656
0.688
0.696
0.682
0.692
0.696
0.646
0.646
0.642
0.626
0.614
0.614
0.614
0.612
0.616
0.614
0.622
0.626
0.620
0.618
0.610
0.600
0.580
0.584
0.596
0.580
0.372
0.778
0.568
0.560
0.562
0.580
0.608
0.642
0.672
0.696
0.750
0.708
0.744
0.754
0.748
0.706
0.700
0.630
0.624
0.598
0.576
0.598
0.616
0.632
0.664
0.694
0.688
0.696
0.672
0.666
0.620
0.606
0.596
0.584
0.590
0.588
0.638
0.752
1.224
1.110
0.980
0.926
0.888
0.842
0.792
0.798
0.772
0.794
0.752
0.812
0.858
0.220
0.668
0.866
0.820
0.850
0.756
0.810
0.790
0.782
0.834
0.802
0.758
0.690
0.728
0.746
0.744
0.750
0.712
0.706
0.724
0.754
0.742
0.722
0.746
0.712
0.696
0.672
0.688
0.722
0.758
0.804
0.750
0.780
0.788
0.764
0.758
0.714
0.724
0.718
0.704
0.800
0.820
0.764
0.774
0.792
0.740
0.734
0.746
0.732
0.740
0.698
0.704
0.700
0.706
0.740
0.746
0.714
0.728
0.754
0.760
0.764
0.724
0.696
0.692
0.686
0.692
0.718
0.750
0.772
0.782
0.764
0.742
0.770
0.762
0.768
0.736
0.732
0.740
0.746
0.726
0.744
0.764
0.770
0.744
0.724
0.746
0.724
0.750
0.740
0.778
0.744
0.774
0.792
0.750
0.768
0.788
0.748
0.752
0.738
0.720
0.702
0.692
0.714
0.708
0.718
0.726
0.716
0.696
0.700
0.710
0.696
0.696
0.688
0.710
0.710
0.698
0.728
0.706
0.710
0.708
0.688
0.672
0.672
0.660
0.768
0.764
0.808
0.828
0.812
0.764
0.716
0.658
0.630
0.596
0.588
0.580
0.516
0.648
0.590
0.612
0.590
0.588
0.584
0.574
0.536
0.542
0.546
0.568
0.596
0.648
0.688
0.788
0.754
0.796
0.828
0.822
0.858
0.864
0.816
0.812
0.798
0.752
0.698
0.662
0.642
0.636
0.626
0.600
0.580
0.614
0.600
0.618
0.620
0.612
0.632
0.620
0.660
0.706
0.754
0.784
0.726
0.738
0.744
0.738
0.694
0.676
0.652
0.628
0.610
0.590
0.578
0.558
0.624
0.690
0.748
0.800
0.850
0.842
0.804
0.726
0.756
0.774
0.778
0.754
0.690
0.662
0.626
0.610
0.618
0.626
0.618
0.610
0.586
0.600
0.572
0.240
0.348
0.510
0.564
0.558
0.550
0.548
0.548
0.558
0.584
0.590
0.596
0.394
0.748
0.548
0.530
0.532
0.390
0.666
0.530
0.524
0.606
0.684
0.840
0.832
0.852
0.844
0.826
0.802
0.782
0.802
0.766
0.770
0.744
0.714
0.664
0.652
0.646
0.630
0.634
0.618
0.604
0.600
0.600
0.430
0.770
0.586
0.398
0.800
0.582
0.578
0.590
0.612
0.706
0.800
0.742
0.754
0.774
0.998
0.538
0.782
0.738
0.716
0.684
0.682
0.674
0.668
0.640
0.636
0.630
0.616
0.612
0.604
0.604
0.608
0.618
0.636
0.652
0.652
0.660
0.674
0.668
0.690
0.656
0.664
0.650
0.662
0.642
0.656
0.646
0.620
0.660
0.630
0.678
0.780
0.706
0.756
0.758
0.738
0.716
0.678
0.666
0.646
0.604
0.598
0.584
0.584
0.576
0.594
0.726
0.772
0.772
0.700
0.704
0.694
0.666
0.666
0.640
0.630
0.670
0.672
0.666
0.206
0.448
0.632
0.622
0.610
0.600
0.590
0.574
0.574
0.566
0.576
0.614
0.648
0.656
0.676
0.654
0.694
0.678
0.660
0.686
0.692
0.694
0.692
0.716
0.692
0.720
0.662
0.694
0.676
0.652
0.614
0.604
0.590
0.454
0.686
0.552
0.536
0.524
0.520
0.514
0.520
0.538
0.546
0.622
0.746
0.720
0.774
0.818
0.788
0.798
0.788
0.732
0.742
0.702
0.644
0.644
0.606
0.618
0.598
0.608
0.612
0.616
0.620
0.626
0.644
0.636
0.632
0.616
0.616
0.630
0.604
0.618
0.624
0.614
0.676
0.804
0.856
0.800
0.760
0.740
0.696
0.700
0.662
0.632
0.614
0.598
0.592
0.582
0.570
0.566
0.570
0.584
0.598
0.646
0.682
0.710
0.680
0.680
0.686
0.678
0.638
0.626
0.608
0.594
0.598
0.578
0.578
0.504
0.228
0.446
0.592
0.588
0.612
0.602
0.588
0.596
0.618
0.668
0.712
0.644
0.640
0.672
0.650
0.654
0.638
0.648
0.198
0.374
0.610
0.582
0.636
0.578
0.598
0.606
0.606
0.604
0.610
0.598
0.414
0.780
0.580
0.588
0.580
0.578
0.584
0.540
0.552
0.572
0.598
0.376
0.576
0.408
0.610
0.608
0.638
0.672
0.652
0.722
0.738
0.716
0.686
0.666
0.654
0.630
0.628
0.616
0.592
0.574
0.566
0.580
0.576
0.590
0.606
0.578
0.602
0.626
0.646
0.638
0.626
0.620
0.618
0.614
0.420
0.818
0.600
0.594
0.574
0.580
0.420
0.728
0.594
0.852
0.418
0.844
0.590
0.746
0.746
0.726
0.740
0.716
0.682
0.676
0.682
0.680
0.686
0.658
0.628
0.600
0.614
0.584
0.594
0.620
0.652
0.650
0.626
0.630
0.640
0.666
0.666
0.688
0.712
0.706
0.726
0.720
0.680
0.880
1.074
0.672
0.670
0.668
0.660
0.660
0.658
0.654
0.656
0.692
0.706
0.714
0.732
0.702
0.680
0.678
0.672
0.682
0.670
0.668
0.654
0.622
0.606
0.600
0.598
0.612
0.636
0.684
0.758
0.752
0.694
0.708
0.788
0.674
0.724
0.758
0.692
0.672
0.668
0.686
0.636
0.640
0.648
0.658
0.662
0.692
0.700
0.686
0.704
0.714
0.694
0.674
0.676
0.674
0.664
0.676
0.700
0.696
0.696
0.702
0.676
0.670
0.638
0.626
0.618
0.620
0.626
0.632
0.640
0.652
0.656
0.676
0.680
0.682
0.692
0.700
0.690
0.696
0.688
0.678
0.694
0.670
0.680
0.680
0.678
0.654
0.646
0.616
0.638
0.644
0.666
0.660
0.670
0.706
0.712
0.704
0.714
0.728
0.728
0.708
0.710
0.694
0.688
0.678
0.676
0.688
0.698
0.674
0.706
0.714
0.702
0.700
0.702
0.698
0.682
0.668
0.676
0.674
0.668
0.682
0.680
0.636
0.628
0.606
0.602
0.608
0.614
0.610
0.600
0.606
0.624
0.638
0.656
0.688
0.690
0.680
0.698
0.678
0.670
0.674
0.670
0.652
0.652
0.670
0.674
0.670
0.668
0.674
0.686
0.678
0.682
0.694
0.692
0.674
0.690
0.680
0.680
0.672
0.680
0.686
0.682
0.670
0.672
0.686
0.674
0.684
0.682
0.668
0.660
0.666
0.666
0.662
0.664
0.680
0.712
0.714
0.736
0.740
0.714
0.716
0.698
0.680
0.676
0.674
0.686
0.658
0.630
0.652
0.696
0.708
0.738
0.752
0.754
0.694
0.710
0.680
0.664
0.648
0.640
0.644
0.690
0.760
0.778
0.838
0.858
0.818
0.868
0.822
0.810
0.816
0.766
0.746
0.746
0.726
0.704
0.724
0.702
0.712
0.716
0.732
0.728
0.742
0.746
0.748
0.750
0.724
0.696
0.698
0.696
0.712
0.760
0.770
0.748
0.760
0.762
0.720
0.722
0.710
0.680
0.676
0.696
0.696
0.704
0.684
0.678
0.702
0.704
0.700
0.700
0.684
0.686
0.662
0.672
0.650
0.634
0.646
0.656
0.666
0.668
0.676
0.678
0.670
0.648
0.644
0.630
0.624
0.626
0.636
0.646
0.678
0.674
0.714
0.714
0.718
0.730
0.716
0.716
0.692
0.720
0.686
0.720
0.710
0.684
0.666
0.666
0.652
0.660
0.660
0.644
0.660
0.686
0.690
0.672
0.682
0.674
0.670
0.682
0.688
0.680
0.654
0.632
0.632
0.622
0.626
0.634
0.668
0.710
0.732
0.762
0.764
0.764
0.772
0.822
0.856
0.778
0.800
0.794
0.742
0.722
0.704
0.722
0.726
0.736
0.774
0.804
0.792
0.796
0.792
0.800
0.734
0.722
0.694
0.656
0.676
0.680
0.710
0.716
0.772
0.754
0.760
0.794
0.780
0.738
0.736
0.714
0.696
0.706
0.698
0.692
0.696
0.694
0.688
0.668
0.634
0.634
0.648
0.672
0.696
0.694
0.718
0.688
0.680
0.676
0.686
0.670
0.668
0.698
0.698
0.698
0.724
0.732
0.698
0.708
0.694
0.688
0.706
0.730
0.708
0.734
0.730
0.712
0.698
0.704
0.690
0.682
0.690
0.698
0.692
0.694
0.702
0.728
0.676
0.662
0.646
0.648
0.672
0.672
0.680
0.672
0.668
0.656
0.670
0.692
0.692
0.724
0.754
0.764
0.758
0.750
0.726
0.696
0.694
0.692
0.240
0.462
0.664
0.692
0.692
0.694
0.236
0.454
0.690
0.680
0.238
0.432
0.646
0.638
0.638
0.658
0.208
0.408
0.646
0.630
0.660
0.654
0.642
0.644
0.658
0.626
0.240
0.368
0.618
0.598
0.604
0.582
0.576
0.570
0.576
0.542
0.556
0.548
0.556
0.564
0.566
0.614
0.646
0.662
0.674
0.646
0.668
0.696
0.668
0.670
0.642
0.640
0.638
0.626
0.618
0.612
0.606
0.602
0.594
0.592
0.588
0.600
0.578
0.428
0.776
0.568
0.234
0.378
0.576
0.572
0.574
0.586
0.570
0.594
0.608
0.484
0.226
0.572
0.470
0.844
0.614
0.612
0.594
0.602
0.604
0.584
0.604
0.620
0.584
0.586
0.584
0.580
0.606
0.570
0.610
0.598
0.630
0.604
0.608
0.602
0.410
0.816
0.578
0.580
0.576
0.536
0.554
0.546
0.544
0.532
0.542
0.532
0.536
0.534
0.540
0.532
0.532
0.536
0.550
0.532
0.548
0.534
0.538
0.530
0.538
0.536
0.562
0.544
0.554
0.556
0.556
0.546
0.556
0.524
0.548
0.526
0.548
0.532
0.540
0.554
0.560
0.550
0.546
0.546
0.544
0.552
0.550
0.544
0.550
0.540
0.550
0.534
0.536
0.528
0.550
0.218
0.354
0.592
0.628
0.640
0.602
0.604
0.616
0.584
0.366
0.808
0.576
0.548
0.548
0.522
0.220
0.580
0.538
0.336
0.572
0.590
0.592
0.602
0.572
0.582
0.582
0.580
0.574
0.578
0.572
0.596
0.558
0.564
0.564
0.566
0.566
0.576
0.590
0.210
0.372
0.588
0.584
0.588
0.612
0.612
0.592
0.594
0.594
0.598
0.592
0.614
0.570
0.562
0.568
0.542
0.570
0.540
0.570
0.596
0.634
0.638
0.654
0.664
0.642
0.656
0.270
0.362
0.636
0.624
0.624
0.628
0.600
0.606
0.602
0.604
0.620
0.608
0.652
0.632
0.668
0.642
0.608
0.612
0.612
0.638
0.664
0.660
0.718
0.780
0.722
0.692
0.672
0.628
0.606
0.598
0.578
0.578
0.606
0.684
0.704
0.720
0.780
0.766
0.716
0.694
0.666
0.644
0.644
0.616
0.602
0.588
0.578
0.574
0.368
0.778
0.570
0.548
0.566
0.598
0.628
0.692
0.802
0.832
0.234
0.588
0.234
0.648
0.822
0.224
0.552
0.812
0.790
0.740
0.786
0.782
0.710
0.964
0.782
0.582
0.778
0.712
0.738
0.728
0.726
0.726
0.736
0.750
0.768
0.772
0.700
0.722
0.694
0.662
0.692
0.670
0.690
0.716
0.718
0.744
0.712
0.804
0.814
0.780
0.848
0.778
0.758
0.748
0.728
0.742
0.752
0.782
0.796
0.786
0.706
0.664
0.648
0.646
0.616
0.634
0.216
0.382
0.636
0.628
0.642
0.618
0.610
0.610
0.622
0.624
0.620
0.646
0.626
0.658
0.660
0.632
0.656
0.648
0.636
0.664
0.624
0.706
0.704
0.738
0.736
0.706
0.694
0.654
0.662
0.674
0.676
0.680
0.648
0.646
0.626
0.588
0.608
0.536
0.562
0.574
0.570
0.588
0.596
0.608
0.250
0.372
0.436
0.876
0.618
0.586
0.618
0.590
0.582
0.598
0.582
0.580
0.590
0.610
0.664
0.658
0.678
0.686
0.652
0.620
0.620
0.586
0.576
0.562
0.728
0.392
0.600
0.676
0.704
0.696
0.730
0.720
0.646
0.654
0.656
0.650
0.626
0.630
0.636
0.604
0.606
0.606
0.582
0.594
0.616
0.630
0.650
0.642
0.652
0.656
0.648
0.630
0.608
0.590
0.564
0.556
0.566
0.548
0.552
0.574
0.538
0.568
0.598
0.548
0.564
0.582
0.582
0.596
0.572
0.574
0.572
0.584
0.306
0.246
0.418
0.306
0.360
0.518
0.738
0.288
0.498
0.510
0.514
0.514
0.540
0.558
0.580
0.604
0.608
0.574
0.576
0.576
0.590
0.582
0.578
0.578
0.576
0.568
0.552
0.556
0.546
0.532
0.532
0.544
0.202
0.312
0.524
0.538
0.554
0.560
0.574
0.606
0.634
0.634
0.606
0.636
0.464
0.834
0.618
0.618
0.612
0.376
0.848
0.604
0.558
0.540
0.420
0.710
0.556
0.580
0.594
0.638
0.680
0.582
0.620
0.228
0.364
0.606
0.826
0.362
0.594
0.612
0.584
0.576
0.582
0.568
0.572
0.558
0.604
0.210
0.394
0.620
0.582
0.602
0.592
0.622
0.610
0.612
0.590
0.550
0.574
0.768
0.572
0.358
0.542
0.552
0.542
0.532
0.536
0.458
0.222
0.382
0.522
0.560
0.638
0.742
0.726
0.790
0.800
0.768
0.786
0.752
0.750
0.726
0.676
0.668
0.658
0.632
0.638
0.636
0.596
0.628
0.596
0.650
0.646
0.630
0.638
0.834
0.406
0.632
0.614
0.606
0.582
0.600
0.616
0.598
0.594
0.584
0.586
0.586
0.586
0.592
0.582
0.622
0.596
0.598
0.610
0.602
0.588
0.592
0.590
0.580
0.570
0.560
0.558
0.294
0.238
0.560
0.538
0.530
0.546
0.592
0.636
0.766
0.728
0.724
0.754
0.720
0.660
0.678
0.628
0.634
0.612
0.612
0.618
0.600
0.600
0.596
0.592
0.580
0.594
0.576
0.602
0.572
0.586
0.582
0.588
0.590
0.592
0.594
0.606
0.590
0.602
0.606
0.584
0.600
0.600
0.614
0.598
0.588
0.602
0.578
0.594
0.592
0.608
0.600
0.582
0.584
0.582
0.588
0.570
0.572
0.578
0.542
0.576
0.542
0.574
0.558
0.540
0.560
0.778
0.342
0.568
0.568
0.574
0.564
0.552
0.542
0.556
0.536
0.526
0.530
0.540
0.558
0.564
0.616
0.610
0.636
0.652
0.650
0.230
0.444
0.668
0.672
0.670
0.654
0.656
0.642
0.640
0.616
0.592
0.596
0.592
0.586
0.596
0.558
0.554
0.536
0.522
0.538
0.526
0.616
0.614
0.682
0.682
0.652
0.690
0.700
0.226
0.420
0.660
0.642
0.630
0.612
0.594
0.616
0.576
0.404
0.786
0.584
0.542
0.572
0.546
0.570
0.556
0.602
0.582
0.624
0.620
0.652
0.648
0.638
0.660
0.630
0.634
0.618
0.620
0.582
0.584
0.422
0.746
0.570
0.560
0.544
0.562
0.566
0.556
0.592
0.602
0.610
0.648
0.652
0.644
0.648
0.606
0.632
0.628
0.622
0.618
0.608
0.604
0.586
0.572
0.400
0.754
0.564
0.564
0.572
0.358
0.802
0.580
0.630
0.652
0.706
0.788
0.798
0.756
0.744
0.708
0.706
0.674
0.628
0.596
0.588
0.580
0.582
0.572
0.574
0.596
0.622
0.622
0.638
0.684
0.706
0.674
0.702
0.692
0.670
0.640
0.656
0.646
0.632
0.622
0.604
0.628
0.610
0.602
0.618
0.652
0.704
0.710
0.754
0.754
0.706
0.688
0.686
0.652
0.652
0.642
0.662
0.640
0.678
0.690
0.658
0.684
0.698
0.714
0.680
0.682
0.676
0.696
0.692
0.686
0.726
0.722
0.694
0.704
0.708
0.676
0.664
0.686
0.698
0.686
0.684
0.706
0.674
0.674
0.668
0.676
0.652
0.626
0.604
0.578
0.614
0.604
0.656
0.678
0.698
0.692
0.668
0.780
0.996
0.530
0.688
0.682
0.664
0.632
0.618
0.624
0.674
0.768
0.830
0.768
0.788
0.770
0.754
0.700
0.716
0.694
0.686
0.694
0.744
0.828
0.770
0.838
0.870
0.822
0.844
0.844
0.834
0.812
0.812
0.810
0.790
0.792
0.820
0.790
0.754
0.772
0.772
0.732
0.732
0.746
0.752
0.744
0.728
0.740
0.684
0.736
0.690
0.636
0.666
0.650
0.626
0.616
0.622
0.618
0.616
0.644
0.652
0.672
0.646
0.690
0.688
0.670
0.654
0.662
0.658
0.636
0.628
0.622
0.618
0.624
0.614
0.602
0.596
0.606
0.616
0.632
0.648
0.662
0.668
0.648
0.648
0.634
0.640
0.646
0.648
0.642
0.654
0.662
0.676
0.686
0.662
0.638
0.630
0.630
0.632
0.626
0.624
0.606
0.606
0.590
0.602
0.634
0.610
0.656
0.632
0.676
0.656
0.698
0.696
0.676
0.656
0.638
0.620
0.578
0.612
0.604
0.602
0.596
0.598
0.626
0.614
0.650
0.668
0.678
0.694
0.692
0.688
0.646
0.650
0.672
0.696
0.734
0.762
0.712
0.730
0.744
0.724
0.704
0.740
0.754
0.742
0.760
0.776
0.754
0.748
0.758
0.744
0.720
0.764
0.768
0.736
0.742
0.758
0.738
0.738
0.762
0.746
0.736
0.760
0.764
0.742
0.748
0.744
0.726
0.732
0.744
0.742
0.732
0.782
0.804
0.760
0.790
0.786
0.744
0.762
0.762
0.724
0.728
0.750
0.774
0.756
0.788
0.810
0.794
0.776
0.762
0.754
0.704
0.690
0.686
0.694
0.712
0.718
0.704
0.716
0.718
0.746
0.722
0.738
0.750
0.776
0.742
0.748
0.750
0.738
0.708
0.710
0.726
0.738
0.808
0.782
0.802
0.782
0.744
0.754
0.756
0.760
0.738
0.728
0.740
0.742
0.752
0.724
0.732
0.754
0.784
0.774
0.784
0.802
0.818
0.790
0.798
0.778
0.750
0.752
0.748
0.748
0.738
0.758
0.772
0.760
0.754
0.788
0.748
0.700
0.702
0.722
0.738
0.692
0.686
0.684
0.664
0.656
0.676
0.696
0.706
0.704
0.716
0.740
0.730
0.716
0.704
0.704
0.702
0.702
0.714
0.742
0.728
0.722
0.744
0.762
0.736
0.714
0.712
0.736
0.722
0.716
0.722
0.758
0.730
0.746
0.770
0.760
0.738
0.772
0.782
0.752
0.782
0.812
0.792
0.766
0.796
0.786
0.750
0.744
0.718
0.696
0.658
0.646
0.672
0.710
0.736
0.740
0.786
0.814
0.780
0.794
0.762
0.730
0.736
0.780
0.758
0.726
0.752
0.776
0.804
0.800
0.808
0.818
0.824
0.820
0.796
0.738
0.712
0.726
0.746
0.840
0.788
0.766
0.730
0.680
0.680
0.660
0.640
0.622
0.616
0.600
0.604
0.636
0.710
0.772
0.834
0.892
0.244
0.680
0.922
0.890
0.902
0.906
0.842
0.810
0.832
0.846
0.844
0.854
0.846
0.854
0.814
0.788
0.752
0.774
0.786
0.808
0.776
0.758
0.784
0.768
0.700
0.888
0.518
0.664
0.648
0.644
0.638
0.650
0.648
0.650
0.658
0.654
0.656
0.662
0.658
0.660
0.696
0.726
0.700
0.660
0.670
0.662
0.660
0.672
0.704
0.704
0.722
0.764
0.766
0.744
0.766
0.758
0.726
0.736
0.730
0.738
0.728
0.750
0.766
0.754
0.766
0.782
0.770
0.754
0.760
0.742
0.718
0.734
0.744
0.742
0.744
0.776
0.800
0.790
0.822
0.856
0.808
0.808
0.816
0.792
0.772
0.796
0.832
0.844
0.846
0.846
0.806
0.790
0.798
0.806
0.792
0.798
0.826
0.782
0.806
0.802
0.788
0.778
0.804
0.796
0.766
0.762
0.786
0.782
0.768
0.780
0.814
0.792
0.790
0.806
0.820
0.770
0.764
0.758
0.756
0.754
0.776
0.814
0.830
0.812
0.826
0.792
0.786
0.774
0.754
0.752
0.790
0.872
0.858
0.854
0.852
0.830
0.820
0.830
0.810
0.766
0.794
0.820
0.852
0.830
0.876
0.874
0.832
0.830
0.830
0.816
0.870
0.852
0.842
0.842
0.886
0.834
0.860
0.858
0.838
0.850
0.854
0.800
0.816
0.814
0.796
0.806
0.824
0.816
0.796
0.818
0.806
0.782
0.782
0.838
0.808
0.782
0.794
0.796
0.800
0.770
0.790
0.796
0.766
0.784
0.820
0.822
0.808
0.874
0.908
0.874
0.824
0.850
0.490
1.140
0.748
0.758
0.758
0.818
0.840
0.984
1.028
0.938
0.962
0.968
0.898
0.946
0.912
0.832
0.856
0.870
0.840
0.868
0.904
0.892
0.858
0.900
0.876
0.836
0.886
0.912
0.874
0.874
0.888
0.858
0.864
0.828
0.780
0.808
0.844
0.832
0.844
0.876
0.842
0.580
1.026
0.784
0.746
0.744
0.766
0.816
0.830
0.876
0.834
0.794
0.828
0.862
0.866
0.830
0.848
0.892
0.862
0.838
0.834
0.798
0.788
0.832
0.930
0.876
0.896
0.928
0.914
0.914
0.908
0.868
0.470
1.184
0.798
0.752
0.786
0.882
0.950
0.974
1.056
1.028
0.980
0.992
0.956
0.878
0.870
0.874
0.844
0.852
0.884
0.884
0.904
0.942
0.900
0.864
0.908
0.944
0.910
0.886
0.934
0.918
0.846
0.830
0.864
0.848
0.840
0.870
0.870
0.834
0.858
0.530
1.144
0.780
0.760
0.754
0.780
0.884
0.882
0.906
0.956
0.980
0.974
0.886
0.798
0.812
0.764
0.792
0.824
0.780
0.812
0.816
0.842
0.840
0.948
1.018
1.002
0.950
0.910
0.860
0.786
0.782
0.774
0.724
0.778
0.884
0.838
0.926
0.942
0.888
0.864
0.890
0.864
0.812
0.818
0.846
0.810
0.814
0.834
0.866
0.828
0.856
0.862
0.824
0.830
0.836
0.812
0.790
0.798
0.792
0.764
0.790
0.840
0.854
0.880
0.878
0.858
0.826
0.790
0.746
0.746
0.740
0.758
0.866
0.958
0.950
1.058
1.060
0.962
0.466
1.348
0.806
0.794
0.814
0.892
0.916
1.012
1.022
1.118
1.084
1.022
1.064
1.044
0.926
0.934
0.946
0.882
0.938
0.994
0.976
0.956
0.946
0.944
0.866
0.804
0.834
0.868
0.968
0.958
0.884
0.808
0.842
0.862
0.842
0.832
0.864
0.904
0.888
0.930
0.910
0.846
0.848
0.876
0.548
1.128
0.852
0.786
0.794
0.874
0.910
0.908
1.046
1.098
1.010
1.042
0.998
0.928
0.964
0.966
0.898
0.994
0.954
0.870
0.882
0.928
0.912
0.874
0.928
0.922
0.878
0.892
0.894
0.820
0.866
0.884
0.842
0.874
0.864
0.492
1.186
0.832
0.774
0.762
0.792
0.908
0.900
0.994
1.012
0.932
0.938
0.866
0.778
0.782
0.786
0.798
0.834
0.858
0.810
0.836
0.862
0.872
0.854
0.894
0.910
0.876
0.856
0.912
0.916
0.886
0.892
0.930
0.820
0.782
0.818
0.794
0.850
0.872
0.918
0.918
0.842
0.804
0.822
0.862
0.908
0.852
0.832
0.880
0.910
0.902
0.872
0.826
0.760
0.756
0.768
0.798
0.784
0.802
0.908
0.946
0.874
0.874
0.880
0.832
0.826
0.832
0.822
0.852
0.870
0.860
0.820
0.860
0.876
0.824
0.820
0.826
0.776
0.756
0.776
0.804
0.794
0.838
0.844
0.890
0.916
0.868
0.854
0.872
0.484
1.124
0.778
0.764
0.736
0.780
0.926
0.902
0.950
0.988
0.926
0.990
0.920
0.910
0.956
0.870
0.866
0.864
0.848
0.884
0.888
0.838
0.840
0.854
0.814
0.822
0.830
0.818
0.882
0.852
0.840
0.848
0.860
0.840
0.822
0.832
0.830
0.806
0.806
0.754
0.726
0.730
0.728
0.738
0.780
0.806
0.838
0.816
0.856
0.832
0.796
0.768
0.740
0.718
0.726
0.730
0.746
0.770
0.896
0.536
1.168
0.760
0.742
0.722
0.708
0.752
0.850
0.886
0.928
0.956
0.912
0.926
0.914
0.852
0.886
0.858
0.806
0.822
0.790
0.786
0.844
0.872
0.814
0.856
0.872
0.778
0.780
0.766
0.798
0.786
0.816
0.844
0.794
0.810
0.852
0.870
0.756
0.764
0.740
0.732
0.722
0.688
0.716
0.706
0.714
0.756
0.788
0.826
0.832
0.756
0.740
0.748
0.678
0.682
0.656
0.610
0.626
0.664
0.636
0.648
0.644
0.632
0.634
0.602
0.606
0.604
0.598
0.578
0.582
0.576
0.576
0.572
0.584
0.580
0.578
0.584
0.590
0.584
0.582
0.582
0.598
0.572
0.620
0.546
0.532
0.566
0.548
0.558
0.546
0.572
0.566
0.570
0.824
0.852
0.692
0.612
0.608
0.628
0.592
0.604
0.588
0.562
0.528
0.550
0.522
0.512
0.562
0.538
0.550
0.574
0.578
0.584
0.580
0.592
0.590
0.598
0.608
0.626
0.624
0.642
0.636
0.646
0.612
0.628
0.614
0.604
0.588
0.586
0.576
0.594
0.574
0.586
0.604
0.582
0.594
0.584
0.438
0.222
0.522
0.564
0.574
0.560
0.560
0.560
0.554
0.576
0.588
0.606
0.608
0.608
0.640
0.640
0.622
0.618
0.616
0.596
0.608
0.586
0.462
0.224
0.462
0.570
0.570
0.552
0.584
0.622
0.730
0.790
0.770
0.818
0.816
0.764
0.758
0.740
0.704
0.668
0.628
0.606
0.596
0.590
0.590
0.552
0.566
0.574
0.596
0.600
0.274
0.318
0.606
0.612
0.624
0.604
0.742
0.810
0.744
0.700
0.706
0.734
0.706
0.764
0.822
0.774
0.854
0.792
0.788
0.790
0.722
0.720
0.718
0.692
0.668
0.662
0.740
0.726
1.006
1.042
0.990
1.026
0.992
0.826
0.842
0.824
0.754
1.062
0.988
0.980
0.990
0.904
0.954
0.850
0.780
0.926
1.136
0.898
0.910
0.796
0.836
0.866
0.852
0.864
0.946
0.902
0.860
0.468
1.260
0.798
0.786
0.756
0.746
0.882
0.916
1.008
0.910
1.000
0.988
0.904
0.960
0.976
0.844
0.898
0.866
0.800
0.866
0.918
0.884
0.828
0.900
0.922
0.852
0.810
0.784
0.792
0.798
0.724
0.668
0.692
0.684
0.792
0.896
0.848
0.950
0.958
0.870
0.920
0.912
0.822
0.862
0.914
0.848
0.970
0.996
0.880
0.990
0.986
0.890
0.938
0.960
0.856
0.924
0.962
0.892
0.924
0.962
0.864
0.914
0.990
0.886
0.930
0.892
0.752
0.812
0.920
0.844
0.856
0.992
0.930
0.914
0.966
0.916
0.834
0.898
0.918
0.846
0.900
0.912
0.912
0.890
0.966
0.922
0.896
0.956
0.964
0.902
0.912
0.924
0.510
1.160
0.784
0.748
0.734
0.798
1.002
0.992
1.014
1.122
1.010
1.048
0.538
1.338
0.926
0.910
0.850
0.908
0.952
0.942
1.110
1.068
0.988
1.010
0.966
0.890
0.978
0.946
0.876
0.940
0.942
0.872
0.906
0.958
0.904
0.950
0.976
0.926
0.864
0.918
0.902
0.842
0.910
0.920
0.876
0.892
0.938
0.868
0.860
0.910
0.850
0.806
0.832
0.814
0.806
0.814
0.846
0.814
0.874
0.882
0.810
0.814
0.848
0.798
0.806
0.860
0.830
0.794
0.808
0.822
0.752
0.724
0.716
0.710
0.720
0.702
0.672
0.638
0.630
0.622
0.604
0.590
0.588
0.586
0.598
0.560
0.576
0.572
0.572
0.576
0.560
0.562
0.586
0.596
0.616
0.638
0.636
0.672
0.654
0.670
0.654
0.620
0.604
0.594
0.594
0.460
0.246
0.548
0.470
0.240
0.580
0.636
0.640
0.726
0.798
0.774
1.096
0.610
0.886
0.820
0.810
0.780
0.746
0.750
0.740
0.704
0.694
0.690
0.708
0.686
0.702
0.720
0.722
0.704
0.702
0.678
0.676
0.666
0.662
0.652
0.692
0.696
0.704
0.718
0.744
0.722
0.746
0.732
0.704
0.690
0.680
0.632
0.642
0.374
0.258
0.240
0.340
0.618
0.624
0.262
0.348
0.254
0.360
0.256
0.366
0.616
0.598
0.594
0.616
0.566
0.588
0.576
0.598
0.528
0.560
0.572
0.572
0.576
0.594
0.592
0.626
0.410
0.844
0.620
0.622
0.602
0.606
0.598
0.616
0.672
0.648
0.670
0.634
0.614
0.602
0.586
0.580
0.574
0.570
0.600
0.610
0.616
0.654
0.684
0.698
0.718
0.650
0.674
0.668
0.666
0.664
0.636
0.614
0.644
0.614
0.612
0.614
0.602
0.594
0.560
0.562
0.336
0.214
0.544
0.522
0.556
0.588
0.716
0.926
0.860
0.502
0.254
0.802
0.892
0.256
0.588
0.796
0.846
0.862
0.760
0.832
0.842
0.762
0.782
0.824
0.784
0.782
0.796
0.778
0.714
0.736
0.694
0.690
0.680
0.696
0.704
0.690
0.726
0.714
0.754
0.666
0.660
0.658
0.624
0.614
0.618
0.610
0.614
0.642
0.886
0.688
0.482
0.718
0.724
0.680
0.676
0.674
0.646
0.624
0.624
0.596
0.582
0.588
0.786
0.362
0.634
0.782
0.748
0.730
0.708
0.726
0.708
0.670
0.680
0.654
0.646
0.654
0.660
0.644
0.654
0.682
0.674
0.664
0.668
0.690
0.714
0.496
0.730
0.716
0.696
0.708
0.700
0.680
0.684
0.706
0.716
0.690
0.686
0.684
0.660
0.628
0.614
0.606
0.596
0.598
0.600
0.622
0.636
0.684
0.684
0.762
0.788
0.758
0.782
0.752
0.740
0.732
0.712
0.670
0.656
0.648
0.650
0.640
0.674
0.710
0.716
0.716
0.846
0.852
0.804
0.896
0.822
0.780
0.772
0.760
0.722
0.742
0.674
0.688
0.694
0.684
0.708
0.694
0.698
0.712
0.680
0.660
0.656
0.624
0.618
0.580
0.590
0.594
0.604
0.646
0.714
0.760
0.828
0.856
0.816
0.846
0.820
0.802
0.786
0.734
0.700
0.686
0.674
0.652
0.638
0.644
0.658
0.670
0.678
0.700
0.738
0.762
0.730
0.696
0.674
0.648
0.620
0.614
0.592
0.608
0.608
0.650
0.792
0.984
0.852
0.876
0.864
0.828
0.834
0.792
0.768
0.774
0.720
0.672
0.640
0.628
0.614
0.612
0.640
0.674
0.696
0.690
0.682
0.706
0.716
0.688
0.668
0.666
0.660
0.642
0.636
0.646
0.654
0.646
0.640
0.662
0.678
0.660
0.652
0.654
0.650
0.628
0.614
0.612
0.624
0.600
0.604
0.634
0.646
0.648
0.644
0.664
0.682
0.660
0.648
0.648
0.634
0.616
0.618
0.594
0.620
0.610
0.628
0.652
0.732
0.744
0.690
0.682
0.704
0.688
0.660
0.646
0.632
0.632
0.594
0.610
0.608
0.670
0.708
0.780
0.782
0.780
0.772
0.794
0.812
0.786
0.782
0.788
0.780
0.718
0.700
0.700
0.714
0.714
0.706
0.714
0.746
0.750
0.754
0.716
0.728
0.704
0.670
0.646
0.628
0.634
0.628
0.630
0.628
0.670
0.682
0.672
0.684
0.704
0.682
0.660
0.652
0.658
0.636
0.640
0.602
0.618
0.608
0.624
0.626
0.686
0.734
0.710
0.742
0.768
0.762
0.748
0.716
0.714
0.690
0.666
0.672
0.658
0.654
0.668
0.704
0.736
0.740
0.750
0.772
0.788
0.764
0.718
0.700
0.658
0.636
0.622
0.634
0.682
0.744
0.758
0.794
0.830
0.844
0.798
0.822
0.808
0.786
0.750
0.728
0.724
0.694
0.656
0.634
0.608
0.598
0.628
0.668
0.822
0.938
0.864
0.798
0.788
0.782
0.730
0.694
0.672
0.660
0.648
0.638
0.642
0.700
0.730
0.696
0.702
0.732
0.766
0.796
0.746
0.740
0.712
0.654
0.648
0.652
0.654
0.692
0.728
0.788
0.776
0.768
0.776
0.784
0.744
0.722
0.708
0.676
0.632
0.680
0.630
0.648
0.652
0.706
0.836
0.888
0.866
0.980
0.928
0.894
0.906
0.878
0.814
0.802
0.798
0.746
0.718
0.738
0.690
0.652
0.676
0.728
0.856
0.892
0.468
1.290
0.798
0.778
0.700
0.682
0.664
0.674
0.674
0.690
0.708
0.752
0.708
0.706
0.718
0.718
0.696
0.674
0.658
0.674
0.676
0.654
0.638
0.636
0.636
0.638
0.626
0.628
0.642
0.670
0.704
0.792
0.772
0.726
0.742
0.788
0.780
0.700
0.744
0.746
0.736
0.716
0.708
0.744
0.688
0.710
0.734
0.728
0.706
0.732
0.728
0.708
0.692
0.700
0.698
0.668
0.660
0.674
0.660
0.684
0.670
0.688
0.704
0.692
0.696
0.710
0.664
0.688
0.674
0.638
0.628
0.650
0.648
0.610
0.636
0.632
0.612
0.620
0.624
0.498
0.788
0.638
0.658
0.654
0.678
0.704
0.736
0.726
0.766
0.716
0.714
0.774
0.786
0.770
0.826
0.806
0.790
0.774
0.784
0.766
0.766
0.788
0.798
0.778
0.792
0.786
0.734
0.734
0.770
0.782
0.738
0.734
0.774
0.776
0.770
0.778
0.758
0.736
0.746
0.770
0.766
0.782
0.786
0.822
0.790
0.766
0.750
0.708
0.678
0.664
0.640
0.648
0.650
0.640
0.656
0.722
0.780
0.782
0.832
0.846
0.784
0.800
0.808
0.794
0.762
0.784
0.792
0.808
0.794
0.830
0.872
0.914
0.866
0.846
0.890
0.870
0.804
0.852
0.858
0.846
0.924
0.978
0.922
1.030
1.000
0.910
0.972
0.940
0.878
0.852
0.888
0.856
0.856
0.918
0.924
0.888
0.892
0.920
0.854
0.870
0.868
0.822
0.832
0.890
0.886
0.866
0.910
0.940
0.894
0.890
0.878
0.850
0.852
0.914
0.870
0.894
0.922
0.910
0.880
0.936
0.950
0.866
0.864
0.884
0.852
0.858
0.874
0.942
0.864
0.852
0.874
0.828
0.832
0.840
0.810
0.768
0.718
0.682
0.756
0.850
0.844
0.860
0.894
0.872
0.820
0.812
0.834
0.794
0.810
0.892
0.978
0.922
0.928
0.918
0.928
0.896
0.932
0.920
0.856
0.874
0.878
0.890
0.872
0.920
0.982
0.902
0.908
0.492
1.278
0.806
0.784
0.786
0.770
0.890
0.570
1.384
0.896
0.944
0.994
0.922
0.958
0.978
0.956
0.944
0.948
0.888
0.928
0.912
0.880
0.888
0.870
0.894
0.836
0.854
0.862
0.880
0.884
0.872
0.862
0.952
0.918
0.882
0.872
0.902
0.828
0.844
0.838
0.862
0.866
0.822
0.866
0.916
0.880
0.518
1.226
0.788
0.782
0.810
0.838
0.870
1.044
1.114
1.004
1.050
0.984
0.986
1.018
0.968
0.904
0.864
0.838
0.858
0.944
0.944
0.892
0.440
1.322
0.812
0.822
0.840
0.880
0.896
1.034
0.468
1.400
0.950
0.934
0.914
0.938
0.952
0.832
0.818
0.890
0.854
0.910
0.936
0.882
0.888
0.916
0.868
0.886
0.886
0.460
1.262
0.824
0.806
0.838
0.834
0.928
1.032
0.944
0.962
1.040
0.950
0.982
1.002
0.954
0.962
0.920
0.898
0.982
0.978
0.904
0.934
0.920
0.874
0.918
0.962
0.822
0.786
0.732
0.716
0.698
0.698
0.690
0.692
0.700
0.726
0.742
0.810
0.844
0.846
0.858
0.898
0.846
0.866
0.848
0.816
0.798
0.804
0.830
0.814
0.822
0.856
0.870
0.854
0.870
0.830
0.834
0.846
0.800
0.762
0.794
0.788
0.752
0.770
0.780
0.754
0.802
0.774
0.740
0.726
0.778
0.766
0.790
0.812
0.810
0.806
0.838
0.820
0.794
0.822
0.824
0.766
0.766
0.754
0.760
0.720
0.742
0.758
0.796
0.766
0.772
0.764
0.732
0.754
0.738
0.712
0.724
0.716
0.688
0.704
0.698
0.714
0.724
0.700
0.688
0.722
0.714
0.772
0.816
0.828
0.792
0.786
0.778
0.766
0.776
0.806
0.844
0.828
0.868
0.876
0.838
0.822
0.836
0.808
0.792
0.796
0.824
0.808
0.790
0.820
0.808
0.792
0.818
0.814
0.792
0.834
0.858
0.836
0.816
0.854
0.858
0.812
0.786
0.788
0.786
0.790
0.802
0.830
0.822
0.790
0.792
0.810
0.788
0.770
0.790
0.786
0.726
0.724
0.736
0.756
0.758
0.752
0.778
0.794
0.786
0.756
0.742
0.728
0.768
0.790
0.736
0.718
0.738
0.752
0.826
0.822
0.824
0.832
0.778
0.722
0.750
0.736
0.732
0.728
0.746
0.752
0.778
0.800
0.788
0.778
0.804
0.782
0.764
0.788
0.814
0.790
0.776
0.780
0.778
0.772
0.776
0.782
0.758
0.784
0.806
0.804
0.796
0.840
0.862
0.830
0.804
0.814
0.794
0.780
0.820
0.832
0.830
0.858
0.854
0.818
0.840
0.814
0.804
0.836
0.842
0.796
0.776
0.826
0.824
0.808
0.776
0.798
0.808
0.800
0.838
0.868
0.834
0.830
0.836
0.840
0.818
0.786
0.818
0.834
0.804
0.794
0.830
0.852
0.834
0.878
0.910
0.884
0.834
0.834
0.848
0.826
0.790
0.818
0.848
0.874
0.822
0.868
0.882
0.846
0.854
0.880
0.842
0.808
0.824
0.832
0.790
0.814
0.852
0.872
0.840
0.856
0.858
0.814
0.836
0.816
0.756
0.686
0.694
0.734
0.776
0.840
0.780
0.838
0.814
0.780
0.772
0.824
0.796
0.738
0.730
0.718
0.750
0.732
0.790
0.782
0.736
0.768
0.734
0.722
0.682
0.686
0.668
0.654
0.652
0.672
0.690
0.704
0.700
0.768
0.738
0.746
0.764
0.790
0.764
0.752
0.752
0.746
0.750
0.786
0.802
0.792
0.814
0.858
0.846
0.792
0.812
0.802
0.786
0.772
0.790
0.794
0.796
0.818
0.868
0.822
0.830
0.840
0.822
0.792
0.842
0.776
0.800
0.832
0.826
0.790
0.852
0.888
0.810
0.840
0.816
0.746
0.756
0.744
0.750
0.768
0.812
0.812
0.834
0.832
0.840
0.838
0.832
0.828
0.794
0.794
0.788
0.768
0.748
0.772
0.802
0.816
0.820
0.848
0.856
0.804
0.818
0.768
0.756
0.786
0.828
0.848
0.860
0.872
0.822
0.890
0.872
0.480
1.188
0.782
0.722
0.750
0.804
0.824
0.884
0.976
0.950
0.970
0.972
0.910
0.934
0.888
0.808
0.834
0.832
0.816
0.860
0.878
0.872
0.920
0.906
0.848
0.866
0.842
0.816
0.852
0.806
0.830
0.870
0.836
0.806
0.830
0.864
0.790
0.836
0.814
0.782
0.788
0.780
0.800
0.792
0.832
0.862
0.830
0.890
0.850
0.810
0.824
0.832
0.788
0.788
0.876
0.890
0.510
1.140
0.780
0.752
0.744
0.826
0.948
0.950
0.994
0.976
0.962
0.934
0.846
0.852
0.874
0.804
0.448
1.176
0.730
0.736
0.708
0.708
0.678
0.740
0.926
1.116
1.066
0.996
0.448
1.400
0.890
0.868
0.830
0.790
0.890
0.934
0.892
0.964
0.964
0.900
0.924
0.872
0.808
0.848
0.540
1.086
0.782
0.780
0.752
0.834
1.008
0.946
0.958
0.936
0.850
0.874
0.886
0.832
0.808
0.848
0.868
0.828
0.854
0.880
0.838
0.846
0.444
1.222
0.768
0.732
0.726
0.744
0.792
0.912
0.972
0.968
0.938
0.874
0.902
0.854
0.786
0.802
0.830
0.782
0.808
0.794
0.760
0.776
0.778
0.772
0.786
0.782
0.758
0.752
0.756
0.752
0.752
0.762
0.794
0.782
0.808
0.868
0.898
0.850
0.876
0.794
0.734
0.774
0.808
0.906
0.860
0.882
0.922
0.906
0.852
0.904
0.860
0.856
0.812
0.852
0.876
0.860
0.856
0.952
1.036
0.998
0.908
0.920
0.916
0.856
0.892
0.944
0.906
0.914
1.034
1.058
0.954
0.942
0.934
0.848
0.850
0.864
0.836
0.828
0.882
0.942
0.884
0.864
0.922
0.852
0.830
0.854
0.854
0.830
0.784
0.770
0.778
0.778
0.776
0.788
0.728
0.816
0.810
0.764
0.770
0.766
0.796
0.734
0.722
0.728
0.726
0.728
0.654
0.664
0.708
0.708
0.738
0.638
0.652
0.604
0.624
0.642
0.608
0.624
0.620
0.596
0.590
0.562
0.564
0.432
0.670
0.560
0.778
0.890
0.650
0.754
0.806
0.760
0.870
0.964
1.020
0.912
0.832
0.830
0.930
0.816
0.766
0.744
0.710
0.696
0.692
0.670
0.648
0.654
0.602
0.608
0.606
0.638
0.722
0.776
0.828
0.948
0.962
0.900
0.874
0.860
0.852
0.830
0.770
0.728
0.718
0.674
0.708
0.228
0.434
0.670
0.672
0.670
0.660
0.644
0.638
0.636
0.622
0.476
0.794
0.624
0.652
0.716
0.746
0.822
0.880
0.866
0.886
0.872
0.798
0.842
0.828
0.772
0.836
0.778
0.786
0.868
0.868
0.840
0.894
0.834
0.792
0.794
0.724
0.736
0.768
0.772
0.754
0.794
0.732
0.726
0.742
0.748
0.732
0.834
0.790
0.794
0.892
0.872
0.826
0.818
0.810
0.788
0.828
0.770
0.784
0.802
0.726
0.786
0.836
0.774
0.810
0.812
0.762
0.778
0.792
0.818
0.794
0.864
0.856
0.814
0.858
0.882
0.812
0.816
0.798
0.768
0.796
0.898
0.870
0.862
0.916
0.924
0.888
0.914
0.858
0.778
0.836
0.822
0.800
0.830
0.852
0.822
0.884
0.880
0.834
0.868
0.858
0.842
0.852
0.868
0.808
0.770
0.764
0.714
0.696
0.702
0.718
0.742
0.730
0.704
0.670
0.672
0.644
0.630
0.610
0.624
0.680
0.718
0.770
0.828
0.868
0.874
0.898
0.852
0.788
0.812
0.824
0.820
0.928
0.920
0.888
0.920
0.918
0.844
0.868
0.838
0.738
0.698
0.664
0.648
0.622
0.606
0.592
0.586
0.622
0.482
1.096
0.772
0.728
0.732
0.748
0.772
0.786
0.710
0.800
0.806
0.764
0.810
0.898
0.866
0.836
0.858
0.824
0.772
0.832
0.840
0.774
0.810
0.816
0.800
0.790
0.826
0.818
0.780
0.904
0.904
0.814
0.856
0.888
0.814
0.788
0.854
0.834
0.796
0.806
0.816
0.786
0.806
0.816
0.796
0.786
0.874
0.866
0.858
0.928
0.902
0.864
0.952
1.004
0.952
0.940
0.846
0.758
0.764
0.760
0.756
0.830
0.904
0.888
0.942
0.942
0.850
0.930
0.908
0.834
0.918
0.894
0.916
1.008
0.944
0.858
0.926
0.880
0.904
1.006
0.884
0.910
0.972
0.940
0.934
0.908
0.810
0.796
0.770
0.736
0.712
0.706
0.686
0.670
0.648
0.654
0.662
0.676
0.690
0.704
0.714
0.708
0.742
0.748
0.732
0.750
0.762
0.778
0.754
0.768
0.780
0.800
0.784
0.816
0.806
0.820
0.922
1.030
0.970
0.958
0.956
0.844
0.926
0.912
0.886
1.006
1.016
0.880
0.934
0.902
0.816
0.884
0.814
0.824
0.944
0.888
0.936
0.988
0.926
0.902
0.852
0.836
0.982
0.936
0.868
0.904
0.848
0.808
0.850
0.818
0.810
0.864
0.824
0.806
0.818
0.874
0.804
0.826
0.888
0.956
0.860
0.892
0.824
0.804
0.848
0.840
0.812
0.870
0.906
0.590
1.208
0.846
0.874
0.970
0.968
1.032
1.094
1.030
1.070
0.934
0.986
0.980
0.888
0.926
0.916
0.876
0.934
0.896
0.952
0.912
0.852
0.876
0.856
0.790
0.846
0.840
0.832
0.920
0.956
0.896
0.948
0.878
0.508
1.106
0.700
0.690
0.716
0.826
0.884
0.458
1.446
0.894
0.900
0.770
0.786
0.762
0.736
0.738
0.702
0.708
0.680
0.680
0.662
0.672
0.718
0.720
0.718
0.714
0.722
0.710
0.726
0.712
0.700
0.686
0.692
0.694
0.712
0.728
0.738
0.762
0.788
0.734
0.730
0.738
0.724
0.702
0.692
0.684
0.676
0.676
0.678
0.686
0.734
0.748
0.734
0.734
0.730
0.700
0.700
0.682
0.678
0.676
0.682
0.718
0.716
0.738
0.746
0.738
0.748
0.772
0.760
0.742
0.756
0.744
0.740
0.716
0.698
0.684
0.682
0.672
0.660
0.660
0.664
0.660
0.648
0.654
0.654
0.630
0.636
0.662
0.714
0.714
0.740
0.726
0.708
0.724
0.748
0.740
0.716
0.712
0.690
0.688
0.700
0.700
0.716
0.706
0.754
0.748
0.710
0.704
0.706
0.692
0.688
0.704
0.684
0.690
0.716
0.706
0.692
0.720
0.738
0.744
0.722
0.720
0.694
0.668
0.636
0.626
0.730
0.500
0.596
0.590
0.594
0.594
0.610
0.624
0.626
0.648
0.660
0.674
0.678
0.702
0.696
0.684
0.694
0.668
0.656
0.630
0.634
0.630
0.636
0.650
0.672
0.734
0.768
0.770
0.828
0.836
0.798
0.800
0.782
0.746
0.728
0.714
0.698
0.694
0.684
0.676
0.630
0.646
0.680
0.712
0.710
0.712
0.718
0.700
0.682
0.688
0.696
0.696
0.694
0.680
0.680
0.686
0.692
0.714
0.730
0.734
0.716
0.712
0.710
0.700
0.684
0.688
0.702
0.678
0.676
0.682
0.682
0.678
0.700
0.718
0.706
0.714
0.714
0.696
0.690
0.688
0.680
0.670
0.698
0.698
0.700
0.686
0.682
0.678
0.710
0.714
0.724
0.714
0.704
0.704
0.748
0.790
0.768
0.728
0.736
0.738
0.718
0.730
0.714
0.724
0.724
0.724
0.712
0.734
0.734
0.704
0.714
0.682
0.660
0.626
0.618
0.630
0.656
0.676
0.700
0.712
0.724
0.718
0.724
0.732
0.694
0.684
0.678
0.664
0.652
0.660
0.686
0.706
0.714
0.768
0.792
0.754
0.724
0.702
0.660
0.630
0.626
0.576
0.592
0.386
0.762
0.580
0.538
0.556
0.544
0.530
0.536
0.520
0.508
0.536
0.570
0.602
0.632
0.680
0.682
0.690
0.676
0.656
0.608
0.610
0.642
0.636
0.656
0.650
0.666
0.686
0.698
0.704
0.688
0.712
0.730
0.710
0.704
0.750
0.808
0.838
0.810
0.776
0.812
0.776
0.734
0.744
0.746
0.754
0.772
0.794
0.744
0.760
0.770
0.768
0.778
0.776
0.748
0.758
0.772
0.744
0.754
0.746
0.736
0.732
0.712
0.694
0.646
0.650
0.672
0.712
0.744
0.748
0.706
0.722
0.696
0.710
0.720
0.742
0.746
0.742
0.764
0.734
0.712
0.698
0.688
0.688
0.676
0.666
0.638
0.638
0.600
0.596
0.608
0.564
0.570
0.562
0.558
0.552
0.544
0.544
0.528
0.536
0.538
0.532
0.538
0.564
0.592
0.624
0.644
0.692
0.700
0.698
0.710
0.692
0.680
0.696
0.690
0.682
0.690
0.688
0.690
0.652
0.642
0.622
0.610
0.590
0.588
0.598
0.588
0.570
0.572
0.590
0.604
0.604
0.626
0.614
0.616
0.622
0.642
0.648
0.654
0.658
0.658
0.650
0.646
0.638
0.634
0.636
0.638
0.654
0.654
0.648
0.656
0.654
0.662
0.660
0.658
0.656
0.654
0.664
0.666
0.648
0.650
0.650
0.660
0.652
0.670
0.636
0.640
0.638
0.632
0.634
0.650
0.648
0.650
0.644
0.640
0.642
0.632
0.638
0.638
0.652
0.650
0.672
0.690
0.684
0.682
0.670
0.656
0.658
0.660
0.660
0.668
0.658
0.676
0.682
0.680
0.648
0.626
0.616
0.620
0.630
0.654
0.666
0.666
0.686
0.722
0.684
0.690
0.690
0.688
0.692
0.712
0.708
0.704
0.704
0.698
0.692
0.702
0.684
0.692
0.694
0.688
0.690
0.694
0.678
0.678
0.688
0.680
0.670
0.670
0.674
0.668
0.680
0.656
0.634
0.626
0.626
0.624
0.592
0.578
0.592
0.518
0.808
0.630
0.658
0.644
0.640
0.636
0.624
0.612
0.602
0.606
0.602
0.608
0.618
0.634
0.646
0.660
0.694
0.730
0.718
0.748
0.766
0.748
0.728
0.726
0.696
0.698
0.706
0.716
0.704
0.724
0.728
0.716
0.702
0.722
0.734
0.702
0.716
0.702
0.686
0.690
0.666
0.636
0.638
0.626
0.630
0.614
0.602
0.630
0.642
0.660
0.660
0.648
0.654
0.676
0.656
0.640
0.626
0.632
0.646
0.666
0.670
0.688
0.706
0.726
0.702
0.706
0.692
0.706
0.682
0.700
0.706
0.698
0.692
0.702
0.720
0.722
0.708
0.714
0.684
0.682
0.644
0.636
0.624
0.634
0.650
0.676
0.686
0.696
0.710
0.716
0.696
0.702
0.686
0.664
0.642
0.624
0.632
0.568
0.594
0.592
0.572
0.572
0.554
0.550
0.542
0.540
0.530
0.540
0.578
0.594
0.580
0.614
0.646
0.664
0.654
0.684
0.706
0.714
0.684
0.676
0.694
0.720
0.720
0.696
0.720
0.720
0.724
0.724
0.736
0.770
0.758
0.740
0.724
0.702
0.704
0.666
0.660
0.638
0.652
0.670
0.690
0.702
0.736
0.734
0.720
0.710
0.694
0.664
0.662
0.674
0.674
0.676
0.678
0.688
0.694
0.698
0.692
0.676
0.668
0.662
0.668
0.674
0.674
0.682
0.674
0.672
0.664
0.646
0.650
0.646
0.642
0.626
0.588
0.584
0.610
0.672
0.732
0.734
0.700
0.716
0.706
0.688
0.680
0.690
0.696
0.680
0.678
0.686
0.702
0.690
0.712
0.746
0.732
0.704
0.694
0.682
0.672
0.684
0.688
0.704
0.722
0.736
0.710
0.712
0.698
0.682
0.680
0.668
0.670
0.654
0.658
0.660
0.658
0.652
0.624
0.612
0.608
0.612
0.614
0.630
0.632
0.640
0.644
0.638
0.644
0.654
0.646
0.650
0.644
0.640
0.636
0.650
0.636
0.638
0.636
0.650
0.646
0.660
0.666
0.652
0.646
0.632
0.632
0.640
0.640
0.654
0.656
0.664
0.672
0.666
0.664
0.666
0.652
0.658
0.650
0.648
0.626
0.618
0.610
0.612
0.620
0.628
0.648
0.656
0.666
0.684
0.678
0.668
0.676
0.672
0.660
0.666
0.654
0.640
0.660
0.646
0.638
0.660
0.652
0.644
0.668
0.664
0.666
0.656
0.652
0.646
0.618
0.590
0.598
0.608
0.644
0.654
0.676
0.686
0.672
0.662
0.650
0.656
0.650
0.652
0.656
0.660
0.674
0.688
0.672
0.662
0.666
0.666
0.662
0.666
0.678
0.674
0.676
0.678
0.658
0.664
0.664
0.662
0.668
0.664
0.666
0.652
0.646
0.646
0.650
0.642
0.644
0.638
0.626
0.622
0.628
0.632
0.650
0.654
0.650
0.650
0.646
0.642
0.656
0.660
0.654
0.670
0.672
0.672
0.664
0.660
0.666
0.662
0.656
0.648
0.654
0.652
0.646
0.644
0.658
0.616
0.586
0.594
0.558
0.574
0.566
0.552
0.556
0.546
0.546
0.540
0.534
0.546
0.566
0.572
0.620
0.638
0.660
0.686
0.670
0.680
0.672
0.656
0.652
0.648
0.680
0.690
0.704
0.690
0.724
0.708
0.694
0.702
0.698
0.688
0.698
0.670
0.654
0.640
0.650
0.662
0.656
0.666
0.658
0.654
0.650
0.656
0.654
0.650
0.652
0.658
0.656
0.652
0.658
0.654
0.662
0.666
0.654
0.664
0.660
0.656
0.676
0.662
0.646
0.648
0.642
0.642
0.656
0.660
0.652
0.672
0.638
0.644
0.640
0.634
0.634
0.640
0.656
0.658
0.652
0.660
0.680
0.682
0.704
0.696
0.692
0.694
0.688
0.670
0.692
0.694
0.676
0.690
0.688
0.702
0.722
0.694
0.704
0.660
0.636
0.608
0.620
0.648
0.688
0.718
0.712
0.708
0.694
0.676
0.696
0.700
0.692
0.652
0.646
0.646
0.648
0.656
0.680
0.712
0.718
0.708
0.740
0.750
0.712
0.694
0.702
0.676
0.670
0.656
0.656
0.668
0.676
0.698
0.706
0.706
0.706
0.714
0.722
0.714
0.732
0.720
0.706
0.706
0.696
0.686
0.694
0.716
0.702
0.698
0.700
0.704
0.698
0.694
0.698
0.618
0.620
0.600
0.574
0.592
0.590
0.616
0.620
0.636
0.654
0.700
0.710
0.716
0.718
0.678
0.634
0.616
0.590
0.572
0.382
0.806
0.576
0.560
0.570
0.592
0.610
0.668
0.702
0.800
0.802
0.804
0.794
0.800
0.830
0.830
0.798
0.790
0.772
0.728
0.728
0.726
0.692
0.662
0.680
0.694
0.700
0.726
0.710
0.722
0.708
0.712
0.714
0.684
0.688
0.676
0.646
0.636
0.626
0.588
0.596
0.586
0.574
0.588
0.614
0.660
0.716
0.750
0.748
0.756
0.738
0.724
0.728
0.716
0.738
0.720
0.734
0.738
0.746
0.740
0.732
0.712
0.684
0.676
0.644
0.630
0.636
0.650
0.700
0.724
0.764
0.762
0.752
0.784
0.752
0.726
0.706
0.674
0.684
0.698
0.700
0.710
0.730
0.722
0.754
0.738
0.698
0.642
0.638
0.626
0.620
0.604
0.608
0.612
0.634
0.634
0.638
0.630
0.624
0.626
0.622
0.624
0.620
0.628
0.624
0.624
0.620
0.622
0.624
0.628
0.620
0.622
0.612
0.624
0.624
0.632
0.636
0.634
0.642
0.650
0.658
0.648
0.650
0.650
0.656
0.662
0.668
0.656
0.648
0.640
0.636
0.640
0.644
0.642
0.658
0.660
0.644
0.650
0.644
0.646
0.666
0.674
0.660
0.664
0.646
0.634
0.636
0.642
0.642
0.644
0.648
0.650
0.648
0.640
0.644
0.648
0.644
0.640
0.638
0.640
0.640
0.626
0.614
0.612
0.610
0.624
0.622
0.622
0.626
0.622
0.630
0.626
0.626
0.630
0.626
0.620
0.622
0.606
0.620
0.612
0.612
0.614
0.624
0.610
0.578
0.574
0.594
0.606
0.618
0.612
0.616
0.636
0.630
0.632
0.618
0.602
0.602
0.600
0.604
0.606
0.620
0.644
0.644
0.646
0.644
0.640
0.638
0.652
0.640
0.642
0.646
0.644
0.648
0.636
0.632
0.642
0.642
0.654
0.666
0.678
0.688
0.686
0.682
0.674
0.670
0.668
0.666
0.668
0.658
0.650
0.660
0.652
0.644
0.644
0.634
0.628
0.646
0.642
0.660
0.658
0.662
0.658
0.656
0.652
0.630
0.628
0.620
0.628
0.638
0.654
0.670
0.674
0.694
0.708
0.680
0.696
0.692
0.678
0.674
0.664
0.646
0.644
0.624
0.622
0.620
0.610
0.600
0.588
0.576
0.568
0.564
0.566
0.544
0.548
0.538
0.538
0.532
0.536
0.536
0.534
0.540
0.548
0.554
0.566
0.584
0.592
0.604
0.588
0.604
0.596
0.602
0.594
0.592
0.588
0.590
0.600
0.596
0.630
0.616
0.606
0.618
0.620
0.630
0.636
0.644
0.652
0.636
0.598
0.580
0.584
0.490
0.246
0.488
0.620
0.652
0.694
0.710
0.706
0.724
0.698
0.686
0.712
0.730
0.714
0.712
0.710
0.698
0.688
0.710
0.706
0.700
0.714
0.738
0.740
0.740
0.712
0.722
0.706
0.682
0.678
0.682
0.694
0.714
0.716
0.694
0.706
0.726
0.716
0.686
0.678
0.676
0.658
0.670
0.680
0.700
0.732
0.730
0.722
0.714
0.732
0.702
0.714
0.696
0.700
0.702
0.690
0.704
0.718
0.708
0.692
0.700
0.672
0.640
0.612
0.612
0.626
0.644
0.654
0.634
0.636
0.638
0.652
0.656
0.660
0.664
0.662
0.646
0.646
0.640
0.658
0.668
0.688
0.696
0.658
0.640
0.204
0.434
0.596
0.602
0.602
0.586
0.584
0.586
0.602
0.624
0.636
0.652
0.658
0.644
0.648
0.652
0.642
0.648
0.642
0.650
0.654
0.676
0.674
0.688
0.696
0.704
0.690
0.710
0.712
0.696
0.686
0.680
0.660
0.660
0.658
0.678
0.708
0.716
0.708
0.690
0.674
0.658
0.670
0.656
0.660
0.666
0.652
0.644
0.632
0.616
0.598
0.572
0.568
0.576
0.598
0.606
0.632
0.638
0.642
0.646
0.634
0.624
0.620
0.614
0.612
0.620
0.620
0.630
0.630
0.620
0.628
0.612
0.608
0.612
0.610
0.612
0.610
0.624
0.622
0.632
0.630
0.614
0.610
0.618
0.608
0.614
0.604
0.600
0.600
0.612
0.612
0.616
0.618
0.624
0.594
0.568
0.562
0.566
0.570
0.582
0.586
0.588
0.442
0.232
0.556
0.594
0.588
0.586
0.606
0.606
0.630
0.676
0.704
0.738
0.772
0.764
0.750
0.734
0.714
0.724
0.690
0.690
0.672
0.638
0.640
0.652
0.648
0.670
0.682
0.686
0.662
0.642
0.644
0.644
0.638
0.636
0.642
0.640
0.642
0.648
0.642
0.640
0.646
0.648
0.652
0.678
0.662
0.686
0.684
0.692
0.672
0.690
0.696
0.712
0.728
0.692
0.710
0.684
0.644
0.628
0.612
0.612
0.618
0.620
0.614
0.620
0.626
0.600
0.586
0.590
0.492
0.758
0.642
0.644
0.668
0.672
0.674
0.692
0.712
0.742
0.762
0.798
0.760
0.752
0.724
0.732
0.688
0.686
0.692
0.712
0.706
0.742
0.766
0.762
0.716
0.722
0.718
0.696
0.686
0.710
0.730
0.734
0.734
0.714
0.720
0.716
0.714
0.700
0.710
0.720
0.726
0.726
0.714
0.714
0.720
0.708
0.690
0.694
0.714
0.710
0.728
0.742
0.742
0.698
0.656
0.642
0.630
0.618
0.606
0.610
0.612
0.612
0.640
0.640
0.670
0.654
0.664
0.622
0.610
0.602
0.604
0.596
0.600
0.582
0.580
0.594
0.616
0.634
0.660
0.690
0.720
0.706
0.718
0.710
0.684
0.678
0.666
0.666
0.666
0.706
0.722
0.742
0.740
0.770
0.728
0.734
0.722
0.740
0.712
0.696
0.696
0.690
0.714
0.724
0.718
0.730
0.734
0.726
0.736
0.728
0.710
0.706
0.700
0.692
0.710
0.718
0.736
0.724
0.686
0.648
0.626
0.614
0.618
0.612
0.634
0.670
0.710
0.720
0.758
0.758
0.734
0.712
0.682
0.684
0.666
0.696
0.710
0.712
0.718
0.724
0.714
0.694
0.694
0.684
0.672
0.676
0.684
0.674
0.666
0.682
0.690
0.694
0.678
0.666
0.658
0.650
0.628
0.604
0.586
0.588
0.564
0.586
0.528
0.540
0.534
0.534
0.526
0.524
0.508
0.520
0.524
0.522
0.528
0.540
0.550
0.560
0.564
0.594
0.602
0.620
0.628
0.632
0.614
0.564
0.578
0.560
0.558
0.568
0.570
0.580
0.576
0.568
0.582
0.604
0.604
0.630
0.638
0.652
0.650
0.630
0.622
0.632
0.628
0.614
0.610
0.606
0.596
0.594
0.584
0.550
0.568
0.546
0.566
0.550
0.548
0.546
0.552
0.536
0.540
0.552
0.574
0.580
0.582
0.588
0.580
0.584
0.588
0.588
0.596
0.588
0.390
0.820
0.572
0.556
0.552
0.558
0.586
0.632
0.726
0.820
0.840
0.778
0.738
0.652
0.642
0.636
0.606
0.618
0.626
0.650
0.690
0.620
0.610
0.596
0.572
0.564
0.554
0.538
0.552
0.546
0.600
0.606
0.600
0.600
0.606
0.614
0.612
0.610
0.636
0.624
0.624
0.608
0.576
0.570
0.556
0.570
0.584
0.578
0.572
0.574
0.608
0.606
0.636
0.692
0.746
0.764
0.800
0.788
0.782
0.730
0.702
0.688
0.682
0.694
0.690
0.716
0.696
0.720
0.704
0.696
0.690
0.674
0.658
0.646
0.620
0.582
0.586
0.562
0.380
0.824
0.586
0.578
0.572
0.556
0.562
0.558
0.566
0.630
0.690
0.696
0.674
0.650
0.628
0.600
0.594
0.578
0.582
0.588
0.614
0.654
0.662
0.694
0.706
0.686
0.674
0.670
0.634
0.620
0.614
0.630
0.636
0.638
0.638
0.614
0.582
0.576
0.578
0.588
0.612
0.644
0.644
0.670
0.660
0.660
0.626
0.580
0.564
0.568
0.456
0.238
0.464
0.564
0.568
0.584
0.630
0.634
0.684
0.696
0.664
0.682
0.702
0.716
0.730
0.770
0.768
0.758
0.740
0.718
0.734
0.710
0.348
0.324
0.640
0.654
0.222
0.410
0.624
0.592
0.580
0.578
0.604
0.608
0.584
0.602
0.610
0.608
0.624
0.632
0.648
0.666
0.692
0.712
0.688
0.714
0.706
0.700
0.690
0.690
0.666
0.698
0.692
0.750
0.762
0.788
0.796
0.776
0.772
0.752
0.710
0.704
0.706
0.670
0.682
0.692
0.702
0.700
0.688
0.682
0.700
0.708
0.706
0.716
0.712
0.724
0.700
0.700
0.736
0.728
0.724
0.714
0.696
0.716
0.678
0.640
0.658
0.718
0.714
0.686
0.674
0.656
0.666
0.664
0.692
0.696
0.706
0.730
0.768
0.758
0.758
0.788
0.754
0.744
0.718
0.706
0.702
0.720
0.746
0.746
0.756
0.778
0.780
0.736
0.732
0.742
0.738
0.752
0.740
0.754
0.762
0.772
0.772
0.764
0.754
0.736
0.686
0.644
0.638
0.646
0.706
0.762
0.778
0.796
0.790
0.742
0.716
0.678
0.668
0.658
0.656
0.654
0.676
0.734
0.780
0.784
0.810
0.808
0.806
0.810
0.806
0.778
0.780
0.760
0.734
0.724
0.758
0.748
0.784
0.776
0.758
0.762
0.766
0.772
0.772
0.768
0.778
0.748
0.748
0.748
0.730
0.746
0.758
0.760
0.750
0.784
0.760
0.786
0.766
0.772
0.772
0.762
0.780
0.748
0.756
0.758
0.724
0.712
0.742
0.722
0.722
0.714
0.708
0.688
0.698
0.718
0.710
0.732
0.728
0.740
0.732
0.740
0.744
0.732
0.754
0.734
0.740
0.734
0.684
0.646
0.682
0.704
0.732
0.740
0.760
0.782
0.766
0.752
0.752
0.728
0.726
0.734
0.722
0.714
0.722
0.728
0.732
0.740
0.796
0.784
0.772
0.778
0.766
0.744
0.740
0.742
0.736
0.718
0.724
0.768
0.792
0.814
0.814
0.794
0.786
0.768
0.742
0.766
0.754
0.768
0.812
0.812
0.786
0.790
0.800
0.770
0.776
0.766
0.744
0.732
0.726
0.734
0.756
0.768
0.774
0.774
0.772
0.810
0.782
0.786
0.778
0.758
0.772
0.746
0.756
0.744
0.738
0.720
0.722
0.702
0.658
0.684
0.746
0.736
0.748
0.704
0.688
0.664
0.658
0.658
0.658
0.662
0.684
0.678
0.670
0.682
0.688
0.710
0.714
0.762
0.758
0.734
0.744
0.704
0.682
0.694
0.728
0.784
0.832
0.840
0.840
0.836
0.826
0.800
0.762
0.764
0.724
0.702
0.704
0.696
0.726
0.742
0.770
0.824
0.830
0.802
0.828
0.816
0.794
0.784
0.756
0.740
0.712
0.730
0.754
0.758
0.788
0.798
0.820
0.824
0.822
0.794
0.772
0.750
0.740
0.724
0.742
0.768
0.760
0.788
0.788
0.768
0.762
0.720
0.696
0.656
0.640
0.656
0.658
0.652
0.648
0.668
0.696
0.704
0.682
0.656
0.646
0.608
0.618
0.598
0.582
0.580
0.564
0.560
0.570
0.636
0.720
0.832
0.884
0.898
0.918
0.922
0.890
0.864
0.820
0.794
0.794
0.792
0.762
0.772
0.792
0.754
0.746
0.746
0.718
0.666
0.678
0.734
0.724
0.720
0.756
0.750
0.728
0.716
0.724
0.714
0.708
0.724
0.724
0.698
0.692
0.680
0.688
0.686
0.694
0.684
0.662
0.654
0.652
0.656
0.658
0.664
0.686
0.694
0.690
0.706
0.712
0.706
0.698
0.690
0.678
0.674
0.682
0.702
0.702
0.710
0.732
0.750
0.748
0.750
0.770
0.762
0.748
0.752
0.736
0.736
0.732
0.738
0.736
0.726
0.724
0.710
0.682
0.710
0.718
0.744
0.784
0.788
0.778
0.816
0.810
0.752
0.738
0.674
0.656
0.632
0.606
0.638
0.746
0.740
0.760
0.780
0.808
0.762
0.750
0.744
0.754
0.724
0.726
0.728
0.746
0.746
0.736
0.706
0.712
0.706
0.736
0.708
0.688
0.712
0.714
0.714
0.704
0.714
0.698
0.676
0.704
0.704
0.724
0.708
0.712
0.702
0.694
0.700
0.700
0.696
0.722
0.728
0.708
0.706
0.708
0.722
0.716
0.698
0.732
0.718
0.738
0.736
0.738
0.684
0.674
0.700
0.724
0.712
0.744
0.724
0.722
0.720
0.716
0.706
0.682
0.694
0.706
0.716
0.730
0.746
0.752
0.768
0.744
0.762
0.782
0.756
0.750
0.752
0.738
0.720
0.750
0.752
0.738
0.748
0.722
0.732
0.718
0.738
0.726
0.728
0.736
0.734
0.728
0.738
0.728
0.716
0.700
0.692
0.692
0.682
0.692
0.708
0.708
0.736
0.752
0.744
0.758
0.728
0.686
0.672
0.676
0.666
0.700
0.716
0.710
0.744
0.742
0.770
0.800
0.746
0.716
0.714
0.682
0.694
0.698
0.712
0.722
0.742
0.764
0.748
0.746
0.754
0.748
0.724
0.726
0.710
0.720
0.698
0.708
0.712
0.688
0.704
0.702
0.708
0.726
0.718
0.716
0.730
0.722
0.720
0.730
0.774
0.782
0.744
0.744
0.726
0.724
0.696
0.698
0.686
0.642
0.652
0.674
0.704
0.708
0.744
0.740
0.740
0.742
0.702
0.694
0.686
0.688
0.696
0.724
0.746
0.742
0.698
0.716
0.722
0.716
0.736
0.750
0.758
0.762
0.738
0.740
0.726
0.740
0.754
0.798
0.816
0.794
0.816
0.770
0.774
0.768
0.764
0.794
0.794
0.824
0.858
0.844
0.848
0.838
0.784
0.778
0.760
0.766
0.770
0.824
0.812
0.816
0.854
0.836
0.796
0.780
0.764
0.748
0.740
0.750
0.736
0.738
0.778
0.782
0.800
0.806
0.788
0.794
0.774
0.760
0.704
0.710
0.732
0.698
0.690
0.710
0.704
0.666
0.664
0.724
0.762
0.796
0.800
0.796
0.792
0.764
0.756
0.728
0.728
0.748
0.732
0.768
0.804
0.824
0.828
0.816
0.808
0.814
0.810
0.788
0.796
0.798
0.780
0.778
0.766
0.772
0.750
0.756
0.782
0.766
0.764
0.770
0.758
0.740
0.712
0.642
0.618
0.604
0.584
0.582
0.566
0.562
0.552
0.562
0.538
0.528
0.210
0.334
0.524
0.528
0.528
0.522
0.520
0.528
0.524
0.532
0.540
0.562
0.556
0.540
0.552
0.556
0.588
0.624
0.674
0.706
0.688
0.676
0.654
0.660
0.678
0.692
0.668
0.674
0.690
0.744
0.732
0.740
0.748
0.752
0.722
0.716
0.718
0.732
0.758
0.768
0.710
0.700
0.702
0.702
0.680
0.682
0.682
0.682
0.674
0.686
0.708
0.706
0.718
0.734
0.756
0.750
0.788
0.766
0.740
0.746
0.744
0.724
0.736
0.786
0.782
0.792
0.838
0.828
0.814
0.814
0.774
0.780
0.752
0.728
0.714
0.732
0.744
0.750
0.730
0.762
0.778
0.752
0.762
0.754
0.742
0.726
0.740
0.716
0.718
0.732
0.770
0.744
0.774
0.828
0.804
0.808
0.808
0.782
0.754
0.746
0.750
0.746
0.742
0.756
0.754
0.798
0.822
0.782
0.806
0.768
0.752
0.766
0.744
0.742
0.714
0.732
0.740
0.760
0.802
0.796
0.756
0.746
0.702
0.678
0.646
0.618
0.608
0.600
0.580
0.504
0.612
0.564
0.550
0.560
0.562
0.554
0.586
0.626
0.710
0.802
0.808
0.796
0.778
0.752
0.692
0.714
0.712
0.730
0.736
0.774
0.798
0.780
0.780
0.784
0.764
0.762
0.776
0.780
0.782
0.788
0.768
0.764
0.756
0.724
0.750
0.732
0.720
0.710
0.718
0.722
0.744
0.752
0.736
0.756
0.696
0.682
0.678
0.678
0.698
0.722
0.736
0.720
0.712
0.684
0.674
0.684
0.686
0.686
0.704
0.732
0.714
0.730
0.728
0.730
0.728
0.738
0.738
0.738
0.706
0.660
0.624
0.630
0.642
0.672
0.686
0.698
0.672
0.680
0.658
0.656
0.680
0.704
0.728
0.752
0.756
0.736
0.714
0.718
0.730
0.746
0.774
0.800
0.798
0.812
0.832
0.814
0.764
0.732
0.712
0.692
0.654
0.632
0.658
0.696
0.724
0.758
0.802
0.792
0.752
0.758
0.756
0.762
0.758
0.772
0.766
0.770
0.748
0.750
0.744
0.746
0.756
0.788
0.818
0.816
0.726
0.706
0.654
0.646
0.634
0.634
0.666
0.674
0.664
0.656
0.640
0.642
0.666
0.692
0.738
0.688
0.692
0.674
0.646
0.626
0.608
0.594
0.622
0.656
0.720
0.798
0.780
0.746
0.746
0.738
0.716
0.718
0.706
0.690
0.686
0.704
0.732
0.738
0.772
0.796
0.768
0.788
0.788
0.758
0.766
0.800
0.782
0.756
0.772
0.774
0.786
0.778
0.766
0.780
0.792
0.766
0.752
0.756
0.740
0.740
0.740
0.728
0.726
0.710
0.706
0.702
0.718
0.714
0.716
0.720
0.696
0.648
0.640
0.640
0.652
0.678
0.606
0.652
0.666
0.672
0.710
0.768
0.744
0.746
0.760
0.760
0.726
0.766
0.772
0.744
0.738
0.734
0.720
0.710
0.730
0.738
0.726
0.752
0.776
0.764
0.716
0.734
0.748
0.766
0.802
0.816
0.794
0.784
0.774
0.792
0.752
0.728
0.690
0.680
0.656
0.642
0.636
0.616
0.324
0.276
0.592
0.572
0.574
0.576
0.578
0.622
0.630
0.674
0.700
0.700
0.698
0.716
0.716
0.720
0.730
0.714
0.760
0.774
0.798
0.740
0.738
0.770
0.758
0.790
0.778
0.748
0.806
0.810
0.758
0.770
0.712
0.706
0.720
0.726
0.706
0.708
0.674
0.666
0.684
0.668
0.690
0.720
0.718
0.744
0.776
0.770
0.756
0.766
0.748
0.738
0.698
0.686
0.684
0.716
0.748
0.734
0.770
0.776
0.784
0.820
0.768
0.764
0.780
0.750
0.768
0.760
0.738
0.746
0.716
0.708
0.736
0.694
0.684
0.692
0.706
0.684
0.696
0.646
0.634
0.620
0.616
0.620
0.610
0.614
0.590
0.576
0.598
0.594
0.592
0.504
0.656
0.576
0.568
0.560
0.570
0.578
0.602
0.394
0.904
0.618
0.592
0.604
0.636
0.638
0.688
0.752
0.824
0.864
0.892
0.878
0.850
0.794
0.728
0.744
0.734
0.714
0.748
0.768
0.746
0.756
0.800
0.812
0.804
0.796
0.828
0.840
0.824
0.776
0.768
0.728
0.712
0.694
0.700
0.674
0.658
0.646
0.624
0.618
0.586
0.582
0.584
0.598
0.642
0.704
0.706
0.666
0.732
0.786
0.752
0.780
0.802
0.776
0.756
0.748
0.714
0.718
0.738
0.738
0.746
0.754
0.754
0.708
0.684
0.670
0.662
0.670
0.692
0.730
0.758
0.738
0.740
0.738
0.706
0.704
0.712
0.728
0.686
0.648
0.654
0.652
0.678
0.736
0.756
0.780
0.768
0.764
0.770
0.766
0.770
0.730
0.708
0.720
0.728
0.712
0.742
0.784
0.746
0.752
0.766
0.732
0.720
0.750
0.742
0.734
0.774
0.784
0.768
0.762
0.764
0.726
0.726
0.704
0.688
0.634
0.630
0.646
0.678
0.702
0.700
0.704
0.676
0.652
0.634
0.634
0.648
0.666
0.690
0.720
0.720
0.716
0.702
0.696
0.708
0.682
0.668
0.704
0.714
0.716
0.712
0.734
0.724
0.708
0.708
0.700
0.676
0.702
0.748
0.754
0.766
0.766
0.760
0.744
0.752
0.728
0.728
0.718
0.694
0.664
0.642
0.610
0.642
0.690
0.736
0.782
0.756
0.746
0.748
0.730
0.744
0.732
0.708
0.712
0.714
0.712
0.734
0.772
0.760
0.792
0.754
0.748
0.736
0.718
0.726
0.722
0.720
0.744
0.744
0.728
0.728
0.710
0.696
0.710
0.708
0.704
0.708
0.730
0.722
0.736
0.734
0.726
0.720
0.736
0.702
0.708
0.730
0.722
0.700
0.708
0.704
0.700
0.718
0.718
0.702
0.704
0.692
0.692
0.682
0.674
0.678
0.684
0.692
0.706
0.714
0.708
0.714
0.720
0.698
0.686
0.688
0.692
0.688
0.700
0.690
0.690
0.698
0.662
0.618
0.600
0.594
0.606
0.622
0.638
0.662
0.672
0.672
0.674
0.676
0.686
0.676
0.666
0.670
0.672
0.660
0.656
0.666
0.674
0.676
0.668
0.638
0.620
0.620
0.614
0.624
0.612
0.610
0.618
0.640
0.648
0.650
0.652
0.652
0.640
0.672
0.662
0.666
0.694
0.694
0.702
0.674
0.682
0.670
0.700
0.686
0.716
0.676
0.672
0.650
0.662
0.628
0.628
0.650
0.670
0.676
0.664
0.618
0.620
0.632
0.658
0.682
0.674
0.676
0.668
0.684
0.696
0.666
0.674
0.688
0.674
0.652
0.674
0.668
0.672
0.656
0.658
0.662
0.668
0.668
0.630
0.636
0.636
0.622
0.420
0.206
0.594
0.572
0.568
0.566
0.558
0.558
0.558
0.554
0.556
0.560
0.568
0.568
0.580
0.586
0.588
0.590
0.606
0.628
0.638
0.684
0.686
0.698
0.686
0.674
0.680
0.692
0.698
0.702
0.692
0.688
0.688
0.710
0.720
0.700
0.718
0.724
0.706
0.722
0.732
0.700
0.674
0.676
0.680
0.668
0.696
0.712
0.690
0.676
0.664
0.662
0.658
0.648
0.644
0.648
0.646
0.634
0.602
0.238
0.380
0.530
0.552
0.198
0.298
0.516
0.506
0.524
0.470
0.486
0.488
0.472
0.470
0.476
0.476
0.484
0.676
0.318
0.504
0.510
0.504
0.500
0.494
0.510
0.530
0.540
0.540
0.558
0.562
0.562
0.578
0.610
0.626
0.630
0.622
0.652
0.660
0.676
0.714
0.722
0.710
0.686
0.704
0.694
0.702
0.714
0.754
0.768
0.754
0.770
0.748
0.754
0.756
0.736
0.780
0.748
0.734
0.660
0.654
0.658
0.664
0.696
0.716
0.728
0.748
0.778
0.760
0.762
0.728
0.716
0.704
0.716
0.694
0.676
0.698
0.696
0.718
0.790
0.786
0.746
0.734
0.690
0.666
0.654
0.640
0.648
0.668
0.682
0.708
0.712
0.740
0.738
0.724
0.748
0.768
0.762
0.742
0.734
0.730
0.710
0.714
0.716
0.700
0.712
0.726
0.748
0.726
0.752
0.726
0.720
0.730
0.714
0.748
0.708
0.714
0.728
0.718
0.720
0.700
0.702
0.696
0.676
0.674
0.676
0.672
0.610
0.598
0.606
0.574
0.586
0.580
0.598
0.596
0.602
0.616
0.630
0.618
0.620
0.620
0.622
0.628
0.632
0.632
0.616
0.618
0.630
0.618
0.628
0.620
0.614
0.618
0.612
0.618
0.624
0.620
0.636
0.648
0.638
0.628
0.640
0.656
0.654
0.646
0.638
0.634
0.616
0.618
0.618
0.628
0.660
0.670
0.700
0.724
0.732
0.704
0.702
0.700
0.696
0.680
0.694
0.708
0.702
0.712
0.726
0.726
0.732
0.732
0.702
0.692
0.696
0.686
0.694
0.698
0.712
0.700
0.716
0.706
0.686
0.676
0.684
0.640
0.642
0.616
0.618
0.566
0.322
0.696
0.640
0.544
0.520
0.516
0.500
0.492
0.486
0.474
0.470
0.464
0.470
0.476
0.508
0.552
0.554
0.568
0.628
0.700
0.736
0.726
0.690
0.700
0.688
0.648
0.612
0.560
0.552
0.392
0.736
0.538
0.528
0.534
0.560
0.550
0.564
0.570
0.522
0.584
0.618
0.662
0.672
0.694
0.696
0.698
0.674
0.658
0.632
0.608
0.616
0.610
0.622
0.614
0.624
0.642
0.636
0.636
0.662
0.686
0.686
0.656
0.600
0.632
0.584
0.578
0.570
0.576
0.596
0.604
0.646
0.674
0.656
0.636
0.656
0.670
0.688
0.662
0.618
0.612
0.606
0.604
0.632
0.656
0.656
0.658
0.630
0.590
0.596
0.586
0.600
0.610
0.612
0.636
0.630
0.624
0.670
0.706
0.742
0.724
0.702
0.676
0.690
0.710
0.708
0.676
0.642
0.602
0.598
0.596
0.584
0.610
0.616
0.638
0.646
0.638
0.622
0.614
0.606
0.610
0.612
0.614
0.606
0.612
0.598
0.590
0.576
0.572
0.578
0.578
0.584
0.618
0.626
0.654
0.662
0.704
0.700
0.698
0.690
0.688
0.658
0.638
0.594
0.584
0.584
0.606
0.640
0.654
0.682
0.722
0.744
0.722
0.748
0.758
0.722
0.718
0.720
0.696
0.670
0.636
0.640
0.608
0.558
0.564
0.496
0.230
0.378
0.550
0.542
0.546
0.556
0.566
0.564
0.380
0.766
0.560
0.544
0.540
0.538
0.536
0.556
0.596
0.766
0.826
0.826
0.922
0.508
0.224
0.938
0.732
0.768
0.710
0.680
0.630
0.620
0.676
0.758
0.778
0.742
0.672
0.756
0.786
0.860
0.880
0.862
0.796
0.780
0.742
0.716
0.676
0.690
0.724
0.850
0.794
0.774
0.788
0.774
0.712
0.754
0.746
0.716
0.710
0.724
0.700
0.656
0.694
0.688
0.668
0.714
0.714
0.704
0.694
0.686
0.680
0.634
0.666
0.658
0.640
0.630
0.628
0.634
0.642
0.642
0.634
0.662
0.656
0.646
0.614
0.590
0.598
0.612
0.602
0.620
0.626
0.646
0.668
0.642
0.654
0.666
0.686
0.660
0.668
0.656
0.642
0.646
0.650
0.650
0.632
0.666
0.662
0.692
0.668
0.690
0.694
0.678
0.680
0.682
0.668
0.644
0.666
0.666
0.660
0.628
0.642
0.650
0.660
0.648
0.618
0.640
0.624
0.632
0.628
0.646
0.646
0.654
0.634
0.654
0.656
0.646
0.620
0.632
0.632
0.636
0.648
0.644
0.654
0.656
0.664
0.662
0.634
0.624
0.618
0.626
0.620
0.642
0.652
0.648
0.628
0.638
0.654
0.674
0.678
0.696
0.700
0.682
0.642
0.652
0.636
0.618
0.636
0.646
0.638
0.686
0.712
0.702
0.688
0.700
0.696
0.670
0.692
0.678
0.648
0.622
0.590
0.590
0.598
0.596
0.608
0.622
0.630
0.654
0.662
0.698
0.710
0.696
0.690
0.690
0.666
0.684
0.698
0.704
0.672
0.648
0.662
0.670
0.660
0.642
0.676
0.692
0.726
0.722
0.724
0.732
0.710
0.662
0.628
0.624
0.616
0.608
0.588
0.586
0.576
0.398
0.764
0.574
0.570
0.570
0.574
0.584
0.616
0.660
0.716
0.774
0.778
0.790
0.790
0.784
0.766
0.730
0.726
0.698
0.658
0.636
0.630
0.622
0.620
0.616
0.622
0.628
0.638
0.638
0.604
0.600
0.610
0.624
0.634
0.614
0.628
0.620
0.614
0.624
0.616
0.628
0.648
0.674
0.686
0.716
0.724
0.738
0.676
0.694
0.672
0.656
0.652
0.658
0.640
0.636
0.646
0.648
0.654
0.688
0.680
0.674
0.660
0.672
0.676
0.646
0.630
0.626
0.618
0.608
0.618
0.612
0.612
0.602
0.628
0.644
0.644
0.648
0.632
0.648
0.650
0.652
0.634
0.636
0.610
0.596
0.590
0.604
0.604
0.612
0.610
0.628
0.642
0.652
0.638
0.648
0.656
0.650
0.628
0.632
0.624
0.632
0.636
0.662
0.670
0.676
0.658
0.672
0.676
0.676
0.674
0.692
0.668
0.650
0.658
0.650
0.632
0.646
0.646
0.648
0.650
0.648
0.656
0.652
0.642
0.628
0.638
0.628
0.614
0.600
0.606
0.596
0.588
0.600
0.608
0.608
0.604
0.600
0.618
0.616
0.618
0.592
0.572
0.566
0.390
0.762
0.552
0.566
0.566
0.572
0.606
0.658
0.796
0.928
0.856
0.878
0.836
0.800
0.816
0.804
0.800
0.808
0.776
0.772
0.752
0.710
0.732
0.736
0.728
0.730
0.724
0.706
0.680
0.690
0.664
0.646
0.646
0.650
0.656
0.640
0.644
0.650
0.634
0.606
0.600
0.592
0.588
0.568
0.574
0.574
0.588
0.608
0.594
0.604
0.608
0.622
0.602
0.620
0.618
0.616
0.614
0.624
0.608
0.582
0.586
0.580
0.582
0.584
0.612
0.626
0.638
0.632
0.632
0.628
0.618
0.648
0.650
0.668
0.658
0.668
0.644
0.604
0.608
0.596
0.588
0.600
0.606
0.610
0.584
0.594
0.590
0.598
0.604
0.616
0.638
0.636
0.638
0.620
0.604
0.614
0.618
0.628
0.640
0.666
0.704
0.734
0.746
0.706
0.726
0.714
0.724
0.684
0.692
0.696
0.686
0.674
0.702
0.694
0.698
0.738
0.804
0.788
0.772
0.756
0.712
0.718
0.706
0.710
0.708
0.710
0.702
0.746
0.754
0.750
0.748
0.738
0.718
0.670
0.678
0.666
0.656
0.640
0.652
0.642
0.668
0.684
0.728
0.674
0.670
0.662
0.678
0.694
0.712
0.738
0.724
0.720
0.754
0.766
0.766
0.708
0.724
0.722
0.734
0.734
0.788
0.814
0.800
0.720
0.698
0.704
0.688
0.680
0.696
0.706
0.734
0.726
0.764
0.768
0.756
0.718
0.718
0.712
0.722
0.686
0.708
0.732
0.732
0.762
0.768
0.766
0.708
0.704
0.710
0.712
0.696
0.684
0.676
0.698
0.750
0.684
0.642
0.644
0.614
0.602
0.584
0.556
0.564
0.554
0.560
0.540
0.536
0.534
0.544
0.556
0.560
0.554
0.562
0.570
0.552
0.564
0.558
0.562
0.564
0.588
0.590
0.612
0.618
0.672
0.650
0.670
0.666
0.650
0.642
0.636
0.626
0.628
0.624
0.620
0.626
0.620
0.608
0.604
0.608
0.606
0.614
0.626
0.656
0.686
0.696
0.694
0.664
0.598
0.610
0.584
0.594
0.626
0.638
0.616
0.668
0.678
0.662
0.632
0.660
0.638
0.634
0.618
0.614
0.604
0.592
0.596
0.590
0.594
0.580
0.588
0.608
0.596
0.634
0.604
0.604
0.616
0.580
0.224
0.380
0.804
0.394
0.642
0.638
0.656
0.640
0.612
0.598
0.594
0.596
0.594
0.616
0.636
0.662
0.692
0.724
0.780
0.774
0.756
0.750
0.706
0.684
0.660
0.622
0.590
0.596
0.574
0.598
0.636
0.792
0.836
0.804
0.820
0.800
0.798
0.740
0.754
0.724
0.658
0.672
0.630
0.624
0.608
0.622
0.594
0.602
0.588
0.590
0.608
0.584
0.610
0.576
0.588
0.604
0.580
0.598
0.590
0.584
0.584
0.576
0.584
0.566
0.564
0.554
0.550
0.542
0.536
0.528
0.532
0.544
0.578
0.608
0.608
0.602
0.610
0.598
0.602
0.594
0.594
0.590
0.586
0.558
0.568
0.572
0.548
0.548
0.576
0.578
0.586
0.588
0.440
0.218
0.556
0.480
0.224
0.458
0.568
0.582
0.548
0.584
0.608
0.602
0.594
0.590
0.592
0.582
0.582
0.594
0.592
0.600
0.604
0.604
0.604
0.596
0.618
0.654
0.700
0.706
0.680
0.644
0.654
0.638
0.592
0.618
0.600
0.608
0.606
0.672
0.682
0.744
0.718
0.710
0.710
0.678
0.658
0.652
0.626
0.630
0.604
0.590
0.582
0.576
0.576
0.576
0.574
0.568
0.556
0.576
0.560
0.540
0.564
0.562
0.576
0.564
0.558
0.548
0.570
0.588
0.578
0.590
0.584
0.574
0.570
0.578
0.586
0.592
0.594
0.592
0.582
0.602
0.594
0.576
0.582
0.590
0.582
0.590
0.612
0.360
0.868
0.610
0.568
0.588
0.586
0.602
0.652
0.750
0.840
0.822
0.826
0.744
0.734
0.766
0.746
0.770
0.794
0.740
0.780
0.736
0.704
0.698
0.660
0.652
0.644
0.638
0.626
0.614
0.626
0.606
0.620
0.632
0.638
0.606
0.646
0.622
0.620
0.632
0.610
0.632
0.616
0.614
0.650
0.640
0.652
0.642
0.648
0.648
0.634
0.634
0.616
0.594
0.612
0.600
0.600
0.588
0.576
0.606
0.578
0.590
0.578
0.578
0.582
0.574
0.592
0.560
0.582
0.556
0.544
0.566
0.548
0.582
0.564
0.582
0.598
0.612
0.600
0.604
0.592
0.366
0.832
0.600
0.588
0.404
0.764
0.564
0.550
0.554
0.562
0.648
0.924
0.830
0.882
0.848
0.820
0.776
0.744
0.738
0.698
0.664
0.646
0.630
0.612
0.598
0.590
0.582
0.574
0.572
0.562
0.552
0.556
0.574
0.604
0.626
0.620
0.610
0.612
0.616
0.610
0.616
0.600
0.594
0.604
0.612
0.604
0.604
0.598
0.622
0.634
0.638
0.608
0.602
0.574
0.568
0.564
0.560
0.560
0.570
0.586
0.620
0.664
0.742
0.760
0.744
0.736
0.712
0.656
0.646
0.592
0.590
0.294
4.118
