# Supplementary material for: Stress among on-duty firefighters: an ambulatory assessment study
Source: PeerJ. 2018 Dec 11;6:e5967. doi: 10.7717/peerj.5967 (PMC6294048; doi:10.7717/peerj.5967)
Supplement: Supplemental Information 1 [file peerj-06-5967-s001.zip › RAW_DATA/FF16_3.rr]

7.900
0.550
0.200
0.200
0.302
0.198
0.200
0.302
0.200
0.298
0.300
0.352
0.448
0.202
0.700
0.304
0.294
0.200
0.202
0.206
0.292
0.200
0.200
0.202
0.200
0.198
0.200
0.302
0.200
0.198
0.302
0.398
0.200
0.202
0.300
0.198
0.302
0.298
0.202
0.400
0.298
0.200
0.202
0.300
0.200
0.298
0.302
0.200
0.398
0.200
0.202
0.300
0.200
0.298
0.402
0.198
0.400
0.200
0.300
0.300
0.300
0.198
0.202
0.300
0.202
0.198
0.300
0.300
0.400
0.300
0.300
0.202
0.200
0.348
0.354
0.348
0.750
0.298
0.202
0.206
0.392
0.198
0.202
0.300
0.200
0.200
0.400
0.200
0.500
0.302
0.298
0.202
0.298
0.400
0.300
0.300
0.198
0.202
0.300
0.200
0.200
0.300
0.198
0.202
0.300
0.200
0.200
0.400
0.300
0.300
0.198
0.202
0.300
0.198
0.202
0.300
0.298
0.754
0.348
0.202
0.300
0.648
0.350
0.200
0.198
0.502
0.200
0.200
0.400
0.200
0.500
0.300
0.204
0.396
0.200
0.200
0.400
0.298
0.602
0.202
0.198
0.200
0.300
0.200
0.600
0.302
0.298
0.300
0.200
0.300
0.200
0.198
0.202
0.500
0.204
0.496
0.200
0.200
0.300
0.200
0.200
0.200
0.500
0.200
0.600
0.202
0.498
0.302
0.598
0.202
0.398
0.200
0.202
0.498
0.202
0.200
0.198
0.200
0.200
0.200
0.400
0.200
0.402
0.198
0.200
0.400
0.200
0.200
0.200
0.200
0.300
0.200
0.300
0.202
0.298
0.500
0.300
0.602
0.198
0.200
0.200
0.200
0.200
0.400
0.204
0.296
0.300
0.200
0.302
0.296
0.302
0.302
0.200
0.298
0.400
0.400
0.200
0.200
0.400
0.400
0.200
0.202
0.198
0.200
0.200
0.202
0.198
0.302
0.300
0.200
0.198
0.200
0.500
0.202
0.198
0.200
0.200
0.300
0.500
0.200
0.200
0.300
0.300
0.200
0.400
0.200
0.202
0.298
0.200
0.198
0.202
0.400
0.202
0.198
0.500
0.202
0.398
0.300
0.200
0.302
0.198
0.200
0.200
0.302
0.298
0.202
0.300
0.198
0.298
0.206
0.296
0.300
0.200
0.302
0.198
0.304
0.498
0.198
0.200
0.206
0.492
0.202
0.200
0.200
0.200
0.400
0.200
0.200
0.400
0.200
0.300
0.400
0.200
0.200
0.200
0.300
0.200
0.500
0.300
0.500
0.202
0.398
0.200
0.300
0.500
0.300
0.400
0.200
0.200
0.400
0.200
0.200
0.400
0.298
0.202
0.200
0.200
0.198
0.202
0.300
0.300
0.200
0.200
0.200
0.198
0.202
0.200
0.300
0.200
0.302
0.198
0.300
0.300
0.350
0.350
0.200
0.300
0.300
0.200
0.206
0.394
0.200
0.200
0.300
0.200
0.202
0.298
0.398
0.202
0.300
0.200
0.400
0.200
0.202
0.298
0.200
0.300
0.400
0.300
0.300
0.200
0.200
0.300
0.200
0.200
0.400
0.200
0.400
0.200
0.200
0.300
0.200
0.300
0.300
0.400
0.300
0.200
0.200
0.300
0.200
0.300
0.298
0.300
0.202
0.200
0.200
0.202
0.298
0.200
0.198
0.402
0.202
0.200
0.298
0.200
0.300
0.300
0.200
0.600
0.200
0.204
0.696
0.500
0.400
0.500
0.202
0.298
0.398
0.402
0.200
0.208
0.392
0.298
0.402
0.198
0.202
0.400
0.198
0.200
0.202
0.398
0.400
0.404
0.398
0.198
0.202
0.500
0.200
0.300
0.300
0.200
0.300
0.200
0.200
0.400
0.298
0.402
0.200
0.298
0.302
0.200
0.300
0.198
0.452
0.350
0.300
0.200
0.500
0.300
0.300
0.350
0.450
0.298
0.202
0.200
0.200
0.198
0.202
0.200
0.398
0.402
0.200
0.300
0.300
0.350
0.348
0.202
0.198
0.404
0.400
0.298
0.206
0.294
0.200
0.198
0.602
0.300
0.500
0.300
0.202
0.298
0.202
0.598
0.300
0.300
0.200
0.300
0.300
0.300
0.200
0.300
0.200
0.198
0.402
0.200
0.200
0.200
0.200
0.200
0.200
0.600
0.250
0.550
0.198
0.202
0.300
0.300
0.200
0.300
0.400
0.200
0.500
0.200
0.400
0.200
0.202
0.298
0.200
0.198
0.202
0.400
0.200
0.200
0.300
0.200
0.300
0.400
0.200
0.198
0.204
0.198
0.400
0.204
0.296
0.200
0.200
0.206
0.394
0.198
0.202
0.300
0.200
0.300
0.600
0.200
0.300
0.200
0.300
0.600
0.200
0.200
0.200
0.700
0.198
0.202
0.200
0.300
0.200
0.300
0.200
0.300
0.400
0.300
0.202
0.698
0.300
0.200
0.200
0.200
0.298
0.202
0.400
0.202
0.698
0.200
0.600
0.300
0.300
0.200
0.200
0.400
0.200
0.198
0.202
0.300
0.300
0.200
0.400
0.204
0.396
0.300
0.300
0.200
0.200
0.200
0.600
1.002
0.298
0.400
0.298
0.402
0.200
0.250
0.450
0.200
0.200
0.500
0.200
0.200
0.200
0.300
0.300
0.300
0.200
0.202
0.398
0.200
0.200
0.300
0.200
0.200
0.200
0.200
0.300
0.200
0.300
0.200
0.198
0.402
0.200
0.198
0.402
0.200
0.300
0.500
0.300
0.200
0.198
0.202
0.600
0.300
0.300
0.200
0.200
0.300
0.202
0.198
0.300
0.200
0.200
0.300
0.298
0.502
0.198
0.502
0.198
0.402
0.200
0.200
0.400
0.198
0.502
0.202
0.198
0.200
0.200
0.202
0.398
0.198
0.202
0.204
0.296
0.202
0.298
0.300
0.200
0.300
0.198
0.202
0.700
0.198
0.302
0.300
0.200
0.400
0.200
0.300
0.300
0.200
0.198
0.502
0.350
0.350
0.200
0.202
0.198
0.650
0.550
0.200
0.200
0.200
0.200
0.198
0.202
0.300
0.298
0.202
0.200
0.200
0.202
0.398
0.200
0.300
0.500
0.200
0.200
0.300
0.200
0.300
0.400
0.300
0.200
0.300
0.398
0.202
0.700
0.200
0.300
0.198
0.402
0.398
0.502
0.400
0.200
0.300
0.202
0.498
0.198
0.202
0.200
0.200
0.198
0.200
0.202
0.398
0.400
0.400
0.502
0.300
0.200
0.300
0.200
0.300
0.400
0.300
0.200
0.200
0.200
0.200
0.200
0.300
0.200
0.200
0.200
0.500
0.298
0.400
0.202
0.200
0.200
0.300
0.200
0.198
0.202
0.400
0.302
0.198
0.200
0.200
0.198
0.202
0.300
0.200
0.202
0.698
0.204
0.296
0.200
0.198
0.208
0.394
0.200
0.200
0.400
0.200
0.200
0.300
0.400
0.200
0.200
0.200
0.302
0.398
0.200
0.198
0.200
0.202
0.200
0.198
0.202
0.298
0.302
0.202
0.396
0.302
0.200
0.300
0.198
0.300
0.202
0.400
0.298
0.202
0.200
0.600
0.300
0.200
0.200
0.198
0.202
0.300
0.202
0.598
0.200
0.750
0.450
0.298
0.402
0.198
0.200
0.500
0.200
0.202
0.498
0.198
0.202
0.402
0.198
0.200
0.400
0.200
0.204
0.496
0.298
0.202
0.200
0.302
0.298
0.402
0.298
0.200
0.202
0.200
0.198
0.200
0.402
0.200
0.800
0.800
0.200
0.800
0.206
0.494
0.200
0.202
0.398
0.200
0.198
0.202
0.300
0.200
0.200
0.198
0.302
0.200
0.298
0.200
0.202
0.400
0.200
0.500
0.200
0.300
0.300
0.200
0.200
0.200
0.500
0.298
0.202
0.200
0.200
0.200
0.200
0.400
0.200
0.198
0.202
0.400
0.300
0.200
0.500
0.200
0.200
0.300
0.300
0.198
0.202
0.200
0.200
0.298
0.202
0.200
0.200
0.300
0.200
0.200
0.200
0.302
0.998
0.400
0.200
0.300
0.400
0.500
0.300
0.400
0.200
0.400
0.200
0.302
0.298
0.300
0.198
0.202
0.200
0.200
0.198
0.202
0.400
0.200
0.198
0.402
0.298
0.202
0.200
0.298
0.202
0.300
0.300
0.202
0.298
0.200
0.198
0.202
0.300
0.398
0.502
0.200
0.200
0.300
0.300
0.400
0.200
0.398
0.402
0.200
0.400
0.200
0.200
0.300
0.400
0.300
0.300
0.200
0.300
0.306
0.294
1.000
0.200
0.700
0.300
0.398
0.202
0.200
0.200
0.200
0.200
0.200
0.200
0.300
0.200
0.298
0.302
0.300
0.200
0.200
0.200
0.300
0.200
0.200
0.200
0.400
0.200
0.300
0.300
0.298
0.200
0.200
0.302
0.600
0.300
0.198
0.502
0.300
0.200
0.298
0.302
0.200
0.200
0.200
0.600
0.400
0.200
0.300
0.198
0.300
0.202
0.198
0.302
0.200
0.200
0.300
0.198
0.402
0.200
0.198
0.302
0.200
0.200
0.300
0.200
0.200
0.200
0.400
0.300
0.298
0.200
0.200
0.202
0.298
0.300
0.302
0.900
0.698
0.202
0.198
0.208
0.394
0.200
0.398
0.202
0.200
0.200
0.300
0.200
0.300
0.200
0.300
0.300
0.200
0.198
0.202
0.300
0.300
0.500
0.300
0.200
0.300
0.200
0.300
0.200
0.300
0.400
0.300
0.300
0.300
0.200
0.200
0.300
0.200
0.200
0.200
0.200
0.298
0.402
0.200
0.300
0.198
0.402
0.300
0.200
0.400
0.200
0.200
0.200
0.400
0.200
0.300
0.300
0.200
0.200
0.500
0.300
0.600
0.300
0.600
0.300
0.600
0.398
0.402
0.300
0.300
0.200
0.200
0.300
0.200
0.200
0.300
0.300
0.300
0.200
0.200
0.198
0.302
0.200
0.300
0.200
0.200
0.200
0.200
0.200
0.200
0.300
0.200
0.300
0.200
0.200
0.400
0.200
0.300
0.300
0.200
0.198
0.202
0.200
0.200
0.200
0.200
0.200
0.200
0.200
0.398
0.202
0.300
0.200
0.298
0.202
0.300
0.200
0.300
0.300
0.202
0.298
0.400
0.698
0.702
0.200
0.600
0.200
0.600
0.300
0.200
0.200
0.400
0.200
0.300
0.200
0.300
0.300
0.300
0.200
0.200
0.300
0.300
0.198
0.402
0.200
0.200
0.200
0.200
0.300
0.200
0.400
0.300
0.300
0.200
0.200
0.200
0.200
0.300
0.200
0.200
0.200
0.200
0.300
0.200
0.200
0.200
0.200
0.300
0.300
0.300
0.300
0.300
0.200
0.200
0.200
0.200
0.200
0.200
0.300
0.300
0.200
0.600
0.200
0.200
0.600
0.206
0.492
0.302
0.200
0.200
0.200
0.200
0.200
0.300
0.198
0.552
0.252
0.298
0.200
0.200
0.500
0.200
0.200
0.400
0.300
0.200
0.400
0.200
0.698
0.300
0.602
0.200
0.400
0.300
0.198
0.302
0.200
0.300
0.300
0.300
0.300
0.200
0.200
0.200
0.200
0.200
0.200
0.300
0.400
0.300
0.300
0.300
0.200
0.200
0.200
0.300
0.200
0.198
0.200
0.302
0.200
0.198
0.202
0.300
0.200
0.200
0.200
0.300
0.200
0.198
0.202
0.298
0.202
0.198
0.202
0.300
0.300
0.200
0.300
0.398
0.202
0.398
0.202
0.300
0.298
0.500
0.302
0.200
0.400
0.300
0.300
0.200
0.498
0.200
0.200
0.600
0.200
0.302
0.198
0.200
0.200
0.202
0.298
0.200
0.600
0.300
0.502
0.398
0.300
0.202
0.198
0.200
0.402
0.200
0.200
0.200
0.200
0.398
0.200
0.300
0.200
0.200
0.200
0.300
0.200
0.300
0.200
0.200
0.200
0.200
0.200
0.400
0.298
0.202
0.300
0.300
0.200
0.300
0.300
0.200
0.200
0.400
0.200
0.200
0.300
0.200
0.500
0.202
0.402
0.296
0.200
0.700
0.200
0.300
0.600
0.302
0.398
0.300
0.200
0.400
0.300
0.200
0.200
0.200
0.200
0.200
0.200
0.300
0.300
0.350
0.650
0.200
0.300
0.200
0.300
0.300
0.298
0.402
0.200
0.300
0.300
0.302
0.198
0.200
0.300
0.200
0.400
0.400
0.200
0.200
0.200
0.198
0.202
0.300
0.200
0.500
0.202
0.298
0.200
0.200
0.400
0.200
0.198
0.402
0.200
0.302
0.398
0.200
0.500
0.198
0.202
0.206
0.392
0.202
0.498
0.202
0.300
0.400
0.300
0.198
0.212
0.290
0.398
0.206
0.396
0.202
0.198
0.400
0.200
0.300
0.400
0.400
0.400
0.300
0.200
0.200
0.298
0.302
0.200
0.300
0.198
0.204
0.398
0.298
0.202
0.200
0.398
0.402
0.200
0.300
0.398
0.304
0.398
0.300
0.200
0.300
0.400
0.300
0.200
0.300
0.298
0.354
0.746
0.202
0.200
0.200
0.198
0.202
0.300
0.200
0.200
0.598
0.202
0.300
0.300
0.200
0.600
0.200
0.202
0.198
0.298
0.406
0.394
0.402
0.300
0.200
0.400
0.400
0.300
0.200
0.300
0.400
0.198
0.202
0.500
0.300
0.300
0.300
0.200
0.400
0.298
0.502
0.200
0.202
0.398
0.200
0.300
0.400
0.298
0.502
0.352
0.448
0.200
0.202
0.298
0.300
0.204
0.596
0.300
0.300
0.200
0.202
0.498
0.200
0.500
0.200
0.200
0.400
0.198
0.202
0.400
0.302
0.498
0.252
0.648
0.498
0.202
0.198
0.600
0.200
0.502
0.296
0.404
0.298
0.202
0.400
0.198
0.202
0.298
0.300
0.200
0.202
0.200
0.300
0.300
0.298
0.402
0.302
0.496
0.304
0.298
0.200
0.300
0.400
0.400
0.198
0.200
0.200
0.302
0.296
0.202
0.200
0.298
0.202
0.200
0.300
0.752
0.250
0.198
0.200
0.300
0.402
0.398
0.202
0.352
0.248
0.198
0.300
0.300
0.202
0.298
0.200
0.200
0.202
0.300
0.298
0.200
0.208
0.292
0.200
0.198
0.210
0.392
0.400
0.202
0.200
0.200
0.200
0.198
0.202
0.200
0.198
0.200
0.304
0.496
0.202
0.202
0.498
0.298
0.200
0.200
0.302
0.300
0.600
0.202
0.396
0.300
0.200
0.502
0.298
0.502
0.200
0.300
0.298
0.404
0.198
0.398
0.200
0.202
0.300
0.200
0.198
0.202
0.400
0.198
0.202
0.600
0.198
0.302
0.200
0.198
0.202
0.300
0.300
0.200
0.400
0.200
0.202
0.198
0.200
0.200
0.200
0.200
0.500
0.198
0.202
0.300
0.202
0.298
0.700
0.200
0.300
0.402
0.198
0.200
0.500
0.500
0.206
0.394
0.800
0.300
0.202
0.298
0.302
0.298
0.202
0.300
0.298
0.502
0.298
0.402
0.198
0.200
0.402
0.198
0.200
0.300
0.202
0.298
0.402
0.198
0.200
0.302
0.298
0.202
0.300
0.200
0.198
0.202
0.198
0.402
0.400
0.200
0.302
0.498
0.200
0.200
0.300
0.200
0.200
0.200
0.300
0.350
0.450
0.200
0.202
0.598
0.300
0.300
0.200
0.298
0.302
0.200
0.598
0.200
0.200
0.400
0.200
0.252
0.548
0.200
0.202
0.598
0.302
0.400
0.348
0.652
0.300
0.400
0.350
0.548
0.300
0.200
0.502
0.200
0.500
0.198
0.202
0.300
0.200
0.298
0.302
0.200
0.300
0.300
0.200
0.300
0.298
0.202
0.200
0.300
0.200
0.302
0.398
0.300
0.200
0.300
0.300
0.298
0.302
0.200
0.302
0.400
0.198
0.198
0.202
0.500
0.298
0.202
0.400
0.298
0.202
0.400
0.298
0.600
0.202
0.200
0.300
0.200
0.198
0.202
0.400
0.298
0.202
0.400
0.200
0.198
0.302
0.200
0.202
0.198
0.200
0.200
0.200
0.200
0.400
0.300
0.200
0.398
0.402
0.300
0.198
0.302
0.300
0.200
0.198
0.202
0.202
0.398
0.200
0.500
0.300
0.300
0.200
0.300
0.500
0.202
0.398
0.400
0.298
0.302
0.200
0.300
0.200
0.198
0.202
0.300
0.402
0.198
0.200
0.200
0.298
0.202
0.200
0.300
0.300
0.300
0.200
0.198
0.202
0.300
0.200
0.300
0.600
0.202
0.398
0.300
0.300
0.400
0.200
0.700
0.198
0.602
0.200
0.200
0.300
0.400
0.200
0.200
0.200
0.198
0.202
0.200
0.400
0.200
0.300
0.400
0.398
0.302
0.300
0.300
0.200
0.200
0.200
0.200
0.200
0.198
0.202
0.500
0.300
0.300
0.200
0.200
0.198
0.302
0.200
0.300
0.300
0.200
0.202
0.398
0.198
0.302
0.500
0.300
0.500
0.298
0.202
0.200
0.252
0.450
0.296
0.202
0.300
0.400
0.300
0.200
0.300
0.300
0.300
0.400
0.398
0.402
0.300
0.200
0.300
0.200
0.198
0.202
0.200
0.200
0.200
0.200
0.200
0.300
0.300
0.300
0.300
0.200
0.298
0.302
0.200
0.400
0.300
0.200
0.300
0.200
0.198
0.202
0.300
0.300
0.200
0.400
0.198
0.202
0.200
0.398
0.402
0.200
0.300
0.200
0.200
0.302
0.298
0.200
0.250
0.350
0.200
0.198
0.502
0.198
0.202
0.498
0.204
0.498
0.198
0.202
0.400
0.300
0.650
0.450
0.400
0.300
0.200
0.202
0.298
0.198
0.200
0.402
0.200
0.298
0.300
0.302
0.200
0.200
0.200
0.298
0.300
0.300
0.500
0.400
0.300
0.298
0.202
0.202
0.198
0.300
0.400
0.202
0.198
0.200
0.200
0.200
0.400
0.300
0.200
0.300
0.200
0.300
0.500
0.300
0.500
0.300
0.400
0.304
0.396
0.200
0.200
0.208
0.544
0.348
0.200
0.200
0.200
0.200
0.400
0.500
0.300
0.200
0.200
0.200
0.302
0.598
0.300
0.300
0.398
0.402
0.200
0.302
0.598
0.300
0.500
0.200
0.200
0.300
0.300
0.200
0.300
0.200
0.200
0.400
0.200
0.200
0.300
0.200
0.302
0.298
0.302
0.500
0.298
0.200
0.202
0.298
0.200
0.302
0.198
0.202
0.400
0.300
0.198
0.202
0.398
0.200
0.200
0.668
0.832
0.200
0.200
0.302
0.298
0.202
0.198
0.202
0.198
0.200
0.400
0.202
0.200
0.300
0.200
0.300
0.298
0.304
0.198
0.198
0.200
0.204
0.496
0.300
0.208
0.392
0.200
0.200
0.352
0.550
0.598
0.300
0.200
0.300
0.302
0.398
0.300
0.302
0.300
0.298
0.302
0.300
0.198
0.200
0.200
0.302
0.298
0.200
0.302
0.198
0.300
0.402
0.302
0.700
0.496
0.198
0.402
0.198
0.202
0.400
0.200
0.500
0.200
0.300
0.200
0.400
0.198
0.202
0.300
0.198
0.202
0.200
0.200
0.200
0.300
0.300
0.202
0.198
0.200
0.200
0.202
0.500
0.298
0.402
0.298
0.302
0.398
0.202
0.300
0.398
0.200
0.300
0.400
0.200
0.200
0.200
0.300
0.300
0.302
0.298
0.400
0.202
0.198
0.300
0.200
0.200
0.400
0.200
0.202
0.200
0.398
0.200
0.400
0.200
0.302
0.300
0.298
0.402
0.200
0.202
0.298
0.198
0.200
0.402
0.298
0.202
0.200
0.298
0.200
0.302
0.198
0.502
0.298
0.302
0.198
0.202
0.400
0.298
0.300
0.200
0.202
0.400
0.300
0.300
0.200
0.204
0.496
0.202
0.496
0.198
0.204
0.208
0.492
0.300
0.300
0.400
0.200
0.300
0.298
0.358
0.444
0.200
0.204
0.496
0.202
0.202
0.494
0.602
0.300
0.300
0.200
0.202
0.398
0.350
0.350
0.198
0.202
0.198
0.302
0.298
0.200
0.300
0.300
0.402
0.396
0.204
0.200
0.200
0.298
0.302
0.198
0.300
0.300
0.200
0.204
0.296
0.300
0.200
0.200
0.400
0.200
0.752
0.448
0.200
0.204
0.396
0.200
0.300
0.500
0.300
0.300
0.300
0.200
0.300
0.300
0.200
0.402
0.398
0.300
0.202
0.298
0.500
0.206
0.494
0.200
0.208
0.392
0.200
0.300
0.300
0.200
0.200
0.200
0.300
0.200
0.204
0.396
0.200
0.300
0.400
0.200
0.200
0.300
0.200
0.300
0.300
0.200
0.198
0.202
0.202
0.198
0.202
0.198
0.200
0.202
0.300
0.300
0.198
0.198
0.202
0.400
0.298
0.402
0.200
0.202
0.198
0.200
0.300
0.300
0.300
0.200
0.300
0.300
0.200
0.300
0.400
0.198
0.202
0.402
0.300
0.500
0.300
0.300
0.406
0.492
0.302
0.398
0.200
0.198
0.402
0.200
0.300
0.200
0.400
0.400
0.200
0.204
0.396
0.200
0.200
0.300
0.298
0.402
0.300
0.400
0.300
0.200
0.200
0.352
0.248
0.300
0.202
0.398
0.198
0.202
0.400
0.198
0.202
0.200
0.352
0.248
0.200
0.200
0.200
0.300
0.300
0.400
0.200
0.204
0.396
0.200
0.200
0.300
0.298
0.402
0.202
0.202
0.296
0.200
0.400
0.300
0.198
0.502
0.202
0.198
0.400
0.200
0.200
0.206
0.494
0.300
0.202
0.198
0.300
0.200
0.200
0.452
0.248
0.398
0.300
0.202
0.198
0.202
0.206
0.290
0.404
0.298
0.200
0.202
0.302
0.298
0.198
0.502
0.200
0.296
0.204
0.200
0.200
0.398
0.202
0.298
0.402
0.200
0.400
0.200
0.296
0.204
0.200
0.200
0.202
0.198
0.200
0.198
0.302
0.298
0.202
0.300
0.200
0.298
0.202
0.300
0.400
0.300
0.400
0.300
0.400
0.398
0.300
0.498
0.204
0.298
0.202
0.400
0.350
0.250
0.300
0.400
0.300
0.300
0.598
0.202
0.206
0.346
0.248
0.200
0.500
0.198
0.402
0.200
0.298
0.202
0.302
0.296
0.402
0.298
0.402
0.300
0.300
0.452
0.248
0.300
0.200
0.200
0.200
0.500
0.200
0.198
0.202
0.300
0.198
0.302
0.200
0.298
0.202
0.200
0.302
0.498
0.302
0.398
0.198
0.202
0.300
0.300
0.400
0.452
0.348
0.200
0.198
0.202
0.300
0.200
0.300
0.400
0.604
0.294
0.202
0.554
0.346
0.200
0.210
0.390
0.298
0.208
0.294
0.302
0.398
0.298
0.302
0.300
0.300
0.300
0.200
0.300
0.300
0.352
0.348
0.300
0.200
0.300
0.200
0.400
0.300
0.198
0.202
0.200
0.202
0.200
0.198
0.200
0.200
0.200
0.500
0.202
0.198
0.200
0.300
0.200
0.200
0.200
0.200
0.300
0.300
0.200
0.400
0.300
0.204
0.396
0.200
0.300
0.400
0.200
0.200
0.300
0.202
0.198
0.300
0.200
0.204
0.396
0.400
0.400
0.300
0.200
0.302
0.398
0.308
0.292
0.200
0.204
0.396
0.200
0.202
0.198
0.502
0.298
0.200
0.298
0.402
0.202
0.398
0.300
0.252
0.248
0.300
0.302
0.298
0.300
0.300
0.300
0.400
0.200
0.352
0.248
0.208
0.344
0.248
0.200
0.352
0.248
0.200
0.200
0.400
0.200
0.202
0.398
0.200
0.300
0.202
0.198
0.200
0.300
0.302
0.498
0.206
0.394
0.300
0.204
0.198
0.398
0.202
0.298
0.300
0.350
0.252
0.198
0.300
0.402
0.200
0.452
0.246
0.300
0.200
0.202
0.198
0.200
0.398
0.202
0.652
0.248
0.400
0.202
0.198
0.206
0.346
0.248
0.200
0.298
0.202
0.200
0.200
0.400
0.200
0.298
0.202
0.200
0.298
0.402
0.300
0.300
0.398
0.302
0.396
0.204
0.200
0.200
0.300
0.300
0.206
0.294
0.300
0.300
0.600
0.300
0.204
0.296
0.298
0.202
0.200
0.500
0.454
0.246
0.396
0.204
0.200
0.198
0.302
0.200
0.198
0.202
0.398
0.402
0.200
0.198
0.202
0.202
0.394
0.204
0.496
0.204
0.200
0.304
0.396
0.354
0.546
0.400
0.454
0.246
0.452
0.246
0.402
0.398
0.298
0.204
0.198
0.502
0.300
0.400
0.300
0.204
0.296
0.200
0.400
0.200
0.500
0.198
0.298
0.202
0.202
0.354
0.246
0.200
0.296
0.202
0.302
0.500
0.198
0.202
0.202
0.198
0.198
0.354
0.248
0.198
0.300
0.300
0.200
0.302
0.298
0.554
0.248
0.200
0.200
0.400
0.400
0.206
0.392
0.300
0.206
0.296
0.198
0.702
0.202
0.198
0.298
0.202
0.300
0.498
0.402
0.400
0.300
0.200
0.200
0.200
0.198
0.202
0.200
0.400
0.198
0.202
0.400
0.600
0.300
0.200
0.302
0.298
0.200
0.352
0.248
0.200
0.200
0.200
0.200
0.400
0.402
0.296
0.200
0.302
0.300
0.298
0.202
0.500
0.402
0.298
0.300
0.400
0.200
0.198
0.302
0.200
0.452
0.248
0.200
0.396
0.204
0.300
0.200
0.400
0.300
0.200
0.202
0.198
0.300
0.246
0.254
0.200
0.300
0.202
0.200
0.298
0.200
0.300
0.500
0.200
0.502
0.398
0.200
0.352
0.248
0.200
0.298
0.202
0.200
0.200
0.300
0.300
0.352
0.248
0.300
0.200
0.500
0.298
0.202
0.200
0.300
0.300
0.200
0.200
0.302
0.298
0.200
0.402
0.198
0.200
0.400
0.200
0.200
0.400
0.202
0.198
0.202
0.198
0.300
0.254
0.246
0.200
0.202
0.202
0.198
0.198
0.200
0.400
0.200
0.202
0.400
0.198
0.202
0.398
0.200
0.200
0.402
0.198
0.304
0.396
0.300
0.200
0.654
0.248
0.300
0.398
0.200
0.400
0.300
0.298
0.302
0.200
0.200
0.300
0.302
0.200
0.198
0.200
0.198
0.304
0.198
0.298
0.202
0.200
0.200
0.202
0.200
0.198
0.246
0.254
0.200
0.200
0.400
0.200
0.202
0.200
0.200
0.198
0.354
0.246
0.200
0.300
0.300
0.200
0.298
0.402
0.396
0.204
0.300
0.200
0.200
0.300
0.396
0.204
0.200
0.200
0.198
0.202
0.200
0.454
0.246
0.300
0.298
0.202
0.202
0.198
0.198
0.202
0.306
0.446
0.248
0.206
0.340
0.252
0.202
0.402
0.298
0.200
0.200
0.400
0.200
0.200
0.400
0.200
0.200
0.400
0.200
0.200
0.300
0.400
0.500
0.200
0.200
0.402
0.198
0.200
0.400
0.200
0.200
0.202
0.198
0.200
0.352
0.248
0.200
0.296
0.404
0.200
0.300
0.300
0.354
0.246
0.200
0.296
0.204
0.200
0.200
0.400
0.200
0.354
0.246
0.200
0.296
0.204
0.300
0.198
0.302
0.200
0.200
0.208
0.392
0.302
0.398
0.206
0.394
0.200
0.300
0.300
0.200
0.198
0.302
0.402
0.398
0.200
0.200
0.300
0.400
0.200
0.300
0.572
0.428
0.198
0.204
0.398
0.452
0.246
0.202
0.352
0.248
0.198
0.302
0.300
0.496
0.302
0.496
0.204
0.200
0.398
0.204
0.200
0.490
0.210
0.198
0.300
0.302
0.500
0.400
0.200
0.396
0.404
0.488
0.212
0.400
0.398
0.202
0.200
0.400
0.198
0.202
0.400
0.200
0.390
0.210
0.200
0.298
0.402
0.200
0.400
0.200
0.300
0.400
0.198
0.402
0.502
0.298
0.206
0.494
0.198
0.386
0.216
0.298
0.208
0.292
0.202
0.354
0.246
0.200
0.354
0.246
0.200
0.352
0.248
0.198
0.296
0.204
0.200
0.200
0.402
0.198
0.272
0.228
0.200
0.202
0.400
0.198
0.294
0.208
0.198
0.354
0.248
0.200
0.500
0.200
0.298
0.300
0.200
0.204
0.298
0.500
0.298
0.202
0.270
0.228
0.200
0.396
0.204
0.200
0.368
0.232
0.300
0.298
0.302
0.204
0.264
0.232
0.302
0.266
0.434
0.598
0.200
0.326
0.276
0.200
0.200
0.306
0.292
0.388
0.214
0.200
0.298
0.202
0.198
0.202
0.400
0.200
0.244
0.256
0.200
0.302
0.296
0.302
0.400
0.198
0.302
0.298
0.200
0.502
0.200
0.354
0.246
0.200
0.292
0.206
0.402
0.400
0.200
0.302
0.296
0.200
0.244
0.256
0.200
0.602
0.198
0.356
0.246
0.198
0.300
0.300
0.202
0.266
0.432
0.328
0.274
0.198
0.202
0.302
0.298
0.386
0.220
0.546
0.248
0.298
0.202
0.298
0.200
0.266
0.234
0.200
0.344
0.256
0.202
0.254
0.346
0.198
0.408
0.494
0.200
0.206
0.294
0.242
0.256
0.802
0.198
0.354
0.348
0.342
0.454
0.392
0.210
0.202
0.266
0.432
0.200
0.402
0.198
0.272
0.428
0.384
0.218
0.200
0.240
0.256
0.302
0.200
0.300
0.484
0.218
0.300
0.300
0.566
0.432
0.356
0.244
0.200
0.502
0.198
0.244
0.256
0.200
0.276
0.424
0.356
0.246
0.200
0.500
0.198
0.224
0.278
0.198
0.270
0.430
0.354
0.246
0.480
0.222
0.198
0.286
0.216
0.198
0.296
0.206
0.200
0.500
0.300
0.400
0.198
0.244
0.258
0.198
0.264
0.236
0.200
0.302
0.298
0.484
0.216
0.200
0.502
0.198
0.244
0.256
0.202
0.270
0.428
0.354
0.248
0.456
0.244
0.200
0.286
0.216
0.198
0.202
0.298
0.198
0.502
0.200
0.500
0.198
0.266
0.234
0.202
0.264
0.234
0.200
0.300
0.300
0.200
0.236
0.264
0.458
0.250
0.450
0.244
0.206
0.250
0.342
0.356
0.244
0.454
0.246
0.398
0.302
0.366
0.234
0.200
0.208
0.294
0.454
0.244
0.368
0.232
0.202
0.208
0.290
0.488
0.214
0.402
0.296
0.400
0.300
0.398
0.402
0.270
0.230
0.200
0.298
0.402
0.304
0.296
0.456
0.244
0.456
0.244
0.492
0.210
0.198
0.266
0.236
0.198
0.386
0.216
0.462
0.236
0.200
0.388
0.214
0.298
0.200
0.200
0.200
0.200
0.402
0.198
0.358
0.242
0.200
0.264
0.236
0.300
0.292
0.208
0.300
0.500
0.300
0.500
0.200
0.602
0.198
0.356
0.246
0.198
0.296
0.406
0.198
0.400
0.590
0.210
0.200
0.272
0.528
0.500
0.200
0.356
0.244
0.464
0.234
0.202
0.388
0.214
0.198
0.262
0.238
0.200
0.354
0.246
0.416
0.284
0.200
0.356
0.244
0.200
0.266
0.234
0.200
0.386
0.214
0.200
0.266
0.234
0.200
0.300
0.400
0.384
0.216
0.200
0.222
0.280
0.198
0.702
0.364
0.636
0.398
0.584
0.216
0.200
0.358
0.242
0.200
0.356
0.244
0.300
0.254
0.248
0.198
0.304
0.298
0.470
0.530
0.292
0.206
0.200
0.344
0.256
0.200
0.390
0.212
0.198
0.358
0.242
0.200
0.358
0.242
0.200
0.602
0.198
0.342
0.260
0.198
0.458
0.244
0.198
0.602
0.198
0.366
0.234
0.200
0.702
0.398
0.256
0.244
0.302
0.240
0.258
0.208
0.294
0.400
0.204
0.452
0.242
0.208
0.478
0.216
0.206
0.434
0.260
0.200
0.198
0.266
0.234
0.202
0.298
0.388
0.214
0.198
0.300
0.302
0.298
0.202
0.354
0.246
0.498
0.258
0.244
0.200
0.200
0.266
0.232
0.200
0.200
0.200
0.302
0.298
0.200
0.304
0.296
0.202
0.476
0.224
0.198
0.702
0.198
0.202
0.264
0.434
0.200
0.356
0.246
0.298
0.388
0.212
0.202
0.302
0.298
0.500
0.266
0.432
0.202
0.600
0.198
0.206
0.250
0.246
0.298
0.298
0.302
0.302
0.498
0.200
0.202
0.294
0.204
0.200
0.454
0.246
0.202
0.364
0.234
0.200
0.202
0.498
0.300
0.602
0.198
0.454
0.248
0.298
0.266
0.434
0.488
0.214
0.198
0.368
0.432
0.492
0.210
0.198
0.368
0.232
0.200
0.480
0.222
0.198
0.372
0.328
0.300
0.294
0.206
0.300
0.200
0.402
0.198
0.486
0.216
0.198
0.370
0.330
0.300
0.208
0.292
0.202
0.454
0.244
0.302
0.400
0.398
0.272
0.328
0.594
0.208
0.198
0.372
0.428
0.302
0.398
0.300
0.200
0.400
0.200
0.492
0.210
0.298
0.358
0.244
0.198
0.200
0.204
0.296
0.402
0.298
0.300
0.366
0.434
0.400
0.300
0.200
0.356
0.244
0.200
0.602
0.198
0.458
0.244
0.198
0.702
0.298
0.364
0.436
0.200
0.298
0.302
0.400
0.256
0.246
0.298
0.602
0.500
0.398
0.302
0.392
0.206
0.400
0.294
0.206
0.500
0.302
0.298
0.302
0.398
0.200
0.444
0.256
0.198
0.202
0.244
0.256
0.200
0.200
0.270
0.330
0.300
0.382
0.218
0.200
0.700
0.400
0.268
0.332
0.200
0.398
0.302
0.200
0.456
0.244
0.200
0.302
0.300
0.298
0.200
0.354
0.246
0.200
0.302
0.298
0.300
0.200
0.270
0.330
0.300
0.264
0.334
0.202
0.342
0.456
0.204
0.404
0.394
0.342
0.458
0.200
0.266
0.434
0.442
0.256
0.202
0.200
0.242
0.258
0.300
0.602
0.198
0.492
0.208
0.200
0.476
0.224
0.200
0.370
0.330
0.200
0.396
0.206
0.298
0.262
0.338
0.200
0.302
0.300
0.198
0.300
0.300
0.200
0.266
0.334
0.200
0.274
0.326
0.300
0.258
0.242
0.800
0.200
0.394
0.208
0.200
0.600
0.198
0.394
0.208
0.198
0.330
0.272
0.198
0.268
0.332
0.200
0.212
0.288
0.572
0.230
0.198
0.300
0.300
0.200
0.264
0.238
0.298
0.262
0.238
0.300
0.272
0.328
0.576
0.224
0.206
0.336
0.258
0.300
0.200
0.400
0.198
0.486
0.218
0.198
0.362
0.338
0.200
0.500
0.300
0.396
0.304
0.200
0.358
0.244
0.198
0.600
0.200
0.364
0.336
0.200
0.300
0.300
0.200
0.394
0.206
0.202
0.362
0.336
0.530
0.270
0.202
0.200
0.398
0.198
0.428
0.274
0.300
0.400
0.400
0.326
0.274
0.304
0.260
0.234
0.202
0.206
0.276
0.220
0.198
0.364
0.336
0.580
0.220
0.198
0.204
0.300
0.398
0.198
0.302
0.200
0.600
0.200
0.300
0.298
0.494
0.208
0.200
0.262
0.766
0.272
0.302
0.400
0.198
0.274
0.326
0.700
0.200
0.356
0.244
0.474
0.324
0.202
0.264
0.436
0.392
0.208
0.200
0.342
0.258
0.200
0.200
0.400
0.588
0.214
0.202
0.352
0.246
0.202
0.262
0.334
0.200
0.502
0.198
0.310
0.290
0.302
0.400
0.198
0.358
0.244
0.198
0.294
0.206
0.202
0.354
0.244
0.200
0.220
0.282
0.198
0.298
0.302
0.484
0.218
0.300
0.400
0.494
0.206
0.200
0.304
0.296
0.302
0.398
0.200
0.400
0.300
0.296
0.404
0.298
0.402
0.302
0.298
0.200
0.254
0.246
0.300
0.202
0.200
0.298
0.204
0.198
0.200
0.500
0.300
0.400
0.300
0.206
0.494
0.400
0.300
0.200
0.200
0.198
0.256
0.246
0.400
0.398
0.298
0.602
0.302
0.302
0.298
0.400
0.208
0.292
0.200
0.200
0.204
0.396
0.198
0.202
0.298
0.302
0.300
0.300
0.200
0.500
0.400
0.300
0.200
0.400
0.300
0.400
0.300
0.202
0.198
0.300
0.202
0.198
0.200
0.500
0.200
0.298
0.302
0.300
0.400
0.198
0.298
0.204
0.200
0.352
0.248
0.300
0.398
0.202
0.198
0.302
0.496
0.204
0.200
0.296
0.204
0.198
0.296
0.206
0.198
0.296
0.204
0.200
0.200
0.300
0.202
0.502
0.198
0.500
0.202
0.250
0.248
0.408
0.290
0.454
0.448
0.304
0.302
0.292
0.200
0.302
0.352
0.248
0.200
0.296
0.202
0.402
0.400
0.400
0.400
0.400
0.400
0.200
0.200
0.400
0.198
0.202
0.400
0.400
0.400
0.200
0.350
0.250
0.200
0.296
0.302
0.302
0.400
0.200
0.200
0.204
0.396
0.352
0.248
0.200
0.352
0.248
0.200
0.352
0.248
0.200
0.200
0.204
0.396
0.202
0.398
0.300
0.204
0.296
0.200
0.200
0.204
0.296
0.200
0.200
0.206
0.394
0.202
0.398
0.200
0.200
0.400
0.400
0.400
0.200
0.200
0.204
0.396
0.300
0.300
0.300
0.398
0.800
0.302
0.202
0.300
0.198
0.300
0.300
0.296
0.204
0.200
0.296
0.404
0.350
0.248
0.202
0.200
0.300
0.398
0.402
0.198
0.302
0.300
0.400
0.398
0.402
0.500
0.398
0.402
0.404
0.494
0.202
0.204
0.496
0.394
0.306
0.396
0.210
0.294
0.402
0.450
0.248
0.200
0.198
0.402
0.296
0.204
0.200
0.296
0.204
0.200
0.400
0.400
0.602
0.398
0.200
0.200
0.400
0.200
0.204
0.296
0.396
0.204
0.200
0.304
0.296
0.298
0.202
0.200
0.304
0.396
0.402
0.396
0.202
0.454
0.246
0.202
0.398
0.346
0.256
0.396
0.202
0.200
0.204
0.398
0.302
0.296
0.500
0.200
0.300
0.200
0.200
0.300
0.396
0.204
0.396
0.204
0.400
0.200
0.454
0.344
0.256
0.246
0.200
0.204
0.396
0.204
0.298
0.498
0.200
0.500
0.198
0.304
0.198
0.300
0.202
0.198
0.300
0.346
0.254
0.396
0.204
0.396
0.204
0.398
0.202
0.398
0.202
0.200
0.200
0.200
0.400
0.200
0.200
0.204
0.496
0.202
0.198
0.200
0.400
0.200
0.402
0.398
0.200
0.200
0.500
0.346
0.254
0.452
0.348
0.198
0.304
0.200
0.498
0.200
0.500
0.200
0.200
0.300
0.200
0.298
0.402
0.300
0.200
0.400
0.204
0.296
0.298
0.302
0.200
0.204
0.296
0.400
0.300
0.300
0.400
0.300
0.400
0.200
0.296
0.206
0.198
0.298
0.202
0.300
0.202
0.198
0.200
0.202
0.202
0.396
0.198
0.304
0.298
0.402
0.198
0.200
0.302
0.298
0.400
0.200
0.600
0.352
0.248
0.398
0.204
0.300
0.398
0.404
0.496
0.198
0.204
0.198
0.198
0.302
0.202
0.302
0.298
0.352
0.348
0.202
0.198
0.298
0.200
0.208
0.294
0.198
0.302
0.400
0.202
0.298
0.350
0.448
0.198
0.204
0.300
0.598
0.198
0.502
0.300
0.300
0.198
0.202
0.302
0.398
0.300
0.200
0.202
0.200
0.498
0.352
0.350
0.298
0.200
0.200
0.202
0.200
0.298
0.300
0.202
0.200
0.398
0.400
0.202
0.298
0.502
0.298
0.302
0.296
0.402
0.202
0.298
0.202
0.396
0.202
0.200
0.302
0.198
0.200
0.202
0.202
0.298
0.200
0.400
0.496
0.202
0.200
0.352
0.348
0.202
0.400
0.200
0.296
0.206
0.198
0.298
0.200
0.204
0.198
0.200
0.198
0.202
0.500
0.198
0.306
0.394
0.200
0.198
0.202
0.200
0.200
0.198
0.202
0.202
0.298
0.300
0.200
0.200
0.402
0.198
0.200
0.400
0.200
0.200
0.202
0.198
0.200
0.200
0.202
0.198
0.202
0.200
0.400
0.398
0.400
0.200
0.200
0.198
0.202
0.200
0.200
0.200
0.302
0.198
0.300
0.400
0.200
0.300
0.202
0.198
0.200
0.300
0.402
0.198
0.200
0.252
0.248
0.200
0.200
0.200
0.200
0.300
0.200
0.400
0.200
0.200
0.202
0.298
0.400
0.400
0.204
0.392
0.204
0.200
0.396
0.204
0.300
0.402
0.198
0.200
0.206
0.394
0.596
0.204
0.200
0.300
0.400
0.200
0.300
0.400
0.200
0.200
0.252
0.248
0.200
0.402
0.296
0.202
0.200
0.202
0.298
0.200
0.200
0.200
0.498
0.202
0.200
0.400
0.198
0.354
0.248
0.398
0.202
0.300
0.200
0.452
0.248
0.200
0.398
0.502
0.200
0.400
0.200
0.200
0.200
0.298
0.202
0.300
0.302
0.198
0.200
0.200
0.200
0.398
0.402
0.206
0.394
0.300
0.204
0.398
0.298
0.300
0.200
0.400
0.300
0.200
0.400
0.200
0.200
0.296
0.204
0.200
0.200
0.200
0.400
0.200
0.200
0.300
0.300
0.200
0.200
0.296
0.204
0.198
0.302
0.298
0.302
0.200
0.200
0.296
0.402
0.302
0.300
0.300
0.300
0.450
0.250
0.200
0.200
0.296
0.402
0.302
0.244
0.256
0.198
0.546
0.256
0.198
0.202
0.296
0.402
0.202
0.352
0.248
0.198
0.302
0.400
0.298
0.304
0.298
0.200
0.394
0.204
0.200
0.302
0.400
0.302
0.350
0.248
0.200
0.394
0.304
0.202
0.298
0.302
0.198
0.206
0.496
0.200
0.198
0.200
0.300
0.300
0.200
0.200
0.300
0.302
0.398
0.200
0.302
0.400
0.200
0.198
0.296
0.204
0.200
0.200
0.200
0.402
0.298
0.200
0.254
0.248
0.198
0.200
0.296
0.204
0.200
0.200
0.300
0.202
0.298
0.200
0.200
0.402
0.198
0.200
0.296
0.404
0.402
0.398
0.200
0.200
0.202
0.400
0.198
0.302
0.252
0.248
0.198
0.202
0.270
0.328
0.200
0.202
0.232
0.568
0.300
0.398
0.200
0.302
0.278
0.222
0.198
0.200
0.354
0.248
0.198
0.200
0.294
0.406
0.200
0.356
0.246
0.198
0.200
0.270
0.330
0.200
0.700
0.300
0.602
0.398
0.198
0.204
0.298
0.200
0.300
0.300
0.300
0.356
0.244
0.200
0.490
0.212
0.198
0.456
0.246
0.198
0.394
0.204
0.202
0.400
0.300
0.200
0.354
0.248
0.400
0.398
0.200
0.702
0.504
0.394
0.200
0.200
0.402
0.298
0.200
0.298
0.302
0.200
0.600
0.300
0.200
0.402
0.298
0.200
0.302
0.298
0.200
0.200
0.270
0.328
0.202
0.200
0.246
0.454
0.200
0.386
0.216
0.298
0.600
0.200
0.490
0.210
0.200
0.456
0.244
0.300
0.198
0.202
0.300
0.366
0.334
0.200
0.356
0.244
0.200
0.344
0.456
0.488
0.212
0.198
0.490
0.214
0.298
0.502
0.298
0.200
0.298
0.302
0.300
0.312
0.288
0.200
0.600
0.500
0.270
0.330
0.686
0.214
0.200
0.700
0.200
0.492
0.408
0.582
0.218
0.200
0.200
0.402
0.298
0.200
0.264
0.334
0.202
0.492
0.208
0.300
0.200
0.202
0.298
0.200
0.300
0.300
0.300
0.200
0.332
0.268
0.200
0.200
0.264
0.436
0.200
0.300
0.300
0.200
0.482
0.218
0.200
0.200
0.290
0.310
0.200
0.430
0.270
0.200
0.458
0.244
0.198
0.300
0.300
0.300
0.200
0.272
0.328
0.200
0.406
0.294
0.198
0.412
0.290
0.200
0.378
0.322
0.200
0.500
0.300
0.432
0.270
0.298
0.264
0.336
0.200
0.370
0.330
0.500
0.300
0.300
0.590
0.210
0.198
0.202
0.372
0.228
0.200
0.588
0.212
0.200
0.298
0.402
0.298
0.402
0.398
0.200
0.560
0.242
0.200
0.200
0.326
0.274
0.200
0.586
0.214
0.400
0.298
0.302
0.200
0.200
0.260
0.438
0.302
0.250
0.348
0.200
0.496
0.204
0.200
0.302
0.270
0.230
0.200
0.200
0.326
0.274
0.300
0.308
0.290
0.200
0.202
0.256
0.342
0.302
0.368
0.232
0.198
0.202
0.256
0.442
0.202
0.270
0.330
0.200
0.480
0.220
0.200
0.200
0.266
0.332
0.302
0.390
0.208
0.202
0.200
0.258
0.340
0.202
0.200
0.210
0.488
0.202
0.394
0.402
0.204
0.262
0.336
0.200
0.378
0.324
0.200
0.352
0.346
0.200
0.202
0.402
0.298
0.392
0.212
0.296
0.336
0.270
0.292
0.264
0.342
0.396
0.300
0.298
0.426
0.276
0.298
0.402
0.400
0.264
0.336
0.204
0.198
0.298
0.300
0.456
0.342
0.208
0.392
0.302
0.200
0.488
0.210
0.202
0.198
0.260
0.340
0.200
0.434
0.268
0.298
0.388
0.214
0.198
0.202
0.210
0.288
0.200
0.200
0.268
0.334
0.198
0.484
0.218
0.198
0.200
0.270
0.330
0.200
0.202
0.260
0.338
0.200
0.200
0.252
0.348
0.200
0.484
0.218
0.298
0.200
0.204
0.298
0.198
0.494
0.206
0.200
0.200
0.264
0.336
0.202
0.304
0.296
0.400
0.204
0.198
0.298
0.200
0.204
0.216
0.478
0.400
0.302
0.498
0.360
0.242
0.198
0.202
0.260
0.338
0.200
0.486
0.216
0.198
0.202
0.296
0.304
0.200
0.490
0.208
0.200
0.200
0.264
0.336
0.200
0.482
0.220
0.198
0.202
0.210
0.688
0.306
0.294
0.200
0.480
0.222
0.198
0.302
0.300
0.298
0.200
0.254
0.446
0.200
0.222
0.678
0.262
0.338
0.300
0.268
0.334
0.298
0.274
0.328
0.198
0.368
0.334
0.198
0.436
0.266
0.400
0.258
0.340
0.202
0.478
0.222
0.198
0.422
0.478
0.200
0.332
0.270
0.298
0.202
0.300
0.298
0.200
0.260
0.340
0.200
0.430
0.272
0.200
0.478
0.222
0.198
0.430
0.272
0.298
0.266
0.334
0.200
0.388
0.214
0.300
0.260
0.338
0.202
0.374
0.226
0.198
0.360
0.340
0.200
0.372
0.428
0.312
0.294
0.294
0.370
0.238
0.292
0.326
0.280
0.294
0.324
0.278
0.198
0.374
0.326
0.200
0.432
0.270
0.400
0.210
0.488
0.202
0.260
0.338
0.200
0.472
0.230
0.198
0.202
0.264
0.334
0.200
0.488
0.212
0.200
0.200
0.300
0.302
0.198
0.200
0.260
0.340
0.200
0.302
0.300
0.298
0.200
0.266
0.336
0.298
0.334
0.268
0.298
0.202
0.300
0.298
0.300
0.302
0.298
0.302
0.300
0.298
0.302
0.300
0.298
0.474
0.228
0.198
0.404
0.296
0.200
0.372
0.330
0.198
0.366
0.334
0.198
0.204
0.198
0.200
0.200
0.384
0.316
0.198
0.202
0.198
0.206
0.298
0.260
0.438
0.400
0.298
0.202
0.390
0.210
0.200
0.390
0.210
0.200
0.382
0.220
0.198
0.332
0.270
0.462
0.334
0.498
0.206
0.198
0.302
0.298
0.602
0.298
0.334
0.266
0.200
0.270
0.330
0.200
0.262
0.438
0.360
0.440
0.342
0.258
0.200
0.312
0.288
0.200
0.502
0.300
0.328
0.270
0.462
0.440
0.382
0.218
0.300
0.596
0.268
0.336
0.454
0.246
0.300
0.400
0.198
0.268
0.332
0.300
0.302
0.298
0.200
0.302
0.298
0.344
0.256
0.200
0.456
0.246
0.198
0.200
0.302
0.298
0.458
0.244
0.298
0.298
0.302
0.300
0.402
0.298
0.480
0.222
0.198
0.434
0.268
0.200
0.360
0.338
0.202
0.500
0.298
0.492
0.210
0.200
0.454
0.244
0.206
0.450
0.246
0.204
0.396
0.300
0.204
0.398
0.296
0.300
0.298
0.302
0.300
0.244
0.456
0.492
0.208
0.300
0.264
0.336
0.200
0.388
0.214
0.298
0.266
0.334
0.558
0.244
0.198
0.344
0.256
0.200
0.484
0.216
0.200
0.366
0.334
0.200
0.332
0.270
0.198
0.202
0.400
0.198
0.200
0.400
0.208
0.384
0.410
0.342
0.254
0.202
0.202
0.398
0.200
0.356
0.246
0.198
0.300
0.300
0.200
0.266
0.434
0.366
0.334
0.200
0.300
0.302
0.198
0.392
0.210
0.570
0.328
0.302
0.240
0.258
0.208
0.448
0.246
0.204
0.396
0.298
0.208
0.302
0.290
0.200
0.366
0.334
0.200
0.388
0.214
0.298
0.262
0.338
0.200
0.382
0.220
0.298
0.300
0.300
0.200
0.344
0.254
0.202
0.200
0.200
0.202
0.298
0.442
0.260
0.198
0.200
0.272
0.328
0.300
0.292
0.308
0.300
0.224
0.276
0.200
0.302
0.398
0.300
0.300
0.300
0.200
0.600
0.200
0.400
0.300
0.200
0.396
0.208
0.296
0.266
0.338
0.588
0.210
0.300
0.268
0.332
0.798
0.200
0.456
0.246
0.298
0.272
0.328
0.200
0.202
0.398
0.200
0.492
0.210
0.198
0.456
0.244
0.300
0.272
0.328
0.300
0.244
0.256
0.200
0.302
0.398
0.200
0.302
0.398
0.200
0.700
0.200
0.488
0.212
0.200
0.456
0.246
0.300
0.266
0.532
0.394
0.206
0.300
0.358
0.244
0.198
0.380
0.320
0.300
0.602
0.300
0.386
0.214
0.198
0.200
0.294
0.306
0.200
0.488
0.212
0.200
0.302
0.396
0.202
0.424
0.276
0.200
0.300
0.300
0.300
0.430
0.270
0.200
0.600
0.300
0.274
0.326
0.200
0.386
0.216
0.198
0.202
0.300
0.298
0.342
0.456
0.204
0.398
0.200
0.200
0.302
0.298
0.344
0.256
0.200
0.396
0.304
0.800
0.200
0.456
0.246
0.198
0.200
0.206
0.302
0.394
0.300
0.298
0.494
0.206
0.200
0.456
0.246
0.298
0.328
0.272
0.300
0.304
0.296
0.200
0.380
0.320
0.200
0.464
0.236
0.202
0.480
0.316
0.304
0.390
0.210
0.198
0.200
0.268
0.332
0.200
0.488
0.214
0.198
0.200
0.264
0.436
0.200
0.378
0.224
0.198
0.200
0.290
0.410
0.200
0.356
0.246
0.198
0.300
0.302
0.298
0.200
0.302
0.298
0.300
0.390
0.210
0.200
0.200
0.268
0.332
0.300
0.386
0.216
0.198
0.700
0.200
0.200
0.244
0.256
0.202
0.198
0.262
0.340
0.298
0.262
0.238
0.302
0.360
0.344
0.294
0.264
0.536
0.200
0.502
0.298
0.330
0.270
0.200
0.200
0.198
0.302
0.300
0.262
0.338
0.402
0.298
0.300
0.600
0.300
0.458
0.242
0.300
0.274
0.326
0.200
0.362
0.338
0.200
0.202
0.298
0.300
0.494
0.206
0.200
0.400
0.300
0.200
0.380
0.222
0.400
0.300
0.398
0.264
0.336
0.200
0.334
0.268
0.600
0.200
0.198
0.344
0.456
0.364
0.436
0.398
0.302
0.300
0.502
0.198
0.394
0.206
0.300
0.296
0.304
0.300
0.218
0.282
0.200
0.602
0.298
0.486
0.216
0.198
0.400
0.300
0.200
0.366
0.534
0.390
0.210
0.300
0.272
0.328
0.200
0.386
0.216
0.298
0.252
0.248
0.200
0.400
0.300
0.200
0.200
0.302
0.298
0.458
0.244
0.198
0.368
0.532
0.360
0.440
0.200
0.260
0.442
0.198
0.198
0.204
0.748
0.250
0.300
0.364
0.336
0.200
0.352
0.448
0.200
0.260
0.640
0.260
0.246
0.610
0.284
0.300
0.390
0.212
0.298
0.358
0.244
0.198
0.426
0.274
0.300
0.260
0.240
0.200
0.302
0.300
0.298
0.300
0.302
0.298
0.478
0.224
0.198
0.398
0.302
0.200
0.360
0.340
0.200
0.202
0.300
0.298
0.484
0.218
0.198
0.430
0.272
0.198
0.362
0.238
0.200
0.200
0.202
0.298
0.382
0.200
0.220
0.198
0.202
0.398
0.300
0.220
0.280
0.300
0.260
0.340
0.200
0.300
0.206
0.294
0.306
0.300
0.570
0.226
0.592
0.206
0.200
0.200
0.400
0.200
0.360
0.340
0.200
0.300
0.300
0.200
0.374
0.228
0.198
0.202
0.398
0.300
0.268
0.332
0.200
0.332
0.270
0.198
0.316
0.284
0.200
0.430
0.272
0.198
0.366
0.332
0.302
0.224
0.474
0.486
0.218
0.298
0.260
0.340
0.578
0.224
0.298
0.208
0.292
0.304
0.258
0.338
0.202
0.272
0.326
0.300
0.234
0.266
0.200
0.202
0.398
0.200
0.456
0.246
0.298
0.200
0.300
0.200
0.396
0.304
0.200
0.298
0.302
0.200
0.264
0.336
0.200
0.262
0.338
0.200
0.272
0.328
0.382
0.202
0.218
0.198
0.370
0.328
0.202
0.360
0.438
0.304
0.398
0.198
0.490
0.216
0.298
0.264
0.334
0.300
0.204
0.296
0.200
0.390
0.212
0.198
0.200
0.302
0.298
0.362
0.438
0.460
0.246
0.294
0.298
0.308
0.296
0.274
0.330
0.294
0.260
0.340
0.200
0.368
0.332
0.300
0.304
0.296
0.300
0.358
0.244
0.198
0.432
0.270
0.298
0.260
0.340
0.400
0.302
0.298
0.472
0.230
0.298
0.358
0.244
0.198
0.482
0.220
0.198
0.492
0.210
0.198
0.200
0.260
0.440
0.588
0.212
0.200
0.200
0.268
0.332
0.400
0.218
0.282
0.400
0.388
0.212
0.200
0.200
0.242
0.258
0.200
0.200
0.302
0.298
0.300
0.382
0.220
0.198
0.488
0.214
0.678
0.222
0.198
0.464
0.238
0.198
0.484
0.218
0.198
0.300
0.402
0.398
0.300
0.300
0.200
0.300
0.400
0.300
0.436
0.266
0.198
0.200
0.300
0.302
0.198
0.302
0.300
0.298
0.200
0.326
0.276
0.198
0.494
0.206
0.200
0.202
0.400
0.298
0.302
0.300
0.298
0.472
0.230
0.198
0.362
0.338
0.200
0.392
0.210
0.198
0.396
0.304
0.200
0.354
0.246
0.200
0.600
0.300
0.302
0.396
0.202
0.200
0.266
0.332
0.202
0.200
0.224
0.276
0.688
0.212
0.200
0.486
0.216
0.298
0.378
0.224
0.198
0.198
0.230
0.274
0.200
0.360
0.338
0.200
0.202
0.398
0.300
0.396
0.204
0.200
0.302
0.398
0.300
0.202
0.300
0.498
0.260
0.340
0.200
0.320
0.280
0.200
0.300
0.198
0.202
0.200
0.482
0.220
0.298
0.262
0.338
0.200
0.332
0.270
0.198
0.200
0.402
0.300
0.296
0.306
0.398
0.300
0.400
0.200
0.298
0.208
0.394
0.300
0.298
0.302
0.398
0.300
0.202
0.300
0.498
0.402
0.298
0.302
0.300
0.298
0.200
0.268
0.332
0.300
0.270
0.330
0.200
0.456
0.244
0.300
0.200
0.300
0.400
0.398
0.302
0.200
0.492
0.208
0.502
0.300
0.298
0.200
0.264
0.336
0.200
0.430
0.272
0.198
0.200
0.500
0.300
0.300
0.300
0.200
0.362
0.338
0.300
0.400
0.300
0.300
0.302
0.298
0.476
0.224
0.200
0.400
0.302
0.198
0.368
0.336
0.198
0.356
0.544
0.598
0.902
0.298
0.260
0.440
0.700
0.200
0.456
0.246
0.298
0.266
0.334
0.200
0.362
0.438
0.302
0.300
0.298
0.498
0.204
0.198
0.700
0.200
0.494
0.206
0.200
0.482
0.220
0.198
0.480
0.220
0.200
0.458
0.244
0.198
0.702
0.398
0.202
0.298
0.300
0.276
0.324
0.300
0.500
0.200
0.306
0.396
0.198
0.202
0.280
0.220
0.298
0.324
0.276
0.200
0.200
0.220
0.280
0.200
0.202
0.298
0.300
0.200
0.244
0.454
0.480
0.222
0.200
0.364
0.436
0.490
0.212
0.298
0.242
0.458
0.200
0.198
0.302
0.200
0.332
0.270
0.198
0.356
0.246
0.198
0.384
0.216
0.200
0.200
0.198
0.202
0.200
0.200
0.400
0.200
0.394
0.206
0.198
0.202
0.302
0.298
0.342
0.358
0.200
0.356
0.246
0.298
0.262
0.240
0.198
0.482
0.224
0.294
0.270
0.230
0.500
0.400
0.300
0.602
0.298
0.264
0.436
0.700
0.200
0.474
0.226
0.200
0.476
0.226
0.498
0.400
0.200
0.300
0.398
0.202
0.200
0.300
0.300
0.200
0.492
0.210
0.198
0.300
0.198
0.202
0.198
0.304
0.398
0.298
0.204
0.398
0.200
0.496
0.204
0.300
0.358
0.244
0.198
0.362
0.246
0.292
0.356
0.246
0.198
0.200
0.400
0.300
0.262
0.438
0.376
0.324
0.200
0.300
0.300
0.504
0.298
0.198
0.244
0.258
0.198
0.394
0.208
0.298
0.200
0.300
0.206
0.494
0.202
0.268
0.328
0.462
0.242
0.298
0.302
0.298
0.258
0.242
0.202
0.268
0.328
0.426
0.276
0.436
0.264
0.200
0.264
0.334
0.304
0.400
0.198
0.300
0.300
0.200
0.500
0.200
0.302
0.300
0.492
0.208
0.198
0.258
0.242
0.202
0.268
0.330
0.428
0.272
0.478
0.224
0.198
0.216
0.284
0.200
0.266
0.334
0.460
0.242
0.202
0.396
0.300
0.210
0.288
0.202
0.260
0.438
0.276
0.332
0.398
0.296
0.406
0.294
0.428
0.272
0.424
0.276
0.404
0.296
0.426
0.276
0.470
0.230
0.470
0.230
0.492
0.208
0.198
0.210
0.290
0.200
0.266
0.334
0.458
0.242
0.200
0.400
0.300
0.360
0.240
0.458
0.542
0.232
0.270
0.198
0.274
0.326
0.200
0.212
0.290
0.198
0.306
0.294
0.200
0.210
0.294
0.554
0.244
0.458
0.240
0.200
0.380
0.222
0.418
0.280
0.200
0.386
0.214
0.200
0.298
0.300
0.202
0.218
0.282
0.200
0.202
0.398
0.200
0.316
0.284
0.300
0.264
0.436
0.494
0.206
0.200
0.402
0.300
0.198
0.200
0.400
0.200
0.474
0.228
0.198
0.358
0.242
0.200
0.488
0.214
0.298
0.274
0.326
0.200
0.388
0.212
0.200
0.366
0.334
0.200
0.372
0.230
0.198
0.356
0.244
0.670
0.232
0.298
0.254
0.452
0.296
0.398
0.204
0.422
0.274
0.202
0.354
0.242
0.200
0.304
0.398
0.200
0.378
0.322
0.306
0.494
0.302
0.262
0.436
0.458
0.244
0.198
0.200
0.400
0.302
0.262
0.336
0.200
0.380
0.222
0.298
0.258
0.242
0.200
0.472
0.230
0.298
0.298
0.302
0.200
0.200
0.198
0.302
0.200
0.342
0.258
0.200
0.486
0.214
0.200
0.364
0.236
0.200
0.480
0.222
0.198
0.600
0.200
0.202
0.300
0.690
0.210
0.198
0.306
0.294
0.202
0.240
0.458
0.332
0.274
0.410
0.284
0.206
0.350
0.244
0.302
0.400
0.200
0.332
0.264
0.304
0.202
0.296
0.202
0.300
0.298
0.202
0.262
0.236
0.400
0.402
0.300
0.226
0.272
0.302
0.300
0.298
0.268
0.432
0.332
0.268
0.488
0.214
0.200
0.498
0.200
0.298
0.204
0.200
0.292
0.208
0.198
0.294
0.210
0.488
0.210
0.490
0.210
0.298
0.304
0.296
0.262
0.242
0.198
0.356
0.244
0.496
0.404
0.316
0.232
0.250
0.388
0.216
0.480
0.416
0.204
0.304
0.292
0.304
0.296
0.602
0.564
0.236
0.570
0.232
0.462
0.234
0.198
0.384
0.220
0.198
0.268
0.332
0.496
0.206
0.200
0.354
0.244
0.464
0.236
0.200
0.202
0.400
0.200
0.326
0.272
0.200
0.500
0.200
0.278
0.322
0.458
0.244
0.200
0.282
0.220
0.482
0.216
0.488
0.212
0.488
0.212
0.492
0.208
0.198
0.300
0.204
0.706
0.292
0.402
0.420
0.278
0.198
0.260
0.240
0.200
0.302
0.398
0.360
0.240
0.202
0.292
0.208
0.352
0.348
0.302
0.398
0.200
0.208
0.290
0.302
0.402
0.484
0.214
0.698
0.360
0.242
0.200
0.204
0.296
0.198
0.212
0.290
0.198
0.200
0.204
0.296
0.270
0.230
0.200
0.358
0.242
0.204
0.208
0.292
0.460
0.334
0.434
0.270
0.490
0.210
0.200
0.210
0.290
0.200
0.290
0.408
0.266
0.236
0.498
0.298
0.432
0.270
0.482
0.222
0.296
0.404
0.202
0.292
0.202
0.198
0.210
0.394
0.198
0.262
0.238
0.578
0.222
0.202
0.250
0.250
0.496
0.302
0.436
0.266
0.494
0.206
0.200
0.210
0.292
0.410
0.286
0.454
0.246
0.200
0.262
0.236
0.204
0.268
0.380
0.322
0.228
0.202
0.300
0.296
0.406
0.298
0.402
0.198
0.198
0.304
0.294
0.202
0.226
0.272
0.402
0.400
0.276
0.224
0.200
0.264
0.238
0.198
0.242
0.210
0.500
0.452
0.210
0.286
0.200
0.232
0.270
0.198
0.224
0.278
0.202
0.214
0.288
0.404
0.490
0.240
0.262
0.476
0.810
0.214
0.200
0.238
0.210
0.582
0.268
0.412
0.240
0.250
0.272
0.326
0.468
0.234
0.198
0.286
0.212
0.494
0.212
0.468
0.230
0.428
0.268
0.424
0.640
0.238
0.304
0.400
0.480
0.218
0.418
0.384
0.262
0.234
0.200
0.214
0.286
0.200
0.212
0.488
0.258
0.246
0.464
0.234
0.426
0.270
0.404
0.398
0.260
0.240
0.200
0.214
0.286
0.434
0.366
0.264
0.234
0.200
0.296
0.210
0.366
0.228
0.254
0.242
0.208
0.366
0.232
0.200
0.222
0.288
0.426
0.264
0.200
0.238
0.262
0.428
0.272
0.402
0.400
0.298
0.400
0.278
0.222
0.202
0.266
0.234
0.198
0.256
0.448
0.248
0.200
0.248
0.326
0.374
0.320
0.282
0.198
0.390
0.262
0.544
0.206
0.200
0.200
0.398
0.202
0.340
0.210
0.252
0.358
0.238
0.202
0.356
0.244
0.300
0.210
0.288
0.200
0.244
0.260
0.448
0.250
0.478
0.220
0.506
0.292
0.408
0.292
0.404
0.398
0.298
0.402
0.242
0.260
0.486
0.214
0.198
0.206
0.294
0.368
0.234
0.200
0.332
0.266
0.202
0.212
0.288
0.516
0.286
0.198
0.366
0.234
0.398
0.204
0.398
0.494
0.206
0.300
0.240
0.262
0.198
0.396
0.202
0.302
0.298
0.404
0.452
0.246
0.206
0.594
0.200
0.298
0.202
0.200
0.396
0.202
0.302
0.266
0.234
0.198
0.602
0.200
0.354
0.246
0.200
0.294
0.206
0.200
0.384
0.216
0.200
0.246
0.254
0.556
0.244
0.202
0.198
0.302
0.198
0.298
0.202
0.556
0.244
0.302
0.400
0.198
0.286
0.214
0.484
0.218
0.456
0.242
0.456
0.244
0.402
0.398
0.302
0.398
0.354
0.246
0.492
0.210
0.302
0.398
0.198
0.276
0.226
0.200
0.352
0.348
0.388
0.212
0.300
0.400
0.306
0.394
0.200
0.296
0.204
0.200
0.296
0.204
0.300
0.200
0.400
0.352
0.248
0.454
0.246
0.300
0.400
0.300
0.400
0.200
0.296
0.202
0.402
0.202
0.198
0.198
0.202
0.300
0.200
0.300
0.300
0.300
0.400
0.300
0.400
0.200
0.198
0.302
0.498
0.202
0.200
0.302
0.396
0.202
0.400
0.200
0.296
0.204
0.200
0.352
0.248
0.300
0.400
0.198
0.298
0.204
0.200
0.200
0.400
0.200
0.298
0.202
0.400
0.400
0.200
0.298
0.202
0.200
0.204
0.396
0.200
0.304
0.396
0.200
0.306
0.292
0.304
0.198
0.400
0.400
0.200
0.352
0.248
0.200
0.200
0.300
0.198
0.354
0.248
0.200
0.296
0.204
0.200
0.200
0.400
0.200
0.298
0.202
0.198
0.354
0.248
0.300
0.400
0.300
0.198
0.200
0.202
0.352
0.248
0.200
0.500
0.200
0.298
0.202
0.200
0.346
0.254
0.400
0.400
0.198
0.204
0.398
0.400
0.400
0.400
0.402
0.298
0.202
0.268
0.430
0.200
0.200
0.204
0.198
0.202
0.198
0.200
0.298
0.200
0.300
0.200
0.300
0.500
0.400
0.200
0.300
0.300
0.200
0.200
0.400
0.300
0.198
0.302
0.400
0.400
0.200
0.200
0.300
0.300
0.200
0.200
0.300
0.398
0.302
0.200
0.198
0.202
0.300
0.298
0.202
0.200
0.200
0.400
0.200
0.200
0.300
0.200
0.300
0.200
0.200
0.200
0.400
0.200
0.302
0.198
0.200
0.396
0.204
0.200
0.200
0.400
0.400
0.400
0.204
0.296
0.400
0.206
0.394
0.300
0.204
0.396
0.352
0.248
0.300
0.400
0.300
0.400
0.300
0.400
0.300
0.400
0.200
0.500
0.300
0.400
0.300
0.202
0.198
0.300
0.202
0.198
0.200
0.198
0.202
0.300
0.296
0.304
0.300
0.400
0.200
0.298
0.500
0.202
0.300
0.400
0.400
0.400
0.400
0.200
0.200
0.202
0.198
0.300
0.198
0.402
0.198
0.198
0.204
0.304
0.496
0.200
0.206
0.394
0.200
0.200
0.400
0.198
0.202
0.400
0.398
0.204
0.198
0.200
0.198
0.202
0.202
0.398
0.400
0.400
0.300
0.304
0.394
0.402
0.300
0.202
0.198
0.200
0.298
0.202
0.400
0.200
0.200
0.200
0.200
0.200
0.400
0.300
0.296
0.204
0.198
0.454
0.248
0.200
0.200
0.400
0.200
0.346
0.254
0.200
0.394
0.204
0.202
0.396
0.302
0.202
0.300
0.498
0.300
0.202
0.300
0.298
0.202
0.200
0.396
0.204
0.400
0.300
0.300
0.200
0.400
0.200
0.200
0.400
0.552
0.248
0.496
0.204
0.200
0.298
0.302
0.300
0.500
0.200
0.308
0.292
0.552
0.248
0.400
0.202
0.198
0.198
0.354
0.246
0.402
0.400
0.200
0.200
0.400
0.400
0.400
0.198
0.202
0.400
0.198
0.202
0.400
0.198
0.304
0.296
0.300
0.198
0.202
0.402
0.400
0.200
0.298
0.300
0.202
0.500
0.200
0.296
0.202
0.200
0.202
0.400
0.198
0.354
0.246
0.202
0.352
0.248
0.198
0.298
0.202
0.204
0.296
0.202
0.300
0.296
0.304
0.300
0.252
0.246
0.380
0.322
0.198
0.354
0.348
0.200
0.398
0.200
0.246
0.254
0.200
0.296
0.204
0.200
0.354
0.246
0.200
0.244
0.256
0.202
0.198
0.402
0.198
0.354
0.246
0.200
0.268
0.232
0.200
0.200
0.400
0.200
0.304
0.296
0.300
0.400
0.200
0.272
0.428
0.354
0.246
0.456
0.244
0.486
0.214
0.200
0.242
0.258
0.200
0.298
0.784
0.218
0.202
0.242
0.256
0.200
0.354
0.246
0.200
0.224
0.278
0.198
0.386
0.714
0.200
0.300
0.270
0.230
0.200
0.200
0.306
0.294
0.396
0.204
0.300
0.206
0.294
0.200
0.502
0.198
0.352
0.448
0.204
0.298
0.464
0.234
0.200
0.352
0.248
0.200
0.206
0.294
0.200
0.268
0.232
0.556
0.244
0.300
0.402
0.198
0.298
0.402
0.384
0.216
0.200
0.500
0.200
0.294
0.204
0.302
0.204
0.296
0.200
0.210
0.290
0.200
0.302
0.298
0.200
0.500
0.200
0.304
0.294
0.202
0.212
0.288
0.200
0.298
0.302
0.202
0.498
0.200
0.270
0.328
0.702
0.466
0.434
0.390
0.210
0.468
0.232
0.198
0.602
0.500
0.300
0.200
0.292
0.206
0.402
0.400
0.198
0.602
0.198
0.602
0.398
0.404
0.198
0.598
0.202
0.402
0.396
0.200
0.208
0.294
0.298
0.220
0.232
0.250
0.320
0.278
0.200
0.202
0.400
0.554
0.244
0.444
0.256
0.204
0.354
0.244
0.200
0.264
0.434
0.202
0.198
0.202
0.198
0.334
0.266
0.200
0.274
0.426
0.366
0.234
0.200
0.200
0.404
0.588
0.210
0.200
0.356
0.244
0.496
0.302
0.304
0.298
0.400
0.256
0.242
0.302
0.400
0.198
0.600
0.494
0.208
0.200
0.290
0.208
0.200
0.390
0.212
0.198
0.272
0.228
0.200
0.378
0.224
0.200
0.246
0.252
0.470
0.230
0.300
0.254
0.246
0.458
0.244
0.488
0.212
0.202
0.500
0.298
0.400
0.200
0.266
0.534
0.506
0.694
0.200
0.244
0.256
0.198
0.298
0.300
0.204
0.202
0.398
0.352
0.248
0.398
0.202
0.200
0.294
0.206
0.300
0.402
0.198
0.254
0.446
0.198
0.202
0.202
0.500
0.300
0.204
0.396
0.252
0.246
0.404
0.296
0.400
0.202
0.200
0.298
0.402
0.298
0.402
0.296
0.204
0.200
0.296
0.204
0.198
0.200
0.302
0.200
0.500
0.402
0.398
0.298
0.202
0.300
0.400
0.300
0.400
0.300
0.202
0.198
0.200
0.252
0.248
0.402
0.698
0.400
0.200
0.204
0.302
0.292
0.302
0.200
0.300
0.200
0.200
0.602
0.198
0.198
0.204
0.594
0.204
0.200
0.300
0.400
0.200
0.202
0.198
0.300
0.400
0.300
0.398
0.302
0.400
0.198
0.300
0.402
0.200
0.400
0.200
0.200
0.200
0.200
0.200
0.352
0.248
0.200
0.200
0.400
0.300
0.298
0.202
0.200
0.298
0.204
0.198
0.200
0.200
0.400
0.300
0.198
0.302
0.200
0.352
0.248
0.200
0.204
0.296
0.200
0.302
0.198
0.200
0.298
0.402
0.302
0.298
0.398
0.202
0.200
0.198
0.302
0.200
0.302
0.198
0.400
0.200
0.200
0.200
0.200
0.300
0.500
0.300
0.400
0.300
0.300
0.300
0.298
0.202
0.200
0.200
0.204
0.496
0.198
0.202
0.200
0.200
0.200
0.200
0.400
0.200
0.300
0.202
0.200
0.198
0.300
0.198
0.402
0.200
0.202
0.398
0.200
0.200
0.300
0.302
0.200
0.298
0.304
0.300
0.198
0.298
0.300
0.300
0.400
0.202
0.300
0.596
0.402
0.200
0.300
0.302
0.198
0.200
0.502
0.198
0.400
0.200
0.200
0.652
0.348
0.300
0.200
0.300
0.200
0.300
0.300
0.200
0.300
0.400
0.500
0.200
0.200
0.202
0.198
0.400
0.200
0.200
0.200
0.300
0.200
0.200
0.300
0.200
0.300
0.200
0.200
0.202
0.398
0.200
0.300
0.300
0.200
0.400
0.202
0.198
0.300
0.300
0.300
0.198
0.202
0.300
0.198
0.202
0.300
0.198
0.202
0.300
0.302
0.396
0.202
0.200
0.500
0.200
0.300
0.400
0.198
0.202
0.300
0.200
0.302
0.198
0.400
0.300
0.400
0.298
0.502
0.352
0.248
0.552
0.348
0.302
0.198
0.300
0.200
0.302
0.598
0.400
0.300
0.298
0.202
0.298
0.202
0.300
0.300
0.198
0.300
0.702
0.300
0.300
0.200
0.200
0.300
0.500
0.198
0.202
0.300
0.200
0.500
0.200
0.200
0.200
0.198
0.202
0.200
0.400
0.400
0.298
0.500
0.354
0.348
0.298
0.206
0.396
0.300
0.200
0.600
0.300
0.204
0.296
0.198
0.408
0.396
0.398
0.302
0.298
0.302
0.296
0.202
0.300
0.200
0.202
0.298
0.200
0.198
0.202
0.200
0.400
0.202
0.398
0.452
0.648
0.202
0.398
0.302
0.298
0.300
0.300
0.204
0.298
0.200
0.198
0.200
0.400
0.300
0.200
0.200
0.452
0.348
0.200
0.252
0.348
0.398
0.402
0.298
0.202
0.300
0.200
0.200
0.500
0.198
0.202
0.300
0.400
0.400
0.200
0.200
0.598
0.402
0.300
0.200
0.400
0.400
0.300
0.200
0.198
0.202
0.400
0.300
0.500
0.200
0.200
0.300
0.200
0.300
0.300
0.200
0.200
0.200
0.300
0.200
0.198
0.202
0.400
0.300
0.200
0.200
0.198
0.202
0.200
0.300
0.200
0.200
0.200
0.400
0.198
0.202
0.400
0.300
0.198
0.202
0.200
0.198
0.202
0.300
0.300
0.200
0.398
0.202
0.200
0.200
0.398
0.300
0.602
0.200
0.206
0.394
0.200
0.200
0.400
0.200
0.198
0.852
0.350
0.200
0.198
0.202
0.200
0.400
0.200
0.400
0.200
0.202
0.298
0.300
0.200
0.600
0.200
0.600
0.200
0.202
0.300
0.298
0.300
0.200
0.600
0.200
0.202
0.298
0.400
0.200
0.200
0.200
0.600
0.298
0.402
0.200
0.300
0.300
0.300
0.200
0.200
0.200
0.198
0.500
0.202
0.200
0.300
0.200
0.300
0.400
0.398
0.502
0.200
0.298
0.404
0.498
0.298
0.502
0.296
0.404
0.198
0.204
0.298
0.200
0.352
0.346
0.302
0.202
0.398
0.200
0.200
0.500
0.202
0.198
0.400
0.198
0.200
0.208
0.294
0.200
0.298
0.202
0.204
0.396
0.300
0.200
0.200
0.300
0.200
0.500
0.202
0.198
0.200
0.298
0.402
0.200
0.400
0.200
0.298
0.302
0.300
0.300
0.300
0.300
0.300
0.200
0.398
0.302
0.296
0.202
0.402
0.400
0.200
0.298
0.200
0.200
0.202
0.200
0.200
0.198
0.200
0.302
0.200
0.296
0.202
0.302
0.198
0.300
0.454
0.246
0.302
0.400
0.300
0.304
0.296
0.300
0.600
0.298
0.306
0.198
0.200
0.198
0.498
0.400
0.202
0.300
0.298
0.200
0.202
0.200
0.198
0.298
0.202
0.200
0.200
0.402
0.298
0.302
0.198
0.300
0.198
0.202
0.200
0.202
0.398
0.200
0.352
0.248
0.200
0.298
0.202
0.402
0.400
0.200
0.296
0.202
0.200
0.202
0.398
0.200
0.300
0.300
0.200
0.198
0.304
0.298
0.198
0.202
0.200
0.202
0.398
0.400
0.204
0.198
0.202
0.296
0.400
0.206
0.394
0.200
0.202
0.400
0.200
0.298
0.400
0.200
0.402
0.502
0.296
0.302
0.298
0.302
0.350
0.248
0.302
0.400
0.298
0.200
0.400
0.200
0.300
0.202
0.298
0.202
0.198
0.202
0.300
0.298
0.300
0.202
0.298
0.200
0.352
0.248
0.400
0.204
0.396
0.200
0.204
0.198
0.398
0.300
0.300
0.200
0.402
0.198
0.200
0.400
0.200
0.202
0.298
0.300
0.200
0.400
0.200
0.396
0.204
0.300
0.298
0.202
0.200
0.400
0.300
0.202
0.300
0.298
0.200
0.302
0.298
0.200
0.302
0.498
0.352
0.254
0.394
0.202
0.198
0.400
0.400
0.206
0.390
0.404
0.452
0.248
0.400
0.400
0.400
0.400
0.400
0.400
0.300
0.252
0.248
0.200
0.198
0.302
0.200
0.298
0.402
0.200
0.202
0.198
0.200
0.198
0.302
0.200
0.302
0.298
0.300
0.198
0.500
0.354
0.248
0.400
0.400
0.200
0.198
0.200
0.302
0.200
0.200
0.300
0.400
0.296
0.204
0.198
0.302
0.204
0.496
0.296
0.202
0.302
0.300
0.300
0.300
0.500
0.200
0.356
0.242
0.200
0.410
0.292
0.200
0.396
0.202
0.200
0.202
0.200
0.200
0.400
0.200
0.400
0.300
0.198
0.206
0.296
0.200
0.354
0.246
0.200
0.398
0.302
0.200
0.396
0.202
0.202
0.300
0.400
0.200
0.400
0.300
0.198
0.202
0.400
0.200
0.346
0.254
0.200
0.400
0.300
0.200
0.200
0.400
0.300
0.198
0.302
0.400
0.200
0.300
0.200
0.202
0.200
0.198
0.400
0.400
0.200
0.200
0.202
0.398
0.200
0.202
0.298
0.200
0.352
0.248
0.200
0.298
0.502
0.296
0.204
0.200
0.200
0.300
0.300
0.200
0.202
0.298
0.200
0.204
0.596
0.402
0.198
0.296
0.204
0.200
0.200
0.400
0.200
0.198
0.302
0.200
0.298
0.402
0.200
0.400
0.200
0.352
0.246
0.202
0.300
0.300
0.200
0.298
0.302
0.496
0.204
0.200
0.200
0.300
0.652
0.248
0.200
0.298
0.402
0.200
0.400
0.200
0.302
0.298
0.200
0.200
0.300
0.200
0.200
0.202
0.198
0.200
0.298
0.302
0.200
0.200
0.300
0.200
0.200
0.402
0.198
0.200
0.202
0.398
0.200
0.206
0.200
0.294
0.500
0.300
0.300
0.300
0.200
0.200
0.400
0.200
0.396
0.204
0.200
0.300
0.202
0.198
0.400
0.400
0.300
0.246
0.254
0.300
0.300
0.300
0.400
0.202
0.198
0.200
0.396
0.202
0.302
0.200
0.400
0.200
0.454
0.246
0.198
0.302
0.202
0.198
0.300
0.200
0.400
0.500
0.300
0.400
0.300
0.200
0.300
0.200
0.198
0.204
0.298
0.300
0.202
0.498
0.300
0.204
0.396
0.198
0.204
0.398
0.200
0.202
0.198
0.198
0.202
0.252
0.248
0.300
0.300
0.300
0.200
0.200
0.202
0.298
0.200
0.300
0.300
0.300
0.200
0.198
0.202
0.300
0.200
0.296
0.204
0.200
0.200
0.296
0.304
0.402
0.396
0.204
0.394
0.304
0.200
0.298
0.400
0.200
0.200
0.302
0.200
0.352
0.248
0.200
0.298
0.402
0.346
0.254
0.200
0.200
0.300
0.300
0.298
0.306
0.296
0.400
0.206
0.292
0.402
0.400
0.200
0.300
0.402
0.198
0.200
0.300
0.300
0.200
0.400
0.200
0.400
0.200
0.200
0.202
0.298
0.302
0.298
0.302
0.400
0.298
0.200
0.300
0.302
0.398
0.200
0.248
0.252
0.200
0.300
0.300
0.200
0.252
0.248
0.208
0.296
0.198
0.300
0.398
0.200
0.198
0.302
0.200
0.246
0.254
0.200
0.300
0.400
0.300
0.200
0.402
0.498
0.200
0.202
0.298
0.300
0.200
0.198
0.202
0.200
0.398
0.302
0.200
0.300
0.400
0.452
0.250
0.398
0.206
0.494
0.200
0.204
0.296
0.300
0.202
0.398
0.396
0.208
0.198
0.198
0.200
0.202
0.300
0.298
0.402
0.198
0.396
0.204
0.300
0.354
0.246
0.402
0.398
0.200
0.396
0.204
0.200
0.398
0.300
0.202
0.300
0.300
0.200
0.354
0.246
0.200
0.200
0.300
0.400
0.200
0.402
0.198
0.300
0.400
0.200
0.300
0.202
0.198
0.300
0.352
0.248
0.200
0.200
0.400
0.198
0.398
0.204
0.300
0.198
0.202
0.302
0.198
0.400
0.204
0.296
0.298
0.202
0.500
0.298
0.210
0.292
0.200
0.198
0.302
0.200
0.300
0.298
0.302
0.300
0.500
0.400
0.200
0.200
0.300
0.300
0.452
0.248
0.400
0.400
0.200
0.396
0.204
0.198
0.202
0.200
0.300
0.554
0.246
0.200
0.352
0.248
0.200
0.352
0.248
0.200
0.352
0.248
0.200
0.352
0.248
0.200
0.352
0.248
0.200
0.352
0.248
0.200
0.354
0.246
0.200
0.200
0.206
0.394
0.200
0.208
0.592
0.302
0.498
0.400
0.400
0.400
0.400
0.400
0.200
0.404
0.396
0.352
0.248
0.200
0.296
0.404
0.298
0.302
0.200
0.200
0.204
0.396
0.294
0.204
0.202
0.200
0.206
0.394
0.294
0.204
0.202
0.354
0.246
0.300
0.400
0.200
0.294
0.206
0.200
0.352
0.246
0.494
0.208
0.200
0.198
0.302
0.200
0.352
0.248
0.200
0.308
0.292
0.200
0.298
0.400
0.396
0.204
0.202
0.198
0.198
0.202
0.302
0.296
0.202
0.200
0.396
0.204
0.200
0.202
0.398
0.200
0.202
0.400
0.198
0.392
0.210
0.198
0.202
0.202
0.198
0.400
0.398
0.206
0.448
0.246
0.208
0.338
0.256
0.200
0.300
0.400
0.200
0.490
0.210
0.200
0.398
0.300
0.202
0.394
0.204
0.200
0.302
0.400
0.300
0.294
0.404
0.300
0.204
0.198
0.198
0.202
0.398
0.302
0.296
0.302
0.200
0.354
0.248
0.400
0.400
0.400
0.300
0.298
0.396
0.204
0.200
0.396
0.204
0.200
0.346
0.254
0.200
0.202
0.400
0.198
0.300
0.300
0.302
0.302
0.296
0.298
0.202
0.400
0.402
0.204
0.292
0.402
0.200
0.402
0.494
0.404
0.386
0.216
0.198
0.294
0.206
0.200
0.386
0.216
0.200
0.268
0.230
0.200
0.200
0.300
0.300
0.298
0.302
0.300
0.502
0.198
0.300
0.200
0.402
0.244
0.256
0.200
0.200
0.400
0.198
0.200
0.402
0.198
0.354
0.246
0.200
0.200
0.300
0.200
0.354
0.246
0.302
0.400
0.198
0.244
0.256
0.204
0.264
0.232
0.300
0.254
0.246
0.200
0.502
0.198
0.296
0.210
0.294
0.246
0.254
0.200
0.396
0.204
0.200
0.400
0.400
0.456
0.246
0.198
0.356
0.246
0.582
0.218
0.198
0.302
0.298
0.200
0.298
0.402
0.394
0.206
0.200
0.200
0.402
0.554
0.244
0.470
0.230
0.300
0.198
0.204
0.298
0.200
0.402
0.198
0.382
0.218
0.200
0.298
0.300
0.202
0.270
0.230
0.202
0.388
0.212
0.198
0.302
0.298
0.702
0.198
0.274
0.526
0.286
0.214
0.300
0.402
0.200
0.290
0.208
0.200
0.270
0.430
0.266
0.534
0.200
0.200
0.300
0.280
0.222
0.204
0.394
0.298
0.270
0.432
0.356
0.244
0.200
0.500
0.200
0.356
0.246
0.198
0.266
0.234
0.300
0.204
0.298
0.198
0.356
0.244
0.200
0.242
0.258
0.200
0.358
0.242
0.200
0.244
0.256
0.200
0.358
0.242
0.442
0.258
0.200
0.356
0.244
0.302
0.400
0.198
0.264
0.234
0.302
0.294
0.206
0.200
0.200
0.400
0.302
0.398
0.400
0.500
0.200
0.600
0.200
0.602
0.198
0.392
0.408
0.384
0.218
0.198
0.298
0.302
0.200
0.294
0.206
0.200
0.602
0.298
0.202
0.298
0.200
0.394
0.208
0.554
0.246
0.198
0.352
0.248
0.200
0.244
0.256
0.200
0.202
0.400
0.198
0.356
0.244
0.300
0.198
0.202
0.200
0.366
0.234
0.200
0.602
0.300
0.240
0.258
0.202
0.342
0.256
0.200
0.370
0.230
0.202
0.398
0.298
0.208
0.350
0.244
0.306
0.250
0.244
0.200
0.304
0.296
0.202
0.262
0.236
0.200
0.200
0.402
0.198
0.302
0.298
0.300
0.400
0.200
0.300
0.300
0.702
0.198
0.266
0.234
0.582
0.220
0.464
0.232
0.202
0.390
0.212
0.198
0.304
0.296
0.200
0.266
0.234
0.200
0.380
0.220
0.200
0.262
0.238
0.198
0.376
0.226
0.300
0.402
0.198
0.264
0.234
0.200
0.302
0.298
0.434
0.368
0.382
0.218
0.494
0.208
0.306
0.394
0.298
0.402
0.198
0.242
0.460
0.262
0.236
0.206
0.296
0.398
0.392
0.210
0.198
0.264
0.742
0.200
0.294
0.208
0.294
0.462
0.236
0.200
0.302
0.296
0.482
0.220
0.702
0.298
0.400
0.200
0.264
0.236
0.200
0.374
0.226
0.200
0.206
0.296
0.198
0.302
0.296
0.202
0.290
0.212
0.198
0.242
0.258
0.200
0.300
0.400
0.356
0.242
0.462
0.240
0.484
0.216
0.488
0.212
0.480
0.220
0.480
0.220
0.482
0.220
0.458
0.240
0.202
0.256
0.242
0.410
0.288
0.404
0.400
0.296
0.408
0.256
0.238
0.202
0.200
0.200
0.590
0.210
0.400
0.398
0.262
0.238
0.200
0.208
0.294
0.482
0.216
0.430
0.268
0.376
0.226
0.200
0.258
0.242
0.200
0.214
0.288
0.198
0.212
0.290
0.404
0.296
0.472
0.426
0.308
0.294
0.580
0.218
0.200
0.372
0.228
0.200
0.358
0.242
0.200
0.358
0.242
0.200
0.276
0.424
0.362
0.238
0.200
0.398
0.204
0.198
0.334
0.266
0.200
0.278
0.422
0.360
0.240
0.198
0.372
0.532
0.392
0.208
0.198
0.364
0.236
0.200
0.400
0.298
0.202
0.300
0.400
0.362
0.238
0.200
0.392
0.210
0.198
0.266
0.234
0.200
0.386
0.214
0.300
0.402
0.198
0.256
0.244
0.200
0.260
0.240
0.200
0.262
0.238
0.198
0.272
0.230
0.200
0.330
0.268
0.492
0.210
0.200
0.260
0.240
0.298
0.232
0.272
0.198
0.294
0.208
0.204
0.258
0.238
0.468
0.230
0.200
0.304
0.296
0.404
0.396
0.304
0.396
0.268
0.230
0.202
0.262
0.240
0.198
0.296
0.206
0.428
0.268
0.358
0.244
0.200
0.216
0.286
0.452
0.248
0.198
0.296
0.306
0.376
0.422
0.354
0.248
0.198
0.374
0.226
0.504
0.294
0.204
0.298
0.400
0.348
0.254
0.198
0.398
0.204
0.528
0.270
0.200
0.300
0.300
0.200
0.260
0.240
0.200
0.378
0.390
0.424
0.210
0.198
0.202
0.300
0.676
0.222
0.200
0.264
0.234
0.202
0.392
0.210
0.198
0.244
0.256
0.200
0.328
0.372
0.202
0.400
0.456
0.242
0.200
0.270
0.230
0.198
0.334
0.266
0.490
0.212
0.200
0.208
0.292
0.200
0.262
0.238
0.200
0.388
0.212
0.200
0.246
0.452
0.330
0.272
0.200
0.262
0.238
0.300
0.212
0.290
0.198
0.304
0.394
0.360
0.242
0.580
0.220
0.200
0.268
0.230
0.302
0.210
0.292
0.576
0.222
0.366
0.218
0.216
0.202
0.200
0.400
0.198
0.366
0.230
0.304
0.366
0.234
0.200
0.206
0.254
0.238
0.200
0.208
0.226
0.268
0.572
0.228
0.560
0.240
0.200
0.260
0.238
0.202
0.330
0.270
0.198
0.298
0.206
0.198
0.208
0.294
0.198
0.218
0.284
0.198
0.256
0.246
0.198
0.288
0.212
0.434
0.264
0.374
0.226
0.202
0.262
0.238
0.200
0.256
0.244
0.200
0.262
0.238
0.200
0.384
0.216
0.200
0.370
0.230
0.200
0.330
0.270
0.200
0.200
0.404
0.296
0.242
0.558
0.256
0.244
0.556
0.244
0.206
0.304
0.292
0.198
0.378
0.222
0.200
0.258
0.242
0.200
0.300
0.400
0.358
0.242
0.200
0.502
0.200
0.210
0.290
0.198
0.210
0.294
0.454
0.242
0.200
0.218
0.284
0.198
0.216
0.286
0.198
0.212
0.290
0.488
0.212
0.464
0.234
0.402
0.398
0.274
0.224
0.202
0.284
0.314
0.492
0.210
0.200
0.260
0.240
0.200
0.374
0.226
0.200
0.256
0.244
0.200
0.394
0.208
0.198
0.376
0.224
0.200
0.270
0.228
0.202
0.362
0.236
0.302
0.300
0.400
0.430
0.268
0.582
0.220
0.200
0.358
0.242
0.200
0.206
0.254
0.240
0.198
0.396
0.208
0.198
0.200
0.402
0.298
0.210
0.290
0.300
0.214
0.288
0.558
0.240
0.200
0.258
0.240
0.202
0.388
0.214
0.198
0.256
0.244
0.200
0.332
0.268
0.200
0.254
0.246
0.580
0.220
0.200
0.268
0.230
0.302
0.216
0.284
0.580
0.220
0.200
0.258
0.240
0.202
0.392
0.210
0.198
0.264
0.234
0.202
0.370
0.230
0.204
0.204
0.294
0.198
0.320
0.278
0.304
0.402
0.494
0.604
0.400
0.574
0.224
0.206
0.320
0.272
0.202
0.298
0.400
0.366
0.236
0.200
0.352
0.248
0.200
0.200
0.402
0.198
0.330
0.270
0.200
0.260
0.240
0.200
0.330
0.268
0.304
0.398
0.200
0.256
0.244
0.200
0.300
0.400
0.388
0.212
0.200
0.264
0.234
0.302
0.402
0.198
0.358
0.242
0.200
0.366
0.232
0.202
0.364
0.234
0.202
0.362
0.238
0.300
0.254
0.246
0.204
0.308
0.288
0.202
0.308
0.294
0.402
0.396
0.198
0.386
0.214
0.200
0.390
0.212
0.198
0.202
0.400
0.198
0.362
0.236
0.202
0.478
0.222
0.200
0.370
0.430
0.302
0.400
0.198
0.398
0.300
0.202
0.386
0.216
0.198
0.320
0.280
0.200
0.368
0.432
0.396
0.404
0.400
0.298
0.202
0.330
0.268
0.204
0.326
0.270
0.202
0.300
0.298
0.202
0.304
0.294
0.206
0.300
0.294
0.202
0.262
0.238
0.300
0.254
0.246
0.200
0.342
0.258
0.200
0.354
0.246
0.200
0.402
0.296
0.202
0.202
0.302
0.294
0.432
0.570
0.224
0.282
0.678
0.218
0.298
0.252
0.246
0.202
0.400
0.298
0.574
0.228
0.200
0.200
0.402
0.508
0.292
0.298
0.254
0.244
0.302
0.372
0.228
0.200
0.460
0.240
0.300
0.300
0.298
0.202
0.400
0.298
0.302
0.304
0.294
0.202
0.374
0.324
0.202
0.200
0.402
0.198
0.428
0.272
0.200
0.366
0.332
0.202
0.396
0.208
0.296
0.302
0.398
0.200
0.250
0.450
0.484
0.224
0.292
0.258
0.240
0.202
0.488
0.214
0.198
0.372
0.850
0.278
0.534
0.268
0.568
0.230
0.200
0.264
0.436
0.200
0.400
0.200
0.260
0.238
0.202
0.324
0.276
0.438
0.264
0.486
0.214
0.456
0.244
0.198
0.210
0.292
0.454
0.242
0.386
0.200
0.218
0.198
0.266
0.756
0.278
0.558
0.248
0.586
0.214
0.372
0.204
0.220
0.534
0.264
0.206
0.322
0.272
0.200
0.278
0.320
0.202
0.268
0.330
0.202
0.254
0.244
0.522
0.282
0.516
0.284
0.298
0.242
0.258
0.300
0.302
0.296
0.202
0.390
0.212
0.298
0.260
0.438
0.288
0.198
0.218
0.298
0.246
0.252
0.202
0.198
0.202
0.298
0.202
0.298
0.300
0.202
0.268
0.330
0.202
0.208
0.292
0.534
0.268
0.200
0.244
0.254
0.200
0.306
0.292
0.284
0.206
0.214
0.198
0.244
0.456
0.390
0.212
0.502
0.294
0.202
0.270
0.430
0.428
0.272
0.200
0.320
0.280
0.300
0.270
0.328
0.302
0.232
0.268
0.200
0.202
0.400
0.298
0.264
0.434
0.422
0.280
0.198
0.328
0.274
0.200
0.388
0.214
0.198
0.326
0.274
0.200
0.360
0.242
0.506
0.292
0.300
0.246
0.252
0.200
0.404
0.296
0.202
0.332
0.268
0.200
0.308
0.292
0.200
0.366
0.332
0.200
0.332
0.270
0.532
0.270
0.198
0.388
0.214
0.570
0.228
0.528
0.272
0.200
0.300
0.298
0.202
0.262
0.436
0.346
0.256
0.200
0.396
0.206
0.198
0.326
0.274
0.200
0.320
0.280
0.200
0.320
0.280
0.200
0.390
0.212
0.198
0.362
0.436
0.436
0.268
0.198
0.310
0.290
0.200
0.402
0.296
0.538
0.266
0.198
0.310
0.290
0.300
0.216
0.284
0.300
0.214
0.286
0.300
0.222
0.278
0.300
0.238
0.212
0.250
0.202
0.400
0.198
0.330
0.270
0.200
0.262
0.436
0.362
0.248
0.496
0.300
0.418
0.280
0.204
0.266
0.326
0.414
0.288
0.522
0.278
0.200
0.320
0.278
0.200
0.362
0.438
0.380
0.320
0.200
0.274
0.426
0.380
0.320
0.202
0.252
0.246
0.202
0.322
0.280
0.198
0.330
0.272
0.198
0.270
0.328
0.418
0.284
0.200
0.338
0.264
0.562
0.240
0.512
0.284
0.300
0.268
0.330
0.518
0.284
0.300
0.358
0.244
0.198
0.204
0.224
0.272
0.200
0.354
0.444
0.442
0.262
0.198
0.368
0.330
0.202
0.326
0.274
0.200
0.394
0.208
0.198
0.320
0.278
0.302
0.264
0.334
0.202
0.302
0.308
0.578
0.214
0.198
0.358
0.440
0.402
0.300
0.200
0.320
0.280
0.200
0.300
0.298
0.204
0.296
0.300
0.204
0.272
0.324
0.202
0.304
0.294
0.202
0.324
0.276
0.198
0.200
0.230
0.272
0.200
0.358
0.440
0.426
0.276
0.200
0.424
0.276
0.200
0.200
0.262
0.336
0.202
0.198
0.206
0.296
0.200
0.430
0.274
0.296
0.326
0.474
0.202
0.302
0.596
0.324
0.282
0.666
0.230
0.198
0.200
0.256
0.242
0.302
0.342
0.256
0.202
0.466
0.536
0.254
0.544
0.272
0.326
0.202
0.264
0.334
0.410
0.292
0.198
0.326
0.276
0.200
0.208
0.292
0.200
0.260
0.440
0.320
0.280
0.434
0.268
0.198
0.208
0.242
0.250
0.304
0.296
0.200
0.210
0.290
0.522
0.278
0.202
0.244
0.254
0.202
0.334
0.266
0.198
0.256
0.444
0.328
0.274
0.198
0.216
0.482
0.258
0.242
0.200
0.306
0.294
0.428
0.274
0.430
0.272
0.434
0.264
0.434
0.268
0.488
0.212
0.198
0.242
0.260
0.198
0.210
0.290
0.200
0.260
0.438
0.274
0.326
0.408
0.292
0.430
0.272
0.424
0.276
0.406
0.294
0.376
0.322
0.356
0.244
0.202
0.220
0.280
0.432
0.270
0.366
0.646
0.236
0.250
0.270
0.430
0.238
0.264
0.422
0.276
0.200
0.218
0.280
0.426
0.274
0.202
0.222
0.278
0.428
0.272
0.432
0.270
0.432
0.268
0.426
0.272
0.428
0.272
0.428
0.272
0.424
0.276
0.404
0.292
0.414
0.290
0.438
0.264
0.198
0.220
0.280
0.200
0.302
0.296
0.202
0.222
0.280
0.198
0.266
0.766
0.270
0.418
0.478
0.258
0.244
0.200
0.270
0.328
0.378
0.322
0.378
0.322
0.424
0.278
0.462
0.240
0.198
0.268
0.432
0.360
0.244
0.502
0.294
0.450
0.250
0.304
0.238
0.256
0.302
0.264
0.434
0.426
0.276
0.200
0.372
0.230
0.298
0.248
0.202
0.248
0.364
0.238
0.200
0.364
0.436
0.350
0.200
0.250
0.322
0.278
0.200
0.394
0.208
0.198
0.364
0.238
0.198
0.312
0.288
0.200
0.374
0.322
0.204
0.392
0.212
0.296
0.212
0.288
0.200
0.372
0.326
0.202
0.324
0.276
0.200
0.302
0.296
0.204
0.250
0.246
0.202
0.342
0.260
0.198
0.320
0.280
0.470
0.328
0.202
0.270
0.328
0.200
0.314
0.286
0.202
0.320
0.280
0.522
0.276
0.302
0.236
0.264
0.532
0.270
0.238
0.824
0.294
0.242
0.524
0.276
0.478
0.320
0.202
0.246
0.204
0.250
0.310
0.290
0.200
0.338
0.264
0.530
0.270
0.198
0.320
0.280
0.202
0.276
0.370
0.400
0.252
0.200
0.322
0.284
0.514
0.278
0.408
0.244
0.532
0.316
0.428
0.276
0.198
0.310
0.290
0.200
0.262
0.538
0.266
0.534
0.326
0.274
0.522
0.278
0.200
0.370
0.328
0.202
0.310
0.290
0.200
0.422
0.278
0.300
0.210
0.290
0.632
0.270
0.300
0.320
0.278
0.302
0.258
0.440
0.200
0.274
0.324
0.202
0.472
0.230
0.198
0.200
0.216
0.284
0.200
0.462
0.246
0.292
0.324
0.276
0.300
0.240
0.210
0.250
0.422
0.278
0.532
0.270
0.540
0.260
0.198
0.324
0.278
0.198
0.316
0.234
0.560
0.240
0.254
0.338
0.256
0.202
0.376
0.322
0.202
0.318
0.282
0.200
0.206
0.220
0.274
0.200
0.362
0.436
0.426
0.276
0.200
0.340
0.262
0.198
0.320
0.280
0.200
0.326
0.274
0.522
0.278
0.300
0.240
0.260
0.298
0.320
0.284
0.198
0.324
0.276
0.200
0.352
0.246
0.202
0.428
0.272
0.200
0.362
0.436
0.434
0.270
0.298
0.278
0.320
0.202
0.320
0.282
0.298
0.262
0.436
0.442
0.264
0.296
0.262
0.436
0.420
0.802
0.280
0.200
0.328
0.274
0.198
0.324
0.278
0.198
0.324
0.276
0.200
0.322
0.278
0.200
0.328
0.274
0.198
0.378
0.224
0.198
0.366
0.332
0.568
0.236
0.198
0.422
0.278
0.200
0.198
0.210
0.290
0.202
0.320
0.280
0.198
0.376
0.324
0.202
0.324
0.276
0.530
0.272
0.198
0.366
0.236
0.198
0.340
0.262
0.198
0.318
0.282
0.200
0.366
0.382
0.488
0.268
0.296
0.272
0.328
0.198
0.346
0.206
0.250
0.432
0.270
0.198
0.420
0.280
0.200
0.422
0.278
0.200
0.364
0.334
0.202
0.362
0.334
0.204
0.358
0.440
0.202
0.216
0.234
0.248
0.382
0.318
0.202
0.320
0.282
0.198
0.310
0.240
0.248
0.344
0.256
0.202
0.364
0.334
0.202
0.270
0.328
0.202
0.304
0.296
0.198
0.324
0.278
0.200
0.304
0.296
0.200
0.266
0.238
0.294
0.244
0.254
0.304
0.216
0.484
0.376
0.226
0.522
0.228
0.582
0.216
0.248
0.200
0.216
0.286
0.200
0.362
0.538
0.198
0.210
0.292
0.200
0.198
0.206
0.296
0.200
0.424
0.276
0.200
0.418
0.282
0.200
0.320
0.230
0.348
0.306
0.294
0.534
0.270
0.198
0.362
0.240
0.198
0.322
0.278
0.198
0.324
0.278
0.198
0.360
0.440
0.420
0.282
0.200
0.354
0.444
0.202
0.258
0.390
0.252
0.306
0.292
0.632
0.272
0.198
0.200
0.238
0.212
0.354
0.428
0.268
0.402
0.276
0.320
0.404
0.266
0.336
0.296
0.324
0.276
0.198
0.202
0.274
0.324
0.202
0.198
0.206
0.296
0.200
0.422
0.280
0.198
0.428
0.274
0.198
0.424
0.226
0.250
0.420
0.582
0.310
0.238
0.250
0.198
0.248
0.204
0.250
0.200
0.242
0.256
0.200
0.424
0.278
0.200
0.310
0.290
0.198
0.368
0.332
0.200
0.324
0.280
0.198
0.338
0.264
0.198
0.362
0.336
0.202
0.322
0.228
0.248
0.206
0.212
0.284
0.300
0.266
0.332
0.202
0.344
0.206
0.248
0.420
0.282
0.200
0.312
0.240
0.246
0.362
0.810
0.328
0.202
0.262
0.336
0.202
0.228
0.270
0.508
0.244
0.248
0.320
0.286
0.514
0.280
0.202
0.262
0.336
0.418
0.282
0.200
0.336
0.266
0.200
0.316
0.284
0.200
0.240
0.258
0.200
0.316
0.286
0.422
0.278
0.198
0.266
0.758
0.284
0.410
0.234
0.256
0.264
0.330
0.422
0.228
0.578
0.274
0.198
0.322
0.280
0.198
0.276
0.324
0.200
0.260
0.338
0.202
0.242
0.256
0.200
0.332
0.272
0.198
0.266
0.332
0.200
0.224
0.278
0.200
0.318
0.282
0.200
0.230
0.268
0.518
0.284
0.422
0.278
0.200
0.304
0.294
0.202
0.218
0.282
0.200
0.262
0.438
0.326
0.276
0.198
0.248
0.250
0.202
0.326
0.276
0.428
0.270
0.198
0.330
0.276
0.446
0.248
0.200
0.310
0.292
0.200
0.218
0.482
0.304
0.296
0.432
0.270
0.198
0.246
0.452
0.322
0.286
0.430
0.266
0.204
0.252
0.440
0.320
0.282
0.198
0.328
0.276
0.482
0.314
0.202
0.208
0.292
0.200
0.326
0.276
0.198
0.302
0.296
0.202
0.254
0.444
0.348
0.252
0.202
0.360
0.338
0.202
0.318
0.282
0.200
0.394
0.206
0.200
0.348
0.250
0.200
0.422
0.282
0.198
0.312
0.288
0.198
0.382
0.318
0.524
0.278
0.200
0.376
0.322
0.524
0.278
0.200
0.428
0.274
0.302
0.236
0.210
0.250
0.204
0.220
0.278
0.198
0.358
0.440
0.438
0.266
0.298
0.316
0.284
0.298
0.236
0.216
0.250
0.428
0.274
0.198
0.318
0.282
0.200
0.368
0.332
0.200
0.306
0.292
0.202
0.324
0.276
0.200
0.320
0.280
0.200
0.304
0.296
0.200
0.264
0.384
0.360
0.242
0.248
0.308
0.294
0.200
0.234
0.266
0.198
0.324
0.278
0.200
0.244
0.256
0.198
0.336
0.270
0.506
0.290
0.202
0.242
0.256
0.198
0.314
0.248
0.568
0.278
0.500
0.294
0.200
0.274
0.324
0.200
0.258
0.242
0.202
0.370
0.328
0.202
0.304
0.296
0.200
0.322
0.280
0.198
0.322
0.278
0.200
0.340
0.262
0.298
0.222
0.228
0.248
0.208
0.200
0.294
0.198
0.350
0.450
0.424
0.280
0.198
0.360
0.338
0.200
0.324
0.278
0.200
0.368
0.850
0.284
0.198
0.324
0.278
0.296
0.228
0.276
0.198
0.306
0.294
0.200
0.266
0.332
0.202
0.250
0.248
0.200
0.318
0.234
0.584
0.268
0.198
0.322
0.280
0.198
0.312
0.286
0.202
0.268
0.330
0.202
0.276
0.324
0.200
0.254
0.444
0.358
0.442
0.334
0.218
0.250
0.312
0.288
0.524
0.278
0.524
0.276
0.526
0.276
0.530
0.268
0.198
0.336
0.266
0.524
0.276
0.198
0.320
0.280
0.200
0.322
0.280
0.198
0.320
0.280
0.198
0.328
0.276
0.520
0.278
0.200
0.324
0.276
0.528
0.274
0.198
0.310
0.294
0.296
0.212
0.588
0.266
0.332
0.522
0.280
0.530
0.270
0.526
0.278
0.528
0.270
0.198
0.322
0.280
0.198
0.264
0.760
0.274
0.538
0.264
0.524
0.276
0.198
0.370
0.330
0.202
0.276
0.324
0.200
0.316
0.284
0.300
0.220
0.280
0.198
0.326
0.250
0.544
0.278
0.470
0.332
0.202
0.236
0.264
0.198
0.320
0.282
0.200
0.326
0.276
0.464
0.382
0.398
0.452
0.350
0.212
0.238
0.380
0.320
0.202
0.314
0.236
0.248
0.432
0.272
0.298
0.316
0.284
0.200
0.354
0.244
0.302
0.318
0.284
0.198
0.418
0.284
0.198
0.364
0.436
0.438
0.264
0.198
0.320
0.230
0.248
0.350
0.250
0.200
0.364
0.334
0.204
0.264
0.436
0.360
0.540
0.268
0.430
0.408
0.294
0.524
0.278
0.198
0.346
0.452
0.370
0.434
0.420
0.278
0.528
0.274
0.528
0.272
0.198
0.414
0.236
0.250
0.200
0.418
0.282
0.200
0.516
0.284
0.206
0.294
0.242
0.456
0.302
0.210
0.288
0.202
0.528
0.274
0.198
0.200
0.256
0.340
0.304
0.318
0.282
0.200
0.200
0.232
0.266
0.200
0.202
0.264
0.334
0.202
0.354
0.444
0.438
0.266
0.198
0.356
0.868
0.278
0.526
0.274
0.198
0.320
0.254
0.326
0.236
0.214
0.248
0.368
0.332
0.202
0.322
0.278
0.300
0.244
0.258
0.198
0.358
0.440
0.422
0.282
0.298
0.236
0.262
0.200
0.450
0.254
0.198
0.450
0.250
0.198
0.444
0.258
0.198
0.438
0.266
0.198
0.408
0.292
0.300
0.250
0.248
0.200
0.424
0.230
0.246
0.430
0.276
0.630
0.270
0.294
0.326
0.228
0.246
0.418
0.284
0.200
0.360
0.860
0.232
0.246
0.424
0.280
0.198
0.364
0.334
0.202
0.346
0.250
0.202
0.422
0.232
0.250
0.416
0.284
0.202
0.426
0.220
0.254
0.462
0.332
0.302
0.254
0.392
0.254
0.258
0.442
0.200
0.270
0.330
0.200
0.414
0.288
0.570
0.326
0.302
0.232
0.464
0.414
0.294
0.296
0.312
0.292
0.294
0.272
0.328
0.302
0.262
0.638
0.226
0.470
0.428
0.276
0.300
0.266
0.332
0.202
0.326
0.274
0.198
0.402
0.298
0.526
0.278
0.198
0.322
0.280
0.198
0.340
0.458
0.200
0.210
0.290
0.200
0.320
0.286
0.296
0.308
0.292
0.200
0.198
0.214
0.290
0.198
0.362
0.340
0.298
0.236
0.262
0.622
0.282
0.298
0.326
0.276
0.198
0.336
0.214
0.250
0.376
0.324
0.200
0.320
0.282
0.198
0.322
0.278
0.200
0.322
0.278
0.300
0.280
0.320
0.298
0.222
0.278
0.200
0.432
0.220
0.248
0.202
0.280
0.320
0.200
0.200
0.246
0.452
0.202
0.304
0.296
0.200
0.418
0.232
0.248
0.202
0.320
0.282
0.198
0.420
0.282
0.398
0.242
0.208
0.350
0.426
0.276
0.198
0.514
0.286
0.206
0.412
0.234
0.774
0.276
0.198
0.200
0.308
0.292
0.200
0.416
0.286
0.300
0.352
0.342
0.202
0.406
0.296
0.300
0.264
0.334
0.302
0.248
0.450
0.416
0.284
0.302
0.320
0.282
0.198
0.408
0.292
0.198
0.368
0.332
0.202
0.352
0.394
0.486
0.218
0.248
0.202
0.246
0.452
0.200
0.258
0.342
0.302
0.264
0.334
0.302
0.302
0.298
0.616
0.286
0.616
0.286
0.616
0.280
0.198
0.420
0.480
0.428
0.276
0.628
0.274
0.296
0.324
0.274
0.200
0.424
0.228
0.250
0.364
0.334
0.202
0.326
0.276
0.516
0.232
0.248
0.348
0.452
0.422
0.282
0.198
0.198
0.204
0.298
0.300
0.278
0.322
0.198
0.384
0.318
0.200
0.418
0.234
0.248
0.200
0.268
0.332
0.200
0.426
0.276
0.298
0.322
0.278
0.200
0.206
0.234
0.210
0.248
0.424
0.228
0.248
0.422
0.282
0.298
0.272
0.328
0.198
0.350
0.202
0.198
0.476
0.228
0.246
0.380
0.322
0.520
0.282
0.198
0.362
0.336
0.202
0.322
0.280
0.198
0.322
0.278
0.198
0.348
0.452
0.422
0.280
0.200
0.420
0.280
0.200
0.200
0.252
0.346
0.202
0.422
0.280
0.198
0.426
0.276
0.198
0.200
0.246
0.452
0.202
0.324
0.278
0.198
0.200
0.250
0.976
0.276
0.398
0.284
0.316
0.200
0.422
0.228
0.250
0.200
0.320
0.282
0.396
0.260
0.388
0.534
0.320
0.198
0.412
0.290
0.200
0.366
0.334
0.300
0.252
0.394
0.474
0.232
0.348
0.276
0.324
0.300
0.238
0.212
0.250
0.420
0.282
0.298
0.266
0.334
0.198
0.358
0.342
0.200
0.368
0.334
0.300
0.262
0.338
0.200
0.380
0.320
0.200
0.372
0.328
0.200
0.416
0.288
0.296
0.322
0.230
0.248
0.428
0.272
0.198
0.430
0.226
0.678
0.270
0.198
0.382
0.320
0.516
0.244
0.236
0.352
0.398
0.456
0.296
0.200
0.320
0.282
0.524
0.276
0.520
0.278
0.198
0.348
0.402
0.402
0.550
0.258
0.340
0.530
0.270
0.300
0.258
0.342
0.202
0.310
0.292
0.520
0.280
0.512
0.286
0.518
0.280
0.200
0.296
0.308
0.198
0.252
0.762
0.286
0.200
0.272
0.328
0.414
0.294
0.448
0.342
0.416
0.290
0.504
0.292
0.200
0.314
0.286
0.512
0.292
0.296
0.266
0.332
0.202
0.368
0.330
0.202
0.404
0.298
0.198
0.414
0.288
0.198
0.416
0.282
0.200
0.420
0.282
0.200
0.198
0.220
0.282
0.300
0.256
0.342
0.200
0.296
0.310
0.506
0.292
0.512
0.484
0.358
0.342
0.202
0.318
0.286
0.510
0.286
0.200
0.372
0.328
0.300
0.218
0.282
0.198
0.420
0.284
0.198
0.358
0.340
0.526
0.278
0.198
0.364
0.334
0.202
0.312
0.290
0.198
0.354
0.344
0.522
0.904
0.278
0.198
0.358
0.340
0.530
0.272
0.200
0.362
0.336
0.202
0.320
0.282
0.198
0.314
0.484
0.428
0.276
0.198
0.198
0.218
0.288
0.296
0.304
0.296
0.200
0.416
0.286
0.198
0.432
0.268
0.198
0.420
0.280
0.200
0.202
0.250
0.454
0.442
0.454
0.418
0.280
0.202
0.436
0.264
0.204
0.414
0.284
0.518
0.280
0.200
0.366
0.334
0.200
0.318
0.284
0.520
0.280
0.198
0.314
0.288
0.300
0.206
0.490
0.360
0.440
0.428
0.278
0.296
0.310
0.290
0.298
0.254
0.346
0.530
0.274
0.198
0.320
0.280
0.200
0.314
0.486
0.310
0.290
0.198
0.320
0.798
0.286
0.198
0.284
0.316
0.200
0.220
0.230
0.572
0.282
0.514
0.282
0.206
0.406
0.288
0.206
0.348
0.394
0.536
0.316
0.200
0.420
0.282
0.198
0.416
0.482
0.202
0.272
0.328
0.200
0.418
0.482
0.200
0.236
0.462
0.202
0.268
0.332
0.200
0.414
0.288
0.198
0.418
0.232
0.248
0.202
0.262
0.336
0.202
0.376
0.376
0.248
0.246
0.402
0.468
0.284
0.200
0.362
0.336
0.516
0.288
0.298
0.208
0.242
0.350
0.312
0.290
0.198
0.348
0.450
0.412
0.488
0.420
0.284
0.198
0.366
0.334
0.510
0.288
0.200
0.414
0.290
0.198
0.336
0.262
0.200
0.392
0.310
0.522
0.278
0.200
0.314
0.286
0.300
0.264
0.334
0.524
0.280
0.198
0.316
0.284
0.198
0.372
0.328
0.200
0.336
0.268
0.300
0.232
0.216
0.248
0.374
0.326
0.202
0.280
0.320
0.200
0.320
0.282
0.198
0.304
0.296
0.200
0.264
0.334
0.202
0.250
0.448
0.318
0.282
0.200
0.318
0.284
0.302
0.242
0.254
0.200
0.420
0.284
0.198
0.206
0.216
0.280
0.198
0.416
0.284
0.200
0.200
0.232
0.266
0.200
0.202
0.246
0.452
0.202
0.272
0.328
0.200
0.424
0.278
0.198
0.420
0.280
0.198
0.202
0.216
0.282
0.202
0.200
0.244
0.454
0.202
0.310
0.290
0.300
0.272
0.328
0.200
0.416
0.286
0.298
0.322
0.278
0.300
0.344
0.454
0.202
0.318
0.284
0.198
0.198
0.304
0.300
0.198
0.200
0.214
0.236
0.450
0.304
0.302
0.394
0.248
0.452
0.526
0.284
0.390
0.218
0.482
0.532
0.270
0.298
0.362
0.336
0.202
0.414
0.288
0.198
0.412
0.286
0.402
0.258
0.340
0.202
0.320
0.230
0.248
0.202
0.250
0.398
0.252
0.244
0.454
0.428
0.276
0.198
0.378
0.322
0.200
0.342
0.458
0.420
0.282
0.198
0.310
0.240
0.248
0.360
0.340
0.530
0.274
0.198
0.428
0.274
0.198
0.418
0.282
0.300
0.424
0.280
0.626
0.272
0.198
0.418
0.282
0.198
0.202
0.254
0.446
0.200
0.220
0.282
0.198
0.422
0.284
0.294
0.314
0.292
0.294
0.264
0.342
0.294
0.248
0.400
0.252
0.246
0.452
0.202
0.242
0.458
0.420
0.280
0.200
0.428
0.224
0.348
0.334
0.216
0.250
0.200
0.258
0.340
0.202
0.364
0.334
0.202
0.350
0.348
0.534
0.268
0.200
0.374
0.326
0.520
0.280
0.198
0.360
0.340
0.202
0.320
0.282
0.198
0.318
0.232
0.250
0.366
0.334
0.200
0.330
0.272
0.198
0.332
0.466
0.410
0.294
0.298
0.242
0.456
0.438
0.266
0.198
0.200
0.204
0.294
0.302
0.236
0.462
0.372
0.330
0.200
0.318
0.284
0.198
0.318
0.282
0.516
0.284
0.198
0.348
0.454
0.316
0.282
0.202
0.320
0.280
0.534
0.268
0.198
0.302
0.298
0.200
0.260
0.388
0.420
0.332
0.200
0.364
0.238
0.198
0.354
0.446
0.426
0.276
0.508
0.240
0.250
0.350
0.450
0.376
0.324
0.202
0.322
0.278
0.530
0.270
0.198
0.326
0.276
0.198
0.326
0.274
0.200
0.330
0.272
0.198
0.304
0.296
0.202
0.274
0.324
0.200
0.268
0.332
0.202
0.262
0.334
0.204
0.238
0.260
0.200
0.314
0.286
0.200
0.310
0.290
0.200
0.320
0.280
0.200
0.342
0.258
0.200
0.362
0.338
0.200
0.272
0.328
0.200
0.312
0.290
0.198
0.368
0.234
0.198
0.320
0.480
0.406
0.496
0.392
0.214
0.294
0.274
0.326
0.200
0.318
0.282
0.598
0.302
0.520
0.280
0.204
0.352
0.442
0.434
0.270
0.198
0.380
0.318
0.302
0.214
0.286
0.198
0.492
0.212
0.198
0.458
0.242
0.200
0.422
0.278
0.198
0.466
0.236
0.300
0.352
0.446
0.536
0.266
0.200
0.200
0.208
0.290
0.200
0.202
0.304
0.296
0.200
0.200
0.236
0.262
0.200
0.202
0.306
0.294
0.198
0.460
0.242
0.200
0.200
0.260
0.338
0.300
0.272
0.330
0.300
0.246
0.458
0.416
0.280
0.206
0.428
0.268
0.202
0.422
0.274
0.198
0.202
0.282
0.318
0.300
0.312
0.236
0.352
0.198
0.210
0.292
0.200
0.200
0.266
0.332
0.202
0.200
0.254
0.344
0.202
0.428
0.274
0.198
0.200
0.266
0.334
0.200
0.200
0.246
0.400
0.254
0.272
0.326
0.200
0.440
0.262
0.298
0.350
0.450
0.200
0.318
0.284
0.198
0.420
0.280
0.200
0.202
0.320
0.280
0.200
0.202
0.258
0.338
0.626
0.278
0.304
0.350
0.342
0.202
0.420
0.280
0.300
0.306
0.294
0.200
0.420
0.280
0.626
0.274
0.300
0.326
0.274
0.200
0.426
0.276
0.618
0.280
0.198
0.202
0.258
0.340
0.202
0.364
0.334
0.200
0.382
0.320
0.200
0.424
0.278
0.298
0.316
0.282
0.200
0.202
0.256
0.342
0.200
0.432
0.270
0.198
0.200
0.320
0.284
0.396
0.220
0.282
0.198
0.528
0.280
0.294
0.386
0.314
0.298
0.326
0.278
0.624
0.276
0.620
0.278
0.198
0.422
0.278
0.200
0.422
0.230
0.348
0.336
0.268
0.628
0.568
0.322
0.278
0.200
0.428
0.274
0.198
0.428
0.276
0.616
0.282
0.198
0.376
0.324
0.200
0.322
0.230
0.246
0.358
0.342
0.524
0.280
0.198
0.372
0.330
0.298
0.244
0.874
0.284
0.198
0.422
0.280
0.198
0.418
0.284
0.198
0.418
0.282
0.198
0.414
0.288
0.200
0.200
0.266
0.334
0.572
0.328
0.302
0.222
0.376
0.302
0.274
0.328
0.616
0.286
0.614
0.284
0.296
0.314
0.288
0.300
0.250
0.346
0.536
0.268
0.200
0.366
0.332
0.200
0.322
0.278
0.300
0.216
0.234
0.254
0.198
0.200
0.300
0.198
0.336
0.264
0.202
0.350
0.346
0.300
0.220
0.284
0.198
0.324
0.274
0.202
0.332
0.268
0.200
0.360
0.338
0.202
0.266
0.332
0.204
0.250
0.396
0.406
0.446
0.360
0.338
0.202
0.268
0.330
0.202
0.322
0.282
0.298
0.318
0.282
0.298
0.324
0.280
0.296
0.316
0.282
0.202
0.520
0.280
0.200
0.410
0.290
0.200
0.200
0.218
0.482
0.422
0.280
0.298
0.264
0.336
0.534
0.268
0.198
0.408
0.294
0.198
0.358
0.342
0.200
0.360
0.340
0.302
0.270
0.328
0.200
0.430
0.272
0.198
0.200
0.262
0.338
0.200
0.434
0.268
0.198
0.200
0.262
0.338
0.200
0.422
0.230
0.248
0.528
0.274
0.198
0.200
0.264
0.336
0.200
0.200
0.256
0.342
0.202
0.200
0.262
0.336
0.202
0.414
0.286
0.200
0.200
0.320
0.280
0.200
0.528
0.274
0.198
0.200
0.240
0.258
0.304
0.422
0.278
0.198
0.200
0.316
0.286
0.200
0.198
0.234
0.216
0.250
0.530
0.272
0.198
0.200
0.282
0.320
0.198
0.200
0.232
0.466
0.526
0.280
0.296
0.356
0.342
0.302
0.312
0.288
0.198
0.426
0.278
0.610
0.290
0.300
0.260
0.338
0.202
0.322
0.280
0.296
0.272
0.328
0.518
0.286
0.520
0.278
0.198
0.320
0.282
0.198
0.284
0.318
0.424
0.272
0.200
0.316
0.288
0.198
0.218
0.234
0.246
0.256
0.394
0.366
0.288
0.418
0.280
0.198
0.244
0.256
0.200
0.276
0.326
0.200
0.216
0.484
0.266
0.332
0.202
0.214
0.286
0.200
0.316
0.284
0.200
0.330
0.268
0.304
0.284
0.316
0.200
0.318
0.284
0.300
0.238
0.456
0.208
0.208
0.288
0.198
0.320
0.580
0.216
0.236
0.248
0.356
0.342
0.202
0.272
0.328
0.200
0.312
0.290
0.198
0.320
0.282
0.198
0.314
0.288
0.198
0.318
0.284
0.198
0.322
0.282
0.514
0.286
0.480
0.316
0.200
0.266
0.332
0.202
0.262
0.338
0.200
0.312
0.290
0.518
0.278
0.628
0.276
0.298
0.272
0.328
0.300
0.252
0.450
0.434
0.214
0.254
0.414
0.284
0.208
0.414
0.280
0.204
0.396
0.296
0.206
0.406
0.288
0.206
0.422
0.274
0.198
0.418
0.284
0.198
0.200
0.234
0.466
0.200
0.316
0.288
0.296
0.318
0.282
0.200
0.198
0.262
0.338
0.204
0.412
0.288
0.198
0.426
0.278
0.620
0.280
0.556
0.340
0.516
0.284
0.252
0.294
0.250
0.202
0.390
0.364
0.472
0.278
0.298
0.254
0.344
0.202
0.264
0.336
0.200
0.250
0.778
0.270
0.202
0.318
0.284
0.198
0.276
0.326
0.412
0.236
0.250
0.274
0.326
0.416
0.286
0.198
0.236
0.462
0.306
0.302
0.412
0.234
0.254
0.256
0.334
0.420
0.286
0.198
0.278
0.322
0.202
0.252
0.394
0.362
0.242
0.246
0.322
0.284
0.508
0.290
0.198
0.320
0.282
0.198
0.318
0.482
0.342
0.208
0.248
0.352
0.348
0.202
0.268
0.332
0.200
0.312
0.290
0.522
0.280
0.508
0.290
0.198
0.314
0.288
0.198
0.320
0.284
0.298
0.212
0.236
0.250
0.202
0.212
0.288
0.198
0.206
0.204
0.292
0.298
0.292
0.308
0.300
0.270
0.330
0.200
0.374
0.326
0.202
0.374
0.324
0.200
0.414
0.288
0.198
0.200
0.238
0.260
0.202
0.200
0.264
0.336
0.300
0.318
0.284
0.198
0.418
0.282
0.200
0.200
0.268
0.332
0.200
0.424
0.278
0.198
0.200
0.236
0.264
0.198
0.200
0.318
0.284
0.200
0.200
0.320
0.280
0.198
0.202
0.318
0.282
0.200
0.520
0.286
0.394
0.260
0.340
0.200
0.428
0.274
0.398
0.226
0.274
0.300
0.372
0.328
0.200
0.414
0.284
0.400
0.274
0.328
0.398
0.240
0.212
0.250
0.300
0.236
0.462
0.524
0.278
0.198
0.530
0.272
0.400
0.236
0.214
0.248
0.202
0.238
0.562
0.328
0.272
0.200
0.200
0.226
0.224
0.248
0.422
0.282
0.198
0.364
0.336
0.300
0.244
0.206
0.348
0.348
0.654
0.244
0.404
0.576
0.278
0.398
0.264
0.336
0.200
0.426
0.276
0.198
0.420
0.280
0.204
0.412
0.286
0.202
0.350
0.344
0.530
0.274
0.198
0.374
0.326
0.200
0.320
0.282
0.524
0.276
0.198
0.316
0.234
0.248
0.374
0.326
0.302
0.242
0.708
0.216
0.332
0.302
0.314
0.288
0.400
0.272
0.326
0.200
0.200
0.248
0.400
0.566
0.290
0.296
0.320
0.478
0.416
0.288
0.198
0.416
0.286
0.300
0.276
0.324
0.298
0.220
0.230
0.250
0.376
0.324
0.524
0.474
0.368
0.334
0.198
0.320
0.294
0.386
0.216
0.288
0.198
0.366
0.332
0.516
0.288
0.198
0.312
0.224
0.264
0.376
0.324
0.512
0.290
0.198
0.346
0.454
0.416
0.286
0.298
0.214
0.238
0.348
0.310
0.290
0.200
0.316
0.286
0.198
0.368
0.330
0.516
0.290
0.296
0.258
0.340
0.520
0.284
0.198
0.412
0.290
0.198
0.316
0.224
0.260
0.418
0.290
0.504
0.588
0.286
0.314
0.528
0.274
0.298
0.220
0.230
0.250
0.318
0.480
0.320
0.480
0.316
0.238
0.248
0.308
0.292
0.514
0.288
0.198
0.316
0.234
0.250
0.316
0.282
0.198
0.358
0.342
0.514
0.292
0.198
0.344
0.454
0.420
0.282
0.200
0.428
0.274
0.298
0.262
0.336
0.520
0.284
0.298
0.264
0.334
0.530
0.274
0.298
0.228
0.226
0.244
0.364
0.386
0.462
0.342
0.248
0.218
0.288
0.296
0.320
0.280
0.198
0.362
0.338
0.514
0.288
0.298
0.228
0.222
0.254
0.362
0.332
0.526
0.278
0.198
0.310
0.490
0.366
0.334
0.200
0.320
0.478
0.418
0.284
0.200
0.358
0.340
0.524
0.476
0.432
0.274
0.198
0.342
0.454
0.430
0.276
0.296
0.212
0.238
0.248
0.412
0.292
0.200
0.350
0.396
0.254
0.238
0.258
0.200
0.426
0.226
0.348
0.322
0.232
0.348
0.318
0.284
0.520
0.228
0.200
0.404
0.344
0.208
0.312
0.284
0.198
0.320
0.278
0.202
0.416
0.284
0.200
0.358
0.342
0.300
0.256
0.874
0.416
0.466
0.290
0.298
0.268
0.330
0.528
0.278
0.296
0.212
0.220
0.266
0.352
0.396
0.430
0.324
0.200
0.316
0.288
0.518
0.228
0.250
0.362
0.338
0.516
0.284
0.300
0.272
0.328
0.302
0.222
0.274
0.202
0.422
0.282
0.296
0.232
0.218
0.248
0.202
0.200
0.300
0.200
0.328
0.274
0.298
0.244
0.206
0.248
0.418
0.286
0.510
0.238
0.248
0.200
0.214
0.288
0.198
0.324
0.278
0.298
0.238
0.264
0.302
0.244
0.452
0.360
0.392
0.394
0.454
0.314
0.488
0.332
0.266
0.202
0.354
0.394
0.466
0.284
0.202
0.356
0.856
0.588
0.310
0.488
0.204
0.312
0.292
0.294
0.354
0.394
0.584
0.270
0.298
0.316
0.284
0.198
0.424
0.278
0.198
0.426
0.278
0.198
0.380
0.320
0.300
0.242
0.458
0.430
0.272
0.198
0.404
0.296
0.202
0.364
0.332
0.202
0.342
0.208
0.248
0.414
0.290
0.198
0.382
0.318
0.300
0.258
0.338
0.204
0.320
0.230
0.248
0.384
0.318
0.518
0.234
0.246
0.362
0.338
0.202
0.320
0.282
0.520
0.228
0.248
0.318
0.286
0.516
0.282
0.200
0.318
0.234
0.248
0.314
0.288
0.198
0.318
0.232
0.350
0.268
0.330
0.518
0.286
0.202
0.312
0.286
0.198
0.366
0.332
0.522
0.282
0.298
0.264
0.336
0.530
0.274
0.296
0.224
0.226
0.248
0.356
0.802
0.392
0.418
0.332
0.202
0.274
0.324
0.202
0.266
0.332
0.452
0.448
0.332
0.270
0.300
0.216
0.220
0.264
0.318
0.232
0.250
0.318
0.234
0.562
0.586
0.254
0.400
0.412
0.332
0.520
0.284
0.528
0.272
0.198
0.330
0.272
0.198
0.318
0.284
0.198
0.314
0.288
0.198
0.314
0.286
0.200
0.320
0.284
0.518
0.282
0.510
0.286
0.200
0.380
0.320
0.200
0.358
0.644
0.264
0.332
0.202
0.406
0.294
0.198
0.416
0.288
0.198
0.412
0.288
0.300
0.260
0.338
0.200
0.324
0.280
0.198
0.348
0.452
0.200
0.208
0.294
0.522
0.278
0.198
0.322
0.230
0.350
0.234
0.218
0.346
0.254
0.394
0.426
0.326
0.200
0.310
0.290
0.202
0.270
0.326
0.202
0.252
0.446
0.338
0.262
0.200
0.346
0.454
0.356
0.444
0.416
0.288
0.298
0.244
0.452
0.416
0.290
0.198
0.420
0.280
0.198
0.200
0.276
0.326
0.200
0.388
0.314
0.198
0.428
0.274
0.398
0.222
0.478
0.200
0.246
0.452
0.202
0.220
0.478
0.424
0.228
0.352
0.316
0.286
0.294
0.270
0.332
0.198
0.352
0.398
0.464
0.294
0.598
0.302
0.294
0.270
0.630
0.240
0.460
0.424
0.278
0.198
0.344
0.816
0.338
0.202
0.262
0.336
0.202
0.284
0.318
0.524
0.278
0.298
0.254
0.390
0.478
0.278
0.298
0.322
0.280
0.296
0.320
0.284
0.590
0.308
0.300
0.288
0.314
0.298
0.314
0.288
0.198
0.422
0.280
0.624
0.278
0.296
0.262
0.336
0.528
0.228
0.244
0.434
0.270
0.296
0.280
0.324
0.198
0.314
0.484
0.424
0.290
0.288
0.314
0.290
0.296
0.310
0.292
0.198
0.370
0.330
0.520
0.232
0.248
0.354
0.344
0.516
0.288
0.514
0.236
0.246
0.356
0.342
0.204
0.266
0.332
0.202
0.320
0.284
0.516
0.280
0.200
0.318
0.232
0.248
0.350
0.400
0.418
0.330
0.202
0.308
0.294
0.200
0.318
0.284
0.198
0.322
0.282
0.200
0.316
0.230
0.250
0.404
0.298
0.198
0.336
0.262
0.200
0.208
0.214
0.280
0.516
0.234
0.248
0.344
0.558
0.258
0.340
0.202
0.270
0.330
0.198
0.326
0.278
0.198
0.322
0.230
0.246
0.364
0.336
0.202
0.308
0.292
0.198
0.322
0.478
0.342
0.258
0.200
0.380
0.320
0.202
0.318
0.232
0.248
0.388
0.314
0.198
0.410
0.294
0.618
0.284
0.394
0.210
0.296
0.612
0.236
0.246
0.202
0.216
0.234
0.248
0.416
0.286
0.198
0.422
0.282
0.298
0.256
0.866
0.228
0.248
0.350
0.350
0.202
0.318
0.284
0.198
0.322
0.238
0.240
0.322
0.228
0.568
0.284
0.518
0.284
0.504
0.294
0.198
0.262
0.338
0.200
0.268
0.330
0.522
0.282
0.198
0.418
0.282
0.200
0.420
0.280
0.198
0.202
0.272
0.328
0.200
0.416
0.286
0.198
0.200
0.246
0.402
0.252
0.274
0.326
0.200
0.426
0.276
0.298
0.346
0.654
0.240
0.260
0.300
0.348
0.400
0.252
0.260
0.340
0.200
0.206
0.212
0.284
0.198
0.424
0.226
0.248
0.202
0.252
0.346
0.202
0.406
0.296
0.198
0.368
0.332
0.200
0.410
0.292
0.198
0.198
0.220
0.480
0.202
0.318
0.284
0.396
0.232
0.220
0.248
0.202
0.306
0.296
0.198
0.432
0.268
0.198
0.432
0.270
0.200
0.426
0.274
0.198
0.432
0.270
0.200
0.350
0.862
0.290
0.198
0.324
0.274
0.202
0.204
0.210
0.290
0.296
0.276
0.326
0.198
0.354
0.344
0.202
0.312
0.288
0.200
0.430
0.220
0.248
0.384
0.320
0.298
0.232
0.568
0.318
0.284
0.518
0.232
0.348
0.218
0.282
0.200
0.318
0.232
0.250
0.316
0.802
0.284
0.522
0.276
0.198
0.354
0.396
0.490
0.264
0.198
0.430
0.270
0.198
0.360
0.642
0.230
0.220
0.248
0.434
0.268
0.198
0.370
0.332
0.198
0.330
0.274
0.198
0.324
0.474
0.374
0.326
0.524
0.284
0.512
0.234
0.592
0.254
0.208
0.356
0.336
0.524
0.278
0.200
0.330
0.268
0.200
0.372
0.330
0.200
0.316
0.288
0.512
0.284
0.198
0.356
0.344
0.202
0.308
0.294
0.514
0.286
0.198
0.338
0.260
0.200
0.380
0.322
0.516
0.284
0.300
0.276
0.322
0.202
0.342
0.208
0.248
0.434
0.266
0.300
0.328
0.224
0.248
0.420
0.284
0.198
0.366
0.332
0.202
0.316
0.584
0.286
0.316
0.198
0.314
0.288
0.198
0.306
0.298
0.510
0.238
0.348
0.246
0.452
0.418
0.286
0.198
0.388
0.314
0.298
0.278
0.322
0.302
0.248
0.398
0.252
0.238
0.562
0.324
0.226
0.248
0.414
0.288
0.200
0.396
0.306
0.298
0.268
0.330
0.302
0.260
0.338
0.202
0.362
0.334
0.204
0.376
0.324
0.200
0.374
0.326
0.202
0.412
0.288
0.300
0.306
0.294
0.564
0.332
0.304
0.248
0.398
0.252
0.238
0.212
0.248
0.202
0.236
0.462
0.418
0.484
0.418
0.280
0.200
0.204
0.304
0.296
0.198
0.198
0.212
0.292
0.198
0.426
0.276
0.198
0.418
0.282
0.200
0.422
0.278
0.200
0.420
0.282
0.198
0.344
0.880
0.278
0.198
0.408
0.292
0.200
0.362
0.336
0.202
0.312
0.238
0.350
0.318
0.284
0.300
0.322
0.278
0.198
0.354
0.344
0.202
0.320
0.282
0.198
0.324
0.226
0.248
0.328
0.276
0.198
0.344
0.404
0.250
0.208
0.294
0.200
0.314
0.288
0.518
0.230
0.248
0.430
0.274
0.612
0.486
0.412
0.488
0.200
0.246
0.352
0.202
0.366
0.334
0.302
0.270
0.328
0.200
0.408
0.292
0.300
0.276
0.324
0.200
0.356
0.342
0.202
0.358
0.390
0.500
0.350
0.202
0.364
0.336
0.198
0.314
0.486
0.422
0.896
0.288
0.618
0.280
0.200
0.346
0.452
0.418
0.282
0.200
0.372
0.328
0.202
0.308
0.240
0.250
0.390
0.312
0.516
0.282
0.200
0.322
0.228
0.248
0.350
0.400
0.412
0.338
0.202
0.264
0.334
0.202
0.262
0.336
0.202
0.262
0.336
0.202
0.322
0.282
0.296
0.250
0.398
0.478
0.276
0.198
0.314
0.236
0.250
0.360
0.338
0.202
0.324
0.280
0.514
0.280
0.302
0.258
0.340
0.200
0.320
0.480
0.420
0.288
0.294
0.322
0.288
0.292
0.314
0.294
0.292
0.268
0.330
0.522
0.228
0.250
0.380
0.320
0.516
0.288
0.512
0.284
0.200
0.358
0.340
0.202
0.282
0.318
0.200
0.354
0.394
0.570
0.282
0.302
0.374
0.324
0.200
0.200
0.260
0.340
0.200
0.200
0.274
0.326
0.300
0.384
0.316
0.200
0.426
0.278
0.614
0.282
0.200
0.416
0.484
0.418
0.290
0.612
0.290
0.608
0.290
0.608
0.286
0.198
0.412
0.486
0.202
0.302
0.298
0.202
0.418
0.478
0.422
0.232
0.248
0.426
0.276
0.198
0.412
0.290
0.198
0.366
0.334
0.200
0.332
0.218
0.250
0.420
0.288
0.292
0.314
0.288
0.518
0.280
0.198
0.438
0.266
0.198
0.434
0.266
0.200
0.416
0.234
0.250
0.202
0.280
0.320
0.198
0.420
0.280
0.198
0.202
0.314
0.288
0.198
0.200
0.260
0.340
0.200
0.420
0.480
0.200
0.328
0.274
0.198
0.200
0.244
0.356
0.200
0.424
0.276
0.400
0.308
0.294
0.398
0.254
0.346
0.200
0.432
0.268
0.200
0.200
0.312
0.290
0.298
0.318
0.232
0.248
0.202
0.320
0.284
0.296
0.366
0.334
0.200
0.424
0.280
0.396
0.248
0.350
0.302
0.324
0.278
0.198
0.418
0.282
0.300
0.364
0.336
0.200
0.418
0.232
0.250
0.200
0.256
0.342
0.202
0.416
0.288
0.296
0.318
0.480
0.202
0.260
0.340
0.200
0.430
0.272
0.398
0.268
0.332
0.200
0.420
0.282
0.198
0.200
0.280
0.322
0.198
0.200
0.268
0.332
0.200
0.200
0.254
0.346
0.200
0.422
0.278
0.200
0.528
0.274
0.198
0.200
0.262
0.338
0.200
0.424
0.278
0.198
0.420
0.480
0.202
0.246
0.452
0.202
0.258
0.340
0.300
0.218
0.232
0.248
0.424
0.280
0.198
0.354
0.346
0.516
0.284
0.200
0.406
0.294
0.200
0.378
0.322
0.200
0.368
0.332
0.200
0.322
0.228
0.248
0.422
0.580
0.312
0.238
0.248
0.420
0.480
0.422
0.476
0.416
0.288
0.198
0.424
0.278
0.200
0.422
0.280
0.198
0.408
0.294
0.198
0.350
0.348
0.202
0.320
0.280
0.200
0.420
0.280
0.200
0.368
0.330
0.202
0.336
0.884
0.288
0.292
0.260
0.340
0.200
0.332
0.468
0.200
0.312
0.290
0.298
0.364
0.336
0.300
0.324
0.278
0.198
0.424
0.278
0.298
0.318
0.284
0.298
0.292
0.310
0.198
0.362
0.338
0.198
0.336
0.414
0.482
0.272
0.298
0.274
0.326
0.200
0.320
0.232
0.246
0.358
0.342
0.202
0.320
0.284
0.296
0.276
0.326
0.198
0.366
0.334
0.200
0.360
0.340
0.198
0.200
0.218
0.288
0.296
0.308
0.296
0.296
0.314
0.290
0.610
0.288
0.398
0.250
0.398
0.252
0.320
0.284
0.398
0.260
0.336
0.302
0.276
0.326
0.198
0.422
0.286
0.392
0.244
0.402
0.254
0.290
0.312
0.618
0.284
0.396
0.246
0.352
0.202
0.412
0.288
0.200
0.200
0.280
0.322
0.198
0.200
0.262
0.338
0.300
0.320
0.230
0.250
0.200
0.268
0.332
0.616
0.234
0.248
0.202
0.272
0.330
0.298
0.318
0.282
0.200
0.200
0.286
0.316
0.298
0.322
0.228
0.250
0.200
0.316
0.286
0.398
0.262
0.336
0.302
0.320
0.286
0.394
0.242
0.408
0.250
0.312
0.298
0.612
0.476
0.430
0.222
0.248
0.202
0.250
0.870
0.230
0.666
0.234
0.248
0.200
0.204
0.300
0.198
0.338
0.212
0.198
0.460
0.294
0.518
0.230
0.248
0.200
0.216
0.290
0.296
0.246
0.352
0.200
0.350
0.350
0.302
0.276
0.326
0.198
0.414
0.290
0.296
0.318
0.282
0.198
0.202
0.244
0.354
0.302
0.262
0.336
0.304
0.270
0.330
0.614
0.286
0.620
0.228
0.248
0.420
0.480
0.202
0.226
0.888
0.906
0.284
0.298
0.254
0.342
0.518
0.236
0.348
0.244
0.454
0.368
0.334
0.514
0.288
0.198
0.342
0.406
0.428
0.324
0.200
0.318
0.284
0.298
0.240
0.210
0.250
0.422
0.280
0.198
0.364
0.336
0.200
0.340
0.408
0.252
0.242
0.208
0.198
0.474
0.230
0.246
0.420
0.582
0.322
0.228
0.350
0.320
0.480
0.420
0.282
0.298
0.318
0.286
0.296
0.338
0.208
0.454
0.244
0.456
0.200
0.262
0.338
0.300
0.258
0.340
0.202
0.318
0.480
0.422
0.284
0.526
0.222
0.246
0.362
0.338
0.204
0.316
0.284
0.198
0.336
0.214
0.670
0.230
0.248
0.416
0.288
0.198
0.376
0.326
0.298
0.278
0.324
0.298
0.264
0.336
0.200
0.348
0.348
0.304
0.238
0.562
0.342
0.354
0.204
0.360
0.340
0.200
0.204
0.218
0.280
0.298
0.366
0.334
0.200
0.420
0.478
0.202
0.240
0.408
0.252
0.252
0.346
0.202
0.318
0.482
0.420
0.280
0.198
0.430
0.274
0.198
0.412
0.290
0.198
0.410
0.292
0.198
0.416
0.286
0.298
0.316
0.286
0.198
0.348
0.350
0.202
0.342
0.406
0.252
0.246
0.352
0.202
0.354
0.344
0.304
0.274
0.326
0.298
0.250
0.398
0.476
0.276
0.200
0.330
0.418
0.388
0.412
0.412
0.340
0.200
0.254
0.346
0.200
0.216
0.432
0.372
0.280
0.200
0.328
0.222
0.364
0.270
0.316
0.202
0.320
0.230
0.248
0.418
0.284
0.198
0.418
0.282
0.200
0.200
0.230
0.468
0.202
0.256
0.342
0.302
0.262
0.336
0.202
0.418
0.284
0.626
0.274
0.198
0.418
0.582
0.370
0.330
0.200
0.422
0.278
0.200
0.200
0.260
0.338
0.302
0.350
0.348
0.302
0.358
0.340
0.302
0.320
0.284
0.296
0.310
0.292
0.198
0.200
0.304
0.304
0.292
0.330
0.470
0.200
0.222
0.476
0.424
0.278
0.198
0.430
0.274
0.198
0.380
0.322
0.198
0.334
0.216
0.678
0.274
0.398
0.204
0.298
0.398
0.218
0.282
0.402
0.272
0.328
0.198
0.426
0.274
0.200
0.422
0.280
0.198
0.416
0.286
0.198
0.370
0.330
0.520
0.280
0.198
0.374
0.328
0.200
0.318
0.284
0.200
0.346
0.350
0.524
0.280
0.198
0.360
0.338
0.202
0.312
0.488
0.388
0.314
0.298
0.268
0.332
0.200
0.366
0.334
0.200
0.402
0.300
0.198
0.412
0.290
0.298
0.320
0.280
0.198
0.202
0.250
0.200
0.198
0.252
0.260
0.338
0.202
0.358
0.340
0.528
0.224
0.250
0.376
0.324
0.198
0.318
0.484
0.412
0.290
0.198
0.378
0.322
0.200
0.368
0.332
0.200
0.354
0.344
0.202
0.384
0.316
0.200
0.412
0.290
0.620
0.476
0.202
0.260
0.338
0.302
0.314
0.288
0.198
0.418
0.232
0.248
0.422
0.230
0.248
0.414
0.290
0.198
0.358
0.340
0.522
0.284
0.522
0.224
0.248
0.380
0.328
0.514
0.478
0.422
0.230
0.248
0.202
0.268
0.332
0.200
0.422
0.228
0.248
0.202
0.312
0.290
0.198
0.200
0.234
0.216
0.198
0.252
0.318
0.480
0.202
0.284
0.318
0.198
0.410
0.294
0.612
0.284
0.200
0.420
0.230
0.248
0.202
0.252
0.346
0.202
0.408
0.294
0.198
0.422
0.228
0.248
0.208
0.240
0.350
0.204
0.406
0.298
0.296
0.356
0.342
0.202
0.424
0.226
0.248
0.200
0.322
0.230
0.246
0.204
0.308
0.294
0.298
0.368
0.332
0.300
0.348
0.350
0.302
0.312
0.290
0.198
0.386
0.316
0.198
0.384
0.318
0.198
0.408
0.294
0.398
0.270
0.330
0.200
0.200
0.314
0.288
0.198
0.520
0.480
0.302
0.266
0.334
0.300
0.408
0.292
0.204
0.472
0.324
0.398
0.258
0.348
0.612
0.232
0.248
0.428
0.472
0.202
0.308
0.294
0.198
0.200
0.242
0.356
0.202
0.422
0.278
0.198
0.202
0.254
0.344
0.202
0.382
0.320
0.616
0.282
0.200
0.200
0.248
0.350
0.202
0.418
0.232
0.250
0.200
0.284
0.318
0.198
0.200
0.250
0.348
0.202
0.426
0.224
0.248
0.200
0.326
0.226
0.248
0.204
0.278
0.322
0.202
0.410
0.238
0.256
0.380
0.314
0.206
0.352
0.338
0.210
0.326
0.412
0.462
0.294
0.298
0.256
0.342
0.202
0.282
0.320
0.198
0.320
0.230
0.248
0.430
0.222
0.248
0.202
0.318
0.286
0.296
0.360
0.340
0.198
0.354
0.348
0.198
0.384
0.324
0.612
0.480
0.202
0.250
0.650
0.270
0.330
0.198
0.372
0.378
0.222
0.282
0.342
0.530
0.270
0.202
0.416
0.292
0.530
0.218
0.248
0.394
0.308
0.300
0.216
0.224
0.256
0.366
0.332
0.516
0.292
0.530
0.414
0.428
0.842
0.228
0.254
0.360
0.338
0.202
0.320
0.282
0.300
0.246
0.862
0.296
0.292
0.242
0.458
0.418
0.282
0.348
0.264
0.292
0.298
0.258
0.342
0.198
0.320
0.214
0.268
0.382
0.320
0.520
0.276
0.302
0.266
0.332
0.202
0.304
0.298
0.198
0.320
0.286
0.512
0.288
0.506
0.290
0.202
0.304
0.296
0.506
0.294
0.514
0.282
0.518
0.232
0.248
0.362
0.336
0.206
0.270
0.326
0.200
0.310
0.294
0.510
0.290
0.300
0.224
0.226
0.250
0.350
0.352
0.274
0.322
0.200
0.312
0.290
0.508
0.292
0.520
0.212
0.366
0.290
0.310
0.200
0.380
0.318
0.304
0.312
0.290
0.614
0.480
0.430
0.222
0.250
0.200
0.246
0.350
0.306
0.220
0.208
0.666
0.306
0.518
0.240
0.580
0.234
0.584
0.348
0.460
0.332
0.478
0.812
0.312
0.200
0.312
0.290
0.514
0.286
0.350
0.204
0.342
0.202
0.288
0.314
0.516
0.284
0.200
0.336
0.256
0.204
0.380
0.322
0.198
0.320
0.288
0.514
0.286
0.514
0.284
0.518
0.280
0.512
0.292
0.510
0.284
0.302
0.240
0.350
0.306
0.218
0.286
0.294
0.242
0.208
0.198
0.476
0.244
0.232
0.424
0.230
0.250
0.424
0.280
0.298
0.246
0.400
0.250
0.204
0.300
0.512
0.262
0.546
0.282
0.200
0.312
0.290
0.496
0.298
0.200
0.262
0.336
0.202
0.234
0.788
0.280
0.504
0.294
0.200
0.260
0.334
0.422
0.486
0.308
0.292
0.198
0.310
0.292
0.516
0.234
0.246
0.374
0.378
0.472
0.282
0.522
0.422
0.430
0.324
0.524
0.470
0.360
0.446
0.398
0.298
0.204
0.278
0.318
0.202
0.274
0.322
0.204
0.280
0.320
0.526
0.276
0.200
0.344
0.880
0.276
0.296
0.262
0.340
0.520
0.286
0.508
0.292
0.506
0.292
0.298
0.238
0.256
0.202
0.402
0.302
0.198
0.360
0.340
0.198
0.330
0.576
0.312
0.288
0.294
0.240
0.260
0.202
0.412
0.290
0.198
0.322
0.282
0.516
0.232
0.244
0.374
0.326
0.204
0.322
0.282
0.296
0.306
0.300
0.296
0.244
0.452
0.420
0.290
0.292
0.302
0.298
0.300
0.242
0.210
0.244
0.418
0.284
0.534
0.268
0.522
0.808
0.220
0.250
0.342
0.208
0.250
0.356
0.548
0.256
0.338
0.204
0.264
0.334
0.200
0.266
0.328
0.206
0.278
0.372
0.474
0.278
0.524
0.280
0.524
0.470
0.334
0.268
0.522
0.276
0.202
0.326
0.226
0.242
0.338
0.566
0.246
0.260
0.528
0.218
0.572
0.276
0.198
0.344
0.260
0.200
0.318
0.282
0.200
0.264
0.330
0.438
0.270
0.518
0.284
0.452
0.442
0.326
0.276
0.198
0.324
0.278
0.198
0.260
0.774
0.268
0.198
0.274
0.326
0.424
0.280
0.516
0.284
0.456
0.338
0.426
0.276
0.536
0.268
0.528
0.272
0.524
0.276
0.524
0.276
0.198
0.336
0.266
0.298
0.224
0.276
0.198
0.338
0.212
0.248
0.414
0.288
0.200
0.342
0.260
0.300
0.256
0.542
0.330
0.274
0.198
0.318
0.232
0.350
0.322
0.278
0.200
0.362
0.238
0.198
0.350
0.250
0.300
0.274
0.326
0.202
0.252
0.244
0.202
0.318
0.284
0.520
0.280
0.198
0.260
0.440
0.336
0.268
0.474
0.322
0.434
0.270
0.198
0.266
0.330
0.422
0.282
0.198
0.328
0.274
0.506
0.294
0.198
0.280
0.320
0.200
0.260
0.240
0.302
0.246
0.252
0.516
0.286
0.204
0.356
0.242
0.302
0.200
0.296
0.200
0.246
0.252
0.200
0.392
0.212
0.198
0.302
0.298
0.198
0.252
0.250
0.200
0.386
0.214
0.200
0.268
0.330
0.304
0.400
0.198
0.270
0.430
0.200
0.400
0.200
0.270
0.328
0.302
0.402
0.198
0.302
0.298
0.302
0.398
0.198
0.330
0.272
0.200
0.214
0.288
0.198
0.300
0.300
0.302
0.398
0.200
0.302
0.298
0.302
0.400
0.800
0.198
0.258
0.248
0.498
0.296
0.462
0.238
0.200
0.310
0.292
0.198
0.348
0.252
0.200
0.302
0.298
0.200
0.272
0.328
0.200
0.300
0.300
0.200
0.358
0.244
0.198
0.202
0.400
0.298
0.278
0.424
0.480
0.220
0.200
0.268
0.330
0.200
0.402
0.298
0.200
0.202
0.398
0.302
0.292
0.206
0.200
0.370
0.430
0.370
0.430
0.316
0.284
0.200
0.202
0.400
0.198
0.360
0.242
0.198
0.354
0.246
0.202
0.378
0.222
0.200
0.392
0.206
0.502
0.300
0.298
0.302
0.398
0.200
0.492
0.210
0.198
0.702
0.198
0.306
0.294
0.300
0.306
0.294
0.400
0.364
0.436
0.200
0.242
0.258
0.300
0.342
0.258
0.300
0.200
0.402
0.198
0.492
0.210
0.198
0.458
0.242
0.302
0.212
0.286
0.200
0.302
0.400
0.198
0.460
0.240
0.680
0.222
0.198
0.302
0.398
0.200
0.202
0.498
0.200
0.202
0.240
0.258
0.200
0.200
0.292
0.208
0.200
0.202
0.262
0.436
0.200
0.274
0.326
0.302
0.360
0.240
0.198
0.464
0.238
0.198
0.494
0.208
0.198
0.466
0.232
0.202
0.200
0.384
0.216
0.202
0.298
0.402
0.198
0.202
0.240
0.258
0.200
0.492
0.210
0.298
0.300
0.300
0.200
0.368
0.232
0.200
0.302
0.298
0.300
0.418
0.282
0.200
0.300
0.300
0.300
0.490
0.210
0.200
0.458
0.244
0.198
0.200
0.202
0.298
0.200
0.364
0.436
0.200
0.300
0.300
0.300
0.358
0.244
0.198
0.504
0.198
0.198
0.200
0.270
0.330
0.202
0.408
0.292
0.300
0.298
0.300
0.202
0.362
0.236
0.200
0.302
0.398
0.200
0.456
0.246
0.198
0.202
0.300
0.400
0.270
0.328
0.200
0.390
0.212
0.198
0.200
0.200
0.300
0.200
0.368
0.432
0.302
0.398
0.302
0.200
0.306
0.292
0.200
0.244
0.256
0.200
0.200
0.270
0.330
0.302
0.242
0.256
0.300
0.602
0.300
0.298
0.300
0.202
0.600
0.198
0.202
0.398
0.202
0.500
0.298
0.388
0.214
0.198
0.358
0.244
0.298
0.202
0.398
0.366
0.234
0.592
0.414
0.388
0.206
0.200
0.394
0.206
0.200
0.370
0.430
0.454
0.246
0.200
0.602
0.198
0.202
0.400
0.300
0.268
0.330
0.556
0.246
0.198
0.202
0.298
0.400
0.300
0.300
0.200
0.202
0.398
0.300
0.298
0.302
0.590
0.212
0.198
0.346
0.254
0.300
0.354
0.248
0.200
0.200
0.398
0.200
0.400
0.300
0.200
0.202
0.300
0.398
0.202
0.300
0.400
0.388
0.212
0.198
0.348
0.552
0.602
0.198
0.370
0.228
0.202
0.300
0.402
0.198
0.454
0.248
0.198
0.396
0.404
0.486
0.216
0.200
0.198
0.302
0.298
0.452
0.250
0.300
0.244
0.254
0.302
0.200
0.400
0.198
0.404
0.296
0.200
0.396
0.204
0.200
0.302
0.300
0.400
0.354
0.246
0.200
0.344
0.254
0.200
0.454
0.246
0.202
0.392
0.208
0.198
0.200
0.402
0.198
0.202
0.306
0.292
0.200
0.406
0.396
0.400
0.198
0.200
0.402
0.400
0.398
0.200
0.346
0.254
0.300
0.300
0.300
0.200
0.356
0.246
0.198
0.200
0.402
0.400
0.300
0.298
0.396
0.204
0.300
0.296
0.304
0.200
0.300
0.300
0.200
0.352
0.248
0.200
0.354
0.246
0.200
0.354
0.246
0.200
0.300
0.300
0.200
0.294
0.206
0.200
0.202
0.298
0.300
0.502
0.498
0.402
0.200
0.384
0.216
0.198
0.354
0.246
0.200
0.298
0.302
0.200
0.294
0.404
0.202
0.400
0.400
0.304
0.296
0.388
0.220
0.792
0.400
0.200
0.300
0.356
0.244
0.300
0.198
0.302
0.490
0.210
0.200
0.500
0.298
0.208
0.294
0.700
0.200
0.298
0.202
0.586
0.216
0.494
0.404
0.200
0.206
0.296
0.398
0.298
0.202
0.200
0.200
0.300
0.200
0.402
0.198
0.298
0.302
0.600
0.300
0.388
0.214
0.198
0.296
0.204
0.202
0.198
0.302
0.298
0.300
0.300
0.302
0.400
0.198
0.268
0.432
0.382
0.226
0.436
0.256
0.584
0.218
0.198
0.272
0.428
0.602
0.198
0.304
0.296
0.200
0.270
0.430
0.602
0.198
0.200
0.402
0.198
0.602
0.198
0.384
0.218
0.198
0.356
0.244
0.200
0.302
0.298
0.200
0.272
0.428
0.396
0.204
0.200
0.200
0.402
0.198
0.356
0.246
0.198
0.266
0.234
0.200
0.202
0.398
0.200
0.378
0.222
0.200
0.298
0.402
0.202
0.300
0.204
0.294
0.300
0.306
0.594
0.200
0.368
0.432
0.454
0.246
0.200
0.600
0.202
0.392
0.206
0.300
0.378
0.222
0.200
0.456
0.244
0.200
0.454
0.246
0.300
0.354
0.246
0.300
0.300
0.300
0.300
0.244
0.256
0.200
0.700
0.300
0.356
0.244
0.200
0.200
0.198
0.302
0.200
0.600
0.200
0.700
0.200
0.200
0.200
0.300
0.200
0.344
0.256
0.402
0.498
0.670
0.532
0.366
0.232
0.800
0.400
0.360
0.242
0.298
0.240
0.258
0.208
0.360
0.334
0.206
0.266
0.328
0.200
0.264
0.336
0.200
0.262
0.438
0.200
0.300
0.400
0.284
0.216
0.464
0.336
0.198
0.200
0.202
0.500
0.400
0.300
0.264
0.236
0.300
0.392
0.208
0.300
0.354
0.246
0.200
0.390
0.208
0.202
0.300
0.400
0.200
0.370
0.328
0.202
0.354
0.246
0.200
0.200
0.300
0.300
0.364
0.436
0.458
0.244
0.296
0.244
0.256
0.302
0.372
0.230
0.298
0.242
0.464
0.398
0.296
0.204
0.338
0.258
0.300
0.382
0.218
0.200
0.366
0.332
0.202
0.200
0.300
0.298
0.488
0.214
0.298
0.380
0.224
0.298
0.200
0.400
0.300
0.600
0.198
0.456
0.246
0.200
0.362
0.238
0.300
0.392
0.208
0.200
0.398
0.302
0.300
0.400
0.400
0.300
0.300
0.592
0.208
0.200
0.364
0.236
0.300
0.274
0.328
0.588
0.210
0.300
0.270
0.328
0.402
0.300
0.306
0.394
0.300
0.200
0.200
0.400
0.300
0.212
0.286
0.200
0.202
0.400
0.198
0.392
0.210
0.198
0.200
0.402
0.198
0.202
0.398
0.202
0.370
0.328
0.202
0.200
0.400
0.198
0.372
0.328
0.200
0.200
0.200
0.300
0.200
0.362
0.438
0.202
0.258
0.642
0.330
0.270
0.300
0.368
0.330
0.202
0.200
0.258
0.242
0.198
0.536
0.466
0.300
0.306
0.292
0.200
0.282
0.320
0.298
0.274
0.326
0.596
0.304
0.200
0.400
0.302
0.298
0.272
0.328
0.200
0.360
0.240
0.200
0.200
0.406
0.294
0.284
0.202
0.216
0.678
0.222
0.200
0.364
0.334
0.202
0.200
0.398
0.200
0.364
0.336
0.200
0.386
0.216
0.298
0.264
0.336
0.584
0.218
0.512
0.288
0.198
0.368
0.332
0.200
0.384
0.216
0.202
0.352
0.246
0.300
0.306
0.296
0.506
0.292
0.200
0.404
0.296
0.518
0.284
0.672
0.426
0.370
0.432
0.486
0.220
0.292
0.260
0.240
0.400
0.232
0.268
0.560
0.242
0.198
0.386
0.216
0.198
0.390
0.212
0.198
0.386
0.216
0.198
0.386
0.216
0.584
0.216
0.590
0.210
0.198
0.358
0.242
0.200
0.490
0.212
0.198
0.372
0.328
0.300
0.270
0.232
0.198
0.312
0.288
0.200
0.200
0.228
0.274
0.198
0.404
0.296
0.200
0.364
0.436
0.302
0.398
0.200
0.408
0.294
0.298
0.254
0.246
0.200
0.200
0.208
0.294
0.386
0.206
0.208
0.198
0.364
0.336
0.200
0.390
0.212
0.298
0.260
0.440
0.492
0.210
0.198
0.404
0.296
0.508
0.292
0.200
0.494
0.208
0.198
0.474
0.228
0.298
0.306
0.294
0.200
0.472
0.230
0.298
0.200
0.302
0.298
0.412
0.288
0.200
0.408
0.292
0.300
0.306
0.296
0.198
0.318
0.282
0.200
0.426
0.276
0.200
0.320
0.276
0.202
0.482
0.220
0.198
0.460
0.242
0.198
0.368
0.332
0.582
0.220
0.198
0.202
0.298
0.300
0.318
0.282
0.200
0.200
0.200
0.300
0.300
0.254
0.444
0.202
0.330
0.272
0.400
0.236
0.262
0.200
0.200
0.262
0.338
0.300
0.276
0.326
0.300
0.306
0.294
0.198
0.430
0.270
0.200
0.368
0.332
0.300
0.216
0.284
0.200
0.200
0.208
0.294
0.400
0.398
0.300
0.252
0.446
0.362
0.338
0.202
0.306
0.296
0.198
0.384
0.218
0.198
0.338
0.262
0.200
0.430
0.272
0.300
0.270
0.328
0.200
0.404
0.296
0.200
0.404
0.296
0.200
0.406
0.296
0.198
0.282
0.202
0.218
0.198
0.282
0.202
0.218
0.198
0.300
0.300
0.400
0.358
0.342
0.200
0.426
0.276
0.198
0.430
0.272
0.198
0.434
0.268
0.198
0.486
0.412
0.492
0.212
0.298
0.386
0.216
0.198
0.198
0.232
0.272
0.198
0.426
0.276
0.198
0.434
0.268
0.198
0.302
0.300
0.398
0.352
0.448
0.534
0.268
0.204
0.276
0.204
0.214
0.208
0.406
0.286
0.402
0.262
0.336
0.200
0.312
0.288
0.200
0.428
0.274
0.398
0.302
0.398
0.208
0.292
0.592
0.208
0.200
0.390
0.212
0.198
0.310
0.290
0.300
0.262
0.336
0.202
0.308
0.292
0.200
0.200
0.260
0.340
0.300
0.266
0.334
0.300
0.330
0.272
0.198
0.494
0.206
0.200
0.200
0.250
0.450
0.200
0.304
0.296
0.200
0.426
0.276
0.198
0.300
0.198
0.204
0.198
0.200
0.238
0.362
0.300
0.310
0.292
0.200
0.198
0.206
0.296
0.604
0.296
0.200
0.316
0.280
0.202
0.286
0.202
0.214
0.198
0.366
0.334
0.534
0.268
0.198
0.364
0.336
0.200
0.342
0.258
0.300
0.324
0.278
0.198
0.344
0.256
0.200
0.410
0.290
0.200
0.432
0.270
0.298
0.264
0.334
0.302
0.234
0.268
0.198
0.358
0.340
0.202
0.302
0.298
0.594
0.208
0.296
0.220
0.482
0.364
0.334
0.202
0.304
0.298
0.526
0.276
0.530
0.272
0.530
0.264
0.528
0.272
0.530
0.272
0.304
0.216
0.280
0.298
0.236
0.262
0.200
0.372
0.330
0.200
0.330
0.270
0.300
0.218
0.284
0.198
0.366
0.334
0.298
0.228
0.276
0.198
0.320
0.278
0.202
0.404
0.296
0.538
0.264
0.518
0.280
0.198
0.340
0.560
0.264
0.338
0.200
0.302
0.298
0.200
0.326
0.276
0.588
0.212
0.536
0.266
0.528
0.272
0.198
0.330
0.268
0.526
0.276
0.202
0.304
0.292
0.486
0.316
0.198
0.270
0.330
0.200
0.256
0.442
0.352
0.250
0.300
0.218
0.480
0.324
0.280
0.198
0.308
0.292
0.200
0.256
0.342
0.420
0.480
0.308
0.294
0.198
0.248
0.252
0.202
0.336
0.266
0.202
0.258
0.336
0.424
0.278
0.198
0.310
0.292
0.200
0.212
0.288
0.200
0.324
0.280
0.412
0.284
0.202
0.302
0.296
0.206
0.214
0.282
0.198
0.258
0.770
0.276
0.462
0.238
0.296
0.212
0.826
0.264
0.198
0.328
0.274
0.198
0.330
0.272
0.198
0.342
0.260
0.198
0.348
0.452
0.432
0.270
0.198
0.406
0.294
0.200
0.422
0.280
0.198
0.402
0.298
0.200
0.370
0.330
0.200
0.350
0.450
0.466
0.234
0.300
0.324
0.278
0.198
0.356
0.342
0.528
0.274
0.200
0.430
0.274
0.296
0.264
0.340
0.564
0.232
0.198
0.354
0.548
0.274
0.326
0.200
0.274
0.326
0.200
0.262
0.336
0.202
0.258
0.440
0.322
0.280
0.200
0.354
0.446
0.382
0.370
0.456
0.292
0.200
0.382
0.316
0.514
0.288
0.198
0.408
0.294
0.540
0.262
0.198
0.352
0.448
0.422
0.280
0.536
0.262
0.200
0.338
0.262
0.198
0.424
0.280
0.296
0.312
0.290
0.300
0.360
0.242
0.198
0.200
0.258
0.340
0.302
0.272
0.328
0.200
0.346
0.452
0.414
0.288
0.200
0.432
0.268
0.200
0.366
0.332
0.202
0.326
0.274
0.298
0.360
0.242
0.200
0.420
0.478
0.202
0.264
0.336
0.200
0.436
0.264
0.200
0.200
0.270
0.330
0.300
0.396
0.204
0.300
0.320
0.280
0.200
0.418
0.280
0.200
0.302
0.402
0.198
0.378
0.322
0.200
0.318
0.282
0.300
0.306
0.294
0.200
0.346
0.454
0.460
0.240
0.200
0.438
0.264
0.298
0.362
0.242
0.396
0.260
0.438
0.204
0.320
0.280
0.198
0.446
0.254
0.300
0.318
0.282
0.200
0.200
0.260
0.340
0.300
0.270
0.330
0.300
0.208
0.294
0.300
0.328
0.272
0.198
0.344
0.454
0.430
0.274
0.198
0.340
0.258
0.302
0.306
0.294
0.200
0.392
0.210
0.298
0.274
0.326
0.302
0.258
0.338
0.202
0.400
0.300
0.200
0.426
0.276
0.198
0.200
0.250
0.450
0.200
0.320
0.282
0.690
0.210
0.398
0.268
0.336
0.296
0.306
0.300
0.606
0.288
0.198
0.202
0.312
0.288
0.200
0.200
0.316
0.286
0.198
0.200
0.330
0.272
0.198
0.392
0.202
0.208
0.398
0.326
0.276
0.398
0.324
0.278
0.198
0.200
0.304
0.298
0.198
0.200
0.302
0.298
0.200
0.200
0.304
0.298
0.198
0.200
0.242
0.456
0.202
0.348
0.450
0.202
0.364
0.336
0.300
0.322
0.478
0.200
0.354
0.346
0.200
0.200
0.260
0.340
0.200
0.302
0.300
0.298
0.200
0.202
0.300
0.298
0.202
0.264
0.334
0.204
0.428
0.270
0.204
0.410
0.284
0.400
0.268
0.332
0.400
0.202
0.300
0.200
0.494
0.204
0.200
0.200
0.324
0.278
0.298
0.200
0.302
0.398
0.470
0.232
0.198
0.200
0.324
0.278
0.198
0.200
0.248
0.352
0.200
0.302
0.300
0.298
0.200
0.372
0.230
0.198
0.200
0.260
0.340
0.200
0.426
0.276
0.198
0.302
0.398
0.300
0.314
0.286
0.200
0.412
0.288
0.200
0.416
0.484
0.306
0.394
0.200
0.306
0.296
0.298
0.200
0.264
0.336
0.300
0.274
0.326
0.200
0.426
0.276
0.198
0.474
0.228
0.198
0.422
0.280
0.198
0.320
0.278
0.202
0.368
0.332
0.200
0.298
0.302
0.200
0.326
0.276
0.198
0.324
0.278
0.378
0.202
0.220
0.198
0.312
0.288
0.200
0.428
0.274
0.198
0.424
0.278
0.298
0.326
0.276
0.198
0.422
0.280
0.198
0.378
0.322
0.204
0.198
0.300
0.298
0.428
0.274
0.198
0.308
0.292
0.200
0.206
0.198
0.296
0.200
0.396
0.204
0.300
0.248
0.250
0.202
0.408
0.294
0.198
0.200
0.300
0.400
0.262
0.336
0.528
0.276
0.540
0.258
0.300
0.258
0.342
0.208
0.296
0.298
0.198
0.328
0.272
0.384
0.200
0.218
0.534
0.266
0.198
0.332
0.270
0.198
0.328
0.274
0.198
0.322
0.278
0.200
0.306
0.294
0.382
0.204
0.216
0.298
0.270
0.330
0.200
0.314
0.286
0.200
0.200
0.262
0.338
0.302
0.324
0.276
0.198
0.300
0.302
0.298
0.200
0.248
0.452
0.420
0.280
0.626
0.276
0.590
0.210
0.204
0.338
0.456
0.368
0.332
0.200
0.360
0.240
0.200
0.286
0.202
0.214
0.298
0.342
0.258
0.200
0.422
0.278
0.200
0.418
0.282
0.300
0.342
0.458
0.200
0.244
0.556
0.376
0.324
0.300
0.324
0.276
0.200
0.200
0.272
0.328
0.200
0.200
0.240
0.560
0.426
0.274
0.200
0.200
0.322
0.280
0.198
0.200
0.250
0.352
0.298
0.320
0.286
0.294
0.302
0.304
0.294
0.248
0.358
0.292
0.206
0.296
0.200
0.330
0.272
0.518
0.278
0.302
0.214
0.284
0.558
0.344
0.200
0.328
0.274
0.298
0.256
0.444
0.434
0.268
0.198
0.372
0.328
0.200
0.310
0.920
0.274
0.294
0.264
0.338
0.596
0.202
0.200
0.374
0.326
0.540
0.264
0.556
0.242
0.200
0.334
0.266
0.200
0.354
0.344
0.202
0.254
0.446
0.340
0.458
0.374
0.328
0.200
0.316
0.284
0.200
0.414
0.286
0.200
0.200
0.272
0.328
0.200
0.466
0.334
0.200
0.434
0.268
0.198
0.200
0.258
0.340
0.202
0.420
0.282
0.200
0.198
0.222
0.278
0.298
0.316
0.482
0.208
0.208
0.286
0.202
0.472
0.428
0.406
0.294
0.520
0.230
0.250
0.370
0.330
0.522
0.280
0.510
0.288
0.200
0.376
0.324
0.200
0.328
0.274
0.198
0.336
0.264
0.200
0.336
0.268
0.504
0.292
0.200
0.340
0.258
0.200
0.410
0.292
0.200
0.356
0.444
0.200
0.260
0.340
0.200
0.420
0.282
0.198
0.410
0.690
0.324
0.280
0.626
0.272
0.198
0.410
0.292
0.198
0.368
0.332
0.200
0.316
0.282
0.202
0.438
0.264
0.198
0.374
0.328
0.532
0.266
0.200
0.350
0.348
0.202
0.318
0.284
0.198
0.314
0.284
0.302
0.326
0.274
0.300
0.210
0.288
0.200
0.346
0.254
0.204
0.416
0.282
0.300
0.236
0.260
0.210
0.424
0.270
0.206
0.360
0.336
0.198
0.326
0.274
0.302
0.250
0.344
0.204
0.324
0.280
0.296
0.248
0.450
0.422
0.230
0.250
0.428
0.272
0.198
0.430
0.276
0.614
0.232
0.248
0.414
0.286
0.200
0.456
0.444
0.202
0.258
0.442
0.444
0.254
0.200
0.202
0.260
0.340
0.202
0.376
0.324
0.624
0.276
0.198
0.422
0.280
0.298
0.352
0.396
0.254
0.254
0.642
0.236
0.262
0.202
0.420
0.284
0.198
0.424
0.278
0.624
0.278
0.624
0.276
0.618
0.278
0.200
0.434
0.466
0.200
0.306
0.296
0.198
0.418
0.232
0.250
0.200
0.248
0.450
0.200
0.310
0.294
0.298
0.306
0.296
0.198
0.414
0.286
0.300
0.270
0.328
0.302
0.252
0.348
0.300
0.214
0.286
0.616
0.284
0.200
0.424
0.278
0.198
0.378
0.322
0.532
0.218
0.248
0.382
0.322
0.516
0.284
0.198
0.318
0.244
0.562
0.282
0.294
0.250
0.452
0.408
0.290
0.200
0.314
0.286
0.200
0.324
0.278
0.198
0.318
0.280
0.200
0.320
0.286
0.518
0.478
0.320
0.280
0.530
0.274
0.524
0.274
0.520
0.282
0.522
0.276
0.198
0.318
0.232
0.250
0.314
0.286
0.198
0.354
0.396
0.474
0.280
0.298
0.238
0.362
0.200
0.280
0.320
0.198
0.320
0.482
0.338
0.562
0.254
0.546
0.244
0.254
0.208
0.336
0.456
0.346
0.252
0.202
0.334
0.268
0.300
0.248
0.348
0.254
0.220
0.328
0.200
0.292
0.310
0.520
0.282
0.200
0.356
0.340
0.200
0.320
0.286
0.296
0.218
0.280
0.200
0.370
0.382
0.464
0.288
0.298
0.256
0.442
0.416
0.288
0.198
0.318
0.282
0.200
0.354
0.798
0.446
0.372
0.330
0.514
0.292
0.518
0.284
0.510
0.800
0.280
0.520
0.286
0.484
0.310
0.202
0.258
0.340
0.412
0.290
0.202
0.312
0.238
0.246
0.358
0.340
0.524
0.284
0.296
0.254
0.198
0.246
0.420
0.232
0.352
0.266
0.332
0.518
0.256
0.226
0.362
0.338
0.526
0.278
0.560
0.386
0.248
0.220
0.332
0.474
0.278
0.522
0.474
0.308
0.252
0.562
0.286
0.294
0.216
0.284
0.530
0.270
0.202
0.270
0.326
0.202
0.244
0.254
0.200
0.326
0.424
0.386
0.270
0.520
0.796
0.280
0.462
0.384
0.402
0.250
0.198
0.314
0.290
0.198
0.288
0.316
0.414
0.284
0.200
0.256
0.342
0.410
0.294
0.408
0.292
0.416
0.282
0.412
0.290
0.410
0.292
0.412
0.286
0.198
0.214
0.236
0.250
0.216
0.250
0.234
0.264
0.332
0.428
0.280
0.442
0.400
0.368
0.288
0.418
0.230
0.246
0.330
0.278
0.420
0.226
0.246
0.328
0.282
0.446
0.766
0.282
0.408
0.292
0.480
0.318
0.204
0.214
0.234
0.248
0.272
0.378
0.374
0.280
0.472
0.326
0.434
0.464
0.270
0.330
0.204
0.216
0.286
0.198
0.320
0.280
0.198
0.260
0.388
0.360
0.292
0.528
0.274
0.200
0.322
0.280
0.462
0.430
0.324
0.796
0.284
0.202
0.252
0.446
0.328
0.274
0.198
0.222
0.476
0.322
0.382
0.322
0.226
0.252
0.262
0.766
0.272
0.200
0.216
0.284
0.198
0.308
0.292
0.202
0.206
0.292
0.202
0.326
0.272
0.466
0.380
0.402
0.450
0.314
0.288
0.302
0.218
0.284
0.514
0.282
0.202
0.266
0.330
0.202
0.230
0.222
0.576
0.272
0.200
0.250
0.202
0.570
0.280
0.420
0.280
0.198
0.322
0.284
0.456
0.444
0.370
0.324
0.206
0.318
0.276
0.200
0.322
0.280
0.198
0.320
0.282
0.198
0.312
0.288
0.198
0.342
0.260
0.200
0.364
0.336
0.522
0.280
0.510
0.240
0.248
0.370
0.330
0.524
0.278
0.300
0.326
0.274
0.198
0.422
0.280
0.198
0.380
0.320
0.200
0.342
0.256
0.202
0.418
0.480
0.408
0.292
0.202
0.320
0.280
0.200
0.344
0.256
0.198
0.376
0.324
0.202
0.306
0.292
0.204
0.274
0.374
0.456
0.292
0.530
0.276
0.510
0.236
0.680
0.272
0.300
0.320
0.280
0.562
0.434
0.202
0.260
0.388
0.474
0.280
0.198
0.374
0.326
0.560
0.242
0.300
0.222
0.228
0.248
0.366
0.534
0.324
0.278
0.198
0.322
0.280
0.198
0.378
0.322
0.302
0.264
0.334
0.202
0.488
0.214
0.630
0.268
0.300
0.432
0.268
0.198
0.200
0.212
0.288
0.200
0.200
0.306
0.296
0.198
0.432
0.270
0.200
0.428
0.272
0.298
0.320
0.282
0.200
0.360
0.438
0.418
0.234
0.248
0.430
0.272
0.298
0.270
0.232
0.300
0.360
0.338
0.300
0.304
0.296
0.200
0.376
0.324
0.300
0.266
0.332
0.204
0.364
0.334
0.200
0.340
0.260
0.200
0.426
0.278
0.574
0.322
0.200
0.326
0.276
0.198
0.346
0.254
0.200
0.374
0.324
0.202
0.306
0.294
0.202
0.328
0.272
0.302
0.228
0.270
0.382
0.208
0.210
0.200
0.324
0.224
0.250
0.414
0.288
0.198
0.326
0.276
0.298
0.308
0.294
0.298
0.248
0.254
0.198
0.430
0.272
0.200
0.358
0.390
0.484
0.268
0.198
0.310
0.290
0.200
0.356
0.446
0.370
0.328
0.200
0.264
0.536
0.248
0.250
0.576
0.228
0.198
0.324
0.278
0.198
0.326
0.276
0.524
0.274
0.198
0.396
0.208
0.298
0.216
0.284
0.200
0.358
0.442
0.354
0.246
0.200
0.394
0.208
0.198
0.328
0.272
0.202
0.264
0.334
0.200
0.242
0.260
0.200
0.356
0.444
0.414
0.286
0.204
0.502
0.294
0.400
0.332
0.274
0.392
0.326
0.276
0.198
0.422
0.280
0.198
0.534
0.268
0.200
0.200
0.214
0.284
0.200
0.202
0.256
0.442
0.202
0.294
0.306
0.300
0.272
0.326
0.300
0.256
0.444
0.202
0.258
0.440
0.480
0.224
0.296
0.268
0.330
0.204
0.362
0.436
0.202
0.260
0.238
0.200
0.302
0.398
0.200
0.402
0.300
0.576
0.224
0.574
0.226
0.204
0.300
0.296
0.200
0.270
0.330
0.200
0.264
0.434
0.204
0.396
0.202
0.200
0.400
0.200
0.362
0.238
0.300
0.274
0.326
0.200
0.200
0.400
0.200
0.490
0.208
0.200
0.202
0.262
0.438
0.200
0.384
0.216
0.200
0.198
0.258
0.442
0.200
0.202
0.300
0.298
0.202
0.200
0.300
0.500
0.378
0.222
0.200
0.198
0.264
0.336
0.302
0.270
0.428
0.202
0.296
0.304
0.200
0.200
0.400
0.300
0.334
0.266
0.198
0.392
0.722
0.292
0.296
0.264
0.334
0.202
0.356
0.244
0.200
0.360
0.438
0.458
0.244
0.200
0.200
0.300
0.400
0.266
0.332
0.200
0.358
0.244
0.398
0.402
0.200
0.396
0.304
0.300
0.292
0.206
0.202
0.200
0.292
0.206
0.202
0.700
0.200
0.502
0.398
0.402
0.298
0.202
0.798
0.400
0.200
0.200
0.400
0.200
0.200
0.302
0.398
0.270
0.430
0.486
0.216
0.198
0.396
0.304
0.800
0.300
0.270
0.430
0.702
0.198
0.354
0.446
0.270
0.230
0.500
0.200
0.300
0.602
0.198
0.304
0.298
0.198
0.266
0.334
0.200
0.292
0.208
0.200
0.370
0.430
0.700
0.300
0.354
0.246
0.200
0.370
0.530
0.202
0.398
0.200
0.396
0.404
0.402
0.298
0.200
0.358
0.244
0.198
0.356
0.246
0.198
0.302
0.300
0.198
0.296
0.204
0.202
0.402
0.398
0.294
0.204
0.556
0.246
0.204
0.496
0.200
0.302
0.298
0.300
0.300
0.300
0.352
0.246
0.202
0.296
0.404
0.394
0.204
0.200
0.454
0.248
0.198
0.354
0.248
0.200
0.300
0.298
0.300
0.202
0.300
0.298
0.252
0.248
0.200
0.304
0.296
0.500
0.400
0.200
0.202
0.298
0.200
0.300
0.300
0.200
0.298
0.302
0.200
0.300
0.300
0.202
0.302
0.296
0.200
0.356
0.246
0.554
0.246
0.198
0.200
0.502
0.298
0.204
0.202
0.394
0.402
0.400
0.400
0.398
0.302
0.500
0.400
0.198
0.200
0.402
0.198
0.354
0.248
0.198
0.296
0.404
0.200
0.402
0.200
0.298
0.300
0.202
0.500
0.198
0.246
0.254
0.200
0.354
0.248
0.298
0.402
0.300
0.400
0.200
0.298
0.300
0.454
0.248
0.198
0.246
0.556
0.252
0.248
0.198
0.502
0.200
0.296
0.302
0.204
0.250
0.246
0.302
0.400
0.300
0.700
0.400
0.464
0.236
0.402
0.298
0.700
0.200
0.400
0.654
0.246
0.502
0.298
0.554
0.246
0.200
0.298
0.302
0.300
0.296
0.504
0.300
0.298
0.202
0.352
0.248
0.298
0.304
0.198
0.300
0.400
0.300
0.344
0.256
0.400
0.400
0.200
0.200
0.400
0.200
0.298
0.302
0.300
0.300
0.298
0.356
0.244
0.202
0.294
0.206
0.200
0.352
0.248
0.300
0.400
0.200
0.294
0.204
0.200
0.302
0.298
0.300
0.402
0.198
0.298
0.204
0.400
0.400
0.204
0.348
0.248
0.200
0.300
0.298
0.302
0.398
0.200
0.356
0.244
0.200
0.298
0.402
0.396
0.204
0.400
0.202
0.300
0.498
0.200
0.302
0.298
0.204
0.198
0.200
0.200
0.300
0.300
0.198
0.198
0.502
0.298
0.304
0.298
0.198
0.304
0.398
0.200
0.302
0.396
0.202
0.200
0.348
0.252
0.300
0.200
0.302
0.200
0.200
0.600
0.352
0.248
0.200
0.296
0.402
0.202
0.400
0.198
0.304
0.496
0.296
0.206
0.400
0.400
0.400
0.400
0.200
0.198
0.204
0.198
0.200
0.200
0.400
0.300
0.198
0.200
0.300
0.396
0.204
0.400
0.300
0.500
0.400
0.200
0.354
0.248
0.198
0.502
0.198
0.302
0.298
0.302
0.398
0.200
0.304
0.296
0.200
0.296
0.204
0.200
0.202
0.300
0.398
0.296
0.204
0.300
0.304
0.298
0.198
0.396
0.204
0.200
0.202
0.304
0.296
0.198
0.298
0.302
0.300
0.500
0.200
0.200
0.208
0.292
0.200
0.200
0.400
0.300
0.200
0.400
0.300
0.200
0.202
0.198
0.300
0.298
0.302
0.200
0.300
0.302
0.298
0.354
0.246
0.300
0.500
0.200
0.200
0.198
0.402
0.300
0.400
0.302
0.296
0.302
0.300
0.198
0.302
0.300
0.200
0.302
0.298
0.488
0.212
0.200
0.200
0.252
0.248
0.200
0.200
0.198
0.302
0.200
0.390
0.212
0.198
0.200
0.402
0.198
0.392
0.208
0.200
0.356
0.244
0.200
0.298
0.302
0.302
0.298
0.300
0.382
0.218
0.202
0.268
0.230
0.304
0.496
0.300
0.296
0.202
0.302
0.298
0.202
0.302
0.306
0.292
0.200
0.354
0.246
0.400
0.400
0.584
0.216
0.198
0.358
0.244
0.200
0.268
0.332
0.200
0.400
0.300
0.302
0.298
0.300
0.400
0.496
0.304
0.200
0.286
0.214
0.200
0.400
0.298
0.274
0.328
0.482
0.220
0.200
0.266
0.232
0.200
0.200
0.400
0.200
0.300
0.300
0.494
0.206
0.198
0.204
0.400
0.504
0.294
0.200
0.302
0.298
0.200
0.298
0.502
0.244
0.256
0.200
0.600
0.200
0.356
0.244
0.200
0.296
0.204
0.200
0.200
0.402
0.198
0.300
0.300
0.300
0.400
0.200
0.356
0.244
0.200
0.302
0.298
0.200
0.354
0.246
0.200
0.202
0.300
0.298
0.454
0.246
0.400
0.204
0.296
0.200
0.202
0.400
0.198
0.372
0.228
0.200
0.400
0.300
0.556
0.246
0.200
0.354
0.246
0.200
0.298
0.406
0.596
0.200
0.354
0.246
0.200
0.202
0.296
0.202
0.200
0.400
0.198
0.202
0.400
0.398
0.402
0.300
0.294
0.204
0.302
0.200
0.400
0.200
0.402
0.296
0.202
0.200
0.400
0.198
0.398
0.202
0.400
0.302
0.900
0.200
0.398
0.402
0.300
0.400
0.200
0.396
0.502
0.398
0.204
0.500
0.202
0.198
0.300
0.298
0.302
0.200
0.200
0.400
0.300
0.298
0.302
0.400
0.200
0.200
0.200
0.200
0.300
0.398
0.304
0.198
0.200
0.200
0.202
0.198
0.402
0.398
0.200
0.200
0.400
0.200
0.408
0.292
0.198
0.302
0.400
0.298
0.202
0.400
0.500
0.400
0.200
0.198
0.300
0.302
0.200
0.400
0.300
0.300
0.300
0.300
0.200
0.200
0.200
0.400
0.200
0.200
0.200
0.400
0.200
0.200
0.200
0.300
0.298
0.402
0.452
0.248
0.400
0.300
0.400
0.198
0.202
0.598
0.202
0.300
0.300
0.200
0.400
0.198
0.202
0.502
0.298
0.300
0.356
0.244
0.200
0.298
0.402
0.300
0.200
0.400
0.200
0.200
0.206
0.294
0.250
0.848
0.202
0.200
0.300
0.300
0.300
0.200
0.198
0.202
0.300
0.300
0.200
0.200
0.200
0.200
0.300
0.298
0.202
0.600
0.200
0.300
0.500
0.298
0.402
0.300
0.200
0.500
0.298
0.200
0.502
0.300
0.300
0.402
0.496
0.202
0.198
0.202
0.300
0.200
0.252
0.900
0.348
0.300
0.298
0.502
0.200
0.202
0.198
0.500
0.204
0.200
0.396
0.200
0.298
0.200
0.202
0.200
0.400
0.300
0.200
0.298
0.200
0.202
0.200
0.200
0.298
0.302
0.200
0.200
0.198
0.402
0.200
0.198
0.202
0.300
0.200
0.298
0.300
0.402
0.200
0.200
0.198
0.202
0.200
0.200
0.300
0.200
0.200
0.200
0.200
0.200
0.300
0.300
0.300
0.202
0.598
0.300
0.200
0.300
0.300
0.500
0.300
0.600
0.200
0.200
0.200
0.298
0.502
0.200
0.400
0.298
0.502
0.198
0.202
0.300
0.200
0.300
0.300
0.300
0.200
0.300
0.300
0.300
0.300
0.200
0.302
0.498
0.200
0.202
0.596
0.202
0.200
0.500
0.200
0.200
0.300
0.200
0.200
0.200
0.200
0.198
0.202
0.400
0.200
0.200
0.300
0.200
0.200
0.200
0.200
0.200
0.302
0.398
0.300
0.200
0.300
0.200
0.300
0.400
0.200
0.198
0.402
0.300
0.300
0.300
0.398
0.402
0.400
0.200
0.200
0.200
0.200
0.200
0.200
0.200
0.198
0.502
0.200
0.200
0.300
0.200
0.202
0.398
0.298
0.202
0.498
0.202
0.300
0.400
0.400
0.200
0.200
0.200
0.400
0.200
0.300
0.400
0.300
0.200
0.298
0.302
0.300
0.500
0.298
0.502
0.200
0.398
0.402
0.200
0.200
0.300
0.200
0.198
0.602
0.300
0.200
0.300
0.198
0.400
0.202
0.202
0.198
0.300
0.200
0.202
0.598
0.300
0.300
0.300
0.198
0.302
0.200
0.198
0.502
0.302
0.198
0.200
0.300
0.200
0.300
0.200
0.300
0.400
0.200
0.300
0.200
0.202
0.398
0.300
0.300
0.200
0.298
0.208
0.294
0.300
0.198
0.302
0.300
0.200
0.300
0.300
0.200
0.300
0.200
0.300
0.200
0.300
0.200
0.198
0.202
0.200
0.298
0.202
0.500
0.200
0.298
0.200
0.200
0.400
0.202
0.198
0.502
0.298
0.402
0.298
0.202
0.198
0.402
0.298
0.202
0.200
0.298
0.200
0.202
0.200
0.200
0.200
0.298
0.502
0.398
0.302
0.200
0.300
0.198
0.202
0.200
0.200
0.300
0.300
0.200
0.200
0.204
0.496
0.500
0.200
0.400
0.300
0.200
0.498
0.300
0.200
0.500
0.400
0.200
0.204
0.298
0.198
0.202
0.498
0.400
0.502
0.200
0.200
0.498
0.302
0.198
0.202
0.200
0.200
0.400
0.398
0.500
0.202
0.200
0.200
0.202
0.798
0.198
0.402
0.200
0.200
0.200
0.200
0.200
0.498
0.202
0.498
0.300
0.200
0.400
0.202
0.498
0.202
0.298
0.202
0.400
0.298
0.200
0.198
0.302
0.202
0.200
0.200
0.500
0.300
0.300
0.200
0.300
0.200
0.300
0.200
0.200
0.198
0.202
0.202
0.298
0.298
0.600
0.200
0.200
0.502
0.398
0.402
0.400
0.500
0.398
0.202
0.300
0.398
0.200
0.202
0.200
0.300
0.200
0.298
0.202
0.200
0.300
0.300
0.200
0.198
0.300
0.300
0.302
0.298
0.200
0.200
0.300
0.200
0.200
0.400
0.300
0.202
0.198
0.200
0.402
0.298
0.300
0.200
0.300
0.200
0.200
0.300
0.300
0.200
0.202
0.300
0.200
0.398
0.300
0.300
0.502
0.298
0.202
0.598
0.200
0.200
0.206
0.394
0.200
0.202
0.398
0.200
0.200
0.600
0.200
0.300
0.200
0.300
0.200
0.200
0.400
0.200
0.200
0.302
0.298
0.200
0.200
0.400
0.400
0.400
0.300
0.200
0.300
0.200
0.300
0.402
0.400
0.298
0.202
0.298
0.202
0.300
0.200
0.298
0.402
0.200
0.200
0.300
0.200
0.298
0.300
0.202
0.298
0.202
0.300
0.200
0.298
0.200
0.500
0.200
0.700
0.400
0.200
0.302
0.298
0.300
0.500
1.000
0.702
0.198
0.300
0.206
0.294
0.300
0.302
0.198
0.200
0.302
0.598
0.200
0.202
0.600
0.198
0.206
0.294
0.200
0.702
0.298
0.398
0.502
0.400
0.200
0.200
0.200
0.400
0.200
0.300
0.400
0.198
0.202
0.200
0.500
0.200
0.500
0.200
0.200
0.302
0.198
0.498
0.202
0.200
0.200
0.400
0.300
0.200
0.302
0.398
0.200
0.300
0.300
0.200
0.202
0.300
0.198
0.200
0.200
0.300
0.200
0.600
0.200
0.700
0.200
0.400
0.200
0.200
0.204
0.496
0.302
0.298
0.300
0.200
0.206
0.394
0.200
0.200
0.400
0.200
0.202
0.398
0.200
0.600
0.200
0.300
0.200
0.302
0.498
0.198
0.202
0.400
0.200
0.200
0.200
0.200
0.300
0.400
0.300
0.202
0.298
0.200
0.200
0.202
0.298
0.300
0.200
0.300
0.300
0.300
0.300
0.300
0.200
0.300
0.200
0.300
0.300
0.200
0.200
0.200
0.200
0.200
0.300
0.300
0.202
0.398
0.300
0.300
0.202
0.198
0.200
0.302
0.298
0.200
0.300
0.500
0.200
0.702
0.300
0.200
0.300
0.298
0.202
0.200
0.200
0.400
0.200
0.300
0.500
0.300
0.400
0.200
0.200
0.300
0.198
0.400
0.200
0.300
0.200
0.200
0.602
0.398
0.200
0.200
0.200
0.200
0.200
0.200
0.202
0.198
0.200
0.202
0.198
0.202
0.400
0.198
0.400
0.302
0.200
0.200
0.200
0.200
0.200
0.400
0.200
0.200
0.198
0.202
0.200
0.200
0.200
0.200
0.200
0.200
0.300
0.200
0.200
0.200
0.300
0.200
0.300
0.400
0.200
0.700
0.300
0.200
0.200
0.298
0.202
0.200
0.198
0.200
0.302
0.200
0.400
0.200
0.300
0.200
0.200
0.300
0.400
0.200
0.200
0.200
0.198
0.300
0.302
0.298
0.202
0.500
0.198
0.500
0.202
0.398
0.200
0.200
0.202
0.298
0.200
0.200
0.200
0.200
0.200
0.302
0.198
0.300
0.200
0.302
0.200
0.500
0.200
0.200
0.198
0.600
0.400
0.200
0.200
0.200
0.300
0.200
0.300
0.300
0.502
0.498
0.200
0.202
0.200
0.198
0.598
0.302
0.300
0.300
0.200
0.298
0.202
0.400
0.302
0.298
0.300
0.402
0.200
0.198
0.206
0.494
0.200
0.200
0.300
0.202
0.298
0.202
0.298
0.200
0.198
0.302
0.302
0.298
0.200
0.200
0.200
0.398
0.202
0.200
0.200
0.300
0.200
0.200
0.200
0.202
0.198
0.200
0.300
0.200
0.300
0.202
0.200
0.398
0.200
0.198
0.302
0.500
0.200
0.200
0.200
0.300
0.300
0.300
0.200
0.300
0.200
0.400
0.300
0.302
0.198
0.502
0.400
0.200
0.298
0.200
0.500
0.200
0.600
0.400
0.800
0.600
0.300
0.200
0.300
0.200
0.200
0.200
0.200
0.200
0.400
0.300
0.300
0.200
0.200
0.200
0.300
0.200
0.200
0.200
0.200
0.200
0.200
0.300
0.200
0.200
0.400
0.200
0.202
0.198
0.300
0.300
0.300
0.200
0.200
0.200
0.200
0.200
0.300
0.200
0.300
0.200
0.300
0.300
0.200
0.200
0.302
0.198
0.200
0.698
0.502
0.202
0.198
0.400
0.400
0.200
0.200
0.402
0.198
0.298
0.602
0.300
0.600
0.800
0.302
0.298
0.202
0.298
0.502
0.298
0.300
0.200
0.300
0.400
0.200
0.202
0.298
0.300
0.202
0.298
0.300
0.200
0.300
0.200
0.200
0.400
0.402
0.398
0.300
0.300
0.200
0.200
0.200
0.200
0.200
0.500
0.500
0.200
0.202
0.498
0.200
0.200
0.202
0.200
0.198
0.200
0.400
0.302
0.198
0.300
0.200
0.302
0.400
0.298
0.202
0.300
0.398
0.202
0.200
0.198
0.300
0.400
0.300
0.402
0.200
0.300
0.198
0.204
0.298
0.200
0.200
0.204
0.296
0.200
0.200
0.300
0.298
0.302
0.298
0.300
0.202
0.400
0.900
0.398
0.200
0.302
0.198
0.202
0.298
0.202
0.500
0.598
0.200
0.302
0.200
0.300
0.198
0.202
0.298
0.302
0.200
0.300
0.200
0.200
0.200
0.400
0.498
0.202
0.398
0.200
0.302
0.398
0.300
0.400
0.200
0.200
0.200
0.202
0.798
0.200
0.200
0.300
0.202
0.298
0.300
0.300
0.300
0.300
0.200
0.202
0.198
0.200
0.200
0.500
0.200
0.200
0.600
0.300
0.500
0.200
0.302
0.300
0.198
0.200
0.302
0.198
0.202
0.398
0.400
0.200
0.502
0.300
0.300
0.298
0.200
0.500
0.300
0.300
0.400
0.200
0.300
0.200
0.200
0.200
0.500
0.200
0.500
0.200
0.200
0.500
0.200
0.200
0.200
0.400
0.300
0.200
0.200
0.300
0.400
0.200
0.200
0.200
0.200
0.200
0.200
0.200
0.300
0.300
0.300
0.200
0.202
0.298
0.200
0.200
0.500
0.200
0.600
0.300
0.800
0.300
0.500
0.200
0.600
0.300
0.300
0.400
0.400
0.200
0.200
0.200
0.200
0.400
0.300
0.200
0.300
0.400
0.500
0.300
0.200
0.200
0.200
0.200
0.600
0.600
0.498
0.402
0.200
0.302
0.598
0.300
0.502
0.198
0.200
0.200
0.500
0.300
0.300
0.300
0.200
0.200
0.200
0.208
0.292
0.198
0.202
0.400
0.300
0.200
0.300
0.300
0.200
0.300
0.200
0.500
0.300
0.200
0.200
0.300
0.200
0.300
0.200
0.300
0.204
0.296
0.200
0.300
0.400
0.200
0.800
0.202
0.598
0.200
0.300
0.300
0.300
0.200
0.500
0.300
0.300
0.300
0.200
0.200
0.200
0.200
0.300
0.300
0.400
0.200
0.300
0.352
0.248
0.200
0.300
0.302
0.498
0.300
0.200
0.400
0.300
0.600
0.200
0.200
0.200
0.200
0.200
0.300
0.202
0.398
0.200
0.200
0.200
0.200
0.500
0.200
0.200
0.402
0.398
0.202
0.298
0.200
0.600
0.302
0.600
0.198
0.200
0.200
0.500
0.398
0.202
0.200
0.300
0.298
0.302
0.202
0.398
0.200
0.300
0.200
0.700
0.200
0.200
0.200
0.200
0.200
0.200
0.200
0.200
0.200
0.200
0.200
0.300
0.300
0.400
0.200
0.200
0.200
0.200
0.300
0.300
0.200
0.202
0.200
0.200
0.198
0.302
0.200
0.200
0.298
0.198
0.202
0.300
0.352
0.348
0.400
0.200
0.200
0.300
0.400
0.198
0.602
0.300
0.200
0.200
0.700
0.900
0.400
0.500
0.400
0.200
0.200
0.300
0.400
0.400
0.200
0.200
0.302
0.498
0.300
0.202
0.200
0.298
0.302
0.298
0.200
0.298
0.302
0.500
0.300
0.200
0.200
0.302
0.198
0.200
0.202
0.198
0.300
0.400
0.300
0.300
0.302
0.300
0.200
0.398
0.200
0.300
0.300
0.400
0.202
0.200
0.198
0.200
0.200
0.400
0.200
0.400
0.200
0.300
0.402
0.198
0.302
0.500
0.300
0.204
0.294
0.400
0.500
0.200
0.200
0.200
0.700
0.500
0.200
0.204
0.498
0.300
0.600
0.198
0.200
0.502
0.198
0.200
0.200
0.300
0.400
0.200
0.600
0.300
0.200
0.400
0.200
0.200
0.300
0.400
0.200
0.200
0.200
0.200
0.200
0.300
0.300
0.400
0.200
0.200
0.200
0.300
0.400
0.200
0.200
0.400
0.300
0.300
0.300
0.400
0.200
0.200
0.300
0.200
0.200
0.200
0.400
0.200
0.302
0.198
0.200
0.300
0.700
0.302
0.198
0.200
0.202
0.398
0.200
0.300
0.206
0.392
0.202
0.700
0.200
0.700
0.200
0.200
0.300
0.400
0.200
0.400
0.200
0.300
0.300
0.300
0.300
0.200
0.600
0.200
0.300
0.200
0.200
0.300
0.300
0.300
0.200
0.202
0.198
0.200
0.200
0.400
0.200
0.400
0.200
0.200
0.200
0.200
0.300
0.300
0.300
0.300
0.200
0.200
0.200
0.400
0.498
0.402
0.200
0.300
0.200
0.200
0.300
0.300
0.300
0.300
0.700
0.200
0.300
0.400
0.300
0.200
0.398
0.302
0.200
0.400
0.300
0.200
0.400
0.198
0.302
0.200
0.200
0.200
0.200
0.200
0.200
0.400
0.200
0.200
0.200
0.202
0.198
0.500
0.500
0.300
0.200
0.300
0.200
0.400
0.400
0.200
0.200
0.300
0.200
0.298
0.402
0.200
0.200
0.200
0.200
0.200
0.302
0.198
0.400
0.200
0.200
0.300
0.200
0.400
0.200
0.200
0.300
0.200
0.500
0.200
0.200
0.200
0.200
0.200
0.206
0.394
0.200
0.302
0.198
0.200
0.200
0.600
0.400
0.500
0.200
0.300
0.600
0.200
0.500
0.200
0.200
0.600
0.300
0.200
0.500
0.400
0.800
0.300
0.300
0.598
0.200
0.302
0.198
0.202
0.300
0.200
0.200
0.200
0.200
0.300
0.200
0.200
0.200
0.200
0.200
0.200
0.200
0.300
0.300
0.200
0.200
0.200
0.198
0.202
0.200
0.400
0.200
0.200
0.200
0.400
0.300
0.200
0.198
0.202
0.300
0.200
0.300
0.300
0.200
0.200
0.400
0.300
0.198
0.702
0.300
0.398
0.302
0.200
0.200
0.300
0.300
0.300
0.500
0.300
0.200
0.300
0.300
0.200
0.206
0.392
0.202
0.198
0.502
0.200
0.202
0.598
0.200
0.200
0.798
0.202
0.300
0.300
0.200
0.798
0.302
0.300
0.200
0.200
0.600
0.300
0.300
0.200
0.202
0.198
0.400
0.200
0.200
0.400
0.200
0.202
0.696
0.202
0.200
0.300
0.202
0.198
0.200
0.300
0.202
0.698
0.200
0.600
0.300
0.300
0.302
0.198
0.500
0.400
0.400
0.500
0.200
0.200
0.400
0.300
0.200
0.200
0.198
0.402
0.300
0.200
0.300
0.200
0.200
0.200
0.400
0.200
0.300
0.300
0.300
0.200
0.500
0.200
0.200
0.300
0.200
0.200
0.200
0.500
0.300
0.300
0.300
0.200
0.300
0.300
0.202
0.398
0.300
0.200
0.600
0.200
0.300
0.300
0.300
0.300
0.200
0.198
0.202
0.200
0.200
0.198
0.502
0.200
0.198
0.202
0.502
0.198
0.300
0.200
0.204
0.796
0.300
0.200
0.400
0.500
0.200
0.300
0.300
0.300
0.300
0.300
0.398
0.502
0.200
0.200
0.300
0.198
0.200
0.202
0.400
0.300
0.200
0.200
0.300
0.300
0.400
0.298
0.200
0.202
0.200
0.202
0.198
0.198
0.202
0.300
0.300
0.300
0.202
0.598
0.300
0.300
0.200
0.198
0.200
0.202
0.300
0.300
0.200
0.200
0.298
0.502
0.300
0.200
0.398
0.304
0.398
0.200
0.300
0.300
0.200
0.250
0.550
0.200
0.200
0.500
0.200
0.200
0.198
0.202
0.200
0.200
0.300
0.202
0.198
0.200
0.200
0.200
0.400
0.300
0.200
0.298
0.202
0.200
0.600
0.300
0.300
0.250
0.350
0.200
0.200
0.200
0.700
0.202
0.398
0.398
0.400
0.202
0.400
0.300
0.200
0.198
0.402
0.298
0.302
0.300
0.198
0.200
0.602
0.198
0.200
0.302
0.200
0.200
0.198
0.202
0.200
0.198
0.202
0.600
0.200
0.300
0.198
0.302
0.300
0.200
0.298
0.202
0.200
0.200
0.198
0.200
0.502
0.198
0.200
0.306
0.198
0.198
0.200
0.200
0.498
0.202
0.200
0.400
0.202
0.298
0.300
0.300
0.300
0.400
0.400
0.200
0.200
0.198
0.302
0.400
0.300
0.200
0.200
0.200
0.200
0.200
0.302
0.298
0.300
0.298
0.400
0.202
0.200
0.400
0.200
0.202
0.298
0.400
0.198
0.200
0.202
0.200
0.200
0.198
0.302
0.200
0.198
0.202
0.300
0.300
0.298
0.302
0.200
0.198
0.200
0.302
0.298
0.200
0.302
0.198
0.304
0.400
0.398
0.198
0.202
0.498
0.402
0.498
0.402
0.400
0.200
0.300
0.400
0.200
0.300
0.398
0.202
0.298
0.202
0.198
0.202
0.600
0.298
0.202
0.298
0.202
0.200
0.200
0.300
0.298
0.402
0.200
0.198
0.300
0.302
0.200
0.500
0.198
0.202
0.298
0.202
0.198
0.402
0.198
0.200
0.200
0.302
0.200
0.200
0.400
0.200
0.198
0.302
0.200
0.198
0.400
0.302
0.200
0.800
0.400
0.200
0.200
0.300
0.200
0.198
0.200
0.202
0.198
0.302
0.298
0.202
0.198
0.202
0.398
0.202
0.200
0.500
0.298
0.502
0.200
0.300
0.500
0.198
0.202
0.300
0.200
0.350
0.450
0.200
0.404
0.296
0.200
0.302
0.598
0.200
0.198
0.200
0.202
0.200
0.200
0.298
0.302
0.200
0.298
0.200
0.202
0.300
0.198
0.202
0.300
0.200
0.200
0.200
0.298
0.202
0.200
0.198
0.502
0.200
0.200
0.498
0.304
0.198
0.300
0.298
0.200
0.302
0.200
0.200
0.298
0.602
0.300
0.298
0.302
0.200
0.400
0.398
0.200
0.402
0.198
0.400
0.200
0.302
0.198
0.300
0.202
0.200
0.200
0.298
0.302
0.598
0.302
0.498
0.302
0.598
0.302
0.298
0.300
0.302
0.198
0.400
0.200
0.200
0.200
0.202
0.300
0.300
0.298
0.400
0.200
0.502
0.204
0.594
0.302
0.298
0.402
0.200
0.298
0.202
0.298
0.400
0.200
0.202
0.198
0.200
0.202
0.300
0.398
0.298
0.202
0.200
0.200
0.202
0.300
0.200
0.200
0.400
0.300
0.500
0.200
0.200
0.198
0.300
0.302
0.200
0.204
0.294
0.202
0.200
0.204
0.394
0.202
0.200
0.398
0.202
0.400
0.200
0.398
0.302
0.398
0.300
0.202
0.300
0.498
0.302
0.500
0.398
0.200
0.302
0.198
0.200
0.200
0.200
0.200
0.300
0.200
0.202
0.298
0.200
0.300
0.300
0.200
0.300
0.402
0.296
0.302
0.202
0.296
0.502
0.300
0.300
0.552
0.248
0.200
0.202
0.200
0.200
0.198
0.200
0.300
0.300
0.200
0.400
0.202
0.198
0.400
0.306
0.496
0.300
0.700
0.198
0.400
0.200
0.302
0.298
0.200
0.298
0.204
0.298
0.200
0.300
0.400
0.400
0.402
0.198
0.200
0.200
0.300
0.302
0.298
0.300
0.502
0.300
0.300
0.352
0.246
0.302
0.198
0.300
0.302
0.398
0.200
0.202
0.200
0.200
0.198
0.298
0.202
0.200
0.202
0.400
0.398
0.200
0.300
0.300
0.300
0.300
0.300
0.400
0.302
0.398
0.198
0.304
0.198
0.204
0.298
0.200
0.302
0.498
0.398
0.200
0.200
0.302
0.398
0.200
0.302
0.198
0.304
0.198
0.198
0.200
0.306
0.396
0.298
0.402
0.200
0.200
0.198
0.302
0.200
0.200
0.400
0.200
0.298
0.300
0.200
0.200
0.300
0.202
0.200
0.200
0.398
0.298
0.402
0.200
0.200
0.202
0.198
0.200
0.300
0.202
0.300
0.298
0.302
0.400
0.198
0.298
0.202
0.202
0.200
0.200
0.198
0.200
0.200
0.202
0.398
0.200
0.200
0.302
0.198
0.200
0.302
0.200
0.398
0.200
0.300
0.302
0.198
0.200
0.402
0.300
0.400
0.200
0.200
0.200
0.300
0.200
0.198
0.800
0.302
0.400
0.500
0.300
0.200
0.300
0.200
0.198
0.200
0.302
0.298
0.400
0.202
0.250
0.548
0.304
0.398
0.200
0.300
0.500
0.298
0.302
0.200
0.300
0.198
0.202
0.202
0.198
0.200
0.398
0.202
0.200
0.200
0.200
0.300
0.300
0.300
0.200
0.298
0.202
0.200
0.198
0.204
0.198
0.200
0.298
0.202
0.200
0.352
0.346
0.300
0.202
0.300
0.198
0.202
0.400
0.398
0.206
0.296
0.200
0.298
0.602
0.198
0.402
0.300
0.200
0.300
0.300
0.304
0.296
0.200
0.200
0.200
0.300
0.200
0.300
0.300
0.300
0.500
0.400
0.500
0.300
0.300
0.200
0.200
0.500
0.198
0.602
0.400
0.200
0.200
0.202
0.298
0.200
0.198
0.202
0.200
0.300
0.200
0.300
0.200
0.200
0.400
0.298
0.502
0.198
0.202
0.400
0.302
0.398
0.298
0.402
0.200
0.300
0.300
0.200
0.300
0.300
0.200
0.202
0.398
0.302
0.198
0.200
0.200
0.200
0.300
0.200
0.302
0.400
0.198
0.202
0.398
0.402
0.198
0.300
0.298
0.202
0.200
0.200
0.300
0.300
0.200
0.206
0.292
0.202
0.198
0.208
0.394
0.300
0.500
0.202
0.398
0.302
0.296
0.202
0.298
0.500
0.302
0.300
0.200
0.300
0.200
0.300
0.298
0.202
0.300
0.298
0.402
0.300
0.200
0.300
0.200
0.300
0.300
0.298
0.202
0.300
0.200
0.300
0.502
0.298
0.500
0.400
0.300
0.304
0.396
0.200
0.202
0.498
0.252
0.350
0.198
0.198
0.402
0.300
0.200
0.400
0.400
0.300
0.308
0.592
0.308
0.292
0.200
0.202
0.200
0.296
0.200
0.602
0.300
0.300
0.298
0.602
0.300
0.300
0.298
0.402
0.200
0.300
0.300
0.298
0.402
0.302
0.598
0.204
0.396
0.200
0.200
0.300
0.298
0.202
0.198
0.300
0.302
0.200
0.202
0.300
0.300
0.200
0.198
0.300
0.400
0.200
0.198
0.302
0.200
0.300
0.200
0.304
0.298
0.198
0.300
0.400
0.300
0.202
0.398
0.200
0.302
0.500
0.198
0.202
0.300
0.200
0.300
0.300
0.302
0.198
0.200
0.200
0.198
0.402
0.398
0.402
0.200
0.198
0.200
0.302
0.200
0.200
0.500
0.198
0.200
0.402
0.298
0.402
0.400
0.198
0.602
0.198
0.202
0.398
0.502
0.400
0.300
0.200
0.200
0.300
0.298
0.202
0.200
0.300
0.300
0.300
0.400
0.200
0.400
0.200
0.200
0.350
0.550
0.200
0.400
0.202
0.198
0.200
0.298
0.402
0.298
0.402
0.198
0.202
0.400
0.302
0.298
0.252
0.352
0.294
0.202
0.300
0.300
0.500
0.400
0.200
0.400
0.198
0.602
0.200
0.198
0.302
0.300
0.200
0.300
0.400
0.298
0.402
0.300
0.500
0.198
0.202
0.350
0.348
0.200
0.202
0.500
0.400
0.200
0.498
0.300
0.202
0.198
0.200
0.302
0.200
0.202
0.298
0.298
0.202
0.200
0.198
0.200
0.202
0.200
0.500
0.200
0.300
0.500
0.200
0.498
0.202
0.198
0.202
0.202
0.198
0.398
0.202
0.300
0.300
0.300
0.400
0.200
0.298
0.502
0.200
0.200
0.200
0.398
0.200
0.552
0.450
0.198
0.402
0.200
0.200
0.198
0.402
0.398
0.200
0.302
0.300
0.450
0.350
0.200
0.400
0.498
0.500
0.200
0.300
0.200
0.200
0.500
0.204
0.198
0.400
0.300
0.300
0.198
0.202
0.300
0.298
0.602
0.198
0.302
0.300
0.200
0.200
0.200
0.200
0.500
0.204
0.296
0.200
0.202
0.498
0.202
0.298
0.300
0.200
0.300
0.400
0.300
0.200
0.300
0.300
0.200
0.200
0.500
0.198
0.202
0.200
0.200
0.300
0.500
0.200
0.300
0.200
0.198
0.202
0.300
0.200
0.198
0.302
0.300
0.200
0.400
0.200
0.200
0.300
0.200
0.198
0.402
0.200
0.200
0.200
0.200
0.300
0.200
0.398
0.200
0.204
0.598
0.300
0.650
0.550
0.200
0.500
0.298
0.402
0.200
0.300
0.300
0.200
0.200
0.300
0.402
0.198
0.200
0.300
0.200
0.300
0.298
0.200
0.202
0.600
0.600
0.302
0.298
0.200
0.400
0.400
0.700
0.300
0.204
0.396
0.298
0.200
0.400
0.200
0.202
0.198
0.402
0.298
0.200
0.402
0.300
0.500
0.300
0.200
0.200
0.400
0.200
0.300
0.298
0.304
0.198
0.200
0.200
0.300
0.200
0.300
0.298
0.302
0.200
0.300
0.398
0.202
0.200
0.398
0.200
0.200
0.302
0.198
0.200
0.402
0.300
0.300
0.400
0.200
0.200
0.300
0.200
0.200
0.398
0.202
0.198
0.206
0.294
0.200
0.304
0.398
0.198
0.202
0.498
0.300
0.200
0.502
0.198
0.202
0.698
0.200
0.200
0.200
0.202
0.198
0.700
0.300
0.200
0.200
0.302
0.200
0.398
0.400
0.202
0.398
0.200
0.200
0.200
0.200
0.400
0.202
0.198
0.202
0.298
0.202
0.198
0.402
0.400
0.200
0.200
0.398
0.200
0.202
0.300
0.300
0.198
0.202
0.200
0.398
0.202
0.600
0.198
0.202
0.500
0.198
0.202
0.400
0.200
0.298
0.200
0.202
0.298
0.202
0.798
0.402
0.206
0.292
0.502
0.500
0.298
0.202
0.198
0.200
0.200
0.200
0.200
0.202
0.798
0.300
0.500
0.400
0.300
0.200
0.200
0.200
0.300
0.200
0.500
0.202
0.298
0.300
0.200
0.700
0.300
0.200
0.200
0.200
0.402
0.198
0.300
0.200
0.200
0.200
0.200
0.300
0.202
0.298
0.300
0.200
0.200
0.400
0.200
0.300
0.200
0.402
0.200
0.298
0.202
0.400
0.298
0.200
0.500
0.200
0.202
0.300
0.300
0.300
0.198
0.200
0.302
0.300
0.300
0.202
0.396
0.302
0.398
0.200
0.302
0.498
0.200
0.202
0.298
1.000
0.402
0.298
0.200
0.500
0.300
0.300
0.202
0.398
0.202
0.198
0.202
0.298
0.200
0.300
0.200
0.200
0.300
0.202
0.198
0.200
0.300
0.200
0.400
0.400
0.200
0.200
0.300
0.200
0.300
0.200
0.200
0.200
0.202
0.200
0.300
0.300
0.198
0.300
0.200
0.200
0.200
0.300
0.200
0.600
0.200
0.200
0.202
0.398
0.400
0.200
0.300
0.202
0.398
0.700
0.700
0.200
0.200
0.302
0.198
0.200
0.600
0.300
0.300
0.402
0.398
0.300
0.202
0.298
0.400
0.200
0.202
0.298
0.200
0.202
0.200
0.298
0.200
0.300
0.300
0.200
0.200
0.200
0.200
0.200
0.200
0.302
0.298
0.300
0.200
0.300
0.200
0.300
0.200
0.300
0.300
0.200
0.300
0.200
0.302
0.298
0.200
0.200
0.200
0.300
0.200
0.300
0.500
0.302
0.598
0.302
0.598
0.200
0.400
0.200
0.200
0.600
0.200
0.500
0.200
0.200
0.200
0.200
0.198
0.202
0.200
0.200
0.200
0.198
0.602
0.200
0.500
0.200
0.400
0.200
0.202
0.298
0.398
0.202
0.300
0.402
0.198
0.200
0.200
0.302
0.398
0.200
0.300
0.298
0.302
0.300
0.398
0.202
0.202
0.498
0.200
0.202
0.298
0.300
0.400
0.600
0.300
0.300
0.200
0.200
0.200
0.500
0.398
0.202
0.600
0.300
0.300
0.300
0.300
0.400
0.300
0.200
0.500
0.200
0.300
0.200
0.200
0.200
0.600
0.300
0.200
0.300
0.200
0.200
0.200
0.400
0.202
0.298
0.300
0.200
0.200
0.200
0.200
0.200
0.200
0.300
0.200
0.198
0.202
0.600
0.202
0.498
0.200
0.202
0.498
0.300
0.700
0.300
0.300
0.200
0.200
0.200
0.400
0.198
0.202
0.300
0.300
0.200
0.400
0.298
0.402
0.200
0.300
0.300
0.200
0.200
0.200
0.300
0.200
0.202
0.498
0.200
0.198
0.202
0.200
0.200
0.300
0.200
0.202
0.198
0.200
0.200
0.500
0.200
0.200
0.500
0.200
0.200
0.400
0.300
0.900
0.200
0.200
0.300
0.200
0.200
0.600
0.200
0.500
0.200
0.198
0.202
0.300
0.200
0.298
0.202
0.200
0.200
0.200
0.200
0.300
0.200
0.300
0.200
0.200
0.200
0.300
0.198
0.402
0.300
0.400
0.200
0.302
0.198
0.200
0.200
0.200
0.300
0.300
0.300
0.300
0.300
0.200
0.200
0.200
0.400
0.300
0.200
0.300
0.300
0.198
0.204
0.298
0.200
0.200
0.204
0.296
0.300
0.600
0.400
0.212
0.388
0.200
0.200
0.200
0.300
0.200
0.298
0.702
0.198
0.202
0.200
0.200
0.300
0.200
0.400
0.200
0.200
0.400
0.200
0.300
0.300
0.200
0.198
0.202
0.200
0.400
0.200
0.300
0.300
0.202
0.298
0.200
0.200
0.300
0.500
0.398
0.502
0.198
0.202
0.300
0.200
0.200
0.200
0.400
0.200
0.200
0.200
0.300
0.200
0.200
0.200
0.600
0.200
0.204
0.294
0.202
0.200
0.300
0.200
0.200
0.200
0.302
0.298
0.200
0.204
0.198
0.398
0.200
0.202
0.198
0.200
0.400
0.300
0.300
0.200
0.300
0.200
0.300
0.200
0.200
0.200
0.300
0.200
0.300
0.200
0.200
0.200
0.300
0.200
0.300
0.600
0.400
0.200
0.198
0.202
0.300
0.200
0.200
0.200
0.600
0.200
0.200
0.300
0.200
0.200
0.300
0.300
0.200
0.302
0.198
0.200
0.200
0.300
0.200
0.300
0.200
0.200
0.200
0.600
0.298
0.202
0.200
0.200
0.300
0.200
0.300
0.200
0.200
0.200
0.500
0.300
0.200
0.300
0.200
0.302
0.198
0.200
0.200
0.200
0.200
0.398
0.202
0.300
0.400
0.200
0.400
0.300
0.200
0.400
0.300
0.200
0.400
0.300
0.200
0.298
0.402
0.200
0.298
0.202
0.300
0.200
0.250
0.550
0.200
0.202
0.398
0.200
0.200
0.200
0.300
0.200
0.302
0.198
0.300
0.200
0.200
0.200
0.300
0.200
0.200
0.202
0.398
0.200
0.200
0.200
0.298
0.202
0.200
0.200
0.398
0.202
0.300
0.498
0.300
0.402
0.200
0.200
0.200
0.200
0.200
0.198
0.202
0.300
0.200
0.202
0.498
0.202
0.298
0.300
0.200
0.298
0.400
0.202
0.298
0.200
0.300
0.206
0.294
0.402
0.200
0.198
0.200
0.402
0.300
0.198
0.302
0.298
0.300
0.302
0.200
0.198
0.200
0.302
0.200
0.300
0.198
0.202
0.200
0.200
0.298
0.302
0.200
0.298
0.200
0.202
0.200
0.298
0.200
0.202
0.198
0.202
0.298
0.300
0.200
0.302
0.198
0.300
0.200
0.202
0.200
0.298
0.200
0.200
0.302
0.298
0.200
0.200
0.202
0.298
0.202
0.298
0.202
0.298
0.200
0.202
0.198
0.400
0.300
0.200
0.400
0.202
0.198
0.206
0.294
0.304
0.198
0.498
0.202
0.298
0.200
0.304
0.696
0.204
0.396
0.200
0.300
0.400
0.300
0.202
0.698
0.302
0.298
0.200
0.200
0.202
0.298
0.200
0.200
0.202
0.298
0.200
0.302
0.198
0.300
0.200
0.200
0.200
0.300
0.300
0.400
0.300
0.200
0.202
0.198
0.400
0.202
0.198
0.200
0.300
0.202
0.198
0.202
0.398
0.202
0.198
0.200
0.300
0.202
0.298
0.200
0.302
0.298
0.202
0.400
0.198
0.198
0.202
0.302
0.198
0.300
0.200
0.202
0.198
0.200
0.204
0.398
0.198
0.202
0.198
0.300
0.200
0.400
0.400
0.200
0.400
0.400
0.402
0.598
0.200
0.200
0.500
0.200
0.200
0.300
0.200
0.200
0.204
0.396
0.200
0.200
0.200
0.300
0.200
0.298
0.202
0.200
0.200
0.300
0.200
0.200
0.200
0.302
0.198
0.200
0.200
0.300
0.200
0.200
0.200
0.200
0.200
0.300
0.200
0.302
0.498
0.298
0.202
0.500
0.300
0.300
0.300
0.202
0.398
0.200
0.200
0.200
0.202
0.198
0.198
0.204
0.398
0.298
0.402
0.200
0.198
0.208
0.294
0.302
0.198
0.500
0.300
0.206
0.294
0.198
0.402
0.300
0.300
0.300
0.300
0.300
0.300
0.302
0.298
0.300
0.300
0.300
0.400
0.202
0.298
0.300
0.302
0.198
0.400
0.200
0.202
0.200
0.300
0.200
0.298
0.400
0.200
0.300
0.300
0.200
0.200
0.200
0.300
0.200
0.204
0.496
0.200
0.200
0.400
0.200
0.200
0.500
0.200
0.200
0.300
0.300
0.202
0.398
0.300
0.204
0.396
0.200
0.600
0.300
0.202
0.498
0.300
0.200
0.200
0.200
0.298
0.402
0.200
0.200
0.200
0.300
0.300
0.202
0.198
0.200
0.200
0.198
0.402
0.300
0.200
0.500
0.200
0.200
0.300
0.200
0.198
0.502
0.200
0.202
0.198
0.200
0.200
0.300
0.300
0.200
0.198
0.302
0.200
0.200
0.300
0.300
0.398
0.202
0.200
0.300
0.400
0.200
0.300
0.200
0.200
0.300
0.200
0.200
0.200
0.200
0.600
0.300
0.200
0.400
0.300
0.300
0.200
0.298
0.402
0.200
0.400
0.200
0.298
0.202
0.200
0.352
0.348
0.200
0.300
0.204
0.296
0.200
0.300
0.300
0.300
0.300
0.400
0.300
0.400
0.200
0.198
0.202
0.300
0.298
0.302
0.302
0.200
0.198
0.200
0.200
0.300
0.200
0.298
0.202
0.200
0.200
0.400
0.200
0.198
0.302
0.300
0.200
0.300
0.200
0.200
0.200
0.300
0.200
0.400
0.200
0.352
0.250
0.298
0.200
0.300
0.200
0.300
0.300
0.400
0.200
0.200
0.200
0.200
0.200
0.200
0.400
0.204
0.598
0.398
0.200
0.200
0.400
0.200
0.200
0.208
0.392
0.200
0.204
0.396
0.200
0.204
0.204
0.292
0.500
0.202
0.198
0.302
0.200
0.496
0.202
0.300
0.304
0.296
0.300
0.200
0.200
0.600
0.400
0.200
0.200
0.202
0.298
0.200
0.200
0.198
0.402
0.454
0.246
0.200
0.200
0.300
0.300
0.200
0.200
0.400
0.300
0.200
0.200
0.200
0.200
0.204
0.198
0.398
0.400
0.200
0.200
0.198
0.202
0.200
0.200
0.202
0.298
0.200
0.200
0.400
0.200
0.200
0.400
0.200
0.398
0.402
0.200
0.206
0.294
0.400
0.400
0.200
0.200
0.206
0.294
0.200
0.200
0.198
0.302
0.400
0.400
0.300
0.298
0.302
0.200
0.302
0.298
0.200
0.304
0.296
0.300
0.202
0.298
0.200
0.298
0.302
0.200
0.200
0.300
0.300
0.500
0.200
0.354
0.246
0.200
0.354
0.246
0.200
0.200
0.202
0.198
0.200
0.200
0.202
0.198
0.400
0.400
0.200
0.300
0.300
0.200
0.200
0.198
0.302
0.200
0.200
0.202
0.198
0.200
0.204
0.200
0.396
0.202
0.398
0.200
0.200
0.206
0.294
0.200
0.200
0.314
0.286
0.404
0.296
0.200
0.200
0.302
0.398
0.200
0.202
0.298
0.200
0.298
0.208
0.294
0.354
0.254
0.392
0.300
0.400
0.246
0.254
0.200
0.398
0.302
0.300
0.202
0.298
0.200
0.300
0.300
0.200
0.302
0.298
0.554
0.246
0.400
0.300
0.400
0.200
0.400
0.200
0.454
0.246
0.200
0.454
0.246
0.200
0.398
0.302
0.300
0.200
0.300
0.200
0.300
0.402
0.198
0.452
0.248
0.200
0.398
0.202
0.200
0.200
0.200
0.300
0.502
0.298
0.204
0.298
0.298
0.200
0.352
0.248
0.200
0.304
0.296
0.200
0.296
0.504
0.296
0.204
0.200
0.396
0.204
0.200
0.398
0.302
0.200
0.200
0.400
0.300
0.296
0.204
0.200
0.300
0.400
0.200
0.300
0.400
0.300
0.200
0.400
0.200
0.400
0.200
0.400
0.200
0.204
0.296
0.300
0.200
0.400
0.200
0.400
0.204
0.594
0.202
0.300
0.200
0.300
0.400
0.400
0.296
0.308
0.396
0.198
0.202
0.400
0.296
0.204
0.400
0.296
0.204
0.400
0.296
0.302
0.202
0.200
0.198
0.302
0.200
0.396
0.304
0.198
0.202
0.198
0.302
0.300
0.302
0.298
0.200
0.300
0.400
0.400
0.296
0.304
0.302
0.296
0.302
0.200
0.300
0.202
0.198
0.200
0.300
0.202
0.198
0.200
0.300
0.204
0.496
0.302
0.298
0.300
0.200
0.300
0.200
0.200
0.200
0.400
0.198
0.304
0.198
0.202
0.198
0.400
0.200
0.300
0.200
0.400
0.298
0.302
0.200
0.304
0.396
0.404
0.296
0.200
0.300
0.300
0.200
0.298
0.302
0.200
0.296
0.304
0.300
0.300
0.400
0.502
0.198
0.354
0.246
0.200
0.298
0.202
0.400
0.300
0.300
0.200
0.400
0.200
0.352
0.248
0.300
0.500
0.200
0.298
0.302
0.202
0.298
0.300
0.200
0.302
0.298
0.200
0.354
0.246
0.200
0.200
0.402
0.298
0.296
0.204
0.200
0.300
0.200
0.202
0.198
0.200
0.300
0.400
0.300
0.300
0.400
0.202
0.198
0.400
0.400
0.202
0.198
0.402
0.198
0.206
0.394
0.200
0.206
0.294
0.300
0.406
0.294
0.200
0.200
0.202
0.200
0.198
0.200
0.402
0.398
0.400
0.400
0.400
0.200
0.200
0.400
0.200
0.200
0.400
0.300
0.252
0.248
0.200
0.298
0.402
0.200
0.202
0.198
0.200
0.298
0.202
0.200
0.200
0.202
0.198
0.200
0.200
0.300
0.200
0.200
0.202
0.198
0.200
0.298
0.302
0.200
0.298
0.402
0.200
0.200
0.300
0.200
0.200
0.204
0.198
0.198
0.200
0.204
0.200
0.396
0.204
0.596
0.400
0.206
0.396
0.298
0.402
0.398
0.200
0.398
0.402
0.400
0.300
0.300
0.198
0.502
0.200
0.300
0.200
0.200
0.400
0.200
0.298
0.302
0.200
0.198
0.302
0.200
0.200
0.400
0.302
0.296
0.604
0.298
0.300
0.302
0.350
0.248
0.302
0.298
0.400
0.202
0.296
0.202
0.200
0.202
0.498
0.202
0.198
0.204
0.298
0.300
0.198
0.302
0.300
0.200
0.400
0.300
0.354
0.246
0.200
0.198
0.206
0.396
0.200
0.200
0.498
0.202
0.198
0.500
0.200
0.502
0.398
0.306
0.494
0.300
0.302
0.200
0.200
0.400
0.200
0.200
0.198
0.402
0.452
0.248
0.200
0.200
0.400
0.300
0.198
0.202
0.400
0.200
0.200
0.206
0.394
0.300
0.300
0.300
0.298
0.302
0.300
0.400
0.200
0.198
0.254
0.248
0.200
0.198
0.204
0.298
0.200
0.300
0.200
0.200
0.200
0.300
0.300
0.400
0.198
0.402
0.300
0.200
0.300
0.300
0.400
0.300
0.200
0.200
0.400
0.200
0.200
0.200
0.300
0.400
0.400
0.200
0.200
0.400
0.298
0.302
0.300
0.200
0.198
0.306
0.296
0.402
0.298
0.200
0.200
0.200
0.300
0.300
0.300
0.198
0.648
0.352
0.202
0.200
0.300
0.298
0.200
0.200
0.302
0.400
0.300
0.500
0.400
0.300
0.198
0.200
0.402
0.298
0.300
0.202
0.302
0.298
0.198
0.202
0.300
0.752
0.248
0.300
0.198
0.202
0.600
0.200
0.200
0.300
0.298
0.200
0.302
0.300
0.202
0.296
0.202
0.302
0.396
0.202
0.198
0.206
0.394
0.200
0.202
0.300
0.402
0.298
0.200
0.200
0.202
0.398
0.200
0.300
0.300
0.200
0.300
0.298
0.202
0.200
0.300
0.398
0.202
0.200
0.200
0.198
0.402
0.200
0.198
0.300
0.202
0.200
0.202
0.198
0.198
0.202
0.198
0.302
0.298
0.300
0.302
0.500
0.200
0.200
0.200
0.200
0.198
0.300
0.202
0.396
0.402
0.400
0.200
0.402
0.200
0.398
0.402
0.298
0.304
0.298
0.298
0.306
0.296
0.298
0.202
0.500
0.200
0.200
0.500
0.200
0.202
0.398
0.200
0.300
0.200
0.300
0.200
0.300
0.200
0.200
0.200
0.200
0.300
0.500
0.298
0.202
0.300
0.452
0.548
0.200
0.300
0.300
0.200
0.200
0.200
0.300
0.400
0.202
0.498
0.300
0.200
0.400
0.300
0.200
0.300
0.400
0.200
0.300
0.200
0.700
0.200
0.202
0.198
0.200
0.200
0.200
0.200
0.400
0.302
0.198
0.200
0.200
0.302
0.398
0.200
0.300
0.200
0.200
0.298
0.502
0.200
0.202
0.498
0.300
0.200
0.400
0.200
0.200
0.402
0.198
0.300
0.206
0.294
0.200
0.200
0.206
0.294
0.298
0.402
0.400
0.200
0.300
0.200
0.200
0.202
0.398
0.300
0.298
0.602
0.200
0.400
0.200
0.198
0.202
0.300
0.300
0.200
0.300
0.200
0.200
0.200
0.400
0.300
0.200
0.500
0.302
0.198
0.500
0.200
0.200
0.400
0.200
0.400
0.300
0.400
0.200
0.302
0.198
0.200
0.200
0.400
0.200
0.202
0.202
0.198
0.702
0.198
0.298
0.302
0.300
0.200
0.198
0.202
0.298
0.300
0.300
0.200
0.200
0.200
0.300
0.200
0.200
0.200
0.200
0.200
0.200
0.200
0.300
0.300
0.202
0.198
0.200
0.200
0.200
0.202
0.398
0.202
0.198
0.500
0.200
0.252
0.448
0.202
0.198
0.302
0.198
0.200
0.500
0.200
0.200
0.202
0.700
0.198
0.300
0.200
0.302
0.398
0.200
0.200
0.302
0.298
0.202
0.598
0.200
0.202
0.498
0.202
0.302
0.198
0.202
0.298
0.500
0.200
0.200
0.300
0.198
0.202
0.200
0.598
0.500
0.300
0.400
0.200
0.200
0.200
0.200
0.402
0.498
0.200
0.200
0.200
0.402
0.200
0.200
0.400
0.200
0.198
0.200
0.402
0.200
0.200
0.498
0.202
0.198
0.202
0.400
0.200
0.598
0.200
0.300
0.202
0.398
0.300
0.200
0.502
0.298
0.202
0.498
0.300
0.200
0.202
0.198
0.202
0.300
0.200
0.298
0.200
0.202
0.202
0.296
0.200
0.202
0.204
0.396
0.400
0.300
0.498
0.202
0.200
0.200
0.298
0.302
0.300
0.298
0.202
0.298
0.200
0.200
0.206
0.294
0.300
0.600
0.200
0.202
0.598
0.200
0.200
0.400
0.200
0.200
0.502
0.398
0.400
0.200
0.402
0.300
0.298
0.302
0.400
0.300
0.398
0.200
0.200
0.200
0.400
0.200
0.200
0.200
0.500
0.300
0.200
0.300
0.300
0.200
0.200
0.200
0.200
0.400
0.202
0.598
0.202
0.400
0.350
0.448
0.302
0.200
0.298
0.200
0.200
0.302
0.200
0.298
0.402
0.300
0.298
0.202
0.200
0.198
0.200
0.200
0.602
0.300
0.500
0.198
0.200
0.500
0.202
0.198
0.300
0.202
0.298
0.302
0.198
0.304
0.398
0.200
0.300
0.400
0.198
0.200
0.200
0.202
0.198
0.200
0.200
0.302
0.198
0.200
0.200
0.302
0.298
0.200
0.500
0.200
0.200
0.302
0.198
0.302
0.400
0.398
0.200
0.200
0.202
0.398
0.300
0.202
0.198
0.200
0.200
0.202
0.198
0.200
0.300
0.302
0.200
0.398
0.302
0.198
0.300
0.200
0.302
0.398
0.300
0.200
0.400
0.300
0.600
0.198
0.204
0.204
0.294
0.200
0.400
0.200
0.252
0.448
0.200
0.202
0.498
0.302
0.400
0.198
0.200
0.300
0.202
0.198
0.200
0.200
0.300
0.200
0.300
0.200
0.300
0.300
0.200
0.302
0.298
0.300
0.200
0.300
0.200
0.200
0.200
0.300
0.200
0.300
0.300
0.200
0.200
0.200
0.400
0.198
0.202
0.302
0.198
0.202
0.198
0.202
0.198
0.298
0.202
0.200
0.200
0.202
0.198
0.300
0.200
0.400
0.300
0.200
0.400
0.300
0.200
0.400
0.300
0.200
0.402
0.298
0.200
0.200
0.200
0.300
0.200
0.200
0.200
0.600
0.300
0.300
0.300
0.302
0.298
0.200
0.400
0.300
0.200
0.200
0.300
0.500
0.298
0.202
0.200
0.200
0.200
0.202
0.398
0.200
0.198
0.202
0.300
0.200
0.198
0.202
0.500
0.198
0.202
0.300
0.200
0.200
0.200
0.300
0.200
0.200
0.200
0.400
0.200
0.300
0.300
0.200
0.298
0.202
0.200
0.300
0.302
0.498
0.200
0.300
0.300
0.200
0.250
0.350
0.200
0.200
0.200
0.302
0.300
0.300
0.398
0.202
0.198
0.400
0.200
0.300
0.200
0.200
0.200
0.500
0.300
0.208
0.392
0.300
0.200
0.300
0.200
0.200
0.200
0.200
0.200
0.400
0.400
0.200
0.200
0.600
0.300
0.300
0.300
0.300
0.300
0.200
0.198
0.202
0.300
0.300
0.200
0.300
0.200
0.200
0.200
0.300
0.200
0.198
0.202
0.300
0.300
0.300
0.500
0.202
0.198
0.300
0.200
0.300
0.300
0.200
0.200
0.500
0.200
0.202
0.498
0.202
0.198
0.400
0.306
0.294
0.200
0.200
0.208
0.392
0.200
0.306
0.294
0.200
0.300
0.500
0.300
0.300
0.200
0.300
0.300
0.200
0.200
0.398
0.202
0.300
0.498
0.302
0.202
0.198
0.298
0.202
0.202
0.198
0.200
0.198
0.200
0.202
0.600
0.198
0.402
0.300
0.198
0.402
0.200
0.298
0.302
0.200
0.300
0.200
0.200
0.400
0.198
0.200
0.502
0.302
0.198
0.200
0.200
0.202
0.298
0.300
0.302
0.298
0.202
0.198
0.300
0.300
0.300
0.300
0.300
0.300
0.300
0.300
0.302
0.298
0.300
0.452
0.248
0.200
0.300
0.200
0.300
0.300
0.400
0.200
0.200
0.198
0.500
0.202
0.200
0.200
0.200
0.198
0.302
0.400
0.198
0.202
0.300
0.200
0.200
0.300
0.200
0.200
0.300
0.198
0.202
0.296
0.204
0.200
0.198
0.202
0.300
0.200
0.298
0.302
0.400
0.198
0.302
0.200
0.204
0.296
0.300
0.200
0.300
0.300
0.300
0.300
0.202
0.198
0.200
0.400
0.300
0.200
0.200
0.300
0.302
0.298
0.200
0.296
0.504
0.198
0.302
0.200
0.452
0.250
0.298
0.198
0.202
0.206
0.394
0.200
0.200
0.400
0.200
0.406
0.294
0.198
0.302
0.400
0.200
0.200
0.400
0.300
0.300
0.200
0.300
0.200
0.300
0.300
0.300
0.300
0.200
0.300
0.300
0.500
0.200
0.300
0.500
0.202
0.498
0.200
0.200
0.500
0.200
0.300
0.200
0.300
0.400
0.198
0.500
0.202
0.200
0.400
0.400
0.300
0.200
0.300
0.400
0.302
0.498
0.300
0.500
0.202
0.298
0.300
0.202
0.298
0.400
0.602
0.198
0.206
0.394
0.402
0.252
0.346
0.300
0.400
0.300
0.200
0.300
0.202
0.198
0.500
0.200
0.300
0.200
0.300
0.500
0.300
0.400
0.302
0.398
0.200
0.202
0.300
0.198
0.252
0.448
0.302
0.198
0.202
0.398
0.200
0.200
0.200
0.200
0.200
0.200
0.500
0.300
0.202
0.298
0.300
0.200
0.204
0.396
0.200
0.200
0.300
0.200
0.202
0.198
0.202
0.450
0.348
0.302
0.298
0.302
0.398
0.502
0.204
0.294
0.200
0.202
0.398
0.302
0.596
0.302
0.200
0.900
0.200
0.300
0.400
0.600
0.200
0.200
0.200
0.200
0.200
0.502
0.298
0.200
0.200
0.200
0.700
0.302
0.398
0.200
0.300
0.200
0.200
0.302
0.198
0.200
0.202
0.400
0.398
0.200
0.500
0.302
0.198
0.300
0.300
0.200
0.200
0.300
0.200
0.200
0.400
0.300
0.300
0.298
0.302
0.300
0.300
0.300
0.200
0.302
0.498
0.400
0.200
0.200
0.300
0.202
0.500
0.198
0.400
0.300
0.200
0.302
0.398
0.200
0.400
0.200
0.300
0.500
0.200
0.200
0.300
0.300
0.200
0.300
0.450
0.350
0.200
0.402
0.298
0.200
0.300
0.400
0.200
0.200
0.202
0.298
0.700
0.200
0.200
0.300
0.300
0.200
0.400
0.200
0.200
0.400
0.198
0.202
0.500
0.202
0.198
0.400
0.198
0.302
0.200
0.202
0.398
0.298
0.602
0.200
0.200
0.200
0.200
0.198
0.304
0.296
0.402
0.204
0.396
0.200
0.400
0.300
0.200
0.206
0.294
0.300
0.500
0.200
0.200
0.300
0.200
0.202
0.598
0.200
0.600
0.202
0.298
0.200
0.400
0.200
0.200
0.600
0.300
0.200
0.200
0.300
0.200
0.200
0.200
0.200
0.200
0.700
0.200
0.500
0.202
0.498
0.200
0.200
0.202
0.198
0.198
0.202
0.200
0.202
0.200
0.398
0.300
0.600
0.200
0.500
0.300
0.300
0.200
0.204
0.296
0.300
0.400
0.300
0.300
0.452
0.348
0.206
0.198
0.298
0.200
0.200
0.298
0.200
0.300
0.200
0.300
0.200
0.300
0.300
0.400
0.302
0.198
0.200
0.302
0.198
0.200
0.200
0.202
0.298
0.200
0.300
0.300
0.200
0.500
0.200
0.200
0.300
0.200
0.200
0.400
0.300
0.200
0.300
0.200
0.200
0.200
0.200
0.300
0.200
0.500
0.300
0.500
0.200
0.202
0.598
0.200
0.200
0.700
0.200
0.200
0.402
0.206
0.492
0.202
0.398
0.200
0.202
0.598
0.200
0.300
0.400
0.200
0.200
0.200
0.200
0.402
0.198
0.200
0.200
0.300
0.200
0.702
0.298
0.800
0.198
0.202
0.200
0.200
0.200
0.200
0.402
0.298
0.500
0.200
0.300
0.200
0.200
0.400
0.300
0.200
0.400
0.300
0.200
0.200
0.200
0.200
0.200
0.200
0.200
0.200
0.200
0.200
0.200
0.400
0.300
0.200
0.198
0.602
0.200
0.200
0.300
0.300
0.200
0.300
0.300
0.202
0.398
0.450
0.350
0.200
0.200
0.202
0.398
0.302
0.298
0.300
0.202
0.198
0.200
0.300
0.402
0.198
0.300
0.400
0.200
0.300
0.402
0.198
0.400
0.200
0.200
0.200
0.200
0.200
0.300
0.200
0.500
0.200
0.200
0.200
0.200
0.200
0.200
0.300
0.200
0.200
0.198
0.302
0.452
0.348
0.300
0.300
0.300
0.300
0.200
0.400
0.298
0.202
0.200
0.200
0.198
0.202
0.200
0.200
0.200
0.198
0.302
0.298
0.402
0.202
0.298
0.300
0.200
0.200
0.600
0.202
0.398
0.302
0.198
0.300
0.200
0.202
0.198
0.300
0.200
0.400
0.300
0.300
0.300
0.300
0.200
0.400
0.400
0.200
0.300
0.500
0.298
0.602
0.300
0.200
0.200
0.200
0.200
0.200
0.300
0.200
0.200
0.300
0.400
0.300
0.200
0.300
0.200
0.200
0.200
0.300
0.300
0.300
0.400
0.200
0.200
0.300
0.200
0.200
0.500
0.200
0.200
0.200
0.498
0.202
0.200
0.200
0.202
0.298
0.200
0.198
0.202
0.200
0.200
0.300
0.300
0.200
0.200
0.300
0.200
0.300
0.400
0.198
0.202
0.400
0.198
0.200
0.208
0.494
0.300
0.400
0.200
0.302
0.298
0.500
0.498
0.402
0.302
0.298
0.200
0.202
0.300
0.298
0.300
0.300
0.500
0.600
0.298
0.402
0.298
0.202
0.398
0.200
0.202
0.200
0.200
0.252
0.448
0.302
0.498
0.202
0.200
0.298
0.300
0.198
0.702
0.300
0.200
0.500
0.200
0.200
0.300
0.500
0.200
0.200
0.200
0.300
0.300
0.200
0.300
0.300
0.300
0.300
0.200
0.198
0.202
0.500
0.200
0.300
0.200
0.300
0.300
0.400
0.300
0.300
0.300
0.400
0.204
0.396
0.200
0.300
0.400
0.200
0.198
0.208
0.294
0.200
0.198
0.202
0.500
0.200
0.200
0.300
0.200
0.204
0.296
0.200
0.402
0.298
0.202
0.300
0.300
0.198
0.202
0.300
0.498
0.300
0.300
0.200
0.300
0.202
0.202
0.396
0.302
0.198
0.200
0.200
0.300
0.300
0.300
0.200
0.200
0.300
0.300
0.300
0.200
0.300
0.300
0.200
0.300
0.300
0.200
0.300
0.300
0.400
0.400
0.200
0.302
0.398
0.200
0.200
0.206
0.294
0.302
0.198
0.500
0.300
0.206
0.394
0.200
0.200
0.300
0.200
0.198
0.202
0.300
0.200
0.300
0.400
0.200
0.300
0.300
0.200
0.200
0.200
0.300
0.200
0.304
0.396
0.200
0.200
0.200
0.300
0.400
0.200
0.200
0.200
0.300
0.200
0.200
0.300
0.200
0.200
0.200
0.200
0.200
0.202
0.398
0.200
0.200
0.200
0.300
0.200
0.302
0.198
0.200
0.200
0.302
0.398
0.200
0.200
0.202
0.300
0.198
0.300
0.200
0.500
0.302
0.198
0.500
0.198
0.202
0.500
0.200
0.200
0.398
0.202
0.298
0.202
0.200
0.200
0.200
0.300
0.300
0.200
0.302
0.198
0.398
0.302
0.200
0.300
0.198
0.300
0.402
0.298
0.402
0.300
0.200
0.200
0.200
0.300
0.300
0.198
0.202
0.200
0.200
0.200
0.200
0.400
0.200
0.198
0.202
0.300
0.200
0.298
0.402
0.200
0.298
0.200
0.202
0.200
0.302
0.198
0.200
0.300
0.198
0.202
0.300
0.200
0.198
0.202
0.298
0.202
0.200
0.200
0.300
0.200
0.298
0.502
0.200
0.200
0.200
0.200
0.200
0.302
0.198
0.402
0.198
0.300
0.300
0.500
0.200
0.202
0.500
0.198
0.200
0.400
0.300
0.300
0.200
0.200
0.200
0.300
0.200
0.198
0.202
0.752
0.248
0.200
0.200
0.300
0.400
0.298
0.402
0.200
0.300
0.300
0.200
0.300
0.300
0.352
0.348
0.400
0.200
0.200
0.398
0.502
0.298
0.202
0.300
0.300
0.500
0.300
0.200
0.200
0.200
0.202
0.198
0.300
0.302
0.598
0.202
0.298
0.200
0.300
0.202
0.198
0.398
0.202
0.300
0.200
0.200
0.200
0.302
0.298
0.300
0.300
0.400
0.300
0.200
0.500
0.200
0.398
0.302
0.400
0.398
0.202
0.200
0.200
0.250
0.550
0.198
0.202
0.300
0.402
0.398
0.200
0.200
0.200
0.400
0.200
0.200
0.300
0.398
0.202
0.200
0.200
0.198
0.800
0.402
0.402
0.298
0.200
0.200
0.300
0.200
0.300
0.202
0.198
0.200
0.398
0.202
0.302
0.298
0.300
0.204
0.296
0.200
0.198
0.208
0.294
0.298
0.200
0.304
0.198
0.300
0.206
0.394
0.202
0.198
0.200
0.400
0.200
0.500
0.202
0.498
0.198
0.202
0.300
0.300
0.200
0.400
0.200
0.200
0.300
0.398
0.202
0.200
0.200
0.202
0.198
0.400
0.198
0.202
0.300
0.300
0.200
0.300
0.300
0.202
0.498
0.300
0.200
0.400
0.198
0.202
0.300
0.200
0.302
0.498
0.200
0.200
0.300
0.300
0.200
0.402
0.198
0.198
0.404
0.300
0.198
0.400
0.300
0.200
0.300
0.200
0.302
0.498
0.298
0.202
0.400
0.302
0.498
0.200
0.200
0.300
0.402
0.398
0.200
0.202
0.398
0.200
0.302
0.398
0.200
0.200
0.752
0.448
0.200
0.300
0.300
0.200
0.298
0.402
0.200
0.352
0.350
0.198
0.300
0.200
0.400
0.200
0.202
0.198
0.300
0.200
0.198
0.702
0.300
0.300
0.200
0.198
0.202
0.400
0.200
0.200
0.200
0.200
0.300
0.600
0.204
0.496
0.400
0.300
0.200
0.300
0.300
0.200
0.300
0.400
0.298
0.202
0.200
0.200
0.250
0.252
0.198
0.200
0.300
0.600
0.202
0.200
0.398
0.198
0.304
0.398
0.300
0.500
0.400
0.300
0.300
0.300
0.300
0.300
0.300
0.300
0.200
0.298
0.202
0.400
0.200
0.202
0.398
0.200
0.252
0.348
0.200
0.298
0.402
0.200
0.298
0.400
0.202
0.352
0.248
0.200
0.300
0.300
0.300
0.300
0.198
0.302
0.298
0.354
0.748
0.200
0.200
0.200
0.400
0.300
0.300
0.296
0.408
0.296
0.300
0.306
0.294
0.300
0.200
0.400
0.400
0.206
0.294
0.200
0.200
0.198
0.454
0.248
0.200
0.300
0.202
0.198
0.300
0.352
0.248
0.200
0.298
0.402
0.200
0.200
0.298
0.302
0.200
0.200
0.298
0.302
0.300
0.402
0.300
0.198
0.200
0.298
0.302
0.500
0.200
0.200
0.500
0.202
0.198
0.200
0.200
0.198
0.302
0.200
0.200
0.400
0.300
0.700
0.400
0.300
0.300
0.252
0.248
0.200
0.200
0.200
0.200
0.200
0.200
0.400
0.500
0.200
0.200
0.200
0.352
0.248
0.200
0.200
0.200
0.300
0.300
0.302
0.298
0.400
0.300
0.300
0.200
0.400
0.200
0.400
0.300
0.300
0.300
0.300
0.300
0.200
0.198
0.402
0.200
0.300
0.398
0.202
0.400
0.398
0.402
0.300
0.298
0.302
0.200
0.200
0.300
0.300
0.452
0.248
0.300
0.298
0.400
0.302
0.300
0.200
0.300
0.200
0.300
0.398
0.254
0.248
0.400
0.400
0.598
0.602
0.198
0.302
0.200
0.302
0.198
0.200
0.200
0.198
0.502
0.298
0.402
0.200
0.198
0.202
0.400
0.198
0.202
0.200
0.200
0.800
0.400
0.200
0.200
0.202
0.498
0.202
0.398
0.200
0.198
0.400
0.202
0.300
0.400
0.202
0.598
0.300
0.300
0.200
0.202
0.398
0.298
0.602
0.300
0.300
0.300
0.200
0.300
0.200
0.300
0.600
0.200
0.300
0.300
0.200
0.400
0.300
0.700
0.202
0.298
0.302
0.298
0.300
0.200
0.300
0.300
0.200
0.400
0.300
0.200
0.400
0.400
0.398
0.202
0.400
0.202
0.200
0.400
0.198
0.400
0.200
0.200
0.198
0.202
0.302
0.200
0.398
0.300
0.200
0.600
0.200
0.202
0.298
0.300
0.202
0.198
0.200
0.200
0.204
0.496
0.198
0.302
0.300
0.298
0.202
0.200
0.400
0.200
0.300
0.300
0.202
0.298
0.600
0.400
0.402
0.398
0.200
0.200
0.200
0.300
0.200
0.204
0.856
0.640
0.210
0.390
0.398
0.502
0.300
0.200
0.400
0.302
0.398
0.398
0.202
0.400
0.302
0.198
0.500
0.200
0.200
0.500
0.202
0.498
0.200
0.400
0.300
0.302
0.198
0.200
0.200
0.200
0.200
0.402
0.300
0.198
0.200
0.200
0.302
0.398
0.200
0.202
0.498
0.302
0.598
0.300
0.300
0.200
0.202
0.198
0.400
0.352
0.448
0.300
0.200
0.400
0.200
0.198
0.202
0.300
0.498
0.202
0.200
0.300
0.202
0.198
0.200
0.500
0.300
0.200
0.200
0.206
0.294
0.200
0.300
0.400
0.200
0.302
0.598
0.198
0.502
0.200
0.300
0.400
0.298
0.202
0.300
0.352
0.348
0.200
0.252
0.348
0.300
0.200
0.500
0.200
0.200
0.400
0.200
0.200
0.300
0.200
0.200
0.300
0.200
0.200
0.200
0.200
0.200
0.300
0.200
0.300
0.200
0.200
0.200
0.400
0.200
0.198
0.202
0.300
0.198
0.202
0.300
0.500
0.200
0.200
0.400
0.200
0.202
0.400
0.198
0.200
0.200
0.500
0.200
0.200
0.400
0.304
0.296
0.200
0.200
0.400
0.300
0.300
0.500
0.454
0.346
0.300
0.300
0.300
0.200
0.300
0.300
0.200
0.250
0.350
0.200
0.198
0.202
0.600
0.200
0.300
0.200
0.198
0.402
0.200
0.302
0.398
0.200
0.300
0.400
0.198
0.202
0.500
0.300
0.300
0.200
0.200
0.400
0.300
0.300
0.400
0.300
0.200
0.200
0.200
0.200
0.200
0.300
0.200
0.198
0.202
0.300
0.200
0.198
0.202
0.300
0.398
0.202
0.400
0.202
0.300
0.398
0.202
0.298
0.300
0.300
0.300
0.298
0.202
0.300
0.200
0.300
0.400
0.198
0.202
0.300
0.200
0.198
0.302
0.554
0.346
0.300
0.306
0.294
0.200
0.200
0.700
0.200
0.400
0.200
0.204
0.396
0.200
0.300
0.400
0.200
0.200
0.200
0.300
0.304
0.296
0.200
0.200
0.200
0.300
0.200
0.300
0.400
0.398
0.300
0.202
0.200
0.400
0.198
0.302
0.200
0.498
0.202
0.200
0.300
0.298
0.202
0.500
0.296
0.404
0.200
0.198
0.200
0.302
0.200
0.300
0.200
0.300
0.298
0.204
0.298
0.200
0.200
0.206
0.292
0.202
0.202
0.204
0.294
1.098
0.302
0.300
0.300
0.202
0.498
0.298
0.502
0.200
0.198
0.200
0.202
0.200
0.200
0.200
0.300
0.200
0.200
0.200
0.300
0.200
0.200
0.200
0.400
0.300
0.200
0.300
0.200
0.198
0.202
0.600
0.300
0.300
0.300
0.204
0.496
0.200
0.300
0.300
0.300
0.300
0.600
0.300
0.300
0.300
0.300
0.302
0.396
0.202
0.306
0.294
0.200
0.406
0.394
0.202
0.198
0.500
0.202
0.498
0.302
0.198
0.200
0.200
0.200
0.200
0.300
0.200
0.200
0.400
0.200
0.400
0.300
0.300
0.200
0.300
0.300
0.200
0.300
0.300
0.700
0.352
0.348
0.552
0.348
0.200
0.200
0.200
0.400
0.200
0.198
0.202
0.300
0.300
0.298
0.302
0.200
0.198
0.202
0.500
0.198
0.202
0.400
0.200
0.200
0.398
0.202
0.202
0.198
0.200
0.198
0.204
0.698
0.200
0.400
0.200
0.202
0.204
0.294
0.302
0.296
0.302
0.202
0.598
0.300
0.300
0.200
0.400
0.300
0.298
0.202
0.200
0.200
0.202
0.198
0.300
0.200
0.300
0.298
0.300
0.202
0.300
0.198
0.200
0.402
0.900
0.200
0.198
0.302
0.200
0.200
0.200
0.198
0.302
0.200
0.498
0.204
0.198
0.300
0.200
0.400
0.200
0.300
0.300
0.300
0.200
0.300
0.200
0.200
0.400
0.398
0.302
0.352
0.246
0.202
0.298
0.402
0.398
0.202
0.200
0.298
0.202
0.300
0.200
0.198
0.204
0.198
0.300
0.202
0.398
0.300
0.200
0.402
0.298
0.600
0.200
0.200
0.200
0.400
0.400
0.200
0.198
0.200
0.402
0.300
0.300
0.298
0.402
0.200
0.202
0.298
0.300
0.200
0.300
0.200
0.500
0.302
0.198
0.200
0.200
0.200
0.200
0.200
0.300
0.300
0.200
0.200
0.300
0.200
0.202
0.298
0.200
0.300
0.652
0.348
0.200
0.198
0.402
0.300
0.200
0.400
0.200
0.200
0.402
0.198
0.200
0.504
0.296
0.300
0.200
0.500
0.200
0.306
0.594
0.200
0.302
0.498
0.198
0.202
0.200
0.400
0.300
0.400
0.300
0.200
0.200
0.200
0.200
0.200
0.400
0.200
0.300
0.198
0.402
0.300
0.398
0.200
0.202
0.300
0.300
0.200
0.400
0.300
0.500
0.200
0.400
0.298
0.402
0.200
0.300
0.300
0.200
0.300
0.400
0.202
0.198
0.400
0.198
0.602
0.202
0.298
0.398
0.402
0.700
0.202
0.202
0.396
0.198
0.202
0.400
0.198
0.402
0.302
0.198
0.300
0.400
0.300
0.198
0.202
0.300
0.200
0.200
0.300
0.200
0.200
0.300
0.300
0.200
0.500
0.300
0.200
0.200
0.200
0.700
0.200
0.300
0.200
0.300
0.300
0.200
0.200
0.300
0.200
0.200
0.300
0.200
0.400
0.500
0.500
0.300
0.202
0.398
0.400
0.400
0.200
0.200
0.300
0.200
0.202
0.496
0.302
0.500
0.300
0.300
0.300
0.300
0.200
0.200
0.200
0.400
0.200
0.400
0.298
0.202
0.300
0.298
0.202
0.200
0.200
0.200
0.500
0.600
0.298
0.206
0.396
0.506
0.392
0.404
0.296
0.202
0.300
0.200
0.700
0.198
0.202
0.300
0.400
0.300
0.298
0.402
0.200
0.300
0.300
0.200
0.200
0.300
0.300
0.300
0.300
0.200
0.252
0.448
0.300
0.200
0.400
0.300
0.200
0.300
0.300
0.252
0.450
0.198
0.200
0.200
0.402
0.398
0.200
0.200
0.200
0.300
0.200
0.400
0.300
0.200
0.200
0.200
0.202
0.198
0.502
0.302
0.296
0.302
0.298
0.302
0.300
0.300
0.498
0.402
0.500
0.398
0.300
0.202
0.300
0.198
0.402
0.298
0.200
0.302
0.198
0.400
0.402
0.198
0.200
0.200
0.500
0.200
0.200
0.302
0.198
0.200
0.200
0.302
0.298
0.202
0.598
0.200
0.702
0.200
0.400
0.298
0.202
0.598
0.200
0.300
0.200
0.198
0.202
0.300
0.302
0.198
0.400
0.300
0.200
0.204
0.396
0.302
0.300
0.198
0.202
0.200
0.398
0.202
0.200
0.398
0.200
0.202
0.198
0.300
0.302
0.198
0.204
0.298
0.300
0.202
0.496
0.200
0.200
0.300
0.302
0.200
0.300
0.198
0.202
0.300
0.300
0.200
0.298
0.400
0.202
0.200
0.300
0.198
0.202
0.298
0.200
0.300
0.202
0.298
0.952
0.450
0.200
0.250
0.350
0.200
0.298
0.602
0.198
0.200
0.502
0.400
0.398
0.300
0.200
0.300
0.300
0.200
0.702
0.200
0.298
0.200
0.200
0.200
0.400
0.200
0.202
0.200
0.400
0.200
0.200
0.302
0.596
0.400
0.200
0.200
0.202
0.300
0.200
0.198
0.502
0.200
0.200
0.300
0.200
0.498
0.200
0.202
0.300
0.298
0.200
0.200
0.202
0.200
0.298
0.500
0.200
0.202
0.298
0.200
0.200
0.302
0.200
0.198
0.200
0.200
0.200
0.400
0.200
0.202
0.200
0.498
0.300
0.200
0.200
0.202
0.300
0.298
0.300
0.402
0.298
0.300
0.202
0.200
0.396
0.502
0.400
0.200
0.200
0.300
0.300
0.200
0.400
0.202
0.200
0.198
1.000
0.200
0.200
0.400
0.200
0.202
0.400
0.200
0.198
0.200
0.200
0.400
0.200
0.200
0.200
0.200
0.200
0.200
0.400
0.400
0.200
0.200
0.400
0.200
0.200
0.400
0.400
0.200
0.300
0.300
0.200
0.200
0.200
0.600
0.200
0.300
0.200
0.300
0.200
0.400
0.200
0.200
0.200
0.300
0.200
0.300
0.300
0.200
0.300
0.200
0.300
0.200
0.200
0.300
0.602
0.398
0.302
0.198
0.200
0.300
0.400
0.300
0.202
0.400
0.298
0.200
0.400
0.300
0.700
0.600
0.200
0.200
0.400
0.400
0.200
0.300
0.302
0.198
0.202
0.200
0.200
0.200
0.198
0.200
0.300
0.300
0.200
0.200
0.200
0.202
0.198
0.200
0.300
0.300
0.300
0.300
0.302
0.198
0.200
0.300
0.200
0.200
0.200
0.700
0.400
0.200
0.200
0.200
0.200
0.400
0.200
0.202
0.200
0.198
0.200
0.300
0.202
0.198
0.200
0.200
0.202
0.398
0.800
0.300
0.600
0.200
0.600
0.200
0.300
0.206
0.294
0.300
0.200
0.500
0.400
0.400
0.200
0.302
0.398
0.200
0.700
0.200
0.300
0.300
0.200
0.200
0.200
0.400
0.200
0.502
0.498
0.200
0.202
0.198
0.200
0.200
0.500
0.400
0.200
0.300
0.200
0.200
0.200
0.200
0.600
0.202
0.198
0.300
0.500
0.500
0.200
0.300
0.500
0.202
0.298
0.400
0.200
0.400
0.200
0.200
0.200
0.200
0.200
0.200
0.200
0.200
0.400
0.200
0.500
0.300
0.200
0.200
0.200
0.200
0.300
0.300
0.200
0.200
0.302
0.198
0.200
0.302
0.398
0.300
0.600
0.200
0.302
0.398
0.200
0.200
0.400
0.200
0.200
0.302
0.198
0.300
0.400
0.200
0.200
0.200
0.300
0.200
0.500
0.202
0.198
0.200
0.200
0.300
0.600
0.300
0.200
0.500
0.300
0.600
0.200
0.200
0.200
0.200
0.300
0.200
0.198
0.502
0.400
0.200
0.302
0.198
0.300
0.200
0.200
0.600
0.302
0.198
0.200
0.300
0.202
0.600
0.200
1.000
0.398
0.200
0.300
0.500
0.200
0.200
0.400
0.300
0.600
0.200
0.400
0.200
0.200
0.402
0.198
0.200
0.700
0.500
0.200
0.700
0.200
0.400
0.300
0.202
0.198
0.200
0.300
0.200
0.300
0.500
0.400
0.400
0.200
0.200
0.300
0.200
0.400
0.400
0.302
0.298
0.200
0.200
0.200
0.500
0.200
0.200
0.500
0.200
0.202
0.300
0.298
0.300
0.700
0.200
0.500
0.300
0.200
0.500
0.300
0.600
0.400
0.300
0.500
0.200
0.200
0.500
0.300
0.200
0.200
0.202
0.398
0.200
0.300
0.300
0.200
0.200
0.200
0.208
0.490
0.402
0.200
0.300
0.200
0.200
0.500
0.200
0.200
0.200
0.300
0.202
0.198
0.300
0.200
0.300
0.200
0.200
0.200
0.200
0.200
0.400
0.200
0.200
0.298
0.302
0.200
0.400
0.200
0.300
0.300
0.200
0.200
0.200
0.200
0.498
0.502
0.200
0.200
0.200
0.500
0.600
0.400
0.300
0.200
0.400
0.200
0.800
0.400
0.500
0.200
0.200
0.500
0.400
0.200
0.200
0.200
0.500
0.300
0.202
0.198
0.200
0.200
0.200
0.300
0.200
0.300
0.200
0.500
0.300
0.200
0.300
0.300
0.400
0.200
0.400
0.600
0.200
0.200
0.200
0.200
0.200
0.600
0.300
0.400
0.200
0.300
0.200
0.200
0.200
0.200
0.500
0.200
0.800
0.200
0.400
0.400
0.300
0.300
0.300
0.900
0.400
0.500
0.500
0.400
0.500
0.200
0.400
0.200
0.302
0.200
0.198
0.200
0.400
0.300
0.300
0.200
0.500
0.200
0.200
0.200
0.300
0.200
0.400
0.200
0.300
0.200
0.400
0.400
0.300
0.300
0.200
0.200
0.200
0.200
0.300
0.200
0.200
0.300
0.200
0.300
0.200
0.200
0.200
0.400
0.300
0.200
0.500
0.200
0.200
0.200
0.200
0.200
0.300
0.200
0.300
0.200
0.700
0.300
0.600
0.400
0.300
0.202
0.398
0.300
0.200
0.600
0.200
0.200
0.300
0.300
0.200
0.200
0.200
0.200
0.200
0.300
0.200
0.200
0.398
0.502
0.198
0.202
0.300
0.200
0.200
0.300
0.400
0.400
0.298
0.702
0.200
0.200
0.200
0.300
0.300
0.200
0.200
0.200
0.400
0.500
0.206
0.294
0.200
0.200
0.300
0.300
0.300
0.200
0.298
0.202
0.200
0.200
0.198
0.202
0.200
0.300
0.300
0.200
0.200
0.200
0.200
0.298
0.400
0.402
0.300
0.200
0.200
0.500
0.398
0.402
0.300
0.200
0.200
0.200
0.400
0.200
0.200
0.206
0.592
0.200
0.502
0.300
0.500
0.200
0.298
0.302
0.200
0.300
0.198
0.402
0.200
0.200
0.200
0.198
0.602
0.200
0.200
0.200
0.300
0.200
0.200
0.198
0.802
0.198
0.202
0.300
0.200
0.300
0.700
0.200
0.500
0.300
0.200
0.200
0.600
0.300
0.200
0.200
0.300
0.200
0.200
0.500
0.198
1.100
0.502
0.204
0.296
0.198
0.202
0.900
0.600
0.300
0.500
0.200
0.200
0.400
0.198
0.200
0.208
0.592
0.200
0.500
0.300
0.202
0.398
0.400
0.202
0.198
0.402
0.300
0.200
0.198
0.502
0.398
0.300
0.300
0.502
0.200
0.300
0.300
0.200
0.200
0.298
0.200
0.800
0.200
0.400
0.200
0.202
0.400
0.200
0.200
0.200
0.200
0.200
0.200
0.200
0.200
0.400
0.400
0.300
0.500
0.200
0.300
0.400
0.200
0.500
0.300
0.200
0.398
0.202
0.200
0.206
0.294
0.200
0.300
0.500
0.300
0.200
0.200
0.300
0.200
0.400
0.200
0.200
0.200
0.200
0.200
0.400
0.200
0.400
0.200
0.200
0.500
0.300
0.200
0.400
0.200
0.200
0.298
0.302
0.400
0.200
0.198
0.202
0.200
0.200
0.200
0.200
0.200
0.400
0.200
0.200
0.200
0.200
0.200
0.200
0.200
0.200
0.198
0.400
0.200
0.800
0.402
0.298
0.902
0.200
0.600
0.200
0.200
0.398
0.402
0.300
0.300
0.200
0.202
0.398
0.200
0.300
0.700
0.300
0.400
0.200
0.200
0.206
0.294
0.200
0.200
0.206
0.494
0.300
0.400
0.200
0.200
0.200
0.200
0.300
0.200
0.300
0.200
0.200
0.400
0.200
0.300
0.200
0.200
0.200
0.300
0.200
0.300
0.200
0.200
0.400
0.400
0.300
0.200
0.400
0.300
0.300
0.200
0.200
0.300
0.200
0.200
0.200
0.200
0.200
0.300
0.200
0.200
0.300
0.200
0.200
0.300
0.400
0.200
0.300
0.200
0.200
0.200
0.200
0.200
0.200
0.300
0.400
0.200
0.200
0.400
0.500
0.200
0.300
0.398
0.302
0.200
0.400
0.200
0.500
0.300
0.200
0.800
0.500
0.200
0.300
0.200
0.200
0.200
0.400
0.200
0.200
0.200
0.400
0.198
0.302
0.500
0.200
0.200
0.200
0.200
0.200
0.300
0.500
0.200
0.200
0.400
0.498
0.202
0.200
0.200
0.300
0.200
0.200
0.300
0.400
0.300
0.200
0.200
0.200
0.200
0.200
0.300
0.700
0.200
0.400
0.202
0.298
0.200
0.300
0.500
0.400
0.400
0.200
0.300
0.400
0.200
0.200
0.400
0.200
0.398
0.202
0.198
0.202
0.298
0.600
0.202
0.200
0.298
0.202
0.298
0.702
0.198
0.400
0.202
0.198
0.502
0.200
0.300
0.200
0.200
0.200
0.498
0.800
0.300
0.400
0.200
0.800
0.400
0.302
0.200
0.200
0.200
0.198
0.700
0.202
0.398
0.300
0.400
0.202
0.500
0.398
0.400
0.200
0.300
0.502
0.900
0.300
0.398
0.600
0.502
0.398
0.502
0.400
0.500
0.198
0.200
1.000
0.200
0.202
0.498
0.200
0.200
0.200
0.200
0.300
0.200
0.702
0.200
0.198
0.500
0.802
0.300
0.200
0.300
0.200
0.498
0.302
0.300
0.200
0.198
0.300
0.202
0.400
0.198
0.300
0.200
0.300
0.200
0.202
0.198
0.400
0.202
0.198
0.400
0.200
0.202
0.198
0.200
0.300
0.500
0.200
0.402
0.198
0.200
0.502
0.200
0.300
0.400
0.198
0.300
0.600
0.302
0.400
0.198
0.200
0.500
0.502
0.200
0.200
0.200
0.198
0.300
0.300
0.200
0.400
0.402
0.198
0.200
0.602
0.198
0.200
0.600
0.200
0.300
0.200
0.300
0.200
0.300
0.200
0.300
0.200
0.200
0.300
0.300
0.300
0.200
0.300
0.300
0.200
0.300
0.200
0.200
0.200
0.500
0.300
0.600
0.200
0.200
0.200
0.200
0.600
0.200
0.206
0.294
0.400
0.206
0.694
0.208
0.292
0.200
0.300
0.200
0.200
0.600
0.200
0.300
0.200
0.300
0.400
0.400
0.400
0.200
0.400
0.400
0.200
0.200
0.300
0.300
0.200
1.800
0.202
0.298
0.200
0.200
0.500
0.300
0.200
0.500
0.200
0.200
0.500
0.200
0.200
0.400
0.200
0.200
0.200
0.500
0.600
0.200
0.200
0.200
0.500
0.200
0.202
0.398
0.200
0.302
0.598
0.302
0.498
0.200
0.202
0.698
0.202
0.398
0.300
0.200
0.400
0.400
0.500
0.300
0.200
0.200
0.200
0.300
0.200
0.200
0.700
0.400
0.300
0.200
0.400
0.200
0.600
0.300
0.200
0.400
0.300
0.200
0.300
0.500
0.200
0.300
0.300
0.200
0.200
0.400
0.500
0.400
0.500
0.400
0.400
0.200
0.200
0.200
0.200
0.400
0.200
0.400
0.400
0.200
0.200
0.400
0.200
0.200
0.200
0.400
0.200
0.200
0.500
0.300
0.200
0.202
0.298
0.300
0.200
0.900
0.600
0.300
0.500
0.202
0.408
0.394
0.498
0.198
0.200
0.200
0.200
0.298
0.402
0.300
0.298
0.202
0.300
0.400
0.200
0.300
0.500
0.200
0.300
0.300
0.200
0.400
0.400
0.300
0.200
0.400
0.398
0.302
0.200
0.200
0.298
0.202
0.300
0.498
0.402
0.500
0.200
0.200
0.600
0.200
0.200
0.200
0.200
0.298
0.202
0.200
0.400
0.300
0.200
0.400
0.198
0.302
0.900
0.400
0.200
0.600
0.200
0.200
0.700
0.200
0.300
0.400
0.200
0.400
0.300
0.200
0.400
0.400
0.500
0.300
0.200
0.400
0.400
0.500
0.400
0.400
0.502
0.198
0.200
0.300
0.200
0.300
0.200
0.200
0.300
0.500
0.200
0.200
0.400
0.500
0.300
0.200
0.300
0.400
0.500
0.400
0.500
0.400
0.400
0.200
0.300
0.400
0.200
0.300
0.500
0.300
0.800
0.400
0.200
0.398
0.402
0.200
0.398
0.402
0.200
0.300
0.400
0.200
0.400
0.200
0.200
0.600
0.200
0.200
0.300
0.300
0.200
0.500
0.398
0.502
0.400
0.800
0.200
0.200
0.200
0.400
0.298
0.502
0.200
0.200
0.200
0.400
0.400
0.700
0.300
0.400
0.200
0.200
0.200
0.200
0.200
0.200
0.200
0.200
0.300
0.300
0.200
0.298
0.602
0.300
0.300
0.200
0.500
0.200
0.200
0.400
0.298
0.202
0.400
0.300
0.200
0.400
0.400
0.200
0.300
0.300
0.200
0.200
0.300
0.200
0.300
0.200
0.200
0.800
0.200
0.300
0.300
0.200
0.300
0.500
0.500
0.200
0.300
0.200
0.300
0.300
0.400
0.200
0.400
0.400
0.200
0.200
0.300
0.600
0.300
0.500
0.500
0.500
0.200
0.200
0.200
0.200
0.300
0.200
0.200
0.500
0.400
0.500
0.200
0.200
0.900
0.500
0.800
0.200
0.200
0.300
0.200
0.400
0.300
0.200
0.300
0.198
0.302
0.900
0.500
0.500
0.200
0.200
0.300
0.900
0.400
0.200
0.300
0.400
0.200
0.300
0.900
0.398
0.302
0.200
0.400
0.200
0.300
0.500
0.200
0.200
0.400
0.200
0.400
0.400
0.298
0.602
0.300
0.400
0.200
0.300
0.600
0.300
0.600
0.200
0.200
0.298
0.402
0.200
0.398
0.302
0.200
0.500
0.200
0.300
0.200
0.200
0.200
0.300
0.200
0.300
0.200
0.200
0.200
0.300
0.200
0.202
0.498
0.200
0.202
0.200
0.398
0.200
0.200
0.198
0.202
0.400
0.900
0.198
0.302
0.400
0.298
0.502
0.400
0.200
0.200
0.200
0.400
0.200
0.400
0.400
0.200
0.200
0.600
0.200
0.302
0.298
0.298
0.502
0.200
0.200
0.400
0.700
0.300
0.200
0.200
0.300
0.200
0.400
0.398
0.502
0.400
0.200
0.200
0.206
0.394
0.200
0.200
0.600
0.200
0.206
0.394
0.200
0.200
0.300
0.302
0.298
0.200
0.402
0.396
1.402
0.300
0.200
1.100
0.500
0.400
0.500
0.300
0.200
0.400
0.300
0.600
0.200
0.200
0.600
0.500
0.300
0.700
0.200
0.400
0.400
0.200
0.300
0.600
0.400
0.200
0.300
0.500
0.400
0.500
0.200
0.200
0.400
0.200
0.300
0.400
0.500
0.200
0.200
0.200
0.200
0.300
0.500
0.200
0.200
0.200
0.300
0.200
0.200
0.500
0.400
0.300
0.300
0.198
0.302
0.400
0.200
0.198
0.200
0.402
0.298
0.402
0.200
0.300
0.198
0.502
0.300
0.200
0.200
0.600
0.200
0.200
0.600
0.200
0.300
0.300
0.298
0.502
0.200
0.198
0.302
0.500
0.298
0.400
0.302
0.200
0.600
0.200
0.206
0.292
0.202
0.200
0.398
0.302
0.200
0.200
0.200
0.300
0.200
0.200
0.300
0.200
0.200
0.600
0.200
0.600
0.200
0.300
0.200
0.500
0.300
0.200
0.200
0.400
0.500
0.200
0.298
0.302
0.300
0.300
0.300
0.200
0.200
0.300
0.198
0.402
0.200
0.200
0.200
0.300
0.298
0.202
0.200
0.200
0.600
0.200
0.400
0.400
0.200
0.200
0.400
0.200
0.300
0.700
0.200
0.214
0.386
0.400
0.400
0.200
0.298
0.302
0.300
0.200
0.500
0.202
0.198
0.400
0.400
0.206
0.394
0.400
0.600
0.200
0.700
0.300
0.300
0.200
0.600
0.300
0.400
0.300
0.200
0.500
0.300
0.200
0.400
0.400
0.400
0.300
0.200
0.400
0.300
0.200
0.600
0.300
0.800
0.200
0.700
0.200
0.600
0.200
0.500
0.200
0.200
0.400
0.200
0.300
0.300
0.200
0.300
0.200
0.400
0.400
0.400
0.500
0.300
0.200
0.600
0.300
0.500
0.200
0.400
0.500
0.598
0.302
0.200
0.400
0.200
0.400
0.500
0.400
0.500
0.200
0.500
0.300
0.200
0.400
0.200
0.200
0.200
0.200
0.200
0.200
0.200
0.200
0.500
0.300
0.200
0.400
0.400
0.200
0.400
0.400
0.400
0.200
0.400
0.300
0.300
0.500
0.200
0.200
0.598
0.302
0.400
0.200
0.300
0.400
0.300
0.200
0.400
0.200
0.200
0.206
0.294
0.298
0.300
0.302
0.400
0.200
0.200
0.400
0.400
0.200
0.200
0.200
0.400
0.500
0.500
0.200
0.898
0.402
0.300
0.200
0.200
0.200
0.300
0.398
0.402
0.300
0.200
0.200
0.200
0.600
0.300
0.300
0.200
0.198
0.302
0.598
0.200
0.400
0.302
0.198
0.204
0.298
0.302
0.298
0.198
0.302
0.600
0.300
0.500
0.200
0.200
0.500
0.300
0.200
0.200
0.500
0.300
0.400
0.200
0.300
0.600
0.300
0.200
0.500
0.700
0.200
0.800
0.300
0.900
0.300
0.300
0.300
0.300
0.200
0.400
0.300
0.400
0.200
0.400
0.200
0.200
0.200
0.600
0.200
0.900
0.300
0.498
0.202
0.200
0.500
0.200
0.300
0.500
0.300
0.200
0.200
0.398
0.202
0.200
0.300
0.298
0.302
0.200
0.200
0.298
0.202
0.200
0.500
0.200
0.200
0.600
0.300
0.400
0.300
0.200
0.500
0.300
0.200
0.400
0.200
0.298
0.402
0.300
0.200
0.400
0.400
0.200
0.200
0.300
0.300
0.298
0.502
0.200
0.200
0.200
0.300
0.200
0.300
0.500
0.300
0.200
0.200
0.200
0.300
0.300
0.500
0.200
0.300
0.200
0.300
0.200
0.300
0.200
0.300
0.200
0.300
0.300
0.400
0.300
0.300
0.400
0.398
0.202
0.400
0.398
0.202
0.300
0.400
0.200
0.300
0.500
0.400
0.400
0.200
0.300
0.400
0.300
0.200
0.500
0.300
0.200
0.500
0.300
0.400
0.300
0.300
0.400
0.200
0.200
0.298
0.402
0.200
0.200
0.198
0.302
0.200
0.300
0.400
0.200
0.300
0.400
0.200
0.300
0.400
0.200
0.300
0.400
0.200
0.300
0.400
0.200
0.400
0.300
0.200
0.600
0.200
0.300
0.400
0.200
0.300
0.300
0.300
0.200
0.400
0.300
0.200
0.400
0.300
0.200
0.400
0.300
0.200
0.500
0.200
0.400
0.300
0.200
0.600
0.200
0.200
0.600
0.200
0.600
0.300
0.600
0.200
0.200
0.500
0.400
0.298
0.302
0.200
0.400
0.200
0.200
0.400
0.200
0.200
0.200
0.300
0.300
0.400
0.400
0.200
0.200
0.300
0.200
0.298
0.202
0.500
0.398
0.300
0.302
0.300
0.300
0.300
0.498
0.302
0.300
0.300
0.200
0.400
0.498
0.202
0.300
0.498
0.402
0.298
0.300
0.302
0.200
0.300
0.198
0.202
0.200
0.300
0.298
0.302
0.400
0.200
0.300
0.400
0.300
0.198
0.202
0.200
0.200
0.298
0.702
0.298
0.402
0.200
0.398
0.502
0.200
0.200
0.400
0.500
0.198
0.202
0.700
0.200
0.400
0.400
0.200
0.300
0.500
0.300
0.200
0.200
0.300
0.200
0.300
0.598
0.302
0.400
0.298
0.202
0.400
0.398
0.202
0.300
0.400
0.200
0.300
0.300
0.298
0.302
0.300
0.398
0.202
0.300
0.498
0.402
0.400
0.300
0.400
0.200
0.600
0.200
0.300
0.300
0.300
0.300
0.300
0.200
0.200
0.200
0.300
0.500
0.798
0.202
0.600
0.300
0.200
0.300
0.200
0.200
0.200
0.600
0.400
0.200
0.400
0.400
0.200
0.300
0.500
0.400
0.200
0.200
0.200
0.300
0.200
0.500
0.200
0.300
0.200
0.300
0.500
0.400
0.500
0.400
0.900
0.500
0.500
0.200
0.500
0.200
0.500
0.398
0.302
0.198
0.200
0.202
0.198
0.600
0.300
0.300
0.402
0.298
0.402
0.200
0.398
0.200
0.302
0.198
0.202
0.198
0.302
0.298
0.300
0.200
0.202
0.498
0.302
0.498
0.202
0.200
0.298
0.202
0.398
0.202
0.200
0.300
0.200
0.200
0.200
0.200
0.200
0.200
0.200
0.500
0.398
0.202
0.200
0.200
0.398
0.202
0.300
0.200
0.200
0.500
0.300
0.200
0.200
0.200
0.200
0.400
0.200
0.400
0.200
0.298
0.402
0.200
0.398
0.302
0.200
0.400
0.500
0.598
0.202
0.500
0.298
0.202
0.400
0.300
0.200
0.400
0.400
0.200
0.500
0.300
0.200
0.200
0.200
0.200
0.200
0.200
0.800
0.200
0.400
0.200
0.200
0.600
0.400
0.200
0.300
0.500
0.200
0.300
0.300
0.400
0.300
0.200
0.200
0.300
0.200
0.400
0.298
0.302
0.398
0.302
0.600
0.300
0.400
0.200
0.300
0.600
0.300
0.398
0.202
0.198
0.302
0.800
0.200
0.300
0.200
0.300
0.500
0.400
0.200
0.200
0.198
0.302
0.300
0.500
0.400
0.198
0.402
0.298
0.602
0.298
0.202
0.400
0.200
0.398
0.302
0.300
0.600
0.200
0.200
0.198
0.302
0.298
0.602
0.298
0.602
0.398
0.402
0.300
0.200
0.200
0.200
0.600
0.300
0.400
0.300
0.200
0.600
0.200
0.206
0.494
0.800
1.000
0.598
0.302
0.300
0.398
0.502
0.400
0.200
0.200
0.400
0.200
0.200
0.200
0.400
0.200
0.200
0.200
0.300
0.300
0.300
0.300
0.498
0.502
0.400
0.200
0.300
0.500
0.300
0.198
0.200
0.400
0.200
0.502
0.298
0.200
0.402
0.398
0.502
0.200
0.200
0.200
0.300
0.300
0.600
0.400
0.298
0.402
0.200
0.398
0.500
0.500
0.300
0.400
0.202
0.300
0.200
0.198
0.202
0.600
0.300
0.398
0.502
0.398
0.402
0.206
0.292
0.302
0.200
0.200
0.298
0.200
0.202
0.200
0.200
0.198
0.302
0.200
0.300
0.298
0.302
0.500
0.300
0.500
0.200
0.200
0.500
0.200
0.200
0.498
0.302
0.200
0.200
0.298
0.202
0.198
0.500
0.202
0.398
0.300
0.202
0.900
0.500
0.400
0.600
0.200
0.300
0.500
0.200
0.200
0.500
0.200
0.204
0.396
0.300
0.204
0.396
0.300
0.206
0.394
0.300
0.200
0.300
0.400
0.500
0.400
0.498
0.402
0.400
0.198
0.302
0.200
0.200
0.298
0.202
0.300
0.200
0.298
0.402
0.400
0.198
0.202
0.400
0.300
0.198
0.302
0.500
0.198
0.602
0.200
0.198
0.302
0.200
0.298
0.200
0.202
0.200
0.498
0.202
0.200
0.300
0.298
0.202
0.798
0.202
0.200
0.500
0.200
0.200
0.400
0.298
0.202
0.400
0.300
0.200
0.400
0.400
0.198
0.202
0.400
0.298
0.200
0.402
0.398
0.502
0.400
0.198
0.302
0.298
0.300
0.502
0.200
0.298
0.202
0.200
0.300
0.200
0.200
0.400
0.400
0.500
0.500
0.198
0.200
0.402
0.298
0.202
0.500
0.200
0.200
0.500
0.398
0.502
0.498
0.202
0.200
0.300
0.298
0.302
0.300
0.398
0.202
0.300
0.400
0.200
0.300
0.500
0.200
0.200
0.400
0.200
0.200
0.200
0.500
0.300
0.600
0.298
0.502
0.298
0.206
0.396
0.400
0.500
0.800
0.200
0.500
0.300
0.198
0.200
0.300
0.202
0.198
0.500
0.202
0.198
0.200
0.202
0.200
0.200
0.400
0.400
0.298
0.200
0.402
0.600
0.300
0.300
0.198
0.402
0.400
0.500
0.500
0.200
0.200
0.800
0.200
0.600
0.200
0.200
0.198
0.602
0.200
0.200
0.400
0.300
0.200
0.400
0.200
0.300
0.400
0.298
0.202
0.400
0.398
0.208
0.294
0.400
0.198
0.302
0.200
0.398
0.302
0.200
0.200
0.200
0.300
0.200
0.300
0.200
0.200
0.400
0.400
0.598
0.202
0.200
0.198
0.200
0.202
0.300
0.198
0.202
0.500
0.298
0.200
0.402
0.398
0.502
0.200
0.200
0.500
0.598
0.302
0.400
0.298
0.202
0.400
0.398
0.402
0.300
0.298
0.302
0.698
0.302
0.200
0.498
0.402
0.300
0.298
0.302
0.300
0.398
0.502
0.498
0.402
0.500
0.400
0.400
0.198
0.302
0.500
0.298
0.602
0.398
0.502
0.400
0.200
0.300
0.500
0.200
0.200
0.300
0.300
0.200
0.200
0.300
0.398
0.202
0.300
0.200
0.198
0.202
0.200
0.200
0.200
0.198
0.402
0.400
0.298
0.202
0.500
0.198
0.502
0.200
0.200
0.400
0.200
0.300
0.398
0.402
0.206
0.292
0.402
0.206
0.292
0.502
0.398
0.402
0.200
0.400
0.200
0.300
0.198
0.302
0.400
0.300
0.200
0.400
0.400
0.384
0.516
0.400
0.400
0.400
0.500
0.400
0.200
0.200
0.500
0.200
0.200
0.300
0.400
0.500
0.400
0.500
0.200
0.200
0.500
0.400
0.500
0.198
0.202
0.200
0.400
0.198
0.202
0.500
0.298
0.202
0.500
0.200
0.198
0.502
0.398
0.502
0.200
0.198
0.200
0.202
0.300
0.398
0.302
0.200
0.498
0.802
0.500
0.400
0.200
0.300
0.300
0.498
0.402
0.300
0.200
0.400
0.198
0.402
0.400
0.698
0.302
0.400
0.298
0.302
0.300
0.300
0.200
0.200
0.200
0.498
0.202
0.200
0.300
0.298
0.302
0.500
0.198
0.202
0.400
0.200
0.198
0.402
0.274
0.426
0.200
0.600
0.200
0.300
0.198
0.202
0.198
0.200
0.300
0.202
0.202
0.496
0.202
0.398
0.302
0.200
0.206
0.292
0.402
0.204
0.294
0.402
0.400
0.298
0.202
0.500
0.298
0.502
0.400
0.500
0.200
0.300
0.200
0.200
0.698
0.200
0.402
0.298
0.702
0.200
0.600
0.400
0.300
0.200
0.300
0.200
0.400
0.500
0.400
0.600
0.200
0.300
0.498
0.202
0.200
0.700
0.200
0.200
0.300
0.500
0.600
0.300
0.500
0.400
0.400
0.200
0.300
0.400
0.200
0.200
0.400
0.200
0.300
0.200
0.200
0.300
0.500
0.400
0.700
0.200
0.300
0.200
0.400
0.400
0.200
0.300
0.600
0.300
0.498
0.402
0.398
0.200
0.302
0.498
0.210
0.392
0.300
0.400
0.200
0.400
0.300
0.300
0.200
0.298
0.502
0.498
0.402
0.200
0.398
0.302
0.500
0.198
0.202
0.500
0.298
0.202
0.400
0.300
0.200
0.400
0.400
0.300
0.200
0.200
0.302
0.198
0.200
0.300
0.204
0.296
0.400
0.206
0.292
0.902
0.500
0.500
0.200
0.298
0.600
0.302
0.400
0.298
0.302
0.300
0.398
0.202
0.300
0.200
0.298
0.402
0.300
0.198
0.402
0.400
0.200
0.200
0.500
0.398
0.502
0.200
0.298
0.502
0.400
0.200
0.300
0.200
0.300
0.200
0.200
0.300
0.398
0.202
0.400
0.398
0.202
0.300
0.200
0.700
0.200
0.300
0.400
0.200
0.700
0.200
0.300
0.400
0.500
0.298
0.402
0.300
0.200
0.200
0.300
0.200
0.200
0.400
0.500
0.400
0.200
0.300
0.400
0.200
0.300
0.300
0.600
0.400
0.500
0.400
0.200
0.300
0.400
0.400
0.400
0.300
0.200
0.600
0.200
0.200
0.500
0.200
0.200
0.500
0.200
0.200
0.300
0.400
0.500
1.200
0.206
0.294
0.198
0.200
0.206
0.694
0.302
0.498
0.402
0.398
0.502
0.200
0.300
0.400
0.198
0.200
0.700
0.200
0.300
0.202
0.200
0.200
0.300
0.200
0.198
0.200
0.200
0.402
0.398
0.402
0.200
0.300
0.200
0.200
0.300
0.398
0.202
0.200
0.300
0.298
0.202
0.300
0.400
0.200
0.198
0.200
0.202
0.200
0.200
0.400
0.200
0.298
0.702
0.298
0.200
0.302
0.498
0.502
0.300
0.300
0.300
0.300
0.200
0.200
0.400
0.200
0.298
0.204
0.198
0.200
0.900
0.200
0.600
0.300
0.600
0.300
0.600
0.300
0.600
0.300
0.300
0.398
0.200
0.302
0.198
0.300
0.200
0.202
0.400
0.198
0.302
0.398
0.300
0.202
0.200
0.200
0.300
0.200
0.500
0.300
0.500
0.200
0.300
0.200
0.300
0.500
0.300
0.200
0.300
0.200
0.198
0.202
0.200
0.200
0.198
0.402
0.200
0.200
0.200
0.300
0.200
0.198
0.202
0.198
0.202
0.200
0.200
0.200
0.300
0.400
0.200
0.300
0.600
0.300
0.400
0.500
0.400
0.500
0.500
0.200
0.200
0.200
0.300
0.200
0.200
0.300
0.200
0.400
0.300
0.200
0.300
0.300
0.300
0.300
0.300
0.200
0.300
0.200
0.200
0.200
0.500
0.400
0.200
0.300
0.300
0.300
0.200
0.300
0.200
0.200
0.300
0.200
0.200
0.200
0.300
0.400
0.200
0.200
0.300
0.200
0.400
0.400
0.200
0.200
0.200
0.200
0.200
0.300
0.200
0.200
0.202
0.296
0.202
0.200
0.500
0.200
0.600
0.200
0.300
0.500
0.200
0.300
0.300
0.400
0.200
0.200
0.200
0.200
0.200
0.300
0.200
0.200
0.200
0.400
0.300
0.200
0.200
0.400
0.300
0.200
0.300
0.400
0.200
0.298
0.402
0.200
0.398
0.302
0.200
0.200
0.200
0.300
0.200
0.200
0.398
0.202
0.300
0.200
0.200
0.300
0.300
0.200
0.298
0.202
0.200
0.200
0.300
0.200
0.300
0.200
0.398
0.202
0.200
0.300
0.300
0.300
0.300
0.300
0.200
0.300
0.206
0.294
0.200
0.600
0.200
0.400
0.200
0.200
0.200
0.200
0.202
0.598
0.600
1.000
0.800
0.200
0.400
0.300
0.200
0.200
0.300
0.200
0.200
0.200
0.200
0.200
0.300
0.200
0.400
0.300
0.200
0.200
0.200
0.300
0.200
0.200
0.300
0.200
0.200
0.200
0.200
0.200
0.400
0.400
0.200
0.498
0.302
0.200
0.200
0.200
0.200
0.600
0.200
0.200
0.400
0.200
0.300
0.500
0.200
0.200
0.200
0.400
0.300
0.300
0.200
0.400
0.300
0.200
0.400
0.200
0.300
0.400
0.900
0.300
0.500
0.398
0.302
0.300
0.200
0.200
0.500
0.298
0.402
0.200
0.300
0.300
0.300
0.400
0.200
0.198
0.400
0.202
0.198
0.202
0.198
0.302
0.498
0.302
0.500
0.198
0.200
0.302
0.200
0.298
0.402
0.200
0.298
0.202
0.400
0.198
0.202
0.500
0.500
0.400
0.200
0.200
0.200
0.300
0.200
0.500
0.200
0.400
0.200
0.300
0.600
0.400
0.400
0.400
0.198
0.202
0.200
0.500
0.200
0.200
0.200
0.400
0.300
0.200
0.300
0.298
0.302
0.400
0.200
0.300
0.300
0.200
0.298
0.202
0.300
0.500
0.200
0.200
0.300
0.200
0.600
0.200
0.200
0.300
0.300
0.400
0.300
0.400
0.398
0.502
0.200
0.200
0.200
0.200
0.200
0.498
0.202
0.200
0.400
0.200
0.200
0.400
0.300
0.202
0.498
0.300
0.500
0.200
0.200
0.600
0.300
0.400
0.400
0.400
0.200
0.500
0.300
0.200
0.400
0.400
0.200
0.200
0.202
0.198
0.200
0.200
0.302
0.398
0.300
0.500
0.200
0.602
0.400
0.300
0.198
0.300
0.300
0.600
0.300
0.400
0.200
0.300
0.500
0.300
0.400
0.200
0.300
0.200
0.200
0.400
0.600
0.200
0.300
0.300
0.200
0.200
0.200
0.200
0.300
0.600
0.200
0.400
0.400
0.200
0.300
0.400
0.600
0.200
0.400
0.500
0.300
0.200
0.200
0.600
0.200
0.500
0.200
0.900
0.200
0.402
0.198
0.200
0.800
0.200
0.300
0.500
0.500
0.200
0.300
0.200
0.400
0.500
0.300
0.400
0.200
0.300
0.502
0.198
0.200
0.502
0.198
0.200
0.200
0.300
0.400
0.200
0.200
0.300
0.300
0.200
0.200
0.200
0.400
0.200
0.600
0.200
0.200
0.200
0.200
0.400
0.500
0.500
0.300
0.300
0.200
0.200
0.500
0.200
0.700
0.402
0.398
0.300
0.200
0.398
0.202
0.200
0.206
0.392
0.402
0.300
0.200
0.200
0.200
0.300
0.300
0.200
0.500
0.300
0.200
0.200
0.300
0.302
0.298
0.300
0.200
0.202
0.198
0.400
0.202
0.198
0.300
0.300
0.400
0.200
0.300
0.202
0.298
0.300
0.400
0.300
0.200
0.202
0.398
0.200
0.200
0.400
0.200
0.200
0.200
0.200
0.200
0.200
0.300
0.800
0.900
0.700
0.200
0.300
0.502
0.200
0.200
0.498
0.200
0.400
0.300
0.300
0.400
0.200
0.400
1.000
0.200
0.300
0.400
0.700
0.200
0.500
0.400
0.500
0.400
0.400
0.500
0.200
0.200
0.400
0.600
0.200
0.400
0.500
0.600
0.200
0.300
0.300
0.300
0.300
0.200
0.200
0.200
0.300
0.200
0.200
0.200
0.700
0.200
0.500
0.500
0.500
0.500
0.200
0.500
0.200
0.200
0.200
0.200
0.400
0.300
0.200
0.400
0.300
0.200
0.400
0.400
0.200
0.300
0.400
0.200
0.300
0.400
0.200
0.300
0.500
0.200
0.400
0.200
0.300
0.300
0.300
0.300
0.200
0.400
0.500
0.200
0.200
0.600
0.400
0.500
0.200
0.200
0.400
0.200
0.200
0.200
0.300
0.300
0.300
0.400
0.300
0.200
0.400
0.200
0.300
0.400
0.500
0.200
0.200
0.400
0.300
0.300
0.300
0.300
0.200
0.400
0.400
0.500
0.500
0.400
0.900
0.300
0.400
0.200
0.300
0.200
0.300
0.200
0.400
0.200
0.200
0.200
0.500
0.300
0.200
0.200
0.400
0.200
0.200
0.300
0.200
0.300
0.300
0.200
0.500
0.300
0.200
0.200
0.300
0.200
0.200
0.200
0.400
0.200
0.300
0.300
0.200
0.202
0.400
0.298
0.600
0.400
0.500
0.300
0.200
0.300
0.300
0.400
0.200
0.200
0.204
0.296
0.200
0.700
0.300
0.600
0.300
0.600
0.400
0.200
0.400
0.500
0.300
0.300
0.300
0.300
0.300
0.300
0.500
0.200
0.300
0.300
0.200
0.300
0.500
0.400
0.400
0.200
0.400
0.600
0.200
0.200
0.300
0.200
0.500
0.500
0.400
0.200
0.398
0.302
0.400
0.600
0.400
0.300
0.200
0.200
0.200
0.398
0.202
0.400
0.398
0.502
0.400
0.200
0.200
0.600
0.500
0.200
0.300
0.200
0.200
0.200
0.200
0.298
0.702
0.200
0.206
0.394
0.900
0.200
0.800
0.800
0.300
0.200
0.200
0.400
0.300
0.300
0.300
0.200
0.200
0.300
0.200
0.200
0.300
0.300
0.400
0.200
0.200
0.298
0.202
0.200
0.200
0.300
0.400
0.300
0.298
0.302
0.400
0.300
0.200
0.400
0.498
0.402
0.300
0.200
0.300
0.200
0.200
0.300
0.200
0.300
0.200
0.300
0.300
0.200
0.598
0.302
0.400
0.200
0.300
0.400
0.300
0.200
0.400
0.200
0.200
0.400
0.200
0.400
0.300
0.200
0.300
0.200
0.200
0.200
0.300
0.500
0.400
0.200
0.200
0.200
0.302
0.198
0.200
0.198
0.302
0.200
0.200
0.200
0.300
0.200
0.400
0.200
0.400
0.300
0.200
0.500
0.400
0.400
0.200
0.200
0.200
0.200
0.300
0.200
0.200
0.300
0.200
0.300
0.300
0.200
0.300
0.200
0.300
0.500
0.300
0.200
0.200
0.400
0.202
0.298
0.300
0.200
0.300
0.200
0.198
0.202
0.600
0.200
0.206
0.494
0.300
0.400
0.200
0.300
0.300
0.200
0.300
0.300
0.300
0.200
0.300
0.200
0.400
0.200
0.198
0.202
0.300
0.200
0.200
0.200
0.300
0.500
0.200
0.200
0.300
0.198
0.200
0.202
0.200
0.300
0.200
0.400
0.300
0.300
0.200
0.200
0.200
0.200
0.300
0.300
0.198
0.202
0.298
0.302
0.300
0.398
0.202
0.300
0.200
0.200
0.200
0.200
0.300
0.302
0.398
0.612
0.288
0.500
0.200
0.200
0.300
0.200
0.198
0.200
0.202
0.400
0.200
0.200
0.300
0.200
0.200
0.200
0.300
0.300
0.498
0.402
0.300
0.200
0.400
0.300
0.900
0.498
0.202
0.700
0.300
0.200
0.200
0.398
0.202
0.200
0.400
0.200
0.300
0.200
0.400
0.300
0.200
0.200
0.200
0.200
0.300
0.400
0.200
0.200
0.300
0.200
0.300
0.300
0.200
0.200
0.300
0.200
0.200
0.300
0.300
0.200
0.200
0.400
0.200
0.200
0.500
0.298
0.402
0.200
0.400
0.600
0.400
0.400
0.500
0.300
0.600
0.300
0.600
0.300
0.300
0.400
0.300
0.200
0.198
0.202
0.300
0.600
0.300
0.200
0.200
0.300
0.300
0.200
0.200
0.200
0.300
0.200
0.200
0.200
0.300
0.400
0.300
0.400
0.300
0.200
0.300
0.400
0.300
0.300
0.300
0.198
0.202
0.300
0.200
0.300
0.200
0.300
0.300
0.300
0.200
0.200
0.200
0.200
0.200
0.200
0.300
0.400
0.200
0.200
0.300
0.600
0.200
0.600
0.200
0.200
0.206
0.294
0.200
0.300
0.500
0.200
0.300
0.500
0.300
0.200
0.400
0.200
0.200
0.200
0.400
0.200
0.200
0.300
0.300
0.200
0.300
0.200
0.300
0.200
0.200
0.300
0.400
0.200
0.300
0.200
0.200
0.200
0.300
0.200
0.300
0.200
0.200
0.300
0.400
0.300
0.200
0.500
0.200
0.300
0.400
0.200
0.200
0.200
0.400
0.300
0.700
0.200
0.400
0.200
0.300
0.402
0.198
0.200
0.206
0.394
0.200
0.200
0.500
0.200
0.200
0.300
0.200
0.200
0.300
0.400
0.400
0.200
0.200
0.500
0.300
0.298
0.202
0.204
0.198
0.298
0.200
0.400
0.400
0.200
0.300
0.300
0.200
0.300
0.400
0.300
0.200
0.400
0.200
0.300
0.500
0.200
0.300
0.300
0.200
0.200
0.198
0.202
0.300
0.200
0.200
0.198
0.602
0.198
0.200
0.302
0.200
0.300
0.200
0.200
0.202
0.198
0.300
0.400
0.400
0.200
0.200
0.200
0.200
0.300
0.300
0.200
0.300
0.200
0.200
0.300
0.198
0.202
0.500
0.298
0.202
0.400
0.200
0.202
0.204
0.294
0.300
0.200
0.600
0.198
0.214
0.488
0.200
0.700
0.300
0.300
0.300
0.200
0.200
0.200
0.400
0.200
0.300
0.200
0.500
0.300
0.200
0.400
0.200
0.198
0.202
0.300
0.200
0.200
0.300
0.400
0.200
0.200
0.200
0.400
0.200
0.300
0.400
0.200
0.300
0.300
0.200
0.200
0.200
0.300
0.200
0.198
0.202
0.200
0.200
0.200
0.200
0.400
0.200
0.200
0.200
0.400
0.200
0.200
0.300
0.300
0.200
0.300
0.202
0.398
0.700
0.300
0.598
0.202
0.200
0.206
0.394
0.200
0.300
0.300
0.198
0.202
0.300
0.300
0.200
0.200
0.300
0.300
0.300
0.200
0.300
0.200
0.200
0.200
0.300
0.300
0.198
0.202
0.300
0.400
0.300
0.300
0.300
0.198
0.202
0.300
0.300
0.198
0.202
0.300
0.300
0.400
0.300
0.400
0.200
0.400
0.300
0.300
0.400
0.300
0.200
0.200
0.200
0.200
0.400
0.202
0.298
0.300
0.304
0.296
0.200
0.298
0.502
0.200
0.200
0.500
0.200
0.200
0.300
0.300
0.200
0.200
0.300
0.300
0.200
0.200
0.200
0.400
0.400
0.300
0.500
0.200
0.300
0.300
0.200
0.200
0.600
0.200
0.200
0.300
0.300
0.200
0.300
0.200
0.300
0.200
0.200
0.200
0.400
0.200
0.300
0.200
0.300
0.200
0.302
0.398
0.200
0.200
0.200
0.500
0.200
0.200
0.300
0.200
0.298
0.202
0.400
0.200
0.200
0.300
0.200
0.198
0.202
0.300
0.200
0.198
0.202
0.500
0.200
0.200
0.300
0.200
0.298
0.202
0.200
0.200
0.200
0.202
0.398
0.300
0.300
0.300
0.200
0.400
0.300
0.200
0.400
0.400
0.600
0.300
0.200
0.302
0.398
0.300
0.200
0.400
0.200
0.400
0.300
0.200
0.198
0.202
0.300
0.200
0.198
0.202
0.400
0.300
0.200
0.300
0.200
0.200
0.200
0.300
0.200
0.198
0.202
0.300
0.200
0.198
0.202
0.300
0.200
0.198
0.200
0.302
0.200
0.200
0.200
0.300
0.200
0.200
0.200
0.400
0.200
0.200
0.200
0.400
0.200
0.200
0.200
0.400
0.202
0.198
0.200
0.300
0.500
0.200
0.200
0.400
0.200
0.200
0.500
0.200
0.300
0.300
0.200
0.200
0.300
0.300
0.200
0.200
0.200
0.200
0.300
0.200
0.200
0.200
0.400
0.200
0.200
0.300
0.400
0.200
0.200
0.202
0.198
0.300
0.200
0.200
0.300
0.300
0.200
0.300
0.200
0.300
0.200
0.300
0.202
0.398
0.200
0.200
0.300
0.300
0.200
0.398
0.202
0.200
0.200
0.200
0.300
0.400
0.300
0.300
0.400
0.300
0.400
0.600
0.198
0.202
0.400
0.200
0.200
0.208
0.292
0.300
0.200
0.300
0.400
0.402
0.198
0.300
0.300
0.198
0.202
0.300
0.200
0.300
0.200
0.300
0.300
0.300
0.200
0.300
0.200
0.200
0.200
0.500
0.200
0.300
0.400
0.200
0.300
0.200
0.500
0.300
0.200
0.300
0.200
0.298
0.202
0.200
0.200
0.200
0.302
0.298
0.300
0.200
0.200
0.300
0.300
0.300
0.200
0.500
0.298
0.202
0.200
0.300
0.300
0.200
0.400
0.200
0.300
0.300
0.200
0.200
0.200
0.400
0.300
0.300
0.300
0.200
0.298
0.202
0.200
0.398
0.304
0.398
0.298
0.208
0.394
0.300
0.206
0.394
0.200
0.700
0.200
0.200
0.200
0.400
0.200
0.200
0.200
0.300
0.200
0.200
0.202
0.498
0.400
0.198
0.202
0.200
0.200
0.300
0.300
0.200
0.300
0.200
0.200
0.200
0.300
0.200
0.300
0.300
0.200
0.200
0.300
0.200
0.200
0.300
0.300
0.200
0.298
0.202
0.198
0.202
0.200
0.300
0.300
0.200
0.200
0.200
0.300
0.200
0.200
0.200
0.400
0.200
0.300
0.200
0.300
0.200
0.198
0.206
0.396
0.200
0.200
0.600
0.200
0.206
0.394
0.200
0.202
0.498
0.300
0.200
0.400
0.300
0.198
0.302
0.200
0.400
0.300
0.200
0.198
0.202
0.200
0.200
0.200
0.200
0.300
0.200
0.200
0.200
0.400
0.300
0.200
0.300
0.200
0.200
0.200
0.400
0.200
0.298
0.202
0.200
0.300
0.400
0.300
0.200
0.198
0.202
0.300
0.200
0.200
0.300
0.300
0.200
0.400
0.400
0.200
0.200
0.200
0.300
0.200
0.202
0.298
0.300
0.200
0.400
0.898
0.202
0.600
0.300
0.798
0.202
0.600
0.300
0.300
0.200
0.200
0.200
0.400
0.200
0.300
0.200
0.200
0.200
0.200
0.300
0.300
0.200
0.300
0.200
0.300
0.200
0.200
0.200
0.300
0.200
0.200
0.200
0.400
0.200
0.200
0.200
0.300
0.200
0.200
0.300
0.300
0.200
0.200
0.300
0.300
0.200
0.300
0.200
0.300
0.200
0.200
0.300
0.400
0.200
0.200
0.200
0.200
0.200
0.500
0.200
0.400
0.200
0.200
0.300
0.300
0.200
0.200
0.200
0.198
0.202
0.200
0.200
0.200
0.198
0.302
0.200
0.200
0.200
0.400
0.200
0.200
0.298
0.302
0.400
0.200
0.300
0.400
0.300
0.200
0.400
0.200
0.200
0.500
0.300
0.300
0.200
0.200
0.200
0.398
0.302
0.300
0.300
0.200
0.400
0.400
0.200
0.300
0.300
0.200
0.198
0.202
0.300
0.398
0.202
0.300
0.200
0.200
0.200
0.300
0.200
0.298
0.202
0.200
0.200
0.198
0.202
0.400
0.200
0.200
0.500
0.300
0.200
0.200
0.200
0.200
0.200
0.400
0.398
0.202
0.200
0.200
0.200
0.300
0.302
0.198
0.198
0.202
0.302
0.198
0.198
0.202
0.200
0.500
0.300
0.206
0.294
0.200
0.200
0.206
0.294
0.398
0.202
0.300
0.200
0.298
0.202
0.200
0.200
0.200
0.200
0.200
0.300
0.200
0.200
0.300
0.300
0.200
0.198
0.202
0.200
0.200
0.200
0.300
0.200
0.300
0.200
0.200
0.300
0.300
0.200
0.298
0.202
0.200
0.200
0.200
0.200
0.400
0.200
0.198
0.202
0.300
0.200
0.198
0.202
0.300
0.200
0.300
0.200
0.200
0.200
0.400
0.200
0.200
0.400
0.300
0.500
0.300
0.206
0.394
0.200
0.200
0.300
0.300
0.700
0.300
0.200
0.300
0.200
0.300
0.200
0.198
0.202
0.300
0.200
0.200
0.200
0.400
0.200
0.198
0.202
0.300
0.200
0.298
0.202
0.200
0.300
0.198
0.202
0.298
0.202
0.300
0.200
0.298
0.202
0.300
0.200
0.200
0.200
0.200
0.198
0.202
0.200
0.200
0.200
0.300
0.300
0.200
0.300
0.200
0.300
0.200
0.300
0.500
0.300
0.200
0.300
0.298
0.202
0.300
0.200
0.198
0.202
0.500
0.198
0.200
0.402
0.398
0.206
0.396
0.200
0.600
0.600
0.300
0.200
0.200
0.302
0.298
0.200
0.200
0.300
0.300
0.200
0.400
0.300
0.200
0.206
0.294
0.298
0.202
0.200
0.300
0.298
0.202
0.300
0.200
0.298
0.202
0.200
0.200
0.300
0.200
0.200
0.300
0.300
0.200
0.200
0.200
0.400
0.200
0.300
0.200
0.300
0.200
0.200
0.200
0.400
0.200
0.300
0.200
0.300
0.200
0.200
0.200
0.400
0.200
0.200
0.300
0.300
0.200
0.200
0.300
0.300
0.200
0.200
0.300
0.300
0.200
0.200
0.300
0.300
0.200
0.300
0.200
0.200
0.300
0.300
0.200
0.500
0.300
0.700
0.200
0.700
0.298
0.202
0.300
0.200
0.200
0.300
0.300
0.200
0.200
0.200
0.400
0.200
0.200
0.200
0.400
0.200
0.200
0.300
0.300
0.200
0.200
0.300
0.300
0.200
0.200
0.300
0.300
0.200
0.200
0.300
0.300
0.200
0.200
0.300
0.300
0.200
0.200
0.300
0.300
0.200
0.200
0.300
0.300
0.200
0.300
0.200
0.300
0.200
0.200
0.300
0.400
0.200
0.200
0.200
0.300
0.200
0.300
0.200
0.200
0.602
0.498
0.398
0.202
0.600
0.200
0.400
0.400
0.200
0.300
0.398
0.202
0.300
0.200
0.200
0.200
0.500
0.300
0.200
0.300
0.200
0.200
0.198
0.302
0.200
0.200
0.200
0.400
0.200
0.200
0.400
0.200
0.198
0.202
0.298
0.202
0.300
0.200
0.200
0.200
0.300
0.200
0.300
0.200
0.200
0.200
0.200
0.300
0.200
0.200
0.300
0.298
0.202
0.300
0.200
0.298
0.202
0.200
0.200
0.200
0.300
0.600
0.400
0.400
0.200
0.800
0.200
0.400
0.200
0.298
0.202
0.198
0.202
0.200
0.300
0.300
0.200
0.200
0.300
0.300
0.200
0.200
0.300
0.298
0.202
0.200
0.216
0.382
0.302
0.198
0.202
0.298
0.202
0.200
0.300
0.298
0.202
0.200
0.300
0.298
0.202
0.300
0.200
0.298
0.202
0.200
0.300
0.298
0.202
0.200
0.200
0.400
0.200
0.200
0.202
0.398
0.200
0.200
0.200
0.398
0.202
0.300
0.200
0.298
0.202
0.200
0.200
0.500
0.300
0.200
0.400
0.200
0.300
0.200
0.300
0.200
0.200
0.300
0.300
0.200
0.200
0.300
0.402
0.198
0.200
0.300
0.400
0.200
0.300
0.206
0.294
0.200
0.200
0.600
0.200
0.200
0.300
0.300
0.300
0.198
0.202
0.300
0.200
0.200
0.200
0.400
0.200
0.198
0.202
0.300
0.200
0.298
0.202
0.300
0.200
0.198
0.202
0.300
0.300
0.200
0.400
0.398
0.202
0.300
0.200
0.200
0.200
0.300
0.200
0.198
0.202
0.300
0.200
0.200
0.200
0.400
0.200
0.200
0.200
0.400
0.200
0.200
0.300
0.300
0.200
0.200
0.200
0.200
0.400
0.200
0.200
0.200
0.400
0.200
0.400
0.400
0.600
1.000
0.800
0.200
0.400
0.200
0.200
0.300
0.300
0.200
0.200
0.300
0.300
0.300
0.200
0.200
0.300
0.200
0.200
0.400
0.298
0.202
0.298
0.202
0.200
0.200
0.200
0.300
0.300
0.200
0.200
0.300
0.300
0.200
0.200
0.200
0.400
0.200
0.300
0.200
0.300
0.200
0.300
0.200
0.300
0.200
0.200
0.200
0.400
0.200
0.300
0.200
0.300
0.200
0.200
0.198
0.204
0.296
0.202
0.200
0.400
0.300
0.500
0.300
0.800
0.300
0.300
0.200
0.400
0.200
0.200
0.200
0.200
0.300
0.400
0.200
0.300
0.200
0.300
0.200
0.398
0.202
0.200
0.200
0.400
0.200
0.300
0.200
0.200
0.300
0.300
0.200
0.200
0.300
0.300
0.400
0.300
0.300
0.200
0.300
0.200
0.300
0.200
0.200
0.300
0.300
0.200
0.298
0.202
0.200
0.200
0.200
0.300
0.300
0.200
0.298
0.202
0.200
0.200
0.300
0.200
0.300
0.200
0.300
0.400
0.200
0.200
0.200
0.300
0.200
0.300
0.300
0.300
0.200
0.300
0.200
0.300
0.400
0.300
0.200
0.400
0.200
0.300
0.400
0.302
0.598
0.200
0.202
0.398
0.200
0.200
0.200
0.300
0.200
0.300
0.200
0.300
0.200
0.198
0.202
0.300
0.200
0.200
0.200
0.398
0.202
0.298
0.202
0.300
0.200
0.198
0.202
0.300
0.200
0.298
0.202
0.300
0.200
0.300
0.500
0.200
0.300
0.300
0.200
0.200
0.200
0.300
0.398
0.202
0.400
0.200
0.198
0.202
0.300
0.200
0.200
0.300
0.300
0.200
0.200
0.200
0.400
0.300
0.300
0.800
0.200
0.600
0.298
0.202
0.500
0.200
0.300
0.200
0.200
0.200
0.400
0.200
0.300
0.200
0.300
0.200
0.200
0.200
0.300
0.200
0.200
0.300
0.300
0.200
0.300
0.200
0.300
0.200
0.300
0.200
0.300
0.200
0.300
0.200
0.300
0.200
0.200
0.300
0.300
0.200
0.200
0.200
0.400
0.200
0.200
0.200
0.298
0.202
0.200
0.300
0.298
0.202
0.200
0.200
0.300
0.200
0.200
0.300
0.300
0.200
0.300
0.200
0.500
0.298
0.602
0.300
0.200
0.400
0.200
0.300
0.500
0.200
0.200
0.200
0.400
0.200
0.200
0.300
0.500
0.200
0.202
0.198
0.300
0.200
0.200
0.198
0.202
0.300
0.200
0.200
0.300
0.300
0.200
0.300
0.200
0.400
0.200
0.200
0.198
0.202
0.200
0.200
0.200
0.302
0.398
0.200
0.200
0.300
0.300
0.200
0.200
0.198
0.202
0.300
0.200
0.300
0.200
0.300
0.700
0.300
0.200
0.300
0.200
0.400
0.200
0.200
0.200
0.400
0.200
0.200
0.300
0.300
0.200
0.200
0.198
0.202
0.300
0.200
0.200
0.200
0.300
0.202
0.198
0.198
0.202
0.500
0.298
0.702
0.400
0.400
0.400
0.206
0.294
0.300
0.300
0.300
0.200
0.200
0.200
0.300
0.200
0.398
0.502
0.200
0.300
0.300
0.200
0.200
0.200
0.400
0.200
0.200
0.200
0.500
0.300
0.200
0.300
0.200
0.200
0.200
0.198
0.202
0.200
0.298
0.202
0.200
0.400
0.200
0.400
0.200
0.198
0.202
0.298
0.202
0.200
0.200
0.300
0.200
0.300
0.200
0.300
0.200
0.400
0.300
0.202
0.198
0.200
0.700
0.200
0.300
0.500
0.200
0.200
0.498
0.302
0.206
0.394
0.300
0.206
0.294
0.200
0.300
0.400
0.200
0.300
0.200
0.300
0.300
0.200
0.200
0.300
0.300
0.200
0.200
0.300
0.300
0.200
0.200
0.300
0.300
0.300
0.400
0.300
0.400
0.300
0.300
0.198
0.202
0.300
0.300
0.298
0.202
0.200
0.300
0.200
0.200
0.400
0.200
0.300
0.200
0.300
0.198
0.202
0.200
0.400
0.400
0.300
0.300
0.200
0.202
0.298
0.400
0.300
0.300
0.800
0.200
0.200
0.400
0.200
0.200
0.206
0.394
0.298
0.202
0.200
0.300
0.300
0.200
0.200
0.300
0.200
0.200
0.300
0.300
0.198
0.202
0.300
0.300
0.300
0.600
0.200
0.200
0.300
0.200
0.300
0.200
0.300
0.300
0.200
0.200
0.300
0.300
0.198
0.202
0.600
0.200
0.200
0.300
0.200
0.300
0.200
0.300
0.300
0.200
0.200
0.300
0.300
0.200
0.200
0.300
0.200
0.200
0.302
0.298
0.200
0.200
0.300
0.300
0.200
0.300
0.200
0.300
0.298
0.300
0.202
0.200
0.200
0.200
0.400
0.498
0.302
0.200
0.202
0.296
0.202
0.700
0.200
0.800
0.200
0.200
0.300
0.300
0.200
0.300
0.200
0.300
0.300
0.200
0.200
0.300
0.200
0.200
0.200
0.498
0.202
0.200
0.200
0.300
0.200
0.200
0.300
0.300
0.200
0.200
0.300
0.300
0.200
0.200
0.300
0.300
0.300
0.200
0.200
0.300
0.300
0.198
0.202
0.300
0.200
0.200
0.300
0.300
0.300
0.400
0.300
0.200
0.298
0.202
0.300
0.200
0.198
0.202
0.400
0.300
0.200
0.800
0.200
0.900
0.300
0.398
0.302
0.300
0.398
0.202
0.300
0.200
0.200
0.300
0.300
0.200
0.200
0.200
0.300
0.200
0.200
0.200
0.300
0.200
0.200
0.200
0.300
0.200
0.400
0.300
0.300
0.200
0.200
0.300
0.300
0.200
0.200
0.300
0.200
0.200
0.300
0.400
0.200
0.200
0.200
0.300
0.300
0.200
0.200
0.500
0.398
0.202
0.200
0.300
0.200
0.200
0.300
0.200
0.200
0.300
0.300
0.500
0.200
0.200
0.300
0.200
0.200
0.700
0.200
0.600
0.200
0.600
0.198
0.202
0.400
0.300
0.200
0.300
0.400
0.300
0.300
0.300
0.300
0.600
0.200
0.200
0.500
0.200
0.200
0.200
0.300
0.300
0.298
0.202
0.200
0.200
0.300
0.200
0.300
0.200
0.200
0.198
0.202
0.400
0.200
0.200
0.200
0.400
0.300
0.300
0.300
0.300
0.300
0.500
0.300
0.200
0.202
0.398
0.200
0.200
0.500
0.300
0.206
0.294
0.200
0.200
0.206
0.594
0.200
0.300
0.300
0.200
0.200
0.200
0.400
0.200
0.298
0.202
0.200
0.300
0.400
0.700
0.300
0.800
0.200
0.200
0.498
0.202
0.300
0.400
0.200
0.600
0.198
0.202
0.300
0.200
0.200
0.300
0.400
0.300
0.198
0.302
0.500
0.200
0.300
0.400
0.198
0.202
0.400
0.200
0.198
0.202
0.300
0.300
0.198
0.202
0.400
0.200
0.200
0.200
0.400
0.300
0.200
0.700
0.298
0.302
0.300
0.300
0.200
0.200
0.200
0.200
0.198
0.202
0.500
0.300
0.700
0.298
0.702
0.700
0.300
0.200
0.200
0.300
0.200
0.300
0.200
0.300
0.300
0.200
0.200
0.300
0.400
0.300
0.300
0.300
0.200
0.200
0.500
0.300
0.200
0.400
0.300
0.198
0.202
0.600
0.198
0.202
0.400
0.200
0.198
0.202
0.300
0.300
0.200
0.200
0.300
0.300
0.200
0.200
0.300
0.400
0.300
0.300
0.300
0.198
0.202
0.300
0.400
0.300
0.200
0.400
0.198
0.202
0.206
0.394
0.298
0.208
0.494
0.200
0.200
0.300
0.200
0.300
0.200
0.400
0.398
0.202
0.300
0.498
0.202
0.300
0.400
0.200
0.300
0.400
0.300
0.300
0.200
0.298
0.202
0.200
0.300
0.398
0.302
0.200
0.198
0.202
0.300
0.200
0.298
0.202
0.200
0.200
0.300
0.200
0.198
0.202
0.400
0.300
0.200
0.400
0.400
0.300
0.300
0.400
0.200
0.300
0.200
0.398
0.302
0.300
0.398
0.202
0.700
0.200
0.300
0.498
0.202
0.600
0.200
0.300
0.400
0.200
0.400
0.400
0.200
0.198
0.202
0.300
0.200
0.200
0.200
0.300
0.200
0.398
0.200
0.200
0.200
0.200
0.200
0.700
0.300
0.208
0.294
0.200
0.298
0.202
0.300
0.300
0.198
0.402
0.200
0.200
0.500
0.200
0.200
0.298
0.202
0.198
0.202
0.300
0.200
0.198
0.202
0.400
0.300
0.200
0.300
0.200
0.300
0.200
0.500
0.300
0.300
0.200
0.298
0.302
0.300
0.200
0.198
0.302
0.200
0.200
0.600
0.200
0.200
0.200
0.200
0.300
0.400
0.300
0.400
0.200
0.300
0.206
0.294
0.200
0.200
0.400
0.300
0.600
0.300
0.400
0.200
0.200
0.400
0.200
0.200
0.200
0.200
0.200
0.198
0.202
0.300
0.200
0.200
0.200
0.200
0.200
0.198
0.202
0.400
0.300
0.200
0.200
0.200
0.300
0.200
0.300
0.200
0.198
0.202
0.300
0.200
0.300
0.200
0.200
0.200
0.300
0.200
0.300
0.300
0.200
0.300
0.300
0.200
0.400
0.400
0.200
0.200
0.200
0.198
0.202
0.300
0.200
0.304
0.396
0.200
0.700
0.200
0.200
0.500
0.200
0.306
0.594
0.300
0.200
0.200
0.200
0.300
0.200
0.300
0.200
0.200
0.300
0.300
0.200
0.200
0.300
0.300
0.200
0.200
0.300
0.300
0.200
0.200
0.200
0.400
0.200
0.300
0.200
0.200
0.300
0.300
0.200
0.200
0.300
0.200
0.200
0.400
0.200
0.200
0.300
0.300
0.200
0.200
0.300
0.500
0.200
0.198
0.202
0.498
0.202
0.300
0.400
0.200
0.198
0.202
0.300
0.202
0.298
0.200
0.200
0.400
0.198
0.202
0.206
0.292
0.302
0.600
0.200
0.198
0.202
0.400
0.200
0.400
0.400
0.200
0.200
0.200
0.400
0.200
0.200
0.300
0.300
0.200
0.400
0.200
0.200
0.200
0.200
0.198
0.202
0.298
0.202
0.200
0.200
0.398
0.202
0.400
0.200
0.300
0.200
0.200
0.300
0.300
0.200
0.200
0.200
0.198
0.204
0.206
0.292
0.300
0.400
0.200
0.200
0.200
0.300
0.200
0.200
0.300
0.300
0.200
0.200
0.300
0.300
0.200
0.200
0.300
0.300
0.200
0.200
0.300
0.300
0.200
0.200
0.300
0.300
0.200
0.200
0.300
0.300
0.200
0.202
0.298
0.300
0.500
0.200
0.300
0.206
0.294
0.200
0.700
0.200
0.200
0.300
0.200
0.200
0.200
0.400
0.200
0.200
0.300
0.300
0.200
0.200
0.198
0.202
0.200
0.200
0.200
0.200
0.200
0.300
0.200
0.200
0.300
0.300
0.200
0.298
0.202
0.300
0.200
0.300
0.200
0.300
0.200
0.300
0.200
0.300
0.200
0.400
0.200
0.300
0.398
0.302
0.300
0.300
0.200
0.200
0.300
0.300
0.300
0.200
0.300
0.200
0.200
0.200
0.400
0.400
0.300
0.700
0.300
0.200
0.400
0.298
0.602
0.398
0.202
0.400
0.200
0.400
0.400
0.200
0.298
0.202
0.300
0.200
0.298
0.202
0.300
0.200
0.300
0.200
0.300
0.200
0.200
0.300
0.300
0.200
0.200
0.300
0.300
0.200
0.298
0.202
0.300
0.200
0.200
0.200
0.200
0.300
0.200
0.300
0.200
0.298
0.202
0.200
0.200
0.398
0.202
0.200
0.300
0.298
0.202
0.300
0.200
0.200
0.200
0.202
0.298
0.300
0.400
0.300
0.300
0.400
0.300
0.200
0.400
0.300
0.400
0.200
0.300
0.200
0.300
0.200
0.300
0.200
0.300
0.200
0.300
0.200
0.300
0.200
0.300
0.200
0.500
0.200
0.300
0.400
0.200
0.300
0.200
0.300
0.200
0.200
0.200
0.500
0.300
0.200
0.300
0.200
0.200
0.200
0.400
0.200
0.198
0.202
0.300
0.300
0.400
0.600
0.198
0.202
0.300
0.200
0.200
0.198
0.202
0.300
0.200
0.200
0.300
0.400
0.600
0.400
0.200
0.400
0.500
0.298
0.202
0.400
0.200
0.300
0.300
0.300
0.200
0.200
0.200
0.400
0.300
0.200
0.498
0.202
0.200
0.400
0.300
0.200
0.498
0.302
0.206
0.394
0.198
0.202
0.300
0.300
0.300
0.500
0.298
0.202
0.400
0.300
0.300
0.700
0.200
0.600
0.200
0.200
0.300
0.200
0.300
0.200
0.200
0.200
0.200
0.200
0.400
0.300
0.200
0.400
0.200
0.300
0.298
0.202
0.202
0.198
0.300
0.200
0.200
0.200
0.200
0.200
0.302
0.198
0.300
0.200
0.198
0.202
0.300
0.400
0.300
0.300
0.300
0.400
0.300
0.500
0.200
0.200
0.200
0.500
0.698
0.202
0.300
0.200
0.298
0.202
0.200
0.200
0.400
0.400
0.200
0.200
0.200
0.200
0.200
0.300
0.200
0.198
0.202
0.200
0.200
0.400
0.200
0.200
0.200
0.300
0.200
0.198
0.202
0.400
0.200
0.200
0.400
0.200
0.300
0.400
0.200
0.300
0.300
0.200
0.198
0.200
0.302
0.200
0.200
0.200
0.300
0.200
0.200
0.200
0.300
0.200
0.200
0.202
0.398
0.202
0.298
0.200
0.302
0.398
0.200
0.700
0.300
0.200
0.400
0.300
0.400
0.200
0.200
0.200
0.300
0.200
0.200
0.300
0.300
0.200
0.300
0.200
0.200
0.200
0.200
0.200
0.500
0.200
0.300
0.300
0.200
0.200
0.200
0.300
0.200
0.200
0.200
0.700
0.198
0.202
0.200
0.300
0.198
0.202
0.300
0.200
0.300
0.200
0.300
0.200
0.200
0.200
0.400
0.300
0.200
0.400
0.200
0.198
0.202
0.300
0.200
0.200
0.200
0.300
0.200
0.200
0.200
0.300
0.600
0.300
0.600
0.300
0.600
0.300
0.200
0.200
0.200
0.498
0.302
0.200
0.400
0.400
0.200
0.800
0.200
0.200
0.400
0.300
0.200
0.300
0.200
0.302
0.198
0.300
0.200
0.298
0.202
0.398
0.202
0.300
0.400
0.200
0.300
0.500
0.200
0.200
0.500
0.198
0.402
0.300
0.200
0.300
0.300
0.200
0.200
0.200
0.400
0.200
0.298
0.402
0.200
0.300
0.300
0.200
0.300
0.200
0.400
0.200
0.200
0.600
0.300
0.400
0.200
0.200
0.300
0.200
0.300
0.400
0.200
0.300
0.400
0.200
0.200
0.600
0.300
0.500
0.200
0.200
0.298
0.302
0.198
0.202
0.500
0.300
0.200
0.200
0.300
0.198
0.202
0.398
0.202
0.300
0.200
0.200
0.200
0.198
0.202
0.400
0.200
0.200
0.200
0.200
0.200
0.200
0.200
0.400
0.200
0.200
0.200
0.300
0.298
0.202
0.302
0.300
0.296
0.302
0.300
0.200
0.300
0.200
0.198
0.202
0.300
0.200
0.400
0.300
0.200
0.198
0.202
0.300
0.200
0.200
0.200
0.500
0.300
0.204
0.296
0.200
0.198
0.208
0.294
0.300
0.200
0.400
0.300
0.198
0.202
0.300
0.200
0.200
0.200
0.300
0.200
0.298
0.202
0.200
0.200
0.300
0.200
0.200
0.200
0.300
0.200
0.300
0.200
0.300
0.400
0.200
0.198
0.202
0.300
0.200
0.200
0.200
0.300
0.200
0.300
0.200
0.300
0.200
0.300
0.400
0.200
0.198
0.202
0.400
0.200
0.200
0.200
0.400
0.300
0.200
0.300
0.400
0.498
0.304
0.198
0.300
0.300
0.300
0.300
0.300
0.500
0.200
0.200
0.400
0.200
0.200
0.300
0.300
0.300
0.500
0.298
0.202
0.400
0.300
0.200
0.200
0.200
0.200
0.200
0.400
0.300
0.200
0.400
0.200
0.202
0.498
0.200
0.400
0.298
0.202
0.302
0.398
0.200
0.300
0.400
0.198
0.302
0.400
0.200
0.400
0.300
0.300
0.300
0.300
0.200
0.200
0.200
0.300
0.200
0.200
0.200
0.400
0.200
0.200
0.198
0.302
0.200
0.200
0.200
0.300
0.200
0.298
0.202
0.300
0.200
0.198
0.202
0.198
0.202
0.200
0.200
0.300
0.200
0.198
0.202
0.400
0.200
0.300
0.500
0.198
0.202
0.400
0.200
0.200
0.206
0.294
0.300
0.200
0.200
0.200
0.300
0.198
0.202
0.200
0.300
0.198
0.202
0.400
0.200
0.400
0.300
0.202
0.398
0.200
0.302
0.598
0.300
0.400
0.200
0.198
0.202
0.200
0.200
0.200
0.200
0.300
0.200
0.200
0.200
0.300
0.200
0.198
0.202
0.300
0.300
0.200
0.500
0.300
0.200
0.300
0.200
0.198
0.202
0.200
0.200
0.200
0.200
0.300
0.300
0.300
0.300
0.300
0.200
0.700
0.200
0.700
0.300
0.300
0.300
0.202
0.798
0.200
0.300
0.398
0.402
0.200
0.302
0.396
0.302
0.200
0.300
0.198
0.302
0.600
0.200
0.200
0.200
0.300
0.300
0.200
0.300
0.300
0.200
0.200
0.400
0.200
0.200
0.300
0.500
0.300
0.200
0.500
0.200
0.200
0.400
0.200
0.302
0.398
0.300
0.300
0.300
0.200
0.198
0.202
0.300
0.200
0.300
0.200
0.300
0.200
0.198
0.202
0.300
0.200
0.200
0.206
0.394
0.400
0.300
0.300
0.602
0.398
0.200
0.400
0.400
0.200
0.400
0.300
0.200
0.200
0.200
0.300
0.200
0.298
0.400
0.202
0.298
0.202
0.200
0.200
0.300
0.200
0.398
0.202
0.202
0.596
0.202
0.200
0.300
0.200
0.200
0.202
0.896
0.202
0.300
0.298
0.302
0.300
0.300
0.198
0.202
0.200
0.200
0.300
0.200
0.300
0.200
0.300
0.400
0.300
0.202
0.398
0.200
0.400
0.300
0.200
0.198
0.202
0.300
0.200
0.298
0.202
0.198
0.202
0.200
0.200
0.398
0.202
0.300
0.202
0.298
0.200
0.200
0.204
0.296
0.200
0.200
0.206
0.494
0.800
0.200
0.298
0.202
0.200
0.200
0.200
0.200
0.400
0.200
0.198
0.202
0.300
0.200
0.200
0.200
0.300
0.200
0.300
0.200
0.300
0.200
0.202
0.198
0.300
0.200
0.300
0.400
0.200
0.302
0.398
0.200
0.198
0.202
0.300
0.200
0.200
0.200
0.300
0.200
0.200
0.200
0.300
0.200
0.200
0.200
0.300
0.200
0.298
0.202
0.200
0.200
0.300
0.200
0.200
0.298
0.302
0.600
0.300
0.300
0.404
0.396
0.200
0.700
0.200
0.200
0.398
0.202
0.198
0.202
0.300
0.200
0.198
0.202
0.500
0.200
0.200
0.300
0.200
0.200
0.300
0.300
0.200
0.200
0.300
0.300
0.200
0.200
0.202
0.398
0.200
0.298
0.202
0.300
0.298
0.202
0.400
0.300
0.200
0.400
0.200
0.198
0.202
0.200
0.200
0.302
0.398
0.200
0.198
0.402
0.200
0.198
0.202
0.300
0.200
0.302
0.398
0.198
0.200
0.202
0.300
0.200
0.200
0.300
0.300
0.200
0.400
0.400
0.602
0.398
0.400
0.300
0.300
0.200
0.300
0.200
0.300
0.200
0.200
0.300
0.500
0.200
0.300
0.500
0.200
0.198
0.202
0.400
0.200
0.200
0.200
0.400
0.200
0.298
0.202
0.300
0.200
0.200
0.202
0.398
0.200
0.200
0.300
0.300
0.200
0.300
0.200
0.300
0.200
0.200
0.198
0.202
0.298
0.202
0.302
0.198
0.300
0.200
0.200
0.300
0.208
0.292
0.200
0.200
0.200
0.300
0.200
0.200
0.300
0.300
0.200
0.200
0.200
0.200
0.200
0.400
0.300
0.400
0.200
0.300
0.200
0.400
0.200
0.198
0.204
0.298
0.200
0.200
0.206
0.294
0.200
0.200
0.208
0.392
0.200
0.200
0.300
0.300
0.200
0.200
0.198
0.202
0.300
0.200
0.200
0.300
0.300
0.200
0.200
0.198
0.202
0.200
0.200
0.200
0.198
0.202
0.300
0.200
0.200
0.198
0.202
0.200
0.200
0.300
0.202
0.398
0.200
0.300
0.200
0.500
0.200
0.300
0.300
0.200
0.298
0.202
0.300
0.200
0.300
0.400
0.200
0.198
0.200
0.302
0.200
0.400
0.300
0.200
0.298
0.202
0.200
0.202
0.198
0.200
0.400
0.300
0.300
0.700
0.200
0.802
0.198
0.500
0.200
0.200
0.300
0.198
0.202
0.202
0.498
0.300
0.200
0.400
0.198
0.202
0.200
0.300
0.298
0.202
0.200
0.500
0.302
0.198
0.300
0.200
0.200
0.200
0.300
0.200
0.198
0.202
0.300
0.200
0.198
0.202
0.200
0.200
0.298
0.200
0.302
0.200
0.300
0.400
0.300
0.300
0.300
0.200
0.198
0.202
0.300
0.200
0.198
0.202
0.300
0.200
0.300
0.500
0.200
0.200
0.400
0.200
0.304
0.596
0.200
0.206
0.494
0.200
0.202
0.398
0.200
0.200
0.202
0.398
0.200
0.200
0.300
0.300
0.200
0.300
0.200
0.300
0.200
0.300
0.200
0.300
0.200
0.200
0.300
0.300
0.202
0.398
0.302
0.200
0.198
0.200
0.500
0.200
0.202
0.198
0.300
0.200
0.200
0.300
0.300
0.200
0.200
0.200
0.400
0.200
0.300
0.200
0.200
0.200
0.200
0.300
0.300
0.200
0.300
0.200
0.200
0.200
0.200
0.202
0.398
0.200
0.202
0.198
0.300
0.200
0.204
0.198
0.398
0.200
0.400
0.200
0.400
0.302
0.598
0.200
0.200
0.400
0.398
0.202
0.200
0.400
0.200
0.300
0.398
0.202
0.300
0.206
0.294
0.500
0.400
0.300
0.200
0.198
0.200
0.202
0.200
0.300
0.400
0.300
0.200
0.398
0.304
0.198
0.400
0.200
0.200
0.300
0.300
0.202
0.398
0.200
0.198
0.202
0.300
0.300
0.200
0.300
0.200
0.198
0.202
0.300
0.200
0.198
0.202
0.298
0.302
0.300
0.300
0.200
0.198
0.202
0.400
0.200
0.300
0.300
0.200
0.298
0.202
0.300
0.200
0.200
0.200
0.300
0.300
0.302
0.398
0.200
0.200
0.206
0.294
0.200
0.900
0.200
0.300
0.300
0.200
0.298
0.202
0.200
0.200
0.200
0.198
0.402
0.200
0.198
0.202
0.300
0.200
0.300
0.200
0.200
0.200
0.200
0.300
0.300
0.200
0.200
0.300
0.300
0.200
0.200
0.200
0.400
0.200
0.200
0.200
0.400
0.200
0.200
0.202
0.398
0.200
0.200
0.200
0.400
0.200
0.200
0.200
0.298
0.202
0.200
0.202
0.396
0.202
0.298
0.202
0.200
0.200
0.200
0.202
0.398
0.200
0.200
0.206
0.294
0.198
0.202
0.206
0.294
0.300
0.200
0.500
0.300
0.300
0.300
0.200
0.200
0.202
0.398
0.200
0.200
0.200
0.400
0.200
0.200
0.200
0.400
0.200
0.200
0.202
0.398
0.200
0.200
0.300
0.300
0.200
0.200
0.202
0.398
0.200
0.200
0.200
0.300
0.200
0.300
0.200
0.300
0.200
0.200
0.200
0.300
0.300
0.200
0.300
0.200
0.200
0.200
0.300
0.200
0.200
0.200
0.300
0.200
0.200
0.200
0.400
0.200
0.300
0.200
0.400
0.200
0.300
0.400
0.200
0.200
0.206
0.294
0.200
0.200
0.598
0.302
0.198
0.202
0.300
0.200
0.200
0.200
0.400
0.200
0.200
0.300
0.298
0.214
0.288
0.200
0.800
0.200
0.298
0.202
0.200
0.300
0.298
0.202
0.200
0.300
0.298
0.202
0.200
0.298
0.402
0.200
0.200
0.198
0.202
0.200
0.200
0.200
0.198
0.202
0.300
0.200
0.200
0.198
0.200
0.202
0.200
0.500
0.300
0.200
0.200
0.300
0.300
0.200
0.200
0.202
0.398
0.200
0.200
0.202
0.398
0.200
0.200
0.198
0.402
0.200
0.298
0.502
0.200
0.302
0.398
0.200
0.200
0.498
0.202
0.700
0.200
0.700
0.198
0.702
0.200
0.300
0.200
0.200
0.300
0.198
0.202
0.300
0.300
0.198
0.202
0.300
0.300
0.198
0.202
0.300
0.300
0.200
0.200
0.300
0.300
0.198
0.202
0.300
0.300
0.198
0.202
0.300
0.300
0.200
0.200
0.300
0.200
0.198
0.202
0.300
0.200
0.198
0.202
0.300
0.200
0.298
0.202
0.200
0.200
0.300
0.198
0.302
0.200
0.198
0.202
0.200
0.200
0.300
0.200
0.300
0.300
0.202
0.398
0.200
0.298
0.208
0.294
0.200
0.198
0.208
0.394
0.300
0.200
0.400
0.200
0.198
0.202
0.200
0.200
0.200
0.200
0.300
0.300
0.200
0.400
0.200
0.200
0.200
0.200
0.200
0.200
0.200
0.400
0.200
0.198
0.202
0.300
0.200
0.200
0.200
0.400
0.200
0.200
0.200
0.400
0.200
0.200
0.300
0.300
0.200
0.300
0.200
0.300
0.200
0.200
0.200
0.200
0.300
0.200
0.398
0.402
0.200
0.200
0.300
0.300
0.200
0.300
0.200
0.300
0.200
0.398
0.402
0.300
0.200
0.300
0.300
0.700
0.300
0.200
0.298
0.202
0.300
0.200
0.298
0.202
0.300
0.200
0.298
0.202
0.400
0.398
0.302
0.300
0.300
0.198
0.202
0.300
0.300
0.200
0.200
0.400
0.200
0.300
0.200
0.300
0.200
0.600
0.498
0.202
0.200
0.500
0.200
0.302
0.398
0.198
0.202
0.202
0.596
0.202
0.300
0.498
0.202
0.300
0.498
0.202
0.300
0.498
0.202
0.198
0.202
0.300
0.200
0.200
0.200
0.400
0.200
0.298
0.202
0.300
0.300
0.300
0.200
0.202
0.198
0.300
0.202
0.206
0.292
0.200
0.200
0.206
0.292
0.202
0.300
0.300
0.300
0.200
0.402
0.398
0.602
0.398
0.200
0.200
0.200
0.400
0.200
0.198
0.202
0.298
0.302
0.300
0.400
0.200
0.300
0.300
0.200
0.298
0.202
0.300
0.200
0.300
0.600
0.198
0.202
0.300
0.200
0.298
0.202
0.200
0.200
0.300
0.200
0.200
0.200
0.300
0.200
0.200
0.300
0.202
0.198
0.200
0.200
0.300
0.200
0.200
0.200
0.302
0.198
0.500
0.200
0.200
0.302
0.198
0.200
0.202
0.598
0.200
0.200
0.500
0.200
0.202
0.204
0.294
0.200
0.298
0.202
0.200
0.200
0.300
0.200
0.300
0.400
0.300
0.300
0.200
0.300
0.200
0.300
0.200
0.198
0.202
0.300
0.200
0.198
0.202
0.498
0.304
0.398
0.298
0.204
0.398
0.200
0.198
0.202
0.300
0.200
0.298
0.502
0.200
0.198
0.202
0.400
0.300
0.198
0.302
0.200
0.300
0.500
0.200
0.300
0.400
0.200
0.300
0.298
0.202
0.400
0.300
0.200
0.302
0.498
0.400
0.400
0.200
0.300
0.400
0.200
0.198
0.202
0.300
0.300
0.198
0.402
0.300
0.298
0.302
0.200
0.298
0.200
0.202
0.200
0.200
0.300
0.300
0.200
0.298
0.202
0.200
0.300
0.198
0.202
0.300
0.200
0.300
0.200
0.300
0.200
0.198
0.202
0.298
0.202
0.200
0.200
0.398
0.202
0.300
0.498
0.202
0.206
0.294
0.200
0.200
0.200
0.400
0.200
0.302
0.198
0.300
0.200
0.298
0.202
0.200
0.300
0.200
0.200
0.300
0.300
0.198
0.202
0.300
0.300
0.300
0.400
0.200
0.298
0.202
0.200
0.200
0.200
0.300
0.400
0.200
0.300
0.302
0.198
0.208
0.292
0.300
0.200
0.300
0.200
0.300
0.200
0.200
0.198
0.202
0.200
0.200
0.300
0.202
0.398
0.200
0.200
0.300
0.300
0.200
0.398
0.202
0.200
0.200
0.200
0.300
0.300
0.200
0.298
0.202
0.300
0.200
0.200
0.200
0.300
0.200
0.200
0.200
0.300
0.300
0.200
0.300
0.200
0.198
0.202
0.300
0.200
0.200
0.200
0.300
0.200
0.200
0.300
0.300
0.200
0.200
0.202
0.398
0.200
0.202
0.298
0.300
0.200
0.300
0.200
0.300
0.206
0.294
0.200
0.600
0.200
0.200
0.200
0.400
0.298
0.202
0.198
0.202
0.200
0.200
0.200
0.300
0.200
0.200
0.198
0.402
0.200
0.298
0.202
0.300
0.200
0.200
0.202
0.198
0.300
0.200
0.200
0.202
0.398
0.200
0.300
0.200
0.300
0.200
0.200
0.198
0.200
0.202
0.200
0.398
0.200
0.202
0.200
0.200
0.300
0.400
0.200
0.200
0.200
0.400
0.200
0.200
0.200
0.400
0.200
0.200
0.200
0.400
0.200
0.300
0.198
0.302
0.400
0.202
0.398
0.400
0.198
0.200
0.208
0.294
0.298
0.202
0.300
0.200
0.398
0.402
0.200
0.200
0.200
0.500
0.200
0.198
0.202
0.200
0.200
0.200
0.200
0.500
0.200
0.200
0.400
0.200
0.202
0.198
0.300
0.200
0.198
0.202
0.298
0.202
0.198
0.202
0.398
0.300
0.202
0.400
0.298
0.202
0.300
0.298
0.202
0.400
0.298
0.202
0.300
0.200
0.200
0.198
0.302
0.200
0.298
0.200
0.302
0.200
0.304
0.396
0.200
0.306
0.494
0.200
0.300
0.200
0.300
0.200
0.298
0.202
0.200
0.200
0.300
0.200
0.300
0.202
0.198
0.300
0.300
0.300
0.202
0.198
0.200
0.400
0.300
0.200
0.300
0.298
0.202
0.300
0.300
0.200
0.400
0.200
0.298
0.202
0.300
0.200
0.302
0.398
0.200
0.198
0.202
0.300
0.200
0.298
0.202
0.200
0.200
0.200
0.200
0.300
0.200
0.198
0.202
0.300
0.200
0.400
0.300
0.200
0.298
0.202
0.200
0.200
0.302
0.598
0.300
0.200
0.400
0.200
0.300
0.400
0.200
0.200
0.202
0.298
0.200
0.298
0.202
0.198
0.202
0.200
0.202
0.396
0.302
0.204
0.494
0.300
0.700
0.200
0.800
0.302
0.400
0.200
0.198
0.202
0.300
0.398
0.202
0.400
0.502
0.198
0.300
0.200
0.198
0.202
0.300
0.200
0.200
0.300
0.500
0.200
0.202
0.398
0.200
0.200
0.200
0.400
0.200
0.298
0.402
0.200
0.198
0.200
0.502
0.200
0.200
0.300
0.200
0.298
0.202
0.200
0.200
0.298
0.202
0.200
0.200
0.298
0.202
0.202
0.198
0.300
0.200
0.500
0.198
0.202
0.206
0.292
0.300
0.700
0.202
0.200
0.598
0.202
0.206
0.294
0.200
0.200
0.200
0.600
0.198
0.202
0.300
0.300
0.200
0.200
0.300
0.300
0.300
0.300
0.200
0.198
0.202
0.300
0.200
0.298
0.200
0.202
0.200
0.298
0.200
0.202
0.200
0.300
0.198
0.202
0.200
0.200
0.200
0.298
0.202
0.302
0.398
0.200
0.202
0.198
0.300
0.300
0.200
0.400
0.200
0.198
0.202
0.300
0.200
0.298
0.202
0.200
0.200
0.200
0.204
0.396
0.200
0.202
0.198
0.400
0.200
0.400
0.300
0.200
0.300
0.200
0.300
0.206
0.294
0.400
0.300
0.200
0.300
0.200
0.700
0.200
0.400
0.300
0.200
0.302
0.498
0.206
0.294
0.400
0.200
0.202
0.198
0.300
0.200
0.300
0.400
0.300
0.300
0.300
0.200
0.198
0.202
0.500
0.402
0.198
0.300
0.200
0.198
0.202
0.400
0.200
0.198
0.202
0.300
0.200
0.200
0.300
0.300
0.200
0.200
0.202
0.398
0.200
0.200
0.200
0.400
0.200
0.300
0.200
0.300
0.200
0.200
0.200
0.300
0.200
0.398
0.402
0.300
0.298
0.302
0.200
0.202
0.198
0.300
0.300
0.400
0.300
0.200
0.400
0.300
0.200
0.400
0.400
0.200
0.200
0.200
0.300
0.200
0.200
0.300
0.298
0.202
0.302
0.198
0.298
0.202
0.200
0.200
0.398
0.202
0.300
0.498
0.302
0.200
0.498
0.202
0.202
0.596
0.202
0.200
0.300
0.200
0.200
0.198
0.402
0.298
0.302
0.300
0.200
0.200
0.200
0.300
0.200
0.300
0.200
0.300
0.200
0.200
0.200
0.300
0.300
0.200
0.300
0.300
0.202
0.498
0.300
0.200
0.400
0.302
0.596
0.302
0.200
0.498
0.200
0.202
0.300
0.300
0.200
0.200
0.300
0.200
0.298
0.202
0.300
0.200
0.200
0.200
0.400
0.300
0.300
0.300
0.200
0.298
0.202
0.200
0.200
0.200
0.300
0.300
0.200
0.200
0.202
0.398
0.200
0.300
0.200
0.300
0.200
0.300
0.200
0.300
0.200
0.300
0.200
0.300
0.200
0.300
0.200
0.300
0.200
0.200
0.300
0.300
0.200
0.200
0.200
0.500
0.300
0.202
0.198
0.300
0.300
0.302
0.198
0.400
0.300
0.202
0.398
0.200
0.300
0.200
0.300
0.200
0.200
0.200
0.300
0.298
0.202
0.200
0.300
0.298
0.200
0.202
0.300
0.200
0.200
0.202
0.398
0.298
0.302
0.400
0.398
0.202
0.300
0.200
0.298
0.202
0.200
0.200
0.200
0.200
0.400
0.200
0.200
0.200
0.400
0.200
0.198
0.202
0.300
0.200
0.198
0.200
0.302
0.200
0.302
0.498
0.200
0.298
0.402
0.200
0.400
0.300
0.200
0.198
0.202
0.298
0.202
0.298
0.202
0.298
0.202
0.198
0.202
0.398
0.300
0.202
0.400
0.400
0.300
0.200
0.400
0.300
0.498
0.402
0.200
0.300
0.300
0.200
0.200
0.200
0.300
0.200
0.298
0.400
0.202
0.298
0.202
0.298
0.302
0.200
0.498
0.202
0.200
0.300
0.200
0.200
0.200
0.300
0.300
0.300
0.300
0.200
0.198
0.202
0.300
0.300
0.202
0.398
0.200
0.200
0.200
0.300
0.300
0.200
0.300
0.300
0.202
0.398
0.200
0.198
0.202
0.200
0.398
0.202
0.300
0.200
0.200
0.200
0.300
0.200
0.200
0.302
0.298
0.200
0.302
0.498
0.200
0.200
0.500
0.200
0.200
0.302
0.298
0.200
0.200
0.200
0.400
0.200
0.200
0.200
0.300
0.200
0.200
0.200
0.300
0.200
0.198
0.202
0.300
0.200
0.400
0.300
0.200
0.200
0.200
0.300
0.300
0.200
0.300
0.200
0.198
0.202
0.300
0.200
0.200
0.200
0.300
0.200
0.298
0.402
0.200
0.200
0.200
0.400
0.200
0.198
0.202
0.300
0.200
0.198
0.202
0.300
0.200
0.198
0.202
0.300
0.200
0.200
0.200
0.300
0.200
0.400
0.298
0.202
0.400
0.398
0.202
0.300
0.498
0.402
0.300
0.200
0.400
0.400
0.298
0.200
0.402
0.300
0.300
0.300
0.200
0.200
0.200
0.300
0.200
0.300
0.200
0.300
0.200
0.300
0.400
0.200
0.300
0.400
0.200
0.302
0.398
0.200
0.198
0.202
0.298
0.202
0.298
0.202
0.298
0.202
0.198
0.202
0.600
0.200
0.300
0.200
0.200
0.200
0.300
0.200
0.400
0.300
0.200
0.198
0.202
0.300
0.200
0.200
0.198
0.302
0.200
0.200
0.202
0.498
0.200
0.198
0.200
0.202
0.200
0.298
0.202
0.200
0.200
0.200
0.200
0.400
0.200
0.400
0.300
0.400
0.200
0.300
0.300
0.198
0.202
0.200
0.500
0.200
0.200
0.300
0.200
0.200
0.400
0.198
0.202
0.300
0.200
0.198
0.202
0.300
0.200
0.200
0.198
0.302
0.200
0.300
0.300
0.200
0.200
0.200
0.298
0.202
0.300
0.300
0.200
0.200
0.200
0.200
0.300
0.300
0.300
0.200
0.298
0.202
0.300
0.200
0.198
0.202
0.300
0.200
0.200
0.200
0.400
0.200
0.198
0.202
0.400
0.300
0.202
0.398
0.200
0.298
0.202
0.200
0.200
0.300
0.200
0.402
0.198
0.200
0.200
0.304
0.296
0.198
0.202
0.206
0.294
0.200
0.300
0.400
0.200
0.200
0.200
0.400
0.200
0.400
0.300
0.200
0.300
0.200
0.300
0.200
0.298
0.202
0.400
0.200
0.300
0.300
0.200
0.298
0.502
0.300
0.300
0.300
0.200
0.198
0.202
0.298
0.202
0.300
0.200
0.300
0.300
0.202
0.496
0.202
0.300
0.498
0.304
0.398
0.298
0.204
0.498
0.298
0.202
0.200
0.200
0.202
0.198
0.602
0.396
0.702
0.298
0.302
0.400
0.202
0.198
0.206
0.294
0.200
0.200
0.400
0.200
0.200
0.198
0.302
0.200
0.200
0.298
0.402
0.200
0.198
0.200
0.302
0.200
0.302
0.498
0.300
0.200
0.400
0.300
0.200
0.300
0.200
0.300
0.200
0.298
0.202
0.202
0.198
0.400
0.200
0.300
0.500
0.200
0.200
0.400
0.198
0.202
0.202
0.398
0.198
0.202
0.300
0.500
0.200
0.300
0.402
0.396
0.202
0.200
0.298
0.402
0.300
0.200
0.198
0.202
0.300
0.200
0.198
0.202
0.300
0.200
0.400
0.300
0.300
0.298
0.306
0.396
0.200
0.200
0.300
0.300
0.298
0.402
0.200
0.200
0.206
0.296
0.398
0.298
0.202
0.300
0.300
0.300
0.300
0.300
0.202
0.398
0.200
0.200
0.200
0.300
0.200
0.198
0.202
0.300
0.300
0.200
0.400
0.200
0.300
0.300
0.200
0.400
0.600
0.300
0.500
0.200
0.200
0.400
0.200
0.198
0.202
0.300
0.300
0.300
0.300
0.200
0.200
0.200
0.400
0.200
0.300
0.200
0.300
0.200
0.298
0.202
0.300
0.400
0.200
0.300
0.398
0.202
0.300
0.298
0.202
0.300
0.200
0.198
0.202
0.298
0.202
0.198
0.202
0.398
0.202
0.198
0.202
0.200
0.198
0.202
0.300
0.498
0.202
0.200
0.300
0.298
0.302
0.300
0.300
0.300
0.300
0.200
0.200
0.200
0.300
0.200
0.200
0.300
0.300
0.300
0.198
0.202
0.300
0.200
0.398
0.202
0.300
0.300
0.198
0.202
0.400
0.200
0.198
0.204
0.398
0.300
0.298
0.202
0.200
0.302
0.198
0.202
0.398
0.300
0.198
0.202
0.200
0.400
0.200
0.200
0.206
0.392
0.302
0.200
0.200
0.298
0.202
0.300
0.300
0.198
0.202
0.200
0.200
0.398
0.302
0.300
0.398
0.202
0.200
0.200
0.398
0.202
0.200
0.300
0.298
0.302
0.200
0.300
0.300
0.200
0.200
0.300
0.400
0.200
0.200
0.300
0.300
0.200
0.200
0.200
0.198
0.302
0.300
0.200
0.198
0.302
0.200
0.300
0.198
0.402
0.200
0.200
0.300
0.400
0.200
0.298
0.502
0.200
0.600
0.200
0.200
0.204
0.296
0.400
0.206
0.292
0.202
0.300
0.200
0.200
0.400
0.204
0.296
0.200
0.198
0.206
0.496
0.200
0.208
0.392
0.200
0.200
0.300
0.400
0.200
0.200
0.300
0.300
0.300
0.200
0.200
0.300
0.200
0.200
0.198
0.202
0.300
0.200
0.298
0.202
0.200
0.200
0.300
0.200
0.400
0.200
0.300
0.200
0.300
0.200
0.300
0.200
0.300
0.200
0.200
0.200
0.200
0.300
0.200
0.200
0.300
0.300
0.200
0.300
0.202
0.398
0.200
0.200
0.200
0.200
0.300
0.200
0.200
0.300
0.300
0.200
0.400
0.200
0.300
0.200
0.204
0.296
0.300
0.200
0.400
0.400
0.206
0.292
0.202
0.300
0.300
0.198
0.402
0.402
0.498
0.300
0.200
0.300
0.200
0.198
0.202
0.298
0.202
0.198
0.202
0.398
0.202
0.300
0.498
0.304
0.398
0.200
0.198
0.202
0.300
0.200
0.298
0.202
0.400
0.200
0.202
0.398
0.200
0.300
0.200
0.300
0.200
0.200
0.200
0.300
0.200
0.398
0.602
0.398
0.302
0.200
0.198
0.202
0.300
0.200
0.298
0.402
0.200
0.200
0.200
0.302
0.198
0.200
0.200
0.306
0.394
0.198
0.602
0.298
0.202
0.398
0.302
0.200
0.498
0.202
0.200
0.598
0.300
0.202
0.200
0.298
0.204
0.198
0.300
0.298
0.302
0.400
0.200
0.300
0.300
0.300
0.198
0.402
0.300
0.298
0.302
0.200
0.198
0.200
0.302
0.200
0.200
0.202
0.398
0.200
0.200
0.202
0.398
0.200
0.200
0.200
0.400
0.200
0.200
0.200
0.300
0.200
0.200
0.300
0.500
0.200
0.300
0.300
0.300
0.298
0.408
0.294
0.200
0.300
0.400
0.200
0.200
0.206
0.394
0.200
0.300
0.200
0.400
0.200
0.300
0.200
0.500
0.200
0.200
0.200
0.400
0.200
0.300
0.306
0.294
0.200
0.200
0.202
0.398
0.200
0.200
0.300
0.400
0.200
0.300
0.200
0.200
0.200
0.200
0.200
0.200
0.400
0.200
0.200
0.300
0.298
0.202
0.300
0.200
0.400
0.300
0.298
0.202
0.400
0.200
0.200
0.200
0.300
0.200
0.200
0.300
0.400
0.200
0.200
0.200
0.600
0.200
0.298
0.302
0.200
0.200
0.198
0.202
0.300
0.200
0.200
0.200
0.400
0.200
0.298
0.402
0.200
0.200
0.208
0.392
0.200
0.200
0.300
0.300
0.200
0.206
0.292
0.202
0.200
0.200
0.300
0.500
0.298
0.502
0.300
0.202
0.398
0.200
0.200
0.200
0.298
0.202
0.200
0.200
0.398
0.202
0.198
0.202
0.398
0.202
0.198
0.202
0.200
0.198
0.304
0.198
0.300
0.198
0.402
0.300
0.298
0.302
0.300
0.300
0.202
0.198
0.200
0.200
0.250
0.450
0.200
0.198
0.200
0.302
0.200
0.198
0.604
0.198
0.200
0.298
0.206
0.396
0.800
0.500
0.300
0.200
0.300
0.200
0.300
0.300
0.300
0.202
0.198
0.200
0.300
0.200
0.200
0.300
0.302
0.298
0.200
0.200
0.204
0.496
0.300
0.202
0.198
0.200
0.200
0.200
0.200
0.300
0.200
0.200
0.200
0.400
0.300
0.300
0.300
0.498
0.502
0.200
0.198
0.502
0.300
0.200
0.200
0.200
0.300
0.202
0.698
0.300
0.500
0.200
0.200
0.300
0.202
0.298
0.200
0.300
0.300
0.300
0.300
0.500
0.200
0.200
0.400
0.198
0.402
0.300
0.198
0.202
0.300
0.200
0.302
0.198
0.400
0.200
0.300
0.200
0.200
0.200
0.202
0.198
0.198
0.202
0.200
0.300
0.298
0.302
0.300
0.300
0.200
0.298
0.402
0.198
0.202
0.300
0.498
0.304
0.696
0.302
0.200
0.300
0.198
0.304
0.198
0.300
0.198
0.306
0.296
0.200
0.198
0.202
0.200
0.200
0.200
0.198
0.200
0.202
0.400
0.198
0.204
0.198
0.300
0.300
0.300
0.300
0.300
0.300
0.300
0.300
0.300
0.300
0.200
0.198
0.200
0.304
0.298
0.300
0.200
0.300
0.200
0.200
0.200
0.400
0.200
0.300
0.498
0.600
0.202
0.200
0.300
0.300
0.198
0.202
0.300
0.200
0.200
0.200
0.200
0.300
0.198
0.200
0.302
0.200
0.298
0.302
0.300
0.398
0.302
0.500
0.298
0.302
0.300
0.298
0.202
0.300
0.200
0.298
0.202
0.200
0.200
0.200
0.298
0.302
0.300
0.300
0.200
0.200
0.200
0.300
0.300
0.300
0.200
0.200
0.198
0.202
0.300
0.200
0.300
0.300
0.300
0.300
0.300
0.400
0.500
0.400
0.200
0.300
0.400
0.200
0.300
0.300
0.300
0.300
0.300
0.300
0.400
0.200
0.300
0.400
0.200
0.300
0.400
0.200
0.202
0.198
0.300
0.200
0.200
0.200
0.300
0.200
0.300
0.400
0.200
0.300
0.400
0.200
0.200
0.300
0.200
0.300
0.300
0.300
0.200
0.298
0.302
0.300
0.300
0.400
0.200
0.300
0.300
0.200
0.300
0.200
0.200
0.300
0.200
0.200
0.200
0.400
0.198
0.202
0.304
0.294
0.200
0.302
0.498
0.302
0.206
0.294
0.298
0.202
0.400
0.298
0.302
0.200
0.200
0.198
0.302
0.200
0.300
0.298
0.202
0.300
0.200
0.200
0.200
0.200
0.300
0.398
0.300
0.302
0.398
0.302
0.300
0.200
0.200
0.300
0.200
0.300
0.198
0.302
0.452
0.246
0.202
0.200
0.300
0.298
0.202
0.300
0.200
0.298
0.300
0.302
0.400
0.300
0.208
0.292
0.200
0.200
0.200
0.300
0.298
0.302
0.500
0.202
0.198
0.400
0.300
0.300
0.300
0.200
0.198
0.302
0.200
0.200
0.200
0.198
0.202
0.400
0.300
0.200
0.302
0.298
0.200
0.202
0.202
0.496
0.302
0.498
0.400
0.400
0.400
0.198
0.302
0.400
0.398
0.302
0.200
0.300
0.202
0.198
0.200
0.300
0.300
0.300
0.300
0.298
0.302
0.300
0.300
0.300
0.300
0.300
0.300
0.300
0.202
0.198
0.200
0.200
0.200
0.300
0.400
0.300
0.400
0.200
0.300
0.400
0.300
0.300
0.200
0.398
0.302
0.300
0.298
0.302
0.300
0.200
0.300
0.300
0.300
0.204
0.296
0.200
0.200
0.400
0.300
0.200
0.302
0.298
0.300
0.300
0.200
0.200
0.200
0.200
0.198
0.302
0.200
0.200
0.202
0.298
0.200
0.300
0.300
0.400
0.300
0.200
0.300
0.200
0.300
0.300
0.500
0.300
0.300
0.300
0.300
0.300
0.200
0.300
0.300
0.200
0.300
0.204
0.396
0.200
0.200
0.200
0.300
0.200
0.298
0.302
0.400
0.398
0.202
0.300
0.200
0.200
0.200
0.200
0.200
0.300
0.200
0.300
0.200
0.200
0.204
0.296
0.198
0.302
0.400
0.298
0.202
0.398
0.202
0.200
0.300
0.298
0.202
0.198
0.302
0.300
0.200
0.300
0.500
0.200
0.300
0.300
0.198
0.202
0.198
0.302
0.298
0.202
0.198
0.302
0.298
0.202
0.202
0.298
0.298
0.202
0.298
0.302
0.198
0.202
0.200
0.198
0.302
0.300
0.300
0.202
0.198
0.200
0.200
0.200
0.400
0.400
0.200
0.400
0.200
0.200
0.200
0.202
0.296
0.202
0.200
0.200
0.200
0.198
0.204
0.298
0.202
0.298
0.400
0.298
0.202
0.500
0.208
0.390
0.302
0.200
0.198
0.300
0.202
0.400
0.398
0.302
0.200
0.400
0.400
0.400
0.200
0.700
0.300
0.200
0.200
0.200
0.200
0.298
0.402
0.400
0.198
0.402
0.300
0.298
0.302
0.200
0.200
0.200
0.300
0.200
0.200
0.300
0.200
0.200
0.200
0.300
0.400
0.200
0.298
0.302
0.200
0.200
0.200
0.202
0.198
0.300
0.200
0.298
0.302
0.400
0.200
0.202
0.198
0.200
0.200
0.200
0.300
0.400
0.300
0.202
0.198
0.200
0.200
0.200
0.300
0.400
0.300
0.400
0.200
0.200
0.200
0.300
0.300
0.200
0.402
0.198
0.400
0.352
0.248
0.300
0.200
0.300
0.400
0.200
0.400
0.200
0.200
0.300
0.298
0.202
0.300
0.198
0.300
0.202
0.200
0.300
0.200
0.200
0.300
0.202
0.198
0.198
0.302
0.300
0.200
0.198
0.302
0.200
0.200
0.298
0.202
0.300
0.400
0.300
0.200
0.400
0.198
0.302
0.400
0.200
0.400
0.300
0.200
0.300
0.400
0.200
0.200
0.300
0.202
0.198
0.298
0.306
0.396
0.298
0.208
0.294
0.200
0.302
0.498
0.200
0.306
0.294
0.200
0.300
0.300
0.300
0.300
0.398
0.202
0.200
0.298
0.300
0.202
0.300
0.202
0.198
0.200
0.200
0.298
0.302
0.200
0.300
0.300
0.298
0.402
0.300
0.298
0.202
0.200
0.300
0.298
0.202
0.200
0.300
0.298
0.202
0.200
0.202
0.198
0.198
0.302
0.300
0.398
0.202
0.300
0.200
0.298
0.298
0.304
0.300
0.298
0.304
0.298
0.198
0.202
0.206
0.294
0.200
0.300
0.400
0.200
0.198
0.208
0.294
0.200
0.200
0.200
0.200
0.200
0.298
0.208
0.294
0.200
0.204
0.294
0.400
0.402
0.200
0.298
0.302
0.496
0.404
0.396
0.304
0.200
0.500
0.200
0.300
0.300
0.200
0.198
0.302
0.300
0.198
0.302
0.300
0.200
0.200
0.200
0.302
0.198
0.300
0.202
0.198
0.300
0.200
0.200
0.452
0.248
0.200
0.200
0.300
0.398
0.402
0.198
0.202
0.300
0.400
0.300
0.200
0.200
0.300
0.302
0.298
0.200
0.298
0.302
0.300
0.400
0.200
0.352
0.248
0.200
0.298
0.302
0.300
0.400
0.200
0.302
0.298
0.300
0.400
0.200
0.300
0.600
0.300
0.300
0.298
0.302
0.500
0.200
0.300
0.398
0.302
0.300
0.298
0.200
0.202
0.300
0.198
0.200
0.402
0.300
0.298
0.200
0.302
0.200
0.198
0.302
0.200
0.500
0.200
0.198
0.202
0.300
0.298
0.402
0.298
0.302
0.452
0.248
0.198
0.300
0.402
0.298
0.202
0.200
0.300
0.298
0.302
0.200
0.300
0.300
0.200
0.400
0.298
0.200
0.502
0.200
0.306
0.294
0.200
0.200
0.206
0.546
0.248
0.498
0.302
0.298
0.200
0.302
0.200
0.296
0.304
0.200
0.302
0.298
0.400
0.204
0.396
0.200
0.198
0.500
0.202
0.400
0.500
0.202
0.198
0.300
0.298
0.302
0.400
0.300
0.300
0.398
0.200
0.202
0.300
0.202
0.198
0.200
0.200
0.300
0.400
0.400
0.402
0.294
0.204
0.200
0.300
0.300
0.200
0.200
0.400
0.200
0.200
0.206
0.394
0.352
0.448
0.298
0.202
0.400
0.198
0.202
0.200
0.200
0.198
0.302
0.200
0.298
0.202
0.200
0.200
0.198
0.302
0.200
0.198
0.302
0.200
0.200
0.400
0.200
0.352
0.248
0.200
0.198
0.202
0.300
0.302
0.298
0.300
0.402
0.198
0.298
0.202
0.200
0.300
0.300
0.452
0.248
0.300
0.204
0.496
0.400
0.300
0.400
0.200
0.198
0.200
0.302
0.200
0.300
0.198
0.200
0.202
0.300
0.296
0.404
0.302
0.296
0.202
0.298
0.202
0.200
0.200
0.400
0.200
0.298
0.302
0.300
0.296
0.204
0.302
0.294
0.404
0.400
0.400
0.454
0.246
0.200
0.308
0.292
0.200
0.200
0.202
0.198
0.200
0.200
0.200
0.198
0.202
0.200
0.400
0.198
0.202
0.300
0.300
0.198
0.204
0.298
0.200
0.396
0.204
0.200
0.200
0.296
0.404
0.200
0.200
0.202
0.198
0.200
0.200
0.298
0.202
0.200
0.400
0.202
0.198
0.400
0.296
0.202
0.402
0.302
0.296
0.302
0.200
0.200
0.200
0.200
0.300
0.300
0.298
0.202
0.200
0.300
0.300
0.200
0.402
0.298
0.200
0.202
0.204
0.294
0.298
0.202
0.400
0.198
0.202
0.206
0.294
0.200
0.198
0.302
0.200
0.198
0.300
0.402
0.198
0.302
0.200
0.200
0.200
0.200
0.298
0.202
0.200
0.200
0.398
0.400
0.202
0.200
0.200
0.200
0.200
0.400
0.200
0.204
0.596
0.400
0.200
0.200
0.400
0.200
0.300
0.300
0.200
0.402
0.298
0.300
0.298
0.302
0.300
0.200
0.400
0.400
0.298
0.202
0.200
0.300
0.198
0.402
0.200
0.300
0.300
0.300
0.402
0.198
0.200
0.206
0.296
0.198
0.300
0.298
0.302
0.200
0.200
0.298
0.302
0.200
0.200
0.202
0.298
0.200
0.300
0.198
0.302
0.400
0.200
0.200
0.300
0.200
0.298
0.302
0.300
0.398
0.400
0.302
0.352
0.248
0.400
0.302
0.298
0.200
0.200
0.200
0.200
0.200
0.400
0.200
0.202
0.198
0.200
0.200
0.298
0.802
0.300
0.298
0.302
0.198
0.302
0.198
0.302
0.400
0.298
0.202
0.198
0.302
0.298
0.202
0.400
0.400
0.300
0.300
0.400
0.298
0.302
0.200
0.200
0.298
0.202
0.600
0.300
0.400
0.198
0.204
0.204
0.294
0.298
0.202
0.400
0.452
0.248
0.200
0.402
0.298
0.200
0.200
0.198
0.302
0.200
0.200
0.400
0.300
0.200
0.204
0.396
0.300
0.202
0.198
0.298
0.354
0.248
0.300
0.298
0.302
0.200
0.298
0.402
0.400
0.296
0.304
0.200
0.300
0.400
0.300
0.398
0.302
0.300
0.298
0.302
0.200
0.396
0.202
0.302
0.302
0.300
0.298
0.198
0.302
0.300
0.198
0.302
0.208
0.290
0.202
0.300
0.206
0.394
0.200
0.400
0.200
0.200
0.200
0.500
0.200
0.400
0.200
0.300
0.300
0.200
0.296
0.204
0.200
0.200
0.400
0.200
0.300
0.300
0.200
0.298
0.302
0.200
0.298
0.202
0.200
0.398
0.302
0.200
0.200
0.400
0.200
0.396
0.204
0.200
0.452
0.248
0.300
0.198
0.202
0.400
0.298
0.402
0.300
0.200
0.200
0.200
0.200
0.400
0.300
0.400
0.300
0.200
0.300
0.400
0.200
0.300
0.300
0.300
0.300
0.200
0.300
0.500
0.200
0.200
0.206
0.292
0.200
0.202
0.300
0.298
0.202
0.200
0.300
0.298
0.302
0.300
0.198
0.200
0.402
0.200
0.202
0.198
0.300
0.300
0.300
0.300
0.296
0.204
0.200
0.200
0.198
0.202
0.300
0.198
0.200
0.302
0.200
0.298
0.302
0.300
0.300
0.200
0.200
0.200
0.398
0.302
0.200
0.200
0.398
0.302
0.298
0.302
0.400
0.202
0.198
0.200
0.200
0.400
0.200
0.200
0.600
0.300
0.200
0.300
0.200
0.198
0.300
0.202
0.296
0.502
0.300
0.302
0.200
0.198
0.202
0.200
0.302
0.398
0.300
0.206
0.392
0.302
0.206
0.290
0.202
0.202
0.206
0.292
0.300
0.202
0.402
0.298
0.300
0.200
0.202
0.198
0.200
0.300
0.400
0.298
0.202
0.202
0.198
0.500
0.202
0.198
0.200
0.452
0.248
0.300
0.302
0.298
0.200
0.200
0.198
0.302
0.300
0.298
0.302
0.300
0.352
0.248
0.200
0.300
0.300
0.300
0.200
0.296
0.404
0.300
0.202
0.298
0.300
0.200
0.204
0.498
0.198
0.300
0.300
0.300
0.202
0.198
0.200
0.398
0.302
0.200
0.298
0.202
0.400
0.352
0.248
0.200
0.398
0.302
0.300
0.298
0.302
0.200
0.300
0.300
0.200
0.300
0.300
0.400
0.302
0.298
0.200
0.200
0.300
0.300
0.200
0.400
0.200
0.200
0.400
0.200
0.200
0.400
0.200
0.200
0.202
0.198
0.200
0.298
0.202
0.300
0.398
0.302
0.298
0.302
0.200
0.200
0.200
0.400
0.200
0.200
0.300
0.200
0.198
0.306
0.396
0.200
0.200
0.300
0.296
0.304
0.400
0.200
0.200
0.204
0.296
0.400
0.298
0.202
0.300
0.300
0.198
0.300
0.302
0.398
0.204
0.298
0.200
0.398
0.302
0.200
0.200
0.400
0.300
0.304
0.296
0.200
0.400
0.298
0.502
0.202
0.198
0.200
0.300
0.202
0.198
0.198
0.302
0.200
0.200
0.200
0.398
0.302
0.200
0.200
0.400
0.200
0.402
0.298
0.300
0.298
0.402
0.496
0.204
0.200
0.498
0.302
0.300
0.304
0.296
0.300
0.298
0.302
0.200
0.206
0.294
0.300
0.200
0.300
0.202
0.198
0.300
0.208
0.392
0.304
0.394
0.302
0.206
0.446
0.248
0.206
0.294
0.300
0.300
0.300
0.198
0.302
0.300
0.200
0.300
0.300
0.200
0.298
0.302
0.300
0.200
0.202
0.300
0.200
0.398
0.300
0.300
0.200
0.200
0.204
0.296
0.300
0.200
0.298
0.302
0.400
0.200
0.202
0.198
0.200
0.200
0.200
0.300
0.300
0.200
0.298
0.302
0.300
0.296
0.304
0.200
0.200
0.300
0.300
0.200
0.202
0.298
0.202
0.198
0.400
0.302
0.198
0.500
0.212
0.288
0.300
0.200
0.600
0.200
0.600
0.300
0.300
0.400
0.300
0.400
0.298
0.302
0.300
0.198
0.202
0.300
0.496
0.404
0.200
0.304
0.296
0.400
0.298
0.302
0.300
0.200
0.200
0.200
0.300
0.396
0.204
0.300
0.402
0.298
0.300
0.200
0.200
0.200
0.200
0.452
0.248
0.300
0.296
0.204
0.198
0.302
0.400
0.200
0.398
0.304
0.396
0.204
0.198
0.300
0.296
0.304
0.400
0.202
0.198
0.208
0.392
0.298
0.208
1.192
0.202
0.400
0.200
0.300
0.500
0.400
0.300
0.300
0.300
0.400
0.200
0.300
0.400
0.200
0.300
0.300
0.300
0.298
0.402
0.300
0.200
0.300
0.200
0.296
0.302
0.202
0.200
0.200
0.300
0.200
0.300
0.300
0.298
0.202
0.352
0.248
0.400
0.296
0.304
0.198
0.202
0.198
0.302
0.298
0.300
0.302
0.200
0.200
0.300
0.304
0.296
0.400
0.206
0.294
0.300
0.200
0.552
0.248
0.206
0.294
0.200
0.198
0.204
0.298
0.300
0.200
0.200
0.400
0.200
0.200
0.300
0.400
0.300
0.300
0.400
0.300
0.200
0.552
0.248
0.200
0.300
0.200
0.300
0.300
0.300
0.400
0.300
0.300
0.400
0.400
0.300
0.200
0.300
0.400
0.200
0.300
0.300
0.200
0.200
0.202
0.198
0.400
0.354
0.246
0.200
0.200
0.300
0.300
0.200
0.200
0.200
0.200
0.300
0.200
0.298
0.302
0.300
0.200
0.202
0.198
0.300
0.396
0.304
0.200
0.200
0.302
0.198
0.200
0.204
0.396
0.300
0.206
0.294
0.300
0.200
0.300
0.300
0.300
0.400
0.206
0.394
0.200
0.300
0.300
0.198
0.302
0.300
0.398
0.202
0.202
0.298
0.200
0.300
0.400
0.398
0.200
0.202
0.300
0.200
0.296
0.304
0.300
0.298
0.302
0.300
0.200
0.200
0.300
0.300
0.300
0.300
0.402
0.298
0.200
0.200
0.300
0.298
0.202
0.198
0.302
0.400
0.300
0.300
0.300
0.300
0.402
0.394
0.304
0.204
0.296
0.300
0.200
0.600
0.300
0.500
0.202
0.198
0.300
0.200
0.300
0.300
0.404
0.296
0.200
0.396
0.402
0.302
0.300
0.398
0.298
0.504
0.198
0.204
0.198
0.300
0.296
0.304
0.200
0.200
0.298
0.402
0.200
0.400
0.200
0.300
0.202
0.198
0.200
0.300
0.400
0.200
0.300
0.300
0.398
0.202
0.300
0.300
0.454
0.246
0.300
0.298
0.302
0.200
0.202
0.298
0.300
0.410
0.290
0.300
0.304
0.296
0.200
0.404
0.296
0.300
0.198
0.202
0.300
0.300
0.300
0.300
0.200
0.300
0.300
0.500
0.300
0.500
0.200
0.204
0.396
0.200
0.298
0.302
0.200
0.300
0.300
0.400
0.200
0.200
0.300
0.200
0.300
0.400
0.200
0.200
0.200
0.400
0.500
0.202
0.198
0.200
0.200
0.302
0.298
0.200
0.200
0.302
0.298
0.200
0.200
0.296
0.304
0.200
0.200
0.296
0.504
0.200
0.198
0.202
0.300
0.200
0.300
0.300
0.300
0.200
0.202
0.198
0.500
0.202
0.198
0.300
0.296
0.404
0.452
0.548
0.296
0.504
0.354
0.252
0.394
0.300
0.300
0.200
0.198
0.200
0.202
0.454
0.246
0.200
0.396
0.304
0.198
0.202
0.202
0.198
0.200
0.198
0.200
0.302
0.200
0.200
0.302
0.398
0.200
0.400
0.200
0.300
0.200
0.200
0.300
0.298
0.300
0.202
0.200
0.300
0.298
0.202
0.198
0.402
0.198
0.304
0.198
0.400
0.300
0.200
0.200
0.296
0.404
0.200
0.198
0.302
0.200
0.300
0.300
0.300
0.198
0.302
0.206
0.292
0.302
0.200
0.300
0.300
0.300
0.200
0.300
0.200
0.298
0.202
0.298
0.298
0.404
0.200
0.300
0.300
0.200
0.300
0.300
0.200
0.298
0.202
0.200
0.202
0.298
0.200
0.246
0.454
0.200
0.300
0.300
0.298
0.302
0.300
0.402
0.198
0.296
0.204
0.200
0.298
0.302
0.300
0.204
0.396
0.500
0.200
0.198
0.202
0.300
0.198
0.302
0.200
0.500
0.200
0.298
0.202
0.200
0.298
0.206
0.496
0.300
0.302
0.398
0.200
0.400
0.300
0.302
0.298
0.300
0.202
0.198
0.200
0.400
0.300
0.200
0.300
0.200
0.296
0.204
0.200
0.298
0.302
0.402
0.298
0.300
0.202
0.198
0.200
0.198
0.202
0.300
0.298
0.302
0.300
0.400
0.200
0.200
0.200
0.200
0.200
0.200
0.400
0.400
0.400
0.200
0.398
0.302
0.298
0.202
0.200
0.300
0.300
0.400
0.200
0.400
0.300
0.202
0.298
0.198
0.302
0.398
0.300
0.402
0.400
0.198
0.202
0.200
0.300
0.298
0.200
0.302
0.200
0.302
0.202
0.396
0.454
0.246
0.300
0.304
0.296
0.200
0.200
0.398
0.202
0.462
0.238
0.200
0.200
0.500
0.200
0.298
0.302
0.200
0.300
0.300
0.200
0.300
0.300
0.200
0.296
0.204
0.200
0.200
0.400
0.300
0.252
0.248
0.200
0.200
0.300
0.200
0.200
0.400
0.200
0.354
0.246
0.198
0.202
0.202
0.198
0.300
0.200
0.200
0.400
0.200
0.400
0.300
0.352
0.248
0.300
0.246
0.252
0.202
0.300
0.300
0.300
0.452
0.248
0.200
0.202
0.398
0.300
0.300
0.300
0.200
0.402
0.198
0.300
0.500
0.200
0.404
0.296
0.200
0.298
0.302
0.200
0.298
0.302
0.200
0.296
0.204
0.200
0.200
0.400
0.200
0.300
0.300
0.300
0.400
0.200
0.352
0.248
0.200
0.298
0.202
0.300
0.298
0.202
0.300
0.200
0.202
0.198
0.200
0.200
0.204
0.296
0.300
0.300
0.300
0.300
0.302
0.298
0.300
0.200
0.202
0.198
0.200
0.402
0.298
0.300
0.300
0.300
0.400
0.300
0.304
0.450
0.246
0.206
0.390
0.204
0.200
0.452
0.248
0.300
0.500
0.200
0.396
0.204
0.200
0.402
0.298
0.200
0.200
0.400
0.300
0.300
0.300
0.300
0.200
0.200
0.398
0.202
0.300
0.500
0.298
0.302
0.300
0.352
0.248
0.300
0.198
0.402
0.200
0.300
0.400
0.300
0.200
0.400
0.200
0.402
0.298
0.200
0.200
0.400
0.200
0.396
0.304
0.198
0.298
0.306
0.198
0.298
0.302
0.552
0.248
0.402
0.398
0.200
0.798
0.302
0.300
0.398
0.204
0.298
0.400
0.298
0.302
0.300
0.204
0.396
0.300
0.402
0.198
0.200
0.396
0.304
0.554
0.246
0.200
0.200
0.300
0.300
0.200
0.400
0.300
0.200
0.200
0.300
0.396
0.304
0.200
0.304
0.296
0.200
0.200
0.400
0.300
0.298
0.302
0.300
0.200
0.200
0.498
0.248
0.454
0.200
0.198
0.202
0.400
0.200
0.300
0.300
0.300
0.204
0.198
0.198
0.200
0.200
0.300
0.200
0.200
0.400
0.404
0.296
0.400
0.202
0.298
0.200
0.300
0.300
0.200
0.398
0.402
0.200
0.200
0.300
0.200
0.200
0.200
0.200
0.200
0.200
0.400
0.200
0.200
0.400
0.200
0.200
0.400
0.200
0.200
0.400
0.200
0.200
0.200
0.200
0.200
0.302
0.298
0.300
0.202
0.298
0.200
0.352
0.248
0.300
0.200
0.300
0.300
0.300
0.300
0.200
0.400
0.200
0.300
0.400
0.396
0.304
0.200
0.198
0.202
0.300
0.200
0.402
0.298
0.296
0.504
0.300
0.300
0.552
0.248
0.400
0.400
0.200
0.400
0.300
0.300
0.300
0.300
0.198
0.404
0.298
0.298
0.306
0.296
0.300
0.300
0.300
0.200
0.396
0.404
0.300
0.400
0.200
0.396
0.202
0.202
0.404
0.296
0.200
0.200
0.400
0.298
0.502
0.200
0.398
0.302
0.300
0.246
0.254
0.200
0.300
0.298
0.302
0.300
0.400
0.200
0.200
0.198
0.302
0.200
0.200
0.300
0.400
0.354
0.246
0.398
0.402
0.402
0.298
0.300
0.396
0.202
0.302
0.296
0.402
0.398
0.204
0.300
0.500
0.200
0.600
0.300
0.200
0.306
0.294
0.296
0.402
0.400
0.402
0.200
0.254
0.246
0.200
0.200
0.300
0.300
0.398
0.302
0.200
0.302
0.296
0.202
0.200
0.202
0.198
0.200
0.200
0.402
0.198
0.200
0.400
0.200
0.200
0.400
0.200
0.200
0.400
0.200
0.354
0.246
0.200
0.354
0.246
0.200
0.200
0.400
0.300
0.296
0.204
0.300
0.200
0.202
0.198
0.200
0.200
0.198
0.402
0.300
0.400
0.200
0.462
0.238
0.200
0.404
0.296
0.200
0.402
0.298
0.200
0.200
0.402
0.298
0.300
0.300
0.200
0.300
0.200
0.300
0.402
0.298
0.200
0.200
0.202
0.198
0.200
0.200
0.300
0.400
0.296
0.404
0.396
0.204
0.200
0.400
0.300
0.400
0.400
0.200
0.200
0.400
0.298
0.200
0.202
0.400
0.296
0.204
0.200
0.396
0.304
0.200
0.302
0.298
0.200
0.200
0.400
0.198
0.406
0.296
0.298
0.356
0.248
0.396
0.298
0.310
0.392
0.298
0.210
0.294
0.300
0.700
0.198
0.256
0.246
0.200
0.496
0.404
0.200
0.200
0.202
0.198
0.200
0.300
0.400
0.500
0.400
0.300
0.200
0.202
0.198
0.300
0.296
0.404
0.454
0.246
0.198
0.202
0.400
0.300
0.300
0.300
0.300
0.198
0.202
0.300
0.454
0.246
0.200
0.402
0.298
0.200
0.300
0.202
0.198
0.200
0.200
0.198
0.202
0.200
0.200
0.300
0.202
0.202
0.296
0.200
0.198
0.502
0.200
0.202
0.204
0.394
0.302
0.298
0.298
0.300
0.302
0.200
0.200
0.400
0.400
0.300
0.300
0.200
0.400
0.200
0.396
0.204
0.200
0.454
0.246
0.300
0.296
0.304
0.400
0.400
0.200
0.402
0.298
0.200
0.200
0.204
0.396
0.398
0.302
0.400
0.400
0.300
0.296
0.204
0.300
0.300
0.300
0.200
0.354
0.246
0.400
0.400
0.200
0.346
0.254
0.200
0.200
0.200
0.300
0.200
0.200
0.400
0.300
0.296
0.204
0.300
0.200
0.300
0.502
0.498
0.200
0.204
0.292
0.504
0.300
0.202
0.198
0.200
0.496
0.404
0.200
0.200
0.300
0.300
0.200
0.296
0.404
0.200
0.200
0.204
0.396
0.300
0.400
0.200
0.300
0.400
0.198
0.302
0.400
0.298
0.202
0.200
0.300
0.298
0.398
0.204
0.200
0.198
0.202
0.300
0.300
0.198
0.304
0.298
0.200
0.200
0.400
0.300
0.200
0.246
0.254
0.400
0.296
0.404
0.200
0.298
0.302
0.300
0.302
0.298
0.200
0.454
0.246
0.300
0.302
0.298
0.300
0.304
0.298
0.298
0.200
0.202
0.198
0.200
0.300
0.400
0.300
0.396
0.204
0.200
0.200
0.200
0.202
0.198
0.200
0.198
0.298
0.304
0.300
0.296
0.404
0.398
0.202
0.300
0.200
0.296
0.304
0.200
0.452
0.248
0.300
0.352
0.248
0.300
0.354
0.246
0.200
0.300
0.400
0.200
0.200
0.200
0.200
0.298
0.202
0.354
0.246
0.200
0.496
0.304
0.198
0.206
0.496
0.300
0.206
0.396
0.298
0.454
0.246
0.200
0.500
0.300
0.200
0.400
0.300
0.200
0.200
0.200
0.204
0.396
0.200
0.198
0.202
0.400
0.300
0.200
0.300
0.300
0.300
0.300
0.300
0.400
0.300
0.352
0.248
0.200
0.200
0.300
0.300
0.396
0.304
0.200
0.354
0.246
0.300
0.254
0.246
0.200
0.354
0.246
0.200
0.200
0.996
0.304
0.200
0.392
0.208
0.300
0.300
0.300
0.300
0.296
0.404
0.200
0.198
0.202
0.300
0.200
0.198
0.202
0.300
0.200
0.296
0.204
0.200
0.200
0.302
0.398
0.200
0.200
0.306
0.394
0.378
0.322
0.200
0.300
0.210
0.390
0.300
0.202
0.198
0.198
0.302
0.202
0.198
0.298
0.202
0.400
0.398
0.300
0.302
0.200
0.198
0.298
0.404
0.298
0.202
0.200
0.300
0.400
0.400
0.200
0.300
0.300
0.300
0.200
0.296
0.304
0.200
0.396
0.304
0.200
0.300
0.200
0.300
0.454
0.246
0.200
0.200
0.400
0.198
0.404
0.298
0.298
0.202
0.300
0.200
0.298
0.402
0.300
0.404
0.296
0.200
0.462
0.238
0.200
0.300
0.202
0.198
0.200
0.300
0.300
0.400
0.200
0.398
0.202
0.300
0.400
0.200
0.200
0.200
0.300
0.300
0.198
0.202
0.300
0.300
0.200
0.200
0.300
0.296
0.404
0.300
0.200
0.200
0.200
0.396
0.304
0.200
0.200
0.400
0.302
0.298
0.300
0.200
0.200
0.400
0.200
0.452
0.248
0.200
0.200
0.300
0.402
0.298
0.300
0.304
0.298
0.198
0.406
0.394
0.200
0.200
0.400
0.200
0.404
0.296
0.200
0.200
0.206
0.394
0.396
0.404
0.200
0.296
0.404
0.200
0.200
0.200
0.300
0.200
0.296
0.304
0.300
0.296
0.404
0.200
0.296
0.304
0.200
0.200
0.200
0.300
0.300
0.304
0.296
0.200
0.200
0.202
0.298
0.200
0.400
0.300
0.200
0.398
0.302
0.200
0.396
0.304
0.200
0.200
0.300
0.300
0.200
0.200
0.300
0.200
0.200
0.400
0.298
0.298
0.204
0.202
0.400
0.298
0.400
0.300
0.500
0.398
0.402
0.300
0.298
0.202
0.300
0.300
0.348
0.252
0.200
0.454
0.246
0.200
0.800
0.300
0.306
0.294
0.300
0.306
0.494
0.298
0.302
0.300
0.354
0.246
0.198
0.302
0.300
0.398
0.202
0.400
0.398
0.402
0.300
0.300
0.300
0.300
0.454
0.246
0.200
0.398
0.302
0.300
0.198
0.300
0.302
0.200
0.202
0.198
0.300
0.296
0.504
0.200
0.400
0.200
0.198
0.198
0.304
0.200
0.354
0.246
0.200
0.200
0.298
0.404
0.198
0.200
0.300
0.396
0.504
0.400
0.300
0.298
0.302
0.300
0.296
0.204
0.300
0.302
0.296
0.202
0.200
0.400
0.200
0.200
0.198
0.302
0.400
0.400
0.200
0.454
0.246
0.200
0.396
0.304
0.200
0.200
0.300
0.400
0.300
0.300
0.200
0.200
0.400
0.200
0.300
0.204
0.496
0.352
0.248
0.200
0.396
0.304
0.200
0.200
0.200
0.200
0.400
0.400
0.200
0.400
0.300
0.200
0.200
0.400
0.300
0.274
0.526
0.200
0.204
0.396
0.200
0.300
0.400
0.296
0.404
0.300
0.202
0.198
0.400
0.400
0.200
0.396
0.304
0.198
0.202
0.202
0.198
0.300
0.296
0.204
0.200
0.300
0.400
0.200
0.396
0.304
0.200
0.300
0.298
0.202
0.354
0.246
0.200
0.354
0.246
0.200
0.300
0.300
0.200
0.296
0.204
0.200
0.200
0.400
0.496
0.404
0.304
0.296
0.300
0.300
0.300
0.200
0.200
0.400
0.198
0.402
0.402
0.200
0.198
0.206
0.292
0.402
0.208
0.392
0.296
0.204
0.200
0.200
0.400
0.200
0.298
0.402
0.600
0.198
0.308
0.294
0.200
0.198
0.502
0.200
0.202
0.198
0.300
0.198
0.302
0.200
0.198
0.202
0.500
0.400
0.200
0.200
0.202
0.198
0.200
0.354
0.246
0.200
0.304
0.296
0.200
0.298
0.302
0.200
0.198
0.202
0.300
0.200
0.400
0.200
0.300
0.300
0.200
0.198
0.202
0.498
0.204
0.198
0.200
0.300
0.300
0.200
0.302
0.296
0.202
0.200
0.400
0.198
0.302
0.200
0.300
0.200
0.254
0.248
0.300
0.244
0.354
0.554
0.246
0.206
0.292
0.202
0.300
0.400
0.300
0.200
0.200
0.400
0.200
0.300
0.200
0.300
0.396
0.304
0.300
0.200
0.300
0.200
0.352
0.248
0.200
0.200
0.400
0.200
0.398
0.300
0.202
0.200
0.400
0.300
0.198
0.302
0.200
0.200
0.200
0.300
0.200
0.200
0.400
0.400
0.300
0.300
0.398
0.402
0.200
0.200
0.300
0.200
0.298
0.402
0.300
0.202
0.298
0.200
0.206
0.198
0.496
0.300
0.300
0.300
0.300
0.352
0.248
0.200
0.400
0.300
0.200
0.400
0.554
0.246
0.200
0.298
0.300
0.202
0.296
0.202
0.202
0.300
0.200
0.298
0.202
0.300
0.300
0.354
0.246
0.200
0.298
0.302
0.200
0.300
0.298
0.202
0.200
0.204
0.396
0.200
0.300
0.300
0.198
0.200
0.302
0.200
0.200
0.204
0.496
0.200
0.198
0.302
0.396
0.302
0.202
0.298
0.302
0.198
0.300
0.302
0.382
0.320
0.198
0.200
0.304
0.296
0.200
0.202
0.204
0.548
0.246
0.200
0.352
0.248
0.200
0.200
0.200
0.200
0.200
0.200
0.204
0.396
0.200
0.202
0.198
0.200
0.300
0.300
0.200
0.296
0.204
0.200
0.394
0.206
0.300
0.246
0.252
0.202
0.398
0.202
0.198
0.400
0.302
0.300
0.252
0.248
0.200
0.200
0.400
0.200
0.400
0.300
0.200
0.200
0.400
0.200
0.200
0.300
0.300
0.200
0.200
0.300
0.400
0.204
0.396
0.200
0.400
0.400
0.400
0.200
0.200
0.400
0.200
0.200
0.400
0.200
0.302
0.298
0.200
0.298
0.302
0.200
0.298
0.202
0.300
0.296
0.404
0.398
0.402
0.454
0.254
0.392
0.402
0.398
0.400
0.300
0.296
0.204
0.200
0.396
0.204
0.200
0.396
0.304
0.200
0.296
0.204
0.200
0.396
0.204
0.200
0.200
0.400
0.200
0.200
0.202
0.198
0.200
0.296
0.202
0.202
0.200
0.400
0.200
0.354
0.246
0.200
0.296
0.402
0.398
0.204
0.400
0.400
0.300
0.246
0.254
0.300
0.200
0.300
0.200
0.396
0.404
0.402
0.298
0.200
0.204
0.396
0.200
0.396
0.504
0.400
0.200
0.300
0.200
0.200
0.400
0.200
0.202
0.198
0.300
0.298
0.302
0.200
0.200
0.400
0.398
0.198
0.204
0.300
0.354
0.246
0.200
0.200
0.400
0.200
0.200
0.400
0.400
0.400
0.200
0.200
0.400
0.200
0.200
0.400
0.200
0.200
0.400
0.200
0.200
0.400
0.400
0.300
0.300
0.346
0.254
0.300
0.296
0.204
0.300
0.198
0.202
0.200
0.302
0.398
0.200
0.354
0.246
0.200
0.400
0.300
0.200
0.402
0.198
0.302
0.296
0.202
0.302
0.298
0.198
0.202
0.400
0.300
0.354
0.246
0.200
0.396
0.204
0.200
0.300
0.402
0.198
0.200
0.198
0.302
0.200
0.200
0.204
0.296
0.300
0.400
0.200
0.200
0.400
0.200
0.200
0.400
0.300
0.252
0.248
0.700
0.400
0.400
0.400
0.400
0.200
0.346
0.254
0.300
0.354
0.246
0.300
0.198
0.202
0.300
0.200
0.198
0.202
0.300
0.200
0.246
0.254
0.200
0.200
0.296
0.504
0.396
0.204
0.200
0.304
0.296
0.400
0.204
0.396
0.300
0.356
0.244
0.300
0.300
0.400
0.300
0.400
0.200
0.452
0.248
0.200
0.396
0.204
0.300
0.200
0.400
0.300
0.296
0.204
0.200
0.452
0.248
0.200
0.200
0.400
0.200
0.300
0.200
0.300
0.200
0.200
0.300
0.198
0.202
0.400
0.200
0.198
0.256
0.246
0.400
0.300
0.400
0.352
0.248
0.200
0.346
0.252
0.202
0.300
0.400
0.300
0.202
0.298
0.298
0.202
0.296
0.204
0.298
0.398
0.204
0.200
0.200
0.296
0.204
0.300
0.390
0.210
0.300
0.296
0.304
0.400
0.202
0.198
0.200
0.200
0.400
0.400
0.300
0.400
0.198
0.302
0.200
0.200
0.400
0.200
0.200
0.400
0.200
0.200
0.400
0.300
0.246
0.254
0.298
0.202
0.202
0.198
0.300
0.296
0.404
0.300
0.400
0.200
0.398
0.302
0.200
0.200
0.400
0.200
0.396
0.402
0.404
0.200
0.298
0.200
0.206
0.200
0.394
0.400
0.400
0.400
0.402
0.398
0.200
0.200
0.402
0.398
0.400
0.200
0.200
0.400
0.200
0.396
0.404
0.200
0.200
0.300
0.200
0.302
0.298
0.200
0.354
0.246
0.200
0.200
0.202
0.198
0.200
0.200
0.400
0.200
0.200
0.400
0.200
0.200
0.400
0.200
0.392
0.208
0.200
0.390
0.210
0.200
0.200
0.400
0.200
0.200
0.400
0.400
0.300
0.300
0.394
0.206
0.202
0.394
0.204
0.208
0.446
0.246
0.400
0.300
0.300
0.300
0.202
0.198
0.200
0.398
0.300
0.202
0.396
0.402
0.308
0.294
0.398
0.392
0.210
0.300
0.300
0.300
0.554
0.246
0.200
0.200
0.300
0.300
0.396
0.302
0.202
0.354
0.246
0.198
0.202
0.400
0.300
0.294
0.206
0.200
0.398
0.302
0.200
0.300
0.298
0.202
0.298
0.302
0.200
0.296
0.504
0.298
0.302
0.200
0.354
0.246
0.200
0.200
0.400
0.300
0.296
0.204
0.300
0.354
0.246
0.198
0.398
0.404
0.300
0.204
0.300
0.296
0.300
0.304
0.394
0.302
0.400
0.204
0.396
0.296
0.304
0.198
0.208
0.394
0.300
0.300
0.300
0.200
0.298
0.202
0.300
0.300
0.400
0.300
0.200
0.400
0.200
0.300
0.400
0.200
0.200
0.200
0.300
0.200
0.200
0.400
0.200
0.300
0.202
0.198
0.300
0.298
0.302
0.300
0.400
0.300
0.300
0.202
0.200
0.198
0.452
0.248
0.300
0.296
0.204
0.200
0.454
0.246
0.200
0.346
0.254
0.200
0.452
0.248
0.202
0.198
0.202
0.198
0.200
0.396
0.204
0.300
0.288
0.212
0.200
0.310
0.290
0.200
0.298
0.302
0.200
0.198
0.202
0.300
0.390
0.210
0.200
0.302
0.298
0.200
0.244
0.256
0.200
0.200
0.400
0.200
0.200
0.400
0.300
0.198
0.302
0.300
0.246
0.254
0.200
0.396
0.404
0.200
0.198
0.302
0.200
0.298
0.302
0.200
0.296
0.404
0.396
0.204
0.198
0.204
0.398
0.200
0.352
0.248
0.200
0.296
0.204
0.200
0.200
0.400
0.552
0.248
0.206
0.290
0.204
0.200
0.206
0.394
0.200
0.308
0.290
0.202
0.296
0.504
0.296
0.206
0.298
0.296
0.308
0.498
0.298
0.400
0.400
0.206
0.294
0.400
0.200
0.454
0.246
0.200
0.200
0.204
0.296
0.200
0.454
0.246
0.500
0.400
0.200
0.300
0.400
0.200
0.300
0.400
0.200
0.200
0.198
0.202
0.300
0.200
0.198
0.202
0.400
0.200
0.400
0.200
0.454
0.246
0.200
0.394
0.504
0.356
0.246
0.398
0.402
0.200
0.298
0.202
0.300
0.396
0.302
0.202
0.300
0.300
0.200
0.300
0.204
0.296
0.298
0.202
0.300
0.296
0.302
0.448
0.254
0.200
0.200
0.400
0.200
0.300
0.300
0.200
0.246
0.254
0.200
0.200
0.400
0.200
0.354
0.246
0.200
0.296
0.204
0.200
0.200
0.204
0.396
0.296
0.204
0.200
0.354
0.246
0.200
0.198
0.302
0.200
0.302
0.298
0.300
0.400
0.200
0.354
0.246
0.200
0.302
0.298
0.200
0.354
0.246
0.200
0.200
0.400
0.200
0.396
0.204
0.200
0.400
0.400
0.454
0.252
0.794
0.496
0.202
0.202
0.298
0.202
0.300
0.354
0.246
0.200
0.296
0.204
0.200
0.200
0.400
0.200
0.200
0.400
0.400
0.400
0.200
0.200
0.400
0.200
0.396
0.404
0.398
0.302
0.200
0.300
0.300
0.200
0.300
0.300
0.200
0.300
0.298
0.202
0.296
0.304
0.200
0.200
0.200
0.300
0.200
0.400
0.200
0.200
0.298
0.402
0.296
0.204
0.200
0.396
0.404
0.200
0.200
0.300
0.200
0.308
0.292
0.200
0.354
0.246
0.200
0.352
0.246
0.202
0.300
0.300
0.198
0.298
0.204
0.200
0.200
0.400
0.200
0.200
0.400
0.200
0.298
0.400
0.202
0.300
0.300
0.386
0.214
0.200
0.296
0.204
0.200
0.200
0.400
0.200
0.298
0.402
0.198
0.402
0.200
0.298
0.402
0.200
0.400
0.200
0.356
0.244
0.200
0.294
0.206
0.400
0.202
0.198
0.200
0.246
0.254
0.200
0.352
0.248
0.300
0.400
0.200
0.200
0.198
0.302
0.296
0.402
0.302
0.300
0.452
0.248
0.454
0.248
0.298
0.202
0.198
0.204
0.292
0.204
0.200
0.502
0.198
0.278
0.422
0.200
0.400
0.200
0.300
0.300
0.200
0.198
0.302
0.200
0.390
0.210
0.200
0.298
0.402
0.200
0.400
0.200
0.300
0.300
0.300
0.400
0.200
0.302
0.298
0.300
0.300
0.300
0.200
0.204
0.296
0.396
0.204
0.200
0.200
0.400
0.200
0.302
0.298
0.200
0.246
0.254
0.200
0.200
0.400
0.200
0.302
0.298
0.200
0.296
0.204
0.300
0.200
0.202
0.298
0.200
0.406
0.394
0.898
0.402
0.300
0.200
0.300
0.200
0.400
0.200
0.300
0.300
0.200
0.246
0.254
0.198
0.202
0.400
0.400
0.400
0.200
0.200
0.400
0.200
0.200
0.400
0.200
0.200
0.400
0.198
0.398
0.204
0.300
0.302
0.298
0.200
0.392
0.208
0.200
0.200
0.300
0.300
0.396
0.204
0.300
0.300
0.300
0.198
0.202
0.400
0.300
0.294
0.206
0.200
0.700
0.400
0.400
0.200
0.398
0.300
0.202
0.354
0.246
0.198
0.386
0.216
0.200
0.362
0.238
0.200
0.200
0.204
0.396
0.298
0.302
0.300
0.296
0.204
0.198
0.456
0.246
0.200
0.200
0.400
0.200
0.396
0.404
0.200
0.202
0.298
0.200
0.352
0.246
0.202
0.354
0.246
0.198
0.356
0.246
0.200
0.306
0.294
0.200
0.296
0.404
0.200
0.400
0.200
0.390
0.210
0.200
0.352
0.248
0.200
0.352
0.248
0.200
0.200
0.402
0.298
0.200
0.200
0.300
0.200
0.500
0.200
0.200
0.400
0.200
0.346
0.254
0.200
0.400
0.300
0.200
0.200
0.202
0.200
0.198
0.200
0.402
0.398
0.400
0.554
0.246
0.200
0.298
0.302
0.200
0.296
0.404
0.200
0.198
0.302
0.200
0.392
0.208
0.200
0.200
0.198
0.302
0.200
0.200
0.400
0.200
0.454
0.246
0.200
0.396
0.204
0.200
0.454
0.246
0.400
0.300
0.300
0.402
0.298
0.200
0.200
0.400
0.300
0.294
0.206
0.300
0.352
0.248
0.200
0.200
0.400
0.200
0.398
0.300
0.202
0.200
0.400
0.198
0.460
0.242
0.200
0.300
0.400
0.300
0.364
0.236
0.200
0.400
0.500
0.352
0.248
0.200
0.354
0.244
0.202
0.302
0.298
0.198
0.296
0.206
0.200
0.200
0.400
0.200
0.300
0.300
0.200
0.294
0.206
0.198
0.396
0.206
0.300
0.298
0.300
0.402
0.400
0.300
0.354
0.246
0.200
0.394
0.204
0.202
0.300
0.400
0.300
0.298
0.302
0.198
0.356
0.246
0.590
0.210
0.200
0.354
0.246
0.200
0.298
0.402
0.200
0.402
0.298
0.202
0.498
0.244
0.256
0.400
0.400
0.200
0.200
0.400
0.198
0.202
0.400
0.200
0.394
0.206
0.200
0.400
0.300
0.200
0.200
0.204
0.396
0.200
0.400
0.200
0.200
0.400
0.200
0.354
0.246
0.200
0.300
0.300
0.200
0.246
0.254
0.200
0.200
0.400
0.200
0.300
0.300
0.300
0.400
0.200
0.302
0.298
0.200
0.294
0.206
0.200
0.296
0.304
0.200
0.200
0.400
0.200
0.200
0.400
0.200
0.200
0.400
0.200
0.200
0.400
0.200
0.298
0.202
0.400
0.294
0.206
0.546
0.254
0.300
0.200
0.200
0.502
0.398
0.200
0.394
0.206
0.300
0.256
0.244
0.200
0.298
0.302
0.200
0.246
0.254
0.200
0.200
0.400
0.200
0.298
0.402
0.200
0.400
0.200
0.354
0.246
0.200
0.296
0.202
0.200
0.202
0.400
0.200
0.600
0.200
0.200
0.198
0.302
0.356
0.244
0.200
0.296
0.204
0.398
0.402
0.200
0.296
0.204
0.200
0.200
0.400
0.200
0.296
0.604
0.400
0.302
0.498
0.404
0.198
0.198
0.200
0.360
0.240
0.198
0.280
0.422
0.394
0.206
0.200
0.200
0.298
0.302
0.354
0.246
0.200
0.296
0.204
0.200
0.198
0.402
0.200
0.298
0.302
0.300
0.400
0.200
0.300
0.300
0.300
0.400
0.200
0.296
0.204
0.200
0.354
0.246
0.200
0.198
0.302
0.200
0.354
0.246
0.200
0.296
0.204
0.200
0.200
0.400
0.200
0.200
0.204
0.396
0.352
0.248
0.200
0.300
0.300
0.200
0.302
0.298
0.200
0.296
0.404
0.200
0.798
0.204
0.198
0.206
0.290
0.202
0.202
0.200
0.400
0.200
0.200
0.202
0.198
0.198
0.394
0.210
0.198
0.200
0.400
0.300
0.296
0.204
0.300
0.200
0.400
0.300
0.200
0.202
0.198
0.544
0.256
0.200
0.454
0.246
0.200
0.200
0.300
0.300
0.398
0.302
0.200
0.388
0.212
0.200
0.200
0.400
0.300
0.294
0.206
0.200
0.396
0.504
0.294
0.406
0.200
0.404
0.396
0.800
0.400
0.590
0.210
0.200
0.354
0.446
0.390
0.210
0.200
0.200
0.400
0.200
0.200
0.400
0.198
0.202
0.306
0.394
0.298
0.208
0.294
0.200
0.406
0.394
0.298
0.208
0.294
0.200
0.298
0.202
0.388
0.212
0.200
0.200
0.400
0.300
0.294
0.206
0.200
0.372
0.226
0.202
0.398
0.200
0.202
0.372
0.228
0.198
0.396
0.206
0.300
0.294
0.206
0.200
0.370
0.230
0.300
0.294
0.204
0.202
0.394
0.206
0.198
0.372
0.230
0.300
0.294
0.404
0.396
0.206
0.200
0.394
0.204
0.202
0.368
0.430
0.372
0.230
0.594
0.206
0.206
0.338
0.256
0.200
0.344
0.254
0.302
0.198
0.302
0.198
0.202
0.400
0.200
0.354
0.246
0.200
0.298
0.302
0.200
0.198
0.302
0.200
0.354
0.246
0.446
0.254
0.200
0.392
0.208
0.200
0.354
0.244
0.202
0.354
0.246
0.198
0.356
0.246
0.398
0.198
0.204
0.300
0.294
0.206
0.300
0.390
0.212
0.298
0.198
0.202
0.300
0.200
0.198
0.302
0.200
0.388
0.212
0.200
0.394
0.206
0.300
0.380
0.220
0.200
0.202
0.298
0.300
0.348
0.252
0.300
0.298
0.302
0.200
0.302
0.298
0.200
0.302
0.298
0.200
0.298
0.302
0.200
0.294
0.206
0.200
0.200
0.400
0.200
0.352
0.248
0.200
0.198
0.302
0.200
0.200
0.400
0.200
0.354
0.246
0.200
0.386
0.214
0.200
0.200
0.400
0.400
0.400
0.200
0.200
0.400
0.200
0.200
0.400
0.200
0.392
0.208
0.298
0.256
0.246
0.200
0.270
0.230
0.400
0.400
0.400
0.202
0.198
0.200
0.352
0.248
0.300
0.254
0.246
0.200
0.392
0.208
0.400
0.398
0.202
0.370
0.428
0.410
0.198
0.294
0.200
0.406
0.294
0.294
0.206
0.300
0.296
0.404
0.398
0.300
0.202
0.296
0.502
0.502
0.200
0.200
0.400
0.200
0.200
0.400
0.200
0.600
0.300
0.354
0.246
0.198
0.398
0.304
0.400
0.400
0.200
0.456
0.244
0.200
0.400
0.300
0.200
0.396
0.504
0.200
0.400
0.200
0.400
0.300
0.200
0.200
0.400
0.200
0.204
0.396
0.300
0.294
0.206
0.300
0.300
0.400
0.410
0.288
0.202
0.200
0.400
0.198
0.370
0.232
0.200
0.396
0.302
0.202
0.354
0.246
0.200
0.388
0.212
0.200
0.392
0.208
0.200
0.354
0.246
0.298
0.202
0.300
0.200
0.198
0.202
0.300
0.386
0.214
0.200
0.268
0.232
0.200
0.200
0.400
0.200
0.302
0.298
0.200
0.270
0.230
0.200
0.200
0.400
0.200
0.200
0.400
0.200
0.200
0.302
0.298
0.374
0.228
0.298
0.386
0.220
0.294
0.294
0.206
0.500
0.400
0.300
0.302
0.298
0.200
0.390
0.210
0.400
0.300
0.400
0.300
0.300
0.200
0.356
0.244
0.200
0.200
0.400
0.200
0.200
0.400
0.400
0.400
0.200
0.200
0.400
0.200
0.392
0.208
0.200
0.386
0.214
0.200
0.386
0.214
0.590
0.210
0.200
0.200
0.400
0.400
0.400
0.200
0.356
0.244
0.200
0.272
0.230
0.198
0.198
0.402
0.502
0.298
0.206
0.238
0.256
0.300
0.296
0.204
0.554
0.246
0.200
0.300
0.300
0.200
0.302
0.298
0.200
0.354
0.246
0.200
0.200
0.400
0.300
0.244
0.256
0.200
0.492
0.208
0.200
0.200
0.252
0.248
0.300
0.500
0.200
0.208
0.492
0.200
0.488
0.212
0.200
0.200
0.200
0.300
0.300
0.200
0.200
0.300
0.456
0.244
0.200
0.200
0.400
0.200
0.200
0.300
0.500
0.300
0.300
0.200
0.400
0.200
0.354
0.246
0.200
0.302
0.296
0.202
0.302
0.298
0.200
0.382
0.218
0.200
0.600
0.298
0.502
0.200
0.200
0.402
0.198
0.344
0.456
0.344
0.254
0.202
0.200
0.402
0.198
0.388
0.212
0.200
0.300
0.300
0.200
0.266
0.534
0.244
0.256
0.200
0.344
0.256
0.400
0.400
0.200
0.200
0.400
0.400
0.400
0.200
0.200
0.400
0.200
0.300
0.200
0.400
0.294
0.206
0.200
0.346
0.254
0.200
0.200
0.400
0.200
0.200
0.300
0.300
0.200
0.402
0.198
0.356
0.244
0.500
0.298
0.208
0.262
0.230
0.302
0.294
0.206
0.200
0.202
0.398
0.400
0.700
0.242
0.258
0.200
0.344
0.254
0.202
0.344
0.256
0.198
0.202
0.400
0.200
0.200
0.400
0.200
0.354
0.246
0.200
0.296
0.302
0.202
0.244
0.256
0.198
0.202
0.400
0.200
0.200
0.400
0.200
0.200
0.298
0.302
0.366
0.232
0.202
0.368
0.230
0.300
0.302
0.300
0.200
0.352
0.246
0.202
0.300
0.300
0.200
0.294
0.204
0.200
0.202
0.404
0.396
0.402
0.398
0.400
0.402
0.398
0.200
0.368
0.230
0.202
0.486
0.214
0.198
0.398
0.304
0.400
0.400
0.300
0.300
0.300
0.200
0.200
0.400
0.300
0.294
0.204
0.302
0.352
0.248
0.200
0.356
0.244
0.800
0.200
0.200
0.400
0.300
0.300
0.300
0.300
0.294
0.204
0.202
0.200
0.206
0.294
0.200
0.300
0.400
0.198
0.404
0.298
0.400
0.400
0.200
0.396
0.304
0.200
0.354
0.246
0.200
0.356
0.244
0.200
0.300
0.300
0.200
0.268
0.232
0.200
0.200
0.400
0.400
0.400
0.204
0.390
0.206
0.200
0.372
0.428
0.204
0.250
0.246
0.200
0.200
0.400
0.200
0.394
0.204
0.302
0.354
0.246
0.200
0.200
0.400
0.200
0.394
0.206
0.300
0.298
0.300
0.202
0.354
0.246
0.200
0.354
0.246
0.200
0.354
0.246
0.200
0.298
0.302
0.200
0.296
0.404
0.200
0.200
0.300
0.200
0.354
0.246
0.200
0.200
0.400
0.400
0.400
0.300
0.354
0.246
0.300
0.246
0.254
0.500
0.400
0.654
0.246
0.300
0.244
0.254
0.208
0.448
0.246
0.400
0.400
0.200
0.394
0.206
0.200
0.484
0.216
0.400
0.400
0.300
0.296
0.404
0.454
0.246
0.200
0.200
0.400
0.200
0.200
0.400
0.200
0.200
0.402
0.198
0.200
0.400
0.200
0.200
0.300
0.300
0.600
0.198
0.200
0.204
0.298
0.198
0.390
0.212
0.300
0.292
0.208
0.300
0.382
0.218
0.300
0.300
0.400
0.300
0.400
0.200
0.508
0.392
0.454
0.246
0.198
0.368
0.534
0.200
0.400
0.300
0.352
0.248
0.200
0.600
0.400
0.398
0.202
0.600
0.198
0.376
0.326
0.200
0.356
0.244
0.200
0.384
0.216
0.200
0.200
0.402
0.398
0.300
0.400
0.300
0.300
0.200
0.200
0.400
0.200
0.392
0.206
0.302
0.356
0.244
0.200
0.394
0.206
0.300
0.304
0.296
0.400
0.306
0.294
0.600
0.198
0.394
0.208
0.300
0.266
0.234
0.200
0.600
0.200
0.200
0.402
0.198
0.390
0.410
0.356
0.250
0.578
0.216
0.200
0.342
0.258
0.300
0.384
0.216
0.200
0.372
0.328
0.200
0.394
0.206
0.300
0.268
0.432
0.402
0.298
0.200
0.384
0.216
0.200
0.600
0.200
0.342
0.258
0.198
0.368
0.434
0.454
0.246
0.200
0.200
0.400
0.300
0.244
0.254
0.302
0.298
0.300
0.202
0.354
0.246
0.198
0.386
0.216
0.200
0.356
0.244
0.200
0.310
0.290
0.200
0.302
0.298
0.200
0.296
0.502
0.244
0.256
0.202
0.600
0.200
0.356
0.244
0.200
0.296
0.402
0.202
0.400
0.200
0.382
0.218
0.200
0.296
0.404
0.200
0.400
0.200
0.600
0.400
0.400
0.200
0.600
0.200
0.600
0.200
0.600
0.200
0.200
0.400
0.300
0.244
0.256
0.200
0.392
0.208
0.200
0.398
0.302
0.202
0.352
0.244
0.204
0.198
0.400
0.568
0.230
0.302
0.354
0.246
0.406
0.394
0.400
0.300
0.400
0.292
0.208
0.200
0.364
0.236
0.298
0.268
0.434
0.366
0.232
0.202
0.202
0.398
0.200
0.394
0.206
0.200
0.302
0.298
0.700
0.200
0.270
0.430
0.378
0.222
0.200
0.498
0.202
0.272
0.328
0.456
0.244
0.486
0.214
0.488
0.212
0.486
0.214
0.456
0.244
0.404
0.296
0.368
0.232
0.300
0.400
0.200
0.288
0.212
0.400
0.300
0.600
0.484
0.216
0.368
0.232
0.300
0.598
0.202
0.300
0.276
0.324
0.410
0.288
0.394
0.214
0.474
0.220
0.364
0.234
0.488
0.214
0.362
0.238
0.490
0.210
0.368
0.432
0.500
0.474
0.226
0.198
0.200
0.300
0.366
0.236
0.200
0.198
0.302
0.200
0.500
0.200
0.266
0.234
0.200
0.296
0.404
0.356
0.244
0.486
0.214
0.488
0.212
0.480
0.220
0.456
0.244
0.398
0.302
0.392
0.208
0.202
0.498
0.380
0.420
0.242
0.266
0.476
0.216
0.364
0.236
0.200
0.286
0.214
0.366
0.234
0.490
0.210
0.366
0.334
0.358
0.242
0.340
0.260
0.404
0.296
0.200
0.400
0.398
0.200
0.202
0.500
0.398
0.202
0.200
0.202
0.296
0.402
0.400
0.500
0.454
0.244
0.368
0.234
0.200
0.200
0.300
0.454
0.244
0.368
0.234
0.200
0.500
0.700
0.492
0.208
0.300
0.400
0.486
0.220
0.484
0.210
0.206
0.280
0.214
0.480
0.220
0.456
0.244
0.454
0.346
0.300
0.198
0.504
0.298
0.490
0.210
0.200
0.292
0.208
0.200
0.388
0.212
0.200
0.298
0.202
0.200
0.368
0.232
0.200
0.368
0.232
0.400
0.400
0.200
0.390
0.210
0.200
0.352
0.248
0.200
0.270
0.230
0.400
0.400
0.200
0.200
0.400
0.200
0.384
0.216
0.202
0.300
0.396
0.346
0.456
0.606
0.548
0.246
0.200
0.294
0.206
0.200
0.392
0.208
0.200
0.300
0.400
0.344
0.256
0.300
0.254
0.244
0.202
0.198
0.302
0.200
0.300
0.400
0.602
0.198
0.294
0.206
0.200
0.390
0.210
0.200
0.296
0.204
0.200
0.600
0.200
0.274
0.226
0.200
0.200
0.402
0.198
0.386
0.214
0.200
0.298
0.202
0.300
0.244
0.256
0.200
0.200
0.400
0.198
0.370
0.232
0.200
0.300
0.400
0.200
0.456
0.244
0.300
0.356
0.244
0.300
0.386
0.214
0.202
0.482
0.216
0.204
0.480
0.216
0.206
0.396
0.298
0.402
0.398
0.200
0.344
0.256
0.200
0.400
0.200
0.300
0.200
0.402
0.198
0.368
0.230
0.302
0.200
0.400
0.200
0.200
0.500
0.198
0.202
0.294
0.206
0.300
0.200
0.198
0.402
0.198
0.268
0.234
0.300
0.346
0.256
0.198
0.200
0.200
0.300
0.300
0.354
0.246
0.200
0.394
0.206
0.300
0.386
0.214
0.200
0.342
0.258
0.200
0.454
0.248
0.200
0.300
0.298
0.468
0.232
0.200
0.314
0.286
0.300
0.284
0.216
0.200
0.266
0.234
0.200
0.390
0.210
0.200
0.270
0.230
0.200
0.390
0.210
0.200
0.268
0.232
0.200
0.200
0.402
0.198
0.354
0.246
0.200
0.294
0.206
0.200
0.600
0.202
0.354
0.244
0.200
0.294
0.206
0.200
0.200
0.400
0.200
0.274
0.226
0.300
0.256
0.244
0.200
0.502
0.198
0.266
0.234
0.198
0.302
0.400
0.358
0.242
0.480
0.222
0.298
0.402
0.698
0.200
0.302
0.398
0.600
0.200
0.302
0.398
0.372
0.226
0.202
0.392
0.208
0.200
0.598
0.302
0.198
0.302
0.198
0.202
0.400
0.200
0.358
0.242
0.200
0.300
0.300
0.200
0.198
0.302
0.200
0.386
0.214
0.200
0.270
0.230
0.200
0.202
0.398
0.200
0.200
0.400
0.400
0.402
0.398
0.400
0.300
0.268
0.232
0.300
0.356
0.244
0.400
0.402
0.198
0.600
0.200
0.368
0.232
0.200
0.366
0.234
0.402
0.398
0.200
0.358
0.242
0.200
0.272
0.228
0.198
0.508
0.294
0.298
0.202
0.700
0.502
0.398
0.200
0.352
0.248
0.200
0.244
0.256
0.200
0.200
0.402
0.198
0.272
0.228
0.200
0.388
0.212
0.200
0.198
0.302
0.200
0.304
0.296
0.300
0.400
0.200
0.304
0.296
0.200
0.294
0.206
0.400
0.400
0.200
0.600
0.200
0.600
0.200
0.202
0.398
0.300
0.268
0.232
0.200
0.484
0.216
0.200
0.200
0.198
0.302
0.200
0.200
0.400
0.200
0.458
0.242
0.200
0.368
0.432
0.492
0.508
0.402
0.398
0.298
0.402
0.456
0.244
0.200
0.386
0.214
0.200
0.356
0.244
0.200
0.296
0.504
0.292
0.208
0.200
0.342
0.258
0.300
0.292
0.208
0.200
0.200
0.200
0.300
0.200
0.602
0.298
0.274
0.426
0.454
0.246
0.200
0.384
0.216
0.200
0.200
0.400
0.200
0.200
0.400
0.300
0.200
0.300
0.200
0.202
0.398
0.200
0.356
0.444
0.272
0.228
0.300
0.292
0.208
0.206
0.336
0.258
0.654
0.246
0.200
0.366
0.234
0.200
0.300
0.400
0.200
0.300
0.400
0.300
0.366
0.432
0.202
0.264
0.236
0.200
0.300
0.400
0.200
0.456
0.244
0.200
0.368
0.432
0.490
0.210
0.200
0.400
0.298
0.302
0.264
0.236
0.300
0.380
0.220
0.198
0.376
0.324
0.202
0.392
0.208
0.200
0.702
0.198
0.366
0.434
0.300
0.400
0.300
0.354
0.244
0.202
0.388
0.212
0.200
0.344
0.256
0.202
0.454
0.244
0.204
0.198
0.398
0.200
0.366
0.234
0.200
0.206
0.272
0.222
0.300
0.400
0.400
0.272
0.428
0.400
0.300
0.200
0.388
0.212
0.300
0.224
0.276
0.200
0.454
0.246
0.200
0.200
0.300
0.300
0.454
0.246
0.200
0.344
0.256
0.300
0.600
0.200
0.700
0.200
0.200
0.200
0.298
0.202
0.342
0.258
0.200
0.200
0.202
0.296
0.302
0.202
0.298
0.200
0.334
0.266
0.582
0.218
0.200
0.200
0.402
0.398
0.306
0.294
0.358
0.248
0.460
0.234
0.200
0.362
0.238
0.300
0.264
0.236
0.200
0.458
0.242
0.300
0.302
0.298
0.200
0.456
0.246
0.298
0.390
0.210
0.300
0.500
0.300
0.480
0.220
0.300
0.242
0.258
0.200
0.368
0.432
0.456
0.244
0.400
0.400
0.200
0.400
0.298
0.202
0.368
0.432
0.200
0.298
0.302
0.200
0.298
0.304
0.298
0.200
0.266
0.434
0.200
0.410
0.390
0.702
0.198
0.490
0.210
0.300
0.358
0.242
0.300
0.262
0.238
0.198
0.460
0.242
0.200
0.200
0.300
0.400
0.358
0.242
0.300
0.264
0.436
0.458
0.242
0.200
0.202
0.298
0.300
0.374
0.326
0.198
0.306
0.296
0.200
0.356
0.244
0.200
0.382
0.220
0.198
0.384
0.216
0.200
0.358
0.244
0.198
0.378
0.224
0.198
0.384
0.216
0.556
0.244
0.206
0.298
0.296
0.200
0.268
0.432
0.202
0.398
0.200
0.382
0.226
0.494
0.398
0.366
0.234
0.302
0.262
0.336
0.464
0.436
0.398
0.302
0.200
0.354
0.246
0.200
0.388
0.212
0.200
0.602
0.198
0.384
0.216
0.200
0.304
0.296
0.200
0.268
0.430
0.602
0.298
0.502
0.200
0.266
0.234
0.400
0.400
0.200
0.200
0.400
0.556
0.244
0.200
0.298
0.302
0.200
0.500
0.200
0.356
0.244
0.200
0.300
0.298
0.202
0.302
0.298
0.200
0.388
0.214
0.198
0.200
0.306
0.394
0.198
0.308
0.294
0.264
0.236
0.656
0.244
0.200
0.202
0.298
0.300
0.200
0.200
0.300
0.588
0.212
0.200
0.600
0.200
0.388
0.212
0.200
0.300
0.300
0.300
0.300
0.656
0.244
0.300
0.400
0.200
0.352
0.248
0.200
0.270
0.430
0.480
0.220
0.200
0.300
0.300
0.300
0.200
0.292
0.206
0.202
0.200
0.354
0.246
0.200
0.484
0.214
0.202
0.200
0.198
0.300
0.402
0.400
0.200
0.348
0.450
0.370
0.432
0.398
0.208
0.294
0.296
0.302
0.202
0.266
0.434
0.200
0.300
0.300
0.600
0.200
0.200
0.400
0.200
0.200
0.300
0.300
0.366
0.234
0.300
0.274
0.326
0.200
0.358
0.242
0.200
0.382
0.218
0.200
0.200
0.400
0.200
0.200
0.400
0.200
0.200
0.400
0.200
0.384
0.216
0.200
0.304
0.296
0.200
0.264
0.236
0.200
0.394
0.208
0.198
0.266
0.234
0.588
0.212
0.200
0.268
0.232
0.200
0.202
0.398
0.200
0.394
0.208
0.198
0.384
0.216
0.200
0.384
0.216
0.200
0.602
0.198
0.340
0.260
0.200
0.702
0.204
0.334
0.260
0.200
0.480
0.222
0.298
0.266
0.432
0.458
0.244
0.200
0.390
0.212
0.580
0.218
0.556
0.244
0.200
0.354
0.246
0.200
0.382
0.218
0.200
0.200
0.400
0.300
0.298
0.302
0.198
0.390
0.214
0.198
0.364
0.236
0.300
0.354
0.246
0.800
0.200
0.200
0.300
0.400
0.266
0.532
0.338
0.264
0.580
0.420
0.390
0.216
0.394
0.700
0.268
0.232
0.198
0.368
0.234
0.300
0.300
0.300
0.200
0.356
0.244
0.200
0.384
0.216
0.200
0.392
0.208
0.200
0.200
0.400
0.802
0.198
0.200
0.402
0.198
0.356
0.244
0.200
0.262
0.238
0.198
0.390
0.212
0.200
0.264
0.236
0.200
0.358
0.242
0.200
0.242
0.258
0.198
0.382
0.220
0.200
0.354
0.246
0.200
0.354
0.246
0.200
0.356
0.242
0.202
0.380
0.220
0.200
0.200
0.202
0.200
0.198
0.200
0.400
0.800
0.200
0.358
0.242
0.200
0.268
0.432
0.200
0.400
0.200
0.304
0.296
0.300
0.400
0.200
0.354
0.246
0.300
0.300
0.300
0.354
0.246
0.200
0.292
0.208
0.200
0.200
0.400
0.200
0.602
0.198
0.200
0.400
0.594
0.206
0.200
0.500
0.300
0.200
0.300
0.300
0.200
0.400
0.302
0.278
0.222
0.198
0.302
0.298
0.300
0.400
0.580
0.420
0.264
0.236
0.200
0.388
0.212
0.200
0.298
0.300
0.202
0.270
0.428
0.394
0.208
0.200
0.600
0.200
0.390
0.210
0.200
0.356
0.242
0.202
0.300
0.300
0.198
0.268
0.432
0.396
0.206
0.592
0.208
0.200
0.200
0.400
0.200
0.392
0.208
0.200
0.384
0.216
0.200
0.384
0.216
0.200
0.380
0.220
0.200
0.384
0.216
0.200
0.354
0.246
0.200
0.352
0.248
0.200
0.266
0.234
0.200
0.200
0.400
0.200
0.268
0.232
0.200
0.384
0.216
0.202
0.218
0.278
0.200
0.304
0.296
0.302
0.204
0.198
0.576
0.422
0.388
0.212
0.200
0.392
0.208
0.300
0.240
0.260
0.200
0.200
0.202
0.298
0.198
0.390
0.214
0.198
0.200
0.300
0.500
0.400
0.200
0.200
0.400
0.800
0.198
0.358
0.244
0.200
0.296
0.404
0.202
0.398
0.200
0.354
0.244
0.304
0.398
0.200
0.298
0.302
0.700
0.200
0.298
0.300
0.204
0.290
0.206
0.306
0.204
0.292
0.406
0.394
0.200
0.202
0.398
0.200
0.346
0.454
0.344
0.256
0.200
0.362
0.236
0.202
0.364
0.234
0.202
0.198
0.202
0.300
0.200
0.384
0.216
0.200
0.202
0.398
0.800
0.200
0.394
0.208
0.576
0.224
0.496
0.300
0.202
0.500
0.300
0.256
0.244
0.200
0.264
0.236
0.200
0.386
0.212
0.202
0.266
0.232
0.200
0.388
0.214
0.200
0.264
0.236
0.592
0.208
0.204
0.294
0.302
0.200
0.264
0.234
0.202
0.396
0.404
0.464
0.236
0.300
0.282
0.316
0.302
0.262
0.238
0.198
0.202
0.240
0.260
0.198
0.302
0.400
0.298
0.360
0.242
0.300
0.268
0.432
0.300
0.400
0.200
0.482
0.218
0.200
0.362
0.236
0.302
0.378
0.224
0.198
0.392
0.206
0.300
0.358
0.244
0.800
0.200
0.362
0.236
0.302
0.374
0.226
0.200
0.200
0.400
0.300
0.244
0.256
0.298
0.266
0.234
0.202
0.364
0.234
0.200
0.342
0.260
0.200
0.602
0.198
0.300
0.300
0.300
0.400
0.200
0.302
0.296
0.202
0.198
0.302
0.400
0.306
0.684
0.216
0.394
0.400
0.300
0.270
0.530
0.388
0.212
0.542
0.258
0.200
0.454
0.246
0.200
0.200
0.300
0.300
0.398
0.300
0.594
0.208
0.300
0.298
0.300
0.544
0.258
0.300
0.384
0.216
0.300
0.302
0.298
0.200
0.366
0.434
0.300
0.400
0.200
0.492
0.208
0.200
0.484
0.218
0.198
0.368
0.234
0.298
0.332
0.274
0.570
0.226
0.574
0.224
0.206
0.350
0.244
0.200
0.354
0.246
0.200
0.274
0.324
0.202
0.262
0.236
0.302
0.242
0.258
0.200
0.200
0.400
0.200
0.602
0.198
0.382
0.218
0.200
0.302
0.296
0.202
0.292
0.208
0.200
0.600
0.200
0.298
0.300
0.702
0.200
0.298
0.302
0.300
0.400
0.200
0.300
0.298
0.702
0.200
0.274
0.226
0.200
0.602
0.462
0.236
0.200
0.378
0.222
0.300
0.400
0.200
0.296
0.402
0.392
0.210
0.200
0.264
0.236
0.200
0.356
0.244
0.200
0.198
0.202
0.300
0.300
0.300
0.492
0.208
0.200
0.198
0.302
0.200
0.352
0.248
0.200
0.198
0.302
0.198
0.390
0.212
0.200
0.382
0.218
0.200
0.600
0.200
0.392
0.206
0.202
0.700
0.200
0.456
0.244
0.198
0.368
0.432
0.492
0.210
0.300
0.270
0.330
0.800
0.206
0.340
0.254
0.300
0.354
0.246
0.200
0.206
0.394
0.300
0.356
0.244
0.200
0.204
0.298
0.298
0.480
0.220
0.300
0.296
0.304
0.200
0.380
0.220
0.400
0.400
0.200
0.374
0.326
0.200
0.380
0.220
0.200
0.392
0.208
0.200
0.200
0.300
0.300
0.368
0.432
0.456
0.244
0.200
0.600
0.400
0.400
0.200
0.342
0.258
0.298
0.266
0.234
0.302
0.242
0.258
0.200
0.200
0.400
0.200
0.388
0.212
0.200
0.354
0.244
0.202
0.266
0.232
0.202
0.600
0.200
0.360
0.240
0.200
0.264
0.436
0.386
0.220
0.462
0.230
0.302
0.256
0.244
0.300
0.400
0.200
0.266
0.232
0.202
0.352
0.248
0.486
0.214
0.300
0.300
0.300
0.270
0.228
0.202
0.386
0.214
0.200
0.266
0.232
0.202
0.200
0.400
0.200
0.386
0.214
0.200
0.382
0.218
0.198
0.386
0.216
0.200
0.392
0.208
0.200
0.390
0.210
0.200
0.356
0.244
0.200
0.356
0.246
0.500
0.300
0.198
0.266
0.232
0.208
0.338
0.256
0.200
0.388
0.212
0.200
0.298
0.400
0.202
0.400
0.200
0.304
0.294
0.202
0.240
0.260
0.200
0.306
0.292
0.300
0.402
0.200
0.268
0.432
0.388
0.214
0.198
0.264
0.234
0.202
0.386
0.214
0.200
0.266
0.232
0.200
0.388
0.214
0.200
0.244
0.256
0.200
0.296
0.304
0.458
0.242
0.492
0.208
0.198
0.502
0.200
0.266
0.824
0.212
0.198
0.268
0.632
0.400
0.206
0.350
0.244
0.200
0.206
0.394
0.200
0.206
0.236
0.258
0.200
0.402
0.398
0.200
0.200
0.274
0.326
0.200
0.456
0.252
0.200
0.448
0.244
0.206
0.448
0.246
0.206
0.358
0.234
0.202
0.486
0.214
0.200
0.366
0.232
0.302
0.392
0.208
0.200
0.200
0.198
0.300
0.202
0.366
0.232
0.302
0.382
0.218
0.200
0.200
0.400
0.200
0.370
0.230
0.300
0.300
0.300
0.200
0.386
0.214
0.200
0.200
0.400
0.200
0.398
0.302
0.198
0.202
0.400
0.200
0.344
0.256
0.200
0.198
0.256
0.246
0.200
0.202
0.398
0.300
0.298
0.300
0.202
0.388
0.212
0.198
0.204
0.398
0.300
0.228
0.272
0.200
0.366
0.232
0.302
0.264
0.234
0.302
0.244
0.256
0.198
0.202
0.400
0.586
0.214
0.200
0.300
0.298
0.202
0.264
0.234
0.302
0.264
0.234
0.300
0.300
0.300
0.202
0.390
0.210
0.200
0.364
0.236
0.200
0.364
0.234
0.302
0.272
0.426
0.200
0.204
0.296
0.300
0.258
0.244
0.200
0.358
0.242
0.200
0.390
0.210
0.402
0.398
0.200
0.198
0.204
0.298
0.198
0.392
0.410
0.366
0.434
0.488
0.212
0.300
0.242
0.258
0.200
0.454
0.244
0.202
0.600
0.198
0.366
0.234
0.302
0.298
0.300
0.202
0.296
0.302
0.202
0.302
0.298
0.200
0.360
0.240
0.400
0.300
0.300
0.200
0.256
0.244
0.300
0.244
0.256
0.200
0.484
0.216
0.200
0.298
0.202
0.300
0.366
0.434
0.198
0.198
0.304
0.202
0.298
0.300
0.202
0.266
0.332
0.200
0.206
0.294
0.200
0.200
0.212
0.388
0.354
0.246
0.200
0.298
0.300
0.302
0.400
0.200
0.200
0.400
0.200
0.600
0.198
0.294
0.208
0.200
0.200
0.402
0.198
0.200
0.400
0.300
0.292
0.708
0.400
0.200
0.456
0.244
0.198
0.400
0.300
0.302
0.268
0.232
0.200
0.490
0.210
0.300
0.264
0.434
0.480
0.222
0.300
0.500
0.300
0.266
0.432
0.702
0.588
0.212
0.200
0.388
0.212
0.200
0.354
0.246
0.200
0.352
0.250
0.464
0.438
0.198
0.398
0.200
0.600
0.800
0.200
0.374
0.426
0.200
0.600
0.200
0.456
0.244
0.300
0.356
0.244
0.300
0.356
0.244
0.200
0.370
0.330
0.400
0.400
0.300
0.270
0.328
0.202
0.354
0.246
0.198
0.380
0.222
0.200
0.380
0.220
0.200
0.354
0.246
0.200
0.598
0.202
0.300
0.300
0.198
0.266
0.236
0.200
0.202
0.398
0.200
0.380
0.222
0.198
0.264
0.340
0.296
0.400
0.560
0.240
0.200
0.328
0.270
0.202
0.300
0.300
0.200
0.298
0.302
0.200
0.302
0.298
0.200
0.276
0.322
0.202
0.240
0.260
0.200
0.392
0.208
0.200
0.330
0.270
0.200
0.242
0.258
0.592
0.208
0.200
0.600
0.200
0.266
0.434
0.200
0.400
0.200
0.200
0.400
0.200
0.200
0.300
0.400
0.264
0.234
0.200
0.344
0.256
0.202
0.600
0.200
0.356
0.248
0.458
0.238
0.586
0.214
0.206
0.236
0.258
0.200
0.306
0.294
0.300
0.400
0.200
0.300
0.300
0.300
0.400
0.200
0.358
0.242
0.200
0.272
0.326
0.202
0.222
0.278
0.200
0.386
0.214
0.200
0.272
0.328
0.300
0.400
0.200
0.298
0.300
0.302
0.400
0.200
0.264
0.234
0.202
0.380
0.220
0.200
0.292
0.208
0.588
0.212
0.200
0.296
0.404
0.600
0.200
0.352
0.246
0.202
0.262
0.238
0.200
0.602
0.198
0.600
0.200
0.270
0.430
0.364
0.234
0.200
0.602
0.800
0.300
0.296
0.504
0.380
0.220
0.200
0.320
0.280
0.198
0.702
0.198
0.346
0.256
0.200
0.454
0.246
0.200
0.600
0.300
0.264
0.234
0.302
0.302
0.296
0.202
0.392
0.208
0.198
0.368
0.534
0.356
0.244
0.200
0.200
0.400
0.300
0.266
0.232
0.302
0.296
0.302
0.202
0.300
0.298
0.200
0.300
0.300
0.202
0.264
0.236
0.200
0.342
0.258
0.300
0.292
0.208
0.302
0.352
0.246
0.304
0.260
0.234
0.202
0.204
0.496
0.200
0.206
0.248
0.246
0.200
0.396
0.402
0.202
0.244
0.254
0.302
0.200
0.400
0.200
0.484
0.216
0.300
0.302
0.298
0.200
0.368
0.430
0.202
0.500
0.200
0.364
0.234
0.200
0.404
0.296
0.202
0.380
0.220
0.200
0.200
0.400
0.200
0.374
0.324
0.202
0.200
0.300
0.400
0.302
0.298
0.200
0.364
0.436
0.300
0.300
0.400
0.392
0.208
0.302
0.352
0.246
0.200
0.324
0.276
0.198
0.206
0.250
0.246
0.406
0.394
0.200
0.370
0.328
0.202
0.352
0.248
0.200
0.600
0.200
0.202
0.298
0.298
0.374
0.328
0.584
0.216
0.200
0.298
0.302
0.198
0.368
0.234
0.198
0.364
0.336
0.202
0.240
0.260
0.298
0.210
0.292
0.200
0.386
0.216
0.198
0.356
0.244
0.200
0.300
0.300
0.200
0.290
0.210
0.400
0.400
0.200
0.388
0.214
0.530
0.266
0.202
0.272
0.326
0.200
0.266
0.234
0.202
0.342
0.256
0.200
0.202
0.400
0.400
0.402
0.200
0.198
0.300
0.300
0.366
0.432
0.206
0.254
0.242
0.202
0.204
0.394
0.200
0.402
0.298
0.200
0.388
0.212
0.200
0.390
0.210
0.200
0.376
0.224
0.200
0.302
0.298
0.200
0.268
0.432
0.362
0.238
0.198
0.364
0.236
0.302
0.262
0.238
0.200
0.400
0.300
0.200
0.392
0.208
0.300
0.268
0.330
0.402
0.198
0.202
0.200
0.364
0.436
0.454
0.246
0.200
0.392
0.208
0.300
0.292
0.206
0.206
0.452
0.244
0.800
0.200
0.362
0.236
0.300
0.360
0.242
0.542
0.256
0.202
0.404
0.296
0.200
0.358
0.242
0.400
0.400
0.300
0.242
0.258
0.300
0.262
0.438
0.370
0.228
0.302
0.264
0.436
0.358
0.242
0.198
0.314
0.288
0.298
0.504
0.198
0.386
0.214
0.200
0.328
0.270
0.202
0.264
0.334
0.408
0.872
0.222
0.200
0.270
0.428
0.202
0.300
0.298
0.394
0.210
0.198
0.300
0.400
0.202
0.398
0.200
0.300
0.298
0.702
0.200
0.260
0.238
0.200
0.306
0.296
0.484
0.216
0.200
0.260
0.238
0.202
0.350
0.250
0.200
0.362
0.436
0.480
0.222
0.200
0.314
0.284
0.400
0.200
0.302
0.198
0.306
0.296
0.200
0.304
0.296
0.200
0.298
0.302
0.200
0.242
0.258
0.200
0.358
0.242
0.200
0.216
0.284
0.200
0.302
0.296
0.480
0.420
0.504
0.408
0.288
0.202
0.232
0.268
0.200
0.242
0.258
0.200
0.214
0.290
0.296
0.400
0.204
0.288
0.208
0.466
0.234
0.434
0.366
0.332
0.268
0.400
0.298
0.202
0.206
0.292
0.458
0.242
0.476
0.224
0.492
0.210
0.300
0.400
0.200
0.290
0.208
0.202
0.272
0.326
0.404
0.298
0.492
0.210
0.298
0.400
0.200
0.266
0.232
0.202
0.266
0.334
0.282
0.198
0.220
0.300
0.400
0.200
0.240
0.260
0.200
0.264
0.234
0.202
0.302
0.398
0.358
0.242
0.488
0.212
0.302
0.398
0.300
0.400
0.200
0.290
0.410
0.262
0.238
0.206
0.258
0.234
0.200
0.268
0.232
0.200
0.300
0.302
0.200
0.254
0.242
0.486
0.218
0.200
0.212
0.288
0.200
0.274
0.426
0.394
0.206
0.200
0.302
0.298
0.200
0.258
0.242
0.200
0.330
0.270
0.400
0.398
0.202
0.200
0.300
0.298
0.202
0.400
0.200
0.200
0.400
0.200
0.302
0.298
0.200
0.298
0.300
0.202
0.262
0.238
0.200
0.200
0.400
0.302
0.230
0.268
0.200
0.210
0.290
0.200
0.272
0.428
0.392
0.214
0.410
0.286
0.198
0.266
0.234
0.200
0.354
0.246
0.484
0.216
0.700
0.200
0.264
0.236
0.198
0.360
0.242
0.200
0.270
0.330
0.200
0.266
0.234
0.200
0.372
0.428
0.456
0.244
0.198
0.202
0.400
0.200
0.200
0.400
0.200
0.342
0.258
0.200
0.202
0.398
0.200
0.386
0.214
0.200
0.274
0.626
0.400
0.200
0.304
0.198
0.298
0.244
0.258
0.398
0.402
0.584
0.214
0.200
0.384
0.218
0.198
0.392
0.208
0.200
0.386
0.214
0.200
0.352
0.248
0.200
0.266
0.234
0.200
0.386
0.214
0.200
0.254
0.246
0.200
0.356
0.244
0.486
0.214
0.300
0.400
0.200
0.292
0.208
0.200
0.358
0.242
0.200
0.266
0.234
0.300
0.300
0.300
0.200
0.356
0.244
0.200
0.356
0.244
0.200
0.600
0.300
0.292
0.208
0.300
0.356
0.244
0.200
0.202
0.398
0.200
0.398
0.300
0.592
0.210
0.198
0.202
0.400
0.200
0.392
0.208
0.300
0.228
0.272
0.302
0.202
0.296
0.302
0.298
0.398
1.002
0.400
0.200
0.390
0.212
0.198
0.296
0.204
0.200
0.394
0.208
0.298
0.400
0.200
0.300
0.400
0.602
0.198
0.294
0.206
0.200
0.304
0.296
0.302
0.400
0.198
0.296
0.204
0.200
0.200
0.402
0.198
0.300
0.300
0.200
0.296
0.204
0.300
0.246
0.256
0.198
0.202
0.300
0.298
0.202
0.400
0.200
0.200
0.400
0.200
0.298
0.204
0.398
0.296
0.208
0.296
0.298
0.200
0.300
0.356
0.244
0.556
0.246
0.298
0.294
0.208
0.198
0.388
0.212
0.200
0.354
0.248
0.198
0.272
0.228
0.200
0.200
0.400
0.202
0.300
0.398
0.202
0.298
0.300
0.302
0.298
0.300
0.402
0.198
0.296
0.204
0.202
0.388
0.212
0.494
0.204
0.200
0.200
0.402
0.198
0.300
0.300
0.200
0.244
0.256
0.202
0.296
0.404
0.390
0.214
0.464
0.230
0.586
0.216
0.198
0.296
0.204
0.200
0.364
0.236
0.494
0.208
0.198
0.388
0.214
0.198
0.298
0.402
0.394
0.206
0.300
0.400
0.300
0.202
0.398
0.200
0.388
0.214
0.198
0.302
0.298
0.202
0.500
0.198
0.356
0.244
0.302
0.400
0.502
0.296
0.488
0.214
0.198
0.294
0.206
0.200
0.358
0.242
0.200
0.268
0.232
0.200
0.202
0.398
0.200
0.382
0.218
0.200
0.268
0.232
0.200
0.202
0.400
0.198
0.602
0.198
0.200
0.402
0.582
0.216
0.202
0.302
0.296
0.200
0.268
0.232
0.200
0.202
0.398
0.200
0.410
0.390
0.304
0.396
0.368
0.232
0.800
0.208
0.336
0.256
0.300
0.296
0.204
0.200
0.396
0.404
0.398
0.302
0.300
0.202
0.298
0.200
0.356
0.244
0.556
0.244
0.200
0.302
0.298
0.200
0.294
0.206
0.200
0.200
0.400
0.200
0.304
0.296
0.200
0.198
0.202
0.300
0.356
0.244
0.200
0.294
0.206
0.200
0.200
0.402
0.198
0.356
0.244
0.200
0.302
0.298
0.200
0.294
0.206
0.200
0.298
0.304
0.198
0.370
0.430
0.372
0.528
0.302
0.298
0.198
0.270
0.232
0.200
0.200
0.400
0.202
0.352
0.246
0.200
0.242
0.258
0.200
0.302
0.298
0.300
0.400
0.200
0.272
0.328
0.488
0.212
0.444
0.256
0.300
0.204
0.296
0.302
0.398
0.200
0.302
0.398
0.200
0.400
0.200
0.270
0.428
0.392
0.212
0.198
0.290
0.208
0.202
0.304
0.296
0.300
0.402
0.200
0.290
0.208
0.200
0.298
0.202
0.300
0.204
0.296
0.458
0.248
0.470
0.224
0.200
0.278
0.222
0.486
0.214
0.200
0.214
0.286
0.200
0.272
0.428
0.602
0.198
0.298
0.200
0.802
0.200
0.302
0.298
0.700
0.200
0.298
0.302
0.200
0.208
0.292
0.200
0.298
0.402
0.600
0.200
0.266
0.234
0.200
0.306
0.294
0.704
0.298
0.400
0.200
0.290
0.208
0.200
0.266
0.234
0.198
0.270
0.432
0.270
0.232
0.198
0.300
0.500
0.202
0.298
0.456
0.244
0.700
0.300
0.402
0.198
0.296
0.204
0.202
0.272
0.426
0.356
0.736
0.210
0.298
0.402
0.198
0.502
0.198
0.500
0.200
0.242
0.260
0.198
0.244
0.258
0.198
0.294
0.206
0.200
0.270
0.230
0.200
0.602
0.198
0.600
0.200
0.200
0.300
0.200
0.358
0.242
0.200
0.246
0.254
0.200
0.354
0.246
0.302
0.400
0.198
0.300
0.400
0.392
0.210
0.198
0.294
0.208
0.200
0.352
0.248
0.300
0.400
0.200
0.294
0.406
0.352
0.248
0.300
0.300
0.300
0.352
0.248
0.200
0.244
0.254
0.202
0.200
0.400
0.200
0.300
0.298
0.200
0.500
0.200
0.202
0.400
0.198
0.200
0.402
0.554
0.246
0.198
0.296
0.204
0.202
0.198
0.204
0.198
0.200
0.500
0.198
0.300
0.200
0.200
0.200
0.402
0.198
0.298
0.202
0.200
0.202
0.202
0.198
0.200
0.296
0.202
0.200
0.202
0.400
0.198
0.300
0.400
0.348
0.254
0.198
0.206
0.294
0.300
0.364
0.238
0.198
0.304
0.396
0.396
0.204
0.200
0.202
0.400
0.198
0.306
0.294
0.200
0.500
0.200
0.388
0.214
0.198
0.246
0.256
0.554
0.244
0.202
0.198
0.302
0.298
0.198
0.202
0.200
0.356
0.244
0.302
0.400
0.198
0.502
0.200
0.302
0.296
0.302
0.400
0.198
0.358
0.242
0.200
0.302
0.498
0.298
0.202
0.302
0.270
0.228
0.300
0.298
0.204
0.200
0.198
0.202
0.802
0.298
0.554
0.244
0.208
0.376
0.216
0.200
0.356
0.244
0.200
0.302
0.298
0.302
0.400
0.198
0.200
0.306
0.294
0.606
0.494
0.300
0.200
0.298
0.202
0.200
0.200
0.200
0.300
0.202
0.352
0.246
0.200
0.352
0.248
0.200
0.302
0.298
0.200
0.354
0.246
0.200
0.354
0.246
0.554
0.246
0.202
0.600
0.200
0.300
0.398
0.398
0.202
0.300
0.296
0.204
0.300
0.198
0.304
0.584
0.216
0.198
0.302
0.298
0.200
0.296
0.204
0.202
0.200
0.398
0.200
0.392
0.210
0.198
0.302
0.298
0.302
0.400
0.198
0.300
0.206
0.796
0.492
0.206
0.200
0.600
0.300
0.400
0.200
0.296
0.204
0.802
0.298
0.204
0.296
0.200
0.298
0.202
0.200
0.396
0.204
0.200
0.396
0.204
0.200
0.394
0.206
0.200
0.200
0.400
0.200
0.200
0.402
0.198
0.392
0.210
0.198
0.304
0.296
0.202
0.294
0.204
0.200
0.202
0.400
0.198
0.354
0.246
0.200
0.298
0.202
0.300
0.272
0.230
0.198
0.458
0.248
0.294
0.198
0.304
0.398
0.254
0.246
0.400
0.402
0.198
0.200
0.300
0.300
0.200
0.402
0.198
0.388
0.212
0.200
0.354
0.246
0.200
0.296
0.404
0.300
0.300
0.200
0.200
0.402
0.198
0.392
0.208
0.588
0.214
0.198
0.354
0.246
0.200
0.272
0.228
0.200
0.200
0.400
0.200
0.388
0.212
0.200
0.296
0.204
0.200
0.200
0.400
0.200
0.302
0.298
0.200
0.500
0.200
0.300
0.300
0.300
0.406
0.492
0.202
0.206
0.594
0.200
0.354
0.248
0.198
0.246
0.254
0.200
0.202
0.398
0.200
0.300
0.300
0.200
0.502
0.398
0.402
0.206
0.290
0.202
0.200
0.202
0.400
0.200
0.302
0.296
0.200
0.246
0.254
0.200
0.356
0.244
0.200
0.500
0.200
0.354
0.246
0.202
0.294
0.204
0.200
0.202
0.400
0.198
0.354
0.246
0.200
0.304
0.296
0.200
0.300
0.300
0.200
0.298
0.202
0.200
0.202
0.298
0.502
0.400
0.200
0.298
0.300
0.200
0.300
0.200
0.300
0.396
0.204
0.200
0.200
0.198
0.502
0.302
0.500
0.298
0.302
0.444
0.254
0.202
0.204
0.198
0.298
0.198
0.198
0.402
0.346
0.254
0.596
0.204
0.200
0.404
0.296
0.200
0.346
0.254
0.200
0.302
0.398
0.200
0.302
0.398
0.200
0.492
0.210
0.198
0.404
0.296
0.300
0.354
0.246
0.300
0.354
0.246
0.200
0.300
0.402
0.198
0.200
0.296
0.306
0.498
0.204
0.198
0.198
0.300
0.204
0.198
0.198
0.300
0.202
0.202
0.396
0.200
0.200
0.500
0.400
0.400
0.202
0.298
0.590
0.212
0.200
0.394
0.204
0.200
0.200
0.198
0.304
0.198
0.494
0.208
0.198
0.200
0.204
0.296
0.200
0.396
0.204
0.200
0.300
0.402
0.198
0.200
0.202
0.300
0.544
0.254
0.300
0.200
0.400
0.300
0.200
0.400
0.200
0.200
0.200
0.200
0.500
0.298
0.302
0.300
0.300
0.300
0.200
0.396
0.204
0.200
0.492
0.210
0.298
0.248
0.252
0.200
0.404
0.298
0.198
0.200
0.602
0.200
0.398
0.200
0.396
0.204
0.300
0.304
0.296
0.200
0.200
0.400
0.400
0.400
0.200
0.200
0.400
0.200
0.200
0.202
0.200
0.298
0.500
0.200
0.296
0.404
0.200
0.308
0.292
0.390
0.210
0.200
0.296
0.404
0.200
0.400
0.200
0.354
0.246
0.200
0.302
0.298
0.200
0.300
0.300
0.200
0.200
0.202
0.198
0.200
0.200
0.400
0.546
0.254
0.200
0.200
0.202
0.298
0.200
0.200
0.400
0.200
0.200
0.400
0.200
0.346
0.254
0.200
0.600
0.200
0.346
0.254
0.200
0.372
0.428
0.396
0.404
0.398
0.302
0.200
0.300
0.300
0.200
0.354
0.246
0.200
0.200
0.400
0.400
0.400
0.200
0.200
0.200
0.300
0.200
0.200
0.402
0.296
0.300
0.302
0.200
0.200
0.400
0.300
0.296
0.204
0.300
0.200
0.402
0.298
0.298
0.302
0.200
0.200
0.300
0.300
0.200
0.202
0.298
0.300
0.200
0.300
0.200
0.300
0.202
0.198
0.200
0.396
0.408
0.450
0.246
0.206
0.340
0.254
0.200
0.302
0.398
0.200
0.452
0.248
0.300
0.246
0.254
0.200
0.454
0.246
0.200
0.202
0.298
0.400
0.298
0.202
0.200
0.454
0.246
0.200
0.200
0.402
0.298
0.198
0.202
0.400
0.298
0.302
0.200
0.354
0.246
0.200
0.200
0.400
0.200
0.200
0.400
0.200
0.398
0.402
0.302
0.202
0.198
0.200
0.200
0.298
0.400
0.298
0.302
0.200
0.356
0.244
0.200
0.200
0.206
0.394
0.200
0.800
0.302
0.498
0.402
0.398
0.400
0.206
0.294
0.300
0.302
0.296
0.502
0.298
0.402
0.200
0.202
0.298
0.200
0.202
0.400
0.298
0.298
0.202
0.200
0.200
0.202
0.298
0.200
0.200
0.402
0.398
0.402
0.198
0.200
0.300
0.300
0.200
0.300
0.300
0.346
0.254
0.200
0.398
0.502
0.306
0.294
0.200
0.298
0.302
0.200
0.298
0.402
0.200
0.198
0.402
0.300
0.300
0.300
0.200
0.200
0.500
0.400
0.200
0.200
0.400
0.200
0.304
0.296
0.200
0.298
0.502
0.298
0.402
0.200
0.700
0.200
0.300
0.400
0.298
0.202
0.302
0.350
0.248
0.200
0.200
0.400
0.400
0.300
0.300
0.300
0.300
0.302
0.294
0.202
0.202
0.200
0.200
0.300
0.200
0.200
0.204
0.496
0.298
0.402
0.200
0.296
0.204
0.200
0.200
0.298
0.302
0.200
0.398
0.302
0.200
0.396
0.204
0.200
0.300
0.400
0.200
0.200
0.400
0.200
0.600
0.200
0.198
0.198
0.204
0.200
0.396
0.204
0.302
0.294
0.202
0.202
0.398
0.202
0.200
0.200
0.200
0.300
0.200
0.306
0.294
0.500
0.300
0.200
0.300
0.300
0.200
0.296
0.204
0.200
0.600
0.200
0.200
0.402
0.198
0.202
0.398
0.200
0.200
0.400
0.200
0.304
0.296
0.200
0.296
0.404
0.200
0.400
0.200
0.304
0.296
0.300
0.300
0.300
0.354
0.246
0.200
0.246
0.254
0.200
0.354
0.246
0.200
0.296
0.204
0.200
0.300
0.200
0.300
0.400
0.300
0.400
0.204
0.198
0.198
0.404
0.198
0.198
0.206
0.198
0.396
0.362
0.238
0.200
0.200
0.400
0.400
0.400
0.200
0.200
0.400
0.200
0.200
0.400
0.200
0.200
0.400
0.200
0.200
0.402
0.298
0.296
0.204
0.300
0.200
0.202
0.198
0.200
0.200
0.202
0.298
0.400
0.254
0.246
0.200
0.454
0.246
0.200
0.400
0.300
0.300
0.298
0.402
0.300
0.400
0.300
0.200
0.202
0.198
0.200
0.398
0.402
0.398
0.302
0.208
0.294
0.298
0.554
0.246
0.200
0.390
0.210
0.200
0.390
0.210
0.200
0.200
0.400
0.200
0.206
0.394
0.200
0.356
0.246
0.198
0.302
0.398
0.200
0.306
0.294
0.304
0.296
0.200
0.296
0.204
0.200
0.200
0.400
0.400
0.202
0.200
0.198
0.352
0.250
0.198
0.354
0.246
0.200
0.302
0.298
0.200
0.296
0.404
0.396
0.204
0.200
0.400
0.300
0.200
0.200
0.400
0.300
0.296
0.402
0.202
0.198
0.302
0.200
0.246
0.254
0.300
0.198
0.202
0.300
0.200
0.400
0.200
0.200
0.402
0.198
0.202
0.398
0.300
0.298
0.304
0.398
0.202
0.198
0.206
0.340
0.254
0.200
0.300
0.204
0.396
0.346
0.254
0.300
0.298
0.302
0.200
0.354
0.246
0.200
0.200
0.402
0.398
0.400
0.200
0.396
0.404
0.454
0.246
0.200
0.354
0.246
0.200
0.200
0.204
0.396
0.200
0.204
0.396
0.200
0.204
0.396
0.354
0.246
0.300
0.202
0.298
0.200
0.296
0.204
0.400
0.402
0.198
0.304
0.296
0.202
0.296
0.402
0.396
0.404
0.396
0.304
0.200
0.400
0.300
0.394
0.206
0.200
0.200
0.300
0.400
0.400
0.300
0.354
0.246
0.200
0.296
0.304
0.300
0.400
0.200
0.354
0.246
0.200
0.296
0.204
0.400
0.300
0.300
0.200
0.402
0.198
0.200
0.400
0.300
0.500
0.200
0.202
0.398
0.300
0.296
0.204
0.200
0.398
0.402
0.400
0.300
0.200
0.302
0.298
0.200
0.354
0.446
0.200
0.202
0.206
0.294
0.498
0.400
0.400
0.402
0.398
0.200
0.200
0.400
0.400
0.402
0.512
0.286
0.200
0.700
0.200
0.202
0.206
0.490
0.302
0.302
0.398
0.200
0.202
0.400
0.198
0.200
0.402
0.200
0.198
0.402
0.198
0.200
0.204
0.198
0.198
0.304
0.296
0.200
0.298
0.402
0.200
0.302
0.298
0.200
0.402
0.198
0.200
0.402
0.400
0.398
0.202
0.200
0.400
0.298
0.200
0.200
0.300
0.200
0.202
0.298
0.200
0.200
0.204
0.198
0.198
0.300
0.302
0.198
0.300
0.200
0.302
0.298
0.202
0.300
0.200
0.400
0.300
0.300
0.200
0.198
0.304
0.396
0.354
0.548
0.400
0.198
0.300
0.300
0.300
0.402
0.198
0.298
0.604
0.398
0.200
0.202
0.400
0.198
0.200
0.402
0.200
0.200
0.400
0.200
0.200
0.400
0.298
0.402
0.300
0.396
0.402
0.452
0.250
0.300
0.498
0.302
0.298
0.300
0.200
0.202
0.300
0.398
0.302
0.298
0.200
0.200
0.302
0.298
0.454
0.448
0.396
0.602
0.254
0.252
0.396
0.202
0.198
0.400
0.400
0.398
0.402
0.200
0.200
0.400
0.200
0.200
0.398
0.200
0.202
0.400
0.198
0.398
0.504
0.352
0.248
0.200
0.200
0.400
0.200
0.198
0.200
0.300
0.202
0.352
0.246
0.202
0.200
0.204
0.394
0.202
0.202
0.198
0.200
0.352
0.248
0.200
0.302
0.298
0.200
0.296
0.402
0.202
0.400
0.298
0.256
0.246
0.200
0.244
0.256
0.202
0.198
0.400
0.200
0.402
0.198
0.198
0.308
0.294
0.200
0.308
0.292
0.200
0.200
0.200
0.200
0.198
0.202
0.398
0.200
0.202
0.400
0.198
0.202
0.400
0.398
0.302
0.400
0.198
0.202
0.298
0.400
0.200
0.202
0.198
0.252
0.248
0.202
0.200
0.400
0.298
0.298
0.302
0.202
0.200
0.400
0.200
0.396
0.402
0.302
0.200
0.200
0.200
0.200
0.300
0.300
0.200
0.200
0.298
0.202
0.352
0.248
0.200
0.300
0.300
0.200
0.298
0.302
0.200
0.352
0.248
0.200
0.200
0.202
0.198
0.200
0.200
0.400
0.300
0.198
0.202
0.300
0.396
0.402
0.398
0.210
0.292
0.300
0.202
0.398
0.200
0.302
0.502
0.298
0.200
0.352
0.248
0.200
0.346
0.254
0.200
0.200
0.296
0.204
0.400
0.352
0.248
0.200
0.200
0.200
0.200
0.300
0.200
0.298
0.300
0.202
0.398
0.302
0.200
0.396
0.502
0.202
0.400
0.300
0.296
0.404
0.300
0.200
0.200
0.400
0.298
0.402
0.296
0.202
0.202
0.400
0.298
0.202
0.198
0.204
0.200
0.398
0.300
0.400
0.296
0.204
0.500
0.202
0.198
0.398
0.204
0.198
0.198
0.200
0.202
0.200
0.298
0.200
0.502
0.198
0.202
0.500
0.398
0.202
0.200
0.400
0.198
0.202
0.400
0.398
0.402
0.400
0.300
0.298
0.400
0.200
0.200
0.300
0.202
0.200
0.198
0.200
0.200
0.300
0.200
0.300
0.202
0.498
0.254
0.248
0.298
0.298
0.204
0.298
0.202
0.400
0.200
0.298
0.202
0.398
0.300
0.302
0.200
0.300
0.204
0.296
0.350
0.450
0.296
0.304
0.300
0.398
0.202
0.200
0.200
0.200
0.198
0.300
0.202
0.200
0.200
0.400
0.200
0.298
0.302
0.300
0.300
0.400
0.252
0.248
0.300
0.400
0.200
0.300
0.300
0.300
0.400
0.200
0.200
0.400
0.200
0.200
0.400
0.200
0.200
0.400
0.300
0.206
0.294
0.200
0.200
0.200
0.300
0.200
0.200
0.400
0.200
0.200
0.198
0.302
0.300
0.202
0.298
0.200
0.200
0.202
0.198
0.200
0.200
0.202
0.198
0.200
0.302
0.298
0.200
0.298
0.402
0.200
0.400
0.300
0.198
0.302
0.302
0.496
0.406
0.396
0.198
0.202
0.400
0.398
0.206
0.296
0.200
0.200
0.300
0.300
0.200
0.198
0.302
0.200
0.200
0.398
0.302
0.298
0.302
0.200
0.200
0.400
0.298
0.202
0.200
0.200
0.300
0.300
0.300
0.300
0.198
0.200
0.202
0.300
0.200
0.198
0.202
0.300
0.350
0.250
0.300
0.200
0.200
0.200
0.300
0.298
0.300
0.202
0.198
0.302
0.298
0.300
0.202
0.400
0.198
0.302
0.200
0.202
0.398
0.200
0.302
0.296
0.302
0.308
0.390
0.202
0.200
0.498
0.202
0.200
0.300
0.398
0.202
0.252
0.348
0.198
0.202
0.300
0.498
0.204
0.298
0.300
0.198
0.202
0.298
0.300
0.202
0.200
0.300
0.298
0.300
0.202
0.398
0.300
0.402
0.300
0.298
0.200
0.200
0.300
0.400
0.402
0.198
0.300
0.202
0.298
0.200
0.202
0.300
0.200
0.200
0.398
0.300
0.200
0.300
0.302
0.300
0.300
0.298
0.200
0.302
0.300
0.298
0.200
0.402
0.500
0.400
0.300
0.200
0.400
0.500
0.200
0.200
0.398
0.198
0.304
0.400
0.300
0.400
0.352
0.248
0.300
0.298
0.300
0.302
0.298
0.300
0.302
0.298
0.300
0.202
0.300
0.300
0.400
0.198
0.200
0.302
0.300
0.198
0.204
0.198
0.200
0.200
0.198
0.202
0.298
0.300
0.202
0.300
0.300
0.198
0.204
0.198
0.200
0.300
0.300
0.600
0.400
0.200
0.402
0.298
0.400
0.300
0.400
0.198
0.202
0.398
0.298
0.404
0.396
0.302
0.202
0.198
0.200
0.300
0.202
0.400
0.198
0.202
0.302
0.396
0.300
0.206
0.494
0.302
0.400
0.352
0.254
0.294
0.300
0.300
0.298
0.298
0.402
0.300
0.302
0.298
0.200
0.200
0.302
0.298
0.502
0.300
0.298
0.302
0.200
0.200
0.200
0.200
0.400
0.400
0.200
0.200
0.400
0.200
0.200
0.400
0.400
0.400
0.552
0.248
0.200
0.298
0.302
0.200
0.198
0.202
0.298
0.202
0.400
0.398
0.204
0.198
0.200
0.200
0.202
0.198
0.300
0.198
0.302
0.300
0.300
0.300
0.400
0.308
0.390
0.202
0.204
0.496
0.300
0.300
0.200
0.298
0.202
0.300
0.200
0.198
0.202
0.300
0.300
0.298
0.302
0.300
0.398
0.202
0.300
0.400
0.200
0.200
0.200
0.300
0.200
0.200
0.300
0.300
0.200
0.202
0.298
0.400
0.400
0.200
0.300
0.200
0.200
0.498
0.202
0.300
0.200
0.198
0.302
0.200
0.200
0.202
0.198
0.200
0.200
0.300
0.300
0.200
0.400
0.200
0.200
0.304
0.496
0.300
0.500
0.400
0.400
0.400
0.200
0.200
0.300
0.300
0.200
0.300
0.400
0.200
0.300
0.300
0.298
0.402
0.300
0.200
0.200
0.400
0.600
0.200
0.300
0.500
0.300
0.300
0.200
0.300
0.300
0.200
0.400
0.298
0.204
0.198
0.300
0.200
0.200
0.300
0.200
0.300
0.500
0.300
0.300
0.300
0.200
0.400
0.200
0.200
0.600
0.200
0.302
0.198
0.398
0.308
0.396
0.298
0.206
0.294
0.200
0.300
0.402
0.198
0.300
0.500
0.502
0.298
0.300
0.200
0.300
0.500
0.400
0.400
0.198
0.802
0.200
0.300
0.200
0.200
0.200
0.200
0.300
0.300
0.300
0.300
0.300
0.300
0.300
0.202
0.398
0.452
0.448
0.300
0.300
0.400
0.200
0.200
0.400
0.200
0.200
0.300
0.300
0.200
0.298
0.502
0.200
0.198
0.402
0.198
0.202
0.500
0.200
0.302
0.398
0.398
0.402
0.200
0.200
0.200
0.500
0.202
0.298
0.204
0.396
0.300
0.300
0.500
0.206
0.294
0.400
0.400
0.302
0.198
0.302
0.498
0.200
0.200
0.300
0.300
0.300
0.300
0.300
0.202
0.398
0.300
0.200
0.400
0.200
0.198
0.602
0.202
0.198
0.400
0.200
0.200
0.500
0.200
0.200
0.200
0.200
0.300
0.602
0.298
0.502
0.298
0.300
0.200
0.200
0.200
0.400
0.200
0.200
0.200
0.300
0.300
0.200
0.200
0.200
0.202
0.498
0.202
0.398
0.300
0.202
0.398
0.400
0.402
0.298
0.200
0.600
0.300
0.300
0.200
0.200
0.200
0.200
0.302
0.298
0.200
0.300
0.200
0.702
0.198
0.700
0.198
0.402
0.200
0.200
0.200
0.300
0.300
0.200
0.300
0.200
0.200
0.200
0.300
0.400
0.500
0.200
0.200
0.200
0.300
0.198
0.202
0.200
0.500
0.300
0.200
0.200
0.200
0.302
0.298
0.502
0.200
0.200
0.300
0.300
0.198
0.200
0.200
0.400
0.802
0.400
0.200
0.300
0.498
0.208
0.392
0.200
0.200
0.400
0.400
0.300
0.200
0.200
0.602
0.298
0.200
0.200
0.500
0.300
0.200
0.208
0.292
0.598
0.202
0.202
0.202
0.396
0.298
0.402
0.200
0.200
0.200
0.302
0.298
0.200
0.200
0.300
0.300
0.200
0.200
0.200
0.200
0.200
0.300
0.300
0.400
0.200
0.300
0.500
0.200
0.200
0.200
0.200
0.198
0.204
0.498
0.300
0.200
0.300
0.302
0.198
0.200
0.302
0.300
0.398
0.300
0.400
0.200
0.200
0.300
0.300
0.200
0.200
0.200
0.200
0.200
0.300
0.500
0.200
0.200
0.400
0.200
0.302
0.398
0.200
0.300
0.400
0.300
0.200
0.200
0.200
0.300
0.398
0.300
0.202
0.200
0.200
0.200
0.400
0.200
0.198
0.302
0.300
0.400
0.200
0.300
0.200
0.200
0.400
0.400
0.400
0.400
0.500
0.200
0.200
0.200
0.200
0.302
0.198
0.200
0.300
0.200
0.198
0.302
0.200
0.400
0.200
0.300
0.300
0.200
0.200
0.200
0.200
0.600
0.200
0.300
0.298
0.200
0.302
0.500
0.300
0.206
0.494
0.200
0.206
0.294
0.300
0.598
0.202
0.298
0.202
0.202
0.198
0.300
0.200
0.400
0.400
0.400
0.400
0.200
0.200
0.200
0.200
0.400
0.300
0.200
0.300
0.200
0.200
0.500
0.300
0.300
0.198
0.500
0.400
0.700
0.202
0.300
0.200
0.200
0.200
0.200
0.200
0.400
0.200
0.300
0.300
0.200
0.200
0.300
0.200
0.300
0.200
0.300
0.300
0.200
0.300
0.798
0.202
0.798
0.402
0.500
0.200
0.300
0.500
0.200
0.298
0.402
0.198
0.200
0.400
0.300
0.200
0.300
0.302
0.198
0.200
0.300
0.202
0.298
0.200
0.402
0.198
0.200
0.200
0.302
0.298
0.200
0.200
0.202
0.200
0.400
0.600
0.200
0.200
0.202
0.200
0.198
0.200
0.200
0.200
0.200
0.198
0.302
0.498
0.302
0.200
0.300
0.300
0.300
0.200
0.300
0.200
0.300
0.200
0.300
0.200
0.200
0.198
0.802
0.198
0.302
0.202
0.198
0.200
0.300
0.200
0.198
0.502
0.300
0.200
0.202
0.198
0.200
0.300
0.400
0.200
0.300
0.400
0.200
0.198
0.206
0.296
0.400
0.800
0.200
0.300
0.200
0.500
0.498
0.500
0.402
0.400
0.300
0.198
0.602
0.300
0.200
0.198
0.302
0.200
0.198
0.702
0.200
0.200
0.200
0.300
0.200
0.300
0.200
0.300
0.200
0.200
0.600
0.300
0.200
0.500
0.200
0.200
0.200
0.200
0.198
1.000
0.200
1.102
0.200
0.200
0.398
0.502
0.500
0.200
0.200
0.500
0.700
0.300
0.200
0.200
0.198
0.500
0.502
0.498
0.200
0.200
0.500
0.402
0.398
0.200
0.200
0.400
0.400
0.400
0.400
0.200
0.202
0.298
0.502
0.198
0.200
0.300
0.302
0.198
0.400
0.202
0.198
0.200
0.200
0.200
0.400
0.200
0.300
0.202
0.298
0.200
0.200
0.202
0.400
0.304
0.198
0.198
0.300
0.500
0.200
0.200
0.400
0.200
0.300
0.600
0.300
0.398
0.200
0.500
0.502
0.298
0.202
0.598
0.202
0.200
0.198
0.202
0.200
0.400
0.200
0.200
0.200
0.400
0.200
0.200
0.800
0.200
0.198
0.200
0.400
0.202
0.300
0.300
0.200
0.198
0.400
0.402
0.400
0.300
0.200
0.200
0.500
0.200
0.300
0.200
0.200
0.398
0.200
0.202
0.598
0.402
0.200
0.200
0.500
0.398
0.200
0.300
0.202
0.198
0.400
0.502
0.300
0.200
0.200
0.398
0.302
0.200
0.200
0.200
0.198
0.502
0.200
0.200
0.400
0.200
0.200
0.600
0.200
0.300
0.200
0.300
0.200
0.200
0.300
0.198
0.200
0.200
0.700
0.600
0.402
0.600
0.200
0.200
0.400
0.400
0.600
0.300
0.300
0.300
0.200
0.198
0.302
0.198
0.502
0.300
0.200
0.200
0.300
0.298
0.602
0.200
0.200
0.300
0.200
0.598
0.302
0.300
0.300
0.200
0.300
0.500
0.200
0.600
0.298
0.202
0.200
0.198
0.200
0.200
0.700
0.300
0.200
0.302
0.200
0.200
0.198
0.400
0.400
0.400
0.202
0.398
0.200
0.202
0.400
0.200
0.198
0.500
0.400
0.208
0.692
0.206
0.294
0.502
0.202
0.298
0.198
0.400
0.400
0.300
0.200
0.300
0.300
0.400
0.302
0.200
0.200
0.300
0.200
0.200
0.200
0.698
0.202
0.198
0.200
0.600
0.200
0.200
0.302
0.298
0.200
0.200
0.402
0.600
0.200
0.198
0.700
0.700
0.400
0.300
0.200
0.702
0.200
0.200
0.500
0.200
0.200
0.400
0.500
0.798
0.802
0.200
0.300
0.198
0.500
0.600
0.202
0.200
0.500
0.200
0.198
0.200
0.502
0.200
0.198
0.200
0.602
0.200
0.198
0.900
0.900
0.300
0.300
0.200
0.800
0.200
0.200
0.300
0.300
0.600
0.400
0.200
0.300
0.600
0.200
0.200
0.300
0.200
0.200
0.300
0.500
0.200
0.300
0.200
0.300
0.300
0.200
0.200
0.300
0.300
0.200
0.500
0.200
0.300
0.300
0.200
0.200
0.300
0.500
0.400
0.600
0.200
0.206
0.594
0.200
0.600
0.200
0.200
0.300
0.200
0.300
0.200
0.200
0.200
0.400
0.200
0.300
0.300
0.200
0.400
0.202
0.198
0.200
0.202
0.300
0.300
0.200
0.200
0.200
0.400
0.200
0.200
0.198
0.700
0.400
0.500
0.200
0.400
0.400
0.400
0.300
0.300
0.200
0.602
0.198
0.200
0.200
0.200
0.500
0.700
0.202
0.298
0.400
0.400
0.300
0.200
0.400
0.200
0.300
0.500
0.200
0.200
0.600
0.800
0.400
0.300
0.200
0.200
0.300
0.200
0.402
0.198
0.202
0.300
0.300
0.398
0.500
0.500
0.200
0.200
0.602
0.198
0.300
0.202
0.300
0.198
0.600
0.300
0.200
0.500
0.300
0.300
0.500
0.200
0.300
0.200
0.200
0.200
0.300
0.200
0.200
0.200
0.200
0.200
0.500
0.202
0.300
0.398
0.702
0.198
0.400
0.500
0.502
0.200
0.200
0.400
0.200
0.400
0.200
0.200
0.600
0.300
0.300
0.400
0.300
0.200
0.200
0.198
0.202
0.200
0.300
0.400
0.300
0.200
0.198
0.202
0.298
0.200
0.702
0.298
0.302
0.198
0.200
0.200
0.202
0.398
0.200
0.200
0.200
0.200
0.700
0.702
0.200
0.198
0.202
0.198
0.200
0.300
0.600
0.400
0.200
0.500
0.200
0.200
0.400
0.200
0.200
0.206
0.394
0.400
0.200
0.400
0.400
0.200
0.300
0.300
0.202
0.298
0.400
0.400
0.200
0.300
0.400
0.200
0.300
0.600
0.300
0.400
0.200
0.200
0.300
0.500
0.200
0.200
0.200
0.200
0.200
0.200
0.300
0.500
0.200
0.200
0.400
0.200
0.200
0.400
0.400
0.700
0.400
0.600
0.300
0.200
0.300
0.200
0.400
0.300
0.200
0.400
0.200
0.200
0.400
0.200
0.200
0.200
0.400
0.200
0.200
0.500
0.300
0.200
0.600
0.200
0.400
0.200
0.300
0.602
0.300
0.398
0.200
0.300
0.400
0.300
0.200
0.400
0.500
0.400
0.200
0.300
0.400
0.500
0.200
0.200
0.200
0.200
0.500
0.200
0.200
0.300
0.200
0.500
0.400
0.500
0.400
0.500
0.200
0.200
0.200
0.200
0.200
0.200
0.600
0.300
0.500
0.500
0.200
0.300
0.300
0.200
0.300
0.300
0.400
0.300
0.200
0.700
0.200
0.200
0.500
0.202
0.498
0.200
0.500
0.500
0.400
0.300
0.200
0.400
0.502
0.400
0.198
0.200
0.400
0.300
0.200
0.500
0.500
0.300
0.200
0.200
0.200
0.600
0.200
0.800
0.702
0.298
0.402
0.200
0.200
0.298
0.402
0.300
0.200
0.200
0.198
0.302
0.300
0.198
0.202
0.200
0.200
0.200
0.200
0.298
0.202
0.298
0.200
0.200
0.202
0.398
0.200
0.200
0.600
0.200
0.202
0.398
0.200
0.302
0.398
0.300
0.200
0.400
0.500
0.700
0.202
0.398
0.200
0.200
0.200
0.200
0.502
0.398
0.200
0.200
0.202
0.398
0.200
0.302
0.398
0.300
0.202
0.498
0.200
0.300
0.500
0.400
0.200
0.400
0.400
0.600
0.200
0.200
0.300
0.400
0.200
0.500
0.400
0.400
0.400
0.200
0.300
0.400
0.302
0.200
0.400
0.398
0.200
0.300
0.200
0.200
0.200
0.400
0.300
0.200
0.600
0.200
0.400
0.200
0.700
0.400
0.400
0.500
0.400
0.500
0.200
0.200
0.400
0.300
0.200
0.500
0.200
0.300
0.200
0.502
0.198
0.900
0.200
0.200
0.600
0.300
0.200
0.300
0.400
0.600
0.200
0.500
0.200
0.202
0.300
0.498
0.202
0.200
0.200
0.500
0.200
0.300
0.200
0.200
0.198
0.200
0.502
0.400
0.300
0.200
0.300
0.200
0.300
0.200
0.398
0.402
0.200
0.198
0.300
0.400
0.200
0.204
0.296
0.202
0.198
0.206
0.296
0.300
0.200
0.400
0.200
0.200
0.204
0.296
0.500
0.200
0.200
0.200
0.198
0.202
0.198
0.202
0.400
0.200
0.198
0.602
0.198
0.200
0.300
0.200
0.302
0.200
0.198
0.200
0.500
0.200
0.400
0.398
0.502
0.500
0.500
0.200
0.200
0.200
0.300
0.500
0.400
0.202
0.200
0.198
0.200
0.200
0.302
0.198
0.198
0.202
0.500
0.298
0.502
0.202
0.198
0.200
0.400
0.206
0.294
0.202
0.198
0.502
0.198
0.202
0.400
0.198
0.302
0.398
0.300
0.600
0.500
0.300
0.200
0.400
0.300
0.202
0.200
0.298
0.202
0.200
0.598
0.302
0.198
0.402
0.300
0.200
0.400
0.400
0.200
0.200
0.200
0.698
0.200
0.700
0.300
0.500
0.200
0.200
0.602
0.200
0.300
0.200
0.298
0.202
0.198
0.300
0.202
0.198
0.702
0.200
0.198
0.200
0.200
0.802
0.200
0.200
0.198
0.302
0.200
0.200
0.500
0.200
0.300
0.200
0.300
0.398
0.200
0.300
0.500
0.200
0.200
0.302
0.598
0.900
0.600
0.200
0.200
0.300
0.200
0.400
0.400
0.202
0.300
0.198
0.200
0.500
0.300
0.400
0.500
0.300
0.300
0.200
0.200
0.200
0.300
0.200
0.300
0.200
0.200
0.200
0.500
0.200
0.400
0.300
0.200
0.800
0.302
0.198
0.200
0.300
0.202
0.200
0.198
0.200
0.202
0.298
0.500
0.202
0.198
0.300
0.202
0.300
0.198
0.200
0.202
0.496
0.402
0.302
0.200
0.200
0.200
0.398
0.298
0.202
0.400
0.300
0.200
0.600
0.202
0.300
0.200
0.198
0.302
0.200
0.198
0.700
0.200
0.200
0.302
0.200
0.198
0.200
0.200
0.200
0.298
0.602
0.400
0.200
0.200
0.500
0.200
0.200
0.600
0.200
0.200
0.600
0.402
0.198
0.402
0.300
0.198
0.502
0.200
0.200
0.198
0.500
0.400
0.202
0.200
0.198
0.500
0.200
0.200
0.200
0.500
0.500
0.200
0.200
0.902
0.398
0.200
0.302
0.398
0.502
0.200
0.198
0.200
0.302
0.398
0.402
0.398
0.402
0.200
0.600
0.200
0.300
0.300
0.400
0.198
0.202
0.700
0.200
0.300
0.200
0.298
0.200
0.700
0.300
0.502
0.300
0.400
0.198
0.400
0.500
0.400
0.302
0.700
0.200
0.300
0.298
0.302
0.198
0.200
0.402
0.698
0.202
0.398
0.200
0.202
0.200
0.298
0.200
0.302
0.300
0.200
0.300
0.200
0.498
0.200
0.302
0.498
0.202
0.200
0.600
0.300
0.700
0.200
0.500
0.300
0.198
0.300
0.200
0.300
0.200
0.200
0.200
0.202
0.198
0.200
0.402
0.198
0.200
0.200
0.302
0.298
0.200
0.200
0.202
0.298
0.300
0.200
0.202
0.398
0.200
0.202
0.298
0.300
0.200
0.800
0.202
0.198
0.200
0.200
0.498
0.702
0.298
0.202
0.400
0.300
0.200
0.300
0.500
0.200
0.200
0.400
0.300
0.200
0.400
0.400
0.500
0.400
0.200
0.300
0.500
0.300
0.200
0.300
0.300
0.400
0.300
0.298
0.602
0.300
0.600
0.400
0.500
0.300
0.200
0.200
0.200
0.600
0.200
0.200
0.600
0.200
0.600
0.200
0.200
0.400
0.300
0.800
0.200
0.200
0.700
0.400
0.300
0.202
0.198
0.300
0.300
0.600
0.300
0.600
0.400
0.500
0.400
0.300
0.200
0.400
0.300
0.200
0.400
0.500
0.300
0.600
0.300
0.500
0.300
0.200
1.002
0.198
0.200
0.500
0.600
0.300
0.300
0.400
0.200
0.300
0.400
0.400
0.400
0.600
0.200
0.200
0.200
0.400
0.300
0.400
0.200
0.500
0.500
0.200
0.200
0.200
0.200
0.200
0.400
0.200
0.300
0.600
0.400
0.200
0.300
0.200
0.400
0.200
0.200
0.300
0.300
0.400
0.200
0.700
0.202
0.298
0.200
0.200
0.300
0.200
0.400
0.400
0.500
0.498
0.202
0.200
0.500
0.200
0.400
0.400
0.200
0.200
0.200
0.400
0.200
0.200
0.600
0.300
0.500
0.200
0.200
0.200
0.300
0.300
0.500
0.200
0.300
0.400
0.700
0.200
0.200
0.300
0.298
0.402
0.200
0.300
0.300
0.202
0.300
0.198
0.200
0.400
0.498
0.302
0.600
0.300
0.400
0.300
0.202
0.598
0.200
0.700
0.200
0.600
0.200
0.208
0.292
0.200
0.200
0.206
0.292
0.602
0.300
0.200
0.200
0.200
0.400
0.200
0.300
0.300
0.298
0.302
0.400
0.500
0.400
0.200
0.602
0.200
0.198
0.400
0.200
0.200
0.200
0.200
0.300
0.400
0.200
0.200
0.200
0.200
0.200
0.300
0.300
0.200
0.400
0.200
0.200
0.400
0.200
0.400
0.300
0.500
0.500
0.200
0.200
0.600
0.200
0.200
0.700
0.200
0.600
0.400
0.400
0.402
0.206
0.492
0.200
0.206
0.394
0.200
0.200
0.300
0.600
0.300
0.500
0.400
0.200
0.300
0.300
0.400
0.200
0.400
0.300
0.200
0.600
0.200
0.200
0.800
0.200
0.200
0.602
0.198
0.400
0.200
0.202
0.198
0.200
0.200
0.400
0.500
0.500
0.200
0.200
0.200
0.498
0.504
0.198
0.200
0.200
0.200
0.202
0.496
0.302
0.400
0.200
0.302
0.498
0.298
0.208
0.694
0.600
0.498
0.202
0.600
0.700
0.200
0.400
0.300
0.200
0.398
0.504
0.398
0.200
0.302
0.198
0.300
0.200
0.200
0.200
0.200
0.200
0.202
0.198
0.200
0.400
0.200
0.400
0.402
0.198
0.300
0.300
0.202
0.198
0.200
0.300
0.300
0.200
0.800
0.200
0.200
0.200
0.200
0.298
0.202
0.200
0.800
0.202
0.198
0.400
0.200
0.300
0.200
0.200
0.200
0.800
0.400
0.200
0.200
0.400
0.600
0.298
0.602
0.202
0.500
0.200
0.300
0.398
0.202
0.298
0.702
0.198
0.200
0.300
0.400
0.200
0.200
0.500
0.602
0.198
0.500
0.400
0.200
0.602
0.198
0.200
0.402
0.198
0.702
0.198
0.500
0.200
0.800
0.200
0.200
0.200
0.200
0.200
0.600
0.700
0.200
0.200
0.202
0.198
0.200
0.400
0.800
0.200
0.300
0.400
0.300
0.200
0.400
0.300
0.200
0.400
0.300
0.200
0.400
0.400
0.200
0.200
0.600
0.200
0.200
0.400
0.200
0.600
0.200
0.200
0.200
0.400
0.400
0.200
0.300
0.500
0.300
0.200
0.200
0.400
0.600
0.398
0.202
0.200
0.200
0.398
0.502
0.400
0.200
0.300
0.500
0.200
0.200
0.698
0.202
0.200
0.200
0.300
0.200
0.400
0.200
0.200
0.200
0.300
0.200
0.398
0.302
0.200
0.400
0.200
0.300
0.598
0.302
0.400
0.200
0.200
0.200
0.200
0.400
0.200
0.300
0.300
0.200
0.200
0.200
0.400
0.200
0.200
0.500
0.398
0.202
0.400
0.300
0.200
0.400
0.200
0.298
1.002
0.700
0.400
0.200
0.200
0.200
0.298
0.202
0.200
0.200
0.398
0.402
0.302
0.198
0.302
0.200
0.198
0.200
0.198
0.202
0.400
0.200
0.400
0.400
0.202
0.300
0.200
0.200
0.200
0.198
0.900
0.800
0.800
0.200
0.300
0.400
0.500
0.400
0.500
0.200
0.200
0.400
0.200
0.300
0.500
0.400
0.500
0.300
0.200
0.300
0.200
0.200
0.200
0.400
0.200
0.200
0.200
0.200
0.600
0.300
0.600
0.300
0.600
0.900
0.300
0.802
0.200
0.198
0.300
0.300
0.200
0.298
0.202
0.300
0.498
0.502
0.400
0.200
0.300
0.200
0.400
0.700
0.400
0.300
0.200
0.398
0.202
0.300
0.400
0.200
0.300
0.598
0.302
0.600
0.300
0.400
0.300
0.200
0.400
0.498
0.402
0.500
0.400
0.200
0.500
0.200
0.500
0.298
0.502
0.400
0.200
0.200
0.200
0.400
0.200
0.300
0.300
0.200
0.400
0.600
0.200
0.300
0.200
0.398
0.304
0.598
0.200
0.800
0.500
0.200
0.400
0.500
0.200
0.300
0.200
0.400
0.398
0.602
0.398
0.502
0.400
0.200
0.302
0.498
0.200
0.400
0.400
0.200
0.200
0.698
0.202
0.500
0.200
0.500
0.500
0.200
0.200
0.400
0.400
0.400
0.200
0.800
0.300
0.300
0.200
0.500
0.300
0.200
0.400
0.200
0.200
0.400
0.500
0.400
0.200
0.200
0.500
0.200
0.200
0.300
0.400
0.300
0.200
0.400
0.300
0.900
0.200
0.700
0.202
0.198
0.400
0.202
0.198
0.300
0.402
0.300
0.198
0.600
0.300
0.202
0.400
0.398
0.500
0.600
0.200
0.206
0.294
0.302
0.698
0.202
0.198
0.300
0.300
0.300
0.200
0.500
0.398
0.402
0.500
0.200
0.200
0.600
0.200
0.200
0.400
0.200
0.200
0.202
0.200
0.198
0.200
0.200
0.200
0.200
0.200
0.200
0.200
0.200
0.200
0.402
0.198
0.600
0.200
0.500
0.200
0.300
0.200
0.300
0.200
0.300
0.200
0.200
0.200
0.500
0.700
0.400
0.500
0.400
0.200
0.300
0.400
0.200
0.300
0.500
0.200
0.200
0.200
0.402
0.198
0.300
0.300
0.200
0.200
0.200
0.402
0.198
0.200
0.200
0.302
0.298
0.200
0.402
0.398
0.200
0.200
0.200
0.400
0.200
0.202
0.598
0.200
0.200
0.200
0.400
0.202
0.398
0.400
0.200
0.400
0.200
0.300
0.400
0.200
0.300
0.200
0.200
0.200
0.200
0.200
0.200
0.200
0.200
0.400
0.202
0.298
0.500
0.502
0.198
0.200
0.400
0.200
0.300
0.400
0.200
0.200
0.200
0.402
0.498
0.200
0.802
0.200
0.298
0.200
0.300
0.200
0.200
0.802
0.198
0.200
0.200
0.200
0.400
0.200
0.200
0.200
0.400
0.200
0.200
0.200
0.700
0.500
0.300
0.202
0.198
0.200
0.200
0.200
0.800
0.600
0.202
0.200
0.198
0.300
0.402
0.298
0.200
0.402
0.398
0.602
0.198
0.200
0.200
0.200
0.200
0.600
0.600
0.202
0.200
0.398
0.200
0.200
0.500
0.302
0.200
0.298
0.202
0.400
0.198
0.302
0.398
0.200
0.302
0.400
0.198
0.300
0.502
0.198
0.200
0.402
0.198
0.200
0.200
0.402
0.198
0.200
0.502
0.298
0.200
0.302
0.298
0.200
0.200
0.202
0.598
0.300
0.798
0.902
0.400
0.300
0.398
0.602
0.302
0.198
0.200
0.200
0.200
0.200
0.200
0.400
0.400
0.200
0.500
0.300
0.200
0.400
0.200
0.200
0.202
0.298
0.200
0.300
0.400
0.200
0.300
0.400
0.200
0.300
0.402
0.298
0.600
0.300
0.200
0.200
0.200
0.200
0.200
0.300
0.300
0.200
0.200
0.200
0.200
0.200
0.200
0.300
0.200
0.300
0.200
0.200
0.600
0.200
0.200
0.600
0.200
0.200
0.200
0.200
0.200
0.200
0.600
0.200
0.200
0.200
0.600
0.200
0.600
0.400
0.200
0.300
0.200
0.300
0.200
0.200
0.300
0.302
0.200
0.400
0.498
0.500
0.400
0.400
0.200
0.300
0.500
0.400
0.500
0.400
0.400
0.500
0.700
0.200
0.200
0.200
0.300
0.200
0.800
0.200
0.300
0.500
0.800
0.200
0.400
0.400
0.400
0.300
0.200
0.200
0.500
0.200
0.200
0.200
0.300
0.200
0.200
0.700
0.200
0.200
0.400
0.400
0.200
0.800
0.500
0.400
0.200
0.300
0.200
0.300
0.200
0.300
0.500
0.200
0.200
0.300
0.400
0.200
0.400
0.400
0.200
0.200
0.198
0.400
0.402
0.200
0.300
0.400
0.200
0.200
0.500
0.200
0.300
0.400
0.200
0.300
0.400
0.400
0.500
0.200
0.200
0.200
0.400
0.200
0.500
0.300
0.200
0.200
0.400
0.200
0.200
0.200
0.300
0.300
0.200
0.500
0.300
0.200
0.300
0.200
0.300
0.200
0.300
0.200
0.300
0.200
0.300
0.200
0.300
0.200
0.300
0.200
0.300
0.200
0.200
0.300
0.300
0.200
0.300
0.200
0.300
0.200
0.200
0.200
0.200
0.200
0.200
0.400
0.400
0.200
0.400
0.200
0.200
0.204
0.394
0.402
0.900
0.600
0.200
0.300
0.200
0.300
0.500
0.200
0.200
0.600
0.200
0.200
0.300
0.200
0.300
0.400
0.200
0.400
0.300
0.200
0.300
0.202
0.198
0.500
0.298
0.602
0.300
0.400
0.200
0.200
0.200
0.200
0.300
0.200
0.200
0.500
0.300
0.200
0.400
0.300
0.200
0.400
0.600
0.300
0.300
0.500
0.200
0.200
0.600
0.300
0.500
0.200
0.200
0.600
0.300
0.500
0.400
0.200
0.200
0.200
0.300
0.200
0.400
0.400
0.200
0.300
0.400
0.200
0.300
0.400
0.200
0.300
0.400
0.400
0.200
0.300
0.200
0.200
0.200
0.300
0.200
0.300
0.500
0.200
0.300
0.500
0.300
0.298
0.302
0.600
0.200
0.200
0.200
0.400
0.200
0.300
0.500
0.200
0.200
0.400
0.298
0.202
0.400
0.398
0.202
0.300
0.498
0.402
0.498
1.002
0.500
0.200
0.398
0.302
0.300
0.400
0.400
0.200
0.300
0.400
0.200
0.300
0.400
0.200
0.300
0.200
0.200
0.200
0.300
0.300
0.200
0.600
0.200
0.200
0.500
0.300
0.600
0.500
0.400
0.300
0.298
0.302
0.300
0.300
0.400
0.200
0.400
0.200
0.200
0.200
0.400
0.200
0.200
0.400
0.298
0.202
0.700
0.200
0.400
0.400
0.200
0.400
0.400
0.500
0.500
0.400
0.400
0.500
0.400
0.200
0.300
0.400
0.300
0.300
0.302
0.298
0.400
0.200
0.600
0.200
0.500
0.400
0.400
0.300
0.200
0.500
0.200
0.200
0.600
0.300
0.900
0.300
0.400
0.200
0.400
0.300
0.300
0.300
0.200
0.300
0.300
0.200
0.400
0.300
0.600
0.300
0.600
0.300
0.400
0.200
0.200
0.198
0.300
0.900
0.902
0.500
0.200
0.200
0.600
0.400
0.200
0.300
0.200
0.200
0.200
0.400
0.200
0.200
0.400
0.200
0.200
0.200
0.400
0.200
0.200
0.300
0.500
0.200
0.800
0.600
0.500
0.200
0.300
0.200
0.298
0.602
0.300
0.200
0.400
0.400
0.200
0.300
0.500
0.200
0.200
0.400
0.200
0.200
0.200
0.400
0.200
0.202
0.398
0.400
0.900
0.898
0.600
0.302
0.398
0.702
0.298
0.202
0.200
0.200
0.300
0.200
0.300
0.300
0.298
0.302
0.400
0.200
0.200
0.200
0.300
0.300
0.200
0.400
0.400
0.200
0.300
0.200
0.200
0.500
0.600
0.300
0.200
0.300
0.298
0.202
0.400
0.300
0.200
0.200
0.200
0.400
0.200
0.300
0.500
0.200
0.200
0.600
0.200
0.200
0.400
0.298
0.202
0.500
0.298
0.702
0.198
0.202
0.400
0.200
0.300
0.500
0.200
0.400
0.300
0.200
0.400
0.500
0.400
0.500
0.400
0.200
0.300
0.400
0.200
0.300
0.500
0.200
0.200
0.400
0.200
0.300
0.700
0.200
0.500
0.400
0.600
0.300
0.900
0.300
0.500
0.200
0.200
0.300
0.300
0.400
0.500
0.400
0.200
0.300
0.400
0.200
0.300
0.500
0.298
0.202
0.300
0.200
0.298
0.402
0.500
0.400
0.600
0.300
0.600
0.400
0.200
0.300
0.400
0.200
0.300
0.398
0.202
0.300
0.400
0.200
0.200
0.400
0.298
0.202
0.700
0.200
0.500
0.398
0.402
0.300
0.200
0.300
0.800
0.200
0.500
0.298
0.202
0.400
0.300
0.200
0.400
0.400
0.200
0.300
0.300
0.298
0.202
0.200
0.500
0.200
0.200
0.400
0.298
0.202
0.798
0.702
0.200
0.300
0.800
0.400
0.300
0.200
0.600
0.300
0.700
0.200
0.400
0.200
0.200
0.400
0.200
0.200
0.400
0.200
0.200
0.200
0.300
0.300
0.200
0.400
0.200
0.200
0.200
0.300
0.500
0.400
0.200
0.400
0.400
0.200
0.200
0.298
0.202
0.200
0.200
0.200
0.300
0.200
0.200
0.300
0.300
0.300
0.300
0.200
0.400
0.500
0.300
0.500
0.200
0.200
0.600
0.300
0.600
0.300
0.600
0.300
0.600
0.300
0.600
0.300
0.400
0.200
0.300
0.400
0.500
0.400
0.500
0.400
0.500
0.400
0.500
0.400
0.500
0.500
0.400
0.900
0.300
0.400
0.200
0.300
0.400
0.200
0.398
0.502
0.400
0.200
0.300
0.500
0.200
0.300
0.300
0.200
0.300
0.400
0.300
0.200
0.300
0.200
0.300
0.200
0.200
0.600
0.300
0.200
0.300
0.298
0.602
0.398
0.302
0.200
0.200
0.200
0.200
0.400
0.400
0.500
0.500
0.400
0.500
0.400
0.500
0.200
0.200
0.300
0.200
0.398
0.602
0.300
0.400
0.200
0.498
0.302
0.200
0.200
0.298
0.502
0.200
0.298
0.202
0.300
0.498
0.402
0.598
0.302
0.600
0.200
0.200
0.198
0.200
0.300
0.200
0.800
0.300
0.300
0.400
0.200
0.200
0.200
0.400
0.602
0.300
0.200
0.200
0.400
0.200
0.300
0.400
0.300
0.200
0.400
0.498
0.402
0.300
0.200
0.200
0.200
0.300
0.398
0.202
0.300
0.200
0.400
0.300
0.300
0.400
0.300
0.300
0.400
0.200
0.400
0.400
0.200
0.300
0.400
0.300
0.200
0.400
0.400
0.200
0.500
0.300
0.400
0.200
0.300
0.600
0.300
0.700
0.200
0.400
0.300
0.300
0.200
0.400
0.300
0.300
0.300
0.500
0.400
0.200
0.400
0.500
0.500
0.400
0.400
0.200
0.200
0.200
0.400
0.200
0.900
0.900
0.900
0.700
0.400
0.300
0.200
0.200
0.398
0.202
0.200
0.200
0.198
0.200
0.400
0.302
0.298
0.702
0.198
0.702
0.300
0.200
0.200
0.400
0.200
0.200
0.200
0.300
0.300
0.200
0.300
0.500
0.200
0.200
0.600
0.300
0.200
0.598
0.202
0.500
0.298
0.200
0.200
0.302
0.298
0.502
0.200
0.200
0.200
0.200
0.400
0.200
0.300
0.400
0.300
0.200
0.400
0.200
0.298
0.402
0.500
0.200
0.300
0.200
0.300
0.300
0.798
1.000
0.602
0.300
0.200
0.400
0.400
0.200
0.300
0.500
0.200
0.200
0.600
0.300
0.700
0.200
0.898
0.902
0.700
0.300
0.200
0.600
0.298
0.202
0.400
0.500
0.400
0.600
0.300
0.400
0.300
0.200
0.500
0.400
0.400
0.300
0.200
0.600
0.400
0.800
0.300
0.300
0.300
0.300
0.698
0.602
0.200
0.300
0.300
0.400
0.300
0.200
0.198
0.202
0.198
0.200
0.200
0.300
0.300
0.300
0.300
0.300
0.300
0.300
0.600
0.200
0.400
0.500
0.902
0.300
0.200
0.200
0.200
0.500
0.602
0.498
0.300
0.298
0.602
0.398
0.502
0.400
0.200
0.300
0.598
0.202
0.400
0.300
0.300
0.400
0.300
0.200
0.400
0.400
0.206
0.294
0.200
0.300
0.600
0.498
0.502
0.200
0.298
0.502
0.400
0.200
0.400
0.400
0.400
0.300
0.300
0.400
0.300
0.300
0.300
0.400
0.398
0.602
0.300
0.700
0.300
0.200
0.200
0.300
0.398
0.602
0.398
0.202
0.400
0.300
0.200
0.200
0.200
0.200
0.298
0.402
0.200
0.398
0.200
0.202
0.598
0.200
0.208
0.294
0.200
0.200
0.204
0.296
0.300
0.200
0.400
0.400
0.400
0.198
0.200
0.300
0.200
0.200
0.300
0.300
0.200
0.402
0.398
0.200
0.202
0.298
0.200
0.200
0.200
0.400
0.300
0.200
0.600
0.200
0.202
0.298
0.300
0.200
0.302
0.200
0.300
0.298
0.200
0.400
0.600
0.200
0.202
0.398
0.200
0.200
0.700
0.200
0.400
0.300
0.200
0.400
0.400
0.200
0.300
0.600
0.300
0.400
0.202
0.298
0.400
0.200
0.300
0.200
0.400
0.200
0.400
0.300
0.700
0.200
0.400
0.200
0.200
0.400
0.500
0.500
0.300
0.200
0.200
0.600
0.500
0.200
0.300
0.700
0.200
0.300
0.200
0.300
0.400
0.200
0.300
0.400
0.600
0.200
0.300
0.300
0.202
0.300
0.500
0.298
0.202
0.300
0.498
0.400
0.500
0.402
0.298
0.202
0.500
0.400
0.400
0.400
0.498
0.902
0.300
0.200
0.500
0.200
0.200
0.200
0.498
0.702
0.298
0.302
0.600
0.200
0.400
0.498
0.402
0.500
0.400
0.200
0.200
0.200
0.200
0.798
0.802
0.200
0.300
0.200
0.300
0.200
0.198
0.300
0.200
0.202
0.198
0.600
0.400
0.502
0.400
0.200
0.300
0.500
0.200
0.200
0.698
0.302
0.198
0.500
0.302
0.200
0.200
0.298
0.302
0.200
0.204
0.294
0.500
0.402
0.200
0.200
0.500
0.198
0.402
0.200
0.200
0.300
0.400
0.300
0.300
0.302
0.298
0.500
0.900
0.400
0.500
0.300
0.200
0.198
0.200
1.002
0.900
0.298
0.602
0.600
0.200
0.200
0.200
0.200
0.300
0.300
0.200
0.200
0.200
0.600
0.300
0.300
0.300
0.200
0.500
0.300
0.500
0.300
0.200
0.500
0.400
0.700
0.200
0.600
0.400
0.900
0.400
0.500
0.200
0.298
0.502
0.498
0.402
0.200
0.300
0.200
0.200
0.600
0.200
0.800
0.200
0.800
0.400
0.198
0.500
0.300
0.200
0.302
0.198
0.202
0.198
0.302
0.200
0.300
0.200
0.200
0.300
0.200
0.200
0.200
0.200
0.298
0.302
0.698
0.202
0.400
0.398
0.208
0.294
0.400
0.206
0.294
0.200
0.300
0.600
0.300
0.400
0.200
0.300
0.298
0.202
0.200
0.200
0.300
0.200
0.300
0.200
0.300
0.200
0.300
0.500
0.200
0.200
0.600
0.300
0.700
0.200
0.200
0.200
0.198
0.300
0.902
0.500
0.500
0.600
0.200
0.298
0.202
0.200
0.200
0.300
0.200
0.400
0.498
0.502
0.498
0.402
0.298
0.200
0.402
0.398
0.300
0.502
0.200
0.198
0.202
0.500
0.200
0.300
0.300
0.300
0.300
0.700
0.202
0.598
0.200
0.400
0.200
0.200
0.206
0.294
0.300
0.200
0.400
0.200
0.200
0.600
0.300
0.300
0.300
0.300
0.500
0.300
0.200
0.300
0.400
0.200
0.300
0.300
0.200
0.300
0.300
0.300
0.300
0.400
0.200
0.398
0.502
0.200
0.598
0.202
1.100
0.200
0.200
0.200
0.500
0.200
0.200
0.400
0.400
0.200
0.200
0.500
0.200
0.200
0.300
0.300
0.200
0.500
0.400
0.500
0.200
0.200
0.500
0.200
0.200
0.700
0.400
0.200
0.200
0.200
0.400
0.200
0.200
0.600
0.200
0.200
0.600
0.200
0.500
0.300
0.200
0.400
0.200
0.200
0.500
0.200
0.400
0.200
0.200
0.300
0.298
0.302
0.300
0.398
0.202
0.300
0.400
0.200
0.300
0.500
0.200
0.200
0.400
0.200
0.200
0.200
0.200
0.200
0.200
0.200
0.300
0.500
0.200
0.200
0.600
0.300
0.800
0.500
0.200
0.298
0.202
0.300
0.200
0.298
0.302
0.200
0.400
0.200
0.200
0.200
0.400
0.200
0.200
0.600
0.200
0.200
0.600
0.200
0.500
0.300
0.400
0.200
0.400
0.400
0.400
0.200
0.800
0.400
0.200
0.300
0.200
0.198
0.602
0.200
0.400
0.200
0.300
0.398
0.202
0.200
0.800
0.200
0.200
0.200
0.200
0.400
0.400
0.400
0.200
0.300
0.400
0.200
0.300
0.500
0.200
0.300
0.398
0.502
0.400
0.398
0.502
0.500
0.200
0.200
0.400
0.600
0.300
0.400
0.198
0.602
0.200
0.300
0.200
0.400
0.200
0.200
0.700
0.200
0.500
0.200
0.200
0.300
0.400
0.200
0.400
0.300
0.200
0.400
0.300
0.200
0.500
0.200
0.200
0.400
0.298
0.202
0.700
0.200
0.800
0.200
0.300
0.200
0.300
0.400
0.200
0.500
0.400
0.400
0.198
0.302
0.400
0.298
0.200
0.400
0.400
0.206
0.296
0.498
0.202
0.200
0.200
0.300
0.200
0.200
0.300
0.300
0.200
0.600
0.200
0.200
0.200
0.200
0.200
0.200
0.500
0.600
0.300
0.200
0.498
0.202
0.500
0.298
0.502
0.400
0.200
0.200
0.200
0.200
0.200
0.200
0.300
0.300
0.200
0.200
0.200
0.400
0.200
0.200
0.400
0.200
0.298
0.702
0.298
0.402
0.200
0.398
0.302
0.198
0.500
0.202
0.200
0.300
0.298
0.302
0.698
0.402
0.598
0.302
0.600
0.400
0.300
0.398
0.202
0.300
0.200
0.400
0.600
0.400
0.600
0.400
0.400
0.200
0.300
0.700
0.300
0.500
0.300
0.200
0.400
0.400
0.200
0.300
0.500
0.300
0.200
0.600
0.200
0.800
0.500
0.400
0.400
0.200
0.300
0.600
0.300
0.700
0.300
0.400
0.400
0.600
0.300
0.500
0.400
0.500
0.200
0.200
0.400
0.300
0.200
0.500
0.398
0.202
0.300
0.200
0.298
0.302
0.198
0.400
0.400
0.300
0.302
0.398
0.200
0.200
0.300
0.400
0.302
0.200
0.198
0.200
0.302
0.398
0.502
0.498
0.402
0.300
0.200
0.200
0.200
0.300
0.300
0.200
0.300
0.200
0.398
0.602
0.300
0.600
0.400
0.400
0.200
0.200
0.298
0.602
0.398
0.502
0.400
0.200
0.300
0.500
0.200
0.200
0.400
0.200
0.200
0.206
0.294
0.300
0.200
0.400
0.498
0.502
0.200
0.200
0.400
0.200
0.498
0.302
0.300
0.398
0.502
0.200
0.298
0.202
0.300
0.400
0.200
0.300
0.500
0.400
0.200
0.498
0.200
0.300
0.500
0.202
0.500
0.298
0.502
0.400
1.000
0.198
0.602
0.298
0.402
0.300
0.398
0.502
0.398
0.402
0.206
0.392
0.302
0.204
0.296
0.400
0.500
0.400
0.300
0.300
0.200
0.400
0.400
0.200
0.400
0.400
0.500
0.400
0.600
0.400
0.300
0.500
0.300
0.200
0.400
0.300
0.200
0.400
0.400
0.200
0.300
0.400
0.300
0.300
0.400
0.200
0.200
0.300
0.400
0.200
0.500
0.300
0.200
0.200
0.600
0.300
0.400
0.300
0.200
0.500
0.200
0.200
0.600
0.500
0.200
0.300
0.300
0.298
0.202
0.400
0.398
0.202
0.600
0.500
0.598
0.300
0.702
0.300
0.200
0.300
0.298
0.200
0.402
0.398
0.502
0.200
0.200
0.198
0.402
0.400
0.198
0.302
0.300
0.200
0.198
0.202
0.198
0.200
0.300
0.200
0.300
0.500
0.400
0.500
0.700
0.302
0.198
0.200
0.700
0.200
0.200
0.302
0.298
0.200
0.400
0.400
0.502
0.300
0.298
0.302
0.298
0.602
0.298
0.400
0.202
0.298
0.500
0.402
0.500
0.398
0.200
0.200
0.300
0.300
0.700
0.202
0.200
0.200
0.300
0.198
0.502
0.298
0.200
0.402
0.200
0.200
0.198
0.302
0.498
0.200
0.200
0.700
0.200
0.500
0.300
0.400
0.300
0.300
0.602
0.300
0.200
0.198
0.202
0.198
0.400
0.500
0.602
0.298
0.500
0.400
0.500
0.400
0.400
0.206
0.396
0.398
0.402
0.300
0.300
0.400
0.400
0.500
0.300
0.198
0.402
0.300
0.500
0.400
0.600
0.300
0.600
0.300
0.198
0.402
0.400
0.198
0.302
0.500
0.400
0.300
0.300
0.200
0.498
0.300
0.200
0.200
0.600
0.400
0.500
0.500
0.300
0.200
0.200
0.402
0.198
0.202
0.198
0.202
0.400
0.298
0.202
0.400
0.398
0.208
0.294
0.498
0.402
0.298
0.300
0.200
0.400
0.400
0.202
0.398
0.400
0.702
0.200
0.600
0.400
0.198
0.200
0.200
0.500
0.702
0.200
0.198
0.400
0.202
0.200
0.500
0.300
0.200
0.198
0.302
0.298
0.200
0.200
0.202
0.298
0.300
0.200
0.400
0.500
0.400
0.300
0.202
0.398
0.602
0.200
0.198
0.402
0.298
0.402
0.300
0.200
0.198
0.200
0.302
0.398
0.400
0.302
0.198
0.200
0.302
0.298
0.300
0.700
0.202
0.698
0.202
0.598
0.200
1.000
0.300
0.200
0.400
0.500
0.402
0.200
0.200
0.198
0.502
0.298
0.302
0.200
0.500
0.298
0.200
0.502
0.200
0.200
0.400
0.298
0.202
0.200
0.198
0.500
0.402
0.300
0.200
0.200
0.198
0.400
0.602
0.300
0.498
0.402
0.498
0.402
0.498
0.402
0.498
0.402
0.398
0.200
0.302
0.698
0.202
0.900
0.900
0.398
0.502
0.300
0.600
0.398
0.502
0.398
0.200
0.402
0.398
0.502
0.400
0.198
0.302
0.200
0.300
0.198
0.202
0.298
0.302
0.198
0.500
0.302
0.200
0.598
0.202
1.000
0.198
0.400
0.500
0.702
0.298
0.200
0.302
0.200
0.200
0.198
0.402
0.400
0.198
0.302
0.500
0.198
0.202
0.400
0.200
0.300
0.500
0.298
0.208
0.394
0.300
0.600
0.498
0.402
0.598
0.302
0.300
0.398
0.202
0.300
0.200
0.298
0.202
0.300
0.200
0.200
0.198
0.202
0.400
0.200
0.198
0.202
0.300
0.398
0.202
0.300
0.498
0.302
0.400
0.200
1.098
0.502
0.498
0.202
0.500
0.298
0.202
0.400
0.300
0.198
0.302
0.300
0.200
0.198
0.202
0.300
0.298
0.302
0.400
0.398
0.202
0.400
0.198
0.302
0.202
0.298
0.198
0.302
0.500
0.200
0.200
0.400
0.200
0.200
0.204
0.296
0.300
0.200
0.500
0.300
0.300
0.300
0.300
0.200
0.200
0.500
0.300
0.200
0.400
0.300
0.200
0.300
0.400
0.200
0.400
0.300
0.300
0.200
0.600
0.200
0.200
0.400
0.400
0.600
0.400
0.300
0.498
0.302
0.200
0.500
0.300
0.600
0.200
0.200
0.200
0.300
0.500
0.400
0.200
0.498
0.202
0.200
0.300
0.200
0.200
0.200
0.600
0.300
0.700
0.200
0.200
0.400
0.298
0.402
0.200
0.398
0.502
0.200
0.298
0.200
0.202
0.598
0.402
0.598
0.302
0.200
0.198
0.300
0.200
0.200
0.600
0.300
0.700
0.700
0.300
0.200
0.400
0.400
0.200
0.200
0.300
0.300
0.402
0.200
0.298
0.602
0.400
0.400
0.400
0.298
0.202
0.400
0.398
0.202
0.300
0.400
0.200
0.300
0.500
0.700
0.300
0.198
0.402
0.200
0.298
0.402
0.300
0.298
0.302
0.200
0.200
0.200
0.198
0.202
0.200
0.400
0.198
0.200
0.300
0.400
0.200
0.800
0.200
0.200
0.600
0.600
0.300
0.600
0.400
0.200
0.300
0.300
0.300
0.300
0.200
0.200
0.702
0.200
0.198
0.200
0.402
0.200
0.200
0.498
0.500
0.302
0.498
0.200
0.200
0.400
0.602
0.498
0.300
0.400
0.200
0.402
0.298
0.200
0.400
0.300
0.200
0.402
0.198
0.302
0.400
0.198
0.300
0.300
0.300
0.200
0.500
0.400
0.200
0.200
0.600
0.400
0.400
0.200
0.300
0.400
0.200
0.300
0.300
0.600
0.200
0.700
0.200
0.700
0.300
0.200
0.300
0.500
0.200
0.200
0.600
0.300
0.400
0.300
0.200
0.800
0.200
0.300
0.402
0.198
0.400
0.200
0.300
0.400
0.200
0.400
0.300
0.200
0.500
0.200
0.200
0.600
0.300
0.300
0.400
0.200
0.300
0.500
0.400
0.200
0.400
0.200
0.400
0.400
0.200
0.300
0.500
0.300
0.400
0.300
0.200
0.800
0.200
0.200
0.600
0.200
0.500
0.300
0.600
0.400
0.500
0.200
0.300
0.400
0.200
0.400
0.300
0.200
0.500
0.400
0.500
0.400
0.500
0.600
0.300
0.400
0.900
0.400
0.300
0.300
0.600
0.400
0.500
0.500
0.200
0.200
0.600
0.200
0.800
0.200
0.500
0.300
0.700
0.300
0.402
0.300
0.598
0.300
0.200
0.300
0.400
0.200
0.400
0.400
0.400
0.400
0.200
0.400
0.400
0.500
0.400
0.400
0.300
0.200
0.400
0.300
0.200
0.400
0.300
0.200
0.600
0.300
0.400
0.200
0.300
0.400
0.200
0.400
0.500
0.302
0.698
0.200
0.500
0.400
0.400
0.200
0.300
0.500
0.500
0.400
0.502
0.198
0.200
0.400
0.300
0.200
0.200
0.200
0.600
0.400
0.500
0.300
0.300
0.600
0.400
0.300
0.200
0.500
0.300
0.202
0.198
0.300
0.300
0.700
0.200
0.300
0.200
0.300
0.200
0.200
0.600
1.000
0.500
0.402
0.398
0.200
0.302
0.598
0.302
0.398
0.200
0.302
0.398
0.502
0.498
0.402
0.598
0.302
0.398
0.200
0.200
0.600
0.200
0.202
0.398
0.200
0.200
0.400
0.200
0.500
0.300
0.400
0.300
0.200
0.400
0.400
0.400
0.202
0.398
0.200
0.200
0.300
0.300
0.200
0.200
0.200
0.400
0.200
0.400
0.400
0.200
0.800
0.400
0.200
0.400
0.202
0.498
0.300
0.400
0.200
0.300
0.500
0.300
0.206
0.294
0.200
0.202
0.198
0.200
0.202
0.200
0.200
0.200
0.298
0.200
0.700
0.200
0.200
0.200
0.300
0.200
0.900
0.400
0.200
0.200
0.600
0.402
0.198
0.200
0.300
0.200
0.800
0.600
0.200
0.200
0.900
0.400
0.200
0.300
1.002
0.298
0.200
0.200
0.500
0.500
0.300
0.402
0.200
0.300
0.398
0.202
0.300
0.398
0.202
0.300
0.498
0.400
0.200
0.400
0.400
0.502
0.498
0.402
0.198
0.400
0.200
0.800
0.200
0.800
0.400
0.500
1.000
0.300
0.702
0.198
0.300
0.200
0.400
0.500
0.500
0.502
0.498
0.402
0.598
0.302
0.598
0.200
0.400
0.200
0.300
0.700
0.200
0.400
0.300
0.302
0.198
0.200
0.200
0.302
0.198
0.302
0.400
0.298
0.204
0.398
0.398
0.400
0.502
0.500
0.400
0.398
0.300
0.200
0.300
0.200
0.800
0.300
0.200
0.402
0.200
0.198
0.200
0.402
0.198
0.300
0.600
0.300
0.402
0.298
0.400
0.202
0.300
0.198
0.402
0.200
0.200
0.198
0.302
0.200
0.298
0.402
0.300
0.398
0.202
0.300
0.200
0.400
0.400
0.200
0.400
0.400
0.200
0.600
0.200
0.300
0.500
0.400
0.300
0.200
0.400
0.300
0.200
0.400
0.300
0.200
0.400
0.400
0.400
0.600
0.400
0.300
0.198
0.402
0.298
0.200
0.200
0.202
0.198
0.200
0.502
0.298
0.200
0.402
0.300
0.198
0.300
0.802
0.200
0.198
0.300
0.200
0.202
0.298
0.300
0.302
0.198
0.200
0.200
0.200
0.400
0.300
0.302
0.298
0.300
0.300
0.300
0.500
0.700
0.300
0.600
0.400
0.200
0.300
0.500
0.200
0.200
0.600
0.500
0.400
0.200
0.402
0.198
0.200
0.400
0.700
0.202
0.200
0.598
0.202
0.198
0.600
0.600
0.300
1.002
0.198
0.500
0.400
0.200
0.400
0.400
0.300
0.200
0.500
0.200
0.302
0.498
0.300
0.400
0.202
0.298
0.300
0.200
0.300
0.202
0.198
0.600
0.500
0.200
0.200
0.300
0.300
0.500
0.200
0.200
0.300
0.300
0.300
0.300
0.400
0.200
0.200
0.600
0.300
0.700
0.202
0.798
0.206
0.394
0.400
0.202
0.198
0.600
0.300
0.400
0.200
0.300
0.300
0.400
0.200
0.702
0.198
0.602
0.200
0.498
0.200
0.300
0.200
0.402
0.300
0.398
0.202
0.298
0.300
0.200
0.500
0.200
0.200
0.400
0.200
0.200
0.200
0.500
0.300
0.602
0.198
0.202
0.298
0.500
0.400
0.200
0.200
0.202
0.198
0.702
0.398
0.300
0.202
0.398
0.200
0.302
0.498
0.402
0.398
0.502
0.498
0.300
0.500
0.400
0.600
0.200
0.200
0.300
0.300
0.200
0.600
0.300
0.400
0.200
0.402
0.398
0.400
0.300
0.300
0.300
0.300
0.400
0.200
0.300
0.500
0.202
0.298
0.200
0.300
0.300
0.200
0.400
0.600
0.402
0.198
0.300
0.402
0.198
0.600
0.302
0.298
0.300
0.202
0.398
0.300
0.202
0.398
0.300
0.202
0.498
0.200
0.300
0.200
0.300
0.200
0.500
0.300
0.400
0.200
0.300
0.400
0.200
0.400
0.200
0.400
0.500
0.200
0.500
0.300
0.300
0.200
0.500
0.200
0.200
0.600
0.300
0.700
0.200
0.800
0.200
0.800
0.400
0.500
0.300
0.700
0.200
0.500
0.400
0.300
0.300
0.400
0.200
0.300
0.500
0.200
0.200
0.300
0.200
0.200
0.300
0.500
0.200
0.202
0.300
0.398
0.202
0.198
0.400
0.302
0.200
0.398
0.300
0.202
0.400
0.200
0.298
0.202
0.298
0.202
0.198
0.200
0.300
0.200
0.500
0.200
0.200
0.400
0.300
0.200
0.300
0.200
0.400
0.400
0.300
0.200
0.400
0.300
0.200
0.300
0.300
0.200
0.500
0.200
0.200
0.600
0.200
0.200
0.500
0.300
0.600
0.200
0.202
0.198
0.200
0.400
0.500
0.200
0.302
0.298
0.200
0.200
0.200
0.300
0.500
0.300
0.206
0.496
0.298
0.400
0.202
0.298
0.400
0.200
0.800
1.002
0.198
0.200
0.200
0.200
0.300
0.200
0.200
0.200
0.400
0.300
0.200
0.500
0.200
0.200
0.600
0.200
0.200
0.600
0.200
0.800
0.202
0.298
0.200
0.300
0.600
0.300
0.300
0.702
0.298
0.400
0.202
0.198
0.200
0.502
0.298
0.202
0.298
0.500
0.502
0.398
0.502
0.400
0.500
0.398
0.400
0.400
0.400
0.202
0.398
0.200
0.200
0.600
0.402
0.398
0.502
0.198
0.200
0.200
0.200
0.400
0.500
0.500
0.200
0.200
0.600
0.200
0.202
0.300
0.198
0.200
0.202
0.298
0.300
0.200
0.302
0.198
0.400
0.300
0.400
0.200
1.002
0.200
0.300
0.300
0.298
0.302
0.400
0.298
0.202
0.400
0.198
0.200
0.208
0.294
0.200
0.298
0.600
0.200
0.200
0.202
0.500
0.400
0.298
0.300
0.902
0.598
0.302
0.598
0.302
0.598
0.300
0.302
0.200
0.298
0.200
0.202
0.298
0.200
0.300
0.600
0.402
0.498
0.300
0.600
0.402
0.498
0.200
0.202
0.198
0.200
0.400
0.500
0.502
0.298
0.300
0.602
0.198
0.200
0.202
0.298
0.200
0.300
0.500
0.400
0.300
0.300
0.200
0.202
0.300
0.198
0.200
0.600
0.300
0.600
0.300
0.902
0.498
0.200
0.200
0.300
0.700
0.300
0.702
0.298
0.602
0.398
0.502
0.398
0.400
0.700
0.200
0.500
0.300
0.202
0.198
0.300
0.300
0.700
0.200
0.300
0.200
0.200
0.302
0.298
0.300
0.200
0.300
0.200
0.502
0.298
0.602
0.298
0.200
0.200
0.202
0.398
0.200
0.202
0.398
0.300
0.202
0.398
0.400
0.208
0.292
0.500
0.400
0.200
0.300
0.400
0.502
0.398
0.200
0.300
0.300
0.702
0.298
0.200
0.402
0.398
0.400
0.300
0.200
0.400
0.600
0.402
0.198
0.200
0.300
0.202
0.598
0.302
0.398
0.200
0.402
0.200
0.200
0.800
0.198
0.200
0.700
0.200
0.900
0.600
0.300
0.300
0.400
0.302
0.598
0.302
0.398
0.200
0.302
0.598
0.302
0.398
0.200
0.200
0.500
0.200
0.200
0.500
0.200
0.200
0.400
0.200
0.300
0.600
0.300
0.300
0.400
0.302
0.398
0.200
0.200
0.500
0.502
0.900
0.200
0.198
0.300
0.202
0.400
0.300
0.200
0.198
0.600
0.400
0.400
0.300
0.400
0.200
0.202
0.198
0.200
0.400
0.400
0.300
0.200
0.500
0.400
0.600
0.300
0.700
0.200
0.500
0.202
0.198
0.300
0.200
0.300
0.200
0.202
0.398
0.200
0.202
0.398
0.500
0.500
0.200
0.202
0.498
0.200
0.400
0.500
0.500
0.200
0.200
0.600
0.300
0.700
0.200
0.400
0.400
0.202
0.298
0.200
0.300
0.300
0.200
0.400
0.500
0.502
0.298
0.500
0.300
0.200
0.200
0.200
0.400
0.300
0.200
0.500
0.200
0.300
0.500
0.400
0.600
0.200
0.300
0.500
0.202
0.198
0.600
0.300
0.400
0.200
0.300
0.400
0.300
0.200
0.500
0.400
0.200
0.200
0.200
0.200
0.200
0.200
0.300
0.500
0.402
0.200
0.200
0.198
0.300
0.300
0.300
0.200
0.400
0.200
0.402
0.198
0.200
0.400
0.800
0.202
0.300
0.400
0.198
0.700
0.202
0.498
0.402
0.198
0.700
0.400
0.502
0.198
0.702
0.398
0.400
0.500
0.400
0.502
0.498
0.400
0.400
0.500
0.400
0.400
0.300
0.200
0.500
0.502
0.298
0.500
0.500
0.502
0.498
0.200
0.200
0.300
0.300
0.200
0.800
0.202
0.398
0.300
0.202
0.298
0.200
0.300
0.208
0.292
0.200
0.302
0.298
0.400
0.202
0.198
0.500
0.202
0.298
0.500
0.500
0.300
0.202
0.498
0.300
0.700
0.302
0.298
0.400
0.202
0.498
0.300
0.400
0.200
0.300
0.600
0.500
0.200
0.200
0.402
0.198
0.302
0.400
0.298
0.202
0.400
0.298
0.202
0.400
0.498
0.402
0.498
0.300
0.502
0.298
0.202
0.300
0.498
0.500
0.400
0.500
0.502
0.498
0.600
0.300
0.402
0.298
0.200
0.402
0.398
0.400
0.600
0.300
0.700
0.200
0.400
0.300
0.200
0.502
0.198
0.302
0.298
0.300
0.902
0.498
0.200
0.202
0.498
0.200
0.202
0.600
0.198
0.402
0.298
0.602
0.200
0.198
0.400
0.302
0.200
0.300
0.200
0.200
0.200
0.298
0.202
0.800
0.398
0.602
0.300
0.500
0.300
0.200
0.198
0.302
0.400
0.200
0.198
0.602
0.300
0.298
0.202
0.198
0.200
0.302
0.198
0.402
0.400
0.600
0.300
0.200
0.300
0.300
0.198
0.300
0.402
0.500
0.500
0.400
0.400
0.500
0.398
0.602
0.298
0.200
0.302
0.200
0.298
0.202
0.200
0.200
0.398
0.200
0.302
0.498
0.402
0.498
0.200
0.202
0.398
0.300
0.202
0.298
0.500
0.400
0.500
0.202
0.198
0.200
0.500
0.200
0.500
0.300
0.200
0.200
0.200
0.400
0.602
0.398
0.400
0.300
0.300
0.208
0.492
0.300
0.200
0.700
0.200
0.600
0.300
0.300
0.200
0.400
0.400
0.602
0.198
0.200
0.400
0.300
0.602
0.398
0.302
0.200
0.498
0.402
0.598
0.302
0.398
0.300
0.202
0.698
0.200
0.400
0.200
0.300
0.900
0.500
0.200
0.302
0.198
0.300
0.300
0.300
0.400
0.302
0.398
0.200
0.302
0.200
0.400
0.200
0.300
0.500
0.200
0.198
0.502
0.400
0.200
0.400
0.400
0.500
0.200
0.200
0.200
0.200
0.400
0.500
0.300
0.300
0.300
0.200
0.400
0.300
0.200
0.400
0.300
0.200
0.400
0.400
0.206
0.294
0.300
0.400
0.300
0.300
0.500
0.600
0.200
0.400
0.400
0.500
0.300
0.300
0.300
0.700
0.200
0.600
0.300
0.398
0.502
0.400
0.200
0.300
0.500
0.400
0.400
0.200
0.200
0.200
0.300
0.300
0.200
0.800
0.200
0.300
0.300
0.200
0.400
0.300
0.400
0.202
0.298
0.200
0.298
0.402
0.200
0.300
0.400
0.200
0.300
0.400
0.200
0.500
0.200
0.200
0.400
0.200
0.200
0.200
0.300
0.300
0.200
0.200
0.400
0.298
0.402
0.500
0.500
0.500
0.600
0.200
0.200
0.200
0.200
0.300
0.398
0.202
0.300
0.400
0.198
0.402
0.200
0.200
0.200
0.300
0.500
0.200
0.200
0.400
0.200
0.200
0.300
0.300
0.200
0.200
0.300
0.500
0.400
0.600
0.300
0.400
0.200
0.198
0.314
0.288
0.398
0.602
0.398
0.202
0.200
0.400
0.400
0.200
0.300
0.400
0.200
0.300
0.398
0.202
0.300
0.600
0.300
0.200
0.200
0.400
0.500
0.400
0.400
0.300
0.200
0.400
0.300
0.200
0.200
0.398
0.902
0.500
0.200
0.300
0.200
0.200
0.300
0.200
0.200
0.400
0.300
0.200
0.200
0.200
0.300
0.500
0.198
0.202
0.800
0.300
0.400
0.200
0.398
0.400
0.202
0.398
0.400
0.302
0.200
0.400
0.500
0.500
0.200
0.200
0.400
0.500
0.500
0.400
0.298
0.202
0.300
0.198
0.300
0.400
0.500
0.302
0.200
0.198
0.302
0.198
0.600
0.300
0.402
0.198
0.400
0.300
0.302
0.300
0.198
0.402
0.200
0.298
0.302
0.300
0.300
0.400
0.300
0.300
0.200
0.300
0.200
0.300
0.400
0.200
0.200
0.200
0.600
0.400
0.500
0.598
0.302
0.400
0.200
0.300
0.400
0.398
0.208
0.294
0.200
0.298
0.402
0.298
0.202
0.198
0.202
0.300
0.300
0.200
0.400
0.400
0.200
0.300
0.300
0.200
0.500
0.200
0.300
0.200
0.400
0.498
0.202
0.200
0.200
0.398
0.202
0.400
0.398
0.202
0.300
0.200
0.200
0.500
0.200
0.398
0.302
0.400
0.200
0.200
0.600
0.200
0.200
0.200
0.400
0.298
0.602
0.398
0.202
0.300
0.498
0.202
0.200
0.400
0.500
0.500
0.300
0.200
0.400
0.500
0.300
0.500
0.200
0.500
0.400
0.200
0.500
0.500
0.300
0.300
0.300
0.300
0.200
0.400
0.300
0.200
0.600
0.300
0.400
0.200
0.300
0.500
0.200
0.300
0.300
0.200
0.400
0.300
0.500
0.300
0.200
0.400
0.300
0.500
0.200
0.800
0.400
0.400
0.200
0.400
0.200
0.200
0.500
0.400
0.400
0.500
0.400
0.200
0.300
0.500
0.200
0.200
0.400
0.298
0.202
0.400
0.300
0.200
0.400
0.498
0.602
0.300
0.500
0.200
0.400
0.200
0.300
0.200
0.298
0.302
0.200
0.500
0.200
0.200
0.200
0.398
0.402
0.500
0.200
0.200
0.300
0.300
0.300
0.400
0.300
0.200
0.400
0.200
0.200
0.200
0.300
0.200
0.300
0.500
0.200
0.300
0.300
0.200
0.300
0.298
0.202
0.400
0.398
0.202
0.400
0.300
0.200
0.400
0.498
0.402
0.500
0.200
0.200
0.400
0.200
0.200
0.206
0.692
0.302
0.600
0.400
0.200
0.200
0.200
0.600
0.200
0.200
0.500
0.200
0.300
0.200
0.400
0.400
0.200
0.200
0.200
0.400
0.200
0.200
0.300
0.300
0.200
0.200
0.400
0.198
0.202
0.600
0.298
0.602
0.200
0.300
0.500
0.200
0.500
0.200
0.200
0.400
0.500
0.400
0.200
0.300
0.200
0.400
0.300
0.200
0.400
0.500
0.400
0.300
0.200
0.500
0.200
0.900
0.400
0.500
0.200
0.400
0.300
0.500
0.300
0.200
0.400
0.200
0.200
0.300
0.300
0.400
0.300
0.200
0.300
0.500
0.400
0.300
0.200
0.400
0.400
0.200
0.200
0.400
0.200
0.300
0.400
0.300
0.298
0.302
0.200
0.400
0.600
0.200
0.300
0.400
0.300
0.298
0.402
0.200
0.300
0.200
0.200
0.200
0.498
0.202
0.200
0.300
0.200
0.200
0.200
0.300
0.300
0.300
0.300
0.498
0.202
0.200
0.500
0.200
0.200
0.600
0.300
0.500
0.300
0.200
0.700
0.200
0.200
0.200
0.400
0.300
0.300
0.200
0.200
0.600
0.200
0.298
0.302
0.600
0.300
0.300
0.200
0.200
0.200
0.800
0.200
0.200
0.600
0.600
0.500
0.400
0.300
0.298
0.202
0.400
0.300
0.200
0.400
0.400
0.500
0.600
0.700
0.400
0.200
0.300
0.398
0.202
0.300
0.400
0.200
0.300
0.500
0.800
0.200
0.300
0.200
0.200
0.200
0.198
0.302
0.300
0.200
0.400
0.300
0.300
0.300
0.302
0.398
0.200
0.200
0.300
0.200
0.200
0.200
0.300
0.200
0.200
0.300
0.300
0.200
0.300
0.500
0.200
0.200
0.300
0.200
0.500
0.300
0.500
0.400
0.500
0.300
0.400
0.200
0.400
0.200
0.400
0.300
0.200
0.400
0.200
0.300
0.400
0.500
0.400
0.200
0.200
0.200
0.200
0.400
0.600
0.500
0.300
0.700
0.200
0.500
0.400
0.400
0.300
0.200
0.400
0.200
0.300
0.598
0.302
0.600
0.200
0.200
0.400
0.200
0.200
0.200
0.200
0.200
0.200
0.200
0.500
0.300
0.200
0.200
0.300
0.400
0.600
0.300
0.200
0.200
0.300
0.300
0.200
0.400
0.200
0.200
0.200
0.300
0.200
0.300
0.300
0.200
0.500
0.300
0.400
0.300
0.200
0.200
0.200
0.300
0.202
0.298
0.200
0.200
0.500
0.400
0.400
0.200
0.300
0.400
0.200
0.500
0.400
0.600
0.300
0.200
0.600
0.200
0.200
0.200
0.600
0.200
0.200
0.200
0.400
0.200
0.300
0.300
0.200
0.200
0.400
0.200
0.200
0.200
0.200
0.300
0.398
0.702
0.298
0.302
0.200
0.200
0.200
0.200
0.400
0.400
0.200
0.200
0.200
0.500
0.200
0.200
0.200
0.300
0.300
0.798
0.602
0.200
0.204
0.596
0.200
0.500
0.402
0.398
0.400
0.400
0.200
0.200
0.200
0.200
0.500
0.300
0.200
0.200
0.600
0.300
0.300
0.200
0.300
0.200
0.200
0.200
0.200
0.700
0.300
0.500
0.200
0.300
0.200
0.200
0.200
0.500
0.300
0.300
0.400
0.200
0.700
0.200
0.300
0.200
0.200
0.200
0.400
0.200
0.300
0.300
0.200
0.400
0.600
0.200
0.700
0.300
0.400
0.500
0.400
0.200
0.200
0.206
0.794
0.800
0.300
0.500
0.200
0.298
0.602
0.300
0.200
0.200
0.200
0.400
0.500
0.300
0.200
0.200
0.200
0.600
0.200
0.200
0.600
0.200
0.400
0.200
0.200
0.200
0.300
0.200
0.300
0.400
0.200
0.500
0.600
0.200
0.198
0.602
0.300
0.200
0.200
0.200
0.400
0.200
0.300
0.500
0.200
0.200
0.400
0.400
0.200
0.300
0.300
0.200
0.300
0.500
0.200
0.200
0.200
0.400
0.400
0.600
0.600
0.200
0.900
0.500
0.200
0.300
0.398
0.202
0.200
0.500
0.200
0.200
0.400
0.298
0.302
0.300
0.300
0.200
0.300
0.598
0.302
0.300
0.300
0.700
0.300
0.200
0.500
0.200
0.198
0.602
0.200
0.400
0.300
0.200
0.198
0.202
0.200
0.200
0.300
0.400
0.400
0.300
0.200
0.500
0.300
0.200
0.300
0.200
0.600
0.300
0.300
0.300
0.400
0.200
0.300
0.400
0.300
0.200
0.600
0.300
0.400
0.200
0.800
0.200
0.600
0.200
0.300
0.400
0.200
0.500
0.200
0.200
0.300
0.300
0.200
0.200
0.500
0.300
0.500
0.500
0.300
0.200
0.200
0.200
0.200
0.600
0.400
0.500
0.400
0.300
0.200
0.300
0.298
0.202
0.200
0.200
0.300
0.200
0.200
0.600
0.200
0.400
0.400
0.200
0.300
0.500
0.400
0.400
0.200
0.300
0.400
0.398
0.208
0.294
0.200
0.298
0.202
0.200
0.200
0.300
0.200
0.200
0.200
0.400
0.200
0.200
0.698
0.202
0.700
0.200
0.400
0.400
0.200
0.800
0.400
0.300
0.398
0.402
0.200
0.398
0.202
0.200
0.200
0.398
0.202
0.400
0.300
0.200
0.400
0.498
0.402
0.300
0.200
0.200
0.200
0.200
0.200
0.298
0.202
0.200
0.200
0.398
0.202
0.300
0.400
0.500
0.500
0.300
0.300
0.200
0.298
0.402
0.200
0.200
0.300
0.400
0.498
0.502
0.400
0.500
0.400
0.400
0.400
0.398
0.202
0.200
0.400
0.300
0.200
0.500
0.300
0.200
0.200
0.200
0.300
0.400
0.400
0.400
0.400
0.600
0.300
0.400
0.400
0.200
0.400
0.200
0.200
0.600
0.300
0.400
0.200
0.300
0.300
0.300
0.200
0.200
0.400
0.400
0.300
0.200
0.500
0.500
0.300
0.200
0.400
0.400
0.300
0.200
0.400
0.300
0.200
0.400
0.300
0.200
0.400
0.200
0.200
0.400
0.300
0.300
0.400
0.700
0.200
0.500
0.298
0.902
0.400
0.300
0.400
0.700
0.200
0.200
0.200
0.200
0.200
0.200
0.200
0.300
0.200
0.300
0.200
0.200
0.200
0.200
0.298
0.202
0.200
0.200
0.300
0.200
0.200
0.600
0.200
0.800
0.200
0.200
0.200
0.200
0.300
0.200
0.400
0.398
0.202
0.300
0.498
0.202
0.200
0.300
0.298
0.302
0.200
0.498
0.402
0.598
0.302
0.600
0.200
0.200
0.300
0.398
0.202
0.500
0.298
0.202
0.700
0.200
0.200
0.400
0.200
0.800
0.500
0.300
0.200
0.200
0.200
0.300
0.200
0.400
0.200
0.300
0.500
0.300
0.200
0.400
0.200
0.200
0.200
0.498
0.602
0.300
0.700
0.200
0.400
0.200
0.200
0.208
0.292
0.300
0.200
0.500
0.200
0.400
0.298
0.202
0.400
0.200
0.300
0.200
0.400
0.300
0.300
0.200
0.200
0.500
0.300
0.200
0.700
0.200
0.284
0.416
0.200
0.300
0.200
0.200
0.200
0.300
0.300
0.500
0.300
0.200
0.500
0.200
0.500
0.200
0.200
0.300
0.400
0.200
0.200
0.200
0.500
0.500
0.300
0.200
0.300
0.200
0.200
0.300
0.300
0.300
0.800
0.200
0.600
0.200
0.900
0.800
0.300
0.200
0.200
0.300
0.398
0.202
0.300
0.400
0.200
0.300
0.500
0.200
0.200
0.600
0.200
0.200
0.200
0.400
0.200
0.500
0.300
0.800
0.300
0.200
0.400
0.398
0.502
0.200
0.200
0.200
0.400
0.400
0.200
0.300
0.500
0.200
0.300
0.500
0.300
0.200
0.200
0.300
0.200
0.300
0.598
0.902
0.400
0.200
0.400
0.200
0.200
0.200
0.400
0.300
0.500
0.800
0.200
0.400
0.300
0.200
0.398
0.302
0.200
0.400
0.200
0.200
0.300
0.300
0.200
0.800
0.200
0.500
0.300
1.100
0.700
0.200
0.200
0.200
0.300
0.300
0.200
0.400
0.400
0.200
0.300
0.500
0.200
0.200
0.400
0.200
0.200
0.200
0.200
0.498
0.202
0.600
0.198
0.602
0.200
0.300
0.500
0.200
0.300
0.600
0.300
0.600
0.300
0.600
0.300
0.400
0.200
0.300
0.500
0.200
0.300
0.300
0.200
0.700
0.200
0.700
0.200
0.400
0.200
0.200
0.200
0.300
0.300
0.200
0.300
0.400
0.200
0.700
0.200
0.300
0.300
0.300
0.400
0.200
0.300
0.600
0.400
0.400
0.500
0.300
0.200
0.300
0.300
0.200
0.300
0.200
0.200
0.500
0.200
0.200
0.200
0.200
0.200
0.500
0.500
0.200
0.300
0.300
0.298
0.402
0.200
0.300
0.200
0.300
0.200
0.300
0.500
0.400
0.400
0.200
0.300
0.500
0.400
0.398
0.202
0.300
0.400
0.200
0.200
0.200
0.400
0.400
0.400
0.300
0.300
0.200
0.200
0.298
0.602
0.300
0.200
0.200
0.200
0.400
0.200
0.300
0.500
0.200
0.200
0.400
0.200
0.400
0.300
0.300
0.200
0.300
0.200
0.300
0.200
0.200
0.400
0.200
0.300
0.800
0.500
0.498
0.402
0.300
0.200
0.200
0.500
0.398
0.502
0.200
0.200
0.900
0.400
0.200
0.200
0.398
0.202
0.700
0.200
0.500
0.300
0.400
0.300
0.300
0.200
0.300
0.300
0.400
0.200
0.400
0.400
0.400
0.398
0.202
0.200
0.400
0.600
0.300
0.200
0.300
0.400
0.200
0.300
0.300
0.400
0.200
0.400
0.200
0.400
0.300
0.500
0.300
0.200
0.200
0.300
0.200
0.200
0.200
0.600
0.300
0.500
0.400
0.500
0.200
0.200
0.900
0.200
0.400
0.300
0.200
0.600
0.300
0.300
0.200
0.500
0.300
0.200
0.400
0.200
0.500
0.200
0.300
0.200
0.300
0.400
0.300
0.200
0.400
0.200
0.300
0.500
0.200
0.200
0.400
0.200
0.400
0.200
0.498
0.202
0.200
0.200
0.398
0.702
0.200
0.700
0.398
0.202
0.400
0.398
0.402
0.200
0.300
0.200
0.400
0.400
0.200
0.300
0.500
0.400
0.698
0.204
0.298
0.498
0.502
0.400
0.600
0.300
0.500
0.300
0.398
0.302
0.200
0.200
0.298
0.202
0.300
0.200
0.298
0.502
0.400
0.600
0.200
0.200
0.400
0.300
0.300
0.200
0.200
0.300
0.300
0.200
0.400
0.200
0.200
0.200
0.300
0.500
0.300
0.400
0.398
0.602
0.398
0.302
0.300
0.300
0.200
0.200
0.300
0.300
0.300
0.200
0.500
0.200
0.200
0.600
0.300
0.400
0.298
0.202
0.700
0.198
0.702
0.198
0.402
0.400
0.200
0.700
0.200
0.500
0.300
0.300
0.200
0.500
0.200
0.300
0.400
0.400
0.400
0.400
0.200
0.400
0.400
0.200
0.200
0.300
0.700
0.300
0.200
0.200
0.200
0.200
0.200
0.198
1.102
0.300
0.600
0.400
0.400
0.200
0.200
0.200
0.200
0.200
0.300
0.200
0.500
0.900
0.400
0.200
0.200
0.206
0.594
0.200
0.400
0.300
0.200
0.500
0.300
0.400
0.200
0.200
0.200
0.200
0.600
0.400
0.300
0.300
0.298
0.902
0.400
0.200
0.498
0.602
0.200
0.198
0.302
0.600
0.500
0.500
0.400
0.200
0.200
0.200
0.600
0.500
0.200
0.500
0.200
0.300
0.702
0.298
0.400
0.500
0.200
0.300
0.398
0.202
0.300
0.400
0.200
0.200
0.698
0.202
0.200
0.500
0.200
0.202
0.298
0.300
0.200
0.600
0.300
0.600
0.300
0.400
0.200
0.200
0.300
0.200
0.700
0.200
0.300
0.500
0.200
0.500
0.300
0.300
0.500
0.200
0.200
0.500
0.300
0.200
0.400
0.400
0.400
0.300
0.300
0.200
0.300
0.300
0.400
0.300
0.200
0.200
0.300
0.400
0.300
0.500
0.202
0.198
0.400
0.200
0.700
0.200
0.300
0.500
0.400
0.400
0.200
0.200
0.206
0.394
0.400
0.500
0.400
0.400
0.500
0.500
0.200
0.200
0.200
0.300
0.400
0.600
0.200
0.200
0.200
0.300
0.300
0.200
0.400
0.200
0.500
0.200
0.600
0.200
0.400
0.300
0.200
0.600
0.300
0.200
0.400
0.300
0.400
0.500
0.400
0.200
0.300
0.400
0.200
0.400
0.498
0.402
0.502
0.298
0.500
0.400
0.500
0.398
0.502
0.400
0.600
0.400
0.400
0.698
0.202
0.500
0.200
0.200
0.200
0.200
0.400
0.200
0.300
0.300
0.298
0.402
0.300
0.200
0.200
0.200
0.600
0.200
0.400
0.200
0.200
0.200
0.300
0.300
0.200
0.400
0.200
0.500
0.200
0.500
0.298
0.602
0.300
0.200
0.500
0.300
0.200
0.400
0.200
0.298
0.402
0.200
0.300
0.400
0.200
0.300
0.400
0.200
0.300
0.400
0.200
0.600
0.800
0.300
0.300
0.200
0.498
0.602
0.300
0.500
0.500
0.300
0.300
0.400
0.200
0.200
0.600
0.400
0.200
0.200
0.298
0.202
0.300
0.200
0.298
0.602
0.200
0.300
0.200
0.300
0.200
0.200
1.000
0.202
0.400
0.298
0.200
0.200
0.400
0.200
0.298
0.302
0.500
0.600
0.198
0.202
0.500
0.198
0.200
0.302
0.700
0.200
0.300
0.300
0.700
0.200
0.600
0.300
0.500
0.400
0.800
0.300
0.600
0.300
0.600
0.300
0.600
0.300
0.400
0.200
0.300
0.400
0.398
0.202
0.500
0.200
0.200
0.200
0.200
0.200
0.200
0.500
0.500
0.400
0.400
0.298
0.202
0.400
0.300
0.200
0.400
0.400
0.200
0.300
0.500
0.200
0.200
0.400
0.200
0.200
0.500
0.398
0.502
0.400
0.500
0.400
0.500
0.400
0.400
0.200
0.400
0.298
0.202
0.400
0.398
0.502
0.400
0.200
0.200
0.200
0.400
0.200
0.200
0.300
0.300
0.400
0.200
0.498
0.202
0.200
0.500
0.200
0.200
0.200
0.200
0.200
0.800
0.200
0.200
0.300
0.598
0.202
0.400
0.398
0.502
0.400
0.200
0.300
0.500
0.400
0.600
0.300
0.400
0.300
0.200
0.400
0.400
0.206
0.294
0.500
0.400
0.300
0.200
0.400
0.400
0.200
0.198
0.302
0.300
0.200
0.300
0.200
0.200
0.600
0.500
0.200
0.500
0.400
0.200
0.300
0.400
0.200
0.200
0.300
0.200
0.200
0.200
0.600
0.400
0.500
0.300
0.400
0.200
0.400
0.300
0.300
0.200
0.600
0.200
0.200
0.300
0.400
0.200
0.300
0.200
0.200
0.200
0.500
0.300
0.500
0.300
0.200
0.500
0.200
0.200
0.500
0.200
0.200
0.700
0.200
0.200
0.600
0.200
0.400
0.202
0.698
0.300
0.202
0.398
0.200
0.200
0.206
0.292
0.402
0.598
0.202
0.798
0.202
0.500
0.200
0.200
0.300
0.500
0.400
0.400
0.298
0.302
0.400
0.298
0.402
0.200
0.398
0.502
0.400
0.500
0.598
0.202
0.200
0.300
0.298
0.202
0.300
0.400
0.200
0.500
0.300
0.200
0.200
0.400
0.200
0.300
0.400
0.400
0.500
0.200
0.298
0.402
0.200
0.300
0.400
0.200
0.300
0.700
0.400
0.200
0.300
0.200
0.300
0.200
0.200
0.600
0.200
0.400
0.400
0.200
0.400
0.400
0.500
0.200
0.400
0.400
0.300
0.298
0.402
0.200
0.300
0.300
0.300
0.400
0.200
0.300
0.300
0.200
0.200
0.200
0.300
0.300
0.200
0.200
0.300
0.298
0.202
0.600
0.400
0.300
0.400
0.300
0.200
0.900
0.600
0.300
0.500
0.400
0.500
0.400
0.200
0.300
0.400
0.200
0.300
0.400
0.200
0.300
0.400
0.200
0.400
0.300
0.500
0.400
0.500
0.300
0.700
0.200
0.200
0.400
0.300
0.600
0.300
0.600
0.300
0.200
0.300
0.200
0.200
0.200
0.200
0.200
0.300
0.600
0.400
0.200
0.300
0.400
0.398
0.202
0.400
0.300
0.200
0.400
0.200
0.200
0.500
0.200
0.398
0.302
0.200
0.200
0.298
0.202
0.400
0.398
0.502
0.498
0.402
0.500
0.400
0.600
0.200
0.200
0.600
0.200
0.600
0.200
0.200
0.800
0.700
0.300
0.400
0.300
0.398
0.302
0.200
0.200
0.200
0.400
0.200
0.400
0.300
0.200
0.500
0.200
0.300
0.300
0.200
0.200
0.200
0.200
0.400
0.200
0.500
0.300
0.200
0.400
0.400
0.400
0.200
0.500
0.200
0.200
0.500
0.200
0.200
0.600
0.300
0.400
0.300
0.200
0.400
0.400
0.200
0.200
0.400
0.200
0.400
0.300
0.300
0.200
0.400
0.400
0.200
0.200
0.300
0.300
0.300
0.300
0.400
0.400
0.400
0.298
0.202
0.300
0.200
0.400
0.300
0.200
0.398
0.202
0.200
0.200
0.200
0.300
0.200
0.400
0.200
0.200
0.500
0.200
0.200
0.300
0.400
0.200
0.400
0.200
0.200
0.900
0.900
0.500
0.400
0.600
0.300
0.600
0.400
0.400
0.300
0.200
0.400
0.300
0.200
0.400
0.400
0.200
0.300
0.200
0.300
0.400
0.200
0.200
0.200
0.400
0.400
0.700
0.200
0.500
0.400
0.400
0.300
0.200
0.400
0.200
0.300
0.500
0.400
0.300
0.300
0.200
0.200
0.200
0.498
0.202
0.200
0.500
0.202
0.298
0.200
0.300
0.400
0.200
0.300
0.400
0.500
0.214
0.286
0.200
0.200
0.300
0.200
0.400
0.498
0.402
0.500
0.200
0.200
0.400
0.200
0.300
0.500
0.200
0.200
0.400
0.400
0.206
0.294
0.500
0.600
0.200
0.200
0.400
0.300
0.398
0.302
0.200
0.200
0.200
0.200
0.400
0.400
0.200
0.300
0.500
0.400
0.600
0.300
0.400
0.300
0.200
0.600
0.298
0.402
0.500
0.400
0.200
0.498
0.202
0.500
0.298
0.402
0.200
0.300
0.200
0.400
0.400
0.200
0.400
0.400
0.200
0.300
0.500
0.200
0.200
0.400
0.198
0.302
0.500
0.400
0.500
0.200
0.300
0.500
0.200
0.700
0.200
0.300
0.400
0.198
0.702
0.200
0.400
0.300
0.300
0.298
0.302
0.200
0.600
0.300
0.600
0.300
0.600
0.300
0.400
0.200
0.300
0.400
0.200
0.200
0.200
0.200
0.300
0.400
0.300
0.200
0.200
0.200
0.200
0.300
0.500
0.400
0.300
0.200
0.400
0.400
0.204
0.296
0.500
0.400
0.200
0.200
0.200
0.200
0.298
0.202
0.198
0.600
0.302
0.300
0.300
0.800
0.200
0.198
0.502
0.398
0.502
0.200
0.298
0.602
0.398
0.302
0.200
0.498
0.302
0.300
0.398
0.202
0.300
0.200
0.200
0.200
0.800
0.200
0.600
0.200
0.600
0.400
0.200
0.400
0.198
0.300
0.602
0.300
0.398
0.302
0.200
0.500
0.200
0.200
0.298
0.200
0.202
0.200
0.300
0.200
0.200
0.600
0.500
0.598
0.302
0.600
0.300
0.500
0.298
0.402
0.200
0.300
0.200
0.500
0.300
0.200
0.400
0.400
0.400
0.200
0.200
0.200
0.200
0.200
0.600
0.200
0.200
0.400
0.200
0.200
0.400
0.400
0.200
0.300
0.500
0.300
0.200
0.300
0.200
0.200
0.500
0.200
0.198
0.202
0.400
0.398
0.202
0.200
0.200
0.200
0.300
0.200
0.400
0.200
0.300
0.300
0.200
0.500
0.200
0.200
0.500
0.200
0.200
0.398
0.302
0.400
0.200
0.300
0.200
0.200
0.300
0.500
0.400
0.200
0.500
0.200
0.300
0.200
0.200
0.200
0.400
0.200
0.300
0.398
0.502
0.500
0.200
0.200
0.200
0.300
0.300
0.600
0.300
0.400
0.200
0.400
0.500
0.300
0.400
0.200
0.200
0.200
0.698
0.202
0.298
0.202
0.200
0.200
0.300
0.200
0.400
0.498
0.402
0.500
0.400
0.500
0.400
0.400
0.300
0.200
0.800
0.800
0.200
0.200
0.500
0.398
0.402
0.200
0.398
0.302
0.200
0.400
0.200
0.300
0.598
0.200
0.202
0.300
0.200
0.198
0.202
0.400
0.298
0.202
0.700
0.200
0.198
0.402
0.200
0.500
0.500
0.198
0.302
0.300
0.298
0.400
0.302
0.200
0.198
0.202
0.400
0.298
0.202
0.798
0.702
0.298
0.702
0.298
0.202
0.700
0.200
0.200
0.400
0.200
0.400
0.200
0.200
0.298
0.402
0.300
0.298
0.202
0.200
0.500
0.200
0.300
0.200
0.398
0.502
0.200
0.298
0.402
0.200
0.300
0.300
0.500
0.198
0.202
0.600
0.298
0.702
0.198
0.202
0.200
0.400
0.300
0.200
0.300
0.300
0.300
0.300
0.200
0.300
0.300
0.300
0.300
0.200
0.500
0.400
0.500
0.400
0.300
0.400
0.198
0.302
0.500
0.400
0.500
0.200
0.200
0.500
0.400
0.500
0.200
0.300
0.400
0.200
0.300
0.400
0.500
0.298
0.200
0.502
0.198
0.902
0.198
0.502
0.500
0.300
0.400
0.398
0.202
0.300
0.400
0.200
0.200
0.198
0.400
0.500
0.202
0.300
0.198
0.300
0.600
0.200
0.502
0.200
0.198
0.202
0.200
0.398
0.200
0.200
0.204
0.396
0.200
0.202
0.600
0.300
0.700
0.200
0.500
0.398
0.702
0.200
0.800
0.200
0.198
0.200
0.300
0.202
0.198
0.402
0.200
0.398
0.202
0.300
0.498
0.402
0.300
0.200
0.198
0.302
0.300
0.298
0.202
0.300
0.498
0.202
0.200
0.200
0.398
0.302
0.300
0.300
0.700
0.300
0.400
0.400
0.298
0.302
0.300
0.398
0.402
0.200
0.200
0.198
0.202
0.200
0.202
0.396
0.402
0.500
0.200
0.200
0.600
0.200
0.206
0.394
0.200
0.200
0.500
0.300
0.600
0.400
0.500
0.300
0.298
0.302
0.300
0.200
0.300
0.200
0.200
0.300
0.300
0.300
0.400
0.300
0.200
0.300
0.300
0.200
0.500
0.200
0.200
0.400
0.300
0.200
0.300
0.400
0.200
0.300
0.400
0.200
0.300
0.400
0.200
0.300
0.400
0.200
0.500
0.200
0.200
0.300
0.200
0.200
0.200
0.300
0.200
0.200
0.200
0.300
0.200
0.200
0.200
0.300
0.200
0.198
0.302
0.700
0.200
0.200
0.400
0.200
0.300
0.400
0.200
0.300
0.400
0.200
0.300
0.400
0.500
0.400
0.200
0.400
0.200
0.200
0.200
0.200
0.200
0.400
0.300
0.398
0.202
0.300
0.200
0.200
0.200
0.300
0.598
0.302
0.400
0.200
0.300
0.200
0.500
0.200
0.500
0.398
0.602
0.300
0.200
0.400
0.200
0.200
0.200
0.300
0.200
0.300
0.200
0.200
0.400
0.200
0.200
0.200
0.400
0.200
0.300
0.300
0.400
0.200
0.300
0.500
0.300
0.206
0.494
0.200
0.206
0.394
0.298
0.302
0.300
0.300
0.200
0.400
0.400
0.200
0.300
0.300
0.200
0.200
0.300
0.500
0.300
0.400
0.300
0.300
0.200
0.300
0.200
0.200
0.200
0.400
0.200
0.300
0.300
0.200
0.200
0.198
0.500
0.202
0.198
0.702
0.200
0.300
0.200
0.200
0.300
0.198
0.302
0.598
0.202
0.200
0.200
0.300
0.400
0.400
0.400
0.400
0.206
0.394
0.200
0.200
0.398
0.202
0.300
0.400
0.200
0.200
0.200
0.400
0.400
0.200
0.200
0.400
0.198
0.602
0.300
0.200
0.200
0.400
0.200
0.200
0.500
0.400
0.500
0.200
0.200
0.300
0.200
0.200
0.200
0.300
0.200
0.400
0.500
0.400
0.400
0.200
0.300
0.200
0.200
0.500
0.300
0.200
0.400
0.300
0.200
0.400
0.300
0.300
0.400
0.200
0.300
0.300
0.400
0.200
0.400
0.698
0.202
0.700
0.200
0.400
0.200
0.200
0.600
0.400
0.200
0.300
0.598
0.302
0.400
0.200
0.300
0.400
0.398
0.502
0.498
0.302
0.600
0.300
0.500
0.298
0.202
0.798
0.302
0.300
0.298
0.400
0.700
0.200
0.400
0.400
0.200
0.200
0.302
0.298
0.202
0.198
0.202
0.298
0.200
0.402
0.498
0.402
0.200
0.398
0.202
0.798
0.202
0.400
0.300
0.200
0.600
0.298
0.300
0.302
0.398
0.202
0.300
0.498
0.402
0.500
0.300
0.300
0.200
0.200
0.198
0.402
0.200
0.298
0.402
0.598
0.202
0.398
0.302
0.300
0.500
0.298
0.502
0.198
0.202
0.400
0.198
0.500
0.400
0.600
0.200
0.502
0.398
0.302
0.200
0.200
0.300
0.200
0.400
0.400
0.200
0.200
0.300
0.300
0.300
0.200
0.400
0.400
0.200
0.200
0.204
0.296
0.200
0.300
0.700
0.200
0.400
0.300
0.200
0.600
0.300
0.400
0.200
0.300
0.400
0.500
0.300
0.200
0.200
0.300
0.600
0.200
0.900
0.500
0.300
0.200
0.400
0.300
0.200
0.600
0.200
0.400
0.200
0.200
0.200
0.300
0.200
0.300
0.398
0.202
0.300
0.400
0.200
0.400
0.400
0.200
0.200
0.200
0.200
0.200
0.200
0.200
0.300
0.300
0.200
0.200
0.500
0.286
0.614
0.300
0.300
0.398
0.202
0.598
0.302
0.376
0.526
0.296
0.202
0.198
0.202
0.398
0.502
0.498
0.402
0.598
0.302
0.698
0.202
0.300
0.400
0.200
0.298
0.502
0.700
0.398
0.402
0.598
0.202
0.400
0.398
0.602
0.300
0.200
0.300
0.300
0.200
0.200
0.300
0.500
0.400
0.300
0.300
0.300
0.200
0.500
0.200
0.200
0.300
0.300
0.400
0.300
0.400
0.198
0.200
0.600
0.300
0.402
0.202
0.298
0.300
0.200
0.398
0.302
0.200
0.398
0.202
0.200
0.206
0.392
0.202
0.500
0.298
0.202
0.500
0.298
0.602
0.200
0.300
0.200
0.400
0.500
0.400
0.200
0.700
0.200
0.500
0.200
0.200
0.300
0.400
0.200
0.400
0.200
0.198
0.400
0.602
0.400
0.200
0.200
0.500
0.200
0.300
0.200
0.300
0.400
0.700
0.200
0.200
0.700
0.200
0.400
0.200
0.300
0.500
0.200
0.200
0.500
0.200
0.600
0.200
0.500
0.400
0.200
0.200
0.198
0.402
0.200
0.498
0.202
0.200
0.200
0.398
0.402
0.300
0.200
0.600
0.500
0.300
0.698
0.402
0.200
0.300
0.600
0.400
0.400
0.200
0.200
0.200
0.200
0.200
0.600
0.200
0.400
0.200
0.298
0.202
0.300
0.400
0.200
0.300
0.500
0.400
0.400
0.298
0.202
0.700
0.200
0.400
0.200
0.200
0.200
0.300
0.200
0.398
0.402
0.500
0.400
0.600
0.200
0.200
0.300
0.300
0.200
0.200
0.200
0.400
0.200
0.200
0.200
0.400
0.200
0.300
0.200
0.300
0.400
0.400
0.200
0.200
0.500
0.300
0.600
0.400
0.400
0.200
0.200
0.298
0.602
0.398
0.302
0.200
0.300
0.198
0.202
0.300
0.200
0.200
0.200
0.400
0.200
0.200
0.600
0.200
0.200
0.200
0.400
0.200
0.298
0.202
0.400
0.200
0.198
0.204
0.298
0.300
0.600
0.200
0.700
0.200
0.700
0.200
0.400
0.200
0.300
0.400
0.200
0.300
0.400
0.200
0.300
0.400
0.200
0.200
0.400
0.300
0.300
0.300
0.300
0.300
0.200
0.400
0.400
0.200
0.300
0.400
0.200
0.300
0.300
0.400
0.200
0.300
0.300
0.300
0.600
0.200
0.200
0.500
0.300
0.600
0.200
0.200
0.200
0.400
0.600
0.200
0.700
0.300
0.400
0.200
0.300
0.700
0.200
0.500
0.300
0.300
0.300
0.498
0.402
0.300
0.200
0.200
0.200
0.600
0.300
0.200
0.200
0.400
0.500
0.498
0.402
0.500
0.200
0.300
0.200
0.300
0.200
0.200
0.400
0.200
0.200
0.200
0.300
0.300
0.200
0.200
0.300
0.300
0.200
0.400
0.498
0.402
0.500
0.200
0.200
0.200
0.200
0.300
0.300
0.300
0.398
0.202
0.300
0.498
0.202
0.200
0.300
0.298
0.202
0.200
0.500
0.200
0.200
0.400
0.298
0.202
0.400
0.300
0.200
0.500
0.300
0.200
0.400
0.198
0.202
0.600
0.498
0.602
0.398
0.402
0.200
0.300
0.200
0.200
0.200
0.400
0.200
0.200
0.698
0.202
0.500
0.200
0.300
0.200
0.200
0.298
0.202
0.300
0.200
0.200
0.198
0.602
0.200
0.300
0.300
0.200
0.200
0.400
0.500
0.500
0.400
0.800
0.200
0.300
0.500
0.400
0.500
0.400
0.200
0.200
0.206
0.294
0.200
0.300
0.400
0.200
0.300
0.500
0.200
0.200
0.600
0.300
0.400
0.300
0.200
0.300
0.500
0.200
0.400
0.300
0.200
0.300
0.500
0.500
0.200
0.200
0.500
0.400
0.600
0.200
0.200
0.300
0.400
0.200
0.200
0.500
0.200
0.200
0.300
0.300
0.400
0.698
0.202
0.300
0.200
0.298
0.202
0.500
0.298
0.502
0.202
0.296
0.202
0.300
0.400
0.200
0.300
0.500
0.400
0.400
0.200
0.300
0.400
0.300
0.200
0.200
0.600
0.400
0.200
0.200
0.200
0.198
0.502
0.398
0.402
0.300
0.200
0.200
0.200
0.300
0.300
0.200
0.300
0.500
0.200
0.200
0.200
0.400
0.200
0.200
0.200
0.498
0.402
0.500
0.200
0.300
0.200
0.300
0.500
0.500
0.200
0.400
0.200
0.298
0.502
0.200
0.202
0.398
0.200
0.200
0.400
0.300
0.200
0.398
0.302
0.200
0.400
0.300
0.400
0.300
0.300
0.200
0.500
0.200
0.200
0.400
0.200
0.200
0.200
0.400
0.200
0.200
0.200
0.400
0.298
0.602
0.298
0.200
0.502
0.200
0.300
0.300
0.200
0.200
0.500
0.300
0.200
0.200
0.400
0.200
0.500
0.200
0.300
0.200
0.500
0.500
0.200
0.200
0.200
0.300
0.500
0.200
0.200
0.200
0.400
0.400
0.200
0.500
0.200
0.300
0.500
0.500
0.200
0.200
0.300
0.200
0.500
0.300
0.600
0.300
0.600
0.800
0.400
0.500
0.600
0.300
0.300
0.300
0.200
0.200
0.300
0.200
0.300
0.400
0.200
0.200
0.200
0.200
0.298
0.302
0.200
0.400
0.198
0.202
0.200
0.400
0.300
0.200
0.500
0.400
0.500
0.198
0.202
0.500
0.200
0.200
0.500
0.398
0.502
0.200
0.200
0.200
0.300
0.500
0.200
0.200
0.200
0.400
0.200
0.300
0.200
0.200
0.500
0.200
0.200
0.500
0.200
0.200
0.398
0.302
0.200
0.400
0.300
0.300
0.400
0.200
0.400
0.198
0.300
0.402
0.300
0.200
0.200
0.300
0.200
0.300
0.200
0.400
0.498
0.302
0.400
0.298
0.202
0.300
0.400
0.200
0.300
0.500
0.200
0.500
0.300
0.700
0.300
0.200
0.200
0.200
0.200
0.298
0.202
0.300
0.200
0.298
0.502
0.400
0.200
0.400
0.400
0.500
0.300
0.200
0.400
0.200
0.300
0.600
0.300
0.400
0.298
0.300
0.300
0.302
0.400
0.500
0.300
0.200
0.400
0.200
0.400
0.300
0.500
0.200
0.200
0.700
0.200
0.500
0.400
0.200
0.200
0.200
0.300
0.400
0.200
0.300
0.600
0.200
0.500
0.400
0.600
0.300
0.300
0.200
0.200
0.200
0.198
0.302
0.200
0.200
0.200
0.200
0.300
0.200
0.400
0.500
0.198
0.202
0.600
0.300
0.500
0.300
0.400
0.200
0.200
0.200
0.500
0.900
0.200
0.200
0.400
0.198
0.302
0.400
0.200
0.300
0.498
0.202
0.200
0.300
0.200
0.200
0.200
0.200
0.400
0.200
0.300
0.500
0.200
0.300
0.500
0.198
0.202
0.200
0.400
0.300
0.200
0.400
0.198
0.302
0.200
0.200
0.298
0.602
0.398
0.500
0.402
0.198
0.200
0.200
0.202
0.298
0.602
0.398
0.402
0.400
0.198
0.202
0.200
0.200
0.398
0.202
0.200
0.200
0.300
0.204
0.496
0.300
0.500
0.200
0.200
0.500
0.400
0.298
0.202
0.200
0.598
0.402
0.300
0.200
0.200
0.200
0.300
0.398
0.502
0.200
0.200
0.198
0.302
0.300
0.200
0.200
0.200
0.400
0.298
0.202
0.400
0.398
0.702
0.200
0.500
0.500
0.300
0.500
0.298
0.202
0.300
0.200
0.298
0.402
0.200
0.200
0.500
0.400
0.500
0.400
0.500
0.202
0.198
0.500
0.400
0.200
0.400
0.800
0.206
0.694
0.400
0.200
0.300
0.400
0.400
0.200
0.200
0.400
0.300
0.200
0.200
0.200
0.300
0.300
0.300
0.300
0.200
0.400
0.300
0.198
0.300
0.200
0.202
0.198
0.702
0.300
0.200
0.400
0.400
0.200
0.300
0.400
0.500
0.300
0.200
0.200
0.200
0.298
0.602
0.398
0.502
0.300
0.198
0.202
0.200
0.202
0.298
0.198
0.202
0.698
0.202
0.206
0.294
0.298
0.602
0.300
0.200
0.298
0.502
0.200
0.400
0.400
0.198
0.202
0.400
0.298
0.702
0.400
0.898
0.402
0.500
0.400
0.698
0.202
0.300
0.200
0.200
0.200
0.300
0.300
0.298
0.302
0.200
0.198
0.300
0.302
0.698
0.202
0.300
0.200
0.298
0.402
0.200
0.300
0.198
0.402
0.200
0.298
0.302
0.300
0.300
0.400
0.300
0.298
0.302
0.500
0.298
0.402
0.500
0.300
0.400
0.300
0.198
0.402
0.300
0.198
0.402
0.300
0.200
0.700
0.300
0.198
0.200
0.600
0.502
0.300
0.198
0.200
0.202
0.200
0.498
0.202
0.200
0.400
0.198
0.502
0.200
0.298
0.202
0.500
0.300
0.200
0.200
0.400
0.400
0.200
0.300
0.300
0.300
0.300
0.200
0.300
0.200
0.200
0.400
0.400
0.300
0.500
0.200
0.200
0.300
0.300
0.400
0.400
0.200
0.300
0.398
0.202
0.700
0.200
0.300
0.600
0.900
0.400
0.500
0.400
0.400
0.400
0.400
0.200
0.200
0.400
0.300
0.500
0.400
0.400
0.298
0.202
0.300
0.400
0.200
0.300
0.300
0.200
0.300
0.300
0.400
0.200
0.198
0.200
0.500
0.702
0.298
0.402
0.200
0.398
0.502
0.200
0.200
0.500
0.200
0.300
0.198
0.202
0.900
0.200
0.200
0.398
0.402
0.206
0.392
0.802
0.198
0.202
0.200
0.598
0.302
0.400
0.298
0.602
0.298
0.202
0.400
0.400
0.198
0.202
0.400
0.298
0.302
0.200
0.400
0.300
0.200
0.200
0.298
0.602
0.200
0.200
0.200
0.500
0.300
0.200
0.400
0.400
0.200
0.200
0.400
0.298
0.202
0.400
0.398
0.502
0.498
0.202
0.200
0.598
0.302
0.598
0.302
0.400
0.300
0.200
0.400
0.200
0.200
0.600
0.200
0.200
0.198
0.300
0.600
0.702
0.298
0.202
0.400
0.200
0.300
0.600
0.600
0.200
0.700
0.500
0.200
0.200
0.298
0.402
0.200
0.200
0.400
0.300
0.300
0.200
0.400
0.400
0.400
0.498
0.302
0.498
0.302
0.300
0.200
0.200
0.298
0.202
0.200
0.300
0.400
0.500
0.400
0.300
0.200
0.400
0.500
0.200
0.200
0.500
0.800
0.200
0.204
0.494
0.802
0.400
0.498
0.202
0.400
0.398
0.202
0.300
0.198
0.300
0.402
0.200
0.300
0.198
0.202
0.398
0.300
0.202
0.298
0.200
0.202
0.200
0.200
0.400
0.298
0.202
0.300
0.498
0.202
0.200
0.598
0.202
0.400
0.300
0.300
0.200
0.200
0.200
0.500
0.200
0.200
0.200
0.200
0.200
0.400
0.200
0.200
0.200
0.200
0.200
0.298
0.202
0.298
0.200
0.300
0.702
0.200
0.600
0.300
0.400
0.200
0.700
0.200
0.698
0.302
0.600
0.200
0.300
0.500
0.300
0.200
0.200
0.300
0.200
0.200
0.200
0.200
0.200
0.300
0.300
0.400
0.200
0.198
0.302
0.398
0.202
0.200
0.500
0.300
0.798
0.202
0.500
0.200
0.400
0.300
0.300
0.300
0.200
0.200
0.300
0.700
0.200
0.500
0.400
0.198
0.202
0.400
0.200
0.298
0.402
0.400
0.600
0.300
0.400
0.500
0.200
0.400
0.200
0.300
0.200
0.400
0.300
0.300
0.300
0.300
0.500
0.400
0.400
0.500
0.400
0.200
0.300
0.400
0.200
0.300
0.300
0.300
0.300
0.200
0.400
0.300
0.500
0.400
0.600
0.200
0.400
0.200
0.300
0.200
0.600
0.200
0.200
0.400
0.300
0.300
0.200
0.400
0.400
0.200
0.200
0.400
0.398
0.402
0.400
0.200
0.300
0.600
0.500
0.200
0.300
0.200
0.300
0.300
0.200
0.300
0.200
0.300
0.500
0.200
0.200
0.500
0.400
0.206
0.292
0.302
0.400
0.298
0.202
0.300
0.200
0.400
0.200
0.200
0.200
0.200
0.200
0.600
0.200
0.400
0.300
0.300
0.300
0.200
0.200
0.398
0.402
0.300
0.200
0.300
0.300
0.400
0.200
0.400
0.200
0.200
0.200
0.200
0.200
0.400
0.300
0.400
0.300
0.200
0.400
0.400
0.200
0.300
0.200
0.300
0.300
0.200
0.300
0.200
0.600
0.900
0.200
0.700
0.800
0.300
0.200
0.300
0.200
0.300
0.300
0.200
0.200
0.200
0.400
0.298
0.202
0.300
0.200
0.200
0.200
0.300
0.200
0.300
0.500
0.200
0.300
0.500
0.400
0.198
0.400
0.202
0.600
0.300
0.300
0.400
0.200
0.200
0.200
0.500
0.200
0.200
0.300
0.200
0.300
0.300
0.200
0.400
0.300
0.300
0.300
0.202
0.298
0.200
0.600
0.200
0.200
0.900
0.300
0.400
0.300
0.200
0.300
0.200
0.500
0.400
0.300
0.400
0.200
0.200
0.204
0.396
0.200
0.600
1.000
0.400
0.300
0.200
0.400
0.200
0.300
0.300
0.200
0.400
0.200
0.300
0.300
0.400
0.200
0.200
0.300
0.200
0.200
0.200
0.200
0.200
0.200
0.200
0.300
0.200
0.398
0.402
0.300
0.400
0.200
0.200
0.400
0.200
0.300
0.200
0.398
0.402
0.300
0.200
0.200
0.200
0.200
0.498
0.202
0.400
0.300
0.198
0.204
0.198
0.400
0.200
0.400
0.300
0.198
0.402
0.200
0.700
0.300
0.600
0.200
0.200
0.300
0.200
0.200
0.200
0.200
0.200
0.300
0.300
0.498
0.202
0.200
0.400
0.198
0.302
0.200
0.200
0.200
0.200
0.500
0.300
0.200
0.400
0.400
0.200
0.300
0.200
0.398
0.202
0.200
0.200
0.300
0.300
0.300
0.200
0.200
0.200
0.400
0.200
0.200
0.400
0.300
0.300
0.300
0.200
0.300
0.200
0.300
0.200
0.300
0.298
0.802
0.900
0.200
0.600
0.200
0.200
0.400
0.300
0.298
0.302
0.400
0.398
0.302
0.200
0.200
0.198
0.202
0.300
0.200
0.400
0.200
0.500
0.200
0.300
0.400
0.200
0.200
0.200
0.400
0.300
0.300
0.200
0.400
0.400
0.500
0.400
0.200
0.300
0.300
0.200
0.300
0.300
0.200
0.200
0.200
0.400
0.200
0.300
0.200
0.200
0.200
0.200
0.200
0.200
0.200
0.500
0.800
0.800
0.300
0.200
0.400
0.200
0.200
0.400
0.400
0.200
0.200
0.300
0.200
0.200
0.300
1.200
0.900
0.300
0.200
0.200
0.200
0.200
0.400
0.300
0.200
0.400
0.198
0.202
0.200
0.300
0.298
0.502
0.200
0.298
0.502
0.200
0.200
0.200
0.500
0.300
0.300
0.200
0.200
0.300
0.200
0.400
0.200
0.200
0.200
0.400
0.200
0.200
0.300
0.200
0.200
0.300
0.200
0.200
0.200
0.498
0.302
0.200
0.200
0.298
0.202
0.200
0.200
0.300
0.300
0.200
0.500
1.098
0.702
0.200
0.700
0.300
0.206
0.394
0.200
0.600
0.300
0.300
0.300
0.400
0.398
0.302
0.200
0.200
0.200
0.200
0.200
0.300
0.300
0.200
0.400
0.200
0.298
0.402
0.198
0.302
0.500
0.200
0.300
0.300
0.300
0.200
0.200
0.200
0.300
0.200
0.300
0.600
0.200
0.200
0.200
0.200
0.200
0.200
0.298
0.202
0.200
0.200
0.398
0.202
0.300
0.300
0.400
0.200
0.202
0.598
0.698
0.302
0.208
0.290
0.302
0.600
0.300
0.400
0.400
0.200
0.400
0.400
0.400
0.200
0.300
0.400
0.300
0.200
0.500
0.400
0.500
0.200
0.300
0.300
0.200
0.200
0.200
0.300
0.200
0.400
0.500
0.300
0.200
0.300
0.200
0.200
0.200
0.200
0.300
0.200
0.300
0.300
0.200
0.200
0.200
0.200
0.200
0.300
0.200
0.200
0.200
0.300
0.200
0.400
0.300
0.200
0.400
0.300
0.600
0.200
0.698
0.202
0.300
0.400
0.300
0.500
0.298
0.202
0.200
0.200
0.398
0.402
0.200
0.300
0.300
0.200
0.300
0.298
0.202
0.300
0.200
0.298
0.302
0.698
0.502
0.400
0.300
0.200
0.200
0.398
0.202
0.200
0.200
0.298
0.302
0.400
0.398
0.502
0.400
0.300
0.200
0.300
0.200
0.400
0.200
0.300
0.300
0.200
0.300
0.300
0.200
0.300
0.300
0.200
0.300
0.300
0.200
0.200
0.400
0.200
0.200
0.200
0.300
0.798
0.202
0.402
0.396
0.302
0.204
0.494
0.902
0.200
0.206
0.294
0.300
0.200
0.200
0.200
0.200
0.200
0.200
0.300
0.200
0.300
0.300
0.200
0.300
0.298
0.202
0.200
0.300
0.200
0.200
0.200
0.400
0.200
0.200
0.200
0.200
0.498
0.302
0.500
0.300
0.300
0.300
0.200
0.400
0.200
0.300
0.200
0.300
0.300
0.700
0.300
0.400
0.400
0.300
0.200
0.400
0.600
0.300
0.300
0.200
0.400
0.500
0.500
0.400
0.500
0.300
0.206
0.394
0.200
0.200
0.400
0.200
0.300
0.200
0.600
0.200
0.200
0.200
0.200
0.200
0.300
0.200
0.200
0.200
0.200
0.300
0.200
0.200
0.300
0.200
0.200
0.300
0.200
0.200
0.200
0.200
0.298
0.202
0.200
0.300
0.200
0.200
0.200
0.300
0.400
0.200
0.500
0.298
0.402
0.300
0.200
0.200
0.200
0.200
0.200
0.200
0.400
0.300
0.300
0.200
0.400
0.498
0.602
0.300
0.500
0.200
0.600
0.300
0.198
0.202
0.200
0.300
0.198
0.400
0.202
0.300
0.200
0.200
0.200
0.400
0.498
0.202
0.200
0.200
0.398
0.302
0.200
0.400
0.300
0.400
0.300
0.200
0.200
0.200
0.400
0.300
0.200
0.400
0.200
0.300
0.200
0.400
0.200
0.300
0.300
0.600
0.400
0.200
0.500
0.300
0.200
0.200
0.200
0.300
0.398
0.202
0.400
0.300
0.198
0.202
0.200
0.400
0.198
0.302
0.500
0.300
0.300
0.400
0.198
0.402
0.200
0.202
0.198
0.200
0.200
0.500
0.300
0.200
0.206
0.292
0.902
0.300
0.200
0.300
0.298
0.302
0.200
0.298
0.302
0.200
0.200
0.300
0.198
0.302
0.300
0.200
0.300
0.300
0.200
0.300
0.300
0.200
0.400
0.200
0.200
0.500
0.200
0.200
0.200
0.300
0.200
0.200
0.200
0.300
0.200
0.200
0.400
0.300
0.200
0.400
0.200
0.300
0.200
0.300
0.400
0.200
0.200
0.200
0.200
0.400
0.300
0.600
0.300
0.400
0.200
0.200
0.206
0.594
0.600
0.300
0.600
0.200
0.800
0.800
0.300
0.300
0.398
0.202
0.200
0.200
0.200
0.198
0.302
0.400
0.298
0.302
0.300
0.398
0.202
0.200
0.300
0.200
0.200
0.300
0.300
0.298
0.202
0.200
0.200
0.300
0.200
0.200
0.200
0.400
0.300
0.200
0.300
0.300
0.300
0.300
0.300
0.300
0.300
0.400
0.200
0.300
0.200
0.398
0.302
0.200
0.200
0.200
0.300
0.300
0.400
0.200
0.400
0.500
0.300
0.200
0.200
0.500
0.200
0.200
0.398
0.302
0.200
0.200
0.200
0.300
0.200
0.200
0.300
0.400
0.200
0.400
0.400
0.400
0.298
0.202
0.400
0.398
0.202
0.400
0.300
0.200
0.200
0.300
0.300
0.200
0.300
0.200
0.400
0.300
0.300
0.398
0.202
0.200
0.200
0.398
0.302
0.200
0.400
0.200
0.400
0.200
0.200
0.200
0.300
0.900
0.300
0.300
0.300
0.200
0.300
0.298
0.302
0.400
0.400
0.200
0.300
0.200
0.300
0.200
0.200
0.200
0.200
0.500
0.200
0.700
0.300
0.600
0.300
0.206
0.394
0.300
0.300
0.300
0.300
0.400
0.200
0.300
0.200
0.200
0.200
0.300
0.200
0.200
0.200
0.300
0.400
0.300
0.200
0.200
0.200
0.300
0.200
0.200
0.400
0.300
0.300
0.200
0.200
0.200
0.300
0.200
0.200
0.200
0.300
0.200
0.200
0.200
0.200
0.200
0.300
0.200
0.200
0.400
0.300
0.200
0.500
0.200
0.200
0.200
0.398
0.202
0.300
0.200
0.300
0.200
0.400
0.300
0.200
0.300
0.300
0.600
0.200
0.200
0.600
0.200
0.200
0.200
0.200
0.200
0.200
0.200
0.200
0.200
0.300
0.200
0.300
0.200
0.200
0.200
0.200
0.200
0.200
0.200
0.200
0.200
0.200
0.200
0.200
0.200
0.200
0.200
0.200
0.500
0.300
0.400
0.200
0.498
0.302
0.300
0.300
0.300
0.200
0.200
0.300
0.300
0.300
0.498
0.202
0.200
0.200
0.398
0.302
0.300
0.398
0.202
0.300
0.400
0.200
0.200
0.202
0.398
0.200
0.800
0.300
0.500
0.200
0.200
0.600
0.200
0.300
0.200
0.200
0.398
0.202
0.300
0.400
0.200
0.200
0.400
0.200
0.300
0.300
0.200
0.200
0.198
0.302
0.300
0.200
0.200
0.300
0.400
0.200
0.300
0.300
0.198
0.200
0.202
0.200
0.298
0.300
0.702
0.200
0.200
0.200
0.300
0.500
0.200
0.300
0.200
0.198
0.302
0.400
0.300
0.200
0.300
0.200
0.400
0.200
0.300
0.700
0.600
0.400
0.208
0.292
0.200
0.200
0.400
0.300
0.402
0.398
0.400
0.300
0.300
0.200
0.206
0.294
0.500
0.300
0.200
0.800
0.300
0.200
0.300
0.200
0.200
0.200
0.200
0.200
0.400
0.200
0.300
0.600
0.300
0.200
0.200
0.400
0.300
0.200
0.198
0.202
0.400
0.300
0.200
0.400
0.200
0.200
0.600
0.200
0.300
0.200
0.200
0.198
0.202
0.500
0.400
0.300
0.200
0.300
0.200
0.200
0.200
0.200
0.200
0.300
0.400
0.400
0.200
0.300
0.400
0.200
0.200
0.500
0.200
0.602
0.198
0.700
0.400
0.500
0.300
0.298
0.202
0.400
0.398
0.202
0.300
0.498
0.302
0.200
0.400
0.200
0.200
0.198
0.202
0.200
0.200
0.200
0.400
0.298
0.200
0.202
0.200
0.398
0.302
0.200
0.400
0.300
0.200
0.400
0.300
0.200
0.500
0.198
0.202
0.300
0.300
0.400
0.200
0.200
0.300
0.200
0.200
0.400
0.298
0.200
0.202
0.200
0.398
0.402
0.200
0.398
0.202
0.700
0.500
0.300
0.200
0.200
0.300
0.500
0.400
0.400
0.200
0.200
0.400
0.298
0.200
0.202
0.300
0.300
0.300
0.300
0.300
0.402
0.198
0.300
0.200
0.200
0.200
0.300
0.300
0.300
0.200
0.300
0.400
0.200
0.300
0.200
0.200
0.200
0.400
0.200
0.300
0.400
0.298
0.402
0.200
0.200
0.200
0.200
0.300
0.198
0.402
0.200
0.400
0.300
0.200
0.300
0.300
0.300
0.300
0.200
0.200
0.500
0.200
0.200
0.700
0.200
0.500
0.200
0.200
0.300
0.200
0.200
0.500
0.200
0.200
0.200
0.200
0.200
0.300
0.200
0.200
0.200
0.598
0.216
0.386
0.300
0.206
0.394
0.300
0.200
0.300
0.500
0.300
0.300
0.300
0.298
0.202
0.300
0.400
0.200
0.200
0.300
0.300
0.200
0.300
0.500
0.400
0.200
0.300
0.400
0.300
0.200
0.200
0.200
0.200
0.200
0.400
0.200
0.200
0.300
0.400
0.200
0.300
0.200
0.200
0.200
0.300
0.200
0.200
0.198
0.302
0.200
0.200
0.200
0.300
0.400
0.398
0.502
0.400
0.200
0.300
0.500
0.300
0.500
0.298
0.202
0.400
0.398
0.302
0.200
0.200
0.300
0.300
0.300
0.200
0.300
0.200
0.300
0.200
0.198
0.202
0.200
0.200
0.300
0.200
0.200
0.200
0.400
0.200
0.300
0.500
0.400
0.400
0.200
0.300
0.400
0.300
0.200
0.400
0.200
0.200
0.200
0.200
0.200
0.300
0.200
0.400
0.300
0.200
0.300
0.200
0.200
0.200
0.500
0.200
0.300
0.400
0.200
0.700
0.300
0.700
0.198
0.202
0.500
0.200
0.200
0.300
0.200
0.200
0.200
0.300
0.200
0.300
0.200
0.200
0.400
0.200
0.300
0.300
0.200
0.200
0.500
0.300
0.200
0.200
0.300
0.198
0.202
0.500
0.300
0.200
0.200
0.200
0.200
0.300
0.400
0.400
0.200
0.200
0.300
0.200
0.200
0.300
0.200
0.200
0.200
0.300
0.300
0.300
0.200
0.200
0.300
0.400
0.400
0.400
0.200
0.200
0.400
0.300
0.700
0.200
0.800
0.200
0.600
0.300
0.400
0.300
0.200
0.300
0.200
0.200
0.300
0.500
0.200
0.200
0.600
0.300
0.200
0.500
0.300
0.200
0.200
0.300
0.300
0.200
0.300
0.200
0.198
0.202
0.200
0.600
0.208
0.592
0.300
0.500
0.198
0.202
0.400
0.200
0.298
0.502
0.200
0.200
0.500
0.400
0.400
0.300
0.200
0.200
0.200
0.200
0.200
0.498
0.302
0.400
0.200
0.300
0.400
0.200
0.198
0.302
0.200
0.200
0.200
0.200
0.200
0.200
0.600
0.200
0.200
0.600
0.200
0.698
0.402
0.206
0.294
0.400
0.300
0.200
0.200
0.200
0.200
0.300
0.298
0.202
0.400
0.300
0.200
0.200
0.200
0.400
0.200
0.200
0.600
0.400
0.400
0.200
0.300
0.400
0.200
0.200
0.500
0.300
0.198
0.402
0.198
0.202
0.300
0.300
0.200
0.400
0.300
0.200
0.300
0.200
0.200
0.500
0.198
0.202
0.300
0.300
0.200
0.200
0.400
0.200
0.300
0.400
0.200
0.300
0.300
0.200
0.300
0.400
0.400
0.298
0.202
0.300
0.200
0.200
0.300
0.200
0.300
0.700
0.400
0.300
0.200
0.200
0.200
0.200
0.200
0.300
0.300
0.200
0.400
0.200
0.200
0.400
0.300
0.200
0.300
0.300
0.200
0.400
0.200
0.200
0.200
0.400
0.200
0.202
0.398
0.200
0.198
0.202
0.300
0.200
0.300
0.200
0.400
0.300
0.200
0.300
0.200
0.400
0.400
0.202
0.298
0.400
0.400
0.200
0.200
0.200
0.302
0.198
0.800
0.400
0.200
0.200
0.200
0.400
0.300
0.200
0.200
0.200
0.300
0.200
0.200
0.200
0.200
0.200
0.300
0.200
0.300
0.500
0.300
0.200
0.200
0.200
0.198
0.202
0.300
0.200
0.200
0.200
0.300
0.200
0.202
0.398
0.200
0.300
0.400
0.300
0.200
0.200
0.200
0.198
0.202
0.300
0.200
0.400
0.300
0.400
0.200
0.200
0.200
0.200
0.300
0.400
0.200
0.200
0.500
0.200
0.200
0.300
0.300
0.200
0.400
0.200
0.200
0.200
0.200
0.200
0.200
0.200
0.300
0.202
0.198
0.200
0.300
0.400
0.200
0.300
0.300
0.202
0.398
0.300
0.200
0.800
0.300
0.300
0.200
0.400
0.200
0.200
0.400
0.200
0.200
0.398
0.302
0.200
0.300
0.200
0.300
0.300
0.200
0.198
0.202
0.200
0.300
0.200
0.500
0.198
0.202
0.300
0.200
0.200
0.200
0.500
0.300
0.400
0.300
0.200
0.300
0.200
0.200
0.200
0.400
0.200
0.202
0.398
0.200
0.300
0.200
0.200
0.200
0.200
0.300
0.300
0.200
0.300
0.200
0.400
0.400
0.402
0.198
0.300
0.200
0.500
0.300
0.200
0.400
0.200
0.200
0.206
0.494
0.200
0.200
0.400
0.200
0.200
0.200
0.500
0.200
0.200
0.700
0.300
0.300
0.200
0.200
0.200
0.300
0.200
0.400
0.600
0.200
0.400
0.300
0.200
0.500
0.442
0.558
0.500
0.400
0.200
0.300
0.300
0.200
0.198
0.202
0.400
0.300
0.200
0.400
0.300
0.198
0.302
0.200
0.200
0.298
0.202
0.300
0.400
0.200
0.300
0.598
0.202
0.206
0.294
0.298
0.204
0.398
0.300
0.300
0.300
0.200
0.300
0.200
0.200
0.300
0.200
0.200
0.300
0.200
0.300
0.200
0.500
0.300
0.200
0.400
0.200
0.200
0.200
0.300
0.300
0.200
0.200
0.600
0.200
0.200
0.400
0.300
0.200
0.500
0.200
0.200
0.200
0.200
0.200
0.400
0.200
0.200
0.200
0.300
0.200
0.400
0.200
0.200
0.200
0.400
0.200
0.302
0.298
0.200
0.300
0.300
0.200
0.200
0.200
0.300
0.400
0.208
0.392
0.300
0.300
0.300
0.600
0.300
0.200
0.302
0.398
0.200
0.700
0.300
0.200
0.400
0.200
0.300
0.400
0.200
0.200
0.300
0.200
0.200
0.200
0.300
0.200
0.200
0.200
0.300
0.200
0.200
0.200
0.300
0.400
0.200
0.200
0.200
0.300
0.200
0.200
0.200
0.200
0.200
0.300
0.200
0.300
0.200
0.200
0.200
0.300
0.200
0.200
0.200
0.300
0.200
0.200
0.200
0.300
0.200
0.400
0.300
0.200
0.300
0.400
0.200
0.200
0.200
0.300
0.200
0.400
0.300
0.200
0.200
0.500
0.200
0.200
0.400
0.200
0.800
0.200
0.500
0.200
0.200
0.700
0.200
0.200
0.300
0.200
0.200
0.300
0.200
0.200
0.202
0.498
0.300
0.200
0.300
0.200
0.302
0.198
0.200
0.300
0.200
0.200
0.300
0.200
0.200
0.200
0.400
0.300
0.200
0.500
0.200
0.200
0.300
0.500
0.200
0.200
0.200
0.298
0.202
0.200
0.200
0.200
0.200
0.300
0.300
0.200
0.200
0.400
0.200
0.300
0.500
0.300
0.300
0.200
0.200
0.200
0.700
0.300
0.398
0.202
0.798
0.202
0.200
0.200
0.200
0.200
0.400
0.400
0.198
0.402
0.300
0.200
0.200
0.200
0.200
0.300
0.300
0.200
0.302
0.198
0.198
0.302
0.200
0.200
0.298
0.302
0.200
0.200
0.200
0.300
0.300
0.400
0.300
0.200
0.300
0.200
0.300
0.500
0.300
0.300
0.200
0.200
0.198
0.202
0.700
0.198
0.402
0.302
0.398
0.302
0.198
0.400
0.400
0.200
0.200
0.400
0.200
0.200
0.700
0.200
0.200
0.400
0.200
0.300
0.300
0.200
0.400
0.500
0.200
0.200
0.300
0.200
0.300
0.700
0.700
0.400
0.400
0.400
0.300
0.202
0.298
0.200
0.300
0.400
0.200
0.200
0.200
0.300
0.200
0.300
0.400
0.200
0.300
0.200
0.300
0.200
0.200
0.200
0.300
0.200
0.200
0.200
0.300
0.200
0.300
0.200
0.300
0.200
0.300
0.200
0.200
0.400
0.200
0.298
0.302
0.200
0.200
0.298
0.202
0.300
0.200
0.200
0.300
0.300
0.400
0.200
0.200
0.200
0.300
0.202
0.398
0.300
0.400
0.200
0.698
0.202
0.300
0.302
0.298
0.200
0.200
0.400
0.300
0.300
0.498
0.302
0.200
0.498
0.402
0.400
0.198
0.202
0.300
0.200
0.200
0.200
0.200
0.200
0.200
0.200
0.500
0.198
0.202
0.200
0.400
0.200
0.300
0.200
0.200
0.500
0.198
0.502
0.200
0.298
0.402
0.598
0.202
0.200
0.200
0.200
0.198
0.302
0.300
0.398
0.204
0.398
0.200
0.200
0.400
0.298
0.602
0.300
0.200
0.300
0.200
0.800
0.300
0.500
0.300
0.300
0.200
0.298
0.302
0.200
0.400
0.298
0.202
0.200
0.300
0.200
0.300
0.200
0.200
0.198
0.602
0.200
0.300
0.498
0.202
0.500
0.300
0.500
0.400
0.300
0.500
0.300
0.400
0.200
0.300
0.400
0.200
0.400
0.300
0.300
0.300
0.200
0.200
0.200
0.300
0.200
0.200
0.200
0.300
0.600
0.300
0.500
0.200
0.200
0.600
0.300
0.500
0.300
0.206
0.294
0.200
0.200
0.300
0.200
0.300
0.200
0.200
0.200
0.200
0.300
0.400
0.300
0.200
0.500
0.200
0.200
0.500
0.198
0.202
0.400
0.298
0.202
0.200
0.300
0.300
0.400
0.200
0.200
0.300
0.200
0.200
0.200
0.300
0.400
0.200
0.300
0.302
0.198
0.300
0.200
0.200
0.200
0.300
0.200
0.198
0.202
0.300
0.200
0.200
0.200
0.300
0.300
0.200
0.400
0.200
0.198
0.202
0.300
0.200
0.200
0.200
0.300
0.200
0.200
0.200
0.300
0.300
0.300
0.300
0.200
0.200
0.200
0.400
0.400
0.400
0.400
0.200
0.300
0.400
0.300
0.800
0.200
0.600
0.300
0.300
0.200
0.198
0.202
0.500
0.200
0.198
0.302
0.200
0.198
0.202
0.400
0.200
0.200
0.500
0.300
0.200
0.200
0.200
0.400
0.400
0.198
0.202
0.300
0.300
0.200
0.400
0.200
0.200
0.400
0.200
0.200
0.298
0.302
0.200
0.400
0.200
0.200
0.400
0.200
0.200
0.400
0.300
0.200
0.200
0.200
0.200
0.400
0.500
0.400
0.400
0.300
0.200
0.700
0.200
0.204
0.396
0.200
0.200
0.298
0.202
0.300
0.400
0.198
0.202
0.400
0.300
0.200
0.200
0.200
0.400
0.300
0.300
0.200
0.300
0.200
0.200
0.200
0.400
0.300
0.200
0.400
0.200
0.198
0.202
0.400
0.200
0.200
0.600
0.200
0.200
0.300
0.200
0.200
0.200
0.600
0.198
0.202
0.400
0.400
0.200
0.200
0.200
0.200
0.200
0.300
0.400
0.300
0.200
0.400
0.300
0.200
0.400
0.200
0.300
0.500
0.200
0.400
0.200
0.200
0.200
0.200
0.200
0.200
0.200
0.298
0.202
0.200
0.200
0.300
0.302
0.198
0.300
0.200
0.200
0.400
0.300
0.198
0.302
0.200
0.300
0.400
0.200
0.200
0.200
0.200
0.200
0.200
0.300
0.298
0.202
0.200
0.200
0.300
0.200
0.200
0.200
0.498
0.302
0.200
0.600
0.200
0.400
0.200
0.198
0.202
0.400
0.200
0.200
0.200
0.200
0.200
0.200
0.202
0.398
0.200
0.198
0.202
0.500
0.198
0.202
0.400
0.200
0.200
0.400
0.200
0.300
0.298
0.202
0.300
0.400
0.200
0.300
0.500
0.400
0.600
0.300
0.500
0.198
0.202
0.300
0.200
0.198
0.200
0.302
0.200
0.198
0.202
0.300
0.200
0.200
0.200
0.400
0.300
0.200
0.298
0.202
0.298
0.202
0.200
0.200
0.300
0.200
0.300
0.200
0.200
0.200
0.400
0.300
0.200
0.500
0.198
0.202
0.300
0.300
0.200
0.500
0.200
0.198
0.302
0.200
0.198
0.202
0.400
0.200
0.200
0.300
0.200
0.198
0.202
0.300
0.200
0.198
0.204
0.198
0.300
0.300
0.400
0.200
0.200
0.400
0.200
0.200
0.200
0.400
0.202
0.298
0.200
0.200
0.200
0.400
0.300
0.200
0.400
0.200
0.200
0.300
0.300
0.200
0.400
0.300
0.200
0.400
0.200
0.300
0.300
0.200
0.198
0.202
0.400
0.300
0.200
0.300
0.200
0.300
0.200
0.300
0.300
0.200
0.500
0.300
0.200
0.400
0.300
0.300
0.400
0.200
0.202
0.198
0.398
0.402
0.200
0.400
0.200
0.300
0.200
0.400
0.198
0.302
0.398
0.304
0.198
0.400
0.198
0.202
0.206
0.294
0.198
0.202
0.300
0.200
0.200
0.200
0.300
0.200
0.198
0.200
0.302
0.200
0.198
0.202
0.500
0.200
0.200
0.300
0.200
0.200
0.200
0.300
0.200
0.200
0.200
0.300
0.200
0.200
0.200
0.400
0.300
0.200
0.300
0.200
0.198
0.202
0.300
0.300
0.300
0.300
0.200
0.198
0.202
0.300
0.200
0.198
0.200
0.302
0.200
0.200
0.200
0.300
0.200
0.198
0.202
0.302
0.400
0.198
0.200
0.300
0.300
0.514
0.286
0.400
0.200
0.200
0.300
0.200
0.200
0.198
0.402
0.200
0.200
0.300
0.200
0.400
0.298
0.202
0.400
0.300
0.200
0.400
0.400
0.500
0.500
0.400
0.600
0.300
0.400
0.200
0.200
0.200
0.300
0.200
0.200
0.200
0.400
0.300
0.198
0.202
0.200
0.300
0.400
0.200
0.200
0.200
0.500
0.200
0.200
0.400
0.300
0.200
0.500
0.200
0.500
0.300
0.198
0.202
0.300
0.200
0.198
0.202
0.300
0.200
0.200
0.200
0.300
0.200
0.302
0.198
0.300
0.300
0.300
0.300
0.200
0.298
0.202
0.400
0.202
0.298
0.400
0.206
0.294
0.300
0.206
0.294
0.500
0.400
0.500
0.300
0.400
0.200
0.200
0.200
0.300
0.200
0.198
0.202
0.300
0.300
0.200
0.500
0.300
0.200
0.200
0.200
0.200
0.198
0.302
0.200
0.198
0.202
0.300
0.200
0.400
0.300
0.200
0.302
0.396
0.202
0.400
0.300
0.200
0.200
0.200
0.400
0.300
0.200
0.300
0.398
0.202
0.300
0.300
0.200
0.300
0.200
0.198
0.202
0.300
0.200
0.300
0.500
0.300
0.500
0.300
0.200
0.398
0.202
0.300
0.400
0.300
0.200
0.300
0.200
0.198
0.202
0.300
0.300
0.300
0.400
0.200
0.300
0.400
0.200
0.298
0.302
0.300
0.300
0.400
0.302
0.198
0.300
0.200
0.200
0.200
0.200
0.200
0.200
0.200
0.300
0.300
0.300
0.300
0.200
0.302
0.398
0.400
0.200
0.200
0.200
0.200
0.200
0.300
0.300
0.300
0.300
0.200
0.198
0.202
0.198
0.204
0.398
0.300
0.204
0.296
0.500
0.400
0.500
0.300
0.200
0.300
0.398
0.202
0.400
0.200
0.198
0.502
0.400
0.800
0.300
0.200
0.402
0.498
0.400
0.500
0.200
0.200
0.300
0.300
0.300
0.300
0.200
0.200
0.200
0.200
0.200
0.200
0.200
0.300
0.200
0.198
0.202
0.300
0.300
0.200
0.400
0.200
0.202
0.198
0.400
0.200
0.202
0.498
0.200
0.300
0.400
0.200
0.300
0.300
0.200
0.198
0.202
0.300
0.198
0.802
0.300
0.200
0.200
0.200
0.298
0.302
0.200
0.198
0.404
0.198
0.300
0.700
0.500
0.300
0.200
0.300
0.206
0.292
0.202
0.200
0.200
0.298
0.202
0.200
0.198
0.202
0.298
0.204
0.198
0.200
0.200
0.198
0.402
0.200
0.398
0.200
0.202
0.200
0.302
0.398
0.200
0.400
0.198
0.202
0.300
0.198
0.200
0.202
0.198
0.202
0.300
0.300
0.400
0.198
0.200
0.202
0.198
0.202
0.300
0.198
0.202
0.300
0.398
0.402
0.202
0.396
0.304
0.398
0.198
0.202
0.300
0.198
0.202
0.300
0.400
0.300
0.198
0.502
0.200
0.200
0.400
0.300
0.200
0.402
0.498
0.200
0.400
0.200
0.200
0.300
0.200
0.200
0.300
0.200
0.200
0.200
0.300
0.500
0.200
0.200
0.498
0.302
0.400
0.200
0.200
0.200
0.200
0.400
0.400
0.300
0.398
0.302
0.300
0.200
0.198
0.202
0.200
0.200
0.398
0.302
0.300
0.400
0.200
0.200
0.500
0.700
0.300
0.300
0.200
0.300
0.298
0.202
0.204
0.296
0.198
0.304
0.500
0.298
0.402
0.398
0.600
0.400
0.402
0.198
0.300
0.200
0.300
0.300
0.200
0.400
0.200
0.400
0.200
0.300
0.400
0.200
0.600
0.200
0.400
0.208
0.392
0.200
0.500
0.600
0.302
0.198
0.800
0.500
0.200
0.400
0.300
0.300
0.700
0.200
0.502
0.198
0.200
0.202
0.198
0.300
0.200
0.500
0.702
0.198
0.200
0.200
0.202
0.298
0.200
0.200
0.500
0.200
0.200
0.400
0.202
0.198
0.500
0.400
0.204
0.296
0.200
0.200
0.208
0.392
0.400
0.400
0.502
0.500
0.300
1.298
0.200
0.300
0.302
0.198
0.600
0.500
0.300
0.202
0.398
0.402
0.200
0.200
0.198
0.602
0.198
0.200
0.202
0.198
0.200
0.400
0.200
0.400
0.200
0.202
0.398
0.400
0.202
0.198
0.200
0.300
0.300
0.200
0.200
0.202
0.400
0.198
0.200
0.402
0.200
0.300
0.300
0.200
0.200
0.198
0.302
0.298
0.200
0.200
0.204
0.296
0.400
0.206
0.494
0.200
0.206
0.294
0.200
0.302
0.498
0.300
0.202
0.298
0.200
0.200
0.300
0.200
0.200
0.200
0.400
0.500
0.500
0.200
0.200
0.202
0.198
0.200
0.200
0.600
0.400
0.202
0.198
0.300
0.600
0.200
0.200
0.302
0.600
0.200
0.198
0.200
0.400
0.202
0.198
0.200
0.900
0.200
0.200
0.800
0.200
0.200
0.500
0.202
0.498
0.200
0.202
0.398
0.300
0.202
0.398
0.502
0.598
0.302
0.498
0.200
0.202
0.398
0.200
0.400
0.200
0.200
0.200
0.300
0.500
0.500
0.200
0.300
0.200
0.700
0.500
0.200
0.402
0.198
0.300
0.200
0.300
0.200
0.400
0.300
0.500
0.402
0.598
0.200
0.300
0.200
0.400
0.200
0.300
0.200
0.202
0.200
0.200
0.198
0.400
0.200
0.400
0.400
0.200
0.600
0.202
0.198
0.202
0.200
0.200
0.200
0.300
0.398
0.300
0.200
0.202
0.400
0.198
0.402
0.200
0.198
0.200
0.302
0.400
0.300
0.198
0.602
0.200
0.210
0.790
0.398
0.200
0.202
0.200
0.200
0.300
0.200
0.300
0.400
0.200
0.300
0.400
0.298
0.402
0.200
0.498
0.300
0.202
0.598
0.200
0.400
0.602
0.198
0.300
0.200
0.302
0.198
0.500
0.300
0.200
0.200
0.200
0.400
0.200
0.302
0.200
0.298
0.200
0.200
0.202
0.198
0.200
0.200
0.302
0.298
0.200
0.200
0.400
0.400
0.500
0.302
0.200
0.200
0.200
0.400
0.198
0.302
0.400
0.298
0.202
0.500
0.200
0.400
0.198
0.202
0.500
0.200
0.400
0.398
0.202
0.598
0.200
0.500
0.200
0.200
0.500
0.400
0.202
0.298
0.400
0.202
0.398
0.300
0.400
0.300
0.402
0.198
0.400
0.500
0.200
0.200
0.400
0.600
0.202
0.198
0.400
0.702
0.200
0.300
0.198
0.200
0.402
0.500
0.900
0.400
0.298
0.200
0.900
0.200
0.302
0.198
0.200
0.300
0.300
0.500
0.500
0.302
0.200
0.200
0.198
0.200
0.300
0.400
0.200
0.200
0.202
0.298
0.400
0.702
0.200
0.300
0.200
0.200
0.300
0.200
0.198
0.300
0.400
0.300
0.602
0.200
0.200
0.198
0.402
0.200
0.200
0.200
0.200
0.198
0.400
0.602
0.198
0.202
0.206
0.392
0.502
0.198
0.502
0.200
0.200
0.400
0.200
0.600
0.200
0.298
0.502
0.198
0.600
0.402
0.198
0.302
0.500
0.200
0.200
0.400
0.200
0.300
0.400
0.300
0.300
0.200
0.200
0.300
0.200
0.200
0.398
0.202
0.200
0.200
0.400
0.198
0.502
0.200
0.298
0.502
0.200
0.300
0.500
0.200
0.300
0.198
0.502
0.300
0.198
0.602
0.200
0.198
0.800
0.200
0.300
0.302
0.198
0.202
0.198
0.200
0.200
0.200
0.202
0.200
0.198
0.400
0.200
0.602
0.200
0.200
0.200
0.200
0.200
0.700
0.200
0.500
0.198
0.200
0.402
0.198
0.302
0.398
0.200
0.202
0.200
0.198
0.602
0.300
0.198
0.500
0.202
0.498
0.202
0.200
0.198
0.502
0.200
0.200
0.200
0.300
0.200
0.200
0.300
0.200
0.200
0.400
0.500
0.400
0.200
0.200
0.298
0.300
0.302
0.198
1.002
0.200
0.200
0.200
0.600
0.200
0.400
0.200
0.300
0.200
0.200
0.300
0.200
0.400
0.400
0.600
0.200
0.200
0.400
0.200
0.300
0.400
0.200
0.300
0.400
0.500
0.398
0.902
0.200
0.300
0.200
0.300
0.198
0.202
0.398
0.202
0.300
0.200
0.300
0.200
0.200
0.200
0.600
0.200
0.298
0.302
0.200
0.198
0.502
0.398
0.200
0.402
0.300
0.198
0.402
0.398
0.502
0.300
0.200
0.400
0.400
0.198
0.302
0.400
0.198
0.402
0.498
0.200
0.202
0.206
0.292
0.200
0.302
0.400
0.400
0.206
0.394
0.400
0.498
0.208
0.392
0.500
0.200
0.200
0.500
0.202
0.398
0.502
0.400
0.200
0.200
0.206
0.394
0.200
0.200
0.600
0.200
0.400
0.400
0.200
0.398
0.402
0.200
0.498
0.400
0.200
0.502
0.198
0.200
0.502
0.200
0.198
0.502
0.398
0.402
0.200
0.200
0.198
0.200
0.200
0.500
0.502
0.198
0.300
0.200
0.400
0.200
0.300
0.400
0.400
0.702
0.198
0.400
0.200
0.502
0.198
0.602
0.298
0.902
0.398
0.200
0.300
0.400
0.500
0.600
0.202
0.298
0.200
0.200
0.202
0.200
0.200
0.200
0.200
0.800
0.200
0.400
0.200
0.200
0.398
0.402
0.298
0.200
0.702
0.198
0.202
0.198
0.202
0.198
0.200
0.802
0.200
0.300
0.498
0.302
0.200
0.200
0.300
0.200
0.200
0.300
0.300
0.300
0.300
0.400
0.200
0.598
0.202
0.298
0.500
0.200
0.200
0.500
0.300
0.206
0.294
0.200
0.300
0.702
0.298
0.200
0.200
0.400
0.200
0.200
0.300
0.500
0.200
0.202
0.398
0.200
0.202
0.298
0.200
0.300
0.200
0.500
0.400
0.400
0.502
0.198
0.200
0.300
0.300
0.300
0.200
0.300
0.300
0.200
0.200
0.502
0.200
0.198
0.402
0.200
0.298
0.402
0.300
0.200
0.200
0.300
0.300
0.200
0.500
0.298
0.502
0.598
0.302
0.398
0.202
0.300
0.698
0.202
0.500
0.298
0.300
0.502
0.198
0.200
0.402
0.300
0.300
0.200
0.598
0.202
0.484
0.816
0.200
0.298
0.202
0.400
0.400
0.400
0.300
0.300
0.400
0.300
0.300
0.200
0.600
0.300
0.198
0.302
0.298
0.302
0.200
0.200
0.300
0.200
0.200
0.300
0.200
0.200
0.200
0.600
0.200
0.200
0.298
0.502
0.200
0.300
0.300
0.200
0.500
0.200
0.200
0.298
0.200
0.500
0.302
0.198
0.200
0.600
0.900
0.400
0.200
0.300
0.400
0.300
0.200
0.502
0.198
0.300
0.600
0.402
0.200
0.300
0.200
0.300
0.200
0.400
0.400
0.400
0.200
0.200
0.200
0.200
0.200
0.200
0.400
0.198
0.402
0.400
0.200
0.500
0.300
0.198
0.402
0.200
0.200
0.200
0.200
0.598
0.200
0.202
0.198
0.200
0.200
0.200
0.200
0.200
0.400
0.200
0.200
0.700
0.302
0.200
0.200
0.200
0.200
0.300
0.500
0.200
0.200
0.400
0.200
0.300
0.400
0.298
0.200
0.402
0.200
0.200
0.200
0.500
0.300
0.200
0.398
0.200
0.202
0.200
0.300
0.198
0.300
0.800
0.200
0.500
0.300
0.200
0.200
0.300
0.200
0.300
0.200
0.400
0.400
0.200
0.502
0.300
0.198
0.200
0.202
0.200
0.200
0.198
0.202
0.198
0.400
0.400
0.200
0.400
0.202
0.498
0.300
0.500
0.300
0.400
0.200
0.300
0.500
0.200
0.202
0.598
0.302
0.398
0.502
0.400
0.198
0.300
0.400
0.200
0.300
0.300
0.200
0.400
0.200
0.200
0.300
0.200
0.200
0.400
0.200
0.200
0.300
0.400
0.300
0.200
0.200
0.300
0.600
0.200
0.300
0.300
0.200
0.200
0.302
0.398
0.402
0.198
0.200
0.300
0.700
0.200
0.202
0.498
0.402
0.200
0.700
0.600
0.200
0.300
0.500
0.200
0.400
0.200
0.300
0.400
0.300
0.300
0.198
0.800
0.200
0.802
0.198
0.200
0.202
0.398
0.200
0.202
0.598
0.302
0.398
0.300
0.202
0.600
0.200
0.206
0.294
0.500
0.400
0.200
0.200
0.200
0.200
0.200
0.600
0.200
0.400
0.200
0.200
0.500
0.200
0.298
0.200
0.302
0.298
0.200
0.302
0.200
0.198
0.300
0.200
0.400
0.500
0.202
0.500
0.200
0.200
0.200
0.198
0.402
0.198
0.200
0.200
0.200
0.202
0.398
0.300
0.300
0.200
0.602
0.198
0.200
0.502
0.300
0.198
0.402
0.398
0.200
0.302
0.498
0.400
0.400
0.200
0.300
0.700
0.202
0.198
0.300
0.300
0.200
0.200
0.300
0.400
0.500
0.200
0.300
0.200
0.300
0.400
0.300
0.200
0.200
0.300
0.400
0.200
0.200
0.200
0.200
0.200
0.400
0.400
0.200
0.200
0.200
0.402
0.298
0.500
0.202
0.600
0.198
0.302
0.198
0.200
0.200
0.800
0.202
0.200
0.200
0.198
0.402
0.400
0.200
0.300
0.598
0.202
0.206
0.292
0.200
0.302
0.398
0.402
0.198
0.200
0.200
0.900
0.200
0.502
0.200
0.200
0.298
0.702
0.698
0.600
0.300
0.202
0.198
0.500
0.200
0.300
0.400
0.300
0.200
0.200
0.900
0.200
0.200
0.200
0.300
0.200
0.500
0.300
0.200
0.300
0.500
0.400
0.700
0.202
0.198
0.200
0.302
0.198
0.400
0.500
0.200
0.300
0.400
0.200
0.300
0.500
0.200
0.500
0.300
0.300
0.200
0.200
0.400
0.200
0.300
0.400
0.200
0.300
0.500
0.400
0.400
0.300
0.200
0.200
0.300
0.200
0.200
0.500
0.400
0.200
0.200
0.200
0.300
0.200
0.300
0.500
0.200
0.200
0.300
0.300
0.500
0.200
0.300
0.200
0.400
0.400
0.200
0.300
0.300
0.300
0.500
0.200
0.300
0.700
0.298
0.602
0.300
0.200
0.400
0.200
0.200
0.200
0.300
0.500
0.400
0.400
0.500
0.200
0.300
0.400
0.500
0.398
0.302
0.312
0.288
0.500
0.200
0.400
0.200
0.500
0.400
0.200
0.300
0.500
0.200
0.400
0.200
0.200
0.402
0.198
0.400
0.200
0.200
0.400
0.200
0.800
0.200
0.200
0.400
0.200
0.200
0.300
0.400
0.400
0.200
0.300
0.200
0.400
0.300
0.500
0.800
0.300
0.200
0.600
0.202
0.598
0.200
0.600
0.200
0.206
0.494
0.300
0.600
0.300
0.500
0.400
0.200
0.700
0.200
0.400
0.200
0.300
0.700
0.200
0.400
0.200
0.200
0.300
0.400
0.200
0.600
0.200
0.800
0.200
0.200
0.300
0.500
0.200
0.400
0.200
0.200
0.200
0.600
0.400
0.200
0.400
0.500
0.200
0.300
0.200
0.400
0.400
0.500
0.500
0.200
0.200
0.600
0.300
0.400
0.400
0.600
0.300
0.200
0.200
0.600
0.400
0.200
0.300
0.600
0.300
0.400
0.400
0.206
0.292
0.502
0.498
0.202
0.300
0.200
0.298
0.302
0.400
0.200
0.400
0.698
0.202
0.400
0.398
0.202
0.300
0.500
0.200
0.500
0.200
0.400
0.400
0.300
0.200
0.200
0.600
0.200
0.400
0.400
0.200
0.700
0.400
0.200
0.200
0.200
0.400
0.400
0.200
0.300
0.300
0.600
0.400
0.200
0.298
0.502
0.200
0.198
0.402
0.502
0.398
0.200
0.300
0.400
0.500
0.400
0.500
0.200
0.700
0.300
0.200
0.300
0.200
0.300
0.300
0.400
0.200
0.400
0.200
0.500
0.200
0.200
0.300
0.300
0.200
0.600
0.200
0.200
0.400
0.400
0.600
0.200
0.400
0.400
0.200
0.200
0.400
0.300
0.400
0.500
0.600
0.200
0.600
0.400
0.500
0.300
0.200
0.400
0.300
0.200
0.800
0.206
0.294
0.200
0.300
0.800
0.200
0.200
0.200
0.200
0.200
0.200
0.200
0.300
0.500
0.200
0.200
0.200
0.400
0.400
0.400
0.200
0.200
0.200
0.300
0.398
0.202
0.400
0.300
0.200
0.200
0.200
0.200
0.200
1.000
0.500
0.200
0.398
0.502
0.200
0.200
0.200
0.600
0.200
0.200
0.500
0.300
0.200
0.200
0.200
0.498
0.202
0.200
0.500
0.200
0.200
0.400
0.298
0.202
0.500
0.200
0.300
0.500
0.300
0.400
0.200
0.300
0.200
0.400
0.300
0.400
0.300
0.200
0.400
0.300
0.200
0.398
0.202
0.200
0.500
0.300
0.400
0.300
0.200
0.800
0.300
0.700
0.300
0.200
0.500
0.200
0.400
0.200
0.298
0.402
0.200
0.200
0.198
0.202
0.400
0.300
0.300
0.202
0.298
0.300
0.300
0.400
0.400
0.700
0.500
0.300
0.200
0.200
0.200
0.500
0.200
0.300
0.500
0.200
0.200
0.500
0.400
0.500
0.200
0.200
0.400
0.200
0.300
0.500
0.200
0.400
0.200
0.200
0.600
0.200
0.400
0.700
0.200
0.200
0.200
0.200
0.400
0.400
0.200
0.200
0.200
0.200
0.200
0.600
0.400
0.200
0.500
0.400
0.200
0.200
0.200
0.398
0.202
0.200
0.300
0.200
0.400
0.200
0.400
0.300
0.300
0.400
0.600
0.400
0.200
0.400
0.400
0.200
0.200
0.206
0.394
0.200
0.200
0.400
0.298
0.202
0.400
0.300
[truncated: 585,925 more chars]
