# Supplementary material for: Stress among on-duty firefighters: an ambulatory assessment study
Source: PeerJ. 2018 Dec 11;6:e5967. doi: 10.7717/peerj.5967 (PMC6294048; doi:10.7717/peerj.5967)
Supplement: Supplemental Information 1 [file peerj-06-5967-s001.zip › RAW_DATA/FF17_1.rr]

7.860
0.638
0.660
0.662
0.666
0.670
0.646
0.656
0.698
0.704
0.696
0.692
0.708
0.702
0.698
0.662
0.676
0.690
0.682
0.682
0.710
0.762
0.764
0.744
0.726
0.710
0.698
0.694
0.694
0.708
0.696
0.726
0.738
0.742
0.740
0.750
0.702
0.702
0.680
0.674
0.692
0.682
0.684
0.698
0.724
0.730
0.738
0.724
0.742
0.730
0.700
0.700
0.700
0.700
0.664
0.668
0.664
0.644
0.666
0.690
0.698
0.746
0.768
0.766
0.734
0.712
0.708
0.686
0.688
0.664
0.646
0.638
0.642
0.626
0.660
0.644
0.672
0.664
0.678
0.668
0.652
0.658
0.664
0.642
0.634
0.622
0.606
0.602
0.594
0.592
0.604
0.602
0.600
0.614
0.634
0.678
0.674
0.632
0.612
0.628
0.612
0.616
0.618
0.628
0.662
0.710
0.746
0.698
0.418
0.250
0.648
0.652
0.636
0.606
0.604
0.626
0.640
0.694
0.702
0.704
0.692
0.694
0.694
0.704
0.682
0.674
0.690
0.710
0.720
0.714
0.712
0.724
0.746
0.736
0.716
0.712
0.698
0.668
0.650
0.636
0.622
0.624
0.622
0.626
0.628
0.646
0.680
0.694
0.682
0.684
0.686
0.692
0.678
0.668
0.682
0.700
0.740
0.730
0.718
0.714
0.546
0.756
0.648
0.692
0.672
0.750
0.740
0.726
0.714
0.696
0.656
0.652
0.650
0.690
0.712
0.718
0.724
0.700
0.700
0.688
0.656
0.618
0.622
0.630
0.656
0.684
0.662
0.646
0.626
0.620
0.618
0.600
0.616
0.622
0.636
0.662
0.680
0.658
0.652
0.644
0.644
0.626
0.636
0.630
0.622
0.614
0.610
0.622
0.634
0.610
0.618
0.656
0.706
0.736
0.734
0.716
0.708
0.682
0.672
0.654
0.626
0.604
0.606
0.602
0.620
0.636
0.666
0.718
0.746
0.778
0.750
0.684
0.666
0.638
0.618
0.600
0.590
0.592
0.594
0.624
0.622
0.608
0.624
0.606
0.612
0.606
0.598
0.586
0.582
0.584
0.582
0.596
0.612
0.620
0.622
0.602
0.622
0.618
0.614
0.598
0.584
0.578
0.586
0.584
0.580
0.578
0.580
0.584
0.594
0.596
0.598
0.596
0.620
0.726
0.806
0.828
0.794
0.728
0.714
0.690
0.670
0.676
0.678
0.688
0.684
0.674
0.644
0.620
0.628
0.656
0.690
0.690
0.652
0.646
0.628
0.606
0.620
0.650
0.690
0.692
0.660
0.630
0.624
0.608
0.588
0.578
0.582
0.582
0.586
0.594
0.610
0.628
0.598
0.586
0.576
0.576
0.566
0.572
0.568
0.568
0.580
0.576
0.578
0.582
0.598
0.596
0.596
0.618
0.658
0.722
0.728
0.738
0.640
0.608
0.584
0.580
0.584
0.594
0.606
0.636
0.650
0.654
0.676
0.756
0.830
0.794
0.754
0.694
0.648
0.644
0.658
0.666
0.644
0.630
0.626
0.628
0.644
0.674
0.680
0.678
0.712
0.754
0.782
0.772
0.724
0.704
0.654
0.618
0.620
0.638
0.672
0.716
0.736
0.708
0.688
0.668
0.664
0.636
0.652
0.666
0.710
0.766
0.838
0.868
0.834
0.796
0.760
0.752
0.698
0.648
0.686
0.714
0.756
0.784
0.828
0.762
0.790
0.760
0.756
0.722
0.718
0.738
0.740
0.800
0.820
0.846
0.796
0.816
0.830
0.778
0.784
0.780
0.800
0.732
0.746
0.732
0.744
0.726
0.766
0.810
0.824
0.876
0.862
0.796
0.808
0.778
0.756
0.732
0.734
0.762
0.750
0.778
0.732
0.722
0.734
0.786
0.764
0.798
0.820
0.792
0.828
0.818
0.774
0.774
0.738
0.738
0.730
0.720
0.738
0.740
0.784
0.802
0.844
0.768
0.792
0.786
0.796
0.744
0.750
0.736
0.710
0.742
0.726
0.708
0.694
0.654
0.684
0.734
0.720
0.740
0.756
0.764
0.726
0.716
0.740
0.768
0.760
0.798
0.836
0.844
0.740
0.690
0.666
0.644
0.614
0.616
0.604
0.600
0.588
0.590
0.582
0.572
0.580
0.584
0.588
0.594
0.598
0.590
0.604
0.610
0.620
0.602
0.592
0.586
0.584
0.570
0.584
0.596
0.620
0.638
0.656
0.656
0.644
0.618
0.594
0.596
0.594
0.600
0.612
0.632
0.648
0.614
0.600
0.598
0.610
0.640
0.674
0.720
0.770
0.768
0.728
0.698
0.684
0.674
0.672
0.682
0.708
0.744
0.758
0.770
0.776
0.774
0.754
0.744
0.740
0.726
0.710
0.718
0.710
0.692
0.704
0.678
0.662
0.634
0.616
0.642
0.656
0.680
0.682
0.698
0.708
0.706
0.694
0.678
0.670
0.670
0.696
0.714
0.738
0.784
0.824
0.822
0.788
0.786
0.770
0.760
0.750
0.738
0.744
0.726
0.742
0.766
0.832
0.852
0.830
0.808
0.782
0.744
0.732
0.728
0.742
0.732
0.758
0.776
0.776
0.762
0.760
0.740
0.714
0.718
0.712
0.718
0.716
0.752
0.786
0.802
0.812
0.798
0.780
0.730
0.732
0.730
0.754
0.734
0.752
0.746
0.768
0.782
0.796
0.802
0.772
0.768
0.746
0.726
0.720
0.732
0.740
0.732
0.762
0.750
0.728
0.730
0.686
0.660
0.644
0.656
0.626
0.614
0.612
0.608
0.600
0.590
0.586
0.578
0.574
0.582
0.586
0.592
0.610
0.616
0.646
0.680
0.732
0.776
0.742
0.760
0.752
0.784
0.690
0.644
0.632
0.640
0.694
0.770
0.832
0.882
0.956
0.872
0.886
0.844
0.780
0.704
0.672
0.674
0.804
0.846
0.828
0.830
0.822
0.808
0.774
0.780
0.776
0.802
0.772
0.818
0.812
0.830
0.768
0.792
0.780
0.792
0.768
0.814
0.808
0.838
0.810
0.818
0.782
0.792
0.742
0.768
0.746
0.746
0.758
0.758
0.764
0.732
0.770
0.778
0.726
0.750
0.720
0.706
0.670
0.704
0.760
0.944
0.844
0.882
0.882
0.844
0.810
0.796
0.770
0.686
0.712
0.674
0.668
0.680
0.684
0.650
0.630
0.626
0.616
0.616
0.602
0.618
0.632
0.630
0.624
0.624
0.632
0.634
0.644
0.652
0.676
0.666
0.686
0.694
0.700
0.704
0.692
0.712
0.720
0.742
0.744
0.734
0.752
0.772
0.792
0.736
0.750
0.746
0.732
0.676
0.666
0.666
0.722
0.792
0.818
0.764
0.746
0.732
0.774
0.802
0.774
0.776
0.772
0.734
0.714
0.718
0.744
0.744
0.768
0.742
0.736
0.712
0.714
0.740
0.780
0.834
0.770
0.794
0.774
0.732
0.718
0.660
0.660
0.660
0.650
0.666
0.668
0.682
0.700
0.720
0.692
0.636
0.614
0.594
0.582
0.578
0.568
0.572
0.594
0.684
0.822
0.864
0.844
0.808
0.764
0.738
0.716
0.688
0.686
0.710
0.710
0.750
0.756
0.822
0.810
0.828
0.830
0.762
0.768
0.746
0.732
0.696
0.714
0.704
0.740
0.740
0.792
0.824
0.788
0.708
0.678
0.660
0.670
0.690
0.688
0.742
0.748
0.740
0.750
0.754
0.720
0.748
0.726
0.704
0.694
0.720
0.744
0.764
0.728
0.732
0.742
0.742
0.724
0.720
0.732
0.740
0.702
0.732
0.732
0.720
0.772
0.768
0.750
0.764
0.738
0.694
0.714
0.702
0.670
0.702
0.712
0.738
0.708
0.750
0.752
0.762
0.744
0.780
0.758
0.738
0.722
0.704
0.698
0.676
0.682
0.704
0.734
0.740
0.740
0.770
0.784
0.764
0.774
0.762
0.776
0.756
0.764
0.754
0.754
0.726
0.700
0.712
0.734
0.766
0.744
0.778
0.766
0.798
0.742
0.740
0.734
0.746
0.704
0.716
0.714
0.754
0.732
0.764
0.774
0.786
0.742
0.742
0.716
0.726
0.714
0.660
0.644
0.662
0.672
0.722
0.732
0.694
0.644
0.636
0.662
0.712
0.732
0.702
0.682
0.660
0.646
0.638
0.630
0.640
0.648
0.666
0.666
0.652
0.632
0.634
0.638
0.636
0.658
0.676
0.716
0.692
0.710
0.710
0.750
0.732
0.762
0.766
0.750
0.710
0.714
0.718
0.748
0.712
0.762
0.866
0.880
0.798
0.786
0.754
0.722
0.672
0.652
0.636
0.636
0.646
0.660
0.720
0.766
0.836
0.808
0.846
0.818
0.780
0.728
0.712
0.712
0.664
0.626
0.622
0.638
0.746
0.864
0.900
0.782
0.722
0.690
0.696
0.718
0.710
0.702
0.680
0.662
0.648
0.648
0.654
0.702
0.754
0.782
0.754
0.780
0.758
0.742
0.720
0.680
0.692
0.692
0.724
0.734
0.756
0.766
0.820
0.836
0.768
0.786
0.762
0.736
0.718
0.718
0.726
0.744
0.726
0.732
0.728
0.752
0.726
0.744
0.734
0.750
0.754
0.720
0.758
0.748
0.726
0.690
0.698
0.706
0.744
0.738
0.786
0.790
0.818
0.794
0.756
0.710
0.702
0.690
0.690
0.662
0.630
0.646
0.700
0.762
0.784
0.802
0.792
0.738
0.734
0.708
0.688
0.666
0.646
0.640
0.634
0.638
0.642
0.682
0.680
0.706
0.704
0.686
0.668
0.670
0.666
0.658
0.644
0.642
0.642
0.662
0.720
0.684
0.678
0.650
0.624
0.612
0.596
0.596
0.584
0.574
0.588
0.570
0.580
0.568
0.562
0.562
0.552
0.554
0.544
0.546
0.540
0.540
0.536
0.546
0.558
0.586
0.632
0.678
0.728
0.746
0.686
0.672
0.758
0.858
0.802
0.696
0.682
0.656
0.646
0.628
0.616
0.594
0.590
0.584
0.584
0.594
0.590
0.596
0.586
0.582
0.592
0.582
0.584
0.584
0.568
0.560
0.556
0.542
0.528
0.534
0.532
0.544
0.552
0.600
0.696
0.730
0.768
0.736
0.690
0.636
0.624
0.600
0.610
0.634
0.678
0.640
0.656
0.678
0.690
0.680
0.702
0.694
0.702
0.688
0.712
0.744
0.748
0.750
0.752
0.774
0.730
0.726
0.708
0.752
0.744
0.706
0.732
0.734
0.764
0.742
0.792
0.786
0.758
0.766
0.778
0.814
0.758
0.790
0.776
0.766
0.726
0.730
0.734
0.722
0.748
0.754
0.806
0.760
0.792
0.782
0.788
0.726
0.742
0.742
0.772
0.754
0.816
0.808
0.834
0.828
0.820
0.810
0.764
0.792
0.776
0.802
0.764
0.792
0.800
0.830
0.794
0.814
0.792
0.772
0.750
0.752
0.768
0.736
0.738
0.732
0.796
0.796
0.738
0.766
0.746
0.732
0.724
0.710
0.714
0.664
0.662
0.670
0.694
0.718
0.700
0.648
0.628
0.642
0.658
0.696
0.724
0.702
0.652
0.652
0.672
0.666
0.680
0.694
0.742
0.772
0.742
0.770
0.748
0.762
0.708
0.718
0.724
0.738
0.774
0.794
0.828
0.830
0.768
0.726
0.708
0.706
0.726
0.746
0.730
0.780
0.826
0.840
0.782
0.802
0.784
0.740
0.742
0.738
0.752
0.722
0.752
0.738
0.760
0.746
0.766
0.764
0.736
0.772
0.764
0.756
0.758
0.744
0.760
0.718
0.738
0.742
0.752
0.706
0.710
0.726
0.722
0.708
0.674
0.666
0.668
0.688
0.688
0.720
0.708
0.760
0.762
0.774
0.748
0.714
0.652
0.620
0.614
0.612
0.642
0.696
0.718
0.684
0.652
0.658
0.672
0.686
0.702
0.680
0.648
0.664
0.724
0.728
0.790
0.782
0.436
0.376
0.712
0.668
0.592
0.558
0.562
0.554
0.554
0.552
0.558
0.554
0.564
0.560
0.558
0.564
0.562
0.566
0.570
0.578
0.574
0.562
0.622
0.478
0.548
0.532
0.536
0.524
0.526
0.528
0.536
0.544
0.562
0.568
0.584
0.588
0.600
0.592
0.582
0.578
0.574
0.570
0.562
0.560
0.574
0.606
0.630
0.638
0.604
0.578
0.606
0.614
0.640
0.658
0.644
0.610
0.596
0.586
0.576
0.564
0.562
0.558
0.566
0.568
0.576
0.584
0.626
0.724
0.942
0.926
0.866
0.746
0.664
0.626
0.606
0.604
0.638
0.750
0.900
0.954
0.952
0.902
0.838
0.774
0.734
0.722
0.720
0.718
0.756
0.770
0.800
0.810
0.856
0.772
0.754
0.778
0.792
0.788
0.734
0.730
0.714
0.726
0.740
0.720
0.760
0.752
0.764
0.790
0.744
0.764
0.772
0.732
0.714
0.688
0.686
0.670
0.652
0.632
0.684
0.788
0.788
0.818
0.814
0.810
0.742
0.750
0.712
0.722
0.688
0.698
0.726
0.800
0.830
0.780
0.808
0.780
0.764
0.726
0.728
0.722
0.728
0.728
0.736
0.756
0.748
0.706
0.718
0.726
0.764
0.726
0.722
0.710
0.734
0.738
0.698
0.684
0.686
0.708
0.726
0.758
0.742
0.772
0.804
0.746
0.698
0.660
0.636
0.664
0.698
0.696
0.684
0.678
0.694
0.710
0.694
0.714
0.714
0.764
0.736
0.750
0.750
0.768
0.762
0.732
0.748
0.782
0.796
0.746
0.764
0.762
0.750
0.708
0.728
0.738
0.786
0.822
0.824
0.812
0.708
0.708
0.722
0.748
0.784
0.800
0.786
0.744
0.702
0.658
0.676
0.678
0.714
0.738
0.770
0.832
0.874
0.840
0.806
0.764
0.746
0.704
0.688
0.698
0.648
0.800
0.814
0.828
0.824
0.818
0.756
0.764
0.730
0.716
0.702
0.678
0.666
0.674
0.716
0.752
0.756
0.788
0.754
0.730
0.728
0.708
0.716
0.684
0.704
0.694
0.734
0.740
0.792
0.786
0.792
0.744
0.758
0.748
0.720
0.708
0.692
0.700
0.690
0.722
0.714
0.732
0.722
0.730
0.706
0.714
0.682
0.654
0.646
0.646
0.626
0.622
0.636
0.670
0.704
0.704
0.700
0.672
0.642
0.622
0.602
0.590
0.592
0.604
0.630
0.676
0.750
0.796
0.772
0.764
0.736
0.732
0.678
0.666
0.664
0.706
0.730
0.798
0.812
0.876
0.822
0.836
0.784
0.790
0.772
0.764
0.722
0.686
0.688
0.710
0.732
0.758
0.778
0.810
0.776
0.752
0.748
0.764
0.788
0.750
0.786
0.770
0.794
0.748
0.794
0.788
0.794
0.740
0.764
0.742
0.676
0.684
0.702
0.742
0.776
0.744
0.730
0.700
0.668
0.674
0.736
0.728
0.738
0.744
0.770
0.750
0.720
0.706
0.712
0.696
0.716
0.698
0.726
0.698
0.724
0.726
0.774
0.718
0.738
0.680
0.660
0.678
0.672
0.660
0.640
0.620
0.600
0.590
0.590
0.600
0.672
0.802
0.856
0.806
0.742
0.702
0.684
0.638
0.624
0.620
0.614
0.614
0.600
0.602
0.630
0.688
0.736
0.762
0.714
0.728
0.742
0.748
0.722
0.706
0.696
0.700
0.712
0.692
0.714
0.700
0.744
0.784
0.734
0.780
0.774
0.786
0.702
0.666
0.620
0.606
0.600
0.602
0.606
0.618
0.632
0.660
0.688
0.730
0.752
0.730
0.756
0.746
0.708
0.674
0.630
0.610
0.592
0.568
0.570
0.562
0.552
0.560
0.556
0.560
0.580
0.590
0.606
0.608
0.612
0.628
0.640
0.642
0.632
0.624
0.628
0.614
0.630
0.642
0.710
0.786
0.766
0.828
0.790
0.782
0.750
0.740
0.768
0.762
0.746
0.712
0.720
0.756
0.730
0.708
0.702
0.688
0.668
0.634
0.630
0.668
0.720
0.698
0.726
0.738
0.784
0.732
0.706
0.692
0.698
0.680
0.706
0.724
0.792
0.838
0.794
0.748
0.730
0.746
0.710
0.730
0.726
0.732
0.712
0.726
0.714
0.744
0.716
0.736
0.726
0.740
0.706
0.688
0.678
0.690
0.736
0.756
0.800
0.790
0.786
0.730
0.732
0.716
0.690
0.720
0.716
0.716
0.722
0.738
0.764
0.738
0.772
0.760
0.750
0.752
0.740
0.734
0.698
0.692
0.664
0.680
0.698
0.710
0.716
0.712
0.742
0.742
0.768
0.742
0.750
0.742
0.732
0.716
0.680
0.670
0.664
0.662
0.654
0.660
0.664
0.680
0.702
0.726
0.754
0.726
0.750
0.748
0.746
0.712
0.704
0.696
0.674
0.650
0.662
0.680
0.730
0.724
0.762
0.768
0.744
0.754
0.708
0.668
0.646
0.668
0.606
0.626
0.620
0.612
0.614
0.596
0.590
0.594
0.586
0.592
0.592
0.584
0.592
0.586
0.614
0.640
0.652
0.648
0.612
0.604
0.586
0.584
0.580
0.552
0.540
0.542
0.540
0.566
0.604
0.684
0.782
0.874
0.794
0.754
0.726
0.660
0.680
0.672
0.640
0.610
0.592
0.578
0.574
0.572
0.590
0.608
0.590
0.606
0.668
0.748
0.814
0.814
0.720
0.638
0.650
0.644
0.652
0.642
0.614
0.600
0.588
0.592
0.612
0.644
0.682
0.686
0.694
0.646
0.642
0.622
0.632
0.652
0.684
0.682
0.646
0.650
0.666
0.678
0.690
0.718
0.716
0.688
0.712
0.744
0.802
0.820
0.758
0.778
0.754
0.764
0.746
0.718
0.704
0.708
0.722
0.828
0.830
0.904
0.892
0.728
0.712
0.708
0.706
0.706
0.698
0.668
0.674
0.686
0.698
0.698
0.682
0.644
0.612
0.606
0.592
0.590
0.584
0.574
0.568
0.572
0.572
0.586
0.602
0.618
0.626
0.630
0.614
0.566
0.556
0.562
0.564
0.580
0.602
0.640
0.682
0.678
0.746
0.766
0.780
0.726
0.684
0.652
0.648
0.636
0.618
0.584
0.582
0.568
0.568
0.570
0.574
0.634
0.632
0.626
0.622
0.654
0.692
0.728
0.700
0.748
0.838
0.770
0.698
0.632
0.620
0.604
0.594
0.610
0.610
0.602
0.586
0.580
0.582
0.578
0.572
0.568
0.576
0.580
0.586
0.594
0.594
0.584
0.592
0.628
0.702
0.758
0.712
0.722
0.724
0.664
0.616
0.600
0.576
0.576
0.572
0.568
0.576
0.606
0.626
0.654
0.646
0.652
0.650
0.678
0.692
0.724
0.730
0.708
0.736
0.754
0.734
0.708
0.710
0.678
0.666
0.724
0.918
0.948
0.902
0.854
0.774
0.724
0.690
0.674
0.646
0.662
0.686
0.812
0.846
0.844
0.748
0.696
0.666
0.634
0.640
0.642
0.652
0.688
0.684
0.778
0.698
0.696
0.642
0.676
0.618
0.606
0.624
0.642
0.692
0.672
0.664
0.668
0.662
0.648
0.628
0.632
0.626
0.630
0.654
0.664
0.736
0.790
0.796
0.722
0.720
0.696
0.714
0.716
0.716
0.708
0.712
0.702
0.712
0.730
0.738
0.734
0.730
0.738
0.752
0.772
0.720
0.732
0.688
0.666
0.708
0.712
0.758
0.756
0.774
0.708
0.700
0.726
0.722
0.720
0.710
0.682
0.654
0.642
0.636
0.626
0.620
0.614
0.614
0.624
0.656
0.748
0.628
0.610
0.596
0.576
0.568
0.562
0.554
0.560
0.590
0.660
0.754
0.734
0.766
0.778
0.750
0.796
0.880
0.848
0.860
0.820
0.778
0.780
0.776
0.740
0.704
0.670
0.646
0.632
0.610
0.616
0.636
0.668
0.720
0.884
0.838
0.808
0.796
0.796
0.742
0.744
0.718
0.702
0.674
0.636
0.632
0.638
0.684
0.758
0.800
0.818
0.754
0.760
0.740
0.720
0.698
0.686
0.690
0.674
0.712
0.720
0.714
0.764
0.752
0.768
0.770
0.764
0.774
0.714
0.720
0.686
0.688
0.666
0.662
0.628
0.636
0.660
0.746
0.774
0.796
0.782
0.786
0.722
0.740
0.724
0.736
0.710
0.686
0.684
0.688
0.670
0.674
0.658
0.652
0.648
0.660
0.674
0.674
0.694
0.686
0.684
0.654
0.652
0.644
0.642
0.626
0.632
0.642
0.662
0.690
0.706
0.694
0.634
0.648
0.652
0.684
0.718
0.746
0.750
0.712
0.718
0.702
0.706
0.680
0.684
0.700
0.702
0.640
0.650
0.654
0.652
0.638
0.622
0.602
0.614
0.634
0.644
0.672
0.674
0.682
0.704
0.698
0.686
0.698
0.688
0.696
0.698
0.678
0.690
0.692
0.704
0.694
0.718
0.734
0.714
0.744
0.740
0.742
0.702
0.700
0.692
0.702
0.684
0.702
0.706
0.744
0.732
0.778
0.772
0.792
0.736
0.742
0.728
0.728
0.710
0.730
0.730
0.722
0.738
0.736
0.754
0.742
0.742
0.752
0.722
0.718
0.714
0.730
0.712
0.758
0.768
0.806
0.784
0.794
0.768
0.734
0.738
0.726
0.730
0.748
0.748
0.794
0.756
0.780
0.766
0.736
0.694
0.658
0.630
0.610
0.612
0.612
0.644
0.686
0.712
0.714
0.758
0.744
0.754
0.746
0.706
0.714
0.760
0.722
0.682
0.636
0.628
0.630
0.642
0.638
0.648
0.662
0.722
0.728
0.696
0.656
0.634
0.610
0.602
0.592
0.580
0.580
0.588
0.610
0.636
0.656
0.648
0.628
0.624
0.620
0.614
0.618
0.614
0.618
0.592
0.610
0.672
0.936
0.938
0.882
0.806
0.706
0.708
0.718
0.734
0.752
0.782
0.778
0.736
0.738
0.718
0.690
0.650
0.714
0.760
0.690
0.712
0.706
0.746
0.742
0.768
0.726
0.742
0.704
0.672
0.656
0.642
0.614
0.600
0.588
0.588
0.584
0.598
0.612
0.640
0.666
0.670
0.684
0.666
0.628
0.622
0.662
0.712
0.738
0.798
0.764
0.692
0.634
0.618
0.604
0.618
0.686
0.734
0.804
0.730
0.664
0.628
0.614
0.610
0.608
0.606
0.612
0.610
0.612
0.626
0.646
0.670
0.694
0.694
0.688
0.676
0.668
0.666
0.670
0.680
0.708
0.722
0.736
0.730
0.720
0.728
0.692
0.700
0.670
0.666
0.636
0.622
0.632
0.642
0.672
0.670
0.674
0.672
0.700
0.682
0.672
0.674
0.674
0.682
0.690
0.690
0.762
0.722
0.708
0.682
0.666
0.660
0.672
0.720
0.760
0.782
0.740
0.708
0.664
0.632
0.606
0.590
0.584
0.588
0.602
0.646
0.692
0.732
0.760
0.786
0.812
0.830
0.792
0.698
0.678
0.644
0.632
0.626
0.628
0.660
0.746
0.840
0.850
0.834
0.802
0.798
0.792
0.760
0.742
0.718
0.716
0.706
0.714
0.720
0.726
0.762
0.798
0.824
0.840
0.814
0.772
0.750
0.730
0.708
0.720
0.730
0.744
0.760
0.774
0.780
0.766
0.746
0.748
0.740
0.732
0.716
0.702
0.720
0.732
0.736
0.758
0.764
0.762
0.754
0.736
0.736
0.720
0.704
0.700
0.688
0.698
0.690
0.714
0.720
0.738
0.686
0.656
0.636
0.624
0.612
0.616
0.612
0.600
0.602
0.612
0.634
0.674
0.732
0.742
0.768
0.750
0.740
0.694
0.696
0.692
0.916
0.744
0.680
0.624
0.606
0.590
0.584
0.574
0.570
0.568
0.580
0.612
0.656
0.658
0.640
0.624
0.618
0.606
0.598
0.600
0.640
0.706
0.718
0.724
0.712
0.726
0.686
0.632
0.630
0.632
0.626
0.626
0.636
0.664
0.700
0.694
0.730
0.778
0.792
0.766
0.756
0.728
0.698
0.692
0.688
0.710
0.730
0.766
0.806
0.792
0.796
0.780
0.756
0.752
0.736
0.736
0.708
0.654
0.630
0.640
0.654
0.668
0.666
0.686
0.734
0.766
0.766
0.754
0.736
0.690
0.658
0.644
0.640
0.656
0.672
0.666
0.666
0.680
0.710
0.690
0.656
0.674
0.660
0.642
0.638
0.222
0.408
0.642
0.644
0.620
0.614
0.620
0.638
0.670
0.742
0.770
0.792
0.816
0.782
0.764
0.732
0.724
0.696
0.686
0.682
0.704
0.722
0.736
0.746
0.726
0.696
0.670
0.674
0.420
0.296
0.618
0.632
0.610
0.606
0.616
0.616
0.654
0.640
0.622
0.600
0.590
0.580
0.574
0.566
0.564
0.564
0.570
0.598
0.652
0.842
0.942
0.898
0.848
0.792
0.712
0.644
0.602
0.584
0.584
0.570
0.580
0.596
0.710
0.874
0.832
0.792
0.770
0.742
0.702
0.702
0.726
0.738
0.730
0.742
0.764
0.738
0.734
0.708
0.676
0.686
0.698
0.754
0.714
0.676
0.652
0.646
0.640
0.636
0.630
0.640
0.650
0.686
0.704
0.704
0.740
0.760
0.724
0.738
0.696
0.742
0.742
0.704
0.736
0.740
0.752
0.744
0.708
0.706
0.696
0.670
0.696
0.690
0.718
0.698
0.726
0.720
0.706
0.696
0.676
0.654
0.626
0.648
0.664
0.686
0.692
0.714
0.680
0.684
0.680
0.706
0.674
0.696
0.698
0.716
0.686
0.734
0.718
0.686
0.684
0.666
0.662
0.676
0.676
0.638
0.648
0.636
0.628
0.632
0.634
0.662
0.690
0.672
0.688
0.674
0.670
0.650
0.660
0.662
0.672
0.696
0.700
0.730
0.692
0.708
0.716
0.736
0.714
0.698
0.688
0.706
0.708
0.748
0.758
0.790
0.784
0.794
0.798
0.748
0.758
0.728
0.716
0.696
0.668
0.626
0.620
0.620
0.638
0.646
0.660
0.696
0.762
0.782
0.768
0.786
0.776
0.732
0.724
0.706
0.710
0.692
0.676
0.676
0.710
0.780
0.776
0.818
0.822
0.772
0.774
0.730
0.714
0.674
0.676
0.700
0.738
0.720
0.746
0.738
0.736
0.784
0.796
0.786
0.778
0.742
0.726
0.674
0.628
0.620
0.618
0.620
0.610
0.610
0.616
0.636
0.646
0.658
0.692
0.740
0.760
0.724
0.742
0.728
0.736
0.710
0.720
0.714
0.704
0.706
0.700
0.720
0.690
0.696
0.714
0.718
0.722
0.718
0.738
0.714
0.740
0.736
0.746
0.740
0.716
0.682
0.670
0.666
0.648
0.662
0.664
0.642
0.654
0.710
0.712
0.744
0.734
0.748
0.704
0.718
0.704
0.704
0.686
0.698
0.708
0.784
0.768
0.810
0.780
0.766
0.716
0.742
0.742
0.732
0.714
0.728
0.724
0.694
0.690
0.660
0.624
0.634
0.616
0.608
0.618
0.626
0.632
0.638
0.648
0.666
0.662
0.644
0.648
0.656
0.680
0.686
0.708
0.698
0.674
0.676
0.692
0.692
0.690
0.672
0.638
0.620
0.612
0.612
0.608
0.598
0.594
0.596
0.612
0.604
0.594
0.588
0.600
0.674
0.754
0.804
0.816
0.748
0.694
0.648
0.618
0.612
0.614
0.622
0.662
0.750
0.846
0.870
0.888
0.846
0.808
0.742
0.698
0.684
0.666
0.662
0.658
0.636
0.614
0.622
0.652
0.706
0.718
0.682
0.662
0.724
0.752
0.780
0.764
0.746
0.722
0.708
0.698
0.698
0.700
0.716
0.752
0.766
0.754
0.796
0.762
0.772
0.798
0.762
0.722
0.678
0.398
0.270
0.630
0.612
0.622
0.606
0.636
0.622
0.618
0.614
0.614
0.606
0.602
0.614
0.630
0.666
0.694
0.742
0.746
0.752
0.754
0.734
0.714
0.712
0.698
0.702
0.728
0.718
0.738
0.750
0.764
0.748
0.724
0.734
0.690
0.686
0.674
0.684
0.682
0.682
0.658
0.664
0.732
0.738
0.786
0.792
0.776
0.712
0.710
0.688
0.660
0.668
0.660
0.696
0.826
0.868
0.850
0.884
0.804
0.796
0.760
0.708
0.724
0.706
0.704
0.730
0.722
0.700
0.712
0.688
0.694
0.742
0.742
0.672
0.648
0.634
0.632
0.640
0.642
0.658
0.638
0.632
0.656
0.676
0.666
0.646
0.648
0.642
0.640
0.640
0.638
0.630
0.632
0.650
0.660
0.666
0.672
0.644
0.656
0.692
0.714
0.712
0.716
0.696
0.716
0.690
0.680
0.674
0.720
0.750
0.734
0.778
0.774
0.778
0.748
0.742
0.756
0.754
0.720
0.736
0.718
0.724
0.716
0.716
0.706
0.722
0.714
0.768
0.774
0.774
0.796
0.776
0.734
0.726
0.702
0.714
0.702
0.722
0.738
0.738
0.734
0.726
0.728
0.688
0.658
0.654
0.644
0.652
0.680
0.712
0.676
0.670
0.664
0.684
0.706
0.726
0.710
0.712
0.706
0.710
0.716
0.722
0.718
0.724
0.712
0.724
0.716
0.694
0.628
0.608
0.630
0.636
0.624
0.602
0.580
0.600
0.528
0.544
0.546
0.534
0.528
0.514
0.520
0.512
0.506
0.508
0.498
0.494
0.486
0.486
0.484
0.470
0.478
0.476
0.468
0.468
0.482
0.446
0.456
0.454
0.460
0.446
0.476
0.428
0.462
0.454
0.464
0.464
0.452
0.464
0.462
0.462
0.470
0.474
0.476
0.492
0.496
0.520
0.540
0.562
0.562
0.510
0.530
0.522
0.502
0.520
0.484
0.484
0.478
0.482
0.480
0.486
0.496
0.498
0.498
0.492
0.490
0.494
0.496
0.526
0.546
0.484
0.490
0.488
0.472
0.474
0.476
0.476
0.468
0.480
0.476
0.482
0.504
0.566
0.628
0.734
0.730
0.714
0.706
0.310
0.294
0.564
0.546
0.528
0.528
0.514
0.508
0.496
0.498
0.504
0.526
0.550
0.592
0.612
0.592
0.604
0.648
0.620
0.590
0.590
0.524
0.546
0.560
0.578
0.596
0.612
0.612
0.628
0.600
0.586
0.616
0.622
0.636
0.712
0.772
0.708
0.696
0.674
0.684
0.648
0.660
0.658
0.692
0.676
0.660
0.668
0.728
0.698
0.774
0.744
0.808
0.780
0.754
0.712
0.660
0.618
0.588
0.566
0.558
0.552
0.546
0.540
0.530
0.532
0.544
0.570
0.582
0.596
0.598
0.592
0.622
0.610
0.590
0.592
0.602
0.662
0.588
0.594
0.580
0.606
0.672
0.668
0.616
0.584
0.568
0.556
0.548
0.556
0.566
0.598
0.680
0.788
0.842
0.808
0.738
0.676
0.686
0.726
0.758
0.786
0.770
0.764
0.744
0.742
0.760
0.732
0.762
0.744
0.816
0.838
0.804
0.862
0.752
0.720
0.744
0.752
0.704
0.696
0.652
0.652
0.630
0.600
0.610
0.622
0.604
0.656
0.676
0.692
0.692
0.704
0.656
0.646
0.638
0.664
0.658
0.678
0.712
0.732
0.748
0.740
0.722
0.708
0.672
0.660
0.654
0.638
0.638
0.678
0.706
0.748
0.804
0.770
0.724
0.688
0.658
0.668
0.634
0.620
0.618
0.640
0.656
0.644
0.660
0.666
0.672
0.650
0.620
0.640
0.632
0.612
0.596
0.606
0.642
0.676
0.672
0.660
0.634
0.614
0.590
0.574
0.562
0.570
0.576
0.612
0.652
0.680
0.636
0.608
0.640
0.694
0.672
0.642
0.602
0.578
0.578
0.562
0.566
0.576
0.616
0.644
0.662
0.722
0.794
0.792
0.758
0.708
0.652
0.632
0.622
0.636
0.654
0.708
0.730
0.734
0.694
0.672
0.650
0.636
0.644
0.676
0.752
0.744
0.778
0.774
0.752
0.730
0.738
0.774
0.778
0.722
0.670
0.638
0.632
0.684
0.698
0.754
0.746
0.776
0.746
0.766
0.768
0.716
0.658
0.648
0.662
0.660
0.696
0.736
0.756
0.732
0.750
0.770
0.700
0.674
0.630
0.612
0.606
0.606
0.620
0.618
0.596
0.572
0.564
0.564
0.574
0.576
0.568
0.550
0.548
0.558
0.572
0.596
0.608
0.586
0.566
0.570
0.586
0.598
0.620
0.612
0.600
0.572
0.548
0.540
0.530
0.532
0.534
0.536
0.532
0.522
0.526
0.536
0.552
0.566
0.592
0.658
0.694
0.652
0.628
0.606
0.600
0.576
0.562
0.558
0.584
0.658
0.744
0.692
0.664
0.658
0.704
0.696
0.696
0.690
0.726
0.702
0.668
0.656
0.658
0.630
0.630
0.634
0.656
0.638
0.608
0.622
0.660
0.630
0.594
0.576
0.596
0.598
0.600
0.620
0.670
0.674
0.736
0.734
0.730
0.668
0.614
0.596
0.584
0.564
0.558
0.566
0.582
0.618
0.614
0.630
0.640
0.666
0.666
0.682
0.658
0.632
0.638
0.622
0.632
0.608
0.578
0.594
0.626
0.646
0.642
0.614
0.614
0.624
0.680
0.686
0.712
0.686
0.638
0.616
0.594
0.598
0.608
0.612
0.634
0.702
0.744
0.726
0.710
0.688
0.634
0.596
0.580
0.580
0.586
0.598
0.586
0.618
0.622
0.634
0.632
0.600
0.596
0.600
0.600
0.592
0.578
0.584
0.584
0.586
0.580
0.578
0.590
0.630
0.694
0.666
0.628
0.598
0.576
0.564
0.560
0.568
0.582
0.566
0.556
0.560
0.558
0.568
0.562
0.562
0.614
0.710
0.830
0.910
0.824
0.746
0.674
0.650
0.632
0.618
0.334
0.274
0.648
0.658
0.748
0.814
0.726
0.734
0.690
0.646
0.610
0.588
0.572
0.564
0.574
0.596
0.598
0.576
0.566
0.562
0.570
0.578
0.582
0.620
0.690
0.660
0.630
0.686
0.690
0.662
0.656
0.648
0.636
0.652
0.656
0.676
0.686
0.740
0.754
0.764
0.748
0.760
0.708
0.714
0.676
0.680
0.660
0.664
0.680
0.732
0.750
0.738
0.688
0.662
0.620
0.600
0.584
0.570
0.586
0.628
0.690
0.706
0.672
0.632
0.594
0.570
0.560
0.574
0.590
0.628
0.660
0.690
0.702
0.668
0.632
0.616
0.616
0.634
0.642
0.658
0.644
0.654
0.642
0.624
0.598
0.594
0.596
0.642
0.638
0.638
0.626
0.688
0.686
0.650
0.646
0.650
0.652
0.650
0.644
0.640
0.634
0.628
0.628
0.664
0.668
0.630
0.638
0.622
0.642
0.638
0.618
0.618
0.632
0.648
0.636
0.636
0.642
0.628
0.608
0.586
0.578
0.578
0.594
0.610
0.608
0.628
0.640
0.694
0.714
0.688
0.676
0.660
0.670
0.642
0.616
0.600
0.616
0.654
0.654
0.674
0.678
0.680
0.646
0.638
0.628
0.638
0.622
0.618
0.606
0.612
0.602
0.612
0.606
0.628
0.622
0.640
0.638
0.630
0.610
0.616
0.632
0.630
0.622
0.610
0.606
0.602
0.604
0.596
0.588
0.570
0.556
0.564
0.576
0.582
0.594
0.602
0.616
0.598
0.586
0.580
0.584
0.576
0.560
0.550
0.552
0.562
0.584
0.616
0.638
0.616
0.614
0.676
0.762
0.774
0.718
0.684
0.656
0.660
0.634
0.608
0.604
0.622
0.650
0.626
0.626
0.636
0.676
0.680
0.682
0.682
0.678
0.676
0.652
0.630
0.632
0.612
0.620
0.658
0.712
0.708
0.736
0.742
0.736
0.712
0.676
0.672
0.662
0.650
0.626
0.632
0.666
0.658
0.640
0.640
0.632
0.614
0.592
0.586
0.598
0.640
0.662
0.674
0.686
0.696
0.704
0.744
0.744
0.724
0.676
0.640
0.630
0.642
0.638
0.624
0.618
0.632
0.654
0.630
0.630
0.628
0.656
0.652
0.646
0.672
0.708
0.714
0.650
0.618
0.602
0.636
0.704
0.764
0.766
0.706
0.658
0.650
0.676
0.654
0.640
0.618
0.614
0.622
0.630
0.610
0.578
0.562
0.556
0.564
0.562
0.546
0.556
0.584
0.622
0.644
0.632
0.634
0.634
0.636
0.630
0.614
0.590
0.560
0.546
0.538
0.574
0.558
0.568
0.568
0.570
0.568
0.556
0.550
0.544
0.544
0.554
0.572
0.590
0.604
0.596
0.588
0.564
0.574
0.540
0.540
0.544
0.546
0.540
0.544
0.544
0.544
0.546
0.540
0.546
0.556
0.582
0.600
0.644
0.738
0.792
0.774
0.734
0.688
0.674
0.666
0.688
0.682
0.690
0.710
0.736
0.726
0.742
0.700
0.670
0.652
0.668
0.620
0.634
0.664
0.670
0.688
0.680
0.676
0.658
0.632
0.610
0.602
0.644
0.700
0.736
0.718
0.664
0.618
0.596
0.582
0.598
0.626
0.610
0.598
0.570
0.564
0.552
0.554
0.564
0.610
0.652
0.706
0.748
0.774
0.758
0.744
0.698
0.694
0.668
0.652
0.656
0.324
0.328
0.716
0.708
0.666
0.672
0.674
0.664
0.628
0.642
0.596
0.588
0.574
0.560
0.554
0.554
0.582
0.678
0.768
0.810
0.800
0.774
0.708
0.688
0.636
0.598
0.572
0.550
0.536
0.530
0.530
0.570
0.708
0.790
0.774
0.866
0.804
0.682
0.688
0.634
0.608
0.652
0.712
0.734
0.710
0.644
0.634
0.620
0.590
0.570
0.578
0.586
0.592
0.584
0.582
0.588
0.576
0.582
0.582
0.584
0.602
0.616
0.626
0.604
0.584
0.560
0.544
0.540
0.534
0.532
0.538
0.550
0.562
0.570
0.580
0.584
0.378
0.564
0.554
0.568
0.572
0.578
0.574
0.570
0.564
0.568
0.576
0.582
0.574
0.572
0.584
0.602
0.596
0.580
0.562
0.552
0.536
0.522
0.508
0.506
0.502
0.494
0.486
0.482
0.478
0.476
0.474
0.470
0.462
0.460
0.454
0.452
0.456
0.456
0.466
0.472
0.480
0.476
0.460
0.452
0.456
0.456
0.458
0.452
0.448
0.452
0.450
0.454
0.454
0.458
0.450
0.452
0.450
0.454
0.452
0.448
0.446
0.442
0.442
0.442
0.444
0.442
0.448
0.448
0.446
0.446
0.444
0.448
0.448
0.454
0.454
0.456
0.456
0.452
0.448
0.452
0.456
0.456
0.464
0.462
0.468
0.460
0.456
0.458
0.458
0.462
0.456
0.458
0.454
0.460
0.458
0.462
0.464
0.460
0.456
0.452
0.456
0.462
0.462
0.462
0.466
0.470
0.468
0.470
0.474
0.474
0.480
0.476
0.474
0.470
0.476
0.472
0.468
0.462
0.460
0.464
0.468
0.482
0.476
0.476
0.486
0.492
0.486
0.480
0.482
0.498
0.514
0.532
0.528
0.510
0.490
0.498
0.496
0.504
0.498
0.502
0.510
0.528
0.526
0.524
0.534
0.544
0.550
0.534
0.530
0.532
0.550
0.556
0.546
0.536
0.548
0.558
0.570
0.564
0.548
0.542
0.546
0.550
0.552
0.544
0.546
0.556
0.566
0.570
0.570
0.570
0.558
0.524
0.506
0.504
0.500
0.488
0.488
0.494
0.514
0.536
0.552
0.548
0.532
0.548
0.576
0.596
0.586
0.558
0.544
0.538
0.532
0.520
0.530
0.528
0.540
0.528
0.514
0.518
0.524
0.520
0.508
0.502
0.504
0.504
0.498
0.488
0.490
0.482
0.478
0.472
0.466
0.464
0.460
0.452
0.454
0.448
0.448
0.446
0.442
0.446
0.438
0.438
0.438
0.434
0.436
0.438
0.440
0.430
0.440
0.450
0.428
0.438
0.440
0.440
0.438
0.438
0.436
0.440
0.442
0.442
0.446
0.450
0.454
0.454
0.456
0.460
0.462
0.460
0.468
0.466
0.472
0.472
0.480
0.490
0.504
0.516
0.526
0.532
0.554
0.542
0.530
0.504
0.506
0.504
0.502
0.500
0.500
0.496
0.508
0.520
0.534
0.546
0.596
0.618
0.574
0.554
0.530
0.520
0.504
0.504
0.514
0.560
0.592
0.580
0.548
0.512
0.504
0.508
0.540
0.592
0.638
0.648
0.650
0.652
0.732
0.778
0.740
0.664
0.610
0.576
0.570
0.602
0.706
0.794
0.790
0.706
0.650
0.624
0.630
0.644
0.630
0.610
0.608
0.642
0.700
0.688
0.652
0.640
0.644
0.666
0.666
0.614
0.572
0.614
0.944
0.840
0.748
0.682
0.630
0.602
0.570
0.542
0.524
0.522
0.548
0.588
0.652
0.716
0.718
0.636
0.598
0.570
0.550
0.532
0.528
0.526
0.530
0.540
0.554
0.602
0.640
0.648
0.624
0.616
0.628
0.620
0.606
0.592
0.598
0.618
0.622
0.622
0.616
0.628
0.658
0.644
0.628
0.600
0.590
0.592
0.596
0.612
0.664
0.696
0.698
0.666
0.672
0.646
0.644
0.600
0.588
0.606
0.606
0.624
0.630
0.614
0.592
0.562
0.566
0.576
0.578
0.570
0.562
0.568
0.596
0.610
0.604
0.582
0.588
0.584
0.590
0.592
0.588
0.596
0.608
0.602
0.576
0.564
0.568
0.582
0.594
0.592
0.582
0.590
0.606
0.628
0.632
0.660
0.648
0.632
0.624
0.636
0.616
0.586
0.554
0.542
0.556
0.576
0.620
0.596
0.586
0.664
0.740
0.750
0.718
0.676
0.646
0.636
0.658
0.686
0.670
0.650
0.662
0.662
0.648
0.638
0.626
0.602
0.576
0.566
0.596
0.724
0.718
0.662
0.630
0.614
0.600
0.586
0.584
0.592
0.598
0.608
0.614
0.624
0.618
0.598
0.580
0.586
0.578
0.602
0.594
0.586
0.590
0.622
0.664
0.694
0.704
0.706
0.690
0.674
0.646
0.618
0.606
0.580
0.570
0.576
0.572
0.572
0.576
0.594
0.646
0.670
0.684
0.662
0.692
0.650
0.646
0.620
0.628
0.626
0.616
0.608
0.626
0.634
0.652
0.652
0.644
0.640
0.646
0.648
0.698
0.646
0.630
0.614
0.608
0.610
0.608
0.624
0.632
0.628
0.620
0.612
0.604
0.586
0.574
0.568
0.590
0.630
0.632
0.638
0.642
0.718
0.684
0.702
0.670
0.686
0.654
0.648
0.628
0.640
0.640
0.634
0.624
0.630
0.630
0.622
0.618
0.622
0.614
0.602
0.610
0.632
0.624
0.618
0.256
0.358
0.568
0.582
0.568
0.552
0.542
0.538
0.530
0.522
0.520
0.528
0.534
0.528
0.526
0.520
0.522
0.528
0.540
0.552
0.562
0.558
0.548
0.544
0.560
0.606
0.652
0.684
0.686
0.652
0.620
0.598
0.614
0.670
0.740
0.748
0.742
0.710
0.682
0.684
0.654
0.618
0.610
0.638
0.684
0.714
0.684
0.662
0.638
0.636
0.618
0.608
0.596
0.576
0.564
0.546
0.580
0.568
0.620
0.650
0.662
0.666
0.686
0.656
0.624
0.586
0.580
0.556
0.540
0.536
0.524
0.524
0.520
0.526
0.530
0.546
0.554
0.566
0.572
0.548
0.552
0.544
0.584
0.616
0.608
0.584
0.556
0.542
0.528
0.524
0.510
0.506
0.504
0.506
0.498
0.496
0.494
0.496
0.498
0.504
0.512
0.538
0.630
0.890
0.830
0.774
0.672
0.686
0.684
0.688
0.664
0.678
0.636
0.614
0.592
0.646
0.770
0.772
0.730
0.696
0.644
0.630
0.618
0.638
0.686
0.672
0.714
0.700
0.708
0.674
0.646
0.624
0.604
0.604
0.598
0.590
0.602
0.704
0.732
0.724
0.714
0.706
0.708
0.698
0.688
0.648
0.606
0.570
0.550
0.544
0.556
0.596
0.672
0.794
0.792
0.728
0.708
0.728
0.690
0.654
0.612
0.614
0.654
0.708
0.678
0.700
0.696
0.660
0.630
0.598
0.572
0.576
0.592
0.598
0.612
0.604
0.610
0.604
0.612
0.616
0.606
0.594
0.594
0.600
0.614
0.618
0.608
0.608
0.612
0.626
0.616
0.588
0.578
0.596
0.638
0.686
0.704
0.698
0.648
0.624
0.604
0.594
0.598
0.608
0.604
0.608
0.612
0.602
0.600
0.582
0.602
0.626
0.632
0.598
0.574
0.564
0.568
0.590
0.644
0.670
0.698
0.726
0.732
0.714
0.668
0.666
0.634
0.616
0.610
0.614
0.612
0.618
0.628
0.626
0.620
0.610
0.586
0.612
0.650
0.622
0.620
0.634
0.664
0.648
0.624
0.604
0.600
0.594
0.590
0.566
0.562
0.562
0.606
0.708
0.808
0.782
0.714
0.676
0.668
0.674
0.648
0.614
0.602
0.606
0.620
0.612
0.600
0.594
0.606
0.620
0.630
0.616
0.622
0.638
0.680
0.666
0.628
0.604
0.604
0.604
0.590
0.576
0.580
0.602
0.630
0.632
0.618
0.614
0.630
0.626
0.600
0.568
0.546
0.556
0.576
0.604
0.636
0.624
0.614
0.606
0.592
0.586
0.576
0.566
0.566
0.572
0.582
0.572
0.546
0.526
0.532
0.534
0.540
0.544
0.542
0.542
0.536
0.534
0.532
0.536
0.542
0.548
0.556
0.568
0.570
0.572
0.562
0.552
0.572
0.580
0.596
0.590
0.584
0.584
0.586
0.586
0.576
0.566
0.548
0.544
0.544
0.548
0.556
0.572
0.600
0.600
0.600
0.624
0.632
0.650
0.620
0.618
0.612
0.608
0.596
0.604
0.612
0.622
0.614
0.602
0.604
0.596
0.590
0.568
0.560
0.548
0.542
0.536
0.532
0.538
0.542
0.528
0.528
0.526
0.526
0.526
0.526
0.536
0.546
0.554
0.556
0.556
0.552
0.550
0.548
0.538
0.532
0.536
0.548
0.602
0.656
0.682
0.694
0.670
0.624
0.592
0.564
0.562
0.556
0.552
0.556
0.592
0.620
0.644
0.670
0.680
0.634
0.600
0.598
0.610
0.610
0.604
0.598
0.580
0.570
0.560
0.550
0.556
0.564
0.572
0.584
0.606
0.608
0.582
0.572
0.564
0.560
0.558
0.558
0.572
0.608
0.664
0.698
0.698
0.746
0.832
0.840
0.750
0.662
0.610
0.568
0.554
0.558
0.554
0.546
0.554
0.580
0.604
0.608
0.610
0.602
0.590
0.584
0.590
0.598
0.602
0.610
0.622
0.628
0.602
0.574
0.594
0.610
0.644
0.650
0.614
0.604
0.604
0.606
0.610
0.616
0.614
0.620
0.614
0.604
0.602
0.586
0.584
0.578
0.582
0.582
0.612
0.614
0.600
0.586
0.596
0.646
0.670
0.630
0.606
0.576
0.564
0.544
0.542
0.546
0.546
0.550
0.538
0.542
0.538
0.560
0.572
0.580
0.574
0.568
0.552
0.540
0.538
0.540
0.552
0.558
0.564
0.582
0.634
0.656
0.628
0.614
0.606
0.584
0.574
0.568
0.572
0.566
0.564
0.572
0.588
0.596
0.588
0.592
0.626
0.632
0.622
0.622
0.622
0.630
0.624
0.624
0.622
0.602
0.602
0.598
0.612
0.618
0.612
0.620
0.622
0.610
0.594
0.582
0.590
0.590
0.580
0.570
0.572
0.612
0.646
0.666
0.674
0.672
0.680
0.636
0.594
0.574
0.586
0.602
0.604
0.592
0.588
0.594
0.610
0.612
0.604
0.600
0.606
0.620
0.622
0.618
0.660
0.684
0.690
0.696
0.672
0.636
0.612
0.602
0.600
0.616
0.638
0.640
0.664
0.664
0.668
0.680
0.712
0.666
0.642
0.646
0.646
0.632
0.628
0.626
0.666
0.648
0.634
0.626
0.606
0.594
0.586
0.618
0.630
0.608
0.606
0.622
0.654
0.664
0.652
0.642
0.616
0.594
0.584
0.600
0.610
0.610
0.594
0.588
0.574
0.556
0.554
0.562
0.572
0.568
0.562
0.574
0.574
0.574
0.552
0.540
0.536
0.546
0.544
0.540
0.530
0.524
0.526
0.532
0.532
0.518
0.514
0.510
0.514
0.502
0.504
0.498
0.502
0.502
0.504
0.496
0.496
0.500
0.498
0.502
0.498
0.496
0.494
0.488
0.490
0.482
0.480
0.478
0.480
0.478
0.482
0.478
0.478
0.474
0.486
0.488
0.494
0.492
0.496
0.506
0.514
0.512
0.508
0.508
0.502
0.498
0.496
0.484
0.494
0.488
0.488
0.486
0.488
0.488
0.484
0.486
0.494
0.510
0.516
0.518
0.514
0.512
0.522
0.522
0.524
0.518
0.530
0.536
0.544
0.538
0.538
0.536
0.530
0.528
0.532
0.524
0.530
0.544
0.564
0.594
0.634
0.638
0.620
0.628
0.682
0.676
0.670
0.638
0.636
0.604
0.584
0.586
0.606
0.612
0.600
0.590
0.620
0.628
0.604
0.578
0.526
0.542
0.514
0.510
0.508
0.496
0.494
0.494
0.490
0.484
0.486
0.476
0.480
0.474
0.488
0.484
0.494
0.494
0.488
0.482
0.492
0.514
0.604
0.698
0.702
0.642
0.574
0.540
0.554
0.582
0.638
0.632
0.618
0.598
0.570
0.552
0.534
0.518
0.516
0.526
0.540
0.552
0.576
0.602
0.614
0.600
0.592
0.578
0.568
0.554
0.552
0.548
0.550
0.576
0.614
0.656
0.622
0.608
0.650
0.676
0.674
0.672
0.604
0.622
0.592
0.580
0.572
0.568
0.564
0.572
0.562
0.570
0.578
0.564
0.572
0.564
0.568
0.554
0.534
0.518
0.514
0.510
0.522
0.528
0.546
0.558
0.576
0.572
0.572
0.590
0.586
0.596
0.584
0.578
0.580
0.594
0.600
0.590
0.592
0.606
0.618
0.612
0.602
0.594
0.590
0.580
0.562
0.544
0.550
0.564
0.594
0.628
0.608
0.602
0.568
0.596
0.628
0.602
0.574
0.558
0.558
0.566
0.580
0.590
0.590
0.604
0.606
0.596
0.584
0.572
0.574
0.574
0.574
0.568
0.574
0.608
0.614
0.628
0.630
0.654
0.640
0.616
0.596
0.584
0.600
0.632
0.644
0.600
0.580
0.558
0.562
0.572
0.572
0.572
0.568
0.580
0.588
0.582
0.578
0.584
0.634
0.656
0.624
0.598
0.574
0.568
0.560
0.566
0.562
0.540
0.534
0.564
0.650
0.684
0.682
0.642
0.604
0.574
0.556
0.554
0.534
0.528
0.538
0.558
0.566
0.568
0.576
0.572
0.560
0.566
0.580
0.586
0.582
0.582
0.572
0.570
0.572
0.570
0.572
0.560
0.558
0.558
0.566
0.564
0.570
0.576
0.588
0.590
0.576
0.558
0.552
0.552
0.564
0.584
0.598
0.596
0.602
0.604
0.614
0.608
0.604
0.608
0.634
0.636
0.612
0.586
0.574
0.578
0.576
0.568
0.558
0.572
0.632
0.660
0.640
0.622
0.582
0.578
0.586
0.602
0.620
0.610
0.608
0.606
0.622
0.614
0.584
0.570
0.562
0.566
0.572
0.578
0.584
0.594
0.596
0.590
0.596
0.628
0.598
0.584
0.564
0.560
0.550
0.536
0.534
0.536
0.552
0.558
0.574
0.590
0.626
0.668
0.680
0.702
0.680
0.660
0.632
0.602
0.586
0.600
0.608
0.592
0.606
0.640
0.680
0.704
0.696
0.644
0.642
0.662
0.684
0.682
0.650
0.636
0.602
0.598
0.612
0.606
0.614
0.594
0.570
0.548
0.534
0.542
0.550
0.560
0.574
0.556
0.550
0.540
0.538
0.540
0.546
0.562
0.580
0.596
0.596
0.618
0.616
0.618
0.588
0.566
0.560
0.550
0.534
0.526
0.518
0.512
0.520
0.526
0.544
0.568
0.584
0.612
0.624
0.634
0.640
0.628
0.620
0.616
0.602
0.586
0.582
0.622
0.602
0.608
0.600
0.580
0.564
0.562
0.592
0.654
0.704
0.712
0.694
0.660
0.670
0.612
0.604
0.608
0.594
0.578
0.572
0.562
0.562
0.572
0.616
0.750
0.856
0.866
0.860
0.784
0.710
0.640
0.600
0.578
0.572
0.598
0.642
0.628
0.624
0.678
0.470
0.510
0.878
0.874
0.854
0.770
0.642
0.618
0.604
0.602
0.584
0.572
0.564
0.580
0.600
0.622
0.626
0.614
0.608
0.596
0.590
0.600
0.604
0.618
0.628
0.640
0.634
0.634
0.636
0.646
0.650
0.634
0.612
0.586
0.576
0.584
0.560
0.544
0.538
0.532
0.526
0.520
0.524
0.542
0.590
0.662
0.708
0.716
0.736
0.710
0.654
0.676
0.654
0.624
0.588
0.590
0.598
0.610
0.612
0.616
0.610
0.604
0.612
0.638
0.672
0.636
0.620
0.614
0.626
0.654
0.662
0.680
0.678
0.688
0.684
0.658
0.636
0.602
0.574
0.560
0.552
0.542
0.544
0.548
0.572
0.626
0.642
0.596
0.616
0.634
0.660
0.624
0.606
0.616
0.628
0.620
0.582
0.562
0.562
0.564
0.576
0.588
0.580
0.570
0.566
0.594
0.636
0.634
0.604
0.594
0.582
0.570
0.560
0.558
0.544
0.540
0.544
0.550
0.552
0.552
0.552
0.562
0.578
0.564
0.544
0.564
0.560
0.566
0.568
0.572
0.570
0.570
0.560
0.552
0.552
0.568
0.584
0.574
0.548
0.524
0.524
0.538
0.574
0.640
0.672
0.674
0.662
0.652
0.630
0.606
0.604
0.602
0.598
0.576
0.574
0.576
0.592
0.610
0.618
0.592
0.572
0.558
0.548
0.548
0.546
0.556
0.564
0.610
0.688
0.788
0.782
0.694
0.608
0.600
0.596
0.592
0.590
0.600
0.602
0.604
0.604
0.624
0.616
0.604
0.592
0.596
0.596
0.594
0.592
0.608
0.634
0.636
0.644
0.624
0.610
0.610
0.612
0.622
0.622
0.654
0.652
0.622
0.600
0.578
0.560
0.558
0.562
0.582
0.606
0.648
0.710
0.726
0.712
0.638
0.620
0.628
0.624
0.622
0.646
0.628
0.610
0.594
0.600
0.626
0.618
0.612
0.626
0.644
0.626
0.618
0.610
0.584
0.570
0.584
0.608
0.624
0.640
0.660
0.642
0.648
0.638
0.624
0.612
0.606
0.614
0.628
0.614
0.598
0.564
0.546
0.536
0.546
0.572
0.630
0.646
0.618
0.594
0.574
0.562
0.560
0.566
0.586
0.586
0.600
0.628
0.638
0.686
0.716
0.736
0.722
0.666
0.650
0.630
0.634
0.642
0.654
0.652
0.656
0.652
0.674
0.680
0.676
0.676
0.646
0.634
0.610
0.588
0.580
0.586
0.604
0.616
0.622
0.650
0.700
0.710
0.728
0.704
0.662
0.634
0.622
0.616
0.584
0.568
0.554
0.556
0.568
0.598
0.642
0.656
0.644
0.614
0.610
0.604
0.592
0.588
0.582
0.586
0.594
0.606
0.622
0.624
0.658
0.684
0.676
0.656
0.612
0.590
0.598
0.632
0.680
0.654
0.624
0.634
0.650
0.604
0.588
0.578
0.588
0.598
0.530
0.542
0.536
0.528
0.520
0.528
0.538
0.566
0.630
0.742
0.784
0.754
0.728
0.680
0.658
0.644
0.624
0.614
0.620
0.614
0.606
0.602
0.642
0.628
0.610
0.642
0.668
0.660
0.640
0.618
0.622
0.612
0.590
0.576
0.586
0.594
0.590
0.578
0.592
0.596
0.594
0.584
0.578
0.580
0.586
0.586
0.580
0.566
0.564
0.570
0.610
0.632
0.630
0.608
0.592
0.582
0.610
0.628
0.628
0.642
0.602
0.600
0.588
0.568
0.552
0.544
0.542
0.550
0.554
0.560
0.578
0.590
0.610
0.624
0.630
0.646
0.654
0.710
0.720
0.694
0.680
0.646
0.644
0.626
0.616
0.588
0.582
0.570
0.576
0.592
0.596
0.586
0.570
0.566
0.556
0.542
0.538
0.536
0.528
0.528
0.526
0.522
0.528
0.558
0.640
0.704
0.748
0.728
0.740
0.678
0.672
0.714
0.726
0.702
0.680
0.688
0.708
0.694
0.684
0.658
0.690
0.646
0.636
0.646
0.708
0.726
0.708
0.690
0.694
0.680
0.644
0.630
0.634
0.676
0.686
0.732
0.744
0.752
0.742
0.688
0.672
0.644
0.632
0.608
0.594
0.606
0.638
0.656
0.644
0.636
0.618
0.654
0.634
0.648
0.640
0.648
0.626
0.622
0.620
0.626
0.620
0.620
0.640
0.668
0.684
0.656
0.642
0.622
0.624
0.610
0.596
0.602
0.608
0.638
0.650
0.674
0.712
0.710
0.652
0.620
0.622
0.636
0.672
0.670
0.682
0.676
0.644
0.638
0.656
0.630
0.632
0.636
0.660
0.656
0.656
0.634
0.644
0.646
0.632
0.624
0.630
0.628
0.642
0.662
0.680
0.682
0.688
0.674
0.694
0.654
0.634
0.646
0.658
0.636
0.616
0.602
0.636
0.658
0.630
0.592
0.584
0.586
0.600
0.588
0.578
0.560
0.590
0.622
0.630
0.608
0.602
0.598
0.588
0.578
0.586
0.564
0.574
0.572
0.576
0.592
0.598
0.602
0.592
0.588
0.590
0.580
0.616
0.662
0.654
0.614
0.580
0.566
0.558
0.562
0.574
0.584
0.594
0.600
0.632
0.662
0.694
0.648
0.618
0.598
0.636
0.634
0.602
0.590
0.604
0.614
0.616
0.618
0.656
0.660
0.644
0.608
0.590
0.592
0.592
0.582
0.578
0.584
0.620
0.646
0.658
0.670
0.684
0.648
0.718
0.664
0.660
0.648
0.668
0.660
0.660
0.646
0.644
0.642
0.638
0.628
0.622
0.622
0.636
0.626
0.636
0.656
0.672
0.690
0.700
0.668
0.620
0.618
0.588
0.602
0.590
0.588
0.612
0.714
0.770
0.728
0.668
0.608
0.598
0.580
0.576
0.572
0.566
0.570
0.584
0.604
0.618
0.680
0.792
0.774
0.686
0.628
0.624
0.606
0.598
0.582
0.574
0.558
0.540
0.532
0.526
0.526
0.526
0.542
0.570
0.610
0.628
0.632
0.606
0.568
0.572
0.580
0.570
0.560
0.542
0.542
0.534
0.538
0.548
0.550
0.554
0.562
0.572
0.568
0.562
0.610
0.714
0.748
0.732
0.658
0.624
0.596
0.588
0.586
0.584
0.608
0.630
0.652
0.642
0.606
0.594
0.600
0.610
0.600
0.588
0.582
0.576
0.560
0.554
0.552
0.556
0.560
0.572
0.584
0.598
0.622
0.624
0.636
0.652
0.612
0.630
0.608
0.598
0.580
0.566
0.574
0.594
0.608
0.602
0.594
0.592
0.596
0.604
0.602
0.594
0.602
0.644
0.684
0.708
0.688
0.700
0.712
0.710
0.656
0.656
0.642
0.614
0.608
0.610
0.612
0.618
0.618
0.610
0.618
0.628
0.622
0.620
0.602
0.580
0.566
0.568
0.552
0.544
0.536
0.532
0.548
0.576
0.608
0.634
0.616
0.634
0.640
0.628
0.610
0.596
0.598
0.594
0.598
0.586
0.580
0.590
0.610
0.612
0.618
0.620
0.628
0.610
0.602
0.608
0.598
0.576
0.562
0.554
0.542
0.550
0.566
0.604
0.634
0.636
0.624
0.616
0.628
0.632
0.618
0.596
0.578
0.588
0.612
0.622
0.616
0.608
0.622
0.636
0.632
0.614
0.610
0.614
0.608
0.604
0.592
0.594
0.594
0.598
0.604
0.602
0.586
0.594
0.592
0.592
0.568
0.582
0.576
0.568
0.600
0.634
0.652
0.636
0.604
0.592
0.582
0.578
0.576
0.572
0.554
0.542
0.560
0.656
0.756
0.776
0.708
0.670
0.640
0.626
0.604
0.596
0.596
0.600
0.594
0.590
0.596
0.628
0.632
0.630
0.612
0.608
0.608
0.600
0.586
0.578
0.600
0.634
0.678
0.694
0.680
0.346
0.296
0.650
0.682
0.608
0.576
0.552
0.540
0.550
0.548
0.552
0.566
0.562
0.560
0.572
0.584
0.614
0.634
0.658
0.666
0.644
0.606
0.596
0.572
0.554
0.546
0.538
0.530
0.532
0.536
0.534
0.530
0.520
0.510
0.502
0.500
0.494
0.494
0.498
0.516
0.584
0.806
0.784
0.738
0.706
0.754
0.782
0.746
0.648
0.608
0.602
0.608
0.612
0.628
0.638
0.634
0.628
0.628
0.656
0.738
0.776
0.738
0.680
0.606
0.580
0.558
0.550
0.538
0.534
0.536
0.546
0.532
0.540
0.584
0.668
0.730
0.750
0.732
0.660
0.618
0.580
0.594
0.596
0.592
0.596
0.598
0.602
0.600
0.592
0.578
0.600
0.622
0.618
0.610
0.588
0.568
0.568
0.570
0.582
0.592
0.614
0.684
0.672
0.624
0.596
0.604
0.628
0.616
0.606
0.598
0.592
0.598
0.606
0.634
0.680
0.742
0.832
0.828
0.748
0.708
0.664
0.622
0.606
0.594
0.584
0.612
0.770
0.846
0.804
0.730
0.692
0.648
0.664
0.648
0.624
0.630
0.634
0.600
0.602
0.604
0.596
0.576
0.568
0.560
0.564
0.586
0.644
0.650
0.642
0.626
0.596
0.584
0.586
0.586
0.600
0.604
0.586
0.580
0.582
0.570
0.578
0.622
0.664
0.688
0.682
0.670
0.638
0.604
0.588
0.584
0.592
0.612
0.612
0.606
0.626
0.704
0.754
0.754
0.720
0.696
0.654
0.626
0.600
0.600
0.632
0.656
0.638
0.660
0.664
0.662
0.624
0.618
0.630
0.638
0.628
0.612
0.590
0.580
0.588
0.588
0.586
0.596
0.618
0.672
0.662
0.630
0.608
0.598
0.600
0.572
0.560
0.570
0.568
0.576
0.598
0.616
0.610
0.586
0.566
0.576
0.600
0.638
0.648
0.604
0.574
0.554
0.548
0.324
0.218
0.212
0.336
0.562
0.550
0.542
0.530
0.536
0.534
0.528
0.536
0.540
0.542
0.546
0.542
0.542
0.536
0.544
0.544
0.554
0.558
0.550
0.538
0.542
0.550
0.550
0.554
0.550
0.550
0.544
0.542
0.532
0.526
0.532
0.540
0.562
0.572
0.574
0.558
0.552
0.556
0.558
0.564
0.568
0.572
0.570
0.580
0.586
0.582
0.558
0.538
0.542
0.560
0.560
0.572
0.548
0.536
0.538
0.550
0.572
0.584
0.584
0.582
0.572
0.558
0.558
0.564
0.574
0.568
0.566
0.554
0.568
0.566
0.556
0.546
0.518
0.520
0.512
0.518
0.518
0.528
0.534
0.540
0.544
0.550
0.550
0.566
0.580
0.558
0.596
0.658
0.704
0.660
0.646
0.668
0.682
0.628
0.604
0.614
0.610
0.606
0.594
0.586
0.588
0.588
0.598
0.590
0.596
0.608
0.612
0.622
0.618
0.588
0.554
0.538
0.544
0.540
0.572
0.614
0.664
0.670
0.650
0.622
0.620
0.606
0.604
0.610
0.608
0.624
0.614
0.610
0.676
0.692
0.688
0.682
0.628
0.612
0.596
0.586
0.576
0.570
0.564
0.564
0.570
0.570
0.562
0.558
0.552
0.546
0.554
0.580
0.596
0.612
0.610
0.594
0.586
0.578
0.570
0.556
0.556
0.572
0.574
0.562
0.548
0.542
0.528
0.518
0.520
0.516
0.520
0.518
0.534
0.566
0.640
0.678
0.672
0.634
0.628
0.636
0.640
0.624
0.610
0.602
0.614
0.616
0.600
0.600
0.606
0.614
0.622
0.618
0.628
0.662
0.652
0.628
0.606
0.582
0.584
0.592
0.606
0.596
0.594
0.616
0.620
0.610
0.598
0.580
0.570
0.568
0.580
0.596
0.582
0.560
0.560
0.576
0.594
0.596
0.582
0.582
0.586
0.580
0.572
0.550
0.534
0.536
0.554
0.610
0.666
0.682
0.706
0.728
0.724
0.698
0.660
0.644
0.638
0.616
0.590
0.576
0.576
0.594
0.612
0.618
0.612
0.610
0.644
0.668
0.672
0.652
0.626
0.608
0.610
0.602
0.590
0.578
0.570
0.596
0.588
0.578
0.574
0.560
0.548
0.532
0.528
0.528
0.534
0.540
0.540
0.528
0.524
0.516
0.520
0.524
0.540
0.570
0.580
0.584
0.572
0.592
0.624
0.640
0.620
0.626
0.642
0.608
0.574
0.558
0.576
0.570
0.546
0.538
0.538
0.536
0.532
0.518
0.530
0.542
0.550
0.542
0.554
0.566
0.572
0.572
0.568
0.576
0.598
0.604
0.604
0.594
0.594
0.584
0.566
0.546
0.544
0.570
0.606
0.684
0.682
0.646
0.374
0.564
0.588
0.606
0.576
0.558
0.542
0.534
0.526
0.516
0.510
0.510
0.514
0.534
0.560
0.594
0.632
0.670
0.666
0.666
0.668
0.676
0.666
0.644
0.606
0.592
0.578
0.572
0.552
0.548
0.568
0.684
0.754
0.714
0.634
0.600
0.572
0.580
0.592
0.638
0.692
0.738
0.764
0.782
0.766
0.726
0.700
0.682
0.616
0.580
0.558
0.556
0.558
0.564
0.564
0.558
0.558
0.576
0.324
0.200
0.504
0.516
0.516
0.522
0.512
0.520
0.538
0.566
0.604
0.608
0.598
0.574
0.564
0.546
0.516
0.510
0.504
0.498
0.504
0.516
0.544
0.538
0.538
0.540
0.556
0.604
0.640
0.630
0.636
0.650
0.670
0.676
0.638
0.612
0.586
0.576
0.556
0.560
0.572
0.578
0.574
0.562
0.542
0.536
0.540
0.548
0.578
0.612
0.634
0.648
0.642
0.632
0.606
0.568
0.546
0.540
0.538
0.542
0.566
0.574
0.576
0.570
0.590
0.678
0.710
0.738
0.724
0.684
0.634
0.610
0.582
0.558
0.534
0.522
0.518
0.514
0.528
0.546
0.592
0.636
0.706
0.726
0.738
0.710
0.740
0.724
0.680
0.612
0.572
0.558
0.548
0.546
0.556
0.570
0.594
0.612
0.590
0.580
0.548
0.530
0.524
0.518
0.522
0.518
0.526
0.516
0.508
0.498
0.502
0.500
0.518
0.526
0.532
0.520
0.516
0.510
0.514
0.508
0.510
0.504
0.502
0.514
0.544
0.584
0.628
0.644
0.626
0.614
0.592
0.594
0.610
0.630
0.630
0.612
0.610
0.658
0.698
0.676
0.608
0.590
0.600
0.642
0.644
0.638
0.618
0.604
0.586
0.568
0.574
0.576
0.602
0.634
0.678
0.712
0.716
0.696
0.678
0.664
0.640
0.628
0.614
0.586
0.576
0.580
0.600
0.628
0.692
0.752
0.760
0.800
0.778
0.772
0.708
0.698
0.704
0.684
0.662
0.640
0.642
0.620
0.612
0.666
0.644
0.674
0.684
0.742
0.730
0.714
0.702
0.674
0.644
0.650
0.646
0.640
0.632
0.632
0.622
0.608
0.598
0.584
0.564
0.550
0.588
0.610
0.610
0.592
0.582
0.578
0.580
0.584
0.592
0.588
0.578
0.574
0.576
0.604
0.612
0.584
0.568
0.578
0.582
0.576
0.566
0.570
0.566
0.558
0.542
0.560
0.578
0.578
0.558
0.540
0.540
0.550
0.558
0.578
0.608
0.632
0.638
0.628
0.614
0.598
0.588
0.582
0.584
0.598
0.600
0.648
0.672
0.728
0.728
0.724
0.696
0.646
0.622
0.618
0.662
0.676
0.660
0.662
0.674
0.702
0.690
0.672
0.640
0.650
0.620
0.606
0.618
0.642
0.644
0.636
0.624
0.630
0.626
0.622
0.612
0.602
0.594
0.600
0.616
0.622
0.618
0.618
0.610
0.594
0.584
0.600
0.604
0.612
0.586
0.576
0.584
0.580
0.576
0.576
0.598
0.616
0.638
0.640
0.630
0.620
0.618
0.606
0.604
0.612
0.644
0.666
0.658
0.632
0.618
0.600
0.606
0.596
0.584
0.572
0.568
0.590
0.590
0.570
0.576
0.574
0.560
0.566
0.580
0.590
0.586
0.578
0.568
0.590
0.584
0.582
0.556
0.564
0.570
0.562
0.560
0.558
0.574
0.578
0.568
0.612
0.660
0.690
0.690
0.650
0.634
0.612
0.596
0.584
0.578
0.538
0.556
0.564
0.578
0.594
0.572
0.562
0.552
0.544
0.542
0.534
0.536
0.546
0.542
0.538
0.532
0.538
0.562
0.512
0.554
0.544
0.540
0.536
0.532
0.528
0.528
0.524
0.520
0.516
0.520
0.516
0.516
0.516
0.514
0.528
0.606
0.744
0.762
0.778
0.780
0.710
0.618
0.596
0.628
0.706
0.732
0.706
0.648
0.616
0.596
0.580
0.596
0.626
0.712
0.864
0.880
0.844
0.778
0.742
0.726
0.722
0.672
0.646
0.636
0.616
0.616
0.618
0.626
0.642
0.640
0.644
0.648
0.626
0.608
0.592
0.574
0.580
0.596
0.620
0.612
0.598
0.608
0.634
0.630
0.402
0.842
0.572
0.556
0.550
0.568
0.570
0.602
0.650
0.722
0.716
0.712
0.688
0.684
0.678
0.660
0.636
0.620
0.610
0.604
0.586
0.574
0.566
0.580
0.618
0.652
0.684
0.696
0.728
0.716
0.694
0.662
0.638
0.624
0.606
0.600
0.588
0.604
0.592
0.610
0.648
0.742
0.744
0.744
0.698
0.652
0.628
0.632
0.628
0.610
0.592
0.576
0.590
0.570
0.612
0.624
0.638
0.636
0.602
0.594
0.606
0.608
0.600
0.596
0.580
0.570
0.550
0.538
0.526
0.530
0.532
0.554
0.552
0.542
0.540
0.540
0.530
0.514
0.510
0.510
0.534
0.574
0.638
0.724
0.828
0.750
0.700
0.670
0.660
0.624
0.624
0.698
0.772
0.772
0.672
0.644
0.642
0.660
0.660
0.688
0.650
0.692
0.664
0.658
0.626
0.608
0.622
0.636
0.622
0.614
0.604
0.588
0.572
0.564
0.578
0.602
0.622
0.614
0.600
0.592
0.586
0.574
0.552
0.554
0.554
0.554
0.566
0.566
0.560
0.548
0.546
0.532
0.534
0.534
0.530
0.508
0.682
0.208
0.440
0.216
0.240
0.220
0.480
0.482
0.476
0.474
0.472
0.472
0.470
0.468
0.468
0.466
0.464
0.464
0.460
0.464
0.460
0.460
0.460
0.458
0.460
0.458
0.458
0.672
0.266
0.490
0.514
0.536
0.512
0.518
0.520
0.516
0.530
0.524
0.526
0.526
0.520
0.518
0.526
0.536
0.530
0.516
0.522
0.512
0.506
0.502
0.496
0.508
0.520
0.556
0.532
0.550
0.538
0.536
0.528
0.514
0.508
0.504
0.504
0.504
0.504
0.518
0.528
0.530
0.534
0.540
0.526
0.534
0.538
0.530
0.542
0.550
0.570
0.562
0.550
0.574
0.638
0.654
0.618
0.594
0.592
0.598
0.604
0.588
0.568
0.552
0.550
0.552
0.546
0.544
0.552
0.572
0.594
0.630
0.636
0.672
0.726
0.716
0.684
0.652
0.632
0.606
0.598
0.586
0.590
0.600
0.606
0.622
0.606
0.652
0.662
0.652
0.640
0.660
0.646
0.668
0.688
0.656
0.626
0.600
0.578
0.566
0.558
0.556
0.558
0.552
0.542
0.544
0.540
0.536
0.532
0.522
0.520
0.518
0.528
0.532
0.568
0.574
0.568
0.560
0.560
0.538
0.526
0.530
0.520
0.522
0.522
0.534
0.540
0.550
0.550
0.536
0.530
0.524
0.528
0.522
0.526
0.524
0.530
0.536
0.542
0.530
0.534
0.536
0.536
0.536
0.546
0.550
0.548
0.548
0.542
0.548
0.554
0.578
0.624
0.684
0.670
0.656
0.678
0.694
0.700
0.684
0.652
0.662
0.650
0.654
0.656
0.640
0.640
0.656
0.676
0.672
0.698
0.878
0.780
0.684
0.630
0.588
0.570
0.540
0.530
0.530
0.548
0.564
0.612
0.708
0.750
0.708
0.720
0.680
0.634
0.610
0.594
0.606
0.602
0.606
0.606
0.594
0.586
0.562
0.548
0.560
0.540
0.556
0.554
0.544
0.536
0.528
0.538
0.520
0.520
0.526
0.524
0.524
0.520
0.530
0.548
0.572
0.574
0.566
0.546
0.536
0.516
0.516
0.508
0.508
0.502
0.504
0.516
0.534
0.576
0.668
0.660
0.656
0.600
0.596
0.620
0.680
0.730
0.724
0.674
0.642
0.620
0.622
0.626
0.618
0.620
0.644
0.702
0.732
0.714
0.726
0.726
0.700
0.662
0.654
0.672
0.688
0.694
0.698
0.682
0.664
0.652
0.642
0.668
0.690
0.704
0.708
0.730
0.758
0.712
0.706
0.694
0.678
0.662
0.664
0.690
0.690
0.674
0.658
0.820
0.840
0.780
0.730
0.672
0.630
0.614
0.626
0.668
0.696
0.738
0.772
0.792
0.760
0.752
0.716
0.678
0.656
0.632
0.648
0.668
0.676
0.702
0.718
0.706
0.716
0.710
0.728
0.704
0.706
0.690
0.666
0.656
0.646
0.666
0.668
0.670
0.680
0.682
0.670
0.690
0.684
0.692
0.678
0.672
0.666
0.656
0.678
0.678
0.680
0.692
0.690
0.692
0.666
0.686
0.676
0.692
0.668
0.652
0.654
0.668
0.660
0.678
0.688
0.698
0.652
0.654
0.628
0.614
0.596
0.606
0.634
0.660
0.682
0.688
0.692
0.674
0.676
0.688
0.712
0.702
0.714
0.702
0.722
0.708
0.684
0.666
0.692
0.666
0.698
0.710
0.750
0.720
0.724
0.706
0.706
0.682
0.698
0.686
0.692
0.686
0.700
0.732
0.730
0.714
0.692
0.684
0.694
0.702
0.690
0.698
0.690
0.700
0.688
0.710
0.690
0.684
0.672
0.682
0.672
0.668
0.686
0.664
0.672
0.666
0.652
0.652
0.666
0.668
0.698
0.692
0.692
0.694
0.666
0.670
0.654
0.656
0.668
0.668
0.674
0.674
0.670
0.680
0.680
0.692
0.692
0.686
0.680
0.670
0.682
0.684
0.672
0.648
0.638
0.632
0.650
0.648
0.660
0.664
0.694
0.696
0.688
0.672
0.670
0.638
0.636
0.632
0.638
0.626
0.628
0.606
0.590
0.598
0.612
0.638
0.648
0.670
0.700
0.706
0.692
0.686
0.676
0.666
0.648
0.644
0.640
0.656
0.656
0.640
0.626
0.620
0.610
0.608
0.586
0.582
0.586
0.590
0.580
0.576
0.586
0.598
0.616
0.608
0.612
0.626
0.650
0.678
0.694
0.706
0.724
0.760
0.758
0.728
0.726
0.714
0.706
0.680
0.672
0.666
0.692
0.728
0.740
0.760
0.754
0.766
0.730
0.724
0.714
0.698
0.680
0.668
0.658
0.670
0.662
0.654
0.660
0.668
0.670
0.668
0.660
0.672
0.692
0.686
0.684
0.674
0.676
0.668
0.642
0.642
0.642
0.654
0.662
0.690
0.704
0.732
0.728
0.746
0.714
0.700
0.670
0.662
0.652
0.668
0.690
0.740
0.764
0.734
0.716
0.696
0.684
0.676
0.662
0.654
0.650
0.646
0.656
0.694
0.736
0.738
0.748
0.738
0.744
0.712
0.692
0.660
0.650
0.650
0.652
0.662
0.712
0.738
0.726
0.748
0.746
0.758
0.712
0.696
0.660
0.664
0.648
0.648
0.656
0.704
0.768
0.758
0.752
0.734
0.738
0.700
0.684
0.688
0.686
0.672
0.670
0.660
0.652
0.638
0.634
0.622
0.620
0.648
0.684
0.692
0.710
0.728
0.738
0.696
0.674
0.662
0.652
0.642
0.636
0.642
0.662
0.708
0.718
0.750
0.750
0.750
0.722
0.700
0.686
0.670
0.638
0.636
0.630
0.640
0.660
0.654
0.652
0.678
0.696
0.680
0.682
0.692
0.710
0.716
0.700
0.698
0.692
0.700
0.672
0.658
0.656
0.670
0.660
0.654
0.654
0.694
0.724
0.700
0.686
0.668
0.664
0.620
0.614
0.610
0.600
0.624
0.652
0.650
0.656
0.660
0.662
0.642
0.630
0.642
0.672
0.682
0.672
0.674
0.686
0.706
0.680
0.630
0.610
0.610
0.622
0.638
0.628
0.624
0.606
0.598
0.586
0.578
0.584
0.596
0.620
0.602
0.602
0.680
0.692
0.700
0.668
0.664
0.664
0.666
0.672
0.666
0.676
0.694
0.700
0.706
0.698
0.686
0.674
0.652
0.642
0.650
0.666
0.698
0.704
0.690
0.706
0.706
0.720
0.700
0.676
0.672
0.662
0.656
0.648
0.648
0.640
0.660
0.692
0.736
0.728
0.684
0.664
0.644
0.634
0.610
0.608
0.596
0.582
0.594
0.624
0.666
0.710
0.758
0.786
0.774
0.724
0.688
0.674
0.648
0.648
0.646
0.662
0.684
0.714
0.736
0.782
0.754
0.752
0.738
0.708
0.680
0.666
0.662
0.654
0.658
0.668
0.690
0.716
0.744
0.770
0.756
0.750
0.734
0.722
0.698
0.686
0.676
0.678
0.672
0.678
0.694
0.704
0.722
0.732
0.736
0.710
0.700
0.704
0.706
0.698
0.692
0.694
0.696
0.690
0.680
0.686
0.690
0.690
0.700
0.718
0.692
0.684
0.678
0.680
0.678
0.674
0.678
0.682
0.682
0.696
0.694
0.684
0.680
0.684
0.678
0.688
0.680
0.678
0.664
0.646
0.634
0.612
0.602
0.626
0.654
0.690
0.738
0.726
0.710
0.710
0.698
0.672
0.648
0.640
0.632
0.636
0.648
0.662
0.692
0.730
0.718
0.734
0.716
0.698
0.678
0.682
0.678
0.670
0.662
0.672
0.686
0.694
0.716
0.722
0.728
0.712
0.708
0.696
0.686
0.680
0.670
0.670
0.662
0.656
0.666
0.678
0.708
0.724
0.728
0.730
0.722
0.694
0.682
0.656
0.638
0.616
0.598
0.596
0.620
0.652
0.688
0.702
0.738
0.732
0.710
0.690
0.680
0.672
0.652
0.638
0.638
0.638
0.634
0.644
0.658
0.678
0.694
0.676
0.676
0.676
0.658
0.646
0.622
0.598
0.584
0.576
0.568
0.568
0.568
0.570
0.574
0.572
0.578
0.586
0.604
0.628
0.648
0.618
0.602
0.618
0.606
0.636
0.658
0.636
0.612
0.592
0.578
0.568
0.564
0.572
0.602
0.636
0.714
0.800
0.864
0.838
0.740
0.710
0.684
0.676
0.652
0.668
0.672
0.720
0.738
0.768
0.776
0.800
0.734
0.728
0.694
0.686
0.652
0.658
0.666
0.700
0.668
0.666
0.676
0.696
0.722
0.718
0.694
0.652
0.620
0.646
0.644
0.642
0.650
0.650
0.654
0.654
0.668
0.678
0.680
0.704
0.718
0.720
0.702
0.698
0.682
0.674
0.682
0.676
0.674
0.678
0.674
0.682
0.688
0.690
0.706
0.722
0.712
0.690
0.670
0.654
0.648
0.652
0.638
0.640
0.652
0.668
0.700
0.690
0.696
0.692
0.690
0.650
0.622
0.610
0.590
0.586
0.602
0.610
0.620
0.650
0.720
0.734
0.710
0.686
0.676
0.674
0.668
0.666
0.658
0.664
0.684
0.696
0.710
0.726
0.738
0.700
0.684
0.670
0.662
0.642
0.648
0.654
0.692
0.732
0.762
0.736
0.730
0.714
0.724
0.716
0.706
0.700
0.692
0.686
0.684
0.678
0.694
0.698
0.668
0.642
0.634
0.646
0.670
0.694
0.716
0.742
0.752
0.718
0.710
0.706
0.684
0.658
0.640
0.634
0.624
0.628
0.648
0.692
0.776
0.796
0.780
0.762
0.754
0.710
0.694
0.682
0.680
0.678
0.638
0.640
0.634
0.632
0.628
0.626
0.606
0.608
0.608
0.606
0.604
0.596
0.598
0.602
0.602
0.596
0.594
0.606
0.640
0.718
0.742
0.738
0.762
0.776
0.778
0.730
0.716
0.704
0.700
0.664
0.666
0.660
0.668
0.674
0.668
0.664
0.672
0.724
0.730
0.728
0.718
0.726
0.706
0.680
0.662
0.648
0.632
0.622
0.614
0.644
0.674
0.714
0.726
0.690
0.680
0.676
0.690
0.704
0.712
0.740
0.786
0.794
0.752
0.740
0.704
0.694
0.666
0.660
0.658
0.680
0.702
0.702
0.720
0.748
0.774
0.740
0.714
0.690
0.682
0.666
0.652
0.656
0.684
0.738
0.750
0.722
0.678
0.658
0.658
0.654
0.638
0.640
0.642
0.660
0.680
0.708
0.728
0.776
0.728
0.728
0.692
0.682
0.652
0.644
0.642
0.644
0.654
0.678
0.706
0.738
0.750
0.742
0.726
0.716
0.678
0.660
0.632
0.620
0.602
0.598
0.620
0.662
0.710
0.750
0.750
0.712
0.678
0.662
0.654
0.650
0.642
0.640
0.642
0.660
0.658
0.656
0.666
0.708
0.724
0.714
0.728
0.742
0.730
0.696
0.686
0.670
0.662
0.648
0.628
0.638
0.676
0.736
0.762
0.760
0.730
0.704
0.694
0.668
0.630
0.610
0.632
0.624
0.620
0.612
0.612
0.596
0.580
0.576
0.576
0.584
0.596
0.598
0.596
0.586
0.576
0.570
0.560
0.566
0.568
0.578
0.596
0.610
0.638
0.632
0.620
0.598
0.596
0.596
0.610
0.644
0.680
0.688
0.664
0.658
0.648
0.654
0.662
0.668
0.672
0.676
0.698
0.722
0.718
0.696
0.670
0.636
0.624
0.612
0.610
0.614
0.612
0.624
0.656
0.736
0.740
0.734
0.734
0.726
0.698
0.664
0.644
0.626
0.620
0.614
0.618
0.644
0.698
0.718
0.702
0.726
0.758
0.748
0.716
0.702
0.684
0.682
0.674
0.660
0.654
0.652
0.668
0.672
0.682
0.708
0.740
0.760
0.694
0.662
0.646
0.652
0.654
0.652
0.648
0.640
0.652
0.678
0.690
0.670
0.642
0.644
0.634
0.668
0.674
0.656
0.628
0.614
0.596
0.584
0.584
0.600
0.622
0.680
0.730
0.818
0.802
0.750
0.746
0.690
0.678
0.660
0.626
0.640
0.652
0.718
0.764
0.790
0.806
0.798
0.738
0.720
0.700
0.690
0.650
0.664
0.662
0.678
0.690
0.720
0.748
0.776
0.748
0.738
0.712
0.720
0.698
0.680
0.684
0.716
0.736
0.710
0.732
0.774
0.762
0.708
0.684
0.676
0.686
0.694
0.694
0.698
0.712
0.752
0.720
0.736
0.730
0.742
0.700
0.688
0.682
0.684
0.672
0.680
0.690
0.742
0.742
0.752
0.740
0.730
0.704
0.692
0.670
0.676
0.682
0.690
0.702
0.704
0.674
0.628
0.628
0.620
0.624
0.644
0.662
0.670
0.646
0.630
0.624
0.630
0.644
0.650
0.640
0.656
0.692
0.700
0.674
0.646
0.668
0.656
0.664
0.638
0.626
0.610
0.610
0.618
0.638
0.652
0.650
0.644
0.636
0.652
0.662
0.684
0.712
0.724
0.726
0.710
0.704
0.676
0.658
0.634
0.640
0.642
0.676
0.706
0.718
0.720
0.704
0.700
0.674
0.658
0.654
0.668
0.622
0.610
0.612
0.634
0.682
0.776
0.768
0.740
0.710
0.696
0.654
0.640
0.630
0.636
0.646
0.658
0.678
0.726
0.774
0.772
0.716
0.718
0.704
0.710
0.678
0.678
0.666
0.684
0.686
0.692
0.710
0.744
0.750
0.726
0.704
0.714
0.704
0.656
0.668
0.658
0.642
0.628
0.614
0.666
0.698
0.696
0.688
0.704
0.704
0.692
0.696
0.686
0.686
0.690
0.692
0.686
0.682
0.690
0.694
0.704
0.690
0.696
0.686
0.712
0.726
0.756
0.812
0.808
0.746
0.720
0.676
0.636
0.630
0.632
0.680
0.722
0.746
0.718
0.718
0.668
0.678
0.694
0.680
0.672
0.662
0.654
0.642
0.634
0.628
0.638
0.654
0.674
0.684
0.702
0.720
0.666
0.658
0.632
0.630
0.622
0.622
0.612
0.614
0.612
0.626
0.642
0.654
0.634
0.632
0.630
0.638
0.620
0.612
0.610
0.612
0.610
0.606
0.608
0.606
0.600
0.598
0.598
0.622
0.650
0.672
0.714
0.726
0.742
0.698
0.702
0.676
0.672
0.648
0.634
0.636
0.666
0.696
0.700
0.756
0.876
0.846
0.838
0.778
0.762
0.726
0.700
0.682
0.674
0.666
0.674
0.686
0.712
0.702
0.702
0.710
0.724
0.722
0.734
0.740
0.726
0.712
0.710
0.726
0.698
0.694
0.686
0.700
0.680
0.690
0.690
0.712
0.704
0.688
0.678
0.708
0.698
0.712
0.706
0.724
0.688
0.674
0.670
0.654
0.642
0.664
0.680
0.728
0.718
0.680
0.654
0.636
0.612
0.608
0.612
0.600
0.604
0.582
0.588
0.592
0.578
0.578
0.568
0.568
0.568
0.576
0.586
0.590
0.602
0.598
0.600
0.590
0.580
0.582
0.590
0.600
0.612
0.618
0.628
0.666
0.736
0.814
0.788
0.750
0.742
0.758
0.800
0.814
0.772
0.724
0.716
0.738
0.778
0.790
0.754
0.764
0.772
0.804
0.772
0.772
0.772
0.768
0.760
0.724
0.696
0.676
0.698
0.716
0.714
0.742
0.792
0.828
0.830
0.786
0.750
0.716
0.704
0.700
0.682
0.650
0.654
0.672
0.736
0.798
0.790
0.864
0.870
0.842
0.780
0.768
0.724
0.714
0.692
0.684
0.686
0.716
0.718
0.730
0.736
0.790
0.744
0.740
0.718
0.708
0.684
0.680
0.686
0.722
0.744
0.720
0.726
0.710
0.734
0.732
0.712
0.724
0.722
0.732
0.708
0.712
0.716
0.730
0.718
0.708
0.698
0.712
0.704
0.690
0.688
0.690
0.722
0.714
0.722
0.710
0.720
0.694
0.694
0.688
0.688
0.678
0.680
0.692
0.746
0.754
0.792
0.748
0.732
0.700
0.704
0.714
0.730
0.696
0.688
0.686
0.730
0.718
0.704
0.704
0.718
0.722
0.704
0.716
0.722
0.740
0.734
0.714
0.694
0.702
0.684
0.672
0.666
0.664
0.664
0.662
0.678
0.714
0.804
0.814
0.848
0.792
0.750
0.696
0.696
0.696
0.690
0.688
0.686
0.696
0.718
0.724
0.722
0.720
0.722
0.724
0.702
0.698
0.720
0.760
0.790
0.764
0.768
0.768
0.764
0.766
0.734
0.730
0.726
0.732
0.734
0.716
0.714
0.738
0.788
0.812
0.762
0.772
0.756
0.746
0.752
0.702
0.692
0.690
0.704
0.710
0.716
0.740
0.766
0.790
0.762
0.742
0.726
0.718
0.694
0.682
0.690
0.700
0.718
0.700
0.688
0.690
0.698
0.684
0.678
0.690
0.710
0.768
0.754
0.796
0.758
0.740
0.704
0.682
0.674
0.698
0.692
0.670
0.664
0.636
0.616
0.628
0.664
0.672
0.682
0.708
0.736
0.712
0.672
0.636
0.650
0.672
0.696
0.716
0.702
0.664
0.636
0.622
0.638
0.648
0.628
0.632
0.628
0.612
0.598
0.596
0.600
0.602
0.600
0.592
0.582
0.574
0.578
0.584
0.592
0.596
0.592
0.592
0.590
0.600
0.624
0.660
0.706
0.710
0.704
0.684
0.678
0.672
0.698
0.696
0.664
0.628
0.622
0.608
0.610
0.610
0.618
0.686
0.868
0.900
0.850
0.744
0.680
0.684
0.692
0.708
0.692
0.664
0.672
0.662
0.666
0.658
0.652
0.654
0.668
0.674
0.666
0.672
0.680
0.704
0.684
0.672
0.658
0.688
0.656
0.640
0.628
0.610
0.596
0.588
0.584
0.588
0.592
0.600
0.624
0.652
0.646
0.624
0.620
0.638
0.654
0.660
0.646
0.642
0.636
0.648
0.664
0.668
0.660
0.664
0.666
0.678
0.648
0.680
0.630
0.640
0.630
0.618
0.606
0.604
0.592
0.584
0.606
0.646
0.680
0.682
0.690
0.662
0.668
0.660
0.650
0.650
0.668
0.718
0.730
0.732
0.724
0.742
0.690
0.670
0.658
0.658
0.650
0.648
0.654
0.674
0.710
0.728
0.746
0.722
0.722
0.684
0.678
0.652
0.650
0.652
0.682
0.682
0.678
0.696
0.732
0.702
0.714
0.710
0.718
0.686
0.678
0.670
0.674
0.662
0.660
0.652
0.690
0.698
0.674
0.684
0.684
0.700
0.688
0.722
0.738
0.732
0.742
0.728
0.724
0.700
0.678
0.672
0.690
0.704
0.716
0.704
0.706
0.688
0.706
0.686
0.720
0.694
0.714
0.700
0.714
0.746
0.754
0.730
0.732
0.734
0.702
0.674
0.648
0.616
0.604
0.586
0.594
0.612
0.630
0.642
0.670
0.714
0.694
0.692
0.702
0.708
0.674
0.668
0.662
0.652
0.644
0.652
0.672
0.730
0.744
0.756
0.726
0.658
0.640
0.622
0.630
0.636
0.658
0.656
0.658
0.666
0.688
0.730
0.730
0.722
0.708
0.706
0.690
0.672
0.672
0.686
0.726
0.740
0.758
0.786
0.768
0.750
0.762
0.758
0.736
0.720
0.712
0.698
0.704
0.692
0.706
0.740
0.772
0.740
0.746
0.744
0.764
0.730
0.720
0.710
0.722
0.694
0.676
0.674
0.692
0.728
0.708
0.714
0.726
0.742
0.748
0.744
0.718
0.710
0.684
0.678
0.692
0.712
0.694
0.708
0.714
0.730
0.692
0.674
0.666
0.666
0.662
0.652
0.652
0.680
0.718
0.696
0.708
0.728
0.736
0.698
0.684
0.662
0.676
0.680
0.684
0.698
0.718
0.710
0.658
0.626
0.632
0.680
0.660
0.650
0.618
0.602
0.590
0.596
0.594
0.592
0.594
0.588
0.586
0.584
0.578
0.576
0.572
0.572
0.582
0.590
0.602
0.606
0.592
0.600
0.608
0.632
0.642
0.646
0.614
0.596
0.584
0.572
0.560
0.556
0.552
0.548
0.548
0.570
0.614
0.682
0.746
0.758
0.730
0.696
0.678
0.652
0.644
0.636
0.638
0.642
0.676
0.706
0.714
0.726
0.744
0.724
0.694
0.682
0.650
0.614
0.606
0.588
0.588
0.578
0.570
0.576
0.620
0.678
0.764
0.764
0.782
0.734
0.700
0.672
0.666
0.642
0.640
0.646
0.666
0.700
0.710
0.748
0.770
0.748
0.704
0.680
0.674
0.674
0.660
0.668
0.680
0.710
0.708
0.720
0.716
0.726
0.708
0.712
0.702
0.710
0.712
0.680
0.664
0.660
0.672
0.680
0.698
0.684
0.686
0.678
0.688
0.684
0.682
0.698
0.700
0.694
0.682
0.694
0.690
0.688
0.688
0.690
0.694
0.676
0.650
0.654
0.650
0.662
0.670
0.650
0.622
0.630
0.654
0.654
0.652
0.656
0.662
0.652
0.642
0.638
0.644
0.654
0.656
0.674
0.678
0.698
0.712
0.738
0.736
0.730
0.716
0.704
0.702
0.680
0.660
0.662
0.668
0.696
0.698
0.716
0.734
0.772
0.742
0.728
0.702
0.696
0.676
0.664
0.656
0.668
0.680
0.684
0.688
0.712
0.732
0.694
0.696
0.690
0.670
0.640
0.636
0.646
0.654
0.672
0.692
0.698
0.682
0.684
0.664
0.650
0.652
0.664
0.668
0.676
0.698
0.734
0.728
0.728
0.714
0.696
0.666
0.660
0.666
0.662
0.660
0.652
0.656
0.670
0.670
0.664
0.666
0.686
0.676
0.686
0.674
0.646
0.646
0.684
0.696
0.686
0.676
0.668
0.648
0.632
0.622
0.606
0.602
0.592
0.618
0.614
0.604
0.606
0.612
0.626
0.642
0.660
0.680
0.684
0.678
0.672
0.658
0.644
0.632
0.638
0.652
0.682
0.720
0.712
0.700
0.686
0.670
0.668
0.656
0.658
0.666
0.654
0.652
0.656
0.662
0.668
0.664
0.660
0.664
0.704
0.718
0.716
0.692
0.676
0.658
0.642
0.642
0.634
0.638
0.636
0.630
0.628
0.616
0.600
0.596
0.604
0.614
0.636
0.664
0.680
0.650
0.654
0.648
0.644
0.646
0.646
0.640
0.638
0.646
0.650
0.660
0.690
0.704
0.722
0.714
0.708
0.698
0.694
0.678
0.662
0.656
0.660
0.658
0.676
0.700
0.762
0.746
0.748
0.726
0.720
0.704
0.688
0.666
0.658
0.662
0.672
0.702
0.708
0.698
0.704
0.702
0.696
0.674
0.668
0.660
0.632
0.618
0.596
0.596
0.624
0.660
0.704
0.712
0.734
0.706
0.678
0.656
0.660
0.652
0.648
0.660
0.680
0.704
0.716
0.730
0.718
0.724
0.710
0.696
0.682
0.678
0.674
0.666
0.670
0.674
0.720
0.736
0.770
0.776
0.790
0.772
0.718
0.704
0.686
0.668
0.654
0.634
0.616
0.626
0.636
0.686
0.776
0.820
0.792
0.782
0.798
0.768
0.738
0.706
0.698
0.666
0.648
0.642
0.644
0.652
0.668
0.708
0.802
0.788
0.800
0.776
0.750
0.710
0.688
0.674
0.666
0.656
0.660
0.672
0.696
0.710
0.684
0.700
0.682
0.646
0.632
0.638
0.632
0.620
0.616
0.624
0.628
0.626
0.626
0.640
0.668
0.690
0.672
0.668
0.660
0.650
0.642
0.600
0.600
0.594
0.596
0.600
0.594
0.596
0.598
0.662
0.680
0.676
0.684
0.688
0.684
0.666
0.664
0.664
0.664
0.664
0.664
0.672
0.676
0.680
0.692
0.706
0.702
0.692
0.690
0.674
0.650
0.654
0.672
0.696
0.702
0.704
0.700
0.694
0.684
0.656
0.650
0.652
0.662
0.660
0.660
0.668
0.694
0.698
0.692
0.690
0.694
0.696
0.680
0.686
0.686
0.702
0.702
0.698
0.700
0.710
0.712
0.716
0.724
0.726
0.706
0.678
0.674
0.660
0.646
0.642
0.642
0.656
0.664
0.682
0.694
0.702
0.706
0.710
0.700
0.694
0.670
0.660
0.656
0.646
0.646
0.652
0.660
0.684
0.710
0.728
0.738
0.740
0.706
0.692
0.688
0.684
0.670
0.668
0.654
0.644
0.630
0.626
0.632
0.622
0.614
0.648
0.696
0.700
0.694
0.692
0.688
0.672
0.654
0.650
0.650
0.656
0.654
0.670
0.690
0.722
0.714
0.716
0.714
0.710
0.710
0.704
0.706
0.714
0.728
0.740
0.712
0.702
0.696
0.698
0.682
0.654
0.654
0.646
0.626
0.626
0.650
0.674
0.684
0.704
0.702
0.678
0.658
0.648
0.638
0.622
0.620
0.620
0.630
0.644
0.660
0.702
0.746
0.740
0.708
0.696
0.678
0.654
0.620
0.612
0.588
0.592
0.584
0.580
0.574
0.562
0.566
0.568
0.580
0.594
0.610
0.620
0.604
0.594
0.590
0.594
0.608
0.612
0.604
0.608
0.628
0.662
0.698
0.712
0.694
0.646
0.638
0.632
0.640
0.608
0.614
0.606
0.562
0.576
0.568
0.560
0.548
0.552
0.546
0.564
0.610
0.706
0.756
0.868
0.832
0.834
0.806
0.780
0.696
0.650
0.620
0.600
0.590
0.586
0.606
0.682
0.760
0.848
0.816
0.772
0.708
0.710
0.710
0.684
0.650
0.648
0.658
0.704
0.758
0.728
0.738
0.744
0.774
0.740
0.724
0.696
0.696
0.680
0.660
0.662
0.690
0.694
0.678
0.676
0.662
0.678
0.678
0.664
0.648
0.628
0.622
0.618
0.626
0.616
0.618
0.612
0.610
0.604
0.588
0.576
0.572
0.580
0.578
0.596
0.660
0.754
0.820
0.838
0.850
0.828
0.796
0.766
0.736
0.730
0.702
0.682
0.666
0.684
0.686
0.718
0.766
0.784
0.830
0.888
0.864
0.790
0.784
0.748
0.728
0.678
0.692
0.668
0.692
0.684
0.690
0.708
0.798
0.790
0.760
0.740
0.718
0.652
0.650
0.630
0.636
0.620
0.614
0.640
0.668
0.686
0.694
0.722
0.682
0.672
0.648
0.630
0.616
0.630
0.626
0.648
0.650
0.698
0.714
0.734
0.728
0.680
0.660
0.646
0.642
0.634
0.654
0.666
0.702
0.746
0.708
0.724
0.708
0.714
0.700
0.674
0.668
0.670
0.688
0.662
0.678
0.684
0.702
0.688
0.708
0.692
0.700
0.672
0.678
0.664
0.684
0.680
0.664
0.652
0.652
0.666
0.656
0.668
0.686
0.708
0.688
0.692
0.668
0.654
0.636
0.626
0.610
0.600
0.586
0.588
0.596
0.598
0.612
0.636
0.696
0.742
0.704
0.704
0.700
0.714
0.680
0.684
0.676
0.682
0.668
0.658
0.656
0.660
0.714
0.734
0.714
0.726
0.730
0.736
0.714
0.728
0.724
0.704
0.670
0.674
0.680
0.710
0.754
0.716
0.722
0.722
0.722
0.672
0.662
0.644
0.626
0.606
0.606
0.608
0.610
0.616
0.648
0.706
0.732
0.700
0.686
0.670
0.660
0.652
0.634
0.636
0.640
0.668
0.722
0.726
0.712
0.700
0.696
0.710
0.688
0.702
0.724
0.742
0.712
0.688
0.680
0.694
0.704
0.674
0.658
0.658
0.662
0.676
0.662
0.676
0.666
0.680
0.698
0.694
0.708
0.698
0.712
0.712
0.660
0.640
0.618
0.620
0.650
0.676
0.668
0.676
0.700
0.726
0.754
0.710
0.716
0.706
0.712
0.686
0.686
0.672
0.680
0.668
0.686
0.686
0.702
0.694
0.652
0.630
0.638
0.618
0.620
0.622
0.630
0.654
0.658
0.648
0.650
0.654
0.660
0.656
0.664
0.666
0.686
0.676
0.668
0.658
0.662
0.658
0.656
0.668
0.710
0.760
0.734
0.756
0.718
0.708
0.662
0.658
0.652
0.650
0.656
0.656
0.654
0.682
0.720
0.714
0.732
0.732
0.746
0.726
0.692
0.684
0.678
0.670
0.676
0.652
0.656
0.672
0.696
0.694
0.722
0.714
0.742
0.722
0.712
0.700
0.706
0.692
0.658
0.654
0.644
0.648
0.662
0.660
0.680
0.708
0.770
0.756
0.774
0.774
0.774
0.732
0.686
0.668
0.664
0.658
0.628
0.640
0.642
0.670
0.704
0.716
0.742
0.746
0.736
0.694
0.688
0.670
0.654
0.620
0.614
0.612
0.658
0.718
0.766
0.786
0.754
0.722
0.704
0.692
0.688
0.674
0.656
0.644
0.620
0.596
0.594
0.598
0.618
0.626
0.646
0.692
0.706
0.698
0.692
0.682
0.670
0.634
0.606
0.590
0.592
0.598
0.618
0.676
0.762
0.764
0.768
0.780
0.778
0.770
0.730
0.700
0.652
0.630
0.612
0.594
0.590
0.586
0.594
0.590
0.614
0.714
0.818
0.814
0.804
0.728
0.700
0.674
0.668
0.654
0.640
0.644
0.656
0.712
0.784
0.782
0.798
0.754
0.736
0.700
0.696
0.690
0.676
0.632
0.638
0.638
0.662
0.694
0.708
0.736
0.744
0.754
0.724
0.720
0.730
0.732
0.708
0.692
0.686
0.688
0.692
0.698
0.744
0.778
0.808
0.746
0.732
0.704
0.704
0.696
0.708
0.696
0.712
0.692
0.702
0.706
0.734
0.722
0.752
0.746
0.732
0.714
0.696
0.690
0.668
0.668
0.662
0.674
0.684
0.680
0.690
0.714
0.748
0.710
0.712
0.698
0.698
0.692
0.684
0.684
0.684
0.672
0.676
0.680
0.674
0.670
0.664
0.654
0.632
0.638
0.660
0.656
0.660
0.660
0.666
0.636
0.626
0.616
0.624
0.652
0.678
0.704
0.738
0.776
0.782
0.766
0.704
0.648
0.632
0.630
0.624
0.620
0.606
0.592
0.588
0.578
0.576
0.570
0.566
0.566
0.564
0.564
0.572
0.596
0.624
0.632
0.630
0.622
0.626
0.640
0.658
0.654
0.642
0.616
0.610
0.596
0.604
0.602
0.600
0.602
0.602
0.594
0.576
0.588
0.594
0.592
0.602
0.612
0.608
0.612
0.594
0.614
0.632
0.626
0.626
0.624
0.618
0.612
0.596
0.586
0.586
0.614
0.676
0.754
0.794
0.774
0.760
0.730
0.702
0.688
0.682
0.678
0.664
0.666
0.680
0.678
0.682
0.722
0.776
0.738
0.716
0.676
0.674
0.660
0.626
0.628
0.624
0.622
0.638
0.640
0.654
0.672
0.692
0.692
0.680
0.676
0.674
0.678
0.686
0.688
0.686
0.682
0.688
0.674
0.658
0.646
0.662
0.672
0.682
0.670
0.658
0.660
0.680
0.678
0.656
0.658
0.668
0.670
0.660
0.662
0.652
0.644
0.630
0.626
0.622
0.614
0.630
0.674
0.746
0.778
0.758
0.696
0.668
0.634
0.616
0.598
0.596
0.622
0.666
0.706
0.712
0.696
0.684
0.688
0.684
0.662
0.644
0.626
0.618
0.606
0.602
0.606
0.602
0.604
0.604
0.594
0.590
0.582
0.592
0.600
0.642
0.688
0.686
0.680
0.688
0.680
0.684
0.672
0.646
0.630
0.628
0.620
0.622
0.622
0.624
0.634
0.648
0.692
0.764
0.846
0.832
0.774
0.766
0.732
0.702
0.660
0.662
0.642
0.602
0.600
0.586
0.572
0.566
0.558
0.570
0.596
0.630
0.684
0.802
0.734
0.696
0.686
0.642
0.628
0.616
0.614
0.608
0.594
0.588
0.580
0.576
0.582
0.578
0.616
0.648
0.642
0.618
0.606
0.614
0.610
0.604
0.596
0.580
0.578
0.582
0.588
0.604
0.614
0.620
0.624
0.638
0.664
0.680
0.716
0.750
0.752
0.726
0.722
0.722
0.714
0.678
0.656
0.652
0.666
0.694
0.722
0.696
0.672
0.660
0.662
0.660
0.654
0.656
0.660
0.684
0.678
0.686
0.676
0.680
0.662
0.688
0.682
0.660
0.636
0.614
0.600
0.600
0.602
0.618
0.640
0.672
0.736
0.756
0.748
0.726
0.722
0.708
0.700
0.650
0.628
0.614
0.628
0.682
0.764
0.804
0.844
0.908
0.910
0.848
0.812
0.756
0.720
0.690
0.668
0.644
0.642
0.628
0.626
0.618
0.602
0.598
0.618
0.718
0.858
0.786
0.844
0.868
0.786
0.738
0.688
0.670
0.656
0.632
0.636
0.634
0.654
0.674
0.720
0.726
0.762
0.766
0.724
0.716
0.688
0.692
0.674
0.660
0.652
0.642
0.650
0.618
0.610
0.606
0.616
0.624
0.644
0.664
0.644
0.638
0.630
0.652
0.694
0.708
0.696
0.696
0.708
0.686
0.646
0.644
0.532
0.692
0.626
0.612
0.598
0.584
0.572
0.562
0.554
0.554
0.548
0.552
0.546
0.556
0.548
0.550
0.548
0.552
0.554
0.550
0.552
0.546
0.544
0.544
0.544
0.528
0.532
0.524
0.516
0.518
0.510
0.508
0.516
0.518
0.520
0.524
0.514
0.518
0.526
0.530
0.520
0.524
0.524
0.526
0.528
0.540
0.532
0.530
0.528
0.526
0.512
0.524
0.506
0.520
0.502
0.524
0.552
0.604
0.748
0.798
0.752
0.688
0.612
0.588
0.570
0.568
0.524
0.532
0.528
0.524
0.534
0.504
0.500
0.516
0.498
0.492
0.486
0.504
0.518
0.528
0.538
0.544
0.570
0.710
0.772
0.798
0.728
0.636
0.638
0.628
0.626
0.612
0.606
0.592
0.582
0.578
0.578
0.576
0.574
0.576
0.588
0.602
0.634
0.626
0.612
0.626
0.658
0.814
0.806
0.832
0.792
0.752
0.704
0.672
0.658
0.638
0.662
0.574
0.592
0.624
0.636
0.672
0.684
0.726
0.736
0.712
0.702
0.668
0.670
0.640
0.614
0.622
0.614
0.628
0.644
0.688
0.742
0.760
0.762
0.774
0.748
0.734
0.708
0.708
0.712
0.736
0.756
0.734
0.740
0.786
0.778
0.802
0.788
0.794
0.758
0.746
0.730
0.716
0.724
0.738
0.754
0.752
0.754
0.748
0.728
0.736
0.730
0.694
0.670
0.642
0.604
0.592
0.586
0.592
0.630
0.736
0.778
0.790
0.748
0.702
0.666
0.650
0.634
0.612
0.596
0.582
0.578
0.568
0.566
0.558
0.564
0.566
0.570
0.566
0.564
0.576
0.574
0.594
0.576
0.566
0.578
0.556
0.558
0.550
0.556
0.562
0.576
0.592
0.590
0.598
0.580
0.560
0.592
0.582
0.588
0.602
0.592
0.592
0.592
0.608
0.610
0.606
0.614
0.682
0.808
0.766
0.740
0.708
0.686
0.682
0.666
0.668
0.680
0.708
0.730
0.754
0.700
0.686
0.666
0.646
0.614
0.610
0.618
0.626
0.696
0.792
0.758
0.778
0.806
0.772
0.744
0.724
0.690
0.672
0.664
0.680
0.678
0.676
0.692
0.732
0.774
0.726
0.728
0.672
0.668
0.712
0.722
0.716
0.714
0.722
0.706
0.684
0.692
0.708
0.710
0.714
0.738
0.776
0.748
0.770
0.756
0.742
0.714
0.698
0.708
0.690
0.692
0.696
0.704
0.722
0.756
0.778
0.750
0.762
0.734
0.738
0.714
0.710
0.716
0.734
0.736
0.738
0.690
0.642
0.630
0.618
0.612
0.620
0.634
0.656
0.664
0.650
0.676
0.706
0.716
0.712
0.720
0.698
0.670
0.648
0.648
0.648
0.648
0.670
0.706
0.904
0.806
0.792
0.740
0.710
0.668
0.660
0.646
0.640
0.636
0.630
0.620
0.602
0.594
0.602
0.604
0.636
0.662
0.738
0.746
0.768
0.758
0.746
0.718
0.712
0.700
0.688
0.682
0.674
0.690
0.708
0.734
0.726
0.766
0.744
0.758
0.726
0.708
0.706
0.690
0.720
0.718
0.704
0.688
0.698
0.738
0.736
0.720
0.688
0.654
0.642
0.634
0.620
0.632
0.682
0.734
0.762
0.750
0.702
0.684
0.680
0.694
0.680
0.692
0.706
0.724
0.736
0.740
0.766
0.740
0.754
0.724
0.712
0.706
0.698
0.716
0.710
0.732
0.746
0.752
0.764
0.754
0.746
0.722
0.680
0.660
0.660
0.666
0.686
0.734
0.774
0.794
0.794
0.772
0.792
0.760
0.716
0.684
0.672
0.668
0.660
0.666
0.662
0.656
0.654
0.646
0.660
0.674
0.708
0.710
0.728
0.724
0.712
0.688
0.662
0.658
0.656
0.654
0.640
0.640
0.666
0.706
0.708
0.670
0.756
0.702
0.654
0.626
0.616
0.610
0.596
0.608
0.626
0.660
0.688
0.702
0.696
0.698
0.662
0.620
0.614
0.624
0.654
0.710
0.738
0.734
0.740
0.728
0.710
0.706
0.704
0.704
0.692
0.686
0.686
0.704
0.720
0.754
0.754
0.784
0.742
0.748
0.726
0.724
0.718
0.730
0.722
0.676
0.658
0.634
0.630
0.632
0.614
0.608
0.602
0.588
0.578
0.572
0.568
0.566
0.558
0.558
0.548
0.552
0.540
0.542
0.536
0.540
0.534
0.536
0.536
0.542
0.554
0.560
0.600
0.606
0.620
0.624
0.616
0.610
0.602
0.600
0.594
0.584
0.572
0.560
0.544
0.540
0.544
0.556
0.586
0.726
0.938
0.886
0.888
0.860
0.790
0.750
0.712
0.682
0.674
0.670
0.670
0.674
0.670
0.670
0.676
0.660
0.650
0.648
0.648
0.628
0.616
0.622
0.632
0.680
0.706
0.692
0.632
0.634
0.602
0.598
0.580
0.580
0.566
0.568
0.564
0.570
0.566
0.568
0.574
0.578
0.660
0.756
0.654
0.640
0.614
0.592
0.594
0.586
0.576
0.576
0.570
0.566
0.558
0.554
0.548
0.550
0.552
0.554
0.554
0.554
0.556
0.556
0.568
0.578
0.636
0.642
0.616
0.602
0.620
0.616
0.622
0.614
0.618
0.630
0.632
0.630
0.614
0.608
0.594
0.578
0.572
0.564
0.568
0.572
0.580
0.586
0.588
0.598
0.596
0.592
0.600
0.600
0.620
0.624
0.624
0.648
0.254
0.300
0.590
0.598
0.596
0.302
0.284
0.580
0.580
0.552
0.546
0.548
0.546
0.556
0.588
0.638
0.674
0.754
0.760
0.752
0.708
0.704
0.662
0.626
0.596
0.582
0.574
0.570
0.566
0.562
0.578
0.606
0.636
0.624
0.622
0.650
0.694
0.714
0.690
0.688
0.676
0.642
0.662
0.640
0.690
0.682
0.636
0.632
0.630
0.624
0.604
0.620
0.614
0.610
0.588
0.584
0.574
0.562
0.556
0.556
0.554
0.560
0.566
0.568
0.570
0.564
0.568
0.584
0.600
0.630
0.632
0.648
0.702
0.724
0.724
0.718
0.718
0.680
0.658
0.648
0.644
0.628
0.622
0.642
0.700
0.744
0.770
0.798
0.796
0.754
0.704
0.684
0.656
0.634
0.612
0.620
0.658
0.680
0.764
0.822
0.780
0.750
0.692
0.658
0.634
0.620
0.612
0.614
0.618
0.616
0.620
0.630
0.632
0.618
0.632
0.662
0.686
0.682
0.654
0.626
0.628
0.634
0.636
0.632
0.630
0.620
0.626
0.628
0.630
0.630
0.620
0.614
0.602
0.606
0.604
0.608
0.606
0.624
0.618
0.610
0.638
0.680
0.658
0.698
0.718
0.750
0.786
0.834
0.802
0.758
0.734
0.714
0.680
0.650
0.636
0.624
0.622
0.608
0.618
0.622
0.648
0.692
0.718
0.770
0.766
0.782
0.782
0.726
0.742
0.720
0.714
0.684
0.648
0.652
0.656
0.688
0.682
0.716
0.738
0.780
0.736
0.782
0.750
0.766
0.714
0.720
0.688
0.696
0.660
0.688
0.680
0.724
0.716
0.774
0.784
0.810
0.760
0.758
0.724
0.726
0.700
0.704
0.710
0.720
0.694
0.734
0.734
0.760
0.742
0.766
0.754
0.766
0.724
0.744
0.726
0.748
0.722
0.726
0.728
0.736
0.698
0.680
0.666
0.648
0.624
0.628
0.638
0.672
0.680
0.668
0.682
0.694
0.710
0.720
0.702
0.674
0.646
0.644
0.636
0.632
0.628
0.612
0.612
0.620
0.640
0.666
0.654
0.686
0.670
0.698
0.672
0.674
0.652
0.628
0.628
0.626
0.632
0.636
0.658
0.676
0.696
0.694
0.696
0.700
0.724
0.738
0.716
0.686
0.658
0.642
0.628
0.592
0.588
0.570
0.562
0.558
0.546
0.548
0.550
0.552
0.546
0.544
0.538
0.524
0.530
0.524
0.516
0.530
0.534
0.534
0.532
0.522
0.524
0.534
0.572
0.584
0.564
0.558
0.542
0.548
0.546
0.556
0.564
0.556
0.546
0.548
0.588
1.042
0.940
0.900
0.694
0.644
0.622
0.614
0.622
0.616
0.598
0.582
0.586
0.612
0.620
0.622
0.620
0.628
0.632
0.626
0.612
0.592
0.592
0.598
0.598
0.606
0.580
0.580
0.572
0.562
0.578
0.582
0.600
0.620
0.624
0.610
0.614
0.628
0.668
0.674
0.712
0.708
0.726
0.730
0.704
0.712
0.708
0.688
0.676
0.670
0.644
0.644
0.628
0.650
0.688
0.702
0.784
0.778
0.810
0.732
0.730
0.744
0.720
0.706
0.690
0.664
0.612
0.602
0.586
0.568
0.564
0.560
0.564
0.576
0.602
0.638
0.690
0.738
0.770
0.710
0.688
0.676
0.722
0.726
0.720
0.690
0.674
0.664
0.690
0.720
0.708
0.728
0.746
0.826
0.836
0.760
0.764
0.712
0.674
0.640
0.646
0.662
0.676
0.658
0.632
0.644
0.686
0.780
0.770
0.792
0.790
0.822
0.810
0.738
0.724
0.702
0.692
0.674
0.682
0.726
0.786
0.784
0.794
0.866
0.802
0.826
0.800
0.738
0.692
0.676
0.686
0.682
0.692
0.712
0.776
0.806
0.750
0.756
0.742
0.716
0.690
0.666
0.654
0.654
0.676
0.698
0.658
0.636
0.632
0.674
0.854
0.770
0.774
0.696
0.664
0.644
0.634
0.628
0.632
0.644
0.660
0.696
0.762
0.824
0.866
0.774
0.708
0.662
0.640
0.628
0.626
0.640
0.676
0.712
0.706
0.694
0.670
0.628
0.600
0.612
0.606
0.646
0.734
0.780
0.806
0.776
0.706
0.696
0.676
0.684
0.688
0.674
0.674
0.654
0.656
0.634
0.610
0.610
0.594
0.584
0.578
0.574
0.568
0.572
0.566
0.568
0.572
0.566
0.554
0.550
0.558
0.568
0.624
0.628
0.642
0.626
0.606
0.590
0.590
0.586
0.582
0.574
0.570
0.578
0.598
0.618
0.624
0.626
0.624
0.638
0.646
0.644
0.634
0.622
0.606
0.598
0.586
0.584
0.584
0.590
0.628
0.708
0.754
0.714
0.678
0.646
0.628
0.622
0.616
0.630
0.642
0.662
0.662
0.650
0.634
0.626
0.610
0.602
0.624
0.672
0.724
0.746
0.740
0.710
0.668
0.644
0.628
0.622
0.614
0.618
0.600
0.598
0.600
0.608
0.630
0.660
0.694
0.746
0.734
0.648
0.608
0.598
0.578
0.570
0.568
0.590
0.632
0.636
0.652
0.664
0.664
0.648
0.644
0.618
0.626
0.604
0.602
0.594
0.588
0.606
0.612
0.636
0.658
0.718
0.830
0.894
0.878
0.832
0.798
0.742
0.690
0.670
0.662
0.654
0.656
0.668
0.682
0.724
0.742
0.716
0.702
0.704
0.710
0.736
0.766
0.786
0.794
0.770
0.744
0.752
0.744
0.748
0.714
0.706
0.708
0.694
0.696
0.688
0.670
0.662
0.674
0.678
0.658
0.648
0.642
0.632
0.626
0.628
0.610
0.582
0.594
0.584
0.582
0.578
0.570
0.560
0.558
0.554
0.546
0.572
0.586
0.584
0.572
0.554
0.542
0.542
0.548
0.558
0.600
0.712
0.776
0.816
0.786
0.754
0.728
0.702
0.650
0.634
0.608
0.570
0.584
0.580
0.582
0.572
0.582
0.592
0.612
0.636
0.614
0.596
0.604
0.610
0.616
0.606
0.600
0.594
0.590
0.592
0.588
0.588
0.596
0.612
0.626
0.636
0.642
0.644
0.622
0.616
0.602
0.602
0.594
0.606
0.658
0.744
0.768
0.742
0.672
0.650
0.634
0.634
0.636
0.632
0.626
0.618
0.614
0.616
0.608
0.600
0.614
0.656
0.712
0.704
0.712
0.682
0.664
0.646
0.656
0.634
0.622
0.634
0.682
0.772
0.748
0.708
0.686
0.678
0.652
0.632
0.628
0.616
0.604
0.618
0.622
0.634
0.626
0.634
0.624
0.630
0.640
0.666
0.658
0.646
0.624
0.610
0.604
0.592
0.586
0.582
0.584
0.594
0.582
0.582
0.594
0.614
0.650
0.646
0.640
0.648
0.640
0.626
0.616
0.608
0.604
0.600
0.598
0.586
0.592
0.580
0.584
0.578
0.574
0.568
0.566
0.586
0.676
0.880
0.852
0.834
0.782
0.742
0.702
0.678
0.652
0.632
0.622
0.616
0.620
0.610
0.602
0.592
0.584
0.598
0.610
0.602
0.592
0.588
0.580
0.580
0.580
0.588
0.602
0.618
0.620
0.628
0.638
0.664
0.672
0.654
0.628
0.604
0.588
0.596
0.636
0.680
0.698
0.682
0.646
0.632
0.628
0.618
0.612
0.598
0.596
0.594
0.618
0.674
0.700
0.688
0.684
0.682
0.676
0.668
0.678
0.708
0.732
0.716
0.672
0.644
0.628
0.620
0.620
0.614
0.604
0.604
0.600
0.606
0.596
0.592
0.600
0.604
0.608
0.626
0.642
0.670
0.658
0.656
0.652
0.664
0.666
0.672
0.674
0.670
0.658
0.648
0.646
0.642
0.636
0.638
0.658
0.686
0.728
0.718
0.696
0.692
0.666
0.666
0.648
0.642
0.656
0.684
0.734
0.744
0.722
0.722
0.716
0.726
0.710
0.704
0.698
0.688
0.696
0.700
0.662
0.630
0.616
0.604
0.600
0.602
0.614
0.656
0.724
0.764
0.780
0.776
0.722
0.704
0.686
0.656
0.636
0.624
0.618
0.618
0.614
0.608
0.606
0.608
0.616
0.614
0.602
0.592
0.598
0.612
0.628
0.656
0.680
0.734
0.744
0.786
0.780
0.796
0.780
0.754
0.692
0.678
0.678
0.686
0.714
0.718
0.740
0.742
0.744
0.750
0.718
0.698
0.698
0.696
0.698
0.670
0.648
0.646
0.672
0.682
0.660
0.666
0.668
0.682
0.660
0.652
0.660
0.714
0.736
0.696
0.694
0.682
0.680
0.666
0.654
0.660
0.680
0.698
0.684
0.674
0.658
0.656
0.648
0.658
0.680
0.720
0.748
0.750
0.720
0.684
0.700
0.696
0.682
0.666
0.646
0.646
0.658
0.666
0.654
0.670
0.672
0.686
0.682
0.666
0.660
0.674
0.682
0.700
0.678
0.686
0.672
0.666
0.630
0.618
0.614
0.622
0.636
0.652
0.642
0.658
0.690
0.746
0.750
0.708
0.698
0.702
0.690
0.678
0.666
0.638
0.614
0.610
0.608
0.604
0.596
0.604
0.598
0.604
0.588
0.586
0.600
0.606
0.604
0.594
0.594
0.582
0.546
0.560
0.570
0.568
0.570
0.572
0.564
0.554
0.544
0.524
0.564
0.582
0.640
0.768
0.692
0.694
0.726
0.872
0.838
0.786
0.770
0.738
0.768
0.728
0.706
0.712
0.678
0.694
0.690
0.714
0.694
0.638
0.632
0.630
0.620
0.618
0.608
0.610
0.610
0.604
0.594
0.584
0.574
0.572
0.586
0.620
0.742
0.690
0.636
0.610
0.600
0.584
0.588
0.580
0.584
0.586
0.578
0.580
0.582
0.600
0.622
0.630
0.624
0.638
0.662
0.734
0.794
0.892
0.816
0.842
0.770
0.722
0.692
0.694
0.702
0.696
0.750
0.708
0.662
0.636
0.624
0.606
0.612
0.630
0.678
0.722
0.760
0.750
0.696
0.660
0.652
0.628
0.616
0.620
0.638
0.636
0.626
0.622
0.640
0.642
0.656
0.676
0.690
0.688
0.668
0.644
0.652
0.666
0.668
0.670
0.656
0.630
0.620
0.630
0.652
0.652
0.652
0.650
0.672
0.698
0.688
0.660
0.626
0.602
0.604
0.630
0.630
0.610
0.588
0.594
0.600
0.628
0.250
0.406
0.666
0.656
0.630
0.614
0.604
0.590
0.586
0.594
0.598
0.614
0.616
0.610
0.604
0.604
0.638
0.704
0.728
0.696
0.662
0.638
0.620
0.630
0.620
0.648
0.682
0.676
0.668
0.634
0.622
0.622
0.628
0.628
0.624
0.618
0.614
0.624
0.648
0.670
0.644
0.622
0.656
0.688
0.708
0.764
0.718
0.688
0.638
0.610
0.598
0.592
0.586
0.586
0.604
0.614
0.626
0.692
0.768
0.742
0.738
0.736
0.720
0.660
0.650
0.638
0.632
0.640
0.602
0.604
0.608
0.656
0.648
0.638
0.622
0.616
0.596
0.596
0.582
0.576
0.562
0.556
0.554
0.548
0.548
0.542
0.544
0.532
0.532
0.526
0.520
0.518
0.530
0.544
0.552
0.598
0.604
0.602
0.594
0.588
0.594
0.594
0.598
0.604
0.606
0.612
0.610
0.606
0.602
0.592
0.592
0.590
0.602
0.590
0.592
0.578
0.576
0.584
0.580
0.582
0.590
0.644
0.656
0.650
0.634
0.594
0.584
0.582
0.574
0.576
0.574
0.572
0.568
0.570
0.564
0.556
0.552
0.544
0.546
0.538
0.538
0.544
0.560
0.586
0.576
0.572
0.560
0.572
0.582
0.596
0.604
0.600
0.592
0.582
0.580
0.600
0.622
0.652
0.658
0.692
0.754
0.764
0.772
0.764
0.752
0.700
0.678
0.628
0.622
0.636
0.672
0.676
0.662
0.686
0.714
0.692
0.696
0.698
0.736
0.704
0.656
0.614
0.600
0.606
0.620
0.662
0.772
0.752
0.938
0.938
0.850
0.796
0.710
0.670
0.614
0.596
0.576
0.562
0.562
0.600
0.740
1.080
1.004
1.000
0.956
0.948
0.834
0.732
0.718
0.702
0.704
0.694
0.718
0.722
0.754
0.762
0.774
0.774
0.736
0.764
0.728
0.738
0.702
0.698
0.672
0.678
0.654
0.642
0.614
0.610
0.650
0.654
0.672
0.696
0.730
0.712
0.714
0.694
0.682
0.656
0.648
0.644
0.644
0.640
0.642
0.664
0.654
0.642
0.682
0.740
0.706
0.704
0.664
0.680
0.724
0.724
0.738
0.710
0.700
0.664
0.648
0.642
0.646
0.644
0.674
0.766
0.850
0.818
0.826
0.798
0.742
0.732
0.704
0.706
0.684
0.692
0.694
0.712
0.694
0.698
0.694
0.690
0.682
0.686
0.680
0.666
0.654
0.620
0.616
0.654
0.674
0.682
0.686
0.698
0.680
0.662
0.652
0.642
0.620
0.600
0.592
0.586
0.572
0.584
0.604
0.658
0.742
0.800
0.794
0.742
0.714
0.700
0.674
0.666
0.658
0.662
0.662
0.672
0.680
0.698
0.708
0.694
0.704
0.698
0.678
0.642
0.614
0.596
0.580
0.568
0.566
0.568
0.596
0.704
0.748
0.782
0.760
0.736
0.692
0.682
0.674
0.656
0.628
0.616
0.626
0.672
0.744
0.778
0.804
0.860
0.828
0.784
0.792
0.784
0.776
0.738
0.728
0.716
0.722
0.718
0.724
0.694
0.682
0.654
0.710
0.810
0.774
0.788
0.784
0.762
0.772
0.772
0.782
0.778
0.778
0.788
0.784
0.774
0.764
0.768
0.762
0.750
0.742
0.748
0.754
0.710
0.694
0.698
0.678
0.688
0.664
0.678
0.686
0.676
0.666
0.666
0.648
0.644
0.626
0.624
0.648
0.652
0.656
0.666
0.680
0.686
0.676
0.686
0.694
0.702
0.686
0.696
0.694
0.704
0.688
0.694
0.700
0.728
0.728
0.756
0.742
0.754
0.754
0.742
0.728
0.730
0.742
0.746
0.724
0.748
0.754
0.758
0.732
0.720
0.680
0.668
0.646
0.640
0.638
0.650
0.648
0.654
0.668
0.666
0.674
0.674
0.682
0.676
0.686
0.676
0.688
0.694
0.696
0.684
0.708
0.702
0.730
0.726
0.736
0.724
0.728
0.720
0.706
0.678
0.660
0.650
0.632
0.632
0.654
0.672
0.702
0.736
0.742
0.766
0.730
0.726
0.702
0.700
0.690
0.690
0.678
0.662
0.636
0.642
0.668
0.684
0.698
0.692
0.704
0.680
0.672
0.668
0.656
0.642
0.642
0.648
0.686
0.734
0.768
0.778
0.774
0.740
0.724
0.698
0.690
0.672
0.674
0.684
0.712
0.730
0.750
0.758
0.750
0.742
0.760
0.758
0.724
0.728
0.706
0.704
0.680
0.686
0.678
0.692
0.704
0.738
0.756
0.772
0.736
0.742
0.720
0.702
0.696
0.690
0.700
0.690
0.702
0.694
0.684
0.666
0.642
0.644
0.656
0.676
0.696
0.696
0.706
0.688
0.686
0.680
0.668
0.672
0.688
0.698
0.712
0.710
0.738
0.732
0.744
0.758
0.776
0.756
0.774
0.748
0.742
0.730
0.702
0.712
0.700
0.710
0.710
0.722
0.730
0.722
0.730
0.730
0.714
0.688
0.654
0.642
0.656
0.652
0.648
0.650
0.670
0.658
0.664
0.668
0.688
0.700
0.724
0.718
0.724
0.712
0.690
0.682
0.688
0.672
0.676
0.684
0.704
0.718
0.728
0.744
0.730
0.716
0.712
0.720
0.702
0.704
0.684
0.690
0.678
0.662
0.652
0.642
0.638
0.618
0.620
0.656
0.696
0.736
0.720
0.732
0.712
0.714
0.696
0.688
0.666
0.662
0.656
0.658
0.664
0.668
0.688
0.720
0.714
0.752
0.712
0.692
0.698
0.682
0.688
0.698
0.694
0.706
0.694
0.700
0.704
0.708
0.706
0.706
0.714
0.720
0.702
0.670
0.664
0.656
0.644
0.642
0.660
0.716
0.744
0.748
0.778
0.768
0.758
0.746
0.738
0.730
0.712
0.698
0.694
0.708
0.696
0.722
0.764
0.790
0.778
0.804
0.790
0.772
0.724
0.718
0.712
0.726
0.742
0.794
0.804
0.788
0.768
0.766
0.756
0.746
0.734
0.740
0.744
0.766
0.778
0.794
0.774
0.744
0.748
0.734
0.726
0.712
0.716
0.710
0.708
0.700
0.680
0.656
0.642
0.672
0.696
0.712
0.734
0.766
0.738
0.732
0.734
0.730
0.706
0.706
0.696
0.706
0.716
0.726
0.734
0.742
0.738
0.742
0.742
0.712
0.682
0.646
0.632
0.612
0.608
0.650
0.752
0.834
0.880
0.868
0.814
0.796
0.756
0.744
0.714
0.714
0.716
0.722
0.710
0.712
0.708
0.716
0.734
0.760
0.800
0.810
0.784
0.776
0.758
0.748
0.706
0.686
0.680
0.686
0.690
0.698
0.726
0.770
0.766
0.800
0.796
0.762
0.760
0.738
0.726
0.706
0.694
0.688
0.694
0.690
0.698
0.730
0.786
0.780
0.746
0.730
0.698
0.668
0.658
0.656
0.660
0.642
0.638
0.674
0.704
0.708
0.692
0.688
0.686
0.676
0.672
0.704
0.746
0.760
0.766
0.794
0.752
0.714
0.704
0.682
0.676
0.676
0.710
0.728
0.718
0.718
0.716
0.710
0.706
0.716
0.740
0.766
0.770
0.788
0.778
0.772
0.746
0.744
0.740
0.758
0.762
0.802
0.782
0.766
0.734
0.722
0.720
0.716
0.704
0.688
0.734
0.758
0.770
0.748
0.754
0.748
0.724
0.692
0.682
0.676
0.674
0.680
0.678
0.690
0.682
0.670
0.656
0.660
0.660
0.658
0.664
0.672
0.682
0.678
0.660
0.652
0.654
0.660
0.662
0.670
0.698
0.696
0.684
0.658
0.644
0.638
0.634
0.640
0.650
0.672
0.690
0.688
0.682
0.704
0.694
0.666
0.656
0.660
0.650
0.646
0.648
0.646
0.658
0.652
0.642
0.648
0.666
0.668
0.682
0.700
0.702
0.692
0.700
0.698
0.690
0.672
0.652
0.630
0.678
0.686
0.662
0.642
0.624
0.610
0.612
0.656
0.758
0.790
0.790
0.778
0.736
0.734
0.712
0.716
0.732
0.790
0.798
0.774
0.788
0.776
0.762
0.722
0.732
0.730
0.746
0.740
0.748
0.804
0.814
0.748
0.696
0.648
0.632
0.618
0.598
0.578
0.578
0.578
0.584
0.600
0.594
0.604
0.610
0.618
0.614
0.606
0.610
0.638
0.676
0.698
0.724
0.734
0.764
0.720
0.702
0.692
0.690
0.668
0.666
0.682
0.710
0.726
0.694
0.706
0.718
0.750
0.760
0.746
0.742
0.722
0.712
0.682
0.706
0.706
0.752
0.770
0.808
0.792
0.810
0.744
0.766
0.738
0.728
0.690
0.682
0.678
0.718
0.712
0.768
0.776
0.758
0.784
0.766
0.722
0.736
0.714
0.706
0.666
0.658
0.644
0.638
0.640
0.680
0.734
0.802
0.802
0.820
0.808
0.756
0.736
0.706
0.712
0.700
0.722
0.710
0.742
0.720
0.740
0.724
0.732
0.704
0.706
0.708
0.716
0.704
0.726
0.726
0.752
0.732
0.718
0.728
0.724
0.710
0.694
0.668
0.690
0.700
0.740
0.734
0.740
0.760
0.780
0.740
0.680
0.664
0.640
0.618
0.602
0.592
0.598
0.606
0.626
0.660
0.732
0.714
0.702
0.702
0.712
0.676
0.680
0.678
0.692
0.676
0.684
0.676
0.690
0.662
0.676
0.676
0.740
0.722
0.746
0.738
0.740
0.706
0.678
0.650
0.652
0.662
0.728
0.738
0.726
0.734
0.738
0.722
0.664
0.652
0.638
0.626
0.610
0.600
0.628
0.692
0.712
0.754
0.756
0.766
0.754
0.716
0.710
0.702
0.720
0.708
0.718
0.724
0.798
0.826
0.768
0.770
0.732
0.734
0.680
0.658
0.654
0.654
0.682
0.742
0.842
0.820
0.816
0.780
0.742
0.672
0.660
0.652
0.650
0.638
0.654
0.676
0.716
0.734
0.712
0.724
0.730
0.718
0.698
0.706
0.712
0.704
0.694
0.674
0.680
0.670
0.670
0.696
0.736
0.754
0.732
0.752
0.730
0.718
0.692
0.694
0.688
0.698
0.696
0.700
0.702
0.740
0.724
0.702
0.666
0.662
0.728
0.740
0.720
0.714
0.720
0.732
0.732
0.720
0.710
0.708
0.692
0.680
0.666
0.678
0.676
0.690
0.706
0.738
0.732
0.748
0.722
0.738
0.712
0.714
0.674
0.652
0.640
0.650
0.680
0.668
0.662
0.678
0.682
0.646
0.646
0.660
0.646
0.644
0.638
0.622
0.612
0.608
0.616
0.648
0.670
0.660
0.684
0.724
0.730
0.726
0.714
0.722
0.680
0.670
0.658
0.658
0.648
0.650
0.650
0.676
0.682
0.708
0.730
0.758
0.732
0.722
0.718
0.688
0.664
0.648
0.640
0.640
0.638
0.656
0.666
0.706
0.736
0.728
0.744
0.734
0.732
0.704
0.718
0.688
0.718
0.696
0.710
0.694
0.682
0.674
0.660
0.672
0.666
0.652
0.636
0.632
0.648
0.634
0.638
0.648
0.644
0.636
0.658
0.672
0.676
0.676
0.670
0.656
0.640
0.626
0.618
0.622
0.630
0.644
0.626
0.662
0.758
0.768
0.738
0.752
0.732
0.744
0.686
0.658
0.636
0.626
0.616
0.610
0.616
0.658
0.766
0.864
0.824
0.790
0.736
0.676
0.678
0.648
0.644
0.636
0.646
0.674
0.662
0.674
0.686
0.698
0.688
0.668
0.652
0.652
0.658
0.668
0.690
0.704
0.736
0.738
0.718
0.728
0.718
0.740
0.744
0.718
0.700
0.666
0.660
0.660
0.652
0.650
0.634
0.632
0.638
0.656
0.708
0.728
0.744
0.754
0.752
0.738
0.682
0.670
0.652
0.652
0.642
0.644
0.646
0.664
0.662
0.644
0.620
0.634
0.642
0.652
0.680
0.688
0.694
0.672
0.666
0.668
0.678
0.662
0.674
0.676
0.694
0.682
0.696
0.706
0.718
0.764
0.742
0.766
0.758
0.752
0.714
0.720
0.710
0.720
0.684
0.672
0.666
0.678
0.690
0.680
0.668
0.682
0.720
0.710
0.718
0.726
0.740
0.712
0.718
0.700
0.694
0.672
0.674
0.672
0.674
0.668
0.684
0.684
0.690
0.672
0.648
0.684
0.726
0.720
0.730
0.726
0.726
0.696
0.686
0.672
0.670
0.660
0.664
0.670
0.712
0.762
0.742
0.780
0.790
0.810
0.764
0.762
0.712
0.696
0.670
0.676
0.698
0.768
0.804
0.846
0.846
0.792
0.798
0.768
0.750
0.692
0.670
0.662
0.664
0.690
0.682
0.716
0.758
0.840
0.784
0.816
0.788
0.766
0.730
0.716
0.708
0.698
0.700
0.688
0.720
0.736
0.728
0.712
0.716
0.742
0.736
0.768
0.784
0.788
0.728
0.736
0.712
0.720
0.706
0.720
0.718
0.740
0.724
0.750
0.764
0.798
0.760
0.778
0.746
0.752
0.720
0.710
0.698
0.672
0.646
0.624
0.602
0.600
0.622
0.654
0.736
0.810
0.850
0.768
0.774
0.760
0.730
0.672
0.678
0.660
0.666
0.638
0.620
0.608
0.642
0.740
0.858
0.882
0.822
0.820
0.774
0.726
0.694
0.678
0.664
0.646
0.634
0.650
0.688
0.764
0.756
0.736
0.724
0.698
0.664
0.656
0.672
0.730
0.776
0.760
0.708
0.658
0.658
0.666
0.640
0.646
0.658
0.668
0.684
0.676
0.660
0.656
0.672
0.704
0.710
0.694
0.688
0.694
0.696
0.684
0.676
0.704
0.748
0.766
0.730
0.728
0.730
0.746
0.716
0.706
0.704
0.708
0.718
0.714
0.702
0.702
0.708
0.690
0.658
0.644
0.638
0.656
0.694
0.798
0.914
0.944
0.822
0.818
0.778
0.710
0.696
0.676
0.698
0.682
0.680
0.708
0.774
0.762
0.796
0.778
0.734
0.760
0.734
0.724
0.686
0.674
0.680
0.664
0.668
0.672
0.694
0.688
0.680
0.670
0.682
0.648
0.638
0.648
0.640
0.628
0.628
0.642
0.642
0.636
0.636
0.628
0.610
0.612
0.610
0.612
0.612
0.618
0.630
0.642
0.644
0.624
0.640
0.640
0.646
0.670
0.696
0.738
0.784
0.748
0.726
0.680
0.660
0.634
0.626
0.638
0.640
0.662
0.686
0.758
0.704
0.712
0.698
0.698
0.672
0.702
0.740
0.774
0.740
0.768
0.758
0.724
0.706
0.690
0.686
0.656
0.654
0.656
0.678
0.678
0.708
0.718
0.780
0.806
0.770
0.704
0.690
0.684
0.674
0.650
0.660
0.658
0.666
0.640
0.642
0.638
0.638
0.616
0.616
0.638
0.642
0.660
0.660
0.682
0.654
0.638
0.624
0.618
0.616
0.612
0.608
0.628
0.672
0.734
0.726
0.744
0.744
0.758
0.704
0.684
0.670
0.668
0.644
0.636
0.634
0.666
0.720
0.744
0.734
0.776
0.750
0.758
0.760
0.736
0.680
0.668
0.654
0.658
0.662
0.654
0.638
0.644
0.638
0.640
0.622
0.610
0.604
0.592
0.590
0.578
0.570
0.558
0.560
0.562
0.574
0.606
0.622
0.618
0.614
0.628
0.652
0.666
0.658
0.650
0.646
0.650
0.660
0.652
0.646
0.666
0.690
0.744
0.726
0.718
0.702
0.716
0.684
0.676
0.670
0.680
0.672
0.684
0.688
0.716
0.718
0.718
0.712
0.724
0.694
0.692
0.678
0.686
0.670
0.664
0.686
0.720
0.698
0.696
0.714
0.756
0.784
0.740
0.706
0.682
0.670
0.654
0.632
0.616
0.598
0.588
0.594
0.620
0.704
0.798
0.792
0.740
0.748
0.720
0.650
0.620
0.614
0.642
0.664
0.724
0.794
0.798
0.794
0.768
0.746
0.706
0.678
0.650
0.626
0.608
0.608
0.640
0.722
0.776
0.810
0.802
0.790
0.754
0.748
0.710
0.688
0.678
0.658
0.642
0.634
0.644
0.682
0.752
0.762
0.798
0.778
0.734
0.678
0.666
0.660
0.666
0.682
0.680
0.712
0.700
0.730
0.722
0.740
0.724
0.742
0.706
0.704
0.688
0.698
0.674
0.684
0.688
0.722
0.732
0.692
0.688
0.664
0.658
0.640
0.614
0.616
0.620
0.632
0.654
0.648
0.668
0.666
0.696
0.686
0.698
0.688
0.728
0.718
0.740
0.714
0.736
0.692
0.722
0.704
0.728
0.692
0.716
0.708
0.722
0.702
0.720
0.734
0.730
0.704
0.718
0.732
0.734
0.686
0.698
0.684
0.700
0.684
0.708
0.694
0.694
0.652
0.650
0.630
0.632
0.642
0.652
0.654
0.666
0.688
0.696
0.646
0.650
0.652
0.680
0.702
0.702
0.662
0.658
0.658
0.662
0.652
0.672
0.682
0.680
0.648
0.648
0.634
0.666
0.714
0.720
0.744
0.774
0.736
0.712
0.710
0.704
0.694
0.668
0.680
0.664
0.668
0.690
0.672
0.698
0.694
0.714
0.700
0.698
0.712
0.736
0.712
0.692
0.684
0.680
0.682
0.672
0.676
0.700
0.696
0.656
0.652
0.656
0.656
0.654
0.634
0.620
0.620
0.602
0.604
0.602
0.616
0.634
0.638
0.656
0.680
0.736
0.722
0.760
0.758
0.760
0.730
0.708
0.694
0.698
0.708
0.706
0.716
0.710
0.722
0.682
0.682
0.680
0.720
0.736
0.706
0.716
0.732
0.708
0.712
0.698
0.714
0.692
0.692
0.684
0.708
0.704
0.738
0.726
0.750
0.718
0.730
0.724
0.716
0.686
0.680
0.680
0.706
0.714
0.736
0.736
0.694
0.696
0.662
0.640
0.636
0.648
0.662
0.638
0.636
0.640
0.654
0.682
0.656
0.684
0.702
0.746
0.754
0.708
0.704
0.700
0.726
0.738
0.726
0.720
0.706
0.722
0.702
0.676
0.676
0.682
0.748
0.744
0.750
0.736
0.756
0.704
0.668
0.652
0.656
0.666
0.684
0.684
0.684
0.698
0.748
0.816
0.788
0.788
0.732
0.694
0.652
0.646
0.640
0.680
0.768
0.788
0.848
0.834
0.858
0.784
0.806
0.736
0.710
0.668
0.636
0.614
0.608
0.602
0.620
0.660
0.798
0.876
0.874
0.778
0.778
0.726
0.722
0.676
0.706
0.694
0.736
0.730
0.754
0.762
0.798
0.730
0.692
0.690
0.808
0.802
0.790
0.754
0.750
0.736
0.726
0.736
0.746
0.744
0.760
0.748
0.772
0.800
0.802
0.774
0.728
0.706
0.700
0.690
0.674
0.660
0.666
0.702
0.776
0.756
0.794
0.776
0.764
0.714
0.698
0.672
0.660
0.642
0.658
0.678
0.772
0.772
0.762
0.766
0.784
0.734
0.714
0.694
0.684
0.672
0.674
0.670
0.656
0.654
0.658
0.668
0.682
0.662
0.670
0.672
0.654
0.634
0.636
0.644
0.632
0.636
0.650
0.696
0.722
0.714
0.746
0.730
0.738
0.712
0.724
0.724
0.736
0.744
0.760
0.778
0.734
0.746
0.714
0.704
0.668
0.680
0.690
0.732
0.702
0.734
0.750
0.790
0.736
0.788
0.762
0.734
0.688
0.680
0.654
0.656
0.640
0.654
0.670
0.720
0.736
0.730
0.746
0.746
0.752
0.788
0.788
0.790
0.708
0.718
0.690
0.682
0.654
0.680
0.674
0.724
0.708
0.756
0.780
0.792
0.756
0.784
0.776
0.728
0.740
0.706
0.690
0.666
0.674
0.680
0.662
0.684
0.672
0.670
0.690
0.746
0.794
0.794
0.822
0.802
0.736
0.726
0.698
0.676
0.652
0.650
0.634
0.640
0.622
0.612
0.618
0.642
0.620
0.642
0.680
0.746
0.692
0.662
0.616
0.600
0.584
0.578
0.570
0.560
0.558
0.556
0.560
0.552
0.546
0.546
0.550
0.550
0.544
0.550
0.554
0.566
0.564
0.580
0.622
0.712
0.770
0.774
0.700
0.648
0.640
0.620
0.608
0.596
0.584
0.596
0.624
0.664
0.722
0.736
0.686
0.696
0.686
0.674
0.690
0.694
0.742
0.724
0.738
0.750
0.764
0.724
0.734
0.718
0.724
0.744
0.730
0.748
0.718
0.724
0.750
0.714
0.722
0.698
0.706
0.690
0.700
0.714
0.752
0.790
0.748
0.764
0.748
0.778
0.750
0.778
0.770
0.756
0.722
0.724
0.726
0.746
0.716
0.730
0.772
0.776
0.720
0.686
0.666
0.654
0.636
0.628
0.610
0.600
0.608
0.620
0.644
0.672
0.708
0.708
0.696
0.682
0.682
0.674
0.660
0.662
0.668
0.684
0.688
0.690
0.720
0.724
0.684
0.688
0.694
0.734
0.728
0.750
0.770
0.798
0.738
0.730
0.720
0.736
0.698
0.700
0.690
0.708
0.706
0.698
0.704
0.720
0.740
0.774
0.814
0.816
0.750
0.762
0.736
0.714
0.708
0.696
0.692
0.682
0.684
0.678
0.698
0.726
0.756
0.764
0.770
0.740
0.702
0.714
0.720
0.726
0.704
0.712
0.750
0.792
0.774
0.834
0.800
0.742
0.742
0.712
0.684
0.650
0.672
0.698
0.700
0.716
0.716
0.710
0.706
0.716
0.744
0.706
0.678
0.650
0.650
0.634
0.620
0.644
0.796
0.788
0.782
0.784
0.762
0.726
0.670
0.654
0.630
0.608
0.612
0.644
0.698
0.748
0.766
0.760
0.716
0.740
0.700
0.706
0.684
0.648
0.634
0.642
0.652
0.656
0.682
0.688
0.712
0.708
0.700
0.722
0.710
0.694
0.642
0.648
0.632
0.640
0.638
0.666
0.674
0.716
0.702
0.714
0.706
0.724
0.682
0.676
0.668
0.650
0.646
0.646
0.654
0.648
0.650
0.654
0.690
0.712
0.714
0.706
0.704
0.662
0.658
0.652
0.660
0.672
0.708
0.772
0.810
0.752
0.772
0.746
0.718
0.724
0.704
0.706
0.682
0.692
0.672
0.672
0.658
0.630
0.644
0.658
0.674
0.680
0.708
0.726
0.672
0.684
0.680
0.664
0.648
0.650
0.658
0.654
0.658
0.668
0.706
0.762
0.762
0.774
0.760
0.774
0.704
0.656
0.664
0.644
0.682
0.714
0.726
0.676
0.668
0.658
0.632
0.640
0.664
0.652
0.662
0.668
0.694
0.722
0.710
0.714
0.728
0.752
0.692
0.686
0.654
0.658
0.682
0.698
0.744
0.810
0.892
0.890
0.802
0.800
0.750
0.738
0.698
0.702
0.690
0.724
0.748
0.794
0.780
0.796
0.754
0.758
0.744
0.778
0.744
0.728
0.712
0.696
0.658
0.660
0.652
0.664
0.650
0.650
0.668
0.718
0.788
0.806
0.744
0.748
0.712
0.696
0.664
0.654
0.634
0.630
0.630
0.644
0.706
0.694
0.774
0.818
0.766
0.750
0.762
0.698
0.706
0.688
0.698
0.680
0.666
0.668
0.682
0.682
0.666
0.708
0.726
0.750
0.698
0.730
0.726
0.744
0.702
0.702
0.678
0.674
0.652
0.644
0.640
0.628
0.618
0.602
0.594
0.596
0.602
0.658
0.802
0.836
0.820
0.848
0.828
0.772
0.748
0.706
0.684
0.674
0.634
0.632
0.624
0.636
0.676
0.732
0.720
0.782
0.780
0.808
0.772
0.792
0.748
0.742
0.690
0.684
0.662
0.680
0.664
0.688
0.706
0.762
0.862
0.760
0.798
0.780
0.740
0.706
0.684
0.682
0.642
0.632
0.616
0.632
0.636
0.654
0.698
0.764
0.820
0.824
0.752
0.734
0.710
0.714
0.704
0.714
0.700
0.710
0.714
0.708
0.754
0.754
0.776
0.738
0.738
0.710
0.728
0.714
0.748
0.712
0.734
0.762
0.734
0.714
0.718
0.698
0.682
0.644
0.636
0.626
0.624
0.640
0.648
0.704
0.762
0.860
0.908
0.862
0.846
0.818
0.718
0.702
0.656
0.634
0.616
0.616
0.628
0.622
0.658
0.714
0.768
0.704
0.722
0.692
0.662
0.676
0.660
0.654
0.620
0.628
0.620
0.624
0.618
0.644
0.660
0.694
0.672
0.700
0.676
0.676
0.652
0.652
0.648
0.658
0.654
0.658
0.660
0.670
0.674
0.658
0.664
0.676
0.700
0.696
0.668
0.672
0.682
0.706
0.672
0.694
0.684
0.698
0.672
0.692
0.676
0.686
0.688
0.716
0.742
0.732
0.792
0.782
0.774
0.748
0.736
0.724
0.680
0.688
0.676
0.686
0.672
0.714
0.730
0.786
0.788
0.810
0.740
0.674
0.686
0.666
0.664
0.644
0.630
0.610
0.612
0.608
0.608
0.616
0.630
0.646
0.670
0.706
0.768
0.792
0.780
0.730
0.718
0.686
0.652
0.632
0.640
0.690
0.752
0.796
0.786
0.754
0.746
0.738
0.708
0.674
0.644
0.608
0.596
0.588
0.578
0.566
0.562
0.564
0.568
0.578
0.606
0.634
0.644
0.638
0.654
0.696
0.730
0.720
0.720
0.702
0.690
0.672
0.640
0.662
0.640
0.630
0.648
0.666
0.680
0.664
0.662
0.650
0.660
0.642
0.656
0.692
0.726
0.744
0.730
0.694
0.686
0.680
0.708
0.730
0.738
0.764
0.764
0.762
0.766
0.748
0.728
0.710
0.738
0.770
0.746
0.696
0.748
0.796
0.822
0.800
0.760
0.764
0.746
0.752
0.734
0.718
0.742
0.764
0.834
0.824
0.806
0.804
0.786
0.728
0.724
0.702
0.686
0.670
0.646
0.692
0.768
0.854
0.876
0.804
0.718
0.664
0.648
0.626
0.614
0.600
0.598
0.596
0.602
0.636
0.702
0.794
0.808
0.780
0.756
0.712
0.670
0.654
0.636
0.618
0.608
0.596
0.598
0.608
0.626
0.662
0.648
0.700
0.838
0.878
0.840
0.778
0.742
0.712
0.688
0.666
0.664
0.668
0.674
0.690
0.736
0.738
0.756
0.720
0.696
0.652
0.626
0.608
0.606
0.606
0.652
0.830
0.832
0.814
0.790
0.774
0.726
0.694
0.684
0.664
0.648
0.628
0.620
0.656
0.724
0.752
0.712
0.800
0.800
0.792
0.748
0.746
0.700
0.686
0.666
0.660
0.660
0.670
0.688
0.716
0.736
0.752
0.774
0.756
0.756
0.758
0.710
0.694
0.660
0.646
0.630
0.614
0.606
0.632
0.664
0.692
0.718
0.734
0.718
0.714
0.710
0.704
0.678
0.658
0.646
0.624
0.618
0.626
0.680
0.704
0.784
0.782
0.772
0.786
0.738
0.700
0.676
0.664
0.662
0.650
0.634
0.620
0.640
0.698
0.728
0.818
0.850
0.804
0.816
0.790
0.722
0.710
0.676
0.658
0.632
0.640
0.642
0.714
0.778
0.818
0.836
0.884
0.824
0.786
0.770
0.712
0.712
0.702
0.668
0.686
0.686
0.760
0.770
0.732
0.746
0.724
0.724
0.696
0.722
0.708
0.700
0.690
0.696
0.702
0.700
0.736
0.744
0.736
0.696
0.692
0.674
0.644
0.622
0.610
0.614
0.654
0.752
0.786
0.846
0.812
0.742
0.746
0.714
0.700
0.698
0.674
0.658
0.618
0.632
0.560
0.580
0.582
0.584
0.582
0.600
0.658
0.666
0.688
0.694
0.672
0.680
0.676
0.666
0.638
0.638
0.644
0.644
0.654
0.648
0.654
0.656
0.694
0.696
0.712
0.712
0.710
0.692
0.696
0.686
0.696
0.686
0.704
0.718
0.748
0.718
0.724
0.716
0.692
0.706
0.692
0.710
0.704
0.706
0.718
0.760
0.752
0.738
0.734
0.702
0.712
0.696
0.676
0.672
0.688
0.694
0.710
0.746
0.846
0.792
0.820
0.814
0.742
0.732
0.730
0.706
0.690
0.670
0.674
0.664
0.640
0.630
0.658
0.696
0.816
0.872
0.840
0.828
0.770
0.704
0.690
0.678
0.676
0.700
0.732
0.748
0.800
0.820
0.846
0.808
0.798
0.750
0.678
0.678
0.662
0.640
0.662
0.820
0.810
0.866
0.896
0.828
0.824
0.778
0.748
0.690
0.672
0.656
0.686
0.768
0.782
0.872
0.868
0.800
0.842
0.822
0.774
0.780
0.754
0.734
0.752
0.726
0.738
0.748
0.720
0.724
0.708
0.722
0.718
0.766
0.752
0.756
0.814
0.866
0.852
0.822
0.756
0.752
0.726
0.674
0.672
0.660
0.648
0.634
0.624
0.630
0.620
0.614
0.630
0.682
0.784
0.786
0.782
0.772
0.746
0.712
0.688
0.668
0.652
0.696
0.792
0.952
0.900
0.768
0.776
0.758
0.826
0.838
0.792
0.738
0.692
0.680
0.672
0.674
0.702
0.816
0.888
0.908
0.914
0.896
0.876
0.826
0.812
0.768
0.734
0.698
0.736
0.716
0.742
0.718
0.732
0.736
0.798
0.760
0.794
0.756
0.712
0.670
0.658
0.656
0.648
0.630
0.642
0.674
0.680
0.700
0.702
0.690
0.688
0.656
0.628
0.610
0.608
0.606
0.600
0.604
0.606
0.618
0.636
0.638
0.640
0.638
0.624
0.620
0.618
0.620
0.606
0.604
0.600
0.592
0.588
0.582
0.590
0.610
0.656
0.686
0.684
0.678
0.698
0.662
0.660
0.666
0.684
0.656
0.642
0.636
0.622
0.618
0.598
0.594
0.596
0.614
0.636
0.668
0.696
0.688
0.674
0.674
0.668
0.666
0.638
0.604
0.612
0.630
0.720
0.800
0.756
0.788
0.800
0.770
0.746
0.734
0.768
0.736
0.752
0.778
0.770
0.742
0.774
0.798
0.772
0.810
0.808
0.750
0.748
0.742
0.748
0.764
0.802
0.868
0.834
0.840
0.790
0.772
0.800
0.786
0.740
0.718
0.716
0.714
0.694
0.682
0.668
0.694
0.712
0.800
0.868
0.924
0.878
0.872
0.792
0.772
0.756
0.758
0.702
0.702
0.682
0.706
0.696
0.746
0.786
0.786
0.864
0.844
0.814
0.822
0.782
0.720
0.714
0.710
0.724
0.748
0.770
0.786
0.744
0.778
0.788
0.776
0.688
0.650
0.662
0.650
0.648
0.664
0.684
0.704
0.732
0.768
0.784
0.780
0.772
0.752
0.736
0.740
0.736
0.736
0.716
0.682
0.704
0.706
0.732
0.730
0.782
0.772
0.768
0.776
0.774
0.740
0.704
0.704
0.684
0.684
0.678
0.708
0.758
0.836
0.782
0.830
0.784
0.710
0.716
0.694
0.678
0.684
0.686
0.712
0.708
0.756
0.772
0.768
0.818
0.782
0.728
0.706
0.674
0.642
0.656
0.664
0.726
0.788
0.848
0.846
0.838
0.778
0.772
0.720
0.702
0.656
0.640
0.652
0.682
0.784
0.824
0.852
0.798
0.784
0.784
0.754
0.704
0.686
0.686
0.686
0.650
0.666
0.710
0.800
0.814
0.842
0.820
0.762
0.762
0.774
0.716
0.736
0.726
0.746
0.714
0.734
0.694
0.750
0.764
0.736
0.726
0.722
0.702
0.734
0.744
0.740
0.712
0.714
0.714
0.688
0.676
0.702
0.716
0.698
0.684
0.662
0.626
0.620
0.612
0.628
0.636
0.636
0.626
0.614
0.596
0.588
0.586
0.582
0.604
0.664
0.714
0.750
0.806
0.790
0.796
0.768
0.796
0.808
0.776
0.724
0.748
0.744
0.766
0.750
0.794
0.768
0.768
0.776
0.764
0.780
0.724
0.764
0.780
0.784
0.718
0.714
0.718
0.752
0.754
0.732
0.732
0.722
0.724
0.664
0.620
0.620
0.616
0.660
0.680
0.648
0.602
0.598
0.586
0.578
0.572
0.572
0.574
0.582
0.612
0.674
0.796
0.850
0.804
0.838
0.842
0.796
0.754
0.718
0.706
0.708
0.766
0.808
0.884
0.890
0.842
0.842
0.774
0.728
0.694
0.682
0.650
0.630
0.670
0.702
0.742
0.698
0.668
0.642
0.626
0.602
0.588
0.580
0.572
0.556
0.544
0.540
0.542
0.532
0.544
0.546
0.554
0.552
0.548
0.552
0.536
0.532
0.530
0.532
0.516
0.534
0.542
0.688
0.706
0.786
0.804
0.690
0.618
0.594
0.578
0.568
0.556
0.554
0.566
0.568
0.576
0.644
0.670
0.666
0.654
0.620
0.594
0.598
0.600
0.600
0.596
0.566
0.564
0.562
0.562
0.560
0.564
0.574
0.586
0.576
0.576
0.578
0.576
0.584
0.588
0.596
0.624
0.630
0.664
0.730
0.716
0.678
0.386
0.272
0.616
0.606
0.590
0.586
0.584
0.582
0.596
0.616
0.648
0.728
0.828
0.794
0.788
0.772
0.762
0.736
0.710
0.702
0.712
0.738
0.772
0.826
0.802
0.752
0.776
0.762
0.780
0.802
0.824
0.832
0.764
0.772
0.740
0.716
0.710
0.710
0.710
0.672
0.702
0.708
0.708
0.692
0.646
0.632
0.640
0.656
0.696
0.710
0.690
0.684
0.694
0.730
0.702
0.654
0.622
0.620
0.620
0.606
0.614
0.672
0.756
0.728
0.814
0.738
0.696
0.644
0.638
0.604
0.596
0.602
0.654
0.778
0.792
0.840
0.852
0.892
0.846
0.762
0.776
0.748
0.728
0.720
0.674
0.676
0.734
0.778
0.866
0.802
0.838
0.780
0.764
0.726
0.670
0.676
0.636
0.644
0.672
0.658
0.692
0.748
0.734
0.668
0.664
0.674
0.648
0.642
0.644
0.634
0.642
0.658
0.666
0.664
0.688
0.710
0.716
0.696
0.652
0.648
0.648
0.684
0.206
0.240
0.206
0.664
0.666
0.674
0.692
0.698
0.710
0.706
0.704
0.692
0.686
0.674
0.664
0.646
0.650
0.668
0.708
0.746
0.762
0.764
0.704
0.670
0.648
0.624
0.602
0.592
0.586
0.580
0.586
0.580
0.582
0.590
0.604
0.626
0.628
0.638
0.658
0.708
0.690
0.648
0.636
0.620
0.626
0.604
0.590
0.584
0.578
0.590
0.592
0.590
0.594
0.600
0.608
0.620
0.648
0.648
0.642
0.628
0.630
0.638
0.656
0.658
0.660
0.654
0.646
0.654
0.666
0.676
0.670
0.682
0.652
0.682
0.702
0.736
0.714
0.750
0.746
0.756
0.716
0.668
0.678
0.642
0.640
0.632
0.644
0.660
0.642
0.662
0.722
0.768
0.738
0.702
0.754
0.704
0.680
0.640
0.610
0.582
0.576
0.560
0.300
0.258
0.558
0.558
0.550
0.554
0.554
0.552
0.592
0.680
0.772
0.754
0.756
0.742
0.672
0.684
0.676
0.700
0.700
0.766
0.790
0.784
0.720
0.724
0.758
0.776
0.734
0.796
0.698
0.734
0.738
0.716
0.640
0.650
0.620
0.646
0.672
0.698
0.730
0.820
0.794
0.826
0.784
0.742
0.722
0.718
0.750
0.704
0.744
0.764
0.788
0.842
0.838
0.828
0.782
0.796
0.768
0.706
0.712
0.686
0.656
0.658
0.668
0.700
0.730
0.682
0.646
0.636
0.646
0.676
0.684
0.690
0.664
0.656
0.716
0.772
0.730
0.728
0.710
0.712
0.682
0.672
0.678
0.722
0.780
0.746
0.766
0.800
0.870
0.838
0.762
0.726
0.706
0.700
0.690
0.680
0.702
0.754
0.826
0.800
0.838
0.818
0.782
0.760
0.710
0.688
0.646
0.654
0.638
0.626
0.610
0.582
0.592
0.588
0.596
0.592
0.588
0.570
0.570
0.552
0.554
0.552
0.546
0.542
0.542
0.546
0.548
0.556
0.548
0.562
0.570
0.574
0.586
0.602
0.630
0.636
0.632
0.632
0.628
0.622
0.614
0.618
0.608
0.608
0.594
0.594
0.578
0.574
0.570
0.564
0.564
0.564
0.568
0.600
0.588
0.576
0.578
0.566
0.580
0.580
0.592
0.610
0.606
0.608
0.602
0.590
0.598
0.592
0.590
0.584
0.584
0.578
0.570
0.570
0.572
0.570
0.578
0.580
0.580
0.574
0.570
0.562
0.560
0.566
0.566
0.570
0.582
0.596
0.632
0.650
0.704
0.768
0.728
0.696
0.708
0.708
0.660
0.638
0.628
0.630
0.624
0.602
0.610
0.606
0.596
0.594
0.582
0.596
0.598
0.606
0.598
0.610
0.622
0.642
0.652
0.648
0.630
0.622
0.618
0.618
0.616
0.610
0.598
0.590
0.574
0.558
0.598
1.022
0.760
0.810
0.800
0.730
0.742
0.734
0.722
0.726
0.674
0.658
0.632
0.636
0.612
0.612
0.604
0.600
0.594
0.596
0.600
0.604
0.612
0.632
0.646
0.666
0.660
0.672
0.652
0.648
0.646
0.648
0.632
0.608
0.674
0.238
0.276
0.630
0.560
0.604
0.610
0.606
0.606
0.630
0.642
0.638
0.656
0.650
0.668
0.672
0.652
0.634
0.636
0.646
0.642
0.662
0.706
0.732
0.736
0.710
0.704
0.676
0.660
0.646
0.618
0.604
0.588
0.578
0.566
0.564
0.562
0.564
0.578
0.588
0.616
0.614
0.614
0.606
0.610
0.622
0.618
0.618
0.602
0.600
0.572
0.584
0.602
0.652
0.692
0.706
0.668
0.634
0.604
0.594
0.588
0.600
0.634
0.636
0.640
0.642
0.718
0.764
0.786
0.764
0.708
0.662
0.672
0.690
0.700
0.682
0.684
0.728
0.812
0.818
0.806
0.774
0.692
0.680
0.686
0.720
0.730
0.730
0.696
0.650
0.636
0.618
0.618
0.610
0.616
0.656
0.732
0.234
0.496
0.732
0.702
0.656
0.652
0.634
0.640
0.664
0.678
0.670
0.646
0.630
0.634
0.644
0.646
0.676
0.742
0.800
0.800
0.824
0.798
0.726
0.660
0.684
0.752
0.228
0.500
0.620
0.658
0.638
0.638
0.620
0.598
0.586
0.576
0.564
0.548
0.550
0.536
0.536
0.534
0.534
0.298
0.222
0.566
0.660
0.778
0.842
0.856
0.920
0.936
0.926
0.816
0.718
0.748
0.776
0.800
0.844
0.824
0.762
0.746
0.738
0.772
0.732
0.664
0.656
0.678
0.770
0.846
0.828
0.788
0.728
0.672
0.654
0.656
0.672
0.708
0.830
0.844
0.858
0.792
0.846
0.822
0.784
0.742
0.738
0.750
0.750
0.720
0.734
0.760
0.776
0.758
0.800
0.846
0.844
0.848
0.826
0.782
0.768
0.744
0.734
0.708
0.734
0.758
0.776
0.774
0.800
0.796
0.760
0.718
0.700
0.692
0.688
0.726
0.766
0.770
0.752
0.774
0.772
0.752
0.756
0.766
0.794
0.780
0.790
0.782
0.806
0.834
0.774
0.776
0.766
0.766
0.732
0.740
0.724
0.724
0.736
0.766
0.778
0.766
0.804
0.824
0.828
0.788
0.794
0.784
0.754
0.732
0.728
0.726
0.734
0.772
0.782
0.788
0.772
0.782
0.756
0.714
0.712
0.714
0.716
0.702
0.742
0.766
0.786
0.842
0.858
0.808
0.784
0.766
0.728
0.710
0.698
0.680
0.644
0.658
0.672
0.690
0.690
0.704
0.692
0.682
0.682
0.690
0.708
0.710
0.734
0.716
0.718
0.752
0.766
0.804
0.792
0.812
0.808
0.786
0.734
0.722
0.712
0.704
0.730
0.742
0.764
0.764
0.786
0.782
0.788
0.758
0.764
0.740
0.712
0.708
0.702
0.700
0.714
0.718
0.696
0.682
0.678
0.674
0.682
0.670
0.646
0.670
0.682
0.692
0.708
0.716
0.748
0.764
0.730
0.712
0.692
0.678
0.678
0.682
0.682
0.668
0.664
0.664
0.682
0.694
0.766
0.810
0.804
0.924
0.914
0.872
0.848
0.760
0.760
0.700
0.690
0.662
0.642
0.648
0.642
0.672
0.720
0.718
0.698
0.762
0.784
0.786
0.734
0.676
0.640
0.636
0.616
0.614
0.624
0.656
0.752
0.802
0.744
0.748
0.720
0.696
0.674
0.656
0.644
0.722
0.696
0.806
0.784
0.732
0.876
0.764
0.714
0.686
0.668
0.662
0.660
0.674
0.856
0.812
0.792
0.796
0.832
0.736
0.694
0.684
0.666
0.706
0.676
0.656
0.668
0.652
0.710
0.718
0.730
0.670
0.652
0.642
0.638
0.644
0.662
0.656
0.644
0.626
0.616
0.608
0.610
0.608
0.616
0.630
0.628
0.646
0.680
0.730
0.720
0.700
0.680
0.664
0.652
0.634
0.614
0.608
0.606
0.602
0.604
0.620
0.658
0.736
0.766
0.752
0.726
0.676
0.656
0.658
0.664
0.700
0.700
0.648
0.620
0.618
0.618
0.638
0.718
0.826
0.746
0.706
0.682
0.670
0.830
0.754
0.740
0.716
0.712
0.758
0.748
0.728
0.664
0.626
0.620
0.610
0.626
0.660
0.652
0.624
0.618
0.676
0.768
0.786
0.784
0.746
0.742
0.728
0.722
0.710
0.704
0.674
0.682
0.696
0.704
0.682
0.698
0.738
0.862
0.810
0.808
0.808
0.776
0.734
0.694
0.684
0.686
0.660
0.652
0.640
0.640
0.644
0.648
0.668
0.684
0.690
0.668
0.642
0.622
0.614
0.612
0.710
0.722
0.752
0.746
0.758
0.776
0.808
0.798
0.778
0.768
0.752
0.708
0.704
0.866
0.742
0.698
0.680
0.690
0.748
0.760
0.754
0.710
0.682
0.684
0.712
0.744
0.724
0.734
0.728
0.728
0.722
0.736
0.850
1.036
0.912
0.764
0.760
0.688
0.666
0.630
0.624
0.612
0.616
0.616
0.612
0.614
0.616
0.622
0.626
0.626
0.632
0.654
0.674
0.700
0.720
0.740
0.756
0.766
0.726
0.722
0.696
0.700
0.684
0.700
0.724
0.792
0.746
0.738
0.756
0.766
0.718
0.716
0.720
0.742
0.722
0.710
0.724
0.726
0.686
0.366
0.324
0.650
0.638
0.618
0.614
0.608
0.608
0.584
0.588
0.574
0.572
0.558
0.552
0.540
0.538
0.528
0.522
0.520
0.534
0.566
0.646
0.742
0.750
0.752
0.720
0.668
0.770
0.720
0.670
0.642
0.632
0.616
0.606
0.592
0.580
0.578
0.582
0.598
0.612
0.618
0.638
0.642
0.642
0.634
0.624
0.618
0.612
0.604
0.608
0.612
0.592
0.602
0.608
0.626
0.724
0.840
0.712
0.650
0.610
0.604
0.238
0.340
0.570
0.566
0.566
0.592
0.554
0.562
0.550
0.550
0.548
0.548
0.544
0.546
0.544
0.544
0.542
0.542
0.546
0.532
0.534
0.542
0.540
0.548
0.550
0.562
0.562
0.572
0.576
0.578
0.580
0.572
0.628
0.800
0.834
0.732
0.678
0.640
0.616
0.610
0.610
0.612
0.630
0.652
0.666
0.702
0.692
0.630
0.632
0.614
0.626
0.614
0.612
0.602
0.598
0.600
0.608
0.622
0.630
0.640
0.700
0.764
0.796
0.796
0.762
0.762
0.698
0.644
0.610
0.588
0.586
0.586
0.604
0.614
0.616
0.620
0.600
0.596
0.584
0.578
0.574
0.564
0.560
0.566
0.558
0.556
0.562
0.570
0.602
0.622
0.642
0.642
0.632
0.602
0.584
0.590
0.594
0.608
0.636
0.638
0.626
0.642
0.644
0.626
0.606
0.594
0.594
0.590
0.590
0.596
0.596
0.600
0.612
0.626
0.650
0.654
0.656
0.672
0.694
0.722
0.722
0.698
0.706
0.726
0.744
0.718
0.696
0.630
0.736
0.662
0.626
0.604
0.592
0.588
0.606
0.670
0.802
0.892
0.832
0.878
0.838
0.752
0.708
0.696
0.710
0.698
0.750
0.722
0.694
0.686
0.732
0.822
0.800
0.816
0.792
0.774
0.758
0.684
0.686
0.646
0.308
0.392
0.724
0.676
0.650
0.632
0.630
0.618
0.606
0.590
0.576
0.574
0.564
0.558
0.562
0.564
0.608
0.668
0.710
0.700
0.758
0.766
0.716
0.686
0.636
0.660
0.644
0.620
0.618
0.624
0.620
0.638
0.678
0.780
0.768
0.738
0.694
0.656
0.640
0.630
0.622
0.620
0.604
0.574
0.592
0.590
0.646
0.828
0.848
0.810
0.718
0.692
0.710
0.732
0.750
0.714
0.680
0.674
0.672
0.672
0.660
0.638
0.620
0.614
0.636
0.692
0.742
0.768
0.752
0.794
0.828
0.790
0.726
0.668
0.640
0.610
0.602
0.590
0.582
0.592
0.594
0.612
0.640
0.670
0.696
0.732
0.730
0.734
0.726
0.694
0.678
0.654
0.624
0.610
0.614
0.596
0.606
0.616
0.616
0.640
0.740
0.748
0.782
0.746
0.718
0.686
0.692
0.228
0.440
0.642
0.644
0.646
0.630
0.612
0.602
0.626
0.676
0.656
0.638
0.660
0.662
0.668
0.616
0.612
0.624
0.608
0.402
0.206
0.570
0.582
0.534
0.552
0.548
0.540
0.536
0.536
0.514
0.524
0.518
0.514
0.508
0.504
0.500
0.498
0.490
0.494
0.488
0.494
0.488
0.496
0.492
0.488
0.486
0.500
0.510
0.512
0.510
0.530
0.544
0.572
0.598
0.608
0.588
0.566
0.558
0.546
0.540
0.536
0.542
0.544
0.542
0.550
0.550
0.550
0.548
0.538
0.536
0.544
0.564
0.620
0.628
0.650
0.692
0.688
0.638
0.680
0.692
0.690
0.718
0.720
0.708
0.712
0.708
0.714
0.630
0.586
0.584
0.572
0.570
0.586
0.552
0.556
0.552
0.552
0.554
0.546
0.548
0.554
0.548
0.550
0.550
0.538
0.540
0.546
0.562
0.606
0.652
0.732
0.740
0.752
0.710
0.710
0.704
0.654
0.664
0.666
0.696
0.662
0.692
0.730
0.820
0.836
0.822
0.802
0.790
0.756
0.728
0.682
0.684
0.766
0.778
0.742
0.674
0.632
0.608
0.608
0.652
0.726
0.696
0.650
0.636
0.632
0.640
0.668
0.684
0.722
0.704
0.702
0.694
0.666
0.660
0.654
0.648
0.620
0.628
0.640
0.662
0.700
0.708
0.698
0.688
0.672
0.646
0.630
0.632
0.654
0.688
0.744
0.836
0.804
0.770
0.756
0.728
0.686
0.690
0.664
0.658
0.676
0.698
0.764
0.720
0.766
0.740
0.726
0.740
0.768
0.830
0.762
0.758
0.746
0.686
0.658
0.620
0.618
0.656
0.694
0.732
0.720
0.702
0.724
0.718
0.730
0.708
0.718
0.734
0.716
0.756
0.740
0.768
0.732
0.732
0.756
0.712
0.670
0.656
0.664
0.656
0.658
0.722
0.764
0.824
0.806
0.790
0.754
0.730
0.718
0.694
0.698
0.682
0.716
0.736
0.776
0.698
0.654
0.620
0.624
0.634
0.644
0.680
0.702
0.752
0.788
0.720
0.670
0.652
0.630
0.624
0.624
0.634
0.630
0.648
0.650
0.624
0.668
0.734
0.712
0.690
0.680
0.678
0.664
0.644
0.630
0.674
0.728
0.670
0.648
0.648
0.672
0.696
0.728
0.810
0.874
0.824
0.750
0.674
0.644
0.612
0.598
0.590
0.604
0.684
0.924
0.914
0.942
0.904
0.828
0.758
0.738
0.762
0.750
0.726
0.726
0.736
0.714
0.756
0.772
0.816
0.768
0.830
0.848
0.834
0.742
0.726
0.716
0.692
0.702
0.700
0.758
0.716
0.690
0.664
0.684
0.662
0.668
0.708
0.734
0.698
0.748
0.720
0.674
0.630
0.598
0.584
0.578
0.572
0.564
0.556
0.566
0.606
0.674
0.766
0.820
0.844
0.772
0.744
0.728
0.682
0.664
0.658
0.638
0.608
0.600
0.598
0.618
0.642
0.752
0.868
0.824
0.828
0.836
0.764
0.702
0.662
0.628
0.616
0.618
0.648
0.650
0.708
0.726
0.704
0.732
0.676
0.644
0.618
0.612
0.596
0.582
0.576
0.564
0.556
0.552
0.546
0.552
0.542
0.558
0.582
0.622
0.678
0.724
0.762
0.766
0.754
0.722
0.700
0.684
0.636
0.600
0.576
0.562
0.564
0.552
0.546
0.540
0.530
0.530
0.520
0.524
0.524
0.520
0.510
0.514
0.514
0.510
0.506
0.504
0.510
0.504
0.506
0.510
0.504
0.504
0.502
0.504
0.506
0.510
0.504
0.516
0.526
0.540
0.552
0.548
0.566
0.588
0.632
0.650
0.646
0.652
0.668
0.662
0.648
0.620
0.626
0.628
0.628
0.630
0.644
0.668
0.720
0.716
0.726
0.708
0.704
0.684
0.684
0.670
0.656
0.640
0.640
0.634
0.652
0.672
0.700
0.706
0.740
0.688
0.656
0.628
0.602
0.584
0.580
0.586
0.638
0.712
0.770
0.956
0.816
0.742
0.712
0.700
0.660
0.644
0.632
0.614
0.592
0.582
0.574
0.560
0.560
0.554
0.566
0.580
0.618
0.620
0.616
0.622
0.598
0.582
0.588
0.584
0.560
0.558
0.558
0.566
0.594
0.686
0.746
0.792
0.792
0.770
0.748
0.734
0.700
0.658
0.626
0.618
0.622
0.634
0.654
0.728
0.762
0.744
0.764
0.740
0.720
0.720
0.698
0.672
0.650
0.642
0.632
0.630
0.610
0.608
0.622
0.680
0.722
0.726
0.720
0.730
0.756
0.732
0.718
0.688
0.666
0.650
0.634
0.614
0.614
0.622
0.638
0.640
0.286
0.306
0.598
0.536
0.570
0.580
0.580
0.584
0.696
0.972
0.892
0.864
0.794
0.756
0.718
0.698
0.666
0.652
0.644
0.624
0.622
0.640
0.702
0.730
0.722
0.694
0.662
0.652
0.654
0.680
0.698
0.708
0.676
0.654
0.646
0.642
0.614
0.610
0.614
0.670
0.730
0.696
0.666
0.638
0.626
0.630
0.634
0.630
0.668
0.664
0.694
0.678
0.724
0.718
0.796
0.754
0.798
0.746
0.740
0.752
0.736
0.710
0.656
0.660
0.648
0.662
0.680
0.688
0.680
0.664
0.642
0.622
0.602
0.586
0.604
0.684
0.792
0.836
0.786
0.738
0.726
0.688
0.676
0.710
0.690
0.698
0.694
0.714
0.834
0.824
0.880
0.866
0.790
0.796
0.784
0.734
0.748
0.724
0.762
0.748
0.772
0.750
0.756
0.724
0.730
0.742
0.734
0.774
0.770
0.750
0.706
0.690
0.688
0.700
0.690
0.702
0.780
0.776
0.850
0.798
0.786
0.804
0.748
0.752
0.700
0.720
0.718
0.760
0.726
0.736
0.738
0.726
0.736
0.720
0.730
0.710
0.730
0.730
0.720
0.728
0.720
0.736
0.706
0.716
0.672
0.672
0.664
0.676
0.690
0.698
0.688
0.678
0.654
0.624
0.626
0.620
0.638
0.670
0.654
0.638
0.644
0.654
0.668
0.674
0.676
0.672
0.674
0.704
0.716
0.742
0.726
0.656
0.670
0.654
0.660
0.662
0.694
0.738
0.790
0.796
0.774
0.814
0.840
0.830
0.780
0.714
0.688
0.672
0.680
0.686
0.726
0.744
0.778
0.772
0.810
0.798
0.766
0.708
0.704
0.682
0.668
0.650
0.672
0.690
0.762
0.752
0.768
0.802
0.816
0.754
0.770
0.744
0.708
0.668
0.664
0.652
0.634
0.640
0.662
0.700
0.716
0.756
0.792
0.820
0.758
0.718
0.736
0.686
0.698
0.694
0.710
0.680
0.690
0.706
0.732
0.706
0.708
0.692
0.706
0.676
0.698
0.712
0.758
0.722
0.742
0.754
0.732
0.736
0.714
0.712
0.694
0.698
0.704
0.694
0.726
0.740
0.754
0.764
0.750
0.762
0.710
0.716
0.704
0.720
0.688
0.710
0.734
0.728
0.756
0.740
0.740
0.712
0.716
0.736
0.712
0.724
0.720
0.736
0.714
0.754
0.734
0.744
0.770
0.798
0.742
0.752
0.714
0.700
0.646
0.654
0.674
0.620
0.628
0.660
0.644
0.630
0.614
0.606
0.594
0.586
0.584
0.578
0.580
0.570
0.568
0.558
0.554
0.548
0.544
0.538
0.540
0.562
0.646
0.712
0.804
0.868
0.792
0.780
0.662
0.632
0.624
0.626
0.604
0.598
0.596
0.582
0.586
0.590
0.686
0.838
0.750
0.770
0.728
0.722
0.654
0.644
0.646
0.666
0.696
0.710
0.716
0.746
0.718
0.696
0.764
0.852
0.850
0.760
0.744
0.736
0.754
0.708
0.714
0.702
0.714
0.686
0.680
0.710
0.760
0.748
0.742
0.742
0.746
0.720
0.720
0.700
0.710
0.670
0.628
0.628
0.676
0.688
0.714
0.728
0.730
0.692
0.688
0.662
0.622
0.620
0.616
0.648
0.680
0.674
0.712
0.704
0.700
0.670
0.656
0.656
0.684
0.688
0.728
0.738
0.780
0.746
0.784
0.750
0.736
0.736
0.700
0.692
0.716
0.716
0.748
0.726
0.772
0.760
0.742
0.782
0.764
0.752
0.714
0.722
0.730
0.726
0.778
0.794
0.772
0.792
0.778
0.754
0.770
0.744
0.736
0.772
0.750
0.748
0.768
0.762
0.766
0.726
0.746
0.728
0.706
0.724
0.740
0.706
0.726
0.740
0.742
0.762
0.748
0.720
0.666
0.646
0.640
0.628
0.634
0.648
0.680
0.692
0.734
0.752
0.756
0.708
0.692
0.670
0.712
0.684
0.702
0.756
0.804
0.854
0.832
0.772
0.752
0.738
0.718
0.724
0.722
0.802
0.772
0.776
0.712
0.674
0.624
0.612
0.610
0.632
0.688
0.760
0.750
0.736
0.712
0.672
0.618
0.606
0.604
0.628
0.662
0.724
0.758
0.770
0.774
0.780
0.780
0.794
0.698
0.676
0.646
0.630
0.618
0.614
0.634
0.664
0.670
0.680
0.716
0.760
0.750
0.762
0.740
0.750
0.714
0.710
0.688
0.716
0.730
0.746
0.722
0.666
0.618
0.624
0.632
0.642
0.678
0.756
0.754
0.738
0.744
0.722
0.696
0.664
0.644
0.634
0.642
0.654
0.674
0.698
0.734
0.732
0.736
0.728
0.696
0.672
0.668
0.674
0.680
0.700
0.726
0.764
0.748
0.748
0.750
0.714
0.700
0.696
0.698
0.684
0.694
0.700
0.690
0.694
0.722
0.756
0.732
0.734
0.724
0.712
0.742
0.728
0.726
0.734
0.704
0.672
0.626
0.610
0.594
0.592
0.596
0.608
0.614
0.616
0.674
0.698
0.684
0.682
0.674
0.676
0.674
0.692
0.718
0.710
0.684
0.684
0.700
0.722
0.712
0.738
0.732
0.738
0.752
0.734
0.718
0.710
0.722
0.740
0.722
0.682
0.660
0.662
0.688
0.720
0.740
0.718
0.728
0.726
0.760
0.720
0.716
0.678
0.654
0.634
0.604
0.618
0.678
0.808
0.918
0.918
0.812
0.792
0.756
0.724
0.696
0.742
0.760
0.812
0.814
0.832
0.812
0.760
0.762
0.736
0.712
0.700
0.734
0.798
0.800
0.842
0.848
0.794
0.806
0.784
0.766
0.744
0.736
0.762
0.736
0.750
0.748
0.752
0.776
0.796
0.796
0.848
0.812
0.744
0.748
0.722
0.714
0.712
0.734
0.718
0.694
0.676
0.682
0.694
0.702
0.748
0.764
0.752
0.786
0.776
0.716
0.678
0.674
0.668
0.666
0.650
0.648
0.680
0.738
0.720
0.706
0.708
0.720
0.708
0.690
0.676
0.668
0.664
0.664
0.662
0.676
0.664
0.670
0.662
0.658
0.666
0.680
0.674
0.672
0.650
0.624
0.632
0.636
0.632
0.606
0.596
0.584
0.586
0.594
0.596
0.590
0.580
0.584
0.580
0.580
0.582
0.590
0.590
0.580
0.578
0.576
0.568
0.556
0.550
0.558
0.552
0.558
0.580
0.602
0.620
0.632
0.614
0.594
0.588
0.582
0.580
0.584
0.586
0.610
0.638
0.644
0.654
0.664
0.666
0.642
0.644
0.658
0.676
0.666
0.676
0.686
0.694
0.662
0.650
0.636
0.642
0.624
0.616
0.694
0.780
0.748
0.764
0.818
0.764
0.748
0.714
0.704
0.702
0.696
0.748
0.734
0.796
0.790
0.816
0.788
0.814
0.826
0.830
0.742
0.776
0.710
0.772
0.804
0.798
0.772
0.716
0.668
0.644
0.640
0.668
0.738
0.814
0.832
0.900
0.844
0.866
0.850
0.794
0.784
0.740
0.732
0.720
0.740
0.772
0.842
0.820
0.852
0.826
0.752
0.750
0.766
0.700
0.694
0.648
0.634
0.618
0.602
0.596
0.586
0.606
0.538
0.574
0.584
0.594
0.600
0.596
0.600
0.588
0.582
0.582
0.578
0.584
0.580
0.572
0.592
0.608
0.626
0.622
0.624
0.602
0.622
0.634
0.646
0.606
0.590
0.590
0.580
0.594
0.604
0.644
0.660
0.676
0.706
0.694
0.672
0.638
0.618
0.600
0.596
0.586
0.576
0.584
0.578
0.588
0.584
0.592
0.590
0.590
0.584
0.578
0.584
0.584
0.596
0.586
0.590
0.604
0.600
0.602
0.582
0.576
0.564
0.560
0.558
0.568
0.596
0.610
0.604
0.622
0.680
0.658
0.644
0.614
0.586
0.584
0.582
0.570
0.562
0.558
0.552
0.556
0.556
0.546
0.544
0.536
0.546
0.542
0.548
0.578
0.672
0.748
0.792
0.688
0.636
0.610
0.588
0.574
0.562
0.572
0.562
0.562
0.582
0.596
0.622
0.668
0.680
0.656
0.640
0.622
0.596
0.580
0.412
0.386
0.354
0.568
0.578
0.566
0.580
0.574
0.578
0.576
0.576
0.586
0.606
0.630
0.670
0.664
0.670
0.642
0.630
0.608
0.578
0.562
0.556
0.562
0.576
0.626
0.686
0.808
0.828
0.934
0.910
0.842
0.818
0.790
0.764
0.784
0.770
0.776
0.714
0.730
0.720
0.768
0.726
0.792
0.794
0.756
0.728
0.746
0.702
0.656
0.624
0.610
0.600
0.592
0.618
0.712
0.888
0.908
0.844
0.724
0.698
0.670
0.644
0.654
0.642
0.670
0.660
0.676
0.692
0.682
0.684
0.872
0.820
0.740
0.676
0.646
0.646
0.696
0.770
0.798
0.786
0.766
0.720
0.688
0.638
0.614
0.606
0.610
0.620
0.636
0.668
0.730
0.798
0.810
0.780
0.730
0.668
0.650
0.638
0.636
0.622
0.632
0.658
0.652
0.658
0.644
0.632
0.610
0.594
0.590
0.580
0.570
0.566
0.562
0.562
0.560
0.564
0.566
0.564
0.572
0.560
0.570
0.562
0.572
0.570
0.572
0.568
0.580
0.580
0.594
0.610
0.596
0.618
0.596
0.580
0.570
0.566
0.560
0.558
0.558
0.576
0.594
0.628
0.654
0.632
0.654
0.616
0.612
0.606
0.592
0.584
0.580
0.568
0.560
0.550
0.552
0.552
0.550
0.554
0.560
0.594
0.642
0.668
0.674
0.696
0.690
0.672
0.646
0.624
0.622
0.618
0.608
0.606
0.602
0.612
0.630
0.656
0.690
0.702
0.726
0.732
0.702
0.696
0.668
0.640
0.628
0.620
0.612
0.606
0.602
0.606
0.586
0.590
0.598
0.636
0.660
0.696
0.716
0.696
0.694
0.676
0.390
0.260
0.614
0.616
0.604
0.590
0.566
0.558
0.566
0.576
0.590
0.606
0.634
0.648
0.658
0.654
0.640
0.632
0.636
0.628
0.600
0.594
0.582
0.584
0.584
0.598
0.586
0.622
0.716
0.784
0.732
0.654
0.620
0.596
0.584
0.560
0.566
0.560
0.552
0.548
0.540
0.548
0.546
0.552
0.554
0.554
0.572
0.564
0.584
0.602
0.632
0.614
0.624
0.624
0.614
0.626
0.622
0.612
0.618
0.610
0.604
0.610
0.624
0.680
0.684
0.644
0.646
0.636
0.618
0.578
0.562
0.552
0.550
0.556
0.560
0.562
0.568
0.568
0.580
0.584
0.566
0.560
0.568
0.588
0.584
0.580
0.566
0.566
0.566
0.556
0.544
0.550
0.564
0.574
0.624
0.626
0.652
0.646
0.616
0.624
0.602
0.588
0.580
0.586
0.634
0.760
0.788
0.716
0.644
0.628
0.600
0.584
0.580
0.578
0.584
0.576
0.572
0.580
0.590
0.596
0.590
0.598
0.612
0.596
0.578
0.568
0.566
0.568
0.574
0.570
0.568
0.566
0.550
0.546
0.548
0.544
0.542
0.546
0.554
0.550
0.566
0.590
0.658
0.744
0.842
0.878
0.796
0.782
0.722
0.654
0.644
0.618
0.596
0.604
0.602
0.592
0.580
0.574
0.572
0.552
0.554
0.548
0.556
0.564
0.580
0.582
0.576
0.584
0.576
0.610
0.598
0.586
0.592
0.582
0.614
0.644
0.660
0.656
0.614
0.620
0.616
0.614
0.614
0.610
0.612
0.600
0.572
0.568
0.558
0.548
0.548
0.542
0.538
0.556
0.618
0.704
0.682
0.652
0.626
0.608
0.626
0.620
0.652
0.664
0.694
0.738
0.774
0.706
0.644
0.636
0.614
0.618
0.620
0.616
0.630
0.622
0.676
0.694
0.770
0.790
0.752
0.680
0.670
0.662
0.664
0.666
0.660
0.634
0.650
0.630
0.632
0.610
0.630
0.614
0.624
0.614
0.656
0.688
0.722
0.740
0.702
0.698
0.680
0.632
0.622
0.616
0.592
0.610
0.604
0.626
0.630
0.650
0.702
0.712
0.724
0.732
0.774
0.720
0.686
0.688
0.658
0.626
0.620
0.614
0.608
0.612
0.618
0.640
0.690
0.738
0.808
0.842
0.776
0.780
0.740
0.692
0.678
0.630
0.606
0.582
0.578
0.584
0.610
0.714
0.802
0.806
0.886
0.852
0.846
0.822
0.732
0.724
0.700
0.686
0.724
0.732
0.826
0.828
0.852
0.872
0.846
0.826
0.816
0.780
0.752
0.780
0.722
0.742
0.724
0.760
0.786
0.740
0.814
0.768
0.724
0.684
0.732
0.816
0.782
0.836
0.798
0.728
0.714
0.716
0.814
0.838
0.798
0.838
0.736
0.702
0.670
0.712
0.718
0.712
0.694
0.608
0.628
0.616
0.614
0.620
0.602
0.616
0.616
0.592
0.598
0.584
0.590
0.574
0.564
0.554
0.556
0.552
0.568
0.572
0.582
0.600
0.632
0.660
0.676
0.658
0.706
0.770
0.688
0.626
0.614
0.596
0.586
0.572
0.562
0.568
0.558
0.558
0.564
0.558
0.562
0.560
0.578
0.604
0.622
0.630
0.608
0.598
0.612
0.596
0.598
0.588
0.596
0.612
0.634
0.650
0.632
0.638
0.622
0.604
0.594
0.594
0.596
0.602
0.606
0.630
0.646
0.640
0.618
0.586
0.598
0.638
0.752
0.746
0.680
0.638
0.628
0.602
0.590
0.588
0.582
0.584
0.584
0.580
0.572
0.572
0.576
0.578
0.580
0.602
0.644
0.650
0.654
0.646
0.618
0.632
0.628
0.616
0.618
0.608
0.602
0.598
0.600
0.626
0.624
0.618
0.740
0.726
0.626
0.600
0.592
0.584
0.578
0.578
0.588
0.602
0.504
0.708
0.596
0.584
0.570
0.564
0.564
0.554
0.552
0.568
0.600
0.610
0.582
0.576
0.578
0.578
0.584
0.592
0.600
0.614
0.634
0.634
0.642
0.644
0.628
0.608
0.600
0.610
0.630
0.640
0.642
0.642
0.638
0.630
0.632
0.630
0.634
0.640
0.642
0.656
0.684
0.718
0.684
0.718
0.724
0.718
0.724
0.714
0.684
0.680
0.678
0.686
0.684
0.676
0.690
0.700
0.652
0.662
0.656
0.642
0.616
0.604
0.598
0.590
0.576
0.576
0.548
0.552
0.548
0.546
0.576
0.638
0.770
1.376
0.958
0.756
0.662
0.624
0.612
1.196
0.590
0.596
0.592
0.598
0.604
0.604
0.598
0.608
0.604
0.608
0.630
0.642
0.634
0.642
0.624
0.606
0.600
0.590
0.586
0.576
0.578
0.582
0.602
0.628
0.646
0.678
0.750
0.782
0.786
0.764
0.766
0.698
0.702
0.676
0.690
0.670
0.672
0.674
0.720
0.710
0.762
0.768
0.768
0.714
0.712
0.696
0.666
0.650
0.640
0.670
0.686
0.718
0.758
0.820
0.750
0.776
0.758
0.748
0.722
0.714
0.696
0.692
0.736
0.784
0.726
0.678
0.660
0.644
0.626
0.616
0.620
0.670
0.780
0.810
0.914
0.956
0.828
0.842
0.784
0.714
0.778
0.760
0.748
0.734
0.726
0.734
0.714
0.704
0.702
0.690
0.672
0.680
0.716
0.746
0.760
0.718
0.678
0.690
0.708
0.708
0.734
0.766
0.770
0.726
0.730
0.724
0.762
0.778
0.752
0.788
0.844
0.858
0.788
0.814
0.806
0.858
0.788
0.766
0.686
0.634
0.616
0.610
0.612
0.618
0.630
0.642
0.622
0.606
0.580
0.564
0.558
0.552
0.558
0.560
0.572
0.602
0.658
0.756
0.776
0.808
0.810
0.808
0.772
0.686
0.674
0.642
0.630
0.616
0.610
0.620
0.640
0.674
0.676
0.686
0.712
0.720
0.698
0.684
0.666
0.640
0.610
0.598
0.588
0.592
0.602
0.662
0.752
1.546
0.762
0.752
0.716
0.698
0.670
0.656
0.646
0.618
0.636
0.636
0.628
0.646
0.656
0.658
0.646
0.644
0.644
0.632
0.612
0.604
0.606
0.616
0.612
0.648
0.668
0.710
0.726
0.736
0.754
0.754
0.728
0.720
0.704
0.680
0.706
0.698
0.726
0.708
0.768
0.746
0.738
0.744
0.754
0.716
0.770
0.798
0.778
0.730
0.662
0.672
0.662
0.660
0.678
0.636
0.636
0.626
0.604
0.608
0.600
0.586
0.582
0.580
0.578
0.582
0.594
0.624
0.666
0.624
0.626
0.612
0.604
0.600
0.594
0.602
0.608
0.612
0.620
0.630
0.628
0.630
0.634
0.638
0.632
0.622
0.628
0.618
0.614
0.618
0.624
0.644
0.710
0.756
0.814
0.778
0.776
0.750
0.702
0.678
0.650
0.632
0.622
0.604
0.596
0.600
0.602
0.604
0.612
0.602
0.598
0.638
0.696
0.732
0.720
0.722
0.702
0.672
0.648
0.626
0.608
0.604
0.604
0.592
0.586
0.582
0.598
0.634
0.666
0.668
0.654
0.626
0.622
0.610
0.606
0.604
0.618
0.688
0.714
0.716
0.718
0.674
0.666
0.654
0.646
0.624
0.636
0.644
0.638
0.674
0.728
0.758
0.802
0.854
0.784
0.842
0.820
0.808
0.742
0.778
0.706
0.714
0.704
0.706
0.728
0.738
0.782
0.786
0.754
0.706
0.694
0.670
0.670
0.670
0.684
0.686
0.718
0.756
0.756
0.758
0.728
0.686
0.664
0.664
0.686
0.714
0.722
0.706
0.674
0.654
0.628
0.608
0.590
0.578
0.562
0.560
0.552
0.550
0.544
0.548
0.572
0.604
0.686
0.712
0.688
0.656
0.624
0.592
0.574
0.580
0.572
0.572
0.578
0.598
0.632
0.664
0.652
0.662
0.672
0.670
0.638
0.628
0.636
0.660
0.730
0.704
0.838
0.946
0.828
0.740
0.700
0.662
0.650
0.622
0.604
0.620
0.636
0.638
0.652
0.658
0.674
0.638
0.614
1.242
0.602
0.602
0.618
0.624
0.620
0.600
0.602
0.600
0.218
0.376
0.612
0.612
0.614
0.624
0.656
0.696
0.704
0.700
0.696
0.710
0.680
0.684
0.682
0.666
0.690
0.730
0.766
0.736
0.764
0.774
0.762
0.800
0.800
0.764
0.804
0.786
0.766
0.792
0.788
0.818
0.808
0.834
0.866
0.786
0.812
0.784
0.742
0.694
0.672
0.700
0.712
0.762
0.804
0.812
0.788
0.780
0.772
0.718
0.736
0.706
0.766
0.772
0.702
0.696
0.696
0.716
0.702
0.710
0.678
0.680
0.680
0.646
0.652
0.664
0.692
0.752
0.830
0.774
0.764
0.744
0.732
0.698
0.692
0.690
0.710
0.748
0.792
0.840
0.802
0.812
0.824
0.792
0.798
0.790
0.744
0.748
0.734
0.764
0.796
0.838
0.882
0.848
0.860
0.862
0.812
0.820
0.786
0.754
0.706
0.672
0.688
0.732
0.792
0.784
0.736
0.724
0.674
0.662
0.644
0.636
0.646
0.676
0.724
0.726
0.780
0.770
0.744
0.738
0.684
0.648
0.676
0.676
0.730
0.758
0.840
0.872
0.816
0.846
0.824
0.760
0.740
0.724
0.704
0.720
0.728
0.750
0.736
0.788
0.784
0.788
0.744
0.748
0.736
0.742
0.710
0.706
0.704
0.740
0.772
0.862
0.862
0.842
0.864
0.842
0.796
0.774
0.736
0.714
0.710
0.706
0.706
0.728
0.762
0.798
0.770
0.802
0.792
0.750
0.746
0.722
0.696
0.706
0.714
0.718
0.754
0.760
0.800
0.750
0.768
0.754
0.724
0.712
0.702
0.704
0.698
0.716
0.750
0.748
0.786
0.794
0.810
0.762
0.720
0.686
0.654
0.656
0.668
0.658
0.644
0.640
0.626
0.642
0.708
0.736
0.780
0.810
0.802
0.758
0.758
0.724
0.674
0.678
0.694
0.726
0.830
0.830
0.812
0.794
0.780
0.748
0.746
0.744
0.720
0.718
0.738
0.786
0.778
0.780
0.790
0.782
0.742
0.730
0.724
0.716
0.710
0.726
0.740
0.742
0.764
0.776
0.764
0.754
0.746
0.748
0.726
0.750
0.748
0.776
0.752
0.758
0.752
0.766
0.750
0.786
0.766
0.760
0.760
0.790
0.842
0.808
0.788
0.736
0.734
0.726
0.698
0.676
0.680
0.818
0.834
0.846
0.774
0.708
0.672
0.638
0.622
0.198
0.390
0.584
0.588
0.582
0.588
0.588
0.584
0.574
0.564
0.556
0.556
0.554
0.568
0.568
0.552
0.546
0.550
0.558
0.574
0.640
0.882
0.792
0.726
0.644
0.612
0.610
0.644
0.670
0.678
0.632
0.626
0.620
0.614
0.616
0.634
0.638
0.668
0.686
0.722
0.720
0.850
0.902
0.834
0.782
0.718
0.642
0.604
0.598
0.580
0.560
0.566
0.596
0.662
0.752
0.828
0.820
0.868
0.866
0.900
0.812
0.822
0.782
0.834
0.780
0.782
0.752
0.734
0.698
0.698
0.682
0.796
0.820
0.892
0.900
0.826
0.810
0.758
0.726
0.686
0.688
0.670
0.672
0.702
0.718
0.776
0.752
0.764
0.812
0.782
0.722
0.712
0.710
0.732
0.706
0.722
0.734
0.762
0.748
0.700
0.676
0.672
0.634
0.610
0.596
0.584
0.568
0.552
0.552
0.548
0.546
0.544
0.544
0.540
0.534
0.534
0.534
0.550
0.556
0.572
0.594
0.602
0.596
0.588
0.588
0.576
0.566
0.546
0.544
0.542
0.544
0.538
0.536
0.536
0.538
0.542
0.534
0.532
0.528
0.536
0.532
0.552
0.556
0.558
0.560
0.564
0.566
0.558
0.548
0.538
0.526
0.528
0.518
0.526
0.518
0.528
0.532
0.560
0.556
0.566
0.560
0.570
0.568
0.576
0.600
0.586
0.588
0.574
0.574
0.580
0.580
0.562
0.550
0.550
0.534
0.546
0.532
0.532
0.532
0.524
0.518
0.514
0.512
0.502
0.510
0.498
0.498
0.496
0.516
0.474
0.488
0.488
0.484
0.480
0.486
0.482
0.486
0.488
0.496
0.516
0.544
0.542
0.520
0.512
0.506
0.510
0.502
0.494
0.498
0.494
0.496
0.490
0.494
0.496
0.500
0.500
0.502
0.506
0.508
0.512
0.504
0.510
0.510
0.512
0.510
0.510
0.508
0.506
0.498
0.496
0.492
0.486
0.492
0.496
0.498
0.502
0.498
0.496
0.506
0.494
0.498
0.494
0.488
0.488
0.490
0.484
0.492
0.488
0.488
0.488
0.494
0.498
0.496
0.486
0.502
0.496
0.504
0.498
0.492
0.490
0.496
0.502
0.490
0.502
0.500
0.496
0.500
0.496
0.500
0.496
0.500
0.494
0.496
0.500
0.508
0.494
0.496
0.498
0.502
0.506
0.496
0.498
0.496
0.496
0.504
0.504
0.514
0.542
0.540
0.536
0.540
0.524
0.522
0.518
0.518
0.516
0.526
0.544
0.514
0.530
0.510
0.530
0.520
0.516
0.520
0.530
0.526
0.530
0.530
0.530
0.514
0.520
0.522
0.520
0.530
0.548
0.546
0.554
0.574
0.574
0.576
0.584
0.594
0.582
0.564
0.572
0.562
0.594
0.622
0.618
0.638
0.616
0.614
0.592
0.640
0.676
0.714
0.728
0.704
0.644
0.632
0.624
0.610
0.626
0.622
0.596
0.604
0.614
0.644
0.678
0.658
0.650
0.670
0.646
0.298
0.308
0.574
0.590
0.610
0.230
0.404
0.608
0.628
0.614
0.606
0.622
0.622
0.642
0.574
0.572
0.562
0.560
0.568
0.558
0.552
0.574
0.574
0.592
0.616
0.644
0.686
0.742
0.738
0.738
0.714
0.698
0.662
0.656
0.678
0.670
0.698
0.682
0.652
0.642
0.654
0.648
0.690
0.664
0.634
0.632
0.662
0.656
0.682
0.678
0.692
0.692
0.702
0.670
0.662
0.672
0.654
0.648
0.666
0.684
0.668
0.666
0.680
0.654
0.650
0.650
0.632
0.644
0.668
0.648
0.672
0.640
0.640
0.598
0.572
0.550
0.546
0.550
0.554
0.558
0.564
0.574
0.294
0.262
0.556
0.534
0.530
0.520
0.528
0.508
0.514
0.504
0.512
0.504
0.508
0.502
0.508
0.504
0.524
0.530
0.538
0.552
0.598
0.646
0.586
0.578
0.656
0.716
0.704
0.646
0.628
0.608
0.602
0.606
0.588
0.586
0.580
0.568
0.562
0.566
0.562
0.576
0.572
0.590
0.568
0.636
0.480
0.554
0.548
0.554
0.560
0.598
0.634
0.614
0.594
0.598
0.582
0.574
0.562
0.556
0.548
0.544
0.538
0.540
0.550
0.560
0.594
0.592
0.582
0.584
0.596
0.592
0.596
0.592
0.706
0.700
0.778
0.718
0.656
0.614
0.598
0.568
0.564
0.550
0.546
0.532
0.528
0.538
0.574
0.632
0.716
0.742
0.746
0.718
0.642
0.632
0.608
0.594
0.574
0.570
0.582
0.614
0.612
0.608
0.672
0.726
0.748
0.704
0.712
0.726
0.690
0.646
0.628
0.630
0.620
0.608
0.606
0.630
0.640
0.614
0.604
0.596
0.574
0.582
0.582
0.576
0.586
0.618
0.646
0.664
0.690
0.760
0.786
0.714
0.688
0.684
0.678
0.668
0.666
0.684
0.696
0.714
0.718
0.730
0.768
0.794
0.754
0.700
0.664
0.678
0.694
0.688
0.672
0.678
0.680
0.668
0.664
0.704
0.752
0.776
0.746
0.730
0.690
0.650
0.624
0.636
0.654
0.684
0.684
0.682
0.726
0.724
0.704
0.662
0.622
0.626
0.628
0.684
0.694
0.708
0.688
0.698
0.708
0.690
0.688
0.664
0.662
0.720
0.746
0.738
0.712
0.684
0.684
0.678
0.668
0.658
0.672
0.692
0.702
0.692
0.678
0.656
0.638
0.604
0.584
0.584
0.606
0.728
0.818
0.880
0.956
0.874
0.842
0.802
0.744
0.684
0.634
0.610
0.584
0.564
0.560
0.562
0.570
0.596
0.618
0.636
0.624
0.612
0.626
0.604
0.590
0.574
0.570
0.576
0.580
0.584
0.572
0.572
0.572
0.628
0.694
0.694
0.680
0.656
0.614
0.596
0.594
0.610
0.660
0.766
0.814
0.836
0.860
0.846
0.796
0.720
0.700
0.666
0.670
0.656
0.624
0.600
0.582
0.572
0.562
0.584
0.610
0.636
0.624
0.690
0.812
0.862
0.878
0.824
0.726
0.680
0.668
0.656
0.634
0.604
0.590
0.564
0.572
0.592
0.672
0.718
0.766
0.756
0.742
0.832
0.860
0.828
0.768
0.702
0.674
0.644
0.634
0.614
0.616
0.606
0.602
0.590
0.592
0.596
0.594
0.596
0.608
0.614
0.618
0.616
0.622
0.620
0.622
0.634
0.648
0.632
0.620
0.612
0.614
0.634
0.656
0.662
0.664
0.672
0.686
0.680
0.662
0.654
0.642
0.618
0.600
0.592
0.588
0.618
0.670
0.696
0.712
0.736
0.676
0.642
0.618
0.616
0.612
0.604
0.600
0.596
0.606
0.636
0.658
0.680
0.700
0.696
0.734
0.724
0.672
0.646
0.620
0.596
0.592
0.622
0.608
0.618
0.606
0.600
0.598
0.606
0.614
0.616
0.594
0.592
0.570
0.568
0.570
0.570
0.582
0.578
0.582
0.568
0.562
0.572
0.570
0.574
0.570
0.572
0.576
0.566
0.568
0.564
0.552
0.550
0.556
0.558
0.568
0.562
0.576
0.590
0.600
0.590
0.570
0.562
0.554
0.554
0.558
0.556
0.588
0.634
0.696
0.730
0.692
0.672
0.660
0.648
0.608
0.592
0.586
0.590
0.612
0.610
0.614
0.602
0.582
0.578
0.572
0.568
0.566
0.562
0.562
0.556
0.562
0.582
0.594
0.594
0.588
0.580
0.582
0.574
0.572
0.570
0.560
0.568
0.552
0.550
0.560
0.588
0.628
0.716
0.804
0.810
0.780
0.722
0.664
0.634
0.624
0.612
0.606
0.588
0.580
0.584
0.614
0.692
0.800
0.754
0.692
0.650
0.630
0.622
0.618
0.602
0.594
0.592
0.620
0.724
0.822
0.748
0.692
0.664
0.682
0.730
0.694
0.674
0.676
0.678
0.662
0.638
0.602
0.600
0.586
0.578
0.570
0.568
0.566
0.568
0.558
0.562
0.586
0.614
0.644
0.686
0.654
0.640
0.616
0.602
0.586
0.572
0.580
0.586
0.612
0.690
0.798
0.788
0.800
0.782
0.684
0.702
0.632
0.618
0.598
0.596
0.600
0.622
0.632
0.654
0.690
0.728
0.726
0.712
0.688
0.676
0.674
0.660
0.636
0.622
0.604
0.596
0.600
0.612
0.624
0.626
0.616
0.628
0.682
0.714
0.694
0.662
0.634
0.608
0.606
0.592
0.598
0.612
0.612
0.592
0.586
0.594
0.614
0.688
0.714
0.714
0.668
0.622
0.608
0.602
0.588
0.582
0.580
0.600
0.660
0.786
0.860
0.886
0.880
0.820
0.728
0.678
0.646
0.628
0.600
0.590
0.582
0.576
0.582
0.632
0.692
0.732
0.716
0.670
0.626
0.604
0.594
0.598
0.602
0.634
0.684
0.740
0.782
0.770
0.752
0.712
0.668
0.640
0.612
0.608
0.626
0.650
0.658
0.660
0.668
0.696
0.752
0.742
0.726
0.688
0.664
0.650
0.656
0.688
0.696
0.702
0.692
0.736
0.686
0.652
0.628
0.610
0.592
0.588
0.556
0.572
0.570
0.578
0.632
0.760
0.782
0.710
0.706
0.688
0.686
0.698
0.672
0.652
0.628
0.624
0.622
0.636
0.642
0.632
0.646
0.648
0.632
0.618
0.596
0.586
0.578
0.592
0.636
0.680
0.768
0.938
0.830
0.844
0.792
0.748
0.702
0.674
0.652
0.650
0.642
0.644
0.636
0.658
0.686
0.716
0.708
0.634
0.630
0.602
0.592
0.588
0.580
0.590
0.618
0.716
0.974
0.902
0.850
0.800
0.702
0.646
0.616
0.598
0.598
0.606
0.634
0.640
0.626
0.646
0.664
0.662
0.620
0.660
0.646
0.660
0.638
0.634
0.604
0.590
0.566
0.566
0.556
0.548
0.550
0.580
0.644
0.692
0.696
0.696
0.658
0.670
0.646
0.618
0.614
0.598
0.594
0.588
0.586
0.586
0.576
0.572
0.568
0.568
0.568
0.564
0.576
0.552
0.572
0.568
0.574
0.562
0.550
0.548
0.546
0.546
0.546
0.554
0.554
0.552
0.536
0.532
0.556
0.502
0.536
0.532
0.542
0.538
0.552
0.572
0.586
0.598
0.608
0.606
0.596
0.592
0.586
0.572
0.574
0.560
0.568
0.560
0.552
0.564
0.584
0.642
0.678
0.718
0.744
0.714
0.664
0.346
0.274
0.598
0.598
0.606
0.634
0.648
0.664
0.654
0.642
0.626
0.604
0.592
0.586
0.590
0.604
0.598
0.614
0.622
0.634
0.622
0.638
0.650
0.642
0.664
0.670
0.654
0.696
0.666
0.680
0.668
0.648
0.636
0.638
0.628
0.600
0.594
0.600
0.598
0.604
0.610
0.618
0.638
0.670
0.688
0.722
0.738
0.720
0.694
0.682
0.680
0.676
0.672
0.666
0.684
0.680
0.648
0.662
0.646
0.644
0.650
0.664
0.664
0.652
0.624
0.614
0.602
0.598
0.590
0.572
0.564
0.572
0.592
0.626
0.314
0.318
0.658
0.676
0.656
0.640
0.628
0.634
0.622
0.608
0.606
0.606
0.600
0.592
0.582
0.602
0.622
0.680
0.304
0.340
0.658
0.626
0.612
0.628
0.632
0.624
0.620
0.616
0.608
0.588
0.346
0.280
0.528
0.536
0.542
0.540
0.552
0.542
0.552
0.560
0.568
0.590
0.632
0.608
0.584
0.582
0.568
0.596
0.546
0.560
0.610
0.516
0.554
0.566
0.566
0.578
0.588
0.616
0.640
0.664
0.656
0.646
0.646
0.624
0.616
0.594
0.590
0.590
0.604
0.600
0.624
0.630
0.614
0.610
0.602
0.224
0.386
0.340
0.262
0.574
0.556
0.582
0.590
0.602
0.606
0.606
0.598
0.584
0.576
0.564
0.552
0.556
0.560
0.568
0.308
0.276
0.614
0.588
0.556
0.552
0.556
0.584
0.590
0.584
0.580
0.574
0.560
0.550
0.532
0.534
0.528
0.530
0.544
0.532
0.538
0.562
0.550
0.550
0.540
0.536
0.540
0.546
0.546
0.536
0.534
0.534
0.538
0.562
0.598
0.590
0.604
0.598
0.614
0.600
0.602
0.578
0.570
0.570
0.570
0.582
0.596
0.588
0.576
0.570
0.570
0.570
0.572
0.570
0.570
0.580
0.570
0.570
0.588
0.596
0.580
0.594
0.550
0.582
0.584
0.564
0.560
0.546
0.534
0.544
0.562
0.608
0.654
0.666
0.674
0.694
0.728
0.696
0.670
0.676
0.678
0.664
0.664
0.674
0.704
0.676
0.650
0.682
0.686
0.716
0.718
0.654
0.638
0.642
0.636
0.646
0.638
0.622
0.604
0.582
0.596
0.624
0.708
0.738
0.710
0.708
0.708
0.678
0.654
0.644
0.672
0.680
0.714
0.734
0.844
0.764
0.788
0.778
0.754
0.740
0.718
0.748
0.702
0.730
0.724
0.764
0.766
0.792
0.816
0.742
0.780
0.754
0.740
0.722
0.724
0.768
0.746
0.782
0.820
0.776
0.808
0.766
0.720
0.740
0.716
0.716
0.748
0.750
0.796
0.740
0.778
0.774
0.740
0.774
0.760
0.754
0.772
0.762
0.748
0.744
0.700
0.652
0.668
0.716
0.734
0.770
0.764
0.778
0.758
0.722
0.674
0.678
0.672
0.712
0.698
0.736
0.754
0.776
0.736
0.752
0.750
0.694
0.706
0.690
0.710
0.694
0.690
0.690
0.738
0.710
0.718
0.768
0.808
0.784
0.716
0.680
0.660
0.648
0.642
0.606
0.614
0.642
0.702
0.792
0.830
0.808
0.760
0.744
0.726
0.704
0.670
0.652
0.666
0.678
0.710
0.754
0.742
0.720
0.742
0.774
0.774
0.732
0.746
0.724
0.746
0.712
0.728
0.768
0.850
0.742
0.768
0.754
0.746
0.724
0.668
0.666
0.660
0.680
0.706
0.762
0.826
0.944
0.860
0.720
0.678
0.668
0.656
0.658
0.660
0.636
0.630
0.608
0.614
0.618
0.670
0.766
0.784
0.854
0.866
0.832
0.824
0.744
0.754
0.734
0.714
0.706
0.684
0.698
0.716
0.742
0.744
0.766
0.752
0.744
0.750
0.754
0.730
0.734
0.734
0.708
0.648
0.638
0.624
0.626
0.644
0.660
0.644
0.634
0.642
0.670
0.704
0.726
0.744
0.762
0.724
0.716
0.696
0.664
0.654
0.610
0.598
0.596
0.610
0.632
0.646
0.650
0.630
0.640
0.664
0.704
0.702
0.736
0.726
0.738
0.726
0.734
0.748
0.782
0.762
0.766
0.774
0.732
0.762
0.742
0.744
0.768
0.768
0.812
0.764
0.804
0.772
0.740
0.754
0.726
0.724
0.680
0.700
0.688
0.706
0.724
0.774
0.824
0.814
0.808
0.734
0.658
0.656
0.640
0.612
0.624
0.634
0.762
0.840
0.784
0.750
0.754
0.724
0.686
0.666
0.636
0.622
0.616
0.616
0.620
0.636
0.660
0.692
0.752
0.788
0.834
0.786
0.736
0.692
0.632
0.606
0.588
0.580
0.576
0.572
0.586
0.602
0.666
0.742
0.802
0.792
0.800
0.758
0.744
0.724
0.694
0.700
0.680
0.688
0.696
0.706
0.710
0.738
0.728
0.734
0.710
0.702
0.694
0.670
0.638
0.640
0.658
0.668
0.674
0.686
0.708
0.722
0.690
0.668
0.662
0.688
0.746
0.724
0.668
0.756
0.710
0.838
0.840
0.852
0.786
0.702
0.668
0.654
0.644
0.676
0.742
0.888
0.874
0.760
0.718
0.694
0.684
0.690
0.680
0.690
0.694
0.684
0.678
0.678
0.686
0.798
0.860
0.824
0.728
0.674
0.678
0.658
0.656
0.670
0.688
0.696
0.710
0.720
0.728
0.740
0.752
0.742
0.742
0.728
0.708
0.682
0.690
0.680
0.662
0.658
0.758
0.802
0.808
0.754
0.712
0.674
0.658
0.630
0.612
0.600
0.594
0.606
0.620
0.668
0.788
0.862
0.856
0.848
0.788
0.786
0.734
0.704
0.662
0.674
0.662
0.674
0.674
0.690
0.694
0.738
0.742
0.770
0.764
0.724
0.674
0.674
0.664
0.666
0.658
0.664
0.654
0.652
0.638
0.634
0.634
0.652
0.678
0.698
0.692
0.702
0.694
0.724
0.722
0.734
0.752
0.760
0.728
0.742
0.760
0.786
0.764
0.736
0.736
0.748
0.726
0.716
0.704
0.704
0.692
0.716
0.724
0.768
0.764
0.792
0.760
0.722
0.710
0.696
0.702
0.700
0.718
0.768
0.792
0.764
0.782
0.756
0.752
0.706
0.718
0.708
0.722
0.716
0.700
0.738
0.762
0.786
0.788
0.744
0.744
0.708
0.722
0.700
0.694
0.708
0.716
0.722
0.746
0.786
0.758
0.708
0.696
0.684
0.676
0.654
0.632
0.616
0.612
0.612
0.650
0.728
0.830
0.830
0.840
0.828
0.824
0.746
0.684
0.652
0.654
0.632
0.616
0.602
0.608
0.600
0.632
0.692
0.730
0.730
0.742
0.728
0.722
0.714
0.698
0.686
0.676
0.672
0.664
0.656
0.672
0.684
0.708
0.780
0.796
0.814
0.790
0.726
0.678
0.662
0.668
0.618
0.650
0.584
0.600
0.596
0.594
0.586
0.584
0.570
0.572
0.572
0.570
0.552
0.552
0.558
0.532
0.534
0.534
0.520
0.520
0.520
0.496
0.506
0.510
0.504
0.510
0.512
0.518
0.524
0.586
0.658
0.682
0.796
0.820
0.752
0.678
0.638
0.660
0.608
0.590
0.608
0.608
0.630
0.698
0.702
0.686
0.664
0.674
0.650
0.662
0.662
0.646
0.642
0.640
0.608
0.626
0.648
0.696
0.708
0.726
0.744
0.742
0.720
0.712
0.706
0.728
0.708
0.706
0.736
0.814
0.802
0.884
0.858
0.828
0.798
0.772
0.758
0.730
0.736
0.746
0.748
0.756
0.758
0.788
0.762
0.790
0.760
0.738
0.740
0.730
0.750
0.736
0.748
0.782
0.768
0.782
0.772
0.770
0.736
0.718
0.696
0.688
0.682
0.700
0.716
0.730
0.758
0.784
0.802
0.758
0.738
0.710
0.706
0.682
0.672
0.650
0.658
0.634
0.670
0.790
0.810
0.902
0.870
0.798
0.768
0.724
0.694
0.674
0.654
0.666
0.676
0.700
0.754
0.836
0.828
0.838
0.868
0.812
0.796
0.762
0.726
0.720
0.692
0.712
0.742
0.810
0.860
0.866
0.862
0.830
0.792
0.726
0.712
0.704
0.728
0.736
0.758
0.792
0.826
0.792
0.802
0.796
0.746
0.714
0.716
0.706
0.690
0.690
0.706
0.730
0.736
0.738
0.746
0.776
0.722
0.698
0.670
0.652
0.650
0.684
0.792
0.858
0.946
0.908
0.834
0.802
0.754
0.750
0.716
0.720
0.720
0.754
0.734
0.768
0.792
0.840
0.770
0.792
0.782
0.772
0.742
0.752
0.708
0.726
0.724
0.704
0.692
0.660
0.676
0.682
0.710
0.754
0.812
0.770
0.784
0.750
0.758
0.708
0.698
0.672
0.650
0.642
0.650
0.688
0.728
0.816
0.864
0.880
0.858
0.832
0.814
0.728
0.718
0.688
0.688
0.696
0.746
0.796
0.834
0.780
0.798
0.792
0.746
0.772
0.740
0.740
0.766
0.782
0.812
0.770
0.786
0.750
0.728
0.696
0.682
0.666
0.678
0.680
0.714
0.766
0.788
0.802
0.788
0.758
0.750
0.736
0.750
0.716
0.718
0.718
0.722
0.694
0.680
0.676
0.674
0.680
0.698
0.732
0.768
0.744
0.742
0.740
0.728
0.756
0.770
0.764
0.722
0.714
0.704
0.706
0.704
0.712
0.706
0.700
0.710
0.714
0.738
0.726
0.746
0.746
0.732
0.716
0.704
0.706
0.690
0.684
0.666
0.650
0.644
0.634
0.622
0.606
0.620
0.652
0.680
0.736
0.770
0.768
0.726
0.700
0.688
0.678
0.668
0.692
0.704
0.742
0.748
0.758
0.778
0.796
0.758
0.756
0.754
0.758
0.732
0.728
0.716
0.716
0.716
0.732
0.760
0.772
0.772
0.794
0.764
0.724
0.718
0.706
0.718
0.718
0.738
0.770
0.800
0.798
0.768
0.782
0.754
0.764
0.740
0.750
0.732
0.730
0.740
0.718
0.732
0.722
0.758
0.716
0.720
0.724
0.758
0.750
0.760
0.758
0.750
0.724
0.728
0.730
0.740
0.752
0.768
0.778
0.776
0.774
0.766
0.760
0.726
0.732
0.718
0.736
0.726
0.762
0.790
0.862
0.844
0.850
0.808
0.770
0.716
0.692
0.678
0.700
0.718
0.728
0.808
0.722
0.716
0.652
0.638
0.628
0.624
0.618
0.604
0.612
0.256
0.298
0.578
0.568
0.558
0.552
0.548
0.544
0.548
0.536
0.534
0.528
0.526
0.524
0.528
0.540
0.612
0.746
0.766
0.702
0.634
0.630
0.634
0.626
0.612
0.622
0.640
0.640
0.636
0.646
0.624
0.608
0.592
0.586
0.586
0.598
0.614
0.648
0.668
0.722
0.686
0.668
0.684
0.672
0.632
0.612
0.614
0.608
0.626
0.642
0.648
0.666
0.658
0.674
0.694
0.686
0.674
0.682
0.676
0.684
0.684
0.680
0.690
0.690
0.696
0.676
0.670
0.670
0.676
0.670
0.714
0.758
0.878
0.904
0.872
0.792
0.698
0.642
0.618
0.604
0.580
0.584
0.590
0.594
0.622
0.664
0.772
0.846
0.830
0.794
0.798
0.810
0.754
0.750
0.724
0.738
0.700
0.724
0.744
0.820
0.784
0.830
0.860
0.784
0.714
0.690
0.666
0.638
0.616
0.604
0.588
0.578
0.582
0.590
0.598
0.602
0.610
0.608
0.600
0.598
0.596
0.586
0.592
0.716
0.742
0.790
0.764
0.738
0.714
0.682
0.658
0.638
0.624
0.636
0.636
0.636
0.624
0.620
0.632
0.672
0.686
0.712
0.674
0.652
0.658
0.666
0.708
0.722
0.690
0.688
0.678
0.686
0.248
0.404
0.636
0.636
0.608
0.602
0.568
0.584
0.592
0.604
0.632
0.632
0.658
0.700
0.814
0.874
0.832
0.778
0.730
0.710
0.714
0.766
0.774
0.782
0.786
0.798
0.796
0.756
0.708
0.706
0.710
0.726
0.726
0.730
0.756
0.796
0.812
0.838
0.864
0.828
0.866
0.842
0.794
0.806
0.830
0.800
0.800
0.844
0.842
0.864
0.838
0.786
0.798
0.822
0.828
0.850
0.960
0.874
0.792
0.780
0.782
0.766
0.798
0.830
0.876
0.822
0.760
0.758
0.784
0.792
0.846
0.936
0.934
0.924
0.866
0.798
0.836
0.740
0.694
0.670
0.652
0.686
0.748
0.834
0.868
0.982
0.922
0.842
0.824
0.786
0.748
0.680
0.656
0.702
0.724
0.732
0.712
0.656
0.634
0.616
0.602
0.594
0.606
0.620
0.626
0.636
0.634
0.636
0.662
0.638
0.622
0.608
0.600
0.596
0.592
0.592
0.586
0.578
0.584
0.590
0.608
0.618
0.638
0.660
0.692
0.700
0.688
0.664
0.660
0.666
0.652
0.646
0.658
0.684
0.712
0.730
0.710
0.696
0.694
0.676
0.644
0.612
0.624
0.624
0.640
0.690
0.730
0.714
0.694
0.670
0.678
0.650
0.644
0.636
0.634
0.638
0.642
0.654
0.664
0.690
0.674
0.670
0.692
0.684
0.692
0.296
0.394
0.686
0.672
0.676
0.666
0.638
0.624
0.612
0.626
0.654
0.658
0.624
0.600
0.594
0.588
0.590
0.576
0.592
0.588
0.610
0.656
0.688
0.740
0.790
0.790
0.776
0.764
0.758
0.684
0.670
0.650
0.644
0.658
0.648
0.688
0.674
0.688
0.656
0.676
0.678
0.650
0.636
0.640
0.658
0.666
0.672
0.678
0.660
0.664
0.664
0.684
0.712
0.702
0.710
0.734
0.812
0.808
0.742
0.750
0.730
0.742
0.712
0.684
0.690
0.722
0.744
0.786
0.766
0.746
0.756
0.724
0.732
0.718
0.714
0.710
0.720
0.768
0.734
0.690
0.686
0.686
0.706
0.666
0.658
0.692
0.698
0.732
0.738
0.754
0.708
0.724
0.722
0.732
0.710
0.740
0.782
0.778
0.814
0.776
0.760
0.750
0.738
0.762
0.718
0.728
0.718
0.778
0.760
0.762
0.756
0.788
0.762
0.770
0.770
0.782
0.732
0.698
0.686
0.722
0.740
0.718
0.680
0.652
0.628
0.620
0.624
0.620
0.628
0.674
0.750
0.818
0.782
0.792
0.774
0.764
0.684
0.680
0.664
0.704
0.702
0.746
0.802
0.912
0.870
0.850
0.836
0.828
0.758
0.758
0.730
0.738
0.702
0.696
0.696
0.742
0.776
0.778
0.748
0.774
0.792
0.826
0.810
0.766
0.738
0.714
0.692
0.678
0.676
0.708
0.746
0.728
0.780
0.822
0.810
0.764
0.744
0.724
0.694
0.688
0.704
0.682
0.700
0.710
0.748
0.692
0.696
0.686
0.692
0.688
0.678
0.658
0.662
0.678
0.738
0.750
0.802
0.768
0.774
0.730
0.712
0.714
0.686
0.704
0.704
0.726
0.744
0.756
0.782
0.792
0.760
0.702
0.688
0.670
0.658
0.640
0.642
0.662
0.742
0.776
0.882
0.912
0.904
0.822
0.736
0.716
0.702
0.706
0.708
0.694
0.722
0.724
0.806
0.798
0.810
0.766
0.764
0.736
0.682
0.680
0.674
0.692
0.672
0.652
0.702
0.796
0.780
0.816
0.818
0.790
0.718
0.690
0.668
0.678
0.670
0.662
0.670
0.696
0.730
0.740
0.762
0.806
0.762
0.774
0.742
0.722
0.700
0.680
0.684
0.710
0.722
0.710
0.712
0.720
0.742
0.732
0.726
0.768
0.790
0.800
0.730
0.678
0.632
0.632
0.616
0.620
0.646
0.702
0.778
0.812
0.774
0.828
0.720
0.652
0.632
0.616
0.608
0.602
0.610
0.602
0.592
0.582
0.578
0.572
0.566
0.566
0.570
0.572
0.582
0.594
0.658
0.712
0.690
0.744
0.714
0.658
0.636
0.608
0.602
0.610
0.644
0.686
0.682
0.674
0.664
0.650
0.648
0.656
0.672
0.686
0.728
0.778
0.826
0.842
0.796
0.762
0.712
0.680
0.668
0.656
0.632
0.620
0.610
0.604
0.590
0.582
0.580
0.584
0.614
0.640
0.664
0.634
0.638
0.680
0.734
0.754
0.726
0.718
0.696
0.678
0.656
0.664
0.672
0.716
0.740
0.718
0.784
0.860
0.894
0.852
0.804
0.742
0.700
0.732
0.708
0.680
0.682
0.728
0.756
0.770
0.762
0.742
0.722
0.698
0.702
0.708
0.712
0.700
0.688
0.674
0.652
0.644
0.684
0.762
0.804
0.806
0.812
0.780
0.760
0.736
0.696
0.686
0.690
0.760
0.792
0.794
0.810
0.832
0.764
0.758
0.718
0.704
0.684
0.682
0.694
0.708
0.716
0.728
0.760
0.758
0.758
0.756
0.748
0.722
0.710
0.704
0.672
0.678
0.674
0.710
0.736
0.742
0.776
0.814
0.778
0.788
0.744
0.694
0.674
0.656
0.676
0.700
0.774
0.810
0.884
0.828
0.834
0.804
0.754
0.746
0.732
0.724
0.688
0.680
0.670
0.664
0.672
0.662
0.660
0.666
0.732
0.846
0.776
0.968
0.772
0.706
0.688
0.676
0.708
0.682
0.654
0.644
0.660
0.690
0.718
0.742
0.742
0.738
0.734
0.716
0.696
0.680
0.672
0.674
0.676
0.726
0.762
0.922
0.858
0.916
0.896
0.820
0.826
0.774
0.730
0.706
0.704
0.668
0.680
0.670
0.726
0.736
0.802
0.790
0.770
0.796
0.748
0.704
0.702
0.688
0.720
0.706
0.752
0.752
0.822
0.776
0.784
0.770
0.740
0.694
0.668
0.664
0.662
0.648
0.626
0.638
0.630
0.632
0.656
0.702
0.702
0.662
0.682
0.726
0.734
0.744
0.724
0.728
0.720
0.714
0.704
0.712
0.740
0.766
0.784
0.808
0.820
0.814
0.752
0.754
0.730
0.758
0.748
0.708
0.718
0.718
0.740
0.714
0.738
0.734
0.738
0.708
0.728
0.700
0.722
0.674
0.674
0.664
0.690
0.688
0.742
0.732
0.774
0.760
0.804
0.792
0.754
0.734
0.708
0.702
0.674
0.668
0.660
0.652
0.644
0.622
0.630
0.660
0.706
0.760
0.836
0.786
0.776
0.732
0.712
0.674
0.668
0.658
0.642
0.640
0.652
0.706
0.762
0.812
0.858
0.914
0.826
0.808
0.740
0.696
0.698
0.690
0.708
0.716
0.716
0.704
0.684
0.764
0.768
0.840
0.836
0.838
0.780
0.746
0.718
0.718
0.708
0.708
0.706
0.698
0.710
0.740
0.766
0.738
0.736
0.706
0.740
0.696
0.674
0.658
0.650
0.646
0.660
0.690
0.758
0.812
0.774
0.770
0.716
0.710
0.704
0.680
0.670
0.660
0.640
0.656
0.682
0.742
0.784
0.758
0.758
0.740
0.756
0.718
0.720
0.710
0.730
0.692
0.664
0.658
0.644
0.636
0.640
0.630
0.624
0.624
0.618
0.632
0.624
0.616
0.620
0.618
0.618
0.616
0.598
0.596
0.590
0.582
0.572
0.560
0.556
0.542
0.534
0.530
0.526
0.520
0.522
0.518
0.520
0.532
0.580
0.784
0.906
0.870
0.858
0.748
0.702
0.674
1.056
0.812
0.734
0.666
0.654
0.642
0.638
0.616
0.592
0.582
0.588
0.618
0.608
0.620
0.622
0.614
0.588
0.582
0.576
0.572
0.566
0.566
0.556
0.574
0.586
0.598
0.598
0.598
0.592
0.598
0.610
0.620
0.604
0.600
0.586
0.582
0.582
0.580
0.570
0.566
0.562
0.272
0.296
0.576
0.592
0.578
0.560
0.558
0.552
0.544
0.538
0.536
0.528
0.526
0.526
0.526
0.530
0.556
0.580
0.602
0.628
0.600
0.602
0.612
0.638
0.784
0.854
0.892
0.840
0.774
0.714
0.674
0.670
0.664
0.652
0.696
0.740
0.820
0.882
0.940
0.910
0.852
0.808
0.792
0.774
0.706
0.692
0.682
0.676
0.698
0.740
0.770
0.818
0.922
0.838
0.876
0.856
0.768
0.682
0.664
0.650
0.658
0.684
0.696
0.726
0.680
0.714
0.706
0.738
0.704
0.686
0.702
0.726
0.774
0.756
0.698
0.706
0.734
0.770
0.736
0.678
0.658
0.666
0.676
0.730
0.744
0.688
0.646
0.640
0.650
0.682
0.718
0.738
0.792
0.782
0.754
0.772
0.744
0.664
0.662
0.630
0.628
0.610
0.606
0.594
0.586
0.570
0.570
0.564
0.556
0.544
0.546
0.550
0.576
0.602
0.622
0.652
0.686
0.718
0.678
0.664
0.684
0.676
0.636
0.630
0.596
0.570
0.568
0.556
0.560
0.600
0.710
0.822
0.878
0.842
0.874
0.826
0.718
0.644
0.618
0.592
0.586
0.568
0.586
0.618
0.660
0.712
0.896
0.828
0.800
0.718
0.700
0.650
0.626
0.626
0.616
0.610
0.612
0.624
0.656
0.680
0.688
0.702
0.694
0.682
0.652
0.624
0.610
0.602
0.588
0.586
0.594
0.626
0.686
0.694
0.676
0.668
0.654
0.632
0.618
0.608
0.604
0.594
0.588
0.594
0.588
0.578
0.576
0.576
0.602
0.690
0.748
0.748
0.694
0.642
0.622
0.612
0.598
0.586
0.580
0.572
0.572
0.570
0.576
0.564
0.568
0.602
0.666
0.716
0.752
0.748
0.730
0.688
0.660
0.648
0.632
0.610
0.614
0.598
0.600
0.602
0.598
0.614
0.634
0.640
0.644
0.660
0.722
0.712
0.722
0.708
0.672
0.658
0.642
0.626
0.612
0.618
0.618
0.628
0.632
0.664
0.704
0.718
0.726
0.736
0.706
0.684
0.644
0.634
0.598
0.596
0.584
0.602
0.620
0.654
0.674
0.728
0.750
0.752
0.700
0.690
0.650
0.636
0.628
0.610
0.600
0.598
0.576
0.562
0.566
0.552
0.552
0.544
0.552
0.550
0.564
0.584
0.592
0.606
0.596
0.592
0.592
0.600
0.628
0.616
0.620
0.618
0.616
0.588
0.580
0.570
0.568
0.554
0.562
0.574
0.602
0.610
0.624
0.676
0.660
0.648
0.684
0.632
0.658
0.676
0.636
0.618
0.586
0.574
0.564
0.568
0.598
0.598
0.606
0.608
0.604
0.624
0.624
0.614
0.628
0.616
0.608
0.604
0.590
0.604
0.618
0.636
0.636
0.654
0.670
0.740
0.772
0.770
0.770
0.752
0.734
0.702
0.690
0.670
0.658
0.642
0.610
0.638
0.654
0.780
0.840
0.824
0.762
0.714
0.674
0.654
0.630
0.626
0.628
0.668
0.792
0.780
0.826
0.874
0.898
0.784
0.754
0.706
0.706
0.710
0.688
0.666
0.670
0.674
0.706
0.672
0.750
0.798
0.766
0.762
0.774
0.782
0.722
0.714
0.700
0.684
0.658
0.642
0.658
0.690
0.762
0.786
0.768
0.774
0.774
0.754
0.716
0.676
0.692
0.692
0.722
0.736
0.714
0.702
0.668
0.634
0.644
0.652
0.680
0.730
0.818
0.768
0.768
0.732
0.692
0.716
0.746
0.702
0.726
0.722
0.734
0.704
0.698
0.708
0.758
0.776
0.748
0.736
0.678
0.680
0.662
0.690
0.740
0.800
0.806
0.832
0.818
0.738
0.704
0.668
0.668
0.694
0.704
0.684
0.712
0.772
0.794
0.780
0.734
0.678
0.646
0.618
0.604
0.598
0.602
0.622
0.748
0.796
0.764
0.744
0.720
0.682
0.706
0.716
0.672
0.674
0.670
0.658
0.630
0.622
0.612
0.606
0.600
0.604
0.626
0.642
0.728
0.786
0.724
0.692
0.676
0.664
0.650
0.640
0.628
0.614
0.624
0.652
0.652
0.688
0.698
0.688
0.702
0.718
0.730
0.712
0.668
0.658
0.648
0.642
0.630
0.638
0.628
0.640
0.750
0.802
0.786
0.730
0.718
0.702
0.688
0.666
0.666
0.670
0.684
0.698
0.688
0.722
0.734
0.738
0.780
0.776
0.734
0.718
0.688
0.662
0.642
0.628
0.616
0.614
0.636
0.732
0.764
0.770
0.816
0.762
0.722
0.662
0.638
0.618
0.602
0.586
0.580
0.606
0.728
0.828
0.830
0.824
0.772
0.756
0.734
0.724
0.712
0.694
0.680
0.700
0.728
0.750
0.764
0.736
0.698
0.674
0.680
0.664
0.698
0.738
0.710
0.672
0.656
0.658
0.646
0.624
0.620
0.628
0.636
0.636
0.644
0.668
0.654
0.656
0.650
0.634
0.662
0.688
0.686
0.708
0.730
0.768
0.740
0.714
0.688
0.696
0.682
0.658
0.660
0.662
0.700
0.732
0.712
0.700
0.674
0.704
0.718
0.730
0.722
0.712
0.682
0.668
0.660
0.628
0.624
0.638
0.742
0.808
0.890
0.906
0.802
0.802
0.736
0.704
0.698
0.690
0.692
0.682
0.662
0.654
0.664
0.662
0.648
0.666
0.730
0.732
0.710
0.698
0.694
0.686
0.672
0.660
0.646
0.634
0.612
0.602
0.606
0.606
0.646
0.736
0.794
0.790
0.778
0.724
0.714
0.702
0.704
0.696
0.682
0.668
0.652
0.694
0.726
0.718
0.734
0.754
0.712
0.692
0.672
0.668
0.650
0.632
0.614
0.604
0.624
0.664
0.700
0.734
0.710
0.748
0.774
0.746
0.710
0.676
0.674
0.682
0.640
0.632
0.628
0.634
0.658
0.658
0.660
0.686
0.760
0.848
0.792
0.750
0.760
0.818
0.830
0.766
0.724
0.664
0.652
0.636
0.620
0.620
0.684
0.720
0.768
0.766
0.860
0.770
0.762
0.740
0.712
0.672
0.682
0.658
0.672
0.662
0.646
0.640
0.688
0.692
0.710
0.706
0.700
0.684
0.692
0.772
0.808
0.846
0.784
0.754
0.754
0.732
0.712
0.688
0.668
0.656
0.648
0.644
0.672
0.708
0.736
0.736
0.730
0.706
0.704
0.666
0.656
0.660
0.648
0.652
0.666
0.668
0.672
0.678
0.666
0.664
0.656
0.652
0.644
0.648
0.648
0.662
0.680
0.676
0.678
0.668
0.650
0.642
0.648
0.648
0.654
0.664
0.638
0.626
0.630
0.634
0.644
0.664
0.646
0.646
0.658
0.684
0.726
0.742
0.704
0.716
0.724
0.754
0.774
0.776
0.792
0.790
0.770
0.748
0.718
0.698
0.682
0.674
0.656
0.674
0.700
0.694
0.670
0.662
0.656
0.656
0.648
0.674
0.698
0.708
0.688
0.664
0.634
0.628
0.618
0.610
0.602
0.602
0.624
0.626
0.640
0.646
0.662
0.690
0.672
0.672
0.706
0.738
0.762
0.728
0.710
0.688
0.682
0.694
0.758
0.808
0.836
0.876
0.880
0.830
0.730
0.672
0.660
0.646
0.650
0.654
0.678
0.696
0.774
0.794
0.756
0.746
0.710
0.672
0.666
0.662
0.646
0.642
0.674
0.690
0.692
0.696
0.710
0.702
0.668
0.654
0.658
0.712
0.786
0.782
0.778
0.758
0.754
0.748
0.730
0.700
0.694
0.682
0.686
0.674
0.680
0.728
0.758
0.720
0.682
0.692
0.674
0.660
0.658
0.672
0.686
0.670
0.634
0.632
0.634
0.634
0.638
0.634
0.642
0.648
0.638
0.624
0.616
0.606
0.594
0.590
0.604
0.634
0.658
0.674
0.692
0.710
0.704
0.716
0.712
0.722
0.704
0.740
0.734
0.720
0.734
0.724
0.684
0.672
0.650
0.626
0.608
0.598
0.598
0.618
0.664
0.714
0.746
0.720
0.730
0.740
0.744
0.728
0.768
0.726
0.702
0.682
0.674
0.664
0.662
0.674
0.666
0.654
0.660
0.672
0.690
0.672
0.712
0.730
0.746
0.714
0.714
0.694
0.712
0.686
0.694
0.692
0.708
0.694
0.662
0.638
0.626
0.626
0.678
0.786
0.796
0.806
0.802
0.802
0.784
0.748
0.708
0.710
0.692
0.710
0.708
0.688
0.674
0.660
0.650
0.632
0.638
0.646
0.666
0.672
0.684
0.692
0.688
0.692
0.686
0.694
0.732
0.738
0.712
0.688
0.662
0.640
0.628
0.638
0.658
0.696
0.690
0.704
0.764
0.774
0.746
0.704
0.672
0.652
0.644
0.654
0.654
0.646
0.658
0.692
0.758
0.798
0.772
0.728
0.724
0.726
0.724
0.706
0.670
0.674
0.668
0.698
0.728
0.718
0.678
0.658
0.672
0.666
0.662
0.634
0.632
0.624
0.624
0.626
0.632
0.658
0.768
0.838
0.812
0.770
0.712
0.696
0.668
0.662
0.644
0.646
0.666
0.674
0.710
0.740
0.826
0.784
0.804
0.768
0.760
0.706
0.696
0.674
0.690
0.704
0.728
0.738
0.806
0.760
0.730
0.734
0.762
0.804
0.822
0.768
0.708
0.674
0.652
0.638
0.624
0.638
0.680
0.728
0.768
0.780
0.766
0.746
0.696
0.676
0.662
0.660
0.654
0.660
0.636
0.638
0.646
0.684
0.708
0.706
0.734
0.722
0.690
0.690
0.684
0.674
0.662
0.636
0.622
0.618
0.604
0.606
0.602
0.610
0.618
0.644
0.678
0.666
0.646
0.662
0.690
0.680
0.718
0.718
0.696
0.672
0.648
0.648
0.642
0.640
0.634
0.622
0.620
0.640
0.686
0.810
0.842
0.804
0.718
0.710
0.690
0.758
0.752
0.712
0.656
0.638
0.640
0.654
0.676
0.706
0.690
0.756
0.660
0.622
0.610
0.602
0.594
0.600
0.618
0.642
0.694
0.862
0.918
0.920
0.874
0.842
0.748
0.706
0.678
0.648
0.640
0.698
0.964
0.880
0.832
0.764
0.682
0.642
0.626
0.612
0.590
0.578
0.568
0.566
0.566
0.586
0.590
0.602
0.684
0.788
0.772
0.730
0.686
0.656
0.616
0.594
0.576
0.560
0.546
0.544
0.512
0.524
0.524
0.518
0.518
0.534
0.594
0.666
0.722
0.750
0.748
0.760
0.770
0.758
0.732
0.688
0.668
0.628
0.636
0.684
0.718
0.756
0.752
0.728
0.680
0.680
0.678
0.666
0.656
0.668
0.676
0.664
0.660
0.692
0.712
0.688
0.656
0.644
0.646
0.650
0.654
0.660
0.662
0.652
0.652
0.672
0.704
0.712
0.694
0.700
0.724
0.718
0.712
0.712
0.702
0.686
0.684
0.682
0.700
0.724
0.716
0.730
0.724
0.724
0.696
0.696
0.688
0.696
0.696
0.698
0.680
0.690
0.680
0.660
0.638
0.624
0.622
0.634
0.644
0.676
0.686
0.700
0.740
0.772
0.746
0.744
0.744
0.708
0.676
0.656
0.660
0.668
0.674
0.666
0.686
0.690
0.756
0.776
0.726
0.730
0.708
0.706
0.668
0.650
0.640
0.628
0.636
0.650
0.702
0.806
0.810
0.768
0.786
0.770
0.778
0.724
0.722
0.718
0.728
0.724
0.750
0.700
0.674
0.652
0.634
0.626
0.616
0.636
0.698
0.754
0.770
0.802
0.810
0.788
0.768
0.740
0.754
0.718
0.698
0.710
0.740
0.752
0.756
0.772
0.778
0.744
0.738
0.722
0.714
0.674
0.704
0.728
0.724
0.714
0.722
0.752
0.740
0.756
0.756
0.736
0.732
0.734
0.754
0.762
0.786
0.774
0.762
0.770
0.766
0.756
0.738
0.718
0.712
0.726
0.786
0.714
0.682
0.668
0.666
0.648
0.634
0.632
0.624
0.626
0.630
0.642
0.650
0.670
0.678
0.694
0.696
0.704
0.680
0.668
0.654
0.640
0.624
0.610
0.602
0.596
0.608
0.620
0.656
0.740
0.738
0.718
0.796
0.808
0.790
0.762
0.718
0.724
0.710
0.700
0.676
0.682
0.678
0.648
0.658
0.698
0.728
0.786
0.820
0.860
0.816
0.834
0.844
0.776
0.774
0.742
0.766
0.730
0.726
0.710
0.802
0.868
0.808
0.766
0.790
0.760
0.768
0.748
0.732
0.714
0.742
0.742
0.774
0.770
0.768
0.738
0.714
0.718
0.714
0.710
0.698
0.728
0.726
0.736
0.770
0.800
0.804
0.774
0.786
0.746
0.752
0.754
0.774
0.754
0.770
0.782
0.812
0.776
0.806
0.808
0.784
0.768
0.748
0.762
0.726
0.724
0.728
0.750
0.748
0.758
0.804
0.798
0.788
0.788
0.796
0.796
0.764
0.778
0.792
0.772
0.746
0.706
0.678
0.678
0.714
0.722
0.754
0.806
0.880
0.844
0.774
0.726
0.678
0.678
0.696
0.670
0.656
0.640
0.632
0.624
0.620
0.616
0.620
0.608
0.606
0.616
0.664
0.762
0.864
0.906
0.880
0.838
0.856
0.854
0.756
0.662
0.660
0.640
0.632
0.636
0.632
0.636
0.664
0.744
0.818
0.902
0.898
0.842
0.808
0.800
0.762
0.724
0.702
0.690
0.690
0.702
0.728
0.762
0.784
0.768
0.772
0.768
0.770
0.748
0.712
0.696
0.694
0.676
0.670
0.698
0.744
0.756
0.768
0.772
0.758
0.750
0.744
0.726
0.708
0.712
0.720
0.718
0.738
0.742
0.758
0.772
0.764
0.788
0.766
0.756
0.756
0.758
0.752
0.744
0.746
0.738
0.728
0.744
0.748
0.768
0.764
0.750
0.720
0.726
0.746
0.740
0.752
0.732
0.698
0.650
0.632
0.614
0.604
0.594
0.594
0.630
0.714
0.910
0.792
0.702
0.676
0.660
0.662
0.680
0.718
0.742
0.744
0.754
0.752
0.734
0.708
0.704
0.710
0.718
0.746
0.768
0.798
0.766
0.762
0.730
0.690
0.658
0.642
0.670
0.724
0.778
0.802
0.776
0.734
0.718
0.716
0.702
0.688
0.692
0.710
0.738
0.730
0.744
0.762
0.788
0.772
0.780
0.748
0.710
0.690
0.692
0.682
0.666
0.642
0.660
0.716
0.786
0.826
0.850
0.838
0.814
0.808
0.792
0.772
0.756
0.754
0.758
0.770
0.792
0.798
0.794
0.786
0.774
0.758
0.744
0.730
0.742
0.722
0.724
0.740
0.746
0.730
0.694
0.670
0.650
0.636
0.622
0.626
0.656
0.666
0.660
0.666
0.672
0.678
0.694
0.690
0.698
0.714
0.732
0.738
0.732
0.722
0.698
0.688
0.694
0.692
0.690
0.722
0.708
0.728
0.740
0.750
0.728
0.712
0.698
0.680
0.666
0.664
0.660
0.654
0.650
0.636
0.630
0.636
0.652
0.666
0.682
0.720
0.750
0.760
0.754
0.736
0.720
0.722
0.726
0.718
0.704
0.698
0.702
0.686
0.668
0.662
0.658
0.658
0.638
0.654
0.666
0.644
0.638
0.662
0.650
0.648
0.634
0.620
0.636
0.666
0.698
0.710
0.714
0.696
0.688
0.672
0.652
0.642
0.660
0.670
0.682
0.692
0.724
0.748
0.732
0.728
0.718
0.690
0.662
0.682
0.660
0.638
0.620
0.618
0.614
0.612
0.610
0.606
0.598
0.594
0.582
0.582
0.604
0.634
0.634
0.610
0.602
0.594
0.590
0.590
0.584
0.580
0.578
0.572
0.572
0.572
0.578
0.584
0.596
0.596
0.622
0.676
0.734
0.790
0.816
0.806
0.776
0.744
0.734
0.756
0.758
0.770
0.754
0.756
0.888
0.896
0.894
0.854
0.822
0.762
0.716
0.690
0.700
0.736
0.776
0.786
0.782
0.746
0.730
0.714
0.714
0.724
0.732
0.756
0.750
0.734
0.712
0.722
0.734
0.736
0.704
0.676
0.652
0.638
0.624
0.608
0.608
0.640
0.722
0.848
0.888
0.840
0.780
0.754
0.726
0.694
0.686
0.716
0.768
0.782
0.774
0.764
0.770
0.764
0.758
0.744
0.748
0.726
0.746
0.738
0.718
0.704
0.712
0.704
0.718
0.758
0.806
0.790
0.754
0.738
0.722
0.714
0.714
0.716
0.710
0.720
0.742
0.758
0.766
0.780
0.770
0.754
0.742
0.704
0.682
0.668
0.666
0.668
0.690
0.704
0.706
0.710
0.726
0.736
0.740
0.750
0.742
0.732
0.746
0.726
0.728
0.740
0.756
0.754
0.740
0.744
0.740
0.742
0.726
0.740
0.746
0.748
0.726
0.736
0.734
0.722
0.712
0.706
0.728
0.726
0.742
0.790
0.776
0.776
0.750
0.738
0.720
0.748
0.744
0.746
0.748
0.742
0.740
0.784
0.824
0.836
0.830
0.834
0.798
0.742
0.730
0.714
0.728
0.842
0.880
0.886
0.842
0.782
0.754
0.752
0.738
0.742
0.804
0.794
0.760
0.770
0.794
0.814
0.816
0.828
0.824
0.782
0.716
0.704
0.688
0.684
0.694
0.752
0.772
0.870
0.894
0.864
0.796
0.778
0.742
0.700
0.696
0.292
0.366
0.632
0.614
0.636
0.554
0.588
0.594
0.608
0.636
0.636
0.638
0.640
0.676
0.750
0.750
0.706
0.706
0.618
0.604
0.586
0.568
0.554
0.538
0.528
0.528
0.526
0.526
0.570
0.580
0.558
0.542
0.534
0.568
0.602
0.630
0.618
0.650
0.720
0.750
0.690
0.672
0.660
0.664
0.636
0.630
0.636
0.692
0.648
0.640
0.602
0.588
0.576
0.560
0.550
0.552
0.536
0.540
0.534
0.534
0.528
0.524
0.518
0.522
0.528
0.522
0.512
0.510
0.506
0.506
0.510
0.502
0.506
0.506
0.516
0.548
0.642
0.856
0.756
0.668
0.632
0.710
0.684
0.624
0.598
0.576
0.574
0.562
0.562
0.556
0.572
0.592
0.608
0.640
0.688
0.748
0.682
0.634
0.616
0.594
0.574
0.568
0.562
0.558
0.564
0.558
0.552
0.538
0.542
0.548
0.556
0.556
0.546
0.544
0.536
0.542
0.530
0.538
0.532
0.526
0.518
0.520
0.520
0.524
0.522
0.520
0.524
0.542
0.534
0.530
0.544
0.542
0.576
0.562
0.556
0.558
0.562
0.550
0.542
0.540
0.542
0.538
0.544
0.544
0.538
0.534
0.534
0.526
0.526
0.524
0.524
0.522
0.524
0.518
0.516
0.530
0.488
0.510
0.506
0.500
0.500
0.498
0.500
0.504
0.510
0.508
0.516
0.508
0.506
0.502
0.506
0.508
0.520
0.544
0.640
0.702
0.734
0.728
0.808
0.788
0.708
0.654
0.626
0.628
0.620
0.626
0.660
1.050
0.846
0.722
0.662
0.614
0.590
0.572
0.558
0.584
0.602
0.606
0.588
0.612
0.598
0.586
0.580
0.582
0.584
0.572
0.572
0.578
0.568
0.574
0.564
0.566
0.560
0.558
0.548
0.548
0.542
0.556
0.626
0.682
0.674
0.616
0.624
0.632
0.624
0.622
0.618
0.594
0.594
0.582
0.570
0.556
0.550
0.550
0.556
0.560
0.544
0.540
0.536
0.538
0.540
0.540
0.552
0.558
0.552
0.546
0.550
0.552
0.574
0.614
0.602
0.598
0.594
0.498
0.544
0.530
0.528
0.520
0.522
0.512
0.514
0.510
0.510
0.508
0.506
0.500
0.514
0.514
0.518
0.514
0.540
0.568
0.366
0.208
0.554
0.542
0.542
0.494
0.516
0.514
0.530
0.524
0.544
0.550
0.550
0.544
0.562
0.566
0.564
0.564
0.590
0.628
0.622
0.618
0.682
0.692
0.646
0.642
0.712
0.680
0.638
0.602
0.592
0.592
0.606
0.608
0.616
0.664
0.764
0.746
0.758
0.848
0.762
0.736
0.726
0.680
0.666
0.688
0.688
0.716
0.706
0.706
0.684
0.686
0.710
0.724
0.746
0.744
0.776
0.814
0.736
0.668
0.648
0.632
0.634
0.638
0.794
0.884
0.862
0.806
0.892
0.770
0.700
0.700
0.718
0.670
0.624
0.612
0.630
0.664
0.660
0.664
0.730
0.770
0.704
0.672
0.630
0.376
0.246
0.610
0.624
0.652
0.732
0.808
0.916
0.896
0.954
0.892
0.876
0.818
0.746
0.718
0.722
0.710
0.754
0.756
0.764
0.816
0.822
0.792
0.796
0.798
0.742
0.668
0.654
0.620
0.654
0.652
0.666
0.720
0.712
0.666
0.696
0.710
0.666
0.640
0.626
0.652
0.686
0.700
0.722
0.736
0.668
0.672
0.662
0.630
0.610
0.608
0.598
0.588
0.568
0.568
0.568
0.558
0.538
0.548
0.534
0.524
0.528
0.520
0.514
0.516
0.504
0.518
0.496
0.488
0.498
0.486
0.478
0.476
0.474
0.472
0.480
0.476
0.508
0.684
0.846
0.698
0.584
0.534
0.514
0.538
0.608
0.694
0.646
0.648
0.610
0.614
0.562
0.304
0.246
0.592
0.678
0.630
0.622
0.650
0.602
0.588
0.582
0.552
0.540
0.502
0.512
0.500
0.500
0.492
0.500
0.508
0.480
0.484
0.474
0.504
0.518
0.504
0.376
0.466
0.224
0.520
0.504
0.508
0.506
0.514
0.492
0.494
0.470
0.482
0.508
0.454
0.454
0.514
0.546
0.686
0.696
0.688
0.230
0.382
0.696
0.674
0.738
0.670
0.690
0.630
0.580
0.556
0.614
0.606
0.616
0.608
0.582
0.594
0.550
0.558
0.546
0.528
0.536
0.522
0.526
0.520
0.518
0.526
0.538
0.528
0.558
0.578
0.604
0.618
0.622
0.638
0.698
0.666
0.648
0.406
0.206
0.574
0.558
0.546
0.534
0.518
0.510
0.518
0.506
0.490
0.502
0.502
0.504
0.490
0.498
0.514
0.546
0.560
0.566
0.554
0.534
0.528
0.518
0.518
0.518
0.528
0.538
0.620
0.658
0.702
0.742
0.818
0.810
0.734
0.644
0.620
0.606
0.614
0.612
0.616
0.572
0.604
0.692
1.204
0.952
0.950
1.006
0.894
0.878
0.812
0.802
0.758
0.618
0.602
0.582
0.568
0.556
0.558
0.540
0.536
0.532
0.532
0.550
0.594
0.618
0.610
0.586
0.572
0.594
0.642
0.740
0.956
0.826
0.726
0.700
0.690
0.694
0.852
0.758
0.828
0.806
0.772
0.738
0.700
0.718
0.672
0.618
0.604
0.602
0.600
0.582
0.568
0.562
0.548
0.534
0.534
0.522
0.552
0.504
0.512
0.508
0.516
0.506
0.568
0.622
0.634
0.648
0.640
0.610
0.568
0.590
0.576
0.570
0.578
0.574
0.540
0.546
0.546
0.552
0.566
0.610
0.618
0.620
0.644
0.578
0.564
0.548
0.588
0.580
0.542
0.568
0.528
0.410
1.178
0.514
0.510
0.504
0.498
0.492
0.496
0.494
0.520
0.604
0.770
0.704
0.666
0.718
0.736
0.696
0.648
0.644
0.686
0.794
0.832
0.762
0.802
0.740
0.728
0.688
0.668
0.688
0.642
0.652
0.638
0.636
0.604
0.584
0.590
0.612
0.636
0.658
0.734
0.744
0.756
0.694
0.276
0.370
0.602
0.580
0.572
0.594
0.632
0.710
0.728
0.760
0.700
0.730
0.672
0.644
0.604
0.586
0.558
0.544
0.536
0.522
0.510
0.514
0.504
0.506
0.490
0.508
0.584
0.786
0.826
0.930
0.932
0.980
1.008
1.042
0.900
0.908
0.870
0.782
0.802
0.766
0.722
0.694
0.622
0.586
0.562
0.546
0.538
0.526
0.514
0.506
0.500
0.504
0.486
0.492
0.518
0.534
0.622
0.796
0.740
0.796
0.810
0.724
0.744
0.770
0.750
0.792
0.778
0.896
0.860
0.818
0.762
0.722
0.658
0.630
0.606
0.588
0.588
0.606
0.618
0.676
0.732
0.728
0.704
0.644
0.626
0.610
0.616
0.602
0.612
0.592
0.586
0.574
0.564
0.580
0.540
0.584
0.592
0.592
0.600
0.612
0.614
0.636
0.638
0.664
0.652
0.652
0.654
0.660
0.640
0.628
0.596
0.604
0.566
0.556
0.542
0.524
0.534
0.518
0.516
0.512
0.510
0.506
0.520
0.540
0.570
0.586
0.606
0.628
0.626
0.618
0.642
0.642
0.668
0.698
0.660
0.650
0.672
0.682
0.632
0.624
0.658
0.606
0.608
0.612
0.618
0.598
0.628
0.666
0.796
0.730
0.770
0.716
0.688
0.672
0.680
0.656
0.672
0.656
0.624
0.630
0.618
0.652
0.762
0.802
0.812
0.782
0.736
0.742
0.752
0.740
0.756
0.710
0.732
0.696
0.630
0.604
0.572
0.570
0.556
0.552
0.552
0.562
0.584
0.686
0.812
0.796
0.796
0.710
0.622
0.618
0.562
0.566
0.570
0.562
0.552
0.518
0.528
0.522
0.512
0.516
0.514
0.524
0.550
0.602
0.708
0.802
0.754
0.670
0.650
0.652
0.618
0.600
0.586
0.592
0.586
0.604
0.620
0.680
0.686
0.722
0.688
0.628
0.652
0.602
0.594
0.586
0.578
0.578
0.586
0.606
0.612
0.616
0.612
0.616
0.654
0.660
0.670
0.664
0.670
0.636
0.604
0.610
0.734
1.020
0.892
0.834
0.820
0.772
0.710
0.672
0.646
0.648
0.660
0.678
0.644
0.642
0.626
0.598
0.588
0.574
0.564
0.546
0.536
0.534
0.536
0.536
0.538
0.566
0.630
0.726
0.752
0.816
0.812
0.768
0.778
0.720
0.680
0.698
0.692
0.750
0.824
0.796
0.750
0.736
0.708
0.678
0.666
0.674
0.690
0.650
0.644
0.656
0.688
0.724
0.750
0.744
0.766
0.748
0.748
0.738
0.722
0.718
0.684
0.674
0.666
0.672
0.684
0.710
0.768
0.764
0.756
0.746
0.752
0.742
0.762
0.686
0.644
0.610
0.596
0.588
0.586
0.604
0.658
0.758
0.818
0.894
0.820
0.820
0.780
0.746
0.710
0.702
0.684
0.696
0.684
0.680
0.694
0.692
0.704
0.716
0.710
0.714
0.714
0.702
0.740
0.712
0.690
0.704
0.752
0.730
0.716
0.708
0.662
0.630
0.612
0.598
0.614
0.650
0.746
0.744
0.760
0.738
0.706
0.642
0.604
0.594
0.562
0.570
0.570
0.562
0.560
0.556
0.552
0.310
1.786
0.796
0.756
0.732
0.688
0.676
0.650
0.568
0.566
0.560
0.550
0.534
0.530
0.516
0.520
0.514
0.536
0.558
0.584
0.578
0.602
0.714
0.726
0.662
0.654
0.620
0.616
0.640
0.634
0.598
0.424
1.330
0.558
0.550
0.542
0.546
0.548
0.588
0.650
0.728
0.744
0.748
0.718
0.664
0.642
0.646
0.644
0.650
0.426
2.158
0.656
0.670
0.634
0.620
0.630
0.620
0.612
0.604
0.598
0.600
0.624
0.658
0.638
0.610
0.592
0.592
0.528
0.550
0.540
0.538
0.542
0.560
0.570
0.716
0.874
0.944
0.808
0.856
0.972
0.898
0.938
0.856
0.748
0.686
0.642
0.622
0.608
0.600
0.590
0.592
0.580
0.590
0.556
0.578
0.584
0.604
0.628
0.652
0.666
0.668
0.654
0.660
0.756
0.676
0.626
0.614
0.606
0.608
0.596
0.598
0.616
0.638
0.674
0.708
0.744
0.726
0.704
0.644
0.676
0.662
0.652
0.652
0.652
0.654
0.708
0.768
0.882
0.882
0.920
0.856
0.796
0.780
0.732
0.676
0.654
0.672
0.682
0.742
0.746
0.740
0.776
0.816
0.822
0.784
0.782
0.736
0.728
0.716
0.714
0.734
0.776
0.840
0.844
0.846
0.834
0.812
0.730
0.674
0.664
0.670
0.758
0.786
0.846
0.880
0.868
0.798
0.724
0.668
0.642
0.610
0.600
0.588
0.568
0.558
0.548
0.546
0.554
0.566
0.594
0.660
0.694
0.754
0.848
0.792
0.734
0.670
0.648
0.640
0.640
0.654
0.718
0.752
0.806
0.840
0.844
0.852
0.774
0.766
0.710
0.722
0.688
0.708
0.708
0.776
0.766
0.838
0.764
0.794
0.768
0.736
0.708
0.698
0.694
0.704
0.694
0.710
0.726
0.716
0.712
0.812
0.786
0.718
0.702
0.674
0.654
0.658
0.676
0.722
0.828
0.906
0.864
0.892
0.832
0.816
0.776
0.774
0.740
0.722
0.716
0.708
0.702
0.718
0.776
0.856
0.948
0.808
0.772
0.720
0.736
0.724
0.730
0.744
0.722
0.694
0.662
0.656
0.650
0.670
0.698
0.764
0.986
0.900
0.824
0.800
0.746
0.728
0.728
0.720
0.688
0.658
0.624
0.682
0.712
0.714
0.744
0.766
0.794
0.800
0.780
0.804
0.752
0.752
0.726
0.732
0.688
0.704
0.676
0.672
0.670
0.652
0.716
0.700
0.716
0.728
0.696
0.676
0.644
0.606
0.594
0.574
0.562
0.568
0.534
0.520
0.556
0.660
0.786
0.860
0.874
0.978
0.946
0.884
0.774
0.690
0.698
0.738
0.732
0.784
0.850
0.840
0.806
0.754
0.722
0.710
0.726
0.732
0.748
0.714
0.712
0.670
0.646
0.632
0.620
0.616
0.634
0.666
0.680
0.734
0.766
0.660
0.610
0.604
0.578
0.556
0.548
0.542
0.530
0.518
0.516
0.516
0.522
0.528
0.544
0.570
0.576
0.582
0.588
0.616
0.628
0.670
0.732
0.734
0.764
0.730
0.664
0.674
0.640
0.630
0.592
0.606
0.598
0.616
0.638
0.694
0.744
0.772
0.792
0.770
0.752
0.716
0.708
0.672
0.666
0.662
0.654
0.678
0.694
0.698
0.742
0.728
0.736
0.714
0.690
0.676
0.678
0.694
0.724
0.768
0.842
0.870
0.872
0.858
0.804
0.814
0.766
0.746
0.714
0.670
0.666
0.644
0.668
0.690
0.740
0.772
0.828
0.808
0.760
0.692
0.676
0.632
0.604
0.594
0.594
0.592
0.612
0.664
0.806
0.884
0.798
0.752
0.678
0.680
0.668
0.666
0.644
0.654
0.648
0.674
0.642
0.664
0.666
0.666
0.670
0.652
0.664
0.660
0.658
0.658
0.632
0.604
0.594
0.618
0.650
0.676
0.670
0.658
0.656
0.668
0.672
0.652
0.646
0.652
0.674
0.690
0.734
0.718
0.702
0.668
0.644
0.632
0.596
0.604
0.598
0.640
0.700
0.766
0.770
0.824
0.748
0.750
0.716
0.708
0.720
0.714
0.734
0.764
0.728
0.706
0.722
0.674
0.690
0.682
0.690
0.700
0.690
0.732
0.706
0.698
0.696
0.666
0.654
0.646
0.644
0.640
0.668
0.662
0.700
0.720
0.714
0.714
0.710
0.694
0.668
0.672
0.674
0.662
0.660
0.672
0.688
0.704
0.740
0.760
0.726
0.710
0.714
0.694
0.644
0.636
0.668
0.672
0.706
0.672
0.706
0.670
0.644
0.606
0.574
0.564
0.554
0.544
0.536
0.530
0.524
0.522
0.526
0.564
0.682
0.740
0.888
0.884
0.804
0.848
0.796
0.740
0.716
0.724
0.744
0.794
0.776
0.820
0.784
0.768
0.762
0.754
0.774
0.760
0.732
0.734
0.692
0.724
0.698
0.696
0.722
0.708
0.720
0.742
0.710
0.734
0.706
0.688
0.680
0.684
0.714
0.728
0.760
0.744
0.740
0.724
0.720
0.680
0.652
0.244
0.374
0.622
0.692
0.688
0.698
0.628
0.622
0.606
0.608
0.588
0.596
0.592
0.600
0.594
0.604
0.620
0.656
0.668
0.684
0.662
0.658
0.608
0.626
0.620
0.648
0.672
0.794
0.764
0.774
0.744
0.678
0.658
0.652
0.640
0.668
0.682
0.658
0.710
0.794
0.842
0.874
0.864
0.900
0.924
0.890
0.888
0.782
0.722
0.640
0.624
0.596
0.586
0.590
0.602
0.634
0.672
0.756
0.778
0.866
0.780
0.744
0.684
0.658
0.636
0.636
0.672
0.720
0.720
0.766
0.726
0.664
0.590
0.576
0.562
0.556
0.544
0.534
0.524
0.520
0.516
0.552
0.556
0.546
0.526
0.562
0.790
0.824
0.890
0.984
0.970
0.972
0.920
0.718
0.676
0.680
0.852
0.944
0.824
0.768
0.732
0.676
0.660
0.712
0.660
0.718
0.846
0.784
0.748
0.736
0.762
0.772
0.744
0.690
0.660
0.632
0.616
0.614
0.266
0.356
0.630
0.628
0.666
0.784
0.790
0.806
0.766
0.738
0.698
0.650
0.640
0.632
0.634
0.636
0.632
0.638
0.618
0.612
0.602
0.602
0.594
0.586
0.594
0.604
0.662
0.726
0.732
0.676
0.684
0.670
0.684
0.676
0.694
0.750
0.778
0.774
0.774
0.754
0.712
0.702
0.728
0.690
0.688
0.676
0.676
0.690
0.698
0.738
0.720
0.682
0.666
0.650
0.650
0.628
0.612
0.594
0.592
0.588
0.576
0.628
0.654
0.650
0.654
0.626
0.608
0.588
0.574
0.562
0.548
0.546
0.546
0.548
0.572
0.606
0.682
0.716
0.704
0.706
0.684
0.674
0.678
0.654
0.640
0.654
0.590
0.576
0.530
0.536
0.494
0.506
0.498
0.510
0.488
0.334
1.134
0.490
0.478
0.484
0.496
0.514
0.544
0.548
0.536
0.542
0.554
0.550
0.540
0.542
0.540
0.536
0.538
0.542
0.516
0.536
0.506
0.584
0.798
0.824
0.748
0.742
0.734
0.730
0.622
0.592
0.570
0.548
0.544
0.532
0.532
0.526
0.520
0.510
0.506
0.508
0.514
0.538
0.590
0.632
0.694
0.692
0.660
0.652
0.658
0.692
0.680
0.610
0.598
0.578
0.564
0.574
0.262
0.260
0.544
0.870
0.806
0.810
0.832
0.768
0.690
0.584
0.570
0.544
0.522
0.528
0.522
0.538
0.552
0.546
0.544
0.554
0.570
0.570
0.562
0.588
0.596
0.618
0.616
0.604
0.586
0.580
0.564
0.546
0.528
0.512
0.530
0.528
0.590
0.586
0.556
0.598
0.638
0.706
0.730
0.654
0.670
0.662
0.620
0.602
0.582
0.584
0.606
0.624
0.614
0.624
0.624
0.598
0.598
0.592
0.566
0.588
0.578
0.588
0.588
0.570
0.566
0.574
0.570
0.568
0.560
0.544
0.544
0.548
0.550
0.562
0.588
0.604
0.590
0.584
0.568
0.558
0.576
0.566
0.566
0.548
0.548
0.536
0.528
0.526
0.526
0.522
0.524
0.534
0.548
0.536
0.572
0.626
0.688
0.702
0.682
0.704
0.694
0.636
0.592
0.578
0.568
0.560
0.544
0.546
0.552
0.566
0.562
0.562
0.574
0.570
0.568
0.564
0.600
0.620
0.636
0.636
0.632
0.612
0.636
0.682
0.714
0.748
0.756
0.738
0.744
0.718
0.686
0.724
0.704
0.694
0.702
0.680
0.684
0.720
0.732
0.734
0.742
0.698
0.678
0.702
0.738
0.734
0.678
0.678
0.620
0.602
0.586
0.574
0.576
0.578
0.604
0.626
0.644
0.692
0.676
0.670
0.642
0.596
0.600
0.622
0.618
0.604
0.590
0.576
0.568
0.556
0.534
0.526
0.532
0.520
0.548
0.574
0.590
0.576
0.556
0.556
0.552
0.588
0.506
0.864
0.540
0.668
0.698
0.668
0.716
0.726
0.674
0.678
0.662
0.668
0.658
0.650
0.696
0.664
0.620
0.642
0.578
0.286
0.320
0.550
0.344
0.204
0.426
0.558
0.608
0.522
0.520
0.510
0.502
0.500
0.494
0.492
0.488
0.488
0.486
0.484
0.488
0.488
0.502
0.502
0.528
0.566
0.564
0.576
0.580
0.596
0.568
0.604
0.592
0.590
0.592
0.570
0.558
0.558
0.558
0.570
0.514
0.546
0.514
0.522
0.288
0.262
0.494
0.522
0.514
0.540
0.522
0.542
0.508
0.534
0.506
0.508
0.502
0.504
0.504
0.520
0.532
0.536
0.572
0.618
0.622
0.624
0.636
0.622
0.600
0.602
0.604
0.582
0.580
0.570
0.554
0.548
0.536
0.538
0.538
0.546
0.566
0.612
0.648
0.704
0.688
0.664
0.610
0.582
0.566
0.554
0.552
0.546
0.554
0.560
0.578
0.570
0.582
0.600
0.602
0.596
0.594
0.558
0.548
0.544
0.540
0.538
0.554
0.564
0.576
0.598
0.634
0.640
0.638
0.704
0.744
0.708
0.662
0.642
0.622
0.602
0.590
0.592
0.610
0.630
0.644
0.620
0.656
0.668
0.642
0.668
0.670
0.674
0.632
0.620
0.610
0.610
0.602
0.590
0.590
0.596
0.604
0.610
0.608
0.598
0.640
0.684
0.720
0.686
0.734
0.770
0.792
0.776
0.762
0.652
0.636
0.586
0.590
0.568
0.588
0.616
0.642
0.684
0.660
0.678
0.674
0.654
0.690
0.646
0.630
0.622
0.624
0.610
0.612
0.630
0.634
0.612
0.660
0.310
0.286
0.634
0.626
0.614
0.610
0.614
0.574
0.546
0.536
0.532
0.524
0.534
0.560
0.784
0.902
0.812
0.744
0.672
0.638
0.642
0.620
0.628
0.628
0.630
0.648
0.676
0.630
0.630
0.602
0.590
0.608
0.564
0.568
0.576
0.586
0.598
0.616
0.584
0.594
0.576
0.578
0.596
0.718
0.596
0.654
0.664
0.644
0.622
0.598
0.584
0.558
0.556
0.584
0.568
0.590
0.620
0.668
0.662
0.626
0.698
0.698
0.688
0.638
0.642
0.624
0.606
0.594
0.602
0.630
0.632
0.656
0.700
0.694
0.690
0.682
0.654
0.628
0.626
0.594
0.610
0.646
0.756
0.774
0.756
0.712
0.688
0.704
0.712
0.712
0.714
0.694
0.664
0.634
0.608
0.606
0.636
0.632
0.620
0.682
0.696
0.658
0.654
0.706
0.728
0.694
0.716
0.682
0.664
0.638
0.592
0.580
0.558
0.550
0.556
0.556
0.562
0.646
0.704
0.702
0.668
0.634
0.640
0.656
0.660
0.658
0.668
0.670
0.638
0.656
0.664
0.648
0.610
0.602
0.576
0.574
0.566
0.588
0.648
0.662
0.640
0.654
0.670
0.710
0.712
0.724
0.710
0.686
0.672
0.644
0.632
0.604
0.618
0.584
0.574
0.576
0.564
0.554
0.560
0.576
0.586
0.592
0.602
0.594
0.586
0.606
0.636
0.672
0.694
0.692
0.698
0.658
0.626
0.608
0.610
0.600
0.620
0.634
0.634
0.652
0.728
0.718
0.690
0.640
0.602
0.590
0.590
0.608
0.634
0.696
0.816
0.828
0.842
0.864
0.850
0.764
0.702
0.662
0.632
0.612
0.600
0.596
0.612
0.610
0.634
0.670
0.682
0.720
0.688
0.692
0.664
0.634
0.638
0.652
0.662
0.646
0.616
0.592
0.578
0.562
0.566
0.566
0.588
0.606
0.646
0.698
0.722
0.736
0.686
0.666
0.620
0.608
0.582
0.602
0.334
0.284
0.518
0.614
0.476
0.322
0.212
0.498
0.294
0.236
0.490
0.500
0.498
0.488
0.488
0.482
0.484
0.488
0.466
0.480
0.460
0.466
0.460
0.462
0.464
0.448
0.454
0.460
0.454
0.460
0.460
0.466
0.470
0.484
0.476
0.486
0.460
0.474
0.472
0.478
0.478
0.488
0.498
0.508
0.500
0.498
0.504
0.502
0.504
0.498
0.496
0.498
0.496
0.500
0.494
0.498
0.492
0.502
0.506
0.522
0.548
0.576
0.596
0.610
0.612
0.570
0.554
0.542
0.536
0.526
0.526
0.516
0.508
0.504
0.508
0.514
0.540
0.574
0.696
0.676
0.666
0.710
0.662
0.606
0.654
0.630
0.606
0.604
0.624
0.602
0.590
0.576
0.572
0.582
0.580
0.576
0.586
0.626
0.652
0.656
0.638
0.644
0.652
0.644
0.626
0.632
0.634
0.612
0.614
0.608
0.608
0.622
0.648
0.646
0.604
0.614
0.616
0.604
0.584
0.582
0.582
0.566
0.586
0.638
0.708
0.732
0.794
0.752
0.732
0.654
0.628
0.620
0.588
0.578
0.562
0.538
0.532
0.582
0.600
0.592
0.616
0.618
0.638
0.604
0.590
0.582
0.572
0.574
0.580
0.590
0.576
0.598
0.628
0.648
0.652
0.680
0.718
0.692
0.692
0.688
0.646
0.620
0.588
0.578
0.524
0.504
0.510
0.508
0.526
0.560
0.554
0.570
0.632
0.602
0.604
0.600
0.608
0.598
0.600
0.582
0.572
0.552
0.544
0.540
0.546
0.548
0.556
0.568
0.558
0.562
0.556
0.550
0.534
0.540
0.536
0.544
0.540
0.538
0.558
0.574
0.580
0.632
0.632
0.614
0.616
0.626
0.624
0.608
0.592
0.560
0.542
0.532
0.524
0.532
0.528
0.534
0.566
0.582
0.580
0.604
0.602
0.574
0.556
0.544
0.516
0.512
0.502
0.494
0.496
0.504
0.524
0.552
0.562
0.562
0.564
0.558
0.548
0.552
0.538
0.554
0.550
0.570
0.606
0.652
0.656
0.656
0.650
0.660
0.638
0.632
0.590
0.586
0.574
0.568
0.576
0.636
0.660
0.682
0.676
0.648
0.634
0.622
0.618
0.614
0.600
0.576
0.580
0.570
0.564
0.612
0.648
0.752
0.744
0.782
0.752
0.742
0.764
0.754
0.748
0.740
0.732
0.692
0.670
0.648
0.618
0.616
0.610
0.612
0.608
0.618
0.626
0.610
0.624
0.644
0.682
0.700
0.716
0.708
0.692
0.680
0.656
0.636
0.614
0.588
0.582
0.576
0.588
0.634
0.698
0.806
0.854
0.832
0.764
0.722
0.676
0.668
0.646
0.636
0.648
0.698
0.716
0.712
0.716
0.702
0.674
0.654
0.664
0.680
0.706
0.722
0.698
0.688
0.678
0.678
0.636
0.636
0.612
0.604
0.604
0.604
0.618
0.632
0.654
0.650
0.668
0.676
0.656
0.678
0.652
0.620
0.618
0.604
0.594
0.596
0.596
0.590
0.592
0.592
0.608
0.626
0.612
0.626
0.652
0.656
0.648
0.626
0.618
0.602
0.604
0.604
0.624
0.622
0.614
0.614
0.612
0.606
0.606
0.598
0.562
0.544
0.548
0.512
0.524
0.542
0.644
0.714
0.710
0.676
0.626
0.602
0.600
0.620
0.638
0.652
0.648
0.596
0.590
0.582
0.572
0.570
0.576
0.560
0.564
0.572
0.580
0.604
0.628
0.626
0.644
0.666
0.652
0.644
0.624
0.602
0.588
0.586
0.548
0.530
0.528
0.526
0.514
0.522
0.532
0.614
0.670
0.804
0.798
0.684
0.604
0.604
0.636
0.666
0.686
0.688
0.640
0.638
0.604
0.594
0.586
0.580
0.588
0.598
0.620
0.652
0.710
0.726
0.664
0.636
0.608
0.604
0.606
0.610
0.630
0.612
0.630
0.664
0.676
0.646
0.630
0.614
0.598
0.578
0.578
0.576
0.584
0.604
0.628
0.660
0.690
0.702
0.704
0.686
0.642
0.638
0.614
0.576
0.576
0.578
0.582
0.604
0.630
0.648
0.682
0.732
0.686
0.684
0.660
0.622
0.586
0.592
0.632
0.628
0.598
0.594
0.590
0.586
0.592
0.586
0.580
0.580
0.580
0.568
0.568
0.556
0.556
0.630
0.614
0.588
0.584
0.582
0.578
0.582
0.588
0.636
0.616
0.610
0.576
0.576
0.568
0.564
0.558
0.550
0.550
0.548
0.542
0.534
0.538
0.532
0.530
0.524
0.530
0.540
0.548
0.556
0.564
0.574
0.588
0.590
0.588
0.568
0.566
0.570
0.576
0.574
0.580
0.578
0.586
0.590
0.568
0.562
0.536
0.224
0.384
0.586
0.560
0.554
0.540
0.528
0.518
0.514
0.510
0.532
0.202
0.258
0.514
0.446
0.480
0.464
0.470
0.468
0.462
0.468
0.458
0.470
0.452
0.470
0.468
0.720
0.224
0.490
0.508
0.526
0.528
0.528
0.524
0.532
0.524
0.518
0.512
0.510
0.506
0.510
0.506
0.508
0.506
0.504
0.500
0.496
0.508
0.488
0.496
0.486
0.490
0.504
0.508
0.510
0.506
0.502
0.504
0.498
0.496
0.488
0.488
0.486
0.482
0.478
0.476
0.474
0.476
0.468
0.470
0.474
0.468
0.468
0.468
0.470
0.462
0.464
0.464
0.466
0.498
0.418
0.452
0.472
0.458
0.424
0.452
0.448
0.448
0.444
0.444
0.446
0.444
0.440
0.202
0.240
0.442
0.438
0.438
0.434
0.442
0.438
0.440
0.442
0.440
0.442
0.440
0.444
0.444
0.440
0.450
0.450
0.460
0.452
0.456
0.458
0.464
0.464
0.466
0.470
0.472
0.474
0.478
0.478
0.478
0.478
0.478
0.480
0.472
0.474
0.470
0.478
0.462
0.472
0.472
0.470
0.476
0.476
0.476
0.478
0.482
0.500
0.484
0.490
0.488
0.486
0.494
0.494
0.492
0.506
0.506
0.508
0.500
0.508
0.506
0.518
0.518
0.518
0.516
0.526
0.532
0.562
0.560
0.556
0.560
0.570
0.568
0.556
0.562
0.562
0.552
0.548
0.540
0.536
0.528
0.536
0.526
0.518
0.512
0.516
0.528
0.512
0.514
0.508
0.494
0.496
0.486
0.484
0.482
0.480
0.484
0.488
0.484
0.478
0.480
0.476
0.478
0.466
0.470
0.462
0.464
0.460
0.470
0.478
0.484
0.530
0.588
0.624
0.634
0.570
0.548
0.556
0.564
0.578
0.558
0.554
0.560
0.558
0.550
0.558
0.572
0.676
0.628
0.584
0.550
0.540
0.536
0.526
0.522
0.518
0.530
0.518
0.494
0.504
0.504
0.512
0.540
0.566
0.538
0.526
0.508
0.498
0.490
0.482
0.478
0.472
0.476
0.466
0.450
0.458
0.460
0.468
0.476
0.512
0.552
0.614
0.584
0.580
0.552
0.514
0.522
0.506
0.488
0.490
0.486
0.482
0.482
0.490
0.488
0.484
0.510
0.508
0.504
0.504
0.504
0.502
0.500
0.500
0.506
0.518
0.552
0.586
0.610
0.658
0.626
0.656
0.604
0.582
0.562
0.554
0.572
0.566
0.564
0.580
0.584
0.570
0.568
0.570
0.562
0.558
0.566
0.582
0.580
0.602
0.650
0.676
0.674
0.706
0.688
0.674
0.652
0.614
0.606
0.596
0.598
0.612
0.668
0.682
0.722
0.682
0.624
0.604
0.590
0.584
0.592
0.598
0.604
0.614
0.620
0.374
0.298
0.652
0.678
0.658
0.638
0.620
0.626
0.626
0.666
0.742
0.716
0.662
0.624
0.590
0.574
0.562
0.554
0.542
0.526
0.526
0.520
0.516
0.510
0.530
0.504
0.578
0.600
0.616
0.614
0.658
0.640
0.664
0.640
0.620
0.600
0.596
0.598
0.588
0.576
0.560
0.562
0.564
0.572
0.572
0.574
0.570
0.568
0.576
0.588
0.590
0.606
0.604
0.596
0.604
0.620
0.600
0.586
0.580
0.576
0.566
0.578
0.558
0.548
0.540
0.542
0.542
0.564
0.572
0.596
0.610
0.616
0.670
0.656
0.616
0.612
0.598
0.590
0.606
0.610
0.610
0.598
0.590
0.588
0.578
0.578
0.590
0.630
0.640
0.646
0.632
0.614
0.592
0.572
0.572
0.558
0.568
0.558
0.544
0.532
0.534
0.524
0.528
0.542
0.552
0.572
0.698
0.720
0.792
0.774
0.712
0.688
0.636
0.620
0.604
0.596
0.598
0.596
0.608
0.608
0.622
0.624
0.618
0.612
0.590
0.596
0.578
0.580
0.602
0.636
0.674
0.712
0.710
0.678
0.666
0.650
0.632
0.626
0.614
0.602
0.598
0.606
0.616
0.630
0.632
0.596
0.654
0.680
0.732
0.742
0.714
0.692
0.658
0.640
0.642
0.618
0.636
0.602
0.582
0.570
0.568
0.566
0.584
0.672
0.690
0.710
0.704
0.690
0.682
0.662
0.618
0.602
0.600
0.606
0.630
0.648
0.666
0.672
0.646
0.622
0.618
0.624
0.634
0.674
0.662
0.630
0.614
0.620
0.612
0.610
0.596
0.596
0.590
0.598
0.616
0.612
0.634
0.678
0.618
0.586
0.570
0.564
0.558
0.582
0.640
0.730
0.776
0.798
0.782
0.748
0.724
0.710
0.672
0.692
0.658
0.644
0.634
0.630
0.640
0.642
0.716
0.704
0.640
0.628
0.616
0.602
0.580
0.556
0.548
0.544
0.544
0.534
0.540
0.574
0.610
0.628
0.656
0.706
0.692
0.728
0.726
0.700
0.652
0.618
0.584
0.566
0.556
0.550
0.558
0.628
0.800
0.864
0.860
0.844
0.794
0.758
0.706
0.644
0.602
0.586
0.566
0.566
0.592
0.578
0.566
0.548
0.544
0.542
0.566
0.608
0.670
0.822
0.768
0.738
0.694
0.682
0.644
0.646
0.642
0.656
0.654
0.666
0.664
0.644
0.652
0.652
0.642
0.616
0.588
0.570
0.564
0.562
0.580
0.588
0.618
0.654
0.684
0.722
0.692
0.678
0.674
0.664
0.658
0.648
0.640
0.636
0.634
0.624
0.646
0.632
0.618
0.590
0.608
0.612
0.644
0.662
0.690
0.708
0.724
0.752
0.774
0.794
0.768
0.742
0.700
0.664
0.650
0.646
0.642
0.634
0.644
0.668
0.714
0.744
0.770
0.762
0.742
0.708
0.692
0.668
0.650
0.638
0.648
0.656
0.670
0.678
0.674
0.728
0.692
0.628
0.630
0.598
0.584
0.578
0.578
0.584
0.586
0.612
0.638
0.648
0.664
0.664
0.656
0.644
0.632
0.620
0.614
0.602
0.594
0.594
0.588
0.592
0.600
0.614
0.626
0.634
0.654
0.654
0.644
0.638
0.640
0.648
0.666
0.662
0.638
0.642
0.632
0.640
0.644
0.642
0.638
0.644
0.634
0.614
0.610
0.604
0.628
0.624
0.618
0.614
0.614
0.606
0.598
0.604
0.594
0.582
0.576
0.578
0.594
0.612
0.696
0.784
0.790
0.782
0.768
0.752
0.710
0.674
0.652
0.648
0.638
0.650
0.666
0.672
0.684
0.676
0.662
0.650
0.654
0.656
0.648
0.662
0.714
0.744
0.800
0.846
0.826
0.824
0.718
0.672
0.634
0.612
0.598
0.624
0.640
0.698
0.728
0.732
0.744
0.714
0.706
0.680
0.656
0.624
0.588
0.664
0.652
0.610
0.578
0.578
0.544
0.544
0.548
0.526
0.506
0.524
0.498
0.506
0.504
0.506
0.496
0.504
0.512
0.502
0.492
0.514
0.486
0.506
0.516
0.534
0.530
0.288
0.220
0.512
0.508
0.506
0.502
0.504
0.512
0.512
0.510
0.506
0.510
0.510
0.516
0.524
0.516
0.512
0.514
0.512
0.518
0.516
0.518
0.522
0.540
0.550
0.558
0.586
0.610
0.620
0.632
0.642
0.602
0.594
0.594
0.580
0.576
0.584
0.588
0.594
0.600
0.612
0.614
0.604
0.618
0.626
0.632
0.608
0.576
0.568
0.550
0.556
0.556
0.558
0.558
0.580
0.602
0.592
0.594
0.596
0.592
0.588
0.596
0.606
0.600
0.604
0.594
0.616
0.684
0.648
0.664
0.686
0.668
0.658
0.632
0.638
0.656
0.608
0.598
0.594
0.582
0.598
0.542
0.564
0.562
0.562
0.564
0.574
0.574
0.580
0.570
0.564
0.564
0.570
0.570
0.568
0.564
0.570
0.574
0.598
0.622
0.640
0.612
0.606
0.594
0.630
0.624
0.644
0.638
0.606
0.580
0.586
0.582
0.594
0.586
0.582
0.588
0.604
0.620
0.612
0.606
0.610
0.602
0.600
0.608
0.622
0.632
0.658
0.676
0.648
0.638
0.614
0.596
0.578
0.566
0.558
0.566
0.560
0.582
0.624
0.646
0.668
0.690
0.702
0.712
0.726
0.696
0.682
0.676
0.658
0.646
0.644
0.640
0.644
0.666
0.690
0.718
0.738
0.770
0.756
0.726
0.716
0.706
0.672
0.648
0.640
0.638
0.634
0.636
0.668
0.678
0.692
0.732
0.710
0.696
0.670
0.642
0.620
0.604
0.590
0.590
0.590
0.600
0.610
0.650
0.684
0.730
0.726
0.718
0.714
0.686
0.680
0.660
0.642
0.638
0.634
0.630
0.630
0.658
0.718
0.718
0.678
0.680
0.658
0.658
0.666
0.698
0.750
0.736
0.724
0.728
0.714
0.690
0.664
0.652
0.634
0.594
0.604
0.608
0.590
0.624
0.656
0.700
0.738
0.756
0.724
0.702
0.690
0.680
0.660
0.654
0.646
0.646
0.648
0.658
0.662
0.656
0.664
0.674
0.664
0.672
0.678
0.674
0.682
0.686
0.694
0.694
0.698
0.684
0.662
0.644
0.630
0.614
0.598
0.596
0.594
0.594
0.614
0.638
0.682
0.682
0.704
0.730
0.722
0.714
0.686
0.658
0.642
0.624
0.610
0.598
0.592
0.598
0.606
0.616
0.636
0.660
0.700
0.702
0.710
0.690
0.656
0.616
0.580
0.558
0.558
0.554
0.556
0.560
0.564
0.602
0.664
0.742
0.802
0.784
0.728
0.710
0.664
0.640
0.602
0.602
0.596
0.622
0.658
0.678
0.686
0.706
0.694
0.680
0.666
0.638
0.648
0.634
0.664
0.672
0.682
0.664
0.652
0.652
0.632
0.636
0.630
0.648
0.660
0.654
0.646
0.636
0.624
0.640
0.644
0.624
0.638
0.646
0.644
0.648
0.656
0.666
0.664
0.670
0.662
0.674
0.674
0.682
0.676
0.666
0.664
0.628
0.650
0.644
0.644
0.646
0.642
0.636
0.630
0.634
0.638
0.634
0.630
0.620
0.612
0.608
0.600
0.598
0.586
0.588
0.606
0.632
0.702
0.760
0.764
0.748
0.688
0.672
0.646
0.660
0.648
0.650
0.678
0.712
0.742
0.738
0.744
0.732
0.694
0.672
0.656
0.636
0.618
0.606
0.608
0.626
0.636
0.658
0.686
0.676
0.648
0.656
0.636
0.604
0.590
0.584
0.568
0.556
0.548
0.550
0.572
0.614
0.714
0.810
0.788
0.788
0.746
0.688
0.674
0.654
0.640
0.624
0.624
0.634
0.656
0.660
0.678
0.722
0.734
0.750
0.744
0.726
0.700
0.680
0.682
0.660
0.648
0.650
0.670
0.684
0.718
0.720
0.724
0.702
0.698
0.674
0.656
0.648
0.648
0.680
0.710
0.718
0.730
0.718
0.708
0.692
0.668
0.652
0.628
0.618
0.616
0.624
0.646
0.672
0.696
0.722
0.720
0.712
0.692
0.666
0.642
0.622
0.610
0.602
0.606
0.618
0.636
0.648
0.638
0.614
0.628
0.664
0.700
0.708
0.702
0.662
0.648
0.632
0.630
0.630
0.632
0.658
0.682
0.706
0.736
0.724
0.724
0.698
0.668
0.610
0.598
0.572
0.566
0.604
0.698
0.728
0.780
0.772
0.756
0.762
0.764
0.724
0.694
0.674
0.670
0.652
0.624
0.600
0.578
0.566
0.552
0.560
0.562
0.578
0.602
0.610
0.616
0.616
0.632
0.626
0.602
0.598
0.594
0.586
0.588
0.584
0.586
0.596
0.634
0.688
0.738
0.736
0.744
0.718
0.696
0.650
0.628
0.602
0.580
0.600
0.600
0.712
0.772
0.882
0.910
0.876
0.872
0.840
0.800
0.784
0.744
0.698
0.682
0.666
0.648
0.652
0.650
0.656
0.652
0.640
0.636
0.642
0.664
0.684
0.702
0.696
0.680
0.662
0.642
0.624
0.618
0.608
0.610
0.602
0.602
0.654
0.722
0.766
0.690
0.666
0.682
0.650
0.640
0.632
0.620
0.616
0.620
0.644
0.628
0.652
0.646
0.658
0.660
0.626
0.624
0.586
0.594
0.586
0.580
0.582
0.588
0.608
0.670
0.690
0.706
0.700
0.694
0.676
0.658
0.644
0.632
0.618
0.604
0.604
0.616
0.624
0.640
0.658
0.678
0.662
0.668
0.648
0.632
0.618
0.604
0.598
0.590
0.586
0.588
0.594
0.620
0.644
0.684
0.694
0.688
0.660
0.640
0.622
0.610
0.598
0.586
0.584
0.582
0.580
0.592
0.592
0.588
0.568
0.556
0.554
0.546
0.570
0.572
0.572
0.594
0.600
0.646
0.640
0.636
0.656
0.612
0.622
0.616
0.604
0.620
0.594
0.590
0.574
0.576
0.552
0.562
0.558
0.564
0.568
0.580
0.576
0.586
0.584
0.580
0.584
0.592
0.574
0.586
0.584
0.582
0.596
0.582
0.580
0.582
0.582
0.574
0.574
0.566
0.554
0.558
0.558
0.558
0.562
0.562
0.570
0.564
0.562
0.562
0.558
0.558
0.554
0.556
0.562
0.568
0.564
0.560
0.558
0.550
0.562
0.570
0.584
0.574
0.610
0.640
0.648
0.654
0.678
0.684
0.662
0.624
0.598
0.586
0.582
0.578
0.572
0.584
0.654
0.736
0.772
0.776
0.730
0.662
0.638
0.634
0.632
0.622
0.636
0.656
0.680
0.676
0.676
0.668
0.662
0.658
0.636
0.638
0.628
0.608
0.590
0.586
0.598
0.630
0.662
0.656
0.638
0.622
0.616
0.646
0.712
0.720
0.706
0.692
0.670
0.670
0.650
0.628
0.608
0.604
0.594
0.602
0.622
0.672
0.744
0.738
0.754
0.732
0.690
0.638
0.618
0.618
0.590
0.586
0.578
0.578
0.616
0.670
0.730
0.744
0.746
0.736
0.778
0.784
0.744
0.704
0.636
0.620
0.604
0.606
0.604
0.610
0.632
0.620
0.608
0.604
0.622
0.638
0.640
0.634
0.658
0.690
0.704
0.676
0.630
0.612
0.604
0.594
0.592
0.576
0.580
0.580
0.612
0.690
0.676
0.682
0.654
0.670
0.686
0.678
0.640
0.632
0.608
0.588
0.590
0.598
0.592
0.592
0.612
0.644
0.666
0.662
0.676
0.682
0.686
0.646
0.636
0.626
0.572
0.588
0.586
0.584
0.590
0.608
0.612
0.594
0.614
0.596
0.590
0.578
0.562
0.568
0.578
0.570
0.562
0.560
0.554
0.552
0.546
0.542
0.558
0.558
0.550
0.546
0.552
0.548
0.556
0.558
0.566
0.572
0.584
0.620
0.680
0.714
0.742
0.720
0.684
0.660
0.638
0.596
0.594
0.578
0.572
0.548
0.556
0.578
0.650
0.686
0.746
0.760
0.764
0.728
0.670
0.684
0.648
0.614
0.602
0.592
0.604
0.596
0.598
0.604
0.608
0.614
0.624
0.614
0.594
0.592
0.586
0.588
0.600
0.604
0.624
0.624
0.646
0.690
0.664
0.652
0.644
0.630
0.616
0.614
0.620
0.630
0.656
0.682
0.698
0.708
0.708
0.692
0.672
0.650
0.628
0.614
0.600
0.608
0.612
0.616
0.636
0.648
0.636
0.624
0.610
0.600
0.596
0.594
0.598
0.598
0.602
0.610
0.614
0.618
0.622
0.630
0.624
0.622
0.596
0.590
0.580
0.580
0.578
0.584
0.604
0.624
0.656
0.668
0.648
0.648
0.616
0.614
0.608
0.606
0.594
0.592
0.592
0.592
0.600
0.610
0.630
0.656
0.686
0.694
0.744
0.746
0.738
0.724
0.698
0.674
0.632
0.612
0.604
0.576
0.608
0.622
0.658
0.750
0.790
0.810
0.802
0.730
0.680
0.656
0.624
0.620
0.604
0.594
0.584
0.588
0.600
0.618
0.654
0.682
0.690
0.678
0.666
0.648
0.634
0.616
0.612
0.604
0.598
0.598
0.596
0.604
0.602
0.610
0.624
0.626
0.624
0.618
0.606
0.600
0.586
0.584
0.592
0.588
0.592
0.602
0.636
0.662
0.686
0.696
0.720
0.702
0.706
0.678
0.654
0.622
0.584
0.586
0.568
0.570
0.578
0.618
0.658
0.690
0.770
0.766
0.768
0.750
0.710
0.678
0.650
0.638
0.624
0.608
0.600
0.582
0.574
0.566
0.572
0.576
0.596
0.714
0.774
0.762
0.768
0.768
0.748
0.698
0.678
0.660
0.642
0.628
0.616
0.618
0.618
0.628
0.642
0.654
0.658
0.642
0.628
0.612
0.604
0.600
0.596
0.594
0.586
0.586
0.578
0.574
0.588
0.572
0.636
0.670
0.654
0.644
0.634
0.646
0.640
0.634
0.634
0.628
0.630
0.628
0.624
0.620
0.626
0.628
0.634
0.644
0.664
0.660
0.718
0.696
0.662
0.606
0.602
0.586
0.574
0.574
0.576
0.606
0.686
0.724
0.730
0.774
0.770
0.732
0.688
0.660
0.636
0.616
0.604
0.592
0.596
0.602
0.614
0.628
0.644
0.684
0.704
0.664
0.646
0.634
0.608
0.600
0.586
0.568
0.574
0.574
0.582
0.618
0.648
0.690
0.664
0.630
0.628
0.636
0.632
0.632
0.622
0.622
0.608
0.596
0.592
0.586
0.596
0.610
0.606
0.646
0.650
0.646
0.608
0.602
0.586
0.582
0.584
0.592
0.594
0.608
0.612
0.616
0.604
0.598
0.606
0.622
0.658
0.676
0.688
0.666
0.688
0.650
0.658
0.644
0.658
0.662
0.676
0.656
0.642
0.632
0.622
0.618
0.620
0.642
0.658
0.664
0.624
0.652
0.670
0.666
0.670
0.664
0.664
0.688
0.714
0.734
0.714
0.692
0.648
0.604
0.624
0.608
0.626
0.600
0.630
0.654
0.674
0.692
0.700
0.734
0.710
0.690
0.680
0.662
0.640
0.626
0.618
0.612
0.600
0.604
0.604
0.618
0.638
0.654
0.678
0.710
0.702
0.666
0.646
0.630
0.616
0.596
0.590
0.582
0.580
0.578
0.596
0.648
0.696
0.688
0.708
0.704
0.672
0.646
0.630
0.608
0.596
0.596
0.600
0.594
0.592
0.600
0.630
0.640
0.638
0.638
0.622
0.606
0.630
0.578
0.612
0.608
0.602
0.612
0.598
0.610
0.602
0.612
0.676
0.708
0.658
0.612
0.586
0.564
0.556
0.560
0.584
0.592
0.586
0.566
0.530
0.534
0.526
0.524
0.518
0.532
0.580
1.036
0.844
0.878
0.840
0.750
0.710
0.750
0.680
0.646
0.622
0.616
0.602
0.596
0.602
0.592
0.586
0.582
0.584
0.590
0.622
0.678
0.672
0.622
0.618
1.100
0.802
0.666
0.668
0.622
0.600
0.598
0.580
0.578
0.560
0.562
0.560
0.552
0.558
0.596
0.532
0.578
0.576
0.582
0.592
0.582
0.560
0.562
0.556
0.574
0.558
0.586
0.576
0.560
0.550
0.542
0.538
0.530
0.536
0.548
0.572
0.612
0.650
0.670
0.672
0.678
0.676
0.658
0.642
0.642
0.648
0.646
0.646
0.642
0.634
0.650
0.740
0.736
0.752
0.742
0.718
0.682
0.654
0.616
0.588
0.576
0.562
0.562
0.568
0.600
0.632
0.694
0.754
0.748
0.764
0.756
0.710
0.684
0.668
0.646
0.636
0.628
0.636
0.640
0.644
0.646
0.646
0.646
0.646
0.656
0.654
0.664
0.666
0.668
0.682
0.686
0.678
0.692
0.692
0.650
0.610
0.610
0.602
0.612
0.634
0.670
0.668
0.686
0.706
0.768
0.800
0.780
0.772
0.730
0.716
0.694
0.652
0.654
0.632
0.622
0.618
0.618
0.642
0.658
0.694
0.736
0.732
0.742
0.744
0.700
0.648
0.620
0.602
0.584
0.588
0.572
0.564
0.594
0.626
0.678
0.670
0.676
0.676
0.646
0.654
0.630
0.652
0.650
0.636
0.636
0.618
0.612
0.628
0.628
0.650
0.644
0.626
0.642
0.626
0.624
0.606
0.592
0.582
0.580
0.582
0.576
0.576
0.568
0.574
0.580
0.580
0.594
0.614
0.622
0.634
0.642
0.628
0.620
0.618
0.616
0.602
0.610
0.608
0.612
0.618
0.652
0.676
0.666
0.656
0.660
0.680
0.698
0.688
0.636
0.598
0.582
0.576
0.572
0.574
0.576
0.584
0.584
0.582
0.582
0.578
0.580
0.574
0.582
0.558
0.546
0.546
0.530
0.534
0.528
0.530
0.524
0.536
0.552
0.572
0.664
0.740
0.736
0.678
0.644
0.620
0.600
0.588
0.570
0.546
0.552
0.556
0.550
0.560
0.566
0.594
0.588
0.576
0.566
0.570
0.590
0.614
0.638
0.636
0.624
0.618
0.604
0.592
0.580
0.556
0.552
0.554
0.568
0.588
0.620
0.656
0.724
0.754
0.738
0.724
0.678
0.626
0.628
0.604
0.586
0.580
0.578
0.558
0.564
0.576
0.606
0.662
0.728
0.712
0.710
0.696
0.662
0.662
0.640
0.610
0.584
0.590
0.592
0.600
0.630
0.638
0.654
0.654
0.660
0.686
0.686
0.684
0.656
0.636
0.620
0.610
0.608
0.616
0.646
0.674
0.716
0.710
0.722
0.736
0.712
0.686
0.660
0.622
0.622
0.612
0.626
0.636
0.664
0.726
0.758
0.742
0.732
0.732
0.694
0.676
0.652
0.632
0.624
0.628
0.650
0.664
0.650
0.648
0.650
0.662
0.670
0.664
0.674
0.672
0.650
0.628
0.598
0.594
0.590
0.594
0.602
0.640
0.640
0.680
0.694
0.720
0.764
0.704
0.710
0.674
0.676
0.666
0.666
0.654
0.652
0.644
0.632
0.644
0.640
0.648
0.640
0.642
0.634
0.610
0.616
0.614
0.616
0.624
0.642
0.682
0.690
0.700
0.684
0.676
0.658
0.636
0.620
0.612
0.614
0.626
0.654
0.668
0.628
0.656
0.640
0.652
0.696
0.674
0.722
0.724
0.712
0.700
0.696
0.692
0.670
0.660
0.638
0.618
0.618
0.614
0.636
0.660
0.682
0.734
0.732
0.740
0.710
0.680
0.682
0.644
0.634
0.626
0.616
0.616
0.610
0.614
0.640
0.664
0.694
0.702
0.690
0.678
0.650
0.630
0.616
0.602
0.606
0.596
0.596
0.604
0.628
0.678
0.696
0.724
0.696
0.672
0.666
0.632
0.616
0.608
0.590
0.592
0.566
0.560
0.568
0.586
0.598
0.614
0.618
0.608
0.614
0.592
0.600
0.586
0.584
0.582
0.562
0.562
0.552
0.544
0.542
0.548
0.566
0.570
0.572
0.562
0.552
0.548
0.534
0.538
0.524
0.528
0.514
0.526
0.512
0.510
0.508
0.504
0.502
0.504
0.500
0.500
0.492
0.496
0.492
0.490
0.484
0.486
0.480
0.482
0.476
0.474
0.472
0.476
0.466
0.468
0.466
0.484
0.510
0.570
0.582
0.642
0.610
0.632
0.632
0.650
0.628
0.606
0.592
0.584
0.570
0.566
0.556
0.554
0.558
0.554
0.558
0.560
0.576
0.580
0.592
0.592
0.576
0.584
0.582
0.598
0.600
0.604
0.600
0.590
0.584
0.582
0.576
0.574
0.580
0.552
0.550
0.550
0.552
0.552
0.554
0.580
0.592
0.642
0.666
0.614
0.598
0.596
0.584
0.580
0.576
0.576
0.528
0.534
0.532
0.520
0.512
0.506
0.502
0.498
0.508
0.540
0.692
0.774
0.854
0.748
0.752
0.718
0.698
0.714
0.736
0.762
0.726
0.672
0.690
0.688
0.666
0.674
0.680
0.672
0.722
0.704
0.728
0.734
0.702
0.696
0.678
0.662
0.638
0.620
0.726
0.724
0.784
0.790
0.776
0.752
0.726
0.794
0.738
0.688
0.678
0.662
0.656
0.642
0.634
0.642
0.634
0.640
0.660
0.706
0.772
0.848
0.816
0.820
0.702
0.696
0.658
0.640
0.610
0.602
0.584
0.630
0.682
0.700
0.714
0.758
0.824
0.772
0.718
0.698
0.664
0.690
0.698
0.686
0.700
0.684
0.704
0.694
0.744
0.708
0.752
0.844
0.792
0.838
0.814
0.820
0.788
0.766
0.720
0.722
0.694
0.680
0.664
0.646
0.640
0.616
0.594
0.588
0.574
0.566
0.558
0.556
0.548
0.540
0.530
0.538
0.560
0.578
0.574
0.574
0.570
0.566
0.564
0.568
0.574
0.556
0.550
0.544
0.536
0.536
0.528
0.542
0.500
0.514
0.510
0.506
0.506
0.500
0.496
0.486
0.496
0.488
0.488
0.494
0.494
0.488
0.494
0.502
0.508
1.048
0.580
0.604
0.622
0.622
0.606
0.600
0.614
0.624
0.574
0.576
0.562
0.532
0.534
0.530
0.528
0.526
0.532
0.542
0.554
0.632
0.680
0.666
0.658
0.626
0.592
0.584
0.560
0.554
0.546
0.540
0.542
0.544
0.556
0.554
0.568
0.560
0.556
0.558
0.558
0.574
0.568
0.564
0.574
0.560
0.566
0.570
0.594
0.546
0.580
0.604
0.622
0.622
0.622
0.618
0.582
0.584
0.564
0.564
0.566
0.556
0.544
0.544
0.546
0.540
0.546
0.554
0.534
0.546
0.550
0.594
0.638
0.740
0.786
0.770
0.768
0.756
0.736
0.696
0.670
0.644
0.622
0.608
0.634
0.634
0.618
0.606
0.600
0.628
0.650
0.682
0.694
0.716
0.696
0.682
0.690
0.718
0.682
0.676
0.660
0.640
0.628
0.630
0.626
0.628
0.628
0.624
0.640
0.632
0.648
0.664
0.664
0.666
0.676
0.676
0.672
0.676
0.688
0.676
0.662
0.640
0.638
0.638
0.630
0.668
0.654
0.670
0.668
0.646
0.646
0.632
0.618
0.620
0.598
0.588
0.574
0.582
0.554
0.570
0.580
0.594
0.620
0.636
0.648
0.662
0.692
0.696
0.674
0.624
0.620
0.598
0.574
0.594
0.204
0.330
0.570
0.590
0.638
0.640
0.606
0.600
0.542
0.550
0.548
0.542
0.556
0.550
0.560
0.574
0.580
0.586
0.590
0.578
0.592
0.594
0.602
0.604
0.586
0.596
0.590
0.578
0.574
0.582
0.588
0.588
0.588
0.582
0.576
0.578
0.582
0.584
0.596
0.616
0.630
0.614
0.616
0.618
0.604
0.588
0.566
0.560
0.546
0.540
0.534
0.534
0.534
0.528
0.524
0.524
0.538
0.558
0.640
0.688
0.708
0.686
0.666
0.608
0.612
0.596
0.582
0.574
0.568
0.554
0.536
0.534
0.514
0.514
0.508
0.514
0.512
0.550
0.844
0.864
0.836
0.866
0.910
0.882
0.768
0.726
0.690
0.724
0.700
0.666
0.634
0.648
0.644
0.666
0.678
0.706
0.762
0.776
0.724
0.724
0.722
0.680
0.702
0.698
0.730
0.706
0.672
0.666
0.654
0.672
0.662
0.658
0.644
0.640
0.652
0.710
0.736
0.708
0.710
0.706
0.656
0.624
0.606
0.594
0.588
0.600
0.604
0.592
0.578
0.570
0.566
0.562
0.558
0.554
0.552
0.546
0.548
0.558
0.590
0.666
0.776
0.852
0.800
0.778
0.714
0.706
0.644
0.614
0.600
0.598
0.680
0.746
0.712
0.648
0.616
0.614
0.602
0.598
0.586
0.578
0.564
0.562
0.578
0.634
0.682
0.668
0.758
0.776
0.766
0.706
0.674
0.646
0.626
0.594
0.594
0.584
0.580
0.584
0.580
0.604
0.650
0.684
0.706
0.668
0.658
0.634
0.624
0.614
0.614
0.626
0.658
0.660
0.646
0.632
0.624
0.622
0.612
0.596
0.590
0.592
0.598
0.602
0.598
0.590
0.582
0.572
0.564
0.566
0.588
0.602
0.580
0.568
0.590
0.600
0.612
0.614
0.602
0.586
0.574
0.572
0.556
0.558
0.558
0.582
0.628
0.664
0.682
0.660
0.654
0.644
0.644
0.620
0.614
0.592
0.582
0.568
0.556
0.550
0.548
0.552
0.544
0.542
0.544
0.540
0.542
0.540
0.542
0.564
0.574
0.560
0.554
0.546
0.548
0.550
0.556
0.558
0.564
0.576
0.588
0.596
0.626
0.670
0.702
0.772
0.796
0.798
0.764
0.700
0.678
0.660
0.638
0.604
0.610
0.636
0.676
0.696
0.712
0.694
0.694
0.684
0.656
0.638
0.628
0.608
0.588
0.576
0.568
0.554
0.550
0.550
0.546
0.546
0.598
0.632
0.612
0.590
0.572
0.558
0.556
0.554
0.564
0.560
0.562
0.568
0.574
0.618
0.696
0.848
0.848
0.804
0.752
0.696
0.646
0.620
0.606
0.594
0.580
0.572
0.576
0.574
0.588
0.610
0.638
0.638
0.604
0.578
0.580
0.576
0.572
0.584
0.608
0.624
0.652
0.646
0.640
0.628
0.618
0.622
0.624
0.654
0.688
0.732
0.780
0.812
0.808
0.798
0.758
0.716
0.690
0.702
0.684
0.650
0.616
0.600
0.594
0.592
0.602
0.618
0.624
0.638
0.656
0.666
0.658
0.644
0.624
0.620
0.604
0.584
0.584
0.592
0.604
0.610
0.612
0.616
0.626
0.634
0.642
0.644
0.638
0.624
0.624
0.616
0.636
0.564
0.602
0.590
0.602
0.638
0.688
0.712
0.728
0.704
0.652
0.614
0.582
0.570
0.562
0.556
0.558
0.572
0.598
0.632
0.662
0.658
0.686
0.680
0.658
0.646
0.612
0.584
0.574
0.554
0.550
0.562
0.584
0.628
0.716
0.726
0.746
0.742
0.708
0.680
0.656
0.626
0.612
0.602
0.612
0.632
0.660
0.688
0.670
0.690
0.704
0.706
0.672
0.672
0.642
0.618
0.612
0.592
0.584
0.576
0.596
0.642
0.644
0.656
0.618
0.592
0.584
0.586
0.578
0.592
0.608
0.576
0.588
0.564
0.562
0.586
0.538
0.528
0.538
0.576
0.486
0.544
0.542
0.538
0.534
0.526
0.524
0.520
0.516
0.516
0.514
0.522
0.508
0.510
0.506
0.504
0.500
0.268
0.228
0.496
0.496
0.502
0.498
0.502
0.496
0.504
0.502
0.504
0.500
0.502
0.502
0.510
0.498
0.484
0.486
0.486
0.484
0.486
0.514
0.604
0.786
0.716
0.704
0.632
0.584
0.604
0.644
0.676
0.670
0.644
0.636
0.616
0.600
0.590
0.580
0.578
0.586
0.588
0.604
0.640
0.650
0.648
0.656
0.666
0.656
0.668
0.664
0.658
0.646
0.624
0.614
0.596
0.584
0.568
0.564
0.560
0.554
0.560
0.682
0.902
0.728
0.640
0.630
0.662
0.668
0.676
0.622
0.606
0.574
0.580
0.574
0.566
0.562
0.556
0.566
0.558
0.562
0.566
0.574
0.624
0.762
0.794
0.886
0.786
0.798
0.718
0.720
0.688
0.682
0.682
0.656
0.676
0.650
0.700
0.752
0.784
0.812
0.822
0.800
0.778
0.760
0.708
0.672
0.650
0.640
0.666
0.658
0.728
0.748
0.734
0.676
0.690
0.832
0.744
0.710
0.682
0.666
0.658
0.672
0.682
1.232
0.900
0.890
0.732
0.720
0.698
0.704
0.678
0.718
0.684
0.750
0.806
0.838
0.744
0.754
0.740
0.706
0.690
0.684
0.668
0.658
0.664
0.702
0.664
0.644
0.634
0.634
0.656
0.692
0.750
0.724
0.748
0.828
0.744
0.670
0.646
0.632
0.654
0.700
0.682
0.652
0.656
0.708
0.688
0.678
0.656
0.666
0.698
0.702
0.676
0.624
0.636
0.630
0.648
0.620
0.654
0.716
0.768
0.782
0.738
0.728
0.706
0.692
0.684
0.678
0.652
0.686
0.698
0.700
0.750
0.740
0.702
0.698
0.646
0.620
0.610
0.606
0.602
0.608
0.622
0.636
0.650
0.656
0.690
0.676
0.672
0.670
0.664
0.652
0.634
0.632
0.652
0.714
0.750
0.812
0.800
0.742
0.728
0.716
0.720
0.736
0.732
0.738
0.706
0.690
0.668
0.658
0.648
0.674
0.696
0.728
0.734
0.738
0.772
0.714
0.720
0.726
0.758
0.774
0.754
0.706
0.720
0.692
0.684
0.692
0.734
0.768
0.710
0.716
0.694
0.678
0.640
0.628
0.618
0.624
0.658
0.684
0.704
0.710
0.716
0.694
0.698
0.712
0.742
0.716
0.692
0.676
0.662
0.668
0.714
0.770
0.762
0.736
0.708
0.692
0.698
0.696
0.752
0.812
0.756
0.684
0.660
0.644
0.646
0.658
0.662
0.698
0.724
0.796
0.830
0.802
0.750
0.712
0.700
0.710
0.690
0.674
0.660
0.658
0.676
0.678
0.708
0.728
0.736
0.722
0.662
0.670
0.634
0.612
0.614
0.614
0.616
0.630
0.642
0.648
0.648
0.644
0.642
0.658
0.666
0.686
0.706
0.738
0.772
0.788
0.780
0.746
0.726
0.698
0.684
0.672
0.672
0.670
0.706
0.714
0.736
0.726
0.724
0.722
0.710
0.698
0.698
0.688
0.678
0.652
0.648
0.632
0.632
0.632
0.632
0.614
0.628
0.650
0.670
0.714
0.722
0.714
0.714
0.700
0.676
0.672
0.668
0.662
0.676
0.682
0.704
0.716
0.752
0.758
0.740
0.744
0.728
0.706
0.690
0.686
0.692
0.680
0.694
0.696
0.698
0.694
0.692
0.722
0.730
0.770
0.758
0.750
0.724
0.710
0.682
0.680
0.672
0.666
0.686
0.702
0.716
0.732
0.760
0.766
0.752
0.724
0.700
0.680
0.676
0.656
0.680
0.662
0.660
0.658
0.678
0.668
0.720
0.752
0.754
0.738
0.734
0.692
0.674
0.668
0.654
0.668
0.658
0.680
0.678
0.692
0.724
0.742
0.758
0.760
0.734
0.726
0.674
0.652
0.634
0.628
0.634
0.652
0.690
0.756
0.754
0.764
0.738
0.724
0.706
0.696
0.688
0.668
0.666
0.660
0.660
0.678
0.716
0.756
0.746
0.752
0.736
0.702
0.688
0.674
0.660
0.654
0.652
0.654
0.654
0.668
0.692
0.710
0.704
0.708
0.712
0.706
0.702
0.684
0.690
0.708
0.706
0.682
0.656
0.678
0.718
0.836
0.786
0.730
0.654
0.618
0.600
0.246
0.342
0.650
0.198
0.510
0.788
0.710
0.706
0.780
0.856
0.820
0.704
0.644
0.640
0.622
0.598
0.594
0.602
0.628
0.726
0.888
0.896
0.938
0.910
0.794
0.774
0.722
0.756
0.688
0.668
0.650
0.650
0.646
0.642
0.658
0.686
0.706
0.712
0.742
0.754
0.740
0.740
0.720
0.690
0.674
0.684
0.734
0.742
0.718
0.682
0.666
0.654
0.662
0.706
0.726
0.738
0.748
0.744
0.736
0.742
0.738
0.746
0.736
0.730
0.718
0.712
0.704
0.706
0.714
0.704
0.706
0.700
0.702
0.662
0.652
0.680
0.728
0.744
0.752
0.748
0.740
0.708
0.706
0.698
0.700
0.704
0.712
0.744
0.800
0.808
0.788
0.792
0.794
0.786
0.744
0.764
0.740
0.732
0.734
0.752
0.778
0.734
0.742
0.734
0.730
0.732
0.728
0.706
0.736
0.722
0.738
0.732
0.730
0.786
0.780
0.814
0.806
0.730
0.702
0.680
0.658
0.638
0.626
0.624
0.620
0.624
0.644
0.678
0.738
0.774
0.792
0.850
0.804
0.740
0.704
0.686
0.638
0.652
0.654
0.666
0.702
0.716
0.756
0.778
0.776
0.756
0.730
0.714
0.726
0.694
0.710
0.696
0.690
0.690
0.678
0.666
0.690
0.710
0.710
0.708
0.698
0.680
0.670
0.660
0.656
0.640
0.630
0.624
0.632
0.676
0.682
0.736
0.744
0.730
0.708
0.694
0.696
0.672
0.644
0.640
0.646
0.658
0.674
0.686
0.720
0.716
0.708
0.716
0.728
0.714
0.702
0.718
0.718
0.692
0.696
0.688
0.688
0.678
0.678
0.692
0.700
0.726
0.844
0.820
0.798
0.736
0.702
0.688
0.662
0.678
0.674
0.672
0.728
0.722
0.778
0.792
0.780
0.754
0.708
0.680
0.660
0.638
0.638
0.628
0.628
0.636
0.642
0.668
0.692
0.696
0.724
0.772
0.752
0.734
0.740
0.716
0.702
0.688
0.690
0.682
0.684
0.702
0.708
0.712
0.718
0.724
0.718
0.714
0.720
0.714
0.704
0.712
0.692
0.692
0.692
0.704
0.722
0.728
0.732
0.752
0.750
0.744
0.736
0.744
0.738
0.746
0.728
0.716
0.708
0.708
0.708
0.726
0.722
0.792
0.770
0.756
0.734
0.744
0.708
0.714
0.726
0.750
0.746
0.718
0.696
0.698
0.678
0.684
0.672
0.664
0.668
0.664
0.706
0.722
0.708
0.692
0.686
0.676
0.670
0.658
0.656
0.664
0.680
0.696
0.734
0.732
0.742
0.726
0.702
0.684
0.676
0.686
0.684
0.722
0.736
0.736
0.774
0.754
0.754
0.734
0.712
0.702
0.688
0.678
0.670
0.676
0.708
0.708
0.730
0.726
0.754
0.754
0.762
0.724
0.706
0.688
0.688
0.676
0.666
0.698
0.710
0.756
0.760
0.770
0.756
0.746
0.740
0.718
0.710
0.688
0.684
0.700
0.724
0.748
0.750
0.766
0.744
0.752
0.732
0.706
0.722
0.830
0.782
0.692
0.678
0.664
0.658
0.650
0.672
0.702
0.736
0.772
0.760
0.792
0.766
0.744
0.742
0.736
0.732
0.710
0.704
0.690
0.698
0.702
0.686
0.726
0.774
0.780
0.778
0.772
0.744
0.744
0.716
0.710
0.700
0.696
0.700
0.728
0.742
0.848
0.834
0.830
0.808
0.796
0.770
0.750
0.716
0.712
0.712
0.708
0.748
0.750
0.782
0.770
0.514
0.318
0.712
0.664
0.650
0.636
0.624
0.622
0.622
0.628
0.620
0.632
0.698
0.766
0.830
0.824
0.764
0.762
0.748
0.822
0.778
0.696
0.672
0.644
0.626
0.610
0.614
0.658
0.736
0.800
0.870
0.872
0.830
0.764
0.758
0.712
0.682
0.672
0.690
0.702
0.740
0.830
0.886
0.860
0.856
0.900
0.794
0.746
0.716
0.684
0.750
0.708
0.692
0.690
0.708
0.696
0.692
0.676
0.680
0.684
0.664
0.658
0.648
0.646
0.640
0.636
0.652
0.666
0.672
0.694
0.708
0.700
0.700
0.718
0.716
0.722
0.704
0.694
0.690
0.692
0.704
0.730
0.756
0.756
0.754
0.776
0.766
0.742
0.712
0.710
0.712
0.706
0.698
0.740
0.712
0.698
0.718
0.714
0.710
0.744
0.718
0.706
0.696
0.690
0.684
0.690
0.700
0.724
0.750
0.740
0.746
0.746
0.746
0.742
0.742
0.770
0.734
0.750
0.722
0.724
0.736
0.742
0.754
0.772
0.750
0.746
0.714
0.692
0.784
0.924
0.850
0.810
0.744
0.770
0.766
0.724
0.710
0.698
0.692
0.682
0.706
0.724
0.688
0.666
0.716
0.752
0.752
0.734
0.716
0.692
0.678
0.664
0.664
0.678
0.682
0.696
0.690
0.682
0.684
0.698
0.712
0.692
0.688
0.674
0.678
0.692
0.698
0.726
0.742
0.746
0.730
0.758
0.730
0.696
0.678
0.626
0.618
0.608
0.598
0.596
0.598
0.624
0.700
0.784
0.856
0.856
0.876
0.782
0.738
0.688
0.702
0.692
0.658
0.660
0.642
0.646
0.694
0.746
0.810
0.866
0.876
0.854
0.806
0.804
0.722
0.736
0.690
0.658
0.640
0.632
0.650
0.602
0.614
0.670
0.828
0.700
0.658
0.636
0.646
0.658
0.662
0.664
0.660
0.666
0.668
0.668
0.674
0.686
0.704
0.764
0.764
0.766
0.784
0.758
0.756
0.744
0.716
0.790
0.708
0.688
0.654
0.652
0.668
0.678
0.708
0.730
0.758
0.774
0.738
0.834
0.730
0.680
0.664
0.658
0.648
0.612
0.624
0.630
0.622
0.610
0.600
0.606
0.592
0.572
0.564
0.558
0.556
0.550
0.556
0.558
0.556
0.550
0.542
0.546
0.524
0.532
0.522
0.522
0.522
0.512
0.510
0.504
0.518
0.516
0.494
0.530
0.490
0.502
0.496
0.496
0.500
0.496
0.510
0.598
0.816
0.862
0.886
0.874
0.932
0.900
0.876
0.784
0.752
0.722
0.730
0.786
0.822
0.868
0.758
0.702
0.678
0.656
0.642
0.642
0.678
0.690
0.758
0.742
0.724
0.716
0.746
0.742
0.666
0.652
0.638
0.594
0.590
0.588
0.578
0.576
0.580
0.568
0.566
0.564
0.556
0.548
0.534
0.536
0.524
0.522
0.522
0.520
0.518
0.524
0.530
0.536
0.542
0.556
0.552
0.542
0.538
0.554
0.546
0.546
0.546
0.548
0.556
0.574
0.600
0.636
0.636
0.622
0.630
0.612
0.618
0.630
0.630
0.652
0.650
0.662
0.698
0.690
0.720
0.704
0.704
0.676
0.668
0.662
0.644
0.646
0.628
0.592
0.610
0.610
0.620
0.620
0.634
0.650
0.674
0.654
0.662
0.640
0.606
0.604
0.592
0.582
0.572
0.564
0.562
0.570
0.594
0.598
0.592
0.590
0.590
0.586
0.590
0.592
0.598
0.598
0.604
0.618
0.608
0.600
0.582
0.580
0.580
0.574
0.576
0.576
0.576
0.574
0.586
0.596
0.608
0.642
0.666
0.666
0.704
0.700
0.736
0.682
0.622
0.630
0.624
0.612
0.604
0.610
0.624
0.638
0.636
0.654
0.678
0.760
0.782
0.796
0.820
0.752
0.736
0.688
0.684
0.668
0.644
0.624
0.622
0.686
0.686
0.828
0.826
0.758
0.742
0.708
0.660
0.642
0.656
0.684
0.706
0.728
0.744
0.742
0.722
0.708
0.672
0.648
0.632
0.672
0.708
0.760
0.814
0.844
0.784
0.774
0.758
0.716
0.702
0.706
0.684
0.680
0.694
0.762
0.766
0.784
0.786
0.786
0.734
0.692
0.676
0.660
0.632
0.622
0.628
0.642
0.648
0.668
0.716
0.792
0.784
0.796
0.740
0.752
0.714
0.704
0.730
0.768
0.766
0.764
0.772
0.744
0.704
0.722
0.716
0.708
0.676
0.672
0.660
0.668
0.696
0.776
0.784
0.792
0.782
0.718
0.692
0.656
0.628
0.620
0.604
0.586
0.582
0.580
0.580
0.584
0.594
0.602
0.598
0.608
0.636
0.714
0.742
0.710
0.634
0.622
0.614
0.614
0.620
0.624
0.648
0.668
0.720
0.798
0.868
0.850
0.784
0.714
0.686
0.654
0.630
0.618
0.612
0.614
0.630
0.658
0.660
0.650
0.626
0.630
0.612
0.604
0.602
0.584
0.576
0.566
0.554
0.550
0.540
0.544
0.544
0.548
0.550
0.560
0.592
0.680
0.710
0.678
0.640
0.606
0.614
0.616
0.676
0.730
0.752
0.724
0.644
0.624
0.612
0.598
0.592
0.574
0.572
0.580
0.582
0.578
0.578
0.580
0.584
0.576
0.576
0.582
0.588
0.580
0.598
0.636
0.626
0.612
0.596
0.578
0.578
0.564
0.574
0.614
0.668
0.736
0.808
0.728
0.688
0.674
0.622
0.620
0.606
0.594
0.584
0.572
0.570
0.568
0.578
0.612
0.700
0.748
0.760
0.802
0.792
0.782
0.716
0.704
0.672
0.658
0.638
0.632
0.632
0.642
0.664
0.692
0.716
0.666
0.684
0.658
0.658
0.662
0.664
0.658
0.676
0.654
0.652
0.652
0.634
0.628
0.616
0.596
0.596
0.596
0.586
0.604
0.618
0.646
0.654
0.638
0.628
0.646
0.630
0.612
0.598
0.580
0.576
0.594
0.634
0.640
0.682
0.718
0.780
0.746
0.724
0.676
0.662
0.660
0.662
0.678
0.664
0.684
0.710
0.762
0.776
0.730
0.692
0.678
0.650
0.632
0.634
0.668
0.704
0.760
0.798
0.788
0.750
0.694
0.660
0.662
0.706
0.696
0.744
0.754
0.700
0.700
0.662
0.640
0.616
0.590
0.584
0.574
0.560
0.558
0.556
0.560
0.568
0.592
0.618
0.630
0.622
0.616
0.616
0.634
0.646
0.652
0.660
0.646
0.640
0.640
0.654
0.684
0.692
0.688
0.652
0.642
0.698
0.680
0.698
0.664
0.652
0.648
0.634
0.632
0.624
0.608
0.620
0.644
0.718
0.744
0.734
0.734
0.750
0.732
0.700
0.674
0.666
0.650
0.632
0.628
0.624
0.620
0.600
0.588
0.584
0.568
0.568
0.572
0.582
0.618
0.666
0.706
0.762
0.826
0.876
0.890
0.828
0.750
0.728
0.692
0.678
0.672
0.700
0.700
0.674
0.674
0.676
0.672
0.646
0.640
0.652
0.670
0.668
0.664
0.654
0.634
0.628
0.632
0.658
0.694
0.728
0.716
0.712
0.716
0.686
0.660
0.654
0.634
0.620
0.542
0.686
0.614
0.610
0.642
0.712
0.730
0.784
0.808
0.810
0.784
0.728
0.684
0.650
0.634
0.636
0.662
0.646
0.642
0.662
0.686
0.760
0.760
0.756
0.756
0.728
0.674
0.650
0.624
0.630
0.614
0.610
0.586
0.594
0.598
0.608
0.606
0.612
0.606
0.632
0.658
0.666
0.690
0.676
0.686
0.676
0.644
0.638
0.642
0.634
0.630
0.624
0.630
0.634
0.648
0.656
0.686
0.678
0.708
0.692
0.708
0.670
0.660
0.658
0.676
0.668
0.646
0.626
0.606
0.592
0.584
0.582
0.586
0.578
0.570
0.564
0.566
0.562
0.558
0.558
0.558
0.604
0.728
1.064
0.878
0.796
0.750
0.692
0.646
0.626
0.614
0.614
0.614
0.614
0.624
0.638
0.636
0.634
0.634
0.644
0.642
0.652
0.652
0.654
0.676
0.688
0.674
0.676
0.684
0.676
0.656
0.656
0.648
0.632
0.622
0.602
0.596
0.602
0.598
0.608
0.624
0.660
0.668
0.670
0.660
0.650
0.626
0.616
0.602
0.588
0.576
0.580
0.590
0.592
0.592
0.592
0.594
0.604
0.614
0.610
0.614
0.634
0.644
0.636
0.630
0.620
0.612
0.604
0.604
0.600
0.604
0.624
0.628
0.636
0.652
0.666
0.656
0.640
0.632
0.622
0.608
0.594
0.590
0.592
0.596
0.610
0.620
0.652
0.666
0.662
0.654
0.646
0.630
0.616
0.604
0.592
0.576
0.574
0.570
0.570
0.578
0.598
0.608
0.604
0.596
0.598
0.628
0.668
0.676
0.678
0.656
0.644
0.636
0.632
0.624
0.614
0.610
0.608
0.620
0.634
0.688
0.798
0.866
0.808
0.750
0.722
0.696
0.684
0.660
0.648
0.650
0.678
0.758
0.754
0.766
0.856
0.906
0.834
0.774
0.726
0.676
0.658
0.644
0.638
0.626
0.644
0.666
0.740
0.738
0.724
0.830
0.824
0.770
0.750
0.718
0.692
0.682
0.652
0.654
0.654
0.678
0.708
0.728
0.792
0.782
0.832
0.822
0.770
0.744
0.702
0.682
0.644
0.636
0.630
0.634
0.634
0.644
0.658
0.704
0.760
0.726
0.728
0.704
0.682
0.654
0.640
0.628
0.614
0.610
0.594
0.594
0.632
0.686
0.708
0.740
0.764
0.798
0.736
0.696
0.684
0.666
0.660
0.636
0.618
0.630
0.642
0.698
0.720
0.732
0.756
0.794
0.778
0.786
0.746
0.696
0.668
0.648
0.628
0.614
0.606
0.622
0.646
0.790
0.860
0.816
0.732
0.670
0.650
0.626
0.616
0.614
0.630
0.662
0.754
0.812
0.814
0.814
0.794
0.750
0.688
0.654
0.634
0.620
0.620
0.624
0.620
0.596
0.588
0.576
0.576
0.580
0.618
0.766
0.744
0.758
0.816
0.916
0.822
0.766
0.734
0.702
0.668
0.666
0.654
0.668
0.672
0.694
0.710
0.752
0.720
0.718
0.700
0.692
0.664
0.642
0.626
0.632
0.654
0.672
0.672
0.680
0.704
0.730
0.710
0.710
0.702
0.720
0.686
0.682
0.688
0.692
0.682
0.680
0.690
0.714
0.700
0.716
0.700
0.708
0.680
0.668
0.658
0.656
0.648
0.652
0.672
0.710
0.730
0.730
0.710
0.678
0.680
0.666
0.654
0.638
0.626
0.638
0.658
0.676
0.654
0.642
0.638
0.642
0.650
0.664
0.672
0.708
0.730
0.708
0.748
0.728
0.692
0.678
0.686
0.686
0.670
0.664
0.664
0.678
0.704
0.698
0.708
0.712
0.742
0.728
0.722
0.716
0.692
0.688
0.674
0.674
0.656
0.670
0.676
0.718
0.740
0.740
0.734
0.712
0.682
0.652
0.650
0.660
0.662
0.648
0.638
0.632
0.628
0.642
0.656
0.658
0.676
0.692
0.730
0.698
0.702
0.696
0.696
0.698
0.682
0.680
0.678
0.672
0.672
0.678
0.684
0.688
0.684
0.696
0.696
0.692
0.684
0.686
0.686
0.674
0.678
0.680
0.714
0.712
0.696
0.680
0.662
0.636
0.620
0.606
0.604
0.626
0.636
0.640
0.636
0.640
0.674
0.724
0.708
0.686
0.698
0.722
0.698
0.678
0.650
0.666
0.680
0.662
0.664
0.698
0.744
0.732
0.770
0.774
0.760
0.744
0.728
0.736
0.702
0.692
0.680
0.676
0.676
0.682
0.696
0.714
0.714
0.708
0.692
0.692
0.680
0.670
0.646
0.624
0.604
0.606
0.628
0.646
0.676
0.736
0.796
0.762
0.708
0.690
0.676
0.658
0.638
0.624
0.624
0.640
0.662
0.720
0.790
0.814
0.800
0.800
0.782
0.742
0.714
0.698
0.708
0.682
0.682
0.720
0.760
0.742
0.712
0.702
0.704
0.698
0.686
0.692
0.690
0.696
0.698
0.684
0.680
0.676
0.682
0.670
0.660
0.642
0.628
0.616
0.624
0.640
0.650
0.642
0.640
0.642
0.672
0.688
0.694
0.692
0.710
0.710
0.680
0.674
0.668
0.680
0.676
0.686
0.700
0.732
0.742
0.780
0.782
0.784
0.770
0.770
0.748
0.732
0.698
0.700
0.688
0.686
0.694
0.704
0.730
0.762
0.742
0.760
0.776
0.768
0.720
0.664
0.650
0.624
0.610
0.606
0.608
0.624
0.686
0.762
0.806
0.764
0.760
0.704
0.686
0.646
0.628
0.614
0.608
0.598
0.588
0.598
0.596
0.618
0.638
0.624
0.634
0.660
0.680
0.644
0.626
0.620
0.626
0.620
0.608
0.592
0.590
0.580
0.576
0.582
0.596
0.616
0.668
0.754
0.760
0.734
0.702
0.656
0.626
0.602
0.588
0.578
0.574
0.574
0.568
0.574
0.584
0.584
0.604
0.616
0.624
0.612
0.610
0.600
0.598
0.590
0.596
0.598
0.598
0.600
0.612
0.600
0.606
0.594
0.586
0.570
0.532
0.202
0.398
0.562
0.414
0.212
0.432
0.618
0.556
0.560
0.258
0.296
0.550
0.552
0.574
0.628
0.656
0.650
0.666
0.688
0.674
0.694
0.726
0.714
0.686
0.688
0.688
0.664
0.642
0.650
0.666
0.684
0.688
0.722
0.728
0.682
0.666
0.640
0.618
0.592
0.588
0.576
0.586
0.620
0.706
0.730
0.782
0.750
0.716
0.674
0.656
0.642
0.616
0.634
0.650
0.680
0.698
0.758
0.890
0.860
0.890
0.882
0.812
0.804
0.760
0.722
0.698
0.674
0.664
0.668
0.698
0.738
0.718
0.678
0.650
0.652
0.690
0.706
0.728
0.698
0.662
0.642
0.634
0.622
0.610
0.606
0.602
0.604
0.590
0.576
0.584
0.578
0.582
0.576
0.576
0.576
0.586
0.602
0.586
0.570
0.596
0.578
0.592
0.618
0.638
0.628
0.612
0.586
0.564
0.570
0.560
0.568
0.570
0.622
0.666
0.688
0.762
0.800
0.718
0.682
0.664
0.640
0.632
0.638
0.638
0.632
0.630
0.618
0.598
0.588
0.580
0.578
0.572
0.574
0.578
0.590
0.588
0.598
0.594
0.598
0.580
0.614
0.612
0.606
0.622
0.636
0.650
0.620
0.624
0.622
0.588
0.592
0.574
0.560
0.560
0.550
0.562
0.576
0.574
0.586
0.600
0.622
0.618
0.626
0.648
0.640
0.612
0.606
0.606
0.602
0.590
0.590
0.576
0.570
0.574
0.568
0.562
0.562
0.576
0.606
0.630
0.668
0.662
0.662
0.656
0.654
0.630
0.626
0.612
0.610
0.602
0.596
0.602
0.616
0.634
0.664
0.720
0.758
0.734
0.758
0.748
0.688
0.676
0.630
0.636
0.604
0.606
0.610
0.626
0.640
0.666
0.678
0.702
0.694
0.660
0.664
0.642
0.622
0.598
0.594
0.588
0.574
0.566
0.564
0.566
0.566
0.586
0.630
0.666
0.718
0.754
0.738
0.742
0.736
0.706
0.660
0.648
0.652
0.630
0.642
0.650
0.682
0.720
0.796
0.854
0.806
0.198
0.572
0.722
0.676
0.674
0.690
0.682
0.702
0.700
0.696
0.690
0.678
0.680
0.676
0.676
0.668
0.648
0.620
0.604
0.614
0.642
0.670
0.746
0.760
0.752
0.688
0.670
0.672
0.660
0.660
0.638
0.612
0.606
0.620
0.634
0.648
0.628
0.644
0.664
0.658
0.638
0.636
0.714
0.732
0.700
0.696
0.684
0.666
0.648
0.634
0.622
0.618
0.626
0.650
0.656
0.706
0.792
0.754
0.790
0.836
0.802
0.754
0.670
0.664
0.644
0.646
0.646
0.666
0.714
0.866
0.854
0.846
0.840
0.782
0.748
0.726
0.714
0.714
0.694
0.692
0.664
0.668
0.742
0.864
0.954
0.864
0.800
0.764
0.728
0.720
0.692
0.746
0.744
0.800
0.782
0.784
0.804
0.782
0.726
0.700
0.670
0.636
0.646
0.688
0.758
0.776
0.746
0.724
0.716
0.692
0.638
0.620
0.598
0.576
0.566
0.552
0.544
0.540
0.534
0.524
0.522
0.524
0.538
0.550
0.552
0.538
0.542
0.536
0.536
0.536
0.554
0.586
0.582
0.578
0.592
0.610
0.642
0.670
0.638
0.624
0.612
0.618
0.590
0.590
0.584
0.568
0.570
0.568
0.580
0.578
0.592
0.610
0.630
0.662
0.658
0.646
0.620
0.588
0.578
0.580
0.588
0.596
0.582
0.570
0.560
0.562
0.560
0.558
0.560
0.572
0.580
0.588
0.602
0.596
0.620
0.674
0.718
0.740
0.694
0.670
0.630
0.646
0.632
0.622
0.612
0.590
0.586
0.586
0.586
0.600
0.616
0.658
0.684
0.744
0.724
0.724
0.686
0.700
0.676
0.652
0.620
0.590
0.576
0.572
0.574
0.584
0.606
0.658
0.758
0.814
0.844
0.868
0.846
0.748
0.714
0.688
0.624
0.612
0.610
0.632
0.676
0.668
0.652
0.660
0.680
0.692
0.686
0.670
0.654
0.646
0.610
0.596
0.580
0.576
0.564
0.566
0.564
0.570
0.574
0.564
0.566
0.558
0.556
0.548
0.546
0.544
0.538
0.532
0.532
0.526
0.530
0.518
0.520
0.516
0.514
0.520
0.530
0.558
0.608
0.632
0.630
0.640
0.636
0.650
0.644
0.626
0.604
0.592
0.574
0.568
0.558
0.566
0.582
0.582
0.586
0.588
0.606
0.598
0.588
0.594
0.588
0.578
0.586
0.582
0.586
0.582
0.580
0.568
0.548
0.542
0.536
0.532
0.536
0.560
0.580
0.584
0.568
0.582
0.608
0.612
0.586
0.578
0.580
0.592
0.598
0.606
0.606
0.586
0.574
0.558
0.548
0.536
0.532
0.522
0.528
0.526
0.530
0.548
0.590
0.638
0.682
0.732
0.700
0.638
0.620
0.598
0.600
0.582
0.560
0.560
0.552
0.546
1.108
0.296
0.226
0.532
0.538
0.544
0.564
0.572
0.564
0.552
0.542
0.558
0.574
0.582
0.584
0.600
0.630
0.652
0.640
0.600
0.590
0.592
0.584
0.588
0.626
0.670
0.696
0.772
0.768
0.818
0.218
0.560
0.722
0.690
0.690
0.680
0.660
0.686
0.720
0.386
0.318
0.728
0.718
0.772
0.736
0.716
0.714
0.714
0.692
0.668
0.412
0.356
0.210
0.428
0.734
0.700
0.658
0.658
0.644
0.634
0.634
0.638
0.632
0.620
0.618
0.662
0.742
0.728
0.682
0.650
0.642
0.384
0.264
0.554
0.716
0.624
0.616
0.642
0.662
0.684
0.650
0.664
0.676
0.630
0.638
0.636
0.622
0.620
0.628
0.636
0.644
0.668
0.708
0.704
0.720
0.738
0.740
0.712
0.690
0.706
0.708
0.710
0.710
0.742
0.730
0.702
0.698
0.710
0.702
0.686
0.692
0.694
0.686
0.692
0.692
0.672
0.646
0.674
0.646
0.646
0.640
0.640
0.658
0.722
0.774
0.720
0.712
0.676
0.640
0.606
0.588
0.584
0.588
0.620
0.694
0.722
0.760
0.768
0.758
0.708
0.682
0.674
0.652
0.632
0.620
0.640
0.654
0.220
1.304
0.796
0.818
0.826
0.752
0.732
0.672
0.672
0.640
0.624
0.630
0.652
0.702
0.696
0.754
0.834
0.790
0.810
0.778
0.722
0.714
0.702
0.708
0.694
0.390
0.316
0.700
0.686
0.700
0.688
0.702
0.702
0.688
0.686
0.670
0.652
0.652
0.672
0.694
0.730
0.736
0.710
0.732
0.660
0.656
0.628
0.630
0.616
0.622
0.636
0.614
0.606
0.604
0.606
0.622
0.650
0.696
0.682
0.688
0.692
0.666
0.676
0.686
0.684
0.666
0.692
0.694
0.666
0.658
0.636
0.602
0.584
0.588
0.588
0.618
0.684
0.746
0.720
0.780
0.790
0.768
0.718
0.712
0.642
0.620
0.606
0.590
0.574
0.562
0.574
0.592
0.620
0.650
0.710
0.710
0.672
0.682
0.670
0.660
0.656
0.642
0.630
0.626
0.624
0.618
0.650
0.652
0.658
0.690
0.724
0.732
0.746
0.746
0.714
0.718
0.678
0.636
0.638
0.630
0.618
0.622
0.636
0.640
0.642
0.732
0.634
0.738
0.712
0.714
0.704
0.680
0.640
0.614
0.600
0.594
0.592
0.604
0.638
0.686
0.706
0.766
0.732
0.724
0.722
0.696
0.674
0.676
0.652
0.650
0.628
0.638
0.638
0.652
0.654
0.672
0.704
0.734
0.726
0.696
0.700
0.664
0.654
0.618
0.618
0.608
0.616
0.634
0.670
0.754
0.828
0.750
0.730
0.692
0.652
0.640
0.644
0.640
0.636
0.644
0.670
0.668
0.650
0.652
0.644
0.666
0.680
0.668
0.652
0.650
0.650
0.630
0.618
0.624
0.594
0.600
0.596
0.600
0.606
0.622
0.644
0.686
0.462
0.942
0.700
0.738
0.716
0.694
0.694
0.664
0.644
0.634
0.618
0.592
0.584
0.582
0.576
0.582
0.586
0.616
0.610
0.620
0.642
0.638
0.624
0.618
0.628
0.634
0.628
0.604
0.588
0.574
0.556
0.558
0.558
0.574
0.596
0.616
0.608
0.614
0.620
0.650
0.654
0.644
0.614
0.592
0.580
0.582
0.580
0.572
0.580
0.608
0.610
0.656
0.662
0.624
0.614
0.634
0.648
0.644
0.662
0.662
0.634
0.636
0.632
0.634
0.668
0.726
0.690
0.716
0.692
0.684
0.664
0.638
0.646
0.640
0.640
0.632
0.620
0.618
0.642
0.684
0.756
0.880
0.852
0.790
0.736
0.726
0.704
0.660
0.628
0.606
0.592
0.594
0.604
0.664
0.862
0.860
0.838
0.842
0.810
0.742
0.658
0.636
0.614
0.600
0.596
0.610
0.634
0.668
0.680
0.700
0.710
0.816
0.796
0.724
0.654
0.622
0.600
0.592
0.590
0.586
0.594
0.594
0.596
0.584
0.604
0.672
0.790
0.842
0.782
0.720
0.696
0.668
0.636
0.648
0.672
0.682
0.672
0.662
0.708
0.742
0.744
0.718
0.652
0.632
0.618
0.616
0.628
0.674
0.722
0.806
0.838
0.786
0.752
0.718
0.680
0.658
0.656
0.646
0.652
0.702
0.714
0.722
0.716
0.732
0.782
0.798
0.750
0.734
0.656
0.634
0.616
0.592
0.586
0.582
0.588
0.616
0.610
0.606
0.640
0.658
0.684
0.698
0.736
0.674
0.684
0.666
0.646
0.626
0.622
0.628
0.638
0.646
0.674
0.726
0.784
0.716
0.660
0.638
0.630
0.614
0.590
0.594
0.608
0.634
0.684
0.666
0.652
0.634
0.616
0.618
0.618
0.630
0.648
0.660
0.646
0.614
0.592
0.586
0.562
0.564
0.548
0.540
0.540
0.540
0.554
0.564
0.598
0.632
0.628
0.616
0.618
0.610
0.598
0.588
0.582
0.568
0.584
0.626
0.710
0.680
0.698
0.720
0.688
0.672
0.670
0.682
0.670
0.644
0.632
0.608
0.606
0.628
0.720
0.850
0.842
0.778
0.766
0.752
0.696
0.676
0.648
0.622
0.622
0.624
0.624
0.606
0.602
0.638
0.708
0.812
0.798
0.750
0.694
0.658
0.640
0.648
0.638
0.652
0.668
0.754
0.762
0.260
2.892
0.780
0.802
0.766
0.718
0.706
0.670
0.684
0.674
0.682
0.686
0.708
0.754
0.818
0.806
0.748
0.714
0.706
0.678
0.656
0.630
0.620
0.604
0.594
0.590
0.610
0.668
0.798
0.818
0.866
0.774
0.828
0.812
0.812
0.718
0.706
0.678
0.642
0.634
0.646
0.652
0.696
0.788
0.790
0.724
0.754
0.736
0.752
0.694
0.696
0.688
0.706
0.740
0.718
0.732
0.752
0.780
0.704
0.652
0.652
0.624
0.638
0.750
0.704
0.678
0.640
0.650
0.620
0.624
0.626
0.620
0.602
0.590
0.598
0.610
0.648
0.680
0.724
0.718
0.756
0.742
0.730
0.730
0.736
0.764
0.740
0.776
0.768
0.764
0.770
0.758
0.704
0.708
0.684
0.682
0.724
0.782
0.922
0.908
0.800
0.752
0.730
0.708
0.674
0.664
0.670
0.700
0.694
0.728
0.760
0.770
0.780
0.738
0.682
0.688
0.682
0.694
0.704
0.746
0.748
0.772
0.778
0.790
0.760
0.768
0.744
0.722
0.738
0.742
0.764
0.772
0.792
0.806
0.776
0.772
0.756
0.728
0.732
0.752
0.756
0.766
0.770
0.764
0.734
0.732
0.750
0.728
0.724
0.736
0.754
0.740
0.732
0.746
0.756
0.736
0.722
0.692
0.696
0.686
0.694
0.674
0.682
0.684
0.692
0.722
0.730
0.766
0.776
0.760
0.750
0.742
0.728
0.722
0.724
0.730
0.782
0.794
0.830
0.784
0.800
0.812
0.794
0.770
0.762
0.704
0.684
0.664
0.668
0.666
0.638
0.688
0.782
0.872
0.852
0.806
0.794
0.752
0.722
0.676
0.678
0.672
0.676
0.674
0.706
0.788
0.896
0.860
0.888
0.850
0.810
0.772
0.742
0.724
0.720
0.720
0.714
0.716
0.722
0.714
0.722
0.720
0.770
0.758
0.760
0.762
0.748
0.730
0.724
0.720
0.722
0.748
0.786
0.756
0.756
0.736
0.722
0.714
0.714
0.716
0.690
0.680
0.676
0.650
0.654
0.678
0.712
0.704
0.694
0.694
0.666
0.722
0.566
0.614
0.610
0.608
0.604
0.588
0.588
0.582
0.580
0.566
0.572
0.568
0.614
0.590
0.598
0.590
0.578
0.806
0.876
0.560
0.564
0.344
0.226
0.562
0.552
0.544
0.544
0.562
0.576
0.592
0.602
0.614
0.716
0.848
0.764
0.754
0.704
0.670
0.642
0.664
0.660
0.648
0.644
0.636
0.636
0.642
0.630
0.642
0.638
0.620
0.620
0.608
0.608
0.604
0.606
0.614
0.518
0.762
0.650
0.642
0.656
4.366
0.604
0.642
0.668
0.714
0.776
0.754
0.708
0.728
0.728
0.670
0.658
0.634
0.608
0.598
0.590
0.570
0.566
0.560
0.574
0.582
0.600
0.618
0.664
0.716
0.760
0.700
0.690
0.708
0.664
0.640
0.626
0.610
0.590
0.586
0.586
0.596
0.610
0.604
0.598
0.612
0.638
0.640
0.624
0.602
0.606
0.594
0.608
0.634
0.622
0.620
0.596
0.596
0.586
0.580
0.570
0.568
0.550
0.548
0.548
0.540
0.364
0.274
0.980
0.536
0.534
0.526
0.524
0.526
0.360
0.690
0.522
0.532
0.544
0.682
0.408
0.554
0.570
0.592
0.604
0.640
0.644
0.664
0.664
0.632
0.626
0.622
0.600
0.588
0.586
0.588
0.606
0.610
0.616
0.618
0.600
0.616
0.652
0.656
0.686
0.702
0.672
0.652
0.640
0.634
0.624
0.618
0.638
0.700
0.708
0.752
0.818
0.712
0.348
0.420
0.434
0.350
0.464
0.594
0.598
0.578
0.584
0.596
0.588
0.602
0.604
0.634
0.676
0.680
0.722
0.712
0.758
0.718
0.720
0.706
0.704
0.718
0.756
0.704
0.700
0.692
0.670
0.720
0.586
0.624
0.604
0.600
0.600
0.598
0.696
0.524
0.632
0.632
0.624
0.406
0.220
0.218
0.392
0.614
0.606
0.604
0.590
0.578
0.568
0.574
0.560
0.562
0.558
0.568
0.574
0.582
0.594
0.582
0.566
0.574
0.576
0.588
0.586
0.580
0.596
0.632
0.676
0.718
0.708
0.640
0.634
0.622
0.626
0.618
0.600
0.580
0.568
0.578
0.590
0.614
0.646
0.662
0.664
0.654
0.660
0.610
0.618
0.614
0.622
0.606
0.586
0.582
0.580
0.584
0.602
0.612
0.650
0.692
0.750
0.794
0.726
0.722
0.670
0.632
0.598
0.592
0.594
0.534
0.548
0.528
0.522
0.528
0.518
0.526
0.528
0.522
0.522
0.518
0.514
0.514
0.514
0.508
0.508
0.510
0.506
0.508
0.508
0.510
0.526
0.534
0.548
0.594
0.616
0.576
0.578
0.620
0.654
0.634
0.690
0.654
0.636
0.644
0.658
2.170
0.320
0.560
0.574
0.554
0.574
0.582
0.596
0.584
0.604
0.582
0.328
0.264
0.598
0.616
0.642
0.640
0.646
0.636
0.630
0.624
0.620
0.626
0.616
0.606
0.592
0.594
0.616
0.636
0.644
0.630
0.618
0.618
0.614
0.620
0.634
0.242
0.408
0.662
0.674
0.658
0.648
0.666
0.628
0.640
0.640
0.314
0.312
0.610
0.634
0.604
0.618
0.614
0.618
0.304
0.312
0.594
0.610
0.658
0.670
0.674
0.700
0.700
0.654
0.646
0.636
0.656
0.204
0.424
0.668
0.674
0.652
0.240
0.354
0.598
0.596
0.580
0.618
0.642
0.688
0.668
0.682
0.686
0.662
0.692
0.722
0.694
0.700
0.700
0.718
0.708
0.716
0.774
0.786
0.840
0.848
0.786
0.798
0.822
0.758
0.784
0.824
0.790
0.824
0.812
0.762
0.798
0.794
0.790
0.810
0.824
0.806
0.814
0.796
0.754
0.746
0.786
0.742
0.788
0.814
0.826
0.890
0.798
0.772
0.734
0.714
0.774
0.780
0.790
0.796
0.788
0.764
0.760
0.698
0.696
0.730
0.830
0.846
0.782
0.696
0.694
0.714
0.716
0.704
0.718
0.696
0.656
0.674
0.736
0.782
0.786
0.814
0.800
0.822
0.756
0.762
0.716
0.702
0.738
0.732
0.778
0.860
0.782
0.798
0.884
0.890
0.758
0.726
0.676
0.678
0.682
0.688
0.710
0.710
0.762
0.794
0.762
0.840
0.822
0.776
0.796
0.782
0.730
0.750
0.714
0.716
0.700
0.718
0.772
0.852
0.890
0.796
0.790
0.738
0.724
0.738
0.742
0.772
0.792
0.806
0.832
0.800
0.754
0.770
0.736
0.710
0.738
0.728
0.754
0.716
0.746
0.828
0.790
0.722
0.706
0.690
0.692
0.686
0.716
0.848
0.860
0.840
0.818
0.730
0.708
0.658
0.678
0.694
0.736
0.784
0.732
0.742
0.712
0.744
0.738
0.760
0.776
0.784
0.856
0.862
0.828
0.780
0.762
0.764
0.744
0.710
0.710
0.744
0.730
0.782
0.766
0.698
0.664
0.648
0.638
0.606
0.588
0.570
0.554
0.558
0.596
0.682
0.902
0.826
0.860
0.882
0.824
0.770
0.746
0.738
0.772
0.746
0.712
0.732
0.700
0.702
0.726
0.720
0.720
0.696
0.690
0.704
0.684
0.702
0.712
0.722
0.782
0.772
0.810
0.798
0.778
0.816
0.802
0.776
0.748
0.742
0.720
0.742
0.760
0.776
0.834
0.818
0.814
0.794
0.794
0.766
0.736
0.702
0.694
0.688
0.662
0.642
0.638
0.654
0.650
0.638
0.642
0.648
0.658
0.664
0.660
0.662
0.676
0.730
0.740
0.732
0.742
0.774
0.746
0.704
0.734
0.770
0.808
0.774
0.776
0.780
0.796
0.768
0.730
0.744
0.756
0.746
0.792
0.800
0.766
0.790
0.798
0.800
0.780
0.770
0.784
0.740
0.746
0.752
0.774
0.778
0.782
0.816
0.754
0.770
0.760
0.738
0.758
0.752
0.782
0.810
0.806
0.854
0.826
0.842
0.774
0.722
0.714
0.752
0.776
0.832
0.840
0.794
0.810
0.826
0.802
0.746
0.714
0.712
0.706
0.690
0.722
0.826
0.846
0.796
0.722
0.700
0.700
0.680
0.648
0.682
0.732
0.734
0.786
0.780
0.796
0.732
0.740
0.732
0.758
0.716
0.732
0.720
0.828
0.802
0.856
0.858
0.814
0.808
0.756
0.736
0.718
0.718
0.768
0.756
0.838
0.816
0.818
0.824
0.802
0.806
0.768
0.770
0.762
0.748
0.752
0.766
0.738
0.746
0.748
0.770
0.778
0.736
0.726
0.780
0.786
0.764
0.746
0.722
0.718
0.676
0.690
0.706
0.764
0.740
0.804
0.804
0.800
0.790
0.782
0.774
0.712
0.686
0.710
0.806
0.842
0.822
0.818
0.784
0.740
0.688
0.650
0.648
0.648
0.672
0.792
0.842
0.862
0.860
0.840
0.806
0.794
0.782
0.720
0.694
0.674
0.668
0.652
0.670
0.690
0.764
0.766
0.814
0.794
0.800
0.746
0.758
0.746
0.726
0.710
0.712
0.722
0.714
0.702
0.704
0.748
0.778
0.802
0.834
0.838
0.768
0.768
0.756
0.740
0.772
0.736
0.724
0.728
0.726
0.750
0.740
0.760
0.776
0.738
0.764
0.750
0.726
0.742
0.732
0.756
0.722
0.750
0.738
0.784
0.744
0.792
0.776
0.752
0.710
0.714
0.702
0.724
0.702
0.714
0.754
0.752
0.746
0.754
0.786
0.770
0.756
0.726
0.734
0.680
0.694
0.700
0.718
0.722
0.740
0.800
0.786
0.812
0.794
0.768
0.728
0.720
0.718
0.710
0.730
0.728
0.748
0.794
0.778
0.770
0.770
0.750
0.754
0.720
0.714
0.722
0.726
0.754
0.742
0.762
0.754
0.754
0.784
0.762
0.756
0.724
0.712
0.662
0.676
0.670
0.700
0.722
0.680
0.644
0.644
0.644
0.628
0.630
0.676
0.748
0.740
0.790
0.774
0.772
0.720
0.708
0.688
0.708
0.698
0.734
0.742
0.792
0.800
0.818
0.830
0.762
0.760
0.724
0.722
0.692
0.710
0.724
0.738
0.810
0.802
0.780
0.784
0.762
0.740
0.772
0.742
0.724
0.748
0.726
0.720
0.732
0.752
0.772
0.774
0.756
0.760
0.748
0.756
0.764
0.754
0.728
0.766
0.754
0.780
0.756
0.732
0.724
0.738
0.760
0.808
0.816
0.862
0.802
0.818
0.786
0.776
0.746
0.730
0.710
0.688
0.720
0.740
0.798
0.770
0.814
0.812
0.824
0.754
0.756
0.744
0.738
0.712
0.716
0.738
0.718
0.728
0.740
0.804
0.778
0.810
0.782
0.762
0.772
0.768
0.780
0.720
0.718
0.696
0.722
0.730
0.744
0.732
0.754
0.698
0.680
0.654
0.654
0.666
0.646
0.652
0.676
0.670
0.710
0.770
0.762
0.728
0.746
0.726
0.730
0.730
0.736
0.718
0.710
0.698
0.724
0.752
0.720
0.746
0.728
0.776
0.746
0.746
0.732
0.758
0.750
0.742
0.730
0.726
0.720
0.718
0.748
0.756
0.780
0.780
0.798
0.758
0.776
0.784
0.758
0.790
0.766
0.792
0.750
0.750
0.752
0.746
0.760
0.786
0.796
0.776
0.788
0.784
0.756
0.740
0.728
0.734
0.706
0.712
0.718
0.692
0.718
0.710
0.746
0.710
0.734
0.734
0.722
0.724
0.734
0.742
0.726
0.696
0.678
0.686
0.658
0.632
0.622
0.616
0.616
0.622
0.664
0.726
0.792
0.764
0.762
0.762
0.764
0.736
0.740
0.740
0.704
0.706
0.698
0.706
0.704
0.718
0.758
0.786
0.748
0.764
0.750
0.752
0.758
0.724
0.718
0.656
0.652
0.636
0.616
0.628
0.668
0.688
0.702
0.804
0.754
0.784
0.716
0.736
0.708
0.686
0.664
0.656
0.636
0.634
0.642
0.646
0.664
0.674
0.716
0.742
0.750
0.752
0.762
0.728
0.712
0.710
0.730
0.716
0.728
0.714
0.706
0.674
0.662
0.640
0.636
0.638
0.674
0.832
0.810
0.722
0.684
0.648
0.624
0.618
0.610
0.618
0.642
0.666
0.702
0.742
0.784
0.790
0.790
0.738
0.710
0.678
0.660
0.682
0.636
0.662
0.718
0.716
0.698
0.686
0.688
0.688
0.692
0.686
0.680
0.688
0.704
0.740
0.734
0.736
0.730
0.746
0.714
0.716
0.722
0.744
0.736
0.736
0.734
0.724
0.702
0.702
0.708
0.712
0.710
0.722
0.718
0.708
0.710
0.708
0.698
0.698
0.710
0.730
0.732
0.728
0.720
0.694
0.684
0.666
0.656
0.660
0.668
0.670
0.674
0.684
0.688
0.664
0.754
0.814
0.884
0.818
0.784
0.736
0.684
0.692
0.680
0.654
0.678
0.720
0.696
0.690
0.672
0.682
0.680
0.684
0.704
0.692
0.684
0.672
0.654
0.628
0.626
0.614
0.614
0.628
0.640
0.642
0.640
0.648
0.664
0.678
0.712
0.752
0.788
0.760
0.744
0.704
0.686
0.680
0.670
0.660
0.708
0.742
0.784
0.810
0.808
0.806
0.780
0.768
0.730
0.704
0.670
0.648
0.636
0.642
0.668
0.672
0.710
0.704
0.734
0.736
0.740
0.754
0.748
0.724
0.726
0.698
0.680
0.664
0.670
0.674
0.736
0.754
0.822
0.850
0.800
0.826
0.798
0.782
0.822
0.884
0.890
0.792
0.726
0.696
0.668
0.682
0.708
0.700
0.728
0.770
1.034
0.938
0.840
0.780
0.734
0.706
0.686
0.688
0.692
0.734
0.830
0.820
0.780
0.760
0.754
0.986
0.888
0.828
0.778
0.756
0.724
0.704
0.700
0.678
0.690
0.706
0.740
0.742
0.790
0.802
0.800
0.730
0.738
0.712
0.728
0.706
0.738
0.782
0.806
0.774
0.716
0.688
0.654
0.634
0.624
0.612
0.618
0.660
0.714
0.806
0.828
0.850
0.756
0.730
0.742
0.810
0.764
0.734
0.664
0.650
0.632
0.614
0.604
0.624
0.728
0.848
0.900
0.962
0.954
0.892
0.780
0.774
0.796
0.854
0.814
0.754
0.756
0.800
0.778
0.812
0.782
0.740
0.718
0.716
0.726
0.720
0.732
0.714
0.686
0.662
0.732
0.746
0.842
0.852
0.816
0.798
0.764
0.752
0.742
0.732
0.742
0.754
0.750
0.750
0.742
0.752
0.754
0.744
0.774
0.788
0.752
0.766
0.794
0.818
0.782
0.766
0.736
0.746
0.744
0.700
0.698
0.698
0.718
0.712
0.728
0.760
0.760
0.744
0.726
0.754
0.730
0.734
0.712
0.726
0.702
0.716
0.718
0.754
0.718
0.742
0.766
0.824
0.774
0.786
0.768
0.752
0.738
0.728
0.760
0.746
0.764
0.758
0.786
0.752
0.748
0.736
0.790
0.796
0.766
0.776
0.766
0.800
0.782
0.768
0.760
0.798
0.800
0.784
0.754
0.744
0.776
0.754
0.772
0.762
0.758
0.810
0.850
0.792
0.816
0.792
0.764
0.766
0.740
0.738
0.766
0.770
0.762
0.776
0.766
0.760
0.770
0.768
0.780
0.764
0.750
0.744
0.732
0.756
0.754
0.754
0.750
0.786
0.770
0.790
0.800
0.766
0.772
0.748
0.752
0.752
0.796
0.778
0.832
0.804
0.806
0.784
0.738
0.774
0.818
0.828
0.872
0.910
0.862
0.800
0.748
0.740
0.724
0.748
0.722
0.730
0.702
0.716
0.724
0.750
0.708
0.702
0.688
0.708
0.700
0.744
0.686
0.688
0.668
0.676
0.674
0.668
0.668
0.752
0.752
0.720
0.702
0.678
0.634
0.624
0.618
0.616
0.630
0.748
0.728
0.720
0.656
0.662
0.710
0.704
0.686
0.680
0.652
0.678
0.690
0.688
0.756
0.746
0.698
0.688
0.664
0.644
0.614
0.590
0.586
0.578
0.576
0.574
0.580
0.598
0.602
0.610
0.734
0.886
0.808
0.810
0.780
0.304
0.494
0.804
0.732
0.730
0.718
0.716
0.716
0.774
0.738
0.756
0.756
0.720
0.716
0.726
0.752
0.756
0.750
0.692
0.700
0.702
0.752
0.770
0.802
0.828
0.838
0.818
0.798
0.784
0.802
0.824
0.814
0.794
0.776
0.740
0.740
0.724
0.720
0.738
0.716
0.720
0.720
0.700
0.732
0.712
0.670
0.656
0.646
0.630
0.628
0.642
0.686
0.680
0.656
0.688
0.710
0.720
0.714
0.726
0.772
0.738
0.702
0.722
0.818
1.050
0.942
0.810
0.744
0.700
0.670
0.642
0.662
0.674
0.674
0.668
0.694
0.848
0.686
0.242
0.762
0.680
0.686
0.708
0.660
0.650
0.640
0.630
0.628
0.610
0.612
0.618
0.610
0.628
0.638
0.636
0.650
0.674
0.676
0.656
0.634
0.634
0.624
0.614
0.606
0.596
0.594
0.586
0.586
0.616
0.634
0.626
0.624
0.614
0.620
0.622
0.718
0.716
0.652
0.640
0.668
0.662
0.630
0.606
0.608
0.602
0.600
0.600
0.602
0.606
0.604
0.606
0.606
0.630
0.736
0.862
0.778
0.994
0.772
0.660
0.634
0.620
0.616
0.620
0.668
0.678
0.764
0.832
0.800
0.724
0.684
0.654
0.628
0.622
0.652
0.804
0.892
0.762
0.802
1.028
0.930
0.832
0.774
0.728
0.684
0.654
0.638
0.638
0.674
0.706
0.762
0.888
0.758
0.710
0.702
0.712
0.716
0.728
0.724
0.726
0.710
0.682
0.666
0.668
0.680
0.664
0.764
0.878
0.866
0.806
0.754
0.706
0.682
0.658
0.654
0.644
0.652
0.662
0.674
0.668
0.678
0.778
0.580
0.412
0.792
0.308
0.578
0.538
0.668
0.644
0.478
0.200
0.262
0.290
1.368
0.790
0.856
0.654
0.768
0.806
0.790
0.778
0.786
0.790
0.816
0.772
0.748
0.752
0.772
0.758
0.720
0.690
0.660
0.648
0.634
0.638
0.688
0.772
0.738
0.698
0.782
0.844
0.840
0.788
0.780
0.782
0.800
0.820
0.800
0.784
0.816
0.786
0.842
0.850
0.854
0.820
0.812
0.780
0.772
0.788
0.788
0.778
0.768
0.780
0.762
0.858
0.848
0.792
0.746
0.722
0.696
0.684
0.670
0.656
0.658
0.654
0.658
0.660
0.650
0.642
0.632
0.636
0.638
0.644
0.648
0.652
0.652
0.634
0.646
0.678
0.694
0.722
0.728
0.740
0.726
0.728
0.714
0.714
0.704
0.698
0.706
0.726
0.748
0.752
0.752
0.778
0.768
0.764
0.752
0.732
0.688
0.690
0.672
0.672
0.674
0.768
0.796
0.728
0.708
0.674
0.678
0.704
0.724
0.762
0.820
0.860
0.862
0.880
0.858
0.814
0.784
0.814
0.824
0.854
0.842
0.804
0.786
0.782
0.774
0.760
0.768
0.788
0.788
0.804
0.784
0.752
0.766
0.742
0.748
0.750
0.720
0.708
0.698
0.708
0.734
0.828
0.860
0.812
0.808
0.804
0.822
0.832
0.794
0.798
0.580
0.240
0.322
0.538
0.828
0.870
0.364
0.490
0.234
0.414
0.476
0.316
1.058
0.870
0.832
0.780
0.738
0.720
0.712
0.704
0.722
0.752
0.746
0.736
0.728
0.718
0.724
0.722
0.732
0.728
0.708
0.720
0.740
0.764
0.744
0.756
0.760
0.736
0.724
0.734
0.732
0.486
1.702
0.758
0.762
0.746
0.754
0.730
0.718
0.722
0.668
0.678
0.694
0.718
0.750
0.748
0.730
0.724
0.706
0.708
0.712
0.696
0.700
0.708
0.722
0.736
0.766
0.766
0.766
0.756
0.718
0.694
0.694
0.694
0.694
0.774
0.830
0.760
0.720
0.714
0.762
0.842
0.892
0.906
0.850
0.826
0.816
0.792
0.834
0.868
0.530
0.690
0.514
0.856
0.844
0.824
0.850
0.868
0.834
0.798
0.762
0.746
0.312
0.644
0.480
0.826
0.468
0.500
0.464
0.630
1.086
0.524
0.214
0.994
0.532
0.430
0.610
0.644
0.570
0.202
0.928
0.638
0.456
0.216
0.214
0.242
0.366
0.198
0.720
0.716
0.338
0.600
0.256
0.696
0.542
0.646
0.658
0.452
0.310
0.222
0.488
0.212
0.528
0.276
0.384
0.584
0.320
0.498
0.802
1.520
0.756
0.458
0.256
0.278
0.472
0.404
0.670
0.232
0.234
0.836
0.326
0.284
0.414
0.350
0.434
0.350
0.222
0.654
0.666
0.228
0.222
0.388
0.900
0.332
1.540
1.484
0.658
0.674
0.344
0.354
0.214
0.470
0.668
0.424
0.400
0.300
0.502
0.752
0.230
0.772
0.288
0.922
0.404
0.224
0.306
0.336
0.514
0.422
0.344
0.262
0.242
0.426
0.712
0.474
0.398
0.428
0.772
0.774
0.746
0.774
0.776
0.826
0.824
0.820
0.806
0.888
0.822
0.510
0.994
0.782
0.764
0.770
0.732
0.708
0.694
0.674
0.656
0.642
0.640
0.644
0.646
0.656
0.670
0.700
0.748
0.788
0.796
0.808
0.812
0.776
0.774
0.748
0.780
0.794
0.792
0.782
0.768
0.780
0.764
0.772
0.776
0.812
0.808
0.794
0.804
0.798
0.790
0.812
0.824
0.824
0.838
0.826
0.794
0.794
0.806
0.816
0.826
0.842
0.876
0.828
0.838
0.844
0.856
0.884
0.868
0.844
0.830
0.806
0.818
0.806
0.818
0.866
0.836
0.862
0.944
0.850
0.734
0.704
0.696
0.704
0.684
0.694
0.682
0.736
0.738
0.746
0.718
0.702
0.672
0.670
0.674
0.686
0.680
0.700
0.704
0.744
0.756
0.740
0.716
0.806
0.840
0.926
0.874
0.894
0.846
0.804
0.796
0.754
0.764
0.770
0.802
0.798
0.806
0.832
0.894
0.944
0.876
0.880
0.828
0.794
0.780
0.740
0.734
0.748
0.790
0.892
0.928
0.898
0.882
0.894
0.880
0.856
0.846
0.868
0.884
0.900
0.870
0.826
0.826
0.838
0.864
0.848
0.890
0.876
0.852
0.842
0.846
0.838
0.876
0.884
0.828
0.818
0.810
0.842
0.858
0.870
0.860
0.920
0.940
0.878
0.900
0.866
0.828
0.786
0.762
0.762
0.792
0.792
0.864
0.922
0.988
0.940
0.894
0.864
0.862
0.846
0.816
0.816
0.834
0.854
0.854
0.842
0.836
0.818
0.782
0.764
0.774
0.782
0.822
0.854
0.872
0.824
0.844
0.830
0.856
0.830
0.792
0.760
0.746
0.734
0.740
0.736
0.746
0.778
0.790
0.776
0.772
0.786
0.770
0.780
0.780
0.778
0.808
0.804
0.834
0.820
0.814
0.814
0.776
0.774
0.736
0.726
0.704
0.704
0.658
0.682
0.656
0.666
0.686
0.704
0.716
0.736
0.734
0.722
0.722
0.730
0.726
0.726
0.734
0.756
0.764
0.758
0.764
0.766
0.784
0.804
0.802
0.802
0.794
0.774
0.776
0.776
0.770
0.792
0.806
0.802
0.806
0.744
0.764
0.748
0.730
0.710
0.700
0.680
0.664
0.648
0.640
0.626
0.620
0.600
0.594
0.588
0.584
0.582
0.578
0.586
0.616
0.654
0.916
0.840
0.748
0.684
0.670
0.708
0.844
0.794
0.700
0.710
0.676
0.694
0.732
0.706
0.672
0.650
0.636
0.622
0.612
0.600
0.592
0.584
0.576
0.574
0.564
0.570
0.560
0.562
0.552
0.550
0.550
0.538
0.538
0.532
0.416
0.670
1.062
0.588
0.658
0.672
0.640
0.672
0.700
0.722
0.694
0.664
0.680
0.292
0.384
0.656
0.640
0.652
0.690
0.538
0.592
0.594
0.582
0.580
0.572
0.560
0.558
0.552
0.552
0.554
0.556
0.564
0.560
0.552
0.544
0.556
0.580
0.642
0.760
0.776
0.500
0.244
0.696
0.660
0.630
0.628
0.630
0.620
0.638
0.580
0.650
0.714
0.424
0.612
0.592
0.572
0.590
0.590
0.594
0.600
0.378
0.242
0.616
0.628
0.734
0.508
0.598
0.596
0.614
0.646
0.694
0.700
0.724
0.720
0.722
0.688
0.696
0.774
0.312
0.296
0.616
0.618
0.600
0.588
0.584
0.584
0.598
0.596
0.602
0.616
0.626
0.634
0.666
0.698
0.712
0.742
0.764
0.746
0.740
0.724
0.702
0.692
0.708
0.710
0.744
0.750
0.742
0.782
0.782
0.818
0.890
0.900
0.870
0.834
0.778
0.742
0.682
0.674
0.636
0.644
0.706
0.806
0.856
0.808
0.768
0.752
0.684
0.660
0.644
0.634
0.352
0.276
0.584
0.604
0.582
0.596
0.598
0.622
0.636
0.416
0.238
0.638
0.638
0.630
0.576
0.584
0.624
0.526
0.566
0.582
0.600
0.606
0.606
0.590
0.594
0.576
0.578
0.574
0.578
0.582
0.592
0.620
0.660
0.688
0.728
0.662
0.642
0.622
0.598
0.448
0.722
0.556
0.564
0.554
0.564
0.564
0.584
0.618
0.702
0.430
0.292
0.546
0.218
0.228
0.370
0.636
0.614
0.620
0.602
0.604
0.610
0.624
0.638
0.666
0.682
0.686
0.682
0.628
0.604
0.618
0.588
0.576
0.600
0.546
0.564
0.572
0.588
0.582
0.576
0.572
0.570
0.562
0.562
0.562
0.572
0.572
0.566
0.558
0.568
0.578
0.618
0.774
1.016
0.890
0.902
0.898
0.822
0.658
0.644
0.620
0.602
0.586
0.580
0.574
0.570
0.572
0.586
0.610
0.662
0.764
0.832
0.842
0.790
0.726
0.694
0.666
0.682
0.672
0.646
0.620
0.616
0.618
0.622
0.632
0.624
0.764
0.972
0.922
0.870
0.800
0.738
0.688
0.674
0.678
0.662
0.640
0.626
0.638
0.644
0.640
0.626
0.644
0.686
0.752
0.776
0.722
0.698
0.690
0.692
0.698
0.710
0.722
0.728
0.766
0.746
0.688
0.710
0.718
0.712
0.674
0.686
0.706
0.748
0.742
0.790
0.774
0.750
0.738
0.742
0.720
0.720
0.760
0.742
0.770
0.766
0.748
0.748
0.742
0.744
0.774
0.754
0.806
0.812
0.842
0.838
0.774
0.710
0.696
0.668
0.654
0.636
0.634
0.694
0.792
0.832
0.844
0.788
0.736
0.706
0.700
0.684
0.702
0.866
0.866
0.824
0.824
0.816
0.842
0.816
0.762
0.722
0.698
0.680
0.700
0.702
0.730
0.750
0.770
0.780
0.740
0.722
0.704
0.716
0.706
0.700
0.668
0.668
0.658
0.680
0.636
0.640
0.646
0.660
0.650
0.662
0.640
0.626
0.624
0.632
0.642
0.658
0.694
0.706
0.728
0.734
0.758
0.726
0.692
0.670
0.654
0.630
0.618
0.602
0.594
0.594
0.602
0.636
0.660
0.662
0.678
0.718
0.718
0.706
0.670
0.652
0.590
0.606
0.578
0.588
0.584
0.576
0.594
0.624
0.684
0.774
0.786
0.776
0.780
0.764
0.736
0.710
0.692
0.650
0.642
0.632
0.648
0.662
0.696
0.674
0.674
0.678
0.694
0.690
0.708
0.712
0.696
0.660
0.624
0.620
0.620
0.612
0.624
0.620
0.614
0.618
0.608
0.620
0.634
0.632
0.646
0.648
0.666
0.720
0.748
0.758
0.750
0.734
0.682
0.682
0.668
0.652
0.640
0.630
0.614
0.610
0.724
0.752
0.768
0.770
0.606
0.954
0.732
0.746
0.686
0.706
0.672
0.628
0.622
0.616
0.620
0.618
0.626
0.628
0.638
0.650
0.688
0.740
0.762
0.802
0.812
0.762
0.764
0.734
0.684
0.712
0.730
0.752
0.756
0.756
0.752
0.740
0.720
0.716
0.698
0.710
0.718
0.684
0.716
0.702
0.728
0.712
0.674
0.652
0.638
0.634
0.626
0.628
0.654
0.802
0.852
0.834
0.758
0.696
0.670
0.654
0.638
0.664
0.696
0.788
0.794
0.832
0.880
0.830
0.818
0.764
0.734
0.724
0.678
0.662
0.640
0.640
0.402
0.524
0.392
0.670
0.670
0.666
0.660
0.686
0.732
0.728
0.718
0.728
0.840
0.804
0.732
0.710
0.674
0.652
0.638
0.634
0.646
0.670
0.710
0.726
0.726
0.708
0.674
0.676
0.662
0.638
0.618
0.602
0.594
0.588
0.590
0.590
0.602
0.620
0.636
0.672
0.700
0.698
0.672
0.692
0.696
0.680
0.662
0.658
0.658
0.690
0.732
0.684
0.682
0.678
0.712
0.728
0.704
0.690
0.672
0.656
0.718
0.738
0.702
0.684
0.646
0.628
0.614
0.618
0.632
0.630
0.648
0.660
0.676
0.690
0.766
0.762
0.706
0.674
0.652
0.622
0.612
0.606
0.602
0.596
0.584
0.602
0.668
0.718
0.674
0.644
0.652
0.660
0.652
0.656
0.680
0.676
0.670
0.684
0.686
0.728
0.742
0.720
0.686
0.672
0.714
0.684
0.678
0.672
0.672
0.726
0.742
0.756
0.792
0.808
0.766
0.710
0.690
0.674
0.658
0.632
0.620
0.600
0.594
0.622
0.574
0.586
0.592
0.592
0.602
0.624
0.686
0.730
0.708
0.704
0.670
0.636
0.636
0.662
0.586
0.202
0.490
0.522
0.572
0.208
0.390
0.586
0.592
0.594
0.614
0.652
0.656
0.644
0.660
0.642
0.620
0.596
0.586
0.570
0.554
0.544
0.538
0.538
0.580
0.694
0.732
0.750
0.728
0.684
0.626
0.602
0.602
0.582
0.562
0.540
0.296
0.242
0.540
0.540
0.540
0.548
0.552
0.570
0.670
1.074
0.960
0.998
0.928
0.824
0.754
0.706
0.698
0.698
0.700
0.818
0.812
0.840
0.838
0.766
0.730
0.702
0.704
0.684
0.682
0.674
0.660
0.698
0.718
0.722
0.718
0.672
0.626
0.638
0.628
0.640
0.644
0.662
0.642
0.606
0.602
0.584
0.576
0.572
0.566
0.556
0.552
0.558
0.570
0.568
0.600
0.642
0.676
0.662
0.648
0.700
0.666
0.692
0.708
0.718
0.700
0.624
0.630
0.596
0.588
0.572
0.558
0.554
0.556
0.546
0.558
0.568
0.584
0.604
0.604
0.664
0.668
0.644
0.650
0.660
0.656
0.628
0.614
0.598
0.592
0.576
0.570
0.582
0.606
0.650
0.620
0.636
0.642
0.654
0.672
0.696
0.702
0.708
0.698
0.718
0.738
0.694
0.644
0.642
0.620
0.608
0.606
0.598
0.592
0.604
0.612
0.612
0.648
0.706
0.732
0.692
0.658
0.648
0.640
0.644
0.650
0.662
0.682
0.698
0.698
0.690
0.682
0.672
0.662
0.650
0.646
0.628
0.650
0.670
0.706
0.740
0.746
0.762
0.782
0.700
0.688
0.672
0.680
0.276
0.330
0.230
0.398
0.630
0.636
0.630
0.650
0.660
0.638
0.648
0.644
0.642
0.632
0.626
0.626
0.630
0.652
0.666
0.658
0.710
0.706
0.700
0.746
0.674
0.662
0.652
0.646
0.606
0.628
0.636
0.672
0.690
0.694
0.680
0.646
0.638
0.610
0.630
0.634
0.644
0.718
0.686
0.680
0.656
0.638
0.644
0.648
0.632
0.640
0.640
0.644
0.654
0.638
0.640
0.642
0.640
0.636
0.632
0.650
0.652
0.624
0.604
0.622
0.616
0.608
0.604
0.584
0.590
0.586
0.626
0.698
0.848
0.830
0.810
0.718
0.746
0.780
0.754
0.722
0.676
0.650
0.624
0.618
0.590
0.592
0.578
0.572
0.568
0.580
0.598
0.612
0.614
0.630
0.648
0.652
0.646
0.698
0.696
0.686
0.648
0.634
0.626
0.606
0.602
0.622
0.662
0.768
0.874
0.802
0.772
0.728
0.690
0.672
0.640
0.614
0.596
0.580
0.578
0.586
0.604
0.612
0.606
0.610
0.592
0.576
0.598
0.548
0.570
0.560
0.554
0.538
0.542
0.542
0.538
0.532
0.534
0.532
0.528
0.522
0.528
0.524
0.526
0.520
0.534
0.542
0.564
0.570
0.594
0.690
0.716
0.674
0.632
0.616
0.644
0.648
0.652
0.664
0.664
0.648
0.634
0.632
0.626
0.618
0.608
0.606
0.636
0.648
0.662
0.644
0.606
0.594
0.580
0.574
0.564
0.570
0.580
0.606
0.642
0.682
0.672
0.652
0.684
0.684
0.654
0.662
0.658
0.634
0.622
0.608
0.602
0.642
0.714
0.712
0.734
0.698
0.672
0.638
0.606
0.606
0.620
0.664
0.720
0.796
0.808
0.782
0.784
0.762
0.736
0.744
0.748
0.790
0.836
0.806
0.766
0.724
0.668
0.656
0.662
0.680
0.646
0.646
0.640
0.674
0.696
0.672
0.678
0.680
0.706
0.716
0.742
0.772
0.760
0.768
0.760
0.754
0.752
0.718
0.698
0.694
0.674
0.704
0.710
0.760
0.808
0.866
0.804
0.866
0.800
0.786
0.748
0.746
0.746
0.738
0.782
0.840
0.852
0.850
0.822
0.784
0.746
0.750
0.694
0.654
0.658
0.648
0.658
0.658
0.672
0.682
0.742
0.752
0.738
0.718
0.734
0.786
0.784
0.748
0.722
0.706
0.710
0.724
0.806
0.878
0.910
0.960
0.820
0.788
0.730
0.744
0.700
0.668
0.650
0.652
0.652
0.656
0.664
0.654
0.654
0.636
0.632
0.626
0.642
0.638
0.618
0.598
0.596
0.598
0.594
0.632
0.638
0.634
0.644
0.666
0.688
0.704
0.712
0.690
0.718
0.722
0.712
0.670
0.660
0.646
0.640
0.608
0.612
0.616
0.674
0.692
0.666
0.662
0.664
0.642
0.616
0.598
0.592
0.584
0.580
0.588
0.592
0.594
0.614
0.630
0.650
0.682
0.726
0.732
0.660
0.680
0.704
0.748
0.734
0.688
0.656
0.622
0.612
0.604
0.624
0.678
0.844
0.708
0.684
0.718
0.810
0.834
0.786
0.744
0.732
0.724
0.682
0.680
0.670
0.656
0.644
0.638
0.674
0.756
0.784
0.766
0.766
0.738
0.698
0.690
0.670
0.718
0.704
0.710
0.802
0.932
0.848
0.806
0.770
0.718
0.694
0.666
0.738
0.964
0.964
0.872
0.800
0.752
0.720
0.680
0.674
0.686
0.694
0.740
0.792
0.768
0.762
0.712
0.670
0.668
0.650
0.634
0.618
0.618
0.630
0.658
0.674
0.748
0.730
0.742
0.740
0.718
0.718
0.700
0.688
0.696
0.724
0.728
0.728
0.716
0.720
0.718
0.714
0.738
0.720
0.726
0.726
0.712
0.724
0.728
0.740
0.754
0.740
0.730
0.744
0.718
0.730
0.732
0.726
0.704
0.708
0.718
0.690
0.712
0.736
0.800
0.844
0.836
0.822
0.786
0.738
0.732
0.704
0.690
0.708
0.722
0.740
0.744
0.742
0.756
0.744
0.736
0.742
0.736
0.750
0.734
0.724
0.732
0.712
0.706
0.724
0.714
0.732
0.722
0.740
0.762
0.762
0.778
0.758
0.762
0.770
0.746
0.730
0.720
0.700
0.722
0.738
0.750
0.758
0.744
0.746
0.742
0.724
0.722
0.730
0.720
0.722
0.710
0.714
0.708
0.700
0.714
0.712
0.714
0.708
0.718
0.696
0.672
0.676
0.702
0.716
0.792
0.810
0.854
0.856
0.864
0.848
0.796
0.748
0.714
0.700
0.694
0.692
0.684
0.704
0.696
0.724
0.750
0.750
0.758
0.716
0.670
0.646
0.670
0.672
0.688
0.684
0.668
0.648
0.630
0.642
0.654
0.676
0.690
0.702
0.690
0.692
0.680
0.672
0.684
0.688
0.692
0.710
0.742
0.736
0.728
0.702
0.706
0.698
0.686
0.698
0.700
0.720
0.718
0.736
0.732
0.722
0.712
0.712
0.730
0.724
0.712
0.708
0.690
0.688
0.698
0.730
0.750
0.754
0.742
0.696
0.692
0.688
0.706
0.752
0.770
0.830
0.814
0.794
0.790
0.750
0.726
0.710
0.710
0.720
0.708
0.718
0.728
0.706
0.690
0.688
0.686
0.696
0.706
0.716
0.740
0.748
0.730
0.730
0.716
0.718
0.720
0.686
0.662
0.660
0.662
0.672
0.676
0.688
0.720
0.726
0.736
0.720
0.692
0.742
0.690
0.724
0.696
0.652
0.636
0.628
0.628
0.618
0.612
0.612
0.642
0.690
0.770
0.840
0.882
0.862
0.844
0.824
0.776
0.738
0.714
0.688
0.684
0.666
0.676
0.700
0.732
0.874
0.820
0.842
0.828
0.804
0.812
0.776
0.730
0.728
0.712
0.714
0.716
0.700
0.702
0.688
0.684
0.692
0.686
0.716
0.734
0.760
0.786
0.772
0.776
0.760
0.740
0.736
0.712
0.700
0.702
0.682
0.676
0.684
0.686
0.690
0.698
0.704
0.714
0.734
0.734
0.718
0.706
0.698
0.700
0.694
0.672
0.684
0.688
0.694
0.726
0.734
0.736
0.746
0.772
0.756
0.736
0.732
0.718
0.704
0.692
0.720
0.710
0.738
0.750
0.754
0.730
0.722
0.720
0.712
0.714
0.702
0.724
0.710
0.726
0.724
0.736
0.726
0.724
0.732
0.722
0.718
0.714
0.704
0.696
0.686
0.696
0.688
0.680
0.688
0.720
0.722
0.730
0.744
0.784
0.748
0.726
0.708
0.706
0.696
0.680
0.674
0.692
0.694
0.668
0.658
0.682
0.688
0.692
0.710
0.694
0.696
0.694
0.672
0.648
0.640
0.632
0.630
0.644
0.672
0.674
0.678
0.684
0.688
0.690
0.684
0.678
0.676
0.672
0.668
0.664
0.674
0.678
0.690
0.724
0.712
0.714
0.702
0.704
0.710
0.698
0.704
0.706
0.714
0.744
0.754
0.746
0.734
0.722
0.734
0.710
0.726
0.720
0.738
0.722
0.704
0.698
0.690
0.704
0.718
0.710
0.698
0.688
0.714
0.696
0.706
0.702
0.698
0.700
0.700
0.708
0.738
0.730
0.750
0.758
0.774
0.740
0.732
0.732
0.722
0.708
0.688
0.664
0.632
0.620
0.600
0.604
0.622
0.660
0.710
0.832
0.782
0.774
0.742
0.702
0.738
0.760
0.804
0.784
0.742
0.712
0.694
0.682
0.662
0.662
0.672
0.692
0.704
0.710
0.724
0.740
0.736
0.722
0.716
0.712
0.718
0.738
0.766
0.774
0.770
0.742
0.736
0.722
0.728
0.716
0.706
0.686
0.708
0.688
0.682
0.690
0.742
0.724
0.716
0.696
0.718
0.696
0.700
0.684
0.700
0.678
0.668
0.658
0.682
0.674
0.670
0.672
0.718
0.700
0.712
0.692
0.720
0.692
0.712
0.710
0.734
0.704
0.692
0.682
0.706
0.718
0.698
0.702
0.724
0.740
0.726
0.746
0.744
0.736
0.698
0.696
0.682
0.688
0.668
0.684
0.680
0.710
0.718
0.736
0.738
0.752
0.714
0.702
0.692
0.704
0.674
0.666
0.678
0.688
0.686
0.696
0.712
0.704
0.704
0.692
0.702
0.688
0.694
0.684
0.678
0.686
0.694
0.726
0.708
0.702
0.686
0.702
0.694
0.674
0.674
0.674
0.684
0.696
0.686
0.664
0.676
0.668
0.690
0.760
0.774
0.726
0.696
0.676
0.662
0.634
0.618
0.612
0.612
0.628
0.630
0.636
0.644
0.636
0.630
0.630
0.630
0.630
0.634
0.632
0.684
0.656
0.670
0.676
0.710
0.736
0.706
0.674
0.650
0.648
0.638
0.638
0.632
0.642
0.660
0.672
0.680
0.684
0.690
0.696
0.722
0.686
0.670
0.638
0.634
0.628
0.640
0.648
0.664
0.672
0.674
0.664
0.672
0.674
0.698
0.694
0.702
0.734
0.738
0.708
0.718
0.696
0.696
0.716
0.724
0.744
0.794
0.774
0.750
0.772
0.734
0.716
0.716
0.718
0.708
0.742
0.764
0.808
0.784
0.764
0.764
0.722
0.718
0.688
0.688
0.690
0.698
0.750
0.744
0.772
0.776
0.746
0.744
0.754
0.760
0.742
0.776
0.758
0.738
0.726
0.712
0.676
0.674
0.690
0.760
0.804
0.852
0.832
0.830
0.806
0.754
0.698
0.672
0.652
0.692
0.696
0.738
0.732
0.768
0.744
0.730
0.712
0.712
0.682
0.672
0.660
0.646
0.640
0.638
0.642
0.654
0.712
0.776
0.746
0.716
0.702
0.690
0.676
0.674
0.662
0.656
0.660
0.670
0.664
0.680
0.688
0.690
0.690
0.710
0.746
0.738
0.704
0.702
0.688
0.688
0.670
0.682
0.698
0.722
0.710
0.732
0.738
0.722
0.724
0.710
0.704
0.704
0.688
0.662
0.638
0.638
0.658
0.710
0.714
0.692
0.660
0.648
0.638
0.638
0.624
0.648
0.718
0.762
0.794
0.806
0.768
0.776
0.734
0.672
0.680
0.678
0.730
0.812
0.774
0.716
0.698
0.702
0.718
0.762
0.798
0.832
0.804
0.782
0.760
0.740
0.708
0.686
0.678
0.664
0.668
0.684
0.732
0.748
0.794
0.812
0.806
0.792
0.758
0.708
0.706
0.666
0.658
0.656
0.658
0.668
0.680
0.678
0.658
0.652
0.640
0.664
0.684
0.668
0.662
0.658
0.712
0.700
0.674
0.648
0.622
0.604
0.590
0.582
0.572
0.572
0.574
0.584
0.606
0.652
0.644
0.646
0.566
0.588
0.574
0.560
0.558
0.552
0.546
0.538
0.532
0.528
0.524
0.514
0.510
0.510
0.506
0.506
0.516
0.470
0.520
0.454
0.272
0.200
0.488
0.496
0.470
0.456
0.472
0.470
0.464
0.464
0.456
0.468
0.230
0.644
0.502
0.464
0.448
0.462
0.460
0.448
0.456
0.450
0.458
0.450
0.450
0.446
0.450
0.444
0.450
0.442
0.476
0.412
0.434
0.450
0.430
0.438
0.430
0.436
0.432
0.454
0.408
0.426
0.428
0.424
0.424
0.428
0.416
0.418
0.418
0.418
0.412
0.416
0.414
0.412
0.410
0.412
0.408
0.412
0.398
0.410
0.420
0.392
0.416
0.384
0.410
0.398
0.402
0.396
0.406
0.392
0.398
0.402
0.390
0.428
0.368
0.400
0.404
0.388
0.426
0.372
0.396
0.400
0.392
0.428
0.362
0.396
0.398
0.386
0.402
0.390
0.392
0.398
0.388
0.394
0.392
0.396
0.392
0.386
0.416
0.368
0.394
0.392
0.384
0.392
0.388
0.392
0.400
0.378
0.382
0.390
0.390
0.390
0.386
0.390
0.380
0.392
0.386
0.388
0.382
0.386
0.388
0.386
0.390
0.384
0.386
0.386
0.388
0.384
0.384
0.388
0.384
0.388
0.386
0.388
0.400
0.372
0.388
0.386
0.392
0.382
0.386
0.390
0.386
0.390
0.388
0.390
0.388
0.388
0.392
0.392
0.386
0.394
0.388
0.394
0.394
0.390
0.394
0.390
0.396
0.394
0.392
0.394
0.392
0.396
0.388
0.398
0.392
0.394
0.398
0.394
0.396
0.390
0.394
0.394
0.396
0.394
0.390
0.396
0.392
0.396
0.392
0.394
0.396
0.394
0.396
0.394
0.394
0.400
0.400
0.398
0.396
0.400
0.396
0.398
0.400
0.394
0.398
0.396
0.400
0.396
0.396
0.398
0.400
0.398
0.396
0.396
0.402
0.402
0.398
0.398
0.398
0.402
0.404
0.398
0.404
0.402
0.402
0.410
0.402
0.408
0.404
0.408
0.408
0.402
0.408
0.406
0.404
0.402
0.410
0.408
0.408
0.406
0.404
0.408
0.402
0.406
0.418
0.392
0.406
0.404
0.406
0.408
0.400
0.404
0.408
0.406
0.408
0.402
0.406
0.410
0.410
0.404
0.404
0.404
0.410
0.406
0.402
0.404
0.404
0.408
0.402
0.404
0.406
0.410
0.408
0.408
0.408
0.408
0.416
0.410
0.412
0.410
0.410
0.412
0.414
0.408
0.410
0.416
0.414
0.410
0.410
0.414
0.416
0.420
0.420
0.420
0.416
0.420
0.424
0.422
0.424
0.420
0.418
0.426
0.424
0.420
0.422
0.430
0.424
0.426
0.426
0.428
0.432
0.428
0.430
0.428
0.424
0.432
0.434
0.430
0.434
0.436
0.434
0.440
0.434
0.430
0.434
0.432
0.432
0.430
0.438
0.438
0.440
0.434
0.440
0.438
0.448
0.444
0.446
0.442
0.440
0.440
0.434
0.444
0.442
0.440
0.452
0.456
0.460
0.456
0.458
0.644
0.272
0.460
0.456
0.460
0.464
0.462
0.308
0.612
0.458
0.462
0.468
0.460
0.458
0.456
0.454
0.464
0.454
0.444
0.436
0.442
0.438
0.438
0.438
0.438
0.432
0.432
0.434
0.444
0.468
0.480
0.572
0.656
0.598
0.600
0.600
0.606
0.448
0.480
0.468
0.458
0.462
0.468
0.474
0.476
0.482
0.500
0.512
0.504
0.518
0.518
0.534
0.524
0.516
0.516
0.518
0.508
0.506
0.500
0.498
0.494
0.494
0.522
0.464
0.518
0.548
0.554
0.562
0.598
0.642
0.652
0.614
0.574
0.532
0.532
0.498
0.500
0.500
0.492
0.494
0.490
0.504
0.526
0.536
0.544
0.600
0.566
0.554
0.556
0.558
0.540
0.526
0.516
0.508
0.502
0.492
0.504
0.504
0.508
0.540
0.576
0.944
0.818
0.844
0.724
0.634
0.576
0.560
0.554
0.562
0.578
0.590
0.578
0.586
0.362
0.202
0.562
0.578
0.528
0.548
0.554
0.538
0.548
0.538
0.536
0.538
0.226
0.310
0.530
0.530
0.526
0.526
0.530
0.528
0.522
0.518
0.518
0.512
0.510
0.510
0.510
0.502
0.502
0.502
0.502
0.502
0.504
0.504
0.514
0.518
0.512
0.510
0.520
0.516
0.516
0.514
0.540
0.504
0.528
0.524
0.540
0.552
0.518
0.530
0.520
0.536
0.502
0.524
0.528
0.530
0.526
0.532
0.534
0.536
0.532
0.530
0.518
0.524
0.520
0.516
0.522
0.516
0.534
0.526
0.536
0.558
0.610
0.628
0.610
0.608
0.594
0.574
0.566
0.568
0.552
0.546
0.554
0.552
0.502
0.540
0.236
0.310
0.548
0.548
0.564
0.588
0.590
0.586
0.586
0.580
0.570
0.572
0.566
0.568
0.562
0.560
0.556
0.556
0.540
0.542
0.532
0.522
0.516
0.508
0.506
0.496
0.500
0.498
0.504
0.506
0.508
0.500
0.498
0.494
0.496
0.486
0.488
0.500
0.528
0.528
0.594
0.628
0.650
0.276
0.352
0.606
0.604
0.586
0.586
0.586
0.590
0.586
0.576
0.572
0.568
0.572
0.560
0.578
0.534
0.546
0.532
0.518
0.518
0.510
0.504
0.504
0.496
0.490
0.486
0.490
0.484
0.484
0.482
0.486
0.500
0.510
0.510
0.522
0.536
0.536
0.534
0.534
0.536
0.534
0.528
0.522
0.542
0.496
0.506
0.502
0.500
0.502
0.500
0.502
0.504
0.508
0.502
0.502
0.504
0.502
0.496
0.494
0.490
0.496
0.500
0.506
0.506
0.502
0.508
0.504
0.500
0.500
0.494
0.494
0.494
0.502
0.508
0.520
0.544
0.512
0.346
0.370
0.788
0.674
0.630
0.604
0.596
0.566
0.566
0.550
0.558
0.524
0.530
0.528
0.530
0.506
0.512
0.510
0.508
0.512
0.526
0.522
0.528
0.536
0.528
0.528
0.522
0.524
0.524
0.526
0.528
0.524
0.526
0.530
0.536
0.550
0.552
0.544
0.548
0.538
0.540
0.528
0.528
0.528
0.522
0.522
0.530
0.540
0.510
0.522
0.522
0.524
0.524
0.516
0.516
0.514
0.514
0.508
0.506
0.508
0.504
0.512
0.522
0.526
0.524
0.526
0.536
0.538
0.538
0.538
0.542
0.538
0.540
0.532
0.532
0.522
0.516
0.512
0.516
0.506
0.506
0.504
0.506
0.500
0.504
0.500
0.504
0.500
0.504
0.496
0.496
0.492
0.494
0.486
0.488
0.486
0.484
0.482
0.480
0.474
0.474
0.470
0.474
0.470
0.478
0.468
0.252
1.184
0.450
0.474
0.472
0.474
0.474
0.472
0.476
0.476
0.476
0.474
0.480
0.480
0.482
0.484
0.490
0.488
0.490
0.486
0.484
0.484
0.482
0.474
0.482
0.482
0.480
0.480
0.480
0.480
0.482
0.480
0.482
0.488
0.494
0.494
0.498
0.494
0.488
0.496
0.488
0.486
0.488
0.492
0.486
0.488
0.490
0.484
0.478
0.488
0.476
0.478
0.474
0.478
0.474
0.476
0.474
0.474
0.490
0.454
0.472
0.476
0.484
0.492
0.520
0.524
0.524
0.528
0.530
0.530
0.528
0.522
0.524
0.526
0.530
0.526
0.520
0.530
0.522
0.526
0.522
0.532
0.546
0.564
0.600
0.686
2.160
0.554
0.540
0.536
0.532
0.532
0.546
0.564
0.588
0.606
0.664
0.684
0.600
0.612
0.604
0.594
0.602
0.574
0.552
0.582
0.556
0.576
0.590
0.604
0.626
0.650
0.652
0.628
0.620
0.610
0.602
0.602
0.598
0.604
0.612
0.610
0.620
0.628
0.636
0.644
0.652
0.648
0.636
0.628
0.630
0.624
0.622
0.622
0.602
0.596
0.602
0.606
0.608
0.624
0.656
0.664
0.652
0.668
0.652
0.628
0.602
0.594
0.584
0.576
0.576
0.594
0.622
0.654
0.652
0.692
0.718
0.696
0.654
0.636
0.642
0.632
0.612
0.596
0.600
0.618
0.646
0.656
0.674
0.738
0.720
0.696
0.690
0.678
0.672
0.664
0.658
0.646
0.646
0.644
0.644
0.624
0.620
0.622
0.624
0.640
0.658
0.694
0.718
0.730
0.702
0.698
0.686
0.684
0.662
0.638
0.624
0.616
0.626
0.642
0.650
0.652
0.654
0.660
0.656
0.652
0.644
0.642
0.642
0.636
0.642
0.624
0.608
0.608
0.592
0.592
0.586
0.592
0.596
0.594
0.602
0.600
0.598
0.604
0.604
0.602
0.586
0.590
0.596
0.588
0.590
0.588
0.590
0.598
0.596
0.600
0.608
0.612
0.598
0.594
0.590
0.586
0.580
0.580
0.584
0.592
0.600
0.620
0.632
0.656
0.660
0.656
0.650
0.648
0.628
0.616
0.598
0.586
0.576
0.576
0.580
0.592
0.598
0.606
0.608
0.610
0.626
0.622
0.626
0.624
0.626
0.630
0.636
0.638
0.634
0.648
0.650
0.644
0.630
0.626
0.618
0.608
0.598
0.586
0.580
0.580
0.578
0.586
0.576
0.580
0.588
0.596
0.604
0.598
0.602
0.604
0.620
0.630
0.636
0.638
0.622
0.614
0.610
0.612
0.630
0.640
0.648
0.652
0.664
0.644
0.642
0.634
0.624
0.618
0.608
0.600
0.590
0.588
0.594
0.600
0.610
0.636
0.680
0.698
0.690
0.664
0.652
0.652
0.652
0.640
0.634
0.634
0.626
0.624
0.612
0.612
0.608
0.606
0.598
0.594
0.600
0.610
0.628
0.646
0.668
0.654
0.646
0.632
0.626
0.618
0.616
0.614
0.606
0.600
0.596
0.596
0.596
0.590
0.596
0.594
0.600
0.596
0.588
0.582
0.580
0.598
0.644
0.650
0.654
0.644
0.636
0.636
0.636
0.640
0.648
0.650
0.664
0.686
0.698
0.722
0.696
0.676
0.658
0.642
0.630
0.620
0.624
0.632
0.638
0.642
0.654
0.660
0.656
0.648
0.644
0.648
0.634
0.636
0.630
0.638
0.634
0.634
0.640
0.652
0.646
0.646
0.652
0.664
0.666
0.664
0.652
0.646
0.630
0.622
0.616
0.606
0.592
0.588
0.572
0.574
0.594
0.626
0.666
0.712
0.762
0.736
0.696
0.672
0.658
0.642
0.636
0.638
0.622
0.622
0.626
0.632
0.642
0.646
0.660
0.664
0.680
0.680
0.692
0.660
0.658
0.650
0.648
0.636
0.638
0.638
0.652
0.664
0.672
0.672
0.682
0.664
0.658
0.650
0.642
0.628
0.630
0.630
0.630
0.634
0.650
0.664
0.696
0.686
0.692
0.686
0.662
0.650
0.636
0.632
0.624
0.622
0.614
0.616
0.616
0.612
0.602
0.596
0.606
0.608
0.624
0.622
0.616
0.612
0.616
0.618
0.624
0.630
0.644
0.646
0.670
0.678
0.678
0.674
0.656
0.660
0.642
0.626
0.632
0.640
0.670
0.666
0.660
0.662
0.660
0.628
0.628
0.632
0.624
0.620
0.618
0.618
0.616
0.608
0.608
0.606
0.610
0.610
0.608
0.612
0.614
0.614
0.622
0.634
0.658
0.668
0.664
0.658
0.646
0.628
0.628
0.622
0.616
0.610
0.608
0.604
0.610
0.604
0.608
0.618
0.650
0.694
0.694
0.680
0.678
0.678
0.672
0.648
0.646
0.636
0.636
0.620
0.620
0.616
0.620
0.614
0.614
0.614
0.630
0.624
0.632
0.640
0.650
0.638
0.630
0.630
0.634
0.634
0.638
0.636
0.634
0.630
0.632
0.630
0.640
0.646
0.650
0.632
0.622
0.618
0.614
0.620
0.632
0.640
0.646
0.672
0.682
0.692
0.688
0.680
0.652
0.632
0.632
0.630
0.638
0.624
0.612
0.604
0.594
0.594
0.608
0.632
0.648
0.658
0.668
0.678
0.668
0.660
0.660
0.636
0.634
0.628
0.622
0.616
0.608
0.608
0.614
0.620
0.630
0.644
0.670
0.668
0.682
0.680
0.684
0.694
0.672
0.668
0.656
0.652
0.668
0.644
0.640
0.636
0.622
0.622
0.618
0.610
0.610
0.614
0.626
0.628
0.640
0.646
0.648
0.630
0.630
0.626
0.622
0.612
0.618
0.618
0.634
0.632
0.638
0.650
0.658
0.652
0.654
0.642
0.632
0.622
0.608
0.606
0.598
0.598
0.606
0.612
0.618
0.634
0.646
0.662
0.668
0.670
0.678
0.664
0.660
0.652
0.644
0.626
0.626
0.614
0.616
0.616
0.610
0.624
0.634
0.644
0.656
0.652
0.658
0.644
0.634
0.630
0.640
0.638
0.642
0.646
0.656
0.652
0.642
0.646
0.666
0.664
0.648
0.646
0.644
0.646
0.634
0.624
0.616
0.614
0.612
0.624
0.644
0.670
0.688
0.676
0.662
0.652
0.648
0.652
0.634
0.624
0.610
0.614
0.610
0.624
0.638
0.674
0.690
0.710
0.690
0.694
0.688
0.670
0.656
0.650
0.634
0.618
0.614
0.612
0.620
0.628
0.650
0.698
0.748
0.750
0.756
0.754
0.700
0.684
0.666
0.660
0.650
0.664
0.690
0.766
0.754
0.746
0.722
0.700
0.686
0.652
0.632
0.606
0.584
0.588
0.618
0.692
0.750
0.784
0.796
0.766
0.718
0.694
0.668
0.654
0.646
0.634
0.616
0.610
0.610
0.618
0.618
0.632
0.646
0.656
0.642
0.644
0.656
0.658
0.654
0.654
0.656
0.640
0.626
0.628
0.622
0.626
0.608
0.602
0.602
0.594
0.586
0.580
0.586
0.604
0.618
0.632
0.648
0.648
0.650
0.624
0.614
0.608
0.602
0.594
0.590
0.604
0.644
0.678
0.692
0.670
0.660
0.636
0.612
0.600
0.600
0.596
0.596
0.604
0.606
0.608
0.616
0.614
0.614
0.616
0.626
0.636
0.638
0.634
0.628
0.618
0.616
0.604
0.598
0.594
0.588
0.580
0.580
0.576
0.580
0.578
0.584
0.600
0.628
0.644
0.640
0.644
0.676
0.672
0.700
0.692
0.674
0.646
0.634
0.620
0.614
0.612
0.600
0.590
0.584
0.588
0.608
0.644
0.686
0.694
0.676
0.654
0.646
0.642
0.634
0.624
0.608
0.604
0.594
0.598
0.584
0.574
0.566
0.558
0.570
0.600
0.638
0.674
0.668
0.668
0.684
0.658
0.650
0.650
0.634
0.618
0.608
0.606
0.612
0.614
0.618
0.630
0.640
0.634
0.632
0.640
0.648
0.646
0.630
0.622
0.610
0.608
0.602
0.608
0.608
0.612
0.618
0.624
0.620
0.624
0.626
0.626
0.622
0.618
0.626
0.628
0.626
0.628
0.632
0.624
0.618
0.602
0.618
0.636
0.660
0.656
0.638
0.612
0.628
0.634
0.646
0.780
3.530
0.602
0.614
0.618
0.630
0.616
0.612
0.608
0.602
0.604
0.606
0.616
0.620
0.632
0.672
0.690
0.688
0.674
0.656
0.626
0.612
0.602
0.604
0.604
0.608
0.614
0.632
0.654
0.694
0.704
0.700
0.696
0.696
0.662
0.660
0.646
0.642
0.618
0.602
0.592
0.594
0.594
0.592
0.612
0.630
0.680
0.704
0.680
0.688
0.660
0.642
0.628
0.630
0.606
0.600
0.598
0.602
0.602
0.598
0.594
0.600
0.620
0.644
0.652
0.652
0.644
0.616
0.604
0.600
0.602
0.614
0.618
0.612
0.614
0.620
0.642
0.648
0.662
0.686
0.684
0.674
0.658
0.652
0.630
0.616
0.606
0.602
0.604
0.606
0.620
0.626
0.666
0.702
0.698
0.660
0.642
0.622
0.608
0.598
0.584
0.576
0.570
0.606
0.548
0.578
0.584
0.592
0.602
0.596
0.582
0.576
0.576
0.582
0.586
0.586
0.582
0.582
0.584
0.584
0.594
0.592
0.598
0.612
0.622
0.628
0.626
0.608
0.610
0.602
0.602
0.606
0.580
0.580
0.578
0.576
0.574
0.566
0.568
0.564
0.568
0.564
0.566
0.566
0.576
0.584
0.594
0.554
0.574
0.570
0.564
0.568
0.572
0.566
0.564
0.562
0.560
0.546
0.544
0.538
0.534
0.530
0.518
0.514
0.506
0.502
0.496
0.494
0.494
0.498
0.502
0.512
0.536
0.562
0.556
0.566
0.592
0.582
0.580
0.590
0.592
0.578
0.594
0.584
0.572
0.570
0.568
0.568
0.560
0.550
0.552
0.560
0.532
0.540
0.532
0.532
0.532
0.542
0.544
0.536
0.534
0.532
0.532
0.532
0.532
0.534
0.524
0.522
0.524
0.524
0.526
0.522
0.516
0.526
0.528
0.534
0.544
0.544
0.554
0.568
0.568
0.556
0.550
0.554
0.552
0.558
0.552
0.548
0.544
0.546
0.544
0.542
0.542
0.544
0.542
0.540
0.542
0.538
0.536
0.542
0.538
0.562
0.574
0.560
0.552
0.556
0.560
0.554
0.552
0.548
0.542
0.536
0.528
0.534
0.526
0.534
0.536
0.538
0.532
0.546
0.588
0.698
0.862
0.814
0.738
0.666
0.626
0.602
0.584
0.574
0.564
0.560
0.552
0.550
0.548
0.544
0.546
0.540
0.538
0.536
0.532
0.524
0.532
0.538
0.532
0.554
0.548
0.552
0.562
0.556
0.548
0.558
0.550
0.556
0.548
0.562
0.536
0.554
0.560
0.552
0.556
0.558
0.570
0.570
0.558
0.556
0.560
0.552
0.546
0.540
0.536
0.540
0.542
0.560
0.578
0.606
0.656
0.704
0.690
0.708
0.696
0.648
0.640
0.636
0.632
0.608
0.596
0.594
0.596
0.594
0.586
0.608
0.566
0.574
0.570
0.570
0.562
0.560
0.556
0.558
0.558
0.566
0.582
0.606
0.634
0.646
0.640
0.640
0.632
0.618
0.612
0.602
0.606
0.610
0.620
0.634
0.660
0.700
0.704
0.668
0.624
0.618
0.596
0.586
0.564
0.552
0.548
0.532
0.530
0.532
0.580
0.880
0.796
0.792
0.822
0.728
0.642
0.622
0.616
0.608
0.596
0.586
0.586
0.592
0.590
0.600
0.596
0.584
0.580
0.578
0.580
0.586
0.600
0.596
0.596
0.618
0.664
0.708
0.812
0.788
0.374
0.404
0.798
0.716
0.696
0.650
0.640
0.624
0.626
0.634
0.656
0.680
0.708
0.702
0.686
0.664
0.648
0.632
0.626
0.618
0.612
0.614
0.604
0.612
0.632
0.656
0.648
0.674
0.694
0.690
0.660
0.656
0.652
0.640
0.622
0.614
0.596
0.586
0.588
0.588
0.606
0.644
0.716
0.790
0.840
0.826
0.770
0.720
0.686
0.666
0.646
0.632
0.620
0.610
0.598
0.588
0.600
0.612
0.618
0.610
0.606
0.640
0.678
0.674
0.684
0.678
0.684
0.678
0.674
0.674
0.698
0.698
0.676
0.650
0.624
0.612
0.604
0.592
0.582
0.588
0.586
0.598
0.628
0.686
0.762
0.814
0.810
0.794
0.738
0.670
0.636
0.628
0.642
0.666
0.764
0.962
0.928
0.896
0.864
0.828
0.798
0.798
0.778
0.748
0.750
0.780
0.772
0.738
0.742
0.748
0.750
0.722
0.694
0.664
0.640
0.636
0.690
0.714
0.676
0.662
0.660
0.676
0.646
0.644
0.660
0.686
0.680
0.660
0.660
0.658
0.666
0.656
0.654
0.656
0.672
0.698
0.706
0.696
0.666
0.656
0.636
0.612
0.604
0.606
0.604
0.618
0.650
0.690
0.724
0.724
0.738
0.720
0.750
0.710
0.688
0.670
0.666
0.654
0.650
0.668
0.682
0.756
0.770
0.760
0.752
0.734
0.738
0.732
0.690
0.672
0.686
0.692
0.680
0.670
0.666
0.666
0.692
0.700
0.690
0.692
0.696
0.732
0.708
0.664
0.640
0.620
0.618
0.600
0.588
0.574
0.568
0.562
0.556
0.554
0.554
0.566
0.614
0.684
0.714
0.696
0.680
0.692
0.688
0.686
0.678
0.654
0.664
0.668
0.690
0.702
0.692
0.698
0.694
0.684
0.700
0.696
0.676
0.668
0.664
0.658
0.642
0.624
0.630
0.626
0.634
0.652
0.656
0.656
0.670
0.682
0.676
0.664
0.646
0.638
0.632
0.626
0.618
0.620
0.620
0.620
0.618
0.612
0.626
0.608
0.594
0.620
0.652
0.702
0.728
0.724
0.708
0.706
0.672
0.650
0.626
0.618
0.606
0.598
0.596
0.598
0.606
0.624
0.652
0.684
0.702
0.722
0.698
0.692
0.668
0.656
0.644
0.632
0.626
0.612
0.618
0.622
0.630
0.626
0.606
0.606
0.606
0.600
0.602
0.588
0.588
0.584
0.576
0.578
0.582
0.586
0.620
0.698
0.782
0.706
0.680
0.636
0.602
0.592
0.586
0.580
0.584
0.586
0.574
0.578
0.574
0.576
0.600
0.650
0.682
0.694
0.712
0.716
0.712
0.680
0.672
0.648
0.636
0.640
0.628
0.606
0.598
0.584
0.586
0.562
0.544
0.548
0.548
0.538
0.538
0.542
0.544
0.540
0.556
0.566
0.596
0.660
0.698
0.662
0.656
0.628
0.608
0.600
0.602
0.598
0.598
0.582
0.578
0.566
0.564
0.558
0.556
0.558
0.554
0.552
0.554
0.564
0.578
0.596
0.610
0.626
0.634
0.624
0.606
0.594
0.574
0.570
0.560
0.554
0.552
0.550
0.564
0.568
0.626
0.712
0.764
0.750
0.702
0.684
0.662
0.636
0.620
0.614
0.620
0.614
0.614
0.650
0.700
0.774
0.770
0.802
0.794
0.800
0.758
0.750
0.756
0.718
0.704
0.698
0.698
0.730
0.750
0.760
0.768
0.730
0.704
0.672
0.660
0.648
0.626
0.620
0.616
0.618
0.620
0.620
0.604
0.606
0.600
0.594
0.600
0.600
0.608
0.606
0.620
0.634
0.622
0.608
0.626
0.640
0.646
0.640
0.632
0.626
0.618
0.620
0.630
0.678
0.756
0.828
0.848
0.844
0.784
0.742
0.768
0.768
0.776
0.788
0.800
0.802
0.774
0.754
0.742
0.740
0.748
0.746
0.780
0.762
0.738
0.710
0.686
0.700
0.704
0.696
0.676
0.652
0.640
0.640
0.636
0.636
0.660
0.696
0.722
0.730
0.744
0.804
0.798
0.758
0.750
0.728
0.738
0.752
0.760
0.748
0.730
0.706
0.684
0.662
0.642
0.646
0.660
0.686
0.710
0.706
0.768
0.794
0.782
0.752
0.732
0.726
0.722
0.736
0.738
0.730
0.708
0.710
0.712
0.736
0.736
0.720
0.722
0.730
0.758
0.762
0.734
0.706
0.702
0.726
0.730
0.752
0.748
0.730
0.714
0.696
0.710
0.732
0.766
0.770
0.752
0.746
0.736
0.714
0.698
0.710
0.720
0.746
0.754
0.734
0.718
0.720
0.742
0.758
0.746
0.726
0.720
0.728
0.734
0.742
0.722
0.712
0.698
0.702
0.726
0.732
0.738
0.722
0.718
0.718
0.748
0.768
0.788
0.768
0.760
0.748
0.762
0.778
0.762
0.764
0.752
0.740
0.740
0.740
0.718
0.714
0.726
0.768
0.778
0.738
0.750
0.762
0.752
0.724
0.724
0.746
0.752
0.722
0.714
0.740
0.730
0.742
0.740
0.752
0.736
0.724
0.720
0.740
0.730
0.718
0.734
0.756
0.798
0.780
0.776
0.740
0.744
0.734
0.726
0.742
0.798
0.796
0.834
0.852
0.826
0.802
0.770
0.760
0.736
0.716
0.738
0.772
0.758
0.768
0.824
0.792
0.784
0.762
0.772
0.762
0.750
0.748
0.746
0.760
0.744
0.766
0.794
0.802
0.758
0.732
0.720
0.724
0.756
0.754
0.772
0.798
0.872
0.794
0.774
0.752
0.746
0.730
0.732
0.744
0.768
0.762
0.772
0.758
0.736
0.732
0.754
0.824
0.756
0.734
0.744
0.798
0.798
0.836
0.800
0.796
0.784
0.752
0.734
0.714
0.716
0.732
0.732
0.734
0.738
0.766
0.738
0.722
0.716
0.738
0.774
0.756
0.728
0.704
0.714
0.718
0.702
0.708
0.722
0.748
0.728
0.726
0.732
0.738
0.718
0.722
0.748
0.780
0.752
0.746
0.736
0.732
0.722
0.714
0.730
0.752
0.766
0.782
0.790
0.834
0.772
0.762
0.764
0.754
0.722
0.716
0.742
0.802
0.794
0.838
0.832
0.856
0.810
0.790
0.766
0.766
0.750
0.742
0.750
0.776
0.790
0.760
0.768
0.772
0.774
0.790
0.798
0.946
0.912
0.804
0.806
0.824
0.798
0.776
0.740
0.734
0.746
0.754
0.752
0.754
0.790
0.768
0.748
0.740
0.776
0.790
0.758
0.744
0.734
0.754
0.768
0.754
0.838
1.210
1.014
0.874
0.808
0.782
0.808
0.786
0.774
0.768
0.792
0.776
0.760
0.776
0.784
0.760
0.728
0.728
0.758
0.786
0.782
0.794
0.858
0.782
0.742
0.732
0.788
0.844
0.782
0.806
0.762
0.778
0.744
0.736
0.772
0.806
0.786
0.782
0.750
0.810
0.772
0.728
0.716
0.726
0.786
0.800
0.842
0.850
1.152
0.976
0.828
0.774
0.768
0.796
0.800
0.788
0.804
0.838
0.872
0.782
0.792
0.824
0.826
0.764
0.746
0.740
0.796
0.784
0.744
0.740
0.778
0.828
0.780
0.760
0.770
0.778
0.772
0.758
0.750
0.746
0.806
0.992
0.918
0.834
0.792
0.776
0.770
0.758
0.790
0.842
0.818
0.842
0.826
0.862
0.828
0.802
0.772
0.780
0.864
0.790
0.788
0.756
0.906
0.846
0.788
0.868
0.938
0.874
0.792
0.796
0.776
0.764
0.740
0.742
0.728
0.762
0.766
0.748
0.748
0.898
0.876
0.880
0.832
0.790
0.788
0.782
0.774
0.802
0.820
0.798
0.882
0.852
0.798
0.760
0.746
0.760
0.776
0.768
0.778
0.784
0.832
0.804
0.788
0.764
0.760
0.790
0.872
0.814
0.778
0.816
0.798
0.802
0.764
0.734
0.740
0.764
0.778
0.734
0.726
0.748
0.772
0.774
0.776
0.860
0.856
0.796
0.780
0.746
0.862
0.836
0.782
0.780
0.814
0.848
0.784
0.764
0.774
0.838
0.846
0.780
0.744
0.744
0.748
0.842
0.768
0.766
0.766
0.860
0.834
0.802
0.848
0.858
0.796
0.754
0.732
0.756
0.766
0.744
0.750
0.854
0.824
0.788
0.802
0.848
0.832
0.798
0.776
0.768
0.796
0.792
0.778
0.750
0.752
0.834
0.838
0.786
0.776
0.792
0.816
0.806
0.794
0.804
0.800
0.854
0.802
0.780
0.768
0.772
0.814
0.754
0.744
0.744
0.752
0.780
0.780
0.750
0.768
0.782
0.792
0.784
0.818
0.894
0.938
0.800
0.734
0.696
0.686
0.676
0.706
0.766
0.978
1.182
1.026
0.874
0.892
0.852
0.828
0.772
0.756
0.772
0.872
0.804
0.778
0.790
0.866
0.812
0.780
0.750
0.750
0.782
0.804
0.774
0.738
0.736
0.754
0.724
0.716
0.728
0.750
0.764
0.756
0.714
0.702
0.728
0.740
0.748
0.756
0.772
0.832
0.766
0.734
0.738
0.760
0.762
0.726
0.712
0.726
0.760
0.762
0.754
0.762
0.822
0.838
0.814
0.782
0.762
0.762
0.796
0.800
0.774
0.756
0.764
0.824
0.832
0.802
0.746
0.736
0.710
0.734
0.740
0.764
0.764
0.836
0.774
0.748
0.716
0.710
0.784
0.788
0.764
0.804
0.820
0.788
0.770
0.818
0.842
0.794
0.768
0.806
0.844
0.786
0.770
0.776
0.868
0.804
0.774
0.752
0.748
0.806
0.814
0.804
0.822
0.858
0.850
0.820
0.820
0.812
0.778
0.746
0.758
0.778
0.790
0.748
0.734
0.750
0.790
0.810
0.768
0.734
0.748
0.788
0.832
0.758
0.742
0.748
0.774
0.776
0.740
0.710
0.722
0.760
0.756
0.740
0.770
0.826
0.784
0.746
0.728
0.726
0.754
0.760
0.722
0.728
0.774
0.818
0.792
0.754
0.756
0.794
0.856
0.734
0.724
0.736
0.782
0.792
0.788
0.854
0.906
0.840
0.800
0.792
0.802
0.896
0.790
0.736
0.724
0.762
0.832
0.784
0.806
0.778
0.818
0.794
0.820
0.818
0.872
0.804
0.772
0.762
0.786
0.798
0.782
0.792
0.802
0.810
0.758
0.732
0.738
0.782
0.792
0.790
0.754
0.746
0.762
0.798
0.784
0.780
0.770
0.780
0.782
0.808
0.740
0.726
0.738
0.738
0.730
0.716
0.746
0.858
0.942
0.850
0.810
0.806
0.828
0.792
0.752
0.772
0.790
0.786
0.756
0.766
0.802
0.820
0.808
0.790
0.794
0.798
0.774
0.772
0.756
0.770
0.786
0.758
0.760
0.768
0.746
0.718
0.710
0.744
0.826
0.772
0.764
0.770
0.862
0.806
0.862
0.794
0.856
0.800
0.774
0.788
0.838
0.806
0.778
0.776
0.792
0.788
0.760
0.736
0.756
0.804
0.806
0.792
0.758
0.746
0.730
0.742
0.746
0.726
0.734
0.794
0.800
0.756
0.722
0.736
0.786
0.762
0.744
0.748
0.792
0.804
0.782
0.780
0.784
0.780
0.788
0.770
0.756
0.748
0.734
0.720
0.732
0.786
0.814
0.762
0.748
0.768
0.836
0.788
0.752
0.750
0.748
0.806
0.732
0.710
0.718
0.772
0.780
0.764
0.736
0.760
0.800
0.794
0.794
0.758
0.776
0.814
0.822
0.780
0.752
0.770
0.792
0.766
0.734
0.720
0.722
0.754
0.754
0.738
0.724
0.748
0.780
0.756
0.738
0.742
0.834
0.816
0.770
0.742
0.724
0.700
0.690
0.714
0.816
0.880
0.826
0.836
0.858
0.858
0.796
0.760
0.762
0.776
0.796
0.762
0.738
0.754
0.780
0.786
0.748
0.764
0.776
0.772
0.752
0.732
0.736
0.776
0.768
0.750
0.764
0.812
0.802
0.782
0.838
0.878
0.760
0.732
0.718
0.738
0.748
0.736
0.704
0.720
0.772
0.788
0.796
0.740
0.790
0.786
0.782
0.766
0.746
0.758
0.786
0.808
0.786
0.754
0.780
0.880
0.798
0.764
0.742
0.744
0.782
0.788
0.764
0.752
0.778
0.804
0.810
0.770
0.768
0.766
0.780
0.740
0.716
0.726
0.738
0.746
0.734
0.726
0.754
0.784
0.756
0.736
0.794
0.838
0.776
0.754
0.750
0.802
0.824
0.774
0.756
0.754
0.794
0.776
0.738
0.736
0.788
0.846
0.788
0.782
0.802
0.812
0.794
0.748
0.722
0.746
0.782
0.760
0.748
0.796
0.848
0.810
0.766
0.774
0.790
0.788
0.750
0.724
0.730
0.758
0.752
0.758
0.760
0.810
0.802
0.762
0.782
0.754
0.760
0.716
0.728
0.734
0.794
0.840
0.792
0.770
0.774
0.848
0.794
0.746
0.752
0.788
0.800
0.780
0.776
0.798
0.832
0.788
0.730
0.700
0.728
0.780
0.756
0.758
0.810
0.860
0.844
0.768
0.750
0.764
0.810
0.814
0.810
0.760
0.784
0.788
0.780
0.754
0.746
0.762
0.796
0.768
0.740
0.744
0.774
0.784
0.780
0.744
0.734
0.738
0.784
0.800
0.776
0.774
0.798
0.824
0.786
0.762
0.752
0.768
0.778
0.752
0.742
0.756
0.814
0.778
0.756
0.784
0.846
0.776
0.754
0.766
0.788
0.794
0.742
0.722
0.740
0.794
0.780
0.742
0.742
0.770
0.798
0.772
0.740
0.744
0.740
0.764
0.732
0.702
0.704
0.726
0.732
0.720
0.740
0.776
0.758
0.770
0.832
0.866
0.844
0.800
0.764
0.778
0.818
0.828
0.788
0.750
0.738
0.758
0.776
0.762
0.732
0.732
0.776
0.782
0.764
0.768
0.782
0.766
0.746
0.732
0.736
0.774
0.752
0.744
0.758
0.790
0.764
0.744
0.746
0.760
0.790
0.762
0.736
0.720
0.750
0.772
0.760
0.748
0.780
0.820
0.868
0.798
0.768
0.764
0.776
0.760
0.738
0.738
0.766
0.812
0.788
0.802
0.868
0.824
0.780
0.748
0.730
0.760
0.796
0.768
0.738
0.752
0.780
0.782
0.748
0.726
0.752
0.770
0.760
0.732
0.764
0.844
0.796
0.754
0.734
0.762
0.806
0.802
0.760
0.782
0.816
0.864
0.798
0.748
0.754
0.824
0.814
0.778
0.782
0.776
0.784
0.772
0.738
0.728
0.752
0.806
0.806
0.758
0.738
0.770
0.860
0.770
0.802
0.824
0.886
0.818
0.790
0.746
0.788
0.802
0.760
0.740
0.768
0.796
0.778
0.772
0.778
0.780
0.802
0.812
0.820
0.802
0.786
0.814
0.828
0.766
0.758
0.758
0.798
0.774
0.758
0.762
0.790
0.770
0.746
0.754
0.794
0.784
0.764
0.736
0.770
0.778
0.772
0.754
0.774
0.780
0.764
0.730
0.722
0.724
0.778
0.804
0.784
0.764
0.792
0.820
0.792
0.762
0.740
0.790
0.746
0.728
0.720
0.734
0.796
0.916
0.858
0.804
0.820
0.814
0.840
0.780
0.766
0.758
0.776
0.758
0.754
0.768
0.794
0.798
0.766
0.742
0.742
0.772
0.782
0.746
0.722
0.700
0.728
0.788
0.768
0.738
0.738
0.780
0.812
0.778
0.732
0.708
0.732
0.756
0.742
0.732
0.764
0.832
0.760
0.754
0.754
0.812
0.830
0.782
0.748
0.770
0.792
0.810
0.778
0.736
0.740
0.760
0.770
0.760
0.750
0.758
0.770
0.784
0.752
0.724
0.716
0.734
0.790
0.768
0.754
0.746
0.796
0.800
0.768
0.740
0.740
0.810
0.800
0.786
0.744
0.748
0.770
0.744
0.748
0.726
0.748
0.840
0.776
0.782
0.814
0.864
0.774
0.782
0.778
0.796
0.780
0.760
0.748
0.792
0.810
0.772
0.760
0.754
0.838
0.780
0.732
0.728
0.762
0.794
0.810
0.788
0.774
0.800
0.906
0.822
0.778
0.734
0.736
0.808
0.784
0.770
0.782
0.854
0.868
0.790
0.764
0.770
0.836
0.870
0.776
0.748
0.760
0.874
0.884
0.796
0.776
0.796
0.808
0.772
0.772
0.786
0.774
0.766
0.756
0.812
0.844
0.782
0.780
0.796
0.836
0.818
0.762
0.748
0.770
0.776
0.738
0.744
0.760
0.800
0.808
0.772
0.756
0.790
0.816
0.784
0.768
0.786
0.850
0.788
0.780
0.782
0.858
0.826
0.780
0.742
0.754
0.796
0.812
0.798
0.762
0.788
0.818
0.836
0.786
0.744
0.748
0.804
0.792
0.748
0.750
0.778
0.840
0.780
0.768
0.798
0.840
0.790
0.764
0.780
0.850
0.790
0.748
0.728
0.754
0.790
0.808
0.764
0.748
0.746
0.768
0.768
0.748
0.740
0.732
0.796
0.776
0.754
0.724
0.752
0.776
0.770
0.750
0.726
0.730
0.766
0.816
0.774
0.756
0.760
0.786
0.794
0.770
0.746
0.740
0.748
0.754
0.722
0.710
0.762
0.854
0.842
0.788
0.786
0.820
0.764
0.732
0.716
0.740
0.774
0.766
0.750
0.784
0.860
0.830
0.788
0.778
0.800
0.862
0.794
0.752
0.754
0.794
0.798
0.760
0.738
0.782
0.850
0.796
0.764
0.754
0.766
0.796
0.798
0.762
0.746
0.770
0.826
0.772
0.742
0.742
0.794
0.838
0.760
0.732
0.742
0.830
0.786
0.784
0.772
0.802
0.806
0.786
0.762
0.762
0.792
0.796
0.782
0.774
0.810
0.870
0.776
0.774
0.790
0.788
0.772
0.746
0.784
0.874
0.802
0.776
0.752
0.772
0.778
0.750
0.744
0.772
0.794
0.768
0.744
0.742
0.800
0.882
0.788
0.758
0.760
0.798
0.820
0.780
0.766
0.744
0.778
0.790
0.764
0.728
0.712
0.756
0.816
0.758
0.758
0.778
0.842
0.826
0.782
0.762
0.740
0.772
0.842
0.772
0.758
0.746
0.786
0.808
0.780
0.772
0.760
0.800
0.836
0.788
0.752
0.742
0.768
0.812
0.804
0.778
0.780
0.802
0.802
0.762
0.756
0.758
0.850
0.862
0.792
0.758
0.760
0.802
0.826
0.756
0.754
0.768
0.858
0.796
0.790
0.766
0.774
0.742
0.736
0.752
0.810
0.856
0.782
0.774
0.764
0.850
0.804
0.792
0.750
0.760
0.812
0.804
0.760
0.728
0.772
0.848
0.818
0.780
0.744
0.736
0.788
0.756
0.752
0.728
0.796
0.808
0.780
0.758
0.790
0.844
0.780
0.756
0.776
0.818
0.894
0.792
0.770
0.770
0.798
0.814
0.770
0.744
0.756
0.798
0.806
0.762
0.736
0.746
0.786
0.800
0.758
0.746
0.718
0.782
0.892
0.802
0.768
0.764
0.802
0.792
0.764
0.738
0.740
0.816
0.782
0.766
0.742
0.782
0.868
0.800
0.778
0.758
0.810
0.878
0.794
0.784
0.780
0.826
0.784
0.764
0.764
0.812
0.798
0.752
0.742
0.754
0.800
0.854
0.834
0.798
0.782
0.822
0.852
0.782
0.748
0.756
0.798
0.896
0.804
0.784
0.776
0.816
0.782
0.820
0.814
0.896
0.816
0.772
0.766
0.800
0.800
0.772
0.748
0.762
0.854
0.832
0.772
0.750
0.768
0.792
0.824
0.760
0.746
0.762
0.852
0.794
0.770
0.758
0.796
0.776
0.750
0.732
0.758
0.812
0.762
0.748
0.778
0.806
0.874
0.768
0.760
0.736
0.772
0.888
0.820
0.796
0.856
0.950
0.888
0.794
0.774
0.786
0.846
0.820
0.778
0.758
0.780
0.890
0.878
0.816
0.760
0.770
0.786
0.760
0.798
0.794
0.784
0.750
0.776
0.822
0.824
0.776
0.770
0.766
0.868
0.790
0.752
0.750
0.774
0.862
0.782
0.762
0.756
0.804
0.812
0.782
0.756
0.774
0.824
0.884
0.800
0.792
0.810
0.872
0.834
0.804
0.786
0.830
0.878
0.790
0.770
0.780
0.820
0.816
0.772
0.748
0.716
0.746
0.788
0.778
0.758
0.754
0.814
0.830
0.784
0.772
0.820
0.824
0.784
0.760
0.768
0.850
0.790
0.772
0.766
0.792
0.862
0.768
0.752
0.760
0.812
0.838
0.774
0.752
0.796
0.858
0.834
0.788
0.770
0.806
0.832
0.802
0.760
0.740
0.794
0.774
0.748
0.730
0.762
0.898
0.922
0.832
0.878
0.848
0.868
0.774
0.760
0.766
0.886
0.792
0.768
0.750
0.800
0.882
0.800
0.768
0.750
0.778
0.854
0.802
0.778
0.758
0.814
0.868
0.800
0.778
0.784
0.856
0.786
0.772
0.774
0.818
0.824
0.782
0.762
0.794
0.848
0.794
0.780
0.806
0.898
0.896
0.824
0.768
0.756
0.776
0.788
0.780
0.756
0.744
0.788
0.864
0.778
0.752
0.780
0.816
0.812
0.782
0.798
0.830
0.840
0.776
0.756
0.784
0.810
0.862
0.786
0.772
0.760
0.810
0.898
0.790
0.764
0.754
0.802
0.788
0.774
0.746
0.746
0.784
0.784
0.772
0.752
0.744
0.806
0.834
0.776
0.760
0.774
0.848
0.804
0.772
0.750
0.776
0.818
0.784
0.770
0.792
0.798
0.782
0.750
0.752
0.802
0.814
0.742
0.728
0.740
0.784
0.800
0.770
0.752
0.758
0.806
0.866
0.790
0.770
0.764
0.800
0.800
0.772
0.796
0.796
0.818
0.770
0.794
0.796
0.818
0.770
0.762
0.760
0.804
0.814
0.772
0.750
0.758
0.804
0.836
0.776
0.772
0.784
0.818
0.794
0.760
0.768
0.808
0.812
0.764
0.746
0.760
0.802
0.844
0.784
0.760
0.766
0.812
0.782
0.782
0.772
0.810
0.806
0.772
0.786
0.800
0.830
0.790
0.772
0.776
0.800
0.780
0.782
0.766
0.814
0.844
0.782
0.794
0.810
0.790
0.752
0.760
0.798
0.834
0.778
0.764
0.768
0.830
0.822
0.782
0.776
0.758
0.774
0.768
0.768
0.764
0.852
0.894
0.836
0.784
0.798
0.866
0.838
0.804
0.772
0.776
0.830
0.824
0.768
0.760
0.792
0.854
0.826
0.772
0.766
0.780
0.804
0.786
0.778
0.796
0.860
0.798
0.758
0.796
0.806
0.822
0.778
0.788
0.820
0.834
0.786
0.786
0.790
0.840
0.802
0.820
0.826
0.874
0.778
0.750
0.754
0.794
0.870
0.772
0.754
0.744
0.788
0.824
0.784
0.806
0.800
0.824
0.774
0.780
0.802
0.826
0.778
0.752
0.768
0.872
0.846
0.784
0.784
0.808
0.824
0.786
0.780
0.790
0.870
0.806
0.778
0.762
0.766
0.782
0.764
0.772
0.754
0.796
0.810
0.768
0.752
0.788
0.800
0.784
0.802
0.812
0.874
0.816
0.796
0.770
0.782
0.852
0.860
0.788
0.790
0.802
0.836
0.778
0.748
0.732
0.772
0.800
0.812
0.860
0.822
0.814
0.788
0.762
0.780
0.798
0.780
0.828
0.782
0.782
0.776
0.796
0.862
0.890
0.792
0.814
0.818
0.808
0.766
0.762
0.820
0.840
0.796
0.788
0.820
0.888
0.804
0.776
0.782
0.820
0.832
0.794
0.858
0.820
0.794
0.768
0.764
0.798
0.830
0.794
0.784
0.800
0.868
0.810
0.774
0.778
0.782
0.828
0.786
0.754
0.776
0.808
0.782
0.778
0.776
0.804
0.788
0.800
0.806
0.822
0.768
0.760
0.762
0.842
0.842
0.782
0.804
0.792
0.818
0.770
0.752
0.780
0.848
0.816
0.804
0.850
0.814
0.854
0.814
0.786
0.806
0.884
0.860
0.798
0.794
0.796
0.814
0.778
0.760
0.770
0.826
0.800
0.792
0.762
0.780
0.782
0.742
0.734
0.746
0.832
0.786
0.776
0.788
0.878
0.850
0.786
0.774
0.814
0.878
0.806
0.786
0.800
0.864
0.904
0.802
0.768
0.764
0.806
0.832
0.786
0.808
0.856
0.868
0.858
0.792
0.784
0.784
0.830
0.766
0.766
0.744
0.810
0.852
0.786
0.768
0.870
0.888
0.796
0.790
0.804
0.834
0.796
0.782
0.814
0.836
0.810
0.764
0.764
0.798
0.822
0.780
0.752
0.756
0.784
0.824
0.802
0.796
0.794
0.824
0.818
0.772
0.752
0.758
0.798
0.826
0.786
0.772
0.768
0.808
0.786
0.808
0.818
0.846
0.796
0.768
0.792
0.820
0.834
0.786
0.796
0.786
0.796
0.784
0.762
0.760
0.786
0.856
0.782
0.786
0.804
0.846
0.798
0.792
0.798
0.822
0.834
0.776
0.760
0.810
0.896
0.840
0.764
0.766
0.790
0.870
0.804
0.766
0.772
0.794
0.830
0.792
0.768
0.784
0.800
0.802
0.774
0.750
0.824
0.820
0.808
0.770
0.768
0.786
0.818
0.788
0.776
0.760
0.808
0.822
0.772
0.760
0.782
0.812
0.816
0.766
0.766
0.792
0.818
0.804
0.760
0.768
0.792
0.812
0.776
0.762
0.766
0.788
0.808
0.766
0.748
0.736
0.784
0.818
0.776
0.752
0.780
0.838
0.826
0.804
0.768
0.776
0.804
0.886
0.790
0.782
0.818
0.816
0.774
0.764
0.758
0.808
0.808
0.766
0.754
0.780
0.822
0.782
0.748
0.768
0.768
0.834
0.780
0.760
0.760
0.838
0.862
0.786
0.782
0.786
0.846
0.826
0.790
0.802
0.852
0.876
0.834
0.772
0.756
0.774
0.798
0.756
0.772
0.860
0.820
0.806
0.854
0.864
0.800
0.788
0.800
0.854
0.804
0.796
0.792
0.810
0.800
0.774
0.780
0.824
0.812
0.772
0.782
0.808
0.844
0.806
0.772
0.776
0.848
0.854
0.782
0.760
0.762
0.792
0.778
0.798
0.792
0.828
0.790
0.770
0.776
0.854
0.832
0.784
0.810
0.784
0.798
0.766
0.774
0.792
0.876
0.816
0.802
0.814
0.860
0.838
0.792
0.790
0.778
0.798
0.788
0.828
0.794
0.816
0.804
0.786
0.792
0.852
0.808
0.828
0.816
0.806
0.782
0.782
0.812
0.852
0.794
0.778
0.766
0.816
0.794
0.764
0.782
0.814
0.860
0.772
0.764
0.772
0.842
0.776
0.770
0.788
0.856
0.800
0.778
0.776
0.766
0.762
0.730
0.722
0.702
0.734
0.852
0.900
0.862
0.816
0.878
0.838
0.822
0.798
0.826
0.904
0.826
0.796
0.764
0.810
0.880
0.850
0.782
0.770
0.792
0.788
0.772
0.798
0.826
0.816
0.822
0.836
0.812
0.768
0.754
0.778
0.802
0.766
0.756
0.758
0.804
0.798
0.778
0.770
0.780
0.790
0.758
0.764
0.780
0.810
0.782
0.800
0.794
0.816
0.776
0.778
0.800
0.850
0.836
0.796
0.776
0.794
0.876
0.888
0.800
0.780
0.778
0.808
0.804
0.760
0.762
0.782
0.770
0.790
0.832
0.886
0.848
0.798
0.802
0.818
0.792
0.828
0.820
0.808
0.774
0.740
0.736
0.764
0.852
0.788
0.756
0.766
0.802
0.836
0.782
0.782
0.782
0.846
0.894
0.802
0.786
0.784
0.818
0.786
0.780
0.802
0.816
0.804
0.788
0.782
0.826
0.894
0.810
0.766
0.742
0.790
0.884
0.806
0.784
0.824
0.858
0.864
0.792
0.756
0.738
0.764
0.778
0.746
0.738
0.764
0.858
0.824
0.794
0.794
0.812
0.830
0.798
0.780
0.812
0.824
0.838
0.826
0.774
0.632
0.200
0.348
0.208
0.204
0.396
0.202
0.544
0.326
1.454
0.660
0.658
0.664
0.656
0.656
0.666
0.668
0.692
0.628
0.638
0.628
0.620
0.610
0.612
0.602
0.592
0.594
0.600
0.610
0.602
0.594
0.596
0.588
0.582
0.582
0.570
0.574
0.736
0.932
1.182
0.584
0.594
0.598
0.588
0.590
0.588
0.588
0.582
0.582
0.574
0.576
0.572
0.574
0.584
0.598
0.674
0.808
0.826
0.908
0.926
0.880
0.992
1.018
0.948
0.820
0.820
0.810
0.850
0.982
0.944
0.874
0.912
0.912
0.924
0.860
0.796
0.816
0.814
0.908
0.856
0.872
0.768
0.758
0.728
0.698
0.744
1.434
0.926
1.168
1.122
0.936
0.838
0.784
0.746
0.724
0.744
0.910
1.032
0.904
0.918
0.898
0.830
0.790
0.796
0.860
0.878
0.852
0.884
0.890
0.890
0.820
0.804
0.806
0.882
0.862
0.848
0.904
1.056
0.932
0.884
0.840
0.848
0.806
0.816
0.864
0.880
0.818
0.868
0.910
0.954
0.870
0.822
0.860
0.892
0.918
0.840
0.792
0.800
0.878
0.924
0.868
0.810
0.834
0.858
0.780
0.762
0.760
0.780
0.790
0.760
0.782
0.770
0.874
0.876
0.820
0.808
0.810
0.958
0.854
0.840
0.782
0.814
0.814
0.802
0.898
1.116
0.978
0.916
0.896
0.900
0.822
0.830
0.860
0.872
0.826
0.864
0.876
0.844
0.784
0.774
0.770
0.806
0.816
0.810
0.918
1.032
0.952
0.838
0.842
0.964
0.966
0.866
0.862
0.884
0.894
0.838
0.816
0.988
1.048
0.924
0.816
0.798
0.794
0.784
0.778
0.782
0.822
0.906
0.840
0.834
0.828
0.860
0.794
0.790
0.776
0.866
0.832
0.810
0.800
0.834
0.870
0.800
0.778
0.782
0.868
0.852
0.830
0.838
0.894
0.902
0.814
0.786
0.794
0.878
0.886
0.842
0.846
0.860
0.870
0.860
0.846
0.786
0.774
0.778
0.788
1.258
1.088
0.994
0.910
0.878
0.856
0.830
0.820
0.816
0.858
0.834
0.796
0.786
0.818
0.910
0.860
0.828
0.928
1.030
0.976
0.872
0.846
0.864
0.826
0.800
0.788
0.854
0.870
0.760
0.720
0.688
0.664
0.654
0.646
0.634
0.638
0.676
0.736
0.672
0.210
0.346
0.258
0.742
0.744
0.282
0.484
0.680
0.736
0.756
0.772
0.736
0.718
0.698
0.670
0.658
0.668
0.662
0.648
0.640
0.632
0.622
0.622
0.616
0.612
0.616
0.618
0.626
0.650
0.678
0.702
0.718
0.740
0.740
0.716
0.676
0.642
0.616
0.602
0.584
0.580
0.574
0.574
0.570
0.572
0.566
0.564
0.560
0.556
0.552
0.546
0.542
0.544
0.538
0.538
0.542
0.546
0.564
0.602
0.652
0.728
0.820
0.790
0.754
0.682
0.656
0.630
0.616
0.616
0.634
0.648
0.634
0.660
0.698
0.680
0.662
0.652
0.654
0.646
0.672
0.792
0.872
0.808
0.798
0.824
0.766
0.728
0.702
0.682
0.658
0.642
0.624
0.606
0.596
0.578
0.578
0.582
0.580
0.588
0.594
0.618
0.656
0.698
0.686
0.662
0.636
0.624
0.624
0.630
0.636
0.634
0.624
0.632
0.628
0.614
0.604
0.596
0.580
0.570
0.560
0.552
0.540
0.540
0.532
0.528
0.524
0.532
0.554
0.634
0.746
0.808
1.016
0.954
0.786
0.708
0.654
0.664
0.660
0.636
0.648
0.674
0.682
0.660
0.660
0.682
0.662
0.648
0.626
0.620
0.612
0.608
0.608
0.620
0.636
0.636
0.624
0.608
0.608
0.596
0.592
0.580
0.578
0.576
0.570
0.568
0.566
0.580
0.644
0.708
0.766
0.796
0.756
0.696
0.672
0.684
0.756
0.748
0.734
0.760
0.792
0.780
0.786
0.772
0.744
0.722
0.714
0.710
0.686
0.674
0.674
0.666
0.644
0.642
0.626
0.614
0.602
0.592
0.582
0.574
0.574
0.572
0.568
0.570
0.566
0.570
0.600
0.648
0.734
0.876
0.904
0.762
0.742
0.726
0.720
0.700
0.672
0.654
0.644
0.632
0.616
0.614
0.614
0.602
0.600
0.590
0.582
0.584
0.598
0.630
0.694
0.718
0.696
0.664
0.652
0.638
0.618
0.602
0.596
0.596
0.614
0.644
0.688
0.720
0.780
0.846
0.828
0.736
0.696
0.662
0.636
0.614
0.598
0.576
0.554
0.552
0.556
0.584
1.144
0.960
0.916
1.022
0.920
0.772
0.770
0.764
0.722
0.700
0.666
0.658
0.656
0.622
0.614
0.596
0.590
0.584
0.586
0.628
0.684
0.696
0.678
0.670
0.694
0.700
0.694
0.668
0.662
0.674
0.684
0.702
0.690
0.680
0.646
0.634
0.632
0.686
0.810
0.816
0.780
0.798
0.822
0.834
0.778
0.738
0.702
0.678
0.668
0.650
0.644
0.656
0.696
0.736
0.728
0.730
0.722
0.760
0.736
0.700
0.684
0.672
0.654
0.632
0.622
0.612
0.614
0.636
0.666
0.696
0.702
0.734
0.770
0.776
0.728
0.730
0.718
0.696
0.660
0.648
0.638
0.626
0.614
0.604
0.596
0.612
0.622
0.698
0.796
0.712
0.652
0.630
0.618
0.604
0.600
0.586
0.582
0.590
0.612
0.640
0.690
0.756
0.832
0.876
0.828
0.754
0.738
0.716
0.686
0.652
0.634
0.622
0.606
0.594
0.582
0.584
0.596
0.608
0.626
0.636
0.682
0.722
0.732
0.692
0.674
0.668
0.670
0.664
0.648
0.630
0.620
0.614
0.600
0.602
0.596
0.622
0.762
0.772
0.720
0.676
0.648
0.628
0.608
0.590
0.580
0.578
0.584
0.602
0.606
0.620
0.664
0.710
0.764
0.744
0.698
0.706
0.728
0.712
0.678
0.660
0.660
0.666
0.658
0.644
0.630
0.610
0.608
0.598
0.602
0.622
0.624
0.648
0.682
0.738
0.786
0.752
0.718
0.678
0.652
0.626
0.610
0.602
0.596
0.604
0.610
0.624
0.642
0.664
0.672
0.676
0.210
0.218
0.948
0.706
0.696
0.688
0.682
0.668
0.652
0.640
0.628
0.624
0.618
0.614
0.638
0.642
0.644
0.638
0.664
0.686
0.688
0.672
0.638
0.630
0.612
0.608
0.592
0.586
0.576
0.566
0.560
0.564
0.568
0.564
0.588
0.624
0.968
0.832
0.902
0.736
0.716
0.682
0.656
0.638
0.624
0.618
0.624
0.632
0.648
0.672
0.692
0.692
0.704
0.688
0.688
0.660
0.662
0.678
0.718
0.694
0.690
0.696
0.696
0.662
0.650
0.660
0.656
0.650
0.632
0.632
0.650
0.690
0.728
0.716
0.710
0.736
0.778
0.720
0.702
0.718
0.758
0.754
0.760
0.796
0.830
0.792
0.778
0.782
0.764
0.760
0.756
0.796
0.766
0.758
0.758
0.790
0.774
0.748
0.752
0.750
0.732
0.694
0.686
0.704
0.764
0.786
0.806
0.864
0.844
0.776
0.742
0.728
0.728
0.708
0.718
0.742
0.784
0.820
0.788
0.798
0.798
0.796
0.756
0.748
0.752
0.748
0.736
0.724
0.718
0.746
0.768
0.750
0.738
0.742
0.756
0.742
0.730
0.712
0.744
0.796
0.784
0.792
0.836
0.836
0.784
0.736
0.754
0.750
0.718
0.700
0.698
0.734
0.792
0.782
0.780
0.794
0.810
0.768
0.758
0.782
0.776
0.744
0.720
0.694
0.684
0.678
0.646
0.650
0.702
0.714
0.750
0.816
0.836
0.792
0.754
0.758
0.734
0.708
0.682
0.708
0.762
0.790
0.786
0.766
0.798
0.810
0.808
0.824
0.828
0.820
0.774
0.768
0.764
0.760
0.718
0.686
0.680
0.698
0.736
0.734
0.712
0.772
0.766
0.734
0.710
0.706
0.710
0.700
0.684
0.684
0.702
0.726
0.716
0.708
0.706
0.758
0.820
0.780
0.730
0.732
0.746
0.776
0.812
0.762
0.762
0.716
0.762
0.800
0.788
0.774
0.748
0.716
0.682
0.652
0.634
0.618
0.598
0.586
0.580
0.598
0.706
0.810
0.906
0.982
1.008
0.822
0.814
0.786
0.794
0.728
0.722
0.718
0.854
0.820
0.848
0.904
0.984
0.844
0.828
0.766
0.740
0.704
0.676
0.678
0.692
0.652
0.656
0.636
0.622
0.614
0.602
0.598
0.592
0.592
0.586
0.576
0.578
0.572
0.568
0.560
0.564
0.556
0.550
0.550
0.538
0.544
0.562
0.940
1.014
0.934
1.084
1.086
1.080
1.084
0.978
0.764
0.718
0.676
0.688
0.708
0.714
0.688
0.734
0.774
0.756
0.770
0.854
0.904
0.942
0.886
0.802
0.800
0.808
0.802
0.788
0.782
0.876
0.796
0.822
0.828
0.802
0.776
0.744
0.736
0.726
0.720
0.732
0.752
0.760
0.816
0.838
0.760
0.724
0.712
0.706
0.712
0.724
0.810
0.862
0.802
0.818
0.802
0.776
0.752
0.740
0.734
0.716
0.696
0.702
0.754
0.786
0.784
0.820
0.858
0.818
0.752
0.744
0.736
0.734
0.720
0.730
0.772
0.852
0.866
0.802
0.798
0.772
0.758
0.724
0.712
0.720
0.738
0.738
0.728
0.716
0.748
0.768
0.810
0.790
0.766
0.726
0.702
0.702
0.740
0.720
0.730
0.712
0.728
0.704
0.710
0.686
0.674
0.700
0.760
0.760
0.766
0.768
0.778
0.724
0.704
0.692
0.684
0.670
0.660
0.660
0.672
0.708
0.722
0.770
0.860
0.814
0.810
0.790
0.744
0.746
0.756
0.802
0.770
0.724
0.720
0.738
0.738
0.726
0.718
0.710
0.732
0.716
0.730
0.746
0.764
0.744
0.744
0.758
0.732
0.714
0.710
0.716
0.718
0.720
0.722
0.742
0.748
0.736
0.730
0.716
0.702
0.706
0.708
0.708
0.710
0.744
0.742
0.760
0.772
0.796
0.754
0.738
0.772
0.782
0.742
0.726
0.720
0.710
0.706
0.720
0.744
0.740
0.756
0.768
0.750
0.736
0.732
0.736
0.736
0.708
0.702
0.718
0.726
0.726
0.738
0.740
0.732
0.732
0.734
0.736
0.722
0.716
0.710
0.724
0.706
0.702
0.708
0.714
0.718
0.712
0.714
0.704
0.698
0.700
0.704
0.694
0.702
0.714
0.738
0.752
0.712
0.694
0.676
0.674
0.682
0.702
0.742
0.760
0.764
0.760
0.754
0.720
0.702
0.672
0.654
0.642
0.622
0.620
0.636
0.670
0.698
0.730
0.750
0.778
0.764
0.728
0.698
0.686
0.686
0.666
0.652
0.660
0.668
0.668
0.676
0.694
0.738
0.762
0.740
0.720
0.718
0.744
0.764
0.736
0.718
0.708
0.706
0.692
0.676
0.678
0.668
0.662
0.666
0.684
0.736
0.748
0.738
0.716
0.718
0.706
0.682
0.700
0.696
0.702
0.688
0.690
0.690
0.700
0.700
0.696
0.684
0.688
0.694
0.666
0.654
0.654
0.654
0.664
0.672
0.674
0.682
0.682
0.676
0.684
0.692
0.650
0.638
0.626
0.606
0.600
0.590
0.586
0.608
0.632
0.630
0.618
0.610
0.598
0.592
0.590
0.594
0.604
0.612
0.626
0.624
0.618
0.620
0.650
0.686
0.708
0.398
0.298
0.688
0.680
0.700
0.698
0.688
0.652
0.630
0.616
0.602
0.598
0.594
0.594
0.598
0.614
0.640
0.652
0.664
0.648
0.636
0.626
0.626
0.612
0.610
0.602
0.618
0.646
0.668
0.692
0.686
0.672
0.654
0.646
0.640
0.622
0.606
0.586
0.584
0.574
0.568
0.564
0.556
0.552
0.548
0.550
0.546
0.554
0.556
0.554
0.558
0.590
0.624
0.678
0.664
0.626
0.612
0.602
0.586
0.596
0.610
0.644
0.692
0.712
0.672
0.214
0.428
0.258
0.366
0.606
0.232
0.372
0.606
0.596
0.606
0.610
0.612
0.610
0.614
0.650
0.650
0.642
0.634
0.646
0.640
0.630
0.634
0.626
0.616
0.608
0.606
0.602
0.586
0.578
0.574
0.562
0.554
0.546
0.544
0.538
0.534
0.536
0.540
0.554
0.568
0.572
0.618
0.640
0.664
0.716
0.774
0.754
0.748
0.720
0.674
0.640
0.620
0.600
0.594
0.596
0.608
0.614
0.614
0.618
0.618
0.608
0.610
0.610
0.616
0.618
0.618
0.646
0.670
0.680
0.698
0.728
0.710
0.676
0.656
0.630
0.620
0.602
0.598
0.600
0.600
0.614
0.638
0.680
0.716
0.788
0.858
0.814
0.768
0.740
0.720
0.684
0.652
0.632
0.612
0.604
0.592
0.612
0.702
0.730
0.728
0.746
0.740
0.730
0.740
0.728
0.714
0.692
0.688
0.676
0.656
0.642
0.642
0.632
0.630
0.632
0.644
0.654
0.650
0.648
0.666
0.662
0.646
0.630
0.628
0.632
0.636
0.654
0.684
0.692
0.688
0.684
0.660
0.630
0.616
0.608
0.596
0.588
0.576
0.574
0.566
0.562
0.566
0.550
0.558
0.558
0.572
0.592
0.596
0.602
0.586
0.578
0.574
0.582
0.582
0.584
0.584
0.590
0.618
0.628
0.624
0.632
0.638
0.656
0.674
0.652
0.660
0.662
0.646
0.634
0.626
0.626
0.622
0.620
0.612
0.618
0.626
0.626
0.638
0.630
0.640
0.636
0.638
0.632
0.620
0.606
0.602
0.612
0.628
0.634
0.628
0.626
0.628
0.624
0.624
0.610
0.604
0.594
0.594
0.588
0.580
0.582
0.586
0.592
0.598
0.598
0.602
0.616
0.634
0.654
0.662
0.652
0.660
0.642
0.620
0.608
0.596
0.592
0.580
0.572
0.568
0.552
0.562
0.556
0.574
0.598
0.628
0.636
0.662
0.666
0.654
0.636
0.622
0.610
0.596
0.598
0.604
0.608
0.596
0.604
0.618
0.628
0.630
0.642
0.666
0.668
0.664
0.710
0.788
0.778
0.784
0.750
0.694
0.672
0.656
0.652
0.650
0.642
0.644
0.638
0.616
0.612
0.630
0.660
0.676
0.672
0.668
0.258
0.388
0.628
0.620
0.624
0.620
0.630
0.662
0.670
0.686
0.704
0.702
0.718
0.750
0.750
0.696
0.680
0.668
0.656
0.664
0.684
0.680
0.662
0.246
0.416
0.662
0.296
0.354
0.662
0.662
0.670
0.688
0.694
0.678
0.658
0.658
0.652
0.660
0.670
0.676
0.704
0.706
0.740
0.744
0.708
0.700
0.696
0.680
0.670
0.660
0.678
0.684
0.728
0.806
0.836
0.816
0.836
0.828
0.750
0.774
0.730
0.696
0.690
0.690
0.692
0.696
0.710
0.726
0.712
0.706
0.726
0.738
0.708
0.724
0.746
0.718
0.702
0.702
0.696
0.684
0.692
0.728
0.736
0.740
0.764
0.780
0.756
0.786
0.774
0.796
0.774
0.802
0.748
0.742
0.726
0.688
0.688
0.672
0.670
0.678
0.700
0.728
0.740
0.780
0.744
0.754
0.742
0.766
0.716
0.716
0.704
0.724
0.692
0.684
0.678
0.670
0.654
0.650
0.682
0.680
0.702
0.682
0.688
0.716
0.708
0.680
0.662
0.672
0.710
0.730
0.764
0.716
0.704
0.696
0.700
0.698
0.688
0.704
0.772
0.804
0.746
0.768
0.758
0.802
0.758
0.774
0.752
0.742
0.740
0.742
0.784
0.808
0.810
0.808
0.790
0.720
0.710
0.720
0.750
0.738
0.758
0.758
0.738
0.702
0.726
0.708
0.712
0.736
0.736
0.778
0.740
0.718
0.694
0.686
0.670
0.658
0.676
0.686
0.694
0.706
0.728
0.766
0.724
0.750
0.756
0.748
0.780
0.772
0.734
0.692
0.666
0.656
0.666
0.698
0.828
0.928
1.008
0.882
0.758
0.742
0.736
0.704
0.688
0.660
0.664
0.698
0.726
0.784
0.758
0.772
0.762
0.756
0.732
0.732
0.720
0.726
0.730
0.734
0.726
0.690
0.686
0.660
0.666
0.674
0.692
0.704
0.672
0.656
0.668
0.704
0.718
0.692
0.706
0.800
0.886
0.938
0.826
0.734
0.714
0.704
0.734
0.764
0.770
0.738
0.764
0.728
0.742
0.726
0.760
0.754
0.736
0.764
0.744
0.722
0.704
0.702
0.708
0.706
0.676
0.654
0.664
0.652
0.640
0.648
0.674
0.670
0.658
0.658
0.636
0.626
0.232
0.752
1.014
0.418
0.220
0.200
0.298
0.752
0.900
0.862
0.824
0.776
0.708
0.684
0.702
0.772
0.894
1.120
1.008
0.970
0.914
0.908
0.890
0.830
0.804
0.800
0.792
0.768
0.810
0.872
0.224
0.984
0.294
0.234
0.298
0.394
0.250
0.354
0.752
0.444
0.222
0.688
0.938
0.304
0.404
0.252
0.342
0.200
0.668
0.394
0.372
0.292
0.276
0.228
0.248
2.288
0.708
0.726
0.726
0.768
0.764
0.764
0.752
0.764
0.790
0.746
0.762
0.732
0.740
0.736
0.754
0.784
0.794
0.790
0.790
0.816
0.782
0.776
0.786
0.786
0.810
0.828
0.754
0.770
0.794
0.824
0.794
0.788
0.788
0.788
0.772
0.814
0.834
0.828
0.782
0.776
0.746
0.788
0.776
0.764
0.780
0.800
0.768
0.768
0.776
0.790
0.724
0.694
0.678
0.706
0.720
0.766
0.780
0.854
0.802
0.806
0.778
0.732
0.714
0.706
0.710
0.680
0.686
0.696
0.730
0.736
0.750
0.854
0.810
0.840
0.822
0.800
0.742
0.708
0.692
0.664
0.648
0.666
0.714
0.752
0.814
0.852
0.796
0.764
0.742
0.740
0.732
0.728
0.746
0.734
0.738
0.732
0.720
0.726
0.740
0.692
0.692
0.690
0.688
0.674
0.672
0.684
0.706
0.704
0.706
0.740
0.714
0.716
0.708
0.670
0.650
0.630
0.620
0.636
0.686
0.696
0.668
0.670
0.704
0.736
0.736
0.742
0.732
0.724
0.718
0.708
0.700
0.690
0.690
0.694
0.688
0.682
0.682
0.726
0.778
0.796
0.788
0.772
0.734
0.726
0.722
0.720
0.718
0.684
0.664
0.670
0.684
0.672
0.654
0.656
0.702
0.734
0.736
0.710
0.728
0.734
0.716
0.696
0.712
0.736
0.772
0.740
0.720
0.710
0.730
0.728
0.708
0.680
0.654
0.650
0.638
0.630
0.652
0.718
0.724
0.688
0.680
0.692
0.702
0.702
0.714
0.748
0.768
0.794
0.824
0.824
0.834
0.832
0.802
0.790
0.802
0.806
0.836
0.814
0.788
0.728
0.712
0.692
0.680
0.666
0.676
0.714
0.732
0.738
0.724
0.742
0.712
0.714
0.690
0.686
0.708
0.704
0.704
0.704
0.718
0.744
0.750
0.752
0.740
0.738
0.700
0.708
0.698
0.668
0.644
0.654
0.604
0.612
0.610
0.630
0.652
0.640
0.632
0.634
0.654
0.668
0.676
0.684
0.688
0.694
0.700
0.706
0.724
0.746
0.776
0.800
0.808
0.804
0.784
0.770
0.776
0.778
0.768
0.764
0.748
0.720
0.698
0.688
0.680
0.668
0.660
0.644
0.642
0.666
0.674
0.672
0.672
0.694
0.708
0.686
0.674
0.682
0.702
0.684
0.692
0.692
0.716
0.722
0.698
0.710
0.726
0.728
0.724
0.718
0.730
0.712
0.692
0.694
0.710
0.698
0.686
0.678
0.656
0.638
0.636
0.622
0.620
0.620
0.640
0.672
0.674
0.668
0.648
0.648
0.652
0.660
0.660
0.668
0.666
0.664
0.660
0.658
0.672
0.692
0.732
0.740
0.776
0.792
0.794
0.742
0.710
0.706
0.716
0.722
0.730
0.734
0.728
0.724
0.724
0.726
0.720
0.696
0.700
0.712
0.712
0.714
0.714
0.692
0.692
0.686
0.674
0.666
0.664
0.670
0.664
0.672
0.688
0.702
0.726
0.744
0.790
0.772
0.760
0.712
0.686
0.692
0.670
0.664
0.664
0.688
0.730
0.740
0.742
0.746
0.768
0.762
0.752
0.704
0.680
0.660
0.652
0.638
0.638
0.654
0.666
0.646
0.642
0.648
0.658
0.666
0.652
0.640
0.628
0.614
0.312
0.310
0.624
0.628
0.628
0.636
0.682
0.736
0.722
0.676
0.652
0.648
0.638
0.624
0.648
0.570
0.590
0.582
0.568
0.564
0.552
0.548
0.542
0.540
0.530
0.530
0.530
0.540
0.562
0.594
0.630
0.678
0.716
0.684
0.664
0.646
0.656
0.636
0.628
0.616
0.608
0.626
0.618
0.614
0.622
0.628
0.624
0.630
0.622
0.634
0.630
0.628
0.634
0.622
0.628
0.632
0.628
0.624
0.654
0.688
0.670
0.718
0.656
0.664
0.662
0.636
0.614
0.600
0.588
0.578
0.564
0.562
0.552
0.550
0.548
0.568
0.628
0.754
0.830
0.800
0.794
0.796
0.726
0.678
0.646
0.630
0.642
0.642
0.668
0.744
1.096
0.854
0.928
0.802
0.726
0.688
0.660
0.640
0.630
0.614
0.610
0.612
0.606
0.596
0.598
0.594
0.622
0.632
0.664
0.666
0.640
0.638
0.634
0.630
0.626
0.612
0.608
0.608
0.594
0.594
0.592
0.584
0.590
0.586
0.600
0.602
0.608
0.628
0.650
0.642
0.668
0.652
0.656
0.652
0.628
0.614
0.614
0.610
0.608
0.610
0.608
0.600
0.590
0.590
0.582
0.574
0.568
0.560
0.562
0.558
0.572
0.568
0.582
0.618
0.692
0.714
0.754
0.756
0.690
0.664
0.640
0.636
0.640
0.626
0.612
0.606
0.602
0.604
0.594
0.596
0.592
0.598
0.608
0.606
0.602
0.586
0.588
0.582
0.576
0.570
0.568
0.560
0.560
0.566
0.572
0.576
0.568
0.566
0.564
0.572
0.580
0.590
0.582
0.574
0.584
0.592
0.616
0.610
0.622
0.644
0.658
0.666
0.660
0.650
0.644
0.620
0.604
0.586
0.590
0.602
0.608
0.610
0.600
0.600
0.606
0.604
0.596
0.600
0.602
0.614
0.604
0.604
0.628
0.650
0.642
0.644
0.648
0.662
0.658
0.638
0.650
0.672
0.652
0.642
0.626
0.626
0.640
0.632
0.628
0.640
0.672
0.702
0.688
0.662
0.648
0.626
0.614
0.608
0.614
0.634
0.662
0.706
0.796
0.768
0.842
0.824
0.762
0.700
0.660
0.634
0.620
0.612
0.616
0.600
0.606
0.622
0.638
0.636
0.642
0.650
0.662
0.660
0.664
0.702
0.708
0.692
0.666
0.662
0.648
0.642
0.642
0.636
0.630
0.616
0.610
0.606
0.610
0.596
0.600
0.632
0.692
0.702
0.702
0.708
0.702
0.670
0.642
0.626
0.618
0.602
0.608
0.616
0.646
0.664
0.668
0.632
0.620
0.610
0.612
0.608
0.606
0.614
0.610
0.610
0.608
0.612
0.626
0.638
0.636
0.644
0.684
0.730
0.702
0.748
0.724
0.732
0.728
0.706
0.684
0.656
0.642
0.634
0.618
0.602
0.596
0.594
0.578
0.582
0.596
0.596
0.610
0.640
0.696
0.698
0.658
0.646
0.630
0.628
0.624
0.624
0.614
0.602
0.618
0.664
0.694
0.704
0.680
0.696
0.696
0.674
0.670
0.642
0.628
0.624
0.638
0.630
0.630
0.650
0.658
0.650
0.634
0.672
0.706
0.708
0.694
0.682
0.678
0.658
0.646
0.642
0.646
0.632
0.620
0.630
0.658
0.680
0.702
0.754
0.776
0.726
0.714
0.676
0.670
0.648
0.636
0.620
0.616
0.614
0.634
0.664
0.664
0.668
0.668
0.678
0.672
0.658
0.636
0.624
0.624
0.618
0.616
0.624
0.640
0.674
0.688
0.696
0.702
0.724
0.718
0.700
0.694
0.660
0.644
0.630
0.608
0.610
0.588
0.606
0.610
0.596
0.582
0.578
0.568
0.572
0.580
0.622
0.712
0.898
1.160
0.950
0.944
0.966
0.868
0.794
0.724
0.700
0.672
0.672
0.670
0.664
0.696
0.718
0.722
0.676
0.728
0.752
0.748
0.758
0.750
0.754
0.714
0.696
0.672
0.666
0.670
0.658
0.650
0.658
0.700
0.814
0.786
0.718
0.690
0.670
0.676
0.688
0.670
0.650
0.638
0.622
0.624
0.630
0.666
0.716
0.776
0.780
0.746
0.732
0.758
0.692
0.696
0.668
0.656
0.630
0.622
0.620
0.634
0.634
0.642
0.660
0.682
0.702
0.732
0.750
0.710
0.704
0.700
0.676
0.676
0.686
0.676
0.694
0.708
0.730
0.728
0.716
0.716
0.708
0.688
0.684
0.670
0.672
0.684
0.692
0.692
0.722
0.754
0.764
0.778
0.772
0.762
0.718
0.696
0.682
0.686
0.678
0.666
0.664
0.678
0.696
0.748
0.758
0.692
0.676
0.662
0.654
0.636
0.636
0.646
0.656
0.644
0.628
0.618
0.608
0.616
0.632
0.660
0.720
0.810
0.868
0.838
0.790
0.770
0.716
0.710
0.702
0.700
0.682
0.674
0.678
0.706
0.714
0.736
0.744
0.814
0.746
0.708
0.698
0.676
0.658
0.642
0.636
0.634
0.632
0.626
0.626
0.656
0.682
0.692
0.714
0.714
0.700
0.676
0.640
0.626
0.600
0.586
0.590
0.592
0.612
0.630
0.644
0.658
0.722
0.710
0.688
0.722
0.682
0.674
0.674
0.678
0.662
0.652
0.618
0.604
0.602
0.586
0.582
0.610
0.664
0.688
0.708
0.792
0.804
0.808
0.746
0.762
0.754
0.692
0.670
0.648
0.634
0.620
0.614
0.612
0.604
0.592
0.602
0.650
0.702
0.726
0.796
0.814
0.804
0.784
0.740
0.670
0.656
0.648
0.650
0.640
0.624
0.634
0.676
0.700
0.690
0.656
0.652
0.646
0.670
0.678
0.690
0.694
0.710
0.708
0.704
0.686
0.648
0.646
0.636
0.626
0.626
0.618
0.620
0.604
0.600
0.632
0.706
0.722
0.712
0.720
0.684
0.662
0.646
0.630
0.616
0.618
0.620
0.618
0.654
0.700
0.756
0.786
0.790
0.824
0.800
0.762
0.732
0.714
0.688
0.656
0.638
0.622
0.616
0.618
0.630
0.658
0.700
0.738
0.766
0.778
0.738
0.754
0.722
0.738
0.698
0.700
0.668
0.656
0.638
0.642
0.640
0.664
0.684
0.676
0.666
0.660
0.644
0.632
0.622
0.634
0.644
0.666
0.662
0.626
0.614
0.628
0.688
0.690
0.664
0.642
0.616
0.602
0.596
0.618
0.664
0.696
0.742
0.786
0.814
0.746
0.724
0.774
0.810
0.758
0.746
0.748
0.730
0.692
0.688
0.684
0.688
0.668
0.674
0.678
0.656
0.672
0.722
0.744
0.752
0.716
0.686
0.668
0.654
0.640
0.644
0.710
0.758
0.792
0.788
0.744
0.698
0.676
0.664
0.662
0.652
0.638
0.640
0.632
0.640
0.652
0.768
0.820
0.746
0.684
0.730
0.802
0.786
0.730
0.690
0.678
0.644
0.632
0.632
0.626
0.642
0.664
0.692
0.820
0.856
0.782
0.704
0.706
0.698
0.700
0.666
0.658
0.668
0.698
0.714
0.726
0.748
0.712
0.684
0.708
0.718
0.668
0.802
0.800
0.856
0.804
0.704
0.734
0.712
0.688
0.658
0.652
0.640
0.632
0.632
0.638
0.648
0.666
0.708
0.884
0.864
0.830
0.776
0.728
0.688
0.682
0.674
0.678
0.674
0.654
0.648
0.636
0.620
0.616
0.680
0.806
0.802
0.846
0.802
0.770
0.688
0.708
0.698
0.678
0.666
0.674
0.672
0.652
0.644
0.640
0.644
0.668
0.674
0.686
0.678
0.668
0.680
0.686
0.674
0.678
0.692
0.662
0.646
0.628
0.624
0.618
0.634
0.644
0.660
0.650
0.694
0.726
0.664
0.660
0.640
0.656
0.648
0.668
0.684
0.708
0.726
0.698
0.708
0.774
0.936
0.956
0.852
0.780
0.716
0.678
0.654
0.636
0.632
0.646
0.716
0.820
0.804
0.750
0.702
0.706
0.706
0.672
0.672
0.656
0.664
0.766
0.754
0.812
0.774
0.806
0.748
0.706
0.676
0.656
0.642
0.612
0.622
0.626
0.630
0.646
0.672
0.670
0.676
0.648
0.656
0.694
0.758
0.810
0.788
0.830
0.724
0.690
0.684
0.688
0.700
0.712
0.706
0.704
0.686
0.674
0.660
0.664
0.672
0.680
0.690
0.680
0.678
0.666
0.644
0.648
0.662
0.656
0.648
0.644
0.638
0.636
0.640
0.672
0.672
0.664
0.640
0.638
0.634
0.632
0.636
0.648
0.650
0.634
0.642
0.656
0.652
0.640
0.624
0.604
0.594
0.588
0.594
0.600
0.604
0.638
0.698
0.682
0.768
0.846
0.796
0.722
0.682
0.644
0.628
0.608
0.592
0.578
0.572
0.582
0.630
0.888
0.904
0.872
0.852
0.834
0.748
0.728
0.686
0.666
0.650
0.666
0.684
0.694
0.664
0.634
0.628
0.624
0.624
0.640
0.676
0.748
0.844
1.030
0.934
0.834
0.780
0.734
0.698
0.678
0.664
0.652
0.654
0.658
0.668
0.676
0.668
0.668
0.672
0.682
0.678
0.670
0.658
0.642
0.644
0.604
0.612
0.602
0.598
0.620
0.626
0.642
0.686
0.706
0.698
0.704
0.684
0.664
0.676
0.686
0.704
0.758
0.798
0.714
0.758
0.754
0.776
0.748
0.704
0.712
0.696
0.654
0.650
0.640
0.648
0.666
0.696
0.692
0.690
0.688
0.660
0.658
0.642
0.630
0.624
0.624
0.608
0.598
0.616
0.672
0.730
0.734
0.736
0.736
0.734
0.740
0.738
0.700
0.664
0.634
0.616
0.618
0.644
0.740
0.832
0.862
0.918
0.896
0.848
0.812
0.746
0.704
0.690
0.680
0.672
0.686
0.860
1.140
0.644
0.646
0.640
0.614
0.626
0.628
0.668
0.698
0.686
0.698
0.712
0.728
0.692
0.674
0.658
0.638
0.634
0.618
0.616
0.620
0.630
0.642
0.662
0.702
0.790
0.788
0.790
0.708
0.710
0.694
0.686
0.672
0.656
0.646
0.638
0.636
0.646
0.644
0.636
0.622
0.624
0.622
0.620
0.620
0.610
0.632
0.648
0.686
0.692
0.650
0.636
0.706
0.688
0.666
0.650
0.650
0.638
0.634
0.634
0.618
0.634
0.636
0.648
0.656
0.650
0.644
0.636
0.618
0.612
0.608
0.614
0.620
0.622
0.630
0.642
0.638
0.664
0.696
0.710
0.662
0.670
0.660
0.666
0.666
0.644
0.658
0.676
0.710
0.674
0.716
0.682
0.690
0.674
0.648
0.642
0.634
0.622
0.616
0.598
0.592
0.588
0.586
0.596
0.600
0.598
0.610
0.628
0.696
0.682
0.734
0.742
0.792
0.772
0.750
0.694
0.678
0.658
0.676
0.712
0.722
0.698
0.688
0.666
0.652
0.658
0.686
0.678
0.672
0.684
0.718
0.738
0.686
0.676
0.664
0.674
0.656
0.656
0.662
0.654
0.660
0.678
0.686
0.662
0.650
0.626
0.620
0.614
0.602
0.604
0.596
0.590
0.586
0.590
0.600
0.650
0.882
0.884
0.858
0.736
0.700
0.668
0.682
0.684
0.672
0.664
0.650
0.644
0.616
0.610
0.600
0.626
0.666
0.794
0.856
0.800
0.734
0.708
0.696
0.666
0.648
0.656
0.660
0.650
0.642
0.640
0.646
0.666
0.656
0.656
0.668
0.694
0.664
0.666
0.672
0.694
0.684
0.684
0.660
0.660
0.666
0.648
0.662
0.648
0.644
0.636
0.630
0.376
0.258
0.596
0.620
0.648
0.676
0.684
0.690
0.766
0.738
0.698
0.694
0.704
0.646
0.618
0.618
0.598
0.594
0.594
0.638
0.650
0.646
0.638
0.610
0.606
0.632
0.668
0.722
0.842
0.876
0.816
0.728
0.736
0.722
0.702
0.682
0.666
0.674
0.664
0.660
0.656
0.672
0.710
0.742
0.764
0.760
0.724
0.702
0.674
0.670
0.660
0.660
0.666
0.660
0.652
0.632
0.628
0.644
0.718
0.700
0.674
0.676
0.682
0.654
0.648
0.618
0.614
0.608
0.594
0.590
0.592
0.598
0.616
0.646
0.728
0.794
0.846
0.772
0.714
0.716
0.706
0.714
0.688
0.670
0.660
0.640
0.634
0.630
0.648
0.666
0.676
0.706
0.720
0.732
0.760
0.730
0.770
0.736
0.698
0.686
0.674
0.652
0.648
0.660
0.654
0.668
0.678
0.676
0.692
0.684
0.672
0.676
0.676
0.662
0.670
0.670
0.676
0.710
0.734
0.746
0.742
0.724
0.696
0.676
0.666
0.674
0.650
0.662
0.636
0.650
0.690
0.716
0.722
0.700
0.676
0.644
0.640
0.636
0.634
0.628
0.634
0.634
0.646
0.640
0.636
0.646
0.652
0.636
0.634
0.644
0.650
0.644
0.636
0.648
0.676
0.672
0.642
0.626
0.648
0.652
0.652
0.660
0.640
0.634
0.628
0.674
0.666
0.748
0.744
0.724
0.780
0.822
0.758
0.732
0.732
0.698
0.660
0.642
0.618
0.600
0.590
0.574
0.564
0.560
0.556
0.554
0.568
0.572
0.574
0.640
0.700
0.750
0.856
0.886
0.778
0.788
0.736
0.686
0.660
0.638
0.636
0.642
0.652
0.686
0.756
0.994
0.898
0.826
0.780
0.798
0.748
0.762
0.740
0.766
0.786
0.840
0.836
0.830
0.804
0.808
0.790
0.826
0.824
0.918
0.874
0.850
0.812
0.856
0.852
0.786
0.802
0.766
0.786
0.734
0.764
0.766
0.828
0.770
0.804
0.784
0.858
0.794
0.800
0.760
0.794
0.730
0.742
0.736
0.878
0.816
0.834
0.824
0.866
0.800
0.824
0.796
0.798
0.766
0.732
0.746
0.788
0.844
0.810
0.840
0.852
0.858
0.772
0.784
0.780
0.750
0.716
0.720
0.732
0.816
0.834
0.744
0.734
0.722
0.738
0.710
0.716
0.726
0.766
0.732
0.746
0.742
0.744
0.824
0.768
0.724
0.692
0.722
0.718
0.746
0.760
0.758
0.770
0.728
0.686
0.708
0.744
0.832
0.834
0.844
0.814
0.726
0.724
0.720
0.740
0.782
0.810
0.796
0.784
0.810
0.830
0.866
0.860
0.762
0.774
0.756
0.772
0.754
0.752
0.746
0.808
0.750
0.794
0.748
0.810
0.740
0.748
0.728
0.792
0.802
0.804
0.734
0.742
0.710
0.688
0.660
0.664
0.696
0.706
0.726
0.820
0.902
0.836
0.784
0.704
0.688
0.672
0.666
0.654
0.646
0.644
0.656
0.664
0.660
0.638
0.634
0.716
0.884
0.912
0.792
0.776
0.734
0.776
0.754
0.710
0.696
0.658
0.642
0.672
0.774
0.852
0.880
0.904
0.874
0.748
0.734
0.710
0.716
0.708
0.680
0.660
0.670
0.768
0.944
0.900
0.872
0.746
0.740
0.718
0.738
0.738
0.742
0.728
0.738
0.754
0.770
0.750
0.716
0.704
0.692
0.700
0.686
0.708
0.720
0.696
0.670
0.670
0.680
0.708
0.734
0.760
0.776
0.812
0.850
0.842
0.814
0.822
0.806
0.800
0.804
0.826
0.830
0.838
0.788
0.774
0.808
0.838
0.854
0.854
0.820
0.786
0.740
0.716
0.696
0.710
0.702
0.698
0.720
0.700
0.678
0.692
0.704
0.704
0.672
0.660
0.654
0.648
0.634
0.624
0.620
0.612
0.606
0.606
0.606
0.598
0.586
0.586
0.584
0.586
0.580
0.586
0.600
0.590
0.596
0.604
0.616
0.628
0.642
0.676
0.678
0.684
0.680
0.672
0.670
0.670
0.646
0.646
0.642
0.636
0.620
0.618
0.624
0.624
0.626
0.626
0.632
0.640
0.624
0.626
0.624
0.620
0.616
0.618
0.626
0.632
0.636
0.640
0.644
0.646
0.658
0.676
0.656
0.654
0.646
0.628
0.620
0.620
0.626
0.622
0.618
0.622
0.646
0.680
0.708
0.700
0.694
0.666
0.640
0.622
0.606
0.586
0.584
0.576
0.582
0.584
0.584
0.576
0.582
0.582
0.572
0.574
0.578
0.586
0.592
0.614
0.636
0.646
0.626
0.626
0.722
0.884
0.860
0.848
0.830
0.760
0.772
0.740
0.710
0.682
0.658
0.640
0.624
0.620
0.608
0.602
0.606
0.608
0.602
0.596
0.600
0.620
0.622
0.632
0.654
0.674
0.690
0.694
0.664
0.662
0.646
0.644
0.634
0.632
0.628
0.614
0.616
0.616
0.616
0.606
0.632
0.662
0.662
0.660
0.664
0.674
0.646
0.632
0.624
0.612
0.600
0.592
0.590
0.582
0.592
0.584
0.620
1.026
0.886
0.866
0.898
0.756
0.722
0.744
0.728
0.694
0.702
0.712
0.716
0.722
0.766
0.730
0.744
0.730
0.712
0.712
0.720
0.268
0.424
0.690
0.668
0.674
0.674
0.664
0.664
0.662
0.664
0.658
0.686
0.658
0.666
0.656
0.656
0.642
0.650
0.656
0.652
0.652
0.688
0.692
0.714
0.728
0.704
0.702
0.696
0.676
0.660
0.650
0.650
0.648
0.650
0.654
0.662
0.656
0.664
0.662
0.658
0.668
0.674
0.366
0.286
0.642
0.636
0.626
0.634
0.636
0.634
0.652
0.658
0.672
0.664
0.654
0.632
0.628
0.608
0.600
0.596
0.594
0.596
0.604
0.608
0.616
0.626
0.640
0.632
0.624
0.642
0.658
0.664
0.688
0.710
0.696
0.708
0.722
0.692
0.672
0.650
0.630
0.618
0.616
0.632
0.638
0.650
0.710
0.758
0.722
0.706
0.706
0.622
0.642
0.628
0.616
0.606
0.596
0.592
0.588
0.582
0.578
0.572
0.590
0.562
0.612
0.702
0.762
0.808
0.966
0.828
0.914
0.920
0.830
0.782
0.710
0.696
0.682
0.700
0.268
0.480
0.602
0.666
0.638
0.664
0.700
0.726
0.752
0.706
0.742
0.732
0.704
0.700
0.676
0.686
0.652
0.654
0.638
0.650
0.644
0.662
0.652
0.696
0.698
0.688
0.658
0.636
0.622
0.602
0.592
0.592
0.588
0.594
0.618
0.670
0.690
0.676
0.708
0.752
0.746
0.698
0.660
0.650
0.622
0.610
0.612
0.630
0.638
0.700
0.720
0.736
0.782
0.764
0.744
0.764
0.748
0.694
0.684
0.666
0.642
0.636
0.638
0.640
0.626
0.638
0.660
0.688
0.674
0.686
0.690
0.684
0.674
0.672
0.688
0.684
0.692
0.710
0.752
0.768
0.782
0.744
0.706
0.698
0.670
0.666
0.648
0.642
0.640
0.630
0.636
0.656
0.684
0.698
0.744
0.758
0.696
0.696
0.674
0.646
0.648
0.644
0.650
0.642
0.654
0.650
0.674
0.666
0.682
0.686
0.672
0.706
0.690
0.710
0.684
0.684
0.658
0.638
0.634
0.622
0.614
0.600
0.590
0.582
0.584
0.608
0.620
0.634
0.692
0.762
0.730
0.718
0.706
0.676
0.652
0.638
0.626
0.612
0.636
0.598
0.632
0.658
0.678
0.706
0.724
0.702
0.702
0.694
0.690
0.662
0.658
0.656
0.672
0.694
0.678
0.682
0.696
0.716
0.712
0.718
0.722
0.738
0.718
0.694
0.678
0.658
0.646
0.632
0.614
0.608
0.618
0.640
0.672
0.640
0.668
0.670
0.656
0.664
0.666
0.668
0.702
0.626
0.702
0.694
0.710
0.770
0.764
0.724
0.698
0.670
0.662
0.650
0.630
0.614
0.606
0.598
0.594
0.578
0.584
0.582
0.576
0.578
0.576
0.584
0.600
0.628
0.658
0.694
0.734
0.722
0.682
0.670
0.662
0.650
0.640
0.634
0.634
0.626
0.618
0.610
0.624
0.638
0.640
0.636
0.644
0.652
0.640
0.640
0.638
0.648
0.634
0.632
0.632
0.636
0.624
0.620
0.618
0.618
0.620
0.606
0.604
0.604
0.620
0.610
0.626
0.624
0.628
0.628
0.636
0.634
0.870
0.552
0.294
0.692
0.320
0.262
1.118
0.252
0.492
1.736
0.662
0.670
0.660
0.644
0.640
0.648
0.642
0.648
0.638
0.622
0.612
0.632
0.638
0.660
0.670
0.668
0.646
0.632
0.628
0.646
0.682
0.688
0.746
0.800
0.822
0.810
0.782
0.750
0.714
0.674
0.658
0.634
0.622
0.628
0.630
0.648
0.688
0.746
0.792
0.752
0.778
0.760
0.740
0.682
0.660
0.644
0.628
0.618
0.622
0.640
0.638
0.634
0.658
0.678
0.714
0.706
0.686
0.694
0.664
0.648
0.638
0.624
0.608
0.598
0.592
0.590
0.600
0.604
0.606
0.602
0.610
0.622
0.640
0.632
0.632
0.662
0.666
0.666
0.660
0.664
0.654
0.656
0.654
0.668
0.642
0.654
0.664
0.672
0.654
0.676
0.696
0.688
0.662
0.660
0.654
0.648
0.654
0.652
0.650
0.650
0.650
0.650
0.644
0.636
0.690
0.742
0.734
0.736
0.754
0.708
0.710
0.690
0.660
0.664
0.678
0.672
0.652
0.664
0.664
0.646
0.660
0.652
0.672
0.644
0.662
0.662
0.706
0.712
0.728
0.698
0.728
0.380
0.220
0.298
0.324
0.644
0.256
0.310
0.598
0.580
0.586
0.582
0.584
0.588
0.620
0.646
0.652
0.648
0.662
0.676
0.652
0.648
0.646
0.656
0.652
0.660
0.696
0.706
0.670
0.666
0.662
0.676
0.660
0.648
0.648
0.636
0.640
0.632
0.644
0.716
0.734
0.676
0.652
0.636
0.626
0.628
0.588
0.600
0.582
0.608
0.614
0.596
0.596
0.610
0.630
0.632
0.640
0.640
0.636
0.624
0.616
0.606
0.590
0.582
0.576
0.578
0.578
0.572
0.570
0.572
0.584
0.586
0.572
0.572
0.606
0.734
0.728
0.746
0.802
0.820
0.906
0.716
0.710
0.676
0.648
0.632
0.612
0.606
0.600
0.598
0.604
0.636
0.680
0.658
0.652
0.666
0.696
0.718
0.684
0.682
0.664
0.656
0.632
0.624
0.624
0.620
0.632
0.640
0.662
0.662
0.666
0.684
0.700
0.668
0.666
0.670
0.680
0.674
0.666
0.660
0.670
0.662
0.666
0.684
0.704
0.672
0.664
0.664
0.652
0.638
0.640
0.632
0.640
0.636
0.650
0.680
0.722
0.740
0.746
0.272
0.414
0.652
0.670
0.658
0.634
0.630
0.622
0.620
0.632
0.642
0.660
0.660
0.684
0.678
0.700
0.710
0.672
0.680
0.664
0.664
0.622
0.628
0.616
0.612
0.622
0.642
0.418
0.264
0.670
0.692
0.706
0.720
0.686
0.662
0.636
0.630
0.628
0.642
0.626
0.656
0.608
0.644
0.710
0.732
0.700
0.704
0.726
0.740
0.726
0.700
0.672
0.660
0.614
0.644
0.590
0.602
0.608
0.634
0.682
0.720
0.770
0.836
0.840
0.810
0.774
0.714
0.674
0.656
0.642
0.636
0.620
0.628
0.634
0.648
0.670
0.702
0.726
0.720
0.780
0.824
0.812
0.778
0.758
0.756
0.672
0.670
0.650
0.626
0.618
0.610
0.600
0.616
0.638
0.656
0.700
0.762
0.736
0.722
0.716
0.676
0.658
0.648
0.644
0.638
0.636
0.638
0.658
0.692
0.698
0.706
0.730
0.718
0.716
0.710
0.712
0.648
0.650
0.638
0.626
0.622
0.622
0.624
0.644
0.664
0.702
0.676
0.694
0.682
0.694
0.704
0.694
0.664
0.666
0.664
0.658
0.672
0.670
0.644
0.634
0.636
0.648
0.704
0.740
0.758
0.692
0.712
0.660
0.712
0.752
0.772
0.736
0.732
0.740
0.722
0.698
0.664
0.648
0.640
0.638
0.652
0.676
0.696
0.708
0.782
0.728
0.692
0.678
0.666
0.660
0.654
0.664
0.700
0.702
0.678
0.660
0.690
0.708
0.682
0.656
0.622
0.610
0.586
0.582
0.576
0.574
0.584
0.620
0.668
0.682
0.648
0.698
0.730
0.742
0.716
0.716
0.688
0.758
0.698
0.686
0.678
0.668
0.658
0.648
0.632
0.614
0.602
0.598
0.592
0.588
0.592
0.622
0.724
0.896
0.838
0.732
0.718
0.684
0.666
0.650
0.642
0.632
0.628
0.636
0.636
0.676
0.682
0.686
0.652
0.638
0.638
0.638
0.670
0.704
0.718
0.674
0.698
0.664
0.652
0.644
0.656
0.668
0.666
0.652
0.648
0.652
0.648
0.646
0.632
0.658
0.674
0.632
0.646
0.644
0.626
0.608
0.604
0.588
0.596
0.610
0.632
0.646
0.622
0.612
0.640
0.708
0.718
0.732
0.944
0.848
0.784
0.712
0.680
0.666
0.646
0.646
0.632
0.626
0.628
0.660
0.702
0.710
0.712
0.752
0.780
0.822
0.784
0.768
0.730
0.738
0.728
0.722
0.704
0.688
0.662
0.636
0.606
0.608
0.592
0.592
0.610
0.680
0.702
0.644
0.638
0.642
0.648
0.640
0.636
0.636
0.632
0.626
0.626
0.642
0.710
0.932
1.054
0.996
0.962
0.908
0.824
0.756
0.722
0.686
0.666
0.656
0.656
0.674
0.662
0.658
0.666
0.652
0.642
0.648
0.678
0.724
0.716
0.712
0.686
0.664
0.648
0.630
0.624
0.630
0.628
0.626
0.624
0.614
0.592
0.594
0.586
0.578
0.578
0.582
0.590
0.602
0.640
0.714
0.756
0.826
0.872
0.870
0.864
0.736
0.742
0.706
0.686
0.660
0.656
0.636
0.622
0.628
0.650
0.650
0.692
0.714
0.678
0.688
0.674
0.660
0.656
0.652
0.638
0.640
0.628
0.636
0.636
0.646
0.654
0.652
0.656
0.656
0.646
0.664
0.676
0.684
0.682
0.680
0.678
0.644
0.654
0.644
0.628
0.624
0.620
0.638
0.672
0.740
0.838
0.802
0.824
0.786
0.780
0.724
0.690
0.684
0.658
0.638
0.634
0.640
0.650
0.656
0.676
0.696
0.710
0.786
0.860
0.804
0.760
0.708
0.680
0.678
0.662
0.654
0.644
0.644
0.654
0.672
0.664
0.660
0.646
0.638
0.630
0.630
0.620
0.620
0.636
0.640
0.648
0.644
0.666
0.700
0.702
0.676
0.662
0.648
0.636
0.630
0.618
0.618
0.624
0.614
0.616
0.620
0.644
0.650
0.652
0.664
0.678
0.668
0.670
0.678
0.672
0.654
0.646
0.640
0.630
0.622
0.620
0.620
0.622
0.614
0.620
0.624
0.636
0.644
0.640
0.644
0.650
0.638
0.628
0.634
0.622
0.618
0.614
0.626
0.634
0.628
0.630
0.638
0.590
0.612
0.604
0.598
0.606
0.608
0.588
0.612
0.644
0.664
0.650
0.624
0.628
0.582
0.592
0.584
0.582
0.586
0.610
0.626
0.642
0.654
0.724
0.836
0.768
0.804
0.852
0.818
0.794
0.712
0.708
0.680
0.656
0.656
0.640
0.648
0.636
0.638
0.648
0.700
0.688
0.734
0.728
0.732
0.696
0.690
0.690
0.672
0.684
0.686
0.670
0.674
0.674
0.688
0.672
0.704
0.716
0.718
0.714
0.704
0.696
0.680
0.666
0.644
0.638
0.626
0.618
0.616
0.636
0.736
1.022
0.880
0.770
0.694
0.674
0.690
0.696
0.670
0.666
0.660
0.676
0.660
0.668
0.650
0.672
0.650
0.648
0.652
0.642
0.650
0.666
0.698
0.686
0.666
0.648
0.652
0.648
0.636
0.638
0.642
0.628
0.660
0.690
0.724
0.722
0.738
0.776
0.802
0.774
0.766
0.736
0.702
0.700
0.678
0.656
0.632
0.634
0.638
0.632
0.624
0.626
0.622
0.676
0.704
0.762
0.834
0.794
0.850
0.788
0.752
0.770
0.738
0.734
0.718
0.712
0.710
0.702
0.700
0.686
0.660
0.642
0.632
0.634
0.628
0.618
0.616
0.614
0.608
0.600
0.594
0.592
0.594
0.598
0.600
0.620
0.664
0.678
0.722
0.788
0.842
0.816
0.760
0.722
0.704
0.678
0.662
0.646
0.640
0.660
0.696
0.756
0.748
0.746
0.746
0.734
0.724
0.674
0.658
0.644
0.644
0.630
0.622
0.618
0.628
0.650
0.664
0.674
0.692
0.716
0.724
0.692
0.684
0.664
0.652
0.642
0.624
0.610
0.602
0.594
0.590
0.584
0.578
0.580
0.574
0.604
0.678
0.922
0.896
0.806
0.828
0.730
0.800
0.718
0.786
0.810
0.794
0.736
0.756
0.734
0.718
0.698
0.706
0.676
0.690
3.982
0.680
0.668
0.670
0.670
0.668
0.652
0.656
0.658
0.658
0.654
0.638
0.630
0.646
0.666
0.680
0.694
0.690
0.682
0.648
0.650
0.634
0.634
2.774
0.252
0.500
1.676
1.122
0.712
0.750
0.738
0.688
0.714
0.708
0.676
0.696
0.708
0.680
0.688
0.678
0.678
0.656
0.654
0.668
0.680
0.694
0.664
0.688
0.662
0.662
0.640
0.624
0.612
0.614
0.584
0.586
0.574
0.568
0.564
0.558
0.562
0.602
0.676
0.692
0.710
0.752
0.756
0.716
0.712
0.686
0.664
0.644
0.620
0.624
0.610
0.606
0.614
0.624
0.656
0.716
0.734
0.724
0.754
0.736
0.744
0.710
0.666
0.634
0.634
0.630
0.630
0.612
0.612
0.624
0.650
0.660
0.716
0.764
0.856
0.826
0.738
0.780
0.770
0.760
0.714
0.686
0.682
0.666
0.678
0.650
0.678
0.684
0.654
0.644
0.636
0.628
0.628
0.652
0.636
0.654
0.696
0.748
0.724
0.710
0.708
0.688
0.670
0.658
0.652
0.634
0.634
0.640
0.652
0.640
0.648
0.666
0.688
0.694
0.696
0.692
0.712
0.726
0.722
0.704
0.694
0.694
0.684
0.668
0.660
0.658
0.658
0.676
0.676
0.678
0.696
0.688
0.690
0.678
0.676
0.662
0.656
0.662
0.662
0.666
0.664
0.654
0.644
0.658
0.670
0.678
0.678
0.682
0.686
0.668
0.652
0.642
0.642
0.638
0.636
0.636
0.644
0.676
0.678
0.676
0.690
0.718
0.728
0.712
0.702
0.688
0.664
0.656
0.646
0.648
0.648
0.640
0.652
0.676
0.732
0.754
0.740
0.740
0.858
1.380
3.810
0.692
0.690
0.500
2.224
0.696
0.660
0.686
0.634
3.346
0.652
0.634
0.644
0.650
0.666
0.674
0.672
0.664
0.672
0.680
0.690
0.682
0.670
0.668
0.674
0.670
0.676
0.686
0.708
0.732
0.734
0.736
0.742
0.748
0.730
0.692
0.680
0.674
0.662
0.656
0.642
0.638
0.632
0.642
0.678
0.710
0.718
0.712
0.742
0.756
0.744
0.696
0.688
0.668
0.672
0.654
0.642
0.642
0.646
0.662
1.960
0.656
0.664
0.668
0.666
0.658
0.644
0.648
0.636
0.636
0.638
0.624
0.640
0.648
0.632
0.642
0.632
0.632
0.648
0.640
0.648
0.656
0.652
0.652
0.646
0.662
0.692
0.630
0.650
0.644
0.630
0.622
0.606
0.340
0.258
0.676
1.812
0.618
0.614
0.610
0.598
0.590
0.584
0.568
0.574
0.572
0.570
0.572
0.574
0.576
0.572
0.590
0.594
0.610
0.620
0.628
0.624
0.618
0.626
0.632
1.286
0.480
0.310
2.142
0.584
0.594
0.620
0.622
0.646
0.654
0.676
0.678
0.482
0.222
1.164
0.328
0.298
0.536
0.352
0.396
1.022
0.394
0.312
0.834
1.066
1.106
1.088
0.468
0.548
0.666
0.644
0.646
0.638
0.648
0.630
0.624
0.790
0.328
0.768
0.314
0.302
0.424
0.216
0.648
0.326
0.320
1.354
0.658
0.660
0.656
0.642
0.644
0.646
0.654
0.610
0.630
0.632
0.618
0.612
0.614
0.632
0.616
0.626
0.796
0.540
0.652
0.682
0.650
0.396
0.244
0.788
0.478
0.570
0.670
0.298
0.310
0.716
0.522
0.410
0.220
0.626
0.268
0.362
0.578
0.700
0.358
0.280
0.246
0.458
0.546
0.626
0.628
0.616
0.624
0.616
0.622
0.608
0.616
0.612
0.598
0.604
0.618
0.626
0.632
0.634
0.644
0.640
0.628
0.630
0.666
0.580
0.500
0.246
0.708
0.380
0.626
0.572
0.654
0.766
0.356
0.582
0.280
0.816
0.536
0.410
0.280
0.642
0.396
0.262
0.686
0.606
0.278
0.320
1.242
0.602
0.842
0.396
0.324
0.308
0.880
0.212
0.506
0.316
0.390
0.244
0.632
0.350
0.504
1.394
0.874
0.224
0.248
0.812
0.556
0.614
0.622
0.228
0.914
0.448
0.732
1.052
0.246
0.986
0.944
0.800
0.660
0.800
0.478
1.906
0.656
0.772
0.292
0.468
0.748
0.734
0.714
0.690
1.354
1.984
1.694
0.588
0.598
0.612
0.652
1.410
1.220
1.682
1.436
0.638
0.310
0.392
0.630
0.732
0.450
0.762
1.058
0.262
0.656
0.434
0.940
2.084
1.042
1.226
0.900
1.090
0.918
0.316
0.696
0.344
1.344
0.516
0.574
0.598
0.796
0.200
1.176
4.168
1.344
0.426
1.388
1.356
1.960
1.892
0.328
0.296
0.634
1.238
0.642
0.670
1.220
0.792
0.648
0.642
0.618
0.618
0.614
0.616
0.606
0.502
1.382
0.744
0.766
0.534
0.236
0.640
0.282
0.928
0.332
1.314
0.588
0.604
0.606
0.626
0.684
0.750
0.712
0.710
0.716
0.710
0.702
0.684
0.678
0.796
3.476
0.774
0.712
0.704
0.662
0.650
0.678
0.986
0.826
0.820
1.096
0.850
0.690
0.730
0.726
0.698
0.688
0.444
0.870
0.630
0.646
1.030
0.726
1.286
1.374
0.670
0.656
0.656
0.708
0.476
0.452
0.332
1.418
0.280
0.420
1.062
0.368
0.782
1.698
0.674
0.696
1.072
0.288
0.720
0.434
0.944
1.124
0.260
0.740
0.400
0.350
0.312
0.310
0.820
0.648
0.466
0.364
0.658
0.332
0.940
1.476
1.014
0.696
0.254
2.350
3.194
0.240
0.642
0.380
0.250
1.044
0.524
0.530
1.042
0.224
0.270
0.206
0.400
1.028
1.002
2.428
1.096
1.334
0.742
1.142
0.652
0.602
0.676
0.656
0.646
0.664
0.658
0.240
0.410
0.642
0.630
0.202
0.444
0.642
0.232
0.886
0.308
0.334
0.464
0.436
2.636
0.410
0.344
0.894
0.360
1.382
1.272
0.896
0.242
1.032
2.650
0.358
1.024
0.310
1.738
0.450
1.268
0.602
1.184
0.584
1.160
0.592
0.614
0.658
2.102
0.628
0.646
1.720
1.094
0.320
0.634
2.532
0.622
0.620
0.628
0.640
0.642
0.648
0.680
0.674
0.680
0.664
0.672
0.672
0.646
0.632
0.606
0.608
0.586
0.860
0.412
1.032
0.560
0.554
0.546
0.536
0.530
0.540
0.582
0.714
0.776
0.312
0.320
0.294
1.128
0.692
0.440
0.382
0.206
0.230
0.636
0.722
0.646
0.664
0.654
0.636
0.442
0.248
0.574
0.630
0.594
0.682
0.632
0.626
1.284
0.640
0.628
1.676
0.410
0.208
1.062
0.874
0.584
0.586
0.602
0.630
0.654
0.656
0.652
1.460
0.656
0.486
0.220
1.018
0.598
0.596
0.600
0.604
0.640
0.666
0.674
0.648
0.634
0.624
0.636
0.646
0.664
0.654
0.648
0.650
0.644
0.624
0.606
0.596
0.600
0.592
0.600
0.614
0.628
0.616
0.624
0.614
0.626
0.628
0.646
0.724
1.240
0.652
0.638
0.618
0.594
0.592
0.590
0.592
0.598
0.596
0.592
0.836
0.594
0.250
0.600
0.344
0.232
0.840
0.254
0.458
1.040
1.502
0.662
0.656
0.646
0.628
0.622
0.622
0.642
0.676
0.696
0.672
0.660
0.672
0.696
0.736
0.768
0.734
0.726
0.722
0.728
0.722
0.682
0.674
0.656
0.662
0.638
0.634
0.638
0.654
0.688
0.700
0.696
0.706
0.714
0.678
0.664
0.652
0.640
0.626
0.618
0.612
0.614
0.620
0.620
0.620
0.630
0.670
0.714
0.740
0.744
0.740
0.746
0.706
0.690
0.674
0.670
0.652
0.640
0.634
0.630
0.632
0.624
0.612
0.610
0.638
0.696
0.726
0.778
0.774
0.762
0.716
0.710
0.710
0.738
0.688
0.690
0.668
0.664
0.656
0.650
0.650
0.640
0.648
0.676
0.692
0.672
0.714
0.712
0.706
0.672
0.666
0.672
0.702
0.672
0.732
0.710
0.754
0.720
0.810
0.786
0.832
0.732
0.770
0.742
0.698
0.688
0.674
0.704
0.732
0.724
0.764
0.828
0.856
0.818
0.778
0.762
0.776
0.778
0.726
0.702
0.708
0.700
0.720
0.708
0.678
0.692
0.718
0.752
0.716
0.758
0.744
0.766
0.710
0.688
0.680
0.698
0.720
0.714
0.768
0.770
0.822
0.734
0.762
0.716
0.686
0.670
0.660
0.662
0.644
0.652
0.660
0.664
0.696
0.698
0.724
0.702
0.720
0.700
0.698
0.682
0.674
0.698
0.684
0.664
0.660
0.666
0.656
0.672
0.684
0.734
0.736
0.778
0.774
0.790
0.732
0.764
0.706
0.724
0.674
0.672
0.672
0.738
0.816
0.786
0.802
0.782
0.784
0.730
0.690
0.688
0.688
0.686
0.658
0.658
0.662
0.696
0.666
0.666
0.646
0.650
0.640
0.634
0.620
0.604
0.614
0.648
0.698
0.706
0.678
0.690
0.704
0.712
0.664
0.660
0.656
0.676
0.710
0.686
0.730
0.732
0.796
0.798
0.724
0.718
0.696
0.670
0.658
0.656
0.684
0.680
0.682
0.708
0.742
0.788
0.750
0.768
0.746
0.742
0.710
0.690
0.716
0.726
0.794
0.770
0.788
0.796
0.816
0.788
0.708
0.710
0.694
0.724
0.710
0.706
0.732
0.748
0.770
0.708
0.694
0.678
0.686
0.666
0.666
0.670
0.704
0.692
0.712
0.730
0.756
0.734
0.722
0.740
0.736
0.714
0.674
0.668
0.678
0.714
0.712
0.702
0.704
0.722
0.728
0.682
0.684
0.692
0.734
0.716
0.776
0.802
0.838
0.780
0.772
0.724
0.734
0.688
0.680
0.676
0.686
0.680
0.694
0.710
0.756
0.820
0.740
0.760
0.716
0.706
0.670
0.664
0.666
0.674
0.660
0.662
0.664
0.672
0.650
0.644
0.650
0.644
0.638
0.630
0.634
0.648
0.656
0.646
0.642
0.644
0.660
0.666
0.652
0.652
0.496
0.836
0.658
0.660
0.674
0.674
0.662
0.662
0.664
0.678
0.658
0.656
0.666
0.684
0.674
0.666
0.664
0.672
0.672
0.652
0.640
0.646
0.654
0.662
0.648
0.650
0.652
0.666
0.668
0.664
0.670
0.646
0.632
0.624
0.630
0.630
0.610
0.606
0.608
0.614
0.634
0.668
0.724
0.758
0.750
0.746
0.712
0.700
0.682
0.666
0.668
0.676
0.688
0.696
0.674
0.656
0.664
0.704
0.746
0.798
0.792
0.812
0.782
0.750
0.710
0.692
0.668
0.654
0.650
0.650
0.648
0.658
0.670
0.714
0.750
0.748
0.696
0.678
0.660
0.660
0.660
0.650
0.644
0.646
0.646
0.636
0.622
0.622
0.614
0.618
0.606
0.622
0.662
0.672
0.656
0.632
0.612
0.598
0.594
0.608
0.626
0.642
0.684
0.752
0.804
0.874
0.866
0.882
0.822
0.798
0.768
0.762
0.754
0.770
0.874
0.874
0.872
0.850
0.836
0.786
0.712
0.706
0.690
0.694
0.688
0.660
0.654
0.638
0.650
0.648
0.624
0.612
0.610
0.614
0.622
0.628
0.622
0.626
0.646
0.652
0.634
0.648
0.686
0.704
0.676
0.656
0.638
0.644
0.634
0.636
0.646
0.668
0.662
0.678
0.680
0.696
0.704
0.710
0.708
0.728
0.728
0.694
0.714
0.708
0.732
0.722
0.742
0.736
0.756
0.706
0.718
0.686
0.708
0.676
0.660
0.656
0.654
0.666
0.650
0.650
0.656
0.686
0.736
0.752
0.742
0.734
0.740
0.726
0.724
0.682
0.718
0.730
0.814
0.798
0.806
0.782
0.772
0.710
0.700
0.686
0.692
0.692
0.676
0.710
0.730
0.832
0.802
0.846
0.814
0.798
0.718
0.722
0.702
0.720
0.688
0.684
0.676
0.686
0.690
0.692
0.702
0.702
0.732
0.744
0.712
0.746
0.732
0.746
0.702
0.730
0.700
0.716
0.694
0.686
0.704
0.722
0.764
0.758
0.698
0.698
0.688
0.706
0.688
0.684
0.698
0.724
0.720
0.722
0.734
0.736
0.704
0.708
0.692
0.736
0.710
0.708
0.696
0.726
0.700
0.696
0.704
0.736
0.764
0.730
0.732
0.710
0.700
0.684
0.668
0.682
0.708
0.754
0.746
0.798
0.788
0.808
0.792
0.722
0.718
0.708
0.698
0.664
0.656
0.648
0.640
0.632
0.622
0.638
0.672
0.690
0.690
0.682
0.682
0.700
0.682
0.674
0.666
0.676
0.702
0.692
0.724
0.734
0.790
0.742
0.776
0.762
0.772
0.710
0.724
0.720
0.730
0.694
0.704
0.726
0.766
0.738
0.778
0.786
0.816
0.810
0.746
0.766
0.734
0.728
0.696
0.668
0.652
0.658
0.670
0.648
0.658
0.666
0.662
0.652
0.682
0.732
0.742
0.706
0.714
0.720
0.718
0.702
0.662
0.660
0.658
0.668
0.640
0.646
0.648
0.666
0.674
0.672
0.710
0.716
0.882
0.470
0.774
0.648
0.644
0.638
0.638
0.650
0.356
0.356
1.408
0.752
0.750
0.754
0.776
0.734
0.752
0.706
0.738
0.692
0.674
0.666
0.662
0.668
0.678
0.712
0.692
0.722
0.700
0.706
0.670
0.680
0.654
0.654
0.640
0.662
0.658
0.706
0.738
0.842
0.830
0.802
0.780
0.808
0.746
0.792
0.762
0.770
0.722
0.702
0.686
0.682
0.684
0.680
0.710
0.718
0.782
0.800
0.772
0.808
0.768
0.772
0.702
0.714
0.696
0.724
0.704
0.698
0.732
0.762
0.794
0.726
0.766
0.744
0.758
0.704
0.682
0.670
0.672
0.690
0.658
0.670
0.666
0.662
0.640
0.624
0.626
0.646
0.684
0.720
0.736
0.816
0.774
0.728
0.734
0.714
0.692
0.696
0.708
0.702
0.714
0.712
0.744
0.720
0.732
0.762
0.760
0.708
0.688
0.662
0.634
0.628
0.628
0.618
0.614
0.666
0.788
0.776
0.728
0.706
0.668
0.646
0.648
0.710
0.806
0.944
0.956
0.840
0.768
0.764
0.816
0.832
0.766
0.756
0.748
0.802
0.724
0.734
0.716
0.720
0.756
0.772
0.734
0.766
0.754
0.760
0.804
0.790
0.762
0.802
0.768
0.730
0.744
0.740
0.784
0.752
0.790
0.754
0.758
0.760
0.752
0.726
0.734
0.724
0.728
0.748
0.778
0.752
0.796
0.780
0.734
0.768
0.758
0.782
0.740
0.744
0.734
0.732
0.710
0.710
0.684
0.676
0.668
0.680
0.700
0.720
0.764
0.756
0.778
0.736
0.714
0.696
0.696
0.692
0.696
0.720
0.798
0.806
0.786
0.716
0.720
0.700
0.704
0.698
0.714
0.754
0.792
0.768
0.772
0.746
0.752
0.720
0.698
0.678
0.674
0.678
0.664
0.646
0.674
0.722
0.728
0.730
0.718
0.676
0.648
0.632
0.628
0.630
0.636
0.654
0.682
0.698
0.768
0.842
0.864
0.772
0.772
0.754
0.768
0.730
0.722
0.726
0.784
0.780
0.746
0.754
0.760
0.750
0.720
0.702
0.700
0.726
0.730
0.792
0.796
0.814
0.804
0.804
0.794
0.738
0.728
0.706
0.702
0.702
0.694
0.682
0.692
0.738
0.814
0.926
0.850
0.850
0.828
0.806
0.762
0.780
0.772
0.758
0.736
0.736
0.774
0.822
0.784
0.794
0.760
0.800
0.744
0.756
0.732
0.746
0.716
0.712
0.706
0.722
0.710
0.720
0.722
0.760
0.750
0.780
0.798
0.756
0.750
0.730
0.740
0.718
0.716
0.720
0.762
0.728
0.772
0.734
0.782
0.734
0.756
0.766
0.756
0.726
0.700
0.696
0.742
0.736
0.724
0.758
0.814
0.812
0.846
0.842
0.792
0.842
0.764
0.726
0.694
0.660
0.650
0.644
0.660
0.698
0.752
0.734
0.762
0.766
0.740
0.714
0.722
0.774
0.726
0.732
0.730
0.762
0.718
0.734
0.734
0.784
0.738
0.748
0.736
0.728
0.698
0.708
0.726
0.768
0.746
0.784
0.794
0.788
0.764
0.760
0.728
0.692
0.662
0.642
0.628
0.610
0.600
0.608
0.636
0.648
0.664
0.696
0.704
0.670
0.658
0.658
0.682
0.680
0.726
0.776
0.866
0.806
0.722
0.720
0.708
0.710
0.692
0.724
0.766
0.834
0.836
0.866
0.892
0.892
0.860
0.786
0.762
0.764
0.756
0.718
0.742
0.752
0.818
0.806
0.832
0.834
0.794
0.744
0.760
0.760
0.770
0.720
0.718
0.732
0.776
0.804
0.742
0.748
0.730
0.762
0.744
0.742
0.744
0.760
0.722
0.716
0.696
0.692
0.712
0.710
0.726
0.746
0.800
0.804
0.792
0.776
0.756
0.702
0.680
0.672
0.668
0.682
0.688
0.696
0.702
0.726
0.772
0.814
0.780
0.800
0.830
0.822
0.770
0.768
0.752
0.772
0.796
0.808
0.806
0.784
0.774
0.758
0.718
0.746
0.792
0.856
0.882
0.818
0.780
0.720
0.722
0.692
0.690
0.696
0.714
0.724
0.770
0.790
0.848
0.806
0.774
0.764
0.778
0.770
0.714
0.728
0.710
0.720
0.712
0.696
1.360
1.048
0.234
0.364
0.220
0.612
0.650
0.864
0.348
1.220
0.632
0.644
0.598
0.612
0.602
0.602
0.600
0.592
0.586
0.580
0.582
0.602
0.662
0.766
0.806
0.760
0.772
0.822
0.874
0.866
0.768
0.788
0.730
0.762
0.768
0.772
0.726
0.708
0.678
0.660
0.648
0.630
0.620
0.618
0.642
0.692
0.696
0.690
0.666
0.684
0.728
0.678
0.668
0.694
0.668
0.660
0.670
0.694
0.722
0.706
0.738
0.764
0.794
0.800
0.738
0.778
0.792
0.832
0.780
0.778
0.740
0.726
0.678
0.662
0.662
0.720
0.740
0.804
0.842
0.922
0.826
0.860
0.804
0.746
0.690
0.672
0.656
0.680
0.714
0.716
0.716
0.734
0.762
0.728
0.762
0.742
0.756
0.710
0.730
0.748
0.782
0.718
0.744
0.698
0.696
0.670
0.694
0.694
0.740
0.744
0.800
0.840
0.900
0.804
0.850
0.850
0.836
0.738
0.750
0.700
0.720
0.700
0.708
0.736
0.794
0.828
0.778
0.808
0.788
0.760
0.792
0.754
0.766
0.708
0.724
0.742
0.702
0.674
0.640
0.624
0.628
0.624
0.626
0.714
0.782
0.734
0.798
0.802
0.748
0.748
0.734
0.730
0.698
0.706
0.702
0.720
0.718
0.742
0.806
0.782
0.796
0.738
0.730
0.726
0.708
0.712
0.682
0.666
0.682
0.756
0.804
0.770
0.794
0.810
0.764
0.746
0.770
0.802
0.734
0.786
0.778
0.760
0.742
0.730
0.724
0.698
0.694
0.690
0.750
0.758
0.818
0.786
0.772
0.736
0.768
0.798
0.760
0.802
0.752
0.728
0.744
0.722
0.742
0.722
0.730
0.768
0.724
0.772
0.732
0.746
0.738
0.734
0.788
0.718
0.742
0.712
0.702
0.682
0.682
0.720
0.720
0.722
0.736
0.754
0.728
0.730
0.714
0.706
0.722
0.718
0.734
0.700
0.728
0.726
0.698
0.706
0.684
0.670
0.658
0.664
0.728
0.792
0.764
0.804
0.792
0.788
0.750
0.714
0.714
0.682
0.682
0.670
0.676
0.706
0.738
0.772
0.772
0.784
0.780
0.708
0.686
0.692
0.732
0.734
0.802
0.790
0.742
0.756
0.786
0.814
0.764
0.812
0.762
0.752
0.734
0.742
0.772
0.790
0.748
0.782
0.776
0.820
0.748
0.740
0.716
0.758
0.698
0.714
0.750
0.880
0.860
0.950
0.892
0.822
0.728
0.714
0.696
0.690
0.680
0.726
0.770
0.776
0.874
0.884
0.824
0.772
0.806
0.826
0.748
0.772
0.790
0.808
0.778
0.744
0.710
0.708
0.700
0.698
0.688
0.764
0.748
0.828
0.908
0.886
0.746
0.774
0.732
0.708
0.706
0.712
0.812
0.768
0.736
0.698
0.696
0.708
0.732
0.708
0.720
0.762
0.748
0.684
0.700
0.674
0.652
0.658
0.662
0.648
0.676
0.768
0.790
0.774
0.778
0.798
0.802
0.746
0.736
0.704
0.718
0.712
0.694
0.714
0.754
0.784
0.742
0.700
0.690
0.756
0.816
0.790
0.774
0.780
0.782
0.738
0.718
0.712
0.720
0.728
0.704
0.706
0.710
0.754
0.716
0.712
0.712
0.734
0.760
0.724
0.710
0.700
0.720
0.682
0.676
0.694
0.770
0.826
0.772
0.788
0.776
0.796
0.732
0.704
0.694
0.718
0.740
0.728
0.722
0.710
0.734
0.710
0.708
0.710
0.740
0.716
0.712
0.708
0.716
0.700
0.674
0.674
0.688
0.740
0.718
0.724
0.748
0.780
0.722
0.708
0.692
0.718
0.700
0.676
0.680
0.720
0.712
0.704
0.700
0.728
0.676
0.666
0.692
0.752
0.716
0.678
0.666
0.716
0.756
0.778
0.790
0.806
0.806
0.790
0.766
0.744
0.734
0.724
0.716
0.692
0.674
0.672
0.646
0.626
0.642
0.690
0.758
0.792
0.792
0.764
0.724
0.726
0.728
0.712
0.716
0.726
0.728
0.700
0.714
0.698
0.726
0.710
0.688
0.690
0.694
0.702
0.682
0.690
0.700
0.736
0.698
0.712
0.688
0.694
0.680
0.662
0.674
0.672
0.652
0.632
0.618
0.626
0.614
0.612
0.614
0.620
0.616
0.622
0.608
0.612
0.620
0.640
0.656
0.650
0.632
0.624
0.630
0.630
0.640
0.638
0.650
0.654
0.680
0.712
0.782
0.790
0.760
0.780
0.710
0.694
0.684
0.662
0.668
0.654
0.672
0.672
0.710
0.704
0.786
0.776
0.798
0.724
0.724
0.704
0.702
0.682
0.668
0.652
0.642
0.628
0.646
0.672
0.676
0.684
0.722
0.782
0.790
0.722
0.708
0.692
0.694
0.708
0.710
0.734
0.782
0.872
0.792
0.772
0.746
0.762
0.734
0.710
0.702
0.726
0.722
0.694
0.742
0.750
0.770
0.716
0.704
0.686
0.662
0.658
0.686
0.700
0.684
0.682
0.700
0.718
0.714
0.690
0.696
0.698
0.710
0.672
0.662
0.670
0.694
0.704
0.698
0.696
0.716
0.752
0.714
0.694
0.728
0.776
0.804
0.772
0.772
0.742
0.740
0.738
0.694
0.704
0.692
0.736
0.764
0.750
0.734
0.748
0.748
0.742
0.722
0.676
0.670
0.654
0.650
0.642
0.644
0.678
0.676
0.654
0.674
0.718
0.764
0.702
0.666
0.650
0.644
0.646
0.656
0.668
0.684
0.704
0.712
0.752
0.770
0.720
0.736
0.740
0.736
0.690
0.666
0.670
0.652
0.678
0.688
0.684
0.660
0.650
0.632
0.618
0.610
0.598
0.594
0.626
0.716
0.830
0.894
0.860
0.734
0.748
0.724
0.714
0.696
0.662
0.668
0.678
0.742
0.794
0.826
0.772
0.784
0.788
0.788
0.794
0.748
0.726
0.732
0.760
0.756
0.714
0.676
0.648
0.638
0.636
0.634
0.624
0.616
0.628
0.660
0.706
0.712
0.674
0.672
0.680
0.674
0.658
0.640
0.642
0.658
0.670
0.642
0.632
0.620
0.628
0.666
0.748
0.808
0.776
0.772
0.750
0.740
0.728
0.670
0.672
0.664
0.686
0.682
0.720
0.736
0.766
0.772
0.734
0.760
0.738
0.732
0.692
0.700
0.690
0.702
0.684
0.710
0.696
0.716
0.692
0.700
0.704
0.714
0.724
0.720
0.682
0.658
0.624
0.622
0.622
0.664
0.770
0.830
0.814
0.782
0.732
0.698
0.662
0.638
0.622
0.606
0.598
0.586
0.576
0.574
0.578
0.558
0.574
0.560
0.568
0.584
0.608
0.616
0.640
0.660
0.634
0.630
0.634
0.620
0.636
0.642
0.636
0.624
0.628
0.646
0.654
0.642
0.654
0.644
0.660
0.670
0.656
0.664
0.684
0.716
0.722
0.696
0.686
0.686
0.676
0.676
0.666
0.654
0.644
0.642
0.674
0.694
0.692
0.658
0.656
0.632
0.628
0.638
0.654
0.650
0.654
0.686
0.716
0.414
0.458
0.604
0.310
0.900
0.636
0.634
0.640
0.636
0.630
0.642
0.666
0.686
0.664
0.650
0.640
0.622
0.614
0.622
0.630
0.640
0.652
0.668
0.722
0.750
0.708
0.698
0.716
0.734
0.768
0.732
0.716
0.752
0.794
0.856
0.788
0.792
0.760
0.770
0.712
0.744
0.714
0.734
0.708
0.724
0.718
0.782
0.796
0.776
0.786
0.772
0.800
0.772
0.764
0.762
0.798
0.784
0.730
0.750
0.718
0.680
0.654
0.638
0.630
0.618
0.634
0.682
0.684
0.716
0.740
0.796
0.780
0.728
0.730
0.716
0.684
0.660
0.668
0.678
0.716
0.690
0.762
0.774
0.854
0.772
0.800
0.750
0.682
0.672
0.652
0.660
0.690
0.672
0.740
0.758
0.868
0.866
0.758
0.786
0.714
0.678
0.644
0.628
0.620
0.620
0.624
0.622
0.624
0.702
0.956
0.846
0.866
0.824
0.826
0.782
0.706
0.710
0.706
0.732
0.700
0.718
0.738
0.858
0.914
0.814
0.900
0.860
0.804
0.750
0.702
0.692
0.688
0.700
0.726
0.734
0.802
0.842
0.888
0.834
0.814
0.782
0.770
0.718
0.706
0.714
0.734
0.742
0.702
0.714
0.702
0.714
0.692
0.704
0.726
0.758
0.756
0.706
0.746
0.708
0.702
0.688
0.694
0.668
0.662
0.664
0.674
0.660
0.656
0.668
0.690
0.710
0.732
0.790
0.794
0.824
0.784
0.728
0.724
0.686
0.654
0.650
0.644
0.658
0.698
0.702
0.688
0.828
0.854
0.802
0.784
0.760
0.716
0.680
0.668
0.664
0.664
0.672
0.694
0.700
0.940
0.322
0.674
0.206
0.398
0.732
0.454
0.250
1.116
0.684
0.206
0.462
0.694
2.020
0.682
0.676
0.662
0.650
0.622
1.208
0.604
0.590
0.594
0.620
0.702
0.826
0.870
0.926
0.898
0.768
0.746
0.726
0.768
0.872
0.910
0.766
0.754
0.968
0.956
0.900
0.796
0.716
0.678
0.662
0.658
0.676
0.732
0.814
0.734
0.734
0.696
0.680
0.738
0.780
0.816
0.818
0.802
0.774
0.726
0.706
0.686
0.676
0.672
0.682
0.684
1.366
0.658
0.654
0.660
0.692
0.692
0.700
0.724
0.792
0.800
0.924
0.892
0.856
0.816
0.782
0.742
0.704
0.700
0.684
0.722
0.778
0.836
0.874
0.824
0.848
0.842
0.864
0.830
0.748
0.722
0.722
0.744
0.758
0.742
0.738
0.736
0.750
0.762
0.716
0.728
0.720
0.738
0.756
0.734
0.720
0.742
0.762
0.818
0.810
0.758
0.748
0.730
0.736
0.764
0.796
0.770
0.814
0.828
0.886
0.872
0.860
0.816
0.826
0.776
0.708
0.708
0.658
0.650
0.624
0.612
0.608
0.630
0.664
0.690
0.716
0.734
0.734
0.686
0.696
0.694
0.694
0.670
0.670
0.718
0.752
0.716
0.756
0.740
0.794
0.782
0.788
0.768
0.796
0.802
0.796
0.820
0.824
0.782
0.710
0.690
0.678
0.684
0.712
0.718
0.722
0.736
0.820
0.898
0.838
0.472
1.078
0.646
0.902
0.468
0.448
0.374
1.206
1.246
0.490
0.206
0.814
0.938
0.452
0.494
0.454
0.570
0.512
0.258
0.584
0.478
0.410
0.582
0.596
0.310
0.802
0.966
0.268
0.198
0.332
1.640
0.360
0.644
0.290
0.360
0.652
0.442
0.828
0.556
0.742
0.518
0.378
0.598
0.690
0.736
0.408
0.410
0.708
0.542
0.246
0.388
0.580
0.664
0.516
0.282
0.284
0.292
0.468
0.250
1.068
0.730
0.276
0.238
0.450
0.348
0.306
0.376
0.540
0.662
0.810
0.398
0.356
0.376
0.744
0.434
0.224
0.224
0.598
0.466
0.524
0.302
0.402
0.664
0.472
0.750
1.154
1.052
0.924
0.548
1.064
0.532
1.056
1.094
0.506
0.578
0.508
0.562
0.546
1.208
0.394
0.324
0.288
0.552
0.468
0.566
0.414
0.612
0.594
0.580
0.570
0.566
0.564
0.556
0.420
0.718
0.584
0.620
0.290
0.756
0.702
0.296
0.270
1.194
0.304
0.392
0.606
1.634
0.900
0.202
0.498
0.200
1.000
0.700
0.500
1.398
0.734
2.698
0.458
0.972
0.842
1.246
1.552
0.270
1.116
0.746
0.660
0.226
0.848
0.872
0.770
0.834
0.800
0.468
0.614
0.374
0.694
0.656
0.638
0.638
0.642
0.666
0.696
0.700
0.696
0.678
0.670
0.648
0.628
0.626
0.588
0.578
0.554
0.554
0.544
0.536
0.540
0.604
1.606
0.974
1.102
1.234
1.118
1.070
1.012
0.806
0.946
0.878
0.732
0.708
0.680
0.684
0.736
0.700
0.704
0.682
0.682
0.660
0.672
0.762
1.096
0.788
0.818
0.982
0.864
0.740
0.702
0.698
0.706
0.682
0.692
0.682
0.712
0.688
0.770
0.938
0.928
0.788
0.802
0.764
0.780
0.730
0.724
0.722
0.714
0.734
0.762
0.792
0.890
0.934
0.800
0.794
0.798
0.768
0.724
0.704
0.724
0.806
0.810
0.324
0.256
2.678
0.814
0.808
0.886
0.822
0.826
0.904
0.944
0.870
0.846
0.840
0.836
0.772
0.768
0.720
0.718
0.714
0.708
0.746
0.812
0.832
0.784
0.788
0.792
0.812
0.788
0.760
0.736
0.732
0.744
0.776
0.784
0.774
0.774
0.788
0.778
0.750
0.752
0.774
0.804
0.754
0.724
0.730
0.720
0.686
0.648
0.622
0.642
0.696
0.868
0.932
0.816
0.786
0.772
0.780
0.736
0.712
0.712
0.718
0.710
0.700
0.714
0.762
0.784
0.808
0.762
0.774
0.814
0.766
0.710
0.678
0.654
0.638
0.620
0.616
0.612
0.856
0.382
0.636
0.684
0.736
0.348
0.394
0.822
0.924
0.272
0.478
0.778
0.694
0.736
0.686
0.674
0.694
0.724
0.782
0.752
0.768
0.864
1.102
0.478
0.800
0.784
0.730
0.704
0.658
0.662
0.662
0.662
0.660
0.648
0.242
0.408
0.652
0.698
0.752
0.770
0.756
0.750
0.722
0.712
0.702
0.720
0.672
0.712
0.208
0.376
0.818
0.528
0.266
0.492
0.834
0.858
0.838
0.820
0.738
0.760
0.784
0.636
0.842
0.738
0.730
0.750
0.746
0.728
0.716
0.704
0.458
0.220
0.712
0.228
0.344
0.664
0.642
1.654
1.480
0.814
0.294
0.600
0.400
0.200
0.300
0.498
0.400
0.500
0.282
1.828
1.700
0.822
1.342
0.536
0.314
1.036
0.640
0.956
0.302
0.340
0.328
1.192
0.636
0.668
0.688
0.696
0.704
0.690
0.956
0.394
0.712
0.726
0.778
0.820
0.834
0.848
0.804
0.772
0.754
0.742
0.718
0.696
0.674
0.664
0.652
0.658
0.668
0.712
0.734
0.756
0.716
0.690
0.664
0.660
0.672
0.680
0.690
0.676
0.660
0.658
0.646
0.628
0.612
0.586
0.210
1.016
0.566
0.570
0.568
0.558
0.554
0.544
0.540
0.536
0.542
0.556
0.504
0.210
1.264
0.236
1.076
0.242
0.498
0.664
0.200
0.458
1.114
0.718
0.712
0.686
0.644
0.638
0.638
0.644
0.658
0.722
0.798
0.738
0.758
0.734
0.734
0.694
0.688
0.674
0.338
0.442
0.684
0.208
0.372
0.580
0.510
0.262
0.656
0.742
0.764
0.858
0.342
0.412
0.248
0.712
0.762
0.960
0.660
0.592
0.354
0.336
0.402
0.416
0.526
0.482
0.392
0.210
0.224
0.838
0.782
0.354
0.970
0.504
0.222
0.282
0.382
0.506
0.520
0.324
0.406
1.260
1.760
0.588
0.586
0.584
0.604
0.550
0.678
0.840
0.802
0.300
0.644
0.562
0.756
0.678
1.320
0.816
0.492
0.664
0.564
1.346
0.524
0.548
0.650
0.350
0.418
0.694
0.580
0.586
0.608
0.638
0.692
0.688
0.708
0.696
0.680
0.652
0.634
0.624
0.604
0.252
0.344
0.620
0.564
0.590
0.590
0.596
0.588
0.580
0.586
0.564
0.564
0.554
0.552
0.546
0.562
0.540
0.542
0.546
0.544
0.550
0.554
0.572
0.598
0.620
0.632
0.622
0.614
0.616
0.614
0.608
0.596
0.588
0.584
0.586
0.582
0.586
0.580
0.584
0.588
0.592
0.598
0.612
0.608
0.604
0.598
0.606
0.592
0.328
0.230
0.552
0.554
0.552
0.570
0.256
0.280
0.588
0.780
0.220
0.490
0.510
0.562
0.450
0.504
0.512
0.520
0.516
0.518
0.512
0.542
0.582
0.668
0.666
0.648
0.628
0.618
0.622
0.642
0.654
0.646
0.634
0.630
0.630
0.644
0.664
0.646
0.656
0.702
0.716
0.684
0.700
0.678
0.668
0.628
0.620
0.622
0.628
0.650
0.638
0.610
0.602
0.596
0.598
0.586
0.576
0.568
0.570
0.576
0.574
0.588
0.598
0.592
0.650
0.752
0.460
0.538
0.722
0.296
0.404
1.132
0.478
0.462
0.954
1.158
0.578
0.580
0.704
0.426
0.588
0.562
0.550
0.566
0.666
0.568
0.658
0.640
0.626
0.602
0.588
0.580
0.578
0.606
0.624
0.542
0.312
0.372
0.242
0.366
0.594
1.366
0.820
0.268
1.306
0.264
1.526
1.210
1.178
1.162
0.568
1.268
1.362
1.578
1.256
0.436
1.234
0.614
0.612
0.608
0.606
0.606
0.618
0.620
0.604
0.604
0.602
0.568
0.572
0.566
0.568
0.574
0.590
0.614
0.586
0.570
0.564
0.564
0.570
0.574
0.594
0.560
0.894
0.232
0.572
0.706
0.414
0.418
0.198
0.594
0.696
1.214
0.622
0.600
0.600
0.604
0.608
0.606
0.610
0.614
0.610
0.604
0.602
0.598
0.592
0.592
0.612
0.634
0.626
0.618
0.620
0.610
0.606
0.604
0.592
0.594
0.592
0.590
0.612
0.604
0.628
0.402
0.748
0.470
0.764
1.170
0.432
0.298
0.300
0.200
0.412
0.556
0.418
0.828
0.580
0.410
0.956
1.052
0.378
2.474
0.382
0.580
0.662
0.222
0.820
0.234
0.268
0.728
0.686
0.654
0.626
0.622
0.620
0.946
0.880
0.882
0.518
0.924
0.282
0.606
0.516
0.956
1.000
1.000
0.386
0.568
0.520
0.326
0.254
0.198
0.252
0.354
0.200
0.370
0.394
0.398
0.428
0.540
1.798
0.406
0.248
0.766
0.498
0.326
0.206
0.562
0.874
0.260
0.414
0.436
0.368
0.396
0.232
0.294
0.310
0.566
0.538
0.396
0.224
0.262
0.960
0.278
0.596
0.430
0.448
0.822
0.580
0.588
0.596
0.590
0.596
0.622
0.670
0.692
0.660
0.672
0.700
0.744
0.690
0.686
0.672
0.694
0.682
0.654
0.658
0.662
0.638
0.654
0.700
0.692
0.698
0.686
0.688
0.664
0.680
0.704
0.808
0.804
0.782
0.746
0.746
0.672
0.674
0.670
0.682
0.660
0.626
0.612
0.612
0.598
0.596
0.606
0.630
0.666
0.656
0.650
0.692
0.742
0.802
0.726
0.702
0.690
0.708
0.718
0.684
0.692
0.730
0.826
0.880
0.772
0.764
0.744
0.740
0.684
0.678
0.642
0.650
0.652
0.644
0.634
0.624
0.602
0.584
0.572
0.570
0.620
0.868
0.784
0.782
0.700
0.756
0.708
0.754
0.728
0.710
0.688
0.694
0.704
0.672
0.652
0.632
0.606
0.586
0.584
0.606
0.666
0.802
0.752
0.724
0.740
0.802
0.728
0.700
0.684
0.690
0.672
0.670
0.708
0.856
0.902
0.780
0.834
0.834
0.860
0.770
0.810
0.792
0.836
0.770
0.728
0.748
0.758
0.806
0.742
0.754
0.744
0.780
0.772
0.720
0.686
0.690
0.688
0.664
0.696
1.584
0.912
0.318
0.210
0.266
0.324
0.254
0.216
0.328
0.376
0.274
0.266
1.494
0.638
0.648
0.670
0.662
0.718
0.756
0.882
0.836
0.904
0.850
0.840
0.760
0.732
0.712
0.704
0.690
0.678
0.682
0.674
0.714
0.724
0.698
0.740
0.714
0.756
0.726
0.770
0.780
0.786
0.760
0.766
0.738
0.712
0.668
0.656
0.640
0.656
0.734
0.786
0.852
0.866
0.908
0.878
0.868
0.848
0.834
0.730
0.738
0.700
0.698
0.670
0.654
0.642
0.638
0.636
0.624
0.674
0.702
0.706
0.832
0.846
0.836
0.850
0.840
0.744
0.714
0.692
0.694
0.662
0.652
0.652
0.666
0.734
0.830
0.912
0.846
0.916
0.904
0.814
0.822
0.780
0.718
0.710
0.712
0.726
0.756
0.788
0.864
0.854
0.816
0.810
0.796
0.774
0.724
0.740
0.736
0.750
0.738
0.710
0.708
0.720
0.746
0.746
0.760
0.756
0.782
0.724
0.734
0.728
0.750
0.714
0.726
0.752
0.776
0.728
0.744
0.758
0.798
0.766
0.766
0.764
0.780
0.718
0.984
1.612
0.342
1.608
0.628
0.622
0.626
0.584
0.592
0.588
0.598
0.560
0.566
0.558
0.552
0.550
0.542
0.550
0.546
0.548
0.566
0.584
0.636
0.674
0.676
0.660
0.660
0.656
0.638
0.618
0.638
0.636
0.630
0.626
0.652
0.654
0.648
0.642
0.642
0.626
0.630
0.612
0.606
0.596
0.592
0.590
0.588
0.578
0.580
0.588
0.596
0.602
0.598
0.612
0.600
0.598
0.608
0.652
0.808
1.008
0.982
0.896
0.894
0.702
0.662
0.622
0.600
0.752
0.586
0.246
0.908
0.690
0.654
0.376
0.652
0.198
0.288
0.822
0.800
0.426
0.596
0.528
0.708
0.686
0.730
0.700
0.682
0.676
0.656
0.638
0.626
0.610
0.594
0.594
0.586
0.584
0.598
0.596
0.614
0.616
0.614
0.642
0.642
0.652
0.644
0.368
0.264
0.632
0.624
0.624
0.618
0.612
0.618
0.626
0.622
0.626
0.634
0.632
0.652
0.650
0.636
0.616
0.642
0.588
0.608
0.602
0.610
0.616
0.652
0.678
0.684
0.662
0.672
0.660
0.656
0.660
0.656
0.656
0.648
0.648
0.660
0.664
0.676
0.704
0.718
0.726
0.698
0.934
0.628
0.894
0.730
0.716
0.704
0.696
0.698
0.698
0.712
0.714
0.716
0.726
0.720
0.736
0.752
0.780
0.776
0.756
0.742
0.752
0.740
0.746
0.752
0.776
0.788
0.796
0.770
0.752
0.754
0.746
0.754
0.740
0.734
0.746
0.746
0.780
0.778
0.770
0.746
0.736
0.728
0.736
0.752
0.750
0.758
0.744
0.740
0.736
0.760
0.768
0.752
0.748
0.766
0.780
0.784
0.764
0.762
0.750
0.740
0.732
0.716
0.714
0.720
0.700
0.694
0.690
0.700
0.718
0.720
0.726
0.746
0.738
0.726
0.728
0.722
0.704
0.698
0.692
0.700
0.706
0.710
0.732
0.740
0.712
0.704
0.702
0.706
0.694
0.694
0.694
0.710
0.700
0.690
0.674
0.654
0.644
0.644
0.660
0.672
0.674
0.648
0.638
0.628
0.622
0.608
0.610
0.624
0.630
0.656
0.706
0.736
0.736
0.772
0.762
0.718
0.692
0.682
0.660
0.660
0.654
0.660
0.678
0.704
0.754
0.840
0.878
0.846
0.796
0.782
0.740
0.716
0.714
0.706
0.718
0.718
0.750
0.750
0.730
0.728
0.734
0.720
0.720
0.474
0.250
0.440
0.336
0.782
0.792
0.798
0.782
0.740
0.708
0.706
0.702
0.714
0.748
0.782
0.810
0.814
0.786
0.784
0.724
0.498
0.736
0.258
0.496
0.638
0.780
0.848
1.480
0.720
0.716
0.704
0.692
0.682
0.692
0.706
0.724
0.716
0.718
0.724
0.756
0.742
0.738
0.772
0.810
0.870
0.818
0.776
0.730
0.708
0.690
0.680
0.678
0.682
0.720
0.844
0.928
0.974
0.876
0.778
0.756
0.748
0.734
0.730
0.720
0.748
0.752
0.762
0.770
0.760
0.754
0.758
0.790
0.784
0.806
0.824
0.804
0.760
0.720
0.716
0.726
0.732
0.718
0.706
0.698
0.700
0.686
0.680
0.724
0.734
0.730
0.750
0.710
0.676
0.680
0.676
0.664
0.338
0.298
0.856
0.440
0.362
0.886
0.608
0.666
0.548
0.576
0.582
0.578
0.582
0.684
0.686
0.432
0.236
0.240
0.274
0.218
0.566
0.618
0.616
0.616
0.614
0.790
0.414
0.312
0.262
0.834
0.478
0.278
0.294
0.298
0.626
0.488
0.246
0.692
0.282
0.466
0.676
0.550
0.668
0.446
0.326
0.406
0.498
1.166
0.384
0.226
0.480
0.642
0.686
1.248
0.942
1.524
0.624
1.152
0.738
0.646
0.688
0.694
0.678
0.348
0.954
0.630
0.638
0.640
0.636
0.620
0.612
0.606
0.606
0.604
0.594
0.592
0.602
0.620
0.656
0.662
0.646
0.644
0.312
0.274
0.292
0.388
0.622
0.534
0.480
0.330
0.642
0.780
0.440
0.842
0.568
1.156
0.614
0.610
0.614
0.620
0.634
0.644
0.660
0.650
0.652
0.648
0.636
0.626
0.620
0.622
0.880
0.370
0.652
0.684
0.584
0.796
0.694
0.678
0.664
0.658
0.666
0.680
0.684
0.688
0.696
0.704
0.690
0.658
0.664
0.630
0.480
0.480
0.620
1.512
0.438
0.332
0.362
1.212
0.520
0.316
0.410
0.516
0.460
0.502
0.364
0.632
0.204
3.100
0.400
0.202
0.298
0.900
0.200
0.700
0.200
0.200
0.578
0.622
1.138
0.566
0.296
0.466
0.406
0.414
0.428
0.294
0.392
0.510
0.630
0.694
0.536
0.600
0.252
0.504
0.224
0.716
0.724
0.524
0.424
2.448
1.376
1.650
0.718
1.526
0.762
1.580
0.598
0.728
0.370
0.292
0.676
0.474
0.362
0.804
0.456
0.920
1.682
0.200
0.816
0.310
0.978
0.662
0.648
0.644
0.658
0.656
0.656
0.676
0.720
0.758
0.758
0.770
0.774
0.766
0.742
0.734
0.704
0.670
0.660
0.656
0.646
0.640
0.666
0.738
0.748
0.748
0.560
0.304
1.236
0.478
0.300
0.534
0.640
0.622
0.612
0.632
0.650
0.202
0.466
0.690
0.726
0.878
0.896
0.756
0.574
0.850
0.536
0.782
0.378
0.424
0.284
0.224
0.198
0.306
0.458
0.482
0.428
0.512
0.754
0.838
0.530
0.390
1.128
0.422
0.688
0.656
0.660
0.632
0.624
0.636
0.648
0.672
0.694
0.690
0.672
0.654
0.654
0.742
0.440
0.460
0.578
0.362
0.644
0.670
0.614
0.198
0.290
0.380
0.472
0.906
0.758
0.772
0.732
0.738
0.714
0.708
0.668
0.682
0.666
0.680
0.674
0.706
0.728
0.766
0.744
0.756
0.734
0.702
0.676
0.678
0.676
0.678
0.664
0.678
0.684
0.724
0.572
0.702
0.644
0.646
0.644
0.642
0.646
0.680
0.280
0.606
0.390
0.302
1.102
0.886
0.224
0.852
0.254
0.746
0.206
0.466
0.518
0.596
0.618
0.654
0.678
0.702
0.762
0.744
0.750
0.742
0.698
0.728
0.688
0.702
0.652
0.656
0.656
0.668
0.660
0.676
0.688
0.776
0.744
0.762
0.594
0.276
0.342
0.354
0.598
0.680
0.668
0.646
0.636
0.636
0.650
0.638
0.648
0.676
0.696
0.678
0.690
0.896
0.522
0.240
0.468
0.696
0.766
0.204
0.930
0.236
0.438
0.600
0.594
0.598
0.624
0.682
0.688
0.536
0.296
0.904
0.850
0.888
0.874
0.780
0.770
0.734
0.700
0.662
0.666
0.658
0.682
0.658
0.668
0.724
0.706
0.694
1.012
0.596
0.812
0.780
0.392
0.516
0.284
0.260
0.668
0.654
0.660
0.668
0.670
0.670
0.654
0.662
0.662
0.694
0.732
0.832
1.918
0.810
0.660
0.654
0.648
0.656
0.670
0.714
0.718
0.660
0.688
0.706
0.694
0.684
0.674
0.336
0.518
0.730
0.454
0.626
0.324
0.312
0.624
0.388
0.228
0.630
0.310
0.202
0.822
0.614
0.466
0.566
0.584
0.622
0.482
0.722
0.560
0.836
0.502
0.374
0.258
0.236
2.034
0.266
0.398
0.812
0.720
0.360
0.296
0.248
0.566
0.576
0.316
0.440
0.430
0.852
0.654
0.264
0.882
0.676
0.710
0.748
0.780
0.746
0.390
0.308
0.866
0.282
0.236
0.372
0.274
0.256
0.500
0.606
0.228
0.364
0.452
0.346
0.280
0.256
0.794
0.226
0.222
0.498
0.318
0.200
0.980
0.300
0.516
0.226
0.552
0.396
0.444
1.502
2.062
0.706
0.690
0.678
1.318
0.648
0.658
1.338
0.570
0.402
0.436
0.206
0.950
0.200
0.246
0.724
0.448
0.610
0.508
0.272
1.074
0.414
0.868
0.464
0.474
0.774
0.692
0.772
0.270
0.466
0.350
0.762
0.416
0.524
0.680
0.452
0.338
0.238
0.392
0.334
0.398
0.568
0.634
1.970
1.212
0.328
0.286
1.048
0.244
2.764
0.516
0.258
0.318
0.300
0.306
0.296
0.294
0.312
0.392
0.506
0.200
0.392
0.494
0.676
0.294
0.538
0.570
1.240
0.630
0.804
0.352
0.604
0.670
0.926
0.200
0.242
0.658
0.202
0.306
0.252
0.352
0.350
0.492
0.690
0.948
0.418
0.666
0.672
0.690
0.730
0.738
0.746
0.764
0.764
0.408
0.402
0.784
0.710
1.146
0.620
0.622
0.596
0.588
0.400
0.576
0.464
0.308
0.372
0.244
1.264
0.954
0.832
0.816
0.754
0.750
0.704
0.232
0.438
0.670
1.578
1.476
0.902
0.354
0.520
0.508
0.426
1.006
0.300
0.222
0.202
0.906
1.678
0.694
0.716
0.680
0.692
0.688
0.712
0.718
1.714
1.758
0.724
0.680
0.678
0.668
0.680
0.654
0.698
0.730
0.794
0.756
0.774
0.748
0.732
0.708
0.682
0.660
0.662
0.644
0.672
0.248
1.222
0.460
0.506
0.622
0.662
0.688
0.728
0.730
1.474
0.750
0.698
0.690
0.678
0.658
0.644
0.644
0.624
0.622
0.618
0.626
0.622
0.646
0.620
0.642
0.646
0.640
0.672
0.668
0.686
0.698
0.706
0.650
0.648
0.638
0.402
0.280
0.270
0.264
0.588
0.576
0.570
0.562
0.580
0.630
0.804
0.926
0.282
0.448
0.216
0.494
0.948
0.946
0.244
0.290
0.680
0.676
0.700
0.668
0.634
0.408
0.492
0.860
0.224
0.672
0.708
0.696
0.638
0.210
0.438
0.792
0.514
0.676
0.668
0.396
1.684
0.722
0.712
0.754
0.402
0.530
0.384
0.342
0.236
0.938
0.554
0.430
0.442
0.368
0.690
0.724
0.744
0.780
0.810
0.806
0.774
0.740
0.718
0.678
0.678
0.668
0.672
0.664
0.680
0.688
0.712
0.716
0.710
0.702
0.700
0.666
0.666
0.648
0.650
0.644
0.642
0.622
0.626
0.636
0.636
0.640
0.670
0.736
0.204
0.558
0.306
0.296
0.790
0.226
0.832
0.300
0.722
0.642
0.624
0.614
0.618
0.582
0.590
0.582
0.594
1.194
0.660
0.710
0.734
0.682
0.698
0.692
0.676
0.644
0.634
0.804
0.626
0.460
0.198
1.082
0.696
0.726
0.662
0.646
0.672
0.658
0.676
0.718
0.748
0.718
0.410
0.300
0.668
0.680
0.662
0.626
0.636
0.634
0.618
0.632
0.632
0.694
0.718
0.724
0.710
0.696
0.388
0.326
0.746
0.464
0.776
0.668
0.702
0.284
0.348
0.662
0.696
0.716
0.714
0.886
0.358
0.314
0.446
0.394
0.226
0.636
0.528
0.730
0.448
0.230
0.574
0.596
0.198
0.398
0.728
0.916
0.292
0.224
0.256
0.266
0.308
0.882
0.694
0.674
0.784
0.220
0.296
0.398
0.236
0.624
0.620
0.462
0.320
0.256
0.714
0.368
0.324
0.356
0.298
0.778
0.576
1.092
0.232
0.552
0.748
0.720
0.686
0.668
0.644
0.524
0.564
0.580
0.204
0.230
0.294
0.406
0.566
0.552
0.260
0.452
0.462
0.634
0.632
0.658
0.676
0.662
0.674
0.676
0.678
0.668
0.668
0.660
0.674
0.682
0.680
0.672
0.674
0.702
0.696
0.686
0.686
0.694
0.698
0.654
0.840
0.442
0.530
0.756
0.590
0.622
0.666
0.698
0.790
0.798
0.748
0.804
0.244
0.396
0.838
0.728
0.708
0.682
0.652
0.638
0.620
0.602
0.576
0.572
0.574
0.598
0.832
0.960
0.878
0.896
0.894
0.844
0.772
0.772
0.742
0.716
0.386
0.288
0.670
0.636
0.478
1.026
0.290
0.988
0.440
0.366
0.206
0.216
0.510
0.754
0.812
0.756
0.752
0.262
0.752
0.334
0.276
0.712
0.662
0.308
0.420
0.640
0.620
0.610
0.600
0.608
0.674
0.756
0.956
0.814
0.884
0.870
0.812
0.778
0.772
0.762
0.708
0.690
0.682
0.680
0.678
0.654
0.664
0.670
0.710
0.680
0.692
0.688
0.696
0.656
0.656
0.650
0.644
0.632
0.618
0.616
0.292
0.312
0.596
0.582
0.586
0.554
0.270
0.748
0.262
0.344
0.774
0.732
0.674
0.648
0.652
0.630
0.618
0.614
0.610
0.618
0.608
0.608
0.606
0.602
0.610
0.608
0.608
0.610
0.614
0.626
0.630
0.632
0.666
0.700
0.684
0.680
0.658
0.656
0.642
0.652
0.656
0.674
0.742
0.768
0.794
0.740
0.716
0.708
0.692
0.668
0.574
0.402
0.310
0.652
0.652
0.648
0.434
1.568
0.676
0.684
0.690
0.676
0.718
0.718
0.746
0.826
0.856
0.222
0.274
0.656
0.670
0.662
0.646
0.642
0.560
0.324
0.400
0.630
0.646
0.666
0.206
0.638
0.964
0.940
0.442
0.408
0.548
0.774
0.226
0.730
0.348
0.330
0.686
0.700
0.710
0.680
0.674
0.684
0.716
1.426
0.930
0.326
0.208
0.678
0.722
0.234
0.484
0.800
0.536
0.678
0.686
0.704
0.480
0.202
0.712
0.916
0.210
0.220
0.206
0.576
0.462
1.014
0.230
0.330
0.246
0.398
0.228
0.632
0.272
1.478
2.092
0.472
1.244
0.580
0.850
1.284
0.642
1.040
1.436
0.596
1.230
0.600
0.622
0.578
0.588
0.598
0.356
0.246
0.620
0.622
0.634
0.640
0.652
0.438
0.222
0.654
0.620
0.654
0.668
0.626
0.640
0.498
0.318
0.396
0.602
0.606
0.692
0.540
0.626
0.632
0.618
0.408
0.228
0.638
0.468
0.772
0.634
0.646
0.668
0.664
0.650
0.710
0.234
0.784
1.488
0.534
0.278
0.914
0.588
0.594
0.580
2.166
0.350
0.944
0.282
0.664
0.708
0.488
0.426
0.246
0.394
1.440
0.912
0.488
0.218
0.372
0.280
0.300
0.604
0.222
0.658
0.222
1.718
0.666
0.674
1.584
0.282
0.996
0.280
0.514
0.304
0.394
0.202
0.624
0.976
0.618
0.624
0.624
0.628
0.634
0.620
0.632
0.684
0.724
0.738
0.758
0.784
0.730
0.674
0.680
0.690
0.696
0.680
0.670
0.694
0.754
0.806
0.770
0.820
0.842
0.880
0.860
0.774
0.756
0.720
0.714
0.712
0.660
0.664
0.684
0.754
0.870
0.918
0.840
0.834
0.788
0.774
0.760
0.762
0.802
0.862
0.876
0.802
0.820
0.804
0.808
0.724
0.746
0.722
0.762
0.774
0.770
0.766
0.754
0.762
0.744
0.720
0.670
0.678
0.716
0.712
0.686
0.700
0.732
0.782
0.740
0.702
0.688
0.686
0.680
0.766
0.840
0.824
0.780
0.718
0.682
0.664
0.660
0.668
0.672
0.658
0.694
0.730
0.800
0.762
0.800
0.808
0.756
0.758
0.722
0.680
0.648
0.652
0.690
0.854
0.978
0.942
0.928
0.898
0.768
0.744
0.728
0.712
0.704
0.700
0.718
0.758
0.774
0.712
0.748
0.854
1.754
0.736
0.794
0.576
0.654
1.280
0.674
0.702
0.840
1.226
1.012
0.920
0.864
0.806
0.754
0.716
0.686
0.670
0.666
0.666
0.666
0.690
0.786
0.870
0.910
1.018
0.416
0.414
0.600
0.698
0.672
0.664
0.666
0.680
0.726
0.692
0.774
0.908
0.984
0.920
0.836
0.764
0.712
0.678
0.664
0.670
0.702
0.740
0.740
0.730
0.692
0.694
0.690
0.694
0.694
0.666
0.658
0.676
0.740
0.814
0.802
0.790
0.766
0.726
0.688
0.678
0.672
0.690
0.744
0.774
0.770
0.756
0.722
0.750
0.766
0.764
0.760
0.746
0.694
0.680
0.680
0.686
0.724
0.748
0.730
0.758
0.812
0.918
0.888
0.848
0.782
0.736
0.710
0.682
0.664
0.656
0.654
0.646
0.642
0.668
0.730
0.838
0.948
0.928
0.916
0.848
0.782
0.732
0.702
0.684
0.662
0.646
0.642
0.684
0.738
0.786
0.802
0.932
0.868
0.810
0.762
0.738
0.704
0.690
0.690
0.688
0.660
0.680
0.358
0.214
0.880
0.898
0.950
0.200
0.228
0.474
0.398
0.506
0.794
0.700
0.200
0.498
0.400
0.206
5.722
3.122
0.864
0.820
0.760
0.702
0.668
0.646
0.634
0.630
0.638
0.672
0.742
0.832
0.874
0.954
0.924
0.874
0.816
0.786
0.770
0.788
0.764
0.774
0.756
0.726
0.774
0.810
0.850
0.840
0.806
0.756
0.716
0.670
0.666
0.656
0.688
0.734
0.736
0.772
0.786
0.892
0.852
0.754
0.768
0.740
0.714
0.684
0.684
0.696
0.670
0.682
0.678
0.696
0.718
0.692
0.720
0.766
0.816
0.828
0.770
0.716
0.698
0.676
0.672
0.674
0.690
0.712
0.720
0.736
0.746
0.740
0.766
0.750
0.764
0.736
0.724
0.734
0.730
0.748
0.724
0.740
0.748
0.782
0.806
0.782
0.800
0.760
0.756
0.708
0.714
0.694
0.690
0.682
0.660
0.690
0.738
0.756
0.770
0.926
0.876
0.804
0.732
0.684
0.666
0.650
0.658
0.676
0.716
0.718
0.700
0.710
0.708
0.684
0.702
0.688
0.702
0.690
0.676
0.688
0.704
0.758
0.696
0.722
0.714
0.730
0.722
0.710
0.692
0.670
0.674
0.678
0.688
0.710
0.764
0.808
0.886
0.828
0.852
0.786
0.768
0.716
0.670
0.664
0.664
0.670
0.664
0.662
0.678
0.722
0.766
0.812
0.786
0.800
0.772
0.746
0.678
0.688
0.680
0.682
0.676
0.686
0.676
0.688
0.706
0.752
0.780
0.758
0.800
0.796
0.720
0.726
0.700
0.692
0.668
0.648
0.650
0.672
0.734
0.752
0.744
0.720
0.688
0.668
0.638
0.636
0.628
0.640
0.718
0.780
1.086
0.200
0.686
0.888
0.484
0.428
0.832
0.800
0.728
0.710
0.680
0.664
0.646
0.632
0.628
0.624
0.636
0.646
0.648
0.650
0.644
0.652
0.694
0.858
0.912
0.860
0.822
0.780
0.734
0.700
0.684
0.688
0.688
0.768
0.804
0.946
0.894
0.826
0.834
0.810
0.794
0.736
0.754
0.736
0.778
0.732
0.760
0.754
0.780
0.780
0.726
0.750
0.774
0.852
0.844
0.780
0.736
0.740
0.734
0.738
0.700
0.740
0.762
0.854
0.822
0.836
0.838
0.822
0.786
0.748
0.722
0.700
0.688
0.656
0.654
0.670
0.740
0.800
0.930
0.930
0.986
0.974
0.922
0.846
0.730
0.726
0.694
0.700
0.688
0.740
0.760
0.864
0.810
0.876
0.922
0.828
0.752
0.786
0.760
0.700
0.696
0.700
0.696
0.672
0.666
0.648
0.648
0.640
0.638
0.642
0.642
0.668
1.254
0.634
0.650
0.644
0.634
0.642
0.626
0.626
0.644
0.658
0.720
0.802
0.828
0.816
0.788
0.756
0.710
0.690
0.670
0.656
0.684
0.736
0.780
0.764
0.736
0.728
0.746
0.730
0.688
0.650
0.634
0.618
0.622
0.708
0.822
0.808
0.790
0.868
0.928
0.872
0.928
0.926
0.914
0.798
0.856
0.810
0.780
0.760
0.746
0.820
0.810
0.802
0.718
0.722
0.714
0.756
0.790
0.806
0.786
0.732
0.680
0.690
0.704
0.708
0.698
0.674
0.722
0.746
0.742
0.780
0.810
0.774
0.780
0.748
0.760
0.718
0.726
0.702
0.698
0.780
0.714
0.794
0.964
0.930
0.906
0.858
0.784
0.760
0.740
0.760
0.752
0.726
0.738
0.738
0.802
0.872
0.874
0.878
0.902
0.896
0.832
0.790
0.710
0.710
0.694
0.674
0.680
0.684
0.708
0.782
0.778
0.874
0.870
0.816
0.902
0.906
0.916
0.850
0.790
0.794
0.762
0.752
0.720
0.690
0.696
0.720
0.806
0.780
0.818
0.796
0.774
0.768
0.754
0.782
0.726
0.756
0.714
0.696
0.676
0.696
0.680
0.722
0.738
0.800
0.756
0.784
0.766
0.756
0.702
0.746
0.748
0.750
0.712
0.744
0.744
0.728
0.670
0.684
0.680
0.708
0.740
0.792
0.788
0.790
0.770
0.764
0.774
0.760
0.722
0.684
0.684
0.678
0.682
0.668
0.694
0.690
0.688
0.704
0.710
0.730
0.808
0.832
0.928
0.906
0.866
0.812
0.784
0.738
0.740
0.750
0.798
0.818
0.782
0.786
0.770
0.800
0.782
0.830
0.790
0.764
0.790
0.740
0.786
0.722
0.732
0.724
0.756
0.812
0.906
0.876
0.800
0.770
0.754
0.756
0.716
0.726
0.708
0.744
0.728
0.764
0.772
0.774
0.794
0.770
0.792
0.788
0.770
0.710
0.712
0.692
0.670
0.666
0.686
0.704
0.702
0.718
0.736
0.818
0.884
0.846
0.820
0.778
0.728
0.724
0.734
0.752
0.688
0.710
0.678
0.738
0.710
0.788
0.794
0.776
0.792
0.760
0.778
0.740
0.726
0.714
0.700
0.688
0.674
0.666
0.658
0.662
0.656
0.672
0.658
0.666
0.704
0.722
0.708
0.686
0.694
0.700
0.720
0.728
0.696
0.690
0.684
0.712
0.734
0.752
0.748
0.688
0.674
0.656
0.638
0.646
0.688
0.726
0.826
1.014
0.892
0.788
0.812
0.762
0.784
0.724
0.726
0.714
0.694
0.676
0.650
0.678
0.736
0.928
0.992
0.834
0.832
0.828
0.870
0.820
0.768
0.712
0.714
0.706
0.704
0.714
0.766
0.796
0.740
0.754
0.782
0.786
0.714
0.722
0.716
0.728
0.726
0.718
0.684
0.692
0.700
0.712
0.688
0.704
0.754
0.748
0.782
0.738
0.752
0.738
0.786
0.780
0.762
0.712
0.718
0.692
0.694
0.674
0.690
0.706
0.748
0.740
0.716
0.746
0.756
0.770
0.732
0.754
0.716
0.718
0.668
0.662
0.648
0.628
0.620
0.606
0.626
0.680
0.796
0.786
0.750
0.696
0.688
0.686
0.698
0.674
0.690
0.744
0.788
0.772
0.780
0.826
0.808
0.768
0.772
0.784
0.768
0.786
0.730
0.738
0.712
0.726
0.712
0.696
0.710
0.706
0.728
0.718
0.698
0.676
0.658
0.650
0.678
0.710
0.728
0.722
0.712
0.688
0.688
0.682
0.680
0.684
0.678
0.666
0.660
0.640
0.626
0.624
0.636
0.692
0.772
0.828
0.752
0.724
0.716
0.692
0.670
0.666
0.688
0.746
0.792
0.842
0.932
0.858
0.802
0.784
0.758
0.704
0.672
0.652
0.632
0.640
0.674
0.888
0.904
0.972
0.926
0.892
0.856
0.828
0.826
0.762
0.766
0.754
0.780
0.784
0.920
0.946
0.958
0.842
0.836
0.806
0.820
0.800
0.842
0.844
0.826
0.802
0.788
0.758
0.718
0.698
0.688
0.672
0.666
0.680
0.702
0.762
0.768
0.764
0.730
0.700
0.690
0.702
0.746
0.810
0.872
0.782
0.788
0.760
0.720
0.716
0.684
0.668
0.658
0.642
0.620
0.632
0.654
0.798
0.932
0.872
0.784
0.708
0.692
0.674
0.660
0.650
0.670
0.792
0.808
0.902
0.876
0.820
0.846
0.826
0.774
0.782
0.762
0.804
0.790
0.722
0.718
0.710
0.718
0.690
0.692
0.706
0.736
0.798
0.822
0.822
0.778
0.726
0.728
0.720
0.692
0.688
0.702
0.790
0.858
0.798
0.858
0.848
0.794
0.810
0.794
0.776
0.704
0.676
0.652
0.638
0.636
0.660
0.696
0.792
0.924
0.828
0.864
0.860
0.850
0.812
0.770
0.716
0.708
0.698
0.726
0.684
0.678
0.672
0.666
0.676
0.700
0.304
0.356
0.640
0.636
0.630
0.650
0.676
0.684
0.688
0.670
0.644
0.634
0.620
0.636
0.680
0.746
0.832
0.948
0.328
0.464
0.704
0.356
0.278
1.540
0.692
0.704
0.698
0.714
0.708
0.710
0.670
0.678
0.702
0.762
0.782
0.746
0.700
0.722
0.754
0.802
0.772
0.774
0.774
0.766
0.702
0.742
0.670
0.700
0.696
0.694
0.580
1.654
0.202
0.254
0.628
0.278
0.850
1.282
0.770
0.760
0.716
0.712
0.708
0.732
0.734
0.754
0.730
0.754
0.732
0.766
0.820
0.812
0.830
0.806
0.838
0.784
0.760
0.728
0.812
0.982
2.708
0.898
0.882
0.794
0.848
0.820
0.784
0.818
0.784
0.790
0.730
0.780
0.770
0.784
1.018
0.276
0.680
0.244
0.746
0.504
0.212
0.400
0.224
0.236
0.296
0.468
0.334
0.892
1.126
1.002
0.402
0.526
0.828
1.270
1.116
0.818
0.576
1.334
0.698
0.616
1.290
0.706
1.490
0.750
0.732
0.676
1.328
0.654
0.636
0.644
0.658
0.700
0.790
0.856
0.818
0.762
0.696
0.672
0.662
0.652
0.644
0.636
0.660
0.698
0.714
0.764
0.776
0.788
0.760
0.732
0.712
0.680
0.656
0.640
0.622
0.620
0.650
0.772
0.880
0.932
0.976
0.812
0.766
0.764
0.774
0.746
0.726
0.694
0.688
0.702
0.704
0.734
0.774
0.796
0.752
0.724
0.724
0.738
0.752
0.748
0.740
0.720
0.786
0.806
0.790
0.746
0.718
0.734
0.724
0.730
0.730
0.732
0.704
0.726
0.740
0.834
0.858
0.832
0.778
0.708
0.706
0.694
0.708
0.722
0.730
0.758
0.898
0.914
0.830
0.832
0.800
0.778
0.790
0.764
0.770
0.722
0.732
0.714
0.760
0.796
0.776
0.824
0.904
0.900
0.874
0.806
0.788
0.730
0.708
0.686
0.690
0.708
0.724
0.700
0.896
0.360
0.896
0.210
0.880
1.028
0.350
0.414
2.696
0.660
0.650
0.638
0.632
0.642
0.682
0.814
0.858
0.882
0.782
0.766
0.774
1.196
0.272
0.510
0.344
0.570
0.308
1.040
0.648
0.656
0.706
0.754
0.796
0.840
0.890
0.852
0.868
0.814
0.858
0.806
0.814
0.814
0.824
0.760
0.812
0.780
0.802
0.794
0.764
0.712
0.698
0.698
0.718
0.766
0.772
0.864
0.952
0.990
0.862
0.836
0.804
0.748
0.766
0.756
0.706
0.724
0.724
0.734
0.762
0.740
0.710
0.684
0.684
0.720
0.730
0.764
0.772
0.818
0.782
0.826
0.846
0.854
0.794
0.786
0.790
0.854
0.838
0.764
0.804
0.792
0.788
0.720
0.770
0.754
0.790
0.740
0.804
0.796
0.784
0.836
0.808
0.780
0.818
0.786
0.866
0.804
0.906
0.872
0.882
0.766
0.794
0.758
0.748
0.716
0.706
0.758
0.768
0.820
0.848
0.874
0.800
0.806
0.780
0.804
0.754
0.810
0.802
0.800
0.798
0.792
0.808
0.840
0.762
0.822
0.872
0.822
0.886
0.842
0.854
0.764
0.810
0.768
0.790
0.724
0.756
0.758
0.896
0.866
0.886
0.906
0.814
0.796
0.882
0.438
1.360
0.904
0.478
1.646
0.622
0.646
0.672
0.740
0.852
0.880
0.862
0.810
0.754
0.758
0.754
0.744
0.750
0.752
0.740
0.754
0.758
0.784
0.786
0.792
0.808
0.834
0.850
0.854
0.802
0.720
0.714
0.702
0.696
0.700
0.700
0.726
0.778
0.792
0.794
0.770
0.778
0.814
0.826
0.810
0.792
0.768
0.754
0.710
0.720
0.674
0.698
0.704
0.420
0.768
0.906
0.380
1.146
0.476
0.512
0.644
0.706
0.396
0.434
0.536
0.678
0.716
0.712
0.708
0.692
0.664
0.662
0.650
0.632
0.662
0.594
0.724
1.152
1.276
0.488
0.308
0.224
0.534
0.618
1.726
0.302
1.404
0.932
0.656
0.650
0.656
0.672
1.004
1.890
0.732
0.744
0.728
0.690
0.680
0.688
0.686
0.718
0.742
0.786
0.786
0.756
0.786
0.796
0.788
0.760
0.780
0.796
0.788
0.716
0.728
0.722
0.710
0.696
0.722
0.742
0.794
0.778
0.828
0.834
0.858
0.804
0.724
0.726
0.702
0.702
0.706
0.708
0.698
0.718
0.748
0.810
0.848
0.802
0.750
0.740
0.732
0.726
0.716
0.712
0.700
0.702
0.710
0.730
0.746
0.712
0.720
0.706
0.698
0.688
0.684
0.678
0.666
0.654
0.632
0.624
0.624
0.644
0.674
0.704
0.754
0.850
1.022
0.964
0.954
0.946
0.944
0.808
0.766
0.748
0.768
0.784
0.764
0.756
0.764
0.808
0.786
0.814
0.872
0.936
0.894
0.886
0.856
0.794
0.742
0.740
0.740
0.712
0.708
0.718
0.734
0.726
0.774
0.768
0.794
0.772
0.788
0.772
0.794
0.730
0.758
0.732
0.786
0.782
0.862
0.890
0.942
0.864
0.870
0.780
0.772
0.710
0.734
0.724
0.752
0.736
0.752
0.766
0.836
0.828
0.774
0.716
0.684
0.684
0.676
0.682
0.702
0.710
0.714
0.684
0.700
0.714
0.752
0.770
0.762
0.736
0.742
0.762
0.834
0.866
0.802
0.806
0.780
0.778
0.726
0.746
0.744
0.796
0.800
0.848
0.864
0.854
0.796
0.804
0.806
0.838
0.792
0.734
0.694
0.682
0.680
0.692
0.686
0.738
0.822
0.860
0.864
0.888
0.918
0.806
0.792
0.730
0.708
0.670
0.652
0.708
0.802
0.816
0.898
0.942
0.866
0.922
0.854
0.836
0.768
0.770
0.768
0.790
0.756
0.804
0.782
0.856
0.866
0.810
0.812
0.792
0.804
0.776
0.806
0.786
0.792
0.766
0.798
0.742
0.758
0.742
0.776
0.768
0.822
0.866
1.074
0.900
0.920
0.902
0.810
0.824
0.832
0.800
0.818
0.750
0.750
0.708
0.722
0.752
0.812
0.854
0.852
0.826
0.744
0.728
0.790
0.864
0.916
0.920
0.860
0.826
0.806
0.782
0.766
0.724
0.706
0.692
0.684
0.712
0.800
0.814
0.878
0.848
0.808
0.766
0.724
0.706
0.724
0.736
0.728
0.722
0.720
0.740
0.756
0.744
0.802
0.876
0.812
0.782
0.756
0.774
0.774
0.718
0.728
0.726
0.724
0.710
0.682
0.702
0.712
0.714
0.720
0.726
0.824
0.864
0.894
0.854
0.794
0.802
0.802
0.852
0.768
0.786
0.750
0.766
0.754
0.698
0.666
0.652
0.668
0.744
0.806
0.796
0.740
0.700
0.738
0.746
0.804
0.764
0.798
0.808
0.812
0.760
0.756
0.814
0.836
0.844
0.812
0.730
0.712
0.692
0.714
0.726
0.812
0.822
0.870
0.932
0.876
0.814
0.828
0.746
0.758
0.752
0.778
0.826
0.812
0.792
0.848
0.838
0.874
0.886
0.864
0.866
0.838
0.790
0.778
0.784
0.760
0.734
0.734
0.722
0.724
0.752
0.790
0.872
0.796
0.816
0.782
0.734
0.736
0.720
0.716
0.708
0.758
0.816
0.846
0.882
0.828
0.806
0.740
0.736
0.726
0.748
0.804
0.838
0.876
0.860
0.774
0.826
0.818
0.876
0.606
0.590
1.846
0.782
0.726
0.744
0.742
0.842
0.784
0.822
0.812
0.834
0.818
0.740
0.760
0.764
0.744
0.722
0.720
0.808
0.872
0.844
0.754
0.774
0.764
0.748
0.718
0.748
0.758
0.748
0.714
0.738
0.744
0.730
0.742
0.752
0.834
0.916
0.890
0.846
0.816
0.762
0.718
0.684
0.676
0.682
0.702
0.742
0.768
0.790
0.828
0.918
0.812
0.822
0.792
0.768
0.754
0.720
0.724
0.748
0.754
0.764
0.790
0.808
0.772
0.752
0.740
0.746
0.710
0.734
0.750
0.728
0.808
0.860
0.996
0.964
0.908
0.764
0.734
0.722
0.704
0.682
0.678
0.664
0.680
0.700
0.704
0.678
0.682
0.700
0.724
0.746
0.786
0.792
0.772
0.728
0.744
0.738
0.760
0.734
0.720
0.716
0.786
0.868
0.824
0.854
0.878
0.858
0.774
0.780
0.782
0.816
0.838
0.782
0.782
0.768
0.836
0.840
0.770
0.780
0.782
0.884
0.806
0.828
0.846
0.876
0.798
0.818
0.792
0.818
0.790
0.800
0.818
0.908
0.852
0.858
0.862
0.844
0.760
0.734
0.700
0.520
0.448
1.026
0.632
0.630
0.626
0.642
0.674
0.670
0.646
0.628
0.620
0.616
0.620
0.628
0.644
0.666
0.660
0.648
0.688
0.782
1.094
0.974
0.904
0.814
0.774
0.712
0.664
0.656
0.670
0.694
0.754
0.958
0.970
0.936
0.962
0.902
0.822
0.738
0.780
0.788
0.848
0.836
0.880
0.820
0.828
0.844
0.870
0.814
0.830
0.816
0.746
0.796
0.776
0.760
0.818
0.792
0.768
0.786
0.756
0.780
0.730
0.756
0.770
0.730
0.766
0.742
0.740
0.582
0.942
0.800
0.766
0.770
0.750
0.770
0.784
0.740
0.762
0.710
0.758
0.766
0.818
0.782
0.800
0.766
0.742
0.702
0.674
0.668
0.652
0.680
0.722
0.824
0.802
0.798
0.718
0.716
0.728
0.744
0.764
0.720
0.746
0.752
0.770
0.778
0.764
0.788
0.774
0.768
0.760
0.720
0.758
0.738
0.770
0.816
0.840
0.798
0.810
0.728
0.790
0.820
0.830
0.746
0.786
0.752
0.758
0.720
0.770
0.838
0.894
0.898
0.860
0.834
0.820
0.806
0.814
0.754
0.790
0.756
0.778
0.750
0.756
0.822
0.842
0.842
0.794
0.776
0.740
0.704
0.698
0.692
0.702
0.714
0.702
0.726
0.810
0.812
0.848
0.842
0.794
0.842
0.510
0.336
0.550
0.980
0.704
0.700
0.694
0.704
0.744
0.922
0.796
0.864
0.796
0.908
0.338
0.244
0.240
0.342
0.208
0.774
0.700
0.674
0.656
0.634
0.630
0.624
0.632
0.634
0.640
0.654
0.730
0.778
0.796
0.780
0.750
0.722
0.688
0.660
0.650
0.610
0.256
0.290
0.234
0.222
0.564
0.264
0.234
0.750
0.694
0.890
0.200
0.326
0.264
0.466
0.416
0.650
0.768
0.758
0.742
0.714
0.698
0.676
0.684
0.696
0.722
0.726
0.724
0.374
0.408
0.230
0.202
0.440
0.260
0.496
1.146
0.854
0.984
0.738
0.772
0.738
0.710
0.686
0.674
0.660
0.670
0.710
0.812
0.870
0.828
0.848
0.814
0.744
0.782
0.492
0.246
0.762
0.738
0.714
0.676
0.670
0.680
0.708
0.750
0.832
0.940
1.096
0.946
0.816
0.792
0.754
0.742
0.692
0.694
0.718
0.794
0.822
0.902
0.876
0.888
0.870
0.808
0.740
0.780
0.742
0.724
0.768
0.778
0.798
0.842
0.798
0.778
0.742
0.688
0.664
0.652
0.686
0.734
0.780
0.758
0.768
0.836
0.842
0.826
0.738
0.710
0.684
0.674
0.668
0.666
0.666
0.716
0.738
0.730
0.692
0.716
0.742
0.750
0.690
0.674
0.664
0.674
0.710
0.714
0.734
0.722
0.690
0.686
0.710
0.766
0.780
0.734
0.736
0.740
0.758
0.764
0.760
0.734
0.738
0.722
0.694
0.670
0.440
0.254
0.328
0.282
0.698
0.644
0.526
0.886
0.704
0.670
0.676
0.682
0.722
0.772
0.770
0.782
0.774
0.756
0.738
0.748
0.778
0.774
0.738
0.764
0.348
0.328
0.720
0.724
0.808
1.066
0.898
0.832
0.786
0.802
0.812
0.822
0.824
0.738
0.724
0.700
0.712
0.732
0.852
0.924
0.924
0.300
1.172
0.702
0.292
0.772
0.740
0.686
0.694
0.692
0.720
0.756
0.870
0.776
0.714
0.698
0.712
0.776
0.776
0.796
0.822
0.808
0.836
0.826
0.788
0.744
0.722
0.722
0.712
0.742
0.752
0.738
0.710
0.716
0.286
0.428
0.766
0.810
0.780
0.760
0.748
0.716
0.692
0.692
0.686
0.686
0.712
0.732
0.680
0.786
0.730
0.698
0.680
0.664
0.660
0.680
0.706
0.774
0.780
0.830
0.792
0.836
0.810
0.872
0.766
0.792
0.816
0.802
0.272
0.494
0.610
0.216
0.722
0.788
0.294
0.500
0.692
0.742
0.734
0.708
0.720
0.728
0.870
0.882
0.934
0.906
0.812
0.794
0.766
0.738
0.712
0.720
0.754
0.802
0.804
0.816
0.202
0.258
0.688
0.230
0.254
0.378
0.310
0.412
0.360
0.390
0.398
0.786
0.760
0.760
0.738
0.758
0.794
0.730
0.836
0.950
0.316
0.522
0.292
0.216
0.268
0.258
0.566
0.712
0.682
0.630
1.028
0.800
0.502
0.530
0.392
0.428
0.570
0.944
1.450
1.120
0.830
0.384
0.456
0.646
0.698
0.748
0.242
0.252
0.250
0.450
0.442
2.144
0.702
0.834
0.958
0.928
0.912
0.834
0.760
0.698
0.676
0.654
0.642
0.640
0.646
0.732
0.782
0.830
0.828
0.858
0.796
0.800
0.792
0.752
0.770
0.762
0.740
0.774
0.768
0.802
0.774
0.810
0.854
0.806
0.806
0.778
0.774
0.754
0.764
0.794
0.806
0.750
0.764
0.754
0.768
0.730
0.748
0.728
0.744
0.694
0.690
0.732
0.742
0.794
0.830
0.860
0.800
0.736
0.744
0.714
0.684
0.688
0.700
0.772
0.818
0.840
0.790
0.746
0.696
0.690
0.700
0.738
0.760
0.810
0.820
0.948
0.904
0.918
0.780
0.782
0.748
0.748
0.728
0.742
0.778
0.850
0.846
0.794
0.798
0.794
0.780
0.768
0.758
0.790
0.796
0.840
0.830
0.834
0.826
0.784
0.744
0.700
0.678
0.672
0.696
0.778
0.880
0.832
0.888
0.902
0.840
0.876
0.856
0.804
0.796
0.762
0.752
0.740
0.744
0.748
0.730
0.750
0.776
0.880
0.836
0.860
0.822
0.794
0.790
0.774
0.734
0.698
0.674
0.702
0.760
0.832
0.860
0.904
0.900
0.844
0.800
0.772
0.750
0.686
0.694
0.712
0.810
0.990
0.980
0.942
0.854
0.784
0.726
0.698
0.668
0.658
0.656
0.646
0.812
1.214
1.044
0.950
0.876
0.852
0.800
0.758
0.718
0.708
0.732
0.736
0.794
0.794
0.828
0.862
0.800
0.746
0.738
0.692
0.678
0.672
0.686
0.684
0.714
0.704
0.704
0.684
0.696
0.720
0.738
0.766
0.766
0.800
0.772
0.790
0.784
0.782
0.754
0.754
0.736
0.768
0.768
0.772
0.756
0.706
0.690
0.686
0.700
0.686
0.682
0.696
0.720
0.730
0.724
0.758
0.766
0.712
0.722
0.704
0.690
0.678
0.686
0.700
0.694
0.710
0.762
0.798
0.544
0.898
0.702
0.520
0.766
0.616
0.608
0.618
0.682
0.778
0.756
0.748
0.654
0.708
0.714
0.390
1.212
0.244
0.734
0.566
0.352
1.186
0.630
0.646
0.648
0.648
0.650
0.664
0.790
0.692
0.448
0.278
0.818
0.664
0.762
0.762
0.790
0.216
0.652
0.558
0.430
0.334
0.380
0.406
0.986
0.200
0.770
0.586
0.780
0.436
0.692
0.388
0.256
0.798
0.862
0.996
0.230
0.304
0.558
0.472
0.282
0.622
0.236
0.492
0.402
0.238
0.968
0.852
0.400
0.462
0.398
0.334
0.780
0.764
0.402
0.338
0.722
0.276
0.396
1.014
0.640
0.286
0.470
0.372
0.428
0.308
0.224
0.354
0.298
0.274
0.204
0.268
0.662
0.474
1.382
0.700
0.696
0.686
0.684
0.682
0.710
0.760
0.824
0.838
0.812
0.832
0.850
0.836
0.784
0.524
0.574
2.422
0.500
0.402
0.300
1.352
1.696
0.752
2.292
1.478
1.384
0.688
1.432
0.738
0.728
0.756
0.802
0.800
0.914
0.936
0.916
0.798
0.776
0.738
0.716
0.686
0.674
0.706
0.768
0.804
0.802
0.778
0.768
0.766
0.776
0.782
0.796
0.754
0.766
0.762
0.762
0.732
0.732
0.720
0.724
0.694
0.736
0.738
0.754
0.718
0.758
0.770
0.858
0.896
0.878
0.768
0.778
0.740
0.724
0.706
0.714
0.712
0.714
0.690
0.706
0.642
0.722
1.726
0.748
0.720
0.688
0.682
0.680
0.702
0.740
0.752
0.814
0.868
0.938
0.808
0.828
0.754
0.744
0.728
0.706
0.676
0.664
0.644
0.650
0.646
0.682
0.756
0.774
0.734
0.708
0.700
0.708
0.706
0.706
0.742
0.776
0.802
0.748
0.794
0.766
0.780
0.724
0.744
0.764
0.900
0.858
0.970
1.024
0.970
0.846
0.784
0.752
0.730
0.712
0.736
0.754
0.888
0.918
0.892
0.818
0.764
0.762
0.744
0.754
0.728
0.722
0.718
0.708
0.714
0.694
0.690
0.688
0.676
0.664
0.638
0.622
0.616
0.632
0.688
0.888
0.844
0.920
0.896
0.832
0.886
0.834
0.774
0.808
0.780
0.778
0.762
0.812
0.846
0.946
0.930
0.888
0.882
0.830
0.738
0.702
0.666
0.640
0.616
0.614
0.656
0.672
0.710
0.734
0.724
0.698
0.688
0.676
0.656
0.658
0.666
0.688
0.738
0.768
0.804
0.844
0.794
0.748
0.752
0.750
0.752
0.730
0.738
0.708
0.736
0.762
0.786
0.758
0.792
0.794
0.810
0.774
0.786
0.788
0.782
0.738
0.770
0.818
0.840
0.814
0.830
0.832
0.838
0.782
0.788
0.778
0.810
0.784
0.840
0.816
0.852
0.788
0.750
0.752
0.774
0.780
0.774
0.746
0.696
0.698
0.678
0.666
0.660
0.760
0.796
0.860
0.906
0.970
0.824
0.826
0.800
0.746
0.756
0.716
0.778
0.784
0.766
0.800
0.816
0.812
0.812
0.810
0.824
0.816
0.748
0.756
0.738
0.738
0.710
0.702
0.726
0.756
0.792
0.812
0.790
0.720
0.720
0.720
0.724
0.720
0.700
0.694
0.724
0.736
0.730
0.732
0.732
0.764
0.742
0.760
0.762
0.812
0.796
0.798
0.792
0.810
0.762
0.736
0.712
0.694
0.694
0.678
0.694
0.700
0.696
0.724
0.774
0.766
0.798
0.730
0.710
0.716
0.704
0.726
0.724
0.780
0.802
0.818
0.842
0.844
0.886
0.810
0.782
0.764
0.740
0.724
0.688
0.718
0.748
0.814
0.830
0.910
0.936
0.838
0.800
0.806
0.824
0.800
0.770
0.746
0.708
0.700
0.690
0.708
0.726
0.728
0.770
0.822
0.818
0.822
0.824
0.774
0.778
0.760
0.754
0.722
0.726
0.722
0.720
0.698
0.672
0.674
0.678
0.692
0.712
0.786
0.764
0.804
0.786
0.732
0.702
0.684
0.668
0.650
0.652
0.658
0.718
0.768
0.966
0.866
0.856
0.822
0.814
0.778
0.508
0.254
0.350
0.358
0.730
0.718
0.706
0.674
0.680
0.688
0.678
0.684
0.688
0.710
0.724
0.722
0.718
0.702
0.688
0.688
0.700
0.730
0.738
0.740
0.746
0.756
0.726
0.708
0.696
0.698
0.718
0.792
0.670
0.650
0.280
0.646
0.708
0.714
0.714
0.380
0.472
0.500
0.662
0.670
0.694
0.708
0.770
0.786
0.784
0.852
0.864
0.862
0.784
0.786
0.754
0.736
0.720
0.722
0.750
0.812
0.898
0.840
0.894
0.880
0.850
0.760
0.768
0.734
0.716
0.694
0.710
0.726
0.744
0.732
0.696
0.724
0.764
0.750
0.792
0.786
0.810
0.746
0.712
0.700
0.718
0.736
0.740
0.730
0.724
0.702
0.682
0.670
0.654
0.658
0.672
0.774
0.812
0.896
0.924
0.872
0.846
0.808
0.810
0.736
0.734
0.698
0.722
0.702
0.758
0.790
0.804
0.772
0.754
0.730
0.694
0.680
0.714
0.744
0.802
0.874
0.878
0.788
0.810
0.800
0.778
0.732
0.754
0.756
0.756
0.732
0.756
0.816
0.860
0.810
0.826
0.840
0.808
0.812
0.820
0.880
0.834
0.854
0.804
0.814
0.742
0.762
0.756
0.864
0.848
0.914
0.916
0.894
0.828
0.794
0.776
0.772
0.766
0.728
0.718
0.726
0.752
0.788
0.792
0.848
0.874
0.870
0.794
0.804
0.790
0.798
0.746
0.770
0.760
0.798
0.770
0.794
0.832
0.882
0.856
0.788
0.808
0.780
0.810
0.768
0.792
0.794
0.854
0.818
0.746
0.756
0.762
0.758
0.724
0.736
0.742
0.754
0.782
0.820
0.798
0.782
0.772
0.764
0.742
0.746
0.742
0.774
0.752
0.770
0.770
0.784
0.756
0.736
0.722
0.764
0.814
0.856
0.796
0.814
0.780
0.742
0.730
0.710
0.682
0.664
0.656
0.660
0.656
0.662
0.666
0.690
0.692
0.666
0.654
0.652
0.664
0.668
0.654
0.662
1.362
0.966
1.846
0.704
0.684
0.656
0.648
0.652
0.652
0.674
0.674
0.704
0.764
0.936
0.926
0.834
0.818
0.778
0.772
0.748
0.722
0.694
0.692
0.672
0.662
0.672
0.724
0.844
0.950
0.868
0.768
0.802
0.792
0.800
0.766
0.722
0.740
0.734
0.722
0.694
0.674
0.670
0.680
0.678
0.656
0.660
0.660
0.680
0.660
0.664
0.668
0.684
0.712
0.732
0.746
0.744
0.706
0.670
0.654
0.656
0.660
0.708
0.810
0.936
0.928
0.924
0.938
0.886
0.524
1.160
0.932
0.928
0.300
0.302
0.500
0.298
0.200
0.200
0.600
0.302
0.198
0.200
0.200
0.200
0.258
0.472
0.566
0.204
0.200
0.902
0.598
0.400
0.268
3.062
2.018
0.662
1.432
0.848
0.908
1.640
0.770
0.720
0.744
0.718
0.772
0.946
1.246
0.654
0.656
0.668
0.722
0.814
0.846
0.920
0.926
0.880
0.822
0.840
0.816
0.442
2.118
0.496
0.690
0.702
0.718
0.764
0.758
0.832
0.864
0.896
0.810
0.836
0.790
0.770
0.774
0.786
0.784
0.760
0.752
0.716
0.740
0.736
0.772
0.802
0.846
0.804
0.792
0.760
0.722
0.738
0.752
0.746
0.786
0.772
0.342
1.988
1.520
0.726
0.384
1.154
1.380
1.502
0.460
0.902
0.500
1.096
0.302
0.300
0.296
0.404
0.298
0.202
0.700
0.698
0.202
0.398
0.200
0.402
0.200
0.400
0.300
0.300
0.200
0.400
0.400
0.400
0.300
0.400
0.302
0.202
0.298
0.398
0.204
0.298
0.398
0.582
5.082
3.110
0.866
1.688
0.790
0.788
0.792
0.434
1.442
0.700
0.208
0.228
0.698
0.392
0.202
0.198
0.300
0.900
0.300
0.300
0.400
0.200
0.300
0.600
0.200
0.500
0.200
0.300
0.600
0.300
0.300
0.300
0.300
0.300
0.300
0.300
0.300
0.300
0.200
0.200
0.200
0.232
5.670
2.528
0.850
0.806
0.786
0.726
1.664
0.704
0.692
0.698
0.708
0.730
0.752
0.776
0.816
0.858
0.866
0.840
0.790
0.880
0.908
0.840
0.896
0.910
0.918
0.910
0.826
0.856
0.868
0.844
0.886
0.884
0.912
0.834
0.844
0.812
0.818
0.818
0.868
0.932
0.892
0.832
0.862
0.868
0.808
0.802
0.800
0.840
0.796
0.804
0.808
0.888
0.844
0.878
0.848
0.932
0.866
0.922
0.888
0.848
0.778
0.796
0.806
0.820
0.814
0.918
0.968
0.928
0.910
0.896
0.880
0.790
0.824
0.806
0.832
0.782
0.814
0.812
0.830
0.802
0.806
0.798
0.836
0.832
0.798
0.804
0.774
0.738
0.746
0.740
0.698
0.690
0.708
0.738
0.766
0.792
0.762
0.818
0.816
0.806
0.768
0.800
0.812
0.746
0.770
0.772
0.964
0.954
0.904
0.858
2.022
0.794
0.834
0.932
0.902
0.458
0.444
0.814
0.298
0.200
0.900
0.402
0.398
0.198
0.202
0.198
0.302
0.200
0.302
0.698
0.200
0.400
0.200
0.200
0.198
0.202
0.300
0.200
0.198
0.202
0.198
0.202
0.298
0.280
3.094
2.102
0.936
0.792
0.472
2.898
1.546
2.482
2.388
1.476
2.022
1.928
2.650
1.204
2.742
2.594
2.748
0.738
0.798
0.912
0.922
0.864
0.842
0.758
0.714
0.690
0.694
0.724
0.724
0.774
0.792
0.806
0.828
0.768
0.996
0.232
0.268
0.574
0.814
0.210
0.732
0.698
0.246
1.154
0.712
0.734
0.760
0.778
0.766
0.744
0.722
0.704
0.682
0.658
0.662
0.680
0.812
1.058
0.922
0.958
0.882
0.768
0.716
0.742
0.742
0.808
0.814
0.758
0.766
0.834
0.844
0.840
0.830
0.832
0.812
0.804
0.810
0.842
0.840
0.800
0.822
0.856
0.890
0.854
0.782
0.760
0.736
0.750
0.752
0.778
0.768
0.836
0.752
0.708
0.696
0.706
0.732
0.816
0.852
0.848
0.834
0.822
0.772
0.764
0.744
0.732
0.718
0.716
0.732
0.762
0.770
0.792
0.792
0.794
0.768
0.742
0.714
0.732
0.764
0.774
0.746
0.710
0.710
0.704
0.712
0.710
0.738
0.788
0.804
0.736
0.732
0.724
0.746
0.722
0.736
0.750
0.806
0.798
0.792
0.806
0.862
0.792
0.840
0.836
0.842
0.836
0.820
0.816
0.782
0.740
0.708
0.694
0.684
0.680
0.710
0.824
1.012
0.884
0.866
0.862
0.886
0.862
0.800
0.748
0.728
0.740
0.754
0.762
0.760
0.742
0.778
0.756
0.742
0.728
0.698
0.708
0.722
0.750
0.782
0.786
0.768
0.766
0.788
0.768
0.784
0.742
0.724
0.706
0.708
0.750
0.898
0.998
1.026
0.974
0.892
0.884
0.866
0.852
0.812
0.810
0.824
0.828
0.800
0.782
0.748
0.742
0.744
0.820
0.882
0.848
0.822
0.804
0.806
0.752
0.780
0.766
0.772
0.778
0.748
0.750
0.732
0.728
0.718
0.696
0.684
0.710
0.714
0.764
0.790
0.844
0.872
0.804
0.814
0.778
0.742
0.742
0.734
0.756
0.788
0.764
0.792
0.788
0.860
0.802
0.824
0.826
0.812
0.772
0.774
0.784
0.758
0.810
0.818
0.866
0.784
0.798
0.820
0.838
0.832
0.760
0.740
0.728
0.734
0.704
0.738
0.748
0.848
0.822
0.852
0.862
0.840
0.840
0.810
0.838
0.828
0.790
0.750
0.754
0.734
0.764
0.764
0.816
0.850
0.890
0.910
0.886
0.908
0.804
0.806
0.780
0.774
0.764
0.732
0.734
0.716
0.714
0.696
0.752
0.840
0.810
0.808
0.860
0.812
0.808
0.752
0.746
0.720
0.732
0.732
0.796
0.856
0.882
0.876
0.834
0.796
0.788
0.748
0.710
0.710
0.710
0.700
0.710
0.714
0.748
0.788
0.798
0.790
0.770
0.724
0.706
0.692
0.704
0.722
0.730
0.712
0.724
0.732
0.796
0.804
0.768
0.752
0.868
0.886
0.798
0.762
0.736
0.734
0.728
0.724
0.728
0.718
0.736
0.904
0.960
0.934
0.920
0.894
0.812
0.734
0.732
0.718
0.758
0.828
0.874
0.808
0.816
0.828
0.856
0.800
0.828
0.824
0.862
0.832
0.798
0.752
0.752
0.732
0.754
0.750
0.748
0.782
0.840
0.810
0.826
0.770
0.738
0.718
0.706
0.696
0.680
0.664
0.662
0.648
0.638
0.622
0.620
0.614
0.620
0.632
0.644
0.674
0.726
0.750
0.760
0.788
0.748
0.812
0.768
0.746
0.716
0.714
0.680
0.670
0.658
0.656
0.652
0.648
0.652
0.676
0.704
0.760
0.774
0.776
0.738
0.708
0.710
0.712
0.708
0.694
0.678
0.678
0.684
0.694
0.724
0.718
0.730
0.720
0.740
0.728
0.714
0.436
0.360
1.198
0.650
0.690
0.726
0.762
0.758
0.748
0.710
0.710
0.714
0.676
0.680
0.690
0.710
0.752
0.752
0.716
0.698
0.682
0.682
0.672
0.684
0.698
0.792
0.822
0.868
0.858
0.836
0.774
0.738
0.736
0.684
0.692
0.680
0.674
0.688
0.674
0.658
0.648
0.640
0.634
0.646
0.676
0.744
0.818
0.914
0.914
0.842
0.802
0.740
0.698
0.664
0.644
0.630
0.632
0.648
0.684
0.712
0.746
0.740
0.742
0.704
0.688
0.658
0.634
0.620
0.636
0.598
0.624
0.634
0.698
0.752
0.778
0.744
0.728
0.698
0.696
0.674
0.670
0.676
0.682
0.676
0.690
0.694
0.746
0.814
0.794
0.770
0.754
0.726
0.692
0.672
0.670
0.672
0.706
0.744
0.772
0.800
0.818
0.784
0.774
0.764
0.760
0.716
0.296
0.398
0.680
0.654
0.642
0.644
0.642
0.634
0.626
0.638
0.648
0.658
0.708
0.728
0.726
0.704
0.690
0.706
0.700
0.690
0.674
0.660
0.640
0.670
1.030
1.472
0.688
0.824
1.160
0.858
0.874
0.460
1.178
0.740
0.702
0.670
0.650
0.632
0.626
0.626
0.630
0.644
0.676
0.704
0.704
0.692
0.692
0.728
0.756
0.750
0.740
0.726
0.696
0.652
0.632
0.616
0.604
0.606
0.652
0.872
0.904
0.824
0.870
0.942
0.950
0.914
0.842
0.768
0.708
0.668
0.640
0.616
0.610
0.612
0.644
0.272
0.366
0.646
0.542
1.294
0.594
0.606
0.896
0.198
0.394
0.300
1.338
1.178
0.198
0.704
0.398
0.200
0.200
0.300
0.300
0.200
3.890
4.336
0.688
0.686
1.342
0.680
0.692
0.666
0.680
0.712
0.754
0.764
0.730
0.702
0.688
0.688
0.702
0.730
0.736
0.716
0.724
0.760
0.774
0.770
0.778
0.778
0.756
0.690
0.726
0.728
0.748
0.748
0.734
0.712
0.696
0.682
0.668
0.638
0.656
0.698
0.744
0.772
0.776
0.802
0.768
0.756
0.730
0.706
0.690
0.714
0.764
0.802
0.786
0.732
0.708
0.694
0.672
0.678
0.686
0.716
0.746
0.942
1.852
0.686
0.700
0.736
0.740
0.726
0.714
0.686
0.686
0.686
0.708
0.768
0.814
0.842
0.844
0.816
0.846
0.818
0.798
0.760
0.726
0.738
0.720
0.744
0.744
0.712
0.688
0.546
1.354
0.440
0.398
0.590
1.644
0.200
0.302
0.498
0.300
0.700
0.866
2.292
0.662
0.670
0.682
1.064
1.762
0.774
1.628
0.830
0.780
2.460
1.010
0.574
0.906
0.904
0.438
0.200
0.278
0.820
1.400
0.200
0.202
0.498
0.400
0.300
0.200
0.400
0.202
0.198
0.400
0.400
0.200
0.400
0.500
0.200
0.200
0.500
0.200
0.200
0.500
0.300
0.600
0.400
0.500
0.300
0.198
0.202
0.200
0.300
0.200
0.200
0.200
0.500
0.198
0.502
0.202
0.298
0.300
0.200
0.500
0.902
0.198
0.500
0.802
0.300
0.298
1.100
0.900
0.798
0.302
0.402
0.198
0.302
0.298
0.200
0.200
0.300
0.500
0.400
0.200
0.200
0.200
0.300
0.500
0.400
0.600
0.302
0.198
0.400
0.300
0.300
0.300
0.300
0.300
0.300
0.300
0.200
0.200
0.296
0.204
0.200
0.400
0.300
0.300
0.300
0.300
0.300
0.200
0.200
0.200
0.300
0.200
0.932
0.716
2.610
2.322
1.222
1.998
3.002
0.996
0.902
0.800
0.600
0.200
0.200
0.500
0.200
0.200
0.300
0.300
0.200
0.200
0.198
0.302
0.200
0.200
0.200
0.300
0.400
0.300
0.300
0.300
0.400
0.502
0.498
0.300
0.700
0.200
0.500
0.200
0.202
0.300
0.598
0.400
0.300
0.200
0.500
0.400
0.500
0.400
0.202
0.198
0.200
0.200
0.500
0.300
0.202
0.498
0.302
0.698
0.200
0.198
0.304
6.394
1.610
0.740
0.736
0.690
0.698
0.684
0.672
0.656
0.662
0.680
0.708
0.716
0.736
0.748
0.758
0.746
0.718
0.682
0.686
0.690
0.700
0.706
0.728
0.742
0.792
0.790
0.832
0.792
0.752
0.750
0.722
0.696
0.692
0.710
0.762
0.920
0.936
0.908
0.892
0.872
0.818
0.772
0.784
0.782
0.798
0.764
0.786
0.800
0.878
0.898
0.832
0.848
0.838
0.838
0.808
0.750
0.774
0.762
0.788
0.750
0.734
0.778
0.818
0.862
0.862
0.860
0.872
0.860
0.788
0.752
0.744
0.752
0.728
0.706
0.726
0.756
0.808
0.786
0.798
0.818
0.874
0.828
0.792
0.774
0.784
0.736
0.726
0.754
0.772
0.798
0.736
0.744
0.722
0.714
0.676
0.670
0.656
0.664
0.718
0.754
0.740
0.768
0.836
0.854
0.788
0.836
0.832
0.810
0.758
0.656
0.666
0.690
0.684
0.678
0.678
0.668
0.662
0.658
0.646
0.250
0.370
0.238
0.642
0.340
0.290
0.402
0.300
0.522
0.224
0.602
0.278
0.220
0.450
0.320
0.206
0.242
0.842
0.628
1.148
2.248
1.422
0.566
1.182
1.232
0.652
1.410
0.714
0.676
0.624
0.724
0.490
1.374
0.626
0.628
0.634
0.654
0.660
0.646
0.640
0.640
0.664
0.682
0.698
0.672
0.644
0.478
1.698
0.200
0.448
0.676
0.266
0.904
0.432
0.700
0.660
0.372
0.868
0.574
0.426
0.700
0.200
0.300
0.800
0.600
0.200
0.200
0.402
0.702
0.398
0.280
0.516
0.368
0.242
0.226
0.648
0.318
0.584
0.522
0.220
1.082
1.464
0.628
0.200
0.200
0.400
0.300
0.200
0.200
0.264
1.200
0.536
0.564
0.538
1.298
2.640
1.216
0.798
0.998
0.906
0.844
0.762
0.748
0.730
0.854
0.806
0.760
0.736
0.696
0.670
0.656
0.668
0.654
0.690
0.680
0.676
0.666
0.682
0.692
0.200
0.510
0.728
0.780
0.848
0.828
0.874
0.840
0.824
0.528
0.222
0.544
2.002
0.546
0.396
0.302
0.302
0.298
0.702
0.500
0.292
0.208
0.236
0.362
0.566
0.372
0.260
0.202
0.360
0.244
0.858
0.872
0.622
1.796
0.370
0.442
0.938
0.198
0.200
0.502
0.372
1.026
0.504
0.496
0.300
0.200
1.204
0.306
1.276
0.318
1.100
2.180
0.366
0.948
0.302
1.300
0.200
0.500
0.200
0.200
0.200
0.302
0.198
0.992
2.880
1.180
2.316
0.536
0.400
0.294
0.502
0.870
1.290
2.534
2.466
0.376
0.212
0.310
0.528
0.788
0.220
0.302
0.930
0.876
0.702
0.722
0.768
0.376
0.354
1.602
1.404
1.036
0.904
1.986
1.500
2.862
0.648
1.704
0.834
0.512
1.368
3.116
0.376
0.526
1.098
0.296
0.304
0.200
0.200
0.500
0.200
0.398
0.602
0.300
0.302
0.198
0.200
0.200
0.400
0.300
0.600
0.200
0.206
0.244
0.224
0.326
0.500
0.500
0.400
0.500
0.500
0.200
0.300
0.460
0.742
1.400
0.198
0.318
0.680
1.160
0.620
1.318
2.192
0.974
0.232
1.322
1.118
0.668
1.492
0.384
1.588
0.370
1.162
0.304
0.398
0.602
0.398
0.400
0.300
0.400
0.552
0.950
0.268
1.362
1.868
0.602
0.282
0.486
1.088
2.576
1.426
1.354
0.670
1.292
0.630
0.634
0.660
0.666
0.664
0.652
0.722
0.746
0.746
0.720
0.700
0.710
0.714
0.702
0.666
0.644
0.382
0.402
0.694
1.268
0.314
0.888
2.000
0.676
0.714
0.684
0.734
0.720
0.640
0.782
0.208
1.694
0.522
0.394
0.248
1.910
0.720
0.698
0.716
0.950
2.160
2.028
0.706
0.684
0.704
0.696
0.720
0.728
0.730
0.748
0.722
0.732
0.714
0.690
0.678
0.672
0.530
0.932
0.898
0.546
1.914
0.506
1.566
0.788
1.978
0.738
0.630
0.694
1.476
0.648
0.792
1.314
0.730
0.218
2.458
0.778
0.778
0.482
3.262
0.726
0.740
0.696
0.706
0.694
0.692
0.714
0.732
0.764
0.496
1.818
0.756
0.776
0.764
0.820
1.102
0.902
0.340
0.960
1.000
0.384
0.714
0.558
0.678
2.090
0.304
1.030
1.702
0.246
0.540
2.280
0.398
0.200
0.202
0.998
0.300
0.200
0.302
0.598
0.600
0.222
0.630
0.248
0.702
0.198
0.202
0.448
0.220
0.532
0.298
0.400
0.400
0.200
0.200
0.304
0.396
0.240
0.364
0.244
0.358
0.696
0.306
0.292
0.266
0.634
0.300
0.300
0.200
0.500
0.200
0.500
0.400
0.400
0.400
0.200
0.602
0.198
0.300
0.200
0.246
0.206
0.206
0.462
0.274
0.508
0.200
0.526
0.574
0.298
0.400
0.556
0.744
0.298
0.300
0.268
0.796
0.344
0.316
0.858
0.622
0.698
0.602
0.398
1.098
0.302
0.400
0.398
0.198
0.202
0.400
0.202
0.300
0.198
0.300
1.116
1.832
0.356
0.198
0.200
0.200
0.302
0.198
0.400
0.402
0.500
0.598
0.800
0.302
0.698
0.202
0.798
0.208
0.292
0.200
0.200
0.254
0.248
0.200
0.394
0.404
0.508
0.518
0.436
0.740
0.496
0.202
0.402
0.396
0.502
0.300
0.554
0.246
0.300
0.202
0.478
0.524
0.496
0.200
0.400
0.200
0.204
0.294
0.202
0.700
0.202
0.400
0.598
0.602
0.600
0.200
0.368
0.332
0.398
0.202
0.498
0.500
0.302
0.198
0.200
0.300
0.200
0.302
0.398
0.200
0.304
0.296
0.302
0.804
0.548
0.222
0.426
0.208
0.390
0.304
0.392
0.306
0.354
0.610
0.834
0.200
1.116
0.238
1.506
1.540
5.274
0.696
1.504
0.786
1.566
0.784
0.756
0.700
0.710
0.706
0.734
0.716
0.758
0.766
0.782
0.800
0.926
0.292
1.312
0.958
0.272
0.602
0.502
0.198
0.200
0.200
0.200
0.400
0.202
0.570
0.304
0.826
0.600
0.400
0.200
0.550
0.350
0.302
0.596
0.400
0.202
0.198
0.500
0.268
0.636
0.298
0.198
0.352
0.408
0.256
0.232
0.256
0.530
0.568
0.200
0.494
0.204
0.508
0.522
0.536
0.284
0.344
0.804
3.272
0.380
1.050
0.202
0.198
1.302
0.300
0.244
0.356
0.300
0.398
0.206
0.494
0.300
0.258
0.300
0.238
0.708
0.298
0.198
0.300
0.202
0.498
0.500
0.702
0.820
6.528
0.858
1.806
0.848
2.318
0.202
2.516
0.754
0.256
0.368
0.726
0.198
0.602
0.398
0.502
0.596
0.304
0.302
0.296
0.200
0.200
0.200
0.300
0.200
0.300
0.200
0.402
0.198
0.202
0.298
0.200
0.502
0.402
0.198
0.200
0.598
0.402
0.460
0.442
1.148
0.448
0.200
0.502
0.298
0.700
0.200
0.302
0.400
0.198
0.202
0.698
0.506
0.490
0.366
0.240
0.200
0.466
0.992
1.810
0.930
2.266
0.744
0.798
0.836
1.562
0.738
1.392
0.668
0.674
0.758
0.884
0.854
0.780
0.728
0.716
0.734
0.850
1.056
0.854
0.208
1.540
1.000
2.516
0.200
0.210
0.414
0.964
0.422
1.598
0.296
0.400
0.292
0.286
0.220
0.246
0.234
0.364
0.598
0.458
0.644
0.198
0.502
0.298
0.200
0.254
0.222
0.426
0.396
0.206
0.364
0.198
0.240
0.268
0.380
0.448
0.700
0.218
0.580
0.400
0.298
0.302
0.302
0.202
0.298
0.200
0.198
0.300
0.300
0.602
0.198
0.248
0.252
0.500
0.804
0.198
0.418
0.780
0.202
0.200
0.496
0.702
0.298
0.206
0.296
0.300
0.200
0.280
0.892
0.774
0.790
2.964
0.200
0.514
0.588
0.198
0.198
0.204
0.298
0.300
0.200
0.234
2.356
0.882
0.908
1.514
2.444
1.798
0.892
0.926
0.914
0.888
0.920
0.916
0.896
0.856
0.808
0.782
0.380
0.454
0.440
0.472
0.280
0.270
0.406
0.690
0.678
0.664
0.674
0.672
0.682
0.700
0.636
0.632
0.256
0.608
0.698
0.430
1.440
0.646
0.606
0.566
0.228
2.176
0.352
0.930
0.302
0.298
0.264
0.638
0.232
0.568
0.498
0.200
0.304
0.496
0.484
4.314
2.364
0.808
0.404
0.426
0.404
0.596
0.202
0.698
0.204
0.496
0.198
0.502
0.200
0.300
0.502
0.368
0.238
0.294
0.298
0.200
0.300
0.200
0.302
0.598
0.300
0.200
0.298
0.400
0.602
0.402
0.198
0.498
0.702
0.200
0.200
0.200
0.400
0.198
0.202
0.200
0.200
0.864
1.186
1.226
0.626
0.418
2.356
1.098
1.614
1.424
0.744
0.694
0.694
0.684
0.670
0.642
0.636
0.628
0.632
0.656
0.688
0.698
0.742
0.728
0.738
0.846
0.768
0.786
0.786
0.710
0.716
0.700
0.672
0.678
0.676
0.658
0.676
0.708
0.774
0.790
0.746
0.774
0.750
0.730
0.722
0.710
0.698
0.680
0.678
0.660
0.654
0.666
0.650
0.650
0.658
0.672
0.716
0.734
0.780
0.776
0.794
0.740
0.722
0.708
0.696
0.686
0.696
0.694
0.676
0.694
0.694
0.692
0.714
0.738
0.754
0.760
0.754
0.764
0.720
0.334
0.690
0.298
0.398
0.210
1.580
0.628
0.334
0.258
0.724
0.422
0.296
0.200
0.572
1.226
0.202
0.498
0.402
0.598
0.202
0.404
0.394
0.200
0.500
0.246
0.252
0.266
1.236
0.402
0.200
0.700
0.200
0.500
0.200
0.198
0.502
0.198
0.200
0.402
0.198
0.202
0.198
0.302
0.298
0.200
0.400
0.402
0.500
0.200
0.202
0.498
0.198
0.206
0.494
0.300
0.500
0.400
0.600
0.502
0.398
0.300
0.400
0.200
2.322
3.482
0.200
0.596
0.900
0.200
0.200
0.700
0.200
1.116
1.360
0.906
0.376
0.554
0.690
0.400
0.600
0.298
0.600
0.202
0.498
0.772
1.204
3.824
0.600
0.200
0.200
0.200
0.202
0.498
0.202
0.198
0.200
0.300
0.400
0.200
0.200
0.600
0.268
1.234
0.256
2.616
0.928
0.300
0.398
0.302
0.200
0.200
0.398
0.204
0.796
0.202
0.400
0.198
0.300
0.800
0.500
0.300
0.202
0.298
0.300
0.300
0.300
0.302
0.198
0.200
0.300
0.402
0.398
0.300
0.300
0.400
0.302
0.200
0.300
0.498
0.198
0.202
0.280
0.992
3.092
0.936
0.902
0.498
0.404
0.296
0.200
0.200
0.800
0.200
0.600
0.300
0.600
0.300
0.202
0.998
0.300
0.200
0.204
0.956
2.602
2.066
0.232
0.540
0.402
0.198
0.300
0.400
0.500
1.000
0.200
0.300
0.300
0.400
0.300
0.202
0.498
0.300
0.400
0.200
0.300
0.500
0.200
0.600
0.608
0.592
0.598
0.504
0.298
0.200
0.200
0.200
0.600
0.200
0.398
0.602
0.402
0.398
0.602
0.766
1.632
2.652
0.948
0.900
0.600
0.304
0.396
0.400
0.800
0.208
0.792
0.900
0.600
0.300
0.500
0.200
0.404
0.498
0.200
0.298
5.248
3.214
0.736
0.710
0.674
0.670
0.678
0.674
0.654
0.666
0.672
0.672
0.702
0.698
0.734
0.778
0.814
0.870
0.824
0.816
0.852
0.880
0.872
0.812
0.732
0.688
0.672
0.672
0.704
0.758
0.748
0.724
0.788
0.834
0.866
0.772
0.780
0.768
0.732
0.694
0.918
0.910
2.218
0.876
1.556
1.842
0.698
0.690
0.720
0.706
0.734
0.716
0.762
0.756
0.786
0.814
0.828
0.798
0.758
0.738
0.712
0.678
0.676
0.664
0.682
0.720
0.720
0.752
0.786
0.788
0.756
0.758
0.746
0.756
0.722
0.694
0.694
0.698
0.714
0.702
0.712
0.720
0.760
0.820
0.810
0.800
0.720
1.236
0.262
1.466
0.630
0.642
0.634
0.632
0.630
0.618
0.612
0.628
0.670
0.770
0.756
0.862
1.054
0.960
1.840
0.710
0.722
0.728
0.734
0.534
1.016
0.902
0.588
0.244
2.208
0.918
2.332
0.242
0.254
0.258
2.022
0.810
0.784
0.928
1.994
0.466
1.888
0.366
0.420
0.264
1.160
1.020
0.762
0.782
0.664
0.334
0.732
0.362
0.500
0.244
0.336
0.414
0.608
0.464
1.818
1.160
0.364
0.352
1.142
0.456
0.604
0.256
0.208
1.366
0.882
0.510
0.688
0.686
0.670
0.654
0.664
0.672
0.642
0.652
0.640
0.628
0.626
0.642
0.640
0.646
0.656
0.692
0.724
0.710
0.720
0.530
1.062
0.656
0.932
0.708
2.296
0.664
0.676
0.714
0.740
0.818
0.826
0.776
0.744
0.778
0.788
0.808
0.772
0.772
0.782
0.836
0.938
1.206
0.902
0.356
0.962
1.538
2.354
1.152
0.946
1.346
0.600
0.500
0.246
0.654
0.246
0.254
0.500
0.400
0.500
0.800
0.200
0.564
0.206
0.332
0.198
0.406
0.494
0.202
0.570
0.598
0.388
0.246
0.496
0.198
0.202
0.376
0.224
0.500
0.302
0.500
0.302
0.268
0.636
0.292
0.198
3.008
0.558
0.650
0.666
0.646
0.334
0.244
0.226
0.428
0.228
0.742
0.786
0.748
0.774
0.778
0.778
0.746
0.744
0.750
0.752
0.722
0.724
0.704
0.702
0.712
0.712
0.750
0.752
0.758
0.748
0.932
1.252
0.658
0.658
0.640
0.654
0.656
0.662
0.668
0.678
0.466
2.238
0.596
0.444
0.438
0.988
0.218
0.808
1.000
0.724
0.704
2.488
1.954
2.960
0.244
1.204
0.200
0.400
0.232
0.568
1.178
1.672
0.850
0.900
0.200
0.202
0.198
0.200
0.204
0.298
0.198
0.406
0.794
0.600
0.200
0.206
0.294
0.200
0.302
0.200
0.300
0.200
0.198
0.202
0.300
0.198
0.202
0.202
0.198
0.300
0.200
0.298
0.200
0.302
0.398
0.300
0.700
0.302
0.200
0.298
0.302
0.200
0.198
0.202
0.206
0.994
0.200
0.498
0.200
0.300
0.300
0.400
0.200
0.300
0.300
0.300
0.228
0.972
0.568
3.154
0.506
1.730
0.654
0.942
0.430
1.812
0.908
0.272
0.576
0.248
0.698
0.404
1.298
0.400
0.300
0.200
1.000
0.300
0.400
0.200
0.400
0.200
0.300
0.400
0.200
0.400
0.500
0.400
0.600
0.300
0.200
0.200
0.300
0.200
0.500
0.300
0.600
0.300
0.300
0.300
0.300
0.400
6.240
2.642
3.796
0.694
2.576
1.308
2.050
3.286
0.978
1.434
0.218
1.034
1.016
1.024
3.114
0.846
1.586
1.490
0.738
1.428
0.702
0.732
0.734
0.794
0.790
0.778
0.764
0.380
0.824
1.904
0.244
0.200
0.558
0.698
0.900
0.200
0.700
0.300
0.302
0.298
0.200
0.400
0.400
0.400
0.300
0.614
2.614
0.704
0.684
0.708
0.722
0.760
0.776
0.810
0.838
0.782
0.788
0.738
0.706
0.700
0.684
0.742
2.560
0.786
0.708
1.650
0.900
0.910
0.716
0.258
0.240
0.302
0.802
0.296
0.204
0.298
0.300
0.204
0.244
0.564
0.490
0.822
0.480
2.228
0.674
0.654
0.668
1.010
3.406
1.346
0.642
0.624
0.614
0.620
0.606
0.612
0.622
0.646
0.672
0.682
0.706
0.720
0.706
0.756
0.722
0.720
0.706
0.704
0.650
0.850
1.872
0.898
0.420
0.442
0.298
0.202
0.798
0.250
1.584
1.838
0.640
2.102
0.626
1.254
0.620
1.248
1.268
0.630
0.622
0.636
0.682
0.598
0.622
0.660
0.706
0.706
0.572
0.972
0.532
1.112
0.904
0.322
0.222
0.392
0.380
0.560
0.410
1.900
2.270
0.542
0.478
0.582
0.618
0.700
0.740
1.410
3.386
1.296
0.684
0.692
0.704
0.708
0.714
0.708
0.674
0.668
0.650
0.644
0.636
0.648
0.658
0.780
1.388
0.676
0.698
0.670
0.662
0.638
0.512
1.400
0.668
0.762
0.674
1.214
0.654
0.662
0.346
0.312
0.620
0.670
0.662
0.674
0.712
0.766
0.826
0.564
0.222
0.740
0.726
0.694
0.686
0.654
0.678
0.664
0.706
0.700
0.710
0.746
0.708
0.728
0.286
0.474
0.646
0.668
0.674
0.686
0.686
0.444
0.238
0.686
0.704
0.376
0.228
0.916
0.750
0.754
0.636
1.600
0.618
0.656
0.538
1.126
0.906
0.320
0.246
0.512
1.172
0.874
3.792
1.438
2.594
1.342
1.304
1.276
1.336
1.448
0.728
0.790
0.784
0.740
0.710
0.670
0.652
0.414
2.124
0.626
0.632
0.642
0.314
0.624
0.354
0.666
0.666
0.646
0.510
0.422
0.282
0.728
0.636
0.638
0.624
0.374
0.244
0.668
1.870
0.610
0.614
0.602
0.616
0.624
1.034
0.956
0.654
0.652
0.668
0.652
0.662
0.686
0.726
0.746
0.770
0.790
0.762
0.756
0.710
0.706
0.688
0.674
0.670
0.682
0.764
0.908
0.954
0.912
0.896
0.886
0.772
0.734
0.712
0.678
0.656
0.634
0.622
0.596
0.596
0.614
0.882
0.816
0.948
0.934
0.878
0.830
0.846
0.824
0.766
0.760
0.782
0.792
0.870
0.894
0.924
0.836
0.848
0.838
0.756
0.764
0.772
0.780
0.774
0.860
0.876
0.812
0.852
0.818
0.764
0.820
0.770
0.752
0.804
0.860
0.802
0.894
0.938
0.918
0.820
0.850
0.868
0.884
0.920
1.140
1.144
0.956
0.880
0.846
0.848
0.818
0.900
0.940
1.038
0.894
0.944
0.942
0.836
0.846
0.838
0.862
0.808
0.830
0.800
0.806
0.780
0.826
0.874
0.862
0.886
0.878
0.826
0.760
0.762
0.776
0.780
0.752
0.778
0.758
0.738
0.738
0.754
0.812
0.794
0.836
0.850
0.834
0.832
0.874
0.894
0.868
0.796
0.772
0.754
0.742
0.714
0.728
0.740
0.772
0.802
0.876
0.902
0.872
0.862
0.768
0.742
0.728
0.738
0.724
0.718
0.720
0.740
0.750
0.788
0.810
[truncated: 188,702 more chars]
