# Supplementary material for: Stress among on-duty firefighters: an ambulatory assessment study
Source: PeerJ. 2018 Dec 11;6:e5967. doi: 10.7717/peerj.5967 (PMC6294048; doi:10.7717/peerj.5967)
Supplement: Supplemental Information 1 [file peerj-06-5967-s001.zip › RAW_DATA/FF17_2.rr]

8.116
0.726
0.708
0.718
0.758
0.806
0.772
0.804
0.816
0.820
0.792
0.742
0.762
0.748
0.756
0.718
0.722
0.748
0.778
0.832
0.788
0.822
0.822
0.798
0.746
0.730
0.710
0.710
0.708
0.686
0.670
0.648
0.646
0.640
0.666
0.662
0.676
0.694
0.704
0.720
0.714
0.694
0.678
0.672
0.656
0.672
0.702
0.698
0.678
0.662
0.646
0.638
0.624
0.632
0.668
0.686
0.716
0.796
0.850
0.878
0.838
0.880
0.830
0.784
0.704
0.694
0.674
0.664
0.662
0.654
0.628
0.626
0.636
0.660
0.714
0.808
0.830
0.758
0.734
0.728
0.702
0.670
0.678
0.658
0.678
0.668
0.660
0.660
0.642
0.646
0.616
0.620
0.612
0.612
0.610
0.612
0.608
0.592
0.592
0.608
0.616
0.640
0.678
0.650
0.664
0.698
0.748
0.700
0.688
0.668
0.644
0.618
0.608
0.612
0.614
0.642
0.658
0.680
0.698
0.724
0.698
0.728
0.708
0.678
0.664
0.650
0.642
0.606
0.620
0.630
0.660
0.666
0.658
0.642
0.654
0.652
0.648
0.646
0.682
0.688
0.664
0.664
0.666
0.686
0.692
0.676
0.642
0.624
0.614
0.604
0.594
0.598
0.584
0.578
0.564
0.564
0.570
0.576
0.338
0.572
0.458
0.694
0.788
0.766
0.804
0.852
0.904
0.914
0.902
0.910
0.878
0.790
0.682
0.664
0.688
0.762
0.748
0.720
0.674
0.680
0.690
0.690
0.728
0.672
0.668
0.682
0.688
0.654
0.658
0.638
0.640
0.636
0.618
0.628
0.618
0.614
0.638
0.638
0.654
0.642
0.628
0.664
0.700
0.676
0.648
0.650
0.670
0.680
0.688
0.700
0.682
0.668
0.656
0.656
0.630
0.626
0.628
0.634
0.666
0.668
0.672
0.676
0.678
0.658
0.664
0.676
0.672
0.650
0.638
0.626
0.622
0.630
0.638
0.632
0.652
0.648
0.654
0.660
0.660
0.642
0.654
0.646
0.642
0.638
0.656
0.676
0.686
0.692
0.694
0.690
0.658
0.680
0.694
0.724
0.772
0.792
0.848
0.750
0.764
0.770
0.792
0.714
0.726
0.772
0.788
0.738
0.686
0.690
0.708
0.684
0.646
0.646
0.668
0.744
0.850
0.858
0.836
0.786
0.784
0.794
0.748
0.698
0.742
0.778
0.906
0.958
0.888
0.758
0.742
0.738
0.782
0.824
0.808
0.766
0.780
0.840
0.860
0.780
0.812
0.792
0.750
0.728
0.748
0.814
0.830
0.952
0.936
0.862
0.770
0.776
0.708
0.794
0.754
0.716
0.690
0.658
0.658
0.676
0.690
0.690
0.684
0.700
0.710
0.744
0.710
0.696
0.686
0.656
0.654
0.654
0.678
0.718
0.688
0.684
0.752
0.746
0.804
0.806
0.828
0.766
0.756
0.722
0.688
0.652
0.656
0.652
0.694
0.716
0.818
0.840
0.830
0.878
0.858
0.788
0.752
0.728
0.684
0.664
0.634
0.626
0.616
0.638
0.694
0.708
0.680
0.716
0.750
0.720
0.732
0.724
0.664
0.644
0.636
0.606
0.592
0.606
0.622
0.690
0.752
0.818
0.800
0.772
0.758
0.748
0.752
0.748
0.742
0.726
0.694
0.814
0.828
0.780
0.848
0.768
0.788
0.682
0.682
0.652
0.638
0.618
0.602
0.618
0.614
0.612
0.610
0.614
0.608
0.624
0.694
0.682
0.672
0.694
0.704
0.686
0.674
0.662
0.634
0.618
0.602
0.596
0.592
0.580
0.574
0.570
0.584
0.586
0.592
0.596
0.640
0.644
0.700
0.710
0.726
0.708
0.740
0.712
0.720
0.690
0.688
0.670
0.666
0.680
0.680
0.656
0.648
0.684
0.716
0.694
0.690
0.680
0.676
0.786
0.752
0.704
0.662
0.644
0.620
0.608
0.604
0.604
0.604
0.632
0.692
0.844
0.898
0.860
0.884
0.872
0.882
0.840
0.810
0.774
0.766
0.746
0.726
0.688
0.684
0.692
0.744
0.770
0.824
0.844
0.796
0.834
0.832
0.810
0.796
0.710
0.718
0.720
0.710
0.742
0.778
0.754
0.756
0.784
0.834
0.798
0.746
0.714
0.680
0.662
0.660
0.640
0.638
0.652
0.680
0.730
0.718
0.716
0.744
0.792
0.806
0.784
0.792
0.770
0.784
0.780
0.772
0.778
0.712
0.714
0.724
0.720
0.702
0.694
0.676
0.660
0.650
0.696
0.732
0.720
0.696
0.720
0.720
0.738
0.740
0.722
0.704
0.684
0.690
0.728
0.762
0.758
0.702
0.700
0.694
0.726
0.736
0.720
0.674
0.666
0.684
0.714
0.696
0.732
0.710
0.690
0.716
0.744
0.724
0.682
0.680
0.696
0.746
0.798
0.800
0.758
0.702
0.688
0.682
0.692
0.698
0.702
0.726
0.710
0.722
0.698
0.712
0.714
0.720
0.710
0.774
0.780
0.856
0.848
0.770
0.776
0.746
0.748
0.700
0.680
0.668
0.680
0.696
0.678
0.674
0.684
0.686
0.684
0.672
0.728
0.856
0.830
0.796
0.778
0.742
0.692
0.688
0.682
0.682
0.682
0.668
0.700
0.772
0.796
0.790
0.770
0.696
0.700
0.702
0.708
0.668
0.668
0.676
0.696
0.714
0.710
0.718
0.764
0.710
0.688
0.698
0.724
0.742
0.742
0.736
0.716
0.684
0.656
0.638
0.622
0.608
0.608
0.600
0.604
0.604
0.636
0.644
0.680
0.722
0.752
0.792
0.802
0.760
0.732
0.678
0.668
0.654
0.638
0.650
0.696
0.824
0.812
0.796
0.748
0.708
0.710
0.712
0.716
0.728
0.738
0.728
0.754
0.762
0.784
0.778
0.754
0.712
0.694
0.654
0.638
0.640
0.648
0.682
0.722
0.742
0.730
0.698
0.692
0.720
0.730
0.720
0.724
0.706
0.688
0.688
0.660
0.660
0.648
0.666
0.682
0.686
0.700
0.710
0.744
0.756
0.734
0.738
0.720
0.724
0.722
0.712
0.674
0.670
0.662
0.664
0.674
0.688
0.704
0.744
0.730
0.724
0.686
0.684
0.684
0.700
0.698
0.688
0.658
0.652
0.678
0.716
0.734
0.722
0.676
0.646
0.638
0.622
0.620
0.640
0.714
0.800
0.830
0.836
0.748
0.760
0.740
0.740
0.716
0.676
0.684
0.702
0.744
0.732
0.764
0.750
0.788
0.790
0.732
0.774
0.742
0.754
0.738
0.752
0.732
0.754
0.724
0.744
0.728
0.776
0.864
0.822
0.848
0.794
0.804
0.760
0.746
0.722
0.708
0.704
0.698
0.668
0.666
0.664
0.670
0.662
0.686
0.728
0.738
0.730
0.714
0.696
0.660
0.654
0.640
0.634
0.642
0.672
0.726
0.768
0.786
0.726
0.732
0.720
0.748
0.762
0.772
0.780
0.804
0.792
0.744
0.740
0.700
0.686
0.720
0.752
0.758
0.764
0.758
0.720
0.666
0.658
0.666
0.692
0.732
0.804
0.830
0.776
0.734
0.712
0.724
0.726
0.718
0.704
0.698
0.688
0.722
0.784
0.874
0.890
0.830
0.776
0.708
0.688
0.684
0.690
0.714
0.740
0.714
0.678
0.678
0.702
0.728
0.758
0.776
0.744
0.760
0.742
0.714
0.682
0.676
0.652
0.634
0.614
0.608
0.612
0.658
0.680
0.700
0.778
0.830
0.846
0.794
0.776
0.724
0.684
0.654
0.644
0.632
0.620
0.606
0.600
0.598
0.604
0.606
0.628
0.636
0.622
0.606
0.592
0.594
0.594
0.606
0.590
0.606
0.666
0.762
0.790
0.782
0.708
0.696
0.704
0.722
0.740
0.682
0.672
0.682
0.722
0.772
0.786
0.756
0.768
0.782
0.780
0.754
0.718
0.678
0.658
0.656
0.656
0.694
0.740
0.778
0.742
0.742
0.706
0.748
0.756
0.750
0.682
0.690
0.684
0.710
0.760
0.778
0.740
0.760
0.778
0.814
0.808
0.746
0.798
0.804
0.810
0.768
0.750
0.696
0.684
0.740
0.744
0.748
0.728
0.770
0.768
0.748
0.694
0.654
0.650
0.674
0.718
0.734
0.774
0.760
0.756
0.712
0.696
0.714
0.650
0.630
0.630
0.658
0.708
0.770
0.760
0.782
0.742
0.696
0.670
0.650
0.654
0.650
0.654
0.658
0.660
0.680
0.724
0.782
0.782
0.744
0.720
0.712
0.732
0.726
0.722
0.682
0.650
0.652
0.674
0.676
0.670
0.672
0.664
0.672
0.672
0.640
0.640
0.666
0.644
0.668
0.664
0.682
0.696
0.690
0.680
0.662
0.658
0.674
0.696
0.706
0.698
0.670
0.666
0.662
0.672
0.680
0.650
0.644
0.634
0.630
0.628
0.634
0.684
0.746
0.764
0.772
0.728
0.670
0.658
0.652
0.660
0.676
0.684
0.684
0.682
0.674
0.666
0.644
0.644
0.660
0.672
0.692
0.712
0.772
0.778
0.750
0.700
0.700
0.692
0.670
0.642
0.632
0.630
0.666
0.704
0.732
0.680
0.652
0.684
0.726
0.852
0.838
0.850
0.798
0.750
0.748
0.730
0.730
0.730
0.728
0.724
0.698
0.674
0.638
0.626
0.628
0.650
0.692
0.744
0.842
0.820
0.826
0.790
0.758
0.722
0.692
0.668
0.650
0.660
0.690
0.746
0.796
0.820
0.810
0.772
0.764
0.690
0.690
0.668
0.652
0.636
0.632
0.622
0.644
0.708
0.760
0.814
0.784
0.742
0.690
0.682
0.688
0.698
0.688
0.690
0.656
0.662
0.668
0.692
0.742
0.738
0.746
0.754
0.824
0.862
0.798
0.726
0.714
0.750
0.746
0.722
0.698
0.682
0.652
0.638
0.670
0.706
0.728
0.806
0.896
0.876
0.736
0.736
0.732
0.698
0.700
0.708
0.700
0.688
0.676
0.644
0.652
0.646
0.652
0.662
0.652
0.642
0.660
0.662
0.698
0.730
0.740
0.706
0.718
0.702
0.716
0.712
0.718
0.704
0.696
0.656
0.654
0.652
0.654
0.674
0.698
0.694
0.676
0.652
0.654
0.658
0.652
0.662
0.664
0.666
0.662
0.636
0.638
0.656
0.678
0.700
0.694
0.728
0.738
0.774
0.800
0.788
0.720
0.736
0.728
0.766
0.814
0.796
0.782
0.746
0.778
0.788
0.754
0.774
0.762
0.714
0.732
0.758
0.792
0.756
0.736
0.730
0.754
0.760
0.732
0.694
0.698
0.688
0.664
0.678
0.664
0.654
0.648
0.662
0.674
0.698
0.690
0.666
0.672
0.658
0.660
0.640
0.650
0.662
0.668
0.684
0.730
0.758
0.760
0.712
0.714
0.690
0.694
0.688
0.694
0.666
0.676
0.666
0.710
0.768
0.784
0.766
0.782
0.820
0.818
0.812
0.766
0.720
0.732
0.754
0.788
0.814
0.750
0.770
0.746
0.764
0.712
0.716
0.702
0.682
0.694
0.730
0.750
0.746
0.700
0.704
0.698
0.718
0.738
0.706
0.666
0.664
0.662
0.660
0.662
0.718
0.776
0.772
0.782
0.746
0.718
0.688
0.638
0.650
0.660
0.672
0.678
0.662
0.676
0.722
0.744
0.770
0.752
0.746
0.752
0.780
0.760
0.712
0.698
0.724
0.750
0.756
0.736
0.748
0.726
0.694
0.694
0.674
0.660
0.642
0.640
0.664
0.704
0.694
0.660
0.684
0.736
0.744
0.758
0.748
0.714
0.690
0.658
0.648
0.648
0.672
0.672
0.692
0.720
0.704
0.738
0.740
0.746
0.750
0.716
0.742
0.724
0.730
0.684
0.688
0.698
0.710
0.684
0.694
0.686
0.700
0.680
0.706
0.722
0.718
0.676
0.656
0.634
0.630
0.628
0.616
0.628
0.632
0.662
0.662
0.688
0.758
0.710
0.698
0.686
0.712
0.700
0.684
0.678
0.662
0.638
0.636
0.628
0.628
0.660
0.692
0.726
0.714
0.742
0.722
0.772
0.756
0.736
0.690
0.650
0.640
0.638
0.644
0.650
0.656
0.672
0.676
0.674
0.644
0.672
0.710
0.716
0.704
0.700
0.728
0.718
0.698
0.652
0.660
0.648
0.688
0.726
0.782
0.790
0.808
0.808
0.786
0.768
0.832
0.838
0.814
0.782
0.726
0.716
0.724
0.728
0.734
0.710
0.730
0.736
0.726
0.700
0.662
0.640
0.614
0.606
0.596
0.586
0.584
0.584
0.576
0.570
0.566
0.556
0.558
0.546
0.556
0.558
0.570
0.566
0.608
0.640
0.620
0.590
0.590
0.588
0.582
0.556
0.562
0.574
0.614
0.666
0.732
0.752
0.786
0.758
0.682
0.654
0.662
0.644
0.620
0.620
0.624
0.636
0.660
0.670
0.650
0.682
0.696
0.664
0.686
0.732
0.808
0.814
0.790
0.758
0.766
0.808
0.710
0.714
0.716
0.746
0.798
0.806
0.794
0.712
0.706
0.668
0.818
0.824
0.750
0.676
0.674
0.628
0.632
0.660
0.700
0.738
0.778
0.814
0.826
0.830
0.830
0.822
0.820
0.812
0.820
0.810
0.810
0.794
0.766
0.780
0.768
0.802
0.768
0.734
0.746
0.810
0.878
0.850
0.792
0.786
0.748
0.692
0.680
0.702
0.684
0.714
0.786
0.830
0.730
0.728
0.708
0.704
0.690
0.654
0.656
0.670
0.714
0.818
0.836
0.756
0.668
0.674
0.646
0.636
0.634
0.622
0.626
0.642
1.068
0.666
0.684
0.710
0.714
0.674
0.674
0.698
0.674
0.694
0.718
0.742
0.760
0.712
0.724
0.716
0.754
0.746
0.730
0.696
0.668
0.642
0.630
0.620
0.596
0.574
0.576
0.570
0.556
0.556
0.550
0.554
0.542
0.542
0.536
0.536
0.540
0.554
0.550
0.582
0.624
0.682
0.660
0.680
0.696
0.698
0.680
0.700
0.694
0.684
0.644
0.628
0.640
0.624
0.608
0.594
0.602
0.628
0.654
0.740
0.752
0.780
0.760
0.694
0.662
0.652
0.644
0.630
0.634
0.634
0.640
0.648
0.646
0.656
0.658
0.664
0.656
0.650
0.628
0.612
0.634
0.656
0.682
0.698
0.718
0.748
0.732
0.688
0.680
0.644
0.626
0.630
0.608
0.594
0.604
0.578
0.604
0.584
0.590
0.588
0.574
0.572
0.574
0.578
0.586
0.592
0.598
0.622
0.636
0.644
0.614
0.614
0.636
0.652
0.676
0.726
0.756
0.748
0.702
0.668
0.654
0.648
0.662
0.704
0.726
0.680
0.694
0.690
0.694
0.670
0.684
0.696
0.716
0.680
0.666
0.664
0.664
0.660
0.644
0.644
0.652
0.632
0.644
0.648
0.676
0.692
0.712
0.698
0.652
0.644
0.652
0.688
0.722
0.782
0.766
0.738
0.764
0.822
0.872
0.854
0.826
0.790
0.734
0.688
0.688
0.706
0.708
0.704
0.684
0.692
0.638
0.632
0.640
0.638
0.662
0.684
0.696
0.708
0.702
0.678
0.648
0.634
0.626
0.614
0.604
0.612
0.660
0.748
0.800
0.756
0.816
0.826
0.832
0.790
0.752
0.694
0.660
0.652
0.630
0.674
0.790
0.756
0.834
0.836
0.846
0.750
0.794
0.760
0.782
0.726
0.730
0.690
0.724
0.732
0.686
0.700
0.716
0.762
0.760
0.744
0.706
0.698
0.694
0.676
0.658
0.646
0.670
0.686
0.674
0.658
0.674
0.676
0.702
0.700
0.720
0.686
0.668
0.646
0.640
0.618
0.634
0.634
0.646
0.678
0.724
0.736
0.704
0.710
0.712
0.666
0.638
0.618
0.638
0.680
0.704
0.730
0.698
0.704
0.700
0.718
0.722
0.712
0.676
0.686
0.688
0.708
0.692
0.684
0.668
0.642
0.636
0.626
0.620
0.622
0.624
0.662
0.684
0.656
0.650
0.686
0.680
0.648
0.652
0.652
0.664
0.678
0.662
0.668
0.674
0.698
0.722
0.798
0.782
0.734
0.748
0.746
0.724
0.676
0.652
0.638
0.632
0.632
0.662
0.708
0.768
0.750
0.754
0.752
0.818
0.780
0.744
0.690
0.664
0.654
0.648
0.648
0.640
0.630
0.632
0.702
0.706
0.736
0.830
0.822
0.736
0.756
0.768
0.760
0.748
0.692
0.710
0.698
0.718
0.686
0.734
0.788
0.876
0.860
0.842
0.836
0.794
0.778
0.762
0.778
0.744
0.786
0.760
0.804
0.776
0.738
0.684
0.670
0.664
0.680
0.678
0.688
0.674
0.660
0.724
0.772
0.778
0.790
0.764
0.780
0.736
0.704
0.700
0.702
0.674
0.678
0.678
0.706
0.708
0.678
0.684
0.674
0.670
0.634
0.620
0.624
0.608
0.592
0.582
0.584
0.576
0.570
0.566
0.556
0.584
0.532
0.548
0.546
0.536
0.532
0.530
0.526
0.518
0.524
0.520
0.528
0.516
0.516
0.518
0.520
0.534
0.610
0.630
0.692
0.742
0.708
0.764
0.708
0.652
0.628
0.618
0.614
0.610
0.588
0.572
0.576
0.570
0.572
0.570
0.582
0.592
0.586
0.564
0.588
0.570
0.596
0.616
0.628
0.638
0.624
0.610
0.596
0.606
0.638
0.646
0.640
0.644
0.634
0.634
0.620
0.602
0.600
0.600
0.596
0.588
0.588
0.596
0.610
0.658
0.694
0.738
0.796
0.850
0.800
0.738
0.676
0.634
0.628
0.610
0.610
0.650
0.648
0.642
0.644
0.650
0.656
0.662
0.654
0.636
0.608
0.602
0.596
0.592
0.602
0.592
0.594
0.606
0.616
0.612
0.618
0.624
0.628
0.678
0.688
0.704
0.768
0.712
0.666
0.650
0.624
0.600
0.588
0.580
0.566
0.562
0.546
0.548
0.542
0.546
0.542
0.536
0.542
0.532
0.538
0.538
0.536
0.544
0.540
0.544
0.548
0.558
0.558
0.568
0.568
0.558
0.566
0.578
0.590
0.584
0.578
0.570
0.562
0.566
0.580
0.580
0.576
0.572
0.580
0.572
0.564
0.564
0.568
0.566
0.564
0.564
0.568
0.558
0.554
0.556
0.548
0.546
0.542
0.540
0.538
0.540
0.548
0.552
0.568
0.596
0.636
0.632
0.638
0.654
0.658
0.632
0.630
0.626
0.630
0.638
0.652
0.664
0.668
0.652
0.642
0.630
0.626
0.612
0.606
0.612
0.646
0.696
0.696
0.664
0.712
0.700
0.708
0.708
0.724
0.686
0.656
0.644
0.652
0.660
0.640
0.636
0.694
0.680
0.714
0.778
0.804
0.704
0.684
0.670
0.710
0.716
0.726
0.706
0.662
0.624
0.608
0.608
0.634
0.644
0.640
0.674
0.662
0.696
0.820
0.778
0.800
0.834
0.778
0.732
0.708
0.694
0.712
0.694
0.734
0.776
0.884
0.840
0.788
0.770
0.750
0.706
0.686
0.698
0.688
0.690
0.748
0.756
0.770
0.754
0.732
0.678
0.650
0.640
0.652
0.672
0.684
0.668
0.716
0.714
0.760
0.798
0.808
0.814
0.746
0.756
0.718
0.688
0.662
0.658
0.658
0.652
0.638
0.684
0.682
0.710
0.692
0.674
0.652
0.630
0.614
0.598
0.590
0.602
0.614
0.646
0.664
0.680
0.648
0.646
0.646
0.668
0.682
0.680
0.696
0.824
0.816
0.748
0.674
0.658
0.624
0.624
0.640
0.642
0.638
0.662
0.754
0.800
0.782
0.774
0.738
0.676
0.666
0.656
0.660
0.652
0.638
0.634
0.628
0.620
0.614
0.606
0.610
0.620
0.612
0.592
0.586
0.590
0.604
0.618
0.636
0.620
0.594
0.578
0.576
0.602
0.640
0.686
0.716
0.678
0.698
0.726
0.726
0.694
0.658
0.662
0.670
0.650
0.646
0.660
0.708
0.700
0.694
0.680
0.672
0.656
0.636
0.632
0.654
0.658
0.682
0.662
0.630
0.618
0.610
0.630
0.680
0.674
0.654
0.668
0.662
0.658
0.666
0.656
0.652
0.638
0.628
0.606
0.594
0.586
0.586
0.574
0.584
0.610
0.630
0.602
0.588
0.580
0.570
0.586
0.594
0.604
0.612
0.630
0.592
0.598
0.570
0.564
0.550
0.566
0.596
0.598
0.628
0.662
0.688
0.652
0.636
0.644
0.644
0.664
0.618
0.620
0.620
0.626
0.636
0.646
0.616
0.620
0.626
0.658
0.682
0.674
0.688
0.696
0.684
0.644
0.644
0.630
0.622
0.596
0.594
0.592
0.596
0.590
0.594
0.604
0.626
0.600
0.610
0.616
0.620
0.646
0.660
0.648
0.646
0.634
0.634
0.604
0.590
0.588
0.574
0.570
0.564
0.566
0.578
0.582
0.584
0.596
0.634
0.658
0.660
0.630
0.612
0.596
0.600
0.610
0.616
0.622
0.604
0.606
0.610
0.624
0.620
0.630
0.618
0.612
0.592
0.596
0.588
0.594
0.608
0.630
0.636
0.614
0.616
0.608
0.602
0.586
0.578
0.584
0.586
0.578
0.572
0.572
0.566
0.572
0.578
0.604
0.612
0.608
0.612
0.628
0.618
0.610
0.604
0.596
0.584
0.588
0.588
0.586
0.584
0.580
0.580
0.584
0.576
0.582
0.606
0.620
0.632
0.640
0.646
0.614
0.604
0.610
0.628
0.628
0.626
0.622
0.594
0.588
0.586
0.600
0.622
0.628
0.668
0.680
0.680
0.724
0.692
0.652
0.646
0.662
0.640
0.628
0.624
0.616
0.612
0.618
0.624
0.636
0.618
0.606
0.624
0.620
0.644
0.680
0.666
0.692
0.686
0.672
0.644
0.634
0.626
0.622
0.606
0.602
0.604
0.596
0.594
0.614
0.634
0.622
0.626
0.634
0.648
0.634
0.638
0.652
0.666
0.638
0.632
0.630
0.634
0.618
0.616
0.628
0.628
0.610
0.618
0.602
0.606
0.598
0.600
0.614
0.618
0.630
0.656
0.696
0.688
0.646
0.630
0.608
0.612
0.638
0.610
0.624
0.634
0.660
0.636
0.632
0.634
0.646
0.624
0.614
0.618
0.640
0.628
0.620
0.628
0.660
0.672
0.648
0.672
0.662
0.660
0.634
0.634
0.606
0.604
0.588
0.584
0.600
0.598
0.606
0.626
0.628
0.624
0.632
0.656
0.682
0.650
0.662
0.666
0.662
0.632
0.624
0.636
0.656
0.628
0.646
0.680
0.682
0.632
0.628
0.616
0.624
0.616
0.616
0.668
0.702
0.718
0.668
0.672
0.650
0.658
0.660
0.624
0.620
0.602
0.602
0.592
0.604
0.666
0.720
0.750
0.718
0.662
0.628
0.608
0.598
0.570
0.574
0.558
0.554
0.560
0.572
0.594
0.630
0.662
0.644
0.638
0.636
0.608
0.596
0.594
0.590
0.594
0.618
0.690
0.672
0.674
0.686
0.672
0.666
0.650
0.638
0.620
0.618
0.618
0.608
0.598
0.582
0.578
0.590
0.622
0.620
0.608
0.626
0.690
0.710
0.694
0.666
0.702
0.714
0.716
0.662
0.638
0.620
0.620
0.628
0.656
0.700
0.726
0.684
0.642
0.634
0.642
0.656
0.624
0.628
0.634
0.640
0.636
0.612
0.612
0.636
0.622
0.616
0.624
0.624
0.600
0.600
0.596
0.594
0.606
0.594
0.596
0.580
0.574
0.568
0.592
0.632
0.658
0.704
0.758
0.798
0.728
0.714
0.664
0.644
0.640
0.644
0.626
0.636
0.612
0.624
0.642
0.664
0.674
0.692
0.640
0.632
0.656
0.678
0.658
0.630
0.604
0.594
0.584
0.584
0.578
0.588
0.574
0.596
0.602
0.662
0.694
0.704
0.722
0.758
0.700
0.666
0.674
0.688
0.656
0.652
0.684
0.688
0.662
0.664
0.688
0.716
0.708
0.722
0.724
0.684
0.682
0.644
0.620
0.604
0.584
0.590
0.584
0.606
0.604
0.628
0.626
0.636
0.646
0.654
0.620
0.618
0.618
0.602
0.622
0.632
0.650
0.656
0.630
0.680
0.648
0.638
0.630
0.638
0.628
0.616
0.624
0.630
0.654
0.630
0.632
0.636
0.664
0.622
0.612
0.604
0.614
0.632
0.666
0.670
0.634
0.634
0.640
0.626
0.600
0.600
0.612
0.646
0.634
0.628
0.648
0.630
0.622
0.634
0.662
0.714
0.774
0.726
0.730
0.718
0.716
0.658
0.636
0.644
0.664
0.682
0.662
0.660
0.680
0.700
0.720
0.728
0.720
0.692
0.764
0.864
0.808
0.792
0.750
0.676
0.656
0.632
0.612
0.598
0.584
0.580
0.568
0.570
0.562
0.550
0.542
0.544
0.552
0.556
0.580
0.590
0.598
0.592
0.614
0.620
0.628
0.648
0.650
0.646
0.650
0.642
0.648
0.668
0.648
0.658
0.650
0.644
0.638
0.612
0.604
0.610
0.634
0.692
0.714
0.744
0.704
0.682
0.660
0.640
0.656
0.642
0.626
0.594
0.580
0.582
0.566
0.556
0.550
0.542
0.538
0.538
0.534
0.542
0.548
0.548
0.564
0.606
0.624
0.638
0.664
0.684
0.648
0.648
0.646
0.642
0.626
0.636
0.624
0.600
0.598
0.594
0.592
0.574
0.580
0.552
0.566
0.574
0.580
0.586
0.592
0.614
0.602
0.608
0.616
0.606
0.594
0.580
0.568
0.572
0.584
0.632
0.624
0.590
0.594
0.604
0.624
0.616
0.622
0.620
0.634
0.622
0.630
0.610
0.600
0.604
0.596
0.590
0.596
0.604
0.594
0.586
0.598
0.602
0.606
0.614
0.630
0.616
0.610
0.608
0.602
0.580
0.590
0.568
0.564
0.560
0.548
0.542
0.550
0.548
0.542
0.556
0.572
0.612
0.598
0.590
0.602
0.598
0.610
0.604
0.658
0.650
0.630
0.640
0.650
0.642
0.644
0.640
0.630
0.606
0.608
0.606
0.614
0.622
0.624
0.620
0.632
0.646
0.638
0.634
0.642
0.618
0.606
0.576
0.578
0.570
0.560
0.560
0.558
0.552
0.556
0.554
0.552
0.556
0.558
0.558
0.556
0.552
0.558
0.582
0.580
0.582
0.566
0.568
0.582
0.604
0.616
0.628
0.624
0.656
0.662
0.638
0.630
0.624
0.632
0.616
0.620
0.642
0.628
0.632
0.628
0.638
0.636
0.676
0.682
0.696
0.666
0.716
0.684
0.680
0.664
0.648
0.620
0.616
0.606
0.592
0.592
0.594
0.586
0.578
0.578
0.592
0.602
0.590
0.590
0.588
0.594
0.592
0.584
0.592
0.620
0.636
0.646
0.660
0.690
0.646
0.662
0.670
0.658
0.632
0.628
0.606
0.596
0.600
0.598
0.622
0.626
0.640
0.668
0.704
0.648
0.656
0.646
0.658
0.636
0.626
0.632
0.618
0.618
0.578
0.580
0.594
0.576
0.578
0.590
0.626
0.652
0.636
0.636
0.642
0.630
0.604
0.608
0.610
0.626
0.608
0.622
0.632
0.616
0.612
0.614
0.636
0.654
0.648
0.650
0.658
0.658
0.648
0.640
0.618
0.590
0.588
0.590
0.584
0.612
0.628
0.606
0.586
0.586
0.606
0.622
0.630
0.620
0.596
0.604
0.628
0.584
0.594
0.598
0.604
0.588
0.590
0.588
0.616
0.652
0.630
0.640
0.624
0.630
0.636
0.610
0.578
0.584
0.548
0.566
0.558
0.560
0.582
0.568
0.574
0.586
0.614
0.642
0.670
0.696
0.688
0.652
0.644
0.660
0.656
0.646
0.626
0.614
0.596
0.594
0.574
0.582
0.572
0.584
0.594
0.612
0.640
0.632
0.622
0.604
0.600
0.622
0.650
0.694
0.704
0.676
0.716
0.730
0.750
0.696
0.680
0.684
0.682
0.672
0.646
0.614
0.634
0.668
0.710
0.696
0.718
0.750
0.786
0.734
0.674
0.670
0.684
0.684
0.662
0.666
0.718
0.802
0.836
0.778
0.718
0.694
0.686
0.672
0.640
0.630
0.668
0.760
0.774
0.832
0.836
0.856
0.756
0.742
0.712
0.736
0.704
0.716
0.730
0.808
0.822
0.772
0.760
0.760
0.746
0.712
0.730
0.764
0.780
0.730
0.728
0.712
0.768
0.710
0.706
0.738
0.764
0.726
0.744
0.728
0.748
0.700
0.670
0.658
0.666
0.696
0.684
0.690
0.698
0.758
0.792
0.758
0.782
0.754
0.780
0.738
0.704
0.710
0.746
0.806
0.764
0.766
0.766
0.788
0.790
0.712
0.710
0.678
0.668
0.640
0.644
0.644
0.630
0.664
0.720
0.730
0.750
0.752
0.728
0.694
0.698
0.700
0.702
0.712
0.704
0.730
0.724
0.692
0.706
0.700
0.720
0.672
0.674
0.676
0.712
0.700
0.690
0.690
0.720
0.714
0.696
0.690
0.746
0.752
0.726
0.698
0.682
0.676
0.692
0.676
0.680
0.720
0.764
0.752
0.708
0.712
0.720
0.722
0.700
0.698
0.708
0.720
0.696
0.706
0.714
0.764
0.776
0.744
0.770
0.768
0.766
0.740
0.712
0.698
0.734
0.750
0.702
0.696
0.696
0.764
0.804
0.780
0.804
0.812
0.820
0.736
0.714
0.686
0.678
0.678
0.662
0.662
0.682
0.742
0.736
0.722
0.738
0.722
0.690
0.684
0.680
0.694
0.720
0.716
0.744
0.752
0.770
0.736
0.762
0.754
0.770
0.724
0.738
0.730
0.766
0.760
0.714
0.708
0.714
0.750
0.718
0.670
0.646
0.660
0.654
0.642
0.632
0.654
0.644
0.634
0.632
0.642
0.618
0.608
0.626
0.634
0.644
0.632
0.618
0.628
0.648
0.666
0.658
0.656
0.668
0.692
0.680
0.676
0.684
0.724
0.684
0.676
0.672
0.694
0.686
0.668
0.664
0.690
0.714
0.706
0.704
0.708
0.724
0.726
0.716
0.696
0.704
0.730
0.760
0.730
0.722
0.714
0.748
0.700
0.670
0.664
0.702
0.772
0.784
0.736
0.722
0.706
0.744
0.690
0.670
0.676
0.688
0.758
0.770
0.774
0.714
0.716
0.716
0.714
0.686
0.678
0.688
0.740
0.724
0.724
0.744
0.750
0.722
0.718
0.712
0.732
0.724
0.690
0.690
0.706
0.762
0.712
0.742
0.752
0.798
0.772
0.796
0.782
0.794
0.768
0.720
0.690
0.696
0.768
0.800
0.772
0.702
0.696
0.664
0.634
0.634
0.656
0.648
0.648
0.672
0.738
0.752
0.698
0.656
0.652
0.662
0.700
0.694
0.698
0.722
0.792
0.814
0.788
0.718
0.684
0.678
0.698
0.720
0.720
0.720
0.740
0.802
0.790
0.744
0.752
0.744
0.734
0.704
0.712
0.682
0.656
0.606
0.620
0.682
0.734
0.764
0.788
0.788
0.780
0.772
0.754
0.728
0.710
0.674
0.662
0.636
0.636
0.660
0.664
0.696
0.720
0.714
0.672
0.766
0.810
0.774
0.712
0.704
0.708
0.698
0.668
0.670
0.678
0.712
0.708
0.728
0.728
0.770
0.736
0.738
0.696
0.706
0.672
0.660
0.672
0.770
0.856
0.882
0.876
0.836
0.722
0.712
0.694
0.712
0.688
0.666
0.656
0.674
0.664
0.644
0.652
0.694
0.690
0.732
0.758
0.712
0.678
0.656
0.650
0.656
0.660
0.644
0.654
0.666
0.666
0.658
0.640
0.616
0.602
0.604
0.610
0.604
0.602
0.606
0.612
0.616
0.614
0.608
0.618
0.610
0.616
0.628
0.646
0.636
0.698
0.750
0.662
0.628
0.608
0.596
0.598
0.606
0.628
0.638
0.694
0.696
0.656
0.668
0.678
0.694
0.682
0.648
0.622
0.612
0.604
0.602
0.614
0.634
0.608
0.606
0.622
0.630
0.614
0.596
0.590
0.590
0.574
0.564
0.560
0.556
0.548
0.544
0.540
0.528
0.520
0.518
0.518
0.520
0.520
0.516
0.530
0.526
0.524
0.514
0.518
0.514
0.522
0.522
0.546
0.550
0.558
0.568
0.566
0.558
0.552
0.554
0.556
0.564
0.568
0.566
0.556
0.560
0.566
0.558
0.554
0.560
0.568
0.562
0.564
0.580
0.592
0.590
0.582
0.588
0.614
0.610
0.604
0.618
0.590
0.600
0.606
0.612
0.600
0.602
0.596
0.592
0.590
0.586
0.600
0.566
0.572
0.580
0.592
0.598
0.588
0.598
0.608
0.592
0.596
0.600
0.582
0.576
0.568
0.562
0.554
0.546
0.546
0.548
0.538
0.554
0.566
0.588
0.574
0.552
0.564
0.578
0.622
0.650
0.656
0.628
0.632
0.638
0.634
0.632
0.620
0.602
0.590
0.594
0.576
0.582
0.576
0.602
0.604
0.612
0.604
0.596
0.586
0.576
0.566
0.560
0.570
0.570
0.578
0.586
0.588
0.578
0.588
0.592
0.598
0.598
0.600
0.604
0.620
0.600
0.588
0.574
0.600
0.604
0.578
0.568
0.560
0.562
0.562
0.566
0.566
0.566
0.576
0.586
0.570
0.580
0.578
0.576
0.564
0.572
0.574
0.572
0.562
0.578
0.594
0.598
0.602
0.626
0.648
0.628
0.642
0.622
0.618
0.614
0.570
0.574
0.576
0.566
0.554
0.546
0.544
0.542
0.556
0.578
0.592
0.572
0.574
0.566
0.568
0.572
0.576
0.574
0.560
0.550
0.552
0.572
0.606
0.642
0.646
0.622
0.602
0.592
0.600
0.618
0.626
0.644
0.596
0.612
0.624
0.602
0.572
0.582
0.598
0.596
0.612
0.554
0.576
0.556
0.572
0.560
0.562
0.570
0.570
0.578
0.580
0.588
0.602
0.616
0.612
0.610
0.608
0.612
0.594
0.592
0.604
0.594
0.588
0.592
0.590
0.600
0.630
0.666
0.662
0.720
0.762
0.810
0.776
0.684
0.648
0.648
0.608
0.594
0.604
0.562
0.582
0.586
0.566
0.562
0.560
0.552
0.550
0.548
0.566
0.584
0.586
0.590
0.588
0.586
0.582
0.618
0.620
0.628
0.602
0.566
0.530
0.542
0.540
0.534
0.534
0.540
0.562
0.592
0.680
0.850
0.804
0.746
0.746
0.714
0.654
0.608
0.602
0.602
0.594
0.608
0.600
0.598
0.600
0.602
0.614
0.606
0.628
0.644
0.652
0.630
0.632
0.636
0.628
0.604
0.584
0.612
0.652
0.690
0.736
0.746
0.724
0.684
0.660
0.628
0.608
0.580
0.568
0.560
0.578
0.632
0.796
0.776
0.740
0.696
0.660
0.646
0.632
0.620
0.618
0.622
0.630
0.612
0.610
0.610
0.610
0.596
0.592
0.606
0.644
0.666
0.682
0.658
0.648
0.638
0.636
0.628
0.624
0.626
0.628
0.648
0.666
0.652
0.644
0.646
0.642
0.626
0.602
0.588
0.582
0.582
0.572
0.566
0.570
0.582
0.582
0.590
0.568
0.558
0.554
0.566
0.588
0.618
0.670
0.708
0.716
0.726
0.688
0.688
0.670
0.690
0.740
0.798
0.794
0.716
0.742
0.692
0.700
0.668
0.624
0.620
0.618
0.642
0.618
0.600
0.624
0.618
0.688
0.754
0.742
0.714
0.660
0.642
0.624
0.590
0.590
0.570
0.568
0.574
0.608
0.662
0.696
0.668
0.664
0.666
0.686
0.714
0.672
0.668
0.666
0.674
0.638
0.624
0.626
0.650
0.648
0.644
0.652
0.662
0.662
0.668
0.668
0.702
0.700
0.728
0.672
0.674
0.674
0.664
0.660
0.656
0.660
0.646
0.648
0.642
0.638
0.620
0.598
0.592
0.608
0.624
0.638
0.670
0.724
0.728
0.730
0.720
0.728
0.688
0.674
0.664
0.678
0.662
0.674
0.696
0.736
0.712
0.736
0.708
0.746
0.708
0.712
0.702
0.708
0.694
0.680
0.652
0.630
0.640
0.624
0.606
0.604
0.606
0.602
0.592
0.608
0.606
0.612
0.598
1.320
0.460
0.576
0.576
0.580
0.590
0.608
0.610
0.612
0.628
0.670
0.700
0.668
0.648
0.652
0.646
0.636
0.610
0.600
0.610
0.614
0.618
0.624
0.634
0.684
0.708
0.694
0.720
0.730
0.740
0.716
0.674
0.660
0.646
0.654
0.632
0.624
0.628
0.632
0.626
0.610
0.638
0.642
0.652
0.674
0.716
0.674
0.680
0.714
0.736
0.724
0.684
0.628
0.606
0.604
0.602
0.588
0.590
0.604
0.598
0.604
0.602
0.622
0.600
0.612
0.622
0.618
0.602
0.596
0.594
0.592
0.572
0.570
0.566
0.558
0.550
0.546
0.538
0.536
0.534
0.542
0.558
0.588
0.586
0.618
0.638
0.634
0.606
0.588
0.600
0.610
0.600
0.580
0.580
0.596
0.608
0.600
0.594
0.594
0.584
0.574
0.560
0.548
0.552
0.550
0.548
0.530
0.532
0.524
0.530
0.530
0.542
0.550
0.556
0.568
0.560
0.548
0.554
0.554
0.548
0.534
0.538
0.538
0.528
0.530
0.528
0.524
0.524
0.528
0.538
0.550
0.546
0.542
0.558
0.570
0.572
0.564
0.562
0.558
0.544
0.528
0.512
0.522
0.536
0.546
0.558
0.552
0.550
0.554
0.562
0.546
0.544
0.528
0.536
0.540
0.546
0.550
0.558
0.568
0.566
0.564
0.560
0.576
0.572
0.570
0.584
0.610
0.612
0.608
0.608
0.600
0.584
0.572
0.570
0.588
0.606
0.626
0.612
0.620
0.606
0.588
0.586
0.586
0.582
0.562
0.560
0.574
0.620
0.632
0.640
0.678
0.658
0.646
0.632
0.630
0.590
0.588
0.584
0.600
0.628
0.650
0.672
0.684
0.658
0.662
0.656
0.626
0.594
0.562
0.576
0.578
0.576
0.572
0.586
0.594
0.582
0.568
0.570
0.564
0.556
0.554
0.552
0.538
0.542
0.546
0.542
0.546
0.576
0.598
0.620
0.634
0.618
0.608
0.616
0.624
0.610
0.598
0.566
0.572
0.568
0.576
0.560
0.562
0.562
0.564
0.552
0.556
0.576
0.548
0.550
0.544
0.556
0.552
0.556
0.558
0.564
0.558
0.570
0.564
0.552
0.538
0.542
0.554
0.564
0.564
0.580
0.576
0.566
0.486
0.540
0.548
0.554
0.550
0.544
0.548
0.554
0.540
0.548
0.536
0.542
0.562
0.616
0.708
0.686
0.674
0.640
0.642
0.616
0.608
0.588
0.576
0.574
0.556
0.546
0.552
0.538
0.536
0.534
0.544
0.544
0.546
0.540
0.536
0.536
0.532
0.530
0.538
0.552
0.556
0.552
0.560
0.566
0.566
0.566
0.580
0.580
0.574
0.570
0.568
0.570
0.568
0.562
0.562
0.562
0.552
0.550
0.546
0.550
0.550
0.548
0.544
0.544
0.554
0.562
0.564
0.576
0.596
0.602
0.598
0.588
0.590
0.584
0.570
0.560
0.554
0.552
0.548
0.544
0.544
0.546
0.558
0.566
0.568
0.574
0.586
0.592
0.604
0.604
0.620
0.602
0.598
0.602
0.588
0.598
0.578
0.590
0.578
0.572
0.566
0.574
0.574
0.564
0.570
0.564
0.552
0.544
0.550
0.576
0.632
0.678
0.716
0.638
0.642
0.722
0.824
0.898
0.688
0.664
0.630
0.612
0.590
0.572
0.574
0.562
0.556
0.554
0.560
0.560
0.548
0.556
0.562
0.576
0.570
0.552
0.562
0.566
0.586
0.582
0.578
0.592
0.584
0.568
0.574
0.592
0.580
0.574
0.564
0.568
0.578
0.580
0.584
0.596
0.594
0.582
0.584
0.594
0.592
0.582
0.594
0.596
0.584
0.578
0.580
0.576
0.564
0.554
0.556
0.564
0.550
0.546
0.552
0.560
0.562
0.578
0.584
0.576
0.564
0.564
0.566
0.554
0.564
0.564
0.570
0.568
0.572
0.580
0.572
0.572
0.568
0.564
0.580
0.560
0.556
0.546
0.550
0.546
0.548
0.554
0.554
0.556
0.566
0.558
0.564
0.568
0.556
0.566
0.608
0.582
0.578
0.556
0.536
0.536
0.544
0.564
0.596
0.614
0.618
0.596
0.590
0.588
0.566
0.572
0.592
0.596
0.580
0.588
0.602
0.602
0.574
0.566
0.572
0.566
0.578
0.572
0.574
0.586
0.628
0.656
0.642
0.634
0.620
0.600
0.580
0.566
0.566
0.568
0.582
0.584
0.588
0.590
0.584
0.564
0.554
0.562
0.584
0.622
0.598
0.586
0.594
0.576
0.560
0.554
0.548
0.550
0.542
0.540
0.542
0.542
0.514
0.516
0.526
0.522
0.524
0.526
0.528
0.538
0.566
0.582
0.648
0.634
0.622
0.616
0.614
0.588
0.590
0.566
0.554
0.562
0.574
0.586
0.592
0.604
0.598
0.584
0.582
0.574
0.554
0.558
0.568
0.598
0.610
0.612
0.618
0.640
0.612
0.618
0.602
0.596
0.616
0.636
0.684
0.668
0.680
0.692
0.684
0.656
0.636
0.632
0.608
0.594
0.580
0.606
0.634
0.736
0.772
0.718
0.688
0.678
0.680
0.628
0.618
0.612
0.616
0.628
0.632
0.658
0.642
0.648
0.654
0.666
0.632
0.622
0.618
0.622
0.586
0.586
0.598
0.604
0.604
0.610
0.620
0.616
0.598
0.602
0.606
0.618
0.606
0.600
0.616
0.606
0.606
0.584
0.586
0.588
0.580
0.582
0.586
0.590
0.584
0.576
0.590
0.584
0.572
0.588
0.564
0.546
0.560
0.560
0.562
0.558
0.564
0.578
0.580
0.576
0.576
0.584
0.594
0.592
0.576
0.582
0.586
0.592
0.586
0.582
0.596
0.608
0.644
0.644
0.604
0.606
0.586
0.568
0.566
0.566
0.558
0.552
0.550
0.550
0.550
0.558
0.568
0.568
0.558
0.572
0.584
0.558
0.550
0.550
0.564
0.566
0.558
0.548
0.554
0.554
0.562
0.586
0.608
0.612
0.594
0.610
0.644
0.680
0.688
0.642
0.604
0.606
0.576
0.582
0.568
0.570
0.578
0.584
0.616
0.614
0.600
0.584
0.582
0.582
0.568
0.566
0.584
0.584
0.590
0.558
0.572
0.560
0.574
0.612
0.666
0.668
0.648
0.690
0.652
0.630
0.624
0.606
0.588
0.576
0.578
0.574
0.584
0.584
0.594
0.616
0.620
0.648
0.712
0.736
0.698
0.642
0.610
0.576
0.560
0.564
0.562
0.560
0.566
0.548
0.554
0.542
0.548
0.556
0.592
0.660
0.664
0.660
0.634
0.606
0.638
0.638
0.618
0.600
0.590
0.586
0.574
0.582
0.594
0.650
0.702
0.774
0.788
0.810
0.750
0.736
0.692
0.640
0.612
0.590
0.578
0.560
0.558
0.564
0.572
0.630
0.678
0.638
0.620
0.594
0.604
0.558
0.560
0.568
0.564
0.560
0.560
0.550
0.554
0.572
0.604
0.638
0.768
0.836
0.776
0.702
0.660
0.642
0.620
0.634
0.652
0.640
0.638
0.630
0.630
0.650
0.678
0.686
0.684
0.632
0.614
0.614
0.596
0.582
0.570
0.572
0.570
0.558
0.556
0.552
0.554
0.538
0.534
0.542
0.532
0.532
0.530
0.540
0.540
0.532
0.530
0.534
0.538
0.554
0.544
0.548
0.594
0.640
0.688
0.656
0.628
0.634
0.626
0.604
0.596
0.596
0.596
0.584
0.576
0.570
0.588
0.604
0.638
0.632
0.604
0.578
0.576
0.578
0.574
0.564
0.560
0.564
0.568
0.574
0.584
0.606
0.608
0.604
0.588
0.594
0.608
0.596
0.586
0.592
0.592
0.592
0.584
0.568
0.570
0.568
0.576
0.580
0.586
0.600
0.612
0.598
0.598
0.580
0.574
0.586
0.612
0.612
0.614
0.608
0.606
0.618
0.612
0.614
0.624
0.586
0.570
0.566
0.562
0.556
0.554
0.558
0.562
0.580
0.568
0.566
0.574
0.576
0.556
0.548
0.560
0.572
0.588
0.624
0.658
0.636
0.640
0.624
0.608
0.588
0.580
0.556
0.568
0.578
0.584
0.644
0.654
0.626
0.616
0.620
0.598
0.584
0.582
0.586
0.578
0.568
0.564
0.568
0.566
0.554
0.558
0.572
0.590
0.580
0.576
0.578
0.586
0.584
0.582
0.590
0.582
0.566
0.558
0.558
0.564
0.556
0.560
0.570
0.574
0.570
0.566
0.568
0.572
0.572
0.568
0.576
0.586
0.584
0.580
0.582
0.596
0.606
0.596
0.596
0.626
0.606
0.638
0.622
0.624
0.626
0.632
0.660
0.630
0.608
0.608
0.584
0.578
0.576
0.584
0.574
0.564
0.566
0.568
0.574
0.570
0.572
0.582
0.596
0.604
0.604
0.604
0.578
0.574
0.572
0.564
0.562
0.566
0.578
0.572
0.576
0.582
0.608
0.614
0.592
0.584
0.574
0.582
0.596
0.594
0.614
0.616
0.608
0.588
0.596
0.588
0.574
0.564
0.570
0.582
0.586
0.596
0.638
0.668
0.614
0.586
0.586
0.590
0.544
0.566
0.574
0.576
0.604
0.588
0.586
0.580
0.584
0.572
0.578
0.570
0.562
0.550
0.548
0.560
0.590
0.616
0.646
0.688
0.706
0.634
0.622
0.616
0.622
0.620
0.630
0.650
0.688
0.678
0.706
0.696
0.654
0.640
0.622
0.602
0.592
0.586
0.590
0.568
0.584
0.584
0.582
0.582
0.582
0.596
0.562
0.568
0.574
0.572
0.586
0.594
0.608
0.618
0.634
0.612
0.598
0.576
0.572
0.560
0.554
0.550
0.546
0.546
0.530
0.530
0.538
0.556
0.594
0.636
0.618
0.648
0.674
0.662
0.678
0.670
0.622
0.632
0.586
0.624
0.598
0.570
0.554
0.552
0.550
0.560
0.556
0.562
0.576
0.552
0.570
0.596
0.586
0.588
0.568
0.584
0.574
0.570
0.556
0.556
0.546
0.546
0.548
0.566
0.566
0.578
0.606
0.624
0.622
0.616
0.640
0.654
0.658
0.644
0.608
0.586
0.580
0.582
0.576
0.560
0.562
0.572
0.582
0.584
0.584
0.590
0.590
0.584
0.584
0.580
0.570
0.564
0.562
0.550
0.552
0.556
0.570
0.588
0.642
0.662
0.690
0.700
0.674
0.628
0.614
0.592
0.566
0.562
0.554
0.550
0.560
0.570
0.576
0.566
0.580
0.596
0.590
0.608
0.610
0.598
0.598
0.606
0.600
0.554
0.564
0.568
0.568
0.562
0.570
0.554
0.576
0.586
0.570
0.586
0.590
0.580
0.568
0.566
0.562
0.560
0.552
0.540
0.542
0.582
0.612
0.610
0.598
0.594
0.580
0.574
0.566
0.562
0.550
0.556
0.548
0.552
0.552
0.552
0.544
0.552
0.590
0.616
0.616
0.604
0.602
0.624
0.664
0.674
0.648
0.650
0.674
0.648
0.630
0.590
0.580
0.586
0.610
0.624
0.614
0.646
0.608
0.600
0.612
0.662
0.708
0.636
0.602
0.580
0.568
0.564
0.550
0.542
0.544
0.536
0.544
0.524
0.528
0.530
0.552
0.586
0.692
0.744
0.678
0.634
0.634
0.612
0.626
0.614
0.614
0.598
0.600
0.602
0.596
0.584
0.602
0.622
0.612
0.614
0.594
0.598
0.572
0.564
0.576
0.576
0.578
0.590
0.630
0.654
0.646
0.708
0.706
0.722
0.686
0.650
0.632
0.626
0.594
0.588
0.580
0.586
0.580
0.572
0.586
0.608
0.606
0.628
0.670
0.674
0.654
0.642
0.642
0.622
0.624
0.610
0.608
0.592
0.584
0.590
0.588
0.576
0.570
0.584
0.572
0.606
0.622
0.692
0.854
0.896
0.830
0.730
0.668
0.618
0.584
0.556
0.574
0.590
0.580
0.572
0.582
0.586
0.578
0.576
0.568
0.568
0.566
0.574
0.578
0.568
0.572
0.586
0.592
0.578
0.564
0.570
0.566
0.564
0.556
0.562
0.556
0.554
0.558
0.562
0.570
0.566
0.572
0.576
0.572
0.562
0.566
0.546
0.548
0.544
0.546
0.558
0.564
0.564
0.574
0.582
0.578
0.574
0.586
0.564
0.568
0.558
0.536
0.534
0.542
0.574
0.652
0.736
0.820
0.816
0.734
0.672
0.644
0.586
0.576
0.570
0.566
0.574
0.588
0.576
0.570
0.566
0.572
0.566
0.558
0.550
0.554
0.550
0.554
0.556
0.552
0.582
0.590
0.572
0.590
0.586
0.588
0.574
0.600
0.614
0.624
0.600
0.584
0.584
0.576
0.582
0.584
0.584
0.578
0.578
0.580
0.602
0.592
0.586
0.618
0.616
0.604
0.614
0.604
0.590
0.586
0.588
0.566
0.568
0.576
0.580
0.574
0.578
0.580
0.586
0.590
0.584
0.594
0.598
0.594
0.580
0.578
0.570
0.562
0.568
0.538
0.548
0.550
0.574
0.620
0.624
0.636
0.650
0.676
0.634
0.624
0.590
0.576
0.560
0.562
0.546
0.544
0.544
0.556
0.568
0.648
0.692
0.746
0.716
0.676
0.648
0.636
0.606
0.622
0.600
0.582
0.568
0.556
0.548
0.550
0.548
0.540
0.542
0.540
0.536
0.530
0.534
0.530
0.538
0.528
0.512
0.526
0.544
0.570
0.604
0.610
0.590
0.596
0.600
0.590
0.594
0.598
0.604
0.610
0.588
0.590
0.558
0.566
0.554
0.548
0.552
0.554
0.568
0.592
0.588
0.614
0.630
0.642
0.660
0.674
0.616
0.606
0.596
0.594
0.558
0.568
0.552
0.582
0.558
0.564
0.582
0.616
0.608
0.610
0.622
0.668
0.634
0.656
0.646
0.624
0.608
0.604
0.574
0.574
0.560
0.562
0.564
0.564
0.580
0.582
0.604
0.624
0.622
0.608
0.604
0.584
0.572
0.572
0.556
0.558
0.568
0.598
0.634
0.634
0.622
0.662
0.634
0.620
0.602
0.590
0.586
0.586
0.576
0.576
0.594
0.620
0.642
0.614
0.604
0.596
0.580
0.572
0.590
0.580
0.580
0.558
0.556
0.550
0.552
0.556
0.548
0.572
0.614
0.600
0.638
0.634
0.616
0.600
0.594
0.582
0.562
0.554
0.550
0.550
0.534
0.536
0.534
0.532
0.536
0.530
0.550
0.586
0.604
0.610
0.604
0.580
0.622
0.630
0.618
0.588
0.614
0.584
0.576
0.566
0.574
0.552
0.560
0.548
0.550
0.544
0.558
0.544
0.558
0.548
0.570
0.570
0.572
0.576
0.576
0.584
0.558
0.558
0.558
0.550
0.526
0.548
0.518
0.530
0.528
0.540
0.540
0.546
0.574
0.610
0.654
0.682
0.694
0.628
0.642
0.616
0.604
0.594
0.592
0.588
0.582
0.576
0.582
0.582
0.578
0.576
0.560
0.556
0.540
0.544
0.536
0.536
0.528
0.534
0.534
0.526
0.548
0.542
0.550
0.546
0.572
0.568
0.546
0.556
0.546
0.564
0.530
0.544
0.532
0.524
0.520
0.522
0.510
0.508
0.532
0.498
0.518
0.534
0.536
0.548
0.572
0.574
0.568
0.574
0.558
0.548
0.554
0.534
0.552
0.538
0.534
0.526
0.520
0.520
0.522
0.524
0.536
0.532
0.540
0.538
0.570
0.574
0.560
0.568
0.540
0.556
0.528
0.538
0.526
0.522
0.534
0.520
0.516
0.520
0.532
0.516
0.526
0.536
0.538
0.536
0.546
0.554
0.570
0.576
0.566
0.556
0.558
0.550
0.556
0.542
0.540
0.536
0.546
0.544
0.548
0.546
0.566
0.546
0.550
0.550
0.554
0.536
0.556
0.548
0.546
0.524
0.538
0.518
0.524
0.528
0.512
0.530
0.522
0.526
0.546
0.556
0.538
0.530
0.514
0.522
0.520
0.536
0.548
0.540
0.550
0.546
0.558
0.532
0.558
0.544
0.552
0.546
0.538
0.550
0.566
0.546
0.568
0.594
0.594
0.614
0.592
0.618
0.600
0.584
0.582
0.564
0.570
0.554
0.562
0.566
0.552
0.568
0.550
0.550
0.536
0.540
0.550
0.572
0.554
0.560
0.560
0.576
0.606
0.604
0.586
0.572
0.540
0.556
0.552
0.582
0.578
0.576
0.558
0.556
0.554
0.546
0.530
0.536
0.544
0.554
0.552
0.572
0.624
0.650
0.602
0.614
0.584
0.580
0.568
0.572
0.544
0.546
0.544
0.540
0.540
0.542
0.542
0.540
0.542
0.540
0.536
0.546
0.546
0.542
0.548
0.566
0.588
0.574
0.570
0.580
0.566
0.556
0.560
0.572
0.584
0.558
0.564
0.558
0.560
0.528
0.540
0.522
0.528
0.516
0.540
0.588
0.752
0.730
0.752
0.756
0.748
0.726
0.662
0.648
0.638
0.612
0.608
0.602
0.598
0.594
0.594
0.584
0.580
0.566
0.564
0.550
0.544
0.532
0.532
0.528
0.528
0.534
0.550
0.544
0.534
0.540
0.532
0.538
0.526
0.522
0.524
0.524
0.518
0.518
0.518
0.530
0.544
0.542
0.552
0.568
0.574
0.582
0.556
0.566
0.568
0.562
0.552
0.550
0.550
0.546
0.546
0.552
0.554
0.568
0.556
0.562
0.530
0.544
0.546
0.538
0.536
0.526
0.546
0.532
0.548
0.558
0.544
0.576
0.556
0.562
0.588
0.554
0.560
0.570
0.544
0.552
0.544
0.544
0.550
0.534
0.522
0.528
0.558
0.582
0.560
0.566
0.526
0.550
0.552
0.558
0.562
0.558
0.542
0.546
0.554
0.542
0.538
0.528
0.534
0.538
0.542
0.538
0.522
0.530
0.538
0.522
0.528
0.560
0.556
0.612
0.600
0.606
0.612
0.584
0.588
0.580
0.556
0.552
0.548
0.544
0.542
0.536
0.528
0.534
0.538
0.546
0.556
0.584
0.612
0.618
0.590
0.602
0.592
0.574
0.556
0.556
0.532
0.536
0.528
0.526
0.550
0.544
0.538
0.540
0.540
0.542
0.558
0.552
0.546
0.574
0.618
0.608
0.606
0.608
0.594
0.594
0.596
0.582
0.568
0.570
0.552
0.538
0.558
0.544
0.568
0.546
0.566
0.556
0.550
0.578
0.576
0.578
0.640
0.660
0.676
0.700
0.634
0.626
0.586
0.590
0.562
0.560
0.552
0.560
0.550
0.550
0.544
0.564
0.570
0.568
0.568
0.554
0.562
0.560
0.552
0.548
0.554
0.576
0.558
0.558
0.572
0.556
0.542
0.540
0.526
0.522
0.516
0.514
0.516
0.520
0.512
0.518
0.522
0.522
0.546
0.544
0.538
0.550
0.588
0.596
0.556
0.552
0.554
0.568
0.544
0.574
0.614
0.614
0.594
0.592
0.590
0.584
0.580
0.558
0.564
0.568
0.540
0.548
0.540
0.532
0.540
0.530
0.560
0.558
0.568
0.586
0.598
0.602
0.608
0.592
0.578
0.588
0.574
0.570
0.556
0.532
0.546
0.552
0.526
0.554
0.548
0.548
0.548
0.574
0.556
0.574
0.574
0.550
0.570
0.570
0.570
0.568
0.570
0.570
0.560
0.556
0.552
0.536
0.532
0.540
0.526
0.544
0.528
0.532
0.534
0.540
0.566
0.578
0.596
0.602
0.602
0.626
0.682
0.692
0.724
0.704
0.674
0.636
0.618
0.592
0.592
0.560
0.552
0.548
0.534
0.542
0.532
0.512
0.520
0.514
0.532
0.518
0.520
0.540
0.538
0.532
0.560
0.552
0.558
0.552
0.558
0.546
0.542
0.530
0.536
0.530
0.516
0.524
0.540
0.536
0.538
0.564
0.578
0.582
0.594
0.588
0.582
0.610
0.590
0.594
0.592
0.600
0.590
0.570
0.574
0.564
0.554
0.552
0.554
0.540
0.546
0.550
0.570
0.554
0.558
0.558
0.584
0.580
0.582
0.576
0.572
0.558
0.538
0.550
0.544
0.558
0.556
0.572
0.584
0.574
0.616
0.610
0.618
0.606
0.576
0.590
0.554
0.548
0.544
0.546
0.518
0.524
0.538
0.564
0.580
0.572
0.596
0.620
0.624
0.600
0.592
0.584
0.562
0.556
0.566
0.562
0.558
0.550
0.558
0.564
0.564
0.568
0.568
0.566
0.570
0.558
0.592
0.614
0.594
0.582
0.580
0.586
0.562
0.564
0.568
0.538
0.558
0.528
0.546
0.558
0.572
0.572
0.576
0.592
0.606
0.604
0.618
0.664
0.690
0.670
0.654
0.636
0.622
0.616
0.610
0.594
0.586
0.582
0.580
0.582
0.576
0.580
0.574
0.560
0.544
0.558
0.542
0.546
0.542
0.534
0.544
0.514
0.520
0.524
0.566
0.616
0.642
0.634
0.630
0.630
0.652
0.606
0.572
0.582
0.562
0.540
0.544
0.550
0.540
0.544
0.536
0.536
0.542
0.578
0.598
0.602
0.606
0.608
0.618
0.616
0.628
0.620
0.618
0.586
0.580
0.564
0.572
0.564
0.556
0.550
0.552
0.558
0.564
0.556
0.534
0.532
0.544
0.576
0.578
0.596
0.586
0.574
0.576
0.556
0.558
0.550
0.554
0.568
0.572
0.552
0.540
0.542
0.544
0.546
0.558
0.532
0.550
0.556
0.562
0.554
0.556
0.554
0.560
0.556
0.564
0.548
0.558
0.570
0.540
0.548
0.540
0.534
0.550
0.532
0.536
0.532
0.546
0.528
0.538
0.536
0.548
0.528
0.544
0.542
0.538
0.556
0.552
0.550
0.570
0.558
0.546
0.546
0.538
0.544
0.550
0.538
0.562
0.572
0.574
0.596
0.630
0.618
0.610
0.580
0.592
0.580
0.600
0.584
0.574
0.572
0.564
0.548
0.544
0.540
0.544
0.534
0.546
0.548
0.548
0.556
0.568
0.570
0.576
0.570
0.562
0.554
0.560
0.552
0.548
0.552
0.562
0.542
0.550
0.536
0.524
0.530
0.540
0.520
0.530
0.534
0.558
0.530
0.532
0.568
0.556
0.574
0.562
0.584
0.608
0.576
0.576
0.582
0.574
0.566
0.562
0.564
0.562
0.560
0.560
0.566
0.576
0.556
0.570
0.564
0.570
0.590
0.586
0.602
0.612
0.580
0.580
0.566
0.556
0.558
0.536
0.544
0.550
0.554
0.568
0.548
0.582
0.576
0.588
0.588
0.610
0.592
0.594
0.596
0.596
0.566
0.572
0.570
0.572
0.552
0.560
0.552
0.568
0.582
0.570
0.616
0.628
0.658
0.674
0.674
0.638
0.604
0.588
0.564
0.562
0.562
0.548
0.560
0.584
0.586
0.592
0.590
0.620
0.598
0.600
0.584
0.574
0.572
0.566
0.562
0.552
0.564
0.572
0.570
0.604
0.618
0.596
0.624
0.602
0.602
0.576
0.592
0.584
0.610
0.576
0.584
0.588
0.588
0.570
0.576
0.564
0.556
0.550
0.536
0.576
0.612
0.648
0.672
0.688
0.690
0.640
0.646
0.622
0.612
0.596
0.594
0.612
0.608
0.616
0.614
0.600
0.606
0.582
0.598
0.600
0.612
0.616
0.616
0.616
0.650
0.648
0.618
0.610
0.574
0.576
0.560
0.564
0.574
0.608
0.616
0.620
0.688
0.724
0.698
0.688
0.646
0.608
0.606
0.598
0.602
0.586
0.578
0.580
0.576
0.586
0.554
0.566
0.582
0.572
0.610
0.626
0.668
0.670
0.658
0.620
0.632
0.616
0.628
0.612
0.600
0.602
0.588
0.588
0.574
0.612
0.588
0.588
0.580
0.572
0.586
0.564
0.574
0.592
0.630
0.596
0.608
0.604
0.584
0.584
0.592
0.588
0.582
0.566
0.558
0.554
0.546
0.536
0.548
0.526
0.552
0.526
0.540
0.546
0.532
0.548
0.562
0.562
0.596
0.572
0.572
0.590
0.564
0.582
0.574
0.580
0.586
0.610
0.594
0.602
0.622
0.606
0.560
0.570
0.568
0.578
0.612
0.598
0.592
0.594
0.582
0.582
0.564
0.560
0.574
0.564
0.568
0.588
0.618
0.640
0.632
0.608
0.608
0.600
0.610
0.616
0.632
0.604
0.642
0.632
0.628
0.640
0.622
0.608
0.586
0.558
0.552
0.550
0.530
0.546
0.588
0.650
0.742
0.668
0.598
0.570
0.562
0.574
0.566
0.564
0.566
0.590
0.592
0.594
0.590
0.576
0.578
0.560
0.540
0.558
0.548
0.554
0.570
0.586
0.626
0.680
0.674
0.678
0.632
0.622
0.610
0.586
0.592
0.610
0.588
0.584
0.578
0.566
0.568
0.570
0.596
0.616
0.620
0.616
0.604
0.596
0.584
0.560
0.564
0.548
0.550
0.550
0.554
0.552
0.556
0.564
0.544
0.564
0.566
0.570
0.558
0.570
0.586
0.588
0.568
0.568
0.566
0.554
0.572
0.564
0.568
0.568
0.560
0.552
0.564
0.538
0.552
0.530
0.544
0.550
0.562
0.572
0.586
0.610
0.584
0.582
0.560
0.610
0.616
0.598
0.606
0.594
0.588
0.556
0.564
0.552
0.552
0.566
0.562
0.556
0.544
0.562
0.546
0.550
0.546
0.572
0.570
0.554
0.564
0.552
0.566
0.570
0.598
0.602
0.644
0.630
0.604
0.590
0.574
0.578
0.590
0.566
0.580
0.574
0.574
0.576
0.584
0.578
0.584
0.606
0.618
0.600
0.592
0.588
0.594
0.562
0.564
0.580
0.564
0.582
0.570
0.586
0.588
0.578
0.566
0.566
0.576
0.586
0.564
0.572
0.570
0.592
0.584
0.596
0.608
0.596
0.602
0.594
0.584
0.590
0.574
0.554
0.560
0.560
0.576
0.574
0.572
0.570
0.582
0.586
0.588
0.594
0.612
0.600
0.630
0.602
0.588
0.578
0.576
0.566
0.566
0.550
0.544
0.548
0.548
0.564
0.564
0.564
0.608
0.576
0.566
0.576
0.574
0.598
0.606
0.620
0.618
0.610
0.610
0.620
0.616
0.614
0.608
0.598
0.590
0.570
0.560
0.548
0.532
0.554
0.546
0.568
0.554
0.560
0.582
0.590
0.642
0.586
0.604
0.608
0.614
0.592
0.602
0.606
0.582
0.588
0.578
0.572
0.584
0.578
0.594
0.634
0.622
0.624
0.604
0.618
0.604
0.598
0.570
0.588
0.580
0.582
0.574
0.570
0.576
0.592
0.590
0.560
0.566
0.562
0.558
0.556
0.556
0.558
0.584
0.580
0.558
0.574
0.572
0.592
0.574
0.576
0.556
0.564
0.552
0.558
0.544
0.560
0.586
0.562
0.562
0.566
0.562
0.586
0.580
0.566
0.550
0.544
0.552
0.526
0.542
0.526
0.526
0.538
0.540
0.538
0.558
0.558
0.602
0.626
0.590
0.568
0.566
0.570
0.540
0.558
0.548
0.522
0.542
0.544
0.542
0.528
0.538
0.542
0.584
0.654
0.798
0.762
0.642
0.636
0.632
0.648
0.674
0.634
0.622
0.582
0.574
0.554
0.548
0.542
0.540
0.548
0.552
0.568
0.594
0.590
0.580
0.564
0.562
0.550
0.570
0.552
0.550
0.544
0.560
0.564
0.602
0.606
0.598
0.638
0.642
0.612
0.638
0.656
0.642
0.610
0.602
0.594
0.590
0.584
0.570
0.552
0.548
0.544
0.536
0.552
0.552
0.574
0.602
0.584
0.592
0.594
0.588
0.592
0.562
0.578
0.558
0.566
0.564
0.570
0.566
0.626
0.640
0.620
0.594
0.596
0.614
0.626
0.604
0.588
0.588
0.598
0.582
0.602
0.586
0.584
0.564
0.564
0.554
0.566
0.560
0.534
0.540
0.548
0.562
0.576
0.562
0.592
0.656
0.838
0.792
0.692
0.634
0.592
0.596
0.556
0.568
0.572
0.568
0.578
0.566
0.556
0.552
0.560
0.560
0.570
0.580
0.624
0.630
0.624
0.594
0.594
0.576
0.548
0.544
0.548
0.544
0.554
0.536
0.538
0.554
0.554
0.564
0.592
0.636
0.680
0.664
0.686
0.692
0.682
0.628
0.604
0.576
0.572
0.554
0.536
0.528
0.536
0.562
0.600
0.628
0.616
0.672
0.766
0.682
0.636
0.610
0.564
0.596
0.576
0.580
0.596
0.612
0.616
0.616
0.614
0.620
0.620
0.598
0.594
0.582
0.588
0.586
0.610
0.586
0.598
0.602
0.588
0.582
0.586
0.600
0.602
0.634
0.628
0.660
0.656
0.654
0.610
0.600
0.584
0.560
0.570
0.590
0.598
0.608
0.610
0.592
0.568
0.606
0.592
0.630
0.642
0.660
0.594
0.604
0.580
0.594
0.618
0.602
0.612
0.608
0.608
0.642
0.610
0.628
0.594
0.606
0.594
0.590
0.558
0.548
0.548
0.566
0.578
0.602
0.608
0.610
0.596
0.624
0.628
0.574
0.598
0.576
0.602
0.620
0.612
0.610
0.620
0.608
0.590
0.598
0.592
0.610
0.626
0.628
0.600
0.606
0.592
0.590
0.576
0.566
0.584
0.572
0.590
0.584
0.572
0.584
0.578
0.572
0.570
0.564
0.560
0.550
0.556
0.546
0.564
0.548
0.542
0.538
0.554
0.538
0.532
0.550
0.540
0.550
0.532
0.540
0.548
0.548
0.554
0.552
0.546
0.536
0.556
0.556
0.576
0.600
0.616
0.616
0.634
0.644
0.628
0.596
0.586
0.580
0.588
0.590
0.594
0.620
0.588
0.596
0.606
0.626
0.650
0.630
0.592
0.612
0.588
0.592
0.592
0.594
0.594
0.592
0.586
0.576
0.550
0.550
0.560
0.558
0.556
0.568
0.610
0.664
0.666
0.628
0.602
0.576
0.584
0.580
0.598
0.606
0.614
0.610
0.626
0.636
0.640
0.464
0.700
0.720
0.728
0.710
0.720
0.668
0.622
0.604
0.604
0.576
0.580
0.620
0.688
0.690
0.672
0.620
0.616
0.618
0.600
0.584
0.576
0.552
0.548
0.526
0.550
0.496
0.508
0.524
0.506
0.478
0.488
0.494
0.498
0.508
0.526
0.542
0.580
0.610
0.674
0.700
0.664
0.716
0.764
0.678
0.660
0.612
0.598
0.602
0.586
0.576
0.582
0.578
0.602
0.600
0.604
0.614
0.658
0.646
0.642
0.600
0.626
0.578
0.578
0.570
0.572
0.576
0.596
0.614
0.614
0.600
0.610
0.598
0.606
0.582
0.600
0.582
0.580
0.576
0.570
0.568
0.566
0.558
0.552
0.540
0.534
0.526
0.522
0.528
0.518
0.532
0.566
0.558
0.556
0.514
0.542
0.544
0.556
0.548
0.544
0.538
0.530
0.522
0.514
0.546
0.610
0.708
0.730
0.608
0.580
0.580
0.612
0.640
0.620
0.592
0.572
0.568
0.556
0.546
0.550
0.540
0.536
0.532
0.526
0.520
0.512
0.524
0.542
0.582
0.686
0.792
0.744
0.698
0.636
0.660
0.598
0.616
0.660
0.678
0.636
0.612
0.598
0.606
0.652
0.622
0.614
0.614
0.622
0.604
0.584
0.578
0.560
0.574
0.586
0.584
0.588
0.570
0.572
0.562
0.566
0.564
0.558
0.560
0.556
0.564
0.548
0.552
0.550
0.540
0.544
0.582
0.622
0.720
0.708
0.716
0.724
0.676
0.636
0.604
0.588
0.584
0.568
0.556
0.548
0.550
0.544
0.560
0.622
0.776
0.804
0.788
0.730
0.652
0.608
0.598
0.574
0.580
0.592
0.594
0.594
0.594
0.648
0.722
0.750
0.732
0.746
0.684
0.664
0.650
0.670
0.644
0.652
0.604
0.590
0.590
0.620
0.694
0.904
0.862
0.794
0.702
0.650
0.640
0.634
0.618
0.622
0.640
0.658
0.664
0.636
0.614
0.628
0.614
0.608
0.604
0.600
0.590
0.590
0.572
0.576
0.572
0.570
0.568
0.572
0.576
0.568
0.556
0.552
0.546
0.556
0.550
0.546
0.542
0.542
0.544
0.570
0.588
0.584
0.580
0.572
0.552
0.546
0.542
0.554
0.580
0.600
0.672
0.750
0.786
0.736
0.696
0.618
0.604
0.594
0.588
0.576
0.576
0.560
0.564
0.586
0.588
0.612
0.630
0.680
0.714
0.696
0.630
0.622
0.604
0.604
0.614
0.630
0.624
0.612
0.644
0.650
0.638
0.640
0.648
0.662
0.622
0.602
0.592
0.590
0.606
0.616
0.628
0.580
0.580
0.574
0.578
0.578
0.574
0.576
0.568
0.560
0.554
0.556
0.546
0.544
0.544
0.536
0.526
0.526
0.530
0.522
0.530
0.530
0.534
0.530
0.532
0.520
0.526
0.524
0.526
0.530
0.558
0.588
0.612
0.566
0.580
0.616
0.598
0.592
0.612
0.636
0.610
0.602
0.596
0.596
0.586
0.576
0.590
0.554
0.560
0.554
0.576
0.576
0.584
0.616
0.628
0.592
0.602
0.586
0.594
0.596
0.582
0.604
0.608
0.600
0.614
0.606
0.608
0.592
0.586
0.590
0.600
0.582
0.610
0.592
0.586
0.592
0.572
0.606
0.600
0.594
0.594
0.596
0.600
0.592
0.576
0.566
0.574
0.588
0.584
0.562
0.590
0.594
0.596
0.568
0.562
0.594
0.576
0.604
0.624
0.608
0.590
0.590
0.588
0.596
0.622
0.592
0.592
0.606
0.604
0.588
0.576
0.578
0.568
0.632
0.660
0.706
0.750
0.738
0.702
0.668
0.634
0.610
0.626
0.620
0.634
0.614
0.612
0.624
0.602
0.630
0.604
0.620
0.614
0.604
0.606
0.616
0.620
0.642
0.616
0.624
0.598
0.586
0.588
0.596
0.596
0.588
0.598
0.664
0.628
0.644
0.634
0.632
0.624
0.602
0.592
0.578
0.566
0.552
0.554
0.546
0.536
0.548
0.542
0.554
0.550
0.556
0.582
0.602
0.588
0.628
0.634
0.614
0.602
0.606
0.604
0.608
0.584
0.590
0.564
0.572
0.580
0.574
0.570
0.582
0.598
0.630
0.616
0.642
0.634
0.616
0.632
0.624
0.612
0.596
0.596
0.594
0.594
0.588
0.600
0.604
0.616
0.618
0.632
0.618
0.604
0.594
0.584
0.582
0.584
0.584
0.584
0.572
0.566
0.572
0.572
0.552
0.548
0.552
0.554
0.558
0.558
0.548
0.538
0.538
0.532
0.532
0.538
0.560
0.568
0.562
0.582
0.580
0.572
0.578
0.580
0.570
0.564
0.572
0.586
0.578
0.588
0.596
0.588
0.604
0.600
0.598
0.584
0.570
0.594
0.626
0.632
0.648
0.658
0.648
0.670
0.696
0.666
0.652
0.674
0.664
0.638
0.612
0.574
0.586
0.590
0.572
0.570
0.562
0.574
0.548
0.564
0.582
0.596
0.614
0.642
0.616
0.622
0.612
0.604
0.608
0.606
0.602
0.598
0.580
0.578
0.576
0.566
0.566
0.574
0.558
0.564
0.532
0.548
0.546
0.592
0.630
0.646
0.714
0.712
0.698
0.676
0.654
0.658
0.632
0.594
0.604
0.614
0.590
0.596
0.612
0.656
0.634
0.664
0.672
0.654
0.684
0.678
0.654
0.670
0.652
0.638
0.614
0.604
0.588
0.580
0.566
0.564
0.570
0.554
0.564
0.566
0.584
0.590
0.604
0.610
0.596
0.608
0.630
0.642
0.614
0.650
0.656
0.676
0.622
0.614
0.604
0.576
0.600
0.558
0.592
0.602
0.618
0.664
0.702
0.724
0.708
0.694
0.634
0.620
0.616
0.592
0.584
0.596
0.592
0.604
0.610
0.610
0.600
0.608
0.634
0.620
0.666
0.650
0.644
0.674
0.642
0.624
0.626
0.642
0.632
0.646
0.690
0.722
0.726
0.726
0.708
0.652
0.646
0.614
0.598
0.596
0.576
0.596
0.594
0.616
0.644
0.648
0.672
0.688
0.672
0.644
0.626
0.606
0.598
0.586
0.588
0.592
0.580
0.578
0.560
0.582
0.598
0.626
0.626
0.634
0.618
0.596
0.596
0.602
0.616
0.596
0.596
0.600
0.578
0.578
0.592
0.618
0.624
0.644
0.642
0.650
0.642
0.610
0.616
0.598
0.598
0.598
0.576
0.574
0.578
0.570
0.572
0.586
0.622
0.652
0.654
0.634
0.640
0.664
0.680
0.634
0.636
0.604
0.594
0.596
0.604
0.592
0.596
0.608
0.646
0.636
0.662
0.686
0.750
0.706
0.686
0.650
0.630
0.604
0.594
0.590
0.598
0.602
0.632
0.622
0.626
0.608
0.614
0.498
0.690
0.598
0.604
0.614
0.612
0.592
0.602
0.608
0.636
0.632
0.628
0.610
0.620
0.632
0.624
0.628
0.624
0.610
0.600
0.624
0.598
0.626
0.588
0.586
0.600
0.622
0.602
0.616
0.642
0.648
0.656
0.654
0.656
0.634
0.642
0.628
0.622
0.626
0.614
0.598
0.618
0.592
0.610
0.636
0.636
0.662
0.664
0.674
0.666
0.672
0.638
0.638
0.648
0.634
0.614
0.612
0.610
0.584
0.598
0.606
0.620
0.608
0.626
0.644
0.656
0.656
0.670
0.676
0.676
0.646
0.636
0.628
0.634
0.628
0.644
0.670
0.664
0.634
0.622
0.592
0.572
0.560
0.552
0.542
0.540
0.540
0.552
0.584
0.594
0.606
0.618
0.610
0.616
0.576
0.568
0.558
0.552
0.558
0.546
0.562
0.544
0.542
0.528
0.534
0.526
0.524
0.524
0.538
0.546
0.560
0.594
0.628
0.662
0.700
0.696
0.670
0.686
0.636
0.624
0.612
0.602
0.594
0.586
0.582
0.582
0.572
0.568
0.578
0.588
0.590
0.580
0.580
0.582
0.578
0.590
0.596
0.606
0.624
0.616
0.580
0.576
0.570
0.542
0.548
0.544
0.556
0.536
0.556
0.578
0.556
0.546
0.564
0.558
0.572
0.578
0.598
0.586
0.588
0.578
0.560
0.548
0.546
0.538
0.538
0.540
0.538
0.544
0.564
0.592
0.626
0.620
0.602
0.588
0.558
0.558
0.552
0.542
0.538
0.532
0.534
0.540
0.534
0.538
0.534
0.530
0.528
0.530
0.532
0.542
0.548
0.562
0.572
0.566
0.570
0.564
0.548
0.550
0.550
0.572
0.536
0.544
0.562
0.534
0.540
0.544
0.548
0.548
0.536
0.550
0.548
0.544
0.538
0.538
0.534
0.528
0.530
0.526
0.530
0.526
0.532
0.542
0.550
0.562
0.584
0.592
0.566
0.568
0.558
0.550
0.548
0.524
0.530
0.540
0.552
0.558
0.564
0.582
0.630
0.608
0.610
0.592
0.598
0.576
0.588
0.564
0.570
0.578
0.566
0.582
0.574
0.578
0.584
0.592
0.584
0.588
0.582
0.594
0.598
0.594
0.582
0.576
0.576
0.552
0.568
0.546
0.532
0.534
0.516
0.532
0.530
0.534
0.522
0.558
0.556
0.568
0.596
0.630
0.628
0.608
0.580
0.584
0.578
0.566
0.566
0.568
0.574
0.554
0.566
0.576
0.546
0.554
0.568
0.560
0.574
0.562
0.572
0.594
0.576
0.564
0.566
0.566
0.564
0.536
0.548
0.534
0.532
0.522
0.522
0.538
0.502
0.514
0.520
0.534
0.508
0.518
0.538
0.546
0.540
0.572
0.552
0.560
0.562
0.538
0.532
0.534
0.526
0.520
0.522
0.522
0.512
0.516
0.522
0.516
0.516
0.530
0.496
0.524
0.520
0.518
0.522
0.530
0.534
0.526
0.550
0.556
0.568
0.572
0.548
0.566
0.580
0.548
0.580
0.558
0.560
0.562
0.562
0.558
0.552
0.556
0.536
0.546
0.524
0.510
0.520
0.508
0.512
0.518
0.516
0.524
0.516
0.514
0.518
0.516
0.518
0.514
0.536
0.626
0.578
0.566
0.572
0.582
0.592
0.580
0.578
0.576
0.596
0.594
0.600
0.618
0.600
0.590
0.592
0.584
0.576
0.554
0.572
0.536
0.550
0.568
0.568
0.590
0.582
0.592
0.578
0.588
0.586
0.572
0.566
0.538
0.558
0.542
0.532
0.516
0.514
0.508
0.512
0.504
0.504
0.516
0.528
0.550
0.570
0.560
0.550
0.548
0.534
0.530
0.528
0.542
0.536
0.528
0.538
0.536
0.522
0.518
0.522
0.490
0.500
0.492
0.504
0.492
0.498
0.506
0.532
0.534
0.536
0.496
0.512
0.498
0.496
0.494
0.490
0.492
0.506
0.480
0.504
0.472
0.496
0.484
0.494
0.484
0.486
0.482
0.486
0.484
0.486
0.482
0.488
0.484
0.478
0.482
0.488
0.488
0.488
0.506
0.526
0.534
0.536
0.550
0.514
0.518
0.514
0.516
0.508
0.514
0.514
0.506
0.504
0.502
0.498
0.498
0.496
0.498
0.496
0.482
0.490
0.492
0.464
0.476
0.470
0.470
0.476
0.472
0.476
0.476
0.480
0.478
0.474
0.480
0.474
0.486
0.470
0.472
0.468
0.470
0.456
0.470
0.478
0.460
0.474
0.460
0.484
0.466
0.486
0.482
0.488
0.478
0.480
0.482
0.494
0.474
0.490
0.478
0.466
0.480
0.464
0.472
0.482
0.482
0.466
0.500
0.484
0.498
0.500
0.516
0.508
0.492
0.516
0.486
0.502
0.482
0.466
0.470
0.480
0.472
0.474
0.470
0.484
0.474
0.474
0.502
0.518
0.526
0.528
0.558
0.554
0.538
0.546
0.524
0.530
0.528
0.530
0.506
0.530
0.518
0.518
0.508
0.508
0.500
0.514
0.512
0.528
0.530
0.574
0.606
0.676
0.690
0.676
0.632
0.598
0.586
0.582
0.586
0.570
0.566
0.592
0.560
0.568
0.560
0.564
0.548
0.556
0.554
0.580
0.556
0.556
0.556
0.554
0.584
0.574
0.622
0.626
0.622
0.622
0.614
0.604
0.596
0.578
0.570
0.554
0.540
0.550
0.578
0.602
0.660
0.688
0.702
0.674
0.666
0.662
0.616
0.616
0.590
0.578
0.570
0.548
0.548
0.540
0.542
0.550
0.556
0.554
0.546
0.546
0.526
0.556
0.542
0.542
0.552
0.562
0.560
0.584
0.646
0.646
0.648
0.640
0.666
0.636
0.594
0.558
0.580
0.590
0.578
0.590
0.636
0.644
0.652
0.680
0.700
0.678
0.620
0.606
0.590
0.570
0.562
0.562
0.584
0.626
0.712
0.864
0.780
0.774
0.756
0.714
0.672
0.644
0.624
0.604
0.580
0.602
0.592
0.590
0.600
0.640
0.620
0.628
0.626
0.600
0.598
0.582
0.594
0.582
0.594
0.596
0.592
0.586
0.592
0.580
0.584
0.572
0.592
0.598
0.628
0.644
0.640
0.636
0.590
0.568
0.578
0.548
0.556
0.568
0.574
0.550
0.556
0.578
0.538
0.558
0.580
0.632
0.634
0.620
0.644
0.652
0.636
0.606
0.622
0.590
0.606
0.584
0.594
0.616
0.580
0.584
0.562
0.564
0.564
0.596
0.598
0.632
0.650
0.676
0.682
0.708
0.718
0.708
0.662
0.624
0.608
0.600
0.610
0.614
0.610
0.606
0.606
0.606
0.582
0.576
0.576
0.592
0.590
0.596
0.584
0.580
0.580
0.572
0.578
0.576
0.570
0.576
0.574
0.574
0.598
0.632
0.622
0.634
0.646
0.628
0.598
0.594
0.588
0.570
0.558
0.558
0.556
0.568
0.572
0.608
0.636
0.684
0.686
0.704
0.694
0.672
0.630
0.620
0.608
0.600
0.606
0.604
0.604
0.600
0.614
0.602
0.612
0.588
0.584
0.584
0.598
0.584
0.580
0.576
0.580
0.582
0.584
0.566
0.596
0.600
0.628
0.598
0.614
0.596
0.580
0.602
0.588
0.580
0.590
0.604
0.590
0.622
0.604
0.596
0.602
0.590
0.596
0.594
0.576
0.590
0.564
0.590
0.638
0.682
0.724
0.726
0.706
0.642
0.628
0.608
0.602
0.588
0.592
0.610
0.602
0.608
0.630
0.670
0.622
0.630
0.628
0.608
0.598
0.596
0.612
0.594
0.592
0.614
0.672
0.662
0.642
0.622
0.628
0.610
0.608
0.614
0.612
0.618
0.590
0.586
0.596
0.624
0.664
0.694
0.654
0.668
0.638
0.614
0.610
0.592
0.592
0.572
0.574
0.572
0.584
0.584
0.580
0.584
0.614
0.570
0.568
0.572
0.576
0.566
0.580
0.600
0.612
0.634
0.670
0.688
0.638
0.646
0.634
0.606
0.612
0.614
0.578
0.596
0.576
0.568
0.596
0.576
0.590
0.608
0.602
0.596
0.592
0.592
0.586
0.602
0.590
0.592
0.600
0.646
0.652
0.670
0.626
0.640
0.650
0.638
0.614
0.606
0.590
0.580
0.570
0.578
0.570
0.600
0.620
0.708
0.768
0.706
0.660
0.632
0.606
0.576
0.598
0.588
0.588
0.624
0.622
0.602
0.614
0.602
0.598
0.604
0.586
0.618
0.640
0.664
0.606
0.642
0.614
0.648
0.656
0.692
0.672
0.622
0.620
0.598
0.578
0.586
0.562
0.566
0.572
0.580
0.622
0.630
0.626
0.634
0.660
0.614
0.632
0.620
0.606
0.594
0.606
0.584
0.596
0.580
0.562
0.562
0.546
0.542
0.542
0.550
0.572
0.576
0.618
0.616
0.646
0.632
0.610
0.624
0.588
0.580
0.574
0.580
0.546
0.556
0.550
0.556
0.550
0.546
0.568
0.550
0.580
0.558
0.574
0.586
0.606
0.596
0.612
0.620
0.640
0.620
0.592
0.602
0.584
0.590
0.574
0.566
0.582
0.584
0.574
0.578
0.602
0.618
0.622
0.622
0.606
0.608
0.594
0.580
0.578
0.556
0.584
0.562
0.556
0.546
0.548
0.554
0.564
0.582
0.592
0.586
0.604
0.594
0.600
0.598
0.596
0.604
0.588
0.584
0.570
0.562
0.550
0.554
0.554
0.544
0.542
0.546
0.542
0.546
0.526
0.526
0.524
0.514
0.540
0.590
0.696
0.668
0.618
0.646
0.676
0.742
0.796
0.756
0.700
0.654
0.678
0.674
0.674
0.638
0.660
0.656
0.624
0.596
0.608
0.596
0.572
0.602
0.594
0.594
0.618
0.590
0.610
0.594
0.604
0.574
0.572
0.572
0.580
0.552
0.572
0.568
0.586
0.594
0.596
0.616
0.590
0.598
0.580
0.586
0.562
0.570
0.558
0.534
0.540
0.550
0.542
0.544
0.542
0.568
0.572
0.600
0.648
0.600
0.602
0.596
0.576
0.578
0.574
0.584
0.560
0.568
0.594
0.592
0.608
0.632
0.658
0.708
0.684
0.666
0.644
0.620
0.766
0.692
0.624
0.626
0.610
0.598
0.590
0.574
0.574
0.562
0.556
0.574
0.526
0.560
0.534
0.576
0.534
0.548
0.564
0.546
0.552
0.550
0.554
0.554
0.558
0.544
0.556
0.572
0.536
0.554
0.546
0.542
0.552
0.570
0.578
0.580
0.590
0.576
0.566
0.582
0.568
0.564
0.566
0.562
0.568
0.562
0.568
0.568
0.544
0.554
0.564
0.560
0.568
0.586
0.616
0.700
0.644
0.656
0.592
0.600
0.592
0.596
0.612
0.596
0.570
0.586
0.580
0.578
0.584
0.552
0.574
0.578
0.572
0.582
0.564
0.570
0.542
0.550
0.550
0.552
0.552
0.554
0.562
0.608
0.632
0.634
0.610
0.592
0.574
0.560
0.552
0.552
0.550
0.544
0.546
0.536
0.554
0.608
0.580
0.564
0.564
0.562
0.562
0.544
0.546
0.558
0.544
0.540
0.534
0.536
0.540
0.532
0.522
0.528
0.534
0.530
0.524
0.526
0.538
0.598
0.684
0.694
0.694
0.644
0.640
0.638
0.602
0.752
0.678
0.624
0.636
0.602
0.602
0.590
0.602
0.610
0.586
0.606
0.576
0.576
0.584
0.582
0.574
0.594
0.594
0.602
0.584
0.578
0.588
0.554
0.554
0.570
0.540
0.550
0.546
0.550
0.548
0.542
0.540
0.544
0.538
0.540
0.538
0.540
0.536
0.540
0.540
0.538
0.538
0.542
0.548
0.548
0.558
0.562
0.556
0.552
0.546
0.534
0.532
0.534
0.542
0.544
0.544
0.558
0.560
0.562
0.570
0.598
0.590
0.592
0.610
0.604
0.594
0.596
0.590
0.578
0.568
0.580
0.570
0.566
0.564
0.566
0.562
0.558
0.574
0.572
0.582
0.582
0.570
0.582
0.570
0.570
0.564
0.560
0.558
0.552
0.560
0.574
0.594
0.582
0.570
0.600
0.578
0.592
0.594
0.586
0.574
0.572
0.576
0.568
0.572
0.566
0.570
0.570
0.574
0.578
0.576
0.588
0.588
0.588
0.584
0.580
0.582
0.572
0.572
0.572
0.558
0.552
0.548
0.554
0.560
0.574
0.594
0.572
0.572
0.580
0.564
0.544
0.560
0.558
0.548
0.548
0.558
0.562
0.556
0.556
0.550
0.560
0.556
0.564
0.556
0.568
0.576
0.592
0.598
0.586
0.616
0.620
0.614
0.622
0.600
0.582
0.588
0.554
0.548
0.538
0.542
0.528
0.546
0.524
0.540
0.556
0.574
0.584
0.598
0.620
0.634
0.592
0.582
0.582
0.568
0.586
0.564
0.562
0.556
0.554
0.546
0.554
0.580
0.572
0.652
0.710
0.680
0.614
0.606
0.592
0.598
0.592
0.588
0.576
0.584
0.572
0.570
0.568
0.568
0.554
0.550
0.550
0.556
0.554
0.550
0.554
0.572
0.582
0.598
0.608
0.604
0.600
0.600
0.606
0.588
0.590
0.590
0.578
0.586
0.556
0.568
0.568
0.572
0.578
0.572
0.584
0.598
0.592
0.578
0.562
0.558
0.594
0.602
0.652
0.676
0.684
0.660
0.610
0.622
0.616
0.604
0.586
0.588
0.584
0.580
0.586
0.586
0.638
0.886
0.830
0.716
0.674
0.628
0.612
0.598
0.592
0.580
0.580
0.570
0.554
0.544
0.538
0.538
0.606
0.722
0.852
0.788
0.774
0.650
0.688
0.648
0.620
0.610
0.584
0.564
0.574
0.572
0.568
0.562
0.562
0.560
0.556
0.546
0.544
0.544
0.558
0.570
0.582
0.656
0.658
0.634
0.606
0.600
0.630
0.624
0.626
0.618
0.602
0.596
0.594
0.588
0.588
0.586
0.590
0.600
0.590
0.584
0.582
0.574
0.574
0.586
0.604
0.628
0.604
0.620
0.630
0.618
0.600
0.614
0.606
1.676
0.534
0.542
0.548
0.516
0.550
0.554
0.586
0.616
0.606
0.630
0.616
0.620
0.624
0.610
0.604
0.620
0.618
0.610
0.586
0.578
0.580
0.558
0.554
0.556
0.572
0.576
0.578
0.616
0.626
0.684
0.672
0.734
0.736
0.682
0.680
0.646
0.618
0.588
0.588
0.596
0.542
0.560
0.562
0.578
0.580
0.596
0.600
0.596
0.580
0.570
0.580
0.598
0.612
0.622
0.620
0.658
0.638
0.640
0.620
0.618
0.654
0.618
0.594
0.626
0.606
0.610
0.576
0.582
0.588
0.562
0.552
0.560
0.548
0.556
0.668
0.776
0.644
0.610
0.610
0.578
0.584
0.568
0.568
0.572
0.582
0.586
0.584
0.590
0.622
0.678
0.690
0.674
0.698
0.718
0.718
0.678
0.650
0.652
0.686
0.700
0.688
0.730
0.764
0.768
0.706
0.730
0.708
0.718
0.674
0.688
0.716
0.744
0.700
0.726
0.702
0.744
0.720
0.784
0.808
0.830
0.740
0.748
0.694
0.736
0.680
0.728
0.698
0.748
0.710
0.700
0.678
0.744
0.708
0.766
0.804
0.850
0.748
0.742
0.702
0.684
0.668
0.700
0.734
0.720
0.738
0.740
0.742
0.686
0.680
0.690
0.712
0.662
0.636
0.596
0.678
0.738
0.790
0.782
0.760
0.726
0.672
0.694
0.714
0.774
0.828
0.812
0.788
0.744
0.696
0.650
0.644
0.636
0.688
0.702
0.670
0.650
0.616
0.640
0.700
0.704
0.750
0.792
0.760
0.712
0.706
0.730
0.686
0.684
0.672
0.710
0.692
0.682
0.690
0.742
0.748
0.698
0.730
0.736
0.702
0.748
0.742
0.758
0.686
0.672
0.652
0.658
0.640
0.248
0.476
0.636
0.272
1.260
0.744
0.728
0.768
0.688
0.684
0.680
0.696
0.676
0.704
0.704
0.732
0.744
0.734
0.738
0.732
0.750
0.712
0.682
0.700
0.732
0.782
0.772
0.818
0.860
0.874
0.792
0.712
0.728
0.728
0.756
0.728
0.744
0.724
0.782
0.800
0.786
0.774
0.760
0.796
0.788
0.714
0.746
0.718
0.742
0.692
0.698
0.726
0.810
0.854
0.796
0.794
0.766
0.746
0.712
0.732
0.756
0.696
0.706
0.682
0.680
0.648
0.632
0.644
0.650
0.686
0.746
0.786
0.734
0.714
0.668
0.640
0.612
0.592
0.608
0.648
0.734
0.768
0.772
0.788
0.808
0.716
0.714
0.678
0.690
0.658
0.654
0.640
0.654
0.610
0.624
0.630
0.666
0.700
0.676
0.674
0.668
0.672
0.666
0.630
0.618
0.630
0.626
0.632
0.632
0.616
0.618
0.628
0.646
0.680
0.656
0.630
0.622
0.630
0.632
0.608
0.648
0.678
0.688
0.654
0.666
0.656
0.678
0.674
0.668
0.662
0.682
0.702
0.726
0.724
0.728
0.718
0.740
0.714
0.706
0.698
0.720
0.728
0.682
0.700
0.702
0.726
0.708
0.680
0.670
0.684
0.664
0.660
0.682
0.740
0.798
0.760
0.776
0.754
0.768
0.718
0.704
0.678
0.704
0.706
0.694
0.720
0.742
0.806
0.776
0.762
0.768
0.754
0.738
0.692
0.680
0.682
0.718
0.726
0.732
0.752
0.784
0.752
0.762
0.746
0.754
0.708
0.726
0.708
0.736
0.706
0.706
0.708
0.738
0.742
0.738
0.732
0.732
0.712
0.708
0.710
0.722
0.708
0.706
0.726
0.708
0.690
0.650
0.642
0.638
0.666
0.668
0.650
0.652
0.662
0.678
0.662
0.658
0.664
0.702
0.726
0.724
0.728
0.734
0.746
0.754
0.700
0.734
0.714
0.722
0.688
0.686
0.694
0.740
0.762
0.736
0.768
0.758
0.760
0.704
0.720
0.696
0.718
0.708
0.684
0.710
0.740
0.812
0.752
0.760
0.752
0.776
0.746
0.698
0.700
0.688
0.708
0.718
0.756
0.776
0.788
0.740
0.752
0.728
0.728
0.706
0.720
0.724
0.736
0.722
0.736
0.774
0.754
0.736
0.712
0.718
0.712
0.678
0.710
0.684
0.680
0.678
0.710
0.690
0.692
0.662
0.654
0.670
0.692
0.698
0.666
0.656
0.664
0.710
0.784
0.774
0.806
0.786
0.780
0.742
0.726
0.702
0.726
0.688
0.678
0.698
0.740
0.786
0.786
0.798
0.770
0.776
0.762
0.688
0.700
0.716
0.738
0.732
0.706
0.742
0.734
0.788
0.786
0.760
0.752
0.770
0.742
0.688
0.682
0.680
0.702
0.718
0.716
0.746
0.750
0.786
0.734
0.720
0.744
0.748
0.768
0.726
0.762
0.730
0.722
0.680
0.692
0.700
0.724
0.686
0.718
0.724
0.750
0.762
0.714
0.708
0.696
0.662
0.640
0.628
0.614
0.612
0.628
0.624
0.632
0.644
0.682
0.724
0.704
0.670
0.668
0.674
0.670
0.690
0.310
0.342
0.632
0.610
0.288
0.336
0.622
0.634
0.668
0.704
0.722
0.722
0.728
0.750
0.776
0.764
0.750
0.738
0.722
0.726
0.750
0.774
0.794
0.828
0.836
0.804
0.782
0.766
0.748
0.706
0.738
0.700
0.752
0.738
0.750
0.722
0.750
0.700
0.692
0.684
0.704
0.676
0.672
0.700
0.728
0.692
0.690
0.676
0.684
0.656
0.650
0.656
0.692
0.714
0.678
0.658
0.672
0.654
0.662
0.650
0.640
0.678
0.698
0.682
0.670
0.634
0.614
0.612
0.616
0.602
0.588
0.608
0.558
0.582
0.558
0.562
0.558
0.578
0.536
0.534
0.542
0.538
0.538
0.534
0.554
0.522
0.544
0.536
0.530
0.522
0.532
0.554
0.534
0.548
0.586
0.558
0.590
0.626
0.638
0.672
0.664
0.658
0.640
0.628
0.592
0.580
0.562
0.570
0.590
0.622
0.614
0.596
0.594
0.614
0.616
0.612
0.594
0.592
0.588
0.586
0.552
0.544
0.550
0.562
0.582
0.612
0.624
0.642
0.674
0.684
0.650
0.658
0.630
0.612
0.614
0.604
0.608
0.610
0.604
0.604
0.606
0.590
0.582
0.572
0.576
0.578
0.598
0.620
0.650
0.664
0.632
0.614
0.590
0.576
0.558
0.556
0.566
0.578
0.674
0.706
0.676
0.662
0.704
0.678
0.664
0.674
0.656
0.680
0.666
0.642
0.642
0.670
0.644
0.632
0.632
0.634
0.622
0.616
0.640
0.660
0.698
0.708
0.712
0.688
0.694
0.674
0.644
0.624
0.616
0.608
0.628
0.674
0.710
0.676
0.682
0.736
0.782
0.742
0.736
0.728
0.756
0.752
0.722
0.742
0.722
0.696
0.702
0.656
0.640
0.640
0.640
0.654
0.644
0.652
0.670
0.728
0.800
0.784
0.798
0.752
0.758
0.682
0.668
0.670
0.712
0.730
0.728
0.756
0.792
0.826
0.768
0.740
0.724
0.746
0.770
0.738
0.772
0.804
0.834
0.744
0.770
0.768
0.766
0.702
0.704
0.748
0.852
0.864
0.792
0.810
0.798
0.798
0.724
0.736
0.718
0.766
0.734
0.766
0.766
0.790
0.720
0.750
0.752
0.754
0.670
0.656
0.216
0.362
0.624
0.620
0.644
0.722
0.802
0.828
0.844
0.852
0.848
0.778
0.714
0.710
0.720
0.706
0.700
0.670
0.658
0.768
0.882
0.900
0.890
0.856
0.804
0.736
0.680
0.664
0.658
0.704
0.754
0.748
0.734
0.772
0.810
0.812
0.766
0.760
0.784
0.716
0.726
0.690
0.698
0.668
0.670
0.678
0.688
0.708
0.714
0.722
0.686
0.718
0.734
0.808
0.800
0.790
0.740
0.738
0.706
0.744
0.706
0.748
0.744
0.760
0.794
0.730
0.712
0.698
0.680
0.672
0.650
0.644
0.648
0.650
0.644
0.628
0.632
0.642
0.626
0.612
0.606
0.614
0.636
0.648
0.670
0.688
0.682
0.694
0.724
0.744
0.764
0.734
0.720
0.722
0.726
0.700
0.696
0.730
0.770
0.836
0.796
0.756
0.770
0.784
0.728
0.706
0.692
0.740
0.672
0.682
0.694
0.776
0.738
0.766
0.782
0.820
0.738
0.758
0.732
0.718
0.694
0.694
0.706
0.688
0.680
0.684
0.736
0.746
0.714
0.742
0.748
0.758
0.740
0.738
0.772
0.774
0.766
0.708
0.724
0.714
0.762
0.742
0.758
0.736
0.752
0.694
0.714
0.714
0.792
0.776
0.756
0.746
0.778
0.746
0.718
0.698
0.698
0.656
0.644
0.624
0.612
0.608
0.688
0.792
0.814
0.874
0.924
0.900
0.772
0.768
0.754
0.740
0.706
0.724
0.718
0.738
0.720
0.730
0.724
0.808
0.816
0.764
0.768
0.734
0.742
0.692
0.672
0.670
0.744
0.788
0.762
0.800
0.790
0.776
0.712
0.702
0.716
0.686
0.672
0.676
0.696
0.704
0.690
0.706
0.738
0.714
0.696
0.706
0.714
0.674
0.668
0.660
0.680
0.658
0.672
0.682
0.704
0.704
0.698
0.698
0.702
0.668
0.650
0.636
0.630
0.620
0.612
0.602
0.610
0.644
0.660
0.684
0.736
0.754
0.732
0.696
0.692
0.690
0.674
0.644
0.656
0.666
0.718
0.770
0.738
0.736
0.724
0.754
0.764
0.710
0.714
0.696
0.708
0.740
0.716
0.730
0.718
0.748
0.704
0.702
0.726
0.760
0.780
0.730
0.732
0.706
0.718
0.678
0.688
0.708
0.746
0.750
0.792
0.808
0.780
0.770
0.734
0.728
0.676
0.682
0.680
0.704
0.700
0.726
0.726
0.736
0.746
0.728
0.758
0.696
0.712
0.702
0.700
0.696
0.698
0.716
0.732
0.702
0.766
0.770
0.766
0.756
0.730
0.684
0.694
0.694
0.686
0.654
0.634
0.618
0.610
0.632
0.674
0.710
0.676
0.650
0.640
0.628
0.616
0.606
0.620
0.622
0.594
0.620
0.598
0.594
0.612
0.608
0.626
0.570
0.566
0.580
0.548
0.550
0.542
0.544
0.556
0.214
0.332
0.298
0.272
0.600
0.666
0.714
0.774
0.756
0.794
0.752
0.696
0.614
0.616
0.574
0.580
0.282
0.266
0.326
0.210
0.538
0.530
0.516
0.528
0.518
0.526
0.494
0.544
0.492
0.540
0.536
0.632
0.678
0.578
0.562
0.550
0.562
0.544
0.548
0.554
0.520
0.528
0.528
0.530
0.536
0.540
0.556
0.568
0.516
0.528
0.526
0.546
0.700
0.738
0.714
0.740
0.740
0.706
0.676
0.666
0.634
0.626
0.608
0.592
0.588
0.564
0.570
0.528
0.554
0.522
0.520
0.524
0.530
0.538
0.508
0.554
0.520
0.554
0.568
0.532
0.594
0.618
0.610
0.604
0.602
0.576
0.558
0.564
0.542
0.542
0.538
0.544
0.554
0.592
0.630
0.654
0.704
0.736
0.690
0.644
0.640
0.656
0.684
0.714
0.728
0.752
0.742
0.712
0.732
0.722
0.790
0.844
0.814
0.842
0.800
0.738
0.752
0.730
0.742
0.716
0.760
0.796
0.758
0.788
0.766
0.706
0.448
0.210
0.646
0.646
0.646
0.624
0.606
0.620
0.624
0.600
0.588
0.586
0.592
0.612
0.622
0.620
0.618
0.600
0.590
0.574
0.568
0.570
0.598
0.604
0.600
0.634
0.674
0.738
0.730
0.818
0.756
0.676
0.668
0.658
0.656
0.646
0.614
0.728
0.606
0.680
0.632
0.620
0.606
0.618
0.676
0.712
0.734
0.726
0.698
0.662
0.622
0.614
0.704
0.734
0.708
0.654
0.648
0.656
0.632
0.610
0.604
0.604
0.634
0.670
0.670
0.660
0.640
0.640
0.620
0.604
0.602
0.604
0.612
0.600
0.286
0.334
0.270
0.352
0.372
0.260
0.616
0.608
0.604
0.630
0.632
0.652
0.640
0.608
0.588
0.598
0.590
0.576
0.582
0.588
0.640
0.714
0.730
0.682
0.628
0.620
0.656
0.668
0.676
0.628
0.626
0.604
0.604
0.598
0.590
0.572
0.580
0.582
0.608
0.624
0.642
0.630
0.674
0.694
0.696
0.696
0.722
0.740
0.712
0.722
0.664
1.168
0.910
0.882
0.924
0.906
0.818
0.770
0.660
0.638
0.610
0.612
0.548
0.562
0.570
0.512
0.536
0.546
0.522
0.544
0.562
0.596
0.602
0.686
0.524
0.622
0.694
0.666
0.642
0.630
0.626
0.612
0.614
0.560
0.830
0.362
0.700
0.698
0.704
0.614
0.620
0.604
0.588
0.572
0.562
0.568
0.554
0.558
0.548
0.548
0.548
0.564
0.588
0.622
0.628
0.608
0.598
0.626
0.616
0.726
0.638
0.710
0.678
0.680
0.614
0.644
0.574
0.590
0.576
0.576
0.592
0.636
0.694
0.726
0.728
0.664
0.654
0.668
0.672
0.668
0.640
0.622
0.596
0.588
0.574
0.562
0.636
0.822
0.786
0.778
0.808
0.758
0.670
0.640
0.630
0.598
0.606
0.596
0.576
0.594
0.594
0.620
0.592
0.610
0.580
0.586
0.672
0.642
0.626
0.616
0.624
0.610
0.604
0.592
0.598
0.574
0.570
0.570
0.594
0.592
0.646
0.646
0.640
0.612
0.608
0.622
0.606
0.610
0.598
0.574
0.598
0.630
0.630
0.624
0.608
0.652
0.746
0.772
0.706
0.650
0.636
0.592
0.574
0.576
0.572
0.582
0.610
0.640
0.646
0.646
0.622
0.616
0.634
0.702
0.898
0.790
0.752
0.788
0.748
0.730
0.636
0.606
0.594
0.574
0.564
0.558
0.574
0.522
0.552
0.562
0.680
0.920
0.730
0.778
0.778
0.686
0.654
0.630
0.618
0.602
0.594
0.610
0.642
0.644
0.620
0.716
0.676
0.638
0.646
0.622
0.602
0.590
0.584
0.574
0.568
0.576
0.564
0.562
0.594
0.622
0.626
0.612
0.588
0.590
0.594
0.608
0.576
0.586
0.582
0.580
0.574
0.574
0.566
0.562
0.572
0.596
0.632
0.682
0.742
0.758
0.754
0.726
0.818
0.790
0.746
0.716
0.656
0.618
0.568
0.568
0.566
0.564
0.568
0.580
0.612
0.644
0.650
0.320
0.316
0.686
0.714
0.776
0.792
0.700
0.634
0.610
0.604
0.600
0.616
0.650
0.710
0.932
0.932
0.902
0.812
0.758
0.718
0.734
0.704
0.654
0.636
0.638
0.702
0.790
0.840
0.830
0.794
0.784
0.796
0.710
0.722
0.672
0.656
0.668
0.792
0.874
0.868
0.798
0.750
0.676
0.618
0.598
0.586
0.590
0.610
0.622
0.690
0.806
0.834
0.798
0.806
0.774
0.708
0.726
0.682
0.662
0.620
0.628
0.618
0.632
0.668
0.724
0.736
0.710
0.652
0.676
0.668
0.646
0.650
0.626
0.624
0.642
0.700
0.728
0.762
0.752
0.782
0.738
0.658
0.652
0.686
0.702
0.738
0.728
0.752
0.744
0.752
0.708
0.674
0.746
0.750
0.708
0.660
0.642
0.644
0.642
0.636
0.642
0.682
0.720
0.738
0.746
0.728
0.708
0.682
0.678
0.662
0.646
0.636
0.634
0.618
0.626
0.668
0.730
0.742
0.764
0.818
1.060
0.872
0.808
0.698
0.688
0.682
0.680
0.676
0.656
0.634
0.642
0.654
0.670
0.700
0.822
0.846
0.958
0.916
0.804
0.808
0.796
0.724
0.658
0.636
0.604
0.594
0.584
0.580
0.582
0.576
0.582
0.606
0.692
0.772
0.906
0.864
0.802
0.826
0.764
0.698
0.706
0.682
0.664
0.708
0.700
0.720
0.806
0.840
0.818
0.872
0.848
0.778
0.674
0.634
0.614
0.626
0.610
0.618
0.708
0.778
0.878
0.842
0.826
0.760
0.742
0.756
0.754
0.740
0.710
0.726
0.710
0.722
0.714
0.768
0.706
0.656
0.646
0.678
0.706
0.716
0.716
0.726
0.704
0.706
0.724
0.696
0.714
0.690
0.650
0.686
0.662
0.678
0.678
0.680
0.680
0.696
0.670
0.652
0.662
0.672
0.696
0.686
0.688
0.680
0.678
0.632
0.622
0.620
0.632
0.680
0.710
0.754
0.768
0.766
0.730
0.742
0.716
0.658
0.634
0.630
0.652
0.670
0.702
0.684
0.662
0.638
0.624
0.628
0.610
0.602
0.626
0.658
0.680
0.706
0.728
0.746
0.674
0.660
0.646
0.642
0.624
0.624
0.634
0.622
0.614
0.626
0.634
0.648
0.644
0.658
0.680
0.708
0.674
0.686
0.664
0.658
0.630
0.612
0.610
0.626
0.618
0.600
0.594
0.596
0.634
0.694
0.754
0.728
0.730
0.710
0.718
0.676
0.652
0.650
0.650
0.608
0.600
0.588
0.574
0.604
0.656
0.754
0.838
0.818
0.744
0.716
0.672
0.644
0.624
0.598
0.592
0.576
0.574
0.588
0.600
0.626
0.654
0.654
0.654
0.644
0.628
0.608
0.596
0.598
0.604
0.632
0.644
0.678
0.690
0.736
0.706
0.662
0.642
0.648
0.656
0.664
0.644
0.628
0.648
0.688
0.764
0.752
0.778
0.750
0.798
0.746
0.704
0.714
0.738
0.806
0.822
0.796
0.798
0.778
0.776
0.736
0.728
0.716
0.756
0.718
0.760
0.740
0.668
0.656
0.646
0.652
0.666
0.754
0.744
0.764
0.722
0.684
0.658
0.660
0.662
0.662
0.668
0.702
0.706
0.638
0.650
0.646
0.638
0.632
0.622
0.632
0.624
0.620
0.626
0.614
0.656
0.726
0.826
0.762
0.714
0.676
0.668
0.658
0.664
0.690
0.762
0.792
0.760
0.754
0.732
0.726
0.682
0.690
0.664
0.640
0.654
0.650
0.668
0.694
0.800
0.838
0.814
0.838
0.784
0.848
0.852
0.790
0.766
0.762
0.720
0.692
0.666
0.688
0.682
0.742
0.708
0.754
0.750
0.732
0.796
0.762
0.754
0.778
0.734
0.698
0.688
0.664
0.658
0.646
0.652
0.636
0.662
0.658
0.686
0.692
0.658
0.668
0.658
0.664
0.702
0.696
0.666
0.652
0.648
0.654
0.672
0.672
0.688
0.704
0.732
0.736
0.740
0.702
0.708
0.684
0.652
0.672
0.704
0.770
0.820
0.762
0.702
0.662
0.700
0.706
0.788
0.780
0.728
0.730
0.684
0.674
0.666
0.690
0.708
0.788
0.870
0.876
0.870
0.840
0.798
0.758
0.724
0.718
0.716
0.726
0.766
0.746
0.686
0.662
0.636
0.666
0.660
0.730
0.836
0.782
0.796
0.772
0.774
0.708
0.676
0.682
0.688
0.694
0.660
0.656
0.674
0.690
0.702
0.692
0.700
0.678
0.652
0.680
0.734
0.746
0.708
0.716
0.684
0.660
0.636
0.624
0.624
0.624
0.642
0.662
0.700
0.732
0.718
0.736
0.728
0.704
0.690
0.660
0.650
0.636
0.638
0.626
0.650
0.644
0.644
0.634
0.644
0.666
0.686
0.722
0.724
0.728
0.742
0.704
0.710
0.674
0.680
0.652
0.654
0.644
0.640
0.620
0.632
0.618
0.606
0.606
0.612
0.636
0.650
0.642
0.626
0.626
0.644
0.660
0.654
0.672
0.664
0.672
0.624
0.614
0.622
0.666
0.728
0.770
0.804
0.810
0.766
0.718
0.706
0.690
0.688
0.662
0.692
0.690
0.780
0.738
0.778
0.776
0.724
0.700
0.694
0.692
0.696
0.664
0.694
0.726
0.770
0.786
0.758
0.748
0.712
0.696
0.688
0.678
0.684
0.652
0.630
0.638
0.628
0.616
0.596
0.608
0.640
0.686
0.748
0.756
0.720
0.704
0.676
0.652
0.634
0.652
0.662
0.702
0.690
0.694
0.686
0.710
0.696
0.654
0.672
0.692
0.726
0.742
0.716
0.718
0.724
0.680
0.654
0.644
0.666
0.664
0.648
0.658
0.678
0.722
0.702
0.702
0.690
0.722
0.708
0.732
0.700
0.700
0.678
0.704
0.704
0.736
0.718
0.770
0.802
0.806
0.804
0.780
0.758
0.682
0.662
0.654
0.658
0.720
0.852
0.760
0.758
0.772
0.688
0.674
0.690
0.714
0.706
0.676
0.674
0.666
0.664
0.630
0.622
0.626
0.644
0.686
0.706
0.710
0.678
0.680
0.684
0.702
0.704
0.702
0.696
0.704
0.722
0.696
0.706
0.698
0.722
0.668
0.678
0.682
0.696
0.710
0.696
0.652
0.650
0.632
0.628
0.626
0.634
0.650
0.662
0.690
0.696
0.710
0.694
0.702
0.690
0.648
0.670
0.664
0.668
0.682
0.678
0.686
0.672
0.714
0.714
0.752
0.770
0.774
0.812
0.788
0.744
0.714
0.654
0.650
0.638
0.646
0.634
0.654
0.726
0.774
0.766
0.766
0.758
0.700
0.716
0.714
0.676
0.698
0.688
0.704
0.650
0.644
0.650
0.624
0.588
0.618
0.658
0.778
0.834
0.796
0.762
0.720
0.692
0.666
0.642
0.646
0.652
0.678
0.714
0.700
0.692
0.670
0.666
0.666
0.694
0.702
0.694
0.708
0.738
0.738
0.680
0.660
0.634
0.628
0.610
0.602
0.574
0.574
0.584
0.580
0.576
0.562
0.554
0.552
0.554
0.548
0.540
0.544
0.556
0.572
0.578
0.566
0.574
0.586
0.602
0.584
0.572
0.574
0.586
0.606
0.610
0.656
0.690
0.778
0.724
0.744
0.730
0.768
0.714
0.740
0.720
0.720
0.678
0.708
0.740
0.758
0.768
0.752
0.758
0.690
0.700
0.688
0.718
0.670
0.712
0.750
0.764
0.820
0.832
0.796
0.800
0.776
0.766
0.710
0.704
0.680
0.670
0.640
0.650
0.654
0.714
0.740
0.708
0.692
0.748
0.750
0.726
0.724
0.694
0.716
0.670
0.680
0.662
0.728
0.734
0.666
0.640
0.628
0.656
0.656
0.708
0.816
0.846
0.770
0.784
0.756
0.698
0.724
0.678
0.656
0.652
0.654
0.678
0.666
0.670
0.682
0.696
0.726
0.734
0.740
0.670
0.660
0.630
0.626
0.622
0.612
0.598
0.580
0.576
0.574
0.558
0.552
0.540
0.544
0.558
0.584
0.612
0.614
0.634
0.654
0.694
0.676
0.706
0.698
0.730
0.724
0.696
0.636
0.620
0.604
0.612
0.620
0.672
0.724
0.722
0.734
0.694
0.680
0.716
0.716
0.756
0.734
0.720
0.644
0.626
0.620
0.632
0.630
0.630
0.654
0.694
0.732
0.692
0.718
0.732
0.674
0.672
0.674
0.694
0.684
0.644
0.620
0.600
0.584
0.580
0.574
0.574
0.546
0.540
0.564
0.626
0.766
0.804
0.784
0.734
0.680
0.652
0.634
0.616
0.616
0.616
0.608
0.594
0.578
0.578
0.598
0.658
0.710
0.720
0.670
0.656
0.642
0.648
0.644
0.644
0.646
0.638
0.648
0.646
0.658
0.716
0.742
0.696
0.716
0.666
0.690
0.654
0.658
0.648
0.678
0.720
0.696
0.658
0.630
0.598
0.582
0.568
0.558
0.568
0.576
0.620
0.628
0.684
0.708
0.698
0.656
0.656
0.656
0.708
0.670
0.652
0.626
0.634
0.656
0.682
0.704
0.704
0.714
0.710
0.706
0.690
0.696
0.658
0.626
0.626
0.642
0.682
0.678
0.706
0.686
0.692
0.656
0.664
0.666
0.660
0.672
0.646
0.658
0.652
0.620
0.598
0.582
0.582
0.574
0.582
0.592
0.592
0.588
0.584
0.586
0.582
0.590
0.598
0.604
0.600
0.596
0.590
0.576
0.562
0.562
0.574
0.578
0.600
0.606
0.596
0.586
0.570
0.570
0.552
0.562
0.576
0.584
0.584
0.622
0.612
0.668
0.710
0.698
0.652
0.616
0.610
0.596
0.640
0.666
0.758
0.818
0.800
0.776
0.748
0.726
0.678
0.668
0.664
0.636
0.610
0.568
0.596
0.624
0.784
0.826
0.810
0.764
0.690
0.664
0.634
0.604
0.588
0.584
0.600
0.606
0.618
0.576
0.574
0.570
0.572
0.580
0.582
0.584
0.600
0.622
0.640
0.642
0.640
0.650
0.656
0.658
0.668
0.682
0.744
0.780
0.748
0.680
0.680
0.690
0.686
0.660
0.674
0.676
0.656
0.688
0.704
0.750
0.712
0.722
0.736
0.704
0.690
0.668
0.660
0.640
0.632
0.638
0.630
0.640
0.636
0.654
0.682
0.708
0.738
0.712
0.728
0.720
0.754
0.712
0.688
0.614
0.574
0.562
0.536
0.538
0.532
0.540
0.582
0.656
0.798
0.718
0.660
0.662
0.632
0.636
0.616
0.636
0.698
0.716
0.740
0.684
0.654
0.628
0.632
0.660
0.716
0.734
0.692
0.684
0.716
0.724
0.690
0.636
0.608
0.602
0.632
0.648
0.678
0.688
0.686
0.694
0.676
0.668
0.640
0.622
0.618
0.646
0.684
0.682
0.644
0.616
0.614
0.638
0.624
0.616
0.618
0.634
0.610
0.576
0.570
0.580
0.598
0.630
0.638
0.666
0.674
0.648
0.654
0.658
0.626
0.596
0.598
0.598
0.600
0.594
0.602
0.602
0.604
0.604
0.586
0.570
0.564
0.562
0.568
0.580
0.582
0.592
0.610
0.638
0.624
0.594
0.574
0.578
0.590
0.572
0.552
0.536
0.540
0.522
0.522
0.538
0.560
0.570
0.554
0.550
0.550
0.548
0.554
0.556
0.562
0.560
0.558
0.560
0.574
0.580
0.582
0.570
0.582
0.612
0.624
0.648
0.644
0.654
0.624
0.622
0.650
0.698
0.728
0.734
0.678
0.674
0.658
0.676
0.670
0.696
0.758
0.874
0.852
0.870
0.862
0.840
0.726
0.682
0.654
0.666
0.682
0.746
0.792
0.804
0.746
0.748
0.744
0.716
0.746
0.746
0.708
0.686
0.706
0.654
0.638
0.614
0.602
0.596
0.598
0.610
0.618
0.630
0.622
0.622
0.618
0.626
0.628
0.614
0.622
0.606
0.608
0.606
0.600
0.606
0.618
0.666
0.690
0.668
0.688
0.682
0.702
0.668
0.660
0.640
0.634
0.630
0.648
0.658
0.662
0.656
0.634
0.628
0.636
0.628
0.604
0.604
0.642
0.714
0.698
0.714
0.642
0.614
0.606
0.620
0.656
0.652
0.656
0.646
0.656
0.642
0.636
0.630
0.642
0.650
0.644
0.678
0.746
0.810
0.754
0.748
0.736
0.694
0.660
0.658
0.656
0.664
0.632
0.632
0.632
0.704
0.742
0.792
0.814
0.768
0.710
0.686
0.716
0.704
0.694
0.700
0.728
0.718
0.686
0.702
0.684
0.728
0.714
0.674
0.686
0.716
0.700
0.702
0.696
0.718
0.698
0.698
0.686
0.720
0.672
0.696
0.656
0.618
0.636
0.650
0.648
0.670
0.660
0.630
0.608
0.572
0.568
0.572
0.576
0.580
0.576
0.590
0.582
0.610
0.664
0.700
0.722
0.698
0.668
0.640
0.602
0.584
0.590
0.628
0.676
0.696
0.676
0.680
0.664
0.672
0.678
0.654
0.720
0.734
0.710
0.658
0.646
0.704
0.708
0.738
0.680
0.688
0.640
0.626
0.648
0.682
0.714
0.712
0.678
0.646
0.616
0.592
0.574
0.552
0.564
0.578
0.620
0.636
0.678
0.688
0.666
0.612
0.608
0.594
0.588
0.596
0.568
0.574
0.552
0.592
0.676
0.806
0.758
0.698
0.710
0.804
0.824
0.816
0.792
0.784
0.786
0.776
0.778
0.804
0.832
0.818
0.752
0.710
0.678
0.676
0.682
0.646
0.630
0.610
0.610
0.620
0.626
0.608
0.588
0.594
0.604
0.626
0.622
0.600
0.606
0.596
0.620
0.626
0.650
0.644
0.648
0.646
0.612
0.596
0.546
0.556
0.568
0.636
0.752
0.804
0.770
0.750
0.726
0.680
0.666
0.650
0.650
0.650
0.662
0.658
0.698
0.712
0.800
0.832
0.790
0.788
0.754
0.698
0.652
0.630
0.616
0.628
0.654
0.684
0.700
0.712
0.756
0.794
0.826
0.778
0.702
0.700
0.644
0.700
0.702
0.734
0.742
0.734
0.712
0.678
0.670
0.654
0.660
0.666
0.674
0.682
0.674
0.690
0.708
0.720
0.680
0.646
0.622
0.632
0.656
0.664
0.688
0.726
0.786
0.726
0.720
0.662
0.662
0.626
0.624
0.598
0.608
0.638
0.660
0.692
0.676
0.636
0.616
0.596
0.572
0.564
0.554
0.552
0.536
0.540
0.544
0.540
0.534
0.528
0.528
0.516
0.514
0.510
0.522
0.532
0.568
0.564
0.564
0.554
0.562
0.580
0.592
0.570
0.562
0.564
0.588
0.584
0.590
0.558
0.578
0.574
0.564
0.570
0.580
0.588
0.588
0.598
0.592
0.600
0.600
0.580
0.568
0.566
0.566
0.570
0.564
0.570
0.562
0.548
0.532
0.522
0.520
0.512
0.520
0.526
0.536
0.556
0.590
0.654
0.684
0.654
0.632
0.602
0.606
0.634
0.670
0.652
0.664
0.662
0.656
0.672
0.674
0.636
0.630
0.630
0.628
0.642
0.634
0.630
0.654
0.644
0.686
0.634
0.648
0.616
0.610
0.600
0.578
0.564
0.552
0.566
0.590
0.598
0.614
0.662
0.668
0.644
0.634
0.642
0.632
0.630
0.632
0.624
0.598
0.588
0.590
0.624
0.680
0.778
0.766
0.706
0.712
0.636
0.634
0.618
0.634
0.678
0.626
0.606
0.562
0.546
0.556
0.572
0.598
0.618
0.638
0.642
0.660
0.662
0.650
0.626
0.616
0.610
0.614
0.622
0.624
0.642
0.666
0.682
0.712
0.746
0.736
0.722
0.746
0.720
0.694
0.718
0.718
0.728
0.724
0.734
0.762
0.756
0.788
0.784
0.816
0.838
0.816
0.792
0.724
0.680
0.656
0.696
0.762
0.788
0.728
0.752
0.874
0.852
0.792
0.712
0.684
0.664
0.656
0.638
0.648
0.658
0.636
0.660
0.738
0.812
0.794
0.712
0.676
0.646
0.652
0.660
0.652
0.636
0.638
0.672
0.670
0.710
0.720
0.762
0.762
0.726
0.720
0.720
0.708
0.712
0.706
0.686
0.656
0.656
0.672
0.704
0.682
0.672
0.670
0.678
0.706
0.710
0.724
0.726
0.744
0.724
0.702
0.668
0.694
0.694
0.656
0.678
0.668
0.650
0.640
0.650
0.684
0.744
0.722
0.756
0.736
0.754
0.742
0.750
0.738
0.694
0.664
0.638
0.612
0.592
0.582
0.596
0.618
0.652
0.736
0.788
0.804
0.778
0.742
0.660
0.672
0.644
0.634
0.634
0.656
0.684
0.708
0.752
0.768
0.786
0.750
0.690
0.706
0.706
0.692
0.704
0.698
0.754
0.750
0.794
0.784
0.800
0.706
0.706
0.662
0.686
0.660
0.660
0.674
0.676
0.702
0.746
0.748
0.746
0.756
0.726
0.682
0.646
0.630
0.638
0.610
0.634
0.638
0.638
0.652
0.688
0.756
0.784
0.764
0.740
0.664
0.646
0.646
0.630
0.644
0.630
0.650
0.712
0.790
0.738
0.756
0.736
0.672
0.638
0.600
0.594
0.584
0.584
0.588
0.594
0.602
0.602
0.600
0.602
0.602
0.602
0.612
0.620
0.626
0.612
0.612
0.620
0.612
0.612
0.608
0.628
0.674
0.648
0.678
0.666
0.704
0.666
0.684
0.670
0.692
0.656
0.656
0.640
0.646
0.622
0.612
0.602
0.642
0.692
0.722
0.776
0.772
0.734
0.666
0.644
0.638
0.686
0.702
0.740
0.748
0.710
0.690
0.674
0.682
0.674
0.678
0.660
0.638
0.636
0.626
0.638
0.616
0.608
0.672
0.744
0.700
0.730
0.746
0.698
0.670
0.652
0.678
0.680
0.670
0.654
0.694
0.674
0.712
0.712
0.724
0.746
0.724
0.694
0.666
0.634
0.616
0.622
0.632
0.670
0.708
0.700
0.726
0.696
0.672
0.630
0.620
0.630
0.634
0.608
0.624
0.654
0.666
0.688
0.680
0.710
0.700
0.700
0.676
0.654
0.646
0.652
0.630
0.654
0.690
0.754
0.788
0.832
0.772
0.786
0.728
0.672
0.656
0.640
0.668
0.654
0.654
0.642
0.618
0.602
0.622
0.660
0.678
0.682
0.668
0.676
0.664
0.656
0.666
0.678
0.678
0.698
0.750
0.696
0.660
0.638
0.650
0.658
0.664
0.656
0.656
0.662
0.664
0.636
0.640
0.640
0.686
0.702
0.754
0.770
0.760
0.742
0.718
0.716
0.664
0.600
0.568
0.560
0.564
0.584
0.598
0.612
0.610
0.602
0.610
0.606
0.596
0.602
0.588
0.594
0.602
0.592
0.598
0.596
0.606
0.622
0.626
0.622
0.592
0.574
0.556
0.552
0.526
0.556
0.574
0.642
0.684
0.732
0.700
0.664
0.654
0.624
0.612
0.596
0.572
0.566
0.560
0.578
0.582
0.590
0.602
0.608
0.618
0.622
0.622
0.626
0.630
0.626
0.634
0.652
0.668
0.656
0.658
0.670
0.642
0.658
0.648
0.658
0.618
0.610
0.600
0.602
0.592
0.610
0.656
0.684
0.694
0.694
0.632
0.626
0.630
0.650
0.666
0.670
0.672
0.660
0.654
0.630
0.602
0.598
0.614
0.646
0.656
0.698
0.732
0.764
0.758
0.742
0.732
0.730
0.728
0.732
0.716
0.706
0.652
0.642
0.652
0.708
0.770
0.720
0.784
0.824
0.806
0.778
0.762
0.744
0.688
0.692
0.660
0.666
0.650
0.650
0.634
0.650
0.634
0.660
0.702
0.762
0.762
0.716
0.660
0.648
0.656
0.682
0.666
0.674
0.668
0.650
0.650
0.658
0.650
0.660
0.678
0.672
0.674
0.682
0.660
0.690
0.686
0.702
0.658
0.672
0.648
0.670
0.644
0.658
0.626
0.612
0.636
0.628
0.620
0.618
0.614
0.594
0.586
0.596
0.586
0.572
0.564
0.562
0.556
0.550
0.538
0.540
0.550
0.588
0.630
0.654
0.652
0.660
0.688
0.650
0.668
0.682
0.648
0.650
0.628
0.620
0.610
0.616
0.620
0.620
0.624
0.616
0.608
0.594
0.566
0.550
0.542
0.540
0.534
0.538
0.576
0.644
0.670
0.702
0.736
0.752
0.764
0.712
0.666
0.670
0.690
0.646
0.638
0.624
0.604
0.614
0.596
0.594
0.614
0.644
0.658
0.688
0.686
0.698
0.686
0.658
0.658
0.646
0.630
0.624
0.618
0.590
0.580
0.582
0.586
0.604
0.608
0.620
0.620
0.628
0.642
0.640
0.646
0.642
0.630
0.614
0.600
0.596
0.610
0.632
0.622
0.606
0.616
0.682
0.768
0.710
0.710
0.712
0.664
0.670
0.668
0.670
0.658
0.636
0.640
0.640
0.660
0.656
0.658
0.650
0.640
0.614
0.586
0.552
0.576
0.570
0.592
0.640
0.662
0.694
0.684
0.686
0.652
0.660
0.692
0.732
0.796
0.818
0.840
0.834
0.790
0.690
0.690
0.706
0.732
0.758
0.764
0.754
0.748
0.724
0.732
0.706
0.694
0.750
0.782
0.846
0.838
0.874
0.824
0.762
0.718
0.704
0.716
0.684
0.738
0.968
0.958
0.878
0.796
0.700
0.648
0.622
0.612
0.600
0.586
0.606
0.662
0.720
0.692
0.706
0.674
0.662
0.654
0.640
0.656
0.680
0.686
0.670
0.642
0.654
0.664
0.698
0.700
0.710
0.678
0.686
0.662
0.680
0.678
0.664
0.670
0.664
0.648
0.668
0.644
0.644
0.676
0.656
0.612
0.588
0.576
0.580
0.584
0.610
0.656
0.632
0.664
0.656
0.696
0.640
0.626
0.592
0.600
0.638
0.694
0.748
0.736
0.712
0.676
0.704
0.668
0.644
0.648
0.636
0.692
0.694
0.732
0.760
0.784
0.706
0.700
0.676
0.670
0.636
0.674
0.694
0.750
0.758
0.776
0.718
0.696
0.666
0.656
0.666
0.648
0.610
0.590
0.574
0.578
0.592
0.632
0.680
0.664
0.628
0.674
0.694
0.688
0.656
0.616
0.602
0.608
0.620
0.648
0.672
0.624
0.626
0.612
0.636
0.648
0.658
0.638
0.670
0.650
0.630
0.600
0.604
0.608
0.608
0.634
0.650
0.662
0.638
0.632
0.622
0.622
0.634
0.638
0.624
0.632
0.594
0.592
0.586
0.600
0.638
0.646
0.660
0.670
0.684
0.662
0.694
0.658
0.652
0.654
0.624
0.598
0.586
0.596
0.580
0.594
0.582
0.578
0.544
0.546
0.544
0.548
0.538
0.544
0.528
0.520
0.528
0.518
0.518
0.512
0.522
0.526
0.528
0.524
0.514
0.506
0.512
0.508
0.488
0.490
0.490
0.504
0.530
0.572
0.596
0.634
0.596
0.598
0.564
0.542
0.538
0.514
0.512
0.502
0.506
0.492
0.492
0.488
0.492
0.496
0.604
0.904
0.746
0.698
0.612
0.636
0.724
0.746
0.762
0.744
0.738
0.688
0.642
0.726
0.714
0.724
0.728
0.748
0.690
0.622
0.606
0.566
0.582
0.602
0.638
0.684
0.726
0.712
0.646
0.636
0.666
0.750
0.788
0.720
0.658
0.600
0.602
0.604
0.648
0.676
0.704
0.718
0.710
0.724
0.714
0.722
0.690
0.674
0.674
0.682
0.686
0.694
0.706
0.720
0.718
0.690
0.696
0.708
0.730
0.708
0.714
0.710
0.690
0.672
0.676
0.694
0.708
0.666
0.624
0.596
0.600
0.632
0.684
0.760
0.770
0.746
0.750
0.714
0.670
0.660
0.638
0.614
0.584
0.574
0.634
0.662
0.718
0.754
0.700
0.726
0.734
0.706
0.722
0.684
0.708
0.690
0.696
0.680
0.690
0.650
0.632
0.610
0.596
0.604
0.618
0.612
0.602
0.594
0.604
0.616
0.608
0.606
0.606
0.624
0.608
0.590
0.576
0.572
0.572
0.574
0.558
0.554
0.570
0.592
0.604
0.602
0.598
0.612
0.598
0.592
0.596
0.588
0.584
0.574
0.544
0.538
0.520
0.518
0.512
0.510
0.504
0.510
0.520
0.526
0.548
0.578
0.578
0.572
0.540
0.534
0.552
0.578
0.570
0.568
0.558
0.548
0.520
0.518
0.512
0.512
0.514
0.526
0.544
0.530
0.528
0.526
0.540
0.538
0.554
0.524
0.522
0.516
0.514
0.514
0.508
0.504
0.502
0.506
0.506
0.514
0.516
0.508
0.504
0.502
0.506
0.514
0.506
0.514
0.520
0.518
0.518
0.528
0.532
0.546
0.518
0.510
0.496
0.484
0.500
0.468
0.482
0.494
0.500
0.510
0.508
0.508
0.502
0.500
0.496
0.496
0.500
0.510
0.510
0.522
0.524
0.520
0.520
0.532
0.536
0.542
0.538
0.526
0.516
0.512
0.520
0.542
0.600
0.668
0.704
0.696
0.628
0.606
0.606
0.612
0.626
0.624
0.628
0.612
0.592
0.590
0.602
0.604
0.632
0.624
0.616
0.614
0.658
0.662
0.688
0.660
0.660
0.632
0.620
0.610
0.590
0.590
0.596
0.668
0.678
0.676
0.636
0.624
0.620
0.620
0.640
0.652
0.702
0.734
0.716
0.658
0.646
0.620
0.636
0.676
0.730
0.702
0.702
0.678
0.650
0.650
0.618
0.584
0.598
0.584
0.636
0.668
0.652
0.612
0.594
0.560
0.562
0.576
0.556
0.564
0.586
0.648
0.750
0.784
0.686
0.664
0.688
0.700
0.660
0.612
0.600
0.612
0.672
0.774
0.772
0.680
0.624
0.616
0.586
0.560
0.570
0.600
0.766
1.074
0.958
0.918
0.822
0.784
0.742
0.694
0.632
0.608
0.600
0.606
0.624
0.646
0.716
0.770
0.792
0.738
0.704
0.696
0.686
0.664
0.636
0.608
0.572
0.618
0.790
0.884
0.818
0.760
0.702
0.714
0.700
0.732
0.716
0.694
0.664
0.668
0.666
0.716
0.742
0.730
0.676
0.684
0.654
0.604
0.616
0.654
0.684
0.694
0.672
0.636
0.628
0.596
0.590
0.590
0.578
0.574
0.590
0.598
0.604
0.634
0.620
0.632
0.616
0.634
0.636
0.654
0.618
0.630
0.646
0.678
0.688
0.704
0.674
0.670
0.664
0.634
0.632
0.672
0.708
0.682
0.696
0.702
0.690
0.656
0.660
0.648
0.666
0.664
0.736
0.798
0.802
0.802
0.716
0.714
0.676
0.648
0.628
0.640
0.664
0.710
0.760
0.688
0.716
0.748
0.762
0.754
0.686
0.644
0.616
0.602
0.606
0.586
0.590
0.626
0.628
0.654
0.634
0.694
0.674
0.704
0.668
0.668
0.618
0.618
0.608
0.610
0.602
0.598
0.632
0.680
0.712
0.630
0.636
0.592
0.572
0.580
0.544
0.554
0.546
0.556
0.542
0.558
0.534
0.540
0.534
0.532
0.524
0.526
0.526
0.534
0.556
0.578
0.594
0.594
0.584
0.568
0.584
0.602
0.600
0.610
0.582
0.574
0.576
0.584
0.574
0.582
0.564
0.578
0.604
0.616
0.640
0.628
0.626
0.640
0.622
0.626
0.616
0.642
0.606
0.590
0.568
0.554
0.548
0.532
0.530
0.542
0.544
0.568
0.598
0.614
0.666
0.680
0.652
0.624
0.614
0.596
0.578
0.584
0.590
0.612
0.622
0.610
0.604
0.594
0.612
0.616
0.622
0.644
0.638
0.670
0.664
0.626
0.640
0.624
0.622
0.610
0.620
0.608
0.632
0.606
0.636
0.608
0.620
0.604
0.612
0.622
0.626
0.606
0.604
0.584
0.556
0.580
0.608
0.650
0.660
0.658
0.632
0.624
0.598
0.594
0.566
0.556
0.552
0.558
0.556
0.562
0.568
0.572
0.572
0.568
0.560
0.550
0.542
0.540
0.538
0.550
0.562
0.584
0.586
0.594
0.594
0.578
0.586
0.580
0.588
0.582
0.578
0.576
0.580
0.586
0.596
0.622
0.642
0.632
0.640
0.642
0.688
0.710
0.718
0.678
0.670
0.618
0.628
0.604
0.612
0.654
0.638
0.606
0.598
0.602
0.612
0.654
0.652
0.694
0.674
0.650
0.630
0.618
0.608
0.616
0.612
0.696
0.710
0.676
0.628
0.622
0.684
0.694
0.662
0.630
0.604
0.596
0.588
0.592
0.612
0.666
0.726
0.820
0.916
0.808
0.702
0.704
0.672
0.674
0.626
0.600
0.588
0.604
0.632
0.694
0.772
0.752
0.756
0.686
0.712
0.704
0.704
0.690
0.696
0.706
0.708
0.664
0.648
0.634
0.610
0.614
0.622
0.652
0.670
0.704
0.762
0.692
0.672
0.650
0.636
0.670
0.698
0.718
0.688
0.636
0.648
0.672
0.662
0.696
0.670
0.704
0.720
0.778
0.738
0.694
0.718
0.740
0.726
0.668
0.658
0.656
0.732
0.764
0.756
0.714
0.670
0.648
0.662
0.702
0.708
0.710
0.648
0.624
0.634
0.708
0.758
0.732
0.698
0.630
0.620
0.608
0.624
0.662
0.710
0.792
0.860
0.840
0.808
0.752
0.714
0.672
0.646
0.654
0.674
0.680
0.714
0.742
0.770
0.744
0.714
0.668
0.626
0.608
0.608
0.676
0.898
0.806
0.824
0.750
0.676
0.714
0.750
0.766
0.782
0.746
0.678
0.640
0.610
0.584
0.576
0.552
0.558
0.584
0.620
0.662
0.668
0.662
0.642
0.626
0.598
0.608
0.608
0.598
0.596
0.610
0.656
0.636
0.634
0.618
0.656
0.654
0.634
0.622
0.642
0.648
0.652
0.652
0.664
0.654
0.666
0.656
0.664
0.680
0.642
0.640
0.610
0.604
0.606
0.604
0.610
0.610
0.666
0.690
0.640
0.656
0.628
0.618
0.600
0.580
0.578
0.576
0.582
0.590
0.598
0.596
0.588
0.610
0.624
0.662
0.666
0.646
0.654
0.656
0.670
0.652
0.642
0.644
0.660
0.656
0.642
0.694
0.690
0.694
0.644
0.636
0.626
0.626
0.652
0.718
0.644
0.656
0.688
0.680
0.660
0.642
0.656
0.706
0.682
0.706
0.696
0.708
0.694
0.712
0.698
0.700
0.656
0.650
0.650
0.678
0.674
0.642
0.638
0.612
0.604
0.628
0.666
0.734
0.864
0.848
0.794
0.766
0.724
0.694
0.672
0.680
0.690
0.684
0.694
0.668
0.704
0.686
0.664
0.668
0.682
0.692
0.674
0.650
0.678
0.766
0.722
0.686
0.658
0.666
0.648
0.640
0.648
0.634
0.630
0.584
0.582
0.582
0.582
0.584
0.586
0.590
0.584
0.592
0.596
0.594
0.652
0.674
0.644
0.592
0.582
0.576
0.572
0.582
0.582
0.580
0.588
0.598
0.614
0.666
0.658
0.686
0.640
0.646
0.736
0.688
0.680
0.698
0.660
0.670
0.638
0.626
0.606
0.612
0.622
0.682
0.842
0.810
0.782
0.738
0.652
0.644
0.590
0.582
0.566
0.572
0.584
0.620
0.638
0.626
0.588
0.576
0.574
0.626
0.632
0.610
0.588
0.564
0.556
0.570
0.580
0.592
0.616
0.702
0.718
0.714
0.646
0.636
0.606
0.596
0.578
0.574
0.586
0.588
0.604
0.608
0.604
0.608
0.612
0.658
0.658
0.684
0.656
0.624
0.612
0.612
0.638
0.646
0.672
0.696
0.706
0.686
0.668
0.630
0.602
0.572
0.584
0.616
0.722
0.804
0.764
0.736
0.712
0.676
0.648
0.632
0.634
0.702
0.772
0.710
0.724
0.658
0.654
0.654
0.682
0.706
0.730
0.768
0.796
0.762
0.758
0.762
0.738
0.734
0.736
0.730
0.734
0.736
0.736
0.738
0.750
0.698
0.680
0.642
0.610
0.604
0.622
0.656
0.694
0.658
0.626
0.630
0.662
0.718
0.718
0.702
0.666
0.652
0.624
0.630
0.648
0.654
0.690
0.758
0.794
0.804
0.750
0.734
0.696
0.660
0.624
0.636
0.616
0.622
0.680
0.724
0.940
0.818
0.784
0.776
0.730
0.712
0.670
0.674
0.696
0.686
0.628
0.666
0.702
0.700
0.696
0.670
0.654
0.648
0.624
0.624
0.616
0.666
0.636
0.626
0.600
0.598
0.610
0.642
0.642
0.634
0.624
0.610
0.600
0.596
0.598
0.596
0.584
0.586
0.598
0.620
0.656
0.664
0.612
0.596
0.574
0.550
0.548
0.560
0.594
0.602
0.582
0.588
0.580
0.574
0.566
0.554
0.534
0.528
0.528
0.526
0.540
0.526
0.524
0.530
0.548
0.552
0.566
0.564
0.568
0.580
0.588
0.584
0.564
0.548
0.532
0.540
0.554
0.560
0.558
0.568
0.554
0.554
0.552
0.536
0.538
0.534
0.540
0.526
0.536
0.544
0.552
0.574
0.558
0.558
0.556
0.544
0.552
0.522
0.566
0.580
0.622
0.618
0.640
0.620
0.614
0.604
0.602
0.598
0.622
0.632
0.600
0.590
0.580
0.630
0.642
0.674
0.658
0.622
0.608
0.604
0.628
0.662
0.710
0.736
0.730
0.756
0.736
0.752
0.708
0.676
0.676
0.660
0.662
0.640
0.670
0.706
0.802
0.794
0.716
0.722
0.700
0.720
0.732
0.696
0.712
0.698
0.702
0.678
0.694
0.678
0.648
0.674
0.678
0.718
0.722
0.742
0.702
0.706
0.690
0.726
0.734
0.684
0.694
0.656
0.672
0.672
0.710
0.682
0.704
0.666
0.674
0.668
0.696
0.712
0.762
0.726
0.684
0.656
0.666
0.716
0.756
0.722
0.728
0.694
0.692
0.650
0.646
0.634
0.672
0.676
0.652
0.652
0.630
0.628
0.628
0.638
0.668
0.698
0.706
0.686
0.664
0.656
0.622
0.622
0.598
0.582
0.546
0.552
0.554
0.572
0.590
0.590
0.596
0.560
0.570
0.582
0.590
0.592
0.604
0.600
0.604
0.594
0.596
0.612
0.624
0.624
0.606
0.582
0.566
0.566
0.568
0.554
0.550
0.560
0.586
0.596
0.604
0.606
0.612
0.630
0.628
0.636
0.690
0.698
0.680
0.648
0.604
0.576
0.584
0.586
0.568
0.534
0.540
0.532
0.534
0.538
0.594
0.652
0.670
0.626
0.622
0.608
0.620
0.632
0.692
0.780
0.804
0.808
0.776
0.728
0.700
0.692
0.724
0.730
0.774
0.796
0.796
0.784
0.800
0.756
0.754
0.730
0.704
0.726
0.742
0.812
0.798
0.846
0.820
0.864
0.712
0.720
0.726
0.682
0.620
0.638
0.722
0.858
0.862
0.856
0.818
0.770
0.770
0.726
0.708
0.674
0.628
0.620
0.602
0.602
0.602
0.622
0.664
0.686
0.764
0.784
0.798
0.732
0.642
0.642
0.636
0.640
0.640
0.658
0.666
0.654
0.658
0.650
0.638
0.650
0.642
0.660
0.652
0.670
0.640
0.650
0.656
0.658
0.658
0.640
0.634
0.620
0.624
0.612
0.616
0.614
0.620
0.620
0.620
0.608
0.602
0.582
0.574
0.568
0.576
0.600
0.650
0.714
0.704
0.724
0.704
0.696
0.644
0.596
0.586
0.594
0.614
0.642
0.670
0.676
0.668
0.658
0.654
0.674
0.680
0.706
0.692
0.718
0.716
0.706
0.664
0.646
0.638
0.650
0.684
0.750
0.794
0.786
0.730
0.776
0.776
0.758
0.768
0.792
0.780
0.752
0.726
0.672
0.646
0.648
0.714
0.778
0.768
0.746
0.716
0.664
0.658
0.626
0.616
0.624
0.638
0.640
0.668
0.700
0.702
0.674
0.670
0.644
0.614
0.606
0.604
0.596
0.576
0.558
0.548
0.568
0.620
0.674
0.686
0.672
0.628
0.618
0.594
0.566
0.548
0.534
0.546
0.552
0.582
0.608
0.646
0.646
0.638
0.580
0.620
0.672
0.684
0.672
0.650
0.650
0.618
0.614
0.650
0.638
0.684
0.712
0.656
0.652
0.636
0.630
0.648
0.696
0.740
0.686
0.718
0.710
0.746
0.752
0.746
0.694
0.664
0.626
0.612
0.616
0.656
0.654
0.674
0.684
0.712
0.650
0.624
0.604
0.614
0.608
0.600
0.586
0.588
0.590
0.578
0.590
0.594
0.608
0.632
0.608
0.588
0.570
0.562
0.574
0.592
0.616
0.644
0.616
0.614
0.600
0.572
0.572
0.588
0.602
0.638
0.636
0.604
0.586
0.572
0.564
0.558
0.548
0.548
0.574
0.598
0.650
0.658
0.650
0.642
0.648
0.634
0.630
0.626
0.632
0.644
0.620
0.608
0.604
0.620
0.594
0.596
0.596
0.616
0.650
0.670
0.650
0.640
0.606
0.578
0.574
0.588
0.616
0.634
0.650
0.680
0.676
0.652
0.646
0.638
0.634
0.638
0.634
0.642
0.624
0.652
0.604
0.614
0.580
0.574
0.556
0.540
0.550
0.554
0.610
0.616
0.614
0.580
0.592
0.620
0.642
0.652
0.650
0.608
0.608
0.604
0.594
0.586
0.584
0.584
0.590
0.596
0.584
0.570
0.568
0.568
0.568
0.564
0.554
0.550
0.552
0.522
0.528
0.542
0.518
0.532
0.528
0.530
0.522
0.514
0.500
0.508
0.520
0.538
0.564
0.594
0.588
0.592
0.578
0.578
0.568
0.574
0.570
0.594
0.580
0.562
0.560
0.560
0.560
0.582
0.588
0.562
0.514
0.538
0.534
0.546
0.548
0.552
0.556
0.576
0.576
0.622
0.676
0.766
0.792
0.788
0.784
0.746
0.748
0.758
0.736
0.682
0.646
0.628
0.612
0.590
0.610
0.646
0.766
0.854
0.848
0.744
0.702
0.688
0.722
0.754
0.738
0.732
0.710
0.704
0.688
0.656
0.642
0.638
0.652
0.662
0.682
0.726
0.696
0.714
0.696
0.688
0.702
0.684
0.700
0.706
0.704
0.770
0.774
0.798
0.760
0.738
0.690
0.720
0.718
0.682
0.698
0.722
0.734
0.718
0.670
0.664
0.670
0.698
0.712
0.692
0.674
0.652
0.632
0.642
0.668
0.684
0.668
0.698
0.706
0.714
0.696
0.682
0.670
0.668
0.680
0.684
0.660
0.640
0.642
0.658
0.698
0.726
0.758
0.738
0.696
0.688
0.670
0.672
0.644
0.638
0.628
0.610
0.584
0.578
0.574
0.568
0.574
0.630
0.696
0.692
0.680
0.646
0.656
0.660
0.636
0.620
0.608
0.646
0.752
0.870
0.854
0.798
0.766
0.722
0.684
0.650
0.672
0.646
0.644
0.664
0.670
0.702
0.686
0.728
0.710
0.750
0.706
0.694
0.654
0.642
0.636
0.656
0.662
0.752
0.738
0.726
0.676
0.684
0.692
0.684
0.656
0.684
0.718
0.734
0.700
0.710
0.696
0.696
0.664
0.704
0.686
0.688
0.672
0.694
0.686
0.746
0.730
0.690
0.702
0.722
0.726
0.694
0.718
0.706
0.748
0.726
0.778
0.754
0.760
0.742
0.730
0.718
0.700
0.708
0.710
0.714
0.736
0.696
0.664
0.676
0.698
0.770
0.766
0.718
0.732
0.720
0.704
0.698
0.666
0.676
0.670
0.692
0.674
0.688
0.698
0.698
0.700
0.694
0.668
0.634
0.638
0.644
0.714
0.710
0.744
0.692
0.632
0.618
0.610
0.630
0.654
0.682
0.718
0.724
0.724
0.664
0.648
0.658
0.682
0.722
0.732
0.738
0.702
0.668
0.650
0.658
0.618
0.592
0.574
0.564
0.572
0.602
0.624
0.662
0.668
0.640
0.646
0.656
0.682
0.686
0.688
0.664
0.670
0.646
0.630
0.622
0.624
0.604
0.600
0.610
0.610
0.588
0.602
0.608
0.644
0.708
0.736
0.714
0.748
0.718
0.682
0.634
0.612
0.588
0.598
0.660
0.750
0.756
0.710
0.712
0.696
0.640
0.676
0.690
0.740
0.752
0.700
0.682
0.654
0.622
0.646
0.664
0.684
0.726
0.676
0.692
0.664
0.688
0.688
0.668
0.652
0.686
0.688
0.690
0.640
0.680
0.646
0.648
0.664
0.690
0.678
0.668
0.658
0.664
0.672
0.672
0.668
0.638
0.612
0.594
0.594
0.594
0.618
0.642
0.632
0.650
0.672
0.756
0.758
0.716
0.654
0.630
0.628
0.630
0.638
0.658
0.688
0.694
0.704
0.728
0.724
0.728
0.698
0.678
0.636
0.632
0.634
0.700
0.786
0.816
0.780
0.778
0.772
0.754
0.710
0.694
0.660
0.650
0.636
0.632
0.656
0.678
0.750
0.798
0.734
0.704
0.716
0.672
0.746
0.764
0.728
0.666
0.688
0.716
0.734
0.770
0.766
0.744
0.716
0.674
0.662
0.666
0.672
0.658
0.670
0.664
0.650
0.644
0.614
0.600
0.592
0.612
0.662
0.752
0.790
0.804
0.796
0.796
0.766
0.742
0.720
0.682
0.654
0.658
0.674
0.672
0.742
0.864
0.894
0.786
0.744
0.728
0.738
0.744
0.728
0.680
0.664
0.650
0.650
0.622
0.612
0.624
0.614
0.610
0.620
0.644
0.644
0.640
0.612
0.610
0.612
0.636
0.658
0.652
0.634
0.626
0.634
0.614
0.612
0.614
0.624
0.668
0.724
0.824
0.822
0.762
0.736
0.734
0.704
0.706
0.702
0.700
0.700
0.732
0.720
0.738
0.730
0.716
0.690
0.696
0.698
0.718
0.714
0.724
0.720
0.718
0.662
0.624
0.626
0.656
0.722
0.768
0.752
0.738
0.674
0.666
0.642
0.640
0.638
0.622
0.614
0.632
0.682
0.800
0.824
0.816
0.772
0.770
0.682
0.710
0.662
0.680
0.666
0.648
0.672
0.632
0.616
0.600
0.600
0.618
0.638
0.612
0.608
0.604
0.564
0.554
0.544
0.546
0.558
0.592
0.628
0.644
0.652
0.674
0.670
0.658
0.622
0.596
0.584
0.590
0.606
0.634
0.652
0.640
0.654
0.664
0.678
0.672
0.658
0.638
0.610
0.604
0.624
0.668
0.706
0.688
0.660
0.662
0.666
0.636
0.620
0.586
0.572
0.566
0.568
0.592
0.634
0.682
0.696
0.676
0.654
0.628
0.594
0.580
0.568
0.564
0.566
0.570
0.572
0.588
0.594
0.606
0.594
0.586
0.586
0.584
0.586
0.606
0.652
0.694
0.710
0.704
0.654
0.664
0.652
0.652
0.636
0.644
0.630
0.632
0.614
0.594
0.616
0.684
0.740
0.750
0.744
0.704
0.706
0.690
0.666
0.670
0.650
0.630
0.614
0.626
0.638
0.682
0.664
0.648
0.634
0.636
0.660
0.658
0.644
0.660
0.646
0.670
0.654
0.628
0.624
0.614
0.644
0.656
0.650
0.624
0.622
0.616
0.608
0.594
0.584
0.580
0.596
0.598
0.594
0.582
0.584
0.568
0.554
0.560
0.572
0.592
0.600
0.606
0.610
0.612
0.610
0.608
0.596
0.582
0.580
0.576
0.570
0.550
0.532
0.524
0.526
0.528
0.546
0.536
0.528
0.548
0.606
0.716
0.752
0.754
0.744
0.716
0.646
0.632
0.622
0.624
0.658
0.674
0.672
0.670
0.658
0.682
0.710
0.726
0.750
0.704
0.652
0.646
0.648
0.680
0.692
0.702
0.718
0.706
0.712
0.688
0.670
0.674
0.660
0.650
0.680
0.700
0.714
0.702
0.686
0.684
0.696
0.662
0.668
0.618
0.620
0.626
0.654
0.652
0.632
0.614
0.618
0.662
0.732
0.824
0.770
0.764
0.748
0.684
0.658
0.594
0.574
0.574
0.630
0.964
0.894
0.906
0.908
0.896
0.856
0.718
0.688
0.696
0.672
0.646
0.628
0.662
0.770
0.792
0.794
0.684
0.650
0.638
0.638
0.668
0.654
0.642
0.642
0.624
0.620
0.606
0.620
0.652
0.654
0.660
0.654
0.656
0.644
0.640
0.646
0.664
0.652
0.626
0.634
0.640
0.664
0.704
0.736
0.762
0.762
0.740
0.712
0.690
0.648
0.618
0.610
0.630
0.666
0.780
0.908
0.878
0.868
0.788
0.726
0.682
0.670
0.666
0.682
0.714
0.742
0.730
0.724
0.686
0.642
0.622
0.624
0.626
0.624
0.680
0.812
0.814
0.808
0.772
0.748
0.702
0.642
0.604
0.586
0.616
0.700
0.770
0.812
0.788
0.766
0.750
0.732
0.744
0.722
0.710
0.704
0.704
0.684
0.672
0.656
0.648
0.648
0.680
0.700
0.702
0.674
0.712
0.738
0.762
0.736
0.728
0.728
0.684
0.674
0.646
0.638
0.642
0.654
0.696
0.736
0.674
0.634
0.624
0.636
0.680
0.698
0.698
0.656
0.644
0.638
0.636
0.630
0.622
0.624
0.624
0.626
0.642
0.646
0.648
0.664
0.656
0.604
0.606
0.584
0.584
0.614
0.620
0.548
0.554
0.540
0.530
0.524
0.526
0.530
0.532
0.532
0.526
0.524
0.528
0.534
0.550
0.560
0.566
0.576
0.592
0.612
0.610
0.602
0.616
0.622
0.654
0.670
0.676
0.670
0.628
0.612
0.586
0.576
0.604
0.640
0.684
0.698
0.700
0.662
0.630
0.618
0.628
0.670
0.658
0.678
0.674
0.682
0.690
0.712
0.652
0.702
0.708
0.732
0.702
0.674
0.626
0.604
0.590
0.594
0.610
0.644
0.678
0.696
0.704
0.724
0.700
0.702
0.658
0.684
0.700
0.716
0.732
0.714
0.674
0.644
0.620
0.624
0.668
0.688
0.730
0.680
0.672
0.652
0.696
0.682
0.728
0.734
0.740
0.692
0.662
0.668
0.640
0.652
0.614
0.614
0.614
0.642
0.656
0.668
0.698
0.690
0.692
0.676
0.664
0.674
0.678
0.672
0.670
0.662
0.612
0.598
0.604
0.602
0.658
0.676
0.672
0.644
0.586
0.570
0.568
0.568
0.566
0.576
0.590
0.586
0.682
0.756
0.700
0.672
0.646
0.650
0.650
0.684
0.692
0.700
0.726
0.734
0.722
0.656
0.646
0.654
0.682
0.636
0.648
0.712
0.744
0.762
0.750
0.728
0.690
0.708
0.746
0.800
0.776
0.784
0.718
0.662
0.608
0.616
0.628
0.712
0.796
0.824
0.766
0.762
0.752
0.728
0.706
0.670
0.648
0.630
0.618
0.618
0.620
0.638
0.646
0.694
0.702
0.706
0.702
0.682
0.690
0.688
0.696
0.698
0.676
0.700
0.694
0.734
0.766
0.796
0.762
0.776
0.714
0.688
0.680
0.688
0.718
0.738
0.750
0.756
0.762
0.754
0.720
0.678
0.696
0.726
0.764
0.738
0.708
0.708
0.724
0.740
0.702
0.738
0.730
0.746
0.736
0.710
0.726
0.700
0.720
0.700
0.676
0.654
0.650
0.652
0.646
0.642
0.642
0.658
0.766
0.740
0.748
0.722
0.676
0.642
0.630
0.642
0.656
0.674
0.684
0.684
0.656
0.652
0.638
0.638
0.610
0.602
0.624
0.656
0.672
0.672
0.682
0.682
0.638
0.618
0.612
0.602
0.608
0.606
0.626
0.656
0.662
0.692
0.722
0.736
0.752
0.718
0.680
0.672
0.674
0.654
0.656
0.668
0.662
0.622
0.612
0.608
0.624
0.634
0.628
0.628
0.638
0.658
0.614
0.628
0.626
0.618
0.616
0.600
0.594
0.606
0.588
0.588
0.584
0.602
0.598
0.628
0.644
0.674
0.678
0.688
0.710
0.766
0.754
0.712
0.652
0.630
0.598
0.624
0.650
0.698
0.756
0.744
0.722
0.696
0.674
0.666
0.658
0.638
0.652
0.684
0.724
0.724
0.742
0.736
0.698
0.674
0.636
0.628
0.632
0.642
0.676
0.712
0.768
0.774
0.764
0.740
0.706
0.674
0.650
0.650
0.682
0.790
0.852
0.864
0.796
0.788
0.780
0.758
0.722
0.626
0.626
0.576
0.570
0.554
0.558
0.554
0.572
0.604
0.672
0.730
0.796
0.788
0.742
0.692
0.690
0.692
0.700
0.708
0.676
0.730
0.716
0.746
0.740
0.734
0.670
0.690
0.654
0.626
0.618
0.622
0.628
0.662
0.776
0.808
0.746
0.776
0.740
0.656
0.654
0.638
0.678
0.662
0.648
0.652
0.684
0.718
0.696
0.636
0.596
0.596
0.598
0.628
0.686
0.684
0.652
0.622
0.632
0.650
0.684
0.700
0.704
0.684
0.686
0.672
0.654
0.642
0.630
0.636
0.646
0.660
0.660
0.658
0.660
0.654
0.642
0.648
0.646
0.642
0.692
0.736
0.806
0.756
0.712
0.694
0.642
0.630
0.622
0.632
0.638
0.642
0.672
0.692
0.734
0.752
0.734
0.704
0.682
0.674
0.660
0.656
0.660
0.624
0.614
0.634
0.724
0.842
0.750
0.756
0.730
0.690
0.728
0.708
0.728
0.684
0.678
0.662
0.656
0.718
0.718
0.738
0.714
0.708
0.648
0.650
0.642
0.646
0.650
0.700
0.738
0.758
0.748
0.722
0.718
0.728
0.696
0.706
0.670
0.654
0.606
0.582
0.574
0.582
0.594
0.624
0.610
0.602
0.586
0.590
0.580
0.582
0.590
0.612
0.616
0.616
0.606
0.566
0.560
0.546
0.544
0.550
0.550
0.558
0.562
0.562
0.566
0.558
0.562
0.544
0.534
0.520
0.524
0.492
0.538
0.492
0.504
0.540
0.528
0.534
0.536
0.540
0.548
0.562
0.578
0.606
0.604
0.610
0.610
0.624
0.632
0.628
0.622
0.624
0.622
0.618
0.628
0.670
0.708
0.752
0.748
0.784
0.760
0.746
0.710
0.680
0.658
0.660
0.648
0.672
0.690
0.678
0.656
0.622
0.690
0.746
0.754
0.696
0.708
0.692
0.704
0.702
0.698
0.714
0.710
0.728
0.698
0.650
0.654
0.632
0.610
0.610
0.612
0.648
0.692
0.736
0.730
0.774
0.768
0.770
0.750
0.704
0.708
0.708
0.712
0.688
0.734
0.812
0.860
0.826
0.818
0.780
0.782
0.770
0.714
0.720
0.718
0.738
0.770
0.722
0.728
0.678
0.668
0.670
0.664
0.700
0.692
0.696
0.666
0.676
0.698
0.712
0.728
0.690
0.718
0.718
0.704
0.684
0.682
0.658
0.636
0.632
0.628
0.622
0.622
0.612
0.626
0.656
0.710
0.754
0.800
0.802
0.774
0.740
0.694
0.658
0.640
0.640
0.654
0.664
0.646
0.708
0.866
0.904
0.866
0.838
0.804
0.756
0.732
0.710
0.704
0.708
0.816
0.884
0.904
0.792
0.840
0.810
0.820
0.744
0.792
0.780
0.742
0.720
0.716
0.748
0.736
0.806
0.800
0.878
0.824
0.846
0.844
0.812
0.760
0.708
0.740
0.778
0.742
0.782
0.748
0.740
0.704
0.678
0.670
0.678
0.694
0.714
0.732
0.744
0.846
0.852
0.796
0.734
0.682
0.632
0.628
0.636
0.720
0.776
0.768
0.804
0.828
0.884
0.850
0.818
0.726
0.674
0.634
0.636
0.666
0.734
0.842
0.876
0.848
0.794
0.764
0.704
0.658
0.696
0.678
0.692
0.704
0.682
0.698
0.716
0.734
0.712
0.694
0.684
0.692
0.688
0.718
0.698
0.652
0.628
0.606
0.594
0.580
0.574
0.570
0.570
0.602
0.752
0.916
0.864
0.836
0.808
0.754
0.690
0.690
0.668
0.700
0.724
0.722
0.762
0.762
0.854
0.784
0.748
0.722
0.712
0.662
0.672
0.676
0.712
0.702
0.742
0.748
0.790
0.750
0.778
0.752
0.760
0.690
0.690
0.672
0.702
0.754
0.728
0.746
0.754
0.826
0.776
0.744
0.690
0.658
0.670
0.642
0.624
0.652
0.668
0.728
0.728
0.730
0.730
0.690
0.666
0.656
0.656
0.666
0.672
0.694
0.754
0.816
0.756
0.810
0.806
0.826
0.786
0.712
0.694
0.674
0.700
0.706
0.674
0.682
0.664
0.712
0.736
0.718
0.728
0.710
0.694
0.642
0.622
0.612
0.608
0.626
0.626
0.604
0.614
0.582
0.586
0.574
0.570
0.566
0.586
0.616
0.646
0.680
0.722
0.744
0.754
0.770
0.786
0.822
0.814
0.800
0.790
0.790
0.806
0.798
0.788
0.772
0.724
0.766
0.784
0.810
0.744
0.788
0.744
0.790
0.780
0.716
0.738
0.722
0.746
0.706
0.740
0.714
0.746
0.714
0.754
0.736
0.748
0.694
0.690
0.670
0.648
0.624
0.594
0.608
0.566
0.578
0.580
0.580
0.586
0.584
0.584
0.588
0.594
0.594
0.586
0.596
0.594
0.582
0.576
0.580
0.586
0.624
0.692
0.740
0.796
0.722
0.700
0.684
0.688
0.678
0.646
0.656
0.640
0.672
0.678
0.784
0.872
0.894
0.848
0.810
0.762
0.778
0.762
0.752
0.832
0.836
0.786
0.790
0.754
0.770
0.762
0.810
0.776
0.808
0.812
0.778
0.810
0.798
0.794
0.712
0.686
0.662
0.702
0.690
0.662
0.642
0.630
0.600
0.584
0.576
0.574
0.564
0.552
0.540
0.546
0.558
0.588
0.600
0.574
0.574
0.572
0.570
0.552
0.540
0.544
0.554
0.582
0.604
0.606
0.568
0.544
0.540
0.536
0.548
0.550
0.546
0.548
0.562
0.604
0.624
0.598
0.604
0.594
0.608
0.604
0.580
0.566
0.582
0.586
0.586
0.568
0.548
0.542
0.550
0.576
0.582
0.574
0.576
0.572
0.592
0.602
0.604
0.596
0.594
0.596
0.598
0.584
0.560
0.550
0.554
0.558
0.554
0.540
0.530
0.526
0.540
0.556
0.590
0.588
0.594
0.602
0.596
0.562
0.550
0.558
0.584
0.598
0.596
0.604
0.612
0.612
0.606
0.592
0.588
0.602
0.602
0.580
0.550
0.530
0.516
0.510
0.524
0.538
0.562
0.564
0.548
0.530
0.524
0.538
0.534
0.534
0.536
0.556
0.554
0.556
0.548
0.542
0.538
0.526
0.524
0.522
0.532
0.534
0.536
0.526
0.532
0.538
0.554
0.544
0.528
0.538
0.562
0.624
0.696
0.718
0.710
0.696
0.644
0.622
0.586
0.584
0.570
0.570
0.564
0.580
0.594
0.628
0.612
0.662
0.662
0.702
0.654
0.692
0.644
0.646
0.630
0.666
0.678
0.702
0.692
0.716
0.672
0.674
0.652
0.634
0.628
0.680
0.730
0.768
0.742
0.680
0.644
0.636
0.634
0.652
0.626
0.620
0.636
0.652
0.618
0.584
0.560
0.516
0.530
0.536
0.556
0.588
0.616
0.626
0.608
0.600
0.596
0.588
0.572
0.558
0.558
0.538
0.532
0.524
0.526
0.524
0.542
0.530
0.518
0.510
0.514
0.528
0.556
0.582
0.590
0.594
0.586
0.614
0.626
0.610
0.580
0.558
0.568
0.560
0.560
0.554
0.554
0.586
0.598
0.618
0.610
0.566
0.548
0.534
0.528
0.526
0.530
0.540
0.552
0.548
0.528
0.516
0.504
0.500
0.492
0.492
0.490
0.490
0.480
0.476
0.200
0.270
0.480
0.470
0.460
0.466
0.464
0.468
0.458
0.460
0.458
0.468
0.438
0.456
0.452
0.450
0.456
0.454
0.478
0.494
0.512
0.506
0.496
0.504
0.498
0.484
0.494
0.502
0.532
0.556
0.580
0.578
0.594
0.642
0.734
0.800
0.784
0.728
0.710
0.680
0.626
0.582
0.606
0.662
0.734
0.770
0.674
0.608
0.576
0.598
0.670
0.748
0.714
0.640
0.602
0.590
0.558
0.572
0.646
0.708
0.688
0.650
0.644
0.652
0.644
0.640
0.646
0.626
0.628
0.624
0.634
0.614
0.632
0.616
0.628
0.624
0.656
0.664
0.700
0.698
0.692
0.646
0.686
0.662
0.664
0.666
0.648
0.660
0.626
0.618
0.642
0.630
0.664
0.634
0.662
0.660
0.690
0.684
0.654
0.650
0.642
0.622
0.610
0.610
0.604
0.650
0.732
0.774
0.836
0.776
0.754
0.748
0.692
0.684
0.658
0.680
0.662
0.654
0.638
0.676
0.798
0.846
0.834
0.780
0.762
0.762
0.700
0.684
0.652
0.648
0.666
0.668
0.638
0.634
0.670
0.680
0.682
0.674
0.630
0.646
0.620
0.598
0.596
0.582
0.606
0.644
0.702
0.718
0.744
0.740
0.698
0.644
0.598
0.580
0.616
0.656
0.704
0.728
0.704
0.650
0.620
0.586
0.574
0.562
0.590
0.654
0.712
0.798
0.800
0.804
0.698
0.694
0.668
0.658
0.684
0.662
0.650
0.618
0.602
0.628
0.684
0.668
0.718
0.670
0.692
0.666
0.682
0.664
0.656
0.640
0.650
0.672
0.740
0.696
0.730
0.688
0.640
0.610
0.592
0.632
0.646
0.696
0.698
0.692
0.680
0.672
0.680
0.678
0.666
0.662
0.638
0.590
0.574
0.568
0.552
0.558
0.596
0.660
0.686
0.744
0.718
0.708
0.666
0.672
0.668
0.678
0.680
0.638
0.616
0.588
0.606
0.710
0.798
0.810
0.770
0.798
0.774
0.720
0.680
0.648
0.622
0.612
0.636
0.686
0.732
0.704
0.716
0.716
0.690
0.628
0.620
0.594
0.572
0.572
0.582
0.564
0.562
0.556
0.576
0.586
0.590
0.598
0.602
0.632
0.626
0.656
0.648
0.644
0.624
0.620
0.622
0.656
0.668
0.678
0.708
0.666
0.660
0.644
0.634
0.656
0.630
0.620
0.656
0.682
0.684
0.694
0.698
0.700
0.640
0.642
0.612
0.630
0.648
0.640
0.664
0.668
0.662
0.598
0.594
0.602
0.616
0.628
0.642
0.692
0.686
0.682
0.636
0.604
0.590
0.574
0.582
0.582
0.582
0.570
0.562
0.568
0.600
0.676
0.838
0.882
0.890
0.862
0.824
0.704
0.690
0.664
0.680
0.736
0.714
0.766
0.748
0.756
0.716
0.672
0.616
0.604
0.586
0.622
0.720
0.810
0.778
0.720
0.722
0.696
0.662
0.650
0.646
0.668
0.636
0.618
0.578
0.594
0.630
0.682
0.734
0.752
0.732
0.724
0.700
0.686
0.686
0.680
0.708
0.720
0.730
0.724
0.722
0.722
0.712
0.690
0.678
0.672
0.670
0.724
0.746
0.804
0.780
0.804
0.748
0.668
0.650
0.646
0.588
0.626
0.646
0.658
0.672
0.702
0.724
0.720
0.684
0.680
0.666
0.636
0.618
0.596
0.618
0.642
0.688
0.720
0.772
0.714
0.666
0.668
0.710
0.738
0.750
0.714
0.688
0.666
0.602
0.604
0.620
0.598
0.598
0.594
0.594
0.598
0.600
0.590
0.584
0.580
0.580
0.586
0.588
0.582
0.588
0.604
0.590
0.590
0.582
0.592
0.636
0.706
0.722
0.712
0.674
0.640
0.638
0.638
0.650
0.640
0.664
0.700
0.668
0.640
0.620
0.616
0.630
0.646
0.670
0.660
0.676
0.660
0.668
0.646
0.638
0.632
0.644
0.650
0.662
0.642
0.656
0.644
0.650
0.626
0.618
0.622
0.664
0.710
0.692
0.686
0.654
0.654
0.646
0.636
0.638
0.656
0.698
0.700
0.700
0.704
0.674
0.644
0.632
0.620
0.616
0.626
0.618
0.628
0.614
0.702
0.708
0.730
0.714
0.730
0.728
0.734
0.736
0.688
0.700
0.672
0.660
0.688
0.696
0.710
0.672
0.670
0.642
0.620
0.598
0.578
0.580
0.572
0.582
0.644
0.682
0.720
0.752
0.756
0.680
0.646
0.632
0.612
0.620
0.622
0.634
0.648
0.654
0.650
0.630
0.638
0.618
0.632
0.644
0.666
0.650
0.658
0.650
0.666
0.668
0.624
0.608
0.600
0.628
0.658
0.680
0.674
0.672
0.652
0.616
0.618
0.604
0.626
0.656
0.644
0.646
0.646
0.652
0.650
0.660
0.652
0.678
0.682
0.676
0.666
0.664
0.648
0.654
0.660
0.660
0.670
0.620
0.628
0.648
0.702
0.680
0.638
0.590
0.570
0.566
0.562
0.592
0.586
0.590
0.598
0.618
0.696
0.708
0.658
0.650
0.660
0.716
0.728
0.732
0.700
0.672
0.670
0.702
0.642
0.662
0.654
0.736
0.770
0.794
0.788
0.798
0.744
0.714
0.666
0.666
0.654
0.648
0.652
0.680
0.698
0.742
0.752
0.744
0.710
0.688
0.658
0.630
0.604
0.586
0.578
0.576
0.564
0.558
0.558
0.574
0.608
0.680
0.746
0.764
0.742
0.650
0.670
0.656
0.664
0.632
0.608
0.566
0.560
0.570
0.568
0.578
0.594
0.586
0.608
0.604
0.588
0.578
0.568
0.572
0.582
0.590
0.638
0.648
0.668
0.674
0.670
0.686
0.640
0.610
0.588
0.580
0.570
0.566
0.652
0.764
0.782
0.766
0.734
0.720
0.666
0.638
0.614
0.610
0.618
0.674
0.696
0.734
0.856
0.892
0.866
0.784
0.704
0.644
0.612
0.562
0.568
0.566
0.576
0.606
0.644
0.658
0.660
0.642
0.660
0.678
0.696
0.698
0.686
0.664
0.638
0.620
0.606
0.592
0.622
0.662
0.684
0.700
0.722
0.776
0.806
0.686
0.706
0.664
0.636
0.606
0.580
0.568
0.580
0.590
0.602
0.606
0.596
0.596
0.590
0.616
0.692
0.762
0.792
0.790
0.778
0.788
0.748
0.734
0.692
0.736
0.736
0.774
0.788
0.758
0.696
0.684
0.616
0.616
0.596
0.650
0.634
0.630
0.648
0.742
0.824
0.754
0.676
0.630
0.608
0.606
0.616
0.632
0.626
0.602
0.604
0.620
0.652
0.670
0.698
0.676
0.646
0.622
0.614
0.594
0.588
0.588
0.592
0.592
0.606
0.620
0.632
0.638
0.630
0.622
0.596
0.588
0.596
0.622
0.636
0.654
0.648
0.624
0.610
0.598
0.592
0.600
0.610
0.636
0.652
0.678
0.636
0.632
0.622
0.626
0.628
0.648
0.650
0.622
0.604
0.610
0.638
0.660
0.644
0.616
0.588
0.572
0.576
0.592
0.624
0.652
0.662
0.650
0.646
0.622
0.620
0.610
0.624
0.632
0.646
0.646
0.654
0.624
0.616
0.620
0.642
0.638
0.652
0.640
0.658
0.636
0.690
0.634
0.630
0.642
0.690
0.718
0.736
0.716
0.676
0.656
0.646
0.628
0.646
0.662
0.622
0.630
0.638
0.610
0.606
0.612
0.614
0.638
0.630
0.624
0.614
0.638
0.672
0.682
0.714
0.684
0.712
0.656
0.674
0.662
0.682
0.716
0.700
0.700
0.674
0.676
0.648
0.616
0.598
0.594
0.580
0.578
0.610
0.694
0.750
0.760
0.726
0.680
0.678
0.644
0.658
0.640
0.648
0.642
0.646
0.624
0.648
0.688
0.762
0.760
0.764
0.736
0.702
0.762
0.746
0.790
0.744
0.680
0.638
0.620
0.608
0.620
0.610
0.612
0.614
0.618
0.616
0.606
0.610
0.608
0.616
0.604
0.616
0.630
0.656
0.672
0.660
0.656
0.662
0.668
0.696
0.714
0.724
0.706
0.688
0.686
0.706
0.688
0.642
0.622
0.584
0.582
0.592
0.586
0.586
0.584
0.588
0.646
0.736
0.806
0.802
0.766
0.700
0.664
0.650
0.632
0.654
0.656
0.678
0.738
0.830
0.894
0.818
0.706
0.762
0.826
0.762
0.668
0.644
0.602
0.582
0.568
0.598
0.674
0.724
0.792
0.922
0.912
0.838
0.726
0.692
0.692
0.724
0.746
0.774
0.872
0.858
0.898
0.902
0.804
0.816
0.816
0.774
0.790
0.732
0.726
0.670
0.628
0.668
0.792
0.908
0.844
0.774
0.728
0.682
0.642
0.610
0.586
0.562
0.554
0.558
0.558
0.576
0.586
0.604
0.622
0.630
0.648
0.654
0.664
0.654
0.644
0.624
0.616
0.614
0.644
0.714
0.808
0.812
0.760
0.766
0.760
0.714
0.704
0.658
0.650
0.660
0.642
0.650
0.646
0.634
0.616
0.630
0.616
0.606
0.588
0.568
0.560
0.564
0.594
0.610
0.644
0.652
0.656
0.654
0.672
0.642
0.660
0.666
0.638
0.622
0.602
0.592
0.620
0.642
0.660
0.686
0.716
0.758
0.738
0.720
0.670
0.640
0.638
0.646
0.680
0.694
0.736
0.774
0.764
0.738
0.738
0.686
0.706
0.722
0.772
0.762
0.704
0.710
0.732
0.742
0.686
0.668
0.670
0.712
0.714
0.744
0.774
0.782
0.818
0.822
0.792
0.784
0.752
0.706
0.658
0.648
0.644
0.654
0.686
0.696
0.740
0.792
0.822
0.802
0.730
0.678
0.642
0.636
0.690
0.816
0.818
0.866
0.864
0.834
0.756
0.704
0.704
0.694
0.694
0.702
0.664
0.658
0.648
0.614
0.620
0.646
0.718
0.684
0.634
0.636
0.664
0.690
0.730
0.736
0.736
0.740
0.706
0.698
0.672
0.684
0.670
0.638
0.636
0.622
0.636
0.670
0.720
0.720
0.678
0.682
0.682
0.712
0.716
0.692
0.718
0.718
0.722
0.682
0.700
0.692
0.678
0.654
0.658
0.664
0.692
0.712
0.766
0.786
0.770
0.734
0.746
0.750
0.760
0.710
0.732
0.732
0.748
0.690
0.666
0.664
0.688
0.730
0.810
0.798
0.842
0.776
0.786
0.762
0.756
0.712
0.688
0.700
0.692
0.750
0.738
0.764
0.746
0.766
0.776
0.786
0.778
0.786
0.730
0.714
0.700
0.752
0.770
0.800
0.764
0.726
0.724
0.752
0.704
0.662
0.610
0.608
0.634
0.656
0.674
0.692
0.722
0.756
0.790
0.790
0.808
0.816
0.726
0.712
0.686
0.674
0.686
0.668
0.692
0.718
0.776
0.742
0.794
0.758
0.762
0.702
0.734
0.706
0.724
0.710
0.698
0.708
0.712
0.720
0.734
0.798
0.770
0.786
0.798
0.710
0.684
0.648
0.638
0.624
0.622
0.642
0.620
0.624
0.688
0.736
0.756
0.746
0.734
0.660
0.668
0.640
0.632
0.618
0.610
0.576
0.584
0.590
0.592
0.596
0.592
0.576
0.568
0.570
0.566
0.572
0.562
0.560
0.560
0.558
0.546
0.542
0.534
0.528
0.530
0.524
0.514
0.512
0.514
0.524
0.582
0.736
0.874
0.850
0.818
0.846
0.816
0.748
0.756
0.704
0.650
0.616
0.584
0.618
0.880
0.958
0.884
0.834
0.840
0.840
0.762
0.704
0.680
0.642
0.740
0.734
0.746
0.734
0.730
0.690
0.696
0.678
0.714
0.720
0.720
0.678
0.692
0.704
0.732
0.678
0.706
0.672
0.656
0.622
0.652
0.684
0.690
0.690
0.690
0.644
0.644
0.676
0.728
0.778
0.732
0.776
0.754
0.758
0.694
0.724
0.738
0.724
0.724
0.712
0.712
0.712
0.702
0.680
0.702
0.716
0.696
0.658
0.674
0.662
0.742
0.788
0.760
0.736
0.726
0.730
0.706
0.706
0.676
0.664
0.672
0.716
0.758
0.748
0.728
0.712
0.732
0.692
0.718
0.690
0.712
0.668
0.680
0.666
0.684
0.678
0.688
0.690
0.732
0.696
0.722
0.664
0.664
0.660
0.656
0.692
0.712
0.692
0.690
0.676
0.672
0.656
0.642
0.640
0.642
0.642
0.634
0.676
0.754
0.782
0.772
0.750
0.706
0.696
0.706
0.684
0.678
0.668
0.680
0.714
0.724
0.708
0.738
0.718
0.714
0.656
0.674
0.666
0.682
0.696
0.740
0.824
0.870
0.838
0.776
0.754
0.704
0.676
0.632
0.606
0.602
0.608
0.608
0.692
0.886
0.836
0.826
0.762
0.718
0.690
0.720
0.778
0.798
0.752
0.764
0.774
0.764
0.740
0.794
0.774
0.816
0.718
0.734
0.698
0.736
0.706
0.764
0.728
0.744
0.682
0.694
0.694
0.674
0.720
0.716
0.712
0.670
0.686
0.684
0.706
0.666
0.712
0.686
0.672
0.646
0.640
0.640
0.660
0.650
0.674
0.652
0.650
0.604
0.568
0.552
0.556
0.564
0.624
0.704
0.732
0.704
0.640
0.618
0.594
0.594
0.608
0.604
0.584
0.570
0.560
0.556
0.554
0.554
0.556
0.576
0.590
0.586
0.586
0.588
0.590
0.606
0.578
0.578
0.594
0.632
0.640
0.608
0.606
0.600
0.588
0.576
0.560
0.558
0.562
0.568
0.572
0.586
0.580
0.596
0.592
0.562
0.558
0.558
0.558
0.548
0.544
0.574
0.658
0.820
0.842
0.742
0.746
0.730
0.752
0.732
0.724
0.702
0.684
0.716
0.752
0.780
0.810
0.750
0.750
0.732
0.706
0.658
0.634
0.634
0.662
0.666
0.696
0.682
0.666
0.644
0.622
0.602
0.606
0.600
0.590
0.586
0.596
0.618
0.636
0.644
0.616
0.614
0.616
0.614
0.622
0.604
0.612
0.684
0.738
0.732
0.724
0.698
0.660
0.620
0.610
0.598
0.590
0.592
0.620
0.704
0.728
0.890
0.732
0.784
0.840
0.858
0.866
0.852
0.854
0.878
0.844
0.810
0.774
0.748
0.734
0.756
0.862
0.950
1.022
0.976
0.934
0.878
0.870
0.840
0.776
0.710
0.646
0.628
0.666
0.808
0.908
0.886
0.896
0.870
0.856
0.840
0.806
0.790
0.692
0.642
0.642
0.614
0.590
0.580
0.606
0.642
0.680
0.712
0.708
0.726
0.734
0.730
0.718
0.670
0.676
0.658
0.696
0.684
0.662
0.646
0.666
0.684
0.692
0.684
0.702
0.690
0.750
0.762
0.796
0.768
0.706
0.702
0.686
0.654
0.634
0.614
0.604
0.602
0.610
0.616
0.628
0.636
0.634
0.638
0.632
0.638
0.634
0.634
0.644
0.698
0.774
0.786
0.714
0.710
0.678
0.690
0.676
0.692
0.652
0.650
0.638
0.648
0.646
0.660
0.662
0.716
0.728
0.758
0.754
0.746
0.692
0.712
0.708
0.712
0.700
0.718
0.668
0.646
0.626
0.660
0.656
0.662
0.638
0.650
0.702
0.710
0.684
0.666
0.598
0.582
0.560
0.550
0.542
0.546
0.546
0.558
0.582
0.614
0.640
0.648
0.652
0.674
0.672
0.656
0.662
0.640
0.646
0.646
0.672
0.710
0.730
0.742
0.738
0.724
0.710
0.696
0.708
0.678
0.652
0.674
0.698
0.720
0.682
0.710
0.712
0.718
0.668
0.636
0.604
0.588
0.574
0.588
0.628
0.678
0.794
0.744
0.798
0.900
0.880
0.796
0.776
0.696
0.666
0.662
0.706
0.762
0.798
0.786
0.798
0.764
0.766
0.734
0.738
0.714
0.728
0.678
0.662
0.678
0.840
0.860
0.768
0.724
0.676
0.666
0.688
0.698
0.734
0.766
0.738
0.668
0.642
0.630
0.654
0.684
0.698
0.716
0.702
0.684
0.660
0.634
0.666
0.706
0.682
0.664
0.652
0.680
0.682
0.674
0.678
0.676
0.684
0.718
0.716
0.686
0.704
0.682
0.656
0.648
0.638
0.650
0.664
0.680
0.686
0.746
0.714
0.758
0.736
0.742
0.758
0.730
0.738
0.692
0.690
0.702
0.674
0.666
0.650
0.664
0.678
0.728
0.806
0.744
0.762
0.718
0.674
0.636
0.610
0.606
0.612
0.628
0.644
0.664
0.680
0.706
0.700
0.676
0.686
0.690
0.666
0.638
0.614
0.600
0.616
0.650
0.678
1.284
0.564
0.584
0.578
0.592
0.618
0.626
0.642
0.646
0.656
0.664
0.660
0.662
0.692
0.758
0.814
0.862
0.858
0.814
0.772
0.742
0.728
0.748
0.776
0.784
0.798
0.784
0.724
0.698
0.670
0.662
0.648
0.356
0.272
0.624
0.608
0.602
0.592
0.586
0.600
0.620
0.598
0.598
0.608
0.600
0.612
0.626
0.606
0.620
0.638
0.674
0.712
0.774
0.820
0.810
0.772
0.790
0.736
0.682
0.664
0.668
0.676
0.700
0.706
0.734
0.736
0.722
0.718
0.686
0.716
0.728
0.718
0.652
0.652
0.624
0.640
0.658
0.688
0.740
0.744
0.770
0.720
0.720
0.708
0.718
0.704
0.726
0.720
0.764
0.722
0.668
0.642
0.642
0.634
0.634
0.622
0.626
0.638
0.646
0.636
0.632
0.634
0.660
0.664
0.696
0.690
0.696
0.688
0.664
0.670
0.648
0.652
0.628
0.636
0.636
0.670
0.684
0.728
0.754
0.774
0.710
0.746
0.714
0.736
0.726
0.670
0.676
0.674
0.712
0.728
0.720
0.756
0.736
0.732
0.740
0.726
0.762
0.768
0.792
0.812
0.766
0.762
0.714
0.722
0.674
0.666
0.668
0.696
0.676
0.686
0.694
0.672
0.678
0.684
0.694
0.704
0.682
0.698
0.682
0.666
0.672
0.652
0.650
0.642
0.638
0.646
0.658
0.642
0.624
0.598
0.594
0.590
0.598
0.608
0.610
0.610
0.626
0.672
0.724
0.706
0.660
0.666
0.710
0.726
0.696
0.694
0.676
0.648
0.622
0.612
0.676
0.718
0.722
0.720
0.734
0.726
0.712
0.680
0.666
0.662
0.686
0.686
0.654
0.632
0.626
0.662
0.712
0.706
0.742
0.746
0.742
0.678
0.696
0.730
0.720
0.778
0.770
0.766
0.736
0.778
0.726
0.708
0.686
0.684
0.714
0.684
0.680
0.662
0.668
0.694
0.662
0.650
0.658
0.684
0.646
0.626
0.614
0.614
0.614
0.618
0.642
0.656
0.690
0.682
0.664
0.648
0.644
0.618
0.596
0.600
0.594
0.626
0.650
0.698
0.790
0.798
0.720
0.724
0.710
0.740
0.688
0.730
0.738
0.748
0.696
0.708
0.692
0.652
0.644
0.656
0.662
0.658
0.672
0.642
0.654
0.648
0.628
0.642
0.652
0.668
0.666
0.654
0.634
0.638
0.648
0.658
0.664
0.674
0.684
0.658
0.654
0.658
0.694
0.718
0.746
0.758
0.696
0.652
0.604
0.628
0.660
0.700
0.764
0.796
0.784
0.802
0.800
0.772
0.760
0.758
0.740
0.722
0.702
0.714
0.706
1.426
0.650
0.658
0.718
0.716
0.696
0.712
0.722
0.726
0.722
0.690
0.700
0.724
0.766
0.814
0.820
0.794
0.762
0.728
0.664
0.642
0.620
0.704
1.044
0.852
0.910
0.916
0.832
0.830
0.858
0.810
0.856
0.898
0.846
0.850
0.820
0.826
0.766
0.756
0.744
0.734
0.762
0.758
0.872
0.802
0.848
0.852
0.820
0.826
0.832
0.748
0.768
0.754
0.726
0.710
0.676
0.656
0.654
0.666
0.694
0.664
0.644
0.624
0.630
0.672
0.750
0.808
0.774
0.714
0.712
0.712
0.704
0.684
0.658
0.668
0.676
0.640
0.634
0.654
0.688
0.650
0.630
0.630
0.674
0.664
0.620
0.606
0.588
0.572
0.570
0.574
0.586
0.588
0.584
0.580
0.586
0.594
0.604
0.604
0.588
0.590
0.594
0.584
0.578
0.560
0.560
0.566
0.576
0.606
0.620
0.632
0.658
0.660
0.696
0.684
0.654
0.652
0.646
0.656
0.654
0.658
0.644
0.640
0.652
0.632
0.668
0.704
0.750
0.738
0.734
0.676
0.676
0.678
0.668
0.656
0.670
0.664
0.654
0.634
0.604
0.606
0.644
0.718
0.758
0.778
0.760
0.692
0.682
0.644
0.612
0.614
0.632
0.656
0.662
0.654
0.652
0.660
0.668
0.672
0.682
0.650
0.634
0.620
0.590
0.592
0.606
0.596
0.586
0.584
0.572
0.562
0.568
0.592
0.582
0.594
0.594
0.614
0.634
0.652
0.638
0.644
0.644
0.626
0.622
0.616
0.638
0.654
0.648
0.700
0.696
0.706
0.682
0.656
0.642
0.656
0.704
0.764
0.724
0.676
0.676
0.682
0.710
0.650
0.638
0.638
0.672
0.664
0.680
0.690
0.708
0.704
0.640
0.630
0.596
0.592
0.586
0.596
0.604
0.628
0.584
0.596
0.634
0.660
0.642
0.638
0.658
0.678
0.666
0.658
0.662
0.654
0.652
0.626
0.624
0.624
0.630
0.638
0.670
0.704
0.700
0.710
0.690
0.706
0.702
0.680
0.658
0.634
0.624
0.596
0.600
0.608
0.602
0.624
0.632
0.632
0.610
0.586
0.592
0.602
0.642
0.666
0.638
0.658
0.704
0.758
0.768
0.756
0.722
0.700
0.672
0.676
0.658
0.670
0.666
0.674
0.666
0.690
0.674
0.634
0.624
0.614
0.710
0.726
0.764
0.734
0.686
0.700
0.646
0.712
0.750
0.780
0.778
0.714
0.706
0.688
0.682
0.662
0.640
0.644
0.676
0.728
0.694
0.726
0.680
0.690
0.684
0.666
0.642
0.606
0.584
0.576
0.568
0.550
0.564
0.568
0.576
0.564
0.558
0.554
0.554
0.554
0.554
0.558
0.560
0.562
0.566
0.570
0.580
0.578
0.592
0.584
0.576
0.572
0.572
0.582
0.600
0.618
0.616
0.656
0.730
0.714
0.674
0.636
0.602
0.594
0.606
0.650
0.644
0.686
0.906
0.754
0.682
0.618
0.606
0.610
0.636
0.654
0.698
0.668
0.674
0.692
0.708
0.710
0.720
0.688
0.670
0.646
0.646
0.572
0.570
0.554
0.570
0.582
0.596
0.622
0.640
0.658
0.698
0.692
0.646
0.650
0.636
0.634
0.668
0.688
0.686
0.686
0.670
0.672
0.678
0.650
0.638
0.650
0.668
0.730
0.744
0.722
0.692
0.666
0.658
0.650
0.622
0.608
0.606
0.630
0.658
0.698
0.710
0.682
0.660
0.646
0.604
0.620
0.628
0.660
0.668
0.676
0.658
0.630
0.610
0.584
0.592
0.640
0.780
0.826
0.826
0.780
0.756
0.690
0.678
0.644
0.626
0.622
0.606
0.610
0.662
0.802
0.740
0.678
0.670
0.726
0.770
0.764
0.732
0.690
0.686
0.696
0.692
0.708
0.706
0.748
0.818
0.794
0.786
0.800
0.784
0.760
0.704
0.684
0.666
0.646
0.634
0.620
0.616
0.678
0.782
0.866
0.790
0.712
0.696
0.692
0.720
0.688
0.702
0.672
0.726
0.724
0.708
0.676
0.666
0.648
0.626
0.606
0.620
0.646
0.688
0.682
0.716
0.684
0.712
0.658
0.672
0.664
0.674
0.664
0.638
0.614
0.626
0.666
0.696
0.650
0.632
0.648
0.720
0.738
0.760
0.746
0.746
0.702
0.704
0.674
0.672
0.636
0.642
0.650
0.618
0.622
0.598
0.602
0.630
0.626
0.666
0.642
0.650
0.658
0.658
0.646
0.688
0.682
0.698
0.664
0.634
0.612
0.600
0.618
0.630
0.632
0.660
0.682
0.722
0.708
0.672
0.672
0.696
0.678
0.656
0.652
0.660
0.668
0.660
0.664
0.668
0.670
0.660
0.648
0.680
0.678
0.664
0.654
0.670
0.662
0.640
0.628
0.638
0.648
0.630
0.646
0.648
0.666
0.686
0.636
0.610
0.576
0.582
0.616
0.682
0.716
0.712
0.656
0.618
0.616
0.628
0.608
0.626
0.614
0.612
0.636
0.652
0.680
0.658
0.660
0.640
0.642
0.616
0.578
0.576
0.596
0.632
0.656
0.684
0.700
0.692
0.648
0.640
0.634
0.646
0.650
0.648
0.650
0.720
0.754
0.720
0.696
0.676
0.648
0.692
0.700
0.720
0.742
0.710
0.706
0.694
0.706
0.686
0.660
0.658
0.624
0.638
0.636
0.600
0.608
0.602
0.618
0.652
0.702
0.720
0.756
0.722
0.686
0.690
0.674
0.648
0.644
0.646
0.636
0.650
0.608
0.594
0.616
0.654
0.674
0.712
0.752
0.764
0.672
0.634
0.598
0.594
0.582
0.570
0.580
0.568
0.572
0.560
0.560
0.564
0.572
0.578
0.550
0.574
0.576
0.590
0.592
0.624
0.634
0.646
0.678
0.692
0.694
0.686
0.684
0.636
0.596
0.570
0.564
0.612
0.668
0.754
0.722
0.808
0.826
0.850
0.840
0.830
0.786
0.740
0.730
0.764
0.716
0.674
0.638
0.624
0.626
0.622
0.662
0.726
0.858
0.880
0.884
0.862
0.856
0.760
0.714
0.688
0.666
0.658
0.690
0.696
0.710
0.738
0.738
0.732
0.726
0.702
0.682
0.686
0.678
0.642
0.594
0.596
0.600
0.612
0.630
0.686
0.808
0.882
0.882
0.836
0.732
0.720
0.688
0.656
0.640
0.628
0.636
0.700
0.690
0.664
0.630
0.670
0.676
0.674
0.674
0.660
0.650
0.674
0.680
0.710
0.684
0.664
0.654
0.638
0.618
0.608
0.614
0.634
0.628
0.670
0.648
0.646
0.676
0.676
0.686
0.698
0.682
0.658
0.644
0.610
0.590
0.558
0.540
0.540
0.552
0.616
0.636
0.684
0.802
0.876
0.874
0.824
0.768
0.760
0.774
0.740
0.730
0.764
0.718
0.672
0.686
0.710
0.774
0.786
0.742
0.762
0.734
0.736
0.708
0.706
0.708
0.786
0.854
0.872
0.824
0.784
0.712
0.694
0.670
0.710
0.766
0.808
0.800
0.776
0.790
0.808
0.784
0.756
0.696
0.720
0.712
0.746
0.738
0.750
0.756
0.774
0.732
0.768
0.746
0.748
0.698
0.708
0.668
0.686
0.652
0.650
0.618
0.672
0.684
0.714
0.708
0.712
0.706
0.674
0.648
0.650
0.646
0.704
0.692
0.716
0.720
0.770
0.736
0.696
0.728
0.690
0.738
0.702
0.712
0.698
0.694
0.686
0.688
0.668
0.642
0.628
0.624
0.654
0.694
0.696
0.734
0.728
0.704
0.670
0.662
0.680
0.666
0.664
0.644
0.662
0.662
0.660
0.644
0.628
0.604
0.594
0.622
0.646
0.646
0.646
0.654
0.656
0.624
0.618
0.596
0.600
0.600
0.604
0.620
0.658
0.682
0.660
0.642
0.616
0.600
0.592
0.592
0.610
0.622
0.618
0.594
0.588
0.594
0.608
0.636
0.650
0.642
0.628
0.624
0.628
0.650
0.644
0.630
0.628
0.616
0.626
0.616
0.614
0.632
0.650
0.654
0.668
0.656
0.656
0.616
0.596
0.582
0.562
0.556
0.530
0.550
0.572
0.638
0.682
0.676
0.656
0.640
0.640
0.660
0.672
0.688
0.676
0.648
0.602
0.578
0.580
0.594
0.594
0.626
0.620
0.644
0.656
0.686
0.694
0.720
0.714
0.764
0.774
0.792
0.722
0.704
0.648
0.630
0.616
0.622
0.638
0.692
0.716
0.848
0.820
0.734
0.736
0.752
0.818
0.744
0.768
0.740
0.690
0.700
0.654
0.684
0.660
0.688
0.738
0.770
0.746
0.682
0.670
0.678
0.652
0.618
0.610
0.600
0.614
0.584
0.622
0.688
0.702
0.710
0.690
0.668
0.652
0.658
0.660
0.646
0.670
0.714
0.764
0.760
0.752
0.712
0.676
0.668
0.658
0.640
0.632
0.618
0.622
0.640
0.640
0.654
0.678
0.768
0.764
0.744
0.684
0.680
0.662
0.656
0.638
0.646
0.638
0.644
0.632
0.660
0.674
0.670
0.644
0.636
0.628
0.652
0.684
0.712
0.714
0.694
0.694
0.696
0.668
0.678
0.628
0.628
0.638
0.706
0.760
0.758
0.772
0.746
0.724
0.712
0.662
0.650
0.658
0.686
0.744
0.754
0.746
0.708
0.690
0.662
0.658
0.642
0.650
0.694
0.744
0.764
0.728
0.702
0.696
0.666
0.642
0.612
0.592
0.594
0.608
0.634
0.674
0.752
0.748
0.762
0.740
0.724
0.724
0.720
0.734
0.718
0.762
0.752
0.788
0.764
0.772
0.744
0.734
0.696
0.708
0.718
0.730
0.774
0.754
0.762
0.718
0.736
0.740
0.652
0.680
0.642
0.638
0.624
0.636
0.634
0.644
0.670
0.680
0.690
0.674
0.690
0.668
0.646
0.624
0.626
0.680
0.800
0.814
0.748
0.666
0.686
0.682
0.662
0.652
0.680
0.698
0.692
0.758
0.848
0.910
0.890
0.816
0.752
0.732
0.712
0.732
0.736
0.756
0.724
0.736
0.752
0.804
0.844
0.784
0.802
0.786
0.752
0.708
0.702
0.694
0.706
0.688
0.646
0.646
0.620
0.680
0.742
0.792
0.766
0.702
0.664
0.730
0.762
0.800
0.778
0.736
0.696
0.678
0.660
0.670
0.672
0.686
0.722
0.770
0.782
0.786
0.774
0.786
0.776
0.764
0.748
0.704
0.668
0.648
0.626
0.618
0.618
0.594
0.630
0.714
0.824
0.764
0.802
0.762
0.768
0.718
0.682
0.676
0.732
0.742
0.784
0.734
0.754
0.682
0.670
0.652
0.652
0.656
0.674
0.682
0.704
0.716
0.770
0.812
0.820
0.764
0.742
0.734
0.730
0.696
0.668
0.670
0.696
0.698
0.782
0.768
0.788
0.786
0.792
0.794
0.746
0.756
0.722
0.728
0.676
0.702
0.694
0.736
0.676
0.714
0.698
0.696
0.734
0.728
0.690
0.658
0.650
0.624
0.618
0.636
0.654
0.650
0.650
0.636
0.642
0.668
0.688
0.704
0.728
0.708
0.702
0.660
0.662
0.630
0.608
0.586
0.578
0.610
0.628
0.706
0.842
0.862
0.760
0.752
0.710
0.720
0.686
0.742
0.720
0.834
0.800
0.804
0.722
0.714
0.688
0.714
0.746
0.734
0.782
0.738
0.746
0.726
0.702
0.690
0.630
0.604
0.586
0.570
0.584
0.596
0.614
0.620
0.626
0.622
0.624
0.608
0.614
0.602
0.588
0.582
0.588
0.602
0.626
0.646
0.662
0.652
0.684
0.692
0.666
0.662
0.628
0.610
0.592
0.584
0.572
0.570
0.566
0.552
0.548
0.598
0.624
0.656
0.696
0.704
0.736
0.704
0.692
0.670
0.660
0.684
0.664
0.684
0.696
0.730
0.752
0.788
0.704
0.760
0.756
0.780
0.708
0.668
0.650
0.692
0.690
0.678
0.648
0.632
0.610
0.628
0.662
0.714
0.752
0.770
0.788
0.754
0.686
0.620
0.624
0.638
0.698
0.826
0.850
0.840
0.816
0.814
0.836
0.750
0.688
0.650
0.602
0.598
0.598
0.604
0.626
0.656
0.694
0.718
0.768
0.784
0.782
0.756
0.744
0.734
0.720
0.708
0.730
0.738
0.748
0.752
0.760
0.744
0.734
0.732
0.742
0.758
0.730
0.730
0.710
0.728
0.694
0.682
0.642
0.642
0.696
0.742
0.766
0.712
0.732
0.698
0.702
0.684
0.658
0.664
0.670
0.702
0.706
0.734
0.736
0.780
0.788
0.750
0.748
0.744
0.700
0.726
0.698
0.704
0.680
0.706
0.726
0.746
0.764
0.750
0.752
0.720
0.684
0.652
0.626
0.598
0.598
0.624
0.650
0.688
0.678
0.680
0.668
0.660
0.632
0.642
0.624
0.630
0.626
0.638
0.636
0.666
0.668
0.676
0.692
0.642
0.622
0.618
0.604
0.610
0.614
0.624
0.632
0.630
0.650
0.668
0.690
0.708
0.718
0.698
0.678
0.670
0.670
0.668
0.692
0.748
0.760
0.786
0.786
0.770
0.704
0.712
0.712
0.706
0.670
0.648
0.648
0.674
0.672
0.664
0.664
0.786
0.774
0.712
0.678
0.670
0.626
0.628
0.624
0.634
0.644
0.664
0.692
0.694
0.682
0.672
0.680
0.690
0.666
0.694
0.664
0.636
0.616
0.626
0.632
0.650
0.652
0.672
0.702
0.710
0.704
0.700
0.678
0.664
0.654
0.634
0.644
0.668
0.698
0.718
0.702
0.664
0.656
0.630
0.616
0.592
0.580
0.598
0.626
0.666
0.700
0.762
0.916
0.884
0.826
0.790
0.714
0.660
0.666
0.636
0.692
0.728
0.856
0.888
0.882
0.838
0.844
0.808
0.744
0.726
0.728
0.788
0.798
0.796
0.824
0.834
0.836
0.806
0.770
0.750
0.704
0.712
0.686
0.728
0.758
0.824
0.820
0.832
0.786
0.750
0.720
0.694
0.698
0.706
0.734
0.738
0.798
0.784
0.758
0.768
0.776
0.848
0.784
0.778
0.738
0.694
0.666
0.666
0.684
0.732
0.784
0.892
0.864
0.878
0.870
0.774
0.768
0.698
0.704
0.680
0.678
0.672
0.682
0.678
0.724
0.698
0.690
0.700
0.722
0.752
0.738
0.730
0.698
0.682
0.668
0.642
0.636
0.662
0.682
0.698
0.716
0.706
0.716
0.718
0.746
0.758
0.740
0.716
0.686
0.690
0.674
0.682
0.670
0.692
0.702
0.708
0.718
0.710
0.724
0.668
0.640
0.608
0.614
0.620
0.680
0.762
0.806
0.792
0.776
0.786
0.738
0.774
0.750
0.716
0.674
0.662
0.674
0.682
0.672
0.672
0.702
0.732
0.722
0.724
0.720
0.670
0.646
0.638
0.682
0.714
0.724
0.696
0.664
0.648
0.644
0.640
0.620
0.612
0.640
0.676
0.690
0.724
0.726
0.708
0.688
0.662
0.634
0.620
0.596
0.586
0.588
0.576
0.584
0.586
0.604
0.602
0.602
0.608
0.608
0.606
0.614
0.610
0.622
0.612
0.606
0.602
0.600
0.600
0.592
0.584
0.596
0.630
0.658
0.662
0.634
0.618
0.614
0.618
0.616
0.622
0.636
0.664
0.654
0.650
0.644
0.644
0.606
0.576
0.560
0.556
0.564
0.546
0.526
0.526
0.528
0.524
0.518
0.518
0.526
0.498
0.504
0.520
0.484
0.508
0.502
0.514
0.514
0.536
0.552
0.568
0.578
0.578
0.568
0.526
0.534
0.542
0.574
0.602
0.600
0.616
0.608
0.604
0.590
0.574
0.580
0.558
0.584
0.696
0.946
0.864
0.886
0.900
0.872
0.832
0.762
0.690
0.658
0.704
0.756
0.832
0.796
0.722
0.680
0.664
0.658
0.656
0.658
0.652
0.722
0.872
0.948
0.906
0.858
0.840
0.792
0.742
0.690
0.656
0.652
0.688
0.786
0.882
0.890
0.848
0.808
0.784
0.730
0.694
0.668
0.636
0.620
0.626
0.632
0.650
0.746
0.784
0.790
0.766
0.734
0.696
0.694
0.706
0.726
0.758
0.796
0.774
0.714
0.696
0.666
0.626
0.606
0.586
0.570
0.572
0.226
0.984
0.630
0.670
0.780
0.776
0.744
0.726
0.762
0.704
0.704
0.694
0.652
0.640
0.634
0.628
0.636
0.654
0.650
0.660
0.700
0.742
0.722
0.654
0.630
0.624
0.630
0.622
0.582
0.594
0.602
0.648
0.734
0.840
0.812
0.732
0.702
0.638
0.640
0.638
0.624
0.626
0.600
0.584
0.580
0.580
0.606
0.608
0.662
0.706
0.776
0.812
0.812
0.788
0.764
0.726
0.732
0.716
0.710
0.718
0.722
0.724
0.734
0.742
0.754
0.756
0.764
0.706
0.690
0.674
0.660
0.630
0.606
0.608
0.636
0.640
0.652
0.712
0.894
0.794
0.884
0.836
0.742
0.720
0.702
0.674
0.668
0.660
0.692
0.718
0.692
0.758
0.770
0.796
0.734
0.752
0.754
0.740
0.710
0.730
0.710
0.754
0.736
0.728
0.690
0.652
0.672
0.692
0.766
0.774
0.760
0.770
0.726
0.672
0.634
0.614
0.600
0.600
0.596
0.622
0.664
0.730
0.772
0.782
0.748
0.722
0.718
0.696
0.686
0.664
0.646
0.630
0.656
0.670
0.662
0.660
0.652
0.640
0.634
0.642
0.622
0.620
0.618
0.630
0.654
0.690
0.664
0.636
0.600
0.596
0.604
0.614
0.618
0.616
0.614
0.612
0.596
0.610
0.596
0.584
0.590
0.592
0.604
0.622
0.640
0.630
0.600
0.590
0.618
0.652
0.686
0.714
0.708
0.694
0.666
0.662
0.646
0.656
0.638
0.650
0.660
0.682
0.706
0.740
0.738
0.746
0.758
0.760
0.742
0.720
0.690
0.650
0.642
0.654
0.730
0.812
0.800
0.746
0.770
0.742
0.780
0.784
0.834
0.864
0.854
0.850
0.824
0.784
0.760
0.700
0.698
0.722
0.746
0.774
0.734
0.782
0.778
0.790
0.732
0.680
0.670
0.656
0.682
0.672
0.702
0.738
0.780
0.740
0.724
0.730
0.730
0.672
0.682
0.678
0.666
0.658
0.662
0.682
0.692
0.680
0.666
0.646
0.656
0.700
0.698
0.688
0.672
0.638
0.632
0.638
0.666
0.684
0.736
0.768
0.814
0.800
0.722
0.724
0.734
0.796
0.724
0.652
0.626
0.616
0.620
0.598
0.584
0.602
0.670
0.720
0.746
0.734
0.806
0.814
0.762
0.674
0.612
0.592
0.598
0.634
0.718
0.810
0.802
0.786
0.758
0.778
0.748
0.682
0.670
0.656
0.672
0.704
0.734
0.776
0.796
0.778
0.700
0.698
0.686
0.704
0.706
0.688
0.710
0.726
0.696
0.648
0.618
0.596
0.632
0.722
0.828
0.786
0.748
0.714
0.694
0.678
0.644
0.648
0.630
0.620
0.630
0.648
0.658
0.674
0.690
0.700
0.690
0.672
0.656
0.644
0.642
0.656
0.658
0.658
0.680
0.708
0.744
0.748
0.692
0.694
0.672
0.678
0.650
0.652
0.658
0.654
0.634
0.610
0.608
0.630
0.650
0.702
0.712
0.706
0.678
0.634
0.622
0.618
0.630
0.642
0.642
0.686
0.742
0.772
0.758
0.738
0.716
0.744
0.718
0.690
0.688
0.688
0.708
0.678
0.690
0.662
0.690
0.660
0.656
0.650
0.678
0.708
0.728
0.726
0.722
0.710
0.650
0.626
0.622
0.634
0.668
0.668
0.688
0.680
0.676
0.650
0.658
0.664
0.682
0.682
0.696
0.672
0.666
0.648
0.644
0.658
0.634
0.646
0.664
0.690
0.664
0.674
0.678
0.682
0.648
0.630
0.628
0.606
0.608
0.616
0.574
0.582
0.602
0.602
0.586
0.588
0.564
0.596
0.604
0.606
0.608
0.588
0.584
0.570
0.568
0.576
0.590
0.570
0.600
0.560
0.582
0.548
0.558
0.552
0.560
0.580
0.620
0.676
0.722
0.714
0.704
0.688
0.668
0.640
0.608
0.604
0.612
0.612
0.564
0.570
0.572
0.576
0.586
0.604
0.612
0.624
0.654
0.708
0.792
0.814
0.762
0.708
0.678
0.662
0.656
0.654
0.684
0.768
0.820
0.804
0.786
0.772
0.730
0.674
0.650
0.628
0.632
0.634
0.620
0.604
0.600
0.622
0.628
0.664
0.684
0.658
0.660
0.658
0.654
0.640
0.632
0.616
0.586
0.590
0.652
0.806
0.852
0.876
0.838
0.796
0.726
0.668
0.650
0.696
0.844
0.924
0.848
0.882
0.836
0.794
0.704
0.688
0.650
0.646
0.616
0.600
0.612
0.642
0.694
0.732
0.752
0.766
0.732
0.712
0.672
0.658
0.648
0.658
0.686
0.720
0.742
0.794
0.796
0.800
0.772
0.718
0.698
0.660
0.668
0.646
0.670
0.698
0.716
0.736
0.784
0.842
0.802
0.772
0.764
0.726
0.760
0.752
0.722
0.706
0.720
0.680
0.646
0.618
0.598
0.596
0.576
0.542
0.536
0.536
0.526
0.524
0.524
0.526
0.552
0.610
0.680
0.716
0.694
0.640
0.678
0.722
0.756
0.720
0.684
0.678
0.680
0.674
0.662
0.664
0.686
0.674
0.692
0.696
0.756
0.744
0.720
0.726
0.726
0.766
0.698
0.678
0.640
0.626
0.622
0.640
0.694
0.702
0.724
0.738
0.752
0.724
0.742
0.742
0.798
0.774
0.734
0.690
0.646
0.638
0.624
0.632
0.654
0.744
0.786
0.858
0.822
0.742
0.702
0.678
0.732
0.738
0.720
0.678
0.664
0.642
0.656
0.674
0.724
0.772
0.772
0.728
0.682
0.644
0.616
0.566
0.568
0.582
0.710
0.840
0.820
0.830
0.810
0.816
0.786
0.810
0.774
0.764
0.740
0.694
0.676
0.644
0.646
0.672
0.698
0.728
0.758
0.762
0.750
0.756
0.738
0.740
0.730
0.674
0.676
0.674
0.768
0.898
0.920
0.888
0.822
0.760
0.778
0.774
0.736
0.688
0.694
0.764
0.786
0.744
0.716
0.706
0.720
0.724
0.740
0.742
0.690
0.708
0.716
0.742
0.718
0.726
0.714
0.692
0.676
0.684
0.674
0.662
0.648
0.650
0.686
0.722
0.698
0.708
0.702
0.672
0.692
0.698
0.690
0.678
0.668
0.658
0.624
0.610
0.610
0.618
0.624
0.612
0.650
0.658
0.668
0.690
0.728
0.742
0.702
0.710
0.670
0.652
0.634
0.624
0.616
0.636
0.676
0.688
0.724
0.668
0.644
0.650
0.686
0.728
0.730
0.758
0.760
0.758
0.688
0.692
0.666
0.624
0.612
0.594
0.606
0.636
0.646
0.684
0.696
0.732
0.676
0.614
0.574
0.556
0.546
0.544
0.546
0.546
0.552
0.558
0.564
0.568
0.568
0.558
0.552
0.536
0.532
0.522
0.518
0.508
0.528
0.546
0.620
0.740
0.738
0.698
0.654
0.610
0.592
0.578
0.582
0.578
0.590
0.590
0.614
0.644
0.656
0.662
0.656
0.648
0.644
0.638
0.644
0.650
0.668
0.638
0.630
0.652
0.622
0.588
0.610
0.604
0.622
0.624
0.594
0.602
0.606
0.612
0.650
0.698
0.746
0.698
0.704
0.692
0.684
0.670
0.642
0.632
0.626
0.622
0.618
0.642
0.672
0.800
0.882
0.824
0.812
0.718
0.682
0.664
0.702
0.748
0.702
0.712
0.722
0.744
0.768
0.812
0.812
2.058
0.704
0.784
0.762
0.732
0.740
0.730
0.656
0.648
0.624
0.628
0.588
0.598
0.596
0.580
0.568
0.536
0.538
0.538
0.530
0.524
0.526
0.518
0.516
0.512
0.520
0.506
0.494
0.504
0.486
0.492
0.488
0.482
0.480
0.466
0.484
0.494
0.552
0.754
0.854
0.848
0.902
0.772
0.680
0.800
0.842
0.758
0.686
0.664
0.674
0.692
0.646
0.648
0.656
0.788
0.782
0.754
0.678
0.646
0.638
0.644
0.636
0.650
0.674
0.702
0.738
0.754
0.780
0.796
0.790
0.768
0.738
0.696
0.664
0.636
0.624
0.630
0.636
0.654
0.746
0.780
0.836
0.840
0.810
0.762
0.694
0.680
0.644
0.636
0.622
0.660
0.670
0.688
0.696
0.702
0.692
0.708
0.736
0.742
0.772
0.758
0.726
0.720
0.696
0.702
0.690
0.658
0.692
0.682
0.720
0.768
0.796
0.778
0.708
0.678
0.636
0.632
0.662
0.666
0.760
0.740
0.750
0.736
0.668
0.654
0.668
0.680
0.684
0.668
0.678
0.678
0.666
0.636
0.614
0.612
0.614
0.672
0.774
0.810
0.776
0.774
0.758
0.742
0.724
0.730
0.686
0.666
0.680
0.680
0.678
0.706
0.692
0.732
0.702
0.724
0.710
0.730
0.672
0.698
0.666
0.696
0.666
0.680
0.662
0.686
0.690
0.676
0.696
0.668
0.698
0.742
0.698
0.714
0.670
0.678
0.656
0.658
0.678
0.672
0.716
0.734
0.800
0.784
0.790
0.798
0.754
0.740
0.694
0.646
0.612
0.612
0.610
0.662
0.726
0.758
0.804
0.808
0.806
0.806
0.748
0.692
0.678
0.640
0.640
0.630
0.658
0.740
0.810
0.800
0.804
0.794
0.736
0.758
0.760
0.746
0.728
0.676
0.666
0.684
0.686
0.754
0.784
0.806
0.780
0.746
0.710
0.646
0.644
0.674
0.678
0.678
0.668
0.684
0.728
0.748
0.728
0.676
0.638
0.618
0.642
0.708
0.816
0.848
0.808
0.752
0.694
0.706
0.704
0.696
0.688
0.688
0.680
0.674
0.698
0.740
0.738
0.782
0.694
0.672
0.624
0.604
0.608
0.624
0.714
0.814
0.756
0.778
0.784
0.780
0.720
0.750
0.736
0.752
0.748
0.674
0.638
0.638
0.644
0.642
0.676
0.702
0.724
0.702
0.676
0.656
0.624
0.630
0.650
0.624
0.630
0.644
0.640
0.644
0.630
0.628
0.618
0.616
0.610
0.622
0.604
0.590
0.600
0.592
0.584
0.596
0.592
0.596
0.594
0.604
0.592
0.582
0.584
0.594
0.614
0.624
0.628
0.624
0.624
0.648
0.658
0.668
0.644
0.628
0.618
0.598
0.602
0.628
0.694
0.724
0.758
0.748
0.718
0.678
0.666
0.658
0.678
0.704
0.686
0.646
0.712
0.836
0.890
0.858
0.820
0.794
0.760
0.720
0.678
0.634
0.616
0.638
0.690
0.744
0.778
0.798
0.808
0.798
0.788
0.762
0.740
0.708
0.706
0.698
0.684
0.658
0.706
0.714
0.808
0.776
0.798
0.764
0.762
0.702
0.728
0.740
0.786
0.708
0.718
0.670
0.648
0.660
0.670
0.758
0.776
0.802
0.790
0.792
0.796
0.750
0.704
0.688
0.684
0.682
0.710
0.708
0.732
0.730
0.732
0.728
0.688
0.706
0.686
0.670
0.632
0.616
0.624
0.600
0.608
0.608
0.650
0.678
0.686
0.654
0.638
0.656
0.682
0.702
0.712
0.672
0.658
0.646
0.658
0.628
0.604
0.572
0.556
0.568
0.594
0.698
0.916
0.768
0.656
0.606
0.612
0.626
0.656
0.654
0.640
0.642
0.678
0.648
0.624
0.588
0.562
0.542
0.534
0.530
0.546
0.562
0.566
0.562
0.552
0.548
0.554
0.554
0.548
0.530
0.524
0.534
0.550
0.580
0.610
0.646
0.644
0.670
0.704
0.668
0.632
0.602
0.574
0.566
0.562
0.572
0.576
0.574
0.558
0.564
0.608
0.620
0.622
0.618
0.630
0.638
0.616
0.616
0.624
0.600
0.614
0.602
0.592
0.606
0.588
0.590
0.584
0.566
0.572
0.572
0.574
0.604
0.636
0.658
0.674
0.680
0.670
0.624
0.596
0.590
0.618
0.636
0.630
0.602
0.596
0.580
0.584
0.602
0.656
0.662
0.702
0.700
0.722
0.692
0.686
0.688
0.694
0.652
0.674
0.658
0.662
0.638
0.650
0.672
0.724
0.710
0.744
0.694
0.672
0.628
0.596
0.620
0.694
0.758
0.766
0.716
0.678
0.652
0.674
0.628
0.636
0.636
0.630
0.622
0.610
0.604
0.608
0.610
0.632
0.630
0.618
0.638
0.626
0.636
0.648
0.622
0.628
0.612
0.600
0.606
0.604
0.620
0.620
0.614
0.636
0.654
0.696
0.686
0.690
0.630
0.610
0.618
0.672
0.696
0.642
0.636
0.656
0.650
0.630
0.612
0.604
0.576
0.588
0.586
0.624
0.706
0.776
0.746
0.704
0.648
0.638
0.636
0.672
0.670
0.636
0.622
0.628
0.650
0.666
0.680
0.718
0.724
0.756
0.740
0.722
0.694
0.680
0.664
0.656
0.638
0.618
0.610
0.618
0.640
0.646
0.670
0.682
0.710
0.704
0.700
0.692
0.688
0.680
0.648
0.658
0.662
0.670
0.680
0.682
0.692
0.702
0.718
0.720
0.722
0.682
0.674
0.686
0.698
0.670
0.668
0.662
0.676
0.644
0.642
0.636
0.656
0.660
0.652
0.646
0.680
0.670
0.680
0.676
0.688
0.672
0.664
0.644
0.658
0.668
0.670
0.684
0.730
0.746
0.790
0.762
0.762
0.736
0.674
0.672
0.654
0.656
0.646
0.658
0.664
0.692
0.660
0.642
0.628
0.616
0.604
0.602
0.608
0.586
0.600
0.582
0.600
0.596
0.594
0.576
0.580
0.580
0.566
0.570
0.562
0.558
0.560
0.558
0.552
0.546
0.564
0.558
0.582
0.602
0.616
0.640
0.690
0.700
0.704
0.694
0.706
0.690
0.688
0.690
0.656
0.662
0.658
0.718
0.748
0.728
0.728
0.726
0.752
0.746
0.690
0.684
0.708
0.750
0.724
0.710
0.740
0.746
0.722
0.710
0.690
0.710
0.664
0.680
0.700
0.716
0.726
0.808
0.838
0.834
0.754
0.724
0.696
0.698
0.674
0.680
0.664
0.720
0.754
0.770
0.770
0.756
0.698
0.694
0.694
0.696
0.686
0.710
0.718
0.782
0.794
0.768
0.724
0.716
0.720
0.718
0.674
0.696
0.710
0.740
0.702
0.720
0.698
0.704
0.680
0.708
0.728
0.744
0.730
0.730
0.664
0.696
0.670
0.684
0.704
0.788
0.824
0.802
0.790
0.782
0.782
0.734
0.724
0.698
0.700
0.662
0.658
0.654
0.706
0.716
0.738
0.756
0.774
0.700
0.686
0.640
0.628
0.656
0.662
0.648
0.644
0.676
0.724
0.724
0.706
0.752
0.748
0.762
0.718
0.742
0.730
0.714
0.674
0.630
0.596
0.602
0.614
0.628
0.622
0.630
0.610
0.610
0.602
0.598
0.596
0.588
0.584
0.584
0.582
0.574
0.568
0.580
0.578
0.580
0.580
0.584
0.582
0.592
0.600
0.568
0.568
0.594
0.594
0.624
0.640
0.692
0.710
0.684
0.680
0.656
0.640
0.598
0.604
0.638
0.636
0.652
0.644
0.626
0.616
0.600
0.580
0.586
0.584
0.594
0.608
0.624
0.644
0.634
0.678
0.654
0.662
0.646
0.664
0.682
0.716
0.668
0.656
0.614
0.596
0.594
0.580
0.576
0.566
0.562
0.556
0.544
0.554
0.560
0.554
0.546
0.542
0.540
0.546
0.520
0.534
0.528
0.532
0.514
0.536
0.518
0.522
0.548
0.566
0.580
0.558
0.540
0.528
0.542
0.514
0.516
0.518
0.516
0.524
0.528
0.542
0.542
0.540
0.534
0.568
0.552
0.530
0.544
0.538
0.540
0.544
0.566
0.562
0.558
0.588
0.604
0.656
0.664
0.634
0.618
0.568
0.564
0.552
0.546
0.544
0.568
0.572
0.590
0.622
0.620
0.620
0.622
0.678
0.662
0.642
0.624
0.590
0.578
0.570
0.564
0.560
0.548
0.564
0.536
0.512
0.524
0.540
0.586
0.656
0.678
0.620
0.618
0.604
0.618
0.586
0.592
0.608
0.652
0.674
0.672
0.636
0.620
0.604
0.586
0.582
0.572
0.588
0.606
0.636
0.662
0.636
0.616
0.616
0.610
0.604
0.578
0.572
0.570
0.572
0.588
0.608
0.620
0.630
0.638
0.628
0.620
0.620
0.614
0.586
0.588
0.560
0.576
0.580
0.600
0.640
0.608
0.596
0.618
0.658
0.704
0.736
0.736
0.750
0.722
0.702
0.688
0.666
0.670
0.700
0.742
0.798
0.810
0.814
0.818
0.802
0.768
0.694
0.692
0.706
0.766
0.770
0.736
0.758
0.730
0.698
0.674
0.656
0.660
0.672
0.674
0.690
0.720
0.786
0.772
0.814
0.792
0.750
0.692
0.656
0.624
0.614
0.606
0.596
0.608
0.664
0.714
0.730
0.788
0.814
0.804
0.778
0.758
0.756
0.700
0.720
0.690
0.714
0.696
0.742
0.726
0.778
0.768
0.754
0.724
0.722
0.688
0.704
0.688
0.724
0.706
0.754
0.776
0.824
0.756
0.760
0.704
0.688
0.704
0.672
0.656
0.672
0.670
0.724
0.734
0.752
0.730
0.710
0.680
0.670
0.686
0.712
0.778
0.806
0.804
0.816
0.784
0.712
0.696
0.684
0.670
0.656
0.690
0.690
0.656
0.692
0.670
0.666
0.676
0.656
0.644
0.618
0.620
0.642
0.672
0.688
0.676
0.692
0.694
0.702
0.700
0.670
0.656
0.644
0.678
0.680
0.690
0.698
0.728
0.708
0.766
0.796
0.836
0.808
0.738
0.748
0.710
0.734
0.716
0.752
0.738
0.772
0.746
0.744
0.714
0.736
0.682
0.676
0.686
0.762
0.774
0.840
0.810
0.768
0.792
0.766
0.768
0.740
0.728
0.736
0.708
0.732
0.712
0.690
0.678
0.684
0.712
0.770
0.760
0.810
0.808
0.780
0.786
0.776
0.736
0.698
0.678
0.672
0.632
0.628
0.652
0.680
0.688
0.738
0.742
0.714
0.710
0.690
0.702
0.676
0.700
0.692
0.724
0.712
0.744
0.788
0.774
0.742
0.734
0.738
0.688
0.692
0.704
0.732
0.726
0.740
0.770
0.722
0.752
0.786
0.798
0.760
0.700
0.684
0.674
0.664
0.638
0.624
0.644
0.658
0.680
0.712
0.760
0.746
0.794
0.778
0.732
0.730
0.696
0.690
0.666
0.670
0.660
0.684
0.706
0.756
0.804
0.774
0.826
0.802
0.750
0.756
0.706
0.700
0.668
0.682
0.684
0.726
0.748
0.774
0.858
0.824
0.842
0.818
0.770
0.756
0.726
0.688
0.680
0.660
0.684
0.662
0.692
0.716
0.784
0.774
0.744
0.692
0.734
0.772
0.776
0.714
0.722
0.692
0.680
0.672
0.674
0.680
0.692
0.712
0.692
0.698
0.718
0.698
0.736
0.716
0.774
0.760
0.764
0.740
0.750
0.758
0.722
0.736
0.724
0.752
0.728
0.774
0.794
0.806
0.740
0.754
0.734
0.708
0.682
0.690
0.722
0.718
0.754
0.760
0.802
0.736
0.752
0.726
0.722
0.740
0.744
0.688
0.688
0.648
0.640
0.620
0.616
0.660
0.690
0.748
0.788
0.818
0.772
0.756
0.716
0.696
0.654
0.640
0.646
0.686
0.768
0.772
0.802
0.808
0.778
0.794
0.790
0.776
0.734
0.750
0.720
0.732
0.698
0.722
0.714
0.698
0.746
0.714
0.732
0.700
0.746
0.774
0.756
0.778
0.748
0.710
0.750
0.728
0.694
0.666
0.624
0.644
0.658
0.706
0.744
0.812
0.808
0.788
0.782
0.742
0.702
0.650
0.620
0.596
0.596
0.630
0.718
0.866
0.960
0.984
0.946
0.906
0.878
0.838
0.750
0.794
0.756
0.814
0.814
0.784
0.694
0.650
0.638
0.636
0.620
0.620
0.612
0.602
0.592
0.594
0.582
0.578
0.582
0.582
0.604
0.584
0.586
0.576
0.580
0.544
0.544
0.536
0.544
0.526
0.522
0.536
0.540
0.562
0.644
0.634
0.610
0.606
0.586
0.620
0.652
0.696
0.708
0.712
0.708
0.732
0.694
0.676
0.660
0.632
0.666
0.718
0.732
0.696
0.672
0.650
0.618
0.608
0.584
0.564
0.580
0.572
0.576
0.578
0.584
0.590
0.590
0.606
0.648
0.658
0.706
0.696
0.624
0.628
0.618
0.656
0.700
0.710
0.738
0.676
0.652
0.612
0.644
0.578
0.592
0.586
0.600
0.628
0.576
0.622
0.622
0.644
0.650
0.688
0.692
0.700
0.690
0.672
0.650
0.654
0.602
0.590
0.570
0.634
0.496
0.596
0.626
0.572
0.572
0.560
0.550
0.548
0.550
0.548
0.544
0.544
0.530
0.530
0.532
0.524
0.522
0.532
0.554
0.560
0.644
0.840
0.782
0.806
0.788
0.756
0.694
0.596
0.580
0.568
0.568
0.584
0.666
0.654
0.936
0.784
0.702
0.708
0.734
0.734
0.686
0.670
0.626
0.596
0.584
0.560
0.548
0.550
0.568
0.582
0.596
0.586
0.588
0.576
0.578
0.582
0.576
0.586
0.584
0.604
0.614
0.632
0.650
0.674
0.654
0.656
0.624
0.608
0.586
0.574
0.600
0.606
0.600
0.584
0.558
0.542
0.534
0.528
0.532
0.582
0.974
0.800
0.870
0.826
0.830
0.834
0.836
0.788
0.812
0.826
0.752
0.702
0.640
0.632
0.684
0.688
0.744
0.722
0.674
0.652
0.632
0.628
0.628
0.620
0.602
0.600
0.600
0.624
0.584
0.552
0.558
0.544
0.546
0.548
0.556
0.584
0.594
0.744
0.846
0.900
0.904
0.898
0.738
0.726
0.684
0.708
0.662
0.596
0.622
0.588
0.542
0.588
0.530
0.542
0.540
0.538
0.536
0.536
0.534
0.526
0.518
0.526
0.510
0.510
0.506
0.504
0.492
0.496
0.484
0.480
0.482
0.480
0.482
0.498
0.522
0.598
0.634
0.736
0.704
0.682
0.654
0.590
0.580
0.604
0.590
0.578
0.568
0.566
0.540
0.518
0.516
0.512
0.504
0.508
0.510
0.518
0.522
0.502
0.512
0.514
0.524
0.558
0.634
0.718
0.726
0.738
0.750
0.740
0.720
0.634
0.586
0.568
0.556
0.546
0.536
0.536
0.540
0.560
0.546
0.556
0.628
0.844
0.808
0.826
0.834
0.762
0.748
0.202
0.408
0.576
0.566
0.560
0.542
0.540
0.528
0.524
0.520
0.522
0.520
0.526
0.536
0.586
0.662
0.622
0.606
0.584
0.572
0.572
0.580
0.580
0.544
0.564
0.580
0.600
0.608
0.616
0.610
0.602
0.588
0.626
0.662
0.670
0.708
0.670
0.696
0.714
0.732
0.764
0.740
0.676
0.686
0.674
0.726
0.714
0.710
0.646
0.630
0.620
0.612
0.604
0.614
0.608
0.634
0.568
0.580
0.570
0.574
0.582
0.592
0.630
0.674
0.764
0.814
0.798
0.762
0.702
0.684
0.640
0.614
0.586
0.578
0.582
0.606
0.736
0.852
0.842
0.712
0.672
0.618
0.616
0.610
0.588
0.596
0.614
0.642
0.790
0.858
0.796
0.752
0.668
0.666
0.700
0.718
0.702
0.654
0.622
0.614
0.666
0.640
0.628
0.672
0.712
0.700
0.744
0.636
0.586
0.576
0.546
0.546
0.546
0.544
0.608
0.660
0.740
0.760
0.840
0.916
0.862
0.674
0.644
0.612
0.586
0.588
0.582
0.650
0.948
0.806
0.720
0.636
0.616
0.604
0.614
0.702
1.266
0.658
0.750
0.740
0.666
0.638
0.632
0.640
0.646
0.650
0.646
0.636
0.636
0.604
0.632
0.610
0.606
0.592
0.588
0.574
0.572
0.570
0.570
0.552
0.556
0.552
0.562
0.578
0.620
0.626
0.678
0.728
0.730
0.704
0.628
0.612
0.594
0.590
0.600
0.588
0.556
0.538
0.532
0.514
0.520
0.514
0.524
0.566
0.848
0.820
0.880
0.824
0.810
0.712
0.714
0.684
0.744
0.828
0.726
0.680
0.650
0.584
0.586
0.588
0.604
0.608
0.620
0.634
0.684
0.692
0.840
0.850
0.834
0.754
0.670
0.650
0.628
0.630
0.640
0.652
0.642
0.616
0.628
0.614
0.624
0.626
0.632
0.652
0.622
0.636
0.640
0.646
0.664
0.648
0.634
0.612
0.660
0.686
0.710
0.794
0.760
0.686
0.650
0.616
0.586
0.568
0.566
0.564
0.576
0.624
0.670
0.684
0.660
0.654
0.662
0.626
0.638
0.640
0.654
0.646
0.660
0.644
0.626
0.630
0.630
0.654
0.634
0.616
0.630
0.614
0.626
0.662
0.666
0.666
0.642
0.608
0.578
0.564
0.556
0.562
0.548
0.544
0.570
0.624
0.784
0.880
0.838
0.860
0.750
0.716
0.670
0.648
0.618
0.608
0.610
0.612
0.666
0.678
0.738
0.756
0.728
0.732
0.686
0.654
0.650
0.640
0.622
0.626
0.616
0.608
0.608
0.606
0.638
0.650
0.672
0.682
0.688
0.716
0.702
0.692
0.696
0.702
0.704
0.652
0.618
0.622
0.638
0.616
0.662
0.660
0.698
0.690
0.700
0.650
0.648
0.618
0.606
0.596
0.608
0.624
0.618
0.684
0.622
0.602
0.620
0.610
0.600
0.602
0.624
0.614
0.714
0.732
0.696
0.684
0.644
0.622
0.604
0.604
0.636
0.646
0.690
0.730
0.818
0.834
0.814
0.792
0.748
0.680
0.656
0.638
0.616
0.614
0.634
0.586
0.596
0.598
0.628
0.662
0.672
0.644
0.636
0.604
0.598
0.588
0.596
0.596
0.576
0.594
0.600
0.606
0.622
0.626
0.612
0.606
0.604
0.586
0.570
0.580
0.570
0.568
0.568
0.556
0.550
0.542
0.544
0.538
0.562
0.588
0.606
0.606
0.602
0.584
0.580
0.564
0.552
0.554
0.570
0.620
0.670
0.664
0.590
0.586
0.582
0.572
0.572
0.536
0.544
0.542
0.546
0.554
0.600
0.586
0.550
0.550
0.550
0.554
0.574
0.550
0.590
0.570
0.632
0.592
0.558
0.550
0.556
0.542
0.538
0.538
0.546
0.548
0.546
0.550
0.586
0.668
0.730
0.738
0.702
0.668
0.638
0.632
0.590
0.592
0.548
0.550
0.550
0.544
0.574
0.564
0.618
0.642
0.716
0.686
0.706
0.660
0.670
0.664
0.644
0.610
0.600
0.586
0.590
0.726
0.728
0.762
0.732
0.670
0.638
0.608
0.588
0.592
0.590
0.580
0.570
0.562
0.552
0.570
0.588
0.594
0.612
0.626
0.658
0.648
0.648
0.636
0.620
0.600
0.592
0.598
0.594
0.578
0.580
0.584
0.596
0.582
0.580
0.596
0.610
0.666
0.712
0.692
0.694
0.696
0.678
0.634
0.610
0.594
0.600
0.582
0.608
0.598
0.620
0.606
0.622
0.634
0.648
0.668
0.672
0.672
0.640
0.652
0.636
0.648
0.626
0.636
0.634
0.648
0.670
0.660
0.684
0.684
0.708
0.670
0.670
0.668
0.646
0.634
0.600
0.604
0.618
0.644
0.648
0.636
0.650
0.682
0.716
0.680
0.686
0.668
0.682
0.642
0.634
0.650
0.666
0.688
0.682
0.728
0.724
0.696
0.722
0.694
0.668
0.650
0.630
0.650
0.660
0.672
0.696
0.698
0.722
0.724
0.686
0.694
0.678
0.688
0.646
0.654
0.630
0.622
0.602
0.608
0.630
0.634
0.624
0.656
0.650
0.664
0.644
0.664
0.660
0.668
0.652
0.660
0.666
0.660
0.642
0.628
0.646
0.648
0.666
0.666
0.710
0.698
0.674
0.690
0.696
0.708
0.666
0.672
0.672
0.686
0.644
0.658
0.668
0.676
0.656
0.660
0.666
0.662
0.658
0.638
0.640
0.622
0.626
0.614
0.614
0.598
0.588
0.594
0.634
0.684
0.698
0.688
0.708
0.730
0.712
0.690
0.642
0.618
0.612
0.604
0.608
0.614
0.612
0.616
0.624
0.614
0.630
0.620
0.662
0.688
0.658
0.666
0.644
0.638
0.616
0.596
0.602
0.972
0.792
0.760
0.658
0.604
0.586
0.566
0.556
0.546
0.552
0.542
0.550
0.554
0.560
0.588
0.580
0.606
0.620
0.672
0.684
0.650
0.646
0.640
0.630
0.636
0.628
0.626
0.618
0.628
0.614
0.600
0.606
0.608
0.626
0.616
0.628
0.622
0.618
0.616
0.610
0.598
0.570
0.576
0.566
0.560
0.560
0.548
0.550
0.536
0.546
0.542
0.560
0.530
0.546
0.542
0.552
0.560
0.564
0.572
0.592
0.598
0.598
0.584
0.574
0.554
0.548
0.540
0.534
0.532
0.524
0.522
0.522
0.532
0.550
0.568
0.578
0.596
0.596
0.640
0.602
0.560
0.564
0.546
0.530
0.538
0.524
0.510
0.552
0.702
0.676
0.712
0.704
0.704
0.672
0.656
0.588
0.576
0.558
0.536
0.548
0.528
0.546
0.562
0.588
0.614
0.614
0.616
0.600
0.592
0.596
0.562
0.566
0.560
0.566
0.536
0.550
0.552
0.564
0.564
0.552
0.570
0.596
0.590
0.600
0.606
0.610
0.594
0.578
0.568
0.564
0.552
0.552
0.568
0.616
0.660
0.704
0.838
0.764
0.760
0.766
0.718
0.672
0.632
0.608
0.594
0.584
0.572
0.558
0.562
0.554
0.582
0.614
0.656
0.642
0.642
0.624
0.610
0.590
0.582
0.582
0.608
0.674
0.718
0.690
0.648
0.608
0.604
0.598
0.612
0.638
0.642
0.628
0.610
0.592
0.608
0.600
0.618
0.632
0.650
0.636
0.618
0.624
0.634
0.652
0.646
0.644
0.634
0.612
0.596
0.582
0.588
0.626
0.696
0.688
0.700
0.700
0.648
0.664
0.632
0.630
0.602
0.598
0.596
0.576
0.568
0.572
0.584
0.570
0.578
0.572
0.572
0.592
0.606
0.626
0.618
0.616
0.620
0.608
0.604
0.606
0.592
0.588
0.584
0.582
0.574
0.568
0.570
0.568
0.574
0.568
0.564
0.560
0.560
0.552
0.598
0.628
0.614
0.604
0.588
0.618
0.628
0.640
0.644
0.612
0.630
0.632
0.624
0.608
0.610
0.600
0.582
0.576
0.568
0.562
0.558
0.556
0.548
0.546
0.552
0.566
0.618
0.696
0.710
0.680
0.634
0.598
0.580
0.558
0.550
0.544
0.568
0.588
0.698
1.032
0.924
0.920
0.922
0.812
0.726
0.700
0.712
0.694
0.646
0.614
0.578
0.584
0.586
0.584
0.584
0.620
0.696
0.720
0.688
0.652
0.620
0.594
0.586
0.576
0.572
0.604
0.632
0.610
0.582
0.590
0.604
0.562
0.600
0.556
0.572
0.570
0.532
0.538
0.532
0.536
0.526
0.528
0.514
0.516
0.510
0.510
0.506
0.504
0.502
0.500
0.494
0.496
0.496
0.490
0.486
0.488
0.486
0.486
0.488
0.518
0.564
0.612
0.860
0.748
0.766
0.876
0.818
0.696
0.620
0.628
0.598
0.588
0.576
0.542
0.556
0.522
0.524
0.520
0.526
0.546
0.570
0.582
0.568
0.568
0.580
0.584
0.572
0.562
0.556
0.548
0.548
0.554
0.566
0.572
0.578
0.606
0.614
0.622
0.598
0.584
0.580
0.590
0.558
0.548
0.548
0.562
0.576
0.620
0.672
0.736
0.754
0.694
0.650
0.650
0.640
0.592
0.594
0.584
0.542
0.560
0.590
0.552
0.606
0.614
0.592
0.590
0.604
0.596
0.590
0.636
0.690
0.752
0.758
0.738
0.704
0.724
0.742
0.692
0.662
0.664
0.662
0.650
0.652
0.672
0.702
0.718
0.792
1.100
0.880
0.816
0.796
0.800
0.758
0.766
0.798
0.800
0.764
0.814
0.820
0.750
0.754
0.740
0.694
0.728
0.710
0.752
0.748
0.776
0.822
0.758
0.768
0.772
0.744
0.678
0.630
0.614
0.612
0.622
0.640
0.620
0.642
0.620
0.586
0.584
0.568
0.576
0.590
0.644
0.674
0.664
1.330
0.740
0.824
0.288
0.530
0.786
0.750
0.690
0.668
0.642
0.632
0.646
0.644
0.656
0.672
0.652
0.734
0.960
0.882
0.770
0.732
0.702
0.660
0.664
0.674
0.720
0.726
0.760
0.760
0.738
0.706
0.740
0.756
0.764
0.752
0.720
0.716
0.694
0.706
0.662
0.674
0.730
0.800
0.750
0.752
0.700
0.692
0.744
0.732
0.716
0.706
0.664
0.660
0.626
0.582
0.594
0.594
0.602
0.616
0.626
0.622
0.618
0.640
0.616
0.604
0.588
0.578
0.590
0.576
0.572
0.554
0.562
0.558
0.564
0.590
0.644
0.870
0.852
0.778
0.664
0.638
0.628
0.606
0.604
0.594
0.560
0.544
0.570
0.562
0.536
0.540
0.534
0.522
0.532
0.530
0.532
0.540
0.560
0.576
0.616
0.620
0.594
0.586
0.576
0.566
0.552
0.550
0.560
0.592
0.666
0.712
0.674
0.634
0.640
0.668
0.664
0.630
0.616
0.560
0.562
0.556
0.542
0.542
0.534
0.550
0.582
0.652
0.596
0.578
0.572
0.564
0.564
0.570
0.588
0.630
0.662
0.652
0.728
0.728
0.646
0.622
0.608
0.584
0.578
0.576
0.648
0.754
0.710
0.650
0.604
0.576
0.590
0.594
0.602
0.602
0.600
0.594
0.578
0.578
0.572
0.566
0.562
0.554
0.566
0.568
0.582
0.582
0.590
0.590
0.604
0.594
0.604
0.616
0.638
0.578
0.578
0.576
0.566
0.560
0.562
0.570
0.574
0.578
0.586
0.588
0.590
0.596
0.588
0.602
0.652
0.694
0.694
0.694
0.680
0.696
0.676
0.624
0.606
0.594
0.596
0.636
0.674
0.658
0.626
0.634
0.648
0.668
0.704
0.730
0.734
0.780
0.744
0.726
0.720
0.714
0.758
0.698
0.654
0.630
0.610
0.600
0.596
0.602
0.622
0.654
0.668
0.680
0.694
0.736
0.938
0.890
0.840
0.780
0.700
0.642
0.634
0.620
0.606
0.604
0.614
0.702
0.766
0.742
0.716
0.686
0.660
0.608
0.602
0.588
0.588
0.558
0.566
0.564
0.568
0.584
0.580
0.586
0.600
0.586
0.590
0.592
0.588
0.582
0.580
0.572
0.590
0.582
0.566
0.556
0.556
0.564
0.588
0.628
0.716
0.810
0.740
0.724
0.698
0.722
0.724
0.710
0.678
0.650
0.636
0.646
0.670
0.686
0.696
0.732
0.770
0.756
0.720
0.726
0.734
0.696
0.686
0.690
0.700
0.750
0.746
0.734
0.766
0.780
0.776
0.712
0.678
0.668
0.654
0.640
0.650
0.676
0.710
0.784
0.834
0.788
0.836
0.788
0.730
0.698
0.658
0.642
0.626
0.608
0.608
0.608
0.626
0.656
0.676
0.698
0.816
0.832
0.742
0.654
0.640
0.622
0.620
0.620
0.632
0.650
0.706
0.752
0.758
0.758
0.748
0.756
0.808
0.854
0.856
0.826
0.766
0.732
0.696
0.656
0.670
0.694
0.772
0.760
0.812
0.828
0.766
0.714
0.700
0.686
0.662
0.658
0.650
0.634
0.630
0.630
0.640
0.656
0.652
0.694
0.766
0.786
0.754
0.722
0.714
0.664
0.642
0.612
0.606
0.608
0.586
0.576
0.566
0.554
0.558
0.546
0.550
0.576
0.588
0.602
0.602
0.790
0.764
0.774
0.724
0.688
0.676
0.694
0.644
0.608
0.614
0.644
0.704
0.760
0.784
0.770
0.724
0.766
0.724
0.730
0.726
0.648
0.682
0.700
0.682
0.636
0.664
0.700
0.746
0.764
0.764
0.754
0.742
0.752
0.694
0.712
0.720
0.770
0.758
0.802
0.850
0.832
0.796
0.758
0.718
0.714
0.688
0.690
0.704
0.718
0.768
0.772
0.816
0.766
0.718
0.696
0.692
0.674
0.670
0.682
0.670
0.692
0.728
0.788
0.780
0.778
0.764
0.716
0.706
0.692
0.678
0.702
0.738
0.742
0.772
0.832
0.764
0.718
0.686
0.666
0.638
0.654
0.660
0.688
0.698
0.728
0.738
0.744
0.790
0.740
0.772
0.764
0.792
0.774
0.758
0.734
0.698
0.722
0.756
0.738
0.750
0.738
0.760
0.752
0.764
0.790
0.760
0.782
0.790
0.762
0.796
0.808
0.746
0.726
0.716
0.740
0.732
0.758
0.750
0.750
0.796
0.844
0.822
0.812
0.750
0.738
0.702
0.684
0.680
0.708
0.816
0.834
0.982
0.996
0.904
0.938
0.864
0.758
0.708
0.672
0.660
0.640
0.624
0.624
0.692
0.740
0.834
0.820
0.818
0.824
0.806
0.732
0.752
0.750
0.776
0.764
0.798
0.834
0.766
0.794
0.758
0.738
0.766
0.772
0.746
0.816
0.808
0.770
0.818
0.774
0.720
0.736
0.704
0.682
0.682
0.654
0.686
0.790
0.758
0.818
0.804
0.754
0.750
0.734
0.736
0.696
0.708
0.698
0.716
0.772
0.772
0.824
0.844
0.838
0.812
0.834
0.796
0.726
0.732
0.716
0.706
0.742
0.746
0.724
0.768
0.730
0.772
0.772
0.838
0.806
0.786
0.766
0.728
0.706
0.726
0.692
0.690
0.670
0.638
0.666
0.732
0.774
0.760
0.780
0.772
0.720
0.736
0.718
0.736
0.694
0.716
0.708
0.706
0.748
0.788
0.776
0.772
0.758
0.762
0.700
0.708
0.676
0.676
0.660
0.632
0.652
0.670
0.736
0.838
0.798
0.828
0.788
0.730
0.738
0.698
0.648
0.616
0.612
0.608
0.598
0.588
0.582
0.588
0.626
0.704
0.754
0.722
0.742
0.738
0.724
0.688
0.680
0.682
0.720
0.706
0.760
0.746
0.774
0.742
0.744
0.784
0.748
0.772
0.746
0.732
0.772
0.786
0.758
0.736
0.698
0.672
0.652
0.684
0.692
0.716
0.708
0.724
0.684
0.698
0.680
0.682
0.670
0.674
0.666
0.638
0.612
0.626
0.630
0.720
0.886
0.876
0.880
0.868
0.828
0.796
0.782
0.768
0.758
0.780
0.786
0.798
0.798
0.804
0.810
0.816
0.800
0.774
0.782
0.788
0.778
0.782
0.760
0.786
0.792
0.730
0.734
0.688
0.660
0.656
0.674
0.682
0.710
0.732
0.718
0.724
0.708
0.710
0.686
0.688
0.710
0.714
0.750
0.734
0.746
0.722
0.708
0.692
0.662
0.670
0.712
0.712
0.770
0.770
0.812
0.718
0.752
0.738
0.726
0.718
0.704
0.722
0.692
0.730
0.716
0.760
0.772
0.790
0.832
0.782
0.818
0.780
0.718
0.738
0.708
0.670
0.660
0.650
0.652
0.680
0.706
0.748
0.850
0.774
0.806
0.794
0.732
0.732
0.696
0.664
0.656
0.658
0.652
0.692
0.724
0.784
0.820
0.788
0.808
0.780
0.720
0.728
0.712
0.700
0.748
0.738
0.804
0.834
0.838
0.832
0.816
0.792
0.766
0.754
0.714
0.714
0.694
0.658
0.692
0.756
0.770
0.844
0.916
0.890
0.868
0.818
0.768
0.716
0.704
0.734
0.736
0.814
0.826
0.884
0.820
0.830
0.860
0.786
0.754
0.722
0.710
0.782
0.750
0.698
0.772
0.792
0.806
0.812
0.858
0.784
0.796
0.770
0.776
0.706
0.716
0.698
0.742
0.722
0.754
0.732
0.778
0.752
0.796
0.790
0.742
0.792
0.782
0.742
0.778
0.748
0.734
0.776
0.742
0.770
0.712
0.762
0.752
0.794
0.766
0.780
0.766
0.740
0.764
0.740
0.726
0.710
0.694
0.656
0.640
0.686
0.706
0.752
0.808
0.788
0.818
0.824
0.750
0.766
0.726
0.728
0.696
0.726
0.752
0.766
0.718
0.742
0.750
0.768
0.776
0.716
0.712
0.674
0.660
0.642
0.626
0.658
0.736
0.826
0.820
0.864
0.798
0.790
0.790
0.712
0.716
0.692
0.744
0.758
0.820
0.834
0.820
0.850
0.818
0.780
0.802
0.752
0.706
0.702
0.680
0.796
0.806
0.826
0.798
0.794
0.820
0.748
0.762
0.764
0.714
0.722
0.696
0.698
0.664
0.658
0.720
0.716
0.786
0.816
0.804
0.754
0.772
0.748
0.750
0.718
0.752
0.782
0.772
0.808
0.798
0.850
0.784
0.778
0.796
0.738
0.764
0.726
0.794
0.752
0.812
0.818
0.824
0.864
0.842
0.840
0.782
0.760
0.786
0.714
0.736
0.756
0.716
0.780
0.774
0.802
0.808
0.788
0.796
0.740
0.752
0.738
0.730
0.760
0.744
0.796
0.740
0.786
0.812
0.808
0.830
0.782
0.728
0.736
0.704
0.722
0.694
0.710
0.684
0.658
0.674
0.710
0.774
0.780
0.822
0.738
0.776
0.736
0.732
0.706
0.700
0.748
0.716
0.770
0.746
0.784
0.746
0.748
0.776
0.744
0.786
0.760
0.772
0.806
0.770
0.754
0.708
0.710
0.742
0.746
0.792
0.780
0.828
0.760
0.800
0.794
0.760
0.778
0.730
0.706
0.740
0.730
0.718
0.770
0.742
0.742
0.704
0.678
0.742
0.734
0.744
0.712
0.686
0.656
0.634
0.646
0.694
0.754
0.770
0.692
0.684
0.682
0.678
0.670
0.662
0.648
0.626
0.622
0.610
0.596
0.590
0.580
0.594
0.626
0.684
0.748
0.780
0.754
0.710
0.692
0.670
0.712
0.716
0.790
0.794
0.900
0.822
0.846
0.786
0.724
0.728
0.706
0.714
0.726
0.736
0.830
0.810
0.868
0.848
0.750
0.728
0.688
0.666
0.694
0.714
0.690
0.692
0.716
0.772
0.776
0.734
0.750
0.756
0.728
0.678
0.668
0.658
0.714
0.778
0.768
0.776
0.758
0.760
0.802
0.742
0.748
0.710
0.724
0.716
0.676
0.688
0.676
0.708
0.696
0.730
0.742
0.740
0.750
0.736
0.776
0.766
0.768
0.744
0.762
0.720
0.746
0.726
0.770
0.728
0.786
0.760
0.746
0.722
0.688
0.662
0.676
0.696
0.660
0.660
0.660
0.638
0.628
0.634
0.626
0.624
0.640
0.672
0.682
0.690
0.694
0.716
0.726
0.702
0.750
0.806
0.868
0.800
0.816
0.728
0.694
0.660
0.700
0.712
0.756
0.758
0.822
0.750
0.754
0.726
0.770
0.712
0.730
0.730
0.770
0.742
0.776
0.794
0.858
0.840
0.846
0.832
0.776
0.736
0.722
0.688
0.686
0.698
0.684
0.710
0.728
0.766
0.748
0.772
0.772
0.792
0.718
0.730
0.722
0.730
0.718
0.754
0.822
0.850
0.822
0.818
0.760
0.758
0.704
0.722
0.728
0.784
0.766
0.844
0.814
0.810
0.772
0.760
0.762
0.694
0.714
0.696
0.730
0.734
0.698
0.710
0.680
0.672
0.672
0.686
0.650
0.634
0.632
0.648
0.666
0.694
0.672
0.660
0.662
0.664
0.642
0.634
0.634
0.654
0.690
0.680
0.692
0.720
0.782
0.782
0.824
0.810
0.846
0.744
0.736
0.708
0.714
0.682
0.672
0.698
0.702
0.698
0.686
0.688
0.654
0.674
0.694
0.714
0.682
0.706
0.712
0.734
0.694
0.718
0.680
0.690
0.658
0.676
0.666
0.254
0.468
0.678
0.726
0.684
0.716
0.736
0.752
0.732
0.752
0.738
0.760
0.702
0.716
0.698
0.696
0.726
0.706
0.742
0.708
0.724
0.720
0.756
0.714
0.738
0.722
0.758
0.774
0.766
0.762
0.750
0.752
0.698
0.702
0.714
0.684
0.672
0.650
0.628
0.648
0.682
0.774
0.854
0.768
0.806
0.790
0.782
0.704
0.708
0.688
0.724
0.708
0.728
0.734
0.814
0.776
0.848
0.840
0.800
0.804
0.762
0.760
0.724
0.742
0.740
0.774
0.768
0.784
0.764
0.764
0.716
0.748
0.744
0.762
0.762
0.742
0.772
0.732
0.756
0.738
0.780
0.760
0.812
0.806
0.804
0.820
0.792
0.766
0.734
0.726
0.738
0.726
0.722
0.712
0.738
0.698
0.688
0.680
0.658
0.646
0.684
0.726
0.718
0.752
0.766
0.756
0.704
0.740
0.748
0.846
0.828
0.786
0.752
0.722
0.746
0.736
0.732
0.742
0.760
0.804
0.806
0.790
0.720
0.728
0.714
0.772
0.790
0.734
0.754
0.696
0.660
0.626
0.604
0.602
0.578
0.554
0.544
0.540
0.528
0.522
0.524
0.542
0.560
0.580
0.606
0.700
0.690
0.632
0.628
0.630
0.648
0.602
0.614
0.638
0.664
0.654
0.670
0.708
0.704
0.654
0.648
0.630
0.616
0.604
0.596
0.582
0.606
0.628
0.644
0.668
0.670
0.652
0.640
0.628
0.652
0.644
0.608
0.614
0.604
0.640
0.632
0.620
0.644
0.700
0.666
0.670
0.660
0.658
0.626
0.618
0.618
0.616
0.606
0.620
0.610
0.596
0.604
0.602
0.610
0.618
0.654
0.650
0.632
0.602
0.600
0.626
0.650
0.684
0.648
0.636
0.628
0.628
0.624
0.632
0.688
0.778
0.758
0.726
0.762
0.748
0.792
0.826
0.732
0.762
0.710
0.778
0.714
0.770
0.766
0.744
0.744
0.712
0.712
0.684
0.654
0.626
0.632
0.650
0.664
0.706
0.690
0.666
0.630
0.630
0.602
0.594
0.622
0.672
0.724
0.720
0.760
0.738
0.682
0.732
0.686
0.660
0.654
0.650
0.642
0.646
0.642
0.608
0.606
0.584
0.586
0.580
0.580
0.576
0.590
0.614
0.616
0.634
0.666
0.660
0.628
0.630
0.612
0.624
0.598
0.590
0.594
0.600
0.612
0.610
0.624
0.606
0.600
0.590
0.602
0.594
0.610
0.614
0.620
0.656
0.664
0.640
0.618
0.616
0.626
0.604
0.602
0.594
0.600
0.614
0.606
0.622
0.682
0.680
0.688
0.670
0.636
0.628
0.614
0.644
0.672
0.676
0.682
0.642
0.646
0.632
0.616
0.612
0.608
0.594
0.580
0.568
0.548
1.106
0.570
0.592
0.602
0.684
0.738
0.714
0.756
0.806
0.708
0.746
0.732
0.696
0.666
0.642
0.660
0.632
0.620
0.670
0.686
0.660
0.648
0.660
0.684
0.708
0.694
0.648
0.628
0.620
0.648
0.672
0.658
0.676
0.706
0.742
0.726
0.684
0.688
0.718
0.716
0.670
0.656
0.720
0.824
0.856
0.788
0.790
0.770
0.700
0.644
0.682
0.720
0.778
0.724
0.772
0.746
0.802
0.726
0.656
0.684
0.710
0.808
0.788
0.724
0.770
0.828
0.764
0.802
0.764
0.722
0.732
0.784
0.788
0.748
0.720
0.678
0.646
0.704
0.724
0.812
0.784
0.810
0.746
0.768
0.782
0.818
0.808
0.772
0.704
0.704
0.690
0.696
0.688
0.660
0.652
0.610
0.630
0.678
0.678
0.696
0.760
0.782
0.772
0.708
0.712
0.716
0.704
0.668
0.694
0.732
0.830
0.816
0.910
0.886
0.848
0.764
0.770
0.774
0.812
0.788
0.808
0.854
0.794
0.802
0.710
0.712
0.688
0.656
0.684
0.762
0.828
0.776
0.812
0.796
0.760
0.758
0.744
0.800
0.784
0.804
0.800
0.776
0.728
0.772
0.784
0.772
0.778
0.736
0.684
0.686
0.750
0.704
0.746
0.782
0.828
0.788
0.780
0.790
0.782
0.726
0.730
0.736
0.738
0.736
0.768
0.822
0.774
0.844
0.822
0.786
0.782
0.742
0.760
0.730
0.724
0.738
0.746
0.704
0.724
0.728
0.730
0.698
0.724
0.766
0.852
0.834
0.838
0.834
0.802
0.720
0.728
0.710
0.744
0.700
0.732
0.742
0.760
0.730
0.722
0.666
0.652
0.702
0.734
0.754
0.780
0.764
0.710
0.674
0.662
0.652
0.646
0.634
0.624
0.690
0.824
0.838
0.828
0.774
0.738
0.692
0.656
0.654
0.678
0.672
0.740
0.782
0.820
0.806
0.788
0.772
0.720
0.710
0.718
0.728
0.750
0.790
0.816
0.850
0.810
0.800
0.752
0.706
0.670
0.664
0.678
0.774
0.860
0.848
0.906
0.900
0.880
0.824
0.770
0.730
0.680
0.696
0.688
0.676
0.680
0.680
0.694
0.648
0.656
0.730
0.762
0.810
0.810
0.784
0.746
0.738
0.720
0.696
0.680
0.702
0.732
0.710
0.736
0.760
0.776
0.730
0.748
0.736
0.694
0.702
0.704
0.734
0.704
0.732
0.726
0.766
0.748
0.764
0.768
0.760
0.790
0.794
0.810
0.790
0.810
0.822
0.778
0.778
0.746
0.706
0.706
0.692
0.680
0.700
0.712
0.756
0.734
0.772
0.754
0.722
0.736
0.700
0.714
0.700
0.712
0.738
0.756
0.772
0.786
0.712
0.672
0.678
0.712
0.692
0.728
0.744
0.758
0.736
0.744
0.746
0.712
0.716
0.710
0.710
0.688
0.692
0.710
0.754
0.718
0.744
0.748
0.752
0.754
0.806
0.830
0.776
0.754
0.710
0.700
0.718
0.740
0.790
0.762
0.832
0.844
0.826
0.750
0.754
0.724
0.738
0.700
0.724
0.704
0.718
0.716
0.736
0.746
0.764
0.758
0.776
0.770
0.740
0.752
0.740
0.776
0.726
0.732
0.732
0.712
0.692
0.698
0.702
0.700
0.704
0.704
0.714
0.708
0.682
0.648
0.620
0.604
0.612
0.608
0.622
0.656
0.736
0.750
0.740
0.756
0.776
0.762
0.756
0.804
0.794
0.770
0.728
0.758
0.734
0.738
0.692
0.706
0.718
0.762
0.768
0.822
0.802
0.796
0.736
0.736
0.736
0.742
0.746
0.812
0.840
0.826
0.782
0.768
0.770
0.714
0.750
0.730
0.762
0.720
0.718
0.684
0.670
0.632
0.620
0.632
0.636
0.672
0.822
0.808
0.754
0.674
0.656
0.640
0.634
0.648
0.648
0.648
0.640
0.638
0.624
0.616
0.584
0.584
0.586
0.576
0.566
0.550
0.546
0.542
0.546
0.550
0.548
0.556
0.572
0.574
0.580
0.610
0.636
0.704
0.660
0.634
0.618
0.600
0.596
0.588
0.596
0.614
0.650
0.708
0.686
0.670
0.676
0.654
0.652
0.624
0.612
0.602
0.588
0.580
0.582
0.608
0.624
0.632
0.624
0.630
0.648
0.630
0.634
0.642
0.678
0.758
0.876
0.824
0.722
1.332
0.638
0.630
0.616
0.620
0.618
0.622
0.612
0.596
0.594
0.610
0.672
0.756
0.802
0.822
0.842
0.754
0.670
0.648
0.644
0.626
0.706
0.814
0.740
0.754
0.748
0.738
0.672
0.672
0.642
0.656
0.628
0.622
0.646
0.642
0.640
0.642
0.656
0.642
0.642
0.650
0.668
0.676
0.658
0.662
0.626
0.638
0.640
0.642
0.630
0.614
0.642
0.666
0.656
0.660
0.672
0.612
0.606
0.602
0.610
0.642
0.684
0.726
0.802
0.842
0.854
0.820
0.794
0.748
0.692
0.690
0.638
0.622
0.650
0.678
0.668
0.718
0.852
0.924
0.874
0.810
0.670
0.644
0.612
0.606
0.602
0.592
0.594
0.602
0.608
0.606
0.648
0.694
0.724
0.762
0.688
0.688
0.714
0.704
0.694
0.710
0.658
0.648
0.666
0.664
0.692
0.696
0.712
0.714
0.690
0.706
0.744
0.772
0.752
0.712
0.678
0.694
0.690
0.664
0.672
0.746
0.886
0.866
0.794
0.732
0.656
0.646
0.628
0.642
0.658
0.708
0.780
0.778
0.792
0.728
0.758
0.742
0.782
0.680
0.688
0.674
0.650
0.658
0.634
0.614
0.600
0.586
0.576
0.574
0.576
0.582
0.586
0.626
0.726
0.928
0.898
0.908
0.860
0.858
0.752
0.650
0.628
0.600
0.588
0.606
0.602
0.626
0.692
0.706
0.688
0.714
0.708
0.664
0.666
0.694
0.692
0.650
0.630
0.628
0.654
0.646
0.638
1.840
0.608
0.632
0.666
0.680
0.718
0.698
0.718
0.708
0.676
0.644
0.638
0.624
0.622
0.616
0.614
0.652
0.680
0.664
0.642
0.672
0.704
0.678
0.678
0.674
0.706
0.682
0.648
0.638
0.616
0.632
0.596
0.604
0.648
0.644
0.600
0.588
0.594
0.600
0.592
0.584
0.576
0.580
0.622
0.662
0.668
0.632
0.626
0.648
0.710
0.774
0.812
0.866
0.804
0.702
0.666
0.648
0.630
0.594
0.598
0.594
0.598
0.588
0.598
0.616
0.672
0.692
0.776
0.802
0.722
0.680
0.664
0.656
0.636
0.640
0.618
0.620
0.606
0.618
0.612
0.654
0.680
0.680
0.640
0.642
0.658
0.700
0.688
0.652
0.668
0.640
0.612
0.606
0.610
0.620
0.644
0.674
0.650
0.660
0.664
0.652
0.686
0.694
0.758
0.760
0.726
0.690
0.634
0.604
0.582
0.576
0.580
0.596
0.598
0.618
0.680
0.632
0.616
0.612
0.588
0.668
0.528
0.576
0.572
0.578
0.574
0.572
0.570
0.562
0.556
0.556
0.562
0.558
0.560
0.570
0.586
0.604
0.632
0.762
0.746
0.734
0.730
0.650
0.656
0.662
0.676
0.664
0.684
0.736
0.930
0.874
0.792
0.790
0.748
0.680
0.650
0.630
0.614
0.614
0.606
0.638
0.674
0.696
0.666
0.674
0.680
0.688
0.664
0.662
0.660
0.654
0.622
0.610
0.618
0.676
0.764
0.732
0.684
0.724
0.732
0.712
0.652
0.622
0.612
0.588
0.592
0.620
0.662
0.716
0.692
0.690
0.690
0.720
0.684
0.670
0.676
0.702
0.668
0.672
0.670
0.674
0.660
0.624
0.608
0.602
0.632
0.642
0.690
0.624
0.612
0.588
0.600
0.620
0.662
0.680
0.680
0.674
0.650
0.626
0.610
0.630
0.650
0.664
0.672
0.668
0.726
0.714
0.730
0.724
0.694
0.668
0.650
0.608
0.598
0.592
0.592
0.616
0.586
0.598
0.628
0.714
0.894
0.902
0.776
0.724
0.660
0.646
0.634
0.662
0.690
0.738
0.774
0.852
0.856
0.870
0.794
0.716
0.718
0.728
0.690
0.658
0.656
0.672
0.662
0.654
0.636
0.644
0.628
0.632
0.636
0.638
0.636
0.632
0.616
0.606
0.610
0.608
0.586
0.580
0.584
0.622
0.668
0.728
0.700
0.674
0.686
0.698
0.664
0.634
0.610
0.610
0.620
0.642
0.654
0.652
0.702
0.786
0.832
0.822
0.766
0.684
0.668
0.656
0.642
0.652
0.654
0.682
0.730
0.680
0.654
0.660
0.700
0.726
0.730
0.702
0.678
0.670
0.674
0.674
0.650
0.628
0.634
0.670
0.704
0.712
0.740
0.756
0.750
0.746
0.752
0.798
0.744
0.736
0.740
0.782
0.774
0.710
0.720
0.744
0.716
0.704
0.670
0.656
0.644
0.644
0.644
0.684
0.714
0.718
0.816
0.816
0.762
0.674
0.652
0.658
0.704
0.784
0.796
0.770
0.768
0.714
0.698
0.700
0.720
0.706
0.724
0.742
0.786
0.784
0.728
0.738
0.692
0.728
0.708
0.734
0.724
0.726
0.778
0.782
0.780
0.754
0.764
0.786
0.754
0.796
0.760
0.754
0.700
0.688
0.688
0.710
0.728
0.748
0.752
0.758
0.714
0.688
0.696
0.708
0.704
0.666
0.660
0.638
0.630
0.678
0.726
0.732
0.752
0.780
0.766
0.700
0.676
0.670
0.682
0.700
0.678
0.694
0.712
0.752
0.730
0.744
0.732
0.756
0.686
0.682
0.684
0.714
0.724
0.696
0.718
0.726
0.748
0.724
0.722
0.750
0.704
0.744
0.742
0.722
0.720
0.720
0.740
0.686
0.636
0.632
0.630
0.640
0.674
0.660
0.684
0.702
0.684
0.700
0.702
0.714
0.704
0.734
0.760
0.768
0.762
0.756
0.722
0.686
0.674
0.678
0.678
0.652
0.636
0.714
0.796
0.836
0.782
0.778
0.714
0.704
0.670
0.682
0.666
0.664
0.642
0.622
0.624
0.672
0.644
0.642
0.646
0.640
0.638
0.624
0.610
0.598
0.582
0.582
0.580
0.566
0.570
0.578
0.552
0.558
0.572
0.576
0.568
0.564
0.614
0.670
0.730
0.722
0.728
0.672
0.640
0.620
0.600
0.584
0.580
0.560
0.550
0.548
0.566
0.628
0.664
0.712
0.714
0.688
0.684
0.698
0.738
0.726
0.692
0.648
0.638
0.614
0.624
0.632
0.614
0.602
0.590
0.578
0.566
0.564
0.564
0.600
0.698
0.786
0.824
0.858
0.878
0.824
0.770
0.694
0.666
0.642
0.618
0.602
1.200
0.616
0.596
0.630
0.662
0.666
0.650
0.658
0.646
0.648
0.614
0.590
0.590
0.594
0.612
0.630
0.624
0.634
0.652
0.672
0.636
0.652
0.668
0.694
0.668
0.680
0.684
0.724
0.696
0.742
0.770
0.744
0.708
0.662
0.640
0.616
0.608
0.596
0.624
0.604
0.654
0.668
0.694
0.716
0.736
0.762
0.690
0.704
0.684
0.676
0.648
0.654
0.646
0.650
0.650
0.660
0.674
0.726
0.756
0.736
0.724
0.686
0.664
0.638
0.632
0.642
0.662
0.692
0.726
0.710
0.722
0.690
0.674
0.634
0.612
0.610
0.616
0.634
0.640
0.628
0.676
0.654
0.682
0.684
0.682
0.658
0.662
0.652
0.628
0.604
0.594
0.590
0.620
0.652
0.692
0.728
0.738
0.756
0.768
0.724
0.734
0.696
0.674
0.650
0.646
0.634
0.622
0.596
0.590
0.594
0.622
0.650
0.734
0.750
0.768
0.746
0.682
0.658
0.650
0.642
0.624
0.630
0.620
0.624
0.618
0.612
0.654
0.708
0.712
0.714
0.690
0.714
0.702
0.724
0.722
0.664
0.668
0.646
0.652
0.670
0.682
0.692
0.680
0.686
0.672
0.686
0.670
0.696
0.712
0.750
0.700
0.728
0.702
0.688
0.662
0.682
0.710
0.688
0.682
0.638
0.614
0.604
0.598
0.598
0.602
0.630
0.666
0.696
0.752
0.718
0.688
0.680
0.694
0.672
0.680
0.722
0.714
0.684
0.646
0.630
0.604
0.596
0.596
0.642
0.678
0.674
0.654
0.652
0.662
0.722
0.748
0.692
0.694
0.682
0.662
0.668
0.654
0.674
0.700
0.702
0.708
0.712
0.716
0.690
0.722
0.666
0.648
0.638
0.630
0.632
0.634
0.626
0.622
0.702
0.762
0.788
0.758
0.712
0.682
0.682
0.664
0.638
0.644
0.644
0.646
0.630
0.640
0.678
0.688
0.670
0.638
0.642
0.636
0.660
0.642
0.654
0.646
0.656
0.642
0.672
0.666
0.680
0.706
0.710
0.756
0.714
0.660
0.658
0.642
0.634
0.636
0.652
0.664
0.644
0.632
0.630
0.620
0.612
0.622
0.618
0.622
0.616
0.614
0.624
0.612
0.614
0.622
0.652
0.688
0.698
0.712
0.720
0.692
0.664
0.656
0.658
0.646
0.594
0.608
0.618
0.668
0.732
0.754
0.786
0.778
0.736
0.674
0.672
0.666
0.660
0.644
0.638
0.614
0.610
0.646
0.716
0.762
0.730
0.706
0.686
0.684
0.720
0.720
0.910
0.726
0.654
0.626
0.628
0.598
0.606
0.616
0.628
0.662
0.688
0.728
0.710
0.698
0.678
0.660
0.660
0.634
0.624
0.586
0.592
0.592
0.588
0.588
0.586
0.586
0.606
0.612
0.634
0.668
0.688
0.662
0.664
0.662
0.712
0.714
0.716
0.690
0.638
0.616
0.610
0.614
0.612
0.634
0.706
0.766
0.696
0.680
0.678
0.682
0.688
0.664
0.670
0.676
0.710
0.730
0.742
0.722
0.698
0.700
0.710
0.738
0.740
0.714
0.718
0.684
0.702
0.728
0.726
0.690
0.658
0.632
0.640
0.650
0.658
0.666
0.654
0.634
0.610
0.624
0.602
0.594
0.574
0.578
0.576
0.582
0.588
0.646
0.678
0.744
0.748
0.716
0.632
0.632
0.646
0.662
0.644
0.652
0.650
0.622
0.622
0.630
0.624
0.588
0.598
0.592
0.600
0.630
0.658
0.662
0.676
0.684
0.662
0.672
0.648
0.654
0.650
0.682
0.694
0.718
0.736
0.726
0.734
0.730
0.706
0.732
0.766
0.800
0.766
0.796
0.778
0.722
0.758
0.728
0.706
0.740
0.706
0.720
0.748
0.760
0.750
0.754
0.720
0.684
0.648
0.616
0.610
0.624
0.628
0.672
0.666
0.670
0.764
1.112
0.882
0.938
0.942
0.890
0.810
0.758
0.718
0.696
0.702
0.740
0.744
0.802
0.786
0.766
0.790
0.760
0.740
0.754
0.732
0.744
0.766
0.748
0.794
0.746
0.728
0.746
0.736
0.764
0.744
0.768
0.800
0.770
0.770
0.732
0.698
0.716
0.682
0.706
0.680
0.654
0.646
0.698
0.734
0.772
0.764
0.734
0.758
0.734
0.742
0.688
0.700
0.682
0.680
0.670
0.680
0.742
0.796
0.866
0.846
0.758
0.698
0.686
0.688
0.706
0.710
0.744
0.710
0.720
0.754
0.828
0.804
0.762
0.676
0.668
0.660
0.656
0.664
0.676
0.660
0.748
0.854
0.956
0.862
0.856
0.786
0.756
0.736
0.726
0.734
0.734
0.714
0.758
0.858
0.890
0.826
0.820
0.778
0.754
0.712
0.752
0.750
0.764
0.744
0.752
0.780
0.734
0.722
0.698
0.742
0.712
0.742
0.746
0.772
0.748
0.766
0.790
0.800
0.764
0.748
0.738
0.738
0.674
0.644
0.640
0.638
0.620
0.624
0.626
0.604
0.598
0.586
0.582
0.584
0.586
0.592
0.598
0.600
0.598
0.602
0.600
0.598
0.582
0.582
0.594
0.620
0.622
0.658
0.704
0.792
0.800
0.800
0.768
0.682
0.658
0.642
0.636
0.646
0.666
0.658
0.692
0.726
0.790
0.738
0.688
0.674
0.684
0.658
0.626
0.632
0.636
0.630
0.640
0.666
0.714
0.712
0.714
0.718
0.768
0.830
0.784
0.762
0.728
0.726
0.660
0.652
0.650
0.682
0.714
0.728
0.672
0.694
0.702
0.722
0.720
0.732
0.734
0.744
0.714
0.748
0.736
0.718
0.682
0.636
0.624
0.624
0.650
0.692
0.726
0.814
0.904
0.852
0.884
0.852
0.812
0.740
0.732
0.704
0.694
0.668
0.636
0.622
0.616
0.590
0.592
0.578
0.608
0.728
0.802
0.926
0.906
0.886
0.762
0.724
0.698
0.680
0.626
0.612
0.614
0.628
0.672
0.716
0.750
0.758
0.738
0.728
0.718
0.698
0.684
0.680
0.656
0.642
0.668
0.666
0.682
0.706
0.710
0.688
0.680
0.642
0.680
0.700
0.812
0.738
0.756
0.728
0.738
0.688
0.680
0.684
0.690
0.700
0.692
0.660
0.666
0.716
0.770
0.842
0.784
0.704
0.718
0.720
0.724
0.722
0.666
0.648
0.646
0.634
0.600
0.608
0.592
0.584
0.576
0.570
0.578
0.608
0.806
0.748
0.684
0.690
0.698
0.688
0.646
0.636
0.628
0.644
0.636
0.658
0.642
0.624
0.600
0.588
0.588
0.592
0.602
0.630
0.638
0.642
0.634
0.646
0.642
0.630
0.612
0.606
0.610
0.634
0.656
0.676
0.668
0.702
0.700
0.708
0.690
0.652
0.630
0.596
0.582
0.570
0.572
0.604
0.642
0.756
0.888
0.878
0.804
0.800
0.762
0.740
0.710
0.656
0.672
0.704
0.760
0.758
0.788
0.844
0.882
0.800
0.838
0.810
0.728
0.728
0.706
0.696
0.656
0.682
0.678
0.708
0.658
0.648
0.652
0.652
0.616
0.610
0.624
0.664
0.714
0.770
0.770
0.792
0.794
0.776
0.734
0.678
0.634
0.618
0.620
0.640
0.650
0.642
0.616
0.620
0.666
0.678
0.748
0.824
0.866
0.888
0.822
0.762
0.714
0.678
0.666
0.642
0.634
0.616
0.624
0.640
0.682
0.794
0.868
0.844
0.894
0.892
0.898
0.874
0.796
0.750
0.710
0.686
0.660
0.666
0.650
0.634
0.614
0.626
0.640
0.678
0.752
0.752
0.786
0.742
0.736
0.712
0.692
0.674
0.656
0.632
0.636
0.596
0.620
0.612
0.602
0.608
0.630
0.610
0.598
0.588
0.596
0.658
0.660
0.680
0.640
0.614
0.594
0.612
0.620
0.616
0.632
0.646
0.670
0.872
0.746
0.764
0.780
0.800
0.750
0.676
0.646
0.640
0.616
0.614
0.608
0.616
0.616
0.616
0.608
0.596
0.654
0.720
0.774
0.782
0.778
0.720
0.722
0.688
0.678
0.658
0.650
0.648
0.680
0.696
0.708
0.734
0.760
0.722
0.718
0.702
0.718
0.704
0.738
0.756
0.726
0.718
0.700
0.702
0.660
0.660
0.650
0.674
0.684
0.692
0.714
0.776
0.744
0.722
0.686
0.642
0.630
0.632
0.638
0.630
0.638
0.612
0.616
0.650
0.776
0.774
0.738
0.670
0.678
0.652
0.662
0.650
0.652
0.654
0.670
0.718
0.666
0.668
0.638
0.636
0.634
0.626
0.624
0.618
0.630
0.610
0.628
0.646
0.642
0.622
0.618
0.594
0.576
0.572
0.568
0.574
0.574
0.582
0.574
0.594
0.592
0.600
0.614
0.604
0.608
0.618
0.618
0.608
0.602
0.608
0.610
0.608
0.632
0.676
0.706
0.698
0.646
0.646
0.668
0.648
0.640
0.654
0.666
0.706
0.700
0.694
0.640
0.654
0.692
0.658
0.710
0.704
0.662
0.696
0.720
0.704
0.684
0.660
0.632
0.628
0.636
0.610
0.604
0.618
0.640
0.654
0.666
0.696
0.700
0.670
0.690
0.660
0.632
0.600
0.610
0.598
0.592
0.590
0.592
0.592
0.588
0.600
0.604
0.612
0.638
0.674
0.676
0.656
0.656
0.640
0.654
0.618
0.608
0.610
0.620
0.602
0.604
0.636
0.654
0.660
0.670
0.614
0.616
0.608
0.602
0.598
0.592
0.626
0.720
0.736
0.738
0.628
0.648
0.616
0.602
0.602
0.594
0.600
0.608
0.648
0.666
0.660
0.626
0.606
0.584
0.572
0.556
0.538
0.530
0.540
0.558
0.578
0.602
0.776
0.850
0.924
0.912
0.780
0.716
0.724
0.744
0.710
0.676
0.658
0.658
0.676
0.650
0.630
0.614
0.674
0.774
0.786
0.756
0.672
0.672
0.644
0.630
0.678
0.782
0.798
0.850
0.860
0.820
0.818
0.760
0.696
0.706
0.696
0.692
0.714
0.706
0.730
0.706
0.718
0.726
0.768
0.764
0.752
0.756
0.728
0.746
0.720
0.712
0.668
0.674
0.686
0.698
0.708
0.760
0.826
0.772
0.714
0.700
0.672
0.630
0.660
0.670
0.710
0.758
0.786
0.784
0.778
0.736
0.654
0.640
0.654
0.630
0.634
0.634
0.610
0.592
0.596
0.622
0.680
0.756
0.780
0.830
0.866
0.848
0.776
0.768
0.728
0.728
0.764
0.758
0.790
0.782
0.812
0.772
0.660
0.682
0.678
0.682
0.716
0.696
0.700
0.646
0.634
0.610
0.604
0.626
0.636
0.660
0.654
0.632
0.632
0.644
0.630
0.670
0.710
0.846
0.732
0.730
0.680
0.644
0.644
0.638
0.630
0.636
0.632
0.620
0.634
0.644
0.702
0.678
0.658
0.670
0.636
0.636
0.614
0.612
0.602
0.594
0.578
0.592
0.618
0.640
0.740
0.772
0.728
0.692
0.640
0.626
0.614
0.608
0.620
0.606
0.630
0.606
0.604
0.594
0.590
0.606
0.612
0.590
0.596
0.620
0.664
0.696
0.664
0.634
0.618
0.616
0.604
0.632
0.634
0.658
0.624
0.600
0.580
0.580
0.564
0.564
0.590
0.608
0.658
0.674
0.640
0.676
0.710
0.716
0.762
0.682
0.686
0.680
0.662
0.632
0.628
0.616
0.578
0.588
0.590
0.582
0.568
0.588
0.592
0.594
0.594
0.590
0.594
0.588
0.580
0.594
0.612
0.622
0.630
0.650
0.692
0.682
0.696
0.714
0.742
0.676
0.666
0.668
0.640
0.656
0.664
0.692
0.704
0.720
0.788
0.778
0.800
0.770
0.712
0.694
0.636
0.630
0.612
0.634
0.648
0.762
0.856
0.886
0.894
0.836
0.796
0.774
0.702
0.692
0.656
0.624
0.614
0.618
0.618
0.626
0.650
0.714
0.742
0.734
0.770
0.796
0.736
0.714
0.684
0.668
0.660
0.660
0.680
0.666
0.668
0.674
0.646
0.612
0.614
0.618
0.644
0.660
0.690
0.694
0.684
0.668
0.668
0.670
0.680
0.716
0.818
0.932
0.868
0.796
0.748
0.494
0.822
0.586
1.494
0.418
0.748
0.774
0.910
0.926
0.858
0.812
0.786
0.796
0.764
0.760
0.682
0.684
0.666
0.674
0.682
0.692
0.810
0.860
0.828
0.754
0.746
0.726
0.710
0.716
0.732
0.754
0.734
0.748
0.724
0.702
0.686
0.672
0.704
0.668
0.636
0.640
0.670
0.710
0.750
0.696
0.670
0.634
0.628
0.614
0.620
0.622
0.598
0.598
0.622
0.630
0.638
0.656
0.678
0.666
0.654
0.668
0.696
0.702
0.694
0.702
0.716
0.752
0.726
0.758
0.766
0.810
0.746
0.776
0.764
0.814
0.742
0.736
0.712
0.706
0.720
0.722
0.768
0.752
0.792
0.822
0.850
0.768
0.766
0.764
0.714
0.710
0.668
0.678
0.626
0.650
0.714
0.738
0.648
0.646
0.628
0.618
0.602
0.594
0.598
0.606
0.610
0.616
0.618
0.634
0.620
0.624
0.628
0.634
0.654
0.694
0.748
0.832
0.826
0.806
0.778
0.732
0.698
0.692
0.702
0.702
0.692
0.694
0.706
0.720
0.726
0.764
0.768
0.760
0.758
0.748
0.744
0.702
0.698
0.680
0.680
0.674
0.672
0.672
0.692
0.722
0.728
0.744
0.730
0.712
0.696
0.706
0.686
0.702
0.688
0.672
0.630
0.650
0.652
0.674
0.698
0.724
0.714
0.708
0.706
0.714
0.712
0.722
0.724
0.724
0.716
0.706
0.708
0.712
0.732
0.774
0.766
0.776
0.792
0.790
0.748
0.732
0.692
0.674
0.674
0.684
0.718
0.718
0.774
0.798
0.820
0.778
0.750
0.718
0.684
0.680
0.670
0.664
0.648
0.636
0.628
0.652
0.652
0.662
0.652
0.648
0.618
0.616
0.622
0.620
0.620
0.624
0.614
0.610
0.612
0.602
0.596
0.596
0.590
0.580
0.584
0.562
0.560
0.560
0.548
0.552
0.546
0.552
0.556
0.628
0.682
0.736
0.750
0.742
0.678
0.660
0.656
0.648
0.632
0.624
0.620
0.596
0.578
0.568
0.556
0.550
0.534
0.532
0.528
0.550
0.582
0.834
0.832
0.816
0.946
0.878
0.772
0.724
0.750
0.694
0.750
0.762
0.774
0.730
0.784
0.744
0.758
0.780
0.738
0.728
0.748
0.716
0.694
0.698
0.676
0.678
0.654
0.682
0.688
0.714
0.758
0.768
0.754
0.770
0.750
0.734
0.708
0.704
0.698
0.664
0.690
0.682
0.688
0.714
0.710
0.664
0.660
0.688
0.678
0.698
0.706
0.708
0.710
0.712
0.724
0.674
0.686
0.686
0.700
0.720
0.766
0.792
0.772
0.802
0.820
0.750
0.766
0.732
0.696
0.708
0.686
0.724
0.736
0.760
0.796
0.786
0.816
0.812
0.812
0.746
0.736
0.740
0.728
0.692
0.720
0.750
0.854
0.806
0.806
0.776
0.742
0.734
0.746
0.762
0.754
0.804
0.802
0.774
0.784
0.746
0.750
0.736
0.718
0.680
0.668
0.696
0.724
0.720
0.762
0.754
0.766
0.762
0.746
0.716
0.690
0.710
0.710
0.650
0.640
0.612
0.600
0.594
0.594
0.602
0.602
0.606
0.596
0.604
0.612
0.598
0.590
0.572
0.574
0.556
0.554
0.546
0.548
0.546
0.560
0.602
0.674
0.904
0.892
0.870
0.932
0.904
0.770
0.690
0.698
0.762
0.712
0.724
0.698
0.702
0.700
0.700
0.714
0.688
0.696
0.660
0.650
0.648
0.660
0.646
0.636
0.630
0.612
0.576
0.570
0.560
0.562
0.566
0.588
0.564
0.570
0.580
0.606
0.598
0.598
0.606
0.638
0.600
0.600
0.580
0.590
0.588
0.596
0.620
0.594
0.600
0.594
0.584
0.584
0.582
0.582
0.576
0.572
0.582
0.580
0.588
0.578
0.590
0.584
0.578
0.570
0.566
0.560
0.550
0.548
0.542
0.534
0.534
0.528
0.528
0.526
0.526
0.552
0.608
0.626
0.670
0.642
0.622
0.618
0.686
0.758
0.760
0.686
0.672
0.706
0.692
0.670
0.666
0.652
0.680
0.696
0.678
0.644
0.610
0.588
0.594
0.588
0.588
0.594
0.608
0.658
0.642
0.628
0.594
0.606
0.642
0.674
0.662
0.662
0.648
0.646
0.642
0.634
0.636
0.640
0.634
0.648
0.648
0.644
0.630
0.632
0.640
0.612
0.626
0.638
0.634
0.626
0.638
0.638
0.638
0.634
0.632
0.638
0.624
0.660
0.634
0.618
0.596
0.584
0.576
0.588
0.582
0.570
0.558
0.560
0.592
0.594
0.606
0.666
0.650
0.646
0.652
0.642
0.642
0.658
0.678
0.668
0.650
0.660
0.644
0.620
0.628
0.632
0.648
0.642
0.674
0.666
0.652
0.672
0.656
0.662
0.654
0.640
0.644
0.622
0.612
0.614
0.608
0.592
0.578
0.582
0.590
0.594
0.614
0.742
0.744
0.788
0.770
0.756
0.696
0.720
0.748
0.708
0.680
0.656
0.650
0.642
0.642
0.640
0.658
0.674
0.668
0.660
0.658
0.650
0.638
0.636
0.612
0.596
0.594
0.582
0.578
0.570
0.566
0.550
0.546
0.540
0.522
0.526
0.512
0.518
0.512
0.516
0.516
0.522
0.528
0.544
0.544
0.566
0.572
0.600
0.602
0.602
0.616
0.658
0.638
0.650
0.648
0.660
0.626
0.600
0.574
0.578
0.564
0.570
0.580
0.604
0.608
0.588
0.590
0.588
0.590
0.560
0.574
0.536
0.540
0.528
0.542
0.522
0.524
0.530
0.542
0.560
0.556
0.562
0.552
0.550
0.550
0.558
0.566
0.560
0.548
0.550
0.560
0.578
0.594
0.594
0.574
0.580
0.588
0.602
0.610
0.612
0.618
0.612
0.610
0.604
0.590
0.622
0.668
0.664
0.626
0.618
0.612
0.612
0.596
0.594
0.600
0.592
0.602
0.610
0.604
0.620
0.582
0.594
0.596
0.602
0.600
0.602
0.614
0.616
0.620
0.624
0.624
0.624
0.626
0.600
0.610
0.608
0.616
0.646
0.610
0.614
0.624
0.628
0.628
0.632
0.640
0.642
0.656
0.696
0.688
0.670
0.652
0.638
0.638
0.632
0.608
0.616
0.618
0.610
0.650
0.682
0.716
0.710
0.704
0.660
0.642
0.652
0.674
0.668
0.680
0.686
0.690
0.658
0.638
0.654
0.666
0.668
0.678
0.664
0.676
0.664
0.658
0.652
0.646
0.650
0.678
0.382
0.286
0.696
0.684
0.684
0.686
0.686
0.744
0.702
0.676
0.688
0.646
0.626
0.632
0.670
0.706
0.750
0.716
0.680
0.706
0.710
0.724
0.688
0.688
0.676
0.656
0.682
0.676
0.704
0.694
0.676
0.666
0.676
0.674
0.686
0.664
0.692
0.704
0.664
0.672
0.666
0.654
0.690
0.684
0.704
0.720
0.718
0.702
0.684
0.668
0.680
0.650
0.644
0.664
0.736
0.736
0.792
0.830
0.800
0.784
0.730
0.690
0.658
0.646
0.682
0.664
0.714
0.732
0.708
0.744
0.748
0.748
0.758
0.728
0.720
0.686
0.680
0.646
0.642
0.616
0.624
0.626
0.662
0.726
0.764
0.806
0.772
0.670
0.668
0.658
0.662
0.684
0.682
0.704
0.674
0.658
0.664
0.720
0.736
0.706
0.722
0.710
0.690
0.698
0.678
0.696
0.688
0.678
0.690
0.710
0.730
0.726
0.714
0.720
0.678
0.678
0.672
0.712
0.730
0.700
0.688
0.654
0.658
0.648
0.686
0.728
0.846
0.798
0.826
0.806
0.764
0.828
0.772
0.772
0.674
0.650
0.624
0.588
0.590
0.596
0.606
0.622
0.656
0.728
0.802
0.758
0.776
0.708
0.672
0.648
0.640
0.682
0.668
0.650
0.630
0.612
0.590
0.602
0.686
0.824
0.792
0.736
0.660
0.626
0.624
0.638
0.694
0.700
0.694
0.658
0.670
0.670
0.804
0.804
0.770
0.680
0.680
0.650
0.636
0.634
0.646
0.666
0.684
0.668
0.646
0.624
0.612
0.602
0.600
0.600
0.634
0.664
0.668
0.666
0.660
0.690
0.654
0.676
0.658
0.696
0.694
0.714
0.688
0.724
0.702
0.676
0.642
0.616
0.610
0.632
0.704
0.718
0.626
0.618
0.604
0.632
0.702
0.766
0.754
0.724
0.710
0.738
0.744
0.750
0.662
0.686
0.684
0.680
0.668
0.630
0.608
0.606
0.618
0.626
0.644
0.690
0.724
0.754
0.704
0.656
0.658
0.676
0.664
0.632
0.646
0.664
0.682
0.644
0.608
0.596
0.606
0.640
0.708
0.706
0.642
0.620
0.654
0.766
0.790
0.800
0.776
0.714
0.666
0.630
0.618
0.608
0.572
0.608
0.642
0.692
0.688
0.652
0.644
0.706
0.688
0.666
0.642
0.638
0.626
0.622
0.616
0.682
0.694
0.686
0.682
0.712
0.680
0.614
0.616
0.604
0.568
0.578
0.580
0.598
0.596
0.596
0.594
0.576
0.576
0.574
0.564
0.566
0.552
0.538
0.532
0.538
0.536
0.542
0.552
0.554
0.562
0.556
0.576
0.612
0.672
0.718
0.718
0.702
0.682
0.636
0.642
0.634
0.656
0.648
0.652
0.638
0.630
0.604
0.608
0.562
0.568
0.572
0.566
0.582
0.564
0.594
0.580
0.628
0.628
0.632
0.646
0.630
0.610
0.606
0.580
0.576
0.578
0.580
0.578
0.574
0.554
0.556
0.542
0.546
0.532
0.550
0.558
0.578
0.572
0.572
0.584
0.612
0.630
0.608
0.594
0.598
0.592
0.594
0.598
0.610
0.606
0.592
0.576
0.568
0.582
0.554
0.566
0.562
0.572
0.578
0.590
0.584
0.570
0.562
0.570
0.590
0.562
0.564
0.548
0.532
0.558
0.564
0.590
0.576
0.586
0.602
0.640
0.678
0.634
0.640
0.612
0.606
0.606
0.612
0.640
0.576
0.592
0.584
0.586
0.608
0.572
0.594
0.578
0.582
0.590
0.594
0.650
0.640
0.616
0.622
0.614
0.620
0.632
0.626
0.616
0.596
0.580
0.576
0.580
0.574
0.578
0.568
0.556
0.562
0.562
0.580
0.572
0.568
0.570
0.584
0.604
0.620
0.616
0.602
0.572
0.558
0.558
0.544
0.552
0.554
0.544
0.542
0.558
0.574
0.660
0.716
0.686
0.690
0.658
0.608
0.612
0.594
0.612
0.644
0.602
0.580
0.592
0.648
0.690
0.770
0.744
0.722
0.684
0.668
0.634
0.612
0.602
0.594
0.594
0.584
0.582
0.600
0.624
0.626
0.602
0.586
0.576
0.572
0.580
0.578
0.578
0.574
0.578
0.570
0.558
0.570
0.586
0.616
0.618
0.616
0.606
0.712
0.816
0.742
0.742
0.686
0.650
0.628
0.616
0.598
0.614
0.640
0.630
0.586
0.598
0.586
0.592
0.586
0.576
0.578
0.558
0.574
0.560
0.566
0.564
0.552
0.556
0.562
0.576
0.582
0.580
0.600
0.588
0.600
0.616
0.596
0.584
0.580
0.590
0.568
0.586
0.594
0.606
0.644
0.632
0.634
0.646
0.650
0.638
0.616
0.620
0.622
0.586
0.592
0.578
0.566
0.588
0.534
0.566
0.576
0.560
0.584
0.570
0.594
0.584
0.592
0.582
1.164
0.568
0.270
0.338
0.528
0.268
0.302
0.544
0.562
0.602
0.590
0.598
0.576
0.604
0.626
0.644
0.648
0.650
0.636
0.626
0.630
0.624
0.604
0.592
0.590
0.570
0.570
0.568
0.562
0.554
0.548
0.554
0.534
0.564
0.580
0.646
0.720
0.680
0.688
0.664
0.636
0.638
0.586
0.596
0.558
0.570
0.578
0.610
0.630
0.616
0.642
0.640
0.632
0.648
0.646
0.614
0.624
0.636
0.594
0.614
0.574
0.576
0.572
0.568
0.548
0.552
0.546
0.562
0.582
0.616
0.656
0.642
0.672
0.654
0.632
0.616
0.610
0.598
0.586
0.600
0.604
0.596
0.622
0.656
0.646
0.646
0.652
0.600
0.592
0.572
0.568
0.568
0.562
0.598
0.604
0.594
0.598
0.622
0.614
0.614
0.592
0.590
0.572
0.566
0.582
0.610
0.676
0.696
0.708
0.730
0.732
0.716
0.746
0.762
0.724
0.710
0.680
0.684
0.684
0.708
0.724
0.752
0.746
0.698
0.696
0.672
0.664
0.662
0.640
0.670
0.688
0.686
0.732
0.770
0.756
0.728
0.718
0.682
0.650
0.634
0.624
0.622
0.608
0.614
0.616
0.638
0.668
0.690
0.686
0.644
0.620
0.588
0.564
0.570
0.548
0.558
0.562
0.582
0.580
0.582
0.628
0.736
0.772
0.780
0.788
0.812
0.752
0.726
0.718
0.720
0.710
0.702
0.704
0.692
0.708
0.714
0.726
0.712
0.734
0.740
0.752
0.790
0.816
0.842
0.764
0.720
0.668
0.630
0.620
0.622
0.672
0.694
0.736
0.774
0.810
0.768
0.752
0.718
0.666
0.642
0.606
0.614
0.608
0.604
0.604
0.622
0.670
0.712
0.704
0.670
0.624
0.604
0.572
0.560
0.572
0.596
0.700
0.714
0.686
0.628
0.622
0.670
0.660
0.654
0.622
0.600
0.594
0.590
0.586
0.600
0.598
0.612
0.644
0.654
0.652
0.654
0.652
0.676
0.670
0.656
0.666
0.680
0.672
0.632
0.638
0.624
0.618
0.608
0.618
0.648
0.686
0.738
0.770
0.766
0.760
0.744
0.704
0.706
0.680
0.676
0.668
0.678
0.684
0.686
0.690
0.690
0.666
0.674
0.680
0.692
0.694
0.714
0.696
0.702
0.698
0.714
0.702
0.688
0.630
0.642
0.608
0.616
0.638
0.658
0.644
0.690
0.702
0.716
0.688
0.696
0.660
0.616
0.594
0.574
0.576
0.578
0.620
0.656
0.696
0.724
0.742
0.670
0.734
0.668
0.644
0.640
0.650
0.702
0.748
0.756
0.708
0.698
0.660
0.658
0.672
0.648
0.652
0.642
0.616
0.612
0.610
0.636
0.624
0.636
0.588
0.578
0.574
0.556
0.562
0.542
0.548
0.536
0.538
0.534
0.556
0.546
0.562
0.570
0.572
0.572
0.572
0.564
0.592
0.546
0.596
0.562
0.590
0.562
0.590
0.560
0.572
0.562
0.552
0.550
0.546
0.550
0.554
0.566
0.570
0.594
0.600
0.614
0.592
0.606
0.580
0.576
0.564
0.552
0.550
0.554
0.552
0.554
0.554
0.550
0.542
0.542
0.542
0.536
0.552
0.562
0.568
0.540
0.548
0.550
0.556
0.574
0.606
0.666
0.710
0.694
0.714
0.698
0.678
0.626
0.600
0.574
0.566
0.574
0.580
0.592
0.612
0.604
0.640
0.630
0.604
0.644
0.658
0.686
0.656
0.644
0.630
0.608
0.600
0.606
0.610
0.602
0.606
0.600
0.604
0.624
0.618
0.624
0.636
0.628
0.632
0.658
0.646
0.630
0.636
0.638
0.636
0.638
0.644
0.640
0.632
0.636
0.634
0.610
0.648
0.686
0.740
0.760
0.718
0.710
0.680
0.638
0.628
0.602
0.604
0.622
0.650
0.700
0.804
0.810
0.834
0.834
0.784
0.754
0.736
0.704
0.684
0.668
0.646
0.650
0.650
0.660
0.688
0.716
0.762
0.736
0.768
0.750
0.752
0.732
0.720
0.694
0.688
0.670
0.672
0.672
0.700
0.720
0.714
0.716
0.700
0.670
0.694
0.664
0.662
0.678
0.674
0.706
0.680
0.706
0.686
0.646
0.664
0.658
0.662
0.664
0.662
0.656
0.642
0.664
0.658
0.640
0.662
0.638
0.676
0.686
0.688
0.642
0.636
0.616
0.612
0.578
0.604
0.634
0.648
0.624
0.596
0.652
0.686
0.802
0.764
0.766
0.774
0.768
0.688
0.670
0.688
0.706
0.774
0.750
0.762
0.814
0.870
0.896
0.820
0.814
0.792
0.734
0.740
0.720
0.718
0.696
0.702
0.694
0.734
0.716
0.736
0.730
0.704
0.702
0.686
0.678
0.674
0.688
0.682
0.674
0.686
0.664
0.658
0.638
0.664
0.646
0.700
0.696
0.726
0.726
0.720
0.688
0.680
0.680
0.670
0.666
0.672
0.670
0.630
0.626
0.644
0.678
0.772
0.976
0.866
0.840
0.782
0.688
0.708
0.658
0.658
0.652
0.636
0.618
0.620
0.622
0.630
0.648
0.674
0.756
0.800
0.784
0.790
0.786
0.722
0.706
0.652
0.646
0.624
0.628
0.652
0.632
0.644
0.648
0.684
0.676
0.656
0.662
0.652
0.648
0.660
0.666
0.654
0.652
0.660
0.666
0.674
0.684
0.692
0.684
0.678
0.684
0.688
0.690
0.700
0.724
0.714
0.718
0.710
0.696
0.672
0.646
0.638
0.624
0.622
0.638
0.646
0.692
0.702
0.760
0.766
0.764
0.760
0.688
0.638
0.614
0.596
0.592
0.558
0.568
0.566
0.574
0.624
0.666
0.676
0.682
0.624
0.636
0.614
0.594
0.596
0.608
0.656
0.708
0.774
0.780
0.784
0.756
0.724
0.640
0.666
0.640
0.608
0.636
0.692
0.664
0.628
0.614
0.614
0.562
0.584
0.578
0.582
0.560
0.612
0.564
0.616
0.594
0.602
0.608
0.622
0.620
0.618
0.618
0.622
0.582
0.616
0.564
0.582
0.572
0.562
0.560
0.574
0.536
0.556
0.548
0.578
0.528
0.550
0.542
0.548
0.546
0.542
0.544
0.542
0.538
0.532
0.548
0.498
0.512
0.510
0.508
0.500
0.496
0.498
0.498
0.506
0.502
0.508
0.498
0.510
0.500
0.502
0.514
0.490
0.502
0.510
0.506
0.508
0.524
0.518
0.520
0.534
0.538
0.562
0.562
0.576
0.562
0.556
0.560
0.552
0.546
0.562
0.528
0.554
0.536
0.546
0.518
0.544
0.522
0.514
0.506
0.520
0.530
0.522
0.768
0.280
0.522
0.504
0.510
0.512
0.506
0.500
0.494
0.500
0.494
0.502
0.496
0.488
0.508
0.504
0.496
0.500
0.562
0.624
0.656
0.624
0.576
0.584
0.628
0.688
0.640
0.604
0.572
0.558
0.542
0.534
0.554
0.524
0.528
0.536
0.528
0.524
0.518
0.530
0.514
0.532
0.528
0.526
0.528
0.534
0.532
0.538
0.522
0.544
0.558
0.546
0.586
0.374
0.238
0.616
0.624
0.628
0.620
0.594
0.592
0.598
0.256
0.408
0.492
0.574
0.268
0.312
0.450
0.668
0.562
0.238
0.314
0.546
0.522
0.558
0.634
0.558
0.632
0.246
1.070
0.634
0.630
0.632
0.608
0.646
0.534
1.206
0.576
1.150
0.568
1.024
0.736
0.622
0.618
0.610
0.624
0.622
0.606
0.614
0.586
0.590
0.612
0.562
0.588
0.596
0.614
0.634
0.626
0.766
0.486
0.606
0.596
0.606
0.608
0.614
0.598
0.612
0.654
0.648
0.682
0.712
0.738
0.678
0.686
0.672
0.632
0.626
0.614
0.624
0.588
0.584
0.624
0.630
1.384
0.718
0.710
0.724
0.664
0.680
0.660
0.654
0.616
0.616
0.630
0.648
0.688
0.694
0.712
0.670
0.736
0.742
0.686
0.732
0.740
0.684
0.730
0.672
0.656
0.680
0.710
0.668
0.696
0.720
0.730
0.682
0.690
0.684
0.718
0.672
0.674
0.686
0.696
0.698
0.724
0.778
0.734
0.760
0.744
0.676
0.686
0.648
0.632
0.642
0.694
0.748
0.768
0.768
0.792
0.774
0.738
0.726
0.688
0.666
0.694
0.790
0.536
0.534
0.666
0.816
0.686
0.224
0.344
0.220
0.218
0.222
0.298
0.260
0.868
0.236
0.780
0.696
0.662
0.668
0.678
0.676
0.674
0.694
0.720
0.740
0.768
0.756
0.742
0.750
0.754
0.716
0.728
0.722
0.762
0.702
0.722
0.686
0.658
0.650
0.638
0.680
0.696
0.720
0.742
0.764
0.714
0.752
0.710
0.692
0.686
0.692
0.666
0.680
0.676
0.668
0.670
0.618
0.212
0.432
0.648
0.686
0.700
0.718
0.688
0.760
0.720
0.762
0.708
0.716
0.674
0.700
0.702
0.700
0.702
0.674
0.704
0.710
0.696
0.724
0.722
0.696
0.708
0.718
0.718
0.688
0.702
0.692
0.674
0.674
0.708
0.678
0.730
0.716
0.734
0.730
0.722
0.690
0.680
0.630
1.098
0.714
0.640
0.666
0.698
0.692
0.728
0.716
1.186
0.214
0.582
0.636
0.618
0.644
0.688
1.208
0.238
0.684
0.672
0.938
0.380
0.648
0.720
0.752
0.756
0.750
0.724
0.680
0.676
0.666
0.692
0.692
0.674
0.672
0.658
0.676
0.678
0.682
0.670
1.272
0.596
0.678
1.836
0.622
0.620
0.632
0.658
0.676
0.688
0.654
0.648
0.604
0.614
0.592
0.598
0.586
0.590
0.558
0.574
0.562
0.564
0.580
0.550
0.604
0.648
0.680
0.706
0.752
0.838
0.830
0.768
1.430
1.264
0.604
0.578
0.560
0.556
0.548
0.538
0.554
0.532
0.506
0.526
0.530
0.532
0.538
0.558
0.566
0.578
0.606
0.620
0.606
0.626
0.614
0.614
0.580
0.576
0.564
0.556
0.548
0.540
0.546
0.542
0.540
0.544
0.542
0.536
0.532
0.542
0.528
0.532
0.522
0.530
0.524
0.526
0.514
0.520
0.514
0.512
0.514
0.518
0.522
0.524
0.526
0.532
0.546
0.534
0.540
0.546
0.544
0.538
0.534
0.534
0.540
0.538
0.538
0.540
0.550
0.560
0.546
0.548
0.554
0.560
0.550
0.544
0.536
0.542
0.540
0.528
0.526
0.526
0.526
0.518
0.514
0.506
0.510
0.504
0.506
0.500
0.502
0.506
0.492
0.500
0.498
0.510
0.504
0.498
0.512
0.498
0.502
0.508
0.518
0.512
0.536
0.572
0.610
0.596
0.590
0.580
0.554
0.536
0.544
0.534
0.528
0.514
0.514
0.500
0.512
0.512
0.510
0.528
0.550
0.750
0.278
0.760
0.626
0.612
0.656
0.648
0.632
0.608
0.604
0.582
0.570
0.564
0.544
0.542
0.536
0.538
0.544
0.556
0.548
0.542
0.562
0.564
0.574
0.584
0.620
0.660
0.630
0.676
0.630
0.628
0.602
0.596
0.576
0.552
0.538
0.568
0.614
0.654
0.646
0.672
0.680
0.652
0.614
0.644
0.620
0.708
1.070
0.914
0.824
0.760
0.684
0.618
0.592
0.632
0.534
0.572
0.576
0.562
0.568
0.568
0.594
0.616
0.638
0.624
0.636
0.620
0.610
0.620
0.632
0.658
0.638
0.622
0.630
0.638
0.612
0.640
0.656
0.648
0.636
0.664
0.680
0.652
0.604
0.616
0.600
0.604
0.620
0.630
0.574
0.580
0.584
0.580
0.574
0.568
0.606
0.674
0.702
0.710
0.698
0.686
0.656
0.650
0.648
0.606
0.610
0.602
0.596
0.594
0.570
0.590
0.618
0.602
0.640
0.608
0.648
0.672
0.702
0.684
0.656
0.610
0.598
0.582
0.572
0.564
0.580
0.648
0.524
0.682
0.704
0.748
0.774
0.728
0.654
0.616
0.608
0.606
0.618
0.640
0.624
0.634
0.630
0.616
0.630
0.736
0.486
0.702
0.736
0.882
0.842
0.780
0.804
0.692
0.838
0.702
0.684
0.644
0.622
0.612
0.614
0.594
0.584
0.568
0.596
0.568
0.576
0.592
0.600
0.624
0.630
0.650
0.708
0.716
0.680
0.712
0.678
0.654
0.630
0.610
0.598
0.584
0.572
0.578
0.582
0.610
0.604
0.618
0.624
0.612
0.598
0.598
0.596
0.598
0.578
0.576
0.580
0.598
0.612
0.652
0.724
0.716
0.780
0.686
0.668
0.682
0.716
0.734
0.690
0.702
0.710
0.726
0.742
0.722
0.738
0.760
0.694
0.698
0.724
0.782
0.742
0.760
0.762
0.782
0.740
0.784
0.786
0.786
0.736
0.738
0.736
0.822
0.826
0.820
0.822
0.908
0.806
0.794
0.756
0.754
0.692
0.720
0.750
0.832
0.840
0.874
0.840
0.806
0.778
0.738
0.750
0.690
0.704
0.740
0.778
0.746
0.754
0.742
0.774
0.764
0.794
0.776
0.798
0.724
0.732
0.708
0.736
0.722
0.742
0.840
0.876
0.820
0.880
0.878
0.802
0.708
0.710
0.672
0.626
0.602
0.606
0.630
0.708
0.828
0.808
0.770
0.774
0.766
0.718
0.798
0.812
0.812
0.766
0.780
0.764
0.750
0.724
0.748
0.774
0.728
0.788
0.780
0.826
0.770
0.798
0.798
0.770
0.736
0.744
0.736
0.710
0.750
0.728
0.804
0.740
0.758
0.718
0.738
0.692
0.740
0.722
0.766
0.728
0.752
0.718
0.696
0.678
0.696
0.726
0.774
0.762
0.812
0.836
0.862
0.788
0.806
0.814
0.840
0.774
0.794
0.772
0.778
0.762
0.784
0.840
0.798
0.818
0.804
0.800
0.714
0.698
0.690
0.770
0.804
0.920
0.936
0.922
0.876
0.832
0.794
0.738
0.748
0.770
0.836
0.804
0.884
0.900
0.850
0.932
0.952
0.898
0.804
0.786
0.718
0.692
0.654
0.642
0.662
0.734
0.858
0.868
0.908
0.820
0.864
0.822
0.774
0.736
0.744
0.780
0.806
0.790
0.812
0.846
0.786
0.842
0.828
0.820
0.732
0.766
0.752
0.766
0.728
0.762
0.794
0.872
0.838
0.782
0.796
0.788
0.710
0.692
0.694
0.716
0.708
0.680
0.648
0.666
0.668
0.674
0.670
0.666
0.652
0.626
0.630
0.656
0.656
0.676
0.724
0.776
0.824
0.802
0.760
0.760
0.746
0.736
0.720
0.744
0.768
0.784
0.772
0.806
0.826
0.804
0.754
0.734
0.732
0.718
0.756
0.804
0.842
0.822
0.874
0.836
0.830
0.772
0.772
0.770
0.790
0.770
0.746
0.728
0.682
0.646
0.628
0.660
0.764
0.892
0.870
0.870
0.838
0.792
0.772
0.752
0.758
0.768
0.832
0.844
0.824
0.818
0.772
0.764
0.752
0.776
0.790
0.798
0.802
0.782
0.760
0.724
0.688
0.658
0.642
0.702
0.756
0.828
0.834
0.884
0.768
0.756
0.724
0.684
0.674
0.654
0.680
0.690
0.740
0.702
0.740
0.736
0.772
0.724
0.692
0.682
0.664
0.636
0.630
0.600
0.600
0.574
0.594
0.618
0.648
0.728
0.820
0.830
0.758
0.760
0.754
0.794
0.828
0.762
0.834
0.786
0.778
0.722
0.702
0.720
0.744
0.770
0.700
0.714
0.698
0.690
0.690
0.700
0.692
0.690
0.686
0.668
0.680
0.678
0.696
0.672
0.670
0.692
0.714
0.704
0.672
0.644
0.650
0.648
0.656
0.682
0.694
0.690
0.684
0.670
0.680
0.678
0.682
0.704
0.748
0.784
0.750
0.736
0.720
0.692
0.664
0.664
0.652
0.642
0.638
0.656
0.678
0.678
0.682
0.718
0.772
0.740
0.704
0.694
0.700
0.736
0.744
0.838
0.922
0.880
0.856
0.840
0.812
0.718
0.664
0.636
0.616
0.592
0.594
0.604
0.646
0.696
0.680
0.698
0.720
0.718
0.750
0.718
0.678
0.688
0.700
0.730
0.708
0.678
0.726
0.770
0.824
0.742
0.742
0.740
0.766
0.712
0.690
0.680
0.714
0.750
0.748
0.828
0.844
0.846
0.772
0.780
0.772
0.798
0.754
0.772
0.786
0.822
0.776
0.774
0.782
0.758
0.714
0.722
0.750
0.792
0.764
0.758
0.744
0.704
0.662
0.660
0.688
0.780
0.828
0.832
0.802
0.830
0.804
0.732
0.754
0.774
0.814
0.770
0.780
0.744
0.734
0.698
0.730
0.766
0.896
0.840
0.928
0.942
0.850
0.822
0.758
0.738
0.696
0.754
0.814
0.928
0.826
0.866
0.876
0.804
0.788
0.742
0.756
0.756
0.816
0.848
0.784
0.774
0.764
0.836
0.790
0.836
0.850
0.832
0.800
0.812
0.752
0.678
0.660
0.660
0.730
0.760
0.808
0.840
0.874
0.768
0.776
0.696
0.672
0.632
0.606
0.618
0.650
0.720
0.728
0.714
0.712
0.730
0.698
0.654
0.654
0.650
0.682
0.690
0.744
0.768
0.812
0.764
0.760
0.760
0.756
0.716
0.674
0.676
0.704
0.730
0.698
0.690
0.700
0.692
0.704
0.652
0.636
0.676
0.682
0.674
0.716
0.756
0.768
0.732
0.762
0.796
0.862
0.840
0.748
0.720
0.728
0.726
0.752
0.660
0.700
0.770
0.824
0.770
0.816
0.816
0.842
0.800
0.756
0.746
0.742
0.702
0.672
0.672
0.714
0.836
0.830
0.834
0.832
0.852
0.768
0.812
0.776
0.714
0.652
0.292
0.348
0.616
0.606
0.612
0.644
0.652
0.668
0.802
0.836
0.748
0.772
0.752
0.764
0.710
0.676
0.674
0.690
0.702
0.728
0.742
0.780
0.812
0.860
0.852
0.800
0.838
0.816
0.796
0.810
0.754
0.782
0.742
0.696
0.712
0.716
0.788
0.850
0.790
0.820
0.790
0.766
0.716
0.736
0.732
0.746
0.720
0.732
0.780
0.782
0.868
0.830
0.774
0.782
0.700
0.668
0.652
0.664
0.634
0.648
0.696
0.776
0.738
0.754
0.712
0.730
0.718
0.694
0.680
0.652
0.664
0.676
0.700
0.688
0.714
0.696
0.678
0.698
0.688
0.750
0.690
0.716
0.654
0.680
0.708
0.692
0.706
0.686
0.680
0.632
0.624
0.630
0.690
0.732
0.778
0.764
0.804
0.742
0.754
0.808
0.744
0.744
0.738
0.772
0.746
0.736
0.718
0.756
0.762
0.720
0.756
0.794
0.838
0.768
0.802
0.774
0.782
0.776
0.790
0.810
0.752
0.820
0.830
0.864
0.760
0.748
0.720
0.738
0.688
0.716
0.726
0.804
0.786
0.842
0.830
0.768
0.734
0.708
0.680
0.652
0.626
0.644
0.642
0.660
0.708
0.754
0.716
0.696
0.738
0.798
0.820
0.736
0.752
0.736
0.694
0.678
0.680
0.690
0.698
0.698
0.742
0.822
0.922
0.872
0.868
0.810
0.770
0.698
0.720
0.698
0.754
0.734
0.774
0.768
0.802
0.754
0.790
0.802
0.810
0.748
0.760
0.730
0.754
0.708
0.746
0.736
0.792
0.746
0.762
0.744
0.774
0.728
0.756
0.730
0.738
0.684
0.680
0.650
0.644
0.712
0.744
0.728
0.752
0.822
0.794
0.720
0.710
0.678
0.680
0.668
0.700
0.752
0.852
0.804
0.852
0.832
0.778
0.712
0.710
0.672
0.718
0.704
0.792
0.844
0.896
0.812
0.834
0.808
0.770
0.706
0.738
0.738
0.784
0.710
0.770
0.764
0.788
0.780
0.802
0.784
0.706
0.716
0.684
0.708
0.674
0.706
0.716
0.734
0.682
0.710
0.730
0.734
0.764
0.750
0.714
0.710
0.700
0.682
0.656
0.648
0.678
0.728
0.722
0.680
0.674
0.710
0.768
0.840
0.868
0.756
0.746
0.718
0.706
0.680
0.666
0.682
0.684
0.742
0.744
0.774
0.752
0.790
0.768
0.732
0.738
0.748
0.768
0.752
0.738
0.760
0.796
0.854
0.760
0.702
0.666
0.674
0.646
0.652
0.650
0.684
0.714
0.726
0.784
0.834
0.818
0.746
0.780
0.778
0.778
0.698
0.746
0.734
0.764
0.738
0.750
0.760
0.734
0.760
0.758
0.800
0.740
0.768
0.738
0.732
0.686
0.686
0.694
0.676
0.688
0.696
0.682
0.656
0.688
0.762
0.756
0.716
0.716
0.710
0.760
0.728
0.776
0.816
0.872
0.816
0.890
0.856
0.870
0.790
0.794
0.772
0.762
0.736
0.740
0.734
0.798
0.776
0.736
0.718
0.746
0.738
0.736
0.750
0.802
0.738
0.690
0.700
0.612
0.230
0.396
0.648
0.700
0.710
0.788
0.872
0.906
0.884
0.778
0.760
0.746
0.728
0.728
0.668
0.672
0.672
0.674
0.682
0.732
0.810
0.844
0.754
0.790
0.780
0.792
0.708
0.726
0.700
0.722
0.686
0.714
0.692
0.748
0.756
0.816
0.900
0.900
0.848
0.770
0.704
0.690
0.680
0.646
0.736
0.848
0.884
0.900
0.866
0.810
0.764
0.728
0.704
0.682
0.678
0.636
0.642
0.662
0.792
0.862
0.852
0.868
0.906
0.770
0.790
0.772
0.740
0.694
0.702
0.706
0.702
0.706
0.708
0.726
0.714
0.708
0.678
0.702
0.660
0.674
0.684
0.730
0.762
0.740
0.740
0.716
0.718
0.672
0.644
0.666
0.654
0.656
0.666
0.684
0.710
0.702
0.688
0.720
0.768
0.856
0.816
0.750
0.754
0.728
0.740
0.702
0.724
0.716
0.774
0.804
0.730
0.744
0.724
0.734
0.688
0.704
0.708
0.756
0.756
0.728
0.752
0.794
0.804
0.750
0.774
0.780
0.746
0.682
0.654
0.640
0.666
0.744
0.896
0.902
0.866
0.864
0.822
0.782
0.754
0.716
0.722
0.730
0.728
0.788
0.794
0.808
0.766
0.786
0.746
0.750
0.742
0.746
0.750
0.752
0.710
0.758
0.740
0.804
0.808
0.818
0.816
0.846
0.776
0.776
0.758
0.746
0.694
0.704
0.716
0.726
0.688
0.720
0.732
0.784
0.742
0.782
0.754
0.750
0.696
0.722
0.724
0.786
0.754
0.758
0.724
0.720
0.684
0.714
0.720
0.780
0.726
0.758
0.740
0.768
0.702
0.728
0.712
0.738
0.708
0.686
0.666
0.688
0.648
0.632
0.620
0.596
0.584
0.586
0.598
0.610
0.628
0.620
0.650
0.634
0.610
0.596
0.600
0.626
0.656
0.632
0.638
0.644
0.666
0.640
0.642
0.648
0.668
0.676
0.658
0.630
0.646
0.702
0.792
0.814
0.804
0.816
0.824
0.756
0.734
0.696
0.694
0.654
0.656
0.650
0.640
0.622
0.614
0.632
0.686
0.718
0.762
0.794
0.820
0.764
0.772
0.738
0.690
0.674
0.650
0.642
0.646
0.648
0.678
0.732
0.806
0.746
0.774
0.772
0.772
0.722
0.728
0.720
0.700
0.628
0.652
0.672
0.682
0.690
0.732
0.766
0.768
0.744
0.746
0.726
0.688
0.684
0.666
0.678
0.652
0.672
0.684
0.688
0.668
0.676
0.656
0.672
0.668
0.664
0.652
0.656
0.642
0.600
0.604
0.610
0.588
0.590
0.572
0.588
0.660
0.814
0.860
0.790
0.822
0.836
0.814
0.756
0.760
0.754
0.758
0.694
0.708
0.706
0.792
0.862
0.814
0.854
0.870
0.832
0.790
0.782
0.834
0.766
0.750
0.758
0.818
0.788
0.828
0.828
0.814
0.742
0.760
0.736
0.716
0.710
0.762
0.834
0.884
0.816
0.856
0.822
0.756
0.810
0.738
0.702
0.720
0.722
0.776
0.796
0.836
0.830
0.816
0.718
0.736
0.744
0.828
0.862
0.756
0.760
0.702
0.694
0.656
0.674
0.756
0.754
0.794
0.816
0.902
0.834
0.734
0.732
0.716
0.708
0.686
0.730
0.820
0.886
0.818
0.854
0.804
0.760
0.772
0.748
0.744
0.692
0.696
0.722
0.810
0.794
0.808
0.824
0.852
0.770
0.782
0.748
0.742
0.730
0.720
0.740
0.732
0.732
0.756
0.790
0.754
0.794
0.800
0.896
0.796
0.842
0.792
0.758
0.780
0.770
0.890
0.840
0.874
0.878
0.782
0.742
0.770
0.772
0.704
0.728
0.688
0.688
0.654
0.660
0.738
0.774
0.794
0.820
0.796
0.724
0.732
0.726
0.756
0.724
0.724
0.734
0.772
0.750
0.704
0.748
0.798
0.856
0.778
0.758
0.734
0.728
0.726
0.684
0.724
0.746
0.932
0.978
0.888
0.880
0.856
0.806
0.722
0.720
0.718
0.764
0.842
0.782
0.826
0.830
0.870
0.854
0.780
0.798
0.802
0.776
0.744
0.712
0.704
0.706
0.736
0.684
0.738
0.734
0.862
0.786
0.826
0.808
0.792
0.696
0.648
0.622
0.630
0.642
0.680
0.748
0.680
0.666
0.494
0.216
0.666
0.668
0.668
0.658
0.648
0.650
0.640
0.630
0.624
0.608
0.608
0.594
0.602
0.576
0.576
0.576
0.574
0.576
0.578
0.582
0.592
0.602
0.606
0.594
0.590
0.608
0.592
0.608
0.614
0.616
0.620
0.668
0.690
0.678
0.736
0.760
0.778
0.734
0.700
0.672
0.684
0.662
0.676
0.642
0.652
0.660
0.634
0.638
0.640
0.666
0.640
0.654
0.648
0.646
0.630
0.644
0.636
0.652
0.636
0.614
0.620
0.610
0.594
0.590
0.576
0.568
0.574
0.582
0.600
0.628
0.670
0.714
0.670
0.696
0.708
0.722
0.744
0.676
0.722
0.710
0.716
0.654
0.646
0.666
0.672
0.682
0.698
0.744
0.790
0.862
0.784
0.768
0.744
0.732
0.698
0.674
0.676
0.690
0.722
0.752
0.784
0.834
0.852
0.784
0.800
0.792
0.754
0.736
0.752
0.754
0.756
0.750
0.772
0.724
0.726
0.694
0.748
0.754
0.762
0.808
0.808
0.750
0.780
0.800
0.814
0.786
0.762
0.798
0.818
0.868
0.780
0.814
0.800
0.836
0.788
0.804
0.756
0.762
0.720
0.758
0.780
0.836
0.806
0.804
0.842
0.838
0.780
0.804
0.762
0.776
0.698
0.724
0.738
0.798
0.828
0.828
0.842
0.866
0.824
0.762
0.756
0.750
0.718
0.742
0.698
0.686
0.652
0.674
0.698
0.684
0.702
0.724
0.796
0.770
0.760
0.778
0.798
0.792
0.706
0.736
0.740
0.782
0.764
0.766
0.762
0.766
0.730
0.752
0.782
0.796
0.728
0.756
0.742
0.800
0.762
0.740
0.784
0.838
0.854
0.796
0.806
0.784
0.804
0.750
0.736
0.756
0.802
0.894
0.800
0.872
0.836
0.834
0.754
0.752
0.734
0.768
0.742
0.772
0.758
0.784
0.752
0.806
0.822
0.874
0.814
0.812
0.790
0.778
0.690
0.674
0.676
0.670
0.662
0.764
0.964
0.840
0.906
0.918
0.842
0.778
0.734
0.720
0.672
0.682
0.686
0.710
0.718
0.760
0.802
0.884
0.898
0.794
0.780
0.738
0.722
0.674
0.710
0.708
0.786
0.784
0.874
0.804
0.792
0.756
0.736
0.730
0.732
0.752
0.766
0.828
0.846
0.792
0.834
0.790
0.808
0.808
0.758
0.750
0.796
0.852
0.886
0.790
0.858
0.826
0.858
0.792
0.746
0.748
0.786
0.748
0.706
0.746
0.740
0.734
0.822
0.844
0.896
0.828
0.832
0.812
0.802
0.756
0.724
0.738
0.728
0.702
0.706
0.730
0.768
0.810
0.770
0.824
0.812
0.708
0.738
0.752
0.742
0.726
0.710
0.664
0.652
0.660
0.672
0.684
0.706
0.782
0.816
0.758
0.800
0.772
0.790
0.716
0.700
0.688
0.704
0.716
0.796
0.992
0.944
0.886
0.746
0.738
0.698
0.654
0.664
0.678
0.694
0.744
0.734
0.734
0.760
0.776
0.762
0.706
0.718
0.732
0.850
0.792
0.840
0.836
0.852
0.758
0.748
0.700
0.710
0.694
0.708
0.736
0.806
0.824
0.766
0.808
0.742
0.718
0.756
0.728
0.740
0.766
0.832
0.852
0.770
0.772
0.760
0.742
0.732
0.678
0.708
0.704
0.798
0.778
0.848
0.868
0.906
0.844
0.798
0.784
0.788
0.840
0.756
0.794
0.790
0.838
0.790
0.742
0.752
0.728
0.758
0.740
0.792
0.816
0.804
0.796
0.788
0.742
0.680
0.696
0.658
0.654
0.636
0.662
0.680
0.710
0.780
0.814
0.798
0.758
0.796
0.806
0.828
0.780
0.758
0.756
0.738
0.778
0.744
0.792
0.846
0.886
0.780
0.792
0.786
0.764
0.738
0.798
0.884
0.908
0.832
0.816
0.748
0.738
0.700
0.760
0.826
1.058
0.896
0.982
1.002
0.952
0.860
0.834
0.780
0.778
0.716
0.698
0.696
0.712
0.670
0.698
0.726
0.746
0.788
0.698
0.756
0.734
0.722
0.696
0.726
0.744
0.794
0.754
0.742
0.768
0.796
0.814
0.758
0.686
0.682
0.618
0.614
0.608
0.704
0.754
0.860
0.876
0.828
0.828
0.832
0.806
0.760
0.796
0.778
0.706
0.688
0.648
0.652
0.642
0.644
0.670
0.678
0.672
0.732
0.778
0.798
0.718
0.688
0.686
0.686
0.664
0.660
0.674
0.700
0.758
0.778
0.858
0.912
0.880
0.892
0.868
0.822
0.760
0.718
0.728
0.758
0.786
0.750
0.784
0.796
0.826
0.768
0.804
0.812
0.836
0.760
0.778
0.762
0.802
0.802
0.824
0.868
0.874
0.792
0.822
0.818
0.872
0.796
0.836
0.814
0.798
0.722
0.754
0.746
0.826
0.804
0.844
0.850
0.888
0.820
0.818
0.820
0.834
0.780
0.748
0.774
0.792
0.852
0.800
0.848
0.848
0.906
0.828
0.762
0.738
0.756
0.752
0.702
0.736
0.730
0.708
0.762
0.766
0.768
0.834
0.902
0.868
0.816
0.812
0.764
0.720
0.690
0.688
0.694
0.718
0.712
0.766
0.842
0.854
0.886
0.814
0.832
0.804
0.816
0.746
0.756
0.738
0.736
0.694
0.736
0.758
0.846
0.868
0.820
0.808
0.822
0.834
0.850
0.816
0.836
0.858
0.928
0.928
0.886
0.814
0.792
0.792
0.878
0.782
0.790
0.744
0.798
0.772
0.828
0.838
0.920
0.832
0.842
0.816
0.784
0.768
0.782
0.800
0.782
0.786
0.780
0.808
0.764
0.806
0.846
0.912
0.818
0.830
0.800
0.814
0.756
0.746
0.744
0.816
0.788
0.816
0.798
0.808
0.746
0.776
0.824
0.848
0.770
0.790
0.786
0.732
0.744
0.724
0.738
0.716
0.732
0.766
0.782
0.734
0.778
0.808
0.756
0.712
0.698
0.698
0.650
0.656
0.724
0.852
0.890
0.808
0.866
0.804
0.744
0.676
0.634
0.606
0.630
0.684
0.742
0.692
0.670
0.654
0.650
0.654
0.642
0.632
0.656
0.668
0.710
0.738
0.710
0.678
0.694
0.704
0.740
0.750
0.730
0.770
0.762
0.790
0.776
0.712
0.754
0.760
0.820
0.816
0.798
0.824
0.844
0.886
0.832
0.762
0.748
0.738
0.786
0.818
0.760
0.714
0.726
0.792
0.880
0.802
0.860
0.858
0.906
0.796
0.828
0.834
0.848
0.774
0.798
0.766
0.782
0.746
0.766
0.744
0.862
0.792
0.844
0.846
0.882
0.804
0.872
0.846
0.780
0.754
0.718
0.688
0.652
0.618
0.642
0.672
0.774
0.876
0.920
0.788
0.754
0.694
0.662
0.618
0.608
0.626
0.676
0.808
0.870
0.792
0.758
0.758
0.778
0.796
0.770
0.790
0.780
0.862
0.838
0.768
0.706
0.710
0.732
0.758
0.770
0.750
0.708
0.712
0.718
0.754
0.792
0.752
0.698
0.704
0.744
0.788
0.830
0.756
0.712
0.738
0.748
0.776
0.742
0.774
0.730
0.738
0.710
0.722
0.718
0.736
0.746
0.732
0.740
0.766
0.720
0.726
0.760
0.824
0.810
0.780
0.784
0.720
0.668
0.626
0.610
0.628
0.624
0.646
0.630
0.602
0.600
0.632
0.670
0.746
0.796
0.790
0.776
0.740
0.750
0.734
0.726
0.730
0.702
0.668
0.650
0.672
0.680
0.686
0.674
0.658
0.632
0.702
0.786
0.810
0.772
0.810
0.792
0.792
0.756
0.694
0.690
0.676
0.702
0.684
0.730
0.764
0.832
0.750
0.778
0.772
0.780
0.744
0.768
0.774
0.722
0.744
0.732
0.746
0.730
0.776
0.796
0.858
0.784
0.848
0.826
0.834
0.766
0.758
0.756
0.708
0.746
0.748
0.800
0.768
0.840
0.828
0.804
0.810
0.786
0.768
0.732
0.760
0.782
0.754
0.698
0.722
0.736
0.762
0.796
0.816
0.806
0.820
0.794
0.728
0.744
0.734
0.792
0.820
0.806
0.806
0.776
0.784
0.770
0.720
0.758
0.742
0.818
0.890
0.818
0.834
0.822
0.826
0.770
0.784
0.782
0.838
0.806
0.746
0.756
0.736
0.732
0.708
0.678
0.750
0.820
0.796
0.876
0.892
0.842
0.752
0.732
0.710
0.714
0.698
0.720
0.764
0.804
0.756
0.764
0.756
0.766
0.726
0.734
0.724
0.708
0.706
0.710
0.768
0.782
0.864
0.830
0.836
0.796
0.774
0.768
0.724
0.772
0.748
0.752
0.744
0.726
0.728
0.754
0.790
0.758
0.774
0.768
0.758
0.734
0.706
0.742
0.768
0.798
0.782
0.798
0.850
0.874
0.876
0.778
0.764
0.746
0.748
0.710
0.728
0.728
0.768
0.762
0.782
0.728
0.746
0.766
0.686
0.686
0.688
0.690
0.680
0.668
0.642
0.650
0.646
0.654
0.656
0.672
0.684
0.650
0.620
0.618
0.618
0.628
0.626
0.632
0.636
0.686
0.740
0.844
0.832
0.790
0.814
0.796
0.802
0.724
0.746
0.734
0.800
0.856
0.822
0.848
0.854
0.858
0.802
0.752
0.770
0.780
0.768
0.746
0.780
0.812
0.780
0.782
0.782
0.792
0.718
0.726
0.722
0.812
0.784
0.868
0.880
0.868
0.792
0.812
0.818
0.750
0.678
0.674
0.646
0.618
0.610
0.606
0.598
0.618
0.682
0.820
0.860
0.750
0.754
0.762
0.776
0.740
0.722
0.736
0.760
0.886
0.868
0.800
0.834
0.804
0.792
0.780
0.770
0.790
0.814
0.770
0.742
0.784
0.916
0.996
0.942
0.836
0.858
0.842
0.858
0.798
0.718
0.678
0.658
0.634
0.638
0.712
0.916
0.880
0.970
0.956
0.910
0.820
0.808
0.818
0.816
0.826
0.804
0.766
0.778
0.814
0.858
0.804
0.868
0.868
0.916
0.860
0.780
0.796
0.812
0.842
0.808
0.770
0.800
0.828
0.872
0.812
0.824
0.802
0.840
0.778
0.802
0.772
0.796
0.770
0.828
0.854
0.842
0.754
0.778
0.784
0.860
0.924
0.830
0.868
0.842
0.852
0.790
0.778
0.760
0.826
0.846
0.778
0.806
0.770
0.800
0.770
0.806
0.826
0.836
0.794
0.810
0.796
0.828
0.778
0.792
0.760
0.764
0.746
0.766
0.758
0.826
0.842
0.882
0.864
0.810
0.726
0.708
0.706
0.702
0.716
0.722
0.770
0.840
0.980
0.876
0.808
0.804
0.796
0.800
0.734
0.702
0.680
0.652
0.634
0.634
0.700
0.754
0.758
0.834
0.920
0.964
0.834
0.764
0.756
0.750
0.704
0.702
0.702
0.714
0.750
0.774
0.800
0.882
0.806
0.802
0.754
0.792
0.746
0.742
0.748
0.788
0.832
0.806
0.878
0.866
0.900
0.832
0.822
0.810
0.822
0.726
0.698
0.710
0.784
0.840
0.858
0.820
0.822
0.790
0.762
0.706
0.724
0.712
0.820
0.808
0.886
0.844
0.848
0.850
0.832
0.848
0.820
0.784
0.780
0.796
0.810
0.760
0.804
0.788
0.826
0.768
0.812
0.800
0.832
0.844
0.794
0.850
0.856
0.830
0.806
0.736
0.758
0.754
0.810
0.778
0.820
0.810
0.832
0.758
0.796
0.802
0.854
0.766
0.778
0.756
0.788
0.750
0.776
0.790
0.870
0.832
0.734
0.676
0.676
0.690
0.756
0.890
1.012
0.996
0.968
0.934
0.904
0.850
0.788
0.762
0.736
0.752
0.732
0.694
0.702
0.782
0.922
0.900
0.896
0.882
0.880
0.832
0.790
0.736
0.694
0.684
0.664
0.704
0.716
0.744
0.792
0.868
0.794
0.786
0.766
0.784
0.760
0.750
0.750
0.788
0.806
0.776
0.786
0.776
0.804
0.812
0.758
0.722
0.714
0.710
0.696
0.678
0.640
0.642
0.652
0.686
0.686
0.700
0.728
0.764
0.740
0.766
0.776
0.766
0.744
0.734
0.742
0.706
0.734
0.724
0.768
0.782
0.740
0.754
0.746
0.736
0.716
0.714
0.726
0.732
0.768
0.758
0.714
0.694
0.696
0.708
0.776
0.816
0.770
0.814
0.816
0.842
0.774
0.772
0.736
0.746
0.726
0.740
0.764
0.856
0.946
0.812
0.812
0.784
0.786
0.746
0.780
0.792
0.874
0.850
0.862
0.880
0.866
0.790
0.802
0.774
0.780
0.710
0.740
0.708
0.786
0.792
0.944
0.934
0.978
0.906
0.944
0.922
0.862
0.798
0.772
0.788
0.788
0.746
0.784
0.808
0.836
0.814
0.878
0.882
0.856
0.826
0.810
0.846
0.812
0.774
0.770
0.736
0.686
0.696
0.716
0.878
0.960
0.856
0.878
0.880
0.898
0.804
0.794
0.752
0.742
0.716
0.678
0.694
0.692
0.712
0.726
0.692
0.730
0.766
0.856
0.866
0.912
0.820
0.766
0.794
0.778
0.774
0.750
0.736
0.736
0.732
0.738
0.714
0.676
0.680
0.656
0.648
0.638
0.654
0.694
0.808
0.874
0.872
0.792
0.808
0.784
0.792
0.710
0.706
0.712
0.756
0.842
0.864
0.848
0.854
0.844
0.840
0.862
0.828
0.842
0.780
0.790
0.778
0.742
0.770
0.798
0.846
0.838
0.766
0.780
0.770
0.814
0.806
0.818
0.764
0.786
0.760
0.770
0.734
0.726
0.720
0.752
0.782
0.794
0.794
0.780
0.806
0.764
0.750
0.688
0.684
0.640
0.666
0.708
0.712
0.754
0.840
0.906
0.894
0.828
0.840
0.796
0.792
0.736
0.710
0.724
0.730
0.756
0.780
0.784
0.798
0.774
0.810
0.772
0.786
0.778
0.808
0.762
0.762
0.764
0.794
0.814
0.744
0.762
0.762
0.808
0.774
0.752
0.796
0.888
0.926
0.838
0.868
0.844
0.838
0.780
0.732
0.740
0.760
0.838
0.808
0.794
0.836
0.832
0.796
0.794
0.798
0.820
0.776
0.756
0.780
0.820
0.818
0.762
0.776
0.760
0.838
0.860
0.764
0.774
0.760
0.770
0.762
0.736
0.782
0.856
0.930
0.856
0.882
0.810
0.730
0.678
0.656
0.650
0.628
0.638
0.646
0.670
0.638
0.626
0.608
0.618
0.620
0.622
0.628
0.624
0.616
0.614
0.602
0.588
0.580
0.574
0.574
0.558
0.558
0.558
0.546
0.550
0.552
0.544
0.552
0.562
0.570
0.592
0.600
0.634
0.678
0.744
0.760
0.712
0.714
0.694
0.676
0.654
0.642
0.654
0.646
0.640
0.646
0.630
0.616
0.638
0.640
0.652
0.626
0.622
0.614
0.612
0.618
0.628
0.626
0.618
0.620
0.612
0.610
0.600
0.600
0.588
0.592
0.580
0.568
0.570
0.576
0.582
0.582
0.576
0.572
0.568
0.568
0.562
0.562
0.562
0.558
0.578
0.552
0.556
0.562
0.564
0.572
0.574
0.582
0.570
0.570
0.566
0.566
0.568
0.570
0.564
0.564
0.564
0.574
0.586
0.592
0.586
0.600
0.584
0.594
0.590
0.596
0.592
0.588
0.584
0.578
0.564
0.554
0.554
0.550
0.538
0.536
0.530
0.526
0.536
0.516
0.536
0.572
0.586
0.612
0.636
0.610
0.590
0.594
0.594
0.598
0.592
0.592
0.572
0.580
0.576
0.604
0.620
0.622
0.620
0.618
0.622
0.622
0.620
0.614
0.612
0.610
0.578
0.560
0.576
0.578
0.594
0.588
0.584
0.584
0.568
0.572
0.558
0.556
0.554
0.560
0.566
0.590
0.580
0.540
0.554
0.548
0.550
0.548
0.200
0.340
0.538
0.542
0.554
0.568
0.576
0.604
0.594
0.582
0.576
0.558
0.544
0.538
0.542
0.526
0.522
0.530
0.534
0.540
0.532
0.548
0.552
0.560
0.582
0.594
0.652
0.690
0.698
0.672
0.664
0.680
0.678
0.656
0.656
0.678
0.698
0.682
0.730
0.740
0.742
0.704
0.716
0.750
0.762
0.712
0.756
0.764
0.756
0.724
0.748
0.750
0.710
0.686
0.666
0.654
0.646
0.650
0.638
0.654
0.700
0.710
0.648
0.660
0.642
0.652
0.646
0.632
0.618
0.628
0.694
0.816
0.982
1.070
1.038
0.950
0.840
0.762
0.760
0.916
1.262
1.114
0.908
0.852
0.892
0.906
0.858
0.796
0.746
0.752
0.876
0.964
0.946
0.888
0.814
0.762
0.752
0.736
0.720
0.678
0.684
0.756
0.848
0.902
0.904
0.846
0.782
0.742
0.794
0.830
0.850
0.808
0.784
0.766
0.818
0.906
0.914
0.854
0.806
0.750
0.780
0.822
0.872
0.870
0.834
0.818
0.936
1.032
0.998
0.870
0.784
0.736
0.772
0.898
0.954
0.956
0.896
0.838
0.922
1.092
1.016
0.918
0.818
0.754
0.780
0.942
1.084
1.104
0.958
0.842
0.772
0.790
0.940
1.044
0.998
0.858
0.780
0.802
0.884
0.904
0.862
0.790
0.776
0.834
0.904
0.962
0.942
0.838
0.752
0.724
0.760
0.850
0.712
0.708
0.672
0.662
0.634
0.622
0.616
0.626
0.614
0.614
0.612
0.612
0.612
0.604
0.596
0.594
0.584
0.568
0.570
0.558
0.564
0.560
0.566
0.582
0.596
0.608
0.612
0.614
0.614
0.618
0.612
0.604
0.600
0.596
0.586
0.570
0.568
0.570
0.568
0.580
0.560
0.582
0.636
0.696
0.696
0.770
0.706
0.698
0.640
0.622
0.598
0.580
0.572
0.558
0.570
0.580
0.610
0.644
0.656
0.636
0.618
0.614
0.622
0.640
0.616
0.618
0.622
0.626
0.624
0.624
0.618
0.636
0.642
0.626
0.610
0.606
0.616
0.604
0.586
0.592
0.582
0.570
0.570
0.564
0.568
0.560
0.562
0.558
0.564
0.558
0.548
0.552
0.546
0.554
0.566
0.628
0.642
0.600
0.606
0.594
0.586
0.574
0.578
0.588
0.596
0.626
0.658
0.722
0.710
0.730
0.674
0.644
0.624
0.628
0.618
0.604
0.594
0.604
0.642
0.732
0.834
0.846
0.774
0.738
0.764
0.768
0.708
0.682
0.672
0.690
0.748
0.796
0.806
0.782
0.836
0.876
0.830
0.774
0.730
0.750
0.794
0.860
0.812
0.770
0.794
0.848
0.954
1.008
0.884
0.834
0.826
0.838
0.808
0.784
0.828
0.954
0.972
0.858
0.842
0.850
0.862
0.784
0.734
0.756
0.814
0.852
0.830
0.880
0.982
0.988
0.876
0.886
0.888
0.834
0.786
0.808
0.880
0.914
0.862
0.852
0.944
1.032
0.872
0.846
0.858
0.870
0.834
0.856
0.916
0.950
0.866
0.892
0.936
1.050
0.962
0.840
0.812
0.866
0.904
0.964
0.912
0.980
1.000
0.888
0.900
0.916
0.916
0.842
0.868
0.886
0.892
0.856
0.892
0.930
0.968
0.904
0.914
0.910
0.908
0.840
0.844
0.858
0.902
0.858
0.914
0.934
0.952
0.844
0.828
0.822
0.842
0.838
0.906
0.894
0.894
0.816
0.890
0.948
0.922
0.892
0.884
0.910
0.828
0.822
0.830
0.828
0.834
0.956
0.956
0.868
0.864
0.852
0.862
0.832
0.886
0.930
0.874
0.842
0.858
0.876
0.822
0.860
0.894
0.942
0.878
0.874
0.874
0.812
0.830
0.852
0.938
0.934
0.972
0.986
0.894
0.902
0.870
0.824
0.858
0.868
0.898
0.860
0.868
0.910
0.868
0.836
0.870
0.914
1.000
0.996
0.900
0.894
0.896
0.904
0.846
0.866
0.918
0.970
1.006
0.986
0.996
0.972
0.866
0.798
0.816
0.900
0.960
0.920
1.010
1.090
0.988
0.936
0.916
0.884
0.856
0.888
0.900
0.920
0.882
0.900
0.902
0.856
0.866
0.938
0.920
0.882
0.970
1.022
0.974
0.876
0.828
0.834
0.946
0.978
0.910
0.938
0.950
0.900
0.886
0.878
0.890
0.878
0.872
0.798
0.840
0.906
0.946
0.988
0.928
0.894
0.862
0.872
0.920
0.892
0.882
0.886
0.862
0.822
0.816
0.850
0.816
0.848
0.924
1.034
0.956
1.016
0.966
0.872
0.866
0.836
0.816
0.784
0.822
0.912
0.974
0.932
1.052
1.128
0.992
0.972
1.002
0.914
0.876
0.856
0.838
0.954
1.100
1.100
0.974
0.984
0.952
0.900
0.952
1.014
0.996
0.896
0.924
0.946
0.950
0.950
0.988
0.996
0.894
0.866
0.932
0.990
0.960
0.880
0.898
0.924
0.962
0.876
0.834
0.848
0.904
0.888
0.830
0.848
0.916
0.898
0.842
0.852
0.866
0.896
0.854
0.900
0.942
0.958
0.924
0.940
0.926
0.882
0.894
0.894
0.900
0.910
0.894
0.846
0.832
0.882
0.952
0.904
0.908
0.902
0.906
0.894
0.908
0.966
0.918
0.928
0.964
0.974
0.884
0.868
0.888
0.946
0.924
0.890
0.876
0.850
0.820
0.832
0.908
0.898
0.886
0.930
0.886
0.856
0.842
0.842
0.826
0.890
0.926
0.966
0.960
1.002
0.958
0.910
0.862
0.858
0.850
0.864
0.858
0.888
0.918
0.964
0.980
0.912
0.848
0.826
0.858
0.860
0.890
0.938
0.978
0.906
0.884
0.904
0.948
0.968
0.968
0.948
0.930
0.898
0.936
0.952
0.912
0.916
0.984
0.998
1.002
0.942
0.926
0.908
0.904
0.840
0.858
0.866
0.842
0.870
0.900
0.928
0.860
0.882
0.934
0.932
0.838
0.842
0.846
0.894
0.856
0.922
0.980
0.916
0.908
0.922
0.920
0.832
0.770
0.754
0.782
0.844
0.920
0.990
1.018
0.980
0.880
0.940
1.006
0.948
0.880
0.906
0.968
0.906
0.976
1.070
0.962
0.944
0.946
0.878
0.820
0.826
0.862
0.918
0.936
0.992
0.964
0.930
0.928
0.930
0.860
0.880
0.872
0.828
0.832
0.850
0.888
0.836
0.834
0.874
0.936
0.876
0.942
0.918
0.898
0.834
0.840
0.872
0.832
0.832
0.856
0.908
0.864
0.896
0.914
0.904
0.846
0.834
0.860
0.966
0.894
0.906
0.946
0.982
0.976
0.900
0.836
0.824
0.860
0.882
0.856
0.904
0.950
0.948
0.880
0.914
0.894
0.892
0.854
0.882
0.922
1.006
0.930
0.950
0.928
0.920
0.838
0.840
0.856
0.914
0.890
0.940
0.972
0.980
0.880
0.858
0.852
0.858
0.866
0.850
0.892
0.978
0.982
0.924
0.982
0.990
0.910
0.882
0.870
0.894
0.992
0.982
0.894
0.868
0.876
0.920
0.930
0.876
0.924
0.948
0.876
0.810
0.856
0.922
0.864
0.858
0.892
0.898
0.926
0.910
0.886
0.836
0.806
0.836
0.870
0.854
0.866
0.892
0.878
0.812
0.816
0.812
0.840
0.830
0.870
0.926
0.950
0.890
0.940
0.932
0.904
0.862
0.852
0.866
0.896
0.910
0.874
0.894
0.896
0.908
0.872
0.928
0.930
0.910
0.842
0.838
0.882
0.864
0.866
0.904
0.900
0.870
0.892
0.906
0.870
0.826
0.810
0.838
0.824
0.826
0.824
0.826
0.840
0.864
0.858
0.888
0.918
0.876
0.884
0.886
0.894
0.842
0.882
0.892
0.912
0.848
0.868
0.892
0.888
0.860
0.880
0.902
0.910
0.878
0.878
0.876
0.876
0.862
0.850
0.860
0.986
0.954
0.954
0.920
0.836
0.776
0.798
0.884
0.900
0.986
1.036
0.964
0.848
0.810
0.826
0.864
0.876
1.056
1.214
1.082
0.938
0.936
0.968
0.926
0.922
0.942
0.960
0.898
0.890
0.888
0.894
0.868
0.882
0.862
0.948
0.932
0.938
0.926
0.952
0.882
0.888
0.960
0.926
0.860
0.866
0.894
0.888
0.892
0.896
0.842
0.864
0.924
0.942
0.908
0.932
1.004
1.056
0.964
1.016
1.032
1.000
0.928
0.974
1.006
0.976
0.924
0.916
0.958
0.954
0.902
0.926
0.900
0.918
0.902
0.926
0.908
0.854
0.852
0.862
0.960
0.896
0.834
0.806
0.866
0.816
0.804
0.812
0.908
0.934
0.882
0.872
0.910
0.900
0.902
0.946
1.022
0.948
0.872
0.890
0.956
0.918
0.926
0.956
0.944
0.876
0.888
0.892
0.922
0.838
0.858
0.902
0.900
0.880
0.920
0.932
0.896
0.832
0.882
0.860
0.856
0.838
0.874
0.892
0.864
0.944
0.874
0.852
0.836
0.872
0.892
0.812
0.848
0.862
0.950
0.924
1.016
1.074
1.034
0.956
0.892
0.914
0.836
0.806
0.804
0.936
1.080
0.968
1.026
1.046
1.042
0.936
0.936
0.938
0.986
0.926
0.952
0.998
1.112
1.038
0.998
1.072
1.064
0.928
0.984
1.106
1.120
0.944
0.948
0.942
0.932
0.896
0.892
0.890
1.022
0.922
0.966
0.986
0.958
0.880
0.892
0.912
0.942
0.868
0.898
1.006
0.954
0.922
0.914
0.910
0.852
0.894
1.032
1.074
1.038
0.974
0.908
0.936
1.010
1.014
0.916
0.910
0.904
0.926
0.948
0.926
0.994
1.030
1.066
1.056
0.880
0.810
0.792
0.776
0.798
0.854
1.100
1.138
1.024
0.944
0.916
0.958
0.928
1.018
1.182
1.056
1.082
1.050
0.940
1.004
0.938
0.974
1.050
1.052
1.014
1.088
1.084
1.046
1.048
1.080
1.030
0.944
0.938
0.804
0.848
0.876
0.832
0.816
0.802
0.880
0.880
0.838
0.824
0.788
0.780
0.760
0.774
0.810
0.914
0.848
0.834
0.858
0.906
0.832
0.818
0.826
0.836
0.784
0.794
0.810
0.842
0.812
0.816
0.826
0.872
0.840
0.832
0.870
1.010
1.006
0.914
0.914
0.952
0.878
0.832
0.808
0.836
0.860
0.936
0.986
0.972
0.930
1.000
0.992
0.958
0.854
0.808
0.788
0.834
0.816
0.822
0.862
0.934
0.860
0.874
0.902
0.882
0.834
0.796
0.818
0.846
0.844
0.930
0.906
0.878
0.826
0.848
0.942
0.928
0.898
0.844
0.830
0.862
0.926
0.880
0.900
0.952
0.896
0.858
0.854
0.858
0.822
0.830
0.876
0.894
0.838
0.852
0.902
0.898
0.854
0.868
0.886
0.844
0.842
0.838
0.848
0.810
0.806
0.848
1.004
0.912
0.910
0.910
0.902
0.834
0.824
0.832
0.846
0.828
0.834
0.852
0.844
0.868
0.878
0.854
0.808
0.796
0.814
0.870
0.848
0.878
0.872
0.876
0.816
0.832
0.844
0.906
0.846
0.848
0.836
0.884
0.872
0.894
0.902
0.920
0.862
0.830
0.834
0.844
0.866
0.850
0.824
0.856
0.892
0.912
0.858
0.866
0.846
0.802
0.776
0.804
0.834
0.892
0.864
0.908
0.944
0.914
0.840
0.834
0.844
0.832
0.852
0.880
0.894
0.818
0.840
0.844
0.894
0.856
0.834
0.840
0.874
0.814
0.766
0.720
0.706
0.660
0.664
0.654
0.646
0.646
0.652
0.660
0.694
0.758
0.786
0.824
0.850
0.850
0.790
0.792
0.798
0.816
0.804
0.762
0.782
0.818
0.858
0.810
0.824
0.850
0.896
0.842
0.830
0.848
0.856
0.820
0.782
0.804
0.818
0.812
0.772
0.804
0.878
0.888
0.814
0.832
0.850
0.884
0.836
0.872
0.894
0.906
0.858
0.902
0.936
0.952
0.868
0.852
0.856
0.874
0.850
0.884
0.936
0.984
0.924
0.846
0.850
0.894
0.906
0.852
0.870
0.936
0.938
0.872
0.876
1.010
0.944
0.860
0.794
0.820
0.852
0.878
0.844
0.858
0.888
0.868
0.834
0.866
0.898
0.864
0.888
0.892
0.902
0.840
0.830
0.820
0.838
0.812
0.830
0.856
0.898
0.866
0.894
0.964
1.008
0.926
0.922
0.918
0.908
0.866
0.892
0.926
0.962
0.912
0.934
0.930
0.862
0.866
0.890
0.876
0.894
0.926
0.894
0.852
0.880
0.898
0.874
0.838
0.894
0.900
0.874
0.840
0.856
0.910
0.900
0.872
0.862
0.882
0.858
0.892
0.892
0.890
0.850
0.862
0.894
0.946
0.902
0.930
0.908
0.910
0.834
0.854
0.854
0.890
0.898
0.896
0.908
0.892
0.816
0.836
0.870
0.934
0.894
0.892
0.876
0.824
0.834
0.884
0.866
0.818
0.850
0.890
0.886
0.830
0.832
0.840
0.844
0.844
0.890
0.946
0.908
0.818
0.830
0.830
0.802
0.806
0.860
0.972
0.958
0.912
0.938
0.932
0.904
0.902
0.878
0.858
0.850
0.820
0.860
0.890
0.912
0.918
0.896
0.930
0.932
0.848
0.818
0.818
0.828
0.786
0.808
0.844
0.934
0.900
0.906
0.950
0.930
0.878
0.896
0.938
0.882
0.844
0.866
0.898
0.858
0.912
0.910
0.878
0.822
0.832
0.850
0.916
0.874
0.914
0.878
0.902
0.870
0.880
0.882
0.894
0.860
0.932
0.968
0.972
0.912
0.918
0.918
0.888
0.854
0.838
0.876
0.828
0.802
0.844
0.898
0.868
0.864
0.910
0.972
0.900
0.908
0.884
0.866
0.802
0.764
0.774
0.852
0.838
0.836
0.884
1.028
0.904
0.878
0.868
0.908
0.890
0.832
0.844
0.892
0.938
0.924
0.884
0.872
0.882
0.850
0.854
0.858
0.914
0.902
0.856
0.892
0.886
0.908
0.884
0.928
0.946
0.910
0.902
0.862
0.830
0.766
0.766
0.742
0.798
0.792
0.864
1.092
1.166
1.004
1.062
1.060
0.972
0.860
0.822
0.876
0.930
0.894
0.888
0.898
0.946
0.938
0.892
0.916
1.008
1.002
0.902
0.882
0.872
0.842
0.894
0.942
0.942
0.898
0.906
0.930
0.972
0.938
0.904
0.920
0.892
0.932
0.944
0.940
0.904
0.956
0.916
0.880
0.894
0.984
0.884
0.870
0.884
0.906
0.984
0.922
0.972
1.014
0.990
1.006
0.976
0.910
0.844
0.844
0.882
0.906
0.878
0.906
0.946
0.966
0.904
0.888
0.918
0.890
0.850
0.874
0.842
0.866
0.894
0.922
0.920
0.846
0.890
0.932
0.848
0.856
0.850
0.876
0.868
0.866
0.920
0.982
0.922
0.888
0.888
0.914
0.924
0.968
1.010
0.946
0.932
0.932
0.904
0.966
0.980
0.908
0.878
0.846
0.870
0.838
0.860
0.906
0.984
0.890
0.880
0.912
0.876
0.898
0.970
0.976
0.922
0.932
0.938
0.906
0.932
0.938
0.952
0.872
0.864
0.936
0.954
0.916
0.926
0.930
0.882
0.906
0.916
0.858
0.874
0.886
0.934
0.900
0.844
0.832
0.864
0.944
0.892
0.922
0.948
0.994
0.942
0.854
0.856
0.884
0.900
0.860
0.886
0.932
0.916
0.980
1.014
1.008
0.934
0.886
0.876
0.800
0.832
0.840
0.886
0.950
1.004
1.036
0.956
0.950
0.942
0.900
0.810
0.864
0.846
0.834
0.822
0.882
0.980
0.936
0.938
0.986
1.040
0.952
0.952
0.938
0.860
0.758
0.764
0.746
0.882
1.102
0.974
0.972
0.952
0.890
0.944
1.028
0.984
0.984
0.972
0.996
0.958
1.044
0.960
0.916
0.848
0.826
0.854
0.946
0.926
0.934
1.026
1.080
0.998
0.970
1.050
0.964
0.972
0.966
0.898
0.904
0.918
0.914
0.904
0.938
0.922
0.874
0.796
0.784
0.812
0.832
0.886
0.946
0.966
0.914
0.972
0.994
0.912
0.936
0.966
0.932
0.868
0.880
0.874
0.862
0.840
0.896
0.930
0.880
0.886
0.890
0.836
0.830
0.882
0.880
0.894
0.836
0.878
0.932
0.894
0.858
0.920
0.914
0.932
0.864
0.850
0.892
0.932
0.876
0.882
0.868
0.852
0.854
0.930
0.968
0.916
0.934
0.934
0.896
0.882
0.886
0.902
0.844
0.896
0.934
0.916
0.874
0.972
0.890
0.900
0.946
0.954
0.992
1.058
1.074
1.002
1.020
1.032
0.964
0.944
0.916
0.872
0.826
0.846
0.912
1.010
0.950
0.968
1.016
1.002
0.928
0.914
0.874
0.832
0.832
0.880
0.966
0.914
0.958
1.046
0.962
0.960
0.952
0.974
0.930
0.902
0.940
0.944
0.902
0.846
0.834
0.862
0.864
0.946
0.992
1.014
1.008
0.942
0.948
0.976
0.926
0.874
0.860
0.886
0.844
0.892
0.942
0.904
0.858
0.896
0.930
0.968
0.884
0.912
0.954
0.928
0.878
0.910
0.966
0.956
0.952
0.946
0.966
0.906
0.926
0.944
0.922
0.860
0.890
0.928
0.908
0.866
0.908
0.982
0.938
0.892
0.898
0.956
0.876
0.884
0.860
0.886
0.848
0.872
0.886
0.852
0.842
0.866
0.866
0.820
0.874
0.964
0.946
0.882
0.896
0.950
0.922
0.910
0.878
0.860
0.832
0.882
0.958
0.910
0.876
0.860
0.886
0.870
0.894
0.916
0.918
0.854
0.890
0.918
0.890
0.898
0.888
0.836
0.852
0.886
0.944
0.900
0.906
0.916
0.920
0.962
0.890
0.920
0.940
0.952
0.894
0.904
0.960
0.898
0.844
0.848
0.892
0.874
0.894
0.924
0.946
0.908
0.890
0.912
0.940
0.888
0.860
0.888
0.968
0.924
0.914
0.938
0.886
0.858
0.846
0.910
0.844
0.846
0.786
0.790
0.776
0.720
0.690
0.640
0.636
0.630
0.626
0.624
0.614
0.618
0.584
0.588
0.576
0.582
0.564
0.564
0.552
0.560
0.542
0.540
0.530
0.532
0.526
0.522
0.516
0.520
0.512
0.504
0.500
0.508
0.500
0.498
0.512
0.524
0.578
0.622
0.626
0.612
0.618
0.592
0.580
0.572
0.578
0.584
0.582
0.598
0.554
0.576
0.572
0.574
0.576
0.568
0.564
0.556
0.568
0.534
0.544
0.544
0.538
0.532
0.536
0.530
0.520
0.514
0.518
0.510
0.504
0.502
0.500
0.500
0.510
0.474
0.492
0.480
0.484
0.480
0.486
0.494
0.490
0.482
0.490
0.498
0.506
0.510
0.516
0.520
0.510
0.512
0.506
0.514
0.498
0.524
0.492
0.506
0.516
0.530
0.530
0.286
0.252
0.568
0.524
0.540
0.532
0.530
0.526
0.526
0.518
0.520
0.514
0.514
0.504
0.508
0.506
0.508
0.500
0.498
0.498
0.500
0.494
0.492
0.494
0.494
0.492
0.496
0.492
0.490
0.510
0.642
0.312
0.482
0.456
0.470
0.504
0.484
0.444
0.452
0.478
0.436
0.450
0.476
0.218
0.222
0.480
0.426
0.466
0.446
0.426
0.444
0.442
0.444
0.432
0.434
0.432
0.426
0.424
0.424
0.420
0.426
0.402
0.418
0.406
0.410
0.400
0.404
0.400
0.398
0.406
0.400
0.400
0.396
0.408
0.410
0.408
0.410
0.414
0.410
0.418
0.426
0.424
0.426
0.424
0.424
0.428
0.434
0.424
0.426
0.428
0.432
0.426
0.422
0.418
0.430
0.426
0.436
0.436
0.434
0.436
0.444
0.448
0.456
0.452
0.466
0.470
0.480
0.470
0.472
0.472
0.480
0.474
0.464
0.468
0.468
0.470
0.466
0.458
0.456
0.460
0.458
0.458
0.454
0.458
0.456
0.458
0.458
0.454
0.468
0.476
0.480
0.484
0.488
0.494
0.492
0.490
0.510
0.520
0.514
0.522
0.540
0.540
0.550
0.548
0.566
0.590
0.592
0.564
0.538
0.528
0.516
0.510
0.504
0.518
0.498
0.510
0.506
0.528
0.482
0.486
0.476
0.472
0.464
0.470
0.460
0.460
0.460
0.470
0.474
0.490
0.510
0.556
0.598
0.594
0.560
0.544
0.518
0.508
0.496
0.496
0.490
0.504
0.512
0.592
0.900
0.868
0.896
0.838
0.720
0.624
0.576
0.532
0.528
0.516
0.524
0.508
0.532
0.552
0.620
0.664
0.798
0.810
0.708
0.684
0.676
0.640
0.602
0.584
0.580
0.586
0.576
0.612
0.654
0.616
0.622
0.532
0.270
0.468
0.610
0.622
0.626
0.616
0.632
0.608
0.610
0.596
0.580
0.580
0.574
0.592
0.600
0.598
0.574
0.568
0.560
0.570
0.558
0.534
0.542
0.580
0.862
0.948
0.846
0.768
0.782
0.756
0.900
0.866
0.752
0.700
0.644
0.606
0.612
0.646
0.744
0.746
0.668
0.632
0.622
0.638
0.640
0.690
0.706
0.772
0.700
0.716
0.680
0.690
0.706
0.690
0.726
0.692
0.710
0.668
0.640
0.634
0.646
0.634
0.630
0.628
0.606
0.582
0.592
0.600
0.614
0.598
0.604
0.596
0.580
0.616
0.590
0.580
0.592
0.608
0.620
0.654
0.650
0.594
0.584
0.574
0.576
0.558
0.576
0.596
0.686
0.764
0.770
0.782
0.810
0.820
0.756
0.684
0.656
0.622
0.606
0.636
0.642
0.672
0.632
0.630
0.566
0.574
0.576
0.610
0.656
0.706
0.654
0.644
0.628
0.658
0.708
0.772
0.790
0.738
0.730
0.686
0.640
0.622
0.608
0.610
0.608
0.626
0.766
0.874
0.726
0.740
0.718
0.668
0.674
0.736
0.726
0.682
0.702
0.762
0.720
0.680
0.660
0.624
0.614
0.638
0.740
0.824
0.806
0.738
0.718
0.694
0.668
0.628
0.616
0.638
0.652
0.628
0.622
0.638
0.668
0.686
0.658
0.634
0.618
0.600
0.608
0.612
0.620
0.620
0.642
0.686
0.686
0.682
0.764
0.918
0.974
0.888
0.848
0.762
0.730
0.716
0.714
0.704
0.762
0.780
0.726
0.750
0.984
0.880
0.788
0.758
0.740
0.702
0.672
0.648
0.666
0.672
0.684
0.744
0.778
0.748
0.738
0.734
0.734
0.698
0.678
0.672
0.674
0.678
0.680
0.662
0.656
0.752
1.020
0.908
0.840
0.776
0.722
0.690
0.674
0.684
0.730
0.846
0.894
0.826
0.782
0.848
0.846
0.760
0.732
0.686
0.708
0.708
0.772
0.806
0.932
0.848
0.756
0.724
0.682
0.684
0.686
0.730
0.756
0.768
0.852
0.792
0.768
0.716
0.718
0.760
0.750
0.788
0.772
0.800
0.714
0.688
0.676
0.710
0.714
0.706
0.682
0.650
0.656
0.664
0.644
0.650
0.594
0.612
0.614
0.600
0.600
0.574
0.582
0.538
0.548
0.542
0.528
0.526
0.518
0.516
0.510
0.512
0.522
0.570
0.742
0.758
0.714
0.748
0.698
0.644
0.630
0.666
0.688
0.674
0.662
0.644
0.628
0.686
0.828
0.856
0.884
0.820
0.756
0.764
0.742
0.840
0.828
0.812
0.762
0.740
0.720
0.690
0.656
0.622
0.618
0.640
0.708
0.850
0.850
0.844
0.828
0.736
0.712
0.692
0.676
0.706
0.762
0.864
0.890
0.856
0.798
0.756
0.702
0.664
0.636
0.608
0.594
0.592
0.592
0.604
0.630
0.662
0.696
0.744
0.720
0.710
0.722
0.724
0.670
0.674
0.670
0.680
0.704
0.668
0.690
0.722
0.714
0.700
0.716
0.708
0.686
0.706
0.698
0.684
0.670
0.652
0.638
0.638
0.648
0.686
0.756
0.736
0.754
0.712
0.680
0.678
0.710
0.730
0.730
0.702
0.666
0.658
0.652
0.652
0.646
0.652
0.674
0.712
0.708
0.698
0.704
0.700
0.670
0.670
0.668
0.660
0.650
0.660
0.658
0.644
0.662
0.616
0.684
0.702
0.742
0.732
0.714
0.746
0.756
0.784
0.782
0.726
0.748
0.724
0.718
0.678
0.680
0.664
0.648
0.668
0.676
0.696
0.784
0.804
0.762
0.714
0.704
0.696
0.686
0.674
0.702
0.712
0.734
0.770
0.732
0.700
0.696
0.684
0.670
0.628
0.626
0.618
0.634
0.712
0.876
0.766
0.768
0.820
0.866
0.776
0.716
0.694
0.672
0.648
0.622
0.628
0.640
0.734
0.834
0.948
0.840
0.766
0.860
0.874
0.784
0.776
0.714
0.710
0.686
0.678
0.668
0.666
0.690
0.728
0.766
0.796
0.756
0.780
0.748
0.722
0.690
0.682
0.674
0.656
0.692
0.654
0.682
0.720
0.726
0.790
0.786
0.820
0.748
0.756
0.714
0.676
0.672
0.662
0.672
0.672
0.700
0.738
0.808
0.782
0.808
0.796
0.760
0.748
0.698
0.674
0.644
0.634
0.658
0.718
0.770
0.818
0.906
0.934
0.866
0.792
0.778
0.746
0.740
0.748
0.758
0.730
0.732
0.712
0.674
0.672
0.666
0.682
0.698
0.754
0.784
0.746
0.732
0.700
0.676
0.686
0.676
0.654
0.686
0.670
0.700
0.704
0.676
0.708
0.702
0.682
0.680
0.684
0.668
0.686
0.676
0.692
0.702
0.680
0.692
0.692
0.684
0.682
0.680
0.656
0.650
0.658
0.646
0.640
0.642
0.632
0.640
0.660
0.674
0.666
0.692
0.710
0.728
0.736
0.722
0.706
0.744
0.702
0.682
0.638
0.612
0.602
0.578
0.568
0.558
0.570
0.588
0.596
0.598
0.636
0.682
0.738
0.708
0.678
0.642
0.620
0.570
0.578
0.576
0.570
0.562
0.564
0.556
0.556
0.548
0.542
0.540
0.540
0.536
0.526
0.526
0.528
0.522
0.520
0.528
0.530
0.552
0.576
0.606
0.624
0.662
0.682
0.694
0.676
0.636
0.622
0.612
0.608
0.602
0.598
0.596
0.596
0.596
0.590
0.576
0.582
0.618
0.508
0.560
0.564
0.530
0.512
0.518
0.516
0.514
0.516
0.510
0.518
0.520
0.530
0.546
0.556
0.562
0.562
0.562
0.564
0.576
0.540
0.550
0.546
0.544
0.534
0.520
0.530
0.532
0.534
0.542
0.546
0.556
0.556
0.554
0.600
0.546
0.566
0.562
0.570
0.560
0.562
0.564
0.558
0.548
0.550
0.542
0.540
0.534
0.530
0.520
0.520
0.512
0.516
0.508
0.518
0.532
0.644
0.680
0.706
0.630
0.630
0.644
0.688
0.676
0.634
0.606
0.576
0.554
0.542
0.532
0.526
0.518
0.518
0.510
0.510
0.508
0.524
0.530
0.548
0.554
0.614
0.632
0.594
0.600
0.580
0.586
0.570
0.572
0.576
0.568
0.530
0.540
0.536
0.522
0.514
0.520
0.520
0.518
0.524
0.530
0.546
0.552
0.536
0.536
0.534
0.546
0.566
0.584
0.578
0.576
0.620
0.650
0.732
0.744
0.700
0.660
0.618
0.630
0.660
0.742
0.744
0.766
0.778
0.704
0.698
0.688
0.684
0.702
0.690
0.636
0.638
0.412
0.212
0.604
0.590
0.588
0.598
0.610
0.628
0.638
0.622
0.620
0.626
0.626
0.634
0.658
0.672
0.646
0.634
0.628
0.610
0.598
0.608
0.618
0.636
0.630
0.650
0.668
0.680
0.670
0.676
0.682
0.682
0.674
0.662
0.654
0.624
0.610
0.602
0.590
0.598
0.620
0.692
0.730
0.726
0.718
0.706
0.706
0.700
0.678
0.654
0.656
0.636
0.624
0.608
0.608
0.624
0.612
0.626
0.646
0.668
0.700
0.714
0.698
0.678
0.656
0.620
0.582
0.584
0.244
0.330
0.544
0.580
0.554
0.580
0.576
0.570
0.578
0.584
0.588
0.554
0.564
0.554
0.552
0.550
0.562
0.578
0.604
0.634
0.722
0.772
0.760
0.836
0.820
0.692
0.656
0.612
0.592
0.578
0.594
0.622
0.638
0.678
0.700
0.704
0.726
0.668
0.658
0.628
0.638
0.622
0.618
0.624
0.622
0.628
0.624
0.618
0.600
0.604
0.582
0.578
0.570
0.574
0.590
0.624
0.632
0.636
0.670
0.618
0.608
0.588
0.574
0.566
0.568
0.566
0.586
0.576
0.594
0.586
0.598
0.606
0.574
0.574
0.574
0.586
0.574
0.598
0.642
0.662
0.680
0.660
0.648
0.614
0.602
0.594
0.590
0.586
0.586
0.600
0.594
0.604
0.616
0.600
0.616
0.608
0.612
0.600
0.598
0.600
0.598
0.606
0.598
0.606
0.614
0.606
0.594
0.606
0.598
0.594
0.614
0.636
0.650
0.650
0.644
0.626
0.598
0.594
0.576
0.580
0.580
0.596
0.634
0.698
0.724
0.794
0.802
0.754
0.732
0.700
0.648
0.634
0.620
0.608
0.596
0.604
0.594
0.598
0.602
0.622
0.614
0.624
0.652
0.668
0.616
0.612
0.598
0.590
0.574
0.586
0.586
0.584
0.594
0.612
0.606
0.618
0.600
0.600
0.598
0.610
0.592
0.604
0.596
0.588
0.578
0.574
0.582
0.574
0.568
0.572
0.584
0.562
0.578
0.600
0.604
0.618
0.614
0.640
0.646
0.676
0.680
0.686
0.664
0.662
0.660
0.632
0.630
0.628
0.612
0.604
0.616
0.594
0.612
0.618
0.646
0.644
0.656
0.648
0.654
0.660
0.664
0.652
0.650
0.620
0.608
0.598
0.592
0.592
0.590
0.598
0.578
0.582
0.586
0.576
0.580
0.590
0.596
0.622
0.632
0.664
0.676
0.688
0.664
0.660
0.618
0.610
0.612
0.598
0.606
0.602
0.628
0.586
0.586
0.584
0.572
0.564
0.564
0.568
0.586
0.602
0.630
0.652
0.656
0.652
0.636
0.620
0.626
0.588
0.590
0.588
0.580
0.594
0.598
0.612
0.652
0.650
0.662
0.646
0.634
0.618
0.602
0.598
0.602
0.590
0.598
0.596
0.606
0.612
0.608
0.616
0.628
0.620
0.628
0.622
0.634
0.614
0.592
0.600
0.610
0.644
0.664
0.700
0.728
0.730
0.696
0.682
0.660
0.646
0.634
0.622
0.608
0.634
0.648
0.690
0.720
0.708
0.728
0.732
0.710
0.668
0.650
0.652
0.620
0.626
0.608
0.616
0.614
0.640
0.652
0.662
0.712
0.698
0.696
0.676
0.636
0.636
0.602
0.600
0.578
0.574
0.564
0.552
0.580
0.522
0.514
0.528
0.536
0.504
0.506
0.514
0.506
0.504
0.500
0.504
0.506
0.510
0.496
0.510
0.516
0.508
0.526
0.492
0.504
0.506
0.506
0.510
0.508
0.508
0.520
0.518
0.518
0.538
0.518
0.512
0.528
0.532
0.532
0.526
0.538
0.540
0.540
0.536
0.542
0.542
0.540
0.534
0.534
0.536
0.528
0.532
0.214
0.340
0.518
0.534
0.550
0.534
0.538
0.508
0.524
0.516
0.512
0.510
0.510
0.514
0.522
0.496
0.510
0.510
0.512
0.514
0.520
0.520
0.522
0.524
0.522
0.518
0.354
0.208
0.470
0.514
0.514
0.516
0.524
0.524
0.532
0.554
0.544
0.558
0.594
0.536
0.570
0.562
0.566
0.568
0.556
0.322
0.284
0.498
0.556
0.506
0.528
0.516
0.518
0.512
0.530
0.518
0.522
0.520
0.524
0.514
0.528
0.528
0.536
0.540
0.558
0.576
0.536
0.558
0.560
0.552
0.562
0.554
0.554
0.350
0.204
0.666
0.434
0.252
0.290
0.540
0.538
0.336
0.200
0.544
0.528
0.566
0.522
0.542
0.206
0.326
0.538
0.562
0.502
0.554
0.494
0.514
0.254
0.256
0.500
0.496
0.500
0.504
0.490
0.492
0.490
0.490
0.480
0.486
0.484
0.484
0.640
0.322
0.480
0.478
0.476
0.476
0.472
0.472
0.470
0.472
0.466
0.464
0.462
0.460
0.464
0.466
0.446
0.454
0.448
0.452
0.450
0.446
0.448
0.446
0.448
0.468
0.420
0.458
0.448
0.442
0.458
0.454
0.456
0.464
0.476
0.464
0.492
0.504
0.482
0.514
0.544
0.526
0.542
0.534
0.520
0.520
0.506
0.506
0.514
0.546
0.446
0.510
0.496
0.494
0.496
0.506
0.510
0.520
0.512
0.520
0.520
0.506
0.502
0.516
0.562
0.606
0.602
0.634
0.606
0.586
0.576
0.568
0.544
0.550
0.536
0.536
0.528
0.528
0.520
0.530
0.536
0.540
0.542
0.574
0.604
0.598
0.588
0.598
0.582
0.570
0.520
0.532
0.522
0.542
0.538
0.530
0.528
0.526
0.532
0.544
0.558
0.542
0.538
0.540
0.542
0.548
0.550
0.548
0.574
0.560
0.568
0.566
0.572
0.578
0.578
0.566
0.550
0.538
0.564
0.558
0.570
0.580
0.564
0.564
0.556
0.568
0.554
0.558
0.572
0.592
0.596
0.604
0.616
0.616
0.640
0.628
0.610
0.620
0.608
0.592
0.578
0.586
0.596
0.594
0.594
0.584
0.580
0.582
0.584
0.596
0.598
0.594
0.578
0.598
0.626
0.662
0.652
0.608
0.586
0.592
0.580
0.608
0.596
0.604
0.548
0.550
0.534
0.528
0.528
0.536
0.554
0.554
0.616
0.740
0.786
0.738
0.760
0.700
0.656
0.656
0.688
0.660
0.646
0.634
0.580
0.574
0.564
0.556
0.570
0.560
0.574
0.624
0.652
0.672
0.642
0.604
0.588
0.576
0.576
0.574
0.572
0.568
0.588
0.604
0.596
0.584
0.588
0.596
0.588
0.572
0.582
0.582
0.590
0.596
0.610
0.602
0.592
0.598
0.582
0.572
0.568
0.564
0.570
0.568
0.574
0.598
0.588
0.588
0.560
0.568
0.556
0.548
0.548
0.542
0.554
0.562
0.586
0.626
0.664
0.676
0.698
0.704
0.692
0.622
0.618
0.594
0.588
0.590
0.598
0.600
0.606
0.624
0.630
0.630
0.620
0.620
0.602
0.592
0.584
0.568
0.560
0.564
0.566
0.574
0.610
0.654
0.660
0.678
0.682
0.658
0.656
0.632
0.598
0.618
0.602
0.612
0.610
0.612
0.614
0.608
0.624
0.592
0.596
0.582
0.570
0.568
0.572
0.582
0.598
0.644
0.686
0.696
0.700
0.666
0.644
0.612
0.598
0.598
0.584
0.578
0.590
0.588
0.616
0.634
0.644
0.626
0.604
0.632
0.634
0.640
0.666
0.664
0.674
0.676
0.686
0.678
0.658
0.664
0.632
0.636
0.622
0.620
0.612
0.624
0.644
0.690
0.700
0.732
0.724
0.646
0.650
0.598
0.606
0.608
0.610
0.612
0.604
0.606
0.602
0.594
0.596
0.606
0.600
0.596
0.584
0.578
0.576
0.566
0.572
0.568
0.576
0.580
0.582
0.594
0.606
0.614
0.596
0.606
0.592
0.566
0.560
0.546
0.548
0.534
0.536
0.546
0.556
0.568
0.600
0.658
0.668
0.682
0.690
0.690
0.674
0.640
0.632
0.636
0.646
0.676
0.654
0.644
0.652
0.650
0.642
0.620
0.614
0.622
0.652
0.634
0.646
0.644
0.618
0.658
0.562
0.568
0.576
0.576
0.576
0.582
0.572
0.560
0.556
0.570
0.528
0.540
0.552
0.524
0.528
0.516
0.516
0.560
0.462
0.298
0.224
0.468
0.506
0.488
0.486
0.484
0.482
0.484
0.482
0.476
0.528
0.420
0.496
0.464
0.492
0.468
0.476
0.504
0.472
0.510
0.478
0.510
0.526
0.526
0.566
0.512
0.536
0.548
0.516
0.542
0.550
0.514
0.530
0.534
0.560
0.278
0.236
0.554
0.512
0.522
0.510
0.506
0.530
0.488
0.504
0.520
0.520
0.520
0.514
0.524
0.526
0.520
0.524
0.512
0.522
0.520
0.518
0.542
0.500
0.508
0.520
0.512
0.554
0.474
0.528
0.554
0.540
0.546
0.518
0.520
0.520
0.502
0.514
0.492
0.494
0.496
0.478
0.492
0.480
0.496
0.474
0.530
0.454
0.488
0.508
0.324
0.242
0.618
0.616
0.698
0.708
0.642
0.638
0.608
0.584
0.584
0.570
0.540
0.588
0.500
0.526
0.534
0.526
0.534
0.552
0.554
0.578
0.634
0.616
0.636
0.616
0.618
0.600
0.590
0.580
0.566
0.566
0.562
0.564
0.580
0.592
0.630
0.664
0.708
0.722
0.718
0.706
0.674
0.668
0.650
0.636
0.630
0.634
0.628
0.610
0.596
0.596
0.640
0.680
0.736
0.736
0.764
0.734
0.714
0.682
0.658
0.642
0.616
0.614
0.618
0.630
0.652
0.684
0.712
0.742
0.754
0.686
0.692
0.648
0.648
0.648
0.668
0.668
0.668
0.690
0.672
0.686
0.672
0.650
0.650
0.644
0.678
0.666
0.662
0.698
0.700
0.720
0.708
0.716
0.714
0.680
0.626
0.626
0.622
0.626
0.660
0.678
0.758
0.748
0.750
0.728
0.666
0.674
0.666
0.648
0.614
0.620
0.594
0.576
0.574
0.544
0.554
0.574
0.618
0.656
0.662
0.746
0.790
0.692
0.708
0.708
0.724
0.660
0.668
0.644
0.592
0.600
0.618
0.600
0.644
0.606
0.604
0.594
0.592
0.584
0.574
0.576
0.556
0.576
0.296
0.266
0.576
0.574
0.576
0.566
0.544
0.594
0.558
0.560
0.570
0.824
0.354
0.616
0.244
0.296
0.582
0.584
1.218
0.294
0.274
0.576
0.624
0.588
0.610
0.600
0.618
0.650
1.168
0.570
0.572
0.588
0.548
0.566
0.576
0.570
0.584
0.580
0.572
0.592
1.148
0.336
0.254
0.426
0.206
0.620
0.632
0.614
0.598
0.336
0.252
0.604
0.228
0.340
0.238
0.344
0.568
0.618
0.252
0.278
0.566
0.586
0.540
0.564
0.562
0.568
0.562
0.562
0.562
0.570
0.558
0.570
0.564
0.570
0.562
0.584
0.526
0.552
0.534
0.532
0.538
0.526
0.518
0.556
0.496
0.524
0.544
0.492
0.516
0.522
0.524
0.530
0.532
0.542
0.540
0.586
0.544
0.522
0.600
0.490
0.546
0.760
0.318
0.562
0.510
0.558
0.272
0.238
0.536
0.532
0.556
0.498
0.286
0.754
0.540
0.518
0.656
0.384
0.528
0.496
0.418
0.656
0.522
0.524
0.548
0.580
0.446
0.484
0.622
0.482
1.596
0.534
0.524
0.540
0.500
0.534
0.524
0.524
0.526
0.532
0.534
0.528
0.526
0.528
0.524
0.536
0.510
0.518
0.522
0.620
0.420
0.542
0.500
0.510
0.448
0.580
0.506
0.508
0.504
0.306
0.216
0.532
0.550
0.474
0.556
0.634
0.440
0.310
0.236
0.558
0.508
0.452
0.664
0.556
0.560
0.548
0.630
0.506
0.542
0.556
0.584
0.506
0.548
0.670
0.958
0.536
0.642
0.980
0.342
0.326
0.408
0.504
0.234
0.860
0.538
1.126
0.534
1.088
0.528
0.550
0.576
0.486
1.092
0.516
0.538
0.534
0.238
0.862
0.528
0.544
0.548
0.556
0.544
0.544
0.542
0.540
0.198
0.342
0.546
0.542
0.558
0.300
0.254
0.542
0.534
0.564
0.516
0.456
0.550
0.494
0.522
0.422
0.606
0.530
0.538
0.636
0.428
0.312
0.226
0.540
0.546
0.580
0.556
0.560
0.328
0.232
0.450
0.698
0.572
0.232
0.530
0.358
0.558
0.486
1.148
0.620
0.534
0.556
0.578
0.544
0.550
0.540
0.550
0.542
0.584
0.538
0.550
0.544
0.548
0.552
0.624
0.476
0.562
0.558
1.748
0.500
1.158
0.518
0.548
0.552
0.534
0.534
0.544
0.534
0.528
0.520
0.512
0.522
0.544
0.510
0.536
0.524
0.552
0.512
0.534
0.542
0.552
0.546
0.544
0.544
0.570
0.564
0.570
0.614
0.492
0.538
0.536
0.532
0.524
0.518
0.516
0.524
0.524
0.538
0.510
0.518
0.498
0.522
0.522
0.538
0.626
0.526
0.656
0.262
0.356
0.282
0.312
0.340
0.228
0.586
0.580
0.434
0.334
0.326
0.580
0.540
0.530
0.500
0.612
0.278
0.406
0.216
0.806
0.462
0.526
0.394
0.508
0.524
0.504
0.528
0.542
0.562
0.568
0.598
0.600
0.618
0.602
0.598
1.228
0.592
0.600
0.612
0.622
0.588
0.588
0.610
0.612
0.598
0.608
0.630
0.640
0.674
0.722
0.682
0.710
0.650
0.780
0.716
0.702
0.672
0.672
0.678
0.718
0.856
0.772
0.708
0.686
0.654
0.698
0.658
0.658
0.660
0.688
0.704
0.722
1.572
0.284
1.066
0.596
0.586
0.582
0.614
0.688
0.862
0.940
0.974
0.974
0.842
0.796
0.740
0.704
0.656
0.656
0.678
0.716
0.706
0.726
1.514
0.792
0.774
0.728
0.744
0.728
0.722
0.770
2.386
0.730
0.710
0.686
0.658
0.628
0.650
0.656
0.690
0.730
0.824
0.860
0.790
0.828
0.792
0.742
0.702
0.706
0.718
0.704
0.778
0.788
0.794
0.800
0.700
0.718
0.678
0.698
0.714
0.716
0.744
0.788
0.854
0.768
0.786
0.750
0.716
0.718
0.720
0.750
0.738
0.794
0.784
0.738
0.714
0.670
1.174
0.206
0.546
0.464
0.818
0.638
0.694
0.700
0.716
0.710
0.710
0.684
0.660
1.236
0.588
0.552
0.554
0.566
0.634
0.970
0.878
0.912
0.964
0.838
0.804
0.768
0.866
0.936
0.946
0.924
0.900
0.862
0.802
0.758
0.744
0.732
0.756
0.774
0.782
0.798
0.804
0.824
0.776
0.734
0.684
0.648
0.668
0.700
0.842
0.866
0.842
0.828
0.780
0.710
0.732
0.720
0.776
0.774
0.790
0.776
0.772
0.732
0.710
0.708
0.686
0.648
0.634
0.620
0.616
0.606
0.610
0.608
0.632
0.670
0.850
0.846
0.846
0.856
0.874
0.766
0.784
0.752
0.760
0.686
0.698
0.694
0.664
0.692
0.674
0.734
0.878
0.832
0.794
0.734
0.682
0.642
0.624
0.598
0.602
0.536
0.640
0.666
1.226
0.580
0.368
0.348
0.434
0.698
0.210
0.202
0.522
0.540
0.544
0.558
0.570
0.594
0.560
0.680
0.598
0.586
0.582
0.584
0.594
0.630
0.728
0.802
0.794
0.780
0.794
0.320
0.472
0.686
0.666
0.660
0.696
0.712
0.854
0.506
0.436
0.908
0.852
0.806
1.516
0.802
0.752
0.768
0.780
0.846
0.802
0.744
0.702
0.842
0.516
0.808
0.750
0.750
0.730
0.762
0.818
0.896
0.874
0.756
0.730
0.710
0.710
1.692
0.648
0.758
0.686
0.686
0.678
0.692
0.752
0.846
0.868
0.884
0.820
0.732
0.648
0.640
0.620
0.640
0.654
0.742
0.904
0.942
0.944
0.862
0.718
0.702
0.650
0.644
0.680
0.702
0.808
0.802
0.780
0.732
0.752
0.700
0.740
0.716
0.710
0.728
0.732
0.670
0.682
0.674
0.696
0.726
0.742
0.792
0.804
0.748
0.766
0.794
0.774
0.820
0.706
0.708
0.650
0.642
0.624
0.610
0.606
0.616
0.598
0.610
0.732
0.442
0.568
0.556
0.558
0.378
0.932
0.388
0.376
0.522
0.256
0.672
0.318
0.676
1.050
0.566
0.614
1.006
0.880
0.884
0.952
0.964
0.866
0.684
0.692
0.712
0.750
0.802
0.822
0.838
0.806
0.758
0.758
0.800
0.896
0.480
0.384
0.764
0.794
0.692
0.692
0.696
0.684
0.714
0.710
0.806
0.860
0.862
0.792
0.802
0.778
0.754
0.786
0.750
0.680
0.826
0.446
0.590
0.580
0.558
0.560
0.546
0.556
0.596
0.884
0.910
0.970
0.914
0.892
0.752
0.692
0.672
0.650
0.626
0.622
0.582
0.582
0.558
0.556
0.550
0.548
0.556
0.574
0.630
0.916
0.972
0.840
0.766
0.706
0.702
0.678
0.784
0.766
0.708
0.648
0.618
0.614
0.604
0.606
0.624
0.676
0.708
0.676
0.654
0.628
0.602
0.584
0.584
0.574
0.572
0.572
0.560
0.566
0.580
0.596
0.626
0.626
0.600
0.588
0.584
0.588
0.614
0.666
0.696
0.902
0.936
0.876
0.764
0.700
0.626
0.604
0.584
0.566
0.560
0.572
0.638
0.880
0.950
0.894
0.862
0.812
0.816
0.786
0.852
0.732
0.668
0.636
0.596
0.584
0.568
0.560
0.556
0.562
0.572
0.628
0.732
0.824
0.842
0.812
0.784
0.744
0.698
0.670
0.618
0.596
0.564
0.562
0.548
0.546
0.530
0.538
0.536
0.562
0.692
1.096
0.996
0.974
0.832
0.762
0.710
0.694
0.704
0.710
0.728
0.760
0.738
0.724
0.666
0.656
0.648
0.658
0.698
0.918
0.818
0.756
0.702
0.674
0.622
0.596
0.582
0.580
0.570
0.576
0.602
0.670
0.858
0.818
0.950
0.838
0.770
0.708
0.662
0.648
1.166
0.572
0.534
1.098
0.536
0.538
0.570
0.676
0.892
0.934
0.906
0.808
0.682
0.720
0.712
0.694
0.684
0.672
0.878
1.594
0.576
0.566
0.572
0.600
0.686
0.810
0.842
0.752
0.752
0.796
0.810
0.776
0.744
0.714
0.658
0.654
0.644
0.658
0.642
0.674
0.740
0.820
0.864
0.856
0.830
0.796
0.760
0.722
0.694
0.682
0.684
0.710
0.740
0.764
0.768
0.780
0.782
0.778
0.750
0.726
0.710
0.700
0.696
0.660
1.266
0.346
0.280
0.652
0.656
0.644
0.660
0.694
0.718
0.730
0.716
0.728
0.714
0.692
0.694
0.690
0.684
0.702
0.718
0.736
0.722
0.818
0.766
0.746
0.758
0.760
0.782
0.766
0.764
0.730
0.736
0.740
0.734
0.720
0.738
0.746
0.774
0.720
0.762
0.668
0.678
0.650
0.662
0.638
0.664
0.728
0.790
0.784
1.444
0.666
1.846
0.218
0.336
0.632
0.586
0.592
0.690
0.532
0.462
0.278
0.682
0.750
0.802
0.868
0.980
0.996
0.992
0.970
0.868
0.760
0.676
0.658
0.652
0.672
0.696
0.686
0.696
0.738
0.814
0.874
0.764
0.742
0.712
0.694
0.660
0.636
0.622
0.616
0.620
0.636
0.640
0.704
0.786
0.770
0.802
0.842
0.830
0.740
0.734
0.316
0.370
0.670
0.670
0.660
0.698
0.702
0.718
0.776
0.778
0.758
0.762
0.750
0.716
0.742
0.700
0.678
0.688
0.692
0.712
0.716
0.754
0.748
0.704
0.714
0.664
0.746
0.652
0.644
0.634
0.612
0.604
0.584
0.580
0.578
0.570
0.592
0.560
0.574
0.570
0.584
0.566
0.564
0.562
0.554
0.548
0.550
0.546
0.544
0.536
0.536
0.526
0.526
0.528
0.534
0.546
0.572
0.618
0.706
0.774
0.808
0.900
0.874
0.864
0.774
0.732
0.672
0.656
0.620
0.626
0.658
0.672
0.678
0.696
0.684
0.684
0.686
0.672
0.702
0.676
0.640
0.652
0.660
0.654
0.640
0.642
0.638
0.620
0.620
0.630
0.642
0.632
0.642
0.624
0.604
0.610
0.598
0.606
0.630
0.654
0.654
0.662
0.678
0.698
0.696
0.728
0.738
0.736
0.714
0.716
0.716
0.692
0.670
0.662
0.656
0.692
0.690
0.704
0.732
0.796
0.810
0.778
0.748
0.716
0.700
0.658
0.658
0.660
0.680
0.722
0.744
0.772
0.778
0.802
0.744
0.734
0.716
0.730
0.698
0.688
0.678
0.690
0.728
0.772
0.786
0.812
0.848
0.818
0.818
0.758
0.680
0.674
0.654
0.644
0.628
0.630
0.638
0.642
0.646
0.660
0.680
0.696
0.688
0.690
0.698
0.734
0.712
0.712
0.718
0.714
0.728
0.720
0.728
0.712
0.712
0.694
0.706
0.700
0.702
0.750
0.700
0.706
0.694
0.692
0.668
0.698
0.676
0.704
0.694
0.698
0.716
0.684
0.656
0.656
0.640
0.650
0.624
0.616
0.610
0.600
0.578
0.574
0.562
0.566
0.588
0.660
0.666
0.636
0.660
0.668
0.692
0.672
0.640
0.620
0.614
0.610
0.598
0.626
0.654
0.688
0.684
0.740
0.714
0.670
0.682
0.674
0.634
0.650
0.630
0.630
0.640
0.638
0.632
0.658
0.680
0.748
0.768
0.726
0.724
0.690
0.694
0.666
0.646
0.662
0.664
0.682
0.712
0.752
0.752
0.742
0.708
0.718
0.710
0.722
0.710
0.720
0.722
0.724
0.752
0.738
0.754
0.730
0.706
0.710
0.690
0.680
0.676
0.726
0.746
0.740
0.726
0.728
0.700
0.700
0.702
0.698
0.694
0.676
0.698
0.704
0.692
0.700
0.662
0.656
0.636
0.636
0.662
0.680
0.680
0.666
0.702
0.702
0.688
0.664
0.658
0.628
0.624
0.600
0.590
0.578
0.572
0.574
0.570
0.582
0.586
0.360
0.278
0.678
0.638
0.662
0.710
0.750
0.766
0.698
0.674
0.654
0.628
0.616
0.618
0.600
0.596
0.592
0.594
0.596
0.596
0.614
0.630
0.646
0.676
0.630
0.640
0.266
0.388
0.636
0.638
0.620
0.596
0.598
0.578
0.592
0.542
0.568
0.566
0.572
0.578
0.580
0.590
0.592
0.600
0.606
0.596
0.580
0.584
0.582
0.584
0.584
0.596
0.614
0.602
0.598
0.634
0.658
0.646
0.660
0.636
0.638
0.620
0.610
0.610
0.596
0.578
0.282
0.302
0.568
0.564
0.566
0.564
0.562
0.566
0.548
0.552
0.570
0.530
0.542
0.534
0.534
0.538
0.502
0.532
0.512
0.480
0.500
0.496
0.484
0.488
0.486
0.478
0.482
0.482
0.460
0.472
0.492
0.524
0.548
0.586
0.572
0.572
0.588
0.704
0.744
0.668
0.654
0.620
0.600
0.594
0.612
0.596
0.614
0.608
0.594
0.570
0.564
0.550
0.540
0.540
0.536
0.532
0.540
0.540
0.524
0.522
0.536
0.502
0.522
0.486
0.232
0.264
0.496
0.490
0.490
0.480
0.470
0.476
0.472
0.476
0.476
0.448
0.462
0.452
0.454
0.454
0.452
0.456
0.454
0.468
0.498
0.526
0.546
0.572
0.592
0.592
0.578
0.606
0.916
0.770
0.746
0.710
0.608
0.574
0.550
0.544
0.554
0.556
0.552
0.578
0.558
0.544
0.560
0.522
0.514
0.536
0.566
0.474
0.528
0.498
0.526
0.518
0.510
0.506
0.522
0.500
0.518
0.496
0.532
0.498
0.546
0.464
0.524
0.496
0.508
0.552
0.472
0.528
0.490
0.508
0.512
0.522
0.520
0.518
0.522
0.526
0.532
0.526
0.524
0.534
0.534
0.534
0.530
0.564
0.558
0.600
0.318
0.274
0.566
0.238
0.340
0.548
0.590
0.546
0.518
0.522
1.052
0.550
0.568
0.658
0.862
0.372
0.272
0.578
0.200
0.526
0.616
0.622
0.484
0.844
0.620
0.346
0.298
1.226
0.604
0.746
0.470
0.578
0.334
0.244
0.580
0.626
0.610
0.608
0.624
0.634
0.626
0.648
0.670
0.636
0.650
0.670
0.652
0.662
0.678
0.640
0.636
0.642
0.640
0.612
0.632
0.686
1.030
0.900
0.922
0.906
0.864
0.708
0.652
0.602
0.584
0.568
0.564
0.558
0.556
0.554
0.558
0.564
0.564
0.534
0.546
0.556
0.544
0.526
0.528
0.514
0.538
0.518
0.514
0.518
0.524
0.556
0.592
0.650
0.776
0.710
0.708
0.612
0.604
0.224
0.342
0.560
0.552
0.552
0.540
0.548
0.544
0.538
0.542
0.580
0.596
0.276
0.326
0.616
0.514
0.586
0.610
0.582
0.468
0.662
0.550
0.550
0.562
0.530
0.554
0.528
0.500
0.354
0.246
0.576
0.570
0.554
0.566
0.570
0.560
0.556
0.558
0.568
0.560
0.554
0.536
0.554
0.516
0.524
0.540
0.528
0.528
0.524
0.530
0.572
0.666
0.882
0.710
0.688
0.632
0.620
0.588
0.586
0.570
0.602
0.534
0.538
0.536
0.544
0.542
0.518
0.536
0.528
0.544
0.538
0.540
0.522
0.546
0.558
0.556
0.560
0.564
0.522
0.528
0.512
0.522
0.514
0.516
0.522
0.522
0.524
0.520
0.524
0.520
0.532
0.534
0.678
0.416
0.540
0.536
0.544
0.546
0.626
0.490
0.554
0.544
1.154
0.480
0.568
0.592
0.586
0.598
0.608
0.602
0.592
0.578
0.584
0.602
0.550
0.582
0.554
0.554
0.572
0.530
0.240
0.338
1.086
0.538
0.526
0.528
0.372
0.258
1.098
0.580
0.588
0.616
0.642
0.618
1.254
0.674
0.628
0.642
0.404
0.280
0.624
0.642
0.646
0.632
0.654
0.662
0.692
0.666
0.676
0.688
0.678
0.646
0.656
0.660
0.690
0.680
0.710
0.760
0.752
0.688
0.670
0.744
0.796
0.788
0.782
0.724
0.728
0.762
0.720
0.798
0.758
0.828
0.804
0.806
0.840
0.672
0.690
0.674
0.704
0.686
0.682
0.676
1.372
0.638
0.776
1.328
0.726
0.940
0.634
0.504
0.630
0.634
0.626
0.612
0.616
0.570
0.588
0.592
0.594
0.552
0.572
0.564
0.572
0.572
0.554
0.570
0.692
0.848
0.804
0.884
0.864
0.800
0.664
0.286
0.344
0.522
1.756
0.548
0.554
0.276
0.272
0.552
0.566
0.604
0.582
0.590
0.602
0.620
0.618
0.622
0.640
0.644
0.622
0.612
0.626
0.620
0.608
0.604
0.580
0.566
0.564
0.598
0.706
0.972
0.886
0.920
0.864
0.738
0.672
0.644
0.616
0.602
0.594
0.594
0.586
0.582
0.588
0.578
0.582
0.584
0.588
0.578
0.592
0.574
0.566
0.566
0.554
0.562
0.558
0.566
0.582
0.618
0.702
0.728
0.714
0.684
0.652
0.622
0.610
0.594
0.594
0.604
0.620
0.648
0.668
0.706
0.736
0.742
0.714
0.672
0.638
0.666
0.668
0.642
0.648
0.638
0.660
0.614
0.636
0.628
0.634
0.670
0.644
0.652
0.610
0.624
0.688
0.732
0.684
0.588
0.590
0.582
0.572
0.564
0.570
0.598
0.586
0.620
0.648
0.658
0.638
0.652
0.626
0.618
0.622
0.586
0.582
0.586
0.586
0.588
0.580
0.198
0.416
0.714
0.846
0.736
0.706
0.662
0.632
0.594
0.260
0.316
0.560
0.556
0.560
0.524
0.520
0.536
0.516
0.554
0.434
0.494
0.494
0.510
0.484
0.510
0.520
0.614
0.734
0.730
0.752
0.666
0.646
0.638
0.626
0.602
0.616
0.626
0.604
0.608
0.386
0.222
0.614
0.608
0.608
0.618
0.608
0.596
0.584
0.574
0.572
0.550
0.576
0.642
0.754
0.782
0.478
0.314
0.752
0.694
0.618
0.328
0.304
0.298
0.346
0.556
0.612
0.596
0.608
0.606
0.626
0.636
0.628
0.212
0.440
0.684
0.692
0.712
0.690
0.260
0.384
0.638
0.638
0.634
0.606
0.604
0.644
0.548
0.584
0.578
0.230
0.360
0.594
0.592
0.610
0.640
0.634
0.646
0.406
0.242
0.654
0.622
0.622
0.476
0.754
0.620
0.580
0.594
0.594
0.586
0.570
0.588
0.558
0.562
0.564
0.602
0.516
0.278
0.282
0.550
0.552
0.546
0.552
0.590
0.664
0.374
0.548
0.310
0.250
0.520
0.320
0.224
0.506
0.518
0.510
0.500
0.518
0.510
0.500
0.496
0.492
0.492
0.488
0.484
0.484
0.480
0.208
0.270
0.488
0.514
0.366
0.230
0.588
0.546
0.546
0.544
0.562
0.554
0.552
0.560
0.570
0.578
0.582
0.572
0.556
0.558
0.578
0.548
0.560
0.572
0.318
0.250
0.558
0.572
0.552
0.566
0.574
0.536
0.534
0.538
0.532
0.532
0.536
0.532
0.546
0.522
0.566
0.514
0.582
0.574
0.582
0.574
0.606
0.620
0.634
0.636
0.670
0.690
0.674
0.668
0.638
0.618
0.620
0.590
0.594
0.602
0.590
0.604
0.620
0.648
0.696
0.706
0.740
0.742
0.848
0.686
0.692
0.762
0.756
0.796
0.758
0.418
0.598
0.650
0.536
0.576
0.592
0.634
0.732
0.718
0.790
0.778
0.436
0.270
0.768
0.734
0.722
0.666
0.640
0.632
0.618
0.610
0.620
0.640
0.684
0.698
0.712
1.234
1.266
0.764
0.698
0.682
0.654
0.624
0.596
0.590
0.570
0.590
0.818
0.764
0.676
0.614
0.618
0.606
0.618
0.698
0.854
0.912
0.896
0.852
0.748
0.728
0.710
0.710
0.690
0.682
0.702
0.624
0.622
0.608
0.628
0.728
0.872
0.890
0.874
0.862
0.720
0.676
0.656
0.656
0.702
0.740
0.840
0.828
0.802
0.780
0.774
0.718
0.698
0.658
0.646
0.602
0.604
0.588
0.584
0.598
0.654
0.750
0.786
0.250
0.560
0.376
0.352
0.248
0.466
0.464
0.260
0.738
0.412
0.272
0.698
0.250
0.434
0.774
0.706
0.752
0.740
0.708
0.708
0.610
0.634
0.620
0.612
0.630
0.634
0.634
0.642
0.646
0.640
0.682
1.256
0.596
0.702
0.238
0.340
0.558
0.554
0.558
0.562
0.564
0.566
0.570
0.574
0.578
0.574
0.584
0.598
0.618
0.596
0.594
0.608
0.592
0.630
0.624
0.602
0.610
0.608
0.586
0.592
0.602
0.632
0.642
0.652
0.670
0.646
0.674
0.668
0.666
0.648
0.628
0.618
0.590
0.592
0.586
0.604
0.608
0.628
0.686
0.772
0.778
0.712
0.674
0.666
0.648
0.644
0.634
0.634
0.626
0.632
0.634
0.698
0.754
0.734
0.732
0.746
0.726
0.692
0.668
0.646
0.632
0.630
0.636
0.688
0.772
0.782
0.802
0.782
0.788
0.740
0.684
0.670
0.652
0.632
0.640
0.656
0.672
0.702
0.736
0.760
0.740
0.710
0.708
0.670
0.658
0.662
0.656
0.674
0.736
0.750
0.748
0.746
0.704
0.702
0.668
0.366
0.324
0.218
0.464
0.660
0.298
0.356
0.626
0.612
0.612
0.636
0.630
0.662
0.662
0.734
0.786
0.774
0.724
0.722
0.680
0.670
0.676
0.646
0.624
0.614
0.596
0.406
0.410
0.348
0.590
0.610
0.614
0.578
0.590
0.584
0.568
0.562
0.218
0.356
0.564
0.560
0.598
0.588
0.578
1.878
0.498
0.884
0.710
0.492
0.324
0.270
0.198
0.320
0.372
0.334
0.202
0.390
0.256
0.214
0.338
0.498
0.402
0.208
