# Supplementary material for: Stress among on-duty firefighters: an ambulatory assessment study
Source: PeerJ. 2018 Dec 11;6:e5967. doi: 10.7717/peerj.5967 (PMC6294048; doi:10.7717/peerj.5967)
Supplement: Supplemental Information 1 [file peerj-06-5967-s001.zip › RAW_DATA/FF17_3.rr]

8.922
0.746
0.288
0.394
0.796
0.298
0.226
0.616
0.356
0.312
0.640
0.660
0.658
0.678
0.732
0.730
0.704
0.690
0.666
0.666
0.656
0.630
0.628
0.624
0.628
0.648
0.702
0.674
0.688
0.714
0.746
0.726
0.702
0.702
0.698
0.706
0.664
0.660
0.668
0.674
0.682
0.706
0.694
0.722
0.738
0.766
0.728
0.726
0.726
0.726
0.714
0.700
0.692
0.704
0.682
0.660
0.656
0.646
0.404
0.946
0.656
0.674
0.686
0.706
0.702
0.730
0.798
0.822
0.796
0.806
0.804
0.766
0.766
0.748
0.728
0.724
0.700
0.702
0.704
0.706
0.704
0.694
0.702
0.706
0.690
0.684
0.688
0.688
0.688
0.680
0.668
0.654
0.660
0.668
0.382
0.912
0.636
0.656
0.656
0.668
0.696
0.782
0.822
0.814
0.808
0.842
0.792
0.754
0.724
0.712
0.676
0.638
0.636
0.636
0.574
0.258
0.610
0.354
0.620
0.662
0.688
0.730
0.750
0.740
0.786
0.836
0.824
0.800
0.784
0.758
0.732
0.716
0.700
0.696
0.666
0.660
0.648
0.676
0.678
0.716
0.698
0.662
0.674
0.708
0.708
0.726
0.722
0.700
0.684
0.668
0.666
0.440
0.894
0.648
0.620
0.612
0.588
0.824
0.210
0.924
0.574
0.850
0.804
0.836
0.868
0.796
0.768
0.756
0.762
0.742
0.726
0.696
0.688
0.694
0.696
0.702
0.702
0.706
0.678
0.678
0.680
0.636
0.640
0.658
0.614
0.642
0.652
0.620
0.670
0.640
0.660
0.650
0.656
0.622
0.384
0.832
0.628
0.604
0.602
0.626
0.680
0.738
0.772
0.790
0.772
0.764
0.738
0.690
0.698
0.688
0.674
0.658
0.654
0.664
0.442
0.884
0.622
0.638
0.640
0.620
0.644
0.662
0.690
0.710
0.758
0.814
0.854
0.860
0.886
0.874
0.818
0.764
0.732
0.698
0.684
0.660
0.662
0.626
0.656
0.676
0.680
0.682
0.684
0.698
0.708
0.690
0.692
0.726
0.758
0.766
0.766
0.722
0.730
0.710
0.692
0.674
0.668
0.684
0.708
0.706
0.714
0.762
0.770
0.786
0.786
0.786
0.800
0.244
0.540
0.748
0.750
0.740
0.738
0.722
0.738
0.762
0.762
0.756
0.756
0.774
0.784
0.764
0.724
0.740
0.718
0.686
0.680
0.682
0.718
0.760
0.750
0.780
0.780
0.774
0.732
0.728
0.706
0.694
0.686
0.676
0.688
0.698
0.710
0.708
0.700
0.728
0.722
0.718
0.696
0.680
0.682
0.690
0.700
0.712
0.712
0.730
0.740
0.744
0.736
0.724
0.738
0.726
0.732
0.684
0.700
0.702
0.708
0.662
0.662
0.666
0.604
0.644
0.638
0.650
0.672
0.690
0.724
0.696
0.732
0.676
0.678
0.690
0.676
0.668
0.670
0.670
0.648
0.662
0.628
0.610
0.618
0.620
0.608
0.576
0.592
0.584
0.566
0.572
0.572
0.572
0.556
0.556
0.560
0.562
0.568
0.566
0.580
0.556
0.606
0.604
0.686
0.686
0.762
0.856
0.246
0.700
0.922
0.886
0.826
0.830
0.768
0.746
0.766
0.744
0.730
0.704
0.696
0.658
0.660
0.644
0.646
0.644
0.652
0.662
0.658
0.622
0.646
0.636
0.624
0.636
0.612
0.612
0.632
0.592
0.606
0.600
0.608
0.594
0.592
0.600
0.592
0.592
0.604
0.596
0.604
0.602
0.600
0.616
0.594
0.618
0.626
0.636
0.646
0.632
0.634
0.610
0.592
0.610
0.596
0.588
0.642
0.736
0.752
0.806
0.834
0.796
0.768
0.752
0.736
0.720
0.694
0.686
0.668
0.654
0.652
0.650
0.662
0.676
0.668
0.674
0.696
0.704
0.698
0.702
0.692
0.682
0.674
0.638
0.650
0.650
0.620
0.664
0.658
0.384
1.012
0.678
0.684
0.682
0.674
0.692
0.696
0.646
0.636
0.656
0.642
0.654
0.652
0.658
0.706
0.706
0.748
0.762
0.720
0.750
0.714
0.732
0.704
0.694
0.704
0.704
0.696
0.678
0.686
0.680
0.646
0.662
0.640
0.664
0.656
0.658
0.652
0.660
0.656
0.660
0.654
0.644
0.650
0.642
0.658
0.620
0.640
0.650
0.652
0.664
0.690
0.700
0.694
0.700
0.674
0.652
0.646
0.630
0.616
0.620
0.616
0.610
0.628
0.660
0.746
0.756
0.742
0.770
0.786
0.754
0.716
0.690
0.670
0.648
0.632
0.630
0.464
0.840
0.616
0.640
0.664
0.710
0.756
0.818
0.862
0.880
0.848
0.798
0.810
0.814
0.780
0.750
0.732
0.694
0.676
0.660
0.644
0.648
0.646
0.666
0.730
0.820
0.858
0.802
0.830
0.780
0.752
0.726
0.684
0.666
0.656
0.656
0.674
0.676
0.702
0.740
0.814
0.746
0.746
0.746
0.722
0.698
0.682
0.672
0.662
0.658
0.638
0.676
0.552
0.800
0.654
0.674
0.684
0.680
0.694
0.758
0.786
0.758
0.788
0.784
0.774
0.756
0.752
0.748
0.722
0.714
0.698
0.686
0.668
0.662
0.676
0.682
0.692
0.686
0.740
0.706
0.748
0.774
0.740
0.732
0.728
0.698
0.692
0.688
0.654
0.658
0.642
0.640
0.640
0.618
0.248
0.436
0.682
0.700
0.698
0.726
0.682
0.666
0.666
0.680
0.682
0.700
0.702
0.684
0.670
0.402
0.944
0.666
0.650
0.642
0.634
0.638
0.646
0.650
0.650
0.648
0.684
0.690
0.700
0.712
0.688
0.692
0.684
0.696
0.688
0.708
0.734
0.756
0.746
0.792
0.760
0.800
0.774
0.762
0.768
0.750
0.714
0.690
0.674
0.686
0.670
0.670
0.690
0.382
1.040
0.682
0.758
0.764
0.736
0.740
0.768
0.764
0.776
0.740
0.732
0.702
0.706
0.704
0.656
0.658
0.646
0.744
0.786
0.880
0.892
0.946
0.874
0.862
0.884
0.836
0.784
0.746
0.720
0.682
0.658
0.652
0.666
0.694
0.772
0.776
0.838
0.892
0.896
0.878
0.892
0.840
0.836
0.836
0.874
0.212
0.606
0.780
0.792
0.786
0.782
0.746
0.754
0.752
0.750
0.732
0.778
0.738
0.728
0.712
0.712
0.690
0.694
0.672
0.686
0.678
0.708
0.512
0.254
0.736
0.704
0.572
0.828
0.692
0.670
0.700
0.718
0.734
0.788
0.740
0.770
0.740
0.746
0.756
0.788
0.790
0.786
0.780
0.784
0.748
0.776
0.762
0.786
0.760
0.756
0.768
0.780
0.804
0.794
0.778
0.752
0.744
0.762
0.754
0.778
0.752
0.772
0.768
0.744
0.762
0.758
0.780
0.794
0.792
0.796
0.718
0.688
0.678
0.646
0.642
0.650
0.726
0.894
1.208
1.008
1.006
0.958
0.916
0.974
0.892
0.786
0.816
0.772
0.742
0.748
0.754
0.736
0.716
0.700
0.708
0.690
0.676
0.676
0.644
0.646
0.444
0.886
0.624
0.616
0.620
0.618
0.632
0.670
0.896
1.172
1.098
1.076
0.918
1.018
0.968
0.894
0.952
0.944
0.950
1.096
1.032
1.090
1.088
1.018
1.008
1.002
0.940
0.916
0.982
0.990
1.014
1.024
0.992
0.930
0.934
0.980
0.928
0.940
0.896
0.898
0.926
0.944
0.842
0.918
0.954
0.894
0.962
0.998
0.938
0.932
0.978
0.842
0.866
0.910
0.844
0.916
0.930
0.878
0.906
0.920
0.852
0.878
0.930
0.860
0.884
0.890
0.854
0.870
0.928
0.914
0.896
0.916
0.924
0.888
0.914
0.932
0.904
0.912
0.936
0.936
0.908
0.926
0.944
0.908
0.962
0.946
0.886
0.944
0.960
0.902
0.898
0.916
0.910
0.906
0.950
0.964
0.926
0.914
0.908
0.870
0.896
0.932
0.930
0.916
1.010
1.028
0.952
0.962
0.982
0.980
0.958
0.996
0.992
0.962
0.978
0.958
0.898
0.856
0.854
0.864
0.892
0.842
0.874
0.894
0.858
0.824
0.830
0.796
0.814
0.808
0.790
0.870
0.928
0.912
0.872
0.902
0.920
0.862
0.878
0.940
0.996
0.922
0.914
0.962
0.976
0.934
0.972
0.972
0.938
0.964
1.006
0.928
0.898
0.924
0.884
0.870
0.922
0.946
0.890
0.926
0.944
0.944
0.910
0.958
0.944
0.894
0.910
0.944
0.944
0.876
0.926
0.944
0.882
0.892
0.896
0.854
0.868
0.856
0.826
0.840
0.890
0.926
0.854
0.886
0.946
0.964
0.958
0.902
0.896
0.850
0.818
0.864
0.928
0.986
0.946
0.976
1.020
0.986
0.958
0.976
0.958
0.894
0.928
0.964
0.960
0.880
0.898
0.918
0.940
0.916
0.820
0.852
0.856
0.896
0.848
0.864
0.918
0.974
0.906
0.944
0.980
0.950
0.956
0.968
0.936
0.890
0.930
0.950
0.908
0.916
0.954
0.938
0.914
0.982
0.962
0.918
0.874
0.848
0.874
0.848
0.788
0.824
0.834
0.854
0.942
0.964
0.904
0.906
0.942
0.958
0.876
0.856
0.902
0.962
0.910
0.906
0.982
0.964
0.880
0.922
0.944
0.900
0.876
0.926
0.952
0.910
0.944
0.996
0.954
0.962
1.014
0.958
0.872
0.888
0.924
0.910
0.854
0.896
1.026
1.030
0.964
1.012
1.014
0.904
0.916
0.968
0.994
0.980
0.940
0.924
0.800
0.778
0.772
0.764
0.808
0.868
0.858
0.814
0.848
0.850
0.804
0.824
0.780
0.734
0.750
0.770
0.828
0.906
0.810
0.840
0.826
0.772
0.790
0.802
0.782
0.744
0.730
0.716
0.730
0.698
0.702
0.680
0.672
0.644
0.638
0.604
0.616
0.612
0.604
0.618
0.624
0.632
0.634
0.606
0.602
0.622
0.624
0.668
0.650
0.694
0.722
0.720
0.732
0.690
0.684
0.684
0.674
0.664
0.646
0.654
0.678
0.724
0.738
0.726
0.742
0.780
0.830
0.834
0.836
0.766
0.780
0.758
0.760
0.750
0.750
0.748
0.728
0.730
0.750
0.744
0.770
0.730
0.732
0.746
0.698
0.694
0.686
0.670
0.688
0.706
0.290
0.448
0.702
0.708
0.672
0.678
0.664
0.634
0.642
0.614
0.604
0.602
0.600
0.600
0.614
0.632
0.742
0.798
0.888
0.922
0.820
0.788
0.826
0.248
0.562
0.816
0.804
0.724
0.752
0.718
0.708
0.708
0.694
0.698
0.716
0.246
0.558
0.918
1.036
1.046
0.906
0.900
0.910
0.912
0.804
0.822
0.820
0.836
0.896
0.908
0.874
0.836
0.798
0.768
0.774
0.802
0.814
0.796
0.812
1.064
0.916
0.908
0.854
0.830
0.780
0.756
0.730
0.738
0.730
0.784
0.836
0.870
0.804
0.800
0.800
0.790
0.784
0.812
0.792
0.732
0.708
0.664
0.652
0.634
0.636
0.658
0.668
0.906
0.810
0.878
1.036
1.234
1.158
0.990
0.938
0.812
0.730
0.736
0.716
0.252
0.460
0.688
0.774
0.764
0.862
0.864
0.908
0.954
0.918
0.882
0.806
0.798
0.796
0.820
0.854
0.890
0.870
0.796
0.814
0.824
0.892
0.818
0.806
0.796
0.790
0.752
0.734
0.710
0.686
0.666
0.646
0.662
0.708
0.796
0.832
0.884
0.956
0.922
0.910
0.800
0.818
0.808
0.800
0.804
0.800
0.780
0.740
0.744
0.696
0.682
0.644
0.638
0.646
0.728
0.860
1.264
0.800
1.050
1.084
1.034
1.008
0.948
0.900
0.826
0.780
0.772
0.788
0.856
0.900
0.936
0.912
0.862
0.796
0.806
0.896
0.890
0.878
0.820
0.806
0.764
0.742
0.730
0.712
0.710
0.724
0.776
0.750
0.728
0.694
0.684
0.676
0.674
0.686
0.722
0.748
0.828
0.876
0.892
0.846
0.828
0.804
0.766
0.758
0.740
0.722
0.706
0.670
0.644
0.698
0.638
0.692
0.686
0.696
0.762
0.774
0.822
0.882
0.886
0.816
0.798
0.710
0.698
0.700
0.712
0.754
0.886
0.928
0.974
0.972
0.938
0.812
0.804
0.794
0.798
0.256
0.540
0.750
0.780
0.762
0.768
0.772
0.772
0.702
0.750
0.742
0.764
0.776
0.780
0.756
0.746
0.718
0.702
0.688
0.670
0.658
0.680
0.702
0.756
0.788
0.820
0.882
0.908
0.858
0.750
0.776
0.736
0.722
0.732
0.716
0.700
0.720
0.726
0.732
0.772
0.828
0.856
0.924
0.920
0.868
0.824
0.774
0.698
0.730
0.710
0.808
0.252
0.548
0.912
0.968
0.974
0.950
0.946
0.842
0.844
0.870
0.874
0.906
0.802
0.838
0.842
0.882
0.886
0.870
0.852
0.814
0.720
0.754
0.740
0.768
0.828
0.892
0.892
0.838
0.878
0.916
0.910
0.812
0.814
0.774
0.774
0.254
0.478
0.718
0.716
0.712
0.708
0.722
0.726
0.686
0.728
0.732
0.768
0.862
0.890
0.838
0.790
0.754
0.764
0.760
0.770
0.796
0.810
0.816
0.800
0.806
0.810
0.806
0.794
0.732
0.766
0.808
0.944
1.032
1.018
1.008
0.962
0.928
0.776
0.774
0.770
0.796
0.886
0.930
0.938
0.936
0.928
0.886
0.816
0.746
0.756
0.718
0.728
0.742
0.836
0.830
0.834
0.932
1.122
1.028
1.002
0.990
0.864
0.754
0.788
0.772
0.780
0.802
0.808
0.780
0.732
0.736
0.772
0.814
0.836
0.868
0.900
0.844
0.802
0.788
0.808
0.808
0.844
0.902
0.880
0.760
0.700
0.688
0.708
0.698
0.680
0.676
0.664
0.652
0.662
0.600
0.616
0.600
0.598
0.596
0.606
0.600
0.650
0.674
0.686
0.710
0.692
0.666
0.652
0.642
0.634
0.650
0.616
0.686
0.748
0.758
0.718
0.702
0.694
0.686
0.690
0.700
0.702
0.706
0.696
0.686
0.672
0.658
0.644
0.624
0.428
0.812
0.606
0.572
0.600
0.580
0.608
0.702
0.714
0.738
0.868
0.852
0.878
0.860
0.830
0.820
0.816
0.818
0.792
0.770
0.756
0.746
0.712
0.696
0.690
0.716
0.688
0.706
0.682
0.714
0.790
0.812
0.774
0.768
0.770
0.780
0.762
0.722
0.256
0.446
0.368
0.304
0.386
0.932
0.652
0.662
0.626
0.762
0.788
0.816
0.806
0.792
0.846
0.792
0.798
0.786
0.750
0.704
0.684
0.654
0.642
0.634
0.628
0.640
0.670
0.734
0.810
0.804
0.822
0.828
0.832
0.816
0.780
0.746
0.728
0.696
0.636
0.648
0.630
0.614
0.626
0.654
0.636
0.656
0.664
0.692
0.728
0.712
0.708
0.694
0.690
0.464
0.866
0.644
0.658
0.562
0.582
0.560
0.554
0.548
0.572
0.710
1.030
0.992
0.934
0.850
0.808
0.798
0.770
0.736
0.720
0.690
0.678
0.648
0.478
0.766
0.588
0.568
0.558
0.566
0.578
0.654
1.024
1.018
1.034
0.928
0.898
0.824
0.836
0.832
0.794
0.784
0.732
0.710
0.706
0.680
0.666
0.650
0.652
0.640
0.648
0.244
0.398
0.628
0.624
0.620
0.612
0.624
0.698
0.702
0.738
0.768
0.842
0.844
0.790
0.742
0.722
0.704
0.676
0.668
0.646
0.664
0.676
0.680
0.690
0.684
0.698
0.746
0.804
0.804
0.786
0.718
0.712
0.680
0.666
0.624
0.674
0.676
0.714
0.808
0.816
0.814
0.770
0.756
0.772
0.724
0.726
0.700
0.674
0.656
0.632
0.628
0.628
0.650
0.686
0.680
0.662
0.662
0.664
0.662
0.660
0.662
0.656
0.656
0.658
0.662
0.712
0.720
0.780
0.758
0.738
0.714
0.702
0.686
0.666
0.680
0.708
0.814
0.840
0.790
0.776
0.768
0.802
0.782
0.790
0.778
0.744
0.736
0.720
0.704
0.660
0.668
0.694
0.706
0.390
1.054
0.716
0.732
0.732
0.778
0.850
0.884
0.904
0.902
0.940
0.900
0.846
0.822
0.770
0.742
0.718
0.698
0.692
0.660
0.674
0.668
0.672
0.692
0.778
0.772
0.728
0.738
0.742
0.518
0.864
0.674
0.652
0.648
0.608
0.626
0.612
0.672
0.686
0.724
0.794
0.828
0.824
0.782
0.742
0.738
0.716
0.722
0.688
0.668
0.654
0.654
0.654
0.636
0.608
0.606
0.606
0.622
0.646
0.702
0.828
0.824
0.824
0.788
0.762
0.736
0.720
0.692
0.710
0.664
0.664
0.622
0.618
0.608
0.598
0.592
0.580
0.594
0.594
0.604
0.640
0.620
0.630
0.630
0.648
0.666
0.706
0.690
0.712
0.706
0.684
0.664
0.654
0.636
0.650
0.606
0.620
0.628
0.650
0.696
0.796
0.828
0.796
0.822
0.808
0.792
0.784
0.786
0.782
0.776
0.728
0.736
0.736
0.710
0.720
0.842
0.892
0.890
0.804
0.808
0.800
0.756
0.754
0.744
0.764
0.782
0.774
0.734
0.722
0.690
0.694
0.670
0.682
0.676
0.736
0.764
0.706
0.670
0.734
0.764
0.742
0.772
0.780
0.778
1.014
0.542
0.794
0.748
0.714
0.702
0.692
0.632
0.406
0.920
0.624
0.630
0.620
0.658
0.718
0.764
0.952
0.936
0.834
0.902
0.834
0.840
0.852
0.760
0.808
0.798
0.784
0.772
0.684
0.692
0.696
0.658
0.652
0.664
0.654
0.668
0.654
0.232
0.430
0.640
0.648
0.614
0.620
0.576
0.584
0.610
0.562
0.588
0.550
0.570
0.596
0.580
0.550
0.578
0.580
0.586
0.582
0.584
0.596
0.598
0.596
0.598
0.602
0.626
0.234
0.352
0.622
0.630
0.626
0.628
0.620
0.602
0.606
0.596
0.586
0.590
0.584
0.550
0.554
0.564
0.558
0.630
0.652
0.660
0.658
0.648
0.668
0.646
0.632
0.624
0.640
0.594
0.600
0.610
0.596
0.614
0.616
0.608
0.604
0.608
0.596
0.588
0.598
0.598
0.630
0.246
0.392
0.630
0.636
0.658
0.650
0.636
0.618
0.616
0.606
0.610
0.614
0.628
0.622
0.634
0.636
0.658
0.670
0.662
0.656
0.684
0.682
0.640
0.642
0.638
0.622
0.652
0.644
0.684
0.694
0.654
0.666
0.652
0.654
0.664
0.656
0.652
0.640
0.640
0.626
0.620
0.624
0.646
0.454
0.860
0.648
0.654
0.656
0.424
0.926
0.662
0.684
0.662
0.656
0.684
0.760
0.798
0.738
0.768
0.776
0.756
0.762
0.772
0.756
0.786
0.760
0.778
0.700
0.720
0.676
0.692
0.646
0.636
0.632
0.630
0.416
0.886
0.660
0.682
0.662
0.640
0.650
0.658
0.672
0.796
0.768
0.768
0.758
0.792
0.782
0.776
0.796
0.808
0.814
0.240
0.598
0.798
0.818
0.800
0.776
0.794
0.724
0.750
0.744
0.774
0.788
0.784
0.786
0.784
0.762
0.734
0.734
0.704
0.726
0.686
0.722
0.710
0.754
0.772
0.708
0.714
0.698
0.666
0.670
0.664
0.632
0.658
0.644
0.648
0.668
0.700
0.436
1.008
0.698
0.706
0.672
0.684
0.672
0.680
0.660
0.666
0.652
0.650
0.638
0.640
0.634
0.638
0.614
0.612
0.614
0.568
0.590
0.578
0.572
0.568
0.568
0.630
0.728
0.816
0.846
0.812
0.798
0.758
0.718
0.688
0.696
0.642
0.600
0.606
0.604
0.600
0.530
0.256
0.396
0.580
0.606
0.726
0.886
0.902
0.872
0.850
0.800
0.784
0.752
0.676
0.664
0.652
0.666
0.690
0.692
0.794
0.854
0.834
0.846
0.830
0.822
0.762
0.736
0.698
0.688
0.716
0.758
0.788
0.792
0.750
0.754
0.740
0.724
0.690
0.682
0.674
0.690
0.694
0.758
0.760
0.888
0.944
0.926
0.860
0.850
0.850
0.812
0.772
0.746
0.716
0.698
0.696
0.702
0.728
0.768
0.812
0.770
0.772
0.774
0.776
0.752
0.734
0.726
0.714
0.740
0.660
0.698
0.718
0.732
0.724
0.774
0.796
0.792
0.754
0.684
0.710
0.688
0.650
0.668
0.660
0.212
0.422
0.656
0.670
0.618
0.642
0.664
0.682
0.702
0.672
0.684
0.506
0.902
0.672
0.670
0.658
0.638
0.668
0.662
0.674
0.718
0.772
0.826
0.834
0.838
0.766
0.754
0.750
0.712
0.750
0.766
0.840
0.808
0.824
0.816
0.760
0.794
0.776
0.810
0.758
0.812
0.800
0.766
0.730
0.750
0.740
0.776
0.792
0.754
0.782
0.798
0.816
0.778
0.734
0.718
0.714
0.720
0.704
0.744
0.796
0.744
0.240
0.562
0.794
0.774
0.770
0.756
0.708
0.714
0.696
0.678
0.660
0.660
0.638
0.636
0.680
0.778
0.814
0.810
0.794
0.826
0.788
0.790
0.708
0.766
0.796
0.862
0.918
0.876
0.852
0.844
0.832
0.802
0.782
0.698
0.692
0.672
0.688
0.736
0.854
0.990
0.864
0.816
0.834
0.852
0.860
0.826
0.802
0.804
0.808
0.810
0.784
0.726
0.750
0.778
0.842
0.818
0.816
0.826
0.780
0.738
0.738
0.698
0.688
0.676
0.664
0.670
0.724
0.830
0.768
0.840
0.844
0.864
0.938
0.948
0.906
0.802
0.794
0.772
0.788
0.782
0.718
0.766
0.730
0.836
0.810
0.844
0.822
0.816
0.772
0.692
0.714
0.722
0.760
0.762
0.802
0.880
0.908
0.836
0.766
0.804
0.764
0.782
0.758
0.708
0.694
0.706
0.718
0.742
0.730
0.788
0.798
0.804
0.784
0.752
0.720
0.738
0.708
0.738
0.744
0.764
0.720
0.726
0.750
0.836
0.830
0.808
0.774
0.732
0.734
0.720
0.720
0.710
0.668
0.704
0.714
0.736
0.758
0.772
0.740
0.690
0.744
0.804
0.828
0.770
0.808
0.244
0.588
0.780
0.780
0.800
0.792
0.744
0.804
0.812
0.756
0.752
0.798
0.768
0.706
0.738
0.706
0.692
0.682
0.642
0.686
0.704
0.764
0.808
0.788
0.752
0.244
0.562
0.820
0.858
0.836
0.778
0.762
0.770
0.812
0.748
0.812
0.832
0.804
0.780
0.766
0.776
0.716
0.728
0.682
0.654
0.690
0.686
0.738
0.776
0.732
0.768
0.776
0.738
0.732
0.720
0.702
0.692
0.678
0.670
0.682
0.672
0.674
0.702
0.720
0.760
0.750
0.752
0.802
0.848
0.844
0.788
0.838
0.812
0.796
0.742
0.748
0.728
0.704
0.694
0.702
0.696
0.696
0.676
0.682
0.776
0.764
0.798
0.834
0.838
0.784
0.836
0.840
0.792
0.824
0.822
0.776
0.764
0.774
0.736
0.684
0.688
0.698
0.726
0.680
0.692
0.670
0.668
0.652
0.738
0.772
0.818
0.822
0.882
0.906
0.924
0.876
0.808
0.768
0.732
0.706
0.716
0.712
0.776
0.780
0.776
0.742
0.766
0.782
0.754
0.764
0.912
0.868
0.828
0.790
0.752
0.756
0.752
0.734
0.728
0.690
0.682
0.728
0.732
0.772
0.796
0.774
0.720
0.692
0.718
0.234
0.464
0.680
0.672
0.678
0.684
0.730
0.758
0.808
0.806
0.814
0.808
0.766
0.756
0.740
0.728
0.722
0.748
0.770
0.756
0.780
0.772
0.732
0.714
0.722
0.752
0.724
0.708
0.700
0.692
0.672
0.696
1.042
0.992
0.886
0.852
0.772
0.716
0.684
0.662
0.652
0.654
0.660
0.666
0.678
0.718
0.758
0.858
0.818
0.806
0.820
0.860
0.870
0.818
0.824
0.754
0.706
0.706
0.666
0.700
0.776
0.808
0.860
0.862
0.916
0.924
0.820
0.832
0.850
0.816
0.796
0.744
0.772
0.760
0.764
0.774
0.768
0.758
0.774
0.770
0.764
0.742
0.734
0.742
0.672
0.684
0.696
0.696
0.672
0.690
0.708
0.742
0.708
0.706
0.714
0.738
0.734
0.724
0.726
0.704
0.680
0.694
0.658
0.702
0.738
0.780
0.758
0.740
0.748
0.760
0.760
0.732
0.738
0.712
0.716
0.704
0.708
0.736
0.818
0.230
0.596
0.858
0.824
0.796
0.776
0.708
0.714
0.688
0.808
0.726
0.706
0.714
0.742
0.816
0.778
0.724
0.250
0.506
0.772
0.758
0.764
0.780
0.732
0.700
0.698
0.702
0.722
0.758
0.738
0.718
0.690
0.716
0.736
0.772
0.818
0.844
0.822
0.858
0.838
0.774
0.764
0.728
0.692
0.716
0.726
0.784
0.862
0.928
0.912
0.842
0.874
0.894
0.872
0.868
0.812
0.784
0.722
0.702
0.710
0.714
0.724
0.792
0.866
0.884
0.878
0.256
0.574
0.764
0.850
0.862
0.874
0.756
0.702
0.678
0.682
0.732
1.074
0.670
0.980
0.894
0.904
0.912
0.914
0.862
0.826
0.740
0.724
0.714
0.708
0.726
0.746
0.764
0.732
0.930
0.930
0.884
0.912
0.900
0.836
0.836
0.830
0.790
0.790
0.800
0.762
0.718
0.740
0.732
0.756
0.736
0.726
0.698
0.670
0.646
0.660
0.680
0.684
0.660
0.742
0.730
0.730
0.752
0.750
0.722
0.720
0.672
0.662
0.668
0.690
0.698
0.744
0.712
0.728
0.758
0.798
0.776
0.772
0.798
0.798
0.768
0.758
0.758
0.758
0.726
0.718
0.742
0.748
0.756
0.758
0.736
0.718
0.710
0.734
0.706
0.714
0.726
0.760
0.790
0.732
0.766
0.766
0.840
0.826
0.866
0.826
0.232
0.528
0.736
0.744
0.730
0.674
0.694
0.706
0.726
0.728
0.718
0.248
0.482
0.736
0.712
0.690
0.736
0.726
0.740
0.758
0.778
0.794
0.746
0.240
0.514
0.752
0.800
0.786
0.786
0.814
0.776
0.768
0.790
0.790
0.746
0.762
0.778
0.742
0.706
0.742
0.760
0.740
0.730
0.726
0.726
0.690
0.668
0.664
0.684
0.696
0.704
0.654
0.662
0.688
0.710
0.644
0.752
1.012
0.516
0.874
0.814
0.812
0.726
0.702
0.662
0.646
0.606
0.612
0.592
0.578
0.596
0.632
0.654
0.730
0.734
0.532
1.034
0.718
0.690
0.670
0.656
0.682
0.696
0.670
0.656
0.656
0.238
0.444
0.788
0.798
0.818
0.818
0.748
0.746
0.994
0.490
0.690
0.702
0.678
0.662
0.654
0.630
0.640
0.648
0.634
0.640
0.674
0.406
1.024
0.664
0.648
0.630
0.628
0.638
0.672
0.694
0.716
0.752
0.772
0.774
0.708
0.742
0.724
0.236
0.512
0.744
0.710
0.692
0.696
0.700
0.740
0.748
0.730
0.698
0.672
0.672
0.678
0.640
0.678
0.718
0.726
0.730
0.738
0.732
0.716
0.678
0.674
0.668
0.686
0.708
0.730
0.732
0.712
0.712
0.716
0.710
0.232
0.470
0.694
0.682
0.656
0.656
0.656
0.660
0.680
0.698
0.712
0.716
0.688
0.674
0.658
0.644
0.644
0.642
0.648
0.660
0.668
0.670
0.676
0.688
0.694
0.686
0.688
0.706
0.682
0.688
0.688
0.674
0.656
0.400
0.904
0.632
0.616
0.604
0.594
0.598
0.632
0.698
0.780
0.804
0.762
0.796
0.818
0.806
0.824
0.778
0.738
0.748
0.730
0.712
0.702
0.712
0.708
0.706
0.706
0.722
0.698
0.682
0.664
0.690
0.718
0.244
0.490
0.732
0.738
0.704
0.680
0.654
0.652
0.664
0.700
0.702
0.730
0.778
0.838
0.820
0.816
0.846
0.240
0.540
0.758
0.762
0.762
0.730
0.692
0.652
0.644
0.636
0.536
0.720
0.602
0.624
0.640
0.698
0.784
0.730
0.728
0.740
0.722
0.724
0.668
0.702
0.724
0.680
0.696
0.718
0.758
0.794
0.752
0.784
0.728
1.016
0.512
0.788
0.764
0.726
0.746
0.758
0.734
0.726
0.694
0.676
0.676
0.670
0.664
0.660
0.232
0.426
0.686
0.696
0.718
0.702
0.708
0.666
0.672
0.666
0.646
0.620
0.626
0.658
0.684
0.710
0.626
0.644
0.642
0.604
0.606
0.586
0.582
0.562
0.588
0.538
0.552
0.562
0.566
0.598
0.586
0.588
0.584
0.636
0.694
0.410
0.246
0.684
0.632
0.628
0.604
0.564
0.252
0.368
0.574
0.560
0.552
0.554
0.564
0.608
0.796
0.822
0.816
0.884
0.254
0.570
0.264
0.540
0.824
0.788
0.798
0.766
0.726
0.712
0.700
0.674
0.666
0.640
0.640
0.628
0.636
0.638
0.632
0.644
0.644
0.666
0.656
0.642
0.622
0.614
0.606
0.598
0.568
0.574
0.578
0.582
0.622
0.654
0.736
0.750
0.740
0.782
0.768
0.782
0.726
0.706
0.680
0.664
0.646
0.386
0.896
0.614
0.584
0.600
0.590
0.598
0.586
0.606
0.634
0.626
0.624
0.632
0.644
0.632
0.628
0.640
0.644
0.646
0.656
0.652
0.682
0.684
0.680
0.684
0.672
0.656
0.630
0.616
0.606
0.596
0.588
0.580
0.582
0.576
0.580
0.590
0.240
0.364
0.642
0.664
0.670
0.698
0.406
0.918
0.646
0.622
0.610
0.590
0.588
0.596
0.596
0.618
0.658
0.702
0.694
0.694
0.684
0.674
0.664
0.652
0.646
0.628
0.636
0.642
0.642
0.632
0.640
0.648
0.646
0.632
0.626
0.420
0.860
0.602
0.594
0.588
0.584
0.604
0.644
0.700
0.804
0.824
0.792
0.816
0.778
0.732
0.708
0.678
0.652
0.636
0.634
0.638
0.638
0.638
0.664
0.458
0.906
0.654
0.658
0.656
0.656
0.662
0.730
0.782
0.778
0.800
0.822
0.780
0.756
0.714
0.682
0.662
0.652
0.640
0.634
0.622
0.642
0.644
0.652
0.658
0.684
0.238
0.450
0.684
0.704
0.704
0.694
0.666
0.686
0.696
0.692
0.676
0.678
0.676
0.660
0.626
0.632
0.612
0.632
0.636
0.680
0.788
0.784
0.798
0.820
0.796
0.744
0.704
0.680
0.654
0.636
0.636
0.636
0.634
0.640
0.670
0.696
0.678
0.692
0.726
0.732
0.688
0.672
0.656
0.630
0.608
0.604
0.614
0.658
0.666
0.658
0.248
0.438
0.690
0.696
0.672
0.680
0.754
0.782
0.752
0.714
0.694
0.664
0.642
0.610
0.598
0.560
0.566
0.582
0.618
0.696
0.792
1.028
0.926
0.912
0.884
0.840
0.830
0.818
0.756
0.740
0.804
0.772
0.704
0.680
0.658
0.672
0.646
0.654
0.420
0.976
0.666
0.648
0.640
0.638
0.650
0.700
0.786
0.720
0.702
0.712
0.698
0.672
0.636
0.636
0.618
0.608
0.400
0.854
0.612
0.630
0.628
0.670
0.702
0.818
0.858
0.788
0.844
0.802
0.778
0.874
0.864
0.822
0.808
0.794
0.732
0.708
0.686
0.658
0.650
0.654
0.674
0.662
0.676
0.680
0.720
0.726
0.722
0.704
0.722
0.722
0.686
0.670
0.660
0.658
0.648
0.390
0.914
0.628
0.626
0.618
0.624
0.624
0.658
0.796
0.832
0.858
0.856
0.778
0.734
0.686
0.662
0.650
0.638
0.630
0.624
0.626
0.642
0.684
0.696
0.680
0.694
0.708
0.680
0.668
0.656
0.636
0.614
0.612
0.620
0.620
0.614
0.618
0.634
0.640
0.646
0.676
0.682
0.682
0.698
0.694
0.676
0.664
0.648
0.638
0.632
0.456
0.784
0.612
0.608
0.606
0.606
0.642
0.674
0.688
0.756
0.778
0.746
0.734
0.756
0.734
0.718
0.694
0.696
0.638
0.670
0.668
0.678
0.694
0.692
0.700
0.650
0.662
0.232
0.422
0.396
0.888
0.606
0.592
0.628
0.572
0.614
0.870
1.012
0.928
1.068
0.588
0.820
1.022
0.812
0.516
0.768
0.774
0.760
0.260
0.490
0.744
0.712
0.682
0.672
0.656
0.632
0.650
0.720
0.762
0.970
0.490
0.742
0.728
0.694
0.682
0.684
0.668
0.672
0.602
0.616
0.834
0.376
0.596
0.602
0.548
0.562
0.556
0.548
0.540
0.546
0.616
0.826
0.860
0.748
0.856
0.956
0.920
0.800
0.758
0.772
0.798
0.706
1.004
0.488
0.734
0.738
0.730
0.714
0.696
0.650
0.636
0.618
0.628
0.644
0.652
0.664
0.700
0.694
0.710
0.718
0.718
0.690
0.686
0.676
0.664
0.694
0.688
0.682
0.654
0.236
0.314
0.248
0.506
0.626
0.642
0.610
0.616
0.634
0.678
0.710
0.736
0.780
0.730
0.714
0.756
0.818
0.800
0.734
0.726
0.660
0.646
0.640
0.606
0.608
0.642
0.682
0.664
0.622
0.632
0.632
0.670
0.704
0.716
0.714
0.670
0.678
0.650
0.642
0.616
0.596
0.612
0.620
0.714
0.722
0.228
0.514
0.832
0.906
0.810
0.820
0.836
0.812
0.760
0.742
0.732
0.690
0.676
0.698
0.694
0.736
0.806
0.790
0.746
0.768
0.752
0.734
0.714
0.696
0.694
0.674
0.658
0.440
0.882
0.648
0.654
0.658
0.654
0.674
0.790
0.824
0.804
0.872
0.812
0.836
0.846
0.842
0.804
0.750
0.714
0.700
0.688
0.692
0.682
0.656
0.652
0.674
0.694
0.704
0.688
0.696
0.738
0.764
0.758
0.740
0.680
0.674
0.658
0.686
0.700
0.686
0.662
0.654
0.626
0.644
0.640
0.650
0.680
0.678
0.668
0.638
0.630
0.610
0.602
0.604
0.610
0.624
0.624
0.616
0.642
0.680
0.686
0.694
0.692
0.668
0.660
0.678
0.678
0.682
0.674
0.658
0.646
0.628
0.622
0.402
0.802
0.510
0.562
0.580
0.570
0.598
0.624
0.726
0.910
0.810
0.842
0.914
0.872
0.822
0.778
0.746
0.734
0.702
0.668
0.650
0.662
0.684
0.680
0.686
0.704
0.726
0.736
0.726
0.706
0.670
0.656
0.638
0.636
0.646
0.638
0.470
0.894
0.686
0.714
0.702
0.738
0.786
0.796
0.804
0.756
0.764
0.760
0.726
0.698
0.706
0.692
0.676
0.658
0.644
0.640
0.402
0.854
0.612
0.600
0.586
0.590
0.578
0.570
0.574
0.578
0.612
0.452
0.906
0.648
0.664
0.692
0.706
0.696
0.694
0.686
0.666
0.644
0.634
0.636
0.614
0.626
0.614
0.632
0.658
0.706
0.708
0.662
0.664
0.698
0.742
0.766
0.788
0.740
0.678
0.654
0.626
0.624
0.608
0.630
0.680
0.720
0.756
0.770
0.774
0.776
0.756
0.724
0.724
0.722
0.746
0.752
0.770
0.782
0.822
0.762
0.734
0.724
0.772
0.622
0.662
0.642
0.626
0.610
0.608
0.640
0.600
0.640
0.664
0.644
0.664
0.644
0.614
0.614
0.608
0.586
0.568
0.566
0.578
0.596
0.632
0.630
0.606
0.606
0.616
0.618
0.624
0.612
0.598
0.594
0.578
0.568
0.564
0.564
0.546
0.570
0.560
0.636
0.688
0.706
0.708
0.710
0.740
0.786
0.818
0.768
0.744
0.718
0.698
0.666
0.644
0.620
0.610
0.636
0.658
0.714
0.684
0.772
0.814
0.772
0.762
0.730
0.752
0.772
0.770
0.750
0.710
0.684
0.646
0.628
0.616
0.632
0.626
0.636
0.662
0.702
0.392
1.128
0.678
0.732
0.706
0.692
0.708
0.676
0.726
0.682
0.676
0.632
0.402
0.880
0.602
0.626
0.568
0.602
0.638
0.662
0.692
0.678
0.690
0.666
0.708
0.708
0.674
0.652
0.648
0.642
0.610
0.602
0.612
0.368
0.238
0.594
0.604
0.600
0.578
0.592
0.598
0.632
0.634
0.626
0.660
0.618
0.612
0.602
0.606
0.616
0.646
0.662
0.680
0.732
0.778
0.708
0.722
0.690
0.652
0.642
0.622
0.616
0.600
0.600
0.606
0.586
0.638
0.692
0.738
0.742
0.736
0.778
0.214
0.556
0.814
0.764
0.726
0.228
0.444
0.640
0.254
0.414
0.198
0.388
0.596
0.580
0.584
0.586
0.592
0.586
0.586
0.576
0.568
0.580
0.552
0.572
0.592
0.566
0.588
0.636
0.620
0.640
0.664
0.668
0.624
0.638
0.692
0.646
0.728
0.704
0.722
0.686
0.648
0.644
0.632
0.660
0.696
0.730
0.728
0.730
0.708
0.714
0.686
0.688
0.628
0.644
0.654
0.656
0.666
0.678
0.676
0.660
0.618
0.632
0.612
0.590
0.584
0.588
0.588
0.598
0.584
0.588
0.618
0.678
0.722
0.790
0.822
0.756
1.492
0.750
0.720
0.692
0.720
0.808
0.702
0.678
0.652
0.668
0.646
0.680
0.766
0.764
0.794
0.864
0.826
1.054
0.630
0.778
0.760
0.718
0.670
0.636
0.630
0.228
0.384
0.604
0.606
0.648
0.702
0.758
0.714
0.716
0.690
0.690
0.710
0.686
0.676
0.674
0.658
0.644
0.628
0.634
0.634
0.644
0.648
0.636
0.622
0.634
0.644
0.672
0.678
0.708
0.740
0.702
0.682
0.662
0.666
0.662
0.602
0.612
0.610
0.628
0.604
0.630
0.638
0.688
0.700
0.742
0.780
0.838
0.858
0.824
0.790
0.788
0.752
0.722
0.676
0.662
0.620
0.600
0.618
0.628
0.668
0.740
0.758
0.764
0.792
0.754
0.740
0.714
0.704
0.686
0.680
0.688
0.696
0.684
0.680
0.648
0.626
0.604
0.584
0.584
0.580
0.614
0.680
0.804
0.814
0.802
0.856
0.822
0.852
0.828
0.778
0.808
0.752
0.736
0.750
0.750
0.734
0.726
0.736
0.710
0.702
0.668
0.652
0.648
0.660
0.662
0.660
0.674
0.690
0.720
0.786
0.786
0.728
0.704
0.686
0.682
0.694
0.716
0.682
0.680
0.648
0.642
0.662
0.658
0.430
0.918
0.610
0.610
0.554
0.676
0.616
0.670
0.766
0.754
0.766
0.780
0.812
0.772
0.758
0.704
0.680
0.652
0.630
0.630
0.624
0.624
0.602
0.594
0.592
0.616
0.670
0.670
0.702
0.638
0.692
0.636
0.686
0.664
0.658
0.646
0.656
0.682
0.686
0.680
0.674
0.682
0.672
0.644
0.634
0.628
0.596
0.590
0.616
0.614
0.636
0.632
0.624
0.612
0.610
0.618
0.614
0.602
0.596
0.600
0.618
0.632
0.654
0.664
0.680
0.714
0.700
0.668
0.652
0.652
0.658
0.680
0.696
0.752
0.810
0.818
0.788
0.730
0.698
0.674
0.672
0.666
0.654
0.626
0.378
0.864
0.602
0.590
0.424
0.816
0.604
0.620
0.656
0.842
0.960
0.890
0.794
0.744
0.738
0.734
0.736
0.656
0.650
0.628
0.602
0.600
0.598
0.616
0.646
0.660
0.646
0.668
0.682
0.688
0.674
0.646
0.638
0.636
0.624
0.614
0.622
0.640
0.632
0.630
0.668
0.676
0.454
0.842
0.638
0.624
0.620
0.612
0.612
0.638
0.666
0.682
0.684
0.790
0.836
0.792
0.726
0.682
0.664
0.650
0.654
0.676
0.690
0.766
0.784
0.780
0.718
0.724
0.702
0.684
0.692
0.708
0.716
0.716
0.702
0.684
0.684
0.690
0.694
0.682
0.674
0.660
0.648
0.630
0.622
0.610
0.612
0.598
0.608
0.628
0.672
0.752
0.750
0.730
0.732
0.720
0.712
0.684
0.666
0.662
0.656
0.644
0.636
0.634
0.644
0.628
0.382
0.912
0.632
0.608
0.628
0.628
0.640
0.656
0.688
0.708
0.710
0.696
0.678
0.658
0.654
0.662
0.702
0.716
0.686
0.710
0.714
0.686
0.722
0.726
0.742
0.724
0.696
0.684
0.684
0.686
0.676
0.656
0.662
0.684
0.670
0.690
0.724
0.752
0.744
0.718
0.692
0.694
0.688
0.664
0.658
0.666
0.658
0.694
0.714
0.746
0.736
0.718
0.712
0.702
0.684
0.674
0.678
0.668
0.666
0.700
0.710
0.680
0.696
0.692
0.696
0.664
0.652
0.654
0.664
0.662
0.658
0.670
0.686
0.692
0.680
0.670
0.648
0.640
0.636
0.642
0.646
0.626
0.632
0.466
0.838
0.616
0.608
0.604
0.614
0.646
0.678
0.740
0.866
0.800
0.810
0.848
0.770
0.718
0.694
0.696
0.678
0.654
0.654
0.608
0.618
0.620
0.396
0.850
0.610
0.594
0.586
0.470
0.708
0.592
0.616
0.690
0.762
0.780
0.768
0.724
0.734
0.706
0.700
0.676
0.660
0.666
0.672
0.656
0.632
0.650
0.660
0.666
0.660
0.690
0.722
0.696
0.670
0.680
0.670
0.668
0.650
0.630
0.638
0.610
0.620
0.610
0.598
0.622
0.634
0.660
0.696
0.788
0.804
0.758
0.718
0.714
0.694
0.676
0.660
0.698
0.686
0.676
0.644
0.664
0.652
0.628
0.628
0.648
0.598
0.630
0.614
0.608
0.678
0.706
0.652
0.650
0.594
0.620
0.608
0.228
0.360
0.596
0.240
0.344
0.612
0.580
0.604
0.614
0.642
0.640
0.666
0.622
0.658
0.588
0.596
0.520
0.252
0.420
0.574
0.580
0.610
0.572
0.602
0.308
0.326
0.640
0.658
0.696
0.720
0.736
0.256
0.426
0.702
0.672
0.674
0.702
0.668
0.680
0.656
0.238
0.406
0.632
0.654
0.650
0.674
0.658
0.672
0.658
0.656
0.652
0.642
0.622
0.622
0.630
0.624
0.624
0.636
0.634
0.656
0.664
0.662
0.666
0.666
0.664
0.674
0.676
0.628
0.642
0.630
0.620
0.596
0.240
0.362
0.596
0.636
0.620
0.662
0.684
0.654
0.668
0.668
0.652
0.628
0.642
0.636
0.644
0.652
0.246
0.400
0.628
0.452
0.654
0.220
0.612
0.630
0.626
0.626
0.630
0.666
0.686
0.740
0.728
0.708
0.222
0.496
0.678
0.696
0.698
0.692
0.660
0.636
0.656
0.606
0.580
0.626
0.632
0.240
0.416
0.712
0.696
0.688
0.678
0.730
0.678
0.684
0.646
0.648
0.628
0.614
0.610
0.608
0.614
0.614
0.610
0.618
0.626
0.616
0.616
0.584
0.590
0.602
0.584
0.582
0.572
0.554
0.562
0.568
0.620
0.662
0.680
0.740
0.776
0.790
0.776
0.796
0.718
0.672
0.680
0.646
0.646
0.626
0.638
0.640
0.640
0.618
0.634
0.598
0.626
0.618
0.634
0.626
0.620
0.626
0.614
0.638
0.622
0.622
0.620
0.606
0.616
0.604
0.590
0.592
0.582
0.574
0.570
0.572
0.558
0.564
0.566
0.572
0.560
0.586
0.582
0.576
0.594
0.600
0.618
0.598
0.588
0.582
0.572
0.562
0.572
0.570
0.576
0.564
0.564
0.572
0.582
0.588
0.592
0.594
0.588
0.566
0.558
0.562
0.558
0.558
0.552
0.564
0.558
0.582
0.594
0.614
0.598
0.590
0.216
0.400
0.600
0.600
0.588
0.596
0.600
0.572
0.582
0.582
0.570
0.216
0.354
0.570
0.572
0.590
0.598
0.588
0.598
0.594
0.622
0.618
0.604
0.612
0.592
0.604
0.598
0.598
0.584
0.570
0.582
0.574
0.584
0.562
0.586
0.574
0.588
0.628
0.648
0.638
0.654
0.670
0.652
0.658
0.656
0.624
0.608
0.212
0.378
0.590
0.582
0.570
0.560
0.554
0.548
0.546
0.546
0.214
0.354
0.590
0.628
0.216
0.418
0.658
0.628
0.266
0.358
0.614
0.582
0.578
0.566
0.574
0.216
0.362
0.572
0.582
0.570
0.570
0.564
0.578
0.572
0.574
0.580
0.602
0.628
0.670
0.662
0.624
0.630
0.654
0.610
0.622
0.628
0.616
0.602
0.610
0.624
0.602
0.590
0.448
0.230
0.512
0.564
0.570
0.570
0.578
0.572
0.578
0.564
0.580
0.572
0.584
0.220
0.278
0.266
0.442
0.594
0.614
0.604
0.616
0.604
0.588
0.588
0.590
0.576
0.582
0.572
0.568
0.554
0.548
0.550
0.542
0.546
0.546
0.560
0.552
0.556
0.552
0.554
0.556
0.550
0.562
0.564
0.560
0.560
0.566
0.562
0.550
0.560
0.546
0.550
0.540
0.558
0.534
0.544
0.524
0.566
0.512
0.544
0.540
0.564
0.566
0.564
0.568
0.586
0.584
0.472
0.218
0.470
0.570
0.574
0.542
0.554
0.558
0.568
0.580
0.594
0.594
0.392
0.216
0.642
0.580
0.566
0.546
0.570
0.546
0.578
0.590
0.628
0.680
0.692
0.736
0.684
0.696
0.692
0.662
0.678
0.654
0.634
0.640
0.638
0.638
0.644
0.482
0.824
0.598
0.460
0.734
0.568
0.540
0.576
0.552
0.590
0.676
0.710
0.766
0.784
0.794
0.816
0.806
0.800
0.748
0.744
0.708
0.684
0.662
0.626
0.626
0.610
0.592
0.580
0.586
0.606
0.388
0.848
0.600
0.592
0.596
0.584
0.552
0.552
0.534
0.540
0.562
0.526
0.612
0.720
0.720
0.202
0.486
0.704
0.690
0.696
0.686
0.656
0.630
0.614
0.620
0.608
0.612
0.200
0.426
0.632
0.640
0.642
0.670
0.672
0.702
0.698
0.684
0.662
0.622
0.608
0.598
0.596
0.460
0.830
0.626
0.676
0.786
0.860
0.838
0.798
0.802
0.774
0.742
0.720
0.690
0.662
0.634
0.616
0.618
0.624
0.632
0.654
0.662
0.702
0.736
0.724
0.706
0.700
0.710
0.692
0.664
0.640
0.634
0.628
0.618
0.606
0.626
0.654
0.674
0.746
0.776
0.798
0.794
0.754
0.750
0.738
0.730
0.694
0.684
0.646
0.630
0.612
0.620
0.648
0.668
0.676
0.698
0.690
0.690
0.666
0.678
0.662
0.662
0.662
0.642
0.228
0.404
0.204
0.392
0.598
0.602
0.602
0.616
0.618
0.600
0.596
0.596
0.566
0.592
0.582
0.592
0.584
0.586
0.596
0.594
0.436
0.222
0.602
0.596
0.424
0.226
0.596
0.584
0.586
0.580
0.404
0.782
0.584
0.622
0.664
0.664
0.714
0.726
0.772
0.728
0.696
0.712
0.690
0.670
0.632
0.626
0.636
0.640
0.638
0.606
0.642
0.692
0.740
0.686
0.698
0.694
0.668
0.638
0.622
0.624
0.618
0.412
0.818
0.596
0.604
0.568
0.586
0.578
0.600
0.654
0.684
0.660
0.664
0.690
0.690
0.700
0.674
0.674
0.670
0.666
0.660
0.676
0.670
0.666
0.668
0.664
0.662
0.670
0.674
0.680
0.676
0.702
0.692
0.720
0.712
0.676
0.658
0.656
0.648
0.632
0.616
0.622
0.656
0.716
0.796
0.792
0.854
0.822
0.810
0.832
0.814
0.756
0.728
0.680
0.658
0.632
0.630
0.648
0.698
0.730
0.786
0.716
0.710
0.702
0.670
0.314
0.358
0.670
0.630
0.618
0.616
0.612
0.616
0.602
0.616
0.624
0.634
0.656
0.676
0.676
0.644
0.616
0.622
0.616
0.606
0.608
0.628
0.682
0.814
0.828
0.838
0.814
0.806
0.790
0.788
0.766
0.758
0.762
0.766
0.766
0.724
0.674
0.704
0.708
0.724
0.720
0.708
0.684
0.646
0.676
0.678
0.656
0.642
0.656
0.658
0.668
0.656
0.636
0.626
0.606
0.606
0.624
0.650
0.686
0.714
0.690
0.736
0.742
0.746
0.770
0.760
0.726
0.730
0.674
0.664
0.652
0.634
0.634
0.668
0.694
0.724
0.714
0.684
0.702
0.710
0.750
0.768
0.754
0.720
0.696
0.664
0.634
0.648
0.656
0.676
0.710
0.714
0.694
0.698
0.696
0.682
0.714
0.704
0.702
0.720
0.698
0.716
0.714
0.714
0.682
0.700
0.700
0.678
0.680
0.698
0.726
0.710
0.718
0.708
0.682
0.700
0.692
0.696
0.696
0.684
0.668
0.662
0.642
0.630
0.604
0.604
0.610
0.626
0.684
0.942
0.940
0.886
0.816
0.748
0.710
0.226
0.450
0.702
0.712
0.664
0.666
0.646
0.662
0.688
0.708
0.734
0.766
0.766
0.736
0.726
0.738
0.714
0.700
0.690
0.688
0.670
0.676
0.694
0.698
0.680
0.694
0.688
0.700
0.694
0.670
0.668
0.652
0.644
0.652
0.654
0.644
0.644
0.658
0.670
0.702
0.726
0.778
0.802
0.776
0.726
0.702
0.700
0.710
0.694
0.684
0.686
0.682
0.678
0.692
0.686
0.664
0.662
0.664
0.634
0.680
0.612
0.650
0.634
0.624
0.640
0.642
0.658
0.660
0.674
0.690
0.668
0.680
0.686
0.686
0.674
0.678
0.656
0.660
0.632
0.626
0.628
0.624
0.630
0.622
0.616
0.504
0.236
0.476
0.602
0.580
0.578
0.580
0.572
0.572
0.602
0.662
0.676
0.660
0.232
0.386
0.600
0.598
0.602
0.590
0.614
0.566
0.594
0.580
0.586
0.580
0.592
0.606
0.594
0.588
0.574
0.582
0.604
0.648
0.668
0.690
0.724
0.698
0.690
0.678
0.690
0.670
0.658
0.672
0.670
0.682
0.674
0.660
0.642
0.642
0.642
0.616
0.604
0.588
0.596
0.554
0.550
0.552
0.548
0.548
0.564
0.576
0.602
0.646
0.584
0.602
0.600
0.612
0.616
0.612
0.600
0.594
0.566
0.564
0.550
0.554
0.542
0.554
0.576
0.628
0.672
0.662
0.666
0.664
0.660
0.652
0.622
0.616
0.590
0.576
0.570
0.558
0.556
0.570
0.572
0.594
0.582
0.620
0.644
0.650
0.648
0.646
0.642
0.624
0.604
0.592
0.574
0.570
0.558
0.548
0.560
0.576
0.602
0.580
0.586
0.594
0.614
0.614
0.594
0.608
0.620
0.618
1.212
0.596
0.588
0.574
0.402
0.754
0.582
0.582
0.582
0.602
0.486
0.882
0.638
0.666
0.698
0.728
0.700
0.702
0.690
0.694
0.658
0.614
0.608
0.212
0.386
0.622
0.658
0.680
0.728
0.748
0.740
0.712
0.696
0.682
0.652
0.636
0.628
0.630
0.612
0.622
0.650
0.656
0.652
0.652
0.678
0.698
0.674
0.648
0.662
0.664
0.660
0.642
0.646
0.646
0.632
0.622
0.670
0.698
0.670
0.700
0.682
0.662
0.634
0.608
0.612
0.582
0.582
0.558
0.582
0.604
0.596
0.602
0.592
0.594
0.624
0.666
0.658
0.690
0.708
0.674
0.660
0.660
0.602
0.592
0.574
0.574
0.590
0.620
0.688
0.766
0.838
0.820
0.810
0.774
0.716
0.674
0.658
0.654
0.644
0.632
0.646
0.666
0.678
0.702
0.638
0.632
0.614
0.632
0.638
0.652
0.654
0.670
0.666
0.638
0.650
0.634
0.628
0.656
0.654
0.654
0.674
0.686
0.708
0.682
0.676
0.670
0.646
0.638
0.616
0.606
0.592
0.606
0.570
0.610
0.644
0.740
0.222
0.530
0.750
0.700
0.770
0.766
0.756
0.748
0.716
0.694
0.652
0.662
0.654
0.656
0.668
0.656
0.632
0.660
0.640
0.652
0.650
0.656
0.678
0.656
0.672
0.668
0.692
0.696
0.688
0.690
0.690
0.670
0.654
0.624
0.604
0.596
0.590
0.612
0.648
0.662
0.746
0.786
0.790
0.736
0.696
0.674
0.636
0.640
0.640
0.672
0.668
0.664
0.658
0.656
0.640
0.634
0.606
0.592
0.584
0.578
0.564
0.564
0.592
0.688
0.854
0.830
0.856
0.782
0.822
0.818
0.776
0.764
0.730
0.694
0.676
0.670
0.656
0.630
0.630
0.604
0.644
0.610
0.632
0.650
0.660
0.666
0.642
0.628
0.630
0.620
0.624
0.646
0.504
0.810
0.634
0.616
0.386
0.882
0.608
0.646
0.754
0.804
0.780
0.856
0.912
0.896
0.852
0.788
0.770
0.734
0.710
0.710
0.722
0.696
0.678
0.698
0.688
0.678
0.690
0.684
0.686
0.686
0.678
0.652
0.622
0.598
0.594
0.618
0.638
0.688
0.766
0.820
0.830
0.752
0.714
0.698
0.670
0.674
0.680
0.708
0.730
0.706
0.698
0.730
0.720
0.710
0.664
0.624
0.634
0.618
0.646
0.696
0.780
0.758
0.780
0.802
0.792
0.748
0.758
0.760
0.700
0.672
0.658
0.644
0.636
0.634
0.630
0.618
0.630
0.632
0.650
0.624
0.648
0.672
0.672
0.668
0.694
0.702
0.728
0.730
0.720
0.710
0.700
0.674
0.664
0.660
0.644
0.668
0.662
0.658
0.722
0.712
0.728
0.698
0.674
0.692
0.708
0.676
0.682
0.692
0.676
0.654
0.664
0.664
0.656
0.702
0.724
0.712
0.748
0.770
0.746
0.724
0.716
0.704
0.678
0.666
0.686
0.694
0.682
0.674
0.680
0.670
0.672
0.688
0.706
0.694
0.694
0.694
0.682
0.664
0.636
0.626
0.612
0.592
0.464
0.746
0.578
0.600
0.636
0.666
0.720
0.730
0.788
0.886
0.892
0.830
0.838
0.776
0.802
0.762
0.736
0.734
0.694
0.722
0.692
0.682
0.668
0.682
0.698
0.710
0.734
0.728
0.726
0.716
0.708
0.694
0.694
0.670
0.660
0.660
0.654
0.656
0.656
0.646
0.646
0.640
0.646
0.400
0.910
0.642
0.660
0.670
0.678
0.694
0.674
0.632
0.646
0.642
0.630
0.618
0.624
0.398
0.858
0.598
0.582
0.578
0.580
0.574
0.574
0.592
0.624
0.646
0.712
0.746
0.724
0.710
0.688
0.648
0.644
0.222
0.406
0.618
0.608
0.606
0.616
0.622
0.628
0.612
0.628
0.628
0.622
0.604
0.596
0.590
0.344
0.236
0.564
0.554
0.534
0.218
0.318
0.532
0.236
0.298
0.540
0.574
0.226
0.426
0.690
0.752
0.766
0.826
0.790
0.782
0.790
0.768
0.760
0.724
0.698
0.256
0.434
0.688
0.692
0.662
0.634
0.600
0.612
0.610
0.580
0.238
0.344
0.594
0.606
0.596
0.622
0.620
0.608
0.596
0.602
0.590
0.594
0.596
0.598
0.592
0.584
0.572
0.582
0.578
0.570
0.578
0.588
0.570
0.590
0.558
0.578
0.572
0.580
0.576
0.590
0.574
0.568
0.556
0.558
0.550
0.572
0.582
0.628
0.632
0.660
0.774
0.716
0.684
0.688
0.678
0.676
0.658
0.650
0.622
0.604
0.590
0.580
0.572
0.566
0.570
0.580
0.588
0.582
0.592
0.596
0.632
0.630
0.404
0.988
0.662
0.664
0.638
0.632
0.642
0.638
0.618
0.610
0.612
0.612
0.614
0.614
0.598
0.612
0.604
0.596
0.602
0.616
0.622
0.636
0.634
0.648
0.626
0.606
0.216
0.394
0.390
0.798
0.584
0.594
0.562
0.578
0.582
0.610
0.720
0.782
0.878
0.888
1.052
0.678
0.862
0.758
0.802
0.246
0.524
0.214
0.540
0.202
0.522
0.238
0.468
0.730
0.692
0.680
0.234
0.456
0.698
0.678
0.212
0.430
0.244
0.430
0.722
0.714
0.236
0.504
0.648
0.660
0.636
0.662
0.864
0.420
0.612
0.642
0.576
0.584
0.636
0.624
0.652
0.248
0.414
0.720
0.726
0.692
0.704
0.672
0.626
0.628
0.606
0.594
0.596
0.576
0.600
0.578
0.216
0.378
0.628
0.688
0.730
0.688
0.676
0.692
0.216
0.464
0.222
0.486
0.634
0.698
0.234
0.434
0.230
0.422
0.640
0.636
0.628
0.618
0.584
0.598
0.596
0.582
0.616
0.630
0.634
0.658
0.392
0.876
0.608
0.604
0.590
0.244
0.330
0.576
0.586
0.600
0.596
0.474
0.230
0.512
0.620
0.624
0.608
0.584
0.620
0.582
0.600
0.598
0.578
0.576
0.574
0.560
0.216
0.354
0.590
0.626
0.654
0.702
0.700
0.678
0.718
0.684
0.644
0.662
0.646
0.230
0.392
0.632
0.648
0.638
0.626
0.662
0.596
0.612
0.210
0.402
0.596
0.624
0.614
0.648
0.610
0.620
0.622
0.638
0.282
0.330
0.622
0.608
0.606
0.620
0.620
0.616
0.616
0.608
0.628
0.628
0.656
0.604
0.608
0.614
0.598
0.584
0.574
0.594
0.568
0.580
0.568
0.594
0.580
0.582
0.572
0.584
0.584
0.580
0.236
0.374
0.234
0.380
0.626
0.606
0.560
0.580
0.596
0.568
0.420
0.226
0.508
0.556
0.562
0.540
0.560
0.578
0.606
0.620
0.670
0.690
0.678
0.734
0.694
0.230
0.480
0.722
0.210
0.474
0.674
0.674
0.654
0.620
0.630
0.628
0.610
0.390
0.860
0.596
0.832
0.358
0.590
0.580
0.588
0.594
0.610
0.212
0.418
0.634
0.630
0.242
0.390
0.644
0.244
0.428
0.602
0.636
0.356
0.282
0.200
0.414
0.208
0.408
0.608
0.588
0.596
0.584
0.576
0.576
0.590
0.564
0.592
0.564
0.578
0.590
0.430
0.218
0.506
0.556
0.554
0.542
0.532
0.542
0.526
0.548
0.580
0.570
0.570
0.528
0.542
0.540
0.540
0.550
0.564
0.554
0.566
0.562
0.562
0.594
0.524
0.556
0.560
0.556
0.542
0.544
0.210
0.338
0.544
0.530
0.554
0.514
0.528
0.534
0.522
0.530
0.528
0.532
0.524
0.528
0.532
0.532
0.532
0.534
0.536
0.536
0.538
0.540
0.544
0.544
0.548
0.550
0.550
0.556
0.556
0.564
0.562
0.548
0.546
0.538
0.536
0.530
0.538
0.564
0.510
0.532
0.540
0.540
0.528
0.530
0.532
0.524
0.526
0.526
0.526
0.522
0.536
0.480
0.512
0.512
0.506
0.504
0.502
0.514
0.492
0.484
0.490
0.506
0.476
0.498
0.476
0.488
0.488
0.494
0.490
0.504
0.476
0.490
0.486
0.496
0.482
0.486
0.492
0.490
0.504
0.474
0.486
0.488
0.490
0.484
0.488
0.484
0.504
0.472
0.488
0.510
0.484
0.504
0.678
0.292
0.496
0.504
0.492
0.520
0.480
0.498
0.496
0.496
0.498
0.500
0.514
0.472
0.498
0.494
0.494
0.490
0.404
0.208
0.366
0.496
0.498
0.466
0.496
0.500
0.472
0.508
0.524
0.534
0.502
0.518
0.522
0.512
0.516
0.518
0.522
0.514
0.534
0.502
0.262
0.718
0.284
0.216
0.490
0.486
0.510
0.482
0.516
0.526
0.514
0.562
0.574
0.562
0.572
0.576
0.578
0.562
0.574
0.570
0.556
0.554
0.548
0.538
0.536
0.516
0.528
0.516
0.530
0.482
0.504
0.500
0.496
0.524
0.548
0.610
0.682
0.704
0.676
0.648
0.658
0.646
0.642
0.618
0.612
0.562
0.210
0.568
0.746
0.568
0.534
0.552
0.546
0.542
0.548
0.520
0.530
0.538
0.524
0.526
0.562
0.486
0.520
0.512
0.514
0.510
0.502
0.506
0.514
0.518
0.498
0.512
0.520
0.540
0.562
0.534
0.584
0.608
0.602
0.584
0.588
0.578
0.552
0.556
0.574
0.572
0.562
0.566
0.554
0.548
0.530
0.534
0.542
0.524
0.518
0.520
0.508
0.520
0.510
0.570
0.626
0.638
0.626
0.642
0.646
0.674
0.694
0.714
0.738
0.714
0.762
0.784
0.738
0.742
0.768
0.726
0.728
0.748
0.730
0.722
0.738
0.734
0.798
0.832
0.806
0.848
0.806
0.764
0.810
0.786
0.786
0.860
0.798
0.804
0.832
0.824
0.874
0.848
0.798
0.756
0.762
0.762
0.750
0.786
0.788
0.780
0.818
0.832
0.820
0.842
0.824
0.786
0.786
0.778
0.784
0.854
0.864
0.842
0.818
0.832
0.774
0.776
0.776
0.782
0.786
0.818
0.812
0.794
0.828
0.786
0.764
0.766
0.758
0.750
0.748
0.758
0.766
0.730
0.756
0.770
0.776
0.726
0.726
0.714
0.706
0.706
0.746
0.786
0.778
0.800
0.798
0.754
0.740
0.728
0.708
0.694
0.702
0.720
0.722
0.730
0.752
0.746
0.740
0.722
0.712
0.686
0.692
0.700
0.688
0.680
0.696
0.720
0.714
0.722
0.738
0.752
0.724
0.730
0.732
0.736
0.736
0.752
0.758
0.724
0.742
0.738
0.732
0.734
0.760
0.786
0.744
0.736
0.740
0.738
0.710
0.712
0.714
0.720
0.732
0.750
0.772
0.786
0.762
0.754
0.754
0.728
0.716
0.738
0.746
0.722
0.728
0.742
0.746
0.722
0.730
0.744
0.726
0.736
0.726
0.718
0.706
0.720
0.734
0.712
0.700
0.704
0.690
0.688
0.684
0.692
0.700
0.686
0.704
0.722
0.726
0.708
0.734
0.748
0.752
0.736
0.766
0.784
0.752
0.746
0.752
0.764
0.742
0.744
0.734
0.738
0.730
0.754
0.772
0.746
0.740
0.748
0.752
0.722
0.736
0.730
0.726
0.714
0.738
0.746
0.746
0.746
0.752
0.738
0.754
0.744
0.738
0.714
0.712
0.708
0.702
0.718
0.736
0.740
0.738
0.752
0.744
0.732
0.726
0.720
0.702
0.692
0.660
0.666
0.690
0.740
0.750
0.732
0.734
0.734
0.690
0.684
0.666
0.668
0.682
0.738
0.766
0.768
0.746
0.736
0.674
0.654
0.650
0.646
0.698
0.794
0.790
0.866
0.966
0.892
0.936
0.954
0.908
0.858
0.810
0.770
0.722
0.664
0.672
0.674
0.752
0.852
0.828
0.926
0.888
0.896
0.976
0.920
0.898
0.918
0.890
0.842
0.852
0.868
0.846
0.844
0.852
0.798
0.800
0.800
0.772
0.768
0.752
0.730
0.720
0.728
0.728
0.716
0.692
0.670
0.668
0.662
0.680
0.700
0.720
0.732
0.770
0.786
0.780
0.732
0.246
0.464
0.690
0.684
0.666
0.652
0.640
0.626
0.620
0.604
0.460
0.742
0.600
0.592
0.584
0.586
0.592
0.582
0.616
0.702
0.742
0.762
0.806
0.820
0.834
0.826
0.802
0.774
0.718
0.708
0.716
0.710
0.702
0.682
0.686
0.700
0.722
0.716
0.734
0.744
0.762
0.730
0.724
0.722
0.720
0.710
0.724
0.736
0.724
0.732
0.756
0.764
0.734
0.730
0.730
0.720
0.708
0.712
0.730
0.710
0.716
0.734
0.734
0.734
0.738
0.752
0.720
0.710
0.712
0.706
0.700
0.714
0.716
0.734
0.734
0.732
0.706
0.698
0.686
0.670
0.646
0.632
0.624
0.644
0.708
0.726
0.778
0.836
0.834
0.804
0.806
0.816
0.760
0.778
0.766
0.768
0.756
0.788
0.804
0.772
0.788
0.812
0.770
0.766
0.774
0.772
0.764
0.766
0.782
0.740
0.710
0.722
0.658
0.674
0.636
0.646
0.622
0.630
0.612
0.628
0.634
0.440
0.918
0.670
0.674
0.690
0.710
0.736
0.746
0.732
0.706
0.238
0.452
0.682
0.658
0.634
0.642
0.632
0.444
0.794
0.600
0.602
0.614
0.674
0.754
0.854
0.992
1.078
1.118
1.048
0.942
0.942
0.240
0.716
0.936
0.852
0.830
0.854
0.848
0.804
0.810
0.842
0.834
0.822
0.856
0.860
0.812
0.828
0.822
0.800
0.778
0.774
0.778
0.760
0.722
0.740
0.818
0.864
0.822
0.870
0.872
0.828
0.806
0.800
0.776
0.770
0.792
0.798
0.796
0.812
0.774
0.756
0.776
0.782
0.764
0.770
0.776
0.772
0.762
0.816
0.822
0.788
0.806
0.812
0.802
0.794
0.850
0.850
0.820
0.792
0.828
0.832
0.810
0.810
0.842
0.810
0.786
0.798
0.828
0.834
0.852
0.918
0.910
0.858
0.842
0.850
0.796
0.780
0.810
0.836
0.836
0.872
0.886
0.880
0.850
0.850
0.844
0.828
0.846
0.850
0.832
0.824
0.834
0.832
0.798
0.840
0.790
0.784
0.756
0.764
0.776
0.766
0.740
0.742
0.684
0.696
0.690
0.674
0.666
0.648
0.646
0.640
0.628
0.630
0.618
0.614
0.604
0.620
0.606
0.610
0.614
0.626
0.618
0.604
0.610
0.606
0.614
0.672
0.710
0.746
0.760
0.764
0.798
0.742
0.744
0.694
0.702
0.732
0.718
0.716
0.726
0.712
0.716
0.724
0.778
0.824
0.904
0.906
0.894
0.844
0.820
0.784
0.764
0.786
0.780
0.762
0.746
0.730
0.712
0.694
0.670
0.642
0.662
0.620
0.624
0.620
0.628
0.648
0.698
0.674
0.680
0.660
0.662
0.672
0.666
0.676
0.672
0.658
0.668
0.648
0.626
0.650
0.682
0.664
0.698
0.660
0.708
0.708
0.700
0.690
0.670
0.648
0.634
0.632
0.638
0.692
0.742
0.790
0.862
0.242
0.630
0.874
0.872
0.784
0.790
0.784
0.788
0.778
0.750
0.712
0.712
0.708
0.734
0.770
0.830
0.900
0.904
0.838
0.798
0.804
0.804
0.748
0.768
0.832
0.816
0.802
0.848
0.790
0.820
0.812
0.794
0.766
0.794
0.750
0.234
0.530
0.768
0.804
0.822
0.782
0.760
0.798
0.756
0.716
0.716
0.706
0.712
0.722
0.734
0.744
0.752
0.776
0.778
0.824
0.794
0.766
0.772
0.752
0.752
0.712
0.754
0.764
0.776
0.792
0.792
0.782
0.768
0.772
0.766
0.740
0.730
0.722
0.750
0.750
0.776
0.830
0.842
0.806
0.810
0.844
0.762
0.782
0.784
0.762
0.750
0.752
0.754
0.764
0.766
0.800
0.806
0.768
0.776
0.774
0.752
0.752
0.748
0.724
0.726
0.734
0.740
0.740
0.740
0.710
0.688
0.650
0.648
0.626
0.620
0.600
0.628
0.602
0.576
0.604
0.580
0.584
0.582
0.570
0.578
0.576
0.568
0.568
0.566
0.568
0.564
0.582
0.592
0.620
0.624
0.612
0.614
0.594
0.586
0.600
0.596
0.604
0.612
0.626
0.628
0.618
0.594
0.580
0.590
0.578
0.578
0.584
0.598
0.620
0.658
0.690
0.740
0.820
0.792
0.718
0.724
0.724
0.718
0.702
0.692
0.274
0.416
0.664
0.666
0.644
0.620
0.618
0.616
0.398
0.846
0.608
0.594
0.596
0.594
0.592
0.610
0.654
0.728
0.776
0.726
0.716
0.700
0.638
0.662
0.648
0.652
0.644
0.608
0.616
0.622
0.614
0.618
0.606
0.604
0.612
0.618
0.614
0.624
0.610
0.608
0.580
0.582
0.588
0.600
0.624
0.644
0.658
0.648
0.656
0.670
0.678
0.670
0.672
0.682
0.662
0.658
0.660
0.652
0.654
0.642
0.626
0.620
0.634
0.642
0.658
0.674
0.482
0.946
0.654
0.656
0.638
0.644
0.650
0.640
0.624
0.634
0.628
0.614
0.642
0.706
0.732
0.716
0.688
0.728
0.744
0.744
0.718
0.714
0.672
0.644
0.642
0.624
0.472
0.228
0.638
0.496
0.792
0.642
0.608
0.630
0.442
0.930
0.640
0.710
0.724
0.730
0.756
0.774
0.718
0.772
0.806
0.754
0.740
0.730
0.666
0.686
0.660
0.672
0.646
0.684
0.716
0.684
0.648
0.682
0.650
0.658
0.658
0.678
0.672
0.676
0.674
0.650
0.642
0.618
0.612
0.594
0.836
0.368
0.298
0.304
0.598
0.608
0.216
0.262
0.406
0.360
0.642
0.638
0.614
0.612
0.580
0.244
0.344
0.588
0.412
0.796
0.590
0.582
0.580
0.600
0.604
0.682
0.700
0.718
0.744
0.714
0.722
0.674
0.682
0.674
0.630
0.608
0.620
0.590
0.594
0.586
0.598
0.628
0.646
0.378
0.922
0.618
0.608
0.602
0.594
0.586
0.570
0.582
0.216
0.372
0.602
0.614
0.650
0.642
0.622
0.630
0.448
0.820
0.608
0.590
0.584
0.598
0.572
0.576
0.568
0.580
0.590
0.580
0.592
0.614
0.646
0.660
0.642
0.650
0.808
0.452
0.620
0.454
0.812
0.606
0.598
0.586
0.576
0.246
0.316
0.562
0.576
0.576
0.580
0.584
0.614
0.642
0.636
0.662
0.654
0.684
0.636
0.630
0.666
0.558
0.602
0.594
0.592
0.586
0.584
0.600
0.616
0.610
0.576
0.610
0.590
0.586
0.578
0.592
0.228
0.360
0.598
0.386
0.840
0.540
0.564
0.568
0.558
0.552
0.560
0.570
0.590
0.568
0.636
0.770
0.860
0.820
0.764
0.766
0.754
0.718
0.220
0.452
0.656
0.648
0.606
0.600
0.608
0.610
0.588
0.584
0.590
0.604
0.648
0.636
0.448
0.842
0.608
0.608
0.580
0.580
0.574
0.570
0.580
0.568
0.590
0.578
0.584
0.606
0.556
0.604
0.602
0.592
0.604
0.612
0.618
0.388
0.822
0.590
0.564
0.562
0.538
0.778
0.362
0.722
0.794
0.770
0.766
0.958
0.542
0.214
0.554
0.770
0.680
0.244
0.420
0.230
0.442
0.664
0.654
0.626
0.616
0.594
0.580
0.596
0.576
0.584
0.590
0.594
0.580
0.582
0.216
0.372
0.572
0.578
0.574
0.236
0.338
0.602
0.242
0.346
0.612
0.610
0.592
0.586
0.598
0.576
0.582
0.608
0.566
0.596
0.592
0.608
0.612
0.636
0.598
0.634
0.248
0.366
0.644
0.660
0.634
0.624
0.610
0.592
0.602
0.574
0.598
0.582
0.582
0.608
0.626
0.616
0.626
0.632
0.626
0.634
0.654
0.576
0.606
0.590
0.602
0.584
0.370
0.852
0.582
0.558
0.562
0.572
0.588
0.580
0.610
0.642
0.684
0.214
0.472
0.740
0.732
0.704
0.718
0.674
0.666
0.614
0.624
0.624
0.622
0.640
0.594
0.592
0.598
0.618
0.610
0.612
0.600
0.612
0.612
0.608
0.600
0.592
0.610
0.604
0.622
0.616
0.598
0.216
0.406
0.584
0.602
0.220
0.372
0.602
0.586
0.596
0.588
0.602
0.620
0.638
0.636
0.646
0.644
0.656
0.604
0.590
0.612
0.588
0.620
0.620
0.638
0.618
0.628
0.654
0.610
0.622
0.626
0.616
0.616
0.600
0.586
0.590
0.598
0.606
0.648
0.706
0.770
0.784
0.740
0.700
0.708
0.682
0.666
0.662
0.652
0.228
0.412
0.646
0.644
0.662
0.656
0.644
0.624
0.622
0.606
0.598
0.594
0.602
0.608
0.226
0.370
0.634
0.218
0.422
0.660
0.654
0.642
0.650
0.628
0.620
0.614
0.410
0.794
0.584
0.578
0.570
0.582
0.588
0.674
0.686
0.706
0.774
0.714
0.704
0.688
0.688
0.214
0.480
0.664
0.628
0.646
0.282
0.308
0.592
0.600
0.610
0.608
0.592
0.384
0.894
0.602
0.594
0.592
0.570
0.610
0.582
0.586
0.604
0.282
0.288
0.610
0.202
0.410
0.612
0.626
0.602
0.434
0.796
0.596
0.552
0.574
0.552
0.558
0.560
0.576
0.578
0.596
0.598
0.606
0.398
0.952
0.666
0.636
0.614
0.636
0.634
0.648
0.618
0.610
0.626
0.624
0.598
0.596
0.590
0.580
0.578
0.596
0.538
0.572
0.584
0.552
0.580
0.590
0.584
0.588
0.592
0.620
0.626
0.604
0.612
0.620
0.588
0.616
0.586
0.564
0.566
0.568
0.616
0.678
0.738
0.672
0.668
0.650
0.650
0.604
0.574
0.580
0.576
0.574
0.558
0.474
0.484
0.220
0.608
0.664
0.642
0.626
0.642
0.668
0.666
0.686
0.736
0.704
0.704
0.762
0.778
0.778
0.746
0.692
0.698
0.656
0.636
0.630
0.698
0.702
0.722
0.724
0.778
0.816
0.874
0.874
0.768
0.778
0.984
0.552
0.752
0.730
0.694
0.680
0.664
0.700
0.722
0.716
0.730
0.682
0.706
0.684
0.672
0.650
0.626
0.636
0.642
1.056
0.864
0.818
0.850
0.876
0.876
0.850
0.736
0.718
0.232
0.462
0.642
0.634
0.638
0.628
0.632
0.636
0.670
0.706
0.784
0.800
0.776
0.750
0.686
0.648
0.626
0.618
0.596
0.608
0.620
0.624
0.614
0.598
0.604
0.618
0.638
0.710
0.768
0.728
0.668
0.670
0.624
0.628
0.636
0.666
0.396
1.086
0.716
0.726
0.696
0.688
0.674
0.652
0.622
0.618
0.618
0.602
0.436
0.788
0.588
0.582
0.576
0.572
0.590
0.646
0.718
0.856
0.860
0.960
0.926
0.876
0.852
0.738
0.780
0.794
0.780
0.776
0.706
0.730
0.758
0.882
0.844
0.804
0.722
0.698
0.696
0.234
0.454
0.220
0.450
0.768
0.830
0.240
0.546
0.730
0.748
0.922
0.868
0.890
0.986
0.942
0.896
0.902
0.780
0.768
0.802
0.884
0.854
0.812
0.896
0.974
1.000
0.882
0.892
0.828
0.818
0.864
0.952
0.942
0.812
0.844
0.876
0.898
0.762
0.812
0.818
0.818
0.902
0.914
0.924
0.902
0.938
0.934
0.896
0.824
0.730
0.736
0.726
0.740
0.718
0.760
0.856
0.936
0.908
0.862
0.896
0.934
0.832
0.770
0.782
0.732
0.692
0.664
0.662
0.644
0.628
0.646
0.636
0.644
0.638
0.610
0.600
0.606
0.578
0.578
0.578
0.572
0.554
0.550
0.538
0.542
0.548
0.562
0.582
0.572
0.582
0.580
0.578
0.604
0.574
0.582
0.574
0.572
0.554
0.564
0.560
0.558
0.546
0.548
0.548
0.534
0.534
0.532
0.538
0.532
0.546
0.562
0.580
0.624
0.622
0.388
0.798
0.570
0.564
0.566
0.496
0.644
0.562
0.552
0.546
0.530
0.534
0.532
0.534
0.526
0.524
0.526
0.534
0.526
0.530
0.542
0.544
0.546
0.536
0.548
0.532
0.516
0.514
0.212
0.302
0.516
0.514
0.528
0.588
0.674
0.822
0.866
0.870
0.800
0.778
0.752
0.756
0.706
0.694
0.768
0.776
0.694
0.680
0.686
0.692
0.730
0.774
0.764
0.726
0.698
0.710
0.708
0.674
0.676
0.658
0.672
0.660
0.688
0.712
0.774
0.800
0.782
0.742
0.704
0.682
0.666
0.680
0.678
0.692
0.684
0.344
0.350
0.612
0.622
0.592
0.600
0.576
0.566
0.570
0.566
0.586
0.614
0.666
0.720
0.770
0.762
0.774
0.748
0.686
0.666
0.644
0.624
0.606
0.590
0.584
0.598
0.614
0.634
0.640
0.636
0.634
0.634
0.612
0.616
0.618
0.612
0.622
0.602
0.610
0.624
0.656
0.714
0.762
0.746
0.760
0.784
0.778
0.756
0.726
0.694
0.668
0.644
0.614
0.614
0.592
0.428
0.786
0.580
0.570
0.566
0.574
0.604
0.728
0.870
0.990
0.982
0.868
0.846
0.844
0.820
0.772
0.716
0.716
0.702
0.680
0.684
0.700
0.710
0.748
0.770
0.748
0.734
0.740
0.730
0.706
0.694
0.682
0.658
0.646
0.618
0.610
0.630
0.656
0.686
0.718
0.722
0.720
0.710
0.660
0.670
0.608
0.614
0.614
0.424
0.746
0.588
0.582
0.624
0.692
0.704
0.804
0.902
0.834
0.808
0.822
0.794
0.770
0.730
0.702
0.720
0.714
0.698
0.716
0.760
0.742
0.714
0.746
0.774
0.752
0.748
0.752
0.750
0.762
0.770
0.744
0.768
0.764
0.768
0.764
0.744
0.728
0.710
0.698
0.710
0.708
0.728
0.816
0.888
0.808
0.838
0.816
0.808
0.794
0.758
0.720
0.722
0.738
0.718
0.740
0.764
0.762
0.796
0.790
0.754
0.790
0.780
0.788
0.738
0.710
0.706
0.712
0.710
0.728
0.786
0.846
0.792
0.808
0.810
0.792
0.802
0.782
0.730
0.692
0.692
0.682
0.702
0.700
0.712
0.706
0.710
0.744
0.752
0.768
0.738
0.694
0.678
0.660
0.660
0.668
0.712
0.742
0.764
0.742
0.710
0.674
0.670
0.672
0.688
0.740
0.764
0.774
0.772
0.726
0.704
0.706
0.702
0.688
0.666
0.644
0.618
0.606
0.604
0.592
0.608
0.568
0.580
0.604
0.226
0.398
0.642
0.732
0.804
0.792
0.752
0.776
0.818
0.796
0.784
0.798
0.760
0.750
0.728
0.718
0.698
0.700
0.740
0.842
0.830
0.838
0.824
0.794
0.728
0.720
0.706
0.696
0.698
0.734
0.772
0.728
0.772
0.740
0.728
0.750
0.748
0.774
0.792
0.772
0.738
0.678
0.668
0.672
0.658
0.720
0.796
0.838
0.800
0.842
0.868
0.884
0.902
0.842
0.822
0.744
0.744
0.734
0.716
0.692
0.684
0.718
0.786
0.842
0.838
0.778
0.836
0.806
0.764
0.788
0.824
0.804
0.784
0.740
0.706
0.672
0.648
0.638
0.662
0.678
0.742
0.902
0.892
0.890
0.920
0.930
0.914
0.892
0.784
0.768
0.748
0.730
0.770
0.786
0.808
0.776
0.760
0.768
0.758
0.770
0.750
0.778
0.782
0.768
0.748
0.754
0.716
0.698
0.706
0.736
0.760
0.760
0.722
0.742
0.756
0.746
0.762
0.796
0.796
0.782
0.762
0.758
0.712
0.706
0.720
0.752
0.764
0.796
0.868
0.864
0.816
0.822
0.836
0.812
0.782
0.736
0.732
0.710
0.678
0.630
0.650
0.642
0.668
0.704
0.744
0.770
0.718
0.730
0.718
0.748
0.720
0.724
0.658
0.634
0.640
0.612
0.610
0.634
0.672
0.650
0.760
1.118
0.978
0.988
0.954
0.966
0.924
0.948
0.924
0.900
0.808
0.736
0.742
0.730
0.738
0.858
0.912
0.878
0.934
0.928
0.918
0.882
0.856
0.836
0.780
0.790
0.766
0.798
0.866
0.842
0.778
0.792
0.822
0.852
0.874
0.908
0.906
0.940
0.948
0.900
0.920
0.900
0.850
0.888
0.860
0.828
0.872
0.850
0.778
0.808
0.772
0.758
0.778
0.776
0.764
0.800
0.770
0.782
0.782
0.784
0.764
0.730
0.718
0.704
0.690
0.676
0.686
0.714
0.736
0.768
0.762
0.766
0.786
0.798
0.784
0.734
0.742
0.730
0.730
0.748
0.734
0.794
0.818
0.838
0.798
0.804
0.812
0.782
0.770
0.780
0.796
0.800
0.824
0.802
0.806
0.778
0.734
0.742
0.718
0.702
0.702
0.690
0.698
0.698
0.740
0.768
0.706
0.724
0.704
0.710
0.674
0.706
0.742
0.766
0.780
0.736
0.746
0.736
0.724
0.742
0.770
0.820
0.836
0.824
0.758
0.720
0.676
0.658
0.682
0.720
0.796
0.784
0.766
0.786
0.770
0.818
0.836
0.816
0.748
0.744
0.744
0.738
0.710
0.680
0.688
0.688
0.714
0.774
0.790
0.814
0.792
0.766
0.718
0.720
0.732
0.764
0.864
0.870
0.830
0.852
0.880
0.882
0.808
0.844
0.842
0.840
0.768
0.786
0.798
0.828
0.802
0.810
0.770
0.808
0.774
0.806
0.794
0.810
0.794
0.782
0.776
0.786
0.786
0.748
0.688
0.698
0.672
0.642
0.662
0.678
0.746
0.806
0.856
0.832
0.822
0.752
0.752
0.746
0.760
0.782
0.814
0.776
0.850
0.860
0.826
0.872
0.958
0.996
0.890
0.858
0.856
0.816
0.782
0.766
0.716
0.730
0.768
0.840
0.890
0.830
0.892
0.956
0.930
0.934
0.924
0.890
0.814
0.794
0.806
0.782
0.770
0.740
0.710
0.756
0.786
0.836
0.828
0.878
0.912
0.910
0.936
0.902
0.924
0.928
0.838
0.798
0.796
0.802
0.784
0.730
0.760
0.762
0.772
0.812
0.840
0.808
0.886
0.814
0.858
0.872
0.830
0.864
0.860
0.798
0.790
0.796
0.754
0.690
0.744
0.814
0.830
0.874
0.928
0.862
0.868
0.846
0.798
0.816
0.860
0.838
0.858
0.920
0.908
0.942
0.944
0.898
0.888
0.872
0.822
0.882
0.868
0.822
0.912
0.924
0.906
0.924
0.906
0.844
0.894
0.910
0.876
0.908
0.918
0.874
0.886
0.896
0.850
0.828
0.878
0.858
0.792
0.838
0.802
0.758
0.758
0.786
0.856
0.856
0.832
0.788
0.760
0.734
0.714
0.712
0.718
0.756
0.778
0.780
0.806
0.866
0.890
0.860
0.816
0.746
0.714
0.690
0.694
0.724
0.812
0.936
0.908
0.872
0.852
0.902
0.922
0.902
0.808
0.834
0.826
0.802
0.788
0.822
0.764
0.790
0.814
0.858
0.856
0.842
0.798
0.776
0.780
0.786
0.826
0.838
0.798
0.814
0.824
0.826
0.784
0.800
0.776
0.716
0.706
0.692
0.700
0.696
0.292
0.382
0.676
0.668
0.678
0.658
0.652
0.640
0.628
0.608
0.594
0.590
0.584
0.572
0.566
0.566
0.550
0.554
0.552
0.552
0.554
0.588
0.626
0.664
0.662
0.714
0.790
0.770
0.816
0.858
0.846
0.836
0.802
0.754
0.716
0.680
0.648
0.650
0.640
0.690
0.742
0.738
0.876
0.888
0.876
0.894
0.932
0.854
0.838
0.884
0.820
0.952
1.092
1.028
1.140
1.034
1.034
0.968
0.836
0.888
0.800
0.740
0.870
1.170
1.086
1.084
1.024
1.076
0.978
1.044
0.256
0.596
0.828
0.898
0.880
1.230
1.150
1.156
1.038
0.936
0.908
0.892
0.878
1.088
1.002
1.090
0.956
1.054
1.070
0.966
1.022
1.048
1.128
1.122
1.042
1.052
0.950
0.946
0.966
0.974
1.136
1.096
1.080
0.982
0.934
0.806
0.784
0.892
1.168
0.988
0.498
1.314
0.906
0.918
0.836
0.912
1.004
1.154
1.010
1.052
1.030
1.046
1.046
1.018
0.466
1.384
0.966
0.878
0.528
1.342
0.940
1.086
1.038
1.122
1.034
1.082
0.968
0.840
0.846
1.134
1.070
1.026
0.994
0.962
0.998
0.950
1.084
1.030
1.080
1.032
1.022
1.066
0.980
1.002
1.018
1.006
0.902
0.914
0.956
0.962
1.026
0.888
0.796
0.852
0.928
0.818
0.868
0.906
0.946
0.966
0.862
0.922
0.938
0.912
1.014
0.978
0.972
0.980
0.952
1.026
0.942
1.016
0.986
0.482
1.330
0.906
0.938
0.960
0.916
1.070
1.062
1.208
1.070
1.176
1.088
1.150
1.028
1.068
0.492
1.374
1.060
1.002
1.040
0.988
1.006
1.156
1.120
1.136
1.146
1.150
1.144
1.130
1.110
1.092
1.066
1.110
1.080
1.128
1.084
1.124
1.076
1.024
0.936
0.872
0.806
0.874
0.942
1.066
1.034
1.148
1.158
1.056
1.060
1.046
0.986
1.102
1.126
1.076
1.130
1.046
1.072
1.014
0.976
0.972
0.968
0.942
0.966
0.916
0.920
0.928
0.888
0.874
0.824
0.818
1.158
1.132
1.142
1.090
1.102
1.026
0.946
1.008
1.074
1.014
0.984
1.114
1.054
1.140
1.032
1.038
1.054
1.006
1.190
1.030
1.086
1.000
1.036
1.090
1.034
1.118
1.026
1.040
1.040
1.022
1.042
0.978
0.998
1.028
0.950
1.068
1.010
1.048
1.070
1.042
1.022
0.916
0.876
0.902
0.916
0.962
1.182
1.070
1.106
1.034
1.074
1.016
0.968
0.944
0.968
1.040
1.080
1.066
1.070
0.996
1.040
0.988
0.986
1.072
1.014
0.562
1.440
1.054
1.084
1.118
1.108
0.958
1.034
1.140
1.104
1.160
1.042
1.114
1.122
1.100
1.054
0.906
0.942
1.066
1.056
1.140
1.086
1.076
1.080
1.110
1.090
1.020
1.058
1.072
1.052
1.006
0.898
0.952
1.040
1.022
0.978
0.914
0.808
0.798
0.968
0.918
1.002
1.038
0.968
1.006
0.924
0.864
0.962
0.930
0.914
1.054
0.854
0.810
0.756
0.780
0.920
1.206
1.148
1.104
1.096
1.112
1.088
1.122
1.104
1.058
1.126
1.098
1.034
1.120
1.102
1.072
1.012
0.834
0.834
0.810
0.802
0.816
0.868
0.842
0.946
0.948
0.970
0.974
0.898
0.834
0.822
0.830
0.826
0.816
0.788
0.880
0.910
0.932
0.844
0.806
0.802
0.754
0.702
0.738
0.720
0.710
0.712
0.686
0.670
0.654
0.646
0.648
0.694
0.728
0.798
0.870
0.816
0.848
0.908
0.896
0.876
0.778
0.778
0.758
0.790
0.806
0.792
0.766
0.842
0.968
1.000
0.964
0.982
0.968
0.928
0.814
0.848
0.914
1.016
0.642
1.282
0.928
0.818
0.826
1.188
1.130
1.076
1.076
0.952
1.010
1.002
0.980
1.012
0.844
0.972
1.124
0.936
0.882
0.908
0.858
0.808
0.774
0.748
0.722
0.712
0.712
0.720
0.744
0.784
0.838
0.874
0.884
0.914
0.852
0.828
0.782
0.846
0.922
0.940
0.954
0.978
0.942
0.980
1.002
0.980
1.012
0.938
0.878
0.932
0.956
1.024
1.040
0.968
0.988
0.930
0.998
0.976
0.950
0.946
0.884
0.950
0.944
0.938
1.072
0.994
0.980
0.924
0.960
1.064
1.002
0.982
0.914
0.860
0.920
0.950
0.980
1.026
1.046
1.074
1.032
1.018
1.006
0.938
0.982
0.948
0.992
1.056
0.972
0.962
0.898
0.862
0.780
0.784
0.782
0.814
0.844
0.870
0.976
0.896
0.960
0.912
0.922
0.940
0.912
0.914
0.882
0.872
0.976
0.900
0.838
0.890
0.880
0.844
0.834
0.904
0.928
0.960
1.002
0.474
1.312
0.862
0.796
0.768
0.808
0.892
1.136
1.084
1.092
1.062
1.098
1.074
1.028
1.082
0.992
0.866
0.784
0.780
0.754
0.762
0.708
0.742
0.796
0.886
0.858
0.966
0.964
0.920
0.922
0.890
0.936
0.926
0.878
0.912
0.880
0.946
0.900
0.896
0.866
0.870
0.836
0.834
0.858
0.814
0.804
0.846
0.784
0.742
0.830
0.938
0.900
0.942
0.894
0.930
0.908
0.884
0.914
0.844
0.870
0.902
0.880
0.960
0.898
0.954
0.920
0.918
0.990
0.926
0.916
0.900
0.864
0.940
0.890
0.976
0.952
0.944
0.956
0.930
0.976
0.968
0.974
0.938
0.946
0.948
0.930
0.952
0.920
0.968
0.906
0.902
0.908
0.884
0.924
0.832
0.880
0.876
0.916
0.912
0.868
0.800
0.770
0.766
0.724
0.804
0.814
0.870
0.932
0.964
0.894
0.922
0.928
0.920
0.964
0.902
0.860
0.900
0.924
0.938
0.910
0.896
0.956
0.922
0.948
0.924
0.894
0.870
0.828
0.840
0.788
0.740
0.714
0.702
0.724
0.774
0.894
0.894
0.914
0.858
0.794
0.780
0.780
0.748
0.760
0.796
0.788
0.768
0.796
0.810
0.834
0.910
0.870
0.884
0.830
0.850
0.874
0.818
0.816
0.860
0.858
0.984
1.034
0.932
0.950
0.884
0.842
0.842
0.782
0.738
0.748
0.842
0.912
0.952
1.002
0.898
0.860
0.822
0.756
0.724
0.714
0.724
0.792
0.882
0.908
0.976
0.954
0.998
0.962
0.898
0.886
0.872
0.852
0.908
0.900
1.054
0.988
1.002
0.998
0.932
0.982
0.926
0.948
0.950
0.874
0.968
0.962
0.978
1.020
0.946
0.896
0.812
0.812
0.878
0.876
0.934
0.980
0.968
0.974
0.934
0.856
0.864
0.814
0.802
0.874
0.878
0.984
1.072
0.968
0.968
0.892
0.810
0.872
0.972
0.894
0.842
0.890
0.852
0.832
0.822
0.744
0.742
0.800
0.810
0.972
1.114
1.076
1.016
0.950
0.862
0.850
0.928
0.934
0.994
0.986
0.922
1.016
0.890
0.886
0.882
0.868
0.922
0.922
0.980
0.988
0.950
0.944
0.908
0.958
0.936
0.928
0.960
0.886
0.924
0.914
0.904
0.988
0.982
0.980
1.002
0.928
1.020
0.948
0.962
1.004
0.932
0.986
0.936
0.948
0.958
0.938
1.014
0.994
0.972
1.000
0.946
0.972
0.954
0.932
1.024
0.982
0.980
1.014
0.974
0.998
0.994
0.948
0.986
1.004
0.928
1.006
0.988
0.956
1.010
1.036
1.010
1.014
0.940
0.964
0.970
0.890
0.874
0.868
0.936
0.978
0.942
0.926
0.944
0.976
1.030
0.970
0.968
0.982
0.924
0.926
0.970
0.936
0.938
0.932
0.884
0.896
0.876
0.954
0.890
0.924
0.968
0.912
0.962
0.950
0.928
0.940
0.892
0.936
0.936
0.908
0.948
0.906
0.988
0.990
0.934
0.948
0.918
0.870
0.936
0.936
0.982
1.022
0.980
0.958
0.956
0.892
0.936
0.934
0.896
0.962
0.984
0.940
1.006
0.958
0.924
0.946
0.878
0.884
0.904
0.782
0.796
0.828
0.816
0.898
0.962
0.884
0.960
0.966
0.878
0.862
0.814
0.812
0.874
0.968
0.952
0.982
0.972
0.952
0.988
0.940
0.934
0.948
0.958
0.962
0.980
0.920
0.948
0.972
0.934
1.054
1.048
1.004
1.020
1.006
0.984
1.006
0.920
0.952
0.930
0.928
0.972
0.958
0.942
0.946
0.894
0.908
0.910
0.894
0.918
0.952
0.900
0.952
0.960
0.964
1.030
0.970
0.948
1.000
0.940
0.874
0.918
0.966
0.918
0.978
0.942
0.968
0.996
0.982
0.942
0.974
0.958
1.032
0.992
0.976
1.008
0.964
0.938
0.942
0.878
0.916
0.996
0.954
1.016
1.066
1.022
1.038
0.962
0.962
0.940
0.920
1.040
1.032
1.006
0.992
0.920
0.916
0.924
0.886
0.922
0.896
0.842
0.882
0.886
0.878
0.954
0.928
0.918
0.922
0.870
0.872
0.890
0.808
0.756
0.746
0.794
0.780
0.722
0.702
0.684
0.684
0.656
0.640
0.646
0.644
0.700
0.698
0.682
0.682
0.686
0.690
0.710
0.700
0.682
0.666
0.666
0.650
0.648
0.644
0.638
0.642
0.682
0.686
0.684
0.680
0.680
0.682
0.670
0.672
0.686
0.740
0.778
0.722
0.702
0.698
0.682
0.672
0.660
0.656
0.662
0.692
0.750
0.830
0.836
0.868
0.888
0.886
0.850
0.872
0.812
0.774
0.868
1.036
0.942
0.822
0.774
0.734
0.716
0.734
0.740
0.896
0.906
0.884
1.066
0.982
0.930
0.928
0.892
0.856
0.944
1.024
0.906
0.992
1.034
0.904
1.080
1.024
0.904
1.022
1.094
0.946
0.992
1.072
0.982
1.118
1.074
0.942
1.062
1.044
1.002
1.108
1.024
1.044
1.040
0.882
0.920
1.062
0.976
0.968
1.118
1.052
0.998
1.058
1.028
0.962
1.048
1.044
0.938
1.042
0.974
0.924
0.968
0.942
0.922
1.034
0.974
0.910
0.974
0.948
0.898
0.974
0.926
0.854
0.916
0.942
0.872
0.956
0.952
0.912
0.962
0.980
0.912
0.956
0.976
0.936
0.990
0.900
0.828
0.816
0.810
0.762
0.732
0.736
0.802
0.966
1.016
0.854
0.900
0.900
0.846
0.812
0.846
0.832
0.888
0.954
1.086
1.048
1.048
1.068
1.028
0.974
1.026
1.042
0.972
1.028
1.086
1.006
1.062
1.072
1.052
0.994
1.092
1.090
0.996
0.980
1.120
1.026
1.062
1.220
1.114
1.190
1.082
1.008
1.042
0.984
1.002
0.650
1.380
1.014
0.990
0.930
1.028
0.994
0.992
1.136
1.024
1.058
1.046
1.034
1.152
1.062
1.052
1.088
1.054
1.184
1.110
1.106
1.190
1.120
1.134
1.146
1.122
1.068
1.174
1.144
1.154
1.188
1.092
1.104
1.120
1.036
1.102
1.140
1.088
1.144
1.094
1.008
1.064
1.106
1.032
1.118
1.080
1.046
1.094
1.048
0.974
1.018
0.984
0.890
0.996
1.014
0.922
0.996
0.974
0.926
0.992
0.922
0.952
1.010
0.952
0.998
1.010
0.942
1.036
1.086
1.038
1.104
1.074
1.026
1.094
1.116
1.008
1.076
1.098
1.050
1.150
1.130
1.056
1.120
1.052
1.036
1.110
1.114
1.026
1.158
1.116
1.036
1.126
1.118
1.058
1.108
1.118
1.094
1.052
1.008
0.908
1.014
1.132
1.064
1.146
1.100
1.022
0.782
0.240
0.862
0.828
0.816
0.782
0.772
0.826
0.804
0.762
0.732
0.756
0.736
0.710
0.704
0.728
0.202
0.468
0.722
0.796
0.734
0.756
0.748
0.778
0.778
0.724
0.720
0.694
0.686
0.692
0.682
0.710
0.856
0.856
0.906
0.974
1.034
0.906
0.842
0.804
0.816
0.886
0.846
0.868
0.874
0.842
0.776
0.740
0.742
0.728
0.712
0.702
0.708
0.712
0.710
0.694
0.726
0.800
0.890
0.928
0.902
0.880
0.890
0.880
0.840
0.940
0.908
0.828
0.840
0.890
0.878
0.874
0.964
1.004
0.924
0.890
0.924
0.834
0.868
0.926
0.842
0.918
1.004
0.944
0.974
1.116
1.054
1.048
1.080
0.986
1.024
1.106
1.016
1.120
1.150
1.114
1.098
1.174
1.114
1.104
1.188
1.076
1.174
1.136
1.088
1.158
1.070
1.108
1.212
1.128
1.058
1.124
1.150
1.066
1.148
1.136
1.032
1.150
1.092
0.996
1.116
1.148
1.020
1.154
1.128
1.058
1.160
1.094
0.966
1.020
1.096
1.050
1.112
1.122
1.082
1.178
1.142
1.078
1.124
1.132
1.096
1.230
1.190
1.138
1.210
1.172
1.156
1.238
1.160
1.176
1.204
1.188
1.146
1.248
1.190
1.106
1.140
1.092
1.078
1.190
1.124
1.054
1.124
1.152
1.054
1.102
1.110
1.034
1.076
1.178
1.132
1.002
0.938
0.972
1.034
0.944
1.052
1.098
1.042
1.144
1.108
1.012
1.100
1.058
0.964
0.980
1.004
0.908
0.960
1.046
1.008
1.058
1.110
0.994
1.076
1.046
0.976
1.024
1.030
1.002
1.032
1.042
1.038
1.098
1.144
1.070
1.082
1.158
1.098
1.076
1.168
1.108
1.074
1.056
0.960
0.896
0.856
1.010
1.180
1.044
1.092
1.120
1.048
1.122
1.120
1.004
1.080
1.150
1.120
1.118
1.204
1.128
1.118
1.266
1.170
1.172
1.212
1.188
1.100
1.212
1.174
1.048
1.122
1.142
1.052
1.066
1.058
0.914
0.806
0.766
0.842
1.186
1.094
1.036
1.116
1.122
1.040
1.132
1.132
1.044
0.558
1.524
1.084
1.078
1.106
1.162
1.086
1.224
1.208
1.114
1.156
1.136
1.040
1.100
1.140
1.108
1.068
1.208
1.126
1.034
1.002
1.106
1.154
1.094
1.228
1.214
1.108
1.162
1.164
1.074
1.094
1.132
1.038
1.092
1.178
1.088
0.998
0.966
0.940
0.846
0.916
1.000
0.986
0.996
1.056
1.024
1.024
1.128
1.070
1.082
1.112
1.100
1.046
1.084
1.118
1.062
1.144
1.160
1.054
0.980
1.086
1.110
1.080
1.236
1.182
1.132
1.110
1.128
1.034
1.188
1.246
1.174
1.162
1.134
1.024
1.090
1.230
1.140
1.084
1.218
1.126
1.088
1.106
1.082
1.068
1.264
1.210
1.098
1.122
1.198
1.108
1.186
1.218
1.136
1.258
1.220
1.180
1.228
1.218
1.168
1.216
1.170
1.096
1.084
1.214
1.132
1.106
1.152
1.182
1.140
1.110
1.130
1.066
1.054
1.102
1.062
0.958
1.000
1.186
1.080
1.146
1.152
1.074
1.090
1.194
1.098
1.070
1.198
1.154
1.116
1.164
1.158
1.076
1.150
1.186
1.072
1.094
1.174
1.140
1.050
1.166
1.208
1.126
1.188
1.104
1.034
1.110
1.174
1.114
1.136
0.492
1.458
1.050
1.074
1.068
1.008
1.194
1.194
1.192
1.146
1.200
1.188
1.160
1.194
1.050
0.886
0.802
0.758
0.860
0.944
0.956
1.114
1.114
1.062
1.192
1.170
1.130
1.228
1.140
1.026
1.140
1.170
1.082
1.068
1.166
1.058
1.122
1.144
1.124
1.042
1.096
1.080
0.990
1.112
1.122
1.052
1.058
1.084
1.032
1.138
1.176
1.074
1.026
1.124
1.058
1.006
1.216
1.172
1.142
1.154
1.128
1.084
1.162
1.112
1.082
1.070
1.022
0.970
1.032
1.106
1.042
1.062
1.178
1.074
0.934
1.006
1.050
0.988
1.096
1.076
0.978
1.096
1.174
1.068
0.532
1.232
0.800
0.762
0.722
0.700
0.680
0.686
0.680
0.700
0.692
0.690
0.686
0.692
0.686
0.670
0.660
0.638
0.622
0.622
0.618
0.652
0.698
0.706
0.728
0.802
0.890
0.980
0.908
0.958
0.956
0.976
0.896
0.866
0.890
0.852
0.852
0.794
0.766
0.750
0.726
0.736
0.820
0.738
0.778
0.792
0.754
0.736
0.722
0.696
0.704
0.682
0.680
0.676
0.676
0.678
0.672
0.676
0.658
0.676
0.732
0.926
0.958
0.990
1.012
0.996
1.010
1.016
1.008
0.892
0.888
0.882
0.960
1.040
1.260
1.176
1.146
1.176
1.122
1.090
1.122
1.096
1.046
1.144
1.088
1.114
1.162
1.068
1.108
1.086
1.000
1.006
0.988
0.876
0.864
0.832
0.840
0.868
0.872
0.834
0.882
0.952
0.840
0.816
0.798
0.814
0.784
0.788
0.792
0.776
0.484
0.328
0.808
0.810
0.808
0.762
0.768
0.758
0.714
0.716
0.698
0.702
0.712
0.730
0.768
0.834
0.856
0.816
0.840
0.850
0.874
0.866
0.808
0.784
0.786
0.848
0.820
0.830
0.858
0.876
0.820
0.832
0.830
0.820
0.818
0.760
0.750
0.774
0.822
0.826
0.842
0.896
0.904
0.830
0.846
0.856
0.874
0.838
0.836
0.828
0.804
0.750
0.744
0.748
0.748
0.782
0.784
0.728
0.716
0.690
0.678
0.662
0.670
0.484
0.834
0.662
0.670
0.688
0.686
0.720
0.744
0.766
0.806
0.874
0.930
0.930
0.902
0.904
0.866
0.828
0.830
0.880
0.952
0.912
0.966
0.904
0.796
0.760
0.736
0.718
0.720
0.716
0.700
0.726
0.852
0.898
0.906
0.910
0.948
0.862
0.882
0.874
0.850
0.890
0.810
0.752
0.740
0.750
0.768
0.790
0.852
0.852
0.818
0.790
0.776
0.820
1.012
1.018
0.912
0.878
0.764
0.756
0.730
0.716
0.684
0.654
0.644
0.636
0.624
0.636
0.676
0.746
0.846
0.812
0.832
0.838
0.840
0.756
0.736
0.686
0.654
0.634
0.718
1.176
1.018
1.072
1.144
1.066
1.090
1.060
0.642
1.320
0.862
0.788
0.820
0.862
0.890
1.000
1.108
1.024
1.074
1.012
0.946
0.950
0.846
0.810
0.820
0.830
0.838
0.920
0.912
0.914
0.926
0.952
0.876
0.880
0.910
0.880
0.880
0.920
0.822
0.796
0.802
0.842
0.866
0.816
0.782
0.736
0.716
0.724
0.774
0.732
0.714
0.696
0.670
0.684
0.700
0.756
0.816
0.870
0.888
0.890
0.850
0.830
0.790
0.772
0.766
0.770
0.804
0.774
0.796
0.820
0.854
0.918
0.926
0.898
0.856
0.828
0.758
0.752
0.776
0.954
0.952
0.928
0.930
1.002
0.988
0.918
0.872
0.916
0.882
0.806
0.842
0.852
0.822
0.838
0.880
0.868
0.862
0.892
0.912
0.838
0.794
0.810
0.840
0.854
0.860
0.842
0.834
0.772
0.732
0.744
0.766
0.890
0.918
0.928
0.956
0.950
0.996
1.114
1.092
0.956
0.930
0.944
0.942
0.818
0.826
0.862
0.922
0.956
0.926
0.918
0.822
0.840
0.902
0.876
0.834
0.906
0.922
0.886
0.970
0.986
0.950
0.968
0.966
0.922
0.940
0.962
0.916
0.854
0.896
0.898
0.874
0.930
0.928
0.892
0.932
0.976
0.912
0.914
0.954
0.944
0.910
0.974
0.986
0.928
0.986
1.014
0.926
0.928
0.974
1.008
0.948
0.990
0.986
0.946
0.956
0.992
0.904
0.920
0.908
0.870
0.898
0.256
0.706
0.918
0.938
0.986
0.914
0.910
0.964
0.892
0.876
0.898
0.916
0.906
0.952
0.988
0.958
0.968
0.970
0.914
0.914
0.940
0.936
0.918
0.946
0.924
0.808
0.840
0.858
0.810
0.758
0.814
0.832
0.808
0.798
0.834
0.844
0.774
0.822
0.860
0.824
0.908
0.948
0.924
0.884
0.946
0.956
0.944
0.956
0.978
0.934
0.870
0.952
0.958
0.914
0.990
1.084
1.028
0.456
1.386
0.996
0.894
0.902
0.954
0.972
1.086
1.174
1.098
1.140
1.146
1.048
1.026
1.010
0.950
0.950
0.998
0.918
1.020
1.088
1.012
1.054
1.036
0.958
0.988
0.984
0.928
0.994
1.016
0.970
0.990
1.000
0.914
0.996
1.040
0.982
0.958
1.010
1.016
0.980
1.004
0.992
0.924
0.962
0.988
0.880
0.956
0.268
0.754
0.926
0.922
0.986
0.970
0.922
0.948
1.006
0.926
0.850
0.848
0.818
0.862
0.880
0.816
0.768
0.772
0.798
0.870
0.872
0.864
0.788
0.836
0.850
0.818
0.774
0.746
0.702
0.706
0.734
0.762
0.720
0.760
0.776
0.734
0.728
0.684
0.674
0.660
0.654
0.666
0.712
0.762
0.826
0.882
0.958
0.966
0.998
0.992
0.980
0.972
0.938
0.894
0.878
0.844
0.820
0.844
0.786
0.742
0.756
0.754
0.846
0.910
0.940
0.914
0.880
0.876
0.870
0.912
0.944
0.868
0.870
0.870
0.904
0.880
0.942
0.908
0.878
0.810
0.748
0.746
0.762
0.846
0.838
0.796
0.838
0.860
0.906
0.888
0.866
0.860
0.910
0.940
0.948
0.886
0.902
0.944
0.924
0.952
0.952
0.938
0.918
0.980
0.918
0.894
0.992
0.900
0.816
0.804
0.744
0.720
0.714
0.678
0.672
0.676
0.704
0.712
0.742
0.692
0.668
0.646
0.646
0.626
0.638
0.666
0.724
0.780
0.842
0.858
0.858
0.920
0.952
0.844
0.806
0.784
0.752
0.742
0.726
0.714
0.728
0.802
0.862
0.872
0.882
0.918
0.988
0.912
0.832
0.832
0.790
0.742
0.800
0.932
0.948
1.070
1.030
0.996
0.988
1.002
0.988
0.982
0.912
0.988
0.994
0.968
1.080
1.058
0.984
1.030
0.894
0.904
0.996
0.978
1.022
1.176
1.068
1.052
1.054
0.994
1.092
1.078
1.042
1.060
1.030
0.956
1.000
0.962
1.034
1.016
1.004
1.046
0.994
1.018
1.032
0.964
0.960
0.976
0.936
1.000
1.020
0.954
1.010
0.964
0.934
0.976
0.946
0.930
0.962
0.944
0.926
0.958
0.948
0.960
0.978
0.906
0.948
0.926
0.924
0.976
0.964
0.976
0.982
0.982
0.904
0.960
0.942
0.880
0.914
0.924
0.882
1.008
1.068
0.998
1.016
1.018
0.938
0.940
0.904
0.860
0.964
0.932
0.856
0.882
0.900
0.880
0.934
0.892
0.852
0.876
0.866
0.830
0.900
0.888
0.872
0.896
0.932
0.866
0.918
0.922
0.880
0.896
0.916
0.908
0.964
0.956
0.928
1.002
1.006
0.904
0.964
0.948
0.922
0.930
0.936
0.902
0.968
0.984
0.926
0.976
0.972
0.928
0.970
0.948
0.886
0.944
0.904
0.870
0.950
1.060
1.008
0.964
1.004
0.928
0.950
0.852
0.800
0.790
0.800
0.852
0.980
0.962
0.938
0.976
0.944
0.958
1.004
0.922
0.854
0.848
0.880
0.854
1.000
0.986
0.858
0.854
0.826
0.812
0.884
0.956
0.918
0.966
0.986
0.950
0.906
0.870
0.836
0.870
0.972
1.012
0.966
0.980
0.940
0.884
0.918
0.930
0.872
0.936
0.964
0.888
0.988
0.974
0.900
0.922
0.912
0.866
0.924
0.910
0.880
0.898
0.842
0.778
0.790
0.794
0.794
0.782
0.760
0.722
0.714
0.696
0.690
0.728
0.772
0.894
0.900
0.838
0.862
0.936
0.896
0.914
0.956
0.910
0.870
0.910
0.974
0.880
0.950
1.052
0.988
0.964
0.982
0.926
0.916
1.000
0.950
1.034
0.990
0.922
0.974
1.050
0.986
1.084
1.072
1.004
1.012
1.022
0.950
0.988
0.942
0.928
1.014
1.068
0.976
0.922
0.840
0.790
0.728
0.736
0.786
0.934
1.006
0.950
0.974
1.008
0.976
1.000
0.974
0.880
0.926
0.920
0.898
0.954
0.948
0.914
1.004
0.998
0.920
0.872
0.890
0.888
0.820
0.898
0.948
0.944
0.986
1.032
0.984
0.950
0.956
0.962
0.918
0.874
0.838
0.802
0.872
0.936
1.080
1.046
1.046
0.948
0.868
0.776
0.750
0.784
0.938
0.874
0.950
1.060
1.014
1.066
1.046
0.968
1.000
0.974
0.912
0.938
0.904
0.858
0.910
0.950
0.916
1.018
0.878
0.788
0.852
0.932
0.908
0.786
0.812
0.862
0.872
0.900
0.928
0.846
0.878
0.890
0.848
0.882
0.874
0.850
0.878
0.876
0.858
0.920
0.894
0.878
0.918
0.850
0.838
0.870
0.852
0.838
0.890
0.902
0.824
0.886
0.922
0.986
0.828
0.758
0.724
0.726
0.686
0.652
0.632
0.612
0.594
0.588
0.588
0.568
0.562
0.554
0.546
0.538
0.536
0.536
0.526
0.512
0.520
0.518
0.538
0.832
1.106
0.944
1.186
1.228
1.170
1.120
1.198
1.148
1.092
1.098
1.044
1.012
0.946
0.886
0.876
0.876
0.834
0.802
0.768
0.748
0.742
0.746
0.730
0.716
0.700
0.688
0.676
0.660
0.634
0.622
0.618
0.604
0.596
0.584
0.576
0.572
0.570
0.560
0.564
0.570
0.560
0.562
0.570
0.566
0.564
0.576
0.576
0.606
0.628
0.614
0.600
0.596
0.568
0.598
0.560
0.594
0.592
0.610
0.626
0.688
0.824
0.920
0.896
0.898
0.846
0.828
0.782
0.750
0.740
0.748
0.732
0.702
0.702
0.714
0.706
0.688
0.720
0.702
0.690
0.680
0.728
0.732
0.726
0.700
0.724
0.724
0.730
0.728
0.754
0.758
0.744
0.740
0.718
0.674
0.662
0.646
0.642
0.398
0.906
0.624
0.614
0.606
0.610
0.654
1.044
0.960
0.872
0.850
0.824
0.784
0.740
0.714
0.236
0.442
0.656
0.692
0.638
0.646
0.698
0.694
0.798
0.234
0.580
0.814
0.774
0.758
0.738
0.676
0.648
0.638
0.650
0.606
0.690
0.836
0.786
0.850
0.938
1.056
1.044
1.004
0.874
0.776
0.772
0.784
0.776
0.798
0.864
0.782
0.802
1.124
1.192
1.130
0.812
0.960
0.852
0.796
0.772
0.748
0.786
0.742
0.680
0.678
0.690
0.654
0.668
0.664
0.634
0.644
0.654
0.668
0.744
0.736
0.700
0.680
0.690
0.690
0.664
0.662
0.690
0.688
0.712
0.706
0.720
0.712
0.700
0.708
0.712
0.718
0.690
0.678
0.682
0.680
0.676
0.656
0.634
0.632
0.658
0.712
0.726
0.758
0.716
0.716
0.698
0.684
0.670
0.658
0.672
0.690
0.680
0.688
0.222
0.484
0.698
0.686
0.666
0.658
0.662
0.684
0.714
0.690
0.694
0.692
0.676
0.662
0.646
0.638
0.638
0.388
0.842
0.616
0.586
0.590
0.592
0.654
0.832
0.842
0.888
1.030
0.438
1.282
0.772
0.798
0.826
0.802
0.756
0.792
0.794
0.766
0.788
0.792
0.828
0.826
0.800
0.774
0.714
0.672
0.666
0.682
0.788
0.876
0.976
0.900
0.886
0.900
0.878
0.870
0.826
0.832
0.830
0.772
0.800
0.800
0.840
0.794
0.720
0.728
0.728
0.716
0.746
0.738
0.800
0.846
0.808
0.828
0.818
0.772
0.690
0.674
0.672
0.682
0.700
0.778
0.824
0.742
0.798
0.240
0.900
0.952
1.156
1.082
1.264
1.152
1.084
1.018
0.914
0.844
0.752
0.702
0.666
0.658
0.684
0.728
1.076
1.216
1.286
1.446
1.294
1.278
1.190
1.050
0.872
0.818
0.714
0.700
0.752
0.816
0.966
1.276
1.204
1.150
1.164
1.106
0.256
0.758
1.020
1.012
1.050
0.980
0.862
0.890
0.858
0.976
1.252
1.264
1.228
1.210
1.094
1.026
0.890
0.820
0.848
0.920
0.822
0.882
1.120
1.162
1.276
1.256
1.160
1.072
1.040
0.872
0.782
0.862
0.924
1.234
1.150
1.158
1.186
1.014
1.028
1.086
1.134
1.168
1.072
1.108
1.028
0.964
1.444
0.906
1.176
1.186
1.200
0.988
1.012
1.070
1.146
1.206
1.056
1.052
0.912
0.886
0.972
1.154
1.230
1.270
1.200
1.154
1.104
0.934
0.818
0.836
1.202
1.174
1.314
1.242
1.196
1.132
1.082
0.994
0.794
1.548
0.280
0.554
0.908
1.090
1.296
1.146
1.200
1.112
0.994
1.038
1.128
1.098
1.144
1.056
1.082
1.056
0.912
1.068
1.128
1.060
0.962
0.898
0.906
0.854
0.820
0.774
0.758
0.892
1.312
1.228
1.150
1.154
1.142
1.078
1.028
0.924
0.864
0.754
0.734
0.722
0.702
0.794
0.956
1.126
1.136
1.092
0.922
0.868
0.828
0.782
0.740
0.712
0.700
0.646
0.664
0.808
0.894
0.908
1.050
1.064
0.976
0.976
1.072
1.046
1.020
1.000
1.018
0.982
0.914
0.884
0.814
0.778
0.926
1.238
1.176
1.166
1.084
0.992
0.906
0.938
0.962
1.010
1.046
1.120
1.146
1.132
0.268
0.772
0.982
0.910
0.948
0.938
0.872
0.954
1.286
1.060
0.998
0.988
1.012
0.998
0.960
0.936
0.858
0.868
0.948
1.030
1.096
1.056
0.956
0.962
0.262
0.678
0.852
0.268
0.620
0.918
0.896
0.916
0.270
0.766
1.124
1.098
1.058
0.982
0.948
0.958
0.908
0.890
0.952
0.274
0.746
0.966
0.966
1.004
0.990
0.988
0.992
0.976
0.918
0.902
0.958
0.930
0.972
1.034
1.066
0.982
0.944
0.978
0.972
0.922
0.934
0.980
0.996
1.014
1.090
1.042
0.978
1.048
0.982
0.950
0.990
1.004
1.034
1.138
1.088
1.052
0.476
1.422
0.986
0.950
0.934
0.920
1.134
1.152
1.078
1.168
1.130
1.096
1.090
1.060
0.962
0.972
0.998
0.936
0.968
1.016
1.016
1.016
1.062
1.022
1.010
1.048
1.034
0.976
1.000
1.024
0.990
1.034
1.044
1.014
1.028
1.024
1.022
1.060
1.068
0.978
1.000
1.008
0.984
1.012
1.026
1.050
1.002
1.044
1.048
0.994
0.994
1.004
0.934
0.978
0.974
0.988
1.020
1.022
0.940
0.872
0.832
0.800
0.772
0.768
0.740
0.716
0.708
0.680
0.668
0.684
0.678
0.728
1.014
1.160
1.078
1.036
1.106
1.190
1.150
0.272
0.812
1.040
0.962
0.854
0.796
0.764
0.734
0.726
0.750
0.766
0.802
0.776
0.754
0.726
0.718
0.728
0.756
0.744
0.774
0.766
0.738
0.724
0.716
0.714
0.722
0.710
0.744
0.752
0.722
0.694
0.478
0.214
0.708
0.716
0.746
0.766
0.766
0.736
0.704
0.690
0.692
0.686
0.684
0.228
0.488
0.698
0.716
0.716
0.732
0.730
0.730
0.730
0.744
0.746
0.710
0.680
0.638
0.642
0.636
0.630
0.616
0.610
0.640
0.710
0.690
0.730
0.806
0.812
0.750
0.820
0.790
0.744
0.732
0.722
0.720
0.686
0.662
0.646
0.680
0.710
0.678
0.692
0.632
0.646
0.664
0.644
0.634
0.634
0.436
0.820
0.640
0.604
0.616
0.628
0.596
0.622
0.612
0.622
0.606
0.608
0.600
0.874
0.282
0.598
0.574
0.596
0.584
0.596
0.604
0.600
0.598
0.604
0.600
0.588
0.580
0.588
0.586
0.600
0.620
0.640
0.634
0.614
0.608
0.618
0.618
0.614
0.602
0.600
0.596
0.594
0.554
0.562
0.560
0.562
0.610
0.646
0.672
0.720
0.800
0.756
0.722
0.706
0.678
0.658
0.642
0.632
0.618
0.604
0.598
0.586
0.576
0.570
0.588
0.604
0.650
0.722
0.726
0.830
0.836
0.790
0.842
0.818
0.782
0.776
0.736
0.716
0.720
0.736
0.718
0.740
0.770
0.742
0.756
0.792
0.750
0.740
0.758
0.736
0.708
0.736
0.774
0.724
0.702
0.672
0.658
0.652
0.648
0.650
0.646
0.676
0.738
0.754
0.870
0.894
0.844
0.880
0.830
0.846
0.818
0.784
0.778
0.768
0.742
0.706
0.702
0.654
0.656
0.686
0.724
0.708
0.698
0.714
0.736
0.754
0.784
0.762
0.812
0.832
0.830
0.802
0.752
0.714
0.752
0.740
0.778
0.816
0.788
0.744
0.708
0.730
0.722
0.722
0.700
0.710
0.728
0.762
0.758
0.722
0.756
0.248
0.462
0.708
0.728
0.818
0.814
0.818
0.866
0.890
0.940
0.948
0.798
0.806
0.818
0.816
0.240
0.540
0.886
0.962
0.880
0.956
1.022
1.004
0.874
0.848
0.838
0.754
0.734
0.698
0.670
0.668
0.676
0.676
0.674
0.704
0.712
0.700
0.704
0.734
0.700
0.700
0.700
0.720
0.704
0.246
0.446
0.714
0.728
0.714
0.710
0.716
0.680
0.680
0.700
0.682
0.690
0.704
0.760
0.714
0.714
0.720
0.698
0.678
0.678
0.664
0.648
0.664
0.632
0.618
0.630
0.662
0.710
0.776
0.726
0.752
0.758
0.780
0.758
0.734
0.702
0.698
0.662
0.662
0.642
0.664
0.698
0.794
0.822
0.820
0.752
0.794
0.740
0.714
0.698
0.730
0.698
0.724
0.714
0.710
0.686
0.660
0.648
0.638
0.626
0.632
0.718
0.908
0.862
0.902
0.918
0.878
0.882
0.836
0.778
0.764
0.768
0.728
0.752
0.780
0.776
0.714
0.722
0.714
0.710
0.388
0.300
0.670
0.652
0.622
0.634
0.642
0.652
0.674
0.686
0.696
0.674
0.662
0.234
0.454
0.678
0.688
0.668
0.664
0.658
0.668
0.690
0.764
0.726
0.694
0.714
0.748
0.772
0.754
0.726
0.694
0.680
0.674
0.678
0.662
0.662
0.676
0.740
0.906
0.948
0.952
0.852
0.824
0.872
0.878
0.816
0.782
0.758
0.756
0.742
0.748
0.748
0.738
0.742
0.786
0.792
0.754
0.756
0.764
0.758
0.732
0.730
0.716
0.694
0.690
0.684
0.716
0.752
0.780
0.778
0.750
0.742
0.714
0.678
0.664
0.646
0.634
0.636
0.386
0.446
0.958
0.904
0.792
0.764
0.786
0.788
0.752
0.746
0.762
0.752
0.740
0.736
0.708
0.716
0.714
0.694
0.690
0.670
0.658
0.666
0.674
0.680
0.700
0.968
0.570
0.842
0.872
0.844
0.834
0.794
0.758
0.708
0.706
0.698
0.744
0.714
0.714
0.764
0.828
0.806
0.816
0.812
0.804
0.788
0.744
0.710
0.690
0.688
0.722
0.732
0.752
0.758
0.740
0.800
0.818
0.810
0.804
0.830
0.804
0.814
0.800
0.774
0.730
0.700
0.670
0.666
0.658
0.664
0.686
0.776
0.818
0.816
0.872
0.802
0.854
0.892
0.808
0.826
0.764
0.746
0.752
0.758
0.730
0.734
0.732
0.698
0.692
0.702
0.714
0.776
0.808
0.806
0.752
0.786
0.730
0.758
0.744
0.756
0.750
0.736
0.710
0.712
0.742
0.724
0.750
0.788
0.758
0.718
0.736
0.742
0.754
0.748
0.720
0.732
0.700
0.712
0.712
0.694
0.718
0.728
0.766
0.830
0.804
0.800
0.846
0.798
0.784
0.782
0.742
0.760
0.772
0.750
0.750
0.754
0.742
0.716
0.698
0.728
0.736
0.706
0.692
0.694
0.674
0.694
0.678
0.662
0.652
0.648
0.638
0.634
0.618
0.614
0.624
0.618
0.632
0.596
0.626
0.590
0.634
0.648
0.664
0.624
0.648
0.630
0.640
0.660
0.686
0.650
0.660
0.670
0.650
0.644
0.630
0.636
0.628
0.644
0.646
0.644
0.636
0.654
0.654
0.642
0.660
0.676
0.694
0.674
0.686
0.696
0.716
0.704
0.720
0.732
0.740
0.708
0.682
0.690
0.688
0.660
0.684
0.710
0.722
0.712
0.716
0.744
0.792
0.760
0.746
0.720
0.730
0.694
0.704
0.738
0.766
0.764
0.742
0.740
0.722
0.736
0.702
0.726
0.686
0.722
0.716
0.838
0.890
0.912
0.812
0.814
0.796
0.766
0.746
0.760
0.762
0.748
0.722
0.712
0.680
0.688
0.706
0.730
0.762
0.886
0.900
0.852
0.876
0.826
0.812
0.860
0.870
0.790
0.756
0.748
0.716
0.764
0.750
0.728
0.800
0.770
0.754
0.768
0.754
0.740
0.714
0.724
0.690
0.722
0.710
0.696
0.720
0.696
0.714
0.696
0.746
0.752
0.716
0.758
0.756
0.732
0.778
0.782
0.746
0.732
0.748
0.816
0.772
0.734
0.740
0.698
0.694
0.710
0.756
0.768
0.710
0.702
0.784
0.834
0.806
0.820
0.814
0.766
0.736
0.732
0.234
0.464
0.696
0.706
0.776
0.772
0.852
0.958
0.890
0.870
0.890
0.850
0.786
0.770
0.710
0.684
0.652
0.660
0.676
0.212
0.540
0.778
0.900
0.884
0.918
0.960
0.840
0.820
0.862
0.926
0.842
0.832
0.734
0.768
0.764
0.720
0.782
0.854
0.958
1.054
0.992
1.036
1.010
0.902
0.884
0.888
0.844
0.932
0.990
0.952
0.954
0.982
0.854
0.920
0.950
0.884
0.904
0.846
0.776
0.870
0.930
1.040
1.058
1.020
1.028
0.964
0.862
0.918
0.892
0.808
0.938
1.072
0.966
1.108
1.090
1.022
1.116
1.028
0.970
0.980
0.888
0.868
0.984
0.958
0.996
1.102
1.038
1.058
1.046
0.910
0.958
0.962
0.880
0.956
1.012
0.972
1.114
1.050
1.036
1.034
0.994
1.036
0.966
0.990
1.058
0.972
1.042
0.996
0.984
1.010
0.900
0.882
0.964
1.020
0.958
0.894
0.946
0.956
0.892
0.928
0.980
1.050
1.052
0.996
0.868
0.766
0.744
0.770
0.992
1.218
1.200
1.138
1.184
1.204
1.120
1.166
1.156
1.108
1.094
1.038
0.964
0.866
0.824
0.798
0.742
0.752
0.848
0.882
0.980
1.042
1.052
1.020
1.022
1.002
0.960
0.984
0.990
0.930
0.922
1.002
1.038
1.032
1.030
0.932
0.938
0.956
0.914
0.958
1.062
0.978
0.926
0.996
1.046
1.012
1.006
1.036
0.982
0.944
0.934
0.854
0.936
1.006
0.942
1.036
1.004
0.990
1.012
0.964
0.980
0.964
0.924
0.938
0.908
0.922
0.968
0.988
0.990
1.040
0.986
0.966
0.984
0.978
0.948
0.972
0.978
0.968
0.982
0.912
0.878
0.906
0.934
0.934
0.912
0.872
0.896
0.912
0.828
0.900
0.934
0.906
1.010
1.006
0.942
0.988
0.994
0.958
0.938
0.898
0.858
0.926
0.952
0.918
0.970
1.012
0.954
0.992
0.976
0.882
0.888
0.918
0.864
0.908
0.928
0.882
0.936
0.934
0.890
0.914
0.872
0.832
0.884
0.904
0.828
0.888
0.906
0.902
0.916
0.936
0.932
0.896
0.936
0.958
0.916
0.952
0.964
0.930
0.954
0.976
0.918
0.862
0.260
0.616
0.894
0.878
0.932
0.958
0.926
0.972
1.024
0.964
0.934
0.962
0.918
0.880
0.942
0.998
1.006
1.066
1.052
1.014
1.054
1.034
0.978
1.006
0.982
0.922
0.986
1.032
0.972
1.004
1.020
0.976
0.988
0.984
0.906
0.948
0.998
0.946
0.964
0.910
0.924
0.948
0.938
0.944
0.924
0.802
0.840
0.844
0.848
0.844
0.810
0.906
0.906
0.914
0.898
0.828
0.824
0.934
0.978
0.930
0.898
0.906
0.920
0.874
0.922
0.952
0.952
0.944
0.994
0.990
0.922
0.970
0.976
0.920
0.260
0.698
0.994
0.966
0.998
1.050
0.982
0.990
1.024
0.956
1.008
0.982
0.910
0.974
0.938
0.884
0.920
0.964
0.908
0.950
1.004
0.932
0.950
0.936
0.868
0.912
0.946
0.876
0.888
0.936
0.914
0.918
0.948
0.918
0.886
0.908
0.880
0.880
0.932
0.934
0.900
0.896
0.922
0.900
0.904
0.926
0.908
0.876
0.948
0.940
0.914
0.964
1.008
0.984
0.968
0.944
0.942
0.926
0.900
0.992
0.920
0.972
1.040
0.980
0.960
0.970
0.938
0.898
0.938
0.960
0.904
0.950
0.966
0.934
0.934
0.958
0.262
0.634
0.888
0.920
0.938
0.884
0.954
0.978
0.910
0.978
0.958
0.942
0.924
0.960
0.960
0.944
0.974
1.002
0.910
0.934
0.980
0.944
0.960
1.024
0.988
0.992
1.036
0.986
1.018
1.028
0.986
0.912
0.930
0.958
0.890
0.924
1.078
1.068
1.022
1.062
1.044
1.030
1.034
0.998
0.930
1.006
1.038
1.010
1.038
1.050
1.006
1.048
1.050
0.982
1.024
1.000
0.956
1.002
1.058
1.018
1.034
1.024
0.968
0.966
1.042
0.964
1.044
1.032
0.994
1.012
1.036
1.048
1.040
1.042
0.948
0.926
0.980
1.020
0.970
1.008
1.052
1.010
1.052
1.064
1.032
1.010
0.986
0.942
0.968
1.030
0.972
1.020
1.054
1.004
0.982
0.962
0.860
0.924
0.968
1.076
1.050
1.044
1.094
1.002
1.032
1.042
0.998
1.024
1.038
0.994
0.964
0.972
0.974
0.940
0.954
0.978
0.918
0.914
0.866
0.802
0.862
0.878
0.840
0.900
0.958
0.908
0.914
0.862
0.818
0.842
0.906
0.946
1.034
1.010
1.004
1.028
1.030
0.982
1.024
1.036
0.946
0.968
1.004
0.964
1.076
1.054
1.014
1.018
1.040
0.960
0.968
0.982
0.936
0.906
0.998
0.912
0.910
0.972
0.904
0.938
0.970
0.906
0.920
0.984
0.954
0.906
0.948
0.972
0.900
0.924
0.922
0.840
0.874
0.972
0.908
0.948
0.994
0.958
0.938
0.990
0.974
0.930
0.962
0.978
0.912
0.976
1.050
0.518
1.432
1.000
0.934
0.854
0.964
1.056
1.022
1.026
0.910
0.846
0.980
1.170
1.176
1.088
1.092
0.970
0.974
1.012
1.076
1.040
1.004
1.046
1.006
0.956
0.936
0.832
0.832
0.938
1.108
1.016
1.104
1.098
1.038
1.124
1.136
0.992
0.956
0.904
0.804
0.732
0.768
0.748
0.732
0.698
0.700
0.686
0.678
0.696
0.690
0.688
0.686
0.668
0.724
0.776
0.812
0.808
0.816
0.818
0.764
0.704
0.730
0.738
0.818
0.868
0.934
0.932
0.842
1.016
1.074
1.072
1.020
1.022
1.024
0.972
0.880
0.916
0.996
0.956
0.880
0.854
0.908
0.902
0.808
0.766
0.816
0.832
0.868
0.882
0.836
0.806
0.820
0.812
0.768
0.774
0.804
0.770
0.760
0.740
0.736
0.740
0.738
0.728
0.760
0.786
0.832
0.744
0.812
0.788
0.764
0.740
0.736
0.712
0.714
0.788
0.870
0.952
0.862
0.860
0.920
0.924
0.896
0.916
0.970
0.970
0.880
0.864
0.850
0.820
0.742
0.762
0.944
1.250
1.122
1.070
0.996
0.894
0.890
0.798
0.920
1.022
0.972
0.890
0.950
1.000
0.886
0.906
0.984
0.978
0.856
0.926
1.024
1.054
0.468
1.320
0.948
0.838
0.768
0.792
0.848
0.862
0.870
0.956
1.012
0.940
0.952
1.008
0.994
0.914
0.986
0.982
0.892
0.884
0.838
0.820
0.784
0.750
0.744
0.770
0.844
0.978
0.964
0.994
1.052
1.038
0.968
0.974
0.960
0.874
0.902
0.982
0.994
0.976
1.032
1.058
1.008
0.934
0.996
0.960
0.828
0.866
0.956
0.942
0.884
0.944
1.042
1.032
0.996
1.000
0.948
0.924
0.946
0.928
0.840
0.884
0.892
0.866
0.780
0.752
0.738
0.812
0.878
0.842
0.876
0.910
0.888
0.828
0.854
0.918
0.896
0.928
0.964
0.936
0.918
0.990
1.012
0.936
0.986
1.002
0.892
0.926
0.966
0.892
0.990
1.040
0.952
0.986
0.960
0.866
0.908
0.950
0.942
0.928
0.976
0.990
0.966
1.028
1.032
0.954
0.952
0.980
0.940
0.930
0.946
0.968
0.894
0.972
1.004
0.960
0.964
0.988
0.934
0.834
0.844
0.866
0.898
0.848
0.902
0.950
0.976
0.942
1.002
0.980
0.904
0.924
0.922
0.878
0.908
1.046
1.000
1.036
1.090
1.034
0.938
0.982
1.018
0.960
0.966
0.998
1.010
1.054
1.084
1.026
1.028
1.030
0.948
1.022
1.110
1.078
1.080
1.104
1.016
1.008
0.996
0.956
0.852
0.936
1.038
1.032
1.020
1.084
1.034
0.994
1.002
0.980
0.922
0.926
0.880
0.802
0.850
0.926
0.896
0.940
1.038
0.990
0.942
0.904
0.844
0.764
0.760
0.738
0.704
0.718
0.744
0.882
0.948
0.846
0.806
0.858
0.934
0.918
0.818
0.842
0.856
0.870
0.808
0.856
0.932
0.990
0.980
0.974
0.946
0.828
0.834
0.892
0.992
1.014
1.074
1.128
1.050
1.016
1.058
1.016
0.480
1.364
0.974
0.858
0.900
1.064
1.046
1.084
1.102
1.096
1.102
1.130
0.526
1.392
0.972
0.892
0.930
1.016
0.968
1.132
1.226
1.134
1.182
1.126
1.148
1.252
1.070
1.040
1.132
1.094
1.082
1.076
1.032
1.024
1.096
1.042
1.066
1.012
0.940
0.910
1.044
0.986
0.912
0.904
0.922
0.926
0.994
0.968
0.924
0.974
0.938
0.916
1.000
0.962
0.968
1.040
1.120
1.058
1.006
1.026
1.038
0.996
1.068
1.062
0.974
1.016
1.022
0.968
1.028
1.092
1.042
1.100
0.456
1.406
0.988
0.966
0.908
1.048
1.014
1.060
1.208
1.096
1.154
1.128
1.050
1.070
1.018
0.950
0.972
0.858
0.812
0.828
0.844
0.846
0.826
0.872
0.842
0.814
0.898
0.872
0.886
0.898
0.902
0.868
0.896
0.986
1.040
0.996
0.938
0.974
1.028
0.924
0.940
0.984
0.264
0.730
0.944
1.002
1.032
0.618
1.292
0.928
0.832
0.898
1.014
1.000
1.172
1.178
1.108
1.204
1.196
1.042
0.938
0.952
0.920
0.854
0.918
1.006
0.938
1.022
0.990
0.954
0.974
0.984
0.906
0.952
1.050
1.018
1.004
1.010
0.940
0.924
0.968
0.922
0.890
0.952
0.944
0.924
0.958
0.952
0.846
0.872
0.910
0.856
0.898
0.968
0.936
0.928
1.012
1.006
0.914
0.948
1.008
0.942
0.962
0.970
0.904
0.924
0.940
0.884
0.882
0.934
0.968
1.000
0.892
0.788
0.768
0.780
0.802
0.814
0.838
0.924
0.916
0.886
0.864
0.782
0.802
0.806
0.848
0.878
0.920
0.928
0.914
0.864
0.874
0.862
0.872
0.890
0.948
0.936
0.918
0.858
0.844
0.836
0.766
0.754
0.740
0.730
0.758
0.834
0.910
0.888
0.898
0.882
0.910
0.906
0.832
0.856
0.882
0.866
0.824
0.764
0.754
0.868
0.892
0.938
0.900
1.022
1.006
0.870
0.814
0.782
0.780
0.748
0.720
0.706
0.688
0.682
0.662
0.640
0.642
0.646
0.616
0.628
0.636
0.648
0.624
0.646
0.708
0.760
0.894
0.910
0.992
0.994
0.912
0.938
1.070
1.132
1.018
0.980
0.960
0.916
0.884
0.810
0.758
0.756
0.880
0.872
0.974
1.022
0.996
0.960
0.884
0.844
0.876
0.918
0.852
0.804
0.894
0.934
0.868
0.878
1.004
0.960
0.914
1.002
1.020
0.920
0.950
1.030
0.990
0.998
1.046
0.906
0.832
0.812
0.856
0.810
0.758
0.814
0.928
0.962
0.892
0.948
0.952
0.952
0.962
0.956
0.914
0.914
0.854
0.848
0.872
0.872
0.862
0.892
0.908
0.952
0.960
0.874
0.890
0.880
0.878
0.816
0.846
0.870
0.876
0.886
0.948
0.964
0.946
0.954
0.846
0.836
0.766
0.718
0.688
0.686
0.670
0.658
0.644
0.626
0.618
0.618
0.608
0.604
0.606
0.592
0.588
0.582
0.564
0.574
0.544
0.574
0.540
0.574
0.634
0.752
0.834
1.024
0.988
0.906
1.048
1.040
0.984
0.856
0.842
0.828
0.786
0.750
0.724
0.680
0.706
0.694
0.670
0.674
0.670
0.634
0.626
0.652
0.688
0.776
0.876
0.864
0.776
0.750
0.742
0.716
0.690
0.672
0.422
0.896
0.654
0.636
0.628
0.630
0.642
0.654
0.716
0.766
0.768
0.778
0.788
0.760
0.744
0.714
0.692
0.674
0.670
0.672
0.690
0.702
0.686
0.676
0.668
0.672
0.698
0.732
0.718
0.764
0.780
0.874
0.846
0.780
0.786
0.762
0.738
0.734
0.738
0.736
0.724
0.758
0.756
0.732
0.746
0.760
0.730
0.754
0.748
0.732
0.720
0.688
0.706
0.712
0.684
0.652
0.638
0.628
0.618
0.610
0.638
0.690
0.694
0.774
0.842
0.792
0.748
0.784
0.778
0.852
0.882
0.868
0.920
0.854
0.858
0.808
0.798
0.818
0.770
0.756
0.702
0.712
0.754
0.808
0.830
0.864
0.852
0.814
0.810
0.794
0.728
0.722
0.756
0.726
0.730
0.812
0.826
0.862
0.800
0.808
0.778
0.734
0.734
0.698
0.688
0.940
0.404
0.698
0.396
1.102
0.756
0.738
0.750
0.750
0.718
0.724
0.752
0.736
0.718
0.738
0.728
0.702
0.704
0.684
0.704
0.710
0.682
0.684
0.676
0.672
0.652
0.626
0.636
0.632
0.584
0.624
0.674
0.742
0.794
0.806
0.822
0.826
0.760
0.768
0.736
0.744
0.708
0.692
0.660
0.646
0.632
0.634
0.630
0.652
0.632
0.860
0.880
0.870
1.042
0.548
0.798
0.852
0.872
0.822
0.810
0.812
0.752
0.716
0.694
0.686
0.680
0.670
0.688
0.688
0.710
0.746
0.718
0.736
0.720
0.748
0.790
0.790
0.770
0.764
0.770
0.746
0.746
0.772
0.776
0.736
0.736
0.776
0.832
0.850
0.792
0.812
0.802
0.796
0.744
0.730
0.710
0.718
0.680
0.678
0.664
0.686
0.748
0.776
0.792
0.754
0.778
0.778
0.782
0.734
0.768
0.764
0.736
0.764
0.782
0.774
0.802
0.810
0.770
0.744
0.742
0.720
0.714
0.710
0.720
0.734
0.760
0.720
0.710
0.720
0.776
0.790
0.804
0.774
0.806
0.826
0.814
0.798
0.748
0.726
0.712
0.712
0.808
0.962
0.950
0.916
0.828
0.826
0.810
0.748
0.710
0.692
0.244
0.434
0.678
0.642
0.668
0.654
0.674
0.666
0.658
0.648
0.650
0.638
0.634
0.676
0.778
1.064
0.912
1.012
1.070
1.058
0.948
0.926
1.000
1.024
0.924
0.906
0.828
0.758
0.736
0.748
0.800
0.850
0.884
0.812
0.868
0.916
0.956
0.844
0.860
0.802
0.778
0.720
0.716
0.702
0.746
0.794
0.780
0.846
0.920
0.866
0.806
0.808
0.788
0.742
0.776
0.816
0.812
0.856
0.964
0.912
0.924
0.926
0.848
0.844
0.850
0.778
0.818
0.832
0.796
0.826
0.854
0.838
0.946
0.988
0.876
0.902
0.848
0.804
0.810
0.808
0.766
0.822
0.806
0.808
0.888
0.984
0.852
0.846
0.774
0.796
0.794
0.778
0.732
0.706
0.718
0.744
0.794
0.790
0.790
0.758
0.768
0.796
0.812
0.830
0.882
0.898
0.846
0.872
0.828
0.810
0.800
0.796
0.768
0.704
0.696
0.720
0.748
0.766
0.834
0.888
0.928
0.848
0.840
0.842
0.818
0.766
0.738
0.730
0.732
0.750
0.756
0.798
0.886
0.902
0.890
0.928
0.870
0.866
0.852
0.750
0.772
0.784
0.756
0.734
0.760
0.834
0.864
0.892
0.886
0.812
0.834
0.840
0.880
0.868
0.780
0.734
0.760
0.752
0.728
0.752
0.766
0.240
0.488
0.764
0.742
0.698
0.734
0.698
0.726
0.704
0.758
0.718
0.736
0.708
0.708
0.702
0.714
0.716
0.700
0.692
0.662
0.680
0.708
0.674
0.694
0.692
0.712
0.430
0.568
0.462
0.690
0.696
0.706
0.688
0.724
0.776
0.832
0.812
0.844
0.850
0.842
0.892
0.870
0.884
0.844
0.796
0.720
0.742
0.726
0.742
0.756
0.772
0.864
0.846
0.866
0.834
0.800
0.804
0.780
0.748
0.768
0.758
0.752
0.740
0.720
0.710
0.698
0.692
0.688
0.760
0.728
0.748
0.730
0.758
0.718
0.710
0.720
0.648
0.662
0.682
0.712
0.752
0.758
0.792
0.798
0.844
0.802
0.770
0.716
0.716
0.672
0.662
0.664
0.692
0.744
0.856
0.836
0.942
0.860
0.836
0.846
0.852
0.848
0.760
0.722
0.722
0.716
0.722
0.702
0.764
0.828
0.848
0.830
0.804
0.818
0.848
0.828
0.806
0.754
0.712
0.708
0.720
0.738
0.688
0.706
0.740
0.750
0.756
0.796
0.836
0.824
0.722
0.720
0.712
0.708
0.736
0.734
0.710
0.704
0.714
0.718
0.740
0.792
0.818
0.782
0.794
0.780
0.746
0.752
0.756
0.744
0.780
0.802
0.780
0.808
0.774
0.794
0.760
0.830
0.810
0.820
0.818
0.818
0.768
0.752
0.746
0.768
0.750
0.850
0.894
0.864
0.756
0.826
0.840
0.868
0.854
0.818
0.812
0.838
0.854
0.864
0.826
0.790
0.756
0.712
0.732
0.730
0.834
0.872
0.840
0.882
0.928
0.888
0.814
0.782
0.742
0.744
0.732
0.692
0.692
0.714
0.764
0.794
0.772
1.096
0.708
0.944
0.912
0.866
0.912
0.860
0.798
0.794
0.810
0.804
0.828
0.818
0.826
0.782
0.750
0.726
0.742
0.802
0.884
0.854
0.760
0.800
0.838
0.794
0.858
0.778
0.778
0.824
0.854
0.888
0.906
0.892
0.824
0.776
0.746
0.720
0.696
0.794
0.834
0.910
0.876
0.260
0.552
0.258
0.574
0.810
0.748
0.730
0.702
0.702
0.720
0.714
0.722
0.748
0.692
0.682
0.658
0.644
0.658
0.676
0.684
0.680
0.250
0.526
0.922
0.258
0.698
1.026
0.944
0.262
0.572
0.266
0.564
0.254
0.570
0.842
0.868
0.830
0.776
0.748
0.694
0.710
0.702
0.720
0.724
0.712
0.688
0.654
0.648
0.646
0.638
0.648
0.712
0.788
0.754
0.752
0.818
0.840
0.802
0.806
0.830
0.802
0.768
0.812
0.786
0.800
0.718
0.716
0.708
0.704
0.690
0.724
0.758
0.734
0.756
0.774
0.728
0.740
0.712
0.690
0.678
0.680
0.686
0.668
0.714
0.792
0.792
0.770
0.838
0.816
0.784
0.798
0.838
0.754
0.828
0.788
0.742
0.744
0.730
0.712
0.694
0.702
0.682
0.678
0.686
0.670
0.676
0.410
1.014
0.720
0.744
0.750
0.726
0.808
0.796
0.914
0.880
0.908
0.950
0.934
0.886
0.926
0.870
0.808
0.790
0.718
0.702
0.716
0.670
0.722
0.748
0.800
0.874
0.894
0.822
0.776
0.784
0.784
0.718
0.666
0.668
0.652
0.628
0.618
0.628
0.630
0.634
0.636
0.656
0.668
0.702
0.694
0.672
0.652
0.654
0.662
0.644
0.634
0.628
0.626
0.598
0.572
0.566
0.566
0.570
0.588
0.588
0.590
0.596
0.612
0.608
0.624
0.648
0.668
0.658
0.650
0.628
0.664
0.666
0.638
0.640
0.636
0.654
0.668
0.624
0.620
0.622
0.628
0.616
0.618
0.626
0.646
0.682
0.666
0.662
0.676
0.660
0.636
0.654
0.294
0.356
0.682
0.656
0.652
0.644
0.648
0.624
0.608
0.614
0.604
0.596
0.602
0.624
0.626
0.634
0.666
0.684
0.672
0.696
0.774
0.754
0.724
0.650
0.654
0.634
0.626
0.596
0.602
0.238
0.350
0.584
0.572
0.572
0.586
0.586
0.596
0.600
0.568
0.582
0.570
0.550
0.554
0.556
0.576
0.590
0.612
0.666
0.632
0.698
0.772
0.796
0.716
0.734
0.714
0.706
0.252
0.482
0.214
0.520
0.756
0.796
0.780
0.748
0.768
0.706
0.682
0.666
0.668
0.676
0.672
0.734
0.812
0.748
0.816
0.756
0.752
0.758
0.718
0.730
0.736
0.710
0.726
0.724
0.736
0.744
0.700
0.720
0.712
0.682
0.694
0.830
0.546
0.720
0.752
0.748
0.808
0.734
0.706
0.668
0.656
0.392
0.918
0.628
0.604
0.624
0.608
0.670
0.994
0.986
0.878
0.824
0.774
0.764
0.790
0.762
0.726
0.728
0.708
0.702
0.702
0.692
0.670
0.664
0.670
0.682
0.682
0.688
0.734
0.728
0.238
0.466
0.718
0.742
0.750
0.780
0.694
0.240
0.462
0.678
0.244
0.424
0.666
0.706
0.756
0.746
0.232
0.558
0.802
0.802
0.750
0.746
0.726
0.718
0.702
0.874
0.770
0.756
0.754
0.760
0.858
0.806
0.796
0.804
0.750
0.706
0.680
0.676
0.688
0.688
0.680
0.694
0.704
0.700
0.682
0.730
0.728
0.732
0.760
0.762
0.764
0.730
0.720
0.720
0.692
0.668
0.682
0.684
0.708
0.756
0.734
0.736
0.800
0.800
0.776
0.816
0.762
0.742
0.746
0.716
0.728
0.714
0.710
0.708
0.728
0.750
0.692
0.690
0.684
0.682
0.670
0.720
0.734
0.790
0.750
0.788
0.796
0.762
0.744
0.766
0.764
0.756
0.738
0.772
0.746
0.722
0.724
0.728
0.684
0.748
0.766
0.784
0.808
0.770
0.756
0.756
0.766
0.726
0.716
0.744
0.726
0.732
0.762
0.706
0.710
0.718
0.700
0.716
0.752
0.738
0.774
0.778
0.794
0.772
0.734
0.740
0.744
0.702
0.708
0.708
0.772
0.756
0.764
0.788
0.762
0.712
0.686
0.694
0.690
0.726
0.682
0.686
0.716
0.720
0.702
0.778
0.846
0.790
0.814
0.872
0.828
0.814
0.840
0.774
0.776
0.792
0.794
0.722
0.738
0.716
0.712
0.730
0.712
0.694
0.734
0.762
0.740
0.744
0.770
0.748
0.734
0.714
0.696
0.704
0.682
0.662
0.684
0.664
0.674
0.712
0.770
0.744
0.800
0.772
0.740
0.794
0.732
0.714
0.732
0.712
0.728
0.704
0.694
0.682
0.682
0.688
0.674
0.676
0.646
0.650
0.652
0.652
0.640
0.628
0.614
0.630
0.634
0.644
0.710
0.238
0.564
0.832
0.808
0.808
0.768
0.730
0.694
0.680
0.638
0.646
0.652
0.678
0.718
0.770
0.788
0.836
0.820
0.852
0.876
0.798
0.836
0.808
0.796
0.778
0.754
0.738
0.732
0.698
0.688
0.704
0.690
0.652
0.652
0.636
0.640
0.640
0.636
0.644
0.648
0.656
0.662
0.652
0.654
0.650
0.638
0.634
0.650
0.660
0.618
0.632
0.642
0.656
0.658
0.640
0.654
0.636
0.660
0.666
0.646
0.636
0.636
0.626
0.632
0.640
0.652
0.634
0.630
0.634
0.618
0.630
0.642
0.664
0.646
0.658
0.668
0.656
0.644
0.656
0.636
0.630
0.628
0.628
0.628
0.630
0.638
0.656
0.640
0.656
0.656
0.644
0.670
0.638
0.634
0.666
0.654
0.658
0.654
0.650
0.636
0.620
0.616
0.602
0.594
0.598
0.612
0.614
0.614
0.638
0.240
0.414
0.684
0.698
0.708
0.714
0.716
0.716
0.712
0.692
0.682
0.648
0.642
0.632
0.632
0.628
0.646
0.616
0.628
0.658
0.696
0.748
0.758
0.724
0.756
0.768
0.738
0.692
0.712
0.720
0.706
0.692
0.690
0.660
0.658
0.656
0.684
0.234
0.488
0.686
0.692
0.692
0.680
0.660
0.658
0.638
0.622
0.612
0.636
0.632
0.626
0.630
0.606
0.630
0.634
0.632
0.644
0.628
0.646
0.666
0.678
0.694
0.692
0.688
0.752
0.800
0.818
0.754
0.770
0.774
0.744
0.726
0.714
0.742
0.704
0.672
0.706
0.702
0.686
0.756
0.720
0.732
0.746
0.740
0.704
0.754
0.744
0.700
0.698
0.682
0.650
0.654
0.656
0.630
0.670
0.696
0.704
0.744
0.772
0.720
0.742
0.784
0.720
0.778
0.782
0.764
0.736
0.736
0.706
0.698
0.686
0.230
0.430
0.218
0.404
0.250
0.362
0.606
0.580
0.604
0.584
0.622
0.252
0.436
0.234
0.496
0.204
0.512
0.744
0.728
0.748
0.750
0.272
0.444
0.646
0.694
0.646
0.654
0.650
0.666
0.644
0.654
0.680
0.682
0.692
0.666
0.650
0.524
0.782
0.622
0.622
0.596
0.590
0.576
0.574
0.566
0.578
0.604
0.738
0.758
0.814
0.546
0.462
0.908
0.926
1.002
0.970
0.994
0.234
0.750
0.258
0.642
0.248
0.608
0.824
0.768
0.254
0.456
0.692
0.678
0.672
0.650
0.660
0.472
0.914
0.698
0.706
0.678
0.698
0.732
0.744
0.878
0.242
0.784
0.884
0.868
0.896
0.976
0.896
0.850
0.892
0.882
0.874
0.834
0.798
0.864
0.862
0.768
0.778
0.820
0.822
0.798
0.830
0.794
0.760
0.758
0.756
0.722
0.688
0.810
0.748
0.740
0.820
0.794
0.790
0.748
0.738
0.724
0.692
0.680
0.684
0.666
0.654
0.662
0.624
0.632
0.612
0.638
0.620
0.644
0.666
0.700
0.400
0.914
0.638
0.616
0.614
0.598
0.598
0.598
0.612
0.634
0.608
0.590
0.616
0.610
0.652
0.670
0.750
0.852
0.912
0.880
0.824
0.750
0.772
0.752
0.724
0.796
0.804
0.794
0.854
0.842
0.798
0.846
0.834
0.792
0.834
0.780
0.762
0.786
0.776
0.796
0.812
0.764
0.774
0.736
0.702
0.690
0.704
0.682
0.700
0.708
0.718
0.760
0.720
0.740
0.716
0.660
0.656
0.654
0.650
0.644
0.740
0.784
0.868
0.908
0.850
0.910
0.848
0.860
0.780
0.744
0.756
0.702
0.718
0.762
0.728
0.730
0.734
0.700
0.712
0.690
0.724
0.680
0.668
0.648
0.656
0.670
0.696
0.748
0.792
0.806
0.822
0.782
0.750
0.766
0.768
0.742
0.672
0.674
0.664
0.658
0.680
0.772
0.822
1.000
0.954
0.932
0.966
0.884
0.888
0.830
0.798
0.794
0.708
0.700
0.712
0.718
0.730
0.752
0.850
0.834
0.878
0.908
0.896
0.852
0.812
0.748
0.734
0.770
0.752
0.706
0.734
0.772
0.838
0.840
0.772
0.744
0.704
0.744
0.754
0.788
0.804
0.774
0.756
0.718
0.690
0.694
0.680
0.688
0.786
0.898
0.872
0.964
1.006
0.936
0.972
0.936
1.064
0.906
0.916
0.906
0.868
0.736
0.766
0.766
0.736
0.838
0.908
0.928
0.990
0.950
0.982
0.982
0.932
0.960
0.844
0.840
0.866
0.852
0.806
0.794
0.742
0.754
0.800
0.832
0.812
0.798
0.846
0.844
0.830
0.738
0.752
0.732
0.716
0.704
0.682
0.742
1.056
0.576
0.888
0.834
0.808
0.798
0.790
0.710
0.254
0.464
0.694
0.678
0.648
0.654
0.676
0.712
0.896
0.962
0.928
0.978
1.006
0.910
0.918
0.846
0.820
0.788
0.780
0.792
0.788
0.778
0.778
0.726
0.724
0.726
0.702
0.750
0.758
0.756
0.856
0.830
0.838
0.888
0.828
0.872
0.828
0.800
0.736
0.710
0.708
0.710
0.664
0.664
0.666
0.660
0.698
0.728
0.732
0.772
0.820
0.786
0.826
0.784
0.754
0.754
0.746
0.752
0.704
0.682
0.662
0.670
0.662
0.702
0.714
0.816
0.894
0.872
0.940
0.906
0.894
0.876
0.828
0.826
0.750
0.760
0.728
0.738
0.720
0.702
0.686
0.720
0.750
0.770
0.802
0.866
0.850
0.908
0.886
0.246
0.608
0.878
0.836
0.762
0.738
0.704
0.704
0.740
0.740
0.804
0.770
0.762
0.774
0.750
0.760
0.770
0.762
0.716
0.716
0.684
0.690
0.670
0.676
0.694
0.738
0.792
0.856
0.906
0.864
0.904
0.798
0.818
0.812
0.728
0.718
0.706
0.674
0.698
0.730
0.792
0.776
0.812
0.776
0.784
0.774
0.796
0.804
0.752
0.746
0.734
0.712
0.678
0.694
0.714
0.712
0.792
0.784
0.784
0.810
0.720
0.770
0.744
0.744
0.748
0.714
0.694
0.688
0.664
0.674
0.662
0.650
0.674
0.696
0.724
0.672
0.676
0.704
0.754
0.780
0.758
0.744
0.782
0.774
0.760
0.716
0.686
0.692
0.672
0.686
0.696
0.696
0.732
0.786
0.822
0.786
0.780
0.778
0.776
0.728
0.686
0.686
0.660
0.644
0.650
0.664
0.668
0.666
0.690
0.696
0.686
0.682
0.732
0.764
0.740
0.694
0.696
0.720
0.706
0.750
0.772
0.846
0.810
0.812
0.862
0.844
0.878
0.880
0.816
0.810
0.812
0.832
0.782
0.714
0.730
0.712
0.706
0.740
0.776
0.812
0.812
0.830
0.880
0.812
0.770
0.772
0.770
0.760
0.746
0.716
0.736
0.720
0.718
0.768
0.798
0.768
0.764
0.768
0.736
0.738
0.758
0.754
0.734
0.698
0.714
0.750
0.794
0.730
0.788
0.786
0.842
0.780
0.808
0.790
0.798
0.744
0.720
0.708
0.734
0.756
0.790
0.756
0.812
0.846
0.844
0.828
0.828
0.792
0.796
0.746
0.722
0.708
0.730
0.834
0.880
0.900
0.992
0.958
0.956
0.968
0.928
0.944
0.916
0.832
0.776
0.778
0.740
0.668
0.680
0.704
0.804
0.838
0.854
0.890
0.852
0.786
0.244
0.498
0.782
0.776
0.780
0.772
0.764
0.766
0.778
0.774
0.780
0.806
0.868
0.866
0.798
0.788
0.776
0.756
0.760
0.744
0.804
0.750
0.782
0.798
0.776
0.790
0.822
0.812
0.794
0.788
0.710
0.726
0.708
0.698
0.668
0.684
0.710
0.708
0.750
0.770
0.782
0.768
0.770
0.718
0.712
0.662
0.666
0.674
0.702
0.670
0.700
0.716
0.736
0.728
0.730
0.726
0.714
0.724
0.728
0.730
0.700
0.674
0.662
0.654
0.652
0.634
0.638
0.234
0.410
0.668
0.932
0.914
0.852
0.812
0.886
0.932
0.858
0.808
0.824
0.814
0.810
0.792
0.748
0.714
0.696
0.692
0.684
0.664
0.656
0.658
0.662
0.672
0.680
0.780
0.932
0.856
0.922
0.880
1.192
0.714
1.000
0.930
0.858
0.844
0.782
0.768
0.768
0.744
0.736
0.758
0.780
0.768
0.782
0.736
0.704
0.704
0.678
0.676
0.694
0.744
0.834
0.834
0.804
0.842
0.766
0.738
0.704
0.686
0.686
0.686
0.690
0.644
0.630
0.706
0.856
0.940
0.906
0.946
1.016
1.100
1.094
1.074
0.960
0.814
0.790
0.808
0.888
0.894
0.914
0.880
0.822
0.782
0.748
0.720
0.786
0.810
0.834
0.866
0.776
0.728
0.728
0.758
0.786
0.816
0.910
0.936
0.932
0.852
0.792
0.760
0.716
0.728
0.694
0.682
0.648
0.626
0.636
0.608
0.626
0.664
0.764
0.912
1.010
0.874
0.250
0.688
1.018
1.018
0.944
0.990
0.960
0.830
0.862
0.746
0.764
0.844
0.884
0.814
0.932
0.978
0.872
0.864
0.816
0.754
0.716
0.700
0.690
0.678
0.650
0.634
0.632
0.626
0.632
0.616
0.656
0.686
0.722
0.728
0.742
0.778
0.814
0.866
0.828
0.762
0.778
0.738
0.726
0.700
0.730
0.744
0.738
0.734
0.720
0.702
0.692
0.706
0.700
0.678
0.672
0.698
0.736
0.808
0.790
0.768
0.786
0.776
0.738
0.718
0.716
0.720
0.734
0.738
0.730
0.698
0.684
0.710
0.718
0.718
0.766
0.800
0.784
0.806
0.784
0.746
0.744
0.732
0.712
0.682
0.680
0.674
0.690
0.632
0.656
0.682
0.688
0.716
0.756
0.798
0.766
0.798
0.848
0.840
0.782
0.756
0.736
0.714
0.682
0.682
0.704
0.720
0.804
0.828
0.832
0.848
0.770
0.776
0.810
0.780
0.754
0.712
0.710
0.730
0.724
0.714
0.740
0.788
0.822
0.836
0.798
0.746
0.746
0.728
0.706
0.696
0.740
0.808
0.814
0.792
0.862
0.780
0.772
0.776
0.752
0.728
0.710
0.724
0.660
0.666
0.670
0.702
0.704
0.710
0.718
0.774
0.794
0.838
0.832
0.818
0.246
0.614
0.860
0.810
0.816
0.828
0.766
0.776
0.698
0.694
0.666
0.648
0.658
0.700
0.710
0.762
0.832
0.818
0.860
0.910
0.812
0.882
0.870
0.816
0.822
0.746
0.748
0.734
0.732
0.718
0.730
0.746
0.736
0.762
0.766
0.766
0.748
0.736
0.726
0.708
0.692
0.680
0.658
0.646
0.656
0.664
0.670
0.674
0.744
0.778
0.746
0.758
0.764
0.744
0.712
0.714
0.702
0.716
0.692
0.682
0.692
0.706
0.760
0.764
0.700
0.700
0.700
0.702
0.680
0.670
0.708
0.744
0.728
0.774
0.760
0.736
0.734
0.720
0.692
0.668
0.662
0.656
0.724
0.796
0.886
0.878
1.012
0.928
0.984
0.904
0.872
0.866
0.880
0.848
0.750
0.776
0.802
0.804
0.796
0.818
0.796
0.818
0.800
0.776
0.678
0.654
0.666
0.660
0.736
0.894
0.936
0.932
0.962
0.918
0.964
0.998
1.102
1.028
1.066
0.900
0.240
0.644
0.238
0.718
1.026
1.096
0.994
0.940
0.956
0.924
0.956
0.974
0.966
1.012
1.022
0.992
1.030
0.928
1.014
0.972
0.972
0.972
0.912
0.962
0.934
0.998
1.024
0.454
1.334
0.812
0.818
0.820
0.904
1.004
1.044
1.214
1.104
1.174
1.000
1.048
1.008
1.006
1.052
1.040
1.146
1.076
1.166
1.052
1.126
1.130
1.104
1.106
1.056
1.134
1.066
1.112
1.056
0.972
1.040
0.982
1.064
1.062
1.002
0.974
1.034
0.994
1.030
1.012
0.964
0.910
0.818
0.750
0.786
0.760
0.824
0.922
0.868
0.908
0.886
0.826
0.880
0.844
0.830
0.868
0.868
0.834
0.916
0.890
0.948
0.950
0.870
0.930
0.986
1.042
0.932
0.928
0.900
0.926
0.880
0.902
0.850
0.880
0.912
0.868
0.840
0.870
0.938
0.888
0.878
0.892
0.922
0.922
0.838
0.824
0.834
0.820
0.920
1.054
1.000
1.022
0.968
1.036
0.952
1.002
0.952
0.880
0.848
0.818
0.826
0.940
1.034
1.028
0.940
0.986
0.924
0.938
0.874
0.868
1.042
0.970
0.976
0.972
0.862
0.930
0.918
0.936
0.906
0.904
0.872
0.922
0.878
0.966
1.076
0.910
1.054
1.040
0.968
1.026
1.052
1.038
0.980
0.992
0.912
0.900
0.894
0.798
0.934
1.158
1.062
0.576
1.364
1.000
0.908
0.880
0.878
0.942
1.034
0.998
1.230
1.096
1.128
1.138
1.000
1.062
1.084
1.080
0.992
0.958
0.884
1.050
1.124
1.120
1.080
0.968
1.070
1.030
0.968
0.982
0.932
0.946
1.060
1.076
1.064
1.148
1.060
1.092
1.096
0.996
1.044
1.100
1.048
1.012
0.996
0.918
0.914
0.940
0.990
0.938
0.970
1.048
1.050
1.062
0.926
0.938
0.938
0.912
0.894
0.946
0.864
0.864
0.918
0.978
0.962
0.926
0.880
0.868
0.816
0.818
0.882
0.968
1.026
0.968
1.006
1.036
1.008
0.944
0.950
0.946
1.004
0.898
0.970
0.868
0.928
0.988
0.940
0.992
1.018
0.892
0.906
0.900
0.872
0.868
0.860
0.952
1.028
0.984
0.988
1.040
1.028
0.892
0.802
0.812
0.798
0.844
0.928
0.968
1.002
0.924
0.926
0.968
0.994
0.926
0.956
1.044
1.130
1.050
1.066
1.024
0.956
0.840
0.894
0.962
1.056
1.048
0.936
0.932
1.000
1.130
1.068
0.964
0.998
0.920
0.910
1.010
1.166
1.176
1.116
0.948
0.924
0.924
0.870
0.918
1.110
0.984
1.036
1.150
1.114
1.004
1.052
0.998
0.936
0.996
0.976
0.946
1.032
1.044
1.116
1.016
1.060
1.058
1.022
1.072
1.044
1.038
1.018
0.974
1.032
0.956
0.982
0.996
0.956
1.096
1.072
1.102
1.090
1.010
1.022
1.048
0.966
1.034
1.048
1.148
1.114
1.034
1.042
1.060
1.042
1.094
1.000
1.088
1.116
1.060
1.054
0.994
1.034
1.062
1.072
1.104
1.028
1.052
1.066
1.070
1.096
1.072
1.122
1.084
1.030
1.070
0.948
0.974
1.022
0.904
0.934
0.972
0.972
1.012
0.940
1.006
0.998
0.960
0.950
1.010
1.034
1.004
1.032
1.044
0.978
1.058
0.986
0.516
1.306
0.904
0.854
0.898
1.026
1.048
1.250
1.178
1.146
1.128
1.026
1.134
1.016
0.924
0.968
0.880
1.016
1.022
1.018
1.014
1.062
1.012
0.982
1.028
1.016
0.980
1.024
0.956
0.936
1.000
0.972
0.910
0.960
0.966
0.922
0.962
0.966
0.958
0.994
0.952
0.928
0.994
0.988
1.002
1.036
0.976
1.004
1.016
0.978
0.974
0.924
0.830
0.856
0.940
1.094
0.970
0.996
1.002
0.968
0.948
0.964
0.946
1.050
1.102
1.028
1.060
1.114
1.060
1.044
1.036
1.014
1.004
1.122
1.034
0.968
0.944
0.942
0.904
0.792
0.822
0.826
0.768
0.714
0.700
0.720
0.694
0.702
0.710
0.710
0.718
0.712
0.770
0.854
0.842
0.876
0.880
0.930
0.926
0.904
0.940
0.896
0.912
0.934
0.910
0.972
0.946
0.912
0.940
0.976
1.026
1.036
0.946
0.974
0.958
0.886
0.932
0.946
0.994
0.994
0.986
1.030
0.920
0.996
0.982
0.942
1.050
1.004
1.030
1.002
0.978
1.026
0.934
0.846
0.844
0.792
0.814
0.880
0.830
1.008
0.998
0.950
1.020
0.998
0.942
0.966
0.958
0.924
1.000
0.982
0.958
1.004
1.002
0.996
1.006
0.938
0.992
0.970
0.934
1.028
1.026
0.984
1.008
0.988
0.954
0.998
0.940
0.910
0.998
0.936
0.958
0.980
0.942
0.984
0.954
0.940
0.974
0.958
0.924
0.990
0.944
0.958
0.954
0.908
0.946
0.972
0.918
0.954
0.964
0.900
0.894
0.814
0.760
0.812
0.920
0.972
0.920
0.874
0.824
0.766
0.760
0.778
0.850
0.858
0.972
0.990
0.940
1.002
0.928
1.002
0.966
0.910
0.826
0.804
0.774
0.804
0.930
0.984
1.048
1.180
1.112
1.150
1.150
1.026
1.060
0.978
1.010
1.032
0.954
1.064
1.126
1.016
1.056
1.008
0.964
0.956
0.924
0.928
0.986
0.950
0.940
0.944
0.850
0.864
0.842
0.852
0.822
0.886
0.974
1.036
0.944
0.866
0.874
0.840
0.762
0.768
0.760
0.744
0.732
0.696
0.732
0.828
0.812
0.904
0.932
0.878
0.984
0.944
0.904
0.932
0.916
0.936
1.062
1.076
0.974
0.932
0.866
0.998
1.014
1.046
1.126
1.044
1.070
1.038
0.946
1.030
1.050
1.012
1.064
1.042
1.134
1.106
1.034
1.100
1.050
0.928
1.006
1.054
0.980
1.068
0.970
0.986
1.230
1.144
1.056
1.002
1.012
0.954
1.058
1.068
1.010
0.472
1.406
0.902
0.944
0.982
0.988
1.192
1.142
1.238
1.174
1.154
1.064
0.962
0.966
0.942
0.946
1.014
0.956
0.980
1.042
0.974
1.060
1.046
0.918
0.942
0.910
0.888
0.818
0.774
0.808
0.848
0.890
0.930
0.866
0.886
0.928
0.822
0.878
0.874
0.794
0.792
0.808
0.856
0.868
0.866
0.838
0.816
0.772
0.772
0.728
0.760
0.824
0.842
0.928
1.102
1.034
1.050
1.012
1.010
1.044
0.972
0.962
0.928
0.874
1.022
0.978
0.950
0.936
0.812
0.838
0.816
0.780
0.836
0.852
0.966
1.042
1.006
1.016
0.964
0.980
0.978
0.930
0.976
0.952
0.908
1.006
0.878
0.894
1.032
0.966
1.166
1.090
1.022
1.056
1.048
0.984
1.098
1.030
1.064
1.094
0.970
0.952
0.904
0.880
0.958
1.186
1.148
1.132
1.014
1.066
1.094
1.114
1.108
1.008
0.914
0.816
0.848
0.864
0.922
0.978
1.042
0.950
0.978
1.040
0.982
0.978
1.072
1.002
1.016
1.070
0.978
1.034
1.068
1.022
0.992
1.038
0.940
0.960
0.974
0.866
1.014
1.040
0.982
1.034
0.986
0.992
1.016
0.932
0.954
1.002
0.890
0.938
0.936
0.852
0.906
0.978
0.918
0.940
0.936
0.856
0.784
0.800
0.822
0.844
0.858
1.018
1.018
0.986
1.052
0.996
1.028
1.136
0.982
0.972
0.938
0.864
0.958
1.020
0.988
1.094
1.058
1.060
1.086
0.964
1.070
1.036
0.890
0.902
0.868
0.904
0.814
0.766
0.712
0.716
0.712
0.696
0.710
0.686
0.676
0.698
0.662
0.656
0.620
0.632
0.626
0.614
0.622
0.616
0.634
0.654
0.680
0.676
0.648
0.708
0.782
0.850
0.840
0.904
0.914
0.910
0.870
0.848
0.892
0.808
0.812
0.886
0.964
0.986
0.950
0.880
0.838
0.866
0.922
0.924
0.838
0.918
0.956
0.930
0.924
0.914
0.806
0.752
0.738
0.764
0.812
0.958
0.984
0.992
0.950
0.924
0.946
0.902
0.888
0.808
0.782
0.746
0.734
0.764
0.800
0.838
0.930
0.870
0.858
0.792
0.788
0.762
0.818
0.820
0.812
0.774
0.870
0.906
0.882
0.968
1.048
1.016
0.440
1.380
1.022
0.908
0.934
1.342
1.236
1.286
1.222
1.144
1.224
1.116
1.060
1.082
1.044
0.932
0.874
0.920
0.948
0.886
0.884
0.956
0.980
0.958
0.934
0.862
0.806
0.786
0.832
0.922
0.948
0.956
0.986
0.892
0.832
0.770
0.714
0.702
0.690
0.730
0.726
0.768
0.738
0.720
0.688
0.684
0.652
0.640
0.612
0.614
0.616
0.608
0.634
0.640
0.666
0.666
0.634
0.648
0.702
0.728
0.742
0.724
0.760
0.772
0.758
0.716
0.694
0.688
0.674
0.658
0.648
0.618
0.624
0.656
0.714
0.696
0.672
0.672
0.668
0.680
0.704
0.676
0.684
0.712
0.728
0.708
0.702
0.726
0.730
0.726
0.722
0.726
0.690
0.680
0.702
0.714
0.706
0.696
0.742
0.810
0.824
0.804
0.784
0.744
0.716
0.694
0.686
0.706
0.700
0.732
0.776
0.812
0.822
0.832
0.782
0.752
0.726
0.692
0.696
0.702
0.736
0.710
0.236
0.460
0.750
0.794
0.842
0.826
0.798
0.712
0.240
0.506
0.746
0.720
0.712
0.684
0.678
0.702
0.738
0.782
0.762
0.782
0.774
0.784
0.790
0.772
0.772
0.726
0.712
0.734
0.722
0.734
0.774
0.816
0.852
0.836
0.784
0.736
0.744
0.730
0.768
0.804
0.800
0.788
0.772
0.702
0.690
0.678
0.728
0.818
0.900
0.926
0.940
0.840
0.894
0.858
0.856
0.878
0.890
0.878
0.866
0.786
0.760
0.764
0.768
0.764
0.796
0.916
0.850
0.842
0.846
0.800
0.804
0.774
0.744
0.740
0.742
0.772
0.774
0.786
0.848
0.798
0.784
0.810
0.752
0.760
0.774
0.800
0.736
0.824
0.726
0.706
0.750
0.748
0.878
0.962
1.026
0.956
1.066
1.028
1.022
1.074
0.914
0.934
0.998
1.112
1.176
1.094
0.494
1.316
0.886
0.832
0.790
0.766
0.956
1.198
1.090
0.952
1.012
0.980
0.910
0.966
0.860
0.980
1.020
1.012
0.944
0.872
0.850
0.920
0.938
0.986
0.986
1.016
1.148
1.016
1.084
1.084
1.042
1.068
1.038
1.080
1.088
0.976
0.904
0.998
1.018
0.952
1.026
0.920
0.938
0.940
0.908
1.026
1.132
1.054
1.072
1.014
0.920
0.852
0.874
0.880
0.902
1.052
1.008
1.070
1.108
1.078
1.166
1.088
1.100
0.978
1.040
1.236
1.096
1.112
1.046
1.024
0.932
0.972
1.076
1.150
1.118
1.136
1.102
1.002
1.022
1.080
1.062
1.110
1.118
1.016
1.168
1.094
1.052
0.474
1.428
1.044
1.026
0.980
1.362
1.216
1.344
1.262
1.332
1.230
1.220
1.158
1.078
1.194
1.104
1.238
1.204
1.138
1.236
1.128
1.158
1.166
1.112
1.062
0.978
1.086
1.050
1.070
1.096
1.058
1.082
1.054
0.994
1.052
1.046
0.986
1.052
1.002
1.018
1.036
1.134
1.144
1.170
1.128
1.078
1.050
0.994
0.926
1.008
1.168
0.932
0.954
0.976
0.982
0.918
0.956
0.898
0.948
0.892
0.844
0.938
1.008
0.942
0.970
0.944
0.882
0.920
0.936
0.890
0.894
0.938
0.916
0.928
0.956
0.968
0.932
0.890
0.782
0.808
0.834
0.850
0.866
0.816
0.862
0.904
0.924
0.916
0.868
0.908
0.914
0.904
0.904
0.834
0.910
0.958
0.960
0.876
0.944
0.952
0.944
1.000
1.054
0.924
0.970
0.974
1.000
0.928
0.944
0.820
0.754
0.756
0.768
0.880
0.994
0.984
0.926
0.872
0.886
0.878
0.838
0.788
0.736
0.702
0.674
0.682
0.726
0.780
0.818
0.904
0.998
0.980
1.018
0.904
0.908
0.850
0.838
0.958
0.972
0.968
0.928
0.976
0.970
0.858
0.968
1.090
1.040
1.122
0.998
1.014
1.056
1.036
1.000
0.932
0.840
0.858
0.898
0.912
0.876
0.846
0.848
0.864
0.950
1.144
1.126
1.158
1.116
1.000
1.044
1.064
1.076
1.054
1.010
1.068
1.216
1.114
1.028
1.004
1.016
1.044
0.962
1.100
1.180
1.026
1.078
1.206
1.176
1.138
0.980
0.940
0.960
1.214
1.166
1.144
1.208
1.238
1.138
1.042
1.052
1.138
1.280
1.172
1.080
1.156
1.210
1.230
1.182
1.072
1.076
1.114
1.096
1.122
1.004
0.938
0.964
1.064
1.166
1.106
1.008
1.046
1.144
1.148
1.012
0.876
0.822
0.804
0.868
0.900
1.020
1.310
1.304
1.326
1.292
1.174
0.946
0.946
1.022
1.042
1.044
1.052
1.150
1.156
1.124
1.118
1.086
1.016
0.906
0.890
0.878
0.988
1.062
1.120
1.150
1.118
1.004
0.908
0.988
0.916
0.916
0.948
0.988
1.034
0.956
1.008
1.040
0.948
0.870
0.844
0.804
0.778
0.778
0.770
0.764
0.752
0.762
0.754
0.754
0.852
0.986
1.040
0.940
0.868
0.934
0.844
0.872
0.880
0.894
0.950
0.994
0.966
0.986
1.072
1.088
1.048
1.028
0.966
0.842
0.884
0.940
1.088
1.078
1.100
0.982
1.018
1.074
1.056
1.058
0.950
0.964
0.942
0.870
0.984
1.118
1.192
1.090
1.026
0.904
0.824
0.868
0.908
1.074
1.018
0.992
1.032
0.978
0.834
0.892
1.060
1.018
0.994
1.070
0.946
1.064
0.952
0.998
1.050
0.928
1.022
1.022
1.068
1.078
0.998
1.008
0.996
0.922
0.932
0.920
0.880
0.800
0.840
0.806
0.762
0.740
0.716
0.766
0.834
0.894
0.840
0.838
0.794
0.818
0.828
0.862
0.884
0.876
0.792
0.768
0.760
0.772
0.782
0.864
0.932
0.894
0.964
1.040
0.974
0.948
1.022
0.964
0.862
0.882
0.918
0.884
0.812
0.848
0.902
0.864
0.890
0.808
0.800
0.862
0.902
0.976
0.998
0.930
0.880
0.898
0.828
0.856
0.888
0.916
1.012
1.022
0.960
0.994
0.930
0.868
0.874
0.854
0.796
0.840
0.948
0.980
0.958
0.924
0.894
0.812
0.838
0.890
0.938
0.934
0.836
0.898
0.892
0.824
0.814
0.828
0.824
0.778
0.742
0.696
0.744
0.740
0.776
0.748
0.700
0.706
0.694
0.674
0.660
0.646
0.622
0.614
0.628
0.628
0.604
0.600
0.614
0.636
0.682
0.826
0.884
0.812
0.722
0.870
0.942
0.996
0.934
0.900
0.798
0.796
0.736
0.748
0.714
0.770
0.788
0.784
0.760
0.728
0.698
0.666
0.674
0.666
0.642
0.682
0.696
0.730
0.736
0.788
0.722
0.714
0.726
0.714
0.702
0.700
0.714
0.716
0.726
0.702
0.712
0.718
0.694
0.700
0.678
0.664
0.658
0.648
0.626
0.632
0.628
0.620
0.626
0.636
0.612
0.606
0.634
0.594
0.610
0.620
0.628
0.626
0.626
0.654
0.612
0.612
0.626
0.622
0.618
0.640
0.668
0.638
0.656
0.656
0.652
0.626
0.608
0.590
0.606
0.620
0.616
0.638
0.634
0.642
0.614
0.636
0.636
0.600
0.616
0.622
0.620
0.614
0.616
0.610
0.602
0.606
0.626
0.590
0.622
0.612
0.636
0.636
0.652
0.678
0.650
0.694
0.662
0.680
0.656
0.648
0.664
0.638
0.682
0.650
0.638
0.674
0.688
0.680
0.702
0.696
0.690
0.706
0.690
0.686
0.680
0.684
0.676
0.658
0.654
0.686
0.622
0.640
0.654
0.656
0.660
0.632
0.660
0.614
0.628
0.648
0.644
0.652
0.668
0.692
0.652
0.660
0.670
0.652
0.652
0.672
0.684
0.696
0.668
0.674
0.666
0.640
0.640
0.658
0.680
0.664
0.716
0.804
0.812
0.784
0.814
0.830
0.818
0.838
0.808
0.764
0.760
0.754
0.726
0.722
0.744
0.746
0.748
0.790
0.802
0.770
0.820
0.798
0.786
0.788
0.758
0.744
0.754
0.740
0.724
0.766
0.780
0.764
0.786
0.768
0.734
0.710
0.686
0.674
0.664
0.680
0.692
0.730
0.778
0.774
0.736
0.746
0.730
0.760
0.694
0.696
0.672
0.660
0.620
0.648
0.694
0.790
0.792
0.838
0.900
0.878
0.874
0.890
0.814
0.782
0.746
0.738
0.674
0.664
0.698
0.764
0.822
0.882
0.840
0.872
0.886
0.870
0.826
0.884
0.922
0.914
0.862
0.894
0.918
0.856
0.838
0.804
0.778
0.782
0.830
0.850
0.826
0.826
0.864
0.862
0.814
0.864
0.240
0.644
0.884
0.848
0.854
0.896
0.858
0.826
0.802
0.764
0.766
0.786
0.756
0.810
0.792
0.824
0.852
0.794
0.854
0.816
0.804
0.764
0.762
0.762
0.760
0.746
0.746
0.758
0.744
0.730
0.732
0.716
0.720
0.726
0.708
0.720
0.742
0.714
0.750
0.752
0.758
0.780
0.752
0.760
0.778
0.756
0.752
0.760
0.732
0.728
0.714
0.716
0.720
0.724
0.724
0.724
0.756
0.746
0.772
0.802
0.752
0.800
0.802
0.778
0.786
0.764
0.740
0.732
0.702
0.702
0.692
0.668
0.696
0.678
0.674
0.672
0.702
0.682
0.694
0.704
0.706
0.684
0.702
0.692
0.674
0.694
0.680
0.688
0.704
0.686
0.708
0.722
0.724
0.706
0.698
0.710
0.692
0.670
0.668
0.654
0.632
0.438
0.776
0.602
0.578
0.624
0.702
0.742
1.144
1.058
1.122
1.098
0.262
0.804
1.012
0.964
0.918
0.908
0.828
0.804
0.766
0.726
0.712
0.734
0.738
0.726
0.726
0.750
0.730
0.734
0.766
0.728
0.730
0.778
0.742
0.758
0.774
0.752
0.780
0.794
0.750
0.776
0.752
0.766
0.768
0.780
0.734
0.746
0.770
0.786
0.772
0.764
0.718
0.712
0.730
0.718
0.710
0.728
0.796
0.762
0.752
0.756
0.762
0.746
0.782
0.760
0.770
0.796
0.740
0.760
0.742
0.722
0.758
0.720
0.752
0.742
0.696
0.712
0.744
0.718
0.780
0.790
0.772
0.768
0.736
0.716
0.704
0.680
0.660
0.656
0.392
0.918
0.652
0.656
0.662
0.688
0.742
0.738
0.862
0.970
0.956
0.996
0.952
0.964
0.938
0.922
0.896
0.862
0.774
0.784
0.784
0.792
0.798
0.756
0.798
0.840
0.844
0.856
0.830
0.756
0.754
0.752
0.738
0.728
0.784
0.764
0.840
0.844
0.860
0.892
0.912
0.872
0.780
0.752
0.744
0.724
0.710
0.720
0.746
0.730
0.738
0.756
0.738
0.746
0.760
0.726
0.756
0.722
0.736
0.744
0.732
0.704
0.686
0.694
0.718
0.764
0.758
0.714
0.704
0.728
0.712
0.698
0.700
0.700
0.668
0.652
0.658
0.684
0.704
0.720
0.758
0.780
0.776
0.744
0.750
0.704
0.684
0.698
0.688
0.658
0.670
0.696
0.744
0.768
0.838
0.804
0.772
0.790
0.812
0.854
0.878
0.846
0.852
0.862
0.834
0.750
0.750
0.724
0.694
0.718
0.698
0.756
0.754
0.774
0.820
0.818
0.776
0.814
0.790
0.768
0.802
0.792
0.766
0.752
0.738
0.718
0.670
0.658
0.666
0.660
0.658
0.658
0.680
0.682
0.664
0.692
0.700
0.676
0.682
0.672
0.674
0.650
0.660
0.652
0.648
0.632
0.636
0.630
0.616
0.652
0.662
0.708
0.678
0.662
0.630
0.640
0.624
0.430
0.240
0.680
0.642
0.644
0.638
0.628
0.588
0.582
0.580
0.570
0.592
0.584
0.622
0.624
0.614
0.642
0.628
0.642
0.660
0.632
0.626
0.602
0.622
0.620
0.614
0.622
0.594
0.574
0.596
0.602
0.592
0.614
0.604
0.626
0.662
0.798
0.788
0.826
0.890
0.880
0.922
0.982
0.896
0.898
0.936
0.884
0.984
0.898
0.904
1.010
0.938
0.992
0.960
0.946
0.964
0.886
0.914
0.832
0.890
1.024
0.978
0.984
0.928
0.964
0.964
0.892
0.970
0.908
1.016
0.992
0.992
1.122
1.066
1.082
1.008
1.030
0.996
0.990
1.062
1.038
0.464
1.438
1.068
0.942
0.918
0.894
0.862
1.284
1.168
1.272
1.158
1.094
1.050
0.914
0.820
0.812
0.808
0.764
0.796
0.866
0.842
0.966
0.984
0.992
1.014
0.966
0.978
0.992
0.982
1.006
0.960
0.992
0.988
0.986
1.060
1.010
1.078
1.026
0.466
1.422
0.928
0.860
0.792
0.866
0.888
0.830
1.000
1.382
1.182
1.274
1.134
1.196
1.054
1.086
1.036
1.058
1.092
1.026
1.174
1.068
1.138
1.058
1.104
1.042
1.060
0.506
1.368
1.002
0.972
0.850
0.900
1.056
1.044
1.090
1.122
1.040
1.044
1.090
0.942
1.008
1.012
0.996
1.038
1.022
1.004
1.056
0.998
1.112
1.056
1.064
1.102
1.044
1.082
1.086
1.070
1.138
1.076
1.134
1.114
1.124
1.098
1.108
1.082
1.126
1.032
1.118
1.176
1.104
1.064
1.104
1.132
1.076
1.002
1.066
1.026
1.124
1.112
1.110
1.160
1.080
1.108
1.062
1.058
1.130
1.058
1.110
1.078
1.086
1.132
1.048
1.068
1.060
0.966
0.956
0.990
0.936
0.982
1.046
1.044
1.120
1.150
1.102
1.104
1.056
1.098
1.052
1.062
1.064
0.996
1.094
1.082
1.052
1.118
1.050
1.092
1.024
0.898
0.926
1.002
0.506
1.386
0.998
0.930
0.972
1.096
1.096
1.216
1.154
1.216
1.076
1.122
1.088
1.048
0.988
1.088
1.094
1.054
1.144
1.060
1.128
1.104
1.058
1.076
1.034
1.176
1.120
1.084
1.152
1.070
1.090
1.116
1.076
1.140
1.094
1.126
1.092
1.076
1.130
1.044
1.086
1.130
1.066
1.100
1.060
1.062
1.070
1.004
1.010
0.984
0.968
1.026
0.962
0.934
0.940
0.964
1.004
0.944
1.010
1.016
0.996
0.878
0.938
1.004
0.922
1.006
0.982
1.032
1.032
0.956
0.988
0.976
0.906
0.940
0.978
0.926
0.978
0.982
1.014
1.098
1.014
1.020
1.002
0.902
0.962
1.004
0.994
1.088
1.046
1.068
1.056
1.002
1.044
1.040
1.046
1.040
1.030
0.990
1.024
0.992
1.066
1.062
1.032
1.080
1.044
1.020
1.072
1.010
1.096
1.056
1.002
1.082
1.034
1.074
1.110
1.008
1.040
1.032
0.992
1.072
1.008
1.092
1.092
1.038
1.050
0.962
0.950
0.892
0.812
0.856
0.988
1.162
1.028
1.010
0.892
0.894
0.798
0.818
0.788
0.852
0.848
0.860
0.956
0.930
0.946
0.968
0.906
0.940
0.944
0.930
1.034
1.044
1.052
1.026
0.990
1.014
0.960
1.022
0.966
1.008
1.052
1.046
1.050
1.026
1.070
0.972
1.028
0.984
1.058
1.088
1.012
1.106
1.044
1.088
1.052
1.018
1.080
1.010
1.082
1.068
1.106
1.124
1.022
1.078
1.014
1.092
1.028
1.014
1.106
1.102
1.048
1.072
0.998
1.084
1.058
0.994
1.044
1.018
1.030
1.090
1.008
1.048
1.032
0.992
1.022
0.958
0.990
0.966
0.934
0.972
0.890
0.914
0.944
0.882
0.986
0.950
1.008
1.036
0.952
1.046
1.018
1.010
1.044
1.020
1.052
1.050
1.024
1.116
0.534
1.348
0.972
0.924
0.946
1.016
1.146
1.094
1.212
1.114
1.200
1.130
1.166
1.050
1.090
0.650
1.364
1.026
0.950
1.032
1.164
1.134
1.198
1.144
1.178
1.136
1.192
1.122
1.168
1.136
1.128
1.178
1.114
1.166
1.152
1.152
1.160
1.098
1.080
1.070
1.138
1.192
1.098
1.140
1.104
1.094
1.166
1.080
0.998
1.074
1.170
1.104
1.084
1.064
1.030
0.908
0.948
0.928
0.868
0.960
1.044
1.140
1.140
1.052
1.126
1.066
1.052
1.084
0.962
1.024
1.012
1.092
1.110
1.024
1.116
1.060
1.108
1.022
1.068
1.084
1.028
1.120
1.020
1.144
1.048
1.092
1.088
0.988
1.000
0.930
0.958
1.016
1.030
0.456
1.466
1.006
1.012
0.964
1.050
1.178
1.212
1.248
1.198
1.256
1.182
1.152
1.086
1.098
1.066
1.102
1.046
0.974
1.090
1.118
1.118
1.142
1.042
1.068
1.160
1.064
1.090
1.100
1.066
1.058
0.912
0.870
0.830
0.782
0.900
0.952
1.146
1.074
1.104
1.086
1.054
0.914
0.808
0.836
0.824
0.842
0.850
0.882
0.916
0.868
0.904
0.936
0.912
0.934
0.978
0.978
0.980
0.876
0.872
0.912
0.976
0.984
1.058
1.062
1.024
1.022
0.988
0.994
0.972
0.934
0.892
0.836
0.862
0.876
0.976
0.954
0.940
1.004
0.928
0.942
0.940
0.936
0.930
0.908
0.898
0.890
0.824
1.000
0.986
1.014
1.014
0.956
0.992
0.930
0.914
0.944
0.950
0.908
0.904
0.858
0.924
0.910
0.904
0.954
0.908
0.918
0.936
0.910
0.960
0.982
0.874
0.896
0.906
0.854
0.848
0.776
0.774
0.790
0.878
0.830
0.832
0.882
0.842
0.898
0.926
0.906
0.966
1.024
0.970
0.890
0.892
0.886
0.862
0.948
0.906
0.960
1.000
0.930
0.946
0.898
0.954
0.964
0.932
0.974
1.006
0.964
0.988
1.028
0.918
0.962
0.914
0.886
0.936
0.874
1.002
0.992
1.046
0.484
1.410
0.978
0.844
0.866
0.904
0.978
1.266
1.180
1.222
1.172
1.204
1.126
1.150
1.070
1.048
1.066
0.948
1.030
1.034
0.996
1.024
1.058
1.062
1.076
1.082
1.008
1.118
1.092
1.034
1.096
1.020
1.120
1.116
1.102
1.162
1.048
1.076
1.088
1.012
1.008
0.958
0.884
1.080
1.102
1.110
1.138
1.058
1.122
1.020
1.012
1.018
0.984
1.054
1.058
1.010
1.042
1.006
0.968
1.014
0.980
0.912
0.904
0.882
0.960
1.008
1.088
1.038
0.974
0.860
0.884
0.940
0.872
0.976
1.036
1.042
1.058
1.006
1.006
0.936
0.942
0.964
0.926
0.952
0.992
0.956
1.050
1.064
1.094
1.068
1.044
1.058
0.980
0.992
1.014
0.984
1.048
0.978
0.944
1.030
1.002
0.998
0.982
0.936
1.002
1.000
0.980
0.960
0.908
0.970
0.998
0.962
1.032
0.968
0.974
1.016
0.962
0.986
0.962
0.978
1.012
0.944
1.006
0.996
0.978
1.056
1.000
0.948
0.988
0.942
0.978
0.944
0.928
0.970
0.952
1.028
1.022
0.932
0.934
0.916
0.866
0.894
0.904
0.922
0.988
0.918
0.916
0.942
0.974
0.902
0.862
0.790
0.750
0.858
1.006
0.990
1.018
1.042
0.964
0.988
0.892
0.920
0.880
0.760
0.716
0.770
0.888
0.870
0.938
0.888
0.856
0.836
0.762
0.782
0.796
0.844
0.842
0.824
0.864
0.916
0.934
0.878
0.814
0.796
0.790
0.802
0.892
0.980
0.982
0.448
1.398
1.028
1.000
1.076
1.172
1.158
1.198
1.210
1.164
1.216
1.146
0.956
0.932
0.916
0.886
0.844
0.782
0.750
0.768
0.734
0.708
0.706
0.686
0.672
0.644
0.640
0.630
0.622
0.630
0.650
0.680
0.676
0.784
0.918
0.924
1.026
0.928
0.994
0.870
1.150
0.606
0.906
0.910
0.882
0.786
0.776
0.794
0.810
0.822
0.876
0.870
0.878
0.954
0.970
0.896
0.876
0.864
0.834
0.812
0.756
0.734
0.734
0.716
0.742
0.782
0.820
0.836
0.898
0.922
0.898
0.842
0.858
0.818
0.782
0.744
0.720
0.744
0.690
0.732
0.796
0.804
0.790
0.764
0.910
1.018
0.506
1.380
0.924
0.882
0.812
0.784
0.798
0.800
0.776
0.792
0.778
0.790
0.830
0.858
0.820
0.772
0.760
0.746
0.718
0.720
0.748
0.728
0.744
0.812
0.824
0.920
0.952
0.884
0.906
0.934
0.916
0.878
0.842
0.800
0.756
0.714
0.698
0.684
0.674
0.652
0.690
0.736
0.852
0.898
0.854
0.880
0.884
0.848
0.814
0.804
0.766
0.750
0.676
0.746
0.782
0.906
0.970
1.030
0.940
0.974
1.012
1.070
1.044
0.982
0.928
0.896
0.908
0.928
0.924
0.946
0.920
0.936
0.950
0.956
0.940
0.838
0.872
0.876
0.866
0.818
0.822
1.112
0.646
0.916
0.888
0.828
0.244
0.524
0.766
0.756
0.732
0.774
0.766
0.788
0.758
0.820
0.832
0.890
0.878
0.872
0.844
0.864
0.824
0.838
0.830
0.832
0.804
0.800
0.716
0.710
0.708
0.678
0.712
0.752
0.830
0.872
0.836
0.798
0.870
0.862
0.960
0.916
0.906
0.826
0.810
0.230
0.550
0.768
0.732
0.844
0.892
0.962
0.962
0.874
0.854
0.860
0.826
0.816
0.800
0.812
0.726
0.744
0.744
0.762
0.794
0.750
0.732
0.776
0.758
0.762
0.750
0.796
0.802
0.724
0.764
0.730
0.704
0.720
0.242
0.498
0.752
0.770
0.250
0.562
0.792
0.732
0.738
0.796
0.842
0.902
0.808
0.850
0.778
0.776
0.784
0.816
0.824
0.808
0.832
0.818
0.810
0.802
0.792
0.710
0.748
0.750
0.788
0.804
0.752
0.726
0.738
0.746
0.806
0.778
0.794
0.744
0.792
0.720
0.718
0.688
0.684
0.640
0.626
0.642
0.600
0.860
0.382
0.652
0.706
0.682
0.674
0.672
0.668
0.760
0.776
0.772
0.756
0.828
0.828
0.812
0.736
0.740
0.752
0.828
0.788
0.882
0.928
0.946
0.942
0.876
0.890
0.814
0.856
0.882
0.892
0.974
0.986
0.894
0.976
0.874
0.906
0.910
0.954
0.920
0.888
0.800
0.838
0.792
0.736
0.726
0.872
0.908
0.920
0.988
0.926
0.964
0.992
0.862
0.796
0.750
0.784
0.844
0.944
0.976
0.978
0.944
0.912
0.850
0.738
0.776
0.752
0.798
0.912
1.168
1.130
1.098
1.058
1.048
0.254
0.712
0.956
0.834
0.866
0.246
0.662
0.240
0.650
0.252
0.570
0.778
0.780
0.714
0.774
0.798
0.868
0.862
0.840
0.806
0.830
0.850
0.804
0.720
0.742
0.746
0.802
0.876
0.820
0.860
0.906
0.916
0.894
0.786
0.812
0.832
0.826
0.852
0.762
0.768
0.790
0.830
0.884
0.870
0.888
0.864
0.774
0.748
0.768
0.768
0.836
0.850
0.780
0.846
0.864
0.940
0.948
0.866
0.846
0.870
0.868
0.798
0.834
0.898
0.958
0.930
0.988
0.982
0.944
0.870
0.884
0.786
0.814
0.850
0.898
0.904
0.814
0.264
0.586
0.898
0.966
0.940
0.888
0.800
0.742
0.758
0.762
0.794
0.800
0.806
0.796
0.864
0.922
0.938
0.916
0.900
0.874
0.774
0.748
0.738
0.784
0.834
0.798
0.824
0.940
1.034
1.056
1.042
0.972
0.850
0.868
0.840
0.812
0.794
0.746
0.724
0.234
0.514
0.858
0.902
0.934
0.820
0.838
0.844
0.866
0.800
0.730
0.746
0.708
0.696
0.676
0.664
0.636
0.650
0.642
0.386
0.932
0.656
0.662
0.664
0.770
0.902
1.070
1.056
1.082
1.096
0.996
1.062
1.104
1.112
0.944
1.178
0.658
0.894
0.920
0.944
0.992
0.920
0.886
0.800
0.768
0.802
0.840
0.946
0.860
0.936
0.982
0.922
0.926
0.996
0.952
1.004
0.898
0.862
0.814
0.770
0.818
0.850
0.822
0.808
0.794
0.792
0.842
0.870
0.902
0.824
0.862
0.858
0.822
0.892
0.926
1.036
0.984
0.968
0.932
0.800
0.792
0.796
0.904
0.900
0.928
0.996
0.900
0.958
1.022
1.016
0.998
0.916
0.876
0.888
0.922
0.944
1.028
1.006
1.008
1.032
1.038
0.888
0.908
0.940
0.924
0.874
0.816
0.838
0.848
0.872
0.874
0.850
0.896
0.986
1.024
0.988
0.950
0.894
0.904
0.888
0.866
0.888
0.974
1.034
1.006
1.014
1.064
1.000
0.860
0.790
0.864
0.982
0.996
1.082
1.062
0.984
0.974
1.018
1.002
0.840
0.838
0.820
0.838
0.880
0.886
1.030
1.154
1.184
1.108
1.022
1.002
1.028
1.030
0.986
0.876
0.892
0.964
1.054
1.078
1.020
0.990
1.060
1.100
1.064
1.048
1.012
0.926
0.934
1.012
1.080
1.094
1.034
0.998
1.090
1.054
1.020
0.952
0.942
0.950
0.906
0.922
0.944
0.958
0.950
0.942
0.910
0.952
0.994
0.466
1.352
0.826
0.832
0.862
0.940
0.984
1.196
1.218
1.216
1.202
1.240
1.146
1.152
1.166
1.118
1.102
1.084
1.026
1.074
1.130
1.060
1.116
1.096
1.108
1.110
1.066
1.086
1.040
1.070
1.028
1.078
1.098
1.014
1.066
1.022
1.062
0.978
1.032
1.010
0.954
1.028
0.924
0.932
0.948
0.944
0.858
0.902
0.918
0.882
0.960
0.946
0.890
0.926
1.000
0.978
0.986
1.012
0.954
0.976
1.014
0.942
1.004
0.998
0.938
0.962
0.890
0.918
0.922
0.876
0.912
0.902
0.900
0.922
0.896
0.898
0.872
0.890
0.928
0.896
0.868
0.844
0.830
0.764
0.808
0.836
0.894
0.954
0.986
0.906
0.890
0.902
0.928
0.916
0.838
0.902
0.940
0.930
0.932
1.004
1.036
0.916
0.926
0.976
0.934
0.910
0.852
0.916
0.954
0.918
0.870
0.976
0.986
0.926
0.834
0.858
0.872
0.896
0.928
0.912
0.820
0.880
0.854
0.854
0.828
0.796
0.832
0.874
0.912
0.844
0.856
0.860
0.858
0.850
0.854
0.832
0.798
0.758
0.780
0.844
0.882
0.888
1.008
1.026
0.958
0.986
0.988
0.966
0.960
0.896
0.898
0.906
0.824
0.872
0.912
0.940
0.866
0.844
0.826
0.810
0.788
0.788
0.794
0.796
0.710
0.732
0.742
0.740
0.782
0.790
0.828
0.776
0.846
0.890
0.928
0.914
0.928
0.954
0.928
0.954
0.974
0.900
0.874
0.908
0.958
0.982
1.038
0.944
0.952
0.916
0.968
1.094
1.076
0.978
0.992
1.070
0.986
1.090
1.090
1.022
1.048
1.130
1.086
1.100
1.118
1.042
1.128
1.110
1.044
1.028
0.466
1.368
0.872
0.846
0.802
0.752
0.874
1.116
0.956
0.928
1.004
1.086
1.120
1.136
1.034
1.020
0.912
0.812
0.826
0.972
0.912
0.888
0.914
0.906
0.988
1.034
0.972
0.966
0.982
0.962
0.962
1.016
1.072
1.006
1.014
1.070
1.040
1.116
1.106
1.050
0.938
0.874
0.928
1.162
1.218
1.142
1.180
1.180
1.140
1.150
1.058
1.026
1.068
1.086
1.074
1.102
1.016
1.072
1.030
1.004
1.058
0.942
0.800
0.792
0.736
0.746
0.736
0.732
0.828
0.840
0.796
0.834
0.854
0.848
0.834
0.768
0.764
0.742
0.780
0.806
0.826
0.820
0.792
0.826
0.788
0.796
0.744
0.754
0.800
0.906
0.924
0.860
0.858
0.914
0.960
0.974
0.948
0.906
0.852
0.886
0.898
0.848
0.890
0.914
0.908
0.906
0.840
0.880
0.882
0.872
0.802
0.804
0.832
0.828
0.808
0.814
0.804
0.778
0.728
0.786
0.830
0.886
0.874
0.848
0.786
0.804
0.812
0.832
0.852
0.774
0.846
0.938
0.958
0.832
0.902
0.938
0.948
0.908
0.856
0.754
0.732
0.764
0.916
1.158
1.096
1.056
1.040
1.086
0.996
1.024
0.990
0.956
1.024
0.988
1.120
1.108
1.034
1.028
0.942
0.862
0.810
0.794
0.958
0.934
1.018
1.016
1.002
0.984
1.062
1.046
0.940
0.998
1.038
1.010
0.922
0.966
0.994
0.920
0.964
0.958
0.838
0.748
0.758
0.714
0.718
0.712
0.634
0.640
0.634
0.594
0.600
0.590
0.568
0.566
0.572
0.548
0.566
0.584
0.606
0.658
0.704
0.708
0.704
0.730
0.724
0.742
0.742
0.708
0.704
0.708
0.698
0.680
0.658
0.674
0.686
0.670
0.664
0.686
0.718
0.762
0.788
0.804
0.786
0.744
0.730
0.724
0.734
0.726
0.716
0.724
0.722
0.696
0.698
0.716
0.254
0.478
0.700
0.688
0.672
0.654
0.642
0.628
0.618
0.614
0.622
0.640
0.650
0.668
0.776
1.004
0.996
0.956
0.962
0.870
0.870
0.836
0.796
0.734
0.716
0.746
0.796
0.844
0.822
0.786
0.790
0.790
0.792
0.758
0.736
0.696
0.666
0.632
0.644
0.244
0.380
0.676
0.754
0.820
0.856
0.846
0.756
0.706
0.752
0.722
0.776
0.786
0.798
0.770
0.750
0.756
0.800
0.796
0.808
0.786
0.722
0.976
0.456
0.738
0.754
0.784
0.802
0.852
0.824
0.874
0.848
0.826
0.808
0.738
0.696
0.690
0.644
0.692
0.736
0.804
0.850
0.922
0.942
0.938
0.840
0.848
0.818
0.806
0.816
0.802
0.730
0.720
0.698
0.708
0.256
0.492
0.770
0.768
0.736
0.704
0.250
0.448
0.254
0.438
0.698
0.766
0.830
0.896
0.798
0.854
0.930
0.948
0.840
0.858
0.874
0.876
0.874
0.802
1.012
0.504
0.824
0.888
0.810
0.890
0.910
0.940
0.928
0.908
0.860
0.794
0.710
0.714
0.700
0.728
0.734
0.686
0.700
0.724
0.776
0.812
0.812
0.824
0.782
0.770
0.726
0.730
0.726
0.716
0.726
0.722
0.758
0.774
0.798
0.700
0.756
0.724
0.682
0.762
0.766
0.918
0.854
0.770
0.792
0.852
0.794
0.802
0.798
0.758
0.776
0.740
0.718
0.690
0.674
0.686
0.656
0.698
0.732
0.228
0.576
0.860
0.912
0.976
0.990
0.946
0.900
0.876
0.776
0.716
0.692
0.666
0.690
0.682
0.668
0.762
0.790
0.912
0.932
0.924
0.906
0.864
0.800
0.772
0.732
0.750
0.746
0.724
0.960
0.496
0.776
0.724
0.762
0.734
0.736
0.740
0.722
0.718
0.698
0.680
0.682
0.708
0.774
0.852
0.812
0.844
0.826
0.782
0.700
0.720
0.684
0.628
0.662
0.630
0.630
0.692
0.824
0.794
0.856
0.876
0.814
0.828
0.792
0.768
0.700
0.700
0.686
0.656
0.680
0.642
0.702
0.718
0.712
0.664
0.710
0.782
0.764
0.740
0.782
0.776
0.742
0.716
0.678
0.650
0.626
0.618
0.628
0.660
0.682
0.730
0.754
0.722
0.738
0.776
0.774
0.728
0.698
0.662
0.654
0.642
0.684
0.794
1.064
0.988
0.964
0.942
0.932
0.932
0.262
0.618
0.912
0.920
0.842
0.758
0.774
0.736
0.744
0.768
0.810
0.834
0.850
0.834
0.866
0.874
0.842
0.834
0.848
0.838
0.778
0.794
0.788
0.760
0.732
0.714
0.786
0.914
0.868
0.946
0.868
0.934
0.948
0.940
0.908
0.846
0.824
0.814
0.816
0.770
0.780
0.812
0.848
0.858
0.780
0.786
0.792
0.724
0.728
0.724
0.734
0.758
0.728
0.736
0.732
0.728
0.762
0.736
0.742
0.768
0.774
0.724
0.744
0.718
0.696
0.668
0.672
0.666
0.702
0.744
0.758
0.760
0.752
0.720
0.684
0.700
0.700
0.712
0.670
0.698
0.706
0.740
0.742
0.766
0.754
0.778
0.782
0.778
0.726
0.660
0.646
0.640
0.410
0.848
0.600
0.610
0.612
0.640
0.640
0.720
0.854
0.902
0.840
0.790
0.768
0.746
0.752
0.248
0.544
0.258
0.548
0.872
0.854
0.822
0.766
0.738
0.702
0.652
0.666
0.694
0.730
0.706
0.736
0.796
0.800
0.790
0.820
0.810
0.758
0.734
0.702
0.674
0.654
0.638
0.436
0.846
0.634
0.646
0.730
0.820
0.930
0.952
0.980
0.982
0.894
0.870
0.846
0.888
0.802
0.844
0.778
0.726
0.746
0.732
0.734
0.778
0.778
0.300
0.446
0.718
0.738
0.736
0.712
0.766
0.790
0.798
0.834
0.904
0.814
0.776
0.728
0.678
0.662
0.660
0.688
0.706
0.756
0.924
0.952
0.924
0.892
0.798
0.732
0.696
0.674
0.254
0.396
0.686
0.718
0.684
0.682
0.710
0.686
0.656
0.642
0.632
0.604
0.596
0.578
0.578
0.602
0.650
0.712
0.772
0.784
0.788
0.776
0.768
0.748
0.706
0.676
0.650
0.608
0.594
0.586
0.622
0.246
0.572
0.988
0.918
0.940
1.014
1.004
0.928
0.922
0.938
0.894
0.878
0.836
0.830
0.754
0.806
0.758
0.734
0.724
0.734
0.734
0.714
0.650
0.652
0.654
0.636
0.672
0.698
0.732
0.838
0.904
0.824
0.834
0.814
0.858
0.762
0.806
0.870
0.940
0.968
0.948
0.924
0.920
0.862
0.850
0.884
0.808
0.778
0.796
0.816
0.838
0.886
1.014
0.988
1.002
0.938
0.842
0.778
0.818
0.822
0.836
0.944
1.016
0.966
0.878
0.796
0.744
0.692
0.692
0.708
0.752
0.796
0.740
0.768
0.808
0.786
0.724
0.740
0.710
0.694
0.716
0.668
0.666
0.688
0.688
0.746
0.814
0.762
0.792
0.788
0.810
0.804
0.728
0.686
0.656
0.632
0.656
0.668
0.756
0.814
0.812
0.868
0.860
0.838
0.914
0.906
0.466
0.458
0.908
0.770
0.756
0.742
0.778
0.878
0.918
0.910
0.876
0.816
0.856
0.916
0.884
0.912
0.850
0.878
0.852
0.860
0.846
0.798
0.812
0.798
0.800
0.752
0.736
0.794
0.778
0.892
0.892
0.862
0.756
0.768
0.766
0.774
0.742
0.812
0.928
0.978
0.926
0.906
0.914
0.940
0.786
0.732
0.770
0.792
0.872
0.996
0.974
1.058
1.096
0.994
1.028
1.044
1.022
1.028
1.010
0.896
0.900
0.942
0.944
0.974
1.090
1.116
1.080
1.038
1.018
0.904
0.950
1.008
0.910
0.906
0.920
0.994
0.856
0.872
0.902
0.946
0.892
0.904
0.916
0.970
0.856
0.902
0.896
0.856
0.764
0.782
0.804
0.794
0.832
0.880
0.846
0.872
0.704
0.202
0.904
0.886
0.796
0.832
0.880
0.834
0.854
0.828
0.778
0.734
0.688
0.686
0.678
0.694
0.776
0.878
1.078
1.070
1.064
1.012
1.000
1.002
1.016
0.946
0.948
0.990
0.904
0.938
1.012
0.978
0.938
0.246
0.696
0.972
0.982
0.906
0.474
1.254
0.826
0.814
0.730
0.788
0.754
0.784
0.918
0.836
0.864
0.792
0.824
0.868
0.866
0.790
0.818
0.764
0.744
0.732
0.726
0.754
0.736
0.792
0.732
0.726
0.714
0.694
0.694
0.734
0.714
0.254
0.544
0.840
0.886
0.884
0.888
0.874
0.852
0.772
0.790
0.786
0.748
0.830
0.904
0.948
0.952
0.908
0.820
0.846
0.814
0.278
0.616
0.876
0.376
0.480
0.846
0.842
0.816
0.760
0.712
0.690
0.668
0.732
0.730
0.764
0.682
0.668
0.648
0.622
0.628
0.628
0.644
0.470
0.912
0.642
0.634
0.636
0.686
0.744
0.790
0.756
0.468
0.416
0.886
0.902
0.836
0.766
0.770
0.740
0.690
0.628
0.636
0.678
0.718
0.756
0.782
0.798
0.784
0.774
0.768
0.750
0.734
0.744
0.770
0.744
0.772
0.282
0.520
0.802
0.790
0.778
0.732
0.704
0.698
0.698
0.714
0.724
0.804
0.814
0.230
0.568
0.812
0.904
0.896
0.870
0.844
0.820
0.784
0.764
0.776
0.782
0.758
0.778
0.782
0.820
0.834
0.780
0.796
0.806
0.796
0.760
0.772
0.742
0.760
0.764
0.744
0.790
0.752
0.732
0.772
0.810
0.832
0.800
0.774
0.768
0.792
0.770
0.762
0.762
0.724
0.722
0.740
0.754
0.766
0.754
0.720
0.718
0.730
0.722
0.682
0.654
0.650
0.674
0.676
0.612
0.690
0.656
0.748
0.774
0.786
0.730
0.768
0.716
0.772
0.796
0.802
0.800
0.812
0.730
0.726
0.702
0.694
0.688
0.720
0.710
0.734
0.716
0.738
0.760
0.730
0.742
0.742
0.738
0.728
0.742
0.730
0.708
0.734
0.720
0.716
0.686
0.678
0.698
0.694
0.716
0.738
0.760
0.724
0.704
0.688
0.664
0.654
0.674
0.716
0.808
0.852
0.808
0.850
0.856
0.874
0.868
0.844
0.848
0.802
0.820
0.250
0.494
0.716
0.246
0.480
0.718
0.224
0.514
0.734
0.748
0.746
0.778
0.750
0.742
0.764
0.772
0.734
0.734
0.736
0.736
0.730
0.768
0.754
0.734
0.760
0.756
0.754
0.718
0.696
0.712
0.664
0.652
0.658
0.694
0.752
0.856
0.806
0.838
0.856
0.810
0.818
0.778
0.768
0.806
0.808
0.842
0.892
0.874
0.910
0.882
0.852
0.854
0.244
0.570
0.832
0.824
0.794
0.822
0.782
0.784
0.790
0.776
0.768
0.810
0.806
0.782
0.802
0.784
0.766
0.742
0.762
0.782
0.780
0.800
0.838
0.812
0.826
0.834
0.830
0.820
0.828
0.816
0.810
0.800
0.780
0.788
0.814
0.774
0.786
0.766
0.788
0.756
0.718
0.774
0.762
0.784
0.806
0.760
0.788
0.798
0.770
0.730
0.714
0.712
0.748
0.784
0.796
0.844
0.886
0.858
0.876
0.842
0.848
0.816
0.784
0.778
0.776
0.716
0.734
0.780
0.788
0.792
0.814
0.808
0.794
0.790
0.764
0.756
0.748
0.736
0.732
0.726
0.728
0.744
0.774
0.786
0.764
0.764
0.764
0.742
0.758
0.762
0.744
0.754
0.742
0.758
0.744
0.748
0.772
0.756
0.750
0.772
0.758
0.768
0.766
0.752
0.740
0.698
0.702
0.692
0.710
0.708
0.724
0.740
0.726
0.718
0.728
0.754
0.812
0.818
0.810
0.814
0.812
0.756
0.756
0.740
0.770
0.732
0.754
0.742
0.770
0.806
0.808
0.790
0.762
0.782
0.722
0.714
0.704
0.698
0.746
0.710
0.718
0.726
0.716
0.758
0.764
0.724
0.746
0.730
0.752
0.702
0.686
0.696
0.690
0.714
0.684
0.700
0.694
0.696
0.714
0.704
0.738
0.742
0.714
0.762
0.772
0.758
0.742
0.696
0.702
0.684
0.680
0.720
0.748
0.794
0.834
0.838
0.872
0.866
0.800
0.792
0.796
0.756
0.730
0.700
0.678
0.658
0.648
0.680
0.716
0.678
0.654
0.626
0.636
0.616
0.630
0.658
0.686
0.644
0.638
0.648
0.654
0.654
0.654
0.656
0.424
0.940
0.656
0.672
0.672
0.644
0.646
0.668
0.640
0.686
0.758
0.818
0.814
0.858
0.790
0.816
0.760
0.734
0.706
0.684
0.646
0.614
0.636
0.642
0.654
0.658
0.616
0.632
0.640
0.672
0.636
0.656
0.652
0.636
0.636
0.608
0.610
0.598
0.580
0.578
0.568
0.560
0.556
0.566
0.594
0.564
0.616
0.660
0.686
0.692
0.688
0.720
0.696
0.710
0.690
0.674
0.622
0.614
0.484
0.236
0.480
0.576
0.576
0.620
0.242
0.408
0.642
0.246
0.462
0.258
0.680
0.272
0.676
0.258
0.672
0.252
0.646
0.828
0.262
0.524
0.244
0.506
0.252
0.502
0.250
0.516
0.756
0.732
0.720
0.672
0.648
0.638
0.648
0.648
0.640
0.688
0.768
0.748
0.812
0.820
0.790
0.766
0.786
0.758
0.738
0.700
0.676
0.618
0.620
0.600
0.616
0.688
0.834
0.854
0.866
0.826
0.812
0.752
0.756
0.736
0.748
0.758
0.752
0.738
0.738
0.676
0.634
0.630
0.622
0.626
0.668
0.732
0.766
0.774
0.738
0.730
0.710
0.684
0.648
0.674
0.658
0.668
0.758
0.952
0.936
0.930
0.858
0.816
0.796
0.746
0.750
0.762
0.734
0.714
0.690
0.712
0.714
0.716
0.746
0.762
0.754
0.748
0.712
0.686
0.696
0.670
0.674
0.726
0.820
0.892
0.842
0.858
0.906
0.896
0.872
0.818
0.800
0.778
0.768
0.702
0.680
0.664
0.686
0.228
0.474
0.756
0.770
0.746
0.738
0.734
0.750
0.708
0.680
0.686
0.680
0.670
0.634
0.672
0.660
0.664
0.706
0.688
0.704
0.684
0.666
0.668
0.660
0.650
0.654
0.636
0.628
0.630
0.638
0.630
0.632
0.624
0.628
0.598
0.594
0.626
0.648
0.680
0.674
0.764
0.832
0.832
0.796
0.742
0.712
0.694
0.694
0.662
0.636
0.630
0.614
0.368
0.900
0.628
0.670
0.696
0.694
0.694
0.768
0.892
0.988
0.900
0.906
0.862
0.872
0.842
0.818
0.746
0.724
0.710
0.700
0.690
0.682
0.682
0.706
0.720
0.716
0.700
0.668
0.630
0.612
0.592
0.594
0.624
0.692
0.730
0.730
0.814
0.832
0.856
0.828
0.824
0.792
0.746
0.674
0.664
0.674
0.702
0.778
0.716
0.738
0.782
0.808
0.798
0.790
0.776
0.762
0.762
0.698
0.712
0.678
0.686
0.704
0.734
0.730
0.716
0.702
0.670
0.650
0.644
0.674
0.706
0.686
0.660
0.672
0.692
0.666
0.680
0.726
0.698
0.726
0.716
0.750
0.696
0.668
0.672
0.648
0.638
0.416
0.878
0.636
0.602
0.592
0.638
0.646
0.674
0.662
0.720
0.726
0.242
0.546
0.808
0.760
0.764
0.786
0.716
0.744
0.776
0.758
0.724
0.688
0.652
0.654
0.622
0.406
0.836
0.610
0.634
0.636
0.658
0.684
0.758
0.788
0.784
0.754
0.798
0.734
0.720
0.742
0.762
0.768
0.776
0.716
0.674
0.626
0.594
0.412
0.828
0.626
0.680
0.736
0.772
0.818
0.850
0.826
0.884
0.902
0.868
0.808
0.818
0.772
0.742
0.744
0.756
0.744
0.762
0.830
0.828
0.790
0.836
0.746
0.752
0.764
0.708
0.734
0.758
0.716
0.720
0.678
0.676
0.688
0.738
0.738
0.750
0.764
0.706
0.664
0.670
0.618
0.634
0.628
0.664
0.688
0.764
0.798
0.804
0.794
0.742
0.710
0.696
0.662
0.644
0.600
0.636
0.704
0.806
0.854
0.818
0.816
0.828
0.830
0.778
0.820
0.774
0.742
0.728
0.682
0.810
0.554
0.682
0.656
0.650
0.624
0.414
0.830
0.596
0.582
0.576
0.586
0.584
0.636
0.664
0.704
0.708
0.710
0.644
0.644
0.248
0.400
0.682
0.744
0.678
0.680
0.648
0.630
0.618
0.596
0.586
0.580
0.590
0.614
0.602
0.614
0.606
0.598
0.602
0.612
0.604
0.616
0.628
0.624
0.642
0.638
0.662
0.694
0.696
0.688
0.698
0.706
0.746
0.688
0.662
0.622
0.608
0.588
0.610
0.594
0.596
0.626
0.742
0.716
0.732
0.734
0.708
0.786
0.794
0.802
0.830
0.866
0.838
0.742
0.676
0.676
0.666
0.644
0.672
0.682
0.644
0.706
0.760
0.750
0.768
0.740
0.684
0.666
0.626
0.604
0.624
0.564
0.588
0.592
0.608
0.548
0.586
0.576
0.628
0.642
0.658
0.670
0.634
0.618
0.626
0.618
0.616
0.640
0.630
0.676
0.670
0.660
0.706
0.660
0.664
0.652
0.644
0.630
0.630
0.642
0.584
0.588
0.600
0.590
0.584
0.594
0.604
0.598
0.600
0.632
0.624
0.628
0.590
0.602
0.620
0.580
0.616
0.402
0.930
0.626
0.610
0.590
0.592
0.608
0.624
0.628
0.696
0.754
0.774
0.796
0.790
0.726
0.700
0.714
0.706
0.696
0.672
0.620
0.612
0.632
0.596
0.638
0.672
0.806
0.808
0.818
0.762
0.694
0.774
0.868
0.790
0.788
0.802
0.768
0.750
0.670
0.676
0.674
0.656
0.636
0.646
0.646
0.676
0.708
0.740
0.740
0.710
0.672
0.664
0.670
0.652
0.670
0.722
0.816
0.780
0.822
0.816
0.784
0.796
0.804
0.758
0.744
0.698
0.678
0.676
0.674
0.648
0.652
0.642
0.644
0.598
0.422
0.814
0.576
0.574
0.570
0.572
0.628
0.664
0.804
0.868
0.852
0.772
0.774
0.776
0.812
0.782
0.746
0.740
0.734
0.662
0.690
0.704
0.654
0.688
0.700
0.708
0.684
0.668
0.674
0.660
0.688
0.658
0.726
0.736
0.698
0.676
0.642
0.614
0.588
0.580
0.592
0.560
0.584
0.638
0.616
0.646
0.626
0.676
0.690
0.708
0.672
0.682
0.686
0.656
0.640
0.692
0.752
0.686
0.740
0.788
0.828
0.770
0.840
0.802
0.786
0.812
0.748
0.732
0.750
0.728
0.838
0.832
0.784
0.828
0.806
0.762
0.780
0.788
0.774
0.820
0.800
0.798
0.818
0.812
0.814
0.754
0.754
0.718
0.676
0.702
0.704
0.716
0.704
0.728
0.844
0.808
0.844
0.872
0.862
0.826
0.764
0.678
0.704
0.694
0.712
0.816
0.838
0.846
0.892
0.860
0.820
0.780
0.704
0.714
0.726
0.766
0.782
0.838
0.830
0.788
0.764
0.734
0.684
0.642
0.666
0.662
0.720
0.664
0.712
0.810
0.848
0.760
0.758
0.720
0.734
0.704
0.758
0.780
0.778
0.752
0.754
0.802
0.780
0.754
0.772
0.754
0.698
0.696
0.704
0.706
0.726
0.734
0.696
0.672
0.748
0.790
0.768
0.760
0.794
0.746
0.744
0.712
0.710
0.714
0.702
0.708
0.708
0.710
0.696
0.670
0.712
0.756
0.752
0.804
0.788
0.754
0.690
0.674
0.674
0.674
0.694
0.732
0.738
0.746
0.708
0.738
0.756
0.788
0.774
0.770
0.742
0.706
0.720
0.706
0.658
0.636
0.632
0.674
0.686
0.684
0.738
0.754
0.772
0.790
0.782
0.762
0.772
0.708
0.698
0.662
0.682
0.670
0.674
0.654
0.636
0.738
0.806
0.766
0.822
0.820
0.780
0.754
0.772
0.706
0.738
0.744
0.746
0.724
0.742
0.728
0.740
0.780
0.782
0.806
0.758
0.750
0.748
0.694
0.692
0.674
0.644
0.622
0.664
0.664
0.692
0.714
0.746
0.796
0.764
0.772
0.746
0.730
0.728
0.696
0.640
0.644
0.620
0.618
0.630
0.640
0.642
0.776
0.862
0.884
0.846
0.874
0.806
0.834
0.818
0.782
0.754
0.706
0.658
0.674
0.666
0.662
0.670
0.712
0.770
0.792
0.848
0.252
0.592
0.794
0.766
0.728
0.674
0.672
0.672
0.694
0.674
0.692
0.746
0.708
0.682
0.696
0.682
0.638
0.632
0.610
0.594
0.596
0.576
0.590
0.582
0.578
0.624
0.394
0.844
0.584
0.572
0.570
0.562
0.558
0.550
0.534
0.530
0.542
0.540
0.574
0.572
0.584
0.690
0.756
0.808
0.822
0.852
0.818
0.814
0.836
0.786
0.730
0.678
0.690
0.682
0.694
0.714
0.712
0.698
0.708
0.680
0.638
0.684
0.742
0.722
0.730
0.720
0.678
0.244
0.416
0.646
0.616
0.432
0.892
0.614
0.608
0.456
0.792
0.600
0.590
0.588
0.582
0.692
0.750
0.762
0.820
0.888
0.910
0.866
1.072
1.260
0.702
0.660
0.628
0.628
0.632
0.644
0.686
0.728
0.764
0.724
0.674
0.716
0.706
0.728
0.736
0.748
0.712
0.724
0.678
0.622
0.640
0.650
0.682
0.690
0.734
0.776
0.800
0.814
0.798
0.804
0.778
0.746
0.692
0.646
0.636
0.616
0.598
0.594
0.638
0.654
0.674
0.618
0.656
0.686
0.710
0.784
0.768
0.686
0.690
0.684
0.662
0.692
0.732
0.734
0.750
0.766
0.798
0.802
0.738
0.732
0.700
0.692
0.656
0.682
0.700
0.688
0.708
0.676
0.668
0.692
0.250
0.448
0.682
0.694
0.646
0.240
0.402
0.680
0.734
0.748
0.736
0.768
0.784
0.750
0.738
0.732
0.676
0.660
0.680
0.684
0.714
0.758
0.778
0.712
0.722
0.704
0.682
0.646
0.664
0.658
0.630
0.674
0.692
0.726
0.760
0.782
0.786
0.772
0.760
0.764
0.762
0.742
0.744
0.744
0.744
0.722
0.664
0.700
0.738
0.710
0.704
0.700
0.646
0.656
0.630
0.608
0.606
0.406
0.782
0.568
0.556
0.576
0.546
0.554
0.588
0.592
0.580
0.568
0.596
0.634
0.636
0.606
0.622
0.612
0.584
0.598
0.622
0.404
0.816
0.580
0.564
0.572
0.568
0.580
0.604
0.614
0.616
0.614
0.616
0.608
0.584
0.496
0.230
0.448
0.584
0.602
0.602
0.592
0.602
0.614
0.626
0.660
0.696
0.720
0.704
0.706
0.696
0.696
0.692
0.640
0.636
0.614
0.614
0.628
0.630
0.642
0.674
0.686
0.676
0.676
0.666
0.654
0.640
0.628
0.612
0.608
0.612
0.618
0.618
0.602
0.432
0.774
0.586
0.586
0.576
0.568
0.560
0.572
0.602
0.594
0.614
0.650
0.674
0.680
0.674
0.666
0.652
0.632
0.606
0.580
0.598
0.596
0.574
0.598
0.592
0.602
0.606
0.644
0.600
0.408
0.812
0.586
0.574
0.556
0.540
0.564
0.522
0.560
0.594
0.620
0.646
0.726
0.778
0.712
0.676
0.634
0.610
0.608
0.614
0.636
0.852
0.434
0.660
0.690
0.670
0.668
0.656
0.612
0.624
0.606
0.420
0.836
0.624
0.846
0.406
0.642
0.608
0.698
0.678
0.634
0.626
0.602
0.590
0.604
0.812
0.392
0.640
0.654
0.648
0.666
0.640
0.640
0.624
0.626
0.632
0.404
0.914
0.608
0.618
0.620
0.624
0.680
0.730
0.822
0.806
0.756
0.878
0.954
0.956
0.794
0.228
0.790
0.546
0.892
0.770
1.002
0.548
0.818
0.840
0.772
0.750
0.760
0.768
0.748
0.772
0.752
0.710
0.962
0.508
0.774
0.782
0.712
0.732
0.718
0.710
0.714
0.690
0.686
0.744
0.826
0.808
0.824
0.782
0.754
0.718
0.748
0.724
0.720
0.708
0.728
0.724
0.704
0.662
0.658
0.660
0.660
0.688
0.702
0.702
0.700
0.722
0.744
0.740
0.700
0.700
0.698
0.676
0.658
0.632
0.590
0.594
0.620
0.610
0.672
0.742
0.758
0.700
0.654
0.670
0.660
0.660
0.656
0.602
0.634
0.614
0.612
0.426
0.780
0.578
0.566
0.554
0.546
0.544
0.540
0.540
0.554
0.578
0.644
0.604
0.458
0.772
0.590
0.584
0.596
0.624
0.616
0.874
0.240
0.876
0.896
0.412
0.634
0.906
0.402
0.630
0.598
0.614
0.626
0.626
0.616
0.654
0.642
0.640
0.636
0.620
0.394
0.856
0.586
0.572
0.578
0.566
0.556
0.572
0.596
0.584
0.598
0.616
0.610
0.618
0.634
0.652
0.638
0.606
0.594
0.578
0.564
0.556
0.578
0.610
0.712
0.764
0.726
0.674
0.672
0.666
0.684
0.690
0.678
0.694
0.692
0.698
0.650
0.620
0.592
0.588
0.578
0.594
0.628
0.716
0.814
0.806
0.816
0.796
0.748
0.730
0.720
0.696
0.670
0.670
0.662
0.664
0.628
0.636
0.632
0.636
0.634
0.640
0.632
0.644
0.652
0.678
0.658
0.644
0.636
0.640
0.638
0.634
0.618
0.614
0.604
0.594
0.600
0.606
0.628
0.652
0.430
0.934
0.614
0.610
0.610
0.614
0.612
0.618
0.668
0.724
0.778
0.804
0.798
0.804
0.760
0.732
0.674
0.640
0.618
0.600
0.606
0.638
0.700
0.798
0.796
0.774
0.706
0.710
0.724
0.734
0.738
0.708
0.684
0.674
0.650
0.636
0.624
0.620
0.608
0.608
0.614
0.632
0.644
0.660
0.644
0.626
0.600
0.592
0.572
0.586
0.384
0.852
0.564
0.594
0.570
0.576
0.624
0.658
0.698
0.756
0.716
0.730
0.704
0.682
0.650
0.634
0.622
0.630
0.650
0.690
0.670
0.702
0.712
0.704
0.724
0.716
0.700
0.690
0.674
0.652
0.668
0.674
0.660
0.656
0.676
0.656
0.666
0.628
0.656
0.664
0.716
0.766
0.758
0.770
0.762
0.746
0.726
0.710
0.698
0.678
0.918
0.408
0.690
0.666
0.646
0.654
0.676
0.686
0.706
0.646
0.658
0.648
0.636
0.606
0.596
0.602
0.630
0.672
0.726
0.838
0.802
0.762
0.752
0.748
0.690
0.720
0.700
0.708
0.672
0.652
0.630
0.634
0.624
0.632
0.640
0.684
0.646
0.646
0.664
0.664
0.658
0.656
0.618
0.648
0.668
0.672
0.708
0.686
0.756
0.766
0.726
0.710
0.678
0.670
0.660
0.664
0.634
0.690
0.766
0.760
0.744
0.746
0.710
0.968
0.518
0.766
0.804
0.780
0.706
0.698
0.724
0.744
0.716
0.776
0.772
0.742
0.768
0.780
0.774
0.792
0.758
0.736
0.718
0.700
0.662
0.640
0.620
0.606
0.600
0.602
0.646
0.668
0.750
0.778
0.810
0.804
0.764
0.744
0.750
0.718
0.670
0.622
0.630
0.618
0.636
0.660
0.672
0.704
0.786
0.830
0.850
0.806
0.762
0.782
0.760
0.706
0.702
0.738
0.726
0.740
0.766
0.756
0.732
0.710
0.692
0.696
0.612
0.640
0.664
0.646
0.664
0.696
0.700
0.642
0.644
0.676
0.674
0.676
0.702
0.690
0.690
0.694
0.666
0.698
0.724
0.730
0.738
0.750
0.750
0.714
0.720
0.680
0.702
0.676
0.666
0.616
0.628
0.638
0.636
0.236
0.412
0.682
0.696
0.678
0.656
0.664
0.626
0.606
0.606
0.598
0.486
0.730
0.588
0.586
0.576
0.580
0.574
0.574
0.588
0.594
0.616
0.650
0.672
0.672
0.650
0.620
0.606
0.590
0.588
0.584
0.498
0.684
0.580
0.582
0.568
0.554
0.546
0.548
0.562
0.570
0.370
0.972
0.666
0.694
0.734
0.766
0.744
0.724
0.742
0.710
0.684
0.678
0.650
0.628
0.612
0.614
0.608
0.616
0.614
0.622
0.626
0.614
0.598
0.614
0.622
0.642
0.658
0.660
0.652
0.636
0.616
0.608
0.616
0.602
0.650
0.716
0.720
0.766
0.746
0.698
0.692
0.680
0.684
0.666
0.646
0.594
0.434
0.706
0.548
0.542
0.558
0.556
0.612
0.666
0.782
0.822
0.794
0.760
0.820
0.820
0.872
0.888
0.874
0.780
0.772
0.734
0.712
0.680
0.662
0.668
0.690
0.740
0.790
0.782
0.786
0.796
0.774
0.714
0.696
0.664
0.654
0.632
0.616
0.648
0.688
0.664
0.712
0.712
0.718
0.708
0.678
0.648
0.656
0.646
0.646
0.650
0.718
0.724
0.752
0.806
0.748
0.784
0.728
0.754
0.722
0.718
0.692
0.672
0.738
0.722
0.678
0.646
0.670
0.696
0.700
0.710
0.712
0.718
0.692
0.690
0.672
0.688
0.688
0.694
0.672
0.682
0.672
0.652
0.660
0.666
0.654
0.636
0.640
0.626
0.626
0.634
0.656
0.640
0.590
0.392
0.934
0.644
0.670
0.698
0.724
0.728
0.704
0.972
0.526
0.790
0.758
0.804
0.782
0.754
0.758
0.758
0.734
0.726
0.704
0.694
0.654
0.638
0.644
0.638
0.666
0.668
0.708
0.732
0.728
0.712
0.728
0.708
0.724
0.734
0.726
0.706
0.684
0.646
0.654
0.658
0.596
0.598
0.620
0.378
0.944
0.632
0.646
0.664
0.660
0.698
0.706
0.716
0.726
0.694
0.750
0.768
0.800
0.858
0.812
0.784
0.744
0.740
0.686
0.666
0.656
0.632
0.674
0.220
0.424
0.662
0.658
0.660
0.650
0.654
0.686
0.722
0.704
0.716
0.748
0.722
0.704
0.724
0.702
0.680
0.670
0.672
0.688
0.714
0.708
0.228
0.510
0.782
0.804
0.744
0.770
0.780
0.732
0.734
0.722
0.690
0.700
0.666
0.698
0.742
0.734
0.656
0.642
0.638
0.622
0.614
0.630
0.690
0.712
0.820
0.880
0.910
0.800
0.756
0.744
0.770
0.726
0.720
0.694
0.678
0.668
0.666
0.642
0.612
0.620
0.612
0.616
0.608
0.606
0.610
0.626
1.934
0.644
0.620
0.622
0.608
0.620
0.636
0.664
0.398
0.976
0.656
0.680
0.654
0.714
0.808
0.778
0.798
0.846
0.812
0.818
0.792
0.784
0.740
0.732
0.710
0.690
0.682
0.688
0.696
0.720
0.744
0.750
0.746
0.702
0.708
0.700
0.694
0.692
0.706
0.732
0.792
0.822
0.762
0.750
0.708
0.224
0.490
0.716
0.692
0.670
0.656
0.644
0.638
0.652
0.682
0.708
0.738
0.710
0.700
0.704
0.700
0.704
0.702
0.236
0.472
0.718
0.706
0.714
0.686
0.668
0.666
0.660
0.680
0.688
0.678
0.690
0.744
0.788
0.752
0.776
0.776
0.774
0.784
0.736
0.692
0.692
0.676
0.650
0.706
0.742
0.800
0.792
0.796
0.782
0.234
0.516
0.776
0.796
0.770
0.758
0.760
0.736
0.706
0.668
0.698
0.666
0.732
0.756
0.752
0.772
0.774
0.738
0.674
0.690
0.692
0.640
0.652
0.638
0.674
0.696
0.694
0.746
0.796
0.798
0.806
0.822
0.248
0.548
0.788
0.790
0.752
0.742
0.728
0.718
0.704
0.714
0.714
0.718
0.242
0.464
0.698
0.670
0.672
0.678
0.680
0.684
0.688
0.690
0.664
0.684
0.710
0.706
0.718
0.702
0.696
0.704
0.238
0.456
0.690
0.702
0.712
0.720
0.720
0.740
0.740
0.758
0.730
0.720
0.692
0.688
0.666
0.644
0.674
0.690
0.682
0.238
0.456
0.728
0.742
0.750
0.756
0.734
0.724
0.712
0.684
0.674
0.686
0.682
0.692
0.716
0.738
0.722
0.748
0.770
0.758
0.738
0.732
0.726
0.720
0.700
0.714
0.696
0.672
0.684
0.640
0.676
0.708
0.732
0.766
0.786
0.784
0.734
0.712
0.706
0.722
0.706
0.700
0.714
0.708
0.704
0.700
0.698
0.696
0.680
0.662
0.660
0.678
0.644
0.640
0.666
0.668
0.684
0.678
0.648
0.660
0.702
0.734
0.702
0.706
0.674
0.634
0.630
0.626
0.224
0.396
0.636
0.620
0.620
0.622
0.648
0.604
0.612
0.608
0.610
0.628
0.672
0.704
0.696
0.704
0.722
0.780
0.814
0.768
0.776
0.696
0.716
0.728
0.750
0.750
0.714
0.700
0.680
0.688
0.700
0.694
0.724
0.678
0.672
0.666
0.648
0.670
0.236
0.448
0.728
0.704
0.718
0.750
0.780
0.816
0.830
0.756
0.724
0.692
0.684
0.684
0.686
0.690
0.746
0.770
0.800
0.792
0.794
0.470
0.332
0.742
0.724
0.686
0.684
0.696
0.696
0.756
0.776
0.804
0.756
0.764
0.714
0.738
0.724
0.752
0.750
0.814
0.828
0.894
0.906
0.824
0.840
0.802
0.770
0.724
0.696
0.670
0.674
0.668
0.704
0.726
0.744
0.766
0.740
0.706
0.702
0.714
0.702
0.714
0.718
0.716
0.728
0.714
0.698
0.690
0.680
0.690
0.688
0.704
0.622
0.680
0.686
0.686
0.698
0.672
0.676
0.698
0.732
0.242
0.480
0.768
0.746
0.738
0.724
0.718
0.712
0.690
0.688
0.678
0.672
0.668
0.672
0.658
0.656
0.650
0.642
0.684
0.680
0.720
0.704
0.710
0.718
0.708
0.688
0.666
0.656
0.672
0.694
0.646
0.672
0.670
0.668
0.682
0.698
0.716
0.710
0.686
0.738
0.786
0.778
0.760
0.718
0.684
0.704
0.712
0.742
0.778
0.734
0.238
0.512
0.708
0.696
0.686
0.674
0.674
0.668
0.674
0.658
0.636
0.664
0.664
0.680
0.694
0.694
0.686
0.682
0.690
0.688
0.690
0.650
0.644
0.650
0.652
0.668
0.688
0.696
0.718
0.234
0.476
0.704
0.688
0.676
0.674
0.658
0.638
0.642
0.634
0.616
0.624
0.620
0.614
0.602
0.630
0.652
0.678
0.716
0.236
0.470
0.718
0.736
0.710
0.696
0.686
0.658
0.634
0.612
0.602
0.588
0.588
0.608
0.654
0.692
0.742
0.740
0.742
0.732
0.704
0.676
0.676
0.674
0.650
0.632
0.604
0.590
0.584
0.572
0.570
0.550
0.554
0.562
0.582
0.636
0.740
0.798
0.770
0.776
0.780
0.762
0.708
0.724
0.740
0.690
0.688
0.696
0.674
0.696
0.724
0.724
0.234
0.722
0.472
0.736
0.738
0.730
0.240
0.452
0.638
0.608
0.592
0.574
0.574
0.568
0.574
0.572
0.600
0.634
0.680
0.708
0.694
0.700
0.710
0.706
0.672
0.660
0.684
0.688
0.674
0.688
0.690
0.676
0.686
0.710
0.720
0.704
0.706
0.698
0.688
0.684
0.694
0.672
0.646
0.656
0.656
0.674
0.670
0.656
0.660
0.652
0.640
0.638
0.652
0.650
0.692
0.724
0.746
0.748
0.764
0.744
0.702
0.702
0.696
0.700
0.668
0.682
0.676
0.700
0.720
0.712
0.716
0.724
0.736
0.700
0.698
0.700
0.702
0.682
0.688
0.676
0.670
0.694
0.690
0.698
0.674
0.670
0.644
0.628
0.626
0.618
0.644
0.722
0.752
0.764
0.760
0.732
0.674
0.670
0.630
0.632
0.604
0.602
0.624
0.692
0.692
0.746
0.714
0.666
0.660
0.654
0.658
0.680
0.658
0.698
0.708
0.692
0.698
0.652
0.610
0.612
0.606
0.596
0.604
0.602
0.596
0.594
0.584
0.570
0.564
0.558
0.546
0.550
0.532
0.528
0.524
0.526
0.528
0.554
0.546
0.564
0.600
0.642
0.662
0.666
0.660
0.648
0.618
0.596
0.584
0.580
0.582
0.368
0.818
0.580
0.582
0.402
0.820
0.588
0.600
0.618
0.582
0.602
0.656
0.778
0.808
0.818
0.820
0.834
0.834
0.818
0.790
0.740
0.706
0.676
0.660
0.638
0.622
0.612
0.626
0.632
0.628
0.626
0.628
0.656
0.650
0.656
0.650
0.638
0.638
0.632
0.634
0.628
0.620
0.604
0.602
0.612
0.600
0.600
0.610
0.604
0.610
0.608
0.622
0.660
0.674
0.692
0.672
0.686
0.680
0.670
0.668
0.658
0.658
0.658
0.660
0.642
0.644
0.628
0.624
0.620
0.602
0.590
0.602
0.604
0.616
0.610
0.582
0.622
0.608
0.612
0.622
0.622
0.610
0.648
0.656
0.658
0.678
0.686
0.610
0.612
0.622
0.614
0.448
0.888
0.646
0.650
0.634
0.640
0.630
0.656
0.690
0.672
0.702
0.840
0.730
0.732
0.226
0.476
0.684
0.654
0.638
0.364
0.294
0.634
0.638
0.646
0.612
0.606
0.630
0.628
0.646
0.648
0.646
0.676
0.694
0.678
0.732
0.706
0.720
0.696
0.648
0.646
0.614
0.640
0.638
0.672
0.716
0.728
0.230
0.554
0.720
0.714
0.716
0.670
0.696
0.684
0.702
0.702
0.686
0.700
0.698
0.672
0.686
0.674
0.660
0.632
0.672
0.682
0.692
0.688
0.676
0.690
0.712
0.688
0.710
0.708
0.694
0.692
0.692
0.674
0.636
0.678
0.660
0.680
0.704
0.704
0.680
0.694
0.704
0.680
0.684
0.640
0.634
0.612
0.618
0.606
0.630
0.658
0.694
0.670
0.662
0.684
0.650
0.644
0.640
0.642
0.650
0.682
0.658
0.716
0.722
0.724
0.702
0.724
0.714
0.656
0.668
0.692
0.694
0.702
0.678
0.648
0.650
0.224
0.440
0.748
0.738
0.730
0.778
0.778
0.800
0.806
0.772
0.684
0.668
0.686
0.702
0.728
0.742
0.730
0.738
0.704
0.694
0.670
0.660
0.662
0.662
0.700
0.706
0.704
0.722
0.748
0.766
0.770
0.758
0.780
0.788
0.770
0.726
0.686
0.634
0.628
0.628
0.646
0.776
0.826
0.868
0.870
0.816
0.758
0.740
0.704
0.650
0.652
0.640
0.654
0.664
0.672
0.692
0.688
0.672
0.620
0.604
0.584
0.582
0.572
0.608
0.720
1.024
0.940
0.880
0.852
0.878
0.870
0.872
0.894
0.840
0.854
0.838
0.782
0.760
0.740
0.730
0.698
0.678
0.720
0.692
0.694
0.736
0.748
0.774
0.730
0.758
0.768
0.748
0.770
0.704
0.708
0.688
0.686
0.698
0.644
0.632
0.604
0.596
0.572
0.572
0.584
0.576
0.578
0.564
0.552
0.580
0.564
0.566
0.578
0.574
0.598
0.556
0.582
0.590
0.606
0.664
0.694
0.700
0.664
0.634
0.624
0.612
0.620
0.626
0.616
0.642
0.652
0.666
0.672
0.726
0.726
0.724
0.758
0.782
0.822
0.798
0.698
0.676
0.674
0.896
0.444
0.706
0.686
0.758
0.750
0.714
0.702
0.688
0.662
0.656
0.694
0.670
0.714
0.720
0.722
0.726
0.750
0.736
0.782
1.000
0.504
0.746
0.722
0.700
0.710
0.662
0.686
0.676
0.718
0.756
0.782
0.776
0.782
0.740
0.716
0.734
0.696
0.712
0.694
0.650
0.650
0.644
0.674
0.658
0.698
0.702
0.710
0.720
0.720
0.728
0.644
0.644
0.626
0.634
0.594
0.590
0.586
0.584
0.590
0.640
0.696
0.762
0.756
0.808
0.822
0.770
0.738
0.740
0.234
0.526
0.780
0.776
0.728
0.696
0.666
0.668
0.674
0.646
0.684
0.690
0.724
0.730
0.756
0.810
0.784
0.808
0.794
0.724
0.702
0.688
0.648
0.664
0.656
0.664
0.644
0.660
0.646
0.694
0.684
0.648
0.660
0.624
0.634
0.602
0.630
0.604
0.628
0.644
0.642
0.624
0.626
0.658
0.648
0.644
0.628
0.628
0.626
0.584
0.590
0.576
0.594
0.548
0.574
0.584
0.590
0.608
0.646
0.690
0.678
0.680
0.670
0.652
0.636
0.608
0.606
0.598
0.588
0.586
0.572
0.560
0.246
0.464
0.692
0.828
0.852
0.878
0.870
0.832
0.786
0.778
0.744
0.726
0.678
0.656
0.606
0.604
0.648
0.698
0.710
0.726
0.798
0.824
0.814
0.820
0.788
0.768
0.696
0.670
0.618
0.592
0.582
0.592
0.376
0.784
0.564
0.554
0.570
0.532
0.536
0.378
0.726
0.560
0.526
0.518
0.514
0.502
0.516
0.526
0.564
0.636
0.676
0.732
0.732
0.726
0.720
0.712
0.716
0.700
0.690
0.682
0.666
0.638
0.632
0.612
0.598
0.602
0.564
0.514
0.240
0.406
0.566
0.582
0.624
0.390
0.970
0.650
0.644
0.646
0.648
0.630
0.600
0.592
0.580
0.580
0.584
0.554
0.562
0.560
0.564
0.560
0.580
0.582
0.448
0.236
0.542
0.576
0.584
0.576
0.576
0.580
0.596
0.624
0.652
0.646
0.658
0.684
0.690
0.712
0.688
0.642
0.628
0.232
0.386
0.610
0.594
0.598
0.592
0.590
0.390
0.794
0.570
0.576
0.576
0.600
0.612
0.676
0.706
0.724
0.748
0.728
0.740
0.778
0.728
0.704
0.676
0.680
0.620
0.622
0.618
0.606
0.582
0.592
0.598
0.594
0.592
0.592
0.600
0.616
0.588
0.596
0.590
0.372
0.846
0.446
0.768
0.570
0.582
0.562
0.580
0.592
0.620
0.460
0.216
0.698
0.656
0.638
0.686
0.692
0.780
0.752
0.764
0.760
0.732
0.718
0.714
0.226
0.472
0.708
0.680
0.676
0.672
0.682
0.678
0.676
0.660
0.638
0.630
0.610
0.600
0.606
0.590
0.606
0.600
0.612
0.614
0.614
0.626
0.626
0.612
0.616
0.642
0.656
0.692
0.674
0.642
0.656
0.608
0.612
0.602
0.584
0.604
0.608
0.628
0.672
0.744
0.750
0.812
0.778
0.736
0.722
0.692
0.694
0.690
0.688
0.698
0.670
0.676
0.644
0.660
0.696
0.724
0.776
0.736
0.720
0.700
0.668
0.680
0.630
0.640
0.614
0.600
0.580
0.588
0.576
0.572
0.574
0.578
0.594
0.616
0.624
0.648
0.646
0.648
0.626
0.598
0.604
0.574
0.372
0.800
0.574
0.554
0.554
0.552
0.564
0.592
0.654
0.218
0.512
0.750
0.786
0.798
0.798
0.798
0.752
0.746
0.706
0.686
0.666
0.652
0.642
0.640
0.632
0.628
0.620
0.634
0.638
0.654
0.660
0.636
0.654
0.658
0.656
0.640
0.626
0.622
0.614
0.608
0.634
0.624
0.650
0.656
0.654
0.630
0.616
0.622
0.610
0.590
0.580
0.578
0.560
0.552
0.540
0.552
0.538
0.556
0.592
0.590
0.612
0.658
0.648
0.636
0.602
0.596
0.586
0.580
0.572
0.568
0.570
0.570
0.578
0.582
0.602
0.606
0.594
0.582
0.590
0.540
0.548
0.528
0.520
0.508
0.514
0.522
0.586
0.670
0.940
0.846
0.846
0.844
0.836
0.794
0.730
0.518
1.400
1.210
0.440
0.216
1.146
1.168
0.568
1.138
0.572
0.550
0.554
0.562
0.574
0.628
0.658
0.598
0.602
0.608
0.618
0.366
0.830
0.588
0.586
0.574
0.538
0.590
0.618
0.620
0.610
0.590
0.612
0.618
0.408
0.812
0.604
0.556
0.554
0.554
0.540
0.552
0.588
0.642
0.684
0.684
0.694
0.648
0.630
0.622
0.656
0.688
0.700
0.704
0.712
0.696
0.676
0.672
0.638
0.672
0.656
0.658
0.682
0.666
0.640
0.626
0.638
0.632
0.616
0.594
0.584
0.592
0.552
0.576
0.594
0.616
0.624
0.638
0.438
0.212
0.770
0.338
0.298
0.642
0.648
0.660
0.634
0.644
0.618
0.594
0.588
0.582
0.582
0.586
0.588
0.636
0.650
0.688
0.660
0.688
0.702
0.684
0.672
0.650
0.780
0.464
0.588
0.590
0.444
0.714
0.562
0.536
0.544
0.518
0.524
0.526
0.598
0.716
0.830
0.870
0.802
0.762
0.786
0.828
0.830
0.782
0.756
0.784
0.716
0.744
0.738
0.776
0.790
0.766
0.758
0.758
0.734
0.714
0.694
0.716
0.718
0.716
0.724
0.740
0.726
0.704
0.696
0.688
0.708
0.706
0.690
0.664
0.660
0.664
0.682
0.694
0.656
0.636
0.610
0.612
0.644
0.680
0.718
0.752
0.802
0.808
0.798
0.730
0.710
0.678
0.666
0.648
0.674
0.772
0.810
0.884
0.920
0.892
0.910
0.882
0.880
0.852
0.814
0.784
0.730
0.698
0.650
0.638
0.630
0.654
0.728
0.732
0.692
0.698
0.668
0.628
0.632
0.620
0.626
0.646
0.692
0.708
0.722
0.704
0.746
0.738
0.712
1.060
0.306
0.698
0.718
0.734
0.736
0.730
0.696
0.664
0.634
0.626
0.616
0.602
0.596
0.666
0.784
0.816
0.968
0.976
0.960
0.930
0.908
0.902
0.904
0.898
0.848
0.830
0.842
0.862
0.836
0.876
0.884
0.880
0.936
0.952
0.882
0.882
0.856
0.824
0.864
0.850
0.842
0.880
0.836
0.844
0.844
0.768
0.782
0.788
0.744
0.714
0.688
0.646
0.644
0.612
0.594
0.620
0.622
0.664
0.770
0.784
0.740
0.790
0.858
0.806
0.834
0.768
0.806
0.812
0.754
0.758
0.770
0.770
0.742
0.752
0.756
0.720
0.746
0.748
0.720
0.750
0.762
0.754
0.778
0.770
0.750
0.732
0.718
0.710
0.686
0.668
0.666
0.678
0.656
0.658
0.684
0.702
0.738
0.744
0.776
0.778
0.752
0.744
0.726
0.686
0.664
0.692
0.678
0.724
0.784
0.842
0.822
0.856
0.826
0.784
0.786
0.772
0.740
0.768
0.798
0.786
0.764
0.784
0.768
0.720
0.682
0.670
0.630
0.644
0.642
0.648
0.664
0.660
0.646
0.674
0.634
0.704
0.712
0.710
0.700
0.638
0.610
0.610
0.592
0.590
0.594
0.636
0.720
0.932
0.918
0.870
0.854
0.862
0.860
0.864
0.826
0.846
0.796
0.824
0.782
0.784
0.764
0.732
0.758
0.716
0.740
0.722
0.734
0.740
0.710
0.704
0.664
0.680
0.636
0.646
0.598
0.604
0.570
0.594
0.578
0.618
0.648
0.690
0.730
0.704
0.688
0.676
0.688
0.712
0.764
0.842
0.814
0.778
0.720
0.694
0.680
0.668
0.670
0.684
0.682
0.696
0.662
0.640
0.658
0.648
0.648
0.668
0.674
0.674
0.658
0.652
0.638
0.620
0.610
0.618
0.628
0.626
0.622
0.628
0.658
0.696
0.730
0.714
0.714
0.224
0.498
0.702
0.694
0.684
0.690
0.682
0.662
0.654
0.604
0.614
0.612
0.640
0.628
0.680
0.848
0.908
0.842
0.880
0.896
0.882
0.864
0.228
0.642
0.858
0.798
0.800
0.784
0.740
0.746
0.750
0.720
0.762
0.756
0.740
0.776
0.722
0.704
0.710
0.742
0.728
0.704
0.710
0.678
0.702
0.690
0.682
0.698
0.724
0.706
0.692
0.668
0.652
0.660
0.636
0.646
0.642
0.682
0.704
0.714
0.760
0.806
0.816
0.792
0.808
0.776
0.772
0.754
0.742
0.722
0.688
0.620
0.608
0.586
0.604
0.606
0.680
0.776
1.032
0.946
0.900
0.900
0.920
0.926
0.882
0.832
0.786
0.750
0.710
0.716
0.666
0.694
0.698
0.726
0.734
0.698
0.738
0.762
0.780
0.750
0.726
0.702
0.690
0.672
0.654
0.632
0.620
0.608
0.606
0.598
0.608
0.606
0.602
0.596
0.596
0.444
0.232
0.548
0.592
0.582
0.576
0.574
0.580
0.624
0.632
0.618
0.630
0.646
0.628
0.696
0.696
0.742
0.730
0.728
0.716
0.696
0.692
0.724
0.764
0.772
0.728
0.688
0.680
0.654
0.660
0.610
0.618
0.644
0.658
0.706
0.766
0.804
0.804
0.718
0.718
0.698
0.674
0.666
0.632
0.616
0.608
0.610
0.622
0.638
0.652
0.730
0.710
0.698
0.720
0.744
0.746
0.754
0.758
0.730
0.680
0.678
0.664
0.656
0.654
0.648
0.700
0.740
0.760
0.796
0.802
0.782
0.800
0.762
0.764
0.766
0.730
0.734
0.720
0.710
0.686
0.672
0.664
0.656
0.662
0.642
0.626
0.616
0.626
0.616
0.628
0.636
0.634
0.632
0.616
0.624
0.630
0.618
0.634
0.656
0.678
0.706
0.744
0.758
0.758
0.762
0.744
0.710
0.708
0.698
0.678
0.706
0.720
0.792
0.802
0.860
0.862
0.786
0.794
0.780
0.756
0.744
0.718
0.724
0.644
0.650
0.648
0.638
0.658
0.680
0.692
0.738
0.726
0.442
0.358
0.690
0.732
0.712
0.662
0.672
0.672
0.706
0.668
0.724
0.734
0.774
0.800
0.748
0.726
0.702
0.672
0.682
0.622
0.632
0.628
0.606
0.620
0.612
0.648
0.644
0.672
0.682
0.676
0.654
0.654
0.636
0.652
0.634
0.624
0.618
0.616
0.598
0.606
0.646
0.664
0.742
0.768
0.832
0.820
0.802
0.784
0.764
0.752
0.758
0.740
0.698
0.708
0.694
0.702
0.722
0.750
0.754
0.778
0.774
0.728
0.710
0.686
0.658
0.640
0.614
0.596
0.586
0.588
0.604
0.602
0.616
0.608
0.624
0.626
0.632
0.642
0.620
0.604
0.380
0.814
0.578
0.552
0.558
0.562
0.592
0.658
0.764
0.846
0.842
0.810
0.844
0.906
0.922
0.912
0.882
0.824
0.870
0.832
0.802
0.770
0.718
0.744
0.718
0.718
0.690
0.676
0.688
0.668
0.682
0.682
0.682
0.640
0.636
0.650
0.628
0.238
0.416
0.664
0.702
0.690
0.236
0.484
0.742
0.736
0.732
0.682
0.658
0.632
0.632
0.644
0.608
0.634
0.648
0.632
0.630
0.608
0.618
0.632
0.670
0.684
0.702
0.692
0.682
0.672
0.648
0.636
0.628
0.606
0.606
0.604
0.636
0.652
0.644
0.660
0.680
0.722
0.762
0.818
0.746
0.770
0.754
0.754
0.726
0.702
0.694
0.684
0.660
0.642
0.644
0.648
0.658
0.606
0.670
0.694
0.724
0.722
0.774
0.784
0.776
0.758
0.718
0.684
0.686
0.666
0.666
0.636
0.634
0.620
0.636
0.660
0.706
0.804
0.816
0.820
0.784
0.798
0.734
0.724
0.726
0.716
0.714
0.716
0.686
0.686
0.702
0.722
0.748
0.740
0.744
0.706
0.674
0.658
0.666
0.716
0.730
0.790
0.806
0.774
0.726
0.678
0.666
0.658
0.650
0.664
0.654
0.672
0.644
0.650
0.618
0.618
0.654
0.656
0.680
0.678
0.672
0.680
0.674
0.660
0.652
0.622
0.612
0.600
0.598
0.602
0.632
0.698
0.794
0.876
0.876
0.412
1.170
0.748
0.702
0.726
0.736
0.752
0.764
0.784
0.790
0.742
0.760
0.788
0.796
0.746
0.760
0.742
0.724
0.708
0.700
0.676
0.656
0.668
0.714
0.744
0.766
0.800
0.780
0.728
0.708
0.704
0.682
0.712
0.728
0.738
0.782
0.856
0.874
0.864
0.820
0.776
0.722
0.712
0.718
0.722
0.732
0.702
0.658
0.646
0.662
0.680
0.686
0.704
0.736
0.734
0.736
0.758
0.760
0.710
0.734
0.700
0.676
0.244
0.460
0.696
0.714
0.700
0.720
0.742
0.732
0.702
0.742
0.768
0.786
0.750
0.732
0.730
0.718
0.736
0.718
0.694
0.670
0.640
0.628
0.632
0.662
0.736
0.778
0.804
0.830
0.808
0.768
0.732
0.710
0.704
0.690
0.670
0.654
0.640
0.626
0.644
0.658
0.724
0.714
0.714
0.714
0.714
0.728
0.720
0.700
0.682
0.656
0.636
0.652
0.636
0.646
0.666
0.706
0.762
0.802
0.758
0.728
0.770
0.762
0.762
0.724
0.746
0.712
0.678
0.676
0.674
0.666
0.706
0.710
0.704
0.738
0.776
0.762
0.752
0.776
0.744
0.730
0.718
0.720
0.718
0.708
0.666
0.678
0.660
0.700
0.782
0.794
0.764
0.828
0.782
0.792
0.792
0.742
0.732
0.710
0.760
0.780
0.730
0.722
0.744
0.738
0.754
0.728
0.730
0.736
0.730
0.720
0.708
0.682
0.658
0.664
0.666
0.652
0.682
0.654
0.650
0.630
0.608
0.636
0.608
0.594
0.576
0.598
0.580
0.662
0.792
0.806
0.824
0.892
0.898
0.790
0.770
0.748
0.716
0.702
0.628
0.624
0.628
0.622
0.640
0.672
0.738
0.770
0.806
0.846
0.872
0.822
0.800
0.802
0.800
0.766
0.736
0.662
0.676
0.656
0.636
0.602
0.618
0.660
0.628
0.640
0.638
0.612
1.204
0.608
0.628
0.658
0.652
0.672
0.650
0.628
0.600
0.582
0.580
0.576
0.568
0.586
0.374
0.918
0.612
0.644
0.640
0.622
0.732
0.886
0.900
0.860
0.866
0.848
0.874
0.862
0.804
0.766
0.730
0.718
0.732
0.724
0.742
0.728
0.784
0.770
0.728
0.708
0.708
0.672
0.632
0.662
0.656
0.676
0.708
0.822
0.862
0.810
0.746
0.762
0.754
0.774
0.714
0.742
0.716
0.690
0.688
0.720
0.772
0.760
0.796
0.792
0.762
0.738
0.770
0.762
0.736
0.728
0.654
0.658
0.654
0.668
0.694
0.730
0.758
0.764
0.742
0.710
0.762
0.746
0.758
0.768
0.800
0.802
0.834
0.794
0.770
0.744
0.722
0.682
0.672
0.716
0.712
0.744
0.750
0.760
0.806
0.740
0.760
0.750
0.724
0.700
0.666
0.672
0.680
0.646
0.638
0.652
0.664
0.616
0.644
0.642
0.654
0.636
0.648
0.680
0.774
0.726
0.716
0.688
0.642
0.634
0.604
0.596
0.590
0.376
0.920
0.614
0.586
0.628
0.686
0.726
0.952
0.956
0.952
0.880
0.844
0.836
0.856
0.860
0.824
0.818
0.812
0.782
0.784
0.784
0.790
0.796
0.816
0.822
0.802
0.792
0.772
0.752
0.744
0.722
0.706
0.680
0.722
0.682
0.710
0.714
0.688
0.726
0.740
0.756
0.720
0.684
0.692
0.706
0.742
0.712
0.736
0.728
0.718
0.720
0.674
0.720
0.742
0.722
0.762
0.728
0.242
0.504
0.712
0.700
0.700
0.662
0.676
0.684
0.724
0.706
0.734
0.728
0.720
0.716
0.714
0.710
0.700
0.690
0.688
0.680
0.682
0.712
0.746
0.706
0.748
0.776
0.774
0.764
0.764
0.758
0.718
0.706
0.694
0.690
0.712
0.742
0.750
0.766
0.770
0.790
0.766
0.774
0.766
0.732
0.750
0.716
0.702
0.676
0.674
0.720
0.698
0.710
0.728
0.704
0.716
0.674
0.666
0.666
0.656
0.658
0.680
0.712
0.718
0.728
0.756
0.778
0.756
0.776
0.774
0.724
0.734
0.720
0.698
0.696
0.724
0.760
0.750
0.778
0.812
0.802
0.786
0.798
0.746
0.728
0.734
0.732
0.704
0.736
0.716
0.730
0.734
0.724
0.740
0.782
0.790
0.764
0.774
0.760
0.726
0.742
0.752
0.732
0.736
0.750
0.228
0.492
0.746
0.778
0.772
0.804
0.796
0.792
0.788
0.762
0.730
0.722
0.720
0.708
0.694
0.700
0.706
0.720
0.716
0.740
0.734
0.708
0.736
0.692
0.698
0.728
0.748
0.700
0.748
0.738
0.714
0.732
0.686
0.686
0.678
0.680
0.666
0.658
0.674
0.708
0.742
0.226
0.518
0.804
0.770
0.754
0.736
0.716
0.688
0.650
0.644
0.624
0.646
0.650
0.682
0.700
0.704
0.708
0.708
0.678
0.676
0.698
0.718
0.730
0.730
0.756
0.788
0.800
0.776
0.788
0.710
0.674
0.664
0.668
0.690
0.734
0.762
0.760
0.800
0.828
0.846
0.822
0.772
0.708
0.718
0.702
0.686
0.662
0.654
0.652
0.660
0.686
0.710
0.742
0.780
0.722
0.736
0.732
0.756
0.742
0.718
0.718
0.710
0.714
0.710
0.734
0.742
0.696
0.698
0.724
0.708
0.700
0.686
0.702
0.678
0.228
0.454
0.668
0.654
0.648
0.660
0.666
0.690
0.656
0.634
0.630
0.644
0.230
0.432
0.696
0.700
0.682
0.658
0.642
0.644
0.592
0.620
0.644
0.680
0.722
0.788
0.782
0.764
0.754
0.718
0.694
0.694
0.710
0.726
0.764
0.772
0.760
0.748
0.724
0.678
0.652
0.642
0.682
0.664
0.680
0.668
0.660
0.632
0.656
0.678
0.652
0.666
0.664
0.682
0.692
0.694
0.662
0.684
0.668
0.672
0.662
0.694
0.728
0.776
0.774
0.804
0.790
0.770
0.788
0.792
0.746
0.746
0.714
0.720
0.720
0.696
0.682
0.688
0.694
0.706
0.706
0.702
0.670
0.660
0.622
0.618
0.614
0.612
0.644
0.688
0.720
0.760
0.752
0.736
0.754
0.746
0.750
0.718
0.698
0.704
0.708
0.730
0.756
0.742
0.738
0.698
0.686
0.684
0.698
0.722
0.752
0.770
0.762
0.752
0.794
0.788
0.792
0.752
0.696
0.714
0.728
0.704
0.736
0.226
0.506
0.756
0.754
0.736
0.714
0.730
0.828
0.794
0.786
0.774
0.778
0.764
0.742
0.732
0.702
0.682
0.624
0.664
0.650
0.686
0.742
0.814
0.858
0.804
0.748
0.750
0.732
0.680
0.670
0.668
0.668
0.682
0.688
0.662
0.694
0.712
0.720
0.764
0.804
0.780
0.798
0.774
0.744
0.736
0.726
0.698
0.714
0.734
0.746
0.756
0.784
0.774
0.798
0.738
0.716
0.686
0.686
0.672
0.674
0.676
0.680
0.650
0.676
0.688
0.722
0.722
0.734
0.750
0.754
0.708
0.740
0.704
0.692
0.698
0.686
0.688
0.686
0.700
0.704
0.722
0.734
0.772
0.814
0.804
0.808
0.798
0.762
0.718
0.736
0.720
0.726
0.732
0.748
0.786
0.778
0.770
0.790
0.784
0.748
0.766
0.758
0.744
0.740
0.744
0.772
0.708
0.770
0.774
0.764
0.780
0.770
0.782
0.736
0.754
0.748
0.738
0.740
0.746
0.750
0.732
0.718
0.724
0.734
0.698
0.724
0.726
0.700
0.720
0.232
0.512
0.720
0.710
0.716
0.746
0.230
0.508
0.736
0.726
0.700
0.668
0.652
0.616
0.618
0.620
0.610
0.612
0.626
0.636
0.644
0.640
0.632
0.648
0.680
0.650
0.652
0.678
0.678
0.682
0.646
0.670
0.630
0.654
0.682
0.728
0.744
0.772
0.790
0.790
0.836
0.804
0.778
0.660
0.668
0.640
0.632
0.674
0.650
0.652
0.666
0.700
0.778
0.760
0.786
0.792
0.754
0.702
0.694
0.664
0.644
0.674
0.674
0.684
0.646
0.656
0.660
0.660
0.690
0.686
0.682
0.676
0.682
0.690
0.696
0.708
0.742
0.678
0.716
0.710
0.702
0.678
0.672
0.634
0.634
0.582
0.586
0.582
0.584
0.608
0.640
0.686
0.724
0.736
0.676
0.710
0.736
0.758
0.808
0.772
0.746
0.720
0.678
0.662
0.666
0.706
0.794
0.828
0.854
0.860
0.806
0.820
0.812
0.798
0.802
0.730
0.736
0.734
0.742
0.764
0.756
0.778
0.768
0.750
0.754
0.716
0.720
0.724
0.714
0.694
0.694
0.686
0.714
0.726
0.718
0.712
0.718
0.710
0.678
0.660
0.654
0.656
0.676
0.722
0.678
0.706
0.712
0.720
0.704
0.732
0.746
0.760
0.776
0.754
0.774
0.766
0.740
0.704
0.712
0.696
0.724
0.738
0.768
0.776
0.748
0.702
0.220
0.458
0.660
0.644
0.636
0.642
0.668
0.696
0.756
0.804
0.796
0.776
0.744
0.708
0.690
0.686
0.676
0.670
0.656
0.660
0.660
0.670
0.698
0.692
0.710
0.718
0.706
0.228
0.482
0.696
0.668
0.658
0.640
0.644
0.606
0.590
0.612
0.598
0.610
0.608
0.596
0.584
0.486
0.242
0.444
0.588
0.594
0.622
0.634
0.650
0.670
0.686
0.670
0.692
0.714
0.754
0.776
0.754
0.754
0.750
0.742
0.710
0.690
0.690
0.708
0.736
0.726
0.748
0.732
0.772
0.758
0.720
0.694
0.698
0.684
0.706
0.662
0.684
0.672
0.710
0.686
0.712
0.764
0.768
0.764
0.790
0.780
0.228
0.522
0.744
0.734
0.708
0.718
0.724
0.718
0.742
0.762
0.760
0.794
0.802
0.804
0.778
0.778
0.740
0.712
0.692
0.682
0.696
0.716
0.672
0.730
0.768
0.766
0.784
0.748
0.712
0.700
0.684
0.666
0.664
0.664
0.676
0.718
0.762
0.802
0.812
0.778
0.752
0.726
0.730
0.746
0.736
0.730
0.696
0.690
0.680
0.664
0.658
0.652
0.652
0.660
0.652
0.674
0.726
0.774
0.820
0.864
0.834
0.768
0.752
0.732
0.706
0.666
0.658
0.692
0.722
0.736
0.752
0.796
0.810
0.796
0.788
0.774
0.742
0.724
0.714
0.710
0.712
0.720
0.688
0.694
0.230
0.442
0.668
0.686
0.698
0.724
0.730
0.708
0.706
0.694
0.674
0.678
0.684
0.702
0.682
0.710
0.730
0.724
0.726
0.736
0.738
0.726
0.696
0.688
0.676
0.678
0.722
0.694
0.714
0.742
0.764
0.772
0.790
0.736
0.748
0.740
0.712
0.738
0.674
0.710
0.710
0.690
0.668
0.236
0.416
0.646
0.696
0.672
0.728
0.740
0.728
0.772
0.778
0.752
0.692
0.680
0.700
0.682
0.722
0.690
0.690
0.692
0.678
0.668
0.662
0.656
0.676
0.682
0.700
0.702
0.732
0.774
0.778
0.826
0.788
0.760
0.750
0.738
0.740
0.732
0.700
0.698
0.702
0.686
0.694
0.716
0.738
0.724
0.740
0.750
0.762
0.752
0.728
0.716
0.696
0.720
0.670
0.698
0.734
0.794
0.802
0.832
0.796
0.810
0.798
0.790
0.760
0.762
0.734
0.730
0.768
0.816
0.816
0.822
0.800
0.776
0.786
0.826
0.770
0.784
0.766
0.742
0.750
0.750
0.756
0.736
0.748
0.762
0.742
0.736
0.640
0.668
0.662
0.660
0.650
0.658
0.690
0.738
0.738
0.736
0.762
0.774
0.748
0.748
0.720
0.710
0.696
0.696
0.678
0.246
0.452
0.656
0.714
0.646
0.668
0.646
0.658
0.636
0.634
0.644
0.588
0.602
0.618
0.596
0.630
0.636
0.684
0.230
0.504
0.744
0.796
0.822
0.852
0.794
0.796
0.802
0.232
0.510
0.728
0.726
0.704
0.714
0.238
0.500
0.730
0.748
0.750
0.750
0.772
1.430
0.706
0.700
0.710
0.686
0.704
0.700
0.694
0.708
0.718
0.704
0.688
0.680
0.718
0.698
0.562
0.840
0.708
0.596
0.622
0.656
0.574
0.622
0.610
0.632
0.738
0.836
0.886
0.946
0.222
0.198
1.218
0.886
0.844
0.786
0.744
0.718
0.698
0.650
0.622
0.634
0.778
0.814
0.794
0.790
0.240
0.600
0.902
0.966
0.898
0.860
0.796
0.730
0.684
0.648
0.656
0.606
0.626
0.634
0.620
0.620
0.634
0.652
0.674
0.722
0.736
0.788
0.800
0.750
0.724
0.720
0.714
0.730
0.710
0.712
0.748
0.744
0.778
0.804
0.792
0.746
0.726
0.708
0.702
0.676
0.636
0.654
0.672
0.698
0.782
0.784
0.820
0.836
0.808
0.800
0.758
0.768
0.752
0.754
0.700
0.692
0.700
0.712
0.762
0.802
0.794
0.788
0.772
0.718
0.702
0.674
0.640
0.634
0.616
0.612
0.614
0.620
0.416
0.946
0.648
0.692
0.690
0.694
0.692
0.680
0.684
0.664
0.668
0.684
0.706
0.698
0.718
0.728
0.748
0.726
0.726
0.706
0.704
0.676
0.666
0.654
0.672
0.702
0.722
0.768
0.752
0.708
0.706
0.714
0.702
0.690
0.660
0.654
0.644
0.646
0.658
0.674
0.698
0.736
0.744
0.776
0.778
0.774
0.784
0.784
0.756
0.754
0.730
0.700
0.676
0.668
0.672
0.670
0.680
0.704
0.702
0.724
0.684
0.692
0.694
0.678
0.656
0.628
0.616
0.610
0.594
0.598
0.636
0.700
0.746
0.856
0.804
0.816
0.828
0.860
0.842
0.754
0.770
0.802
0.804
0.782
0.754
0.746
0.756
0.722
0.706
0.680
0.686
0.682
0.678
0.690
0.694
0.696
0.686
0.662
0.656
0.660
0.644
0.650
0.672
0.688
0.730
0.766
0.828
0.848
0.842
0.814
0.800
0.788
0.724
0.698
0.700
0.702
0.720
0.768
0.758
0.738
0.766
0.726
0.698
0.656
0.636
0.624
0.600
0.598
0.604
0.612
0.378
0.942
0.634
0.656
0.656
0.700
0.740
0.756
0.762
0.748
0.728
0.662
0.638
0.602
0.590
0.580
0.584
0.556
0.558
0.554
0.552
0.548
0.544
0.550
0.552
0.544
0.548
0.548
0.554
0.540
0.546
0.550
0.474
0.246
0.408
0.572
0.584
0.606
0.614
0.616
0.606
0.614
0.586
0.600
0.596
0.590
0.560
0.572
0.538
0.546
0.552
0.564
0.560
0.622
0.620
0.638
0.670
0.650
0.656
0.688
0.700
0.694
0.660
0.638
0.622
0.242
0.376
0.838
0.382
0.228
0.356
0.580
0.564
0.560
0.598
0.212
0.328
0.592
0.706
0.598
0.682
0.676
0.636
0.636
0.630
0.626
0.624
0.628
0.616
0.634
0.640
0.684
0.742
0.774
0.764
0.750
0.240
0.456
0.684
0.688
0.212
0.462
0.234
0.436
0.690
0.234
0.462
0.722
0.700
0.678
0.674
0.694
0.250
0.418
0.228
0.444
0.672
0.682
0.686
0.722
0.704
0.706
0.730
0.732
0.702
0.688
0.702
0.246
0.420
0.670
0.646
0.604
0.586
0.596
0.626
0.696
0.812
0.838
0.796
0.808
0.782
0.798
0.804
0.810
0.742
0.778
0.770
0.756
0.740
0.714
0.658
0.694
0.716
0.732
0.756
0.780
0.798
0.790
0.758
0.748
0.742
0.734
0.700
0.722
0.714
0.716
0.728
0.746
0.794
0.840
0.836
0.826
0.790
0.752
0.746
0.740
0.766
0.722
0.756
0.800
0.856
0.836
0.766
0.718
0.692
0.668
0.666
0.670
0.638
0.682
0.684
0.700
0.704
0.690
0.668
0.664
0.642
0.674
0.618
0.658
0.680
0.730
0.736
0.782
0.742
0.220
0.498
0.722
0.714
0.704
0.688
0.692
0.676
0.664
0.668
0.672
0.664
0.710
0.654
0.244
0.412
0.660
0.660
0.666
0.652
0.648
0.664
0.240
0.420
0.640
0.682
0.644
0.256
0.412
0.686
0.736
0.666
0.698
0.678
0.674
0.660
0.658
0.642
0.650
0.652
0.666
0.666
0.678
0.690
0.682
0.674
0.670
0.664
0.664
0.656
0.650
0.646
0.656
0.640
0.656
0.660
0.642
0.656
0.238
0.446
0.658
0.646
0.616
0.614
0.602
0.626
0.614
0.618
0.652
0.678
0.668
0.650
0.638
0.586
0.844
0.396
0.702
0.748
0.786
0.784
0.780
0.730
0.228
0.468
0.644
0.634
0.604
0.862
0.424
0.632
0.250
0.468
0.780
0.826
0.810
0.806
0.766
0.728
0.684
0.656
0.658
0.644
0.668
0.722
0.816
0.874
0.852
0.872
0.872
0.816
0.738
0.688
0.690
0.682
0.692
0.704
0.716
0.672
0.728
0.714
0.714
0.742
0.704
0.670
0.666
0.666
0.674
0.690
0.696
0.702
0.752
0.756
0.718
0.762
0.752
0.706
0.774
0.728
0.704
0.744
0.718
0.710
0.694
0.686
0.638
0.638
0.624
0.664
0.660
0.728
0.742
0.760
0.762
0.734
0.686
0.678
0.634
0.640
0.616
0.600
0.592
0.584
0.584
0.572
0.572
0.568
0.564
0.564
0.566
0.568
0.554
0.558
0.560
0.546
0.542
0.540
0.536
0.534
0.532
0.538
0.534
0.554
0.556
0.568
0.576
0.568
0.576
0.546
0.552
0.568
0.558
0.560
0.552
0.552
0.552
0.554
0.552
0.540
0.560
0.538
0.564
0.560
0.518
0.530
0.508
0.530
0.514
0.514
0.506
0.508
0.504
0.520
0.494
0.482
0.518
0.516
0.548
0.576
0.618
0.650
0.644
0.670
0.666
0.648
0.638
0.634
0.624
0.638
0.612
0.614
0.628
0.604
0.580
0.732
0.438
0.554
0.552
0.544
0.540
0.548
0.554
0.586
0.624
0.712
0.676
0.662
0.674
0.246
0.478
0.216
0.482
0.732
0.728
0.718
0.668
0.662
0.644
0.630
0.646
0.646
0.662
0.718
0.662
0.656
0.706
0.706
0.732
0.226
0.482
0.734
0.740
0.716
0.732
0.604
0.616
0.600
0.280
0.884
0.554
0.562
0.728
0.796
0.660
0.860
0.812
0.848
0.314
0.550
0.832
0.808
0.784
0.720
0.698
0.648
0.622
0.618
0.570
0.570
0.566
0.574
0.588
0.614
0.620
0.648
0.628
0.650
0.506
0.242
0.540
0.642
0.634
0.634
0.638
0.674
0.700
0.704
0.740
0.746
0.728
0.748
0.718
0.694
0.682
0.666
0.676
0.654
0.662
0.660
0.650
0.646
0.658
0.670
0.668
0.678
0.708
0.702
0.706
0.694
0.224
0.452
0.692
0.686
0.660
0.636
0.630
0.602
0.608
0.592
0.608
0.642
0.716
0.756
0.822
0.828
0.870
0.798
0.816
0.788
0.816
0.778
0.760
0.698
0.684
0.648
0.640
0.662
0.682
0.724
0.744
0.762
0.760
0.738
0.742
0.728
0.708
0.710
0.694
0.692
0.674
0.696
0.682
0.694
0.696
0.660
0.638
0.610
0.602
0.576
0.588
0.590
0.640
0.744
0.828
0.856
0.832
0.828
0.826
0.802
0.758
0.736
0.698
0.700
0.708
0.682
0.660
0.664
0.668
0.666
0.662
0.654
0.656
0.632
0.618
0.600
0.576
0.582
0.574
0.590
0.600
0.614
0.640
0.646
0.676
0.714
0.746
0.738
0.730
0.684
0.674
0.658
0.650
0.660
0.686
0.750
0.784
0.796
0.798
0.788
0.780
0.760
0.716
0.706
0.688
0.666
0.686
0.688
0.712
0.736
0.744
0.776
0.792
0.752
0.734
0.744
0.698
0.692
0.678
0.670
0.674
0.678
0.692
0.698
0.708
0.702
0.698
0.684
0.674
0.682
0.674
0.658
0.664
0.650
0.652
0.652
0.650
0.642
0.640
0.628
0.634
0.630
0.624
0.628
0.622
0.624
0.622
0.638
0.642
0.640
0.656
0.670
0.694
0.694
0.702
0.682
0.676
0.700
0.700
0.684
0.690
0.676
0.688
0.698
0.692
0.702
0.706
0.704
0.692
0.680
0.660
0.644
0.640
0.638
0.224
0.422
0.670
0.666
0.672
0.676
0.694
0.700
0.692
0.676
0.660
0.636
0.600
0.592
0.574
0.568
0.562
0.552
0.546
0.526
0.528
0.522
0.534
0.554
0.624
0.794
0.886
0.854
0.908
0.936
0.918
0.904
0.886
0.852
0.806
0.734
0.666
0.660
0.626
0.614
0.616
0.624
0.636
0.658
0.666
0.646
0.638
0.608
0.604
0.596
0.398
0.800
0.572
0.566
0.554
0.550
0.542
0.538
0.530
0.526
0.546
0.494
0.518
0.512
0.520
0.556
0.642
0.708
0.760
0.746
0.804
0.780
0.792
0.756
0.712
0.664
0.626
0.626
0.620
0.616
0.606
0.610
0.636
0.660
0.742
0.744
0.750
0.740
0.730
0.728
0.700
0.688
0.672
0.644
0.622
0.620
0.632
0.630
0.662
0.712
0.704
0.716
0.684
0.682
0.630
0.614
0.610
0.594
0.582
0.598
0.610
0.610
0.644
0.646
0.674
0.654
0.642
0.610
0.596
0.598
0.212
0.358
0.552
0.554
0.542
0.530
0.528
0.516
0.532
0.550
0.620
0.694
0.748
0.690
0.766
0.720
0.728
0.690
0.630
0.608
0.590
0.568
0.552
0.548
0.540
0.538
0.572
0.610
0.232
0.476
0.756
0.788
0.758
0.768
0.750
0.744
0.706
0.680
0.676
0.642
0.634
0.652
0.646
0.638
0.650
0.666
0.672
0.676
0.724
0.738
0.744
0.744
0.710
0.698
0.686
0.690
0.684
0.694
0.688
0.666
0.680
0.704
0.710
0.694
0.710
0.706
0.680
0.678
0.670
0.650
0.638
0.642
0.654
0.658
0.690
0.726
0.724
0.748
0.736
0.704
0.684
0.688
0.668
0.676
0.674
0.688
0.686
0.660
0.638
0.636
0.634
0.642
0.660
0.662
0.652
0.636
0.612
0.600
0.600
0.592
0.574
0.416
0.736
0.564
0.566
0.562
0.566
0.588
0.646
0.774
0.996
0.958
0.918
0.902
0.902
0.854
0.800
0.740
0.714
0.698
0.676
0.656
0.226
0.432
0.650
0.646
0.636
0.648
0.654
0.666
0.658
0.660
0.652
0.644
0.640
0.640
0.632
0.632
0.628
0.634
0.630
0.624
0.630
0.630
0.638
0.686
0.666
0.658
0.668
0.652
0.632
0.620
0.606
0.604
0.598
0.616
0.650
0.670
0.694
0.732
0.736
0.736
0.700
0.696
0.674
0.652
0.632
0.608
0.594
0.590
0.586
0.602
0.614
0.638
0.714
0.718
0.712
0.726
0.728
0.732
0.710
0.684
0.656
0.628
0.622
0.612
0.630
0.642
0.692
0.732
0.766
0.730
0.746
0.744
0.714
0.686
0.666
0.660
0.650
0.634
0.644
0.654
0.676
0.668
0.636
0.636
0.646
0.648
0.654
0.648
0.650
0.622
0.634
0.640
0.646
0.642
0.652
0.658
0.650
0.668
0.662
0.650
0.642
0.648
0.652
0.630
0.636
0.622
0.622
0.608
0.616
0.608
0.610
0.612
0.614
0.604
0.604
0.602
0.596
0.598
0.608
0.620
0.636
0.668
0.672
0.690
0.700
0.692
0.710
0.698
0.684
0.658
0.676
0.674
0.672
0.670
0.682
0.656
0.636
0.626
0.614
0.628
0.646
0.688
0.704
0.740
0.768
0.768
0.736
0.748
0.736
0.704
0.700
0.682
0.660
0.644
0.632
0.626
0.616
0.632
0.614
0.662
0.648
0.660
0.678
0.668
0.682
0.700
0.692
0.668
0.656
0.640
0.632
0.612
0.592
0.584
0.576
0.578
0.378
0.838
0.602
0.620
0.664
0.680
0.726
0.800
0.796
0.832
0.818
0.764
0.772
0.724
0.702
0.700
0.684
0.668
0.678
0.666
0.662
0.634
0.624
0.648
0.652
0.680
0.714
0.712
0.722
0.728
0.716
0.696
0.692
0.686
0.664
0.662
0.672
0.688
0.692
0.698
0.692
0.680
0.676
0.684
0.676
0.662
0.654
0.660
0.646
0.638
0.646
0.648
0.640
0.658
0.662
0.646
0.644
0.646
0.646
0.642
0.640
0.630
0.630
0.616
0.630
0.644
0.644
0.654
0.654
0.644
0.638
0.634
0.624
0.606
0.608
0.616
0.628
0.220
0.414
0.650
0.672
0.646
0.668
0.682
0.668
0.668
0.656
0.636
0.616
0.608
0.612
0.618
0.618
0.616
0.644
0.680
0.690
0.702
0.654
0.684
0.694
0.696
0.688
0.702
0.710
0.676
0.680
0.656
0.648
0.640
0.652
0.668
0.678
0.652
0.670
0.672
0.668
0.646
0.632
0.630
0.622
0.628
0.628
0.624
0.612
0.594
0.590
0.590
0.598
0.600
0.610
0.628
0.640
0.674
0.698
0.728
0.736
0.748
0.748
0.716
0.694
0.682
0.650
0.646
0.654
0.648
0.646
0.656
0.676
0.676
0.686
0.694
0.686
0.672
0.672
0.668
0.658
0.646
0.650
0.654
0.642
0.650
0.648
0.640
0.642
0.672
0.658
0.676
0.710
0.720
0.716
0.718
0.710
0.688
0.654
0.652
0.626
0.614
0.608
0.608
0.614
0.228
0.442
0.738
0.760
0.762
0.734
0.744
0.736
0.708
0.704
0.710
0.706
0.704
0.674
0.644
0.624
0.612
0.594
0.588
0.584
0.580
0.576
0.580
0.558
0.552
0.558
0.554
0.588
0.626
0.626
0.646
0.686
0.664
0.626
0.644
0.652
0.634
0.640
0.628
0.620
0.602
0.594
0.594
0.594
0.590
0.602
0.618
0.656
0.664
0.664
0.672
0.684
0.676
0.680
0.680
0.660
0.648
0.646
0.644
0.630
0.626
0.632
0.640
0.626
0.634
0.642
0.644
0.656
0.658
0.658
0.644
0.630
0.638
0.636
0.620
0.618
0.608
0.600
0.600
0.590
0.598
0.614
0.618
0.606
0.630
0.634
0.616
0.612
0.612
0.590
0.582
0.588
0.558
0.552
0.486
0.226
0.412
0.548
0.548
0.568
0.608
0.740
0.996
0.934
0.874
0.816
0.806
0.806
0.796
0.782
0.750
0.676
0.658
0.652
0.630
0.630
0.616
0.610
0.634
0.634
0.636
0.654
0.660
0.652
0.642
0.628
0.638
0.644
0.650
0.646
0.618
0.618
0.622
0.630
0.612
0.626
0.628
0.628
0.622
0.624
0.624
0.616
0.608
0.594
0.592
0.594
0.598
0.598
0.596
0.588
0.610
0.614
0.624
0.610
0.598
0.606
0.602
0.592
0.596
0.598
0.620
0.620
0.644
0.654
0.658
0.622
0.602
0.602
0.608
0.596
0.592
0.606
0.586
0.584
0.550
0.546
0.550
0.522
0.536
0.560
0.624
0.758
0.830
0.814
0.902
0.842
0.776
0.450
1.028
0.646
0.606
0.600
0.602
0.590
0.600
0.606
0.612
0.600
0.608
0.606
0.630
0.592
0.594
0.574
0.580
0.228
0.340
0.228
0.346
0.238
0.338
0.240
0.358
0.224
0.382
0.248
0.394
0.242
0.400
0.236
0.422
0.232
0.418
0.232
0.398
0.220
0.386
0.250
0.362
0.242
0.384
0.230
0.362
0.444
0.232
0.544
0.586
0.556
0.556
0.566
0.592
0.638
0.732
0.770
0.768
0.840
0.830
0.806
1.058
0.568
0.818
0.786
0.752
0.766
0.752
0.760
0.788
0.822
0.834
0.762
0.744
0.742
0.736
0.724
0.748
0.724
0.714
0.754
0.744
0.798
0.736
0.702
0.682
0.640
0.642
0.662
0.220
0.442
0.226
0.470
0.248
0.502
0.750
0.244
0.516
0.766
0.676
0.654
0.646
0.622
0.624
0.622
0.660
0.738
0.822
0.816
0.768
0.696
0.712
0.700
0.700
0.708
0.716
0.696
0.670
0.636
0.634
0.640
0.632
0.638
0.652
0.630
0.632
0.640
0.664
0.670
0.680
0.658
0.260
0.410
0.636
0.638
0.626
0.662
0.656
0.662
0.662
0.650
0.646
0.652
0.636
0.640
0.654
0.682
0.656
0.630
0.644
0.584
0.610
0.610
0.622
0.662
0.694
0.730
0.736
0.788
0.786
0.780
0.740
0.700
0.676
0.642
0.618
0.610
0.622
0.616
0.640
0.642
0.658
0.680
0.700
0.658
0.656
0.660
0.664
0.694
0.672
0.648
0.632
0.638
0.616
0.600
0.596
0.584
0.572
0.570
0.566
0.574
0.594
0.664
0.700
0.764
0.798
0.790
0.790
0.760
0.734
0.742
0.746
0.698
0.686
0.694
0.678
0.656
0.658
0.616
0.622
0.620
0.626
0.642
0.664
0.704
0.682
0.678
0.666
0.676
0.668
0.664
0.666
0.650
0.646
0.634
0.630
0.622
0.614
0.602
0.614
0.620
0.658
0.698
0.726
0.738
0.728
0.704
0.672
0.644
0.640
0.628
0.642
0.674
0.750
0.816
0.886
0.898
0.450
1.190
0.720
0.670
0.630
0.600
0.594
0.582
0.584
0.608
0.668
0.728
0.806
0.820
0.830
0.830
0.796
0.736
0.688
0.650
0.622
0.612
0.590
0.582
0.242
0.344
0.602
0.626
0.706
0.234
0.492
0.728
0.720
0.690
0.670
0.658
0.660
0.662
0.644
0.670
0.704
0.732
0.744
0.758
0.694
0.696
0.700
0.694
0.690
0.688
0.690
0.656
0.642
0.638
0.650
0.642
0.652
0.688
0.756
0.768
0.732
0.758
0.756
0.726
0.720
0.698
0.670
0.652
0.650
0.644
0.628
0.628
0.656
0.682
0.676
0.710
0.730
0.706
0.684
0.712
0.694
0.672
0.654
0.658
0.664
0.660
0.654
0.654
0.670
0.642
0.676
0.696
0.716
0.674
0.704
0.662
0.644
0.638
0.632
0.624
0.612
0.620
0.634
0.650
0.674
0.662
0.676
0.662
0.646
0.632
0.620
0.602
0.584
0.580
0.568
0.566
0.434
0.714
0.596
0.566
0.648
0.750
0.730
0.684
0.754
0.804
0.816
0.838
0.812
0.828
0.808
0.784
0.786
0.762
0.710
0.694
0.682
0.674
0.660
0.660
0.668
0.692
0.710
0.686
0.702
0.688
0.692
0.670
0.668
0.658
0.670
0.666
0.640
0.644
0.646
0.660
0.646
0.650
0.664
0.680
0.650
0.640
0.234
0.392
0.620
0.602
0.608
0.618
0.658
0.694
0.712
0.724
0.776
0.774
0.790
0.742
0.734
0.698
0.668
0.646
0.624
0.640
0.632
0.640
0.682
0.712
0.732
0.742
0.748
0.724
0.716
0.694
0.672
0.642
0.626
0.614
0.612
0.632
0.666
0.734
0.756
0.772
0.766
0.738
0.738
0.738
0.726
0.708
0.670
0.640
0.610
0.622
0.586
0.584
0.614
0.706
0.788
0.788
0.780
0.844
0.874
0.822
0.752
0.740
0.682
0.676
0.666
0.622
0.624
0.602
0.562
0.560
0.550
0.554
0.556
0.546
0.536
0.550
0.604
0.748
0.718
0.712
0.778
0.790
0.780
0.784
0.750
0.740
0.724
0.700
0.680
0.676
0.640
0.640
0.640
0.644
0.674
0.704
0.696
0.732
0.728
0.720
0.692
0.656
0.642
0.634
0.634
0.650
0.658
0.662
0.654
0.684
0.682
0.674
0.664
0.648
0.650
0.628
0.608
0.592
0.580
0.570
0.592
0.640
0.690
0.722
0.764
0.770
0.738
0.738
0.772
0.800
0.784
0.740
0.714
0.744
0.680
0.660
0.670
0.626
0.628
0.608
0.596
0.588
0.582
0.566
0.622
0.732
0.786
0.704
0.738
0.774
0.806
0.784
0.778
0.730
0.700
0.684
0.672
0.656
0.648
0.666
0.686
0.688
0.722
0.740
0.706
0.704
0.682
0.668
0.670
0.664
0.660
0.662
0.682
0.694
0.676
0.668
0.656
0.638
0.630
0.616
0.604
0.604
0.592
0.594
0.598
0.612
0.626
0.634
0.642
0.666
0.670
0.668
0.650
0.634
0.600
0.586
0.582
0.598
0.630
0.688
0.760
0.866
0.922
0.826
0.834
0.818
0.780
0.728
0.706
0.656
0.634
0.614
0.604
0.604
0.638
0.692
0.754
0.808
0.792
0.748
0.728
0.694
0.690
0.676
0.652
0.660
0.650
0.634
0.622
0.612
0.614
0.612
0.622
0.646
0.678
0.702
0.704
0.664
0.674
0.676
0.648
0.646
0.624
0.612
0.614
0.614
0.610
0.622
0.620
0.600
0.218
0.376
0.594
0.600
0.606
0.604
0.608
0.618
0.618
0.600
0.604
0.588
0.586
0.578
0.604
0.656
0.708
0.736
0.746
0.746
0.734
0.752
0.718
0.710
0.712
0.680
0.652
0.642
0.642
0.610
0.614
0.628
0.654
0.672
0.688
0.724
0.740
0.728
0.756
0.724
0.672
0.680
0.674
0.668
0.686
0.710
0.712
0.710
0.732
0.714
0.728
0.710
0.686
0.670
0.654
0.634
0.626
0.630
0.642
0.660
0.646
0.660
0.632
0.634
0.624
0.642
0.658
0.684
0.722
0.736
0.762
0.778
0.764
0.740
0.732
0.712
0.698
0.680
0.674
0.668
0.662
0.656
0.648
0.658
0.672
0.656
0.682
0.686
0.692
0.696
0.716
0.698
0.696
0.724
0.698
0.658
0.346
0.304
0.632
0.622
0.618
0.624
0.660
0.684
0.706
0.744
0.746
0.752
0.758
0.744
0.736
0.720
0.708
0.676
0.686
0.690
0.676
0.692
0.678
0.682
0.696
0.700
0.696
0.696
0.690
0.670
0.678
0.676
0.656
0.670
0.654
0.624
0.614
0.614
0.626
0.638
0.618
0.628
0.626
0.616
0.604
0.618
0.648
0.696
0.724
0.728
0.778
0.716
0.724
0.692
0.668
0.648
0.624
0.618
0.608
0.612
0.616
0.618
0.594
0.608
0.598
0.600
0.608
0.628
0.622
0.656
0.682
0.712
0.696
0.702
0.698
0.670
0.656
0.658
0.672
0.646
0.624
0.626
0.630
0.640
0.656
0.628
0.650
0.618
0.614
0.604
0.592
0.588
0.570
0.576
0.584
0.600
0.594
0.626
0.666
0.666
0.676
0.686
0.734
0.724
0.738
0.736
0.750
0.744
0.718
0.694
0.686
0.690
0.638
0.662
0.648
0.654
0.664
0.676
0.686
0.668
0.664
0.670
0.644
0.640
0.642
0.634
0.644
0.620
0.642
0.668
0.640
0.640
0.616
0.620
0.616
0.628
0.606
0.634
0.634
0.642
0.644
0.650
0.650
0.664
0.670
0.666
0.684
0.690
0.670
0.668
0.676
0.648
0.640
0.654
0.660
0.668
0.662
0.650
0.666
0.674
0.668
0.676
0.688
0.684
0.700
0.662
0.666
0.664
0.642
0.628
0.624
0.628
0.640
0.642
0.642
0.662
0.662
0.668
0.694
0.704
0.734
0.716
0.724
0.742
0.724
0.720
0.668
0.674
0.680
0.686
0.656
0.680
0.676
0.708
0.680
0.720
0.702
0.686
0.676
0.660
0.642
0.656
0.626
0.642
0.642
0.634
0.642
0.620
0.626
0.632
0.648
0.664
0.698
0.764
0.782
0.816
0.788
0.762
0.786
0.766
0.758
0.754
0.746
0.704
0.716
0.672
0.670
0.660
0.674
0.702
0.762
0.824
0.844
0.786
0.854
0.840
0.846
0.790
0.760
0.694
0.642
0.632
0.634
0.626
0.638
0.676
0.662
0.656
0.636
0.632
0.600
0.614
0.626
0.612
0.640
0.656
0.672
0.674
0.684
0.644
0.638
0.614
0.612
0.598
0.602
0.608
0.652
0.666
0.710
0.718
0.756
0.790
0.772
0.748
0.722
0.654
0.654
0.634
0.634
0.662
0.696
0.706
0.700
0.692
0.698
0.706
0.724
0.674
0.682
0.660
0.658
0.614
0.626
0.608
0.644
0.688
0.698
0.730
0.792
0.812
0.788
0.808
0.810
0.790
0.750
0.742
0.694
0.678
0.696
0.674
0.678
0.674
0.706
0.718
0.714
0.718
0.724
0.726
0.700
0.696
0.686
0.648
0.648
0.632
0.622
0.628
0.644
0.646
0.686
0.700
0.738
0.730
0.706
0.728
0.718
0.686
0.676
0.662
0.646
0.630
0.628
0.646
0.670
0.686
0.678
0.714
0.720
0.732
0.758
0.742
0.732
0.730
0.696
0.688
0.666
0.672
0.636
0.662
0.646
0.670
0.678
0.670
0.686
0.666
0.692
0.716
0.692
0.702
0.682
0.696
0.674
0.698
0.722
0.688
0.704
0.690
0.698
0.710
0.706
0.688
0.682
0.668
0.644
0.636
0.636
0.646
0.682
0.688
0.776
0.836
0.804
0.838
0.828
0.798
0.740
0.702
0.686
0.222
0.446
0.648
0.662
0.652
0.646
0.664
0.670
0.650
0.700
0.676
0.652
0.678
0.682
0.666
0.660
0.650
0.640
0.638
0.632
0.626
0.638
0.648
0.660
0.624
0.632
0.646
0.696
0.738
0.730
0.742
0.758
0.744
0.708
0.706
0.682
0.662
0.684
0.674
0.682
0.688
0.690
0.722
0.760
0.800
0.234
0.560
0.790
0.770
0.744
0.704
0.682
0.662
0.612
0.608
0.604
0.602
0.616
0.610
0.636
0.604
0.604
0.602
0.660
0.680
0.838
0.818
0.768
0.778
0.780
0.782
0.722
0.706
0.686
0.694
0.638
0.648
0.250
0.412
0.626
0.668
0.714
0.762
0.742
0.770
0.744
0.776
0.770
0.696
0.684
0.680
0.670
0.230
0.446
0.690
0.704
0.706
0.680
0.674
0.654
0.646
0.648
0.672
0.666
0.694
0.750
0.764
0.768
0.716
0.712
0.722
0.714
0.692
0.704
0.692
0.252
0.466
0.694
0.708
0.674
0.688
0.654
0.678
0.656
0.616
0.616
0.602
0.606
0.608
0.692
0.852
0.958
0.906
0.880
0.860
0.812
0.792
0.742
0.742
0.678
0.684
0.678
0.664
0.690
0.652
0.648
0.658
0.674
0.674
0.660
0.636
0.634
0.628
0.626
0.646
0.676
0.664
0.674
0.696
0.662
0.670
0.650
0.626
0.628
0.622
0.656
0.652
0.708
0.712
0.734
0.768
0.764
0.742
0.686
0.694
0.672
0.672
0.682
0.626
0.644
0.646
0.662
0.700
0.720
0.734
0.752
0.748
0.734
0.696
0.648
0.626
0.618
0.614
0.600
0.624
0.706
0.800
0.812
0.802
0.912
0.816
0.764
0.802
0.846
0.854
0.824
0.774
0.736
0.720
0.682
0.678
0.696
0.656
0.668
0.652
0.652
0.654
0.682
0.724
0.708
0.736
0.756
0.790
0.784
0.754
0.746
0.700
0.646
0.654
0.618
0.622
0.616
0.642
0.680
0.740
0.854
0.906
0.906
0.888
0.892
0.610
1.076
0.778
0.740
0.704
0.682
0.692
0.680
0.698
0.708
0.732
0.740
0.724
0.726
0.738
0.708
0.704
0.692
0.704
0.674
0.678
0.672
0.648
0.662
0.660
0.662
0.666
0.688
0.692
0.690
0.666
0.674
0.666
0.656
0.652
0.638
0.638
0.638
0.618
0.598
0.600
0.602
0.624
0.608
0.636
0.630
0.658
0.644
0.636
0.664
0.642
0.644
0.650
0.624
0.620
0.600
0.596
0.602
0.606
0.650
0.678
0.746
0.786
0.820
0.846
0.816
0.800
0.762
0.740
0.716
0.684
0.678
0.678
0.672
0.668
0.680
0.708
0.722
0.746
0.764
0.774
0.744
0.724
0.710
0.688
0.674
0.668
0.676
0.666
0.702
0.712
0.734
0.726
0.752
0.778
0.732
0.724
0.706
0.700
0.686
0.674
0.642
0.652
0.638
0.654
0.648
0.664
0.676
0.700
0.686
0.720
0.706
0.704
0.662
0.664
0.644
0.632
0.626
0.642
0.624
0.642
0.662
0.698
0.710
0.798
0.824
0.768
0.772
0.758
0.746
0.796
0.752
0.740
0.740
0.702
0.706
0.710
0.704
0.688
0.682
0.674
0.656
0.666
0.686
0.658
0.674
0.686
0.658
0.664
0.658
0.648
0.614
0.610
0.610
0.598
0.606
0.654
0.750
0.810
0.854
0.770
0.764
0.742
0.730
0.710
0.702
0.682
0.672
0.672
0.652
0.668
0.686
0.718
0.718
0.720
0.710
0.694
0.670
0.668
0.658
0.678
0.620
0.616
0.610
0.622
0.584
0.602
0.598
0.612
0.652
0.684
0.736
0.704
0.696
0.716
0.716
0.762
0.774
0.772
0.754
0.738
0.648
0.670
0.648
0.636
0.646
0.676
0.696
0.662
0.704
0.720
0.724
0.742
0.772
0.790
0.808
0.814
0.762
0.710
0.730
0.672
0.676
0.676
0.672
0.664
0.666
0.704
0.722
0.748
0.798
0.802
0.778
0.752
0.704
0.672
0.652
0.634
0.648
0.680
0.656
0.688
0.864
0.918
0.872
0.880
0.878
0.868
0.804
0.800
0.232
0.532
0.742
0.704
0.674
0.654
0.664
0.700
0.730
0.782
0.814
0.772
0.748
0.748
0.758
0.730
0.734
0.726
0.714
0.706
0.712
0.738
0.726
0.746
0.764
0.744
0.728
0.238
0.488
0.728
0.722
0.724
0.702
0.684
0.678
0.690
0.710
0.726
0.744
0.784
0.762
0.790
0.788
0.790
0.762
0.712
0.698
0.718
0.686
0.702
0.724
0.768
0.814
0.834
0.768
0.796
0.798
0.756
0.742
0.722
0.708
0.712
0.718
0.706
0.732
0.702
0.720
0.708
0.692
0.680
0.678
0.688
0.686
0.682
0.676
0.698
0.698
0.672
0.678
0.664
0.702
0.722
0.694
0.686
0.702
0.702
0.688
0.658
0.652
0.650
0.644
0.668
0.668
0.666
0.670
0.636
0.612
0.600
0.616
0.598
0.608
0.626
0.628
0.610
0.610
0.608
0.604
0.594
0.606
0.574
0.586
0.590
0.592
0.588
0.494
0.750
0.628
0.652
0.664
0.634
0.616
0.584
0.576
0.566
0.566
0.556
0.564
0.588
0.620
0.696
0.694
0.682
0.672
0.654
0.632
0.594
0.582
0.470
0.242
0.436
0.570
0.540
0.536
0.544
0.560
0.574
0.618
0.646
0.674
0.676
0.244
0.448
0.688
0.680
0.688
0.644
0.366
0.276
0.620
0.604
0.598
0.586
0.578
0.572
0.574
0.556
0.574
0.596
0.618
0.640
0.662
0.654
0.648
0.664
0.680
0.666
0.648
0.642
0.632
0.620
0.596
0.596
0.582
0.580
0.570
0.414
0.738
0.562
0.552
0.554
0.550
0.552
0.568
0.580
0.632
0.696
0.712
0.764
0.772
0.758
0.742
0.714
0.676
0.654
0.630
0.612
0.600
0.584
0.580
0.578
0.598
0.592
0.604
0.622
0.620
0.616
0.602
0.620
0.608
0.610
0.588
0.462
0.236
0.474
0.588
0.600
0.656
0.684
0.664
0.668
0.686
0.684
0.674
0.678
0.658
0.662
0.652
0.644
0.610
0.596
0.584
0.572
0.562
0.582
0.624
0.678
0.718
0.704
0.704
0.704
0.674
0.678
0.684
0.662
0.642
0.624
0.612
0.608
0.614
0.602
0.594
0.580
0.572
0.568
0.556
0.554
0.564
0.602
0.666
0.720
0.720
0.680
0.654
0.636
0.628
0.620
0.600
0.588
0.578
0.572
0.570
0.446
0.714
0.574
0.580
0.602
0.634
0.654
0.650
0.696
0.696
0.680
0.672
0.686
0.704
0.694
0.676
0.650
0.634
0.616
0.610
0.596
0.592
0.590
0.596
0.586
0.594
0.584
0.590
0.604
0.624
0.672
0.700
0.686
0.688
0.684
0.676
0.680
0.664
0.636
0.626
0.616
0.618
0.630
0.630
0.658
0.668
0.688
0.704
0.698
0.710
0.726
0.718
0.702
0.682
0.646
0.622
0.594
0.596
0.954
0.772
0.580
0.564
0.574
0.618
0.672
0.698
0.860
0.832
0.992
0.982
0.950
0.896
0.850
0.854
0.812
0.792
0.750
0.704
0.666
0.644
0.618
0.614
0.624
0.648
0.682
0.744
0.770
0.768
0.722
0.706
0.706
0.718
0.706
0.704
0.712
0.704
0.674
0.658
0.638
0.640
0.634
0.626
0.594
0.602
0.616
0.632
0.650
0.652
0.658
0.682
0.694
0.680
0.674
0.674
0.658
0.650
0.622
0.616
0.610
0.580
0.592
0.598
0.598
0.598
0.600
0.618
0.624
0.632
0.626
0.652
0.622
0.650
0.638
0.630
0.640
0.614
0.620
0.600
0.594
0.592
0.220
0.360
0.580
0.582
0.598
0.614
0.640
0.652
0.660
0.656
0.634
0.634
0.630
0.638
0.628
0.622
0.644
0.622
0.624
0.632
0.624
0.634
0.598
0.596
0.594
0.588
0.582
0.576
0.584
0.620
0.620
0.638
0.634
0.432
0.894
0.620
0.616
0.602
0.602
0.586
0.594
0.594
0.614
0.616
0.634
0.650
0.632
0.634
0.620
0.632
0.634
0.620
0.612
0.612
0.598
0.594
0.586
0.580
0.568
0.572
0.570
0.578
0.582
0.592
0.606
0.604
0.604
0.614
0.590
0.576
0.568
0.568
0.566
0.562
0.600
0.596
0.622
0.636
0.688
0.712
0.724
0.682
0.678
0.660
0.644
0.642
0.630
0.626
0.644
0.622
0.616
0.620
0.610
0.600
0.580
0.588
0.586
0.610
0.236
0.378
0.636
0.656
0.762
0.814
0.738
0.732
0.758
0.738
0.746
0.688
0.664
0.678
0.662
0.670
0.662
0.658
0.652
0.656
0.646
0.650
0.660
0.658
0.646
0.648
0.652
0.658
0.658
0.666
0.650
0.644
0.642
0.630
0.614
0.620
0.610
0.598
0.612
0.612
0.608
0.614
0.620
0.628
0.620
0.608
0.604
0.594
0.590
0.372
0.800
0.576
0.556
0.556
0.566
0.618
0.758
0.942
0.892
0.822
0.230
0.562
0.846
0.854
0.806
0.796
0.784
0.738
0.730
0.718
0.698
0.666
0.656
0.636
0.624
0.620
0.642
0.684
0.684
0.694
0.722
0.722
0.688
0.704
0.700
0.678
0.648
0.652
0.644
0.644
0.630
0.616
0.608
0.586
0.582
0.578
0.398
0.818
0.608
0.660
0.724
0.722
0.740
0.742
0.704
0.676
0.660
0.654
0.652
0.628
0.640
0.634
0.636
0.620
0.620
0.632
0.634
0.624
0.642
0.634
0.650
0.672
0.740
0.772
0.772
0.768
0.730
0.698
0.686
0.660
0.642
0.632
0.624
0.614
0.608
0.602
0.586
0.574
0.586
0.610
0.642
0.688
0.846
0.844
0.824
0.846
0.800
0.790
0.736
0.692
0.672
0.660
0.650
0.624
0.620
0.620
0.634
0.626
0.636
0.638
0.642
0.658
0.646
0.634
0.618
0.604
0.594
0.590
0.584
0.600
0.634
0.708
0.818
0.806
0.764
0.720
0.732
0.670
0.688
0.632
0.656
0.654
0.638
0.642
0.652
0.614
0.580
0.620
0.586
0.604
0.590
0.610
0.614
0.608
0.598
0.596
0.586
0.576
0.572
0.572
0.558
0.562
0.574
0.538
0.574
0.556
0.570
0.568
0.562
0.560
0.568
0.564
0.576
0.384
0.774
0.572
0.554
0.560
0.562
0.558
0.566
0.538
0.552
0.558
0.568
0.584
0.606
0.622
0.640
0.646
0.640
0.628
0.648
0.652
0.652
0.662
0.652
0.646
0.628
0.622
0.606
0.600
0.598
0.588
0.580
0.590
0.602
0.610
0.612
0.630
0.656
0.660
0.638
0.610
0.614
0.644
0.638
0.624
0.636
0.630
0.612
0.604
0.614
0.600
0.602
0.596
0.552
0.428
0.734
0.574
0.572
0.572
0.580
0.594
0.588
0.602
0.582
0.576
0.584
0.472
0.724
0.586
0.598
0.590
0.592
0.638
0.712
0.780
0.690
0.738
0.746
0.770
0.744
0.736
0.788
0.806
0.752
0.732
0.700
0.708
0.686
0.658
0.658
0.678
0.684
0.668
0.644
0.662
0.660
0.636
0.626
0.622
0.648
0.664
0.504
0.826
0.640
0.614
0.604
0.610
0.612
0.634
0.666
0.692
0.730
0.762
0.776
0.736
0.722
0.680
0.666
0.644
0.640
0.648
0.636
0.620
0.618
0.602
0.602
0.588
0.594
0.608
0.614
0.676
0.762
0.766
0.766
0.756
0.708
0.662
0.642
0.644
0.668
0.726
0.692
0.676
0.642
0.636
0.642
0.696
0.726
0.710
0.654
0.676
0.668
0.672
0.672
0.658
0.648
0.626
0.606
0.598
0.594
0.590
0.588
0.576
0.642
0.810
0.816
0.778
0.760
0.760
0.716
0.712
0.696
0.670
0.666
0.648
0.656
0.636
0.628
0.644
0.634
0.652
0.626
0.642
0.624
0.626
0.646
0.626
0.638
0.626
0.642
0.642
0.644
0.642
0.674
0.670
0.642
0.654
0.626
0.610
0.608
0.610
0.610
0.614
0.638
0.692
0.702
0.792
0.844
0.818
0.836
0.838
0.796
0.762
0.754
0.740
0.774
0.774
0.782
0.822
0.812
0.780
0.756
0.728
0.732
0.730
0.718
0.702
0.698
0.668
0.674
0.634
0.646
0.636
0.658
0.648
0.652
0.684
0.714
0.748
0.724
0.698
0.672
0.668
0.622
0.624
0.648
0.698
0.686
0.702
0.684
0.660
0.672
0.682
0.686
0.686
0.686
0.660
0.656
0.666
0.646
0.648
0.632
0.622
0.626
0.642
0.672
0.616
0.616
0.614
0.626
0.656
0.682
0.710
0.702
0.684
0.708
0.716
0.698
0.666
0.668
0.674
0.640
0.636
0.642
0.622
0.606
0.598
0.592
0.592
0.518
0.720
0.598
0.602
0.612
0.618
0.616
0.624
0.600
0.600
0.592
0.580
0.568
0.544
0.534
0.532
0.522
0.534
0.578
0.706
0.780
0.758
0.748
0.716
0.682
0.626
0.622
0.618
0.644
0.620
0.590
0.594
0.408
0.806
0.584
0.576
0.572
0.582
0.618
0.628
0.704
0.766
0.776
0.686
0.672
0.658
0.610
0.254
0.374
0.630
0.640
0.662
0.644
0.636
0.606
0.578
0.576
0.560
0.784
0.300
0.530
0.528
0.550
0.566
0.594
0.614
0.588
0.576
0.572
0.590
0.590
0.588
0.558
0.568
0.584
0.580
0.626
0.604
0.622
0.634
0.638
0.656
0.640
0.628
0.600
0.244
0.360
0.580
0.600
0.610
0.612
0.626
0.600
0.614
0.618
0.578
0.572
0.560
0.576
0.574
0.634
0.594
0.614
0.582
0.594
0.618
0.592
0.606
0.618
0.612
0.602
0.578
0.582
0.572
0.566
0.578
0.536
0.558
0.566
0.556
0.562
0.586
0.602
0.644
0.660
0.676
0.628
0.612
0.622
0.600
0.594
0.582
0.578
0.390
0.818
0.468
0.752
0.556
0.548
0.548
0.556
0.562
0.598
0.434
0.838
0.602
0.596
0.428
0.722
0.552
0.536
0.532
0.534
0.548
0.582
0.710
0.782
0.806
0.830
0.842
0.782
0.804
0.808
0.782
0.676
0.682
0.648
0.640
0.600
0.628
0.618
0.610
0.646
0.688
0.682
0.714
0.710
0.704
0.634
0.610
0.608
0.570
0.226
0.364
0.376
0.752
0.574
0.560
0.564
0.574
0.586
0.614
0.554
0.236
0.468
0.602
0.638
0.590
0.614
0.598
0.570
0.574
0.570
0.578
0.538
0.546
0.578
0.532
0.534
0.572
0.550
0.554
0.560
0.552
0.548
0.544
0.540
0.536
0.526
0.520
0.524
0.498
0.518
0.522
0.502
0.524
0.540
0.548
0.562
0.568
0.550
0.554
0.560
0.574
0.590
0.584
0.590
0.556
0.548
0.524
0.522
0.508
0.500
0.496
0.510
0.486
0.492
0.484
0.488
0.480
0.498
0.510
0.542
0.584
0.612
0.602
0.564
0.552
0.550
0.550
0.550
0.240
0.312
0.556
0.566
0.570
0.572
0.570
0.404
0.736
0.550
0.540
0.526
0.530
0.522
0.516
0.516
0.512
0.530
0.494
0.526
0.478
0.488
0.486
0.496
0.488
0.528
0.546
0.572
0.226
0.354
0.580
0.598
0.590
0.588
0.564
0.548
0.558
0.524
0.536
0.546
0.530
0.546
0.536
0.546
0.546
0.534
0.526
0.520
0.534
0.512
0.520
0.524
0.548
0.550
0.548
0.550
0.602
0.462
0.522
0.518
0.514
0.516
0.536
0.520
0.530
0.552
0.564
0.590
0.594
0.592
0.586
0.566
0.570
0.562
0.560
0.532
0.522
0.524
0.508
0.518
0.512
0.516
0.518
0.492
0.516
0.512
0.528
0.492
0.538
0.496
0.516
0.224
0.306
0.506
0.514
0.526
0.522
0.522
0.520
0.516
0.518
0.514
0.514
0.510
0.526
0.510
0.534
0.474
0.500
0.498
0.494
0.496
0.494
0.506
0.464
0.500
0.474
0.484
0.198
0.292
0.494
0.496
0.504
0.492
0.504
0.462
0.472
0.480
0.468
0.456
0.494
0.432
0.462
0.464
0.478
0.518
0.540
0.582
0.638
0.580
0.646
0.574
0.598
0.588
0.570
0.568
0.550
0.560
0.546
0.556
0.536
0.558
0.506
0.534
0.544
0.542
0.508
0.532
0.312
0.220
0.530
0.522
0.538
0.498
0.510
0.524
0.490
0.498
0.498
0.500
0.496
0.504
0.504
0.502
0.498
0.500
0.492
0.490
0.498
0.510
0.534
0.560
0.582
0.656
0.702
0.666
0.680
0.652
0.624
0.614
0.604
0.598
0.570
0.542
0.556
0.546
0.528
0.532
0.530
0.538
0.540
0.548
0.564
0.532
0.538
0.548
0.556
0.560
0.586
0.620
0.630
0.630
0.218
0.418
0.632
0.606
0.594
0.590
0.586
0.576
0.570
0.558
0.556
0.554
0.538
0.532
0.540
0.532
0.540
0.534
0.548
0.554
0.568
0.582
0.616
0.618
0.656
0.658
0.634
0.642
0.594
0.588
0.598
0.568
0.574
0.568
0.544
0.562
0.566
0.570
0.578
0.566
0.580
0.584
0.594
0.582
0.572
0.556
0.600
0.492
0.558
0.382
0.832
0.458
0.208
0.454
0.498
0.590
0.518
0.516
0.514
0.526
0.524
0.548
0.558
0.558
0.362
0.752
0.538
0.522
0.524
0.514
0.518
0.520
0.476
0.214
0.456
0.658
0.842
0.812
0.764
0.776
0.808
0.834
0.792
0.842
0.804
0.796
0.768
0.720
0.728
0.730
0.724
0.712
0.724
0.726
0.686
0.700
0.690
0.672
0.676
0.680
0.678
0.670
0.624
0.626
0.630
0.638
0.622
0.612
0.646
0.668
0.212
0.440
0.712
0.730
0.706
0.730
0.676
0.684
0.638
0.648
0.662
0.690
0.714
0.712
0.708
0.664
0.650
0.626
0.624
0.644
0.680
0.768
0.806
0.808
0.752
0.710
0.238
0.444
0.688
0.672
0.646
0.616
0.622
0.636
0.676
0.702
0.698
0.760
0.724
0.718
0.684
0.682
0.670
0.670
0.688
0.706
0.716
0.650
0.636
0.644
0.656
0.686
0.710
0.706
0.760
0.722
0.682
0.650
0.626
0.600
0.602
0.646
0.664
0.646
0.662
0.702
0.788
0.762
0.774
0.794
0.792
0.766
0.698
0.712
0.714
0.712
0.744
0.768
0.764
0.746
0.772
0.750
0.740
0.718
0.710
0.694
0.710
0.698
0.698
0.710
0.714
0.696
0.724
0.712
0.710
0.692
0.694
0.698
0.704
0.694
0.694
0.676
0.704
0.718
0.682
0.666
0.644
0.624
0.636
0.640
0.702
0.712
0.772
0.734
0.706
0.760
0.736
0.740
0.720
0.712
0.678
0.654
0.610
0.588
0.578
0.584
0.620
0.678
0.778
0.730
0.738
0.768
0.788
0.774
0.746
0.720
0.686
0.696
0.702
0.722
0.700
0.686
0.636
0.630
0.628
0.634
0.660
0.734
0.820
0.852
0.848
0.816
0.766
0.744
0.724
0.700
0.728
0.742
0.750
0.732
0.704
0.738
0.720
0.736
0.730
0.736
0.750
0.756
0.730
0.698
0.680
0.654
0.654
0.656
0.678
0.698
0.688
0.732
0.732
0.758
0.762
0.784
0.756
0.746
0.722
0.716
0.668
0.662
0.662
0.684
0.702
0.712
0.702
0.698
0.702
0.698
0.680
0.678
0.680
0.662
0.626
0.624
0.634
0.664
0.684
0.666
0.650
0.676
0.664
0.646
0.634
0.612
0.622
0.604
0.654
0.708
0.712
0.712
0.716
0.704
0.652
0.628
0.646
0.626
0.634
0.634
0.648
0.636
0.658
0.654
0.664
0.674
0.706
0.698
0.716
0.714
0.756
0.720
0.722
0.718
0.684
0.648
0.662
0.684
0.698
0.686
0.708
0.734
0.764
0.782
0.788
0.784
0.762
0.720
0.688
0.680
0.670
0.670
0.682
0.694
0.710
0.728
0.740
0.768
0.748
0.706
0.698
0.654
0.618
0.650
0.662
0.690
0.806
0.854
0.846
0.760
0.732
0.728
0.678
0.668
0.648
0.664
0.626
0.230
0.436
0.232
0.460
0.262
0.462
0.754
0.720
0.708
0.680
0.700
0.656
0.626
0.632
0.654
0.724
0.818
0.826
0.792
0.746
0.778
0.796
0.802
0.740
0.746
0.760
0.766
0.710
0.744
0.700
0.678
0.672
0.716
0.730
0.768
0.782
0.768
0.786
0.754
0.768
0.764
0.764
0.736
0.736
0.700
0.726
0.746
0.740
0.738
0.792
0.776
0.784
0.778
0.718
0.698
0.680
0.698
0.714
0.734
0.694
0.664
0.638
0.644
0.620
0.622
0.658
0.736
0.772
0.850
0.910
0.872
0.802
0.740
0.702
0.700
0.692
0.702
0.738
0.764
0.744
0.770
0.778
0.800
0.832
0.816
0.742
0.750
0.694
0.672
0.666
0.650
0.670
0.692
0.716
0.714
0.780
0.726
0.696
0.256
0.488
0.680
0.680
0.650
0.626
0.612
0.606
0.608
0.626
0.686
0.726
0.786
0.822
0.828
0.792
0.822
0.824
0.806
0.754
0.720
0.684
0.660
0.638
0.636
0.636
0.624
0.672
0.706
0.764
0.786
0.756
0.694
0.714
0.720
0.716
0.700
0.724
0.710
0.728
0.724
0.744
0.756
0.742
0.704
0.680
0.686
0.712
0.690
0.688
0.698
0.676
0.646
0.640
0.632
0.632
0.676
0.744
0.840
0.812
0.826
0.844
0.822
0.780
0.764
0.728
0.730
0.722
0.742
0.704
0.724
0.720
0.738
0.738
0.718
0.734
0.720
0.696
0.702
0.696
0.692
0.684
0.676
0.640
0.648
0.636
0.684
0.680
0.688
0.684
0.664
0.636
0.622
0.602
0.598
0.610
0.634
0.706
0.718
0.718
0.668
0.628
0.628
0.608
0.596
0.610
0.656
0.702
0.742
0.762
0.814
0.810
0.770
0.690
0.688
0.658
0.676
0.654
0.650
0.654
0.638
0.676
0.716
0.778
0.788
0.754
0.712
0.708
0.700
0.712
0.682
0.666
0.662
0.670
0.648
0.662
0.686
0.710
0.722
0.668
0.662
0.676
0.660
0.672
0.688
0.674
0.644
0.630
0.630
0.636
0.650
0.688
0.700
0.764
0.710
0.696
0.700
0.702
0.724
0.716
0.686
0.672
0.664
0.664
0.646
0.646
0.662
0.684
0.722
0.746
0.718
0.692
0.674
0.682
0.666
0.634
0.606
0.634
0.642
0.670
0.670
0.710
0.744
0.760
0.750
0.724
0.718
0.694
0.666
0.660
0.672
0.694
0.714
0.748
0.780
0.792
0.780
0.782
0.788
0.780
0.742
0.746
0.730
0.706
0.708
0.728
0.738
0.752
0.788
0.770
0.720
0.680
0.650
0.640
0.648
0.658
0.716
0.698
0.756
0.778
0.824
0.774
0.782
0.778
0.728
0.700
0.684
0.678
0.648
0.666
0.658
0.660
0.674
0.684
0.674
0.658
0.646
0.658
0.654
0.648
0.638
0.646
0.642
0.646
0.680
0.706
0.704
0.718
0.740
0.714
0.676
0.674
0.656
0.658
0.642
0.664
0.660
0.684
0.730
0.792
0.752
0.790
0.776
0.718
0.702
0.674
0.666
0.652
0.666
0.664
0.674
0.740
0.746
0.738
0.698
0.676
0.682
0.668
0.670
0.664
0.678
0.660
0.646
0.686
0.674
0.700
0.696
0.682
0.694
0.670
0.652
0.668
0.614
0.598
0.612
0.620
0.662
0.710
0.742
0.698
0.692
0.688
0.664
0.662
0.668
0.650
0.680
0.658
0.664
0.708
0.692
0.744
0.228
0.510
0.748
0.758
0.754
0.686
0.636
0.656
0.624
0.652
0.708
0.710
0.796
0.850
0.860
0.864
0.822
0.806
0.744
0.700
0.660
0.648
0.656
0.698
0.744
0.740
0.784
0.858
0.824
0.734
0.720
0.702
0.690
0.684
0.674
0.616
0.680
0.220
0.424
0.666
0.674
0.656
0.658
0.626
0.626
0.620
0.612
0.624
0.640
0.666
0.670
0.692
0.636
0.656
0.666
0.624
0.630
0.634
0.656
0.664
0.692
0.686
0.686
0.660
0.648
0.644
0.612
0.588
0.614
0.588
0.582
0.588
0.642
0.742
0.978
0.912
0.882
0.846
0.874
0.830
0.818
0.776
0.684
0.690
0.712
0.718
0.726
0.690
0.686
0.738
0.728
0.700
0.690
0.644
0.650
0.664
0.682
0.716
0.744
0.760
0.706
0.712
0.704
0.682
0.688
0.678
0.686
0.702
0.746
0.734
0.738
0.738
0.750
0.762
0.734
0.722
0.706
0.710
0.674
0.696
0.678
0.690
0.692
0.688
0.678
0.660
0.640
0.650
0.660
0.676
0.660
0.644
0.648
0.618
0.608
0.580
0.592
0.594
0.606
0.674
0.712
0.730
0.706
0.710
0.650
0.642
0.624
0.608
0.626
0.616
0.642
0.648
0.652
0.654
0.648
0.640
0.626
0.616
0.632
0.664
0.638
0.696
0.682
0.706
0.694
0.702
0.686
0.670
0.630
0.598
0.590
0.586
0.484
0.254
0.408
0.586
0.592
0.618
0.686
0.740
0.764
0.750
0.754
0.724
0.694
0.674
0.644
0.652
0.636
0.670
0.690
0.700
0.710
0.680
0.664
0.628
0.624
0.614
0.612
0.582
0.622
0.594
0.630
0.594
0.610
0.580
0.592
0.594
0.592
0.568
0.576
0.568
0.586
0.578
0.608
0.596
0.600
0.632
0.702
0.790
0.734
0.746
0.726
0.728
0.738
0.726
0.696
0.714
0.684
0.646
0.662
0.654
0.640
0.620
0.608
0.600
0.602
0.594
0.594
0.594
0.582
0.582
0.566
0.592
0.578
0.588
0.582
0.592
0.608
0.590
0.588
0.588
0.612
0.608
0.610
0.612
0.592
0.580
0.392
0.806
0.554
0.568
0.542
0.556
0.584
0.642
0.696
0.784
0.832
0.808
0.854
0.872
0.776
0.758
0.724
0.700
0.702
0.716
0.700
0.672
0.702
0.726
0.706
0.696
0.670
0.620
0.630
0.602
0.596
0.618
0.592
0.598
0.612
0.628
0.662
0.696
0.750
0.766
0.802
0.738
0.716
0.680
0.646
0.634
0.622
0.604
0.616
0.668
0.686
0.678
0.654
0.614
0.596
0.598
0.572
0.568
0.600
0.596
0.604
0.616
0.628
0.668
0.730
0.728
0.682
0.694
0.688
0.692
0.680
0.662
0.614
0.588
0.584
0.586
0.578
0.580
0.584
0.590
0.582
0.550
0.558
0.522
0.532
0.540
0.604
0.680
0.688
0.718
0.656
0.612
0.612
0.652
0.658
0.644
0.654
0.644
0.632
0.582
0.592
0.584
0.580
0.580
0.576
0.586
0.580
0.598
0.416
0.848
0.586
0.588
0.602
0.608
0.698
0.672
0.768
0.804
0.862
0.882
0.894
0.868
0.846
0.790
0.672
0.672
0.658
0.640
0.640
0.708
0.830
0.812
0.844
0.844
0.842
0.792
0.796
0.760
0.696
0.622
0.626
0.604
0.600
0.654
0.790
0.800
0.818
0.802
0.746
0.660
0.680
0.672
0.690
0.738
0.698
0.696
0.664
0.690
0.690
0.660
0.664
0.718
0.778
0.814
0.806
0.706
0.736
0.690
0.708
0.226
0.464
0.690
0.696
0.668
0.666
0.666
0.612
0.632
0.636
0.640
0.666
0.718
0.794
0.720
0.714
0.766
0.828
0.828
0.882
0.882
0.868
0.732
0.718
0.686
0.688
0.696
0.664
0.668
0.686
0.736
0.788
0.788
0.778
0.716
0.700
0.706
0.704
0.710
0.732
0.714
0.710
0.740
0.748
0.692
0.684
0.670
0.690
0.692
0.720
0.714
0.710
0.694
0.620
0.630
0.602
0.586
0.572
0.576
0.592
0.588
0.614
0.664
0.682
0.652
0.684
0.720
0.724
0.704
0.662
0.624
0.632
0.620
0.602
0.604
0.584
0.582
0.574
0.556
0.564
0.530
0.540
0.552
0.610
0.708
0.836
0.856
0.876
0.814
0.734
0.668
0.630
0.616
0.604
0.614
0.702
0.732
0.688
0.748
0.820
0.818
0.796
0.736
0.692
0.658
0.636
0.606
0.588
0.576
0.572
0.602
0.588
0.646
0.722
0.756
0.760
0.752
0.754
0.682
0.690
0.668
0.632
0.628
0.634
0.654
0.674
0.688
0.718
0.688
0.700
0.644
0.658
0.630
0.650
0.628
0.594
0.618
0.626
0.680
0.734
0.744
0.780
0.774
0.776
0.698
0.728
0.690
0.666
0.632
0.626
0.620
0.634
0.658
0.656
0.650
0.662
0.670
0.706
0.710
0.700
0.232
0.496
0.740
0.740
0.706
0.700
0.676
0.650
0.634
0.622
0.634
0.672
0.694
0.732
0.788
0.812
0.782
0.776
0.748
0.658
0.640
0.632
0.624
0.212
0.436
0.700
0.710
0.740
0.710
0.704
0.736
0.732
0.702
0.694
0.710
0.714
0.630
0.634
0.602
0.596
0.614
0.598
0.648
0.656
0.760
0.844
0.890
0.790
0.836
0.828
0.794
0.732
0.732
0.710
0.728
0.704
0.694
0.674
0.678
0.636
0.642
0.652
0.678
0.664
0.676
0.678
0.692
0.678
0.706
0.658
0.642
0.648
0.642
0.650
0.666
0.704
0.684
0.682
0.714
0.694
0.668
0.660
0.672
0.654
0.652
0.644
0.640
0.634
0.628
0.632
0.620
0.624
0.640
0.644
0.664
0.674
0.674
0.690
0.674
0.636
0.648
0.642
0.668
0.672
0.676
0.672
0.684
0.702
0.722
0.690
0.718
0.730
0.752
0.726
0.660
0.662
0.658
0.656
0.662
0.682
0.674
0.702
0.706
0.708
0.670
0.646
0.668
0.682
0.684
0.696
0.656
0.642
0.624
0.640
0.630
0.622
0.610
0.614
0.700
0.756
0.802
0.744
0.736
0.728
0.712
0.706
0.686
0.668
0.644
0.646
0.696
0.684
0.720
0.742
0.778
0.834
0.830
0.792
0.760
0.704
0.662
0.640
0.628
0.630
0.650
0.802
0.902
0.780
0.840
0.798
0.850
0.846
0.766
0.692
0.676
0.674
0.674
0.678
0.684
0.702
0.716
0.260
0.460
1.338
0.690
0.710
0.682
0.696
0.698
0.644
0.654
0.664
0.608
0.600
0.610
0.618
0.650
0.688
0.698
0.698
0.704
0.694
0.686
0.664
0.658
0.632
0.648
0.650
0.680
0.722
0.740
0.706
0.714
0.734
0.776
0.800
0.792
0.762
0.692
0.684
0.682
0.700
0.744
0.782
0.822
0.816
0.794
0.766
0.758
0.744
0.720
0.726
0.686
0.670
0.654
0.630
0.620
0.602
0.608
0.612
0.682
0.770
0.756
0.834
0.832
0.806
0.774
0.706
0.682
0.646
0.658
0.710
0.774
0.852
0.896
0.894
0.908
0.884
0.780
0.736
0.688
0.636
0.590
0.620
0.656
0.702
0.862
0.888
0.884
0.878
0.840
0.814
0.734
0.704
0.638
0.656
0.658
0.740
0.788
0.754
0.802
0.812
0.860
0.862
0.866
0.828
0.770
0.704
0.658
0.654
0.646
0.692
0.758
0.794
0.824
0.834
0.802
0.750
0.764
0.724
0.754
0.738
0.746
0.730
0.672
0.680
0.674
0.664
0.696
0.726
0.710
0.734
0.762
0.752
0.726
0.680
0.672
0.656
0.668
0.656
0.666
0.662
0.612
0.626
0.644
0.904
0.460
0.710
0.724
0.722
0.654
0.648
0.620
0.622
0.632
0.648
0.678
0.694
0.740
0.756
0.740
0.756
0.748
0.674
0.660
0.648
0.638
0.654
0.662
0.660
0.672
0.650
0.624
0.652
0.650
0.676
0.696
0.722
0.726
0.686
0.696
0.698
0.724
0.752
0.752
0.738
0.718
0.632
0.618
0.622
0.628
0.640
0.674
0.734
0.754
0.790
0.736
0.682
0.696
0.720
0.724
0.732
0.716
0.694
0.694
0.696
0.686
0.712
0.714
0.738
0.684
0.658
0.662
0.698
0.704
0.734
0.722
0.748
0.720
0.658
0.662
0.672
0.684
0.710
0.752
0.714
0.682
0.724
0.704
0.686
0.682
0.684
0.688
0.692
0.658
0.646
0.672
0.630
0.626
0.634
0.606
0.608
0.616
0.608
0.696
0.818
0.886
0.874
0.862
0.846
0.780
0.768
0.742
0.728
0.676
0.666
0.650
0.646
0.650
0.668
0.668
0.692
0.632
0.650
0.656
0.674
0.692
0.688
0.678
0.670
0.654
0.648
0.590
0.636
0.634
0.666
0.636
0.636
0.614
0.624
0.640
0.660
0.662
0.666
0.668
0.688
0.682
0.704
0.686
0.674
0.642
0.648
0.644
0.650
0.662
0.710
0.766
0.808
0.820
0.808
0.790
0.716
0.716
0.718
0.690
0.716
0.754
0.736
0.776
0.762
0.752
0.756
0.768
0.782
0.766
0.736
0.692
0.642
0.636
0.622
0.630
0.708
0.684
0.720
0.762
0.862
0.834
0.784
0.758
0.432
1.032
0.652
0.618
0.624
0.646
0.666
0.786
0.868
0.876
0.780
0.838
0.850
0.832
0.830
0.810
0.782
0.774
0.742
0.682
0.666
0.630
0.612
0.620
0.602
0.600
0.632
0.650
0.648
0.656
0.634
0.638
0.648
0.636
0.608
0.612
0.606
0.626
0.642
0.686
0.744
0.722
0.698
0.658
0.662
0.670
0.654
0.660
0.666
0.680
0.650
0.632
0.616
0.594
0.588
0.578
0.554
0.558
0.550
0.554
0.598
0.580
0.644
0.722
0.764
0.736
0.750
0.692
0.660
0.630
0.610
0.622
0.634
0.668
0.658
0.654
0.698
0.670
0.656
0.658
0.642
0.630
0.626
0.610
0.592
0.618
0.610
0.620
0.650
0.616
0.668
0.678
0.692
0.726
0.670
0.682
0.704
0.690
0.668
0.650
0.664
0.640
0.600
0.614
0.578
0.570
0.570
0.568
0.598
0.628
0.638
0.632
0.654
0.696
0.676
0.716
0.716
0.742
0.696
0.664
0.622
0.598
0.598
0.632
0.634
0.642
0.646
0.630
0.668
0.668
0.658
0.644
0.660
0.652
0.654
0.678
0.742
0.720
0.666
0.678
0.676
0.690
0.680
0.656
0.670
0.658
0.650
0.622
0.634
0.674
0.734
0.800
0.784
0.716
0.724
0.750
0.744
0.700
0.670
0.654
0.614
0.620
0.642
0.720
0.762
0.762
0.798
0.828
0.844
0.794
0.702
0.700
0.668
0.678
0.706
0.760
0.844
0.866
0.792
0.858
0.840
0.866
0.798
0.702
0.722
0.702
0.714
0.688
0.698
0.744
0.808
0.864
0.870
0.822
0.726
0.694
0.684
0.670
0.646
0.686
0.832
0.754
0.768
0.740
0.690
0.754
0.722
0.730
0.698
0.722
0.746
0.730
0.736
0.762
0.698
0.684
0.684
0.672
0.664
0.674
0.648
0.656
0.668
0.684
0.746
0.782
0.792
0.808
0.812
0.710
0.700
0.686
0.670
0.668
0.660
0.626
0.636
0.690
0.760
0.336
0.498
0.806
0.842
0.844
0.820
0.784
0.718
0.724
0.686
0.672
0.678
0.690
0.752
0.834
0.912
0.902
0.872
0.804
0.750
0.708
0.700
0.710
0.702
0.708
0.688
0.662
0.670
0.674
0.748
0.788
0.830
0.822
0.826
0.752
0.718
0.700
0.672
0.666
0.664
0.642
0.668
0.752
0.796
0.816
0.830
0.808
0.782
0.774
0.726
0.686
0.672
0.664
0.674
0.824
0.776
0.708
0.708
0.740
0.772
0.720
0.684
0.726
0.676
0.664
0.676
0.672
0.638
0.652
0.648
0.654
0.648
0.606
0.610
0.608
0.588
0.576
0.552
0.540
0.542
0.516
0.536
0.566
0.680
0.830
0.856
0.872
0.854
0.830
0.832
0.828
0.862
0.910
0.928
0.900
0.882
0.806
0.812
0.846
0.824
0.800
0.800
0.750
0.754
0.724
0.698
0.656
0.664
0.688
0.654
0.700
0.690
0.692
0.692
0.658
0.684
0.702
0.684
0.692
0.710
0.706
0.700
0.682
0.660
0.648
0.620
0.628
0.644
0.674
0.746
0.754
0.726
0.696
0.666
0.652
0.640
0.620
0.618
0.608
0.594
0.598
0.600
0.610
0.662
0.686
0.660
0.674
0.626
0.648
0.650
0.626
0.644
0.636
0.624
0.614
0.600
0.604
0.624
0.654
0.672
0.718
0.726
0.694
0.728
0.766
0.758
0.712
0.688
0.682
0.708
0.710
0.704
0.692
0.706
0.694
0.658
0.624
0.644
0.592
0.624
0.644
0.666
0.680
0.690
0.688
0.716
0.780
0.780
0.724
0.738
0.746
0.718
0.742
0.688
0.666
0.662
0.650
0.640
0.624
0.598
0.594
0.616
0.582
0.604
0.638
0.698
0.718
0.726
0.724
0.754
0.718
0.730
0.710
0.666
0.694
0.720
0.720
0.768
0.748
0.746
0.710
0.738
0.740
0.744
0.706
0.744
0.794
0.820
0.834
0.828
0.798
0.740
0.700
0.694
0.674
0.646
0.632
0.648
0.680
0.710
0.750
0.766
0.762
0.782
0.774
0.780
0.762
0.710
0.716
0.690
0.686
0.702
0.794
0.884
0.842
0.890
0.854
0.802
0.792
0.792
0.760
0.770
0.770
0.732
0.758
0.766
0.750
0.760
0.756
0.752
0.766
0.810
0.770
0.772
0.756
0.782
0.746
0.700
0.674
0.628
0.620
0.604
0.604
0.608
0.648
0.712
0.718
0.784
0.810
0.760
0.742
0.804
0.722
0.704
0.724
0.736
0.726
0.720
0.762
0.750
0.778
0.738
0.740
0.722
0.694
0.694
0.690
0.722
0.748
0.756
0.736
0.712
0.720
0.668
0.688
0.704
0.770
0.832
0.854
0.782
0.772
0.808
0.834
0.782
0.806
0.778
0.746
0.732
0.708
0.720
0.704
0.726
0.748
0.816
0.782
0.794
0.796
0.772
0.734
0.716
0.698
0.684
0.698
0.724
0.740
0.732
0.770
0.782
0.812
0.756
0.776
0.766
0.732
0.672
0.644
0.628
0.644
0.688
0.712
0.746
0.738
0.662
0.698
0.652
0.678
0.658
0.632
0.628
0.648
0.674
0.724
0.742
0.730
0.684
0.700
0.658
0.674
0.684
0.728
0.796
0.814
0.766
0.774
0.766
0.742
0.766
0.802
0.800
0.746
0.710
0.706
0.736
0.680
0.690
0.682
0.658
0.632
0.654
0.646
0.664
0.682
0.710
0.768
0.856
0.906
0.922
0.854
0.814
0.738
0.742
0.708
0.662
0.674
0.686
0.702
0.670
0.656
0.678
0.686
0.670
0.662
0.648
0.664
0.694
0.712
0.710
0.688
0.674
0.694
0.642
0.652
0.650
0.652
0.652
0.656
0.672
0.712
0.746
0.766
0.738
0.694
0.708
0.696
0.678
0.662
0.652
0.628
0.656
0.670
0.668
0.692
0.686
0.680
0.702
0.722
0.722
0.680
0.682
0.710
0.690
0.696
0.712
0.670
0.644
0.656
0.666
0.648
0.654
0.644
0.652
0.660
0.690
0.726
0.760
0.738
0.698
0.664
0.622
0.592
0.584
0.566
0.518
0.258
0.470
0.646
0.762
0.776
0.772
0.762
0.786
0.764
0.796
0.800
0.812
0.830
0.792
0.800
0.802
0.780
0.790
0.798
0.738
0.744
0.712
0.692
0.730
0.752
0.778
0.740
0.766
0.772
0.756
0.694
0.670
0.644
0.620
0.606
0.594
0.602
0.612
0.626
0.668
0.666
0.626
0.622
0.612
0.608
0.608
0.624
0.638
0.664
0.648
0.648
0.658
0.668
0.630
0.616
0.634
0.626
0.642
0.624
0.626
0.612
0.610
0.636
0.456
0.240
0.568
0.642
0.626
0.590
0.576
0.570
0.560
0.586
0.568
0.596
0.606
0.602
0.616
0.642
0.602
0.630
0.654
0.672
0.720
0.716
0.676
0.684
0.688
0.674
0.642
0.622
0.620
0.634
0.646
0.676
0.694
0.684
0.686
0.702
0.736
0.752
0.756
0.722
0.732
0.738
0.744
0.714
0.716
0.704
0.682
0.678
0.648
0.618
0.634
0.652
0.660
0.630
0.628
0.630
0.644
0.626
0.658
0.642
0.658
0.654
0.638
0.658
0.668
0.662
0.666
0.676
0.686
0.680
0.660
0.646
0.660
0.650
0.656
0.654
0.658
0.652
0.636
0.628
0.626
0.626
0.632
0.602
0.620
0.626
0.654
0.628
0.604
0.584
0.588
0.576
0.560
0.568
0.544
0.540
0.562
0.610
0.626
0.678
0.718
0.774
0.702
0.710
0.704
0.678
0.664
0.688
0.690
0.678
0.682
0.700
0.720
0.730
0.692
0.698
0.702
0.674
0.662
0.652
0.652
0.618
0.652
0.654
0.672
0.732
0.678
0.698
0.752
0.700
0.716
0.694
0.702
0.712
0.706
0.704
0.654
0.658
0.642
0.642
0.634
0.674
0.706
0.724
0.694
0.676
0.654
0.636
0.596
0.588
0.586
0.566
0.638
0.684
0.756
0.828
0.796
0.762
0.664
0.672
0.680
0.668
0.676
0.684
0.678
0.658
0.640
0.606
0.598
0.638
0.682
0.692
0.776
0.830
0.822
0.816
0.810
0.812
0.792
0.762
0.698
0.662
0.666
0.648
0.634
0.652
0.742
0.748
0.752
0.752
0.696
0.670
0.656
0.628
0.628
0.652
0.758
0.894
0.936
0.922
0.472
1.194
0.734
0.686
0.620
0.656
0.666
0.726
0.734
0.766
0.750
0.772
0.800
0.834
0.746
0.720
0.694
0.674
0.656
0.698
0.806
0.782
0.832
0.830
0.818
0.800
0.738
0.694
0.658
0.642
0.638
0.660
0.718
0.782
0.748
0.742
0.738
0.742
0.726
0.716
0.676
0.664
0.662
0.666
0.672
0.706
0.806
0.876
0.790
0.788
0.740
0.756
0.818
0.766
0.826
0.830
0.774
0.724
0.730
0.756
0.716
0.732
0.748
0.732
0.708
0.702
0.698
0.720
0.710
0.726
0.730
0.734
0.744
0.724
0.766
0.748
0.710
0.708
0.714
0.706
0.700
0.698
0.692
0.668
0.692
0.738
0.824
0.838
0.782
0.780
0.760
0.738
0.754
0.750
0.760
0.718
0.680
0.666
0.662
0.670
0.690
0.728
0.736
0.776
0.740
0.748
0.752
0.694
0.700
0.750
0.730
0.740
0.726
0.694
0.666
0.654
0.648
0.654
0.666
0.690
0.696
0.706
0.734
0.682
0.726
0.754
0.722
0.714
0.726
0.722
0.732
0.724
0.708
0.694
0.680
0.654
0.644
0.654
0.646
0.662
0.686
0.688
0.688
0.678
0.662
0.656
0.654
0.640
0.632
0.626
0.628
0.626
0.636
0.640
0.638
0.618
0.596
0.602
0.606
0.610
0.616
0.642
0.618
0.604
0.610
0.606
0.590
0.580
0.578
0.582
0.584
0.580
0.578
0.582
0.596
0.614
0.630
0.632
0.638
0.642
0.630
0.636
0.640
0.638
0.652
0.632
0.622
0.650
0.628
0.626
0.626
0.622
0.630
0.624
0.624
0.636
0.366
0.920
0.636
0.616
0.612
0.612
0.650
0.690
0.728
0.816
0.828
0.838
0.860
0.830
0.768
0.732
0.700
0.710
0.710
0.692
0.660
0.664
0.648
0.642
0.646
0.654
0.662
0.644
0.634
0.646
0.644
0.652
0.640
0.630
0.612
0.610
0.612
0.632
0.638
0.678
0.708
0.732
0.704
0.738
0.736
0.712
0.712
0.712
0.666
0.688
0.680
0.690
0.686
0.726
0.760
0.758
0.758
0.780
0.786
0.760
0.742
0.738
0.732
0.728
0.738
0.760
0.746
0.752
0.768
0.750
0.740
0.750
0.748
0.728
0.728
0.718
0.734
0.724
0.714
0.720
0.716
0.764
0.754
0.726
0.738
0.738
0.708
0.724
0.728
0.712
0.702
0.692
0.728
0.752
0.742
0.726
0.740
0.752
0.750
0.768
0.734
0.692
0.708
0.690
0.684
0.706
0.708
0.684
0.668
0.644
0.622
0.620
0.618
0.606
0.604
0.598
0.578
0.578
0.598
0.606
0.688
0.718
0.718
0.682
0.708
0.742
0.784
0.732
0.720
0.722
0.748
0.732
0.720
0.674
0.682
0.636
0.606
0.626
0.618
0.666
0.768
0.828
0.834
0.822
0.834
0.858
0.844
0.828
0.780
0.726
0.708
0.698
0.710
0.734
0.764
0.828
0.850
0.804
0.802
0.752
0.718
0.700
0.700
0.676
0.696
0.722
0.774
0.786
0.758
0.738
0.720
0.726
0.726
0.766
0.794
0.800
0.826
0.850
0.846
0.826
0.752
0.696
0.668
0.670
0.680
0.716
0.810
0.842
0.978
0.942
0.880
0.892
0.844
0.832
0.800
0.768
0.750
0.744
0.704
0.708
0.714
0.714
0.718
0.738
0.738
0.728
0.782
0.780
0.780
0.750
0.760
0.744
0.728
0.704
0.694
0.692
0.696
0.714
0.742
0.802
0.784
0.778
0.794
0.790
0.774
0.756
0.748
0.724
0.706
0.698
0.708
0.724
0.732
0.740
0.740
0.754
0.708
0.668
0.662
0.684
0.702
0.700
0.714
0.720
0.712
0.678
0.678
0.664
0.632
0.618
0.628
0.618
0.594
0.592
0.586
0.590
0.592
0.606
0.598
0.596
0.626
0.632
0.658
0.682
0.704
0.706
0.676
0.660
0.666
0.658
0.638
0.618
0.604
0.440
0.792
0.614
0.408
0.888
0.634
0.638
0.642
0.646
0.678
0.764
0.850
0.862
0.864
0.824
0.816
0.822
0.792
0.752
0.750
0.744
0.748
0.672
0.648
0.676
0.660
0.652
0.644
0.636
0.656
0.666
0.674
0.692
0.694
0.672
0.666
0.682
0.678
0.684
0.682
0.702
0.672
0.668
0.668
0.662
0.640
0.630
0.638
0.638
0.624
0.648
0.664
0.670
0.646
0.628
0.626
0.618
0.628
0.620
0.638
0.662
0.668
0.708
0.706
0.698
0.678
0.668
0.654
0.642
0.634
0.632
0.658
0.686
0.690
0.670
0.694
0.688
0.686
0.714
0.690
0.690
0.652
0.654
0.640
0.610
0.590
0.592
0.586
0.606
0.612
0.658
0.692
0.712
0.704
0.700
0.708
0.630
0.624
0.628
0.610
0.638
0.612
0.620
0.590
0.598
0.384
0.204
0.638
0.596
0.578
0.578
0.604
0.620
0.644
0.702
0.642
0.684
0.704
0.732
0.724
0.700
0.650
0.630
0.602
0.606
0.564
0.570
0.590
0.592
0.688
0.796
0.832
0.806
0.796
0.758
0.736
0.744
0.694
0.694
0.686
0.614
0.612
0.576
0.550
0.544
0.552
0.552
0.572
0.582
0.604
0.628
0.622
0.628
0.626
0.610
0.596
0.590
0.590
0.590
0.586
0.620
0.658
0.684
0.688
0.714
0.688
0.650
0.662
0.664
0.640
0.660
0.624
0.628
0.640
0.646
0.656
0.688
0.678
0.670
0.636
0.688
0.668
0.666
0.688
0.696
0.686
0.678
0.664
0.676
0.666
0.660
0.690
0.748
0.744
0.684
0.682
0.670
0.640
0.218
0.424
0.630
0.664
0.678
0.700
0.782
0.788
0.894
0.876
0.842
0.772
0.724
0.690
0.708
0.686
0.716
0.714
0.676
0.690
0.690
0.684
0.692
0.676
0.668
0.686
0.746
0.836
0.806
0.808
0.726
0.678
0.664
0.614
0.598
0.578
0.614
0.722
1.068
0.994
1.026
0.924
0.426
0.218
0.982
0.788
0.802
0.802
0.720
0.706
0.726
0.772
0.744
0.838
0.824
0.774
0.868
0.868
0.842
0.856
0.828
0.790
0.762
0.740
0.766
0.772
0.754
0.804
0.820
0.830
0.786
0.724
0.732
0.714
0.692
0.684
0.660
0.732
0.794
0.810
0.814
0.758
0.768
0.738
0.742
0.722
0.664
0.676
0.666
0.652
0.678
0.682
0.708
0.690
0.696
0.734
0.722
0.714
0.666
0.672
0.636
0.632
0.622
0.640
0.666
0.692
0.744
0.716
0.690
0.700
0.682
0.682
0.680
0.686
0.680
0.646
0.660
0.648
0.672
0.634
0.644
0.620
0.626
0.618
0.616
0.632
0.608
0.622
0.624
0.640
0.626
0.636
0.628
0.630
0.626
0.612
0.624
0.626
0.640
0.660
0.638
0.630
0.632
0.646
0.644
0.616
0.614
0.592
0.576
0.586
0.612
0.610
0.624
0.630
0.672
0.678
0.682
0.668
0.682
0.648
0.648
0.636
0.648
0.664
0.676
0.684
0.670
0.678
0.700
0.676
0.694
0.698
0.660
0.676
0.654
0.648
0.684
0.662
0.670
0.656
0.674
0.678
0.694
0.710
0.684
0.656
0.678
0.648
0.646
0.614
0.622
0.618
0.658
0.696
0.710
0.736
0.740
0.688
0.706
0.724
0.684
0.698
0.654
0.674
0.666
0.664
0.654
0.676
0.702
0.670
0.688
0.674
0.662
0.676
0.672
0.686
0.680
0.638
0.636
0.670
0.652
0.674
0.680
0.704
0.718
0.718
0.708
0.676
0.690
0.644
0.662
0.654
0.674
0.696
0.714
0.708
0.720
0.736
0.690
0.676
0.704
0.660
0.662
0.666
0.668
0.682
0.676
0.648
0.660
0.622
0.618
0.622
0.618
0.632
0.618
0.622
0.646
0.634
0.644
0.658
0.664
0.650
0.672
0.666
0.626
0.602
0.600
0.598
0.610
0.584
0.600
0.624
0.584
0.620
0.650
0.670
0.690
0.730
0.736
0.738
0.686
0.680
0.686
0.690
0.690
0.666
0.662
0.670
0.658
0.680
0.692
0.684
0.682
0.690
0.688
0.672
0.606
0.598
0.608
0.572
0.588
0.652
0.726
0.838
0.902
0.844
0.816
0.774
0.778
0.772
0.786
0.728
0.706
0.698
0.640
0.678
0.684
0.732
0.780
0.804
0.784
0.750
0.762
0.772
0.756
0.686
0.692
0.708
0.728
0.758
0.732
0.700
0.658
0.644
0.628
0.636
0.622
0.632
0.622
0.614
0.596
0.426
0.776
0.576
0.562
0.560
0.564
0.546
0.568
0.578
0.632
0.708
0.816
0.824
0.816
0.812
0.764
0.764
0.738
0.712
0.652
0.634
0.626
0.608
0.642
0.782
0.802
0.786
0.786
0.790
0.838
0.786
0.786
0.742
0.722
0.684
0.660
0.224
0.450
0.778
0.874
0.960
0.956
0.882
0.876
0.850
0.770
0.764
0.724
0.738
0.756
0.798
0.822
0.842
0.814
0.804
0.746
0.742
0.692
0.672
0.666
0.644
0.610
0.616
0.588
0.600
0.594
0.614
0.622
0.630
0.650
0.608
0.614
0.618
0.636
0.660
0.700
0.724
0.724
0.700
0.686
0.678
0.684
0.678
0.682
0.688
0.644
0.622
0.622
0.646
0.664
0.698
0.710
0.678
0.628
0.632
0.212
0.394
0.638
0.684
0.704
0.690
0.662
0.652
0.646
0.654
0.662
0.690
0.718
0.626
0.644
0.636
0.622
0.606
0.590
0.604
0.636
0.632
0.668
0.632
0.636
0.644
0.592
0.582
0.566
0.566
0.544
0.548
0.558
0.562
0.566
0.590
0.650
0.658
0.680
0.668
0.732
0.752
0.774
0.790
0.768
0.698
0.696
0.628
0.626
0.614
0.642
0.622
0.394
0.850
0.506
0.686
0.578
0.562
0.570
0.560
0.570
0.576
0.598
0.604
0.614
0.612
0.632
0.602
0.606
0.614
0.602
0.568
0.562
0.556
0.558
0.560
0.566
0.582
0.604
0.620
0.670
0.658
0.672
0.716
0.716
0.720
0.650
0.648
0.652
0.662
0.694
0.712
0.704
0.652
0.648
0.656
0.670
0.700
0.730
0.662
0.638
0.644
0.642
0.634
0.630
0.632
0.666
0.620
0.624
0.624
0.620
0.618
0.616
0.638
0.664
0.728
0.782
0.700
0.698
0.712
0.734
0.722
0.740
0.728
0.686
0.650
0.664
0.636
0.622
0.646
0.666
0.736
0.776
0.794
0.738
0.734
0.698
0.704
0.716
0.740
0.748
0.742
0.376
0.346
0.732
0.714
0.696
0.690
0.688
0.654
0.638
0.638
0.658
0.654
0.624
0.628
0.622
0.628
0.662
0.698
0.702
0.694
0.658
0.622
0.614
0.614
0.624
0.636
0.650
0.676
0.658
0.648
0.626
0.624
0.626
0.642
0.654
0.662
0.670
0.682
0.686
0.674
0.688
0.692
0.670
0.630
0.624
0.628
0.630
0.622
0.596
0.590
0.572
0.586
0.572
0.580
0.578
0.588
0.608
0.612
0.636
0.608
0.622
0.620
0.606
0.632
0.618
0.630
0.636
0.620
0.628
0.622
0.608
0.404
0.824
0.586
0.584
0.590
0.616
0.658
0.678
0.684
0.784
0.810
0.822
0.796
0.786
0.782
0.772
0.746
0.706
0.694
0.658
0.670
0.702
0.676
0.740
0.744
0.734
0.742
0.686
0.690
0.636
0.638
0.626
0.616
0.612
0.590
0.584
0.578
0.572
0.592
0.594
0.614
0.654
0.728
0.764
0.784
0.826
0.840
0.812
0.778
0.722
0.726
0.700
0.720
0.726
0.658
0.668
0.680
0.694
0.698
0.684
0.700
0.668
0.672
0.664
0.652
0.656
0.662
0.674
0.682
0.730
0.742
0.756
0.780
0.776
0.692
0.682
0.682
0.624
0.634
0.622
0.662
0.690
0.654
0.636
0.654
0.674
0.712
0.722
0.684
0.696
0.646
0.654
0.660
0.648
0.690
0.726
0.742
0.718
0.772
0.794
0.844
0.842
0.796
0.770
0.742
0.704
0.680
0.670
0.654
0.650
0.650
0.646
0.646
0.640
0.664
0.700
0.228
0.438
0.746
0.774
0.794
0.798
0.706
0.682
0.664
0.642
0.610
0.624
0.678
0.762
0.832
0.898
0.908
0.844
0.794
0.744
0.702
0.732
0.756
0.860
0.842
0.824
0.872
0.882
0.820
0.814
0.826
0.816
0.834
0.828
0.734
0.762
0.760
0.762
0.748
0.770
0.784
0.766
0.794
0.740
0.752
0.774
0.766
0.772
0.810
0.768
0.746
0.758
0.700
0.704
0.702
0.764
0.758
0.764
0.756
0.756
0.746
0.692
0.674
0.680
0.702
0.752
0.834
0.864
0.822
0.860
0.824
0.744
0.760
0.756
0.748
0.730
0.710
0.698
0.726
0.780
0.796
0.876
0.820
0.794
0.760
0.724
0.664
0.654
0.678
0.720
0.752
0.734
0.856
0.978
0.932
0.866
0.850
0.790
0.808
0.790
0.786
0.748
0.698
0.712
0.728
0.794
0.756
0.768
0.754
0.696
0.710
0.720
0.750
0.738
0.802
0.830
0.798
0.800
0.772
0.732
0.664
0.668
0.670
0.704
0.742
0.762
0.730
0.740
0.756
0.784
0.772
0.748
0.694
0.752
0.682
0.686
0.710
0.750
0.738
0.786
0.788
0.746
0.756
0.776
0.778
0.714
0.724
0.744
0.728
0.698
0.680
0.688
0.692
0.706
0.690
0.736
0.778
0.762
0.784
0.798
0.816
0.796
0.742
0.728
0.700
0.678
0.698
0.686
0.660
0.684
0.708
0.732
0.758
0.750
0.706
0.684
0.678
0.658
0.698
0.704
0.712
0.718
0.722
0.676
0.658
0.660
0.654
0.672
0.698
0.700
0.708
0.694
0.688
0.714
0.710
0.724
0.736
0.724
0.768
0.760
0.790
0.796
0.740
0.710
0.710
0.716
0.722
0.726
0.696
0.666
0.682
0.696
0.766
0.786
0.722
0.734
0.770
0.792
0.744
0.712
0.714
0.678
0.706
0.684
0.710
0.694
0.652
0.710
0.720
0.758
0.770
0.764
0.702
0.718
0.692
0.678
0.710
0.696
0.754
0.758
0.770
0.732
0.746
0.268
0.494
0.768
0.740
0.700
0.664
0.650
0.654
0.682
0.794
0.878
0.922
0.884
0.828
0.822
0.818
0.776
0.728
0.696
0.670
0.676
0.694
0.756
0.814
0.820
0.762
0.730
0.736
0.762
0.756
0.750
0.762
0.714
0.702
0.686
0.676
0.638
0.652
0.682
0.688
0.814
0.888
0.864
0.824
0.828
0.820
0.784
0.742
0.716
0.700
0.702
0.720
0.746
0.780
0.806
0.800
0.788
0.766
0.724
0.710
0.702
0.714
0.716
0.720
0.726
0.704
0.746
0.762
0.758
0.726
0.708
0.690
0.670
0.642
0.646
0.644
0.678
0.696
0.726
0.752
0.770
0.710
0.698
0.670
0.666
0.672
0.698
0.696
0.770
0.808
0.770
0.788
0.784
0.764
0.690
0.706
0.678
0.678
0.704
0.716
0.762
0.762
0.748
0.714
0.690
0.686
0.658
0.646
0.644
0.652
0.678
0.692
0.680
0.692
0.696
0.690
0.700
0.696
0.676
0.696
0.690
0.694
0.664
0.654
0.622
0.618
0.610
0.602
0.602
0.660
0.722
0.818
0.768
0.780
0.780
0.734
0.702
0.706
0.718
0.718
0.708
0.696
0.702
0.650
0.658
0.596
0.590
0.584
0.580
0.582
0.594
0.602
0.602
0.592
0.620
0.582
0.578
0.590
0.578
0.558
0.572
0.570
0.556
0.572
0.580
0.610
0.670
0.710
0.742
0.686
0.688
0.698
0.750
0.700
0.760
0.756
0.770
0.750
0.690
0.702
0.680
0.672
0.644
0.642
0.648
0.580
0.614
0.618
0.630
0.670
0.662
0.646
0.614
0.610
0.592
0.600
0.604
0.598
0.600
0.610
0.618
0.672
0.662
0.752
0.752
0.714
0.744
0.720
0.700
0.664
0.634
0.620
0.626
0.610
0.628
0.600
0.504
0.232
0.568
0.622
0.648
0.606
0.598
0.610
0.612
0.612
0.612
0.624
0.648
0.646
0.674
0.652
0.628
0.598
0.582
0.568
0.570
0.554
0.588
0.580
0.658
0.644
0.686
0.654
0.652
0.646
0.584
0.584
0.576
0.580
0.592
0.602
0.614
0.646
0.600
0.568
0.584
0.580
0.570
0.586
0.592
0.592
0.610
0.612
0.652
0.628
0.574
0.244
0.640
0.684
0.732
0.732
0.662
0.634
0.628
0.640
0.616
0.622
0.612
0.616
0.622
0.604
0.614
0.618
0.614
0.600
0.610
0.594
0.378
0.774
0.562
0.552
0.560
0.592
0.660
0.996
1.016
0.942
0.932
0.954
0.868
0.914
0.934
0.892
0.864
0.794
0.756
0.776
0.758
0.758
0.736
0.706
0.702
0.708
0.706
0.198
0.498
0.684
0.656
0.704
0.694
0.650
0.670
0.656
0.642
0.628
0.608
0.596
0.624
0.674
0.718
0.716
0.678
0.684
0.656
0.646
0.632
0.640
0.644
0.672
0.646
0.680
0.698
0.742
0.726
0.746
0.770
0.744
0.744
0.742
0.708
0.694
0.692
0.658
0.682
0.674
0.736
0.770
0.788
0.798
0.742
0.776
0.760
0.778
0.750
0.752
0.710
0.706
0.650
0.658
0.648
0.700
0.678
0.720
0.798
0.874
0.866
0.854
0.832
0.770
0.708
0.664
0.640
0.630
0.610
0.634
0.682
0.760
0.738
0.716
0.680
0.664
0.668
0.656
0.666
0.668
0.662
0.672
0.654
0.712
0.700
0.706
0.674
0.650
0.620
0.634
0.626
0.652
0.664
0.674
0.736
0.798
0.860
0.866
0.800
0.736
0.670
0.632
0.626
0.614
0.630
0.668
0.758
0.756
0.800
0.848
0.234
0.610
0.800
0.736
0.754
0.688
0.682
0.662
0.700
0.690
0.764
0.734
0.770
0.798
0.800
0.790
0.732
0.688
0.652
0.616
0.616
0.604
0.638
0.644
0.696
0.772
0.810
0.786
0.786
0.788
0.778
0.746
0.748
0.732
0.774
0.774
0.806
0.730
0.676
0.638
0.620
0.606
0.588
0.594
0.618
0.604
0.614
0.632
0.594
0.586
0.594
0.584
0.576
0.576
0.582
0.574
0.560
0.550
0.556
0.560
0.564
0.558
0.580
0.596
0.620
0.626
0.612
0.610
0.590
0.574
0.550
0.594
0.566
0.558
0.558
0.558
0.578
0.592
0.636
0.698
0.696
0.776
0.744
0.702
0.708
0.684
0.688
0.658
0.638
0.608
0.622
0.598
0.638
0.648
0.676
0.686
0.726
0.672
0.668
0.616
0.602
0.600
0.612
0.606
0.612
0.640
0.658
0.666
0.648
0.604
0.622
0.618
0.652
0.646
0.644
0.626
0.646
0.628
0.656
0.650
0.676
0.686
0.684
0.696
0.744
0.686
0.686
0.692
0.692
0.684
0.662
0.638
0.616
0.630
0.624
0.634
0.604
0.658
0.672
0.700
0.690
0.720
0.726
0.694
0.702
0.660
0.618
0.614
0.598
0.580
0.596
0.614
0.666
0.710
0.710
0.754
0.784
0.744
0.766
0.780
0.722
0.692
0.672
0.664
0.658
0.630
0.602
0.600
0.590
0.570
0.568
0.572
0.594
0.620
0.628
0.628
0.570
0.566
0.574
0.510
0.526
0.532
0.524
0.526
0.524
0.508
0.516
0.520
0.512
0.502
0.504
0.506
0.472
0.494
0.472
0.480
0.466
0.484
0.520
0.596
0.728
0.676
0.694
0.714
0.706
0.720
0.682
0.650
0.624
0.580
0.564
0.560
0.544
0.540
0.534
0.528
0.520
0.516
0.518
0.518
0.512
0.516
0.496
0.486
0.492
0.524
0.584
0.790
0.846
0.740
0.726
0.708
0.744
0.742
0.782
0.802
0.782
0.740
0.708
0.652
0.642
0.608
0.642
0.658
0.712
0.722
0.684
0.690
0.686
0.708
0.702
0.692
0.700
0.738
0.746
0.712
0.946
0.470
0.720
0.694
0.660
0.648
0.596
0.568
0.570
0.518
0.536
0.538
0.596
0.758
0.884
0.908
0.922
0.850
0.872
0.854
0.822
0.798
0.698
0.644
0.640
0.614
0.638
0.694
0.768
0.788
0.760
0.712
0.664
0.674
0.646
0.656
0.654
0.694
0.784
0.830
0.838
0.836
0.786
0.768
0.258
0.508
0.700
0.718
0.694
0.706
0.760
0.706
0.712
0.686
0.734
0.714
0.772
0.802
0.770
0.690
0.710
0.752
0.680
0.718
0.674
0.640
0.638
0.604
0.620
0.420
0.226
0.626
0.630
0.664
0.708
0.680
0.674
0.720
0.720
0.662
0.690
0.670
0.714
0.772
0.798
0.726
0.748
0.744
0.740
0.738
0.726
0.706
0.668
0.626
0.644
0.634
0.660
0.742
0.766
0.782
0.772
0.806
0.836
0.834
0.788
0.752
0.642
0.682
0.622
0.628
0.686
0.680
0.688
0.744
0.714
0.696
0.702
0.674
0.646
0.674
0.658
0.658
0.642
0.690
0.708
0.720
0.700
0.664
0.644
0.650
0.700
0.714
0.748
0.756
0.686
0.684
0.670
0.674
0.722
0.746
0.832
0.894
0.870
0.870
0.884
0.834
0.748
0.742
0.716
0.680
0.728
0.746
0.796
0.788
0.800
0.814
0.790
0.780
0.770
0.754
0.754
0.744
0.742
0.742
0.738
0.728
0.702
0.712
0.728
0.692
0.242
0.436
0.688
0.700
0.702
0.672
0.634
0.634
0.646
0.616
0.634
0.668
0.686
0.710
0.728
0.748
0.724
0.726
0.726
0.702
0.696
0.696
0.702
0.724
0.722
0.730
0.702
0.664
0.678
0.642
0.680
0.692
0.708
0.646
0.632
0.678
0.646
0.672
0.648
0.658
0.652
0.642
0.632
0.634
0.632
0.658
0.662
0.686
0.678
0.652
0.638
0.636
0.638
0.648
0.642
0.676
0.702
0.220
0.464
0.676
0.652
0.662
0.642
0.686
0.660
0.658
0.690
0.656
0.728
0.708
0.772
0.748
0.724
0.720
0.698
0.690
0.612
0.626
0.634
0.644
0.672
0.766
0.804
0.782
0.794
0.722
0.658
0.696
0.698
0.736
0.666
0.694
0.684
0.674
0.652
0.692
0.700
0.714
0.712
0.742
0.726
0.738
0.742
0.742
0.734
0.734
0.728
0.694
0.746
0.754
0.716
0.760
0.720
0.716
0.686
0.704
0.712
0.696
0.650
0.640
0.632
0.590
0.228
0.392
0.624
0.662
0.768
0.772
0.720
0.668
0.684
0.686
0.686
0.700
0.700
0.734
0.710
0.634
0.622
0.620
0.630
0.640
0.652
0.632
0.646
0.690
0.714
0.682
0.704
0.724
0.688
0.664
0.652
0.634
0.660
0.614
0.628
0.636
0.654
0.634
0.632
0.672
0.678
0.642
0.670
0.668
0.680
0.660
0.664
0.648
0.658
0.668
0.696
0.724
0.704
0.720
0.712
0.736
0.718
0.700
0.718
0.722
0.702
0.686
0.696
0.708
0.624
0.626
0.664
0.662
0.700
0.690
0.666
0.688
0.666
0.688
0.680
0.674
0.660
0.618
0.612
0.628
0.654
0.706
0.696
0.650
0.686
0.684
0.666
0.652
0.662
0.666
0.688
0.674
0.686
0.642
0.668
0.642
0.656
0.634
0.678
0.758
0.810
0.792
0.824
0.844
0.854
0.844
0.824
0.768
0.752
0.734
0.702
0.728
0.718
0.778
0.828
0.908
0.950
0.884
0.840
0.798
0.778
0.750
0.690
0.690
0.744
0.744
0.758
0.774
0.260
0.534
0.802
0.744
0.726
0.714
0.696
0.678
0.638
0.606
0.620
0.642
0.694
0.774
0.816
0.830
0.830
0.800
0.774
0.748
0.662
0.664
0.646
0.672
0.696
0.902
1.006
0.926
0.924
0.918
0.426
1.242
0.794
0.730
0.714
0.696
0.654
0.624
0.684
0.686
0.738
0.844
0.914
0.896
0.524
1.194
0.726
0.734
0.690
0.656
0.662
0.656
0.716
0.728
0.776
0.768
0.796
0.750
0.742
0.780
0.752
0.744
0.740
0.696
0.638
0.644
0.626
0.612
0.644
0.692
0.794
0.740
0.808
0.784
0.774
0.718
0.670
0.672
0.672
0.674
0.692
0.690
0.676
0.690
0.680
0.720
0.734
0.714
0.700
0.752
0.670
0.714
0.754
0.842
0.832
0.798
0.732
0.652
0.672
0.648
0.634
0.690
0.740
0.796
0.822
0.830
0.786
0.838
0.846
0.838
0.810
0.750
0.716
0.744
0.712
0.720
0.730
0.764
0.746
0.728
0.692
0.754
0.732
0.760
0.768
0.774
0.734
0.672
0.682
0.660
0.658
0.698
0.738
0.714
0.696
0.730
0.736
0.808
0.812
0.796
0.756
0.686
0.680
0.654
0.638
0.638
0.626
0.628
0.670
0.738
0.704
0.754
0.718
0.698
0.722
0.704
0.750
0.780
0.764
0.746
0.718
0.688
0.674
0.634
0.616
0.618
0.630
0.652
0.620
0.648
0.658
0.730
0.780
0.706
0.720
0.722
0.740
0.696
0.676
0.660
0.586
0.578
0.414
0.790
0.594
0.632
0.680
0.758
0.818
0.816
0.842
0.862
0.792
0.772
0.772
0.736
0.682
0.668
0.666
0.636
0.620
0.628
0.632
0.648
0.664
0.650
0.614
0.616
0.632
0.612
0.640
0.684
0.674
0.644
0.662
0.690
0.670
0.692
0.702
0.664
0.632
0.638
0.622
0.652
0.732
0.840
0.852
0.824
0.774
0.776
0.752
0.736
0.700
0.708
0.710
0.714
0.734
0.750
0.796
0.802
0.770
0.722
0.712
0.698
0.708
0.726
0.744
0.738
0.778
0.832
0.880
0.820
0.788
0.766
0.732
0.682
0.690
0.654
0.664
0.650
0.658
0.692
0.744
0.864
0.884
0.882
0.856
0.816
0.720
0.688
0.654
0.638
0.612
0.598
0.704
0.810
0.946
0.998
0.922
0.872
0.880
0.922
0.904
0.856
0.782
0.706
0.680
0.656
0.710
0.780
0.902
0.980
0.926
0.926
0.960
0.916
0.860
0.850
0.738
0.692
0.654
0.690
0.730
0.800
0.756
0.752
0.680
0.652
0.642
0.624
0.600
0.594
0.582
0.568
0.598
0.594
0.584
0.606
0.594
0.606
0.604
0.636
0.634
0.638
0.660
0.650
0.640
0.632
0.614
0.602
0.594
0.584
0.592
0.440
0.808
0.590
0.604
0.660
0.728
0.838
0.802
0.796
0.822
0.824
0.764
0.734
0.846
0.844
0.804
0.808
0.746
0.712
0.722
0.740
0.768
0.768
0.726
0.694
0.708
0.698
0.726
0.718
0.750
0.684
0.666
0.660
0.646
0.654
0.632
0.620
0.608
0.596
0.596
0.582
0.602
0.616
0.596
0.590
0.592
0.612
0.600
0.610
0.626
0.596
0.624
0.570
0.566
0.562
0.552
0.540
0.546
0.548
0.552
0.600
0.630
0.654
0.634
0.634
0.648
0.682
0.694
0.694
0.660
0.644
0.652
0.638
0.630
0.618
0.642
0.642
0.688
0.734
0.760
0.756
0.716
0.724
0.722
0.706
0.700
0.692
0.692
0.698
0.674
0.684
0.716
0.748
0.712
0.728
0.762
0.764
0.780
0.790
0.738
0.706
0.658
0.658
0.618
0.612
0.614
0.648
0.700
0.794
0.882
0.808
0.744
0.706
0.210
0.226
0.236
0.650
0.674
0.654
0.662
0.656
0.638
0.670
0.690
0.726
0.662
0.638
0.638
0.632
0.634
0.654
0.672
0.706
0.702
0.670
0.632
0.648
0.662
0.704
0.708
0.732
0.736
0.706
0.708
0.748
0.802
0.766
0.700
0.708
0.712
0.720
0.728
0.712
0.686
0.660
0.648
0.668
0.638
0.668
0.680
0.692
0.700
0.734
0.730
0.754
0.794
0.766
0.722
0.692
0.654
0.666
0.680
0.696
0.732
0.798
0.800
0.796
0.776
0.708
0.686
0.680
0.680
0.700
0.696
0.668
0.708
0.636
0.688
0.726
0.694
0.654
0.636
0.646
0.606
0.598
0.604
0.636
0.608
0.524
0.258
0.478
0.608
0.594
0.596
0.592
0.586
0.598
0.624
0.690
0.746
0.768
0.724
0.796
0.774
0.812
0.766
0.748
0.704
0.692
0.646
0.654
0.644
0.624
0.618
0.648
0.684
0.688
0.642
0.686
0.678
0.740
0.762
0.732
0.692
0.656
0.624
0.656
0.634
0.664
0.674
0.756
0.764
0.786
0.776
0.744
0.712
0.664
0.666
0.604
0.626
0.610
0.610
0.604
0.620
0.614
0.634
0.688
0.678
0.742
0.746
0.746
0.708
0.660
0.656
0.638
0.614
0.634
0.648
0.674
0.736
0.694
0.712
0.772
0.776
0.758
0.750
0.750
0.730
0.720
0.704
0.676
0.678
0.660
0.640
0.656
0.660
0.666
0.670
0.654
0.674
0.682
0.700
0.718
0.700
0.674
0.688
0.684
0.682
0.662
0.664
0.694
0.724
0.714
0.700
0.654
0.630
0.652
0.654
0.700
0.692
0.672
0.688
0.692
0.688
0.678
0.682
0.712
0.708
0.734
0.744
0.744
0.740
0.748
0.720
0.724
0.732
0.724
0.726
0.716
0.724
0.704
0.684
0.694
0.678
0.672
0.672
0.680
0.676
0.672
0.680
0.666
0.674
0.712
0.718
0.724
0.702
0.692
0.698
0.692
0.678
0.678
0.704
0.716
0.744
0.728
0.756
0.732
0.702
0.708
0.700
0.702
0.722
0.754
0.780
0.770
0.728
0.708
0.672
0.676
0.678
0.672
0.668
0.682
0.678
0.662
0.646
0.652
0.640
0.644
0.670
0.664
0.622
0.646
0.662
0.642
0.672
0.644
0.632
0.618
0.612
0.620
0.628
0.644
0.654
0.644
0.612
0.614
0.610
0.616
0.646
0.702
0.746
0.716
0.650
0.670
0.662
0.684
0.668
0.614
0.656
0.676
0.712
0.740
0.750
0.706
0.672
0.650
0.656
0.662
0.674
0.692
0.662
0.702
0.718
0.750
0.770
0.724
0.784
0.774
0.768
0.716
0.740
0.708
0.694
0.720
0.738
0.760
0.764
0.762
0.768
0.728
0.728
0.722
0.704
0.646
0.694
0.680
0.690
0.668
0.634
0.608
0.630
0.606
0.616
0.608
0.618
0.382
0.918
0.636
0.634
0.632
0.614
0.634
0.662
0.702
0.770
0.718
0.734
0.742
0.758
0.776
0.750
0.756
0.690
0.700
0.654
0.674
0.650
0.652
0.644
0.638
0.682
0.730
0.794
0.772
0.780
0.734
0.720
0.722
0.690
0.690
0.682
0.634
0.668
0.656
0.646
0.638
0.648
0.678
0.726
0.766
0.760
0.758
0.714
0.698
0.706
0.666
0.704
0.720
0.676
0.740
0.710
0.716
0.714
0.706
0.686
0.728
0.726
0.724
0.734
0.736
0.680
0.678
0.690
0.654
0.624
0.638
0.638
0.648
0.640
0.752
0.872
0.856
0.840
0.786
0.728
0.696
0.702
0.660
0.648
0.600
0.604
0.614
0.554
0.560
0.586
0.588
0.646
0.642
0.736
0.834
0.878
0.810
0.826
0.824
0.790
0.762
0.738
0.666
0.676
0.686
0.688
0.748
0.826
0.782
0.750
0.762
0.736
0.706
0.720
0.678
0.710
0.722
0.774
0.802
0.750
0.786
0.738
0.716
0.700
0.668
0.678
0.716
0.754
0.760
0.704
0.690
0.716
0.720
0.792
0.806
0.820
0.790
0.730
0.658
0.654
0.644
0.674
0.780
0.908
0.978
0.964
0.978
0.894
0.906
0.540
1.114
0.704
0.648
0.644
0.624
0.644
0.670
0.728
0.836
0.876
0.806
0.830
0.854
0.824
0.790
0.790
0.712
0.710
0.656
0.622
0.618
0.610
0.634
0.692
0.664
0.752
0.818
0.874
0.818
0.824
0.838
0.748
0.696
0.682
0.668
0.666
0.636
0.648
0.656
0.652
0.658
0.642
0.648
0.624
0.622
0.628
0.636
0.638
0.674
0.716
0.698
0.664
0.668
0.664
0.658
0.672
0.680
0.668
0.650
0.686
0.694
0.688
0.704
0.682
0.680
0.664
0.680
0.652
0.610
0.638
0.600
0.602
0.564
0.592
0.566
0.620
0.610
0.668
0.670
0.658
0.662
0.648
0.630
0.660
0.712
0.734
0.740
0.744
0.734
0.680
0.634
0.616
0.608
0.608
0.596
0.642
0.658
0.678
0.712
0.712
0.684
0.704
0.738
0.718
0.694
0.654
0.666
0.648
0.672
0.688
0.684
0.680
0.704
0.756
0.772
0.756
0.746
0.722
0.688
0.666
0.624
0.622
0.620
0.666
0.684
0.776
0.846
0.864
0.832
0.832
0.788
0.810
0.208
0.506
0.250
0.496
0.262
0.456
0.682
0.748
0.776
0.808
0.736
0.812
0.800
0.824
0.790
0.750
0.744
0.746
0.728
0.684
0.720
0.742
0.792
0.804
0.756
0.804
0.766
0.786
0.778
0.792
0.778
0.702
0.734
0.696
0.710
0.712
0.722
0.742
0.736
0.726
0.732
0.728
0.730
0.724
0.722
0.708
0.712
0.714
0.686
0.732
0.762
0.768
0.782
0.746
0.752
0.732
0.722
0.682
0.662
0.660
0.634
0.652
0.634
0.664
0.736
0.860
0.866
0.230
0.596
0.832
0.810
0.800
0.732
0.754
0.752
0.714
0.688
0.652
0.644
0.624
0.600
0.586
0.400
0.842
0.622
0.636
0.628
0.600
0.650
0.718
0.848
0.818
0.788
0.762
0.736
0.736
0.660
0.666
0.640
0.658
0.692
0.692
0.690
0.676
0.726
0.806
0.778
0.802
0.784
0.796
0.776
0.702
0.678
0.676
0.660
0.630
0.656
0.734
0.800
0.804
0.832
0.794
0.770
0.738
0.734
0.702
0.710
0.744
0.752
0.758
0.688
0.696
0.708
0.698
0.704
0.680
0.704
0.712
0.678
0.682
0.688
0.658
0.708
0.706
0.692
0.694
0.694
0.646
0.622
0.630
0.608
0.634
0.692
0.722
0.756
0.744
0.754
0.728
0.750
0.750
0.768
0.774
0.762
0.698
0.732
0.660
0.664
0.652
0.662
0.652
0.628
0.650
0.634
0.620
0.604
0.628
0.642
0.670
0.694
0.682
0.660
0.638
0.636
0.624
0.630
0.656
0.654
0.694
0.696
0.650
0.638
0.614
0.634
0.644
0.696
0.660
0.646
0.650
0.652
0.630
0.604
0.608
0.618
0.618
0.634
0.616
0.626
0.644
0.664
0.654
0.650
0.624
0.614
0.608
0.606
0.610
0.860
0.394
0.634
0.630
0.628
0.606
0.610
0.618
0.638
0.662
0.696
0.704
0.672
0.648
0.626
0.626
0.616
0.632
0.664
0.666
0.648
0.630
0.632
0.626
0.624
0.628
0.678
0.624
0.672
0.662
0.668
0.632
0.614
0.608
0.598
0.594
0.586
0.618
0.604
0.618
0.646
0.654
0.674
0.696
0.694
0.676
0.676
0.692
0.680
0.654
0.304
0.340
0.646
0.646
0.630
0.612
0.612
0.612
0.610
0.616
0.612
0.646
0.204
0.388
0.678
0.644
0.662
0.628
0.616
0.620
0.630
0.636
0.642
0.640
0.632
0.642
0.666
0.708
0.752
0.758
0.726
0.708
0.722
0.710
0.684
0.684
0.722
0.712
0.694
0.724
0.746
0.730
0.724
0.692
0.702
0.676
0.652
0.608
0.598
0.608
0.644
0.700
0.696
0.690
0.764
0.734
0.718
0.664
0.648
0.668
0.626
0.656
0.662
0.652
0.666
0.660
0.640
0.664
0.640
0.674
0.676
0.688
0.690
0.718
0.742
0.736
0.732
0.710
0.672
0.660
0.676
0.646
0.696
0.786
0.894
0.892
0.518
1.256
0.802
0.810
0.786
0.746
0.798
0.828
0.802
0.842
0.838
0.804
0.832
0.842
0.808
0.772
0.746
0.702
0.730
0.198
0.528
0.798
0.834
0.836
0.802
0.736
0.720
0.644
0.678
0.670
0.676
0.756
0.736
0.836
0.792
0.798
0.796
0.720
0.732
0.732
0.746
0.722
0.700
0.754
0.804
0.722
0.698
0.742
0.756
0.794
0.790
0.730
0.730
0.722
0.678
0.656
0.656
0.676
0.702
0.776
0.808
0.694
0.708
0.728
0.734
0.730
0.704
0.706
0.734
0.754
0.704
0.678
0.678
0.698
0.672
0.664
0.696
0.716
0.694
0.708
0.724
0.760
0.798
0.786
0.726
0.722
0.688
0.688
0.688
0.672
0.642
0.640
0.652
0.632
0.642
0.654
0.706
0.750
0.798
0.806
0.760
0.720
0.724
0.714
0.702
0.734
0.724
0.726
0.768
0.778
0.754
0.766
0.754
0.744
0.720
0.688
0.658
0.608
0.628
0.624
0.684
0.714
0.644
0.648
0.660
0.690
0.664
0.672
0.654
0.684
0.686
0.680
0.658
0.710
0.728
0.744
0.744
0.764
0.700
0.670
0.684
0.690
0.722
0.714
0.690
0.710
0.712
0.746
0.688
0.666
0.658
0.676
0.654
0.694
0.722
0.704
0.736
0.754
0.720
0.736
0.224
0.496
0.742
0.728
0.732
0.710
0.738
0.712
0.708
0.704
0.666
0.686
0.692
0.694
0.724
0.758
0.730
0.688
0.698
0.666
0.678
0.688
0.694
0.700
0.690
0.676
0.704
0.708
0.726
0.700
0.664
0.650
0.612
0.614
0.606
0.642
0.704
0.738
0.760
0.766
0.744
0.688
0.694
0.694
0.716
0.740
0.730
0.722
0.678
0.710
0.720
0.738
0.756
0.718
0.708
0.672
0.632
0.622
0.666
0.694
0.752
0.790
0.772
0.790
0.806
0.760
0.736
0.720
0.718
0.712
0.688
0.658
0.662
0.678
0.712
0.748
0.766
0.738
0.752
0.762
0.756
0.746
0.694
0.700
0.684
0.706
0.712
0.698
0.658
0.668
0.674
0.710
0.720
0.684
0.670
0.692
0.700
0.714
0.722
0.698
0.672
0.646
0.636
0.620
0.638
0.646
0.688
0.738
0.816
0.802
0.830
0.818
0.790
0.804
0.788
0.748
0.754
0.722
0.716
0.682
0.664
0.668
0.692
0.708
0.668
0.682
0.720
0.782
0.806
0.816
0.774
0.754
0.704
0.706
0.702
0.704
0.756
0.818
0.886
0.884
0.800
0.722
0.708
0.716
0.642
0.636
0.642
0.646
0.674
0.672
0.660
0.714
0.768
0.790
0.780
0.772
0.740
0.734
0.760
0.694
0.722
0.710
0.698
0.674
0.656
0.662
0.696
0.768
0.794
0.808
0.778
0.800
0.800
0.736
0.754
0.750
0.726
0.742
0.728
0.700
0.686
0.710
0.750
0.798
0.790
0.748
0.756
0.722
0.706
0.722
0.744
0.764
0.764
0.788
0.750
0.718
0.690
0.694
0.708
0.724
0.742
0.760
0.738
0.768
0.776
0.748
0.750
0.730
0.706
0.712
0.728
0.754
0.766
0.794
0.804
0.784
0.758
0.750
0.736
0.752
0.756
0.724
0.704
0.712
0.710
0.718
0.744
0.766
0.744
0.770
0.736
0.720
0.702
0.698
0.720
0.692
0.680
0.672
0.696
0.654
0.654
0.688
0.676
0.670
0.668
0.670
0.652
0.624
0.622
0.638
0.644
0.656
0.670
0.638
0.656
0.668
0.690
0.674
0.718
0.730
0.704
0.680
0.656
0.662
0.668
0.688
0.700
0.686
0.654
0.680
0.696
0.696
0.726
0.712
0.730
0.698
0.708
0.726
0.672
0.658
0.678
0.676
0.698
0.710
0.682
0.694
0.696
0.716
0.688
0.668
0.678
0.666
0.686
0.692
0.730
0.692
0.668
0.660
0.664
0.644
0.670
0.648
0.666
0.662
0.664
0.690
0.700
0.756
0.758
0.750
0.752
0.716
0.680
0.670
0.658
0.660
0.690
0.736
0.798
0.790
0.756
0.790
0.820
0.860
0.822
0.738
0.692
0.708
0.672
0.674
0.682
0.696
0.680
0.732
0.762
0.798
0.806
0.798
0.782
0.734
0.720
0.712
0.744
0.706
0.688
0.660
0.666
0.666
0.686
0.664
0.654
0.654
0.656
0.656
0.680
0.636
0.634
0.634
0.654
0.672
0.720
0.744
0.742
0.710
0.726
0.732
0.694
0.708
0.668
0.696
0.670
0.702
0.706
0.704
0.698
0.716
0.722
0.736
0.742
0.720
0.704
0.702
0.692
0.672
0.720
0.716
0.690
0.678
0.700
0.698
0.700
0.728
0.716
0.706
0.712
0.700
0.716
0.688
0.634
0.646
0.634
0.642
0.642
0.654
0.662
0.666
0.688
0.672
0.642
0.646
0.626
0.628
0.608
0.600
0.604
0.610
0.638
0.652
0.662
0.642
0.630
0.654
0.682
0.700
0.684
0.632
0.632
0.618
0.640
0.642
0.646
0.644
0.640
0.632
0.630
0.624
0.634
0.614
0.632
0.620
0.682
0.684
0.686
0.666
0.680
0.702
0.678
0.670
0.646
0.660
0.620
0.630
0.624
0.662
0.708
0.810
0.840
0.786
0.836
0.864
0.862
0.840
0.800
0.778
0.692
0.690
0.690
0.732
0.738
0.824
0.850
0.834
0.802
0.738
0.740
0.678
0.692
0.684
0.658
0.684
0.672
0.688
0.680
0.678
0.672
0.664
0.684
0.692
0.654
0.672
0.658
0.640
0.624
0.632
0.612
0.610
0.632
0.716
0.924
0.964
0.920
0.856
0.852
0.280
0.476
0.696
0.694
0.676
0.694
0.698
0.722
0.738
0.726
0.726
0.704
0.692
0.690
0.704
0.702
0.698
0.736
0.714
0.728
0.762
0.780
0.780
0.754
0.732
0.692
0.680
0.722
0.712
0.680
0.670
0.638
0.640
0.632
0.650
0.670
0.738
0.764
0.730
0.670
0.646
0.672
0.690
0.708
0.696
0.666
0.670
0.676
0.662
0.652
0.644
0.654
0.664
0.666
0.696
0.750
0.710
0.752
0.732
0.694
0.660
0.670
0.650
0.698
0.674
0.706
0.748
0.798
0.864
0.838
0.812
0.722
0.726
0.734
0.740
0.718
0.716
0.702
0.682
0.682
0.684
0.692
0.722
0.730
0.706
0.698
0.728
0.748
0.814
0.832
0.834
0.816
0.780
0.718
0.732
0.706
0.678
0.656
0.686
0.750
0.804
0.838
0.816
0.738
0.734
0.728
0.702
0.698
0.676
0.730
0.740
0.796
0.810
0.758
0.744
0.744
0.716
0.692
0.662
0.642
0.624
0.620
0.616
0.650
0.716
0.224
0.444
0.740
0.690
0.678
0.692
0.662
0.684
0.678
0.660
0.672
0.670
0.652
0.680
0.698
0.696
0.654
0.648
0.616
0.624
0.632
0.648
0.682
0.714
0.710
0.688
0.680
0.640
0.642
0.684
0.692
0.696
0.716
0.706
0.714
0.712
0.650
0.626
0.628
0.658
0.696
0.716
0.796
0.790
0.780
0.788
0.732
0.780
0.738
0.794
0.752
0.762
0.752
0.748
0.706
0.686
0.690
0.674
0.670
0.716
0.748
0.770
0.816
0.842
0.854
0.858
0.802
0.788
0.772
0.730
0.706
0.722
0.678
0.670
0.706
0.728
0.794
0.810
0.794
0.754
0.732
0.704
0.668
0.690
0.708
0.766
0.810
0.832
0.806
0.798
0.798
0.732
0.718
0.714
0.692
0.724
0.764
0.842
0.830
0.774
0.712
0.708
0.688
0.702
0.726
0.776
0.740
0.792
0.810
0.774
0.794
0.752
0.702
0.680
0.688
0.658
0.622
0.616
0.602
0.634
0.422
0.854
0.618
0.622
0.644
0.684
0.760
0.822
0.840
0.748
0.780
0.800
0.796
0.760
0.688
0.672
0.676
0.680
0.706
0.744
0.794
0.794
0.800
0.802
0.794
0.780
0.688
0.696
0.706
0.742
0.712
0.760
0.834
0.834
0.762
0.716
0.736
0.758
0.724
0.746
0.718
0.710
0.686
0.676
0.684
0.660
0.664
0.668
0.652
0.678
0.728
0.782
0.772
0.764
0.716
0.670
0.668
0.638
0.654
0.670
0.648
0.690
0.704
0.750
0.794
0.818
0.772
0.754
0.716
0.664
0.618
0.646
0.640
0.670
0.724
0.758
0.784
0.752
0.746
0.716
0.672
0.646
0.674
0.694
0.744
0.828
0.878
0.876
0.786
0.770
0.784
0.768
0.756
0.714
0.698
0.696
0.746
0.684
0.718
0.658
0.656
0.630
0.238
0.416
0.656
0.720
0.844
0.840
0.818
0.736
0.734
0.726
0.738
0.756
0.750
0.754
0.756
0.736
0.728
0.708
0.646
0.646
0.628
0.646
0.592
0.640
0.630
0.622
0.666
0.670
0.684
0.684
0.652
0.638
0.640
0.662
0.668
0.714
0.740
0.730
0.790
0.824
0.796
0.840
0.800
0.784
0.744
0.734
0.728
0.758
0.760
0.766
0.726
0.702
0.714
0.736
0.762
0.808
0.802
0.702
0.690
0.720
0.762
0.842
0.814
0.796
0.772
0.680
0.688
0.674
0.638
0.676
0.720
0.800
0.852
0.934
0.904
0.938
0.906
0.836
0.822
0.758
0.768
0.742
0.718
0.710
0.716
0.720
0.734
0.776
0.806
0.782
0.760
0.724
0.674
0.646
0.670
0.644
0.654
0.708
0.738
0.746
0.690
0.674
0.664
0.636
0.628
0.652
0.668
0.688
0.730
0.774
0.768
0.784
0.762
0.724
0.748
0.706
0.726
0.732
0.734
0.734
0.742
0.778
0.772
0.766
0.706
0.718
0.716
0.674
0.712
0.764
0.774
0.694
0.716
0.714
0.738
0.704
0.682
0.664
0.682
0.676
0.692
0.694
0.704
0.694
0.692
0.684
0.676
0.700
0.692
0.662
0.646
0.636
0.626
0.620
0.636
0.658
0.690
0.682
0.682
0.736
0.746
0.764
0.756
0.762
0.708
0.672
0.668
0.664
0.696
0.736
0.742
0.704
0.748
0.768
0.766
0.786
0.748
0.748
0.730
0.714
0.718
0.724
0.732
0.720
0.716
0.704
0.656
0.696
0.690
0.674
0.678
0.690
0.710
0.712
0.716
0.686
0.672
0.676
0.692
0.696
0.700
0.726
0.694
0.702
0.720
0.744
0.700
0.678
0.670
0.660
0.658
0.650
0.676
0.702
0.740
0.748
0.740
0.752
0.766
0.774
0.778
0.784
0.748
0.700
0.696
0.700
0.714
0.736
0.742
0.764
0.750
0.774
0.714
0.740
0.750
0.772
0.772
0.724
0.684
0.648
0.632
0.628
0.652
0.684
0.680
0.720
0.768
0.800
0.808
0.742
0.748
0.718
0.710
0.720
0.754
0.748
0.736
0.808
0.806
0.756
0.550
0.940
0.730
0.744
0.750
0.736
0.716
0.686
0.690
0.700
0.720
0.716
0.726
0.758
0.798
0.768
0.790
0.824
0.814
0.772
0.718
0.702
0.680
0.696
0.676
0.694
0.800
0.852
0.860
0.872
0.888
0.888
0.816
0.738
0.744
0.748
0.754
0.752
0.804
0.864
0.858
0.804
0.848
0.822
0.798
0.794
0.770
0.746
0.744
0.780
0.798
0.776
0.742
0.752
0.740
0.726
0.698
0.696
0.704
0.730
0.706
0.734
0.762
0.758
0.764
0.794
0.766
0.790
0.776
0.766
0.760
0.758
0.738
0.754
0.776
0.776
0.752
0.780
0.778
0.746
0.748
0.714
0.698
0.668
0.656
0.652
0.662
0.694
0.706
0.746
0.780
0.778
0.770
0.764
0.776
0.772
0.744
0.778
0.778
0.780
0.760
0.820
0.820
0.802
0.828
0.798
0.814
0.788
0.756
0.780
0.772
0.756
0.790
0.772
0.760
0.760
0.758
0.754
0.766
0.754
0.762
0.768
0.756
0.758
0.754
0.750
0.752
0.758
0.770
0.754
0.754
0.730
0.732
0.726
0.728
0.740
0.760
0.748
0.780
0.788
0.756
0.760
0.748
0.752
0.702
0.704
0.680
0.674
0.710
0.728
0.742
0.740
0.686
0.696
0.694
0.698
0.714
0.724
0.740
0.742
0.738
0.758
0.740
0.740
0.738
0.748
0.722
0.702
0.696
0.692
0.674
0.660
0.668
0.672
0.712
0.728
0.782
0.792
0.780
0.776
0.754
0.738
0.746
0.726
0.694
0.684
0.700
0.700
0.736
0.770
0.718
0.696
0.738
0.718
0.674
0.660
0.660
0.642
0.622
0.636
0.638
0.646
0.652
0.668
0.682
0.676
0.706
0.700
0.686
0.658
0.666
0.664
0.648
0.664
0.670
0.672
0.674
0.674
0.696
0.726
0.726
0.792
0.776
0.718
0.712
0.702
0.690
0.674
0.668
0.700
0.716
0.740
0.714
0.714
0.744
0.756
0.728
0.744
0.744
0.742
0.708
0.686
0.694
0.700
0.702
0.726
0.734
0.718
0.714
0.726
0.714
0.720
0.702
0.680
0.636
0.644
0.654
0.660
0.666
0.678
0.662
0.656
0.638
0.646
0.646
0.650
0.626
0.644
0.640
0.658
0.648
0.458
0.846
0.448
0.782
0.584
0.582
0.602
0.670
0.758
0.830
0.800
0.846
0.870
0.864
0.878
0.810
0.800
0.846
0.790
0.778
0.740
0.758
0.756
0.790
0.770
0.744
0.702
0.664
0.654
0.646
0.626
0.666
0.704
0.704
0.724
0.748
0.740
0.738
0.744
0.720
0.680
0.668
0.646
0.614
0.626
0.634
0.710
0.810
0.840
0.828
0.838
0.820
0.784
0.758
0.718
0.676
0.680
0.690
0.760
0.786
0.728
0.766
0.846
0.776
0.764
0.748
0.772
0.718
0.686
0.662
0.678
0.702
0.714
0.714
0.698
0.672
0.616
0.632
0.634
0.612
0.618
0.612
0.632
0.632
0.700
0.750
0.814
0.842
0.812
0.744
0.742
0.744
0.756
0.758
0.738
0.704
0.664
0.650
0.632
0.634
0.626
0.622
0.630
0.626
0.626
0.626
0.616
0.598
0.594
0.578
0.586
0.582
0.572
0.556
0.552
0.574
0.578
0.628
0.698
0.748
0.768
0.780
0.734
0.670
0.630
0.644
0.602
0.626
0.642
0.660
0.688
0.682
0.686
0.720
0.752
0.756
0.756
0.722
0.676
0.636
0.630
0.632
0.666
0.744
0.798
0.782
0.844
0.924
0.864
0.822
0.878
0.736
0.728
0.674
0.636
0.654
0.610
0.616
0.668
0.646
0.684
0.742
0.760
0.758
0.802
0.792
0.762
0.780
0.688
0.734
0.704
0.714
0.694
0.684
0.694
0.694
0.714
0.704
0.652
0.650
0.644
0.624
0.638
0.640
0.652
0.656
0.650
0.646
0.654
0.644
0.658
0.674
0.698
0.692
0.662
0.640
0.638
0.632
0.634
0.578
0.598
0.598
0.590
0.602
0.454
0.232
0.604
0.602
0.602
0.596
0.266
0.326
0.594
0.614
0.632
0.626
0.618
0.644
0.640
0.630
0.634
0.636
0.636
0.670
0.700
0.658
0.670
0.674
0.622
0.622
0.634
0.648
0.676
0.640
0.674
0.622
0.622
0.628
0.620
0.426
0.222
0.654
0.626
0.632
0.622
0.650
0.626
0.748
0.764
0.764
0.902
0.882
0.860
0.786
0.728
0.746
0.728
0.740
0.720
0.708
0.708
0.676
0.690
0.644
0.622
0.642
0.654
0.706
0.752
0.758
0.750
0.718
0.754
0.756
0.708
0.686
0.686
0.690
0.674
0.648
0.648
0.628
0.630
0.644
0.620
0.626
0.614
0.612
0.594
0.602
0.400
0.870
0.584
0.586
0.590
0.582
0.584
0.624
0.646
0.636
0.660
0.696
0.650
0.642
0.624
0.630
0.642
0.650
0.666
0.648
0.644
0.636
0.656
0.672
0.684
0.686
0.646
0.654
0.230
0.452
0.714
0.760
0.732
0.712
0.646
0.644
0.638
0.604
0.630
0.628
0.376
0.934
0.624
0.638
0.644
0.668
0.680
0.680
0.692
0.716
0.706
0.768
0.744
0.742
0.708
0.716
0.694
0.718
0.722
0.714
0.696
0.696
0.676
0.650
0.632
0.628
0.618
0.632
0.632
0.650
0.662
0.662
0.658
0.644
0.640
0.620
0.602
0.582
0.588
0.614
0.608
0.640
0.732
0.846
0.874
0.844
0.758
0.774
0.814
0.826
0.802
0.768
0.698
0.232
0.476
0.728
0.750
0.220
0.588
0.236
0.594
0.848
0.778
0.708
0.416
0.328
0.786
0.794
0.826
0.842
0.770
0.792
0.828
0.782
0.708
0.738
0.756
0.784
0.780
0.780
0.730
0.730
0.714
0.682
0.676
0.656
0.628
0.590
0.610
0.628
0.700
0.836
0.878
0.880
0.892
0.880
0.790
0.826
0.774
0.780
0.766
0.704
0.684
0.682
0.672
0.734
0.766
0.786
0.774
0.740
0.772
0.802
0.806
0.798
0.756
0.710
0.662
0.660
0.648
0.688
0.770
0.926
0.910
0.886
0.848
0.806
0.696
0.726
0.714
0.740
0.786
0.744
0.812
0.844
0.862
0.878
0.824
0.758
0.738
0.702
0.682
0.698
0.696
0.796
0.836
0.896
0.872
0.820
0.764
0.700
0.680
0.674
0.682
0.760
0.762
0.760
0.750
0.724
0.738
0.724
0.702
0.706
0.682
0.698
0.714
0.706
0.750
0.756
0.784
0.750
0.766
0.746
0.720
0.694
0.716
0.742
0.688
0.288
0.446
0.712
0.698
0.682
0.642
0.656
0.656
0.632
0.262
0.434
0.640
0.688
0.686
0.742
0.730
0.722
0.666
0.692
0.660
0.648
0.622
0.612
0.594
0.408
0.868
0.626
0.616
0.464
0.806
0.600
0.622
0.678
0.802
0.872
0.830
0.870
0.836
0.764
0.714
0.708
0.732
0.730
0.750
0.716
0.678
0.702
0.684
0.708
0.698
0.656
0.676
0.662
0.708
0.720
0.756
0.702
0.724
0.714
0.716
0.688
0.696
0.702
0.682
0.706
0.734
0.714
0.690
0.678
0.712
0.676
0.704
0.704
0.700
0.684
0.660
0.644
0.668
0.640
0.692
0.826
0.842
0.848
0.836
0.816
0.788
0.746
0.694
0.730
0.740
0.714
0.704
0.718
0.688
0.680
0.654
0.656
0.650
0.692
0.648
0.662
0.648
0.674
0.696
0.728
0.762
0.760
0.284
0.494
0.660
0.660
0.664
0.264
0.364
0.612
0.612
0.644
0.742
1.006
0.558
0.410
0.884
0.914
0.904
0.852
0.854
0.230
0.528
0.688
0.716
0.704
0.772
0.716
0.730
0.364
0.346
0.304
0.398
0.730
0.736
0.698
0.748
0.728
0.770
0.756
0.754
0.684
0.686
0.682
0.708
0.714
0.752
0.826
0.770
0.704
0.728
0.298
0.456
0.310
0.424
0.728
0.714
0.722
0.726
0.688
0.682
0.704
0.742
0.788
0.808
0.834
0.754
0.716
0.690
0.666
0.642
0.662
0.628
0.634
0.630
0.634
0.686
0.784
0.778
0.458
0.310
0.740
0.744
0.714
0.702
0.664
0.656
0.660
0.672
0.322
0.406
0.264
0.518
0.754
0.718
0.720
0.716
0.724
0.678
0.670
0.672
0.654
0.646
0.620
0.656
0.638
0.672
0.694
0.684
0.670
0.648
0.650
0.638
0.640
0.652
0.662
0.704
0.768
0.866
0.930
0.940
0.946
0.906
0.880
0.834
0.764
0.690
0.694
0.688
0.708
0.752
0.850
0.748
0.818
0.792
0.822
0.754
0.738
0.740
0.780
0.774
0.736
0.744
0.712
0.736
0.714
0.772
0.792
0.760
0.712
0.714
0.644
0.628
0.642
0.652
0.638
0.622
0.602
0.466
0.240
0.548
0.594
0.572
0.582
0.580
0.608
0.606
0.664
0.674
0.706
0.702
0.682
0.738
0.752
0.738
0.766
0.768
0.726
0.734
0.764
0.778
0.772
0.732
0.728
0.694
0.698
0.724
0.724
0.706
0.678
0.742
0.788
0.832
0.770
0.786
0.800
0.780
0.726
0.720
0.716
0.746
0.758
0.758
0.798
0.738
0.756
0.708
0.714
0.698
0.700
0.710
0.738
0.734
0.750
0.762
0.802
0.796
0.724
0.742
0.732
0.730
0.742
0.724
0.738
0.774
0.782
0.786
0.852
0.868
0.804
0.764
0.736
0.694
0.708
0.688
0.724
0.722
0.788
0.770
0.788
0.796
0.774
0.734
0.764
0.696
0.694
0.690
0.710
0.724
0.788
0.698
0.714
0.660
0.646
0.662
0.684
0.722
0.728
0.692
0.808
0.830
0.810
0.730
0.722
0.698
0.682
0.704
0.696
0.700
0.708
0.778
0.796
0.846
0.844
0.854
0.800
0.748
0.666
0.688
0.674
0.700
0.776
0.772
0.766
0.762
0.810
0.826
0.878
0.858
0.780
0.752
0.734
0.744
0.732
0.710
0.678
0.720
0.712
0.776
0.830
0.808
0.746
0.768
0.740
0.740
0.728
0.704
0.728
0.692
0.724
0.742
0.786
0.760
0.758
0.754
0.740
0.672
0.686
0.684
0.708
0.744
0.778
0.766
0.720
0.664
0.674
0.638
0.632
0.658
0.722
0.806
0.728
0.694
0.716
0.722
0.756
0.726
0.710
0.626
0.626
0.608
0.596
0.570
0.580
0.542
0.560
0.584
0.622
0.404
0.984
0.674
0.704
0.690
0.674
0.640
0.668
0.702
0.728
0.736
0.702
0.722
0.694
0.698
0.730
0.444
0.304
0.676
0.664
0.674
0.658
0.656
0.640
0.630
0.600
0.602
0.600
0.608
0.606
0.398
0.828
0.584
0.580
0.586
0.586
0.612
0.666
0.716
0.736
0.758
0.706
0.690
0.678
0.682
0.724
0.730
0.792
0.806
0.790
0.790
0.762
0.764
0.760
0.764
0.778
0.810
0.824
0.756
0.758
0.736
0.728
0.742
0.730
0.688
0.702
0.690
0.678
0.660
0.596
0.598
0.610
0.580
0.586
0.566
0.546
0.552
0.564
0.586
0.656
0.808
0.858
0.834
0.828
0.812
0.774
0.730
0.686
0.668
0.636
0.602
0.606
0.598
0.586
0.608
0.634
0.702
0.874
0.870
0.854
0.866
0.814
0.762
0.798
0.822
0.750
0.714
0.686
0.686
0.730
0.740
0.744
0.728
0.740
0.718
0.688
0.686
0.754
0.758
0.732
0.714
0.704
0.730
0.728
0.718
0.714
0.698
0.680
0.636
0.636
0.616
0.618
0.606
0.650
0.670
0.670
0.714
0.752
0.802
0.806
0.792
0.758
0.720
0.722
0.712
0.708
0.704
0.726
0.772
0.844
0.860
0.904
0.834
0.790
0.738
0.724
0.684
0.670
0.672
0.674
0.706
0.776
0.796
0.848
0.800
0.706
0.744
0.732
0.704
0.708
0.674
0.674
0.664
0.730
0.760
0.808
0.824
0.866
0.856
0.796
0.708
0.728
0.714
0.772
0.782
0.750
0.712
0.708
0.708
0.698
0.672
0.684
0.704
0.734
0.764
0.754
0.710
0.714
0.694
0.678
0.644
0.638
0.666
0.712
0.666
0.710
0.752
0.752
0.766
0.784
0.782
0.754
0.704
0.704
0.670
0.690
0.698
0.684
0.654
0.638
0.640
0.648
0.676
0.704
0.734
0.740
0.764
0.752
0.716
0.716
0.700
0.682
0.654
0.686
0.734
0.796
0.838
0.780
0.738
0.698
0.718
0.734
0.744
0.726
0.714
0.672
0.634
0.610
0.618
0.642
0.706
0.812
0.840
0.770
0.692
0.684
0.660
0.660
0.658
0.704
0.660
0.690
0.676
0.662
0.646
0.632
0.612
0.606
0.594
0.582
0.654
0.714
0.740
0.792
0.842
0.850
0.844
0.824
0.788
0.754
0.706
0.688
0.668
0.656
0.668
0.710
0.786
0.830
0.830
0.932
0.964
0.948
0.924
0.866
0.766
0.232
0.506
0.720
0.740
0.732
0.750
0.732
0.704
0.714
0.726
0.772
0.802
0.804
0.766
0.710
0.714
0.700
0.676
0.654
0.638
0.646
0.648
0.638
0.646
0.692
0.740
0.794
0.802
0.740
0.728
0.696
0.664
0.678
0.668
0.680
0.678
0.686
0.664
0.670
0.676
0.672
0.654
0.640
0.640
0.680
0.652
0.706
0.726
0.724
0.708
0.672
0.700
0.718
0.708
0.722
0.704
0.726
0.752
0.786
0.778
0.748
0.704
0.732
0.734
0.748
0.758
0.718
0.672
0.702
0.700
0.748
0.726
0.746
0.746
0.688
0.704
0.702
0.714
0.718
0.710
0.674
0.642
0.652
0.660
0.684
0.694
0.722
0.736
0.768
0.718
0.722
0.686
0.656
0.646
0.650
0.644
0.670
0.664
0.668
0.674
0.704
0.754
0.770
0.780
0.742
0.706
0.692
0.688
0.702
0.714
0.678
0.650
0.632
0.282
0.334
0.622
0.610
0.600
0.594
0.578
0.580
0.572
0.560
0.560
0.598
0.592
0.660
0.774
0.818
0.850
0.780
0.782
0.758
0.760
0.754
0.706
0.666
0.626
0.626
0.612
0.610
0.598
0.622
0.632
0.646
0.640
0.662
0.670
0.672
0.644
0.656
0.634
0.638
0.630
0.630
0.396
0.884
0.616
0.600
0.604
0.604
0.626
0.686
0.772
0.764
0.726
0.760
0.732
0.766
0.734
0.760
0.762
0.716
0.718
0.702
0.658
0.652
0.626
0.610
0.604
0.602
0.576
0.580
0.580
0.592
0.630
0.420
1.030
0.652
0.692
0.668
0.700
0.686
0.668
0.708
0.708
0.682
0.644
0.644
0.630
0.638
0.652
0.658
0.660
0.624
0.636
0.312
0.302
0.630
0.628
0.652
0.420
0.902
0.620
0.630
0.616
0.648
0.630
0.626
0.682
0.678
0.700
0.734
0.724
0.702
0.680
0.618
0.634
0.598
0.594
0.602
0.616
0.716
1.052
1.050
1.008
0.992
0.968
0.932
0.910
0.740
0.788
0.666
0.714
0.412
0.268
0.720
0.700
0.716
0.658
0.638
0.636
0.642
0.720
0.682
0.782
0.794
0.804
0.788
0.744
0.668
0.692
0.648
0.622
0.620
0.594
0.612
0.634
0.712
0.838
0.756
0.784
0.910
0.872
0.924
0.904
0.890
0.844
0.748
0.730
0.686
0.674
0.656
0.662
0.700
0.732
0.722
0.752
0.808
0.878
0.874
0.848
0.838
0.786
0.732
0.692
0.684
0.656
0.686
0.656
0.706
0.776
0.826
0.874
0.864
0.868
0.822
0.786
0.716
0.740
0.694
0.738
0.844
0.852
0.856
0.884
0.900
0.902
0.874
0.862
0.844
0.828
0.784
0.798
0.812
0.774
0.758
0.742
0.746
0.820
0.986
0.878
0.866
0.812
0.766
0.704
0.716
0.746
0.822
0.748
0.788
0.812
0.828
0.790
0.752
0.762
0.730
0.700
0.698
0.684
0.726
0.770
0.808
0.808
0.730
0.700
0.690
0.692
0.732
0.728
0.740
0.730
0.676
0.732
0.678
0.636
0.660
0.756
0.832
0.810
0.828
0.850
0.828
0.764
0.722
0.650
0.636
0.632
0.612
0.612
0.646
0.670
0.670
0.694
0.688
0.710
0.724
0.660
0.668
0.688
0.718
0.726
0.740
0.704
0.674
0.678
0.674
0.674
0.738
0.738
0.700
0.692
0.702
0.704
0.724
0.764
0.788
0.790
0.728
0.750
0.712
0.722
0.690
0.712
0.738
0.740
0.676
0.716
0.724
0.738
0.684
0.382
0.328
0.698
0.710
0.692
0.664
0.658
0.674
0.690
0.678
0.762
0.892
0.872
0.862
0.794
0.794
0.778
0.762
0.710
0.682
0.658
0.680
0.696
0.720
0.720
0.702
0.790
0.808
0.806
0.756
0.772
0.740
0.662
0.672
0.660
0.658
0.390
0.278
0.640
0.654
0.664
0.678
0.682
0.634
0.650
0.650
0.688
0.706
0.728
0.694
0.694
0.346
0.284
0.624
0.632
0.618
0.402
0.898
0.654
0.354
0.310
0.654
0.672
0.708
0.764
0.802
0.904
0.920
0.898
0.874
0.852
0.226
0.556
0.782
0.734
0.770
0.766
0.712
0.700
0.692
0.692
0.714
0.718
0.712
0.714
0.688
0.660
0.638
0.646
0.654
0.678
0.730
0.754
0.750
0.754
0.744
0.688
0.670
0.624
0.612
0.606
0.618
0.662
0.822
0.816
0.738
0.698
0.682
0.732
0.700
0.666
0.694
0.674
0.678
0.634
0.650
0.678
0.696
0.666
0.652
0.672
0.656
0.678
0.686
0.642
0.674
0.674
0.678
0.706
0.660
0.642
0.658
0.626
0.622
0.410
0.862
0.584
0.598
0.618
0.616
0.634
0.654
0.680
0.720
0.770
0.786
0.784
0.736
0.724
0.682
0.642
0.650
0.630
0.644
0.688
0.680
0.688
0.622
0.648
0.634
0.648
0.650
0.660
0.628
0.618
0.396
0.852
0.536
0.704
0.578
0.578
0.568
0.578
0.618
0.702
0.778
0.812
0.816
0.794
0.774
0.734
0.700
0.714
0.726
0.724
0.688
0.662
0.656
0.668
0.708
0.772
0.766
0.704
0.754
0.764
0.730
0.752
0.702
0.706
0.680
0.652
0.228
0.456
0.672
0.688
0.760
0.796
0.806
0.800
0.768
0.694
0.680
0.662
0.678
0.640
0.658
0.720
0.806
0.876
0.908
0.884
0.838
0.836
0.822
0.790
0.712
0.668
0.690
0.686
0.700
0.742
0.690
0.770
0.796
0.772
0.730
0.648
0.660
0.644
0.712
0.728
0.728
0.704
0.704
0.680
0.668
0.684
0.680
0.708
0.680
0.662
0.598
0.632
0.646
0.632
0.620
0.670
0.708
0.770
0.820
0.748
0.778
0.776
0.722
0.444
0.278
0.676
0.728
0.762
0.784
0.772
0.754
0.706
0.656
0.648
0.646
0.628
0.686
0.746
0.830
0.826
0.798
0.794
0.752
0.760
0.716
0.732
0.674
0.692
0.696
0.762
0.782
0.754
0.784
0.788
0.816
0.790
0.762
0.732
0.676
0.666
0.670
0.684
0.742
0.756
0.816
0.818
0.752
0.776
0.768
0.822
0.786
0.794
0.826
0.820
0.794
0.822
0.836
0.824
0.814
0.760
0.730
0.760
0.786
0.820
0.854
0.862
0.846
0.788
0.746
0.776
0.804
0.822
0.768
0.790
0.820
0.550
0.240
0.848
0.746
0.772
0.764
0.774
0.774
0.762
0.242
0.514
0.750
0.746
0.716
0.718
0.710
0.740
0.742
0.774
0.776
0.728
0.724
0.768
0.696
0.668
0.670
0.682
0.714
0.742
0.716
0.686
0.664
0.632
0.602
0.626
0.608
0.650
0.720
0.834
0.768
0.714
0.730
0.692
0.712
0.706
0.740
0.810
0.864
0.854
0.854
0.826
0.776
0.702
0.686
0.712
0.692
0.734
0.816
0.864
0.874
0.862
0.792
0.782
0.742
0.712
0.724
0.726
0.766
0.802
0.790
0.802
0.790
0.740
0.684
0.700
0.750
0.742
0.770
0.776
0.762
0.754
0.760
0.740
0.754
0.764
0.774
0.768
0.780
0.790
0.776
0.746
0.748
0.766
0.754
0.710
0.710
0.726
0.746
0.794
0.780
0.774
0.786
0.786
0.784
0.804
0.784
0.756
0.752
0.750
0.734
0.738
0.736
0.754
0.774
0.802
0.780
0.760
0.764
0.766
0.760
0.792
0.790
0.778
0.828
0.788
0.784
0.766
0.784
0.760
0.754
0.754
0.756
0.706
0.714
0.696
0.666
0.664
0.680
0.648
0.672
0.672
0.674
0.654
0.626
0.618
0.658
0.682
0.736
0.742
0.770
0.752
0.704
0.668
0.648
0.660
0.666
0.682
0.680
0.680
0.684
0.682
0.686
0.698
0.712
0.720
0.704
0.746
0.792
0.736
0.698
0.672
0.710
0.700
0.722
0.738
0.746
0.728
0.768
0.764
0.790
0.788
0.802
0.812
0.768
0.724
0.728
0.722
0.682
0.692
0.698
0.692
0.718
0.740
0.730
0.774
0.816
0.828
0.784
0.780
0.710
0.716
0.578
0.616
0.602
0.432
0.850
0.490
0.772
0.608
0.602
0.580
0.650
0.790
0.998
0.962
0.948
0.926
0.904
0.886
0.900
0.836
0.772
0.664
0.666
0.648
0.654
0.710
0.798
0.790
0.766
0.766
0.746
0.724
0.700
0.652
0.650
0.324
0.316
0.642
0.708
0.728
0.748
0.750
0.728
0.714
0.714
0.678
0.690
0.638
0.618
0.588
0.580
0.336
0.228
0.572
0.572
0.594
0.674
0.722
0.748
0.754
0.682
0.682
0.642
0.660
0.666
0.668
0.674
0.682
0.674
0.642
0.614
0.610
0.420
0.718
0.596
0.696
0.752
0.700
0.690
0.688
0.708
0.706
0.684
0.656
0.624
0.618
0.624
0.636
0.668
0.650
0.640
0.640
0.608
0.592
0.580
0.572
0.556
0.582
0.628
0.802
0.856
0.834
0.786
0.754
0.674
0.662
0.638
0.636
0.592
0.622
0.596
0.594
0.590
0.574
0.610
0.564
0.574
0.590
0.612
0.640
0.658
0.634
0.636
0.678
0.650
0.646
0.638
0.642
0.590
0.586
0.594
0.584
0.596
0.640
0.664
0.758
0.704
0.662
0.722
0.210
0.526
0.802
0.826
0.842
0.830
0.750
0.700
0.674
0.614
0.634
0.624
0.624
0.638
0.642
0.666
0.660
0.662
0.648
0.712
0.736
0.740
0.708
0.742
0.716
0.694
0.728
0.794
0.738
0.738
0.718
0.700
0.702
0.686
0.644
0.664
0.668
0.736
0.810
0.810
0.740
0.798
0.760
0.746
0.690
0.500
0.258
0.624
0.642
0.656
0.646
0.652
0.654
0.672
0.742
0.780
0.868
0.872
0.856
0.752
0.722
0.708
0.690
0.678
0.708
0.768
0.892
0.912
0.886
0.842
0.840
0.758
0.770
0.778
0.712
0.690
0.706
0.714
0.680
0.702
0.688
0.652
0.634
0.658
0.710
0.788
0.840
0.804
0.814
0.804
0.822
0.754
0.776
0.762
0.746
0.758
0.772
0.770
0.804
0.830
0.782
0.814
0.808
0.758
0.762
0.728
0.780
0.746
0.776
0.786
0.764
0.790
0.740
0.706
0.716
0.680
0.672
0.656
0.652
0.666
0.714
0.754
0.764
0.784
0.802
0.744
0.746
0.780
0.798
0.814
0.802
0.738
0.764
0.808
0.790
0.812
0.782
0.720
0.668
0.692
0.694
0.722
0.798
0.800
0.784
0.824
0.814
0.760
0.820
0.816
0.846
0.836
0.818
0.822
0.778
0.742
0.688
0.710
0.744
0.824
0.900
0.858
0.790
0.718
0.770
0.742
0.784
0.786
0.784
0.744
0.728
0.692
0.728
0.674
0.670
0.662
0.648
0.676
0.680
0.710
0.730
0.810
0.856
0.876
0.836
0.790
0.792
0.770
0.770
0.760
0.744
0.730
0.700
0.704
0.690
0.670
0.708
0.760
0.796
0.810
0.816
0.770
0.746
0.716
0.666
0.682
0.634
0.654
0.682
0.738
0.776
0.816
0.786
0.810
0.810
0.796
0.788
0.728
0.712
0.680
0.686
0.684
0.724
0.708
0.720
0.770
0.796
0.880
0.832
0.812
0.756
0.714
0.698
0.688
0.698
0.738
0.762
0.832
0.858
0.882
0.876
0.858
0.834
0.778
0.764
0.724
0.702
0.742
0.774
0.844
0.868
0.894
0.844
0.760
0.738
0.756
0.770
0.806
0.814
0.850
0.826
0.852
0.808
0.776
0.778
0.776
0.768
0.770
0.738
0.758
0.782
0.790
0.746
0.728
0.710
0.676
0.656
0.680
0.686
0.720
0.752
0.776
0.826
0.836
0.852
0.790
0.798
0.774
0.732
0.670
0.692
0.710
0.738
0.778
0.802
0.752
0.758
0.742
0.736
0.736
0.708
0.692
0.746
0.770
0.770
0.706
0.704
0.692
0.728
0.770
0.812
0.778
0.826
0.820
0.762
0.728
0.720
0.738
0.768
0.792
0.784
0.750
0.740
0.690
0.690
0.666
0.642
0.646
0.660
0.692
0.698
0.858
0.970
0.986
0.908
0.808
0.960
0.552
0.730
0.678
0.674
0.678
0.684
0.708
0.708
0.724
0.686
0.680
0.692
0.634
0.652
0.606
0.618
0.608
0.608
0.598
0.604
0.610
0.618
0.620
0.612
0.600
0.590
0.304
0.302
0.606
0.622
0.628
0.640
0.652
0.652
0.656
0.644
0.648
0.680
0.742
0.772
0.800
0.744
0.728
0.734
0.696
0.702
0.702
0.720
0.756
0.788
0.776
0.726
0.760
0.760
0.750
0.716
0.726
0.732
0.748
0.722
0.736
0.714
0.724
0.764
0.770
0.802
0.814
0.800
0.770
0.746
0.710
0.690
0.662
0.652
0.674
0.694
0.712
0.742
0.740
0.758
0.744
0.710
0.712
0.720
0.708
0.704
0.718
0.744
0.750
0.840
0.874
0.866
0.796
0.784
0.746
0.704
0.688
0.660
0.648
0.634
0.642
0.696
0.780
0.774
0.756
0.778
0.832
0.842
0.770
0.708
0.722
0.744
0.794
0.802
0.766
0.740
0.682
0.698
0.688
0.696
0.720
0.760
0.826
0.868
0.896
0.872
0.790
0.786
0.786
0.750
0.746
0.750
0.770
0.744
0.764
0.768
0.770
0.722
0.682
0.664
0.660
0.684
0.732
0.840
0.850
0.812
0.762
0.770
0.786
0.796
0.774
0.742
0.706
0.738
0.738
0.770
0.804
0.802
0.748
0.740
0.742
0.766
0.796
0.806
0.800
0.760
0.728
0.692
0.694
0.706
0.722
0.712
0.692
0.706
0.728
0.730
0.748
0.744
0.758
0.744
0.754
0.746
0.750
0.746
0.746
0.694
0.684
0.666
0.368
0.256
0.618
0.638
0.626
0.656
0.676
0.698
0.716
0.708
0.652
0.646
0.640
0.640
0.614
0.632
0.614
0.636
0.652
0.726
0.830
0.846
0.842
0.836
0.776
0.722
0.704
0.686
0.686
0.692
0.696
0.734
0.778
0.786
0.800
0.846
0.848
0.856
0.774
0.752
0.752
0.752
0.764
0.712
0.712
0.734
0.758
0.804
0.786
0.766
0.724
0.720
0.714
0.706
0.678
0.678
0.714
0.750
0.722
0.688
0.676
0.732
0.740
0.770
0.798
0.812
0.796
0.778
0.710
0.718
0.722
0.710
0.726
0.702
0.656
0.670
0.670
0.700
0.748
0.764
0.790
0.796
0.790
0.766
0.724
0.676
0.688
0.690
0.714
0.738
0.810
0.796
0.736
0.716
0.672
0.690
0.658
0.638
0.626
0.626
0.622
0.638
0.632
0.612
0.602
0.598
0.480
0.236
0.488
0.588
0.610
0.620
0.618
0.624
0.666
0.714
0.642
0.692
0.724
0.702
0.718
0.680
0.692
0.674
0.654
0.648
0.628
0.618
0.600
0.256
0.386
0.644
0.684
0.728
0.732
0.780
0.784
0.780
0.780
0.760
0.740
0.704
0.688
0.700
0.706
0.712
0.730
0.732
0.734
0.744
0.724
0.728
0.720
0.702
0.698
0.684
0.674
0.678
0.682
0.676
0.692
0.704
0.704
0.716
0.696
0.648
0.650
0.630
0.626
0.628
0.622
0.622
0.636
0.656
0.660
0.658
0.664
0.650
0.630
0.622
0.612
0.612
0.632
0.668
0.688
0.730
0.736
0.690
0.672
0.672
0.646
0.234
0.424
0.638
0.672
0.668
0.664
0.678
0.702
0.698
0.698
0.656
0.656
0.634
0.618
0.614
0.614
0.630
0.646
0.638
0.628
0.630
0.652
0.428
0.234
0.700
0.710
0.698
0.700
0.672
0.654
0.644
0.624
0.662
0.624
0.690
0.722
0.796
0.828
0.808
0.868
0.838
0.808
0.770
0.726
0.698
0.670
0.646
0.624
0.636
0.616
0.626
0.626
0.624
0.654
0.632
0.628
0.640
0.648
0.678
0.684
0.680
0.678
0.660
0.666
0.640
0.640
0.632
0.626
0.622
0.636
0.662
0.706
0.720
0.752
0.756
0.764
0.754
0.718
0.710
0.708
0.704
0.694
0.678
0.664
0.658
0.646
0.630
0.620
0.632
0.656
0.664
0.714
0.762
0.750
0.718
0.670
0.678
0.680
0.678
0.666
0.694
0.732
0.752
0.744
0.728
0.738
0.720
0.682
0.654
0.650
0.648
0.642
0.656
0.654
0.686
0.774
0.780
0.770
0.726
0.690
0.654
0.660
0.642
0.638
0.640
0.386
0.938
0.632
0.628
0.624
0.618
0.618
0.608
0.624
0.706
0.860
0.910
0.838
0.828
0.798
0.734
0.712
0.682
0.682
0.652
0.708
0.748
0.756
0.690
0.710
0.680
0.650
0.664
0.640
0.646
0.258
0.386
0.644
0.620
0.652
0.678
0.746
0.740
0.770
0.748
0.716
0.716
0.704
0.718
0.710
0.714
0.744
0.776
0.800
0.752
0.706
0.730
0.786
0.832
0.810
0.850
0.804
0.812
0.780
0.718
0.692
0.708
0.884
1.066
1.004
0.908
0.928
0.882
0.894
0.854
0.946
0.870
0.844
0.876
0.802
0.766
0.832
0.810
0.836
0.720
0.774
0.832
0.882
0.874
0.856
0.806
0.818
0.790
0.758
0.750
0.710
0.692
0.672
0.670
0.666
0.656
0.668
0.758
0.936
0.922
0.974
0.856
0.844
0.832
0.792
0.772
0.738
0.772
0.722
0.702
0.658
0.628
0.630
0.612
0.214
0.434
0.648
0.752
0.736
0.696
0.690
0.700
0.752
0.854
0.830
0.744
0.720
0.658
0.646
0.622
0.408
0.910
0.636
0.642
0.744
0.922
1.000
0.968
1.038
1.022
1.062
1.024
0.982
0.898
0.822
0.752
0.788
0.874
1.152
1.038
1.064
0.988
0.984
0.890
0.812
0.912
0.958
0.820
0.950
0.902
1.162
1.050
0.994
1.034
0.948
0.872
0.788
0.736
0.696
0.680
0.656
0.658
0.676
0.708
0.758
0.816
0.860
0.872
0.922
0.894
0.818
0.818
0.796
0.756
0.714
0.676
0.672
0.674
0.698
0.720
0.812
0.798
0.794
0.758
0.736
0.700
0.714
0.710
0.682
0.708
0.708
0.702
0.760
0.782
0.810
0.814
0.920
0.864
0.894
0.934
0.852
0.766
0.710
0.702
0.748
0.820
0.836
0.972
1.000
0.952
0.834
0.830
0.858
0.872
0.896
0.910
0.856
0.838
0.924
1.006
0.928
0.858
0.818
0.820
0.810
0.872
0.904
0.942
0.876
0.922
0.866
0.814
0.830
0.852
0.806
0.776
0.830
0.842
0.818
0.818
0.794
0.782
0.722
0.716
0.712
0.700
0.702
0.684
0.696
0.742
0.872
0.910
0.810
0.836
0.836
0.852
0.954
0.948
0.896
0.778
0.810
0.858
0.852
0.800
0.892
0.866
0.918
0.960
0.932
0.850
0.848
0.844
0.794
0.792
0.800
0.914
0.958
0.908
0.834
0.828
0.818
0.782
0.846
0.884
0.834
0.860
0.916
0.838
0.894
0.836
0.920
0.914
0.870
0.904
0.838
0.840
0.902
0.946
0.900
0.868
0.854
0.844
0.860
0.840
0.788
0.868
0.852
0.798
0.780
0.740
0.748
0.772
0.912
0.924
0.896
0.930
1.000
0.954
0.914
0.830
0.834
0.828
0.822
0.960
0.914
0.958
0.870
0.924
0.900
0.908
0.924
0.894
0.978
0.942
0.990
0.910
0.984
0.912
0.952
0.914
0.920
1.024
0.940
0.982
0.884
0.938
0.922
0.968
0.984
0.908
1.034
0.974
0.970
0.954
0.832
0.910
0.992
1.004
0.940
0.896
0.914
0.884
0.882
0.950
1.014
0.958
0.958
0.966
0.908
0.916
0.832
0.794
0.770
0.764
0.746
0.804
0.886
0.900
0.884
0.856
0.810
0.784
0.822
0.896
0.924
0.854
0.952
0.884
0.864
0.834
0.858
0.844
0.828
0.792
0.764
0.744
0.774
0.768
0.748
0.738
0.894
0.962
0.932
0.896
0.944
0.970
0.898
0.916
0.944
0.900
0.880
0.952
0.912
0.868
0.906
0.912
0.872
0.902
0.922
0.838
0.800
0.778
0.766
0.746
0.738
0.724
0.796
0.922
0.992
0.996
0.970
0.932
0.896
0.812
0.726
0.580
0.820
0.654
0.654
0.656
0.662
0.698
0.716
0.760
0.804
0.788
0.814
0.824
0.800
0.750
0.750
0.744
0.788
0.760
0.744
0.754
0.712
0.714
0.712
0.712
0.714
0.704
0.706
0.708
0.706
0.700
0.700
0.672
0.654
0.644
0.648
0.640
0.640
0.616
0.614
0.622
0.406
0.912
0.652
0.650
0.668
0.666
0.678
0.724
0.730
0.740
0.730
0.710
0.700
0.702
0.666
0.660
0.638
0.632
0.636
0.642
0.674
0.682
0.740
0.868
0.868
0.898
0.894
0.898
0.812
0.754
0.726
0.702
0.692
0.722
0.736
0.794
0.872
0.854
0.882
0.822
0.770
0.786
0.800
0.772
0.746
0.728
0.724
0.692
0.690
0.662
0.668
0.678
0.692
0.718
0.722
0.776
0.784
0.782
0.742
0.774
0.760
0.730
0.748
0.730
0.718
0.712
0.706
0.688
0.680
0.694
0.666
0.644
0.692
0.624
0.640
0.646
0.658
0.690
0.730
0.754
0.720
0.702
0.700
0.686
0.700
0.708
0.690
0.678
0.666
0.654
0.674
0.662
0.686
0.728
0.794
0.812
0.928
0.822
0.782
0.734
0.732
0.736
0.702
0.686
0.668
0.650
0.650
0.642
0.666
0.714
0.814
0.826
0.828
0.812
0.772
0.722
0.734
0.726
0.636
0.650
0.632
0.626
0.606
0.612
0.630
0.676
0.766
0.774
0.870
0.910
0.878
0.866
0.704
0.670
0.650
0.642
0.654
0.672
0.686
0.688
0.748
0.828
0.768
0.754
0.726
0.714
0.660
0.692
0.644
0.674
0.716
0.760
0.810
0.796
0.800
0.810
0.786
0.788
0.776
0.760
0.746
0.730
0.742
0.768
0.716
0.700
0.694
0.714
0.720
0.750
0.786
0.746
0.770
0.764
0.824
0.800
0.762
0.716
0.670
0.654
0.638
0.644
0.680
0.776
0.868
0.858
0.892
0.876
0.864
0.798
0.720
0.712
0.708
0.670
0.662
0.678
0.700
0.680
0.694
0.742
0.832
0.894
0.892
0.876
0.830
0.788
0.722
0.690
0.660
0.642
0.642
0.688
0.818
0.868
0.790
0.780
0.768
0.770
0.740
0.756
0.800
0.798
0.788
0.768
0.762
0.748
0.726
0.694
0.708
0.680
0.682
0.676
0.694
0.714
0.744
0.756
0.744
0.736
0.678
0.686
0.654
0.634
0.634
0.632
0.692
0.756
0.866
1.084
1.060
0.964
0.942
0.928
0.870
0.828
0.816
0.766
0.726
0.704
0.676
0.664
0.660
0.650
0.646
0.638
0.636
0.632
0.650
0.700
0.742
0.746
0.772
0.832
0.864
0.836
0.794
0.744
0.726
0.722
0.720
0.752
0.732
0.720
0.740
0.734
0.750
0.702
0.696
0.720
0.726
0.680
0.656
0.640
0.622
0.622
0.614
0.636
0.688
0.810
0.842
0.816
0.794
0.824
0.764
0.744
0.752
0.744
0.792
0.848
0.888
0.886
0.848
0.788
0.816
0.830
0.838
0.792
0.796
0.798
0.784
0.762
0.728
0.752
0.696
0.676
0.658
0.638
0.628
0.640
0.660
0.744
0.896
0.910
0.902
0.902
0.808
0.792
0.780
0.738
0.762
0.762
0.812
0.870
0.874
0.866
0.812
0.760
0.736
0.718
0.728
0.730
0.714
0.752
0.708
0.720
0.768
0.806
0.778
0.768
0.764
0.746
0.714
0.688
0.666
0.654
0.638
0.634
0.636
0.638
0.674
0.802
0.976
0.994
0.882
0.848
0.774
0.744
0.720
0.724
0.718
0.740
0.758
0.822
0.878
0.898
0.912
0.838
0.836
0.858
0.852
0.842
0.816
0.784
0.754
0.758
0.784
0.798
0.790
0.860
0.924
0.886
0.822
0.754
0.736
0.708
0.684
0.692
0.734
0.842
0.878
0.838
0.822
0.848
0.832
0.790
0.782
0.744
0.728
0.684
0.648
0.640
0.650
0.664
0.750
0.780
0.834
0.834
0.862
0.836
0.892
0.902
0.818
0.796
0.826
0.800
0.752
0.732
0.724
0.744
0.744
0.696
0.696
0.792
0.750
0.756
0.798
0.854
0.856
0.818
0.792
0.728
0.652
0.664
0.608
0.628
0.580
0.596
0.588
0.580
0.572
0.566
0.570
0.572
0.584
0.596
0.590
0.618
0.626
0.630
0.634
0.626
0.620
0.616
0.596
0.584
0.584
0.568
0.574
0.562
0.558
0.578
0.632
0.668
0.654
0.660
0.660
0.714
0.778
0.846
0.824
0.760
0.752
0.752
0.756
0.662
0.666
0.640
0.604
0.614
0.602
0.604
0.606
0.634
0.676
0.702
0.718
0.706
0.656
0.660
0.664
0.708
0.698
0.708
0.688
0.672
0.648
0.628
0.626
0.630
0.646
0.656
0.636
0.672
0.672
0.672
0.692
0.714
0.690
0.688
0.664
0.652
0.648
0.640
0.634
0.628
0.630
0.626
0.642
0.640
0.666
0.650
0.626
0.620
0.604
0.600
0.580
0.576
0.566
0.558
0.556
0.530
0.528
0.522
0.522
0.520
0.520
0.544
0.572
0.600
0.596
0.574
0.552
0.540
0.540
0.542
0.544
0.550
0.560
0.578
0.584
0.588
0.598
0.604
0.592
0.610
0.620
0.656
0.654
0.666
0.654
0.674
0.704
0.734
0.742
0.722
0.702
0.676
0.654
0.630
0.620
0.654
0.664
0.720
0.694
0.692
0.706
0.718
0.702
0.704
0.662
0.648
0.610
0.608
0.594
0.570
0.572
0.580
0.590
0.396
0.910
0.618
0.634
0.636
0.630
0.628
0.614
0.598
0.600
0.588
0.572
0.564
0.572
0.526
0.534
0.534
0.528
0.522
0.522
0.512
0.518
0.516
0.514
0.516
0.548
0.604
0.644
0.404
0.950
0.598
0.610
0.430
0.780
0.590
0.574
0.566
0.562
0.570
0.572
0.670
0.728
0.680
0.738
0.726
0.748
0.706
0.740
0.700
0.678
0.652
0.644
0.640
0.628
0.392
0.870
0.600
0.600
0.598
0.622
0.710
0.832
0.858
0.890
0.864
0.822
0.842
0.810
0.750
0.720
0.740
0.732
0.750
0.742
0.700
0.712
0.676
0.660
0.670
0.674
0.686
0.722
0.724
0.766
0.720
0.712
0.692
0.676
0.652
0.642
0.628
0.616
0.616
0.606
0.618
0.628
0.664
0.690
0.670
0.694
0.724
0.700
0.724
0.684
0.680
0.656
0.644
0.640
0.650
0.646
0.668
0.700
0.694
0.686
0.702
0.708
0.726
0.724
0.736
0.708
0.700
0.682
0.660
0.646
0.624
0.608
0.462
0.216
0.540
0.608
0.640
0.654
0.722
0.808
0.796
0.884
0.852
0.802
0.850
0.814
0.796
0.746
0.694
0.674
0.656
0.662
0.644
0.650
0.662
0.674
0.706
0.730
0.738
0.748
0.754
0.720
0.706
0.688
0.662
0.648
0.636
0.640
0.638
0.642
0.664
0.656
0.662
0.660
0.634
0.656
0.710
0.704
0.720
0.708
0.682
0.670
0.668
0.646
0.660
0.644
0.658
0.684
0.686
0.730
0.720
0.732
0.748
0.732
0.750
0.734
0.732
0.740
0.714
0.696
0.674
0.666
0.654
0.666
0.650
0.658
0.666
0.688
0.718
0.718
0.726
0.708
0.724
0.710
0.682
0.666
0.674
0.694
0.702
0.736
0.726
0.760
0.736
0.748
0.730
0.718
0.702
0.704
0.692
0.672
0.682
0.646
0.638
0.648
0.650
0.652
0.684
0.698
0.760
0.798
0.766
0.780
0.776
0.734
0.726
0.692
0.668
0.664
0.652
0.670
0.670
0.680
0.724
0.760
0.782
0.730
0.710
0.728
0.704
0.678
0.662
0.638
0.628
0.612
0.596
0.610
0.608
0.622
0.754
0.970
0.926
0.914
0.872
0.792
0.788
0.784
0.766
0.718
0.686
0.688
0.678
0.674
0.670
0.660
0.622
0.616
0.604
0.604
0.606
0.626
0.672
0.728
0.714
0.680
0.704
0.728
0.706
0.676
0.666
0.704
0.702
0.694
0.690
0.688
0.686
0.668
0.638
0.620
0.616
0.612
0.490
0.866
0.666
0.748
0.726
0.700
0.742
0.774
0.788
0.768
0.718
0.686
0.680
0.692
0.678
0.654
0.640
0.630
0.634
0.648
0.654
0.668
0.640
0.624
0.626
0.640
0.656
0.664
0.668
0.648
0.638
0.648
0.628
0.622
0.628
0.654
0.668
0.688
0.704
0.716
0.698
0.708
0.676
0.662
0.646
0.640
0.624
0.612
0.414
0.826
0.598
0.606
0.618
0.638
0.644
0.672
0.654
0.686
0.702
0.694
0.696
0.714
0.684
0.672
0.670
0.670
0.672
0.672
0.644
0.622
0.626
0.618
0.622
0.658
0.712
0.734
0.752
0.706
0.682
0.696
0.700
0.722
0.758
0.796
0.780
0.756
0.754
0.756
0.738
0.738
0.690
0.664
0.646
0.638
0.622
0.624
0.650
0.684
0.776
0.786
0.720
0.716
0.734
0.762
0.732
0.682
0.686
0.662
0.658
0.674
0.726
0.798
0.812
0.822
0.796
0.786
0.778
0.754
0.758
0.726
0.692
0.686
0.722
0.666
0.644
0.622
0.622
0.676
0.794
0.736
0.762
0.820
0.818
0.800
0.782
0.710
0.702
0.692
0.668
0.680
0.704
0.718
0.772
0.844
0.888
0.898
0.860
0.768
0.768
0.714
0.696
0.706
0.722
0.704
0.774
0.754
0.736
0.760
0.746
0.758
0.730
0.720
0.702
0.722
0.718
0.732
0.748
0.754
0.776
0.784
0.782
0.774
0.740
0.714
0.666
0.662
0.646
0.622
0.628
0.640
0.680
0.808
0.846
0.882
0.828
0.852
0.806
0.822
0.786
0.764
0.742
0.718
0.696
0.672
0.662
0.672
0.664
0.674
0.688
0.728
0.724
0.706
0.746
0.722
0.718
0.730
0.264
0.452
0.760
0.716
0.680
0.678
0.662
0.634
0.616
0.632
0.460
0.856
0.620
0.600
0.596
0.610
0.616
0.446
0.874
0.656
0.624
0.402
0.978
0.646
0.670
0.684
0.760
0.730
0.822
0.828
0.750
0.756
0.770
0.778
0.746
0.698
0.656
0.628
0.618
0.608
0.648
0.676
0.656
0.680
0.696
0.718
0.728
0.762
0.716
0.720
0.712
0.698
0.672
0.648
0.608
0.606
0.600
0.594
0.562
0.570
0.586
0.606
0.680
0.552
0.384
0.590
0.278
0.840
0.856
0.844
0.808
0.882
0.850
0.902
0.940
0.902
0.890
0.826
0.802
0.746
0.726
0.732
0.740
0.750
0.730
0.718
0.690
0.658
0.632
0.648
0.658
0.660
0.686
0.726
0.746
0.754
0.746
0.730
0.706
0.682
0.650
0.614
0.606
0.588
0.590
0.500
0.238
0.520
0.672
0.680
0.700
0.782
0.804
0.852
0.840
0.758
0.754
0.734
0.686
0.664
0.660
0.646
0.662
0.694
0.700
0.710
0.780
0.780
0.748
0.760
0.746
0.760
0.788
0.754
0.728
0.742
0.708
0.668
0.672
0.682
0.686
0.678
0.696
0.698
0.686
0.742
0.750
0.740
0.740
0.736
0.712
0.690
0.666
0.628
0.612
0.602
0.588
0.616
0.646
0.684
0.726
0.746
0.784
0.746
0.814
0.810
0.772
0.778
0.770
0.738
0.674
0.670
0.658
0.646
0.630
0.624
0.630
0.588
0.606
0.622
0.594
0.594
0.590
0.592
0.608
0.630
0.674
0.744
0.726
0.696
0.728
0.692
0.676
0.686
0.694
0.690
0.652
0.614
0.622
0.596
0.608
0.622
0.638
0.698
0.758
0.832
0.810
0.762
0.662
0.696
0.678
0.664
0.678
0.702
0.676
0.690
0.644
0.686
0.684
0.680
0.666
0.648
0.640
0.594
0.590
0.586
0.578
0.594
0.732
1.084
0.884
0.808
0.902
0.870
0.932
0.888
0.882
0.860
0.792
0.794
0.766
0.768
0.764
0.720
0.698
0.740
0.798
0.926
0.886
0.862
0.830
0.784
0.792
0.796
0.748
0.714
0.774
0.860
0.834
0.846
0.898
0.940
0.856
0.806
0.756
0.714
0.674
0.662
0.662
0.706
0.824
0.816
0.862
0.830
0.844
0.756
0.734
0.796
0.796
0.780
0.804
0.808
0.808
0.798
0.746
0.698
0.694
0.792
0.926
0.980
0.862
0.874
0.874
0.830
0.924
0.848
0.864
0.902
0.884
0.812
0.830
0.862
0.930
0.828
0.820
0.814
0.774
0.744
0.744
0.736
0.794
0.792
0.850
0.852
0.808
0.744
0.750
0.766
0.782
0.796
0.774
0.792
0.780
0.768
0.762
0.826
0.754
0.756
0.864
0.874
0.866
0.804
0.814
0.792
0.780
0.758
0.732
0.746
0.740
0.692
0.716
0.824
0.834
0.862
0.850
0.844
0.802
0.734
0.684
0.690
0.710
0.714
0.748
0.732
0.810
0.848
0.844
0.830
0.786
0.798
0.772
0.820
0.808
0.782
0.740
0.844
0.810
0.864
0.812
0.774
0.784
0.750
0.708
0.758
0.836
0.904
1.012
0.958
0.952
0.896
0.838
0.836
0.806
0.768
0.712
0.718
0.722
0.760
0.788
0.828
0.850
0.782
0.732
0.750
0.734
0.756
0.764
0.784
0.814
0.832
0.796
0.838
0.794
0.774
0.770
0.730
0.696
0.752
0.754
0.808
0.770
0.768
0.756
0.750
0.738
0.764
0.758
0.724
0.780
0.820
0.776
0.766
0.738
0.728
0.722
0.714
0.722
0.736
0.762
0.758
0.742
0.760
0.750
0.732
0.746
0.724
0.688
0.666
0.674
0.714
0.722
0.704
0.710
0.696
0.684
0.652
0.632
0.618
0.612
0.614
0.630
0.692
0.748
0.852
0.820
0.788
0.794
0.784
0.778
0.800
0.786
0.802
0.776
0.746
0.746
0.714
0.678
0.704
0.816
0.828
0.840
0.880
0.936
0.898
0.896
0.854
0.754
0.746
0.766
0.770
0.784
0.786
0.890
0.872
0.848
0.838
0.798
0.868
0.802
0.850
0.884
0.852
0.902
0.910
0.926
0.906
0.844
0.820
0.774
0.766
0.764
0.776
0.724
0.732
0.816
0.862
0.832
0.860
0.812
0.750
0.730
0.706
0.704
0.724
0.738
0.760
0.762
0.776
0.804
0.778
0.810
0.782
0.806
0.846
0.820
0.864
0.848
0.826
0.838
0.800
0.790
0.732
0.744
0.726
0.738
0.768
0.776
0.792
0.764
0.770
0.762
0.770
0.726
0.694
0.764
0.850
0.828
0.244
0.642
0.908
0.874
0.868
0.800
0.770
0.758
0.758
0.732
0.718
0.746
0.714
0.704
0.792
0.796
0.826
0.828
0.806
0.752
0.768
0.750
0.782
0.792
0.734
0.738
0.712
0.734
0.740
0.732
0.724
0.704
0.684
0.664
0.654
0.642
0.636
0.630
0.626
0.666
0.662
0.688
0.728
0.824
0.830
0.790
0.770
0.896
0.864
0.242
0.568
0.776
0.776
0.776
0.754
0.774
0.744
0.778
0.836
0.896
0.866
0.882
0.854
0.848
0.838
0.774
0.748
0.768
0.764
0.792
0.782
0.792
0.748
0.778
0.736
0.774
0.812
0.780
0.730
0.782
0.830
0.822
0.790
0.762
0.762
0.756
0.726
0.704
0.744
0.756
0.770
0.836
0.886
0.850
0.850
0.842
0.778
0.794
0.756
0.734
0.730
0.744
0.744
0.744
0.718
0.792
0.778
0.816
0.850
0.842
0.790
0.762
0.726
0.682
0.692
0.692
0.736
0.750
0.726
0.682
0.716
0.750
0.780
0.740
0.712
0.714
0.726
0.736
0.794
0.780
0.754
0.714
0.724
0.728
0.740
0.760
0.746
0.728
0.680
0.670
0.718
0.808
0.796
0.806
0.828
0.844
0.812
0.748
0.704
0.702
0.752
0.798
0.810
0.808
0.754
0.734
0.772
0.768
0.788
0.782
0.760
0.714
0.690
0.708
0.718
0.756
0.790
0.814
0.752
0.748
0.742
0.760
0.718
0.772
0.720
0.724
0.716
0.744
0.762
0.786
0.732
0.720
0.670
0.674
0.644
0.664
0.686
0.648
0.612
0.606
0.582
0.580
0.560
0.428
0.702
0.558
0.564
0.582
0.648
0.692
0.750
0.866
0.846
0.840
0.912
0.986
0.888
0.834
0.788
0.710
0.664
0.638
0.626
0.628
0.668
0.756
0.804
0.800
0.762
0.746
0.750
0.790
0.766
0.728
0.698
0.682
0.228
0.446
0.666
0.650
0.658
0.650
0.652
0.672
0.666
0.650
0.640
0.604
0.596
0.578
0.576
0.554
0.576
0.584
0.646
0.778
0.876
0.868
0.816
0.794
0.802
0.778
0.748
0.756
0.754
0.718
0.662
0.658
0.648
0.664
0.690
0.684
0.708
0.698
0.680
0.678
0.664
0.654
0.634
0.390
0.868
0.600
0.572
0.580
0.596
0.662
0.788
0.992
0.884
0.886
0.860
0.830
0.862
0.816
0.760
0.812
0.800
0.872
0.802
0.762
0.744
0.730
0.684
0.670
0.614
0.608
0.610
0.608
0.586
0.588
0.574
0.584
0.592
0.616
0.614
0.610
0.616
0.598
0.602
0.594
0.584
0.592
0.560
0.558
0.550
0.568
0.540
0.596
0.604
0.666
0.710
0.752
0.748
0.724
0.744
0.700
0.704
0.666
0.656
0.628
0.626
0.620
0.610
0.458
0.794
0.590
0.578
0.560
0.558
0.552
0.568
0.620
0.642
0.682
0.738
0.764
0.752
0.782
0.740
0.728
0.694
0.678
0.654
0.636
0.624
0.602
0.588
0.584
0.578
0.584
0.578
0.594
0.602
0.634
0.612
0.632
0.646
0.644
0.610
0.620
0.590
0.526
0.238
0.418
0.624
0.728
0.756
0.698
0.766
0.776
0.750
0.710
0.676
0.640
0.610
0.598
0.606
0.590
0.600
0.618
0.650
0.650
0.710
0.708
0.690
0.692
0.678
0.654
0.654
0.628
0.626
0.602
0.600
0.600
0.586
0.574
0.562
0.560
0.578
0.662
0.668
0.782
0.786
0.820
0.822
0.822
0.846
0.768
0.748
0.722
0.682
0.692
0.694
0.672
0.686
0.676
0.700
0.696
0.766
0.726
0.738
0.744
0.692
0.722
0.714
0.666
0.636
0.632
0.600
0.634
0.658
0.648
0.662
0.640
0.392
1.056
0.722
0.734
0.814
0.806
0.812
0.868
0.838
0.904
0.880
0.898
0.880
0.880
0.868
0.836
0.850
0.838
0.890
0.880
0.920
0.866
0.892
0.862
0.834
0.838
0.868
0.860
0.824
0.820
0.760
0.712
0.724
0.758
0.804
0.818
0.788
0.776
0.764
0.714
0.708
0.686
0.690
0.666
0.688
0.690
0.626
0.624
0.598
0.594
0.582
0.588
0.608
0.692
0.706
0.788
0.850
0.844
0.900
0.930
0.844
0.864
0.904
0.902
0.854
0.796
0.904
0.942
0.960
0.968
0.872
0.866
0.856
0.848
0.748
0.720
0.668
0.690
0.784
0.972
0.904
0.986
0.978
0.946
0.906
0.764
0.738
0.726
0.720
0.752
0.782
0.804
0.866
0.958
1.052
1.054
1.050
1.006
0.944
0.922
0.904
0.870
0.726
0.744
0.768
0.836
0.910
0.940
0.938
0.894
0.896
0.902
0.806
0.770
0.800
0.828
0.794
0.860
0.928
0.944
0.926
0.842
0.744
0.730
0.692
0.698
0.666
0.728
0.806
0.864
0.858
0.812
0.848
0.872
0.900
0.852
0.866
0.796
0.804
0.842
0.870
0.810
0.848
0.870
0.906
0.834
0.754
0.752
0.768
0.774
0.784
0.804
0.836
0.780
0.826
0.866
0.892
0.850
0.766
0.774
0.756
0.744
0.812
0.858
0.856
0.894
0.936
0.874
0.896
0.902
0.858
0.842
0.752
0.712
0.696
0.652
0.644
0.642
0.640
0.652
0.700
0.826
0.916
0.940
0.468
1.248
0.730
0.736
0.680
0.714
0.730
0.844
0.866
0.940
0.926
0.930
0.904
0.904
0.860
0.824
0.800
0.764
0.720
0.690
0.654
0.638
0.642
0.668
0.728
0.808
0.864
0.938
0.950
0.450
1.324
0.862
0.756
0.752
0.718
0.708
0.720
0.804
0.880
1.014
0.984
0.916
0.948
0.900
0.912
0.870
0.806
0.726
0.680
0.696
0.672
0.682
0.668
0.662
0.688
0.734
0.762
0.804
0.760
0.810
0.848
0.892
0.854
0.244
0.644
0.870
0.814
0.754
0.756
0.800
0.852
0.858
0.830
0.864
0.846
0.900
0.900
0.858
0.846
0.818
0.798
0.768
0.780
0.760
0.772
0.790
0.790
0.756
0.710
0.716
0.694
0.718
0.716
0.746
0.740
0.702
0.754
0.800
0.810
0.820
0.790
0.736
0.734
0.714
0.672
0.698
0.740
0.788
0.832
0.868
0.834
0.864
0.796
0.840
0.796
0.794
0.770
0.724
0.694
0.704
0.736
0.794
0.786
0.800
0.752
0.750
0.748
0.768
0.776
0.744
0.766
0.742
0.720
0.732
0.722
0.726
0.684
0.716
0.740
0.702
0.716
0.718
0.754
0.726
0.710
0.718
0.732
0.762
0.778
0.760
0.752
0.726
0.690
0.706
0.736
0.720
0.758
0.780
0.730
0.748
0.790
0.796
0.766
0.762
0.760
0.740
0.688
0.724
0.740
0.746
0.794
0.772
0.770
0.814
0.866
0.842
0.868
0.846
0.820
0.800
0.764
0.760
0.692
0.708
0.734
0.770
0.796
0.790
0.858
0.856
0.796
0.734
0.730
0.764
0.772
0.758
0.812
0.854
0.874
0.832
0.808
0.760
0.732
0.774
0.802
0.784
0.788
0.768
0.794
0.764
0.754
0.760
0.720
0.752
0.804
0.814
0.810
0.840
0.836
0.868
0.830
0.798
0.722
0.712
0.702
0.706
0.780
0.862
0.850
0.846
0.916
0.930
0.862
0.888
0.850
0.792
0.716
0.698
0.694
0.688
0.798
0.898
0.936
0.958
0.946
0.944
0.880
0.828
0.808
0.818
0.822
0.794
0.860
0.898
0.906
0.852
0.858
0.766
0.790
0.794
0.798
0.802
0.768
0.724
0.736
0.782
0.818
0.792
0.756
0.764
0.760
0.782
0.796
0.812
0.766
0.736
0.758
0.774
0.738
0.782
0.782
0.766
0.790
0.828
0.816
0.784
0.794
0.760
0.722
0.740
0.714
0.714
0.700
0.678
0.682
0.704
0.736
0.776
0.760
0.786
0.798
0.798
0.782
0.786
0.756
0.742
0.794
0.804
0.702
0.764
0.822
0.798
0.854
0.854
0.824
0.830
0.768
0.750
0.768
0.760
0.744
0.778
0.798
0.798
0.824
0.802
0.814
0.820
0.772
0.764
0.738
0.702
0.696
0.700
0.710
0.726
0.772
0.762
0.740
0.712
0.696
0.690
0.700
0.692
0.662
0.678
0.686
0.696
0.728
0.780
0.752
0.816
0.844
0.804
0.768
0.798
0.798
0.782
0.794
0.818
0.824
0.840
0.822
0.828
0.798
0.770
0.792
0.802
0.812
0.816
0.758
0.796
0.750
0.740
0.738
0.708
0.676
0.686
0.708
0.736
0.728
0.742
0.766
0.792
0.754
0.750
0.770
0.730
0.724
0.750
0.722
0.752
0.740
0.772
0.788
0.784
0.812
0.782
0.798
0.774
0.798
0.756
0.710
0.670
0.664
0.654
0.632
0.638
0.668
0.688
0.842
0.908
0.848
0.864
0.886
0.872
0.878
0.774
0.770
0.744
0.728
0.744
0.776
0.838
0.838
0.826
0.866
0.878
0.866
0.866
0.828
0.840
0.836
0.794
0.830
0.820
0.826
0.820
0.830
0.816
0.832
0.796
0.804
0.766
0.744
0.750
0.726
0.704
0.682
0.646
0.658
0.662
0.680
0.700
0.680
0.696
0.690
0.748
0.762
0.744
0.734
0.710
0.710
0.744
0.764
0.788
0.784
0.820
0.776
0.806
0.850
0.876
0.874
0.800
0.822
0.792
0.782
0.760
0.732
0.732
0.704
0.724
0.770
0.798
0.802
0.808
0.816
0.828
0.800
0.778
0.730
0.722
0.724
0.726
0.730
0.720
0.684
0.708
0.682
0.744
0.764
0.798
0.784
0.820
0.848
0.766
0.806
0.788
0.766
0.794
0.812
0.786
0.794
0.780
0.746
0.782
0.772
0.770
0.740
0.756
0.748
0.734
0.746
0.774
0.774
0.776
0.740
0.724
0.696
0.682
0.638
0.644
0.646
0.676
0.656
0.726
0.738
0.752
0.776
0.746
0.732
0.706
0.708
0.736
0.696
0.706
0.656
0.666
0.678
0.672
0.696
0.678
0.680
0.718
0.734
0.784
0.838
0.748
0.774
0.794
0.756
0.810
0.822
0.778
0.754
0.724
0.690
0.660
0.640
0.618
0.586
0.586
0.614
0.722
1.012
1.050
1.032
0.980
0.952
0.986
0.988
0.942
0.868
0.742
0.752
0.778
0.768
0.808
0.814
0.844
0.892
0.938
0.590
1.188
0.776
0.748
0.730
0.728
0.764
0.852
0.908
0.968
0.976
0.938
0.938
0.916
0.804
0.788
0.802
0.846
0.842
0.882
0.914
0.840
0.848
0.838
0.832
0.846
0.760
0.746
0.722
0.696
0.694
0.690
0.710
0.708
0.710
0.692
0.708
0.670
0.642
0.652
0.682
0.684
0.644
0.650
0.692
0.792
0.866
0.868
0.872
0.294
0.574
0.794
0.798
0.730
0.794
0.708
0.706
0.706
0.722
0.678
0.708
0.352
0.360
0.728
0.318
0.432
0.782
0.784
0.790
0.808
0.736
0.742
0.736
0.712
0.676
0.764
0.714
0.724
0.686
0.724
0.204
0.532
0.720
0.756
0.736
0.764
0.788
0.762
0.784
0.780
0.770
0.784
0.714
0.730
0.716
0.716
0.778
0.800
0.768
0.786
0.810
0.838
0.856
0.790
0.812
0.814
0.776
0.810
0.822
0.866
0.838
0.814
0.774
0.774
0.758
0.808
0.826
0.852
0.846
0.786
0.738
0.660
0.650
0.644
0.644
0.704
0.866
1.010
0.982
0.954
1.022
0.978
0.246
0.718
0.934
0.940
0.972
0.900
0.820
0.782
0.790
0.792
0.814
0.914
0.894
0.888
0.872
0.814
0.728
0.730
0.720
0.684
0.730
0.754
0.790
0.792
0.828
0.850
0.886
0.864
0.792
0.760
0.742
0.738
0.718
0.722
0.754
0.806
0.832
0.778
0.816
0.824
0.808
0.824
0.822
0.776
0.812
0.814
0.778
0.838
0.796
0.784
0.816
0.806
0.772
0.778
0.750
0.718
0.748
0.752
0.736
0.796
0.824
0.776
0.784
0.768
0.756
0.760
0.780
0.770
0.750
0.790
0.768
0.812
0.792
0.768
0.788
0.784
0.758
0.800
0.800
0.756
0.790
0.760
0.762
0.794
0.792
0.782
0.808
0.788
0.794
0.796
0.782
0.806
0.770
0.758
0.776
0.762
0.768
0.792
0.754
0.720
0.714
0.706
0.698
0.680
0.712
0.726
0.748
0.766
0.756
0.772
0.752
0.746
0.740
0.720
0.744
0.734
0.736
0.724
0.762
0.764
0.768
0.722
0.698
0.748
0.772
0.780
0.798
0.812
0.772
0.760
0.774
0.734
0.764
0.772
0.736
0.764
0.788
0.786
0.772
0.818
0.784
0.788
0.774
0.718
0.720
0.758
0.754
0.762
0.798
0.834
0.810
0.844
0.846
0.794
0.780
0.794
0.740
0.776
0.792
0.768
0.726
0.782
0.800
0.786
0.826
0.822
0.812
0.850
0.808
0.810
0.814
0.784
0.802
0.830
0.804
0.810
0.862
0.844
0.828
0.822
0.790
0.790
0.808
0.816
0.814
0.864
0.834
0.802
0.798
0.794
0.778
0.802
0.784
0.784
0.808
0.832
0.812
0.840
0.816
0.800
0.758
0.726
0.712
0.696
0.670
0.692
0.712
0.708
0.784
0.780
0.796
0.804
0.800
0.764
0.762
0.774
0.732
0.756
0.794
0.766
0.714
0.714
0.718
0.710
0.696
0.668
0.684
0.696
0.718
0.734
0.740
0.748
0.758
0.746
0.732
0.742
0.746
0.750
0.750
0.776
0.750
0.772
0.760
0.736
0.754
0.728
0.700
0.704
0.740
0.752
0.768
0.824
0.820
0.802
0.860
0.836
0.798
0.812
0.792
0.766
0.734
0.766
0.758
0.728
0.704
0.680
0.676
0.688
0.668
0.706
0.730
0.790
0.756
0.818
0.840
0.862
0.860
0.868
0.820
0.796
0.792
0.782
0.728
0.754
0.744
0.746
0.782
0.796
0.784
0.804
0.808
0.804
0.782
0.764
0.734
0.716
0.692
0.678
0.654
0.664
0.678
0.732
0.744
0.752
0.818
0.820
0.758
0.782
0.766
0.718
0.730
0.692
0.702
0.694
0.708
0.680
0.680
0.702
0.716
0.752
0.764
0.816
0.778
0.806
0.784
0.776
0.780
0.744
0.778
0.752
0.768
0.800
0.790
0.778
0.816
0.786
0.758
0.780
0.788
0.758
0.774
0.792
0.760
0.768
0.780
0.766
0.770
0.776
0.754
0.758
0.732
0.752
0.738
0.758
0.766
0.734
0.762
0.760
0.746
0.740
0.722
0.692
0.652
0.648
0.656
0.640
0.656
0.678
0.678
0.696
0.708
0.746
0.732
0.730
0.732
0.710
0.700
0.728
0.700
0.704
0.730
0.708
0.708
0.716
0.758
0.758
0.764
0.768
0.760
0.766
0.730
0.736
0.740
0.728
0.746
0.762
0.772
0.812
0.798
0.804
0.808
0.752
0.730
0.702
0.726
0.724
0.746
0.766
0.796
0.762
0.756
0.754
0.744
0.772
0.704
0.686
0.680
0.652
0.648
0.650
0.646
0.668
0.716
0.700
0.730
0.742
0.726
0.728
0.716
0.706
0.722
0.700
0.694
0.734
0.732
0.776
0.762
0.810
0.806
0.820
0.808
0.816
0.798
0.762
0.752
0.752
0.746
0.784
0.790
0.790
0.778
0.752
0.750
0.750
0.720
0.736
0.724
0.704
0.686
0.698
0.706
0.710
0.762
0.768
0.776
0.778
0.772
0.776
0.786
0.788
0.778
0.782
0.768
0.764
0.784
0.790
0.770
0.778
0.780
0.766
0.754
0.742
0.760
0.762
0.734
0.712
0.690
0.674
0.666
0.680
0.668
0.650
0.638
0.676
0.702
0.740
0.744
0.696
0.696
0.690
0.688
0.676
0.680
0.678
0.646
0.636
0.624
0.646
0.660
0.692
0.704
0.728
0.756
0.834
0.852
0.856
0.876
0.826
0.792
0.776
0.744
0.702
0.664
0.642
0.626
0.584
0.592
0.586
0.574
0.580
0.598
0.644
0.774
0.822
0.810
0.880
0.864
0.836
0.814
0.780
0.724
0.692
0.646
0.630
0.596
0.606
0.614
0.614
0.696
0.840
0.886
0.842
0.756
0.742
0.732
0.724
0.706
0.700
0.718
0.722
0.738
0.758
0.814
0.800
0.802
0.742
0.728
0.714
0.712
0.738
0.748
0.744
0.806
0.766
0.802
0.794
0.794
0.764
0.736
0.700
0.676
0.666
0.674
0.730
0.734
0.702
0.752
0.724
0.700
0.654
0.660
0.646
0.640
0.626
0.624
0.624
0.582
0.514
0.678
0.584
0.562
0.552
0.552
0.558
0.580
0.666
0.958
0.918
0.898
0.822
0.770
0.724
0.740
0.752
0.756
0.728
0.720
0.730
0.702
0.672
0.640
0.628
0.624
0.612
0.602
0.608
0.610
0.610
0.598
0.600
0.608
0.616
0.616
0.652
0.616
0.624
0.616
0.388
0.878
0.590
0.588
0.578
0.578
0.594
0.638
0.778
0.848
0.822
0.828
1.000
0.904
0.862
0.884
0.812
0.762
0.704
0.690
0.700
0.666
0.652
0.654
0.662
0.898
0.454
0.700
0.708
0.692
0.684
0.634
0.630
0.412
0.798
0.590
0.574
0.572
0.570
0.588
0.612
0.646
0.686
0.772
0.810
0.822
0.802
0.724
0.642
0.640
0.636
0.618
0.588
0.580
0.566
0.542
0.546
0.532
0.532
0.526
0.518
0.518
0.522
0.528
0.530
0.536
0.540
0.554
0.550
0.542
0.564
0.558
0.578
0.596
0.574
0.578
0.592
0.564
0.560
0.566
0.548
0.542
0.540
0.534
0.534
0.540
0.574
0.672
0.738
0.704
0.658
0.648
0.676
0.672
0.668
0.644
0.642
0.618
0.634
0.636
0.614
0.618
0.622
0.630
0.620
0.620
0.642
0.662
0.654
0.630
0.628
0.620
0.626
0.608
0.624
0.632
0.644
0.646
0.650
0.618
0.614
0.616
0.610
0.596
0.594
0.614
0.624
0.368
0.216
0.658
0.614
0.596
0.598
0.592
0.622
0.464
0.244
0.556
0.622
0.664
0.700
0.704
0.692
0.708
0.694
0.692
0.692
0.654
0.630
0.608
0.608
0.374
0.824
0.610
0.616
0.614
0.632
0.674
0.722
0.858
0.836
0.882
0.864
0.836
0.754
0.760
0.744
0.700
0.660
0.636
0.618
0.594
0.602
0.648
0.752
0.760
0.938
0.968
0.920
0.814
0.774
0.734
0.714
0.680
0.670
0.688
0.678
0.662
0.666
0.702
0.706
0.776
0.744
0.714
0.722
0.724
0.698
0.716
0.724
0.728
0.718
0.690
0.646
0.636
0.624
0.620
0.618
0.648
0.408
0.938
0.644
0.656
0.654
0.662
0.634
0.724
0.802
0.870
0.852
0.868
0.736
0.762
0.766
0.786
0.788
0.764
0.766
0.712
0.728
0.738
0.742
0.798
0.862
0.894
0.878
0.850
0.814
0.760
0.730
0.662
0.670
0.650
0.682
0.796
0.862
0.822
0.806
0.758
0.740
0.760
0.778
0.726
0.702
0.718
0.738
0.764
0.748
0.712
0.652
0.654
0.628
0.620
0.630
0.628
0.632
0.634
0.652
0.682
0.716
0.676
0.678
0.702
0.732
0.740
0.712
0.732
0.730
0.716
0.676
0.680
0.670
0.666
0.648
0.626
0.614
0.540
0.244
0.488
0.666
0.746
0.768
0.754
0.744
0.714
0.668
0.632
0.648
0.640
0.658
0.648
0.640
0.722
0.828
0.788
0.816
0.840
0.782
0.760
0.744
0.682
0.666
0.676
0.692
0.690
0.738
0.748
0.712
0.720
0.730
0.764
0.736
0.734
0.726
0.692
0.710
0.690
0.690
0.674
0.684
0.680
0.654
0.660
0.654
0.642
0.626
0.618
0.598
0.578
0.574
0.572
0.564
0.592
0.648
0.684
0.710
0.778
0.802
0.768
0.798
0.744
0.760
0.718
0.704
0.678
0.642
0.630
0.622
0.608
0.582
0.584
0.588
0.606
0.628
0.684
0.696
0.714
0.754
0.722
0.702
0.710
0.702
0.690
0.660
0.650
0.626
0.604
0.596
0.596
0.624
0.644
0.636
0.632
0.622
0.586
0.592
0.580
0.584
0.592
0.612
0.632
0.644
0.590
0.608
0.592
0.610
0.590
0.592
0.580
0.586
0.588
0.596
0.624
0.652
0.662
0.664
0.624
0.622
0.620
0.614
0.600
0.590
0.582
0.566
0.516
0.238
0.340
0.532
0.522
0.520
0.522
0.574
0.944
0.874
0.908
0.936
0.886
0.816
0.410
1.190
0.724
0.672
0.680
0.666
0.658
0.670
0.658
0.646
0.670
0.672
0.648
0.640
0.624
0.622
0.612
0.622
0.620
0.628
0.614
0.476
0.226
0.592
0.624
0.628
0.620
0.632
0.642
0.668
0.744
0.766
0.794
0.842
0.818
0.810
0.830
0.830
0.798
0.790
0.754
0.712
0.688
0.646
0.638
0.646
0.674
0.698
0.688
0.706
0.718
0.720
0.680
0.660
0.642
0.636
0.636
0.628
0.636
0.650
0.662
0.700
0.716
0.744
0.744
0.726
0.688
0.678
0.668
0.660
0.644
0.612
0.598
0.608
0.630
0.700
0.794
0.788
0.842
0.846
0.272
0.560
0.768
0.766
0.726
0.694
0.688
0.654
0.668
0.652
0.652
0.636
0.620
0.624
0.638
0.674
0.658
0.636
0.640
0.630
0.626
0.606
0.594
0.602
0.424
0.768
0.578
0.564
0.572
0.582
0.604
0.688
0.730
0.762
0.798
0.804
0.814
0.800
0.740
0.738
0.704
0.664
0.658
0.662
0.696
0.702
0.712
0.700
0.762
0.784
0.750
0.762
0.724
0.678
0.644
0.630
0.618
0.640
0.594
0.642
0.638
0.702
0.742
0.804
0.836
0.796
0.838
0.816
0.800
0.828
0.740
0.716
0.734
0.708
0.682
0.722
0.684
0.726
0.688
0.676
0.654
0.668
0.674
0.688
0.724
0.766
0.784
0.784
0.808
0.846
0.750
0.752
0.504
0.226
0.704
0.688
0.680
0.664
0.648
0.638
0.618
0.632
0.692
1.080
1.024
1.094
0.996
0.900
0.808
0.774
0.738
0.700
0.670
0.678
0.660
0.686
0.646
0.642
0.634
0.620
0.622
0.624
0.624
0.654
0.654
0.666
0.658
0.656
0.636
0.634
0.602
0.610
0.604
0.618
0.672
0.690
0.720
0.776
0.780
0.728
0.682
0.658
0.656
0.654
0.686
0.674
0.696
0.734
0.764
0.786
0.804
0.762
0.744
0.732
0.710
0.672
0.660
0.638
0.622
0.612
0.608
0.680
0.790
0.808
0.710
0.722
0.740
0.732
0.724
0.700
0.658
0.654
0.658
0.662
0.660
0.630
0.630
0.642
0.652
0.678
0.690
0.686
0.682
0.688
0.712
0.756
0.750
0.706
0.694
0.680
0.664
0.680
0.694
0.716
0.684
0.688
0.684
0.658
0.648
0.630
0.636
0.638
0.680
0.686
0.694
0.724
0.756
0.750
0.766
0.750
0.738
0.712
0.708
0.728
0.698
0.688
0.684
0.684
0.700
0.722
0.762
0.758
0.760
0.732
0.710
0.684
0.650
0.638
0.636
0.640
0.644
0.650
0.642
0.664
0.718
0.758
0.804
0.794
0.764
0.726
0.702
0.692
0.694
0.672
0.650
0.648
0.648
0.684
0.726
0.766
0.790
0.748
0.722
0.734
0.736
0.754
0.756
0.744
0.728
0.682
0.674
0.684
0.692
0.720
0.720
0.698
0.708
0.708
0.708
0.700
0.672
0.662
0.676
0.684
0.702
0.684
0.698
0.724
0.738
0.754
0.724
0.692
0.692
0.684
0.662
0.674
0.710
0.706
0.742
0.754
0.700
0.718
0.712
0.706
0.690
0.658
0.656
0.644
0.624
0.626
0.606
0.618
0.640
0.648
0.656
0.648
0.626
0.614
0.612
0.600
0.610
0.622
0.648
0.706
0.834
0.836
0.784
0.798
0.756
0.732
0.718
0.684
0.670
0.658
0.638
0.628
0.630
0.618
0.634
0.630
0.626
0.630
0.618
0.622
0.614
0.608
0.500
0.228
0.474
0.572
0.586
0.594
0.600
0.650
0.672
0.692
0.744
0.774
0.802
0.746
0.750
0.734
0.686
0.666
0.644
0.644
0.642
0.640
0.636
0.640
0.634
0.634
0.618
0.620
0.608
0.598
0.602
0.592
0.598
0.598
0.432
0.790
0.608
0.594
0.594
0.576
0.598
0.608
0.644
0.648
0.648
0.674
0.702
0.716
0.712
0.700
0.702
0.666
0.662
0.646
0.628
0.638
0.630
0.644
0.704
0.700
0.704
0.728
0.728
0.738
0.736
0.704
0.690
0.682
0.658
0.654
0.646
0.656
0.644
0.636
0.632
0.644
0.646
0.646
0.668
0.642
0.622
0.644
0.640
0.648
0.664
0.668
0.656
0.640
0.630
0.628
0.622
0.614
0.600
0.608
0.622
0.624
0.620
0.612
0.610
0.610
0.614
0.610
0.620
0.642
0.642
0.642
0.642
0.652
0.626
0.624
0.620
0.626
0.616
0.620
0.626
0.632
0.632
0.620
0.620
0.624
0.614
0.622
0.640
0.640
0.670
0.662
0.654
0.670
0.658
0.666
0.650
0.644
0.644
0.648
0.628
0.662
0.628
0.630
0.610
0.600
0.576
0.568
0.556
0.566
0.566
0.598
0.670
0.666
0.706
0.734
0.708
0.696
0.688
0.664
0.646
0.636
0.624
0.604
0.592
0.588
0.596
0.600
0.630
0.658
0.664
0.694
0.718
0.724
0.734
0.762
0.780
0.724
0.682
0.668
0.666
0.630
0.634
0.630
0.624
0.622
0.626
0.614
0.628
0.430
0.214
0.594
0.594
0.596
0.592
0.602
0.608
0.620
0.650
0.738
0.770
0.856
0.800
0.778
0.766
0.720
0.684
0.664
0.636
0.638
0.634
0.646
0.646
0.642
0.626
0.604
0.604
0.610
0.632
0.656
0.664
0.664
0.674
0.674
0.668
0.652
0.628
0.614
0.596
0.594
0.586
0.592
0.596
0.608
0.654
0.700
0.696
0.694
0.668
0.660
0.646
0.638
0.608
0.600
0.578
0.580
0.550
0.556
0.566
0.596
0.374
0.934
0.606
0.638
0.654
0.700
0.728
0.762
0.752
0.716
0.684
0.672
0.646
0.644
0.626
0.622
0.618
0.594
0.574
0.578
0.560
0.558
0.536
0.542
0.530
0.630
1.176
0.964
0.920
0.942
0.958
0.876
0.894
0.836
0.766
0.752
0.740
0.714
0.678
0.660
0.674
0.652
0.656
0.650
0.642
0.624
0.606
0.594
0.590
0.586
0.594
0.602
0.606
0.608
0.616
0.644
0.648
0.638
0.652
0.654
0.644
0.626
0.634
0.628
0.622
0.624
0.626
0.628
0.628
0.618
0.616
0.596
0.588
0.584
0.584
0.584
0.594
0.602
0.598
0.596
0.592
0.594
0.598
0.604
0.636
0.654
0.660
0.630
0.620
0.624
0.614
0.610
0.588
0.590
0.400
0.804
0.476
0.708
0.604
0.608
0.646
0.678
0.762
0.824
0.796
0.804
0.778
0.742
0.754
0.722
0.694
0.648
0.656
0.630
0.630
0.646
0.672
0.670
0.670
0.682
0.682
0.656
0.664
0.662
0.642
0.628
0.624
0.592
0.598
0.596
0.600
0.590
0.596
0.628
0.628
0.656
0.720
0.758
0.740
0.780
0.774
0.764
0.736
0.706
0.690
0.656
0.636
0.636
0.618
0.616
0.598
0.598
0.608
0.630
0.646
0.668
0.678
0.682
0.710
0.726
0.736
0.708
0.698
0.676
0.644
0.626
0.614
0.606
0.626
0.658
0.724
0.762
0.756
0.766
0.718
0.696
0.698
0.682
0.708
0.758
0.714
0.742
0.722
0.700
0.710
0.670
0.666
0.674
0.670
0.698
0.710
0.704
0.708
0.658
0.674
0.662
0.656
0.694
0.696
0.742
0.746
0.766
0.764
0.734
0.702
0.664
0.664
0.670
0.646
0.650
0.658
0.636
0.646
0.634
0.656
0.640
0.664
0.706
0.716
0.660
0.646
0.660
0.664
0.664
0.696
0.682
0.714
0.690
0.670
0.658
0.646
0.638
0.636
0.616
0.642
0.650
0.698
0.746
0.770
0.762
0.742
0.734
0.720
0.700
0.692
0.662
0.644
0.634
0.630
0.636
0.648
0.704
0.748
0.822
0.800
0.792
0.816
0.790
0.742
0.686
0.678
0.678
0.676
0.682
0.694
0.690
0.660
0.652
0.686
0.670
0.656
0.666
0.650
0.640
0.632
0.616
0.618
0.618
0.608
0.622
0.628
0.690
0.690
0.708
0.732
0.746
0.780
0.788
0.754
0.724
0.704
0.678
0.662
0.646
0.630
0.648
0.660
0.638
0.648
0.646
0.638
0.632
0.640
0.630
0.618
0.604
0.596
0.606
0.632
0.690
0.694
0.764
0.798
0.796
0.772
0.742
0.702
0.676
0.660
0.654
0.650
0.668
0.658
0.676
0.658
0.656
0.670
0.698
0.754
0.758
0.796
0.730
0.724
0.682
0.660
0.660
0.618
0.616
0.606
0.600
0.608
0.626
0.632
0.724
0.810
0.794
0.814
0.766
0.776
0.748
0.732
0.708
0.678
0.680
0.692
0.686
0.668
0.680
0.678
0.646
0.616
0.630
0.632
0.670
0.698
0.706
0.708
0.648
0.730
0.746
0.754
0.776
0.772
0.760
0.734
0.704
0.666
0.642
0.630
0.628
0.664
0.680
0.664
0.684
0.720
0.722
0.744
0.738
0.692
0.698
0.680
0.642
0.636
0.616
0.602
0.596
0.582
0.574
0.574
0.544
0.554
0.548
0.560
0.580
0.624
0.646
0.684
0.788
0.798
0.740
0.738
0.722
0.684
0.696
0.672
0.644
0.624
0.588
0.584
0.564
0.554
0.550
0.558
0.222
0.410
0.822
0.976
0.952
0.886
0.880
0.908
0.882
0.422
1.220
0.752
0.700
0.666
0.660
0.662
0.700
0.740
0.768
0.776
0.802
0.740
0.744
0.736
0.730
0.700
0.682
0.680
0.662
0.656
0.680
0.672
0.684
0.656
0.656
0.654
0.650
0.668
0.644
0.648
0.680
0.666
0.672
0.650
0.656
0.664
0.636
0.658
0.662
0.668
0.704
0.694
0.676
0.698
0.660
0.650
0.644
0.632
0.628
0.636
0.640
0.650
0.680
0.696
0.684
0.698
0.700
0.678
0.672
0.652
0.636
0.626
0.612
0.608
0.602
0.606
0.614
0.608
0.610
0.374
0.880
0.620
0.622
0.618
0.622
0.612
0.620
0.652
0.680
0.686
0.682
0.770
0.842
0.840
0.808
0.746
0.756
0.748
0.702
0.716
1.052
0.506
0.716
0.670
0.654
0.628
0.612
0.604
0.698
0.756
0.742
0.780
0.808
0.792
0.736
0.694
0.688
0.672
0.658
0.650
0.632
0.600
0.602
0.606
0.604
0.620
0.632
0.664
0.664
0.706
0.730
0.738
0.694
0.686
0.668
0.650
0.640
0.636
0.632
0.640
0.622
0.634
0.610
0.602
0.602
0.594
0.592
0.618
0.664
0.722
0.768
0.740
0.752
0.770
0.770
0.758
0.722
0.682
0.664
0.670
0.658
0.646
0.654
0.672
0.694
0.696
0.656
0.650
0.662
0.680
0.698
0.690
0.660
0.672
0.668
0.648
0.640
0.620
0.622
0.624
0.620
0.624
0.650
0.676
0.670
0.668
0.678
0.652
0.638
0.644
0.624
0.630
0.634
0.628
0.646
0.674
0.684
0.692
0.690
0.656
0.630
0.628
0.620
0.614
0.608
0.626
0.636
0.616
0.604
0.606
0.372
0.810
0.596
0.586
0.584
0.594
0.606
0.626
0.684
0.740
0.718
0.788
0.800
0.748
0.746
0.804
0.814
0.764
0.720
0.694
0.656
0.624
0.608
0.592
0.592
0.600
0.596
0.596
0.592
0.664
0.706
0.672
0.658
0.662
0.678
0.712
0.696
0.692
0.656
0.632
0.622
0.582
0.582
0.564
0.554
0.548
0.556
0.576
0.618
0.636
0.646
0.684
0.682
0.646
0.672
0.682
0.688
0.690
0.680
0.658
0.630
0.622
0.610
0.580
0.366
0.836
0.584
0.576
0.582
0.636
0.932
0.920
0.852
0.890
0.844
0.836
0.820
0.792
0.736
0.718
0.724
0.734
0.692
0.664
0.652
0.658
0.736
0.704
0.674
0.668
0.650
0.610
0.604
0.584
0.570
0.574
0.570
0.568
0.620
0.402
0.976
0.670
0.690
0.672
0.710
0.730
0.722
0.718
0.706
0.698
0.670
0.628
0.610
0.598
0.592
0.590
0.592
0.598
0.590
0.620
0.658
0.692
0.712
0.684
0.662
0.672
0.684
0.644
0.630
0.616
0.608
0.608
0.630
0.632
0.676
0.626
0.616
0.612
0.600
0.606
0.372
0.848
0.598
0.586
0.576
0.584
0.578
0.602
0.632
0.640
0.660
0.634
0.620
0.624
0.622
0.610
0.596
0.590
0.600
0.660
0.664
0.676
0.640
0.688
0.680
0.656
0.650
0.654
0.646
0.640
0.636
0.636
0.618
0.610
0.604
0.598
0.596
0.596
0.592
0.588
0.584
0.588
0.586
0.572
0.550
0.548
0.546
0.550
0.578
0.626
0.978
0.934
0.900
0.750
0.726
0.660
0.622
0.616
0.616
0.622
0.646
0.664
0.698
0.678
0.662
0.646
0.630
0.652
0.650
0.660
0.642
0.642
0.648
0.640
0.636
0.626
0.608
0.596
0.592
0.594
0.598
0.608
0.608
0.640
0.646
0.630
0.626
0.636
0.634
0.616
0.614
0.602
0.440
0.738
0.578
0.576
0.582
0.614
0.670
0.670
0.672
0.718
0.724
0.700
0.738
0.892
0.846
0.800
0.902
0.840
0.776
0.728
0.688
0.650
0.638
0.662
0.700
0.684
0.662
0.650
0.638
0.612
0.594
0.586
0.594
0.626
0.696
0.876
0.796
0.782
0.728
0.770
0.804
0.758
0.774
0.720
0.756
0.720
0.736
0.714
0.698
0.688
0.674
0.650
0.646
0.640
0.646
0.640
0.616
0.612
0.620
0.606
0.612
0.612
0.642
0.676
0.684
0.732
0.724
0.694
0.698
0.690
0.666
0.676
0.668
0.656
0.630
0.628
0.632
0.652
0.690
0.698
0.708
0.724
0.720
0.504
0.250
0.618
0.666
0.652
0.672
0.670
0.658
0.648
0.624
0.620
0.618
0.610
0.622
0.616
0.614
0.634
0.664
0.690
0.740
0.746
0.778
0.762
0.796
0.904
0.810
0.766
0.722
0.672
0.664
0.616
0.618
0.608
0.676
0.898
0.818
0.750
0.730
0.690
0.644
0.632
0.634
0.686
0.678
0.724
0.770
0.724
0.704
0.714
0.682
0.692
0.694
0.688
0.704
0.726
0.690
0.678
0.674
0.658
0.634
0.638
0.638
0.630
0.650
0.656
0.674
0.678
0.660
0.670
0.676
0.220
0.440
0.662
0.644
0.624
0.628
0.630
0.646
0.396
0.952
0.650
0.646
0.650
0.642
0.668
0.778
0.814
0.890
0.860
0.884
0.852
0.830
0.838
0.782
0.776
0.748
0.674
0.642
0.612
0.606
0.586
0.596
0.592
0.646
0.702
0.716
0.678
0.662
0.632
0.632
0.640
0.654
0.654
0.690
0.664
0.652
0.644
0.626
0.626
0.632
0.608
0.600
0.590
0.586
0.588
0.590
0.580
0.574
0.572
0.574
0.572
0.558
0.582
0.592
0.574
0.574
0.568
0.586
0.572
0.580
0.618
0.618
0.584
0.586
0.578
0.568
0.558
0.558
0.548
0.550
0.548
0.532
0.538
0.534
0.518
0.492
0.236
0.260
0.502
0.504
0.522
0.500
0.534
0.568
0.552
0.534
0.534
0.536
0.532
0.538
0.568
0.518
0.536
0.542
0.550
0.558
0.544
0.558
0.550
0.556
0.560
0.544
0.540
0.536
0.534
0.730
0.358
0.588
0.554
0.564
0.588
0.594
0.596
0.598
0.590
0.378
0.212
0.578
0.312
0.264
0.568
0.568
0.580
0.586
0.612
0.604
0.640
0.674
0.248
0.390
0.652
0.640
0.628
0.502
0.726
0.592
0.582
0.358
0.218
0.644
0.234
0.306
0.546
0.208
0.348
0.570
0.584
0.556
0.568
0.564
0.570
0.582
0.592
0.618
0.634
0.618
0.606
0.612
0.594
0.590
0.590
0.592
0.616
0.652
0.650
0.632
0.628
0.608
0.576
0.584
0.602
0.630
0.674
0.724
0.736
0.700
0.712
0.692
0.676
0.674
0.662
0.218
0.438
0.672
0.254
0.386
0.470
0.428
0.402
0.644
0.640
0.636
0.646
0.644
0.632
0.624
0.628
0.654
0.666
0.662
0.648
0.654
0.654
0.656
0.652
0.668
0.672
0.682
0.702
0.696
0.668
0.664
0.664
0.670
0.666
0.718
0.716
0.700
0.676
0.696
0.702
0.722
0.746
0.744
0.736
0.692
0.704
0.686
0.710
0.724
0.728
0.770
0.806
0.774
0.724
0.736
0.704
0.708
0.710
0.684
0.716
0.722
0.730
0.744
0.734
0.728
0.734
0.712
0.690
0.666
0.658
0.650
0.614
0.606
0.618
0.600
0.606
0.600
0.614
0.612
0.598
0.588
0.582
0.568
0.566
0.562
0.552
0.560
0.570
0.572
0.594
0.300
0.298
0.240
0.416
0.592
0.246
0.404
0.672
0.678
0.360
0.302
0.668
0.660
0.646
0.648
0.658
0.640
0.640
0.654
0.670
0.662
0.658
0.650
0.616
0.600
0.584
0.590
0.564
0.574
0.602
0.618
0.636
0.648
0.684
0.716
0.764
0.756
0.716
0.716
0.684
0.686
0.682
0.680
0.670
0.666
0.654
0.644
0.640
0.628
0.400
0.842
0.602
0.582
0.586
0.564
0.570
0.586
0.602
0.602
0.578
0.580
0.330
0.274
0.612
0.594
0.614
0.620
0.628
0.606
0.610
0.592
0.602
0.466
0.236
0.494
0.584
0.552
0.562
0.556
0.544
0.538
0.552
0.524
0.552
0.536
0.536
0.534
0.538
0.564
0.560
0.562
0.578
0.550
0.558
0.548
0.536
0.542
0.540
0.532
0.534
0.530
0.522
0.524
0.522
0.530
0.512
0.516
0.580
0.572
0.550
0.562
0.550
0.540
0.544
0.606
0.758
0.720
0.746
0.696
0.730
0.702
0.684
0.654
0.654
0.622
0.468
0.742
0.570
0.556
0.550
0.540
0.524
0.542
0.510
0.512
0.512
0.508
0.500
0.500
0.498
0.490
0.486
0.494
0.512
0.468
0.498
0.500
0.510
0.514
0.532
0.510
0.502
0.518
0.526
0.508
0.496
0.514
0.516
0.502
0.506
0.502
0.514
0.532
0.546
0.552
0.576
0.596
0.584
0.592
0.590
0.362
0.800
0.568
0.556
0.550
0.552
0.568
0.580
0.576
0.606
0.622
0.616
0.614
0.600
0.580
0.582
0.576
0.588
0.622
0.608
0.590
0.576
0.554
0.540
0.528
0.566
0.594
0.740
0.692
0.670
0.676
0.580
0.406
0.218
0.606
0.588
0.596
0.624
0.640
0.610
0.614
0.632
0.386
0.910
0.518
0.728
0.586
0.576
0.580
0.598
0.610
0.662
0.700
0.770
0.730
0.774
0.770
0.722
0.716
0.684
0.652
0.682
0.668
0.676
0.704
0.710
0.704
0.750
0.720
0.686
0.696
0.660
0.686
0.702
0.674
0.702
0.718
0.696
0.664
0.664
0.660
0.642
0.636
0.652
0.654
0.708
0.710
0.704
0.716
0.710
0.718
0.688
0.654
0.644
0.622
0.616
0.648
0.686
0.760
0.806
0.816
0.886
0.848
0.880
0.834
0.818
0.714
0.706
0.644
0.630
0.612
0.608
0.630
0.716
0.742
0.790
0.748
0.742
0.778
0.726
0.692
0.670
0.624
0.614
0.588
0.578
0.582
0.584
0.596
0.626
0.378
0.942
0.648
0.646
0.640
0.648
0.622
0.612
0.610
0.604
0.592
0.602
0.596
0.602
0.616
0.614
0.624
0.626
0.628
0.644
0.640
0.636
0.636
0.428
0.830
0.608
0.578
0.576
0.572
0.578
0.610
0.640
0.700
0.700
0.708
0.702
0.664
0.646
0.614
0.628
0.606
0.616
0.612
0.622
0.628
0.636
0.642
0.636
0.626
0.616
0.618
0.610
0.614
0.596
0.588
0.578
0.566
0.554
0.548
0.546
0.560
0.576
0.616
0.614
0.646
0.666
0.668
0.688
0.676
0.664
0.670
0.648
0.644
0.638
0.622
0.608
0.610
0.596
0.586
0.594
0.596
0.582
0.612
0.572
0.590
0.596
0.608
0.656
0.664
0.672
0.628
0.644
0.654
0.618
0.622
0.634
0.602
0.628
0.632
0.636
0.658
0.674
0.684
0.682
0.700
0.674
0.668
0.654
0.624
0.620
0.608
0.596
0.590
0.580
0.564
0.548
0.560
0.556
0.568
0.578
0.598
0.634
0.628
0.678
0.712
0.698
0.670
0.648
0.626
0.622
0.638
0.632
0.674
0.626
0.622
0.634
0.594
0.592
0.582
0.584
0.580
0.568
0.616
0.638
0.626
0.664
0.688
0.688
0.686
0.702
0.678
0.652
0.618
0.610
0.604
0.454
0.760
0.614
0.626
0.614
0.628
0.654
0.688
0.700
0.736
0.748
0.736
0.768
0.734
0.736
0.706
0.666
0.636
0.628
0.614
0.598
0.608
0.606
0.598
0.590
0.608
0.646
0.746
0.722
0.770
0.788
0.782
0.796
0.718
0.728
0.720
0.720
0.682
0.652
0.640
0.614
0.576
0.574
0.564
0.564
0.592
0.624
0.654
0.710
0.762
0.772
0.724
0.764
0.712
0.722
0.684
0.662
0.700
0.744
0.718
0.686
0.682
0.628
0.616
0.594
0.580
0.576
0.528
0.550
0.614
0.620
0.658
0.716
0.726
0.784
0.808
0.822
0.812
0.738
0.720
0.698
0.236
0.420
0.646
0.638
0.596
0.596
0.608
0.626
0.390
0.224
0.722
0.638
0.692
0.754
0.748
0.816
0.730
0.676
0.674
0.678
0.662
0.656
0.654
0.652
0.650
0.638
0.632
0.614
0.588
0.576
0.582
0.578
0.582
0.574
0.574
0.572
0.584
0.592
0.640
0.580
0.630
0.634
0.614
0.628
0.638
0.624
0.618
0.608
0.598
0.612
0.618
0.652
0.608
0.468
0.226
0.550
0.600
0.588
0.582
0.592
0.570
0.584
0.594
0.590
0.612
0.454
0.828
0.612
0.614
0.634
0.628
0.590
0.584
0.592
0.608
0.650
0.680
0.694
0.688
0.684
0.650
0.642
0.634
0.640
0.694
0.678
0.642
0.614
0.616
0.432
0.774
0.572
0.568
0.574
0.586
0.596
0.612
0.638
0.650
0.394
1.002
0.640
0.630
0.612
0.594
0.584
0.566
0.562
0.452
0.220
0.470
0.580
0.582
0.612
0.586
0.582
0.548
0.550
0.554
0.574
0.564
0.572
0.590
0.612
0.618
0.642
0.662
0.656
0.688
0.680
0.666
0.680
0.628
0.638
0.632
0.614
0.626
0.644
0.434
0.922
0.650
0.658
0.614
0.594
0.604
0.604
0.594
0.612
0.624
0.638
0.636
0.628
0.618
0.616
0.582
0.376
0.810
0.584
0.450
0.666
0.540
0.538
0.542
0.554
0.560
0.550
0.538
0.550
0.548
0.554
0.564
0.582
0.578
0.612
0.592
0.578
0.586
0.582
0.596
0.400
0.788
0.586
0.564
0.570
0.546
0.576
0.620
0.372
0.966
0.632
0.620
0.616
0.596
0.388
0.850
0.610
0.594
0.568
0.570
0.566
0.564
0.562
0.560
0.556
0.556
0.570
0.566
0.558
0.558
0.560
0.564
0.556
0.556
0.542
0.546
0.538
0.534
0.530
0.536
0.524
0.526
0.522
0.506
0.500
0.488
0.518
0.520
0.538
0.524
0.544
0.506
0.550
0.516
0.548
0.548
0.542
0.536
0.510
0.524
0.544
0.600
0.706
0.754
0.758
0.766
0.750
0.678
0.674
0.666
0.644
0.630
0.628
0.210
0.348
0.230
0.432
0.586
0.580
0.584
0.590
0.590
0.598
0.582
0.588
0.586
0.572
0.546
0.542
0.538
0.534
0.536
0.536
0.530
0.540
0.550
0.556
0.554
0.550
0.568
0.564
0.568
0.572
0.572
0.538
0.570
0.558
0.556
0.558
0.546
0.466
0.612
0.526
0.530
0.530
0.524
0.528
0.492
0.508
0.504
0.496
0.504
0.494
0.490
0.502
0.482
0.474
0.474
0.480
0.478
0.490
0.560
0.632
0.712
0.734
0.796
0.800
0.838
0.734
0.770
0.770
0.742
0.772
0.740
0.766
0.746
0.688
0.660
0.670
0.666
0.632
0.662
0.656
0.656
0.238
0.418
0.642
0.624
0.636
0.596
0.582
0.578
0.562
0.554
0.546
0.542
0.528
0.524
0.514
0.526
0.498
0.524
0.530
0.530
0.522
0.520
0.516
0.518
0.534
0.512
0.516
0.518
0.514
0.518
0.526
0.526
0.538
0.540
0.552
0.568
0.536
0.550
0.556
0.554
0.568
0.558
0.556
0.566
0.566
0.566
0.552
0.548
0.548
0.540
0.540
0.530
0.550
0.520
0.536
0.536
0.544
0.542
0.542
0.550
0.544
0.552
0.540
0.538
0.534
0.540
0.526
0.528
0.524
0.520
0.506
0.516
0.514
0.524
0.526
0.534
0.540
0.536
0.570
0.592
0.646
0.646
0.650
0.628
0.214
0.392
0.608
0.604
0.576
0.426
0.206
0.546
0.560
0.556
0.552
0.562
0.564
0.594
0.606
0.716
0.790
0.880
0.836
0.772
0.732
0.688
0.652
0.618
0.622
0.620
0.618
0.650
0.688
0.688
0.674
0.686
0.670
0.676
0.644
0.614
0.598
0.388
0.796
0.560
0.546
0.552
0.614
0.584
0.684
0.666
0.718
0.652
0.678
0.644
0.634
0.638
0.602
0.600
0.590
0.556
0.568
0.536
0.538
0.540
0.534
0.532
0.544
0.548
0.556
0.558
0.560
0.570
0.556
0.560
0.572
0.518
0.546
0.538
0.538
0.532
0.532
0.532
0.530
0.528
0.520
0.532
0.552
0.554
0.584
0.604
0.680
0.736
0.716
0.784
0.906
0.972
0.890
0.778
0.706
0.644
0.612
0.624
1.066
0.448
0.258
0.390
0.346
0.254
1.152
0.708
0.694
0.660
0.670
0.672
0.662
0.676
0.708
0.716
0.732
0.722
0.724
0.738
0.710
0.694
0.668
0.668
0.668
0.702
0.792
0.764
0.796
0.690
0.750
0.704
0.702
0.688
0.704
0.676
0.708
0.746
0.770
0.588
0.900
0.726
0.694
0.662
0.656
0.670
0.694
0.716
0.746
0.784
0.764
0.736
0.722
0.692
0.676
0.662
0.652
0.668
0.728
0.688
0.710
0.728
0.740
0.750
0.762
0.752
0.692
0.212
0.466
0.654
0.656
0.638
0.648
0.638
0.632
0.638
0.624
0.608
0.608
0.600
0.588
0.572
0.224
0.332
0.550
0.542
0.518
0.524
0.532
0.540
0.582
0.644
0.734
0.640
0.232
0.836
0.840
0.824
0.846
0.812
0.794
0.768
0.678
0.662
0.640
0.618
0.628
0.608
0.570
0.596
0.594
0.602
0.596
0.602
0.614
0.620
0.620
0.630
0.630
0.630
0.624
0.614
0.460
0.734
0.580
0.574
0.558
0.562
0.558
0.578
0.594
0.592
0.620
0.636
0.624
0.648
0.638
0.614
0.622
0.604
0.584
0.582
0.574
0.556
0.558
0.550
0.558
0.558
0.578
0.578
0.574
0.580
0.584
0.558
0.562
0.560
0.554
0.548
0.552
0.550
0.554
0.542
0.554
0.548
0.550
0.550
0.562
0.534
0.544
0.550
0.548
0.554
0.556
0.564
0.554
0.572
0.576
0.576
0.576
0.580
0.542
0.546
0.544
0.556
0.422
0.576
0.696
0.612
0.636
0.640
0.634
0.640
0.624
0.640
0.632
0.616
0.604
0.586
0.582
0.596
0.554
0.542
0.560
0.546
0.542
0.562
0.500
0.538
0.506
0.552
0.556
0.630
0.682
0.710
0.764
0.744
0.750
0.740
0.754
0.726
0.732
0.700
0.674
0.682
0.658
0.648
0.764
0.772
0.828
0.830
0.830
0.826
0.770
0.766
0.714
0.680
0.674
0.622
0.634
0.624
0.624
0.598
0.632
0.614
0.628
0.634
0.388
0.900
0.618
0.584
0.584
0.570
0.574
0.570
0.572
0.590
0.638
0.618
0.650
0.620
0.616
0.624
0.588
0.600
0.594
0.586
0.592
0.604
0.576
0.600
0.604
0.612
0.608
0.410
0.806
0.590
0.582
0.578
0.586
0.376
0.766
0.550
0.530
0.534
0.538
0.550
0.586
0.674
0.736
0.812
0.776
0.810
0.794
0.772
0.722
0.744
0.556
0.850
0.664
0.640
0.630
0.610
0.598
0.590
0.586
0.588
0.588
0.596
0.590
0.594
0.596
0.594
0.600
0.606
0.604
0.598
0.596
0.588
0.582
0.580
0.568
0.578
0.548
0.540
0.544
0.542
0.540
0.534
0.552
0.552
0.568
0.582
0.618
0.638
0.668
0.678
0.648
0.680
0.654
0.664
0.664
0.668
0.646
0.678
0.694
0.716
0.694
0.750
0.778
0.802
0.750
0.726
0.694
0.666
0.646
0.642
0.574
0.568
0.934
0.748
0.568
0.568
0.654
0.738
0.784
0.792
0.824
0.826
0.786
0.784
0.748
0.726
1.436
0.678
0.678
0.646
0.638
0.618
0.620
0.610
0.600
0.618
0.598
0.586
0.588
0.582
0.576
0.566
0.580
0.596
0.330
0.222
0.578
0.602
0.550
0.616
0.554
0.540
1.380
0.330
0.556
0.542
0.550
0.780
0.308
0.542
1.090
0.262
0.364
0.518
0.492
0.810
0.376
0.354
1.330
0.694
0.574
0.854
0.848
0.560
0.552
0.552
0.556
1.086
0.534
0.526
0.524
0.510
0.502
0.512
0.512
0.504
0.502
0.492
0.488
0.488
0.476
0.510
0.484
0.492
0.498
0.496
0.500
0.498
0.506
0.502
0.502
0.504
0.528
0.496
0.512
0.514
0.516
0.526
0.512
0.510
0.512
0.518
0.502
0.508
0.506
0.512
0.508
0.514
0.518
0.526
0.514
0.520
0.522
0.514
0.514
0.514
0.504
0.512
0.506
0.504
0.526
0.504
0.492
0.508
0.498
0.504
0.498
0.500
0.508
0.526
0.498
0.534
0.512
0.518
0.520
0.522
0.520
0.526
0.526
0.522
0.520
0.514
0.522
0.516
0.510
0.512
0.526
0.524
0.522
0.520
0.534
0.536
0.542
0.538
0.200
0.338
0.536
0.530
0.530
0.518
0.522
0.524
0.522
0.526
0.538
0.538
0.544
0.544
0.544
0.546
0.536
0.546
0.544
0.534
0.538
0.538
0.540
0.544
0.544
0.554
0.544
0.556
0.540
0.550
0.546
0.548
0.558
0.534
0.554
0.524
0.536
0.542
0.544
0.554
0.562
0.564
0.588
0.558
0.548
0.556
0.416
0.668
1.604
0.550
0.554
0.606
0.606
0.592
0.598
1.202
0.574
0.590
0.570
1.136
0.590
0.560
0.590
0.554
1.168
0.502
0.692
0.412
0.796
0.362
0.590
0.602
0.584
0.570
0.554
0.548
0.540
0.532
0.528
0.534
0.544
0.204
0.364
0.596
0.668
0.692
0.698
0.722
0.714
0.768
0.762
0.718
0.720
0.720
0.712
0.676
0.658
0.622
0.594
0.598
0.580
0.566
0.578
0.600
0.642
0.666
0.730
0.726
0.718
0.712
0.704
0.700
0.696
0.674
0.668
0.628
0.606
0.606
0.558
0.596
0.558
0.582
0.586
0.594
0.612
0.626
0.650
0.646
0.710
0.704
0.688
0.704
0.668
0.664
0.614
0.602
0.604
0.546
0.568
0.552
0.554
0.548
0.562
0.576
0.602
0.604
0.568
0.440
0.226
0.504
0.566
0.568
0.580
0.582
0.376
0.848
0.602
0.586
0.596
0.566
0.582
0.590
0.596
0.634
0.634
0.620
0.610
0.606
0.568
0.584
0.606
0.570
0.608
0.632
0.602
0.646
0.634
0.646
0.638
0.638
0.620
0.618
0.614
0.600
0.416
0.776
0.580
0.490
0.642
0.548
0.544
0.546
0.560
0.586
0.614
0.656
0.806
0.778
0.776
0.788
0.750
0.762
0.730
0.700
0.662
0.644
0.616
0.610
0.614
0.596
0.604
0.594
0.626
0.608
0.612
0.236
0.392
0.620
0.642
0.604
0.622
0.612
0.608
0.606
0.572
0.580
0.582
0.570
0.796
0.360
0.562
0.582
0.578
0.758
0.390
0.722
0.304
0.246
0.604
0.578
0.618
0.678
0.618
0.652
0.638
0.654
0.644
0.652
0.628
0.622
0.622
0.614
0.606
0.608
0.628
0.664
0.640
0.644
0.626
0.624
1.022
0.900
0.990
0.560
0.550
0.544
0.542
0.536
0.550
0.580
0.596
0.702
0.834
0.812
0.790
0.774
0.778
0.754
0.696
0.710
0.662
0.640
0.628
0.618
0.604
0.598
0.578
0.570
0.560
0.562
0.564
0.538
0.558
0.558
0.552
0.548
0.546
0.556
0.576
0.580
0.580
0.588
0.592
0.584
1.730
0.576
0.968
0.720
0.572
0.558
0.552
0.564
0.542
0.586
0.642
0.692
0.696
0.732
0.700
0.682
0.684
0.684
0.660
0.670
0.662
0.654
0.672
0.606
0.636
0.670
0.648
0.614
0.584
0.572
0.570
0.558
0.564
0.582
0.566
0.604
0.626
0.674
0.734
0.734
0.762
0.768
0.734
0.710
0.688
0.656
0.644
0.632
0.596
0.602
0.580
0.592
0.564
0.580
0.570
0.582
0.582
0.630
0.670
0.708
0.702
0.752
0.820
0.818
0.740
0.642
0.702
0.706
0.642
0.662
0.644
0.628
0.628
0.608
0.598
0.588
0.558
0.552
0.574
0.550
0.570
0.566
0.600
0.624
0.644
0.668
0.742
0.728
0.700
0.704
0.704
0.628
0.636
0.622
0.606
0.604
0.600
0.592
0.588
0.600
0.624
0.594
0.608
0.608
0.600
0.598
0.590
0.580
0.576
0.584
0.550
0.550
0.560
1.382
0.856
0.534
0.668
0.804
0.826
0.846
0.850
0.796
0.782
0.614
1.024
0.750
0.728
0.722
0.746
0.736
0.742
0.710
0.688
0.696
0.696
0.730
0.720
0.680
0.710
0.656
0.668
0.674
0.696
0.660
0.692
0.668
0.702
0.680
0.682
0.684
0.700
0.656
0.662
0.638
0.636
0.424
0.774
0.592
0.558
0.542
0.540
0.536
0.520
0.530
0.504
0.512
0.530
0.544
0.662
1.012
0.902
0.852
0.812
0.798
0.804
0.748
0.662
0.256
0.392
0.614
0.614
0.596
0.602
0.584
0.604
0.602
0.622
0.618
0.622
0.628
0.622
0.628
0.616
0.606
0.604
1.478
0.326
0.594
0.348
0.846
0.592
1.178
0.562
0.578
0.576
0.564
0.830
1.508
0.564
0.848
0.816
1.160
0.398
1.198
0.408
0.626
0.654
1.500
0.380
0.602
1.172
0.586
0.632
0.518
0.564
0.570
0.578
0.572
0.420
0.398
0.976
0.620
0.226
0.336
0.940
1.048
0.630
0.636
0.616
0.614
0.592
0.618
0.598
0.570
0.586
0.506
1.184
0.560
0.698
1.136
0.564
0.618
0.620
0.678
0.636
0.670
1.980
1.546
2.864
0.574
0.566
0.564
0.566
0.576
0.594
0.620
0.620
0.628
0.658
0.678
0.684
1.452
2.200
0.240
0.384
1.428
0.398
0.596
0.614
0.644
1.904
0.630
0.784
0.692
0.724
0.702
0.728
0.708
0.718
0.720
0.718
0.678
0.686
0.668
0.646
0.608
0.606
0.588
0.602
0.584
0.608
0.598
0.550
0.718
0.896
0.424
0.658
0.706
0.662
1.324
1.238
0.244
0.372
0.338
0.386
0.632
1.352
0.686
0.664
0.636
0.602
0.606
0.592
0.412
0.762
0.562
0.560
0.604
0.670
0.890
0.844
0.962
0.934
0.900
0.926
0.912
0.812
0.796
0.776
0.764
0.748
0.716
0.680
0.672
0.668
0.684
0.692
0.722
0.724
0.734
0.732
0.728
0.712
0.704
0.678
0.640
0.632
0.622
0.612
0.614
0.630
0.664
0.658
0.658
0.658
0.664
0.646
0.618
0.626
0.616
0.680
0.682
0.664
0.648
0.642
0.632
0.632
0.628
0.612
0.596
0.590
0.584
0.588
0.596
0.614
0.634
0.652
0.660
0.650
0.642
0.638
0.616
0.604
0.608
0.604
0.624
0.680
0.724
0.718
0.732
0.742
0.748
0.728
0.702
0.668
0.624
0.618
0.596
0.590
0.584
0.606
0.592
0.596
0.608
0.618
0.628
0.632
0.616
0.616
0.604
0.596
0.594
0.576
0.574
0.572
0.572
0.580
0.586
0.592
0.590
0.602
0.622
0.628
0.650
0.672
0.668
0.648
0.642
0.636
0.624
0.614
0.604
0.604
0.616
0.618
0.616
0.632
0.664
0.650
0.684
0.674
0.672
0.650
0.636
0.624
0.606
0.594
0.590
0.598
0.606
0.624
0.646
0.674
0.672
0.662
0.668
0.660
0.646
0.624
0.608
0.598
0.594
0.588
0.584
0.572
0.568
0.436
0.736
0.580
0.598
0.602
0.640
0.670
0.762
0.804
0.800
0.860
0.864
0.808
0.772
0.712
0.422
0.938
0.642
0.640
0.628
0.622
0.622
0.644
0.658
0.664
0.682
0.674
0.668
0.654
0.638
0.638
0.640
0.640
0.654
0.660
0.704
0.698
0.696
0.704
0.696
0.680
0.688
0.654
0.624
0.646
0.682
0.674
0.680
0.670
0.676
0.674
0.690
0.680
0.686
0.684
0.676
0.662
0.652
0.640
0.626
0.614
0.606
0.602
0.596
0.594
0.594
0.602
0.592
0.710
0.820
0.740
0.770
0.772
0.708
0.710
0.722
0.742
0.722
0.708
0.694
0.674
0.644
0.870
0.430
0.534
0.592
0.588
0.586
0.592
0.448
0.796
0.614
0.616
0.632
0.648
0.670
0.666
0.686
0.698
0.700
0.732
0.726
0.712
0.716
0.706
0.686
0.668
0.674
0.612
0.626
0.614
0.608
0.604
0.608
0.620
0.640
0.648
0.664
0.690
0.680
0.676
0.666
0.644
0.608
0.602
0.594
0.582
0.584
0.590
0.604
0.604
0.642
0.668
0.678
0.684
0.704
0.700
0.676
0.676
0.668
0.640
0.634
0.624
0.618
0.608
0.620
0.630
0.626
0.642
0.642
0.638
0.632
0.630
0.622
0.614
0.608
0.612
0.596
0.598
0.606
0.618
0.612
0.634
0.644
0.636
0.634
0.630
0.620
0.600
0.594
0.588
0.574
0.570
0.560
0.566
0.588
0.610
0.618
0.628
0.648
0.658
0.644
0.650
0.638
0.620
0.618
0.612
0.610
0.610
0.598
0.610
0.612
0.616
0.636
0.670
0.682
0.670
0.686
0.680
0.658
0.648
0.636
0.616
0.600
0.580
0.586
0.572
0.570
0.606
0.664
0.748
0.904
0.898
0.894
0.880
0.896
0.894
0.830
0.828
0.810
0.778
0.784
0.744
0.724
0.732
0.730
0.714
0.726
0.724
0.712
0.698
0.682
0.696
0.678
0.678
0.676
0.698
0.676
0.684
0.690
0.674
0.686
0.686
0.688
0.680
0.690
0.700
0.662
0.662
0.632
0.614
0.606
0.592
0.606
0.604
0.616
0.666
0.696
0.680
0.708
0.734
0.718
0.706
0.718
0.688
0.668
0.660
0.654
0.616
0.632
0.604
0.630
0.638
0.704
0.722
0.736
0.716
0.712
0.692
0.708
0.702
0.682
0.694
0.718
0.688
0.692
0.694
0.682
0.664
0.650
0.630
0.624
0.608
0.624
0.626
0.632
0.676
0.696
0.692
0.710
0.706
0.682
0.688
0.674
0.644
0.646
0.642
0.630
0.608
0.616
0.624
0.638
0.626
0.640
0.656
0.648
0.678
0.662
0.650
0.678
0.670
0.654
0.650
0.642
0.674
0.678
0.670
0.640
0.628
0.624
0.614
0.614
0.624
0.612
0.608
0.604
0.610
0.604
0.604
0.636
0.652
0.666
0.690
0.654
0.662
0.660
0.668
0.666
0.694
0.690
0.698
0.690
0.674
0.660
0.648
0.624
0.606
0.596
0.590
0.584
0.572
0.366
0.832
0.612
0.628
0.648
0.674
0.704
0.694
0.712
0.724
0.710
0.724
0.706
0.684
0.676
0.672
0.662
0.654
0.696
0.634
0.666
0.684
0.678
0.694
0.708
0.688
0.678
0.690
0.666
0.670
0.672
0.654
0.662
0.672
0.674
0.666
0.674
0.670
0.664
0.672
0.676
0.672
0.674
0.672
0.648
0.648
0.648
0.654
0.632
0.618
0.626
0.614
0.622
0.586
0.604
0.598
0.636
0.670
0.712
0.700
0.718
0.700
0.706
0.698
0.686
0.678
0.664
0.672
0.624
0.640
0.654
0.650
0.646
0.650
0.686
0.742
0.786
0.804
0.816
0.772
0.766
0.756
0.740
0.740
0.716
0.702
0.712
0.658
0.668
0.660
0.638
0.644
0.632
0.624
0.640
0.628
0.614
0.646
0.632
0.654
0.650
0.638
0.636
0.608
0.592
0.576
0.586
0.546
0.576
0.574
0.588
0.620
0.728
0.858
0.824
0.864
0.902
0.838
0.798
0.750
0.772
0.746
0.734
0.736
0.720
0.762
0.792
0.754
0.808
0.766
0.756
0.754
0.720
0.754
0.760
0.742
0.796
0.792
0.764
0.786
0.754
0.714
0.724
0.704
0.662
0.668
0.688
0.716
0.768
0.756
0.806
0.776
0.758
0.756
0.726
0.710
0.716
0.736
0.732
0.778
0.788
0.790
0.810
0.790
0.788
0.776
0.728
0.728
0.714
0.702
0.730
0.284
0.458
0.730
1.496
0.764
0.748
1.512
0.752
1.488
0.352
0.394
0.752
0.692
0.292
0.428
0.664
0.670
0.664
0.672
0.680
0.682
0.684
0.686
0.668
0.682
0.676
0.682
0.686
0.702
0.698
0.690
0.716
0.714
0.724
0.736
0.702
0.706
0.720
0.722
0.742
0.758
0.716
0.696
0.662
0.636
0.618
0.608
0.596
0.596
0.604
0.604
0.560
0.582
0.586
0.558
0.544
0.540
0.538
0.526
0.528
0.520
0.524
0.552
0.656
0.770
0.822
0.822
0.782
0.768
0.792
0.780
0.752
0.766
0.722
0.706
0.688
0.668
0.634
0.612
0.602
0.592
0.596
0.602
0.618
0.620
0.626
0.616
0.632
0.662
0.698
0.686
0.702
0.670
0.684
0.220
0.420
0.648
0.602
0.590
0.580
0.572
0.562
0.576
0.592
0.656
0.848
0.558
1.360
0.618
0.626
0.608
0.598
0.434
0.738
0.566
0.574
0.632
0.674
1.004
0.916
0.838
0.790
0.738
0.722
0.702
0.690
0.688
0.680
0.702
0.694
0.696
0.678
0.666
0.654
0.630
0.626
0.612
0.606
0.600
0.612
0.576
0.594
0.584
0.590
0.608
0.616
0.616
0.624
0.606
0.594
0.610
0.616
0.616
0.612
0.624
0.632
0.634
0.614
0.610
0.596
0.600
0.600
0.586
0.610
0.644
0.722
0.728
0.700
0.672
0.636
0.622
0.618
0.628
0.636
0.636
0.642
0.630
0.604
0.604
0.600
0.620
0.644
0.654
0.656
0.724
0.820
0.758
0.728
0.710
0.684
0.660
0.634
0.616
0.620
0.630
0.680
0.700
0.690
0.722
0.810
0.756
0.750
0.740
0.742
0.716
0.680
0.618
0.618
0.608
0.614
0.650
0.752
0.758
0.766
0.752
0.826
0.774
0.804
0.836
0.856
0.784
0.752
0.712
0.700
0.676
0.644
0.636
0.636
0.628
0.626
0.644
0.678
0.718
0.740
0.740
0.686
0.684
0.660
0.642
0.632
0.644
0.646
0.664
0.666
0.658
0.652
0.662
0.664
0.652
0.658
0.684
0.684
0.674
0.664
0.650
0.644
0.636
0.630
0.626
0.638
0.636
0.650
0.690
0.648
0.676
0.674
0.666
0.668
0.646
0.630
0.616
0.612
0.600
0.598
0.616
0.636
0.690
0.736
0.722
0.700
0.710
0.704
0.718
0.696
0.686
0.686
0.658
0.668
0.634
0.628
0.652
0.674
0.696
0.672
0.662
0.672
0.686
0.680
0.680
0.666
0.636
0.618
0.620
0.618
0.644
0.638
0.650
0.696
0.706
0.732
0.724
0.690
0.672
0.642
0.640
0.624
0.618
0.626
0.632
0.640
0.660
0.694
0.716
0.698
0.724
0.726
0.740
0.738
0.698
0.692
0.680
0.678
0.658
0.658
0.656
0.672
0.660
0.678
0.718
0.736
0.732
0.722
0.722
0.686
0.652
0.636
0.620
0.624
0.580
0.580
0.588
0.592
0.612
0.590
0.600
0.598
0.624
0.638
0.704
0.694
0.696
0.694
0.670
0.648
0.632
0.644
0.618
0.600
0.572
0.578
0.580
0.584
0.608
0.664
0.684
0.644
0.644
0.632
0.632
0.598
0.600
0.616
0.592
0.608
0.596
0.592
0.574
0.572
0.588
0.602
0.656
0.674
0.676
0.672
0.682
0.688
0.714
0.674
0.648
0.626
0.618
0.226
0.384
0.388
0.856
0.616
0.612
0.608
0.672
0.746
0.828
0.832
0.786
0.758
0.764
0.730
0.692
0.682
0.686
0.690
0.690
0.668
0.642
0.626
0.614
0.604
0.602
0.604
0.636
0.652
0.714
0.736
0.718
0.740
0.750
0.696
0.674
0.660
0.654
0.618
0.598
0.556
0.556
0.560
0.578
0.578
0.670
0.768
0.730
0.828
0.872
0.806
0.802
0.842
0.748
0.726
0.768
0.740
0.706
0.696
0.670
0.674
0.688
0.706
0.694
0.670
0.662
0.652
0.644
0.624
0.620
0.620
0.628
0.632
0.638
0.640
0.646
0.640
0.636
0.650
0.638
0.624
0.620
0.616
0.576
0.246
0.380
0.594
0.614
0.628
0.610
0.624
0.628
0.678
0.690
0.688
0.700
0.692
0.666
0.654
0.634
0.616
0.612
0.606
0.600
0.588
0.588
0.600
0.616
0.628
0.668
0.696
0.734
0.714
0.682
0.660
0.650
0.618
0.614
0.606
0.600
0.594
0.590
0.592
0.616
0.630
0.656
0.684
0.678
0.702
0.676
0.634
0.640
0.632
0.628
0.634
0.616
0.632
0.626
0.632
0.646
0.642
0.652
0.666
0.670
0.656
0.650
0.632
0.622
0.602
0.584
0.582
0.582
0.580
0.598
0.598
0.608
0.612
0.618
0.600
0.606
0.618
0.576
0.578
0.582
0.582
0.582
0.588
0.600
0.624
0.630
0.620
0.634
0.636
0.598
0.608
0.608
0.574
0.578
0.582
0.588
0.600
0.604
0.604
0.618
0.420
0.844
0.626
0.616
0.630
0.640
0.630
0.638
0.638
0.598
0.604
0.594
0.602
0.610
0.628
0.634
0.642
0.622
0.626
0.626
0.608
0.612
0.616
0.624
0.628
0.610
0.612
0.608
0.612
0.622
0.628
0.628
0.618
0.600
0.592
0.598
0.594
0.406
0.742
0.586
0.542
0.570
0.570
0.612
0.650
0.670
0.656
0.698
0.714
0.718
0.760
0.790
0.764
0.738
0.696
0.672
0.650
0.650
0.650
0.650
0.652
0.648
0.652
0.660
0.650
0.666
0.684
0.680
0.686
0.682
0.674
0.666
0.674
0.664
0.656
0.664
0.656
0.638
0.658
0.636
0.646
0.646
0.644
0.632
0.634
0.654
0.646
0.648
0.654
0.646
0.638
0.632
0.602
0.600
0.598
0.598
0.604
0.370
0.914
0.630
0.660
0.654
0.670
0.690
0.720
0.716
0.728
0.720
0.698
0.702
0.672
0.664
0.654
0.638
0.636
0.636
0.638
0.670
0.694
0.702
0.718
0.716
0.686
0.686
0.678
0.668
0.682
0.690
0.700
0.682
0.658
0.656
0.654
0.644
0.644
0.670
0.662
0.670
0.664
0.666
0.642
0.642
0.632
0.628
0.616
0.618
0.612
0.594
0.602
0.604
0.612
0.616
0.628
0.658
0.674
0.666
0.660
0.654
0.646
0.654
0.652
0.642
0.628
0.620
0.606
0.592
0.578
0.582
0.588
0.378
0.846
0.606
0.640
0.650
0.692
0.724
0.726
0.772
0.776
0.744
0.742
0.726
0.726
0.712
0.710
0.722
0.700
0.694
0.696
0.680
0.688
0.700
0.688
0.680
0.678
0.676
0.656
0.700
0.588
0.626
0.596
0.596
0.592
0.594
0.622
0.624
0.652
0.656
0.666
0.680
0.664
0.674
0.654
0.638
0.624
0.612
0.596
0.590
0.582
0.386
0.792
0.584
0.590
0.602
0.658
0.708
0.812
0.758
0.800
0.766
0.746
0.732
0.720
0.734
0.712
0.742
0.738
0.788
0.796
0.732
0.722
0.698
0.688
0.688
0.664
0.650
0.662
0.648
0.586
0.596
0.390
0.834
0.490
0.704
0.572
0.564
0.568
0.574
0.562
0.582
0.590
0.598
0.590
0.594
0.572
0.200
0.374
0.600
0.198
0.340
0.562
0.570
0.564
0.570
0.556
0.560
0.540
0.544
0.564
0.546
0.556
0.562
0.568
0.562
0.564
0.564
0.556
0.552
0.558
0.550
0.570
0.578
0.580
0.584
0.608
0.606
0.608
0.602
0.588
0.578
0.582
0.578
0.590
0.592
0.584
0.598
0.588
0.602
0.586
0.604
0.632
0.622
0.606
0.602
0.620
0.576
0.240
0.362
0.578
0.568
0.564
0.574
0.584
0.604
0.620
0.634
0.658
0.708
0.686
0.706
0.710
0.690
0.696
0.654
0.626
0.628
0.624
0.638
0.634
0.656
0.664
0.662
0.650
0.632
0.610
0.614
0.602
0.596
0.590
0.580
0.452
0.214
0.536
0.568
0.596
0.546
0.566
0.594
0.698
0.924
0.948
0.846
0.834
0.830
0.856
0.786
0.762
0.744
0.688
0.678
0.672
0.680
0.622
0.632
0.640
0.670
0.654
0.652
0.658
0.638
0.668
0.672
0.640
0.662
0.656
0.664
0.696
0.706
0.682
0.668
0.666
0.658
0.650
0.642
0.592
0.604
0.580
0.576
0.566
0.580
0.632
0.696
0.796
0.856
0.802
0.838
0.858
0.816
0.762
0.720
0.716
0.650
0.622
0.634
0.600
0.606
0.588
0.600
0.640
0.836
0.500
0.666
0.710
0.746
0.690
0.712
0.712
0.680
0.614
0.436
0.628
0.592
0.580
0.580
0.562
0.574
0.584
0.596
0.592
0.590
0.590
0.596
0.584
0.592
0.566
0.576
0.578
0.582
0.572
0.416
0.776
0.586
0.570
0.572
0.562
0.568
0.578
0.582
0.584
0.584
0.584
0.578
0.578
0.582
0.578
0.574
0.574
0.572
0.570
0.566
0.566
0.552
0.556
0.570
0.576
0.610
0.622
0.602
0.202
0.368
0.220
0.364
0.596
0.584
0.584
0.570
0.568
0.562
0.562
0.602
0.540
0.572
0.500
0.218
0.466
0.574
0.568
0.570
0.564
0.454
0.698
0.564
0.562
0.564
0.580
0.574
0.590
0.658
0.738
0.718
0.736
0.746
0.710
0.692
0.682
0.650
0.642
0.598
0.596
0.610
0.558
0.600
0.606
0.612
0.642
0.708
0.698
0.728
0.716
0.680
0.692
0.700
0.628
0.596
0.386
0.866
0.604
0.598
0.596
0.592
0.582
0.580
0.592
0.604
0.604
0.608
0.618
0.608
0.614
0.602
0.604
0.608
0.602
0.212
0.360
0.564
0.546
0.592
0.520
0.550
0.544
0.544
0.546
0.550
0.556
0.540
0.550
0.548
0.544
0.558
0.570
0.578
0.600
0.604
0.578
0.580
0.576
0.574
0.566
0.552
0.544
0.560
0.526
0.546
0.552
0.572
0.592
0.608
0.656
0.688
0.674
0.682
0.674
0.660
0.674
0.656
0.640
0.628
0.626
0.604
0.582
0.584
0.578
0.570
0.554
0.566
0.566
0.592
0.620
0.466
0.218
0.642
0.632
0.638
0.612
0.602
0.598
0.592
0.592
0.594
0.578
0.576
0.580
0.580
0.586
0.584
0.594
0.578
0.576
0.576
0.566
0.556
0.546
0.542
0.540
0.540
0.548
0.556
0.584
0.638
0.632
0.704
0.730
0.738
0.744
0.752
0.758
0.718
0.690
0.682
0.644
0.628
0.622
0.618
0.632
0.618
0.606
0.598
0.592
0.592
0.604
0.624
0.622
0.624
0.644
0.654
0.656
0.648
0.642
0.646
0.634
0.634
0.664
0.582
0.590
0.596
0.572
0.574
0.576
0.578
0.600
0.610
0.620
0.666
0.658
0.662
0.676
0.640
0.650
0.640
0.622
0.610
0.608
0.598
0.364
0.828
0.598
0.596
0.598
0.586
0.586
0.362
0.820
0.584
0.542
0.572
0.556
0.630
1.730
0.774
0.854
0.884
0.814
0.888
0.936
0.616
0.240
0.306
0.594
0.522
0.226
0.810
0.710
0.756
0.216
0.512
0.334
0.404
0.732
0.810
0.834
0.826
0.882
0.782
0.654
1.092
0.708
0.232
0.590
0.752
0.804
0.844
0.974
0.708
0.794
0.916
1.232
0.944
0.652
0.838
0.724
0.668
0.616
0.668
0.640
0.708
0.848
0.996
0.654
0.926
0.916
0.856
0.738
0.730
0.706
0.702
0.704
0.672
0.738
0.816
0.776
0.760
0.776
0.780
0.710
0.586
0.234
0.786
0.810
0.796
0.778
0.728
0.702
0.708
0.742
0.776
0.550
0.200
0.752
0.362
0.366
0.274
0.444
0.236
0.516
0.760
0.766
0.848
0.566
0.720
0.728
0.652
0.750
0.568
0.674
0.676
0.700
0.696
0.708
0.712
0.784
0.664
0.726
0.700
0.680
0.668
0.652
0.618
0.612
0.608
0.620
0.648
0.684
0.716
0.734
0.716
0.702
0.672
0.684
0.686
0.714
0.736
0.732
0.760
0.756
0.774
0.750
0.768
0.776
0.760
0.818
0.780
0.834
0.780
0.770
0.782
0.886
0.586
0.798
0.686
0.718
0.742
0.760
0.790
0.756
0.748
0.740
0.710
0.706
0.712
0.706
0.784
0.830
0.846
0.802
0.844
0.806
0.752
0.758
0.738
0.756
0.730
0.732
0.732
0.758
0.736
0.764
0.752
0.746
0.758
0.768
0.774
0.748
0.738
0.734
0.750
0.720
0.742
0.726
0.766
0.702
0.644
0.240
0.404
0.644
0.638
0.630
0.622
0.608
0.606
0.614
0.572
0.592
0.564
0.566
0.570
0.560
0.552
0.544
0.536
0.526
0.534
0.518
0.548
0.540
0.608
0.644
0.710
0.718
0.718
0.740
0.764
0.686
0.692
0.690
0.684
0.300
0.326
0.648
0.646
0.634
0.630
0.664
0.666
0.664
0.664
0.672
0.658
0.664
0.682
0.658
0.650
0.628
0.626
0.612
0.612
0.614
0.618
0.622
0.626
0.614
0.604
0.590
0.584
0.594
0.570
0.578
0.592
0.630
0.694
0.784
0.754
0.710
0.676
0.668
0.652
0.634
0.608
0.602
0.600
0.614
0.594
0.592
0.600
0.590
0.584
0.474
0.228
0.454
0.544
0.548
0.554
0.534
0.576
0.576
0.684
0.814
0.742
0.780
0.790
0.758
0.788
0.740
0.738
0.732
0.752
0.718
0.702
0.640
0.670
0.640
0.626
0.646
0.650
0.624
0.648
0.640
0.602
0.602
0.608
0.614
0.624
0.628
0.632
0.614
0.618
0.606
0.616
0.620
0.504
0.228
0.540
0.640
0.390
0.846
0.586
0.564
0.566
0.554
0.552
0.562
0.588
0.634
0.684
0.678
0.648
0.626
0.612
0.220
0.388
0.616
0.618
0.636
0.622
0.626
0.638
0.314
0.300
0.618
0.612
0.602
0.592
0.596
0.606
0.596
0.588
0.564
0.578
0.578
0.590
0.608
0.614
0.636
0.666
0.628
0.660
0.682
0.666
0.660
0.640
0.626
0.614
0.606
0.608
0.612
0.606
0.438
0.788
0.598
0.586
0.598
0.578
0.602
0.578
0.604
0.632
0.618
0.642
0.642
0.642
0.630
0.616
0.600
0.590
0.592
0.562
0.582
0.602
0.574
0.588
0.616
0.660
0.700
0.704
0.690
0.672
0.652
0.634
0.644
0.594
0.590
0.608
0.558
0.578
0.584
0.582
0.586
0.598
0.608
0.612
0.630
0.620
0.608
0.606
0.594
0.582
0.580
0.578
0.582
0.596
0.624
0.644
0.652
0.676
0.700
0.726
0.792
0.808
0.762
0.736
0.736
0.720
0.684
0.648
0.624
0.638
0.618
0.598
0.636
0.950
0.796
0.688
0.714
0.678
0.680
0.674
0.662
0.648
0.670
0.676
0.652
0.650
0.676
0.640
0.638
0.626
0.634
0.642
0.626
0.646
0.636
0.618
0.604
0.592
0.596
0.622
0.626
0.638
0.648
0.640
0.636
0.628
0.628
0.624
0.626
0.624
0.600
0.604
0.602
0.592
0.596
0.438
0.810
0.570
0.656
0.604
0.644
0.664
0.676
0.698
0.736
0.722
0.710
0.728
0.720
0.682
0.680
0.662
0.644
0.654
0.644
0.656
0.658
0.670
0.662
0.650
0.658
0.652
0.628
0.610
0.606
0.594
0.590
0.588
0.376
0.900
0.628
0.662
0.652
0.670
0.680
0.686
0.724
0.738
0.732
0.744
0.710
0.686
0.674
0.658
0.646
0.652
0.650
0.606
0.628
0.642
0.670
0.686
0.680
0.714
0.698
0.686
0.682
0.674
0.658
0.658
0.650
0.666
0.666
0.660
0.648
0.646
0.658
0.622
0.636
0.642
0.666
0.682
0.682
0.690
0.672
0.680
0.678
0.662
0.662
0.646
0.646
0.630
0.616
0.606
0.606
0.608
0.372
0.880
0.628
0.600
0.590
0.596
0.594
0.622
0.686
0.704
0.772
0.844
0.780
0.760
0.764
0.718
0.726
0.690
0.704
0.694
0.678
0.678
0.672
0.644
0.626
0.614
0.598
0.602
0.404
0.806
0.576
0.572
0.568
0.608
1.030
0.916
0.840
0.792
0.804
0.804
0.224
0.592
0.742
0.250
0.510
0.738
0.722
0.718
0.702
0.730
0.578
0.650
0.596
0.396
0.448
0.434
0.544
0.458
0.892
0.418
0.562
0.434
0.522
0.778
0.560
0.560
0.560
0.560
0.570
0.564
0.550
0.544
0.548
0.548
0.554
0.536
0.526
0.226
0.356
0.576
0.594
0.598
0.580
0.594
0.582
0.422
0.750
0.584
0.600
0.570
0.586
0.376
0.760
0.582
0.610
0.604
0.448
0.554
0.564
0.568
0.556
0.578
0.594
0.622
0.642
0.656
0.640
0.654
0.662
0.648
0.650
0.670
0.630
0.628
0.606
0.604
0.606
0.604
0.614
0.618
0.638
0.642
0.678
0.676
0.664
0.664
0.650
0.620
0.608
0.408
0.812
0.584
0.574
0.570
0.570
0.594
0.648
0.696
0.836
0.776
0.872
0.794
0.288
0.510
0.796
0.200
0.514
0.240
0.486
0.718
0.718
0.716
0.710
0.724
0.700
0.660
0.658
0.634
0.622
0.594
0.412
0.772
0.566
0.568
0.572
0.594
0.630
0.870
0.908
0.828
0.892
0.828
0.854
0.882
0.220
0.584
0.834
0.752
0.234
0.440
0.712
0.640
0.230
0.438
0.660
0.660
0.656
0.656
0.620
0.632
0.614
0.398
0.816
0.586
0.416
0.716
0.548
0.546
0.540
0.540
0.556
0.582
0.624
0.632
0.644
0.684
0.670
0.646
0.618
0.600
0.612
0.600
0.594
0.578
0.570
0.568
0.574
0.584
0.568
0.558
0.560
0.556
0.560
0.554
0.566
0.584
0.384
0.882
0.608
0.606
0.602
0.592
0.600
0.626
0.596
0.612
0.618
0.642
0.638
0.656
0.662
0.666
0.678
0.660
0.664
0.684
0.686
0.668
0.644
0.622
0.624
0.614
0.608
0.598
0.592
0.610
0.604
0.432
0.830
0.600
0.290
0.306
0.586
0.340
0.312
0.654
0.480
0.210
0.704
0.818
0.854
0.804
0.914
0.850
0.784
0.770
0.762
0.750
0.708
0.664
0.640
0.624
0.634
0.654
0.676
0.704
0.718
0.698
0.738
0.740
0.734
0.700
0.692
0.688
0.682
0.674
0.650
0.652
0.622
0.612
0.596
0.622
0.658
0.724
0.820
0.818
0.810
0.758
0.748
0.718
0.702
0.690
0.694
0.682
0.656
0.652
0.684
0.706
0.692
0.706
0.710
0.686
0.672
0.672
0.650
0.648
0.648
0.646
0.632
0.628
0.642
0.670
0.658
0.656
0.652
0.630
0.616
0.624
0.620
0.616
0.618
0.636
0.654
0.264
0.408
0.664
0.646
0.634
0.628
0.640
0.658
0.686
0.750
0.760
0.756
0.776
0.782
0.734
0.714
0.688
0.664
0.652
0.660
0.664
0.662
0.652
0.668
0.708
0.734
0.756
0.728
0.728
0.772
0.632
0.716
0.204
0.404
0.634
0.638
0.604
0.634
0.610
0.624
0.636
0.650
0.630
0.630
0.594
0.610
0.588
0.596
0.584
0.578
0.570
0.566
0.576
0.548
0.566
0.572
0.594
0.644
0.684
0.690
0.722
0.774
0.764
0.728
0.710
0.664
0.660
0.652
0.652
0.662
0.714
0.748
0.754
0.758
0.746
0.706
0.698
0.682
0.666
0.658
0.682
0.684
0.664
0.680
0.696
0.676
0.672
0.662
0.644
0.646
0.626
0.640
0.650
0.658
0.664
0.636
0.634
0.626
0.606
0.602
0.618
0.592
0.638
0.672
0.694
0.690
0.688
0.668
0.672
0.650
0.624
0.602
0.594
0.598
0.608
0.644
0.654
0.660
0.646
0.634
0.626
0.638
0.638
0.510
0.782
0.646
0.646
0.648
0.650
0.640
0.624
0.614
0.614
0.600
0.610
0.648
0.764
0.766
0.790
0.810
0.748
0.746
0.734
0.706
0.720
0.710
0.716
0.716
0.706
0.714
0.726
0.712
0.702
0.660
0.646
0.630
0.614
0.610
0.656
0.940
0.838
0.604
0.606
0.606
0.582
0.592
0.620
0.634
0.672
0.716
0.700
0.702
0.198
0.532
0.726
0.750
0.734
0.746
0.738
0.716
0.740
0.762
0.742
0.760
0.744
0.714
0.720
0.678
0.692
0.700
0.704
0.672
0.656
0.656
0.630
0.648
0.636
0.688
0.708
0.754
0.730
0.718
0.732
0.692
0.680
0.660
0.630
0.634
0.634
0.626
0.604
0.618
0.626
0.642
0.668
0.672
0.676
0.666
0.648
0.654
0.650
0.652
0.658
0.678
0.682
0.682
0.656
0.654
0.640
0.648
0.642
0.644
0.644
0.638
0.230
0.414
0.652
0.642
0.620
0.616
0.610
0.616
0.604
0.592
0.612
0.604
0.610
0.618
0.642
0.678
0.682
0.684
0.680
0.682
0.652
0.620
0.610
0.598
0.586
0.570
0.564
0.562
0.574
0.588
0.598
0.378
0.910
0.614
0.612
0.602
0.602
0.618
0.640
0.640
0.646
0.680
0.700
0.710
0.760
0.708
0.720
0.690
0.674
0.652
0.670
0.652
0.658
0.656
0.662
0.646
0.650
0.626
0.606
0.642
0.632
0.642
0.618
0.650
0.668
0.660
0.660
0.666
0.658
0.672
0.654
0.634
0.630
0.638
0.644
0.640
0.674
0.702
0.690
0.702
0.678
0.666
0.662
0.664
0.636
0.642
0.628
0.650
0.660
0.668
0.702
0.724
0.732
0.748
0.742
0.772
0.756
0.720
0.714
0.710
0.686
0.678
0.670
0.656
0.634
0.676
0.682
0.740
0.730
0.728
0.674
0.694
0.678
0.658
0.654
0.648
0.666
0.642
0.636
0.662
0.682
0.704
0.726
0.712
0.686
0.672
0.674
0.654
0.638
0.642
0.618
0.606
0.614
0.608
0.606
0.440
0.800
0.600
0.618
0.616
0.618
0.630
0.670
0.732
0.740
0.732
0.760
0.786
0.770
0.788
0.772
0.774
0.726
0.734
0.700
0.680
0.688
0.682
0.652
0.660
0.716
0.720
0.756
0.762
0.724
0.684
0.660
0.624
0.638
0.632
0.652
0.720
0.790
0.822
0.846
0.756
0.762
0.770
0.782
0.736
0.702
0.702
0.674
0.650
0.646
0.636
0.648
0.662
0.726
0.670
0.710
0.714
0.670
0.652
0.646
0.646
0.646
0.654
0.650
0.660
0.682
0.664
0.670
0.678
0.674
0.684
0.660
0.652
0.650
0.648
0.634
0.628
0.208
0.402
0.604
0.624
0.424
0.862
0.630
0.608
0.604
0.592
0.592
0.594
0.632
0.638
0.684
0.724
0.718
0.722
0.702
0.692
0.674
0.668
0.656
0.640
0.628
0.618
0.620
0.614
0.614
0.616
0.626
0.614
0.622
0.612
0.618
0.610
0.606
0.436
0.784
0.598
0.582
0.576
0.574
0.578
0.586
0.620
0.676
0.672
0.704
0.686
0.658
0.674
0.690
0.788
0.776
0.826
0.788
0.766
0.714
0.692
0.658
0.638
0.636
0.646
0.658
0.650
0.638
0.620
0.614
0.608
0.612
0.608
0.604
0.612
0.602
0.616
0.620
0.616
0.634
0.628
0.620
0.610
0.610
0.600
0.588
0.588
0.598
0.614
0.630
0.680
0.726
0.712
0.680
0.664
0.642
0.624
0.614
0.614
0.602
0.596
0.596
0.612
0.642
0.624
0.634
0.636
0.630
0.632
0.640
0.620
0.606
0.600
0.602
0.590
0.400
0.790
0.600
0.574
0.608
0.364
0.212
0.602
0.656
0.662
0.640
0.614
0.614
0.602
0.616
0.628
0.464
0.858
0.632
0.634
0.630
0.668
0.624
0.634
0.636
0.644
0.630
0.628
0.624
0.600
0.602
0.600
0.610
0.620
0.642
0.640
0.662
0.656
0.668
0.614
0.606
0.590
0.580
0.584
0.574
0.578
0.582
0.588
0.600
0.586
0.580
0.582
0.612
0.558
0.578
0.568
0.568
0.570
0.572
0.574
0.570
0.564
0.590
0.574
0.594
0.606
0.640
0.604
0.614
0.628
0.592
0.584
0.568
0.574
0.570
0.584
0.566
0.608
0.630
0.622
0.600
0.606
0.612
0.618
0.624
0.608
0.612
0.620
0.614
0.606
0.394
0.836
0.598
0.612
0.552
0.578
0.558
0.552
0.550
0.550
0.552
0.570
0.580
0.594
0.586
0.420
0.770
0.570
0.562
0.564
0.582
0.612
0.642
0.730
0.750
0.714
0.694
0.668
0.648
0.642
0.642
0.630
0.616
0.624
0.608
0.412
0.790
0.586
0.376
0.776
0.550
0.548
0.254
0.880
0.822
0.770
0.772
0.820
0.788
0.778
0.734
0.738
0.692
0.670
0.640
0.630
0.628
0.646
0.640
0.636
0.626
0.390
0.884
0.432
0.792
0.600
0.578
0.566
0.572
0.600
0.642
0.786
0.794
0.800
0.832
0.760
0.730
0.690
0.676
0.662
0.652
0.636
0.656
0.648
0.648
0.636
0.626
0.380
0.876
0.432
0.772
0.586
0.556
0.554
0.572
0.580
0.638
0.790
0.856
0.764
0.782
0.734
0.704
0.718
0.700
0.736
0.762
0.744
0.726
0.692
0.686
0.684
0.662
0.654
0.640
0.620
0.612
0.380
0.834
0.582
0.584
0.574
0.588
0.602
0.614
0.602
0.622
0.242
0.392
0.650
0.690
0.700
0.698
0.692
0.670
0.632
0.616
0.620
0.608
0.424
0.776
0.564
0.556
0.544
0.538
0.552
0.630
0.626
0.614
0.654
0.646
0.598
0.594
0.578
0.580
0.568
0.560
0.572
0.550
0.576
0.556
0.586
0.568
0.562
0.560
0.548
0.216
0.348
0.556
0.550
0.556
0.548
0.566
0.568
0.574
0.560
0.554
0.536
0.544
0.536
0.536
0.530
0.542
0.532
0.546
0.566
0.578
0.576
0.568
0.576
0.452
0.212
0.486
0.552
0.556
0.538
0.524
0.546
0.522
0.534
0.548
0.568
0.600
0.620
0.658
0.686
0.656
0.644
0.660
0.652
0.646
0.650
0.644
0.634
0.622
0.624
0.608
0.614
0.630
0.602
0.596
0.612
0.558
0.584
0.580
0.588
0.594
0.592
0.594
0.588
0.578
0.574
0.568
0.572
0.524
0.228
0.402
0.556
0.600
0.604
0.620
0.630
0.630
0.662
0.658
0.646
0.636
0.608
0.588
0.590
0.572
0.528
0.392
0.700
0.528
0.532
0.570
0.658
0.718
0.692
0.760
0.780
0.812
0.732
0.758
0.740
0.670
0.682
0.686
0.696
0.704
0.700
0.670
0.696
0.670
0.648
0.634
0.628
0.598
0.626
0.638
0.634
0.680
0.688
0.402
0.942
0.616
0.612
0.600
0.600
0.598
0.374
0.942
0.630
0.654
0.664
0.694
0.708
0.688
0.684
0.694
0.684
0.656
0.650
0.632
0.630
0.606
0.598
0.606
0.498
0.228
0.536
0.616
0.642
0.654
0.644
0.642
0.708
0.728
0.716
0.676
0.702
0.674
0.678
0.662
0.658
0.654
0.636
0.614
0.608
0.578
0.580
0.588
0.582
0.608
0.592
0.646
0.696
0.726
0.718
0.740
0.706
0.662
0.672
0.636
0.220
0.412
0.630
0.636
0.650
0.658
0.648
0.638
0.608
0.606
0.606
0.620
0.614
0.622
0.622
0.592
0.592
0.582
0.578
0.590
0.624
0.634
0.674
0.728
0.720
0.682
0.656
0.632
0.630
0.640
0.636
0.644
0.654
0.632
0.664
0.660
0.716
0.756
0.722
0.732
0.684
0.642
0.644
0.620
0.622
0.620
0.642
0.668
0.660
0.682
0.680
0.684
0.648
0.654
0.652
0.606
0.624
0.604
0.594
0.600
0.592
0.610
0.614
0.600
0.402
0.848
0.600
0.600
0.614
0.630
0.628
0.700
0.700
0.688
0.704
0.724
0.744
0.742
0.696
0.682
0.660
0.614
0.616
0.598
0.598
0.410
0.810
0.604
0.604
0.602
0.634
0.660
0.702
0.774
0.814
0.818
0.816
0.784
0.742
0.724
0.670
0.662
0.634
0.622
0.618
0.582
0.578
0.590
0.596
0.612
0.644
0.676
0.706
0.648
0.742
0.708
0.716
0.714
0.668
0.628
0.620
0.614
0.600
0.614
0.576
0.404
0.788
0.590
0.560
0.568
0.586
0.610
0.684
0.762
0.758
0.894
0.848
0.856
0.862
0.232
0.598
0.796
0.746
0.712
0.704
0.664
0.630
0.618
0.614
0.610
0.622
0.604
0.694
0.752
0.738
0.710
0.762
0.788
0.790
0.744
0.734
0.672
0.642
0.726
0.702
0.676
0.712
0.706
0.688
0.648
0.646
0.638
0.622
0.610
0.610
0.604
0.600
0.608
0.608
0.598
0.602
0.594
0.596
0.592
0.600
0.596
0.618
0.618
0.640
0.640
0.642
0.644
0.636
0.628
0.622
0.610
0.600
0.412
0.776
0.576
0.560
0.564
0.504
0.238
0.430
0.598
0.664
0.754
0.796
0.734
0.702
0.690
0.688
0.652
0.650
0.622
0.638
0.602
0.610
0.608
0.606
0.610
0.606
0.642
0.412
0.888
0.630
0.618
0.606
0.594
0.594
0.594
0.600
0.594
0.580
0.578
0.564
0.572
0.600
0.622
0.696
0.622
0.654
0.646
0.644
0.630
0.620
0.614
0.370
0.854
0.596
0.592
0.584
0.592
0.584
0.608
0.666
0.668
0.668
0.658
0.672
0.642
0.674
0.692
0.714
0.706
0.692
0.664
0.662
0.664
0.656
0.662
0.648
0.624
0.608
0.634
0.598
0.624
0.378
0.948
0.620
0.636
0.644
0.656
0.666
0.672
0.746
0.898
0.834
0.772
0.742
0.730
0.670
0.632
0.640
0.604
0.662
0.526
0.226
0.392
0.618
0.424
0.248
0.740
0.750
0.740
0.676
0.742
0.662
0.666
0.670
0.658
0.654
0.654
0.626
0.644
0.632
0.672
0.234
0.438
0.674
0.694
0.716
0.684
0.658
0.644
0.626
0.600
0.598
0.600
0.606
0.618
0.624
0.616
0.594
0.590
0.592
0.594
0.614
0.622
0.642
0.676
0.646
0.644
0.626
0.622
0.614
0.602
0.604
0.590
0.612
0.614
0.624
0.644
0.704
0.734
0.708
0.622
0.608
0.596
0.596
0.582
0.580
0.604
0.604
0.584
0.600
0.582
0.596
0.608
0.590
0.570
0.568
0.550
0.554
0.548
0.566
0.536
0.546
0.528
0.538
0.534
0.542
0.548
0.570
0.566
0.566
0.564
0.556
0.550
0.562
0.550
0.552
0.548
0.550
0.556
0.550
0.540
0.532
0.532
0.536
0.530
0.538
0.528
0.528
0.528
0.532
0.540
0.540
0.546
0.550
0.546
0.542
0.550
0.560
0.568
0.590
0.610
0.600
0.590
0.572
0.576
0.566
0.572
0.572
0.576
0.582
0.584
0.604
0.602
0.618
0.650
0.634
0.624
0.634
0.616
0.578
0.604
0.584
0.608
0.606
0.610
0.622
0.628
0.642
0.698
0.674
0.694
0.698
0.692
0.684
0.632
0.634
0.616
0.608
0.608
0.590
0.610
0.612
0.622
0.606
0.606
0.598
0.592
0.596
0.590
0.582
0.584
0.582
0.582
0.572
0.574
0.566
0.564
0.558
0.560
0.560
0.554
0.576
0.596
0.624
0.668
0.678
0.666
0.682
0.674
0.650
0.630
0.604
0.582
0.576
0.568
0.576
0.586
0.622
0.626
0.652
0.696
0.704
0.730
0.694
0.696
0.680
0.656
0.618
0.600
0.594
0.560
0.520
0.228
0.386
0.544
0.568
0.618
0.722
0.714
0.712
0.708
0.214
0.478
0.676
0.684
0.668
0.660
0.648
0.636
0.650
0.604
0.638
0.590
0.594
0.596
0.588
0.588
0.594
0.626
0.400
0.906
0.614
0.616
0.612
0.614
0.616
0.598
0.600
0.618
0.614
0.608
0.808
0.392
0.588
0.580
0.566
0.572
0.548
0.552
0.550
0.544
0.542
0.544
0.566
0.526
0.544
0.530
0.544
0.552
0.552
0.564
0.578
0.538
0.552
0.550
0.552
0.550
0.546
0.554
0.554
0.554
0.560
0.552
0.566
0.570
0.574
0.560
0.550
0.544
0.546
0.546
0.548
0.556
0.558
0.574
0.572
0.584
0.574
0.578
0.576
0.566
0.566
0.572
0.566
0.556
0.572
0.576
0.582
0.586
0.576
0.584
0.584
0.592
0.596
0.588
0.598
0.414
0.794
0.572
0.568
0.546
0.352
0.768
0.558
0.556
0.574
0.584
0.624
0.650
0.676
0.702
0.686
0.686
0.652
0.658
0.632
0.606
0.606
0.588
0.586
0.590
0.570
0.586
0.584
0.574
0.574
0.576
0.366
0.802
0.568
0.546
0.560
0.440
0.730
0.568
0.578
0.590
0.630
0.516
0.210
0.700
0.636
0.632
0.666
0.646
0.640
0.650
0.654
0.682
0.636
0.706
0.660
0.610
0.600
0.592
0.440
0.792
0.590
0.584
0.590
0.596
0.622
0.666
0.750
0.752
0.804
0.794
0.800
0.780
0.780
0.740
0.692
0.714
0.688
0.652
0.660
0.640
0.638
0.668
0.618
0.628
0.622
0.624
0.622
0.616
0.598
0.592
0.596
0.580
0.578
0.560
0.546
0.548
0.550
0.520
0.538
0.556
0.594
0.618
0.642
0.654
0.696
0.656
0.670
0.676
0.634
0.640
0.618
0.596
0.586
0.572
0.568
0.590
0.620
0.642
0.656
0.640
0.648
0.630
0.656
0.630
0.614
0.612
0.592
0.582
0.582
0.568
0.568
0.554
0.562
0.564
0.562
0.576
0.596
0.632
0.636
0.616
0.616
0.594
0.588
0.580
0.578
0.570
0.554
0.556
0.542
0.542
0.544
0.570
0.588
0.592
0.620
0.660
0.656
0.636
0.624
0.622
0.582
0.576
0.544
0.532
0.540
0.530
0.442
0.222
0.400
0.540
0.552
0.574
0.602
0.654
0.706
0.678
0.634
0.628
0.612
0.588
0.566
0.548
0.548
0.538
0.540
0.542
0.538
0.540
0.578
0.684
0.710
0.748
0.748
0.710
0.706
0.666
0.648
0.626
0.606
0.594
0.588
0.586
0.570
0.520
0.228
0.370
0.554
0.584
0.582
0.638
0.666
0.718
0.764
0.730
0.686
0.650
0.648
0.626
0.622
0.632
0.626
0.282
0.346
0.604
0.606
0.606
0.602
0.612
0.632
0.646
0.358
0.626
0.316
0.652
0.616
0.618
0.626
0.606
0.602
0.622
0.626
0.614
0.618
0.634
0.638
0.632
0.638
0.624
0.634
0.630
0.616
0.618
0.622
0.618
0.614
0.612
0.598
0.622
0.604
0.618
0.626
0.638
0.666
0.658
0.654
0.648
0.632
0.618
0.606
0.584
0.588
0.594
0.624
0.662
0.690
0.676
0.716
0.714
0.706
0.722
0.724
0.700
0.666
0.650
0.632
0.622
0.624
0.606
0.608
0.636
0.642
0.650
0.646
0.684
0.702
0.660
0.670
0.676
0.660
0.626
0.638
0.620
0.644
0.646
0.630
0.652
0.680
0.674
0.680
0.646
0.646
0.638
0.606
0.596
0.580
0.592
0.572
0.582
0.584
0.606
0.610
0.654
0.632
0.668
0.658
0.698
0.690
0.672
0.682
0.650
0.640
0.610
0.596
0.612
0.602
0.594
0.598
0.592
0.590
0.586
0.590
0.590
0.572
0.590
0.594
0.442
0.768
0.576
0.576
0.562
0.560
0.558
0.592
0.666
0.672
0.738
0.730
0.694
0.724
0.724
0.734
0.708
0.700
0.668
0.648
0.632
0.610
0.610
0.628
0.622
0.622
0.626
0.642
0.652
0.674
0.708
0.670
0.686
0.688
0.686
0.658
0.658
0.642
0.640
0.628
0.646
0.656
0.666
0.692
0.714
0.718
0.728
0.718
0.748
0.710
0.690
0.688
0.662
0.656
0.654
0.656
0.664
0.666
0.708
0.730
0.730
0.742
0.754
0.740
0.700
0.670
0.648
0.652
0.624
0.662
0.704
0.760
0.768
0.810
0.808
0.818
0.782
0.716
0.678
0.636
0.606
0.592
0.596
0.596
0.632
0.642
0.718
0.720
0.774
0.232
0.604
0.784
0.832
0.778
0.812
0.796
0.748
0.728
0.674
0.678
0.662
0.650
0.624
0.620
0.606
0.610
0.622
0.628
0.622
0.656
0.684
0.696
0.664
0.666
0.678
0.654
0.644
0.632
0.622
0.608
0.646
0.654
0.664
0.692
0.696
0.740
0.740
0.734
0.720
0.718
0.712
0.688
0.650
0.648
0.616
0.618
0.594
0.590
0.584
0.584
0.582
0.588
0.598
0.506
0.710
0.594
0.592
0.602
0.604
0.608
0.632
0.636
0.648
0.640
0.632
0.628
0.612
0.604
0.574
0.580
0.566
0.564
0.550
0.548
0.574
0.572
0.584
0.624
0.602
0.610
0.606
0.624
0.644
0.606
0.606
0.624
0.654
0.548
0.590
0.596
0.596
0.592
0.410
0.834
0.604
0.600
0.614
0.652
0.580
0.668
0.760
0.788
0.806
0.834
0.848
0.794
0.800
0.774
0.672
0.664
0.664
0.692
0.662
0.686
0.270
0.400
0.636
0.654
0.626
0.632
0.628
0.636
0.634
0.638
0.648
0.646
0.656
0.654
0.674
0.694
0.700
0.716
0.698
0.684
0.660
0.662
0.658
0.654
0.670
0.664
0.684
0.708
0.692
0.692
0.694
0.684
0.676
0.678
0.656
0.658
0.676
0.664
0.670
0.656
0.658
0.642
0.648
0.658
0.670
0.660
0.652
0.656
0.636
0.650
0.648
0.650
0.654
0.646
0.652
0.624
0.610
0.618
0.622
0.636
0.664
0.670
0.662
0.654
0.642
0.638
0.650
0.648
0.670
0.678
0.692
0.718
0.722
0.724
0.718
0.716
0.704
0.692
0.678
0.666
0.658
0.668
0.690
0.710
0.712
0.708
0.670
0.290
0.384
0.604
0.618
0.602
0.584
0.584
0.584
0.408
0.928
0.638
0.662
0.712
0.764
0.792
0.786
0.762
0.770
0.746
0.754
0.758
0.728
0.758
0.674
0.712
0.728
0.726
0.740
0.752
0.738
0.696
0.682
0.666
0.656
0.656
0.676
0.762
0.678
0.726
0.702
0.720
0.706
0.694
0.674
0.660
0.662
0.662
0.640
0.640
0.654
0.670
0.688
0.724
0.760
0.756
0.714
0.720
0.686
0.656
0.640
0.634
0.582
0.602
0.578
0.628
0.698
0.622
0.652
0.618
0.640
0.636
0.642
0.654
0.606
0.604
0.610
0.588
0.594
0.564
0.574
0.588
0.588
0.592
0.592
0.620
0.626
0.616
0.602
0.596
0.398
0.816
0.598
0.580
0.570
0.574
0.574
0.380
0.878
0.618
0.616
0.640
0.642
0.678
0.664
0.696
0.690
0.684
0.664
0.652
0.626
0.608
0.600
0.582
0.576
0.486
0.220
0.440
0.568
0.554
0.562
0.550
0.638
0.978
0.870
0.956
0.918
0.888
0.888
0.852
0.776
0.784
0.788
0.802
0.786
0.724
0.694
0.654
0.676
0.670
0.652
0.654
0.682
0.686
0.670
0.624
0.654
0.636
0.656
0.622
0.628
0.622
0.598
0.586
0.596
0.612
0.316
0.308
0.640
0.648
0.650
0.680
0.680
0.698
0.674
0.654
0.638
0.622
0.620
0.618
0.630
0.624
0.626
0.612
0.606
0.600
0.602
0.614
0.642
0.660
0.648
0.652
0.638
0.612
0.610
0.600
0.610
0.612
0.646
0.680
0.684
0.658
0.668
0.660
0.652
0.626
0.616
0.604
0.590
0.576
0.572
0.578
0.608
0.646
0.620
0.612
0.618
0.598
0.608
0.610
0.638
0.666
0.676
0.726
0.698
0.660
0.734
0.774
0.742
0.728
0.740
0.700
0.712
0.672
0.664
0.652
0.646
0.666
0.710
0.760
0.790
0.774
0.782
0.766
0.726
0.694
0.212
0.432
0.238
0.408
0.234
0.422
0.226
0.440
0.238
0.502
0.526
0.244
0.810
0.810
0.748
0.740
0.204
0.470
0.678
0.714
0.804
0.714
0.752
0.744
0.742
0.742
0.704
0.664
0.658
0.628
0.596
0.586
0.568
0.456
0.286
0.462
0.562
0.602
0.582
0.632
0.644
0.708
0.730
0.740
0.744
0.754
0.722
0.696
0.692
0.704
0.676
0.670
0.666
0.666
0.662
0.674
0.664
0.660
0.650
0.664
0.662
0.654
0.658
0.662
0.666
0.640
0.656
0.654
0.654
0.654
0.658
0.656
0.638
0.640
0.636
0.624
0.626
0.624
0.622
0.612
0.632
0.652
0.632
0.632
0.646
0.634
0.624
0.630
0.630
0.620
0.618
0.614
0.620
0.610
0.614
0.608
0.612
0.616
0.624
0.630
0.632
0.620
0.622
0.626
0.626
0.614
0.608
0.602
0.594
0.798
0.406
3.134
