# Supplementary material for: Stress among on-duty firefighters: an ambulatory assessment study
Source: PeerJ. 2018 Dec 11;6:e5967. doi: 10.7717/peerj.5967 (PMC6294048; doi:10.7717/peerj.5967)
Supplement: Supplemental Information 1 [file peerj-06-5967-s001.zip › RAW_DATA/FF2_1.rr]

8.130
0.652
0.660
0.652
0.648
0.634
0.634
0.630
0.628
0.646
0.634
0.636
0.626
0.630
0.624
0.618
0.614
0.606
0.598
0.594
0.586
0.588
0.582
0.588
0.582
0.580
0.578
0.584
0.588
0.588
0.598
0.592
0.600
0.598
0.584
0.594
0.602
0.614
0.634
0.658
0.692
0.714
0.710
0.714
0.716
0.708
0.718
0.700
0.684
0.678
0.674
0.656
0.638
0.666
0.682
0.718
0.714
0.726
0.754
0.742
0.724
0.710
0.704
0.688
0.672
0.678
0.684
0.682
0.694
0.704
0.700
0.692
0.692
0.694
0.676
0.682
0.714
0.688
0.700
0.684
0.670
0.698
0.694
0.700
0.702
0.696
0.672
0.678
0.680
0.678
0.670
0.672
0.672
0.666
0.670
0.690
0.682
0.694
0.718
0.712
0.706
0.716
0.712
0.692
0.686
0.696
0.690
0.698
0.724
0.730
0.728
0.726
0.730
0.724
0.718
0.710
0.702
0.690
0.696
0.726
0.734
0.736
0.758
0.740
0.736
0.730
0.722
0.708
0.724
0.728
0.724
0.716
0.718
0.718
0.698
0.690
0.680
0.712
0.688
0.682
0.634
0.640
0.634
0.612
0.608
0.628
0.670
0.672
0.666
0.682
0.684
0.670
0.648
0.658
0.650
0.650
0.650
0.666
0.672
0.674
1.214
0.624
0.720
0.720
0.728
0.704
0.700
0.710
0.696
0.678
0.684
0.704
0.692
0.724
0.730
0.730
0.728
0.730
0.716
0.704
0.700
0.698
0.676
0.668
0.678
0.684
0.676
0.692
0.730
0.734
0.746
0.738
0.734
0.722
0.714
0.710
0.692
0.678
0.672
0.660
0.662
0.684
0.688
0.702
0.724
0.740
0.740
0.742
0.714
0.688
0.666
0.642
0.632
0.626
0.626
0.622
0.628
0.644
0.678
0.692
0.722
0.718
0.688
0.654
0.664
0.672
0.672
0.694
0.692
0.690
0.700
0.694
0.706
0.698
0.696
0.684
0.680
0.674
0.666
0.666
0.654
0.642
0.656
0.676
0.678
0.684
0.698
0.714
0.716
0.706
0.706
0.700
0.706
0.712
0.714
0.702
0.702
0.710
0.696
0.700
0.696
0.700
0.704
0.716
0.724
0.716
0.714
0.722
0.702
0.694
0.702
0.684
0.686
0.698
0.684
0.692
0.700
0.698
0.686
0.664
0.642
0.626
0.618
0.610
0.596
0.588
0.584
0.588
0.588
0.594
0.606
0.616
0.616
0.618
0.624
0.622
0.612
0.624
0.646
0.648
0.652
0.674
0.666
0.664
0.686
0.676
0.678
0.644
0.636
0.630
0.622
0.614
0.620
0.626
0.628
0.642
0.646
0.658
0.644
0.652
0.644
0.628
0.618
0.604
0.594
0.586
0.582
0.576
0.572
0.562
0.560
0.548
0.542
0.540
0.538
0.538
0.534
0.538
0.542
0.540
0.544
0.548
0.544
0.538
0.534
0.534
0.524
0.522
0.512
0.510
0.510
0.524
0.540
0.554
0.550
0.556
0.590
0.652
0.708
0.730
0.694
0.656
0.618
0.614
0.610
0.612
0.618
0.622
0.600
0.584
0.580
0.588
0.638
0.652
0.670
0.680
0.692
0.686
0.638
0.614
0.604
0.616
0.642
0.654
0.660
0.670
0.660
0.642
0.636
0.632
0.610
0.598
0.594
0.580
0.600
0.608
0.648
0.652
0.702
0.738
0.732
0.742
0.726
0.704
0.680
0.648
0.620
0.606
0.598
0.614
0.634
0.664
0.726
0.740
0.756
0.744
0.718
0.700
0.678
0.670
0.670
0.670
0.660
0.688
0.718
0.726
0.716
0.698
0.680
0.642
0.644
0.644
0.654
0.688
0.676
0.650
0.644
0.686
0.706
0.708
0.722
0.726
0.712
0.690
0.674
0.672
0.660
0.656
0.654
0.650
0.670
0.678
0.662
0.322
0.340
0.640
0.652
0.648
0.630
0.616
0.608
0.596
0.590
0.602
0.622
0.640
0.654
0.680
0.682
0.692
0.668
0.656
0.650
0.660
0.686
0.700
0.736
0.780
0.748
0.756
0.730
0.626
0.732
0.632
0.612
0.596
0.578
0.572
0.574
0.594
0.600
0.610
0.738
0.498
0.616
0.630
0.628
0.624
0.628
0.612
0.604
0.600
0.594
0.590
0.586
0.586
0.576
0.584
0.572
0.566
0.586
0.580
0.584
0.576
0.588
0.610
0.612
0.626
0.642
0.648
0.378
0.314
0.628
0.658
0.650
0.634
0.640
0.622
0.602
0.590
0.580
0.574
0.566
0.570
0.566
0.566
1.146
0.564
0.562
0.552
0.564
0.552
0.556
0.558
0.556
0.560
0.554
0.566
0.544
0.562
0.572
0.584
0.602
0.630
0.654
0.686
0.726
0.758
0.740
0.748
0.740
0.716
0.726
0.690
0.678
0.660
0.648
0.652
0.674
0.696
0.720
0.730
0.718
0.700
0.692
0.688
0.694
0.680
0.676
0.682
0.680
0.690
0.698
0.710
0.704
0.694
0.678
0.678
0.662
0.668
0.686
0.670
0.676
0.688
0.670
0.668
0.658
0.660
0.648
0.656
0.618
0.614
0.266
0.288
0.682
0.614
0.598
0.594
0.582
0.572
0.598
0.538
0.472
0.594
0.650
0.592
1.806
1.180
2.296
0.584
1.742
0.584
0.592
1.770
0.592
0.592
0.348
0.248
0.600
0.580
0.200
0.384
0.574
0.586
1.146
0.564
0.562
0.560
0.562
0.566
0.566
0.586
0.596
0.610
0.602
0.628
0.628
0.654
0.270
0.380
0.658
0.642
0.632
0.612
0.612
0.600
0.598
0.584
0.600
0.582
0.594
0.600
0.608
0.620
0.626
0.658
0.654
1.324
0.636
0.634
0.600
0.638
0.616
0.626
0.616
0.616
0.612
0.610
0.612
0.604
0.312
0.226
0.636
0.588
0.564
0.578
0.580
0.594
0.606
0.618
0.622
0.622
0.620
0.612
0.602
0.594
0.584
0.582
0.580
0.584
0.540
0.550
0.546
0.546
0.538
0.534
0.536
0.238
0.302
0.284
0.250
0.532
0.534
0.534
0.520
0.522
0.516
0.522
0.510
0.508
0.504
0.508
0.510
0.536
0.542
0.548
0.532
0.556
0.600
0.612
0.656
0.650
0.740
0.666
0.652
0.628
0.616
0.606
0.602
0.596
0.590
0.582
0.570
0.562
0.568
0.562
0.574
0.574
0.590
0.602
0.594
0.604
0.606
0.626
0.634
0.618
0.622
0.264
0.348
0.610
0.590
0.574
0.594
0.614
0.646
0.654
0.674
0.676
0.662
0.978
0.314
0.218
0.400
0.644
0.620
0.608
0.590
0.594
0.596
0.606
0.604
0.614
0.628
0.642
0.630
0.630
0.620
0.620
0.602
0.604
0.598
0.592
0.584
0.580
0.570
0.572
0.570
0.578
0.584
0.578
0.566
0.564
0.566
0.558
0.556
0.572
0.580
0.608
0.572
0.588
0.590
0.598
0.604
0.590
0.598
0.594
0.614
0.656
0.698
0.744
0.778
0.764
0.750
0.718
0.690
0.648
0.636
0.632
0.624
0.622
0.628
0.652
0.664
0.660
0.642
0.648
0.646
0.680
0.680
0.682
0.694
0.702
0.692
0.696
0.666
0.678
0.660
0.660
0.658
0.656
0.648
0.636
0.632
0.650
0.638
0.628
0.640
0.628
0.648
0.622
0.612
0.570
0.580
0.570
0.584
0.582
0.594
0.582
0.596
0.594
0.578
0.646
0.630
0.648
0.262
0.348
0.616
0.598
0.608
0.618
0.624
0.644
0.636
0.628
0.628
0.628
0.638
0.638
0.648
0.642
0.648
0.646
0.644
0.648
0.660
0.670
0.664
0.678
0.674
0.700
0.692
0.686
0.680
0.674
0.666
0.662
0.628
0.628
0.646
0.682
0.688
0.724
0.730
0.720
0.740
0.724
0.728
0.708
0.696
0.680
0.686
0.706
0.720
0.432
0.290
0.722
0.688
0.664
0.640
0.684
0.698
0.698
0.704
0.692
0.308
0.376
0.668
0.674
0.684
0.714
0.730
0.736
0.748
0.718
0.730
0.704
0.718
0.698
0.704
0.692
0.682
0.674
0.658
0.226
0.430
0.644
0.658
0.662
0.636
0.624
0.606
0.620
0.632
0.646
0.632
0.660
0.666
0.656
0.648
0.648
0.318
0.726
0.936
1.264
0.670
0.648
0.622
0.636
0.660
0.674
0.676
0.684
0.676
0.656
0.622
0.618
0.600
0.612
0.622
0.622
0.644
0.642
0.640
0.632
0.628
0.608
0.614
0.618
0.630
0.650
0.644
0.644
0.630
0.628
0.630
0.644
0.620
0.634
0.616
0.606
0.600
0.584
0.576
0.574
0.576
0.584
0.584
0.604
0.608
0.612
0.596
0.590
0.592
0.604
0.606
0.230
0.382
0.604
0.612
0.600
0.604
0.606
0.610
0.602
0.602
0.600
0.614
0.486
0.688
0.570
0.568
0.554
0.546
0.550
0.554
0.568
0.592
0.614
0.638
0.644
0.668
0.704
0.718
0.708
0.694
0.714
0.720
0.704
0.684
0.680
0.680
0.666
0.670
0.682
0.680
0.674
0.690
0.700
0.706
0.704
0.700
0.692
0.688
0.696
0.690
0.680
0.652
0.622
0.612
0.624
0.638
0.692
0.682
0.680
0.672
0.658
0.638
0.632
0.618
0.618
0.604
0.594
0.596
0.644
0.668
0.682
0.694
0.686
0.692
0.690
0.684
0.648
0.628
0.628
0.626
0.634
0.648
0.648
0.664
0.664
0.666
0.654
0.650
0.650
0.658
0.656
0.652
0.658
0.632
0.640
0.632
0.624
0.616
0.600
0.588
0.584
0.576
0.580
0.578
0.584
0.596
0.592
0.598
0.600
0.604
0.586
0.582
0.580
0.598
0.592
0.588
0.588
0.576
0.576
0.568
0.568
0.570
0.564
0.556
0.558
0.552
0.556
0.550
0.552
0.560
0.588
0.604
0.612
0.610
0.616
0.616
0.604
0.604
0.596
0.586
0.578
0.578
0.586
0.608
0.620
0.634
0.654
0.658
0.652
0.654
0.632
0.612
0.614
0.614
0.632
0.626
0.640
0.640
0.638
0.634
0.630
0.602
0.606
0.608
0.620
0.622
0.618
0.620
0.618
0.626
0.642
0.636
0.644
0.642
0.650
0.624
0.618
0.620
0.636
0.638
0.638
0.654
0.668
0.656
0.642
0.622
0.622
0.624
0.644
0.650
0.644
0.666
0.678
0.688
0.686
0.698
0.686
0.666
0.644
0.624
0.628
0.652
0.658
0.668
0.680
0.684
0.684
0.678
0.688
0.680
0.688
0.684
0.674
0.652
0.658
0.650
0.646
0.636
0.640
0.622
0.610
0.614
0.640
0.656
0.680
0.708
0.706
0.710
0.718
0.692
0.684
0.684
0.668
0.670
0.672
0.676
0.680
0.680
0.678
0.680
0.696
0.704
0.702
0.698
0.696
0.684
0.684
0.686
0.676
0.686
0.682
0.670
0.684
0.690
0.694
0.678
0.680
0.688
0.682
0.680
0.674
0.678
0.682
0.690
0.710
0.708
0.686
0.674
0.670
0.664
0.650
0.636
0.622
0.614
0.618
0.620
0.624
0.624
0.620
0.618
0.618
0.600
0.596
0.590
0.596
0.602
0.610
0.616
0.616
0.622
0.624
0.620
0.612
0.608
0.608
0.594
0.274
0.312
0.576
0.578
0.584
0.598
0.604
0.630
0.658
0.646
0.648
0.652
0.624
0.626
0.628
0.626
0.626
0.632
0.638
0.630
0.630
0.630
0.630
0.610
0.624
0.614
0.620
0.626
0.622
0.620
0.622
0.624
0.626
0.626
0.632
0.628
0.626
0.610
0.602
0.602
0.604
0.604
0.590
0.592
0.590
0.610
0.596
0.606
0.606
0.598
0.602
0.590
0.584
0.582
0.582
0.588
0.588
0.598
0.598
0.598
0.598
0.596
0.590
0.586
0.572
0.572
0.574
0.576
0.576
0.576
0.576
0.582
0.576
0.584
0.590
0.586
0.596
0.594
0.592
0.596
0.598
0.596
0.592
0.582
0.586
0.592
0.602
0.606
0.592
0.584
0.590
0.590
0.596
0.590
0.598
0.594
0.596
0.606
0.612
0.614
0.622
0.618
0.620
0.626
0.622
0.620
0.612
0.598
0.594
0.602
0.608
0.612
0.612
0.612
0.596
0.590
0.586
0.584
0.576
0.578
0.566
0.564
0.570
0.570
0.572
0.568
0.566
0.560
0.562
0.560
0.556
0.558
0.564
0.552
0.560
0.576
0.582
0.606
0.614
0.612
0.622
0.620
0.600
0.596
0.604
0.590
0.602
0.628
0.574
0.600
0.600
0.594
0.604
0.608
0.604
0.612
0.614
0.592
0.594
0.602
0.606
0.616
0.620
0.610
0.608
0.602
0.610
0.608
0.616
0.614
0.614
0.612
0.616
0.610
0.614
0.604
0.606
0.588
0.592
0.594
0.600
0.616
0.624
0.626
0.620
0.628
0.634
0.630
0.610
0.608
0.598
0.594
0.582
0.578
0.580
0.604
0.622
0.634
0.632
0.634
0.630
0.632
0.650
0.684
0.680
0.682
0.670
0.674
0.678
0.652
0.626
0.616
0.616
0.624
0.652
0.678
0.716
0.736
0.720
0.704
0.698
0.690
0.684
0.686
0.692
0.684
0.686
0.700
0.696
0.662
0.642
0.630
0.642
0.658
0.664
0.686
0.708
0.692
0.698
0.702
0.710
0.706
0.710
0.704
0.718
0.692
0.690
0.666
0.652
0.656
0.648
0.640
0.626
0.644
0.650
0.642
0.618
0.630
0.636
0.672
0.682
0.686
0.704
0.708
0.698
0.680
0.672
0.688
0.678
0.666
0.644
0.626
0.618
0.622
0.640
0.678
0.684
0.700
0.700
0.732
0.700
0.686
0.684
0.668
0.640
0.628
0.636
0.624
0.648
0.658
0.654
0.664
0.648
0.652
0.652
0.660
0.654
0.632
0.630
0.640
0.652
0.664
0.692
0.698
0.704
0.670
0.664
0.646
0.634
0.624
0.616
0.604
0.598
0.598
0.618
0.628
0.654
0.654
0.654
0.660
0.658
0.660
0.644
0.636
0.618
0.606
0.600
0.608
0.606
0.622
0.630
0.636
0.638
0.626
0.630
0.626
0.630
0.632
0.634
0.628
0.630
0.648
0.640
0.642
0.658
0.636
0.628
0.604
0.606
0.608
0.612
0.624
0.628
0.628
0.626
0.618
0.628
0.620
0.626
0.636
0.606
0.610
0.612
0.632
0.640
0.632
0.624
0.628
0.608
0.596
0.598
0.602
0.612
0.632
0.634
0.672
0.672
0.664
0.662
0.662
0.646
0.646
0.644
0.644
0.650
0.632
0.642
0.612
0.622
0.620
0.610
0.596
0.596
0.598
0.614
0.620
0.634
0.636
0.634
0.628
0.622
0.614
0.612
0.604
0.594
0.598
0.590
0.584
0.588
0.574
0.586
0.588
0.616
0.620
0.626
0.618
0.602
0.602
0.600
0.602
0.606
0.604
0.604
0.612
0.608
0.618
0.640
0.590
0.634
0.648
0.612
0.640
0.634
0.628
0.708
0.414
0.604
0.604
0.618
0.616
0.616
0.634
0.640
0.630
0.608
0.594
0.604
0.620
0.626
0.634
0.626
0.622
0.630
0.624
0.622
0.602
0.598
0.614
0.626
0.628
0.616
0.628
0.646
0.670
0.664
0.680
0.666
0.676
0.686
0.706
0.720
0.706
0.708
0.694
0.692
0.684
0.680
0.676
0.676
0.678
0.696
0.694
0.700
0.704
0.708
0.712
0.710
0.702
0.694
0.690
0.678
0.688
0.668
0.676
0.664
0.658
0.650
0.660
0.648
0.640
0.640
0.628
0.640
0.640
0.630
0.644
0.666
0.608
0.638
0.628
0.630
0.622
0.616
0.620
0.628
0.626
0.630
0.614
0.604
0.604
0.606
0.606
0.616
0.616
0.620
0.614
0.612
0.608
0.598
0.590
0.594
0.606
0.608
0.624
0.622
0.618
0.606
0.596
0.608
0.620
0.632
0.630
0.640
0.638
0.634
0.632
0.628
0.630
0.624
0.616
0.616
0.594
0.604
0.612
0.630
0.638
0.644
0.634
0.624
0.612
0.596
0.306
0.288
0.586
0.594
0.602
0.604
0.630
0.626
0.628
0.618
0.608
0.602
0.614
0.600
0.632
0.588
0.610
0.612
0.630
0.628
0.636
0.642
0.636
0.632
0.638
0.630
0.628
0.632
0.616
0.622
0.618
0.612
0.608
0.596
0.594
0.610
0.614
0.624
0.628
0.632
0.640
0.632
0.624
0.618
0.608
0.600
0.624
0.578
0.612
0.618
0.634
0.644
0.638
0.640
0.624
0.616
0.616
0.612
0.604
0.600
0.596
0.594
0.584
0.590
0.614
0.638
0.644
0.640
0.650
0.648
0.636
0.630
0.632
0.622
0.626
0.628
0.636
0.638
0.640
0.648
0.662
0.666
0.670
0.642
0.638
0.622
0.610
0.600
0.588
0.590
0.596
0.598
0.612
0.614
0.628
0.622
0.628
0.628
0.620
0.612
0.608
0.606
0.604
0.604
0.598
0.604
0.608
0.610
0.604
0.602
0.598
0.618
0.638
0.652
0.670
0.676
0.674
0.662
0.652
0.628
0.628
0.638
0.632
0.640
0.636
0.626
0.618
0.608
0.602
0.594
0.598
0.610
0.616
0.636
0.640
0.636
0.634
0.616
0.614
0.616
0.612
0.604
0.600
0.596
0.594
0.584
0.584
0.578
0.580
0.582
0.572
0.576
0.562
0.572
0.572
0.576
0.580
0.576
0.570
0.576
0.570
0.570
0.580
0.568
0.582
0.576
0.582
0.590
0.598
0.610
0.610
0.596
0.600
0.618
0.618
0.632
0.652
0.640
0.654
0.652
0.660
0.672
0.682
0.682
0.660
0.658
0.648
0.642
0.634
0.630
0.632
0.622
0.608
0.602
0.622
0.630
0.632
0.638
0.638
0.634
0.636
0.610
0.610
0.624
0.588
0.594
0.580
0.582
0.574
0.602
0.592
0.598
0.612
0.612
0.618
0.614
0.626
0.630
0.612
0.624
0.614
0.604
0.594
0.582
0.582
0.574
0.584
0.582
0.592
0.600
0.608
0.624
0.630
0.640
0.644
0.648
0.622
0.626
0.618
0.630
0.602
0.600
0.586
0.584
0.586
0.584
0.582
0.586
0.590
0.606
0.620
0.628
0.630
0.632
0.624
0.612
0.588
0.582
0.580
0.604
0.556
0.590
0.596
0.594
0.622
0.614
0.604
0.612
0.608
0.600
0.590
0.582
0.586
0.598
0.614
0.606
0.614
0.626
0.626
0.624
0.626
0.620
0.608
0.600
0.596
0.586
0.574
0.578
0.578
0.590
0.612
0.226
0.360
0.622
0.630
0.644
0.642
0.638
0.644
0.640
0.624
0.626
0.616
0.598
0.598
0.590
0.606
0.592
0.604
0.600
0.596
0.606
0.608
0.604
0.616
0.616
0.606
0.602
0.606
0.618
0.626
0.636
0.624
0.626
0.622
0.626
0.606
0.620
0.610
0.614
0.616
0.596
0.596
0.598
0.602
0.604
0.610
0.616
0.616
0.628
0.656
0.586
0.626
0.618
0.610
0.612
0.606
0.618
0.606
0.620
0.620
0.624
0.634
0.608
0.628
0.634
0.674
0.600
0.636
0.628
0.626
0.624
0.620
0.614
0.614
0.614
0.610
0.606
0.598
0.604
0.604
0.586
0.592
0.606
0.626
0.634
0.648
0.644
0.638
0.634
0.626
0.626
0.622
0.610
0.602
0.588
0.602
0.612
0.622
0.656
0.608
0.640
0.654
0.650
0.660
0.662
0.662
0.672
0.660
0.660
0.654
0.652
0.646
0.628
0.624
0.598
0.600
0.610
0.622
0.632
0.632
0.638
0.638
0.640
0.652
0.666
0.652
0.648
0.654
0.648
0.652
0.656
0.648
0.652
0.656
0.662
0.646
0.634
0.624
0.608
0.608
0.616
0.636
0.646
0.658
0.680
0.690
0.680
0.676
0.668
0.652
0.646
0.646
0.652
0.650
0.656
0.650
0.646
0.662
0.668
0.674
0.666
0.664
0.678
0.676
0.660
0.666
0.660
0.670
0.672
0.694
0.698
0.710
0.714
0.692
0.670
0.646
0.622
0.624
0.632
0.648
0.666
0.674
0.700
0.704
0.694
0.676
0.658
0.626
0.622
0.612
0.610
0.616
0.602
0.600
0.596
0.588
0.592
0.590
0.586
0.584
0.590
0.598
0.588
0.584
0.594
0.606
0.622
0.618
0.624
0.626
0.624
0.614
0.610
0.626
0.640
0.652
0.668
0.670
0.670
0.674
0.664
0.644
0.638
0.614
0.612
0.626
0.652
0.662
0.688
0.704
0.696
0.688
0.678
0.662
0.654
0.638
0.606
0.626
0.620
0.666
0.686
0.706
0.718
0.732
0.716
0.704
0.690
0.678
0.668
0.666
0.658
0.634
0.624
0.610
0.628
0.656
0.720
0.718
0.728
0.728
0.716
0.708
0.690
0.674
0.660
0.668
0.654
0.664
0.662
0.658
0.672
0.680
0.674
0.682
0.674
0.674
0.670
0.662
0.660
0.664
0.682
0.654
0.662
0.656
0.660
0.654
0.674
0.672
0.660
0.652
0.630
0.634
0.600
0.620
0.632
0.644
0.648
0.650
0.644
0.640
0.644
0.652
0.658
0.654
0.654
0.666
0.692
0.680
0.674
0.658
0.656
0.646
0.646
0.640
0.642
0.642
0.646
0.644
0.688
0.618
0.650
0.658
0.652
0.652
0.654
0.640
0.650
0.648
0.640
0.658
0.658
0.678
0.690
0.656
0.646
0.642
0.634
0.640
0.644
0.668
0.672
0.678
0.656
0.628
0.618
0.608
0.598
0.598
0.610
0.628
0.664
0.678
0.434
0.262
0.698
0.696
0.684
0.676
0.662
0.660
0.644
0.642
0.642
0.642
0.654
0.686
0.684
0.698
0.698
0.698
0.680
0.670
0.662
0.658
0.656
0.650
0.634
0.624
0.606
0.610
0.624
0.640
0.644
0.642
0.646
0.652
0.648
0.644
0.642
0.644
0.650
0.636
0.346
0.316
0.666
0.664
0.660
0.642
0.646
0.660
0.674
0.686
0.664
0.656
0.652
0.650
0.648
0.648
0.626
0.612
0.606
0.614
0.636
0.636
0.646
0.660
0.674
0.674
0.662
0.648
0.662
0.664
0.654
0.640
0.638
0.626
0.624
0.640
0.604
0.632
0.652
0.632
0.672
0.656
0.652
0.660
0.662
0.654
0.652
0.628
0.612
0.612
0.622
0.636
0.636
0.648
0.686
0.676
0.678
0.664
0.648
0.640
0.644
0.644
0.648
0.648
0.636
0.648
0.654
0.634
0.638
0.632
0.632
0.646
0.672
0.688
0.714
0.662
0.674
0.628
0.646
0.318
0.318
0.638
0.638
0.628
0.622
0.614
0.624
0.628
0.648
0.672
0.684
0.674
0.642
0.622
0.608
0.598
0.598
0.606
0.622
0.634
0.666
0.688
0.720
0.746
0.770
0.764
0.742
0.716
0.700
0.658
0.648
0.640
0.638
0.646
0.654
0.666
0.690
0.688
0.684
0.692
0.678
0.678
0.686
0.680
0.684
0.672
0.666
0.678
0.682
0.696
0.698
0.678
0.666
0.648
0.628
0.624
0.640
0.660
0.686
0.710
0.716
0.718
0.718
0.708
0.696
0.698
0.694
0.700
0.704
0.696
0.694
0.704
0.708
0.704
0.700
0.726
0.724
0.722
0.714
0.704
0.698
0.686
0.694
0.694
0.700
0.720
0.710
0.724
0.712
0.716
0.710
0.704
0.692
0.678
0.668
0.664
0.666
0.458
0.210
0.668
0.658
0.656
0.680
0.668
0.660
0.636
0.624
0.618
0.622
0.634
0.644
0.640
0.652
0.656
0.648
0.654
0.666
0.660
0.664
0.668
0.664
0.664
0.658
0.664
0.670
0.678
0.686
0.680
0.686
0.690
0.690
0.688
0.684
0.692
0.684
0.688
0.688
0.686
0.678
0.676
0.670
0.678
0.678
0.684
0.684
0.684
0.680
0.680
0.670
0.680
0.692
0.706
0.710
0.682
0.678
0.682
0.668
0.686
0.678
0.674
0.680
0.684
0.228
0.456
0.688
0.692
0.712
0.702
0.700
0.682
0.678
0.678
0.670
0.684
0.678
0.688
0.672
0.678
0.672
0.666
0.664
0.668
0.668
0.664
0.660
0.656
0.666
0.670
0.670
0.672
0.674
0.684
0.690
0.702
0.690
0.682
0.670
0.666
0.658
0.662
0.672
0.686
0.702
0.724
0.738
0.736
0.728
0.718
0.696
0.688
0.688
0.682
0.672
0.670
0.668
0.666
0.672
0.682
0.686
0.676
0.674
0.676
0.678
0.674
0.676
0.668
0.668
0.664
0.670
0.648
0.644
0.632
0.622
0.612
0.612
0.614
0.638
0.664
0.644
0.646
0.658
0.658
0.654
0.660
0.668
0.656
0.662
0.668
0.658
0.658
0.670
0.670
0.670
0.688
0.698
0.686
0.698
0.702
0.712
0.714
0.708
0.718
0.742
0.742
0.728
0.726
0.694
0.684
0.670
0.676
0.656
0.644
0.658
0.274
0.392
0.696
0.654
0.636
0.612
0.608
0.594
0.592
0.584
0.600
0.608
0.606
0.612
0.638
0.640
0.624
0.666
0.564
0.598
0.600
0.580
0.582
0.578
0.584
0.580
0.582
0.596
0.612
0.598
0.596
0.610
0.646
0.650
0.652
0.658
0.640
0.624
0.620
0.634
0.660
0.676
0.682
0.676
0.660
0.650
0.622
0.624
0.636
0.656
0.698
0.732
0.746
0.724
0.738
0.738
0.726
0.708
0.692
0.678
0.662
0.616
0.628
0.362
0.266
0.632
0.640
0.672
0.698
0.700
0.688
0.696
0.684
0.674
0.664
0.644
0.622
0.612
0.608
0.612
0.618
0.660
0.700
0.720
0.730
0.714
0.708
0.696
0.690
0.674
0.658
0.652
0.656
0.682
0.690
0.710
0.496
0.226
0.718
0.702
0.714
0.702
0.700
0.698
0.716
0.724
0.724
0.736
0.736
0.734
0.714
0.726
0.716
0.710
0.692
0.690
0.688
0.698
0.706
0.708
0.696
0.700
0.716
0.700
0.682
0.672
0.660
0.650
0.640
0.636
0.622
0.628
0.662
0.714
0.748
0.758
0.756
0.732
0.710
0.692
0.684
0.680
0.690
0.698
0.696
0.702
0.706
0.714
0.700
0.680
0.710
0.246
0.394
0.682
0.664
0.654
0.640
0.362
0.382
1.150
0.616
0.632
0.642
0.680
0.708
0.720
0.756
0.726
0.736
0.720
0.696
0.698
0.688
0.704
0.692
0.688
0.682
0.688
0.684
0.680
0.692
0.690
0.676
0.668
0.666
0.632
0.636
0.640
0.672
0.674
0.686
0.704
0.714
0.730
0.766
0.748
0.754
0.730
0.740
0.730
0.726
0.728
0.704
0.692
0.672
0.670
0.690
0.704
0.708
0.684
0.720
0.704
0.698
0.674
0.660
0.658
0.686
0.676
0.680
0.674
0.666
0.650
0.666
0.680
0.682
0.670
0.658
0.642
0.628
0.622
0.628
0.666
0.712
0.728
0.780
0.640
0.674
0.670
0.674
0.652
0.642
0.652
0.650
0.678
0.702
0.688
0.730
0.680
0.684
0.662
0.644
0.668
0.660
0.652
0.644
0.634
0.630
0.656
0.678
0.414
0.274
0.712
0.780
0.668
0.696
0.674
0.682
0.666
0.660
0.694
0.684
0.662
0.644
0.636
0.670
0.716
0.714
0.708
0.698
0.692
0.686
0.694
0.704
0.730
0.722
0.708
0.722
0.712
0.726
0.720
0.710
0.698
0.706
0.722
0.728
0.722
0.706
0.670
0.680
0.696
0.706
0.700
0.694
0.710
0.708
0.716
0.722
0.720
0.720
0.714
0.692
0.668
0.658
0.650
0.678
0.696
0.712
0.722
0.738
0.738
0.734
0.728
0.706
0.702
0.686
0.682
0.682
0.702
0.712
0.720
0.720
0.740
0.768
0.748
0.726
0.690
0.668
0.646
0.656
0.682
0.696
0.706
0.710
0.712
0.708
0.704
0.710
0.730
0.720
0.720
0.698
0.706
0.714
0.706
0.696
0.716
0.716
0.730
0.718
0.710
0.696
0.688
0.684
0.696
0.694
0.676
0.694
0.712
0.676
0.646
0.666
0.708
0.722
0.744
0.778
0.782
0.744
0.738
0.718
0.714
0.716
0.712
0.726
0.730
0.714
0.724
0.738
0.740
0.770
0.752
0.758
0.746
0.704
0.670
0.650
0.636
0.642
0.664
0.682
0.704
0.726
0.714
0.726
0.710
0.710
0.690
0.686
0.700
0.692
0.690
0.714
0.710
0.712
0.710
0.702
0.702
0.700
0.698
0.688
0.702
0.714
0.690
0.706
0.710
0.728
0.722
0.728
0.712
0.706
0.696
0.702
0.692
0.686
0.680
0.680
0.690
0.700
0.724
0.730
0.716
0.704
0.702
0.682
0.658
0.648
0.644
0.628
0.622
0.638
0.664
0.666
0.688
0.698
0.698
0.696
0.680
0.672
0.682
0.684
0.674
0.684
0.688
0.690
0.684
0.672
0.690
0.696
0.700
0.706
0.730
0.714
0.696
0.706
0.682
0.676
0.690
0.696
0.680
0.692
0.698
0.688
0.718
0.726
0.704
0.708
0.702
0.700
0.716
0.712
0.722
0.706
0.696
0.702
0.710
0.708
0.712
0.696
0.670
0.656
0.656
0.650
0.656
0.678
0.680
0.676
0.686
0.678
0.670
0.664
0.664
0.660
0.674
0.668
0.664
0.686
0.692
0.696
0.712
0.694
0.684
0.670
0.666
0.662
0.674
0.674
0.682
0.690
0.722
0.724
0.732
0.728
0.700
0.682
0.674
0.652
0.636
0.624
0.630
0.656
0.684
0.708
0.714
0.714
0.704
0.686
0.682
0.682
0.662
0.670
0.672
0.680
0.682
0.682
0.676
0.672
0.678
0.690
0.696
0.682
0.684
0.666
0.662
0.662
0.658
0.652
0.646
0.642
0.636
0.638
0.646
0.676
0.686
0.708
0.712
0.704
0.692
0.678
0.660
0.640
0.624
0.618
0.638
0.672
0.698
0.714
0.738
0.748
0.708
0.682
0.662
0.652
0.646
0.654
0.648
0.646
0.658
0.670
0.638
0.638
0.674
0.690
0.694
0.678
0.678
0.680
0.686
0.678
0.670
0.654
0.640
0.634
0.634
0.622
0.628
0.626
0.626
0.636
0.656
0.674
0.662
0.664
0.686
0.718
0.736
0.734
0.704
0.696
0.688
0.696
0.676
0.668
0.676
0.684
0.696
0.712
0.708
0.700
0.688
0.668
0.656
0.654
0.682
0.712
0.740
0.718
0.692
0.686
0.674
0.664
0.668
0.668
0.674
0.650
0.646
0.670
0.690
0.708
0.700
0.700
0.690
0.684
0.682
0.686
0.688
0.704
0.734
0.738
0.762
0.768
0.752
0.764
0.762
0.728
0.744
0.724
0.720
0.706
0.700
0.692
0.680
0.682
0.722
0.724
0.702
0.692
0.690
0.694
0.682
0.654
0.636
0.628
0.622
0.648
0.664
0.704
0.728
0.758
0.738
0.722
0.696
0.688
0.692
0.686
0.684
0.686
0.678
0.684
0.692
0.696
0.700
0.692
0.678
0.670
0.664
0.658
0.662
0.656
0.666
0.662
0.662
0.690
0.674
0.652
0.634
0.630
0.648
0.652
0.680
0.692
0.690
0.698
0.682
0.668
0.676
0.666
0.664
0.672
0.682
0.684
0.706
0.704
0.690
0.666
0.674
0.686
0.688
0.670
0.656
0.656
0.684
0.688
0.708
0.716
0.708
0.710
0.702
0.702
0.696
0.686
0.680
0.680
0.672
0.678
0.692
0.680
0.656
0.646
0.662
0.670
0.688
0.690
0.702
0.696
0.688
0.686
0.692
0.674
0.668
0.678
0.676
0.690
0.692
0.690
0.688
0.688
0.686
0.680
0.684
0.670
0.692
0.682
0.686
0.686
0.688
0.690
0.682
0.688
0.678
0.684
0.678
0.688
0.682
0.676
0.654
0.638
0.642
0.654
0.666
0.668
0.668
0.666
0.658
0.296
0.406
0.636
0.666
0.662
0.648
0.642
0.628
0.626
0.618
0.602
0.594
0.594
0.596
0.212
0.372
0.594
1.128
0.782
0.326
0.348
1.096
1.490
0.628
0.726
1.314
0.620
0.604
0.598
0.590
0.610
0.592
0.644
0.650
0.584
0.606
0.604
0.604
0.606
0.604
0.596
0.594
0.604
0.616
0.644
0.646
0.666
0.662
0.670
0.658
0.642
0.628
0.616
0.602
0.598
0.594
0.590
0.588
0.592
0.616
0.628
0.630
0.624
0.612
0.622
0.628
0.638
0.652
0.656
0.670
0.738
0.626
0.660
0.658
0.646
0.620
0.628
0.644
0.672
0.680
0.700
0.722
0.706
0.682
0.660
0.634
0.626
0.618
0.618
0.638
0.688
0.736
0.722
0.726
0.718
0.712
0.662
0.652
0.644
0.664
0.680
0.680
0.652
0.634
0.650
0.700
0.770
0.798
0.808
0.760
0.746
0.720
0.718
0.690
0.696
0.682
0.658
0.652
0.688
0.722
0.742
0.762
0.742
0.716
0.696
0.692
0.686
0.696
0.712
0.346
0.362
0.742
0.722
0.708
0.722
1.386
0.650
0.650
0.668
0.598
0.642
0.652
0.668
0.656
0.654
0.636
0.632
0.644
0.644
0.630
0.608
0.214
0.416
0.646
0.734
0.762
0.752
0.716
0.718
0.700
0.688
0.670
0.660
0.634
0.638
0.656
0.696
0.722
0.772
0.772
0.782
0.770
0.730
0.734
0.720
0.684
0.692
0.686
0.680
0.684
0.710
0.736
0.738
0.710
0.690
0.682
0.674
0.678
0.658
0.640
0.624
0.608
0.610
0.646
0.720
0.746
0.756
0.758
0.764
0.754
0.754
0.728
0.696
0.692
0.686
0.708
0.712
0.714
0.718
0.722
0.728
0.696
0.708
0.696
0.690
0.696
0.692
0.690
0.696
0.704
0.716
0.704
0.710
0.718
0.732
0.718
0.744
0.712
0.682
0.658
0.642
0.624
0.620
0.652
0.690
0.718
0.726
0.814
0.794
0.756
0.740
0.708
0.658
0.650
0.654
0.638
0.644
0.652
0.694
0.728
0.742
0.778
0.808
0.764
0.760
0.724
0.682
0.670
0.670
0.684
0.680
0.694
0.694
0.694
0.688
0.702
0.694
0.662
0.652
0.674
0.710
0.728
0.784
0.732
0.722
0.708
0.696
0.698
0.694
0.698
0.682
0.698
0.704
0.706
0.694
0.732
0.890
0.502
0.660
0.622
0.626
0.240
0.324
0.570
0.568
1.246
0.562
0.558
0.558
0.552
0.556
0.546
0.552
0.552
0.952
0.656
0.526
0.528
0.524
0.524
0.524
0.522
0.520
0.544
0.518
0.510
0.428
0.222
0.522
0.620
0.512
0.366
0.268
0.598
0.562
0.340
0.288
0.658
0.656
0.656
0.706
0.590
0.614
0.638
0.608
0.598
0.598
0.610
0.616
0.606
0.598
0.596
0.586
0.584
0.582
0.582
0.574
0.600
0.606
0.588
0.326
0.314
0.236
0.342
0.666
0.686
0.686
0.680
0.430
0.224
0.652
0.590
0.620
0.594
0.342
0.258
0.594
0.336
0.272
0.596
0.622
0.632
0.642
0.662
0.644
0.632
0.656
0.650
0.626
0.206
0.414
0.604
0.588
0.586
0.572
0.556
0.578
0.560
0.570
1.168
0.566
0.570
0.570
0.556
0.566
0.580
0.634
0.714
0.392
0.354
0.696
0.682
0.654
0.376
0.288
0.918
0.222
0.326
0.376
2.326
0.654
1.096
0.578
1.172
1.242
1.270
1.218
1.262
1.216
0.592
0.598
0.628
0.696
0.780
1.336
0.204
0.470
0.284
0.680
0.720
0.638
0.674
0.576
0.594
0.584
0.628
0.534
0.602
0.610
0.668
0.694
0.710
0.708
0.698
0.704
0.690
0.664
0.354
0.278
0.656
0.574
0.938
0.920
0.652
0.658
0.650
0.622
0.614
0.618
0.640
0.664
0.672
0.680
0.676
0.694
0.698
0.724
0.728
0.718
0.706
0.692
0.686
0.668
0.680
0.646
0.626
0.622
0.628
0.646
0.680
0.658
0.630
0.626
0.624
0.652
0.678
0.664
0.654
0.642
0.626
0.620
0.600
0.606
0.622
0.628
0.656
0.668
0.684
0.690
0.676
0.660
0.658
0.644
0.638
0.402
0.274
0.594
0.614
0.620
0.612
0.630
0.658
0.656
0.672
0.694
0.694
0.694
0.710
0.724
0.706
0.692
0.716
0.618
0.636
0.630
0.244
0.356
0.600
0.600
0.604
0.636
0.228
0.438
0.672
0.714
0.712
0.738
0.728
0.706
0.688
0.666
0.660
0.644
0.658
0.646
0.652
0.684
0.672
0.676
0.692
0.666
0.664
0.666
0.654
0.626
0.624
0.644
0.670
0.706
0.726
0.728
0.684
0.666
0.628
0.430
0.200
0.624
0.252
0.406
0.598
0.604
0.268
0.342
0.636
0.548
0.618
0.626
0.680
0.710
0.704
0.680
0.686
0.680
0.666
0.668
0.586
0.608
0.616
0.618
0.410
0.210
0.652
0.670
0.668
0.692
0.714
0.680
0.660
0.662
0.630
0.638
0.636
0.646
0.660
0.652
0.668
0.606
0.602
0.606
1.234
0.316
0.318
0.626
0.676
0.236
0.780
0.256
0.698
0.642
0.604
0.484
0.828
0.852
0.468
0.440
0.224
0.662
0.704
0.708
0.494
0.198
0.572
0.608
0.780
0.654
0.568
0.580
0.580
0.562
0.556
0.570
0.488
0.516
0.528
0.528
0.532
0.582
0.616
0.678
0.692
0.752
0.732
0.706
0.680
0.632
0.600
0.592
0.604
0.620
0.674
0.612
0.680
0.724
0.718
0.718
0.648
0.674
0.656
0.632
0.620
0.618
0.598
0.600
0.592
0.638
0.652
0.654
0.608
0.618
0.646
0.668
0.668
0.644
0.652
0.318
0.318
0.632
0.612
0.766
0.426
0.628
0.604
0.546
0.600
0.612
0.618
0.604
0.602
0.592
0.580
0.618
0.600
0.272
0.318
0.552
0.578
0.602
0.594
0.586
0.590
0.602
0.204
0.382
0.360
0.296
0.210
0.352
0.622
0.568
0.290
0.300
0.586
0.582
0.580
0.576
0.564
0.224
0.348
0.558
0.598
0.248
0.266
0.616
0.532
0.588
0.634
0.672
0.708
0.598
0.586
0.326
0.470
0.970
0.232
0.338
0.628
0.638
0.212
0.432
0.302
0.330
0.632
0.628
0.614
0.718
0.520
0.644
0.626
0.542
0.974
0.392
0.664
0.654
0.662
0.652
0.700
0.624
0.612
0.608
0.588
0.582
0.628
0.594
0.556
0.362
0.242
0.650
0.696
0.724
0.252
0.440
0.648
0.660
0.618
0.536
0.582
0.558
0.550
0.572
0.538
0.554
0.500
0.644
0.646
0.718
0.680
0.832
0.368
0.536
0.610
0.322
0.402
0.656
0.620
0.608
0.600
0.598
0.606
0.598
0.602
0.634
0.570
0.602
0.600
0.632
0.584
0.600
0.918
0.276
0.560
0.578
0.572
1.110
0.572
0.514
0.288
0.258
0.610
0.810
0.290
0.548
0.554
0.566
0.558
0.572
0.294
0.394
0.470
0.596
0.586
0.336
0.294
0.536
0.586
0.602
0.508
0.666
0.616
0.660
0.652
0.656
0.232
1.104
0.586
0.318
0.292
0.614
0.598
0.620
0.204
0.414
0.222
0.404
0.604
0.628
0.604
0.646
0.704
0.752
0.740
0.740
0.742
0.638
0.404
0.226
0.632
0.606
0.596
0.582
0.568
0.574
0.586
0.618
0.218
0.416
0.626
0.666
0.700
0.732
0.690
0.664
0.644
0.240
0.480
0.578
0.642
0.654
0.654
0.674
0.576
0.668
0.668
0.650
0.638
0.636
0.606
0.596
0.596
0.618
0.630
0.646
0.648
0.654
0.678
0.698
0.678
0.634
0.634
0.624
0.638
0.636
0.642
0.640
0.646
0.648
0.644
0.662
0.644
0.650
0.634
0.630
0.634
0.648
0.682
0.668
0.670
0.650
0.632
0.622
0.618
0.614
0.614
0.630
0.648
0.670
0.668
0.636
0.636
0.634
0.648
0.656
0.590
0.646
0.588
0.604
0.608
0.332
0.268
0.612
0.282
0.266
0.574
0.602
0.606
0.232
0.384
0.614
0.602
0.600
0.592
0.600
0.592
0.604
0.594
0.586
0.582
0.576
0.568
0.580
0.570
0.574
0.586
0.616
0.618
0.626
0.616
0.600
0.604
0.606
0.616
0.596
0.596
0.638
0.550
0.568
0.578
1.806
0.612
0.640
0.662
0.674
0.656
0.632
0.614
0.562
0.596
0.580
0.572
0.586
0.600
0.626
0.656
0.680
0.690
0.680
1.312
0.566
0.584
0.580
0.582
0.590
0.608
0.612
0.626
0.644
0.640
0.264
0.408
0.706
0.692
0.664
0.658
0.622
0.604
0.588
0.582
0.582
0.584
0.614
0.634
0.666
0.682
0.688
0.664
0.664
0.640
0.628
0.652
0.582
0.602
0.600
0.624
0.636
0.636
0.630
0.616
0.598
0.596
0.608
0.630
0.642
0.632
0.646
0.652
0.656
0.642
0.624
0.614
0.594
0.572
0.626
0.488
0.548
0.554
0.564
0.578
0.608
0.624
0.640
0.636
0.638
0.630
0.636
0.630
0.626
0.610
0.602
0.594
0.588
0.582
0.590
0.626
0.566
0.616
0.624
0.628
0.640
0.670
0.662
0.664
0.656
0.650
0.632
0.628
0.632
0.626
0.626
0.634
0.668
0.714
0.728
0.704
0.682
0.658
0.644
0.622
0.624
0.628
0.624
0.644
0.672
0.668
0.666
0.660
0.656
0.654
0.656
0.642
0.634
0.636
0.624
0.632
0.634
0.344
0.218
0.578
0.590
0.590
0.596
0.600
0.600
0.602
0.618
1.010
0.214
0.608
0.608
0.592
0.602
0.582
0.598
0.596
0.594
0.600
0.594
0.600
0.596
0.592
0.750
0.424
0.590
0.582
0.574
0.582
0.598
0.600
0.596
0.600
0.614
0.616
0.626
0.608
0.600
0.586
0.592
0.588
0.570
0.570
0.566
0.534
0.558
0.576
0.558
0.600
0.628
0.654
0.678
0.604
0.604
0.614
0.624
0.646
0.658
0.644
0.626
0.604
0.594
0.590
0.638
0.544
0.584
0.578
0.576
0.574
0.596
0.610
0.278
0.360
0.642
0.654
0.682
1.644
0.386
0.640
0.334
0.274
0.604
0.592
0.588
0.266
0.354
0.610
0.806
0.486
0.692
0.704
0.712
0.694
0.604
0.462
0.284
0.602
0.634
0.604
0.620
0.604
0.598
0.596
0.586
0.582
0.574
0.576
0.574
0.566
0.576
0.566
0.574
0.572
0.568
0.574
0.566
0.568
0.570
0.570
0.574
0.570
0.574
0.586
0.584
0.600
0.594
0.810
0.386
0.742
0.430
0.584
0.602
0.532
0.548
0.554
0.562
0.582
0.608
0.656
0.660
0.696
0.718
0.712
0.698
0.682
0.638
0.632
0.618
0.620
0.610
0.608
0.614
0.638
0.638
0.642
0.634
0.638
0.628
0.636
0.646
0.654
0.648
0.606
0.602
0.586
0.636
0.536
0.422
0.230
0.596
0.620
0.276
0.358
0.674
0.628
0.652
0.630
0.642
0.618
0.630
0.622
0.618
0.610
0.604
0.610
0.604
0.622
0.620
0.604
0.600
0.590
0.584
0.586
0.580
0.580
0.572
0.576
0.586
0.602
0.602
0.646
0.650
0.636
0.600
0.608
0.610
0.648
0.580
0.620
0.612
0.320
0.284
0.598
0.606
0.608
0.612
0.610
0.610
0.602
0.640
0.718
0.264
0.198
0.644
0.584
0.564
0.566
0.580
0.544
0.570
0.566
0.582
0.300
0.302
0.612
0.614
0.624
0.632
0.652
0.658
0.660
0.656
0.670
0.668
0.654
0.644
0.644
0.652
0.654
0.656
0.650
0.646
0.650
0.638
0.636
0.616
0.602
0.600
0.594
0.594
0.602
0.598
0.608
0.608
0.634
0.574
0.652
0.540
0.634
0.592
0.596
0.600
0.262
0.342
0.612
0.612
0.650
0.674
0.680
0.682
0.692
0.376
0.300
0.708
0.560
0.642
0.292
0.340
0.620
0.624
0.618
0.616
0.610
0.582
0.590
0.598
0.600
0.608
0.632
0.640
0.654
0.658
0.650
0.644
0.632
0.610
0.598
0.586
0.578
0.566
0.576
0.576
0.600
0.606
0.616
0.658
0.654
0.654
0.640
0.634
0.632
0.612
0.612
0.602
0.596
0.598
0.596
0.596
0.604
0.610
0.608
0.644
0.572
0.604
0.594
0.598
0.602
0.616
0.640
0.594
0.594
0.596
0.576
0.580
0.580
0.584
0.602
0.592
0.602
0.608
0.598
0.606
0.612
0.600
0.604
0.592
0.600
0.582
0.596
0.592
0.614
0.608
0.612
0.586
0.626
0.586
0.628
0.580
0.606
0.332
0.256
0.614
0.578
0.592
0.598
0.582
0.566
0.566
0.558
0.548
0.540
0.550
0.522
0.542
0.564
0.486
0.510
0.520
0.748
1.326
0.552
0.568
0.602
0.624
0.716
0.710
0.772
0.730
0.700
0.614
0.594
0.584
0.572
0.598
0.604
0.578
0.314
0.266
0.570
0.580
0.594
0.600
0.618
0.690
1.432
0.676
0.630
0.676
0.542
0.610
0.606
0.600
0.596
0.600
0.594
0.584
0.580
0.588
0.588
0.590
0.594
0.578
0.570
0.574
0.568
0.576
0.602
0.594
0.602
0.612
0.604
0.622
0.630
0.626
0.624
0.606
0.618
0.636
0.618
0.622
0.638
0.626
0.628
0.628
0.644
0.644
0.648
0.654
0.662
0.598
0.604
0.598
0.582
0.574
0.582
0.580
0.600
0.602
0.630
0.628
0.640
0.640
0.640
0.622
0.616
0.616
0.606
0.610
0.608
0.598
0.602
0.610
0.636
0.580
0.338
0.236
0.578
0.588
0.582
0.592
0.606
0.620
0.692
0.742
0.766
0.750
0.732
0.690
0.662
0.584
0.606
0.628
0.632
0.658
0.668
0.714
0.710
0.714
0.698
0.672
0.658
0.650
0.638
0.620
0.604
0.598
0.592
0.608
0.622
0.634
0.646
0.644
0.636
0.634
0.636
0.628
0.620
0.608
0.588
0.586
0.590
0.588
0.604
0.626
0.628
0.628
0.632
0.626
0.636
0.624
0.644
0.576
0.600
0.604
0.596
0.610
0.610
0.614
0.622
0.620
0.624
0.614
0.614
0.618
0.606
0.650
0.546
0.578
0.584
0.586
0.584
0.614
0.626
0.646
0.648
0.642
0.650
0.642
0.638
0.612
0.620
0.602
0.606
0.598
0.588
0.596
0.586
0.638
0.536
0.604
0.604
0.594
0.604
0.606
0.604
0.612
0.610
0.598
0.596
0.594
0.596
0.588
0.596
0.592
0.602
0.602
0.594
0.586
0.592
0.582
0.584
0.590
0.580
0.582
0.592
0.606
0.622
0.622
0.618
0.626
0.614
0.608
0.610
0.602
0.604
0.598
0.590
0.594
0.584
0.584
0.580
0.582
0.586
0.590
0.586
0.616
0.590
0.608
0.610
0.594
0.580
0.608
0.522
0.552
0.532
0.534
0.538
0.526
0.534
0.540
0.578
0.614
0.664
0.680
0.730
0.684
0.644
0.636
0.620
0.606
0.598
0.590
0.586
0.586
0.576
0.584
0.580
0.578
0.596
0.602
0.594
0.624
0.620
0.620
0.634
0.626
0.620
0.610
0.604
0.606
0.608
0.604
0.600
0.600
0.608
0.616
0.610
0.632
0.626
0.626
0.628
0.618
0.626
0.614
0.618
0.610
0.606
0.606
0.606
0.602
0.610
0.600
0.604
0.606
0.584
0.606
0.598
0.594
0.598
0.602
0.606
0.610
0.604
0.602
0.604
0.602
0.606
0.596
0.592
0.590
0.592
0.582
0.592
0.578
0.574
0.580
0.556
0.570
0.554
0.556
0.542
0.548
0.548
0.544
0.544
0.532
0.544
0.548
0.564
0.578
0.600
0.594
0.582
0.600
0.600
0.598
0.580
0.572
0.574
0.570
0.568
0.558
0.564
0.554
0.564
0.554
0.556
0.558
0.556
0.288
0.282
0.574
0.568
0.574
0.580
0.584
0.602
0.602
0.610
0.620
0.614
0.618
0.610
0.606
0.606
0.606
0.600
0.608
0.606
0.614
0.618
0.620
0.614
0.612
0.602
0.602
0.594
0.592
0.608
0.594
0.608
0.606
0.598
0.600
0.596
0.598
0.590
0.590
0.600
0.584
0.582
0.232
0.356
0.258
0.312
0.572
0.586
0.586
0.598
0.586
0.590
0.592
0.604
0.606
0.604
0.590
0.582
0.580
0.584
0.586
0.588
0.588
0.602
0.590
0.606
0.586
0.208
0.372
0.578
0.586
0.584
0.586
0.584
0.574
0.590
0.594
0.594
0.586
0.584
0.580
0.572
0.584
0.596
0.638
0.672
0.668
0.640
0.624
0.614
0.612
0.602
0.616
0.382
0.244
0.638
0.662
0.668
0.684
0.682
0.680
0.672
0.668
0.662
0.660
0.648
0.638
0.644
0.636
0.626
0.634
0.632
0.638
0.646
0.652
0.654
0.644
0.658
0.654
0.654
0.662
0.668
0.670
0.652
0.646
0.630
0.626
0.614
0.604
0.594
0.588
0.596
0.610
0.636
0.652
0.654
0.668
0.658
0.648
0.634
0.636
0.620
0.616
0.622
0.598
0.606
0.596
0.596
0.608
0.602
0.616
0.614
0.600
0.600
0.592
0.588
0.592
0.580
0.596
0.584
0.588
0.594
0.610
0.612
0.586
0.578
0.580
0.588
0.574
0.570
0.562
0.556
0.566
0.600
0.606
0.612
0.596
0.584
0.588
0.572
0.574
0.576
0.592
0.586
0.588
0.592
0.584
0.578
0.572
0.576
0.584
0.586
0.620
0.650
0.690
0.704
0.714
0.692
0.668
0.664
0.640
0.636
0.630
0.626
0.622
0.622
0.610
0.624
0.616
0.612
0.606
0.600
0.592
0.574
0.572
0.556
0.576
0.526
0.550
0.552
0.570
0.598
0.666
0.668
0.648
0.626
0.638
0.646
0.644
0.642
0.636
0.622
0.614
0.608
0.600
0.610
0.616
0.610
0.636
0.628
0.630
0.634
0.624
0.636
0.628
0.620
0.618
0.608
0.612
0.612
0.604
0.634
0.626
0.630
0.626
0.632
0.620
0.624
0.628
0.636
0.628
0.634
0.620
0.618
0.622
0.614
0.612
0.390
0.210
0.590
0.586
0.568
0.578
0.564
0.584
0.596
0.572
0.574
0.572
0.584
0.596
0.616
0.614
0.628
0.636
0.646
0.642
0.650
0.640
0.636
0.622
0.622
0.636
0.630
0.632
0.642
0.634
0.630
0.626
0.620
0.618
0.612
0.598
0.596
0.598
0.592
0.588
0.602
0.626
0.640
0.676
0.702
0.702
0.684
0.676
0.656
0.634
0.622
0.606
0.600
0.594
0.590
0.592
0.596
0.582
0.594
0.600
0.584
0.336
0.246
0.580
0.584
0.588
0.356
0.262
0.272
0.412
0.230
0.336
0.480
0.254
0.676
0.312
0.914
0.624
0.604
0.588
0.586
0.602
0.590
0.620
0.638
0.646
0.662
0.648
0.652
0.630
0.636
0.634
0.622
0.632
0.626
0.630
0.634
0.622
0.632
0.628
0.634
0.648
0.634
0.630
0.628
0.616
0.614
0.626
0.622
0.630
0.630
0.622
0.618
0.610
0.624
0.614
0.598
0.594
0.588
0.574
0.580
0.572
0.584
0.586
0.564
0.578
0.576
0.576
0.584
0.588
0.582
0.584
0.586
0.594
0.610
0.598
0.590
0.580
0.572
0.562
0.560
0.544
0.550
0.548
0.576
0.576
0.596
0.622
0.614
0.638
0.632
0.628
0.614
0.608
0.598
0.600
0.592
0.596
0.598
0.570
0.574
0.562
0.554
0.556
0.568
0.580
0.632
0.690
0.744
0.782
0.768
0.782
0.770
0.738
0.716
0.696
0.668
0.640
0.640
0.634
0.638
0.626
0.658
0.650
0.646
0.648
0.646
0.642
0.646
0.638
0.632
0.624
0.620
0.610
0.614
0.622
0.610
0.620
0.620
0.616
0.612
0.620
0.614
0.602
0.606
0.598
0.598
0.606
0.600
0.602
0.606
0.602
0.604
0.592
0.590
0.580
0.570
0.568
0.558
0.564
0.566
0.572
0.598
0.606
0.644
0.650
0.640
0.640
0.624
0.628
0.616
0.604
0.594
0.580
0.576
0.566
0.564
0.564
0.558
0.570
0.568
0.584
0.596
0.634
0.706
0.730
0.734
0.712
0.696
0.678
0.654
0.640
0.634
0.620
0.626
0.632
0.640
0.656
0.650
0.634
0.630
0.626
0.626
0.610
0.618
0.612
0.624
0.638
0.630
0.652
0.652
0.656
0.652
0.644
0.644
0.636
0.634
0.622
0.616
0.618
0.614
0.622
0.628
0.626
0.646
0.644
0.636
0.640
0.620
0.614
0.602
0.592
0.586
0.566
0.566
0.560
0.562
0.586
0.584
0.632
0.644
0.672
0.664
0.660
0.642
0.626
0.588
0.596
0.554
0.550
0.560
0.644
0.446
0.316
0.238
0.388
0.366
0.224
0.348
0.708
0.640
0.332
0.738
0.350
0.338
1.186
0.598
0.308
0.466
0.330
0.286
0.362
0.378
1.206
0.500
0.412
0.416
0.402
0.696
0.314
0.586
0.426
0.590
0.442
0.482
0.450
0.472
0.520
0.422
0.508
0.392
0.512
0.458
0.464
0.924
0.436
0.482
0.470
0.934
0.486
0.516
0.482
0.516
1.156
0.518
0.590
0.554
0.540
0.544
0.536
0.530
0.586
0.494
0.540
0.544
0.526
0.536
0.554
0.564
0.582
0.562
0.594
0.632
0.646
0.648
0.640
0.614
0.628
0.616
0.592
0.586
0.576
0.602
0.600
0.636
0.624
0.714
0.588
0.588
0.620
1.240
0.728
0.588
0.634
0.618
0.606
0.602
0.586
0.566
0.554
0.644
1.102
0.590
0.604
0.528
0.576
0.590
0.572
0.546
0.600
0.284
0.204
0.476
0.304
0.286
0.212
0.432
0.370
0.494
0.520
0.522
0.504
0.544
0.458
0.496
0.506
0.286
0.286
0.404
0.542
2.572
0.424
1.036
0.504
0.502
0.502
0.500
0.502
0.498
0.510
0.534
0.248
0.222
0.506
0.494
0.504
0.516
0.522
0.524
0.550
0.572
0.632
0.552
0.468
1.224
0.644
0.304
0.472
0.254
0.266
0.202
0.386
0.222
0.298
0.352
0.638
0.352
0.636
0.222
0.416
0.296
0.200
0.686
0.720
0.882
0.454
0.418
0.432
0.522
0.450
0.878
0.576
0.446
0.432
0.258
0.378
0.546
0.432
0.388
0.506
0.238
0.250
0.498
0.652
0.348
0.292
0.468
0.296
0.246
0.332
0.286
0.276
0.892
0.448
0.896
0.454
0.452
0.452
1.822
0.640
0.710
0.898
0.504
0.890
0.648
0.246
0.410
0.418
0.536
0.234
0.644
0.468
0.296
0.578
0.336
0.202
0.528
0.416
0.476
0.482
0.484
0.482
0.480
0.350
0.658
0.446
0.466
0.468
0.488
0.620
0.308
0.236
0.456
0.336
0.314
0.200
0.322
0.460
0.368
0.610
1.016
1.438
0.470
0.464
0.944
1.046
0.814
0.608
0.284
0.498
0.362
0.642
0.412
0.512
0.676
0.276
0.540
0.502
0.530
0.596
0.396
0.532
0.570
0.520
0.542
0.536
0.230
0.462
0.640
0.348
0.436
0.280
0.456
0.232
0.286
0.492
0.646
0.272
0.270
0.606
0.458
0.602
0.558
0.564
0.418
0.722
0.602
0.388
0.588
1.154
0.520
1.084
0.640
0.492
1.966
1.320
0.460
1.052
1.234
1.334
0.284
1.034
0.688
1.996
0.724
0.688
1.370
0.770
2.092
0.214
0.338
0.614
0.672
0.678
0.696
0.730
0.642
0.674
0.676
0.716
0.684
0.354
0.320
0.632
0.828
0.490
0.662
0.624
0.362
0.242
0.298
0.316
0.224
0.438
0.802
0.658
0.662
0.690
0.612
0.672
0.606
0.652
0.628
0.654
0.626
0.644
0.622
0.648
0.610
0.608
0.628
0.620
1.286
0.652
0.644
0.300
0.588
0.418
0.700
0.602
0.630
0.436
0.334
0.434
0.550
0.256
0.374
0.584
0.698
0.604
0.630
0.390
0.286
0.654
0.648
0.258
0.398
0.266
0.410
0.418
0.260
0.608
0.664
0.654
0.666
0.586
0.718
0.524
0.552
0.290
0.236
0.354
0.354
0.450
0.200
0.254
0.234
0.428
0.644
0.650
0.604
0.430
0.878
0.358
0.288
0.222
0.300
0.508
0.510
0.862
0.626
0.644
0.654
0.660
0.652
0.694
0.660
0.732
0.786
0.658
0.680
0.656
0.630
0.638
0.612
0.340
0.212
0.682
0.652
0.636
1.080
0.210
0.218
0.402
0.638
0.632
0.630
0.606
0.586
0.596
0.628
0.594
0.780
0.660
0.816
0.726
0.788
0.776
0.718
0.714
0.738
0.642
0.678
0.726
0.592
0.430
0.316
0.714
0.726
0.722
0.718
0.680
0.692
0.672
0.680
0.678
0.728
0.640
0.674
0.704
0.656
0.688
0.678
0.662
0.664
0.652
0.684
0.640
0.672
0.698
0.712
0.714
0.732
0.720
0.458
0.230
0.716
0.662
0.666
0.228
0.464
0.634
0.660
0.690
0.656
0.662
0.658
0.658
0.672
0.646
0.334
0.326
0.488
0.206
0.704
0.696
0.732
0.662
0.342
0.316
0.646
0.664
0.668
0.606
0.320
0.342
0.602
0.712
0.624
0.640
0.430
0.836
0.650
0.658
0.636
0.648
0.612
0.640
0.628
0.632
0.672
0.618
0.670
0.632
0.696
0.600
0.636
0.644
0.630
0.644
0.642
0.642
0.644
0.638
0.658
0.660
0.654
0.676
0.628
0.686
0.576
0.652
0.640
0.604
0.652
0.656
0.668
0.268
0.436
0.660
0.722
0.614
0.442
0.214
0.660
0.636
0.650
0.692
0.634
0.654
0.620
0.612
0.594
1.154
0.596
0.636
0.678
0.234
0.432
0.610
0.594
0.622
0.554
0.390
0.266
0.518
0.380
0.352
0.452
0.612
0.434
0.730
0.580
0.546
0.610
0.246
0.324
0.420
0.324
0.510
0.256
0.216
0.624
0.562
0.576
0.580
0.258
0.330
0.510
0.594
0.560
0.356
0.202
0.474
0.684
1.104
0.388
0.656
0.246
0.368
0.640
0.534
0.654
0.654
0.632
0.592
0.586
0.480
0.720
0.276
0.334
0.608
0.630
0.376
0.280
0.664
0.428
0.230
0.646
0.210
0.490
0.650
0.648
0.674
0.624
0.656
0.618
0.634
0.638
0.680
0.390
0.250
0.334
0.280
0.632
0.630
0.626
0.638
0.284
0.344
0.636
0.240
0.398
0.632
0.674
0.262
0.336
0.338
0.312
0.432
0.208
0.652
0.648
0.388
0.256
0.640
0.438
0.230
0.320
0.278
0.624
0.644
0.602
0.610
0.650
0.700
0.522
0.598
0.568
0.644
0.260
0.326
0.652
0.618
0.648
0.660
0.234
0.408
0.222
0.426
0.718
0.344
0.258
0.518
0.412
0.614
0.394
0.614
0.626
0.678
0.420
0.206
0.908
0.346
0.244
0.372
0.660
0.538
1.288
0.434
0.454
0.446
0.302
0.456
0.540
0.558
0.568
0.668
0.516
0.572
1.192
0.556
1.138
1.864
0.478
0.562
0.566
0.554
0.710
0.928
0.540
0.548
0.578
0.626
0.680
0.646
0.662
0.662
0.604
0.594
0.560
0.586
0.574
0.664
0.610
0.600
0.648
0.684
0.614
0.740
0.222
0.618
0.204
0.724
0.210
0.370
0.594
0.540
0.422
0.548
0.782
0.560
0.560
0.560
0.570
0.600
0.630
0.660
0.720
0.720
0.712
0.686
0.688
0.700
0.382
0.282
0.598
0.642
0.580
1.304
0.220
0.312
0.396
0.224
0.620
0.610
0.586
0.606
0.406
0.330
0.218
0.288
0.326
0.368
0.404
0.460
0.264
0.590
0.712
0.622
0.234
0.272
0.928
0.680
0.582
0.618
0.606
0.638
0.452
1.352
0.636
0.628
1.260
0.212
0.414
0.608
0.604
0.598
0.582
0.674
0.648
0.488
0.776
0.586
0.588
0.590
0.622
0.598
0.694
0.636
0.620
0.626
0.654
0.650
0.640
0.664
0.626
0.346
0.252
0.658
0.526
0.332
0.338
0.632
0.634
0.638
0.602
0.660
0.652
0.680
0.624
0.664
0.602
0.470
0.732
0.588
0.572
0.604
0.580
0.630
0.658
0.688
0.684
0.716
0.742
0.752
0.754
0.708
0.704
0.668
0.674
0.606
0.624
0.636
0.640
0.654
0.642
0.678
0.602
0.620
0.618
0.618
0.638
0.674
0.700
0.694
0.690
0.688
0.678
0.656
0.654
0.640
0.648
0.590
0.598
0.596
0.602
0.580
0.594
0.658
0.666
0.600
0.632
0.634
0.622
0.622
0.644
0.640
0.626
0.596
0.588
0.586
0.596
0.642
0.698
0.702
0.716
0.698
0.704
0.680
0.698
0.558
0.704
0.628
0.610
0.638
0.654
0.594
0.596
0.614
0.622
0.630
0.674
0.696
0.716
0.702
0.698
0.694
0.672
0.672
0.656
0.660
0.648
0.646
0.646
0.644
0.652
0.664
0.668
0.678
0.680
0.696
0.688
0.684
0.696
0.672
0.672
0.664
0.652
0.652
0.660
0.638
0.644
0.650
0.628
0.642
0.648
0.646
0.656
0.632
0.634
0.632
0.674
0.650
0.558
0.626
0.624
0.610
1.062
0.358
1.210
0.618
0.602
0.314
0.318
0.634
0.640
0.636
0.644
0.634
0.632
0.632
0.620
0.620
0.624
0.634
0.644
0.648
0.662
0.674
0.674
0.674
0.666
0.676
0.652
0.644
0.624
0.622
0.616
0.614
0.620
0.636
0.628
0.632
0.292
0.302
0.724
0.508
0.588
0.588
0.590
0.590
0.602
0.620
0.646
0.648
0.664
0.674
0.678
0.674
0.652
0.646
0.670
0.616
0.624
0.606
0.596
0.592
0.584
0.600
0.604
0.630
0.668
0.684
0.694
0.686
0.638
0.618
0.602
0.598
0.608
0.626
0.624
0.634
0.644
0.650
0.660
0.652
0.662
0.658
0.674
0.666
0.654
0.672
0.644
0.644
0.642
0.644
0.666
0.640
0.670
0.216
0.404
0.642
0.636
0.636
0.632
0.628
0.642
0.636
0.640
0.650
0.646
0.654
0.642
0.664
0.640
0.632
0.634
0.624
0.642
0.630
0.648
0.632
0.626
0.620
0.618
0.642
0.568
0.618
0.618
0.642
0.572
0.614
0.618
0.622
0.632
0.634
0.634
0.644
0.634
0.648
0.650
0.640
0.648
0.646
0.642
0.640
0.636
0.650
0.632
0.630
0.628
0.626
0.626
0.626
0.624
0.630
0.622
0.608
0.614
0.612
0.630
0.634
0.652
0.646
0.672
0.688
0.722
0.658
0.666
0.668
0.642
0.642
0.622
0.628
0.626
0.638
0.644
0.668
0.676
0.682
0.696
0.692
0.672
0.654
0.650
0.628
0.632
0.632
0.638
0.666
0.656
0.688
0.680
0.682
0.672
0.666
0.658
0.644
0.646
0.644
0.650
0.650
0.650
0.650
0.666
0.642
0.658
0.646
0.642
0.640
0.648
0.652
0.658
0.646
0.644
0.648
0.654
0.638
0.640
0.644
0.648
0.636
0.636
0.636
0.636
0.650
0.646
0.698
0.604
0.646
0.648
0.648
0.652
0.644
0.646
0.636
0.654
0.622
0.632
0.618
0.618
0.636
0.634
0.656
0.678
0.674
0.686
0.680
0.674
0.666
0.690
0.624
0.644
0.614
0.602
0.590
0.572
0.562
0.556
0.554
0.560
0.574
0.576
0.584
0.594
0.606
0.610
0.608
0.602
0.612
0.604
0.604
0.604
0.594
0.600
0.606
0.594
0.606
0.622
0.612
0.616
0.626
0.622
0.628
0.632
0.230
0.402
0.634
0.630
0.646
0.630
0.624
0.638
0.626
0.634
0.616
0.618
0.638
0.628
0.640
0.648
0.650
0.654
0.622
0.634
0.642
0.652
0.620
0.600
0.590
0.598
0.560
0.296
0.296
0.544
0.582
0.548
0.554
0.560
0.574
0.598
0.612
0.648
0.650
0.662
0.636
0.640
0.632
0.648
0.630
0.646
0.630
0.638
0.642
0.632
0.650
0.656
0.654
0.642
0.632
0.636
0.634
0.640
0.646
0.656
0.650
0.658
0.646
0.656
0.650
0.646
0.648
0.642
0.642
0.630
0.630
0.618
0.616
0.638
0.636
0.628
0.642
0.622
0.618
0.216
0.316
0.686
0.594
0.594
0.584
0.588
0.582
0.602
0.604
0.638
0.668
0.686
0.684
0.684
0.688
0.676
0.652
0.634
0.618
0.622
0.622
0.630
0.640
0.646
0.666
0.666
0.682
0.674
0.682
0.658
0.658
0.638
0.644
0.650
0.646
0.644
0.634
0.620
0.620
0.606
0.640
0.662
0.590
0.652
0.238
0.364
0.634
0.614
0.604
0.592
0.582
0.576
0.578
0.582
0.598
0.630
0.702
0.748
0.748
0.714
0.688
0.682
0.652
0.632
0.610
0.628
0.632
0.680
0.676
0.720
0.736
0.714
0.734
0.696
0.686
0.652
0.656
0.650
0.666
0.660
0.692
0.698
0.690
0.696
0.644
0.666
0.648
0.664
0.424
0.232
0.360
0.304
0.652
0.658
0.640
0.648
0.646
0.660
0.650
0.654
0.650
0.686
0.584
0.616
0.606
0.608
0.586
0.612
0.610
0.598
0.606
0.600
0.626
0.618
0.610
0.442
0.214
0.562
0.612
0.614
0.608
0.596
0.614
0.600
0.598
0.594
0.588
0.584
0.278
0.296
0.566
0.572
0.562
0.570
0.568
0.570
0.576
0.592
0.618
0.578
0.612
0.614
0.620
0.628
0.634
0.644
0.626
0.638
0.610
0.620
0.618
0.616
0.614
0.602
0.604
0.608
0.624
0.646
0.638
0.202
0.474
0.682
0.686
0.646
0.646
0.620
0.616
0.614
0.406
0.246
0.594
0.492
0.456
0.318
0.654
0.640
0.654
0.686
0.634
0.676
0.664
0.648
0.628
0.632
0.622
0.652
0.600
0.626
0.288
0.354
0.758
0.320
0.642
0.652
0.638
0.602
0.288
0.308
0.618
0.226
0.314
0.552
0.612
0.510
0.578
0.614
0.642
0.648
0.664
0.408
0.226
0.642
0.632
0.606
0.586
0.590
0.608
0.578
0.614
0.614
0.634
0.638
0.652
0.682
0.678
0.372
0.284
0.434
0.302
0.268
0.332
0.684
0.402
0.252
0.684
0.648
0.470
0.206
0.674
0.674
0.684
0.656
0.684
0.656
0.658
0.660
0.650
0.644
0.624
0.920
0.342
0.546
0.766
0.546
0.664
0.664
0.648
0.652
0.698
0.634
0.678
0.646
0.616
0.642
0.568
0.592
0.602
0.612
0.632
0.634
0.660
0.666
0.668
0.660
0.658
0.664
0.414
0.292
0.628
0.642
0.968
0.308
0.604
0.592
0.616
0.592
0.222
0.582
0.394
0.622
0.618
0.618
0.638
0.540
0.598
0.536
0.526
0.564
0.560
0.592
0.570
0.580
0.752
0.416
0.316
0.322
0.530
0.622
0.530
0.550
0.604
0.536
0.566
0.552
0.600
0.346
0.732
0.550
0.526
0.618
0.232
0.294
1.124
0.562
0.594
0.618
0.342
0.258
0.526
0.566
0.576
0.568
0.570
0.554
0.554
0.564
0.548
0.582
0.538
0.250
0.316
0.276
0.214
0.608
0.544
0.558
0.242
0.304
0.612
0.320
0.226
0.996
0.526
0.550
0.518
0.206
0.338
0.546
0.346
0.226
0.516
0.568
0.354
0.854
0.408
0.534
0.544
0.532
0.566
0.552
0.548
0.534
0.572
0.598
0.648
0.638
0.656
0.626
0.642
0.316
0.264
0.644
0.332
0.236
0.582
0.590
0.628
0.554
0.602
0.590
0.660
0.568
0.626
0.628
0.640
0.676
0.626
0.642
0.670
0.212
0.384
0.620
0.386
0.826
0.892
0.294
0.588
0.356
0.230
0.620
0.548
0.602
0.642
0.474
0.472
0.260
0.292
0.320
0.670
0.634
0.670
0.700
0.634
0.248
0.432
0.638
0.568
0.214
0.406
0.644
0.592
0.560
0.614
0.600
0.662
0.638
0.594
0.498
0.214
0.244
0.408
0.670
0.488
0.202
0.418
0.628
0.586
0.662
0.202
0.340
0.592
0.598
0.608
0.228
0.352
0.220
0.348
0.616
0.586
0.606
0.614
0.634
0.638
0.614
0.652
0.578
0.308
0.318
0.564
0.618
0.308
0.270
0.608
0.398
0.252
0.242
0.336
0.644
0.628
0.628
0.260
0.362
0.570
0.598
0.616
0.540
0.608
0.638
0.612
0.240
0.314
0.220
0.386
0.590
0.618
0.198
0.386
0.366
0.234
0.586
0.612
0.614
0.620
0.640
0.202
0.270
0.736
0.608
0.584
0.594
0.588
0.580
0.580
0.562
0.590
1.100
0.244
0.320
0.594
0.422
0.678
0.756
0.374
0.214
0.390
0.522
0.490
0.494
0.742
0.584
0.612
0.532
0.300
0.278
0.536
0.520
0.580
0.230
0.324
0.546
0.548
0.546
0.550
0.730
0.236
0.388
0.792
1.026
0.510
0.508
0.504
0.490
0.500
0.486
0.484
0.478
0.478
0.478
0.496
0.438
1.370
0.456
0.532
0.210
0.342
0.740
0.244
0.240
0.260
0.400
0.198
0.492
0.332
0.742
0.778
0.420
0.320
1.098
0.492
0.636
0.776
0.466
0.946
0.472
0.904
0.364
1.044
0.502
0.442
0.214
0.304
0.720
0.844
0.394
0.466
0.562
0.492
0.230
2.204
0.242
0.524
0.846
0.502
0.448
0.480
0.462
0.260
1.128
2.492
0.518
1.434
0.462
2.808
0.256
0.524
0.552
0.334
0.586
0.708
0.494
1.056
1.046
0.732
0.892
1.094
1.644
0.576
1.022
0.536
5.680
1.444
2.576
1.736
1.680
2.780
0.598
1.062
2.782
1.058
2.144
0.616
1.030
1.580
1.564
0.494
0.764
1.922
0.950
1.068
0.550
0.526
0.524
1.120
0.574
0.960
0.690
0.536
1.350
0.792
0.578
0.508
0.540
1.092
0.574
0.556
2.860
0.404
0.528
0.534
0.550
0.548
1.138
0.558
0.566
0.548
0.550
0.540
0.252
0.278
0.548
0.548
0.228
0.320
0.552
0.546
0.418
0.738
0.536
0.258
0.860
0.336
0.238
0.222
0.318
0.536
0.216
0.274
0.564
0.532
0.578
0.476
0.528
0.600
0.486
0.558
0.552
0.632
0.334
0.720
0.362
0.262
0.302
0.286
0.686
0.686
0.382
0.476
0.666
0.572
0.570
0.564
0.558
0.250
0.344
0.340
0.738
0.322
0.234
0.534
0.546
0.538
0.542
0.546
0.544
0.548
0.540
0.542
0.550
0.538
0.550
0.554
0.356
0.278
1.026
0.604
0.580
0.634
0.526
0.580
0.578
0.596
0.354
0.244
0.538
0.306
0.274
0.578
0.244
0.316
0.576
0.356
0.232
0.504
0.588
0.548
0.434
0.652
0.264
0.362
0.550
0.692
0.650
0.376
0.592
0.600
0.318
0.304
0.566
0.606
0.206
0.312
0.552
0.564
0.614
0.554
0.568
0.322
0.258
0.592
0.252
0.324
0.588
0.600
0.592
0.580
0.570
0.594
0.568
0.568
0.568
0.562
0.562
0.602
0.540
0.602
0.552
0.576
0.576
0.580
0.572
0.582
0.590
0.584
0.630
0.576
0.566
0.456
0.742
0.218
0.300
0.572
0.594
0.544
0.574
0.574
0.368
0.206
0.564
0.570
0.570
0.516
0.534
0.546
0.494
0.216
0.474
0.334
0.288
0.208
0.232
0.248
0.430
0.442
0.244
0.584
0.608
0.606
0.584
0.582
0.558
0.306
0.254
0.554
0.546
0.576
0.568
0.332
0.254
1.140
0.586
0.270
0.330
0.594
0.608
0.646
0.220
0.392
0.604
0.612
0.596
0.604
0.596
0.590
0.256
0.354
0.318
0.288
0.612
0.614
0.610
0.586
0.578
0.602
0.582
0.600
0.436
0.784
0.606
0.638
0.328
0.326
0.640
0.652
0.432
0.230
0.608
0.658
0.592
0.592
0.604
0.610
0.598
0.604
0.604
0.608
0.646
0.328
0.246
0.320
0.282
0.594
0.602
0.268
0.380
0.580
0.566
0.236
0.368
0.620
0.614
0.620
0.596
0.326
0.316
0.294
0.292
0.564
0.594
0.440
0.242
0.534
0.470
0.344
0.202
0.230
0.888
0.378
0.918
0.358
0.346
0.326
0.492
0.306
0.506
0.946
0.234
0.744
0.514
0.274
0.304
0.594
0.606
0.618
0.400
0.238
0.598
0.588
0.290
0.342
0.656
0.660
0.652
0.616
0.282
0.382
0.438
0.814
0.674
0.852
0.350
0.432
0.792
0.602
0.372
0.262
0.554
0.260
0.332
0.636
1.086
0.628
1.416
0.626
0.440
1.432
1.428
0.414
0.636
0.628
0.810
0.220
0.766
0.604
0.620
0.626
0.626
0.466
0.258
0.226
0.268
0.616
0.666
0.594
0.634
0.746
0.500
1.796
1.656
0.568
0.558
1.208
0.610
0.662
0.558
1.232
0.474
1.362
1.226
0.620
0.606
0.612
0.650
0.580
0.632
1.314
0.578
0.624
0.626
0.612
0.440
0.204
0.670
0.336
0.306
0.680
0.540
0.578
0.562
0.558
0.562
0.590
0.636
0.690
0.708
0.492
0.250
0.742
0.722
0.696
0.712
0.316
0.354
0.686
0.576
0.594
1.174
0.590
0.604
0.608
0.626
0.626
0.624
0.710
0.598
0.656
0.612
0.592
0.572
0.576
0.578
0.592
0.588
0.582
0.580
0.586
0.594
0.600
0.594
0.672
0.648
0.790
0.512
0.738
0.506
0.786
0.570
0.360
0.614
0.298
0.640
0.550
0.586
0.608
1.298
0.730
0.726
0.240
0.410
0.532
0.734
0.634
0.634
0.664
0.616
0.638
0.646
0.658
1.264
0.250
0.362
0.608
0.602
0.610
0.796
0.420
0.854
0.262
0.250
0.768
0.476
0.616
0.618
0.598
0.398
0.864
0.598
0.622
0.740
0.404
0.820
0.634
0.644
1.310
1.282
1.184
0.558
0.940
0.568
0.232
0.612
0.290
0.336
0.682
0.646
1.770
0.200
0.648
0.270
1.206
0.564
0.306
0.916
0.230
0.506
0.578
0.652
0.602
0.600
0.622
0.458
0.778
0.808
0.622
0.628
0.378
0.236
0.728
0.406
0.830
0.598
1.178
0.656
1.240
0.672
1.872
1.232
0.620
1.808
1.146
0.592
0.590
0.600
0.602
0.602
0.602
0.608
0.604
0.588
0.594
0.602
0.592
0.606
0.598
0.604
0.614
0.622
0.212
0.420
0.282
0.356
0.672
0.568
0.582
0.580
0.574
0.570
0.570
0.344
0.230
0.580
0.576
0.576
0.584
0.622
0.624
0.660
0.662
0.676
0.692
0.688
0.698
0.698
0.690
0.698
0.708
0.680
0.674
0.658
0.676
0.674
0.690
0.680
0.702
0.744
0.676
0.704
0.704
0.690
0.710
0.694
0.696
0.698
0.660
0.654
0.636
0.640
0.656
0.654
0.658
0.646
0.642
0.646
0.640
0.622
0.600
0.602
0.598
0.666
0.576
0.632
0.624
0.408
0.202
0.594
0.576
0.576
0.556
0.548
0.556
0.556
0.566
0.592
0.592
0.610
0.632
0.656
0.708
0.714
0.712
0.704
0.700
0.694
0.696
0.674
0.658
0.662
0.400
0.254
1.240
0.268
1.730
0.630
0.638
0.634
0.648
0.626
0.614
0.612
0.662
0.572
0.654
0.568
0.624
0.628
0.626
0.620
0.620
0.628
0.640
0.630
0.626
0.612
0.612
0.616
0.636
0.638
0.632
0.624
0.628
0.630
0.634
0.634
0.632
0.624
0.622
0.626
0.632
0.646
0.648
0.636
0.640
0.628
0.630
0.642
0.638
0.656
0.664
0.656
0.652
0.650
0.642
0.640
0.644
0.652
0.654
0.634
0.636
0.622
0.610
0.606
0.610
0.602
0.596
0.578
0.584
0.590
0.612
0.622
0.632
0.634
0.618
0.634
0.618
0.608
0.328
0.274
0.604
0.596
0.600
0.604
0.606
0.618
0.612
0.614
0.608
0.600
0.624
0.626
0.636
0.622
0.620
0.632
0.638
0.636
0.642
0.648
0.640
0.654
0.642
0.632
0.630
0.636
0.654
0.642
0.650
0.248
0.438
0.586
0.622
0.630
0.624
0.612
0.606
0.584
0.628
0.354
0.712
0.948
0.244
0.610
1.312
0.334
0.388
0.228
0.356
0.204
0.548
1.044
0.334
0.304
0.868
1.262
0.654
0.354
0.520
1.218
0.374
0.566
0.336
0.224
0.974
0.316
0.470
0.614
0.494
0.368
0.838
0.432
1.330
1.192
0.504
0.716
0.804
0.260
0.322
0.384
0.516
0.532
0.526
2.020
1.036
0.446
0.304
0.812
0.560
0.942
1.428
0.878
0.794
0.434
1.150
0.582
2.862
0.628
0.638
0.604
1.386
0.582
0.308
1.142
0.546
0.584
0.584
0.414
0.236
1.214
1.260
1.122
0.320
0.870
1.240
1.212
1.242
0.394
0.834
1.220
0.278
1.082
0.488
0.684
1.162
0.942
0.738
0.524
1.018
1.062
1.032
0.452
0.706
0.444
0.322
0.978
0.506
1.408
0.980
1.014
0.512
0.522
0.564
1.020
0.522
0.506
0.526
1.568
0.466
0.518
0.508
0.550
0.492
0.616
0.984
0.440
0.860
0.284
0.270
1.098
0.258
0.548
0.450
0.610
0.496
0.384
0.296
0.220
0.202
0.264
0.504
0.322
0.220
0.540
0.412
0.516
0.472
0.560
0.764
1.190
0.202
0.244
0.500
0.430
1.784
0.256
0.790
1.102
1.116
0.408
0.304
0.598
2.336
0.318
0.998
0.944
0.456
0.964
0.920
1.174
1.102
0.992
0.362
1.062
0.412
0.318
0.452
0.890
0.558
0.612
0.604
0.448
0.848
0.448
0.878
0.446
1.202
0.564
0.450
0.298
0.630
0.412
0.250
1.180
0.396
4.152
0.322
0.366
5.538
0.302
0.198
0.432
0.524
0.796
0.478
0.458
0.448
0.202
0.948
0.244
0.270
0.480
0.602
0.314
0.512
0.512
0.482
0.522
0.928
0.334
0.324
0.242
0.470
0.410
1.756
2.348
1.268
4.154
8.706
0.852
0.218
3.360
7.980
0.460
2.284
0.494
1.246
1.196
0.390
1.166
0.606
0.416
3.138
1.512
1.016
0.524
0.858
2.330
1.702
1.808
0.560
0.254
0.346
0.600
0.694
0.544
0.552
0.308
1.532
3.348
0.262
0.370
0.212
0.400
0.834
0.468
0.624
1.242
0.714
0.512
0.630
0.600
0.698
0.574
0.456
0.584
0.612
1.248
0.604
0.680
0.552
0.592
0.612
0.494
0.566
0.678
0.578
0.586
0.604
0.654
0.640
0.504
1.128
1.170
0.556
0.562
0.556
0.568
0.544
2.148
0.872
0.722
0.672
0.556
2.386
1.560
0.552
0.376
1.288
0.508
1.138
0.984
0.598
0.454
0.918
0.666
1.014
0.554
0.234
0.854
0.250
0.718
0.524
0.524
0.442
0.638
0.402
0.224
0.456
0.558
0.764
0.358
0.220
0.326
0.528
0.344
0.330
0.466
0.884
0.550
0.208
0.894
0.206
0.500
1.330
0.362
1.114
2.756
0.620
6.882
1.678
1.042
0.818
0.502
0.976
0.230
0.458
3.062
0.636
1.676
1.160
1.642
2.256
1.392
0.786
0.534
0.620
0.258
0.758
1.068
4.298
0.682
1.736
0.314
0.240
0.328
0.986
0.608
0.274
1.952
0.548
1.704
1.050
0.512
1.782
1.648
1.208
0.770
1.320
0.394
0.312
1.140
0.318
0.822
0.422
0.398
0.534
0.532
0.658
0.302
2.232
1.096
0.452
0.538
0.536
0.506
1.260
0.930
2.134
0.964
2.378
0.740
0.444
1.146
4.148
0.506
1.232
0.444
1.028
0.550
1.558
1.024
1.600
0.446
1.234
0.490
1.092
1.120
0.200
0.904
0.682
0.446
0.558
0.630
0.486
0.470
0.338
0.320
1.442
0.526
0.696
0.794
0.376
0.496
0.226
0.470
0.292
0.724
0.412
1.430
0.512
0.434
0.276
0.210
0.546
0.248
0.272
0.442
0.530
0.384
0.384
0.282
1.334
1.882
4.944
1.010
1.252
1.664
1.460
1.494
1.574
0.202
1.832
0.394
0.884
0.502
1.418
0.546
1.390
0.958
0.976
0.996
1.256
0.490
1.150
0.404
1.548
1.184
1.006
0.702
0.934
0.558
0.564
1.004
1.126
0.524
0.280
0.868
1.044
1.166
1.708
1.362
2.060
0.592
0.566
0.590
1.200
0.590
0.598
0.594
0.486
0.660
0.764
0.436
0.570
0.660
0.530
0.592
0.610
0.560
0.590
0.574
0.582
0.576
0.596
0.566
0.604
0.542
0.574
0.584
0.576
0.572
0.602
0.548
0.576
0.586
0.616
0.542
1.188
0.552
0.378
0.748
0.630
0.596
0.576
0.590
0.316
0.252
0.566
0.566
0.556
0.562
0.344
0.658
0.678
0.738
0.358
0.626
0.408
0.790
0.592
0.624
0.598
0.600
1.060
0.694
0.576
0.268
0.402
0.468
0.570
0.560
0.590
0.598
0.582
0.606
0.600
0.616
0.556
0.586
0.628
0.562
0.586
0.578
0.574
0.570
0.570
0.360
0.206
0.568
6.846
0.222
0.476
0.436
1.424
0.470
1.574
1.324
2.140
1.842
0.578
0.570
1.656
1.596
0.530
0.628
1.576
1.118
1.110
0.564
0.590
1.172
0.482
0.558
1.176
0.442
0.392
0.868
1.194
0.588
1.112
1.204
0.574
2.302
0.576
0.576
1.010
0.690
0.576
1.286
1.520
1.554
0.626
0.560
1.170
1.168
0.534
1.164
0.624
2.390
1.704
1.692
1.206
1.034
1.904
0.862
0.626
1.380
1.188
1.200
0.582
2.428
2.268
1.602
0.722
2.926
2.046
0.288
0.542
1.052
6.858
0.348
0.472
0.302
0.358
1.272
1.380
0.800
1.754
1.758
0.400
2.472
1.138
1.594
5.560
5.988
0.418
1.642
0.328
2.380
2.178
2.496
1.366
0.424
0.770
0.822
4.660
0.936
3.578
2.136
1.218
0.270
1.108
1.390
0.722
0.838
1.372
2.286
2.778
0.656
0.358
3.732
0.612
5.372
1.384
0.206
1.024
0.320
1.186
5.476
0.756
2.576
1.284
2.354
2.666
1.984
10.818
1.508
0.516
0.508
1.514
0.484
0.508
0.508
0.504
0.498
0.532
0.478
0.500
0.512
0.512
0.494
0.510
0.520
0.510
0.220
0.302
0.500
0.516
0.534
0.522
0.526
0.536
0.538
0.536
0.542
0.534
0.538
0.534
0.536
0.536
0.510
0.554
0.548
0.536
0.536
0.560
0.540
0.544
0.546
0.538
0.534
0.538
0.538
0.542
0.560
0.556
0.564
0.576
0.566
0.564
0.572
0.556
0.560
0.566
0.562
0.566
0.582
0.566
0.572
0.584
0.582
0.586
0.608
0.612
0.630
0.618
0.610
0.606
0.592
0.592
0.586
0.576
0.574
0.568
0.556
0.568
0.560
0.556
0.536
0.650
0.318
0.210
0.576
0.402
0.210
0.232
0.362
0.596
0.598
0.600
0.602
0.584
0.596
0.584
0.578
0.584
0.580
0.578
0.582
0.568
0.568
0.566
0.578
0.566
0.564
0.574
0.570
0.568
0.570
0.578
0.574
0.572
0.578
0.576
0.564
0.580
0.586
0.580
0.594
0.590
0.600
0.588
0.600
0.596
0.586
0.596
0.590
0.584
0.568
0.592
0.572
0.570
0.574
0.566
0.692
0.438
3.704
0.336
1.378
0.870
2.408
0.378
0.896
1.252
1.548
0.968
4.686
1.128
0.432
0.724
0.578
1.762
0.256
0.690
0.458
1.008
0.472
0.262
0.500
0.878
0.372
0.582
1.470
0.382
1.622
0.544
1.080
0.854
1.122
0.594
0.220
0.480
3.348
4.234
2.230
0.422
0.610
2.148
1.982
2.242
0.416
0.968
0.436
2.518
2.824
1.004
0.398
0.728
0.402
0.382
0.762
0.226
0.274
0.210
0.444
0.216
0.406
0.422
0.398
0.330
2.288
1.568
1.078
3.566
2.036
2.138
0.484
0.716
2.512
0.304
1.598
5.190
1.284
1.406
0.600
2.460
0.206
0.564
0.930
0.720
1.480
0.646
2.196
1.392
0.552
1.486
1.512
0.442
1.584
1.010
0.898
1.072
1.086
0.262
1.376
0.416
0.688
1.640
0.544
0.540
1.056
0.574
0.480
0.630
2.704
1.164
0.494
0.550
0.504
1.138
0.558
0.594
0.486
0.538
0.542
0.552
0.200
0.364
0.552
1.158
1.684
0.420
0.598
1.298
0.898
0.232
0.742
0.366
2.290
0.668
2.034
2.338
0.422
1.196
0.620
0.360
1.536
1.846
1.854
2.492
0.510
2.626
0.656
1.038
1.092
0.734
1.176
1.004
0.378
1.788
1.066
0.390
1.696
0.646
1.490
1.162
3.014
1.202
0.546
0.544
1.092
2.862
1.278
1.068
1.586
1.122
0.580
1.730
1.712
0.850
1.488
1.466
1.574
2.400
1.750
0.614
3.554
0.558
0.742
0.274
0.226
0.710
0.232
0.384
0.666
0.364
1.622
2.062
0.406
0.768
0.614
0.574
0.540
1.018
0.470
0.254
0.490
2.492
0.468
0.244
0.700
0.328
0.402
0.688
0.826
0.220
0.708
0.982
1.238
0.592
0.580
1.184
0.974
0.720
1.110
0.636
0.312
1.782
0.308
0.250
1.032
0.568
0.470
0.400
0.694
0.516
0.588
0.330
0.296
0.450
0.510
0.952
0.640
0.582
0.302
0.202
0.662
0.566
0.248
0.324
0.400
0.204
0.518
0.308
0.270
0.522
0.562
0.562
0.560
0.546
0.538
0.540
0.532
0.536
0.534
0.538
0.536
0.344
0.234
0.506
0.574
0.610
0.260
0.398
0.700
0.208
0.600
0.534
0.528
0.466
0.578
0.512
0.526
1.716
0.362
0.746
1.382
0.206
0.596
0.534
0.506
0.272
0.290
0.500
1.066
1.058
0.276
0.274
0.554
0.220
0.290
0.604
0.552
0.542
0.640
0.592
0.410
0.258
0.252
0.232
0.554
0.350
0.250
0.254
1.324
0.532
0.308
0.262
0.568
0.616
0.302
0.264
2.114
0.758
0.730
0.798
0.390
0.354
0.628
0.246
1.644
0.634
0.338
0.396
0.484
0.610
0.592
0.628
1.460
0.756
0.638
0.554
0.604
0.564
0.330
0.390
0.412
0.564
0.556
0.546
0.718
0.384
0.528
0.556
0.572
0.600
0.474
0.666
0.472
0.580
0.456
0.740
0.578
1.000
0.214
0.282
0.292
0.470
0.392
0.234
0.300
0.296
0.258
0.348
0.212
0.244
1.672
0.492
0.532
0.210
0.362
0.248
0.216
0.576
0.508
0.238
0.664
0.848
0.300
0.402
0.618
1.502
0.706
0.702
0.786
0.406
0.474
0.706
0.708
0.568
0.770
0.740
1.178
0.622
0.882
0.444
1.908
0.542
1.080
1.536
0.524
1.074
0.528
0.368
0.566
1.004
1.670
0.436
0.612
1.060
1.044
2.782
0.392
1.084
1.110
1.574
0.854
1.486
0.258
0.654
1.400
0.242
0.660
0.894
1.176
1.082
0.698
1.264
1.232
1.166
0.264
0.350
0.584
2.532
0.508
1.076
1.112
0.542
1.660
1.104
1.654
0.552
0.554
0.560
0.536
0.534
0.276
0.268
0.512
0.528
0.516
0.554
0.520
0.562
0.288
0.400
0.938
0.638
0.480
0.560
0.630
0.544
0.504
1.638
1.060
1.068
0.544
0.326
0.292
0.246
0.212
0.522
0.524
0.560
0.410
0.632
0.558
0.594
0.594
0.630
0.628
0.628
0.606
0.600
0.570
0.580
0.618
0.562
0.590
0.566
0.574
0.580
0.578
0.582
0.602
0.596
0.592
0.592
0.582
0.566
0.560
0.548
0.542
0.552
0.544
0.554
0.548
0.562
0.568
0.564
0.568
0.570
0.558
0.560
0.556
0.556
0.552
0.550
0.546
0.542
0.540
0.540
0.534
0.546
0.552
0.552
0.542
0.544
0.558
0.558
0.550
0.558
0.558
0.530
0.598
0.492
0.580
0.516
0.546
0.544
0.538
0.534
0.280
0.254
0.532
0.204
0.346
0.522
0.526
0.534
2.298
0.238
0.362
0.354
0.224
0.444
0.390
0.642
0.288
0.568
0.504
0.582
0.496
0.274
2.322
0.684
0.692
0.316
0.248
0.600
1.176
0.596
0.594
0.604
0.654
0.366
0.300
0.252
0.660
0.512
0.556
0.548
0.556
0.410
0.746
0.662
0.540
0.604
0.516
0.280
0.392
0.972
0.554
0.550
1.952
0.766
0.500
1.070
0.540
1.082
0.444
0.716
0.630
0.286
0.242
0.542
3.026
0.732
0.710
0.770
0.556
0.442
0.296
0.938
3.356
0.552
0.542
1.122
0.944
0.544
0.546
0.508
0.536
1.354
0.244
0.738
0.288
0.410
0.412
0.598
0.564
0.592
0.582
0.612
0.538
0.622
0.520
0.556
0.558
0.550
0.544
0.546
0.540
0.540
0.534
0.532
0.576
0.468
0.512
0.704
0.324
0.216
0.242
1.960
0.240
0.392
0.240
0.332
0.650
0.590
0.546
0.774
0.984
0.604
0.446
0.814
0.796
0.536
0.494
0.296
0.246
0.556
0.512
0.498
0.428
0.648
0.528
0.518
0.522
0.518
0.546
0.538
0.528
0.542
0.536
0.534
0.588
0.590
0.578
0.562
0.556
0.566
0.568
0.362
0.206
0.572
0.382
0.198
0.540
0.300
0.242
0.290
0.254
0.584
0.566
0.568
0.558
0.564
0.566
0.566
0.574
0.610
0.354
0.202
0.584
0.690
0.478
0.562
0.590
0.314
0.262
0.652
0.482
0.556
0.558
0.484
0.650
0.550
0.570
0.638
0.290
0.236
0.276
0.306
0.592
0.576
0.650
0.538
0.530
0.564
0.604
0.588
0.316
0.300
0.254
0.202
0.714
0.610
0.538
0.492
0.752
0.348
0.216
0.224
0.506
0.586
1.288
1.338
0.314
0.612
0.586
0.562
0.568
0.606
0.520
1.144
0.576
0.602
0.600
1.186
0.642
0.600
0.586
0.564
0.560
0.558
0.582
0.568
0.738
1.044
0.602
0.422
0.728
0.568
0.508
0.540
0.570
0.650
0.422
1.684
0.322
0.268
0.604
0.588
0.590
0.594
0.576
0.578
0.580
0.582
0.600
0.596
0.602
0.614
0.600
0.604
0.592
0.606
0.734
0.292
0.400
0.206
0.802
0.244
1.208
0.552
0.562
0.556
0.550
0.566
0.552
0.552
0.554
0.594
0.502
0.546
0.602
0.492
0.542
0.532
0.542
0.530
0.200
0.326
0.522
0.526
0.498
0.506
0.496
0.494
0.496
0.508
0.550
0.608
0.692
0.734
0.740
0.722
0.698
0.636
0.686
0.578
0.220
0.328
0.578
0.562
0.562
0.214
0.336
0.618
0.524
0.554
0.564
0.594
0.560
0.310
0.282
0.602
0.414
0.282
0.634
0.760
1.794
0.382
0.442
0.912
0.210
1.422
0.976
1.042
2.448
0.438
0.294
0.364
1.232
0.966
1.024
0.198
0.796
1.006
1.012
1.038
0.548
0.508
1.048
0.534
0.526
0.536
0.540
0.536
0.540
0.530
0.538
0.538
0.534
0.536
0.532
0.532
0.536
0.532
0.534
0.534
0.528
0.524
0.532
0.528
0.530
0.524
0.558
0.546
0.460
0.534
0.632
0.348
0.628
0.414
0.416
0.720
0.846
6.498
2.114
0.524
2.258
1.082
1.562
0.684
1.078
0.580
1.834
0.608
1.806
0.852
0.934
0.706
0.646
0.284
0.652
1.206
1.048
0.606
0.592
0.536
0.516
0.578
0.588
0.576
0.224
0.348
0.590
0.578
0.618
0.548
0.578
0.604
0.716
0.374
0.598
0.484
0.560
0.556
0.304
0.418
0.338
0.464
0.378
0.518
0.326
0.478
0.374
0.312
0.808
0.766
0.266
0.538
0.820
0.714
0.542
0.560
0.576
0.556
0.532
0.562
0.582
0.588
0.592
0.598
0.588
0.582
0.402
0.772
0.660
0.574
0.668
0.654
0.636
0.278
0.400
0.570
0.600
0.600
0.388
0.220
0.570
0.612
0.580
0.552
0.582
0.218
0.996
0.220
0.292
0.212
0.342
0.758
0.502
0.670
0.662
0.586
0.442
0.696
0.576
0.554
0.500
0.696
0.540
0.412
0.484
0.530
0.480
0.682
0.600
0.338
0.730
0.222
0.384
0.496
0.566
0.490
0.210
0.550
0.526
0.460
0.306
0.492
0.716
0.432
0.796
0.546
0.430
0.444
1.110
0.390
0.480
0.372
0.476
0.616
0.288
0.206
0.256
0.210
0.268
1.016
0.582
1.220
0.362
0.256
1.182
0.558
0.562
0.550
0.550
0.630
0.532
0.402
0.544
0.526
0.518
0.522
0.592
0.806
0.386
0.198
0.434
0.492
0.468
1.700
0.214
0.286
0.274
1.022
0.378
0.556
0.546
0.292
0.280
0.324
0.282
0.394
0.606
0.312
1.068
0.382
0.648
0.290
0.772
0.784
0.500
0.286
0.280
1.116
0.304
0.540
0.648
0.474
0.242
0.708
0.294
1.130
0.284
0.490
0.446
1.132
0.292
0.658
1.128
0.502
0.208
0.530
0.500
0.550
0.716
0.380
0.638
0.598
0.694
0.644
0.264
0.366
0.640
0.720
1.168
0.622
0.834
0.332
0.538
0.708
0.426
0.546
0.612
0.806
0.504
0.202
0.444
0.662
0.652
0.328
0.312
0.574
0.426
0.286
0.542
0.548
0.550
0.340
0.296
0.590
0.608
0.608
0.604
0.608
0.594
0.578
0.682
0.474
0.548
0.588
0.562
0.306
0.280
0.574
0.590
0.612
0.586
0.534
0.616
0.596
0.602
0.320
0.348
0.290
0.274
0.614
0.474
0.220
0.574
0.600
0.660
0.362
0.202
0.240
0.328
0.434
0.224
0.502
0.412
0.230
0.374
0.210
0.242
0.388
0.278
0.410
0.416
0.310
0.618
0.646
0.446
0.230
0.670
0.638
0.574
0.598
0.586
0.596
0.568
0.568
0.384
0.230
0.208
0.324
0.590
0.620
0.264
0.322
0.212
0.244
0.206
0.620
0.626
0.476
0.364
0.442
0.640
0.618
0.614
0.764
0.330
0.210
0.608
0.240
0.322
0.644
0.602
0.378
0.330
0.208
0.386
0.406
0.606
0.202
0.272
0.232
0.670
0.372
0.238
0.668
0.560
0.770
0.404
0.370
0.274
0.582
0.802
0.432
0.614
0.252
0.364
0.646
0.248
0.916
0.592
0.652
0.540
0.560
0.208
0.434
0.416
0.332
0.256
0.304
0.498
0.600
0.656
0.540
0.598
0.536
0.372
0.384
0.426
0.570
0.222
0.542
0.354
0.566
0.572
0.422
0.210
0.590
0.512
0.594
0.592
0.586
0.620
0.234
0.362
0.556
0.284
0.314
0.564
0.406
0.298
0.222
0.254
0.628
0.466
0.722
0.598
0.584
0.208
0.420
0.306
0.302
0.578
0.606
0.610
0.600
0.626
0.550
0.618
0.582
0.594
0.616
0.514
0.312
0.298
0.592
0.648
0.536
0.640
0.224
0.378
0.344
0.262
0.570
0.612
0.570
0.600
0.562
0.342
0.276
0.582
0.240
0.370
0.620
0.580
0.814
0.420
0.624
0.272
0.282
0.420
0.258
0.300
0.314
0.682
0.260
0.308
0.384
0.210
0.364
1.456
0.550
0.580
0.642
0.532
0.596
0.586
0.616
0.594
0.370
0.256
0.672
0.522
0.346
0.854
0.234
1.034
0.906
0.468
0.222
0.558
0.552
0.564
0.556
0.582
0.582
0.552
0.550
0.564
0.600
0.576
0.602
0.618
0.652
0.614
0.622
0.384
0.208
0.674
0.598
0.674
0.518
0.352
0.252
0.234
0.208
0.230
0.224
0.308
0.264
0.390
0.574
0.636
0.538
0.372
0.236
0.336
0.296
0.636
0.380
0.256
0.228
0.418
0.612
0.382
0.244
0.464
0.630
0.280
0.210
0.892
0.366
0.422
0.516
0.230
0.218
0.212
0.328
0.200
0.678
0.324
0.396
0.450
0.412
0.854
0.266
0.316
0.408
0.408
0.406
0.624
0.836
0.394
0.608
0.616
0.606
0.258
0.372
0.378
0.774
0.618
0.572
0.618
0.630
0.644
0.598
0.600
0.618
0.618
0.660
0.630
0.630
0.612
0.632
0.586
0.322
0.512
0.246
0.432
0.342
0.596
0.614
0.638
0.594
0.384
0.232
0.640
0.638
0.606
0.612
0.620
0.620
0.626
0.640
0.610
0.658
0.556
0.608
0.514
0.234
0.506
0.238
0.394
0.606
0.618
0.628
0.614
0.626
0.618
0.632
0.636
0.560
0.610
0.630
0.610
0.644
0.578
0.608
0.578
0.742
0.496
0.610
0.382
0.244
0.636
0.576
0.614
0.744
0.606
0.294
0.234
0.634
0.576
0.614
0.562
0.556
0.720
0.546
0.294
0.198
0.320
0.276
0.578
0.570
1.010
0.756
0.370
0.250
0.556
0.594
0.600
0.628
0.594
0.666
0.654
0.576
0.376
0.288
0.630
0.574
0.404
0.218
0.218
0.386
0.246
0.432
0.658
0.498
0.620
0.622
0.388
0.218
0.584
0.600
0.618
0.610
0.602
0.594
0.616
0.556
0.592
0.606
0.626
0.618
0.628
0.632
0.638
0.648
0.642
0.654
0.652
0.630
0.626
0.604
0.602
0.604
0.590
0.590
0.598
0.604
0.582
0.302
0.308
0.640
0.616
0.526
0.582
0.588
0.582
0.574
0.578
0.582
0.552
0.560
0.568
0.582
0.606
0.554
0.644
0.532
0.600
0.584
0.578
0.356
0.238
0.594
0.564
0.582
0.590
0.240
0.366
0.246
0.370
0.612
0.644
0.620
0.626
0.634
0.630
0.230
0.390
0.606
0.604
0.234
0.418
0.404
0.238
0.364
0.418
0.398
0.582
0.590
0.408
0.202
0.612
0.388
0.216
0.618
0.580
0.590
0.610
0.602
0.616
0.638
0.694
0.624
0.480
0.238
0.866
0.210
0.228
0.494
0.292
0.442
0.198
0.414
0.268
0.354
0.490
0.218
0.622
0.324
0.236
0.520
1.798
0.460
0.546
0.612
0.562
0.626
0.634
0.672
0.660
0.350
0.296
0.624
0.610
0.600
0.590
0.586
0.596
0.610
0.624
0.582
0.624
0.586
0.390
0.840
0.782
0.408
0.632
0.610
0.600
0.598
0.310
0.792
0.248
0.318
0.220
0.744
0.696
0.698
1.086
0.642
0.386
0.606
0.304
0.334
0.408
0.710
0.262
0.664
0.906
0.818
0.224
1.164
0.526
0.532
0.530
0.538
0.538
0.536
0.562
0.528
0.334
0.198
0.500
0.538
0.468
1.350
0.458
0.348
1.070
0.564
0.552
0.550
0.540
0.572
0.562
0.608
0.580
1.204
0.546
0.608
0.902
0.816
0.594
1.244
0.590
1.250
0.620
0.646
0.564
0.666
0.394
0.448
0.836
0.582
0.588
0.614
0.574
0.578
0.564
0.554
0.566
0.700
0.398
0.624
0.472
0.270
0.230
0.336
0.518
0.932
0.326
0.202
0.406
0.342
1.754
1.262
1.010
0.502
0.516
0.904
2.838
5.592
0.624
0.622
0.602
0.600
0.614
0.528
0.564
0.552
0.402
0.198
0.508
0.366
0.296
0.948
0.202
0.262
0.340
0.240
0.530
0.536
0.538
0.560
0.592
0.594
0.628
0.622
0.614
0.612
0.590
0.596
0.574
0.574
0.578
0.586
0.588
0.604
0.284
0.322
0.608
0.608
0.616
0.608
0.602
0.602
0.596
0.582
0.588
0.210
0.372
0.574
0.600
0.586
0.594
0.602
0.592
0.596
0.602
0.546
0.298
0.268
0.554
0.548
0.560
0.568
0.572
0.592
0.622
0.570
3.182
0.232
2.762
1.666
0.298
0.846
0.202
0.376
0.596
0.576
0.584
0.584
0.582
0.578
0.572
0.564
0.562
0.598
0.614
0.598
0.574
0.564
0.554
0.544
0.344
0.218
0.260
0.302
0.608
0.560
1.716
0.794
0.256
0.322
0.582
0.626
0.268
0.356
0.560
0.374
0.840
0.526
0.574
0.568
0.308
0.844
0.586
0.590
0.592
0.596
0.612
0.608
0.600
0.592
0.588
0.582
0.578
0.576
0.596
0.610
0.610
0.610
0.660
0.564
0.586
0.590
0.350
0.252
0.560
0.552
0.576
0.584
0.252
0.312
0.604
0.620
1.836
0.634
0.236
0.448
0.540
1.192
0.582
0.610
0.542
0.610
0.510
0.556
0.550
0.638
0.264
0.228
0.578
0.590
0.588
0.588
0.586
0.576
0.588
0.594
0.574
0.590
0.566
0.562
0.590
0.594
0.622
0.348
0.314
0.546
0.242
0.350
0.272
0.330
0.370
0.234
0.592
0.344
0.232
0.610
0.306
0.222
0.546
0.598
0.578
0.588
0.210
0.366
0.600
0.640
0.556
0.214
0.370
0.330
0.254
0.584
0.572
0.592
0.634
0.386
0.212
0.546
0.592
0.592
0.594
0.616
0.604
0.294
0.522
0.422
0.600
0.604
0.594
0.594
0.598
0.600
0.594
0.608
0.602
0.656
0.556
0.214
0.368
0.588
0.580
0.574
0.588
0.592
0.608
0.622
0.626
0.632
0.628
0.618
0.620
0.606
0.594
0.602
0.598
0.586
0.590
0.592
0.644
0.546
0.592
0.606
0.582
0.584
0.592
0.610
0.612
0.622
0.614
0.620
0.606
0.596
0.602
0.586
0.586
0.588
0.578
0.570
0.578
0.574
0.580
0.584
0.604
0.600
0.612
0.618
0.608
0.596
0.594
0.726
2.308
0.432
0.342
0.532
2.660
2.306
0.566
5.292
2.448
1.752
2.758
1.660
0.494
0.666
0.626
0.688
0.612
0.644
0.640
0.634
0.636
0.616
0.618
0.594
0.598
0.580
0.588
0.572
0.274
0.318
0.576
0.594
0.598
0.598
0.594
0.590
0.586
0.604
0.592
0.578
0.564
0.552
0.546
0.550
0.562
0.566
0.572
0.588
0.606
0.622
0.626
0.628
0.632
0.628
0.612
0.622
0.612
0.598
0.608
0.614
0.604
0.628
0.628
0.626
0.636
0.632
0.630
0.628
0.618
0.610
0.606
0.600
0.588
0.596
0.590
0.590
0.588
0.596
0.596
0.606
0.616
0.612
0.616
0.612
0.604
0.602
0.598
0.582
0.592
0.560
0.228
0.410
0.602
0.282
0.322
0.324
0.274
0.606
0.622
0.678
0.602
0.670
0.568
0.620
0.608
0.660
0.532
0.214
0.378
0.748
0.422
0.654
0.504
0.246
0.328
0.600
0.312
0.830
0.320
0.270
0.702
0.508
0.538
0.580
0.580
0.628
0.562
0.604
0.614
0.620
0.612
0.612
0.608
0.606
0.616
0.612
0.600
0.606
0.594
0.588
0.586
0.580
0.584
0.578
0.572
0.588
0.594
0.592
0.592
0.598
0.594
0.600
0.590
0.592
0.592
0.592
0.582
0.582
0.576
0.600
0.650
0.648
0.660
0.640
0.606
0.608
0.596
0.620
0.556
0.592
0.596
0.590
0.586
0.572
0.574
0.582
0.574
0.594
0.626
0.636
0.662
0.680
0.664
0.634
0.618
0.628
0.620
0.602
0.600
0.608
0.598
0.612
0.774
0.622
0.338
0.634
0.610
0.602
0.618
0.630
0.634
0.640
0.650
0.652
0.646
0.644
0.598
0.588
0.582
0.574
0.560
0.564
0.552
0.566
0.568
0.586
0.290
0.380
0.562
0.268
0.536
0.420
0.616
0.760
0.274
0.366
0.262
0.358
0.390
0.456
0.458
0.216
0.298
0.468
0.592
1.028
0.524
0.478
1.504
0.502
0.498
0.518
0.950
1.016
0.562
0.506
0.614
0.664
0.648
0.640
0.594
1.698
1.632
0.578
1.184
0.500
0.536
0.548
1.116
0.594
0.506
0.566
1.034
0.408
0.742
0.278
0.276
0.464
0.726
0.532
0.882
0.528
0.544
0.558
0.548
0.876
0.312
0.670
0.506
0.564
0.380
0.210
0.756
0.332
0.698
0.500
0.624
0.382
0.204
0.612
0.520
0.262
0.738
0.328
0.318
0.910
0.776
0.208
1.134
0.470
0.812
0.526
0.598
0.838
1.036
0.964
0.804
0.852
1.124
0.550
0.588
0.834
0.538
0.426
0.202
0.724
0.756
0.570
0.256
0.422
0.380
0.754
0.276
1.968
0.678
1.310
0.678
1.362
1.380
0.652
0.382
0.312
0.400
0.366
0.568
0.686
0.630
0.646
0.752
0.562
0.638
0.646
0.854
0.448
0.670
0.660
0.840
0.494
0.644
0.644
0.660
0.578
0.680
1.216
0.304
0.356
0.614
0.630
0.634
0.964
0.426
0.854
0.302
0.342
0.284
0.342
0.300
0.294
0.346
0.632
1.304
0.554
0.598
0.570
0.596
1.248
0.650
0.664
0.676
0.658
0.452
0.232
0.656
0.618
0.630
0.638
0.638
0.648
0.658
0.664
0.676
0.712
0.694
0.686
0.662
0.658
0.646
0.642
0.650
0.642
0.664
0.660
0.680
0.680
0.670
0.662
0.672
0.652
0.670
0.658
0.656
0.654
0.664
0.672
0.664
0.658
0.646
0.642
0.658
0.646
0.658
0.640
0.646
0.644
0.666
0.668
0.688
0.690
0.542
0.794
0.418
0.838
0.620
0.632
0.658
0.670
0.686
0.686
0.682
0.690
0.686
0.676
0.666
0.646
0.646
0.630
0.628
1.222
0.612
0.656
0.734
0.562
0.606
0.590
0.584
0.400
0.206
1.682
0.258
0.708
0.732
0.742
0.726
0.620
0.650
0.648
0.630
0.648
0.652
0.666
0.686
0.736
0.670
0.700
0.566
0.802
0.700
0.670
0.640
1.266
1.200
0.644
0.636
0.682
0.672
0.680
0.694
0.680
0.674
0.668
0.676
0.256
1.064
0.564
0.222
0.406
0.638
0.622
0.724
0.558
0.436
0.340
0.636
0.418
0.212
0.634
0.422
0.228
0.478
0.730
0.198
0.482
0.610
1.554
0.298
0.592
0.544
0.500
0.258
0.472
0.588
0.596
0.602
0.600
0.614
0.616
0.608
0.626
0.624
0.634
0.614
0.618
0.624
0.596
0.614
0.632
0.454
0.804
0.666
1.546
4.538
0.690
1.278
1.406
1.322
0.850
0.490
5.826
2.294
0.600
0.222
0.284
0.538
0.554
0.514
1.142
0.570
0.630
0.456
0.720
0.580
0.576
0.576
0.572
0.586
0.598
1.334
0.482
0.566
0.526
0.694
0.560
0.576
0.578
0.580
0.558
0.546
0.550
0.378
0.234
0.316
0.730
0.634
0.536
0.612
0.634
0.636
0.674
0.608
0.244
0.416
0.464
0.554
0.274
0.628
0.622
0.626
0.640
0.660
0.694
0.716
0.752
0.384
0.350
0.202
0.506
0.518
0.260
0.332
0.376
0.618
1.278
0.628
0.628
0.668
0.700
0.678
0.788
0.334
0.328
0.712
0.692
0.688
0.674
0.672
0.666
0.714
0.656
0.686
0.690
0.674
0.700
0.678
0.900
0.490
0.278
0.376
0.640
0.660
0.680
0.672
0.700
0.710
0.696
0.698
0.682
0.680
0.668
0.672
0.686
0.686
0.682
0.690
0.684
0.400
0.302
0.688
0.686
0.682
1.022
0.326
0.632
0.210
0.448
0.620
0.610
0.296
0.896
0.628
0.416
0.210
0.666
0.704
0.464
0.402
0.550
0.784
0.790
0.750
0.224
0.496
0.710
0.666
0.672
0.680
0.642
0.222
0.408
0.624
0.640
0.670
0.688
0.700
0.680
0.678
0.662
0.672
0.686
0.700
0.708
0.696
0.684
0.666
0.688
0.684
0.664
0.666
0.304
0.360
0.664
0.658
0.662
0.664
0.668
0.644
0.658
0.658
0.658
0.434
0.304
0.628
0.652
0.646
0.642
0.646
0.638
0.648
0.644
0.630
1.148
0.214
0.678
0.646
0.634
0.630
0.656
0.658
0.666
0.656
0.706
0.720
0.738
1.388
0.674
0.566
0.824
0.584
0.656
0.648
0.678
0.654
1.330
0.320
0.350
0.644
0.688
0.954
0.398
0.574
0.748
0.622
0.662
0.632
0.642
0.644
0.658
0.642
0.672
0.670
0.704
0.628
0.602
0.602
0.616
0.642
1.014
0.470
0.504
0.650
0.650
0.652
0.654
0.654
0.652
0.644
0.630
0.628
0.384
0.240
0.618
0.630
0.626
0.624
0.640
0.638
0.636
0.646
0.640
0.660
0.586
0.626
0.620
0.622
0.612
0.620
0.620
0.618
0.618
0.616
0.614
0.622
0.624
0.606
0.624
0.612
0.628
0.634
0.366
0.254
0.262
0.368
0.630
0.640
0.638
0.638
0.632
0.628
0.622
0.624
0.630
0.632
0.632
0.628
0.638
0.648
0.642
0.654
0.636
0.648
0.634
0.412
0.226
0.636
0.344
0.280
0.632
0.610
0.622
0.636
0.710
0.482
0.608
0.582
0.580
0.598
0.612
0.618
0.608
0.590
0.582
0.590
0.596
0.626
0.640
0.636
0.628
0.770
0.374
0.726
0.624
0.440
0.222
0.602
0.648
0.632
0.624
0.620
0.608
0.622
0.644
0.654
0.648
0.684
0.630
0.656
0.772
0.482
0.628
0.626
0.628
0.620
0.610
0.600
0.588
0.598
0.602
0.608
0.604
0.608
0.604
0.624
0.606
0.618
0.652
0.584
0.628
0.626
0.614
0.610
1.236
0.610
0.454
0.780
0.622
0.640
0.634
0.656
0.660
0.670
0.668
0.688
0.686
0.650
0.640
0.646
0.608
0.612
0.624
0.564
1.278
0.808
0.538
0.284
0.436
0.740
0.736
0.340
0.474
0.722
0.278
0.456
0.328
0.278
0.696
0.392
0.368
0.482
0.880
0.636
0.652
0.794
0.538
0.668
0.894
0.268
0.900
0.612
0.656
0.648
0.644
0.652
0.650
0.664
0.698
0.212
0.286
0.346
0.592
0.248
0.266
0.670
0.428
0.872
0.830
0.390
0.212
0.684
0.684
0.414
0.720
0.716
0.568
0.588
1.092
0.756
0.518
0.350
0.320
0.610
0.460
0.590
0.690
0.678
0.386
0.402
0.562
0.592
0.636
0.556
0.732
0.640
0.648
0.776
0.690
0.236
0.248
0.664
0.336
0.336
0.616
0.262
0.334
0.484
0.914
0.728
0.258
0.198
0.572
0.268
0.314
0.354
0.210
0.220
0.410
0.888
0.654
0.620
0.644
0.502
0.262
0.486
0.512
0.198
0.506
0.388
0.494
1.170
0.552
0.662
0.370
0.848
0.624
0.676
0.652
0.706
0.390
0.238
0.606
0.672
0.614
0.594
0.652
0.606
0.630
1.020
0.634
0.574
0.682
0.634
0.800
0.608
0.654
0.668
0.616
0.668
0.622
0.644
0.682
0.608
0.626
0.632
0.638
0.692
0.590
0.696
0.598
0.686
0.498
0.406
0.248
0.696
0.660
0.524
0.212
0.504
0.568
0.282
0.468
0.208
0.344
0.306
0.668
0.650
0.648
0.204
0.464
0.382
0.266
0.640
0.646
0.668
0.662
0.668
0.668
0.652
0.628
0.690
0.652
0.270
0.382
0.644
0.670
0.624
0.644
0.644
0.652
0.666
0.606
0.326
0.288
0.636
0.624
0.562
0.258
0.366
0.324
0.250
0.576
0.570
0.494
0.654
0.570
0.588
0.616
0.638
0.686
0.622
0.652
0.562
0.746
0.680
0.690
0.678
0.686
0.670
0.704
0.676
0.400
0.294
0.712
0.706
0.722
0.684
0.666
0.680
0.666
0.672
0.696
0.590
0.840
0.380
0.822
0.654
0.696
0.636
0.664
0.648
0.714
0.888
0.360
0.646
0.420
0.246
0.728
0.308
0.278
0.634
0.650
0.630
0.632
0.642
0.630
0.650
0.650
0.642
0.818
0.460
0.546
0.598
0.566
0.572
0.570
0.606
0.330
0.216
0.580
0.570
0.582
0.708
0.698
0.256
0.218
0.664
0.676
0.656
0.590
0.712
0.660
0.644
0.268
0.390
1.034
0.252
0.228
0.426
0.654
0.672
0.664
0.670
0.666
0.676
0.674
0.674
0.666
0.674
0.666
0.656
0.658
0.648
0.640
0.632
0.634
0.650
0.652
0.656
0.646
0.654
0.658
0.658
0.668
0.656
0.668
0.668
0.660
0.666
0.672
0.672
0.690
0.692
0.686
0.678
0.662
0.666
0.660
0.648
0.652
0.648
0.636
0.636
0.642
0.682
0.672
0.684
0.668
0.672
0.658
0.638
0.644
0.652
0.596
0.612
0.612
0.630
0.614
0.618
0.634
0.636
0.638
0.646
0.646
0.644
0.626
0.636
0.628
0.630
0.622
0.622
0.612
0.608
0.614
0.600
0.600
0.600
0.606
0.606
0.610
0.604
0.586
0.606
0.602
0.600
0.596
0.586
0.580
0.578
0.568
0.560
0.558
0.572
0.606
0.628
0.646
0.672
0.670
0.674
0.674
0.666
0.660
0.672
0.684
0.694
0.686
0.686
0.694
0.674
0.690
0.694
0.694
0.696
0.690
0.680
0.676
0.674
0.660
0.652
0.646
0.626
0.656
0.684
0.664
0.658
0.656
0.664
0.674
0.678
0.654
0.658
0.622
0.622
0.630
0.638
0.628
0.618
0.608
0.650
0.630
0.602
0.596
0.592
0.580
0.580
0.584
0.582
0.580
0.572
0.580
0.588
1.456
1.096
0.516
0.810
0.644
0.634
0.638
0.650
0.656
0.660
0.702
0.690
0.710
0.730
0.720
0.724
0.708
0.696
0.678
0.660
0.664
0.646
0.656
0.666
0.670
0.696
0.688
0.690
0.684
0.674
0.670
0.668
0.664
0.662
0.662
0.674
0.678
0.680
0.688
0.676
0.688
0.692
0.678
0.672
0.676
0.680
0.668
0.650
0.642
0.640
0.652
0.652
0.658
0.680
0.684
0.674
0.666
0.678
0.658
0.654
0.652
0.650
0.644
0.642
0.634
0.636
0.612
0.626
0.618
0.612
0.626
0.620
0.626
0.624
0.624
0.616
0.610
0.600
0.594
0.578
0.572
0.572
0.558
0.560
0.552
0.552
0.552
0.556
0.548
0.548
0.562
0.578
0.648
0.554
0.640
0.670
0.688
0.694
0.696
0.696
0.682
0.678
0.682
0.682
0.704
0.692
0.688
0.688
0.696
0.696
0.694
0.712
0.720
0.692
0.696
0.688
0.706
0.646
0.680
0.686
0.692
0.686
0.682
0.674
0.676
0.662
0.666
0.678
0.666
0.674
0.680
0.662
0.668
0.672
0.664
0.672
0.664
0.646
0.630
0.614
0.602
0.600
0.602
0.590
0.596
0.586
0.606
0.590
0.588
0.586
0.580
0.608
0.586
0.624
0.638
0.614
0.612
0.620
0.626
0.638
0.638
0.646
0.630
0.632
0.626
0.630
0.622
0.622
0.624
0.630
0.646
0.656
0.670
0.662
0.712
0.692
0.648
0.628
0.610
0.604
0.592
0.594
0.596
0.628
0.646
0.674
0.698
0.714
0.704
0.688
0.672
0.666
0.652
0.648
0.636
0.640
0.626
0.644
0.646
0.662
0.640
0.632
0.604
0.592
0.588
0.580
0.576
0.578
0.608
0.568
0.612
0.612
0.618
0.610
0.598
0.594
0.600
0.606
0.634
0.668
0.696
0.710
0.704
0.702
0.694
0.696
0.684
0.726
0.758
0.418
0.358
0.762
0.798
0.772
0.736
0.734
0.702
0.682
0.668
0.644
0.648
0.664
0.684
0.710
0.774
0.718
0.726
0.694
0.720
0.710
0.690
0.660
0.646
0.636
0.638
0.622
0.624
0.638
0.652
0.704
0.460
0.246
0.678
0.658
0.650
0.638
0.654
0.442
0.200
0.692
0.684
0.690
0.686
0.438
0.480
0.790
0.258
0.350
0.278
0.632
0.606
0.608
0.598
0.594
0.578
0.576
0.598
0.358
0.228
0.574
0.544
0.668
0.564
0.618
0.628
0.640
0.786
0.210
0.608
0.286
0.274
0.508
0.254
0.424
0.386
0.376
0.236
0.610
0.204
0.468
0.224
0.230
0.566
0.244
0.460
0.208
0.346
0.316
0.294
0.430
0.536
0.282
0.318
0.262
0.508
0.544
0.330
0.716
0.788
0.982
0.442
0.518
0.672
0.458
0.786
0.382
0.218
0.434
0.428
0.680
0.646
0.700
0.718
0.572
0.742
0.660
0.658
0.646
0.644
0.660
0.642
0.634
0.640
0.330
0.302
0.674
0.632
0.644
0.632
0.614
0.648
0.592
0.278
0.324
0.594
0.618
0.542
0.584
0.582
0.584
0.616
0.630
0.636
0.638
0.636
0.612
0.608
0.614
0.604
0.600
0.604
0.584
0.598
0.618
0.668
0.730
0.748
0.738
0.714
0.706
0.684
0.690
0.608
0.690
0.206
1.054
0.628
0.306
0.338
0.256
0.414
0.712
0.598
0.494
0.760
0.872
0.690
0.720
0.674
0.674
0.654
0.312
0.352
0.298
0.350
0.664
0.276
0.362
0.678
0.400
0.230
0.658
0.262
0.416
0.296
0.362
0.498
0.432
0.436
0.642
0.688
0.626
0.398
0.246
0.198
0.432
0.628
0.422
0.428
0.386
0.624
0.652
0.566
0.276
0.338
0.608
0.592
0.600
0.566
0.578
0.578
0.352
0.218
0.698
0.494
0.582
0.618
0.666
0.474
0.564
0.612
0.604
0.598
0.660
0.620
0.642
0.668
0.652
0.646
0.368
0.268
0.636
0.624
0.618
0.606
0.616
0.608
0.616
0.620
0.636
0.636
0.646
0.654
0.656
0.656
0.644
0.646
0.646
0.644
0.636
0.640
0.632
0.638
0.630
0.642
0.650
0.654
0.658
0.652
0.648
0.628
0.618
0.600
0.592
0.590
0.610
0.596
0.592
0.588
0.614
0.626
0.624
0.608
0.608
0.614
0.630
0.650
0.654
0.642
0.646
0.622
0.644
0.636
0.640
0.634
0.636
0.632
0.652
0.660
0.656
0.666
0.652
0.656
0.652
0.644
0.660
0.670
0.684
0.676
0.686
0.688
0.670
0.672
0.658
0.662
0.668
0.658
0.664
0.658
0.656
0.670
0.682
0.660
0.638
0.624
0.612
0.606
0.596
0.604
0.614
0.616
0.612
0.596
0.614
0.680
0.586
0.640
0.642
0.652
0.640
0.634
0.632
0.642
0.636
0.640
0.648
0.662
0.674
0.680
0.692
0.678
0.686
0.696
0.642
0.662
0.660
0.666
0.462
0.238
0.626
0.670
0.666
0.678
0.666
0.656
0.654
0.640
0.640
0.640
0.634
0.648
0.640
0.660
0.666
0.662
0.660
0.656
0.652
0.654
0.650
0.656
0.656
0.638
0.644
0.628
0.624
0.632
0.626
0.642
0.634
0.642
0.642
0.640
0.652
0.652
0.654
0.664
0.646
0.646
0.640
0.630
0.630
0.624
0.622
0.624
0.616
0.610
0.604
0.594
0.588
0.584
0.590
0.586
0.592
0.600
0.598
0.594
0.590
0.580
0.584
0.588
0.610
0.616
0.632
0.648
0.634
0.642
0.656
0.650
0.644
0.638
0.632
0.640
0.624
0.646
0.660
0.650
0.676
0.684
0.708
0.692
0.672
0.650
0.634
0.694
0.538
0.648
0.648
0.646
0.694
0.694
0.344
0.356
0.704
0.708
0.606
0.794
0.678
0.676
0.658
0.652
0.672
0.266
0.332
0.732
0.592
0.432
0.316
0.296
0.438
0.350
0.302
0.588
0.364
0.294
0.618
0.612
0.610
0.584
0.590
0.584
0.584
0.600
0.610
0.624
0.638
0.648
0.656
0.652
0.638
0.642
0.636
0.646
0.644
0.634
0.656
0.638
0.636
0.614
0.614
0.608
0.604
0.592
0.606
0.622
0.646
0.666
0.672
0.684
0.678
0.676
0.670
0.666
0.654
0.652
0.644
0.648
0.654
0.674
0.690
0.678
0.670
0.664
0.652
0.652
0.646
0.642
0.632
0.638
0.634
0.636
0.646
0.650
0.662
0.670
0.658
0.664
0.662
0.648
0.634
0.628
0.620
0.618
0.600
0.610
0.646
0.670
0.608
0.622
0.608
0.606
0.596
0.596
0.582
0.588
0.600
0.612
0.624
0.632
0.628
0.630
0.636
0.628
0.634
0.636
0.642
0.618
0.630
0.630
0.626
0.614
0.626
0.594
0.602
0.384
0.202
0.578
0.596
0.586
0.598
0.622
0.644
0.660
0.658
0.650
0.664
0.652
0.650
0.652
0.670
0.688
0.702
0.684
0.438
0.248
0.668
0.540
0.612
0.262
0.662
0.634
0.670
0.822
0.520
0.684
0.674
0.834
0.542
0.566
0.820
0.760
0.560
0.646
0.652
0.712
0.564
0.640
0.644
0.644
0.642
0.646
0.632
0.634
0.632
0.624
0.626
0.630
0.628
0.658
0.646
0.654
0.666
1.288
0.634
0.634
0.632
0.632
0.626
0.630
0.626
0.604
0.474
0.744
0.644
0.534
0.316
0.264
0.582
0.562
0.614
0.518
0.574
0.568
0.562
0.584
0.578
0.588
0.588
0.598
0.580
0.590
0.602
0.598
0.608
0.622
0.620
0.450
0.798
0.656
0.372
0.240
0.638
0.626
0.658
0.722
0.398
0.336
0.478
0.648
0.626
0.708
0.658
0.648
0.632
0.666
0.598
0.640
0.602
0.604
0.624
0.618
0.642
0.650
0.678
0.688
0.710
0.720
0.716
0.694
0.676
0.664
0.652
0.660
0.678
0.380
0.242
0.648
0.644
0.644
0.642
0.652
0.628
0.628
0.604
0.584
0.636
0.552
0.582
0.600
0.544
0.582
0.624
0.536
0.320
0.270
0.574
0.572
0.574
0.574
0.592
0.602
0.600
0.608
0.236
0.378
0.268
0.376
0.586
0.390
0.234
0.620
0.618
0.546
0.724
0.642
0.668
0.674
0.690
0.698
0.722
0.730
0.708
0.718
0.710
0.682
0.368
0.296
0.668
0.664
0.668
0.672
0.322
0.382
0.684
0.334
0.348
0.678
0.654
0.642
0.638
0.616
0.632
0.660
0.682
0.444
0.262
0.490
0.250
0.352
0.308
0.676
0.678
0.650
0.612
0.650
0.654
0.658
0.672
0.668
0.664
0.662
0.660
0.674
0.672
0.688
0.682
0.698
0.688
0.684
0.674
0.660
0.650
0.664
0.652
0.662
0.470
0.202
0.690
0.708
0.716
0.714
0.718
0.702
0.370
0.334
0.678
0.658
0.658
0.636
0.686
0.646
0.668
0.670
0.702
0.730
0.750
0.748
0.750
0.416
0.222
0.238
0.542
0.452
0.256
0.624
0.604
0.240
0.272
0.598
0.246
0.508
0.204
0.264
0.358
0.270
0.434
0.248
0.254
0.742
0.674
0.680
0.666
0.668
0.662
0.662
0.674
0.674
0.684
0.668
0.700
0.640
0.762
0.644
0.630
0.826
0.488
0.648
0.644
0.650
0.664
0.660
0.682
0.632
0.662
0.656
0.682
0.682
0.676
0.652
0.206
0.436
0.646
0.634
0.634
0.666
0.678
0.692
0.692
0.706
0.214
0.504
0.650
0.656
0.642
0.640
0.636
0.622
0.618
0.620
0.612
0.618
0.618
0.618
0.596
0.620
0.246
0.370
0.614
0.610
0.596
0.740
0.428
0.578
0.578
0.520
0.618
0.590
0.598
0.640
0.548
0.594
0.572
0.368
0.208
0.566
0.610
0.312
0.264
0.614
0.536
0.562
0.212
0.418
0.562
0.568
0.608
0.674
0.582
0.206
0.212
0.202
0.368
0.266
0.670
0.414
0.198
0.638
0.674
0.574
0.606
0.624
0.598
0.646
0.654
0.664
0.662
0.654
0.680
0.714
0.682
0.666
0.702
0.616
0.646
0.620
0.642
0.592
0.636
0.640
0.670
0.670
0.698
0.682
0.690
0.674
0.238
0.414
0.638
0.630
0.610
0.604
0.600
0.586
0.584
0.578
0.584
0.566
0.598
0.218
0.380
0.620
0.610
0.606
0.602
0.616
0.624
0.644
0.652
0.644
0.654
0.648
0.644
0.654
0.660
0.684
0.608
0.230
0.422
0.378
0.308
0.696
0.302
0.392
0.714
0.506
0.256
0.688
0.724
0.788
0.664
0.716
0.716
0.694
0.690
0.666
0.690
0.688
0.676
0.672
0.700
0.692
0.688
0.710
0.692
0.692
0.696
0.700
0.678
0.684
0.702
0.688
0.694
0.696
0.708
0.690
0.678
0.676
0.698
0.694
0.714
0.704
0.714
0.694
0.418
0.228
0.724
0.674
0.682
0.692
0.672
0.666
0.666
0.660
0.662
0.646
0.644
0.650
0.672
0.670
0.228
0.280
0.802
0.640
0.648
0.444
0.228
0.668
0.656
0.644
0.638
0.414
0.226
0.628
0.630
0.632
0.236
0.410
0.206
0.440
0.254
0.410
0.680
0.646
0.664
0.668
0.790
0.554
0.664
0.662
0.670
0.682
0.698
0.694
0.686
0.682
0.660
0.664
0.502
0.200
0.634
0.640
0.634
0.628
0.630
0.658
0.678
0.688
0.686
0.790
0.346
0.284
0.642
0.746
0.442
0.646
0.830
0.650
0.816
0.510
0.666
0.272
0.420
0.662
0.320
0.356
0.680
0.692
0.204
0.478
0.708
0.586
0.244
0.388
0.642
0.640
0.624
0.646
0.652
0.638
0.654
0.642
0.638
0.636
0.642
0.642
0.640
0.648
0.648
0.646
0.630
0.634
0.622
0.622
0.630
0.632
0.632
0.624
0.614
0.614
0.612
0.648
0.654
0.666
0.668
0.664
0.652
0.640
0.638
0.646
0.660
0.656
0.664
0.656
0.666
0.692
0.680
0.672
0.670
0.690
0.712
0.708
0.704
0.706
0.688
0.668
0.222
0.466
0.596
0.622
0.246
0.370
0.628
0.648
0.658
0.686
0.684
0.700
0.710
0.716
0.692
0.664
0.638
0.642
0.658
0.674
0.678
0.682
0.704
0.700
0.694
0.702
0.728
0.750
0.656
0.674
0.668
0.668
0.646
0.656
0.652
0.650
0.682
0.674
0.688
0.716
0.718
0.734
0.700
0.688
0.666
0.670
0.650
0.668
0.624
0.692
0.680
0.676
0.662
0.680
0.198
0.388
0.636
0.284
0.360
0.642
0.706
0.604
0.688
0.742
0.480
0.222
0.704
0.484
0.198
0.648
0.678
0.392
0.276
0.708
0.422
0.206
0.392
0.288
0.650
0.664
0.686
0.656
0.208
0.448
0.648
0.676
0.616
0.674
0.700
0.442
0.306
0.210
0.268
0.250
0.496
0.246
0.404
0.290
0.694
0.706
0.632
0.658
0.684
0.660
0.668
0.670
0.670
0.676
0.678
0.700
0.718
0.456
0.240
0.670
0.500
0.490
0.352
0.652
0.686
0.662
0.686
0.356
0.348
0.264
0.404
0.644
0.480
0.268
0.250
0.458
0.734
0.618
0.790
0.660
0.672
0.674
0.682
0.698
0.700
0.678
0.676
0.676
0.704
0.690
0.684
0.664
0.682
0.654
0.664
0.682
0.682
0.674
0.666
0.228
0.454
0.676
0.662
0.652
0.848
0.230
0.240
0.642
0.646
0.644
0.644
0.650
0.648
0.664
0.712
0.664
0.686
0.698
0.760
0.650
0.232
0.394
0.682
0.674
0.592
0.612
0.612
0.616
0.632
0.778
0.514
0.668
0.644
0.230
0.438
0.440
0.270
0.694
0.676
0.658
0.660
0.648
0.648
0.652
0.646
0.664
0.366
0.472
0.504
0.618
0.650
0.646
0.630
0.634
0.642
0.644
0.656
0.666
0.660
0.686
0.700
0.724
0.848
0.502
0.698
0.614
0.418
0.254
0.666
0.700
0.628
0.650
0.422
0.234
0.688
0.684
0.714
0.768
0.666
0.682
0.686
0.858
0.242
0.212
0.220
0.508
0.692
0.370
0.294
0.404
0.320
0.674
0.808
0.628
0.332
0.476
0.596
0.672
0.670
0.312
0.332
0.796
0.562
0.652
0.678
0.692
0.724
0.654
0.294
0.434
0.654
0.658
0.652
0.700
0.586
0.702
0.656
0.678
0.676
0.656
0.668
0.692
0.706
0.686
0.684
0.678
0.674
0.664
0.636
0.636
0.618
0.610
0.598
0.634
0.548
0.222
0.460
0.590
0.592
0.374
0.222
0.582
0.232
0.338
0.568
0.580
0.584
0.598
0.602
0.594
0.606
0.620
0.630
0.648
0.644
0.640
0.648
0.642
0.636
0.634
0.638
0.640
0.660
0.670
0.682
0.686
0.696
0.698
0.698
0.712
0.722
0.706
0.710
0.636
0.658
0.670
0.668
0.678
0.676
0.740
0.686
0.772
0.610
0.656
0.652
0.654
0.662
0.664
0.676
0.696
0.736
0.738
1.170
0.310
0.696
0.670
0.660
0.694
0.650
0.692
0.618
0.400
0.294
0.678
0.702
0.688
0.714
0.642
0.700
0.720
0.698
0.672
0.674
0.676
0.618
0.664
0.610
0.636
0.630
0.628
0.624
0.626
0.624
0.634
0.608
0.624
0.604
0.616
0.604
0.594
0.602
0.590
0.602
0.598
0.596
0.598
0.292
0.318
0.610
0.608
0.600
0.604
0.604
0.604
0.632
0.634
0.650
0.656
0.668
0.676
0.674
0.674
0.680
0.732
0.618
0.670
0.676
0.334
0.358
0.676
0.682
0.698
0.696
0.724
0.730
0.576
0.546
0.342
0.668
0.686
0.682
0.678
0.676
0.346
0.356
0.710
0.212
0.502
0.312
0.398
0.512
0.212
0.736
0.370
0.322
0.464
0.234
0.326
0.382
0.728
0.700
0.286
0.394
0.382
0.314
0.684
0.702
0.702
0.702
0.672
0.680
0.644
0.670
0.676
0.694
0.696
0.714
0.692
0.686
0.680
0.668
0.662
0.660
0.662
0.668
0.676
0.696
0.692
0.690
0.714
0.704
0.702
0.704
0.678
0.680
0.672
0.670
0.676
0.664
0.646
0.666
0.698
0.708
0.720
0.702
0.738
0.682
0.714
0.688
0.730
0.640
0.668
0.682
0.680
0.676
0.688
0.698
0.682
0.672
0.666
0.670
0.666
0.694
0.682
0.686
0.664
0.662
0.664
0.670
0.646
0.634
0.630
0.626
0.640
0.650
0.678
0.706
0.678
0.672
0.672
0.686
0.688
0.700
0.700
0.720
0.702
0.672
0.650
0.640
0.654
0.672
0.676
0.662
0.668
0.670
0.676
0.678
0.672
0.658
0.642
0.640
0.634
0.648
0.644
0.650
0.658
0.654
0.664
0.672
0.668
0.660
0.672
0.670
0.676
0.680
0.656
0.628
0.622
0.628
0.620
0.652
0.670
0.676
0.684
0.700
0.706
0.724
0.698
0.686
0.668
0.662
0.652
0.646
0.654
0.660
0.656
0.648
0.636
0.662
0.652
0.666
0.670
0.660
0.660
0.656
0.644
0.630
0.630
0.614
0.606
0.596
0.592
0.594
0.594
0.586
0.578
0.576
0.578
0.584
0.584
0.586
0.586
0.582
0.264
0.344
0.588
0.586
0.570
0.568
0.570
0.568
0.578
0.594
0.614
0.606
0.594
0.592
0.584
0.594
0.596
0.598
0.588
0.592
0.598
0.602
0.632
0.658
0.680
0.700
0.704
0.690
0.696
0.694
0.694
0.688
0.684
0.636
0.618
0.608
0.606
0.618
0.606
0.624
0.646
0.656
0.702
0.724
0.734
0.728
0.718
0.692
0.686
0.678
0.670
0.644
0.646
0.666
0.670
0.682
0.708
0.730
0.726
0.720
0.726
0.732
0.730
0.728
0.708
0.686
0.680
0.684
0.712
0.726
0.746
0.728
0.710
0.736
0.726
0.724
0.708
0.704
0.680
0.676
0.690
0.680
0.684
0.694
0.680
0.678
0.658
0.678
0.668
0.656
0.656
0.656
0.662
0.654
0.660
0.646
0.638
0.638
0.636
0.630
0.606
0.602
0.598
0.600
0.612
0.648
0.612
0.636
0.626
0.614
0.604
0.600
0.592
0.588
0.590
0.586
0.602
0.604
0.604
0.612
0.632
0.656
0.684
0.674
0.668
0.658
0.646
0.650
0.640
0.630
0.612
0.610
0.598
0.600
0.602
0.622
0.658
0.664
0.686
0.724
0.748
0.724
0.700
0.672
0.644
0.640
0.642
0.642
0.650
0.648
0.656
0.646
0.644
0.648
0.646
0.644
0.630
0.650
0.666
0.678
0.686
0.710
0.694
0.702
0.698
0.686
0.682
0.670
0.666
0.672
0.662
0.668
0.680
0.674
0.674
0.660
0.650
0.660
0.674
0.660
0.660
0.654
0.662
0.654
0.658
0.658
0.650
0.658
0.674
0.690
0.708
0.718
0.702
0.676
0.656
0.664
0.652
0.656
0.644
0.646
0.640
0.654
0.684
0.692
0.722
0.728
0.720
0.692
0.688
0.674
0.674
0.692
0.704
0.726
0.726
0.730
0.734
0.736
0.740
0.726
0.708
0.686
0.686
0.680
0.672
0.686
0.692
0.702
0.722
0.718
0.716
0.710
0.692
0.688
0.678
0.666
0.676
0.674
0.668
0.674
0.670
0.682
0.690
0.690
0.696
0.698
0.702
0.686
0.672
0.644
0.630
0.620
0.620
0.632
0.686
0.690
0.674
0.662
0.640
0.648
0.652
0.660
0.656
0.670
0.686
0.694
0.698
0.694
0.682
0.670
0.660
0.652
0.642
0.622
0.614
0.620
0.628
0.634
0.644
0.654
0.672
0.686
0.686
0.688
0.680
0.674
0.658
0.662
0.662
0.670
0.686
0.680
0.682
0.696
0.704
0.678
0.664
0.660
0.668
0.670
0.666
0.684
0.698
0.696
0.692
0.698
0.684
0.682
0.662
0.668
0.664
0.672
0.660
0.674
0.678
0.696
0.708
0.702
0.700
0.678
0.684
0.682
0.674
0.678
0.688
0.672
0.666
0.668
0.676
0.676
0.674
0.674
0.714
0.640
0.650
0.660
0.644
0.654
0.652
0.660
0.660
0.702
0.756
0.744
0.740
0.736
0.730
0.634
0.656
0.594
0.954
0.208
0.630
0.650
0.594
0.580
0.576
0.584
0.584
0.594
0.594
0.612
0.612
0.612
0.628
0.624
0.626
0.632
0.638
0.636
0.376
0.264
0.628
0.628
0.642
0.660
0.668
0.692
0.684
0.676
0.686
0.688
0.678
0.682
0.674
0.676
0.690
0.682
0.686
0.710
0.688
0.694
0.692
0.668
0.682
0.692
0.702
0.706
0.716
0.710
0.706
0.694
0.684
0.672
0.658
0.644
0.650
0.656
0.652
0.640
0.640
0.654
0.652
0.664
0.662
0.662
0.648
0.640
0.628
0.632
0.634
0.620
0.612
0.602
0.608
0.604
0.616
0.636
0.656
0.664
0.668
0.668
0.674
0.670
0.674
0.656
0.660
0.652
0.654
0.670
0.670
0.652
0.648
0.636
0.642
0.634
0.640
0.660
0.674
0.662
0.638
0.624
0.620
0.590
0.594
0.588
0.610
0.628
0.652
0.676
0.712
0.706
0.690
0.690
0.676
0.660
0.658
0.648
0.640
0.624
0.624
0.618
0.624
0.638
0.620
0.622
0.672
0.702
0.698
0.686
0.674
0.654
0.644
0.626
0.618
0.622
0.622
0.630
0.630
0.634
0.646
0.670
0.688
0.688
0.680
0.672
0.662
0.650
0.642
0.632
0.628
0.632
0.628
0.622
0.620
0.620
0.638
0.668
0.682
0.668
0.658
0.662
0.650
0.640
0.646
0.656
0.642
0.648
0.644
0.652
0.636
0.638
0.626
0.402
0.244
0.618
0.624
0.634
0.640
0.638
0.642
0.644
0.348
0.304
0.618
0.616
0.614
0.608
0.606
0.608
0.608
0.606
0.608
0.602
0.586
0.604
0.620
0.602
0.558
0.588
0.592
0.588
0.598
0.382
0.238
0.552
0.584
0.570
0.564
0.564
0.546
0.542
0.532
0.526
0.522
0.442
1.082
0.502
0.496
0.496
0.490
0.478
0.488
0.474
0.478
0.474
0.216
0.240
0.494
0.496
0.544
0.464
0.308
0.236
0.560
0.572
0.572
0.576
0.572
0.310
0.248
0.550
0.550
0.560
0.552
0.530
0.536
0.526
0.524
0.520
0.534
0.510
0.532
0.206
0.324
0.544
0.538
0.538
0.532
0.542
0.564
0.246
0.274
0.536
0.536
0.526
0.524
0.254
0.274
0.518
0.556
0.486
0.526
0.530
0.528
0.536
0.536
0.544
0.540
0.546
0.552
0.534
0.538
0.540
0.532
0.532
0.530
0.530
1.110
0.488
0.568
0.506
0.536
0.546
0.528
0.540
0.536
0.546
0.552
0.540
0.548
0.540
0.530
0.534
0.524
0.524
0.526
0.530
0.538
0.538
0.552
0.552
0.566
0.560
0.558
0.564
0.558
0.552
0.542
0.542
0.544
0.540
0.522
0.532
0.528
0.532
0.538
0.532
0.550
0.550
0.560
0.564
0.562
0.572
0.578
0.578
0.582
0.576
0.566
0.568
0.566
0.566
0.550
0.666
0.572
0.238
0.312
0.472
0.602
0.500
0.680
0.226
0.248
0.428
0.210
0.540
0.604
0.598
0.574
0.606
0.586
0.572
0.566
0.562
0.576
0.572
0.582
0.568
0.578
0.580
0.582
0.602
0.620
0.656
0.658
0.682
0.676
0.676
0.658
0.660
0.638
0.628
0.620
0.608
0.610
0.608
0.606
0.616
0.618
0.612
0.620
0.630
0.618
0.614
0.604
0.594
0.592
0.588
0.588
0.584
0.588
0.578
0.568
0.570
0.574
0.584
0.600
0.604
0.604
0.600
0.596
0.594
0.604
0.598
0.598
0.602
0.588
0.576
0.572
0.570
0.568
0.572
0.580
0.580
0.588
0.582
0.576
0.580
0.574
0.570
0.564
0.568
0.558
0.552
0.556
0.546
0.558
0.564
0.586
0.596
0.612
0.632
0.616
0.602
0.584
0.562
0.564
0.558
0.568
0.566
0.568
0.566
0.588
0.578
0.588
0.608
0.608
0.610
0.638
0.648
0.646
0.646
0.656
0.642
0.636
0.630
0.614
0.594
0.598
0.606
0.614
0.618
0.608
0.590
0.594
0.594
0.606
0.624
0.646
0.658
0.670
0.684
0.690
0.674
0.682
0.660
0.660
0.644
0.630
0.600
0.588
0.584
0.580
0.598
0.640
0.696
0.800
0.790
0.778
0.748
0.714
0.700
0.662
0.668
0.648
0.644
0.642
0.642
0.652
0.682
0.690
0.694
0.688
0.694
0.690
0.664
0.642
0.638
0.648
0.648
0.646
0.668
0.682
0.694
0.708
0.716
0.704
0.696
0.684
0.672
0.652
0.644
0.638
0.642
0.652
0.648
0.638
0.652
0.658
0.666
0.666
0.654
0.660
0.672
0.678
0.690
0.620
0.630
0.618
0.614
0.608
0.602
0.598
0.590
0.598
0.604
0.606
0.602
0.600
0.596
0.598
0.594
0.592
0.590
0.584
0.578
0.580
0.576
0.584
0.584
0.580
0.584
0.588
0.594
0.582
0.602
0.606
0.620
0.634
0.666
0.658
0.646
0.642
0.654
0.718
0.572
0.630
0.200
0.444
0.646
0.630
0.616
0.610
0.622
0.618
0.598
0.594
0.596
0.608
0.616
0.640
0.660
0.694
0.714
0.738
0.728
0.698
0.664
0.648
0.628
0.618
0.612
0.608
0.616
0.612
0.600
0.588
0.588
0.600
0.602
0.628
0.648
0.662
0.642
0.648
0.652
0.640
0.636
0.636
0.634
0.638
0.638
0.636
0.620
0.624
0.618
0.606
0.604
0.596
0.594
0.596
0.592
0.598
0.618
0.630
0.598
0.600
0.608
0.604
0.608
0.628
0.636
0.642
0.650
0.640
0.628
0.622
0.440
0.820
0.618
0.606
0.624
0.548
0.582
0.572
0.592
0.586
0.604
0.602
0.600
0.622
0.628
0.648
0.622
0.676
0.656
0.622
0.600
0.588
0.578
0.574
0.574
0.236
0.336
0.590
0.520
0.556
0.552
0.562
0.266
0.294
0.198
0.370
0.578
0.352
0.212
0.572
0.566
0.572
0.592
0.590
0.604
0.594
0.604
0.594
0.602
0.610
0.608
0.620
0.626
0.626
0.624
0.624
0.350
0.256
0.610
0.600
0.320
0.284
0.604
0.608
0.602
0.616
0.622
0.626
0.618
0.610
0.594
0.584
0.580
0.608
0.566
0.606
0.598
0.638
0.630
0.672
0.660
0.660
0.654
0.632
0.614
0.594
0.596
0.588
0.596
0.592
0.586
0.584
0.588
0.598
0.602
0.630
0.644
0.646
0.662
0.646
0.638
0.636
0.628
0.626
0.608
0.598
0.604
0.600
0.596
0.594
0.594
0.602
0.592
0.594
0.584
0.578
0.582
0.600
0.612
0.614
0.624
0.652
0.642
0.644
0.640
0.626
0.612
0.600
0.588
0.592
0.598
0.598
0.588
0.596
0.626
0.626
0.634
0.618
0.620
0.624
0.614
0.610
0.604
0.606
0.620
0.672
0.326
0.272
2.468
0.590
0.592
0.592
0.602
0.596
0.588
0.586
0.586
0.604
0.610
0.630
0.636
0.636
0.622
0.626
0.626
0.626
0.618
0.600
0.586
0.570
0.566
0.556
0.552
0.562
0.580
0.586
0.604
0.622
0.638
0.662
0.660
0.654
0.612
0.592
0.592
0.588
0.984
0.224
0.610
0.364
0.298
0.582
0.608
0.594
0.594
0.596
0.638
0.686
0.716
0.722
0.708
0.694
0.702
0.662
0.650
0.636
0.632
0.630
0.636
0.626
0.626
0.628
0.634
0.642
0.614
0.618
0.610
0.626
0.636
0.642
0.648
0.646
0.638
0.634
0.640
0.632
0.636
0.630
0.616
0.618
0.624
0.624
0.650
0.646
0.658
0.658
0.642
0.644
0.644
0.638
0.624
0.622
0.622
0.614
0.612
0.610
0.602
0.602
0.590
0.574
0.570
0.564
0.572
0.586
0.594
0.598
0.594
0.592
0.586
0.580
0.578
0.578
0.576
0.568
0.578
0.584
0.594
0.586
0.600
0.614
0.638
0.638
0.638
0.634
0.652
0.640
0.630
0.620
0.622
0.604
0.604
0.600
0.590
0.582
0.582
0.584
0.588
0.596
0.610
0.620
0.634
0.636
0.630
0.632
0.618
0.602
0.586
0.578
0.558
0.556
0.548
0.552
0.558
0.560
0.574
0.582
0.592
0.606
0.608
0.604
0.604
0.610
0.622
0.622
0.608
0.592
0.586
0.582
0.600
0.628
0.620
0.626
0.632
0.638
0.652
0.670
0.666
0.666
0.656
0.632
0.614
0.618
0.622
0.622
0.604
0.592
0.620
0.642
0.664
0.640
0.642
0.640
0.642
0.646
0.658
0.646
0.632
0.636
0.616
0.612
0.602
0.620
0.630
0.630
0.628
0.624
0.622
0.614
0.614
0.604
0.598
0.592
0.610
0.614
0.614
0.610
0.600
0.600
0.598
0.582
0.588
0.594
0.588
0.586
0.576
0.572
0.560
0.558
0.556
0.556
0.562
0.560
0.560
0.560
0.572
0.574
0.596
0.606
0.592
0.590
0.592
0.600
0.596
0.578
0.586
0.580
0.570
0.570
0.580
0.590
0.580
0.580
0.586
0.588
0.604
0.616
0.626
0.620
0.604
0.592
0.590
0.592
0.598
0.606
0.604
0.630
0.714
0.738
0.698
0.660
0.610
0.604
0.588
0.568
0.574
0.570
0.564
0.564
0.558
0.562
0.554
0.556
0.552
0.542
0.556
0.542
0.542
0.530
0.530
0.526
0.526
0.534
0.540
0.554
0.550
0.570
0.578
0.572
0.584
0.570
0.568
0.566
0.562
0.556
0.554
0.550
0.552
0.552
0.568
0.568
0.582
0.596
0.604
0.608
0.616
0.604
0.596
0.588
0.578
0.568
0.564
0.562
0.552
0.570
0.566
0.574
0.570
0.586
0.592
0.596
0.604
0.594
0.592
0.586
0.622
0.636
0.612
0.608
0.588
0.580
0.584
0.572
0.572
0.570
0.570
0.580
0.580
0.584
0.594
0.622
0.630
0.616
0.598
0.592
0.580
0.578
0.574
0.580
0.576
0.580
0.580
0.594
0.584
0.588
0.580
0.574
0.574
0.566
0.562
0.554
0.552
0.548
0.542
0.536
0.532
0.530
0.528
0.528
0.532
0.532
0.538
0.540
0.548
0.546
0.560
0.582
0.584
0.578
0.556
0.560
0.564
0.564
0.574
0.576
0.572
0.576
0.280
0.288
0.572
0.578
0.564
0.562
0.572
0.558
0.570
0.560
0.564
0.556
0.560
0.568
0.558
0.570
0.568
0.568
0.576
0.572
0.578
0.584
0.594
0.608
0.620
0.628
0.606
0.610
0.606
0.600
0.602
0.598
0.604
0.592
0.598
0.600
0.608
0.600
0.612
0.620
0.616
0.618
0.626
0.618
0.616
0.616
0.614
0.608
0.606
0.604
0.598
0.602
0.604
0.612
0.592
0.598
0.594
0.598
0.598
0.604
0.606
0.602
0.598
0.604
0.592
0.592
0.592
0.592
0.584
0.586
0.592
0.588
0.600
0.596
0.602
0.610
0.556
0.570
0.568
0.568
0.560
0.562
0.564
0.560
0.568
0.562
0.572
0.572
0.570
0.566
0.566
0.560
0.550
0.554
0.544
0.542
0.546
0.548
0.554
0.552
0.564
0.568
0.580
0.594
0.610
0.624
0.614
0.620
0.628
0.632
0.610
0.594
0.576
0.568
0.554
0.548
0.534
0.534
0.526
0.522
0.520
0.510
0.518
0.518
0.516
0.518
0.516
0.506
0.512
0.514
0.548
0.580
0.646
0.710
0.742
0.768
0.746
0.712
0.706
0.668
0.654
0.644
0.630
0.612
0.598
0.582
0.578
0.610
0.642
0.624
0.594
0.576
0.558
0.552
0.540
0.536
0.564
0.262
0.256
0.424
0.700
0.324
0.634
1.302
0.666
0.672
0.632
0.640
0.624
0.626
0.614
0.606
0.588
0.588
0.580
0.572
0.576
0.586
0.588
0.598
0.608
0.622
0.620
0.636
0.628
0.628
0.616
0.608
0.594
0.590
0.592
0.586
0.586
0.586
0.588
0.592
0.588
0.582
0.586
0.600
0.594
0.602
0.596
0.592
0.610
0.598
0.602
0.598
0.598
0.592
0.594
0.590
0.578
0.586
0.582
0.576
0.570
0.572
0.582
0.580
0.586
0.594
0.596
0.592
0.596
0.596
0.588
0.584
0.578
0.564
0.560
0.556
0.548
0.552
0.550
0.556
0.548
0.554
0.542
0.556
0.554
0.570
0.580
0.588
0.588
0.584
0.618
0.706
0.632
0.604
0.590
0.580
0.582
0.556
0.564
0.546
0.546
0.536
0.538
0.532
0.530
0.532
0.524
0.530
0.530
0.530
0.534
0.530
0.536
0.538
0.544
0.564
0.572
0.594
0.604
0.624
0.612
0.612
0.592
0.596
0.578
0.576
0.566
0.568
0.570
0.574
0.576
0.574
0.572
0.574
0.568
0.566
0.560
0.560
0.552
0.550
0.548
0.548
0.554
0.550
0.542
0.538
0.580
0.472
0.520
0.540
0.532
0.534
0.546
0.540
0.550
0.558
0.584
0.526
0.572
0.598
0.614
0.652
0.664
0.686
0.686
0.664
0.638
0.624
0.618
0.590
0.596
0.576
0.580
0.564
0.556
0.552
0.540
0.542
0.552
0.548
0.536
0.538
0.556
0.552
0.558
0.550
0.552
0.554
0.556
0.558
0.554
0.552
0.548
0.570
0.528
0.554
0.562
0.580
0.592
0.594
0.644
0.632
0.666
0.664
0.664
0.660
0.656
0.630
0.618
0.598
0.592
0.606
0.602
0.602
0.600
0.594
0.592
0.588
0.592
0.590
0.606
0.610
0.614
0.624
0.624
0.616
0.604
0.594
0.576
0.562
0.562
0.564
0.564
0.572
0.572
0.568
0.580
0.586
0.626
0.604
0.606
0.606
0.608
0.600
0.592
0.584
0.588
0.596
0.600
0.608
0.618
0.620
0.616
0.624
0.630
0.640
0.672
0.676
0.680
0.682
0.672
0.674
0.662
0.648
0.644
0.646
0.632
0.628
0.632
0.642
0.638
0.640
0.646
0.660
0.670
0.648
0.642
0.638
0.642
0.656
0.648
0.652
0.666
0.676
0.686
0.686
0.668
0.658
0.638
0.614
0.590
0.600
0.610
0.646
0.642
0.664
0.676
0.678
0.674
0.676
0.658
0.650
0.632
0.630
0.646
0.630
0.634
0.634
0.648
0.674
0.686
0.676
0.674
0.674
0.668
0.658
0.662
0.660
0.652
0.646
0.654
0.646
0.648
0.644
0.644
0.642
0.648
0.668
0.700
0.704
0.712
0.712
0.684
0.668
0.656
0.636
0.610
0.596
0.604
0.618
0.626
0.622
0.630
0.676
0.684
0.668
0.638
0.620
0.616
0.616
0.616
0.620
0.616
0.640
0.670
0.654
0.654
0.668
0.644
0.622
0.594
0.592
0.600
0.608
0.628
0.622
0.612
0.668
0.672
0.690
0.678
0.652
0.638
0.636
0.646
0.660
0.678
0.670
0.666
0.642
0.632
0.632
0.622
0.594
0.596
0.596
0.612
0.640
0.640
0.650
0.656
0.670
0.658
0.664
0.650
0.664
0.664
0.660
0.664
0.660
0.658
0.660
0.648
0.652
0.652
0.650
0.634
0.632
0.632
0.642
0.650
0.658
0.666
0.674
0.662
0.652
0.652
0.654
0.654
0.652
0.658
0.658
0.682
0.684
0.672
0.646
0.632
0.632
0.640
0.642
0.654
0.662
0.666
0.682
0.676
0.668
0.668
0.656
0.650
0.622
0.606
0.592
0.592
0.598
0.612
0.614
0.632
0.650
0.646
0.634
0.652
0.642
0.638
0.646
0.636
0.636
0.636
0.634
0.628
0.632
0.622
0.626
0.618
0.622
0.632
0.636
0.656
0.634
0.642
0.634
0.648
0.658
0.652
0.652
0.646
0.658
0.656
0.648
0.638
0.630
0.652
0.662
0.660
0.656
0.634
0.636
0.640
0.650
0.656
0.668
0.672
0.670
0.670
0.652
0.648
0.646
0.636
0.618
0.602
0.586
0.582
0.576
0.582
0.610
0.632
0.650
0.664
0.660
0.702
0.702
0.682
0.658
0.660
0.664
0.642
0.632
0.636
0.622
0.630
0.622
0.634
0.622
0.624
0.626
0.634
0.642
0.652
0.640
0.636
0.646
0.648
0.652
0.642
0.642
0.634
0.612
0.604
0.602
0.610
0.596
0.582
0.584
0.584
0.598
0.604
0.614
0.632
0.622
0.626
0.630
0.628
0.630
0.638
0.598
0.614
0.616
0.642
0.664
0.684
0.706
0.720
0.702
0.676
0.682
0.672
0.656
0.652
0.658
0.640
0.650
0.650
0.644
0.674
0.670
0.668
0.668
0.666
0.668
0.660
0.642
0.636
0.630
0.616
0.610
0.612
0.620
0.652
0.656
0.642
0.648
0.628
0.630
0.618
0.608
0.596
0.594
0.588
0.592
0.594
0.614
0.636
0.640
0.642
0.652
0.646
0.648
0.650
0.642
0.640
0.632
0.636
0.628
0.626
0.638
0.638
0.632
0.626
0.620
0.628
0.626
0.644
0.666
0.662
0.652
0.650
0.640
0.636
0.638
0.636
0.642
0.646
0.650
0.644
0.646
0.636
0.634
0.640
0.664
0.662
0.650
0.624
0.622
0.618
0.632
0.634
0.636
0.640
0.652
0.644
0.630
0.636
0.630
0.634
0.628
0.622
0.618
0.622
0.624
0.640
0.644
0.632
0.630
0.620
0.608
0.594
0.588
0.588
0.586
0.598
0.614
0.620
0.624
0.636
0.656
0.658
0.638
0.624
0.650
0.656
0.654
0.654
0.650
0.636
0.642
0.650
0.670
0.676
0.700
0.688
0.660
0.638
0.642
0.652
0.656
0.650
0.656
0.698
0.698
0.688
0.700
0.696
0.694
0.706
0.706
0.704
0.700
0.698
0.684
0.676
0.666
0.652
0.652
0.652
0.634
0.612
0.608
0.620
0.642
0.690
0.692
0.720
0.710
0.710
0.686
0.666
0.660
0.652
0.646
0.656
0.670
0.678
0.698
0.702
0.694
0.704
0.698
0.694
0.678
0.672
0.662
0.666
0.666
0.666
0.680
0.688
0.686
0.688
0.682
0.674
0.672
0.676
0.680
0.676
0.680
0.674
0.674
0.664
0.658
0.654
0.672
0.650
0.658
0.658
0.652
0.646
0.642
0.640
0.654
0.644
0.652
0.664
0.672
0.678
0.676
0.676
0.676
0.666
0.662
0.658
0.652
0.642
0.642
0.648
0.656
0.652
0.668
0.674
0.664
0.672
0.666
0.666
0.668
0.664
0.656
0.648
0.638
0.632
0.638
0.628
0.616
0.604
0.624
0.626
0.646
0.668
0.672
0.696
0.710
0.726
0.732
0.700
0.682
0.676
0.650
0.640
0.636
0.636
0.642
0.646
0.646
0.670
0.680
0.680
0.666
0.648
0.626
0.604
0.594
0.594
0.604
0.618
0.610
0.610
0.622
0.630
0.616
0.624
0.640
0.658
0.670
0.672
0.668
0.676
0.668
0.642
0.624
0.628
0.642
0.628
0.618
0.604
0.596
0.594
0.590
0.594
0.612
0.626
0.640
0.636
0.642
0.632
0.632
0.620
0.612
0.612
0.608
0.606
0.610
0.612
0.626
0.620
0.618
0.616
0.622
0.622
0.638
0.650
0.652
0.660
0.656
0.652
0.644
0.638
0.632
0.628
0.636
0.632
0.622
0.622
0.636
0.648
0.642
0.640
0.638
0.622
0.620
0.622
0.632
0.624
0.656
0.580
0.620
0.628
0.638
0.648
0.650
0.656
0.650
0.642
0.648
0.640
0.650
0.650
0.648
0.636
0.652
0.688
0.640
0.644
0.634
0.634
0.646
0.654
0.664
0.654
0.648
0.638
0.648
0.656
0.640
0.630
0.632
0.650
0.644
0.634
0.636
0.630
0.620
0.616
0.610
0.610
0.606
0.586
0.580
0.574
0.574
0.570
0.572
0.568
0.562
0.574
0.580
0.594
0.626
0.658
0.678
0.654
0.642
0.628
0.612
0.598
0.602
0.606
0.600
0.596
0.600
0.620
0.622
0.630
0.666
0.688
0.722
0.712
0.698
0.696
0.666
0.652
0.660
0.668
0.676
0.654
0.652
0.654
0.640
0.634
0.636
0.630
0.620
0.618
0.628
0.640
0.646
0.658
0.654
0.646
0.656
0.648
0.650
0.648
0.644
0.640
0.638
0.624
0.634
0.632
0.650
0.654
0.682
0.678
0.684
0.700
0.690
0.676
0.688
0.666
0.670
0.664
0.668
0.664
0.664
0.650
0.650
0.664
0.654
0.674
0.680
0.686
0.680
0.662
0.670
0.654
0.640
0.632
0.640
0.634
0.640
0.656
0.672
0.670
0.686
0.698
0.688
0.674
0.668
0.654
0.652
0.656
0.658
0.650
0.628
0.616
0.652
0.682
0.670
0.688
0.654
0.642
0.640
0.626
0.608
0.618
0.606
0.600
0.596
0.586
0.588
0.582
0.578
0.576
0.570
0.570
0.558
0.570
0.560
0.558
0.562
0.574
0.568
0.574
0.582
0.576
0.580
0.576
0.580
0.580
0.576
0.570
0.562
0.560
0.556
0.560
0.560
0.566
0.574
0.592
0.596
0.610
0.604
0.588
0.586
0.594
0.588
0.576
0.566
0.554
0.550
0.542
0.540
0.534
0.536
0.540
0.538
0.542
0.544
0.550
0.558
0.572
0.588
0.600
0.608
0.614
0.608
0.592
0.580
0.576
0.562
0.562
0.556
0.558
0.558
0.564
0.564
0.562
0.572
0.568
0.562
0.568
0.564
0.556
0.560
0.558
0.556
0.564
0.562
0.564
0.554
0.558
0.562
0.570
0.594
0.580
0.588
0.592
0.606
0.624
0.628
0.634
0.634
0.626
0.634
0.624
0.612
0.610
0.592
0.588
0.578
0.580
0.582
0.590
0.610
0.618
0.622
0.624
0.630
0.626
0.612
0.602
0.594
0.586
0.576
0.582
0.582
0.586
0.588
0.592
0.584
0.574
0.576
0.558
0.552
0.544
0.538
0.530
0.522
0.516
0.512
0.510
0.548
0.462
0.510
0.508
0.520
0.580
0.606
0.634
0.624
0.656
0.622
0.594
0.584
0.574
0.560
0.570
0.568
0.554
0.552
0.552
0.542
0.540
0.536
0.534
0.526
0.524
0.530
0.522
0.526
0.522
0.524
0.528
0.526
0.526
0.532
0.536
0.536
0.550
0.556
0.564
0.584
0.586
0.578
0.596
0.580
0.574
0.568
0.566
0.566
0.574
0.584
0.594
0.602
0.612
0.628
0.616
0.616
0.606
0.626
0.616
0.618
0.624
0.614
0.616
0.616
0.606
0.606
0.588
0.584
0.570
0.562
0.550
0.546
0.546
0.552
0.558
0.564
0.570
0.570
0.576
0.582
0.578
0.582
0.580
0.572
0.574
0.562
0.570
0.570
0.576
0.582
0.598
0.618
0.638
0.664
0.660
0.652
0.662
0.626
0.626
0.618
0.604
0.604
0.604
0.600
0.592
0.592
0.598
0.602
0.602
0.610
0.610
0.612
0.620
0.614
0.618
0.616
0.618
0.620
0.626
0.624
0.624
0.624
0.618
0.606
0.606
0.602
0.604
0.604
0.602
0.604
0.608
0.610
0.608
0.602
0.620
0.662
0.630
0.636
0.616
0.610
0.610
0.612
0.630
0.638
0.638
0.652
0.680
0.700
0.666
0.646
0.628
0.624
0.630
0.638
0.636
0.662
0.668
0.656
0.644
0.644
0.658
0.664
0.674
0.680
0.678
0.678
0.668
0.664
0.658
0.662
0.656
0.638
0.646
0.664
0.664
0.686
0.698
0.690
0.682
0.680
0.666
0.668
0.680
0.672
0.674
0.688
0.682
0.672
0.676
0.672
0.660
0.674
0.670
0.662
0.654
0.664
0.676
0.666
0.686
0.672
0.668
0.678
0.670
0.652
0.646
0.630
0.626
0.614
0.616
0.602
0.590
0.596
0.616
0.648
0.664
0.668
0.676
0.666
0.662
0.658
0.644
0.652
0.662
0.666
0.666
0.700
0.712
0.694
0.698
0.692
0.676
0.662
0.668
0.670
0.684
0.694
0.680
0.666
0.670
0.658
0.664
0.686
0.690
0.708
0.710
0.714
0.698
0.688
0.688
0.668
0.668
0.678
0.660
0.676
0.676
0.678
0.700
0.700
0.688
0.678
0.684
0.668
0.666
0.680
0.664
0.656
0.668
0.672
0.672
0.672
0.692
0.688
0.670
0.670
0.658
0.664
0.662
0.656
0.644
0.650
0.652
0.670
0.686
0.688
0.698
0.694
0.678
0.662
0.656
0.650
0.646
0.648
0.650
0.648
0.652
0.654
0.658
0.670
0.670
0.670
0.686
0.684
0.676
0.672
0.674
0.656
0.654
0.628
0.620
0.626
0.618
0.634
0.598
0.600
0.614
0.658
0.670
0.700
0.714
0.692
0.688
0.670
0.648
0.642
0.638
0.634
0.638
0.646
0.652
0.650
0.660
0.684
0.664
0.658
0.674
0.658
0.646
0.638
0.634
0.622
0.620
0.624
0.626
0.630
0.622
0.616
0.604
0.626
0.638
0.628
0.634
0.638
0.634
0.636
0.632
0.698
0.702
0.682
0.636
0.628
0.642
0.648
0.664
0.696
0.694
0.678
0.666
0.652
0.652
0.660
0.670
0.670
0.674
0.706
0.704
0.684
0.670
0.656
0.656
0.660
0.670
0.682
0.694
0.704
0.748
0.740
0.718
0.690
0.662
0.658
0.658
0.662
0.658
0.652
0.654
0.662
0.670
0.694
0.712
0.716
0.744
0.742
0.712
0.706
0.674
0.660
0.658
0.674
0.670
0.660
0.646
0.628
0.624
0.626
0.634
0.684
0.710
0.786
0.786
0.760
0.736
0.714
0.700
0.670
0.670
0.662
0.684
0.670
0.664
0.670
0.674
0.684
0.668
0.664
0.658
0.660
0.654
0.654
0.658
0.676
0.658
0.644
0.628
0.626
0.644
0.652
0.642
0.634
0.632
0.630
0.620
0.642
0.662
0.656
0.638
0.638
0.634
0.630
0.630
0.622
0.624
0.616
0.608
0.604
0.586
0.590
0.590
0.590
0.592
0.590
0.602
0.596
0.594
0.592
0.582
0.576
0.570
0.574
0.578
0.592
0.594
0.606
0.616
0.648
0.654
0.660
0.662
0.654
0.642
0.640
0.642
0.630
0.634
0.632
0.630
0.624
0.634
0.632
0.634
0.632
0.632
0.626
0.620
0.628
0.628
0.616
0.620
0.618
0.608
0.594
0.594
0.598
0.606
0.612
0.618
0.616
0.620
0.626
0.614
0.616
0.608
0.598
0.582
0.580
0.582
0.588
0.594
0.596
0.600
0.610
0.622
0.620
0.632
0.658
0.644
0.648
0.638
0.642
0.634
0.626
0.614
0.604
0.600
0.594
0.594
0.590
0.602
0.598
0.614
0.612
0.610
0.616
0.606
0.610
0.598
0.588
0.584
0.578
0.582
0.588
0.596
0.600
0.600
0.606
0.612
0.616
0.618
0.610
0.596
0.598
0.602
0.616
0.610
0.622
0.624
0.634
0.636
0.636
0.632
0.638
0.632
0.638
0.628
0.618
0.616
0.616
0.620
0.620
0.618
0.636
0.634
0.628
0.650
0.614
0.632
0.632
0.630
0.626
0.630
0.608
0.610
0.614
0.620
0.630
0.638
0.632
0.626
0.638
0.640
0.616
0.614
0.618
0.610
0.598
0.596
0.590
0.596
0.598
0.600
0.600
0.584
0.598
0.588
0.600
0.604
0.606
0.604
0.604
0.590
0.592
0.590
0.612
0.614
0.618
0.618
0.602
0.600
0.594
0.590
0.588
0.592
0.610
0.624
0.638
0.666
0.690
0.700
0.714
0.682
0.672
0.652
0.636
0.622
0.626
0.630
0.636
0.634
0.640
0.646
0.656
0.672
0.672
0.694
0.668
0.664
0.648
0.640
0.626
0.618
0.612
0.604
0.598
0.592
0.584
0.586
0.602
0.614
0.638
0.644
0.644
0.642
0.636
0.612
0.604
0.596
0.608
0.610
0.616
0.614
0.618
0.622
0.626
0.638
0.630
0.638
0.680
0.666
0.636
0.632
0.620
0.610
0.602
0.600
0.602
0.594
0.602
0.616
0.646
0.666
0.696
0.704
0.690
0.690
0.650
0.644
0.612
0.608
0.614
0.624
0.650
0.670
0.684
0.698
0.690
0.688
0.692
0.680
0.684
0.688
0.672
0.682
0.680
0.676
0.672
0.670
0.648
0.628
0.616
0.606
0.620
0.626
0.626
0.646
0.662
0.666
0.668
0.672
0.666
0.672
0.664
0.664
0.654
0.644
0.648
0.646
0.674
0.690
0.702
0.710
0.668
0.642
0.622
0.618
0.622
0.626
0.626
0.626
0.634
0.628
0.636
0.644
0.652
0.648
0.654
0.638
0.642
0.632
0.616
0.596
0.598
0.598
0.612
0.618
0.636
0.652
0.660
0.648
0.650
0.650
0.644
0.648
0.638
0.636
0.626
0.616
0.598
0.602
0.602
0.628
0.646
0.650
0.632
0.632
0.628
0.648
0.654
0.656
0.688
0.688
0.688
0.666
0.666
0.648
0.640
0.628
0.626
0.624
0.624
0.630
0.624
0.632
0.610
0.600
0.612
0.624
0.636
0.648
0.644
0.636
0.626
0.604
0.594
0.598
0.602
0.608
0.632
0.638
0.652
0.658
0.646
0.644
0.646
0.632
0.608
0.598
0.598
0.606
0.614
0.630
0.654
0.662
0.658
0.662
0.660
0.646
0.638
0.630
0.626
0.622
0.634
0.630
0.634
0.626
0.630
0.648
0.644
0.640
0.652
0.650
0.648
0.658
0.656
0.666
0.662
0.658
0.654
0.656
0.654
0.650
0.650
0.642
0.646
0.644
0.644
0.638
0.634
0.640
0.648
0.638
0.632
0.636
0.646
0.652
0.656
0.636
0.626
0.630
0.622
0.626
0.630
0.638
0.644
0.654
0.658
0.662
0.652
0.646
0.644
0.628
0.618
0.604
0.596
0.592
0.580
0.578
0.584
0.598
0.630
0.644
0.654
0.652
0.660
0.654
0.658
0.642
0.638
0.630
0.622
0.618
0.616
0.616
0.620
0.628
0.632
0.638
0.640
0.640
0.636
0.644
0.644
0.640
0.640
0.638
0.634
0.632
0.628
0.630
0.624
0.618
0.612
0.604
0.594
0.596
0.598
0.612
0.614
0.608
0.598
0.602
0.606
0.618
0.624
0.628
0.628
0.630
0.636
0.634
0.648
0.660
0.660
0.658
0.664
0.646
0.660
0.680
0.678
0.666
0.638
0.624
0.604
0.614
0.618
0.686
0.658
0.632
0.620
0.614
0.622
0.612
0.604
0.602
0.608
0.622
0.642
0.674
0.700
0.716
0.716
0.720
0.696
0.670
0.646
0.630
0.618
0.602
0.598
0.602
0.612
0.624
0.638
0.654
0.624
0.616
0.648
0.678
0.734
0.714
0.732
0.730
0.720
0.700
0.670
0.658
0.652
0.644
0.648
0.648
0.640
0.636
0.638
0.632
0.638
0.656
0.674
0.698
0.708
0.720
0.728
0.724
0.712
0.694
0.670
0.658
0.650
0.668
0.686
0.688
0.698
0.694
0.678
0.668
0.650
0.620
0.618
0.632
0.632
0.636
0.626
0.632
0.634
0.644
0.634
0.624
0.616
0.618
0.612
0.614
0.606
0.602
0.592
0.584
0.584
0.596
0.606
0.624
0.632
0.646
0.656
0.646
0.640
0.620
0.606
0.604
0.618
0.610
0.602
0.596
0.614
0.616
0.620
0.610
0.614
0.618
0.638
0.654
0.656
0.656
0.660
0.660
0.662
0.652
0.660
0.662
0.652
0.644
0.646
0.646
0.638
0.606
0.598
0.608
0.610
0.604
0.606
0.598
0.602
0.592
0.590
0.592
0.592
0.602
0.612
0.632
0.636
0.630
0.644
0.634
0.634
0.634
0.626
0.616
0.608
0.592
0.588
0.588
0.598
0.612
0.612
0.612
0.608
0.614
0.628
0.622
0.636
0.640
0.634
0.622
0.606
0.606
0.602
0.596
0.598
0.602
0.620
0.638
0.610
0.592
0.600
0.618
0.614
0.618
0.616
0.626
0.620
0.606
0.600
0.592
0.590
0.582
0.574
0.568
0.564
0.562
0.556
0.550
0.544
0.544
0.542
0.544
0.550
0.552
0.548
0.558
0.588
0.622
0.652
0.650
0.682
0.662
0.644
0.616
0.600
0.586
0.576
0.568
0.566
0.572
0.580
0.580
0.596
0.594
0.594
0.590
0.586
0.584
0.584
0.592
0.594
0.608
0.592
0.582
0.580
0.574
0.574
0.568
0.572
0.578
0.576
0.582
0.592
0.588
0.578
0.582
0.560
0.562
0.564
0.558
0.568
0.570
0.574
0.584
0.576
0.570
0.560
0.560
0.554
0.554
0.550
0.546
0.546
0.538
0.540
0.534
0.532
0.532
0.530
0.528
0.526
0.528
0.530
0.524
0.528
0.532
0.564
0.586
0.632
0.642
0.646
0.618
0.616
0.608
0.590
0.584
0.570
0.576
0.580
0.604
0.604
0.602
0.594
0.576
0.580
0.582
0.590
0.602
0.616
0.614
0.602
0.610
0.598
0.594
0.594
0.590
0.588
0.586
0.582
0.560
0.568
0.564
0.558
0.562
0.568
0.572
0.580
0.582
0.594
0.592
0.584
0.578
0.578
0.582
0.598
0.624
0.636
0.636
0.648
0.650
0.652
0.628
0.612
0.614
0.596
0.594
0.592
0.602
0.636
0.684
0.680
0.658
0.656
0.656
0.650
0.656
0.664
0.658
0.662
0.660
0.666
0.674
0.670
0.672
0.682
0.678
0.670
0.672
0.664
0.656
0.662
0.648
0.638
0.628
0.610
0.602
0.602
0.610
0.630
0.646
0.658
0.660
0.668
0.682
0.678
0.662
0.642
0.622
0.604
0.604
0.602
0.628
0.624
0.626
0.624
0.624
0.632
0.638
0.642
0.634
0.650
0.654
0.662
0.686
0.680
0.670
0.646
0.638
0.626
0.620
0.602
0.596
0.586
0.594
0.608
0.626
0.624
0.652
0.656
0.652
0.642
0.646
0.648
0.626
0.616
0.622
0.670
0.684
0.714
0.722
0.728
0.736
0.722
0.688
0.664
0.640
0.620
0.626
0.662
0.684
0.700
0.686
0.694
0.684
0.680
0.674
0.664
0.656
0.624
0.614
0.620
0.628
0.646
0.648
0.656
0.684
0.686
0.698
0.692
0.698
0.664
0.658
0.660
0.666
0.676
0.700
0.718
0.706
0.730
0.736
0.710
0.700
0.712
0.704
0.708
0.718
0.684
0.668
0.662
0.648
0.652
0.658
0.674
0.658
0.670
0.664
0.666
0.682
0.680
0.676
0.670
0.670
0.672
0.678
0.680
0.660
0.658
0.656
0.662
0.662
0.656
0.628
0.630
0.634
0.628
0.632
0.650
0.660
0.708
0.708
0.728
0.724
0.708
0.698
0.668
0.658
0.648
0.648
0.640
0.628
0.644
0.652
0.652
0.638
0.652
0.758
0.740
0.732
0.688
0.636
0.620
0.596
0.590
0.608
0.640
0.672
0.728
0.740
0.766
0.810
0.778
0.788
0.746
0.736
0.722
0.690
0.680
0.672
0.654
0.654
0.656
0.666
0.668
0.668
0.682
0.682
0.694
0.724
0.736
0.764
0.772
0.738
0.728
0.706
0.702
0.694
0.688
0.698
0.692
0.696
0.708
0.718
0.724
0.706
0.698
0.694
0.696
0.700
0.712
0.710
0.696
0.666
0.674
0.662
0.676
0.680
0.676
0.664
0.664
0.660
0.666
0.676
0.682
0.680
0.652
0.632
0.620
0.634
0.658
0.692
0.692
0.704
0.728
0.716
0.700
0.696
0.686
0.688
0.692
0.702
0.698
0.692
0.684
0.700
0.682
0.684
0.670
0.658
0.660
0.654
0.666
0.674
0.672
0.672
0.656
0.626
0.628
0.626
0.626
0.624
0.632
0.652
0.652
0.666
0.714
0.736
0.680
0.654
0.646
0.630
0.624
0.628
0.636
0.640
0.666
0.644
0.616
0.620
0.638
0.692
0.702
0.702
0.692
0.664
0.652
0.662
0.666
0.660
0.678
0.688
0.686
0.686
0.678
0.670
0.660
0.656
0.664
0.654
0.678
0.676
0.662
0.658
0.660
0.652
0.662
0.656
0.648
0.652
0.660
0.674
0.694
0.712
0.726
0.736
0.742
0.734
0.728
0.714
0.690
0.700
0.700
0.686
0.682
0.684
0.678
0.690
0.696
0.692
0.688
0.686
0.700
0.684
0.696
0.688
0.684
0.682
0.680
0.672
0.684
0.692
0.678
0.660
0.652
0.642
0.642
0.644
0.638
0.636
0.678
0.726
0.736
0.742
0.700
0.680
0.652
0.630
0.608
0.620
0.638
0.674
0.684
0.708
0.712
0.748
0.750
0.724
0.720
0.700
0.706
0.726
0.740
0.746
0.734
0.716
0.696
0.696
0.690
0.728
0.760
0.716
0.710
0.706
0.684
0.682
0.658
0.634
0.628
0.650
0.696
0.706
0.720
0.708
0.700
0.676
0.680
0.672
0.668
0.668
0.676
0.686
0.696
0.706
0.696
0.692
0.696
0.692
0.688
0.692
0.716
0.700
0.696
0.694
0.692
0.692
0.662
0.670
0.666
0.660
0.658
0.656
0.666
0.674
0.694
0.710
0.694
0.688
0.676
0.680
0.670
0.686
0.684
0.668
0.670
0.682
0.678
0.678
0.692
0.716
0.704
0.718
0.728
0.700
0.692
0.682
0.678
0.674
0.678
0.680
0.668
0.676
0.680
0.688
0.678
0.692
0.692
0.704
0.718
0.700
0.706
0.672
0.664
0.660
0.674
0.636
0.624
0.612
0.614
0.624
0.638
0.658
0.678
0.688
0.702
0.706
0.684
0.670
0.676
0.674
0.664
0.664
0.716
0.718
0.738
0.734
0.730
0.706
0.698
0.694
0.678
0.660
0.654
0.656
0.670
0.672
0.678
0.676
0.686
0.696
0.686
0.702
0.690
0.684
0.664
0.644
0.620
0.622
0.650
0.694
0.704
0.706
0.712
0.692
0.678
0.690
0.686
0.692
0.708
0.734
0.714
0.718
0.712
0.704
0.706
0.692
0.712
0.712
0.702
0.710
0.698
0.708
0.718
0.724
0.728
0.746
0.740
0.740
0.742
0.732
0.696
0.684
0.684
0.672
0.660
0.634
0.626
0.666
0.642
0.626
0.614
0.608
0.616
0.624
0.638
0.678
0.702
0.696
0.688
0.690
0.736
0.754
0.736
0.730
0.712
0.708
0.698
0.712
0.708
0.702
0.682
0.682
0.702
0.708
0.738
0.758
0.754
0.770
0.758
0.756
0.750
0.722
0.716
0.708
0.704
0.700
0.696
0.694
0.700
0.718
0.736
0.744
0.714
0.706
0.692
0.676
0.658
0.660
0.666
0.650
0.658
0.676
0.682
0.684
0.662
0.660
0.658
0.652
0.652
0.660
0.666
0.666
0.656
0.634
0.618
0.598
0.610
0.632
0.682
0.738
0.802
0.762
0.816
0.774
0.792
0.756
0.764
0.754
0.750
0.752
0.730
0.704
0.726
0.750
0.712
0.710
0.714
0.738
0.752
0.750
0.786
0.780
0.722
0.722
0.718
0.696
0.678
0.684
0.692
0.676
0.646
0.680
0.716
0.754
0.772
0.748
0.758
0.736
0.718
0.714
0.700
0.688
0.694
0.704
0.692
0.702
0.742
0.728
0.736
0.746
0.730
0.742
0.734
0.728
0.724
0.730
0.730
0.736
0.708
0.700
0.692
0.686
0.678
0.692
0.700
0.714
0.698
0.672
0.670
0.654
0.660
0.676
0.670
0.670
0.660
0.674
0.676
0.678
0.670
0.686
0.690
0.706
0.712
0.708
0.686
0.706
0.708
0.708
0.706
0.712
0.696
0.672
0.662
0.640
0.642
0.654
0.666
0.714
0.742
0.754
0.754
0.786
0.752
0.752
0.752
0.740
0.738
0.728
0.726
0.736
0.734
0.712
0.724
0.696
0.708
0.718
0.710
0.720
0.720
0.710
0.712
0.722
0.722
0.724
0.714
0.724
0.716
0.696
0.702
0.702
0.690
0.680
0.652
0.672
0.688
0.680
0.670
0.650
0.630
0.662
0.700
0.712
0.736
0.756
0.750
0.732
0.750
0.732
0.718
0.708
0.702
0.716
0.746
0.764
0.788
0.796
0.780
0.808
0.794
0.768
0.730
0.696
0.692
0.680
0.674
0.676
0.692
0.730
0.750
0.770
0.774
0.766
0.770
0.742
0.732
0.710
0.688
0.696
0.688
0.694
0.720
0.730
0.772
0.758
0.760
0.740
0.738
0.720
0.702
0.686
0.684
0.686
0.690
0.694
0.732
0.742
0.754
0.756
0.734
0.736
0.730
0.738
0.718
0.712
0.700
0.686
0.678
0.682
0.676
0.678
0.708
0.712
0.734
0.718
0.716
0.708
0.686
0.684
0.680
0.688
0.690
0.696
0.706
0.718
0.736
0.724
0.710
0.700
0.678
0.670
0.684
0.676
0.672
0.680
0.676
0.668
0.664
0.672
0.664
0.664
0.668
0.680
0.688
0.694
0.696
0.700
0.696
0.690
0.686
0.692
0.686
0.666
0.686
0.702
0.710
0.726
0.724
0.730
0.714
0.700
0.674
0.674
0.690
0.694
0.694
0.670
0.660
0.640
0.636
0.638
0.646
0.650
0.654
0.658
0.660
0.656
0.656
0.654
0.660
0.668
0.676
0.676
0.668
0.686
0.696
0.710
0.724
0.728
0.730
0.732
0.734
0.744
0.728
0.716
0.688
0.690
0.676
0.696
0.674
0.668
0.668
0.696
0.702
0.720
0.712
0.700
0.700
0.690
0.676
0.654
0.666
0.676
0.676
0.666
0.656
0.662
0.662
0.670
0.676
0.684
0.706
0.718
0.736
0.748
0.710
0.702
0.690
0.708
0.704
0.696
0.688
0.664
0.648
0.640
0.642
0.644
0.664
0.714
0.720
0.730
0.762
0.760
0.750
0.752
0.726
0.746
0.758
0.740
0.750
0.724
0.720
0.726
0.696
0.680
0.680
0.694
0.688
0.718
0.756
0.764
0.762
0.730
0.698
0.684
0.646
0.650
0.664
0.680
0.692
0.714
0.706
0.714
0.704
0.708
0.698
0.696
0.684
0.674
0.662
0.672
0.676
0.672
0.686
0.700
0.726
0.732
0.740
0.738
0.756
0.750
0.730
0.702
0.688
0.666
0.662
0.662
0.656
0.658
0.670
0.676
0.704
0.706
0.732
0.754
0.734
0.758
0.738
0.718
0.676
0.644
0.620
0.610
0.610
0.646
0.700
0.772
0.794
0.870
0.876
0.904
0.884
0.836
0.828
0.762
0.758
0.728
0.734
0.710
0.706
0.700
0.740
0.746
0.726
0.680
0.638
0.636
0.642
0.676
0.710
0.702
0.698
0.700
0.704
0.694
0.698
0.726
0.716
0.720
0.712
0.714
0.712
0.716
0.708
0.728
0.744
0.766
0.750
0.730
0.686
0.666
0.652
0.662
0.694
0.688
0.700
0.694
0.706
0.708
0.714
0.718
0.738
0.728
0.756
0.768
0.740
0.706
0.672
0.648
0.632
0.640
0.648
0.720
0.742
0.740
0.748
0.734
0.742
0.726
0.716
0.728
0.706
0.710
0.680
0.686
0.686
0.682
0.712
0.726
0.722
0.732
0.728
0.718
0.704
0.684
0.670
0.660
0.650
0.662
0.690
0.724
0.748
0.760
0.724
0.714
0.716
0.700
0.698
0.702
0.690
0.678
0.748
0.840
0.828
0.810
0.754
0.760
0.750
0.716
0.718
0.706
0.726
0.750
0.784
0.766
0.760
0.758
0.710
0.664
0.642
0.642
0.644
0.668
0.692
0.706
0.732
0.750
0.752
0.746
0.708
0.752
0.786
0.792
0.780
0.790
0.786
0.764
0.762
0.760
0.754
0.780
0.796
0.786
0.778
0.758
0.728
0.680
0.650
0.612
0.608
0.616
0.638
0.660
0.684
0.704
0.724
0.768
0.712
0.708
0.722
0.722
0.702
0.694
0.680
0.674
0.696
0.682
0.676
0.654
0.656
0.638
0.616
0.622
0.632
0.658
0.684
0.720
0.744
0.742
0.762
0.750
0.760
0.748
0.740
0.738
0.720
0.730
0.718
0.724
0.726
0.736
0.744
0.734
0.716
0.720
0.694
0.850
0.802
0.784
0.752
0.718
0.694
0.678
0.682
0.684
0.720
0.696
0.714
0.694
0.716
0.686
0.726
0.700
0.722
0.698
0.726
0.730
0.692
0.666
0.638
0.616
0.606
0.600
0.616
0.644
0.652
0.700
0.728
0.740
0.760
0.750
0.766
0.746
0.738
0.722
0.720
0.706
0.706
0.700
0.712
0.722
0.720
0.752
0.746
0.716
0.706
0.714
0.736
0.746
0.704
0.690
0.670
0.698
0.728
0.732
0.732
0.738
0.736
0.756
0.744
0.736
0.748
0.736
0.710
0.712
0.702
0.710
0.696
0.714
0.720
0.714
0.728
0.718
0.724
0.706
0.706
0.718
0.694
0.708
0.680
0.686
0.676
0.686
0.670
0.674
0.668
0.666
0.666
0.672
0.670
0.662
0.660
0.634
0.624
0.604
0.590
0.576
0.566
0.570
0.564
0.572
0.566
0.568
0.586
0.632
0.662
0.698
0.684
0.676
0.646
0.628
0.622
0.620
0.622
0.628
0.612
0.626
0.638
0.640
0.672
0.710
0.696
0.772
0.812
0.788
0.776
0.760
0.778
0.766
0.744
0.754
0.742
0.756
0.754
0.758
0.742
0.742
0.740
0.762
0.746
0.748
0.732
0.724
0.704
0.694
0.682
0.704
0.718
0.734
0.776
0.766
0.804
0.790
0.762
0.756
0.726
0.702
0.718
0.688
0.702
0.722
0.738
0.780
0.776
0.794
0.768
0.746
0.708
0.670
0.650
0.684
0.714
0.744
0.780
0.824
0.774
0.760
0.742
0.720
0.700
0.710
0.724
0.736
0.760
0.756
0.732
0.746
0.724
0.736
0.696
0.678
0.656
0.666
0.674
0.702
0.766
0.812
0.786
0.786
0.750
0.734
0.712
0.692
0.690
0.678
0.666
0.656
0.646
0.668
0.720
0.718
0.728
0.710
0.710
0.704
0.690
0.700
0.688
0.708
0.704
0.712
0.702
0.692
0.678
0.684
0.690
0.688
0.696
0.710
0.688
0.680
0.676
0.680
0.690
0.704
0.702
0.722
0.740
0.730
0.712
0.704
0.684
0.694
0.686
0.684
0.690
0.678
0.680
0.694
0.698
0.710
0.708
0.682
0.668
0.664
0.658
0.652
0.644
0.644
0.644
0.650
0.666
0.674
0.686
0.690
0.696
0.694
0.682
0.676
0.674
0.660
0.656
0.670
0.666
0.682
0.696
0.702
0.680
0.714
0.684
0.662
0.646
0.642
0.652
0.664
0.668
0.682
0.694
0.694
0.720
0.744
0.754
0.718
0.676
0.658
0.628
0.628
0.628
0.648
0.704
0.724
0.784
0.780
0.734
0.702
0.660
0.646
0.622
0.622
0.652
0.628
0.628
0.636
0.664
0.690
0.742
0.752
0.772
0.798
0.764
0.750
0.724
0.686
0.642
0.638
0.654
0.688
0.686
0.724
0.718
0.724
0.728
0.728
0.756
0.750
0.784
0.774
0.762
0.762
0.746
0.468
0.272
0.706
0.714
0.726
0.732
0.742
0.756
0.714
0.684
0.680
0.672
0.678
0.664
0.674
0.686
0.728
0.784
0.784
0.744
0.758
0.748
0.782
0.798
0.788
0.806
0.788
0.804
0.804
0.778
0.784
0.758
0.738
0.736
0.718
0.736
0.752
0.750
0.762
0.758
0.764
0.760
0.740
0.740
0.746
0.748
0.784
0.784
0.796
0.774
0.780
0.770
0.752
0.750
0.752
0.720
0.716
0.672
0.680
0.688
0.696
0.704
0.720
0.744
0.762
0.752
0.756
0.742
0.734
0.714
0.714
0.724
0.724
0.694
0.672
0.678
0.686
0.682
0.668
0.682
0.690
0.712
0.710
0.710
0.736
0.724
0.706
0.676
0.662
0.654
0.662
0.686
0.674
0.656
0.646
0.644
0.652
0.674
0.708
0.710
0.732
0.754
0.748
0.722
0.688
0.666
0.650
0.630
0.644
0.664
0.672
0.680
0.676
0.656
0.662
0.654
0.660
0.680
0.690
0.700
0.722
0.742
0.756
0.718
0.720
0.696
0.710
0.710
0.710
0.692
0.686
0.690
0.678
0.670
0.680
0.684
0.716
0.734
0.748
0.744
0.734
0.714
0.698
0.686
0.668
0.668
0.672
0.708
0.746
0.784
0.756
0.774
0.750
0.730
0.708
0.690
0.676
0.676
0.684
0.700
0.716
0.742
0.732
0.728
0.718
0.710
0.708
0.702
0.706
0.720
0.740
0.732
0.748
0.756
0.736
0.734
0.720
0.716
0.738
0.736
0.734
0.736
0.724
0.726
0.722
0.722
0.720
0.724
0.706
0.716
0.718
0.736
0.734
0.762
0.722
0.706
0.688
0.692
0.686
0.670
0.670
0.674
0.682
0.682
0.688
0.718
0.724
0.708
0.692
0.696
0.698
0.694
0.684
0.692
0.692
0.698
0.716
0.722
0.736
0.750
0.758
0.738
0.732
0.728
0.708
0.690
0.680
0.660
0.664
0.658
0.664
0.678
0.690
0.700
0.700
0.698
0.680
0.680
0.682
0.670
0.686
0.712
0.754
0.768
0.742
0.720
0.676
0.640
0.642
0.634
0.644
0.646
0.630
0.648
0.646
0.632
0.628
0.632
0.644
0.652
0.694
0.702
0.716
0.730
0.746
0.726
0.716
0.678
0.674
0.674
0.670
0.676
0.684
0.748
0.756
0.776
0.800
0.786
0.776
0.732
0.716
0.674
0.648
0.624
0.652
0.720
0.788
0.774
0.826
0.814
0.816
0.780
0.760
0.742
0.732
0.716
0.712
0.692
0.652
0.642
0.610
0.604
0.616
0.680
0.760
0.782
0.788
0.790
0.810
0.822
0.816
0.798
0.786
0.790
0.752
0.762
0.728
0.740
0.728
0.754
0.710
0.722
0.698
0.708
0.686
0.706
0.690
0.712
0.720
0.738
0.708
0.710
0.698
0.684
0.658
0.652
0.648
0.662
0.694
0.716
0.686
0.684
0.680
0.676
0.688
0.686
0.662
0.638
0.638
0.654
0.706
0.746
0.712
0.688
0.672
0.652
0.648
0.648
0.672
0.682
0.702
0.732
0.730
0.762
0.734
0.698
0.680
0.656
0.648
0.630
0.620
0.616
0.608
0.616
0.600
0.606
0.600
0.620
0.624
0.642
0.696
0.766
0.824
0.858
0.786
0.780
0.770
0.764
0.746
0.740
0.726
0.706
0.674
0.654
0.632
0.638
0.678
0.704
0.700
0.700
0.716
0.742
0.748
0.732
0.748
0.734
0.738
0.732
0.752
0.766
0.786
0.810
0.760
0.764
0.746
0.742
0.722
0.728
0.720
0.706
0.726
0.714
0.698
0.714
0.716
0.736
0.736
0.736
0.736
0.744
0.760
0.746
0.726
0.700
0.676
0.668
0.664
0.682
0.692
0.704
0.720
0.710
0.732
0.726
0.722
0.738
0.720
0.736
0.720
0.716
0.700
0.688
0.684
0.686
0.694
0.680
0.680
0.694
0.702
0.696
0.690
0.704
0.680
0.678
0.692
0.678
0.672
0.694
0.730
0.724
0.750
0.746
0.758
0.744
0.720
0.712
0.704
0.706
0.716
0.714
0.730
0.746
0.748
0.752
0.738
0.730
0.732
0.736
0.738
0.716
0.706
0.696
0.700
0.704
0.696
0.710
0.700
0.702
0.698
0.692
0.696
0.690
0.706
0.700
0.700
0.690
0.678
0.684
0.680
0.674
0.668
0.770
0.730
0.720
0.700
0.684
0.690
0.692
0.722
0.752
0.782
0.794
0.790
0.772
0.758
0.750
0.738
0.706
0.694
0.692
0.700
0.710
0.704
0.712
0.702
0.720
0.708
0.704
0.724
0.724
0.710
0.710
0.710
0.708
0.714
0.724
0.714
0.706
0.686
0.682
0.684
0.688
0.676
0.654
0.636
0.642
0.652
0.660
0.648
0.634
0.628
0.654
0.674
0.684
0.704
0.708
0.688
0.676
0.666
0.662
0.650
0.652
0.650
0.656
0.674
0.686
0.698
0.696
0.702
0.690
0.696
0.702
0.710
0.696
0.676
0.664
0.660
0.656
0.658
0.666
0.684
0.688
0.698
0.704
0.710
0.736
0.756
0.768
0.776
0.788
0.768
0.750
0.752
0.744
0.742
0.724
0.736
0.736
0.744
0.748
0.738
0.764
0.732
0.726
0.718
0.700
0.688
0.668
0.670
0.660
0.652
0.658
0.664
0.674
0.680
0.692
0.704
0.710
0.704
0.686
0.688
0.680
0.676
0.672
0.684
0.694
0.704
0.722
0.736
0.726
0.748
0.738
0.720
0.708
0.690
0.692
0.696
0.712
0.718
0.722
0.720
0.712
0.708
0.706
0.686
0.694
0.682
0.702
0.692
0.686
0.686
0.710
0.714
0.712
0.694
0.688
0.698
0.680
0.678
0.676
0.676
0.694
0.706
0.722
0.720
0.704
0.692
0.694
0.694
0.690
0.686
0.688
0.676
0.668
0.668
0.666
0.704
0.724
0.730
0.736
0.702
0.698
0.686
0.676
0.682
0.674
0.668
0.668
0.672
0.670
0.670
0.662
0.650
0.634
0.620
0.626
0.636
0.642
0.650
0.656
0.656
0.656
0.664
0.654
0.658
0.648
0.654
0.640
0.636
0.640
0.658
0.666
0.704
0.736
0.738
0.722
0.718
0.714
0.692
0.682
0.668
0.654
0.642
0.646
0.650
0.668
0.716
0.850
0.856
0.818
0.790
0.770
0.750
0.724
0.698
0.678
0.664
0.670
0.678
0.684
0.710
0.738
0.800
0.784
0.770
0.768
0.758
0.736
0.724
0.710
0.706
0.706
0.718
0.722
0.718
0.706
0.714
0.702
0.696
0.700
0.712
0.710
0.730
0.720
0.720
0.714
0.718
0.708
0.724
0.722
0.720
0.736
0.732
0.726
0.714
0.704
0.698
0.692
0.698
0.680
0.694
0.674
0.692
0.690
0.700
0.692
0.688
0.682
0.664
0.670
0.676
0.666
0.664
0.676
0.684
0.678
0.704
0.722
0.722
0.734
0.718
0.714
0.704
0.688
0.688
0.674
0.674
0.666
0.658
0.664
0.672
0.678
0.688
0.712
0.752
0.766
0.758
0.764
0.764
0.752
0.734
0.726
0.714
0.718
0.732
0.728
0.718
0.712
0.708
0.710
0.708
0.710
0.682
0.660
0.642
0.656
0.682
0.724
0.724
0.740
0.758
0.742
0.716
0.684
0.704
0.738
0.754
0.738
0.730
0.706
0.702
0.700
0.716
0.740
0.750
0.736
0.748
0.756
0.724
0.726
0.710
0.726
0.702
0.700
0.706
0.714
0.702
0.684
0.670
0.682
0.706
0.734
0.762
0.760
0.768
0.772
0.734
0.720
0.732
0.710
0.720
0.726
0.736
0.754
0.756
0.752
0.744
0.730
0.730
0.730
0.718
0.720
0.734
0.744
0.736
0.746
0.742
0.736
0.738
0.730
0.742
0.736
0.740
0.766
0.754
0.768
0.748
0.726
0.734
0.710
0.706
0.726
0.748
0.752
0.762
0.754
0.776
0.746
0.776
0.748
0.738
0.722
0.700
0.700
0.690
0.682
0.684
0.676
0.672
0.662
0.670
0.662
0.672
0.688
0.712
0.704
0.718
0.706
0.720
0.718
0.712
0.690
0.684
0.678
0.670
0.684
0.694
0.718
0.714
0.732
0.734
0.734
0.728
0.726
0.732
0.728
0.726
0.726
0.730
0.720
0.694
0.680
0.680
0.666
0.670
0.680
0.682
0.694
0.712
0.730
0.744
0.754
0.732
0.732
0.722
0.710
0.690
0.684
0.686
0.680
0.676
0.692
0.696
0.716
0.742
0.728
0.714
0.702
0.708
0.688
0.696
0.702
0.702
0.698
0.700
0.696
0.690
0.680
0.684
0.678
0.680
0.702
0.730
0.728
0.738
0.744
0.704
0.702
0.670
0.678
0.656
0.640
0.626
0.614
0.606
0.600
0.586
0.592
0.604
0.648
0.688
0.724
0.744
0.774
0.772
0.768
0.748
0.738
0.722
0.700
0.684
0.664
0.670
0.680
0.712
0.716
0.740
0.736
0.736
0.734
0.722
0.722
0.726
0.716
0.720
0.734
0.716
0.728
0.716
0.686
0.690
0.688
0.692
0.696
0.688
0.690
0.694
0.712
0.748
0.762
0.752
0.726
0.716
0.708
0.702
0.708
0.706
0.722
0.728
0.728
0.738
0.734
0.768
0.758
0.750
0.724
0.722
0.730
0.726
0.732
0.728
0.714
0.714
0.704
0.708
0.708
0.706
0.682
0.704
0.736
0.722
0.692
0.684
0.688
0.694
0.698
0.720
0.708
0.686
0.666
0.648
0.662
0.674
0.720
0.726
0.688
0.690
0.686
0.698
0.688
0.684
0.702
0.708
0.718
0.706
0.720
0.718
0.726
0.718
0.704
0.708
0.704
0.678
0.666
0.672
0.682
0.696
0.696
0.684
0.700
0.702
0.712
0.694
0.694
0.700
0.708
0.692
0.688
0.678
0.698
0.720
0.720
0.704
0.692
0.688
0.684
0.684
0.692
0.698
0.696
0.712
0.710
0.714
0.718
0.694
0.684
0.686
0.682
0.672
0.660
0.652
0.642
0.642
0.646
0.650
0.654
0.672
0.690
0.692
0.702
0.692
0.694
0.680
0.686
0.684
0.692
0.682
0.686
0.692
0.698
0.700
0.696
0.690
0.738
0.758
0.770
0.792
0.782
0.786
0.748
0.724
0.712
0.694
0.702
0.712
0.710
0.718
0.700
0.690
0.696
0.690
0.702
0.710
0.730
0.736
0.738
0.736
0.722
0.714
0.694
0.686
0.680
0.686
0.682
0.694
0.698
0.706
0.706
0.724
0.728
0.708
0.714
0.702
0.696
0.684
0.684
0.676
0.666
0.676
0.670
0.674
0.678
0.674
0.694
0.662
0.684
0.678
0.678
0.680
0.670
0.674
0.684
0.680
0.682
0.688
0.712
0.732
0.742
0.752
0.744
0.722
0.712
0.698
0.684
0.680
0.680
0.678
0.690
0.688
0.692
0.700
0.710
0.718
0.720
0.728
0.732
0.712
0.698
0.680
0.672
0.668
0.658
0.654
0.644
0.634
0.622
0.634
0.646
0.674
0.680
0.688
0.678
0.668
0.668
0.664
0.662
0.668
0.670
0.674
0.672
0.678
0.694
0.686
0.676
0.668
0.662
0.660
0.672
0.676
0.682
0.676
0.678
0.670
0.688
0.676
0.662
0.672
0.688
0.692
0.688
0.678
0.666
0.654
0.656
0.670
0.702
0.712
0.762
0.762
0.778
0.780
0.752
0.728
0.714
0.700
0.694
0.704
0.742
0.754
0.746
0.736
0.754
0.750
0.750
0.748
0.742
0.750
0.746
0.750
0.740
0.742
0.742
0.728
0.724
0.708
0.704
0.704
0.736
0.718
0.726
0.712
0.710
0.726
0.738
0.728
0.726
0.720
0.716
0.724
0.716
0.734
0.766
0.770
0.794
0.790
0.776
0.776
0.744
0.722
0.718
0.720
0.710
0.712
0.716
0.716
0.724
0.716
0.708
0.698
0.682
0.692
0.670
0.680
0.672
0.674
0.680
0.688
0.692
0.690
0.684
0.680
0.672
0.666
0.672
0.674
0.668
0.662
0.658
0.650
0.648
0.650
0.660
0.668
0.668
0.662
0.740
0.838
0.790
0.752
0.698
0.662
0.646
0.656
0.698
0.750
0.782
0.812
0.800
0.780
0.732
0.732
0.732
0.732
0.750
0.734
0.716
0.726
0.734
0.744
0.754
0.774
0.792
0.804
0.808
0.778
0.780
0.780
0.758
0.738
0.736
0.728
0.726
0.720
0.704
0.708
0.710
0.702
0.698
0.696
0.702
0.712
0.728
0.714
0.712
0.708
0.712
0.710
0.700
0.704
0.698
0.694
0.666
0.656
0.658
0.664
0.668
0.674
0.690
0.694
0.694
0.704
0.718
0.696
0.698
0.684
0.690
0.678
0.684
0.684
0.684
0.684
0.684
0.682
0.686
0.676
0.712
0.724
0.714
0.696
0.670
0.658
0.656
0.654
0.658
0.670
0.698
0.698
0.694
0.708
0.722
0.718
0.684
0.674
0.662
0.650
0.646
0.682
0.722
0.746
0.786
0.786
0.780
0.780
0.770
0.762
0.746
0.738
0.732
0.716
0.728
0.734
0.746
0.748
0.746
0.744
0.736
0.722
0.708
0.694
0.688
0.690
0.696
0.754
0.712
0.706
0.704
0.710
0.708
0.698
0.694
0.690
0.700
0.712
0.720
0.718
0.734
0.720
0.708
0.710
0.692
0.718
0.720
0.722
0.716
0.708
0.710
0.692
0.696
0.714
0.698
0.698
0.682
0.644
0.636
0.616
0.608
0.614
0.608
0.604
0.598
0.594
0.594
0.590
0.600
0.618
0.650
0.688
0.690
0.700
0.704
0.694
0.702
0.682
0.680
0.676
0.688
0.686
0.686
0.686
0.674
0.682
0.692
0.712
0.742
0.762
0.756
0.802
0.774
0.778
0.732
0.698
0.678
0.672
0.674
0.704
0.672
0.658
0.648
0.664
0.680
0.702
0.738
0.770
0.766
0.790
0.782
0.760
0.742
0.732
0.706
0.702
0.700
0.700
0.726
0.724
0.758
0.752
0.788
0.748
0.752
0.772
0.764
0.758
0.746
0.724
0.706
0.750
0.710
0.674
0.658
0.656
0.672
0.684
0.692
0.678
0.692
0.672
0.646
0.628
0.626
0.638
0.644
0.652
0.654
0.654
0.666
0.688
0.696
0.716
0.752
0.718
0.716
0.708
0.710
0.698
0.688
0.686
0.678
0.684
0.702
0.700
0.728
0.726
0.740
0.720
0.724
0.694
0.684
0.680
0.690
0.670
0.646
0.636
0.640
0.642
0.658
0.688
0.680
0.670
0.664
0.664
0.666
0.676
0.684
0.706
0.716
0.722
0.732
0.706
0.716
0.706
0.698
0.684
0.686
0.686
0.696
0.714
0.714
0.732
0.734
0.748
0.766
0.740
0.740
0.724
0.708
0.700
0.690
0.700
0.700
0.702
0.746
0.740
0.724
0.666
0.644
0.632
0.618
0.614
0.634
0.658
0.694
0.742
0.786
0.822
0.830
0.788
0.774
0.836
0.768
0.734
0.688
0.676
0.670
0.686
0.718
0.802
0.810
0.768
0.758
0.730
0.726
0.728
0.730
0.742
0.756
0.780
0.746
0.732
0.744
0.738
0.750
0.724
0.708
0.704
0.708
0.716
0.702
0.692
0.688
0.676
0.674
0.650
0.646
0.636
0.640
0.640
0.632
0.644
0.648
0.652
0.670
0.686
0.692
0.696
0.700
0.700
0.706
0.722
0.730
0.730
0.724
0.718
0.702
0.704
0.696
0.706
0.698
0.694
0.676
0.672
0.680
0.674
0.668
0.674
0.684
0.692
0.700
0.712
0.732
0.740
0.732
0.716
0.692
0.698
0.694
0.706
0.700
0.708
0.690
0.682
0.676
0.674
0.682
0.682
0.696
0.716
0.764
0.740
0.746
0.730
0.672
0.656
0.630
0.618
0.612
0.616
0.624
0.622
0.636
0.636
0.630
0.652
0.674
0.700
0.728
0.734
0.752
0.730
0.732
0.714
0.734
0.718
0.720
0.720
0.700
0.696
0.680
0.670
0.664
0.658
0.652
0.642
0.628
0.642
0.684
0.716
0.742
0.770
0.742
0.720
0.706
0.684
0.660
0.638
0.624
0.610
0.608
0.620
0.694
0.664
0.670
0.658
0.630
0.624
0.610
0.604
0.600
0.604
0.598
0.644
0.714
0.826
0.838
0.868
0.868
0.870
0.840
0.792
0.776
0.760
0.766
0.762
0.782
0.814
0.794
0.806
0.780
0.784
0.778
0.772
0.758
0.764
0.790
0.762
0.736
0.724
0.720
0.712
0.742
0.758
0.758
0.784
0.788
0.772
0.760
0.754
0.746
0.740
0.722
0.724
0.716
0.746
0.756
0.784
0.748
0.752
0.710
0.702
0.712
0.742
0.708
0.688
0.678
0.670
0.668
0.648
0.644
0.646
0.660
0.688
0.708
0.726
0.764
0.792
0.762
0.758
0.724
0.704
0.698
0.692
0.688
0.702
0.722
0.708
0.720
0.714
0.708
0.700
0.730
0.720
0.728
0.750
0.750
0.760
0.740
0.744
0.718
0.714
0.700
0.684
0.684
0.672
0.662
0.678
0.690
0.696
0.696
0.692
0.690
0.672
0.682
0.670
0.678
0.690
0.694
0.704
0.718
0.712
0.724
0.708
0.702
0.696
0.678
0.678
0.678
0.680
0.686
0.692
0.708
0.718
0.718
0.702
0.690
0.698
0.686
0.682
0.690
0.696
0.730
0.790
0.776
0.774
0.762
0.750
0.724
0.718
0.728
0.708
0.704
0.674
0.688
0.678
0.698
0.692
0.726
0.702
0.736
0.736
0.766
0.768
0.808
0.818
0.802
0.806
0.776
0.754
0.750
0.748
0.736
0.732
0.702
0.690
0.670
0.658
0.648
0.642
0.622
0.626
0.616
0.610
0.612
0.622
0.638
0.666
0.668
0.648
0.628
0.648
0.668
0.716
0.726
0.740
0.712
0.720
0.714
0.734
0.746
0.768
0.774
0.774
0.768
0.780
0.788
0.810
0.780
0.768
0.754
0.740
0.740
0.714
0.720
0.720
0.732
0.738
0.738
0.768
0.766
0.768
0.776
0.766
0.772
0.738
0.732
0.708
0.710
0.698
0.722
0.724
0.728
0.760
0.772
0.726
0.726
0.718
0.714
0.706
0.710
0.714
0.724
0.736
0.726
0.738
0.752
0.718
0.706
0.714
0.696
0.708
0.720
0.706
0.706
0.696
0.696
0.714
0.728
0.730
0.720
0.720
0.724
0.710
0.688
0.678
0.668
0.668
0.672
0.688
0.676
0.668
0.666
0.670
0.682
0.676
0.686
0.680
0.676
0.678
0.682
0.688
0.720
0.710
0.692
0.676
0.670
0.666
0.660
0.650
0.636
0.646
0.648
0.668
0.678
0.684
0.680
0.700
0.730
0.752
0.746
0.754
0.744
0.718
0.690
0.690
0.682
0.686
0.684
0.688
0.714
0.722
0.734
0.742
0.750
0.768
0.752
0.732
0.742
0.722
0.716
0.716
0.736
0.710
0.688
0.670
0.670
0.658
0.654
0.654
0.666
0.668
0.664
0.676
0.686
0.670
0.658
0.660
0.686
0.692
0.680
0.674
0.650
0.650
0.648
0.648
0.660
0.662
0.688
0.702
0.700
0.720
0.728
0.716
0.714
0.712
0.714
0.696
0.672
0.678
0.712
0.748
0.742
0.718
0.686
0.672
0.686
0.714
0.714
0.712
0.702
0.698
0.758
0.768
0.708
0.688
0.688
0.660
0.644
0.640
0.632
0.646
0.642
0.630
0.658
0.720
0.784
0.808
0.798
0.808
0.826
0.796
0.750
0.744
0.718
0.718
0.736
0.740
0.754
0.772
0.796
0.788
0.776
0.742
0.720
0.686
0.646
0.638
0.628
0.624
0.638
0.656
0.718
0.792
0.902
0.866
0.896
0.880
0.852
0.812
0.800
0.766
0.736
0.724
0.724
0.758
0.788
0.772
0.790
0.816
0.776
0.746
0.722
0.710
0.702
0.690
0.706
0.710
0.728
0.750
0.750
0.758
0.756
0.718
0.700
0.704
0.686
0.694
0.690
0.704
0.712
0.722
0.710
0.692
0.682
0.698
0.686
0.710
0.714
0.712
0.704
0.698
0.700
0.698
0.710
0.708
0.730
0.728
0.736
0.714
0.724
0.738
0.728
0.726
0.732
0.726
0.720
0.730
0.732
0.740
0.744
0.748
0.734
0.736
0.730
0.712
0.712
0.704
0.714
0.724
0.738
0.720
0.718
0.700
0.698
0.694
0.690
0.696
0.690
0.694
0.688
0.678
0.672
0.670
0.662
0.658
0.652
0.664
0.672
0.684
0.692
0.738
0.730
0.764
0.754
0.714
0.710
0.716
0.700
0.688
0.684
0.670
0.658
0.656
0.654
0.658
0.676
0.698
0.704
0.720
0.738
0.724
0.720
0.718
0.698
0.694
0.688
0.686
0.676
0.694
0.700
0.714
0.766
0.744
0.754
0.746
0.738
0.728
0.706
0.688
0.668
0.650
0.636
0.630
0.632
0.670
0.692
0.706
0.736
0.768
0.746
0.760
0.752
0.724
0.706
0.706
0.702
0.706
0.716
0.742
0.764
0.790
0.806
0.810
0.790
0.782
0.764
0.718
0.708
0.712
0.710
0.692
0.694
0.708
0.732
0.730
0.744
0.742
0.732
0.730
0.728
0.714
0.710
0.704
0.730
0.662
0.726
0.666
0.686
0.680
0.686
0.676
0.682
0.696
0.720
0.712
0.716
0.712
0.702
0.704
0.702
0.676
0.678
0.672
0.684
0.716
0.764
0.786
0.786
0.756
0.742
0.712
0.710
0.708
0.706
0.716
0.724
0.734
0.734
0.748
0.734
0.744
0.720
0.704
0.670
0.672
0.670
0.684
0.692
0.688
0.678
0.674
0.664
0.674
0.666
0.680
0.662
0.706
0.764
0.766
0.752
0.776
0.750
0.736
0.744
0.742
0.730
0.722
0.694
0.696
0.688
0.684
0.682
0.680
0.686
0.692
0.704
0.704
0.700
0.700
0.702
0.702
0.708
0.702
0.702
0.686
0.676
0.680
0.676
0.680
0.680
0.682
0.684
0.688
0.692
0.694
0.712
0.726
0.714
0.724
0.720
0.704
0.694
0.686
0.686
0.696
0.708
0.722
0.742
0.726
0.736
0.728
0.718
0.722
0.712
0.688
0.694
0.674
0.672
0.666
0.662
0.664
0.694
0.756
0.770
0.770
0.750
0.768
0.752
0.728
0.718
0.728
0.716
0.720
0.714
0.708
0.716
0.720
0.740
0.736
0.734
0.734
0.730
0.720
0.714
0.712
0.716
0.714
0.712
0.716
0.698
0.718
0.722
0.712
0.700
0.696
0.688
0.680
0.688
0.678
0.686
0.696
0.696
0.702
0.718
0.716
0.708
0.706
0.704
0.704
0.718
0.722
0.746
0.744
0.738
0.746
0.740
0.718
0.720
0.762
0.782
0.750
0.718
0.696
0.770
0.718
0.678
0.662
0.640
0.620
0.610
0.604
0.598
0.606
0.614
0.646
0.714
0.764
0.780
0.826
0.796
0.812
0.850
0.778
0.724
0.682
0.634
0.616
0.602
0.594
0.600
0.606
0.622
0.606
0.642
0.728
0.766
0.830
0.876
0.858
0.850
0.872
0.812
0.780
0.742
0.726
0.706
0.676
0.680
0.690
0.722
0.756
0.796
0.778
0.790
0.772
0.752
0.772
0.748
0.772
0.764
0.750
0.748
0.748
0.762
0.766
0.786
0.742
0.738
0.704
0.668
0.660
0.648
0.636
0.636
0.644
0.720
0.800
0.762
0.730
0.688
0.684
0.674
0.664
0.642
0.640
0.622
0.614
0.606
0.614
0.650
0.714
0.774
0.790
0.808
0.776
0.778
0.770
0.764
0.758
0.744
0.720
0.698
0.696
0.686
0.712
0.722
0.742
0.782
0.834
0.778
0.784
0.744
0.728
0.716
0.730
0.732
0.754
0.760
0.756
0.750
0.748
0.728
0.724
0.716
0.702
0.708
0.702
0.730
0.746
0.744
0.740
0.712
0.702
0.696
0.686
0.690
0.700
0.698
0.694
0.700
0.696
0.696
0.702
0.694
0.696
0.708
0.700
0.680
0.672
0.656
0.672
0.668
0.664
0.670
0.654
0.650
0.690
0.730
0.774
0.758
0.760
0.756
0.734
0.740
0.750
0.728
0.732
0.716
0.708
0.710
0.708
0.702
0.682
0.678
0.654
0.644
0.644
0.644
0.648
0.656
0.670
0.682
0.676
0.670
0.658
0.652
0.650
0.650
0.666
0.672
0.672
0.674
0.674
0.674
0.682
0.676
0.674
0.678
0.680
0.678
0.712
0.708
0.682
0.674
0.660
0.658
0.668
0.672
0.692
0.698
0.704
0.704
0.712
0.704
0.684
0.686
0.676
0.682
0.670
0.670
0.676
0.678
0.696
0.712
0.718
0.728
0.716
0.716
0.706
0.712
0.704
0.702
0.698
0.698
0.684
0.688
0.678
0.668
0.664
0.672
0.674
0.686
0.704
0.700
0.710
0.722
0.724
0.728
0.716
0.708
0.688
0.672
0.664
0.656
0.668
0.680
0.660
0.668
0.684
0.694
0.704
0.690
0.688
0.676
0.678
0.694
0.686
0.698
0.738
0.784
0.756
0.758
0.732
0.722
0.728
0.724
0.714
0.718
0.716
0.718
0.718
0.714
0.702
0.688
0.672
0.662
0.666
0.692
0.724
0.736
0.766
0.746
0.752
0.746
0.728
0.726
0.716
0.696
0.692
0.692
0.698
0.708
0.722
0.724
0.718
0.712
0.690
0.678
0.656
0.648
0.632
0.620
0.616
0.608
0.610
0.646
0.664
0.680
0.752
0.844
0.828
0.788
0.750
0.732
0.694
0.674
0.674
0.670
0.676
0.682
0.704
0.706
0.732
0.732
0.768
0.780
0.740
0.750
0.724
0.718
0.718
0.728
0.736
0.724
0.776
0.774
0.762
0.736
0.720
0.714
0.702
0.704
0.718
0.728
0.724
0.720
0.714
0.702
0.692
0.694
0.688
0.690
0.704
0.724
0.742
0.756
0.762
0.750
0.732
0.724
0.736
0.736
0.746
0.746
0.754
0.748
0.736
0.728
0.734
0.736
0.728
0.754
0.758
0.750
0.754
0.736
0.740
0.730
0.716
0.722
0.724
0.714
0.720
0.726
0.722
0.726
0.740
0.738
0.760
0.750
0.746
0.732
0.708
0.724
0.710
0.704
0.674
0.668
0.638
0.620
0.610
0.606
0.596
0.604
0.594
0.600
0.622
0.676
0.728
0.838
0.898
0.854
0.876
0.886
0.806
0.766
0.734
0.714
0.672
0.666
0.666
0.656
0.664
0.652
0.660
0.668
0.666
0.678
0.688
0.686
0.686
0.708
0.720
0.716
0.700
0.700
0.710
0.700
0.712
0.720
0.732
0.736
0.756
0.774
0.800
0.818
0.816
0.766
0.754
0.722
0.706
0.692
0.692
0.710
0.752
0.846
0.776
0.814
0.786
0.770
0.772
0.772
0.766
0.774
0.732
0.736
0.706
0.704
0.688
0.696
0.692
0.686
0.672
0.670
0.698
0.696
0.716
0.708
0.702
0.696
0.692
0.690
0.698
0.716
0.710
0.728
0.708
0.716
0.710
0.716
0.748
0.720
0.720
0.712
0.708
0.710
0.714
0.708
0.690
0.682
0.680
0.686
0.690
0.724
0.734
0.728
0.732
0.722
0.710
0.702
0.680
0.696
0.684
0.696
0.688
0.704
0.692
0.728
0.752
0.760
0.732
0.720
0.682
0.680
0.666
0.674
0.664
0.678
0.682
0.672
0.660
0.638
0.630
0.610
0.604
0.580
0.584
0.580
0.572
0.568
0.566
0.564
0.560
0.556
0.548
0.552
0.548
0.548
0.546
0.546
0.544
0.546
0.550
0.548
0.552
0.556
0.570
0.572
0.592
0.612
0.672
0.760
0.728
0.720
0.688
0.628
0.616
0.610
0.608
0.606
0.606
0.596
0.598
0.604
0.600
0.612
0.602
0.608
0.598
0.598
0.600
0.596
0.600
0.608
0.610
0.608
0.606
0.598
0.594
0.586
0.588
0.580
0.580
0.594
0.600
0.602
0.606
0.606
0.614
0.620
0.622
0.622
0.616
0.620
0.602
0.608
0.600
0.592
0.580
0.580
0.572
0.564
0.564
0.570
0.580
0.596
0.616
0.644
0.706
0.702
0.664
0.668
0.614
0.614
0.588
0.606
0.594
0.614
0.598
0.624
0.616
0.630
0.628
0.628
0.630
0.634
0.636
0.636
0.628
0.628
0.618
0.624
0.630
0.638
0.668
0.696
0.718
0.740
0.734
0.754
0.762
0.718
0.704
0.706
0.706
0.676
0.668
0.656
0.650
0.656
0.666
0.686
0.714
0.764
0.766
0.798
0.794
0.782
0.722
0.704
0.678
0.658
0.654
0.658
0.668
0.718
0.716
0.740
0.728
0.732
0.744
0.724
0.726
0.710
0.700
0.708
0.698
0.702
0.692
0.682
0.678
0.670
0.670
0.680
0.690
0.708
0.744
0.784
0.774
0.782
0.748
0.752
0.728
0.714
0.722
0.712
0.708
0.720
0.718
0.740
0.724
0.744
0.720
0.710
0.706
0.682
0.680
0.672
0.682
0.684
0.690
0.716
0.720
0.740
0.732
0.720
0.732
0.692
0.670
0.660
0.648
0.648
0.654
0.646
0.616
0.628
0.644
0.720
0.730
0.784
0.772
0.770
0.776
0.766
0.764
0.758
0.746
0.718
0.692
0.674
0.666
0.644
0.638
0.640
0.666
0.682
0.752
0.750
0.766
0.774
0.806
0.764
0.750
0.712
0.714
0.688
0.698
0.662
0.654
0.624
0.604
0.586
0.584
0.590
0.622
0.662
0.736
0.782
0.782
0.814
0.828
0.778
0.798
0.768
0.776
0.764
0.758
0.754
0.746
0.764
0.750
0.746
0.728
0.730
0.734
0.718
0.730
0.732
0.726
0.750
0.750
0.762
0.748
0.756
0.742
0.736
0.734
0.716
0.716
0.690
0.700
0.694
0.716
0.720
0.722
0.720
0.736
0.756
0.738
0.740
0.728
0.730
0.734
0.740
0.716
0.720
0.702
0.744
0.700
0.652
0.640
0.622
0.622
0.630
0.638
0.634
0.660
0.666
0.674
0.670
0.700
0.700
0.704
0.690
0.684
0.676
0.686
0.682
0.686
0.686
0.680
0.668
0.664
0.658
0.682
0.690
0.676
0.650
0.648
0.656
0.662
0.676
0.664
0.638
0.642
0.688
0.702
0.710
0.732
0.698
0.720
0.696
0.682
0.676
0.712
0.742
0.768
0.764
0.734
0.736
0.742
0.758
0.788
0.786
0.780
0.744
0.738
0.740
0.718
0.736
0.754
0.764
0.818
0.788
0.840
0.818
0.790
0.754
0.772
0.734
0.746
0.732
0.728
0.710
0.678
0.668
0.642
0.638
0.626
0.634
0.648
0.652
0.656
0.654
0.638
0.628
0.626
0.638
0.660
0.662
0.658
0.662
0.654
0.650
0.644
0.638
0.618
0.632
0.652
0.722
0.716
0.724
0.694
0.690
0.680
0.694
0.680
0.682
0.676
0.686
0.684
0.670
0.686
0.684
0.690
0.702
0.718
0.736
0.742
0.714
0.716
0.698
0.674
0.662
0.660
0.680
0.704
0.690
0.714
0.726
0.746
0.756
0.744
0.732
0.712
0.694
0.696
0.692
0.688
0.674
0.670
0.674
0.678
0.674
0.656
0.662
0.650
0.628
0.618
0.610
0.612
0.620
0.640
0.662
0.660
0.648
0.642
0.662
0.680
0.714
0.742
0.768
0.754
0.774
0.766
0.760
0.748
0.740
0.738
0.728
0.710
0.684
0.678
0.658
0.634
0.634
0.638
0.652
0.676
0.682
0.720
0.740
0.744
0.730
0.740
0.730
0.716
0.712
0.692
0.704
0.690
0.696
0.694
0.712
0.698
0.708
0.714
0.800
0.828
0.814
0.752
0.726
0.716
0.702
0.716
0.712
0.712
0.726
0.716
0.732
0.886
0.842
0.744
0.696
0.680
0.662
0.664
0.678
0.692
0.676
0.666
0.666
0.682
0.726
0.762
0.780
0.816
0.786
0.756
0.758
0.736
0.714
0.700
0.700
0.720
0.730
0.744
0.738
0.730
0.724
0.698
0.692
0.682
0.692
0.708
0.712
0.716
0.730
0.744
0.748
0.774
0.744
0.726
0.720
0.708
0.696
0.698
0.688
0.694
0.708
0.730
0.746
0.762
0.750
0.734
0.712
0.700
0.706
0.706
0.712
0.724
0.708
0.712
0.720
0.712
0.720
0.704
0.704
0.692
0.676
0.676
0.656
0.652
0.674
0.700
0.688
0.682
0.700
0.716
0.708
0.718
0.706
0.698
0.686
0.678
0.686
0.674
0.682
0.680
0.682
0.688
0.700
0.678
0.682
0.676
0.684
0.688
0.682
0.700
0.694
0.708
0.694
0.696
0.698
0.708
0.700
0.702
0.690
0.694
0.690
0.704
0.688
0.680
0.684
0.680
0.696
0.708
0.736
0.734
0.734
0.724
0.732
0.758
0.766
0.754
0.754
0.762
0.736
0.728
0.734
0.746
0.708
0.688
0.678
0.668
0.680
0.708
0.734
0.754
0.804
0.782
0.772
0.756
0.744
0.700
0.688
0.668
0.664
0.668
0.666
0.684
0.690
0.690
0.684
0.678
0.652
0.680
0.738
0.836
0.790
0.830
0.808
0.794
0.782
0.754
0.748
0.756
0.746
0.740
0.738
0.774
0.770
0.756
0.730
0.744
0.768
0.752
0.772
0.778
0.762
0.776
0.770
0.790
0.790
0.790
0.768
0.734
0.710
0.696
0.702
0.696
0.718
0.724
0.742
0.746
0.752
0.744
0.748
0.764
0.758
0.738
0.750
0.744
0.722
0.710
0.702
0.690
0.688
0.682
0.694
0.694
0.704
0.706
0.698
0.698
0.660
0.648
0.638
0.622
0.632
0.656
0.700
0.724
0.770
0.828
0.840
0.886
0.866
0.840
0.784
0.764
0.788
0.760
0.730
0.706
0.704
0.708
0.716
0.742
0.764
0.814
0.846
0.820
0.784
0.762
0.734
0.728
0.706
0.696
0.682
0.678
0.670
0.646
0.640
0.628
0.630
0.616
0.630
0.634
0.640
0.676
0.682
0.714
0.734
0.730
0.732
0.714
0.266
0.424
0.698
0.676
0.672
0.664
0.668
0.688
0.682
0.698
0.710
0.714
0.724
0.704
0.690
0.678
0.670
0.690
0.712
0.732
0.766
0.774
0.748
0.702
0.688
0.660
0.654
0.652
0.656
0.660
0.660
0.688
0.690
0.718
0.738
0.756
0.790
0.778
0.776
0.780
0.760
0.746
0.728
0.732
0.710
0.734
0.698
0.658
0.644
0.618
0.608
0.592
0.580
0.580
0.580
0.598
0.606
0.626
0.682
0.710
0.688
0.652
0.682
0.690
0.728
0.738
0.742
0.754
0.740
0.730
0.696
0.686
0.684
0.716
0.762
0.766
0.784
0.758
0.696
0.712
0.746
0.764
0.794
0.768
0.752
0.740
0.708
0.706
0.712
0.726
0.760
0.778
0.784
0.796
0.786
0.812
0.788
0.794
0.772
0.776
0.754
0.738
0.726
0.708
0.704
0.726
0.738
0.734
0.738
0.744
0.738
0.728
0.720
0.700
0.696
0.714
0.728
0.736
0.738
0.786
0.780
0.780
0.768
0.762
0.768
0.760
0.750
0.720
0.700
0.712
0.722
0.694
0.688
0.690
0.692
0.702
0.714
0.714
0.710
0.714
0.730
0.742
0.722
0.746
0.770
0.750
0.712
0.676
0.648
0.658
0.676
0.718
0.738
0.738
0.736
0.736
0.736
0.708
0.708
0.690
0.680
0.672
0.678
0.692
0.714
0.728
0.756
0.760
0.786
0.798
0.762
0.732
0.712
0.694
0.680
0.654
0.648
0.644
0.644
0.662
0.664
0.662
0.652
0.660
0.668
0.668
0.654
0.646
0.638
0.642
0.648
0.664
0.666
0.666
0.660
0.682
0.672
0.660
0.650
0.646
0.638
0.632
0.618
0.616
0.614
0.584
0.592
0.578
0.574
0.564
0.562
0.566
0.574
0.578
0.600
0.622
0.628
0.680
0.734
0.762
0.738
0.684
0.654
0.638
0.630
0.630
0.644
0.644
0.650
0.652
0.706
0.734
0.738
0.710
0.690
0.664
0.652
0.636
0.624
0.604
0.604
0.618
0.752
0.752
0.730
0.706
0.654
0.630
0.610
0.610
0.610
0.620
0.628
0.622
0.628
0.626
0.626
0.620
0.620
0.626
0.620
0.618
0.628
0.634
0.654
0.654
0.658
0.660
0.668
0.676
0.670
0.684
0.668
0.668
0.654
0.640
0.630
0.622
0.610
0.612
0.610
0.612
0.610
0.608
0.638
0.638
0.636
0.648
0.662
0.646
0.666
0.644
0.660
0.656
0.660
0.662
0.656
0.672
0.670
0.678
0.674
0.678
0.678
0.674
0.686
0.708
0.700
0.694
0.702
0.712
0.714
0.718
0.722
0.724
0.720
0.736
0.724
0.728
0.736
0.740
0.730
0.730
0.720
0.726
0.726
0.720
0.728
0.740
0.746
0.740
0.728
0.730
0.724
0.702
0.700
0.696
0.712
0.750
0.782
0.788
0.802
0.760
0.768
0.742
0.712
0.692
0.722
0.696
0.732
0.756
0.772
0.762
0.738
0.784
0.754
0.782
0.744
0.752
0.732
0.706
0.710
0.732
0.758
0.748
0.712
0.714
0.704
0.698
0.724
0.792
0.762
0.728
0.728
0.732
0.740
0.738
0.698
0.708
0.690
0.706
0.708
0.696
0.670
0.654
0.662
0.714
0.718
0.748
0.756
0.778
0.764
0.770
0.732
0.714
0.710
0.696
0.698
0.696
0.720
0.724
0.732
0.726
0.746
0.754
0.760
0.796
0.804
0.818
0.822
0.782
0.750
0.744
0.764
0.788
0.802
0.830
0.780
0.802
0.806
0.778
0.808
0.796
0.766
0.772
0.776
0.786
0.776
0.764
0.790
0.782
0.792
0.816
0.774
0.768
0.744
0.756
0.774
0.750
0.764
0.754
0.736
0.746
0.756
0.738
0.746
0.754
0.748
0.774
0.804
0.788
0.804
0.782
0.772
0.738
0.714
0.708
0.690
0.686
0.696
0.702
0.712
0.716
0.712
0.726
0.726
0.718
0.724
0.724
0.706
0.706
0.702
0.708
0.684
0.672
0.658
0.672
0.698
0.760
0.774
0.768
0.766
0.746
0.730
0.734
0.722
0.712
0.736
0.748
0.746
0.708
0.694
0.668
0.658
0.674
0.700
0.744
0.786
0.794
0.794
0.750
0.742
0.718
0.720
0.726
0.734
0.744
0.766
0.766
0.762
0.768
0.790
0.764
0.760
0.790
0.786
0.796
0.762
0.740
0.724
0.700
0.704
0.698
0.698
0.692
0.704
0.696
0.702
0.708
0.714
0.704
0.712
0.702
0.696
0.708
0.722
0.716
0.712
0.726
0.732
0.730
0.764
0.756
0.742
0.746
0.744
0.730
0.738
0.732
0.724
0.722
0.712
0.692
0.672
0.658
0.642
0.660
0.714
0.758
0.794
0.784
0.762
0.738
0.696
0.672
0.664
0.682
0.696
0.692
0.698
0.690
0.704
0.722
0.738
0.768
0.754
0.774
0.782
0.760
0.746
0.730
0.706
0.702
0.706
0.716
0.710
0.714
0.752
0.770
0.792
0.782
0.790
0.780
0.764
0.770
0.746
0.746
0.730
0.736
0.746
0.728
0.736
0.712
0.726
0.732
0.728
0.740
0.744
0.756
0.752
0.740
0.748
0.760
0.732
0.738
0.744
0.734
0.734
0.728
0.752
0.746
0.740
0.722
0.744
0.690
0.686
0.682
0.682
0.688
0.686
0.692
0.670
0.670
0.670
0.664
0.668
0.656
0.652
0.644
0.656
0.670
0.680
0.674
0.682
0.688
0.696
0.698
0.692
0.692
0.694
0.708
0.716
0.672
0.646
0.630
0.612
0.594
0.590
0.582
0.592
0.592
0.598
0.678
0.782
0.834
0.850
0.864
0.810
0.780
0.770
0.760
0.748
0.726
0.722
0.726
0.760
0.760
0.774
0.784
0.822
0.816
0.792
0.810
0.788
0.796
0.810
0.828
0.790
0.792
0.788
0.760
0.738
0.722
0.718
0.704
0.700
0.700
0.700
0.708
0.698
0.728
0.744
0.742
0.726
0.734
0.714
0.718
0.704
0.696
0.696
0.712
0.724
0.752
0.784
0.756
0.768
0.748
0.740
0.722
0.708
0.726
0.734
0.730
0.712
0.686
0.680
0.664
0.658
0.652
0.664
0.708
0.774
0.818
0.818
0.816
0.798
0.776
0.758
0.730
0.708
0.700
0.706
0.694
0.668
0.658
0.690
0.738
0.702
0.664
0.648
0.652
0.686
0.700
0.704
0.714
0.732
0.732
0.778
0.788
0.804
0.766
0.766
0.758
0.730
0.712
0.700
0.712
0.718
0.714
0.722
0.716
0.710
0.710
0.690
0.692
0.694
0.706
0.702
0.724
0.726
0.728
0.734
0.720
0.716
0.712
0.694
0.688
0.680
0.678
0.700
0.716
0.718
0.722
0.718
0.698
0.686
0.686
0.680
0.670
0.666
0.682
0.682
0.686
0.684
0.664
0.668
0.664
0.652
0.658
0.672
0.690
0.702
0.704
0.722
0.726
0.722
0.738
0.726
0.702
0.678
0.658
0.648
0.650
0.638
0.624
0.614
0.608
0.604
0.594
0.584
0.578
0.564
0.566
0.548
0.546
0.540
0.540
0.540
0.538
0.554
0.560
0.578
0.596
0.620
0.626
0.604
0.588
0.638
0.774
0.782
0.712
0.694
0.634
0.622
0.612
0.598
0.590
0.590
0.590
0.584
0.596
0.582
0.580
0.596
0.596
0.590
0.588
0.592
0.604
0.606
0.612
0.638
0.646
0.676
0.686
0.704
0.686
0.684
0.668
0.660
0.638
0.638
0.626
0.626
0.618
0.636
0.642
0.640
0.628
0.624
0.624
0.606
0.606
0.602
0.598
0.596
0.592
0.594
0.594
0.594
0.594
0.600
0.592
0.592
0.590
0.592
0.590
0.602
0.612
0.622
0.622
0.626
0.618
0.622
0.608
0.620
0.620
0.622
0.624
0.620
0.618
0.614
0.608
0.610
0.622
0.622
0.620
0.598
0.590
0.574
0.566
0.562
0.558
0.572
0.602
0.620
0.654
0.684
0.714
0.756
0.766
0.740
0.748
0.728
0.712
0.700
0.672
0.656
0.652
0.656
0.654
0.650
0.676
0.684
0.698
0.694
0.678
0.660
0.640
0.628
0.610
0.604
0.600
0.608
0.622
0.626
0.634
0.624
0.624
0.620
0.624
0.628
0.624
0.640
0.642
0.652
0.680
0.682
0.664
0.652
0.640
0.630
0.626
0.614
0.612
0.620
0.638
0.660
0.684
0.708
0.720
0.752
0.664
0.680
0.706
0.676
0.668
0.644
0.650
0.634
0.636
0.638
0.640
0.638
0.646
0.634
0.636
0.634
0.628
0.634
0.618
0.620
0.626
0.608
0.614
0.604
0.590
0.592
0.588
0.590
0.580
0.574
0.572
0.564
0.560
0.568
0.580
0.578
0.594
0.610
0.618
0.624
0.620
0.638
0.636
0.638
0.636
0.634
0.630
0.638
0.624
0.618
0.620
0.624
0.618
0.624
0.610
0.614
0.618
0.624
0.630
0.634
0.634
0.626
0.622
0.612
0.618
0.616
0.678
0.684
0.674
0.658
0.656
0.632
0.640
0.634
0.622
0.618
0.234
0.364
0.592
0.598
0.618
0.624
0.628
0.728
0.772
0.778
1.434
0.658
0.632
0.650
0.690
0.748
0.770
0.796
0.790
0.782
0.796
0.752
0.724
0.704
0.684
0.648
0.636
0.622
0.606
0.598
0.606
0.604
0.628
0.644
0.654
0.658
0.648
0.644
0.640
0.634
0.648
0.652
0.654
0.662
0.676
0.656
0.668
0.664
0.690
0.684
0.696
0.698
0.694
0.702
0.664
0.638
0.614
0.604
0.588
0.582
0.580
0.568
0.576
0.582
0.588
0.574
0.576
0.592
0.596
0.610
0.596
0.596
0.604
0.606
0.610
0.596
0.604
0.612
0.624
0.610
0.606
0.596
0.596
0.596
0.596
0.582
0.588
0.592
0.594
0.594
0.602
0.604
0.606
0.594
0.588
0.582
0.594
0.626
0.630
0.624
0.622
0.604
0.606
0.616
0.642
0.642
0.646
0.660
0.648
0.640
0.652
0.646
0.636
0.632
0.648
0.670
0.656
0.634
0.602
0.600
0.592
0.608
0.624
0.640
0.656
0.658
0.668
0.648
0.630
0.622
0.636
0.664
0.664
0.668
0.642
0.636
0.634
0.628
0.658
0.684
0.696
0.692
0.670
0.686
0.702
0.692
0.670
0.662
0.632
0.612
0.606
0.620
0.684
0.672
0.650
0.652
0.712
0.744
0.712
0.672
0.640
0.616
0.598
0.594
0.608
0.652
0.694
0.728
0.792
0.800
0.818
0.796
0.754
0.738
0.732
0.742
0.724
0.752
0.758
0.742
0.690
0.690
0.666
0.640
0.626
0.626
0.618
0.620
0.614
0.614
0.610
0.650
0.692
0.734
0.732
0.718
0.694
0.666
0.648
0.646
0.634
0.622
0.604
0.610
0.644
0.668
0.678
0.712
0.718
0.694
0.678
0.668
0.644
0.624
0.608
0.610
0.606
0.612
0.640
0.660
0.658
0.678
0.696
0.688
0.676
0.676
0.652
0.642
0.648
0.634
0.636
0.648
0.630
0.638
0.644
0.652
0.658
0.664
0.656
0.654
0.644
0.638
0.630
0.626
0.620
0.618
0.600
0.596
0.600
0.610
0.600
0.618
0.636
0.624
0.632
0.630
0.624
0.620
0.610
0.614
0.658
0.668
0.698
0.714
0.702
0.678
0.654
0.638
0.626
0.628
0.608
0.616
0.642
0.700
0.776
0.746
0.758
0.760
0.758
0.742
0.716
0.680
0.654
0.662
0.682
0.646
0.656
0.676
0.700
0.702
0.728
0.712
0.716
0.694
0.688
0.682
0.678
0.660
0.682
0.696
0.712
0.704
0.694
0.674
0.682
0.688
0.684
0.662
0.654
0.648
0.664
0.666
0.654
0.676
0.674
0.648
0.628
0.612
0.606
0.596
0.592
0.584
0.588
0.600
0.618
0.642
0.636
0.624
0.618
0.602
0.600
0.588
0.582
0.572
0.570
0.570
0.568
0.558
0.562
0.570
0.574
0.590
0.582
0.594
0.594
0.592
0.598
0.596
0.600
0.596
0.608
0.592
0.594
0.598
0.626
0.632
0.644
0.654
0.650
0.634
0.624
0.602
0.594
0.586
0.590
0.614
0.624
0.642
0.630
0.624
0.654
0.688
0.690
0.670
0.652
0.658
0.650
0.630
0.632
0.648
0.662
0.666
0.700
0.706
0.688
0.690
0.674
0.650
0.642
0.616
0.612
0.608
0.626
0.628
0.636
0.668
0.682
0.668
0.676
0.664
0.652
0.664
0.652
0.656
0.638
0.630
0.634
0.670
0.696
0.698
0.684
0.664
0.638
0.636
0.630
0.620
0.606
0.604
0.630
0.632
0.638
0.636
0.612
0.636
0.664
0.662
0.668
0.680
0.668
0.666
0.658
0.652
0.652
0.646
0.638
0.640
0.626
0.612
0.610
0.616
0.620
0.624
0.628
0.650
0.676
0.678
0.654
0.636
0.624
0.618
0.608
0.600
0.594
0.604
0.600
0.606
0.610
0.590
0.590
0.600
0.614
0.626
0.642
0.656
0.660
0.654
0.640
0.626
0.624
0.620
0.632
0.642
0.646
0.664
0.674
0.658
0.660
0.672
0.670
0.664
0.662
0.662
0.650
0.652
0.650
0.644
0.654
0.654
0.672
0.664
0.666
0.668
0.664
0.682
0.668
0.676
0.660
0.656
0.638
0.622
0.614
0.604
0.610
0.622
0.640
0.652
0.650
0.638
0.666
0.686
0.684
0.696
0.694
0.684
0.668
0.664
0.656
0.652
0.648
0.644
0.638
0.654
0.644
0.638
0.630
0.612
0.616
0.614
0.618
0.612
0.612
0.628
0.626
0.622
0.610
0.604
0.600
0.596
0.586
0.588
0.588
0.582
0.576
0.626
0.680
0.678
0.660
0.668
0.640
0.638
0.628
0.624
0.616
0.612
0.598
0.610
0.592
0.600
0.602
0.606
0.614
0.618
0.622
0.618
0.596
0.592
0.584
0.570
0.558
0.548
0.540
0.542
0.564
0.584
0.594
0.638
0.720
0.766
0.898
0.832
0.886
0.828
0.802
0.748
0.662
0.638
0.628
0.636
0.622
0.626
0.650
0.726
0.702
0.686
0.642
0.632
0.620
0.634
0.646
0.648
0.638
0.640
0.640
0.642
0.666
0.676
0.700
0.736
0.716
0.732
0.760
0.746
0.694
0.670
0.664
0.650
0.640
0.624
0.614
0.614
0.622
0.610
0.618
0.648
0.708
0.724
0.768
0.756
0.772
0.746
0.730
0.714
0.686
0.682
0.676
0.682
0.686
0.696
0.714
0.706
0.716
0.700
0.692
0.682
0.678
0.676
0.672
0.696
0.684
0.660
0.630
0.626
0.636
0.636
0.640
0.650
0.650
0.654
0.654
0.656
0.666
0.656
0.664
0.654
0.654
0.656
0.668
0.646
0.618
0.612
0.596
0.596
0.594
0.610
0.616
0.656
0.678
0.692
0.692
0.676
0.662
0.650
0.648
0.642
0.642
0.632
0.632
0.626
0.644
0.646
0.642
0.648
0.622
0.618
0.610
0.596
0.602
0.614
0.604
0.592
0.588
0.576
0.572
0.564
0.564
0.562
0.562
0.574
0.594
0.594
0.632
0.640
0.642
0.638
0.618
0.612
0.618
0.606
0.600
0.592
0.590
0.610
0.632
0.634
0.656
0.684
0.682
0.674
0.662
0.644
0.640
0.632
0.636
0.642
0.642
0.648
0.654
0.642
0.650
0.644
0.632
0.638
0.628
0.624
0.636
0.624
0.618
0.632
0.622
0.642
0.618
0.606
0.608
0.620
0.634
0.654
0.664
0.634
0.624
0.606
0.606
0.590
0.590
0.592
0.596
0.582
0.580
0.576
0.588
0.580
0.592
0.588
0.600
0.602
0.628
0.624
0.636
0.664
0.652
0.644
0.636
0.622
0.608
0.600
0.588
0.582
0.592
0.598
0.604
0.624
0.626
0.630
0.640
0.634
0.630
0.640
0.630
0.628
0.634
0.632
0.620
0.634
0.638
0.636
0.660
0.654
0.660
0.660
0.654
0.650
0.646
0.630
0.622
0.614
0.600
0.596
0.604
0.614
0.614
0.640
0.608
0.600
0.594
0.592
0.596
0.616
0.630
0.634
0.636
0.644
0.652
0.638
0.630
0.602
0.612
0.594
0.610
0.606
0.604
0.612
0.608
0.600
0.602
0.610
0.626
0.626
0.614
0.604
0.594
0.588
0.578
0.578
0.588
0.586
0.582
0.578
0.572
0.572
0.570
0.578
0.578
0.582
0.582
0.580
0.594
0.588
0.586
0.582
0.582
0.584
0.586
0.580
0.578
0.590
0.588
0.594
0.596
0.600
0.608
0.608
0.602
0.612
0.602
0.606
0.608
0.606
0.618
0.618
0.628
0.648
0.654
0.672
0.666
0.664
0.664
0.652
0.648
0.644
0.636
0.640
0.662
0.666
0.664
0.646
0.620
0.640
0.654
0.670
0.682
0.680
0.674
0.658
0.664
0.654
0.660
0.650
0.650
0.660
0.658
0.666
0.652
0.660
0.638
0.638
0.616
0.612
0.626
0.650
0.678
0.690
0.694
0.696
0.694
0.696
0.698
0.682
0.686
0.678
0.690
0.700
0.718
0.726
0.722
0.722
0.714
0.698
0.688
0.668
0.670
0.672
0.688
0.702
0.712
0.728
0.710
0.704
0.696
0.696
0.682
0.680
0.690
0.682
0.678
0.676
0.666
0.688
0.680
0.688
0.682
0.684
0.680
0.674
0.682
0.666
0.662
0.664
0.672
0.692
0.684
0.688
0.680
0.688
0.678
0.672
0.674
0.664
0.660
0.660
0.664
0.660
0.654
0.660
0.668
0.670
0.668
0.666
0.654
0.646
0.630
0.620
0.602
0.602
0.588
0.592
0.592
0.592
0.598
0.596
0.622
0.614
0.610
0.602
0.600
0.592
0.588
0.576
0.572
0.564
0.564
0.572
0.566
0.590
0.612
0.648
0.660
0.698
0.694
0.698
0.694
0.688
0.698
0.712
0.732
0.724
0.748
0.758
0.768
0.778
0.770
0.766
0.766
0.752
0.736
0.704
0.704
0.706
0.688
0.670
0.674
0.684
0.692
0.686
0.700
0.674
0.658
0.660
0.676
0.684
0.696
0.698
0.702
0.720
0.706
0.702
0.678
0.674
0.682
0.682
0.672
0.654
0.646
0.658
0.706
0.722
0.748
0.750
0.746
0.734
0.728
0.716
0.718
0.722
0.700
0.694
0.706
0.718
0.726
0.740
0.732
0.718
0.710
0.702
0.708
0.680
0.688
0.696
0.708
0.706
0.714
0.704
0.690
0.684
0.666
0.674
0.668
0.682
0.684
0.678
0.688
0.686
0.678
0.674
0.660
0.662
0.660
0.658
0.674
0.676
0.680
0.694
0.686
0.702
0.702
0.682
0.690
0.686
0.688
0.682
0.674
0.674
0.674
0.660
0.662
0.658
0.658
0.654
0.662
0.688
0.700
0.714
0.702
0.702
0.716
0.722
0.718
0.710
0.700
0.688
0.682
0.658
0.650
0.630
0.620
0.620
0.636
0.662
0.692
0.712
0.710
0.666
0.660
0.666
0.672
0.664
0.668
0.676
0.668
0.682
0.684
0.692
0.708
0.706
0.710
0.704
0.694
0.690
0.678
0.678
0.684
0.700
0.702
0.706
0.712
0.716
0.706
0.698
0.692
0.678
0.670
0.660
0.666
0.650
0.660
0.654
0.646
0.650
0.646
0.630
0.624
0.612
0.604
0.610
0.630
0.650
0.674
0.694
0.716
0.716
0.718
0.700
0.690
0.682
0.684
0.678
0.672
0.666
0.648
0.650
0.652
0.634
0.642
0.640
0.634
0.642
0.648
0.650
0.648
0.648
0.666
0.668
0.674
0.688
0.692
0.692
0.688
0.678
0.682
0.674
0.666
0.678
0.678
0.686
0.692
0.694
0.694
0.716
0.706
0.706
0.712
0.698
0.690
0.688
0.676
0.672
0.674
0.666
0.664
0.674
0.678
0.672
0.668
0.664
0.672
0.672
0.670
0.668
0.664
0.660
0.666
0.674
0.684
0.680
0.686
0.680
0.674
0.668
0.670
0.676
0.672
0.670
0.666
0.666
0.672
0.670
0.682
0.682
0.682
0.686
0.680
0.680
0.688
0.678
0.688
0.690
0.688
0.682
0.686
0.668
0.670
0.662
0.662
0.656
0.646
0.644
0.632
0.622
0.614
0.606
0.608
0.626
0.632
0.656
0.662
0.678
0.700
0.690
0.678
0.668
0.662
0.652
0.664
0.660
0.666
0.664
0.658
0.664
0.674
0.676
0.688
0.694
0.696
0.704
0.694
0.692
0.698
0.702
0.692
0.690
0.680
0.674
0.672
0.670
0.672
0.672
0.672
0.692
0.686
0.676
0.672
0.668
0.662
0.666
0.656
0.654
0.650
0.652
0.656
0.650
0.648
0.652
0.658
0.664
0.648
0.656
0.648
0.640
0.624
0.632
0.636
0.656
0.652
0.670
0.688
0.688
0.674
0.670
0.658
0.650
0.648
0.648
0.650
0.648
0.648
0.640
0.644
0.646
0.646
0.648
0.654
0.660
0.670
0.664
0.670
0.664
0.658
0.672
0.664
0.654
0.658
0.644
0.658
0.644
0.660
0.660
0.668
0.678
0.672
0.684
0.678
0.674
0.678
0.658
0.648
0.640
0.634
0.630
0.622
0.614
0.604
0.600
0.596
0.618
0.618
0.636
0.672
0.680
0.694
0.692
0.696
0.698
0.690
0.682
0.670
0.652
0.650
0.652
0.654
0.664
0.672
0.672
0.690
0.688
0.692
0.702
0.708
0.702
0.694
0.678
0.670
0.662
0.662
0.662
0.672
0.678
0.690
0.694
0.696
0.698
0.694
0.690
0.684
0.680
0.676
0.664
0.666
0.654
0.664
0.668
0.666
0.680
0.680
0.678
0.670
0.666
0.670
0.678
0.668
0.672
0.662
0.652
0.660
0.654
0.654
0.628
0.626
0.616
0.602
0.592
0.588
0.584
0.594
0.628
0.648
0.672
0.698
0.722
0.740
0.734
0.730
0.724
0.716
0.694
0.688
0.680
0.672
0.668
0.672
0.680
0.680
0.672
0.666
0.666
0.654
0.670
0.670
0.700
0.700
0.690
0.686
0.690
0.686
0.680
0.670
0.674
0.668
0.676
0.682
0.690
0.692
0.698
0.708
0.714
0.708
0.684
0.670
0.674
0.666
0.672
0.690
0.688
0.704
0.704
0.706
0.694
0.702
0.696
0.698
0.692
0.680
0.672
0.668
0.674
0.668
0.680
0.662
0.660
0.660
0.644
0.638
0.628
0.646
0.662
0.688
0.700
0.706
0.706
0.714
0.702
0.688
0.682
0.680
0.696
0.690
0.682
0.696
0.692
0.696
0.712
0.710
0.728
0.732
0.718
0.704
0.690
0.686
0.696
0.690
0.690
0.700
0.700
0.684
0.680
0.686
0.686
0.702
0.684
0.688
0.688
0.686
0.682
0.692
0.700
0.694
0.710
0.710
0.708
0.716
0.720
0.720
0.702
0.702
0.710
0.712
0.706
0.692
0.688
0.692
0.680
0.684
0.688
0.696
0.700
0.704
0.712
0.706
0.710
0.704
0.696
0.694
0.694
0.686
0.682
0.692
0.688
0.744
0.372
0.262
0.658
0.676
0.660
0.662
0.664
0.670
0.672
0.656
0.644
0.644
0.636
0.648
0.648
0.640
0.630
0.638
0.634
0.626
0.608
0.606
0.602
0.596
0.602
0.596
0.600
0.604
0.616
0.618
0.620
0.628
0.634
0.646
0.666
0.692
0.686
0.692
0.706
0.682
0.682
0.680
0.682
0.690
0.712
0.716
0.730
0.734
0.744
0.738
0.728
0.722
0.712
0.718
0.708
0.718
0.702
0.696
0.696
0.692
0.718
0.710
0.710
0.720
0.712
0.732
0.712
0.692
0.676
0.674
0.668
0.658
0.660
0.678
0.682
0.684
0.698
0.692
0.690
0.656
0.658
0.676
0.682
0.702
0.708
0.712
0.716
0.720
0.712
0.708
0.696
0.682
0.676
0.680
0.698
0.718
0.728
0.734
0.730
0.732
0.710
0.718
0.696
0.668
0.664
0.664
0.666
0.660
0.676
0.692
0.704
0.716
0.724
0.708
0.714
0.714
0.730
0.724
0.708
0.690
0.668
0.658
0.662
0.682
0.592
0.616
0.614
0.608
0.592
0.592
0.592
0.586
0.586
0.580
0.570
0.566
0.564
0.572
0.586
0.600
0.626
0.658
0.678
0.678
0.692
0.696
0.690
0.688
0.676
0.684
0.694
0.696
0.686
0.686
0.692
0.710
0.706
0.694
0.714
0.730
0.752
0.752
0.752
0.752
0.736
0.714
0.722
0.710
0.728
0.712
0.720
0.708
0.708
0.716
0.702
0.718
0.716
0.718
0.714
0.720
0.714
0.706
0.710
0.718
0.720
0.718
0.706
0.702
0.688
0.682
0.684
0.678
0.652
0.246
0.416
0.652
0.652
0.652
0.646
0.656
0.666
0.680
0.684
0.678
0.682
0.688
0.682
0.682
0.686
0.702
0.704
0.702
0.710
0.708
0.710
0.714
0.694
0.684
0.680
0.674
0.680
0.684
0.702
0.712
0.726
0.726
0.734
0.718
0.704
0.698
0.696
0.708
0.706
0.712
0.704
0.696
0.700
0.704
0.700
0.712
0.694
0.712
0.698
0.696
0.696
0.676
0.678
0.684
0.682
0.696
0.696
0.702
0.684
0.680
0.676
0.678
0.684
0.680
0.688
0.690
0.702
0.700
0.706
0.700
0.692
0.696
0.692
0.686
0.690
0.680
0.680
0.692
0.696
0.700
0.708
0.712
0.714
0.714
0.716
0.730
0.726
0.716
0.698
0.688
0.664
0.670
0.650
0.652
0.660
0.674
0.672
0.690
0.682
0.678
0.674
0.664
0.648
0.632
0.622
0.626
0.632
0.640
0.646
0.648
0.660
0.666
0.664
0.668
0.658
0.662
0.656
0.658
0.656
0.652
0.650
0.662
0.660
0.674
0.686
0.686
0.686
0.684
0.672
0.674
0.686
0.692
0.688
0.682
0.674
0.668
0.678
0.696
0.712
0.704
0.692
0.680
0.668
0.666
0.656
0.654
0.670
0.672
0.686
0.684
0.684
0.688
0.692
0.680
0.686
0.684
0.682
0.682
0.672
0.672
0.666
0.674
0.678
0.674
0.678
0.686
0.686
0.672
0.674
0.680
0.666
0.672
0.662
0.662
0.670
0.652
0.662
0.664
0.668
0.686
0.694
0.688
0.694
0.680
0.684
0.692
0.702
0.722
0.714
0.710
0.696
0.684
0.670
0.672
0.678
0.670
0.680
0.680
0.684
0.688
0.688
0.690
0.678
0.670
0.664
0.648
0.650
0.646
0.652
0.644
0.640
0.652
0.638
0.650
0.660
0.658
0.664
0.672
0.670
0.674
0.668
0.660
0.650
0.648
0.664
0.650
0.676
0.666
0.676
0.680
0.682
0.682
0.674
0.670
0.664
0.658
0.660
0.654
0.648
0.648
0.640
0.650
0.640
0.638
0.652
0.648
0.650
0.660
0.654
0.652
0.658
0.650
0.656
0.646
0.652
0.656
0.650
0.652
0.666
0.668
0.676
0.674
0.660
0.654
0.644
0.640
0.644
0.644
0.650
0.646
0.636
0.636
0.632
0.642
0.652
0.668
0.686
0.694
0.702
0.696
0.696
0.690
0.682
0.674
0.662
0.650
0.654
0.662
0.666
0.676
0.670
0.682
0.682
0.676
0.688
0.664
0.668
0.664
0.662
0.670
0.662
0.668
0.668
0.666
0.684
0.682
0.690
0.688
0.682
0.672
0.664
0.666
0.652
0.658
0.658
0.656
0.668
0.670
0.668
0.662
0.666
0.660
0.662
0.654
0.658
0.662
0.670
0.664
0.688
0.688
0.702
0.696
0.704
0.692
0.676
0.674
0.664
0.664
0.664
0.650
0.652
0.648
0.630
0.628
0.628
0.638
0.620
0.618
0.620
0.602
0.600
0.606
0.614
0.622
0.632
0.636
0.646
0.658
0.664
0.666
0.656
0.660
0.658
0.662
0.648
0.634
0.636
0.626
0.622
0.612
0.604
0.616
0.640
0.672
0.678
0.706
0.704
0.690
0.682
0.678
0.664
0.662
0.664
0.660
0.656
0.666
0.676
0.686
0.700
0.712
0.714
0.706
0.680
0.296
0.366
0.654
0.652
0.632
0.626
0.620
0.618
0.618
0.632
0.644
0.662
0.686
0.686
0.696
0.696
0.698
0.702
0.688
0.688
0.686
0.690
0.688
0.682
0.680
0.682
0.688
0.682
0.680
0.668
0.650
0.648
0.632
0.646
0.646
0.648
0.664
0.662
0.656
0.670
0.666
0.658
0.656
0.648
0.638
0.630
0.618
0.610
0.600
0.598
0.610
0.650
0.648
0.660
0.660
0.668
0.670
0.670
0.660
0.664
0.666
0.660
0.672
0.674
0.660
0.668
0.666
0.656
0.648
0.640
0.632
0.630
0.628
0.628
0.630
0.644
0.690
0.716
0.748
0.752
0.746
0.752
0.736
0.714
0.680
0.656
0.642
0.632
0.628
0.642
0.630
0.664
0.662
0.668
0.664
0.658
0.638
0.622
0.624
0.620
0.634
0.622
0.608
0.608
0.602
0.604
0.602
0.606
0.610
0.614
0.624
0.628
0.634
0.656
0.654
0.650
0.648
0.646
0.644
0.632
0.632
0.620
0.616
0.622
0.640
0.658
0.678
0.692
0.686
0.696
0.692
0.690
0.684
0.674
0.678
0.676
0.676
0.678
0.690
0.682
0.666
0.670
0.666
0.654
0.656
0.648
0.666
0.666
0.668
0.668
0.678
0.718
0.726
0.754
0.736
0.726
0.708
0.702
0.694
0.698
0.686
0.696
0.716
0.716
0.726
0.718
0.704
0.710
0.692
0.694
0.692
0.696
0.710
0.712
0.708
0.700
0.710
0.708
0.702
0.708
0.694
0.690
0.688
0.698
0.700
0.682
0.672
0.664
0.650
0.630
0.642
0.662
0.704
0.748
0.734
0.752
0.734
0.734
0.704
0.696
0.700
0.704
0.702
0.716
0.716
0.708
0.690
0.690
0.710
0.718
0.730
0.722
0.712
0.706
0.710
0.708
0.722
0.728
0.728
0.722
0.710
0.732
0.718
0.730
0.730
0.740
0.750
0.744
0.742
0.730
0.714
0.706
0.708
0.700
0.726
0.748
0.742
0.742
0.734
0.728
0.716
0.716
0.706
0.694
0.700
0.710
0.740
0.740
0.736
0.736
0.720
0.718
0.712
0.710
0.716
0.714
0.706
0.698
0.710
0.720
0.718
0.724
0.714
0.704
0.706
0.706
0.700
0.710
0.700
0.708
0.692
0.688
0.674
0.686
0.704
0.702
0.680
0.690
0.682
0.680
0.686
0.686
0.678
0.678
0.686
0.684
0.684
0.696
0.704
0.712
0.696
0.690
0.710
0.710
0.714
0.728
0.712
0.710
0.706
0.720
0.730
0.726
0.726
0.708
0.696
0.698
0.704
0.704
0.706
0.706
0.692
0.684
0.660
0.642
0.622
0.612
0.608
0.614
0.616
0.626
0.614
0.606
0.612
0.620
0.640
0.652
0.652
0.654
0.648
0.656
0.662
0.656
0.654
0.664
0.654
0.652
0.660
0.660
0.678
0.714
0.764
0.730
0.716
0.688
0.674
0.658
0.646
0.626
0.624
0.614
0.620
0.634
0.632
0.632
0.636
0.662
0.652
0.656
0.670
0.666
0.658
0.660
0.668
0.674
0.662
0.678
0.666
0.676
0.678
0.674
0.668
0.662
0.662
0.654
0.658
0.670
0.670
0.684
0.686
0.682
0.670
0.658
0.656
0.656
0.652
0.642
0.644
0.628
0.630
0.644
0.666
0.692
0.696
0.700
0.698
0.692
0.694
0.680
0.674
0.664
0.668
0.672
0.684
0.676
0.676
0.668
0.656
0.654
0.650
0.654
0.676
0.692
0.716
0.718
0.730
0.744
0.752
0.750
0.750
0.742
0.724
0.710
0.692
0.682
0.670
0.668
0.676
0.694
0.720
0.708
0.698
0.690
0.676
0.672
0.660
0.656
0.666
0.672
0.680
0.682
0.676
0.678
0.678
0.690
0.720
0.712
0.702
0.692
0.696
0.680
0.678
0.678
0.680
0.676
0.678
0.676
0.694
0.684
0.688
0.686
0.688
0.682
0.692
0.676
0.666
0.668
0.676
0.696
0.698
0.722
0.728
0.716
0.736
0.698
0.680
0.668
0.684
0.708
0.748
0.768
0.790
0.802
0.800
0.768
0.750
0.712
0.674
0.660
0.672
0.704
0.754
0.768
0.776
0.766
0.750
0.742
0.740
0.750
0.736
0.736
0.726
0.748
0.756
0.764
0.746
0.738
0.742
0.742
0.732
0.724
0.704
0.682
0.676
0.676
0.684
0.698
0.688
0.674
0.692
0.706
0.722
0.732
0.724
0.730
0.726
0.718
0.708
0.702
0.702
0.688
0.678
0.674
0.672
0.668
0.684
0.674
0.666
0.638
0.666
0.710
0.728
0.752
0.728
0.724
0.720
0.708
0.720
0.696
0.698
0.706
0.710
0.726
0.728
0.754
0.744
0.736
0.738
0.732
0.742
0.712
0.698
0.690
0.686
0.688
0.682
0.690
0.704
0.692
0.706
0.730
0.730
0.712
0.698
0.686
0.684
0.696
0.696
0.688
0.684
0.686
0.688
0.672
0.650
0.636
0.640
0.672
0.704
0.724
0.734
0.722
0.684
0.696
0.694
0.672
0.652
0.636
0.622
0.628
0.630
0.646
0.664
0.680
0.684
0.682
0.674
0.696
0.698
0.726
0.728
0.750
0.738
0.752
0.750
0.726
0.724
0.712
0.712
0.708
0.728
0.738
0.742
0.756
0.770
0.754
0.754
0.722
0.718
0.690
0.660
0.650
0.664
0.700
0.726
0.772
0.792
0.776
0.780
0.778
0.746
0.718
0.712
0.698
0.706
0.698
0.716
0.710
0.708
0.710
0.736
0.716
0.726
0.720
0.716
0.706
0.706
0.714
0.706
0.684
0.678
0.668
0.688
0.706
0.712
0.730
0.732
0.734
0.732
0.730
0.730
0.728
0.732
0.744
0.740
0.734
0.726
0.730
0.724
0.718
0.720
0.722
0.730
0.720
0.726
0.722
0.702
0.696
0.698
0.694
0.670
0.646
0.672
0.688
0.732
0.736
0.744
0.730
0.720
0.710
0.690
0.676
0.680
0.684
0.670
0.670
0.650
0.630
0.640
0.652
0.708
0.754
0.764
0.762
0.758
0.740
0.736
0.714
0.694
0.686
0.686
0.700
0.716
0.732
0.740
0.766
0.780
0.804
0.786
0.774
0.758
0.746
0.734
0.724
0.714
0.728
0.736
0.752
0.752
0.758
0.756
0.748
0.746
0.726
0.714
0.724
0.734
0.750
0.762
0.778
0.782
0.774
0.752
0.760
0.738
0.734
0.720
0.720
0.718
0.702
0.690
0.700
0.718
0.748
0.732
0.740
0.736
0.718
0.696
0.676
0.650
0.652
0.646
0.654
0.662
0.690
0.708
0.724
0.734
0.732
0.720
0.708
0.696
0.686
0.678
0.692
0.694
0.714
0.720
0.722
0.712
0.728
0.704
0.674
0.644
0.636
0.638
0.646
0.674
0.696
0.690
0.686
0.664
0.646
0.648
0.668
0.678
0.660
0.652
0.638
0.642
0.640
0.648
0.644
0.690
0.718
0.716
0.692
0.672
0.656
0.644
0.626
0.604
0.592
0.590
0.576
0.566
0.558
0.548
0.544
0.540
0.534
0.528
0.528
0.512
0.518
0.502
0.504
0.498
0.494
0.492
0.486
0.482
0.484
0.480
0.482
0.478
0.490
0.490
0.500
0.502
0.524
0.576
0.636
0.680
0.724
0.766
0.816
0.798
0.812
0.816
0.802
0.802
0.792
0.752
0.728
0.668
0.630
0.618
0.620
0.624
0.620
0.624
0.612
0.626
0.642
0.714
0.850
0.834
0.756
0.686
0.650
0.630
0.648
0.704
0.728
0.740
0.738
0.732
0.708
0.718
0.718
0.712
0.696
0.668
0.668
0.674
0.678
0.664
0.670
0.700
0.702
0.700
0.700
0.780
0.778
0.732
0.688
0.684
0.690
0.664
0.712
0.720
0.724
0.732
0.736
0.706
0.726
0.724
0.682
0.660
0.654
0.676
0.680
0.676
0.690
0.708
0.704
0.726
0.746
0.710
0.658
0.658
0.660
0.678
0.670
0.666
0.672
0.662
0.648
0.664
0.688
0.714
0.702
0.682
0.692
0.670
0.682
0.698
0.706
0.740
0.784
0.744
0.722
0.728
0.732
0.742
0.740
0.758
0.730
0.714
0.696
0.696
0.686
0.694
0.704
0.710
0.682
0.664
0.670
0.678
0.708
0.730
0.716
0.698
0.664
0.654
0.664
0.666
0.694
0.690
0.670
0.654
0.624
0.614
0.614
0.632
0.668
0.680
0.716
0.704
0.686
0.668
0.688
0.694
0.676
0.654
0.642
0.650
0.636
0.646
0.654
0.662
0.686
0.682
0.684
0.684
0.656
0.662
0.642
0.634
0.660
0.658
0.664
0.668
0.660
0.656
0.650
0.650
0.640
0.638
0.638
0.638
0.638
0.636
0.640
0.636
0.664
0.664
0.670
0.676
0.670
0.666
0.656
0.648
0.638
0.656
0.700
0.704
0.694
0.686
0.694
0.666
0.662
0.652
0.656
0.682
0.702
0.708
0.700
0.716
0.724
0.702
0.696
0.682
0.670
0.672
0.668
0.656
0.664
0.664
0.658
0.662
0.658
0.690
0.678
0.680
0.684
0.660
0.660
0.662
0.652
0.652
0.658
0.654
0.674
0.672
0.658
0.640
0.624
0.636
0.632
0.632
0.642
0.630
0.634
0.642
0.638
0.648
0.642
0.646
0.652
0.650
0.650
0.650
0.636
0.648
0.628
0.624
0.622
0.620
0.632
0.634
0.638
0.642
0.644
0.658
0.658
0.654
0.648
0.652
0.648
0.644
0.640
0.640
0.632
0.624
0.622
0.604
0.598
0.586
0.576
0.586
0.584
0.600
0.614
0.612
0.624
0.654
0.674
0.700
0.708
0.698
0.692
0.704
0.720
0.704
0.698
0.678
0.652
0.644
0.628
0.628
0.628
0.648
0.648
0.644
0.642
0.636
0.634
0.628
0.630
0.630
0.630
0.624
0.358
0.260
0.628
0.614
0.618
0.622
0.618
0.618
0.630
0.624
0.624
0.626
0.634
0.638
0.650
0.650
0.668
0.644
0.640
0.636
0.640
0.642
0.628
0.632
0.644
0.666
0.664
0.646
0.628
0.616
0.600
0.606
0.614
0.626
0.624
0.626
0.634
0.686
0.698
0.702
0.692
0.670
0.644
0.636
0.634
0.618
0.604
0.596
0.588
0.594
0.616
0.640
0.662
0.690
0.712
0.712
0.688
0.666
0.684
0.652
0.632
0.614
0.608
0.598
0.610
0.614
0.644
0.702
0.730
0.718
0.710
0.706
0.696
0.680
0.670
0.652
0.636
0.632
0.642
0.660
0.640
0.636
0.620
0.634
0.676
0.676
0.666
0.652
0.632
0.614
0.602
0.586
0.596
0.602
0.616
0.604
0.596
0.614
0.614
0.604
0.596
0.598
0.618
0.622
0.610
0.614
0.640
0.676
0.708
0.702
0.700
0.674
0.654
0.654
0.644
0.648
0.664
0.670
0.666
0.680
0.700
0.686
0.670
0.662
0.660
0.654
0.652
0.674
0.660
0.670
0.670
0.686
0.684
0.678
0.658
0.648
0.642
0.638
0.644
0.628
0.630
0.624
0.618
0.614
0.608
0.610
0.618
0.626
0.684
0.708
0.690
0.646
0.636
0.616
0.598
0.584
0.578
0.570
0.556
0.554
0.552
0.548
0.536
0.536
0.526
0.524
0.524
0.518
0.526
0.530
0.544
0.550
0.570
0.580
0.598
0.614
0.618
0.618
0.610
0.612
0.598
0.598
0.594
0.586
0.584
0.578
0.584
0.576
0.576
0.576
0.572
0.572
0.574
0.574
0.580
0.568
0.560
0.556
0.544
0.542
0.542
0.546
0.552
0.562
0.574
0.574
0.588
0.598
0.600
0.604
0.602
0.596
0.586
0.586
0.580
0.582
0.572
0.572
0.576
0.568
0.576
0.572
0.578
0.580
0.590
0.594
0.602
0.594
0.590
0.586
0.584
0.582
0.578
0.570
0.572
0.568
0.566
0.564
0.560
0.554
0.546
0.546
0.546
0.544
0.542
0.546
0.544
0.550
0.554
0.550
0.558
0.560
0.560
0.560
0.560
0.564
0.560
0.564
0.560
0.560
0.566
0.564
0.572
0.570
0.574
0.576
0.580
0.586
0.584
0.590
0.582
0.582
0.580
0.578
0.570
0.566
0.564
0.552
0.558
0.542
0.544
0.538
0.540
0.546
0.544
0.546
0.542
0.546
0.540
0.548
0.536
0.538
0.548
0.570
0.590
0.600
0.608
0.610
0.612
0.612
0.606
0.622
0.626
0.622
0.624
0.626
0.616
0.620
0.630
0.656
0.662
0.648
0.652
0.652
0.650
0.632
0.630
0.646
0.662
0.648
0.660
0.660
0.652
0.646
0.648
0.630
0.636
0.644
0.650
0.644
0.648
0.650
0.662
0.648
0.636
0.644
0.640
0.628
0.628
0.630
0.632
0.632
0.650
0.658
0.664
0.658
0.640
0.638
0.622
0.614
0.598
0.594
0.584
0.576
0.574
0.582
0.578
0.578
0.600
0.602
0.616
0.618
0.630
0.624
0.644
0.630
0.620
0.616
0.610
0.614
0.604
0.600
0.604
0.616
0.620
0.618
0.602
0.610
0.612
0.614
0.608
0.600
0.590
0.586
0.596
0.610
0.620
0.644
0.644
0.652
0.642
0.638
0.638
0.632
0.628
0.628
0.622
0.618
0.620
0.626
0.624
0.620
0.614
0.612
0.620
0.616
0.620
0.620
0.624
0.624
0.620
0.620
0.614
0.618
0.604
0.596
0.598
0.602
0.634
0.640
0.646
0.618
0.604
0.596
0.594
0.586
0.582
0.596
0.610
0.624
0.632
0.646
0.638
0.626
0.618
0.602
0.592
0.584
0.590
0.622
0.594
0.604
0.610
0.636
0.630
0.642
0.624
0.632
0.622
0.628
0.632
0.624
0.626
0.636
0.638
0.650
0.654
0.648
0.640
0.654
0.652
0.664
0.642
0.632
0.622
0.612
0.602
0.584
0.578
0.566
0.566
0.568
0.572
0.580
0.596
0.604
0.626
0.642
0.646
0.666
0.678
0.688
0.686
0.682
0.676
0.670
0.664
0.662
0.660
0.682
0.688
0.706
0.718
0.708
0.694
0.690
0.684
0.672
0.664
0.664
0.666
0.678
0.676
0.694
0.704
0.714
0.718
0.708
0.694
0.686
0.674
0.666
0.666
0.660
0.666
0.672
0.676
0.674
0.660
0.646
0.656
0.672
0.690
0.722
0.726
0.738
0.744
0.752
0.730
0.730
0.706
0.718
0.706
0.698
0.698
0.690
0.700
0.710
0.736
0.748
0.736
0.726
0.722
0.704
0.686
0.684
0.680
0.706
0.734
0.726
0.758
0.762
0.756
0.734
0.696
0.672
0.670
0.680
0.688
0.704
0.708
0.730
0.724
0.710
0.692
0.692
0.702
0.728
0.726
0.726
0.748
0.744
0.752
0.736
0.698
0.706
0.710
0.760
0.764
0.764
0.740
0.754
0.748
0.734
0.728
0.734
0.720
0.720
0.730
0.722
0.732
0.746
0.742
0.752
0.702
0.694
0.684
0.696
0.676
0.664
0.632
0.620
0.602
0.590
0.584
0.578
0.584
0.604
0.630
0.672
0.690
0.710
0.744
0.750
0.744
0.740
0.742
0.732
0.704
0.688
0.674
0.688
0.696
0.688
0.676
0.678
0.690
0.678
0.682
0.668
0.666
0.622
0.634
0.660
0.686
0.694
0.690
0.682
0.672
0.638
0.642
0.658
0.706
0.774
0.780
0.786
0.800
0.774
0.764
0.752
0.734
0.724
0.716
0.714
0.698
0.702
0.708
0.718
0.740
0.744
0.758
0.780
0.768
0.786
0.776
0.750
0.750
0.740
0.736
0.740
0.736
0.742
0.732
0.728
0.698
0.728
0.724
0.728
0.712
0.686
0.690
0.684
0.688
0.702
0.714
0.720
0.716
0.702
0.706
0.712
0.692
0.690
0.692
0.682
0.676
0.666
0.684
0.688
0.708
0.716
0.698
0.690
0.678
0.672
0.672
0.674
0.680
0.670
0.696
0.722
0.732
0.758
0.728
0.728
0.708
0.696
0.698
0.702
0.702
0.710
0.706
0.692
0.700
0.712
0.708
0.706
0.714
0.694
0.710
0.712
0.716
0.714
0.704
0.710
0.704
0.698
0.694
0.688
0.724
0.770
0.772
0.736
0.710
0.688
0.668
0.662
0.664
0.682
0.714
0.744
0.756
0.736
0.730
0.704
0.694
0.688
0.684
0.692
0.690
0.700
0.704
0.706
0.698
0.712
0.708
0.696
0.686
0.670
0.640
0.646
0.630
0.628
0.634
0.658
0.672
0.694
0.704
0.724
0.710
0.722
0.718
0.702
0.698
0.712
0.702
0.696
0.690
0.690
0.684
0.676
0.684
0.676
0.698
0.720
0.712
0.702
0.694
0.694
0.682
0.672
0.648
0.624
0.622
0.648
0.686
0.690
0.702
0.694
0.708
0.710
0.706
0.692
0.688
0.680
0.666
0.674
0.678
0.676
0.700
0.702
0.714
0.684
0.666
0.652
0.640
0.630
0.630
0.636
0.612
0.604
0.592
0.580
0.578
0.574
0.568
0.568
0.562
0.562
0.558
0.578
0.594
0.616
0.648
0.692
0.706
0.724
0.722
0.724
0.738
0.746
0.740
0.742
0.728
0.728
0.732
0.718
0.704
0.692
0.680
0.670
0.662
0.654
0.738
0.774
0.766
0.766
0.744
0.746
0.724
0.706
0.692
0.682
0.704
0.716
0.730
0.708
0.720
0.738
0.720
0.716
0.718
0.722
0.716
0.716
0.722
0.770
0.778
0.750
0.764
0.748
0.730
0.720
0.710
0.678
0.668
0.662
0.674
0.706
0.722
0.752
0.752
0.754
0.740
0.742
0.726
0.714
0.718
0.712
0.706
0.712
0.722
0.718
0.726
0.732
0.746
0.740
0.728
0.738
0.736
0.730
0.720
0.712
0.716
0.712
0.702
0.714
0.716
0.704
0.700
0.700
0.694
0.684
0.684
0.690
0.688
0.688
0.688
0.690
0.700
0.696
0.702
0.682
0.672
0.668
0.660
0.658
0.662
0.678
0.686
0.690
0.694
0.694
0.686
0.692
0.692
0.682
0.692
0.712
0.696
0.684
0.694
0.702
0.682
0.688
0.674
0.674
0.680
0.686
0.698
0.704
0.718
0.730
0.718
0.714
0.700
0.690
0.676
0.674
0.676
0.682
0.692
0.686
0.670
0.646
0.638
0.634
0.626
0.616
0.618
0.604
0.586
0.586
0.602
0.642
0.686
0.682
0.632
0.618
0.602
0.592
0.586
0.584
0.580
0.588
0.598
0.608
0.622
0.626
0.648
0.676
0.702
0.696
0.698
0.662
0.646
0.626
0.624
0.632
0.650
0.676
0.712
0.718
0.726
0.720
0.734
0.716
0.732
0.708
0.700
0.686
0.668
0.668
0.666
0.688
0.666
0.658
0.642
0.638
0.624
0.618
0.618
0.600
0.596
0.592
0.594
0.600
0.610
0.628
0.690
0.736
0.748
0.766
0.756
0.762
0.742
0.732
0.698
0.672
0.636
0.644
0.684
0.704
0.724
0.714
0.718
0.744
0.762
0.732
0.728
0.724
0.704
0.702
0.702
0.708
0.712
0.726
0.744
0.762
0.764
0.766
0.764
0.754
0.738
0.720
0.724
0.710
0.696
0.700
0.710
0.708
0.726
0.728
0.708
0.702
0.694
0.672
0.664
0.644
0.638
0.628
0.632
0.636
0.640
0.642
0.640
0.640
0.634
0.636
0.630
0.624
0.620
0.612
0.620
0.624
0.634
0.644
0.668
0.662
0.654
0.648
0.642
0.630
0.630
0.624
0.626
0.630
0.632
0.638
0.662
0.662
0.688
0.718
0.720
0.710
0.696
0.700
0.684
0.690
0.688
0.686
0.680
0.670
0.668
0.672
0.684
0.680
0.694
0.716
0.730
0.722
0.718
0.718
0.696
0.700
0.682
0.684
0.694
0.690
0.696
0.700
0.708
0.690
0.686
0.690
0.716
0.708
0.698
0.698
0.674
0.674
0.684
0.668
0.688
0.688
0.692
0.692
0.708
0.696
0.694
0.696
0.696
0.680
0.666
0.672
0.674
0.666
0.676
0.676
0.676
0.654
0.650
0.638
0.638
0.638
0.646
0.654
0.646
0.658
0.662
0.670
0.692
0.698
0.694
0.686
0.680
0.680
0.668
0.674
0.666
0.666
0.662
0.670
0.666
0.664
0.672
0.674
0.670
0.660
0.646
0.652
0.656
0.650
0.640
0.644
0.624
0.620
0.618
0.628
0.636
0.648
0.676
0.706
0.730
0.740
0.736
0.738
0.742
0.714
0.724
0.712
0.702
0.686
0.680
0.676
0.688
0.676
0.696
0.684
0.680
0.686
0.676
0.678
0.678
0.676
0.688
0.682
0.686
0.684
0.668
0.656
0.668
0.678
0.676
0.678
0.682
0.666
0.658
0.660
0.644
0.654
0.646
0.642
0.654
0.670
0.666
0.672
0.678
0.672
0.676
0.666
0.666
0.654
0.650
0.654
0.666
0.658
0.656
0.664
0.666
0.684
0.658
0.640
0.634
0.626
0.608
0.602
0.596
0.596
0.606
0.592
0.588
0.584
0.578
0.582
0.588
0.594
0.598
0.596
0.596
0.594
0.592
0.600
0.590
0.602
0.618
0.622
0.632
0.642
0.656
0.652
0.652
0.650
0.648
0.646
0.646
0.648
0.642
0.638
0.616
0.628
0.628
0.612
0.596
0.602
0.610
0.624
0.666
0.702
0.704
0.710
0.684
0.684
0.678
0.694
0.688
0.676
0.684
0.662
0.664
0.676
0.690
0.716
0.708
0.700
0.688
0.666
0.652
0.646
0.636
0.642
0.656
0.676
0.704
0.708
0.712
0.708
0.722
0.710
0.684
0.666
0.658
0.656
0.652
0.660
0.668
0.696
0.710
0.700
0.698
0.688
0.670
0.678
0.678
0.672
0.658
0.672
0.674
0.688
0.682
0.666
0.662
0.646
0.640
0.652
0.666
0.676
0.678
0.690
0.686
0.696
0.700
0.696
0.700
0.698
0.688
0.682
0.678
0.684
0.690
0.698
0.694
0.698
0.686
0.676
0.672
0.668
0.664
0.670
0.674
0.686
0.688
0.700
0.696
0.692
0.694
0.702
0.708
0.700
0.696
0.692
0.672
0.668
0.658
0.664
0.656
0.648
0.672
0.692
0.702
0.690
0.662
0.652
0.644
0.640
0.662
0.670
0.692
0.694
0.694
0.686
0.674
0.642
0.626
0.636
0.630
0.650
0.636
0.620
0.616
0.620
0.616
0.624
0.634
0.650
0.668
0.680
0.684
0.724
0.748
0.734
0.716
0.700
0.674
0.670
0.662
0.654
0.654
0.662
0.680
0.688
0.696
0.702
0.684
0.670
0.662
0.662
0.670
0.676
0.690
0.688
0.704
0.696
0.684
0.692
0.728
0.708
0.722
0.712
0.702
0.700
0.684
0.666
0.660
0.682
0.686
0.700
0.692
0.680
0.682
0.692
0.682
0.676
0.684
0.674
0.672
0.686
0.676
0.680
0.682
0.682
0.660
0.656
0.640
0.634
0.636
0.640
0.640
0.656
0.654
0.666
0.692
0.698
0.698
0.694
0.676
0.662
0.658
0.654
0.652
0.656
0.664
0.652
0.636
0.608
0.606
0.614
0.634
0.656
0.674
0.700
0.710
0.704
0.684
0.688
0.708
0.698
0.680
0.670
0.660
0.670
0.692
0.698
0.714
0.726
0.744
0.722
0.724
0.716
0.704
0.692
0.676
0.668
0.670
0.676
0.704
0.694
0.684
0.698
0.680
0.664
0.662
0.682
0.690
0.678
0.670
0.670
0.658
0.666
0.670
0.678
0.696
0.702
0.708
0.710
0.700
0.684
0.676
0.670
0.664
0.666
0.668
0.678
0.680
0.678
0.680
0.684
0.680
0.688
0.658
0.658
0.650
0.656
0.658
0.662
0.654
0.652
0.646
0.650
0.642
0.646
0.654
0.662
0.662
0.664
0.670
0.670
0.662
0.652
0.642
0.630
0.612
0.598
0.584
0.580
0.594
0.638
0.696
0.734
0.716
0.730
0.726
0.726
0.718
0.716
0.674
0.668
0.664
0.674
0.674
0.670
0.674
0.734
0.736
0.748
0.726
0.710
0.692
0.688
0.684
0.680
0.696
0.702
0.698
0.700
0.700
0.692
0.682
0.692
0.676
0.680
0.674
0.674
0.680
0.680
0.668
0.674
0.664
0.670
0.698
0.696
0.708
0.710
0.702
0.686
0.670
0.688
0.678
0.680
0.694
0.678
0.682
0.686
0.670
0.664
0.660
0.666
0.672
0.662
0.650
0.634
0.632
0.628
0.632
0.644
0.660
0.666
0.678
0.692
0.694
0.682
0.660
0.642
0.636
0.638
0.642
0.654
0.660
0.672
0.690
0.708
0.700
0.676
0.646
0.622
0.618
0.620
0.636
0.644
0.644
0.644
0.640
0.648
0.654
0.638
0.632
0.646
0.680
0.680
0.694
0.700
0.692
0.680
0.684
0.684
0.694
0.696
0.694
0.678
0.682
0.680
0.698
0.700
0.714
0.712
0.702
0.718
0.720
0.724
0.708
0.704
0.688
0.680
0.692
0.686
0.682
0.680
0.682
0.688
0.696
0.714
0.708
0.702
0.704
0.708
0.718
0.710
0.708
0.696
0.680
0.678
0.682
0.682
0.694
0.698
0.692
0.692
0.688
0.692
0.668
0.662
0.658
0.656
0.642
0.638
0.630
0.628
0.672
0.690
0.694
0.686
0.668
0.652
0.650
0.654
0.664
0.668
0.660
0.658
0.664
0.676
0.668
0.656
0.650
0.648
0.630
0.634
0.638
0.642
0.666
0.684
0.696
0.704
0.692
0.704
0.690
0.696
0.676
0.656
0.644
0.638
0.638
0.646
0.658
0.676
0.688
0.694
0.712
0.702
0.662
0.640
0.646
0.662
0.668
0.680
0.678
0.652
0.662
0.656
0.648
0.648
0.646
0.666
0.672
0.694
0.698
0.708
0.686
0.680
0.674
0.674
0.664
0.656
0.648
0.648
0.650
0.652
0.660
0.660
0.660
0.660
0.664
0.662
0.662
0.650
0.646
0.640
0.634
0.634
0.634
0.634
0.642
0.648
0.672
0.680
0.668
0.660
0.696
0.704
0.682
0.656
0.640
0.624
0.628
0.624
0.610
0.606
0.594
0.606
0.616
0.620
0.624
0.630
0.622
0.624
0.620
0.618
0.638
0.650
0.656
0.652
0.644
0.632
0.628
0.612
0.610
0.602
0.600
0.602
0.630
0.640
0.642
0.646
0.668
0.682
0.696
0.686
0.682
0.672
0.670
0.660
0.656
0.640
0.630
0.620
0.628
0.646
0.648
0.660
0.668
0.670
0.672
0.662
0.656
0.656
0.638
0.632
0.632
0.632
0.654
0.668
0.662
0.676
0.670
0.668
0.660
0.658
0.654
0.662
0.670
0.680
0.696
0.690
0.690
0.686
0.686
0.686
0.694
0.692
0.688
0.684
0.692
0.682
0.686
0.686
0.686
0.688
0.684
0.686
0.682
0.678
0.678
0.664
0.650
0.642
0.634
0.636
0.632
0.644
0.644
0.652
0.666
0.676
0.688
0.690
0.686
0.690
0.690
0.676
0.664
0.650
0.656
0.652
0.656
0.676
0.680
0.684
0.678
0.680
0.684
0.680
0.682
0.672
0.668
0.670
0.664
0.666
0.662
0.656
0.652
0.660
0.660
0.656
0.654
0.640
0.628
0.626
0.618
0.612
0.600
0.608
0.630
0.632
0.650
0.668
0.684
0.686
0.676
0.666
0.660
0.656
0.640
0.632
0.640
0.644
0.650
0.652
0.656
0.662
0.658
0.662
0.672
0.672
0.670
0.674
0.676
0.668
0.676
0.668
0.662
0.670
0.662
0.664
0.660
0.652
0.652
0.652
0.646
0.658
0.654
0.652
0.660
0.668
0.674
0.672
0.682
0.680
0.678
0.672
0.674
0.676
0.686
0.682
0.676
0.676
0.664
0.666
0.678
0.684
0.688
0.680
0.674
0.666
0.668
0.668
0.678
0.668
0.674
0.678
0.664
0.664
0.658
0.658
0.664
0.650
0.654
0.654
0.652
0.648
0.658
0.660
0.656
0.668
0.658
0.658
0.656
0.646
0.654
0.650
0.648
0.660
0.660
0.664
0.676
0.676
0.684
0.710
0.702
0.704
0.706
0.706
0.702
0.698
0.702
0.694
0.692
0.688
0.686
0.678
0.676
0.688
0.694
0.698
0.692
0.694
0.686
0.682
0.678
0.682
0.696
0.694
0.698
0.700
0.706
0.710
0.708
0.702
0.694
0.680
0.680
0.678
0.692
0.698
0.696
0.714
0.714
0.740
0.730
0.722
0.720
0.704
0.678
0.660
0.666
0.660
0.660
0.662
0.656
0.656
0.654
0.672
0.666
0.672
0.660
0.658
0.660
0.672
0.664
0.674
0.672
0.672
0.690
0.678
0.676
0.664
0.664
0.674
0.684
0.686
0.674
0.676
0.670
0.666
0.676
0.668
0.674
0.692
0.698
0.696
0.696
0.692
0.688
0.680
0.678
0.680
0.680
0.672
0.670
0.674
0.666
0.662
0.664
0.672
0.672
0.668
0.678
0.670
0.676
0.672
0.676
0.676
0.688
0.684
0.682
0.688
0.688
0.686
0.692
0.686
0.678
0.682
0.686
0.676
0.658
0.680
0.690
0.688
0.666
0.656
0.658
0.662
0.662
0.666
0.666
0.680
0.704
0.706
0.716
0.706
0.690
0.660
0.640
0.628
0.620
0.626
0.636
0.666
0.676
0.700
0.698
0.668
0.644
0.644
0.662
0.674
0.676
0.684
0.688
0.688
0.680
0.682
0.674
0.674
0.680
0.668
0.676
0.678
0.684
0.670
0.648
0.658
0.658
0.668
0.674
0.660
0.652
0.658
0.654
0.658
0.680
0.698
0.708
0.724
0.704
0.696
0.692
0.678
0.666
0.662
0.660
0.666
0.658
0.662
0.684
0.692
0.712
0.722
0.718
0.734
0.722
0.704
0.708
0.692
0.688
0.702
0.704
0.702
0.718
0.716
0.724
0.732
0.720
0.722
0.708
0.696
0.692
0.700
0.700
0.692
0.706
0.706
0.700
0.704
0.692
0.694
0.684
0.680
0.678
0.682
0.684
0.676
0.672
0.668
0.662
0.642
0.644
0.636
0.626
0.632
0.640
0.658
0.664
0.662
0.670
0.658
0.656
0.650
0.654
0.654
0.660
0.656
0.654
0.648
0.650
0.644
0.648
0.646
0.650
0.642
0.652
0.650
0.652
0.650
0.644
0.644
0.636
0.632
0.622
0.622
0.606
0.598
0.596
0.596
0.610
0.618
0.638
0.652
0.658
0.670
0.672
0.678
0.676
0.676
0.670
0.650
0.656
0.650
0.650
0.660
0.680
0.710
0.710
0.692
0.690
0.644
0.642
0.632
0.636
0.652
0.646
0.646
0.642
0.636
0.634
0.628
0.620
0.612
0.600
0.598
0.582
0.576
0.572
0.568
0.582
0.582
0.592
0.594
0.592
0.586
0.600
0.612
0.614
0.624
0.666
0.700
0.718
0.710
0.736
0.736
0.744
0.726
0.716
0.698
0.694
0.688
0.696
0.712
0.698
0.692
0.674
0.658
0.656
0.654
0.664
0.670
0.672
0.670
0.670
0.668
0.658
0.660
0.654
0.676
0.678
0.668
0.658
0.666
0.674
0.688
0.700
0.700
0.698
0.698
0.698
0.680
0.650
0.630
0.622
0.632
0.640
0.654
0.644
0.638
0.644
0.652
0.658
0.654
0.674
0.674
0.686
0.692
0.712
0.730
0.750
0.748
0.736
0.738
0.724
0.708
0.696
0.670
0.646
0.632
0.642
0.634
0.644
0.662
0.700
0.726
0.764
0.760
0.750
0.760
0.744
0.734
0.722
0.720
0.716
0.720
0.716
0.724
0.732
0.716
0.718
0.708
0.698
0.700
0.710
0.722
0.710
0.706
0.734
0.742
0.708
0.664
0.638
0.626
0.638
0.664
0.706
0.732
0.748
0.764
0.752
0.762
0.754
0.752
0.744
0.728
0.722
0.718
0.716
0.710
0.710
0.728
0.748
0.746
0.754
0.750
0.744
0.732
0.736
0.728
0.736
0.730
0.724
0.714
0.718
0.722
0.718
0.728
0.726
0.716
0.712
0.712
0.706
0.708
0.706
0.702
0.706
0.718
0.714
0.706
0.696
0.690
0.676
0.674
0.676
0.674
0.678
0.706
0.716
0.708
0.712
0.708
0.680
0.644
0.640
0.648
0.650
0.662
0.658
0.686
0.684
0.694
0.702
0.710
0.712
0.698
0.694
0.694
0.690
0.688
0.702
0.700
0.728
0.734
0.722
0.736
0.712
0.706
0.700
0.700
0.692
0.678
0.682
0.672
0.678
0.680
0.686
0.694
0.690
0.680
0.702
0.704
0.712
0.704
0.682
0.670
0.660
0.654
0.652
0.660
0.666
0.674
0.700
0.702
0.700
0.696
0.684
0.678
0.688
0.692
0.690
0.696
0.694
0.704
0.736
0.734
0.738
0.726
0.728
0.710
0.686
0.674
0.674
0.670
0.682
0.698
0.712
0.714
0.712
0.724
0.712
0.712
0.690
0.688
0.680
0.684
0.672
0.662
0.640
0.628
0.636
0.662
0.690
0.708
0.730
0.724
0.718
0.714
0.696
0.676
0.664
0.650
0.670
0.680
0.686
0.686
0.676
0.664
0.662
0.656
0.668
0.670
0.670
0.674
0.676
0.696
0.694
0.704
0.712
0.702
0.696
0.690
0.688
0.676
0.662
0.642
0.628
0.622
0.614
0.620
0.618
0.622
0.624
0.614
0.616
0.628
0.638
0.640
0.632
0.630
0.632
0.642
0.648
0.668
0.696
0.722
0.756
0.744
0.760
0.750
0.738
0.732
0.714
0.696
0.680
0.668
0.668
0.678
0.700
0.696
0.698
0.712
0.700
0.706
0.710
0.710
0.720
0.704
0.706
0.698
0.698
0.692
0.686
0.686
0.696
0.698
0.708
0.700
0.696
0.692
0.696
0.688
0.692
0.690
0.700
0.716
0.712
0.720
0.726
0.720
0.718
0.708
0.692
0.676
0.668
0.668
0.670
0.666
0.640
0.634
0.648
0.676
0.698
0.704
0.696
0.718
0.708
0.700
0.688
0.680
0.674
0.668
0.678
0.688
0.692
0.706
0.718
0.718
0.722
0.718
0.718
0.710
0.698
0.690
0.678
0.672
0.686
0.680
0.664
0.676
0.684
0.674
0.684
0.708
0.696
0.682
0.660
0.666
0.692
0.704
0.704
0.696
0.698
0.684
0.690
0.684
0.686
0.696
0.710
0.712
0.692
0.694
0.686
0.684
0.698
0.694
0.700
0.714
0.706
0.702
0.698
0.690
0.692
0.692
0.694
0.698
0.700
0.710
0.696
0.700
0.700
0.684
0.672
0.674
0.700
0.688
0.682
0.680
0.678
0.672
0.682
0.680
0.680
0.690
0.706
0.718
0.712
0.688
0.674
0.670
0.676
0.672
0.650
0.634
0.630
0.610
0.612
0.606
0.602
0.602
0.586
0.588
0.586
0.608
0.628
0.618
0.622
0.602
0.618
0.630
0.622
0.616
0.600
0.582
0.580
0.580
0.572
0.572
0.562
0.554
0.546
0.542
0.540
0.542
0.546
0.548
0.554
0.550
0.556
0.554
0.552
0.548
0.548
0.550
0.568
0.588
0.618
0.638
0.644
0.666
0.678
0.678
0.674
0.648
0.640
0.694
0.706
0.714
0.716
0.752
0.818
0.806
0.838
0.854
0.844
0.842
0.814
0.788
0.778
0.760
0.772
0.772
0.766
0.780
0.796
0.802
0.754
0.748
0.738
0.720
0.692
0.668
0.656
0.654
0.676
0.694
0.736
0.764
0.772
0.764
0.748
0.736
0.734
0.752
0.734
0.728
0.730
0.724
0.726
0.732
0.766
0.750
0.710
0.694
0.686
0.672
0.672
0.682
0.682
0.684
0.680
0.656
0.660
0.676
0.692
0.754
0.772
0.768
0.736
0.714
0.698
0.700
0.714
0.720
0.750
0.742
0.756
0.748
0.758
0.770
0.780
0.794
0.790
0.786
0.756
0.756
0.752
0.760
0.764
0.772
0.762
0.772
0.766
0.752
0.730
0.726
0.728
0.726
0.726
0.726
0.714
0.708
0.710
0.714
0.762
0.776
0.768
0.726
0.684
0.646
0.640
0.652
0.736
0.798
0.816
0.806
0.814
0.786
0.798
0.804
0.786
0.794
0.780
0.792
0.772
0.776
0.776
0.774
0.784
0.776
0.772
0.748
0.742
0.738
0.748
0.752
0.766
0.764
0.760
0.736
0.726
0.726
0.722
0.698
0.718
0.718
0.740
0.754
0.790
0.776
0.792
0.784
0.788
0.770
0.792
0.802
0.786
0.806
0.812
0.804
0.746
0.702
0.688
0.738
0.794
0.792
0.782
0.754
0.756
0.780
0.854
0.866
0.854
0.848
0.818
0.768
0.768
0.780
0.818
0.798
0.778
0.780
0.784
0.772
0.776
0.780
0.796
0.796
0.786
0.782
0.760
0.766
0.768
0.798
0.792
0.802
0.806
0.796
0.806
0.824
0.796
0.806
0.824
0.818
0.822
0.820
0.790
0.766
0.766
0.774
0.782
0.790
0.804
0.780
0.796
0.808
0.778
0.778
0.772
0.756
0.738
0.718
0.680
0.656
0.642
0.644
0.640
0.630
0.642
0.632
0.622
0.622
0.642
0.642
0.676
0.760
0.752
0.720
0.696
0.682
0.686
0.700
0.714
0.722
0.702
0.698
0.704
0.722
0.734
0.724
0.730
0.712
0.704
0.704
0.704
0.694
0.680
0.684
0.688
0.686
0.704
0.720
0.726
0.716
0.678
0.684
0.698
0.692
0.674
0.654
0.636
0.630
0.636
0.666
0.700
0.682
0.664
0.716
0.828
0.842
0.856
0.822
0.768
0.740
0.720
0.722
0.756
0.780
0.796
0.828
0.854
0.816
0.798
0.796
0.806
0.828
0.796
0.786
0.808
0.818
0.790
0.776
0.778
0.774
0.802
0.804
0.790
0.802
0.794
0.770
0.766
0.768
0.764
0.772
0.764
0.744
0.738
0.730
0.716
0.720
0.704
0.712
0.758
0.766
0.762
0.776
0.786
0.764
0.740
0.748
0.764
0.768
0.736
0.716
0.722
0.732
0.736
0.750
0.726
0.718
0.706
0.710
0.744
0.754
0.772
0.760
0.764
0.754
0.766
0.764
0.768
0.772
0.776
0.770
0.772
0.762
0.742
0.746
0.748
0.740
0.734
0.744
0.740
0.738
0.732
0.718
0.724
0.734
0.720
0.734
0.714
0.706
0.690
0.698
0.700
0.686
0.672
0.666
0.654
0.638
0.652
0.704
0.744
0.762
0.788
0.742
0.718
0.720
0.698
0.688
0.688
0.666
0.668
0.678
0.710
0.724
0.742
0.762
0.758
0.746
0.746
0.738
0.756
0.736
0.712
0.698
0.700
0.704
0.690
0.708
0.714
0.712
0.728
0.732
0.740
0.724
0.724
0.722
0.722
0.740
0.718
0.704
0.712
0.718
0.720
0.716
0.738
0.746
0.738
0.738
0.746
0.756
0.756
0.754
0.754
0.780
0.764
0.750
0.746
0.730
0.734
0.742
0.740
0.748
0.760
0.772
0.756
0.750
0.746
0.752
0.736
0.754
0.762
0.774
0.786
0.774
0.780
0.748
0.748
0.744
0.750
0.758
0.760
0.782
0.762
0.770
0.768
0.766
0.784
0.762
0.772
0.778
0.764
0.778
0.790
0.776
0.782
0.778
0.760
0.760
0.748
0.752
0.772
0.788
0.824
0.820
0.832
0.848
0.812
0.824
0.830
0.812
0.832
0.798
0.812
0.782
0.790
0.780
0.798
0.814
0.780
0.790
0.796
0.790
0.788
0.800
0.798
0.796
0.804
0.776
0.776
0.772
0.758
0.782
0.772
0.786
0.796
0.776
0.790
0.810
0.800
0.798
0.774
0.768
0.764
0.744
0.744
0.738
0.742
0.786
0.782
0.782
0.774
0.758
0.760
0.756
0.742
0.738
0.746
0.740
0.746
0.766
0.768
0.788
0.794
0.788
0.782
0.780
0.798
0.772
0.774
0.750
0.718
0.718
0.708
0.700
0.708
0.696
0.732
0.748
0.704
0.672
0.664
0.674
0.676
0.686
0.728
0.786
0.800
0.806
0.786
0.778
0.796
0.772
0.730
0.734
0.738
0.772
0.782
0.798
0.742
0.746
0.740
0.748
0.752
0.776
0.784
0.768
0.770
0.798
0.802
0.834
0.814
0.788
0.774
0.768
0.744
0.730
0.726
0.724
0.726
0.784
0.844
0.864
0.852
0.864
0.826
0.820
0.808
0.794
0.808
0.770
0.752
0.728
0.732
0.724
0.724
0.746
0.762
0.768
0.750
0.762
0.748
0.770
0.794
0.776
0.758
0.758
0.776
0.766
0.786
0.806
0.784
0.802
0.780
0.774
0.764
0.760
0.732
0.728
0.736
0.760
0.748
0.778
0.796
0.804
0.788
0.780
0.774
0.770
0.768
0.772
0.798
0.774
0.728
0.700
0.684
0.670
0.648
0.654
0.674
0.700
0.734
0.766
0.780
0.780
0.754
0.748
0.748
0.728
0.746
0.730
0.750
0.748
0.756
0.776
0.772
0.816
0.768
0.758
0.726
0.722
0.738
0.736
0.758
0.736
0.722
0.688
0.682
0.700
0.724
0.716
0.704
0.736
0.752
0.776
0.804
0.824
0.810
0.808
0.790
0.760
0.754
0.740
0.744
0.774
0.770
0.750
0.730
0.728
0.732
0.740
0.720
0.714
0.696
0.682
0.724
0.750
0.760
0.772
0.770
0.780
0.780
0.780
0.798
0.806
0.782
0.786
0.738
0.722
0.712
0.704
0.686
0.706
0.732
0.758
0.788
0.768
0.778
0.760
0.752
0.744
0.730
0.720
0.684
0.716
0.728
0.712
0.744
0.716
0.686
0.668
0.670
0.652
0.638
0.620
0.616
0.606
0.602
0.590
0.586
0.574
0.578
0.588
0.606
0.632
0.638
0.658
0.676
0.704
0.744
0.742
0.736
0.726
0.720
0.676
0.664
0.662
0.672
0.692
0.734
0.716
0.744
0.786
0.754
0.754
0.762
0.774
0.758
0.770
0.788
0.790
0.778
0.788
0.782
0.774
0.782
0.774
0.794
0.772
0.800
0.778
0.772
0.788
0.770
0.804
0.792
0.778
0.800
0.778
0.796
0.790
0.776
0.792
0.784
0.782
0.796
0.784
0.812
0.804
0.798
0.824
0.790
0.806
0.804
0.774
0.792
0.784
0.780
0.806
0.782
0.782
0.790
0.766
0.800
0.800
0.798
0.824
0.832
0.810
0.852
0.812
0.832
0.814
0.788
0.794
0.772
0.784
0.802
0.788
0.794
0.830
0.800
0.832
0.820
0.802
0.832
0.798
0.778
0.796
0.772
0.786
0.792
0.778
0.812
0.806
0.780
0.798
0.778
0.760
0.780
0.792
0.774
0.776
0.774
0.756
0.778
0.790
0.776
0.782
0.796
0.786
0.792
0.786
0.780
0.804
0.798
0.786
0.810
0.826
0.802
0.840
0.836
0.786
0.802
0.784
0.758
0.768
0.758
0.756
0.752
0.748
0.748
0.780
0.794
0.782
0.812
0.816
0.798
0.814
0.816
0.780
0.806
0.794
0.768
0.780
0.786
0.790
0.772
0.814
0.816
0.798
0.836
0.828
0.800
0.834
0.806
0.790
0.812
0.782
0.768
0.798
0.824
0.808
0.824
0.824
0.798
0.820
0.788
0.806
0.764
0.784
0.784
0.760
0.758
0.790
0.822
0.782
0.770
0.808
0.814
0.818
0.768
0.776
0.782
0.754
0.754
0.750
0.764
0.762
0.772
0.812
0.802
0.778
0.806
0.806
0.776
0.796
0.808
0.800
0.770
0.806
0.806
0.774
0.820
0.796
0.768
0.792
0.804
0.786
0.810
0.850
0.848
0.812
0.850
0.862
0.810
0.836
0.836
0.788
0.784
0.784
0.754
0.762
0.774
0.762
0.784
0.804
0.796
0.850
0.850
0.808
0.848
0.850
0.798
0.818
0.814
0.788
0.758
0.774
0.780
0.756
0.770
0.770
0.760
0.780
0.788
0.776
0.758
0.788
0.802
0.772
0.754
0.768
0.806
0.776
0.818
0.830
0.808
0.806
0.828
0.802
0.772
0.790
0.794
0.778
0.758
0.788
0.792
0.822
0.862
0.868
0.816
0.854
0.852
0.818
0.858
0.876
0.834
0.858
0.878
0.836
0.884
0.818
0.802
0.786
0.772
0.798
0.872
0.840
0.858
0.904
0.868
0.832
0.874
0.828
0.820
0.866
0.876
0.830
0.806
0.820
0.778
0.750
0.748
0.772
0.784
0.796
0.834
0.838
0.854
0.900
0.840
0.910
0.884
0.820
0.836
0.848
0.802
0.820
0.818
0.810
0.768
0.794
0.794
0.790
0.760
0.788
0.768
0.782
0.762
0.748
0.772
0.750
0.748
0.772
0.780
0.760
0.746
0.770
0.770
0.756
0.752
0.770
0.772
0.760
0.786
0.794
0.808
0.788
0.842
0.854
0.816
0.802
0.802
0.758
0.738
0.724
0.740
0.736
0.742
0.816
0.816
0.880
0.882
0.814
0.844
0.860
0.810
0.788
0.814
0.820
0.770
0.752
0.758
0.782
0.764
0.762
0.794
0.812
0.780
0.766
0.786
0.790
0.770
0.750
0.756
0.756
0.772
0.754
0.760
0.758
0.782
0.754
0.734
0.740
0.734
0.712
0.706
0.712
0.772
0.776
0.776
0.806
0.854
0.812
0.794
0.774
0.754
0.750
0.744
0.762
0.748
0.752
0.812
0.852
0.750
0.750
0.758
0.742
0.754
0.770
0.840
0.788
0.776
0.768
0.814
0.782
0.766
0.772
0.796
0.776
0.744
0.792
0.780
0.810
0.776
0.788
0.790
0.778
0.780
0.784
0.792
0.828
0.832
0.774
0.770
0.772
0.772
0.752
0.740
0.762
0.790
0.816
0.802
0.726
0.714
0.698
0.690
0.684
0.692
0.738
0.806
0.778
0.824
0.830
0.784
0.772
0.784
0.764
0.770
0.790
0.818
0.786
0.792
0.806
0.780
0.760
0.776
0.810
0.770
0.750
0.740
0.742
0.734
0.730
0.744
0.810
0.774
0.772
0.780
0.838
0.774
0.746
0.752
0.776
0.750
0.744
0.762
0.832
0.858
0.842
0.850
0.766
0.756
0.708
0.686
0.690
0.666
0.656
0.660
0.692
0.734
0.802
0.848
0.800
0.794
0.782
0.746
0.752
0.736
0.758
0.718
0.696
0.686
0.684
0.676
0.666
0.660
0.672
0.682
0.668
0.662
0.648
0.646
0.652
0.658
0.676
0.680
0.684
0.694
0.714
0.698
0.700
0.704
0.714
0.704
0.704
0.696
0.684
0.676
0.668
0.652
0.654
0.658
0.638
0.622
0.620
0.608
0.606
0.598
0.590
0.584
0.576
0.568
0.558
0.558
0.552
0.544
0.542
0.536
0.532
0.528
0.534
0.538
0.540
0.538
0.556
0.568
0.572
0.570
0.570
0.574
0.576
0.588
0.586
0.574
0.566
0.560
0.558
0.566
0.600
0.588
0.578
0.578
0.580
0.590
0.592
0.602
0.610
0.612
0.616
0.604
0.604
0.610
0.614
0.624
0.636
0.638
0.648
0.654
0.656
0.648
0.642
0.628
0.628
0.616
0.622
0.608
0.606
0.604
0.596
0.592
0.596
0.588
0.584
0.574
0.574
0.574
0.566
0.574
0.570
0.574
0.578
0.594
0.578
0.588
0.586
0.568
0.568
0.568
0.580
0.614
0.632
0.634
0.626
0.622
0.680
0.714
0.792
0.762
0.746
0.766
0.746
0.722
0.682
0.664
0.660
0.662
0.684
0.686
0.700
0.724
0.784
0.762
0.772
0.790
0.814
0.744
0.750
0.772
0.774
0.788
0.810
0.812
0.790
0.808
0.816
0.788
0.804
0.798
0.778
0.812
0.786
0.808
0.812
0.780
0.800
0.768
0.758
0.760
0.750
0.734
0.746
0.760
0.758
0.784
0.808
0.792
0.810
0.818
0.784
0.814
0.798
0.788
0.808
0.768
0.796
0.796
0.772
0.798
0.774
0.800
0.810
0.770
0.814
0.794
0.780
0.794
0.766
0.782
0.784
0.778
0.810
0.802
0.784
0.800
0.824
0.778
0.794
0.782
0.762
0.812
0.812
0.792
0.838
0.826
0.818
0.852
0.804
0.814
0.800
0.766
0.790
0.788
0.766
0.788
0.790
0.802
0.828
0.776
0.752
0.760
0.722
0.694
0.666
0.652
0.638
0.640
0.668
0.710
0.808
0.810
0.796
0.846
0.826
0.768
0.764
0.790
0.796
0.806
0.850
0.816
0.752
0.742
0.744
0.756
0.802
0.824
0.814
0.834
0.832
0.808
0.802
0.744
0.716
0.698
0.676
0.676
0.680
0.708
0.748
0.750
0.806
0.816
0.856
0.908
0.818
0.842
0.832
0.802
0.826
0.828
0.792
0.814
0.778
0.794
0.798
0.774
0.784
0.788
0.760
0.764
0.788
0.768
0.814
0.820
0.800
0.844
0.860
0.802
0.812
0.824
0.790
0.774
0.790
0.780
0.770
0.808
0.842
0.802
0.828
0.848
0.786
0.802
0.790
0.756
0.778
0.764
0.760
0.788
0.780
0.762
0.782
0.796
0.752
0.752
0.730
0.728
0.738
0.768
0.836
0.776
0.796
0.798
0.772
0.786
0.782
0.758
0.758
0.742
0.724
0.714
0.728
0.772
0.806
0.826
0.844
0.792
0.812
0.818
0.784
0.780
0.788
0.802
0.756
0.724
0.728
0.752
0.766
0.760
0.778
0.778
0.800
0.804
0.754
0.734
0.742
0.750
0.792
0.848
0.832
0.824
0.836
0.782
0.790
0.802
0.760
0.746
0.752
0.754
0.752
0.776
0.810
0.806
0.836
0.816
0.784
0.802
0.798
0.758
0.754
0.754
0.724
0.738
0.772
0.802
0.862
0.864
0.818
0.856
0.850
0.800
0.830
0.822
0.774
0.802
0.802
0.760
0.782
0.792
0.764
0.792
0.794
0.758
0.766
0.770
0.770
0.750
0.770
0.782
0.814
0.772
0.786
0.812
0.792
0.768
0.794
0.794
0.766
0.770
0.800
0.820
0.784
0.796
0.816
0.778
0.762
0.786
0.790
0.766
0.778
0.812
0.834
0.800
0.842
0.844
0.802
0.830
0.840
0.798
0.820
0.844
0.790
0.834
0.830
0.788
0.810
0.824
0.826
0.778
0.792
0.800
0.806
0.760
0.790
0.806
0.794
0.774
0.820
0.844
0.800
0.804
0.828
0.822
0.778
0.802
0.818
0.784
0.806
0.828
0.790
0.780
0.812
0.814
0.774
0.800
0.820
0.814
0.778
0.772
0.788
0.804
0.778
0.782
0.820
0.830
0.794
0.836
0.860
0.816
0.804
0.860
0.858
0.794
0.828
0.840
0.824
0.786
0.828
0.842
0.830
0.808
0.814
0.820
0.780
0.772
0.808
0.824
0.796
0.812
0.838
0.798
0.836
0.830
0.834
0.806
0.806
0.780
0.742
0.750
0.730
0.832
0.774
0.798
0.858
0.838
0.798
0.850
0.874
0.800
0.798
0.844
0.832
0.764
0.754
0.710
0.670
0.650
0.640
0.634
0.662
0.664
0.652
0.698
0.734
0.790
0.828
0.776
0.730
0.712
0.682
0.692
0.256
0.448
0.672
0.654
0.642
0.624
0.616
0.606
0.602
0.602
0.608
0.614
0.618
0.620
0.632
0.626
0.630
0.642
0.672
0.708
0.710
0.746
0.804
0.842
0.778
0.778
0.744
0.722
0.728
0.834
0.858
0.826
0.846
0.862
0.814
0.842
0.850
0.814
0.832
0.832
0.800
0.820
0.824
0.792
0.828
0.830
0.794
0.834
0.832
0.806
0.828
0.832
0.814
0.830
0.830
0.842
0.808
0.830
0.830
0.814
0.802
0.828
0.836
0.810
0.834
0.836
0.808
0.842
0.874
0.840
0.812
0.834
0.828
0.794
0.820
0.814
0.790
0.800
0.816
0.828
0.802
0.834
0.826
0.814
0.840
0.846
0.826
0.852
0.864
0.858
0.812
0.848
0.834
0.810
0.774
0.772
0.802
0.836
0.882
0.924
0.952
0.886
0.940
0.940
0.870
0.922
0.916
0.866
0.900
0.900
0.862
0.864
0.868
0.852
0.844
0.886
0.902
0.848
0.902
0.918
0.874
0.862
0.876
0.874
0.846
0.876
0.884
0.838
0.876
0.876
0.834
0.850
0.842
0.812
0.836
0.846
0.830
0.836
0.856
0.854
0.824
0.844
0.810
0.792
0.810
0.834
0.834
0.802
0.850
0.862
0.826
0.852
0.860
0.832
0.796
0.822
0.830
0.804
0.810
0.818
0.822
0.798
0.804
0.820
0.806
0.816
0.816
0.816
0.806
0.826
0.822
0.806
0.816
0.822
0.808
0.814
0.826
0.834
0.792
0.790
0.812
0.826
0.804
0.838
0.852
0.832
0.858
0.868
0.830
0.846
0.850
0.852
0.834
0.858
0.872
0.834
0.818
0.822
0.838
0.804
0.820
0.850
0.828
0.820
0.828
0.832
0.792
0.806
0.802
0.814
0.792
0.804
0.836
0.864
0.846
0.880
0.914
0.882
0.842
0.866
0.840
0.800
0.800
0.800
0.794
0.812
0.814
0.830
0.808
0.816
0.840
0.852
0.824
0.854
0.862
0.838
0.842
0.856
0.860
0.816
0.816
0.826
0.840
0.794
0.800
0.816
0.784
0.812
0.848
0.856
0.806
0.796
0.812
0.812
0.796
0.772
0.774
0.788
0.772
0.762
0.792
0.852
0.796
0.780
0.800
0.812
0.778
0.780
0.784
0.776
0.768
0.792
0.826
0.796
0.806
0.812
0.826
0.772
0.774
0.780
0.796
0.782
0.790
0.848
0.804
0.798
0.832
0.818
0.788
0.776
0.782
0.794
0.784
0.800
0.806
0.776
0.802
0.826
0.834
0.798
0.782
0.786
0.780
0.770
0.776
0.766
0.726
0.726
0.740
0.772
0.782
0.782
0.748
0.750
0.790
0.790
0.776
0.796
0.824
0.804
0.784
0.802
0.852
0.818
0.786
0.824
0.864
0.820
0.848
0.884
0.838
0.802
0.836
0.830
0.792
0.800
0.828
0.792
0.796
0.822
0.806
0.820
0.826
0.778
0.762
0.758
0.754
0.728
0.732
0.788
0.850
0.872
0.860
0.896
0.882
0.812
0.814
0.824
0.802
0.770
0.780
0.836
0.842
0.798
0.798
0.810
0.798
0.776
0.798
0.826
0.792
0.752
0.760
0.784
0.780
0.778
0.792
0.842
0.794
0.782
0.774
0.750
0.760
0.776
0.810
0.768
0.758
0.756
0.752
0.798
0.894
0.832
0.844
0.854
0.814
0.830
0.820
0.804
0.766
0.766
0.782
0.788
0.752
0.754
0.782
0.810
0.800
0.786
0.840
0.876
0.806
0.796
0.786
0.782
0.754
0.778
0.816
0.820
0.794
0.800
0.832
0.808
0.814
0.838
0.852
0.796
0.796
0.816
0.784
0.786
0.788
0.816
0.796
0.812
0.834
0.834
0.770
0.750
0.752
0.768
0.770
0.824
0.838
0.808
0.826
0.846
0.790
0.790
0.780
0.772
0.776
0.800
0.816
0.770
0.756
0.758
0.774
0.748
0.738
0.772
0.780
0.772
0.810
0.856
0.838
0.844
0.846
0.820
0.838
0.844
0.836
0.806
0.820
0.864
0.886
0.840
0.824
0.854
0.886
0.842
0.782
0.794
0.844
0.870
0.832
0.832
0.824
0.810
0.790
0.782
0.800
0.796
0.784
0.800
0.854
0.824
0.802
0.818
0.816
0.800
0.802
0.818
0.854
0.806
0.812
0.822
0.804
0.762
0.758
0.754
0.746
0.734
0.788
0.844
0.814
0.858
0.864
0.820
0.864
0.874
0.828
0.796
0.828
0.824
0.794
0.796
0.806
0.796
0.778
0.818
0.866
0.820
0.798
0.806
0.814
0.778
0.766
0.772
0.796
0.794
0.784
0.824
0.846
0.814
0.782
0.820
0.810
0.810
0.784
0.792
0.800
0.826
0.804
0.812
0.844
0.868
0.820
0.812
0.818
0.844
0.840
0.784
0.778
0.782
0.806
0.778
0.758
0.774
0.816
0.798
0.794
0.802
0.850
0.804
0.814
0.870
0.872
0.832
0.844
0.810
0.796
0.772
0.756
0.774
0.846
0.814
0.770
0.766
0.782
0.788
0.810
0.828
0.864
0.858
0.844
0.852
0.814
0.804
0.848
0.852
0.792
0.832
0.850
0.800
0.814
0.822
0.808
0.784
0.788
0.816
0.794
0.794
0.804
0.820
0.790
0.816
0.866
0.822
0.788
0.792
0.802
0.776
0.780
0.824
0.810
0.802
0.828
0.854
0.812
0.800
0.840
0.822
0.798
0.800
0.828
0.802
0.762
0.756
0.784
0.798
0.778
0.762
0.774
0.742
0.720
0.750
0.800
0.748
0.788
0.864
0.830
0.852
0.854
0.854
0.806
0.810
0.808
0.826
0.792
0.794
0.826
0.878
0.804
0.802
0.824
0.784
0.772
0.778
0.796
0.772
0.740
0.754
0.762
0.762
0.770
0.784
0.784
0.762
0.754
0.812
0.796
0.776
0.780
0.826
0.798
0.756
0.768
0.794
0.822
0.764
0.766
0.786
0.804
0.770
0.772
0.816
0.820
0.788
0.788
0.792
0.798
0.760
0.764
0.770
0.796
0.782
0.778
0.826
0.850
0.804
0.788
0.792
0.798
0.774
0.762
0.776
0.810
0.794
0.786
0.808
0.796
0.802
0.836
0.826
0.776
0.786
0.790
0.790
0.770
0.770
0.804
0.808
0.778
0.786
0.824
0.796
0.784
0.810
0.814
0.774
0.772
0.788
0.802
0.768
0.772
0.788
0.786
0.790
0.816
0.834
0.814
0.830
0.878
0.898
0.802
0.766
0.794
0.840
0.884
0.846
0.818
0.886
0.860
0.808
0.756
0.748
0.788
0.776
0.768
0.772
0.786
0.776
0.858
0.836
0.772
0.774
0.788
0.774
0.788
0.800
0.812
0.772
0.774
0.838
0.832
0.800
0.766
0.750
0.768
0.748
0.752
0.802
0.850
0.790
0.748
0.718
0.712
0.714
0.740
0.800
0.828
0.938
0.932
0.936
0.934
0.880
0.870
0.852
0.806
0.796
0.850
0.892
0.848
0.780
0.782
0.814
0.798
0.780
0.804
0.846
0.808
0.862
0.882
0.830
0.858
0.844
0.808
0.800
0.820
0.836
0.804
0.806
0.832
0.856
0.796
0.780
0.792
0.796
0.766
0.782
0.810
0.854
0.812
0.778
0.772
0.804
0.784
0.788
0.826
0.832
0.790
0.790
0.818
0.814
0.786
0.828
0.864
0.844
0.774
0.776
0.858
0.802
0.798
0.832
0.974
0.872
0.790
0.776
0.786
0.860
0.880
0.874
0.812
0.792
0.782
0.798
0.806
0.822
0.866
0.792
0.816
0.844
0.810
0.800
0.818
0.812
0.774
0.784
0.790
0.774
0.792
0.816
0.862
0.818
0.820
0.828
0.810
0.782
0.802
0.844
0.806
0.768
0.802
0.832
0.780
0.794
0.798
0.784
0.800
0.784
0.762
0.746
0.768
0.812
0.784
0.802
0.832
0.836
0.814
0.892
0.900
0.796
0.770
0.794
0.820
0.808
0.844
0.906
0.924
0.858
0.880
0.890
0.824
0.844
0.836
0.810
0.784
0.820
0.856
0.808
0.826
0.838
0.800
0.812
0.806
0.780
0.792
0.804
0.798
0.780
0.816
0.820
0.788
0.780
0.774
0.774
0.796
0.870
0.854
0.898
0.898
0.844
0.868
0.888
0.862
0.806
0.808
0.834
0.846
0.804
0.824
0.874
0.976
0.838
0.756
0.746
0.800
0.844
0.858
0.966
0.948
0.874
0.904
0.904
0.868
0.902
0.912
0.876
0.884
0.872
0.826
0.838
0.854
0.852
0.838
0.884
0.856
0.830
0.800
0.778
0.764
0.762
0.800
0.862
0.814
0.858
0.878
0.864
0.858
0.850
0.818
0.846
0.852
0.820
0.806
0.818
0.814
0.796
0.816
0.834
0.800
0.788
0.810
0.820
0.788
0.792
0.786
0.768
0.786
0.800
0.834
0.810
0.844
0.838
0.808
0.820
0.848
0.846
0.808
0.860
0.818
0.780
0.782
0.792
0.842
0.822
0.856
0.884
0.860
0.884
0.894
0.882
0.852
0.858
0.854
0.838
0.822
0.820
0.834
0.804
0.810
0.824
0.832
0.812
0.806
0.788
0.776
0.754
0.780
0.806
0.854
0.806
0.840
0.858
0.874
0.832
0.850
0.848
0.846
0.834
0.830
0.826
0.860
0.800
0.778
0.786
0.820
0.820
0.848
0.880
0.854
0.870
0.886
0.854
0.844
0.842
0.844
0.818
0.834
0.842
0.862
0.818
0.830
0.864
0.838
0.808
0.792
0.800
0.828
0.814
0.834
0.866
0.836
0.836
0.844
0.848
0.804
0.828
0.832
0.830
0.808
0.840
0.864
0.848
0.868
0.844
0.824
0.800
0.826
0.830
0.836
0.822
0.842
0.874
0.844
0.866
0.900
0.876
0.826
0.854
0.872
0.840
0.838
0.864
0.842
0.784
0.772
0.788
0.830
0.814
0.840
0.866
0.838
0.868
0.854
0.856
0.848
0.848
0.806
0.794
0.800
0.834
0.814
0.844
0.870
0.846
0.842
0.842
0.800
0.816
0.836
0.842
0.812
0.830
0.850
0.822
0.820
0.812
0.808
0.786
0.784
0.796
0.812
0.804
0.802
0.838
0.848
0.820
0.822
0.852
0.872
0.826
0.838
0.836
0.812
0.808
0.810
0.790
0.808
0.832
0.854
0.860
0.820
0.800
0.816
0.842
0.810
0.774
0.786
0.782
0.800
0.796
0.828
0.862
0.876
0.922
0.918
0.900
0.922
0.920
0.888
0.908
0.904
0.886
0.850
0.858
0.862
0.822
0.848
0.862
0.858
0.878
0.866
0.834
0.834
0.854
0.840
0.812
0.832
0.842
0.852
0.814
0.796
0.762
0.714
0.680
0.662
0.666
0.656
0.566
0.700
0.650
0.632
0.616
0.614
0.606
0.602
0.598
0.596
0.600
0.596
0.598
0.594
0.594
0.612
0.648
0.684
0.746
0.794
0.840
0.868
0.878
0.832
0.786
0.716
0.658
0.640
0.630
0.640
0.638
0.618
0.654
0.778
0.944
1.008
0.966
0.954
0.966
0.932
0.934
0.952
0.922
0.904
0.934
0.878
0.910
0.914
0.858
0.888
0.890
0.832
0.838
0.828
0.808
0.836
0.850
0.828
0.870
0.880
0.840
0.874
0.886
0.852
0.872
0.880
0.856
0.840
0.872
0.872
0.824
0.852
0.852
0.866
0.870
0.840
0.862
0.858
0.830
0.856
0.852
0.814
0.842
0.834
0.800
0.836
0.834
0.806
0.826
0.840
0.834
0.812
0.850
0.872
0.834
0.880
0.870
0.830
0.860
0.856
0.818
0.832
0.834
0.816
0.812
0.820
0.834
0.800
0.800
0.824
0.844
0.790
0.794
0.780
0.778
0.748
0.782
0.810
0.822
0.870
0.880
0.852
0.862
0.876
0.870
0.828
0.856
0.846
0.812
0.832
0.802
0.778
0.804
0.810
0.824
0.800
0.806
0.834
0.812
0.810
0.836
0.856
0.828
0.836
0.824
0.828
0.804
0.816
0.826
0.820
0.804
0.836
0.850
0.844
0.828
0.790
0.798
0.808
0.836
0.798
0.810
0.808
0.832
0.810
0.812
0.836
0.852
0.828
0.836
0.836
0.806
0.772
0.778
0.806
0.840
0.820
0.876
0.888
0.860
0.870
0.862
0.830
0.858
0.842
0.806
0.800
0.820
0.844
0.836
0.856
0.854
0.822
0.850
0.848
0.804
0.810
0.810
0.802
0.808
0.828
0.812
0.820
0.842
0.846
0.822
0.826
0.822
0.828
0.804
0.816
0.820
0.834
0.804
0.810
0.814
0.802
0.780
0.790
0.800
0.784
0.784
0.784
0.772
0.776
0.796
0.828
0.802
0.822
0.832
0.814
0.832
0.812
0.784
0.792
0.792
0.808
0.788
0.826
0.844
0.812
0.828
0.830
0.800
0.806
0.832
0.818
0.804
0.780
0.792
0.824
0.818
0.842
0.874
0.842
0.848
0.854
0.870
0.840
0.846
0.826
0.832
0.822
0.810
0.794
0.826
0.844
0.820
0.846
0.850
0.844
0.810
0.812
0.804
0.780
0.792
0.802
0.806
0.798
0.780
0.788
0.794
0.810
0.816
0.832
0.808
0.824
0.834
0.852
0.826
0.838
0.844
0.850
0.818
0.818
0.812
0.830
0.804
0.820
0.826
0.810
0.836
0.872
0.818
0.764
0.760
0.744
0.766
0.804
0.866
0.888
0.830
0.844
0.826
0.816
0.832
0.832
0.818
0.838
0.846
0.806
0.798
0.802
0.818
0.790
0.802
0.792
0.766
0.774
0.794
0.774
0.760
0.780
0.830
0.788
0.810
0.820
0.812
0.822
0.826
0.836
0.812
0.816
0.828
0.794
0.766
0.756
0.766
0.804
0.804
0.780
0.772
0.770
0.784
0.756
0.788
0.820
0.786
0.790
0.804
0.848
0.814
0.756
0.766
0.798
0.800
0.770
0.762
0.796
0.768
0.788
0.888
0.822
0.784
0.778
0.804
0.780
0.786
0.812
0.836
0.796
0.810
0.872
0.812
0.766
0.768
0.788
0.844
0.832
0.784
0.780
0.802
0.772
0.772
0.794
0.830
0.778
0.768
0.780
0.824
0.772
0.778
0.790
0.802
0.766
0.764
0.776
0.760
0.732
0.748
0.784
0.762
0.746
0.768
0.804
0.828
0.802
0.772
0.746
0.746
0.780
0.782
0.756
0.776
0.808
0.786
0.776
0.830
0.822
0.786
0.778
0.806
0.858
0.828
0.842
0.850
0.836
0.870
0.856
0.806
0.828
0.826
0.810
0.788
0.814
0.840
0.814
0.806
0.796
0.836
0.816
0.770
0.790
0.826
0.834
0.792
0.786
0.798
0.814
0.834
0.792
0.790
0.832
0.894
0.820
0.820
0.824
0.794
0.798
0.794
0.790
0.772
0.790
0.818
0.846
0.800
0.850
0.880
0.892
0.806
0.786
0.772
0.768
0.768
0.802
0.926
0.898
0.918
0.936
0.866
0.876
0.848
0.840
0.798
0.790
0.798
0.766
0.758
0.766
0.808
0.782
0.762
0.784
0.796
0.774
0.788
0.806
0.788
0.806
0.824
0.864
0.818
0.812
0.822
0.826
0.782
0.792
0.824
0.826
0.800
0.818
0.810
0.868
0.812
0.822
0.818
0.794
0.778
0.800
0.812
0.780
0.778
0.810
0.818
0.840
0.816
0.794
0.790
0.788
0.772
0.762
0.796
0.818
0.770
0.794
0.860
0.836
0.788
0.786
0.800
0.780
0.778
0.794
0.792
0.796
0.822
0.810
0.794
0.818
0.824
0.796
0.798
0.822
0.860
0.790
0.778
0.796
0.824
0.798
0.834
0.872
0.862
0.814
0.788
0.772
0.754
0.764
0.798
0.876
0.824
0.882
0.876
0.822
0.828
0.830
0.842
0.782
0.804
0.834
0.834
0.784
0.780
0.778
0.754
0.764
0.782
0.794
0.764
0.742
0.746
0.792
0.766
0.766
0.770
0.790
0.770
0.782
0.814
0.826
0.790
0.802
0.822
0.792
0.808
0.828
0.806
0.770
0.770
0.778
0.784
0.768
0.780
0.794
0.828
0.798
0.776
0.784
0.782
0.796
0.820
0.816
0.788
0.796
0.810
0.842
0.832
0.796
0.826
0.828
0.802
0.802
0.798
0.792
0.812
0.860
0.810
0.776
0.754
0.788
0.818
0.784
0.814
0.862
0.892
0.834
0.870
0.870
0.842
0.796
0.788
0.780
0.762
0.754
0.786
0.852
0.852
0.802
0.800
0.820
0.850
0.796
0.804
0.826
0.824
0.794
0.800
0.834
0.806
0.778
0.800
0.828
0.792
0.786
0.786
0.794
0.768
0.772
0.794
0.776
0.754
0.742
0.742
0.740
0.744
0.780
0.856
0.808
0.854
0.904
0.870
0.840
0.824
0.816
0.776
0.782
0.810
0.810
0.802
0.832
0.884
0.824
0.834
0.836
0.846
0.786
0.774
0.800
0.804
0.774
0.780
0.800
0.816
0.788
0.792
0.808
0.806
0.798
0.804
0.826
0.780
0.786
0.786
0.806
0.784
0.808
0.844
0.840
0.810
0.806
0.806
0.800
0.762
0.780
0.816
0.822
0.788
0.790
0.790
0.798
0.802
0.790
0.778
0.768
0.790
0.794
0.826
0.876
0.858
0.810
0.834
0.846
0.812
0.806
0.808
0.814
0.790
0.786
0.830
0.800
0.798
0.784
0.778
0.760
0.756
0.778
0.774
0.752
0.758
0.770
0.786
0.756
0.754
0.800
0.774
0.760
0.774
0.814
0.800
0.804
0.794
0.796
0.784
0.774
0.772
0.802
0.780
0.768
0.772
0.790
0.770
0.768
0.766
0.794
0.768
0.770
0.794
0.826
0.786
0.762
0.770
0.774
0.772
0.746
0.750
0.772
0.768
0.752
0.772
0.780
0.814
0.766
0.776
0.796
0.814
0.768
0.770
0.792
0.820
0.788
0.790
0.826
0.870
0.850
0.798
0.832
0.810
0.812
0.770
0.774
0.776
0.830
0.786
0.814
0.840
0.826
0.834
0.834
0.840
0.802
0.792
0.776
0.778
0.762
0.776
0.786
0.812
0.806
0.814
0.814
0.784
0.782
0.780
0.790
0.770
0.768
0.806
0.838
0.794
0.784
0.804
0.798
0.766
0.792
0.818
0.810
0.756
0.762
0.760
0.810
0.798
0.790
0.802
0.840
0.854
0.832
0.800
0.798
0.804
0.786
0.766
0.780
0.818
0.818
0.824
0.836
0.852
0.834
0.854
0.842
0.808
0.794
0.812
0.836
0.792
0.788
0.782
0.810
0.806
0.770
0.780
0.806
0.792
0.786
0.804
0.828
0.802
0.810
0.800
0.840
0.790
0.780
0.784
0.788
0.768
0.782
0.796
0.762
0.752
0.786
0.818
0.796
0.800
0.802
0.850
0.814
0.818
0.840
0.812
0.800
0.808
0.830
0.810
0.796
0.816
0.864
0.856
0.794
0.786
0.788
0.794
0.782
0.820
0.866
0.816
0.822
0.820
0.860
0.834
0.786
0.790
0.826
0.806
0.768
0.774
0.790
0.776
0.758
0.764
0.802
0.796
0.780
0.810
0.834
0.794
0.798
0.790
0.764
0.762
0.780
0.764
0.772
0.774
0.812
0.806
0.778
0.774
0.766
0.792
0.800
0.768
0.758
0.772
0.846
0.824
0.844
0.844
0.820
0.820
0.832
0.838
0.798
0.792
0.810
0.830
0.802
0.792
0.806
0.820
0.802
0.802
0.812
0.838
0.786
0.784
0.798
0.780
0.772
0.764
0.778
0.764
0.764
0.764
0.786
0.766
0.776
0.794
0.866
0.826
0.790
0.800
0.792
0.760
0.780
0.786
0.772
0.748
0.746
0.784
0.788
0.798
0.770
0.752
0.698
0.678
0.696
0.766
0.750
0.760
0.802
0.820
0.868
0.974
0.890
0.910
0.876
0.800
0.802
0.810
0.802
0.768
0.764
0.772
0.810
0.784
0.758
0.770
0.792
0.808
0.792
0.772
0.768
0.774
0.770
0.736
0.746
0.776
0.828
0.794
0.832
0.890
0.844
0.804
0.824
0.808
0.774
0.762
0.766
0.804
0.796
0.786
0.812
0.830
0.806
0.778
0.782
0.790
0.764
0.748
0.742
0.786
0.796
0.768
0.762
0.764
0.786
0.754
0.746
0.736
0.756
0.750
0.752
0.762
0.782
0.770
0.758
0.770
0.806
0.770
0.760
0.754
0.838
0.772
0.748
0.750
0.788
0.792
0.782
0.826
0.882
0.842
0.812
0.788
0.764
0.774
0.798
0.774
0.774
0.792
0.792
0.764
0.772
0.804
0.798
0.790
0.794
0.812
0.796
0.768
0.782
0.808
0.790
0.790
0.806
0.810
0.768
0.776
0.788
0.812
0.784
0.760
0.756
0.764
0.756
0.726
0.742
0.790
0.814
0.790
0.800
0.804
0.806
0.822
0.834
0.804
0.798
0.808
0.816
0.778
0.784
0.794
0.784
0.776
0.786
0.800
0.772
0.758
0.754
0.746
0.740
0.760
0.756
0.782
0.768
0.766
0.814
0.828
0.774
0.774
0.786
0.796
0.760
0.762
0.766
0.812
0.784
0.774
0.776
0.806
0.782
0.788
0.816
0.860
0.832
0.830
0.834
0.784
0.770
0.778
0.798
0.782
0.776
0.794
0.834
0.806
0.810
0.822
0.806
0.794
0.808
0.830
0.782
0.788
0.808
0.816
0.802
0.790
0.804
0.800
0.794
0.798
0.798
0.794
0.818
0.832
0.806
0.812
0.848
0.882
0.828
0.840
0.822
0.808
0.780
0.782
0.818
0.804
0.800
0.828
0.888
0.860
0.818
0.860
0.850
0.814
0.786
0.766
0.790
0.844
0.816
0.796
0.794
0.828
0.796
0.784
0.784
0.790
0.778
0.784
0.802
0.790
0.744
0.742
0.774
0.816
0.794
0.776
0.792
0.820
0.782
0.766
0.782
0.790
0.772
0.766
0.808
0.776
0.774
0.788
0.818
0.790
0.784
0.808
0.822
0.784
0.772
0.774
0.798
0.772
0.772
0.792
0.820
0.798
0.810
0.810
0.774
0.802
0.814
0.804
0.770
0.772
0.798
0.790
0.760
0.760
0.792
0.840
0.822
0.782
0.784
0.802
0.818
0.780
0.806
0.858
0.798
0.752
0.728
0.728
0.792
0.786
0.798
0.836
0.884
0.844
0.884
0.870
0.814
0.820
0.828
0.816
0.806
0.824
0.852
0.806
0.794
0.792
0.812
0.784
0.790
0.802
0.796
0.774
0.774
0.806
0.804
0.790
0.808
0.854
0.798
0.802
0.824
0.822
0.810
0.856
0.848
0.814
0.808
0.812
0.806
0.796
0.824
0.820
0.788
0.768
0.782
0.816
0.802
0.780
0.798
0.808
0.772
0.768
0.782
0.816
0.794
0.796
0.816
0.878
0.842
0.834
0.848
0.798
0.754
0.740
0.768
0.774
0.780
0.790
0.804
0.780
0.778
0.816
0.796
0.796
0.826
0.834
0.804
0.792
0.798
0.804
0.776
0.778
0.786
0.772
0.760
0.784
0.790
0.768
0.768
0.784
0.802
0.792
0.770
0.788
0.818
0.822
0.772
0.762
0.784
0.812
0.800
0.774
0.788
0.814
0.782
0.784
0.814
0.766
0.758
0.776
0.790
0.784
0.802
0.798
0.798
0.762
0.754
0.788
0.862
0.830
0.862
0.914
0.898
0.840
0.820
0.830
0.786
0.756
0.762
0.816
0.814
0.806
0.812
0.846
0.816
0.850
0.824
0.790
0.768
0.760
0.808
0.844
0.796
0.812
0.808
0.826
0.786
0.770
0.786
0.802
0.780
0.784
0.790
0.824
0.794
0.772
0.782
0.810
0.812
0.768
0.796
0.806
0.764
0.746
0.746
0.776
0.752
0.768
0.806
0.794
0.796
0.806
0.800
0.774
0.772
0.786
0.860
0.796
0.768
0.766
0.798
0.784
0.794
0.816
0.880
0.854
0.842
0.860
0.818
0.808
0.810
0.830
0.788
0.806
0.848
0.828
0.796
0.800
0.802
0.792
0.790
0.816
0.826
0.796
0.814
0.826
0.802
0.792
0.794
0.756
0.756
0.766
0.784
0.772
0.796
0.822
0.782
0.762
0.770
0.786
0.780
0.756
0.726
0.752
0.796
0.798
0.776
0.802
0.826
0.808
0.788
0.810
0.818
0.780
0.780
0.814
0.814
0.798
0.804
0.812
0.842
0.796
0.802
0.838
0.832
0.778
0.790
0.814
0.838
0.802
0.780
0.768
0.794
0.770
0.742
0.754
0.786
0.788
0.774
0.814
0.812
0.792
0.810
0.838
0.800
0.762
0.780
0.808
0.834
0.848
0.830
0.854
0.798
0.762
0.744
0.726
0.722
0.748
0.754
0.768
0.782
0.778
0.768
0.802
0.810
0.770
0.772
0.790
0.762
0.742
0.748
0.764
0.748
0.762
0.740
0.746
0.718
0.716
0.746
0.798
0.788
0.738
0.718
0.744
0.806
0.780
0.760
0.766
0.814
0.776
0.774
0.770
0.782
0.766
0.758
0.770
0.770
0.752
0.776
0.770
0.754
0.728
0.732
0.750
0.794
0.768
0.760
0.752
0.758
0.736
0.744
0.756
0.788
0.774
0.802
0.864
0.860
0.780
0.778
0.792
0.774
0.746
0.726
0.762
0.738
0.720
0.692
0.702
0.742
0.788
0.808
0.938
0.860
0.792
0.754
0.750
0.752
0.768
0.766
0.770
0.770
0.770
0.754
0.754
0.764
0.760
0.740
0.740
0.740
0.734
0.768
0.766
0.734
0.708
0.716
0.746
0.774
0.762
0.732
0.740
0.758
0.786
0.774
0.730
0.694
0.690
0.716
0.764
0.786
0.770
0.800
0.818
0.790
0.754
0.768
0.802
0.804
0.772
0.754
0.770
0.796
0.804
0.762
0.764
0.780
0.800
0.760
0.744
0.750
0.782
0.764
0.742
0.746
0.764
0.774
0.754
0.748
0.756
0.776
0.782
0.734
0.738
0.750
0.778
0.770
0.762
0.772
0.784
0.812
0.790
0.806
0.826
0.856
0.796
0.808
0.794
0.800
0.766
0.772
0.800
0.810
0.792
0.770
0.774
0.808
0.822
0.784
0.746
0.750
0.830
0.866
0.824
0.844
0.858
0.872
0.802
0.808
0.812
0.814
0.786
0.796
0.810
0.834
0.814
0.778
0.792
0.814
0.896
0.810
0.766
0.778
0.778
0.784
0.754
0.774
0.796
0.860
0.820
0.818
0.842
0.854
0.794
0.788
0.800
0.820
0.820
0.838
0.826
0.788
0.768
0.776
0.796
0.760
0.740
0.744
0.750
0.740
0.748
0.784
0.770
0.766
0.772
0.792
0.768
0.744
0.754
0.798
0.790
0.772
0.824
0.862
0.846
0.788
0.802
0.812
0.812
0.790
0.794
0.820
0.794
0.790
0.816
0.898
0.844
0.830
0.828
0.838
0.802
0.788
0.798
0.820
0.784
0.808
0.846
0.868
0.806
0.816
0.838
0.810
0.768
0.774
0.784
0.826
0.794
0.800
0.808
0.824
0.794
0.780
0.786
0.836
0.808
0.794
0.806
0.812
0.784
0.788
0.820
0.820
0.764
0.752
0.746
0.786
0.766
0.770
0.780
0.824
0.806
0.788
0.794
0.830
0.790
0.788
0.804
0.854
0.820
0.812
0.820
0.806
0.782
0.790
0.798
0.778
0.778
0.772
0.796
0.778
0.780
0.778
0.806
0.776
0.776
0.778
0.778
0.758
0.776
0.812
0.794
0.766
0.764
0.792
0.782
0.816
0.886
0.900
0.830
0.838
0.860
0.834
0.778
0.780
0.788
0.806
0.784
0.758
0.772
0.798
0.802
0.768
0.774
0.794
0.814
0.776
0.774
0.778
0.798
0.764
0.756
0.750
0.782
0.774
0.750
0.772
0.794
0.804
0.762
0.776
0.802
0.796
0.794
0.844
0.884
0.822
0.798
0.808
0.856
0.820
0.810
0.818
0.852
0.806
0.802
0.824
0.790
0.788
0.784
0.804
0.778
0.794
0.828
0.818
0.808
0.814
0.838
0.818
0.806
0.808
0.834
0.798
0.814
0.804
0.812
0.768
0.776
0.784
0.794
0.764
0.778
0.782
0.848
0.812
0.814
0.804
0.802
0.788
0.796
0.814
0.790
0.762
0.734
0.774
0.768
0.804
0.844
0.922
0.888
0.878
0.920
0.870
0.822
0.850
0.834
0.792
0.792
0.784
0.802
0.778
0.780
0.770
0.774
0.796
0.832
0.918
0.838
0.834
0.840
0.816
0.826
0.840
0.796
0.788
0.790
0.806
0.766
0.760
0.762
0.782
0.780
0.768
0.786
0.778
0.786
0.834
0.840
0.850
0.806
0.796
0.796
0.800
0.800
0.848
0.914
0.854
0.854
0.878
0.830
0.816
0.816
0.818
0.808
0.798
0.792
0.786
0.812
0.844
0.796
0.774
0.788
0.794
0.776
0.802
0.774
0.802
0.778
0.790
0.786
0.784
0.770
0.778
0.794
0.766
0.748
0.752
0.754
0.742
0.730
0.742
0.768
0.774
0.764
0.786
0.806
0.790
0.778
0.774
0.788
0.766
0.758
0.742
0.772
0.760
0.746
0.746
0.778
0.748
0.732
0.756
0.784
0.820
0.798
0.792
0.782
0.812
0.796
0.776
0.778
0.806
0.800
0.796
0.778
0.756
0.740
0.758
0.796
0.818
0.798
0.780
0.794
0.830
0.796
0.786
0.798
0.824
0.846
0.802
0.766
0.770
0.806
0.790
0.792
0.756
0.768
0.710
0.688
0.664
0.664
0.766
0.754
0.748
0.770
0.870
0.780
0.806
0.836
0.798
0.772
0.774
0.786
0.774
0.776
0.780
0.768
0.740
0.724
0.736
0.806
0.764
0.734
0.710
0.714
0.754
0.760
0.732
0.724
0.746
0.770
0.784
0.760
0.772
0.776
0.730
0.702
0.698
0.718
0.756
0.752
0.800
0.854
0.800
0.738
0.710
0.702
0.740
0.788
0.752
0.762
0.804
0.788
0.794
0.822
0.812
0.760
0.728
0.720
0.738
0.726
0.716
0.728
0.756
0.754
0.774
0.778
0.740
0.708
0.696
0.702
0.738
0.764
0.750
0.740
0.710
0.724
0.730
0.718
0.732
0.810
0.754
0.730
0.734
0.794
0.746
0.720
0.698
0.712
0.748
0.804
0.738
0.702
0.688
0.712
0.734
0.766
0.766
0.750
0.732
0.720
0.752
0.794
0.780
0.822
0.786
0.764
0.746
0.764
0.786
0.782
0.758
0.760
0.768
0.768
0.746
0.758
0.770
0.834
0.808
0.790
0.796
0.828
0.792
0.764
0.744
0.750
0.782
0.816
0.782
0.794
0.840
0.818
0.806
0.808
0.842
0.818
0.806
0.816
0.856
0.810
0.788
0.786
0.822
0.794
0.766
0.782
0.816
0.804
0.782
0.782
0.798
0.774
0.764
0.760
0.776
0.792
0.778
0.786
0.786
0.778
0.792
0.826
0.834
0.794
0.798
0.800
0.786
0.734
0.704
0.712
0.774
0.770
0.772
0.822
0.974
0.918
0.882
0.834
0.816
0.814
0.844
0.816
0.838
0.836
0.826
0.830
0.842
0.856
0.828
0.836
0.854
0.832
0.830
0.830
0.828
0.804
0.804
0.804
0.824
0.812
0.822
0.848
0.852
0.856
0.858
0.840
0.814
0.832
0.838
0.804
0.798
0.808
0.860
0.854
0.852
0.892
0.876
0.888
0.844
0.832
0.836
0.846
0.822
0.802
0.806
0.822
0.818
0.798
0.818
0.830
0.828
0.828
0.828
0.824
0.806
0.814
0.832
0.834
0.840
0.844
0.898
0.822
0.778
0.762
0.738
0.720
0.704
0.706
0.736
0.774
0.774
0.788
0.794
0.772
0.782
0.784
0.788
0.778
0.802
0.798
0.766
0.756
0.754
0.758
0.742
0.734
0.740
0.764
0.798
0.776
0.750
0.738
0.736
0.762
0.746
0.744
0.724
0.736
0.728
0.722
0.754
0.780
0.774
0.766
0.792
0.792
0.744
0.700
0.376
0.296
0.640
0.620
0.618
0.332
0.258
0.598
0.592
0.586
0.578
0.578
0.568
0.562
0.560
0.550
0.546
0.544
0.544
0.540
0.536
0.534
0.528
0.534
0.532
0.532
0.534
0.534
0.536
0.542
0.554
0.566
0.580
0.588
0.624
0.656
0.664
0.678
0.666
0.676
0.662
0.654
0.636
0.634
0.656
0.656
0.652
0.642
0.636
0.640
0.624
0.628
0.662
0.672
0.698
0.704
0.682
0.688
0.706
0.768
0.750
0.714
0.678
0.654
0.630
0.604
0.592
0.586
0.584
0.598
0.636
0.652
0.690
0.736
0.780
0.790
0.810
0.824
0.864
0.852
0.854
0.844
0.858
0.854
0.824
0.824
0.790
0.818
0.808
0.800
0.808
0.798
0.814
0.812
0.846
0.876
0.836
0.876
0.832
0.856
0.810
0.840
0.788
0.808
0.800
0.784
0.802
0.804
0.838
0.846
0.820
0.856
0.796
0.830
0.802
0.812
0.842
0.822
0.866
0.858
0.810
0.854
0.798
0.788
0.796
0.776
0.804
0.816
0.790
0.774
0.732
0.706
0.682
0.656
0.662
0.694
0.712
0.706
0.704
0.692
0.676
0.686
0.662
0.646
0.638
0.658
0.692
0.716
0.738
0.752
0.734
0.724
0.738
0.734
0.746
0.770
0.762
0.784
0.768
0.750
0.756
0.770
0.772
0.820
0.822
0.816
0.830
0.802
0.814
0.800
0.780
0.816
0.828
0.782
0.788
0.788
0.778
0.782
0.782
0.782
0.782
0.796
0.778
0.814
0.818
0.790
0.826
0.820
0.782
0.806
0.814
0.788
0.820
0.822
0.790
0.820
0.824
0.802
0.788
0.800
0.804
0.758
0.748
0.718
0.694
0.690
0.698
0.756
0.838
0.888
0.832
0.858
0.866
0.862
0.882
0.882
0.808
0.806
0.768
0.746
0.758
0.788
0.776
0.786
0.810
0.774
0.786
0.784
0.770
0.758
0.756
0.746
0.750
0.772
0.790
0.804
0.812
0.832
0.804
0.830
0.834
0.798
0.790
0.774
0.768
0.784
0.806
0.774
0.762
0.776
0.768
0.782
0.800
0.810
0.780
0.762
0.748
0.738
0.766
0.746
0.742
0.742
0.746
0.758
0.772
0.800
0.798
0.850
0.834
0.786
0.812
0.802
0.778
0.786
0.788
0.776
0.748
0.734
0.714
0.726
0.736
0.740
0.760
0.786
0.824
0.794
0.816
0.826
0.794
0.812
0.810
0.770
0.782
0.788
0.794
0.746
0.716
0.722
0.714
0.728
0.770
0.796
0.794
0.802
0.824
0.816
0.818
0.836
0.798
0.814
0.824
0.792
0.814
0.818
0.786
0.796
0.796
0.762
0.752
0.740
0.716
0.712
0.688
0.664
0.656
0.664
0.656
0.656
0.652
0.668
0.672
0.660
0.646
0.638
0.628
0.620
0.612
0.606
0.602
0.610
0.606
0.610
0.604
0.602
0.604
0.604
0.612
0.610
0.614
0.616
0.616
0.610
0.602
0.594
0.594
0.594
0.608
0.624
0.642
0.676
0.714
0.726
0.716
0.736
0.744
0.722
0.724
0.742
0.740
0.700
0.674
0.642
0.624
0.612
0.596
0.590
0.584
0.590
0.626
0.656
0.674
0.686
0.708
0.710
0.716
0.720
0.726
0.720
0.690
0.674
0.646
0.628
0.626
0.628
0.624
0.608
0.594
0.584
0.574
0.566
0.556
0.560
0.540
0.542
0.530
0.528
0.524
0.522
0.516
0.516
0.504
0.506
0.500
0.500
0.498
0.504
0.516
0.540
0.570
0.610
0.646
0.646
0.632
0.632
0.600
0.614
0.592
0.584
0.590
0.588
0.592
0.608
0.610
0.610
0.616
0.614
0.612
0.606
0.616
0.616
0.606
0.608
0.602
0.596
0.588
0.580
0.574
0.572
0.572
0.560
0.572
0.574
0.566
0.568
0.560
0.556
0.548
0.536
0.530
0.528
0.516
0.512
0.508
0.510
0.504
0.498
0.504
0.510
0.508
0.516
0.524
0.540
0.554
0.556
0.560
0.548
0.552
0.546
0.538
0.534
0.532
0.526
0.526
0.526
0.538
0.530
0.542
0.552
0.546
0.558
0.570
0.576
0.584
0.572
0.578
0.566
0.560
0.542
0.546
0.540
0.542
0.536
0.534
0.536
0.544
0.544
0.562
0.590
0.588
0.596
0.598
0.604
0.614
0.608
0.602
0.592
0.588
0.580
0.578
0.582
0.582
0.582
0.586
0.580
0.584
0.582
0.576
0.576
0.566
0.564
0.556
0.556
0.552
0.546
0.544
0.540
0.540
0.538
0.550
0.540
0.548
0.562
0.578
0.580
0.756
0.384
0.568
0.586
0.586
0.590
0.582
0.584
0.568
0.580
0.596
0.540
0.558
0.562
0.546
0.348
0.238
0.506
0.546
0.534
0.546
0.538
0.536
0.552
0.544
0.540
0.556
0.544
0.556
0.562
0.566
0.560
0.594
0.546
0.570
0.608
0.534
0.566
0.554
0.548
0.552
0.554
0.552
0.552
0.542
0.542
0.544
0.548
0.528
0.534
0.526
0.526
0.522
0.532
0.528
0.542
0.568
0.508
0.546
0.544
0.528
0.542
0.534
0.544
0.542
0.542
0.554
0.520
0.198
0.270
0.606
0.530
0.544
0.546
0.542
0.248
0.298
0.550
0.544
0.554
0.544
0.604
0.496
0.540
0.550
0.550
0.550
0.554
0.550
0.552
0.532
0.536
0.534
0.534
0.540
0.538
0.550
0.546
0.544
0.544
0.556
0.554
0.572
0.238
0.334
0.616
0.534
0.582
0.566
0.566
0.562
0.562
0.554
0.546
0.574
0.502
0.536
0.514
0.542
0.506
0.542
0.498
0.526
0.526
0.536
0.534
0.554
0.542
0.546
0.554
0.560
0.550
0.572
0.560
0.564
0.564
0.564
0.558
0.552
0.554
0.564
0.550
0.560
0.544
0.550
0.534
0.534
0.544
0.528
0.544
0.534
0.546
0.544
0.552
0.554
0.556
0.556
0.546
0.544
0.548
0.534
0.516
0.528
0.530
0.538
0.534
0.548
0.556
0.570
0.576
0.574
0.578
0.564
0.568
0.570
0.566
0.570
0.564
0.554
0.580
0.508
0.540
0.538
0.544
0.532
0.542
0.526
0.532
0.534
0.528
0.530
0.544
0.534
0.530
0.544
0.542
0.530
0.526
0.550
0.530
0.324
0.204
0.538
0.538
0.538
0.280
0.252
0.530
0.536
0.528
0.532
0.258
0.272
0.236
0.300
0.528
0.534
0.526
0.556
0.502
0.534
0.532
0.528
0.530
0.526
0.528
0.516
0.532
0.516
0.522
0.520
0.520
0.524
0.518
0.524
0.524
0.526
0.526
0.520
0.530
0.518
0.518
0.206
0.308
0.504
0.236
0.274
0.502
0.260
0.246
0.270
0.232
0.278
0.220
0.506
0.496
0.488
0.506
0.498
0.484
0.500
0.512
0.498
0.502
0.502
0.514
0.522
0.564
0.472
0.512
0.550
0.538
0.466
0.516
0.546
0.490
0.486
0.550
0.454
0.502
0.548
0.490
0.484
0.464
0.498
0.540
0.452
0.508
0.472
0.656
0.332
0.504
0.202
0.346
0.464
0.506
0.536
0.532
0.526
0.528
0.532
0.540
0.540
0.548
0.548
0.546
0.536
0.544
0.526
0.550
0.554
0.492
0.540
0.504
0.522
0.516
0.502
0.500
0.512
0.504
0.498
0.236
0.262
0.980
0.204
0.286
0.476
0.478
0.482
0.484
0.468
0.466
0.474
0.464
0.580
0.364
0.668
0.278
0.256
0.216
0.484
0.494
0.494
0.458
0.544
0.524
0.516
0.526
0.530
0.526
0.528
0.520
0.492
0.554
0.522
0.516
0.526
0.520
0.524
0.508
0.516
0.508
0.514
0.508
0.504
0.498
0.496
0.506
0.486
0.488
0.596
0.414
0.534
0.482
0.506
0.512
0.510
0.682
0.346
0.664
0.364
0.514
0.678
0.324
0.210
0.294
0.252
0.238
0.452
0.524
0.560
0.726
0.368
0.436
0.486
0.532
0.524
0.574
0.508
0.530
0.528
0.556
0.552
0.536
0.564
0.546
0.556
0.214
0.322
0.212
0.524
0.356
0.298
0.252
0.656
0.532
0.430
0.542
0.536
0.612
0.480
0.574
0.570
0.524
0.548
0.540
0.536
0.532
0.524
0.516
0.506
0.534
0.636
0.298
0.546
0.520
0.516
0.664
0.374
0.526
0.530
0.526
0.530
0.522
0.520
0.522
0.512
0.520
0.510
0.514
0.510
0.514
0.510
0.510
0.504
0.514
0.502
0.512
0.508
0.516
0.522
0.522
0.530
0.570
0.562
0.564
0.578
0.586
0.602
0.594
0.586
0.568
0.558
0.556
0.560
0.554
0.556
0.560
0.572
0.568
0.572
0.572
0.574
0.574
0.572
0.578
0.568
0.564
0.558
0.560
0.566
0.572
0.560
0.562
0.572
0.624
0.640
0.630
0.610
0.600
0.592
0.594
0.580
0.576
0.572
0.558
0.560
0.564
0.564
0.582
0.572
0.584
0.580
0.564
0.552
0.544
0.538
0.542
0.540
0.544
0.532
0.536
0.532
0.532
0.542
0.548
0.556
0.560
0.596
0.616
0.642
0.616
0.602
0.586
0.572
0.574
0.580
0.590
0.604
0.614
0.640
0.638
0.648
0.642
0.642
0.630
0.616
0.604
0.594
0.588
0.584
0.586
0.578
0.576
0.576
0.570
0.570
0.574
0.572
0.572
0.582
0.588
0.576
0.590
0.578
0.574
0.572
0.564
0.564
0.564
0.570
0.572
0.582
0.604
0.620
0.626
0.626
0.622
0.604
0.596
0.604
0.580
0.580
0.576
0.574
0.590
0.610
0.626
0.650
0.676
0.674
0.672
0.658
0.644
0.636
0.616
0.610
0.596
0.594
0.590
0.588
0.606
0.588
0.602
0.608
0.616
0.618
0.606
0.620
0.622
0.600
0.596
0.590
0.588
0.584
0.590
0.584
0.594
0.606
0.608
0.614
0.610
0.612
0.610
0.600
0.594
0.586
0.584
0.578
0.580
0.576
0.580
0.576
0.580
0.584
0.584
0.596
0.602
0.602
0.600
0.596
0.592
0.590
0.588
0.590
0.586
0.588
0.582
0.586
0.586
0.578
0.574
0.572
0.576
0.574
0.580
0.598
0.612
0.622
0.616
0.618
0.618
0.604
0.610
0.606
0.604
0.606
0.594
0.588
0.588
0.592
0.598
0.606
0.614
0.618
0.606
0.604
0.606
0.604
0.608
0.604
0.608
0.614
0.610
0.616
0.600
0.580
0.576
0.574
0.580
0.578
0.582
0.582
0.584
0.576
0.576
0.578
0.576
0.586
0.586
0.602
0.608
0.620
0.624
0.630
0.620
0.622
0.610
0.622
0.602
0.602
0.596
0.584
0.608
0.612
0.614
0.624
0.622
0.642
0.648
0.640
0.648
0.642
0.632
0.636
0.622
0.618
0.608
0.612
0.612
0.616
0.630
0.634
0.618
0.616
0.610
0.600
0.624
0.618
0.606
0.594
0.578
0.574
0.568
0.574
0.588
0.588
0.602
0.624
0.642
0.648
0.640
0.638
0.642
0.630
0.630
0.614
0.614
0.608
0.620
0.602
0.614
0.604
0.612
0.622
0.628
0.636
0.638
0.634
0.636
0.634
0.638
0.628
0.624
0.626
0.630
0.624
0.626
0.628
0.626
0.628
0.616
0.612
0.600
0.596
0.600
0.590
0.598
0.594
0.590
0.588
0.596
0.600
0.600
0.604
0.602
0.602
0.600
0.594
0.586
0.586
0.584
0.584
0.578
0.580
0.566
0.570
0.570
0.574
0.578
0.574
0.582
0.586
0.590
0.592
0.592
0.600
0.602
0.598
0.608
0.594
0.590
0.584
0.574
0.572
0.574
0.582
0.584
0.584
0.588
0.590
0.592
0.588
0.588
0.588
0.586
0.592
0.588
0.592
0.592
0.594
0.594
0.592
0.596
0.602
0.596
0.594
0.590
0.592
0.592
0.598
0.598
0.594
0.600
0.602
0.602
0.604
0.602
0.604
0.608
0.612
0.612
0.606
0.602
0.608
0.612
0.614
0.612
0.620
0.612
0.614
0.610
0.608
0.602
0.596
0.582
0.586
0.578
0.574
0.570
0.566
0.562
0.552
0.554
0.552
0.562
0.576
0.586
0.600
0.612
0.622
0.630
0.630
0.628
0.638
0.628
0.630
0.620
0.614
0.606
0.594
0.588
0.582
0.590
0.574
0.582
0.570
0.578
0.580
0.574
0.592
0.590
0.590
0.594
0.594
0.602
0.600
0.610
0.614
0.610
0.606
0.608
0.596
0.592
0.588
0.582
0.574
0.566
0.562
0.566
0.576
0.588
0.606
0.622
0.624
0.624
0.632
0.624
0.620
0.624
0.618
0.616
0.612
0.610
0.612
0.618
0.618
0.630
0.634
0.632
0.634
0.636
0.628
0.622
0.614
0.618
0.612
0.610
0.602
0.608
0.606
0.604
0.604
0.608
0.610
0.608
0.610
0.604
0.604
0.600
0.610
0.606
0.612
0.606
0.604
0.604
0.598
0.596
0.594
0.596
0.596
0.596
0.588
0.596
0.594
0.596
0.592
0.596
0.586
0.600
0.596
0.596
0.596
0.596
0.596
0.598
0.608
0.600
0.618
0.624
0.624
0.622
0.620
0.624
0.622
0.612
0.608
0.606
0.608
0.602
0.604
0.602
0.614
0.610
0.612
0.614
0.614
0.614
0.622
0.618
0.628
0.630
0.626
0.630
0.630
0.620
0.628
0.626
0.626
0.616
0.614
0.618
0.614
0.632
0.630
0.638
0.650
0.646
0.644
0.646
0.642
0.628
0.630
0.622
0.620
0.618
0.614
0.624
0.620
0.622
0.626
0.622
0.626
0.618
0.616
0.612
0.610
0.606
0.590
0.584
0.574
0.568
0.588
0.588
0.606
0.620
0.636
0.644
0.650
0.648
0.650
0.640
0.634
0.628
0.620
0.626
0.634
0.630
0.642
0.640
0.646
0.644
0.644
0.650
0.630
0.624
0.612
0.616
0.616
0.624
0.616
0.620
0.620
0.616
0.616
0.610
0.602
0.600
0.598
0.598
0.596
0.594
0.590
0.594
0.594
0.590
0.596
0.608
0.604
0.612
0.622
0.626
0.636
0.646
0.648
0.648
0.646
0.648
0.656
0.648
0.648
0.630
0.624
0.624
0.606
0.610
0.610
0.614
0.622
0.618
0.634
0.622
0.638
0.636
0.634
0.636
0.626
0.632
0.630
0.626
0.616
0.616
0.616
0.612
0.606
0.614
0.610
0.600
0.612
0.610
0.618
0.616
0.616
0.618
0.624
0.626
0.618
0.620
0.616
0.622
0.620
0.614
0.612
0.610
0.596
0.596
0.596
0.590
0.598
0.592
0.602
0.604
0.604
0.614
0.614
0.612
0.612
0.620
0.618
0.616
0.618
0.620
0.622
0.622
0.628
0.624
0.626
0.624
0.620
0.616
0.612
0.626
0.622
0.618
0.628
0.616
0.606
0.602
0.600
0.610
0.608
0.614
0.628
0.614
0.624
0.620
0.612
0.620
0.614
0.608
0.608
0.600
0.596
0.596
0.596
0.598
0.598
0.598
0.602
0.606
0.602
0.610
0.600
0.604
0.604
0.602
0.606
0.598
0.598
0.600
0.602
0.602
0.606
0.600
0.602
0.602
0.610
0.608
0.608
0.610
0.606
0.600
0.594
0.600
0.598
0.604
0.598
0.592
0.582
0.574
0.568
0.564
0.568
0.578
0.596
0.612
0.588
0.602
0.614
0.612
0.620
0.616
0.616
0.608
0.614
0.616
0.610
0.610
0.600
0.606
0.612
0.618
0.632
0.648
0.654
0.662
0.672
0.670
0.666
0.664
0.658
0.656
0.650
0.648
0.646
0.646
0.644
0.650
0.644
0.640
0.626
0.626
0.624
0.630
0.628
0.626
0.632
0.622
0.636
0.626
0.632
0.634
0.628
0.636
0.628
0.626
0.622
0.614
0.612
0.610
0.602
0.604
0.604
0.614
0.624
0.622
0.632
0.640
0.640
0.648
0.642
0.644
0.650
0.648
0.644
0.650
0.636
0.630
0.634
0.616
0.626
0.622
0.634
0.634
0.644
0.660
0.666
0.670
0.668
0.662
0.648
0.638
0.634
0.624
0.620
0.624
0.618
0.620
0.620
0.610
0.624
0.616
0.624
0.624
0.622
0.634
0.624
0.618
0.624
0.612
0.612
0.604
0.608
0.610
0.606
0.610
0.614
0.610
0.612
0.614
0.618
0.618
0.620
0.624
0.610
0.612
0.618
0.612
0.608
0.604
0.598
0.600
0.592
0.602
0.596
0.600
0.590
0.602
0.618
0.626
0.616
0.630
0.608
0.612
0.612
0.606
0.610
0.602
0.606
0.602
0.602
0.604
0.608
0.610
0.612
0.610
0.606
0.610
0.608
0.610
0.610
0.608
0.604
0.598
0.604
0.596
0.600
0.596
0.594
0.600
0.598
0.600
0.608
0.612
0.624
0.624
0.622
0.628
0.618
0.624
0.618
0.620
0.616
0.618
0.626
0.626
0.630
0.640
0.618
0.630
0.642
0.636
0.648
0.640
0.626
0.624
0.622
0.620
0.622
0.628
0.626
0.632
0.630
0.636
0.636
0.640
0.638
0.634
0.626
0.626
0.616
0.610
0.604
0.606
0.616
0.622
0.644
0.654
0.640
0.650
0.634
0.638
0.634
0.636
0.636
0.626
0.632
0.638
0.626
0.628
0.628
0.622
0.622
0.620
0.618
0.618
0.620
0.622
0.628
0.626
0.622
0.622
0.622
0.618
0.614
0.612
0.612
0.618
0.618
0.618
0.618
0.618
0.616
0.604
0.608
0.614
0.618
0.636
0.632
0.646
0.634
0.624
0.624
0.630
0.622
0.626
0.626
0.620
0.620
0.606
0.604
0.604
0.604
0.608
0.610
0.614
0.606
0.614
0.620
0.630
0.618
0.644
0.634
0.662
0.662
0.666
0.680
0.678
0.692
0.680
0.674
0.666
0.656
0.650
0.632
0.628
0.634
0.622
0.614
0.612
0.602
0.592
0.594
0.608
0.646
0.654
0.656
0.634
0.654
0.648
0.648
0.644
0.642
0.636
0.642
0.644
0.648
0.646
0.650
0.644
0.650
0.650
0.640
0.646
0.654
0.644
0.644
0.640
0.642
0.650
0.646
0.646
0.642
0.638
0.634
0.644
0.636
0.640
0.638
0.632
0.638
0.640
0.638
0.650
0.638
0.640
0.644
0.636
0.644
0.636
0.638
0.652
0.646
0.638
0.644
0.630
0.634
0.638
0.642
0.648
0.656
0.662
0.678
0.688
0.682
0.678
0.666
0.676
0.666
0.660
0.654
0.644
0.644
0.630
0.640
0.648
0.648
0.660
0.666
0.660
0.670
0.672
0.662
0.662
0.658
0.654
0.662
0.648
0.654
0.646
0.650
0.638
0.650
0.654
0.652
0.658
0.664
0.662
0.662
0.658
0.656
0.658
0.656
0.656
0.652
0.648
0.644
0.646
0.644
0.646
0.646
0.652
0.654
0.660
0.648
0.652
0.650
0.648
0.652
0.648
0.650
0.662
0.660
0.656
0.662
0.648
0.646
0.652
0.650
0.654
0.664
0.664
0.674
0.676
0.666
0.656
0.648
0.646
0.642
0.642
0.642
0.642
0.644
0.646
0.652
0.650
0.654
0.658
0.642
0.644
0.640
0.636
0.640
0.636
0.648
0.646
0.672
0.656
0.658
0.656
0.652
0.656
0.652
0.652
0.666
0.676
0.684
0.690
0.684
0.666
0.660
0.646
0.646
0.654
0.648
0.664
0.668
0.698
0.708
0.700
0.710
0.692
0.686
0.678
0.662
0.660
0.656
0.656
0.658
0.666
0.678
0.678
0.684
0.690
0.684
0.686
0.684
0.670
0.660
0.654
0.654
0.658
0.658
0.676
0.690
0.698
0.698
0.704
0.694
0.680
0.670
0.654
0.662
0.646
0.648
0.648
0.652
0.652
0.652
0.658
0.666
0.664
0.668
0.672
0.664
0.664
0.662
0.658
0.656
0.652
0.650
0.644
0.644
0.642
0.640
0.640
0.644
0.646
0.650
0.650
0.648
0.636
0.648
0.654
0.666
0.670
0.672
0.680
0.664
0.662
0.660
0.652
0.650
0.650
0.646
0.642
0.642
0.658
0.656
0.654
0.656
0.650
0.646
0.648
0.636
0.632
0.636
0.640
0.634
0.630
0.630
0.618
0.618
0.626
0.632
0.632
0.630
0.648
0.644
0.646
0.648
0.646
0.646
0.650
0.646
0.638
0.644
0.630
0.644
0.640
0.644
0.650
0.648
0.652
0.664
0.654
0.652
0.638
0.636
0.636
0.632
0.636
0.636
0.634
0.660
0.658
0.664
0.648
0.656
0.672
0.688
0.676
0.672
0.674
0.662
0.650
0.640
0.630
0.636
0.650
0.670
0.676
0.684
0.678
0.684
0.700
0.700
0.680
0.676
0.666
0.662
0.658
0.640
0.656
0.634
0.654
0.638
0.632
0.640
0.628
0.638
0.630
0.632
0.622
0.626
0.626
0.618
0.620
0.628
0.628
0.634
0.638
0.646
0.644
0.646
0.640
0.634
0.638
0.634
0.626
0.632
0.632
0.638
0.644
0.634
0.650
0.640
0.652
0.650
0.650
0.642
0.642
0.630
0.628
0.618
0.620
0.614
0.616
0.624
0.636
0.638
0.652
0.640
0.654
0.648
0.644
0.642
0.636
0.650
0.652
0.660
0.652
0.646
0.636
0.624
0.614
0.612
0.604
0.610
0.600
0.600
0.596
0.596
0.594
0.598
0.594
0.586
0.584
0.584
0.578
0.574
0.572
0.568
0.556
0.554
0.556
0.548
0.544
0.538
0.542
0.534
0.540
0.536
0.550
0.552
0.554
0.560
0.554
0.570
0.576
0.584
0.594
0.592
0.604
0.586
0.574
0.306
0.266
0.590
0.500
0.554
0.542
0.538
0.534
0.532
0.534
0.540
0.516
0.534
0.520
0.512
0.526
0.524
0.516
0.518
0.514
0.526
0.520
0.524
0.522
0.524
0.526
0.528
0.526
0.544
0.532
0.542
0.556
0.542
0.568
0.610
0.598
0.584
0.572
0.564
0.572
0.560
0.552
0.586
0.528
0.552
0.550
0.556
0.572
0.578
0.600
0.614
0.632
0.622
0.620
0.600
0.596
0.596
0.582
0.588
0.326
0.242
0.570
0.564
0.554
0.544
0.542
0.538
0.540
0.520
0.530
0.516
0.518
0.514
0.510
0.504
0.500
0.500
0.496
0.502
0.284
0.222
0.498
0.518
0.526
0.566
0.214
0.360
0.610
0.630
0.640
0.632
0.626
0.586
0.600
0.576
0.572
0.550
0.550
0.550
0.540
0.574
0.530
0.514
0.538
0.608
0.468
0.550
0.324
0.212
0.546
0.558
0.544
0.562
0.578
0.660
0.414
0.540
0.564
0.544
0.558
0.552
0.286
0.276
0.544
0.594
0.508
0.556
0.550
0.566
0.546
0.560
0.562
0.554
0.560
0.696
0.422
0.552
0.566
0.602
0.226
0.332
0.526
0.620
0.502
0.546
0.558
0.562
0.562
0.560
0.570
0.572
0.572
0.584
0.574
0.574
0.576
0.564
0.582
0.538
0.548
0.538
0.530
0.524
0.500
0.522
0.512
0.516
0.522
0.544
0.612
0.542
0.580
0.308
0.292
0.580
0.592
0.618
0.226
0.328
