# Supplementary material for: Stress among on-duty firefighters: an ambulatory assessment study
Source: PeerJ. 2018 Dec 11;6:e5967. doi: 10.7717/peerj.5967 (PMC6294048; doi:10.7717/peerj.5967)
Supplement: Supplemental Information 1 [file peerj-06-5967-s001.zip › RAW_DATA/FF2_2.rr]

7.834
0.760
0.800
0.814
0.778
0.768
0.790
0.762
0.758
0.790
0.818
0.806
0.820
0.820
0.828
0.790
0.808
0.804
0.780
0.744
0.754
0.732
0.722
0.754
0.732
0.776
0.804
0.786
0.822
0.822
0.794
0.770
0.752
0.738
0.712
0.706
0.682
0.684
0.682
0.694
0.686
0.668
0.648
0.644
0.642
0.672
0.668
0.680
0.708
0.736
0.744
0.754
0.722
0.700
0.686
0.672
0.662
0.668
0.688
0.684
0.690
0.698
0.706
0.680
0.664
0.666
0.658
0.670
0.670
0.660
0.670
0.676
0.676
0.694
0.726
0.712
0.714
0.720
0.718
0.706
0.730
0.728
0.734
0.728
0.702
0.706
0.716
0.736
0.720
0.716
0.724
0.722
0.728
0.732
0.724
0.714
0.716
0.716
0.716
0.734
0.728
0.718
0.730
0.722
0.702
0.702
0.696
0.696
0.696
0.706
0.712
0.706
0.726
0.732
0.708
0.684
0.686
0.680
0.686
0.702
0.700
0.698
0.706
0.714
0.700
0.702
0.712
0.720
0.708
0.708
0.718
0.710
0.724
0.740
0.718
0.716
0.726
0.714
0.714
0.724
0.714
0.704
0.714
0.714
0.706
0.714
0.716
0.712
0.708
0.710
0.538
0.704
0.648
0.758
0.740
0.748
0.760
0.748
0.738
0.734
0.736
0.722
0.726
0.732
0.734
0.724
0.742
0.766
0.756
0.758
0.758
0.742
0.734
0.736
0.720
0.708
0.716
0.730
0.722
0.732
0.738
0.732
0.726
0.752
0.750
0.736
0.742
0.738
0.726
0.732
0.734
0.720
0.716
0.720
0.716
0.724
0.734
0.740
0.712
0.720
0.720
0.718
0.718
0.724
0.712
0.710
0.722
0.720
0.704
0.692
0.684
0.680
0.678
0.700
0.720
0.714
0.724
0.730
0.716
0.728
0.734
0.726
0.718
0.720
0.718
0.708
0.714
0.716
0.710
0.706
0.708
0.706
0.700
0.702
0.716
0.702
0.714
0.718
0.718
0.712
0.716
0.722
0.712
0.716
0.704
0.694
0.692
0.692
0.694
0.696
0.704
0.704
0.696
0.714
0.718
0.712
0.724
0.722
0.692
0.682
0.686
0.680
0.686
0.698
0.696
0.690
0.698
0.700
0.704
0.696
0.702
0.696
0.708
0.710
0.726
0.730
0.730
0.736
0.730
0.720
0.716
0.720
0.710
0.710
0.710
0.716
0.724
0.726
0.738
0.738
0.734
0.720
0.714
0.710
0.708
0.700
0.702
0.708
0.710
0.712
0.728
0.736
0.718
0.722
0.716
0.710
0.716
0.726
0.726
0.732
0.730
0.728
0.714
0.722
0.722
0.720
0.718
0.728
0.724
0.720
0.728
0.724
0.728
0.738
0.738
0.728
0.726
0.730
0.724
0.712
0.714
0.722
0.726
0.720
0.730
0.734
0.736
0.732
0.726
0.714
0.706
0.704
0.702
0.700
0.694
0.692
0.676
0.656
0.638
0.642
0.650
0.656
0.662
0.670
0.704
0.700
0.690
0.702
0.700
0.698
0.694
0.694
0.698
0.690
0.690
0.696
0.710
0.744
0.746
0.782
0.800
0.790
0.762
0.760
0.742
0.722
0.724
0.726
0.722
0.716
0.714
0.676
0.674
0.656
0.642
0.642
0.644
0.634
0.638
0.634
0.624
0.624
0.608
0.602
0.594
0.584
0.580
0.572
0.572
0.566
0.564
0.562
0.560
0.568
0.572
0.580
0.588
0.600
0.612
0.622
0.636
0.650
0.656
0.668
0.676
0.680
0.670
0.672
0.678
0.672
0.670
0.672
0.672
0.676
0.672
0.680
0.686
0.678
0.664
0.656
0.642
0.634
0.620
0.620
0.626
0.630
0.640
0.636
0.624
0.630
0.630
0.642
0.644
0.654
0.674
0.680
0.690
0.698
0.704
0.686
0.670
0.676
0.678
0.664
0.662
0.662
0.644
0.648
0.644
0.646
0.648
0.656
0.654
0.648
0.644
0.648
0.654
0.672
0.688
0.694
0.690
0.688
0.668
0.670
0.668
0.664
0.660
0.664
0.668
0.656
0.656
0.680
0.706
0.698
0.708
0.704
0.688
0.680
0.676
0.676
0.670
0.684
0.698
0.698
0.708
0.720
0.718
0.716
0.716
0.702
0.686
0.678
0.674
0.674
0.684
0.686
0.708
0.706
0.706
0.704
0.680
0.666
0.644
0.630
0.630
0.632
0.636
0.638
0.628
0.622
0.618
0.620
0.610
0.608
0.614
0.612
0.634
0.644
0.680
0.706
0.736
0.736
0.736
0.738
0.708
0.706
0.698
0.688
0.680
0.668
0.662
0.652
0.652
0.636
0.638
0.628
0.630
0.622
0.618
0.620
0.608
0.608
0.598
0.594
0.592
0.590
0.586
0.590
0.594
0.596
0.598
0.612
0.610
0.612
0.618
0.618
0.618
0.620
0.630
0.628
0.634
0.644
0.650
0.650
0.658
0.656
0.660
0.674
0.654
0.658
0.666
0.664
0.652
0.654
0.660
0.672
0.684
0.692
0.700
0.682
0.686
0.678
0.666
0.660
0.644
0.634
0.636
0.628
0.622
0.636
0.654
0.660
0.658
0.664
0.662
0.658
0.646
0.638
0.636
0.632
0.628
0.634
0.644
0.640
0.640
0.634
0.634
0.614
0.608
0.594
0.596
0.602
0.600
0.614
0.626
0.628
0.652
0.650
0.650
0.658
0.650
0.658
0.652
0.656
0.642
0.640
0.642
0.638
0.630
0.630
0.624
0.622
0.628
0.626
0.624
0.618
0.606
0.610
0.608
0.604
0.608
0.610
0.612
0.620
0.624
0.614
0.608
0.616
0.652
0.640
0.642
0.652
0.648
0.650
0.658
0.660
0.668
0.670
0.670
0.666
0.656
0.650
0.662
0.646
0.664
0.658
0.670
0.664
0.648
0.642
0.640
0.644
0.642
0.642
0.638
0.636
0.630
0.624
0.622
0.610
0.616
0.602
0.606
0.596
0.586
0.592
0.586
0.586
0.592
0.596
0.602
0.602
0.610
0.606
0.604
0.612
0.616
0.614
0.614
0.604
0.610
0.602
0.600
0.598
0.600
0.600
0.598
0.594
0.596
0.592
0.590
0.586
0.600
0.602
0.600
0.594
0.594
0.598
0.598
0.596
0.592
0.588
0.590
0.594
0.596
0.600
0.608
0.604
0.604
0.606
0.604
0.600
0.596
0.590
0.586
0.582
0.578
0.572
0.570
0.566
0.574
0.578
0.600
0.614
0.622
0.650
0.646
0.668
0.644
0.638
0.626
0.626
0.618
0.624
0.614
0.620
0.602
0.608
0.610
0.598
0.608
0.610
0.614
0.608
0.612
0.612
0.618
0.616
0.620
0.624
0.624
0.630
0.618
0.618
0.618
0.604
0.608
0.608
0.618
0.612
0.614
0.612
0.604
0.622
0.622
0.630
0.632
0.644
0.634
0.630
0.616
0.612
0.596
0.590
0.572
0.574
0.566
0.572
0.578
0.586
0.600
0.604
0.622
0.626
0.624
0.626
0.620
0.638
0.626
0.610
0.610
0.598
0.592
0.586
0.592
0.592
0.600
0.596
0.604
0.626
0.652
0.664
0.690
0.686
0.694
0.688
0.672
0.664
0.632
0.626
0.620
0.612
0.630
0.626
0.660
0.678
0.678
0.694
0.692
0.700
0.700
0.700
0.688
0.706
0.702
0.722
0.724
0.708
0.714
0.704
0.708
0.732
0.712
0.748
0.750
0.736
0.750
0.750
0.752
0.746
0.740
0.716
0.698
0.678
0.658
0.672
0.662
0.654
0.642
0.640
0.632
0.628
0.638
0.646
0.670
0.712
0.734
0.766
0.780
0.784
0.778
0.768
0.752
0.734
0.728
0.718
0.704
0.708
0.694
0.692
0.738
0.740
0.752
0.776
0.764
0.732
0.734
0.730
0.742
0.732
0.702
0.658
0.684
0.716
0.762
0.796
0.788
0.766
0.760
0.760
0.736
0.708
0.702
0.692
0.728
0.740
0.724
0.746
0.744
0.754
0.762
0.770
0.750
0.754
0.748
0.750
0.750
0.720
0.732
0.716
0.704
0.720
0.722
0.728
0.722
0.736
0.710
0.718
0.726
0.716
0.700
0.696
0.700
0.690
0.672
0.654
0.644
0.638
0.634
0.644
0.670
0.680
0.670
0.660
0.658
0.686
0.684
0.670
0.652
0.632
0.616
0.618
0.630
0.656
0.684
0.710
0.750
0.744
0.736
0.758
0.744
0.722
0.726
0.722
0.710
0.700
0.700
0.698
0.708
0.740
0.740
0.750
0.768
0.774
0.772
0.768
0.750
0.730
0.720
0.726
0.722
0.720
0.716
0.700
0.682
0.694
0.712
0.766
0.828
0.830
0.818
0.808
0.812
0.802
0.788
0.778
0.746
0.748
0.742
0.750
0.770
0.780
0.780
0.804
0.826
0.824
0.790
0.804
0.758
0.716
0.676
0.646
0.632
0.626
0.622
0.622
0.612
0.606
0.606
0.604
0.606
0.596
0.594
0.590
0.584
0.580
0.574
0.576
0.562
0.570
0.562
0.570
0.588
0.628
0.660
0.682
0.710
0.714
0.702
0.688
0.690
0.688
0.672
0.656
0.646
0.644
0.662
0.654
0.644
0.652
0.664
0.662
0.694
0.758
0.792
0.806
0.804
0.784
0.742
0.726
0.714
0.688
0.694
0.706
0.706
0.722
0.700
0.714
0.718
0.724
0.716
0.704
0.686
0.680
0.676
0.656
0.648
0.644
0.678
0.638
0.632
0.620
0.610
0.590
0.584
0.582
0.588
0.598
0.612
0.640
0.676
0.696
0.680
0.652
0.648
0.626
0.620
0.610
0.602
0.608
0.612
0.624
0.622
0.678
0.676
0.684
0.660
0.696
0.750
0.796
0.794
0.794
0.770
0.738
0.742
0.728
0.708
0.708
0.710
0.698
0.710
0.718
0.710
0.750
0.778
0.770
0.776
0.758
0.760
0.736
0.726
0.706
0.696
0.682
0.670
0.688
0.684
0.686
0.706
0.714
0.714
0.724
0.728
0.712
0.722
0.726
0.714
0.726
0.724
0.722
0.728
0.720
0.734
0.742
0.736
0.740
0.740
0.706
0.722
0.716
0.712
0.726
0.756
0.760
0.774
0.768
0.750
0.760
0.752
0.740
0.744
0.736
0.734
0.730
0.724
0.708
0.706
0.696
0.680
0.648
0.648
0.672
0.698
0.724
0.750
0.742
0.734
0.706
0.698
0.682
0.672
0.674
0.686
0.698
0.728
0.738
0.746
0.730
0.724
0.726
0.736
0.724
0.724
0.720
0.716
0.702
0.698
0.712
0.744
0.754
0.752
0.722
0.710
0.682
0.668
0.666
0.662
0.676
0.692
0.742
0.776
0.774
0.762
0.770
0.774
0.764
0.744
0.716
0.696
0.670
0.672
0.686
0.718
0.740
0.740
0.740
0.726
0.704
0.700
0.700
0.700
0.694
0.698
0.704
0.700
0.702
0.716
0.722
0.698
0.696
0.682
0.690
0.696
0.694
0.722
0.722
0.752
0.750
0.766
0.766
0.748
0.738
0.706
0.698
0.696
0.702
0.696
0.702
0.720
0.740
0.728
0.696
0.686
0.682
0.692
0.706
0.698
0.712
0.694
0.686
0.680
0.692
0.702
0.712
0.706
0.690
0.688
0.696
0.710
0.724
0.736
0.720
0.718
0.700
0.676
0.682
0.674
0.678
0.660
0.652
0.644
0.640
0.646
0.672
0.690
0.696
0.694
0.692
0.688
0.678
0.664
0.682
0.690
0.694
0.690
0.698
0.688
0.676
0.684
0.678
0.682
0.700
0.722
0.718
0.716
0.732
0.722
0.724
0.738
0.738
0.758
0.756
0.752
0.746
0.730
0.718
0.706
0.706
0.708
0.724
0.720
0.730
0.726
0.714
0.738
0.722
0.720
0.740
0.738
0.718
0.706
0.688
0.680
0.674
0.680
0.668
0.666
0.684
0.680
0.684
0.678
0.668
0.652
0.648
0.648
0.666
0.682
0.696
0.720
0.726
0.748
0.750
0.756
0.764
0.762
0.750
0.744
0.726
0.726
0.714
0.700
0.696
0.694
0.680
0.674
0.668
0.668
0.662
0.652
0.662
0.676
0.692
0.698
0.722
0.742
0.734
0.726
0.724
0.710
0.688
0.688
0.682
0.698
0.686
0.678
0.670
0.676
0.690
0.706
0.702
0.696
0.690
0.674
0.664
0.654
0.646
0.654
0.644
0.628
0.636
0.624
0.624
0.622
0.618
0.610
0.612
0.606
0.596
0.592
0.580
0.576
0.570
0.570
0.566
0.566
0.570
0.578
0.582
0.574
0.592
0.594
0.612
0.618
0.632
0.630
0.634
0.622
0.620
0.616
0.614
0.622
0.610
0.618
0.626
0.624
0.642
0.630
0.628
0.616
0.604
0.586
0.584
0.580
0.574
0.570
0.568
0.574
0.576
0.572
0.578
0.572
0.596
0.602
0.616
0.622
0.626
0.622
0.636
0.614
0.606
0.608
0.604
0.614
0.612
0.630
0.648
0.638
0.642
0.638
0.640
0.638
0.634
0.640
0.708
0.720
0.710
0.694
0.678
0.656
0.644
0.638
0.624
0.628
0.638
0.646
0.660
0.670
0.690
0.708
0.708
0.670
0.636
0.632
0.610
0.594
0.580
0.580
0.584
0.584
0.586
0.592
0.608
0.612
0.636
0.662
0.666
0.692
0.688
0.700
0.686
0.684
0.652
0.640
0.634
0.618
0.610
0.602
0.590
0.588
0.578
0.584
0.570
0.570
0.568
0.558
0.560
0.558
0.552
0.556
0.552
0.556
0.560
0.568
0.566
0.580
0.588
0.604
0.610
0.616
0.630
0.626
0.630
0.628
0.624
0.630
0.626
0.626
0.632
0.628
0.632
0.622
0.624
0.612
0.624
0.606
0.612
0.618
0.602
0.616
0.608
0.618
0.618
0.618
0.618
0.628
0.618
0.636
0.640
0.654
0.658
0.652
0.644
0.632
0.624
0.610
0.616
0.604
0.608
0.614
0.626
0.648
0.646
0.646
0.650
0.632
0.618
0.602
0.594
0.604
0.620
0.614
0.620
0.606
0.604
0.598
0.598
0.610
0.606
0.614
0.614
0.624
0.630
0.656
0.702
0.724
0.694
0.690
0.692
0.680
0.680
0.666
0.656
0.656
0.660
0.642
0.630
0.632
0.646
0.654
0.662
0.670
0.672
0.678
0.664
0.672
0.686
0.684
0.672
0.658
0.646
0.640
0.636
0.622
0.610
0.618
0.614
0.634
0.652
0.680
0.700
0.712
0.690
0.688
0.666
0.644
0.632
0.632
0.652
0.674
0.692
0.680
0.664
0.662
0.656
0.658
0.656
0.644
0.642
0.628
0.632
0.634
0.642
0.642
0.648
0.664
0.672
0.680
0.672
0.666
0.682
0.682
0.676
0.684
0.684
0.680
0.680
0.662
0.656
0.658
0.656
0.638
0.636
0.630
0.628
0.624
0.638
0.652
0.646
0.644
0.640
0.642
0.660
0.682
0.660
0.664
0.656
0.650
0.630
0.622
0.612
0.598
0.588
0.584
0.574
0.580
0.586
0.580
0.590
0.586
0.588
0.592
0.590
0.606
0.594
0.592
0.592
0.586
0.574
0.580
0.574
0.574
0.574
0.574
0.580
0.570
0.584
0.582
0.592
0.590
0.584
0.588
0.586
0.588
0.580
0.578
0.576
0.574
0.574
0.578
0.582
0.580
0.586
0.590
0.596
0.606
0.614
0.610
0.606
0.600
0.602
0.590
0.592
0.588
0.592
0.592
0.594
0.594
0.588
0.592
0.596
0.594
0.604
0.600
0.604
0.602
0.598
0.600
0.594
0.594
0.588
0.584
0.578
0.580
0.586
0.590
0.596
0.602
0.610
0.612
0.612
0.612
0.604
0.594
0.592
0.582
0.576
0.576
0.568
0.574
0.568
0.568
0.576
0.572
0.588
0.588
0.604
0.606
0.620
0.624
0.610
0.610
0.604
0.592
0.586
0.570
0.582
0.576
0.590
0.592
0.602
0.600
0.604
0.616
0.608
0.602
0.612
0.628
0.608
0.602
0.588
0.592
0.596
0.594
0.606
0.594
0.588
0.584
0.576
0.578
0.566
0.556
0.560
0.550
0.544
0.542
0.540
0.534
0.538
0.534
0.530
0.530
0.530
0.532
0.540
0.544
0.556
0.574
0.578
0.602
0.604
0.638
0.630
0.648
0.636
0.646
0.638
0.644
0.626
0.618
0.608
0.614
0.616
0.608
0.616
0.604
0.610
0.610
0.616
0.610
0.602
0.610
0.602
0.610
0.612
0.618
0.612
0.618
0.612
0.614
0.612
0.618
0.628
0.612
0.624
0.608
0.624
0.616
0.628
0.630
0.652
0.642
0.642
0.620
0.642
0.620
0.638
0.636
0.642
0.636
0.646
0.638
0.640
0.624
0.626
0.614
0.620
0.614
0.630
0.626
0.632
0.628
0.632
0.640
0.642
0.646
0.646
0.636
0.646
0.636
0.638
0.634
0.640
0.658
0.662
0.672
0.676
0.688
0.702
0.692
0.708
0.702
0.706
0.700
0.692
0.670
0.658
0.646
0.654
0.652
0.662
0.644
0.652
0.642
0.646
0.636
0.648
0.640
0.664
0.670
0.686
0.684
0.688
0.690
0.686
0.684
0.662
0.658
0.640
0.650
0.642
0.646
0.644
0.668
0.672
0.696
0.686
0.666
0.678
0.654
0.664
0.654
0.672
0.656
0.658
0.654
0.674
0.656
0.676
0.674
0.674
0.668
0.658
0.656
0.654
0.656
0.650
0.656
0.672
0.684
0.690
0.698
0.686
0.686
0.684
0.672
0.668
0.654
0.642
0.636
0.640
0.628
0.626
0.612
0.614
0.614
0.642
0.638
0.670
0.676
0.696
0.704
0.702
0.698
0.706
0.698
0.680
0.682
0.668
0.658
0.650
0.654
0.638
0.648
0.628
0.622
0.616
0.616
0.610
0.612
0.616
0.638
0.646
0.680
0.706
0.738
0.734
0.750
0.730
0.718
0.720
0.704
0.700
0.694
0.696
0.710
0.704
0.710
0.688
0.694
0.678
0.674
0.656
0.654
0.672
0.672
0.700
0.708
0.726
0.710
0.696
0.690
0.668
0.666
0.654
0.668
0.648
0.654
0.634
0.632
0.634
0.626
0.636
0.640
0.652
0.662
0.674
0.696
0.676
0.676
0.656
0.666
0.678
0.682
0.690
0.670
0.672
0.646
0.644
0.646
0.652
0.670
0.662
0.670
0.658
0.664
0.642
0.650
0.622
0.634
0.630
0.644
0.644
0.648
0.644
0.648
0.638
0.634
0.624
0.630
0.622
0.618
0.614
0.612
0.602
0.596
0.596
0.594
0.598
0.584
0.588
0.586
0.590
0.598
0.594
0.594
0.600
0.586
0.602
0.604
0.598
0.576
0.564
0.568
0.564
0.554
0.550
0.550
0.546
0.540
0.534
0.534
0.532
0.534
0.534
0.532
0.536
0.538
0.540
0.542
0.542
0.548
0.552
0.556
0.566
0.560
0.562
0.566
0.558
0.568
0.562
0.564
0.568
0.564
0.570
0.568
0.560
0.562
0.550
0.554
0.548
0.546
0.540
0.540
0.546
0.540
0.546
0.550
0.548
0.554
0.560
0.560
0.572
0.578
0.582
0.582
0.576
0.586
0.572
0.580
0.572
0.580
0.572
0.572
0.572
0.562
0.576
0.568
0.578
0.566
0.570
0.574
0.568
0.578
0.566
0.572
0.562
0.566
0.560
0.558
0.554
0.554
0.552
0.546
0.550
0.548
0.546
0.554
0.556
0.568
0.566
0.578
0.584
0.586
0.594
0.590
0.596
0.592
0.592
0.592
0.588
0.578
0.572
0.568
0.572
0.558
0.570
0.564
0.562
0.566
0.566
0.576
0.566
0.578
0.576
0.574
0.582
0.586
0.586
0.586
0.590
0.592
0.584
0.586
0.584
0.584
0.586
0.586
0.594
0.584
0.592
0.588
0.586
0.586
0.580
0.584
0.576
0.582
0.584
0.580
0.586
0.584
0.592
0.594
0.600
0.606
0.596
0.602
0.594
0.594
0.596
0.598
0.598
0.594
0.602
0.594
0.592
0.590
0.580
0.586
0.576
0.574
0.570
0.562
0.562
0.556
0.564
0.564
0.564
0.566
0.576
0.592
0.596
0.604
0.614
0.618
0.616
0.620
0.626
0.624
0.622
0.628
0.616
0.626
0.634
0.640
0.654
0.684
0.708
0.726
0.710
0.708
0.706
0.698
0.678
0.660
0.662
0.650
0.654
0.672
0.690
0.706
0.732
0.718
0.706
0.708
0.690
0.680
0.666
0.684
0.690
0.682
0.684
0.686
0.696
0.676
0.672
0.642
0.674
0.716
0.726
0.760
0.748
0.746
0.696
0.676
0.634
0.610
0.590
0.584
0.582
0.592
0.612
0.636
0.636
0.666
0.672
0.668
0.700
0.700
0.710
0.726
0.680
0.668
0.646
0.642
0.642
0.640
0.650
0.682
0.690
0.718
0.710
0.726
0.716
0.702
0.702
0.680
0.668
0.672
0.692
0.692
0.702
0.694
0.704
0.694
0.678
0.676
0.666
0.676
0.686
0.680
0.678
0.676
0.676
0.682
0.686
0.674
0.664
0.664
0.652
0.658
0.676
0.670
0.672
0.664
0.660
0.662
0.654
0.670
0.682
0.666
0.654
0.660
0.714
0.728
0.676
0.670
0.634
0.634
0.624
0.618
0.628
0.676
0.646
0.634
0.624
0.620
0.622
0.624
0.632
0.626
0.630
0.640
0.644
0.652
0.652
0.666
0.654
0.656
0.656
0.650
0.648
0.648
0.654
0.640
0.650
0.648
0.632
0.630
0.638
0.640
0.624
0.618
0.610
0.598
0.596
0.594
0.596
0.592
0.596
0.604
0.608
0.618
0.614
0.624
0.622
0.610
0.618
0.612
0.620
0.626
0.620
0.632
0.622
0.630
0.638
0.626
0.628
0.624
0.628
0.628
0.624
0.626
0.632
0.624
0.628
0.632
0.644
0.640
0.640
0.640
0.636
0.642
0.640
0.626
0.612
0.624
0.630
0.634
0.638
0.624
0.626
0.632
0.636
0.650
0.656
0.662
0.670
0.692
0.738
0.704
0.690
0.650
0.648
0.636
0.630
0.638
0.640
0.644
0.644
0.640
0.634
0.642
0.634
0.640
0.648
0.650
0.644
0.692
0.710
0.704
0.706
0.668
0.662
0.660
0.646
0.652
0.654
0.660
0.656
0.664
0.664
0.664
0.674
0.676
0.686
0.696
0.688
0.688
0.690
0.702
0.672
0.670
0.654
0.664
0.672
0.672
0.674
0.684
0.684
0.678
0.680
0.674
0.686
0.696
0.706
0.714
0.694
0.688
0.680
0.654
0.650
0.638
0.640
0.676
0.726
0.752
0.768
0.776
0.794
0.774
0.764
0.756
0.740
0.722
0.712
0.676
0.654
0.630
0.618
0.608
0.596
0.590
0.580
0.576
0.570
0.574
0.578
0.584
0.644
0.748
0.730
0.724
0.714
0.698
0.684
0.652
0.662
0.654
0.684
0.666
0.688
0.678
0.706
0.672
0.696
0.668
0.690
0.670
0.666
0.660
0.650
0.652
0.634
0.646
0.640
0.642
0.650
0.636
0.652
0.628
0.638
0.624
0.624
0.620
0.618
0.620
0.608
0.606
0.612
0.604
0.612
0.602
0.614
0.606
0.606
0.610
0.608
0.614
0.604
0.618
0.598
0.600
0.600
0.582
0.592
0.584
0.580
0.590
0.582
0.588
0.588
0.588
0.592
0.584
0.586
0.578
0.584
0.588
0.580
0.596
0.596
0.592
0.606
0.600
0.610
0.600
0.602
0.598
0.598
0.600
0.594
0.608
0.590
0.600
0.586
0.584
0.588
0.576
0.586
0.582
0.578
0.586
0.584
0.582
0.580
0.580
0.590
0.590
0.596
0.590
0.586
0.584
0.582
0.598
0.594
0.578
0.574
0.568
0.564
0.566
0.580
0.586
0.594
0.612
0.616
0.630
0.646
0.644
0.656
0.662
0.672
0.672
0.670
0.732
0.758
0.762
0.770
0.756
0.750
0.716
0.704
0.692
0.686
0.668
0.666
0.630
0.616
0.606
0.596
0.588
0.582
0.588
0.594
0.606
0.610
0.624
0.634
0.634
0.680
0.712
0.722
0.704
0.692
0.666
0.654
0.630
0.644
0.670
0.686
0.694
0.682
0.674
0.642
0.644
0.634
0.642
0.658
0.670
0.688
0.720
0.702
0.712
0.752
0.728
0.716
0.698
0.674
0.638
0.638
0.630
0.624
0.630
0.640
0.636
0.650
0.666
0.662
0.666
0.660
0.650
0.646
0.648
0.642
0.656
0.662
0.656
0.658
0.660
0.650
0.644
0.662
0.662
0.686
0.656
0.646
0.632
0.640
0.614
0.614
0.618
0.604
0.614
0.612
0.622
0.630
0.630
0.632
0.630
0.640
0.642
0.634
0.650
0.646
0.662
0.652
0.654
0.642
0.654
0.638
0.638
0.632
0.634
0.630
0.638
0.630
0.638
0.630
0.622
0.624
0.612
0.618
0.616
0.620
0.636
0.630
0.646
0.652
0.640
0.654
0.646
0.626
0.612
0.596
0.592
0.586
0.590
0.582
0.580
0.582
0.578
0.588
0.600
0.596
0.604
0.604
0.606
0.620
0.620
0.618
0.624
0.620
0.626
0.644
0.652
0.672
0.674
0.666
0.662
0.646
0.632
0.626
0.634
0.632
0.640
0.664
0.664
0.686
0.692
0.686
0.688
0.682
0.660
0.650
0.652
0.636
0.636
0.632
0.624
0.624
0.632
0.650
0.666
0.688
0.696
0.714
0.708
0.734
0.722
0.724
0.712
0.694
0.696
0.678
0.684
0.662
0.656
0.648
0.642
0.642
0.636
0.634
0.640
0.634
0.632
0.628
0.630
0.636
0.644
0.648
0.646
0.650
0.654
0.640
0.650
0.650
0.652
0.666
0.664
0.652
0.642
0.640
0.618
0.636
0.632
0.626
0.638
0.634
0.640
0.650
0.638
0.656
0.664
0.670
0.678
0.682
0.686
0.674
0.698
0.672
0.680
0.682
0.674
0.674
0.664
0.672
0.656
0.666
0.664
0.654
0.666
0.672
0.684
0.678
0.676
0.684
0.682
0.682
0.678
0.670
0.660
0.652
0.658
0.654
0.640
0.638
0.636
0.634
0.642
0.648
0.654
0.658
0.658
0.660
0.662
0.664
0.662
0.658
0.664
0.656
0.654
0.646
0.638
0.644
0.654
0.648
0.642
0.630
0.620
0.624
0.636
0.658
0.660
0.668
0.678
0.682
0.678
0.684
0.680
0.670
0.688
0.688
0.674
0.684
0.686
0.692
0.688
0.696
0.710
0.698
0.686
0.682
0.656
0.632
0.642
0.666
0.680
0.698
0.700
0.700
0.690
0.676
0.676
0.672
0.674
0.662
0.656
0.664
0.658
0.666
0.672
0.668
0.650
0.644
0.638
0.624
0.618
0.620
0.624
0.632
0.644
0.672
0.674
0.684
0.672
0.662
0.658
0.650
0.642
0.652
0.650
0.658
0.666
0.676
0.678
0.696
0.682
0.694
0.694
0.710
0.702
0.712
0.710
0.692
0.694
0.680
0.690
0.700
0.694
0.720
0.732
0.738
0.756
0.754
0.770
0.756
0.748
0.742
0.728
0.718
0.698
0.674
0.672
0.656
0.660
0.646
0.654
0.648
0.658
0.664
0.686
0.714
0.710
0.716
0.712
0.698
0.680
0.672
0.654
0.658
0.650
0.654
0.648
0.646
0.658
0.662
0.672
0.656
0.660
0.654
0.646
0.648
0.648
0.648
0.634
0.652
0.644
0.646
0.642
0.638
0.642
0.634
0.636
0.632
0.624
0.624
0.618
0.614
0.612
0.632
0.642
0.650
0.652
0.670
0.670
0.648
0.636
0.644
0.632
0.638
0.630
0.648
0.650
0.688
0.684
0.674
0.670
0.668
0.672
0.658
0.636
0.628
0.622
0.618
0.622
0.636
0.632
0.630
0.604
0.614
0.620
0.636
0.638
0.666
0.688
0.696
0.692
0.674
0.666
0.656
0.656
0.652
0.652
0.650
0.664
0.664
0.656
0.654
0.652
0.638
0.642
0.650
0.672
0.704
0.710
0.714
0.702
0.692
0.684
0.676
0.664
0.668
0.672
0.680
0.666
0.666
0.660
0.660
0.678
0.686
0.686
0.678
0.690
0.684
0.680
0.682
0.664
0.660
0.644
0.640
0.644
0.656
0.676
0.700
0.704
0.684
0.678
0.672
0.682
0.674
0.672
0.672
0.658
0.666
0.658
0.662
0.668
0.656
0.658
0.652
0.646
0.652
0.656
0.670
0.676
0.664
0.656
0.650
0.656
0.650
0.648
0.654
0.652
0.666
0.666
0.678
0.696
0.700
0.702
0.686
0.682
0.676
0.650
0.654
0.644
0.642
0.650
0.660
0.670
0.678
0.688
0.686
0.674
0.670
0.666
0.668
0.652
0.648
0.632
0.624
0.632
0.656
0.660
0.648
0.624
0.640
0.658
0.688
0.696
0.698
0.702
0.694
0.682
0.670
0.668
0.652
0.662
0.656
0.652
0.650
0.642
0.638
0.646
0.642
0.650
0.650
0.660
0.676
0.682
0.706
0.702
0.706
0.702
0.680
0.668
0.666
0.650
0.672
0.660
0.684
0.668
0.690
0.672
0.678
0.674
0.678
0.658
0.656
0.654
0.658
0.664
0.662
0.658
0.644
0.646
0.638
0.630
0.636
0.634
0.638
0.644
0.654
0.652
0.656
0.654
0.658
0.652
0.652
0.658
0.662
0.658
0.654
0.644
0.648
0.630
0.634
0.626
0.628
0.636
0.646
0.646
0.654
0.644
0.650
0.656
0.662
0.654
0.658
0.634
0.632
0.618
0.622
0.616
0.602
0.598
0.604
0.624
0.638
0.652
0.650
0.652
0.650
0.656
0.656
0.656
0.654
0.652
0.640
0.640
0.644
0.640
0.648
0.650
0.646
0.666
0.658
0.666
0.674
0.686
0.688
0.680
0.680
0.678
0.678
0.662
0.660
0.662
0.672
0.666
0.670
0.658
0.648
0.644
0.648
0.664
0.680
0.700
0.698
0.692
0.700
0.696
0.690
0.674
0.664
0.662
0.658
0.648
0.650
0.648
0.664
0.674
0.692
0.688
0.678
0.680
0.664
0.674
0.678
0.678
0.686
0.684
0.668
0.656
0.636
0.614
0.612
0.612
0.626
0.636
0.674
0.720
0.762
0.748
0.744
0.730
0.714
0.722
0.708
0.688
0.670
0.660
0.648
0.656
0.644
0.652
0.654
0.662
0.662
0.666
0.668
0.670
0.682
0.718
0.726
0.750
0.746
0.720
0.724
0.710
0.698
0.706
0.710
0.720
0.714
0.724
0.730
0.746
0.734
0.736
0.738
0.722
0.720
0.686
0.686
0.674
0.656
0.652
0.682
0.704
0.712
0.712
0.708
0.700
0.670
0.664
0.662
0.662
0.664
0.664
0.674
0.684
0.696
0.696
0.692
0.694
0.700
0.702
0.686
0.692
0.690
0.692
0.692
0.688
0.688
0.684
0.688
0.676
0.692
0.694
0.716
0.722
0.716
0.734
0.734
0.730
0.720
0.714
0.696
0.690
0.672
0.666
0.676
0.688
0.692
0.716
0.746
0.726
0.698
0.688
0.662
0.656
0.650
0.660
0.686
0.666
0.640
0.642
0.626
0.616
0.620
0.624
0.614
0.614
0.598
0.604
0.590
0.580
0.580
0.574
0.578
0.590
0.594
0.642
0.740
0.760
0.792
0.766
0.730
0.710
0.678
0.646
0.664
0.582
0.638
0.760
0.744
0.746
0.702
0.682
0.664
0.720
0.730
0.730
0.668
0.662
0.650
0.690
0.660
0.644
0.650
0.662
0.634
0.638
0.632
0.636
0.628
0.614
0.622
0.614
0.604
0.616
0.580
0.596
0.584
0.576
0.578
0.572
0.564
0.570
0.574
0.584
0.588
0.600
0.588
0.588
0.582
0.574
0.574
0.578
0.588
0.584
0.610
0.616
0.656
0.658
0.686
0.672
0.676
0.634
0.632
0.618
0.614
0.610
0.616
0.622
0.636
0.652
0.650
0.662
0.668
0.670
0.692
0.686
0.686
0.668
0.658
0.652
0.644
0.640
0.654
0.736
0.716
0.706
0.688
0.668
0.670
0.662
0.666
0.676
0.678
0.700
0.724
0.722
0.746
0.736
0.712
0.716
0.710
0.710
0.730
0.736
0.746
0.764
0.778
0.770
0.782
0.782
0.774
0.780
0.774
0.750
0.750
0.746
0.738
0.764
0.800
0.790
0.816
0.828
0.794
0.784
0.752
0.750
0.744
0.734
0.734
0.748
0.748
0.744
0.744
0.746
0.736
0.730
0.724
0.700
0.680
0.648
0.632
0.622
0.644
0.658
0.664
0.670
0.684
0.682
0.686
0.678
0.662
0.654
0.656
0.650
0.656
0.646
0.650
0.644
0.652
0.668
0.690
0.710
0.718
0.724
0.738
0.740
0.724
0.712
0.688
0.666
0.666
0.656
0.654
0.274
0.386
0.638
0.630
0.618
0.614
0.612
0.618
0.620
0.622
0.632
0.638
0.648
0.656
0.662
0.652
0.660
0.658
0.662
0.670
0.680
0.674
0.652
0.640
0.632
0.628
0.634
0.638
0.654
0.668
0.672
0.672
0.672
0.674
0.648
0.654
0.650
0.644
0.644
0.666
0.668
0.680
0.682
0.676
0.666
0.648
0.658
0.638
0.408
0.242
0.640
0.644
0.636
0.640
0.644
0.644
0.648
0.646
0.654
0.660
0.680
0.678
0.702
0.694
0.672
0.662
0.644
0.642
0.630
0.632
0.640
0.616
0.638
0.638
0.668
0.696
0.690
0.684
0.682
0.692
0.682
0.682
0.666
0.660
0.664
0.658
0.646
0.648
0.676
0.670
0.662
0.632
0.632
0.626
0.652
0.664
0.678
0.680
0.476
0.206
0.678
0.372
0.284
0.624
0.624
0.612
0.582
0.598
0.578
0.590
0.576
0.592
0.574
0.586
0.586
0.600
0.602
0.624
0.578
0.606
0.610
0.604
0.606
0.600
0.600
0.588
0.580
0.570
0.560
0.558
0.556
0.564
0.562
0.566
0.570
0.572
0.578
0.566
0.608
0.636
0.650
0.672
0.686
0.688
0.672
0.668
0.654
0.644
0.644
0.640
0.642
0.660
0.658
0.654
0.658
0.666
0.664
0.670
0.664
0.658
0.632
0.640
0.638
0.642
0.658
0.656
0.632
0.646
0.686
0.678
0.678
0.662
0.666
0.648
0.628
0.616
0.620
0.622
0.626
0.634
0.642
0.676
0.706
0.702
0.704
0.694
0.680
0.666
0.654
0.656
0.670
0.648
0.654
0.660
0.666
0.678
0.668
0.646
0.644
0.658
0.672
0.700
0.732
0.716
0.710
0.684
0.670
0.650
0.640
0.646
0.652
0.660
0.704
0.740
0.774
0.778
0.768
0.728
0.742
0.718
0.718
0.696
0.692
0.678
0.676
0.672
0.674
0.676
0.692
0.694
0.698
0.692
0.694
0.684
0.692
0.702
0.720
0.724
0.740
0.734
0.722
0.696
0.686
0.678
0.664
0.652
0.664
0.660
0.682
0.696
0.694
0.682
0.678
0.660
0.658
0.666
0.660
0.666
0.656
0.680
0.704
0.706
0.658
0.650
0.624
0.604
0.586
0.590
0.586
0.584
0.586
0.576
0.598
0.582
0.592
0.576
0.590
0.586
0.580
0.580
0.566
0.576
0.576
0.562
0.576
0.570
0.572
0.578
0.584
0.588
0.576
0.586
0.574
0.582
0.580
0.564
0.568
0.564
0.562
0.556
0.560
0.548
0.560
0.552
0.580
0.522
0.546
0.552
0.544
0.544
0.538
0.554
0.556
0.544
0.548
0.544
0.542
0.546
0.536
0.542
0.538
0.540
0.540
0.538
0.538
0.530
0.516
0.518
0.506
0.514
0.518
0.514
0.506
0.516
0.508
0.518
0.522
0.526
0.530
0.532
0.548
0.536
0.542
0.542
0.530
0.536
0.532
0.538
0.538
0.548
0.550
0.560
0.568
0.588
0.584
0.590
0.600
0.600
0.616
0.604
0.614
0.612
0.616
0.602
0.594
0.598
0.594
0.608
0.602
0.614
0.598
0.610
0.610
0.626
0.618
0.632
0.632
0.632
0.636
0.632
0.648
0.620
0.630
0.620
0.610
0.602
0.614
0.610
0.628
0.620
0.628
0.630
0.622
0.618
0.614
0.620
0.630
0.624
0.638
0.638
0.656
0.640
0.660
0.660
0.668
0.670
0.676
0.672
0.672
0.660
0.664
0.650
0.652
0.650
0.656
0.658
0.666
0.678
0.678
0.704
0.686
0.694
0.688
0.702
0.700
0.708
0.702
0.706
0.696
0.700
0.688
0.692
0.686
0.710
0.700
0.722
0.724
0.730
0.736
0.728
0.708
0.678
0.642
0.638
0.644
0.660
0.686
0.660
0.660
0.668
0.654
0.652
0.646
0.648
0.660
0.676
0.706
0.722
0.754
0.736
0.740
0.726
0.706
0.708
0.700
0.720
0.696
0.704
0.690
0.692
0.686
0.706
0.708
0.714
0.722
0.718
0.746
0.734
0.730
0.726
0.726
0.716
0.700
0.692
0.682
0.696
0.704
0.730
0.726
0.750
0.740
0.750
0.754
0.752
0.758
0.742
0.744
0.724
0.742
0.718
0.706
0.704
0.718
0.730
0.746
0.748
0.764
0.770
0.768
0.756
0.730
0.732
0.726
0.722
0.742
0.742
0.754
0.732
0.748
0.738
0.730
0.718
0.714
0.714
0.702
0.704
0.694
0.718
0.722
0.714
0.718
0.694
0.698
0.668
0.686
0.666
0.670
0.672
0.692
0.676
0.686
0.688
0.700
0.698
0.722
0.700
0.706
0.706
0.694
0.682
0.676
0.670
0.662
0.668
0.670
0.698
0.698
0.712
0.708
0.714
0.720
0.704
0.704
0.690
0.684
0.668
0.682
0.662
0.656
0.660
0.696
0.684
0.686
0.678
0.678
0.670
0.674
0.668
0.676
0.658
0.658
0.656
0.666
0.664
0.684
0.700
0.718
0.724
0.720
0.704
0.688
0.690
0.684
0.632
0.638
0.638
0.626
0.636
0.642
0.656
0.650
0.670
0.666
0.686
0.670
0.676
0.672
0.674
0.646
0.652
0.654
0.650
0.662
0.646
0.650
0.664
0.662
0.658
0.678
0.658
0.656
0.658
0.638
0.640
0.630
0.622
0.618
0.634
0.644
0.678
0.700
0.684
0.684
0.660
0.646
0.640
0.640
0.636
0.636
0.640
0.634
0.654
0.654
0.666
0.662
0.662
0.660
0.656
0.646
0.642
0.396
0.228
0.296
0.322
0.690
0.540
0.588
0.590
0.568
0.334
0.234
0.554
0.328
0.212
0.540
0.314
0.260
0.496
0.264
0.262
0.532
0.286
0.266
0.518
0.252
0.280
0.558
0.544
0.564
0.586
0.592
0.592
0.614
0.620
0.610
0.618
0.610
0.584
0.578
0.564
0.604
0.554
0.588
0.596
0.602
0.598
0.618
0.582
0.582
0.574
0.568
0.564
0.552
0.556
0.552
0.564
0.552
0.558
0.572
0.566
0.570
0.576
0.578
0.586
0.602
0.610
0.614
0.628
0.618
0.624
0.626
0.518
0.614
0.618
0.636
0.592
0.602
0.612
0.604
0.598
0.606
0.606
0.614
0.628
0.636
0.650
0.678
0.660
0.640
0.662
0.604
0.618
0.626
0.654
0.660
0.656
0.654
0.640
0.656
0.646
0.664
0.666
0.658
0.654
0.652
0.636
0.650
0.640
0.674
0.688
0.694
0.722
0.724
0.748
0.750
0.736
0.724
0.702
0.690
0.658
0.640
0.646
0.598
0.616
0.622
0.636
0.632
0.668
0.674
0.670
0.672
0.664
0.660
0.644
0.636
0.636
0.634
0.642
0.654
0.696
0.698
0.740
0.722
0.742
0.738
0.730
0.728
0.706
0.696
0.686
0.682
0.694
0.730
0.716
0.740
0.748
0.724
0.730
0.724
0.730
0.708
0.712
0.692
0.700
0.700
0.696
0.708
0.700
0.726
0.704
0.658
0.644
0.644
0.658
0.644
0.648
0.680
0.692
0.684
0.690
0.660
0.648
0.654
0.646
0.640
0.632
0.686
0.660
0.620
0.374
0.220
0.588
0.564
0.570
0.554
0.572
0.554
0.580
0.542
0.554
0.532
0.536
0.526
0.526
0.532
0.526
0.250
0.284
0.536
0.524
0.598
0.476
0.538
0.560
0.548
0.558
0.536
0.552
0.540
0.536
0.532
0.530
0.518
0.532
0.216
0.300
0.530
0.528
0.516
0.522
0.518
0.516
0.252
0.262
0.516
0.502
0.510
0.506
0.508
0.502
0.504
0.544
0.496
0.474
0.216
0.342
0.688
0.324
0.374
0.328
0.408
0.328
0.486
0.496
0.518
0.454
0.482
0.488
0.474
0.472
0.474
0.474
0.468
0.472
0.474
0.466
0.472
0.474
0.402
0.586
0.412
0.472
0.470
0.464
0.496
0.466
0.440
0.470
0.474
0.472
0.474
0.472
0.474
0.470
0.470
0.480
0.476
0.462
0.416
0.212
0.314
0.472
0.348
0.366
0.388
0.286
0.470
0.458
0.462
0.480
0.496
0.446
0.482
0.490
0.492
0.502
0.510
0.514
0.516
0.518
0.526
0.526
0.522
0.526
0.526
0.526
0.530
0.544
0.538
0.532
0.524
0.522
0.524
0.516
0.524
0.548
0.520
0.538
0.554
0.544
0.552
0.544
0.544
0.214
0.322
0.554
0.510
0.538
0.542
0.548
0.532
0.528
0.524
0.514
0.518
0.512
0.512
0.310
0.456
0.250
0.510
0.520
0.542
0.494
0.568
0.476
0.522
0.536
0.534
0.526
0.532
0.558
0.540
0.544
0.544
0.552
0.552
0.554
0.550
0.554
0.554
0.556
0.548
0.552
0.552
0.550
0.552
0.540
0.538
0.536
0.538
0.540
0.550
0.550
0.566
0.558
0.564
0.568
0.570
0.576
0.580
0.578
0.580
0.572
0.588
0.578
0.578
0.578
0.572
0.574
0.564
0.560
0.548
0.552
0.542
0.554
0.556
0.556
0.558
0.558
0.558
0.552
0.554
0.552
0.560
0.564
0.572
0.594
0.606
0.608
0.602
0.374
0.230
0.610
0.244
0.330
0.586
0.596
0.592
0.604
0.584
0.592
0.582
0.590
0.598
0.594
0.614
0.610
0.596
0.600
0.590
0.586
0.578
0.582
0.570
0.560
0.552
0.554
0.566
0.566
0.568
0.590
0.606
0.604
0.614
0.618
0.612
0.628
0.636
0.632
0.636
0.638
0.628
0.628
0.626
0.620
0.628
0.650
0.644
0.646
0.638
0.640
0.658
0.640
0.652
0.656
0.646
0.656
0.674
0.664
0.680
0.740
0.728
0.714
0.728
0.730
0.716
0.726
0.710
0.686
0.674
0.694
0.724
0.746
0.762
0.790
0.778
0.782
0.766
0.734
0.714
0.694
0.694
0.700
0.704
0.734
0.774
0.804
0.826
0.842
0.810
0.804
0.768
0.750
0.734
0.674
0.646
0.616
0.606
0.606
0.630
0.662
0.690
0.740
0.772
0.766
0.762
0.806
0.782
0.808
0.760
0.754
0.780
0.746
0.756
0.752
0.748
0.742
0.752
0.748
0.714
0.720
0.696
0.710
0.700
0.720
0.702
0.728
0.724
0.712
0.690
0.682
0.680
0.668
0.668
0.674
0.676
0.686
0.690
0.708
0.704
0.706
0.690
0.678
0.668
0.662
0.684
0.672
0.662
0.664
0.684
0.720
0.716
0.746
0.732
0.716
0.696
0.714
0.694
0.698
0.694
0.692
0.704
0.696
0.676
0.670
0.658
0.652
0.656
0.654
0.662
0.660
0.668
0.698
0.734
0.708
0.724
0.694
0.410
0.300
0.226
0.456
0.692
0.690
0.696
0.694
0.706
0.700
0.702
0.708
0.710
0.722
0.708
0.704
0.710
0.702
0.712
0.714
0.726
0.728
0.726
0.730
0.724
0.740
0.724
0.714
0.686
0.708
0.710
0.674
0.672
0.652
0.664
0.678
0.664
0.682
0.678
0.694
0.698
0.698
0.696
0.684
0.666
0.640
0.618
0.612
0.612
0.620
0.632
0.648
0.650
0.662
0.654
0.652
0.648
0.642
0.656
0.618
0.626
0.628
0.622
0.634
0.656
0.646
0.668
0.668
0.672
0.670
0.662
0.662
0.648
0.636
0.632
0.640
0.626
0.636
0.640
0.626
0.636
0.626
0.622
0.614
0.610
0.614
0.622
0.624
0.642
0.660
0.662
0.666
0.682
0.674
0.658
0.644
0.642
0.652
0.644
0.668
0.704
0.706
0.718
0.700
0.690
0.660
0.648
0.646
0.632
0.626
0.630
0.624
0.628
0.622
0.624
0.624
0.626
0.620
0.628
0.620
0.612
0.608
0.606
0.602
0.598
0.598
0.604
0.608
0.630
0.630
0.638
0.652
0.652
0.660
0.654
0.648
0.644
0.624
0.622
0.622
0.628
0.626
0.630
0.632
0.646
0.644
0.654
0.652
0.634
0.626
0.630
0.616
0.620
0.640
0.624
0.638
0.646
0.640
0.654
0.660
0.652
0.648
0.650
0.644
0.634
0.628
0.620
0.620
0.616
0.620
0.620
0.610
0.630
0.636
0.634
0.676
0.232
0.478
0.696
0.712
0.666
0.678
0.664
0.660
0.652
0.638
0.632
0.620
0.618
0.612
0.612
0.622
0.630
0.636
0.642
0.644
0.650
0.652
0.654
0.654
0.654
0.644
0.642
0.642
0.646
0.652
0.644
0.654
0.652
0.650
0.654
0.654
0.658
0.666
0.654
0.642
0.634
0.622
0.626
0.636
0.642
0.656
0.676
0.680
0.686
0.688
0.670
0.658
0.644
0.630
0.630
0.636
0.636
0.638
0.654
0.654
0.670
0.684
0.682
0.686
0.674
0.658
0.654
0.654
0.636
0.634
0.648
0.648
0.664
0.672
0.662
0.656
0.652
0.650
0.656
0.654
0.650
0.644
0.644
0.642
0.646
0.644
0.632
0.626
0.632
0.620
0.630
0.646
0.672
0.676
0.672
0.664
0.658
0.650
0.640
0.636
0.634
0.628
0.626
0.628
0.628
0.644
0.648
0.642
0.644
0.636
0.632
0.628
0.620
0.628
0.642
0.638
0.644
0.656
0.650
0.646
0.650
0.650
0.646
0.644
0.646
0.650
0.642
0.644
0.648
0.640
0.636
0.638
0.624
0.626
0.636
0.640
0.658
0.670
0.674
0.680
0.672
0.644
0.626
0.610
0.600
0.600
0.592
0.596
0.602
0.612
0.626
0.638
0.648
0.638
0.646
0.628
0.630
0.616
0.608
0.604
0.616
0.614
0.602
0.606
0.624
0.640
0.636
0.628
0.626
0.638
0.638
0.640
0.646
0.672
0.628
0.648
0.656
0.648
0.650
0.634
0.630
0.626
0.620
0.618
0.628
0.622
0.620
0.622
0.628
0.636
0.652
0.692
0.708
0.724
0.710
0.718
0.710
0.686
0.680
0.654
0.648
0.638
0.644
0.660
0.648
0.648
0.648
0.198
0.430
0.640
0.654
0.658
0.664
0.680
0.680
0.686
0.678
0.678
0.668
0.658
0.644
0.630
0.640
0.634
0.648
0.666
0.674
0.698
0.726
0.726
0.732
0.720
0.702
0.690
0.660
0.652
0.640
0.640
0.634
0.644
0.650
0.654
0.662
0.652
0.658
0.640
0.638
0.646
0.646
0.654
0.658
0.652
0.656
0.656
0.642
0.642
0.638
0.640
0.632
0.628
0.626
0.630
0.630
0.646
0.648
0.652
0.668
0.668
0.666
0.676
0.672
0.660
0.668
0.652
0.650
0.652
0.650
0.648
0.664
0.668
0.674
0.688
0.674
0.658
0.666
0.648
0.650
0.654
0.656
0.662
0.670
0.662
0.664
0.662
0.648
0.646
0.628
0.628
0.618
0.618
0.624
0.640
0.650
0.654
0.676
0.678
0.692
0.700
0.680
0.660
0.664
0.644
0.634
0.626
0.604
0.602
0.612
0.626
0.646
0.660
0.694
0.722
0.716
0.728
0.714
0.714
0.700
0.686
0.676
0.672
0.662
0.666
0.664
0.658
0.662
0.658
0.660
0.662
0.650
0.658
0.654
0.656
0.656
0.666
0.676
0.662
0.672
0.668
0.658
0.670
0.658
0.676
0.656
0.656
0.654
0.660
0.664
0.664
0.654
0.668
0.672
0.670
0.674
0.690
0.676
0.696
0.658
0.672
0.706
0.646
0.666
0.662
0.656
0.658
0.658
0.212
0.436
0.646
0.670
0.612
0.636
0.628
0.622
0.624
0.630
0.642
0.662
0.650
0.424
0.236
0.662
0.680
0.696
0.686
0.686
0.688
0.676
0.666
0.658
0.656
0.638
0.624
0.622
0.606
0.610
0.604
0.598
0.606
0.602
0.608
0.614
0.622
0.628
0.630
0.630
0.642
0.656
0.664
0.662
0.668
0.654
0.652
0.654
0.666
0.660
0.666
0.684
0.678
0.672
0.670
0.658
0.658
0.642
0.636
0.624
0.640
0.640
0.624
0.630
0.386
0.222
0.602
0.588
0.606
0.614
0.622
0.642
0.636
0.636
0.644
0.624
0.620
0.608
0.596
0.598
0.242
0.354
0.600
0.598
0.600
0.604
0.604
0.610
0.622
0.620
0.616
0.606
0.600
0.594
0.592
0.594
0.604
0.620
0.638
0.660
0.702
0.710
0.710
0.710
0.708
0.692
0.208
0.448
0.654
0.640
0.636
0.634
0.630
0.624
0.628
0.620
0.630
0.632
0.632
0.634
0.632
0.656
0.652
0.664
0.670
0.668
0.674
0.672
0.662
0.660
0.656
0.650
0.642
0.636
0.632
0.622
0.620
0.622
0.624
0.622
0.612
0.614
0.606
0.614
0.614
0.622
0.630
0.644
0.658
0.676
0.666
0.680
0.646
0.636
0.620
0.608
0.606
0.596
0.602
0.608
0.610
0.622
0.632
0.632
0.622
0.618
0.590
0.596
0.620
0.618
0.630
0.632
0.632
0.632
0.632
0.636
0.646
0.658
0.658
0.684
0.674
0.678
0.682
0.678
0.702
0.686
0.680
0.676
0.660
0.660
0.658
0.666
0.658
0.660
0.706
0.620
0.680
0.682
0.680
0.670
0.678
0.670
0.666
0.666
0.678
0.674
0.664
0.670
0.664
0.660
0.660
0.650
0.648
0.642
0.648
0.648
0.670
0.674
0.672
0.678
0.676
0.674
0.668
0.656
0.238
0.438
0.648
0.670
0.652
0.648
0.632
0.634
0.622
0.628
0.618
0.622
0.622
0.616
0.614
0.620
0.610
0.606
0.612
0.610
0.616
0.612
0.608
0.612
0.614
0.612
0.624
0.350
0.284
0.636
0.646
0.644
0.634
0.644
0.636
0.634
0.626
0.624
0.654
0.596
0.628
0.636
0.626
0.630
0.628
0.628
0.632
0.630
0.630
0.634
0.632
0.628
0.628
0.632
0.646
0.644
0.644
0.648
0.654
0.636
0.636
0.632
0.636
0.632
0.628
0.622
0.626
0.612
0.616
0.608
0.626
0.656
0.698
0.720
0.748
0.714
0.748
0.674
0.688
0.656
0.634
0.628
0.620
0.620
0.628
0.618
0.626
0.636
0.654
0.652
0.654
0.654
0.660
0.644
0.648
0.636
0.636
0.636
0.650
0.646
0.672
0.686
0.710
0.690
0.268
0.424
0.672
0.656
0.646
0.640
0.642
0.644
0.630
0.634
0.624
0.624
0.618
0.614
0.616
0.622
0.634
0.636
0.642
0.640
0.646
0.646
0.650
0.646
0.650
0.656
0.656
0.664
0.668
0.682
0.668
0.658
0.712
0.626
0.666
0.444
0.232
0.654
0.656
0.656
0.652
0.656
0.656
0.664
0.686
0.686
0.676
0.670
0.656
0.646
0.642
0.638
0.636
0.636
0.644
0.640
0.638
0.636
0.636
0.636
0.634
0.636
0.634
0.628
0.620
0.620
0.616
0.622
0.618
0.628
0.626
0.628
0.620
0.632
0.624
0.626
0.622
0.626
0.632
0.624
0.628
0.628
0.622
0.618
0.624
0.624
0.630
0.632
0.636
0.648
0.644
0.640
0.644
0.632
0.634
0.616
0.614
0.606
0.602
0.610
0.618
0.630
0.638
0.650
0.672
0.682
0.686
0.692
0.682
0.676
0.676
0.658
0.654
0.634
0.626
0.632
0.630
0.642
0.638
0.654
0.656
0.662
0.668
0.668
0.664
0.672
0.668
0.658
0.660
0.656
0.650
0.644
0.636
0.638
0.640
0.646
0.664
0.664
0.660
0.656
0.660
0.652
0.654
0.648
0.648
0.642
0.644
0.628
0.638
0.622
0.622
0.634
0.640
0.644
0.660
0.652
0.654
0.670
0.668
0.672
0.682
0.670
0.670
0.676
0.672
0.674
0.674
0.674
0.672
0.680
0.680
0.674
0.656
0.656
0.648
0.658
0.636
0.626
0.624
0.604
0.600
0.608
0.610
0.620
0.636
0.656
0.704
0.692
0.266
0.448
0.700
0.694
0.700
0.682
0.678
0.648
0.644
0.638
0.630
0.626
0.634
0.632
0.648
0.648
0.646
0.642
0.658
0.668
0.686
0.726
0.706
0.710
0.702
0.692
0.684
0.708
0.688
0.690
0.698
0.688
0.696
0.706
0.696
0.702
0.700
0.682
0.688
0.690
0.682
0.698
0.696
0.676
0.670
0.670
0.660
0.664
0.652
0.666
0.662
0.662
0.664
0.654
0.656
0.674
0.688
0.682
0.686
0.692
0.690
0.700
0.688
0.686
0.686
0.678
0.670
0.676
0.668
0.676
0.682
0.684
0.684
0.684
0.672
0.664
0.660
0.650
0.640
0.632
0.630
0.620
0.626
0.624
0.622
0.644
0.642
0.650
0.672
0.670
0.680
0.688
0.704
0.710
0.696
0.692
0.662
0.656
0.638
0.630
0.620
0.618
0.618
0.622
0.628
0.654
0.676
0.702
0.706
0.732
0.738
0.716
0.716
0.702
0.686
0.682
0.676
0.656
0.668
0.670
0.666
0.670
0.682
0.678
0.676
0.682
0.686
0.676
0.676
0.676
0.680
0.676
0.672
0.672
0.666
0.670
0.668
0.648
0.660
0.660
0.672
0.686
0.688
0.686
0.698
0.692
0.684
0.682
0.660
0.662
0.666
0.662
0.684
0.648
0.656
0.652
0.656
0.664
0.672
0.668
0.658
0.660
0.654
0.658
0.664
0.666
0.674
0.672
0.688
0.682
0.662
0.650
0.634
0.608
0.606
0.596
0.578
0.560
0.562
0.562
0.560
0.570
0.596
0.638
0.668
0.684
0.664
0.638
0.626
0.616
0.616
0.642
0.636
0.650
0.658
0.662
0.680
0.704
0.704
0.706
0.694
0.690
0.670
0.670
0.662
0.656
0.664
0.662
0.654
0.662
0.658
0.650
0.648
0.648
0.646
0.648
0.650
0.648
0.656
0.658
0.642
0.648
0.632
0.624
0.624
0.622
0.620
0.628
0.630
0.634
0.648
0.650
0.650
0.656
0.662
0.658
0.648
0.648
0.640
0.632
0.636
0.634
0.630
0.644
0.638
0.640
0.648
0.640
0.646
0.646
0.642
0.652
0.640
0.642
0.646
0.652
0.638
0.640
0.642
0.630
0.628
0.620
0.624
0.626
0.636
0.636
0.646
0.638
0.632
0.642
0.640
0.646
0.646
0.640
0.640
0.644
0.646
0.650
0.642
0.640
0.644
0.648
0.658
0.652
0.650
0.646
0.634
0.634
0.640
0.646
0.654
0.662
0.674
0.680
0.674
0.674
0.670
0.652
0.644
0.638
0.630
0.626
0.626
0.612
0.624
0.622
0.634
0.640
0.642
0.646
0.638
0.654
0.632
0.636
0.638
0.638
0.638
0.640
0.636
0.650
0.650
0.650
0.654
0.656
0.654
0.650
0.648
0.648
0.648
0.644
0.640
0.234
0.420
0.640
0.642
0.652
0.630
0.636
0.616
0.622
0.624
0.638
0.636
0.652
0.646
0.644
0.652
0.650
0.648
0.650
0.642
0.644
0.640
0.636
0.628
0.630
0.620
0.628
0.630
0.628
0.634
0.636
0.636
0.632
0.644
0.642
0.644
0.650
0.648
0.648
0.648
0.646
0.646
0.650
0.640
0.668
0.628
0.644
0.412
0.260
0.602
0.628
0.608
0.660
0.628
0.638
0.650
0.648
0.646
0.656
0.648
0.646
0.644
0.646
0.642
0.630
0.638
0.634
0.632
0.632
0.630
0.618
0.618
0.610
0.598
0.596
0.586
0.596
0.608
0.614
0.628
0.634
0.644
0.644
0.652
0.644
0.640
0.630
0.620
0.612
0.606
0.610
0.602
0.602
0.602
0.610
0.612
0.620
0.632
0.638
0.640
0.640
0.632
0.634
0.630
0.632
0.628
0.622
0.616
0.622
0.610
0.626
0.644
0.646
0.652
0.666
0.652
0.662
0.660
0.660
0.656
0.646
0.644
0.648
0.638
0.642
0.642
0.634
0.640
0.654
0.648
0.652
0.656
0.650
0.650
0.644
0.642
0.648
0.630
0.642
0.654
0.650
0.654
0.646
0.658
0.640
0.648
0.640
0.640
0.632
0.626
0.618
0.618
0.616
0.622
0.630
0.640
0.660
0.670
0.676
0.672
0.664
0.648
0.646
0.632
0.626
0.632
0.630
0.638
0.638
0.634
0.642
0.636
0.636
0.638
0.632
0.636
0.638
0.638
0.638
0.650
0.656
0.666
0.686
0.676
0.672
0.664
0.664
0.668
0.666
0.662
0.660
0.656
0.662
0.660
0.666
0.666
0.654
0.654
0.646
0.646
0.670
0.698
0.690
0.708
0.720
0.700
0.690
0.668
0.666
0.656
0.642
0.636
0.630
0.634
0.630
0.624
0.624
0.626
0.618
0.618
0.622
0.624
0.616
0.622
0.616
0.624
0.612
0.616
0.622
0.612
0.608
0.598
0.602
0.608
0.608
0.618
0.628
0.640
0.650
0.642
0.640
0.646
0.636
0.646
0.630
0.626
0.622
0.610
0.614
0.620
0.616
0.628
0.638
0.630
0.648
0.644
0.640
0.642
0.628
0.630
0.628
0.628
0.630
0.632
0.638
0.646
0.658
0.662
0.676
0.674
0.682
0.676
0.668
0.654
0.654
0.642
0.636
0.652
0.642
0.650
0.654
0.648
0.646
0.652
0.646
0.648
0.640
0.630
0.618
0.630
0.626
0.630
0.632
0.638
0.640
0.644
0.636
0.642
0.644
0.638
0.632
0.630
0.628
0.630
0.630
0.636
0.628
0.620
0.622
0.616
0.618
0.610
0.612
0.612
0.610
0.614
0.614
0.608
0.616
0.624
0.622
0.632
0.636
0.634
0.636
0.616
0.628
0.624
0.624
0.634
0.636
0.632
0.644
0.644
0.640
0.636
0.642
0.632
0.632
0.626
0.622
0.616
0.622
0.618
0.622
0.620
0.624
0.626
0.634
0.636
0.636
0.640
0.638
0.638
0.640
0.626
0.628
0.614
0.604
0.602
0.604
0.602
0.606
0.632
0.636
0.656
0.658
0.664
0.658
0.660
0.658
0.634
0.636
0.630
0.622
0.622
0.620
0.616
0.624
0.620
0.632
0.638
0.642
0.650
0.642
0.638
0.626
0.624
0.612
0.610
0.608
0.608
0.614
0.628
0.628
0.642
0.650
0.660
0.670
0.664
0.672
0.662
0.644
0.646
0.634
0.630
0.630
0.628
0.628
0.634
0.632
0.640
0.636
0.642
0.652
0.646
0.640
0.642
0.626
0.628
0.624
0.622
0.620
0.620
0.618
0.616
0.614
0.620
0.618
0.622
0.642
0.650
0.656
0.660
0.662
0.654
0.650
0.642
0.634
0.630
0.624
0.622
0.610
0.610
0.616
0.628
0.634
0.658
0.658
0.662
0.658
0.652
0.650
0.632
0.630
0.626
0.620
0.622
0.640
0.632
0.642
0.642
0.644
0.648
0.666
0.688
0.706
0.710
0.698
0.690
0.690
0.676
0.674
0.684
0.668
0.664
0.666
0.672
0.666
0.658
0.634
0.634
0.632
0.626
0.626
0.632
0.642
0.640
0.648
0.650
0.656
0.632
0.636
0.624
0.628
0.624
0.630
0.654
0.638
0.646
0.648
0.642
0.636
0.634
0.642
0.642
0.642
0.648
0.642
0.640
0.644
0.634
0.636
0.632
0.632
0.642
0.646
0.648
0.656
0.662
0.650
0.666
0.654
0.666
0.652
0.652
0.636
0.632
0.626
0.622
0.618
0.620
0.616
0.620
0.620
0.612
0.608
0.608
0.604
0.608
0.618
0.610
0.622
0.618
0.626
0.626
0.624
0.624
0.614
0.608
0.602
0.608
0.606
0.608
0.614
0.608
0.646
0.588
0.622
0.638
0.640
0.638
0.638
0.632
0.636
0.640
0.650
0.654
0.640
0.634
0.624
0.626
0.634
0.636
0.630
0.642
0.630
0.632
0.620
0.606
0.614
0.614
0.612
0.608
0.616
0.618
0.634
0.650
0.660
0.664
0.664
0.654
0.656
0.652
0.650
0.638
0.628
0.618
0.622
0.622
0.618
0.616
0.630
0.632
0.648
0.668
0.662
0.672
0.668
0.648
0.644
0.666
0.614
0.634
0.630
0.624
0.630
0.630
0.628
0.638
0.650
0.648
0.662
0.682
0.668
0.654
0.638
0.646
0.634
0.626
0.640
0.644
0.650
0.656
0.658
0.648
0.650
0.644
0.644
0.644
0.636
0.630
0.634
0.624
0.630
0.624
0.622
0.638
0.626
0.646
0.650
0.648
0.658
0.654
0.656
0.668
0.672
0.662
0.684
0.620
0.650
0.604
0.608
0.604
0.608
0.616
0.616
0.636
0.628
0.656
0.662
0.660
0.666
0.666
0.656
0.658
0.652
0.646
0.644
0.640
0.644
0.628
0.632
0.630
0.628
0.632
0.642
0.652
0.666
0.696
0.692
0.688
0.680
0.664
0.656
0.646
0.644
0.650
0.646
0.642
0.646
0.644
0.648
0.656
0.656
0.648
0.658
0.652
0.648
0.648
0.638
0.636
0.648
0.648
0.668
0.684
0.676
0.688
0.694
0.676
0.682
0.662
0.656
0.648
0.650
0.646
0.650
0.660
0.652
0.650
0.664
0.646
0.650
0.658
0.654
0.668
0.670
0.660
0.660
0.650
0.652
0.648
0.648
0.650
0.658
0.656
0.660
0.678
0.670
0.666
0.672
0.650
0.648
0.638
0.638
0.640
0.658
0.646
0.656
0.666
0.648
0.658
0.668
0.660
0.666
0.656
0.634
0.618
0.612
0.610
0.626
0.628
0.636
0.656
0.658
0.654
0.676
0.672
0.658
0.656
0.656
0.650
0.644
0.638
0.626
0.628
0.638
0.658
0.680
0.710
0.718
0.734
0.744
0.708
0.706
0.682
0.658
0.654
0.630
0.630
0.640
0.636
0.638
0.652
0.664
0.674
0.688
0.666
0.676
0.672
0.652
0.656
0.670
0.660
0.674
0.680
0.674
0.694
0.690
0.684
0.676
0.672
0.662
0.662
0.650
0.644
0.642
0.652
0.650
0.664
0.666
0.656
0.656
0.658
0.662
0.662
0.664
0.676
0.670
0.672
0.682
0.684
0.678
0.684
0.678
0.668
0.662
0.652
0.648
0.654
0.656
0.658
0.666
0.678
0.660
0.674
0.686
0.688
0.700
0.698
0.684
0.678
0.670
0.674
0.662
0.654
0.644
0.646
0.630
0.626
0.630
0.624
0.628
0.634
0.648
0.676
0.698
0.706
0.720
0.722
0.688
0.688
0.672
0.652
0.636
0.640
0.632
0.634
0.636
0.640
0.662
0.660
0.662
0.660
0.642
0.648
0.634
0.632
0.618
0.618
0.622
0.634
0.640
0.664
0.672
0.680
0.676
0.676
0.688
0.668
0.668
0.668
0.674
0.684
0.640
0.664
0.658
0.660
0.654
0.662
0.668
0.676
0.666
0.676
0.676
0.656
0.658
0.650
0.644
0.642
0.642
0.644
0.654
0.668
0.670
0.662
0.658
0.648
0.648
0.652
0.654
0.660
0.666
0.670
0.668
0.672
0.672
0.672
0.680
0.682
0.680
0.680
0.668
0.662
0.664
0.664
0.656
0.662
0.644
0.648
0.644
0.650
0.660
0.666
0.672
0.678
0.676
0.678
0.670
0.708
0.636
0.662
0.684
0.628
0.650
0.650
0.652
0.636
0.638
0.640
0.628
0.642
0.654
0.652
0.658
0.670
0.670
0.674
0.674
0.656
0.654
0.654
0.832
0.234
0.630
0.636
0.632
0.638
0.646
0.652
0.658
0.652
0.664
0.650
0.652
0.648
0.642
0.650
0.652
0.662
0.658
0.650
0.642
0.636
0.620
0.618
0.636
0.642
0.634
0.644
0.650
0.642
0.640
0.640
0.632
0.632
0.612
0.622
0.606
0.620
0.598
0.604
0.608
0.598
0.604
0.600
0.606
0.624
0.622
0.634
0.652
0.646
0.644
0.658
0.664
0.652
0.660
0.654
0.642
0.628
0.638
0.636
0.630
0.626
0.632
0.616
0.614
0.624
0.622
0.646
0.660
0.662
0.686
0.710
0.702
0.712
0.714
0.700
0.680
0.676
0.670
0.650
0.650
0.652
0.648
0.656
0.660
0.670
0.670
0.664
0.646
0.644
0.628
0.626
0.610
0.618
0.620
0.626
0.646
0.654
0.672
0.692
0.698
0.698
0.694
0.686
0.672
0.654
0.648
0.656
0.638
0.632
0.630
0.630
0.628
0.624
0.630
0.634
0.646
0.644
0.652
0.662
0.650
0.672
0.666
0.670
0.670
0.658
0.662
0.654
0.646
0.658
0.668
0.656
0.660
0.656
0.652
0.638
0.634
0.620
0.620
0.620
0.636
0.602
0.626
0.640
0.634
0.642
0.658
0.666
0.658
0.676
0.670
0.660
0.646
0.646
0.642
0.634
0.608
0.630
0.620
0.618
0.614
0.604
0.614
0.614
0.622
0.634
0.640
0.654
0.668
0.670
0.672
0.664
0.658
0.642
0.636
0.632
0.618
0.624
0.622
0.624
0.624
0.620
0.624
0.628
0.626
0.622
0.642
0.646
0.638
0.650
0.658
0.648
0.650
0.662
0.624
0.648
0.596
0.618
0.608
0.612
0.610
0.614
0.622
0.630
0.640
0.642
0.660
0.662
0.678
0.682
0.670
0.674
0.672
0.672
0.666
0.654
0.644
0.626
0.608
0.604
0.594
0.592
0.598
0.614
0.634
0.648
0.666
0.684
0.674
0.676
0.690
0.680
0.666
0.652
0.636
0.638
0.634
0.624
0.622
0.624
0.630
0.628
0.624
0.610
0.610
0.604
0.610
0.592
0.606
0.594
0.614
0.632
0.638
0.646
0.656
0.660
0.666
0.670
0.668
0.662
0.672
0.672
0.668
0.654
0.640
0.634
0.634
0.630
0.644
0.626
0.650
0.648
0.660
0.680
0.684
0.698
0.686
0.668
0.662
0.662
0.646
0.634
0.638
0.642
0.642
0.652
0.664
0.670
0.682
0.674
0.662
0.666
0.654
0.656
0.664
0.660
0.680
0.680
0.678
0.676
0.682
0.668
0.666
0.664
0.656
0.666
0.660
0.654
0.646
0.638
0.636
0.628
0.624
0.622
0.630
0.632
0.646
0.662
0.674
0.676
0.694
0.686
0.670
0.652
0.670
0.612
0.634
0.634
0.624
0.626
0.624
0.618
0.606
0.592
0.600
0.596
0.596
0.612
0.616
0.630
0.646
0.648
0.660
0.654
0.650
0.640
0.638
0.626
0.628
0.628
0.630
0.628
0.642
0.640
0.646
0.648
0.654
0.648
0.646
0.664
0.654
0.660
0.666
0.660
0.666
0.654
0.650
0.636
0.626
0.612
0.606
0.608
0.612
0.636
0.652
0.652
0.662
0.668
0.664
0.666
0.658
0.648
0.662
0.638
0.650
0.648
0.644
0.640
0.632
0.628
0.630
0.624
0.624
0.630
0.624
0.628
0.634
0.632
0.630
0.628
0.628
0.622
0.616
0.616
0.616
0.620
0.602
0.616
0.612
0.616
0.618
0.620
0.620
0.622
0.624
0.630
0.624
0.630
0.624
0.616
0.618
0.622
0.618
0.626
0.626
0.636
0.630
0.640
0.638
0.640
0.628
0.630
0.626
0.616
0.620
0.604
0.602
0.602
0.592
0.598
0.596
0.596
0.598
0.606
0.602
0.606
0.614
0.608
0.616
0.622
0.620
0.628
0.628
0.630
0.626
0.622
0.612
0.610
0.606
0.604
0.598
0.602
0.606
0.608
0.616
0.614
0.622
0.630
0.634
0.642
0.654
0.654
0.652
0.656
0.640
0.650
0.636
0.640
0.636
0.636
0.626
0.628
0.620
0.616
0.608
0.606
0.616
0.614
0.622
0.640
0.628
0.640
0.632
0.626
0.624
0.624
0.620
0.632
0.638
0.644
0.646
0.644
0.642
0.642
0.638
0.634
0.616
0.608
0.604
0.588
0.596
0.598
0.600
0.624
0.624
0.644
0.652
0.658
0.666
0.654
0.648
0.642
0.628
0.630
0.614
0.622
0.624
0.622
0.632
0.640
0.630
0.634
0.624
0.616
0.616
0.612
0.614
0.616
0.608
0.618
0.626
0.638
0.646
0.654
0.356
0.296
0.658
0.650
0.640
0.628
0.622
0.620
0.624
0.618
0.626
0.638
0.632
0.652
0.672
0.640
0.676
0.688
0.692
0.666
0.674
0.654
0.646
0.630
0.622
0.630
0.618
0.632
0.632
0.636
0.648
0.652
0.648
0.654
0.660
0.666
0.652
0.646
0.630
0.628
0.630
0.648
0.654
0.660
0.654
0.654
0.646
0.658
0.658
0.662
0.662
0.652
0.640
0.630
0.618
0.616
0.612
0.608
0.618
0.618
0.626
0.630
0.644
0.658
0.662
0.656
0.668
0.666
0.648
0.632
0.614
0.610
0.606
0.624
0.610
0.632
0.632
0.636
0.652
0.666
0.658
0.666
0.664
0.646
0.650
0.646
0.642
0.656
0.640
0.642
0.644
0.652
0.646
0.648
0.652
0.654
0.642
0.644
0.642
0.638
0.632
0.636
0.636
0.632
0.642
0.644
0.660
0.668
0.670
0.662
0.668
0.650
0.644
0.646
0.630
0.642
0.632
0.642
0.654
0.664
0.672
0.678
0.674
0.666
0.664
0.664
0.650
0.654
0.648
0.638
0.638
0.638
0.652
0.656
0.642
0.640
0.638
0.644
0.646
0.658
0.662
0.662
0.666
0.670
0.662
0.650
0.642
0.632
0.638
0.638
0.630
0.630
0.634
0.626
0.626
0.638
0.638
0.648
0.638
0.648
0.652
0.656
0.646
0.654
0.648
0.650
0.650
0.646
0.652
0.646
0.640
0.628
0.614
0.598
0.596
0.600
0.604
0.614
0.624
0.646
0.668
0.676
0.686
0.682
0.658
0.664
0.660
0.634
0.630
0.618
0.614
0.612
0.594
0.600
0.606
0.606
0.618
0.618
0.614
0.626
0.622
0.642
0.662
0.668
0.666
0.666
0.642
0.640
0.622
0.596
0.604
0.614
0.602
0.638
0.650
0.660
0.684
0.690
0.694
0.698
0.672
0.678
0.660
0.656
0.664
0.680
0.666
0.684
0.668
0.666
0.652
0.650
0.640
0.642
0.632
0.634
0.628
0.630
0.622
0.622
0.604
0.596
0.600
0.594
0.602
0.606
0.614
0.618
0.620
0.616
0.612
0.606
0.598
0.596
0.600
0.610
0.600
0.626
0.626
0.644
0.642
0.660
0.664
0.662
0.648
0.644
0.636
0.616
0.616
0.612
0.610
0.614
0.634
0.630
0.650
0.652
0.650
0.644
0.620
0.616
0.602
0.608
0.612
0.630
0.664
0.688
0.728
0.710
0.722
0.716
0.702
0.696
0.678
0.658
0.644
0.636
0.638
0.632
0.632
0.632
0.628
0.632
0.638
0.658
0.652
0.668
0.664
0.670
0.662
0.666
0.646
0.656
0.640
0.628
0.620
0.606
0.604
0.606
0.624
0.644
0.648
0.654
0.674
0.670
0.684
0.684
0.678
0.666
0.648
0.646
0.634
0.636
0.630
0.632
0.626
0.644
0.652
0.668
0.682
0.678
0.674
0.658
0.644
0.624
0.612
0.612
0.626
0.638
0.644
0.656
0.660
0.652
0.648
0.636
0.636
0.632
0.640
0.648
0.664
0.682
0.710
0.726
0.750
0.784
0.784
0.772
0.764
0.744
0.736
0.720
0.692
0.686
0.680
0.674
0.672
0.678
0.680
0.676
0.678
0.696
0.684
0.698
0.688
0.692
0.710
0.702
0.692
0.686
0.656
0.640
0.636
0.618
0.616
0.616
0.618
0.630
0.632
0.642
0.658
0.650
0.650
0.648
0.640
0.628
0.650
0.654
0.654
0.664
0.664
0.666
0.672
0.680
0.662
0.662
0.650
0.634
0.642
0.640
0.634
0.632
0.640
0.654
0.656
0.666
0.658
0.664
0.662
0.676
0.670
0.654
0.652
0.650
0.650
0.646
0.636
0.618
0.624
0.612
0.620
0.638
0.636
0.666
0.700
0.726
0.730
0.718
0.700
0.670
0.654
0.628
0.622
0.620
0.628
0.640
0.646
0.644
0.664
0.684
0.688
0.710
0.700
0.710
0.708
0.702
0.674
0.664
0.660
0.648
0.644
0.648
0.646
0.640
0.654
0.656
0.680
0.680
0.694
0.686
0.686
0.684
0.670
0.656
0.650
0.648
0.644
0.618
0.612
0.598
0.586
0.594
0.594
0.616
0.676
0.728
0.708
0.690
0.682
0.684
0.672
0.664
0.650
0.638
0.624
0.622
0.634
0.620
0.628
0.632
0.630
0.630
0.628
0.624
0.628
0.620
0.622
0.648
0.686
0.710
0.712
0.708
0.690
0.692
0.664
0.646
0.650
0.666
0.700
0.718
0.702
0.716
0.750
0.770
0.782
0.740
0.730
0.712
0.690
0.666
0.658
0.660
0.656
0.658
0.646
0.644
0.650
0.672
0.692
0.702
0.696
0.696
0.700
0.696
0.686
0.678
0.658
0.654
0.656
0.650
0.644
0.650
0.666
0.702
0.708
0.682
0.684
0.668
0.656
0.638
0.642
0.636
0.634
0.646
0.662
0.670
0.684
0.694
0.694
0.694
0.686
0.680
0.682
0.662
0.650
0.646
0.636
0.654
0.646
0.646
0.650
0.680
0.670
0.666
0.654
0.646
0.642
0.646
0.654
0.658
0.662
0.644
0.638
0.624
0.614
0.620
0.632
0.660
0.682
0.666
0.670
0.664
0.640
0.646
0.640
0.642
0.636
0.640
0.652
0.636
0.646
0.644
0.652
0.664
0.670
0.684
0.676
0.670
0.666
0.672
0.656
0.660
0.658
0.664
0.664
0.670
0.692
0.678
0.252
0.422
0.658
0.654
0.660
0.634
0.636
0.630
0.626
0.638
0.636
0.648
0.652
0.646
0.654
0.656
0.660
0.666
0.664
0.664
0.672
0.660
0.656
0.662
0.662
0.660
0.646
0.646
0.648
0.644
0.636
0.628
0.630
0.638
0.628
0.632
0.634
0.640
0.636
0.630
0.634
0.642
0.644
0.634
0.644
0.646
0.636
0.630
0.616
0.620
0.606
0.602
0.600
0.606
0.610
0.600
0.602
0.616
0.644
0.676
0.704
0.708
0.716
0.710
0.704
0.690
0.678
0.666
0.658
0.650
0.648
0.628
0.644
0.648
0.660
0.666
0.664
0.658
0.648
0.640
0.628
0.622
0.630
0.654
0.660
0.674
0.684
0.686
0.698
0.716
0.732
0.718
0.714
0.710
0.688
0.678
0.674
0.672
0.666
0.676
0.676
0.682
0.690
0.678
0.698
0.696
0.700
0.688
0.678
0.682
0.676
0.674
0.678
0.670
0.672
0.676
0.682
0.688
0.688
0.692
0.672
0.666
0.658
0.648
0.650
0.660
0.662
0.690
0.680
0.692
0.704
0.708
0.700
0.700
0.690
0.682
0.670
0.672
0.662
0.666
0.670
0.676
0.676
0.676
0.688
0.690
0.692
0.672
0.678
0.672
0.664
0.650
0.650
0.644
0.648
0.662
0.670
0.708
0.714
0.716
0.720
0.700
0.672
0.664
0.638
0.642
0.648
0.642
0.664
0.676
0.692
0.700
0.682
0.660
0.656
0.660
0.670
0.678
0.670
0.664
0.664
0.658
0.648
0.652
0.658
0.666
0.656
0.660
0.646
0.652
0.660
0.670
0.678
0.686
0.694
0.706
0.686
0.686
0.684
0.674
0.680
0.692
0.690
0.700
0.706
0.726
0.706
0.716
0.730
0.740
0.726
0.706
0.702
0.694
0.694
0.688
0.678
0.674
0.668
0.652
0.644
0.632
0.624
0.628
0.650
0.668
0.660
0.686
0.712
0.712
0.728
0.720
0.722
0.706
0.690
0.682
0.666
0.676
0.674
0.680
0.702
0.706
0.726
0.732
0.716
0.714
0.694
0.700
0.696
0.714
0.704
0.674
0.668
0.658
0.652
0.656
0.668
0.690
0.700
0.690
0.692
0.696
0.688
0.672
0.654
0.650
0.646
0.664
0.674
0.690
0.694
0.696
0.708
0.700
0.706
0.710
0.694
0.678
0.672
0.670
0.668
0.662
0.672
0.676
0.666
0.670
0.660
0.674
0.662
0.654
0.646
0.638
0.636
0.618
0.614
0.626
0.646
0.668
0.698
0.722
0.730
0.720
0.702
0.680
0.668
0.648
0.626
0.618
0.610
0.590
0.594
0.596
0.616
0.640
0.650
0.694
0.738
0.752
0.742
0.768
0.772
0.756
0.744
0.720
0.694
0.698
0.680
0.658
0.650
0.636
0.660
0.652
0.664
0.674
0.696
0.720
0.730
0.724
0.728
0.700
0.708
0.684
0.676
0.668
0.670
0.674
0.668
0.668
0.664
0.666
0.676
0.686
0.684
0.700
0.696
0.686
0.682
0.668
0.666
0.664
0.650
0.646
0.652
0.648
0.646
0.646
0.652
0.672
0.668
0.672
0.680
0.672
0.668
0.648
0.640
0.620
0.616
0.618
0.632
0.638
0.646
0.646
0.682
0.698
0.726
0.720
0.716
0.694
0.664
0.632
0.616
0.614
0.622
0.654
0.678
0.676
0.692
0.698
0.706
0.710
0.702
0.706
0.690
0.688
0.682
0.686
0.680
0.684
0.692
0.684
0.682
0.680
0.688
0.676
0.666
0.660
0.654
0.656
0.674
0.690
0.714
0.724
0.720
0.726
0.724
0.718
0.702
0.696
0.690
0.696
0.682
0.688
0.690
0.682
0.680
0.686
0.684
0.684
0.694
0.692
0.690
0.682
0.680
0.690
0.688
0.692
0.712
0.692
0.712
0.712
0.702
0.706
0.682
0.694
0.698
0.696
0.688
0.684
0.678
0.686
0.664
0.664
0.662
0.662
0.654
0.664
0.650
0.640
0.624
0.626
0.618
0.638
0.660
0.690
0.694
0.684
0.698
0.700
0.682
0.672
0.676
0.660
0.650
0.644
0.634
0.636
0.634
0.642
0.678
0.720
0.720
0.752
0.760
0.764
0.740
0.744
0.728
0.706
0.690
0.704
0.724
0.730
0.732
0.714
0.700
0.688
0.676
0.676
0.670
0.642
0.654
0.670
0.714
0.738
0.754
0.730
0.732
0.736
0.738
0.728
0.704
0.692
0.692
0.668
0.680
0.670
0.662
0.662
0.662
0.656
0.668
0.676
0.700
0.726
0.714
0.716
0.702
0.700
0.692
0.676
0.664
0.652
0.648
0.636
0.636
0.648
0.642
0.650
0.664
0.672
0.680
0.676
0.670
0.676
0.686
0.678
0.682
0.678
0.674
0.654
0.658
0.658
0.672
0.688
0.668
0.680
0.674
0.678
0.668
0.668
0.676
0.674
0.680
0.690
0.684
0.696
0.700
0.706
0.692
0.696
0.666
0.662
0.638
0.624
0.610
0.602
0.622
0.644
0.704
0.710
0.736
0.766
0.760
0.776
0.756
0.760
0.734
0.714
0.676
0.668
0.660
0.670
0.668
0.660
0.676
0.676
0.668
0.672
0.684
0.686
0.708
0.714
0.708
0.700
0.686
0.670
0.664
0.658
0.662
0.648
0.646
0.650
0.638
0.664
0.670
0.676
0.678
0.674
0.672
0.666
0.672
0.670
0.682
0.696
0.706
0.718
0.726
0.728
0.724
0.728
0.724
0.710
0.700
0.688
0.666
0.656
0.656
0.658
0.662
0.680
0.708
0.676
0.706
0.704
0.708
0.722
0.716
0.724
0.712
0.712
0.702
0.694
0.694
0.696
0.680
0.676
0.676
0.678
0.684
0.672
0.672
0.672
0.664
0.674
0.674
0.688
0.682
0.686
0.692
0.698
0.686
0.678
0.680
0.664
0.652
0.644
0.644
0.642
0.642
0.634
0.638
0.646
0.664
0.662
0.668
0.682
0.680
0.690
0.690
0.676
0.670
0.668
0.680
0.694
0.660
0.674
0.660
0.650
0.648
0.642
0.648
0.654
0.668
0.692
0.708
0.730
0.726
0.714
0.724
0.698
0.704
0.684
0.672
0.670
0.670
0.694
0.708
0.734
0.778
0.748
0.746
0.720
0.716
0.692
0.682
0.672
0.658
0.668
0.676
0.686
0.700
0.702
0.710
0.704
0.698
0.700
0.690
0.690
0.690
0.684
0.694
0.684
0.678
0.686
0.682
0.682
0.682
0.688
0.696
0.690
0.702
0.696
0.680
0.668
0.660
0.638
0.624
0.620
0.624
0.644
0.640
0.664
0.680
0.682
0.676
0.670
0.668
0.652
0.662
0.664
0.664
0.656
0.672
0.680
0.662
0.664
0.716
0.710
0.702
0.684
0.688
0.662
0.670
0.654
0.652
0.644
0.646
0.634
0.638
0.636
0.644
0.634
0.640
0.648
0.644
0.650
0.662
0.660
0.664
0.668
0.668
0.666
0.660
0.644
0.650
0.652
0.654
0.674
0.676
0.680
0.684
0.676
0.692
0.688
0.680
0.684
0.684
0.674
0.666
0.662
0.646
0.640
0.634
0.624
0.626
0.626
0.628
0.636
0.658
0.680
0.678
0.700
0.712
0.708
0.706
0.692
0.672
0.672
0.672
0.666
0.674
0.676
0.670
0.678
0.666
0.672
0.678
0.684
0.684
0.678
0.676
0.674
0.676
0.656
0.650
0.646
0.628
0.614
0.616
0.608
0.596
0.610
0.622
0.634
0.652
0.666
0.692
0.708
0.696
0.690
0.686
0.696
0.686
0.690
0.670
0.660
0.658
0.666
0.698
0.734
0.730
0.740
0.738
0.750
0.766
0.756
0.758
0.716
0.702
0.692
0.696
0.690
0.712
0.742
0.752
0.768
0.770
0.774
0.774
0.780
0.748
0.760
0.764
0.738
0.722
0.734
0.708
0.716
0.732
0.770
0.790
0.790
0.780
0.758
0.726
0.686
0.664
0.644
0.664
0.692
0.682
0.680
0.688
0.688
0.710
0.712
0.718
0.704
0.694
0.692
0.674
0.662
0.648
0.640
0.636
0.614
0.626
0.624
0.656
0.680
0.712
0.706
0.692
0.678
0.658
0.650
0.642
0.642
0.648
0.656
0.666
0.678
0.710
0.694
0.696
0.682
0.652
0.652
0.690
0.702
0.710
0.702
0.698
0.668
0.668
0.654
0.638
0.652
0.648
0.664
0.680
0.682
0.696
0.702
0.684
0.690
0.696
0.686
0.686
0.684
0.684
0.686
0.692
0.704
0.692
0.696
0.704
0.716
0.688
0.698
0.686
0.686
0.680
0.680
0.714
0.740
0.738
0.724
0.736
0.726
0.716
0.700
0.672
0.664
0.666
0.676
0.682
0.690
0.684
0.704
0.708
0.702
0.686
0.684
0.668
0.644
0.638
0.632
0.622
0.616
0.612
0.612
0.608
0.624
0.632
0.626
0.604
0.612
0.618
0.624
0.604
0.602
0.618
0.640
0.660
0.682
0.730
0.774
0.768
0.752
0.756
0.734
0.722
0.698
0.662
0.644
0.630
0.618
0.610
0.592
0.592
0.582
0.582
0.574
0.572
0.572
0.562
0.566
0.568
0.584
0.592
0.598
0.598
0.584
0.578
0.578
0.574
0.566
0.568
0.568
0.578
0.576
0.590
0.610
0.650
0.678
0.706
0.704
0.718
0.694
0.652
0.636
0.640
0.646
0.682
0.660
0.666
0.662
0.638
0.644
0.640
0.652
0.650
0.656
0.652
0.666
0.654
0.660
0.654
0.654
0.610
0.616
0.606
0.604
0.610
0.616
0.628
0.632
0.632
0.636
0.638
0.646
0.676
0.684
0.690
0.704
0.698
0.696
0.678
0.670
0.668
0.662
0.654
0.640
0.668
0.650
0.654
0.640
0.642
0.628
0.642
0.658
0.648
0.666
0.684
0.724
0.730
0.686
0.672
0.644
0.632
0.610
0.604
0.588
0.606
0.622
0.652
0.674
0.650
0.638
0.646
0.660
0.686
0.718
0.704
0.688
0.684
0.676
0.658
0.646
0.628
0.614
0.614
0.636
0.674
0.704
0.768
0.740
0.780
0.800
0.804
0.740
0.728
0.710
0.676
0.650
0.642
0.638
0.670
0.700
0.748
0.778
0.792
0.776
0.760
0.742
0.734
0.724
0.708
0.686
0.680
0.682
0.720
0.746
0.776
0.780
0.748
0.730
0.720
0.726
0.722
0.720
0.720
0.708
0.710
0.702
0.702
0.682
0.658
0.674
0.674
0.730
0.750
0.762
0.792
0.754
0.752
0.738
0.718
0.696
0.678
0.676
0.678
0.684
0.660
0.666
0.676
0.686
0.696
0.694
0.698
0.702
0.692
0.690
0.674
0.662
0.640
0.646
0.642
0.648
0.670
0.700
0.690
0.672
0.678
0.654
0.662
0.660
0.646
0.626
0.634
0.636
0.688
0.754
0.796
0.802
0.804
0.816
0.816
0.780
0.750
0.722
0.712
0.688
0.680
0.688
0.698
0.728
0.746
0.730
0.728
0.730
0.726
0.724
0.702
0.686
0.660
0.644
0.630
0.616
0.650
0.660
0.710
0.726
0.766
0.784
0.774
0.778
0.752
0.746
0.750
0.738
0.744
0.752
0.724
0.718
0.718
0.718
0.728
0.726
0.732
0.726
0.704
0.704
0.708
0.686
0.694
0.688
0.688
0.700
0.724
0.738
0.752
0.728
0.730
0.726
0.748
0.718
0.712
0.686
0.692
0.692
0.680
0.674
0.662
0.672
0.676
0.696
0.720
0.716
0.738
0.718
0.718
0.694
0.698
0.694
0.682
0.682
0.676
0.688
0.686
0.674
0.664
0.672
0.652
0.648
0.648
0.686
0.716
0.696
0.676
0.664
0.668
0.680
0.694
0.702
0.682
0.682
0.676
0.670
0.668
0.698
0.762
0.836
0.842
0.846
0.828
0.804
0.818
0.808
0.798
0.788
0.764
0.742
0.710
0.696
0.676
0.690
0.722
0.720
0.730
0.758
0.802
0.824
0.840
0.844
0.826
0.818
0.790
0.766
0.730
0.714
0.680
0.670
0.694
0.746
0.758
0.786
0.818
0.814
0.836
0.810
0.772
0.746
0.724
0.700
0.714
0.736
0.736
0.766
0.788
0.786
0.802
0.798
0.776
0.782
0.772
0.756
0.758
0.762
0.754
0.756
0.764
0.744
0.718
0.722
0.722
0.708
0.684
0.658
0.682
0.698
0.706
0.714
0.782
0.798
0.800
0.782
0.764
0.756
0.736
0.726
0.718
0.720
0.728
0.748
0.764
0.774
0.790
0.794
0.782
0.790
0.756
0.732
0.710
0.714
0.726
0.746
0.738
0.722
0.712
0.704
0.686
0.688
0.680
0.692
0.688
0.686
0.686
0.680
0.680
0.688
0.676
0.672
0.656
0.642
0.656
0.652
0.682
0.728
0.760
0.770
0.776
0.766
0.748
0.724
0.698
0.700
0.676
0.716
0.748
0.764
0.750
0.716
0.700
0.674
0.656
0.634
0.612
0.606
0.594
0.584
0.578
0.578
0.580
0.590
0.614
0.650
0.652
0.680
0.648
0.668
0.694
0.732
0.752
0.766
0.808
0.794
0.780
0.742
0.736
0.722
0.734
0.708
0.726
0.712
0.676
0.656
0.664
0.742
0.764
0.784
0.774
0.788
0.772
0.752
0.746
0.756
0.754
0.744
0.748
0.750
0.738
0.754
0.690
0.698
0.694
0.680
0.678
0.672
0.674
0.682
0.702
0.716
0.720
0.736
0.732
0.750
0.762
0.756
0.744
0.732
0.716
0.704
0.702
0.722
0.716
0.708
0.700
0.720
0.776
0.792
0.776
0.772
0.746
0.724
0.690
0.674
0.650
0.644
0.642
0.646
0.650
0.666
0.674
0.708
0.708
0.722
0.730
0.726
0.742
0.720
0.716
0.700
0.692
0.686
0.702
0.710
0.706
0.702
0.694
0.680
0.678
0.662
0.644
0.646
0.664
0.674
0.678
0.698
0.708
0.700
0.698
0.698
0.680
0.684
0.686
0.696
0.716
0.696
0.700
0.714
0.730
0.712
0.704
0.708
0.708
0.700
0.688
0.694
0.686
0.684
0.672
0.664
0.662
0.674
0.692
0.688
0.698
0.676
0.672
0.668
0.692
0.714
0.738
0.744
0.724
0.728
0.728
0.722
0.708
0.696
0.686
0.670
0.664
0.648
0.646
0.636
0.660
0.690
0.696
0.722
0.728
0.710
0.680
0.694
0.726
0.754
0.760
0.776
0.770
0.788
0.784
0.758
0.742
0.716
0.702
0.696
0.710
0.700
0.710
0.720
0.734
0.722
0.710
0.694
0.690
0.690
0.694
0.710
0.762
0.794
0.786
0.792
0.790
0.754
0.760
0.756
0.764
0.762
0.756
0.724
0.718
0.704
0.702
0.724
0.742
0.764
0.754
0.732
0.726
0.698
0.696
0.708
0.722
0.726
0.728
0.726
0.742
0.736
0.714
0.692
0.688
0.666
0.668
0.648
0.634
0.620
0.622
0.606
0.596
0.578
0.574
0.574
0.578
0.588
0.592
0.594
0.608
0.614
0.632
0.654
0.658
0.650
0.644
0.634
0.612
0.614
0.624
0.652
0.656
0.662
0.668
0.660
0.674
0.690
0.716
0.726
0.734
0.710
0.690
0.686
0.682
0.670
0.652
0.644
0.632
0.622
0.624
0.648
0.694
0.754
0.772
0.786
0.746
0.702
0.672
0.648
0.660
0.676
0.638
0.634
0.642
0.680
0.676
0.674
0.672
0.664
0.688
0.742
0.722
0.706
0.714
0.752
0.728
0.708
0.676
0.666
0.646
0.644
0.638
0.638
0.630
0.642
0.650
0.654
0.656
0.654
0.644
0.630
0.626
0.630
0.668
0.708
0.782
0.738
0.686
0.672
0.658
0.642
0.634
0.610
0.624
0.614
0.624
0.626
0.618
0.622
0.614
0.632
0.654
0.648
0.656
0.634
0.612
0.608
0.606
0.612
0.634
0.662
0.716
0.730
0.726
0.722
0.692
0.668
0.654
0.668
0.640
0.638
0.622
0.614
0.610
0.612
0.626
0.642
0.654
0.686
0.688
0.728
0.716
0.726
0.718
0.710
0.696
0.676
0.670
0.660
0.668
0.668
0.680
0.686
0.692
0.710
0.728
0.726
0.732
0.722
0.720
0.698
0.692
0.670
0.676
0.666
0.686
0.714
0.736
0.742
0.744
0.718
0.728
0.708
0.700
0.688
0.686
0.692
0.688
0.696
0.686
0.694
0.704
0.706
0.688
0.674
0.664
0.650
0.644
0.644
0.630
0.622
0.636
0.662
0.688
0.716
0.738
0.726
0.738
0.742
0.724
0.712
0.706
0.708
0.710
0.700
0.712
0.722
0.738
0.762
0.738
0.752
0.734
0.722
0.752
0.736
0.718
0.718
0.746
0.752
0.718
0.690
0.656
0.650
0.638
0.638
1.318
0.702
0.732
0.742
0.768
0.758
0.750
0.732
0.716
0.722
0.722
0.748
0.764
0.742
0.744
0.716
0.722
0.716
0.742
0.750
0.720
0.712
0.700
0.686
0.690
0.674
0.696
0.672
0.682
0.700
0.724
0.720
0.740
0.724
0.730
0.716
0.728
0.712
0.704
0.682
0.688
0.676
0.676
0.686
0.694
0.706
0.702
0.704
0.708
0.710
0.708
0.700
0.692
0.678
0.656
0.646
0.658
0.668
0.682
0.704
0.712
0.712
0.718
0.708
0.708
0.712
0.706
0.704
0.712
0.708
0.702
0.690
0.678
0.674
0.672
0.680
0.690
0.698
0.700
0.696
0.708
0.738
0.722
0.726
0.712
0.694
0.678
0.666
0.664
0.672
0.680
0.692
0.694
0.692
0.672
0.670
0.676
0.664
0.670
0.670
0.666
0.672
0.666
0.666
0.662
0.654
0.644
0.632
0.632
0.624
0.630
0.630
0.632
0.634
0.640
0.644
0.646
0.652
0.662
0.654
0.664
0.666
0.664
0.666
0.676
0.688
0.700
0.692
0.700
0.700
0.702
0.700
0.714
0.724
0.712
0.718
0.706
0.706
0.700
0.686
0.666
0.676
0.676
0.694
0.700
0.710
0.752
0.708
0.712
0.696
0.684
0.682
0.674
0.670
0.674
0.670
0.666
0.676
0.690
0.682
0.680
0.684
0.670
0.660
0.656
0.638
0.642
0.634
0.640
0.638
0.644
0.650
0.656
0.662
0.668
0.678
0.676
0.668
0.670
0.658
0.658
0.648
0.642
0.624
0.628
0.628
0.622
0.634
0.626
0.614
0.612
0.620
0.622
0.622
0.624
0.622
0.624
0.618
0.618
0.592
0.596
0.584
0.580
0.576
0.578
0.594
0.606
0.630
0.650
0.670
0.694
0.698
0.690
0.678
0.672
0.654
0.660
0.648
0.642
0.632
0.630
0.624
0.630
0.628
0.630
0.614
0.620
0.632
0.652
0.648
0.660
0.660
0.666
0.666
0.656
0.648
0.646
0.642
0.652
0.666
0.712
0.726
0.750
0.746
0.736
0.724
0.694
0.672
0.660
0.652
0.652
0.650
0.646
0.642
0.632
0.636
0.640
0.648
0.650
0.658
0.668
0.664
0.680
0.684
0.690
0.688
0.686
0.688
0.690
0.682
0.680
0.670
0.660
0.654
0.656
0.648
0.662
0.668
0.676
0.696
0.716
0.724
0.718
0.704
0.676
0.672
0.666
0.686
0.680
0.732
0.764
0.772
0.758
0.738
0.712
0.688
0.662
0.642
0.640
0.636
0.620
0.620
0.632
0.660
0.676
0.700
0.718
0.796
0.774
0.812
0.750
0.752
0.730
0.708
0.704
0.692
0.706
0.712
0.700
0.698
0.704
0.688
0.698
0.676
0.692
0.690
0.718
0.714
0.724
0.720
0.726
0.704
0.704
0.708
0.718
0.714
0.712
0.706
0.690
0.686
0.688
0.700
0.686
0.680
0.662
0.648
0.632
0.644
0.648
0.660
0.672
0.678
0.678
0.684
0.674
0.692
0.710
0.698
0.704
0.690
0.702
0.692
0.690
0.670
0.682
0.696
0.682
0.704
0.700
0.716
0.710
0.726
0.722
0.728
0.720
0.706
0.710
0.702
0.690
0.686
0.686
0.682
0.688
0.692
0.690
0.688
0.684
0.674
0.666
0.662
0.668
0.684
0.692
0.700
0.702
0.708
0.716
0.726
0.718
0.712
0.702
0.700
0.694
0.690
0.694
0.692
0.702
0.684
0.690
0.684
0.696
0.694
0.696
0.708
0.696
0.698
0.682
0.666
0.656
0.636
0.628
0.630
0.644
0.656
0.672
0.688
0.716
0.730
0.748
0.738
0.718
0.688
0.668
0.650
0.642
0.640
0.638
0.644
0.640
0.652
0.656
0.664
0.666
0.666
0.662
0.668
0.684
0.684
0.686
0.680
0.682
0.680
0.668
0.660
0.656
0.644
0.636
0.642
0.662
0.676
0.696
0.688
0.694
0.676
0.652
0.678
0.728
0.740
0.804
0.786
0.790
0.782
0.772
0.756
0.752
0.738
0.734
0.750
0.742
0.758
0.764
0.754
0.750
0.740
0.734
0.716
0.720
0.732
0.730
0.734
0.726
0.734
0.734
0.716
0.710
0.694
0.696
0.700
0.678
0.670
0.664
0.670
0.670
0.682
0.694
0.700
0.696
0.684
0.662
0.658
0.670
0.682
0.692
0.688
0.692
0.690
0.690
0.702
0.700
0.700
0.720
0.736
0.762
0.744
0.754
0.750
0.742
0.744
0.746
0.738
0.736
0.746
0.744
0.770
0.762
0.766
0.780
0.782
0.774
0.746
0.738
0.714
0.688
0.674
0.682
0.674
0.684
0.682
0.682
0.700
0.700
0.718
0.708
0.722
0.716
0.714
0.720
0.704
0.700
0.688
0.690
0.702
0.688
0.718
0.738
0.734
0.752
0.756
0.742
0.742
0.720
0.716
0.690
0.672
0.652
0.656
0.664
0.680
0.704
0.712
0.734
0.728
0.730
0.710
0.700
0.690
0.674
0.670
0.674
0.686
0.696
0.700
0.706
0.716
0.710
0.694
0.688
0.698
0.676
0.688
0.690
0.684
0.670
0.668
0.680
0.694
0.688
0.700
0.708
0.720
0.718
0.716
0.710
0.692
0.692
0.672
0.668
0.656
0.650
0.650
0.640
0.650
0.682
0.688
0.694
0.710
0.704
0.714
0.698
0.704
0.690
0.696
0.684
0.680
0.684
0.668
0.664
0.658
0.654
0.646
0.646
0.646
0.638
0.640
0.636
0.630
0.616
0.622
0.620
0.614
0.614
0.612
0.612
0.606
0.602
0.602
0.594
0.594
0.590
0.582
0.588
0.590
0.600
0.608
0.620
0.636
0.638
0.654
0.652
0.642
0.636
0.622
0.630
0.640
0.648
0.662
0.674
0.694
0.694
0.700
0.688
0.688
0.688
0.706
0.710
0.710
0.712
0.704
0.692
0.670
0.652
0.664
0.684
0.690
0.710
0.712
0.714
0.708
0.702
0.700
0.688
0.682
0.676
0.662
0.660
0.662
0.646
0.630
0.640
0.642
0.660
0.678
0.684
0.694
0.696
0.702
0.702
0.694
0.686
0.674
0.672
0.672
0.672
0.676
0.680
0.676
0.684
0.686
0.678
0.688
0.674
0.674
0.666
0.662
0.674
0.676
0.668
0.660
0.654
0.650
0.642
0.632
0.632
0.648
0.680
0.700
0.716
0.704
0.698
0.668
0.654
0.648
0.628
0.626
0.626
0.626
0.638
0.654
0.660
0.664
0.676
0.684
0.692
0.716
0.720
0.698
0.700
0.696
0.698
0.706
0.696
0.694
0.702
0.698
0.684
0.690
0.692
0.698
0.698
0.710
0.702
0.670
0.660
0.662
0.666
0.684
0.674
0.662
0.650
0.638
0.638
0.654
0.686
0.694
0.712
0.704
0.700
0.688
0.676
0.658
0.642
0.648
0.654
0.670
0.682
0.708
0.722
0.712
0.724
0.732
0.730
0.720
0.710
0.704
0.696
0.678
0.656
0.652
0.660
0.680
0.712
0.724
0.728
0.740
0.732
0.722
0.720
0.716
0.720
0.732
0.730
0.728
0.730
0.738
0.740
0.746
0.738
0.728
0.710
0.716
0.706
0.714
0.708
0.704
0.700
0.702
0.720
0.720
0.700
0.704
0.700
0.692
0.686
0.686
0.690
0.686
0.694
0.698
0.694
0.686
0.670
0.670
0.666
0.672
0.660
0.642
0.636
0.642
0.666
0.672
0.678
0.694
0.710
0.710
0.690
0.680
0.674
0.666
0.648
0.652
0.630
0.650
0.656
0.690
0.722
0.754
0.778
0.796
0.818
0.810
0.810
0.778
0.762
0.738
0.734
0.732
0.714
0.694
0.712
0.704
0.698
0.664
0.666
0.682
0.724
0.750
0.734
0.750
0.748
0.726
0.738
0.732
0.720
0.738
0.756
0.738
0.744
0.734
0.728
0.728
0.732
0.724
0.714
0.728
0.710
0.702
0.706
0.696
0.690
0.690
0.692
0.698
0.684
0.668
0.656
0.648
0.636
0.640
0.646
0.686
0.736
0.762
0.756
0.734
0.738
0.756
0.260
0.476
0.728
0.718
0.718
0.718
0.734
0.748
0.764
0.754
0.734
0.726
0.714
0.708
0.716
0.724
0.708
0.686
0.682
0.682
0.690
0.688
0.694
0.712
0.708
0.700
0.672
0.664
0.674
0.684
0.694
0.726
0.736
0.752
0.742
0.746
0.724
0.718
0.722
0.724
0.726
0.724
0.742
0.730
0.710
0.732
0.736
0.740
0.754
0.756
0.740
0.736
0.718
0.704
0.690
0.688
0.686
0.690
0.692
0.676
0.684
0.700
0.702
0.704
0.716
0.730
0.736
0.730
0.716
0.710
0.690
0.662
0.650
0.632
0.616
0.608
0.614
0.628
0.638
0.650
0.676
0.666
0.662
0.650
0.648
0.638
0.614
0.606
0.602
0.588
0.598
0.612
0.634
0.650
0.676
0.694
0.688
0.700
0.714
0.700
0.700
0.694
0.690
0.690
0.700
0.712
0.724
0.730
0.746
0.744
0.752
0.754
0.744
0.744
0.732
0.732
0.744
0.738
0.748
0.732
0.720
0.718
0.728
0.712
0.698
0.708
0.698
0.694
0.690
0.686
0.682
0.688
0.706
0.734
0.656
0.674
0.658
0.648
0.638
0.626
0.618
0.620
0.614
0.614
0.612
0.618
0.610
0.602
0.596
0.590
0.586
0.594
0.608
0.644
0.658
0.708
0.766
0.784
0.792
0.800
0.782
0.762
0.742
0.738
0.712
0.702
0.656
0.674
0.690
0.718
0.754
0.776
0.802
0.856
0.866
0.872
0.854
0.848
0.802
0.782
0.754
0.754
0.740
0.750
0.734
0.752
0.718
0.700
0.684
0.656
0.650
0.656
0.716
0.764
0.782
0.762
0.758
0.756
0.748
0.728
0.698
0.682
0.672
0.680
0.678
0.708
0.728
0.766
0.786
0.778
0.744
0.728
0.704
0.694
0.674
0.688
0.674
0.674
0.672
0.660
0.660
0.642
0.634
0.632
0.644
0.656
0.694
0.710
0.716
0.714
0.712
0.704
0.698
0.696
0.674
0.666
0.654
0.638
0.646
0.656
0.670
0.704
0.772
0.758
0.768
0.752
0.742
0.730
0.714
0.700
0.720
0.740
0.728
0.710
0.702
0.706
0.702
0.710
0.738
0.736
0.722
0.732
0.732
0.722
0.704
0.686
0.668
0.678
0.680
0.708
0.736
0.772
0.774
0.772
0.778
0.786
0.776
0.764
0.744
0.734
0.714
0.712
0.724
0.724
0.722
0.736
0.758
0.740
0.726
0.738
0.744
0.744
0.740
0.746
0.752
0.736
0.744
0.742
0.736
0.738
0.736
0.738
0.722
0.722
0.730
0.718
0.728
0.724
0.716
0.714
0.716
0.728
0.714
0.722
0.724
0.720
0.724
0.724
0.714
0.698
0.706
0.766
0.754
0.720
0.708
0.684
0.660
0.648
0.648
0.650
0.672
0.674
0.688
0.692
0.714
0.708
0.718
0.716
0.706
0.698
0.708
0.698
0.702
0.702
0.718
0.724
0.744
0.752
0.746
0.744
0.732
0.728
0.716
0.716
0.720
0.712
0.712
0.712
0.704
0.698
0.694
0.682
0.678
0.672
0.668
0.664
0.664
0.664
0.666
0.672
0.666
0.666
0.684
0.672
0.668
0.650
0.650
0.638
0.648
0.660
0.674
0.702
0.708
0.714
0.706
0.706
0.712
0.710
0.698
0.680
0.672
0.686
0.678
0.668
0.648
0.650
0.660
0.660
0.678
0.710
0.748
0.756
0.744
0.718
0.710
0.706
0.724
0.726
0.746
0.750
0.770
0.748
0.758
0.746
0.734
0.746
0.748
0.738
0.744
0.742
0.748
0.754
0.752
0.744
0.742
0.756
0.770
0.772
0.772
0.764
0.752
0.726
0.712
0.718
0.744
0.732
0.700
0.710
0.696
0.700
0.698
0.698
0.710
0.694
0.708
0.702
0.704
0.680
0.684
0.694
0.710
0.730
0.738
0.746
0.742
0.740
0.714
0.688
0.688
0.680
0.670
0.660
0.648
0.648
0.630
0.630
0.610
0.612
0.604
0.602
0.602
0.598
0.604
0.606
0.614
0.626
0.638
0.650
0.660
0.670
0.678
0.686
0.668
0.672
0.660
0.650
0.652
0.648
0.664
0.686
0.684
0.702
0.714
0.698
0.686
0.682
0.676
0.668
0.674
0.680
0.712
0.714
0.708
0.708
0.684
0.656
0.646
0.640
0.640
0.648
0.656
0.660
0.650
0.666
0.686
0.686
0.684
0.688
0.684
0.680
0.662
0.662
0.658
0.654
0.670
0.666
0.692
0.694
0.690
0.680
0.688
0.678
0.672
0.674
0.666
0.664
0.666
0.658
0.668
0.684
0.702
0.698
0.710
0.710
0.706
0.708
0.694
0.686
0.694
0.692
0.672
0.672
0.658
0.654
0.646
0.652
0.660
0.662
0.656
0.674
0.664
0.666
0.658
0.652
0.650
0.658
0.674
0.696
0.728
0.768
0.760
0.736
0.728
0.702
0.670
0.668
0.668
0.674
0.684
0.704
0.738
0.752
0.754
0.734
0.728
0.704
0.700
0.698
0.690
0.706
0.710
0.732
0.726
0.738
0.734
0.728
0.732
0.720
0.732
0.728
0.732
0.730
0.740
0.742
0.742
0.738
0.736
0.744
0.726
0.726
0.716
0.720
0.686
0.688
0.676
0.672
0.676
0.682
0.696
0.718
0.702
0.696
0.682
0.690
0.680
0.688
0.710
0.720
0.730
0.748
0.742
0.754
0.748
0.744
0.742
0.734
0.736
0.742
0.742
0.728
0.732
0.734
0.736
0.742
0.744
0.738
0.720
0.720
0.704
0.688
0.656
0.648
0.654
0.648
0.646
0.684
0.708
0.734
0.742
0.738
0.724
0.730
0.726
0.714
0.694
0.706
0.700
0.712
0.684
0.684
0.670
0.672
0.670
0.678
0.680
0.696
0.708
0.744
0.748
0.720
0.706
0.684
0.678
0.674
0.676
0.690
0.714
0.722
0.750
0.750
0.754
0.748
0.762
0.748
0.750
0.744
0.734
0.722
0.716
0.716
0.734
0.722
0.730
0.730
0.730
0.718
0.708
0.726
0.714
0.716
0.706
0.700
0.694
0.692
0.684
0.676
0.676
0.668
0.664
0.662
0.672
0.686
0.692
0.702
0.688
0.680
0.660
0.648
0.642
0.628
0.618
0.610
0.608
0.630
0.634
0.684
0.694
0.716
0.740
0.708
0.702
0.682
0.676
0.664
0.668
0.674
0.668
0.688
0.704
0.706
0.714
0.708
0.704
0.700
0.692
0.690
0.692
0.686
0.682
0.678
0.684
0.692
0.700
0.696
0.700
0.694
0.718
0.706
0.718
0.706
0.712
0.706
0.696
0.702
0.692
0.696
0.700
0.712
0.718
0.712
0.718
0.720
0.724
0.708
0.720
0.718
0.696
0.688
0.684
0.682
0.680
0.686
0.690
0.696
0.708
0.700
0.706
0.700
0.700
0.704
0.696
0.698
0.692
0.684
0.682
0.672
0.662
0.662
0.666
0.658
0.664
0.664
0.670
0.680
0.684
0.686
0.678
0.678
0.674
0.678
0.684
0.682
0.682
0.690
0.684
0.678
0.680
0.678
0.674
0.676
0.674
0.670
0.676
0.676
0.678
0.686
0.676
0.672
0.668
0.654
0.642
0.632
0.628
0.628
0.632
0.640
0.648
0.676
0.680
0.682
0.678
0.672
0.678
0.682
0.670
0.666
0.668
0.652
0.640
0.642
0.638
0.664
0.688
0.706
0.732
0.736
0.738
0.736
0.726
0.718
0.700
0.692
0.686
0.686
0.680
0.682
0.690
0.686
0.704
0.702
0.706
0.702
0.702
0.702
0.694
0.692
0.688
0.694
0.686
0.690
0.684
0.678
0.676
0.666
0.670
0.670
0.668
0.666
0.676
0.678
0.676
0.672
0.666
0.648
0.654
0.652
0.660
0.654
0.666
0.672
0.678
0.678
0.668
0.674
0.664
0.676
0.672
0.682
0.682
0.712
0.698
0.710
0.696
0.700
0.688
0.688
0.682
0.680
0.680
0.676
0.668
0.670
0.672
0.664
0.668
0.668
0.650
0.670
0.672
0.674
0.686
0.684
0.696
0.680
0.688
0.666
0.658
0.638
0.624
0.606
0.604
0.602
0.600
0.626
0.632
0.660
0.700
0.722
0.724
0.710
0.686
0.670
0.656
0.640
0.654
0.684
0.740
0.804
0.802
0.832
0.822
0.846
0.810
0.810
0.782
0.770
0.742
0.722
0.722
0.708
0.722
0.728
0.752
0.740
0.748
0.740
0.724
0.718
0.696
0.704
0.704
0.706
0.710
0.712
0.710
0.714
0.716
0.716
0.716
0.716
0.722
0.714
0.710
0.706
0.692
0.700
0.698
0.698
0.700
0.714
0.714
0.720
0.716
0.706
0.700
0.692
0.676
0.680
0.680
0.684
0.690
0.688
0.684
0.684
0.684
0.670
0.674
0.670
0.670
0.676
0.678
0.670
0.670
0.678
0.672
0.670
0.674
0.664
0.656
0.644
0.640
0.630
0.638
0.642
0.662
0.678
0.686
0.690
0.692
0.698
0.682
0.692
0.678
0.678
0.668
0.654
0.654
0.652
0.640
0.648
0.654
0.652
0.658
0.666
0.654
0.654
0.646
0.644
0.634
0.624
0.630
0.662
0.694
0.708
0.706
0.688
0.688
0.678
0.684
0.672
0.672
0.660
0.662
0.660
0.676
0.670
0.680
0.680
0.682
0.694
0.708
0.720
0.730
0.728
0.720
0.714
0.708
0.702
0.702
0.690
0.692
0.692
0.688
0.686
0.690
0.690
0.682
0.684
0.680
0.678
0.674
0.680
0.690
0.704
0.712
0.724
0.708
0.718
0.714
0.704
0.698
0.690
0.680
0.686
0.678
0.688
0.688
0.694
0.686
0.668
0.658
0.648
0.646
0.652
0.638
0.630
0.650
0.690
0.730
0.758
0.734
0.752
0.758
0.746
0.738
0.720
0.724
0.702
0.700
0.698
0.696
0.700
0.696
0.710
0.706
0.704
0.702
0.702
0.690
0.688
0.674
0.670
0.678
0.680
0.700
0.714
0.736
0.752
0.752
0.740
0.734
0.730
0.710
0.708
0.694
0.690
0.782
0.764
0.728
0.726
0.694
0.712
0.710
0.690
0.676
0.662
0.656
0.642
0.640
0.632
0.660
0.668
0.670
0.686
0.666
0.660
0.650
0.634
0.638
0.634
0.636
0.656
0.710
0.742
0.752
0.740
0.732
0.722
0.716
0.708
0.706
0.684
0.672
0.658
0.660
0.642
0.636
0.638
0.658
0.706
0.766
0.770
0.784
0.760
0.758
0.740
0.714
0.694
0.678
0.670
0.664
0.676
0.710
0.712
0.730
0.724
0.712
0.690
0.690
0.682
0.690
0.700
0.716
0.722
0.740
0.726
0.724
0.702
0.694
0.700
0.704
0.698
0.698
0.706
0.708
0.722
0.722
0.726
0.726
0.732
0.726
0.730
0.726
0.706
0.702
0.686
0.690
0.706
0.720
0.732
0.734
0.728
0.716
0.696
0.700
0.696
0.710
0.710
0.728
0.728
0.724
0.714
0.694
0.672
0.678
0.666
0.676
0.680
0.690
0.698
0.704
0.718
0.714
0.728
0.734
0.734
0.722
0.714
0.708
0.710
0.700
0.684
0.684
0.674
0.668
0.654
0.644
0.656
0.666
0.696
0.704
0.726
0.720
0.714
0.722
0.712
0.694
0.684
0.666
0.656
0.648
0.638
0.640
0.636
0.650
0.672
0.688
0.732
0.746
0.754
0.758
0.734
0.734
0.708
0.684
0.676
0.668
0.662
0.644
0.640
0.652
0.688
0.754
0.828
0.798
0.746
0.718
0.696
0.680
0.680
0.662
0.668
0.656
0.668
0.658
0.672
0.660
0.654
0.654
0.654
0.660
0.662
0.670
0.676
0.682
0.684
0.680
0.682
0.674
0.672
0.658
0.650
0.644
0.638
0.628
0.638
0.638
0.672
0.688
0.700
0.716
0.712
0.730
0.708
0.714
0.696
0.692
0.688
0.676
0.668
0.678
0.676
0.684
0.678
0.688
0.670
0.658
0.654
0.650
0.662
0.666
0.678
0.684
0.692
0.704
0.710
0.716
0.698
0.694
0.694
0.686
0.688
0.676
0.692
0.672
0.692
0.710
0.698
0.714
0.708
0.702
0.698
0.694
0.682
0.672
0.656
0.646
0.638
0.646
0.680
0.724
0.712
0.706
0.686
0.674
0.660
0.636
0.632
0.642
0.650
0.670
0.686
0.702
0.706
0.700
0.714
0.708
0.712
0.718
0.712
0.714
0.718
0.700
0.704
0.698
0.698
0.678
0.680
0.682
0.692
0.684
0.706
0.708
0.716
0.728
0.728
0.718
0.698
0.674
0.660
0.662
0.672
0.670
0.676
0.674
0.670
0.672
0.684
0.692
0.696
0.726
0.724
0.718
0.722
0.706
0.708
0.694
0.686
0.678
0.692
0.694
0.704
0.708
0.696
0.690
0.692
0.688
0.684
0.690
0.682
0.680
0.684
0.676
0.678
0.658
0.652
0.644
0.656
0.664
0.690
0.698
0.706
0.726
0.726
0.712
0.702
0.690
0.684
0.672
0.670
0.666
0.666
0.664
0.670
0.674
0.670
0.672
0.656
0.650
0.640
0.644
0.660
0.662
0.680
0.678
0.656
0.642
0.650
0.660
0.662
0.672
0.668
0.668
0.670
0.668
0.664
0.656
0.654
0.648
0.646
0.644
0.654
0.658
0.660
0.670
0.658
0.664
0.674
0.680
0.688
0.698
0.696
0.692
0.690
0.680
0.664
0.656
0.644
0.638
0.644
0.636
0.646
0.640
0.654
0.658
0.672
0.702
0.686
0.684
0.678
0.674
0.654
0.656
0.642
0.634
0.664
0.308
0.366
0.668
0.670
0.678
0.674
0.674
0.672
0.680
0.694
0.700
0.702
0.718
0.732
0.732
0.718
0.712
0.696
0.688
0.688
0.678
0.670
0.672
0.688
0.688
0.706
0.708
0.720
0.708
0.712
0.700
0.692
0.686
0.684
0.678
0.676
0.676
0.670
0.674
0.670
0.654
0.644
0.632
0.636
0.638
0.636
0.646
0.674
0.708
0.728
0.722
0.706
0.684
0.668
0.662
0.652
0.634
0.630
0.616
0.620
0.600
0.606
0.602
0.600
0.598
0.596
0.590
0.592
0.608
0.644
0.668
0.668
0.648
0.646
0.638
0.638
0.640
0.648
0.664
0.664
0.670
0.672
0.646
0.640
0.652
0.652
0.658
0.672
0.676
0.676
0.672
0.668
0.668
0.664
0.674
0.674
0.658
0.640
0.636
0.640
0.642
0.640
0.668
0.690
0.728
0.744
0.742
0.732
0.726
0.718
0.702
0.708
0.714
0.718
0.730
0.736
0.726
0.724
0.712
0.708
0.714
0.702
0.702
0.704
0.712
0.720
0.724
0.726
0.724
0.720
0.710
0.698
0.684
0.662
0.664
0.654
0.680
0.682
0.712
0.724
0.722
0.740
0.734
0.726
0.706
0.698
0.678
0.664
0.650
0.642
0.638
0.634
0.630
0.624
0.618
0.616
0.632
0.654
0.686
0.694
0.708
0.718
0.710
0.698
0.694
0.692
0.676
0.668
0.674
0.672
0.674
0.672
0.684
0.690
0.700
0.680
0.680
0.688
0.682
0.688
0.680
0.674
0.674
0.680
0.666
0.660
0.656
0.638
0.640
0.628
0.632
0.618
0.616
0.600
0.598
0.604
0.614
0.628
0.650
0.666
0.674
0.666
0.668
0.646
0.632
0.640
0.618
0.618
0.600
0.602
0.592
0.588
0.590
0.584
0.584
0.582
0.588
0.584
0.588
0.590
0.598
0.598
0.604
0.600
0.596
0.600
0.600
0.616
0.636
0.638
0.656
0.682
0.690
0.694
0.694
0.678
0.674
0.664
0.668
0.722
0.720
0.722
0.714
0.688
0.672
0.642
0.636
0.634
0.660
0.694
0.732
0.764
0.718
0.722
0.724
0.732
0.728
0.738
0.732
0.714
0.704
0.714
0.722
0.724
0.740
0.758
0.752
0.746
0.728
0.722
0.710
0.694
0.686
0.666
0.652
0.662
0.658
0.666
0.686
0.690
0.688
0.688
0.682
0.668
0.658
0.642
0.628
0.614
0.616
0.622
0.628
0.644
0.662
0.664
0.660
0.658
0.650
0.646
0.640
0.620
0.616
0.632
0.632
0.646
0.640
0.636
0.630
0.626
0.628
0.634
0.634
0.646
0.636
0.636
0.648
0.638
0.654
0.654
0.654
0.652
0.664
0.672
0.666
0.656
0.654
0.634
0.638
0.630
0.624
0.612
0.610
0.616
0.624
0.640
0.672
0.686
0.712
0.720
0.706
0.694
0.672
0.672
0.664
0.654
0.654
0.652
0.664
0.664
0.664
0.666
0.668
0.662
0.664
0.670
0.664
0.668
0.668
0.652
0.676
0.652
0.664
0.646
0.646
0.650
0.668
0.692
0.722
0.752
0.754
0.762
0.760
0.760
0.754
0.740
0.720
0.704
0.692
0.690
0.688
0.692
0.678
0.678
0.682
0.682
0.684
0.700
0.720
0.750
0.752
0.756
0.758
0.738
0.730
0.712
0.698
0.684
0.664
0.658
0.654
0.646
0.656
0.654
0.638
0.640
0.652
0.668
0.680
0.690
0.706
0.718
0.714
0.712
0.690
0.678
0.670
0.666
0.664
0.664
0.672
0.670
0.678
0.676
0.682
0.680
0.678
0.668
0.660
0.656
0.640
0.634
0.624
0.624
0.620
0.636
0.648
0.710
0.712
0.688
0.730
0.752
0.758
0.752
0.728
0.706
0.680
0.676
0.662
0.658
0.652
0.656
0.674
0.674
0.688
0.690
0.698
0.694
0.718
0.714
0.704
0.692
0.668
0.656
0.654
0.646
0.666
0.682
0.706
0.752
0.776
0.792
0.756
0.754
0.726
0.706
0.678
0.676
0.672
0.662
0.670
0.672
0.680
0.692
0.688
0.684
0.668
0.664
0.670
0.664
0.682
0.694
0.708
0.726
0.708
0.698
0.668
0.656
0.668
0.648
0.662
0.650
0.646
0.638
0.640
0.654
0.676
0.708
0.754
0.770
0.776
0.780
0.768
0.752
0.744
0.722
0.710
0.694
0.690
0.670
0.662
0.652
0.644
0.648
0.652
0.692
0.728
0.756
0.764
0.762
0.750
0.734
0.714
0.696
0.680
0.668
0.658
0.662
0.650
0.666
0.682
0.680
0.704
0.682
0.666
0.652
0.644
0.634
0.634
0.634
0.638
0.656
0.684
0.710
0.732
0.746
0.734
0.736
0.718
0.708
0.694
0.682
0.682
0.670
0.674
0.682
0.688
0.694
0.712
0.714
0.730
0.740
0.744
0.746
0.732
0.724
0.696
0.668
0.646
0.632
0.616
0.620
0.634
0.656
0.692
0.708
0.708
0.700
0.700
0.672
0.648
0.654
0.668
0.684
0.696
0.700
0.690
0.702
0.698
0.686
0.684
0.692
0.680
0.674
0.668
0.670
0.662
0.664
0.662
0.654
0.644
0.634
0.640
0.640
0.654
0.664
0.692
0.712
0.716
0.722
0.710
0.716
0.708
0.698
0.694
0.672
0.664
0.656
0.638
0.628
0.640
0.640
0.640
0.622
0.616
0.630
0.642
0.652
0.644
0.642
0.638
0.632
0.636
0.654
0.678
0.690
0.714
0.724
0.734
0.732
0.724
0.732
0.730
0.718
0.712
0.702
0.684
0.668
0.660
0.654
0.666
0.666
0.682
0.694
0.712
0.720
0.716
0.694
0.694
0.684
0.678
0.676
0.684
0.692
0.706
0.708
0.700
0.702
0.698
0.688
0.690
0.690
0.698
0.702
0.694
0.702
0.698
0.692
0.680
0.678
0.678
0.676
0.680
0.682
0.688
0.694
0.696
0.696
0.704
0.696
0.698
0.698
0.690
0.688
0.678
0.676
0.670
0.666
0.668
0.664
0.672
0.678
0.688
0.698
0.704
0.696
0.702
0.692
0.686
0.680
0.668
0.654
0.654
0.640
0.634
0.616
0.610
0.592
0.608
0.596
0.596
0.606
0.622
0.638
0.684
0.722
0.736
0.736
0.724
0.724
0.730
0.724
0.712
0.704
0.690
0.678
0.674
0.676
0.684
0.704
0.720
0.742
0.744
0.750
0.744
0.738
0.712
0.686
0.686
0.664
0.664
0.676
0.656
0.668
0.674
0.694
0.692
0.704
0.698
0.700
0.694
0.694
0.676
0.664
0.658
0.650
0.642
0.664
0.668
0.702
0.724
0.750
0.756
0.772
0.764
0.760
0.746
0.730
0.716
0.692
0.678
0.672
0.666
0.668
0.678
0.688
0.682
0.684
0.678
0.674
0.658
0.660
0.646
0.668
0.670
0.684
0.706
0.718
0.730
0.730
0.718
0.702
0.684
0.676
0.660
0.650
0.656
0.650
0.674
0.676
0.684
0.704
0.694
0.688
0.674
0.666
0.640
0.630
0.616
0.612
0.612
0.624
0.656
0.684
0.702
0.732
0.720
0.728
0.744
0.736
0.708
0.702
0.690
0.688
0.686
0.688
0.680
0.674
0.668
0.668
0.670
0.686
0.692
0.686
0.708
0.700
0.704
0.700
0.688
0.676
0.674
0.670
0.658
0.662
0.652
0.674
0.674
0.688
0.676
0.670
0.662
0.666
0.658
0.646
0.640
0.630
0.624
0.616
0.622
0.618
0.624
0.620
0.622
0.618
0.604
0.602
0.596
0.592
0.606
0.626
0.636
0.662
0.678
0.714
0.718
0.712
0.722
0.702
0.672
0.662
0.682
0.688
0.692
0.682
0.678
0.668
0.664
0.680
0.676
0.682
0.682
0.678
0.664
0.646
0.640
0.612
0.612
0.590
0.594
0.596
0.596
0.604
0.602
0.606
0.602
0.602
0.602
0.594
0.590
0.592
0.592
0.594
0.568
0.590
0.586
0.584
0.602
0.608
0.612
0.618
0.628
0.624
0.618
0.622
0.618
0.630
0.612
0.618
0.608
0.620
0.614
0.616
0.616
0.620
0.620
0.640
0.662
0.630
0.614
0.612
0.596
0.592
0.598
0.598
0.602
0.608
0.614
0.626
0.636
0.644
0.648
0.666
0.652
0.630
0.626
0.622
0.622
0.636
0.618
0.614
0.610
0.604
0.600
0.596
0.598
0.604
0.602
0.618
0.618
0.630
0.640
0.630
0.620
0.638
0.656
0.660
0.642
0.716
0.662
0.646
0.632
0.620
0.606
0.600
0.592
0.610
0.622
0.616
0.630
0.628
0.638
0.650
0.698
0.696
0.712
0.706
0.716
0.716
0.728
0.724
0.718
0.714
0.694
0.686
0.680
0.668
0.662
0.666
0.668
0.666
0.656
0.654
0.658
0.668
0.676
0.692
0.696
0.700
0.700
0.698
0.688
0.680
0.652
0.634
0.636
0.652
0.652
0.664
0.660
0.668
0.650
0.646
0.636
0.638
0.628
0.630
0.634
0.638
0.638
0.644
0.646
0.646
0.654
0.646
0.644
0.642
0.638
0.652
0.646
0.654
0.650
0.642
0.630
0.620
0.604
0.598
0.582
0.574
0.574
0.580
0.584
0.584
0.580
0.584
0.596
0.610
0.626
0.636
0.640
0.638
0.646
0.644
0.654
0.666
0.678
0.686
0.676
0.678
0.680
0.676
0.660
0.652
0.646
0.636
0.636
0.644
0.598
0.694
0.626
0.624
0.616
0.610
0.604
0.620
0.640
0.688
0.698
0.712
0.720
0.718
0.718
0.690
0.660
0.640
0.634
0.638
0.664
0.670
0.670
0.684
0.688
0.662
0.644
0.636
0.620
0.618
0.602
0.598
0.594
0.596
0.602
0.630
0.630
0.662
0.684
0.708
0.700
0.664
0.662
0.662
0.648
0.652
0.640
0.642
0.640
0.648
0.656
0.674
0.682
0.674
0.686
0.674
0.664
0.642
0.630
0.668
0.570
0.634
0.622
0.628
0.628
0.630
0.640
0.640
0.612
0.620
0.612
0.594
0.588
0.580
0.574
0.584
0.570
0.584
0.588
0.590
0.604
0.622
0.630
0.646
0.638
0.642
0.638
0.624
0.620
0.616
0.590
0.588
0.580
0.568
0.556
0.552
0.550
0.550
0.548
0.574
0.588
0.640
0.676
0.668
0.678
0.712
0.740
0.494
0.208
0.716
0.714
0.696
0.688
0.660
0.644
0.632
0.608
0.604
0.580
0.580
0.574
0.572
0.592
0.590
0.586
0.592
0.602
0.598
0.602
0.598
0.606
0.614
0.622
0.614
0.630
0.650
0.642
0.650
0.666
0.654
0.662
0.666
0.670
0.676
0.674
0.682
0.692
0.682
0.674
0.670
0.656
0.652
0.660
0.656
0.646
0.648
0.648
0.632
0.630
0.616
0.622
0.664
0.666
0.672
0.688
0.674
0.668
0.668
0.658
0.656
0.658
0.656
0.662
0.664
0.660
0.656
0.672
0.682
0.670
0.662
0.670
0.656
0.652
0.666
0.672
0.680
0.714
0.714
0.726
0.730
0.732
0.728
0.724
0.702
0.676
0.658
0.646
0.624
0.610
0.606
0.620
0.626
0.622
0.650
0.652
0.680
0.696
0.712
0.722
0.732
0.724
0.710
0.670
0.670
0.660
0.676
0.656
0.658
0.642
0.624
0.616
0.606
0.606
0.586
0.584
0.584
0.574
0.568
0.554
0.560
0.562
0.566
0.558
0.562
0.562
0.582
0.580
0.582
0.602
0.618
0.636
0.650
0.658
0.678
0.684
0.694
0.658
0.642
0.628
0.616
0.628
0.638
0.672
0.690
0.708
0.746
0.734
0.738
0.714
0.694
0.694
0.678
0.688
0.674
0.654
0.648
0.622
0.612
0.602
0.584
0.604
0.634
0.638
0.676
0.694
0.682
0.646
0.634
0.620
0.610
0.602
0.606
0.616
0.608
0.612
0.624
0.628
0.644
0.650
0.644
0.632
0.624
0.608
0.596
0.586
0.602
0.620
0.680
0.710
0.740
0.748
0.748
0.748
0.726
0.710
0.666
0.658
0.642
0.636
0.624
0.622
0.618
0.614
0.606
0.606
0.596
0.592
0.580
0.572
0.564
0.578
0.618
0.554
0.592
0.628
0.634
0.672
0.696
0.700
0.712
0.694
0.696
0.670
0.672
0.666
0.666
0.670
0.658
0.652
0.654
0.674
0.692
0.718
0.742
0.724
0.726
0.714
0.704
0.688
0.660
0.648
0.672
0.680
0.696
0.688
0.700
0.684
0.670
0.644
0.638
0.640
0.650
0.648
0.650
0.648
0.650
0.634
0.632
0.616
0.626
0.624
0.626
0.622
0.612
0.598
0.588
0.590
0.590
0.588
0.582
0.586
0.586
0.582
0.572
0.580
0.576
0.584
0.592
0.610
0.614
0.624
0.620
0.634
0.624
0.632
0.628
0.642
0.658
0.674
0.668
0.680
0.682
0.684
0.676
0.664
0.650
0.652
0.634
0.624
0.636
0.650
0.668
0.680
0.688
0.698
0.716
0.706
0.688
0.676
0.656
0.640
0.638
0.634
0.628
0.638
0.644
0.656
0.650
0.624
0.640
0.666
0.678
0.686
0.692
0.684
0.674
0.672
0.654
0.648
0.644
0.634
0.632
0.642
0.656
0.672
0.684
0.686
0.682
0.688
0.676
0.660
0.656
0.618
0.618
0.608
0.616
0.628
0.650
0.640
0.636
0.620
0.620
0.618
0.622
0.632
0.626
0.638
0.644
0.636
0.652
0.652
0.660
0.650
0.672
0.684
0.696
0.700
0.702
0.696
0.706
0.702
0.708
0.702
0.698
0.698
0.694
0.698
0.678
0.678
0.662
0.660
0.654
0.664
0.658
0.656
0.658
0.656
0.662
0.662
0.676
0.666
0.678
0.686
0.682
0.660
0.644
0.632
0.634
0.636
0.644
0.652
0.648
0.646
0.648
0.650
0.648
0.636
0.636
0.638
0.636
0.640
0.644
0.626
0.624
0.642
0.660
0.666
0.666
0.666
0.662
0.678
0.666
0.674
0.678
0.650
0.654
0.654
0.654
0.666
0.664
0.670
0.674
0.678
0.672
0.674
0.664
0.634
0.634
0.636
0.642
0.660
0.670
0.656
0.644
0.652
0.658
0.658
0.640
0.652
0.648
0.640
0.626
0.616
0.604
0.602
0.584
0.588
0.582
0.592
0.590
0.598
0.612
0.596
0.598
0.598
0.592
0.612
0.638
0.642
0.640
0.656
0.668
0.666
0.654
0.652
0.650
0.640
0.638
0.636
0.664
0.600
0.624
0.632
0.638
0.644
0.660
0.664
0.668
0.662
0.664
0.660
0.656
0.646
0.636
0.636
0.620
0.616
0.628
0.630
0.638
0.638
0.636
0.628
0.622
0.610
0.618
0.618
0.618
0.618
0.626
0.628
0.636
0.642
0.642
0.642
0.646
0.640
0.650
0.648
0.642
0.634
0.620
0.618
0.620
0.616
0.624
0.624
0.622
0.632
0.620
0.618
0.616
0.612
0.624
0.620
0.620
0.618
0.616
0.614
0.610
0.614
0.614
0.612
0.602
0.604
0.608
0.616
0.616
0.626
0.620
0.612
0.612
0.616
0.608
0.616
0.614
0.620
0.618
0.612
0.610
0.604
0.610
0.620
0.634
0.644
0.650
0.648
0.638
0.634
0.626
0.612
0.608
0.610
0.600
0.602
0.608
0.602
0.606
0.610
0.624
0.622
0.638
0.644
0.652
0.662
0.666
0.654
0.648
0.640
0.632
0.626
0.614
0.604
0.610
0.616
0.622
0.622
0.648
0.642
0.634
0.628
0.622
0.620
0.608
0.600
0.594
0.596
0.602
0.612
0.626
0.632
0.640
0.644
0.630
0.642
0.640
0.630
0.628
0.624
0.624
0.616
0.620
0.612
0.614
0.612
0.602
0.602
0.602
0.610
0.614
0.624
0.628
0.622
0.626
0.620
0.614
0.608
0.598
0.592
0.598
0.606
0.610
0.620
0.616
0.622
0.614
0.614
0.610
0.610
0.604
0.600
0.600
0.592
0.596
0.602
0.604
0.596
0.600
0.620
0.636
0.642
0.658
0.664
0.668
0.664
0.658
0.644
0.640
0.634
0.624
0.614
0.608
0.592
0.594
0.600
0.610
0.644
0.664
0.686
0.680
0.674
0.652
0.658
0.652
0.656
0.652
0.644
0.636
0.632
0.630
0.634
0.632
0.632
0.628
0.622
0.614
0.610
0.610
0.630
0.636
0.652
0.662
0.660
0.664
0.654
0.660
0.660
0.666
0.666
0.662
0.668
0.662
0.660
0.666
0.674
0.680
0.688
0.690
0.692
0.696
0.686
0.680
0.682
0.666
0.670
0.664
0.656
0.660
0.648
0.630
0.612
0.602
0.590
0.612
0.654
0.658
0.648
0.654
0.644
0.632
0.620
0.616
0.614
0.606
0.608
0.608
0.602
0.606
0.602
0.602
0.606
0.608
0.610
0.606
0.608
0.624
0.634
0.622
0.622
0.610
0.610
0.610
0.640
0.666
0.672
0.674
0.682
0.678
0.670
0.660
0.632
0.640
0.658
0.662
0.660
0.648
0.664
0.670
0.654
0.662
0.648
0.654
0.636
0.630
0.622
0.612
0.622
0.628
0.628
0.620
0.630
0.652
0.668
0.666
0.654
0.654
0.662
0.678
0.672
0.688
0.686
0.666
0.642
0.638
0.624
0.634
0.644
0.640
0.626
0.614
0.616
0.618
0.624
0.610
0.620
0.610
0.634
0.638
0.652
0.664
0.668
0.662
0.670
0.676
0.672
0.668
0.642
0.636
0.638
0.622
0.630
0.624
0.622
0.658
0.658
0.682
0.698
0.686
0.676
0.654
0.640
0.630
0.632
0.628
0.636
0.656
0.650
0.660
0.668
0.668
0.668
0.670
0.672
0.666
0.670
0.656
0.656
0.636
0.626
0.626
0.624
0.630
0.636
0.634
0.630
0.644
0.630
0.610
0.628
0.632
0.650
0.676
0.686
0.690
0.682
0.676
0.660
0.658
0.646
0.656
0.652
0.656
0.646
0.660
0.648
0.650
0.640
0.642
0.650
0.640
0.654
0.650
0.664
0.666
0.664
0.666
0.680
0.672
0.654
0.646
0.634
0.624
0.612
0.616
0.592
0.602
0.610
0.606
0.628
0.626
0.630
0.626
0.628
0.624
0.618
0.620
0.624
0.642
0.650
0.656
0.662
0.658
0.658
0.644
0.638
0.624
0.614
0.614
0.608
0.606
0.604
0.614
0.606
0.606
0.612
0.624
0.634
0.638
0.646
0.644
0.646
0.632
0.630
0.624
0.604
0.602
0.596
0.586
0.590
0.606
0.624
0.634
0.642
0.624
0.630
0.644
0.662
0.736
0.706
0.670
0.644
0.624
0.618
0.608
0.592
0.592
0.590
0.604
0.606
0.594
0.598
0.616
0.614
0.640
0.644
0.632
0.634
0.634
0.632
0.620
0.608
0.602
0.594
0.586
0.580
0.582
0.574
0.576
0.590
0.616
0.630
0.642
0.650
0.666
0.654
0.654
0.636
0.626
0.630
0.636
0.642
0.652
0.678
0.684
0.692
0.694
0.694
0.680
0.674
0.666
0.648
0.638
0.636
0.638
0.644
0.640
0.666
0.672
0.680
0.682
0.678
0.668
0.658
0.654
0.646
0.646
0.660
0.624
0.640
0.640
0.626
0.620
0.612
0.626
0.644
0.656
0.660
0.666
0.678
0.662
0.646
0.634
0.622
0.608
0.604
0.604
0.612
0.570
0.578
0.570
0.562
0.556
0.558
0.580
0.632
0.736
0.764
0.814
0.796
0.828
0.774
0.726
0.720
0.700
0.704
0.694
0.706
0.696
0.688
0.686
0.678
0.682
0.688
0.684
0.678
0.678
0.674
0.672
0.686
0.678
0.660
0.650
0.652
0.640
0.648
0.648
0.630
0.656
0.690
0.710
0.708
0.704
0.686
0.674
0.678
0.676
0.686
0.696
0.698
0.692
0.696
0.694
0.686
0.682
0.678
0.670
0.680
0.664
0.664
0.660
0.666
0.666
0.668
0.660
0.652
0.634
0.628
0.616
0.630
0.630
0.636
0.646
0.658
0.672
0.680
0.684
0.676
0.678
0.662
0.648
0.644
0.640
0.644
0.654
0.658
0.660
0.664
0.670
0.670
0.668
0.658
0.632
0.616
0.608
0.598
0.596
0.600
0.612
0.626
0.634
0.618
0.630
0.606
0.598
0.598
0.584
0.578
0.570
0.562
0.554
0.548
0.546
0.540
0.546
0.548
0.556
0.572
0.570
0.602
0.606
0.616
0.636
0.654
0.660
0.656
0.648
0.654
0.654
0.654
0.662
0.666
0.678
0.682
0.696
0.692
0.692
0.678
0.680
0.664
0.668
0.662
0.670
0.684
0.690
0.706
0.700
0.696
0.694
0.692
0.682
0.664
0.646
0.632
0.650
0.652
0.656
0.652
0.654
0.654
0.658
0.658
0.642
0.628
0.616
0.602
0.596
0.584
0.592
0.602
0.594
0.612
0.618
0.634
0.670
0.706
0.728
0.750
0.760
0.760
0.736
0.724
0.694
0.684
0.664
0.660
0.668
0.646
0.640
0.642
0.644
0.654
0.670
0.680
0.692
0.700
0.694
0.682
0.652
0.642
0.648
0.654
0.666
0.664
0.664
0.658
0.668
0.660
0.656
0.662
0.652
0.648
0.650
0.644
0.640
0.648
0.642
0.662
0.678
0.698
0.712
0.714
0.710
0.710
0.712
0.686
0.656
0.642
0.638
0.650
0.666
0.668
0.676
0.676
0.670
0.672
0.674
0.662
0.662
0.660
0.650
0.642
0.642
0.644
0.652
0.658
0.666
0.670
0.680
0.674
0.662
0.674
0.654
0.644
0.636
0.634
0.632
0.632
0.606
0.604
0.610
0.604
0.618
0.618
0.628
0.632
0.628
0.628
0.626
0.624
0.618
0.612
0.610
0.610
0.606
0.604
0.602
0.604
0.604
0.610
0.608
0.608
0.606
0.614
0.618
0.634
0.628
0.638
0.638
0.634
0.616
0.618
0.618
0.620
0.618
0.620
0.614
0.612
0.606
0.606
0.600
0.598
0.588
0.584
0.580
0.594
0.604
0.602
0.606
0.606
0.600
0.594
0.584
0.590
0.590
0.594
0.600
0.614
0.616
0.616
0.620
0.626
0.622
0.622
0.628
0.632
0.632
0.634
0.624
0.634
0.630
0.630
0.642
0.650
0.652
0.656
0.648
0.648
0.640
0.632
0.628
0.614
0.600
0.598
0.600
0.602
0.608
0.618
0.624
0.626
0.624
0.632
0.608
0.612
0.604
0.616
0.616
0.604
0.598
0.592
0.588
0.598
0.600
0.608
0.634
0.646
0.638
0.620
0.610
0.600
0.594
0.588
0.592
0.596
0.606
0.620
0.632
0.652
0.670
0.670
0.668
0.674
0.658
0.642
0.636
0.630
0.634
0.638
0.652
0.658
0.674
0.698
0.716
0.710
0.714
0.704
0.704
0.686
0.676
0.656
0.654
0.650
0.652
0.648
0.650
0.640
0.632
0.614
0.638
0.644
0.668
0.694
0.698
0.716
0.654
0.676
0.660
0.652
0.648
0.644
0.640
0.630
0.628
0.630
0.652
0.658
0.668
0.694
0.696
0.698
0.706
0.690
0.678
0.676
0.668
0.664
0.656
0.654
0.644
0.662
0.662
0.662
0.666
0.662
0.616
0.630
0.626
0.636
0.638
0.640
0.644
0.634
0.626
0.640
0.620
0.610
0.608
0.608
0.596
0.598
0.586
0.594
0.610
0.608
0.628
0.622
0.616
0.606
0.604
0.594
0.586
0.584
0.566
0.572
0.566
0.562
0.570
0.578
0.586
0.598
0.632
0.638
0.670
0.664
0.650
0.638
0.618
0.610
0.604
0.596
0.588
0.586
0.582
0.576
0.594
0.618
0.630
0.650
0.660
0.674
0.668
0.658
0.654
0.642
0.632
0.628
0.620
0.618
0.614
0.610
0.610
0.616
0.624
0.626
0.630
0.616
0.604
0.630
0.640
0.648
0.660
0.674
0.678
0.678
0.700
0.694
0.684
0.680
0.656
0.654
0.648
0.622
0.618
0.608
0.614
0.624
0.652
0.650
0.654
0.644
0.632
0.622
0.614
0.608
0.598
0.582
0.584
0.592
0.588
0.590
0.608
0.630
0.654
0.656
0.666
0.652
0.630
0.636
0.648
0.670
0.672
0.662
0.650
0.642
0.628
0.628
0.624
0.636
0.632
0.650
0.656
0.668
0.662
0.668
0.656
0.640
0.634
0.638
0.652
0.660
0.668
0.668
0.674
0.670
0.670
0.664
0.652
0.636
0.634
0.640
0.652
0.670
0.688
0.694
0.694
0.698
0.690
0.694
0.708
0.728
0.710
0.710
0.684
0.668
0.648
0.638
0.632
0.634
0.636
0.654
0.690
0.700
0.710
0.700
0.686
0.656
0.644
0.652
0.654
0.656
0.658
0.660
0.656
0.656
0.650
0.650
0.640
0.628
0.624
0.638
0.654
0.676
0.696
0.702
0.682
0.672
0.656
0.658
0.660
0.646
0.650
0.650
0.654
0.654
0.654
0.660
0.664
0.662
0.648
0.634
0.630
0.636
0.640
0.642
0.650
0.644
0.654
0.652
0.656
0.664
0.682
0.686
0.680
0.682
0.676
0.684
0.672
0.678
0.662
0.656
0.650
0.642
0.642
0.636
0.626
0.622
0.624
0.626
0.598
0.610
0.622
0.634
0.640
0.642
0.650
0.648
0.652
0.652
0.638
0.644
0.644
0.646
0.636
0.642
0.642
0.630
0.640
0.632
0.634
0.630
0.644
0.652
0.670
0.672
0.672
0.670
0.664
0.660
0.634
0.626
0.624
0.632
0.624
0.626
0.638
0.632
0.636
0.634
0.626
0.634
0.620
0.616
0.622
0.616
0.612
0.602
0.602
0.608
0.610
0.618
0.630
0.618
0.624
0.620
0.612
0.610
0.602
0.596
0.592
0.586
0.584
0.584
0.586
0.594
0.594
0.608
0.612
0.614
0.616
0.616
0.618
0.606
0.596
0.596
0.594
0.610
0.624
0.636
0.664
0.654
0.662
0.658
0.642
0.644
0.636
0.638
0.632
0.632
0.640
0.626
0.612
0.620
0.636
0.642
0.640
0.640
0.634
0.632
0.622
0.624
0.630
0.622
0.626
0.624
0.618
0.610
0.614
0.624
0.634
0.634
0.638
0.642
0.634
0.632
0.624
0.626
0.616
0.616
0.614
0.616
0.620
0.640
0.632
0.638
0.642
0.634
0.624
0.612
0.618
0.624
0.648
0.682
0.682
0.696
0.692
0.698
0.702
0.682
0.660
0.650
0.650
0.632
0.636
0.630
0.628
0.620
0.632
0.640
0.668
0.662
0.674
0.660
0.648
0.634
0.618
0.614
0.614
0.616
0.620
0.608
0.602
0.610
0.608
0.630
0.656
0.646
0.646
0.632
0.632
0.640
0.642
0.644
0.646
0.630
0.620
0.628
0.636
0.652
0.654
0.648
0.654
0.658
0.656
0.648
0.630
0.620
0.614
0.628
0.634
0.658
0.682
0.690
0.696
0.702
0.714
0.686
0.690
0.676
0.674
0.660
0.652
0.654
0.648
0.644
0.652
0.642
0.660
0.666
0.662
0.676
0.674
0.668
0.646
0.664
0.680
0.688
0.694
0.676
0.668
0.656
0.642
0.624
0.628
0.620
0.626
0.634
0.638
0.638
0.634
0.650
0.670
0.670
0.660
0.654
0.646
0.644
0.646
0.652
0.654
0.638
0.654
0.670
0.702
0.698
0.714
0.712
0.722
0.716
0.700
0.700
0.688
0.680
0.682
0.684
0.684
0.686
0.686
0.674
0.664
0.650
0.656
0.652
0.656
0.658
0.678
0.674
0.694
0.658
0.650
0.662
0.672
0.668
0.680
0.678
0.676
0.670
0.670
0.670
0.674
0.680
0.682
0.706
0.702
0.718
0.672
0.648
0.650
0.648
0.664
0.666
0.672
0.672
0.684
0.686
0.686
0.698
0.688
0.684
0.670
0.660
0.652
0.640
0.638
0.624
0.616
0.612
0.618
0.634
0.638
0.672
0.688
0.692
0.712
0.708
0.694
0.694
0.694
0.704
0.718
0.724
0.698
0.678
0.668
0.648
0.646
0.656
0.672
0.670
0.662
0.662
0.658
0.646
0.634
0.636
0.648
0.658
0.656
0.672
0.692
0.690
0.696
0.700
0.696
0.710
0.714
0.700
0.696
0.686
0.680
0.680
0.698
0.698
0.684
0.688
0.692
0.686
0.668
0.656
0.642
0.634
0.628
0.630
0.638
0.654
0.644
0.658
0.654
0.652
0.646
0.636
0.648
0.620
0.634
0.620
0.616
0.608
0.604
0.614
0.606
0.610
0.604
0.608
0.612
0.622
0.640
0.676
0.716
0.730
0.728
0.720
0.708
0.694
0.690
0.678
0.662
0.652
0.636
0.624
0.606
0.602
0.596
0.604
0.606
0.602
0.606
0.620
0.624
0.662
0.692
0.726
0.738
0.716
0.700
0.696
0.688
0.694
0.690
0.678
0.660
0.654
0.662
0.660
0.662
0.666
0.684
0.706
0.712
0.712
0.722
0.718
0.706
0.696
0.698
0.702
0.696
0.676
0.688
0.686
0.686
0.684
0.670
0.662
0.650
0.660
0.680
0.706
0.726
0.734
0.718
0.700
0.682
0.686
0.702
0.712
0.710
0.670
0.660
0.642
0.636
0.604
0.616
0.636
0.660
0.706
0.730
0.710
0.684
0.654
0.648
0.634
0.626
0.618
0.614
0.604
0.600
0.602
0.604
0.622
0.628
0.664
0.704
0.734
0.784
0.766
0.768
0.746
0.720
0.682
0.672
0.670
0.678
0.696
0.726
0.722
0.710
0.684
0.660
0.644
0.630
0.620
0.616
0.626
0.630
0.616
0.638
0.658
0.682
0.708
0.710
0.712
0.724
0.720
0.684
0.664
0.646
0.654
0.682
0.714
0.712
0.722
0.714
0.708
0.698
0.690
0.672
0.650
0.630
0.626
0.636
0.638
0.652
0.664
0.680
0.690
0.684
0.680
0.674
0.674
0.672
0.670
0.660
0.660
0.660
0.650
0.662
0.648
0.650
0.664
0.670
0.684
0.676
0.666
0.644
0.634
0.620
0.612
0.600
0.602
0.594
0.592
0.614
0.604
0.632
0.648
0.652
0.638
0.628
0.620
0.616
0.622
0.636
0.638
0.640
0.630
0.632
0.636
0.650
0.666
0.670
0.684
0.702
0.716
0.710
0.730
0.718
0.708
0.674
0.632
0.628
0.616
0.652
0.724
0.750
0.686
0.676
0.644
0.632
0.618
0.602
0.592
0.588
0.582
0.580
0.576
0.568
0.570
0.582
0.594
0.596
0.614
0.628
0.648
0.648
0.658
0.654
0.652
0.650
0.650
0.650
0.670
0.670
0.672
0.674
0.636
0.642
0.656
0.678
0.700
0.712
0.718
0.710
0.708
0.704
0.696
0.692
0.698
0.684
0.696
0.684
0.682
0.676
0.682
0.674
0.666
0.670
0.668
0.676
0.672
0.658
0.660
0.652
0.664
0.662
0.668
0.670
0.670
0.664
0.658
0.636
0.630
0.630
0.630
0.638
0.634
0.632
0.636
0.636
0.626
0.632
0.642
0.642
0.654
0.666
0.672
0.684
0.686
0.698
0.704
0.694
0.680
0.674
0.658
0.654
0.656
0.652
0.656
0.650
0.648
0.662
0.666
0.670
0.674
0.668
0.680
0.668
0.666
0.664
0.650
0.644
0.638
0.638
0.642
0.644
0.654
0.654
0.656
0.646
0.630
0.624
0.630
0.626
0.628
0.648
0.598
0.622
0.618
0.620
0.634
0.640
0.642
0.658
0.654
0.654
0.656
0.650
0.638
0.628
0.614
0.610
0.606
0.608
0.626
0.644
0.660
0.684
0.696
0.688
0.684
0.670
0.668
0.654
0.638
0.628
0.638
0.668
0.712
0.706
0.706
0.686
0.684
0.670
0.676
0.676
0.672
0.676
0.682
0.682
0.682
0.688
0.684
0.690
0.698
0.692
0.684
0.686
0.686
0.680
0.668
0.666
0.664
0.660
0.666
0.656
0.646
0.640
0.634
0.610
0.622
0.626
0.670
0.672
0.660
0.660
0.644
0.644
0.652
0.648
0.652
0.654
0.664
0.668
0.672
0.656
0.642
0.634
0.620
0.630
0.620
0.628
0.634
0.648
0.654
0.670
0.680
0.674
0.694
0.694
0.688
0.692
0.700
0.692
0.696
0.684
0.674
0.680
0.676
0.678
0.688
0.692
0.694
0.694
0.704
0.698
0.700
0.702
0.706
0.700
0.698
0.692
0.686
0.668
0.664
0.654
0.638
0.644
0.632
0.630
0.640
0.626
0.616
0.616
0.626
0.644
0.708
0.708
0.726
0.712
0.706
0.674
0.648
0.636
0.626
0.616
0.610
0.612
0.610
0.614
0.622
0.616
0.616
0.610
0.622
0.646
0.666
0.668
0.680
0.684
0.676
0.690
0.686
0.682
0.684
0.666
0.670
0.672
0.684
0.682
0.678
0.672
0.672
0.678
0.682
0.688
0.678
0.672
0.652
0.634
0.638
0.648
0.654
0.670
0.670
0.682
0.674
0.672
0.664
0.684
0.690
0.684
0.682
0.680
0.676
0.680
0.682
0.682
0.680
0.686
0.688
0.686
0.670
0.646
0.638
0.622
0.612
0.606
0.600
0.600
0.592
0.598
0.610
0.630
0.654
0.654
0.646
0.648
0.660
0.656
0.642
0.630
0.614
0.618
0.628
0.632
0.642
0.650
0.668
0.676
0.674
0.690
0.694
0.704
0.728
0.720
0.704
0.712
0.694
0.674
0.642
0.640
0.634
0.638
0.650
0.670
0.660
0.686
0.680
0.676
0.678
0.690
0.676
0.670
0.668
0.660
0.650
0.648
0.646
0.642
0.646
0.642
0.650
0.658
0.676
0.670
0.668
0.656
0.640
0.640
0.638
0.646
0.652
0.654
0.660
0.668
0.668
0.662
0.662
0.650
0.656
0.642
0.650
0.664
0.658
0.664
0.658
0.652
0.638
0.630
0.614
0.622
0.624
0.634
0.662
0.664
0.672
0.678
0.670
0.668
0.674
0.652
0.652
0.650
0.642
0.642
0.650
0.654
0.648
0.638
0.642
0.658
0.668
0.644
0.624
0.624
0.620
0.628
0.630
0.626
0.640
0.640
0.646
0.646
0.656
0.680
0.630
0.640
0.632
0.636
0.642
0.640
0.634
0.642
0.652
0.654
0.654
0.656
0.640
0.640
0.632
0.628
0.628
0.648
0.684
0.720
0.746
0.744
0.780
0.780
0.756
0.724
0.698
0.646
0.618
0.610
0.612
0.630
0.682
0.738
0.728
0.712
0.716
0.676
0.672
0.668
0.666
0.674
0.672
0.664
0.676
0.680
0.650
0.646
0.636
0.630
0.614
0.614
0.626
0.630
0.638
0.640
0.646
0.648
0.630
0.646
0.652
0.680
0.708
0.676
0.650
0.634
0.622
0.618
0.620
0.630
0.626
0.614
0.606
0.608
0.608
0.618
0.614
0.602
0.614
0.638
0.660
0.688
0.704
0.682
0.658
0.642
0.636
0.642
0.634
0.628
0.632
0.642
0.654
0.654
0.670
0.668
0.670
0.686
0.668
0.654
0.632
0.638
0.636
0.634
0.640
0.642
0.644
0.660
0.642
0.622
0.632
0.634
0.634
0.660
0.676
0.680
0.668
0.652
0.650
0.670
0.668
0.664
0.656
0.652
0.664
0.658
0.642
0.632
0.618
0.624
0.624
0.650
0.672
0.690
0.684
0.696
0.698
0.712
0.710
0.712
0.702
0.698
0.696
0.696
0.686
0.678
0.678
0.680
0.660
0.662
0.654
0.656
0.672
0.670
0.660
0.654
0.632
0.624
0.632
0.666
0.704
0.742
0.776
0.796
0.774
0.754
0.736
0.714
0.696
0.662
0.640
0.626
0.618
0.610
0.604
0.624
0.674
0.688
0.716
0.728
0.766
0.766
0.772
0.764
0.758
0.750
0.724
0.714
0.682
0.680
0.682
0.686
0.702
0.700
0.716
0.722
0.732
0.728
0.726
0.744
0.718
0.712
0.688
0.692
0.674
0.672
0.672
0.674
0.672
0.674
0.684
0.686
0.692
0.678
0.674
0.670
0.656
0.636
0.626
0.610
0.616
0.622
0.638
0.666
0.690
0.720
0.740
0.740
0.728
0.692
0.672
0.664
0.654
0.658
0.668
0.664
0.676
0.676
0.674
0.690
0.694
0.694
0.698
0.694
0.684
0.696
0.696
0.688
0.674
0.664
0.650
0.660
0.660
0.646
0.648
0.648
0.626
0.628
0.626
0.640
0.634
0.626
0.614
0.612
0.604
0.606
0.606
0.592
0.596
0.590
0.582
0.584
0.584
0.584
0.584
0.582
0.578
0.574
0.582
0.572
0.570
0.562
0.560
0.554
0.552
0.548
0.558
0.564
0.572
0.576
0.576
0.594
0.632
0.672
0.676
0.720
0.728
0.742
0.728
0.732
0.780
0.810
0.820
0.780
0.770
0.764
0.748
0.738
0.704
0.672
0.652
0.654
0.666
0.682
0.740
0.746
0.724
0.688
0.642
0.630
0.644
0.680
0.736
0.766
0.748
0.706
0.710
0.684
0.658
0.662
0.668
0.684
0.688
0.672
0.660
0.668
0.692
0.706
0.718
0.722
0.676
0.666
0.638
0.626
0.632
0.642
0.670
0.674
0.678
0.664
0.670
0.684
0.710
0.702
0.690
0.660
0.644
0.630
0.636
0.640
0.628
0.638
0.648
0.682
0.696
0.720
0.712
0.712
0.662
0.660
0.634
0.634
0.632
0.632
0.662
0.628
0.622
0.614
0.614
0.596
0.590
0.582
0.576
0.570
0.572
0.576
0.574
0.572
0.584
0.616
0.644
0.688
0.736
0.752
0.744
0.732
0.722
0.708
0.692
0.702
0.722
0.766
0.790
0.778
0.810
0.834
0.804
0.806
0.806
0.792
0.798
0.772
0.776
0.800
0.826
0.792
0.802
0.766
0.752
0.730
0.726
0.714
0.696
0.676
0.654
0.690
0.728
0.742
0.764
0.748
0.742
0.704
0.700
0.676
0.680
0.670
0.680
0.678
0.670
0.672
0.668
0.662
0.672
0.698
0.682
0.654
0.644
0.622
0.612
0.592
0.588
0.574
0.580
0.580
0.580
0.576
0.576
0.566
0.568
0.560
0.560
0.546
0.548
0.542
0.540
0.544
0.552
0.560
0.560
0.568
0.576
0.572
0.584
0.608
0.620
0.612
0.630
0.622
0.618
0.612
0.606
0.600
0.594
0.588
0.582
0.570
0.566
0.558
0.552
0.562
0.566
0.592
0.596
0.616
0.624
0.618
0.620
0.604
0.600
0.598
0.590
0.590
0.586
0.580
0.584
0.606
0.632
0.646
0.634
0.616
0.626
0.632
0.636
0.662
0.668
0.660
0.634
0.622
0.614
0.598
0.592
0.586
0.592
0.586
0.582
0.584
0.576
0.584
0.604
0.620
0.622
0.622
0.620
0.620
0.606
0.598
0.594
0.608
0.622
0.630
0.632
0.626
0.618
0.630
0.616
0.622
0.614
0.622
0.622
0.632
0.646
0.638
0.626
0.614
0.616
0.608
0.588
0.584
0.582
0.588
0.604
0.648
0.672
0.708
0.712
0.752
0.790
0.790
0.756
0.720
0.686
0.660
0.652
0.654
0.648
0.624
0.616
0.628
0.680
0.744
0.784
0.758
0.712
0.696
0.696
0.706
0.692
0.674
0.658
0.644
0.644
0.668
0.682
0.692
0.688
0.698
0.692
0.704
0.696
0.692
0.694
0.676
0.680
0.684
0.680
0.694
0.680
0.664
0.648
0.640
0.630
0.624
0.616
0.608
0.606
0.632
0.640
0.638
0.650
0.656
0.644
0.652
0.636
0.638
0.618
0.612
0.610
0.594
0.604
0.598
0.606
0.610
0.624
0.634
0.640
0.628
0.620
0.608
0.600
0.598
0.592
0.596
0.590
0.594
0.590
0.592
0.592
0.576
0.570
0.580
0.570
0.574
0.604
0.626
0.652
0.654
0.678
0.662
0.680
0.748
0.738
0.700
0.670
0.646
0.626
0.618
0.612
0.606
0.598
0.602
0.604
0.614
0.656
0.642
0.626
0.606
0.600
0.580
0.574
0.568
0.564
0.572
0.588
0.618
0.658
0.720
0.724
0.688
0.666
0.656
0.696
0.704
0.702
0.676
0.642
0.624
0.616
0.606
0.604
0.614
0.624
0.622
0.630
0.644
0.638
0.634
0.640
0.644
0.646
0.650
0.644
0.638
0.638
0.626
0.612
0.606
0.598
0.596
0.594
0.590
0.598
0.602
0.608
0.644
0.626
0.618
0.602
0.596
0.592
0.586
0.578
0.570
0.570
0.562
0.558
0.560
0.562
0.570
0.576
0.580
0.582
0.592
0.572
0.574
0.566
0.564
0.560
0.558
0.562
0.562
0.550
0.552
0.546
0.550
0.560
0.566
0.570
0.582
0.586
0.600
0.608
0.616
0.638
0.680
0.688
0.658
0.646
0.652
0.636
0.640
0.618
0.614
0.590
0.590
0.594
0.626
0.654
0.712
0.718
0.740
0.742
0.736
0.682
0.662
0.620
0.614
0.606
0.578
0.580
0.568
0.558
0.552
0.542
0.544
0.524
0.526
0.528
0.526
0.516
0.510
0.508
0.514
0.508
0.522
0.524
0.526
0.528
0.542
0.622
0.698
0.762
0.760
0.714
0.758
0.718
0.658
0.628
0.610
0.616
0.628
0.628
0.636
0.640
0.644
0.642
0.650
0.672
0.686
0.654
0.640
0.636
0.620
0.626
0.640
0.676
0.668
0.654
0.644
0.626
0.626
0.616
0.612
0.618
0.620
0.616
0.632
0.624
0.610
0.600
0.580
0.576
0.566
0.568
0.580
0.590
0.734
0.776
0.696
0.680
0.646
0.626
0.626
0.624
0.624
0.618
0.610
0.604
0.610
0.606
0.604
0.600
0.592
0.592
0.580
0.580
0.576
0.570
0.576
0.576
0.576
0.566
0.568
0.564
0.562
0.558
0.558
0.554
0.552
0.550
0.568
0.568
0.566
0.564
0.566
0.570
0.576
0.590
0.608
0.640
0.666
0.680
0.684
0.674
0.678
0.668
0.658
0.662
0.660
0.656
0.646
0.642
0.644
0.634
0.626
0.628
0.628
0.624
0.638
0.634
0.620
0.622
0.616
0.608
0.600
0.592
0.584
0.574
0.570
0.580
0.588
0.596
0.616
0.618
0.614
0.624
0.622
0.612
0.614
0.618
0.610
0.616
0.618
0.610
0.608
0.608
0.620
0.626
0.618
0.616
0.602
0.592
0.598
0.582
0.596
0.592
0.596
0.592
0.586
0.582
0.570
0.564
0.558
0.550
0.554
0.554
0.560
0.560
0.650
0.740
0.722
0.706
0.704
0.658
0.644
0.638
0.622
0.616
0.612
0.610
0.620
0.616
0.610
0.602
0.592
0.586
0.576
0.574
0.570
0.566
0.568
0.560
0.568
0.562
0.564
0.562
0.564
0.568
0.566
0.566
0.566
0.560
0.560
0.558
0.564
0.560
0.562
0.566
0.552
0.558
0.562
0.570
0.566
0.574
0.590
0.588
0.602
0.604
0.616
0.610
0.610
0.616
0.606
0.604
0.606
0.596
0.592
0.586
0.582
0.570
0.572
0.562
0.566
0.570
0.588
0.612
0.618
0.642
0.684
0.720
0.708
0.670
0.642
0.622
0.620
0.600
0.588
0.588
0.576
0.570
0.566
0.564
0.556
0.554
0.546
0.548
0.548
0.552
0.556
0.550
0.554
0.574
0.610
0.594
0.586
0.586
0.584
0.580
0.578
0.582
0.588
0.584
0.592
0.588
0.592
0.592
0.594
0.586
0.590
0.594
0.610
0.608
0.596
0.634
0.546
0.578
0.572
0.566
0.562
0.556
0.552
0.552
0.556
0.554
0.558
0.554
0.558
0.556
0.550
0.544
0.544
0.544
0.542
0.206
0.344
0.540
0.556
0.552
0.576
0.536
0.556
0.292
0.306
0.220
0.276
0.560
0.556
0.562
0.562
0.570
0.568
0.582
0.584
0.584
0.584
0.576
0.582
0.576
0.576
0.574
0.568
0.560
0.560
0.560
0.556
0.558
0.552
0.550
0.550
0.548
0.550
0.540
0.544
0.538
0.546
0.536
0.538
0.540
0.544
0.552
0.550
0.564
0.564
0.580
0.570
0.576
0.584
0.594
0.598
0.600
0.596
0.600
0.588
0.580
0.576
0.568
0.562
0.568
0.552
0.558
0.548
0.550
0.556
0.554
0.562
0.560
0.558
0.566
0.564
0.568
0.558
0.558
0.558
0.554
0.548
0.546
0.550
0.550
0.542
0.538
0.536
0.530
0.536
0.532
0.534
0.530
0.532
0.534
0.526
0.530
0.534
0.556
0.578
0.602
0.594
0.600
0.598
0.600
0.590
0.576
0.570
0.566
0.556
0.560
0.560
0.586
0.606
0.598
0.590
0.576
0.580
0.580
0.572
0.584
0.592
0.612
0.652
0.672
0.714
0.706
0.694
0.678
0.662
0.652
0.638
0.630
0.626
0.612
0.600
0.592
0.592
0.594
0.616
0.618
0.622
0.632
0.620
0.626
0.626
0.626
0.608
0.600
0.602
0.588
0.604
0.622
0.620
0.618
0.620
0.624
0.626
0.628
0.626
0.636
0.632
0.628
0.630
0.622
0.618
0.594
0.592
0.586
0.584
0.588
0.604
0.628
0.634
0.650
0.642
0.662
0.666
0.652
0.642
0.624
0.626
0.600
0.602
0.604
0.590
0.604
0.628
0.644
0.672
0.694
0.698
0.664
0.652
0.630
0.620
0.616
0.612
0.616
0.626
0.626
0.622
0.630
0.624
0.628
0.644
0.660
0.676
0.682
0.676
0.664
0.646
0.636
0.626
0.630
0.636
0.642
0.638
0.636
0.628
0.638
0.648
0.656
0.658
0.642
0.626
0.620
0.610
0.610
0.602
0.610
0.632
0.646
0.646
0.628
0.618
0.618
0.624
0.630
0.620
0.636
0.640
0.644
0.622
0.620
0.626
0.654
0.654
0.646
0.638
0.622
0.608
0.608
0.600
0.594
0.590
0.592
0.608
0.640
0.662
0.654
0.644
0.636
0.632
0.622
0.620
0.618
0.614
0.606
0.606
0.602
0.598
0.596
0.600
0.612
0.626
0.630
0.614
0.614
0.614
0.608
0.610
0.606
0.602
0.606
0.602
0.608
0.604
0.596
0.592
0.590
0.586
0.582
0.578
0.570
0.570
0.562
0.560
0.570
0.606
0.614
0.612
0.620
0.626
0.644
0.634
0.628
0.630
0.618
0.614
0.612
0.616
0.616
0.612
0.616
0.614
0.610
0.606
0.602
0.602
0.596
0.596
0.598
0.594
0.598
0.594
0.600
0.620
0.622
0.648
0.654
0.652
0.638
0.634
0.628
0.622
0.614
0.618
0.614
0.606
0.600
0.598
0.592
0.600
0.596
0.598
0.606
0.598
0.600
0.592
0.588
0.580
0.578
0.566
0.568
0.574
0.568
0.574
0.584
0.582
0.596
0.598
0.594
0.592
0.594
0.590
0.590
0.598
0.616
0.624
0.632
0.632
0.620
0.608
0.600
0.592
0.582
0.580
0.568
0.570
0.572
0.570
0.572
0.562
0.564
0.552
0.550
0.546
0.552
0.556
0.556
0.554
0.548
0.550
0.546
0.558
0.570
0.570
0.572
0.560
0.570
0.570
0.578
0.584
0.582
0.574
0.572
0.568
0.556
0.558
0.562
0.562
0.564
0.560
0.564
0.554
0.550
0.550
0.548
0.558
0.564
0.580
0.594
0.612
0.636
0.624
0.630
0.620
0.612
0.606
0.598
0.594
0.592
0.584
0.580
0.572
0.570
0.570
0.578
0.584
0.592
0.606
0.590
0.592
0.596
0.586
0.586
0.584
0.578
0.568
0.572
0.560
0.554
0.560
0.556
0.554
0.554
0.560
0.552
0.558
0.554
0.552
0.548
0.552
0.552
0.560
0.550
0.560
0.570
0.570
0.580
0.592
0.592
0.596
0.596
0.600
0.598
0.596
0.592
0.582
0.590
0.582
0.588
0.586
0.590
0.606
0.610
0.616
0.636
0.636
0.638
0.642
0.628
0.624
0.616
0.614
0.608
0.602
0.598
0.598
0.594
0.588
0.582
0.578
0.576
0.568
0.578
0.568
0.578
0.574
0.574
0.572
0.570
0.568
0.576
0.570
0.574
0.574
0.570
0.566
0.562
0.566
0.572
0.578
0.600
0.612
0.606
0.610
0.602
0.600
0.590
0.578
0.584
0.570
0.566
0.568
0.558
0.562
0.560
0.560
0.556
0.564
0.560
0.566
0.572
0.568
0.574
0.576
0.574
0.568
0.578
0.568
0.574
0.578
0.584
0.588
0.584
0.582
0.592
0.588
0.590
0.582
0.580
0.576
0.576
0.570
0.568
0.562
0.556
0.554
0.554
0.558
0.552
0.566
0.564
0.576
0.578
0.586
0.594
0.594
0.586
0.588
0.580
0.586
0.574
0.574
0.566
0.566
0.552
0.548
0.540
0.542
0.546
0.554
0.566
0.572
0.574
0.572
0.582
0.572
0.580
0.578
0.580
0.574
0.578
0.576
0.564
0.570
0.558
0.564
0.556
0.562
0.584
0.616
0.664
0.718
0.724
0.682
0.652
0.616
0.604
0.592
0.590
0.572
0.566
0.562
0.554
0.556
0.554
0.542
0.536
0.538
0.532
0.534
0.524
0.520
0.522
0.514
0.516
0.508
0.552
0.518
0.584
0.632
0.690
0.740
0.752
0.716
0.654
0.638
0.602
0.590
0.576
0.568
0.570
0.566
0.572
0.574
0.578
0.580
0.584
0.602
0.604
0.622
0.634
0.650
0.638
0.630
0.618
0.622
0.608
0.600
0.592
0.588
0.588
0.578
0.592
0.604
0.648
0.640
0.648
0.634
0.650
0.650
0.638
0.620
0.610
0.598
0.598
0.600
0.602
0.594
0.592
0.606
0.588
0.610
0.612
0.614
0.616
0.610
0.616
0.604
0.598
0.598
0.596
0.592
0.590
0.586
0.584
0.576
0.580
0.578
0.580
0.586
0.580
0.594
0.608
0.598
0.618
0.618
0.614
0.606
0.588
0.586
0.578
0.586
0.592
0.596
0.596
0.588
0.588
0.590
0.572
0.576
0.574
0.564
0.564
0.564
0.570
0.580
0.578
0.566
0.568
0.562
0.564
0.564
0.572
0.572
0.588
0.586
0.588
0.610
0.592
0.586
0.584
0.572
0.572
0.564
0.566
0.562
0.586
0.582
0.590
0.594
0.600
0.608
0.632
0.612
0.610
0.592
0.588
0.580
0.576
0.564
0.560
0.556
0.558
0.560
0.554
0.552
0.552
0.552
0.542
0.544
0.542
0.534
0.534
0.530
0.522
0.532
0.528
0.526
0.534
0.530
0.534
0.542
0.550
0.560
0.556
0.556
0.552
0.558
0.566
0.566
0.570
0.568
0.584
0.580
0.592
0.584
0.592
0.598
0.604
0.612
0.604
0.598
0.590
0.590
0.582
0.572
0.568
0.562
0.556
0.568
0.556
0.564
0.564
0.574
0.590
0.600
0.618
0.624
0.626
0.618
0.610
0.600
0.586
0.578
0.572
0.562
0.556
0.554
0.550
0.542
0.544
0.542
0.542
0.540
0.546
0.562
0.570
0.594
0.582
0.598
0.592
0.588
0.580
0.596
0.592
0.598
0.596
0.602
0.584
0.594
0.588
0.588
0.586
0.588
0.586
0.582
0.582
0.592
0.596
0.600
0.586
0.594
0.596
0.594
0.592
0.580
0.590
0.582
0.588
0.588
0.590
0.590
0.594
0.592
0.596
0.586
0.590
0.586
0.586
0.588
0.572
0.580
0.568
0.588
0.578
0.596
0.576
0.592
0.580
0.580
0.572
0.574
0.568
0.562
0.562
0.558
0.564
0.564
0.578
0.570
0.572
0.572
0.570
0.570
0.568
0.572
0.568
0.576
0.576
0.578
0.570
0.564
0.566
0.562
0.558
0.552
0.558
0.554
0.566
0.560
0.570
0.562
0.564
0.568
0.560
0.560
0.556
0.552
0.558
0.550
0.564
0.554
0.550
0.552
0.542
0.548
0.540
0.538
0.530
0.522
0.526
0.516
0.516
0.516
0.514
0.522
0.506
0.512
0.512
0.512
0.522
0.522
0.526
0.522
0.522
0.532
0.538
0.546
0.550
0.558
0.562
0.548
0.566
0.546
0.548
0.552
0.548
0.546
0.558
0.558
0.558
0.556
0.556
0.556
0.552
0.562
0.564
0.564
0.564
0.560
0.568
0.554
0.570
0.568
0.562
0.566
0.556
0.558
0.546
0.542
0.540
0.534
0.528
0.536
0.524
0.526
0.526
0.522
0.530
0.538
0.550
0.562
0.584
0.588
0.578
0.576
0.566
0.564
0.554
0.552
0.554
0.566
0.564
0.572
0.588
0.588
0.592
0.586
0.570
0.572
0.560
0.558
0.544
0.548
0.540
0.540
0.536
0.538
0.540
0.544
0.548
0.556
0.560
0.558
0.564
0.554
0.556
0.548
0.542
0.546
0.536
0.534
0.536
0.526
0.530
0.538
0.534
0.538
0.528
0.528
0.524
0.514
0.514
0.514
0.520
0.506
0.518
0.518
0.528
0.532
0.536
0.528
0.536
0.526
0.524
0.520
0.510
0.514
0.508
0.512
0.512
0.522
0.526
0.534
0.552
0.556
0.568
0.560
0.588
0.562
0.562
0.548
0.540
0.546
0.540
0.548
0.558
0.564
0.576
0.594
0.596
0.602
0.594
0.602
0.606
0.606
0.604
0.594
0.602
0.600
0.596
0.604
0.598
0.602
0.592
0.596
0.594
0.588
0.584
0.576
0.588
0.584
0.590
0.600
0.618
0.620
0.608
0.614
0.616
0.616
0.616
0.618
0.622
0.620
0.616
0.622
0.620
0.624
0.620
0.608
0.608
0.612
0.614
0.612
0.616
0.612
0.614
0.602
0.610
0.600
0.592
0.598
0.592
0.596
0.602
0.604
0.608
0.616
0.616
0.614
0.606
0.606
0.616
0.592
0.608
0.610
0.612
0.614
0.604
0.602
0.592
0.592
0.578
0.570
0.570
0.558
0.562
0.550
0.554
0.566
0.556
0.560
0.560
0.562
0.560
0.564
0.560
0.570
0.560
0.570
0.574
0.576
0.574
0.578
0.576
0.592
0.546
0.562
0.560
0.556
0.554
0.550
0.544
0.544
0.540
0.534
0.546
0.528
0.544
0.544
0.538
0.542
0.542
0.554
0.554
0.556
0.558
0.568
0.564
0.564
0.572
0.572
0.566
0.566
0.560
0.558
0.564
0.558
0.560
0.556
0.560
0.544
0.552
0.548
0.556
0.554
0.550
0.556
0.552
0.552
0.552
0.544
0.540
0.542
0.540
0.542
0.548
0.540
0.546
0.546
0.558
0.554
0.554
0.550
0.564
0.554
0.562
0.558
0.556
0.556
0.562
0.554
0.556
0.556
0.558
0.552
0.550
0.550
0.538
0.534
0.532
0.530
0.532
0.536
0.532
0.530
0.528
0.530
0.532
0.534
0.542
0.554
0.566
0.586
0.596
0.602
0.602
0.588
0.578
0.566
0.554
0.544
0.540
0.538
0.536
0.530
0.540
0.538
0.538
0.534
0.548
0.536
0.542
0.542
0.542
0.546
0.530
0.536
0.528
0.538
0.542
0.562
0.550
0.556
0.554
0.558
0.564
0.562
0.562
0.568
0.564
0.568
0.572
0.570
0.582
0.578
0.578
0.572
0.576
0.572
0.570
0.568
0.570
0.568
0.568
0.558
0.566
0.564
0.574
0.582
0.580
0.586
0.586
0.582
0.584
0.586
0.602
0.602
0.620
0.604
0.610
0.600
0.592
0.592
0.588
0.568
0.594
0.590
0.608
0.620
0.618
0.616
0.618
0.608
0.594
0.604
0.618
0.586
0.606
0.602
0.594
0.594
0.600
0.598
0.608
0.630
0.570
0.586
0.574
0.572
0.558
0.554
0.558
0.550
0.566
0.570
0.560
0.564
0.564
0.566
0.568
0.574
0.588
0.616
0.606
0.608
0.618
0.620
0.622
0.620
0.616
0.606
0.604
0.606
0.596
0.596
0.594
0.598
0.602
0.604
0.612
0.604
0.606
0.606
0.600
0.596
0.598
0.604
0.606
0.600
0.584
0.578
0.564
0.558
0.548
0.548
0.552
0.578
0.586
0.608
0.634
0.636
0.654
0.640
0.632
0.614
0.608
0.598
0.598
0.594
0.590
0.592
0.584
0.590
0.588
0.588
0.588
0.600
0.610
0.604
0.610
0.614
0.612
0.626
0.612
0.624
0.612
0.604
0.612
0.594
0.592
0.584
0.582
0.584
0.568
0.570
0.574
0.580
0.578
0.578
0.580
0.580
0.576
0.566
0.568
0.570
0.554
0.562
0.568
0.574
0.562
0.586
0.586
0.568
0.576
0.568
0.566
0.572
0.560
0.560
0.558
0.564
0.552
0.554
0.546
0.546
0.540
0.542
0.544
0.542
0.548
0.550
0.554
0.550
0.560
0.568
0.566
0.568
0.560
0.550
0.552
0.542
0.534
0.530
0.530
0.534
0.512
0.526
0.520
0.524
0.524
0.520
0.520
0.526
0.528
0.534
0.544
0.560
0.562
0.574
0.590
0.574
0.578
0.584
0.578
0.578
0.580
0.578
0.572
0.582
0.568
0.570
0.568
0.568
0.580
0.584
0.586
0.594
0.602
0.592
0.592
0.574
0.580
0.572
0.570
0.576
0.574
0.572
0.568
0.564
0.550
0.564
0.552
0.550
0.548
0.554
0.566
0.298
0.304
0.624
0.674
0.662
0.680
0.666
0.654
0.620
0.650
0.604
0.604
0.596
0.576
0.590
0.600
0.594
0.576
0.576
0.562
0.568
0.562
0.552
0.552
0.548
0.550
0.538
0.538
0.536
0.560
0.526
0.532
0.532
0.534
0.526
0.526
0.530
0.522
0.520
0.524
0.526
0.524
0.530
0.526
0.528
0.530
0.536
0.540
0.536
0.542
0.540
0.542
0.536
0.536
0.534
0.542
0.552
0.562
0.566
0.568
0.570
0.566
0.570
0.562
0.572
0.572
0.606
0.548
0.562
0.576
0.568
0.584
0.584
0.570
0.576
0.580
0.598
0.596
0.624
0.612
0.616
0.610
0.606
0.606
0.570
0.574
0.568
0.552
0.562
0.546
0.554
0.548
0.542
0.542
0.534
0.526
0.522
0.518
0.526
0.522
0.518
0.518
0.516
0.514
0.512
0.506
0.510
0.508
0.504
0.510
0.506
0.512
0.522
0.514
0.524
0.532
0.536
0.542
0.536
0.540
0.536
0.538
0.534
0.528
0.528
0.526
0.528
0.522
0.522
0.522
0.522
0.520
0.520
0.516
0.512
0.510
0.516
0.512
0.506
0.512
0.510
0.514
0.514
0.524
0.524
0.532
0.532
0.540
0.538
0.536
0.542
0.532
0.532
0.528
0.532
0.534
0.522
0.516
0.516
0.512
0.518
0.516
0.552
0.504
0.542
0.554
0.570
0.562
0.568
0.562
0.560
0.556
0.552
0.554
0.544
0.550
0.548
0.552
0.562
0.578
0.580
0.578
0.578
0.578
0.570
0.560
0.554
0.546
0.540
0.528
0.526
0.522
0.512
0.514
0.516
0.522
0.526
0.542
0.578
0.604
0.638
0.640
0.618
0.632
0.616
0.638
0.612
0.600
0.592
0.592
0.586
0.614
0.640
0.654
0.660
0.642
0.644
0.616
0.608
0.618
0.626
0.622
0.634
0.652
0.648
0.664
0.654
0.632
0.644
0.630
0.626
0.624
0.598
0.602
0.590
0.596
0.610
0.594
0.598
0.590
0.584
0.592
0.592
0.602
0.608
0.626
0.622
0.618
0.626
0.630
0.632
0.604
0.608
0.592
0.590
0.602
0.586
0.582
0.588
0.576
0.578
0.578
0.574
0.564
0.566
0.552
0.548
0.540
0.532
0.526
0.524
0.518
0.512
0.516
0.520
0.510
0.516
0.516
0.528
0.542
0.552
0.566
0.588
0.596
0.610
0.602
0.600
0.598
0.578
0.574
0.570
0.566
0.570
0.558
0.558
0.554
0.554
0.556
0.560
0.562
0.558
0.562
0.566
0.566
0.556
0.558
0.550
0.544
0.544
0.536
0.546
0.542
0.544
0.536
0.540
0.540
0.540
0.536
0.532
0.528
0.538
0.530
0.534
0.536
0.544
0.540
0.552
0.568
0.570
0.566
0.570
0.560
0.560
0.558
0.558
0.556
0.546
0.542
0.558
0.540
0.548
0.544
0.554
0.554
0.578
0.572
0.582
0.586
0.568
0.578
0.572
0.576
0.570
0.562
0.564
0.564
0.552
0.560
0.566
0.574
0.578
0.596
0.604
0.602
0.638
0.636
0.640
0.634
0.642
0.632
0.638
0.622
0.618
0.590
0.600
0.576
0.592
0.590
0.596
0.622
0.564
0.584
0.602
0.598
0.588
0.596
0.606
0.608
0.604
0.614
0.596
0.590
0.586
0.588
0.582
0.580
0.584
0.586
0.588
0.346
0.240
0.602
0.556
0.590
0.590
0.612
0.620
0.632
0.632
0.632
0.628
0.606
0.600
0.594
0.578
0.582
0.584
0.566
0.576
0.582
0.586
0.590
0.582
0.592
0.588
0.580
0.582
0.580
0.580
0.584
0.590
0.578
0.584
0.582
0.586
0.590
0.590
0.592
0.584
0.598
0.596
0.586
0.582
0.572
0.570
0.564
0.614
0.552
0.540
0.578
0.594
0.596
0.596
0.602
0.600
0.596
0.588
0.580
0.580
0.566
0.572
0.576
0.570
0.576
0.574
0.572
0.572
0.570
0.576
0.578
0.578
0.574
0.616
0.514
0.554
0.548
0.544
0.540
0.546
0.540
0.548
0.544
0.544
0.556
0.558
0.554
0.564
0.556
0.560
0.566
0.566
0.564
0.562
0.560
0.550
0.546
0.548
0.544
0.556
0.552
0.552
0.542
0.546
0.540
0.542
0.542
0.540
0.538
0.536
0.526
0.526
0.534
0.534
0.548
0.602
0.546
0.620
0.638
0.658
0.676
0.656
0.650
0.640
0.628
0.616
0.614
0.606
0.608
0.588
0.588
0.614
0.544
0.570
0.572
0.576
0.578
0.578
0.570
0.578
0.568
0.570
0.562
0.562
0.554
0.556
0.544
0.552
0.554
0.574
0.582
0.600
0.616
0.604
0.592
0.586
0.594
0.576
0.580
0.580
0.576
0.570
0.288
0.284
0.596
0.564
0.552
0.530
0.544
0.538
0.548
0.554
0.564
0.556
0.558
0.556
0.552
0.548
0.546
0.546
0.546
0.548
0.550
0.550
0.550
0.544
0.548
0.540
0.554
0.536
0.528
0.536
0.536
0.534
0.588
0.498
0.556
0.562
0.582
0.598
0.624
0.628
0.652
0.640
0.648
0.630
0.618
0.596
0.592
0.572
0.576
0.552
0.554
0.552
0.558
0.554
0.580
0.592
0.602
0.550
0.564
0.562
0.554
0.560
0.556
0.556
0.556
0.558
0.564
0.558
0.564
0.570
0.568
0.574
0.556
0.566
0.570
0.572
0.576
0.562
0.566
0.562
0.564
0.574
0.572
0.600
0.634
0.636
0.644
0.640
0.632
0.618
0.608
0.598
0.586
0.580
0.572
0.568
0.562
0.550
0.550
0.548
0.548
0.538
0.544
0.546
0.562
0.566
0.570
0.580
0.620
0.514
0.554
0.558
0.558
0.558
0.568
0.574
0.578
0.574
0.574
0.572
0.558
0.552
0.608
0.206
0.286
0.550
0.530
0.550
0.544
0.560
0.568
0.576
0.586
0.606
0.606
0.604
0.598
0.582
0.572
0.570
0.566
0.556
0.558
0.548
0.554
0.550
0.562
0.562
0.570
0.576
0.574
0.578
0.594
0.594
0.592
0.592
0.586
0.584
0.582
0.604
0.554
0.572
0.566
0.562
0.556
0.556
0.562
0.558
0.572
0.572
0.586
0.596
0.600
0.602
0.606
0.600
0.592
0.580
0.582
0.578
0.574
0.578
0.568
0.566
0.572
0.566
0.564
0.562
0.608
0.310
0.202
0.226
0.332
0.550
0.564
0.564
0.570
0.570
0.570
0.568
0.578
0.572
1.222
0.334
0.222
0.530
0.828
0.394
0.334
0.696
0.570
0.540
0.556
0.554
0.550
0.570
0.582
0.600
0.616
0.618
0.626
0.612
0.608
0.598
0.580
0.588
0.574
0.576
0.564
0.568
0.570
0.574
0.578
0.578
0.582
0.584
0.578
0.576
0.566
0.568
0.588
0.602
0.618
0.614
0.606
0.616
0.606
0.608
0.596
0.594
0.586
0.588
0.580
0.576
0.576
0.576
0.574
0.586
0.598
0.610
0.618
0.626
0.614
0.620
0.612
0.618
0.616
0.574
0.654
0.624
0.604
0.636
0.650
0.662
0.690
0.702
0.686
0.672
0.638
0.630
0.624
0.618
0.620
0.604
0.600
0.590
0.590
0.582
0.578
0.570
0.566
0.570
0.564
0.568
0.566
0.572
0.572
0.752
0.390
0.590
0.588
0.596
0.596
0.612
0.630
0.654
0.664
0.668
0.662
0.664
0.654
0.648
0.642
0.632
0.634
0.632
0.608
0.606
0.602
0.608
0.604
0.604
0.574
0.582
0.584
0.598
0.616
0.628
0.634
0.640
0.642
0.642
0.644
0.636
0.628
0.638
0.636
0.636
0.648
0.660
0.666
0.670
0.652
0.650
0.632
0.634
0.638
0.638
0.654
0.636
0.652
0.630
0.630
0.634
0.632
0.602
0.592
0.590
0.594
0.606
0.618
0.632
0.652
0.664
0.662
0.660
0.660
0.670
0.666
0.654
0.656
0.664
0.658
0.654
0.656
0.654
0.642
0.660
0.664
0.666
0.674
0.666
0.678
0.676
0.682
0.686
0.678
0.670
0.672
0.670
0.674
0.666
0.668
0.666
0.662
0.672
0.678
0.676
0.688
0.682
0.680
0.672
0.668
0.674
0.676
0.668
0.668
0.648
0.646
0.646
0.642
0.634
0.638
0.642
0.644
0.652
0.646
0.634
0.636
0.638
0.632
0.630
0.632
0.628
0.638
0.638
0.650
0.656
0.660
0.654
0.664
0.640
0.634
0.634
0.632
0.646
0.644
0.652
0.612
0.618
0.610
0.612
0.606
0.608
0.606
0.604
0.610
0.620
0.664
0.696
0.688
0.686
0.656
0.636
0.626
0.626
0.618
0.610
0.608
0.598
0.606
0.630
0.620
0.616
0.592
0.588
0.580
0.586
0.602
0.618
0.624
0.624
0.622
0.618
0.622
0.632
0.636
0.626
0.612
0.602
0.590
0.590
0.592
0.618
0.618
0.622
0.628
0.630
0.636
0.644
0.640
0.642
0.636
0.640
0.644
0.638
0.640
0.650
0.632
0.634
0.616
0.616
0.614
0.618
0.608
0.702
0.518
0.608
0.602
0.602
0.606
0.612
0.614
0.360
0.270
0.574
0.590
0.570
0.568
0.560
0.558
0.270
0.276
0.546
0.570
0.586
0.614
0.594
0.590
0.584
0.572
0.572
0.562
0.554
0.550
0.544
0.540
0.530
0.528
0.528
0.522
0.522
0.516
0.512
0.524
0.498
0.502
0.500
0.498
0.508
0.530
0.528
0.526
0.520
0.522
0.518
0.526
0.536
0.544
0.562
0.600
0.636
0.660
0.672
0.642
0.598
0.584
0.560
0.558
0.544
0.534
0.532
0.538
0.544
0.562
0.656
0.626
0.602
0.584
0.594
0.594
0.598
0.612
0.600
0.602
0.606
0.596
0.594
0.578
0.578
0.580
0.566
0.572
0.566
0.574
0.578
0.582
0.598
0.610
0.628
0.634
0.642
0.644
0.640
0.630
0.628
0.618
0.604
0.612
0.614
0.612
0.618
0.634
0.638
0.648
0.656
0.668
0.668
0.684
0.670
0.670
0.650
0.640
0.644
0.628
0.620
0.598
0.590
0.582
0.574
0.572
0.598
0.614
0.652
0.654
0.676
0.678
0.668
0.646
0.640
0.634
0.618
0.622
0.612
0.628
0.626
0.626
0.616
0.614
0.614
0.594
0.586
0.582
0.590
0.604
0.612
0.612
0.612
0.624
0.666
0.646
0.638
0.648
0.638
0.628
0.626
0.630
0.642
0.626
0.640
0.624
0.628
0.616
0.628
0.604
0.356
0.248
0.590
0.592
0.586
0.602
0.610
0.608
0.606
0.616
0.616
0.612
0.612
0.602
0.596
0.588
0.584
0.588
0.592
0.600
0.606
0.614
0.616
0.610
0.616
0.614
0.606
0.602
0.602
0.596
0.602
0.600
0.598
0.598
0.594
0.592
0.586
0.594
0.582
0.580
0.582
0.592
0.582
0.602
0.614
0.608
0.608
0.608
0.586
0.592
0.586
0.588
0.592
0.588
0.584
0.582
0.590
0.588
0.584
0.594
0.604
0.618
0.610
0.614
0.624
0.612
0.610
0.618
0.614
0.602
0.596
0.596
0.602
0.600
0.618
0.636
0.644
0.640
0.628
0.634
0.622
0.612
0.608
0.608
0.604
0.598
0.592
0.598
0.600
0.608
0.618
0.612
0.626
0.636
0.632
0.618
0.620
0.620
0.622
0.608
0.608
0.606
0.604
0.596
0.594
0.596
0.598
0.592
0.588
0.590
0.598
0.588
0.578
0.576
0.604
0.638
0.674
0.696
0.690
0.684
0.672
0.652
0.638
0.620
0.608
0.602
0.594
0.596
0.588
0.596
0.596
0.620
0.620
0.616
0.640
0.650
0.654
0.658
0.660
0.656
0.660
0.652
0.652
0.660
0.650
0.648
0.644
0.652
0.652
0.642
0.638
0.640
0.626
0.606
0.604
0.608
0.618
0.636
0.648
0.648
0.654
0.638
0.320
0.312
0.616
0.614
0.604
0.602
0.602
0.588
0.584
0.588
0.588
0.598
0.598
0.604
0.622
0.626
0.610
0.618
0.620
0.624
0.626
0.616
0.612
0.604
0.602
0.596
0.590
0.588
0.594
0.592
0.596
0.602
0.606
0.606
0.612
0.622
0.610
0.616
0.622
0.618
0.612
0.610
0.616
0.614
0.614
0.610
0.610
0.620
0.610
0.612
0.618
0.636
0.632
0.622
0.638
0.642
0.634
0.636
0.642
0.632
0.622
0.626
0.620
0.608
0.610
0.618
0.604
0.604
0.616
0.612
0.620
0.608
0.618
0.618
0.606
0.600
0.600
0.600
0.588
0.588
0.586
0.582
0.580
0.588
0.592
0.584
0.586
0.580
0.574
0.576
0.572
0.572
0.566
0.568
0.556
0.568
0.564
0.560
0.578
0.632
0.632
0.634
0.598
0.580
0.576
0.580
0.580
0.588
0.246
0.348
0.590
0.594
0.586
0.596
0.596
0.606
0.608
0.598
0.602
0.584
0.586
0.592
0.576
0.580
0.584
0.578
0.578
0.578
0.576
0.574
0.580
0.582
0.586
0.584
0.584
0.588
0.598
0.594
0.588
0.590
0.586
0.586
0.588
0.592
0.580
0.594
0.584
0.592
0.588
0.596
0.854
0.796
0.854
0.754
0.708
0.690
0.626
0.610
0.602
0.592
0.592
0.586
0.586
0.580
0.602
0.554
0.578
0.580
0.590
0.586
0.592
0.582
0.594
0.600
0.598
0.594
0.606
0.608
0.608
0.600
0.598
0.584
0.608
0.532
0.558
0.560
0.564
0.570
0.598
0.588
0.606
0.612
0.616
0.612
0.606
0.610
0.602
0.606
0.600
0.602
0.596
0.594
0.598
0.580
0.586
0.588
0.592
0.594
0.588
0.588
0.586
0.578
0.580
0.570
0.568
0.566
0.574
0.578
0.580
0.600
0.602
0.600
0.594
0.610
0.626
0.632
0.646
0.652
0.648
0.638
0.636
0.638
0.638
0.630
0.636
0.640
0.636
0.620
0.606
0.604
0.606
0.602
0.590
0.584
0.568
0.574
0.582
0.608
0.616
0.646
0.656
0.662
0.666
0.658
0.640
0.632
0.628
0.616
0.610
0.608
0.602
0.614
0.616
0.620
0.618
0.610
0.602
0.594
0.606
0.622
0.636
0.638
0.640
0.642
0.638
0.636
0.618
0.614
0.604
0.596
0.598
0.588
0.596
0.590
0.582
0.586
0.568
0.568
0.564
0.578
0.578
0.572
0.564
0.558
0.556
0.564
0.590
0.606
0.654
0.684
0.718
0.712
0.700
0.674
0.666
0.318
0.310
0.640
0.660
0.658
0.642
0.658
0.580
0.614
0.608
0.614
0.628
0.678
0.692
0.672
0.668
0.658
0.642
0.628
0.620
0.626
0.624
0.604
0.596
0.592
0.588
0.598
0.610
0.636
0.650
0.646
0.638
0.628
0.616
0.614
0.608
0.614
0.616
0.622
0.638
0.640
0.630
0.624
0.604
0.602
0.588
0.586
0.586
0.586
0.592
0.596
0.612
0.600
0.608
0.616
0.620
0.616
0.616
0.610
0.604
0.600
0.592
0.596
0.590
0.590
0.592
0.594
0.598
0.602
0.594
0.596
0.582
0.586
0.576
0.584
0.586
0.580
0.578
0.574
0.584
0.588
0.592
0.606
0.596
0.594
0.588
0.590
0.592
0.596
0.596
0.602
0.590
0.598
0.596
0.592
0.584
0.578
0.580
0.578
0.572
0.564
0.572
0.564
0.562
0.590
0.602
0.612
0.612
0.606
0.596
0.596
0.596
0.606
0.594
0.604
0.598
0.586
0.588
0.580
0.584
0.586
0.582
0.576
0.576
0.566
0.568
0.576
0.568
0.572
0.560
0.564
0.568
0.566
0.564
0.560
0.554
0.558
0.562
0.572
0.586
0.596
0.596
0.602
0.602
0.614
0.610
0.608
0.612
0.614
0.608
0.598
0.588
0.582
0.576
0.574
0.578
0.584
0.602
0.604
0.616
0.622
0.612
0.606
0.598
0.598
0.602
0.594
0.592
0.582
0.582
0.564
0.566
0.566
0.558
0.562
0.564
0.570
0.576
0.560
0.568
0.568
0.566
0.558
0.558
0.560
0.570
0.564
0.560
0.560
0.558
0.566
0.568
0.576
0.584
0.572
0.574
0.576
0.584
0.580
0.570
0.568
0.564
0.560
0.558
0.556
0.554
0.558
0.554
0.554
0.556
0.546
0.550
0.546
0.546
0.548
0.532
0.536
0.540
0.540
0.552
0.556
0.574
0.586
0.612
0.630
0.634
0.628
0.618
0.620
0.616
0.614
0.598
0.594
0.584
0.582
0.582
0.592
0.594
0.586
0.588
0.600
0.614
0.628
0.616
0.622
0.630
0.620
0.624
0.624
0.622
0.620
0.620
0.608
0.612
0.614
0.622
0.628
0.624
0.614
0.612
0.616
0.642
0.636
0.626
0.620
0.612
0.594
0.580
0.580
0.562
0.560
0.560
0.562
0.568
0.568
0.564
0.582
0.608
0.618
0.598
0.596
0.580
0.570
0.570
0.560
0.552
0.548
0.548
0.532
0.532
0.532
0.518
0.522
0.528
0.530
0.530
0.530
0.540
0.538
0.536
0.542
0.548
0.558
0.574
0.576
0.578
0.572
0.568
0.576
0.574
0.572
0.574
0.574
0.566
0.566
0.562
0.554
0.556
0.546
0.546
0.794
0.284
0.542
0.540
0.536
0.534
0.534
0.538
0.540
0.558
0.574
0.578
0.582
0.576
0.586
0.580
0.580
0.580
0.570
0.566
0.566
0.564
0.560
0.560
0.566
0.568
0.576
0.582
0.612
0.600
0.594
0.594
0.582
0.580
0.566
0.554
0.548
0.544
0.216
0.326
0.536
0.532
0.532
0.536
0.534
0.538
0.532
0.530
0.528
0.532
0.532
0.526
0.538
0.522
0.522
0.526
0.536
0.522
0.540
0.572
0.524
0.550
0.566
0.564
0.570
0.562
0.568
0.554
0.560
0.552
0.552
0.546
0.554
0.546
0.542
0.544
0.546
0.550
0.548
0.544
0.532
0.532
0.528
0.524
0.518
0.514
0.512
0.516
0.506
0.530
0.530
0.530
0.530
0.520
0.516
0.516
0.516
0.512
0.508
0.512
0.508
0.506
0.510
0.512
0.514
0.518
0.518
0.522
0.522
0.514
0.522
0.514
0.510
0.508
0.504
0.506
0.502
0.500
0.502
0.498
0.490
0.504
0.502
0.494
0.496
0.496
0.498
0.504
0.496
0.514
0.536
0.580
0.592
0.594
0.594
0.580
0.562
0.562
0.562
0.556
0.556
0.556
0.556
0.560
0.578
0.584
0.582
0.606
0.606
0.596
0.580
0.570
0.558
0.554
0.554
0.542
0.548
0.558
0.560
0.562
0.620
0.610
0.616
0.622
0.610
0.602
0.590
0.588
0.582
0.576
0.570
0.570
0.572
0.576
0.580
0.606
0.606
0.624
0.638
0.620
0.614
0.608
0.598
0.594
0.592
0.614
0.624
0.624
0.616
0.610
0.586
0.588
0.578
0.566
0.562
0.568
0.574
0.576
0.596
0.604
0.622
0.612
0.608
0.592
0.582
0.574
0.576
0.548
0.552
0.546
0.540
0.542
0.554
0.536
0.536
0.532
0.530
0.508
0.520
0.520
0.534
0.560
0.590
0.628
0.688
0.746
0.754
0.716
0.686
0.664
0.626
0.622
0.624
0.628
0.622
0.612
0.594
0.590
0.572
0.576
0.580
0.574
0.582
0.582
0.588
0.606
0.620
0.626
0.630
0.616
0.610
0.586
0.584
0.568
0.570
0.562
0.564
0.568
0.560
0.574
0.570
0.584
0.578
0.586
0.578
0.568
0.566
0.554
0.554
0.562
0.570
0.574
0.574
0.576
0.568
0.568
0.568
0.564
0.566
0.602
0.644
0.652
0.292
0.374
0.650
0.634
0.626
0.644
0.646
0.650
0.358
0.300
0.634
0.630
0.618
0.612
0.610
0.604
0.602
0.598
0.598
0.594
0.598
0.600
0.594
0.602
0.584
0.578
0.578
0.576
0.572
0.570
0.566
0.562
0.570
0.570
0.568
0.570
0.568
0.576
0.578
0.578
0.582
0.572
0.572
0.574
0.580
0.580
0.586
0.590
0.580
0.572
0.572
0.558
0.550
0.542
0.542
0.544
0.538
0.554
0.570
0.596
0.612
0.648
0.662
0.670
0.662
0.654
0.624
0.608
0.592
0.588
0.588
0.582
0.582
0.586
0.602
0.608
0.622
0.632
0.616
0.608
0.594
0.576
0.574
0.588
0.602
0.626
0.612
0.606
0.594
0.592
0.582
0.572
0.564
0.556
0.550
0.548
0.550
0.548
0.542
0.554
0.562
0.624
0.688
0.714
0.706
0.678
0.680
0.684
0.670
0.650
0.630
0.606
0.596
0.582
0.578
0.580
0.578
0.572
0.572
0.574
0.578
0.586
0.572
0.570
0.562
0.572
0.570
0.586
0.610
0.604
0.612
0.610
0.596
0.592
0.584
0.590
0.578
0.582
0.578
0.590
0.582
0.594
0.596
0.600
0.616
0.610
0.604
0.602
0.618
0.610
0.598
0.278
0.302
0.578
0.562
0.554
0.548
0.540
0.542
0.516
0.546
0.552
0.636
0.632
0.696
0.676
0.660
0.628
0.604
0.582
0.580
0.560
0.596
0.660
0.650
0.616
0.588
0.582
0.574
0.564
0.572
0.554
0.560
0.554
0.552
0.558
0.554
0.568
0.554
0.566
0.584
0.584
0.580
0.596
0.606
0.626
0.616
0.602
0.588
0.584
0.578
0.564
0.560
0.548
0.546
0.540
0.536
0.540
0.536
0.548
0.554
0.560
0.576
0.580
0.582
0.596
0.588
0.598
0.588
0.580
0.578
0.580
0.582
0.576
0.586
0.576
0.566
0.568
0.550
0.552
0.552
0.564
0.590
0.548
0.578
0.568
0.578
0.576
0.582
0.576
0.574
0.578
0.560
0.572
0.566
0.568
0.566
0.566
0.566
0.568
0.566
0.564
0.566
0.564
0.554
0.556
0.548
0.554
0.550
0.560
0.574
0.578
0.580
0.568
0.572
0.574
0.588
0.590
0.576
0.566
0.562
0.554
0.548
0.548
0.542
0.538
0.538
0.540
0.548
0.550
0.550
0.554
0.564
0.570
0.566
0.276
0.290
0.566
0.560
0.564
0.550
0.560
0.558
0.572
0.586
0.608
0.626
0.622
0.630
0.680
0.658
0.680
0.704
0.720
0.706
0.672
0.666
0.644
0.624
0.616
0.606
0.594
0.604
0.598
0.600
0.602
0.592
0.598
0.590
0.588
0.572
0.570
0.564
0.556
0.550
0.546
0.546
0.548
0.548
0.554
0.552
0.556
0.550
0.546
0.548
0.548
0.554
0.562
0.562
0.572
0.590
0.584
0.592
0.590
0.596
0.588
0.590
0.592
0.592
0.596
0.588
0.596
0.598
0.604
0.610
0.596
0.596
0.592
0.582
0.588
0.584
0.580
0.580
0.584
0.584
0.582
0.578
0.572
0.572
0.564
0.562
0.564
0.556
0.558
0.552
0.558
0.556
0.552
0.558
0.554
0.544
0.540
0.542
0.544
0.542
0.546
0.540
0.540
0.536
0.536
0.528
0.530
0.534
0.524
0.528
0.540
0.534
0.534
0.532
0.530
0.538
0.532
0.540
0.540
0.548
0.548
0.548
0.542
0.540
0.536
0.538
0.534
0.520
0.526
0.540
0.494
0.508
0.506
0.508
0.510
0.520
0.536
0.540
0.560
0.566
0.568
0.572
0.588
0.600
0.600
0.610
0.608
0.610
0.602
0.608
0.610
0.604
0.596
0.600
0.592
0.600
0.586
0.600
0.598
0.600
0.586
0.578
0.572
0.574
0.570
0.582
0.570
0.560
0.568
0.562
0.568
0.570
0.576
0.572
0.584
0.568
0.574
0.254
0.312
0.566
0.542
0.540
0.540
0.530
0.532
0.524
0.528
0.540
0.538
0.554
0.548
0.550
0.548
0.552
0.570
0.548
0.558
0.558
0.556
0.558
0.588
0.626
0.616
0.596
0.586
0.590
0.586
0.586
0.578
0.578
0.574
0.576
0.580
0.570
0.570
0.560
0.564
0.570
0.570
0.582
0.588
0.590
0.588
0.584
0.584
0.572
0.564
0.562
0.552
0.560
0.558
0.574
0.584
0.580
0.570
0.576
0.556
0.560
0.554
0.552
0.550
0.546
0.542
0.538
0.532
0.528
0.522
0.526
0.522
0.528
0.514
0.530
0.514
0.522
0.534
0.520
0.554
0.574
0.586
0.590
0.578
0.576
0.570
0.562
0.538
0.540
0.540
0.528
0.516
0.522
0.512
0.518
0.508
0.504
0.504
0.494
0.498
0.506
0.504
0.508
0.512
0.516
0.508
0.508
0.512
0.512
0.510
0.518
0.508
0.512
0.516
0.506
0.508
0.512
0.492
0.502
0.504
0.510
0.508
0.510
0.512
0.526
0.526
0.530
0.536
0.548
0.540
0.540
0.546
0.534
0.536
0.534
0.532
0.530
0.530
0.520
0.522
0.514
0.520
0.514
0.512
0.510
0.512
0.514
0.518
0.516
0.512
0.520
0.512
0.518
0.516
0.514
0.516
0.514
0.512
0.508
0.506
0.502
0.506
0.512
0.528
0.556
0.616
0.612
0.216
0.422
0.628
0.594
0.574
0.592
0.576
0.566
0.568
0.558
0.566
0.566
0.572
0.568
0.564
0.560
0.552
0.560
0.554
0.564
0.554
0.550
0.574
0.522
0.542
0.546
0.554
0.566
0.584
0.592
0.604
0.610
0.588
0.584
0.574
0.570
0.568
0.566
0.568
0.572
0.580
0.582
0.582
0.592
0.580
0.586
0.590
0.582
0.578
0.576
0.554
0.552
0.554
0.548
0.558
0.576
0.594
0.588
0.596
0.570
0.560
0.554
0.554
0.578
0.506
0.550
0.524
0.546
0.518
0.538
0.552
0.536
0.554
0.532
0.558
0.592
0.570
0.648
0.746
0.826
0.826
0.716
0.660
0.622
0.618
0.606
0.600
0.602
0.600
0.602
0.632
0.664
0.698
0.706
0.708
0.700
0.688
0.702
0.692
0.674
0.656
0.660
0.670
0.648
0.652
0.650
0.688
0.698
0.694
0.694
0.686
0.722
0.722
0.698
0.722
0.680
0.686
0.678
0.684
0.670
0.678
0.674
0.656
0.674
0.662
0.654
0.668
0.676
0.662
0.658
0.648
0.658
0.656
0.658
0.650
0.664
0.680
0.690
0.690
0.678
0.666
0.652
0.658
0.676
0.688
0.702
0.704
0.696
0.680
0.648
0.648
0.654
0.618
0.628
0.618
0.618
0.622
0.634
0.640
0.652
0.650
0.652
0.658
0.656
0.648
0.644
0.634
0.632
0.642
0.636
0.642
0.652
0.658
0.666
0.660
0.660
0.640
0.644
0.638
0.642
0.638
0.648
0.646
0.630
0.626
0.624
0.610
0.616
0.610
0.624
0.626
0.642
0.628
0.622
0.616
0.608
0.610
0.618
0.620
0.622
0.612
0.614
0.608
0.616
0.622
0.620
0.632
0.206
0.408
0.610
0.606
0.594
0.598
0.598
0.580
0.580
0.574
0.574
0.576
0.590
0.600
0.600
0.606
0.604
0.610
0.610
0.604
0.624
0.602
0.590
0.596
0.594
0.590
0.600
0.614
0.616
0.608
0.610
0.612
0.620
0.634
0.654
0.682
0.686
0.702
0.694
0.680
0.690
0.680
0.676
0.670
0.668
0.676
0.688
0.696
0.720
0.706
0.692
0.676
0.680
0.658
0.644
0.622
0.612
0.606
0.200
0.412
0.618
0.588
0.604
0.596
0.586
0.580
0.580
0.574
0.580
0.576
0.592
0.598
0.612
0.606
0.614
0.616
0.614
0.614
0.616
0.634
0.634
0.630
0.634
0.616
0.620
0.604
0.600
0.584
0.588
0.604
0.632
0.678
0.708
0.724
0.734
0.726
0.716
0.710
0.696
0.678
0.680
0.678
0.674
0.664
0.666
0.682
0.706
0.734
0.722
0.726
0.724
0.720
0.722
0.716
0.710
0.706
0.698
0.692
0.692
0.692
0.690
0.698
0.706
0.706
0.706
0.694
0.684
0.662
0.654
0.624
0.640
0.624
0.600
0.592
0.582
0.584
0.574
0.564
0.560
0.550
0.550
0.550
0.542
0.554
0.552
0.560
0.578
0.578
0.598
0.628
0.646
0.652
0.656
0.636
0.618
0.608
0.586
0.586
0.584
0.594
0.618
0.660
0.672
0.682
0.682
0.686
0.658
0.654
0.634
0.636
0.642
0.662
0.674
0.662
0.666
0.648
0.632
0.622
0.618
0.608
0.618
0.612
0.630
0.660
0.690
0.698
0.716
0.720
0.706
0.686
0.690
0.684
0.660
0.630
0.616
0.602
0.588
0.566
0.562
0.558
0.546
0.550
0.546
0.560
0.574
0.584
0.606
0.606
0.608
0.616
0.596
0.606
0.610
0.596
0.618
0.618
0.638
0.648
0.656
0.660
0.660
0.672
0.672
0.682
0.668
0.678
0.676
0.700
0.686
0.706
0.684
0.702
0.686
0.684
0.668
0.656
0.658
0.634
0.642
0.654
0.672
0.678
0.690
0.726
0.698
0.696
0.668
0.664
0.656
0.658
0.646
0.656
0.656
0.658
0.666
0.674
0.678
0.674
0.674
0.674
0.670
0.654
0.668
0.666
0.674
0.672
0.678
0.674
0.676
0.672
0.680
0.666
0.680
0.666
0.666
0.654
0.644
0.632
0.638
0.616
0.628
0.622
0.640
0.648
0.668
0.676
0.686
0.686
0.670
0.670
0.676
0.670
0.680
0.692
0.702
0.698
0.690
0.690
0.678
0.670
0.678
0.678
0.664
0.678
0.670
0.692
0.712
0.714
0.704
0.684
0.678
0.674
0.676
0.668
0.660
0.648
0.654
0.640
0.640
0.636
0.638
0.652
0.654
0.668
0.674
0.660
0.686
0.662
0.682
0.648
0.666
0.646
0.672
0.666
0.696
0.684
0.708
0.692
0.692
0.684
0.666
0.672
0.656
0.676
0.682
0.686
0.686
0.670
0.680
0.676
0.678
0.678
0.670
0.678
0.658
0.684
0.654
0.668
0.650
0.642
0.636
0.656
0.644
0.638
0.644
0.636
0.636
0.642
0.652
0.654
0.672
0.660
0.642
0.622
0.604
0.602
0.590
0.588
0.576
0.590
0.594
0.618
0.628
0.646
0.666
0.678
0.706
0.676
0.702
0.674
0.676
0.670
0.664
0.668
0.654
0.674
0.672
0.702
0.674
0.684
0.668
0.668
0.664
0.658
0.664
0.654
0.670
0.668
0.668
0.678
0.672
0.670
0.672
0.674
0.658
0.656
0.664
0.658
0.656
0.654
0.652
0.666
0.666
0.660
0.680
0.668
0.650
0.654
0.642
0.640
0.632
0.628
0.630
0.644
0.640
0.646
0.654
0.630
0.618
0.610
0.620
0.620
0.640
0.652
0.656
0.664
0.656
0.664
0.656
0.660
0.644
0.650
0.664
0.670
0.696
0.672
0.702
0.684
0.682
0.664
0.678
0.672
0.690
0.692
0.700
0.716
0.698
0.704
0.700
0.708
0.696
0.682
0.692
0.678
0.682
0.682
0.658
0.664
0.658
0.660
0.654
0.660
0.660
0.664
0.666
0.668
0.676
0.674
0.682
0.664
0.652
0.638
0.644
0.652
0.656
0.664
0.662
0.668
0.662
0.676
0.662
0.674
0.652
0.652
0.650
0.658
0.644
0.658
0.638
0.652
0.656
0.672
0.690
0.690
0.698
0.696
0.684
0.674
0.660
0.654
0.642
0.642
0.644
0.648
0.646
0.660
0.660
0.682
0.690
0.704
0.694
0.716
0.712
0.704
0.692
0.684
0.688
0.672
0.668
0.650
0.650
0.642
0.646
0.634
0.644
0.628
0.642
0.636
0.644
0.650
0.656
0.648
0.642
0.646
0.636
0.632
0.644
0.644
0.666
0.662
0.652
0.630
0.640
0.648
0.646
0.650
0.648
0.656
0.642
0.656
0.652
0.650
0.646
0.634
0.638
0.628
0.614
0.620
0.632
0.638
0.652
0.646
0.662
0.652
0.656
0.648
0.650
0.654
0.640
0.656
0.656
0.660
0.682
0.674
0.658
0.648
0.650
0.666
0.692
0.686
0.696
0.700
0.704
0.708
0.708
0.702
0.698
0.688
0.688
0.668
0.664
0.666
0.664
0.674
0.668
0.688
0.688
0.688
0.692
0.682
0.676
0.694
0.692
0.686
0.684
0.658
0.652
0.656
0.646
0.668
0.664
0.646
0.652
0.634
0.642
0.626
0.644
0.648
0.650
0.660
0.654
0.676
0.696
0.712
0.714
0.718
0.680
0.682
0.668
0.664
0.650
0.638
0.644
0.640
0.654
0.652
0.664
0.670
0.660
0.660
0.666
0.670
0.658
0.662
0.648
0.650
0.644
0.656
0.642
0.640
0.636
0.650
0.650
0.658
0.666
0.670
0.658
0.654
0.644
0.646
0.636
0.638
0.636
0.632
0.630
0.634
0.644
0.642
0.664
0.660
0.672
0.664
0.668
0.658
0.656
0.652
0.642
0.630
0.632
0.618
0.626
0.628
0.622
0.642
0.630
0.652
0.634
0.652
0.650
0.650
0.662
0.654
0.664
0.658
0.666
0.654
0.656
0.660
0.642
0.658
0.646
0.654
0.640
0.636
0.630
0.632
0.646
0.646
0.652
0.652
0.646
0.662
0.650
0.656
0.644
0.650
0.648
0.658
0.642
0.650
0.658
0.648
0.650
0.644
0.650
0.650
0.650
0.656
0.652
0.658
0.646
0.664
0.652
0.662
0.648
0.644
0.634
0.628
0.640
0.642
0.646
0.648
0.648
0.656
0.654
0.656
0.672
0.670
0.676
0.658
0.656
0.664
0.662
0.652
0.636
0.642
0.634
0.654
0.650
0.650
0.650
0.656
0.660
0.654
0.648
0.640
0.646
0.634
0.648
0.646
0.652
0.656
0.652
0.664
0.652
0.644
0.650
0.654
0.660
0.666
0.662
0.666
0.660
0.658
0.656
0.640
0.644
0.626
0.642
0.642
0.650
0.648
0.648
0.658
0.652
0.656
0.642
0.642
0.640
0.642
0.646
0.648
0.638
0.658
0.642
0.662
0.652
0.658
0.644
0.646
0.626
0.622
0.598
0.596
0.598
0.610
0.642
0.682
0.670
0.672
0.656
0.642
0.634
0.624
0.634
0.642
0.652
0.668
0.684
0.688
0.704
0.714
0.718
0.730
0.718
0.696
0.696
0.672
0.674
0.644
0.634
0.634
0.624
0.606
0.602
0.586
0.588
0.580
0.570
0.568
0.568
0.568
0.570
0.574
0.578
0.580
0.588
0.586
0.598
0.584
0.590
0.590
0.586
0.590
0.588
0.594
0.602
0.610
0.612
0.616
0.622
0.618
0.616
0.616
0.614
0.614
0.608
0.610
0.602
0.602
0.604
0.600
0.594
0.608
0.600
0.594
0.608
0.600
0.598
0.596
0.600
0.608
0.596
0.604
0.608
0.600
0.606
0.598
0.584
0.588
0.594
0.594
0.588
0.588
0.584
0.586
0.582
0.588
0.588
0.582
0.584
0.584
0.580
0.584
0.584
0.566
0.572
0.580
0.582
0.588
0.592
0.594
0.604
0.608
0.616
0.614
0.614
0.610
0.610
0.606
0.604
0.602
0.604
0.598
0.596
0.594
0.590
0.590
0.594
0.592
0.602
0.600
0.596
0.600
0.588
0.588
0.582
0.580
0.576
0.584
0.568
0.572
0.576
0.576
0.574
0.586
0.584
0.596
0.590
0.594
0.596
0.602
0.602
0.594
0.600
0.596
0.594
0.594
0.588
0.584
0.598
0.592
0.596
0.574
0.590
0.588
0.598
0.604
0.610
0.616
0.618
0.628
0.610
0.604
0.622
0.580
0.596
0.602
0.590
0.592
0.592
0.594
0.594
0.586
0.594
0.600
0.608
0.620
0.626
0.628
0.628
0.620
0.616
0.610
0.600
0.604
0.608
0.598
0.598
0.582
0.586
0.576
0.578
0.572
0.564
0.556
0.560
0.556
0.558
0.564
0.568
0.572
0.574
0.574
0.576
0.576
0.572
0.584
0.568
0.570
0.570
0.574
0.572
0.574
0.572
0.564
0.580
0.210
0.362
0.562
0.562
0.566
0.568
0.578
0.584
0.664
0.522
0.680
0.592
0.600
0.606
0.588
0.586
0.584
0.588
0.596
0.602
0.612
0.604
0.616
0.616
0.620
0.648
0.588
0.616
0.600
0.594
0.582
0.574
0.576
0.588
0.610
0.636
0.658
0.678
0.700
0.682
0.676
0.668
0.686
0.634
0.658
0.658
0.672
0.668
0.670
0.674
0.678
0.678
0.686
0.680
0.682
0.692
0.700
0.684
0.674
0.682
0.690
0.706
0.702
0.670
0.690
0.698
0.690
0.698
0.702
0.684
0.694
0.700
0.700
0.706
0.730
0.710
0.716
0.698
0.692
0.674
0.662
0.656
0.672
0.672
0.688
0.694
0.704
0.714
0.704
0.704
0.696
0.684
0.652
0.662
0.656
0.674
0.666
0.676
0.712
0.694
0.698
0.724
0.708
0.718
0.700
0.696
0.694
0.664
0.672
0.674
0.686
0.696
0.686
0.684
0.694
0.714
0.708
0.700
0.728
0.712
0.694
0.668
0.644
0.642
0.604
0.606
0.600
0.606
0.608
0.600
0.616
0.640
0.682
0.728
0.744
0.726
0.730
0.740
0.728
0.736
0.730
0.718
0.736
0.732
0.740
0.736
0.738
0.714
0.736
0.706
0.736
0.732
0.716
0.720
0.732
0.708
0.698
0.682
0.674
0.686
0.722
0.694
0.704
0.704
0.748
0.718
0.748
0.760
0.724
0.742
0.718
0.734
0.718
0.710
0.708
0.722
0.714
0.748
0.744
0.744
0.716
0.736
0.704
0.694
0.694
0.698
0.724
0.724
0.688
0.682
0.680
0.682
0.668
0.668
0.690
0.682
0.684
0.684
0.690
0.666
0.682
0.670
0.688
0.664
0.676
0.668
0.678
0.666
0.672
0.666
0.660
0.672
0.662
0.662
0.702
0.696
0.694
0.672
0.672
0.658
0.626
0.628
0.636
0.624
0.616
0.612
0.610
0.592
0.586
0.586
0.582
0.582
0.582
0.580
0.596
0.638
0.678
0.772
0.786
0.772
0.746
0.742
0.736
0.746
0.738
0.740
0.752
0.764
0.770
0.778
0.776
0.808
0.806
0.786
0.776
0.780
0.768
0.756
0.752
0.762
0.750
0.742
0.764
0.754
0.754
0.756
0.742
0.752
0.764
0.742
0.748
0.746
0.748
0.762
0.754
0.750
0.754
0.762
0.744
0.758
0.750
0.744
0.748
0.752
0.756
0.782
0.744
0.756
0.748
0.746
0.736
0.754
0.760
0.756
0.764
0.764
0.760
0.760
0.756
0.736
0.746
0.758
0.754
0.754
0.750
0.754
0.748
0.740
0.736
0.752
0.762
0.762
0.778
0.782
0.760
0.762
0.760
0.762
0.766
0.776
0.764
0.770
0.774
0.766
0.750
0.740
0.740
0.730
0.728
0.732
0.730
0.732
0.730
0.734
0.738
0.746
0.750
0.758
0.760
0.762
0.754
0.760
0.758
0.746
0.746
0.752
0.740
0.740
0.750
0.740
0.748
0.752
0.742
0.746
0.744
0.742
0.736
0.744
0.742
0.736
0.736
0.742
0.734
0.740
0.742
0.734
0.740
0.748
0.732
0.734
0.724
0.724
0.742
0.706
0.720
0.728
0.742
0.768
0.770
0.778
0.778
0.772
0.776
0.782
0.762
0.764
0.758
0.740
0.744
0.742
0.748
0.756
0.768
0.762
0.750
0.736
0.744
0.708
0.718
0.706
0.718
0.776
0.742
0.804
0.822
0.826
0.818
0.798
0.766
0.760
0.742
0.744
0.732
0.726
0.730
0.732
0.728
0.744
0.762
0.740
0.752
0.746
0.756
0.752
0.738
0.730
0.714
0.706
0.710
0.726
0.712
0.730
0.742
0.756
0.732
0.714
0.716
0.728
0.716
0.726
0.778
0.812
0.776
0.786
0.808
0.800
0.812
0.832
0.832
0.838
0.834
0.816
0.796
0.796
0.768
0.762
0.760
0.746
0.762
0.718
0.742
0.746
0.752
0.750
0.748
0.756
0.746
0.746
0.742
0.702
0.702
0.710
0.734
0.764
0.774
0.782
0.796
0.796
0.784
0.796
0.794
0.766
0.764
0.766
0.758
0.754
0.764
0.758
0.774
0.790
0.774
0.774
0.778
0.770
0.750
0.744
0.750
0.738
0.736
0.744
0.762
0.750
0.744
0.730
0.732
0.724
0.738
0.722
0.764
0.754
0.746
0.756
0.776
0.738
0.750
0.754
0.748
0.746
0.720
0.728
0.738
0.742
0.766
0.792
0.816
0.816
0.838
0.830
0.808
0.794
0.764
0.756
0.750
0.756
0.734
0.742
0.752
0.756
0.744
0.742
0.744
0.744
0.746
0.760
0.758
0.750
0.754
0.754
0.744
0.748
0.762
0.766
0.762
0.758
0.754
0.748
0.752
0.770
0.776
0.766
0.766
0.772
0.742
0.746
0.746
0.750
0.726
0.730
0.748
0.778
0.752
0.748
0.758
0.782
0.748
0.744
0.750
0.736
0.714
0.716
0.740
0.782
0.780
0.786
0.802
0.804
0.788
0.784
0.796
0.812
0.794
0.790
0.790
0.778
0.776
0.760
0.760
0.768
0.790
0.810
0.802
0.792
0.802
0.770
0.780
0.756
0.760
0.770
0.786
0.778
0.754
0.762
0.756
0.742
0.744
0.774
0.706
0.712
0.700
0.714
0.716
0.742
0.762
0.806
0.792
0.830
0.840
0.790
0.786
0.778
0.768
0.734
0.748
0.742
0.770
0.744
0.752
0.750
0.778
0.712
0.694
0.670
0.658
0.650
0.644
0.644
0.640
0.636
0.626
0.618
0.616
0.618
0.622
0.622
0.620
0.614
0.612
0.608
0.604
0.592
0.590
0.590
0.568
0.566
0.566
0.562
0.558
0.550
0.550
0.542
0.538
0.536
0.528
0.532
0.526
0.538
0.550
0.564
0.580
0.602
0.664
0.732
0.780
0.798
0.826
0.838
0.780
0.774
0.782
0.776
0.766
0.768
0.800
0.808
0.836
0.836
0.816
0.812
0.822
0.798
0.792
0.764
0.758
0.774
0.788
0.796
0.760
0.756
0.764
0.770
0.792
0.814
0.812
0.808
0.780
0.782
0.778
0.764
0.754
0.770
0.790
0.812
0.826
0.778
0.760
0.728
0.702
0.710
0.780
0.804
0.824
0.822
0.812
0.816
0.800
0.774
0.764
0.746
0.742
0.754
0.780
0.796
0.820
0.804
0.784
0.778
0.760
0.754
0.756
0.762
0.748
0.756
0.760
0.768
0.768
0.756
0.738
0.474
0.934
0.658
0.660
0.650
0.648
0.650
0.712
0.754
0.786
0.844
0.906
0.808
0.776
0.774
0.776
0.766
0.770
0.770
0.760
0.758
0.758
0.764
0.748
0.734
0.722
0.724
0.758
0.768
0.780
0.784
0.792
0.782
0.772
0.778
0.778
0.760
0.746
0.742
0.722
0.734
0.744
0.780
0.776
0.788
0.808
0.788
0.780
0.782
0.772
0.752
0.754
0.752
0.756
0.760
0.778
0.792
0.818
0.810
0.786
0.782
0.782
0.768
0.768
0.774
0.776
0.780
0.780
0.758
0.748
0.750
0.752
0.754
0.744
0.742
0.738
0.738
0.752
0.762
0.766
0.778
0.784
0.790
0.786
0.796
0.780
0.778
0.772
0.754
0.752
0.748
0.732
0.720
0.718
0.754
0.786
0.768
0.838
0.864
0.814
0.802
0.798
0.768
0.750
0.766
0.810
0.780
0.764
0.760
0.768
0.772
0.796
0.846
0.850
0.798
0.794
0.802
0.776
0.766
0.774
0.790
0.772
0.750
0.776
0.808
0.762
0.748
0.736
0.730
0.724
0.722
0.750
0.758
0.774
0.768
0.772
0.744
0.734
0.734
0.726
0.718
0.748
0.764
0.760
0.748
0.774
0.810
0.786
0.760
0.756
0.776
0.742
0.730
0.758
0.798
0.784
0.764
0.766
0.766
0.762
0.736
0.752
0.794
0.826
0.810
0.828
0.814
0.780
0.800
0.778
0.764
0.752
0.802
0.930
0.868
0.854
0.836
0.830
0.804
0.816
0.820
0.800
0.784
0.796
0.812
0.800
0.798
0.808
0.824
0.776
0.728
0.666
0.640
0.612
0.618
0.610
0.598
0.592
0.588
0.588
0.602
0.628
0.654
0.662
0.672
0.692
0.700
0.730
0.774
0.794
0.782
0.802
0.828
0.778
0.786
0.816
0.776
0.788
0.804
0.776
0.800
0.832
0.802
0.792
0.806
0.818
0.786
0.784
0.778
0.796
0.772
0.758
0.764
0.776
0.778
0.790
0.812
0.812
0.822
0.822
0.810
0.782
0.780
0.782
0.774
0.792
0.798
0.804
0.792
0.800
0.792
0.780
0.790
0.798
0.786
0.780
0.780
0.772
0.774
0.790
0.802
0.794
0.792
0.798
0.810
0.786
0.776
0.784
0.796
0.790
0.796
0.792
0.790
0.774
0.772
0.768
0.774
0.786
0.798
0.782
0.786
0.786
0.788
0.774
0.786
0.788
0.774
0.788
0.804
0.796
0.778
0.784
0.790
0.778
0.774
0.782
0.784
0.782
0.786
0.780
0.788
0.798
0.822
0.804
0.806
0.816
0.782
0.758
0.758
0.754
0.746
0.752
0.772
0.776
0.748
0.768
0.772
0.768
0.760
0.760
0.742
0.736
0.740
0.780
0.762
0.740
0.750
0.752
0.774
0.810
0.834
0.800
0.784
0.760
0.768
0.786
0.842
0.802
0.790
0.780
0.814
0.834
0.818
0.814
0.824
0.806
0.796
0.784
0.782
0.782
0.776
0.786
0.800
0.800
0.780
0.784
0.774
0.768
0.772
0.778
0.772
0.786
0.820
0.844
0.840
0.850
0.856
0.822
0.790
0.800
0.792
0.768
0.768
0.780
0.802
0.790
0.788
0.804
0.798
0.776
0.762
0.762
0.756
0.740
0.740
0.736
0.742
0.746
0.742
0.742
0.726
0.714
0.726
0.742
0.742
0.734
0.760
0.776
0.764
0.752
0.752
0.780
0.754
0.748
0.748
0.756
0.764
0.792
0.796
0.770
0.766
0.762
0.750
0.730
0.754
0.782
0.770
0.744
0.746
0.760
0.760
0.758
0.768
0.782
0.768
0.760
0.806
0.808
0.782
0.770
0.788
0.776
0.796
0.800
0.786
0.790
0.804
0.802
0.798
0.802
0.816
0.810
0.754
0.756
0.762
0.754
0.776
0.820
0.810
0.778
0.806
0.810
0.800
0.804
0.852
0.818
0.850
0.806
0.804
0.824
0.842
0.810
0.822
0.844
0.850
0.816
0.810
0.804
0.806
0.772
0.766
0.768
0.754
0.738
0.766
0.776
0.808
0.830
0.882
0.880
0.824
0.858
0.816
0.816
0.794
0.760
0.752
0.758
0.758
0.738
0.734
0.752
0.766
0.758
0.762
0.758
0.820
0.782
0.704
0.662
0.628
0.634
0.232
0.328
0.572
0.560
0.554
0.552
0.550
0.540
0.538
0.516
0.532
0.504
0.512
0.506
0.500
0.492
0.490
0.480
0.494
0.454
0.490
0.446
0.458
0.460
0.450
0.448
0.446
0.442
0.438
0.444
0.430
0.446
0.436
0.432
0.426
0.430
0.472
0.394
0.442
0.436
0.450
0.470
0.476
0.480
0.486
0.488
0.486
0.478
0.490
0.504
0.478
0.458
0.462
0.468
0.450
0.458
0.450
0.486
0.428
0.456
0.460
0.456
0.468
0.432
0.450
0.454
0.454
0.450
0.436
0.454
0.438
0.436
0.440
0.450
0.442
0.448
0.440
0.454
0.448
0.446
0.452
0.444
0.452
0.448
0.442
0.440
0.440
0.442
0.448
0.438
0.434
0.446
0.438
0.432
0.444
0.436
0.434
0.438
0.442
0.440
0.442
0.452
0.448
0.452
0.456
0.456
0.464
0.458
0.458
0.452
0.458
0.454
0.454
0.464
0.460
0.464
0.458
0.464
0.464
0.460
0.476
0.464
0.476
0.476
0.484
0.494
0.492
0.496
0.500
0.488
0.492
0.484
0.484
0.474
0.476
0.476
0.480
0.488
0.494
0.498
0.506
0.520
0.518
0.528
0.532
0.540
0.548
0.540
0.550
0.546
0.552
0.554
0.550
0.558
0.552
0.554
0.546
0.548
0.536
0.536
0.526
0.528
0.528
0.526
0.528
0.530
0.526
0.522
0.528
0.518
0.526
0.532
0.528
0.540
0.532
0.540
0.542
0.542
0.546
0.550
0.550
0.556
0.558
0.600
0.580
0.560
0.562
0.542
0.540
0.528
0.524
0.516
0.516
0.520
0.530
0.542
0.542
0.548
0.544
0.548
0.538
0.536
0.536
0.558
0.560
0.578
0.562
0.568
0.570
0.548
0.554
0.558
0.518
0.530
0.524
0.546
0.558
0.560
0.556
0.568
0.566
0.552
0.560
0.558
0.556
0.546
0.546
0.546
0.542
0.546
0.552
0.548
0.552
0.548
0.550
0.536
0.538
0.532
0.530
0.530
0.526
0.526
0.518
0.516
0.510
0.514
0.500
0.516
0.500
0.520
0.516
0.522
0.514
0.516
0.546
0.478
0.514
0.518
0.500
0.502
0.498
0.500
0.494
0.500
0.512
0.478
0.450
0.472
0.462
0.476
0.480
0.532
0.658
0.720
0.822
0.834
0.792
0.762
0.806
0.776
0.774
0.738
0.728
0.710
0.680
0.634
0.624
0.610
0.604
0.604
0.596
0.594
0.584
0.586
0.578
0.574
0.580
0.576
0.578
0.556
0.558
0.566
0.520
0.536
0.532
0.522
0.518
0.536
0.522
0.524
0.524
0.532
0.542
0.514
0.528
0.542
0.510
0.522
0.510
0.500
0.546
0.444
0.488
0.480
0.472
0.474
0.458
0.482
0.216
0.298
0.428
0.476
0.464
0.468
0.466
0.478
0.440
0.460
0.466
0.446
0.452
0.454
0.466
0.458
0.468
0.466
0.462
0.466
0.468
0.206
0.266
0.466
0.468
0.478
0.432
0.514
0.402
0.462
0.452
0.460
0.456
0.280
0.200
0.434
0.454
0.452
0.454
0.458
0.452
0.446
0.448
0.448
0.438
0.444
0.440
0.438
0.436
0.440
0.442
0.444
0.462
0.454
0.462
0.458
0.458
0.462
0.462
0.458
0.464
0.462
0.462
0.462
0.462
0.462
0.462
0.468
0.466
0.468
0.472
0.472
0.464
0.470
0.470
0.466
0.470
0.474
0.480
0.482
0.488
0.490
0.480
0.490
0.494
0.486
0.488
0.490
0.490
0.486
0.498
0.496
0.502
0.496
0.500
0.502
0.510
0.500
0.502
0.506
0.502
0.538
0.498
0.518
0.526
0.536
0.530
0.540
0.548
0.552
0.542
0.536
0.524
0.516
0.504
0.506
0.506
0.516
0.526
0.548
0.580
0.616
0.630
0.628
0.618
0.590
0.580
0.562
0.554
0.546
0.550
0.544
0.550
0.550
0.550
0.558
0.556
0.558
0.562
0.556
0.546
0.546
0.534
0.530
0.540
0.530
0.538
0.546
0.536
0.548
0.550
0.554
0.562
0.550
0.552
0.556
0.560
0.570
0.572
0.566
0.554
0.550
0.562
0.506
0.526
0.538
0.482
0.498
0.534
0.454
0.496
0.478
0.492
0.496
0.492
0.502
0.510
0.518
0.516
0.512
0.522
0.512
0.512
0.514
0.516
0.532
0.534
0.550
0.556
0.566
0.546
0.556
0.544
0.550
0.554
0.566
0.560
0.564
0.554
0.550
0.538
0.536
0.534
0.516
0.512
0.504
0.504
0.502
0.504
0.512
0.524
0.522
0.542
0.532
0.530
0.542
0.538
0.542
0.532
0.550
0.538
0.544
0.504
0.522
0.506
0.308
0.224
0.340
0.578
0.568
0.498
0.502
0.506
0.506
0.516
0.506
0.514
0.508
0.510
0.534
0.538
0.552
0.544
0.542
0.524
0.526
0.508
0.516
0.496
0.500
0.504
0.506
0.496
0.510
0.508
0.524
0.512
0.526
0.520
0.518
0.524
0.518
0.524
0.514
0.516
0.502
0.502
0.496
0.506
0.514
0.514
0.518
0.514
0.520
0.504
0.500
0.504
0.498
0.508
0.512
0.522
0.524
0.528
0.530
0.536
0.534
0.534
0.524
0.524
0.522
0.518
0.518
0.526
0.528
0.536
0.542
0.554
0.558
0.572
0.580
0.350
0.220
0.578
0.574
0.568
0.558
0.546
0.540
0.538
0.530
0.532
0.542
0.558
0.598
0.638
0.652
0.668
0.642
0.618
0.590
0.578
0.556
0.544
0.548
0.540
0.536
0.534
0.532
0.520
0.526
0.512
0.524
0.502
0.506
0.500
0.498
0.490
0.494
0.486
0.490
0.490
0.504
0.494
0.494
0.498
0.492
0.492
0.494
0.494
0.490
0.492
0.494
0.468
0.482
0.472
0.474
0.478
0.472
0.482
0.500
0.464
0.478
0.482
0.482
0.478
0.476
0.480
0.472
0.500
0.454
0.470
0.462
0.464
0.458
0.460
0.464
0.460
0.462
0.454
0.460
0.460
0.456
0.452
0.472
0.432
0.462
0.458
0.452
0.464
0.472
0.484
0.480
0.486
0.480
0.484
0.474
0.478
0.476
0.484
0.478
0.482
0.484
0.494
0.496
0.496
0.502
0.502
0.494
0.494
0.506
0.512
0.510
0.512
0.514
0.512
0.514
0.518
0.508
0.510
0.504
0.510
0.506
0.488
0.494
0.496
0.496
0.502
0.498
0.504
0.502
0.500
0.504
0.508
0.502
0.506
0.502
0.506
0.502
0.504
0.494
0.492
0.484
0.490
0.492
0.492
0.500
0.498
0.496
0.494
0.492
0.488
0.496
0.490
0.498
0.494
0.496
0.496
0.498
0.502
0.502
0.502
0.496
0.492
0.488
0.500
0.496
0.502
0.496
0.500
0.510
0.514
0.510
0.524
0.526
0.532
0.530
0.560
0.496
0.536
0.534
0.534
0.528
0.520
0.522
0.520
0.522
0.518
0.528
0.532
0.534
0.542
0.538
0.534
0.546
0.532
0.524
0.520
0.526
0.526
0.528
0.532
0.532
0.540
0.540
0.544
0.546
0.548
0.548
0.536
0.530
0.526
0.520
0.524
0.522
0.520
0.518
0.522
0.528
0.526
0.530
0.540
0.546
0.550
0.558
0.544
0.548
0.532
0.538
0.532
0.530
0.530
0.524
0.526
0.514
0.522
0.518
0.534
0.528
0.546
0.540
0.544
0.546
0.542
0.542
0.536
0.520
0.516
0.508
0.504
0.518
0.476
0.500
0.500
0.506
0.494
0.508
0.500
0.510
0.500
0.522
0.478
0.502
0.506
0.502
0.516
0.516
0.530
0.544
0.532
0.554
0.560
0.558
0.552
0.554
0.538
0.544
0.544
0.542
0.544
0.552
0.554
0.560
0.560
0.566
0.572
0.576
0.580
0.590
0.594
0.598
0.590
0.582
0.574
0.566
0.556
0.542
0.538
0.530
0.536
0.532
0.534
0.556
0.546
0.548
0.548
0.550
0.546
0.542
0.540
0.536
0.526
0.528
0.528
0.520
0.520
0.526
0.528
0.526
0.520
0.524
0.532
0.530
0.546
0.538
0.534
0.542
0.532
0.532
0.526
0.530
0.518
0.520
0.506
0.516
0.516
0.528
0.534
0.566
0.570
0.576
0.586
0.580
0.574
0.568
0.558
0.564
0.558
0.568
0.562
0.574
0.588
0.588
0.588
0.594
0.604
0.596
0.604
0.596
0.590
0.214
0.390
0.600
0.604
0.594
0.576
0.564
0.596
0.522
0.578
0.570
0.526
0.528
0.564
0.564
0.596
0.648
0.612
0.682
0.642
0.650
0.632
0.624
0.620
0.610
0.604
0.630
0.550
0.586
0.576
0.584
0.588
0.594
0.612
0.614
0.624
0.616
0.604
0.596
0.596
0.590
0.590
0.584
0.586
0.582
0.582
0.586
0.586
0.592
0.604
0.594
0.598
0.612
0.610
0.618
0.590
0.590
0.596
0.592
0.584
0.582
0.578
0.572
0.588
0.596
0.592
0.596
0.614
0.610
0.608
0.606
0.604
0.600
0.602
0.586
0.576
0.572
0.564
0.564
0.570
0.570
0.590
0.602
0.604
0.626
0.624
0.632
0.630
0.630
0.624
0.632
0.578
0.596
0.584
0.580
0.574
0.578
0.574
0.578
0.586
0.586
0.600
0.604
0.616
0.628
0.622
0.620
0.622
0.616
0.614
0.598
0.592
0.582
0.576
0.572
0.574
0.574
0.574
0.588
0.602
0.608
0.616
0.620
0.618
0.610
0.598
0.602
0.546
0.556
0.546
0.540
0.536
0.546
0.556
0.568
0.576
0.588
0.584
0.604
0.604
0.600
0.602
0.590
0.592
0.586
0.580
0.584
0.580
0.584
0.580
0.588
0.582
0.594
0.612
0.624
0.618
0.606
0.600
0.590
0.574
0.564
0.554
0.552
0.558
0.566
0.586
0.588
0.588
0.610
0.606
0.592
0.598
0.598
0.592
0.584
0.596
0.594
0.598
0.594
0.636
0.552
0.608
0.594
0.600
0.588
0.592
0.594
0.586
0.584
0.574
0.570
0.566
0.560
0.564
0.562
0.568
0.572
0.580
0.584
0.588
0.566
0.564
0.560
0.556
0.558
0.552
0.558
0.574
0.582
0.590
0.580
0.594
0.576
0.572
0.580
0.586
0.586
0.570
0.562
0.570
0.554
0.558
0.562
0.564
0.580
0.580
0.590
0.598
0.598
0.600
0.586
0.578
0.582
0.586
0.640
0.530
0.572
0.558
0.558
0.552
0.550
0.546
0.544
0.550
0.572
0.558
0.562
0.558
0.550
0.548
0.552
0.544
0.560
0.572
0.578
0.584
0.590
0.608
0.556
0.584
0.582
0.570
0.578
0.574
0.582
0.580
0.582
0.578
0.576
0.574
0.574
0.572
0.570
0.562
0.562
0.568
0.554
0.560
0.556
0.566
0.556
0.564
0.574
0.580
0.590
0.598
0.608
0.610
0.614
0.612
0.602
0.594
0.580
0.580
0.578
0.582
0.590
0.590
0.608
0.604
0.410
0.200
1.014
0.216
0.612
0.610
0.606
0.358
0.242
0.598
0.596
0.584
0.584
0.586
0.582
0.574
0.582
0.576
0.580
0.586
0.604
0.588
0.592
0.610
0.596
0.602
0.604
0.594
0.598
0.588
0.590
0.602
0.562
0.580
0.574
0.586
0.572
0.606
0.590
0.596
0.602
0.606
0.598
0.608
0.592
0.590
0.588
0.584
0.586
0.600
0.594
0.608
0.606
0.600
0.590
0.574
0.566
0.568
0.562
0.560
0.550
0.546
0.536
0.540
0.548
0.574
0.600
0.662
0.628
0.664
0.638
0.648
0.642
0.632
0.632
0.632
0.620
0.624
0.618
0.618
0.620
0.618
0.612
0.630
0.606
0.620
0.616
0.622
0.614
0.604
0.600
0.598
0.580
0.610
0.626
0.610
0.652
0.668
0.646
0.412
0.250
0.616
0.618
0.600
0.614
0.578
0.280
0.294
0.572
0.568
0.562
0.580
0.580
0.608
0.610
0.614
0.612
0.610
0.610
0.580
0.590
0.572
0.564
0.542
0.536
0.522
0.528
0.560
0.444
0.266
0.220
0.290
0.236
0.500
0.502
0.498
0.494
0.318
0.658
0.486
0.378
0.400
0.712
0.444
0.480
0.470
0.468
0.336
0.508
0.560
0.502
0.438
0.440
0.462
0.470
0.470
0.474
0.494
0.440
0.474
0.474
0.938
0.490
0.480
0.472
0.280
0.252
0.320
0.460
0.450
0.430
0.478
0.492
0.432
0.422
0.200
0.260
0.438
0.456
0.462
0.458
0.426
0.454
0.440
0.474
0.458
0.474
0.438
0.458
0.458
0.494
0.404
0.442
0.390
0.510
0.246
0.198
0.452
0.448
0.448
0.458
0.466
0.432
0.454
0.456
0.452
0.450
0.462
0.658
0.244
0.452
0.460
0.444
0.460
0.452
0.462
0.454
0.462
0.456
0.456
0.470
0.480
0.436
0.458
0.466
0.466
0.468
0.470
0.472
0.468
0.476
0.466
0.474
0.478
0.468
0.474
0.458
0.542
0.382
0.462
0.462
0.484
0.594
0.356
0.478
0.486
0.484
0.522
0.462
0.488
0.492
0.486
0.486
0.486
0.486
0.486
0.482
0.484
0.498
0.456
0.466
0.218
0.244
0.466
0.466
0.320
0.278
0.318
0.462
0.458
0.468
0.464
0.474
0.474
0.476
0.480
0.480
0.504
0.478
0.496
0.496
0.478
0.484
0.488
0.486
0.486
0.488
0.484
0.486
0.486
0.484
0.498
0.456
0.462
0.516
0.422
0.464
0.462
0.464
0.498
0.430
0.470
0.500
0.452
0.486
0.484
0.480
0.500
0.508
0.496
0.498
0.504
0.552
0.446
0.508
0.502
0.498
0.514
0.494
0.492
0.510
0.500
0.500
0.500
0.496
0.496
0.492
0.506
0.490
0.486
0.492
0.982
0.300
0.412
0.302
0.484
0.450
0.490
0.480
0.492
0.486
0.558
0.410
0.484
0.316
0.512
0.630
0.480
0.490
0.496
0.486
0.482
0.486
0.488
0.486
0.490
0.492
0.488
0.494
0.488
0.270
0.216
0.468
0.558
0.442
0.524
0.502
0.552
0.414
0.500
0.492
0.494
0.494
0.484
0.458
0.370
0.612
0.482
0.472
0.458
0.472
0.242
0.256
0.580
0.318
0.480
0.460
0.470
0.468
0.458
0.502
0.242
0.662
0.452
0.462
0.450
0.472
0.458
0.458
0.506
0.458
0.418
0.448
0.506
0.404
0.460
0.466
0.450
0.588
0.390
0.488
0.482
0.488
0.492
0.328
0.620
0.470
0.222
0.266
0.496
0.210
0.280
0.416
0.462
0.458
0.464
0.232
0.274
0.404
0.450
0.454
0.456
0.450
0.440
0.454
0.424
0.466
0.446
0.436
0.448
0.440
0.438
0.440
0.438
0.450
0.440
0.446
0.446
0.452
0.454
0.460
0.452
0.454
0.452
0.460
0.460
0.250
0.218
0.464
0.478
0.480
0.494
0.498
0.506
0.506
0.494
0.480
0.480
0.484
0.476
0.484
0.482
0.484
0.488
0.494
0.488
0.490
0.498
0.494
0.484
0.496
0.488
0.490
0.496
0.492
0.498
0.498
0.496
0.490
0.490
0.476
0.476
0.486
0.490
0.488
0.504
0.502
0.508
0.512
0.520
0.512
0.520
0.494
0.490
0.498
0.478
0.488
0.484
0.482
0.478
0.242
0.240
0.506
0.544
0.294
0.250
0.542
0.552
0.252
0.278
0.524
0.528
0.500
0.536
0.484
0.514
0.524
0.534
0.530
0.530
0.548
0.548
0.540
0.536
0.534
0.528
0.530
0.536
0.536
0.528
0.512
0.502
0.516
0.506
0.516
0.516
0.512
0.528
0.562
0.448
0.354
0.328
0.378
0.712
0.556
0.534
0.546
0.540
0.518
0.520
0.522
0.518
0.518
0.502
0.508
0.508
0.502
0.496
0.502
0.498
0.500
0.502
0.504
0.502
0.516
0.518
0.522
0.512
0.516
0.520
0.516
0.508
0.516
0.512
0.510
0.516
0.522
0.524
0.536
0.560
0.562
0.566
0.538
0.538
0.520
0.520
0.520
0.530
0.536
0.228
0.298
0.534
0.210
0.332
0.230
0.250
0.222
0.280
0.240
0.276
0.480
0.314
0.248
0.428
0.490
0.490
0.494
0.504
0.476
0.490
0.472
0.492
0.486
0.492
0.484
0.492
0.470
0.478
0.484
0.530
0.438
0.504
0.228
0.278
0.522
0.520
0.522
0.520
0.536
0.526
0.530
0.512
0.552
0.480
0.506
0.498
0.500
0.498
0.504
0.496
0.484
0.490
0.484
0.492
0.496
0.494
0.502
0.252
0.246
0.506
0.494
0.498
0.492
0.536
0.484
0.482
0.508
0.508
0.506
0.508
0.510
0.528
0.296
0.214
0.522
0.522
0.504
0.508
0.510
0.504
0.412
0.576
0.494
0.494
0.496
0.498
0.498
0.498
0.494
0.496
0.496
0.498
0.490
0.502
0.494
0.494
0.530
0.480
0.496
0.496
0.492
0.510
0.496
0.506
0.506
0.510
0.506
0.524
0.514
0.532
0.520
0.514
0.506
0.496
0.492
0.492
0.490
0.488
0.482
0.482
0.488
0.544
0.460
0.656
0.354
0.456
0.506
0.536
0.476
0.520
0.530
0.536
0.528
0.538
0.544
0.532
0.534
0.536
0.526
0.524
0.528
0.518
0.516
0.510
0.516
0.514
0.506
0.512
0.514
0.508
0.508
0.508
0.512
0.510
0.498
0.494
0.504
0.508
0.526
0.524
0.534
0.546
0.540
0.526
0.534
0.536
0.528
0.534
0.536
0.534
0.530
0.534
0.532
0.552
0.548
0.556
0.562
0.582
0.598
0.580
0.570
0.554
0.562
0.554
0.554
0.542
0.546
0.548
0.568
0.556
0.552
0.566
0.560
0.558
0.548
0.562
0.564
0.548
0.564
0.554
0.560
0.556
0.556
0.560
0.550
0.558
0.544
0.546
0.536
0.526
0.518
0.512
0.504
0.508
0.510
0.518
0.518
0.536
0.558
0.544
0.556
0.570
0.566
0.558
0.564
0.556
0.558
0.542
0.548
0.544
0.550
0.550
0.570
0.580
0.584
0.584
0.590
0.590
0.580
0.562
0.550
0.540
0.538
0.530
0.532
0.540
0.522
0.526
0.524
0.526
0.520
0.518
0.528
0.544
0.542
0.542
0.562
0.594
0.596
0.594
0.610
0.614
0.602
0.598
0.574
0.570
0.550
0.554
0.542
0.526
0.526
0.506
0.520
0.554
0.620
0.644
0.656
0.674
0.672
0.650
0.618
0.602
0.600
0.598
0.594
0.570
0.562
0.564
0.562
0.560
0.554
0.542
0.532
0.528
0.532
0.516
0.540
0.544
0.582
0.634
0.628
0.640
0.622
0.606
0.582
0.582
0.580
0.566
0.572
0.556
0.564
0.560
0.552
0.574
0.578
0.582
0.592
0.584
0.566
0.578
0.582
0.578
0.576
0.566
0.546
0.544
0.528
0.520
0.520
0.514
0.528
0.552
0.594
0.608
0.602
0.582
0.566
0.554
0.566
0.578
0.586
0.574
0.568
0.568
0.550
0.558
0.548
0.556
0.552
0.552
0.550
0.556
0.566
0.564
0.572
0.568
0.572
0.570
0.568
0.566
0.570
0.576
0.562
0.562
0.574
0.562
0.560
0.560
0.562
0.568
0.562
0.560
0.558
0.544
0.548
0.532
0.550
0.554
0.562
0.540
0.546
0.554
0.576
0.592
0.600
0.584
0.592
0.582
0.572
0.566
0.554
0.560
0.548
0.550
0.546
0.552
0.540
0.544
0.542
0.548
0.548
0.546
0.552
0.554
0.544
0.544
0.584
0.510
0.562
0.576
0.596
0.624
0.646
0.668
0.666
0.654
0.638
0.640
0.622
0.606
0.602
0.598
0.582
0.574
0.582
0.570
0.566
0.572
0.578
0.572
0.574
0.576
0.568
0.574
0.586
0.582
0.580
0.576
0.564
0.574
0.554
0.578
0.580
0.602
0.604
0.248
0.354
0.600
0.590
0.588
0.602
0.592
0.590
0.584
0.574
0.570
0.564
0.562
0.558
0.552
0.556
0.552
0.546
0.552
0.558
0.550
0.554
0.552
0.560
0.566
0.556
0.558
0.564
0.558
0.552
0.550
0.534
0.540
0.534
0.542
0.550
0.538
0.544
0.572
0.562
0.412
0.742
0.546
0.572
0.566
0.538
0.584
0.558
0.554
0.566
0.546
0.556
0.548
0.556
0.528
0.538
0.526
0.520
0.502
0.552
0.476
0.248
0.268
0.502
0.524
0.456
0.520
0.460
0.512
0.468
0.494
0.508
0.508
0.534
0.576
0.578
0.566
0.576
0.600
0.582
0.568
0.564
0.564
0.560
0.544
0.546
0.544
0.544
0.548
0.536
0.548
0.546
0.570
0.556
0.554
0.558
0.560
0.576
0.556
0.556
0.558
0.562
0.564
0.554
0.550
0.536
0.546
0.540
0.548
0.540
0.542
0.548
0.550
0.552
0.550
0.542
0.548
0.562
0.556
0.558
0.558
0.558
0.566
0.556
0.556
0.544
0.548
0.532
0.532
0.522
0.518
0.512
0.520
0.524
0.556
0.546
0.554
0.558
0.562
0.576
0.574
0.558
0.560
0.558
0.550
0.558
0.560
0.568
0.576
0.574
0.578
0.582
0.568
0.562
0.546
0.528
0.538
0.534
0.534
0.574
0.580
0.572
0.600
0.670
0.654
0.650
0.646
0.254
0.354
0.602
0.600
0.560
0.578
0.574
0.546
0.548
0.562
0.528
0.336
0.206
0.552
0.526
0.536
0.544
0.572
0.250
0.246
0.532
0.528
0.520
0.516
0.578
0.462
0.516
0.514
0.494
0.530
0.526
0.514
0.516
0.516
0.508
0.508
0.514
0.522
0.530
0.522
0.520
0.534
0.530
0.524
0.528
0.530
0.528
0.516
0.524
0.526
0.528
0.518
0.520
0.526
0.522
0.518
0.514
0.498
0.506
0.500
0.506
0.506
0.504
0.528
0.540
0.540
0.550
0.534
0.538
0.536
0.526
0.530
0.528
0.528
0.522
0.542
0.542
0.538
0.554
0.552
0.564
0.570
0.554
0.562
0.564
0.548
0.552
0.546
0.550
0.538
0.536
0.546
0.542
0.572
0.538
0.566
0.566
0.564
0.572
0.574
0.590
0.580
0.584
0.582
0.588
0.568
0.566
0.574
0.570
0.564
0.560
0.548
0.542
0.520
0.530
0.528
0.540
0.586
0.608
0.604
0.598
0.610
0.620
0.614
0.598
0.602
0.614
0.592
0.568
0.582
0.588
0.596
0.580
0.570
0.562
0.544
0.540
0.522
0.520
0.526
0.542
0.604
0.628
0.670
0.686
0.692
0.682
0.644
0.640
0.612
0.592
0.586
0.588
0.588
0.586
0.582
0.580
0.584
0.588
0.610
0.616
0.616
0.618
0.624
0.640
0.640
0.656
0.654
0.632
0.630
0.620
0.622
0.608
0.602
0.612
0.608
0.600
0.594
0.584
0.606
0.612
0.604
0.604
0.610
0.606
0.608
0.610
0.610
0.606
0.608
0.594
0.600
0.614
0.604
0.604
0.610
0.626
0.614
0.610
0.604
0.596
0.584
0.582
0.570
0.570
0.570
0.566
0.566
0.564
0.574
0.578
0.572
0.572
0.572
0.582
0.574
0.562
0.570
0.576
0.574
0.560
0.578
0.572
0.562
0.558
0.558
0.564
0.558
0.548
0.550
0.538
0.528
0.526
0.518
0.516
0.504
0.502
0.506
0.514
0.534
0.528
0.534
0.578
0.656
0.700
0.724
0.674
0.594
0.582
0.580
0.570
0.572
0.560
0.572
0.566
0.574
0.572
0.582
0.582
0.572
0.574
0.580
0.584
0.578
0.584
0.582
0.564
0.558
0.562
0.536
0.554
0.566
0.578
0.576
0.568
0.558
0.570
0.546
0.564
0.578
0.606
0.604
0.604
0.626
0.646
0.648
0.670
0.682
0.662
0.648
0.640
0.648
0.630
0.612
0.594
0.584
0.572
0.578
0.584
0.584
0.580
0.576
0.566
0.600
0.582
0.364
0.214
0.574
0.614
0.336
0.514
0.278
0.540
0.558
0.546
0.574
0.504
0.254
0.282
0.538
0.536
0.542
0.536
0.538
0.528
0.522
0.514
0.508
0.512
0.500
0.502
0.502
0.504
0.500
0.502
0.504
0.518
0.518
0.526
0.536
0.566
0.568
0.582
0.596
0.588
0.590
0.592
0.588
0.576
0.568
0.560
0.558
0.556
0.556
0.550
0.550
0.558
0.548
0.546
0.542
0.530
0.536
0.544
0.600
0.542
0.596
0.328
0.286
0.612
0.600
0.592
0.592
0.578
0.572
0.594
0.588
0.574
0.562
0.564
0.546
0.546
0.546
0.542
0.542
0.530
0.544
0.536
0.564
0.560
0.562
0.572
0.564
0.586
0.602
0.554
0.562
0.558
0.542
0.546
0.544
0.548
0.554
0.584
0.588
0.602
0.622
0.626
0.606
0.568
0.280
0.300
0.508
0.320
0.224
0.526
0.224
0.302
0.530
0.558
0.540
0.230
0.286
0.530
0.546
0.542
0.538
0.534
0.532
0.524
0.522
0.520
0.520
0.524
0.518
0.518
0.514
0.528
0.522
0.520
0.526
0.532
0.534
0.530
0.544
0.542
0.540
0.544
0.552
0.550
0.548
0.558
0.556
0.548
0.550
0.552
0.546
0.538
0.534
0.540
0.542
0.546
0.540
0.538
0.548
0.536
0.546
0.546
0.556
0.572
0.586
0.586
0.588
0.588
0.576
0.574
0.570
0.560
0.550
0.556
0.544
0.548
0.542
0.546
0.548
0.540
0.558
0.556
0.546
0.546
0.564
0.564
0.556
0.572
0.580
0.580
0.576
0.592
0.578
0.288
0.306
0.532
0.562
0.548
0.550
0.532
0.530
0.528
0.524
0.540
0.560
0.570
0.574
0.574
0.588
0.572
0.560
0.558
0.556
0.558
0.556
0.550
0.564
0.558
0.560
0.582
0.530
0.596
0.522
0.246
0.340
0.530
0.568
0.564
0.340
0.218
0.566
0.562
0.262
0.294
0.552
0.558
0.568
0.610
0.488
0.544
0.540
0.534
0.528
0.528
0.518
0.514
0.504
0.508
0.498
0.494
0.496
0.492
0.510
0.526
0.528
0.542
0.562
0.560
0.576
0.586
0.602
0.570
0.336
0.226
0.544
0.562
0.566
0.548
0.598
0.496
0.502
0.520
0.238
0.328
0.640
0.554
0.252
0.336
0.244
0.384
0.466
0.198
0.336
0.342
0.674
0.378
0.286
0.628
0.420
0.756
0.584
0.580
0.566
0.556
0.546
0.552
0.548
0.556
0.560
0.560
0.568
0.564
0.562
0.572
0.560
0.566
0.560
0.554
0.570
0.564
0.558
0.556
0.550
0.554
0.548
0.544
0.542
0.546
0.554
0.538
0.588
0.198
0.502
0.360
0.526
0.592
0.490
0.584
0.498
0.552
0.550
0.562
0.270
0.314
0.300
0.384
0.392
0.530
0.548
0.556
0.512
0.534
0.520
0.520
0.526
0.514
0.510
0.512
0.500
0.498
0.490
0.496
0.484
0.496
0.484
0.484
0.488
0.492
0.498
0.490
0.494
0.490
0.504
0.514
0.506
0.506
0.518
0.536
0.544
0.538
0.544
0.534
0.546
0.538
0.544
0.534
0.526
0.524
0.530
0.518
0.522
0.510
0.520
0.512
0.512
0.508
0.496
0.496
0.492
0.536
0.476
0.518
0.516
0.492
0.514
0.518
0.532
0.538
0.524
0.528
0.524
0.528
0.516
0.510
0.520
0.520
0.526
0.520
0.524
0.542
0.540
0.546
0.546
0.532
0.584
0.504
0.552
0.538
0.552
0.538
0.532
0.528
0.526
0.526
0.532
0.540
0.522
0.230
0.322
0.540
0.342
0.202
0.556
0.542
0.548
0.558
0.574
0.592
0.598
0.606
0.618
0.596
0.588
0.584
0.582
0.568
0.554
0.546
0.540
0.522
0.528
0.530
0.528
0.540
0.564
0.614
0.560
0.336
0.288
0.242
0.242
0.406
0.274
0.274
0.300
0.244
1.176
0.550
0.548
0.486
0.536
0.538
0.548
0.542
0.548
0.544
0.544
0.544
0.546
0.550
0.536
0.548
0.530
0.546
0.544
0.550
0.552
0.566
0.564
0.566
0.588
0.604
0.608
0.598
0.586
0.598
0.602
0.598
0.584
0.590
0.594
0.584
0.576
0.584
0.590
0.584
0.578
0.588
0.594
0.588
0.586
0.592
0.588
0.584
0.604
0.242
0.306
0.362
0.216
0.224
0.312
0.502
0.540
0.270
0.260
0.540
0.536
0.536
0.544
0.574
0.560
0.574
0.584
0.590
0.586
0.584
0.582
0.576
0.568
0.570
0.558
0.544
0.544
0.542
0.524
0.534
0.512
0.524
0.524
0.550
0.562
0.566
0.566
0.598
0.594
0.598
0.586
0.576
0.548
0.552
0.554
0.562
0.580
0.576
0.580
0.598
0.620
0.622
0.610
0.618
0.610
0.588
0.572
0.560
0.566
0.526
0.546
0.548
0.564
0.580
0.598
0.594
0.608
0.600
0.598
0.604
0.602
0.588
0.594
0.590
0.592
0.584
0.574
0.210
0.906
0.318
0.218
0.366
0.286
0.440
0.536
0.350
0.656
0.324
0.382
0.302
0.554
0.668
0.374
0.506
0.276
0.230
0.542
0.236
0.298
0.624
0.204
0.514
0.684
0.334
0.228
0.604
0.442
0.448
0.524
0.492
0.560
0.300
0.220
0.492
0.522
0.530
0.556
0.498
0.544
0.526
0.528
0.558
0.498
0.532
0.530
0.526
0.524
0.262
0.202
0.590
0.520
0.514
0.570
0.488
0.528
0.318
0.350
0.240
0.882
0.306
0.648
0.460
0.338
0.384
0.246
0.350
0.534
0.646
0.368
0.578
0.700
0.390
0.206
0.306
0.480
0.570
0.480
0.338
0.660
0.500
0.480
0.332
0.336
0.302
0.230
0.276
0.484
0.494
0.198
0.262
0.480
0.436
0.604
0.378
0.408
0.530
0.474
0.502
0.578
0.518
0.546
0.522
0.598
0.456
0.512
0.506
0.916
0.284
0.350
0.576
0.434
0.486
0.482
0.486
0.624
0.210
0.428
0.570
0.206
1.346
0.484
0.428
0.470
0.722
0.230
0.454
0.506
0.472
0.260
0.212
0.280
0.690
0.254
0.210
0.494
0.258
0.720
0.430
0.566
0.392
0.498
0.462
0.412
0.606
0.410
0.244
0.232
0.510
0.484
0.404
0.462
0.452
0.490
0.430
0.456
0.458
0.452
0.458
0.442
0.460
0.440
0.454
0.446
0.450
0.446
0.450
0.446
0.452
0.450
0.454
0.464
0.506
0.396
0.496
0.426
0.238
0.222
0.450
0.452
0.478
0.462
0.468
0.496
0.466
0.452
0.460
0.460
0.458
0.466
0.464
0.460
0.460
0.456
0.460
0.458
0.470
0.458
0.460
0.464
0.462
0.462
0.480
0.472
0.472
0.472
0.492
0.494
0.498
0.492
0.496
0.502
0.508
0.512
0.504
0.504
0.510
0.512
0.518
0.506
0.520
0.522
0.516
0.518
0.522
0.550
0.488
0.524
0.532
0.528
0.534
0.528
0.528
0.532
0.510
0.522
0.210
0.306
0.508
0.514
0.510
0.216
0.304
0.514
0.512
0.536
0.538
0.546
0.556
0.590
0.594
0.580
0.586
0.580
0.580
0.568
0.552
0.564
0.542
0.568
0.558
0.560
0.540
0.532
0.552
0.516
0.540
0.532
0.564
0.572
0.590
0.566
0.564
0.554
0.592
0.590
0.574
0.588
0.608
0.616
0.592
0.588
0.580
0.554
0.560
0.558
0.556
0.564
0.556
0.554
0.598
0.538
0.558
0.554
0.552
0.554
0.566
0.562
0.564
0.576
0.570
0.570
0.576
0.562
0.564
0.566
0.556
0.564
0.558
0.556
0.586
0.548
0.572
0.564
0.568
0.574
0.568
0.586
0.578
0.574
0.570
0.572
0.564
0.566
0.574
0.564
0.570
0.570
0.564
0.554
0.574
0.554
0.554
0.554
0.558
0.566
0.554
0.564
0.554
0.558
0.574
0.570
0.570
0.580
0.592
0.584
0.592
0.606
0.604
0.588
0.588
0.586
0.578
0.574
0.588
0.580
0.584
0.588
0.606
0.600
0.598
0.598
0.586
0.582
0.574
0.572
0.566
0.572
0.568
0.580
0.576
0.596
0.600
0.608
0.588
0.570
0.554
0.558
0.534
0.538
0.538
0.534
0.552
0.550
0.558
0.562
0.584
0.584
0.580
0.576
0.584
0.596
0.598
0.624
0.482
0.304
0.292
0.564
0.574
0.558
0.570
0.586
0.606
0.600
0.602
0.558
0.558
0.566
0.608
0.566
0.572
0.576
0.596
0.224
0.380
0.604
0.208
0.366
0.612
0.310
0.262
0.584
0.582
0.578
0.580
0.582
0.570
0.580
0.582
0.576
0.548
0.542
0.536
0.242
0.458
0.384
0.534
0.550
0.634
0.484
0.286
0.232
0.286
0.360
0.420
0.502
0.722
0.644
0.584
0.588
0.594
0.592
0.590
0.594
0.584
0.572
0.568
0.570
0.558
0.548
0.556
0.540
0.578
0.494
0.528
0.526
0.538
0.530
0.232
0.880
0.504
0.244
0.256
0.650
1.298
0.246
0.420
0.430
0.698
0.602
0.618
0.612
0.604
0.842
0.336
0.334
0.236
0.208
0.570
0.490
1.308
1.204
0.304
0.678
0.394
0.354
0.216
0.254
0.860
0.824
0.544
0.548
0.558
0.560
0.604
0.532
0.568
0.574
0.550
0.562
0.522
0.780
0.674
0.798
0.536
0.894
0.444
0.316
0.484
0.700
0.436
0.282
0.378
0.508
0.454
1.702
0.542
0.266
0.276
0.220
0.614
0.264
0.222
0.432
0.642
0.260
0.506
0.488
0.566
0.312
0.302
0.318
0.220
0.704
0.818
0.384
0.402
0.292
0.254
0.388
1.276
0.270
0.336
0.420
0.448
0.308
0.334
0.566
0.306
0.224
0.366
0.256
0.568
0.480
0.524
0.254
0.372
0.738
0.474
0.836
0.316
0.268
0.330
0.322
0.328
0.354
0.448
0.280
0.808
0.212
0.534
0.530
0.286
0.624
0.244
0.526
0.336
0.516
0.230
0.834
0.220
0.862
1.508
0.664
0.342
0.884
0.354
0.720
0.424
0.682
0.622
0.528
0.696
0.322
0.610
0.306
0.778
0.800
0.982
0.632
0.944
1.216
0.828
0.320
0.816
0.792
0.222
0.428
0.426
0.292
0.330
0.524
0.588
0.290
0.492
0.282
0.758
0.664
0.282
0.874
0.330
0.470
0.910
0.980
0.784
2.522
0.378
0.528
0.932
0.508
0.300
0.594
1.424
0.470
0.988
0.656
0.838
0.906
0.502
0.976
0.956
0.970
0.472
1.036
0.434
0.230
0.230
0.678
0.680
0.608
0.530
0.450
0.488
0.752
0.386
0.708
0.638
0.458
1.012
0.518
0.714
1.052
0.848
1.004
0.510
0.666
1.342
0.434
1.578
0.500
0.500
0.510
1.002
0.532
0.490
0.508
0.506
0.560
0.208
0.898
0.236
1.206
0.482
0.492
0.454
0.468
0.490
0.488
0.490
0.510
0.540
0.560
0.534
0.534
0.536
0.526
0.536
0.538
0.532
0.574
0.530
0.552
0.546
0.564
0.566
0.552
0.580
0.580
0.578
0.566
0.586
0.562
0.566
0.572
0.568
0.546
0.566
0.554
0.316
0.252
0.566
0.550
0.576
0.562
0.566
0.584
0.588
0.580
0.588
0.560
0.566
0.558
0.560
0.564
0.572
0.586
0.578
0.602
0.598
0.594
0.588
0.586
0.580
0.574
0.580
0.578
0.560
0.570
0.576
0.572
0.582
0.590
0.592
0.604
0.612
0.592
0.584
0.576
0.566
0.574
0.588
0.618
0.628
0.636
0.646
0.638
0.612
0.626
0.598
0.588
0.586
0.584
0.570
0.568
0.572
0.568
0.576
0.590
0.586
0.588
0.598
0.592
0.594
0.586
0.590
0.586
0.604
0.608
0.596
0.616
0.604
0.592
0.604
0.604
0.604
0.612
0.616
0.614
0.608
0.608
0.594
0.586
0.596
0.586
0.594
0.602
0.590
0.592
0.252
0.370
0.592
0.554
0.392
0.262
0.404
0.452
0.500
0.382
0.204
0.532
1.052
0.264
0.620
0.476
0.242
0.518
0.474
0.446
0.688
0.662
0.240
0.442
0.928
0.688
1.070
0.504
0.968
0.524
0.526
0.566
1.060
0.412
0.722
0.558
0.582
0.556
0.554
0.574
0.566
0.544
0.560
0.572
0.570
0.586
0.560
0.556
0.580
0.576
0.594
0.588
0.574
0.572
0.592
0.570
0.260
0.384
0.602
0.596
0.600
0.594
0.590
0.574
0.558
0.368
0.278
0.402
1.012
0.212
0.336
0.610
0.340
0.202
0.208
0.508
0.646
0.502
0.578
0.934
0.390
0.518
0.476
0.590
0.500
0.716
0.876
0.360
0.604
0.364
0.938
0.540
0.530
0.428
0.654
0.480
0.802
0.748
0.518
0.508
0.516
0.506
0.534
0.524
0.530
0.532
0.530
0.524
0.508
0.514
0.512
0.528
0.522
0.526
0.524
0.534
0.530
0.530
0.536
0.536
0.540
0.548
0.528
0.540
0.534
0.532
0.530
0.542
0.534
0.544
0.548
0.552
0.550
0.568
0.566
0.564
0.572
0.566
0.566
0.578
0.556
0.556
0.550
0.554
0.544
0.550
0.558
0.554
0.564
0.556
0.566
0.548
0.554
0.560
0.552
0.578
0.556
0.568
0.572
0.566
0.552
0.568
0.564
0.564
0.562
0.548
0.566
0.568
0.562
0.562
0.568
0.574
0.598
0.536
0.576
0.572
0.550
0.554
0.558
0.552
0.564
0.566
0.578
0.586
0.582
0.574
0.570
0.570
0.556
0.556
0.552
0.544
0.544
0.542
0.530
0.536
0.534
0.538
0.548
0.542
0.552
0.566
0.572
0.588
0.594
0.602
0.596
0.594
0.604
0.598
0.600
0.604
0.598
0.594
0.596
0.594
0.588
0.584
0.590
0.598
0.590
0.604
0.604
0.600
0.606
0.618
0.608
0.600
0.604
0.594
0.586
0.576
0.580
0.572
0.570
0.570
0.580
0.572
0.576
0.576
0.582
0.608
0.554
0.580
0.572
0.578
0.566
0.552
0.550
0.566
0.530
0.552
0.556
0.548
0.560
0.550
0.580
0.562
0.558
0.572
0.564
0.566
0.568
0.558
0.554
0.562
0.582
0.602
0.270
0.212
0.572
0.254
0.314
0.324
0.234
0.530
0.466
0.224
0.434
0.336
0.208
0.242
0.354
0.266
0.268
0.568
0.602
0.542
0.420
0.406
0.282
0.574
0.516
0.538
0.534
0.538
0.536
0.516
0.536
0.520
0.216
0.314
0.532
0.538
0.522
0.548
0.550
0.548
0.556
0.594
0.598
0.598
0.598
0.594
0.594
0.616
0.586
0.590
0.586
0.594
0.598
0.584
0.596
0.366
0.250
0.616
0.616
0.674
0.558
0.604
0.402
0.206
0.252
0.362
0.602
0.610
0.298
0.352
0.550
0.232
0.370
0.574
0.610
0.622
0.546
0.588
0.596
0.714
0.452
0.568
0.332
0.268
0.266
0.314
0.600
0.304
0.306
0.580
0.576
0.602
0.274
0.308
0.574
0.236
0.366
0.848
0.338
0.262
0.324
0.602
0.582
0.580
0.574
0.300
0.292
0.876
0.270
0.560
0.608
0.262
0.264
0.532
0.260
0.350
0.252
0.304
0.582
0.560
0.362
0.234
0.620
0.540
1.148
0.586
0.586
0.542
0.588
0.544
0.560
0.568
0.564
0.566
0.582
0.564
0.568
0.632
0.514
0.716
0.412
0.254
0.334
0.282
0.276
0.552
0.584
0.372
0.200
0.584
0.198
0.406
0.406
0.198
0.290
0.250
0.600
0.598
0.414
0.494
1.308
0.548
0.540
0.540
0.560
0.544
0.568
0.594
0.604
0.610
0.636
0.628
0.624
0.602
0.602
0.590
0.570
0.564
0.578
0.580
0.558
0.564
0.580
0.566
0.558
0.590
0.560
0.562
0.576
0.586
0.578
0.580
0.576
0.588
0.592
0.602
0.558
0.586
0.292
0.286
1.336
1.098
0.438
0.330
0.380
0.898
0.612
0.594
0.610
0.600
0.582
0.596
0.592
0.594
0.586
0.584
0.580
0.576
0.584
0.566
0.572
0.568
0.570
0.576
0.572
0.584
0.588
0.570
0.584
0.566
0.334
0.268
0.608
0.554
0.580
0.602
0.602
0.622
0.626
0.626
0.628
0.624
0.616
0.604
0.602
0.612
0.596
0.598
0.602
0.594
0.592
0.600
0.584
0.590
0.588
0.596
0.598
0.592
0.580
0.594
0.696
0.492
0.600
0.556
0.578
0.326
0.360
0.516
0.594
0.598
0.608
0.606
0.600
0.596
1.164
0.582
0.326
0.234
0.268
0.252
1.250
0.256
0.216
0.410
0.780
0.214
0.602
0.542
0.346
0.616
0.572
0.576
1.152
0.558
0.464
0.662
0.570
0.544
0.562
0.536
0.540
0.558
0.554
0.548
0.526
0.534
0.540
0.546
0.504
0.556
0.678
0.202
0.748
0.800
0.746
0.822
0.332
0.512
0.512
0.252
0.882
0.682
0.422
0.250
0.716
1.596
1.128
0.558
1.118
1.104
1.104
1.104
0.558
1.148
0.570
1.152
0.572
0.236
0.346
0.564
0.594
0.546
0.554
0.596
0.632
0.632
0.628
0.628
0.592
0.256
0.602
0.220
0.252
1.064
0.502
0.338
0.222
0.520
0.604
0.600
0.298
0.224
0.580
0.598
0.580
0.336
0.336
0.298
0.264
0.592
0.600
0.540
0.558
0.556
0.422
0.694
0.248
0.298
0.558
0.370
0.422
0.310
0.314
0.248
0.564
0.604
0.528
0.576
0.508
0.548
0.546
0.510
0.538
0.550
0.518
0.574
0.534
0.250
0.314
0.608
0.592
0.598
0.608
0.614
0.626
0.608
0.594
0.594
0.600
0.594
0.606
0.614
0.648
0.594
0.654
0.260
0.390
0.212
0.940
0.262
0.334
0.204
0.380
0.296
0.308
0.354
0.238
0.204
0.414
0.228
0.338
0.696
0.524
0.696
0.954
0.316
0.302
1.594
0.522
0.606
0.258
0.294
1.504
0.722
0.684
1.082
0.864
0.882
0.902
0.334
0.440
0.920
0.516
0.596
0.528
0.514
0.408
0.618
0.460
0.464
1.082
0.618
0.532
0.554
0.580
0.572
0.548
0.614
0.530
0.556
0.602
0.548
0.832
0.296
0.560
0.586
0.306
0.234
0.570
0.586
0.330
0.200
0.528
0.372
0.222
0.636
0.576
0.368
0.400
0.358
0.550
0.542
0.712
0.986
0.590
0.256
0.356
0.602
0.594
0.364
0.316
0.550
0.686
0.526
0.568
0.614
0.200
0.456
0.384
0.238
0.436
0.560
0.544
0.270
1.398
0.570
0.566
0.282
0.274
0.604
0.596
0.602
0.624
0.622
0.624
0.628
2.340
0.554
0.572
0.546
0.602
0.336
0.232
0.532
0.238
0.650
0.606
0.280
0.572
0.578
0.578
0.576
0.554
0.596
0.296
0.262
0.584
0.222
0.330
0.568
0.556
0.550
0.584
0.610
0.558
0.576
0.576
0.580
0.602
0.362
0.806
0.244
0.340
0.534
0.598
0.612
0.532
0.574
0.578
0.606
0.624
0.722
0.458
0.292
0.712
0.674
0.642
0.590
0.548
0.550
0.552
0.576
0.230
0.304
0.206
0.372
0.466
0.512
0.408
0.396
0.594
0.362
0.228
0.762
0.548
0.778
0.452
2.242
0.306
0.948
0.622
0.734
0.348
0.648
1.074
0.578
0.586
0.578
0.596
0.564
0.558
0.586
0.530
0.560
0.608
0.580
0.624
0.604
0.640
0.656
0.616
0.660
0.612
0.612
0.602
0.598
0.604
0.600
0.588
0.610
0.588
0.546
0.340
0.496
0.636
0.436
0.492
0.424
0.542
0.362
0.220
0.574
0.368
0.240
0.604
0.594
0.790
0.466
0.534
0.582
0.572
0.580
0.598
0.558
0.588
0.592
0.242
0.248
0.422
0.306
0.552
0.598
0.696
0.514
0.586
0.600
0.200
0.698
0.248
0.572
0.598
0.336
0.246
0.688
0.754
0.356
0.228
0.440
0.452
0.344
0.320
0.224
0.698
0.620
0.546
0.570
0.350
0.800
0.648
0.546
0.610
0.784
0.228
0.478
0.976
0.650
1.256
0.412
0.712
0.794
0.226
0.900
0.240
0.738
0.310
0.512
0.458
0.490
0.538
0.586
0.638
1.052
1.164
0.332
0.464
0.566
0.588
0.242
1.414
0.440
1.134
0.808
0.608
0.520
0.570
0.684
0.540
1.114
1.840
0.822
0.818
1.106
0.546
0.560
0.808
0.932
1.308
0.512
0.440
0.554
0.716
0.442
0.526
0.634
0.524
0.314
0.696
0.294
0.258
0.328
0.252
0.396
0.400
0.440
1.782
0.430
1.260
0.518
0.568
0.600
1.092
1.142
0.538
0.562
1.172
1.152
0.510
1.156
0.538
0.808
0.344
0.550
0.236
0.662
0.284
0.580
0.542
0.584
0.596
0.742
0.472
0.262
0.344
0.614
0.624
1.178
0.592
0.594
0.592
0.590
0.674
0.518
0.860
0.354
0.594
0.852
0.328
0.630
0.642
0.628
0.624
0.658
0.606
0.634
0.622
0.644
0.612
0.594
0.650
0.562
0.590
0.580
0.622
0.608
0.376
0.260
0.720
0.374
0.578
0.630
0.602
0.682
0.736
0.512
0.310
0.730
0.212
0.670
0.650
0.356
0.558
0.844
0.322
0.278
0.576
0.596
0.562
0.580
0.232
0.544
0.336
0.222
0.508
0.498
0.258
0.814
0.598
0.580
0.576
0.418
0.214
0.230
0.382
0.258
0.282
0.248
0.576
0.494
0.372
0.208
0.302
0.228
0.336
0.392
0.332
0.626
0.390
0.572
0.212
0.568
0.602
0.600
0.380
0.240
0.632
1.366
0.720
1.042
0.276
0.328
0.540
0.210
0.336
0.264
0.592
0.696
0.256
0.240
6.304
1.464
0.692
0.646
0.668
0.450
0.210
1.458
0.206
0.584
0.600
0.894
0.912
1.038
0.858
0.664
0.618
0.566
0.892
0.518
0.372
0.236
0.412
0.532
0.580
0.256
0.386
0.850
0.522
0.312
0.686
0.236
0.406
0.676
0.652
0.582
0.636
0.220
0.416
0.634
0.322
0.324
0.366
0.464
0.438
0.322
0.356
0.648
0.700
0.578
0.690
0.574
0.700
0.660
0.242
0.634
0.320
0.654
0.888
0.364
0.728
1.018
0.266
0.554
0.274
0.360
0.652
0.630
0.604
0.628
0.586
0.686
0.626
0.660
0.868
0.362
0.642
0.746
0.856
0.264
0.656
0.240
0.868
0.472
0.282
0.396
0.482
0.356
0.424
0.324
0.418
0.586
0.330
0.478
0.282
0.226
0.206
0.208
0.284
0.484
0.224
0.430
0.584
0.422
0.200
0.964
0.854
0.668
0.280
0.578
0.274
0.562
0.660
0.800
0.376
0.622
0.732
0.342
0.718
0.932
0.364
0.580
1.254
0.628
0.552
0.452
0.742
0.622
1.420
0.290
0.356
0.356
0.396
0.662
0.276
0.692
0.216
0.420
0.994
0.810
0.606
0.686
0.526
0.452
0.754
0.458
0.942
0.582
0.502
0.492
0.620
0.972
0.432
0.650
0.910
0.210
0.384
0.544
0.712
0.392
0.260
0.664
0.502
0.634
0.714
0.622
0.670
0.634
0.576
0.622
0.650
0.242
0.308
0.600
0.578
0.700
0.572
0.664
0.754
0.956
0.526
0.946
1.068
0.646
0.936
0.556
0.352
0.206
0.404
0.638
0.608
0.856
0.732
0.600
0.266
0.652
0.598
0.666
0.674
0.916
0.980
0.580
0.318
0.908
0.546
0.364
0.260
0.872
0.254
0.492
0.276
0.582
0.326
0.628
0.572
0.604
0.316
0.370
0.612
0.636
0.722
0.810
0.600
0.308
0.354
0.276
0.588
0.582
0.592
0.570
0.590
0.620
0.490
0.262
0.472
0.398
0.464
0.714
0.686
0.666
0.368
0.500
0.362
0.336
0.332
0.266
0.432
0.522
0.396
0.320
0.932
0.262
0.410
0.246
0.656
0.588
0.940
0.800
0.496
0.460
0.392
0.702
0.220
0.896
0.390
0.220
1.082
0.478
0.464
0.266
0.674
0.654
0.504
0.304
0.362
0.642
0.686
0.572
0.442
0.204
0.678
0.526
0.644
0.618
0.924
0.760
0.830
0.204
0.428
0.612
0.654
0.386
0.788
0.570
0.670
0.426
0.530
0.542
0.610
0.390
0.500
0.404
0.396
0.500
0.456
0.606
0.722
0.578
0.676
0.646
0.268
0.334
0.546
0.304
0.272
0.498
0.600
0.602
0.226
0.472
0.586
0.416
0.216
0.374
0.500
0.408
0.394
0.500
0.404
0.944
0.348
0.430
0.232
0.336
0.214
0.248
0.240
0.390
0.494
0.714
0.468
0.392
0.426
0.446
0.620
0.478
1.252
0.618
0.384
0.844
0.756
0.564
1.170
0.766
1.102
0.200
0.636
1.018
0.606
1.216
1.004
0.624
0.704
0.670
0.648
0.688
1.004
0.306
0.896
0.606
0.364
0.636
0.652
0.630
0.408
1.004
0.700
0.886
0.580
0.634
0.700
0.208
0.342
0.586
0.622
0.600
0.598
0.380
0.730
0.730
0.702
0.598
0.360
0.848
0.302
0.394
0.204
0.604
0.566
0.632
0.594
0.572
0.604
0.592
0.602
0.334
0.262
0.238
0.360
0.600
0.604
0.632
0.604
0.652
0.608
0.624
0.410
0.784
0.582
0.640
0.392
0.198
0.302
0.498
0.456
0.492
0.258
0.600
0.368
0.600
0.280
0.324
0.620
0.238
0.272
0.546
0.306
0.634
0.208
0.510
0.260
0.656
0.248
0.220
0.684
0.730
0.484
0.536
0.508
0.602
0.656
0.808
0.600
0.364
0.602
0.612
0.396
0.232
0.572
0.394
0.410
0.382
0.512
0.786
0.442
0.416
0.850
0.442
0.794
0.402
0.216
0.254
0.684
0.486
0.554
0.370
0.436
0.200
0.608
0.486
0.208
0.488
0.354
0.436
0.390
0.384
0.580
0.622
0.510
0.430
0.494
0.438
0.520
0.846
0.372
0.518
0.306
0.608
0.454
0.344
0.256
0.290
0.254
0.598
0.598
0.332
0.670
0.518
0.202
0.488
0.226
0.926
0.326
0.420
0.568
0.364
0.286
0.502
0.238
0.368
0.490
1.102
0.390
0.222
0.664
0.406
0.624
0.546
0.764
0.806
0.354
0.536
0.656
0.512
0.594
0.434
0.572
0.684
0.276
0.256
0.336
0.542
0.602
0.372
0.326
0.408
0.298
0.374
0.552
0.550
0.522
0.398
0.516
0.268
0.314
0.202
0.400
0.400
0.202
0.202
0.462
0.236
0.598
0.600
0.430
0.470
0.300
0.278
0.422
0.986
0.568
0.344
0.304
0.696
0.268
0.406
0.430
0.260
0.418
0.206
0.484
0.230
0.602
0.388
0.412
0.598
0.794
0.598
0.710
0.798
0.290
0.210
0.358
0.540
0.306
0.240
0.256
0.502
0.486
0.594
0.720
1.086
0.212
0.364
0.634
0.604
0.652
0.604
0.624
0.390
0.478
0.548
0.702
0.396
0.202
0.286
0.418
0.394
0.366
0.238
0.392
0.206
0.390
0.212
0.404
0.382
0.204
0.512
0.566
0.432
0.498
0.266
0.234
0.200
0.400
0.556
0.336
0.280
0.684
0.556
0.390
0.266
0.666
0.624
0.842
0.604
0.992
0.604
0.578
0.628
0.652
0.626
0.670
0.534
0.584
0.630
0.608
0.648
0.244
0.358
0.626
0.416
0.786
0.604
0.708
0.472
0.230
0.400
0.206
0.478
0.312
0.506
0.596
0.360
0.692
0.554
0.484
0.202
0.414
0.300
0.364
0.378
0.458
0.652
0.442
0.274
0.678
0.256
0.592
0.596
0.550
0.854
0.388
0.412
0.698
0.600
0.404
0.666
0.938
0.386
0.812
0.702
0.592
0.396
0.608
0.602
0.230
0.508
0.198
0.710
0.392
0.368
0.224
0.400
0.344
0.292
0.826
0.228
0.374
0.554
0.230
0.564
0.448
0.228
0.198
0.246
0.336
0.642
0.562
0.290
0.306
0.688
0.240
1.672
0.856
0.278
0.664
0.448
0.522
0.520
0.268
1.164
0.880
0.528
0.658
0.722
0.336
0.392
0.476
1.300
0.746
0.622
0.874
0.658
0.752
0.648
2.094
0.552
1.242
0.700
0.864
0.206
0.222
0.268
0.334
0.280
0.294
0.334
0.416
0.334
0.546
0.462
0.228
0.834
0.258
0.468
1.518
0.264
1.078
0.792
0.578
0.250
0.350
0.522
0.264
0.304
0.468
0.466
0.306
0.232
0.354
0.368
0.624
0.814
0.452
0.422
0.386
0.564
0.372
0.588
0.510
0.414
0.394
0.496
0.502
0.500
0.670
0.512
0.798
0.656
0.412
0.278
0.368
0.388
0.380
0.324
0.414
0.282
0.392
0.436
0.252
0.274
0.434
0.230
0.402
0.322
0.258
0.702
0.412
0.222
0.504
0.738
0.224
0.426
0.296
0.496
0.364
0.334
0.232
0.606
0.324
0.310
0.440
0.422
0.468
0.284
0.700
0.592
0.556
0.394
0.366
0.360
0.264
0.270
0.710
0.608
0.504
0.590
0.542
0.274
0.630
0.226
0.200
0.462
1.022
0.356
0.260
0.614
0.308
0.458
0.836
0.256
0.460
0.402
0.538
0.850
0.682
0.224
0.406
0.488
0.686
0.518
0.824
0.208
0.520
0.276
0.632
0.542
0.704
0.558
0.640
0.398
0.712
0.290
0.784
0.618
0.648
0.544
0.632
0.380
0.678
0.318
0.848
0.728
0.644
0.346
0.650
0.736
0.572
0.894
0.676
0.910
0.468
0.742
0.654
0.738
0.454
0.944
0.342
0.854
0.198
0.350
0.346
0.550
0.566
0.664
0.416
0.308
0.296
0.596
0.366
0.652
0.210
0.254
0.444
0.270
0.282
0.622
0.370
0.444
0.566
0.604
0.200
0.358
0.498
0.368
0.506
0.764
0.378
0.640
2.528
0.566
0.584
0.822
0.576
0.984
1.240
0.264
1.438
1.076
0.470
1.256
0.834
0.572
0.322
1.394
1.022
0.876
1.110
0.212
1.020
0.318
0.256
1.108
0.506
1.084
0.206
0.204
0.324
0.484
0.656
0.726
0.510
1.154
0.558
0.566
0.570
0.412
0.232
0.622
0.416
0.702
0.732
0.238
1.020
0.740
0.794
0.700
0.906
0.398
0.870
0.436
0.320
0.530
0.596
0.548
0.594
0.502
0.456
3.426
0.282
0.544
0.298
0.352
0.374
1.290
0.590
0.394
0.432
0.698
0.274
0.306
0.386
0.402
0.436
0.586
0.684
0.200
0.592
0.206
0.384
0.212
0.268
0.426
0.286
0.396
0.496
0.360
0.368
0.504
0.252
1.514
0.448
0.658
0.484
0.748
0.224
0.400
0.366
0.288
0.292
0.888
0.894
0.378
0.864
0.540
0.226
0.226
0.550
0.280
0.778
0.334
0.458
0.378
0.636
0.560
1.534
0.400
0.908
0.490
0.284
0.226
0.928
0.748
0.496
0.698
0.462
0.568
0.500
0.404
0.738
0.738
0.712
0.402
0.554
0.652
0.664
0.236
0.260
0.302
0.450
0.638
0.592
0.254
0.362
0.544
0.542
0.546
0.434
0.368
0.264
0.676
0.456
0.470
0.498
0.734
0.366
0.210
0.248
0.376
0.200
0.582
0.388
0.642
0.296
0.496
0.488
0.520
0.356
0.898
0.658
0.634
0.554
0.594
0.306
0.268
0.526
0.544
0.350
0.400
0.782
0.614
0.222
0.410
0.612
0.860
0.254
0.640
0.362
0.356
0.590
0.398
0.650
0.212
0.424
0.274
0.366
0.456
0.258
0.770
0.372
0.210
0.462
0.512
0.234
0.274
0.704
0.426
0.298
0.394
0.420
0.388
0.206
0.534
0.332
0.224
0.466
0.268
0.354
0.938
0.550
0.746
0.876
0.770
0.844
0.514
0.562
0.614
0.698
0.348
0.422
1.034
1.436
0.298
0.224
0.214
0.604
0.624
0.266
0.384
0.646
0.472
0.836
0.276
0.492
0.672
0.452
0.702
0.458
0.204
0.232
0.206
0.368
0.262
0.204
0.632
0.382
0.216
0.538
0.408
0.628
0.308
0.644
0.254
0.210
0.688
0.232
0.410
0.364
0.236
0.310
0.272
0.582
0.204
0.434
0.314
0.242
0.494
0.356
0.286
0.672
0.600
0.350
0.292
0.312
0.378
0.316
0.500
0.386
0.318
0.262
0.600
0.238
0.598
0.702
0.498
0.398
0.204
0.398
0.690
0.308
0.302
0.200
0.610
1.050
0.382
0.308
0.292
0.230
0.214
0.474
0.404
0.338
0.276
1.298
0.274
0.344
0.212
0.428
0.374
0.364
0.428
0.504
0.696
0.438
0.570
0.506
0.590
0.496
0.328
0.354
0.514
0.398
0.408
0.388
0.258
0.304
0.502
0.442
0.454
0.454
0.462
0.334
0.210
0.290
0.268
0.234
0.338
0.714
0.350
0.408
0.688
0.498
0.666
0.506
0.556
0.314
0.260
0.696
0.264
0.374
0.662
0.306
0.496
0.206
0.496
0.402
0.336
0.656
0.596
0.286
0.358
0.282
0.484
0.238
0.408
0.278
0.466
1.122
1.220
0.322
0.664
0.256
0.616
0.328
0.894
0.688
0.584
0.680
0.498
0.564
0.222
0.710
0.628
0.722
0.692
0.410
0.496
1.094
0.550
0.602
0.434
0.360
0.322
0.512
0.248
0.274
0.444
0.926
0.328
0.502
0.600
0.300
0.346
0.554
0.200
0.360
0.312
0.298
0.374
0.402
0.452
0.886
0.450
0.482
0.482
0.598
0.404
0.594
0.618
0.550
0.380
0.550
0.596
0.612
0.402
0.582
0.768
0.246
0.408
0.698
0.386
0.706
0.862
0.436
0.702
0.664
0.564
0.686
0.460
0.526
0.202
0.198
0.502
0.380
0.416
0.406
0.438
0.264
0.400
0.546
0.200
0.546
0.384
0.220
0.372
0.532
0.398
0.204
0.594
0.374
0.612
0.512
0.202
0.602
0.602
0.434
0.264
0.200
0.512
0.278
0.308
0.394
0.406
0.272
0.428
0.396
0.700
0.498
0.604
0.404
0.458
0.376
0.362
0.388
0.316
0.890
0.310
0.222
0.374
0.408
0.380
0.516
0.198
0.274
0.682
0.486
0.616
0.426
0.294
0.918
0.202
0.316
0.284
0.202
0.398
0.352
0.516
0.236
0.356
0.536
0.426
0.492
0.388
0.292
0.236
0.526
0.332
0.568
0.240
0.296
0.206
0.316
0.772
0.244
0.472
0.444
0.954
0.368
0.542
0.858
0.476
0.550
0.426
0.328
0.260
0.266
0.374
0.302
0.918
0.436
0.498
0.312
0.584
0.466
0.636
0.204
0.688
0.210
0.472
0.580
0.944
0.504
0.602
0.382
0.516
0.202
0.592
0.340
0.364
0.454
0.212
0.404
0.224
0.210
0.262
0.336
0.232
0.470
0.566
0.372
0.220
0.246
0.252
0.396
0.538
0.360
0.222
0.526
0.386
0.626
0.646
0.626
0.580
0.626
0.306
0.816
0.294
0.244
1.208
0.734
0.306
0.332
0.274
0.264
0.228
0.200
0.330
0.240
0.788
0.490
0.224
0.986
0.742
0.332
0.342
0.578
0.750
0.658
0.236
0.254
0.546
0.612
0.262
0.600
0.356
0.728
0.496
1.292
0.306
0.856
0.224
0.488
0.736
0.216
0.686
0.800
0.478
1.324
0.452
0.948
0.802
0.852
1.096
0.846
0.878
0.548
0.828
0.382
0.556
0.496
0.530
0.238
0.696
0.600
0.708
0.282
0.776
0.636
0.200
0.478
0.218
0.460
0.446
0.458
0.314
0.374
0.762
0.418
0.296
0.374
0.294
0.202
0.280
0.488
0.436
0.502
0.206
0.290
0.268
0.226
0.404
1.004
0.732
1.124
0.644
0.374
0.370
0.214
0.744
0.260
0.538
0.366
0.498
0.332
0.366
0.340
0.596
0.200
0.402
0.404
0.296
0.830
0.366
0.352
0.600
0.328
0.314
0.314
0.218
0.212
0.418
0.328
0.338
0.280
0.954
0.494
0.500
0.956
0.698
0.700
0.856
0.346
0.248
0.852
0.304
0.220
0.240
0.334
0.288
0.254
0.254
0.328
1.010
0.270
0.398
0.558
0.896
0.940
0.686
0.992
0.750
0.236
0.706
0.276
0.860
0.826
0.420
0.402
0.806
0.398
0.948
0.432
1.074
0.698
0.220
0.426
0.540
0.638
0.854
0.720
0.274
0.530
0.908
0.558
0.582
0.684
0.436
0.458
0.662
0.800
0.604
0.200
0.372
0.300
0.214
0.284
0.610
0.350
0.622
0.422
0.200
0.572
0.284
0.740
0.230
0.322
0.942
0.552
0.538
0.912
0.344
0.798
0.710
0.676
0.480
0.738
0.212
0.242
0.644
1.090
0.864
0.728
0.512
0.584
0.712
0.296
0.586
0.714
0.300
0.566
0.638
0.600
0.296
0.556
0.532
0.716
0.770
0.534
0.580
0.812
0.206
0.796
0.296
0.306
0.770
0.620
0.476
0.234
0.384
0.718
0.350
0.646
0.372
0.582
1.040
0.562
1.202
0.314
0.534
0.552
0.742
0.802
0.558
0.742
0.264
0.234
0.280
0.610
0.254
0.220
0.238
0.330
0.608
0.546
0.318
0.394
0.300
0.206
0.648
0.448
0.306
0.394
0.400
0.300
0.202
0.498
0.398
0.204
0.600
0.354
0.512
0.234
0.494
0.604
0.302
0.398
0.706
0.282
0.570
0.542
0.646
0.512
0.538
0.410
0.494
0.202
0.404
0.710
0.686
0.200
0.232
0.512
0.444
0.442
0.210
0.830
0.384
0.314
0.540
0.244
0.778
0.406
0.374
0.280
0.626
0.242
0.298
0.332
0.466
0.200
0.536
0.248
0.454
0.348
0.220
0.308
0.738
0.354
0.642
0.404
0.744
0.368
0.228
0.358
0.394
0.368
0.408
0.524
0.526
0.632
0.818
0.628
0.204
0.268
0.312
0.612
0.680
0.532
0.418
0.214
0.404
0.608
0.514
0.600
0.480
0.452
0.324
1.188
0.198
0.466
0.262
0.360
0.234
0.536
0.832
0.386
0.268
0.580
0.336
0.286
0.380
0.446
0.608
0.534
0.426
0.792
0.476
0.304
0.200
0.754
0.434
0.564
0.208
0.662
0.312
0.644
0.822
0.274
0.682
0.250
0.334
0.292
0.210
0.912
0.302
0.640
0.252
0.428
0.278
0.480
0.254
0.646
0.340
0.834
0.996
1.238
0.218
1.896
0.884
1.124
1.056
1.296
0.502
1.154
0.842
0.424
1.040
0.964
0.934
0.936
0.732
1.002
0.700
0.220
1.192
0.368
0.872
0.682
0.842
0.576
0.432
0.844
0.772
0.534
0.552
0.536
0.710
0.266
0.536
0.396
0.696
0.598
0.504
0.596
0.502
0.598
0.504
0.594
0.476
0.618
0.458
0.356
0.602
0.694
0.564
0.740
0.298
0.606
0.990
0.812
0.394
0.368
0.588
0.552
0.486
0.252
0.310
0.638
0.308
0.290
0.314
0.292
0.280
0.364
0.556
0.248
0.354
0.200
0.510
0.336
0.258
0.354
0.538
0.406
0.498
0.290
0.512
0.590
0.208
0.700
0.256
0.536
0.208
0.394
0.502
0.206
0.498
0.400
0.202
0.198
0.500
0.204
0.198
0.598
0.358
0.538
0.206
0.992
0.560
0.548
0.200
0.378
0.618
0.600
0.574
0.622
0.598
0.810
0.700
0.700
0.782
0.572
0.598
0.552
0.998
0.394
0.558
0.844
0.456
0.338
0.570
0.714
0.288
0.626
0.508
0.608
0.498
0.558
0.838
0.608
0.350
0.532
0.708
0.402
0.698
0.458
0.600
0.744
0.702
0.966
1.042
0.198
0.336
0.306
0.748
0.898
0.402
0.662
1.004
0.382
0.254
0.508
0.704
0.714
0.322
0.354
0.302
0.252
0.348
0.594
0.604
0.356
0.248
0.400
0.214
0.578
0.964
0.238
0.586
1.030
0.428
0.356
0.426
0.874
0.788
0.530
0.696
0.650
0.840
0.794
0.802
0.586
0.982
0.588
1.042
1.094
0.254
1.104
0.254
1.078
0.816
0.826
0.666
0.214
0.400
0.206
0.424
0.398
0.198
0.204
0.272
0.446
0.748
0.692
0.512
0.400
0.750
0.716
0.676
0.698
0.448
0.576
0.334
0.294
0.402
0.580
0.622
0.536
0.722
0.640
0.514
0.416
0.574
0.398
0.620
0.250
0.500
2.436
0.288
0.506
0.432
0.564
0.694
0.442
0.778
0.888
0.848
0.424
0.828
0.806
0.374
0.786
0.206
0.434
0.362
0.260
0.238
0.308
0.344
0.578
0.404
0.498
0.404
0.698
0.210
0.458
0.220
0.242
0.262
0.492
0.474
0.580
0.332
0.532
0.584
0.424
0.200
0.208
0.376
0.560
0.208
0.862
0.276
0.674
0.960
0.714
1.016
0.224
0.456
0.440
0.964
0.738
0.552
0.230
1.418
0.716
0.598
0.808
0.394
0.566
0.654
0.750
0.286
0.244
0.336
0.246
0.418
0.284
0.316
0.576
0.616
0.290
0.452
0.558
0.278
1.370
0.590
0.424
0.886
0.854
0.282
0.716
1.250
0.704
0.416
0.854
0.388
1.268
0.566
0.698
0.640
0.808
0.518
0.434
0.884
0.718
0.586
0.370
0.438
1.000
0.386
0.712
0.464
1.050
0.618
0.810
0.778
0.740
0.372
0.652
0.754
0.740
0.244
0.778
0.652
0.462
1.698
0.206
0.320
0.260
0.308
0.510
0.544
0.576
0.440
0.376
0.582
0.584
0.980
0.862
0.764
0.794
0.202
0.778
0.226
0.350
0.662
0.370
0.628
0.366
0.448
0.768
0.616
0.912
0.396
0.416
0.220
0.656
0.536
0.474
0.476
0.262
0.212
0.566
0.344
0.650
0.628
0.210
0.214
0.686
0.744
0.834
0.656
0.642
0.844
0.386
0.642
0.376
0.592
0.530
0.432
0.696
0.604
0.810
0.590
0.732
0.292
0.478
0.856
0.258
0.552
0.340
0.362
0.562
0.456
0.722
0.556
0.306
0.534
0.426
0.370
0.398
0.352
0.444
0.406
0.302
0.562
0.440
0.494
0.408
0.348
1.246
0.754
0.356
0.220
0.538
0.334
0.660
0.232
0.818
0.606
0.278
0.504
0.246
0.752
0.198
0.360
0.806
0.404
0.240
0.992
0.224
0.198
0.368
0.504
0.546
0.362
0.306
0.786
0.214
0.250
0.544
0.398
0.710
0.224
0.556
0.306
0.508
0.696
0.602
0.392
0.600
0.502
0.604
0.476
0.426
0.730
0.260
0.244
0.266
0.758
0.652
0.420
0.206
0.560
0.204
0.200
0.714
0.424
0.234
0.422
0.322
0.222
0.278
0.410
0.352
0.714
0.656
0.252
0.238
0.446
0.274
0.310
0.478
0.422
0.302
0.566
0.474
0.292
0.298
0.372
0.646
0.400
0.312
0.302
0.620
0.516
0.486
0.794
1.090
0.304
0.252
0.408
0.228
0.478
0.590
0.840
0.306
0.502
0.244
0.450
0.466
0.396
0.392
1.112
0.794
0.418
0.476
0.426
0.480
0.378
0.720
0.206
0.276
0.336
0.566
0.380
0.272
0.516
0.506
0.446
0.372
0.288
0.922
0.262
0.244
0.694
0.450
0.434
0.558
0.444
0.222
0.254
0.412
0.658
0.700
0.480
0.318
0.480
0.602
0.602
0.600
0.600
0.426
0.402
0.690
0.304
0.270
0.946
0.232
0.438
0.400
0.398
0.596
0.800
0.748
0.256
0.496
0.398
0.430
0.574
0.588
0.402
0.532
0.576
0.536
0.528
0.490
0.376
0.468
0.470
0.224
0.816
0.392
0.398
0.416
0.398
0.440
0.436
0.732
0.548
0.356
0.500
0.206
0.468
0.304
0.710
0.752
0.302
0.638
0.360
0.414
0.326
0.360
0.408
0.392
0.250
0.356
0.732
0.396
0.648
0.198
0.404
0.334
0.614
0.260
0.216
0.410
0.614
0.242
0.438
0.604
0.450
0.432
0.392
0.600
0.286
0.458
0.702
0.330
0.272
0.594
0.604
0.500
0.492
0.604
0.354
0.344
0.558
0.664
0.492
0.726
0.270
0.468
0.840
0.486
0.420
0.510
0.682
0.208
0.214
0.632
0.654
0.372
0.282
0.338
0.382
0.400
0.276
0.656
0.228
0.342
0.312
0.376
0.458
0.260
0.402
0.404
0.340
0.210
0.604
0.228
0.382
0.198
0.430
0.426
0.306
0.470
0.422
0.434
0.490
0.348
0.382
0.602
0.294
0.632
0.292
0.212
0.690
0.594
0.278
0.206
0.334
0.384
0.602
0.616
0.356
0.972
0.358
0.886
0.512
0.606
0.584
0.412
0.654
0.728
0.474
0.242
0.372
0.332
0.502
0.248
0.546
0.456
0.876
0.276
0.262
0.622
0.424
0.234
0.808
0.576
0.766
0.310
0.494
0.362
0.760
0.438
0.228
0.410
0.650
0.738
0.300
0.332
0.646
0.376
0.412
0.564
0.248
0.258
0.598
0.378
0.456
0.500
0.660
0.292
0.354
0.532
0.582
0.672
0.428
0.400
0.198
0.556
0.464
0.502
0.248
0.482
0.576
0.464
0.406
0.532
0.496
0.502
0.700
0.394
0.562
0.696
0.242
0.614
0.300
0.290
0.204
0.226
0.202
0.236
0.800
0.330
0.248
0.212
0.506
0.250
0.468
0.418
0.234
0.464
0.468
0.536
0.404
0.246
0.562
0.232
0.330
0.420
0.430
0.416
0.650
0.220
0.746
0.390
0.300
0.518
0.264
1.058
0.218
0.314
0.222
0.562
0.524
0.350
0.470
0.556
0.396
0.538
0.620
0.372
0.948
0.728
0.800
0.582
0.678
0.464
0.476
0.358
0.228
0.508
0.500
0.438
0.632
0.632
0.264
0.348
0.582
0.304
0.404
0.418
0.266
0.412
0.556
0.272
0.482
0.228
0.322
0.448
0.334
0.560
0.596
0.404
0.670
0.528
0.722
0.378
0.532
0.238
0.580
0.454
0.652
0.428
0.204
0.440
0.222
0.276
0.516
0.436
0.402
0.434
0.316
0.370
0.300
0.604
0.496
0.400
0.402
0.656
0.842
0.394
0.612
0.494
0.400
0.494
0.660
0.644
0.650
0.202
0.262
0.390
0.214
0.324
0.358
0.504
0.454
0.844
0.406
0.388
0.560
0.412
0.644
0.486
0.506
0.402
0.500
0.254
0.264
0.354
0.440
0.302
0.700
0.882
0.722
0.526
0.208
0.348
0.364
0.234
0.420
1.144
0.534
0.674
0.444
0.416
0.434
0.320
0.368
0.398
0.940
0.660
0.198
0.748
0.302
0.500
0.398
0.394
0.208
0.402
0.500
0.396
0.408
0.410
0.240
0.456
0.366
0.362
0.578
0.652
0.528
0.472
0.560
0.316
0.556
0.268
0.766
0.326
0.426
0.340
0.456
0.486
0.204
0.254
0.470
1.068
0.380
0.456
0.390
0.574
0.434
0.502
0.314
0.560
0.714
0.610
0.252
0.202
0.584
0.562
0.468
0.482
0.344
0.216
0.260
0.292
0.636
0.558
0.900
0.652
0.426
0.618
0.266
0.274
0.238
0.672
0.396
0.442
0.560
0.586
0.368
0.274
0.204
0.366
0.450
0.452
0.398
0.398
0.658
0.446
0.398
0.392
0.606
0.756
0.318
0.330
0.298
0.400
0.300
0.202
0.700
0.396
0.658
0.844
0.396
0.660
0.446
0.790
0.406
0.214
0.490
0.600
0.692
0.710
0.498
0.490
0.212
0.252
0.338
0.506
0.208
0.698
0.794
0.540
0.594
0.688
0.346
0.578
0.462
0.466
0.398
0.528
0.404
0.896
0.652
0.554
0.496
0.694
0.682
0.372
0.694
0.666
0.690
0.364
0.732
0.596
0.470
0.258
0.680
0.700
0.602
0.804
0.600
1.250
0.636
0.810
0.994
0.622
0.584
0.398
0.208
0.436
0.284
0.330
0.534
0.250
0.636
0.456
0.414
0.326
1.196
0.436
0.588
0.500
0.218
0.790
0.808
0.392
0.596
0.632
0.242
0.500
0.366
0.452
0.412
0.352
0.586
0.306
0.354
0.204
0.700
0.512
0.384
0.360
0.368
0.870
0.410
0.362
0.696
0.224
0.334
0.346
0.762
0.568
0.520
0.472
0.664
0.556
0.694
0.496
0.630
0.860
0.910
0.386
0.372
0.296
0.472
0.400
0.308
0.238
0.408
0.282
0.248
0.288
0.240
0.362
0.398
0.656
0.442
0.706
0.386
0.386
0.726
0.396
0.606
0.602
0.394
0.796
0.606
0.792
0.604
0.606
0.652
0.634
0.596
0.572
0.600
0.332
0.198
0.664
0.598
0.706
0.244
0.502
0.394
0.662
0.418
0.672
0.328
0.450
0.456
0.712
0.516
0.688
0.598
0.574
0.214
0.322
0.266
0.730
0.500
0.600
0.600
0.272
0.260
0.280
0.442
0.442
0.354
0.556
0.480
0.260
0.428
0.298
0.316
0.222
0.354
0.342
0.596
0.398
0.262
0.936
0.500
0.394
0.532
0.678
0.654
0.636
0.676
0.826
0.896
0.604
0.606
0.778
0.918
0.402
0.806
0.466
0.268
0.670
0.200
0.536
0.296
0.462
0.398
0.748
0.652
0.590
0.208
0.202
0.294
0.602
0.428
0.632
0.244
0.200
0.400
0.394
0.602
0.410
0.250
0.494
0.350
0.456
0.636
0.310
0.354
0.446
0.648
0.376
0.472
0.666
0.388
0.618
0.234
0.300
0.246
0.422
0.426
0.440
0.436
0.428
0.498
0.492
0.706
0.402
0.700
0.370
0.484
0.600
0.520
0.302
0.312
0.266
0.678
0.228
0.534
0.406
0.600
0.524
0.506
0.372
0.550
0.404
0.352
0.388
0.488
0.416
0.530
0.330
0.606
0.338
0.596
0.366
0.650
0.292
0.590
0.448
0.512
0.440
0.502
0.456
0.784
0.338
0.230
0.260
0.434
0.402
0.338
0.408
0.306
0.470
0.480
0.328
0.490
0.376
0.542
0.206
0.450
0.600
0.526
0.280
0.256
0.246
0.312
0.340
0.512
0.346
0.350
0.270
0.390
0.762
0.416
0.392
0.398
0.810
0.570
1.280
0.676
0.634
0.680
0.538
0.394
0.426
0.472
0.442
0.670
0.264
0.650
0.372
0.270
0.224
0.224
0.426
0.438
0.450
0.420
0.660
0.430
0.322
0.226
0.262
0.464
0.326
0.500
0.646
0.416
0.802
0.222
0.394
0.430
0.400
0.562
0.818
0.222
0.570
0.850
0.462
0.902
0.704
0.598
0.300
1.002
0.622
0.668
0.356
0.708
0.210
0.214
0.456
0.886
0.396
0.558
0.656
0.610
0.580
0.582
0.592
0.548
0.724
0.290
0.752
0.686
0.294
0.494
0.618
0.702
0.698
0.728
0.550
0.628
0.690
0.646
0.658
0.694
0.656
0.674
0.692
0.674
0.278
0.428
0.800
0.494
0.632
0.648
0.672
0.344
0.240
0.462
0.210
0.720
0.200
0.258
0.220
0.272
0.678
0.242
0.282
0.384
0.598
0.640
0.624
0.634
0.642
0.608
0.624
0.620
0.346
0.300
0.752
0.240
0.322
0.234
0.322
0.662
0.336
0.304
0.588
0.662
0.432
0.302
0.524
0.528
0.270
0.458
0.438
0.370
0.222
0.246
0.802
0.480
1.230
0.594
0.240
0.358
0.254
0.370
0.304
0.486
0.278
0.326
0.206
0.354
0.652
0.228
0.202
0.236
0.404
0.248
0.654
0.696
0.382
0.250
0.526
0.476
0.330
0.618
0.402
0.360
0.542
0.612
0.322
0.426
0.238
0.292
0.404
0.240
0.368
0.292
0.458
0.414
0.382
0.206
0.402
0.276
0.408
0.378
0.276
0.432
0.270
0.236
0.216
0.400
0.322
0.570
0.318
0.304
0.374
0.240
0.424
0.212
0.700
0.384
0.250
0.846
0.310
0.208
0.624
0.628
0.678
0.576
0.596
0.640
0.668
0.614
0.670
0.876
0.418
0.324
0.234
0.692
0.620
0.638
0.644
0.650
0.528
0.724
0.222
0.372
0.682
0.624
0.668
0.596
0.660
0.648
0.242
0.362
0.616
0.638
0.652
0.680
0.688
0.220
0.310
0.698
0.622
0.652
0.628
0.668
0.724
0.692
0.736
0.766
0.740
0.252
0.416
0.690
0.328
0.312
0.216
0.466
0.686
0.612
0.666
0.616
0.642
0.654
0.896
0.284
0.346
0.456
0.990
0.320
0.478
0.778
0.216
0.312
0.220
0.288
0.356
0.650
0.724
0.450
0.392
0.436
0.266
0.398
0.588
0.664
0.602
0.704
0.646
0.700
0.688
0.748
0.356
0.292
0.698
0.236
0.220
0.486
0.462
0.380
0.248
0.252
0.400
0.254
0.248
0.340
0.200
0.318
0.602
0.392
0.322
0.432
0.214
0.612
0.708
0.420
0.294
0.498
0.224
0.390
0.276
0.424
0.252
0.204
0.488
0.742
0.626
0.620
0.248
0.226
0.456
0.672
0.320
0.656
0.418
0.824
0.660
0.606
0.584
0.608
0.596
0.610
0.580
0.550
0.556
0.594
0.714
0.402
0.524
0.552
0.648
0.400
0.544
0.522
0.526
0.528
0.552
0.490
0.508
0.502
0.508
0.246
0.256
0.440
0.536
0.500
0.490
0.484
0.462
0.516
0.500
0.492
0.486
0.484
0.486
0.502
0.508
0.602
0.598
0.596
0.638
0.616
0.644
0.598
0.556
0.554
0.570
0.524
0.566
0.548
0.594
0.528
0.578
0.504
0.592
0.536
0.400
0.764
0.756
0.432
0.456
0.600
0.236
0.642
0.670
0.326
0.310
0.666
0.594
0.602
0.602
0.608
0.588
0.552
0.202
0.360
0.600
0.552
0.500
0.290
0.344
0.558
0.572
0.624
0.482
0.686
0.592
0.690
0.602
0.682
0.474
0.802
0.870
0.362
0.620
0.584
0.594
0.586
0.510
0.562
0.590
0.662
0.748
0.804
0.806
0.840
0.818
0.820
0.796
0.770
0.706
0.648
0.646
0.598
0.622
0.690
0.578
0.678
0.650
0.596
0.598
0.550
0.570
0.572
0.666
0.538
0.596
0.590
0.592
0.572
0.640
0.618
0.586
0.612
0.632
0.616
0.632
0.586
0.598
0.654
0.720
0.684
0.672
0.592
0.296
0.316
0.612
0.592
0.602
0.628
0.720
0.750
0.722
0.754
0.702
0.610
0.636
0.610
0.628
0.628
0.652
0.642
0.672
0.630
0.674
0.636
0.638
0.616
0.588
0.584
0.578
0.582
0.624
0.512
0.378
0.232
0.534
0.556
0.716
0.452
0.276
0.278
0.610
0.600
0.582
0.556
0.604
0.512
0.586
0.524
0.572
0.600
0.636
0.622
0.616
0.624
0.564
0.592
0.644
0.708
0.720
0.776
0.776
0.728
0.798
0.724
0.780
0.712
0.700
0.680
0.690
0.612
0.658
0.646
0.722
0.670
0.656
0.648
0.702
0.640
0.658
0.660
0.280
0.366
0.422
0.272
0.622
0.678
0.608
0.592
0.600
0.600
0.600
0.550
0.590
0.442
0.278
0.524
0.268
0.444
0.388
0.314
0.380
0.256
0.228
0.430
0.392
0.228
0.646
0.426
0.230
0.684
0.384
0.306
0.394
0.234
0.658
0.630
0.696
0.624
0.678
0.644
0.648
0.638
0.670
0.606
0.676
0.620
0.682
0.620
0.608
0.632
0.644
0.612
0.600
0.644
0.660
0.620
0.232
0.450
0.642
0.658
0.644
0.658
0.598
0.602
0.620
0.618
0.598
0.602
0.620
0.634
0.606
0.614
0.670
0.608
0.684
0.616
0.638
0.618
0.642
0.594
0.592
0.574
0.604
0.630
0.610
0.650
0.648
0.684
0.630
0.636
0.658
0.598
0.622
0.612
0.608
0.608
0.600
0.594
0.600
0.594
0.590
0.594
0.600
0.608
0.600
0.576
0.592
0.596
0.550
0.604
0.634
0.620
0.590
0.600
0.604
0.626
0.664
0.610
0.638
0.620
0.640
0.606
0.594
0.606
0.642
0.654
0.598
0.700
0.636
0.660
0.702
0.640
0.662
0.596
0.624
0.624
0.250
0.350
0.442
0.360
0.374
0.578
0.608
0.584
0.554
0.560
0.606
0.554
0.580
0.600
0.622
0.640
0.596
0.592
0.598
0.610
0.600
0.606
0.598
0.594
0.598
0.608
0.628
0.676
0.668
0.642
0.674
0.748
0.700
0.658
0.610
0.598
0.592
0.600
0.606
0.540
0.584
0.252
0.362
0.656
0.656
0.702
0.640
0.700
0.674
0.658
0.690
0.682
0.704
0.690
0.698
0.694
0.632
0.690
0.640
0.648
0.652
0.662
0.618
0.658
0.610
0.644
0.662
0.638
0.670
0.624
0.654
0.606
0.634
0.618
0.654
0.620
0.608
0.634
0.644
0.598
0.650
0.652
0.580
0.660
0.626
0.636
0.590
0.628
0.622
0.682
0.558
0.648
0.616
0.646
0.620
0.580
0.600
0.602
0.594
0.600
0.618
0.588
0.596
0.608
0.588
0.604
0.604
0.600
0.608
0.554
0.574
0.560
0.622
0.570
0.600
0.616
0.602
0.592
0.630
0.614
0.600
0.576
0.578
0.604
0.548
0.592
0.606
0.602
0.598
0.606
0.632
0.604
0.596
0.564
0.586
0.554
0.624
0.598
0.556
0.578
0.224
0.374
0.604
0.652
0.620
0.690
0.678
0.636
0.670
0.610
0.600
0.598
0.588
0.594
0.576
0.644
0.316
0.250
0.312
0.470
0.794
0.492
0.408
0.230
0.342
0.714
0.626
0.648
0.602
0.628
0.632
0.634
0.608
0.630
0.326
0.264
0.328
0.240
1.024
0.210
0.848
0.340
0.606
0.672
0.584
0.608
0.612
0.592
0.574
0.580
0.574
0.212
0.364
0.582
0.570
0.582
0.580
0.590
0.568
0.550
0.784
0.372
0.546
0.274
0.310
0.516
0.532
0.586
0.490
0.222
0.288
0.506
0.518
0.534
0.480
0.512
0.500
0.522
0.532
0.558
0.532
0.548
0.560
0.570
0.580
0.574
0.562
0.590
0.520
0.564
0.518
0.538
0.588
0.402
0.384
0.350
0.456
0.446
0.260
0.332
0.440
0.358
0.348
0.436
0.322
0.964
0.580
0.572
0.558
0.554
0.552
0.558
0.562
0.542
0.528
0.320
0.208
0.514
0.268
0.238
0.672
0.350
0.514
0.496
0.502
0.504
0.214
0.276
0.496
0.494
0.488
0.498
0.500
0.500
0.266
0.230
0.504
0.498
0.496
0.490
0.486
0.480
0.490
0.496
0.510
0.512
0.548
0.516
0.570
0.542
0.560
0.574
0.540
0.578
0.528
0.542
0.544
0.588
0.508
0.524
0.528
0.534
0.508
0.506
0.522
0.524
0.548
0.504
0.548
0.548
0.542
0.572
0.538
0.554
0.590
0.552
0.566
0.594
0.556
0.556
0.570
0.554
0.566
0.592
0.516
0.542
0.548
0.498
0.522
0.532
0.546
0.560
0.596
0.646
0.612
0.688
0.644
0.656
0.690
0.642
0.672
0.626
0.664
0.602
0.638
0.636
0.622
0.630
0.684
0.618
0.642
0.626
0.628
0.654
0.628
0.640
0.608
0.606
0.592
0.612
0.634
0.630
0.832
0.498
0.736
0.664
0.698
0.672
0.674
0.694
0.626
0.686
0.628
0.666
0.702
0.660
0.666
0.672
0.728
0.676
0.706
0.694
0.660
0.638
0.660
0.640
0.656
0.642
0.690
0.644
0.260
0.406
0.710
0.690
0.636
0.250
0.416
0.666
0.648
0.694
0.620
0.676
0.612
0.676
0.608
0.688
0.628
0.638
0.642
0.640
0.672
0.646
0.654
0.698
0.644
0.650
0.700
0.638
0.662
0.656
0.664
0.616
0.670
0.656
0.672
0.670
0.636
0.666
0.608
0.644
0.658
0.576
0.638
0.632
0.650
0.618
0.254
0.420
0.638
0.688
0.670
0.640
0.668
0.628
0.654
0.610
0.634
0.654
0.612
0.646
0.660
0.626
0.668
0.606
0.702
0.624
0.680
0.620
0.658
0.612
0.632
0.668
0.598
0.638
0.648
0.624
0.590
0.636
0.254
0.364
0.650
0.600
0.616
0.626
0.616
0.648
0.590
0.636
0.650
0.628
0.584
0.628
0.622
0.648
0.618
0.586
0.592
0.632
0.256
0.358
0.602
0.600
0.244
0.366
0.632
0.602
0.602
0.598
0.600
0.604
0.616
0.612
0.580
0.624
0.618
0.644
0.626
0.604
0.576
0.654
0.646
0.626
0.614
0.670
0.620
0.586
0.644
0.662
0.586
0.660
0.652
0.596
0.620
0.622
0.658
0.608
0.604
0.586
0.586
0.652
0.644
0.628
0.578
0.656
0.670
0.576
0.634
0.620
0.598
0.596
0.584
0.572
0.590
0.558
0.558
0.590
0.424
0.516
0.546
0.662
0.554
0.504
0.488
0.548
0.514
0.506
0.500
0.500
0.350
0.798
0.482
0.610
0.268
0.468
0.498
0.442
0.404
0.202
0.434
0.752
0.306
0.566
0.574
0.246
0.496
0.280
0.200
0.578
0.588
0.552
0.558
0.592
0.590
0.534
0.586
0.526
0.576
0.512
0.564
0.526
0.522
0.548
0.516
0.536
0.580
0.546
0.584
0.590
0.674
0.700
0.612
0.672
0.600
0.612
0.552
0.578
0.562
0.604
0.538
0.504
0.620
0.542
0.224
0.368
0.594
0.550
0.558
0.562
0.568
0.582
0.538
0.548
0.558
0.542
0.562
0.544
0.554
0.544
0.604
0.564
0.580
0.474
0.692
0.588
0.616
0.594
0.588
0.606
0.552
0.590
0.598
0.610
0.648
0.608
0.688
0.630
0.692
0.680
0.698
0.720
0.672
0.610
0.420
0.300
0.264
0.244
0.604
0.614
0.656
0.644
0.650
0.660
0.730
0.722
0.690
0.708
0.640
0.660
0.658
0.630
0.704
0.688
0.710
0.744
0.748
0.710
0.792
0.706
0.752
0.738
0.718
0.702
0.658
0.654
0.690
0.644
0.642
0.694
0.662
0.718
0.738
0.690
0.706
0.730
0.680
0.686
0.704
0.696
0.642
0.672
0.686
0.700
0.696
0.702
0.716
0.744
0.750
0.702
0.696
0.634
0.660
0.684
0.612
0.644
0.656
0.604
0.652
0.648
0.720
0.682
0.706
0.702
0.780
0.732
0.706
0.722
0.702
0.670
0.690
0.670
0.626
0.696
0.696
0.664
0.672
0.704
0.702
0.698
0.690
0.708
0.704
0.694
0.670
0.688
0.798
0.396
0.356
0.266
0.604
0.594
0.604
0.588
0.614
0.640
0.646
0.666
0.664
0.668
0.698
0.644
0.660
0.654
0.646
0.684
0.614
0.662
0.656
0.614
0.658
0.614
0.644
0.658
0.608
0.322
0.366
0.268
0.370
0.670
0.694
0.604
0.650
0.652
0.592
0.640
0.660
0.610
0.612
0.676
0.602
0.698
0.648
0.660
0.696
0.710
0.690
0.646
0.660
0.272
0.426
0.632
0.682
0.668
0.654
0.660
0.706
0.616
0.676
0.608
0.632
0.662
0.598
0.618
0.632
0.650
0.596
0.650
0.670
0.606
0.666
0.612
0.664
0.634
0.682
0.622
0.634
0.652
0.626
0.586
0.646
0.660
0.594
0.654
0.654
0.590
0.638
0.620
0.652
0.596
0.636
0.664
0.600
0.644
0.654
0.600
0.596
0.596
0.596
0.566
0.572
0.580
0.588
0.598
0.308
0.210
0.588
0.504
0.556
0.550
0.528
0.586
0.582
0.602
0.604
0.596
0.650
0.398
0.244
0.350
0.342
0.636
0.688
0.630
0.654
0.600
0.632
0.624
0.638
0.602
0.634
0.610
0.616
0.640
0.604
0.654
0.646
0.648
0.662
0.630
0.664
0.608
0.674
0.612
0.656
0.646
0.694
0.638
0.670
0.612
0.682
0.638
0.672
0.644
0.668
0.682
0.696
0.686
0.656
0.668
0.702
0.630
0.670
0.628
0.666
0.614
0.676
0.612
0.688
0.654
0.686
0.688
0.362
0.358
0.732
0.252
0.330
0.402
0.450
0.462
0.384
0.348
0.390
0.266
0.670
0.478
0.210
0.720
0.216
0.260
2.190
0.646
0.722
0.596
2.592
0.200
0.288
0.472
0.320
0.352
0.218
0.500
0.246
0.250
0.962
0.786
0.608
2.328
2.420
0.226
0.332
0.240
20.644
13.550
3.778
0.646
0.634
0.632
0.314
0.410
0.270
0.316
0.246
0.572
0.292
0.278
0.288
0.402
0.364
0.312
0.496
0.210
0.428
0.316
0.452
0.206
0.220
0.414
0.244
0.214
0.254
0.268
0.420
0.296
0.326
0.528
0.380
0.422
0.580
0.318
0.762
0.348
0.342
0.290
0.360
0.744
0.524
8.490
0.676
0.362
0.324
0.378
0.272
0.230
0.208
0.248
0.246
0.198
0.240
0.260
0.198
0.220
0.328
0.374
0.278
0.436
0.364
0.330
0.370
0.308
0.392
0.268
0.236
0.456
0.242
0.200
0.238
0.266
0.414
0.280
0.204
0.234
0.310
0.388
0.364
0.328
0.372
0.306
0.394
0.266
0.238
0.436
0.264
0.428
0.368
0.272
0.230
0.198
0.204
0.398
0.332
0.366
0.312
0.388
0.258
0.204
0.238
0.218
0.710
0.372
0.276
0.226
0.198
0.210
0.292
0.412
0.336
0.254
0.296
0.370
0.662
0.262
0.362
0.446
0.222
0.614
0.312
0.270
0.282
0.304
0.294
0.352
0.254
0.368
0.228
0.428
0.368
0.206
0.296
0.408
0.598
0.294
0.410
0.390
0.218
0.382
0.274
0.230
0.198
0.218
0.280
0.370
0.232
0.430
0.366
0.250
0.250
0.408
0.626
0.266
0.338
0.266
0.404
0.394
0.238
0.364
0.262
0.240
0.200
0.230
0.366
0.252
0.250
0.434
0.326
0.298
0.244
0.198
0.230
0.368
0.256
0.246
0.428
0.622
0.252
0.426
0.370
0.256
0.244
0.428
0.372
0.260
0.244
0.420
0.376
0.206
0.296
0.426
0.370
0.276
0.228
0.404
0.290
0.438
0.364
0.328
0.372
0.266
0.238
0.198
0.234
0.266
0.368
0.234
0.432
0.366
0.268
0.234
0.198
0.236
0.366
0.264
0.238
0.430
0.366
0.254
0.256
0.420
0.620
0.252
0.432
0.612
0.234
0.452
0.368
0.258
0.248
0.418
0.608
0.270
0.426
0.630
0.244
0.420
0.274
0.418
0.384
0.262
0.244
0.402
0.296
0.424
0.370
0.248
0.258
0.418
0.380
0.216
0.284
0.364
0.242
0.402
0.658
0.232
0.342
0.262
0.384
0.216
0.468
0.230
0.376
0.230
0.398
0.292
0.414
0.390
0.220
0.640
0.244
0.406
0.390
0.236
0.316
0.260
0.290
0.352
0.248
0.364
0.236
0.404
0.602
0.570
0.424
0.206
0.198
0.358
0.238
0.406
0.390
0.232
0.630
0.244
0.414
0.280
0.430
0.372
0.276
0.226
0.438
0.260
0.432
0.368
0.272
0.228
0.202
0.216
0.282
0.370
0.232
0.198
0.228
0.638
0.238
0.592
0.470
0.242
0.422
0.370
0.206
0.294
0.364
0.240
0.426
0.370
0.244
0.260
0.468
0.328
0.324
0.712
0.566
0.254
0.586
0.386
0.262
0.208
0.400
0.230
0.480
0.396
0.204
0.344
0.352
0.200
0.198
0.212
0.336
0.374
0.376
0.254
0.248
0.432
0.264
0.382
0.222
0.198
0.214
0.288
0.378
0.222
0.198
0.220
0.258
0.396
0.426
0.242
0.258
0.372
0.234
0.432
0.262
0.424
0.276
0.204
0.222
0.374
0.286
0.216
0.478
0.232
0.452
0.240
0.204
0.248
0.248
0.412
0.286
0.200
0.212
0.338
0.514
0.246
0.250
0.242
0.198
0.228
0.370
0.266
0.242
0.424
0.368
0.292
0.208
0.316
0.290
0.318
0.276
0.382
0.218
0.330
0.730
0.392
0.228
0.354
0.206
0.362
0.276
0.348
0.336
0.218
0.374
0.212
0.504
0.572
0.208
0.240
0.216
0.234
0.294
0.350
0.210
0.584
0.464
0.358
0.304
0.198
0.476
0.394
0.234
0.432
0.390
0.272
0.306
0.538
0.256
0.310
0.518
0.272
0.306
0.534
0.262
0.330
0.572
0.556
0.242
0.334
0.316
0.274
0.276
0.310
0.290
0.350
0.602
0.248
0.350
0.250
0.358
0.240
0.360
0.242
0.356
0.242
0.346
0.256
0.308
0.292
0.304
0.204
0.460
0.228
0.370
0.334
0.288
0.310
0.296
0.202
0.312
0.292
0.356
0.244
0.376
0.222
0.428
0.450
0.214
0.314
0.518
0.338
0.340
0.304
0.438
0.276
0.284
0.212
0.694
0.612
0.328
0.354
0.200
0.298
0.396
0.374
0.230
0.426
0.372
0.244
0.306
0.320
0.230
0.316
0.284
0.324
0.276
0.326
0.274
0.304
0.296
0.320
0.282
0.408
0.678
0.312
0.272
0.230
0.198
0.254
0.248
0.468
0.230
0.432
0.368
0.272
0.330
0.322
0.278
0.404
0.396
0.214
0.286
0.406
0.400
0.264
0.230
0.374
0.226
0.440
0.320
0.286
0.254
0.424
0.376
0.232
0.268
0.424
0.584
0.292
0.428
0.370
0.268
0.234
0.198
0.294
0.206
0.398
0.204
0.424
0.274
0.372
0.230
0.432
0.366
0.228
0.274
0.404
0.396
0.286
0.312
0.368
0.486
0.232
0.550
0.318
0.246
0.596
0.752
0.260
0.198
0.364
0.334
0.256
0.292
0.448
0.430
0.324
0.260
0.286
0.334
0.674
0.494
0.226
0.424
0.222
0.364
0.596
0.370
0.200
0.280
0.360
0.392
0.236
1.258
0.594
0.330
0.238
0.198
0.212
0.234
0.352
0.252
0.298
0.282
0.204
1.038
0.240
0.360
0.242
0.362
0.336
0.270
0.230
0.202
0.200
0.684
0.212
0.308
0.294
0.358
0.242
0.368
0.240
0.418
0.660
0.320
0.204
0.288
0.378
0.224
0.198
0.292
0.308
0.262
0.240
0.404
0.352
0.312
0.330
0.222
0.280
0.360
0.248
0.394
0.198
0.290
0.198
0.312
0.252
0.250
0.396
0.202
0.470
0.328
0.214
0.288
0.368
0.232
0.432
0.366
0.270
0.230
0.344
0.256
0.364
0.238
0.400
0.200
0.426
0.374
0.288
0.310
0.500
0.376
0.224
0.432
0.868
0.396
0.206
0.432
0.366
0.244
0.256
0.366
0.238
0.422
0.376
0.290
0.308
0.210
0.292
0.372
0.236
0.398
0.626
0.366
0.292
0.310
0.206
0.294
0.356
0.244
0.368
0.234
0.430
0.572
0.294
0.362
0.240
0.402
0.198
0.432
0.366
0.286
0.604
0.208
0.396
0.306
0.268
0.332
0.260
0.288
0.270
0.282
0.352
0.250
0.370
0.330
0.306
0.680
0.534
0.280
0.232
0.366
0.312
0.286
0.370
0.392
0.226
0.260
0.250
0.232
0.348
0.456
0.360
0.338
0.536
0.238
0.354
0.244
0.370
0.234
0.432
0.416
0.216
0.232
0.440
0.360
0.264
0.234
0.202
0.236
0.362
0.258
0.244
0.422
0.376
0.214
0.286
0.406
0.394
0.206
0.294
0.406
0.394
0.272
0.328
0.204
0.296
0.364
0.236
0.406
0.634
0.360
0.206
0.292
0.412
0.392
0.234
0.364
0.246
0.352
0.304
0.202
0.428
0.614
0.254
0.310
0.300
0.346
0.246
0.364
0.286
0.306
0.296
0.294
0.254
0.338
0.358
0.238
0.274
0.356
0.236
0.408
0.388
0.236
0.366
0.236
0.630
0.330
0.306
0.198
0.322
0.278
0.320
0.358
0.236
0.620
0.366
0.226
0.576
0.564
0.238
0.340
0.258
0.318
0.278
0.342
0.578
0.546
0.238
0.314
0.286
0.330
0.532
0.240
0.364
0.232
0.300
0.304
0.216
0.280
0.328
0.524
0.588
0.562
0.204
0.350
0.246
0.322
0.276
0.370
0.292
0.306
0.232
0.358
0.242
0.326
0.376
0.820
0.278
0.320
0.618
0.366
0.222
0.532
0.244
0.310
0.592
0.556
0.234
0.328
0.280
0.336
0.588
0.598
0.590
0.616
0.370
0.248
0.254
0.200
0.268
0.330
0.392
0.310
0.374
0.498
0.218
0.206
0.202
0.300
0.248
0.230
0.210
0.268
0.354
0.652
0.676
0.362
0.218
0.284
0.350
0.252
0.352
0.338
0.270
0.238
0.358
0.242
0.366
0.236
0.424
0.222
0.376
0.374
0.302
0.200
0.200
0.204
0.722
0.370
0.254
0.250
0.470
0.328
0.256
0.246
0.422
0.668
0.206
0.358
0.246
0.400
0.202
0.428
0.606
0.578
0.270
0.364
0.616
0.242
0.394
0.224
0.410
0.364
0.236
0.266
0.406
0.354
0.304
0.236
0.458
0.242
0.198
0.220
0.282
0.198
0.292
0.210
0.422
0.376
0.216
0.286
0.380
0.224
0.424
0.368
0.244
0.358
0.238
0.364
0.202
0.298
0.362
0.238
0.404
0.634
0.620
0.242
0.202
0.284
0.576
0.294
0.432
0.260
0.304
0.248
0.420
0.276
0.434
0.264
0.414
0.610
0.382
0.258
0.242
0.362
0.604
0.234
0.358
0.278
0.280
0.618
0.542
0.226
0.312
0.286
0.332
0.534
0.236
0.302
0.294
0.330
0.520
0.252
0.332
0.532
0.242
0.308
0.284
0.328
0.544
0.232
0.356
0.242
0.342
0.258
0.358
0.240
0.368
0.236
0.426
0.370
0.220
0.278
0.366
0.240
0.432
0.362
0.206
0.292
0.356
0.250
0.346
0.254
0.308
0.290
0.450
0.482
0.574
0.298
0.258
0.240
0.336
0.264
0.300
0.410
0.210
0.278
0.370
0.330
0.242
0.368
0.280
0.310
0.270
0.330
0.238
0.600
0.364
0.228
0.578
0.296
0.298
0.202
0.362
0.240
0.356
0.240
0.312
0.286
0.318
0.332
0.282
0.586
0.546
0.288
0.300
0.250
0.304
0.612
0.284
0.312
0.296
0.318
0.540
0.340
0.258
0.238
0.402
0.394
0.220
0.386
0.260
0.236
0.430
0.368
0.248
0.256
0.366
0.640
0.602
0.600
0.598
0.564
0.238
0.352
0.310
0.278
0.250
0.320
0.282
0.318
0.598
0.282
0.320
0.382
0.214
0.382
0.214
0.286
0.314
0.282
0.340
0.258
0.366
0.242
0.370
0.230
0.198
0.206
0.200
0.402
0.598
0.198
0.370
0.228
0.364
0.238
0.344
0.254
0.314
0.282
0.338
0.570
0.198
0.360
0.240
0.304
0.292
0.344
0.258
0.304
0.556
0.240
0.494
0.272
0.278
0.426
0.330
0.208
0.292
0.364
0.512
0.222
0.308
0.294
0.330
0.528
0.244
0.238
0.228
0.740
0.248
0.244
0.372
0.326
0.224
0.276
0.262
0.242
0.324
0.276
0.320
0.538
0.240
0.316
0.276
0.348
0.358
0.232
0.368
0.242
0.256
0.336
0.266
0.368
0.234
0.410
0.622
0.604
0.360
0.242
0.256
0.342
0.592
0.576
0.298
0.274
0.226
0.362
0.236
0.358
0.344
0.232
0.266
0.370
0.330
0.238
0.368
0.220
0.580
0.616
0.606
0.610
0.596
0.598
0.592
0.546
0.230
0.304
0.294
0.328
0.538
0.238
0.304
0.292
0.324
0.272
0.370
0.332
0.284
0.592
0.592
0.334
0.268
0.332
0.222
0.326
0.322
0.330
0.264
0.334
0.268
0.334
0.288
0.552
0.588
0.374
0.206
0.564
0.238
0.348
0.242
0.348
0.254
0.306
0.394
0.266
0.230
0.340
0.598
0.594
0.370
0.224
0.600
0.584
0.572
0.224
0.358
0.236
0.318
0.284
0.340
0.590
0.572
0.204
0.354
0.244
0.314
0.282
0.334
0.540
0.226
0.426
0.274
0.220
0.536
0.244
0.322
0.276
0.336
0.264
0.276
0.230
0.340
0.256
0.366
0.544
0.302
0.250
0.240
0.366
0.232
0.306
0.198
0.310
0.286
0.300
0.202
0.246
0.252
0.338
0.262
0.278
0.224
0.372
0.486
0.242
0.328
0.270
0.436
0.364
0.316
0.344
0.444
0.498
0.262
0.240
0.198
0.336
0.262
0.200
0.330
0.688
0.282
0.418
0.276
0.418
0.388
0.218
0.282
0.366
0.228
0.428
0.378
0.236
0.364
0.204
0.296
0.346
0.256
0.368
0.232
0.410
0.388
0.234
0.366
0.222
0.624
0.256
0.366
0.334
0.328
0.272
0.320
0.378
0.242
0.264
0.366
0.230
0.410
0.388
0.232
0.370
0.238
0.578
0.382
0.234
0.598
0.346
0.262
0.312
0.278
0.370
0.204
0.294
0.324
0.280
0.330
0.320
0.292
0.258
0.334
0.264
0.306
0.344
0.308
0.240
0.336
0.590
0.584
0.296
0.270
0.230
0.404
0.296
0.304
0.622
0.372
0.236
0.262
0.312
0.288
0.352
0.248
0.362
0.244
0.368
0.232
0.376
0.222
0.400
0.208
0.366
0.224
0.366
0.236
0.340
0.266
0.306
0.282
0.316
0.552
0.238
0.300
0.294
0.338
0.362
0.212
0.342
0.216
0.236
0.358
0.248
0.450
0.242
0.246
0.250
0.334
0.574
0.296
0.316
0.282
0.458
0.588
0.258
0.362
0.236
0.372
0.594
0.242
0.352
0.244
0.376
0.220
0.332
0.568
0.204
0.314
0.282
0.322
0.528
0.250
0.330
0.532
0.238
0.336
0.568
0.540
0.256
0.318
0.396
0.218
0.578
0.562
0.230
0.330
0.268
0.368
0.330
0.206
0.198
0.338
0.260
0.332
0.530
0.238
0.310
0.288
0.322
0.612
0.586
0.278
0.356
0.296
0.348
0.204
0.200
0.290
0.308
0.218
0.330
0.260
0.344
0.278
0.274
0.344
0.284
0.314
0.256
0.316
0.278
0.322
0.262
0.360
0.260
0.330
0.544
0.230
0.322
0.276
0.328
0.540
0.238
0.308
0.286
0.308
0.520
0.272
0.314
0.530
0.582
0.538
0.198
0.368
0.270
0.316
0.280
0.306
0.298
0.358
0.244
0.422
0.324
0.296
0.256
0.360
0.240
0.364
0.238
0.348
0.250
0.322
0.276
0.318
0.280
0.322
0.602
0.278
0.410
0.390
0.250
0.252
0.198
0.236
0.264
0.430
0.630
0.244
0.418
0.610
0.368
0.218
0.332
0.272
0.378
0.220
0.384
0.228
0.594
0.542
0.238
0.356
0.242
0.362
0.242
0.394
0.626
0.372
0.230
0.268
0.362
0.244
0.416
0.380
0.222
0.632
0.244
0.382
0.222
0.416
0.586
0.560
0.242
0.328
0.268
0.322
0.320
0.274
0.536
0.250
0.328
0.532
0.240
0.326
0.268
0.264
0.244
0.324
0.512
0.260
0.306
0.248
0.260
0.336
0.198
0.304
0.262
0.510
0.274
0.278
0.222
0.334
0.516
0.254
0.324
0.496
0.278
0.322
0.532
0.568
0.276
0.326
0.596
0.230
0.350
0.576
0.226
0.368
0.232
0.354
0.244
0.328
0.270
0.328
0.324
0.214
0.234
0.322
0.328
0.276
0.532
0.244
0.326
0.520
0.252
0.328
0.530
0.246
0.316
0.280
0.324
0.376
0.238
0.262
0.408
0.392
0.220
0.280
0.418
0.382
0.226
0.374
0.234
0.368
0.222
0.548
0.234
0.320
0.274
0.324
0.544
0.236
0.324
0.332
0.256
0.572
0.560
0.580
0.544
0.232
0.312
0.282
0.310
0.516
0.564
0.214
0.316
0.282
0.268
0.238
0.322
0.500
0.548
0.226
0.330
0.318
0.294
0.356
0.216
0.310
0.302
0.274
0.366
0.236
0.426
0.372
0.216
0.280
0.328
0.346
0.250
0.278
0.336
0.586
0.538
0.244
0.312
0.592
0.548
0.248
0.316
0.342
0.260
0.564
0.220
0.356
0.594
0.246
0.344
0.256
0.332
0.268
0.326
0.322
0.282
0.594
0.594
0.552
0.282
0.300
0.248
0.320
0.276
0.318
0.530
0.258
0.322
0.576
0.292
0.280
0.234
0.396
0.202
0.416
0.370
0.246
0.298
0.326
0.302
0.306
0.238
0.356
0.546
0.290
0.328
0.378
0.220
0.598
0.386
0.208
0.394
0.418
0.442
0.380
0.266
0.346
0.360
0.604
0.632
0.240
0.354
0.266
0.350
0.234
0.354
0.614
0.232
0.432
0.370
0.236
0.636
0.222
0.422
0.378
0.244
0.258
0.366
0.254
0.354
0.244
0.404
0.374
0.240
0.268
0.412
0.378
0.234
0.670
0.300
0.276
0.318
0.322
0.614
0.370
0.218
0.330
0.270
0.342
0.272
0.268
0.360
0.294
0.352
0.624
0.370
0.278
0.200
0.368
0.242
0.376
0.232
0.368
0.244
0.350
0.246
0.350
0.248
0.346
0.264
0.334
0.258
0.346
0.252
0.354
0.254
0.346
0.246
0.366
0.238
0.374
0.226
0.386
0.358
0.238
0.594
0.594
0.616
0.620
0.602
0.606
0.598
0.562
0.570
0.576
0.546
0.548
0.558
0.570
0.568
0.594
0.608
0.702
0.700
0.698
0.706
0.650
0.652
0.690
0.648
0.680
0.678
0.730
0.718
0.710
0.702
0.662
0.680
0.646
0.656
0.630
0.652
0.616
0.646
0.646
0.600
0.630
0.664
0.632
0.614
0.624
0.410
0.216
0.606
0.362
0.208
0.590
0.354
0.214
0.580
0.262
0.332
0.616
0.596
0.578
0.624
0.586
0.630
0.634
0.632
0.616
0.634
0.646
0.604
0.564
0.582
0.570
0.596
0.616
0.624
0.666
0.646
0.648
0.696
0.586
0.670
0.668
0.580
0.262
0.382
0.652
0.602
0.644
0.662
0.608
0.300
0.384
0.600
0.662
0.650
0.700
0.622
0.664
0.648
0.664
0.624
0.656
0.610
0.626
0.666
0.602
0.656
0.652
0.660
0.644
0.692
0.618
0.690
0.612
0.682
0.598
0.646
0.308
0.316
0.640
0.590
0.602
0.560
0.588
0.598
0.620
0.636
0.592
0.574
0.598
0.630
0.618
0.588
0.600
0.608
0.340
0.254
0.582
0.526
0.606
0.616
0.576
0.592
0.616
0.582
0.604
0.630
0.664
0.710
0.672
0.674
0.652
0.658
0.640
0.604
0.602
0.592
0.628
0.656
0.660
0.658
0.696
0.604
0.640
0.658
0.606
0.600
0.604
0.598
0.592
0.708
0.684
0.656
0.658
0.750
0.768
0.690
0.726
0.706
0.666
0.698
0.674
0.670
0.708
0.724
0.720
0.694
0.698
0.702
0.698
0.710
0.694
0.634
0.674
0.590
0.628
0.602
0.594
0.578
0.598
0.600
0.616
0.688
0.702
0.698
0.692
0.694
0.656
0.656
0.702
0.646
0.650
0.686
0.618
0.680
0.620
0.630
0.672
0.612
0.686
0.616
0.688
0.648
0.658
0.706
0.622
0.660
0.648
0.660
0.600
0.644
0.662
0.586
0.650
0.658
0.618
0.656
0.626
0.608
0.630
0.640
0.626
0.588
0.628
0.616
0.624
0.638
0.576
0.664
0.662
0.608
0.636
0.644
0.602
0.588
0.562
0.592
0.592
0.616
0.652
0.610
0.592
0.632
0.624
0.648
0.604
0.604
0.632
0.638
0.620
0.596
0.630
0.664
0.606
0.662
0.638
0.640
0.666
0.602
0.686
0.616
0.684
0.606
0.684
0.630
0.618
0.652
0.626
0.588
0.608
0.616
0.614
0.616
0.646
0.604
0.682
0.614
0.626
0.660
0.620
0.594
0.606
0.610
0.600
0.586
0.608
0.582
0.536
0.574
0.608
0.602
0.690
0.604
0.684
0.636
0.684
0.618
0.624
0.638
0.614
0.604
0.612
0.626
0.652
0.634
0.610
0.594
0.572
0.592
0.588
0.568
0.652
0.636
0.694
0.760
0.710
0.786
0.734
0.778
0.696
0.706
0.688
0.636
0.624
0.646
0.604
0.598
0.626
0.658
0.608
0.636
0.630
0.636
0.618
0.622
0.614
0.612
0.642
0.592
0.646
0.648
0.714
0.656
0.638
0.638
0.616
0.614
0.632
0.598
0.632
0.602
0.618
0.652
0.708
0.686
0.746
0.752
0.742
0.734
0.738
0.698
0.650
0.668
0.684
0.638
0.662
0.698
0.644
0.678
0.670
0.688
0.636
0.684
0.620
0.672
0.602
0.652
0.646
0.642
0.664
0.606
0.588
0.610
0.624
0.654
0.622
0.622
0.666
0.612
0.666
0.652
0.666
0.604
0.638
0.626
0.634
0.602
0.604
0.594
0.572
0.622
0.602
0.614
0.598
0.630
0.668
0.628
0.678
0.636
0.654
0.662
0.640
0.650
0.656
0.606
0.636
0.654
0.600
0.642
0.662
0.632
0.672
0.636
0.656
0.690
0.618
0.648
0.650
0.600
0.650
0.650
0.624
0.658
0.612
0.636
0.652
0.610
0.640
0.664
0.596
0.642
0.660
0.600
0.640
0.622
0.642
0.598
0.564
0.580
0.580
0.598
0.608
0.612
0.624
0.632
0.598
0.616
0.632
0.648
0.602
0.606
0.614
0.610
0.604
0.598
0.602
0.586
0.596
0.620
0.614
0.612
0.598
0.596
0.596
0.600
0.610
0.600
0.600
0.598
0.610
0.626
0.606
0.600
0.602
0.604
0.600
0.590
0.570
0.574
0.562
0.604
0.596
0.584
0.556
0.564
0.604
0.552
0.566
0.582
0.534
0.560
0.604
0.592
0.638
0.662
0.706
0.684
0.654
0.658
0.624
0.614
0.602
0.598
0.600
0.604
0.604
0.616
0.636
0.606
0.594
0.612
0.598
0.606
0.594
0.592
0.600
0.602
0.388
0.212
0.630
0.620
0.604
0.594
0.640
0.614
0.596
0.642
0.654
0.600
0.606
0.608
0.602
0.596
0.594
0.610
0.602
0.618
0.612
0.610
0.634
0.614
0.600
0.596
0.596
0.562
0.578
0.564
0.594
0.520
0.588
0.522
0.582
0.540
0.564
0.594
0.598
0.604
0.608
0.604
0.586
0.604
0.594
0.600
0.600
0.600
0.600
0.598
0.600
0.602
0.598
0.608
0.586
0.560
0.584
0.584
0.592
0.594
0.614
0.600
0.616
0.652
0.612
0.694
0.704
0.696
0.662
0.686
0.654
0.656
0.650
0.596
0.598
0.596
0.610
0.600
0.596
0.598
0.608
0.636
0.618
0.644
0.592
0.600
0.600
0.608
0.590
0.240
0.358
0.598
0.574
0.586
0.598
0.590
0.596
0.598
0.602
0.230
0.368
0.608
0.598
0.598
0.580
0.586
0.606
0.562
0.566
0.572
0.600
0.590
0.598
0.606
0.604
0.596
0.596
0.564
0.576
0.564
0.600
0.316
0.234
0.562
0.584
0.604
0.594
0.560
0.592
0.602
0.604
0.612
0.614
0.620
0.600
0.604
0.576
0.568
0.560
0.592
0.526
0.570
0.544
0.558
0.594
0.552
0.564
0.584
0.606
0.562
0.596
0.606
0.626
0.612
0.598
0.636
0.644
0.636
0.660
0.638
0.636
0.654
0.592
0.602
0.608
0.592
0.608
0.640
0.614
0.634
0.642
0.662
0.596
0.590
0.572
0.576
0.600
0.662
0.628
0.718
0.708
0.710
0.716
0.680
0.646
0.618
0.620
0.608
0.606
0.596
0.588
0.578
0.606
0.544
0.566
0.582
0.606
0.292
0.352
0.612
0.246
0.390
0.452
0.382
0.342
0.200
0.636
0.586
0.614
0.578
0.540
0.558
0.564
0.582
0.660
0.620
0.674
0.700
0.702
0.694
0.706
0.702
0.696
0.608
0.614
0.596
0.588
0.606
0.630
0.648
0.618
0.598
0.598
0.598
0.550
0.558
0.594
0.620
0.670
0.712
0.802
0.782
0.732
0.738
0.706
0.644
0.648
0.650
0.690
0.672
0.698
0.690
0.678
0.678
0.690
0.720
0.678
0.698
0.706
0.666
0.692
0.674
0.682
0.680
0.702
0.688
0.662
0.672
0.680
0.694
0.628
0.672
0.694
0.622
0.678
0.616
0.630
0.634
0.638
0.692
0.712
0.714
0.734
0.742
0.692
0.700
0.678
0.646
0.638
0.640
0.600
0.604
0.596
0.582
0.576
0.566
0.594
0.526
0.558
0.552
0.558
0.574
0.576
0.598
0.608
0.630
0.642
0.658
0.668
0.646
0.678
0.708
0.700
0.690
0.684
0.646
0.672
0.606
0.606
0.598
0.596
0.564
0.570
0.570
0.570
0.574
0.586
0.604
0.618
0.640
0.612
0.642
0.650
0.648
0.654
0.654
0.650
0.654
0.644
0.642
0.662
0.620
0.656
0.644
0.672
0.654
0.656
0.658
0.668
0.624
0.644
0.642
0.638
0.620
0.616
0.634
0.614
0.632
0.622
0.638
0.640
0.618
0.634
0.624
0.620
0.602
0.602
0.606
0.582
0.584
0.598
0.604
0.618
0.604
0.608
0.604
0.600
0.600
0.600
0.592
0.600
0.562
0.582
0.590
0.584
0.596
0.598
0.598
0.598
0.598
0.606
0.566
0.570
0.564
0.580
0.536
0.590
0.532
0.564
0.586
0.534
0.576
0.532
0.562
0.568
0.570
0.580
0.624
0.654
0.648
0.310
0.350
0.660
0.654
0.630
0.206
0.414
0.602
0.606
0.588
0.600
0.582
0.594
0.572
0.588
0.592
0.580
0.582
0.572
0.578
0.586
0.560
0.558
0.578
0.558
0.576
0.584
0.596
0.606
0.598
0.600
0.604
0.594
0.594
0.586
0.572
0.568
0.572
0.566
0.558
0.576
0.584
0.588
0.616
0.614
0.616
0.632
0.632
0.628
0.656
0.638
0.628
0.628
0.616
0.604
0.622
0.618
0.648
0.634
0.624
0.626
0.626
0.616
0.610
0.606
0.608
0.598
0.592
0.594
0.606
0.614
0.630
0.652
0.612
0.638
0.640
0.616
0.614
0.618
0.610
0.604
0.604
0.604
0.598
0.602
0.598
0.598
0.612
0.610
0.600
0.624
0.600
0.590
0.592
0.580
0.588
0.574
0.576
0.574
0.564
0.570
0.586
0.602
0.558
0.580
0.586
0.582
0.596
0.548
0.568
0.584
0.602
0.610
0.574
0.612
0.612
0.588
0.600
0.612
0.596
0.598
0.610
0.600
0.612
0.644
0.622
0.604
0.606
0.608
0.604
0.598
0.620
0.638
0.640
0.676
0.676
0.684
0.662
0.662
0.626
0.618
0.612
0.610
0.620
0.654
0.592
0.642
0.652
0.638
0.654
0.654
0.674
0.618
0.638
0.626
0.614
0.626
0.618
0.616
0.606
0.590
0.580
0.588
0.604
0.644
0.630
0.680
0.668
0.672
0.658
0.646
0.646
0.620
0.618
0.628
0.628
0.622
0.636
0.656
0.654
0.658
0.664
0.654
0.648
0.626
0.606
0.610
0.602
0.628
0.640
0.634
0.638
0.630
0.610
0.596
0.594
0.586
0.566
0.570
0.570
0.546
0.576
0.592
0.642
0.680
0.726
0.726
0.736
0.746
0.740
0.716
0.694
0.668
0.640
0.646
0.624
0.628
0.624
0.644
0.632
0.692
0.696
0.684
0.694
0.670
0.660
0.646
0.644
0.634
0.658
0.636
0.646
0.650
0.632
0.624
0.632
0.626
0.660
0.638
0.652
0.658
0.684
0.664
0.638
0.626
0.610
0.600
0.582
0.580
0.590
0.602
0.614
0.620
0.624
0.630
0.632
0.632
0.652
0.584
0.604
0.600
0.592
0.586
0.584
0.598
0.598
0.618
0.622
0.612
0.626
0.624
0.622
0.618
0.618
0.622
0.606
0.594
0.596
0.602
0.632
0.636
0.652
0.646
0.646
0.642
0.648
0.646
0.628
0.634
0.628
0.620
0.610
0.624
0.616
0.608
0.604
0.606
0.602
0.596
0.602
0.606
0.618
0.616
0.630
0.634
0.618
0.622
0.628
0.650
0.650
0.656
0.658
0.656
0.656
0.648
0.654
0.640
0.640
0.650
0.626
0.668
0.624
0.672
0.684
0.686
0.664
0.676
0.662
0.648
0.672
0.658
0.676
0.692
0.690
0.666
0.672
0.676
0.692
0.676
0.680
0.666
0.676
0.682
0.668
0.676
0.680
0.652
0.648
0.648
0.648
0.656
0.644
0.660
0.646
0.676
0.636
0.652
0.628
0.624
0.626
0.612
0.602
0.598
0.580
0.576
0.588
0.592
0.608
0.632
0.650
0.644
0.632
0.628
0.618
0.598
0.602
0.598
0.598
0.588
0.612
0.574
0.598
0.620
0.576
0.590
0.594
0.596
0.578
0.580
0.590
0.580
0.584
0.590
0.592
0.584
0.584
0.588
0.598
0.578
0.580
0.582
0.576
0.584
0.580
0.574
0.566
0.576
0.580
0.572
0.574
0.578
0.570
0.560
0.586
0.544
0.554
0.556
0.544
0.556
0.546
0.560
0.562
0.572
0.582
0.594
0.598
0.600
0.608
0.618
0.620
0.614
0.620
0.622
0.612
0.604
0.598
0.596
0.582
0.572
0.576
0.584
0.598
0.562
0.570
0.564
0.566
0.556
0.556
0.570
0.584
0.602
0.638
0.640
0.646
0.638
0.630
0.622
0.606
0.596
0.592
0.590
0.590
0.594
0.586
0.590
0.594
0.598
0.602
0.600
0.602
0.606
0.610
0.618
0.612
0.604
0.604
0.606
0.598
0.608
0.626
0.610
0.620
0.630
0.652
0.618
0.634
0.626
0.626
0.626
0.624
0.622
0.628
0.628
0.630
0.628
0.620
0.638
0.636
0.624
0.626
0.608
0.610
0.606
0.602
0.620
0.618
0.624
0.618
0.626
0.622
0.616
0.606
0.608
0.600
0.596
0.594
0.588
0.584
0.582
0.594
0.610
0.624
0.618
0.626
0.624
0.618
0.612
0.604
0.594
0.598
0.596
0.598
0.602
0.600
0.608
0.606
0.618
0.654
0.638
0.656
0.646
0.652
0.628
0.636
0.614
0.618
0.604
0.602
0.594
0.600
0.604
0.608
0.600
0.610
0.614
0.612
0.614
0.606
0.600
0.594
0.594
0.594
0.594
0.598
0.596
0.594
0.576
0.578
0.572
0.566
0.560
0.570
0.564
0.570
0.570
0.586
0.576
0.578
0.582
0.578
0.586
0.580
0.580
0.582
0.590
0.588
0.610
0.618
0.646
0.656
0.660
0.666
0.656
0.664
0.628
0.628
0.614
0.618
0.614
0.616
0.360
0.262
0.624
0.648
0.652
0.686
0.662
0.682
0.658
0.646
0.632
0.638
0.630
0.612
0.604
0.588
0.586
0.574
0.590
0.586
0.592
0.602
0.598
0.616
0.610
0.618
0.626
0.600
0.606
0.610
0.596
0.600
0.612
0.556
0.580
0.574
0.586
0.598
0.610
0.618
0.624
0.626
0.618
0.620
0.622
0.604
0.600
0.602
0.584
0.590
0.594
0.594
0.604
0.612
0.610
0.586
0.592
0.606
0.600
0.628
0.622
0.618
0.628
0.582
0.596
0.594
0.594
0.584
0.582
0.590
0.596
0.594
0.606
0.604
0.606
0.610
0.612
0.602
0.598
0.602
0.594
0.602
0.598
0.602
0.612
0.608
0.612
0.608
0.612
0.616
0.594
0.594
0.588
0.586
0.594
0.598
0.602
0.606
0.600
0.608
0.610
0.620
0.618
0.602
0.600
0.588
0.582
0.576
0.590
0.568
0.564
0.574
0.570
0.566
0.572
0.588
0.592
0.604
0.608
0.608
0.614
0.602
0.600
0.584
0.588
0.560
0.562
0.554
0.544
0.558
0.564
0.588
0.614
0.644
0.658
0.660
0.670
0.638
0.634
0.620
0.606
0.600
0.584
0.582
0.574
0.584
0.586
0.578
0.606
0.598
0.606
0.622
0.616
0.620
0.638
0.644
0.644
0.646
0.630
0.636
0.624
0.596
0.596
0.572
0.568
0.564
0.552
0.558
0.562
0.592
0.602
0.618
0.626
0.616
0.612
0.584
0.596
0.594
0.600
0.598
0.600
0.600
0.606
0.600
0.614
0.610
0.614
0.616
0.620
0.616
0.610
0.608
0.610
0.612
0.606
0.608
0.612
0.620
0.622
0.624
0.622
0.620
0.614
0.610
0.598
0.602
0.606
0.616
0.642
0.640
0.644
0.644
0.640
0.638
0.632
0.628
0.604
0.614
0.606
0.608
0.598
0.592
0.602
0.598
0.604
0.618
0.614
0.620
0.614
0.612
0.614
0.620
0.608
0.614
0.596
0.596
0.596
0.588
0.592
0.598
0.586
0.604
0.590
0.612
0.610
0.620
0.616
0.620
0.618
0.632
0.620
0.612
0.604
0.600
0.596
0.586
0.576
0.560
0.574
0.572
0.580
0.590
0.600
0.612
0.610
0.608
0.616
0.594
0.588
0.590
0.586
0.582
0.590
0.590
0.590
0.604
0.602
0.606
0.610
0.606
0.600
0.608
0.608
0.614
0.610
0.604
0.600
0.594
0.592
0.588
0.588
0.592
0.590
0.596
0.592
0.598
0.590
0.596
0.600
0.588
0.598
0.602
0.598
0.602
0.596
0.600
0.602
0.606
0.608
0.608
0.604
0.604
0.584
0.580
0.570
0.572
0.566
0.564
0.578
0.570
0.580
0.578
0.584
0.590
0.590
0.596
0.590
0.588
0.586
0.578
0.574
0.568
0.556
0.556
0.542
0.580
0.532
0.564
0.570
0.588
0.592
0.606
0.616
0.620
0.612
0.612
0.608
0.610
0.592
0.586
0.580
0.568
0.566
0.562
0.568
0.560
0.570
0.552
0.566
0.576
0.582
0.596
0.590
0.582
0.586
0.590
0.604
0.582
0.600
0.622
0.580
0.606
0.610
0.596
0.592
0.588
0.566
0.568
0.574
0.564
0.568
0.582
0.586
0.598
0.602
0.588
0.574
0.566
0.570
0.556
0.558
0.562
0.554
0.570
0.568
0.584
0.588
0.602
0.602
0.626
0.634
0.632
0.632
0.626
0.614
0.604
0.592
0.592
0.594
0.596
0.606
0.604
0.604
0.612
0.606
0.620
0.622
0.618
0.618
0.624
0.636
0.640
0.642
0.638
0.632
0.632
0.624
0.618
0.616
0.600
0.602
0.596
0.590
0.590
0.588
0.582
0.580
0.600
0.574
0.582
0.588
0.590
0.582
0.600
0.586
0.588
0.594
0.592
0.592
0.596
0.592
0.590
0.590
0.592
0.586
0.596
0.596
0.590
0.592
0.582
0.572
0.570
0.570
0.580
0.584
0.594
0.600
0.600
0.604
0.596
0.602
0.592
0.578
0.570
0.560
0.562
0.560
0.566
0.570
0.584
0.600
0.612
0.638
0.626
0.604
0.616
0.606
0.622
0.630
0.624
0.612
0.604
0.602
0.600
0.596
0.614
0.586
0.596
0.612
0.598
0.610
0.612
0.616
0.626
0.616
0.624
0.636
0.622
0.626
0.610
0.604
0.610
0.606
0.606
0.612
0.610
0.608
0.614
0.604
0.584
0.592
0.596
0.596
0.600
0.598
0.590
0.582
0.580
0.578
0.566
0.580
0.592
0.606
0.610
0.602
0.584
0.588
0.570
0.582
0.564
0.580
0.562
0.564
0.570
0.564
0.566
0.572
0.576
0.580
0.580
0.580
0.584
0.574
0.582
0.588
0.582
0.574
0.570
0.578
0.592
0.610
0.614
0.622
0.618
0.616
0.618
0.602
0.604
0.594
0.580
0.578
0.566
0.566
0.576
0.574
0.590
0.586
0.598
0.588
0.578
0.580
0.590
0.592
0.604
0.620
0.622
0.630
0.624
0.610
0.600
0.588
0.580
0.572
0.572
0.566
0.562
0.570
0.558
0.566
0.566
0.562
0.562
0.568
0.570
0.570
0.576
0.584
0.624
0.642
0.650
0.642
0.634
0.614
0.622
0.632
0.640
0.654
0.666
0.662
0.652
0.626
0.612
0.634
0.652
0.682
0.712
0.714
0.714
0.728
0.710
0.698
0.662
0.630
0.624
0.630
0.634
0.644
0.662
0.646
0.636
0.644
0.634
0.614
0.630
0.642
0.674
0.678
0.690
0.686
0.702
0.682
0.676
0.680
0.670
0.674
0.674
0.674
0.668
0.684
0.678
0.694
0.700
0.696
0.696
0.686
0.688
0.672
0.664
0.674
0.662
0.658
0.668
0.658
0.650
0.622
0.626
0.650
0.680
0.698
0.694
0.684
0.664
0.648
0.642
0.654
0.670
0.672
0.642
0.642
0.634
0.632
0.632
0.610
0.616
0.650
0.700
0.728
0.740
0.742
0.742
0.724
0.730
0.706
0.698
0.680
0.670
0.670
0.668
0.674
0.698
0.722
0.718
0.702
0.672
0.654
0.626
0.614
0.600
0.596
0.616
0.654
0.656
0.662
0.660
0.668
0.672
0.698
0.714
0.714
0.688
0.692
0.670
0.648
0.628
0.638
0.656
0.676
0.708
0.718
0.720
0.728
0.718
0.720
0.712
0.698
0.692
0.680
0.688
0.698
0.700
0.706
0.728
0.712
0.698
0.680
0.672
0.658
0.640
0.622
0.622
0.644
0.656
0.670
0.686
0.688
0.690
0.688
0.696
0.682
0.692
0.688
0.670
0.674
0.662
0.656
0.654
0.658
0.644
0.656
0.646
0.654
0.646
0.646
0.660
0.664
0.662
0.652
0.660
0.650
0.658
0.648
0.654
0.664
0.664
0.670
0.674
0.666
0.668
0.652
0.648
0.662
0.664
0.668
0.670
0.674
0.670
0.680
0.676
0.662
0.672
0.656
0.662
0.672
0.646
0.662
0.666
0.656
0.678
0.678
0.680
0.684
0.672
0.670
0.658
0.658
0.650
0.658
0.672
0.680
0.666
0.666
0.648
0.650
0.624
0.626
0.620
0.610
0.624
0.632
0.654
0.670
0.662
0.648
0.644
0.622
0.642
0.668
0.692
0.704
0.708
0.708
0.702
0.684
0.684
0.668
0.664
0.668
0.674
0.676
0.682
0.686
0.690
0.696
0.680
0.676
0.676
0.658
0.664
0.676
0.702
0.712
0.730
0.722
0.714
0.708
0.704
0.692
0.674
0.678
0.670
0.676
0.672
0.676
0.684
0.702
0.690
0.686
0.684
0.684
0.682
0.696
0.694
0.696
0.694
0.680
0.664
0.660
0.654
0.654
0.646
0.658
0.656
0.658
0.678
0.670
0.674
0.668
0.674
0.674
0.668
0.676
0.654
0.656
0.648
0.652
0.654
0.644
0.646
0.654
0.648
0.636
0.618
0.614
0.628
0.634
0.644
0.656
0.646
0.656
0.662
0.676
0.670
0.658
0.650
0.654
0.660
0.664
0.660
0.666
0.666
0.678
0.686
0.686
0.688
0.680
0.668
0.674
0.662
0.656
0.652
0.648
0.658
0.672
0.670
0.672
0.672
0.672
0.664
0.670
0.664
0.668
0.674
0.688
0.682
0.686
0.682
0.672
0.668
0.674
0.662
0.668
0.668
0.652
0.644
0.638
0.642
0.632
0.626
0.620
0.598
0.608
0.616
0.622
0.626
0.624
0.624
0.622
0.622
0.620
0.614
0.618
0.622
0.632
0.640
0.642
0.642
0.640
0.652
0.642
0.640
0.634
0.646
0.630
0.636
0.652
0.642
0.632
0.640
0.654
0.676
0.686
0.692
0.676
0.656
0.638
0.642
0.658
0.650
0.648
0.668
0.656
0.660
0.668
0.664
0.658
0.666
0.656
0.658
0.652
0.656
0.670
0.650
0.664
0.652
0.638
0.640
0.638
0.638
0.636
0.634
0.628
0.630
0.634
0.660
0.688
0.708
0.708
0.722
0.698
0.684
0.664
0.654
0.644
0.622
0.610
0.608
0.606
0.602
0.616
0.652
0.662
0.670
0.678
0.682
0.690
0.684
0.676
0.666
0.670
0.662
0.658
0.648
0.648
0.638
0.624
0.640
0.668
0.688
0.704
0.708
0.704
0.708
0.700
0.698
0.694
0.698
0.716
0.726
0.722
0.722
0.708
0.712
0.688
0.680
0.688
0.682
0.676
0.688
0.692
0.690
0.686
0.688
0.690
0.690
0.698
0.694
0.698
0.702
0.698
0.694
0.700
0.696
0.694
0.692
0.698
0.684
0.688
0.684
0.690
0.676
0.686
0.676
0.674
0.680
0.686
0.686
0.688
0.686
0.684
0.672
0.676
0.666
0.664
0.674
0.668
0.676
0.674
0.686
0.676
0.666
0.660
0.654
0.646
0.648
0.644
0.642
0.646
0.642
0.646
0.648
0.650
0.652
0.640
0.628
0.620
0.602
0.614
0.608
0.632
0.626
0.630
0.640
0.638
0.642
0.644
0.642
0.648
0.640
0.634
0.630
0.626
0.638
0.658
0.682
0.702
0.708
0.714
0.712
0.708
0.698
0.694
0.690
0.688
0.674
0.670
0.684
0.674
0.674
0.670
0.662
0.672
0.668
0.658
0.664
0.658
0.662
0.660
0.660
0.654
0.656
0.660
0.654
0.658
0.638
0.646
0.644
0.640
0.632
0.626
0.616
0.614
0.626
0.638
0.646
0.666
0.674
0.684
0.690
0.692
0.680
0.682
0.666
0.670
0.676
0.688
0.696
0.704
0.710
0.708
0.698
0.664
0.648
0.634
0.646
0.650
0.638
0.626
0.606
0.606
0.590
0.584
0.578
0.568
0.556
0.558
0.552
0.548
0.554
0.550
0.548
0.548
0.542
0.548
0.536
0.542
0.530
0.534
0.542
0.546
0.574
0.534
0.574
0.608
0.632
0.662
0.652
0.676
0.676
0.684
0.674
0.660
0.650
0.634
0.626
0.626
0.620
0.610
0.628
0.622
0.616
0.628
0.624
0.642
0.648
0.660
0.634
0.638
0.620
0.628
0.616
0.610
0.596
0.594
0.598
0.614
0.612
0.626
0.622
0.622
0.620
0.618
0.616
0.608
0.604
0.608
0.612
0.606
0.600
0.588
0.588
0.572
0.572
0.582
0.590
0.602
0.608
0.616
0.612
0.616
0.620
0.618
0.608
0.614
0.610
0.622
0.606
0.612
0.618
0.606
0.608
0.614
0.606
0.614
0.604
0.602
0.598
0.600
0.604
0.600
0.588
0.606
0.596
0.604
0.596
0.600
0.596
0.594
0.582
0.576
0.584
0.584
0.588
0.592
0.594
0.596
0.592
0.578
0.582
0.578
0.572
0.564
0.564
0.560
0.560
0.578
0.578
0.584
0.578
0.582
0.580
0.600
0.620
0.642
0.620
0.612
0.606
0.604
0.620
0.618
0.612
0.612
0.602
0.594
0.600
0.608
0.578
0.580
0.568
0.564
0.554
0.558
0.568
0.612
0.620
0.666
0.708
0.732
0.756
0.732
0.698
0.642
0.620
0.616
0.628
0.640
0.644
0.636
0.634
0.634
0.620
0.612
0.662
0.640
0.640
0.636
0.640
0.650
0.656
0.668
0.694
0.692
0.650
0.678
0.712
0.746
0.726
0.710
0.682
0.648
0.630
0.630
0.630
0.630
0.634
0.652
0.662
0.682
0.322
0.404
0.692
0.676
0.694
0.660
0.272
0.372
0.666
0.572
0.632
0.628
0.634
0.628
0.638
0.628
0.624
0.624
0.620
0.618
0.630
0.630
0.580
0.602
0.586
0.600
0.578
0.574
0.574
0.574
0.562
0.560
0.280
0.278
0.560
0.546
0.550
0.554
0.550
0.552
0.396
0.348
0.332
0.540
0.530
0.532
0.524
0.526
0.532
0.524
0.550
0.488
0.524
0.538
0.548
0.320
0.236
0.560
0.566
0.576
0.592
0.594
0.606
0.596
0.598
0.594
0.590
0.586
0.594
0.580
0.578
0.578
0.584
0.570
0.564
0.554
0.554
0.564
0.556
0.566
0.578
0.580
0.582
0.576
0.570
0.572
0.564
0.556
0.552
0.548
0.546
0.544
0.562
0.576
0.584
0.602
0.610
0.628
0.604
0.602
0.600
0.598
0.592
0.596
0.584
0.586
0.592
0.586
0.586
0.580
0.576
0.586
0.586
0.620
0.648
0.652
0.638
0.634
0.628
0.626
0.622
0.604
0.594
0.586
0.590
0.616
0.650
0.644
0.628
0.616
0.616
0.610
0.610
0.608
0.604
0.622
0.640
0.660
0.672
0.660
0.664
0.658
0.642
0.652
0.660
0.674
0.672
0.678
0.672
0.668
0.700
0.700
0.702
0.686
0.672
0.662
0.664
0.656
0.660
0.678
0.670
0.676
0.688
0.672
0.660
0.636
0.624
0.608
0.594
0.586
0.582
0.590
0.618
0.648
0.640
0.636
0.670
0.726
0.744
0.768
0.744
0.718
0.694
0.674
0.658
0.656
0.680
0.706
0.712
0.710
0.726
0.732
0.722
0.706
0.680
0.682
0.668
0.662
0.680
0.676
0.682
0.684
0.698
0.678
0.640
0.662
0.670
0.678
0.684
0.702
0.708
0.694
0.692
0.686
0.668
0.666
0.678
0.728
0.744
0.722
0.714
0.714
0.700
0.678
0.680
0.686
0.688
0.686
0.682
0.684
0.698
0.678
0.672
0.654
0.634
0.620
0.628
0.648
0.664
0.664
0.684
0.662
0.668
0.674
0.678
0.670
0.646
0.628
0.632
0.646
0.630
0.610
0.606
0.602
0.610
0.622
0.668
0.670
0.696
0.726
0.712
0.708
0.704
0.672
0.668
0.656
0.662
0.668
0.658
0.642
0.648
0.656
0.664
0.646
0.622
0.606
0.592
0.584
0.600
0.638
0.684
0.690
0.734
0.714
0.688
0.678
0.666
0.652
0.628
0.624
0.632
0.624
0.606
0.600
0.586
0.588
0.574
0.582
0.580
0.596
0.630
0.652
0.672
0.700
0.698
0.684
0.684
0.678
0.674
0.650
0.634
0.630
0.624
0.628
0.644
0.636
0.654
0.620
0.648
0.662
0.688
0.688
0.702
0.696
0.676
0.678
0.676
0.670
0.644
0.656
0.668
0.710
0.704
0.678
0.646
0.640
0.636
0.644
0.660
0.674
0.710
0.716
0.726
0.706
0.676
0.664
0.646
0.628
0.624
0.606
0.602
0.590
0.590
0.600
0.626
0.666
0.694
0.742
0.750
0.756
0.738
0.722
0.706
0.680
0.664
0.640
0.636
0.618
0.614
0.618
0.632
0.668
0.676
0.706
0.726
0.722
0.724
0.732
0.718
0.706
0.678
0.652
0.622
0.606
0.628
0.692
0.688
0.706
0.692
0.678
0.670
0.678
0.700
0.730
0.742
0.730
0.744
0.774
0.794
0.772
0.756
0.742
0.720
0.702
0.684
0.668
0.666
0.664
0.680
0.702
0.716
0.740
0.740
0.728
0.710
0.692
0.666
0.642
0.636
0.604
0.604
0.614
0.646
0.630
0.654
0.664
0.678
0.696
0.686
0.672
0.674
0.660
0.652
0.648
0.642
0.634
0.640
0.652
0.650
0.642
0.630
0.628
0.630
0.628
0.638
0.656
0.664
0.662
0.680
0.674
0.658
0.652
0.650
0.644
0.616
0.606
0.590
0.576
0.568
0.568
0.594
0.618
0.642
0.688
0.686
0.692
0.696
0.686
0.668
0.654
0.642
0.632
0.628
0.606
0.594
0.588
0.580
0.598
0.602
0.640
0.640
0.646
0.666
0.686
0.680
0.668
0.642
0.632
0.634
0.628
0.620
0.628
0.632
0.620
0.634
0.658
0.664
0.634
0.612
0.594
0.584
0.582
0.582
0.588
0.598
0.614
0.638
0.646
0.640
0.630
0.648
0.632
0.634
0.614
0.602
0.586
0.574
0.576
0.580
0.588
0.600
0.620
0.672
0.706
0.712
0.718
0.730
0.722
0.694
0.680
0.668
0.666
0.638
0.622
0.600
0.598
0.588
0.582
0.586
0.634
0.664
0.670
0.670
0.686
0.704
0.694
0.670
0.666
0.626
0.634
0.630
0.628
0.634
0.622
0.620
0.612
0.602
0.592
0.572
0.570
0.564
0.564
0.560
0.564
0.572
0.576
0.588
0.586
0.586
0.574
0.572
0.582
0.584
0.590
0.600
0.600
0.612
0.616
0.612
0.614
0.620
0.616
0.612
0.630
0.620
0.624
0.638
0.636
0.642
0.650
0.634
0.636
0.642
0.632
0.636
0.632
0.632
0.638
0.636
0.632
0.640
0.626
0.622
0.628
0.618
0.604
0.594
0.596
0.594
0.604
0.618
0.614
0.630
0.644
0.636
0.638
0.646
0.636
0.638
0.650
0.632
0.634
0.640
0.628
0.628
0.634
0.618
0.612
0.600
0.600
0.596
0.586
0.584
0.570
0.590
0.630
0.618
0.640
0.658
0.652
0.656
0.646
0.652
0.644
0.654
0.648
0.640
0.658
0.644
0.656
0.634
0.636
0.634
0.624
0.630
0.630
0.638
0.638
0.640
0.646
0.634
0.636
0.638
0.626
0.632
0.628
0.628
0.634
0.632
0.636
0.632
0.624
0.622
0.632
0.626
0.628
0.640
0.638
0.630
0.620
0.614
0.594
0.584
0.586
0.594
0.608
0.608
0.610
0.604
0.612
0.630
0.636
0.634
0.648
0.662
0.668
0.654
0.644
0.640
0.634
0.628
0.626
0.628
0.628
0.638
0.638
0.622
0.620
0.628
0.628
0.626
0.608
0.608
0.610
0.594
0.606
0.612
0.612
0.624
0.632
0.636
0.644
0.658
0.680
0.662
0.650
0.642
0.636
0.630
0.640
0.636
0.632
0.646
0.644
0.652
0.660
0.662
0.678
0.686
0.676
0.662
0.658
0.642
0.636
0.638
0.638
0.628
0.626
0.632
0.638
0.642
0.644
0.654
0.636
0.618
0.612
0.608
0.602
0.608
0.602
0.612
0.608
0.610
0.618
0.616
0.620
0.618
0.620
0.620
0.622
0.620
0.618
0.602
0.598
0.608
0.618
0.626
0.650
0.674
0.684
0.690
0.686
0.674
0.660
0.644
0.642
0.642
0.642
0.666
0.664
0.678
0.676
0.666
0.694
0.686
0.676
0.640
0.622
0.604
0.598
0.598
0.614
0.630
0.664
0.692
0.676
0.662
0.650
0.638
0.630
0.626
0.616
0.620
0.626
0.658
0.666
0.658
0.648
0.648
0.650
0.622
0.650
0.760
0.674
0.636
0.616
0.584
0.574
0.580
0.574
0.590
0.608
0.618
0.640
0.628
0.636
0.646
0.628
0.628
0.624
0.620
0.622
0.620
0.622
0.614
0.616
0.616
0.618
0.624
0.630
0.640
0.638
0.636
0.626
0.636
0.644
0.668
0.644
0.644
0.644
0.656
0.652
0.640
0.646
0.614
0.626
0.620
0.618
0.628
0.646
0.652
0.670
0.672
0.696
0.704
0.702
0.668
0.652
0.626
0.620
0.620
0.620
0.618
0.626
0.616
0.628
0.638
0.594
0.616
0.630
0.634
0.614
0.618
0.608
0.620
0.618
0.632
0.610
0.592
0.572
0.574
0.562
0.554
0.560
0.572
0.574
0.604
0.590
0.568
0.566
0.562
0.566
0.574
0.574
0.574
0.596
0.632
0.672
0.700
0.708
0.700
0.696
0.700
0.706
0.672
0.626
0.606
0.586
0.566
0.558
0.552
0.544
0.546
0.564
0.596
0.612
0.654
0.684
0.712
0.684
0.702
0.686
0.702
0.712
0.712
0.692
0.704
0.682
0.678
0.680
0.680
0.684
0.682
0.688
0.678
0.702
0.710
0.714
0.710
0.706
0.722
0.702
0.710
0.682
0.664
0.632
0.614
0.598
0.636
0.602
0.598
0.592
0.602
0.604
0.608
0.624
0.622
0.606
0.626
0.638
0.666
0.666
0.650
0.658
0.686
0.680
0.660
0.658
0.650
0.644
0.638
0.626
0.604
0.594
0.584
0.572
0.568
0.580
0.590
0.598
0.618
0.642
0.658
0.696
0.726
0.646
0.662
0.644
0.642
0.624
0.618
0.610
0.616
0.614
0.628
0.652
0.686
0.704
0.728
0.728
0.710
0.698
0.682
0.674
0.660
0.638
0.610
0.594
0.588
0.578
0.584
0.596
0.612
0.650
0.676
0.688
0.680
0.690
0.682
0.690
0.676
0.678
0.710
0.686
0.654
0.632
0.620
0.622
0.632
0.636
0.626
0.612
0.606
0.596
0.606
0.614
0.634
0.624
0.612
0.610
0.600
0.590
0.604
0.608
0.618
0.624
0.622
0.610
0.606
0.296
0.302
0.600
0.328
0.274
0.600
0.314
0.284
0.606
0.610
0.608
0.608
0.620
0.614
0.620
0.618
0.604
0.618
0.608
0.598
0.606
0.600
0.600
0.600
0.596
0.586
0.600
0.586
0.600
0.586
0.588
0.580
0.578
0.572
0.574
0.568
0.570
0.570
0.582
0.574
0.572
0.574
0.576
0.580
0.574
0.570
0.570
0.570
0.582
0.590
0.602
0.612
0.620
0.628
0.624
0.630
0.612
0.620
0.600
0.604
0.594
0.586
0.592
0.578
0.580
0.586
0.574
0.578
0.568
0.574
0.198
0.380
0.508
0.534
0.526
0.524
0.528
0.526
0.530
0.528
0.530
0.532
0.540
0.538
0.544
0.542
0.550
0.542
0.550
0.568
0.574
0.610
0.640
0.700
0.702
0.732
0.716
0.676
0.636
0.592
0.588
0.590
0.614
0.636
0.684
0.686
0.686
0.684
0.686
0.674
0.670
0.662
0.668
0.672
0.668
0.684
0.694
0.698
0.696
0.694
0.680
0.652
0.638
0.632
0.622
0.612
0.622
0.640
0.660
0.664
0.664
0.660
0.656
0.656
0.646
0.640
0.640
0.648
0.666
0.672
0.684
1.372
0.630
0.466
0.260
0.214
0.202
0.284
0.298
0.554
0.558
0.568
0.576
0.564
0.578
0.570
0.570
0.560
0.564
0.564
0.562
0.568
0.562
0.564
0.564
0.558
0.566
0.564
0.582
0.598
0.596
0.604
0.618
0.610
0.616
0.610
0.604
0.606
0.608
0.606
0.604
0.590
0.596
0.590
0.590
0.588
0.586
0.572
0.570
0.578
0.574
0.572
0.574
0.566
0.572
0.574
0.576
0.594
0.590
0.614
0.614
0.606
0.604
0.608
0.596
0.584
0.578
0.562
0.562
0.560
0.566
0.582
0.596
0.618
0.622
0.640
0.642
0.642
0.634
0.638
0.640
0.634
0.642
0.654
0.656
0.644
0.664
0.640
0.626
0.626
0.608
0.616
0.614
0.626
0.602
0.586
0.596
0.606
0.636
0.668
0.698
0.696
0.702
0.696
0.692
0.670
0.660
0.656
0.672
0.654
0.668
0.682
0.720
0.710
0.698
0.682
0.672
0.674
0.672
0.678
0.656
0.640
0.622
0.628
0.614
0.610
0.644
0.678
0.714
0.726
0.764
0.736
0.756
0.714
0.702
0.682
0.680
0.664
0.672
0.678
0.678
0.664
0.674
0.666
0.656
0.640
0.634
0.648
0.670
0.686
0.706
0.728
0.720
0.732
0.722
0.712
0.690
0.688
0.678
0.676
0.654
0.652
0.644
0.642
0.624
0.608
0.628
0.654
0.678
0.690
0.694
0.690
0.682
0.678
0.674
0.676
0.664
0.662
0.660
0.662
0.658
0.664
0.666
0.664
0.672
0.656
0.664
0.664
0.664
0.674
0.656
0.654
0.656
0.652
0.648
0.646
0.646
0.658
0.652
0.658
0.648
0.650
0.658
0.648
0.660
0.654
0.662
0.662
0.636
0.624
0.604
0.614
0.634
0.644
0.658
0.658
0.666
0.646
0.656
0.650
0.654
0.660
0.662
0.660
0.668
0.664
0.662
0.664
0.656
0.678
0.668
0.680
0.674
0.682
0.686
0.688
0.686
0.684
0.684
0.680
0.662
0.648
0.636
0.636
0.606
0.604
0.590
0.580
0.570
0.562
0.560
0.284
0.272
0.558
0.560
0.572
0.588
0.596
0.592
0.568
0.308
0.270
0.590
0.280
0.286
0.578
0.576
0.560
0.594
0.526
0.554
0.546
0.548
0.548
0.548
0.542
0.538
0.538
0.532
0.528
0.526
0.522
0.520
0.518
0.536
0.548
0.560
0.618
0.666
0.726
0.758
0.768
0.746
0.710
0.678
0.632
0.606
0.598
0.602
0.602
0.638
0.668
0.696
0.704
0.692
0.708
0.666
0.658
0.636
0.636
0.622
0.634
0.626
0.622
0.624
0.612
0.612
0.608
0.594
0.592
0.314
0.274
0.586
0.588
0.592
0.630
0.574
0.616
0.626
0.612
0.650
0.592
0.644
0.604
0.600
0.588
0.584
0.574
0.566
0.562
0.554
0.546
0.538
0.268
0.438
0.358
0.550
0.284
0.252
0.540
0.566
0.514
0.538
0.540
0.556
0.558
0.578
0.564
0.554
0.552
0.554
0.524
0.538
0.534
0.544
0.548
0.562
0.568
0.606
0.640
0.648
0.654
0.648
0.646
0.658
0.730
0.742
0.762
0.726
0.686
0.658
0.622
0.596
0.594
0.572
0.564
0.562
0.552
0.554
0.560
0.544
0.556
0.556
0.554
0.554
0.552
0.556
0.554
0.566
0.562
0.570
0.568
0.570
0.578
0.578
0.574
0.570
0.574
0.570
0.580
0.584
0.596
0.618
0.634
0.642
0.634
0.618
0.616
0.600
0.596
0.588
0.574
0.580
0.568
0.564
0.556
0.562
0.576
0.592
0.622
0.638
0.642
0.642
0.644
0.628
0.620
0.604
0.596
0.582
0.570
0.562
0.550
0.556
0.574
0.592
0.628
0.638
0.654
0.660
0.652
0.676
0.666
0.664
0.656
0.644
0.644
0.646
0.638
0.638
0.610
0.614
0.606
0.614
0.606
0.596
0.588
0.586
0.574
0.576
0.574
0.606
0.604
0.592
0.590
0.574
0.576
0.594
0.524
0.558
0.546
0.552
0.566
0.580
0.604
0.602
0.620
0.604
0.608
0.606
0.598
0.608
0.606
0.600
0.592
0.580
0.576
0.570
0.562
0.558
0.562
0.564
0.574
0.600
0.598
0.602
0.582
0.584
0.588
0.590
0.596
0.606
0.618
0.636
0.656
0.690
0.678
0.678
0.664
0.662
0.654
0.640
0.640
0.648
0.662
0.650
0.656
0.656
0.662
0.658
0.690
0.688
0.692
0.692
0.664
0.644
0.632
0.644
0.638
0.636
0.628
0.610
0.596
0.608
0.642
0.674
0.684
0.668
0.658
0.644
0.660
0.650
0.644
0.646
0.652
0.650
0.648
0.654
0.652
0.654
0.660
0.660
0.622
0.618
0.624
0.654
0.660
0.664
0.664
0.682
0.686
0.670
0.652
0.656
0.670
0.680
0.672
0.668
0.680
0.710
0.694
0.690
0.686
0.690
0.666
0.664
0.662
0.666
0.670
0.652
0.668
0.680
0.648
0.614
0.598
0.606
0.620
0.654
0.676
0.680
0.682
0.702
0.706
0.700
0.696
0.660
0.654
0.644
0.642
0.648
0.654
0.670
0.678
0.690
0.684
0.694
0.690
0.656
0.648
0.658
0.660
0.650
0.652
0.658
0.674
0.680
0.698
0.700
0.688
0.668
0.642
0.618
0.618
0.622
0.644
0.636
0.640
0.640
0.664
0.684
0.686
0.666
0.664
0.676
0.670
0.670
0.668
0.660
0.674
0.682
0.688
0.684
0.674
0.672
0.674
0.684
0.682
0.680
0.672
0.646
0.616
0.616
0.614
0.636
0.686
0.690
0.678
0.690
0.672
0.672
0.680
0.684
0.682
0.678
0.672
0.682
0.664
0.672
0.668
0.684
0.668
0.658
0.664
0.656
0.656
0.658
0.646
0.628
0.608
0.598
0.604
0.618
0.640
0.660
0.660
0.686
0.692
0.700
0.678
0.674
0.670
0.672
0.660
0.654
0.656
0.678
0.682
0.676
0.650
0.648
0.652
0.668
0.660
0.674
0.688
0.714
0.656
0.680
0.682
0.676
0.658
0.666
0.670
0.664
0.656
0.642
0.648
0.652
0.640
0.640
0.638
0.648
0.652
0.646
0.630
0.616
0.614
0.640
0.638
0.644
0.652
0.658
0.648
0.642
0.638
0.644
0.638
0.636
0.650
0.662
0.666
0.664
0.678
0.684
0.682
0.682
0.690
0.670
0.662
0.646
0.644
0.636
0.608
0.616
0.654
0.704
0.704
0.696
0.694
0.690
0.670
0.672
0.666
0.680
0.704
0.690
0.692
0.694
0.688
0.666
0.672
0.658
0.666
0.692
0.692
0.676
0.676
0.656
0.630
0.618
0.608
0.624
0.668
0.698
0.716
0.702
0.712
0.704
0.704
0.706
0.716
0.712
0.700
0.682
0.682
0.694
0.680
0.674
0.674
0.672
0.666
0.654
0.638
0.632
0.626
0.640
0.648
0.640
0.634
0.634
0.654
0.700
0.726
0.732
0.720
0.700
0.666
0.652
0.636
0.612
0.588
0.576
0.570
0.580
0.656
0.740
0.764
0.784
0.784
0.782
0.752
0.708
0.678
0.616
0.602
0.610
0.660
0.754
0.742
0.782
0.820
0.816
0.798
0.796
0.768
0.732
0.724
0.720
0.708
0.720
0.734
0.754
0.752
0.764
0.754
0.728
0.728
0.718
0.702
0.696
0.688
0.694
0.682
0.698
0.712
0.724
0.734
0.746
0.712
0.702
0.700
0.696
0.670
0.684
0.688
0.698
0.694
0.708
0.706
0.696
0.684
0.684
0.676
0.682
0.684
0.676
0.670
0.670
0.646
0.644
0.632
0.626
0.616
0.626
0.632
0.644
0.646
0.652
0.652
0.636
0.628
0.628
0.628
0.636
0.652
0.666
0.666
0.666
0.664
0.662
0.656
0.652
0.632
0.638
0.622
0.626
0.616
0.620
0.628
0.630
0.630
0.644
0.650
0.656
0.642
0.636
0.636
0.638
0.656
0.632
0.632
0.632
0.636
0.632
0.634
0.632
0.638
0.638
0.648
0.656
0.644
0.632
0.630
0.622
0.608
0.600
0.586
0.570
0.568
0.574
0.590
0.584
0.612
0.626
0.644
0.664
0.660
0.672
0.674
0.664
0.656
0.632
0.636
0.622
0.624
0.616
0.610
0.608
0.608
0.618
0.610
0.608
0.612
0.614
0.618
0.632
0.632
0.644
0.650
0.654
0.662
0.658
0.652
0.652
0.636
0.636
0.652
0.652
0.644
0.660
0.680
0.692
0.684
0.670
0.666
1.292
0.260
0.422
0.644
0.654
0.654
0.634
0.510
0.568
0.224
0.704
0.714
0.720
0.720
0.704
0.668
0.660
0.628
0.612
0.608
0.598
0.598
0.626
0.672
0.698
0.700
0.692
0.664
0.654
0.642
0.638
0.624
0.610
0.610
0.596
0.598
0.592
0.584
0.580
0.580
0.580
0.580
0.580
0.578
0.574
0.576
0.576
0.564
0.566
0.560
0.564
0.568
0.570
0.586
0.592
0.608
0.592
0.598
0.592
0.592
0.584
0.590
0.590
0.578
0.226
0.338
0.554
0.552
0.546
0.548
0.554
0.558
0.562
0.574
0.572
0.566
0.558
0.560
0.552
0.548
0.546
0.540
0.538
0.540
0.542
0.538
0.536
0.536
0.540
0.538
0.542
0.538
0.544
0.550
0.554
0.560
0.590
0.614
0.622
0.654
0.660
0.682
0.672
0.672
0.652
0.666
0.624
0.610
0.592
0.584
0.578
0.586
0.598
0.622
0.616
0.626
0.622
0.610
0.600
0.602
0.594
0.596
0.594
0.604
0.598
0.596
0.594
0.592
0.590
0.584
0.576
0.562
0.558
0.550
0.582
0.508
0.530
0.528
0.530
0.526
0.526
0.524
0.530
0.512
0.516
0.516
0.510
0.514
0.510
0.534
0.528
0.530
0.534
0.526
0.532
0.532
0.536
0.540
0.562
0.570
0.560
0.550
0.550
0.548
0.544
0.536
0.530
0.534
0.526
0.526
0.528
0.534
0.530
0.540
0.540
0.542
0.542
0.542
0.542
0.536
0.544
0.542
0.552
0.558
0.572
0.576
0.582
0.594
0.594
0.594
0.592
0.588
0.592
0.598
0.600
0.604
0.596
0.598
0.586
0.592
0.580
0.576
0.588
0.582
0.586
0.578
0.578
0.568
0.574
0.570
0.564
0.562
0.570
0.566
0.566
0.560
0.574
0.564
0.260
0.306
0.558
0.560
0.560
0.564
0.566
0.562
