# Supplementary material for: Stress among on-duty firefighters: an ambulatory assessment study
Source: PeerJ. 2018 Dec 11;6:e5967. doi: 10.7717/peerj.5967 (PMC6294048; doi:10.7717/peerj.5967)
Supplement: Supplemental Information 1 [file peerj-06-5967-s001.zip › RAW_DATA/FF2_3.rr]

7.634
0.582
0.578
0.572
0.570
0.556
0.550
0.542
0.548
0.542
0.552
0.554
0.566
0.560
0.572
0.568
0.564
0.558
0.562
0.554
0.570
0.582
0.564
0.564
0.560
0.590
0.530
0.214
0.910
0.548
0.572
0.234
0.368
0.528
0.570
0.570
0.572
0.558
0.562
0.556
0.552
0.556
0.554
0.558
0.552
0.558
0.552
0.570
0.582
0.578
0.590
0.608
0.608
0.604
0.606
0.594
0.594
0.590
0.608
0.606
0.584
0.596
0.594
0.590
0.594
0.590
0.592
0.592
0.588
0.584
0.580
0.582
0.572
0.584
0.584
0.570
0.582
0.554
0.568
0.568
0.578
0.576
0.564
0.574
0.590
0.594
0.594
0.606
0.580
0.586
0.586
0.580
0.578
0.570
0.560
0.576
0.580
0.568
0.576
0.586
0.592
0.592
0.600
0.606
0.614
0.612
0.596
0.590
0.588
0.590
0.572
0.562
0.570
0.576
0.570
0.580
0.602
0.620
0.620
0.626
0.634
0.630
0.620
0.610
0.602
0.596
0.598
0.596
0.584
0.592
0.592
0.584
0.598
0.596
0.594
0.590
0.596
0.596
0.590
0.588
0.584
0.580
0.584
0.606
0.616
0.634
0.650
0.658
0.650
0.644
0.632
0.624
0.616
0.604
0.588
0.598
0.594
0.600
0.618
0.614
0.616
0.626
0.646
0.636
0.642
0.642
0.624
0.624
0.618
0.620
0.594
0.590
0.586
0.578
0.592
0.616
0.640
0.658
0.694
0.700
0.718
0.720
0.708
0.704
0.478
0.656
0.552
0.642
0.624
0.622
0.638
0.622
0.624
0.634
0.642
0.640
0.638
0.638
0.676
0.618
0.654
0.648
0.644
0.632
0.630
0.636
0.626
0.612
0.614
0.620
0.628
0.630
0.626
0.650
0.638
0.640
0.650
0.636
0.640
0.628
0.626
0.626
0.628
0.626
0.628
0.628
0.632
0.628
0.636
0.636
0.632
0.650
0.638
0.630
0.640
0.634
0.632
0.618
0.618
0.612
0.604
0.592
0.592
0.582
0.568
0.564
0.552
0.550
0.544
0.556
0.582
0.600
0.622
0.650
0.660
0.684
0.652
0.638
0.610
0.600
0.594
0.584
0.588
0.588
0.594
0.606
0.612
0.618
0.618
0.612
0.622
0.604
0.604
0.598
0.606
0.610
0.626
0.706
0.678
0.686
0.690
0.664
0.674
0.656
0.658
0.654
0.644
0.634
0.638
0.622
0.618
0.618
0.618
0.618
0.620
0.622
0.650
0.656
0.624
0.602
0.586
0.576
0.568
0.552
0.552
0.542
0.544
0.532
0.532
0.534
0.538
0.532
0.540
0.540
0.544
0.546
0.560
0.580
0.610
0.592
0.580
0.580
0.596
0.616
0.624
0.628
0.636
0.630
0.612
0.618
0.614
0.626
0.614
0.620
0.624
0.626
0.616
0.616
0.632
0.644
0.618
0.612
0.620
0.624
0.642
0.612
0.646
0.650
0.660
0.650
0.654
0.646
0.656
0.638
0.644
0.646
0.642
0.638
0.656
0.662
0.660
0.654
0.666
0.650
0.666
0.660
0.656
0.672
0.666
0.666
0.680
0.678
0.692
0.696
0.694
0.672
0.664
0.642
0.652
0.642
0.668
0.676
0.686
0.700
0.700
0.714
0.724
0.710
0.704
0.694
0.680
0.666
0.662
0.658
0.640
0.658
0.654
0.670
0.672
0.672
0.660
0.646
0.646
0.642
0.660
0.650
0.656
0.658
0.666
0.678
0.658
0.660
0.662
0.654
0.664
0.654
0.670
0.684
0.690
0.676
0.666
0.656
0.634
0.638
0.634
0.630
0.644
0.640
0.666
0.660
0.672
0.698
0.694
0.696
0.696
0.700
0.698
0.698
0.688
0.660
0.658
0.650
0.654
0.674
0.680
0.690
0.684
0.684
0.684
0.678
0.664
0.664
0.646
0.646
0.634
0.672
0.648
0.650
0.638
0.652
0.630
0.644
0.648
0.656
0.662
0.678
0.690
0.652
0.660
0.668
0.650
0.658
0.636
0.648
0.646
0.652
0.642
0.652
0.644
0.640
0.646
0.626
0.640
0.640
0.642
0.658
0.642
0.662
0.654
0.650
0.652
0.652
0.642
0.662
0.624
0.648
0.636
0.648
0.644
0.664
0.652
0.652
0.638
0.632
0.622
0.616
0.606
0.604
0.612
0.636
0.654
0.650
0.656
0.654
0.644
0.644
0.652
0.650
0.660
0.684
0.644
0.668
0.672
0.660
0.678
0.698
0.706
0.704
0.706
0.698
0.682
0.694
0.696
0.690
0.704
0.682
0.682
0.686
0.700
0.690
0.686
0.702
0.688
0.686
0.704
0.692
0.664
0.650
0.638
0.646
0.640
0.648
0.638
0.652
0.642
0.664
0.680
0.702
0.702
0.674
0.672
0.640
0.614
0.590
0.572
0.574
0.558
0.552
0.560
0.544
0.558
0.548
0.558
0.544
0.558
0.542
0.558
0.556
0.568
0.578
0.584
0.592
0.594
0.598
0.598
0.602
0.614
0.608
0.618
0.600
0.614
0.602
0.608
0.634
0.650
0.642
0.664
0.634
0.642
0.634
0.628
0.620
0.624
0.618
0.614
0.614
0.628
0.636
0.634
0.656
0.648
0.664
0.672
0.678
0.672
0.684
0.686
0.660
0.674
0.656
0.636
0.626
0.614
0.620
0.622
0.610
0.614
0.634
0.650
0.632
0.664
0.614
0.614
0.576
0.596
0.566
0.570
0.568
0.560
0.558
0.564
0.644
0.558
0.654
0.682
0.678
0.700
0.694
0.702
0.692
0.676
0.668
0.644
0.624
0.614
0.616
0.608
0.600
0.586
0.578
0.572
0.558
0.564
0.570
0.578
0.584
0.586
0.588
0.590
0.590
0.584
0.586
0.592
0.586
0.594
0.592
0.596
0.600
0.606
0.620
0.622
0.636
0.644
0.632
0.624
0.618
0.630
0.616
0.606
0.606
0.600
0.604
0.600
0.582
0.578
0.574
0.578
0.552
0.558
0.548
0.544
0.548
0.560
0.576
0.574
0.602
0.616
0.622
0.618
0.610
0.602
0.594
0.596
0.594
0.592
0.590
0.572
0.574
0.574
0.576
0.568
0.570
0.576
0.574
0.576
0.594
0.688
0.636
0.618
0.584
0.570
0.566
0.556
0.544
0.538
0.538
0.522
0.526
0.520
0.524
0.522
0.518
0.530
0.534
0.532
0.540
0.544
0.546
0.546
0.540
0.540
0.536
0.540
0.542
0.534
0.542
0.544
0.534
0.550
0.530
0.540
0.538
0.528
0.536
0.532
0.534
0.524
0.528
0.520
0.516
0.508
0.514
0.512
0.516
0.514
0.514
0.514
0.534
0.524
0.540
0.540
0.542
0.540
0.540
0.540
0.536
0.540
0.534
0.532
0.532
0.524
0.516
0.524
0.510
0.510
0.506
0.506
0.508
0.506
0.500
0.510
0.502
0.506
0.504
0.504
0.504
0.502
0.496
0.500
0.496
0.492
0.498
0.496
0.486
0.494
0.494
0.500
0.496
0.508
0.506
0.512
0.512
0.518
0.526
0.538
0.530
0.534
0.546
0.532
0.556
0.518
0.530
0.524
0.544
0.530
0.548
0.538
0.556
0.552
0.570
0.558
0.558
0.572
0.552
0.560
0.552
0.548
0.540
0.540
0.536
0.540
0.540
0.526
0.544
0.552
0.550
0.550
0.568
0.580
0.590
0.588
0.588
0.600
0.588
0.572
0.560
0.574
0.532
0.550
0.546
0.552
0.550
0.564
0.576
0.574
0.582
0.588
0.584
0.586
0.582
0.570
0.560
0.566
0.548
0.564
0.564
0.572
0.584
0.606
0.614
0.624
0.630
0.626
0.628
0.634
0.632
0.640
0.658
0.634
0.652
0.612
0.612
0.622
0.632
0.640
0.656
0.650
0.666
0.644
0.658
0.642
0.658
0.646
0.660
0.626
0.634
0.644
0.646
0.634
0.630
0.618
0.618
0.618
0.620
0.620
0.606
0.604
0.606
0.598
0.606
0.600
0.602
0.596
0.596
0.594
0.602
0.600
0.610
0.612
0.622
0.622
0.628
0.632
0.644
0.636
0.612
0.616
0.594
0.590
0.580
0.592
0.574
0.594
0.630
0.420
0.608
0.564
0.556
0.558
0.552
0.554
0.562
0.558
0.562
0.590
0.580
0.586
0.566
0.580
0.576
0.574
0.590
0.598
0.616
0.602
0.588
0.572
0.576
0.558
0.554
0.546
0.548
0.548
0.552
0.570
0.582
0.588
0.594
0.594
0.604
0.572
0.584
0.572
0.570
0.578
0.568
0.570
0.570
0.568
0.552
0.548
0.534
0.534
0.542
0.532
0.542
0.544
0.562
0.574
0.570
0.576
0.552
0.556
0.542
0.548
0.540
0.556
0.556
0.562
0.578
0.576
0.578
0.578
0.582
0.568
0.574
0.576
0.586
0.584
0.590
0.592
0.596
0.586
0.584
0.576
0.562
0.566
0.568
0.562
0.556
0.572
0.564
0.570
0.588
0.596
0.614
0.618
0.632
0.632
0.622
0.622
0.628
0.620
0.612
0.592
0.582
0.572
0.564
0.574
0.580
0.610
0.632
0.646
0.650
0.650
0.656
0.644
0.608
0.590
0.582
0.584
0.586
0.586
0.576
0.574
0.566
0.562
0.552
0.562
0.550
0.554
0.540
0.550
0.548
0.568
0.568
0.576
0.634
0.674
0.684
0.700
0.688
0.672
0.666
0.638
0.626
0.662
0.418
0.222
0.654
0.646
0.630
0.616
0.604
0.594
0.592
0.590
0.586
0.590
0.804
0.380
0.266
0.272
0.212
0.350
0.572
0.524
0.560
0.552
0.578
0.558
0.584
0.578
0.594
0.356
0.222
0.584
0.604
0.632
0.590
0.622
0.612
0.618
0.606
0.590
0.586
0.584
0.588
0.578
0.588
0.588
0.576
0.596
0.270
0.320
0.598
0.600
0.596
0.606
0.602
0.600
0.592
0.596
0.572
0.560
0.564
0.546
0.558
0.554
0.556
0.560
0.566
0.560
0.568
0.558
0.566
0.554
0.568
0.570
0.566
0.564
0.574
0.566
0.564
0.594
0.530
0.550
0.540
0.544
0.530
0.528
0.536
0.562
0.570
0.578
0.570
0.564
0.574
0.580
0.570
0.568
0.580
0.566
0.562
0.560
0.552
0.566
0.564
0.578
0.582
0.586
0.590
0.588
0.576
0.578
0.568
0.572
0.554
0.542
0.532
0.526
0.528
0.542
0.552
0.570
0.594
0.598
0.616
0.626
0.632
0.664
0.670
0.660
0.656
0.658
0.632
0.602
0.588
0.582
0.574
0.580
0.586
0.584
0.608
0.612
0.602
0.612
0.604
0.594
0.592
0.592
0.574
0.580
0.588
0.596
0.612
0.612
0.624
0.628
0.632
0.618
0.616
0.604
0.590
0.590
0.582
0.592
0.586
0.614
0.612
0.624
0.650
0.648
0.656
0.634
0.626
0.606
0.600
0.606
0.590
0.598
0.586
0.578
0.586
0.588
0.594
0.612
0.614
0.614
0.620
0.632
0.628
0.634
0.624
0.640
0.630
0.644
0.644
0.652
0.636
0.614
0.596
0.594
0.596
0.618
0.644
0.642
0.638
0.636
0.632
0.624
0.630
0.636
0.656
0.652
0.652
0.654
0.674
0.580
0.598
0.596
0.592
0.606
0.652
0.674
0.712
0.716
0.738
0.748
0.728
0.726
0.700
0.700
0.666
0.664
0.644
0.640
0.620
0.598
0.642
0.630
0.630
0.626
0.638
0.634
0.638
0.624
0.594
0.586
0.590
0.598
0.600
0.596
0.596
0.590
0.604
0.592
0.592
0.604
0.600
0.606
0.600
0.592
0.604
0.610
0.612
0.614
0.624
0.616
0.620
0.622
0.646
0.660
0.638
0.646
0.646
0.652
0.632
0.642
0.638
0.642
0.644
0.654
0.650
0.656
0.652
0.642
0.642
0.632
0.636
0.632
0.624
0.624
0.624
0.618
0.618
0.618
0.608
0.624
0.624
0.624
0.632
0.634
0.636
0.634
0.634
0.638
0.628
0.614
0.592
0.576
0.582
0.586
0.606
0.622
0.626
0.632
0.624
0.628
0.614
0.612
0.602
0.602
0.594
0.592
0.598
0.600
0.608
0.606
0.616
0.636
0.648
0.670
0.682
0.686
0.708
0.690
0.684
0.676
0.682
0.660
0.646
0.642
0.636
0.636
0.640
0.634
0.644
0.646
0.652
0.644
0.660
0.646
0.640
0.640
0.642
0.658
0.644
0.656
0.646
0.652
0.646
0.652
0.648
0.660
0.650
0.636
0.638
0.630
0.622
0.620
0.608
0.608
0.598
0.600
0.606
0.614
0.626
0.636
0.642
0.656
0.662
0.670
0.660
0.630
0.628
0.636
0.628
0.626
0.640
0.644
0.668
0.676
0.702
0.700
0.674
0.666
0.656
0.660
0.644
0.634
0.614
0.604
0.598
0.594
0.606
0.626
0.644
0.654
0.674
0.678
0.692
0.688
0.678
0.660
0.648
0.644
0.632
0.632
0.634
0.634
0.624
0.632
0.636
0.684
0.602
0.654
0.654
0.644
0.642
0.614
0.602
0.624
0.644
0.672
0.690
0.674
0.656
0.646
0.646
0.638
0.640
0.598
0.618
0.618
0.626
0.616
0.634
0.666
0.692
0.696
0.724
0.750
0.730
0.736
0.724
0.704
0.690
0.672
0.660
0.650
0.662
0.674
0.692
0.688
0.694
0.684
0.682
0.680
0.660
0.660
0.672
0.662
0.668
0.688
0.666
0.666
0.668
0.658
0.656
0.642
0.634
0.624
0.632
0.642
0.646
0.658
0.666
0.668
0.678
0.654
0.654
0.638
0.616
0.616
0.604
0.604
0.606
0.608
0.618
0.638
0.638
0.656
0.656
0.664
0.658
0.660
0.644
0.640
0.622
0.608
0.602
0.606
0.610
0.604
0.596
0.588
0.592
0.608
0.614
0.638
0.654
0.670
0.672
0.708
0.584
0.624
0.606
0.604
0.600
0.590
0.598
0.586
0.590
0.594
0.598
0.606
0.616
0.616
0.620
0.626
0.634
0.648
0.646
0.650
0.644
0.640
0.632
0.626
0.636
0.636
0.636
0.634
0.636
0.640
0.644
0.646
0.640
0.652
0.644
0.634
0.626
0.636
0.630
0.660
0.646
0.652
0.642
0.622
0.616
0.604
0.606
0.638
0.660
0.694
0.728
0.726
0.728
0.724
0.720
0.692
0.682
0.664
0.648
0.640
0.622
0.606
0.610
0.608
0.622
0.652
0.704
0.716
0.736
0.734
0.740
0.750
0.728
0.700
0.662
0.614
0.594
0.578
0.562
0.580
0.530
0.562
0.590
0.594
0.624
0.632
0.638
0.656
0.386
0.264
0.642
0.638
0.658
0.358
0.270
0.632
0.636
0.596
0.616
0.610
0.580
0.586
0.594
0.554
0.546
0.570
0.556
0.548
0.560
0.532
0.202
0.342
0.544
0.544
0.536
0.556
0.542
0.544
0.534
0.552
0.536
0.554
0.536
0.334
0.220
0.552
0.588
0.534
0.556
0.562
0.562
0.560
0.558
0.572
0.602
0.202
0.318
0.564
0.554
0.562
0.568
0.554
0.574
0.562
0.554
0.554
0.572
0.566
0.572
0.546
0.588
0.526
0.560
0.572
0.572
0.572
0.582
0.580
0.592
0.570
0.582
0.574
0.568
0.566
0.560
0.558
0.540
0.548
0.556
0.576
0.600
0.640
0.642
0.646
0.618
0.610
0.604
0.604
0.594
0.582
0.576
0.576
0.566
0.576
0.582
0.618
0.644
0.678
0.698
0.736
0.752
0.776
0.756
0.740
0.704
0.684
0.640
0.634
0.626
0.610
0.622
0.626
0.636
0.644
0.666
0.658
0.644
0.646
0.648
0.660
0.652
0.652
0.664
0.660
0.664
0.684
0.674
0.676
0.682
0.668
0.672
0.670
0.672
0.656
0.644
0.628
0.618
0.524
0.620
0.630
0.620
0.626
0.640
0.648
0.644
0.636
0.644
0.646
0.628
0.636
0.644
0.650
0.580
0.208
0.388
0.614
0.554
0.576
0.358
0.226
0.564
0.558
0.552
0.542
0.550
0.538
0.552
0.564
0.564
0.572
0.580
0.586
0.566
0.572
0.556
0.548
0.338
0.220
0.560
0.568
0.584
0.626
0.566
0.588
0.592
0.602
0.604
0.608
0.622
0.636
0.646
0.642
0.666
0.652
0.644
0.638
0.626
0.620
0.614
0.610
0.600
0.584
0.580
0.582
0.578
0.584
0.602
0.596
0.628
0.592
0.612
0.610
0.622
0.636
0.640
0.656
0.404
0.242
0.682
0.576
0.626
0.604
0.608
0.606
0.608
0.620
0.630
0.646
0.642
0.662
0.636
0.634
0.620
0.630
0.622
0.642
0.636
0.650
0.650
0.644
0.634
0.642
0.626
0.626
0.622
0.628
0.626
0.642
0.600
0.622
0.620
0.620
0.618
0.610
0.792
0.422
0.600
0.594
0.600
0.600
0.608
0.598
0.610
0.606
0.606
0.606
0.300
0.296
0.600
0.584
0.586
0.590
0.322
0.294
0.554
0.584
0.586
0.602
0.602
0.618
0.618
0.610
0.608
0.608
0.616
0.606
0.614
0.584
0.588
0.590
0.594
0.596
0.598
0.606
0.604
0.618
0.612
0.608
0.612
0.616
0.608
0.602
0.600
0.566
0.572
0.586
0.214
0.322
0.330
0.234
0.572
0.574
0.586
0.604
0.630
0.658
0.584
0.340
0.318
0.552
0.588
0.576
0.254
0.324
0.576
0.570
0.574
0.590
0.552
0.560
0.548
0.544
0.542
0.544
0.540
0.278
0.278
0.324
0.222
0.548
0.558
0.540
0.574
0.490
0.526
0.522
0.472
0.556
0.504
0.518
0.510
0.284
0.234
0.308
0.206
0.512
0.294
0.226
0.522
0.238
0.282
0.524
0.554
0.494
0.528
0.524
0.518
0.530
0.526
0.520
0.532
0.528
0.534
0.530
0.532
0.542
0.536
0.536
0.542
0.534
0.532
0.536
0.532
0.528
0.524
0.522
0.514
0.522
0.524
0.524
0.520
0.514
0.522
0.530
0.528
0.524
0.516
0.522
0.520
0.518
0.520
0.518
0.524
0.522
0.522
0.526
0.520
0.526
0.544
0.550
0.564
0.584
0.578
0.564
0.578
0.584
0.580
0.590
0.608
0.602
0.606
0.608
0.604
0.608
0.596
0.580
0.574
0.578
0.594
0.624
0.624
0.642
0.658
0.644
0.648
0.648
0.628
0.614
0.610
0.612
0.600
0.606
0.628
0.658
0.654
0.676
0.648
0.628
0.642
0.620
0.602
0.572
0.558
0.558
0.578
0.606
0.618
0.624
0.630
0.620
0.594
0.590
0.576
0.592
0.606
0.604
0.608
0.640
0.682
0.712
0.712
0.750
0.742
0.770
0.730
0.754
0.746
0.724
0.720
0.712
0.706
0.712
0.734
0.730
0.744
0.742
0.728
0.730
0.728
0.710
0.714
0.714
0.688
0.698
0.712
0.714
0.728
0.740
0.734
0.732
0.710
0.696
0.688
0.680
0.680
0.676
0.666
0.656
0.656
0.678
0.672
0.692
0.708
0.692
0.706
0.720
0.686
0.680
0.670
0.672
0.652
0.658
0.662
0.664
0.680
0.704
0.716
0.714
0.730
0.742
0.728
0.716
0.700
0.690
0.664
0.640
0.612
0.612
0.618
0.626
0.668
0.706
0.706
0.714
0.708
0.690
0.676
0.670
0.656
0.632
0.620
0.604
0.588
0.572
0.580
0.604
0.636
0.652
0.666
0.670
0.668
0.656
0.654
0.650
0.640
0.640
0.648
0.640
0.648
0.656
0.668
0.668
0.668
0.668
0.656
0.640
0.626
0.626
0.624
0.616
0.626
0.650
0.666
0.676
0.668
0.662
0.668
0.650
0.646
0.644
0.650
0.630
0.628
0.638
0.634
0.634
0.632
0.638
0.638
0.636
0.642
0.654
0.650
0.642
0.638
0.662
0.672
0.674
0.700
0.696
0.688
0.692
0.686
0.680
0.670
0.676
0.666
0.664
0.684
0.698
0.698
0.694
0.682
0.680
0.660
0.664
0.664
0.650
0.650
0.650
0.662
0.652
0.658
0.664
0.670
0.668
0.672
0.662
0.662
0.670
0.674
0.690
0.694
0.694
0.694
0.706
0.696
0.696
0.694
0.682
0.654
0.652
0.654
0.658
0.660
0.668
0.678
0.686
0.674
0.696
0.702
0.702
0.692
0.686
0.662
0.640
0.620
0.614
0.606
0.594
0.580
0.564
0.560
0.552
0.562
0.582
0.610
0.636
0.652
0.666
0.678
0.670
0.672
0.638
0.618
0.596
0.590
0.590
0.588
0.578
0.562
0.544
0.542
0.550
0.558
0.566
0.580
0.600
0.616
0.648
0.670
0.678
0.680
0.686
0.676
0.690
0.690
0.670
0.640
0.622
0.612
0.600
0.594
0.586
0.588
0.572
0.582
0.590
0.592
0.580
0.572
0.576
0.558
0.566
0.548
0.556
0.578
0.584
0.596
0.600
0.610
0.614
0.596
0.600
0.596
0.596
0.608
0.612
0.610
0.624
0.642
0.636
0.654
0.650
0.640
0.654
0.660
0.660
0.670
0.652
0.676
0.670
0.712
0.696
0.706
0.712
0.700
0.688
0.694
0.674
0.666
0.652
0.654
0.650
0.666
0.694
0.682
0.704
0.710
0.710
0.718
0.700
0.704
0.694
0.682
0.676
0.664
0.656
0.666
0.668
0.676
0.704
0.706
0.712
0.720
0.714
0.702
0.684
0.680
0.654
0.630
0.608
0.596
0.586
0.582
0.638
0.562
0.570
0.588
0.620
0.646
0.696
0.712
0.734
0.734
0.742
0.706
0.704
0.684
0.662
0.650
0.648
0.640
0.620
0.616
0.276
0.324
0.612
0.622
0.648
0.690
0.704
0.726
0.718
0.718
0.708
0.698
0.680
0.658
0.638
0.646
0.652
0.682
0.718
0.714
0.716
0.708
0.686
0.686
0.672
0.678
0.684
0.682
0.682
0.668
0.654
0.640
0.636
0.636
0.630
0.638
0.658
0.686
0.658
0.676
0.674
0.674
0.674
0.680
0.686
0.690
0.682
0.662
0.654
0.638
0.626
0.628
0.646
0.662
0.710
0.716
0.734
0.728
0.720
0.706
0.690
0.686
0.644
0.638
0.628
0.592
0.624
0.688
0.678
0.694
0.696
0.714
0.716
0.708
0.690
0.660
0.650
0.640
0.650
0.644
0.648
0.640
0.682
0.678
0.686
0.722
0.682
0.692
0.690
0.674
0.640
0.628
0.620
0.612
0.618
0.618
0.618
0.640
0.648
0.656
0.678
0.698
0.692
0.702
0.700
0.692
0.692
0.648
0.666
0.674
0.676
0.682
0.676
0.652
0.642
0.642
0.636
0.638
0.662
0.674
0.678
0.670
0.668
0.646
0.654
0.656
0.668
0.662
0.648
0.642
0.644
0.652
0.644
0.648
0.646
0.650
0.644
0.638
0.632
0.656
0.564
0.424
0.322
0.424
0.298
0.350
0.348
0.364
0.366
0.362
0.322
0.356
0.338
0.370
0.334
0.354
0.342
0.380
0.368
0.366
0.352
0.342
0.376
0.434
0.360
0.686
0.498
0.664
0.818
0.502
0.516
0.214
0.222
0.474
0.484
0.472
0.476
0.486
0.480
0.488
0.488
0.496
0.492
0.518
0.490
0.502
0.508
0.504
0.520
0.512
0.528
0.526
0.516
0.512
0.514
0.508
0.514
0.544
0.488
0.516
0.520
0.524
0.526
0.544
0.494
0.516
0.520
0.524
0.556
0.494
0.510
0.366
0.670
0.534
0.492
0.516
0.504
0.542
0.498
0.546
0.498
0.566
0.500
0.546
0.546
0.500
0.544
0.508
0.576
0.476
0.828
0.234
0.466
0.530
0.248
0.242
0.228
0.248
0.498
0.478
0.490
0.514
0.452
0.524
0.472
0.502
0.538
0.498
0.528
0.540
0.522
0.514
0.528
0.516
0.524
0.548
0.542
0.514
0.570
0.546
0.568
0.558
0.568
0.590
0.590
0.608
0.606
0.602
0.582
0.584
0.564
0.562
0.554
0.560
0.566
0.566
0.604
0.584
0.588
0.616
0.584
0.592
0.574
0.580
0.560
0.570
0.578
0.572
0.586
0.596
0.600
0.624
0.622
0.624
0.640
0.648
0.612
0.596
0.626
0.634
0.624
0.636
0.622
0.628
0.632
0.642
0.640
0.634
0.634
0.646
0.646
0.638
0.628
0.624
0.616
0.616
0.626
0.614
0.636
0.666
0.594
0.594
0.584
0.578
0.592
0.624
0.646
0.626
0.624
0.618
0.622
0.598
0.616
0.600
0.628
0.650
0.660
0.660
0.686
0.700
0.694
0.712
0.708
0.702
0.684
0.632
0.646
0.242
0.416
0.664
0.686
0.700
0.726
0.730
0.732
0.718
0.706
0.698
0.688
0.696
0.656
0.662
0.682
0.614
0.648
0.648
0.598
0.634
0.668
0.698
0.664
0.656
0.686
0.664
0.686
0.636
0.630
0.646
0.600
0.696
0.660
0.670
0.654
0.668
0.686
0.646
0.658
0.686
0.660
0.696
0.630
0.654
0.634
0.622
0.608
0.590
1.212
0.302
0.298
0.548
0.584
0.536
0.328
0.212
0.546
0.282
0.242
0.530
0.530
0.556
0.212
0.368
0.548
0.544
0.382
0.330
0.514
0.522
0.540
0.582
0.382
0.202
0.586
0.586
0.622
0.552
0.580
0.590
0.338
0.232
0.262
0.458
0.456
0.578
0.540
0.608
0.608
0.326
0.320
0.736
0.368
0.596
0.520
0.546
0.548
0.540
0.504
0.570
0.538
0.546
0.540
0.548
0.546
0.548
0.550
0.568
0.558
0.576
0.592
0.592
0.580
0.576
0.562
0.556
0.226
0.316
0.532
0.380
0.238
0.424
0.602
0.552
0.564
0.578
0.596
0.580
0.578
0.574
0.584
0.572
0.584
0.570
0.586
0.560
0.564
0.576
0.574
0.608
0.532
0.626
0.612
0.488
0.566
0.576
0.572
0.578
0.262
0.322
0.590
0.590
0.212
0.380
0.592
0.608
0.578
0.570
0.586
0.574
0.582
0.618
0.548
0.206
0.380
0.568
0.588
0.568
0.584
0.572
0.596
0.598
0.570
0.578
0.574
0.578
0.572
0.572
0.564
0.578
0.574
0.572
0.580
0.576
0.578
0.564
0.568
0.566
0.566
0.570
0.572
0.582
0.592
0.594
0.598
0.600
0.588
0.598
0.594
0.584
0.584
0.586
0.580
0.586
0.588
0.584
0.582
0.576
0.566
0.584
0.584
0.608
0.584
0.582
0.564
0.558
0.240
0.344
0.270
0.308
0.584
0.592
0.590
0.624
0.608
0.632
0.626
0.642
0.644
0.672
0.598
0.546
0.304
0.284
0.570
0.236
0.374
0.542
0.280
0.302
0.580
0.278
0.308
0.578
0.582
0.302
0.264
0.592
0.210
0.390
0.536
0.572
0.580
0.574
0.574
0.576
0.578
0.336
0.274
0.544
0.588
0.566
0.586
0.574
0.578
0.584
0.590
0.582
0.588
0.592
0.208
0.372
0.584
0.574
0.576
0.568
0.562
0.568
0.568
0.574
0.582
0.588
0.600
0.596
0.598
0.602
0.600
0.598
0.602
0.602
0.602
0.612
0.628
0.632
0.628
0.634
0.636
0.634
0.612
0.612
0.602
0.598
0.602
0.596
0.608
0.620
0.622
0.624
0.634
0.646
0.650
0.640
0.630
0.632
0.618
0.614
0.606
0.588
0.598
0.632
0.620
0.612
0.612
0.608
0.608
0.616
0.624
0.618
0.634
0.662
0.654
0.650
0.656
0.638
0.636
0.632
0.618
0.604
0.594
0.576
0.586
0.584
0.378
0.286
0.576
0.648
0.658
0.656
0.662
0.666
0.662
0.670
0.670
0.666
0.658
0.646
0.648
0.638
0.640
0.636
0.634
0.640
0.638
0.630
0.634
0.626
0.622
0.626
0.634
0.624
0.630
0.646
0.632
0.636
0.634
0.620
0.622
0.622
0.620
0.628
0.626
0.640
0.640
0.638
0.640
0.636
0.640
0.642
0.638
0.638
0.636
0.630
0.634
0.640
0.644
0.646
0.654
0.656
0.658
0.652
0.646
0.636
0.640
0.630
0.624
0.620
0.624
0.630
0.620
0.612
0.620
0.618
0.616
0.628
0.614
0.626
0.640
0.634
0.642
0.644
0.632
0.636
0.634
0.622
0.606
0.590
0.586
0.558
0.570
0.582
0.592
0.606
0.608
0.612
0.612
0.616
0.608
0.592
0.592
0.572
0.572
0.560
0.244
0.326
0.528
0.548
0.546
0.560
0.580
0.600
0.638
0.686
0.702
0.728
0.742
0.732
0.722
0.712
0.696
0.690
0.672
0.644
0.624
0.620
0.620
0.628
0.636
0.628
0.626
0.638
0.646
0.684
0.700
0.712
0.726
0.700
0.694
0.670
0.652
0.632
0.626
0.634
0.626
0.614
0.624
0.624
0.652
0.652
0.668
0.688
0.678
0.674
0.662
0.648
0.634
0.622
0.612
0.632
0.638
0.624
0.658
0.654
0.658
0.644
0.644
0.642
0.634
0.640
0.634
0.638
0.652
0.648
0.658
0.650
0.648
0.652
0.644
0.640
0.632
0.614
0.608
0.610
0.600
0.602
0.626
0.624
0.634
0.618
0.624
0.624
0.624
0.624
0.642
0.652
0.674
0.660
0.666
0.660
0.640
0.634
0.634
0.624
0.618
0.626
0.634
0.622
0.606
0.606
0.608
0.616
0.624
0.628
0.638
0.658
0.650
0.656
0.642
0.630
0.620
0.598
0.598
0.586
0.594
0.588
0.598
0.604
0.612
0.622
0.626
0.642
0.648
0.626
0.640
0.614
0.610
0.608
0.608
0.626
0.624
0.616
0.602
0.598
0.596
0.590
0.600
0.600
0.600
0.590
0.602
0.586
0.592
0.590
0.596
0.596
0.592
0.588
0.588
0.580
0.570
0.580
0.570
0.586
0.616
0.624
0.648
0.668
0.688
0.696
0.684
0.670
0.662
0.660
0.632
0.632
0.632
0.628
0.610
0.632
0.642
0.634
0.658
0.652
0.660
0.642
0.652
0.632
0.628
0.620
0.602
0.606
0.628
0.606
0.594
0.564
0.578
0.578
0.588
0.596
0.606
0.614
0.642
0.656
0.670
0.676
0.666
0.672
0.650
0.640
0.606
0.598
0.594
0.606
0.602
0.612
0.594
0.604
0.604
0.620
0.638
0.640
0.648
0.660
0.688
0.694
0.690
0.654
0.672
0.674
0.666
0.656
0.656
0.644
0.682
0.648
0.668
0.686
0.648
0.670
0.668
0.650
0.668
0.638
0.670
0.610
0.638
0.650
0.626
0.638
0.644
0.676
0.668
0.688
0.670
0.680
0.624
0.220
0.410
0.604
0.600
0.590
0.598
0.608
0.638
0.640
0.670
0.670
0.672
0.658
0.632
0.614
0.598
0.594
0.576
0.600
0.588
0.560
0.580
0.588
0.594
0.598
0.602
0.600
0.598
0.602
0.602
0.616
0.616
0.616
0.618
0.608
0.608
0.612
0.598
0.588
0.596
0.596
0.602
0.614
0.674
0.702
0.706
0.712
0.708
0.694
0.650
0.652
0.584
0.610
0.610
0.590
0.602
0.618
0.634
0.644
0.636
0.662
0.614
0.630
0.612
0.602
0.592
0.592
0.586
0.606
0.628
0.648
0.694
0.702
0.702
0.700
0.696
0.658
0.660
0.688
0.636
0.664
0.628
0.662
0.622
0.664
0.642
0.674
0.626
0.670
0.614
0.650
0.642
0.642
0.664
0.642
0.656
0.650
0.652
0.678
0.628
0.678
0.634
0.676
0.624
0.650
0.624
0.612
0.596
0.596
0.558
0.560
0.580
0.594
0.606
0.626
0.650
0.640
0.652
0.634
0.634
0.630
0.624
0.610
0.604
0.612
0.628
0.658
0.642
0.662
0.620
0.636
0.638
0.602
0.624
0.622
0.624
0.624
0.606
0.604
0.596
0.584
0.582
0.594
0.608
0.612
0.620
0.596
0.610
0.638
0.642
0.660
0.696
0.722
0.732
0.750
0.756
0.748
0.748
0.700
0.696
0.666
0.648
0.650
0.640
0.636
0.664
0.628
0.680
0.694
0.698
0.716
0.686
0.696
0.704
0.698
0.666
0.688
0.684
0.680
0.688
0.692
0.698
0.670
0.672
0.662
0.646
0.654
0.626
0.634
0.638
0.644
0.660
0.700
0.692
0.732
0.750
0.742
0.750
0.732
0.726
0.718
0.698
0.690
0.688
0.682
0.656
0.656
0.682
0.622
0.688
0.640
0.658
0.666
0.644
0.678
0.630
0.670
0.626
0.688
0.644
0.666
0.690
0.666
0.636
0.628
0.606
0.588
0.590
0.596
0.652
0.640
0.690
0.702
0.730
0.716
0.744
0.710
0.700
0.692
0.644
0.638
0.612
0.608
0.612
0.646
0.654
0.670
0.644
0.640
0.616
0.584
0.572
0.568
0.550
0.554
0.562
0.570
0.580
0.592
0.634
0.630
0.624
0.608
0.600
0.600
0.606
0.612
0.652
0.648
0.690
0.712
0.726
0.712
0.742
0.700
0.692
0.668
0.650
0.636
0.650
0.568
0.582
0.564
0.586
0.538
0.566
0.606
0.588
0.586
0.608
0.616
0.604
0.638
0.652
0.676
0.652
0.614
0.612
0.642
0.662
0.704
0.696
0.692
0.666
0.684
0.660
0.658
0.676
0.616
0.598
0.594
0.594
0.562
0.582
0.576
0.594
0.538
0.554
0.540
0.554
0.516
0.540
0.540
0.536
0.570
0.552
0.594
0.604
0.626
0.628
0.642
0.648
0.604
0.610
0.616
0.616
0.618
0.636
0.612
0.626
0.610
0.588
0.578
0.582
0.560
0.608
0.634
0.662
0.656
0.638
0.608
0.634
0.548
0.568
0.600
0.536
0.558
0.560
0.546
0.416
0.354
0.336
0.210
0.324
0.546
0.508
0.248
0.304
0.350
0.426
0.296
0.620
0.394
0.852
0.308
0.360
0.278
0.364
0.296
0.280
0.316
0.274
0.346
0.344
0.270
0.224
0.416
0.260
0.202
0.310
0.350
0.396
0.316
0.338
0.372
0.422
0.340
0.536
0.420
0.236
0.198
0.774
0.478
0.426
0.268
0.542
0.406
0.402
0.208
0.228
0.406
0.392
0.398
0.410
0.404
0.406
0.414
0.406
0.416
0.402
0.414
0.202
0.214
0.430
0.230
0.582
0.406
0.416
0.418
0.422
0.418
0.414
0.428
0.426
0.432
0.442
0.426
0.438
0.442
0.438
0.434
0.444
0.436
0.214
0.212
0.436
0.434
0.208
0.220
0.430
0.434
0.434
0.442
0.494
0.368
0.440
0.444
0.418
0.442
0.440
0.468
0.392
0.434
0.434
0.452
0.414
0.436
0.462
0.428
0.460
0.428
0.456
0.436
0.450
0.446
0.448
0.458
0.452
0.458
0.468
0.472
0.486
0.498
0.498
0.512
0.510
0.498
0.488
0.484
0.476
0.486
0.492
0.472
0.472
0.476
0.476
0.478
0.474
0.470
0.498
0.462
0.226
0.242
0.484
0.488
0.454
0.462
0.498
0.434
0.486
0.472
0.486
0.490
0.498
0.518
0.494
0.520
0.530
0.550
0.510
0.516
0.538
0.540
0.542
0.548
0.542
0.546
0.526
0.544
0.552
0.542
0.546
0.536
0.554
0.572
0.576
0.568
0.560
0.568
0.566
0.546
0.556
0.534
0.538
0.522
0.528
0.514
0.498
0.542
0.224
0.298
0.510
0.526
0.532
0.540
0.518
0.578
0.518
0.562
0.560
0.562
0.560
0.558
0.598
0.542
0.576
0.560
0.558
0.556
0.564
0.560
0.566
0.558
0.548
0.548
0.564
0.522
0.552
0.534
0.546
0.542
0.514
0.520
0.524
0.542
0.490
0.528
0.536
0.536
0.542
0.550
0.556
0.556
0.608
0.498
0.584
0.592
0.536
0.582
0.548
0.570
0.586
0.578
0.606
0.538
0.570
0.600
0.564
0.240
0.336
0.572
0.568
0.350
0.208
0.564
0.560
0.566
0.570
0.530
0.562
0.532
0.538
0.560
0.568
0.512
0.526
0.558
0.404
0.728
0.568
0.544
0.534
0.542
0.512
0.530
0.534
0.528
0.204
0.322
0.278
0.272
0.552
0.550
0.570
0.572
0.538
0.556
0.552
0.544
0.558
0.590
0.540
0.524
0.546
0.540
0.528
0.244
0.308
0.502
0.520
0.520
0.540
0.514
0.482
0.520
0.482
0.486
0.222
0.282
0.532
0.500
0.448
0.510
0.508
0.880
0.568
0.474
0.528
0.476
0.508
0.530
0.518
0.530
0.532
0.546
0.542
0.576
0.550
0.508
0.544
0.556
0.484
0.532
0.256
0.286
0.524
0.506
0.538
0.552
0.544
0.544
0.524
0.524
0.528
0.422
0.234
0.382
0.520
0.518
0.236
0.270
0.524
0.500
0.498
0.490
0.280
0.204
0.656
0.362
0.436
0.486
0.508
0.548
0.444
0.540
0.476
0.542
0.488
0.506
0.532
0.514
0.534
0.530
0.532
0.520
0.530
0.538
0.522
0.524
0.520
0.528
0.512
0.538
0.494
0.510
0.514
0.510
0.506
0.502
0.502
0.500
0.504
0.500
0.506
0.568
0.466
0.522
0.530
0.536
0.526
0.540
0.546
0.246
0.298
0.252
0.296
0.524
0.544
0.524
0.522
0.510
0.500
0.514
0.486
0.496
0.500
0.508
0.498
0.496
0.512
0.524
0.544
0.506
0.526
0.528
0.538
0.520
0.502
0.518
0.532
0.534
0.520
0.542
0.552
0.580
0.542
0.572
0.562
0.568
0.568
0.562
0.562
0.574
0.538
0.568
0.584
0.546
0.566
0.570
0.558
0.586
0.596
0.574
0.622
0.568
0.584
0.570
0.580
0.594
0.550
0.576
0.574
0.552
0.562
0.528
0.556
0.520
0.548
0.540
0.540
0.312
0.238
0.568
0.568
0.650
0.660
0.388
0.312
0.676
0.574
0.536
0.624
0.310
0.276
0.614
0.632
0.642
0.638
0.630
0.584
0.590
0.264
0.312
0.590
0.494
0.448
0.318
0.496
0.622
0.290
0.304
0.618
0.578
0.312
0.282
0.596
0.382
0.366
0.326
0.376
0.268
0.496
0.318
0.376
0.370
0.570
0.540
0.528
0.528
1.054
0.514
0.372
0.208
0.214
0.236
0.518
0.500
0.498
0.530
0.492
0.470
0.936
0.496
0.528
0.438
0.730
0.502
0.240
0.492
0.496
0.500
0.494
0.492
0.514
0.468
0.482
0.482
0.486
0.490
0.494
0.496
0.502
0.502
0.504
0.520
0.508
0.518
0.202
0.336
0.500
0.518
0.522
0.508
0.518
0.544
0.536
0.554
0.512
0.514
0.508
0.500
0.494
0.490
0.542
0.438
0.454
0.500
0.464
0.502
0.514
0.518
0.536
0.528
0.552
0.542
0.540
0.554
0.510
0.510
0.510
0.520
0.510
0.560
0.312
0.210
0.582
0.566
0.226
0.384
0.528
0.644
0.542
0.600
0.554
0.568
0.586
0.614
0.662
0.436
0.552
0.274
0.298
0.620
0.572
0.610
0.452
0.796
0.600
0.612
0.572
0.232
0.440
0.628
0.630
0.650
0.234
0.418
0.682
0.678
0.674
0.662
0.682
0.628
0.684
0.652
0.662
0.680
0.640
0.670
0.694
0.648
0.676
0.700
0.706
0.704
0.698
0.686
0.692
0.414
0.278
0.716
0.690
0.484
0.216
0.690
0.698
0.702
0.698
0.686
0.708
0.672
0.678
0.678
0.696
0.674
0.648
0.358
0.356
0.666
0.676
0.344
0.362
0.698
0.556
0.538
0.308
0.702
0.684
0.540
0.664
0.596
0.378
0.466
0.688
0.900
0.530
0.742
0.710
0.700
0.706
0.704
0.696
0.336
0.258
0.766
0.690
0.692
0.700
0.708
0.728
0.682
0.704
0.682
0.366
0.364
0.280
0.356
0.416
0.226
0.408
0.296
0.424
0.294
0.668
0.738
0.262
0.450
0.690
0.706
0.656
0.400
0.260
0.700
0.672
0.690
0.720
0.666
0.682
0.674
0.232
0.442
0.664
0.662
0.434
0.272
0.634
0.658
0.654
0.650
0.632
0.640
0.634
0.664
0.650
0.236
0.426
0.696
0.704
0.690
0.610
0.602
0.626
0.548
0.766
0.436
0.238
0.440
0.650
0.436
0.242
0.710
0.664
0.728
0.234
0.592
0.522
0.746
0.674
0.702
0.684
0.680
0.270
0.414
0.692
0.834
0.560
0.668
0.326
0.368
0.698
0.696
0.766
0.292
0.322
0.336
0.226
0.448
0.330
0.470
0.208
0.242
0.426
0.280
0.418
0.430
0.262
0.388
0.322
0.210
0.468
0.680
0.678
0.682
0.676
0.682
0.234
0.446
0.674
0.664
0.674
0.656
0.674
0.644
0.660
0.686
0.696
0.698
0.662
0.644
0.608
0.610
0.604
0.652
0.588
0.596
0.310
0.300
0.658
0.670
0.236
0.450
0.712
0.710
0.690
0.694
0.674
0.652
0.666
0.208
0.418
0.642
0.650
0.650
0.668
0.676
0.696
0.662
0.670
0.666
0.662
0.658
0.662
0.644
0.656
0.644
0.644
0.650
0.648
0.660
0.662
0.662
0.662
0.656
0.658
0.652
0.664
0.656
0.658
0.670
0.674
0.682
0.684
0.676
0.680
0.680
0.666
0.660
0.666
0.682
0.638
0.698
0.598
0.594
0.868
0.516
0.594
0.634
0.618
0.602
0.606
0.610
0.626
0.376
0.256
0.746
0.242
0.400
0.634
0.696
0.694
0.246
0.482
0.200
0.448
0.398
0.356
0.590
0.492
0.404
0.452
0.288
0.478
0.580
0.704
0.382
0.312
0.678
0.724
0.698
0.674
0.658
0.866
0.496
0.672
0.616
0.312
0.312
0.658
0.598
0.648
0.700
0.386
0.316
0.754
0.250
0.452
0.768
0.766
0.760
0.266
0.246
0.230
0.736
0.700
0.210
0.478
0.436
0.208
0.628
0.616
0.604
0.590
0.590
0.624
0.662
0.700
0.662
0.716
0.618
0.692
0.638
0.674
0.676
0.656
0.660
0.648
0.656
0.666
0.662
0.692
0.674
0.708
0.700
0.682
0.692
0.664
0.670
0.670
0.674
0.674
0.690
0.704
0.710
0.230
0.506
0.306
0.396
0.714
0.706
0.686
0.650
0.630
0.632
0.636
0.636
0.640
0.638
0.644
0.668
0.664
0.366
0.302
0.612
0.252
0.364
0.618
0.600
0.608
0.644
0.650
0.722
0.756
0.746
0.740
0.718
0.716
0.686
0.684
0.684
0.312
0.350
0.674
0.672
0.322
0.340
0.658
0.658
0.650
0.668
0.678
0.696
0.656
0.660
0.628
0.638
0.630
0.618
0.636
0.660
0.648
0.666
0.666
0.664
0.684
0.694
0.684
0.664
0.650
0.660
0.650
0.664
0.670
0.692
0.700
0.740
0.752
0.750
0.740
0.712
0.704
0.684
0.676
0.668
0.674
0.672
0.688
0.686
0.710
0.716
0.242
0.490
0.724
0.710
0.706
0.708
0.708
0.708
0.710
0.394
0.304
0.440
0.252
0.674
0.680
0.666
0.686
0.688
0.690
0.692
0.680
0.680
0.674
0.680
0.684
0.674
0.682
0.672
0.672
0.682
0.666
0.674
0.678
0.688
0.680
0.688
0.690
0.698
0.694
0.682
0.682
0.656
0.650
0.668
0.604
0.650
0.628
0.646
0.688
0.642
0.684
0.684
0.674
0.662
0.448
0.216
0.702
0.618
0.830
0.282
0.206
0.798
0.476
0.620
0.616
0.632
0.590
0.604
0.594
0.606
0.596
0.596
0.608
0.232
0.388
0.612
0.560
0.594
0.602
0.610
0.646
0.658
0.636
0.628
0.624
0.624
0.614
0.600
0.598
0.598
0.602
0.608
0.730
0.620
0.312
0.324
0.640
0.376
0.264
0.642
0.650
0.644
0.666
0.648
0.694
0.672
0.668
0.686
0.682
0.690
0.690
0.684
0.666
0.668
0.688
0.692
0.712
0.754
0.708
0.728
0.732
0.716
0.292
0.418
0.674
0.380
0.286
0.638
0.524
0.270
0.498
0.656
0.658
0.340
0.346
0.664
0.714
0.446
0.248
0.696
0.694
0.682
0.672
0.662
0.680
0.324
0.260
0.546
0.348
0.446
0.330
0.310
0.330
0.302
0.636
0.640
0.634
0.244
0.382
0.610
0.660
0.628
0.394
0.224
0.680
0.672
0.682
0.680
0.694
0.226
0.442
0.676
0.452
0.242
0.422
0.330
0.572
0.368
0.326
0.546
0.224
0.582
0.328
0.276
0.396
0.246
0.632
0.642
0.506
0.472
0.250
0.620
0.706
0.348
0.228
0.662
0.638
0.648
0.634
0.626
0.638
0.636
0.626
0.666
0.724
0.690
0.676
0.672
0.676
0.732
0.604
0.688
0.720
0.394
0.282
0.406
0.574
0.560
0.476
0.596
0.646
0.488
0.200
0.210
0.392
0.682
0.518
0.890
0.326
0.414
0.444
0.262
0.684
0.318
0.312
0.648
0.652
0.632
0.796
0.290
0.388
0.488
0.212
0.308
0.462
0.684
0.714
0.468
0.296
0.616
0.224
0.262
0.742
0.406
0.492
0.558
0.624
0.680
0.710
0.482
0.232
0.750
0.352
0.390
0.318
0.464
0.700
0.396
0.322
0.704
0.770
0.212
0.322
0.626
0.656
0.566
0.600
0.608
0.588
0.588
0.586
0.580
0.580
0.570
0.608
0.494
0.610
0.558
0.562
0.554
0.558
0.336
0.214
0.572
0.592
0.280
0.266
0.550
0.594
0.528
0.584
0.628
0.670
0.240
0.284
0.712
0.200
0.728
0.702
0.684
0.670
0.346
0.330
0.680
0.650
0.650
0.672
0.578
0.322
0.340
0.614
0.658
0.454
0.208
0.676
0.684
0.688
0.682
0.666
0.668
0.676
0.214
0.378
0.280
0.360
0.604
0.620
0.614
0.632
1.272
0.624
0.638
0.650
0.658
0.678
0.654
0.628
0.642
0.650
0.290
0.342
0.824
0.454
0.630
0.644
0.634
0.650
0.654
0.664
0.674
0.678
0.674
0.654
0.668
0.638
0.654
0.628
0.636
0.630
0.622
0.638
0.634
0.636
0.670
0.656
0.674
0.674
0.656
0.656
0.646
0.646
0.642
0.650
0.622
0.644
0.638
0.636
0.652
0.636
0.640
0.394
0.250
0.626
0.644
0.274
0.360
0.642
0.662
0.678
0.670
0.672
0.686
0.676
0.662
0.678
0.668
0.668
0.694
0.682
0.626
0.374
0.320
0.666
0.680
0.722
0.650
0.698
0.674
0.676
0.724
0.622
0.676
0.670
0.684
0.688
0.660
0.666
0.742
0.226
0.360
0.294
0.344
0.690
0.540
0.610
0.618
0.690
0.700
0.616
0.700
0.716
0.694
0.676
0.722
0.658
0.672
0.664
0.674
0.686
0.670
0.652
0.676
0.620
0.658
0.658
0.666
0.648
0.644
0.634
0.630
0.644
0.698
0.718
0.702
0.678
0.658
0.652
0.642
0.638
0.640
0.650
0.662
0.672
0.700
0.744
0.742
0.712
0.702
0.678
0.662
0.654
0.652
0.644
0.664
0.652
0.676
0.676
0.656
0.664
0.662
0.658
0.662
0.650
0.662
0.650
0.654
0.630
0.626
0.610
0.600
0.612
0.626
0.646
0.648
0.656
0.668
0.702
0.256
0.426
0.694
0.352
0.378
0.710
0.698
0.680
0.670
0.656
0.218
0.428
0.642
0.658
0.648
0.656
0.652
0.658
0.656
0.258
0.394
0.692
0.610
0.658
0.666
0.662
0.680
0.674
0.678
0.678
0.670
0.664
0.674
0.674
0.662
0.662
0.672
0.670
0.680
0.676
0.684
0.704
0.660
0.674
0.672
0.668
0.658
0.660
0.664
0.644
0.668
0.618
0.630
0.650
0.646
0.654
0.652
0.650
0.648
0.382
0.262
0.624
0.604
0.604
0.614
0.286
0.346
0.632
0.632
0.614
0.620
0.614
0.660
0.540
0.594
0.600
0.602
0.604
0.606
0.618
0.630
0.636
0.550
0.550
0.602
0.232
0.750
0.524
0.652
0.640
0.648
0.630
0.678
0.606
0.650
0.668
0.680
0.706
0.704
0.222
0.506
0.358
0.364
0.360
0.374
0.642
0.670
0.652
0.652
0.650
0.654
0.666
0.660
0.654
0.620
0.678
0.706
0.738
0.702
0.686
0.654
0.624
0.606
0.598
0.590
0.602
0.626
0.728
0.672
0.800
0.724
0.328
0.394
0.686
0.646
0.630
0.626
0.636
0.630
0.610
0.602
0.588
0.572
0.552
0.550
0.548
0.556
0.554
0.582
0.614
0.622
0.616
0.624
0.636
0.602
0.606
0.588
0.588
0.584
0.590
0.606
0.606
0.604
0.614
0.648
0.616
0.648
0.604
0.608
0.586
0.578
0.580
0.574
0.564
0.564
0.556
0.538
0.546
0.550
0.550
0.570
0.584
0.616
0.634
0.628
0.622
0.632
0.628
0.618
0.620
0.596
0.592
0.588
0.620
0.618
0.648
0.648
0.660
0.646
0.660
0.660
0.670
0.658
0.652
0.658
0.636
0.630
0.636
0.650
0.654
0.634
0.618
0.608
0.600
0.590
0.594
0.598
0.600
0.296
0.326
0.624
0.290
0.348
0.634
0.670
0.710
0.652
0.346
0.310
0.650
0.708
0.592
0.644
0.638
0.220
0.396
0.392
0.204
0.590
0.590
0.620
0.638
0.686
0.676
0.312
0.338
0.656
0.650
0.714
0.234
0.390
0.702
0.732
0.722
0.298
0.420
0.714
0.246
0.462
0.710
0.732
0.614
0.660
0.652
0.686
0.688
0.742
0.702
0.448
0.248
0.676
0.256
0.418
0.658
0.656
0.648
0.654
0.642
0.316
0.440
0.532
0.246
0.434
0.792
0.742
0.750
0.734
0.714
0.684
0.668
0.664
0.658
0.680
0.714
0.660
0.644
0.646
0.630
0.626
0.660
0.710
0.732
0.740
0.286
0.442
0.696
0.694
1.350
0.358
0.328
1.340
0.676
0.688
0.718
0.690
0.680
0.676
0.656
0.660
0.690
0.698
0.670
0.668
0.642
0.612
0.610
0.596
0.604
0.614
0.632
0.672
0.690
0.662
0.670
0.672
0.670
0.662
0.670
0.664
0.650
0.664
0.672
0.682
0.680
0.718
0.760
0.766
0.740
0.734
0.702
0.692
0.674
0.690
0.692
0.720
0.694
0.696
0.712
0.698
0.698
0.704
0.712
0.708
0.688
0.678
0.654
0.652
0.648
0.660
0.696
0.684
0.714
0.736
0.728
0.708
0.680
0.666
0.650
0.638
0.642
0.648
0.664
0.658
0.684
0.628
0.660
0.666
0.674
0.678
0.690
0.678
0.688
0.670
0.662
0.638
0.636
0.634
0.640
0.646
0.652
0.664
0.660
0.656
0.674
0.686
0.686
0.678
0.666
0.640
0.624
0.618
0.650
0.618
0.670
0.578
0.694
0.636
0.642
0.638
0.654
0.644
0.646
0.642
0.720
0.618
0.618
0.672
0.652
0.614
0.636
0.640
0.638
0.652
0.638
0.642
0.630
0.628
0.636
0.638
0.624
0.624
0.622
0.624
0.632
0.618
0.650
0.654
0.678
0.684
0.664
0.660
0.678
0.668
0.670
0.670
0.642
0.636
0.614
0.612
0.614
0.634
0.642
0.642
0.668
0.604
0.360
0.264
0.632
0.632
0.660
0.670
0.636
0.274
0.404
0.646
0.636
0.634
0.638
0.634
0.646
0.638
0.632
0.634
0.616
0.614
0.614
0.616
0.618
0.620
0.606
0.610
0.612
0.606
0.602
0.604
0.604
0.616
0.600
0.620
0.582
0.628
0.656
0.686
0.686
0.668
0.660
0.664
0.650
0.654
0.648
0.658
0.650
0.648
0.638
0.636
0.640
0.662
0.656
0.674
0.670
0.648
0.648
0.640
0.634
0.650
0.660
0.634
0.628
0.642
0.650
0.692
0.694
0.686
0.678
0.682
0.672
0.412
0.262
0.658
0.664
0.656
0.674
0.670
0.658
0.652
0.660
0.656
0.666
0.682
0.732
0.760
0.750
0.754
0.726
0.706
0.700
0.680
0.660
0.656
0.664
0.666
0.684
0.708
0.722
0.716
0.724
0.714
0.712
0.708
0.688
0.684
0.666
0.656
0.662
0.652
0.672
0.668
0.668
0.674
0.690
0.706
0.684
0.644
0.630
0.616
0.618
0.630
0.646
0.638
0.648
0.650
0.672
0.672
0.692
0.702
0.718
0.738
0.684
0.712
0.716
0.654
0.676
0.662
0.684
0.704
0.674
0.720
0.726
0.722
0.518
0.224
0.734
0.730
0.744
0.732
0.714
0.700
0.690
0.682
0.688
0.692
0.698
0.708
0.722
0.724
0.724
0.732
0.726
0.732
0.712
0.706
0.698
0.688
0.690
0.688
0.704
0.702
0.710
0.714
0.714
0.722
0.726
0.720
0.714
0.696
0.678
0.680
0.690
0.692
0.686
0.684
0.678
0.686
0.684
0.688
0.684
0.694
0.690
0.668
0.660
0.644
0.642
0.628
0.622
0.616
0.610
0.626
0.642
0.654
0.636
0.638
0.636
0.662
0.704
0.736
0.716
0.746
0.724
0.704
0.690
0.654
0.644
0.624
0.626
0.634
0.614
0.612
0.604
0.610
0.616
0.612
0.606
0.602
0.614
0.636
0.642
0.682
0.726
0.776
0.752
0.748
0.740
0.720
0.712
0.698
0.674
0.662
0.650
0.638
0.628
0.634
0.632
0.644
0.674
0.678
0.710
0.712
0.700
0.694
0.664
0.630
0.624
0.636
0.664
0.676
0.674
0.652
0.648
0.638
0.644
0.642
0.672
0.672
0.664
0.658
0.222
0.400
0.596
0.594
0.578
0.586
0.328
0.268
0.634
0.646
0.692
0.680
0.660
0.664
0.650
0.224
0.412
0.622
0.612
0.606
0.324
0.314
0.572
0.618
0.616
0.636
0.638
0.634
0.628
0.632
0.626
0.616
0.598
0.374
0.230
0.594
0.620
0.638
0.656
0.676
0.674
0.690
0.710
0.696
0.708
0.698
0.696
0.694
0.676
0.674
0.652
0.660
0.672
0.678
0.704
0.674
0.744
0.708
0.700
0.676
0.666
0.658
0.646
0.644
0.666
0.674
0.686
0.714
0.684
0.698
0.706
0.688
0.686
0.672
0.216
0.540
0.584
0.646
0.650
0.640
0.648
0.646
0.638
0.630
0.614
0.608
0.640
0.640
0.626
0.618
0.626
0.636
0.636
0.644
0.648
0.658
0.674
0.694
0.724
0.722
0.690
0.668
0.642
0.660
0.662
0.666
0.660
0.660
0.660
0.670
0.670
0.672
0.670
0.674
0.678
0.670
0.672
0.668
0.658
0.638
0.640
0.642
0.632
0.634
0.634
0.618
0.626
0.630
0.626
0.620
0.640
0.642
0.624
0.624
0.618
0.634
0.624
0.642
0.638
0.634
0.630
0.636
0.646
0.656
0.650
0.660
0.674
0.680
0.688
0.696
0.698
0.694
0.694
0.688
0.688
0.682
0.688
0.676
0.672
0.668
0.668
0.664
0.694
0.700
0.718
0.718
0.726
0.720
0.722
0.712
0.706
0.700
0.686
0.684
0.680
0.688
0.690
0.696
0.674
0.680
0.696
0.632
0.642
0.636
0.634
0.628
0.636
0.636
0.628
0.390
0.250
0.636
0.630
0.642
0.628
0.670
0.646
0.640
0.644
0.660
0.310
0.362
0.676
0.664
0.656
0.652
0.660
0.654
0.654
0.664
0.646
0.658
0.660
0.668
0.670
0.678
0.680
0.674
0.738
0.620
0.360
0.456
0.460
0.642
0.632
0.610
0.600
0.604
0.616
0.640
0.654
0.704
0.714
0.706
0.714
0.696
0.698
0.696
0.692
0.700
0.686
0.684
0.688
0.714
0.692
0.688
0.692
0.678
0.662
0.654
0.656
0.670
0.690
0.724
0.752
0.766
0.736
0.702
0.672
0.660
0.652
0.686
0.680
0.654
0.670
0.650
0.648
0.626
0.622
0.620
0.604
0.596
0.592
0.594
0.624
0.678
0.686
0.698
0.704
0.684
0.652
0.636
0.638
0.642
0.640
0.650
0.640
0.642
0.636
0.636
0.626
0.636
0.682
0.796
0.826
0.846
0.810
0.808
0.778
0.758
0.754
0.754
0.732
0.698
0.680
0.670
0.676
0.682
0.672
0.682
0.674
0.698
0.708
0.680
0.690
0.690
0.690
0.676
0.672
0.672
0.682
0.702
0.698
0.708
0.708
0.712
0.712
0.704
0.702
0.704
0.704
0.704
0.708
0.704
0.722
0.716
0.704
0.694
0.680
0.678
0.686
0.682
0.684
0.674
0.670
0.686
0.702
0.704
0.714
0.718
0.700
0.688
0.678
0.670
0.648
0.658
0.632
0.628
0.634
0.632
0.644
0.646
0.656
0.672
0.672
0.680
0.676
0.686
0.694
0.694
0.704
0.680
0.664
0.638
0.612
0.616
0.626
0.628
0.624
0.646
0.648
0.668
0.676
0.696
0.682
0.684
0.682
0.674
0.674
0.662
0.674
0.670
0.680
0.690
0.696
0.704
0.694
0.700
0.702
0.698
0.690
0.670
0.674
0.664
0.660
0.658
0.652
0.668
0.684
0.698
0.710
0.696
0.712
0.712
0.710
0.702
0.696
0.700
0.700
0.680
0.690
0.684
0.684
0.682
0.680
0.686
0.682
0.694
0.684
0.686
0.686
0.684
0.686
0.686
0.684
0.668
0.658
0.658
0.660
0.656
0.656
0.650
0.664
0.666
0.680
0.700
0.708
0.728
0.728
0.730
0.728
0.718
0.716
0.700
0.696
0.688
0.680
0.684
0.686
0.702
0.712
0.722
0.732
0.730
0.720
0.696
0.690
0.674
0.676
0.676
0.678
0.684
0.672
0.682
0.680
0.680
0.684
0.676
0.686
0.668
0.680
0.664
0.670
0.670
0.678
0.678
0.678
0.688
0.688
0.708
0.702
0.706
0.704
0.698
0.686
0.676
0.702
0.672
0.684
0.686
0.692
0.686
0.688
0.682
0.684
0.680
0.676
0.660
0.664
0.692
0.708
0.688
0.252
0.406
0.648
0.626
0.610
0.592
0.600
0.620
0.642
0.664
0.686
0.762
0.790
0.762
0.726
0.692
0.668
0.644
0.626
0.632
0.684
0.710
0.724
0.742
0.756
0.768
0.734
0.740
0.756
0.768
0.782
0.762
0.734
0.704
0.666
0.654
0.636
0.616
0.636
0.658
0.678
0.674
0.666
0.682
0.714
0.688
0.690
0.694
0.694
0.670
0.642
0.616
0.606
0.604
0.622
0.674
0.716
0.726
0.736
0.782
0.764
0.772
0.786
0.768
0.746
0.728
0.706
0.694
0.698
0.694
0.678
0.682
0.682
0.670
0.658
0.660
0.686
0.700
0.714
0.718
0.710
0.700
0.688
0.658
0.656
0.644
0.660
0.694
0.714
0.694
0.684
0.666
0.678
0.694
0.706
0.720
0.716
0.684
0.680
0.672
0.720
0.726
0.708
0.714
0.736
0.740
0.712
0.684
0.648
0.648
0.654
0.668
0.688
0.748
0.782
0.780
0.768
0.740
0.710
0.696
0.678
0.676
0.694
0.748
0.788
0.806
0.794
0.752
0.748
0.726
0.712
0.694
0.694
0.718
0.744
0.764
0.750
0.720
0.700
0.690
0.692
0.694
0.692
0.674
0.660
0.656
0.658
0.680
0.708
0.698
0.690
0.686
0.706
0.698
0.672
0.648
0.642
0.646
0.668
0.670
0.670
0.666
0.650
0.640
0.646
0.650
0.666
0.700
0.764
0.742
0.726
0.704
0.678
0.660
0.652
0.660
0.676
0.692
0.668
0.658
0.668
0.654
0.670
0.658
0.646
0.636
0.640
0.650
0.682
0.728
0.744
0.764
0.824
0.816
0.802
0.772
0.736
0.712
0.684
0.660
0.664
0.676
0.710
0.712
0.714
0.694
0.670
0.652
0.644
0.640
0.648
0.670
0.686
0.704
0.690
0.666
0.664
0.670
0.684
0.700
0.718
0.716
0.714
0.716
0.724
0.726
0.740
0.724
0.712
0.704
0.682
0.700
0.694
0.692
0.670
0.688
0.634
0.650
0.666
0.682
0.684
0.688
0.674
0.680
0.674
0.688
0.696
0.684
0.684
0.680
0.668
0.660
0.654
0.646
0.666
0.668
0.682
0.692
0.682
0.696
0.716
0.726
0.710
0.708
0.708
0.702
0.694
0.678
0.682
0.692
0.694
0.694
0.696
0.714
0.742
0.730
0.712
0.708
0.700
0.700
0.688
0.688
0.672
0.668
0.670
0.686
0.686
0.694
0.700
0.690
0.704
0.710
0.698
0.686
0.684
0.670
0.636
0.630
0.624
0.634
0.666
0.670
0.688
0.660
0.652
0.638
0.628
0.626
0.626
0.636
0.684
0.704
0.690
0.688
0.694
0.706
0.674
0.664
0.656
0.654
0.644
0.654
0.646
0.636
0.622
0.604
0.606
0.592
0.594
0.586
0.588
0.574
0.568
0.570
0.576
0.596
0.636
0.718
0.748
0.788
0.790
0.776
0.762
0.754
0.736
0.728
0.704
0.710
0.694
0.698
0.686
0.678
0.700
0.728
0.740
0.704
0.694
0.662
0.632
0.632
0.616
0.616
0.660
0.712
0.734
0.736
0.724
0.698
0.676
0.650
0.638
0.600
0.598
0.600
0.618
0.676
0.708
0.692
0.698
0.678
0.668
0.648
0.654
0.654
0.640
0.634
0.612
0.602
0.594
0.596
0.602
0.628
0.656
0.652
0.634
0.628
0.644
0.674
0.716
0.736
0.728
0.710
0.664
0.654
0.634
0.628
0.624
0.614
0.610
0.616
0.620
0.656
0.682
0.718
0.682
0.672
0.666
0.664
0.664
0.656
0.642
0.640
0.644
0.668
0.690
0.690
0.672
0.676
0.660
0.664
0.662
0.644
0.628
0.616
0.606
0.596
0.600
0.612
0.636
0.646
0.674
0.686
0.686
0.666
0.658
0.638
0.640
0.640
0.618
0.604
0.606
0.594
0.610
0.618
0.634
0.628
0.632
0.652
0.690
0.696
0.728
0.742
0.728
0.732
0.708
0.694
0.680
0.672
0.666
0.672
0.656
0.650
0.622
0.606
0.600
0.590
0.590
0.586
0.584
0.596
0.592
0.596
0.600
0.596
0.600
0.596
0.620
0.634
0.648
0.662
0.660
0.652
0.632
0.610
0.596
0.588
0.592
0.596
0.604
0.616
0.622
0.648
0.670
0.692
0.700
0.686
0.678
0.658
0.660
0.640
0.632
0.640
0.628
0.626
0.636
0.642
0.658
0.686
0.728
0.748
0.756
0.766
0.740
0.734
0.712
0.710
0.702
0.688
0.680
0.676
0.704
0.728
0.738
0.728
0.700
0.694
0.678
0.380
0.312
0.684
0.672
0.648
0.648
0.648
0.664
0.688
0.702
0.708
0.730
0.720
0.692
0.684
0.666
0.672
0.676
0.682
0.678
0.672
0.682
0.678
0.664
0.674
0.658
0.676
0.668
0.676
0.672
0.654
0.648
0.630
0.622
0.618
0.620
0.626
0.652
0.682
0.718
0.700
0.670
0.694
0.360
0.364
0.742
0.742
0.720
0.710
0.698
0.680
0.672
0.674
0.680
0.700
0.694
0.686
0.684
0.684
0.694
0.688
0.676
0.674
0.688
0.680
0.678
0.682
0.702
0.724
0.720
0.712
0.716
0.694
0.686
0.670
0.672
0.650
0.650
0.678
0.670
0.674
0.688
0.688
0.716
0.688
0.674
0.690
0.686
0.706
0.716
0.714
0.712
0.678
0.676
0.656
0.642
0.636
0.626
0.622
0.630
0.628
0.632
0.636
0.670
0.670
0.668
0.674
0.666
0.682
0.698
0.714
0.708
0.692
0.670
0.642
0.630
0.610
0.594
0.588
0.572
0.582
0.576
0.596
0.638
0.708
0.714
0.720
0.716
0.706
0.682
0.648
0.616
0.608
0.610
0.628
0.722
0.770
0.458
0.278
0.746
0.720
0.700
0.668
0.668
0.670
0.712
0.718
0.730
0.744
0.786
0.766
0.734
0.726
0.698
0.684
0.670
0.664
0.658
0.678
0.702
0.710
0.726
0.716
0.720
0.724
0.730
0.740
0.734
0.730
0.720
0.708
0.690
0.678
0.686
0.684
0.690
0.704
0.700
0.718
0.720
0.730
0.726
0.704
0.696
0.678
0.668
0.662
0.666
0.668
0.666
0.670
0.668
0.684
0.696
0.696
0.696
0.696
0.706
0.712
0.694
0.688
0.680
0.686
0.686
0.702
0.710
0.710
0.680
0.668
0.650
0.666
0.672
0.658
0.660
0.652
0.654
0.650
0.648
0.636
0.620
0.604
0.596
0.580
0.592
0.638
0.756
0.790
0.874
0.836
0.842
0.828
0.796
0.766
0.770
0.726
0.734
0.714
0.696
0.684
0.690
0.688
0.714
0.738
0.742
0.754
0.748
0.760
0.744
0.760
0.758
0.766
0.744
0.754
0.734
0.758
0.718
0.724
0.782
0.678
0.704
0.704
0.698
0.688
0.694
0.684
0.724
0.678
0.696
0.690
0.680
0.682
0.670
0.674
0.672
0.680
0.684
0.690
0.690
0.692
0.688
0.684
0.698
0.710
0.702
0.702
0.702
0.710
0.706
0.710
0.710
0.700
0.702
0.698
0.706
0.710
0.722
0.708
0.704
0.694
0.694
0.700
0.676
0.678
0.670
0.674
0.680
0.686
0.700
0.694
0.680
0.672
0.674
0.672
0.672
0.668
0.670
0.674
0.678
0.656
0.628
0.642
0.650
0.674
0.684
0.690
0.690
0.702
0.704
0.702
0.706
0.716
0.700
0.706
0.696
0.704
0.716
0.712
0.714
0.712
0.684
0.696
0.732
0.766
0.772
0.758
0.734
0.730
0.736
0.736
0.726
0.732
0.742
0.742
0.738
0.750
0.728
0.716
0.698
0.682
0.678
0.660
0.664
0.674
0.678
0.680
0.682
0.700
0.720
0.746
0.742
0.720
0.712
0.700
0.700
0.702
0.714
0.720
0.724
0.732
0.734
0.730
0.746
0.730
0.730
0.724
0.734
0.728
0.726
0.722
0.702
0.706
0.704
0.704
0.704
0.702
0.688
0.672
0.678
0.662
0.670
0.670
0.676
0.688
0.696
0.690
0.708
0.692
0.698
0.692
0.682
0.674
0.670
0.656
0.660
0.656
0.662
0.666
0.658
0.690
0.714
0.712
0.682
0.668
0.650
0.640
0.644
0.646
0.680
0.706
0.716
0.756
0.762
0.742
0.724
0.698
0.680
0.676
0.694
0.688
0.682
0.662
0.646
0.636
0.642
0.668
0.674
0.704
0.732
0.692
0.720
0.704
0.700
0.692
0.688
0.682
0.680
0.674
0.672
0.676
0.676
0.690
0.692
0.696
0.704
0.710
0.718
0.714
0.724
0.720
0.706
0.698
0.698
0.692
0.684
0.690
0.700
0.708
0.718
0.736
0.710
0.704
0.702
0.706
0.720
0.734
0.742
0.734
0.742
0.714
0.712
0.722
0.732
0.746
0.748
0.736
0.736
0.726
0.724
0.714
0.720
0.716
0.718
0.716
0.716
0.720
0.720
0.722
0.716
0.702
0.690
0.690
0.696
0.708
0.706
0.716
0.716
0.714
0.722
0.720
0.726
0.724
0.712
0.714
0.692
0.708
0.698
0.694
0.692
0.684
0.688
0.696
0.694
0.704
0.676
0.688
0.680
0.698
0.704
0.712
0.718
0.710
0.702
0.698
0.696
0.702
0.698
0.692
0.688
0.678
0.682
0.696
0.702
0.720
0.726
0.732
0.724
0.714
0.710
0.696
0.686
0.684
0.692
0.704
0.742
0.730
0.718
0.698
0.696
0.698
0.692
0.690
0.688
0.692
0.692
0.686
0.684
0.684
0.684
0.680
0.690
0.684
0.704
0.700
0.700
0.700
0.692
0.688
0.676
0.664
0.672
0.662
0.668
0.682
0.710
0.716
0.722
0.736
0.756
0.718
0.712
0.698
0.674
0.666
0.660
0.656
0.646
0.646
0.638
0.644
0.668
0.664
0.662
0.648
0.630
1.040
0.622
0.638
0.676
0.730
0.770
0.396
0.384
0.786
0.796
0.770
0.754
0.756
0.750
0.726
0.692
0.670
0.658
0.638
0.700
0.598
0.680
0.676
0.682
0.654
0.646
0.626
0.626
0.636
0.670
0.666
0.662
0.656
0.664
0.670
0.256
0.198
0.198
0.674
0.624
0.684
0.720
0.768
0.762
0.730
0.712
0.698
0.670
0.666
0.656
0.650
0.654
0.654
0.674
0.700
0.734
0.744
0.758
0.754
0.774
0.752
0.742
0.732
0.728
0.730
0.728
0.712
0.710
0.752
0.732
0.758
0.762
0.756
0.746
0.742
0.722
0.712
0.702
0.692
0.692
0.704
0.700
0.700
0.704
0.710
0.704
0.716
0.712
0.700
0.694
0.690
0.692
0.690
0.704
0.708
0.712
0.724
0.714
0.716
0.716
0.698
0.692
0.678
0.666
0.666
0.664
0.670
0.676
0.688
0.692
0.708
0.724
0.732
0.742
0.728
0.740
0.720
0.704
0.682
0.666
0.658
0.656
0.658
0.672
0.670
0.662
0.654
0.668
0.686
0.672
0.672
0.664
0.658
0.648
0.634
0.634
0.638
0.638
0.666
0.702
0.724
0.716
0.694
0.660
0.640
0.632
0.624
0.638
0.640
0.640
0.656
0.696
0.688
0.688
0.694
0.702
0.690
0.682
0.666
0.664
0.674
0.670
0.662
0.658
0.640
0.668
0.716
0.748
0.738
0.712
0.680
0.642
0.638
0.634
0.642
0.650
0.680
0.728
0.740
0.748
0.728
0.724
0.724
0.710
0.718
0.722
0.738
0.730
0.742
0.740
0.754
0.758
0.758
0.746
0.736
0.728
0.736
0.724
0.740
0.732
0.704
0.700
0.694
0.700
0.698
0.718
0.676
0.684
0.680
0.702
0.728
0.740
0.716
0.714
0.702
0.690
0.678
0.678
0.700
0.728
0.740
0.726
0.718
0.710
0.694
0.676
0.678
0.678
0.674
0.660
0.654
0.650
0.648
0.656
0.674
0.670
0.668
0.670
0.672
0.662
0.658
0.640
0.626
0.622
0.628
0.650
0.698
0.734
0.750
0.742
0.726
0.700
0.692
0.680
0.652
0.654
0.672
0.668
0.662
0.664
0.662
0.674
0.690
0.708
0.726
0.736
0.746
0.750
0.752
0.756
0.748
0.734
0.712
0.708
0.684
0.682
0.698
0.722
0.742
0.732
0.742
0.746
0.724
0.724
0.714
0.714
0.694
0.700
0.690
0.690
0.688
0.688
0.706
0.700
0.710
0.694
0.680
0.666
0.656
0.650
0.664
0.650
0.652
0.646
0.628
0.616
0.610
0.614
0.632
0.638
0.658
0.676
0.696
0.694
0.700
0.702
0.708
0.710
0.710
0.706
0.706
0.708
0.706
0.714
0.726
0.726
0.720
0.732
0.738
0.746
0.746
0.750
0.752
0.734
0.728
0.720
0.718
0.716
0.712
0.708
0.702
0.718
0.714
0.710
0.702
0.708
0.690
0.692
0.684
0.678
0.682
0.664
0.666
0.664
0.668
0.682
0.690
0.694
0.706
0.710
0.728
0.742
0.738
0.756
0.736
0.746
0.730
0.720
0.698
0.694
0.682
0.680
0.672
0.674
0.672
0.704
0.696
0.688
0.680
0.668
0.658
0.648
0.644
0.624
0.610
0.612
0.612
0.624
0.664
0.672
0.668
0.690
0.724
0.710
0.694
0.670
0.662
0.656
0.658
0.672
0.686
0.700
0.704
0.724
0.742
0.724
0.736
0.736
0.752
0.752
0.730
0.712
0.678
0.672
0.662
0.648
0.656
0.678
0.692
0.700
0.708
0.720
0.720
0.742
0.748
0.732
0.724
0.710
0.704
0.694
0.694
0.688
0.692
0.682
0.686
0.684
0.694
0.694
0.696
0.688
0.686
0.668
0.652
0.658
0.682
0.714
0.716
0.728
0.728
0.724
0.716
0.710
0.702
0.694
0.690
0.698
0.700
0.700
0.712
0.716
0.720
0.736
0.750
0.742
0.740
0.736
0.718
0.710
0.700
0.690
0.682
0.692
0.700
0.696
0.716
0.706
0.708
0.708
0.708
0.700
0.698
0.696
0.698
0.688
0.692
0.692
0.678
0.680
0.682
0.688
0.684
0.678
0.694
0.704
0.724
0.724
0.740
0.728
0.722
0.716
0.694
0.690
0.680
0.674
0.668
0.680
0.694
0.716
0.712
0.722
0.728
0.724
0.722
0.712
0.710
0.700
0.698
0.686
0.682
0.684
0.680
0.658
0.636
0.632
0.634
0.666
0.668
0.664
0.662
0.654
0.650
0.656
0.664
0.680
0.688
0.708
0.724
0.726
0.720
0.722
0.744
0.730
0.732
0.730
0.728
0.722
0.726
0.718
0.728
0.730
0.726
0.736
0.738
0.694
0.690
0.694
0.714
0.720
0.726
0.722
0.728
0.720
0.700
0.700
0.736
0.742
0.720
0.720
0.726
0.716
0.708
0.694
0.692
0.722
0.718
0.726
0.702
0.668
0.666
0.662
0.666
0.656
0.648
0.630
0.620
0.616
0.616
0.628
0.644
0.650
0.658
0.654
0.652
0.654
0.658
0.660
0.680
0.738
0.776
0.794
0.754
0.736
0.730
0.734
0.732
0.714
0.686
0.668
0.654
0.644
0.672
0.694
0.696
0.746
0.798
0.774
0.764
0.748
0.770
0.782
0.786
0.768
0.744
0.736
0.722
0.716
0.702
0.668
0.654
0.638
0.616
1.262
0.672
0.762
0.844
0.890
0.872
0.848
0.792
0.740
0.714
0.690
0.682
0.676
0.688
0.700
0.760
0.786
0.772
0.778
0.772
0.780
0.758
0.746
0.744
0.748
0.726
0.690
0.676
0.648
0.642
0.620
0.620
0.610
0.632
0.650
0.680
0.742
0.772
0.762
0.762
0.776
0.774
0.756
0.740
0.748
0.734
0.724
0.726
0.736
0.754
0.778
0.774
0.780
0.806
0.790
0.766
0.752
0.728
0.724
0.692
0.676
0.670
0.664
0.680
0.692
0.714
0.714
0.720
0.708
0.746
0.752
0.782
0.778
0.766
0.746
0.752
0.738
0.726
0.716
0.714
0.722
0.710
0.716
0.712
0.722
0.732
0.732
0.704
0.690
0.682
0.674
0.670
0.682
0.694
0.686
0.686
0.686
0.706
0.704
0.722
0.734
0.738
0.730
0.728
0.714
0.694
0.684
0.678
0.680
0.684
0.696
0.690
0.700
0.706
0.704
0.692
0.686
0.672
0.662
0.662
0.658
0.676
0.680
0.680
0.680
0.688
0.684
0.688
0.678
0.688
0.682
0.680
0.668
0.656
0.642
0.636
0.632
0.636
0.644
0.676
0.700
0.684
0.696
0.698
0.688
0.688
0.676
0.736
0.706
0.690
0.674
0.662
0.652
0.638
0.616
0.606
0.600
0.602
0.612
0.648
0.680
0.740
0.734
0.750
0.764
0.744
0.728
0.682
0.660
0.642
0.636
0.642
0.652
0.664
0.718
0.754
0.746
0.730
0.730
0.726
0.708
0.684
0.676
0.650
0.662
0.660
0.630
0.622
0.612
0.608
0.604
0.616
0.642
0.662
0.664
0.648
0.654
0.680
0.700
0.718
0.698
0.674
0.664
0.656
0.660
0.680
0.678
0.698
0.694
0.704
0.744
0.756
0.756
0.744
0.722
0.696
0.690
0.682
0.694
0.702
0.696
0.674
0.654
0.654
0.670
0.710
0.736
0.748
0.762
0.750
0.738
0.716
0.694
0.694
0.684
0.674
0.676
0.684
0.694
0.698
0.704
0.712
0.758
0.758
0.732
0.720
0.696
0.688
0.678
0.686
0.686
0.698
0.714
0.722
0.724
0.726
0.716
0.708
0.716
0.710
0.700
0.688
0.682
0.694
0.690
0.690
0.678
0.684
0.674
0.670
0.670
0.662
0.656
0.644
0.626
0.626
0.622
0.614
0.616
0.614
0.610
0.616
0.624
0.642
0.646
0.650
0.666
0.676
0.696
0.696
0.694
0.702
0.710
0.716
0.708
0.706
0.702
0.692
0.684
0.698
0.712
0.742
0.762
0.760
0.748
0.736
0.744
0.730
0.708
0.698
0.698
0.710
0.696
0.688
0.692
0.700
0.698
0.686
0.666
0.656
0.652
0.636
0.634
0.628
0.630
0.628
0.612
0.604
0.592
0.574
0.580
0.570
0.564
0.560
0.554
0.550
0.540
0.542
0.532
0.526
0.522
0.516
0.514
0.506
0.508
0.502
0.508
0.508
0.524
0.532
0.540
0.572
0.602
0.620
0.642
0.654
0.654
0.632
0.614
0.610
0.602
0.584
0.576
0.568
0.560
0.572
0.588
0.632
0.634
0.626
0.612
0.596
0.592
0.598
0.598
0.614
0.646
0.678
0.666
0.662
0.658
0.650
0.634
0.614
0.616
0.604
0.598
0.588
0.588
0.590
0.584
0.584
0.584
0.594
0.590
0.592
0.602
0.616
0.622
0.622
0.620
0.626
0.626
0.618
0.622
0.622
0.628
0.614
0.610
0.614
0.618
0.608
0.610
0.618
0.614
0.612
0.614
0.610
0.598
0.596
0.600
0.598
0.588
0.584
0.590
0.594
0.588
0.598
0.606
0.620
0.624
0.622
0.638
0.640
0.626
0.614
0.596
0.596
0.580
0.570
0.580
0.584
0.616
0.644
0.644
0.652
0.636
0.642
0.634
0.622
0.610
0.596
0.590
0.582
0.582
0.602
0.618
0.656
0.674
0.704
0.706
0.682
0.736
0.734
0.762
0.812
0.828
0.852
0.836
0.792
0.754
0.730
0.706
0.700
0.718
0.726
0.756
0.786
0.788
0.788
0.746
0.774
0.756
0.806
0.776
0.764
0.744
0.718
0.712
0.690
0.704
0.716
0.770
0.794
0.782
0.794
0.778
0.788
0.768
0.782
0.768
0.780
0.778
0.786
0.778
0.772
0.780
0.796
0.788
0.810
0.814
0.824
0.824
0.770
0.778
0.768
0.764
0.736
0.700
0.662
0.678
0.700
0.746
0.774
0.798
0.808
0.792
0.788
0.770
0.744
0.750
0.738
0.746
0.750
0.738
0.754
0.746
0.778
0.790
0.772
0.802
0.784
0.788
0.772
0.750
0.724
0.700
0.684
0.670
0.664
0.644
0.636
0.638
0.662
0.670
0.696
0.692
0.706
0.720
0.752
0.764
0.774
0.752
0.774
0.770
0.790
0.810
0.802
0.792
0.802
0.804
0.788
0.814
0.778
0.768
0.786
0.772
0.794
0.796
0.776
0.770
0.770
0.774
0.762
0.752
0.776
0.760
0.746
0.760
0.768
0.768
0.780
0.782
0.796
0.788
0.808
0.784
0.760
0.756
0.772
0.772
0.776
0.764
0.750
0.738
0.722
0.696
0.702
0.696
0.682
0.690
0.674
0.670
0.642
0.636
0.618
0.626
0.634
0.656
0.664
0.688
0.702
0.712
0.706
0.702
0.684
0.680
0.684
0.688
0.706
0.696
0.710
0.704
0.710
0.716
0.742
0.722
0.714
0.692
0.694
0.702
0.696
0.698
0.694
0.704
0.706
0.712
0.710
0.706
0.704
0.704
0.704
0.714
0.730
0.720
0.724
0.718
0.726
0.736
0.752
0.748
0.778
0.772
0.764
0.740
0.728
0.706
0.698
0.692
0.692
0.716
0.740
0.762
0.750
0.762
0.762
0.780
0.804
0.794
0.780
0.776
0.766
0.750
0.744
0.742
0.734
0.726
0.730
0.714
0.690
0.680
0.690
0.704
0.762
0.770
0.832
0.832
0.836
0.816
0.798
0.766
0.730
0.692
0.656
0.634
0.618
0.604
0.604
0.656
0.734
0.832
0.854
0.870
0.862
0.884
0.828
0.830
0.856
0.804
0.772
0.738
0.726
0.732
0.760
0.740
0.756
0.802
0.818
0.810
0.768
0.746
0.716
0.698
0.674
0.664
0.648
0.686
0.752
0.818
0.816
0.812
0.820
0.824
0.772
0.760
0.746
0.716
0.696
0.674
0.688
0.692
0.722
0.752
0.790
0.786
0.784
0.788
0.802
0.782
0.756
0.746
0.718
0.714
0.704
0.710
0.726
0.728
0.754
0.760
0.766
0.756
0.760
0.774
0.762
0.752
0.736
0.734
0.726
0.718
0.718
0.724
0.740
0.748
0.794
0.814
0.784
0.752
0.730
0.704
0.690
0.686
0.702
0.720
0.732
0.750
0.752
0.762
0.768
0.776
0.780
0.762
0.758
0.756
0.744
0.750
0.742
0.750
0.748
0.734
0.734
0.738
0.750
0.760
0.762
0.760
0.750
0.742
0.746
0.738
0.736
0.734
0.742
0.746
0.736
0.746
0.746
0.732
0.728
0.734
0.730
0.724
0.736
0.730
0.718
0.712
0.706
0.712
0.706
0.702
0.706
0.710
0.710
0.708
0.710
0.712
0.718
0.726
0.726
0.714
0.710
0.708
0.708
0.700
0.708
0.706
0.706
0.710
0.716
0.712
0.712
0.722
0.716
0.722
0.722
0.728
0.728
0.718
0.718
0.716
0.702
0.702
0.704
0.682
0.660
0.644
0.636
0.650
0.652
0.682
0.656
0.710
0.672
0.724
0.668
0.700
0.696
0.702
0.704
0.694
0.714
0.682
0.702
0.688
0.712
0.720
0.712
0.722
0.724
0.732
0.728
0.738
0.722
0.718
0.288
0.444
0.686
0.736
0.264
0.424
0.714
0.726
0.708
0.730
0.712
0.714
0.702
0.692
0.686
0.682
0.688
0.696
0.720
0.724
0.740
0.754
0.744
0.734
0.738
0.716
0.702
0.694
0.682
0.668
0.664
0.668
0.656
0.668
0.670
0.678
0.700
0.706
0.716
0.732
0.760
0.754
0.750
0.734
0.724
0.710
0.692
0.686
0.682
0.690
0.690
0.690
0.706
0.698
0.712
0.724
0.742
0.748
0.754
0.750
0.742
0.740
0.732
0.726
0.726
0.718
0.720
0.734
0.738
0.744
0.754
0.740
0.748
0.746
0.732
0.736
0.736
0.726
0.720
0.718
0.716
0.716
0.728
0.700
0.700
0.700
0.692
0.698
0.694
0.698
0.710
0.726
0.724
0.728
0.726
0.722
0.720
0.716
0.718
0.720
0.726
0.732
0.748
0.740
0.738
0.744
0.740
0.736
0.736
0.736
0.748
0.762
0.776
0.768
0.750
0.714
0.674
0.674
0.690
0.694
0.696
0.702
0.700
0.708
0.734
0.726
0.740
0.724
0.730
0.730
0.716
0.728
0.702
0.708
0.706
0.698
0.710
0.708
0.712
0.718
0.732
0.752
0.784
0.780
0.792
0.778
0.776
0.770
0.758
0.754
0.752
0.742
0.752
0.736
0.736
0.728
0.746
0.760
0.738
0.734
0.746
0.748
0.744
0.762
0.766
0.778
0.774
0.742
0.724
0.716
0.724
0.728
0.708
0.686
0.666
0.658
0.636
0.630
0.630
0.620
0.606
0.602
0.592
0.580
0.576
0.588
0.540
0.542
0.566
0.524
0.532
0.534
0.526
0.522
0.510
0.510
0.506
0.502
0.496
0.494
0.494
0.488
0.486
0.496
0.500
0.512
0.526
0.546
0.562
0.596
0.612
0.638
0.700
0.716
0.746
0.700
0.306
0.372
0.674
0.648
0.644
0.636
0.612
0.620
0.598
0.606
0.598
0.604
0.608
0.608
0.608
0.600
0.604
0.588
0.590
0.596
0.594
0.586
0.588
0.574
0.580
0.572
0.572
0.566
0.568
0.574
0.570
0.576
0.570
0.576
0.574
0.574
0.580
0.578
0.596
0.592
0.580
0.580
0.570
0.564
0.560
0.556
0.548
0.544
0.544
0.538
0.540
0.538
0.534
0.536
0.538
0.528
0.542
0.550
0.562
0.568
0.596
0.618
0.622
0.636
0.626
0.610
0.598
0.580
0.574
0.562
0.560
0.582
0.594
0.624
0.620
0.624
0.622
0.620
0.632
0.620
0.616
0.602
0.592
0.592
0.588
0.570
0.562
0.550
0.556
0.578
0.634
0.718
0.732
0.750
0.772
0.752
0.748
0.756
0.748
0.732
0.688
0.638
0.612
0.608
0.618
0.618
0.626
0.644
0.652
0.652
0.654
0.638
0.630
0.632
0.652
0.646
0.656
0.650
0.664
0.666
0.654
0.642
0.636
0.638
0.634
0.634
0.614
0.614
0.606
0.608
0.610
0.606
0.614
0.610
0.612
0.628
0.636
0.646
0.640
0.650
0.648
0.654
0.652
0.644
0.650
0.636
0.652
0.652
0.646
0.640
0.630
0.642
0.612
0.616
0.612
0.608
0.616
0.622
0.632
0.636
0.632
0.622
0.624
0.618
0.628
0.622
0.612
0.618
0.620
0.610
0.616
0.608
0.610
0.600
0.600
0.596
0.586
0.590
0.596
0.596
0.594
0.598
0.600
0.602
0.606
0.612
0.608
0.608
0.602
0.600
0.594
0.572
0.570
0.568
0.238
0.328
0.586
0.588
0.596
0.608
0.600
0.620
0.612
0.616
0.598
0.610
0.604
0.594
0.576
0.448
0.684
0.328
0.270
0.514
0.294
0.300
0.430
0.304
0.302
0.740
0.376
0.340
0.390
0.300
0.522
0.206
0.396
0.390
0.308
0.294
0.438
0.502
0.202
0.340
0.434
0.294
0.212
0.492
0.460
0.288
0.202
0.208
0.280
0.460
0.334
0.398
0.228
0.480
0.484
0.478
0.484
0.488
0.486
0.488
0.494
0.498
0.502
0.512
0.512
0.512
0.518
0.518
0.524
0.508
0.516
0.498
0.502
0.504
0.488
0.498
0.488
0.486
0.492
0.490
0.500
0.502
0.506
0.510
0.528
0.520
0.524
0.522
0.522
0.526
0.518
0.518
0.514
0.510
0.510
0.510
0.506
0.514
0.510
0.516
0.514
0.518
0.526
0.530
0.540
0.552
0.554
0.566
0.570
0.568
0.564
0.562
0.564
0.570
0.564
0.562
0.562
0.570
0.572
0.576
0.572
0.572
0.576
0.574
0.578
0.578
0.592
0.580
0.582
0.588
0.582
0.572
0.568
0.582
0.596
0.602
0.620
0.626
0.634
0.628
0.624
0.610
0.598
0.580
0.564
0.552
0.554
0.560
0.586
0.608
0.644
0.676
0.676
0.682
0.680
0.676
0.678
0.672
0.664
0.668
0.676
0.692
0.694
0.704
0.708
0.724
0.740
0.726
0.714
0.688
0.682
0.690
0.696
0.708
0.722
0.722
0.736
0.742
0.746
0.728
0.720
0.700
0.698
0.716
0.722
0.718
0.710
0.706
0.704
0.686
0.696
0.676
0.642
0.652
0.728
0.784
0.800
0.826
0.810
0.792
0.774
0.764
0.764
0.770
0.772
0.776
0.776
0.804
0.798
0.796
0.800
0.790
0.754
0.748
0.736
0.720
0.722
0.718
0.708
0.724
0.736
0.742
0.746
0.750
0.752
0.738
0.726
0.714
0.706
0.688
0.684
0.692
0.702
0.710
0.740
0.742
0.754
0.750
0.748
0.734
0.714
0.714
0.706
0.702
0.716
0.712
0.714
0.708
0.682
0.674
0.666
0.668
0.668
0.640
0.642
0.634
0.622
0.620
0.612
0.606
0.598
0.630
0.524
0.566
0.562
0.570
0.572
0.566
0.560
0.566
0.566
0.570
0.570
0.560
0.570
0.572
0.562
0.566
0.552
0.556
0.560
0.570
0.590
0.600
0.614
0.620
0.640
0.638
0.628
0.630
0.618
0.614
0.604
0.608
0.592
0.598
0.602
0.606
0.604
0.600
0.602
0.598
0.596
0.598
0.606
0.602
0.612
0.608
0.612
0.616
0.618
0.616
0.620
0.612
0.620
0.618
0.622
0.612
0.610
0.602
0.596
0.600
0.596
0.588
0.590
0.584
0.590
0.600
0.618
0.632
0.622
0.614
0.602
0.600
0.594
0.598
0.604
0.612
0.602
0.608
0.610
0.624
0.630
0.648
0.654
0.652
0.648
0.648
0.648
0.636
0.622
0.608
0.602
0.604
0.598
0.600
0.614
0.638
0.640
0.652
0.640
0.630
0.598
0.594
0.586
0.586
0.600
0.606
0.632
0.654
0.688
0.708
0.714
0.696
0.674
0.640
0.614
0.590
0.576
0.566
0.562
0.564
0.572
0.600
0.596
0.606
0.648
0.688
0.726
0.726
0.694
0.672
0.652
0.614
0.606
0.612
0.606
0.616
0.622
0.634
0.646
0.666
0.680
0.680
0.662
0.632
0.610
0.594
0.580
0.574
0.584
0.598
0.642
0.696
0.740
0.754
0.766
0.746
0.724
0.698
0.674
0.642
0.626
0.618
0.618
0.676
0.734
0.780
0.764
0.736
0.728
0.716
0.710
0.710
0.690
0.652
0.628
0.636
0.664
0.686
0.684
0.700
0.704
0.688
0.684
0.664
0.660
0.656
0.638
0.642
0.638
0.648
0.658
0.664
0.688
0.688
0.690
0.682
0.692
0.684
0.678
0.670
0.652
0.642
0.636
0.632
0.612
0.598
0.612
0.650
0.700
0.794
0.812
0.780
0.780
0.750
0.744
0.742
0.724
0.692
0.678
0.662
0.662
0.650
0.654
0.662
0.652
0.656
0.670
0.668
0.660
0.636
0.632
0.632
0.618
0.622
0.612
0.608
0.618
0.618
0.632
0.626
0.624
0.622
0.616
0.622
0.626
0.610
0.604
0.594
0.592
0.588
0.584
0.588
0.590
0.602
0.616
0.640
0.666
0.668
0.680
0.676
0.662
0.644
0.620
0.600
0.588
0.576
0.586
0.598
0.642
0.642
0.676
0.668
0.676
0.650
0.660
0.630
0.642
0.624
0.618
0.610
0.610
0.614
0.612
0.626
0.632
0.632
0.628
0.626
0.616
0.614
0.608
0.616
0.622
0.640
0.652
0.662
0.680
0.688
0.686
0.680
0.676
0.672
0.646
0.648
0.622
0.626
0.618
0.644
0.646
0.622
0.616
0.602
0.596
0.594
0.588
0.584
0.586
0.592
0.602
0.618
0.620
0.654
0.650
0.652
0.628
0.598
0.606
0.600
0.598
0.616
0.626
0.632
0.630
0.630
0.620
0.634
0.608
0.612
0.602
0.606
0.598
0.602
0.596
0.608
0.618
0.628
0.638
0.668
0.682
0.676
0.674
0.656
0.638
0.642
0.640
0.640
0.628
0.622
0.622
0.626
0.622
0.608
0.614
0.614
0.620
0.612
0.606
0.600
0.592
0.580
0.574
0.566
0.568
0.562
0.564
0.560
0.568
0.568
0.562
0.556
0.554
0.554
0.552
0.564
0.576
0.582
0.580
0.568
0.572
0.586
0.636
0.628
0.632
0.642
0.666
0.638
0.634
0.622
0.600
0.594
0.582
0.592
0.614
0.624
0.634
0.656
0.660
0.644
0.624
0.614
0.610
0.608
0.620
0.620
0.630
0.676
0.690
0.704
0.722
0.710
0.706
0.696
0.678
0.666
0.664
0.658
0.666
0.664
0.672
0.676
0.666
0.684
0.674
0.662
0.648
0.622
0.608
0.590
0.574
0.574
0.568
0.582
0.582
0.586
0.582
0.584
0.588
0.586
0.594
0.596
0.588
0.588
0.578
0.582
0.588
0.582
0.594
0.606
0.622
0.630
0.638
0.652
0.646
0.624
0.616
0.602
0.592
0.578
0.572
0.570
0.584
0.584
0.580
0.596
0.608
0.600
0.592
0.594
0.604
0.596
0.584
0.590
0.600
0.616
0.628
0.626
0.642
0.628
0.616
0.622
0.616
0.606
0.586
0.606
0.622
0.642
0.676
0.718
0.750
0.750
0.740
0.728
0.710
0.680
0.662
0.646
0.634
0.620
0.612
0.602
0.602
0.612
0.622
0.628
0.660
0.684
0.710
0.714
0.714
0.710
0.688
0.680
0.654
0.644
0.644
0.656
0.660
0.686
0.694
0.694
0.696
0.686
0.670
0.666
0.656
0.642
0.646
0.634
0.632
0.628
0.618
0.614
0.620
0.624
0.634
0.630
0.634
0.628
0.618
0.612
0.596
0.590
0.594
0.606
0.628
0.650
0.638
0.622
0.620
0.622
0.626
0.624
0.630
0.630
0.632
0.634
0.638
0.640
0.644
0.638
0.638
0.650
0.650
0.650
0.640
0.634
0.642
0.640
0.636
0.636
0.660
0.686
0.708
0.698
0.678
0.670
0.664
0.666
0.664
0.676
0.682
0.674
0.674
0.664
0.660
0.662
0.664
0.664
0.646
0.640
0.640
0.656
0.656
0.662
0.664
0.664
0.672
0.668
0.668
0.652
0.658
0.642
0.648
0.660
0.648
0.644
0.632
0.634
0.630
0.642
0.628
0.644
0.636
0.642
0.636
0.638
0.630
0.638
0.626
0.630
0.618
0.618
0.620
0.628
0.626
0.632
0.624
0.636
0.624
0.628
0.622
0.616
0.618
0.624
0.604
0.602
0.592
0.590
0.590
0.582
0.582
0.584
0.584
0.584
0.590
0.586
0.588
0.592
0.588
0.594
0.598
0.598
0.606
0.610
0.612
0.618
0.616
0.618
0.618
0.600
0.586
0.564
0.566
0.558
0.566
0.572
0.600
0.596
0.602
0.598
0.612
0.598
0.618
0.628
0.636
0.638
0.620
0.612
0.594
0.588
0.582
0.586
0.600
0.592
0.600
0.606
0.622
0.660
0.644
0.644
0.624
0.622
0.618
0.626
0.622
0.626
0.612
0.594
0.594
0.592
0.596
0.602
0.606
0.604
0.606
0.604
0.612
0.592
0.588
0.594
0.602
0.602
0.612
0.612
0.616
0.614
0.596
0.600
0.620
0.626
0.634
0.642
0.634
0.642
0.644
0.658
0.658
0.654
0.650
0.646
0.652
0.656
0.650
0.656
0.640
0.630
0.626
0.634
0.650
0.652
0.662
0.662
0.658
0.654
0.656
0.652
0.656
0.662
0.648
0.640
0.650
0.650
0.656
0.652
0.630
0.638
0.640
0.648
0.664
0.678
0.668
0.670
0.648
0.642
0.616
0.600
0.586
0.576
0.578
0.576
0.570
0.576
0.592
0.636
0.690
0.714
0.714
0.706
0.676
0.662
0.648
0.656
0.644
0.630
0.616
0.604
0.610
0.622
0.652
0.692
0.696
0.720
0.724
0.718
0.712
0.696
0.662
0.642
0.640
0.652
0.656
0.670
0.690
0.688
0.706
0.716
0.718
0.714
0.698
0.674
0.654
0.638
0.620
0.632
0.656
0.682
0.714
0.726
0.718
0.718
0.706
0.700
0.690
0.668
0.668
0.660
0.658
0.664
0.664
0.668
0.662
0.638
0.652
0.682
0.676
0.672
0.642
0.626
0.618
0.614
0.626
0.644
0.664
0.674
0.680
0.664
0.654
0.662
0.676
0.694
0.714
0.710
0.708
0.700
0.682
0.662
0.662
0.650
0.634
0.618
0.614
0.628
0.646
0.674
0.672
0.666
0.664
0.680
0.678
0.660
0.648
0.648
0.648
0.652
0.654
0.666
0.672
0.676
0.642
0.650
0.662
0.674
0.676
0.678
0.674
0.680
0.676
0.682
0.678
0.676
0.684
0.692
0.688
0.692
0.674
0.670
0.656
0.634
0.622
0.618
0.628
0.642
0.670
0.684
0.684
0.690
0.686
0.674
0.648
0.636
0.638
0.640
0.644
0.650
0.656
0.662
0.666
0.672
0.664
0.664
0.652
0.636
0.622
0.614
0.616
0.622
0.628
0.636
0.642
0.646
0.648
0.638
0.632
0.646
0.644
0.646
0.638
0.634
0.634
0.628
0.634
0.644
0.618
0.612
0.618
0.620
0.624
0.626
0.620
0.606
0.610
0.616
0.616
0.604
0.602
0.598
0.592
0.590
0.588
0.582
0.576
0.572
0.568
0.564
0.560
0.560
0.564
0.558
0.574
0.570
0.566
0.564
0.574
0.594
0.608
0.610
0.620
0.622
0.610
0.596
0.596
0.606
0.614
0.642
0.662
0.672
0.672
0.670
0.666
0.664
0.644
0.634
0.612
0.608
0.610
0.628
0.648
0.646
0.658
0.666
0.666
0.660
0.638
0.624
0.614
0.612
0.616
0.616
0.622
0.618
0.628
0.638
0.628
0.634
0.634
0.628
0.628
0.624
0.610
0.610
0.612
0.620
0.624
0.624
0.636
0.638
0.644
0.638
0.628
0.618
0.622
0.612
0.608
0.608
0.608
0.608
0.610
0.608
0.608
0.604
0.596
0.600
0.610
0.632
0.652
0.666
0.658
0.634
0.626
0.624
0.620
0.614
0.610
0.608
0.604
0.596
0.590
0.582
0.576
0.576
0.572
0.586
0.592
0.602
0.610
0.602
0.610
0.612
0.622
0.632
0.646
0.656
0.638
0.612
0.612
0.600
0.604
0.600
0.604
0.604
0.610
0.618
0.612
0.624
0.636
0.628
0.620
0.628
0.624
0.632
0.664
0.702
0.760
0.786
0.766
0.754
0.750
0.716
0.680
0.650
0.640
0.612
0.616
0.608
0.592
0.596
0.594
0.602
0.604
0.606
0.610
0.604
0.600
0.598
0.588
0.582
0.574
0.566
0.572
0.554
0.570
0.560
0.592
0.586
0.598
0.594
0.592
0.596
0.590
0.604
0.610
0.618
0.616
0.618
0.620
0.618
0.622
0.620
0.632
0.628
0.642
0.654
0.666
0.680
0.672
0.680
0.678
0.686
0.678
0.686
0.682
0.680
0.676
0.670
0.642
0.642
0.644
0.658
0.670
0.684
0.690
0.696
0.708
0.700
0.678
0.670
0.662
0.656
0.660
0.662
0.656
0.660
0.674
0.684
0.682
0.662
0.652
0.638
0.632
0.626
0.632
0.648
0.658
0.674
0.692
0.696
0.706
0.704
0.694
0.690
0.652
0.638
0.630
0.636
0.644
0.656
0.664
0.674
0.686
0.686
0.694
0.694
0.678
0.670
0.662
0.638
0.624
0.638
0.644
0.664
0.686
0.680
0.670
0.654
0.648
0.636
0.632
0.644
0.642
0.666
0.664
0.678
0.680
0.650
0.652
0.686
0.692
0.706
0.708
0.692
0.682
0.666
0.636
0.624
0.616
0.618
0.632
0.628
0.640
0.666
0.670
0.678
0.684
0.678
0.678
0.676
0.666
0.660
0.668
0.658
0.658
0.656
0.654
0.656
0.660
0.662
0.664
0.676
0.668
0.642
0.636
0.640
0.650
0.654
0.650
0.648
0.646
0.642
0.624
0.612
0.604
0.608
0.616
0.622
0.638
0.644
0.664
0.654
0.630
0.642
0.656
0.652
0.640
0.638
0.622
0.628
0.622
0.622
0.602
0.598
0.596
0.588
0.582
0.580
0.580
0.592
0.598
0.614
0.678
0.666
0.644
0.628
0.616
0.618
0.612
0.608
0.610
0.608
0.622
0.628
0.614
0.610
0.598
0.590
0.584
0.582
0.584
0.578
0.580
0.586
0.592
0.590
0.578
0.566
0.556
0.554
0.554
0.552
0.564
0.574
0.590
0.608
0.632
0.644
0.662
0.662
0.666
0.650
0.642
0.636
0.628
0.620
0.606
0.600
0.616
0.630
0.654
0.652
0.664
0.658
0.664
0.668
0.668
0.670
0.664
0.660
0.654
0.654
0.636
0.622
0.638
0.652
0.690
0.694
0.726
0.716
0.718
0.708
0.696
0.674
0.668
0.660
0.646
0.634
0.658
0.678
0.706
0.726
0.714
0.708
0.706
0.684
0.672
0.666
0.650
0.644
0.652
0.658
0.682
0.710
0.732
0.726
0.720
0.702
0.660
0.668
0.664
0.672
0.672
0.680
0.672
0.664
0.660
0.654
0.646
0.638
0.636
0.634
0.634
0.626
0.616
0.616
0.624
0.638
0.658
0.664
0.676
0.678
0.684
0.684
0.686
0.674
0.674
0.674
0.682
0.684
0.680
0.672
0.672
0.658
0.642
0.622
0.622
0.624
0.638
0.650
0.660
0.660
0.670
0.674
0.674
0.668
0.660
0.658
0.658
0.660
0.666
0.668
0.668
0.676
0.680
0.684
0.684
0.676
0.678
0.676
0.670
0.670
0.666
0.652
0.630
0.622
0.632
0.628
0.630
0.622
0.618
0.614
0.622
0.626
0.640
0.634
0.624
0.640
0.654
0.686
0.690
0.692
0.682
0.668
0.666
0.660
0.644
0.640
0.642
0.638
0.640
0.642
0.634
0.624
0.608
0.610
0.624
0.632
0.662
0.674
0.688
0.694
0.690
0.688
0.692
0.688
0.670
0.650
0.642
0.632
0.628
0.614
0.612
0.622
0.638
0.658
0.682
0.658
0.640
0.650
0.638
0.646
0.656
0.650
0.654
0.658
0.652
0.660
0.668
0.672
0.680
0.684
0.690
0.698
0.694
0.700
0.698
0.698
0.696
0.694
0.688
0.698
0.676
0.714
0.700
0.680
0.660
0.640
0.620
0.606
0.600
0.590
0.596
0.592
0.592
0.606
0.628
0.654
0.712
0.754
0.752
0.744
0.734
0.712
0.694
0.686
0.678
0.664
0.656
0.660
0.656
0.664
0.660
0.656
0.664
0.672
0.686
0.692
0.702
0.692
0.698
0.684
0.684
0.682
0.660
0.650
0.642
0.628
0.616
0.610
0.604
0.624
0.644
0.634
0.612
0.602
0.594
0.586
0.590
0.630
0.632
0.654
0.654
0.672
0.676
0.704
0.714
0.754
0.830
0.754
0.704
0.666
0.644
0.616
0.602
0.594
0.574
0.572
0.556
0.548
0.550
0.542
0.548
0.552
0.562
0.578
0.618
0.640
0.656
0.702
0.704
0.734
0.732
0.738
0.726
0.706
0.678
0.646
0.634
0.644
0.690
0.676
0.684
0.682
0.680
0.652
0.632
0.658
0.692
0.722
0.776
0.774
0.788
0.770
0.762
0.746
0.728
0.730
0.712
0.700
0.702
0.698
0.694
0.692
0.698
0.714
0.728
0.718
0.720
0.700
0.706
0.698
0.688
0.696
0.690
0.692
0.690
0.712
0.688
0.704
0.706
0.684
0.652
0.666
0.666
0.666
0.666
0.670
0.654
0.636
0.632
0.640
0.674
0.682
0.700
0.702
0.706
0.706
0.700
0.702
0.698
0.702
0.692
0.678
0.660
0.668
0.658
0.662
0.654
0.632
0.618
0.632
0.632
0.648
0.660
0.670
0.684
0.680
0.678
0.684
0.678
0.678
0.670
0.668
0.662
0.662
0.670
0.668
0.668
0.666
0.640
0.630
0.636
0.634
0.644
0.652
0.660
0.670
0.674
0.680
0.682
0.694
0.668
0.640
0.632
0.626
0.636
0.634
0.652
0.660
0.658
0.664
0.664
0.662
0.664
0.674
0.664
0.678
0.688
0.686
0.680
0.680
0.666
0.654
0.652
0.644
0.646
0.656
0.652
0.682
0.676
0.676
0.664
0.640
0.628
0.638
0.654
0.674
0.686
0.712
0.700
0.708
0.696
0.690
0.672
0.664
0.656
0.654
0.646
0.654
0.654
0.636
0.620
0.608
0.610
0.602
0.612
0.640
0.638
0.668
0.672
0.666
0.646
0.636
0.648
0.668
0.664
0.666
0.670
0.662
0.656
0.644
0.634
0.622
0.620
0.616
0.618
0.624
0.628
0.622
0.616
0.642
0.658
0.682
0.692
0.688
0.678
0.678
0.672
0.664
0.656
0.654
0.648
0.644
0.640
0.636
0.630
0.626
0.642
0.670
0.690
0.716
0.726
0.742
0.716
0.710
0.698
0.684
0.672
0.670
0.670
0.664
0.668
0.676
0.682
0.678
0.686
0.688
0.686
0.680
0.672
0.654
0.634
0.630
0.634
0.644
0.654
0.668
0.668
0.674
0.672
0.666
0.678
0.670
0.674
0.674
0.664
0.668
0.658
0.654
0.654
0.652
0.678
0.666
0.662
0.650
0.648
0.636
0.628
0.622
0.634
0.644
0.660
0.666
0.682
0.674
0.678
0.682
0.658
0.640
0.632
0.620
0.616
0.616
0.610
0.604
0.616
0.636
0.670
0.686
0.708
0.716
0.708
0.710
0.696
0.692
0.680
0.676
0.676
0.680
0.684
0.690
0.700
0.712
0.696
0.684
0.662
0.640
0.636
0.638
0.646
0.652
0.664
0.674
0.694
0.690
0.696
0.696
0.692
0.690
0.698
0.698
0.690
0.688
0.680
0.676
0.680
0.678
0.674
0.672
0.676
0.662
0.648
0.650
0.656
0.666
0.670
0.672
0.674
0.672
0.672
0.668
0.666
0.666
0.666
0.662
0.658
0.662
0.662
0.662
0.666
0.636
0.632
0.642
0.650
0.654
0.660
0.660
0.656
0.656
0.650
0.654
0.650
0.656
0.650
0.656
0.648
0.658
0.652
0.648
0.632
0.624
0.636
0.642
0.656
0.646
0.646
0.638
0.634
0.634
0.624
0.626
0.628
0.632
0.632
0.646
0.650
0.658
0.652
0.664
0.666
0.670
0.664
0.642
0.634
0.634
0.636
0.634
0.638
0.628
0.620
0.618
0.608
0.606
0.608
0.600
0.612
0.620
0.632
0.656
0.666
0.686
0.690
0.692
0.680
0.674
0.664
0.642
0.632
0.622
0.610
0.610
0.618
0.622
0.632
0.632
0.632
0.622
0.612
0.620
0.628
0.622
0.616
0.612
0.614
0.604
0.606
0.598
0.590
0.598
0.590
0.586
0.582
0.584
0.594
0.608
0.626
0.646
0.622
0.626
0.618
0.606
0.604
0.594
0.598
0.596
0.586
0.588
0.586
0.602
0.610
0.616
0.630
0.646
0.670
0.664
0.652
0.658
0.650
0.654
0.662
0.660
0.636
0.646
0.642
0.672
0.688
0.700
0.700
0.704
0.704
0.694
0.672
0.646
0.626
0.614
0.606
0.600
0.610
0.602
0.618
0.616
0.608
0.604
0.592
0.592
0.578
0.574
0.566
0.558
0.554
0.542
0.542
0.534
0.534
0.530
0.532
0.542
0.544
0.548
0.564
0.564
0.578
0.586
0.606
0.622
0.628
0.640
0.638
0.628
0.596
0.598
0.598
0.610
0.602
0.598
0.598
0.610
0.638
0.656
0.656
0.650
0.652
0.642
0.636
0.640
0.626
0.626
0.632
0.636
0.642
0.656
0.666
0.680
0.690
0.690
0.670
0.646
0.660
0.670
0.686
0.702
0.694
0.702
0.698
0.710
0.718
0.714
0.712
0.718
0.710
0.716
0.700
0.708
0.702
0.692
0.682
0.682
0.664
0.642
0.644
0.646
0.672
0.662
0.642
0.650
0.672
0.700
0.708
0.706
0.696
0.690
0.680
0.672
0.664
0.670
0.674
0.678
0.694
0.688
0.674
0.654
0.666
0.672
0.686
0.694
0.688
0.690
0.686
0.678
0.674
0.668
0.660
0.654
0.656
0.630
0.634
0.638
0.664
0.660
0.664
0.644
0.636
0.648
0.658
0.672
0.680
0.678
0.672
0.664
0.662
0.666
0.654
0.654
0.650
0.640
0.640
0.640
0.652
0.662
0.656
0.646
0.662
0.684
0.688
0.698
0.692
0.678
0.662
0.654
0.644
0.640
0.630
0.620
0.614
0.622
0.646
0.670
0.694
0.696
0.706
0.698
0.688
0.666
0.668
0.652
0.654
0.650
0.630
0.626
0.636
0.648
0.676
0.680
0.680
0.686
0.678
0.676
0.668
0.662
0.662
0.664
0.660
0.658
0.656
0.632
0.626
0.638
0.650
0.666
0.668
0.674
0.668
0.668
0.666
0.644
0.632
0.630
0.636
0.646
0.650
0.662
0.670
0.672
0.670
0.680
0.666
0.648
0.632
0.626
0.638
0.642
0.650
0.650
0.658
0.658
0.660
0.662
0.658
0.664
0.660
0.662
0.652
0.646
0.642
0.640
0.634
0.630
0.630
0.622
0.612
0.610
0.612
0.624
0.614
0.608
0.608
0.616
0.624
0.630
0.640
0.634
0.630
0.630
0.622
0.618
0.616
0.618
0.612
0.614
0.616
0.620
0.624
0.626
0.638
0.636
0.642
0.642
0.626
0.616
0.612
0.618
0.628
0.628
0.628
0.634
0.630
0.632
0.632
0.632
0.636
0.632
0.632
0.632
0.630
0.622
0.626
0.626
0.630
0.624
0.626
0.622
0.624
0.612
0.608
0.618
0.628
0.632
0.644
0.652
0.648
0.658
0.646
0.640
0.632
0.632
0.622
0.610
0.606
0.606
0.616
0.622
0.628
0.638
0.646
0.652
0.660
0.666
0.676
0.658
0.638
0.622
0.620
0.630
0.656
0.662
0.666
0.674
0.668
0.656
0.658
0.644
0.642
0.642
0.634
0.640
0.644
0.652
0.654
0.654
0.648
0.644
0.642
0.634
0.628
0.612
0.608
0.618
0.634
0.642
0.664
0.668
0.674
0.682
0.682
0.682
0.676
0.670
0.656
0.654
0.644
0.634
0.618
0.616
0.614
0.612
0.626
0.636
0.650
0.664
0.674
0.684
0.686
0.674
0.672
0.646
0.624
0.622
0.612
0.604
0.592
0.584
0.576
0.572
0.562
0.556
0.550
0.548
0.544
0.542
0.540
0.538
0.538
0.534
0.536
0.538
0.546
0.558
0.592
0.590
0.586
0.578
0.570
0.578
0.590
0.602
0.618
0.618
0.630
0.614
0.634
0.636
0.634
0.632
0.624
0.616
0.608
0.598
0.588
0.584
0.570
0.568
0.560
0.558
0.566
0.560
0.568
0.576
0.580
0.590
0.586
0.598
0.614
0.618
0.624
0.636
0.648
0.652
0.638
0.632
0.632
0.632
0.622
0.614
0.608
0.600
0.594
0.596
0.588
0.594
0.604
0.608
0.616
0.628
0.630
0.256
0.366
0.602
0.574
0.552
0.548
0.552
0.558
0.566
0.564
0.558
0.560
0.576
0.610
0.626
0.624
0.618
0.598
0.580
0.578
0.592
0.616
0.630
0.630
0.626
0.630
0.644
0.662
0.674
0.666
0.674
0.672
0.664
0.688
0.672
0.702
0.676
0.682
0.636
0.634
0.628
0.632
0.630
0.636
0.638
0.652
0.652
0.654
0.650
0.646
0.652
0.648
0.664
0.672
0.698
0.710
0.714
0.696
0.682
0.676
0.660
0.652
0.636
0.632
0.630
0.624
0.616
0.608
0.626
0.642
0.654
0.666
0.674
0.684
0.678
0.672
0.650
0.646
0.646
0.644
0.648
0.652
0.666
0.692
0.698
0.730
0.742
0.720
0.720
0.686
0.668
0.650
0.630
0.626
0.620
0.634
0.642
0.670
0.704
0.718
0.724
0.714
0.704
0.698
0.684
0.662
0.646
0.646
0.648
0.640
0.652
0.652
0.658
0.662
0.672
0.670
0.664
0.652
0.640
0.624
0.616
0.612
0.618
0.628
0.634
0.636
0.628
0.636
0.630
0.630
0.618
0.636
0.640
0.662
0.684
0.680
0.678
0.660
0.666
0.650
0.642
0.654
0.640
0.646
0.650
0.654
0.664
0.674
0.676
0.680
0.662
0.660
0.658
0.650
0.642
0.638
0.618
0.616
0.606
0.596
0.600
0.598
0.604
0.622
0.616
0.612
0.620
0.658
0.654
0.642
0.624
0.612
0.612
0.632
0.664
0.680
0.662
0.666
0.646
0.658
0.648
0.654
0.640
0.642
0.634
0.636
0.642
0.660
0.662
0.644
0.632
0.624
0.628
0.618
0.616
0.616
0.610
0.608
0.618
0.624
0.630
0.644
0.648
0.636
0.662
0.650
0.662
0.642
0.648
0.636
0.634
0.646
0.642
0.648
0.630
0.634
0.652
0.636
0.628
0.630
0.684
0.736
0.796
0.824
0.788
0.752
0.708
0.682
0.654
0.630
0.606
0.610
0.676
0.742
0.766
0.784
0.774
0.758
0.726
0.700
0.720
0.710
0.738
0.728
0.734
0.764
0.752
0.748
0.704
0.714
0.746
0.762
0.792
0.770
0.776
0.784
0.772
0.782
0.772
0.784
0.774
0.744
0.716
0.696
0.704
0.722
0.774
0.776
0.806
0.794
0.802
0.804
0.772
0.778
0.786
0.786
0.788
0.778
0.774
0.756
0.732
0.688
0.688
0.680
0.700
0.718
0.732
0.772
0.782
0.800
0.812
0.802
0.804
0.794
0.772
0.768
0.768
0.764
0.772
0.788
0.786
0.796
0.782
0.780
0.760
0.748
0.732
0.712
0.718
0.710
0.688
0.664
0.666
0.712
0.748
0.754
0.742
0.736
0.736
0.738
0.716
0.698
0.666
0.646
0.648
0.704
0.738
0.756
0.782
0.786
0.804
0.798
0.770
0.736
0.718
0.692
0.674
0.666
0.684
0.718
0.738
0.748
0.760
0.752
0.764
0.746
0.732
0.710
0.688
0.682
0.670
0.672
0.686
0.708
0.720
0.772
0.754
0.712
0.726
0.742
0.750
0.718
0.720
0.700
0.704
0.682
0.690
0.682
0.688
0.688
0.688
0.680
0.662
0.644
0.654
0.684
0.748
0.842
0.822
0.802
0.768
0.752
0.744
0.740
0.722
0.684
0.662
0.648
0.636
0.650
0.672
0.680
0.672
0.650
0.674
0.708
0.724
0.708
0.678
0.664
0.674
0.712
0.758
0.752
0.728
0.702
0.678
0.664
0.648
0.648
0.696
0.704
0.734
0.758
0.744
0.770
0.740
0.734
0.736
0.734
0.734
0.728
0.720
0.696
0.672
0.656
0.664
0.678
0.702
0.702
0.716
0.734
0.734
0.746
0.746
0.744
0.734
0.722
0.714
0.714
0.706
0.708
0.698
0.694
0.700
0.694
0.700
0.694
0.700
0.694
0.676
0.656
0.642
0.652
0.662
0.672
0.678
0.684
0.694
0.708
0.712
0.714
0.710
0.718
0.716
0.708
0.704
0.702
0.702
0.706
0.710
0.702
0.700
0.688
0.680
0.678
0.682
0.690
0.698
0.714
0.716
0.706
0.700
0.692
0.678
0.664
0.642
0.664
0.686
0.722
0.748
0.762
0.744
0.734
0.718
0.714
0.696
0.688
0.690
0.688
0.690
0.686
0.682
0.684
0.674
0.676
0.662
0.664
0.658
0.646
0.636
0.626
0.610
0.606
0.598
0.594
0.596
0.598
0.608
0.602
0.608
0.612
0.604
0.600
0.596
0.590
0.582
0.600
0.604
0.628
0.676
0.704
0.738
0.784
0.750
0.756
0.712
0.706
0.646
0.632
0.610
0.610
0.596
0.600
0.598
0.586
0.582
0.578
0.592
0.624
0.638
0.654
0.666
0.666
0.660
0.650
0.632
0.622
0.604
0.600
0.592
0.588
0.586
0.582
0.588
0.590
0.608
0.618
0.620
0.614
0.608
0.604
0.602
0.598
0.604
0.606
0.616
0.628
0.624
0.634
0.642
0.640
0.656
0.660
0.648
0.640
0.628
0.614
0.604
0.600
0.602
0.622
0.626
0.658
0.668
0.668
0.680
0.668
0.648
0.630
0.612
0.602
0.602
0.604
0.612
0.634
0.680
0.716
0.736
0.706
0.684
0.654
0.638
0.614
0.602
0.596
0.632
0.668
0.730
0.758
0.794
0.818
0.790
0.794
0.776
0.748
0.720
0.704
0.684
0.674
0.682
0.696
0.708
0.728
0.714
0.718
0.724
0.720
0.720
0.694
0.676
0.688
0.700
0.698
0.712
0.718
0.706
0.702
0.710
0.748
0.734
0.706
0.690
0.658
0.636
0.626
0.648
0.708
0.744
0.772
0.808
0.794
0.810
0.792
0.766
0.760
0.724
0.692
0.666
0.656
0.672
0.694
0.728
0.782
0.786
0.774
0.778
0.770
0.744
0.720
0.698
0.682
0.702
0.696
0.680
0.686
0.660
0.650
0.678
0.704
0.738
0.758
0.778
0.760
0.748
0.756
0.740
0.712
0.676
0.656
0.626
0.618
0.606
0.600
0.638
0.664
0.698
0.734
0.748
0.760
0.742
0.746
0.734
0.708
0.696
0.686
0.686
0.684
0.704
0.700
0.710
0.714
0.704
0.700
0.700
0.692
0.692
0.694
0.684
0.686
0.686
0.676
0.678
0.662
0.666
0.646
0.634
0.632
0.632
0.686
0.742
0.770
0.764
0.782
0.772
0.752
0.736
0.714
0.696
0.680
0.684
0.712
0.720
0.692
0.676
0.664
0.666
0.678
0.706
0.710
0.690
0.666
0.656
0.650
0.676
0.702
0.742
0.774
0.766
0.792
0.772
0.780
0.750
0.752
0.712
0.700
0.700
0.718
0.738
0.728
0.732
0.722
0.756
0.734
0.706
0.672
0.664
0.674
0.686
0.722
0.718
0.720
0.756
0.748
0.736
0.700
0.668
0.648
0.628
0.628
0.640
0.644
0.626
0.628
0.648
0.678
0.682
0.696
0.712
0.732
0.718
0.702
0.674
0.646
0.632
0.618
0.608
0.596
0.600
0.610
0.608
0.592
0.582
0.584
0.574
0.572
0.574
0.572
0.566
0.568
0.568
0.562
0.558
0.552
0.548
0.540
0.538
0.532
0.538
0.538
0.538
0.546
0.582
0.612
0.662
0.722
0.780
0.754
0.744
0.720
0.668
0.624
0.626
0.644
0.658
0.638
0.630
0.614
0.610
0.598
0.590
0.596
0.600
0.612
0.598
0.592
0.592
0.604
0.622
0.656
0.670
0.666
0.638
0.628
0.614
0.596
0.586
0.582
0.582
0.582
0.592
0.592
0.582
0.598
0.612
0.634
0.642
0.662
0.652
0.662
0.650
0.654
0.644
0.640
0.616
0.612
0.608
0.596
0.592
0.586
0.590
0.586
0.592
0.584
0.572
0.574
0.572
0.582
0.588
0.598
0.598
0.594
0.596
0.596
0.590
0.586
0.586
0.586
0.590
0.594
0.620
0.628
0.638
0.620
0.602
0.600
0.588
0.590
0.592
0.604
0.608
0.594
0.592
0.598
0.622
0.646
0.652
0.638
0.630
0.618
0.632
0.614
0.612
0.606
0.612
0.626
0.642
0.674
0.686
0.712
0.690
0.696
0.690
0.676
0.656
0.638
0.622
0.606
0.594
0.588
0.594
0.618
0.628
0.652
0.660
0.680
0.676
0.670
0.674
0.666
0.666
0.658
0.650
0.642
0.644
0.652
0.676
0.668
0.680
0.692
0.694
0.688
0.670
0.648
0.648
0.656
0.676
0.690
0.686
0.670
0.644
0.624
0.622
0.662
0.680
0.696
0.724
0.772
0.760
0.738
0.724
0.688
0.662
0.646
0.636
0.650
0.666
0.706
0.726
0.698
0.402
0.346
0.726
0.726
0.724
0.710
0.702
0.686
0.670
0.664
0.680
0.662
0.664
0.670
0.664
0.674
0.668
0.680
0.670
0.678
0.674
0.676
0.672
0.676
0.662
0.668
0.658
0.660
0.654
0.654
0.660
0.654
0.658
0.654
0.658
0.654
0.646
0.644
0.636
0.626
0.624
0.616
0.598
0.596
0.596
0.592
0.590
0.586
0.582
0.584
0.588
0.590
0.602
0.614
0.624
0.638
0.644
0.636
0.648
0.638
0.636
0.628
0.618
0.614
0.602
0.594
0.584
0.578
0.578
0.588
0.584
0.598
0.594
0.590
0.586
0.592
0.588
0.588
0.586
0.582
0.582
0.576
0.574
0.570
0.568
0.576
0.584
0.588
0.604
0.598
0.600
0.598
0.588
0.578
0.570
0.574
0.570
0.578
0.588
0.584
0.582
0.576
0.574
0.584
0.624
0.646
0.658
0.656
0.656
0.634
0.622
0.602
0.590
0.578
0.592
0.586
0.598
0.604
0.614
0.608
0.618
0.612
0.614
0.614
0.612
0.608
0.600
0.598
0.594
0.596
0.600
0.610
0.614
0.622
0.638
0.636
0.658
0.638
0.642
0.646
0.638
0.648
0.636
0.648
0.652
0.660
0.662
0.662
0.654
0.658
0.656
0.660
0.664
0.684
0.654
0.626
0.632
0.640
0.658
0.676
0.690
0.696
0.706
0.702
0.702
0.698
0.694
0.692
0.690
0.686
0.684
0.688
0.700
0.702
0.710
0.718
0.716
0.700
0.694
0.676
0.672
0.668
0.676
0.676
0.680
0.698
0.690
0.692
0.700
0.688
0.680
0.670
0.674
0.662
0.666
0.654
0.632
0.634
0.640
0.650
0.674
0.680
0.682
0.678
0.674
0.664
0.658
0.646
0.644
0.652
0.652
0.662
0.656
0.672
0.664
0.658
0.638
0.636
0.652
0.666
0.670
0.664
0.666
0.662
0.664
0.664
0.672
0.664
0.662
0.666
0.652
0.636
0.638
0.650
0.660
0.680
0.682
0.680
0.686
0.672
0.658
0.642
0.632
0.640
0.650
0.658
0.674
0.690
0.688
0.694
0.706
0.698
0.690
0.686
0.686
0.684
0.676
0.656
0.638
0.640
0.650
0.650
0.662
0.660
0.654
0.662
0.668
0.648
0.632
0.630
0.656
0.666
0.672
0.666
0.648
0.630
0.626
0.624
0.624
0.614
0.616
0.618
0.630
0.652
0.638
0.634
0.628
0.620
0.614
0.608
0.608
0.628
0.642
0.648
0.658
0.680
0.690
0.696
0.678
0.658
0.644
0.626
0.636
0.638
0.654
0.670
0.684
0.686
0.682
0.686
0.692
0.694
0.696
0.684
0.686
0.690
0.690
0.692
0.702
0.702
0.708
0.708
0.704
0.710
0.712
0.708
0.692
0.698
0.694
0.686
0.696
0.690
0.692
0.690
0.678
0.680
0.668
0.644
0.636
0.648
0.662
0.664
0.668
0.660
0.670
0.660
0.670
0.664
0.660
0.664
0.656
0.632
0.612
0.604
0.606
0.592
0.592
0.590
0.584
0.586
0.580
0.580
0.574
0.570
0.562
0.558
0.554
0.550
0.546
0.540
0.534
0.540
0.538
0.534
0.532
0.530
0.528
0.544
0.564
0.584
0.604
0.634
0.676
0.722
0.734
0.734
0.674
0.662
0.648
0.640
0.624
0.616
0.606
0.590
0.598
0.582
0.582
0.576
0.592
0.598
0.632
0.660
0.648
0.626
0.626
0.622
0.634
0.630
0.622
0.608
0.610
0.600
0.596
0.592
0.594
0.596
0.606
0.620
0.632
0.636
0.632
0.604
0.614
0.622
0.654
0.658
0.652
0.656
0.660
0.642
0.632
0.618
0.600
0.588
0.582
0.574
0.572
0.568
0.574
0.574
0.582
0.590
0.596
0.610
0.608
0.612
0.616
0.614
0.614
0.610
0.616
0.622
0.628
0.640
0.652
0.666
0.674
0.690
0.690
0.674
0.648
0.630
0.610
0.596
0.586
0.580
0.576
0.578
0.570
0.578
0.576
0.584
0.600
0.604
0.604
0.610
0.614
0.640
0.628
0.616
0.606
0.600
0.588
0.580
0.572
0.578
0.570
0.576
0.576
0.568
0.566
0.560
0.564
0.570
0.620
0.642
0.670
0.662
0.632
0.630
0.620
0.608
0.606
0.612
0.618
0.626
0.612
0.608
0.588
0.596
0.594
0.632
0.656
0.708
0.738
0.730
0.704
0.672
0.628
0.614
0.596
0.592
0.586
0.580
0.602
0.618
0.650
0.716
0.702
0.692
0.680
0.676
0.654
0.642
0.628
0.612
0.610
0.614
0.640
0.648
0.646
0.656
0.666
0.682
0.702
0.686
0.688
0.682
0.660
0.646
0.622
0.620
0.622
0.626
0.620
0.640
0.658
0.638
0.648
0.662
0.658
0.666
0.682
0.658
0.652
0.654
0.648
0.658
0.660
0.648
0.648
0.656
0.662
0.664
0.662
0.656
0.660
0.654
0.644
0.638
0.634
0.622
0.624
0.626
0.626
0.634
0.642
0.638
0.620
0.618
0.602
0.604
0.606
0.592
0.588
0.582
0.580
0.604
0.622
0.642
0.662
0.670
0.666
0.660
0.652
0.638
0.628
0.620
0.614
0.598
0.592
0.600
0.594
0.590
0.588
0.590
0.590
0.610
0.632
0.650
0.662
0.676
0.666
0.666
0.648
0.632
0.620
0.608
0.604
0.606
0.608
0.600
0.596
0.586
0.584
0.586
0.594
0.604
0.602
0.612
0.606
0.606
0.606
0.622
0.632
0.642
0.628
0.648
0.680
0.696
0.706
0.698
0.674
0.650
0.636
0.620
0.608
0.606
0.604
0.614
0.632
0.654
0.668
0.654
0.632
0.622
0.626
0.644
0.642
0.642
0.650
0.636
0.622
0.648
0.648
0.636
0.626
0.616
0.610
0.620
0.630
0.260
0.406
0.696
0.720
0.738
0.744
0.736
0.726
0.706
0.680
0.642
0.628
0.630
0.628
0.626
0.626
0.612
0.608
0.612
0.620
0.606
0.604
0.610
0.610
0.602
0.598
0.612
0.620
0.628
0.644
0.642
0.652
0.646
0.648
0.644
0.628
0.612
0.592
0.594
0.602
0.614
0.636
0.640
0.622
0.632
0.638
0.648
0.650
0.636
0.638
0.640
0.648
0.650
0.660
0.664
0.670
0.670
0.656
0.630
0.618
0.622
0.634
0.634
0.640
0.646
0.638
0.636
0.642
0.632
0.624
0.622
0.650
0.660
0.650
0.634
0.636
0.622
0.616
0.598
0.604
0.612
0.610
0.612
0.604
0.612
0.612
0.622
0.618
0.624
0.638
0.646
0.644
0.622
0.616
0.612
0.612
0.610
0.604
0.606
0.598
0.596
0.592
0.584
0.582
0.596
0.594
0.600
0.616
0.634
0.640
0.650
0.664
0.680
0.666
0.656
0.664
0.656
0.650
0.630
0.612
0.600
0.590
0.578
0.572
0.582
0.610
0.620
0.636
0.642
0.640
0.644
0.644
0.640
0.638
0.614
0.606
0.604
0.614
0.616
0.602
0.600
0.596
0.588
0.584
0.594
0.598
0.602
0.620
0.638
0.648
0.660
0.656
0.648
0.654
0.666
0.658
0.654
0.632
0.616
0.616
0.608
0.606
0.610
0.616
0.626
0.656
0.694
0.680
0.666
0.662
0.656
0.668
0.680
0.676
0.656
0.632
0.606
0.588
0.574
0.566
0.570
0.592
0.642
0.694
0.716
0.712
0.706
0.714
0.734
0.734
0.706
0.676
0.640
0.616
0.610
0.608
0.634
0.650
0.650
0.658
0.666
0.672
0.668
0.676
0.666
0.656
0.648
0.642
0.646
0.636
0.646
0.642
0.642
0.654
0.646
0.654
0.658
0.640
0.622
0.608
0.592
0.590
0.586
0.602
0.620
0.622
0.610
0.614
0.630
0.610
0.606
0.602
0.602
0.600
0.606
0.608
0.614
0.616
0.620
0.628
0.632
0.626
0.634
0.640
0.644
0.648
0.640
0.638
0.628
0.632
0.640
0.624
0.618
0.610
0.610
0.604
0.610
0.604
0.600
0.594
0.588
0.596
0.600
0.606
0.602
0.588
0.588
0.590
0.592
0.598
0.606
0.614
0.626
0.626
0.610
0.598
0.592
0.576
0.578
0.562
0.558
0.550
0.552
0.562
0.594
0.612
0.608
0.638
0.648
0.626
0.632
0.610
0.596
0.594
0.588
0.596
0.600
0.622
0.636
0.666
0.716
0.730
0.738
0.720
0.708
0.676
0.636
0.618
0.600
0.584
0.584
0.598
0.614
0.632
0.644
0.658
0.656
0.682
0.678
0.678
0.674
0.658
0.672
0.662
0.646
0.626
0.606
0.594
0.578
0.576
0.584
0.586
0.568
0.572
0.594
0.606
0.638
0.652
0.644
0.636
0.618
0.604
0.594
0.582
0.578
0.574
0.570
0.568
0.566
0.568
0.570
0.580
0.594
0.602
0.598
0.584
0.580
0.572
0.570
0.566
0.560
0.568
0.562
0.560
0.562
0.562
0.572
0.574
0.600
0.576
0.604
0.620
0.630
0.664
0.664
0.696
0.682
0.688
0.666
0.676
0.670
0.664
0.664
0.646
0.642
0.632
0.634
0.630
0.624
0.640
0.632
0.644
0.648
0.662
0.668
0.674
0.672
0.672
0.668
0.656
0.648
0.636
0.634
0.642
0.644
0.664
0.676
0.688
0.690
0.706
0.704
0.700
0.698
0.684
0.674
0.672
0.664
0.666
0.656
0.664
0.660
0.662
0.666
0.664
0.668
0.660
0.664
0.656
0.650
0.646
0.644
0.648
0.646
0.650
0.652
0.652
0.656
0.658
0.654
0.654
0.644
0.642
0.620
0.608
0.598
0.588
0.582
0.582
0.570
0.580
0.604
0.672
0.698
0.708
0.688
0.696
0.696
0.704
0.694
0.668
0.638
0.606
0.596
0.574
0.568
0.558
0.548
0.550
0.540
0.544
0.534
0.528
0.524
0.520
0.514
0.510
0.508
0.498
0.506
0.500
0.512
0.514
0.518
0.506
0.510
0.512
0.518
0.536
0.568
0.594
0.664
0.712
0.762
0.768
0.796
0.806
0.774
0.748
0.688
0.668
0.618
0.606
0.600
0.580
0.570
0.566
0.554
0.556
0.570
0.614
0.646
0.778
0.808
0.842
0.806
0.836
0.832
0.798
0.780
0.762
0.736
0.730
0.768
0.802
0.810
0.856
0.814
0.810
0.776
0.766
0.728
0.726
0.700
0.668
0.656
0.682
0.726
0.782
0.788
0.794
0.812
0.804
0.786
0.762
0.744
0.716
0.704
0.702
0.704
0.720
0.726
0.744
0.764
0.746
0.740
0.736
0.716
0.708
0.706
0.710
0.714
0.704
0.720
0.724
0.722
0.718
0.710
0.706
0.704
0.706
0.702
0.700
0.704
0.708
0.712
0.720
0.716
0.708
0.710
0.692
0.692
0.696
0.702
0.704
0.692
0.682
0.684
0.684
0.694
0.698
0.698
0.700
0.692
0.688
0.678
0.664
0.656
0.638
0.634
0.628
0.612
0.604
0.604
0.616
0.640
0.656
0.696
0.710
0.718
0.748
0.744
0.736
0.728
0.700
0.686
0.666
0.650
0.644
0.644
0.662
0.660
0.666
0.680
0.682
0.670
0.668
0.664
0.660
0.662
0.658
0.664
0.670
0.682
0.694
0.698
0.700
0.688
0.682
0.674
0.672
0.666
0.666
0.664
0.668
0.674
0.674
0.668
0.678
0.676
0.670
0.664
0.670
0.670
0.672
0.670
0.658
0.640
0.624
0.624
0.618
0.618
0.624
0.632
0.644
0.642
0.642
0.644
0.640
0.644
0.646
0.650
0.658
0.660
0.664
0.660
0.660
0.670
0.672
0.674
0.690
0.692
0.692
0.694
0.698
0.696
0.678
0.672
0.654
0.650
0.644
0.646
0.642
0.646
0.638
0.632
0.628
0.626
0.618
0.606
0.608
0.614
0.624
0.638
0.644
0.642
0.648
0.640
0.632
0.630
0.622
0.618
0.612
0.610
0.612
0.608
0.604
0.610
0.610
0.618
0.626
0.634
0.644
0.662
0.664
0.666
0.664
0.660
0.656
0.662
0.662
0.670
0.668
0.672
0.666
0.670
0.660
0.642
0.630
0.618
0.608
0.602
0.590
0.582
0.572
0.570
0.562
0.554
0.552
0.550
0.548
0.544
0.542
0.542
0.530
0.530
0.528
0.518
0.524
0.520
0.514
0.514
0.512
0.510
0.510
0.510
0.532
0.534
0.556
0.584
0.610
0.632
0.654
0.666
0.676
0.670
0.636
0.614
0.598
0.582
0.576
0.568
0.560
0.552
0.554
0.556
0.558
0.570
0.644
0.632
0.662
0.688
0.720
0.760
0.760
0.782
0.770
0.758
0.746
0.720
0.720
0.704
0.706
0.684
0.680
0.666
0.678
0.688
0.684
0.670
0.686
0.656
0.642
0.628
0.614
0.606
0.614
0.628
0.646
0.658
0.668
0.658
0.634
0.640
0.662
0.690
0.690
0.710
0.764
0.744
0.722
0.694
0.694
0.690
0.692
0.708
0.754
0.802
0.832
0.814
0.796
0.778
0.746
0.726
0.720
0.714
0.714
0.702
0.704
0.710
0.718
0.716
0.720
0.716
0.716
0.726
0.710
0.706
0.696
0.692
0.684
0.666
0.646
0.622
0.624
0.650
0.676
0.702
0.706
0.710
0.704
0.702
0.696
0.678
0.668
0.678
0.674
0.676
0.666
0.662
0.658
0.646
0.644
0.654
0.668
0.686
0.698
0.706
0.686
0.678
0.672
0.652
0.640
0.636
0.610
0.596
0.588
0.574
0.568
0.560
0.556
0.560
0.560
0.576
0.602
0.652
0.686
0.708
0.728
0.716
0.674
0.678
0.686
0.690
0.710
0.710
0.714
0.718
0.736
0.704
0.692
0.676
0.672
0.670
0.688
0.720
0.726
0.760
0.772
0.798
0.780
0.774
0.748
0.724
0.716
0.706
0.706
0.716
0.732
0.752
0.776
0.802
0.786
0.770
0.734
0.722
0.700
0.694
0.704
0.716
0.730
0.762
0.774
0.776
0.788
0.782
0.788
0.780
0.754
0.752
0.730
0.734
0.734
0.726
0.734
0.738
0.742
0.742
0.738
0.730
0.716
0.698
0.692
0.686
0.684
0.686
0.676
0.678
0.694
0.694
0.686
0.682
0.684
0.676
0.678
0.672
0.666
0.670
0.668
0.664
0.660
0.668
0.662
0.660
0.654
0.656
0.666
0.656
0.652
0.646
0.658
0.642
0.632
0.622
0.622
0.622
0.620
0.626
0.630
0.634
0.644
0.636
0.642
0.648
0.648
0.624
0.616
0.600
0.590
0.582
0.574
0.582
0.594
0.622
0.670
0.664
0.714
0.748
0.736
0.734
0.732
0.726
0.716
0.716
0.722
0.718
0.728
0.722
0.724
0.732
0.740
0.740
0.754
0.750
0.748
0.740
0.732
0.714
0.714
0.716
0.714
0.708
0.714
0.726
0.726
0.730
0.730
0.720
0.724
0.712
0.710
0.696
0.706
0.706
0.702
0.704
0.710
0.716
0.708
0.682
0.666
0.650
0.626
0.608
0.592
0.582
0.576
0.578
0.584
0.586
0.590
0.584
0.586
0.584
0.576
0.578
0.570
0.564
0.560
0.558
0.552
0.550
0.554
0.564
0.572
0.596
0.644
0.674
0.702
0.722
0.728
0.732
0.712
0.700
0.682
0.664
0.644
0.642
0.638
0.670
0.668
0.664
0.684
0.676
0.666
0.670
0.654
0.646
0.654
0.644
0.642
0.654
0.646
0.644
0.644
0.634
0.630
0.634
0.634
0.630
0.634
0.636
0.638
0.636
0.638
0.620
0.602
0.580
0.574
0.558
0.546
0.536
0.538
0.538
0.548
0.556
0.590
0.640
0.706
0.744
0.726
0.726
0.702
0.648
0.662
0.664
0.674
0.654
0.668
0.686
0.698
0.688
0.674
0.666
0.672
0.692
0.696
0.706
0.744
0.738
0.756
0.748
0.746
0.756
0.738
0.738
0.726
0.718
0.716
0.716
0.726
0.744
0.732
0.736
0.736
0.728
0.726
0.724
0.722
0.718
0.712
0.714
0.718
0.720
0.710
0.698
0.666
0.670
0.674
0.680
0.696
0.718
0.732
0.732
0.740
0.740
0.742
0.734
0.734
0.726
0.716
0.716
0.712
0.710
0.708
0.718
0.732
0.738
0.726
0.716
0.720
0.712
0.712
0.714
0.720
0.722
0.726
0.718
0.712
0.710
0.706
0.696
0.712
0.704
0.718
0.728
0.716
0.710
0.698
0.696
0.702
0.718
0.726
0.746
0.746
0.744
0.738
0.726
0.716
0.710
0.702
0.700
0.698
0.698
0.702
0.704
0.698
0.706
0.702
0.694
0.682
0.674
0.670
0.664
0.668
0.676
0.688
0.694
0.716
0.720
0.716
0.716
0.716
0.708
0.698
0.694
0.684
0.668
0.672
0.670
0.666
0.670
0.684
0.684
0.688
0.686
0.700
0.718
0.722
0.724
0.714
0.708
0.704
0.688
0.674
0.674
0.678
0.694
0.680
0.680
0.682
0.682
0.692
0.702
0.704
0.684
0.680
0.684
0.682
0.686
0.688
0.676
0.672
0.682
0.676
0.676
0.674
0.660
0.656
0.656
0.652
0.650
0.664
0.670
0.680
0.700
0.694
0.696
0.696
0.690
0.692
0.690
0.698
0.694
0.708
0.716
0.710
0.706
0.704
0.700
0.698
0.696
0.694
0.686
0.688
0.694
0.684
0.694
0.698
0.702
0.716
0.714
0.716
0.704
0.702
0.702
0.696
0.696
0.704
0.718
0.714
0.718
0.730
0.730
0.730
0.704
0.686
0.676
0.664
0.644
0.618
0.612
0.628
0.654
0.674
0.690
0.704
0.716
0.710
0.714
0.714
0.702
0.690
0.682
0.668
0.662
0.656
0.658
0.658
0.664
0.672
0.676
0.676
0.678
0.674
0.668
0.664
0.668
0.662
0.658
0.664
0.684
0.688
0.696
0.706
0.696
0.702
0.686
0.678
0.676
0.672
0.662
0.654
0.650
0.650
0.652
0.658
0.646
0.636
0.620
0.612
0.614
0.614
0.634
0.644
0.628
0.622
0.616
0.610
0.608
0.600
0.602
0.592
0.588
0.590
0.590
0.604
0.602
0.614
0.640
0.660
0.692
0.720
0.714
0.712
0.704
0.700
0.688
0.680
0.668
0.670
0.668
0.680
0.682
0.680
0.678
0.678
0.676
0.692
0.686
0.692
0.690
0.698
0.692
0.694
0.694
0.684
0.674
0.660
0.650
0.632
0.618
0.614
0.618
0.622
0.626
0.630
0.642
0.644
0.656
0.672
0.686
0.696
0.698
0.692
0.684
0.680
0.678
0.674
0.664
0.658
0.658
0.672
0.648
0.654
0.660
0.654
0.664
0.672
0.692
0.716
0.722
0.734
0.746
0.748
0.726
0.710
0.698
0.696
0.696
0.698
0.694
0.690
0.688
0.698
0.692
0.692
0.696
0.692
0.670
0.672
0.656
0.636
0.626
0.610
0.600
0.614
0.640
0.666
0.676
0.690
0.694
0.706
0.706
0.706
0.694
0.682
0.680
0.668
0.650
0.648
0.652
0.672
0.676
0.694
0.700
0.724
0.730
0.720
0.712
0.702
0.696
0.682
0.658
0.646
0.632
0.638
0.656
0.686
0.720
0.744
0.760
0.764
0.742
0.750
0.744
0.732
0.722
0.722
0.720
0.712
0.704
0.694
0.686
0.684
0.694
0.690
0.682
0.694
0.694
0.720
0.734
0.728
0.724
0.718
0.716
0.704
0.698
0.698
0.694
0.682
0.648
0.642
0.654
0.674
0.682
0.702
0.714
0.704
0.710
0.710
0.720
0.716
0.706
0.706
0.690
0.666
0.654
0.640
0.636
0.642
0.660
0.678
0.706
0.722
0.728
0.732
0.738
0.730
0.724
0.712
0.706
0.696
0.690
0.688
0.682
0.696
0.702
0.702
0.690
0.672
0.654
0.652
0.654
0.674
0.672
0.664
0.682
0.700
0.724
0.742
0.758
0.764
0.768
0.750
0.738
0.722
0.716
0.714
0.708
0.704
0.706
0.720
0.732
0.732
0.746
0.762
0.750
0.742
0.724
0.692
0.682
0.658
0.662
0.668
0.670
0.678
0.710
0.712
0.720
0.726
0.716
0.708
0.702
0.690
0.688
0.696
0.686
0.674
0.670
0.680
0.686
0.700
0.714
0.716
0.714
0.708
0.692
0.674
0.674
0.664
0.654
0.644
0.638
0.638
0.636
0.642
0.654
0.672
0.664
0.660
0.640
0.632
0.630
0.638
0.642
0.648
0.642
0.642
0.634
0.640
0.630
0.624
0.624
0.624
0.606
0.596
0.598
0.604
0.634
0.654
0.652
0.640
0.648
0.654
0.654
0.642
0.626
0.614
0.600
0.600
0.606
0.626
0.654
0.666
0.694
0.708
0.714
0.708
0.728
0.708
0.700
0.698
0.710
0.706
0.716
0.716
0.702
0.688
0.676
0.684
0.688
0.696
0.702
0.696
0.696
0.688
0.672
0.660
0.672
0.678
0.678
0.676
0.680
0.690
0.698
0.710
0.710
0.712
0.716
0.700
0.704
0.706
0.704
0.710
0.706
0.706
0.698
0.696
0.694
0.684
0.688
0.688
0.688
0.688
0.682
0.670
0.668
0.664
0.658
0.662
0.658
0.654
0.652
0.656
0.648
0.650
0.658
0.650
0.654
0.654
0.650
0.646
0.650
0.648
0.650
0.656
0.660
0.660
0.660
0.666
0.664
0.662
0.658
0.656
0.654
0.644
0.640
0.644
0.640
0.650
0.644
0.648
0.638
0.644
0.648
0.650
0.654
0.656
0.658
0.654
0.656
0.650
0.650
0.646
0.650
0.652
0.656
0.658
0.656
0.656
0.666
0.662
0.662
0.654
0.648
0.644
0.640
0.644
0.650
0.652
0.654
0.664
0.662
0.656
0.654
0.656
0.648
0.654
0.652
0.648
0.648
0.650
0.648
0.650
0.654
0.652
0.654
0.656
0.666
0.670
0.668
0.668
0.664
0.658
0.652
0.654
0.650
0.654
0.654
0.658
0.660
0.666
0.672
0.672
0.670
0.670
0.670
0.666
0.668
0.662
0.662
0.662
0.666
0.668
0.672
0.670
0.662
0.650
0.640
0.630
0.620
0.620
0.622
0.628
0.648
0.656
0.666
0.672
0.664
0.654
0.650
0.644
0.644
0.628
0.618
0.620
0.606
0.602
0.598
0.586
0.586
0.588
0.590
0.596
0.608
0.634
0.642
0.644
0.660
0.658
0.656
0.654
0.648
0.640
0.644
0.644
0.642
0.646
0.650
0.658
0.656
0.668
0.676
0.682
0.688
0.678
0.676
0.668
0.660
0.646
0.634
0.628
0.622
0.616
0.622
0.642
0.650
0.646
0.636
0.634
0.642
0.634
0.638
0.636
0.628
0.628
0.620
0.616
0.608
0.598
0.598
0.594
0.598
0.606
0.608
0.614
0.616
0.612
0.618
0.604
0.614
0.614
0.620
0.628
0.634
0.634
0.646
0.648
0.642
0.642
0.630
0.630
0.634
0.622
0.634
0.626
0.632
0.638
0.638
0.638
0.636
0.636
0.628
0.622
0.618
0.622
0.612
0.622
0.624
0.622
0.618
0.624
0.626
0.632
0.630
0.626
0.626
0.612
0.618
0.608
0.596
0.594
0.594
0.598
0.600
0.602
0.612
0.622
0.618
0.620
0.624
0.624
0.622
0.628
0.628
0.620
0.618
0.606
0.596
0.594
0.590
0.588
0.588
0.588
0.584
0.574
0.570
0.566
0.580
0.594
0.604
0.620
0.640
0.650
0.656
0.650
0.634
0.624
0.616
0.614
0.610
0.600
0.612
0.620
0.636
0.638
0.638
0.646
0.646
0.644
0.652
0.642
0.646
0.668
0.668
0.668
0.660
0.652
0.644
0.644
0.642
0.642
0.646
0.642
0.646
0.654
0.652
0.646
0.648
0.654
0.656
0.652
0.658
0.654
0.650
0.656
0.654
0.642
0.638
0.644
0.648
0.642
0.644
0.646
0.650
0.650
0.650
0.648
0.644
0.632
0.630
0.618
0.616
0.618
0.620
0.618
0.620
0.624
0.626
0.632
0.628
0.630
0.614
0.608
0.600
0.602
0.596
0.592
0.604
0.614
0.640
0.668
0.676
0.682
0.674
0.662
0.638
0.628
0.618
0.610
0.608
0.608
0.606
0.618
0.630
0.638
0.640
0.646
0.648
0.644
0.640
0.640
0.640
0.646
0.636
0.632
0.636
0.632
0.626
0.618
0.614
0.622
0.618
0.626
0.634
0.632
0.628
0.628
0.628
0.624
0.622
0.620
0.614
0.612
0.614
0.614
0.612
0.610
0.606
0.608
0.612
0.618
0.620
0.628
0.638
0.654
0.664
0.662
0.656
0.644
0.632
0.618
0.612
0.614
0.616
0.616
0.624
0.628
0.620
0.632
0.638
0.638
0.644
0.644
0.640
0.634
0.628
0.624
0.618
0.614
0.620
0.610
0.616
0.608
0.608
0.606
0.604
0.610
0.606
0.608
0.616
0.610
0.596
0.592
0.586
0.590
0.574
0.582
0.582
0.580
0.588
0.602
0.612
0.636
0.644
0.650
0.634
0.618
0.602
0.584
0.580
0.582
0.568
0.560
0.550
0.546
0.536
0.538
0.528
0.526
0.520
0.522
0.512
0.512
0.506
0.636
0.426
0.448
0.494
0.494
0.490
0.488
0.486
0.480
0.478
0.480
0.476
0.472
0.468
0.470
0.470
0.470
0.464
0.464
0.460
0.474
0.486
0.506
0.518
0.542
0.578
0.642
0.682
0.704
0.712
0.674
0.624
0.606
0.590
0.574
0.602
0.600
0.652
0.616
0.662
0.674
0.630
0.600
0.616
0.644
0.642
0.648
0.662
0.650
0.644
0.632
0.624
0.614
0.616
0.624
0.630
0.630
0.624
0.616
0.616
0.614
0.602
0.596
0.588
0.582
0.586
0.594
0.604
0.616
0.632
0.642
0.652
0.652
0.642
0.638
0.634
0.624
0.614
0.604
0.600
0.598
0.590
0.584
0.574
0.574
0.568
0.564
0.568
0.560
0.554
0.544
0.550
0.574
0.592
0.586
0.582
0.588
0.574
0.566
0.564
0.550
0.544
0.544
0.532
0.530
0.526
0.522
0.522
0.510
0.510
0.508
0.510
0.524
0.540
0.534
0.550
0.580
0.608
0.670
0.656
0.600
0.590
0.610
0.638
0.632
0.622
0.632
0.604
0.586
0.596
0.576
0.576
0.584
0.580
0.584
0.576
0.574
0.582
0.580
0.578
0.574
0.564
0.572
0.572
0.574
0.578
0.576
0.582
0.606
0.660
0.682
0.668
0.642
0.628
0.626
0.620
0.624
0.620
0.640
0.688
0.764
0.746
0.730
0.708
0.702
0.712
0.698
0.716
0.732
0.702
0.666
0.656
0.690
0.740
0.772
0.762
0.772
0.766
0.776
0.806
0.822
0.802
0.786
0.768
0.770
0.782
0.814
0.804
0.806
0.808
0.780
0.760
0.748
0.740
0.760
0.766
0.778
0.768
0.758
0.750
0.742
0.750
0.766
0.772
0.764
0.764
0.788
0.784
0.762
0.764
0.746
0.724
0.692
0.642
0.626
0.646
0.706
0.760
0.746
0.766
0.750
0.742
0.732
0.732
0.736
0.754
0.774
0.754
0.744
0.734
0.736
0.746
0.780
0.800
0.802
0.756
0.754
0.728
0.718
0.720
0.708
0.716
0.722
0.750
0.748
0.716
0.688
0.654
0.664
0.700
0.704
0.710
0.722
0.736
0.726
0.710
0.740
0.738
0.732
0.718
0.742
0.748
0.738
0.740
0.756
0.758
0.750
0.754
0.754
0.746
0.730
0.732
0.742
0.742
0.732
0.720
0.736
0.734
0.732
0.734
0.744
0.738
0.726
0.722
0.694
0.698
0.702
0.716
0.692
0.652
0.656
0.684
0.718
0.740
0.730
0.730
0.732
0.736
0.718
0.706
0.692
0.688
0.680
0.680
0.668
0.634
0.656
0.694
0.744
0.744
0.750
0.736
0.724
0.726
0.720
0.700
0.698
0.698
0.694
0.684
0.688
0.692
0.726
0.742
0.766
0.756
0.762
0.760
0.740
0.720
0.720
0.704
0.712
0.724
0.734
0.738
0.754
0.736
0.754
0.742
0.744
0.726
0.726
0.722
0.716
0.722
0.726
0.722
0.706
0.712
0.724
0.722
0.722
0.732
0.732
0.734
0.738
0.722
0.710
0.698
0.692
0.652
0.650
0.678
0.686
0.718
0.734
0.728
0.712
0.696
0.696
0.684
0.720
0.726
0.728
0.724
0.718
0.708
0.700
0.692
0.690
0.692
0.688
0.688
0.686
0.686
0.676
0.672
0.658
0.662
0.660
0.678
0.694
0.686
0.674
0.662
0.648
0.646
0.632
0.646
0.640
0.636
0.632
0.646
0.656
0.672
0.674
0.674
0.686
0.682
0.676
0.666
0.662
0.648
0.632
0.612
0.608
0.608
0.616
0.690
0.684
0.682
0.674
0.670
0.668
0.682
0.710
0.710
0.702
0.706
0.706
0.698
0.704
0.698
0.708
0.692
0.686
0.676
0.668
0.682
0.690
0.722
0.706
0.708
0.718
0.734
0.746
0.724
0.724
0.712
0.678
0.644
0.654
0.678
0.710
0.718
0.722
0.734
0.748
0.746
0.726
0.732
0.740
0.740
0.736
0.720
0.754
0.756
0.748
0.746
0.764
0.746
0.750
0.760
0.756
0.752
0.738
0.726
0.728
0.726
0.718
0.706
0.716
0.704
0.692
0.686
0.712
0.700
0.696
0.708
0.716
0.692
0.712
0.712
0.704
0.708
0.702
0.700
0.690
0.660
0.638
0.632
0.640
0.656
0.662
0.672
0.688
0.704
0.706
0.704
0.704
0.694
0.694
0.690
0.700
0.690
0.696
0.682
0.682
0.692
0.706
0.692
0.688
0.724
0.732
0.720
0.706
0.706
0.720
0.696
0.682
0.678
0.682
0.688
0.678
0.682
0.682
0.698
0.704
0.694
0.682
0.666
0.666
0.654
0.652
0.648
0.634
0.632
0.628
0.624
0.620
0.620
0.606
0.606
0.612
0.628
0.652
0.660
0.684
0.664
0.658
0.666
0.674
0.672
0.662
0.652
0.650
0.658
0.658
0.654
0.668
0.672
0.676
0.676
0.658
0.636
0.660
0.660
0.632
0.618
0.606
0.622
0.678
0.748
0.838
0.860
0.846
0.844
0.820
0.844
0.814
0.750
0.728
0.716
0.706
0.716
0.730
0.780
0.812
0.782
0.780
0.790
0.792
0.766
0.744
0.728
0.726
0.712
0.712
0.710
0.722
0.724
0.750
0.740
0.736
0.732
0.724
0.726
0.708
0.716
0.728
0.734
0.732
0.746
0.758
0.740
0.742
0.746
0.754
0.738
0.734
0.726
0.712
0.714
0.720
0.720
0.718
0.718
0.716
0.716
0.720
0.750
0.758
0.752
0.752
0.750
0.744
0.726
0.728
0.724
0.722
0.712
0.716
0.710
0.696
0.690
0.682
0.684
0.684
0.698
0.714
0.732
0.722
0.738
0.730
0.718
0.726
0.728
0.740
0.728
0.732
0.722
0.718
0.706
0.704
0.704
0.696
0.692
0.692
0.708
0.696
0.718
0.732
0.738
0.742
0.742
0.732
0.714
0.712
0.710
0.692
0.688
0.692
0.728
0.750
0.740
0.740
0.730
0.718
0.698
0.686
0.670
0.672
0.672
0.676
0.686
0.682
0.686
0.690
0.682
0.676
0.670
0.664
0.664
0.658
0.636
0.646
0.648
0.644
0.632
0.628
0.640
0.658
0.678
0.708
0.732
0.730
0.720
0.716
0.718
0.724
0.716
0.710
0.718
0.724
0.722
0.700
0.692
0.684
0.674
0.674
0.670
0.698
0.716
0.734
0.752
0.770
0.762
0.752
0.744
0.746
0.734
0.734
0.724
0.724
0.710
0.700
0.688
0.684
0.680
0.684
0.690
0.688
0.688
0.698
0.692
0.686
0.690
0.704
0.696
0.700
0.710
0.710
0.706
0.708
0.712
0.716
0.704
0.710
0.706
0.712
0.706
0.704
0.704
0.710
0.714
0.708
0.704
0.696
0.682
0.684
0.686
0.680
0.682
0.690
0.692
0.690
0.704
0.710
0.694
0.692
0.686
0.680
0.668
0.670
0.672
0.676
0.684
0.692
0.704
0.708
0.710
0.708
0.708
0.700
0.682
0.678
0.678
0.674
0.678
0.686
0.678
0.668
0.676
0.670
0.662
0.656
0.660
0.666
0.670
0.674
0.692
0.692
0.708
0.698
0.696
0.688
0.682
0.668
0.680
0.676
0.682
0.690
0.700
0.718
0.720
0.710
0.696
0.706
0.702
0.698
0.694
0.698
0.698
0.696
0.702
0.714
0.710
0.706
0.702
0.688
0.676
0.670
0.660
0.660
0.656
0.668
0.672
0.680
0.684
0.698
0.716
0.722
0.718
0.718
0.714
0.702
0.696
0.690
0.690
0.682
0.678
0.670
0.654
0.648
0.638
0.640
0.646
0.652
0.650
0.674
0.678
0.680
0.680
0.684
0.688
0.682
0.686
0.692
0.694
0.690
0.682
0.680
0.686
0.688
0.692
0.712
0.694
0.680
0.666
0.648
0.640
0.626
0.616
0.614
0.622
0.632
0.654
0.670
0.682
0.714
0.726
0.730
0.730
0.722
0.696
0.664
0.660
0.658
0.652
0.644
0.646
0.644
0.636
0.632
0.634
0.636
0.636
0.640
0.658
0.662
0.658
0.662
0.660
0.646
0.652
0.646
0.648
0.644
0.642
0.650
0.644
0.630
0.622
0.606
0.602
0.600
0.602
0.606
0.596
0.604
0.610
0.606
0.612
0.612
0.620
0.622
0.622
0.642
0.666
0.664
0.670
0.688
0.702
0.688
0.696
0.694
0.690
0.684
0.692
0.696
0.706
0.712
0.732
0.734
0.730
0.710
0.706
0.694
0.684
0.672
0.666
0.674
0.668
0.674
0.678
0.678
0.678
0.678
0.674
0.660
0.648
0.628
0.638
0.662
0.662
0.674
0.696
0.710
0.722
0.720
0.720
0.726
0.734
0.728
0.722
0.706
0.702
0.696
0.684
0.674
0.678
0.674
0.692
0.706
0.702
0.712
0.720
0.726
0.728
0.732
0.746
0.762
0.742
0.740
0.734
0.724
0.706
0.698
0.698
0.696
0.692
0.690
0.698
0.710
0.720
0.724
0.730
0.730
0.720
0.700
0.702
0.698
0.688
0.666
0.666
0.670
0.684
0.704
0.710
0.734
0.750
0.750
0.748
0.746
0.738
0.722
0.710
0.702
0.686
0.682
0.678
0.672
0.684
0.690
0.710
0.716
0.740
0.724
0.732
0.730
0.728
0.728
0.718
0.708
0.708
0.700
0.692
0.684
0.674
0.672
0.672
0.682
0.684
0.690
0.682
0.680
0.676
0.672
0.682
0.690
0.696
0.686
0.688
0.684
0.692
0.688
0.680
0.666
0.662
0.660
0.664
0.656
0.650
0.628
0.636
0.630
0.624
0.602
0.598
0.594
0.590
0.586
0.580
0.576
0.576
0.568
0.568
0.566
0.562
0.558
0.556
0.550
0.540
0.540
0.534
0.532
0.524
0.520
0.518
0.520
0.530
0.534
0.538
0.556
0.576
0.578
0.566
0.612
0.626
0.604
0.584
0.572
0.566
0.570
0.564
0.566
0.566
0.564
0.570
0.564
0.572
0.568
0.572
0.572
0.566
0.570
0.572
0.590
0.614
0.622
0.658
0.678
0.398
0.964
0.680
0.664
0.652
0.646
0.640
0.634
0.620
0.618
0.606
0.602
0.598
0.588
0.584
0.590
0.538
0.558
0.548
0.544
0.546
0.540
0.556
0.542
0.560
0.562
0.572
0.560
0.562
0.560
0.556
0.554
0.554
0.550
0.546
0.548
0.538
0.542
0.536
0.538
0.536
0.324
0.228
0.576
0.612
0.640
0.676
0.708
0.694
0.702
0.688
0.680
0.666
0.650
0.612
0.600
0.584
0.588
0.580
0.590
0.598
0.610
0.610
0.606
0.596
0.600
0.572
0.570
0.566
0.570
0.566
0.578
0.576
0.576
0.584
0.586
0.584
0.574
0.570
0.558
0.550
0.544
0.540
0.536
0.522
0.524
0.526
0.540
0.554
0.566
0.582
0.586
0.594
0.592
0.584
0.576
0.564
0.556
0.546
0.542
0.546
0.544
0.536
0.534
0.528
0.528
0.518
0.516
0.516
0.512
0.504
0.512
0.506
0.508
0.502
0.506
0.498
0.504
0.500
0.500
0.506
0.522
0.530
0.534
0.542
0.544
0.544
0.548
0.540
0.536
0.536
0.528
0.532
0.530
0.532
0.534
0.534
0.538
0.540
0.546
0.548
0.564
0.560
0.582
0.582
0.586
0.596
0.582
0.578
0.576
0.580
0.588
0.590
0.594
0.598
0.604
0.610
0.608
0.606
0.596
0.600
0.590
0.594
0.592
0.594
0.594
0.584
0.580
0.576
0.572
0.572
0.570
0.578
0.582
0.466
0.700
0.586
0.584
0.592
0.592
0.590
0.588
0.590
0.590
0.592
0.586
0.578
0.586
0.580
0.580
0.586
0.590
0.590
0.592
0.592
0.594
0.598
0.604
0.600
0.620
0.618
0.636
0.636
0.648
0.642
0.654
0.646
0.638
0.644
0.630
0.642
0.628
0.620
0.614
0.604
0.604
0.606
0.600
0.596
0.584
0.574
0.560
0.558
0.556
0.552
0.556
0.552
0.562
0.558
0.558
0.572
0.560
0.574
0.568
0.566
0.564
0.564
0.562
0.562
0.566
0.584
0.596
0.608
0.598
0.630
0.646
0.634
0.620
0.602
0.590
0.578
0.576
0.570
0.564
0.574
0.586
0.604
0.614
0.630
0.636
0.636
0.634
0.606
0.602
0.602
0.594
0.592
0.600
0.606
0.604
0.598
0.606
0.630
0.618
0.632
0.630
0.618
0.624
0.614
0.610
0.606
0.590
0.576
0.576
0.584
0.584
0.580
0.584
0.586
0.586
0.588
0.580
0.610
0.626
0.638
0.620
0.608
0.614
0.600
0.592
0.600
0.594
0.582
0.580
0.580
0.574
0.578
0.586
0.584
0.574
0.562
0.556
0.558
0.574
0.588
0.586
0.598
0.594
0.592
0.590
0.576
0.576
0.580
0.604
0.612
0.588
0.592
0.590
0.592
0.578
0.580
0.588
0.600
0.596
0.606
0.618
0.614
0.602
0.606
0.596
0.592
0.594
0.582
0.578
0.566
0.560
0.552
0.542
0.540
0.532
0.548
0.550
0.574
0.584
0.610
0.614
0.602
0.596
0.600
0.602
0.600
0.582
0.570
0.562
0.562
0.580
0.586
0.616
0.634
0.646
0.688
0.676
0.672
0.672
0.642
0.634
0.626
0.604
0.592
0.586
0.586
0.580
0.574
0.586
0.570
0.572
0.578
0.576
0.588
0.610
0.618
0.612
0.598
0.582
0.576
0.578
0.586
0.586
0.584
0.580
0.582
0.574
0.578
0.584
0.592
0.592
0.590
0.588
0.580
0.572
0.570
0.578
0.594
0.602
0.594
0.596
0.590
0.590
0.584
0.588
0.596
0.588
0.588
0.592
0.580
0.572
0.586
0.590
0.576
0.572
0.560
0.558
0.552
0.566
0.588
0.600
0.608
0.612
0.610
0.602
0.602
0.612
0.620
0.636
0.642
0.624
0.626
0.622
0.616
0.620
0.626
0.626
0.610
0.592
0.584
0.572
0.562
0.562
0.566
0.588
0.626
0.652
0.678
0.664
0.640
0.624
0.604
0.590
0.574
0.564
0.562
0.550
0.552
0.548
0.572
0.574
0.594
0.614
0.614
0.618
0.616
0.624
0.628
0.620
0.610
0.596
0.576
0.572
0.568
0.560
0.556
0.570
0.592
0.600
0.608
0.618
0.626
0.626
0.630
0.636
0.616
0.606
0.600
0.588
0.574
0.560
0.550
0.546
0.542
0.558
0.556
0.570
0.580
0.596
0.594
0.584
0.596
0.610
0.628
0.638
0.620
0.608
0.602
0.600
0.596
0.592
0.592
0.586
0.574
0.564
0.560
0.554
0.550
0.554
0.548
0.548
0.548
0.562
0.564
0.562
0.556
0.554
0.558
0.556
0.556
0.548
0.550
0.552
0.550
0.552
0.554
0.566
0.550
0.552
0.554
0.554
0.566
0.596
0.614
0.628
0.632
0.630
0.612
0.612
0.588
0.582
0.578
0.564
0.562
0.552
0.548
0.544
0.534
0.536
0.532
0.532
0.538
0.546
0.542
0.558
0.568
0.566
0.570
0.582
0.576
0.572
0.576
0.564
0.560
0.558
0.546
0.548
0.548
0.548
0.538
0.550
0.548
0.554
0.562
0.560
0.562
0.558
0.562
0.562
0.564
0.568
0.580
0.576
0.578
0.596
0.608
0.608
0.604
0.592
0.586
0.576
0.574
0.568
0.556
0.548
0.542
0.536
0.526
0.520
0.516
0.516
0.510
0.518
0.504
0.496
0.498
0.508
0.502
0.500
0.502
0.502
0.502
0.498
0.496
0.502
0.514
0.518
0.510
0.514
0.504
0.500
0.500
0.504
0.496
0.498
0.498
0.510
0.510
0.526
0.552
0.596
0.634
0.662
0.624
0.636
0.634
0.624
0.620
0.606
0.594
0.586
0.596
0.630
0.660
0.650
0.638
0.628
0.628
0.626
0.622
0.620
0.632
0.628
0.620
0.626
0.622
0.604
0.606
0.604
0.608
0.608
0.598
0.588
0.580
0.568
0.564
0.568
0.574
0.576
0.580
0.596
0.606
0.596
0.642
0.626
0.602
0.584
0.574
0.560
0.552
0.546
0.546
0.540
0.540
0.534
0.534
0.532
0.530
0.534
0.526
0.528
0.526
0.526
0.520
0.516
0.514
0.510
0.514
0.518
0.534
0.556
0.558
0.556
0.562
0.560
0.570
0.570
0.576
0.576
0.582
0.582
0.574
0.574
0.566
0.558
0.552
0.552
0.558
0.554
0.550
0.540
0.542
0.528
0.530
0.520
0.520
0.514
0.518
0.520
0.520
0.530
0.542
0.546
0.542
0.532
0.528
0.528
0.526
0.526
0.526
0.536
0.546
0.552
0.566
0.560
0.558
0.556
0.552
0.548
0.544
0.538
0.536
0.528
0.528
0.526
0.520
0.520
0.510
0.514
0.510
0.504
0.502
0.508
0.506
0.510
0.508
0.516
0.510
0.516
0.510
0.512
0.510
0.508
0.510
0.510
0.518
0.518
0.522
0.526
0.520
0.524
0.518
0.526
0.514
0.518
0.522
0.520
0.518
0.516
0.522
0.512
0.512
0.510
0.510
0.508
0.516
0.510
0.522
0.520
0.524
0.520
0.524
0.520
0.524
0.518
0.518
0.518
0.514
0.512
0.508
0.504
0.506
0.500
0.504
0.502
0.500
0.500
0.500
0.498
0.504
0.506
0.512
0.512
0.520
0.522
0.524
0.534
0.530
0.538
0.536
0.540
0.538
0.538
0.536
0.534
0.532
0.532
0.526
0.520
0.520
0.552
0.488
0.536
0.520
0.520
0.528
0.524
0.520
0.512
0.514
0.502
0.508
0.502
0.500
0.496
0.492
0.492
0.498
0.494
0.496
0.492
0.494
0.496
0.512
0.528
0.556
0.578
0.600
0.594
0.618
0.612
0.586
0.576
0.580
0.588
0.600
0.598
0.614
0.614
0.608
0.604
0.594
0.584
0.572
0.586
0.588
0.590
0.590
0.592
0.602
0.594
0.592
0.590
0.580
0.580
0.578
0.584
0.590
0.582
0.590
0.586
0.568
0.576
0.568
0.568
0.562
0.556
0.574
0.584
0.610
0.650
0.638
0.650
0.644
0.644
0.656
0.642
0.656
0.638
0.634
0.618
0.610
0.612
0.614
0.622
0.644
0.638
0.660
0.674
0.658
0.644
0.632
0.622
0.614
0.620
0.618
0.612
0.620
0.604
0.604
0.594
0.586
0.590
0.584
0.594
0.572
0.604
0.600
0.614
0.614
0.626
0.620
0.614
0.604
0.584
0.580
0.574
0.582
0.584
0.592
0.592
0.584
0.584
0.580
0.592
0.588
0.592
0.598
0.596
0.612
0.594
0.612
0.614
0.606
0.614
0.594
0.614
0.608
0.624
0.638
0.622
0.624
0.610
0.612
0.606
0.614
0.608
0.606
0.598
0.592
0.596
0.590
0.592
0.588
0.584
0.582
0.580
0.584
0.582
0.588
0.588
0.578
0.578
0.576
0.576
0.570
0.580
0.582
0.580
0.586
0.576
0.578
0.572
0.574
0.578
0.566
0.574
0.564
0.558
0.560
0.558
0.546
0.542
0.536
0.532
0.540
0.544
0.558
0.568
0.578
0.586
0.586
0.592
0.598
0.596
0.598
0.590
0.590
0.594
0.596
0.602
0.622
0.624
0.628
0.624
0.616
0.610
0.610
0.608
0.600
0.604
0.608
0.614
0.624
0.626
0.634
0.638
0.634
0.624
0.614
0.612
0.610
0.600
0.598
0.588
0.586
0.590
0.590
0.602
0.606
0.616
0.618
0.602
0.612
0.596
0.604
0.606
0.570
0.558
0.554
0.546
0.532
0.526
0.520
0.516
0.512
0.512
0.504
0.504
0.502
0.510
0.504
0.504
0.496
0.500
0.498
0.496
0.496
0.498
0.498
0.512
0.532
0.558
0.578
0.604
0.666
0.690
0.720
0.702
0.630
0.568
0.566
0.568
0.574
0.574
0.574
0.578
0.566
0.574
0.562
0.558
0.546
0.548
0.536
0.540
0.546
0.536
0.526
0.520
0.512
0.510
0.510
0.506
0.502
0.500
0.498
0.492
0.490
0.492
0.484
0.482
0.492
0.490
0.494
0.494
0.500
0.502
0.514
0.514
0.520
0.518
0.522
0.524
0.526
0.520
0.524
0.516
0.522
0.522
0.516
0.516
0.516
0.510
0.508
0.512
0.506
0.502
0.504
0.504
0.514
0.516
0.528
0.528
0.530
0.540
0.534
0.534
0.526
0.524
0.522
0.520
0.516
0.518
0.514
0.512
0.510
0.510
0.504
0.508
0.500
0.504
0.500
0.510
0.506
0.508
0.510
0.514
0.522
0.530
0.528
0.528
0.530
0.526
0.522
0.524
0.528
0.524
0.524
0.522
0.524
0.522
0.520
0.524
0.530
0.534
0.538
0.538
0.550
0.546
0.552
0.546
0.546
0.542
0.532
0.526
0.522
0.522
0.518
0.518
0.514
0.522
0.522
0.526
0.540
0.564
0.576
0.590
0.612
0.612
0.604
0.602
0.586
0.584
0.572
0.576
0.584
0.582
0.596
0.596
0.596
0.588
0.582
0.576
0.572
0.580
0.580
0.584
0.590
0.590
0.596
0.592
0.592
0.588
0.594
0.586
0.586
0.588
0.592
0.594
0.600
0.604
0.602
0.600
0.600
0.596
0.594
0.594
0.608
0.624
0.608
0.602
0.590
0.586
0.574
0.568
0.556
0.550
0.542
0.552
0.570
0.602
0.614
0.608
0.614
0.612
0.606
0.594
0.586
0.578
0.564
0.552
0.554
0.552
0.548
0.546
0.540
0.534
0.528
0.522
0.524
0.516
0.524
0.516
0.532
0.560
0.564
0.564
0.560
0.560
0.552
0.548
0.540
0.532
0.532
0.522
0.526
0.520
0.520
0.518
0.520
0.522
0.544
0.554
0.554
0.542
0.544
0.532
0.534
0.528
0.524
0.526
0.524
0.526
0.516
0.516
0.506
0.510
0.504
0.514
0.534
0.556
0.552
0.562
0.576
0.582
0.560
0.574
0.574
0.580
0.576
0.584
0.594
0.580
0.560
0.554
0.542
0.544
0.536
0.546
0.542
0.538
0.542
0.552
0.582
0.688
0.680
0.662
0.650
0.636
0.624
0.600
0.596
0.578
0.562
0.556
0.550
0.546
0.552
0.558
0.562
0.564
0.568
0.560
0.566
0.562
0.562
0.552
0.554
0.544
0.544
0.538
0.532
0.526
0.518
0.518
0.522
0.536
0.538
0.558
0.650
0.654
0.672
0.660
0.634
0.606
0.582
0.564
0.556
0.552
0.560
0.564
0.570
0.564
0.570
0.572
0.578
0.574
0.584
0.590
0.588
0.590
0.592
0.584
0.592
0.586
0.586
0.580
0.576
0.590
1.248
0.590
0.594
0.584
0.568
0.590
0.528
0.554
0.554
0.552
0.548
0.584
0.524
0.556
0.576
0.584
0.592
0.600
0.618
0.616
0.606
0.612
0.590
0.586
0.578
0.574
0.570
0.562
0.560
0.550
0.546
0.544
0.540
0.546
0.558
0.568
0.556
0.558
0.554
0.548
0.562
0.572
0.594
0.608
0.632
0.630
0.630
0.618
0.618
0.614
0.608
0.608
0.604
0.608
0.598
0.596
0.594
0.590
0.592
0.582
0.588
0.578
0.572
0.558
0.554
0.542
0.544
0.552
0.560
0.574
0.588
0.590
0.598
0.614
0.608
0.600
0.594
0.582
0.570
0.562
0.556
0.556
0.556
0.574
0.566
0.570
0.564
0.566
0.568
0.566
0.580
0.578
0.584
0.604
0.612
0.634
0.650
0.654
0.626
0.598
0.586
0.570
0.552
0.552
0.262
0.272
0.542
0.534
0.540
0.562
0.586
0.594
0.608
0.602
0.590
0.580
0.574
0.568
0.572
0.568
0.586
0.596
0.590
0.584
0.582
0.590
0.588
0.586
0.582
0.584
0.594
0.592
0.586
0.622
0.524
0.570
0.574
