# Supplementary material for: Stress among on-duty firefighters: an ambulatory assessment study
Source: PeerJ. 2018 Dec 11;6:e5967. doi: 10.7717/peerj.5967 (PMC6294048; doi:10.7717/peerj.5967)
Supplement: Supplemental Information 1 [file peerj-06-5967-s001.zip › RAW_DATA/FF2_4.rr]

8.110
0.630
0.624
0.626
0.622
0.614
0.604
0.596
0.586
0.584
0.582
0.582
0.582
0.592
0.602
0.606
0.606
0.606
0.608
0.610
0.602
0.606
0.600
0.600
0.602
0.602
0.598
0.606
0.604
0.610
0.608
0.606
0.612
0.598
0.598
0.582
0.568
0.566
0.554
0.552
0.550
0.548
0.550
0.548
0.554
0.560
0.564
0.562
0.586
0.596
0.616
0.604
0.606
0.606
0.588
0.576
0.564
0.558
0.554
0.542
0.548
0.550
0.564
0.580
0.596
0.624
0.624
0.634
0.634
0.610
0.604
0.588
0.576
0.574
0.578
0.578
0.586
0.602
0.608
0.606
0.594
0.588
0.582
0.574
0.576
0.578
0.574
0.570
0.570
0.582
0.586
0.598
0.596
0.714
0.852
0.764
0.710
0.712
0.654
0.624
0.620
0.596
0.596
0.584
0.578
0.578
0.580
0.580
0.584
0.586
0.584
0.596
0.600
0.596
0.590
0.586
0.592
0.600
0.604
0.596
0.590
0.592
0.604
0.606
0.598
0.596
0.592
0.586
0.586
0.582
0.582
0.580
0.570
0.566
0.556
0.564
0.558
0.568
0.576
0.584
0.594
0.602
0.606
0.602
0.596
0.592
0.590
0.584
0.592
0.596
0.592
0.592
0.598
0.576
0.584
0.582
0.574
0.576
0.566
0.562
0.554
0.558
0.574
0.588
0.612
0.638
0.658
0.662
0.664
0.666
0.644
0.628
0.604
0.594
0.578
0.568
0.560
0.556
0.560
0.562
0.564
0.582
0.378
0.600
0.524
0.614
0.606
0.604
0.604
0.598
0.590
0.602
0.618
0.628
0.618
0.610
0.616
0.626
0.632
0.632
0.626
0.620
0.624
0.596
0.592
0.584
0.578
0.576
0.574
0.574
0.584
0.586
0.600
0.586
0.582
0.570
0.562
0.558
0.558
0.584
0.578
0.576
0.574
0.584
0.594
0.576
0.582
0.572
0.566
0.562
0.564
0.576
0.574
0.586
0.618
0.644
0.650
0.654
0.664
0.690
0.686
0.646
0.620
0.594
0.578
0.568
0.562
0.558
0.556
0.562
0.572
0.596
0.618
0.644
0.668
0.674
0.664
0.652
0.630
0.642
0.626
0.608
0.600
0.584
0.576
0.570
0.568
0.578
0.584
0.588
0.596
0.614
0.616
0.602
0.598
0.596
0.606
0.616
0.614
0.630
0.638
0.618
0.626
0.624
0.610
0.598
0.586
0.578
0.576
0.572
0.570
0.570
0.582
0.574
0.586
0.588
0.578
0.584
0.570
0.574
0.566
0.576
0.576
0.588
0.622
0.640
0.634
0.624
0.600
0.588
0.576
0.566
0.570
0.552
0.560
0.550
0.560
0.568
0.566
0.572
0.580
0.582
0.590
0.594
0.602
0.614
0.598
0.588
0.570
0.572
0.562
0.556
0.564
0.568
0.568
0.574
0.574
0.576
0.580
0.580
0.574
0.560
0.558
0.546
0.548
0.346
0.226
0.504
0.536
0.536
0.558
0.558
0.576
0.580
0.590
0.594
0.588
0.596
0.600
0.612
0.602
0.598
0.594
0.586
0.588
0.582
0.564
0.566
0.554
0.566
0.556
0.558
0.544
0.550
0.538
0.542
0.538
0.530
0.528
0.524
0.524
0.532
0.554
0.558
0.558
0.574
0.572
0.596
0.640
0.610
0.656
0.654
0.644
0.624
0.610
0.600
0.602
0.590
0.592
0.590
0.624
0.624
0.610
0.594
0.584
0.574
0.566
0.570
0.564
0.578
0.582
0.582
0.586
0.584
0.582
0.584
0.582
0.578
0.570
0.566
0.564
0.566
0.562
0.558
0.560
0.574
0.586
0.580
0.586
0.584
0.570
0.568
0.572
0.568
0.568
0.578
0.584
0.580
0.602
0.604
0.608
0.610
0.596
0.596
0.598
0.584
0.586
0.576
0.576
0.580
0.584
0.592
0.582
0.588
0.580
0.586
0.576
0.578
0.562
0.570
0.566
0.566
0.576
0.572
0.580
0.580
0.580
0.582
0.590
0.600
0.590
0.582
0.576
0.580
0.600
0.596
0.590
0.576
0.576
0.570
0.560
0.562
0.554
0.544
0.558
0.570
0.560
0.570
0.566
0.554
0.556
0.552
0.556
0.562
0.562
0.574
0.576
0.576
0.568
0.568
0.572
0.570
0.572
0.568
0.566
0.564
0.558
0.564
0.560
0.562
0.558
0.558
0.546
0.540
0.540
0.534
0.534
0.522
0.518
0.512
0.512
0.502
0.504
0.520
0.532
0.544
0.562
0.558
0.552
0.536
0.530
0.526
0.530
0.536
0.556
0.580
0.584
0.592
0.574
0.568
0.574
0.570
0.570
0.566
0.584
0.576
0.580
0.580
0.570
0.556
0.554
0.570
0.572
0.584
0.596
0.592
0.582
0.574
0.562
0.564
0.570
0.586
0.578
0.576
0.576
0.582
0.596
0.596
0.600
0.612
0.614
0.634
0.628
0.642
0.638
0.632
0.636
0.622
0.614
0.606
0.582
0.578
0.576
0.594
0.600
0.572
0.584
0.562
0.574
0.586
0.588
0.594
0.596
0.612
0.608
0.606
0.608
0.594
0.578
0.582
0.608
0.622
0.650
0.644
0.648
0.648
0.664
0.720
0.704
0.690
0.672
0.652
0.628
0.618
0.614
0.590
0.594
0.582
0.582
0.570
0.568
0.566
0.560
0.564
0.564
0.566
0.566
0.588
0.552
0.558
0.554
0.548
0.548
0.540
0.540
0.534
0.530
0.530
0.536
0.534
0.540
0.546
0.556
0.552
0.560
0.572
0.562
0.598
0.628
0.658
0.686
0.656
0.634
0.622
0.602
0.596
0.580
0.580
0.572
0.568
0.570
0.570
0.570
0.560
0.554
0.552
0.542
0.540
0.530
0.548
0.542
0.558
0.584
0.596
0.596
0.596
0.612
0.582
0.600
0.588
0.584
0.588
0.580
0.572
0.568
0.556
0.558
0.550
0.544
0.548
0.548
0.546
0.544
0.538
0.536
0.536
0.534
0.532
0.528
0.536
0.528
0.528
0.534
0.542
0.546
0.554
0.558
0.558
0.574
0.582
0.574
0.586
0.592
0.592
0.578
0.600
0.590
0.624
0.630
0.612
0.616
0.588
0.588
0.572
0.568
0.562
0.554
0.556
0.550
0.548
0.544
0.536
0.532
0.526
0.526
0.532
0.544
0.556
0.566
0.570
0.572
0.550
0.558
0.558
0.560
0.578
0.576
0.580
0.582
0.574
0.572
0.562
0.560
0.548
0.546
0.528
0.530
0.520
0.536
0.556
0.576
0.700
0.732
0.694
0.696
0.700
0.676
0.716
0.764
0.702
0.692
0.664
0.632
0.644
0.642
0.636
0.618
0.600
0.580
0.578
0.554
0.550
0.536
0.536
0.526
0.538
0.550
0.556
0.566
0.574
0.584
0.592
0.582
0.580
0.588
0.596
0.594
0.604
0.602
0.600
0.602
0.602
0.590
0.596
0.554
0.568
0.554
0.544
0.542
0.536
0.520
0.526
0.524
0.532
0.532
0.538
0.550
0.554
0.562
0.560
0.552
0.552
0.550
0.554
0.546
0.550
0.538
0.544
0.532
0.528
0.524
0.534
0.514
0.522
0.522
0.528
0.528
0.536
0.538
0.546
0.546
0.544
0.554
0.554
0.562
0.564
0.564
0.560
0.556
0.562
0.542
0.546
0.532
0.530
0.520
0.526
0.520
0.520
0.512
0.510
0.506
0.506
0.496
0.500
0.496
0.502
0.494
0.508
0.500
0.510
0.506
0.508
0.506
0.508
0.506
0.502
0.500
0.492
0.492
0.494
0.492
0.512
0.520
0.542
0.574
0.602
0.614
0.622
0.604
0.588
0.564
0.564
0.552
0.550
0.546
0.540
0.564
0.512
0.544
0.548
0.570
0.590
0.608
0.624
0.632
0.660
0.688
0.702
0.710
0.706
0.710
0.714
0.702
0.692
0.680
0.688
0.692
0.680
0.674
0.654
0.668
0.654
0.666
0.656
0.682
0.652
0.648
0.608
0.608
0.612
0.604
0.598
0.598
0.594
0.578
0.578
0.574
0.570
0.582
0.612
0.616
0.632
0.662
0.656
0.672
0.692
0.672
0.664
0.638
0.628
0.608
0.606
0.594
0.578
0.578
0.578
0.582
0.572
0.580
0.584
0.578
0.592
0.590
0.596
0.598
0.606
0.604
0.604
0.608
0.602
0.598
0.588
0.586
0.590
0.580
0.586
0.578
0.588
0.574
0.568
0.562
0.552
0.548
0.548
0.546
0.544
0.538
0.532
0.536
0.538
0.528
0.530
0.528
0.528
0.530
0.542
0.544
0.546
0.538
0.532
0.526
0.524
0.520
0.520
0.526
0.540
0.558
0.550
0.576
0.578
0.558
0.562
0.552
0.560
0.546
0.560
0.558
0.572
0.572
0.280
0.302
0.606
0.640
0.680
0.676
0.680
0.660
0.668
0.630
0.628
0.602
0.602
0.594
0.594
0.580
0.578
0.572
0.576
0.542
0.560
0.572
0.588
0.606
0.612
0.612
0.622
0.632
0.616
0.636
0.616
0.614
0.608
0.602
0.614
0.580
0.600
0.580
0.574
0.572
0.568
0.548
0.554
0.538
0.530
0.524
0.518
0.508
0.510
0.504
0.514
0.518
0.534
0.532
0.552
0.578
0.576
0.568
0.564
0.562
0.578
0.556
0.560
0.552
0.568
0.570
0.570
0.576
0.572
0.576
0.574
0.580
0.586
0.592
0.592
0.606
0.576
0.608
0.646
0.660
0.660
0.670
0.656
0.674
0.630
0.620
0.600
0.590
0.578
0.570
0.566
0.564
0.562
0.552
0.554
0.566
0.570
0.558
0.568
0.600
0.634
0.672
0.700
0.692
0.724
0.708
0.702
0.680
0.662
0.648
0.618
0.606
0.582
0.580
0.570
0.560
0.564
0.566
0.560
0.560
0.564
0.556
0.578
0.598
0.618
0.636
0.652
0.654
0.648
0.646
0.622
0.618
0.592
0.592
0.574
0.566
0.564
0.556
0.558
0.560
0.558
0.546
0.552
0.546
0.542
0.546
0.536
0.244
0.290
0.520
0.544
0.532
0.544
0.554
0.542
0.546
0.532
0.534
0.532
0.538
0.536
0.544
0.538
0.546
0.552
0.550
0.540
0.548
0.534
0.532
0.534
0.522
0.522
0.518
0.522
0.518
0.518
0.522
0.530
0.542
0.562
0.576
0.224
0.390
0.682
0.752
0.668
0.696
0.668
0.664
0.634
0.618
0.596
0.600
0.594
0.598
0.586
0.594
0.578
0.576
0.572
0.562
0.556
0.550
0.550
0.546
0.564
0.580
0.578
0.594
0.604
0.624
0.628
0.628
0.626
0.624
0.618
0.614
0.600
0.614
0.568
0.574
0.574
0.564
0.560
0.560
0.558
0.540
0.540
0.552
0.534
0.536
0.538
0.536
0.542
0.532
0.540
0.552
0.552
0.562
0.554
0.554
0.560
0.562
0.578
0.550
0.562
0.554
0.548
0.548
0.536
0.546
0.546
0.538
0.538
0.550
0.548
0.538
0.530
0.528
0.536
0.568
0.598
0.616
0.628
0.614
0.606
0.600
0.606
0.596
0.598
0.594
0.598
0.592
0.594
0.596
0.598
0.600
0.600
0.596
0.608
0.590
0.586
0.566
0.568
0.570
0.542
0.576
0.526
0.560
0.546
0.560
0.556
0.562
0.564
0.562
0.562
0.576
0.576
0.584
0.594
0.612
0.606
0.640
0.628
0.600
0.600
0.582
0.584
0.580
0.588
0.578
0.588
0.584
0.584
0.588
0.576
0.566
0.570
0.556
0.556
0.540
0.548
0.532
0.540
0.524
0.530
0.524
0.532
0.532
0.524
0.534
0.534
0.534
0.550
0.512
0.528
0.532
0.532
0.528
0.530
0.536
0.534
0.524
0.540
0.528
0.534
0.536
0.538
0.542
0.552
0.548
0.552
0.548
0.546
0.548
0.542
0.544
0.540
0.532
0.522
0.524
0.516
0.520
0.516
0.520
0.516
0.524
0.514
0.536
0.518
0.530
0.540
0.542
0.554
0.566
0.560
0.552
0.550
0.546
0.538
0.528
0.526
0.518
0.520
0.516
0.516
0.514
0.514
0.520
0.534
0.562
0.580
0.604
0.608
0.620
0.618
0.614
0.600
0.592
0.590
0.580
0.572
0.574
0.572
0.576
0.566
0.574
0.570
0.556
0.558
0.580
0.534
0.568
0.548
0.570
0.568
0.570
0.574
0.584
0.574
0.568
0.574
0.578
0.564
0.564
0.570
0.560
0.598
0.558
0.572
0.580
0.582
0.582
0.586
0.578
0.584
0.572
0.584
0.584
0.582
0.584
0.582
0.584
0.580
0.586
0.610
0.566
0.578
0.568
0.568
0.576
0.556
0.568
0.572
0.574
0.582
0.574
0.608
0.570
0.582
0.590
0.584
0.286
0.300
0.584
0.602
0.552
0.580
0.578
0.578
0.572
0.564
0.586
0.534
0.556
0.552
0.578
0.524
0.556
0.562
0.566
0.562
0.578
0.574
0.576
0.576
0.584
0.558
0.568
0.558
0.556
0.548
0.546
0.542
0.556
0.526
0.540
0.528
0.536
0.542
0.538
0.562
0.564
0.566
0.582
0.592
0.602
0.618
0.622
0.624
0.628
0.622
0.616
0.616
0.602
0.594
0.578
0.578
0.574
0.558
0.552
0.550
0.556
0.552
0.558
0.564
0.558
0.590
0.558
0.588
0.590
0.584
0.602
0.600
0.600
0.608
0.608
0.598
0.592
0.582
0.580
0.566
0.560
0.558
0.542
0.534
0.546
0.564
0.554
0.556
0.564
0.574
0.594
0.576
0.582
0.584
0.580
0.572
0.594
0.538
0.554
0.548
0.546
0.536
0.552
0.544
0.564
0.552
0.574
0.538
0.556
0.560
0.552
0.562
0.558
0.564
0.562
0.554
0.572
0.550
0.554
0.554
0.554
0.560
0.556
0.566
0.564
0.566
0.566
0.578
0.574
0.570
0.560
0.542
0.550
0.538
0.532
0.534
0.552
0.554
0.562
0.560
0.552
0.554
0.552
0.546
0.554
0.560
0.610
0.362
0.212
0.602
0.204
0.384
0.578
0.586
0.586
0.598
0.592
0.588
0.586
0.578
0.576
0.568
0.566
0.562
0.564
0.596
0.592
0.628
0.648
0.656
0.662
0.670
0.664
0.674
0.656
0.646
0.630
0.630
0.624
0.612
0.600
0.584
0.578
0.568
0.562
0.548
0.554
0.560
0.566
0.568
0.560
0.560
0.564
0.584
0.540
0.604
0.512
0.290
0.266
0.552
0.560
0.562
0.580
0.578
0.594
0.616
0.318
0.310
0.700
0.600
0.654
0.652
0.648
0.660
0.626
0.630
0.614
0.596
0.584
0.588
0.576
0.584
0.602
0.620
0.336
0.292
0.618
0.600
0.590
0.576
0.572
0.584
0.600
0.594
0.600
0.620
0.644
0.644
0.644
0.640
0.622
0.616
0.616
0.622
0.610
0.596
0.584
0.566
0.568
0.564
0.554
0.570
0.592
0.652
0.678
0.676
0.706
0.698
0.690
0.664
0.638
0.596
0.590
0.582
0.574
0.598
0.614
0.616
0.608
0.594
0.604
0.612
0.624
0.648
0.632
0.628
0.614
0.636
0.626
0.608
0.588
0.588
0.598
0.622
0.630
0.632
0.626
0.610
0.620
0.604
0.614
0.644
0.650
0.680
0.690
0.666
0.664
0.662
0.656
0.648
0.630
0.626
0.616
0.612
0.600
0.638
0.660
0.212
0.444
1.366
0.708
0.674
0.642
0.650
0.674
0.690
0.700
0.718
0.696
0.690
0.680
0.684
0.672
0.652
0.638
0.622
0.612
0.602
0.602
0.602
0.600
0.602
0.598
0.608
0.612
0.620
0.632
0.630
0.624
0.624
0.620
0.616
0.626
0.628
0.640
0.652
0.648
0.646
0.640
0.620
0.624
0.618
0.618
0.624
0.620
0.624
0.624
0.632
0.638
0.628
0.632
0.622
0.614
0.622
0.622
0.616
0.620
0.622
0.610
0.602
0.596
0.592
0.590
0.588
0.588
0.586
0.580
0.588
0.588
0.596
0.590
0.592
0.588
0.594
0.610
0.612
0.614
0.592
0.582
0.574
0.564
0.564
0.558
0.558
0.566
0.564
0.564
0.572
0.566
0.566
0.576
0.556
0.558
0.560
0.550
0.554
0.548
0.570
0.568
0.584
0.598
0.598
0.614
0.630
0.642
0.670
0.682
0.676
0.666
0.640
0.620
0.612
0.610
0.610
0.594
0.590
0.590
0.578
0.590
0.602
0.612
0.612
0.630
0.634
0.634
0.632
0.638
0.634
0.628
0.622
0.614
0.606
0.600
0.586
0.584
0.578
0.570
0.566
0.576
0.574
0.600
0.628
0.678
0.716
0.732
0.746
0.734
0.736
0.722
0.708
0.688
0.676
0.654
0.630
0.628
0.612
0.606
0.612
0.596
0.598
0.598
0.588
0.596
0.588
0.590
0.590
0.590
0.580
0.568
0.660
0.484
0.524
0.550
0.572
0.600
0.820
0.842
0.830
0.800
0.760
0.724
0.690
0.658
0.634
0.648
0.638
0.666
0.566
0.596
0.590
0.588
0.590
0.570
0.566
0.232
0.346
0.554
0.554
0.556
0.546
0.578
0.290
0.276
0.586
0.612
0.364
0.270
0.618
0.618
0.600
0.594
0.588
0.588
0.574
0.576
0.584
0.588
0.584
0.572
0.562
0.556
0.550
0.550
0.546
0.552
0.546
0.552
0.552
0.564
0.566
0.564
0.588
0.696
0.242
0.266
0.204
0.268
0.578
0.566
0.564
0.586
0.598
0.588
0.570
0.562
0.552
0.546
0.558
0.566
0.596
0.620
0.650
0.642
0.638
0.648
0.660
0.642
0.632
0.612
0.606
0.606
0.628
0.648
0.704
0.716
0.710
0.650
0.648
0.624
0.614
0.612
0.622
0.632
0.622
0.612
0.590
0.588
0.578
0.568
0.560
0.570
0.568
0.566
0.580
0.574
0.576
0.584
0.620
0.632
0.648
0.676
0.710
0.738
0.738
0.720
0.716
0.684
0.672
0.634
0.626
0.614
0.610
0.606
0.606
0.614
0.610
0.616
0.616
0.618
0.636
0.628
0.644
0.640
0.634
0.622
0.612
0.624
0.608
0.600
0.598
0.576
0.570
0.570
0.582
0.578
0.574
0.574
0.572
0.578
0.680
0.696
0.658
0.638
0.652
0.610
0.594
0.604
0.598
0.592
0.598
0.596
0.582
0.602
0.592
0.596
0.592
0.588
0.588
0.586
0.588
0.588
0.566
0.570
0.562
0.560
0.558
0.560
0.556
0.564
0.558
0.556
0.560
0.546
0.542
0.546
0.548
0.552
0.554
0.554
0.558
0.546
0.546
0.552
0.562
0.570
0.586
0.588
0.602
0.604
0.602
0.610
0.604
0.616
0.610
0.596
0.584
0.576
0.588
0.550
0.580
0.586
0.604
0.606
0.620
0.644
0.632
0.648
0.638
0.626
0.610
0.588
0.584
0.590
0.590
0.600
0.600
0.606
0.616
0.618
0.626
0.622
0.610
0.602
0.598
0.602
0.588
0.600
0.610
0.616
0.636
0.630
0.614
0.610
0.608
0.606
0.610
0.228
0.370
0.590
0.584
0.572
0.576
0.570
0.580
0.590
0.602
0.606
0.626
0.646
0.646
0.646
0.644
0.620
0.608
0.602
0.578
0.582
0.582
0.580
0.588
0.580
0.618
0.234
0.310
0.384
0.200
0.364
0.224
0.586
0.610
0.608
0.630
0.586
0.590
0.584
0.580
0.574
0.576
0.554
0.558
0.550
0.558
0.562
0.562
0.574
0.576
0.576
0.580
0.578
0.594
0.552
0.556
0.572
0.552
0.566
0.572
0.574
0.592
0.612
0.634
0.640
0.640
0.632
0.612
0.598
0.600
0.596
0.602
0.602
0.222
0.388
0.598
0.598
0.596
0.592
0.594
0.602
0.604
0.616
0.624
0.614
0.614
0.612
0.620
0.604
0.606
0.612
0.620
0.624
0.632
0.628
0.632
0.640
0.634
0.640
0.628
0.612
0.608
0.600
0.584
0.586
0.588
0.612
0.620
0.626
0.620
0.628
0.622
0.634
0.634
0.628
0.628
0.658
0.638
0.644
0.636
0.594
0.614
0.570
0.574
0.588
0.592
0.618
0.626
0.614
0.620
0.640
0.634
0.618
0.606
0.596
0.588
0.580
0.572
0.574
0.586
0.606
0.588
0.606
0.260
0.344
0.632
0.642
0.634
0.666
0.640
0.686
0.714
0.484
0.212
0.262
0.418
0.656
0.644
0.636
0.652
0.646
0.654
0.626
0.630
0.626
0.644
0.658
0.634
0.644
0.630
0.618
0.610
0.610
0.608
0.298
0.320
0.616
0.634
0.620
0.670
0.668
0.666
0.676
0.676
0.654
0.658
0.660
0.626
0.624
0.566
0.580
0.590
0.602
0.598
0.612
0.644
0.664
0.664
0.676
0.644
0.650
0.620
0.614
0.610
0.626
0.650
0.690
0.680
0.654
0.692
0.598
0.660
0.646
0.686
0.644
0.396
0.272
0.680
0.234
0.484
0.680
0.660
0.204
0.472
0.674
0.598
0.632
0.620
0.654
0.582
0.278
0.346
0.626
0.230
0.392
0.634
0.628
0.644
0.630
0.640
0.636
0.632
0.620
0.612
0.606
0.640
0.558
0.590
0.596
0.604
0.600
0.658
0.600
0.592
0.574
0.584
0.596
0.586
0.606
0.608
0.616
0.642
0.604
0.620
0.578
0.602
0.300
0.252
0.660
0.602
0.600
0.602
0.602
0.628
0.564
0.624
0.576
0.562
0.582
0.574
0.586
0.588
0.594
0.566
0.582
0.572
0.580
0.322
0.270
0.560
0.580
0.568
0.578
0.236
0.346
0.362
0.220
0.588
0.380
0.222
0.226
0.388
0.606
0.368
0.236
0.596
0.594
0.610
0.594
0.604
0.598
0.602
0.600
0.584
0.572
0.588
0.588
0.554
0.570
0.582
0.570
0.582
0.566
0.368
0.514
0.428
0.458
0.260
0.410
0.484
0.576
0.606
0.598
0.560
0.620
0.572
0.584
0.592
0.588
0.258
0.330
0.260
0.896
0.204
0.418
0.614
0.308
0.274
0.412
0.202
0.570
0.402
0.224
0.558
0.368
0.260
0.606
0.322
0.284
0.288
0.504
0.400
0.398
0.214
0.570
0.582
0.576
0.584
0.586
0.604
0.558
0.572
0.570
0.574
0.560
0.568
0.596
0.552
0.580
0.574
0.604
0.592
0.592
0.612
0.594
0.604
0.610
0.584
0.568
0.586
0.576
0.578
0.592
0.576
0.582
0.586
0.592
0.594
0.588
0.602
0.596
0.610
0.598
0.606
0.600
0.608
0.602
0.592
0.590
0.584
0.604
0.526
0.570
0.540
0.566
0.532
0.558
0.602
0.600
0.608
0.688
0.656
0.682
0.674
0.684
0.650
0.654
0.648
0.650
0.620
0.594
0.620
0.610
0.608
0.608
0.600
0.636
0.608
0.634
0.662
0.638
0.660
0.614
0.618
0.628
0.652
0.644
0.640
0.618
0.616
0.612
0.610
0.596
0.606
0.594
0.380
0.216
0.626
0.552
0.544
0.556
0.548
0.556
0.532
0.562
0.524
0.564
0.506
0.534
0.550
0.512
0.540
0.562
0.602
0.596
0.638
0.668
0.646
0.658
0.638
0.642
0.610
0.570
0.572
0.574
0.604
0.574
0.560
0.574
0.564
0.728
0.378
0.508
0.260
0.330
0.512
0.274
0.248
0.492
0.524
0.494
0.520
0.546
0.244
0.276
0.354
0.264
0.552
0.608
0.682
0.402
0.276
0.700
0.698
0.682
0.668
0.644
0.638
0.580
0.568
0.562
0.594
0.564
0.584
0.600
0.610
0.640
0.602
0.640
0.630
0.610
0.610
0.604
0.610
0.594
0.606
0.598
0.628
0.666
0.622
0.642
0.632
0.632
0.632
0.638
0.614
0.604
0.620
0.648
0.644
0.666
0.678
0.662
0.664
0.668
0.644
0.638
0.658
0.598
0.610
0.602
0.592
0.610
0.566
0.554
0.584
0.586
0.598
0.612
0.612
0.616
0.620
0.646
0.582
0.568
0.578
0.570
0.594
0.592
0.574
0.598
0.632
0.610
0.672
0.674
0.678
0.682
0.684
0.650
0.662
0.600
0.584
0.604
0.572
0.580
0.604
0.594
0.612
0.646
0.600
0.620
0.654
0.630
0.614
0.622
0.644
0.614
0.598
0.598
0.566
0.578
0.576
0.590
0.556
0.548
0.578
0.546
0.550
0.542
0.558
0.564
0.560
0.576
0.574
0.636
0.662
0.660
0.664
0.648
0.638
0.624
0.610
0.612
0.614
0.614
0.614
0.616
0.606
0.614
0.608
0.610
0.620
0.618
0.618
0.632
0.588
0.602
0.608
0.578
0.624
0.552
0.584
0.604
0.614
0.602
0.626
0.622
0.358
0.242
0.594
0.548
0.358
0.204
0.602
0.520
0.568
0.536
0.756
0.366
0.324
0.216
0.586
0.522
0.380
0.218
0.528
0.572
0.616
0.240
0.336
0.370
0.250
0.386
0.264
0.636
0.600
0.602
0.588
0.608
0.572
0.572
0.568
0.550
0.554
0.534
0.536
0.520
0.514
0.516
1.064
0.596
0.556
0.622
0.630
0.674
0.602
0.626
0.632
0.650
0.728
0.476
0.614
0.596
0.594
0.568
0.572
0.570
0.584
0.572
0.588
0.594
0.598
0.604
0.594
0.586
0.584
0.584
0.576
0.570
0.570
0.564
0.554
0.578
0.542
0.572
0.576
0.568
0.592
0.572
0.600
0.582
0.596
0.602
0.634
0.656
0.608
0.640
0.622
0.630
0.610
0.614
0.622
0.650
0.596
0.620
0.622
0.606
0.606
0.602
0.600
0.596
0.592
0.604
0.620
0.638
0.622
0.632
0.642
0.602
0.580
0.594
0.596
0.610
0.616
0.618
0.608
0.600
0.592
0.576
0.574
0.606
0.612
0.628
0.644
0.660
0.696
0.650
0.674
0.680
0.288
0.386
0.676
0.204
0.456
0.690
0.622
0.652
0.650
0.680
0.612
0.264
0.342
0.618
0.620
0.624
0.576
0.612
0.560
0.598
0.576
0.600
0.572
0.546
0.572
0.598
0.588
0.550
0.578
0.596
0.588
0.594
0.556
0.594
0.584
0.592
0.582
0.532
0.572
0.558
0.564
0.570
0.588
0.588
0.616
0.602
0.622
0.584
0.616
0.610
0.598
0.622
0.594
0.576
0.588
0.606
0.608
0.518
0.568
0.566
0.554
0.574
0.570
0.578
0.592
0.606
0.610
0.612
0.604
0.628
0.594
0.596
0.596
0.590
0.576
0.566
0.582
0.536
0.568
0.516
0.540
0.546
0.538
0.552
0.564
0.590
0.648
0.632
0.686
0.558
0.494
0.310
0.650
0.670
0.662
0.648
0.654
0.628
0.618
0.612
0.600
0.594
0.588
0.596
0.568
0.588
0.582
0.584
0.594
0.598
0.596
0.602
0.596
0.606
0.338
0.266
0.390
0.218
0.604
0.600
0.610
0.592
0.250
0.348
0.364
0.212
0.260
0.320
0.572
0.588
0.594
0.592
0.582
0.592
0.598
0.554
0.568
0.590
0.548
0.552
0.580
0.530
0.518
0.568
0.528
0.578
0.548
0.592
0.660
0.602
0.658
0.638
0.644
0.624
0.618
0.572
0.574
0.564
0.572
0.546
0.578
0.504
0.534
0.558
0.506
0.534
0.560
0.504
0.548
0.556
0.568
0.554
0.578
0.586
0.540
0.592
0.566
0.538
0.578
0.532
0.560
0.548
0.560
0.556
0.548
0.582
0.544
0.572
0.538
0.558
0.562
0.546
0.554
0.544
0.576
0.524
0.546
0.552
0.546
0.556
0.534
0.568
0.538
0.562
0.552
0.568
0.574
0.600
0.560
0.570
0.572
0.550
0.552
0.538
0.538
0.518
0.544
0.564
0.532
0.568
0.526
0.562
0.514
0.546
0.554
0.598
0.596
0.594
0.650
0.652
0.600
0.606
0.602
0.600
0.596
0.592
0.544
0.566
0.596
0.600
0.582
0.562
0.598
0.592
0.584
0.602
0.616
0.606
0.624
0.634
0.660
0.666
0.668
0.706
0.634
0.666
0.682
0.702
0.642
0.672
0.634
0.638
0.622
0.630
0.668
0.298
0.320
0.590
0.606
0.600
0.596
0.618
0.586
0.626
0.636
0.640
0.614
0.646
0.634
0.654
0.646
0.658
0.640
0.664
0.634
0.648
0.656
0.598
0.636
0.620
0.640
0.614
0.590
0.612
0.638
0.642
0.614
0.594
0.608
0.594
0.602
0.608
0.590
0.564
0.586
0.586
0.592
0.600
0.602
0.602
0.594
0.596
0.590
0.590
0.598
0.594
0.552
0.570
0.592
0.570
0.538
0.588
0.540
0.568
0.576
0.536
0.586
0.578
0.558
0.570
0.596
0.582
0.544
0.570
0.598
0.548
0.560
0.580
0.594
0.278
0.276
0.570
0.590
0.608
0.580
0.552
0.570
0.588
0.610
0.582
0.594
0.546
0.570
0.590
0.544
0.560
0.332
0.232
0.562
0.594
0.580
0.558
0.582
0.584
0.582
0.594
0.608
0.558
0.570
0.578
0.532
0.554
0.554
0.552
0.588
0.536
0.578
0.602
0.562
0.584
0.590
0.596
0.604
0.588
0.578
0.620
0.572
0.552
0.550
0.608
0.596
0.584
0.600
0.596
0.610
0.606
0.590
0.590
0.548
0.566
0.584
0.572
0.534
0.518
0.542
0.554
0.606
0.556
0.626
0.602
0.612
0.612
0.600
0.632
0.612
0.640
0.598
0.606
0.596
0.590
0.566
0.598
0.596
0.598
0.604
0.624
0.554
0.582
0.600
0.588
0.550
0.574
0.598
0.572
0.548
0.570
0.332
0.258
0.536
0.562
0.592
0.562
0.576
0.568
0.576
0.546
0.584
0.536
0.562
0.600
0.560
0.582
0.596
0.602
0.602
0.614
0.636
0.602
0.606
0.594
0.594
0.564
0.590
0.590
0.588
0.600
0.598
0.216
0.384
0.590
0.590
0.534
0.580
0.580
0.538
0.578
0.374
0.244
0.258
0.318
0.322
0.270
0.602
0.618
0.244
0.372
0.616
0.642
0.620
0.598
0.614
0.614
0.608
0.644
0.548
0.582
0.592
0.598
0.584
0.548
0.562
0.600
0.536
0.562
0.604
0.532
0.566
0.612
0.546
0.584
0.590
0.568
0.592
0.590
0.576
0.616
0.354
0.236
0.200
0.428
0.596
0.624
0.616
0.606
0.596
0.576
0.592
0.614
0.586
0.552
0.574
0.588
0.622
0.506
0.574
0.600
0.574
0.548
0.566
0.606
0.584
0.548
0.578
0.582
0.608
0.598
0.596
0.602
0.598
0.380
0.210
0.596
0.570
0.592
0.594
0.578
0.582
0.248
0.338
0.604
0.616
0.588
0.600
0.606
0.602
0.578
0.540
0.596
0.580
0.544
0.560
0.594
0.520
0.574
0.554
0.554
0.600
0.530
0.570
0.602
0.550
0.576
0.592
0.578
0.600
0.598
0.608
0.602
0.618
0.602
0.646
0.640
0.594
0.610
0.600
0.592
0.588
0.616
0.580
0.594
0.598
0.528
0.596
0.548
0.554
0.592
0.548
0.554
0.594
0.540
0.566
0.232
0.370
0.576
0.558
0.578
0.584
0.596
0.612
0.598
0.596
0.590
0.560
0.580
0.568
0.600
0.550
0.558
0.582
0.532
0.576
0.532
0.578
0.538
0.554
0.602
0.562
0.584
0.590
0.598
0.568
0.606
0.580
0.600
0.554
0.570
0.572
0.600
0.536
0.588
0.546
0.560
0.596
0.572
0.548
0.570
0.606
0.594
0.574
0.526
0.608
0.572
0.534
0.586
0.604
0.554
0.628
0.558
0.594
0.616
0.632
0.606
0.576
0.648
0.574
0.568
0.592
0.578
0.574
0.588
0.540
0.572
0.542
0.556
0.598
0.540
0.586
0.554
0.728
0.598
0.596
0.604
0.540
0.578
0.572
0.610
0.538
0.566
0.592
0.536
0.572
0.520
0.574
0.500
0.576
0.518
0.572
0.540
0.510
0.580
0.546
0.560
0.592
0.602
0.210
0.412
0.576
0.348
0.256
0.594
0.508
0.580
0.516
0.548
0.560
0.510
0.570
0.520
0.586
0.566
0.288
0.256
0.536
0.566
0.550
0.544
0.588
0.514
0.576
0.556
0.564
0.604
0.534
0.274
0.290
0.250
0.358
0.602
0.358
0.228
0.606
0.380
0.238
0.366
0.242
0.614
0.640
0.570
0.636
0.570
0.582
0.564
0.606
0.544
0.554
0.600
0.546
0.554
0.598
0.552
0.570
0.572
0.602
0.582
0.562
0.598
0.590
0.592
0.590
0.638
0.640
0.646
0.602
0.594
0.560
0.604
0.526
0.584
0.518
0.572
0.514
0.578
0.508
0.548
0.548
0.544
0.566
0.530
0.574
0.534
0.550
0.556
0.552
0.560
0.530
0.598
0.514
0.600
0.534
0.560
0.596
0.514
0.596
0.496
0.536
0.560
0.504
0.542
0.564
0.518
0.578
0.488
0.612
0.542
0.562
0.604
0.582
0.556
0.568
0.702
0.466
0.554
0.564
0.568
0.622
0.518
0.574
0.552
0.560
0.358
0.656
0.538
0.562
0.494
0.586
0.520
0.586
0.594
0.648
0.214
0.630
0.490
0.376
0.308
0.654
0.692
0.608
0.582
0.600
0.246
0.506
0.434
0.416
0.200
0.558
0.594
0.586
0.588
0.576
0.606
0.538
0.564
0.588
0.524
0.580
0.524
0.582
0.528
0.578
0.530
0.568
0.522
0.568
0.516
0.586
0.542
0.556
0.568
0.540
0.586
0.532
0.574
0.578
0.564
0.560
0.604
0.540
0.558
0.554
0.540
0.556
0.546
0.546
0.562
0.536
0.572
0.538
0.552
0.592
0.554
0.590
0.652
0.608
0.612
0.600
0.592
0.582
0.560
0.576
0.594
0.590
0.546
0.564
0.600
0.586
0.588
0.564
0.580
0.578
0.594
0.606
0.582
0.556
0.556
0.596
0.520
0.580
0.504
0.544
0.562
0.500
0.536
0.558
0.494
0.556
0.558
0.524
0.560
0.500
0.540
0.558
0.516
0.508
0.578
0.510
0.592
0.630
0.666
0.706
0.736
0.764
0.712
0.684
0.698
0.484
0.216
0.706
0.706
0.686
0.636
0.252
0.420
0.598
0.638
0.624
0.648
0.606
0.586
0.596
0.600
0.612
0.576
0.544
0.580
0.590
0.582
0.604
0.610
0.600
0.604
0.588
0.550
0.566
0.602
0.542
0.560
0.606
0.580
0.560
0.600
0.630
0.626
0.598
0.632
0.652
0.610
0.606
0.604
0.598
0.598
0.590
0.556
0.590
0.588
0.584
0.618
0.614
0.654
0.598
0.634
0.656
0.652
0.604
