# Supplementary material for: Stress among on-duty firefighters: an ambulatory assessment study
Source: PeerJ. 2018 Dec 11;6:e5967. doi: 10.7717/peerj.5967 (PMC6294048; doi:10.7717/peerj.5967)
Supplement: Supplemental Information 1 [file peerj-06-5967-s001.zip › RAW_DATA/FF3_1.rr]

8.128
0.664
0.684
0.738
0.778
0.758
0.734
0.716
0.684
0.670
0.664
0.664
0.666
0.636
0.650
0.712
0.712
0.730
0.798
0.876
0.930
0.896
0.922
0.942
0.950
0.950
0.890
0.902
0.886
0.818
0.818
0.842
0.936
0.982
0.840
0.770
0.822
0.902
1.008
0.956
1.020
1.026
0.924
0.848
0.824
0.782
0.912
1.002
1.022
1.024
0.920
0.914
0.950
0.930
0.938
1.012
1.024
0.980
0.990
1.024
0.972
1.064
1.148
1.042
0.994
0.944
0.848
0.808
0.782
0.766
0.978
0.902
0.956
0.926
0.900
0.816
0.790
0.922
1.008
0.866
0.902
0.924
0.836
0.880
0.928
0.998
1.008
0.988
1.014
0.990
0.956
0.996
1.044
1.056
0.988
0.874
0.818
0.852
0.844
0.878
0.906
0.860
0.824
0.932
0.964
0.918
0.872
0.910
0.966
1.022
1.066
1.052
1.018
1.036
1.044
0.876
0.826
0.836
0.822
0.864
0.982
0.724
0.872
1.006
0.904
0.936
0.968
0.926
0.990
1.004
0.918
0.966
0.910
0.840
0.882
0.906
1.020
1.056
1.042
0.878
0.846
0.820
0.940
0.968
0.972
0.942
0.864
0.806
0.776
0.800
0.860
0.880
0.930
0.950
0.914
0.814
0.826
0.900
0.906
0.876
0.910
0.950
0.968
0.900
0.916
0.934
0.882
0.942
1.024
1.052
1.022
1.028
1.032
0.864
0.904
1.020
1.114
1.042
1.086
1.076
1.010
1.004
1.012
1.042
1.024
1.062
1.080
1.012
1.032
1.046
1.014
1.008
1.036
1.050
1.006
0.998
0.856
0.798
0.814
0.974
1.056
1.024
1.034
1.016
0.940
0.952
0.960
0.934
0.902
0.938
0.928
0.908
0.950
0.886
0.844
0.770
0.732
0.746
0.810
1.012
1.036
0.964
0.926
0.914
0.936
0.950
0.952
0.952
0.942
0.884
0.916
0.890
0.822
0.884
1.020
1.012
0.950
0.914
0.872
0.792
0.774
0.902
1.116
0.990
1.074
1.104
1.084
0.986
0.992
0.966
0.972
1.016
1.052
0.972
0.992
1.040
1.084
1.042
1.054
1.056
0.938
0.948
1.020
1.060
1.062
1.026
0.966
0.914
0.872
0.866
0.864
0.920
0.964
1.000
1.070
1.084
0.984
0.948
0.966
1.068
1.068
0.950
0.964
0.986
0.980
0.920
0.988
1.030
0.914
0.940
0.968
0.934
0.960
0.984
0.932
0.836
0.774
0.856
0.988
1.044
0.996
0.910
0.842
0.848
0.922
0.974
1.058
1.090
1.062
1.032
1.012
0.994
0.920
0.946
1.006
0.976
0.994
1.006
0.928
0.954
0.986
0.994
0.964
0.984
1.026
0.970
1.004
1.008
0.922
0.948
0.996
0.980
0.938
0.968
1.004
0.966
1.024
1.026
0.900
0.838
0.832
0.804
0.866
0.862
0.804
0.810
0.938
0.982
0.970
0.988
1.002
0.920
0.922
0.936
0.910
0.920
0.960
1.012
0.956
0.966
0.990
0.930
0.872
0.928
0.998
0.970
0.972
0.966
0.938
0.902
0.938
0.956
0.906
0.896
0.892
0.908
0.924
0.884
0.910
0.950
0.900
0.924
0.950
0.918
0.914
0.964
0.956
1.010
1.038
1.012
0.990
1.000
1.016
0.940
0.934
0.948
0.956
0.894
0.956
1.046
1.024
1.054
1.058
0.978
0.976
0.914
0.818
0.870
1.000
1.060
0.980
0.992
0.998
0.914
0.962
0.976
0.950
0.996
1.036
0.964
0.992
1.022
0.950
0.992
1.012
0.972
0.950
1.004
1.042
0.994
1.028
1.048
1.042
1.004
1.026
1.044
0.972
1.006
1.002
0.878
0.804
0.774
0.982
1.040
0.972
1.006
1.024
1.006
0.954
0.988
1.030
0.996
1.050
1.064
1.016
0.990
1.034
1.034
0.980
0.928
0.950
0.918
0.984
1.054
0.988
0.988
1.004
0.904
0.898
0.924
0.956
0.874
0.892
0.936
0.996
0.994
0.930
0.900
0.904
0.874
0.804
0.750
0.812
0.980
1.034
0.922
0.854
0.878
0.970
0.952
0.956
0.968
0.944
0.928
0.868
0.918
0.978
0.990
0.984
0.990
0.988
0.962
1.008
1.030
0.918
0.984
1.020
0.968
0.962
1.022
1.042
0.990
1.008
1.010
0.960
0.876
0.876
0.946
0.984
1.078
1.074
0.988
0.958
0.972
0.912
0.934
0.940
1.000
0.900
0.920
1.020
1.086
1.032
0.906
0.804
0.720
0.674
0.650
0.638
0.626
0.626
0.610
0.602
0.598
0.594
0.586
0.582
0.582
0.582
0.590
0.592
0.592
0.594
0.604
0.624
0.648
0.652
0.652
0.634
0.624
0.628
0.646
0.696
0.768
0.802
0.794
0.744
0.692
0.682
0.706
0.724
0.722
0.668
0.640
0.622
0.626
0.662
0.726
0.760
0.724
1.006
0.366
0.654
0.618
0.610
0.598
0.592
0.580
0.592
0.586
0.590
0.574
0.588
0.576
0.572
0.574
0.572
0.568
0.574
0.570
0.572
0.568
0.568
0.584
0.616
0.718
0.832
0.806
0.776
0.818
0.870
0.804
0.776
0.802
0.788
0.754
0.818
0.966
0.938
0.924
0.948
0.952
0.840
0.800
0.888
0.948
0.954
0.940
0.914
0.824
0.828
0.888
1.012
0.988
1.070
1.080
1.064
1.074
1.034
0.922
1.000
1.104
1.202
1.140
1.090
0.960
0.878
1.022
1.228
1.202
1.034
1.046
1.028
0.884
0.984
0.968
0.920
1.068
1.118
1.008
1.024
1.024
0.956
0.996
1.020
0.924
0.994
1.034
0.936
0.978
1.034
1.042
1.022
1.066
1.072
1.046
1.062
1.080
1.014
0.990
0.818
0.858
0.850
0.942
1.086
1.042
1.038
1.014
0.926
0.962
0.978
0.930
0.866
0.944
1.032
1.028
1.030
1.028
0.992
0.974
0.990
1.030
0.976
0.972
0.980
0.900
0.950
0.962
0.918
0.862
0.906
0.862
0.892
0.950
0.916
0.804
0.782
0.884
0.982
0.972
0.952
0.970
0.980
0.934
0.942
1.018
0.998
1.008
1.020
1.030
0.952
0.820
0.844
0.812
0.858
0.920
0.986
1.062
1.080
1.064
0.978
0.984
1.026
0.978
1.018
1.046
1.020
1.070
1.050
1.074
1.040
0.924
0.906
0.976
1.042
1.020
1.044
1.056
0.994
0.992
0.976
0.986
0.990
0.948
0.964
0.996
0.940
0.938
0.900
0.944
0.868
0.802
0.828
0.886
0.896
0.886
0.854
0.822
0.782
0.770
0.772
0.806
0.832
0.812
0.888
0.890
0.858
0.846
0.824
0.830
0.872
0.928
0.948
0.900
0.898
0.802
0.784
0.822
0.906
1.004
1.044
1.024
0.988
0.980
0.908
0.824
0.850
1.026
1.082
1.008
0.982
1.022
1.084
1.102
1.010
0.994
0.988
0.924
0.968
1.044
1.054
1.028
1.034
1.034
1.058
1.072
1.020
1.038
1.068
1.032
1.064
1.080
1.090
1.130
1.084
0.996
1.012
1.046
1.068
1.068
1.096
1.070
1.044
1.084
1.124
1.084
1.094
1.076
0.994
1.002
0.950
0.866
0.806
0.868
0.930
0.908
0.962
0.982
0.932
0.990
1.008
0.940
0.958
0.886
0.910
0.978
1.064
1.062
1.012
0.940
0.826
0.756
0.774
0.842
0.918
0.844
0.840
0.904
0.948
0.932
0.918
0.976
0.988
0.938
0.958
0.996
1.016
0.948
0.940
0.944
0.924
0.940
1.004
1.028
0.948
0.968
0.986
0.940
0.956
0.992
0.962
0.994
1.058
1.052
1.016
1.004
0.960
0.894
0.922
0.948
0.856
0.858
0.926
0.992
0.964
0.994
0.998
0.970
0.902
0.920
0.954
0.918
0.982
1.030
1.020
1.030
1.036
0.874
0.772
0.802
0.878
0.930
0.852
1.010
1.060
1.014
0.990
0.984
0.936
0.932
0.940
0.908
0.888
0.952
0.996
0.952
1.012
1.058
0.972
0.960
0.956
0.846
0.800
0.880
0.984
0.996
1.036
1.042
0.990
0.956
0.968
0.988
0.976
0.964
0.958
0.968
0.892
0.926
0.998
1.006
0.956
1.000
1.018
0.864
0.876
0.964
0.968
0.994
0.984
0.926
0.960
1.008
0.988
0.914
0.916
0.882
0.870
0.820
0.882
0.964
0.926
0.984
0.958
0.920
0.938
0.964
0.904
0.924
0.984
1.070
1.074
1.062
1.000
0.962
0.830
0.814
0.914
1.062
1.098
0.990
0.958
0.926
0.846
0.768
0.704
0.686
0.674
0.660
0.646
0.634
0.624
0.608
0.600
0.594
0.584
0.584
0.586
0.598
0.616
0.642
0.688
0.680
0.744
0.818
0.840
0.846
0.818
0.796
0.830
0.882
0.892
0.860
0.858
0.896
0.890
0.924
0.966
0.978
0.920
0.922
0.920
0.872
0.910
0.928
0.920
0.878
0.864
0.884
0.842
0.878
0.928
0.976
0.984
0.986
0.942
0.962
0.950
0.912
0.854
0.900
0.952
0.976
0.972
0.940
0.894
0.842
0.772
0.742
0.788
0.868
0.936
0.962
0.928
0.876
0.860
0.764
0.694
0.670
0.660
0.666
0.660
0.680
0.702
0.786
0.858
0.842
0.756
0.744
0.750
0.780
0.800
0.844
0.830
0.828
0.730
0.712
0.708
0.718
0.906
0.860
0.930
0.934
0.882
0.866
0.884
0.800
0.746
0.776
0.798
0.760
0.756
0.814
0.888
0.902
0.892
0.858
0.834
0.756
0.786
0.912
1.014
1.014
0.974
0.884
0.894
0.912
0.918
0.884
0.878
0.900
0.844
0.788
0.826
0.800
0.798
0.756
0.794
0.746
0.684
0.678
0.676
0.678
0.718
0.754
0.794
0.762
0.790
0.864
0.924
0.938
0.898
0.834
0.862
0.920
0.940
0.950
1.008
1.034
1.022
0.878
0.936
0.940
1.012
1.074
0.962
0.830
0.852
0.972
1.082
1.066
0.984
0.978
0.950
0.972
0.998
0.984
1.006
1.032
0.960
0.966
0.964
0.962
0.986
1.010
0.962
0.964
0.984
0.910
0.916
0.902
0.788
0.764
0.824
0.946
0.900
0.924
0.910
0.882
0.884
0.888
0.918
0.930
0.938
0.962
0.898
0.906
0.952
0.888
0.918
0.900
0.842
0.884
0.910
0.916
0.904
0.908
0.918
0.836
0.828
0.872
0.906
0.854
0.882
0.914
0.886
0.854
0.884
0.904
0.866
0.898
0.948
0.982
0.944
0.942
0.898
0.864
0.952
0.962
0.908
0.924
0.940
0.930
0.882
0.896
0.900
0.886
0.960
0.964
0.904
0.872
0.870
0.916
0.844
0.810
0.770
0.894
1.014
1.068
1.042
0.988
0.904
0.824
0.796
0.852
0.964
0.970
0.832
0.750
0.736
0.788
0.976
1.056
1.040
0.984
0.974
0.958
0.944
0.910
0.898
0.864
0.870
0.872
0.860
0.864
0.798
0.748
0.724
0.756
0.872
0.964
1.034
1.026
1.034
0.998
0.912
0.802
0.806
0.776
0.844
0.942
0.892
0.794
0.790
0.796
0.934
1.004
1.040
0.976
1.012
0.888
0.892
0.932
1.014
1.040
1.044
1.034
0.930
0.794
0.740
0.712
0.674
0.664
0.654
0.640
0.646
0.638
0.616
0.628
0.616
0.610
0.598
0.598
0.594
0.598
0.624
0.612
0.602
0.614
0.646
0.678
0.720
0.760
0.752
0.740
0.726
0.672
0.668
0.674
0.708
0.782
0.800
0.770
0.802
0.816
0.858
0.812
0.818
0.860
0.890
0.938
0.910
0.956
1.012
0.980
0.992
0.990
0.888
0.920
0.936
0.904
0.994
1.020
0.988
1.048
1.056
0.952
0.938
0.940
0.964
0.906
0.982
0.970
0.986
0.936
0.914
0.962
0.960
0.918
0.976
1.022
0.976
1.068
1.026
0.992
0.996
0.994
0.986
0.906
0.862
0.796
0.774
0.844
1.026
1.020
1.004
1.058
1.044
1.004
0.916
0.952
0.978
0.996
1.008
0.946
0.906
0.908
0.996
1.028
0.956
0.974
1.032
1.048
0.904
0.792
0.806
0.870
1.030
1.052
0.980
0.858
0.836
0.868
0.914
0.828
0.910
0.856
0.844
0.780
0.828
0.910
0.798
0.800
0.850
0.872
0.818
0.838
0.880
0.876
0.764
0.708
0.720
0.752
0.816
0.734
0.720
0.728
0.750
0.770
0.728
0.688
0.688
0.670
0.680
0.700
0.786
0.864
0.892
0.940
0.956
0.932
0.824
0.836
0.920
0.964
1.034
1.098
1.070
1.000
0.956
0.850
0.782
0.816
0.890
0.888
0.878
0.982
0.978
0.976
0.948
0.840
0.870
0.936
0.966
0.958
0.836
0.874
0.938
0.930
0.964
0.962
0.396
0.474
0.958
1.124
1.132
1.104
0.994
0.968
1.000
1.028
1.030
1.012
0.946
0.882
0.834
0.892
0.988
0.948
1.000
1.028
1.018
0.946
0.854
0.772
0.756
0.808
0.970
1.080
1.112
1.018
0.906
0.812
0.810
0.882
1.046
1.132
1.094
1.084
1.066
1.020
0.948
0.876
0.782
0.760
0.740
0.980
1.072
1.094
1.108
1.074
1.090
1.070
1.096
1.086
1.016
1.042
1.126
1.080
1.074
1.084
1.018
1.012
1.058
1.016
1.080
1.102
0.990
0.860
0.852
0.870
0.954
0.998
0.996
0.930
0.868
0.904
0.932
0.966
0.866
0.804
0.864
0.948
0.962
0.998
0.972
0.994
1.058
1.072
1.024
0.998
1.040
1.102
1.096
0.996
0.972
0.948
0.918
0.958
0.934
0.818
0.858
0.922
0.958
1.058
1.112
1.048
0.946
0.966
0.916
0.870
0.954
1.046
0.980
0.966
1.000
0.972
0.920
0.968
1.020
1.020
0.952
0.968
0.930
0.942
0.894
0.874
0.756
0.716
0.708
0.706
0.788
0.830
0.826
0.900
0.976
1.032
1.040
0.998
0.994
0.998
0.994
0.986
0.914
0.924
0.950
1.036
1.068
1.010
0.966
0.902
0.800
0.730
0.692
0.712
0.806
0.954
0.984
1.038
1.032
0.990
0.872
0.890
0.948
1.102
1.116
1.014
1.010
0.996
1.032
1.010
0.866
0.790
0.878
1.026
1.190
1.110
1.080
1.028
0.954
0.982
1.078
1.110
1.074
1.018
1.082
1.114
1.072
0.986
0.874
0.888
0.920
1.012
1.144
1.062
1.008
0.966
0.922
0.934
1.006
0.972
1.040
1.112
1.108
1.036
0.990
1.010
1.066
1.072
0.998
0.964
0.896
0.888
0.834
0.772
0.712
0.686
0.666
0.668
0.668
0.686
0.718
0.794
0.832
0.810
0.764
0.768
0.766
0.756
0.734
0.716
0.738
0.838
0.942
0.958
0.948
0.908
0.874
0.832
0.858
0.892
0.856
1.094
1.036
1.010
1.054
1.046
1.030
0.934
0.948
0.904
0.822
0.870
0.948
1.010
1.048
1.018
0.958
0.974
0.898
1.004
1.038
0.966
0.924
0.876
0.850
0.802
0.738
0.738
0.794
0.926
1.012
0.972
0.946
0.932
0.936
0.984
1.034
1.054
1.020
1.020
0.900
0.820
0.746
0.824
0.904
0.982
1.036
1.064
0.936
0.880
0.948
1.060
1.140
1.088
1.114
1.114
1.128
1.080
0.914
0.806
0.784
0.958
1.090
1.058
1.072
1.092
1.078
0.960
0.930
0.946
0.980
1.046
1.008
0.996
1.036
1.128
1.072
1.014
1.012
0.916
0.922
0.978
1.074
1.096
1.070
0.890
0.836
0.876
0.940
0.856
0.856
0.780
0.652
0.722
0.776
0.996
0.970
0.994
0.998
0.946
0.944
0.890
0.862
0.912
0.960
0.996
1.038
0.912
0.856
0.938
0.978
0.960
0.998
1.010
0.966
1.030
1.060
1.000
0.988
0.926
0.866
0.838
0.866
0.960
1.030
1.026
0.996
1.010
1.024
1.058
1.038
0.986
1.002
1.002
1.002
0.920
0.938
1.014
1.094
1.064
1.010
1.040
1.044
1.020
0.998
1.000
1.010
1.022
1.024
1.044
0.988
0.990
1.004
0.982
0.892
0.924
0.970
0.998
1.006
0.910
0.866
0.862
0.846
0.878
0.886
0.828
0.844
0.894
0.952
0.960
0.930
0.836
0.810
0.802
0.754
0.722
0.830
0.930
0.938
0.942
0.884
0.920
0.870
0.884
0.908
0.924
0.940
0.942
0.894
0.912
0.938
0.912
0.966
0.998
1.008
0.942
0.900
0.916
0.980
1.036
0.926
0.942
0.972
1.008
1.002
0.934
0.884
0.826
0.846
0.908
0.974
0.994
0.932
0.950
0.966
0.892
0.898
0.932
0.932
0.888
0.878
0.894
0.888
0.914
0.950
0.944
0.866
0.876
0.910
0.918
0.836
0.752
0.700
0.722
0.752
0.858
0.900
0.878
0.918
0.972
0.926
0.888
0.912
0.924
0.944
0.940
0.912
0.912
0.894
0.932
1.004
0.986
0.990
0.932
0.874
0.876
0.916
0.954
0.924
0.906
0.908
0.894
0.662
0.284
0.944
0.892
0.832
0.868
0.882
0.908
0.788
0.732
0.700
0.680
0.662
0.652
0.650
0.642
0.634
0.620
0.624
0.618
0.612
0.596
0.610
0.598
0.608
0.602
0.634
0.622
0.632
0.644
0.702
0.766
0.786
0.800
0.714
0.676
0.644
0.632
0.646
0.670
0.732
0.724
0.772
0.842
0.836
0.814
0.698
0.654
0.650
0.632
0.688
0.768
0.828
0.842
0.886
0.904
0.880
0.844
0.854
0.862
0.894
0.852
0.804
0.818
0.810
0.860
0.924
0.916
0.854
0.840
0.846
0.890
0.956
0.940
0.804
0.778
0.760
0.802
0.838
0.832
0.826
0.756
0.724
0.708
0.688
0.802
0.930
0.936
0.932
0.900
0.848
0.840
0.774
0.744
0.740
0.816
0.862
0.902
0.926
0.798
0.738
0.774
0.860
0.908
0.890
0.918
0.918
0.874
0.878
0.856
0.780
0.754
0.772
0.906
0.944
0.852
0.882
0.904
0.916
0.830
0.870
0.884
0.824
0.856
0.916
0.932
0.924
0.904
0.882
0.840
0.768
0.788
0.868
0.982
0.972
0.996
0.982
0.928
0.832
0.776
0.744
0.730
0.726
0.726
0.754
0.814
0.902
0.868
0.876
0.898
0.850
0.780
0.738
0.732
0.746
0.740
0.750
0.816
0.896
0.890
0.856
0.750
0.736
0.728
0.682
0.728
0.762
0.888
0.932
0.886
0.832
0.780
0.722
0.724
0.728
0.762
0.748
0.852
0.874
0.934
0.966
0.934
0.898
0.876
0.782
0.740
0.746
0.792
0.914
0.964
0.872
0.744
0.726
0.776
0.844
0.900
0.930
0.888
0.864
0.848
0.798
0.736
0.722
0.714
0.702
0.690
0.718
0.744
0.744
0.726
0.722
0.876
0.938
0.888
0.842
0.862
0.856
0.882
0.816
0.846
0.904
0.926
0.966
0.994
0.858
0.816
0.762
0.704
0.784
0.884
0.964
0.950
0.894
0.884
0.894
0.926
0.934
0.982
1.050
1.082
1.060
0.998
0.940
0.968
1.028
1.074
0.980
0.972
1.012
0.958
0.958
0.992
0.984
0.952
0.998
0.994
0.952
0.860
0.886
0.938
0.952
0.970
1.006
1.048
1.022
0.964
0.960
0.920
0.928
0.958
0.942
0.906
0.822
0.768
0.748
0.732
0.816
0.888
0.868
0.762
0.754
0.772
0.294
0.274
0.490
0.782
0.664
0.702
0.700
0.710
0.678
0.696
0.700
0.696
0.708
0.726
0.738
0.728
0.738
0.768
0.780
0.748
0.764
0.724
0.754
0.772
0.880
0.948
0.944
0.940
0.850
0.890
0.900
0.926
0.960
0.988
0.952
0.852
0.920
1.064
1.080
1.032
1.020
1.036
1.030
0.902
0.838
0.804
0.842
0.970
1.002
0.984
1.024
1.060
0.988
0.848
0.828
0.890
0.858
0.762
0.768
0.798
0.848
0.800
0.884
0.954
0.984
0.930
0.756
0.732
0.730
0.746
0.980
1.078
1.084
1.052
1.012
0.920
0.874
0.908
1.010
1.030
1.030
1.002
0.898
0.888
0.906
0.980
1.048
1.070
0.972
0.966
0.964
0.998
0.968
0.810
0.762
0.728
0.750
0.754
0.740
0.720
0.714
0.814
0.914
0.970
0.880
0.838
0.830
0.820
0.856
0.892
0.966
0.984
0.988
0.972
0.952
0.942
0.912
0.886
0.910
0.854
0.830
0.846
1.002
1.104
1.064
0.976
0.838
0.770
0.742
0.714
0.760
0.960
1.030
0.988
1.018
1.022
1.034
0.986
0.940
0.848
0.804
0.840
0.962
1.024
1.050
1.028
0.972
0.930
0.950
1.002
1.032
0.992
0.890
0.914
0.808
0.826
0.818
0.764
0.882
1.078
1.058
1.080
1.058
0.994
0.962
0.944
0.936
0.912
0.878
0.852
0.840
0.764
0.802
0.934
1.052
1.064
1.030
0.924
0.934
0.974
1.028
1.044
0.974
0.928
0.800
0.822
0.938
1.030
1.050
1.128
1.152
1.140
1.058
1.000
0.936
0.920
0.906
0.926
0.956
0.932
0.934
0.892
0.896
0.912
0.900
0.896
0.968
1.036
1.102
1.062
1.084
1.042
1.044
1.072
1.110
1.124
1.070
1.102
1.120
1.110
1.122
1.098
1.120
1.108
1.044
1.102
1.102
1.068
1.032
1.006
1.014
0.908
0.954
0.988
0.946
0.970
1.002
1.034
1.028
1.086
0.972
0.906
0.966
0.850
0.870
0.930
0.870
0.814
0.860
0.818
0.796
0.734
0.714
0.682
0.664
0.650
0.636
0.626
0.624
0.618
0.626
0.632
0.668
0.706
0.708
0.682
0.668
0.650
0.648
0.666
0.712
0.792
0.860
0.864
0.870
0.806
0.748
0.724
0.744
0.850
0.888
0.946
0.946
0.950
0.926
0.936
0.948
0.924
0.946
0.972
0.990
0.992
1.004
0.970
0.922
0.946
1.018
1.004
0.958
0.992
1.034
1.182
1.184
1.174
1.080
1.090
1.188
1.206
1.180
1.166
1.052
1.112
1.122
1.058
1.094
1.186
1.178
1.162
1.194
1.146
1.136
1.100
0.998
1.078
1.086
1.146
1.156
1.100
1.068
0.932
0.856
1.018
1.274
1.194
1.138
1.090
1.010
0.984
1.028
1.100
1.132
1.024
1.092
1.132
1.096
1.104
1.110
1.088
1.126
1.114
1.126
0.990
0.954
0.996
0.924
1.022
1.080
1.064
1.062
1.028
1.010
1.050
1.112
1.104
1.110
1.114
1.164
1.176
1.128
0.988
1.008
0.926
0.884
0.826
0.998
1.040
1.030
1.092
1.092
1.084
1.072
0.996
0.966
1.014
1.058
1.048
1.072
1.108
1.032
1.040
1.052
0.994
1.088
1.082
1.014
1.054
1.074
0.938
0.972
1.072
1.128
1.022
1.054
1.110
1.074
1.088
1.174
1.114
1.078
1.056
1.034
1.022
0.932
0.926
0.898
0.944
1.032
0.940
0.840
0.810
0.874
0.974
1.006
0.998
0.952
0.888
0.782
0.796
0.896
1.026
1.010
1.048
1.048
1.076
1.030
0.988
0.990
0.954
0.988
1.012
0.990
1.058
1.074
1.004
1.112
1.150
1.106
1.060
1.072
1.060
1.020
1.064
1.134
1.102
1.098
1.034
1.000
1.030
0.918
0.946
1.006
1.032
0.972
1.016
1.076
1.038
1.008
0.986
0.954
1.024
1.122
1.124
1.120
1.114
1.094
1.024
1.074
1.100
1.086
1.070
1.066
0.990
1.004
1.040
0.960
1.024
1.062
1.012
1.030
0.960
0.848
0.842
0.786
0.788
0.820
0.962
0.982
1.026
1.066
1.074
1.076
1.050
0.996
0.922
0.872
0.970
1.074
1.106
1.114
1.046
0.944
0.874
0.824
0.788
0.756
0.740
0.706
0.682
0.682
0.686
0.686
0.682
0.690
0.690
0.742
0.792
0.800
0.784
0.766
0.788
0.726
0.728
0.818
0.862
0.850
0.808
0.796
0.820
0.872
0.840
0.858
0.930
0.922
0.868
0.808
0.826
0.852
0.886
0.874
0.830
0.800
0.772
0.788
0.798
0.844
0.868
0.878
0.852
0.836
0.828
0.742
0.740
0.758
0.794
0.856
0.854
0.842
0.858
0.882
0.876
0.888
0.944
0.962
0.962
0.936
0.912
0.880
0.786
0.808
0.862
0.940
0.944
0.860
0.840
0.874
0.882
0.916
0.818
0.784
0.834
0.902
0.918
0.786
0.742
0.714
0.768
0.864
0.898
0.902
0.908
0.870
0.830
0.814
0.826
0.930
0.986
1.004
0.924
0.820
0.816
0.844
0.902
1.030
0.960
0.906
0.908
0.914
0.836
0.766
0.868
0.938
0.976
0.982
0.998
0.958
0.850
0.816
0.858
0.940
0.968
0.968
0.944
0.838
0.828
0.846
0.888
0.942
0.944
0.950
0.934
0.898
0.902
0.860
0.858
0.784
0.736
0.800
0.846
0.952
1.086
1.062
1.066
1.014
0.928
0.760
0.728
0.718
0.750
0.800
0.844
0.800
0.778
0.736
0.742
0.766
0.762
0.762
0.790
0.822
0.832
0.848
0.946
1.044
1.012
1.050
1.006
0.950
0.828
0.760
0.778
0.760
0.734
0.714
0.726
0.804
0.898
0.918
0.862
0.816
0.746
0.722
0.700
0.690
0.742
0.840
0.894
0.830
0.884
0.824
0.868
0.810
0.854
0.890
0.850
0.920
0.940
0.956
0.958
0.952
0.936
0.858
0.848
0.938
0.990
0.928
0.900
0.902
0.858
0.850
0.892
0.920
0.930
0.864
0.810
0.868
0.896
0.880
0.884
0.924
0.994
0.992
0.880
0.890
0.936
1.012
1.056
1.048
0.998
0.854
0.850
0.882
0.982
0.972
1.022
1.046
1.042
1.000
0.962
0.924
0.800
0.764
0.718
0.752
0.812
0.824
0.926
0.980
1.024
0.960
0.850
0.864
0.938
0.928
0.912
0.964
0.990
0.970
0.938
0.892
0.812
0.812
0.898
0.974
1.002
0.928
0.944
0.994
1.038
1.046
0.886
0.810
0.860
0.986
1.058
1.090
1.104
1.078
1.050
1.016
0.964
0.918
0.836
0.792
0.800
1.084
1.066
1.070
1.082
1.060
0.924
0.850
0.906
0.968
1.026
1.064
0.860
0.818
0.798
0.862
0.974
0.992
1.012
0.988
0.970
0.962
0.972
0.952
0.928
0.962
1.064
0.982
1.024
1.054
1.066
1.052
0.988
0.894
0.860
0.798
0.762
0.726
0.838
1.040
1.030
0.982
1.006
0.980
0.910
0.878
0.870
0.856
0.766
0.764
0.782
0.852
0.926
0.910
0.902
0.922
0.922
0.926
0.940
0.846
0.802
0.832
0.932
0.990
1.022
0.986
0.958
0.914
0.856
0.912
1.012
1.054
0.992
0.950
0.922
0.848
1.004
1.120
1.092
1.008
1.002
1.036
1.018
1.026
0.954
0.918
0.948
1.014
1.024
0.916
0.958
0.992
0.846
0.856
0.918
1.036
0.960
0.990
1.016
0.954
0.978
1.014
1.032
1.024
0.902
0.904
0.982
1.032
1.058
1.040
0.980
0.856
0.854
0.894
0.864
0.898
0.964
0.978
0.886
0.806
0.804
0.900
0.994
1.034
1.054
1.034
1.006
1.012
0.998
1.042
1.096
1.070
1.026
0.950
0.954
1.004
1.040
1.058
0.948
0.988
0.952
1.002
1.054
1.056
1.006
0.936
0.934
0.852
0.786
0.916
1.108
1.084
1.110
1.014
1.080
1.058
1.034
1.062
1.046
1.020
1.008
1.028
1.068
1.060
0.988
0.990
1.014
1.010
1.014
0.962
0.846
0.808
0.814
0.902
0.986
1.018
0.870
0.822
0.860
0.878
0.858
0.798
0.754
0.712
0.672
0.686
0.666
0.706
0.982
0.960
0.966
1.042
1.084
1.092
1.102
1.034
0.882
0.758
0.758
0.818
1.048
1.018
1.052
1.004
1.016
0.918
0.830
0.790
0.786
0.764
0.808
0.842
0.876
0.856
0.890
0.964
0.996
1.008
1.008
0.996
0.986
0.948
0.952
0.964
1.048
1.070
1.056
1.062
1.066
1.024
1.020
1.010
0.964
0.850
0.924
1.020
1.066
1.016
0.854
0.820
0.830
0.978
1.076
1.064
1.056
1.026
0.950
0.894
0.788
0.792
0.884
1.050
1.006
1.032
0.982
0.828
0.760
0.758
0.754
0.708
0.700
0.704
0.746
0.906
0.948
0.892
0.860
0.810
0.772
0.738
0.710
0.706
0.708
0.692
0.704
0.714
0.742
0.762
0.776
0.780
0.766
0.756
0.756
0.748
0.724
0.738
0.762
0.734
0.718
0.704
0.750
0.734
0.770
0.820
0.816
0.830
0.754
0.706
0.696
0.688
0.710
0.732
0.692
0.696
0.728
0.704
0.702
0.686
0.682
0.676
0.672
0.684
0.690
0.734
0.808
0.822
0.782
0.716
0.708
0.708
0.706
0.758
0.852
0.890
0.928
0.934
0.816
0.744
0.734
0.874
1.004
1.040
0.990
1.020
1.092
1.168
1.140
1.030
0.946
0.958
1.018
1.052
1.058
1.040
0.996
0.950
0.898
0.778
0.778
0.846
1.016
1.054
1.046
1.042
1.030
0.846
0.776
0.808
0.920
0.988
0.982
0.938
0.884
0.774
0.728
0.688
0.694
0.688
0.692
0.704
0.684
0.680
0.670
0.654
0.670
0.682
0.718
0.784
0.814
0.822
0.820
0.808
0.790
0.738
0.752
0.836
0.912
0.918
0.822
0.792
0.822
0.866
0.872
0.898
0.928
0.924
0.880
0.746
0.708
0.722
0.732
0.814
0.892
0.866
0.890
0.914
0.894
0.862
0.838
0.816
0.768
0.760
0.842
0.998
1.028
1.034
0.992
0.948
0.912
0.868
0.822
0.750
0.742
0.794
0.890
0.910
0.906
0.892
0.910
0.946
0.878
0.914
0.938
0.928
0.902
0.820
0.804
0.802
0.804
0.762
0.770
0.804
0.848
0.804
0.826
0.828
0.834
0.794
0.792
0.822
0.838
0.912
0.952
0.918
0.860
0.826
0.810
0.824
0.792
0.830
0.922
0.984
0.998
0.944
0.866
0.826
0.790
0.846
0.898
0.862
0.790
0.732
0.692
0.718
0.772
0.868
0.864
0.826
0.816
0.766
0.748
0.716
0.684
0.694
0.746
0.874
0.886
0.862
0.856
0.840
0.838
0.834
0.828
0.852
0.880
0.868
0.850
0.832
0.860
0.874
0.850
0.884
0.930
0.956
0.958
0.906
0.874
0.804
0.792
0.866
0.922
0.940
0.870
0.852
0.882
0.910
0.926
0.918
0.888
0.844
0.862
0.900
0.936
0.944
0.936
0.822
0.850
0.864
0.918
0.892
0.872
0.810
0.776
0.778
0.776
0.786
0.724
0.746
0.758
0.872
0.946
0.936
0.940
0.880
0.790
0.750
0.718
0.678
0.696
0.672
0.734
0.842
0.868
0.846
0.838
0.806
0.778
0.774
0.768
0.788
0.792
0.830
0.930
0.944
0.958
0.940
0.920
0.886
0.824
0.756
0.736
0.756
0.746
0.732
0.698
0.680
0.658
0.636
0.636
0.652
0.634
0.644
0.646
0.616
0.644
0.624
0.626
0.616
0.620
0.624
0.620
0.630
0.624
0.628
0.622
0.610
0.614
0.604
0.594
0.584
0.584
0.580
0.584
0.590
0.604
0.604
0.612
0.624
0.628
0.626
0.628
0.636
0.634
0.624
0.620
0.624
0.614
0.610
0.612
0.620
0.626
0.626
0.628
0.626
0.660
0.666
0.708
0.736
0.740
0.714
0.666
0.650
0.628
0.618
0.614
0.616
0.616
0.640
0.636
0.692
0.762
0.770
0.774
0.704
0.652
0.668
0.646
0.280
0.300
0.290
0.304
0.290
0.356
0.664
0.668
0.660
0.666
0.654
0.688
0.706
0.696
0.688
0.668
0.636
0.640
0.636
0.630
0.636
0.642
0.656
0.690
0.740
0.740
0.754
0.782
0.770
0.748
0.772
0.774
0.716
0.686
0.684
0.722
0.702
0.670
0.700
0.704
0.706
0.696
0.682
0.700
0.696
0.698
0.686
0.680
0.688
0.708
0.706
0.732
0.756
0.768
0.772
0.796
0.778
0.696
0.726
0.722
0.842
0.816
0.724
0.670
0.654
0.622
0.606
0.600
0.586
0.610
0.614
0.656
0.688
0.660
0.674
0.676
0.648
0.646
0.640
0.658
0.738
0.698
0.672
0.704
0.700
0.664
0.678
0.692
0.696
0.708
0.720
0.796
0.772
0.772
0.752
0.738
0.694
0.666
0.640
0.634
0.674
0.842
0.820
0.840
0.874
0.862
0.890
0.918
0.900
0.822
0.698
0.674
0.648
0.678
0.784
0.846
0.800
0.844
0.864
0.800
0.794
0.782
0.758
0.808
0.750
0.776
0.794
0.736
0.734
0.742
0.724
0.726
0.744
0.764
0.838
0.880
0.812
0.838
0.836
0.774
0.810
0.782
0.740
0.710
0.650
0.628
0.654
0.656
0.700
0.740
0.724
0.728
0.738
0.748
0.804
0.754
0.712
0.696
0.696
0.634
0.650
0.630
0.618
0.604
0.602
0.588
0.580
0.574
0.572
0.566
0.566
0.564
0.564
0.566
0.572
0.580
0.580
0.570
0.580
0.580
0.572
0.574
0.566
0.574
0.574
0.588
0.604
0.640
0.684
0.700
0.682
0.674
0.646
0.638
0.662
0.668
0.690
0.708
0.694
0.706
0.718
0.694
0.686
0.702
0.738
0.702
0.740
0.778
0.732
0.702
0.702
0.696
0.690
0.700
0.698
0.670
0.664
0.654
0.650
0.624
0.624
0.610
0.606
0.600
0.600
0.602
0.608
0.600
0.616
0.614
0.608
0.618
0.612
0.608
0.616
0.606
0.636
0.658
0.672
0.662
0.642
0.638
0.648
0.650
0.650
0.650
0.656
0.666
0.642
0.626
0.610
0.602
0.598
0.584
0.590
0.608
0.660
0.780
0.838
0.850
0.882
0.914
0.922
0.892
0.874
0.874
0.782
0.888
0.962
0.944
0.808
0.774
0.796
0.796
0.968
0.992
1.012
0.982
1.008
0.920
0.782
0.766
0.804
0.914
0.900
0.872
0.824
0.822
0.848
0.834
0.786
0.798
0.796
0.740
0.832
0.752
0.700
0.664
0.648
0.652
0.678
0.732
0.732
0.724
0.738
0.766
0.772
0.728
0.670
0.686
0.676
0.696
0.692
0.628
0.668
0.662
0.678
0.670
0.694
0.686
0.644
0.624
0.628
0.612
0.602
0.600
0.618
0.606
0.614
0.624
0.616
0.596
0.620
0.630
0.624
0.630
0.626
0.650
0.682
0.726
0.742
0.786
0.788
0.790
0.774
0.792
0.780
0.772
0.812
0.864
0.808
0.840
0.830
0.776
0.784
0.810
0.732
0.718
0.710
0.716
0.722
0.732
0.770
0.820
0.792
0.768
0.768
0.782
0.810
0.886
0.978
0.974
0.916
0.938
0.888
0.852
0.896
0.882
0.936
0.994
1.044
1.036
0.914
0.848
0.860
0.892
0.886
0.948
0.956
0.982
0.866
0.860
0.916
0.946
0.884
0.858
0.812
0.854
0.898
0.940
0.896
0.846
0.872
0.802
0.794
0.840
0.900
0.890
0.950
0.998
0.934
0.944
0.966
0.984
0.956
1.010
1.022
1.000
0.996
0.882
0.854
0.818
0.864
0.942
0.914
0.894
0.932
0.912
0.922
0.872
0.858
0.800
0.768
0.766
0.760
0.824
0.932
0.990
0.996
0.972
0.936
0.830
0.764
0.758
0.872
0.978
0.900
0.898
0.850
0.760
0.764
0.784
0.788
0.832
0.896
0.828
0.776
0.784
0.750
0.692
0.698
0.680
0.660
0.656
0.714
0.758
0.828
0.912
0.908
0.934
0.896
0.858
0.800
0.824
0.890
0.870
0.814
0.812
0.710
0.748
0.698
0.764
0.768
0.762
0.716
0.692
0.690
0.714
0.780
0.808
0.834
0.862
0.792
0.784
0.758
0.744
0.692
0.674
0.690
0.744
0.844
0.912
0.916
0.882
0.842
0.782
0.718
0.710
0.742
0.726
0.758
0.732
0.730
0.848
0.902
0.858
0.860
0.858
0.906
0.934
0.950
0.958
0.956
0.890
0.804
0.824
0.962
1.016
0.944
0.910
0.878
0.866
0.832
0.808
0.754
0.724
0.712
0.754
0.716
0.736
0.790
0.766
0.774
0.852
0.938
0.914
0.916
0.894
0.888
0.856
0.882
0.896
0.838
0.750
0.706
0.738
0.878
0.888
0.882
0.916
0.912
0.906
0.838
0.882
0.926
0.922
0.884
0.824
0.848
0.876
0.948
0.944
0.896
0.830
0.832
0.808
0.806
0.876
0.954
0.980
0.960
0.952
0.894
0.816
0.800
0.830
0.870
0.886
0.830
0.808
0.832
0.908
0.958
0.846
0.850
0.880
0.944
0.968
0.864
0.762
0.710
0.686
0.792
0.932
0.952
0.908
0.934
0.950
0.972
0.960
0.956
0.932
0.876
0.764
0.738
0.748
0.840
0.904
0.952
0.996
1.010
0.994
0.902
0.794
0.732
0.730
0.772
0.760
0.758
0.882
0.874
0.894
0.946
0.976
0.966
0.922
0.922
0.908
0.838
0.846
0.850
0.820
0.780
0.780
0.814
0.914
0.914
0.920
0.938
0.926
0.896
0.842
0.804
0.732
0.712
0.736
0.788
0.832
0.858
0.836
0.778
0.716
0.712
0.718
0.798
0.914
0.942
0.938
0.938
0.886
0.830
0.788
0.728
0.736
0.814
0.924
0.912
0.832
0.850
0.896
0.920
0.904
0.868
0.836
0.858
0.784
0.768
0.826
0.920
1.004
0.992
0.950
0.902
0.858
0.812
0.800
0.806
0.786
0.718
0.700
0.702
0.802
0.920
0.902
0.938
0.952
0.956
0.852
0.812
0.814
0.864
0.890
0.908
0.882
0.820
0.848
0.924
1.038
1.056
1.034
0.946
0.826
0.834
0.900
0.994
0.866
0.790
0.818
0.954
1.000
1.002
0.960
0.914
0.802
0.770
0.772
0.816
0.874
0.882
0.810
0.790
0.796
0.830
0.874
0.890
0.868
0.868
0.872
0.814
0.828
0.880
0.930
0.930
0.920
0.872
0.844
0.810
0.730
0.750
0.818
0.890
0.822
0.854
0.902
0.938
0.902
0.860
0.852
0.850
0.834
0.824
0.846
0.844
0.840
0.770
0.726
0.682
0.752
0.880
0.966
0.940
0.830
0.764
0.746
0.784
0.854
0.838
0.798
0.746
0.742
0.762
0.808
0.856
0.920
0.888
0.874
0.842
0.786
0.774
0.746
0.684
0.672
0.692
0.806
0.820
0.838
0.856
0.876
0.866
0.858
0.810
0.782
0.738
0.696
0.692
0.700
0.688
0.724
0.814
0.872
0.802
0.780
0.836
0.876
0.872
0.822
0.770
0.738
0.742
0.758
0.748
0.790
0.882
0.966
0.986
0.952
0.938
0.946
0.936
0.880
0.930
0.954
0.902
0.898
0.930
0.926
0.940
0.924
0.792
0.796
0.790
0.802
0.844
0.872
0.844
0.830
0.812
0.802
0.818
0.774
0.720
0.684
0.654
0.652
0.634
0.612
0.612
0.606
0.596
0.590
0.580
0.580
0.582
0.584
0.588
0.590
0.594
0.608
0.648
0.656
0.622
0.646
0.636
0.646
0.638
0.616
0.604
0.598
0.582
0.578
0.578
0.576
0.584
0.590
0.620
0.656
0.672
0.620
0.606
0.592
0.580
0.576
0.570
0.572
0.564
0.564
0.564
0.560
0.562
0.558
0.558
0.554
0.560
0.548
0.544
0.542
0.550
0.546
0.536
0.532
0.538
0.538
0.542
0.552
0.556
0.562
0.566
0.566
0.566
0.562
0.542
0.544
0.546
0.542
0.542
0.540
0.552
0.572
0.612
0.624
0.668
0.676
0.702
0.716
0.660
0.616
0.598
0.592
0.596
0.610
0.644
0.666
0.664
0.690
0.710
0.730
0.708
0.696
0.674
0.668
0.652
0.626
0.622
0.610
0.622
0.638
0.616
0.638
0.664
0.726
0.746
0.698
0.714
0.722
0.696
0.692
0.716
0.784
0.834
0.812
0.822
0.740
0.686
0.684
0.672
0.670
0.738
0.844
0.810
0.848
0.850
0.772
0.758
0.750
0.744
0.774
0.802
0.806
0.794
0.818
0.838
0.838
0.810
0.726
0.680
0.662
0.640
0.684
0.736
0.902
0.896
0.952
0.980
0.962
0.888
0.828
0.746
0.738
0.804
0.910
0.910
0.836
0.840
0.810
0.764
0.774
0.726
0.730
0.740
0.754
0.780
0.820
0.906
0.960
0.952
0.886
0.814
0.742
0.722
0.742
0.764
0.834
0.832
0.832
0.766
0.766
0.704
0.700
0.670
0.750
0.952
0.848
0.872
0.902
0.942
0.948
0.878
0.872
0.834
0.798
0.828
0.962
0.998
0.962
0.842
0.790
0.774
0.808
0.882
0.930
0.946
0.962
0.912
0.888
0.870
0.782
0.758
0.826
0.850
0.846
0.808
0.812
0.824
0.868
0.914
0.836
0.878
0.920
0.900
0.858
0.832
0.798
0.792
0.818
0.860
0.800
0.720
0.700
0.668
0.680
0.872
0.940
0.942
0.896
0.808
0.796
0.814
0.832
0.858
0.882
0.942
0.906
0.802
0.796
0.808
0.718
0.708
0.704
0.726
0.748
0.754
0.774
0.820
0.776
0.692
0.646
0.682
0.686
0.730
0.708
0.676
0.734
0.782
0.808
0.810
0.792
0.788
0.734
0.714
0.706
0.714
0.708
0.706
0.720
0.728
0.736
0.748
0.766
0.718
0.678
0.674
0.694
0.676
0.654
0.630
0.614
0.678
0.670
0.636
0.624
0.614
0.606
0.602
0.594
0.584
0.588
0.586
0.588
0.584
0.574
0.580
0.576
0.598
0.614
0.610
0.624
0.606
0.604
0.630
0.650
0.658
0.656
0.652
0.654
0.652
0.308
0.318
0.620
0.628
0.646
0.654
0.676
0.712
0.730
0.702
0.670
0.654
0.658
0.650
0.696
0.796
0.786
0.732
0.688
0.684
0.692
0.726
0.758
0.774
0.820
0.804
0.822
0.830
0.828
0.798
0.734
0.698
0.702
0.758
0.902
0.930
0.952
0.954
0.942
0.948
0.906
0.914
0.916
0.906
0.896
0.850
0.872
0.826
0.842
0.918
0.930
0.930
0.900
0.864
0.846
0.846
0.826
0.828
0.878
0.932
0.930
0.880
0.884
0.836
0.784
0.780
0.802
0.764
0.710
0.682
0.712
0.776
0.832
0.840
0.884
0.888
0.872
0.878
0.868
0.836
0.866
0.898
0.924
0.968
0.994
0.964
0.898
0.840
0.762
0.752
0.764
0.836
0.898
0.938
0.920
0.930
0.968
0.964
0.910
0.904
0.912
0.904
0.916
0.946
0.872
0.792
0.758
0.860
0.896
0.838
0.798
0.744
0.744
0.786
0.908
0.950
0.946
0.926
0.886
0.924
1.004
1.036
1.058
1.046
1.058
1.002
0.936
0.836
0.760
0.726
0.726
0.746
0.976
0.990
0.954
0.932
0.874
0.876
0.892
0.900
0.862
0.862
0.896
0.822
0.798
0.816
0.784
0.920
1.008
1.014
1.040
0.998
0.940
0.822
0.818
0.848
0.866
0.874
0.836
0.784
0.760
0.748
0.718
0.714
0.700
0.728
0.692
0.672
0.650
0.646
0.640
0.642
0.654
0.698
0.730
0.760
0.746
0.740
0.732
0.730
0.694
0.686
0.688
0.688
0.696
0.686
0.652
0.648
0.626
0.624
0.666
0.888
0.908
0.912
0.932
0.928
0.812
0.788
0.728
0.668
0.678
0.682
0.728
0.742
0.740
0.708
0.716
0.680
0.670
0.652
0.634
0.620
0.604
0.604
0.584
0.584
0.576
0.582
0.592
0.596
0.596
0.626
0.658
0.700
0.668
0.642
0.626
0.608
0.594
0.580
0.574
0.582
0.596
0.694
0.808
0.752
0.792
0.844
0.868
0.836
0.880
0.874
0.870
0.842
0.822
0.772
0.774
0.880
0.982
1.008
1.014
0.952
0.874
0.834
0.896
0.912
0.814
0.884
0.966
0.908
0.564
0.368
0.896
0.908
0.882
0.884
0.888
0.950
0.984
0.998
1.000
1.000
0.986
0.928
0.826
0.772
0.730
0.698
0.726
0.744
0.718
0.786
0.754
0.740
0.722
0.698
0.668
0.678
0.688
0.268
0.418
0.722
0.796
0.860
0.816
0.716
0.716
0.736
0.802
0.866
0.868
0.870
0.886
0.884
0.886
0.830
0.828
0.768
0.796
0.978
1.000
1.032
1.036
0.996
0.850
0.824
0.788
0.786
0.868
0.980
0.926
0.870
0.856
0.762
0.808
0.840
0.756
0.826
0.886
0.876
0.836
0.776
0.712
0.680
0.646
0.626
0.624
0.622
0.650
0.696
0.726
0.796
0.804
0.768
0.710
0.744
0.820
0.860
0.832
0.802
0.776
0.764
0.712
0.654
0.614
0.620
0.616
0.616
0.664
0.776
0.796
0.806
0.858
0.888
0.872
0.878
0.896
0.910
0.880
0.858
0.792
0.780
0.732
0.740
0.740
0.752
0.788
0.770
0.758
0.734
0.712
0.684
0.710
0.712
0.740
0.778
0.792
0.750
0.788
0.828
0.814
0.840
0.792
0.794
0.834
0.886
0.920
0.904
0.858
0.800
0.790
0.834
0.888
0.958
0.968
0.932
0.878
0.870
0.876
0.882
0.894
0.896
0.780
0.714
0.666
0.648
0.640
0.654
0.686
0.746
0.778
0.746
0.680
0.680
0.658
0.644
0.640
0.622
0.604
0.600
0.588
0.580
0.576
0.578
0.584
0.592
0.620
0.630
0.656
0.686
0.686
0.730
0.788
0.810
0.822
0.788
0.714
0.666
0.648
0.662
0.676
0.676
0.688
0.738
0.782
0.804
0.822
0.846
0.868
0.868
0.812
0.776
0.850
0.950
0.998
0.938
0.802
0.736
0.776
0.918
0.926
0.934
0.906
0.850
0.792
0.854
0.966
0.944
0.964
0.930
0.926
0.902
0.922
0.964
0.914
0.856
0.888
0.934
0.968
0.980
1.026
1.002
0.982
0.340
0.592
0.882
0.854
0.740
0.720
0.710
0.798
0.916
0.876
0.812
0.800
0.792
0.736
0.740
0.740
0.772
0.732
0.716
0.730
0.790
0.754
0.762
0.760
0.694
0.672
0.642
0.628
0.622
0.618
0.640
0.668
0.704
0.698
0.674
0.662
0.680
0.690
0.656
0.652
0.648
0.610
0.614
0.606
0.610
0.598
0.594
0.600
0.584
0.590
0.588
0.588
0.576
0.588
0.580
0.588
0.584
0.584
0.600
0.620
0.654
0.706
0.762
0.794
0.800
0.750
0.742
0.748
0.776
0.820
0.812
0.702
0.692
0.652
0.648
0.664
0.676
0.642
0.664
0.660
0.670
0.654
0.654
0.686
0.648
0.660
0.638
0.640
0.664
0.656
0.634
0.640
0.642
0.626
0.616
0.620
0.660
0.750
0.832
0.768
0.788
0.840
0.916
0.916
0.784
0.742
0.708
0.712
0.688
0.668
0.694
0.778
0.920
0.952
0.926
0.900
0.784
0.786
0.802
0.810
0.750
0.692
0.684
0.712
0.826
0.956
0.940
0.844
0.732
0.702
0.684
0.746
0.862
1.070
0.396
0.728
0.706
0.708
0.754
0.820
0.760
0.732
0.680
0.640
0.636
0.614
0.614
0.598
0.590
0.636
0.644
0.660
0.660
0.668
0.646
0.632
0.636
0.628
0.634
0.618
0.638
0.630
0.650
0.638
0.640
0.652
0.670
0.706
0.672
0.686
0.672
0.666
0.652
0.654
0.628
0.638
0.646
0.644
0.666
0.660
0.644
0.650
0.650
0.664
0.650
0.624
0.608
0.600
0.596
0.586
0.586
0.590
0.614
0.614
0.632
0.638
0.642
0.628
0.628
0.632
0.628
0.628
0.618
0.634
0.658
0.646
0.628
0.618
0.604
0.604
0.594
0.598
0.612
0.618
0.632
0.626
0.638
0.662
0.640
0.616
0.622
0.626
0.640
0.636
0.650
0.668
0.722
0.740
0.716
0.664
0.634
0.624
0.628
0.624
0.630
0.626
0.622
0.624
0.612
0.650
0.720
0.702
0.704
0.732
0.746
0.700
0.706
0.724
0.726
0.706
0.718
0.758
0.734
0.718
0.758
0.746
0.722
0.688
0.660
0.682
0.680
0.682
0.726
0.840
0.836
0.816
0.826
0.816
0.762
0.772
0.796
0.820
0.780
0.782
0.824
0.816
0.840
0.844
0.808
0.740
0.754
0.784
0.822
0.840
1.018
0.936
0.884
0.830
0.770
0.694
0.688
0.688
0.678
0.668
0.670
0.650
0.690
0.690
0.718
0.682
0.684
0.720
0.694
0.762
0.840
0.824
0.856
0.796
0.722
0.734
0.686
0.654
0.680
0.684
0.692
0.754
0.960
0.848
0.712
0.710
0.750
0.804
0.900
0.914
0.848
0.850
0.842
0.898
0.986
0.982
0.968
0.904
0.848
0.842
0.804
0.848
0.930
0.928
0.874
0.850
0.840
0.852
0.934
0.950
0.950
0.928
0.928
0.914
0.902
0.776
0.730
0.698
0.752
1.008
1.032
0.992
0.922
0.792
0.740
0.704
0.714
0.828
0.988
0.948
0.846
0.796
0.830
0.852
0.870
0.886
0.868
0.828
0.824
0.900
0.840
0.860
0.910
0.934
0.906
0.902
0.902
0.882
0.912
0.898
0.784
0.742
0.706
0.740
0.818
0.904
0.922
0.946
0.860
0.810
0.814
0.732
0.714
0.736
0.778
0.818
0.792
0.812
0.852
0.890
0.930
0.892
0.838
0.752
0.700
0.662
0.672
0.674
0.664
0.658
0.676
0.732
0.844
0.854
0.876
0.856
0.830
0.850
0.876
0.900
0.892
0.864
0.840
0.762
0.708
0.694
0.702
0.804
0.972
0.934
0.918
0.946
0.932
0.806
0.726
0.698
0.700
0.716
0.764
0.808
0.740
0.746
0.774
0.820
0.830
0.834
0.808
0.838
0.854
0.862
0.856
0.850
0.802
0.720
0.700
0.748
0.782
0.826
0.866
0.882
0.888
0.912
0.896
0.852
0.864
0.824
0.786
0.786
0.790
0.840
0.900
0.890
0.854
0.872
0.922
0.942
0.938
0.908
0.876
0.822
0.744
0.708
0.694
0.700
0.684
0.700
0.908
0.914
0.900
0.848
0.822
0.804
0.802
0.806
0.798
0.798
0.800
0.782
0.774
0.730
0.734
0.776
0.846
0.900
0.908
0.888
0.846
0.826
0.838
0.848
0.860
0.834
0.812
0.770
0.768
0.784
0.750
0.730
0.800
0.852
0.892
0.854
0.762
0.742
0.748
0.794
0.836
0.818
0.860
0.878
0.904
0.918
0.940
0.934
0.898
0.886
0.860
0.812
0.818
0.804
0.734
0.792
0.830
0.770
0.798
0.884
0.946
0.970
0.930
0.816
0.760
0.790
0.874
0.928
0.896
0.838
0.784
0.766
0.812
0.930
0.884
0.884
0.884
0.918
0.890
0.884
0.866
0.846
0.874
0.962
0.988
0.968
0.874
0.828
0.714
0.672
0.654
0.650
0.688
0.774
0.798
0.882
0.936
0.896
0.906
0.828
0.742
0.738
0.766
0.870
0.924
0.962
0.928
0.864
0.856
0.836
0.744
0.704
0.674
0.686
0.782
0.908
0.906
0.880
0.878
0.924
0.944
0.938
0.886
0.858
0.874
0.916
0.924
1.002
1.042
1.080
1.038
0.942
0.932
0.948
0.978
1.018
1.006
0.992
0.942
0.930
0.930
0.918
0.862
0.796
0.748
0.728
0.722
0.720
0.768
0.846
0.790
0.794
0.764
0.708
0.682
0.652
0.634
0.646
0.766
0.918
0.892
0.938
0.898
0.814
0.758
0.790
0.842
0.910
0.916
0.936
0.814
0.806
0.770
0.770
0.724
0.708
0.752
0.800
0.836
0.800
0.850
0.880
0.910
0.948
0.934
0.886
0.828
0.794
0.788
0.758
0.728
0.756
0.762
0.824
0.786
0.808
0.846
0.860
0.804
0.762
0.728
0.672
0.656
0.662
0.694
0.710
0.744
0.744
0.744
0.726
0.694
0.682
0.682
0.664
0.654
0.634
0.618
0.612
0.612
0.620
0.640
0.774
0.892
0.810
0.790
0.694
0.650
0.634
0.620
0.630
0.714
0.906
0.890
0.920
0.910
0.826
0.832
0.746
0.714
0.750
0.766
0.826
0.888
0.900
0.906
0.868
0.760
0.734
0.796
0.906
0.946
0.964
0.998
1.000
0.906
0.950
0.942
0.884
0.870
0.920
1.014
0.958
0.922
0.928
0.944
0.940
0.930
0.800
0.746
0.714
0.692
0.688
0.740
0.860
0.904
0.852
0.890
0.886
0.880
0.858
0.882
0.828
0.788
0.806
0.814
0.778
0.904
0.870
0.872
0.774
0.690
0.678
0.626
0.632
0.608
0.610
0.610
0.608
0.600
0.596
0.588
0.590
0.584
0.574
0.574
0.558
0.552
0.560
0.562
0.554
0.550
0.580
0.678
0.698
0.744
0.756
0.738
0.680
0.616
0.598
0.600
0.602
0.610
0.616
0.644
0.674
0.710
0.712
0.704
0.678
0.662
0.628
0.624
0.608
0.610
0.684
0.790
0.850
0.864
0.816
0.824
0.902
0.924
0.946
0.858
0.888
0.928
0.924
0.910
0.918
0.878
0.888
0.870
0.866
0.926
0.946
0.910
0.886
0.840
0.774
0.700
0.666
0.660
0.668
0.684
0.670
0.640
0.638
0.636
0.652
0.726
0.778
0.766
0.784
0.800
0.834
0.894
0.924
0.930
0.912
0.874
0.782
0.862
0.982
1.066
1.040
0.946
0.838
0.810
0.760
0.710
0.750
0.842
0.830
0.778
0.712
0.672
0.652
0.646
0.640
0.640
0.644
0.638
0.642
0.652
0.670
0.692
0.706
0.748
0.794
0.838
0.808
0.790
0.766
0.768
0.772
0.764
0.736
0.730
0.746
0.760
0.740
0.764
0.814
0.850
0.874
0.798
0.800
0.816
0.840
0.844
0.822
0.754
0.722
0.760
0.736
0.656
0.674
0.652
0.626
0.608
0.606
0.604
0.646
0.654
0.772
0.694
0.758
0.850
0.856
0.876
0.906
0.832
0.800
0.794
0.852
0.856
0.862
0.788
0.712
0.666
0.650
0.634
0.626
0.640
0.672
0.750
0.816
0.926
0.886
0.900
0.850
0.740
0.718
0.726
0.776
0.816
0.786
0.748
0.800
0.870
0.902
0.924
0.798
0.460
0.812
0.644
0.622
0.602
0.600
0.594
0.592
0.604
0.622
0.640
0.648
0.692
0.730
0.738
0.706
0.680
0.734
0.758
0.784
0.776
0.764
0.746
0.734
0.736
0.752
0.780
0.832
0.834
0.812
0.784
0.770
0.768
0.800
0.738
0.766
0.814
0.754
0.734
0.732
0.848
0.864
0.846
0.838
0.816
0.802
0.830
0.824
0.878
0.922
0.910
0.870
0.796
0.774
0.756
0.734
0.716
0.748
0.818
0.930
0.950
0.934
0.914
0.794
0.732
0.700
0.688
0.716
0.728
0.778
0.862
0.882
0.834
0.758
0.728
0.742
0.748
0.712
0.712
0.704
0.732
0.718
0.772
0.784
0.796
0.740
0.706
0.718
0.906
1.056
1.006
1.014
0.980
0.936
0.906
0.964
1.040
1.122
1.060
0.964
0.968
1.008
0.958
0.978
1.028
0.914
0.918
0.956
1.002
1.030
1.000
0.928
0.892
0.924
1.030
1.066
1.042
1.016
1.040
1.030
1.042
1.060
1.068
1.010
0.950
0.994
1.072
0.960
0.900
0.886
0.796
0.754
0.826
0.904
0.940
0.916
0.928
0.944
0.936
0.936
0.958
0.942
0.994
0.996
0.954
0.952
0.968
0.964
0.982
0.992
0.890
0.872
0.922
0.938
0.896
0.932
0.932
0.920
0.944
0.958
0.926
0.930
0.946
0.976
0.994
1.032
1.064
1.054
1.050
1.012
0.924
0.862
0.902
0.948
0.950
0.988
1.000
0.986
0.992
0.954
0.940
0.962
0.946
0.966
1.000
0.956
0.976
0.976
0.868
0.824
0.844
0.854
0.788
0.796
0.860
0.866
0.832
0.786
0.806
0.892
0.904
0.992
1.028
1.032
1.014
1.004
0.992
0.994
0.984
0.956
0.942
0.980
0.952
0.974
0.996
1.010
1.006
0.866
0.800
0.786
0.822
0.806
0.774
0.814
0.810
0.772
0.798
0.770
0.750
0.778
0.728
0.740
0.720
0.760
0.728
0.748
0.778
0.748
0.750
0.738
0.726
0.716
0.686
0.666
0.654
0.658
0.686
0.792
0.880
0.790
0.760
0.802
0.818
0.806
0.808
0.830
0.896
0.940
0.996
0.986
0.996
1.000
1.018
1.032
0.982
1.034
1.054
1.084
1.068
1.072
1.088
1.040
0.994
1.078
1.078
1.046
1.026
0.888
0.836
0.836
0.914
0.952
0.922
0.864
0.808
0.734
0.728
0.752
0.782
0.930
0.926
0.866
0.870
0.824
0.726
0.714
0.712
0.690
0.800
0.956
0.904
0.824
0.770
0.812
0.842
0.852
0.848
0.772
0.764
0.784
0.840
0.884
0.888
0.854
0.788
0.738
0.728
0.696
0.716
0.782
0.882
0.948
0.924
0.872
0.804
0.830
0.824
0.846
0.804
0.860
0.868
0.796
0.780
0.790
0.790
0.798
0.818
0.822
0.834
0.890
0.912
0.862
0.782
0.718
0.708
0.702
0.714
0.736
0.788
0.786
0.734
0.686
0.656
0.632
0.618
0.612
0.618
0.640
0.744
0.832
0.790
0.862
0.900
0.912
0.906
0.846
0.830
0.820
0.842
0.860
0.938
1.010
1.022
1.008
0.964
0.864
0.780
0.912
1.064
1.062
1.060
1.056
1.036
0.876
0.878
1.050
1.142
1.092
1.050
1.014
0.990
1.030
1.038
1.066
1.050
1.042
1.026
1.040
1.062
0.986
0.962
0.978
1.040
1.036
1.006
0.926
0.916
0.992
1.068
1.064
1.014
0.926
0.882
0.906
0.918
0.872
0.908
0.950
0.824
0.790
0.828
0.794
0.734
0.698
0.696
0.696
0.694
0.696
0.738
0.848
0.936
0.938
0.928
0.910
0.932
0.920
0.890
0.880
0.892
0.874
0.954
0.986
0.990
0.974
0.978
0.992
0.956
0.964
0.960
0.950
0.974
0.962
0.814
0.734
0.718
0.720
0.720
0.736
0.730
0.720
0.740
0.774
0.776
0.774
0.818
0.882
0.942
0.986
0.824
0.798
0.864
0.960
1.006
1.030
1.014
1.054
1.088
1.088
1.066
0.998
0.926
0.932
1.004
1.068
1.004
0.948
0.980
1.048
1.070
0.992
0.920
0.938
1.008
1.058
1.040
0.994
1.048
1.116
1.118
1.110
1.036
0.892
0.910
0.798
0.786
0.892
0.990
0.884
0.960
0.940
0.896
0.858
0.780
0.774
0.742
0.776
0.996
0.922
0.958
0.962
0.992
0.988
1.014
1.042
1.080
1.062
1.060
0.956
0.968
0.986
1.028
1.036
0.964
0.874
0.842
0.808
0.758
0.748
0.776
0.874
0.970
1.026
1.032
1.008
0.950
0.866
0.872
0.916
0.976
0.962
1.002
1.030
1.026
1.042
1.098
1.142
1.130
1.134
1.142
1.110
1.098
1.074
1.016
1.016
1.152
1.112
1.028
1.030
1.004
0.896
0.934
0.938
0.818
0.724
0.684
0.656
0.646
0.630
0.644
0.640
0.632
0.634
0.614
0.384
0.844
0.598
0.612
0.650
0.630
0.626
0.636
0.692
0.752
1.472
0.730
0.750
0.712
0.708
1.388
0.686
0.706
0.712
0.660
0.672
0.674
0.698
0.696
0.736
0.892
0.934
0.908
0.886
0.896
0.888
0.902
0.938
0.944
0.908
0.942
0.944
0.848
0.840
0.996
0.984
0.942
1.006
1.002
0.952
0.934
0.878
0.896
0.828
0.834
0.998
1.008
1.012
1.050
0.988
0.966
0.972
0.982
0.922
0.888
0.836
0.824
0.974
0.920
0.918
0.910
0.928
0.912
0.904
0.950
0.980
0.932
0.892
0.968
1.022
1.018
1.036
1.012
0.940
0.806
0.758
0.714
0.720
0.780
0.896
0.988
0.890
0.832
0.762
0.752
0.762
0.798
1.000
1.036
1.080
1.082
1.118
1.040
0.988
0.952
0.942
0.920
0.784
0.744
0.824
0.880
0.900
0.930
0.826
0.872
0.924
0.940
0.904
0.878
0.872
0.888
0.866
0.860
0.912
1.016
1.004
1.000
0.946
0.946
0.954
0.996
0.968
0.974
0.978
0.866
0.812
0.808
0.910
0.934
0.914
0.886
0.852
0.828
0.820
0.834
0.786
0.736
0.752
0.864
0.946
0.960
0.966
0.972
0.860
0.828
0.774
0.690
0.710
0.744
0.928
0.964
0.950
0.886
0.852
0.832
0.886
0.922
0.900
0.890
0.888
0.812
0.836
0.872
0.874
0.856
0.820
0.812
0.844
0.868
0.866
0.816
0.802
0.822
0.862
0.822
0.896
0.998
0.972
0.952
0.938
0.914
0.886
0.866
0.868
0.844
0.888
0.966
0.930
0.900
0.872
0.952
0.936
0.888
0.838
0.820
0.836
0.830
0.836
0.886
0.948
0.946
0.948
0.908
0.858
0.792
0.778
0.814
0.900
0.930
0.920
0.910
0.940
1.060
1.038
0.964
0.956
0.938
0.884
0.826
0.742
0.706
0.680
0.776
1.024
0.974
1.004
1.044
1.004
0.980
0.962
0.950
0.922
0.940
0.880
0.894
0.924
0.964
1.016
1.022
0.976
0.960
0.992
0.962
0.926
0.918
0.966
1.008
0.960
0.950
0.904
0.914
0.906
0.918
0.948
0.958
1.016
1.070
1.106
1.014
0.870
0.828
0.774
0.782
0.788
0.836
0.910
0.926
0.806
0.752
0.728
0.788
0.874
0.882
0.794
0.768
0.806
0.820
0.788
0.728
0.716
0.742
0.780
0.756
0.770
0.832
0.900
0.866
0.874
0.886
0.870
0.884
0.906
0.900
0.852
0.866
0.816
0.836
0.830
0.882
0.962
0.990
0.886
0.850
0.838
0.844
0.888
0.876
0.880
0.878
0.856
0.798
0.824
0.884
0.960
0.894
0.906
0.870
0.778
0.768
0.742
0.762
0.862
0.948
0.982
0.912
0.888
0.830
0.900
0.824
0.776
0.774
0.904
0.956
0.880
0.802
0.798
0.846
0.926
0.938
0.824
0.792
0.750
0.776
0.996
0.880
0.896
0.958
1.000
1.000
0.978
0.862
0.770
0.750
0.716
0.732
0.814
1.028
1.038
1.044
1.052
1.046
0.880
0.872
0.886
0.984
0.974
0.904
0.932
0.972
1.008
1.002
0.874
0.890
0.978
1.040
1.074
1.074
1.034
0.870
0.812
0.854
0.802
0.776
0.858
0.942
1.016
0.976
0.968
0.868
0.804
0.806
0.718
0.730
0.744
0.816
0.880
0.872
0.858
0.798
0.752
0.760
0.816
0.860
0.832
0.866
0.878
0.900
0.936
0.950
0.964
0.912
0.888
0.872
0.860
0.848
0.840
0.828
0.864
0.810
0.778
0.774
0.844
0.910
0.860
0.858
0.790
0.798
0.870
0.944
0.956
0.948
0.900
0.786
0.758
0.782
0.840
0.906
0.906
0.882
0.886
0.920
0.956
0.988
0.958
0.902
0.828
0.752
0.744
0.904
1.014
1.034
1.036
1.046
1.038
0.954
0.884
0.922
0.934
0.946
0.984
1.006
0.976
0.920
0.926
0.998
1.006
1.018
0.996
0.958
0.880
0.918
0.930
0.874
0.796
0.746
0.832
0.910
0.910
0.894
0.874
0.792
0.774
0.770
0.748
0.720
0.734
0.792
0.866
0.860
0.904
0.938
0.948
0.956
1.004
1.032
1.046
1.036
1.084
1.090
1.076
1.046
1.044
1.004
0.878
0.778
0.758
0.798
0.926
0.974
0.992
0.998
0.978
0.960
0.916
0.936
0.948
0.930
0.920
0.854
0.744
0.724
0.688
0.744
0.982
0.954
0.982
1.016
1.000
0.904
0.870
0.890
0.818
0.886
0.984
1.002
1.008
1.002
1.026
1.034
1.012
0.986
0.976
0.950
0.912
0.850
0.926
1.000
0.886
0.900
0.942
0.976
0.948
0.896
0.802
0.726
0.760
0.850
0.950
0.964
0.950
0.860
0.826
0.844
0.888
0.872
0.894
0.936
0.920
0.992
1.006
1.004
0.960
0.928
0.902
0.868
0.858
0.822
0.756
0.724
0.764
0.802
0.756
0.838
0.900
0.918
0.868
0.868
0.864
0.838
0.848
0.866
0.856
0.860
0.794
0.862
0.970
1.036
0.948
0.854
0.898
1.012
1.014
0.998
1.016
1.020
0.988
0.936
0.868
0.790
0.796
0.936
1.016
1.062
1.022
1.080
1.050
1.004
0.976
0.932
0.868
0.908
0.960
1.004
0.960
0.924
0.920
0.928
0.866
0.800
0.864
0.962
0.918
0.946
0.980
1.012
1.018
0.974
0.866
0.838
0.876
0.868
0.910
0.912
0.864
0.832
0.850
0.918
0.934
0.930
0.810
0.782
0.744
0.694
0.710
0.734
0.758
0.762
0.782
0.754
0.726
0.680
0.670
0.658
0.686
0.826
0.832
0.860
0.850
0.882
0.858
0.802
0.796
0.808
0.792
0.818
0.846
0.838
0.818
0.798
0.732
0.748
0.780
0.838
0.840
0.860
0.894
0.860
0.874
0.934
0.958
0.956
0.930
0.882
0.850
0.860
0.824
0.780
0.798
0.852
0.958
0.942
0.922
0.902
0.894
0.860
0.852
0.874
0.908
0.912
0.846
0.794
0.764
0.898
0.988
0.992
0.968
0.884
0.896
0.972
1.042
0.994
0.974
1.014
0.996
0.908
0.918
0.924
0.874
0.900
0.958
0.994
0.982
0.954
0.904
0.860
0.842
0.808
0.782
0.830
0.864
0.838
0.778
0.836
0.862
0.918
0.968
0.908
0.776
0.766
0.760
0.804
0.916
0.792
0.732
0.748
0.818
0.872
0.892
0.894
0.866
0.874
0.868
0.828
0.852
0.886
0.912
0.892
0.886
0.850
0.852
0.862
0.876
0.926
0.950
1.004
1.046
1.094
1.080
0.970
0.964
0.984
0.996
0.990
0.968
0.886
0.892
0.916
0.870
0.814
0.892
0.996
1.036
1.004
0.926
0.772
0.726
0.682
0.696
0.774
0.852
0.874
0.886
0.844
0.786
0.746
0.712
0.712
0.756
0.888
0.968
0.998
0.980
0.978
0.982
1.006
1.030
1.008
0.922
0.852
0.776
0.756
1.024
0.910
0.830
0.814
0.916
1.006
0.966
0.910
0.796
0.772
0.848
0.992
0.956
0.946
0.964
0.990
0.994
0.986
0.952
0.930
0.916
0.902
0.932
0.950
1.004
1.080
1.036
0.994
0.952
0.982
1.004
1.024
0.988
1.006
0.980
0.886
0.790
0.750
0.758
0.848
0.982
0.948
0.934
0.910
0.814
0.788
0.738
0.736
0.768
0.856
0.852
0.872
0.788
0.756
0.778
0.822
0.898
0.946
0.944
0.904
0.932
0.972
0.986
1.006
1.008
1.008
1.008
0.986
0.838
0.814
0.936
0.850
0.860
0.962
0.980
0.936
0.966
1.046
1.096
1.080
1.044
1.056
1.058
1.024
0.910
0.802
0.926
0.998
0.920
1.012
1.066
1.076
1.054
1.068
1.042
1.032
1.046
1.074
1.074
1.076
1.128
1.102
1.090
1.018
0.950
0.954
1.002
0.980
0.920
0.952
0.956
0.968
0.954
0.968
0.942
0.958
0.894
0.878
0.884
0.958
0.946
0.910
0.840
0.784
0.760
0.724
0.722
0.874
0.976
0.980
1.026
1.026
0.920
0.858
0.812
0.772
0.748
0.686
0.656
0.652
0.652
0.646
0.650
0.662
0.690
0.690
0.700
0.678
0.656
0.646
0.680
0.756
0.802
0.860
0.848
0.786
0.734
0.718
0.750
0.832
0.904
0.932
0.926
0.834
0.814
0.902
0.986
1.034
1.014
0.936
0.782
0.696
0.688
0.680
0.724
0.726
0.710
0.682
0.660
0.636
0.622
0.624
0.624
0.646
0.650
0.678
0.680
0.670
0.748
0.894
0.880
0.906
0.932
0.910
0.950
0.888
0.926
0.920
0.830
0.906
1.040
1.056
0.996
0.964
0.946
0.844
0.762
0.696
0.654
0.632
0.618
0.612
0.618
0.612
0.674
0.894
0.890
0.906
0.902
0.902
0.836
0.858
0.886
0.898
0.890
0.848
0.790
0.708
0.698
0.728
0.772
0.760
0.848
0.816
0.762
0.682
0.668
0.646
0.626
0.626
0.632
0.664
0.692
0.732
0.836
0.780
0.800
0.828
0.840
0.840
0.834
0.832
0.790
0.758
0.744
0.706
0.688
0.676
0.682
0.692
0.734
0.712
0.684
0.658
0.650
0.656
0.648
0.662
0.680
0.698
0.696
0.764
0.820
0.866
0.850
0.822
0.790
0.784
0.758
0.748
0.748
0.798
0.896
0.932
0.860
0.900
0.980
0.996
1.008
1.016
0.888
0.782
0.722
0.692
0.694
0.694
0.682
0.704
0.838
0.986
0.954
0.982
0.916
0.812
0.942
1.010
1.010
0.994
0.958
0.878
0.808
0.724
0.728
0.792
0.852
0.982
0.992
0.990
0.984
0.926
0.856
0.870
0.890
0.934
0.902
0.880
0.878
0.826
0.746
0.726
0.730
0.722
0.728
0.678
0.644
0.626
0.638
0.640
0.676
0.760
0.826
0.824
0.776
0.790
0.826
0.876
0.880
0.778
0.760
0.814
0.866
0.860
0.772
0.702
0.674
0.698
0.734
0.766
0.758
0.792
0.832
0.880
0.816
0.832
0.854
0.896
0.902
0.910
0.954
0.950
0.946
0.956
0.988
0.870
0.784
0.738
0.834
0.974
1.018
1.002
0.954
0.894
0.834
0.852
0.836
0.816
0.908
1.008
0.986
0.934
0.870
0.842
0.828
0.812
0.814
0.746
0.762
0.700
0.744
0.830
0.892
0.964
0.994
1.000
1.024
1.028
0.976
0.934
0.912
0.936
0.986
0.996
0.996
0.978
0.938
0.954
0.936
0.882
0.886
0.854
0.916
0.962
0.930
0.894
0.916
0.916
0.876
0.872
0.914
0.898
0.934
0.918
0.860
0.908
0.950
0.946
0.926
0.912
0.824
0.766
0.726
0.668
0.670
0.680
0.828
0.912
0.912
0.912
0.798
0.752
0.746
0.700
0.694
0.802
0.924
0.922
0.896
0.812
0.718
0.692
0.696
0.724
0.764
0.930
0.942
0.958
0.928
0.902
0.852
0.814
0.850
0.972
1.030
1.050
1.000
1.006
1.024
1.004
1.046
1.064
1.080
1.064
1.122
1.130
1.094
1.010
0.882
0.890
0.946
0.976
1.086
1.082
1.060
1.142
1.150
1.142
1.092
1.008
0.956
0.972
0.964
0.960
0.994
1.034
0.972
0.894
0.808
0.724
0.694
0.676
0.656
0.748
0.958
0.904
0.902
0.894
0.882
0.876
0.882
0.884
0.852
0.834
0.808
0.788
0.744
0.724
0.686
0.688
0.722
0.778
0.722
0.748
0.774
0.838
0.810
0.752
0.768
0.768
0.760
0.780
0.804
0.824
0.768
0.790
0.936
0.992
0.982
0.988
1.006
1.024
0.970
0.864
0.890
0.994
1.012
0.984
1.032
0.990
0.828
0.744
0.762
0.754
0.730
0.794
0.842
0.826
0.826
0.816
0.812
0.796
0.748
0.748
0.782
0.850
0.878
0.896
0.914
0.876
0.852
0.860
0.816
0.802
0.784
0.762
0.764
0.780
0.760
0.732
0.742
0.734
0.700
0.704
0.688
0.694
0.694
0.682
0.646
0.656
0.636
0.652
0.692
0.840
0.906
0.898
0.904
0.832
0.786
0.756
0.752
0.784
0.898
0.902
0.856
0.956
1.010
0.962
0.978
1.012
0.988
0.948
0.922
0.936
0.974
0.970
0.912
0.786
0.726
0.822
1.114
1.040
1.050
1.024
1.012
1.038
1.058
1.058
0.994
1.028
1.088
1.144
1.142
1.134
1.122
1.132
1.068
0.914
0.752
0.688
0.686
0.688
0.772
0.924
0.908
0.850
0.876
0.918
0.880
0.908
0.904
0.910
0.928
0.944
0.952
0.950
0.952
0.934
0.918
0.860
0.844
0.796
0.808
0.778
0.748
0.708
0.702
0.688
0.674
0.628
0.616
0.624
0.644
0.662
0.754
0.820
0.864
0.834
0.814
0.792
0.738
0.718
0.708
0.730
0.772
0.822
0.820
0.818
0.810
0.784
0.780
0.758
0.746
0.734
0.722
0.730
0.744
0.736
0.754
0.816
0.892
0.848
0.810
0.746
0.704
0.686
0.656
0.660
0.678
0.800
0.794
0.760
0.700
0.690
0.736
0.830
0.810
0.790
0.702
0.666
0.636
0.620
0.600
0.606
0.632
0.692
0.704
0.722
0.676
0.654
0.626
0.622
0.684
0.712
0.794
0.786
0.838
0.860
0.862
0.882
0.808
0.770
0.752
0.758
0.814
0.868
0.790
0.874
0.850
0.842
0.788
0.790
0.966
0.868
0.866
0.904
0.842
0.834
0.776
0.838
0.750
0.822
0.782
0.846
0.774
0.834
0.774
0.734
0.770
0.720
0.736
0.696
0.668
0.664
0.640
0.624
0.616
0.618
0.610
0.594
0.586
0.584
0.592
0.586
0.586
0.584
0.590
0.612
0.644
0.664
0.724
0.710
0.676
0.688
0.706
0.760
0.712
0.672
0.662
0.684
0.686
0.686
0.684
0.686
0.700
0.698
0.710
0.720
0.714
0.666
0.664
0.650
0.644
0.668
0.680
0.664
0.654
0.646
0.662
0.660
0.680
0.698
0.704
0.710
0.698
0.688
0.692
0.718
0.742
0.794
0.854
0.860
0.864
0.842
0.822
0.746
0.704
0.720
0.700
0.712
0.764
0.804
0.756
0.704
0.662
0.646
0.640
0.644
0.656
0.670
0.650
0.684
0.696
0.718
0.656
0.632
0.632
0.616
0.602
0.602
0.614
0.628
0.630
0.638
0.636
0.656
0.638
0.648
0.638
0.640
0.634
0.656
0.658
0.668
0.656
0.648
0.642
0.646
0.626
0.652
0.708
0.822
0.876
0.854
0.848
0.736
0.724
0.694
0.672
0.656
0.658
0.650
0.640
0.650
0.636
0.620
0.624
0.628
0.630
0.616
0.614
0.626
0.626
0.604
0.602
0.604
0.602
0.608
0.606
0.606
0.372
0.226
0.216
0.368
0.598
0.608
0.612
0.608
0.612
0.614
0.606
0.606
0.598
0.594
0.594
0.598
0.602
0.598
0.608
0.634
0.640
0.646
0.672
0.642
0.654
0.634
0.630
0.608
0.606
0.624
0.630
0.608
0.626
0.674
0.710
0.804
0.824
0.844
0.882
0.888
0.792
0.728
0.704
0.736
0.820
0.874
0.804
0.718
0.722
0.710
0.762
0.860
0.872
0.796
0.770
0.828
0.824
0.890
0.844
0.824
0.804
0.828
0.848
0.794
0.732
0.820
0.914
0.910
0.942
0.930
0.868
0.790
0.734
0.746
0.782
0.836
0.762
0.772
0.786
0.782
0.796
0.892
0.818
0.864
0.870
0.838
0.790
0.744
0.724
0.692
0.674
0.704
0.802
0.892
0.896
0.832
0.846
0.766
0.746
0.730
0.730
0.750
0.694
0.680
0.660
0.694
0.752
0.842
0.844
0.826
0.790
0.748
0.734
0.754
0.716
0.684
0.692
0.652
0.660
0.670
0.684
0.656
0.668
0.690
0.722
0.796
0.704
0.674
0.658
0.646
0.624
0.608
0.604
0.592
0.584
0.568
0.594
0.578
0.584
0.584
0.598
0.592
0.578
0.584
0.568
0.570
0.572
0.580
0.568
0.584
0.554
0.566
0.560
0.544
0.554
0.534
0.538
0.550
0.536
0.530
0.530
0.522
0.518
0.518
0.514
0.508
0.506
0.510
0.512
0.518
0.528
0.558
0.574
0.580
0.594
0.574
0.562
0.558
0.564
0.558
0.584
0.612
0.654
0.712
0.696
0.624
0.592
0.578
0.572
0.578
0.580
0.614
0.654
0.728
0.756
0.698
0.660
0.636
0.632
0.620
0.630
0.654
0.684
0.670
0.626
0.598
0.602
0.586
0.598
0.616
0.660
0.622
0.666
0.642
0.688
0.720
0.762
0.696
0.712
0.772
0.864
0.854
0.762
0.746
0.772
0.720
0.700
0.740
0.824
0.768
0.806
0.808
0.766
0.734
0.740
0.786
0.752
0.714
0.736
0.716
0.694
0.682
0.616
0.634
0.650
0.650
0.702
0.770
0.796
0.710
0.674
0.634
0.630
0.638
0.630
0.612
0.608
0.616
0.648
0.712
0.692
0.656
0.616
0.628
0.658
0.726
0.728
0.798
0.850
0.868
0.920
0.922
0.828
0.744
0.720
0.702
0.672
0.706
0.852
0.940
0.948
0.960
0.922
0.826
0.834
0.812
0.890
0.852
0.910
0.932
0.910
0.896
0.876
0.862
0.906
0.876
0.808
0.824
0.844
0.808
0.896
0.844
0.792
0.830
0.878
0.906
0.912
0.854
0.756
0.748
0.748
0.778
0.804
0.842
0.818
0.848
0.888
0.888
0.762
0.706
0.656
0.636
0.656
0.764
0.882
0.880
0.804
0.800
0.860
0.890
0.820
0.832
0.878
0.876
0.794
0.816
0.860
0.876
0.956
0.936
0.908
0.846
0.840
0.818
0.802
0.802
0.860
0.924
0.938
0.946
0.878
0.858
0.886
0.890
0.870
0.798
0.822
0.872
0.920
0.892
0.924
0.972
0.972
0.880
0.862
0.912
0.932
0.786
0.738
0.756
0.966
1.032
0.988
0.898
0.842
0.794
0.748
0.826
0.978
0.900
0.992
0.964
0.932
0.874
0.886
0.874
0.934
0.942
0.886
0.816
0.798
0.856
0.910
0.826
0.812
0.808
0.824
0.828
0.860
0.892
0.786
0.770
0.802
0.762
0.696
0.672
0.660
0.656
0.756
0.870
0.842
0.788
0.726
0.732
0.786
0.782
0.770
0.786
0.788
0.816
0.772
0.788
0.778
0.810
0.844
0.900
0.912
0.856
0.874
0.876
0.838
0.890
0.906
0.922
0.922
0.924
0.920
0.890
0.896
0.860
0.774
0.820
0.896
0.958
0.830
0.804
0.782
0.700
0.698
0.676
0.684
0.734
0.786
0.806
0.806
0.828
0.818
0.816
0.764
0.772
0.808
0.806
0.780
0.738
0.760
0.748
0.732
0.778
0.822
0.786
0.816
0.868
0.900
0.782
0.688
0.672
0.686
0.732
0.844
0.760
0.732
0.720
0.714
0.744
0.720
0.732
0.722
0.692
0.670
0.688
0.710
0.730
0.728
0.694
0.706
0.716
0.756
0.768
0.776
0.720
0.738
0.776
0.764
0.786
0.808
0.820
0.750
0.726
0.698
0.686
0.682
0.696
0.716
0.736
0.690
0.694
0.706
0.712
0.486
0.266
0.698
0.694
0.704
0.680
0.714
0.734
0.740
0.702
0.716
0.768
0.786
0.764
0.754
0.736
0.674
0.650
0.654
0.650
0.676
0.680
0.662
0.684
0.658
0.734
0.822
0.824
0.780
0.708
0.676
0.672
0.720
0.756
0.774
0.812
0.866
0.896
0.894
0.862
0.776
0.720
0.732
0.852
0.796
0.844
0.860
0.794
0.734
0.702
0.704
0.788
0.858
0.948
0.870
0.876
0.870
0.860
0.878
0.796
0.704
0.650
0.692
0.898
0.948
0.908
0.914
0.916
0.822
0.786
0.710
0.678
0.770
0.844
0.918
0.978
0.984
0.960
0.916
0.874
0.762
0.724
0.714
0.772
0.844
0.838
0.918
0.870
0.830
0.922
0.894
0.862
0.742
0.718
0.724
0.762
0.788
0.760
0.752
0.838
0.896
0.894
0.914
0.910
0.858
0.896
0.902
0.946
0.996
1.004
0.944
0.968
0.980
0.986
0.902
0.918
0.942
0.952
0.966
1.000
0.996
0.964
0.980
1.002
0.958
0.946
0.992
1.008
0.972
0.890
0.786
0.806
0.936
0.966
0.998
0.942
0.936
0.868
0.896
0.920
0.956
0.924
0.962
0.970
0.872
0.896
0.978
0.964
0.984
0.900
0.860
0.874
0.928
0.960
0.942
0.890
0.878
0.846
0.870
0.902
0.974
0.974
0.936
0.908
0.866
0.802
0.786
0.808
0.868
0.856
0.912
0.936
0.920
0.876
0.840
0.784
0.772
0.790
0.850
0.862
0.846
0.816
0.830
0.852
0.816
0.812
0.854
0.828
0.826
0.834
0.840
0.826
0.738
0.672
0.636
0.634
0.674
0.838
0.892
0.922
0.922
0.866
0.818
0.818
0.864
0.892
0.902
0.882
0.744
0.684
0.676
0.662
0.730
0.904
0.926
0.938
0.918
0.880
0.890
0.870
0.846
0.810
0.778
0.790
0.820
0.780
0.808
0.846
0.800
0.750
0.736
0.716
0.736
0.692
0.670
0.674
0.712
0.782
0.778
0.718
0.706
0.706
0.728
0.732
0.770
0.672
0.640
0.618
0.606
0.590
0.580
0.574
0.582
0.578
0.588
0.590
0.594
0.604
0.612
0.630
0.626
0.604
0.616
0.602
0.620
0.600
0.610
0.622
0.616
0.616
0.606
0.590
0.580
0.584
0.586
0.606
0.604
0.598
0.610
0.608
0.612
0.606
0.602
0.588
0.594
0.576
0.588
0.600
0.622
0.636
0.638
0.644
0.626
0.622
0.616
0.622
0.618
0.638
0.632
0.624
0.610
0.596
0.600
0.598
0.602
0.612
0.600
0.606
0.620
0.644
0.644
0.672
0.674
0.688
0.678
0.716
0.712
0.718
0.704
0.690
0.662
0.678
0.710
0.784
0.836
0.832
0.808
0.772
0.722
0.690
0.698
0.734
0.772
0.762
0.738
0.738
0.760
0.714
0.712
0.728
0.762
0.744
0.728
0.680
0.770
0.960
0.916
0.900
0.938
0.958
0.932
0.914
0.902
0.774
0.718
0.696
0.678
0.660
0.670
0.678
0.722
0.810
0.890
0.932
0.942
0.930
0.926
0.860
0.866
0.872
0.912
0.884
0.954
0.974
0.908
0.862
0.860
0.786
0.706
0.666
0.766
0.980
0.914
0.966
0.910
0.846
0.752
0.814
0.928
0.934
0.928
0.928
0.912
0.872
0.774
0.738
0.754
0.798
0.812
0.752
0.736
0.752
0.726
0.724
0.748
0.858
0.948
0.916
0.848
0.782
0.744
0.716
0.730
0.780
0.804
0.844
0.894
0.884
0.842
0.784
0.724
0.702
0.716
0.778
0.814
0.860
0.796
0.770
0.756
0.780
0.798
0.824
0.770
0.778
0.826
0.852
0.800
0.764
0.786
0.816
0.828
0.782
0.764
0.806
0.844
0.862
0.896
0.908
0.872
0.878
0.858
0.804
0.794
0.842
0.944
0.934
0.874
0.804
0.778
0.788
0.824
0.840
0.842
0.806
0.732
0.724
0.732
0.782
0.842
0.866
0.814
0.788
0.770
0.710
0.670
0.664
0.692
0.774
0.900
0.876
0.762
0.696
0.686
0.706
0.722
0.760
0.796
0.762
0.758
0.778
0.792
0.806
0.820
0.816
0.788
0.750
0.726
0.726
0.776
0.844
0.896
0.888
0.848
0.808
0.770
0.726
0.732
0.748
0.842
0.944
0.938
0.854
0.784
0.698
0.662
0.656
0.678
0.734
0.836
0.822
0.832
0.848
0.834
0.804
0.746
0.732
0.710
0.702
0.716
0.756
0.782
0.778
0.736
0.694
0.684
0.672
0.692
0.694
0.662
0.654
0.622
0.614
0.622
0.628
0.644
0.658
0.668
0.664
0.638
0.634
0.644
0.650
0.664
0.706
0.704
0.674
0.710
0.744
0.732
0.722
0.762
0.798
0.844
0.846
0.808
0.822
0.860
0.866
0.846
0.880
0.876
0.796
0.806
0.838
0.838
0.800
0.814
0.818
0.826
0.792
0.758
0.780
0.834
0.878
0.890
0.856
0.782
0.702
0.692
0.704
0.702
0.742
0.810
0.828
0.826
0.796
0.788
0.788
0.814
0.844
0.844
0.822
0.762
0.780
0.822
0.948
0.980
0.994
0.964
0.990
1.002
1.012
0.964
0.902
0.828
0.716
0.654
0.634
0.616
0.638
0.658
0.706
0.674
0.694
0.698
0.706
0.724
0.728
0.770
0.788
0.740
0.718
0.694
0.678
0.668
0.640
0.618
0.596
0.592
0.586
0.578
0.572
0.572
0.564
0.560
0.554
0.552
0.550
0.554
0.540
0.548
0.548
0.546
0.550
0.538
0.546
0.544
0.542
0.544
0.542
0.542
0.538
0.540
0.530
0.528
0.522
0.524
0.526
0.528
0.534
0.530
0.532
0.526
0.532
0.526
0.528
0.522
0.518
0.520
0.516
0.514
0.518
0.514
0.516
0.512
0.514
0.514
0.514
0.802
0.228
0.516
0.516
0.520
0.510
0.510
0.506
0.514
0.510
0.516
0.512
0.530
0.520
0.528
0.518
0.526
0.524
0.526
0.530
0.532
0.530
0.536
0.542
0.534
0.542
0.542
0.540
0.536
0.536
0.532
0.540
0.520
0.524
0.518
0.522
0.514
0.516
0.512
0.516
0.510
0.512
0.510
0.510
0.504
0.504
0.504
0.498
0.504
0.510
0.502
0.500
0.500
0.504
0.518
0.522
0.534
0.544
0.544
0.532
0.532
0.528
0.526
0.518
0.522
0.518
0.526
0.542
0.578
0.564
0.552
0.572
0.598
0.638
0.658
0.636
0.614
0.612
0.610
0.598
0.586
0.590
0.592
0.594
0.598
0.582
0.576
0.580
0.612
0.658
0.672
0.684
0.718
0.698
0.666
0.670
0.676
0.662
0.694
0.732
0.766
0.676
0.632
0.656
0.698
0.748
0.744
0.680
0.658
0.642
0.618
0.650
0.674
0.680
0.682
0.678
0.690
0.718
0.772
0.758
0.724
0.690
0.664
0.676
0.670
0.662
0.662
0.664
0.640
0.626
0.624
0.628
0.622
0.624
0.636
0.640
0.674
0.650
0.638
0.620
0.610
0.614
0.608
0.622
0.628
0.632
0.638
0.648
0.634
0.622
0.598
0.600
0.582
0.584
0.574
0.564
0.560
0.560
0.558
0.552
0.554
0.552
0.548
0.558
0.552
0.548
0.552
0.548
0.540
0.546
0.528
0.534
0.526
0.518
0.520
0.510
0.506
0.506
0.502
0.494
0.494
0.486
0.480
0.482
0.474
0.466
0.468
0.466
0.462
0.908
0.450
0.446
0.448
0.438
0.440
0.436
0.434
0.428
0.428
0.428
0.418
0.422
0.420
0.416
0.418
0.410
0.414
0.410
0.406
0.408
0.404
0.406
0.404
0.400
0.368
0.436
0.392
0.402
0.398
0.390
0.398
0.408
0.404
0.418
0.418
0.422
0.422
0.426
0.424
0.426
0.434
0.428
0.430
0.434
0.436
0.442
0.430
0.882
0.442
0.440
0.440
0.436
0.438
0.446
0.444
0.446
0.450
0.442
0.440
0.436
0.442
0.448
0.446
0.444
0.442
0.446
0.440
0.444
0.446
0.444
0.446
0.440
0.438
0.440
0.442
0.444
0.440
0.438
0.440
0.436
0.440
0.436
0.444
0.442
0.442
0.442
0.438
0.440
0.438
0.440
0.436
0.440
0.436
0.438
0.440
0.438
0.440
0.438
0.444
0.438
0.444
0.440
0.434
0.440
0.440
0.438
0.444
0.452
0.448
0.452
0.458
0.462
0.464
0.462
0.462
0.458
0.464
0.462
0.454
0.452
0.448
0.454
0.452
0.464
0.474
0.480
0.486
0.492
0.502
0.498
0.494
0.488
0.488
0.500
0.502
0.506
0.502
0.502
0.498
0.510
0.510
0.518
0.516
0.528
0.518
0.518
0.504
0.508
0.510
0.542
0.578
0.578
0.588
0.652
0.732
0.746
0.712
0.718
0.654
0.650
0.678
0.616
0.596
0.618
0.734
0.728
0.654
0.664
0.648
0.692
0.654
0.612
0.578
0.566
0.560
0.558
0.560
0.586
0.922
0.870
0.868
0.942
0.902
0.896
0.918
0.834
0.884
0.898
0.854
1.012
1.014
0.986
1.002
0.846
0.772
0.652
0.630
0.592
0.648
1.024
0.924
0.810
0.722
0.600
0.602
0.626
0.404
1.024
0.862
0.806
1.440
0.638
0.602
0.560
0.532
0.532
0.526
0.520
0.508
0.510
0.504
0.496
0.498
0.500
0.500
0.502
0.500
0.500
0.494
0.502
0.498
0.504
0.502
0.500
0.498
0.506
0.514
0.520
0.526
0.530
0.522
0.518
0.516
0.518
0.518
0.526
0.522
0.522
0.520
0.510
0.516
0.516
0.526
0.534
0.542
0.538
0.546
0.550
0.552
0.540
0.532
0.538
0.546
0.546
0.544
0.540
0.514
0.512
0.522
0.526
0.530
0.540
0.546
0.558
0.560
0.560
0.564
0.560
0.566
0.562
0.540
0.536
0.542
0.536
0.538
0.542
0.548
0.558
0.562
0.580
0.594
0.646
0.652
0.634
0.612
0.590
0.570
0.552
0.544
0.546
0.536
0.534
0.532
0.544
0.540
0.542
0.540
0.540
0.544
0.546
0.554
0.546
0.550
0.544
0.542
0.532
0.520
0.526
0.520
0.538
0.554
0.604
0.580
0.578
0.584
0.582
0.576
0.596
0.616
0.600
0.580
0.578
0.564
0.560
0.544
0.538
0.536
0.538
0.534
0.536
0.530
0.536
0.484
0.576
0.528
0.522
0.520
0.508
0.504
0.518
0.512
0.506
0.510
0.508
0.514
0.516
0.522
0.522
0.520
0.526
0.528
0.528
0.540
0.550
0.562
0.568
0.556
0.550
0.540
0.544
0.544
0.546
0.540
0.540
0.536
0.544
0.562
0.580
0.602
0.604
0.624
0.608
0.564
0.558
0.558
0.560
0.568
0.590
0.582
0.592
0.612
0.520
0.634
0.576
0.570
0.564
0.564
0.572
0.572
0.568
0.560
0.556
0.564
0.570
0.552
0.552
0.562
0.570
0.550
0.560
0.572
0.578
0.578
0.572
0.588
0.606
0.630
0.626
0.638
0.648
0.670
0.658
0.654
0.676
0.678
0.690
0.646
0.632
0.622
0.592
0.590
0.598
0.614
0.674
0.828
0.790
0.704
0.662
0.634
0.626
0.650
0.680
0.776
0.818
0.830
0.810
0.732
0.732
0.760
0.814
0.934
0.872
0.862
0.852
0.760
0.754
0.782
0.774
0.750
0.806
0.824
0.726
0.712
0.672
0.644
0.630
0.606
0.626
0.640
0.682
0.712
0.744
0.812
0.766
0.732
0.692
0.658
0.650
0.640
0.732
0.928
0.870
0.862
0.826
0.740
0.692
0.702
0.800
0.818
0.714
0.670
0.638
0.628
0.654
0.654
0.656
0.640
0.672
0.696
0.760
0.692
0.754
0.692
0.698
0.692
0.716
0.756
0.728
0.780
0.750
0.692
0.692
0.680
0.724
0.746
0.680
0.644
0.644
0.624
0.666
0.794
0.912
0.822
0.788
0.766
0.738
0.668
0.648
0.650
0.698
0.790
0.768
0.882
0.816
0.788
0.714
0.692
0.654
0.626
0.626
0.620
0.600
0.626
0.610
0.652
0.828
0.918
0.810
0.802
0.758
0.746
0.732
0.802
0.920
0.896
0.944
0.938
0.878
0.818
0.822
0.894
0.968
0.952
0.954
0.912
0.812
0.850
0.778
0.750
0.694
0.722
0.958
0.970
0.888
0.858
0.816
0.796
0.812
0.852
0.988
0.984
0.986
0.980
0.908
0.880
0.864
0.790
0.772
0.788
0.802
0.800
0.834
0.868
0.890
0.838
0.792
0.770
0.752
0.776
0.746
0.682
0.678
0.654
0.700
0.854
0.894
0.844
0.846
0.836
0.758
0.752
0.782
0.918
0.914
0.916
0.958
0.938
0.886
0.904
0.948
0.884
0.934
0.814
0.814
0.826
0.858
0.814
0.784
0.748
0.742
0.704
0.724
0.768
0.864
0.874
0.898
0.904
0.848
0.764
0.764
0.742
0.738
0.728
0.786
0.864
0.910
0.844
0.844
0.864
0.806
0.794
0.732
0.740
0.846
0.890
0.794
0.900
0.904
0.862
0.770
0.698
0.676
0.694
0.782
1.012
0.944
0.936
0.916
0.848
0.804
0.780
0.770
0.730
0.716
0.716
0.734
0.746
0.832
0.886
0.890
0.758
0.698
0.678
0.722
0.812
0.864
0.802
0.802
0.758
0.766
0.754
0.868
0.900
0.848
0.894
0.890
0.794
0.762
0.792
0.764
0.728
0.858
0.946
0.954
0.952
0.920
0.918
0.906
0.824
0.866
0.946
0.962
0.916
0.894
0.902
0.902
0.892
0.914
0.936
0.940
0.898
0.912
0.946
0.980
1.028
0.980
0.884
0.850
0.848
0.752
0.760
0.844
0.928
0.940
0.924
0.922
0.950
0.974
1.020
1.024
0.986
0.982
0.978
0.898
0.938
0.996
1.044
0.978
1.008
1.002
0.868
0.890
0.938
0.920
0.842
0.848
0.858
0.904
0.858
0.842
0.834
0.890
0.920
0.928
0.938
0.860
0.882
0.922
0.968
0.954
0.972
0.980
1.002
0.958
0.982
0.986
0.850
0.866
0.896
0.958
0.842
0.776
0.760
0.932
0.994
0.980
0.916
0.896
0.880
0.846
0.820
0.820
0.866
0.836
0.872
0.878
0.878
0.868
0.882
0.918
0.886
0.898
0.920
0.940
0.906
0.952
0.980
0.956
0.968
0.940
0.918
0.872
0.878
0.962
0.890
0.906
0.950
1.010
1.000
0.990
0.904
0.848
0.864
0.966
1.016
1.040
1.054
1.028
0.992
0.990
0.968
0.900
0.790
0.708
0.678
0.698
0.862
0.976
0.974
0.990
1.004
0.954
0.860
0.812
0.768
0.762
0.784
0.892
0.926
0.912
0.880
0.824
0.788
0.750
0.770
0.720
0.740
0.704
0.702
0.812
0.882
0.900
0.906
0.858
0.838
0.842
0.818
0.804
0.836
0.866
0.840
0.816
0.836
0.848
0.872
0.798
0.792
0.800
0.722
0.754
0.764
0.878
0.898
0.920
0.906
0.860
0.820
0.790
0.764
0.708
0.738
0.756
0.820
0.942
0.972
0.928
0.880
0.862
0.850
0.800
0.844
0.830
0.774
0.808
0.862
0.836
0.924
0.946
0.916
0.852
0.850
0.864
0.844
0.878
0.950
0.940
0.986
0.988
0.902
0.872
0.862
0.816
0.854
0.880
0.878
0.864
0.822
0.750
0.684
0.688
0.672
0.752
0.890
0.948
0.916
0.876
0.838
0.820
0.832
0.828
0.902
0.984
0.972
0.938
0.924
0.918
0.878
0.926
0.984
0.990
0.912
0.928
0.954
0.958
0.826
0.780
0.728
0.862
0.972
0.874
0.890
0.946
0.938
0.982
1.012
1.040
1.050
1.034
0.996
0.880
0.832
0.844
1.002
0.986
0.972
1.016
0.998
0.956
0.968
0.960
0.906
0.924
0.946
0.758
0.728
0.734
0.892
1.048
0.940
0.900
0.868
0.862
0.898
0.884
0.824
0.836
0.870
0.946
0.960
0.914
0.792
0.714
0.706
0.840
0.952
0.960
0.956
0.900
0.876
0.884
0.952
1.014
1.022
0.978
0.968
0.956
0.884
0.862
0.896
1.026
1.052
1.022
0.886
0.866
0.882
0.914
1.026
1.124
1.108
1.102
1.094
1.068
1.060
1.050
1.070
1.042
1.032
1.048
1.078
0.986
1.030
1.072
1.012
1.040
1.014
0.878
0.948
1.002
0.960
0.932
0.852
0.822
0.844
0.822
0.862
0.826
0.882
0.914
0.900
0.840
0.774
0.744
0.770
0.794
0.820
0.834
0.802
0.764
0.782
0.774
0.752
0.768
0.798
0.884
0.938
0.956
0.946
0.904
0.904
0.930
0.940
0.842
0.732
0.712
0.710
0.726
0.728
0.728
0.740
0.890
0.848
0.782
0.870
0.910
0.898
0.894
0.856
0.824
0.854
0.862
0.884
0.842
0.802
0.814
0.868
0.804
0.790
0.910
0.904
0.940
0.970
0.958
0.940
0.944
0.950
0.894
0.904
0.916
0.890
0.866
0.890
0.954
0.972
0.968
0.938
0.906
0.858
0.736
0.686
0.654
0.630
0.634
0.736
1.044
1.012
1.064
1.088
1.048
0.900
0.804
0.744
0.762
0.848
0.898
1.008
0.982
0.886
0.908
0.984
0.964
0.998
1.000
0.952
0.930
0.916
0.822
0.834
0.724
0.718
0.690
0.816
0.984
0.970
0.938
0.858
0.854
0.858
0.828
0.794
0.826
0.920
0.976
0.964
0.814
0.692
0.684
0.652
0.622
0.616
0.630
0.906
0.912
0.946
0.926
0.888
0.854
0.824
0.782
0.718
0.664
0.706
0.744
0.746
0.728
0.746
0.920
0.966
0.920
0.870
0.844
0.776
0.784
0.784
0.798
0.820
0.860
0.810
0.786
0.850
0.926
0.958
0.936
0.920
0.896
0.844
0.838
0.868
0.898
0.938
0.974
0.890
0.850
0.858
0.926
0.966
0.988
0.956
0.984
0.980
0.946
0.918
0.936
0.922
0.976
0.994
0.946
0.956
0.934
0.944
0.898
0.918
0.952
0.944
0.952
0.954
0.954
0.882
0.876
0.768
0.760
0.722
0.812
0.932
0.880
0.790
0.770
0.752
0.756
0.804
0.852
0.892
0.846
0.842
0.834
0.822
0.792
0.790
0.788
0.728
0.688
0.660
0.648
0.628
0.626
0.620
0.690
0.946
0.936
0.974
0.980
0.846
0.744
0.716
0.762
0.740
0.784
0.874
0.956
0.984
0.876
0.858
0.890
0.932
0.878
0.888
0.900
0.876
0.788
0.732
0.758
0.724
0.714
0.762
0.692
0.710
0.676
0.686
0.686
0.668
0.662
0.716
0.768
0.768
0.688
0.680
0.642
0.650
0.682
0.758
0.780
0.762
0.728
0.720
0.690
0.682
0.680
0.702
0.712
0.746
0.684
0.652
0.624
0.612
0.604
0.608
0.640
0.804
0.770
0.860
0.914
0.936
0.904
0.706
0.676
0.644
0.638
0.640
0.660
0.646
0.674
0.766
0.846
0.862
0.764
0.744
0.760
0.822
0.708
0.722
0.772
0.768
0.780
0.716
0.670
0.668
0.642
0.634
0.628
0.660
0.694
0.720
0.738
0.706
0.684
0.700
0.696
0.714
0.738
0.810
0.812
0.820
0.812
0.828
0.858
0.896
0.904
0.904
0.896
0.918
0.946
0.972
0.916
0.834
0.810
0.804
0.822
0.774
0.760
0.760
0.840
0.916
0.914
0.912
0.772
0.676
0.668
0.650
0.622
0.610
0.606
0.730
0.828
0.832
0.888
0.918
0.892
0.790
0.794
0.886
0.954
0.820
0.906
0.954
0.848
0.812
0.802
0.858
0.880
0.866
0.868
0.820
0.688
0.696
0.660
0.656
0.640
0.670
0.772
0.904
0.958
0.948
0.952
0.894
0.834
0.758
0.720
0.686
0.750
1.062
1.008
1.034
1.020
0.998
0.888
0.742
0.718
0.722
0.778
0.924
0.984
0.898
0.834
0.782
0.788
0.836
0.918
0.882
0.862
0.778
0.748
0.784
0.756
0.764
0.706
0.702
0.836
0.940
0.936
0.908
0.868
0.838
0.832
0.850
0.826
0.808
0.840
0.866
0.930
0.914
0.892
0.914
0.928
0.860
0.890
0.946
0.894
0.864
0.866
0.882
0.858
0.888
0.902
0.832
0.856
0.892
0.928
0.906
0.924
0.942
0.946
0.896
0.876
0.862
0.814
0.760
0.700
0.670
0.676
0.666
0.656
0.660
0.686
0.900
0.882
0.870
0.828
0.790
0.858
0.876
0.844
0.830
0.820
0.832
0.716
0.720
0.744
0.736
0.784
0.930
0.922
0.952
0.966
0.944
0.796
0.750
0.654
0.680
0.718
0.872
0.814
0.860
0.990
0.970
0.936
0.832
0.840
0.884
0.956
1.018
0.982
0.884
0.798
0.766
0.822
0.936
0.976
1.002
0.970
0.904
0.810
0.772
0.824
0.892
0.954
0.922
0.936
0.948
0.936
0.882
0.858
0.814
0.820
0.716
0.706
0.680
0.782
0.962
0.972
0.926
0.888
0.828
0.784
0.770
0.784
0.790
0.796
0.846
0.778
0.748
0.752
0.864
0.970
0.952
0.924
0.902
0.874
0.882
0.846
0.860
0.894
0.890
0.824
0.766
0.760
0.674
0.700
0.698
0.772
0.740
0.792
0.882
0.890
0.864
0.824
0.790
0.742
0.740
0.780
0.858
0.936
0.968
0.972
0.950
0.902
0.850
0.842
0.798
0.854
0.898
0.890
0.876
0.786
0.770
0.794
0.838
0.840
0.846
0.740
0.724
0.700
0.712
0.714
0.700
0.682
0.714
0.724
0.724
0.736
0.742
0.776
0.886
0.904
0.922
0.948
0.934
0.942
0.952
0.946
0.902
0.868
0.876
0.806
0.808
0.862
0.854
0.792
0.794
0.854
0.922
0.884
0.786
0.778
0.766
0.798
0.818
0.798
0.800
0.836
0.884
0.828
0.838
0.732
0.744
0.770
0.754
0.780
0.910
0.904
0.806
0.786
0.804
0.816
0.822
0.898
0.958
0.960
0.910
0.930
0.926
0.838
0.850
0.886
0.934
0.952
0.936
0.924
0.880
0.880
0.924
0.970
0.956
0.928
0.890
0.874
0.862
0.872
0.950
0.950
0.940
0.888
0.906
0.970
0.964
0.824
0.802
0.782
0.824
0.718
0.662
0.696
0.682
0.746
0.756
0.746
0.706
0.684
0.664
0.642
0.622
0.630
0.616
1.216
0.592
0.590
0.574
0.580
0.578
0.572
0.560
0.568
0.572
0.582
0.604
0.632
0.668
0.674
0.678
0.658
0.638
0.614
0.596
0.588
0.582
0.568
0.568
0.562
0.556
0.582
0.564
0.560
0.578
0.562
0.560
0.556
0.550
0.552
0.550
0.548
0.546
0.544
0.538
0.548
0.550
0.544
0.542
0.544
0.552
0.548
0.552
0.540
0.548
0.544
0.542
0.538
0.534
0.534
0.550
0.554
0.562
0.586
0.592
0.578
0.582
0.576
1.158
0.584
0.552
0.586
0.572
0.574
0.574
0.570
0.574
0.572
0.556
0.550
0.544
0.548
0.546
0.558
0.560
0.556
0.550
0.550
0.552
0.544
0.550
0.544
0.542
0.540
0.540
0.532
0.554
0.558
0.580
0.602
0.582
0.590
0.594
0.598
0.580
0.614
0.606
0.606
0.598
0.598
0.598
0.592
0.582
0.558
0.572
0.570
0.578
0.564
0.566
0.582
0.586
0.594
0.590
0.586
0.596
0.600
0.590
0.594
0.604
0.590
0.606
0.606
0.606
0.600
0.602
0.610
0.608
0.592
0.592
0.588
0.586
0.582
0.592
0.606
0.644
0.696
0.708
0.674
0.670
0.652
0.638
0.646
0.668
0.724
0.712
0.764
0.798
0.776
0.710
0.682
0.680
0.656
0.630
0.698
0.702
0.850
0.800
0.730
0.686
0.668
0.656
0.652
0.686
0.742
0.860
0.808
0.742
0.708
0.690
0.678
0.652
0.664
0.638
0.656
0.688
0.702
0.682
0.676
0.716
0.720
0.754
0.792
0.754
0.730
0.798
0.774
0.778
0.822
0.802
0.798
1.584
0.732
0.730
0.748
0.732
0.724
0.800
0.846
0.794
0.804
0.742
0.690
0.672
0.660
0.650
0.638
0.626
0.618
0.614
0.606
0.602
0.590
0.586
0.582
0.580
0.570
0.572
0.576
0.588
0.610
0.622
0.624
0.622
0.604
0.590
0.574
0.566
0.560
0.558
0.554
0.562
0.586
0.636
0.688
0.692
0.692
0.672
0.664
0.614
0.588
0.584
0.610
0.628
0.762
0.814
0.818
0.814
0.862
0.886
0.864
0.844
0.826
0.848
0.824
0.836
0.852
0.870
0.888
0.972
0.962
0.964
0.954
0.918
0.886
0.830
0.848
0.862
0.814
0.870
0.914
0.870
0.862
0.900
0.900
0.806
0.816
0.884
0.858
0.828
0.796
0.774
0.730
0.726
0.828
0.956
0.958
0.974
0.984
0.948
0.930
0.924
0.870
0.864
0.924
0.940
0.906
0.926
0.974
0.988
0.972
0.984
0.946
0.880
0.802
0.818
0.838
0.840
0.756
0.774
0.798
0.808
0.788
0.808
0.840
0.818
0.796
0.786
0.772
0.782
0.786
0.754
0.772
0.782
0.760
0.802
0.810
0.784
0.770
0.782
0.724
0.722
0.762
0.794
0.812
0.790
0.802
0.806
0.824
0.778
0.840
0.846
0.862
0.824
0.764
0.722
0.692
0.716
0.750
0.794
0.738
0.714
0.748
0.740
0.746
0.738
0.756
0.772
0.766
0.730
0.742
0.752
0.788
0.794
0.720
0.748
0.760
0.756
0.728
0.638
0.648
0.622
0.616
0.622
0.632
0.636
0.620
0.650
0.648
0.638
0.642
0.648
0.650
0.662
0.652
0.622
0.606
0.608
0.600
0.606
0.598
0.590
0.600
0.598
0.602
0.608
0.586
0.612
0.606
0.610
0.602
0.602
0.590
0.570
0.568
0.564
0.576
0.584
0.586
0.574
0.598
0.594
0.584
0.578
0.570
0.540
0.536
0.532
0.518
0.508
0.518
0.502
0.510
0.502
0.510
0.508
0.504
0.510
0.516
0.514
0.522
0.520
0.518
0.546
0.552
0.572
0.556
0.558
0.572
0.578
0.562
0.572
0.558
0.552
0.560
0.554
0.560
0.568
0.572
0.564
0.556
0.550
0.548
0.550
0.570
0.560
0.576
0.568
0.556
0.548
0.576
0.596
0.630
0.672
0.704
0.670
0.656
0.662
0.644
0.634
0.612
0.614
0.612
0.632
0.634
0.632
0.654
0.652
0.670
0.712
0.690
0.702
0.670
0.660
0.662
0.670
0.690
0.692
0.686
0.658
0.650
0.672
0.818
0.846
0.878
0.840
0.828
0.790
0.754
0.718
0.666
0.702
0.776
0.912
0.918
0.880
0.876
0.826
0.758
0.704
0.686
0.672
0.692
0.790
0.860
0.872
0.778
0.712
0.678
0.704
0.740
0.732
0.674
0.710
0.734
0.760
0.780
0.710
0.696
0.648
0.642
0.592
0.624
0.612
0.470
0.200
0.616
0.608
0.606
0.606
0.582
0.602
0.594
0.596
0.602
0.594
0.584
0.590
0.586
0.592
0.620
0.724
0.748
0.778
0.836
0.808
0.798
0.800
0.802
0.750
0.730
0.736
0.684
0.628
0.618
0.690
0.872
0.788
0.768
0.806
0.858
0.860
0.838
0.740
0.720
0.692
0.792
0.810
0.768
0.754
0.744
0.708
0.658
0.640
0.616
0.610
0.618
0.628
0.644
0.650
0.666
0.652
0.622
0.606
0.622
0.706
0.876
0.774
0.828
0.844
0.826
0.762
0.682
0.658
0.618
0.634
0.618
0.646
0.880
0.774
0.834
0.864
0.860
0.846
0.802
0.774
0.742
0.734
0.688
0.668
0.690
0.890
0.926
0.898
0.916
0.926
0.888
0.702
0.646
0.626
0.642
0.684
0.706
0.818
0.884
0.920
0.894
0.750
0.688
0.676
0.664
0.628
0.632
0.622
0.628
0.660
0.666
0.658
0.708
0.734
0.728
0.696
0.678
0.624
0.638
0.626
0.622
0.632
0.638
0.712
0.832
0.894
0.878
0.786
0.752
0.716
0.692
0.648
0.620
0.620
0.598
0.578
0.574
0.590
0.596
0.598
0.640
0.646
0.670
0.736
0.770
0.710
0.380
0.308
0.690
0.668
0.656
0.642
0.612
0.588
0.600
0.576
0.574
0.572
0.594
0.580
0.620
0.572
0.592
0.612
0.624
0.652
0.660
0.612
0.622
0.608
0.604
0.592
0.578
0.582
0.580
0.568
0.572
0.554
0.570
0.574
0.606
0.714
0.702
0.686
0.642
0.620
0.604
0.612
0.644
0.714
0.736
0.682
0.680
0.674
0.698
0.666
0.678
0.664
0.704
0.760
0.762
0.734
0.736
0.756
0.746
0.728
0.708
0.662
0.636
0.636
0.658
0.766
0.864
0.872
0.838
0.748
0.720
0.706
0.784
0.840
0.724
0.674
0.654
0.648
0.710
0.856
0.778
0.830
0.840
0.842
0.744
0.774
0.756
0.784
0.854
0.880
0.828
0.774
0.760
0.828
0.886
0.824
0.742
0.776
0.838
0.920
0.980
0.948
0.852
0.700
0.642
0.662
0.630
0.648
0.728
0.866
0.788
0.740
0.720
0.756
0.830
0.880
0.826
0.754
0.700
0.630
0.646
0.640
0.730
0.826
0.866
0.856
0.828
0.778
0.718
0.704
0.678
0.684
0.742
0.914
0.922
0.794
0.784
0.798
0.822
0.872
0.924
0.920
0.882
0.870
0.878
0.884
0.876
0.874
0.798
0.780
0.824
0.798
0.810
0.868
0.886
0.866
0.766
0.708
0.656
0.686
0.822
0.912
0.962
0.978
1.012
0.976
0.824
0.762
0.760
0.796
0.818
0.836
0.736
0.710
0.698
0.680
0.808
0.904
0.924
0.918
0.844
0.762
0.694
0.704
0.700
0.726
0.724
0.682
0.680
0.662
0.730
0.850
0.876
0.810
0.756
0.714
0.702
0.712
0.750
0.734
0.824
0.886
0.934
0.794
0.768
0.762
0.820
0.846
0.834
0.806
0.762
0.736
0.686
0.698
0.790
0.918
0.916
0.908
0.882
0.898
0.884
0.896
0.854
0.800
0.832
0.892
0.866
0.818
0.808
0.816
0.842
0.772
0.720
0.758
0.798
0.750
0.738
0.732
0.930
1.002
0.856
0.826
0.858
0.880
0.834
0.802
0.836
0.886
0.902
0.888
0.858
0.846
0.796
0.770
0.756
0.860
0.910
0.814
0.776
0.862
0.770
0.754
0.732
0.824
0.870
0.858
0.836
0.716
0.696
0.676
0.636
0.708
0.808
0.908
0.910
0.896
0.858
0.812
0.766
0.728
0.722
0.674
0.698
0.766
0.846
0.868
0.868
0.852
0.854
0.778
0.820
0.816
0.826
0.756
0.692
0.690
0.686
0.722
0.706
0.826
0.986
0.984
0.940
0.878
0.840
0.772
0.716
0.674
0.658
0.642
0.682
0.758
1.016
0.984
1.042
1.044
1.046
0.892
0.798
0.734
0.800
0.958
0.820
0.728
0.714
0.682
0.746
0.974
0.978
0.934
0.874
0.804
0.758
0.782
0.952
0.974
0.914
0.910
0.886
0.804
0.754
0.740
0.800
0.908
0.862
0.810
0.734
0.772
0.826
0.890
0.894
0.860
0.758
0.714
0.736
0.786
0.806
0.808
0.704
0.710
0.742
0.806
0.890
0.922
0.884
0.842
0.726
0.712
0.744
0.848
0.892
0.878
0.884
0.868
0.832
0.796
0.766
0.824
0.872
0.842
0.866
0.888
0.822
0.880
0.854
0.868
0.840
0.786
0.726
0.686
0.694
0.656
0.708
0.794
0.936
0.816
0.794
0.822
0.828
0.788
0.766
0.726
0.706
0.680
0.642
0.628
0.604
0.612
0.670
0.984
0.960
0.936
0.904
0.762
0.694
0.646
0.656
0.646
0.678
0.966
0.948
0.968
0.932
0.914
0.868
0.826
0.742
0.734
0.788
1.016
0.960
0.924
0.936
0.948
0.904
0.912
0.896
0.796
0.758
0.748
0.792
0.802
0.896
0.860
0.828
0.814
0.758
0.700
0.736
0.760
0.820
0.840
0.798
0.836
0.856
0.846
0.816
0.742
0.692
0.650
0.658
0.664
0.716
0.732
0.730
0.686
0.680
0.752
0.842
0.756
0.772
0.734
0.744
0.740
0.698
0.708
0.714
0.778
0.716
0.716
0.678
0.686
0.752
0.816
0.862
0.872
0.838
0.794
0.670
0.630
0.636
0.662
0.962
0.950
0.982
1.022
0.970
0.946
0.920
0.892
0.798
0.792
0.804
0.772
0.780
0.832
0.894
0.908
0.880
0.790
0.746
0.728
0.736
0.782
0.828
0.826
0.776
0.734
0.772
0.766
0.804
0.838
0.904
0.962
0.890
0.802
0.760
0.804
0.844
0.852
0.724
0.680
0.678
0.680
0.784
0.842
0.800
0.740
0.786
0.852
0.940
0.950
0.922
0.878
0.758
0.762
0.766
0.914
1.006
1.018
1.028
1.022
0.862
0.810
0.764
0.770
0.720
0.738
0.834
0.898
0.886
0.840
0.740
0.736
0.726
0.886
0.986
1.020
1.030
1.000
0.916
0.808
0.732
0.738
0.742
0.744
0.986
1.014
0.976
0.974
0.854
0.792
0.786
0.832
0.826
0.988
1.078
1.054
1.068
1.048
0.976
0.868
0.884
0.952
1.040
1.084
1.010
0.952
0.814
0.796
0.816
0.846
0.928
0.874
0.882
0.878
0.874
0.840
0.730
0.726
0.724
0.758
0.838
0.744
0.782
0.754
0.776
0.722
0.790
0.960
0.932
0.908
0.892
0.850
0.790
0.716
0.642
0.654
0.666
0.926
0.962
0.948
1.028
1.016
1.020
0.980
0.814
0.764
0.718
0.794
0.892
0.838
0.878
0.934
0.968
0.882
0.766
0.712
0.758
0.848
1.034
1.004
0.960
0.946
0.920
0.872
0.842
0.816
0.730
0.758
0.720
0.718
0.972
0.956
0.988
0.992
0.954
0.820
0.696
0.730
0.776
0.934
0.952
0.914
0.878
0.868
0.874
0.796
0.770
0.762
0.840
0.868
0.850
0.728
0.742
0.786
0.946
0.960
0.954
0.936
0.894
0.844
0.838
0.814
0.802
0.768
0.710
0.736
0.792
1.010
0.972
0.964
0.882
0.772
0.812
0.984
1.082
1.088
1.068
1.016
0.844
0.776
0.798
0.994
0.878
0.864
0.890
1.026
1.050
1.028
0.982
0.920
0.776
0.710
0.682
0.746
1.066
1.006
1.040
0.938
0.870
0.784
0.696
0.708
0.714
0.714
0.694
0.714
0.766
0.838
0.868
0.836
0.744
0.728
0.706
0.690
0.726
0.698
0.712
0.746
0.808
0.804
0.790
0.812
0.814
0.740
0.754
0.726
0.732
0.756
0.718
0.738
0.746
0.736
0.716
0.692
0.638
0.636
0.630
0.622
0.642
0.692
0.816
0.900
0.908
0.906
0.834
0.750
0.692
0.652
0.654
0.648
0.694
0.764
0.938
0.796
0.716
0.734
0.770
0.822
0.830
0.798
0.740
0.694
0.690
0.700
0.748
0.852
0.902
0.908
0.894
0.856
0.718
0.694
0.668
0.670
0.728
0.790
0.910
0.936
0.922
0.854
0.744
0.692
0.650
0.626
0.610
0.628
0.664
0.858
0.864
0.886
0.908
0.914
0.770
0.702
0.664
0.662
0.728
0.982
0.938
0.944
0.926
0.950
0.942
0.888
0.754
0.716
0.740
0.712
0.768
0.736
0.962
1.004
1.002
1.026
0.978
0.918
0.896
0.834
0.820
0.912
0.962
1.016
0.912
0.784
0.710
0.700
0.756
0.962
1.060
1.008
0.982
0.946
0.912
0.940
0.956
0.934
0.908
0.948
1.008
0.994
0.802
0.772
0.736
0.752
0.862
0.936
0.872
0.750
0.686
0.620
0.676
0.660
0.718
0.886
0.762
0.782
0.786
0.810
0.794
0.762
0.756
0.732
0.736
0.724
0.698
0.702
0.666
0.652
0.642
0.680
0.714
0.750
0.778
0.786
0.856
0.878
0.818
0.780
0.730
0.744
0.772
0.840
0.876
0.904
0.940
0.902
0.876
0.808
0.750
0.700
0.742
0.898
0.874
0.942
0.972
0.940
0.846
0.798
0.784
0.884
0.962
0.912
0.906
0.946
0.978
0.854
0.886
0.878
0.904
0.890
0.820
0.742
0.728
0.760
0.816
0.854
0.882
0.860
0.800
0.730
0.716
0.688
0.702
0.818
0.758
0.772
0.738
0.738
0.764
0.736
0.714
0.692
0.660
0.646
0.666
0.686
0.708
0.840
0.914
0.856
0.756
0.750
0.752
0.766
0.780
0.752
0.756
0.746
0.812
0.866
0.890
0.872
0.818
0.676
0.690
0.656
0.674
0.700
0.806
0.888
0.918
0.870
0.848
0.910
0.950
0.890
0.914
0.922
0.926
0.882
0.834
0.764
0.782
0.794
0.822
0.890
0.912
0.972
0.980
0.842
0.694
0.708
0.692
0.724
0.792
0.834
0.842
0.812
0.830
0.804
0.838
0.912
0.920
0.924
0.822
0.770
0.852
0.934
0.946
0.972
0.992
0.952
0.828
0.816
0.890
0.978
0.980
0.920
0.902
0.830
0.802
0.856
0.906
0.940
0.920
0.862
0.864
0.840
0.750
0.736
0.712
0.816
0.976
0.932
0.844
0.804
0.774
0.768
0.784
0.756
0.772
0.794
0.888
0.912
0.902
0.844
0.804
0.770
0.760
0.718
0.710
0.746
0.718
0.818
0.784
0.944
0.938
0.948
0.938
0.928
0.898
0.868
0.824
0.766
0.744
0.738
0.738
0.744
0.740
0.770
0.762
0.754
0.768
0.704
0.764
0.804
0.886
0.906
0.886
0.818
0.796
0.730
0.664
0.674
0.640
0.680
0.724
0.776
0.794
0.760
0.762
0.816
0.814
0.888
0.888
0.852
0.786
0.744
0.694
0.672
0.646
0.634
0.608
0.606
0.620
0.638
0.698
0.762
0.762
0.948
0.952
1.006
1.028
1.026
0.972
0.930
0.922
0.926
0.864
0.868
0.910
0.962
0.946
0.764
0.752
0.732
0.804
0.822
0.842
1.068
1.040
0.982
0.942
0.906
0.888
0.886
0.914
0.928
0.910
0.940
0.870
0.902
1.002
1.070
1.066
1.026
0.852
0.790
0.764
0.840
1.070
1.018
1.004
1.012
0.912
0.804
0.770
0.862
1.010
1.020
0.992
0.970
0.896
0.810
0.740
0.722
0.686
0.830
1.134
0.942
1.008
1.032
0.996
0.930
0.894
0.836
0.750
0.754
0.916
0.992
0.944
0.936
0.930
0.930
0.944
0.930
0.888
0.862
0.744
0.728
0.672
0.778
0.926
0.986
0.954
0.806
0.786
0.818
0.844
0.862
0.852
0.832
0.804
0.756
0.714
0.660
0.702
0.676
0.750
0.960
0.964
0.960
0.944
0.928
0.892
0.800
0.774
0.754
0.836
0.950
1.038
1.008
1.016
1.000
0.856
0.752
0.734
0.898
0.990
1.030
1.024
0.940
0.956
0.872
0.894
0.934
1.022
1.042
1.014
0.962
0.874
0.864
0.934
0.942
0.950
0.930
0.772
0.742
0.698
0.732
0.938
0.990
1.024
1.018
0.876
0.796
0.756
0.728
0.850
1.002
0.996
0.976
0.970
0.830
0.838
0.858
0.946
1.024
1.044
0.974
0.856
0.838
0.884
0.922
0.926
0.926
0.878
0.840
0.772
0.754
0.694
0.770
0.856
0.978
0.976
0.994
0.886
0.774
0.664
0.676
0.642
0.630
0.632
0.658
0.738
0.746
0.748
0.706
0.680
0.714
0.764
0.758
0.742
0.724
0.806
0.894
0.896
0.892
0.866
0.800
0.728
0.708
0.822
0.968
0.898
0.894
0.780
0.808
0.762
0.824
0.930
0.948
0.944
0.918
0.868
0.820
0.792
0.746
0.732
0.756
0.878
0.964
0.938
0.876
0.810
0.754
0.764
0.788
0.894
0.926
0.904
0.834
0.808
0.746
0.692
0.692
0.694
0.924
0.954
0.948
0.954
0.938
0.842
0.742
0.694
0.652
0.618
0.664
0.668
0.874
0.920
0.958
0.984
0.980
0.868
0.790
0.726
0.694
0.668
0.676
0.698
0.716
0.770
0.742
0.718
0.692
0.758
0.836
0.954
0.962
0.952
0.886
0.762
0.702
0.670
0.664
0.704
0.720
0.946
0.958
0.980
0.990
0.898
0.826
0.810
0.750
0.762
0.804
0.864
0.910
0.792
0.830
0.880
0.960
0.852
0.898
0.908
0.920
0.902
0.874
0.800
0.766
0.740
0.858
0.980
0.956
0.928
0.900
0.854
0.836
0.770
0.742
0.782
0.880
0.896
0.892
0.808
0.914
0.954
0.940
0.902
0.828
0.762
0.708
0.688
0.704
0.732
0.902
0.848
0.864
0.914
0.934
0.914
0.860
0.800
0.786
0.834
0.860
0.844
0.840
0.838
0.768
0.690
0.720
0.798
0.840
0.948
0.978
0.902
0.882
0.848
0.806
0.770
0.736
0.736
0.660
0.674
0.640
0.640
0.758
0.986
0.950
0.860
0.856
0.842
0.910
0.944
0.910
0.840
0.788
0.770
0.744
0.716
0.694
0.740
0.716
0.752
0.930
0.970
0.944
0.912
0.904
0.904
0.860
0.830
0.800
0.798
0.830
0.764
0.792
0.814
0.828
0.800
0.758
0.746
0.784
0.788
0.738
0.770
0.800
0.828
0.896
0.910
0.872
0.876
0.858
0.836
0.808
0.830
0.842
0.932
0.862
0.828
0.812
0.856
0.908
0.954
0.986
0.938
0.904
0.826
0.746
0.714
0.708
0.888
0.908
0.976
0.982
0.892
0.896
0.818
0.738
0.756
0.720
0.692
0.726
0.758
0.816
0.772
0.738
0.786
0.736
0.768
0.814
0.846
0.850
0.858
0.850
0.866
0.882
0.890
0.900
0.906
0.906
0.870
0.776
0.756
0.748
0.846
0.994
1.010
1.022
0.946
0.858
0.794
0.870
0.898
0.872
0.882
0.806
0.786
0.738
0.846
0.998
1.038
1.040
1.006
0.964
0.946
0.928
0.930
0.760
0.754
0.794
1.024
1.068
1.048
0.984
0.996
1.004
0.990
0.944
0.888
0.764
0.798
0.948
1.116
1.070
1.070
1.008
0.974
0.880
0.710
0.690
0.698
0.792
0.780
0.942
0.948
0.958
0.924
0.884
0.854
0.816
0.798
0.790
0.768
0.710
0.690
0.774
0.988
0.860
0.826
0.770
0.758
0.724
0.706
0.694
0.698
0.706
0.688
0.762
0.844
0.814
0.812
0.774
0.756
0.718
0.714
0.710
0.716
0.682
0.722
0.740
0.812
0.872
0.890
0.770
0.752
0.692
0.672
0.724
0.906
1.006
0.960
0.818
0.734
0.766
0.902
0.994
1.002
1.006
0.992
0.944
0.936
0.916
0.886
0.834
0.870
0.884
0.960
1.032
1.040
1.062
1.000
0.848
0.856
0.856
0.824
0.780
0.754
0.778
1.040
1.006
1.022
1.032
1.026
0.982
0.984
1.020
1.018
1.054
1.104
1.072
1.026
1.044
1.082
1.080
1.008
1.090
1.136
1.162
0.960
1.000
0.988
0.878
0.880
0.926
0.840
0.806
0.896
0.934
0.966
0.976
0.940
0.904
0.868
0.860
0.902
0.856
0.796
0.768
0.732
0.732
0.796
0.914
0.976
0.978
0.926
0.920
0.924
0.942
0.800
0.802
0.786
0.822
0.882
0.922
0.760
0.758
0.776
0.778
0.768
0.786
0.740
0.930
0.946
0.926
0.894
0.868
0.866
0.860
0.846
0.842
0.846
0.796
0.702
0.744
0.788
1.016
0.990
1.012
0.952
0.984
0.980
0.982
0.974
0.886
0.866
0.838
0.778
0.838
0.836
0.942
0.978
0.952
0.882
0.836
0.762
0.708
0.696
0.644
0.684
0.660
0.744
0.718
0.710
0.702
0.732
0.756
0.772
0.748
0.748
0.724
0.764
0.734
0.700
0.674
0.634
0.656
0.638
0.650
0.634
0.666
0.672
0.714
0.800
0.814
0.804
0.738
0.726
0.704
0.688
0.664
0.644
0.652
0.696
0.836
0.860
0.842
0.834
0.866
0.866
0.846
0.816
0.734
0.650
0.668
0.688
0.870
0.932
0.908
0.874
0.806
0.844
0.856
0.880
0.828
0.838
0.918
0.932
0.898
0.840
0.800
0.738
0.782
0.838
0.830
0.850
0.824
0.782
0.696
0.682
0.696
0.744
0.798
0.814
0.800
0.844
0.836
0.812
0.798
0.766
0.708
0.696
0.698
0.850
0.980
0.970
0.842
0.798
0.776
0.736
0.284
0.502
0.892
0.918
0.904
0.778
0.730
0.686
0.742
0.842
0.950
0.952
0.904
0.894
0.852
0.850
0.832
0.820
0.778
0.684
0.726
0.776
0.822
0.862
0.878
0.890
0.862
0.770
0.736
0.778
0.810
0.832
0.836
0.864
0.850
0.802
0.742
0.684
0.700
0.736
0.910
0.976
0.948
0.912
0.786
0.728
0.660
0.692
0.696
0.754
0.838
0.940
0.992
0.974
0.908
0.870
0.828
0.826
0.826
0.808
0.776
0.764
0.792
0.876
0.934
0.980
0.930
0.812
0.764
0.740
0.742
0.764
0.854
0.846
0.862
0.882
0.864
0.824
0.784
0.714
0.668
0.648
0.616
0.624
0.616
0.660
0.866
0.894
0.872
0.860
0.842
0.852
0.828
0.774
0.740
0.714
0.766
0.760
0.772
0.806
0.760
0.798
0.782
0.752
0.744
0.770
0.768
0.714
0.726
0.746
0.862
0.898
0.794
0.828
0.864
0.838
0.744
0.760
0.772
0.784
0.770
0.688
0.658
0.642
0.644
0.632
0.624
0.616
0.594
0.612
0.608
0.612
0.594
0.586
0.586
0.572
0.576
0.570
0.574
0.562
0.568
0.558
0.556
0.552
0.564
0.568
0.574
0.576
0.590
0.612
0.646
0.660
0.660
0.644
0.616
0.606
0.592
0.576
0.572
0.562
0.566
0.568
0.574
0.580
0.590
0.576
0.578
0.560
0.558
0.558
0.552
0.556
0.564
0.562
0.562
0.566
0.576
0.576
0.572
0.568
0.560
0.572
0.578
0.588
0.594
0.604
0.590
0.588
0.584
0.580
0.586
0.580
0.592
0.572
0.572
0.578
0.568
0.558
0.566
0.570
0.576
0.570
0.558
0.552
0.560
0.558
0.560
0.574
0.578
0.574
0.574
0.580
0.570
0.550
0.558
0.554
0.546
0.550
0.558
0.550
0.550
0.562
0.570
0.570
0.558
0.614
0.590
0.578
0.590
0.602
0.620
0.638
0.612
0.610
0.596
0.586
0.574
0.568
0.576
0.572
0.580
0.596
0.602
0.616
0.616
0.656
0.688
0.726
0.704
0.684
0.654
0.640
0.640
0.642
0.636
0.600
0.620
0.606
0.598
0.608
0.614
0.624
0.634
0.648
0.670
0.680
0.656
0.634
0.620
0.606
0.610
0.596
0.618
0.640
0.702
0.684
0.670
0.638
0.642
0.636
0.620
0.618
0.608
0.612
0.602
0.598
0.592
0.580
0.580
0.570
0.560
0.570
0.588
0.660
0.714
0.678
0.658
0.732
0.830
0.754
0.792
0.758
0.678
0.628
0.614
0.618
0.642
0.708
0.734
0.760
0.668
0.676
0.652
0.712
0.790
0.736
0.684
0.640
0.626
0.616
0.620
0.608
0.774
0.862
0.818
0.832
0.736
0.682
0.656
0.628
0.638
0.638
0.632
0.644
0.634
0.684
0.778
0.876
0.824
0.830
0.812
0.778
0.750
0.756
0.812
0.858
0.848
0.842
0.844
0.782
0.788
0.790
0.718
0.780
0.718
0.742
0.778
0.826
0.756
0.778
0.772
0.716
0.698
0.686
0.696
0.730
0.752
0.784
0.820
0.838
0.800
0.768
0.740
0.664
0.626
0.666
0.732
0.806
0.742
0.700
0.652
0.634
0.638
0.658
0.758
0.898
0.896
0.860
0.824
0.794
0.782
0.806
0.826
0.984
0.984
0.972
0.980
0.966
0.918
0.892
0.868
0.902
1.008
1.032
1.040
0.980
0.852
0.868
0.880
0.898
0.916
0.862
0.858
0.844
0.850
0.884
0.902
0.898
0.882
0.854
0.864
0.928
0.992
0.970
0.990
0.962
0.894
0.868
0.892
0.894
0.758
0.710
0.750
0.784
0.812
0.820
0.818
0.826
0.822
0.846
0.842
0.778
0.750
0.724
0.844
0.948
0.952
0.950
0.940
0.884
0.872
0.916
0.912
0.918
0.954
0.990
0.968
1.018
0.958
0.882
0.820
0.828
0.842
0.792
0.786
0.742
0.460
0.242
0.256
0.396
0.666
0.616
0.598
0.600
0.580
0.578
0.584
0.570
0.574
0.566
0.572
0.572
0.580
0.582
0.574
0.584
0.586
0.604
0.652
0.716
0.714
0.734
0.682
0.684
0.678
0.670
0.654
0.648
0.706
0.742
0.796
0.810
0.818
0.752
0.668
0.656
0.636
0.352
0.298
0.670
0.674
0.662
0.658
0.674
0.710
0.736
0.722
0.688
0.702
0.692
0.702
0.718
0.716
0.724
0.724
0.698
0.700
0.722
0.742
0.760
0.770
0.768
0.708
0.732
0.820
0.860
0.830
0.778
0.732
0.686
0.680
0.682
0.698
0.768
0.882
0.840
0.792
0.794
0.820
0.856
0.872
0.874
0.872
0.854
0.850
0.894
0.958
1.012
0.974
0.922
0.918
0.902
0.888
0.878
0.840
0.836
0.740
0.700
0.690
0.696
0.716
0.784
0.936
0.970
0.890
0.874
0.786
0.714
0.662
0.678
0.688
0.690
0.680
0.704
0.678
0.660
0.658
0.688
0.668
0.664
0.658
0.712
0.796
0.866
0.780
0.758
0.766
0.724
0.686
0.656
0.632
0.614
0.608
0.616
0.646
0.812
0.914
0.902
0.922
0.944
0.888
0.884
0.858
0.840
0.812
0.804
0.800
0.838
0.888
0.912
0.860
0.824
0.772
0.734
0.788
0.780
0.782
0.930
0.954
0.906
0.812
0.676
0.654
0.652
0.638
0.742
0.754
0.800
0.802
0.784
0.720
0.684
0.668
0.664
0.668
0.678
0.704
0.716
0.712
0.700
0.668
0.676
0.664
0.772
0.838
0.800
0.718
0.666
0.652
0.670
0.694
0.742
0.778
0.800
0.750
0.742
0.696
0.674
0.652
0.640
0.624
0.616
0.616
0.612
0.596
0.618
0.650
0.704
0.704
0.684
0.662
0.650
0.632
0.624
0.612
0.604
0.598
0.598
0.592
0.592
0.590
0.608
0.612
0.608
0.620
0.602
0.602
0.604
0.596
0.596
0.600
0.594
0.590
0.592
0.600
0.588
0.596
0.612
0.604
0.612
0.612
0.614
0.620
0.648
0.642
0.656
0.608
0.620
0.614
0.600
0.594
0.576
0.580
0.568
0.566
0.548
0.548
0.546
0.538
0.536
0.530
0.526
0.526
0.534
0.574
0.576
0.564
0.570
0.562
0.574
0.604
0.592
0.604
0.626
0.642
0.672
0.688
0.710
0.728
0.724
0.714
0.704
0.680
0.676
0.668
0.652
0.652
0.664
0.662
0.656
0.660
0.668
0.724
0.696
0.684
0.684
0.670
0.688
0.684
0.696
0.696
0.674
0.688
0.692
0.676
0.658
0.674
0.680
0.720
0.724
0.734
0.732
0.702
0.688
0.694
0.720
0.714
0.712
0.700
0.686
0.688
0.806
0.808
0.754
0.730
0.732
0.698
0.726
0.724
0.752
0.748
0.716
0.730
0.724
0.746
0.804
0.806
0.830
0.798
0.720
0.696
0.722
0.742
0.832
0.894
0.848
0.748
0.732
0.736
0.704
0.716
0.718
0.700
0.712
0.700
0.754
0.782
0.748
0.722
0.732
0.732
0.756
0.774
0.746
0.716
0.738
0.738
0.754
0.736
0.694
0.692
0.674
0.672
0.668
0.670
0.748
0.746
0.686
0.684
0.704
0.694
0.688
0.746
0.774
0.808
0.816
0.754
0.728
0.728
0.766
0.870
0.866
0.802
0.746
0.678
0.676
0.684
0.774
0.882
0.938
0.892
0.870
0.798
0.844
0.746
0.718
0.722
0.710
0.726
0.808
0.870
0.824
0.752
0.694
0.680
0.698
0.688
0.686
0.792
0.890
0.894
0.938
0.874
0.794
0.782
0.786
0.830
0.988
1.022
1.022
1.018
0.948
0.904
0.934
0.902
0.954
1.000
1.052
1.042
0.926
0.852
0.790
0.712
0.740
0.970
1.064
1.060
1.070
1.032
0.920
0.870
0.832
0.902
0.924
0.886
1.038
0.994
1.046
1.058
1.100
1.082
1.096
1.108
0.986
0.986
0.982
0.872
0.788
0.818
1.024
1.006
0.932
0.852
0.874
0.876
0.856
0.844
0.922
1.054
1.052
1.022
0.974
0.930
0.890
0.806
0.840
0.912
0.854
0.868
0.920
0.984
0.898
0.820
0.864
0.802
0.782
0.816
0.810
0.856
0.806
0.826
0.954
1.054
1.082
1.086
1.082
0.876
0.812
0.820
0.784
1.120
1.138
1.156
1.166
1.160
1.134
1.128
1.116
1.144
1.140
1.010
0.890
0.758
0.712
0.708
0.904
1.034
0.960
0.864
0.948
0.958
0.944
0.930
0.984
1.046
1.050
1.060
1.134
1.160
1.162
1.104
0.998
1.050
1.118
1.046
1.124
1.018
0.934
0.996
0.912
1.034
1.084
0.932
1.020
1.022
0.978
1.002
1.100
1.128
1.110
1.188
1.186
1.144
1.114
1.002
0.908
0.850
1.084
0.926
0.784
0.890
0.966
0.974
0.886
0.800
0.790
0.846
0.986
1.058
1.092
1.118
1.144
1.124
1.134
1.150
1.142
1.128
1.142
1.028
0.882
0.852
1.194
1.158
1.136
1.086
0.984
1.000
0.998
0.952
0.990
1.086
1.118
1.066
1.116
1.134
1.076
1.072
1.092
1.064
1.134
1.144
1.092
1.132
1.152
1.082
1.140
1.134
1.090
1.144
1.132
1.042
1.088
1.148
1.050
1.128
1.178
1.086
1.154
1.148
1.118
1.142
1.110
1.076
1.132
1.064
1.050
1.142
1.138
1.078
0.970
0.946
0.906
0.810
1.106
1.010
1.062
1.096
1.058
1.110
1.108
1.084
0.886
0.764
0.810
1.108
1.056
1.102
1.120
1.130
1.068
1.094
1.144
1.090
1.140
1.136
1.080
1.192
1.226
1.154
1.164
1.140
1.066
1.054
1.094
1.072
1.104
1.138
1.090
1.102
1.002
1.042
1.076
1.000
1.066
1.034
0.896
0.822
0.830
0.872
0.986
1.098
0.952
0.986
1.048
1.042
0.998
1.060
1.084
1.046
1.098
1.122
1.004
0.984
0.856
0.862
0.966
1.030
1.032
1.082
0.906
0.800
0.892
1.052
1.118
1.068
0.934
0.826
0.726
0.740
0.918
1.142
1.054
0.998
1.012
1.006
0.932
0.802
0.728
0.724
0.762
0.830
0.842
1.044
1.018
1.034
1.020
0.964
0.942
0.990
0.972
0.970
1.100
1.150
1.214
1.134
0.946
0.860
0.860
1.116
1.180
1.188
1.202
1.210
1.162
1.124
1.146
1.162
1.132
1.126
1.124
1.118
1.136
1.176
1.152
1.128
1.134
1.168
1.092
1.108
1.090
0.882
0.812
0.776
1.144
1.052
1.094
1.120
1.070
1.086
1.078
1.078
1.106
1.114
1.086
1.104
1.098
1.106
1.112
1.078
1.112
1.114
1.040
1.064
1.000
0.880
0.764
0.720
0.688
0.708
0.794
1.042
1.046
1.070
1.076
1.068
1.050
1.080
1.054
1.040
1.012
1.044
1.088
1.120
1.120
1.126
1.090
1.038
0.878
0.920
1.028
1.084
1.074
0.920
0.934
0.956
0.964
0.936
0.930
0.944
0.870
0.870
0.926
1.034
1.064
1.058
1.044
1.054
1.066
1.140
1.112
1.074
1.014
1.064
1.106
1.142
1.158
1.070
0.970
0.958
0.968
1.064
1.038
0.920
0.976
0.994
0.912
0.882
0.956
1.072
1.072
0.962
0.910
0.738
0.676
0.668
0.650
0.634
0.626
0.622
0.610
0.592
0.606
0.594
0.596
0.594
0.596
0.588
0.580
0.576
0.564
0.574
0.558
0.556
0.568
0.566
0.584
0.612
0.604
0.612
0.604
0.634
0.646
0.678
0.696
0.700
0.660
0.662
0.660
0.636
0.634
0.644
0.642
0.654
0.646
0.652
0.658
0.640
0.638
0.640
0.636
0.650
0.660
0.660
0.664
0.622
0.626
0.620
0.618
0.632
0.626
0.630
0.602
0.598
0.576
0.578
0.586
0.592
0.614
0.644
0.680
0.748
0.764
0.770
0.698
0.676
0.684
0.710
0.734
0.768
0.770
0.772
0.782
0.728
0.706
0.796
0.924
0.868
0.882
0.808
0.706
0.666
0.690
0.850
0.912
0.896
0.884
0.910
0.896
0.868
0.786
0.756
0.720
0.708
0.682
0.672
0.726
0.938
0.906
0.954
0.950
0.918
0.874
0.722
0.668
0.640
0.648
0.696
0.900
0.810
0.814
0.790
0.752
0.692
0.654
0.664
0.728
0.924
0.900
0.918
0.912
0.940
0.918
0.766
0.684
0.672
0.656
0.630
0.716
0.848
0.950
0.998
0.992
0.948
0.964
0.980
0.954
0.954
0.980
0.998
0.996
0.850
0.826
0.974
1.076
0.936
0.914
0.940
0.926
0.862
0.792
0.708
0.676
0.674
0.788
1.002
0.948
0.950
0.950
0.894
0.820
0.836
0.908
0.938
0.818
0.798
0.906
0.952
0.892
0.802
0.798
0.788
0.730
0.760
0.890
0.874
0.882
0.864
0.766
0.732
0.722
0.716
0.724
0.804
0.948
0.884
0.904
0.898
0.876
0.868
0.746
0.732
0.746
0.830
0.940
0.866
0.924
0.850
0.782
0.684
0.662
0.668
0.672
0.696
0.732
0.778
0.748
0.742
0.682
0.678
0.668
0.704
0.766
0.914
0.840
0.814
0.800
0.754
0.756
0.766
0.756
0.876
0.758
0.800
0.802
0.800
0.768
0.724
0.672
0.658
0.654
0.670
0.694
0.698
0.678
0.702
0.672
0.690
0.674
0.666
0.660
0.638
0.632
0.636
0.624
0.640
0.638
0.658
0.686
0.660
0.660
0.674
0.652
0.650
0.638
0.648
0.668
0.682
0.734
0.766
0.758
0.720
0.680
0.662
0.662
0.646
0.674
0.714
0.808
0.882
0.866
0.876
0.844
0.776
0.708
0.670
0.648
0.622
0.616
0.616
0.620
0.680
0.806
0.824
0.790
0.796
0.772
0.734
0.680
0.654
0.638
0.610
0.630
0.648
0.694
0.770
0.758
0.756
0.772
0.734
0.720
0.842
0.780
0.780
0.854
0.858
0.928
0.912
0.844
0.812
0.800
0.768
0.750
0.900
0.924
0.906
0.868
0.758
0.702
0.694
0.722
0.802
0.924
0.940
0.922
0.874
0.808
0.748
0.812
0.912
0.830
0.898
0.910
0.926
0.902
0.874
0.790
0.740
0.696
0.660
0.640
0.664
0.758
0.914
0.938
0.976
1.010
1.016
1.002
0.948
0.936
0.882
0.902
0.950
0.938
0.902
0.820
0.768
0.708
0.668
0.704
0.754
0.886
0.898
0.928
0.906
0.918
0.928
0.906
0.900
0.960
0.944
0.962
0.996
0.964
0.910
0.828
0.778
0.732
0.720
0.850
0.956
0.932
0.956
0.952
0.928
0.792
0.678
0.646
0.642
0.670
0.814
0.868
0.838
0.860
0.968
1.028
1.028
1.030
1.008
0.910
0.808
0.798
0.764
0.746
0.760
1.022
0.990
1.024
0.982
0.846
0.746
0.798
0.994
0.882
0.874
0.940
1.006
1.014
1.008
0.984
0.962
0.962
0.970
0.996
1.012
1.022
1.026
0.902
0.898
0.936
0.954
0.926
0.872
0.900
0.918
0.918
0.874
0.852
0.794
0.728
0.734
0.682
0.646
0.682
0.772
0.832
0.878
0.922
0.958
0.990
1.006
0.950
0.968
0.948
0.960
0.974
0.992
0.988
0.944
0.852
0.860
0.860
0.948
0.940
0.944
0.886
0.890
0.856
0.792
0.766
0.722
0.696
0.736
0.886
0.926
0.922
0.936
0.908
0.838
0.786
0.766
0.888
1.020
0.994
0.978
0.968
0.894
0.754
0.704
0.680
0.728
0.890
1.010
0.964
0.926
0.814
0.754
0.746
0.760
0.844
0.900
0.808
0.774
0.774
0.840
0.936
0.858
0.782
0.724
0.716
0.772
0.836
0.878
0.910
0.924
0.814
0.708
0.664
0.710
0.734
0.940
0.918
0.970
0.968
0.868
0.766
0.730
0.734
0.764
0.752
0.738
0.706
0.692
0.728
0.886
0.870
0.826
0.730
0.694
0.686
0.706
0.724
0.734
0.742
0.736
0.718
0.698
0.694
0.666
0.702
0.730
0.748
0.778
0.762
0.748
0.746
0.740
0.694
0.670
0.712
0.814
0.978
0.924
0.850
0.776
0.762
0.818
0.878
0.876
0.804
0.780
0.806
0.848
0.784
0.776
0.736
0.728
0.758
0.770
0.868
0.966
0.908
0.826
0.824
0.788
0.754
0.712
0.726
0.732
0.770
0.862
0.870
0.762
0.712
0.850
0.908
0.856
0.880
0.870
0.734
0.692
0.680
0.704
0.742
0.878
0.952
0.902
0.954
0.928
0.820
0.788
0.962
1.068
0.984
1.042
1.036
1.012
1.014
0.966
0.820
0.804
0.904
0.822
0.880
0.940
1.014
1.022
0.920
0.818
0.784
0.728
0.722
0.704
0.706
0.690
0.674
0.664
0.652
0.644
0.696
0.786
0.900
0.882
0.902
0.958
0.964
0.972
0.898
0.838
0.842
0.866
0.920
0.902
0.854
0.836
0.898
0.976
1.016
0.990
0.954
0.950
0.972
0.972
0.952
0.906
0.812
0.846
0.914
0.992
0.994
1.008
0.878
0.902
0.870
0.832
0.868
0.876
0.938
0.912
0.936
0.914
0.928
0.996
0.990
1.000
0.956
0.908
0.862
0.812
0.838
0.874
0.874
0.876
0.838
0.884
0.938
0.960
0.960
0.954
0.890
0.830
0.832
0.914
0.964
1.014
1.020
0.986
0.868
0.904
1.030
0.992
1.002
0.998
1.024
0.994
0.976
0.894
0.842
0.832
0.800
0.824
0.934
0.856
0.862
0.912
0.900
0.930
0.952
0.954
0.956
0.864
0.766
0.798
0.790
0.878
0.970
0.962
1.012
0.980
1.012
1.032
1.010
0.958
0.776
0.734
0.700
0.776
1.010
0.926
0.912
0.950
0.982
0.940
0.942
0.942
0.928
0.962
0.976
0.900
0.884
0.940
1.038
1.000
0.954
0.970
0.870
0.792
0.748
0.790
1.032
0.932
0.972
0.964
0.944
0.892
0.760
0.718
0.694
0.732
0.792
0.936
0.956
0.958
0.962
0.950
0.942
0.846
0.794
0.836
0.928
1.036
0.888
0.928
0.958
0.946
0.826
0.818
0.814
0.736
0.692
0.690
0.698
0.748
0.808
0.892
0.850
0.762
0.708
0.668
0.668
0.642
0.628
0.626
0.596
0.608
0.614
0.620
0.642
0.642
0.630
0.616
0.224
0.388
0.616
0.606
0.606
0.602
0.604
0.598
0.598
0.586
0.588
0.588
0.598
0.626
0.642
0.696
0.666
0.686
0.706
0.736
0.762
0.706
0.658
0.626
0.578
0.618
0.588
0.570
0.576
0.574
0.578
0.570
0.568
0.568
0.566
0.564
0.560
0.564
0.562
0.570
0.580
0.246
0.330
0.574
0.558
0.572
0.564
0.558
0.552
0.558
0.556
0.546
0.546
0.558
0.552
0.542
0.572
0.512
0.550
0.550
0.546
0.548
0.560
0.544
0.562
0.548
0.572
0.604
0.596
0.602
0.598
0.578
0.582
0.564
0.550
0.562
0.552
0.548
0.538
0.548
0.586
0.486
0.526
0.532
0.534
0.544
0.536
0.548
0.562
0.562
0.568
0.560
0.558
0.562
0.560
0.554
0.554
0.570
0.570
0.586
0.586
0.590
0.592
0.600
0.610
0.604
0.588
0.582
0.576
0.584
0.568
0.572
0.564
0.570
0.574
0.568
1.146
0.562
0.570
0.582
0.590
0.578
0.590
0.576
0.588
0.574
0.582
0.596
0.596
0.576
0.584
0.602
0.620
0.694
0.806
0.800
0.776
0.712
0.648
0.612
0.600
0.584
0.566
0.558
0.564
0.560
0.560
0.552
0.560
0.556
0.566
0.566
0.572
0.594
0.620
0.630
0.626
0.666
0.696
0.694
0.678
0.682
0.674
0.632
0.632
0.654
0.664
0.640
0.656
0.694
0.784
0.740
0.744
0.756
0.724
0.700
0.718
0.786
0.854
0.848
0.888
0.854
0.774
0.770
0.718
0.688
0.720
0.754
0.730
0.750
0.780
0.696
0.674
0.676
0.684
0.662
0.684
0.688
0.674
0.696
0.704
0.744
0.754
0.786
0.808
0.806
0.782
0.770
0.732
0.736
0.686
0.666
0.646
0.640
0.698
0.742
0.704
0.688
0.742
0.712
0.674
0.680
0.674
0.676
0.686
0.666
0.662
0.654
0.630
0.608
0.374
0.850
0.688
0.826
0.816
0.834
0.772
0.746
0.676
0.672
0.666
0.720
0.730
0.732
0.682
0.694
0.722
0.880
1.042
0.950
0.806
0.754
0.736
0.912
0.938
0.894
0.810
0.704
0.688
0.670
0.736
0.834
0.798
0.860
0.900
0.922
0.904
0.822
0.720
0.708
0.780
1.016
0.966
0.784
0.740
0.670
0.722
0.774
0.828
0.778
0.782
0.820
0.912
0.942
0.916
0.792
0.720
0.720
0.760
0.850
0.784
0.842
0.946
0.960
1.006
0.964
0.844
0.748
0.752
0.862
0.812
0.784
0.778
0.824
0.928
0.918
0.740
0.716
0.660
0.656
0.714
0.788
0.822
0.814
0.768
0.706
0.660
0.622
0.608
0.600
0.656
0.944
0.922
1.002
1.040
1.050
1.076
0.960
0.892
0.754
0.710
0.700
0.916
0.996
0.878
0.826
0.764
0.726
0.742
0.796
0.862
0.904
0.842
0.806
0.770
0.732
0.646
0.658
0.632
0.630
0.694
0.964
0.958
0.944
0.838
0.784
0.762
0.818
0.856
0.908
0.910
0.844
0.786
0.758
0.834
0.864
0.948
0.988
0.916
0.890
0.878
0.864
0.878
0.888
0.810
0.828
0.864
0.826
0.858
0.886
0.920
0.870
0.824
0.796
0.822
0.826
0.778
0.770
0.814
0.842
0.812
0.752
0.696
0.722
0.952
0.940
0.856
0.886
0.824
0.820
0.818
0.932
1.036
0.984
0.908
0.878
0.832
0.844
0.922
0.830
0.864
0.954
1.042
1.058
0.954
0.934
0.904
0.842
0.868
0.928
0.900
0.964
0.900
0.844
0.850
0.910
0.966
0.974
0.884
0.780
0.752
0.808
0.848
0.868
0.814
0.804
0.820
0.858
0.908
0.760
0.738
0.712
0.702
0.704
0.914
0.946
0.948
0.944
0.854
0.766
0.708
0.750
0.832
0.836
0.916
0.986
0.938
0.942
0.948
0.956
0.894
0.874
0.806
0.812
0.768
0.852
0.898
0.846
0.866
0.882
0.886
0.864
0.790
0.814
0.838
0.862
0.756
0.748
0.692
0.700
0.848
0.896
0.832
0.758
0.724
0.722
0.926
0.994
0.970
0.948
0.960
0.998
1.006
0.980
0.924
0.930
0.980
0.936
0.842
0.890
0.904
0.954
0.866
0.802
0.800
0.864
0.930
0.814
0.800
0.724
0.750
0.942
0.966
0.946
0.926
0.876
0.830
0.736
0.722
0.722
1.020
0.982
0.930
0.920
0.872
0.856
0.834
0.804
0.838
0.816
0.810
0.898
0.938
0.926
0.908
0.852
0.840
0.836
0.870
0.828
0.892
0.808
0.868
0.782
0.818
0.904
0.832
0.922
0.968
0.966
0.926
0.814
0.832
0.830
0.834
0.740
0.732
0.740
0.826
0.922
0.936
0.904
0.844
0.788
0.784
0.802
0.848
0.872
0.746
0.690
0.686
0.700
0.752
0.788
0.802
0.842
0.810
0.790
0.730
0.654
0.628
0.612
0.596
0.608
0.654
0.758
0.798
0.828
0.770
0.826
0.944
0.888
0.866
0.872
0.748
0.716
0.712
0.712
0.698
0.820
0.904
0.788
0.766
0.764
0.806
0.796
0.708
0.730
0.734
0.836
0.906
0.838
0.794
0.694
0.644
0.634
0.612
0.606
0.600
0.600
0.584
0.590
0.588
0.584
0.584
0.600
0.608
0.616
0.602
0.602
0.606
0.626
0.634
0.648
0.628
0.624
0.640
0.648
0.650
0.642
1.266
0.622
0.616
0.628
0.610
0.630
0.638
0.686
0.690
0.660
0.656
0.650
0.646
0.642
0.618
0.610
0.602
0.636
0.654
0.704
0.708
0.692
0.688
0.682
0.684
0.672
0.668
0.664
0.672
0.664
0.656
0.648
0.668
0.710
0.786
0.826
0.762
0.704
0.666
0.642
0.660
0.682
0.746
0.812
0.890
0.866
0.836
0.834
0.822
0.790
0.804
0.822
0.828
0.852
0.802
0.812
0.740
0.720
0.714
0.702
0.732
0.730
0.674
0.680
0.688
0.744
0.742
0.724
0.730
0.732
0.718
0.676
0.702
0.676
0.692
0.676
0.682
0.712
0.704
0.680
0.684
0.694
0.682
0.666
0.664
0.656
0.636
0.636
0.654
0.676
0.706
0.644
0.658
0.652
0.642
0.624
0.608
0.606
0.616
0.600
0.594
0.596
0.590
0.588
0.594
0.622
0.626
0.638
0.634
0.670
0.648
0.642
0.620
0.588
0.596
0.586
0.576
0.580
0.594
0.618
0.638
0.666
0.684
0.654
0.656
0.646
0.644
0.652
0.666
0.668
0.684
0.640
0.654
0.654
0.624
0.622
0.628
0.612
0.614
0.610
0.608
0.614
0.614
0.610
0.618
0.622
0.626
0.620
0.602
0.586
0.584
0.608
0.616
0.648
0.664
0.660
0.654
0.674
0.698
0.710
0.714
0.672
0.650
0.638
0.636
0.644
0.654
0.674
0.668
0.650
0.640
0.626
0.632
0.624
0.648
0.736
0.928
0.868
0.848
0.712
0.662
0.642
0.620
0.620
0.622
0.626
0.624
0.614
0.604
0.612
0.602
0.612
0.626
0.640
0.668
0.698
0.724
0.696
0.658
0.650
0.698
0.760
0.730
0.674
0.658
0.644
0.634
0.606
0.600
0.604
0.600
0.618
0.636
0.650
0.680
0.662
0.636
0.610
0.606
0.600
0.618
0.660
0.714
0.770
0.826
0.822
0.820
0.786
0.770
0.772
0.786
0.726
0.698
0.672
0.642
0.626
0.612
0.658
0.752
0.876
0.804
0.810
0.844
0.868
0.884
0.828
0.828
0.836
0.808
0.834
0.838
0.808
0.860
0.914
0.906
0.892
0.892
0.846
0.744
0.732
0.760
0.846
0.896
0.878
0.828
0.824
0.824
0.852
0.842
0.842
0.868
0.802
0.826
0.910
0.908
0.798
0.738
0.722
0.756
0.968
0.876
0.840
0.768
0.698
0.654
0.630
0.606
0.454
0.726
0.622
0.604
0.608
0.604
0.598
0.594
0.582
0.586
0.582
0.572
0.578
0.570
0.586
0.602
0.604
0.602
0.608
0.630
0.646
0.652
0.670
0.706
0.696
0.698
0.738
0.722
0.700
0.670
0.648
0.660
0.660
0.654
0.638
0.644
0.632
0.634
0.630
0.620
0.614
0.604
0.608
0.614
0.620
0.616
0.602
0.592
0.584
0.576
0.568
0.568
0.572
0.596
0.618
0.660
0.646
0.760
0.762
0.762
0.756
0.708
0.674
0.648
0.644
0.642
0.658
0.712
0.752
0.810
0.818
0.734
0.694
0.666
0.632
0.630
0.630
0.644
0.654
0.652
0.660
0.668
0.688
0.718
0.696
0.650
0.636
0.634
0.416
0.216
0.648
0.650
0.638
0.632
0.610
0.608
0.598
0.598
0.598
0.602
0.620
0.612
0.610
0.614
0.618
0.610
0.596
0.606
0.614
0.620
0.640
0.628
0.656
0.684
0.670
0.666
0.678
0.680
0.656
0.672
0.658
0.670
0.654
0.666
0.680
0.714
0.706
0.672
0.680
0.692
0.774
0.748
0.716
0.676
0.646
0.634
0.608
0.584
0.596
0.596
0.608
0.632
0.648
0.686
0.722
0.698
0.740
0.748
0.744
0.758
0.668
0.646
0.614
0.602
0.596
0.600
0.594
0.612
0.622
0.642
0.636
0.638
0.646
0.652
0.622
0.652
0.616
0.590
1.378
0.960
1.034
0.528
0.530
0.516
0.510
0.514
0.508
0.502
0.494
0.498
0.492
0.486
0.486
0.482
0.496
0.492
0.504
0.494
0.500
0.506
0.504
0.504
0.506
0.514
1.040
0.522
0.532
0.544
0.534
0.538
0.534
0.536
0.536
0.530
0.528
0.518
0.524
0.516
0.516
0.512
0.520
0.520
0.520
0.522
0.522
0.518
0.514
0.518
0.526
0.528
0.522
0.526
0.526
0.526
0.518
0.526
0.534
0.536
0.540
0.528
0.554
0.552
0.550
0.544
0.562
0.564
0.552
0.550
0.568
0.568
0.558
0.562
0.558
0.550
0.526
0.528
0.516
0.524
0.520
0.536
0.582
0.544
0.564
0.538
0.584
0.552
0.540
0.534
0.524
0.514
0.516
0.516
0.516
0.514
0.524
0.532
0.550
0.594
0.630
0.644
0.702
0.714
0.676
0.632
0.638
0.644
0.634
0.654
0.642
0.660
0.740
0.768
0.834
0.752
0.686
0.656
0.666
0.650
0.654
0.726
0.812
0.868
0.826
0.818
0.724
0.700
0.738
0.850
0.750
0.736
0.792
0.846
0.790
0.804
0.764
0.722
0.726
0.800
0.904
0.854
0.846
0.862
0.868
0.902
0.976
0.960
0.974
0.938
0.812
0.832
0.890
0.910
0.992
1.026
0.920
0.902
0.838
0.750
0.698
0.738
0.790
0.764
0.694
0.634
0.698
0.758
0.944
0.948
0.882
0.824
0.750
0.728
0.732
0.714
0.784
1.114
1.126
1.102
1.040
0.950
0.954
0.960
0.886
0.954
1.000
1.048
1.014
0.950
0.864
0.816
0.856
0.892
0.764
0.866
0.986
1.000
0.984
1.010
0.970
0.848
0.782
0.708
0.698
1.152
1.054
0.982
0.968
0.882
0.868
0.866
0.876
0.866
0.930
0.994
1.006
0.930
0.852
0.740
0.746
0.680
0.698
0.676
0.812
1.010
0.988
0.950
0.940
0.872
0.836
0.804
0.776
0.734
0.698
0.762
1.064
0.992
1.026
0.966
0.920
0.920
0.884
0.912
0.976
0.910
0.778
0.688
0.692
0.650
0.658
0.722
0.946
0.930
0.954
0.912
0.968
0.916
0.796
0.738
0.684
0.794
0.964
0.972
0.934
0.956
0.954
0.886
0.822
0.794
0.828
0.732
0.710
0.738
1.000
0.864
0.876
0.880
0.848
0.780
0.772
0.760
0.982
0.990
0.994
1.062
1.078
1.028
0.990
1.000
1.008
1.034
1.026
1.038
0.996
0.922
1.008
1.058
0.942
0.898
0.912
0.844
0.878
1.020
1.026
0.970
0.822
0.734
0.686
0.632
0.628
0.630
0.960
0.976
1.046
1.092
0.926
0.842
0.978
0.932
0.964
1.008
1.060
1.062
1.022
0.826
0.764
0.746
0.738
0.692
0.680
0.782
1.048
1.020
0.946
0.798
0.748
0.774
0.824
0.932
0.982
0.968
0.908
0.942
0.962
0.892
0.900
0.910
0.932
0.868
0.810
0.734
0.682
0.642
0.626
0.642
0.652
0.762
0.916
0.848
0.878
0.992
1.042
1.014
0.926
0.912
0.872
0.760
0.686
0.706
0.746
0.952
0.852
0.812
0.824
1.044
1.050
1.016
0.948
0.902
0.890
0.782
0.788
0.830
1.020
0.972
0.942
0.838
0.868
0.862
0.860
0.896
0.890
0.876
0.802
0.752
0.698
0.700
0.820
1.024
0.966
0.952
0.884
0.894
0.904
0.934
0.950
0.968
0.920
0.782
0.698
0.676
0.638
0.612
0.616
0.672
1.042
0.878
0.892
0.986
1.042
1.066
0.986
0.930
0.848
0.756
0.686
0.680
0.740
0.774
0.762
0.782
1.066
1.068
1.070
1.024
0.876
0.860
0.940
1.022
1.002
0.952
0.742
0.728
0.702
0.778
0.864
0.916
0.934
0.818
0.754
0.772
0.806
0.840
0.822
0.834
0.850
0.810
0.800
0.714
0.720
0.724
0.840
1.018
0.980
0.964
0.920
0.868
0.828
0.788
0.722
0.716
0.850
1.050
1.008
1.016
0.954
0.788
0.722
0.674
0.700
1.006
1.012
1.014
0.920
0.836
0.764
0.740
0.770
0.804
0.766
0.834
1.054
1.002
0.976
0.884
0.728
0.660
0.638
0.630
0.710
1.032
0.958
1.034
1.088
1.114
1.012
0.972
0.942
0.962
0.920
0.800
0.686
0.662
0.668
0.758
1.002
0.984
0.990
0.998
0.916
0.864
0.790
0.790
0.924
0.922
0.744
0.746
0.682
0.698
0.682
0.692
0.902
0.924
0.932
0.938
0.878
0.806
0.766
0.716
0.722
0.754
0.800
0.950
1.008
0.984
0.978
0.814
0.810
0.754
0.950
0.980
0.964
0.976
0.800
0.764
0.686
0.736
1.022
0.960
0.976
0.898
0.726
0.676
0.658
0.628
0.622
0.658
0.860
0.946
0.916
0.962
1.016
0.936
0.908
0.726
0.706
0.670
0.668
0.862
1.032
0.982
0.888
0.766
0.716
0.690
0.744
0.826
0.898
0.888
0.800
0.782
0.856
0.896
0.910
0.908
0.822
0.762
0.736
0.696
0.668
0.700
0.690
0.914
1.008
1.014
1.016
0.914
0.750
0.698
0.660
0.696
0.984
0.872
0.930
0.998
1.032
1.034
0.960
0.904
0.936
1.014
1.058
1.106
1.040
1.026
1.028
1.060
1.114
1.044
1.074
1.032
1.024
1.040
1.046
1.012
1.030
0.980
0.776
0.716
0.650
0.636
0.642
0.708
1.016
0.924
1.054
1.068
1.058
1.052
0.794
0.708
0.666
0.684
0.878
0.774
0.698
0.740
0.762
0.762
0.944
0.982
0.858
0.772
0.694
0.700
0.684
0.716
0.812
0.830
0.740
0.748
0.696
0.732
0.780
0.840
0.882
0.878
0.778
0.782
0.784
0.892
0.966
0.952
0.926
0.916
0.924
0.916
0.794
0.784
0.826
0.994
1.100
1.082
1.050
1.004
0.950
0.902
0.866
0.870
0.942
0.884
0.790
0.790
0.878
0.836
0.950
0.986
0.982
0.944
0.892
0.860
0.842
0.894
1.020
1.028
1.064
1.056
1.020
1.006
0.986
0.978
0.850
0.754
0.702
0.664
0.674
0.698
0.766
0.792
0.916
1.008
1.048
0.984
1.020
0.928
0.860
0.784
0.764
0.794
0.920
0.928
0.878
0.880
0.818
0.796
0.762
0.890
1.028
1.078
0.950
0.844
0.748
0.756
0.790
0.788
0.758
0.734
0.738
0.750
0.792
0.758
0.758
0.712
0.720
0.946
0.928
0.964
0.988
0.998
0.942
0.892
0.772
0.784
0.824
1.048
1.048
1.008
0.972
0.948
0.838
0.862
0.978
1.028
1.042
1.038
1.010
0.970
0.886
0.730
0.738
0.706
0.864
1.014
0.944
0.928
0.996
0.988
0.950
0.788
0.728
0.680
0.696
0.822
0.832
0.772
0.834
0.918
0.954
0.938
0.924
0.896
0.738
0.670
0.670
0.644
0.640
0.656
0.810
1.078
0.878
0.986
0.922
0.872
0.792
0.916
0.958
0.892
0.822
0.768
0.742
0.756
0.746
0.766
0.818
0.720
0.758
0.828
1.000
0.914
0.828
0.754
0.736
0.766
0.956
1.014
1.040
1.030
1.004
0.978
0.942
0.950
0.932
0.908
0.908
0.948
0.904
0.776
0.824
0.844
0.884
0.858
0.764
0.746
0.688
0.696
0.828
0.940
0.924
0.898
0.886
0.876
0.858
0.870
0.896
0.918
0.926
0.854
0.774
0.698
0.674
0.638
0.626
0.628
0.668
0.956
0.948
0.980
0.998
0.944
0.862
0.818
0.758
0.762
0.704
0.720
0.720
0.806
0.776
0.830
0.988
0.976
1.004
1.008
0.966
0.914
0.802
0.778
0.978
1.088
1.036
1.038
0.996
0.928
0.770
0.732
0.692
0.866
0.992
0.970
0.960
0.978
0.896
0.804
0.712
0.712
0.720
0.864
0.884
0.796
0.812
0.830
0.806
0.784
0.760
0.754
0.794
0.860
0.916
0.994
0.984
0.928
0.904
0.930
0.926
0.840
0.718
0.694
0.682
0.662
0.652
0.676
0.740
0.936
0.910
0.926
0.990
1.022
0.938
0.808
0.744
0.684
0.710
0.882
1.018
1.034
1.030
0.968
0.876
0.810
0.830
0.904
0.954
1.026
1.050
1.030
1.022
0.978
0.928
0.906
0.880
0.874
0.784
0.822
0.866
0.986
0.994
0.948
0.882
0.830
0.802
0.706
0.730
0.712
0.962
0.876
0.962
1.000
1.006
0.996
0.948
0.932
0.910
0.918
0.962
0.918
0.932
1.026
1.028
1.008
0.944
0.902
0.872
0.964
0.986
0.990
1.004
0.986
0.978
0.992
0.960
0.928
0.906
0.908
0.884
0.760
0.778
0.714
0.798
0.780
0.782
0.942
0.928
0.964
0.966
0.948
0.838
0.772
0.706
0.730
0.770
1.058
0.998
1.006
0.928
0.966
0.930
0.934
0.960
1.004
1.016
1.018
1.004
0.904
0.848
0.788
0.812
0.964
0.986
1.002
0.822
0.768
0.770
0.810
0.760
0.820
0.894
0.892
0.824
0.752
0.724
0.824
1.012
0.980
1.008
1.026
1.030
1.014
0.936
0.938
1.026
1.000
0.968
0.980
0.938
0.910
0.956
0.908
0.880
0.908
0.924
0.918
0.946
0.912
0.874
0.812
0.842
0.940
0.938
0.996
0.916
0.894
0.830
0.816
0.890
0.806
0.888
0.906
0.784
0.798
0.792
0.814
0.820
0.740
0.704
0.694
0.666
0.688
0.672
0.670
0.670
0.742
0.748
0.884
0.926
0.896
0.790
0.726
0.692
0.652
0.636
0.640
0.652
0.696
0.704
0.814
0.924
0.956
0.946
0.886
0.806
0.776
0.802
0.874
0.908
0.922
0.914
0.918
0.916
0.898
0.800
0.846
0.896
0.952
0.988
1.012
0.962
0.922
0.878
0.856
0.862
0.856
0.878
0.886
0.844
0.776
0.710
0.728
0.820
1.048
0.984
0.958
0.942
0.886
0.808
0.718
0.714
0.690
0.758
0.796
0.872
0.740
0.690
0.698
0.676
0.668
0.728
0.926
0.894
0.932
0.826
0.802
0.712
0.754
0.806
0.930
0.948
0.980
0.998
0.884
0.812
0.724
0.684
0.676
0.668
0.686
0.700
0.718
0.776
0.838
0.920
0.802
0.786
0.742
0.710
0.684
0.698
0.720
0.776
0.806
0.902
0.948
0.894
0.866
0.786
0.682
0.664
0.646
0.632
0.638
0.782
1.010
0.954
0.904
0.872
0.790
0.718
0.700
0.650
0.640
0.630
0.624
0.624
0.622
0.614
0.662
0.714
0.728
0.700
0.708
0.796
0.818
0.778
0.742
0.718
0.712
0.764
0.932
1.004
0.984
0.974
0.928
0.802
0.846
0.934
1.032
1.064
1.054
1.028
1.008
1.002
0.942
0.854
0.826
0.994
1.020
0.926
0.778
0.750
0.714
0.762
0.740
0.888
0.930
0.912
0.892
0.870
0.890
0.842
0.776
0.854
0.978
1.038
1.048
1.042
0.948
0.830
0.726
0.736
0.714
0.724
0.980
0.970
0.916
0.996
1.008
1.008
0.976
0.922
0.898
0.938
0.972
0.994
1.008
0.992
0.926
0.958
0.956
0.976
0.942
0.830
0.866
0.884
0.882
0.804
0.830
0.844
0.760
0.736
0.682
0.700
0.714
0.690
0.782
0.772
0.776
0.964
1.014
0.938
0.836
0.780
0.764
0.814
0.906
0.950
1.000
0.984
1.024
1.048
1.058
1.064
1.038
1.042
1.044
1.026
0.946
0.890
0.930
0.942
0.882
0.938
0.954
0.896
0.942
0.982
0.934
0.890
0.892
0.886
0.894
0.886
0.866
0.946
0.886
0.878
0.910
0.960
0.940
0.942
0.944
0.908
0.912
0.924
0.928
0.936
0.910
0.880
0.942
0.964
0.950
0.870
0.816
0.842
0.934
0.956
0.838
0.890
0.918
0.872
0.854
0.894
0.900
0.828
0.762
0.762
1.020
1.000
1.014
1.026
0.980
0.810
0.750
0.728
1.044
1.016
1.034
1.010
1.052
1.054
0.856
0.830
0.904
0.988
0.996
0.858
0.804
0.860
0.818
0.720
0.680
0.702
0.736
0.904
0.952
0.946
0.896
0.858
0.814
0.776
0.788
0.914
0.940
0.916
0.864
0.868
0.824
0.776
0.728
0.758
0.908
0.860
0.810
0.874
0.986
0.988
0.912
0.922
0.962
1.010
0.942
0.862
0.820
0.842
0.932
0.938
0.910
0.762
0.750
0.680
0.710
0.822
0.910
0.790
0.792
0.800
0.902
0.900
0.808
0.718
0.702
0.698
0.692
0.682
0.692
0.722
0.676
0.722
0.648
0.624
0.604
0.612
0.586
0.578
0.576
0.566
0.560
0.564
0.562
0.560
0.550
0.548
0.546
0.544
0.544
0.546
0.546
0.544
0.544
0.544
0.550
0.548
0.556
0.550
0.548
0.556
0.296
0.868
0.604
0.606
0.594
0.588
0.574
0.574
0.578
0.570
0.570
0.548
0.546
0.540
0.550
0.550
0.542
0.538
0.534
0.528
0.522
0.532
0.528
0.542
0.548
0.560
0.568
0.576
0.574
0.588
0.578
0.570
0.576
0.564
0.568
0.554
0.550
0.564
0.560
0.552
0.556
0.558
0.558
0.550
0.548
0.554
0.550
0.550
0.550
0.548
0.550
0.544
0.542
0.546
0.542
0.540
0.548
0.558
0.560
0.566
0.582
0.596
0.586
0.598
0.602
0.614
0.606
0.594
0.590
0.582
0.576
0.576
0.578
0.572
0.570
0.568
0.572
0.568
0.572
0.574
0.570
0.582
0.582
0.584
0.584
0.608
0.646
0.690
0.720
0.740
0.714
0.774
0.760
0.758
0.752
0.710
0.718
0.760
0.798
0.868
0.810
0.868
0.906
0.804
0.736
0.696
1.430
0.668
0.658
0.662
0.684
0.710
0.700
0.650
0.612
0.612
0.592
0.596
0.618
0.608
0.652
0.664
0.678
0.712
0.734
0.692
0.706
0.786
0.814
0.740
0.726
0.768
0.722
0.704
0.682
0.678
0.698
0.690
0.672
0.664
0.706
0.772
0.874
0.876
0.910
0.936
0.946
0.960
0.966
0.946
0.834
0.758
0.754
0.848
0.968
0.896
0.918
1.002
0.968
0.894
0.872
0.886
0.850
0.880
0.916
0.800
0.814
0.814
0.858
0.864
0.852
0.832
0.752
0.762
0.774
0.816
0.828
0.712
0.714
0.740
0.792
0.708
0.686
0.704
0.682
0.698
0.668
0.662
0.660
0.640
0.628
0.622
0.606
0.608
0.594
0.574
0.582
0.548
0.592
0.564
0.558
0.584
0.604
0.626
0.620
0.638
0.646
0.608
0.636
0.660
0.692
0.774
0.822
0.794
0.750
0.680
0.658
0.654
0.644
0.640
0.618
0.630
0.642
0.664
0.660
0.676
0.674
0.648
0.618
0.638
0.642
0.656
0.664
0.664
0.646
0.626
0.614
0.600
0.600
0.606
0.640
0.690
0.844
0.850
0.808
0.840
0.852
0.856
0.794
0.732
0.688
0.662
0.614
0.660
0.678
0.822
0.852
0.730
0.712
0.732
0.808
0.894
0.884
0.754
0.690
0.654
0.632
0.620
0.620
0.648
0.848
0.812
0.714
0.666
0.722
0.762
0.892
0.890
0.912
0.830
0.730
0.736
0.768
0.786
0.934
0.980
0.988
0.894
0.826
0.784
0.778
0.782
0.734
0.684
0.680
0.706
0.744
0.832
0.890
0.860
0.800
0.750
0.662
0.638
0.684
0.956
0.888
0.874
0.828
0.732
0.666
0.656
0.682
0.654
0.810
0.728
0.782
0.686
0.684
0.672
0.692
0.698
0.658
0.658
0.658
0.670
0.690
0.644
0.654
0.642
0.304
0.314
0.610
0.602
0.588
0.578
0.560
0.556
0.552
0.554
0.562
0.558
0.542
0.544
0.534
0.542
0.532
0.546
0.560
0.584
0.598
0.598
0.562
0.558
0.560
0.568
0.594
0.636
0.706
0.746
0.732
0.680
0.632
0.588
0.576
0.562
0.554
0.558
0.560
0.556
0.550
0.556
0.552
0.546
0.540
0.538
0.534
0.534
0.530
0.528
0.524
0.532
0.544
0.556
0.562
0.560
0.568
0.576
0.568
0.554
0.554
0.548
0.542
0.542
0.546
0.560
0.594
0.620
0.692
0.628
0.626
0.616
0.626
0.636
0.634
0.646
0.608
0.578
0.558
0.552
0.544
0.546
0.552
0.560
0.558
0.572
0.572
0.586
0.604
0.606
0.628
0.624
0.630
0.638
0.664
0.712
0.696
0.678
0.646
0.632
0.632
0.620
0.608
0.616
0.618
0.612
0.624
0.636
0.668
0.694
0.702
0.670
0.678
0.666
0.676
0.658
0.634
0.630
0.636
0.622
0.616
0.626
0.614
0.628
0.640
0.650
0.654
0.702
0.722
0.720
0.702
0.658
0.638
0.614
0.614
0.620
0.644
0.676
0.652
0.634
0.622
0.626
0.616
0.612
0.602
0.602
0.614
0.624
0.650
0.680
0.676
0.662
0.636
0.600
0.602
0.594
0.586
0.568
0.554
0.548
0.452
0.488
0.714
0.556
0.566
0.558
0.560
0.570
0.578
0.578
0.576
0.596
0.596
0.588
0.584
0.580
0.570
0.582
0.590
0.590
0.604
1.206
0.384
0.774
0.584
0.618
0.690
0.734
0.694
0.640
0.626
0.618
0.614
0.610
0.612
0.632
0.672
0.642
0.678
0.710
0.694
0.642
0.604
0.590
0.592
0.568
0.576
0.574
0.574
0.592
0.590
0.602
0.612
0.620
0.662
0.636
0.660
0.654
0.654
0.644
0.662
0.684
0.676
0.638
0.632
0.644
0.702
0.758
0.792
0.856
0.862
0.782
0.760
0.780
0.774
0.750
0.870
0.848
0.816
0.742
0.680
0.656
0.646
0.642
0.654
0.728
0.870
0.912
0.960
0.908
0.770
0.712
0.660
0.624
0.628
0.642
0.650
0.702
0.820
0.790
0.778
0.728
0.710
0.714
0.754
0.750
0.752
0.806
0.848
0.892
0.808
0.826
0.790
0.750
0.682
0.668
0.656
0.698
0.820
0.836
0.834
0.826
0.822
0.842
0.820
0.844
0.848
0.800
0.838
0.852
0.836
0.884
0.876
0.842
0.858
0.878
0.858
0.876
0.938
0.942
0.858
0.830
0.816
0.782
0.734
0.804
0.686
0.670
0.646
0.668
0.674
0.688
0.708
0.696
0.654
0.640
0.632
0.638
0.676
0.710
0.732
0.770
0.734
0.748
0.746
0.708
0.736
0.736
0.718
0.808
0.830
0.866
0.732
0.712
0.726
0.788
0.866
0.934
0.926
0.892
0.774
0.754
0.748
0.826
0.948
0.950
0.790
0.726
0.696
0.692
0.740
0.700
0.648
0.654
0.658
0.684
0.812
0.816
0.810
0.774
0.734
0.682
0.648
0.628
0.632
0.652
0.704
0.732
0.904
1.008
0.970
1.034
1.008
0.904
0.832
0.822
0.934
0.888
0.962
1.014
1.010
0.918
0.958
0.978
0.950
0.816
0.772
0.774
0.758
0.732
0.732
0.708
0.716
0.700
0.688
0.682
0.644
0.622
0.612
0.612
0.616
0.630
0.656
0.664
0.744
0.810
0.838
0.812
0.836
0.868
0.822
0.842
0.900
0.892
0.894
0.956
0.944
0.842
0.754
0.900
1.020
0.932
0.928
0.894
0.942
0.984
0.832
0.904
0.948
0.824
0.800
0.710
0.706
0.672
0.724
0.800
0.898
0.834
0.840
0.864
0.866
0.840
0.864
0.856
0.796
0.848
0.862
0.814
0.904
0.940
0.880
0.880
0.876
0.856
0.858
0.868
0.858
0.874
0.920
0.934
0.918
0.886
0.866
0.856
0.848
0.898
0.938
0.914
0.890
0.864
0.764
0.742
0.746
0.796
0.818
0.808
0.874
0.844
0.844
0.822
0.746
0.718
0.704
0.700
0.698
0.744
0.850
0.828
0.776
0.754
0.726
0.880
0.898
0.780
0.702
0.674
0.694
0.756
0.832
0.860
0.842
0.822
0.874
0.964
0.974
0.952
0.992
1.004
0.998
1.016
0.950
0.818
0.844
0.866
0.928
0.890
0.974
0.970
0.904
0.932
0.952
0.926
0.928
0.906
0.884
0.956
0.994
0.878
0.802
0.786
0.974
1.012
0.952
0.892
0.902
0.952
0.890
0.810
0.758
0.672
0.666
0.666
0.672
0.656
0.712
0.748
0.772
0.736
0.620
0.632
0.634
0.634
0.646
0.654
0.662
0.636
0.640
0.632
0.624
0.612
0.596
0.584
0.572
0.572
0.576
0.596
0.714
0.872
0.880
0.842
0.878
0.882
0.840
0.702
0.708
0.782
0.718
0.708
0.658
0.686
0.782
0.840
0.732
0.728
0.754
0.746
0.738
0.730
0.750
0.702
0.740
0.808
0.874
0.870
0.744
0.718
0.684
0.666
0.636
0.664
0.656
0.684
0.682
0.720
0.818
0.924
0.914
0.790
0.744
0.790
0.788
0.786
0.708
0.670
0.648
0.676
0.694
0.740
0.704
0.722
0.682
0.636
0.650
0.632
0.640
0.658
0.686
0.718
0.706
0.652
0.670
0.702
0.834
0.864
0.866
0.834
0.780
0.710
0.662
0.630
0.698
0.880
0.852
0.806
0.748
0.704
0.682
0.662
0.664
0.700
0.722
0.744
0.796
0.790
0.738
0.744
0.730
0.724
0.716
0.750
0.852
1.040
0.976
0.908
0.910
0.942
0.944
0.944
0.918
0.770
0.774
0.868
0.950
0.906
0.836
0.750
0.750
0.792
0.796
0.720
0.666
0.652
0.648
0.696
0.686
0.736
0.882
0.938
0.948
0.954
0.916
0.792
0.782
0.792
0.888
0.978
0.886
0.908
0.900
0.862
0.768
0.760
0.760
0.844
0.884
0.934
0.862
0.838
0.802
0.806
0.822
0.836
0.770
0.758
0.744
0.804
0.782
1.004
0.822
0.802
0.724
0.718
0.674
0.714
0.874
0.894
0.870
0.826
0.822
0.784
0.698
0.688
0.746
0.870
0.944
0.930
0.814
0.772
0.728
0.748
0.800
0.952
0.956
0.956
0.840
0.760
0.710
0.680
0.694
0.670
0.706
0.942
0.958
0.962
0.964
0.936
0.916
0.912
0.898
0.882
0.798
0.720
0.664
0.636
0.662
0.646
0.656
0.680
0.864
0.854
0.878
0.876
0.774
0.754
0.732
0.750
0.774
0.804
0.756
0.776
0.830
0.864
0.876
0.854
0.866
0.756
0.750
0.794
0.884
0.870
0.910
0.882
0.828
0.794
0.814
0.868
0.928
0.920
0.894
0.876
0.780
0.716
0.672
0.628
0.626
0.632
0.680
0.970
0.902
0.940
0.948
0.938
0.962
0.868
0.784
0.766
0.728
0.774
0.950
0.876
0.850
0.918
0.956
0.964
0.796
0.774
0.810
0.762
0.730
0.848
0.930
0.946
0.928
0.890
0.898
0.872
0.850
0.836
0.726
0.720
0.716
0.924
0.978
0.996
0.892
0.890
0.886
0.848
0.798
0.764
0.742
0.736
0.700
0.686
0.690
0.662
0.698
0.718
1.014
0.916
0.916
0.968
0.988
1.000
0.984
0.900
0.858
0.786
0.730
0.726
0.686
0.696
0.704
0.960
0.946
0.912
0.868
0.802
0.818
0.812
0.828
0.882
0.914
0.888
0.806
0.730
0.708
0.710
0.786
0.842
0.936
0.954
0.978
1.006
0.856
0.770
0.718
0.934
0.950
0.934
0.882
0.852
0.724
0.694
0.708
0.826
0.838
0.754
0.818
1.004
0.958
0.942
0.904
0.874
0.850
0.824
0.800
0.784
0.744
0.738
0.804
0.902
0.858
0.838
0.898
0.922
0.898
0.824
0.794
0.862
0.924
0.980
0.896
0.884
0.874
0.968
0.998
0.996
0.840
0.756
0.722
0.730
0.802
0.822
0.912
1.064
1.090
1.096
0.998
0.958
0.900
0.754
0.734
0.744
0.924
0.956
0.946
0.960
0.936
0.874
0.866
0.824
0.818
0.854
0.886
0.970
0.968
0.908
0.802
0.790
0.768
0.794
0.814
0.770
0.706
0.778
0.970
1.036
0.976
0.918
0.914
0.814
0.830
0.864
0.860
0.920
0.852
0.884
0.904
0.896
0.896
0.888
0.834
0.748
0.718
0.684
0.728
0.880
1.040
0.992
0.930
0.782
0.756
0.696
0.720
0.864
0.960
0.822
0.838
0.904
0.954
0.942
0.928
0.896
0.760
0.706
0.676
0.718
0.956
0.952
0.938
0.948
0.968
0.972
0.970
0.958
0.948
0.944
0.956
0.868
0.792
0.804
0.878
0.998
0.988
0.942
0.850
0.766
0.710
0.718
0.810
1.042
0.996
0.932
0.810
0.752
0.722
0.782
0.756
0.794
0.740
1.074
1.034
1.032
1.022
0.894
0.780
0.774
0.994
1.042
0.962
0.970
0.998
0.966
0.848
0.788
0.734
0.756
0.832
0.974
0.946
0.864
0.862
0.908
0.784
0.812
0.904
0.998
0.978
0.916
0.804
0.802
0.876
0.994
1.000
0.976
0.888
0.818
0.864
0.930
1.018
0.990
0.846
0.700
0.712
0.752
0.892
0.890
0.972
0.960
0.930
0.902
0.864
0.782
0.734
0.702
0.732
0.764
0.910
1.010
0.978
0.860
0.730
0.680
0.744
0.860
1.042
0.958
0.926
0.888
0.800
0.726
0.736
1.000
1.036
1.032
1.034
0.998
0.978
0.966
0.952
0.906
0.868
0.832
0.802
0.844
1.018
1.032
0.954
0.976
0.916
0.904
0.904
0.996
1.000
1.016
1.044
1.006
1.022
1.012
0.992
0.936
0.944
0.916
0.866
0.896
0.938
0.928
0.832
0.768
0.790
0.940
0.974
0.966
0.928
0.830
0.728
0.736
0.760
1.034
0.974
0.940
0.892
0.876
0.810
0.740
0.780
0.786
0.870
0.856
0.790
0.820
0.874
0.852
0.948
1.026
0.864
0.864
0.894
0.922
0.924
0.836
0.860
0.898
0.926
0.924
0.876
0.874
0.840
0.796
0.704
0.734
0.710
0.820
1.026
1.012
1.056
1.014
0.950
0.886
0.858
0.904
1.022
1.002
1.024
1.026
1.020
0.982
0.912
0.996
1.060
1.098
1.080
0.982
0.960
1.004
0.946
0.856
0.768
0.828
0.986
1.014
0.948
0.920
0.930
0.914
0.900
0.874
0.862
0.770
0.708
0.722
0.782
0.874
0.942
0.816
0.774
0.744
0.826
0.952
0.872
0.926
0.962
0.982
0.970
0.956
0.886
0.808
0.764
0.998
0.986
0.828
0.770
0.786
0.754
0.780
0.730
0.822
0.914
0.898
0.872
0.828
0.742
0.704
0.710
0.736
0.762
0.972
0.968
0.998
1.002
1.000
0.998
0.928
0.822
0.830
0.844
0.912
0.896
0.884
0.796
0.778
0.900
1.012
0.990
0.994
0.974
0.980
0.976
0.942
0.882
0.852
0.918
0.966
0.866
0.860
0.878
0.954
0.854
0.778
0.832
0.986
0.966
0.944
0.888
0.848
0.848
0.870
0.960
1.032
1.018
1.002
0.994
0.874
0.882
0.930
0.950
0.974
0.952
1.008
1.028
1.024
0.956
0.908
0.898
0.918
0.978
0.992
0.860
0.900
0.976
1.012
0.974
0.980
0.958
0.902
0.886
0.910
1.012
1.002
0.888
0.910
0.964
0.982
0.982
0.958
0.886
0.828
0.846
0.954
1.052
1.042
0.998
0.930
0.928
1.018
1.046
1.000
1.006
1.004
0.954
0.958
0.982
0.980
0.808
0.786
0.824
0.814
0.824
0.916
0.950
0.948
0.886
0.868
0.872
0.902
0.872
0.914
0.902
0.922
0.890
0.778
0.766
0.690
0.712
0.680
0.724
0.870
0.986
0.968
1.002
0.980
0.878
0.776
0.754
0.778
0.926
1.020
1.054
1.040
1.026
0.990
0.862
0.870
0.898
0.966
1.006
1.004
0.930
0.860
0.872
0.926
0.942
0.932
0.954
1.026
0.886
0.822
0.740
0.724
0.880
1.024
0.968
0.970
0.910
0.870
0.888
0.868
0.862
0.898
0.958
0.966
0.988
0.988
0.942
0.848
0.864
0.874
0.912
0.874
0.782
0.828
0.830
0.776
0.722
0.694
0.826
0.984
0.984
0.970
0.898
0.866
0.836
0.848
0.776
0.800
0.982
1.002
0.908
0.810
0.778
0.802
0.840
0.856
0.942
0.960
0.918
0.860
0.862
0.854
0.752
0.738
0.720
0.800
0.830
0.882
0.894
0.904
0.920
0.910
0.860
0.890
0.858
0.792
0.844
0.980
1.054
1.010
0.946
0.910
0.888
0.872
0.778
0.808
0.814
1.004
0.974
0.948
0.904
0.856
0.908
0.968
0.992
0.976
0.940
0.848
0.862
0.834
0.836
0.852
0.876
0.904
0.916
0.892
0.892
0.856
0.770
0.704
0.658
0.646
0.660
0.720
0.796
0.736
0.792
0.850
0.806
0.770
0.724
0.686
0.656
0.674
0.690
0.742
0.778
0.810
0.806
0.714
0.686
0.664
0.646
0.712
0.962
1.002
0.996
0.852
0.766
0.740
1.006
1.020
0.960
0.878
0.866
0.904
0.948
0.988
1.022
1.012
0.996
0.996
1.016
1.028
1.040
1.056
1.042
0.858
0.850
0.892
1.000
0.916
0.776
0.804
0.810
0.874
0.862
0.782
0.740
0.786
0.834
0.982
1.032
1.042
1.000
0.908
0.876
0.896
0.974
1.016
1.010
0.984
0.946
0.932
0.924
0.814
0.798
0.758
0.744
0.736
0.706
0.836
0.938
0.820
0.830
0.858
0.920
0.936
0.964
0.930
0.880
0.796
0.696
0.678
0.620
0.658
0.696
0.902
0.890
0.946
0.948
0.948
0.918
0.716
0.664
0.658
0.700
0.934
0.888
0.884
0.834
0.770
0.718
0.822
0.954
0.848
0.874
0.858
0.764
0.700
0.656
0.640
0.694
0.928
0.886
0.900
0.888
0.924
0.934
0.910
0.896
0.870
0.816
0.796
0.830
0.820
0.770
0.690
0.708
0.730
0.874
0.948
0.960
0.932
0.790
0.712
0.668
0.684
0.756
0.970
0.854
0.834
0.794
1.008
0.950
0.962
0.966
0.870
0.786
0.754
0.744
0.854
0.840
0.810
0.780
1.052
1.020
1.012
0.942
0.898
0.776
0.820
0.788
0.938
1.024
0.838
0.812
0.758
0.736
0.942
1.004
1.006
1.022
0.970
0.910
0.762
0.688
0.688
0.672
0.712
1.008
0.946
0.944
0.946
0.884
0.766
0.670
0.642
0.648
0.660
0.918
0.888
0.964
0.990
0.976
0.848
0.764
0.718
0.714
0.744
0.794
0.990
0.924
0.954
1.006
1.022
0.990
0.960
0.978
0.970
1.024
1.020
1.026
1.000
0.942
0.834
0.722
0.740
0.752
0.746
0.734
0.690
0.690
0.688
0.678
0.678
0.704
0.692
0.758
0.896
0.836
0.758
0.782
0.760
0.830
0.816
0.800
0.850
0.942
0.910
0.876
0.876
0.912
0.968
0.948
0.936
0.892
0.864
0.858
0.824
0.816
0.806
0.880
0.948
0.926
0.846
0.764
0.874
1.014
1.026
0.960
0.824
0.798
0.764
0.776
0.842
1.074
1.046
1.070
1.060
0.982
0.902
0.892
0.922
0.952
0.936
0.972
1.054
1.068
1.010
0.940
0.938
0.918
0.948
0.980
1.066
0.952
0.804
0.736
0.720
0.668
0.668
0.674
0.702
0.824
0.850
0.920
0.908
0.556
0.930
0.700
0.690
0.728
1.024
0.866
0.770
0.888
0.954
0.896
0.888
0.848
0.818
0.800
0.804
0.840
0.830
0.792
0.804
0.848
0.936
0.908
0.950
0.934
0.924
0.916
0.972
0.950
0.890
0.754
0.708
0.696
0.662
0.746
0.976
0.996
0.990
0.988
0.914
0.856
0.834
0.842
0.752
0.770
0.854
0.940
0.964
0.898
0.902
0.884
0.880
0.792
0.834
0.938
1.020
0.872
0.852
0.804
0.752
0.722
0.758
0.998
1.016
1.004
0.980
0.966
0.946
0.936
0.930
0.956
0.990
1.018
1.040
1.044
1.008
0.864
0.786
0.730
0.954
1.038
0.850
0.836
0.910
0.954
0.922
0.904
0.876
0.820
0.754
0.726
0.722
0.968
0.946
0.968
0.872
0.860
0.874
0.806
0.826
0.814
0.924
0.924
0.872
0.854
0.842
0.928
0.960
0.984
0.986
0.928
0.766
0.732
0.708
0.766
1.056
0.922
0.988
1.018
1.030
0.956
0.884
0.850
0.806
0.850
0.844
0.934
0.974
0.978
0.858
0.906
0.846
0.878
0.898
0.900
0.930
0.980
0.960
0.934
0.892
0.882
0.918
0.954
0.922
0.922
0.950
0.998
0.996
0.990
0.904
0.848
0.806
0.826
1.038
0.878
0.902
0.886
0.934
0.878
0.812
0.836
0.892
0.924
0.828
0.860
0.894
0.902
0.898
0.792
0.766
0.770
0.868
0.886
0.940
0.968
0.850
0.828
0.834
0.928
1.028
0.950
0.914
0.776
0.760
0.742
1.020
0.968
0.990
0.982
0.920
0.780
0.726
0.732
0.848
0.890
0.914
0.858
0.714
0.706
0.672
0.684
0.762
0.850
0.840
0.844
0.902
0.880
0.738
0.708
0.676
0.718
0.860
0.942
0.858
0.864
0.842
0.796
0.716
0.732
0.732
0.784
0.726
0.674
0.656
0.690
0.724
0.746
0.748
0.694
0.672
0.626
0.634
0.608
0.596
0.578
0.574
0.570
0.560
0.554
0.558
0.540
0.538
0.536
0.534
0.532
0.534
0.542
0.542
0.558
0.566
0.572
0.584
0.588
0.602
0.630
0.678
0.700
0.678
0.662
0.640
0.618
0.606
0.606
0.600
0.622
0.642
0.654
0.680
0.694
0.690
0.660
0.632
0.622
0.628
0.656
0.692
0.718
0.740
0.740
0.712
0.698
0.664
0.664
0.656
0.670
0.694
0.714
0.742
0.718
0.672
0.658
0.614
0.640
0.608
0.606
0.604
0.604
0.622
0.640
0.450
0.198
0.686
0.734
0.838
0.814
0.758
0.706
0.662
0.644
0.634
0.628
0.626
0.644
0.650
0.666
0.668
0.666
0.650
0.674
0.732
0.772
0.736
0.704
0.704
0.710
0.728
0.692
0.690
0.704
0.782
0.798
0.812
0.770
0.736
0.688
0.728
0.782
0.754
0.718
0.674
0.642
0.664
0.746
0.938
0.896
0.884
0.922
0.940
0.924
0.826
0.776
0.778
0.834
0.950
0.984
0.946
0.984
0.934
0.854
0.750
0.710
0.678
0.770
0.752
0.912
0.822
0.842
0.988
0.986
0.930
0.920
0.882
0.894
1.008
1.086
1.088
1.052
1.062
0.948
0.878
0.874
0.914
0.788
0.734
0.742
0.748
0.804
0.910
0.890
0.844
0.866
0.858
0.834
0.696
0.716
0.688
0.662
0.688
0.722
0.778
0.826
0.916
0.974
0.956
0.798
0.728
0.690
0.656
0.660
0.692
0.750
0.756
0.766
0.734
0.690
0.716
0.722
0.742
0.782
0.822
0.842
0.844
0.792
0.736
0.738
0.728
0.724
0.704
0.732
0.830
0.888
0.838
0.766
0.748
0.730
0.726
0.712
0.692
0.692
0.834
0.966
0.908
0.928
0.942
0.960
0.922
0.872
0.876
0.900
0.892
0.794
0.762
0.722
0.770
0.886
0.836
0.850
0.778
0.750
0.730
0.714
0.450
0.238
0.682
0.678
0.656
0.658
0.640
0.646
0.654
0.652
0.248
0.392
0.616
0.608
0.602
0.592
0.594
0.578
0.608
0.590
0.588
0.596
0.276
0.296
0.570
0.560
0.574
0.562
0.622
0.670
0.694
0.690
0.658
0.634
0.616
0.598
0.576
0.578
0.558
0.588
0.562
0.580
0.614
0.638
0.646
0.630
0.604
0.610
0.610
0.602
0.636
0.646
0.676
0.692
0.724
0.750
0.790
0.716
0.704
0.732
0.744
0.744
0.790
0.866
0.848
0.736
0.718
0.762
0.750
0.750
0.700
0.716
0.758
0.756
0.754
0.710
0.684
0.682
0.668
0.674
0.702
0.750
0.814
0.894
0.886
0.932
0.936
0.880
0.892
0.794
0.716
0.796
0.948
0.912
0.930
0.892
0.858
0.834
0.800
0.784
0.924
1.004
0.924
0.974
0.978
0.970
0.942
0.822
0.764
0.714
0.776
0.760
0.732
0.740
0.750
0.708
0.762
0.788
0.786
0.878
0.950
0.898
0.916
0.870
0.798
0.768
0.792
1.016
0.940
0.910
0.882
0.822
0.762
0.776
0.834
0.866
0.824
0.912
0.924
0.858
0.874
0.858
0.784
0.730
0.728
0.696
0.698
0.692
0.712
0.710
0.756
0.808
0.868
0.854
0.834
0.820
0.818
0.834
0.836
0.792
0.776
0.684
0.678
0.674
0.722
0.694
0.780
0.764
0.716
0.676
0.664
0.668
0.700
0.746
0.782
0.730
0.724
0.740
0.810
0.850
0.776
0.754
0.730
0.742
0.716
0.692
0.682
0.696
0.784
0.750
0.748
0.730
0.730
0.712
0.704
0.684
0.668
0.656
0.634
0.662
0.702
0.756
0.774
0.810
0.820
0.794
0.828
0.874
0.812
0.852
0.898
0.838
0.738
0.676
0.684
0.768
0.902
0.880
0.932
0.896
0.940
0.956
0.982
0.964
0.844
0.824
0.746
0.768
0.896
0.844
0.908
0.892
0.874
0.852
0.822
0.780
0.732
0.688
0.728
0.930
0.872
0.930
0.962
0.940
0.940
0.940
0.966
0.994
1.034
1.032
1.010
1.014
0.934
0.892
0.852
0.788
0.726
0.672
0.656
0.624
0.636
0.614
0.596
0.594
0.588
0.596
0.590
0.598
0.608
0.612
0.592
0.612
0.608
0.572
0.602
0.562
0.580
0.560
0.558
0.558
0.544
0.550
0.546
0.554
0.542
0.550
0.544
0.558
0.558
0.566
0.570
0.576
0.582
0.584
0.574
0.576
0.580
0.600
0.596
0.586
0.592
0.606
0.602
0.610
0.616
0.638
0.696
0.714
0.716
0.660
0.662
0.652
0.608
0.612
0.610
0.626
0.642
0.632
0.634
0.632
0.610
0.608
0.604
0.606
0.604
0.614
0.612
0.614
0.602
0.592
0.592
0.600
0.618
0.700
0.748
0.748
0.772
0.760
0.740
0.722
0.676
0.662
0.668
0.660
0.702
0.798
0.834
0.850
0.834
0.794
0.712
0.660
0.646
0.658
0.710
0.824
0.900
0.864
0.864
0.900
0.876
0.848
0.800
0.752
0.738
0.696
0.642
0.622
0.666
0.852
0.810
0.822
0.906
0.872
0.930
0.996
1.014
1.040
1.086
1.002
0.926
0.970
0.918
0.850
0.982
0.910
0.830
0.804
0.904
0.858
0.932
0.998
1.046
1.054
0.944
0.862
0.860
0.908
0.904
0.896
0.906
0.972
0.996
1.012
0.976
0.870
0.998
1.112
1.088
1.014
0.962
1.028
0.946
0.836
0.744
0.720
0.668
0.684
0.672
0.658
0.964
0.886
0.926
0.296
0.580
0.834
0.710
0.670
0.680
0.650
0.650
0.642
0.636
0.620
0.638
0.660
0.710
0.666
0.792
0.782
0.894
0.966
0.946
0.970
0.938
0.922
0.856
0.786
0.676
0.666
0.642
0.610
0.630
0.612
0.610
0.606
0.618
0.672
0.720
0.718
0.750
0.836
0.884
0.886
0.894
0.894
0.876
0.898
0.912
0.954
0.954
0.928
0.882
0.832
0.808
0.816
0.814
0.834
0.794
0.792
0.868
0.766
0.702
0.674
0.670
0.700
0.752
0.822
0.838
0.800
0.814
0.772
0.728
0.774
0.902
0.936
0.912
0.832
0.766
0.728
0.756
0.814
0.870
0.908
0.824
0.850
0.834
0.912
1.004
1.016
0.988
1.016
1.044
1.034
1.054
1.030
0.576
0.436
0.920
0.858
0.844
0.840
0.872
0.888
0.810
0.790
0.688
0.776
0.894
0.898
0.830
0.762
0.762
0.750
0.736
0.762
0.740
0.828
0.866
0.844
0.852
0.820
0.768
0.732
0.722
0.720
0.678
0.686
0.652
0.656
0.642
0.638
0.622
0.612
0.608
0.596
0.588
0.578
0.578
0.574
0.570
0.568
0.568
0.566
0.568
0.560
0.558
0.546
0.556
0.574
0.634
0.724
0.708
0.754
0.782
0.800
0.812
0.832
0.800
0.758
0.726
0.732
0.698
0.716
0.750
0.768
0.696
0.684
0.694
0.654
1.342
0.698
0.272
0.408
0.650
0.650
0.672
0.714
0.716
0.768
0.744
0.754
0.724
0.674
0.694
0.794
0.852
0.792
0.766
0.806
0.804
0.826
0.830
0.842
0.812
0.714
0.690
0.676
0.644
0.690
0.728
0.822
0.812
0.734
0.734
0.724
0.774
0.832
0.818
0.740
0.722
0.730
0.780
0.810
0.886
0.986
0.892
0.832
0.814
0.762
0.758
0.768
0.740
0.726
0.686
0.722
0.720
0.760
0.828
0.912
0.892
0.864
0.768
0.742
0.776
0.826
0.926
0.958
0.928
0.870
0.860
0.846
0.852
0.902
0.966
0.964
1.002
0.976
0.976
0.970
0.946
0.882
0.836
0.872
0.950
0.982
0.962
0.926
0.944
0.900
0.878
0.366
0.514
0.908
0.812
0.772
0.730
0.746
0.762
0.846
0.832
0.782
0.724
0.760
0.878
0.912
0.898
0.918
0.822
0.750
0.768
0.926
0.942
0.922
0.884
0.862
0.866
0.860
0.844
0.828
0.860
0.896
0.852
0.872
0.892
0.918
0.870
0.802
0.810
0.836
0.878
0.878
0.900
0.906
0.886
0.876
0.846
0.808
0.802
0.780
0.770
0.766
0.770
0.786
0.808
0.756
0.744
0.750
0.778
0.768
0.782
0.780
0.782
0.722
0.724
0.714
0.712
0.678
0.650
0.636
0.662
0.704
0.734
0.742
0.722
0.740
0.774
0.764
0.770
0.766
0.734
0.734
0.732
0.748
0.710
0.750
0.852
0.834
0.844
0.860
0.790
0.772
0.776
0.768
0.756
0.728
0.698
0.670
0.644
0.636
0.624
0.608
0.626
0.676
0.868
0.840
0.940
0.934
0.964
0.970
0.926
0.776
0.728
0.740
0.814
0.848
0.836
0.748
0.742
0.710
0.730
0.708
0.960
0.940
0.924
0.904
0.812
0.738
0.752
0.826
0.830
0.908
1.006
0.976
0.938
0.928
0.570
0.296
0.892
0.806
0.794
0.764
0.738
0.730
0.738
0.732
0.724
0.692
0.700
0.700
0.704
0.710
0.704
0.738
0.726
0.668
0.658
0.662
0.646
0.640
0.654
0.652
0.644
0.678
0.678
0.702
0.710
0.732
0.736
0.738
0.720
0.678
0.726
0.764
0.822
0.840
0.816
0.788
0.756
0.694
0.676
0.688
0.754
0.920
0.806
0.764
0.692
0.664
0.688
0.704
0.740
0.742
0.716
0.702
0.672
0.722
0.732
0.770
0.772
0.746
0.724
0.678
0.654
0.648
0.656
0.690
0.804
0.858
0.822
0.844
0.822
0.758
0.704
0.702
0.720
0.758
0.828
0.830
0.834
0.812
0.790
0.746
0.660
0.662
0.656
0.686
0.766
0.916
0.890
0.872
0.750
0.714
0.724
0.774
0.858
0.906
0.894
0.910
0.932
0.930
0.842
0.764
0.790
0.888
0.960
0.916
0.940
0.966
0.946
0.986
0.904
0.872
0.888
0.920
0.886
0.814
0.814
0.854
0.858
0.896
0.950
0.994
0.964
0.892
0.870
0.876
0.868
0.926
0.936
0.912
0.942
0.974
0.976
0.960
0.972
0.936
0.916
0.920
0.940
0.924
0.964
0.990
0.906
0.900
0.906
0.822
0.758
0.802
0.918
0.948
0.936
0.870
0.804
0.770
0.772
0.762
0.762
0.820
0.878
0.828
0.832
0.864
0.864
0.820
0.758
0.764
0.764
0.740
0.744
0.738
0.810
0.854
0.872
0.920
0.870
0.932
0.996
1.012
1.070
1.052
1.070
1.066
1.014
0.908
0.776
0.736
0.854
1.006
0.972
1.020
1.030
1.034
1.020
0.964
0.928
0.852
0.782
0.732
0.860
0.828
0.778
0.760
0.758
0.838
0.936
0.940
0.906
0.806
0.792
0.790
0.836
0.820
0.838
0.866
0.962
1.016
1.040
0.988
0.932
0.956
1.004
1.046
1.042
1.030
0.946
0.974
0.912
0.918
1.064
1.110
1.046
1.058
1.052
1.028
0.904
0.952
1.032
1.098
1.090
0.902
0.886
0.856
0.826
0.762
0.696
0.692
0.674
0.692
0.690
0.726
0.784
0.840
0.862
0.874
0.876
0.870
0.918
0.968
0.932
0.968
0.950
0.932
0.882
0.844
0.876
0.878
0.946
0.942
0.914
0.870
0.832
0.782
0.746
0.756
0.830
0.926
0.960
0.900
0.786
0.732
0.720
0.710
0.904
0.824
0.810
0.760
0.734
0.772
0.718
0.818
0.728
0.700
0.678
0.636
0.618
0.616
0.612
0.606
0.606
0.602
0.618
0.678
0.766
0.876
0.886
0.878
0.850
0.820
0.856
0.902
0.946
1.024
0.996
0.958
0.942
0.934
0.850
0.872
0.942
0.910
1.010
1.008
0.848
0.806
0.818
0.770
0.744
0.770
0.800
0.792
0.868
1.010
0.984
0.934
0.880
0.910
0.896
0.908
0.920
0.912
0.916
0.880
0.828
0.888
1.000
0.966
0.998
0.928
0.858
0.854
0.848
0.820
0.862
0.930
0.886
0.896
0.898
0.840
0.850
0.832
0.790
0.846
0.834
0.766
0.858
0.952
0.934
0.946
0.918
0.872
0.822
0.800
0.782
0.800
0.818
0.874
0.894
0.908
0.928
0.838
0.814
0.748
0.682
0.684
0.640
0.628
0.606
0.608
0.602
0.608
0.624
0.646
0.690
0.716
0.720
0.706
0.730
0.772
0.826
0.854
0.858
0.892
0.880
0.844
0.858
0.900
0.848
0.860
0.932
0.922
0.950
0.956
0.910
0.916
0.930
0.880
0.876
0.838
0.806
0.816
0.888
0.878
0.872
0.866
0.854
0.826
0.838
0.852
0.840
0.768
0.754
0.744
0.782
0.830
0.804
0.782
0.798
0.810
0.736
0.756
0.756
0.798
0.848
0.784
0.762
0.742
0.722
0.684
0.688
0.652
0.682
0.692
0.726
0.886
0.882
0.854
0.822
0.720
0.688
0.676
0.678
0.694
0.706
0.718
0.714
0.696
0.726
0.672
0.652
0.662
0.660
0.724
0.800
0.888
0.812
0.712
0.698
0.670
0.648
0.668
0.728
0.908
0.860
0.892
0.934
0.962
0.962
1.006
1.008
1.032
0.964
0.880
0.910
0.952
1.018
1.084
1.074
1.058
0.944
0.826
0.824
0.874
1.100
1.080
1.066
1.084
0.894
0.786
0.768
0.874
1.122
1.084
1.050
0.986
0.934
0.848
0.872
1.084
1.066
0.936
0.952
1.036
1.078
0.906
0.866
0.894
0.948
0.916
0.922
0.976
1.026
0.956
0.908
0.798
0.770
0.796
0.862
1.014
0.978
0.962
0.906
0.854
0.856
0.926
0.964
0.918
0.796
0.790
0.824
0.848
0.794
0.754
0.752
0.876
0.898
0.828
0.880
0.990
1.040
1.010
0.954
0.956
1.006
1.052
1.052
1.010
1.044
1.084
1.060
0.978
0.932
0.920
0.952
0.932
1.034
1.070
1.032
1.066
1.042
0.964
0.980
0.972
0.964
0.920
0.976
1.108
1.128
1.122
0.288
0.216
0.310
0.424
0.328
0.704
0.658
0.644
0.642
0.632
0.632
0.624
0.604
0.622
0.594
0.598
0.592
0.578
0.588
0.582
0.604
0.616
0.610
0.602
0.684
0.782
0.776
0.836
0.842
0.912
0.928
0.882
0.920
0.742
0.666
0.752
0.704
0.752
0.776
0.840
0.730
0.692
0.676
0.650
0.660
0.694
0.694
0.746
0.758
0.942
1.000
0.968
0.984
0.938
0.870
0.824
0.764
0.848
1.072
0.996
1.034
1.064
1.018
1.042
1.020
1.000
0.832
0.848
0.738
0.714
0.718
0.684
0.692
0.690
0.718
0.768
0.784
0.758
0.756
0.748
0.796
0.926
0.952
1.040
0.960
0.848
0.814
0.896
0.836
1.020
0.934
0.950
0.896
0.888
0.830
0.748
0.726
0.698
0.728
1.034
0.948
0.962
0.906
0.860
0.860
0.990
0.974
0.858
0.864
0.848
1.044
1.090
1.060
1.130
1.136
1.122
1.176
1.124
1.128
1.202
1.160
1.080
1.148
1.122
1.068
1.094
1.084
1.074
1.104
1.040
1.032
1.048
1.024
1.030
0.862
0.834
0.814
0.876
1.002
0.926
1.024
1.000
1.052
1.066
1.008
1.028
1.006
0.958
1.018
1.062
1.036
1.054
1.050
1.058
1.012
1.058
1.104
1.092
1.154
1.128
1.098
1.114
1.086
1.074
1.148
1.110
1.092
1.124
1.114
1.122
1.136
1.018
0.958
0.992
1.078
0.974
1.018
0.888
0.856
0.772
1.086
1.114
1.090
1.084
0.874
0.788
0.824
0.766
0.972
1.024
0.910
0.826
0.780
0.778
0.756
0.738
0.888
0.976
0.990
0.986
0.946
0.998
1.080
1.064
1.176
1.156
1.094
1.100
0.860
0.806
1.108
0.984
1.082
1.150
1.142
1.088
1.176
1.200
1.202
1.172
1.162
1.104
1.160
1.162
1.100
1.178
1.040
1.056
0.940
1.168
1.224
1.182
1.122
1.156
1.130
1.016
0.876
1.132
1.100
1.114
1.150
1.090
1.136
1.040
1.036
0.956
1.172
1.106
1.058
0.938
0.954
1.042
1.012
0.950
0.912
0.896
0.894
0.830
0.844
0.904
0.938
0.972
0.922
0.904
0.902
0.940
0.996
0.962
1.018
1.044
1.038
0.860
0.840
0.834
0.784
0.760
0.858
0.998
0.948
1.074
1.082
1.086
1.104
1.030
1.066
1.094
1.068
1.170
1.120
1.130
1.138
0.956
0.782
0.778
0.738
0.750
0.754
0.728
0.702
0.690
0.668
0.640
0.642
0.632
0.626
0.614
0.612
0.612
0.612
0.616
0.636
0.690
0.844
0.866
0.874
0.890
0.834
0.784
0.808
0.866
0.840
0.754
0.746
0.786
0.824
0.834
0.828
0.736
0.720
0.716
0.712
0.706
0.726
0.824
0.866
0.740
0.700
0.730
0.752
0.798
0.770
0.724
0.670
0.672
0.644
0.458
0.808
0.646
0.648
0.672
0.688
0.746
0.738
0.692
0.658
0.630
0.684
0.666
0.662
0.660
0.658
0.644
0.634
0.646
0.650
0.668
0.696
0.770
0.766
0.812
0.830
0.856
0.902
0.942
0.906
0.898
0.840
0.748
0.696
0.676
0.668
0.684
0.718
0.732
0.698
0.732
0.718
0.704
0.698
0.680
0.680
0.680
0.650
0.654
0.646
0.656
0.704
0.790
0.846
0.824
0.788
0.786
0.772
0.854
1.016
0.938
0.832
0.806
0.800
0.898
0.982
1.092
1.072
1.050
1.110
1.160
1.132
1.088
0.928
0.922
1.046
1.170
1.146
1.120
1.080
1.032
1.080
1.036
0.944
0.968
1.166
1.232
1.170
1.146
1.124
0.968
0.858
0.832
0.902
0.866
1.092
1.170
1.072
0.956
0.992
1.050
1.034
1.088
1.164
1.092
1.106
1.088
1.036
1.046
1.020
1.034
1.016
1.002
1.058
1.078
1.006
1.006
1.044
0.998
1.062
1.080
1.092
1.116
1.086
1.066
1.114
1.028
1.084
1.084
1.112
1.142
1.076
1.100
1.064
1.008
1.086
1.070
1.062
1.092
1.044
1.086
1.078
1.026
1.054
1.072
1.052
1.076
1.060
1.012
1.026
1.028
1.062
1.118
1.078
1.072
1.056
1.004
1.048
1.052
1.062
1.116
1.042
1.056
1.082
1.036
1.118
1.104
1.074
1.102
1.066
1.100
1.112
1.076
1.096
1.046
1.044
1.074
1.064
1.098
1.100
1.088
1.090
1.052
1.038
1.044
1.034
1.088
1.066
1.064
1.042
0.956
0.996
1.058
1.042
1.022
1.078
1.094
1.116
1.140
1.134
1.174
1.114
1.078
1.136
1.104
1.080
1.080
1.056
1.104
1.066
1.052
1.090
1.096
1.082
1.098
1.052
1.066
1.072
1.038
1.060
1.040
0.990
0.962
0.778
0.762
0.720
0.750
1.108
0.962
0.936
0.964
0.980
0.970
1.028
1.064
0.996
1.052
1.038
0.982
0.988
1.078
1.112
1.062
1.006
1.054
1.122
1.108
1.082
1.098
1.130
1.108
1.164
1.168
1.098
1.160
1.166
1.114
1.158
1.196
1.160
1.122
1.130
1.130
1.202
1.146
1.174
1.194
1.152
1.174
1.118
1.038
1.036
0.942
0.900
0.988
1.054
1.048
1.160
1.162
1.186
1.194
1.136
1.146
1.162
1.100
1.164
1.160
1.098
1.166
1.146
1.158
1.224
1.160
1.118
1.168
1.112
1.114
1.010
0.928
0.826
1.222
1.144
1.158
1.202
1.192
1.104
1.114
1.122
1.120
1.208
1.200
1.162
1.192
1.190
1.186
1.266
1.238
1.182
1.234
1.160
1.110
1.218
1.202
1.170
1.170
1.166
1.178
1.170
1.162
1.168
1.156
1.158
1.168
1.140
1.116
1.128
1.122
1.090
1.122
1.116
1.096
1.118
1.138
1.100
1.120
1.146
1.116
1.150
1.174
1.160
1.164
1.164
1.116
1.136
1.128
1.098
1.176
1.150
1.106
1.142
1.120
1.078
1.068
1.068
1.100
1.140
1.120
1.112
1.098
1.034
1.084
1.132
1.120
1.124
1.150
1.142
1.104
1.094
1.122
1.114
1.158
1.148
1.190
1.200
1.162
1.226
1.220
1.168
1.264
1.228
1.206
1.180
1.130
1.188
1.238
1.152
1.134
1.154
1.046
1.134
1.132
1.124
1.142
1.186
1.156
1.198
1.194
1.100
1.098
1.120
1.106
1.090
1.172
1.178
1.172
1.170
1.060
1.096
1.218
1.246
1.238
1.254
1.228
1.216
1.274
1.216
1.240
1.254
1.254
1.280
1.232
1.300
1.280
1.234
1.248
1.152
1.278
1.276
1.222
1.068
1.110
1.198
1.160
1.280
1.258
1.234
1.236
1.156
1.192
1.202
1.202
1.182
1.122
1.176
1.208
1.182
1.248
1.186
1.186
1.196
1.160
1.192
1.194
1.230
1.282
1.304
1.204
1.208
1.202
1.130
1.218
1.186
1.146
1.120
1.198
1.172
1.138
1.204
1.182
1.198
1.210
1.204
1.222
1.226
1.176
1.238
1.178
1.218
1.164
1.166
1.212
1.212
1.148
1.232
1.244
1.198
1.230
1.230
1.162
1.198
1.186
1.144
1.210
1.160
1.156
1.144
1.118
1.172
1.190
1.170
1.204
1.212
1.184
1.100
1.038
1.210
1.198
1.154
1.138
1.206
1.208
1.172
1.210
1.198
1.164
1.150
1.134
1.092
1.172
1.220
1.224
1.196
1.208
1.202
1.170
1.238
1.244
1.192
1.216
1.200
1.186
1.220
1.218
1.188
1.244
1.188
1.094
1.100
1.100
1.118
1.124
1.084
1.142
1.142
1.142
1.180
1.154
1.060
1.144
1.220
1.150
1.072
1.214
1.176
1.150
1.206
1.220
1.178
1.138
1.192
1.206
1.192
1.154
1.144
1.086
1.118
1.186
1.154
1.072
1.156
1.184
1.144
1.164
1.154
1.110
1.218
1.234
1.170
1.112
1.178
1.116
1.148
1.154
1.086
1.214
1.264
1.260
1.272
1.268
1.278
1.212
1.126
1.146
1.082
1.024
1.168
1.178
1.222
1.290
1.324
1.304
1.356
1.304
1.246
1.292
1.238
1.184
1.264
1.230
1.204
1.272
1.226
1.110
1.202
1.268
1.174
1.204
1.248
1.174
1.156
1.082
1.058
1.222
1.194
1.150
1.206
1.218
1.186
1.118
1.154
1.164
1.166
1.138
1.128
1.084
1.166
1.234
1.202
1.242
1.270
1.212
1.242
1.226
1.188
1.284
1.258
1.152
1.098
1.252
1.220
1.198
1.260
1.318
1.262
1.296
1.296
1.186
1.260
1.236
1.224
1.248
1.220
1.256
1.228
1.162
1.216
1.128
1.050
1.138
1.280
1.174
1.218
1.188
1.182
1.242
1.196
1.210
1.236
1.212
1.152
1.240
1.252
1.224
1.216
1.280
1.190
1.112
1.248
1.240
1.206
1.226
1.260
1.234
1.216
1.268
1.222
1.158
1.186
1.234
1.252
1.172
1.236
1.222
1.202
1.190
1.182
1.192
1.138
1.188
1.226
1.184
1.178
1.200
1.180
1.292
1.294
1.380
1.362
1.308
1.370
1.290
1.154
1.124
1.080
1.042
1.102
1.214
1.152
1.252
1.282
1.276
1.298
1.248
1.262
1.252
1.228
1.296
1.270
1.248
1.180
1.226
1.280
1.212
1.210
1.198
1.182
1.146
1.278
1.220
1.236
1.176
1.064
0.864
0.766
0.764
0.708
0.688
0.666
0.642
0.648
0.650
0.652
0.634
0.604
0.620
0.612
0.624
0.630
0.636
0.614
0.626
0.624
0.618
0.614
0.608
0.590
0.590
0.252
0.322
0.564
0.576
0.568
0.556
0.556
0.556
0.554
0.552
0.548
0.544
0.546
0.538
0.550
0.556
0.554
0.552
0.554
0.554
0.554
0.552
0.558
0.554
0.558
0.556
0.564
0.570
0.564
0.566
0.558
0.558
0.558
0.554
0.562
0.564
0.582
0.580
0.578
0.580
0.574
0.582
0.586
0.602
0.632
0.694
0.792
0.760
0.766
0.734
0.716
0.680
0.678
0.658
0.626
0.626
0.630
0.636
0.664
0.666
0.672
0.690
0.714
0.784
0.812
0.768
0.712
0.670
0.648
0.644
0.624
0.614
0.618
0.640
0.694
0.762
0.782
0.790
0.806
0.718
0.690
0.696
0.692
0.688
0.708
0.696
0.676
0.676
0.696
0.732
0.744
0.742
0.782
0.820
0.788
0.778
0.768
0.718
0.736
0.760
0.742
0.728
0.698
0.702
0.746
0.760
0.804
0.834
0.792
0.762
0.698
0.730
0.742
0.712
0.772
0.774
0.820
0.862
0.840
0.818
0.768
0.764
0.766
0.748
0.780
0.748
0.748
0.774
0.742
0.744
0.728
0.722
0.700
0.670
0.658
0.674
0.676
0.688
0.694
0.686
0.664
0.682
0.674
0.664
0.662
0.648
0.636
0.640
0.660
0.660
0.668
0.662
0.666
0.650
0.654
0.666
0.678
0.680
0.682
0.674
0.662
0.650
0.640
0.620
0.610
0.606
0.616
0.616
0.616
0.616
0.624
0.642
0.652
0.648
0.706
0.680
0.664
0.664
0.656
0.652
0.638
0.626
0.624
0.634
0.652
0.684
0.662
0.704
0.686
0.668
0.694
0.700
0.682
0.664
0.648
0.640
0.658
0.658
0.682
0.700
0.678
0.678
0.680
0.672
0.670
0.660
0.656
0.666
0.656
0.652
0.650
0.636
0.638
0.640
0.650
0.652
0.660
0.672
0.656
0.642
0.640
0.636
0.632
0.632
0.630
0.638
0.642
0.638
0.632
0.646
0.654
0.672
0.668
0.666
0.668
0.700
0.704
0.696
0.660
0.656
0.640
0.642
0.658
0.696
0.758
0.762
0.728
0.734
0.718
0.718
0.706
0.688
0.668
0.650
0.654
0.656
0.658
0.658
0.658
0.670
0.696
0.748
0.756
0.738
0.704
0.678
0.674
0.664
0.640
0.652
0.706
0.714
0.730
0.764
0.740
0.708
0.702
0.688
0.664
0.658
0.644
0.634
0.622
0.616
0.622
0.638
0.632
0.646
0.676
0.696
0.716
0.706
0.688
0.686
0.672
0.658
0.652
0.642
0.626
0.626
0.624
0.626
0.622
0.616
0.608
0.624
0.616
0.626
0.652
0.698
0.660
0.660
0.654
0.644
0.628
0.634
0.632
0.638
0.632
0.630
0.624
0.624
0.630
0.630
0.628
0.630
0.634
0.636
0.642
0.634
0.642
0.644
0.654
0.644
0.642
0.636
0.626
0.628
0.632
0.630
0.636
0.636
0.638
0.636
0.634
0.624
0.624
0.618
0.618
0.620
0.618
0.624
0.636
0.652
0.678
0.700
0.682
0.668
0.660
0.640
0.642
0.650
0.642
0.656
0.668
0.696
0.708
0.702
0.696
0.690
0.698
0.706
0.696
0.696
0.696
0.702
0.696
0.662
0.680
0.706
0.744
0.782
0.766
0.716
0.668
0.648
0.640
0.636
0.654
0.704
0.744
0.788
0.826
0.812
0.784
0.748
0.722
0.704
0.694
0.678
0.656
0.638
0.638
0.640
0.652
0.678
0.698
0.712
0.710
0.700
0.668
0.694
0.694
0.712
0.706
0.696
0.694
0.684
0.674
0.664
0.668
0.660
0.656
0.682
0.718
0.740
0.736
0.728
0.708
0.656
0.648
0.644
0.634
0.634
0.640
0.662
0.680
0.698
0.806
0.822
0.784
0.738
0.712
0.700
0.692
0.688
0.682
0.680
0.688
0.704
0.714
0.732
0.724
0.702
0.690
0.680
0.682
0.658
0.656
0.650
0.648
0.666
0.674
0.670
0.730
0.766
0.796
0.770
0.752
0.726
0.708
0.698
0.712
0.702
0.698
0.686
0.694
0.684
0.684
0.666
0.648
0.652
0.662
0.662
0.662
0.664
0.656
0.658
0.650
0.648
0.646
0.640
0.632
0.634
0.620
0.640
0.652
0.666
0.688
0.718
0.714
0.718
0.700
0.694
0.678
0.678
0.658
0.636
0.628
0.620
0.612
0.608
0.608
0.618
0.620
0.628
0.676
0.686
0.686
0.668
0.664
0.644
0.642
0.638
0.634
0.616
0.624
0.610
0.624
0.628
0.634
0.658
0.654
0.638
0.636
0.612
0.594
0.594
0.584
0.572
0.564
0.550
0.552
0.542
0.548
0.556
0.286
0.302
0.706
0.662
0.722
0.738
0.736
0.752
0.690
0.690
0.678
0.674
0.648
0.654
0.694
0.716
0.656
0.692
0.662
0.648
0.640
0.650
0.684
0.690
0.652
0.654
0.650
0.650
0.646
0.652
0.670
0.664
0.674
0.712
0.806
0.780
0.742
0.750
0.714
0.694
0.702
0.710
0.736
0.742
0.732
0.726
0.770
0.752
0.734
0.688
0.692
0.678
0.682
0.686
0.708
0.704
0.720
0.790
0.806
0.750
0.720
0.706
0.692
0.670
0.652
0.658
0.658
0.672
0.666
0.666
0.670
0.678
0.700
0.700
0.790
0.846
0.790
0.726
0.684
0.674
0.656
0.676
0.700
0.760
0.762
0.750
0.748
0.764
0.728
0.712
0.728
0.718
0.744
0.736
0.690
0.770
0.830
0.800
0.792
0.814
0.760
0.716
0.712
0.722
0.708
0.712
0.728
0.774
0.780
0.832
0.824
0.790
0.750
0.718
0.694
0.688
0.696
0.704
0.736
0.748
0.724
0.706
0.770
0.734
0.760
0.714
0.712
0.672
0.682
0.678
0.686
0.696
0.686
0.684
0.702
0.692
0.680
0.706
0.722
0.712
0.710
0.718
0.714
0.712
0.686
0.676
0.690
0.690
0.694
0.706
0.694
0.682
0.682
0.666
0.682
0.698
0.682
0.714
0.700
0.714
0.688
0.680
0.694
0.686
0.682
0.670
0.710
0.712
0.734
0.702
0.760
0.748
0.804
0.738
0.750
0.722
0.716
0.694
0.688
0.670
0.680
0.670
0.662
0.690
0.718
0.712
0.720
0.702
0.682
0.686
0.690
0.686
0.704
0.696
0.666
0.658
0.654
0.646
0.650
0.700
0.820
0.830
0.828
0.756
0.702
0.670
0.682
0.726
0.870
0.816
0.774
0.758
0.776
0.988
0.894
0.896
0.874
0.880
0.818
0.726
0.770
0.776
0.942
0.886
0.836
0.758
0.738
0.752
0.796
0.848
0.830
0.848
0.920
0.914
0.872
0.762
0.722
0.680
0.690
0.834
0.978
0.854
0.812
0.786
0.788
0.768
0.774
0.760
0.736
0.756
0.772
0.746
0.712
0.686
0.682
0.674
0.708
0.870
1.020
1.000
0.928
0.816
0.770
0.732
0.724
0.716
0.742
0.764
0.826
0.780
0.780
0.774
0.776
0.734
0.752
0.754
0.798
0.836
0.910
0.856
0.824
0.752
0.716
0.694
0.688
0.682
0.688
0.710
0.762
0.784
0.796
0.798
0.830
0.806
0.780
0.720
0.680
0.686
0.670
0.678
0.688
0.706
0.712
0.726
0.782
0.802
0.772
0.726
0.748
0.720
0.694
0.674
0.674
0.676
0.700
0.720
0.708
0.724
0.724
0.704
0.720
0.770
0.750
0.748
0.718
0.740
0.734
0.726
0.712
0.730
0.746
0.792
0.850
0.804
0.738
0.762
0.794
0.936
0.866
0.812
0.736
0.714
0.700
0.696
0.714
0.720
0.702
0.764
0.820
0.774
0.768
0.770
0.772
0.742
0.700
0.732
0.730
0.724
0.718
0.766
0.782
0.910
0.786
0.738
0.708
0.692
0.672
0.662
0.676
0.686
0.716
0.708
0.714
0.706
0.706
0.690
0.730
0.722
0.704
0.726
0.736
0.716
0.702
0.670
0.676
0.664
0.672
0.684
0.694
0.786
0.802
0.730
0.734
0.728
0.710
0.686
0.688
0.676
0.682
0.690
0.672
0.706
0.850
0.874
0.794
0.738
0.718
0.724
0.718
0.686
0.700
0.694
0.726
0.722
0.724
0.720
0.730
0.702
0.764
0.732
0.708
0.704
0.704
0.716
0.686
0.682
0.684
0.694
0.708
0.718
0.712
0.724
0.710
0.708
0.692
0.694
0.690
0.694
0.692
0.708
0.702
0.708
0.708
0.744
0.812
0.830
0.810
0.786
0.732
0.716
0.684
0.656
0.644
0.646
0.644
0.638
0.636
0.632
0.628
0.622
0.606
0.606
0.590
0.586
0.580
0.576
0.570
0.560
0.556
0.550
0.548
0.538
0.542
0.552
0.584
0.614
0.642
0.676
0.710
0.702
0.644
0.696
0.696
0.664
0.648
0.626
0.628
0.644
0.624
0.622
0.624
0.624
0.640
0.652
0.654
0.642
0.652
0.670
0.668
0.666
0.676
0.728
0.724
0.742
0.722
0.686
0.678
0.664
0.658
0.640
0.644
0.638
0.626
0.616
0.612
0.606
0.606
0.620
0.656
0.754
0.782
0.822
0.828
0.812
0.864
0.938
0.940
0.948
0.972
1.014
0.968
0.878
0.778
0.700
0.698
1.060
1.018
0.980
0.930
0.892
0.862
0.920
0.784
0.808
0.752
0.736
0.714
0.788
1.020
1.070
1.060
1.058
1.056
1.028
0.960
0.828
0.750
0.712
0.734
1.088
1.094
1.088
1.064
1.052
1.038
1.038
1.038
0.994
1.014
1.026
1.046
1.034
1.032
0.868
0.786
0.698
0.680
0.932
1.026
1.124
1.090
1.052
1.014
0.986
1.012
1.016
0.958
0.912
0.930
0.950
0.994
1.056
1.068
1.056
1.064
0.958
0.826
0.734
0.748
1.000
0.870
1.000
1.092
1.014
0.928
0.842
0.728
0.680
0.686
0.920
1.132
1.154
1.172
1.100
1.066
0.988
0.880
0.874
0.954
1.026
1.090
1.066
1.044
1.030
0.976
0.902
0.910
1.052
1.144
1.162
1.128
1.014
0.966
0.854
0.770
0.720
0.798
1.146
0.904
0.864
0.998
0.962
0.940
0.940
0.928
0.960
0.902
0.918
0.936
0.978
1.022
1.030
1.030
1.028
0.932
0.940
0.922
0.828
0.898
1.034
1.194
1.146
1.064
1.006
0.864
0.806
0.902
1.100
1.116
1.048
0.896
0.826
0.862
0.874
0.882
0.942
1.020
1.044
1.012
0.926
0.902
0.926
0.996
1.046
1.070
1.024
0.860
0.854
0.876
0.978
1.078
1.088
1.088
1.002
0.870
0.796
0.742
0.786
0.802
0.962
1.084
1.112
1.144
1.108
0.994
0.944
0.788
0.724
0.780
1.138
1.044
0.984
1.010
1.042
1.058
1.052
0.990
0.988
0.918
0.934
0.992
1.032
1.008
0.978
0.840
0.850
0.876
0.988
1.032
1.002
0.988
0.840
0.802
0.824
1.092
0.990
0.926
0.936
0.946
0.962
0.970
1.004
1.010
0.990
0.902
0.912
0.956
1.116
1.134
1.096
0.966
1.040
1.132
1.138
1.096
0.912
0.846
0.780
0.744
0.840
1.012
0.862
0.840
1.004
1.064
0.970
0.980
0.954
0.886
0.936
0.970
0.916
0.960
1.072
0.936
1.024
1.054
1.066
1.040
1.010
0.978
0.942
0.846
0.734
0.708
0.686
0.646
0.618
0.606
0.590
0.586
0.584
0.576
0.566
0.560
0.562
0.558
0.560
0.548
0.538
0.540
0.540
0.536
0.534
0.544
0.544
0.548
0.550
0.584
0.628
0.684
0.718
0.740
0.812
0.834
0.796
0.744
0.694
0.680
0.666
0.664
0.652
0.646
0.638
0.636
0.634
0.626
0.614
0.614
0.634
0.664
0.662
0.948
0.864
0.870
0.822
0.700
0.674
0.650
0.628
0.620
0.596
0.608
0.596
0.590
0.602
0.626
0.656
0.714
0.736
0.786
0.784
0.764
0.742
0.722
0.674
0.674
0.686
0.682
0.688
0.684
0.692
0.688
0.676
0.666
0.678
0.704
0.714
0.714
0.732
0.708
0.668
0.656
0.658
0.656
0.616
0.670
0.692
0.698
0.692
0.688
0.666
0.638
0.666
0.664
0.654
0.682
0.664
0.672
0.816
0.932
0.908
0.910
0.898
0.904
0.938
1.000
1.016
1.018
1.032
0.994
0.998
1.016
0.868
0.830
0.760
0.784
0.746
0.776
1.016
1.142
1.010
1.072
1.062
0.994
1.006
1.048
1.046
1.110
1.120
1.016
1.022
1.032
0.974
1.116
1.148
1.098
1.110
1.084
1.056
1.074
1.074
0.990
1.064
1.072
0.930
0.932
0.988
0.978
1.074
1.110
1.062
1.078
1.056
1.014
1.004
0.826
0.756
0.734
1.070
1.016
1.064
1.076
1.032
1.068
1.052
1.002
1.074
1.078
1.036
1.058
0.988
1.040
1.092
1.044
1.062
1.054
1.020
1.062
1.074
0.982
1.018
1.054
1.034
1.094
1.106
1.102
1.086
0.996
1.018
1.064
1.028
1.076
1.076
1.046
1.088
1.028
1.000
1.054
1.032
1.042
1.072
1.030
1.060
1.080
1.062
1.068
1.058
1.008
1.062
1.072
1.044
1.090
1.044
1.042
1.070
1.050
1.076
1.084
1.030
1.042
1.050
1.004
1.060
0.908
0.864
0.884
1.112
1.104
1.126
1.086
1.026
1.040
1.026
0.990
1.042
1.110
1.130
1.098
1.052
1.106
1.040
0.892
0.896
1.040
1.092
1.152
1.214
1.158
1.176
1.118
1.182
1.176
1.156
1.174
1.152
1.162
1.166
1.136
1.152
1.120
1.052
1.078
1.042
1.100
1.132
1.106
1.176
1.174
1.138
1.112
1.050
1.048
1.090
1.114
1.174
0.906
0.876
0.758
0.756
0.810
0.796
0.778
0.768
0.830
0.858
0.804
0.784
0.812
0.914
0.954
0.836
0.824
0.830
0.882
1.010
1.008
0.962
0.922
0.918
0.966
0.974
0.874
0.788
0.860
1.024
0.942
0.858
0.808
0.840
0.924
0.942
1.020
1.018
1.038
1.080
1.048
1.074
1.072
1.034
1.076
1.104
1.080
1.122
1.132
1.102
1.126
1.102
1.082
1.160
1.152
1.134
1.142
1.128
1.122
1.196
1.134
1.108
1.168
1.132
1.036
1.144
0.890
0.768
0.744
1.138
1.062
1.118
1.138
1.156
1.158
1.126
1.106
1.036
1.062
1.084
1.094
1.114
1.056
1.058
1.082
1.036
1.002
0.830
0.758
0.738
0.818
1.112
1.094
1.122
1.168
1.140
1.140
1.144
1.076
1.128
1.174
1.108
1.174
1.086
1.110
1.156
1.092
1.070
0.998
0.920
0.884
0.928
1.026
1.066
1.122
1.090
1.130
1.108
1.034
1.064
0.882
0.796
0.832
0.762
0.916
0.928
0.918
0.982
1.024
0.998
1.104
1.092
1.034
1.070
1.078
1.030
1.092
1.096
1.086
1.084
1.070
1.042
1.066
1.058
0.998
1.034
1.034
1.008
1.064
1.054
1.014
1.052
1.076
1.062
1.070
1.032
1.012
1.064
1.086
1.040
1.040
0.992
0.968
1.014
1.044
1.032
1.052
1.012
1.024
1.044
1.040
1.064
1.084
1.022
1.056
0.874
0.756
0.702
1.014
1.106
1.040
1.080
1.074
1.086
1.074
0.992
1.056
1.070
1.046
1.098
1.114
1.144
1.144
1.070
1.102
1.136
1.134
1.124
1.098
1.172
1.120
1.086
1.132
1.092
1.108
1.120
1.048
1.068
1.098
0.874
0.776
0.722
1.014
1.086
1.208
1.134
1.122
1.160
1.100
1.094
1.120
1.100
1.096
1.150
1.112
1.130
1.142
1.094
1.212
1.166
1.150
1.174
1.068
1.086
1.108
1.048
1.116
1.114
1.076
1.120
1.106
1.090
1.112
1.110
1.070
1.106
1.110
1.134
1.144
1.094
1.122
1.126
1.044
1.038
1.022
0.982
1.062
1.120
1.092
1.130
1.114
1.120
1.130
1.084
1.112
1.106
1.038
1.084
1.062
1.026
1.124
1.124
1.106
1.172
1.152
1.156
1.168
1.042
1.064
1.056
0.920
0.904
1.074
1.090
1.042
1.086
1.054
0.998
0.836
0.816
0.892
0.814
0.832
1.102
1.072
1.090
1.068
1.084
1.038
1.016
1.050
1.006
1.062
1.110
1.082
1.132
1.110
1.108
1.090
1.054
1.116
1.176
1.088
1.094
1.088
1.024
1.072
1.062
0.940
0.928
0.974
1.002
1.076
1.118
1.114
1.144
1.090
1.120
1.102
1.050
1.126
1.100
1.102
1.200
1.124
1.148
1.146
1.096
1.132
1.106
1.062
1.098
1.124
1.068
1.096
1.066
1.064
1.070
1.070
1.136
1.156
1.102
1.094
1.074
1.058
1.104
1.056
0.926
0.940
1.000
1.034
1.080
1.082
0.972
0.910
0.858
0.890
1.046
1.068
1.084
1.016
1.066
1.090
1.060
1.108
1.082
1.038
1.074
1.068
1.034
1.092
1.088
1.064
1.120
1.052
1.012
1.038
0.964
0.912
0.914
0.760
0.702
0.672
0.674
0.724
1.042
1.004
1.018
1.080
1.084
1.010
0.978
0.958
0.878
0.988
1.064
1.024
1.070
1.094
0.960
0.886
1.012
1.056
1.012
1.088
1.106
1.048
1.064
1.076
1.032
0.988
0.934
0.782
0.714
0.948
1.044
1.062
1.092
1.050
1.100
1.074
1.032
1.074
1.114
1.064
1.104
1.122
1.070
1.144
1.112
1.044
1.090
1.132
1.068
1.156
1.148
1.084
1.108
1.084
1.062
1.102
1.104
1.110
1.130
0.988
0.990
0.862
0.756
0.794
1.172
1.048
1.044
1.038
0.986
1.042
1.066
0.998
1.024
1.032
0.988
1.082
1.102
1.064
1.094
1.112
1.100
1.168
1.164
1.122
1.144
1.116
1.120
1.138
1.098
1.088
1.072
1.006
1.032
1.084
1.056
1.122
1.124
1.078
1.114
1.054
1.038
1.064
1.026
0.986
1.066
1.002
0.848
0.768
0.918
1.066
1.006
1.072
1.062
1.024
1.052
1.064
1.004
0.844
0.774
0.756
0.756
0.938
1.098
1.020
1.016
0.920
0.796
0.742
1.024
0.878
0.914
0.972
0.934
0.994
1.052
1.044
1.068
1.096
1.050
1.098
1.144
1.098
1.140
1.118
1.080
1.172
1.138
1.044
1.096
0.988
0.870
0.810
0.906
0.920
1.084
1.094
1.042
1.092
1.074
1.016
1.076
1.078
1.072
1.066
1.046
1.030
1.064
1.054
0.940
1.024
1.060
1.044
1.098
1.084
1.040
1.020
0.998
0.790
0.698
0.694
0.670
0.678
0.732
0.748
0.700
0.680
0.672
0.668
0.658
0.636
0.624
0.624
0.618
0.608
0.604
0.596
0.602
0.620
0.620
0.630
0.646
0.626
0.622
0.622
0.630
0.658
0.750
0.890
0.952
0.946
0.918
0.932
0.988
1.024
1.042
1.074
1.040
1.084
1.082
1.016
1.028
1.072
1.034
1.080
1.060
1.054
1.020
0.944
1.004
0.844
0.780
0.864
1.126
1.064
1.094
1.106
1.144
1.094
1.012
1.004
0.936
0.888
1.004
1.048
1.002
0.854
0.848
0.994
0.998
1.102
1.088
1.020
1.018
0.966
0.974
1.008
0.980
1.010
1.008
1.024
1.030
0.960
0.992
1.012
0.972
1.018
1.008
0.996
1.018
0.966
0.950
0.798
0.732
0.706
0.682
0.662
0.666
0.654
0.642
0.640
0.628
0.620
0.606
0.604
0.602
0.598
0.590
0.588
0.582
0.584
0.586
0.594
0.590
0.582
0.578
0.582
0.586
0.590
0.600
0.622
0.634
0.662
0.660
0.666
0.668
0.670
0.656
0.642
0.650
0.700
0.774
0.808
0.780
0.706
0.660
0.650
0.704
0.914
0.886
0.938
0.986
0.984
0.920
0.864
0.786
0.780
0.760
0.746
0.898
0.990
0.998
0.972
0.946
0.928
0.902
0.816
0.808
0.858
0.954
0.950
0.910
0.820
0.786
0.780
0.824
0.894
0.898
0.912
0.940
0.942
0.924
0.896
0.792
0.754
0.728
0.702
0.706
0.700
0.686
0.670
0.632
0.640
0.624
0.622
0.598
0.622
0.650
0.866
0.832
0.882
0.938
0.972
1.002
1.030
1.022
0.914
0.860
0.786
0.728
0.710
0.698
0.746
0.906
0.950
0.892
0.848
0.790
0.776
0.766
0.844
0.882
0.894
0.830
0.732
0.680
0.664
0.630
0.620
0.626
0.668
0.866
0.874
0.842
0.766
0.732
0.694
0.656
0.656
0.644
0.632
0.616
0.626
0.626
0.644
0.654
0.682
0.664
0.660
0.638
0.642
0.628
0.630
0.634
0.640
0.638
0.656
0.678
0.672
0.658
0.642
0.638
0.648
0.650
0.656
0.658
0.680
0.706
0.690
0.660
0.662
0.676
0.668
0.684
0.690
0.726
0.750
0.696
0.694
0.674
0.690
0.712
0.736
0.760
0.750
0.752
0.776
0.772
0.808
0.844
0.864
0.852
0.818
0.724
0.698
0.664
0.670
0.694
0.696
0.672
0.686
0.698
0.684
0.700
0.710
0.748
0.714
0.680
0.706
0.770
0.866
0.912
0.872
0.896
0.910
0.862
0.900
0.962
0.912
0.936
0.936
0.908
0.892
0.874
0.834
0.844
0.856
0.846
0.856
0.834
0.760
0.752
0.704
0.712
0.680
0.660
0.654
0.690
0.734
0.782
0.760
0.816
0.846
0.854
0.836
0.824
0.844
0.788
0.812
0.866
0.900
0.804
0.756
0.822
0.900
0.894
0.884
0.870
0.856
0.820
0.844
0.846
0.842
0.854
0.936
0.950
0.976
0.958
0.908
0.840
0.776
0.732
0.696
0.718
0.840
0.998
0.996
0.920
0.886
0.842
0.792
0.760
0.698
0.726
0.720
0.768
0.878
0.818
0.770
0.786
0.828
0.840
0.778
0.718
0.680
0.656
0.652
0.664
0.738
0.824
0.826
0.818
0.774
0.770
0.752
0.718
0.724
0.822
0.858
0.952
0.928
0.842
0.784
0.804
0.812
0.804
0.908
0.930
0.890
0.874
0.886
0.890
0.830
0.850
0.786
0.672
0.650
0.666
0.692
0.798
0.930
0.878
0.858
0.798
0.796
0.770
0.818
0.876
0.824
0.756
0.706
0.702
0.746
0.826
0.916
0.966
0.986
0.952
0.924
0.896
0.886
0.886
0.860
0.814
0.786
0.792
0.820
0.856
0.822
0.798
0.846
1.018
1.080
1.060
1.018
0.958
0.872
0.824
0.810
0.892
0.954
1.048
1.060
1.024
0.960
0.940
0.908
0.808
0.844
0.888
0.944
0.946
0.920
0.958
1.018
1.004
0.968
0.912
0.858
0.838
0.822
0.832
0.930
1.014
0.978
1.022
1.062
1.050
1.006
0.906
0.820
0.818
0.852
0.898
0.904
0.964
0.988
0.996
0.942
0.900
0.872
0.818
0.796
0.852
0.858
0.878
0.820
0.806
0.826
0.832
0.892
0.848
0.804
0.784
0.766
0.710
0.698
0.670
0.720
0.816
0.902
0.870
0.858
0.878
0.862
0.794
0.770
0.770
0.766
0.790
0.816
0.810
0.770
0.758
0.746
0.692
0.674
0.678
0.670
0.660
0.680
0.688
0.710
0.732
0.748
0.742
0.692
0.684
0.702
0.728
0.822
0.902
0.882
0.822
0.794
0.840
0.886
0.832
0.740
0.704
0.734
0.796
0.834
0.734
0.724
0.654
0.628
0.626
0.650
0.788
0.830
0.826
0.818
0.842
0.842
0.844
0.768
0.734
0.712
0.840
0.894
0.900
0.842
0.788
0.738
0.700
0.642
0.646
0.634
0.624
0.630
0.616
0.612
0.602
0.626
0.624
0.656
0.674
0.652
0.680
0.748
0.848
0.836
0.886
0.890
0.882
0.908
0.920
0.870
0.822
0.874
0.972
0.876
0.866
0.734
0.660
0.632
0.612
0.594
0.608
0.630
0.702
0.804
0.776
0.788
0.818
0.746
0.744
0.810
0.784
0.708
0.674
0.658
0.662
0.672
0.712
0.734
0.718
0.716
0.694
0.700
0.698
0.696
0.672
0.658
0.680
0.726
0.852
0.866
0.792
0.732
0.732
0.830
0.948
0.894
0.814
0.790
0.866
0.868
0.830
0.822
0.796
0.752
0.750
0.796
0.796
0.702
0.664
0.644
0.674
0.736
0.872
0.834
0.866
0.836
0.748
0.668
0.660
0.676
0.678
0.706
0.660
0.710
0.694
0.664
0.660
0.654
0.646
0.644
0.638
0.684
0.706
0.688
0.672
0.670
0.680
0.658
0.624
0.606
0.616
0.632
0.632
0.688
0.754
0.790
0.754
0.704
0.688
0.654
0.630
0.618
0.610
0.594
0.634
0.712
0.722
0.810
0.842
0.862
0.852
0.842
0.818
0.798
0.774
0.768
0.742
0.716
0.692
0.648
0.626
0.628
0.660
0.788
0.802
0.746
0.700
0.702
0.714
0.724
0.696
0.662
0.620
0.614
0.612
0.640
0.702
0.792
0.836
0.724
0.682
0.678
0.716
0.742
0.706
0.716
0.748
0.812
0.786
0.774
0.748
0.706
0.670
0.674
0.720
0.720
0.700
0.700
0.730
0.730
0.762
0.794
0.762
0.750
0.906
0.804
0.702
0.670
0.694
0.750
0.700
0.758
0.748
0.722
0.760
0.794
0.758
0.710
0.712
0.716
0.678
0.728
0.850
0.890
0.888
0.870
0.860
0.794
0.804
0.786
0.758
0.702
0.706
0.788
0.846
0.866
0.750
0.762
0.764
0.776
0.746
0.728
0.746
0.734
0.678
0.670
0.700
0.742
0.650
0.680
0.648
0.658
0.756
0.888
0.882
0.862
0.820
0.798
0.764
0.762
0.738
0.878
0.938
0.900
0.940
0.874
0.770
0.696
0.696
0.752
0.904
0.934
0.894
0.832
0.836
0.868
0.870
0.876
0.894
0.966
1.008
0.982
0.986
0.962
0.948
0.930
0.898
0.910
0.892
0.884
0.866
0.870
0.914
0.924
0.940
0.928
0.906
0.812
0.724
0.728
0.802
0.872
0.836
0.736
0.726
0.778
0.836
0.852
0.842
0.832
0.860
0.920
0.954
0.888
0.894
0.900
0.922
0.964
0.858
0.952
0.942
0.948
0.950
0.918
0.890
0.812
0.814
0.920
0.964
1.004
1.000
0.964
0.922
0.986
1.016
1.002
0.978
0.980
0.948
0.924
0.882
0.842
0.852
0.940
0.932
0.878
0.818
0.742
0.696
0.688
0.694
0.736
0.810
0.842
0.780
0.762
0.706
0.686
0.668
0.718
0.974
0.980
0.970
0.900
0.898
0.916
0.900
0.912
0.988
1.030
1.026
0.948
0.990
1.006
0.974
0.828
0.812
0.860
0.924
0.930
0.946
0.924
0.942
0.910
0.798
0.802
0.872
0.940
0.948
0.950
0.884
0.908
0.932
0.914
0.924
0.964
0.990
0.976
0.906
0.798
0.720
0.708
0.750
1.010
0.956
0.966
0.974
0.946
0.808
0.726
0.734
0.840
0.980
0.978
0.962
0.928
0.866
0.838
0.782
0.752
0.766
0.776
0.764
0.806
0.872
0.832
0.822
0.852
0.922
0.850
0.852
0.848
0.862
0.862
0.830
0.792
0.774
0.812
0.786
0.782
0.838
0.912
0.936
0.910
0.908
0.894
0.872
0.842
0.842
0.868
0.832
0.844
0.884
0.896
0.918
0.926
0.902
0.872
0.836
0.836
0.822
0.858
0.894
0.858
0.884
0.934
0.940
0.856
0.816
0.818
0.848
0.838
0.874
0.908
0.936
0.946
0.964
0.928
0.864
0.798
0.840
0.968
1.036
0.998
0.930
0.936
0.932
0.912
0.846
0.808
0.758
0.786
0.830
0.872
0.824
0.756
0.750
0.754
0.708
0.726
0.766
0.774
0.736
0.780
0.764
0.774
0.794
0.810
0.806
0.816
0.730
0.738
0.752
0.756
0.792
0.868
0.924
0.950
0.870
0.872
0.850
0.852
0.822
0.786
0.812
0.938
1.050
1.024
0.998
1.000
0.954
0.854
0.770
0.770
0.856
1.020
1.100
1.074
1.028
0.898
0.894
0.966
0.958
1.014
1.058
1.046
0.988
0.922
0.870
0.878
0.920
0.924
0.882
0.902
0.914
0.864
0.892
0.942
0.976
0.944
0.886
0.856
0.876
0.902
0.874
0.874
0.930
0.960
0.946
0.928
0.876
0.818
0.760
0.762
0.866
0.946
0.994
0.968
0.876
0.858
0.832
0.784
0.762
0.846
0.956
1.012
1.008
0.934
0.826
0.840
0.898
0.974
0.942
0.934
0.948
0.960
0.814
0.780
0.782
0.824
0.896
0.946
0.948
0.954
0.368
0.570
0.918
0.798
0.790
0.846
0.878
0.886
0.882
0.854
0.824
0.834
0.860
0.866
0.864
0.792
0.848
0.900
0.870
0.858
