# Supplementary material for: Stress among on-duty firefighters: an ambulatory assessment study
Source: PeerJ. 2018 Dec 11;6:e5967. doi: 10.7717/peerj.5967 (PMC6294048; doi:10.7717/peerj.5967)
Supplement: Supplemental Information 1 [file peerj-06-5967-s001.zip › RAW_DATA/FF3_2.rr]

7.716
0.890
0.858
0.850
0.852
0.832
0.854
0.876
0.880
0.854
0.872
0.874
0.860
0.868
0.872
0.844
0.868
0.862
0.814
0.798
0.810
0.776
0.774
0.798
0.796
0.824
0.848
0.828
0.828
0.840
0.862
0.848
0.886
0.878
0.908
0.952
0.974
0.924
0.930
0.912
0.882
0.872
0.908
0.958
0.936
0.980
0.966
0.936
0.930
0.902
0.884
0.906
0.918
0.906
0.930
0.928
0.902
0.890
0.930
0.862
0.822
0.838
0.878
0.872
0.846
0.856
0.812
0.774
0.746
0.746
0.786
0.838
0.864
0.880
0.908
0.898
0.884
0.884
0.874
0.844
0.836
0.866
0.864
0.882
0.894
0.876
0.874
0.896
0.890
0.878
0.888
0.854
0.838
0.828
0.828
0.810
0.856
0.900
0.882
0.862
0.850
0.844
0.846
0.890
0.888
0.892
0.898
0.884
0.850
0.818
0.776
0.778
0.774
0.806
0.838
0.860
0.866
0.844
0.836
0.860
0.854
0.836
0.838
0.808
0.764
0.758
0.570
0.692
0.768
0.744
0.724
0.714
0.694
0.692
0.700
0.702
0.706
0.706
0.714
0.714
0.710
0.716
0.718
0.720
0.710
0.708
0.696
0.670
0.670
0.664
0.668
0.686
0.686
0.676
0.646
0.650
0.644
0.640
0.642
0.646
0.652
0.664
0.676
0.690
0.692
0.686
0.680
0.678
0.664
0.682
0.682
0.688
0.738
0.730
0.732
0.740
0.720
0.694
0.674
0.688
0.680
0.722
0.774
0.838
0.772
0.724
0.734
0.720
0.704
0.700
0.692
0.680
0.670
0.662
0.654
0.650
0.644
0.638
0.632
0.640
0.648
0.676
0.704
0.760
0.826
0.782
0.770
0.826
0.988
0.934
0.794
0.788
0.824
0.892
0.990
0.958
0.842
0.772
0.730
0.742
0.784
0.804
0.768
0.730
0.714
0.698
0.660
0.658
0.650
0.630
0.626
0.616
0.624
0.620
0.622
0.634
0.636
0.646
0.658
0.644
0.634
0.638
0.640
0.632
0.630
0.636
0.628
0.630
0.616
0.622
0.610
0.606
0.606
0.604
0.594
0.590
0.590
0.590
0.586
0.584
0.594
0.588
0.594
0.592
0.590
0.592
0.588
0.584
0.580
0.582
0.584
0.580
0.570
0.566
0.584
0.572
0.566
0.564
0.574
0.556
0.558
0.558
0.554
0.548
0.550
0.548
0.542
0.542
0.536
0.540
0.542
0.538
0.534
0.532
0.540
0.538
0.542
0.538
0.534
0.542
0.546
0.540
0.542
0.546
0.550
0.548
0.546
0.548
0.544
0.550
0.542
0.550
0.548
0.554
0.552
0.554
0.560
0.556
0.558
0.556
0.558
0.558
0.554
0.552
0.548
0.546
0.546
0.538
0.538
0.532
0.536
0.548
0.568
0.580
0.588
0.630
0.656
0.658
0.654
0.666
0.650
0.636
0.638
0.632
0.622
0.614
0.604
0.588
0.578
0.576
0.584
0.582
0.598
0.646
0.670
0.688
0.692
0.676
0.626
0.638
0.642
0.604
0.600
0.610
0.620
0.622
0.632
0.624
0.614
0.612
0.612
0.620
0.632
0.650
0.642
0.632
0.634
0.626
0.630
0.640
0.662
0.776
0.916
0.872
0.860
0.850
0.864
0.898
0.950
0.954
0.894
0.828
0.798
0.780
0.760
0.802
0.764
0.744
0.762
0.816
0.934
0.930
0.924
0.908
0.782
0.702
0.664
0.642
0.632
0.642
0.750
0.738
0.746
0.722
0.762
1.000
0.992
1.030
0.978
0.844
0.818
0.774
0.714
0.694
0.738
1.160
0.912
0.778
0.776
0.750
0.708
0.682
0.672
0.724
0.834
0.814
0.776
0.794
0.786
0.774
0.760
0.668
0.682
0.674
0.668
0.706
0.764
0.808
0.772
0.672
0.696
0.694
0.740
1.012
1.112
1.052
0.954
0.934
0.826
0.840
0.920
0.996
1.080
1.158
1.138
1.022
0.888
0.754
0.726
0.736
0.722
0.730
0.792
0.918
0.988
1.030
0.974
0.894
0.866
0.836
0.802
0.772
0.754
0.748
0.696
0.696
0.680
0.690
0.712
1.000
0.990
1.062
1.130
1.148
1.166
1.138
0.998
0.930
0.920
0.848
0.770
0.712
0.670
0.668
0.662
0.672
0.706
0.768
0.902
0.960
0.900
0.844
0.842
0.850
0.822
0.818
0.802
0.782
0.774
0.766
0.788
0.700
0.710
0.666
0.660
0.670
0.708
0.784
0.912
0.824
0.776
0.790
0.750
0.726
0.740
0.836
0.952
0.986
0.964
0.896
0.820
0.784
0.748
0.692
0.672
0.650
0.632
0.624
0.638
0.812
1.022
0.954
0.944
0.782
0.774
0.762
0.806
0.898
0.870
0.846
0.812
0.784
0.748
0.726
0.702
0.680
0.634
0.630
0.628
0.622
0.632
0.684
0.808
0.844
0.888
0.878
0.832
0.768
0.718
0.692
0.678
0.666
0.714
0.844
0.880
0.934
0.920
0.958
0.982
1.024
1.062
0.996
0.998
0.964
0.894
0.822
0.770
0.736
0.698
0.640
0.634
0.610
0.606
0.616
0.672
0.844
0.888
0.898
0.962
0.988
0.974
0.888
0.860
0.854
0.846
0.846
0.860
0.856
0.794
0.804
0.760
0.726
0.732
0.746
0.906
1.034
1.018
0.984
0.868
0.810
0.820
0.880
0.946
0.964
0.882
0.878
0.820
0.774
0.840
1.008
1.048
1.062
0.920
0.858
0.798
0.736
0.770
0.796
1.216
1.134
1.000
0.892
0.880
0.882
0.890
0.898
0.870
0.874
0.910
0.970
1.008
0.960
0.918
0.880
0.840
0.816
0.720
0.718
0.664
0.648
0.648
0.676
0.798
0.924
0.928
0.938
0.978
0.992
0.942
0.930
0.918
0.780
0.748
0.692
0.672
0.684
0.774
0.978
0.898
1.016
1.062
1.014
1.162
1.136
1.034
0.870
0.790
0.718
0.700
0.752
0.872
1.146
1.060
1.038
0.994
0.828
0.822
0.846
0.906
0.826
0.904
0.976
0.926
0.866
0.788
0.724
0.738
0.720
0.724
0.756
0.716
0.770
0.780
0.808
0.828
0.838
0.862
0.838
0.800
0.764
0.732
0.788
0.876
1.070
0.952
1.050
1.078
1.030
1.000
0.948
0.904
0.872
0.794
0.790
0.780
0.738
0.734
0.814
0.850
0.962
0.794
0.754
0.738
0.728
0.726
0.716
0.712
0.706
0.688
0.680
0.674
0.674
0.670
0.670
0.672
0.676
0.674
0.678
0.652
0.678
0.680
0.688
0.716
0.744
0.736
0.732
0.724
0.716
0.684
0.680
0.658
0.642
0.646
0.656
0.666
0.668
0.694
0.720
0.730
0.736
0.740
0.710
0.702
0.672
0.652
0.654
0.644
0.640
0.652
0.664
0.664
0.670
0.680
0.694
0.702
0.652
0.642
0.654
0.658
0.656
0.660
0.660
0.650
0.650
0.666
0.680
0.666
0.664
0.622
0.648
0.638
0.630
0.632
0.634
0.628
0.618
0.620
0.624
0.636
0.616
0.622
0.656
0.856
0.824
0.848
0.888
0.898
0.808
0.746
0.710
0.688
0.674
0.668
0.664
0.656
0.620
0.634
0.618
0.596
0.594
0.608
0.636
0.748
0.850
0.834
0.910
0.962
0.958
0.970
0.794
0.706
0.710
0.700
0.802
1.088
1.012
1.076
0.990
0.876
0.740
0.718
0.704
0.718
0.798
0.760
1.106
1.062
1.108
1.136
1.176
0.964
0.834
0.756
0.696
0.658
0.666
0.668
0.716
0.710
0.820
0.888
1.004
1.078
0.978
0.836
0.768
0.700
0.672
0.684
0.682
0.728
0.874
0.956
0.986
0.980
0.978
0.966
0.902
1.098
1.136
0.928
0.816
0.728
0.710
0.700
0.716
1.010
0.876
0.862
0.914
0.846
0.792
0.816
0.926
1.004
1.002
0.936
0.942
0.820
0.792
0.788
1.224
1.210
1.192
1.182
1.034
0.958
0.890
0.826
0.754
0.708
0.660
0.618
0.616
0.614
0.608
0.636
0.778
0.848
0.854
0.912
1.034
1.106
1.156
1.176
1.024
0.906
0.748
0.706
0.672
0.686
0.790
1.068
1.052
0.874
0.940
0.938
0.978
0.986
0.968
0.946
0.874
0.832
0.806
0.730
0.702
0.658
0.642
0.648
0.654
0.742
1.018
0.906
0.972
0.914
0.788
0.762
0.786
0.952
0.948
0.862
0.938
0.922
0.846
0.874
0.904
0.946
0.990
0.960
0.958
0.844
0.848
0.878
0.808
0.864
0.954
0.860
0.798
0.812
0.794
0.768
0.760
0.720
0.696
0.694
0.692
0.758
0.966
0.902
0.888
0.812
0.730
0.746
0.704
0.678
0.674
0.680
0.714
0.688
0.744
0.758
0.854
0.884
0.842
0.826
0.846
0.768
0.774
0.768
0.768
0.730
0.732
0.754
0.782
0.916
0.798
0.814
0.790
0.770
0.752
0.710
0.734
0.710
0.704
0.704
0.680
0.744
0.770
0.760
0.832
0.810
0.796
0.818
0.920
0.882
0.794
0.764
0.756
0.734
0.724
0.734
0.780
0.818
0.818
0.748
0.766
0.746
0.740
0.718
0.722
0.762
0.828
0.892
0.822
0.786
0.830
0.844
0.892
0.914
0.834
0.776
0.746
0.722
0.696
0.708
0.704
0.702
0.700
0.694
0.692
0.686
0.682
0.678
0.666
0.654
0.638
0.648
0.672
0.798
0.884
0.862
0.826
0.804
0.840
0.876
0.924
0.876
0.796
0.798
0.794
0.780
0.818
0.774
0.734
0.740
0.768
0.774
0.736
0.776
0.782
0.784
0.724
0.700
0.706
0.672
0.672
0.680
0.672
0.664
0.694
0.840
0.754
0.740
0.738
0.724
0.702
0.686
0.666
0.662
0.650
0.642
0.628
0.632
0.630
0.628
0.622
0.626
0.626
0.640
0.652
0.672
0.666
0.684
0.680
0.656
0.662
0.652
0.644
0.640
0.638
0.632
0.626
0.616
0.622
0.616
0.612
0.608
0.614
0.616
0.614
0.624
0.632
0.618
0.632
0.632
0.642
0.632
0.634
0.636
0.624
0.626
0.632
0.618
0.618
0.620
0.616
0.620
0.602
0.604
0.592
0.600
0.606
0.642
0.786
0.820
0.844
0.872
0.900
0.890
0.752
0.714
0.700
0.668
0.668
0.652
0.678
0.724
0.792
0.838
0.756
0.734
0.716
0.738
0.752
0.740
0.702
0.686
0.688
0.684
0.698
0.714
0.728
0.726
0.690
0.666
0.678
0.662
0.656
0.656
0.646
0.650
0.662
0.666
0.648
0.664
0.662
0.644
0.634
0.644
0.640
0.626
0.630
0.638
0.634
0.630
0.640
0.648
0.634
0.654
0.672
0.672
0.658
0.656
0.658
0.648
0.622
0.620
0.610
0.592
0.586
0.584
0.578
0.574
0.562
0.564
0.560
0.554
0.544
0.540
0.536
0.524
0.526
0.520
0.532
0.530
0.538
0.538
0.548
0.548
0.554
0.550
0.548
0.566
0.604
0.642
0.672
0.786
0.774
0.776
0.752
0.732
0.696
0.674
0.648
0.634
0.622
0.608
0.612
0.596
0.584
0.584
0.584
0.588
0.576
0.586
0.580
0.576
0.578
0.578
0.578
0.576
0.576
0.572
0.574
0.574
0.574
0.580
0.574
0.574
0.570
0.568
0.566
0.560
0.556
0.552
0.544
0.542
0.536
0.534
0.526
0.526
0.518
0.534
0.574
0.616
0.648
0.648
0.652
0.608
0.608
0.598
0.590
0.598
0.584
0.576
0.574
0.552
0.552
0.554
0.554
0.558
0.558
0.564
0.572
0.572
0.576
0.576
0.566
0.564
0.576
0.558
0.554
0.566
0.568
0.560
0.560
0.554
0.550
0.544
0.540
0.544
0.528
0.528
0.526
0.520
0.516
0.510
0.508
0.506
0.500
0.500
0.496
0.496
0.492
0.490
0.488
0.490
0.482
0.488
0.482
0.484
0.484
0.482
0.482
0.484
0.482
0.478
0.478
0.478
0.478
0.480
0.480
0.482
0.482
0.480
0.484
0.490
0.502
0.514
0.544
0.554
0.588
0.636
0.652
0.656
0.650
0.682
0.656
0.658
0.670
0.628
0.616
0.602
0.598
0.584
0.578
0.580
0.580
0.580
0.580
0.588
0.586
0.578
0.582
0.580
0.580
0.576
0.580
0.588
0.586
0.584
0.566
0.576
0.568
0.560
0.556
0.556
0.554
0.540
0.536
0.534
0.532
0.522
0.522
0.524
0.530
0.528
0.534
0.538
0.548
0.562
0.560
0.560
0.566
0.568
0.562
0.574
0.590
0.590
0.586
0.590
0.592
0.580
0.578
0.582
0.580
0.574
0.586
0.586
0.580
0.584
0.600
0.602
0.586
0.596
0.592
0.596
0.580
0.590
0.590
0.586
0.588
0.602
0.614
0.606
0.612
0.622
0.622
0.604
0.616
0.614
0.610
0.598
0.602
0.604
0.598
0.590
0.598
0.602
0.604
0.592
0.610
0.598
0.592
0.580
0.572
0.570
0.578
0.584
0.586
0.584
0.592
0.578
0.600
0.590
0.592
0.602
0.602
0.604
0.608
0.612
0.612
0.604
0.590
0.586
0.580
0.586
0.586
0.600
0.606
0.612
0.610
0.616
0.624
0.618
0.610
0.612
0.610
0.616
0.626
0.596
0.592
0.594
0.608
0.616
0.640
0.662
0.686
0.680
0.666
0.662
0.648
0.646
0.642
0.646
0.670
0.668
0.676
0.676
0.644
0.616
0.652
0.626
0.614
0.614
0.622
0.636
0.616
0.626
0.644
0.646
0.656
0.652
0.654
0.646
0.664
0.650
0.628
0.628
0.626
0.632
0.626
0.608
0.598
0.594
0.604
0.590
0.590
0.602
0.614
0.640
0.618
0.632
0.622
0.626
0.620
0.626
0.622
0.610
0.648
0.632
0.614
0.620
0.612
0.612
0.610
0.604
0.614
0.628
0.654
0.678
0.716
0.742
0.752
0.718
0.694
0.696
0.668
0.634
0.646
0.652
0.658
0.662
0.686
0.704
0.712
0.724
0.718
0.736
0.706
0.724
0.768
0.778
0.772
0.778
0.734
0.730
0.722
0.682
0.668
0.654
0.676
0.698
0.720
0.710
0.664
0.674
0.668
0.646
0.618
0.624
0.610
0.612
0.606
0.610
0.622
0.630
0.630
0.638
0.650
0.674
0.664
0.664
0.684
0.714
0.706
0.704
0.706
0.706
0.714
0.722
0.706
0.696
0.664
0.650
0.620
0.602
0.610
0.600
0.612
0.684
0.720
0.688
0.716
0.746
0.786
0.762
0.764
0.736
0.700
0.728
0.818
0.852
0.868
0.844
0.778
0.720
0.686
0.670
0.660
0.660
0.654
0.660
0.666
0.662
0.648
0.636
0.646
0.664
0.680
0.690
0.722
0.744
0.690
0.696
0.704
0.702
0.722
0.752
0.824
0.822
0.896
0.916
0.848
0.878
0.866
0.874
0.898
0.894
0.858
0.874
0.846
0.814
0.842
0.850
0.822
0.814
0.808
0.766
0.768
0.768
0.756
0.776
0.776
0.740
0.734
0.712
0.670
0.658
0.648
0.632
0.638
0.628
0.638
0.628
0.642
0.646
0.652
0.636
0.640
0.644
0.644
0.638
0.648
0.656
0.666
0.668
0.680
0.716
0.742
0.762
0.800
0.800
0.794
0.808
0.758
0.732
0.696
0.678
0.656
0.652
0.648
0.666
0.718
0.838
0.784
0.764
0.754
0.742
0.734
0.730
0.740
0.756
0.716
0.734
0.728
0.750
0.742
0.734
0.758
0.800
0.814
0.772
0.766
0.756
0.714
0.690
0.708
0.734
0.756
0.724
0.734
0.742
0.726
0.742
0.758
0.772
0.788
0.806
0.846
0.844
0.834
0.798
0.804
0.828
0.810
0.802
0.796
0.752
0.756
0.756
0.724
0.750
0.780
0.762
0.764
0.780
0.778
0.786
0.790
0.778
0.758
0.778
0.816
0.828
0.844
0.850
0.844
0.832
0.848
0.852
0.846
0.874
0.868
0.842
0.850
0.816
0.780
0.776
0.792
0.786
0.818
0.852
0.816
0.808
0.800
0.786
0.794
0.794
0.768
0.768
0.762
0.746
0.750
0.764
0.742
0.750
0.724
0.730
0.766
0.742
0.758
0.790
0.812
0.794
0.800
0.816
0.814
0.824
0.808
0.766
0.758
0.758
0.742
0.754
0.786
0.814
0.870
0.898
0.894
0.816
0.800
0.770
0.724
0.712
0.692
0.680
0.696
0.720
0.722
0.730
0.762
0.802
0.770
0.800
0.830
0.848
0.846
0.848
0.808
0.830
0.810
0.786
0.822
0.872
0.880
0.840
0.814
0.820
0.764
0.776
0.776
0.736
0.748
0.728
0.708
0.726
0.752
0.832
0.870
0.902
0.886
0.892
0.782
0.730
0.720
0.718
0.714
0.722
0.718
0.722
0.738
0.766
0.756
0.742
0.716
0.734
0.722
0.734
0.750
0.776
0.800
0.850
0.892
0.808
0.748
0.780
0.736
0.734
0.742
0.736
0.716
0.708
0.720
0.738
0.742
0.794
0.894
0.898
0.838
0.830
0.820
0.798
0.772
0.764
0.770
0.740
0.716
0.724
0.724
0.736
0.734
0.716
0.712
0.730
0.724
0.712
0.700
0.698
0.696
0.674
0.680
0.680
0.696
0.704
0.724
0.752
0.780
0.770
0.782
0.788
0.764
0.740
0.716
0.708
0.672
0.684
0.684
0.686
0.700
0.714
0.740
0.728
0.728
0.734
0.728
0.728
0.724
0.718
0.698
0.716
0.706
0.704
0.712
0.708
0.698
0.692
0.686
0.688
0.690
0.698
0.708
0.698
0.704
0.698
0.724
0.694
0.692
0.692
0.674
0.672
0.668
0.668
0.662
0.668
0.716
0.730
0.700
0.692
0.686
0.678
0.674
0.672
0.670
0.668
0.668
0.696
0.716
0.708
0.728
0.770
0.720
0.714
0.704
0.706
0.680
0.668
0.692
0.704
0.776
0.730
0.752
0.782
0.760
0.776
0.768
0.734
0.734
0.722
0.734
0.730
0.712
0.718
0.720
0.732
0.718
0.724
0.738
0.752
0.732
0.700
0.700
0.706
0.744
0.784
0.806
0.822
0.814
0.770
0.744
0.736
0.728
0.716
0.732
0.766
0.832
0.876
0.874
0.864
0.864
0.862
0.808
0.760
0.748
0.742
0.710
0.728
0.746
0.754
0.798
0.860
0.806
0.840
0.816
0.768
0.744
0.722
0.708
0.730
0.742
0.742
0.762
0.782
0.796
0.796
0.800
0.808
0.770
0.780
0.802
0.780
0.824
0.848
0.874
0.856
0.900
0.938
0.868
0.866
0.852
0.808
0.798
0.822
0.812
0.764
0.756
0.732
0.698
0.708
0.686
0.694
0.672
0.654
0.680
0.684
0.710
1.038
0.954
0.922
0.878
0.832
0.772
0.714
0.698
0.650
0.660
0.636
0.620
0.610
0.602
0.594
0.586
0.582
0.586
0.578
0.574
0.572
0.582
0.588
0.590
0.602
0.604
0.636
0.690
0.714
0.736
0.720
0.698
0.690
0.680
0.666
0.650
0.642
0.632
0.628
0.624
0.626
0.638
0.628
0.636
0.646
0.638
0.646
0.664
0.658
0.652
0.664
0.674
0.662
0.668
0.668
0.658
0.664
0.652
0.652
0.654
0.656
0.674
0.678
0.668
0.666
0.682
0.672
0.674
0.670
0.666
0.652
0.652
0.626
0.612
0.614
0.608
0.590
0.586
0.592
0.606
0.614
0.640
0.632
0.628
0.642
0.646
0.640
0.646
0.650
0.652
0.646
0.642
0.644
0.634
0.632
0.626
0.626
0.612
0.628
0.634
0.636
0.654
0.652
0.690
0.696
0.692
0.726
0.714
0.706
0.706
0.708
0.688
0.680
0.660
0.648
0.650
0.652
0.662
0.654
0.666
0.672
0.676
0.676
0.680
0.690
0.732
0.722
0.766
0.804
0.784
0.772
0.778
0.772
0.732
0.758
0.772
0.752
0.752
0.782
0.802
0.750
0.788
0.848
0.858
0.788
0.804
0.870
0.810
0.844
0.882
0.820
0.736
0.770
0.802
0.800
0.748
0.744
0.756
0.750
0.776
0.834
0.866
0.810
0.840
0.842
0.752
0.738
0.764
0.840
0.956
0.932
0.912
0.810
0.746
0.712
0.690
0.668
0.662
0.656
0.648
0.648
0.664
0.694
0.694
0.764
0.878
0.806
0.766
0.786
0.808
0.752
0.714
0.676
0.702
0.710
0.708
0.732
0.752
0.728
0.716
0.730
0.748
0.750
0.752
0.792
0.840
0.848
0.778
0.768
0.730
0.744
0.746
0.778
0.798
0.758
0.760
0.782
0.762
0.782
0.808
0.798
0.842
0.784
0.836
0.858
0.854
0.822
0.802
0.776
0.772
0.740
0.712
0.762
0.732
0.730
0.726
0.718
0.708
0.716
0.702
0.696
0.678
0.656
0.686
0.722
0.752
0.806
0.776
0.784
0.766
0.724
0.730
0.716
0.702
0.700
0.706
0.710
0.658
0.682
0.666
0.674
0.678
0.704
0.696
0.714
0.702
0.682
0.682
0.680
0.662
0.664
0.664
0.660
0.646
0.652
0.656
0.658
0.668
0.694
0.738
0.714
0.726
0.746
0.714
0.684
0.686
0.698
0.708
0.660
0.720
0.736
0.734
0.706
0.720
0.722
0.714
0.694
0.700
0.702
0.704
0.676
0.702
0.704
0.704
0.710
0.704
0.726
0.722
0.746
0.762
0.738
0.724
0.694
0.700
0.670
0.680
0.666
0.660
0.664
0.658
0.666
0.684
0.650
0.706
0.790
0.880
0.776
0.786
0.774
0.728
0.730
0.732
0.702
0.706
0.712
0.692
0.696
0.698
0.696
0.688
0.706
0.722
0.712
0.728
0.756
0.740
0.746
0.772
0.742
0.738
0.732
0.734
0.708
0.738
0.762
0.728
0.730
0.724
0.702
0.700
0.692
0.666
0.676
0.676
0.680
0.694
0.696
0.704
0.706
0.730
0.728
0.748
0.730
0.722
0.734
0.746
0.744
0.720
0.716
0.708
0.690
0.694
0.698
0.696
0.680
0.694
0.706
0.702
0.676
0.694
0.682
0.656
0.672
0.640
0.648
0.646
0.630
0.628
0.614
0.622
0.624
0.618
0.628
0.634
0.634
0.632
0.638
0.638
0.644
0.656
0.678
0.696
0.692
0.678
0.670
0.672
0.676
0.676
0.656
0.648
0.646
0.638
0.618
0.612
0.628
0.614
0.612
0.610
0.616
0.612
0.610
0.608
0.608
0.608
0.620
0.648
0.668
0.728
0.802
0.870
0.834
0.852
0.856
0.808
0.804
0.790
0.762
0.778
0.800
0.818
0.790
0.766
0.740
0.690
0.696
0.694
0.738
0.720
0.752
0.770
0.732
0.746
0.754
0.760
0.710
0.722
0.712
0.700
0.692
0.692
0.682
0.668
0.670
0.676
0.680
0.706
0.756
0.830
0.840
0.910
0.896
0.848
0.880
0.868
0.834
0.866
0.852
0.870
0.936
0.896
0.938
0.910
0.866
0.860
0.814
0.792
0.806
0.830
0.814
0.836
0.922
0.864
0.894
0.910
0.904
0.946
0.952
0.942
0.924
0.924
0.908
0.860
0.852
0.872
0.834
0.836
0.884
0.896
0.836
0.836
0.788
0.792
0.868
0.866
0.866
0.840
0.798
0.768
0.724
0.744
0.742
0.738
0.734
0.768
0.866
0.924
0.850
0.852
0.894
0.852
0.850
0.880
0.832
0.824
0.810
0.784
0.764
0.780
0.830
0.828
0.836
0.782
0.768
0.764
0.746
0.732
0.786
0.882
0.930
0.924
0.876
0.870
0.872
0.826
0.818
0.832
0.842
0.822
0.860
0.834
0.774
0.788
0.832
0.866
0.894
0.876
0.882
0.844
0.822
0.816
0.798
0.862
0.864
0.826
0.842
0.860
0.818
0.892
0.910
0.882
0.826
0.806
0.768
0.742
0.756
0.752
0.762
0.728
0.750
0.742
0.734
0.716
0.710
0.710
0.718
0.712
0.726
0.736
0.754
0.790
0.794
0.758
0.772
0.754
0.730
0.738
0.750
0.732
0.712
0.730
0.782
0.816
0.808
0.822
0.850
0.750
0.784
0.858
0.860
0.816
0.794
0.778
0.766
0.742
0.768
0.794
0.806
0.826
0.854
0.822
0.788
0.804
0.804
0.776
0.738
0.740
0.722
0.694
0.706
0.714
0.728
0.788
0.780
0.748
0.770
0.750
0.762
0.788
0.828
0.830
0.794
0.814
0.804
0.832
0.756
0.778
0.764
0.790
0.738
0.732
0.722
0.700
0.696
0.698
0.714
0.700
0.706
0.740
0.760
0.744
0.760
0.764
0.760
0.734
0.726
0.704
0.774
0.740
0.754
0.770
0.784
0.734
0.740
0.732
0.716
0.710
0.702
0.694
0.684
0.700
0.704
0.740
0.724
0.772
0.812
0.794
0.824
0.846
0.794
0.720
0.722
0.716
0.726
0.746
0.712
0.722
0.742
0.784
0.776
0.828
0.868
0.892
0.876
0.884
0.898
0.896
0.842
0.824
0.830
0.816
0.810
0.778
0.780
0.770
0.758
0.738
0.744
0.736
0.724
0.746
0.752
0.732
0.776
0.754
0.704
0.708
0.746
0.782
0.776
0.734
0.738
0.730
0.720
0.700
0.684
0.682
0.690
0.712
0.756
0.774
0.822
0.838
0.808
0.812
0.844
0.874
0.802
0.776
0.778
0.788
0.792
0.744
0.752
0.772
0.754
0.786
0.790
0.832
0.828
0.778
0.770
0.758
0.714
0.728
0.752
0.796
0.770
0.800
0.846
0.808
0.806
0.826
0.810
0.774
0.748
0.740
0.712
0.722
0.716
0.702
0.732
0.756
0.770
0.774
0.798
0.852
0.820
0.862
0.884
0.856
0.878
0.884
0.816
0.812
0.852
0.856
0.932
0.958
0.918
0.920
0.948
0.920
0.930
0.924
0.914
0.916
0.868
0.866
0.908
0.866
0.886
0.904
0.860
0.898
0.902
0.850
0.830
0.816
0.774
0.784
0.828
0.806
0.840
0.846
0.824
0.848
0.868
0.848
0.842
0.834
0.806
0.820
0.836
0.856
0.876
0.866
0.816
0.834
0.806
0.794
0.820
0.836
0.814
0.816
0.826
0.800
0.790
0.796
0.798
0.754
0.754
0.754
0.750
0.738
0.746
0.774
0.752
0.754
0.776
0.768
0.796
0.762
0.730
0.728
0.720
0.718
0.738
0.734
0.770
0.770
0.784
0.816
0.774
0.766
0.762
0.742
0.736
0.740
0.768
0.766
0.772
0.756
0.800
0.854
0.892
0.868
0.798
0.776
0.758
0.734
0.736
0.784
0.782
0.808
0.860
0.828
0.836
0.834
0.824
0.812
0.804
0.798
0.800
0.802
0.776
0.804
0.856
0.872
0.854
0.866
0.884
0.858
0.884
0.876
0.820
0.840
0.828
0.770
0.764
0.736
0.712
0.706
0.712
0.684
0.688
0.692
0.702
0.702
0.674
0.690
0.702
0.712
0.716
0.812
0.870
0.876
0.896
0.880
0.852
0.782
0.762
0.748
0.744
0.748
0.726
0.750
0.756
0.726
0.682
0.666
0.646
0.638
0.650
0.638
0.646
0.646
0.650
0.644
0.654
0.650
0.646
0.642
0.640
0.640
0.636
0.630
0.626
0.620
0.624
0.634
0.658
0.730
0.772
0.736
0.782
0.758
0.706
0.662
0.690
0.766
0.850
0.934
0.962
0.844
0.796
0.778
0.766
0.766
0.756
0.708
0.676
0.674
0.650
0.642
0.636
0.626
0.622
0.618
0.618
0.618
0.622
0.620
0.622
0.626
0.650
0.658
0.656
0.670
0.678
0.670
0.682
0.680
0.682
0.666
0.670
0.666
0.670
0.662
0.662
0.676
0.674
0.666
0.692
0.748
0.736
0.716
0.758
0.804
0.818
0.770
0.764
0.746
0.736
0.718
0.716
0.728
0.754
0.728
0.694
0.842
0.998
0.888
0.796
0.764
0.738
0.684
0.664
0.674
0.686
0.742
0.830
0.852
0.834
0.838
0.880
0.874
0.792
0.750
0.736
0.718
0.698
0.694
0.690
0.692
0.676
0.686
0.734
0.758
0.746
0.738
0.800
0.842
0.860
0.766
0.726
0.716
0.726
0.790
0.792
0.732
0.706
0.714
0.714
0.726
0.752
0.756
0.734
0.724
0.740
0.784
0.776
0.788
0.820
0.818
0.810
0.816
0.788
0.730
0.728
0.724
0.696
0.716
0.726
0.698
0.732
0.750
0.732
0.752
0.784
0.798
0.736
0.928
0.824
0.796
0.760
0.742
0.714
0.698
0.678
0.662
0.654
0.652
0.650
0.656
0.670
0.684
0.692
0.698
0.726
0.784
0.712
0.734
0.744
0.746
0.748
0.736
0.754
0.756
0.746
0.724
0.702
0.678
0.676
0.672
0.670
0.662
0.668
0.670
0.674
0.676
0.672
0.674
0.654
0.664
0.660
0.646
0.634
0.648
0.638
0.626
0.622
0.638
0.654
0.644
0.652
0.654
0.636
0.636
0.636
0.662
0.656
0.654
0.632
0.648
0.636
0.622
0.612
0.614
0.604
0.602
0.590
0.592
0.582
0.576
0.582
0.576
0.584
0.582
0.596
0.596
0.594
0.596
0.608
0.620
0.622
0.604
0.612
0.614
0.614
0.612
0.614
0.620
0.620
0.622
0.634
0.628
0.614
0.624
0.630
0.638
0.634
0.640
0.626
0.638
0.636
0.618
0.620
0.618
0.614
0.604
0.602
0.604
0.604
0.604
0.614
0.626
0.630
0.624
0.630
0.636
0.638
0.634
0.632
0.632
0.624
0.622
0.628
0.622
0.618
0.628
0.640
0.630
0.618
0.626
0.620
0.606
0.598
0.584
0.584
0.578
0.570
0.564
0.566
0.558
0.556
0.550
0.554
0.552
0.560
0.556
0.556
0.560
0.560
0.558
0.566
0.570
0.576
0.580
0.586
0.590
0.602
0.598
0.596
0.598
0.600
0.602
0.606
0.612
0.616
0.610
0.616
0.626
0.640
0.638
0.652
0.666
0.674
0.656
0.664
0.672
0.662
0.654
0.664
0.674
0.670
0.684
0.696
0.726
0.720
0.692
0.708
0.728
0.754
0.750
0.756
0.728
0.762
0.764
0.726
0.744
0.752
0.696
0.710
0.696
0.698
0.700
0.728
0.694
0.726
0.742
0.706
0.742
0.786
0.738
0.772
0.788
0.742
0.740
0.750
0.756
0.776
0.836
0.898
0.828
0.872
0.834
0.746
0.678
0.662
0.658
0.632
0.656
0.650
0.652
0.658
0.670
0.698
0.696
0.684
0.712
0.722
0.718
0.706
0.708
0.690
0.688
0.676
0.686
0.690
0.686
0.656
0.664
0.660
0.664
0.648
0.644
0.652
0.662
0.690
0.680
0.676
0.686
0.714
0.734
0.738
0.716
0.682
0.668
0.658
0.648
0.642
0.646
0.656
0.654
0.636
0.650
0.646
0.642
0.646
0.656
0.666
0.666
0.660
0.666
0.674
0.668
0.672
0.662
0.660
0.668
0.650
0.632
0.638
0.632
0.626
0.620
0.618
0.620
0.628
0.646
0.650
0.656
0.630
0.658
0.646
0.632
0.642
0.644
0.650
0.634
0.634
0.642
0.638
0.626
0.634
0.620
0.622
0.616
0.626
0.624
0.622
0.628
0.642
0.642
0.660
0.668
0.676
0.686
0.692
0.676
0.652
0.656
0.634
0.620
0.632
0.632
0.626
0.652
0.652
0.664
0.658
0.672
0.684
0.702
0.724
0.700
0.674
0.652
0.658
0.656
0.628
0.642
0.634
0.622
0.620
0.616
0.608
0.596
0.610
0.602
0.606
0.602
0.616
0.630
0.626
0.644
0.640
0.636
0.630
0.634
0.636
0.622
0.612
0.626
0.622
0.620
0.604
0.612
0.618
0.622
0.614
0.630
0.642
0.642
0.628
0.646
0.634
0.624
0.622
0.628
0.620
0.608
0.620
0.618
0.618
0.612
0.618
0.628
0.672
0.638
0.612
0.612
0.614
0.606
0.594
0.604
0.594
0.592
0.588
0.590
0.592
0.584
0.578
0.572
0.576
0.590
0.592
0.594
0.608
0.624
0.634
0.638
0.638
0.624
0.612
0.628
0.620
0.622
0.620
0.618
0.624
0.630
0.628
0.614
0.614
0.630
0.620
0.624
0.644
0.636
0.682
0.720
0.758
0.742
0.748
0.748
0.698
0.678
0.664
0.666
0.650
0.662
0.678
0.700
0.704
0.742
0.754
0.748
0.744
0.786
0.724
0.798
0.794
0.754
0.792
0.764
0.722
0.704
0.682
0.664
0.660
0.662
0.642
0.696
0.746
0.774
0.866
0.802
0.764
0.816
0.830
0.862
0.796
0.734
0.698
0.680
0.662
0.648
0.632
0.632
0.626
0.626
0.626
0.640
0.680
0.752
0.750
0.706
0.740
0.802
0.854
0.752
0.744
0.732
0.710
0.700
0.702
0.718
0.692
0.698
0.692
0.694
0.668
0.660
0.658
0.654
0.664
0.678
0.704
0.722
0.744
0.786
0.758
0.722
0.728
0.758
0.728
0.682
0.704
0.708
0.738
0.752
0.726
0.714
0.714
0.706
0.688
0.710
0.746
0.824
0.802
0.802
0.826
0.842
0.804
0.768
0.768
0.774
0.766
0.746
0.766
0.822
0.806
0.798
0.798
0.810
0.766
0.750
0.734
0.710
0.718
0.750
0.760
0.748
0.752
0.752
0.750
0.734
0.748
0.732
0.708
0.732
0.760
0.786
0.768
0.770
0.750
0.708
0.708
0.712
0.694
0.704
0.712
0.678
0.696
0.706
0.698
0.716
0.736
0.752
0.744
0.760
0.748
0.724
0.728
0.724
0.718
0.708
0.704
0.716
0.702
0.706
0.716
0.714
0.708
0.716
0.706
0.700
0.682
0.680
0.676
0.692
0.680
0.682
0.684
0.692
0.680
0.680
0.700
0.710
0.694
0.702
0.704
0.698
0.692
0.692
0.702
0.710
0.698
0.714
0.714
0.680
0.686
0.696
0.702
0.738
0.716
0.686
0.670
0.672
0.672
0.682
0.702
0.718
0.728
0.742
0.746
0.744
0.744
0.746
0.766
0.794
0.822
0.872
0.896
0.868
0.832
0.790
0.794
0.832
0.852
0.816
0.846
0.786
0.756
0.722
0.706
0.664
0.688
0.682
0.708
0.684
0.704
0.698
0.694
0.704
0.706
0.720
0.720
0.710
0.732
0.774
0.784
0.822
0.838
0.840
0.806
0.810
0.816
0.796
0.794
0.808
0.768
0.776
0.784
0.774
0.802
0.840
0.806
0.820
0.792
0.770
0.792
0.820
0.828
0.794
0.816
0.858
0.856
0.822
0.842
0.860
0.840
0.860
0.830
0.816
0.820
0.808
0.820
0.826
0.804
0.842
0.846
0.816
0.834
0.840
0.826
0.802
0.804
0.838
0.818
0.784
0.810
0.814
0.796
0.828
0.848
0.826
0.848
0.820
0.802
0.802
0.794
0.808
0.806
0.776
0.748
0.722
0.688
0.684
0.668
0.676
0.662
0.672
0.678
0.672
0.690
0.736
0.798
0.814
0.808
0.748
0.730
0.686
0.676
0.664
0.660
0.666
0.668
0.664
0.652
0.668
0.662
0.662
0.662
0.666
0.668
0.666
0.670
0.650
0.692
0.716
0.766
0.774
0.796
0.788
0.724
0.730
0.736
0.738
0.786
0.824
0.834
0.876
0.842
0.830
0.842
0.802
0.780
0.764
0.830
0.830
0.768
0.706
0.704
0.654
0.660
0.636
0.630
0.620
0.618
0.618
0.614
0.606
0.610
0.612
0.618
0.612
0.618
0.626
0.626
0.624
0.634
0.648
0.644
0.646
0.674
0.672
0.664
0.670
0.680
0.672
0.656
0.656
0.658
0.666
0.660
0.636
0.640
0.640
0.648
0.648
0.654
0.672
0.688
0.690
0.674
0.680
0.678
0.664
0.662
0.668
0.684
0.674
0.682
0.704
0.740
0.730
0.726
0.724
0.752
0.748
0.704
0.688
0.666
0.664
0.674
0.694
0.720
0.700
0.700
0.720
0.742
0.738
0.734
0.690
0.688
0.688
0.686
0.696
0.730
0.794
0.854
0.812
0.784
0.734
0.712
0.688
0.666
0.650
0.650
0.636
0.624
0.620
0.624
0.626
0.620
0.628
0.630
0.620
0.620
0.610
0.604
0.620
0.628
0.632
0.654
0.648
0.654
0.658
0.656
0.642
0.642
0.640
0.638
0.640
0.646
0.646
0.654
0.660
0.664
0.686
0.702
0.690
0.700
0.710
0.700
0.698
0.694
0.674
0.676
0.680
0.684
0.712
0.696
0.694
0.704
0.718
0.696
0.694
0.716
0.738
0.696
0.688
0.706
0.722
0.756
0.774
0.728
0.724
0.704
0.692
0.706
0.752
0.780
0.770
0.808
0.810
0.808
0.764
0.766
0.768
0.728
0.722
0.716
0.704
0.674
0.680
0.676
0.700
0.752
0.758
0.764
0.796
0.786
0.762
0.780
0.790
0.754
0.766
0.768
0.754
0.764
0.798
0.830
0.778
0.810
0.830
0.786
0.746
0.726
0.696
0.692
0.684
0.676
0.676
0.694
0.730
0.704
0.786
0.946
0.866
0.800
0.736
0.716
0.702
0.688
0.678
0.670
0.676
0.698
0.724
0.728
0.752
0.806
0.786
0.744
0.754
0.708
0.690
0.686
0.668
0.650
0.644
0.640
0.636
0.614
0.632
0.658
0.776
0.870
0.822
0.834
0.822
0.752
0.726
0.680
0.660
0.650
0.642
0.624
0.634
0.630
0.628
0.612
0.628
0.628
0.626
0.638
0.646
0.664
0.654
0.658
0.672
0.676
0.668
0.668
0.680
0.690
0.666
0.668
0.670
0.672
0.658
0.666
0.678
0.696
0.664
0.674
0.676
0.668
0.664
0.670
0.684
0.670
0.678
0.686
0.690
0.662
0.668
0.664
0.660
0.648
0.654
0.654
0.670
0.682
0.708
0.734
0.734
0.748
0.758
0.712
0.714
0.734
0.758
0.732
0.756
0.812
0.814
0.798
0.828
0.842
0.778
0.782
0.770
0.702
0.676
0.688
0.716
0.764
0.754
0.792
0.782
0.768
0.770
0.732
0.742
0.754
0.772
0.850
0.888
0.820
0.836
0.824
0.760
0.764
0.836
0.842
0.878
0.876
0.834
0.838
0.838
0.816
0.846
0.882
0.904
0.848
0.870
0.884
0.870
0.820
0.842
0.886
0.902
0.884
0.818
0.802
0.818
0.814
0.802
0.782
0.780
0.754
0.762
0.792
0.822
0.826
0.882
0.806
0.748
0.756
0.750
0.782
0.766
0.766
0.704
0.708
0.696
0.680
0.668
0.676
0.678
0.698
0.714
0.760
0.850
0.824
0.866
0.884
0.876
0.812
0.734
0.718
0.714
0.676
0.692
0.698
0.742
0.792
0.812
0.742
0.772
0.786
0.780
0.768
0.788
0.826
0.812
1.076
0.914
0.896
1.032
0.924
0.882
0.832
0.790
0.756
0.752
0.754
0.722
0.700
0.686
0.670
0.646
0.650
0.630
0.616
0.602
0.592
0.596
0.592
0.598
0.594
0.594
0.576
0.610
0.632
0.636
0.664
0.686
0.722
0.722
0.750
0.784
0.680
0.688
0.660
0.662
0.658
0.646
0.630
0.614
0.636
0.614
0.612
0.608
0.600
0.594
0.586
0.584
0.580
0.580
0.586
0.584
0.584
0.578
0.578
0.580
0.580
0.580
0.578
0.584
0.582
0.584
0.578
0.580
0.588
0.584
0.580
0.588
0.586
0.592
0.582
0.586
0.590
0.586
0.590
0.592
0.594
0.588
0.584
0.592
0.584
0.582
0.584
0.584
0.586
0.582
0.580
0.578
0.580
0.576
0.574
0.582
0.590
0.598
0.600
0.616
0.630
0.640
0.628
0.636
0.630
0.630
0.628
0.640
0.660
0.686
0.690
0.718
0.734
0.764
0.750
0.732
0.742
0.752
0.726
0.690
0.680
0.682
0.736
0.846
0.822
0.756
0.770
0.790
0.728
0.690
0.684
0.660
0.652
0.646
0.632
0.616
0.626
0.632
0.634
0.632
0.654
0.666
0.678
0.658
0.662
0.664
0.658
0.656
0.632
0.630
0.632
0.640
0.632
0.622
0.628
0.626
0.606
0.626
0.612
0.620
0.616
0.612
0.604
0.602
0.602
0.594
0.600
0.592
0.590
0.586
0.592
0.598
0.634
0.678
0.714
0.766
0.786
0.726
0.724
0.718
0.682
0.676
0.670
0.692
0.682
0.690
0.726
0.718
0.702
0.692
0.680
0.676
0.676
0.672
0.650
0.676
0.670
0.682
0.660
0.684
0.672
0.686
0.694
0.744
0.806
0.804
0.760
0.734
0.744
0.736
0.736
0.742
0.738
0.718
0.724
0.754
0.782
0.746
0.728
0.714
0.700
0.660
0.648
0.646
0.636
0.624
0.634
0.638
0.652
0.680
0.730
0.802
0.838
0.844
0.794
0.758
0.746
0.712
0.668
0.640
0.636
0.632
0.634
0.640
0.666
0.692
0.770
0.780
0.822
0.804
0.762
0.752
0.744
0.714
0.728
0.742
0.740
0.784
0.792
0.756
0.774
0.776
0.780
0.844
0.820
0.754
0.750
0.736
0.740
0.778
0.828
0.824
0.814
0.816
0.786
0.758
0.754
0.766
0.772
0.766
0.732
0.734
0.726
0.712
0.708
0.730
0.760
0.772
0.766
0.710
0.684
0.662
0.646
0.638
0.638
0.652
0.676
0.748
0.882
0.918
0.920
0.908
0.876
0.868
0.882
0.870
0.820
0.834
0.856
0.812
0.844
0.868
0.804
0.810
0.804
0.784
0.790
0.794
0.750
0.722
0.694
0.674
0.680
0.690
0.698
0.744
0.708
0.748
0.748
0.794
0.744
0.806
0.790
0.780
0.766
0.770
0.768
0.760
0.784
0.868
0.874
0.906
0.888
0.832
0.862
0.852
0.808
0.844
0.836
0.790
0.792
0.804
0.774
0.806
0.812
0.792
0.812
0.828
0.802
0.808
0.844
0.876
0.868
0.888
0.888
0.882
0.904
0.858
0.866
0.880
0.828
0.834
0.844
0.834
0.796
0.814
0.846
0.848
0.820
0.826
0.826
0.830
0.806
0.842
0.870
0.908
0.904
0.902
0.876
0.844
0.820
0.830
0.778
0.798
0.822
0.840
0.818
0.782
0.794
0.816
0.804
0.760
0.784
0.796
0.824
0.810
0.788
0.750
0.746
0.742
0.742
0.752
0.782
0.842
0.818
0.852
0.858
0.804
0.802
0.784
0.754
0.728
0.724
0.738
0.722
0.746
0.756
0.754
0.732
0.746
0.746
0.736
0.738
0.720
0.730
0.716
0.732
0.688
0.718
0.732
0.774
0.800
0.742
0.710
0.660
0.654
0.646
0.652
0.692
0.756
0.804
0.770
0.736
0.738
0.724
0.724
0.716
0.710
0.724
0.746
0.756
0.766
0.812
0.768
0.718
0.740
0.808
0.816
0.882
0.868
0.872
0.876
0.874
0.766
0.718
0.704
0.674
0.664
0.666
0.658
0.662
0.666
0.682
0.680
0.680
0.694
0.708
0.714
0.720
0.734
0.760
0.770
0.744
0.726
0.710
0.730
0.766
0.836
0.772
0.766
0.734
0.720
0.710
0.680
0.652
0.644
0.648
0.658
0.672
0.710
0.698
0.688
0.674
0.682
0.686
0.700
0.718
0.722
0.712
0.732
0.724
0.718
0.692
0.694
0.702
0.692
0.716
0.738
0.776
0.774
0.788
0.788
0.758
0.762
0.752
0.736
0.736
0.754
0.734
0.754
0.794
0.808
0.794
0.798
0.800
0.784
0.796
0.818
0.818
0.798
0.792
0.784
0.790
0.772
0.780
0.794
0.780
0.804
0.798
0.770
0.754
0.752
0.738
0.718
0.716
0.718
0.736
0.730
0.754
0.768
0.750
0.748
0.732
0.736
0.720
0.728
0.730
0.734
0.780
0.792
0.788
0.736
0.714
0.712
0.726
0.734
0.736
0.736
0.708
0.692
0.684
0.690
0.694
0.716
0.754
0.750
0.738
0.720
0.716
0.714
0.694
0.684
0.668
0.666
0.656
0.646
0.642
0.642
0.648
0.656
0.660
0.696
0.728
0.724
0.748
0.754
0.776
0.724
0.718
0.728
0.750
0.734
0.730
0.782
0.836
0.880
0.872
0.818
0.812
0.776
0.744
0.752
0.804
0.796
0.738
0.918
0.830
0.746
0.722
0.706
0.698
0.680
0.672
0.650
0.630
0.632
0.620
0.616
0.608
0.604
0.606
0.610
0.624
0.634
0.678
0.752
0.776
0.724
0.726
0.730
0.724
0.748
0.778
0.764
0.742
0.764
0.730
0.716
0.704
0.710
0.728
0.740
0.734
0.686
0.684
0.666
0.670
0.682
0.712
0.712
0.738
0.806
0.788
0.802
0.812
0.806
0.788
0.752
0.710
0.706
0.700
0.674
0.680
0.690
0.712
0.748
0.782
0.800
0.810
0.776
0.774
0.754
0.750
0.770
0.752
0.726
0.726
0.772
0.808
0.816
0.818
0.826
0.752
0.720
0.712
0.712
0.694
0.704
0.690
0.698
0.674
0.674
0.684
0.696
0.690
0.712
0.762
0.826
0.796
0.834
0.850
0.828
0.800
0.824
0.832
0.776
0.790
0.786
0.756
0.754
0.776
0.826
0.832
0.824
0.820
0.822
0.802
0.826
0.852
0.838
0.834
0.856
0.894
0.864
0.896
0.924
0.896
0.874
0.838
0.826
0.816
0.808
0.768
0.796
0.840
0.818
0.856
0.914
0.876
0.866
0.860
0.864
0.804
0.822
0.868
0.884
0.912
0.948
0.966
0.974
0.934
0.898
0.866
0.878
0.876
0.864
0.864
0.834
0.816
0.808
0.786
0.816
0.826
0.836
0.780
0.792
0.812
0.814
0.792
0.766
0.778
0.806
0.848
0.816
0.744
0.748
0.758
0.774
0.784
0.760
0.736
0.742
0.762
0.772
0.732
0.742
0.772
0.826
0.870
0.864
0.796
0.790
0.804
0.788
0.740
0.712
0.670
0.676
0.682
0.698
0.768
0.848
0.870
0.872
0.868
0.866
0.772
0.728
0.778
0.748
0.746
0.764
0.758
0.752
0.742
0.738
0.714
0.696
0.686
0.702
0.728
0.846
0.988
0.932
0.860
0.816
0.818
0.844
0.860
0.798
0.760
0.816
0.870
0.894
0.862
0.860
0.788
0.794
0.802
0.884
0.908
0.886
0.820
0.764
0.768
0.788
0.836
0.890
0.778
0.794
0.828
0.886
0.940
0.958
0.878
0.774
0.732
0.722
0.734
0.818
1.020
1.020
0.962
0.826
0.826
0.856
0.912
0.980
0.952
0.844
0.776
0.760
0.768
0.814
0.892
0.932
0.852
0.830
0.772
0.768
0.772
0.776
0.784
0.776
0.732
0.744
0.740
0.766
0.786
0.780
0.742
0.728
0.736
0.740
0.766
0.800
0.760
0.722
0.694
0.656
0.684
0.666
0.688
0.710
0.814
0.874
0.890
0.892
0.798
0.772
0.770
0.830
0.866
0.882
0.782
0.782
0.816
0.884
0.926
0.862
0.770
0.726
0.744
0.784
0.804
0.750
0.696
0.762
0.756
0.738
0.684
0.672
0.664
0.636
0.622
0.632
0.622
0.624
0.624
0.618
0.632
0.634
0.630
0.616
0.622
0.612
0.606
0.602
0.582
0.588
0.584
0.580
0.566
0.574
0.568
0.592
0.598
0.620
0.634
0.614
0.614
0.612
0.624
0.644
0.634
0.618
0.630
0.630
0.634
0.634
0.634
0.636
0.646
0.636
0.614
0.620
0.626
0.622
0.626
0.636
0.620
0.606
0.612
0.614
0.604
0.600
0.588
0.576
0.576
0.598
0.588
0.582
0.592
0.590
0.584
0.592
0.596
0.606
0.582
0.600
0.596
0.594
0.590
0.586
0.592
0.596
0.594
0.612
0.610
0.610
0.608
0.600
0.606
0.604
0.606
0.598
0.604
0.608
0.594
0.620
0.632
0.668
0.670
0.680
0.692
0.656
0.646
0.640
0.634
0.614
0.598
0.594
0.622
0.622
0.642
0.666
0.678
0.666
0.654
0.664
0.670
0.686
0.698
0.696
0.686
0.696
0.700
0.688
0.670
0.658
0.634
0.640
0.628
0.630
0.624
0.638
0.638
0.638
0.654
0.666
0.706
0.748
0.786
0.732
0.698
0.678
0.688
0.672
0.682
0.686
0.674
0.684
0.674
0.692
0.694
0.688
0.680
0.706
0.728
0.700
0.690
0.686
0.670
0.710
0.700
0.708
0.692
0.688
0.698
0.696
0.686
0.658
0.684
0.668
0.672
0.676
0.652
0.648
0.644
0.654
0.652
0.642
0.658
0.662
0.664
0.656
0.664
0.660
0.656
0.646
0.642
0.636
0.628
0.634
0.632
0.626
0.620
0.594
0.616
0.626
0.646
0.638
0.650
0.662
0.676
0.662
0.664
0.672
0.662
0.650
0.640
0.638
0.634
0.624
0.628
0.628
0.644
0.650
0.664
0.686
0.702
0.704
0.726
0.700
0.712
0.696
0.688
0.666
0.672
0.682
0.706
0.728
0.728
0.744
0.810
0.738
0.734
0.712
0.696
0.676
0.676
0.654
0.678
0.664
0.738
0.746
0.722
0.746
0.714
0.720
0.708
0.678
0.668
0.660
0.664
0.646
0.672
0.674
0.704
0.678
0.668
0.646
0.648
0.622
0.608
0.614
0.596
0.586
0.634
0.610
0.632
0.634
0.632
0.602
0.618
0.610
0.602
0.608
0.592
0.602
0.606
0.602
0.610
0.614
0.636
0.712
0.722
0.742
0.750
0.758
0.708
0.668
0.670
0.656
0.646
0.694
0.680
0.670
0.696
0.712
0.730
0.724
0.684
0.698
0.686
0.680
0.660
0.666
0.690
0.724
0.840
0.868
0.816
0.814
0.814
0.828
0.824
0.808
0.732
0.732
0.734
0.780
0.732
0.752
0.808
0.856
0.850
0.766
0.766
0.748
0.692
0.710
0.704
0.744
0.844
0.868
0.874
0.850
0.784
0.726
0.736
0.752
0.740
0.784
0.816
0.918
0.956
0.898
0.902
0.906
0.816
0.860
0.868
0.774
0.774
0.792
0.812
0.764
0.804
0.852
0.826
0.820
0.864
0.870
0.796
0.840
0.852
0.866
0.860
0.856
0.840
0.736
0.756
0.772
0.836
0.864
0.892
0.924
0.922
0.852
0.886
0.908
0.876
0.802
0.790
0.848
0.876
0.838
0.884
0.900
0.850
0.868
0.862
0.794
0.816
0.834
0.796
0.806
0.814
0.810
0.784
0.800
0.782
0.768
0.760
0.732
0.722
0.770
0.766
0.788
0.796
0.772
0.798
0.840
0.852
0.844
0.822
0.804
0.820
0.880
0.922
0.892
0.910
0.886
0.840
0.848
0.854
0.822
0.836
0.834
0.772
0.782
0.768
0.776
0.852
0.872
0.830
0.782
0.754
0.738
0.718
0.724
0.736
0.804
0.920
0.910
0.888
0.854
0.842
0.770
0.770
0.810
0.852
0.854
0.836
0.848
0.794
0.788
0.770
0.798
0.816
0.814
0.826
0.868
0.810
0.800
0.806
0.874
0.924
0.922
0.842
0.840
0.822
0.750
0.750
0.746
0.786
0.846
0.830
0.834
0.856
0.906
0.938
0.932
0.894
0.836
0.742
0.736
0.706
0.702
0.720
0.754
0.794
0.802
0.826
0.862
0.774
0.766
0.760
0.774
0.808
0.832
0.832
0.734
0.722
0.702
0.720
0.798
0.880
0.906
0.892
0.824
0.770
0.730
0.724
0.744
0.770
0.802
0.800
0.798
0.794
0.760
0.710
0.710
0.712
0.770
0.868
0.890
0.786
0.798
0.850
0.914
0.956
0.898
0.874
0.836
0.862
0.872
0.894
0.790
0.762
0.768
0.768
0.860
0.980
0.892
0.828
0.862
0.882
0.852
0.866
0.876
0.894
0.902
0.902
0.880
0.926
0.970
0.874
0.880
0.874
0.812
0.826
0.848
0.818
0.846
0.864
0.822
0.822
0.824
0.800
0.806
0.824
0.834
0.834
0.864
0.866
0.856
0.792
0.780
0.804
0.836
0.830
0.844
0.820
0.838
0.852
0.838
0.846
0.846
0.880
0.866
0.862
0.866
0.818
0.836
0.882
0.880
0.828
0.768
0.778
0.804
0.852
0.868
0.876
0.838
0.828
0.870
0.916
0.872
0.882
0.892
0.832
0.814
0.824
0.836
0.872
0.854
0.808
0.824
0.844
0.866
0.882
0.846
0.840
0.864
0.870
0.818
0.822
0.834
0.810
0.824
0.782
0.806
0.772
0.750
0.740
0.734
0.748
0.768
0.772
0.738
0.746
0.784
0.810
0.760
0.778
0.812
0.874
0.856
0.886
0.830
0.796
0.818
0.866
0.826
0.874
0.900
0.924
0.852
0.870
0.878
0.900
0.874
0.852
0.854
0.838
0.838
0.880
0.918
0.892
0.914
0.876
0.820
0.830
0.878
0.882
0.824
0.848
0.868
0.878
0.808
0.816
0.818
0.820
0.840
0.814
0.778
0.740
0.738
0.746
0.756
0.754
0.742
0.688
0.708
0.694
0.710
0.772
0.824
0.816
0.716
0.692
0.694
0.692
0.664
0.692
0.710
0.782
0.756
0.730
0.754
0.796
0.752
0.738
0.744
0.748
0.750
0.734
0.756
0.762
0.770
0.722
0.730
0.772
0.850
0.906
0.928
0.890
0.854
0.828
0.766
0.726
0.742
0.862
0.942
0.930
0.956
0.884
0.772
0.754
0.764
0.802
0.784
0.838
0.866
0.848
0.794
0.764
0.766
0.784
0.880
0.928
0.948
0.982
0.974
0.954
0.920
0.868
0.876
0.896
0.880
0.830
0.858
0.928
0.918
0.986
1.054
1.056
1.016
0.952
0.962
0.940
0.912
0.968
1.034
1.104
1.060
1.028
1.028
1.024
0.920
0.914
0.936
0.934
0.914
0.892
0.880
0.812
0.802
0.794
0.842
0.784
0.716
0.706
0.698
0.674
0.658
0.664
0.766
0.912
0.920
0.936
0.968
0.978
0.958
0.818
0.766
0.722
0.764
0.966
1.026
1.006
0.958
0.850
0.792
0.740
0.788
0.876
0.748
0.756
0.694
0.720
0.724
0.762
0.820
0.818
0.810
0.790
0.770
0.842
0.860
0.802
0.750
0.706
0.670
0.682
0.682
0.674
0.730
0.752
0.838
0.856
0.808
0.766
0.776
0.738
0.688
0.698
0.676
0.686
0.692
0.690
0.676
0.660
0.644
0.658
0.638
0.646
0.664
0.674
0.760
0.760
0.810
0.836
0.854
0.864
0.778
0.792
0.780
0.728
0.756
0.746
0.730
0.718
0.774
0.846
0.852
0.854
0.830
0.788
0.716
0.724
0.750
0.744
0.782
0.768
0.796
0.768
0.734
0.732
0.750
0.772
0.784
0.764
0.744
0.694
0.716
0.732
0.782
0.898
0.958
0.970
0.970
0.958
0.918
0.898
0.792
0.820
0.812
0.860
0.914
0.958
0.990
0.988
0.956
0.906
0.888
0.856
0.824
0.762
0.752
0.752
0.820
0.908
0.912
0.898
0.818
0.800
0.780
0.798
0.830
0.850
0.848
0.846
0.832
0.808
0.736
0.720
0.694
0.678
0.686
0.682
0.674
0.696
0.764
0.796
0.808
0.780
0.768
0.756
0.730
0.710
0.726
0.698
0.678
0.682
0.700
0.804
0.884
0.876
0.786
0.776
0.754
0.786
0.816
0.840
0.838
0.820
0.718
0.730
0.728
0.756
0.810
0.860
0.902
0.910
0.874
0.874
0.898
0.912
0.896
0.826
0.842
0.866
0.886
0.836
0.800
0.834
0.884
0.942
0.902
0.882
0.828
0.608
0.790
0.794
0.862
0.948
0.944
0.910
0.886
0.864
0.836
0.824
0.736
0.750
0.740
0.836
0.964
0.984
0.992
0.958
0.896
0.820
0.804
0.776
0.802
0.826
0.884
0.906
0.762
0.706
0.710
0.680
0.654
0.634
0.630
0.668
0.846
0.930
0.922
0.902
0.894
0.804
0.742
0.748
0.796
0.774
0.828
1.024
1.028
0.972
0.962
0.808
0.722
0.726
0.726
0.742
0.744
0.844
0.950
0.940
0.934
0.896
0.856
0.836
0.800
0.766
0.750
0.730
0.682
0.708
0.710
0.810
0.962
0.998
0.994
0.890
0.794
0.714
0.682
0.668
0.654
0.636
0.692
0.996
0.970
0.982
0.822
0.772
0.806
0.852
0.888
0.904
0.886
0.876
0.838
0.768
0.716
0.688
0.694
0.768
0.990
0.844
0.818
0.796
0.856
0.908
0.926
0.922
0.888
0.852
0.798
0.758
0.730
0.712
0.700
0.690
0.692
0.694
0.728
0.794
0.884
0.916
0.918
0.880
0.812
0.728
0.690
0.674
0.652
0.656
0.646
0.656
0.662
0.656
0.648
0.658
0.646
0.634
0.628
0.622
0.618
0.606
0.594
0.590
0.586
0.580
0.580
0.578
0.572
0.572
0.568
0.566
0.570
0.582
0.616
0.620
0.656
0.650
0.652
0.668
0.686
0.690
0.662
0.648
0.654
0.648
0.646
0.636
0.636
0.634
0.624
0.618
0.600
0.612
0.610
0.596
0.576
0.568
0.564
0.564
0.554
0.548
0.540
0.540
0.540
0.538
0.526
0.538
0.532
0.530
0.524
0.526
0.518
0.530
0.524
0.530
0.524
0.524
0.522
0.524
0.528
0.534
0.540
0.544
0.542
0.548
0.562
0.562
0.568
0.568
0.570
0.572
0.574
0.576
0.574
0.576
0.574
0.570
0.572
0.560
0.572
0.570
0.572
0.570
0.564
0.572
0.574
0.566
0.572
0.574
0.576
0.574
0.580
0.580
0.578
0.586
0.584
0.582
0.580
0.588
0.588
0.584
0.582
0.576
0.568
0.570
0.568
0.566
0.570
0.574
0.582
0.584
0.580
0.570
0.572
0.574
0.570
0.598
0.630
0.700
0.722
0.730
0.722
0.678
0.634
0.632
0.618
0.632
0.632
0.660
0.696
0.724
0.700
0.756
0.876
0.880
0.776
0.748
0.730
0.758
0.758
0.788
0.740
0.742
0.740
0.790
0.748
0.794
0.788
0.732
0.710
0.694
0.690
0.694
0.690
0.656
0.652
0.656
0.660
0.664
0.708
0.758
0.812
0.778
0.856
0.896
0.826
0.780
0.780
0.782
0.754
0.808
0.824
0.824
0.730
0.730
0.714
0.716
0.700
0.722
0.786
0.806
0.804
0.812
0.808
0.780
0.744
0.734
0.738
0.710
0.680
0.708
0.780
0.902
0.864
0.804
0.818
0.834
0.784
0.818
0.804
0.862
0.872
0.816
0.716
0.722
0.722
0.796
0.888
0.914
0.872
0.848
0.818
0.818
0.766
0.740
0.748
0.752
0.720
0.714
0.702
0.704
0.688
0.718
0.756
0.822
0.796
0.816
0.858
0.768
0.778
0.824
0.928
0.956
0.838
0.800
0.754
0.718
0.698
0.686
0.690
0.712
0.718
0.734
0.704
0.692
0.710
0.790
0.910
0.898
0.894
0.854
0.820
0.848
0.866
0.892
0.876
0.898
0.886
0.838
0.864
0.860
0.880
0.908
0.866
0.838
0.830
0.850
0.830
0.806
0.798
0.786
0.784
0.780
0.796
0.808
0.846
0.872
0.868
0.838
0.826
0.818
0.790
0.756
0.770
0.814
0.850
0.808
0.760
0.782
0.778
0.770
0.738
0.754
0.762
0.762
0.746
0.722
0.722
0.726
0.736
0.752
0.776
0.732
0.730
0.762
0.788
0.776
0.736
0.696
0.684
0.678
0.676
0.734
0.938
0.910
0.928
0.964
0.904
0.910
0.898
0.834
0.832
0.854
0.868
0.884
0.862
0.866
0.880
0.882
0.856
0.780
0.722
0.724
0.746
0.820
0.828
0.810
0.832
0.860
0.884
0.840
0.806
0.824
0.820
0.826
0.870
0.816
0.772
0.800
0.826
0.846
0.834
0.792
0.820
0.856
0.842
0.918
0.966
0.958
0.924
0.956
0.996
0.944
0.976
0.968
0.948
0.896
0.880
0.822
0.790
0.828
0.850
0.858
0.800
0.802
0.816
0.820
0.786
0.772
0.764
0.808
0.818
0.834
0.860
0.870
0.872
0.816
0.824
0.840
0.888
0.846
0.832
0.856
0.866
0.834
0.862
0.866
0.834
0.828
0.844
0.852
0.836
0.772
0.746
0.758
0.796
0.796
0.802
0.824
0.814
0.804
0.804
0.804
0.792
0.786
0.810
0.832
0.788
0.762
0.778
0.814
0.832
0.814
0.786
0.770
0.760
0.742
0.716
0.706
0.724
0.760
0.782
0.802
0.772
0.790
0.800
0.784
0.750
0.742
0.714
0.696
0.696
0.710
0.718
0.740
0.774
0.802
0.808
0.842
0.844
0.762
0.694
0.692
0.670
0.658
0.658
0.666
0.672
0.670
0.662
0.660
0.658
0.648
0.670
0.680
0.732
0.788
0.774
0.738
0.804
0.866
0.934
0.944
0.922
0.902
0.884
0.848
0.836
0.840
0.806
0.748
0.734
0.826
0.864
0.872
0.914
0.932
0.960
0.934
0.800
0.766
0.738
0.736
0.742
0.792
0.936
0.932
0.912
0.872
0.870
0.872
0.860
0.852
0.856
0.852
0.818
0.782
0.756
0.728
0.720
0.714
0.698
0.708
0.700
0.718
0.736
0.786
0.764
0.770
0.794
0.830
0.826
0.856
0.846
0.784
0.780
0.830
0.904
0.900
0.920
0.932
0.888
0.842
0.838
0.826
0.846
0.904
0.984
0.970
0.938
0.846
0.818
0.794
0.796
0.734
0.742
0.784
0.884
0.928
0.950
0.922
0.870
0.826
0.766
0.744
0.738
0.718
0.706
0.696
0.780
0.902
0.962
0.934
0.924
0.922
0.884
0.818
0.810
0.844
0.912
0.944
0.938
0.892
0.790
0.770
0.756
0.788
0.896
0.916
0.876
0.836
0.840
0.806
0.794
0.834
0.856
0.866
0.874
0.874
0.838
0.822
0.820
0.808
0.808
0.846
0.852
0.852
0.834
0.824
0.790
0.772
0.752
0.748
0.752
0.772
0.804
0.820
0.842
0.780
0.776
0.820
0.842
0.798
0.802
0.824
0.848
0.796
0.774
0.772
0.766
0.696
0.716
0.696
0.704
0.744
0.738
0.824
0.836
0.866
0.866
0.846
0.764
0.752
0.746
0.738
0.706
0.722
0.738
0.792
0.816
0.772
0.774
0.804
0.820
0.830
0.822
0.792
0.772
0.748
0.710
0.716
0.714
0.714
0.728
0.712
0.718
0.796
0.880
0.936
0.878
0.856
0.816
0.744
0.728
0.734
0.782
0.826
0.786
0.796
0.760
0.818
0.936
0.904
0.940
0.946
0.886
0.894
0.922
0.886
0.860
0.894
0.948
0.944
0.926
0.836
0.792
0.788
0.846
0.866
0.826
0.822
0.828
0.824
0.814
0.758
0.736
0.760
0.810
0.810
0.822
0.834
0.850
0.850
0.830
0.806
0.774
0.720
0.714
0.724
0.788
0.870
0.808
0.812
0.830
0.844
0.852
0.846
0.782
0.766
0.742
0.732
0.718
0.684
0.658
0.676
0.702
0.726
0.790
0.782
0.750
0.726
0.738
0.722
0.752
0.772
0.798
0.818
0.838
0.876
0.844
0.790
0.764
0.758
0.780
0.760
0.814
0.850
0.844
0.874
0.920
0.904
0.858
0.892
0.918
0.914
0.866
0.890
0.892
0.884
0.844
0.812
0.842
0.884
0.898
0.930
0.962
0.972
0.982
0.996
0.952
0.904
0.828
0.808
0.846
0.876
0.882
0.862
0.800
0.804
0.788
0.756
0.770
0.814
0.854
0.858
0.844
0.822
0.750
0.746
0.750
0.746
0.736
0.734
0.734
0.702
0.712
0.718
0.706
0.770
0.734
0.774
0.826
0.822
0.812
0.804
0.776
0.730
0.718
0.702
0.700
0.696
0.694
0.684
0.704
0.708
0.746
0.726
0.734
0.736
0.710
0.716
0.716
0.712
0.676
0.688
0.680
0.668
0.666
0.654
0.656
0.650
0.638
0.626
0.632
0.632
0.630
0.634
0.634
0.624
0.622
0.616
0.626
0.634
0.664
0.738
0.776
0.800
0.780
0.738
0.710
0.690
0.648
0.638
0.636
0.632
0.642
0.652
0.686
0.760
0.800
0.754
0.726
0.696
0.668
0.654
0.634
0.632
0.626
0.620
0.616
0.608
0.624
0.618
0.628
0.634
0.640
0.644
0.640
0.644
0.636
0.622
0.640
0.650
0.642
0.630
0.644
0.644
0.640
0.620
0.606
0.612
0.600
0.594
0.602
0.596
0.588
0.576
0.578
0.582
0.582
0.570
0.558
0.564
0.560
0.556
0.552
0.544
0.548
0.548
0.550
0.548
0.560
0.562
0.566
0.574
0.580
0.576
0.592
0.598
0.606
0.618
0.644
0.658
0.662
0.668
0.656
0.656
0.626
0.628
0.616
0.606
0.594
0.596
0.596
0.588
0.586
0.578
0.576
0.574
0.570
0.574
0.588
0.622
0.658
0.660
0.620
0.606
0.604
0.618
0.612
0.630
0.630
0.648
0.664
0.696
0.688
0.712
0.710
0.718
0.682
0.676
0.662
0.656
0.638
0.616
0.616
0.614
0.608
0.624
0.636
0.634
0.642
0.664
0.668
0.690
0.686
0.676
0.662
0.672
0.670
0.674
0.644
0.624
0.632
0.608
0.616
0.632
0.626
0.664
0.666
0.674
0.640
0.636
0.632
0.624
0.648
0.650
0.662
0.658
0.696
0.744
0.728
0.676
0.676
0.668
0.680
0.636
0.634
0.652
0.636
0.654
0.702
0.704
0.744
0.816
0.858
0.742
0.738
0.786
0.744
0.702
0.668
0.680
0.660
0.660
0.642
0.640
0.648
0.676
0.696
0.712
0.774
0.886
0.906
0.802
0.768
0.762
0.732
0.734
0.744
0.806
0.830
0.902
0.824
0.786
0.800
0.858
0.908
0.880
0.930
0.874
0.906
0.914
0.914
0.810
0.772
0.748
0.788
0.892
0.846
0.866
0.806
0.766
0.802
0.878
0.946
0.928
0.876
0.930
0.988
0.858
0.866
0.896
0.904
0.806
0.734
0.738
0.740
0.798
0.880
0.800
0.788
0.804
0.850
0.904
0.832
0.852
0.886
0.848
0.910
0.968
1.032
1.012
0.856
0.864
0.852
0.866
0.772
0.802
0.832
0.784
0.792
0.796
0.838
0.840
0.760
0.718
0.714
0.738
0.714
0.712
0.714
0.848
0.978
0.998
0.954
0.832
0.804
0.804
0.868
0.926
0.984
0.918
0.872
0.850
0.910
0.980
0.988
0.950
0.880
0.870
0.950
0.994
1.022
1.032
1.008
0.988
0.852
0.772
0.840
0.946
1.012
1.068
0.968
0.928
0.916
0.934
0.906
0.788
0.774
0.794
0.924
1.002
1.044
0.998
0.960
0.904
0.772
0.762
0.764
0.816
0.982
0.890
0.920
0.966
1.014
1.010
0.966
0.934
0.920
0.796
0.796
0.844
0.940
1.026
1.028
1.028
0.988
0.938
0.822
0.772
0.768
0.814
1.038
0.952
1.032
1.078
1.044
0.960
0.862
0.824
0.882
0.932
0.976
1.004
0.884
0.892
0.912
0.828
0.826
0.854
0.910
0.914
0.936
0.890
0.806
0.814
0.870
0.854
0.828
0.816
0.864
0.878
0.870
0.856
0.806
0.810
0.876
0.952
1.002
0.974
0.932
0.902
0.872
0.918
0.892
0.806
0.794
0.802
0.886
0.964
1.006
0.916
0.918
0.972
1.002
1.014
0.900
0.906
0.918
0.894
0.914
0.932
0.924
0.888
0.912
0.956
0.958
0.908
0.856
0.842
0.864
0.926
0.912
0.862
0.880
0.834
0.784
0.776
0.752
0.766
0.796
0.792
0.760
0.736
0.728
0.714
0.682
0.676
0.726
0.806
0.850
0.870
0.796
0.758
0.728
0.704
0.718
0.766
0.772
0.810
0.904
0.986
0.954
0.870
0.818
0.818
0.874
0.912
0.960
0.958
0.952
0.906
0.904
0.864
0.838
0.796
0.798
0.872
0.920
1.012
0.924
0.816
0.802
0.816
0.872
0.894
0.872
0.932
0.944
0.910
0.888
0.870
0.804
0.786
0.786
0.818
0.858
0.906
0.902
0.844
0.872
0.924
0.874
0.832
0.860
0.880
0.934
0.926
0.820
0.778
0.812
0.730
0.712
0.732
0.744
0.828
0.930
0.930
0.942
0.930
0.814
0.792
0.786
0.810
0.886
0.978
0.962
0.940
0.896
0.798
0.784
0.760
0.746
0.728
0.720
0.738
0.944
1.054
0.920
0.892
0.904
0.898
0.836
0.798
0.790
0.838
0.888
0.898
0.832
0.826
0.850
0.928
0.932
0.934
0.904
0.872
0.868
0.882
0.902
0.828
0.836
0.894
0.934
0.956
0.942
0.908
0.828
0.728
0.724
0.700
0.734
0.908
0.980
0.986
0.952
0.918
0.874
0.844
0.778
0.768
0.762
0.850
0.922
0.940
0.926
0.916
0.880
0.848
0.816
0.762
0.786
0.810
0.942
0.986
0.948
0.878
0.872
0.876
0.822
0.838
0.888
0.952
0.940
0.858
0.874
0.908
0.916
0.838
0.848
0.878
0.824
0.848
0.892
0.902
0.894
0.952
0.922
0.864
0.800
0.778
0.778
0.834
0.904
0.918
0.916
0.908
0.856
0.816
0.796
0.792
0.798
0.800
0.812
0.810
0.792
0.776
0.748
0.726
0.704
0.678
0.664
0.658
0.674
0.696
0.666
0.668
0.684
0.730
0.714
0.708
0.702
0.720
0.710
0.690
0.688
0.668
0.650
0.636
0.632
0.630
0.648
0.658
0.660
0.682
0.686
0.730
0.712
0.790
0.780
0.842
0.782
0.764
0.826
0.856
0.768
0.754
0.766
0.782
0.764
0.804
0.770
0.792
0.798
0.748
0.734
0.698
0.716
0.728
0.852
1.010
1.042
0.970
0.920
0.880
0.862
0.862
0.870
0.900
0.924
0.922
0.880
0.838
0.856
0.834
0.848
0.974
1.026
1.010
1.004
0.972
0.932
0.894
0.876
0.846
0.824
0.800
0.798
0.770
0.736
0.778
0.820
0.928
0.968
0.952
0.908
0.876
0.806
0.798
0.840
0.920
0.986
0.960
0.910
0.794
0.764
0.766
0.786
0.788
0.818
0.784
0.762
0.760
0.750
0.754
0.754
0.754
0.740
0.760
0.784
0.806
0.856
0.908
0.964
0.984
0.968
0.852
0.856
0.910
0.940
0.966
0.956
0.882
0.856
0.870
0.916
0.958
0.982
1.000
0.974
0.864
0.848
0.826
0.836
0.862
0.900
0.902
0.988
1.074
1.082
1.060
1.008
0.944
0.942
0.946
0.962
0.914
0.948
1.006
0.910
0.914
0.930
0.940
0.880
0.904
0.942
0.902
0.838
0.832
0.808
0.788
0.830
0.902
0.980
0.954
0.944
0.946
0.938
0.926
0.920
0.942
0.932
0.902
0.926
0.938
0.954
0.894
0.910
0.902
0.822
0.840
0.860
0.886
0.882
0.942
0.990
0.940
0.946
0.938
0.938
0.900
0.926
0.922
0.910
0.870
0.894
0.928
0.934
0.876
0.920
0.906
0.840
0.840
0.904
0.938
0.964
0.990
0.996
0.940
0.918
0.904
0.910
0.914
0.920
0.938
0.928
0.886
0.894
0.910
0.912
0.892
0.926
0.922
0.906
0.858
0.856
0.928
0.986
0.896
0.930
0.980
0.934
0.880
0.872
0.882
0.844
0.872
0.906
0.930
0.874
0.922
0.968
0.990
0.918
0.930
0.944
0.922
0.858
0.890
0.954
0.884
0.904
0.908
0.840
0.858
0.878
0.880
0.828
0.866
0.900
0.894
0.826
0.840
0.796
0.784
0.780
0.802
0.776
0.758
0.754
0.706
0.688
0.698
0.696
0.714
0.760
0.802
0.786
0.796
0.830
0.836
0.774
0.786
0.802
0.850
0.822
0.886
0.946
0.944
0.936
0.864
0.860
0.850
0.904
0.920
0.866
0.892
0.914
0.938
0.922
0.926
0.878
0.852
0.790
0.742
0.752
0.784
0.868
0.816
0.830
0.922
0.976
0.836
0.798
0.798
0.850
0.908
0.828
0.796
0.812
0.842
0.942
0.986
0.998
0.980
0.940
0.896
0.824
0.830
0.842
0.940
0.994
0.934
0.972
0.976
0.964
0.914
0.896
0.922
0.958
0.862
0.868
0.906
0.962
0.898
0.878
0.880
0.900
0.860
0.874
0.900
0.934
0.870
0.916
0.966
0.934
0.900
0.898
0.922
0.934
0.896
0.888
0.922
0.946
0.888
0.924
0.944
0.970
1.006
0.998
0.996
0.912
0.944
0.986
1.052
1.072
1.060
1.046
0.976
0.996
1.048
1.054
0.978
0.954
0.940
0.982
0.904
0.912
0.940
0.888
0.874
0.892
0.948
0.888
0.930
0.960
0.944
0.900
0.890
0.934
0.868
0.882
0.888
0.920
0.880
0.908
0.932
0.898
0.922
0.962
0.932
0.918
0.932
0.936
0.940
0.920
0.906
0.898
0.910
0.890
0.912
0.934
0.902
0.922
0.972
0.958
0.994
1.018
0.994
0.970
0.982
0.970
0.948
0.964
0.972
1.012
0.966
0.882
0.806
0.818
0.896
0.964
0.888
0.940
0.960
0.938
0.898
0.922
0.944
0.870
0.900
0.918
0.890
0.868
0.892
0.956
0.974
0.974
0.824
0.810
0.830
0.892
0.996
0.984
0.870
0.858
0.878
0.886
0.954
1.028
1.036
0.992
1.028
1.036
1.024
1.014
0.990
1.022
1.024
0.976
0.948
0.942
1.006
1.030
1.010
1.008
0.978
0.980
1.020
1.034
0.920
0.974
1.022
0.964
1.020
1.010
0.930
0.920
0.954
0.930
0.920
0.966
0.998
0.942
0.950
0.956
0.954
0.984
1.002
1.004
0.964
0.966
0.952
0.916
0.924
0.934
1.000
1.036
1.014
1.000
0.990
0.940
0.920
0.952
1.006
0.932
0.976
1.004
0.954
0.982
1.012
0.998
0.980
0.996
1.036
0.936
1.004
0.944
0.900
0.954
1.012
0.938
0.964
0.982
0.880
0.864
0.776
0.740
0.732
0.730
0.726
0.704
0.676
0.652
0.688
0.662
0.646
0.636
0.630
0.620
0.614
0.610
0.602
0.596
0.586
0.578
0.572
0.566
0.566
0.570
0.582
0.588
0.610
0.660
0.742
0.774
0.862
0.924
0.968
1.016
0.948
0.880
0.814
0.774
0.744
0.722
0.726
0.700
0.668
0.674
0.680
0.698
0.772
0.728
0.708
0.694
0.712
0.764
0.864
0.850
0.792
0.758
0.776
0.792
0.758
0.732
0.710
0.682
0.686
0.682
0.700
0.742
0.776
0.798
0.844
0.844
0.838
0.788
0.766
0.764
0.760
0.758
0.788
0.782
0.804
0.826
0.822
0.826
0.796
0.830
0.856
0.910
0.914
0.912
0.896
0.890
0.882
0.868
0.834
0.880
0.898
0.938
0.916
0.806
0.756
0.750
0.762
0.790
0.822
0.818
0.786
0.744
0.716
0.684
0.666
0.652
0.648
0.654
0.666
0.686
0.710
0.750
0.808
0.876
0.792
0.728
0.728
0.692
0.664
0.652
0.630
0.652
0.756
0.798
0.860
0.886
0.944
0.980
0.960
0.952
0.956
1.046
1.096
1.166
1.154
1.114
1.068
1.034
1.022
1.050
1.056
1.084
0.974
0.842
0.844
0.882
0.822
0.864
0.826
0.828
0.874
0.938
0.902
0.814
0.772
0.752
0.738
0.728
0.732
0.724
0.720
0.730
0.738
0.732
0.710
0.668
0.676
0.664
0.704
0.740
0.882
0.854
0.816
0.886
0.862
0.850
0.866
0.834
0.840
0.840
0.868
0.878
0.876
0.820
0.772
0.754
0.868
1.026
0.986
0.936
0.918
0.854
0.810
0.786
0.746
0.710
0.692
0.690
0.686
0.710
0.726
0.760
0.794
0.822
0.818
0.832
0.830
0.848
0.850
0.856
0.874
0.860
0.800
0.770
0.756
0.742
0.778
0.842
0.772
0.752
0.710
0.684
0.674
0.648
0.638
0.636
0.632
0.638
0.660
0.680
0.682
0.678
0.664
0.668
0.654
0.636
0.624
0.614
0.604
0.600
0.604
0.632
0.646
0.676
0.686
0.664
0.682
0.688
0.698
0.690
0.712
0.738
0.740
0.742
0.736
0.712
0.680
0.678
0.648
0.674
0.676
0.700
0.710
0.706
0.702
0.700
0.696
0.696
0.732
0.724
0.750
0.732
0.726
0.726
0.740
0.760
0.778
0.776
0.728
0.698
0.714
0.684
0.684
0.692
0.706
0.738
0.736
0.728
0.744
0.716
0.716
0.700
0.688
0.666
0.656
0.648
0.638
0.632
0.632
0.646
0.658
0.686
0.722
0.748
0.756
0.742
0.726
0.704
0.684
0.666
0.668
0.664
0.674
0.662
0.648
0.654
0.636
0.636
0.626
0.614
0.620
0.646
0.680
0.714
0.760
0.800
0.782
0.764
0.764
0.766
0.802
0.828
0.874
0.836
0.770
0.728
0.720
0.698
0.692
0.692
0.696
0.694
0.684
0.678
0.664
0.650
0.640
0.640
0.640
0.648
0.646
0.660
0.692
0.704
0.688
0.668
0.656
0.630
0.622
0.624
0.622
0.632
0.632
0.644
0.640
0.630
0.624
0.620
0.614
0.610
0.614
0.614
0.600
0.612
0.610
0.604
0.600
0.594
0.592
0.590
0.618
0.678
0.742
0.760
0.786
0.738
0.694
0.676
0.682
0.702
0.736
0.796
0.806
0.802
0.810
0.808
0.766
0.736
0.688
0.712
0.688
0.720
0.900
0.844
0.910
0.844
0.782
0.846
0.946
0.924
0.890
0.870
0.870
0.894
0.946
0.958
0.958
0.848
0.780
0.798
0.928
1.086
1.128
1.030
0.934
0.834
0.808
0.868
0.910
0.954
0.944
0.944
0.932
0.942
0.944
0.974
0.934
0.914
0.866
0.834
0.744
0.740
0.726
0.738
0.746
0.820
0.826
0.784
0.762
0.768
0.790
0.794
0.780
0.774
0.770
0.772
0.810
0.850
0.924
0.944
0.956
0.914
0.878
0.804
0.788
0.812
0.894
0.818
0.794
0.746
0.708
0.698
0.678
0.666
0.726
0.820
0.850
0.780
0.762
0.726
0.734
0.700
0.718
0.714
0.686
0.710
0.734
0.722
0.740
0.692
0.712
0.694
0.678
0.666
0.652
0.654
0.654
0.646
0.692
0.742
0.776
0.756
0.740
0.770
0.790
0.770
0.766
0.784
0.818
0.870
0.810
0.744
0.700
0.726
0.714
0.706
0.694
0.724
0.744
0.790
0.808
0.828
0.816
0.802
0.802
0.820
0.826
0.780
0.744
0.790
0.814
0.810
0.802
0.734
0.718
0.710
0.690
0.688
0.696
0.704
0.676
0.688
0.708
0.698
0.694
0.694
0.690
0.668
0.666
0.666
0.660
0.640
0.662
0.672
0.740
0.754
0.782
0.782
0.842
0.802
0.782
0.744
0.734
0.708
0.692
0.670
0.660
0.640
0.640
0.640
0.630
0.636
0.658
0.740
0.852
0.904
0.912
0.810
0.794
0.798
0.796
0.794
0.786
0.744
0.712
0.668
0.656
0.686
0.686
0.722
0.782
0.814
0.826
0.792
0.800
0.802
0.774
0.754
0.720
0.698
0.698
0.726
0.748
0.742
0.728
0.750
0.766
0.792
0.826
0.858
0.896
0.894
0.886
0.860
0.788
0.768
0.736
0.722
0.710
0.720
0.712
0.732
0.838
0.842
0.800
0.796
0.786
0.778
0.782
0.790
0.752
0.754
0.802
0.874
0.912
0.924
0.950
0.948
0.940
0.884
0.840
0.818
0.816
0.828
0.866
0.890
0.896
0.882
0.840
0.822
0.856
0.882
0.908
0.818
0.786
0.794
0.814
0.772
0.780
0.874
0.872
0.842
0.858
0.862
0.890
0.852
0.830
0.830
0.770
0.750
0.738
0.726
0.738
0.740
0.750
0.734
0.730
0.726
0.708
0.686
0.678
0.696
0.676
0.662
0.676
0.698
0.722
0.740
0.768
0.766
0.784
0.816
0.794
0.772
0.790
0.784
0.794
0.802
0.796
0.736
0.750
0.784
0.838
0.860
0.858
0.866
0.884
0.860
0.840
0.844
0.852
0.866
0.852
0.872
0.848
0.788
0.766
0.780
0.790
0.852
0.892
0.878
0.786
0.760
0.802
0.812
0.796
0.800
0.774
0.800
0.798
0.826
0.880
0.924
0.916
0.898
0.850
0.836
0.818
0.800
0.776
0.740
0.752
0.760
0.838
0.862
0.864
0.894
0.814
0.750
0.758
0.768
0.850
0.946
0.964
0.916
0.882
0.842
0.820
0.814
0.810
0.822
0.786
0.766
0.806
0.888
0.942
0.998
0.960
0.906
0.860
0.798
0.778
0.778
0.784
0.822
0.884
0.922
0.814
0.790
0.804
0.776
0.780
0.764
0.710
0.702
0.698
0.704
0.764
0.792
0.784
0.808
0.850
0.890
0.904
0.900
0.884
0.888
0.904
0.820
0.802
0.760
0.758
0.782
0.836
0.922
0.924
0.924
0.888
0.882
0.894
0.910
0.924
0.936
0.922
0.980
0.996
0.990
0.984
0.986
0.954
0.982
1.014
1.030
0.964
0.968
0.942
0.890
0.816
0.832
0.800
0.804
0.838
0.846
0.844
0.876
0.860
0.874
0.906
0.908
0.908
0.922
0.888
0.916
0.946
0.946
0.950
0.978
0.982
0.968
0.940
0.880
0.794
0.732
0.710
0.690
0.694
0.682
0.676
0.692
0.710
0.714
0.714
0.704
0.696
0.670
0.646
0.680
0.666
0.672
0.678
0.672
0.676
0.684
0.682
0.678
0.688
0.682
0.654
0.654
0.650
0.648
0.648
0.650
0.644
0.644
0.640
0.638
0.638
0.638
0.636
0.638
0.644
0.646
0.660
0.660
0.666
0.680
0.684
0.686
0.680
0.682
0.682
0.688
0.662
0.684
0.672
0.630
0.634
0.628
0.610
0.632
0.620
0.602
0.620
0.598
0.604
0.604
0.592
0.590
0.588
0.584
0.586
0.586
0.590
0.584
0.586
0.582
0.576
0.572
0.568
0.566
0.576
0.588
0.604
0.642
0.672
0.688
0.676
0.688
0.678
0.692
0.708
0.728
0.702
0.716
0.708
0.676
0.676
0.688
0.684
0.696
0.730
0.724
0.762
0.750
0.740
0.736
0.702
0.698
0.688
0.710
0.724
0.720
0.728
0.838
0.938
0.948
0.938
0.898
0.874
0.860
0.856
0.874
0.912
0.988
1.050
0.980
0.980
0.958
0.890
0.906
0.866
0.922
0.954
0.976
0.994
0.928
0.934
0.910
0.886
0.882
0.918
0.888
0.928
0.942
0.922
0.926
0.942
0.838
0.844
0.874
0.838
0.876
0.862
0.910
0.912
0.880
0.882
0.874
0.844
0.862
0.866
0.830
0.850
0.912
0.850
0.900
0.902
0.810
0.788
0.820
0.866
0.870
0.912
0.842
0.836
0.802
0.852
0.916
0.996
0.980
0.968
0.918
0.874
0.834
0.772
0.764
0.778
0.834
0.912
0.958
0.984
0.978
0.960
0.904
0.896
0.906
0.852
0.872
0.874
0.868
0.896
0.910
0.926
0.930
0.866
0.858
0.846
0.852
0.884
0.914
0.882
0.872
0.854
0.844
0.882
0.858
0.912
0.926
0.842
0.838
0.846
0.864
0.844
0.838
0.836
0.860
0.904
0.952
0.886
0.914
0.904
0.868
0.880
0.888
0.862
0.856
0.900
0.860
0.880
0.884
0.882
0.896
0.866
0.874
0.896
0.878
0.888
0.866
0.808
0.794
0.808
0.806
0.820
0.872
0.912
0.890
0.900
0.886
0.836
0.842
0.856
0.810
0.820
0.846
0.852
0.888
0.892
0.870
0.868
0.920
0.912
0.964
0.950
0.920
0.896
0.892
0.926
0.964
0.938
0.970
0.964
0.914
0.910
0.918
0.906
0.950
0.898
0.846
0.876
0.944
0.964
0.982
0.960
0.894
0.872
0.832
0.780
0.808
0.830
0.896
0.966
1.050
1.062
0.992
0.980
0.972
0.928
0.910
0.900
0.888
0.940
0.960
0.960
0.986
0.956
0.914
0.910
0.924
0.900
0.868
0.844
0.894
0.950
0.910
0.940
0.932
0.902
0.904
0.926
0.810
0.810
0.834
0.808
0.782
0.762
0.776
0.874
0.808
0.844
0.916
0.924
0.908
0.808
0.768
0.756
0.754
0.752
0.756
0.746
0.728
0.710
0.706
0.702
0.708
0.722
0.742
0.810
0.876
0.836
0.782
0.778
0.824
0.854
0.800
0.796
0.820
0.810
0.784
0.790
0.830
0.806
0.846
0.934
0.898
0.940
0.956
0.916
0.860
0.872
0.890
0.878
0.910
0.928
0.870
0.886
0.886
0.884
0.818
0.826
0.834
0.874
0.880
0.908
0.930
0.990
0.904
0.772
0.766
0.730
0.704
0.712
0.722
0.734
0.756
0.826
0.942
0.996
1.010
0.954
0.930
0.954
1.026
1.066
0.980
0.864
0.800
0.800
0.804
0.848
0.856
0.784
0.808
0.862
0.942
1.012
1.036
0.994
0.992
0.966
0.902
0.922
0.912
0.924
0.994
1.066
1.102
0.880
0.852
0.824
0.884
0.922
0.932
1.018
1.034
0.994
0.972
0.960
0.956
0.948
0.878
0.930
0.962
1.010
0.998
0.944
0.960
0.988
0.922
0.892
0.896
0.962
1.002
1.012
1.034
1.016
0.968
1.002
1.034
1.008
0.980
0.988
0.914
0.938
0.956
0.940
0.964
0.988
0.920
0.810
0.788
0.818
0.940
1.008
0.968
0.858
0.822
0.838
0.856
0.848
0.790
0.792
0.812
0.940
0.862
0.940
1.004
0.988
0.928
0.850
0.860
0.920
0.976
0.950
1.020
1.050
1.032
1.000
1.010
1.004
0.996
1.010
0.976
0.992
1.020
1.030
1.052
1.054
1.022
1.022
1.030
0.996
0.962
1.026
1.130
1.058
1.098
1.110
0.970
0.958
0.944
0.870
0.930
1.010
1.002
1.076
1.134
1.020
1.020
1.048
0.978
0.974
0.970
0.940
1.010
1.060
1.048
0.982
1.008
0.980
0.980
0.950
0.846
0.890
1.024
1.082
1.058
1.122
1.022
0.880
0.876
0.996
1.080
1.152
1.144
1.000
0.918
0.944
0.990
0.936
0.900
0.776
0.768
0.770
0.798
0.856
0.958
1.000
0.944
0.954
0.926
0.944
0.888
0.840
0.748
0.738
0.754
0.816
0.916
0.918
0.916
0.920
0.970
1.102
1.120
1.094
1.104
1.068
1.052
1.046
1.056
0.984
1.004
1.064
1.108
1.174
1.144
1.112
0.948
0.964
1.000
0.990
0.954
1.002
1.048
0.938
0.966
0.966
0.904
0.936
1.010
0.998
1.044
1.024
0.974
0.998
0.992
0.958
0.988
1.018
0.978
1.008
1.018
0.926
0.992
1.022
1.008
0.986
0.992
0.974
0.838
0.798
0.822
0.864
0.790
0.750
0.732
0.728
0.712
0.690
0.722
0.704
0.704
0.720
0.716
0.720
0.716
0.714
0.760
0.812
0.910
1.002
1.000
1.000
1.046
1.046
1.028
1.006
1.004
1.020
1.042
1.080
1.050
0.962
0.842
0.848
0.972
1.072
1.048
0.924
0.894
0.932
0.946
0.816
0.796
0.840
0.876
0.938
0.824
0.812
0.804
0.840
0.784
0.764
0.772
0.802
0.782
0.762
0.736
0.794
0.874
1.080
1.048
0.940
0.838
0.812
0.804
0.856
0.910
0.834
0.784
0.762
0.886
0.948
1.038
1.058
1.022
0.974
0.948
0.912
0.824
0.794
0.802
0.754
0.752
0.726
0.716
0.830
1.052
1.098
1.088
1.050
1.022
0.916
0.878
0.868
0.958
1.002
1.008
1.010
0.990
0.984
0.988
0.972
0.956
0.980
0.884
0.922
0.900
0.838
0.810
0.824
0.834
0.932
0.940
1.002
1.046
1.022
0.936
0.932
0.930
0.954
0.890
0.888
0.914
1.030
1.090
1.104
1.064
1.034
1.038
1.014
0.978
0.976
0.984
1.018
1.038
1.072
0.996
1.010
1.048
1.044
0.988
0.988
0.998
0.958
1.006
1.050
0.944
0.982
1.004
0.938
0.980
1.040
0.972
0.996
1.028
1.010
0.928
0.920
0.922
0.868
0.896
0.942
0.978
0.956
0.950
0.864
0.852
0.862
0.830
0.838
0.860
0.932
0.914
0.978
1.006
0.956
0.920
0.858
0.780
0.736
0.742
0.780
0.888
1.002
0.960
0.938
0.960
0.960
0.892
0.892
0.888
0.898
0.868
0.886
0.912
0.946
0.946
0.964
0.980
0.968
0.956
0.954
0.964
0.886
0.878
0.872
0.856
0.834
0.888
0.916
0.814
0.788
0.770
0.882
0.934
0.944
0.864
0.862
0.874
0.902
0.848
0.900
0.916
0.926
0.890
0.944
0.938
0.924
0.906
0.916
0.934
0.872
0.842
0.868
0.938
0.946
0.988
0.992
0.988
0.946
0.940
0.924
0.890
0.922
0.964
0.914
0.920
0.944
0.894
0.878
0.872
0.862
0.784
0.796
0.828
0.908
0.944
0.896
0.914
0.916
0.920
0.910
0.812
0.810
0.810
0.836
0.900
0.968
0.978
0.968
0.876
0.838
0.786
0.746
0.750
0.768
0.840
0.896
0.986
1.054
1.066
1.012
0.926
0.896
0.884
0.906
0.932
0.954
1.000
0.962
0.988
0.976
0.926
0.918
0.926
0.942
0.930
0.942
0.868
0.798
0.782
0.818
0.852
0.932
1.016
0.866
0.828
0.878
0.938
0.926
0.860
0.782
0.722
0.706
0.680
0.672
0.688
0.694
0.740
0.744
0.752
0.796
0.816
0.810
0.792
0.766
0.764
0.786
0.832
0.846
0.792
0.820
0.836
0.928
0.980
0.926
0.826
0.826
0.926
0.984
0.912
0.886
0.930
0.984
0.958
1.000
1.004
1.004
1.030
1.030
1.018
0.906
0.940
0.952
0.964
0.980
1.020
1.008
0.974
0.916
0.886
0.824
0.746
0.760
0.794
1.000
1.090
1.102
1.062
0.992
0.916
0.800
0.790
0.792
1.006
1.116
1.150
1.126
1.094
1.058
1.024
0.982
0.980
0.970
0.992
0.996
0.966
0.880
0.848
0.782
0.816
0.926
1.058
1.074
1.064
1.034
1.002
0.984
0.984
1.040
1.026
1.002
0.992
0.926
0.874
0.844
0.878
0.892
0.920
0.928
0.958
0.932
0.880
0.846
0.846
0.946
1.020
1.020
0.980
0.904
0.878
0.866
0.898
0.938
0.944
0.924
0.884
0.890
0.922
0.980
1.004
0.998
0.948
0.958
0.966
0.900
0.964
1.030
0.948
0.994
1.044
0.968
0.988
0.998
0.944
0.966
0.982
0.982
0.998
1.016
1.008
0.994
1.044
1.032
0.996
1.016
1.008
0.952
0.976
1.004
1.022
1.018
1.016
1.006
1.016
1.054
1.010
1.000
0.988
0.980
0.988
1.006
1.016
0.976
0.990
0.994
0.962
0.970
0.972
0.884
0.936
0.954
0.962
1.010
0.998
0.932
0.916
0.938
0.968
0.958
1.000
1.028
0.958
1.004
0.998
0.898
0.878
0.858
0.792
0.758
0.726
0.728
0.714
0.716
0.760
0.758
0.746
0.746
0.744
0.764
0.770
0.736
0.706
0.678
0.686
0.674
0.688
0.756
0.804
0.840
0.850
0.954
1.016
1.050
0.954
0.940
0.964
0.860
0.796
0.794
0.868
0.962
0.868
0.962
1.002
0.878
0.890
0.900
0.918
0.958
1.070
1.086
0.990
0.930
0.846
0.846
0.922
0.966
1.046
0.912
0.838
0.812
0.872
0.934
0.994
1.060
1.036
0.988
0.928
0.940
0.964
1.012
1.030
1.008
0.990
0.966
0.988
0.896
0.934
0.950
1.032
0.938
0.970
0.954
0.882
0.916
0.944
0.876
0.808
0.794
0.740
0.810
0.852
0.870
0.850
0.790
0.772
0.794
0.844
0.836
0.832
0.820
0.808
0.802
0.738
0.734
0.724
0.730
0.736
0.712
0.732
0.764
0.842
0.890
0.910
0.822
0.754
0.750
0.740
0.780
0.802
0.752
0.720
0.700
0.684
0.696
0.686
0.690
0.706
0.696
0.752
0.732
0.722
0.676
0.668
0.662
0.640
0.612
0.634
0.620
0.598
0.580
0.572
0.582
0.576
0.570
0.560
0.556
0.544
0.542
0.542
0.536
0.532
0.530
0.532
0.528
0.524
0.522
0.524
0.526
0.526
0.520
0.522
0.524
0.520
0.520
0.528
0.530
0.528
0.526
0.528
0.534
0.526
0.530
0.532
0.534
0.544
0.552
0.562
0.564
0.554
0.548
0.558
0.556
0.550
0.560
0.556
0.554
0.562
0.554
0.558
0.546
0.540
0.542
0.538
0.536
0.518
0.524
0.516
0.514
0.510
0.504
0.506
0.498
0.498
0.494
0.488
0.490
0.488
0.492
0.478
0.476
0.480
0.482
0.468
0.464
0.468
0.468
0.464
0.472
0.460
0.460
0.462
0.456
0.454
0.452
0.454
0.448
0.450
0.450
0.456
0.462
0.478
0.488
0.498
0.530
0.556
0.536
0.506
0.498
0.502
0.492
0.486
0.486
0.484
0.482
0.478
0.482
0.478
0.476
0.474
0.476
0.476
0.472
0.468
0.474
0.472
0.476
0.468
0.474
0.474
0.482
0.474
0.480
0.484
0.486
0.480
0.480
0.478
0.478
0.482
0.478
0.488
0.484
0.486
0.484
0.488
0.488
0.494
0.488
0.488
0.492
0.498
0.496
0.492
0.496
0.502
0.502
0.494
0.490
0.492
0.496
0.508
0.538
0.566
0.616
0.590
0.568
0.546
0.548
0.528
0.534
0.540
0.544
0.540
0.528
0.532
0.532
0.544
0.540
0.552
0.578
0.606
0.606
0.580
0.570
0.588
0.618
0.694
0.826
0.842
0.730
0.716
0.696
0.696
0.708
0.956
0.910
0.956
0.998
0.872
0.856
0.872
0.866
1.102
1.038
1.022
0.974
0.868
0.956
0.898
0.946
0.912
0.888
1.120
1.042
1.032
1.012
0.936
0.874
0.904
1.004
1.148
1.054
1.024
0.964
0.954
0.962
0.954
0.942
0.860
0.948
1.040
1.034
1.032
0.988
0.848
0.858
0.924
1.010
1.028
1.090
1.044
0.954
0.956
0.978
0.996
1.006
0.978
0.904
0.870
0.974
1.048
0.994
0.920
0.954
1.048
1.008
1.052
1.072
0.888
0.838
0.742
0.670
0.648
0.646
0.630
0.626
0.622
0.660
0.672
0.774
0.708
0.714
0.794
0.858
0.914
0.924
0.902
0.908
0.960
0.962
0.860
0.880
0.822
0.766
0.684
0.718
0.706
0.730
0.778
0.764
0.852
0.992
0.962
0.962
0.920
0.920
0.962
0.984
0.958
0.926
0.954
0.976
0.974
0.962
0.928
0.896
0.844
0.904
0.928
0.926
0.870
0.876
0.904
0.896
0.978
0.970
0.864
0.818
0.844
0.916
0.882
0.906
0.890
0.838
0.900
0.942
0.914
0.860
0.858
0.864
0.890
0.930
0.902
0.844
0.806
0.814
0.848
0.854
0.878
0.878
0.882
0.804
0.802
0.836
0.860
0.858
0.820
0.832
0.856
0.860
0.868
0.860
0.810
0.830
0.878
0.908
0.896
0.844
0.816
0.826
0.844
0.908
0.992
0.974
0.938
0.904
0.890
0.864
0.814
0.794
0.802
0.820
0.780
0.778
0.722
0.732
0.730
0.726
0.692
0.708
0.764
0.824
0.854
0.846
0.760
0.698
0.708
0.714
0.764
0.934
0.926
0.960
0.948
0.978
0.908
0.906
0.928
0.942
0.908
0.928
0.884
0.914
0.954
0.964
0.942
0.838
0.810
0.838
0.870
0.880
0.874
0.844
0.820
0.786
0.742
0.708
0.692
0.698
0.724
0.766
0.728
0.730
0.734
0.768
0.780
0.758
0.812
0.840
0.824
0.798
0.806
0.834
0.810
0.852
0.858
0.850
0.816
0.808
0.802
0.812
0.772
0.794
0.846
0.896
0.916
0.908
0.880
0.818
0.808
0.830
0.800
0.798
0.844
0.916
0.876
0.764
0.724
0.702
0.680
0.658
0.648
0.634
0.622
0.608
0.612
0.612
0.620
0.652
0.658
0.708
0.750
0.796
0.786
0.798
0.822
0.826
0.790
0.730
0.700
0.778
0.880
0.940
0.916
0.824
0.756
0.748
0.762
0.796
0.826
0.886
0.908
0.920
0.888
0.862
0.832
0.854
0.874
0.886
0.864
0.882
0.844
0.836
0.786
0.782
0.756
0.776
0.788
0.788
0.808
0.776
0.722
0.688
0.688
0.672
0.680
0.756
0.804
0.800
0.792
0.760
0.736
0.742
0.702
0.708
0.714
0.744
0.760
0.770
0.700
0.720
0.706
0.732
0.702
0.736
0.724
0.756
0.782
0.814
0.842
0.768
0.730
0.706
0.722
0.750
0.782
0.834
0.774
0.728
0.702
0.698
0.700
0.680
0.684
0.738
0.746
0.748
0.776
0.794
0.774
0.746
0.718
0.716
0.736
0.756
0.776
0.782
0.744
0.746
0.744
0.764
0.776
0.800
0.752
0.770
0.764
0.766
0.738
0.740
0.740
0.772
0.790
0.728
0.742
0.738
0.732
0.710
0.698
0.718
0.750
0.796
0.870
0.848
0.788
0.722
0.696
0.676
0.664
0.684
0.728
0.812
0.820
0.786
0.768
0.796
0.802
0.822
0.818
0.790
0.724
0.720
0.720
0.724
0.704
0.712
0.730
0.742
0.724
0.744
0.780
0.800
0.822
0.818
0.774
0.776
0.766
0.750
0.724
0.736
0.740
0.738
0.772
0.798
0.838
0.844
0.834
0.824
0.822
0.812
0.764
0.768
0.766
0.782
0.778
0.804
0.804
0.750
0.734
0.710
0.726
0.728
0.744
0.716
0.710
0.716
0.716
0.720
0.710
0.740
0.742
0.766
0.752
0.718
0.720
0.702
0.686
0.724
0.732
0.770
0.778
0.728
0.734
0.728
0.736
0.742
0.736
0.756
0.744
0.744
0.704
0.712
0.682
0.680
0.664
0.674
0.668
0.688
0.672
0.718
0.752
0.754
0.686
0.690
0.668
0.652
0.636
0.634
0.636
0.622
0.626
0.622
0.620
0.604
0.596
0.600
0.592
0.582
0.576
0.572
0.570
0.560
0.554
0.546
0.550
0.540
0.544
0.534
0.536
0.524
0.518
0.522
0.522
0.518
0.512
0.500
0.504
0.508
0.504
0.504
0.502
0.492
0.492
0.494
0.498
0.498
0.490
0.496
0.496
0.502
0.496
0.510
0.504
0.510
0.502
0.508
0.512
0.520
0.506
0.508
0.516
0.512
0.506
0.510
0.510
0.514
0.500
0.504
0.504
0.508
0.498
0.496
0.498
0.504
0.498
0.494
0.492
0.498
0.496
0.492
0.490
0.496
0.494
0.492
0.484
0.492
0.490
0.492
0.482
0.486
0.486
0.490
0.488
0.486
0.484
0.492
0.486
0.490
0.486
0.488
0.496
0.496
0.488
0.492
0.490
0.486
0.494
0.502
0.508
0.508
0.514
0.512
0.504
0.516
0.512
0.516
0.516
0.518
0.524
0.524
0.518
0.520
0.520
0.526
0.524
0.524
0.526
0.530
0.534
0.534
0.544
0.558
0.578
0.588
0.594
0.588
0.590
0.592
0.596
0.586
0.578
0.558
0.560
0.552
0.558
0.564
0.576
0.594
0.644
0.652
0.654
0.692
0.696
0.690
0.688
0.672
0.650
0.648
0.650
0.662
0.676
0.688
0.732
0.734
0.752
0.754
0.694
0.674
0.704
0.734
0.710
0.694
0.754
0.772
0.774
0.828
0.874
0.804
0.842
0.834
0.812
0.848
0.898
0.954
0.954
0.932
0.928
0.932
0.828
0.756
0.752
0.834
0.880
0.920
0.848
0.806
0.790
0.796
0.824
0.850
0.896
0.980
0.972
0.832
0.828
0.804
0.786
0.784
0.866
0.930
0.872
0.944
0.948
0.836
0.776
0.778
0.838
0.794
0.818
0.806
0.844
0.888
0.908
0.930
0.916
0.884
0.868
0.874
0.890
0.808
0.836
0.956
1.018
0.938
0.966
0.934
0.928
0.968
1.016
0.980
0.918
0.836
0.888
1.008
1.144
1.046
1.054
1.040
1.000
0.992
0.990
0.982
0.988
0.880
0.866
0.904
0.982
1.034
0.990
1.024
1.000
0.902
0.890
0.814
0.788
0.864
0.970
1.068
1.014
1.054
0.994
0.896
0.904
0.968
0.988
0.938
0.904
0.812
0.734
0.744
0.710
0.710
0.708
0.712
0.686
0.686
0.690
0.696
0.698
0.712
0.706
0.752
0.792
0.830
0.882
0.902
0.874
0.830
0.836
0.884
0.910
0.922
0.940
0.958
0.964
0.926
0.890
0.908
0.950
0.980
0.956
0.840
0.752
0.754
0.834
0.976
1.046
1.040
1.014
0.936
0.834
0.770
0.728
0.746
0.738
0.762
0.734
0.730
0.724
0.742
0.766
0.816
0.798
0.746
0.764
0.768
0.798
0.790
0.764
0.738
0.742
0.748
0.790
0.822
0.864
0.804
0.794
0.846
0.906
0.940
0.902
0.834
0.800
0.794
0.790
0.828
0.844
0.840
0.860
0.792
0.794
0.794
0.822
0.864
0.874
0.850
0.878
0.908
0.914
0.912
0.860
0.840
0.786
0.768
0.780
0.768
0.764
0.774
0.774
0.768
0.724
0.720
0.698
0.680
0.662
0.652
0.676
0.754
0.850
0.784
0.774
0.782
0.816
0.852
0.802
0.758
0.744
0.736
0.716
0.688
0.662
0.678
0.730
0.840
0.846
0.910
0.854
0.848
0.858
0.872
0.862
0.876
0.854
0.832
0.822
0.812
0.776
0.826
0.876
0.926
0.988
0.988
0.938
0.960
0.968
0.878
0.828
0.836
0.852
0.876
0.830
0.810
0.814
0.830
0.812
0.796
0.832
0.876
0.918
0.896
0.880
0.844
0.812
0.800
0.780
0.758
0.722
0.736
0.788
0.914
1.030
0.994
0.942
0.868
0.804
0.730
0.698
0.690
0.682
0.680
0.724
0.826
0.924
0.950
0.886
0.886
0.926
0.886
0.896
0.940
0.968
0.928
0.864
0.806
0.788
0.862
0.964
1.030
1.004
0.960
0.798
0.782
0.744
0.750
0.774
0.802
0.778
0.794
0.836
0.902
0.926
0.950
0.920
0.884
0.802
0.770
0.738
0.750
0.768
0.818
0.884
0.986
0.988
0.998
0.992
0.890
0.850
0.858
0.900
0.904
0.924
0.922
0.936
0.906
0.872
0.852
0.800
0.774
0.784
0.770
0.784
0.820
0.864
0.900
0.864
0.848
0.836
0.854
0.890
0.890
0.862
0.846
0.838
0.828
0.786
0.824
0.842
0.872
0.914
0.890
0.812
0.842
0.832
0.792
0.766
0.778
0.794
0.802
0.798
0.804
0.780
0.740
0.714
0.674
0.692
0.694
0.722
0.756
0.812
0.834
0.846
0.840
0.810
0.804
0.796
0.792
0.826
0.866
0.856
0.864
0.848
0.796
0.804
0.762
0.752
0.750
0.726
0.722
0.718
0.766
0.820
0.788
0.744
0.720
0.710
0.708
0.696
0.684
0.686
0.664
0.650
0.650
0.650
0.642
0.648
0.650
0.658
0.680
0.668
0.684
0.694
0.740
0.774
0.798
0.802
0.774
0.716
0.706
0.698
0.704
0.720
0.786
0.764
0.716
0.706
0.688
0.662
0.640
0.650
0.650
0.646
0.674
0.696
0.686
0.704
0.712
0.722
0.722
0.708
0.690
0.698
0.674
0.658
0.644
0.646
0.624
0.618
0.608
0.618
0.630
0.618
0.712
0.718
0.728
0.714
0.704
0.698
0.674
0.672
0.658
0.646
0.648
0.692
0.666
0.658
0.654
0.626
0.648
0.650
0.656
0.648
0.638
0.630
0.614
0.626
0.620
0.624
0.624
0.614
0.612
0.602
0.608
0.600
0.598
0.594
0.606
0.616
0.642
0.650
0.682
0.724
0.734
0.704
0.702
0.706
0.708
0.702
0.724
0.722
0.674
0.678
0.664
0.712
0.712
0.682
0.668
0.690
0.664
0.658
0.642
0.634
0.634
0.638
0.644
0.650
0.652
0.656
0.640
0.638
0.640
0.638
0.634
0.630
0.618
0.612
0.598
0.596
0.584
0.578
0.570
0.560
0.576
0.570
0.566
0.560
0.562
0.558
0.570
0.550
0.562
0.558
0.568
0.564
0.568
0.570
0.572
0.580
0.578
0.572
0.568
0.568
0.572
0.576
0.576
0.570
0.586
0.576
0.590
0.598
0.608
0.592
0.608
0.598
0.602
0.608
0.614
0.616
0.614
0.600
0.608
0.602
0.598
0.588
0.588
0.580
0.572
0.574
0.570
0.576
0.578
0.584
0.598
0.612
0.596
0.624
0.634
0.658
0.648
0.658
0.670
0.652
0.646
0.656
0.658
0.668
0.640
0.644
0.626
0.616
0.620
0.644
0.664
0.730
0.772
0.790
0.726
0.704
0.708
0.658
0.720
0.676
0.660
0.658
0.658
0.656
0.634
0.638
0.630
0.634
0.614
0.628
0.640
0.678
0.720
0.748
0.784
0.756
0.728
0.646
0.678
0.650
0.648
0.634
0.630
0.616
0.610
0.600
0.598
0.590
0.578
0.582
0.590
0.600
0.622
0.650
0.656
0.658
0.686
0.726
0.760
0.806
0.794
0.768
0.732
0.684
0.658
0.648
0.648
0.676
0.804
0.742
0.812
0.848
0.938
0.944
0.906
0.854
0.746
0.714
0.688
0.630
0.674
0.754
0.914
0.944
0.864
0.866
0.992
0.916
0.836
0.798
0.780
0.744
0.714
0.676
0.656
0.636
0.630
0.620
0.608
0.616
0.612
0.612
0.602
0.610
0.624
0.662
0.720
0.776
0.746
0.780
0.834
0.878
0.796
0.794
0.816
0.770
0.766
0.770
0.802
0.846
0.884
0.916
0.866
0.842
0.806
0.792
0.804
0.762
0.802
0.868
0.838
0.894
0.932
0.908
0.840
0.824
0.844
0.866
0.844
0.780
0.780
0.790
0.768
0.802
0.796
0.778
0.792
0.778
0.762
0.734
0.714
0.674
0.670
0.658
0.650
0.646
0.654
0.656
0.662
0.636
0.636
0.626
0.628
0.624
0.618
0.606
0.622
0.642
0.716
0.702
0.674
0.654
0.636
0.610
0.614
0.592
0.592
0.584
0.576
0.568
0.566
0.564
0.560
0.560
0.568
0.588
0.622
0.654
0.728
0.784
0.748
0.746
0.754
0.714
0.692
0.686
0.680
0.672
0.674
0.700
0.740
0.722
0.768
0.768
0.770
0.736
0.754
0.756
0.744
0.774
0.786
0.790
0.782
0.760
0.764
0.792
0.808
0.792
0.804
0.808
0.786
0.766
0.762
0.742
0.722
0.718
0.730
0.704
0.708
0.720
0.690
0.704
0.730
0.766
0.838
0.864
0.896
0.882
0.852
0.774
0.780
0.794
0.836
0.878
0.904
0.924
0.928
0.878
0.800
0.782
0.788
0.826
0.858
0.828
0.780
0.794
0.820
0.856
0.872
0.796
0.772
0.764
0.770
0.814
0.826
0.846
0.792
0.774
0.734
0.676
0.666
0.652
0.644
0.662
0.720
0.790
0.818
0.860
0.880
0.884
0.828
0.776
0.714
0.678
0.668
0.682
0.812
0.856
0.940
0.892
0.804
0.766
0.760
0.778
0.824
0.762
0.744
0.768
0.784
0.808
0.818
0.824
0.738
0.716
0.698
0.700
0.692
0.730
0.738
0.714
0.730
0.774
0.840
0.770
0.780
0.802
0.792
0.756
0.702
0.688
0.698
0.728
0.822
0.848
0.824
0.818
0.764
0.724
0.724
0.684
0.662
0.662
0.636
0.636
0.622
0.622
0.604
0.610
0.604
0.598
0.592
0.596
0.594
0.602
0.602
0.620
0.634
0.670
0.672
0.682
0.698
0.734
0.706
0.710
0.710
0.692
0.676
0.666
0.654
0.688
0.756
0.800
0.834
0.796
0.788
0.792
0.714
0.820
0.766
0.772
0.746
0.732
0.718
0.688
0.686
0.674
0.668
0.658
0.648
0.648
0.650
0.660
0.652
0.686
0.730
0.764
0.794
0.804
0.832
0.832
0.824
0.754
0.734
0.716
0.732
0.774
0.810
0.808
0.786
0.790
0.760
0.764
0.772
0.784
0.750
0.778
0.806
0.830
0.846
0.820
0.834
0.822
0.840
0.874
0.848
0.850
0.880
0.898
0.834
0.794
0.726
0.714
0.692
0.674
0.684
0.666
0.664
0.634
0.646
0.632
0.638
0.646
0.656
0.668
0.690
0.704
0.718
0.706
0.708
0.700
0.686
0.708
0.694
0.690
0.666
0.668
0.686
0.670
0.686
0.676
0.678
0.660
0.676
0.684
0.682
0.704
0.730
0.720
0.694
0.684
0.698
0.778
0.784
0.822
0.856
0.870
0.818
0.820
0.822
0.780
0.810
0.842
0.830
0.798
0.780
0.748
0.726
0.708
0.690
0.686
0.682
0.712
0.744
0.792
0.804
0.758
0.756
0.736
0.710
0.728
0.740
0.706
0.732
0.752
0.756
0.776
0.812
0.816
0.790
0.788
0.794
0.814
0.810
0.820
0.762
0.726
0.702
0.692
0.698
0.672
0.668
0.656
0.660
0.644
0.634
0.634
0.632
0.640
0.652
0.644
0.662
0.674
0.806
0.746
0.784
0.770
0.764
0.716
0.672
0.650
0.632
0.634
0.622
0.620
0.606
0.612
0.610
0.608
0.632
0.622
0.640
0.638
0.642
0.646
0.644
0.648
0.666
0.692
0.718
0.702
0.686
0.702
0.748
0.818
0.812
0.848
0.848
0.822
0.818
0.804
0.756
0.710
0.696
0.696
0.688
0.704
0.742
0.794
0.790
0.746
0.730
0.772
0.766
0.738
0.746
0.810
0.770
0.750
0.746
0.778
0.768
0.800
0.826
0.818
0.782
0.790
0.802
0.798
0.826
0.798
0.754
0.738
0.680
0.676
0.662
0.638
0.636
0.614
0.622
0.620
0.614
0.612
0.614
0.616
0.618
0.610
0.618
0.622
0.628
0.662
0.720
0.702
0.716
0.672
0.650
0.646
0.632
0.650
0.650
0.634
0.636
0.620
0.610
0.604
0.600
0.584
0.588
0.586
0.588
0.596
0.594
0.598
0.604
0.616
0.636
0.646
0.664
0.732
0.766
0.750
0.802
0.824
0.784
0.760
0.756
0.724
0.706
0.726
0.768
0.812
0.858
0.866
0.800
0.782
0.776
0.724
0.726
0.718
0.722
0.720
0.756
0.806
0.778
0.770
0.774
0.740
0.724
0.714
0.680
0.686
0.674
0.712
0.790
0.840
0.868
0.868
0.786
0.736
0.712
0.782
0.814
0.778
0.804
0.822
0.784
0.794
0.866
0.898
0.880
0.898
0.934
0.876
0.882
0.854
0.808
0.788
0.788
0.804
0.802
0.812
0.820
0.778
0.770
0.790
0.758
0.756
0.740
0.780
0.776
0.806
0.816
0.774
0.760
0.758
0.740
0.766
0.796
0.850
0.826
0.772
0.746
0.774
0.822
0.814
0.836
0.850
0.824
0.796
0.834
0.868
0.822
0.862
0.860
0.818
0.820
0.794
0.756
0.778
0.792
0.790
0.806
0.812
0.808
0.830
0.856
0.840
0.832
0.828
0.786
0.784
0.786
0.776
0.808
0.826
0.804
0.838
0.850
0.838
0.818
0.822
0.832
0.794
0.788
0.810
0.788
0.810
0.850
0.832
0.874
0.894
0.864
0.868
0.832
0.752
0.738
0.758
0.730
0.700
0.738
0.800
0.798
0.760
0.720
0.708
0.718
0.732
0.752
0.796
0.832
0.844
0.786
0.764
0.778
0.782
0.786
0.812
0.794
0.766
0.754
0.780
0.826
0.868
0.878
0.922
0.864
0.784
0.770
0.758
0.738
0.714
0.710
0.736
0.692
0.680
0.676
0.652
0.632
0.642
0.636
0.636
0.644
0.652
0.670
0.682
0.664
0.650
0.642
0.634
0.622
0.622
0.618
0.614
0.606
0.614
0.620
0.644
0.658
0.672
0.716
0.750
0.824
0.816
0.774
0.756
0.774
0.758
0.764
0.782
0.814
0.790
0.772
0.732
0.682
0.672
0.652
0.628
0.620
0.618
0.620
0.638
0.654
0.672
0.704
0.770
0.836
0.818
0.830
0.834
0.800
0.810
0.830
0.828
0.842
0.846
0.904
0.894
0.840
0.892
0.868
0.816
0.810
0.776
0.724
0.714
0.714
0.720
0.754
0.830
0.872
0.828
0.850
0.864
0.834
0.842
0.872
0.830
0.836
0.850
0.860
0.864
0.868
0.822
0.846
0.800
0.760
0.784
0.774
0.786
0.774
0.756
0.694
0.718
0.720
0.760
0.810
0.830
0.842
0.840
0.836
0.764
0.748
0.764
0.836
0.908
0.886
0.816
0.818
0.848
0.864
0.890
0.880
0.804
0.770
0.768
0.772
0.770
0.752
0.722
0.722
0.722
0.758
0.804
0.780
0.774
0.726
0.728
0.718
0.718
0.720
0.708
0.690
0.674
0.678
0.670
0.652
0.650
0.656
0.680
0.706
0.754
0.818
0.836
0.808
0.842
0.862
0.834
0.862
0.820
0.772
0.740
0.704
0.700
0.758
0.732
0.710
0.796
0.850
0.942
0.964
0.936
0.880
0.808
0.780
0.752
0.792
0.832
0.858
0.900
0.834
0.826
0.844
0.840
0.798
0.786
0.748
0.702
0.696
0.680
0.670
0.672
0.704
0.776
0.738
0.724
0.818
0.862
0.940
0.996
0.958
0.894
0.838
0.770
0.734
0.724
0.746
0.778
0.844
0.810
0.760
0.772
0.774
0.808
0.804
0.792
0.748
0.736
0.712
0.678
0.680
0.676
0.670
0.666
0.682
0.724
0.740
0.780
0.802
0.750
0.754
0.746
0.778
0.836
0.830
0.742
0.728
0.676
0.672
0.664
0.682
0.798
0.742
0.804
0.830
0.834
0.848
0.830
0.776
0.746
0.712
0.670
0.658
0.636
0.612
0.602
0.596
0.588
0.586
0.576
0.566
0.558
0.552
0.550
0.552
0.552
0.560
0.560
0.572
0.558
0.574
0.574
0.578
0.584
0.598
0.606
0.616
0.634
0.644
0.630
0.648
0.660
0.650
0.646
0.648
0.654
0.662
0.638
0.658
0.646
0.632
0.620
0.626
0.646
0.698
0.766
0.810
0.824
0.788
0.726
0.718
0.686
0.652
0.632
0.622
0.614
0.604
0.612
0.608
0.596
0.584
0.588
0.568
0.582
0.576
0.582
0.582
0.590
0.586
0.580
0.582
0.582
0.590
0.580
0.566
0.586
0.580
0.580
0.584
0.584
0.590
0.590
0.586
0.586
0.586
0.584
0.576
0.578
0.576
0.572
0.570
0.576
0.576
0.564
0.578
0.584
0.592
0.594
0.592
0.596
0.608
0.610
0.600
0.608
0.594
0.582
0.582
0.584
0.584
0.590
0.582
0.590
0.582
0.598
0.592
0.584
0.580
0.580
0.584
0.570
0.586
0.582
0.582
0.582
0.592
0.598
0.610
0.622
0.614
0.602
0.604
0.598
0.594
0.588
0.590
0.592
0.596
0.600
0.622
0.644
0.660
0.680
0.716
0.754
0.738
0.716
0.706
0.690
0.670
0.694
0.712
0.696
0.706
0.690
0.658
0.654
0.634
0.628
0.656
0.646
0.654
0.698
0.676
0.648
0.652
0.672
0.690
0.686
0.726
0.784
0.856
0.924
0.906
0.916
0.864
0.864
0.940
0.968
0.926
0.816
0.780
0.792
0.834
0.866
0.934
0.946
0.834
0.794
0.764
0.800
0.846
0.890
0.900
0.838
0.828
0.806
0.756
0.760
0.812
0.812
0.884
1.002
1.002
0.934
0.958
0.924
0.926
0.914
0.850
0.852
0.814
0.768
0.824
1.010
1.092
1.096
1.128
1.018
0.924
0.942
0.886
0.920
0.956
0.928
0.838
0.916
0.886
0.892
0.964
1.012
1.000
0.954
0.812
0.766
0.752
0.768
0.816
0.900
0.994
1.026
0.994
0.944
0.902
0.898
0.884
0.866
0.782
0.754
0.736
0.800
0.916
0.920
0.900
0.898
0.888
0.868
0.832
0.776
0.726
0.676
0.680
0.700
0.790
0.878
0.898
0.854
0.792
0.744
0.764
0.806
0.786
0.820
0.820
0.820
0.810
0.792
0.770
0.714
0.704
0.678
0.656
0.634
0.636
0.640
0.650
0.658
0.646
0.632
0.620
0.612
0.610
0.628
0.660
0.706
0.662
0.674
0.690
0.740
0.796
0.854
0.868
0.918
0.942
0.906
0.966
1.030
1.024
1.000
0.866
0.762
0.694
0.666
0.656
0.696
0.848
0.974
0.992
0.956
0.932
0.882
0.830
0.842
0.892
0.944
0.970
1.020
0.908
0.896
0.896
0.892
0.850
0.828
0.830
0.850
0.854
0.824
0.774
0.800
0.864
0.916
0.900
0.852
0.754
0.768
0.788
0.922
1.042
0.958
0.846
0.834
0.902
0.950
0.946
0.886
0.882
0.914
0.946
0.958
0.892
0.914
0.900
0.876
0.914
0.978
0.918
0.924
0.942
0.862
0.856
0.828
0.770
0.786
0.802
0.804
0.768
0.780
0.784
0.772
0.804
0.796
0.774
0.780
0.794
0.770
0.792
0.788
0.800
0.814
0.824
0.840
0.814
0.790
0.798
0.810
0.814
0.824
0.848
0.810
0.840
0.844
0.884
0.830
0.860
0.894
0.922
0.938
0.956
0.942
0.922
0.906
0.880
0.850
0.814
0.796
0.786
0.802
0.836
0.778
0.764
0.800
0.882
0.956
0.926
0.844
0.848
0.862
0.810
0.852
0.900
0.918
0.956
0.968
0.846
0.860
0.836
0.842
0.804
0.744
0.728
0.694
0.694
0.694
0.862
1.006
0.994
1.018
1.000
0.856
0.864
0.860
0.814
0.836
0.882
0.948
0.922
0.910
0.818
0.764
0.744
0.734
0.728
0.722
0.742
0.736
0.764
0.760
0.758
0.768
0.756
0.736
0.730
0.754
0.804
0.822
0.828
0.766
0.750
0.740
0.702
0.662
0.712
0.698
0.728
0.768
0.766
0.760
0.758
0.774
0.780
0.788
0.834
0.838
0.832
0.808
0.774
0.762
0.732
0.746
0.772
0.810
0.836
0.848
0.838
0.850
0.844
0.798
0.828
0.842
0.872
0.840
0.870
0.890
0.906
0.806
0.790
0.770
0.748
0.722
0.726
0.716
0.740
0.760
0.760
0.754
0.726
0.726
0.744
0.764
0.720
0.684
0.670
0.670
0.662
0.664
0.676
0.680
0.664
0.682
0.672
0.670
0.650
0.656
0.670
0.670
0.686
0.694
0.710
0.738
0.728
0.694
0.674
0.712
0.670
0.660
0.658
0.646
0.626
0.650
0.632
0.640
0.652
0.670
0.678
0.656
0.650
0.648
0.666
0.652
0.658
0.658
0.668
0.658
0.664
0.660
0.660
0.656
0.664
0.666
0.664
0.676
0.668
0.690
0.696
0.728
0.794
0.800
0.806
0.840
0.846
0.810
0.792
0.770
0.744
0.748
0.772
0.738
0.770
0.786
0.810
0.756
0.756
0.746
0.754
0.744
0.710
0.722
0.738
0.752
0.754
0.772
0.826
0.878
0.884
0.808
0.776
0.754
0.774
0.786
0.802
0.806
0.754
0.738
0.758
0.854
0.842
0.772
0.742
0.772
0.790
0.750
0.748
0.756
0.766
0.756
0.744
0.762
0.810
0.850
0.884
0.902
0.900
0.836
0.836
0.848
0.868
0.860
0.934
0.992
0.876
0.898
0.910
0.934
0.854
0.792
0.758
0.748
0.750
0.754
0.748
0.750
0.718
0.710
0.730
0.766
0.782
0.752
0.770
0.742
0.786
0.818
0.826
0.826
0.802
0.752
0.724
0.726
0.770
0.852
0.928
0.936
0.844
0.878
0.916
0.928
0.936
0.936
0.824
0.848
0.858
0.888
0.792
0.828
0.820
0.848
0.888
0.900
0.888
0.814
0.744
0.766
0.792
0.878
0.996
1.010
0.970
0.820
0.794
0.750
0.740
0.794
0.872
0.938
1.020
1.034
1.008
0.850
0.800
0.816
0.846
0.936
1.026
1.028
0.988
0.938
0.926
0.968
0.916
0.808
0.808
0.898
1.006
1.024
1.014
1.010
0.998
0.990
0.952
0.962
0.950
1.054
1.118
1.030
1.030
1.054
1.024
0.974
0.924
0.902
0.906
0.898
0.918
0.898
0.848
0.882
0.946
0.942
0.884
0.882
0.894
0.888
0.854
0.814
0.818
0.880
0.912
0.972
0.978
0.950
0.948
0.912
0.798
0.790
0.806
0.892
0.976
0.990
0.908
0.912
0.896
0.926
0.894
0.868
0.898
0.930
0.994
1.018
0.966
0.846
0.852
0.840
0.798
0.844
0.886
0.938
0.916
0.908
0.902
0.914
0.908
0.892
0.792
0.770
0.772
0.800
0.772
0.810
0.910
0.958
0.880
0.930
0.954
0.884
0.872
0.918
0.924
0.868
0.790
0.750
0.786
0.838
0.914
0.936
1.058
1.098
1.072
0.978
0.924
0.924
0.920
0.878
0.880
0.898
0.902
0.906
0.900
0.916
0.906
0.856
0.908
0.912
0.874
0.894
0.930
0.942
0.838
0.858
0.990
1.122
1.020
1.018
0.996
0.968
0.966
0.884
0.958
0.994
1.042
1.020
0.896
0.892
0.888
1.012
1.050
0.954
0.926
0.852
0.884
0.968
0.986
0.968
0.942
0.938
0.920
0.848
0.894
0.970
1.008
0.982
0.916
0.924
0.998
1.014
0.998
1.002
0.904
0.822
0.824
0.882
0.956
1.032
1.082
0.918
0.870
0.860
0.896
0.932
0.938
0.868
0.776
0.776
0.722
0.694
0.690
0.774
0.886
1.012
1.054
1.076
1.020
0.972
0.904
0.932
0.990
1.020
1.004
0.914
0.952
0.994
0.976
0.964
1.000
1.022
1.084
1.046
0.998
0.954
0.892
0.820
0.808
0.848
0.892
0.870
0.892
0.986
0.978
0.924
0.824
0.800
0.782
0.816
0.862
0.902
0.914
0.864
0.916
0.908
0.948
0.962
0.940
0.886
0.784
0.752
0.758
0.776
0.738
0.718
0.696
0.696
0.680
0.666
0.668
0.670
0.676
0.654
0.670
0.692
0.698
0.716
0.740
0.742
0.730
0.724
0.726
0.734
0.740
0.784
0.792
0.754
0.734
0.728
0.736
0.722
0.698
0.760
0.804
0.806
0.848
0.828
0.740
0.710
0.710
0.694
0.684
0.684
0.684
0.676
0.680
0.670
0.654
0.644
0.654
0.638
0.638
0.644
0.638
0.630
0.636
0.622
0.650
0.654
0.636
0.664
0.672
0.674
0.684
0.682
0.662
0.658
0.652
0.644
0.648
0.642
0.642
0.644
0.642
0.626
0.648
0.636
0.648
0.656
0.644
0.658
0.658
0.662
0.652
0.672
0.658
0.656
0.648
0.644
0.610
0.616
0.598
0.600
0.602
0.622
0.652
0.696
0.674
0.670
0.670
0.706
0.696
0.670
0.648
0.668
0.676
0.650
0.642
0.626
0.636
0.628
0.638
0.636
0.644
0.666
0.688
0.784
0.804
0.780
0.734
0.720
0.716
0.694
0.682
0.666
0.666
0.680
0.680
0.682
0.676
0.688
0.696
0.668
0.658
0.650
0.632
0.630
0.626
0.640
0.646
0.702
0.736
0.716
0.726
0.710
0.708
0.698
0.688
0.678
0.670
0.672
0.656
0.648
0.654
0.650
0.656
0.644
0.640
0.654
0.658
0.662
0.650
0.680
0.660
0.682
0.670
0.664
0.656
0.652
0.666
0.692
0.702
0.680
0.684
0.674
0.686
0.652
0.674
0.654
0.650
0.654
0.646
0.614
0.624
0.616
0.606
0.602
0.576
0.584
0.578
0.594
0.618
0.662
0.698
0.796
0.812
0.846
0.816
0.800
0.712
0.682
0.674
0.668
0.664
0.658
0.632
0.634
0.630
0.610
0.644
0.682
0.724
0.914
0.834
0.858
0.858
0.714
0.688
0.674
0.646
0.642
0.638
0.624
0.620
0.636
0.636
0.642
0.638
0.652
0.666
0.674
0.662
0.648
0.666
0.652
0.634
0.642
0.636
0.624
0.618
0.616
0.614
0.612
0.608
0.630
0.624
0.630
0.626
0.630
0.612
0.602
0.612
0.592
0.582
0.592
0.586
0.586
0.584
0.584
0.580
0.572
0.584
0.590
0.604
0.606
0.626
0.628
0.646
0.646
0.634
0.606
0.600
0.602
0.588
0.584
0.574
0.576
0.580
0.582
0.582
0.606
0.630
0.632
0.648
0.656
0.658
0.630
0.622
0.618
0.602
0.600
0.596
0.614
0.626
0.688
0.744
0.794
0.764
0.730
0.738
0.686
0.672
0.652
0.628
0.610
0.604
0.596
0.582
0.592
0.604
0.624
0.646
0.666
0.712
0.728
0.676
0.690
0.666
0.672
0.676
0.720
0.774
0.826
0.758
0.730
0.658
0.652
0.638
0.604
0.612
0.610
0.598
0.602
0.616
0.624
0.622
0.618
0.616
0.624
0.634
0.658
0.672
0.658
0.676
0.714
0.708
0.658
0.660
0.656
0.636
0.616
0.620
0.606
0.602
0.600
0.600
0.596
0.606
0.612
0.658
0.762
0.838
0.820
0.806
0.786
0.788
0.774
0.766
0.754
0.738
0.736
0.686
0.686
0.690
0.734
0.894
0.908
0.858
0.780
0.758
0.756
0.746
0.736
0.698
0.702
0.712
0.714
0.752
0.714
0.708
0.694
0.710
0.722
0.688
0.704
0.682
0.652
0.652
0.654
0.658
0.676
0.662
0.680
0.696
0.724
0.748
0.762
0.756
0.732
0.722
0.660
0.648
0.640
0.658
0.690
0.696
0.730
0.820
0.826
0.846
0.882
0.882
0.860
0.846
0.772
0.786
0.786
0.804
0.844
0.844
0.804
0.748
0.718
0.694
0.656
0.678
0.678
0.720
0.726
0.680
0.700
0.736
0.758
0.742
0.692
0.730
0.694
0.712
0.710
0.712
0.734
0.688
0.698
0.722
0.784
0.774
0.794
0.766
0.786
0.804
0.764
0.764
0.750
0.724
0.700
0.674
0.682
0.722
0.694
0.704
0.740
0.742
0.744
0.764
0.732
0.730
0.760
0.772
0.746
0.746
0.748
0.728
0.712
0.720
0.734
0.714
0.734
0.746
0.794
0.790
0.834
0.786
0.784
0.758
0.738
0.696
0.680
0.648
0.624
0.616
0.612
0.620
0.612
0.620
0.626
0.638
0.638
0.638
0.670
0.670
0.680
0.692
0.700
0.716
0.750
0.750
0.720
0.716
0.716
0.702
0.710
0.728
0.718
0.708
0.706
0.712
0.706
0.730
0.764
0.774
0.764
0.786
0.780
0.746
0.748
0.728
0.726
0.728
0.728
0.744
0.736
0.750
0.762
0.736
0.760
0.748
0.720
0.766
0.788
0.804
0.766
0.754
0.714
0.672
0.672
0.668
0.680
0.662
0.628
0.638
0.630
0.622
0.630
0.632
0.676
0.708
0.752
0.742
0.696
0.668
0.666
0.664
0.690
0.728
0.782
0.812
0.834
0.756
0.694
0.750
0.734
0.714
0.770
0.712
0.710
0.706
0.692
0.666
0.676
0.670
0.692
0.690
0.716
0.706
0.744
0.796
0.820
0.754
0.764
0.766
0.754
0.714
0.678
0.712
0.730
0.766
0.748
0.766
0.770
0.774
0.764
0.754
0.764
0.746
0.726
0.748
0.806
0.822
0.750
0.746
0.772
0.832
0.916
0.918
0.898
0.850
0.824
0.758
0.694
0.710
0.798
0.884
0.902
0.868
0.800
0.744
0.742
0.754
0.786
0.836
0.868
0.850
0.832
0.838
0.792
0.724
0.702
0.722
0.786
1.036
0.980
0.824
0.794
0.774
0.724
0.710
0.706
0.744
0.748
0.728
0.844
0.860
0.846
0.776
0.798
0.796
0.834
0.840
0.794
0.752
0.758
0.790
0.822
0.806
0.826
0.816
0.844
0.824
0.892
0.910
0.870
0.896
0.866
0.820
0.826
0.846
0.856
0.830
0.774
0.710
0.726
0.722
0.764
0.880
0.928
0.916
0.880
0.814
0.772
0.792
0.852
0.942
0.904
0.900
0.854
0.914
0.960
0.904
0.910
0.870
0.806
0.750
0.724
0.700
0.692
0.688
0.772
0.848
0.876
0.908
0.898
0.878
0.854
0.756
0.748
0.726
0.718
0.728
0.710
0.772
0.804
0.848
0.918
0.902
0.802
0.766
0.744
0.744
0.732
0.706
0.696
0.668
0.696
0.702
0.716
0.754
0.786
0.766
0.738
0.716
0.694
0.676
0.670
0.658
0.640
0.644
0.632
0.628
0.620
0.620
0.638
0.636
0.638
0.648
0.658
0.662
0.656
0.642
0.632
0.620
0.618
0.600
0.618
0.608
0.608
0.604
0.602
0.596
0.600
0.596
0.616
0.604
0.604
0.588
0.594
0.590
0.592
0.594
0.588
0.584
0.582
0.578
0.576
0.568
0.576
0.576
0.564
0.566
0.564
0.574
0.562
0.572
0.564
0.564
0.574
0.574
0.566
0.558
0.562
0.552
0.542
0.542
0.534
0.538
0.522
0.526
0.518
0.508
0.506
0.502
0.502
0.500
0.496
0.488
0.486
0.486
0.484
0.472
0.474
0.472
0.468
0.464
0.462
0.460
0.464
0.452
0.456
0.454
0.458
0.452
0.454
0.452
0.454
0.460
0.454
0.454
0.452
0.466
0.460
0.460
0.456
0.464
0.466
0.464
0.464
0.470
0.470
0.476
0.472
0.468
0.464
0.466
0.462
0.472
0.470
0.472
0.466
0.464
0.468
0.470
0.466
0.464
0.462
0.464
0.466
0.468
0.466
0.468
0.470
0.468
0.468
0.472
0.468
0.464
0.460
0.460
0.454
0.462
0.464
0.462
0.470
0.480
0.502
0.520
0.546
0.544
0.548
0.534
0.532
0.528
0.528
0.526
0.524
0.534
0.542
0.552
0.568
0.584
0.572
0.564
0.552
0.548
0.556
0.566
0.602
0.612
0.618
0.666
0.648
0.614
0.614
0.578
0.588
0.560
0.566
0.606
0.596
0.612
0.586
0.584
0.598
0.612
0.624
0.624
0.626
0.632
0.626
0.626
0.620
0.610
0.606
0.600
0.578
0.578
0.592
0.632
0.720
0.862
0.852
0.838
0.816
0.814
0.824
0.860
0.896
0.936
0.992
0.886
0.766
0.700
0.702
0.754
0.736
0.822
0.946
1.068
1.058
0.980
0.926
0.752
0.702
0.674
0.666
0.666
0.692
0.730
0.770
1.028
1.048
1.098
1.084
0.980
0.946
0.794
0.842
1.014
1.094
1.078
0.876
0.912
0.910
1.056
1.146
1.140
1.110
1.024
0.960
0.862
0.782
0.730
0.694
0.672
0.656
0.632
0.632
0.602
0.622
0.614
0.666
0.874
0.960
1.000
0.978
0.882
0.798
0.726
0.628
0.636
0.620
0.688
1.116
1.092
1.098
1.012
0.944
0.990
0.984
0.948
0.898
0.876
0.770
0.682
0.636
0.632
0.622
0.696
0.948
0.980
0.960
0.880
0.870
0.910
0.968
1.024
1.034
0.990
0.934
0.862
0.790
0.770
0.716
0.694
0.762
1.166
0.972
0.916
0.976
1.080
1.096
1.070
1.018
0.936
0.846
0.776
0.716
0.672
0.652
0.676
0.992
1.080
1.116
1.086
1.142
1.104
1.010
0.880
0.816
0.764
0.680
0.718
0.870
1.052
1.022
1.074
1.086
1.028
0.928
0.894
0.886
0.916
0.846
0.698
0.688
0.652
0.646
0.686
0.778
0.840
0.878
0.882
0.892
0.890
0.856
0.848
0.810
0.760
0.730
0.714
0.690
0.724
0.900
1.104
0.998
1.002
0.964
0.816
0.882
0.798
1.062
1.046
0.988
0.862
0.936
0.938
1.074
0.992
0.980
0.828
0.952
0.970
1.060
1.042
1.044
0.824
0.974
1.062
0.968
0.800
0.778
0.778
0.872
0.984
0.966
0.936
0.950
0.940
0.912
0.892
0.810
0.760
0.684
0.668
0.840
1.086
1.022
1.052
1.056
1.050
0.968
0.908
0.906
0.888
0.862
0.832
0.888
0.902
0.812
0.852
0.778
0.824
0.920
0.880
0.898
0.900
0.880
0.872
0.848
0.832
0.768
0.724
0.704
0.692
0.688
0.678
0.692
0.760
1.028
1.074
1.040
1.124
1.090
1.034
1.018
1.010
1.014
1.000
1.040
1.102
1.166
1.152
1.080
1.018
0.914
0.834
0.748
1.150
1.036
1.068
0.990
0.852
0.864
0.914
0.848
0.818
0.754
0.788
0.846
0.916
0.900
0.986
1.012
0.862
0.862
0.910
1.000
1.068
1.018
1.006
1.066
1.052
1.048
0.880
0.848
0.880
0.940
0.958
0.882
0.796
0.762
0.956
1.040
1.038
1.044
1.060
0.974
0.936
0.910
0.906
0.852
0.918
1.012
1.078
1.070
1.064
1.068
1.014
0.970
0.862
0.900
0.966
1.072
1.132
1.092
0.992
0.946
0.972
1.014
1.044
1.038
1.034
0.896
0.886
0.906
0.992
1.094
1.114
1.054
0.962
0.846
0.782
0.840
0.930
0.916
0.894
0.828
0.768
0.734
0.706
0.690
0.678
0.702
0.732
0.930
0.990
0.956
0.826
0.818
0.838
0.904
0.932
0.894
0.828
0.786
0.880
0.946
1.072
1.088
1.022
0.872
0.794
0.832
1.052
1.040
1.012
1.010
0.934
0.864
0.768
0.694
0.680
0.670
0.696
0.744
1.020
1.030
1.082
1.100
1.022
0.914
0.760
0.680
0.666
0.656
0.642
0.654
0.684
0.704
0.730
0.730
0.714
0.688
0.670
0.668
0.670
0.676
0.680
0.678
0.680
0.684
0.686
0.696
0.700
0.702
0.700
0.698
0.690
0.674
0.650
0.652
0.642
0.636
0.640
0.646
0.652
0.648
0.650
0.646
0.646
0.650
0.618
0.624
0.606
0.590
0.598
0.598
0.614
0.622
0.626
0.618
0.604
0.596
0.590
0.584
0.590
0.598
0.596
0.606
0.616
0.616
0.616
0.608
0.600
0.584
0.586
0.570
0.566
0.560
0.550
0.560
0.566
0.632
0.782
0.734
0.750
0.844
0.854
0.888
0.904
0.916
0.824
0.676
0.690
0.808
0.770
0.798
0.876
0.968
0.898
0.828
0.760
0.780
0.852
0.952
0.888
0.882
0.982
1.002
0.976
0.938
0.866
0.854
0.874
0.856
0.970
1.054
1.046
0.996
0.954
0.944
0.940
0.926
0.840
0.868
0.918
1.012
0.974
0.918
0.858
0.770
0.760
0.888
0.866
0.864
0.846
0.860
0.866
0.792
0.752
0.790
0.894
0.986
1.042
0.992
0.852
0.762
0.780
0.772
0.764
0.724
0.792
1.144
1.052
1.084
1.076
0.984
0.864
0.800
0.744
0.710
0.662
0.628
0.628
0.608
0.606
0.610
0.692
0.944
0.898
0.926
0.918
0.964
0.958
1.002
1.024
0.956
0.910
0.862
0.924
0.988
1.010
0.884
0.924
1.000
0.932
0.872
1.260
1.180
1.210
1.218
1.058
0.922
0.806
0.784
0.770
0.832
0.984
0.934
0.968
1.016
1.052
1.046
1.064
1.012
1.024
0.900
0.768
0.770
0.766
0.798
0.920
0.874
0.950
0.992
1.036
1.034
1.036
1.022
0.862
0.784
0.770
0.776
0.880
0.870
0.836
0.780
0.806
0.852
1.020
1.048
1.006
0.856
0.942
0.962
0.998
1.016
1.038
0.974
0.730
0.764
0.736
0.738
0.782
0.886
0.950
0.890
0.858
0.832
0.806
0.846
0.884
0.894
0.974
1.032
1.046
1.104
1.022
0.912
0.838
1.146
1.078
1.128
1.110
1.006
0.928
0.908
0.822
0.806
0.768
0.776
0.920
1.110
1.040
1.054
0.958
0.934
0.902
0.984
1.026
0.920
0.920
0.850
0.918
0.946
0.904
1.116
1.106
1.038
0.886
0.816
0.818
0.774
0.748
0.702
0.688
0.666
0.662
0.640
0.638
0.690
0.804
1.000
0.970
0.982
1.008
0.966
0.928
0.862
0.918
0.954
0.858
0.870
0.772
0.796
0.824
0.814
0.786
0.740
0.860
0.948
0.938
0.894
0.834
0.846
0.822
0.786
0.748
0.720
0.694
0.670
0.632
0.628
0.606
0.642
0.634
0.642
0.694
0.838
0.776
0.728
0.706
0.694
0.684
0.674
0.654
0.632
0.626
0.622
0.620
0.634
0.656
0.684
0.658
0.680
0.692
0.744
0.706
0.708
0.670
0.668
0.662
0.650
0.628
0.638
0.628
0.618
0.608
0.608
0.598
0.596
0.588
0.592
0.600
0.606
0.612
0.626
0.642
0.654
0.658
0.666
0.640
0.656
0.674
0.652
0.676
0.662
0.654
0.640
0.606
0.628
0.612
0.628
0.652
0.698
0.728
0.748
0.758
0.748
0.750
0.738
0.736
0.736
0.696
0.660
0.638
0.652
0.642
0.684
0.714
0.826
0.788
0.742
0.746
0.738
0.786
0.758
0.740
0.710
0.680
0.696
0.674
0.652
0.668
0.668
0.662
0.640
0.628
0.632
0.628
0.604
0.606
0.598
0.578
0.574
0.562
0.554
0.546
0.540
0.536
0.522
0.526
0.518
0.512
0.508
0.496
0.500
0.514
0.528
0.546
0.538
0.542
0.560
0.560
0.582
0.592
0.596
0.590
0.574
0.620
0.630
0.610
0.588
0.586
0.580
0.570
0.570
0.566
0.558
0.556
0.554
0.550
0.540
0.546
0.538
0.542
0.540
0.546
0.548
0.546
0.552
0.558
0.558
0.554
0.558
0.554
0.554
0.548
0.544
0.552
0.550
0.550
0.564
0.582
0.604
0.628
0.632
0.646
0.626
0.604
0.616
0.610
0.604
0.586
0.596
0.596
0.590
0.580
0.594
0.578
0.578
0.580
0.588
0.594
0.608
0.610
0.594
0.620
0.630
0.666
0.666
0.658
0.654
0.624
0.640
0.614
0.610
0.626
0.630
0.622
0.624
0.616
0.630
0.620
0.614
0.616
0.618
0.602
0.608
0.610
0.618
0.610
0.600
0.614
0.610
0.608
0.602
0.608
0.606
0.608
0.610
0.614
0.608
0.596
0.610
0.600
0.604
0.602
0.608
0.598
0.602
0.614
0.616
0.608
0.612
0.616
0.600
0.598
0.600
0.598
0.616
0.608
0.594
0.608
0.618
0.626
0.646
0.658
0.678
0.682
0.662
0.662
0.656
0.642
0.628
0.620
0.634
0.668
0.730
0.812
0.798
0.764
0.742
0.758
0.714
0.674
0.674
0.722
0.722
0.698
0.684
0.708
0.724
0.730
0.702
0.694
0.676
0.664
0.654
0.642
0.648
0.668
0.688
0.682
0.692
0.698
0.678
0.668
0.666
0.654
0.656
0.644
0.648
0.656
0.672
0.698
0.720
0.736
0.690
0.708
0.720
0.718
0.718
0.688
0.676
0.652
0.652
0.646
0.662
0.698
0.692
0.676
0.686
0.682
0.672
0.658
0.670
0.680
0.686
0.692
0.696
0.712
0.676
0.662
0.654
0.648
0.638
0.640
0.630
0.638
0.648
0.664
0.684
0.696
0.704
0.724
0.710
0.706
0.704
0.698
0.686
0.688
0.674
0.672
0.678
0.678
0.684
0.690
0.692
0.692
0.698
0.704
0.704
0.714
0.718
0.708
0.718
0.714
0.696
0.696
0.700
0.712
0.724
0.754
0.760
0.708
0.680
0.680
0.664
0.664
0.696
0.730
0.710
0.706
0.686
0.686
0.694
0.716
0.702
0.684
0.686
0.684
0.680
0.678
0.664
0.680
0.652
0.636
0.622
0.610
0.612
0.614
0.672
0.772
0.768
0.750
0.776
0.720
0.678
0.660
0.624
0.636
0.666
0.748
0.768
0.722
0.696
0.672
0.660
0.642
0.624
0.626
0.622
0.614
0.624
0.624
0.608
0.622
0.646
0.662
0.688
0.642
0.638
0.626
0.610
0.608
0.606
0.620
0.644
0.648
0.688
0.740
0.700
0.696
0.678
0.662
0.674
0.674
0.670
0.664
0.688
0.736
0.738
0.724
0.720
0.704
0.690
0.690
0.676
0.660
0.652
0.644
0.672
0.696
0.728
0.700
0.702
0.690
0.664
0.662
0.660
0.682
0.702
0.668
0.706
0.714
0.732
0.814
0.836
0.776
0.748
0.708
0.704
0.686
0.694
0.734
0.712
0.716
0.674
0.662
0.670
0.680
0.676
0.668
0.710
0.764
0.758
0.722
0.742
0.728
0.730
0.682
0.672
0.664
0.686
0.730
0.762
0.792
0.730
0.756
0.754
0.722
0.696
0.704
0.722
0.704
0.730
0.752
0.718
0.722
0.690
0.708
0.724
0.752
0.752
0.710
0.734
0.724
0.726
0.686
0.680
0.656
0.640
0.642
0.644
0.642
0.642
0.696
0.768
0.836
0.788
0.772
0.724
0.712
0.712
0.688
0.676
0.660
0.676
0.680
0.674
0.670
0.672
0.688
0.704
0.752
0.786
0.722
0.734
0.720
0.678
0.702
0.694
0.694
0.692
0.658
0.656
0.666
0.666
0.686
0.662
0.690
0.658
0.652
0.656
0.658
0.686
0.678
0.666
0.646
0.632
0.632
0.620
0.604
0.598
0.586
0.580
0.578
0.568
0.572
0.568
0.568
0.572
0.570
0.572
0.570
0.570
0.576
0.586
0.594
0.596
0.608
0.590
0.588
0.590
0.590
0.594
0.592
0.578
0.574
0.578
0.580
0.580
0.582
0.564
0.580
0.596
0.594
0.598
0.578
0.594
0.578
0.590
0.658
0.678
0.692
0.690
0.662
0.648
0.646
0.646
0.612
0.608
0.606
0.600
0.586
0.582
0.584
0.588
0.596
0.588
0.584
0.588
0.588
0.598
0.608
0.622
0.620
0.644
0.654
0.638
0.640
0.638
0.634
0.626
0.622
0.620
0.608
0.612
0.618
0.628
0.622
0.628
0.642
0.672
0.678
0.648
0.644
0.630
0.636
0.636
0.638
0.632
0.652
0.660
0.686
0.706
0.716
0.736
0.718
0.676
0.680
0.672
0.668
0.668
0.644
0.658
0.658
0.652
0.628
0.640
0.660
0.680
0.698
0.720
0.696
0.670
0.644
0.634
0.626
0.636
0.656
0.672
0.664
0.650
0.666
0.668
0.638
0.658
0.650
0.650
0.642
0.628
0.630
0.634
0.640
0.632
0.650
0.660
0.676
0.664
0.674
0.688
0.666
0.670
0.688
0.728
0.722
0.672
0.666
0.658
0.650
0.644
0.650
0.676
0.646
0.732
0.754
0.778
0.800
0.798
0.766
0.748
0.668
0.672
0.660
0.702
0.740
0.820
0.774
0.848
0.892
0.878
0.868
0.830
0.774
0.766
0.694
0.668
0.648
0.630
0.632
0.614
0.634
0.636
0.622
0.638
0.654
0.700
0.708
0.702
0.698
0.674
0.656
0.650
0.638
0.644
0.626
0.624
0.638
0.646
0.656
0.690
0.712
0.800
0.812
0.838
0.776
0.798
0.824
0.870
0.858
0.870
0.900
0.930
0.890
0.760
0.744
0.734
0.722
0.800
0.880
0.872
0.958
0.964
0.924
0.840
0.788
0.748
0.714
0.716
0.696
0.720
0.736
0.774
0.750
0.718
0.724
0.720
0.724
0.706
0.680
0.652
0.642
0.632
0.614
0.602
0.594
0.576
0.568
0.566
0.562
0.552
0.550
0.542
0.536
0.530
0.524
0.522
0.518
0.516
0.510
0.516
0.510
0.512
0.512
0.516
0.512
0.512
0.508
0.506
0.506
0.508
0.512
0.514
0.510
0.508
0.508
0.510
0.508
0.504
0.504
0.502
0.508
0.502
0.506
0.504
0.504
0.498
0.496
0.498
0.498
0.504
0.496
0.490
0.490
0.490
0.494
0.484
0.482
0.482
0.476
0.484
0.490
0.496
0.496
0.502
0.504
0.504
0.498
0.514
0.510
0.510
0.506
0.504
0.500
0.498
0.496
0.498
0.500
0.500
0.498
0.498
0.492
0.488
0.486
0.492
0.494
0.498
0.498
0.508
0.518
0.524
0.526
0.506
0.522
0.524
0.536
0.538
0.542
0.548
0.556
0.538
0.532
0.520
0.526
0.524
0.530
0.530
0.530
0.554
0.544
0.550
0.550
0.548
0.570
0.592
0.608
0.598
0.606
0.620
0.624
0.598
0.630
0.658
0.650
0.644
0.640
0.652
0.640
0.656
0.666
0.650
0.624
0.628
0.642
0.642
0.622
0.640
0.676
0.714
0.704
0.706
0.728
0.754
0.752
0.716
0.702
0.684
0.718
0.710
0.782
0.822
0.778
0.752
0.758
0.790
0.852
0.802
0.726
0.702
0.656
0.634
0.624
0.626
0.684
0.814
0.912
0.824
0.792
0.728
0.686
0.676
0.692
0.670
0.702
0.752
0.732
0.704
0.712
0.684
0.652
0.664
0.646
0.670
0.662
0.678
0.718
0.682
0.706
0.742
0.776
0.712
0.730
0.706
0.676
0.690
0.672
0.702
0.738
0.706
0.658
0.650
0.624
0.620
0.624
0.618
0.630
0.600
0.632
0.654
0.664
0.762
0.730
0.708
0.682
0.670
0.668
0.644
0.638
0.640
0.646
0.620
0.712
0.670
0.656
0.616
0.662
0.652
0.644
0.634
0.634
0.630
0.614
0.620
0.628
0.644
0.650
0.700
0.720
0.708
0.718
0.704
0.668
0.664
0.652
0.660
0.640
0.664
0.738
0.752
0.762
0.778
0.710
0.690
0.674
0.664
0.662
0.660
0.656
0.636
0.604
0.602
0.626
0.626
0.658
0.696
0.736
0.752
0.736
0.694
0.722
0.708
0.690
0.720
0.704
0.658
0.648
0.646
0.660
0.666
0.670
0.650
0.682
0.650
0.644
0.646
0.660
0.640
0.622
0.628
0.636
0.624
0.614
0.624
0.634
0.610
0.626
0.634
0.640
0.634
0.638
0.642
0.630
0.632
0.628
0.618
0.608
0.604
0.632
0.662
0.678
0.668
0.702
0.692
0.688
0.636
0.640
0.604
0.594
0.604
0.586
0.600
0.604
0.612
0.636
0.670
0.664
0.662
0.650
0.668
0.676
0.672
0.706
0.728
0.740
0.702
0.670
0.666
0.694
0.702
0.710
0.762
0.780
0.784
0.760
0.772
0.750
0.750
0.768
0.698
0.734
0.714
0.696
0.698
0.708
0.720
0.720
0.732
0.732
0.722
0.712
0.718
0.708
0.734
0.730
0.730
0.724
0.716
0.706
0.714
0.730
0.712
0.734
0.750
0.748
0.714
0.706
0.710
0.690
0.684
0.696
0.700
0.692
0.690
0.696
0.702
0.694
0.676
0.676
0.666
0.668
0.658
0.688
0.702
0.768
0.794
0.718
0.708
0.682
0.678
0.440
0.268
0.732
0.302
0.382
0.250
0.484
0.708
0.686
0.666
0.646
0.626
0.620
0.612
0.602
0.590
0.590
0.572
0.580
0.576
0.568
0.572
0.574
0.600
0.632
0.676
0.692
0.678
0.646
0.638
0.616
0.622
0.642
0.656
0.654
0.640
0.630
0.636
0.642
0.632
0.612
0.606
0.602
0.596
0.608
0.596
0.594
0.614
0.616
0.610
0.614
0.622
0.644
0.662
0.682
0.678
0.640
0.648
0.652
0.666
0.690
0.676
0.416
0.250
0.244
0.378
0.472
0.210
0.942
0.294
0.406
0.248
0.368
0.330
0.728
0.746
0.716
0.700
0.678
0.644
0.618
0.590
0.576
0.210
0.354
0.568
0.582
0.592
0.624
0.610
0.642
0.656
0.658
0.630
0.626
0.628
0.628
0.632
0.620
0.622
0.624
0.632
0.654
0.672
0.644
0.642
0.628
0.624
0.638
0.670
0.716
0.684
0.680
0.650
0.676
0.672
0.666
0.682
0.710
0.690
0.702
0.750
0.772
0.736
0.766
0.736
0.776
0.802
0.814
0.844
0.762
0.720
0.714
0.722
0.768
0.806
0.810
0.808
0.822
0.738
0.694
0.664
0.624
0.636
0.644
0.658
0.688
0.698
0.722
0.730
0.692
0.720
0.704
0.642
0.652
0.650
0.668
0.740
0.822
0.758
0.720
0.688
0.670
0.682
0.670
0.668
0.658
0.656
0.658
0.668
0.672
0.696
0.776
0.796
0.750
0.752
0.732
0.694
0.702
0.736
0.854
0.846
0.834
0.884
0.838
0.794
0.772
0.754
0.744
0.734
0.734
0.694
0.684
0.706
0.736
0.772
0.780
0.886
0.894
0.874
0.898
0.912
0.916
0.932
0.876
0.772
0.754
0.778
0.856
0.876
0.880
0.842
0.776
0.808
0.778
0.760
0.728
0.760
0.808
0.854
0.900
0.880
0.854
0.770
0.754
0.748
0.766
0.784
0.804
0.790
0.746
0.698
0.702
0.746
0.854
0.926
0.818
0.838
0.834
0.812
0.790
0.740
0.676
0.676
0.672
0.676
0.712
0.746
0.794
0.730
0.738
0.734
0.710
0.694
0.696
0.720
0.690
0.686
0.692
0.656
0.710
0.786
0.822
0.866
0.878
0.850
0.852
0.860
0.778
0.798
0.828
0.804
0.818
0.774
0.774
0.758
0.752
0.698
0.690
0.680
0.650
0.642
0.618
0.642
0.630
0.642
0.656
0.788
0.798
0.724
0.786
0.722
0.678
0.624
0.636
0.622
0.596
0.590
0.578
0.564
0.556
0.552
0.546
0.540
0.540
0.538
0.532
0.538
0.552
0.564
0.566
0.554
0.558
0.568
0.572
0.574
0.562
0.578
0.576
0.576
0.562
0.578
0.576
0.578
0.570
0.570
0.560
0.560
0.570
0.568
0.570
0.576
0.572
0.570
0.552
0.560
0.552
0.538
0.534
0.530
0.534
0.526
0.518
0.518
0.522
0.520
0.508
0.508
0.502
0.506
0.500
0.494
0.492
0.488
0.482
0.468
0.478
0.468
0.472
0.464
0.454
0.452
0.452
0.452
0.442
0.444
0.440
0.442
0.434
0.438
0.438
0.434
0.430
0.432
0.432
0.430
0.426
0.428
0.428
0.432
0.422
0.432
0.426
0.430
0.430
0.428
0.432
0.432
0.430
0.430
0.432
0.434
0.434
0.422
0.430
0.432
0.426
0.426
0.426
0.432
0.428
0.424
0.432
0.426
0.426
0.436
0.434
0.432
0.430
0.430
0.436
0.434
0.434
0.430
0.430
0.430
0.432
0.432
0.430
0.426
0.430
0.424
0.434
0.424
0.420
0.430
0.426
0.438
0.356
0.504
0.450
0.438
0.438
0.448
0.204
0.236
0.436
0.440
0.442
0.440
0.442
0.432
0.440
0.440
0.436
0.438
0.436
0.432
0.434
0.444
0.434
0.434
0.426
0.428
0.430
0.428
0.428
0.424
0.428
0.430
0.422
0.424
0.422
0.418
0.420
0.420
0.424
0.418
0.420
0.412
0.414
0.420
0.412
0.418
0.410
0.410
0.410
0.414
0.412
0.412
0.412
0.412
0.418
0.416
0.418
0.420
0.418
0.424
0.422
0.422
0.428
0.426
0.430
0.426
0.430
0.426
0.428
0.424
0.436
0.436
0.428
0.430
0.430
0.436
0.432
0.428
0.430
0.430
0.440
0.428
0.432
0.434
0.442
0.446
0.446
0.442
0.442
0.440
0.442
0.446
0.446
0.450
0.450
0.444
0.448
0.452
0.456
0.460
0.472
0.480
0.484
0.480
0.476
0.474
0.484
0.480
0.486
0.480
0.480
0.486
0.492
0.502
0.494
0.494
0.494
0.496
0.498
0.496
0.500
0.504
0.502
0.510
0.506
0.504
0.504
0.508
0.522
0.538
0.546
0.532
0.542
0.538
0.542
0.544
0.548
0.534
0.518
0.508
0.506
0.506
0.524
0.538
0.644
0.638
0.664
0.652
0.594
0.574
0.556
0.550
0.532
0.532
0.524
0.518
0.516
0.514
0.498
0.506
1.480
0.492
0.490
0.494
0.488
0.488
0.496
0.502
0.506
0.504
0.512
0.520
0.520
0.536
0.584
0.760
0.704
0.634
0.578
0.552
0.544
0.528
0.522
0.516
0.502
0.504
0.500
0.502
0.502
0.514
0.496
0.500
0.498
0.490
0.490
0.480
0.482
0.488
0.486
0.492
0.484
0.484
0.478
0.474
0.486
0.480
0.484
0.476
0.480
0.474
0.484
0.486
0.486
0.480
0.480
0.482
0.494
0.480
0.480
0.486
0.492
0.482
0.482
0.486
0.484
0.482
0.476
0.476
0.480
0.478
0.482
0.484
0.484
0.484
0.484
0.486
0.482
0.478
0.474
0.476
0.474
0.468
0.472
0.484
0.478
0.500
0.496
0.494
0.496
0.496
0.492
0.488
0.486
0.486
0.486
0.476
0.480
0.482
0.474
0.470
0.472
0.470
0.476
0.466
0.464
0.462
0.466
0.466
0.462
0.458
0.450
0.454
0.460
0.458
0.454
0.454
0.446
0.450
0.448
0.450
0.452
0.450
0.448
0.450
0.448
0.442
0.450
0.448
0.454
0.452
0.452
0.448
0.452
0.456
0.454
0.462
0.460
0.464
0.464
0.470
0.468
0.466
0.468
0.474
0.480
0.478
0.478
0.482
0.478
0.476
0.476
0.480
0.476
0.472
0.474
0.476
0.478
0.478
0.482
0.482
0.490
0.496
0.500
0.498
0.506
0.516
0.520
0.524
0.542
0.538
0.538
0.562
0.582
0.574
0.576
0.590
0.594
0.582
0.584
0.568
0.556
0.566
0.580
0.562
0.590
0.612
0.668
0.642
0.612
0.628
0.638
0.754
0.882
0.776
0.676
0.608
0.584
0.616
0.690
0.886
0.798
0.752
0.776
0.776
0.758
0.814
0.852
0.830
0.854
0.826
0.784
0.760
0.720
0.740
0.732
0.812
0.890
0.860
0.728
0.704
0.662
0.668
0.702
0.956
0.786
0.202
0.492
0.862
0.832
0.832
0.758
0.774
0.784
0.770
0.808
0.826
0.886
0.914
0.918
0.810
0.792
0.826
0.890
0.886
0.828
0.814
0.774
0.722
0.714
0.710
0.872
0.848
0.884
0.888
0.850
0.790
0.732
0.692
0.650
0.638
0.646
0.928
0.854
0.924
0.956
0.926
0.872
0.846
0.804
0.730
0.672
0.658
0.702
0.608
0.660
0.624
0.616
0.634
0.662
0.668
0.640
0.658
0.674
0.714
0.724
0.662
0.656
0.648
0.666
0.720
0.766
0.786
0.744
0.704
0.682
0.638
0.618
0.676
0.744
0.932
0.924
0.950
0.938
0.932
0.872
0.840
0.800
0.794
0.788
0.768
0.776
0.834
0.894
0.948
0.816
0.810
0.826
0.836
0.870
0.896
0.870
0.768
0.726
0.678
0.666
0.726
0.844
1.032
1.000
0.888
0.836
0.782
0.690
0.686
0.748
0.974
0.792
0.796
0.862
0.874
0.888
0.960
1.012
0.916
0.934
0.922
0.872
0.926
0.948
0.866
0.896
0.830
0.826
0.784
0.828
0.870
0.944
0.974
0.954
0.828
0.844
0.862
0.872
0.906
0.810
0.780
0.792
0.876
0.864
0.902
0.900
0.906
0.898
0.850
0.808
0.772
0.778
0.800
0.866
0.838
0.800
0.766
0.730
0.828
0.892
0.898
0.854
0.868
0.876
0.872
0.886
0.896
0.868
0.804
0.848
0.978
1.048
0.980
0.956
0.960
0.886
0.860
0.814
0.836
0.906
0.958
0.908
0.914
0.924
0.918
0.864
0.854
0.892
0.918
1.006
1.042
1.002
1.002
0.986
0.970
0.922
0.824
0.824
0.852
0.920
0.918
0.950
0.982
0.984
0.940
0.856
0.816
0.810
0.874
0.920
0.824
0.812
0.854
0.856
0.804
0.764
0.722
0.676
0.654
0.846
0.850
0.888
0.884
0.856
0.784
0.702
0.646
0.632
0.624
0.624
0.650
0.692
0.780
0.838
0.852
0.876
0.946
0.994
0.976
0.916
0.916
0.938
0.968
0.980
0.978
0.928
0.938
0.956
0.882
0.864
0.874
0.898
0.890
0.846
0.772
0.738
0.744
0.756
0.784
0.900
0.990
0.988
1.008
0.964
0.906
0.778
0.760
0.718
0.686
0.654
0.690
0.728
0.894
0.846
0.892
0.932
0.958
0.950
0.898
0.810
0.738
0.748
0.754
1.128
1.096
1.068
0.894
0.914
0.942
0.926
0.974
0.878
0.850
0.860
1.010
1.014
0.958
0.856
0.762
0.734
0.698
0.718
0.888
0.906
0.884
0.820
0.850
0.884
0.886
0.930
0.950
0.954
0.916
0.878
0.868
0.828
0.866
0.892
0.884
0.866
0.894
0.978
1.036
0.984
0.972
1.010
0.940
0.974
0.900
0.926
0.986
1.010
0.964
0.908
0.854
0.784
0.766
0.762
0.876
0.880
0.912
0.904
0.852
0.806
0.822
0.858
0.924
0.948
0.936
0.938
0.962
0.944
0.958
0.972
0.942
0.954
0.952
0.972
0.960
0.958
0.956
0.936
0.924
0.924
0.836
0.776
0.766
0.764
0.686
0.716
0.686
0.760
0.984
0.964
0.912
0.804
0.776
0.764
0.730
0.720
0.674
0.670
0.686
0.718
0.804
0.960
0.898
0.934
0.928
0.854
0.774
0.744
0.728
0.732
0.804
0.952
0.952
0.844
0.794
0.798
0.782
0.740
0.698
0.700
0.736
0.816
0.884
0.960
0.960
0.972
1.010
1.002
0.978
0.822
0.824
0.878
0.876
0.840
0.864
0.816
0.796
0.796
0.788
0.762
0.756
0.712
0.710
0.754
0.840
0.864
0.882
0.878
0.874
0.916
0.942
0.958
0.968
0.998
0.980
0.960
0.984
0.978
0.972
0.940
0.864
0.860
0.828
0.784
0.826
0.894
0.916
0.842
0.796
0.810
0.812
0.776
0.776
0.792
0.778
0.762
0.774
0.732
0.784
0.802
0.848
0.868
0.808
0.762
0.790
0.832
0.880
0.968
0.946
0.904
0.870
0.830
0.772
0.728
0.692
0.690
0.686
0.696
0.724
0.752
0.750
0.754
0.752
0.736
0.704
0.702
0.698
0.716
0.758
0.862
0.934
0.926
0.868
0.810
0.792
0.738
0.688
0.698
0.718
0.836
0.882
0.786
0.764
0.734
0.776
0.792
0.754
0.760
0.752
0.762
0.776
0.806
0.812
0.812
0.750
0.710
0.714
0.806
0.804
0.800
0.794
0.784
0.760
0.764
0.724
0.688
0.726
0.696
0.700
0.704
0.698
0.682
0.674
0.668
0.662
0.648
0.634
0.638
0.650
0.646
0.640
0.764
0.812
0.786
0.790
0.708
0.748
0.722
0.708
0.678
0.626
0.642
0.620
0.606
0.596
0.602
0.574
0.584
0.586
0.594
0.600
0.618
0.614
0.638
0.638
0.676
0.674
0.634
0.626
0.618
0.598
0.590
0.590
0.570
0.568
0.560
0.574
0.556
0.548
0.536
0.524
0.540
0.524
0.204
0.324
0.530
0.522
0.518
0.512
0.512
0.510
0.506
0.504
0.512
0.500
0.498
0.502
0.502
0.502
0.502
0.500
0.498
0.498
0.498
0.494
0.502
0.496
0.502
0.498
0.496
0.494
0.506
0.516
0.524
0.530
0.544
0.552
0.556
0.560
0.560
0.564
0.554
0.548
0.546
0.552
0.556
0.546
0.562
0.586
0.578
0.570
0.560
0.564
0.552
0.556
0.540
0.530
0.532
0.526
0.516
0.520
0.508
0.298
0.220
0.504
0.504
0.506
0.504
0.502
0.502
0.498
0.492
0.498
0.486
0.480
0.480
0.484
0.476
0.472
0.474
0.470
0.472
0.466
0.462
0.458
0.460
0.452
0.452
0.456
0.450
0.446
0.446
0.450
0.442
0.440
0.444
0.444
0.448
0.448
0.446
0.446
0.452
0.446
0.446
0.448
0.452
0.454
0.440
0.444
0.440
0.444
0.440
0.438
0.440
0.444
0.438
0.430
0.438
0.436
0.432
0.432
0.432
0.428
0.434
0.428
0.428
0.428
0.430
0.430
0.424
0.422
0.426
0.426
0.432
0.432
0.428
0.424
0.426
0.432
0.432
0.430
0.426
0.430
0.428
0.432
0.436
0.428
0.430
0.424
0.426
0.428
0.432
0.434
0.438
0.446
0.456
0.454
0.458
0.458
0.454
0.448
0.462
0.462
0.468
0.470
0.476
0.484
0.476
0.482
0.478
0.472
0.468
0.472
0.480
0.480
0.486
0.486
0.482
0.482
0.486
0.488
0.482
0.506
0.512
0.526
0.524
0.522
0.528
0.532
0.542
0.538
0.538
0.524
0.526
0.514
0.522
0.520
0.538
0.542
0.544
0.536
0.554
0.568
0.586
0.572
0.558
0.566
0.566
0.556
0.548
0.566
0.576
0.586
0.620
0.626
0.620
0.592
0.580
0.582
0.590
0.624
0.650
0.604
0.604
0.596
0.624
0.628
0.612
0.600
0.602
0.592
0.592
0.538
0.552
0.546
0.560
0.608
0.758
0.890
0.824
0.756
0.734
0.758
0.778
0.778
0.794
0.728
0.738
0.768
0.852
0.854
0.818
0.728
0.682
0.642
0.678
0.994
0.830
0.844
0.770
0.746
0.810
0.880
0.890
0.848
0.806
0.762
0.792
0.846
1.028
1.080
1.040
0.952
0.784
0.724
0.640
0.640
0.662
0.636
0.750
0.826
0.864
0.940
0.990
1.028
1.034
1.024
0.976
0.916
0.852
0.996
0.878
0.746
0.652
0.624
0.596
0.610
0.660
0.948
0.816
0.826
0.890
0.920
0.752
0.670
0.694
0.644
0.660
0.680
0.662
0.698
0.738
0.768
0.874
0.840
0.770
0.742
0.694
0.704
0.674
0.728
0.748
0.836
0.816
0.750
0.752
0.726
0.702
0.710
0.686
0.792
0.862
0.752
0.744
0.674
0.646
0.642
0.630
0.624
0.612
0.620
0.648
0.676
0.666
0.664
0.682
0.672
0.682
0.660
0.674
0.638
0.648
0.640
0.628
0.608
0.644
0.658
0.754
0.722
0.676
0.692
0.706
0.732
0.752
0.714
0.742
0.722
0.680
0.692
0.748
0.754
0.736
0.774
0.764
0.800
0.760
0.722
0.698
0.656
0.650
0.658
0.670
0.706
0.756
0.750
0.770
0.798
0.800
0.720
0.690
0.664
0.652
0.676
0.684
0.744
0.742
0.818
0.756
0.746
0.728
0.718
0.698
0.710
0.720
0.730
0.744
0.738
0.730
0.762
0.830
0.862
0.814
0.794
0.798
0.820
0.778
0.732
0.712
0.732
0.702
0.694
0.662
0.708
0.770
0.818
0.826
0.728
0.706
0.706
0.716
0.672
0.686
0.702
0.752
0.750
0.760
0.766
0.740
0.702
0.732
0.768
0.898
0.872
0.900
0.886
0.868
0.836
0.804
0.790
0.804
0.876
0.918
0.896
0.856
0.850
0.824
0.812
0.796
0.800
0.826
0.854
0.854
0.902
0.900
0.900
0.914
0.842
0.852
0.870
0.944
0.910
0.876
0.900
0.922
0.954
0.936
0.918
0.876
0.776
0.772
0.808
0.972
1.052
0.964
0.936
0.934
0.930
0.910
0.872
0.834
0.864
0.958
1.076
1.108
1.050
0.876
0.768
0.734
0.782
1.020
0.930
0.960
0.984
0.992
0.936
0.892
0.854
0.830
0.836
0.830
0.834
0.802
0.750
0.754
0.840
0.896
0.918
0.942
0.952
0.974
0.944
0.910
0.890
0.850
0.860
0.884
0.902
0.914
0.902
0.880
0.838
0.804
0.804
0.806
0.804
0.808
0.852
0.888
0.938
0.932
0.898
0.846
0.806
0.770
0.756
0.752
0.766
0.828
0.900
0.926
0.968
0.956
0.900
0.886
0.876
0.858
0.820
0.794
0.798
0.838
0.944
0.958
0.912
0.844
0.816
0.782
0.770
0.768
0.800
0.824
0.870
0.910
0.924
0.916
0.862
0.884
0.934
0.866
0.854
0.850
0.908
0.878
0.806
0.872
0.932
0.880
0.884
0.886
0.906
0.874
0.842
0.838
0.852
0.854
0.862
0.856
0.810
0.830
0.808
0.824
0.860
0.892
0.904
0.904
0.886
0.808
0.810
0.856
0.854
0.810
0.838
0.876
0.916
0.908
0.912
0.930
0.832
0.820
0.832
0.850
0.876
0.868
0.874
0.892
0.834
0.812
0.762
0.764
0.716
0.740
0.742
0.816
0.860
0.920
0.924
0.906
0.838
0.810
0.834
0.894
0.964
0.952
0.886
0.848
0.842
0.862
0.862
0.912
0.892
0.848
0.866
0.914
0.922
0.932
0.800
0.796
0.774
0.804
0.816
0.766
0.814
0.834
0.930
0.936
0.858
0.802
0.830
0.796
0.838
0.874
0.894
0.836
0.804
0.788
0.796
0.842
0.886
0.910
0.826
0.822
0.884
0.916
0.894
0.942
0.934
0.898
0.908
0.958
1.000
0.986
0.940
0.856
0.856
0.866
0.894
0.936
0.948
0.892
0.914
0.888
0.868
0.754
0.730
0.680
0.708
0.700
0.820
0.822
0.912
0.950
0.952
0.954
0.896
0.824
0.832
0.870
0.956
0.944
0.880
0.910
0.938
0.936
0.874
0.852
0.790
0.786
0.802
0.866
0.958
0.978
0.980
0.954
0.958
0.908
0.810
0.804
0.830
0.868
0.924
0.888
0.860
0.860
0.854
0.906
0.846
0.866
0.886
0.812
0.742
0.744
0.762
0.732
0.710
0.738
0.720
0.770
0.880
0.930
0.946
0.922
0.818
0.790
0.776
0.742
0.766
0.832
0.788
0.848
0.822
0.826
0.836
0.818
0.808
0.782
0.766
0.746
0.742
0.720
0.672
0.666
0.684
0.830
0.892
0.886
0.944
0.960
0.960
0.944
0.792
0.768
0.752
0.780
0.808
0.812
0.918
0.996
0.986
0.986
0.918
0.882
0.848
0.812
0.738
0.708
0.684
0.670
0.722
0.832
0.882
0.830
0.850
0.820
0.802
0.810
0.804
0.804
0.760
0.746
0.704
0.742
0.786
0.828
0.846
0.790
0.764
0.756
0.784
0.824
0.860
0.866
0.820
0.826
0.772
0.786
0.812
0.872
0.896
0.898
0.864
0.774
0.782
0.794
0.874
0.972
1.014
0.990
0.908
0.878
0.822
0.804
0.750
0.768
0.832
0.970
1.000
0.982
0.938
0.892
0.802
0.802
0.834
0.938
0.952
0.852
0.878
0.862
0.872
0.888
0.920
0.926
0.922
0.918
0.952
0.998
0.966
0.942
0.892
0.866
0.874
0.920
0.802
0.796
0.824
0.838
0.850
0.846
0.788
0.792
0.760
0.732
0.704
0.720
0.736
0.780
0.810
0.794
0.828
0.886
0.912
0.936
0.934
0.832
0.808
0.840
0.870
0.908
0.934
0.878
0.924
0.892
0.862
0.810
0.830
0.846
0.844
0.856
0.828
0.858
0.846
0.856
0.880
0.914
0.844
0.768
0.758
0.764
0.782
0.816
0.814
0.838
0.848
0.882
0.898
0.862
0.830
0.794
0.862
0.930
0.874
0.848
0.844
0.806
0.808
0.784
0.740
0.740
0.750
0.756
0.812
0.828
0.826
0.810
0.830
0.830
0.798
0.736
0.722
0.720
0.744
0.756
0.840
0.822
0.832
0.892
0.860
0.892
0.920
0.900
0.862
0.838
0.836
0.848
0.850
0.922
1.008
1.022
0.910
0.846
0.846
0.824
0.862
0.922
0.964
0.942
0.816
0.742
0.698
0.690
0.696
0.732
0.840
0.962
1.004
0.998
1.000
0.928
0.868
0.808
0.756
0.742
0.832
0.872
0.916
0.944
0.958
0.928
0.864
0.758
0.782
0.762
0.834
0.902
0.952
0.944
0.934
0.886
0.810
0.736
0.742
0.716
0.794
0.888
0.942
0.934
0.896
0.908
0.846
0.818
0.812
0.820
0.754
0.782
0.850
0.968
0.956
0.860
0.802
0.804
0.824
0.850
0.792
0.850
0.822
0.842
0.810
0.796
0.784
0.776
0.774
0.736
0.710
0.730
0.726
0.736
0.832
0.966
0.974
0.958
0.950
0.796
0.790
0.788
0.854
0.920
0.940
0.904
0.912
0.894
0.874
0.848
0.812
0.760
0.766
0.790
0.816
0.868
0.914
0.988
1.020
0.974
0.964
0.924
0.828
0.830
0.834
0.776
0.780
0.830
0.882
0.892
0.848
0.840
0.866
0.986
1.008
0.942
0.906
0.894
0.912
0.906
0.834
0.834
0.912
1.012
1.036
0.994
0.964
0.920
0.880
0.824
0.780
0.764
0.766
0.754
0.772
0.804
0.854
0.848
0.902
0.950
0.964
0.920
0.904
0.874
0.822
0.776
0.748
0.762
0.840
0.944
0.848
0.834
0.802
0.778
0.758
0.804
0.796
0.828
0.792
0.788
0.834
0.880
0.856
0.812
0.810
0.780
0.710
0.704
0.700
0.710
0.774
0.800
0.824
0.854
0.836
0.808
0.780
0.738
0.750
0.778
0.794
0.764
0.820
0.828
0.838
0.806
0.812
0.812
0.836
0.836
0.824
0.830
0.800
0.788
0.766
0.740
0.686
0.658
0.646
0.650
0.702
0.800
0.850
0.902
0.890
0.902
0.904
0.890
0.860
0.766
0.696
0.636
0.650
0.632
0.654
0.708
0.722
0.686
0.684
0.648
0.718
0.776
0.776
0.780
0.792
0.778
0.776
0.776
0.782
0.782
0.802
0.822
0.828
0.882
0.886
0.878
0.830
0.858
0.872
0.884
0.876
0.878
0.872
0.816
0.832
0.828
0.842
0.912
0.880
0.776
0.770
0.730
0.702
0.664
0.646
0.630
0.626
0.626
0.642
0.672
0.704
0.762
0.800
0.820
0.812
0.814
0.794
0.784
0.774
0.770
0.768
0.790
0.828
0.876
0.904
0.894
0.884
0.850
0.872
0.900
0.854
0.884
0.812
0.816
0.828
0.744
0.744
0.748
0.748
0.754
0.742
0.720
0.722
0.724
0.696
0.702
0.708
0.690
0.688
0.698
0.704
0.686
0.648
0.680
0.704
0.758
0.766
0.794
0.820
0.826
0.820
0.818
0.794
0.790
0.802
0.790
0.818
0.788
0.796
0.844
0.920
0.886
0.868
0.856
0.856
0.860
0.848
0.838
0.800
0.760
0.734
0.714
0.712
0.742
0.780
0.814
0.788
0.866
0.846
0.850
0.814
0.784
0.770
0.752
0.744
0.772
0.778
0.826
0.834
0.830
0.786
0.746
0.756
0.740
0.768
0.732
0.780
0.766
0.732
0.728
0.696
0.716
0.728
0.810
0.888
0.940
0.858
0.890
0.864
0.810
0.770
0.732
0.712
0.692
0.666
0.692
0.810
0.860
0.932
0.972
0.958
0.926
0.898
0.848
0.810
0.742
0.704
0.702
0.730
0.822
0.892
0.960
0.936
0.932
0.914
0.898
0.878
0.852
0.854
0.836
0.830
0.808
0.870
0.906
0.924
0.898
0.912
0.906
0.804
0.746
0.714
0.706
0.676
0.698
0.714
0.766
0.794
0.826
0.854
0.896
0.864
0.826
0.818
0.836
0.882
0.900
0.894
0.834
0.870
0.908
0.930
0.890
0.818
0.802
0.796
0.808
0.834
0.870
0.862
0.888
0.912
0.896
0.886
0.862
0.788
0.730
0.720
0.728
0.812
0.888
0.930
0.942
0.890
0.814
0.766
0.762
0.762
0.810
0.792
0.776
0.782
0.768
0.746
0.780
0.836
0.874
0.854
0.856
0.824
0.800
0.758
0.726
0.720
0.704
0.732
0.760
0.748
0.752
0.760
0.752
0.740
0.752
0.746
0.738
0.686
0.686
0.666
0.674
0.656
0.686
0.684
0.710
0.690
0.730
0.724
0.700
0.688
0.646
0.662
0.644
0.662
0.668
0.672
0.672
0.674
0.646
0.640
0.630
0.656
0.684
0.702
0.744
0.722
0.680
0.708
0.680
0.666
0.632
0.622
0.620
0.606
0.612
0.616
0.618
0.656
0.690
0.752
0.786
0.802
0.774
0.726
0.676
0.656
0.648
0.638
0.634
0.652
0.658
0.706
0.748
0.758
0.790
0.788
0.774
0.752
0.736
0.700
0.714
0.694
0.708
0.714
0.716
0.736
0.758
0.712
0.664
0.676
0.650
0.686
0.710
0.746
0.222
0.524
0.678
0.686
0.648
0.638
0.646
0.638
0.648
0.642
0.640
0.656
0.678
0.696
0.718
0.746
0.734
0.716
0.708
0.686
0.640
0.634
0.626
0.626
0.660
0.670
0.632
0.630
0.654
0.666
0.712
0.722
0.746
0.742
0.688
0.678
0.662
0.674
0.670
0.696
0.734
0.738
0.766
0.754
0.730
0.724
0.724
0.718
0.716
0.694
0.680
0.716
0.712
0.708
0.722
0.726
0.708
0.704
0.700
0.686
0.654
0.642
0.646
0.662
0.706
0.724
0.716
0.674
0.678
0.662
0.660
0.650
0.660
0.668
0.674
0.666
0.664
0.634
0.632
0.624
0.644
0.686
0.754
0.850
0.854
0.822
0.800
0.738
0.718
0.706
0.716
0.784
0.820
0.840
0.872
0.816
0.778
0.710
0.678
0.690
0.708
0.758
0.726
0.714
0.656
0.702
0.708
0.736
0.778
0.788
0.736
0.760
0.776
0.734
0.758
0.730
0.738
0.752
0.776
0.796
0.824
0.816
0.794
0.804
0.784
0.794
0.774
0.790
0.804
0.774
0.752
0.760
0.748
0.728
0.710
0.704
0.708
0.728
0.742
0.776
0.754
0.792
0.784
0.762
0.752
0.722
0.682
0.668
0.670
0.692
0.720
0.812
0.804
0.766
0.714
0.710
0.676
0.682
0.696
0.704
0.722
0.678
0.720
0.716
0.724
0.718
0.704
0.664
0.644
0.636
0.630
0.626
0.638
0.640
0.634
0.648
0.648
0.602
0.594
0.596
0.592
0.584
0.594
0.598
0.600
0.610
0.608
0.610
0.606
0.606
0.604
0.602
0.590
0.580
0.570
0.564
0.578
0.598
0.686
0.824
0.834
0.826
0.808
0.830
0.796
0.758
0.732
0.702
0.636
0.636
0.652
0.606
0.646
0.626
0.630
0.628
0.634
0.628
0.624
0.612
0.604
0.592
0.584
0.570
0.570
0.582
0.586
0.586
0.598
0.652
0.716
0.732
0.706
0.698
0.680
0.716
0.742
0.734
0.736
0.764
0.740
0.714
0.716
0.748
0.752
0.692
0.672
0.656
0.694
0.758
0.734
0.728
0.706
0.732
0.798
0.778
0.738
0.746
0.726
0.688
0.684
0.668
0.666
0.666
0.634
0.674
0.658
0.666
0.684
0.676
0.662
0.676
0.680
0.712
0.724
0.678
0.656
0.656
0.668
0.692
0.684
0.756
0.768
0.764
0.728
0.740
0.688
0.744
0.800
0.832
0.788
0.742
0.734
0.748
0.750
0.768
0.694
0.662
0.650
0.650
0.686
0.688
0.722
0.728
0.784
0.762
0.700
0.692
0.674
0.676
0.674
0.654
0.636
0.658
0.654
0.664
0.680
0.666
0.636
0.654
0.654
0.680
0.644
0.676
0.666
0.724
0.668
0.654
0.618
0.612
0.610
0.582
0.562
0.562
0.556
0.552
0.542
0.544
0.546
0.544
0.542
0.532
0.546
0.536
0.542
0.540
0.544
0.550
0.566
0.570
0.580
0.592
0.614
0.618
0.604
0.612
0.610
0.610
0.604
0.586
0.576
0.584
0.584
0.570
0.602
0.606
0.630
0.624
0.604
0.582
0.582
0.576
0.576
0.202
0.372
0.542
0.560
0.556
0.544
0.536
0.534
0.528
0.530
0.522
0.522
0.508
0.502
0.496
0.496
0.500
0.492
0.494
0.490
0.492
0.484
0.488
0.486
0.492
0.486
0.484
0.486
0.492
0.488
0.500
0.482
0.482
0.488
0.490
0.492
0.492
0.496
0.496
0.496
0.500
0.486
0.488
0.492
0.498
0.492
0.500
0.498
0.502
0.506
0.508
0.512
0.524
0.530
0.524
0.534
0.536
0.544
0.552
0.554
0.554
0.552
0.550
0.546
0.544
0.534
0.540
0.524
0.540
0.554
0.568
0.594
0.618
0.586
0.598
0.606
0.640
0.638
0.634
0.620
0.616
0.630
0.610
0.610
0.606
0.626
0.632
0.646
0.650
0.644
0.628
0.608
0.586
0.564
0.556
0.552
0.578
0.602
0.590
0.630
0.676
0.738
0.696
0.722
0.706
0.666
0.640
0.610
0.590
0.606
0.608
0.664
0.666
0.678
0.680
0.676
0.646
0.634
0.628
0.640
0.608
0.604
0.622
0.628
0.604
0.606
0.582
0.584
0.584
0.600
0.628
0.658
0.634
0.644
0.596
0.590
0.580
0.572
0.570
0.560
0.560
0.558
0.564
0.578
0.572
0.568
0.580
0.584
0.600
0.582
0.596
0.586
0.586
0.580
0.562
0.562
0.562
0.552
0.544
0.540
0.544
0.556
0.566
0.586
0.614
0.604
0.584
0.582
0.568
0.558
0.550
0.542
0.540
0.536
0.540
0.538
0.548
0.554
0.556
0.562
0.580
0.578
0.572
0.562
0.566
0.562
0.544
0.542
0.544
0.542
0.538
0.538
0.536
0.528
0.542
0.542
0.560
0.562
0.558
0.564
0.576
0.570
0.574
0.566
0.556
0.546
0.544
0.544
0.534
0.534
0.528
0.546
0.564
0.574
0.552
0.542
0.542
0.538
0.528
0.520
0.512
0.520
0.520
0.520
0.516
0.516
0.524
0.526
0.538
0.542
0.550
0.556
0.558
0.558
0.544
0.550
0.540
0.544
0.536
0.530
0.536
0.536
0.538
0.524
0.534
0.528
0.530
0.520
0.526
0.520
0.530
0.542
0.558
0.562
0.566
0.564
0.544
0.554
0.544
0.534
0.532
0.540
0.540
0.532
0.552
0.552
0.572
0.596
0.622
0.634
0.652
0.672
0.648
0.622
0.596
0.586
0.562
0.548
0.548
0.566
0.602
0.674
0.722
0.682
0.670
0.656
0.660
0.660
0.650
0.642
0.624
0.620
0.618
0.614
0.590
0.608
0.610
0.642
0.662
0.690
0.700
0.672
0.652
0.666
0.664
0.646
0.654
0.704
0.678
0.648
0.638
0.642
0.664
0.658
0.694
0.702
0.726
0.740
0.762
0.710
0.696
0.720
0.802
0.872
0.886
0.810
0.764
0.782
0.856
0.826
0.854
0.864
0.832
0.852
0.886
0.920
0.962
1.004
0.978
0.872
0.820
0.768
0.798
0.870
0.954
0.912
0.826
0.824
0.818
0.820
0.738
0.736
0.798
0.836
0.878
0.908
0.992
1.022
0.964
0.872
0.836
0.814
0.792
0.784
0.740
0.772
0.790
0.764
0.770
0.800
0.866
0.902
0.834
0.812
0.816
0.824
0.818
0.832
0.804
0.770
0.714
0.708
0.710
0.784
0.872
0.878
0.878
0.846
0.780
0.760
0.744
0.756
0.872
0.926
0.854
0.844
0.874
0.912
0.866
0.858
0.802
0.764
0.768
0.796
0.852
0.808
0.766
0.818
0.860
0.882
0.814
0.812
0.838
0.874
0.780
0.740
0.712
0.744
0.770
0.818
0.872
0.884
0.884
0.862
0.796
0.756
0.762
0.834
0.916
0.938
0.942
0.912
0.904
0.930
0.962
0.896
0.808
0.774
0.806
0.876
0.938
0.942
0.824
0.786
0.778
0.808
0.814
0.850
0.852
0.890
0.890
0.886
0.798
0.810
0.836
0.850
0.882
0.876
0.826
0.834
0.868
0.940
0.954
0.826
0.756
0.766
0.804
0.836
0.884
0.954
0.962
0.930
0.886
0.782
0.714
0.698
0.678
0.762
0.910
0.948
0.940
0.910
0.930
0.930
0.882
0.858
0.842
0.878
0.888
0.888
0.850
0.824
0.798
0.766
0.736
0.686
0.682
0.660
0.768
0.948
1.004
0.984
0.882
0.802
0.776
0.768
0.800
0.790
0.816
0.840
0.806
0.804
0.812
0.798
0.790
0.786
0.794
0.772
0.744
0.786
0.838
0.904
0.844
0.846
0.834
0.814
0.802
0.778
0.760
0.738
0.702
0.688
0.696
0.704
0.736
0.790
0.814
0.828
0.840
0.812
0.760
0.690
0.680
0.676
0.728
0.804
0.820
0.852
0.884
0.888
0.884
0.850
0.816
0.820
0.806
0.802
0.800
0.736
0.742
0.758
0.810
0.870
0.838
0.800
0.802
0.808
0.834
0.868
0.880
0.794
0.724
0.738
0.750
0.840
0.840
0.882
0.994
0.916
0.908
0.904
0.886
0.772
0.750
0.740
0.740
0.776
0.850
0.868
0.880
0.866
0.806
0.754
0.738
0.764
0.826
0.956
0.970
0.950
0.918
0.826
0.796
0.800
0.810
0.854
0.810
0.754
0.760
0.790
0.824
0.912
0.942
0.848
0.810
0.804
0.818
0.836
0.804
0.758
0.758
0.730
0.780
0.812
0.776
0.800
0.806
0.794
0.756
0.738
0.696
0.672
0.650
0.650
0.642
0.676
0.672
0.678
0.720
0.758
0.806
0.814
0.824
0.748
0.756
0.758
0.736
0.686
0.682
0.670
0.678
0.692
0.718
0.700
0.654
0.662
0.676
0.706
0.722
0.734
0.698
0.692
0.680
0.672
0.652
0.628
0.638
0.640
0.660
0.680
0.694
0.714
0.744
0.740
0.752
0.784
0.818
0.858
0.838
0.816
0.774
0.776
0.746
0.738
0.702
0.688
0.682
0.696
0.724
0.736
0.784
0.792
0.778
0.760
0.736
0.734
0.672
0.682
0.680
0.694
0.728
0.746
0.754
0.716
0.718
0.708
0.680
0.680
0.678
0.690
0.638
0.612
0.612
0.596
0.578
0.584
0.576
0.572
0.580
0.574
0.574
0.566
0.574
0.566
0.568
0.572
0.592
0.572
0.594
0.582
0.578
0.560
0.576
0.560
0.566
0.562
0.562
0.574
0.578
0.578
0.588
0.594
0.602
0.616
0.644
0.634
0.614
0.616
0.606
0.616
0.612
0.610
0.602
0.606
0.604
0.604
0.598
0.608
0.626
0.684
0.722
0.746
0.718
0.676
0.660
0.644
0.620
0.620
0.612
0.642
0.650
0.676
0.672
0.714
0.730
0.712
0.738
0.746
0.702
0.734
0.728
0.710
0.710
0.728
0.744
0.718
0.758
0.782
0.738
0.750
0.774
0.806
0.764
0.812
0.848
0.766
0.808
0.784
0.782
0.846
0.898
0.838
0.874
0.820
0.790
0.822
0.828
0.770
0.822
0.804
0.788
0.844
0.906
0.904
0.810
0.856
0.830
0.824
0.770
0.782
0.798
0.788
0.754
0.766
0.776
0.792
0.838
0.898
0.938
0.918
0.892
0.860
0.758
0.754
0.688
0.756
0.732
0.840
0.872
0.956
0.954
0.930
0.860
0.748
0.732
0.728
0.818
0.900
0.934
0.804
0.812
0.810
0.854
0.870
0.874
0.764
0.774
0.776
0.750
0.698
0.682
0.678
0.792
0.916
0.944
0.928
0.900
0.792
0.812
0.852
0.948
0.906
0.968
0.974
0.882
0.898
0.934
0.946
0.888
0.916
0.950
0.898
0.974
0.970
0.890
0.950
0.980
0.912
0.962
1.006
0.930
0.900
0.890
0.960
0.952
0.944
0.884
0.888
0.866
0.924
1.040
1.000
0.954
0.946
0.970
0.986
1.008
1.006
0.994
0.938
0.828
0.820
0.732
0.790
0.892
0.942
0.978
0.964
0.832
0.794
0.758
0.760
0.710
0.738
0.736
0.754
0.802
0.860
0.844
0.846
0.894
0.900
0.848
0.878
0.882
0.826
0.818
0.788
0.800
0.802
0.848
0.836
0.824
0.828
0.848
0.842
0.816
0.830
0.850
0.914
0.972
0.950
0.886
0.782
0.750
0.706
0.776
0.836
0.936
1.012
0.908
0.934
0.976
0.956
1.006
1.022
1.002
0.990
1.012
0.948
0.902
0.906
1.014
1.018
0.970
0.904
0.790
0.786
0.816
0.984
1.024
0.986
0.844
0.848
0.864
0.860
0.870
0.946
1.090
1.056
1.038
0.948
0.818
0.772
0.742
0.792
0.870
0.954
0.870
1.022
1.074
1.052
1.004
0.964
0.882
0.830
0.830
0.892
0.950
0.998
1.038
1.032
1.004
0.948
0.920
0.932
1.026
1.116
1.106
1.076
0.978
0.822
0.826
0.906
1.020
1.070
1.064
0.962
0.816
0.768
0.814
0.908
1.028
1.050
1.012
0.844
0.802
0.798
0.898
0.940
0.820
0.820
0.800
0.770
0.894
0.906
0.922
0.956
0.962
0.942
0.834
0.812
0.804
0.816
0.816
0.824
0.832
0.780
0.734
0.744
0.734
0.836
1.004
0.980
1.002
1.020
0.964
0.862
0.794
0.776
0.718
0.730
0.716
0.834
0.814
0.874
0.918
0.978
0.950
0.882
0.854
0.814
0.866
0.894
0.922
0.900
0.814
0.788
0.706
0.762
0.758
0.898
0.972
0.954
0.924
0.850
0.794
0.720
0.716
0.744
0.730
0.816
0.988
1.004
0.952
0.876
0.832
0.782
0.720
0.822
0.884
0.948
0.942
0.766
0.732
0.708
0.800
0.970
0.996
0.984
0.948
0.810
0.798
0.838
0.922
0.978
1.016
0.972
0.924
0.922
0.904
0.892
0.946
0.996
0.958
0.988
0.998
0.848
0.864
0.898
0.958
0.912
0.914
0.920
0.840
0.742
0.710
0.708
0.864
0.958
0.976
0.942
1.008
1.020
1.002
0.854
0.814
0.798
0.842
0.928
0.988
0.992
0.974
0.822
0.828
0.834
0.882
0.962
1.004
0.978
0.862
0.828
0.824
0.886
0.904
0.868
0.928
0.982
0.924
0.936
0.918
0.940
0.942
0.928
0.910
0.800
0.774
0.848
0.920
0.936
0.902
0.840
0.764
0.818
0.916
1.000
1.066
1.086
1.096
1.084
1.034
0.930
0.912
0.966
1.042
1.090
1.080
1.016
0.968
0.906
0.776
0.760
0.742
0.830
0.936
1.044
1.044
0.916
0.870
0.834
0.866
0.892
0.798
0.876
0.816
0.870
0.896
0.898
0.786
0.798
0.814
0.816
0.812
0.826
0.800
0.828
0.784
0.738
0.762
0.792
0.814
0.738
0.760
0.762
0.738
0.708
0.690
0.652
0.624
0.604
0.596
0.602
0.596
0.606
0.618
0.648
0.672
0.674
0.638
0.662
0.678
0.686
0.662
0.646
0.654
0.654
0.648
0.650
0.644
0.652
0.640
0.656
0.642
0.650
0.642
0.632
0.632
0.628
0.618
0.616
0.622
0.608
0.620
0.598
0.610
0.602
0.602
0.590
0.600
0.592
0.584
0.576
0.580
0.566
0.566
0.562
0.568
0.564
0.578
0.582
0.594
0.596
0.582
0.586
0.592
0.582
0.590
0.596
0.596
0.574
0.580
0.580
0.586
0.596
0.596
0.590
0.606
0.614
0.612
0.638
0.660
0.702
0.700
0.658
0.636
0.612
0.606
0.604
0.602
0.606
0.608
0.608
0.632
0.664
0.708
0.730
0.768
0.782
0.762
0.750
0.756
0.744
0.686
0.670
0.674
0.722
0.762
0.720
0.718
0.728
0.764
0.782
0.734
0.738
0.742
0.696
0.708
0.744
0.828
0.842
0.852
0.832
0.780
0.766
0.758
0.750
0.720
0.732
0.726
0.708
0.726
0.794
0.930
0.932
0.912
0.862
0.804
0.808
0.832
0.850
0.822
0.768
0.780
0.832
0.832
0.770
0.748
0.768
0.794
0.824
0.834
0.764
0.766
0.772
0.790
0.806
0.794
0.740
0.706
0.700
0.706
0.706
0.764
0.766
0.760
0.772
0.776
0.736
0.740
0.774
0.830
0.874
0.858
0.758
0.762
0.740
0.754
0.730
0.794
0.790
0.728
0.732
0.752
0.768
0.748
0.678
0.676
0.698
0.752
0.852
0.884
0.850
0.842
0.822
0.816
0.742
0.714
0.730
0.774
0.830
0.804
0.794
0.726
0.680
0.682
0.690
0.738
0.826
0.832
0.760
0.768
0.818
0.816
0.758
0.778
0.774
0.802
0.810
0.796
0.748
0.704
0.670
0.638
0.628
0.662
0.676
0.748
0.818
0.840
0.836
0.808
0.800
0.786
0.792
0.796
0.804
0.766
0.794
0.844
0.908
0.886
0.902
0.908
0.896
0.868
0.804
0.754
0.752
0.776
0.810
0.822
0.870
0.864
0.800
0.796
0.854
0.870
0.868
0.858
0.832
0.788
0.746
0.724
0.698
0.676
0.670
0.646
0.636
0.642
0.650
0.680
0.698
0.738
0.778
0.722
0.742
0.772
0.774
0.740
0.738
0.740
0.754
0.758
0.754
0.744
0.786
0.814
0.802
0.786
0.796
0.772
0.782
0.780
0.792
0.810
0.832
0.870
0.814
0.772
0.712
0.674
0.662
0.682
0.706
0.722
0.716
0.744
0.792
0.834
0.826
0.820
0.816
0.784
0.768
0.778
0.808
0.834
0.810
0.808
0.820
0.806
0.848
0.862
0.778
0.804
0.810
0.800
0.806
0.824
0.954
1.004
0.908
0.868
0.900
0.910
0.902
0.936
0.962
0.946
0.976
0.984
0.942
0.940
0.950
0.914
0.908
0.912
0.872
0.786
0.790
0.820
0.886
0.856
0.830
0.848
0.880
0.934
0.914
0.932
0.916
0.898
0.906
0.878
0.836
0.862
0.880
0.816
0.838
0.908
0.970
0.948
0.936
0.886
0.812
0.808
0.820
0.780
0.830
0.882
0.962
0.998
0.922
0.844
0.808
0.800
0.766
0.814
0.848
0.886
0.840
0.884
0.984
0.982
0.988
0.920
0.850
0.804
0.758
0.754
0.760
0.834
0.874
0.872
0.926
0.950
0.908
0.908
0.922
0.950
0.926
0.876
0.802
0.782
0.748
0.770
0.768
0.826
0.886
0.934
0.830
0.746
0.740
0.746
0.760
0.776
0.746
0.758
0.674
0.686
0.688
0.728
0.754
0.844
0.902
0.904
0.940
0.854
0.778
0.764
0.800
0.828
0.840
0.854
0.840
0.834
0.832
0.852
0.882
0.898
0.912
0.864
0.812
0.810
0.824
0.888
0.950
0.958
0.960
0.924
0.806
0.762
0.752
0.790
0.856
0.922
0.970
0.960
0.856
0.824
0.758
0.762
0.798
0.888
0.950
0.890
0.924
0.858
0.814
0.780
0.742
0.730
0.726
0.726
0.706
0.684
0.720
0.764
0.736
0.828
0.806
0.864
0.874
0.830
0.770
0.746
0.776
0.806
0.818
0.786
0.714
0.674
0.666
0.666
0.680
0.678
0.680
0.724
0.786
0.842
0.860
0.878
0.870
0.846
0.852
0.834
0.792
0.824
0.866
0.920
0.870
0.878
0.820
0.824
0.896
0.926
0.822
0.816
0.826
0.822
0.774
0.780
0.794
0.792
0.810
0.836
0.806
0.740
0.700
0.704
0.722
0.770
0.814
0.838
0.824
0.848
0.848
0.814
0.852
0.870
0.930
0.938
0.934
0.938
0.814
0.806
0.774
0.732
0.682
0.656
0.650
0.654
0.658
0.650
0.632
0.646
0.638
0.614
0.626
0.622
0.622
0.616
0.616
0.622
0.618
0.626
0.626
0.612
0.626
0.614
0.626
0.660
0.680
0.718
0.746
0.804
0.836
0.844
0.888
0.908
0.938
0.942
0.884
0.840
0.800
0.700
0.690
0.684
0.704
0.700
0.708
0.760
0.748
0.744
0.802
0.710
0.678
0.662
0.642
0.666
0.686
0.718
0.714
0.708
0.684
0.674
0.654
0.652
0.658
0.654
0.640
0.638
0.654
0.678
0.688
0.694
0.694
0.704
0.694
0.652
0.638
0.624
0.622
0.618
0.608
0.598
0.622
0.670
0.734
0.760
0.802
0.812
0.780
0.746
0.688
0.658
0.648
0.662
0.684
0.736
0.816
0.864
0.816
0.764
0.776
0.774
0.832
0.802
0.790
0.696
0.698
0.692
0.720
0.712
0.750
0.726
0.718
0.740
0.780
0.762
0.726
0.712
0.704
0.668
0.668
0.690
0.706
0.702
0.756
0.800
0.746
0.682
0.678
0.672
0.658
0.644
0.628
0.616
0.608
0.586
0.576
0.572
0.566
0.558
0.548
0.542
0.538
0.538
0.540
0.544
0.542
0.544
0.546
0.548
0.556
0.574
0.616
0.690
0.718
0.736
0.756
0.756
0.696
0.646
0.622
0.646
0.628
0.618
0.598
0.618
0.640
0.674
0.708
0.706
0.636
0.610
0.628
0.626
0.642
0.660
0.704
0.700
0.704
0.704
0.694
0.736
0.744
0.728
0.732
0.782
0.694
0.678
0.696
0.680
0.692
0.684
0.650
0.628
0.632
0.598
0.606
0.592
0.604
0.612
0.604
0.634
0.680
0.752
0.778
0.802
0.818
0.792
0.782
0.700
0.698
0.696
0.734
0.796
0.838
0.820
0.816
0.816
0.822
0.824
0.768
0.776
0.800
0.832
0.866
0.858
0.834
0.790
0.774
0.748
0.700
0.748
0.744
0.682
0.690
0.708
0.702
0.722
0.712
0.686
0.670
0.626
0.614
0.612
0.604
0.634
0.634
0.700
0.776
0.790
0.736
0.744
0.724
0.662
0.648
0.634
0.644
0.646
0.670
0.660
0.672
0.664
0.652
0.648
0.638
0.622
0.600
0.596
0.592
0.580
0.580
0.574
0.568
0.560
0.558
0.560
0.562
0.558
0.556
0.568
0.580
0.562
0.572
0.558
0.548
0.544
0.538
0.528
0.520
0.532
0.516
0.524
0.516
0.518
0.514
0.518
0.516
0.512
0.514
0.522
0.518
0.508
0.508
0.512
0.502
0.508
0.508
0.510
0.516
0.516
0.518
0.518
0.522
0.514
0.524
0.522
0.522
0.520
0.518
0.514
0.514
0.516
0.514
0.508
0.508
0.508
0.510
0.504
0.500
0.496
0.498
0.500
0.500
0.494
0.494
0.490
0.492
0.492
0.494
0.490
0.488
0.486
0.492
0.492
0.494
0.496
0.498
0.496
0.494
0.488
0.494
0.492
0.490
0.492
0.490
0.486
0.476
0.472
0.474
0.472
0.476
0.470
0.472
0.472
0.474
0.476
0.474
0.476
0.472
0.474
0.476
0.478
0.478
0.480
0.480
0.480
0.482
0.482
0.478
0.480
0.480
0.488
0.488
0.486
0.488
0.492
0.502
0.508
0.518
0.524
0.512
0.512
0.510
0.508
0.508
0.514
0.528
0.546
0.534
0.548
0.554
0.592
0.614
0.628
0.628
0.592
0.576
0.566
0.562
0.562
0.558
0.556
0.542
0.546
0.540
0.544
0.578
0.610
0.664
0.632
0.614
0.596
0.624
0.640
0.658
0.716
0.686
0.636
0.618
0.592
0.568
0.576
0.582
0.606
0.628
0.622
0.660
0.698
0.624
0.670
0.644
0.926
0.874
0.872
0.808
0.744
0.754
0.806
0.866
0.872
0.788
0.762
0.776
0.792
0.814
0.802
0.826
0.828
0.828
0.856
0.844
0.822
0.770
0.744
0.742
0.738
0.744
0.684
0.624
0.612
0.582
0.624
0.698
0.810
0.740
0.664
0.616
0.602
0.622
0.612
0.622
0.700
0.748
0.754
0.744
0.674
0.670
0.646
0.616
0.622
0.652
0.660
0.840
0.730
0.710
0.696
0.696
0.670
0.714
0.760
0.752
0.748
0.782
0.812
0.778
0.780
0.796
0.774
0.744
0.736
0.706
0.684
0.718
0.706
0.752
0.790
0.884
0.818
0.796
0.780
0.762
0.762
0.774
0.754
0.734
0.758
0.780
0.762
0.788
0.798
0.768
0.762
0.760
0.770
0.740
0.754
0.784
0.776
0.794
0.790
0.770
0.792
0.752
0.710
0.706
0.684
0.704
0.714
0.728
0.744
0.736
0.708
0.688
0.694
0.754
0.798
0.796
0.728
0.658
0.638
0.638
0.680
0.720
0.804
0.832
0.826
0.850
0.830
0.780
0.716
0.692
0.682
0.676
0.720
0.770
0.800
0.728
0.686
0.670
0.684
0.676
0.664
0.640
0.618
0.598
0.592
0.590
0.606
0.672
0.810
0.870
0.870
0.910
0.902
0.830
0.778
0.696
0.668
0.656
0.690
0.764
0.782
0.746
0.756
0.688
0.670
0.688
0.742
0.718
0.688
0.770
0.838
0.888
0.870
0.840
0.790
0.746
0.696
0.698
0.742
0.854
0.932
0.932
0.874
0.834
0.774
0.728
0.698
0.678
0.714
0.728
0.778
0.764
0.728
0.720
0.724
0.704
0.726
0.770
0.742
0.744
0.710
0.694
0.692
0.684
0.670
0.694
0.676
0.642
0.638
0.622
0.622
0.608
0.616
0.620
0.624
0.616
0.624
0.606
0.610
0.604
0.598
0.596
0.590
0.590
0.602
0.616
0.634
0.650
0.630
0.624
0.612
0.612
0.616
0.596
0.640
0.736
0.728
0.690
0.686
0.682
0.698
0.672
0.644
0.634
0.634
0.624
0.600
0.612
0.610
0.620
0.622
0.622
0.634
0.638
0.634
0.644
0.630
0.626
0.608
0.588
0.590
0.594
0.602
0.624
0.608
0.636
0.640
0.658
0.634
0.632
0.612
0.602
0.592
0.582
0.562
0.544
0.550
0.550
0.554
0.554
0.574
0.600
0.592
0.576
0.584
0.568
0.566
0.572
0.570
0.576
0.562
0.556
0.562
0.546
0.540
0.532
0.540
0.540
0.536
0.550
0.552
0.554
0.550
0.554
0.572
0.582
0.572
0.576
0.572
0.554
0.546
0.560
0.552
0.564
0.572
0.598
0.580
0.562
0.574
0.570
0.568
0.582
0.594
0.584
0.588
0.570
0.570
0.574
0.568
0.576
0.556
0.566
0.566
0.572
0.570
0.566
0.570
0.576
0.574
0.572
0.584
0.590
0.576
0.602
0.594
0.594
0.578
0.576
0.578
0.578
0.574
0.578
0.582
0.602
0.604
0.614
0.608
0.600
0.590
0.576
0.584
0.576
0.590
0.572
0.576
0.582
0.578
0.586
0.580
0.570
0.568
0.576
0.584
0.578
0.588
0.582
0.592
0.610
0.636
0.682
0.762
0.790
0.804
0.778
0.752
0.736
0.736
0.694
0.704
0.760
0.824
0.782
0.790
0.808
0.814
0.774
0.756
0.768
0.786
0.768
0.746
0.774
0.782
0.830
0.820
0.806
0.788
0.758
0.692
0.742
0.704
0.688
0.666
0.674
0.650
0.654
0.666
0.764
0.838
0.874
0.878
0.856
0.850
0.836
0.850
0.822
0.770
0.798
0.826
0.908
0.904
0.798
0.762
0.748
0.746
0.698
0.664
0.688
0.732
0.812
0.862
0.886
0.900
0.880
0.864
0.850
0.814
0.824
0.820
0.858
0.860
0.774
0.812
0.812
0.770
0.752
0.774
0.734
0.716
0.740
0.738
0.724
0.758
0.798
0.788
0.762
0.734
0.716
0.692
0.670
0.630
0.622
0.620
0.644
0.702
0.740
0.746
0.732
0.646
0.670
0.674
0.714
0.762
0.790
0.720
0.682
0.658
0.678
0.800
0.858
0.890
0.892
0.850
0.870
0.878
0.894
0.902
0.868
0.854
0.832
0.764
0.770
0.780
0.808
0.856
0.850
0.790
0.764
0.760
0.776
0.810
0.794
0.766
0.718
0.696
0.698
0.696
0.724
0.780
0.778
0.778
0.772
0.752
0.734
0.732
0.746
0.786
0.792
0.768
0.792
0.848
0.872
0.872
0.836
0.834
0.818
0.814
0.786
0.770
0.788
0.824
0.842
0.818
0.830
0.836
0.834
0.818
0.798
0.806
0.826
0.842
0.834
0.862
0.876
0.856
0.854
0.854
0.836
0.822
0.824
0.846
0.836
0.816
0.840
0.828
0.806
0.776
0.748
0.726
0.730
0.758
0.758
0.710
0.656
0.652
0.654
0.660
0.670
0.688
0.700
0.734
0.776
0.794
0.796
0.788
0.784
0.766
0.716
0.746
0.738
0.722
0.728
0.770
0.824
0.882
0.876
0.892
0.884
0.858
0.820
0.774
0.766
0.776
0.812
0.826
0.822
0.832
0.792
0.778
0.772
0.778
0.796
0.798
0.772
0.758
0.782
0.850
0.908
0.904
0.936
0.840
0.732
0.676
0.632
0.598
0.596
0.588
0.584
0.602
0.614
0.646
0.656
0.658
0.650
0.646
0.626
0.632
0.624
0.608
0.618
0.628
0.660
0.698
0.692
0.666
0.698
0.712
0.688
0.652
0.650
0.648
0.644
0.622
0.642
0.640
0.672
0.686
0.708
0.682
0.664
0.656
0.660
0.642
0.660
0.658
0.664
0.674
0.668
0.638
0.608
0.608
0.598
0.602
0.612
0.632
0.664
0.676
0.678
0.690
0.704
0.644
0.640
0.620
0.620
0.614
0.630
0.650
0.636
0.630
0.634
0.644
0.606
0.620
0.606
0.602
0.616
0.652
0.720
0.750
0.724
0.812
0.790
0.840
0.828
0.846
0.820
0.802
0.724
0.722
0.712
0.730
0.762
0.770
0.778
0.810
0.816
0.796
0.814
0.838
0.734
0.730
0.736
0.762
0.822
0.826
0.742
0.724
0.700
0.666
0.628
0.644
0.670
0.702
0.698
0.678
0.664
0.702
0.722
0.736
0.722
0.708
0.708
0.672
0.680
0.726
0.790
0.762
0.728
0.750
0.746
0.658
0.682
0.662
0.644
0.638
0.632
0.620
0.598
0.590
0.598
0.610
0.620
0.652
0.722
0.770
0.808
0.734
0.712
0.666
0.674
0.658
0.654
0.644
0.618
0.596
0.608
0.586
0.580
0.572
0.582
0.582
0.588
0.582
0.578
0.594
0.588
0.592
0.610
0.588
0.590
0.590
0.574
0.574
0.570
0.558
0.552
0.552
0.542
0.532
0.528
0.522
0.522
0.516
0.518
0.516
0.524
0.520
0.538
0.550
0.582
0.606
0.610
0.598
0.576
0.578
0.594
0.618
0.620
0.608
0.598
0.602
0.634
0.646
0.640
0.628
0.624
0.632
0.648
0.628
0.618
0.628
0.656
0.622
0.648
0.650
0.654
0.652
0.622
0.612
0.604
0.604
0.626
0.638
0.644
0.666
0.654
0.656
0.690
0.716
0.726
0.696
0.698
0.702
0.716
0.734
0.742
0.768
0.814
0.822
0.776
0.764
0.776
0.794
0.766
0.754
0.782
0.802
0.778
0.768
0.796
0.778
0.766
0.732
0.750
0.798
0.822
0.818
0.816
0.746
0.712
0.682
0.680
0.698
0.700
0.680
0.706
0.700
0.740
0.708
0.682
0.658
0.624
0.630
0.636
0.648
0.668
0.740
0.818
0.762
0.738
0.754
0.724
0.682
0.692
0.684
0.664
0.672
0.694
0.706
0.678
0.714
0.724
0.736
0.728
0.702
0.754
0.702
0.716
0.714
0.666
0.684
0.656
0.644
0.652
0.634
0.678
0.706
0.668
0.642
0.612
0.600
0.584
0.588
0.588
0.614
0.674
0.736
0.766
0.774
0.776
0.690
0.668
0.632
0.636
0.650
0.664
0.658
0.626
0.612
0.614
0.644
0.704
0.792
0.800
0.810
0.802
0.726
0.668
0.640
0.648
0.700
0.820
0.836
0.784
0.720
0.662
0.628
0.648
0.670
0.656
0.674
0.792
0.810
0.786
0.704
0.650
0.622
0.620
0.642
0.676
0.668
0.712
0.768
0.778
0.746
0.758
0.768
0.762
0.740
0.744
0.696
0.676
0.682
0.714
0.880
0.878
0.872
0.900
0.870
0.854
0.868
0.864
0.842
0.862
0.852
0.832
0.828
0.864
0.880
0.826
0.768
0.818
0.834
0.798
0.772
0.740
0.728
0.714
0.696
0.696
0.718
0.758
0.846
0.868
0.888
0.882
0.828
0.806
0.812
0.838
0.830
0.760
0.726
0.754
0.818
0.852
0.770
0.716
0.680
0.678
0.704
0.728
0.730
0.730
0.786
0.880
0.900
0.880
0.844
0.838
0.836
0.818
0.772
0.766
0.764
0.784
0.798
0.808
0.802
0.764
0.728
0.706
0.736
0.774
0.744
0.756
0.746
0.754
0.778
0.786
0.776
0.760
0.728
0.696
0.652
0.632
0.650
0.714
0.754
0.778
0.688
0.678
0.660
0.632
0.634
0.622
0.648
0.710
0.742
0.752
0.742
0.722
0.692
0.660
0.660
0.674
0.720
0.822
0.840
0.808
0.836
0.850
0.806
0.780
0.688
0.656
0.626
0.618
0.602
0.604
0.604
0.612
0.606
0.608
0.604
0.592
0.596
0.594
0.624
0.656
0.680
0.658
0.660
0.636
0.648
0.652
0.636
0.638
0.666
0.664
0.648
0.660
0.676
0.702
0.716
0.708
0.680
0.646
0.614
0.618
0.622
0.636
0.692
0.750
0.792
0.812
0.774
0.746
0.750
0.674
0.688
0.706
0.750
0.696
0.678
0.662
0.662
0.662
0.668
0.694
0.722
0.740
0.720
0.740
0.758
0.798
0.764
0.762
0.752
0.772
0.736
0.768
0.790
0.722
0.698
0.680
0.674
0.670
0.668
0.674
0.658
0.646
0.632
0.626
0.602
0.594
0.578
0.592
0.594
0.648
0.654
0.694
0.742
0.752
0.732
0.700
0.670
0.652
0.654
0.616
0.624
0.614
0.630
0.660
0.678
0.702
0.698
0.662
0.616
0.614
0.602
0.610
0.608
0.630
0.660
0.714
0.696
0.674
0.634
0.656
0.658
0.676
0.688
0.670
0.640
0.628
0.614
0.604
0.604
0.592
0.586
0.590
0.584
0.590
0.598
0.628
0.664
0.692
0.694
0.716
0.674
0.628
0.600
0.604
0.650
0.674
0.652
0.662
0.674
0.672
0.650
0.620
0.598
0.590
0.584
0.578
0.572
0.564
0.562
0.570
0.578
0.598
0.652
0.704
0.744
0.750
0.752
0.718
0.688
0.690
0.736
0.800
0.856
0.846
0.838
0.750
0.722
0.720
0.714
0.702
0.698
0.694
0.776
0.840
0.836
0.808
0.786
0.804
0.782
0.830
0.854
0.860
0.864
0.880
0.830
0.780
0.788
0.766
0.792
0.830
0.866
0.868
0.778
0.710
0.680
0.682
0.712
0.870
0.946
0.960
0.986
0.992
0.964
0.924
0.904
0.888
0.884
0.854
0.848
0.828
0.876
0.974
0.988
0.962
0.936
0.838
0.814
0.802
0.770
0.720
0.752
0.832
0.852
0.878
0.892
0.856
0.772
0.744
0.730
0.702
0.664
0.684
0.702
0.710
0.712
0.758
0.780
0.728
0.722
0.750
0.742
0.748
0.738
0.750
0.740
0.748
0.752
0.812
0.854
0.870
0.876
0.870
0.834
0.846
0.876
0.878
0.912
0.890
0.812
0.798
0.798
0.748
0.772
0.830
0.742
0.702
0.756
0.778
0.790
0.820
0.836
0.830
0.790
0.796
0.820
0.828
0.844
0.864
0.828
0.824
0.784
0.768
0.792
0.772
0.732
0.722
0.716
0.698
0.688
0.718
0.722
0.708
0.708
0.728
0.756
0.764
0.748
0.748
0.730
0.692
0.682
0.666
0.680
0.718
0.724
0.848
0.816
0.794
0.770
0.784
0.812
0.808
0.766
0.754
0.752
0.754
0.776
0.792
0.798
0.748
0.740
0.748
0.752
0.776
0.794
0.820
0.832
0.824
0.828
0.834
0.802
0.822
0.800
0.844
0.884
0.876
0.848
0.846
0.846
0.816
0.834
0.850
0.866
0.860
0.886
0.818
0.836
0.878
0.856
0.820
0.788
0.746
0.696
0.670
0.666
0.670
0.678
0.726
0.752
0.746
0.710
0.680
0.630
0.626
0.604
0.594
0.608
0.722
0.784
0.768
0.772
0.782
0.802
0.820
0.742
0.698
0.702
0.758
0.810
0.806
0.796
0.746
0.766
0.824
0.852
0.856
0.834
0.818
0.770
0.776
0.788
0.810
0.820
0.810
0.834
0.832
0.878
0.868
0.882
0.832
0.798
0.752
0.734
0.720
0.728
0.728
0.740
0.704
0.714
0.702
0.754
0.700
0.662
0.652
0.638
0.650
0.644
0.640
0.642
0.632
0.626
0.602
0.602
0.606
0.606
0.632
0.622
0.654
0.684
0.776
0.718
0.746
0.726
0.686
0.642
0.616
0.600
0.590
0.582
0.578
0.588
0.578
0.590
0.592
0.606
0.598
0.596
0.604
0.614
0.612
0.610
0.638
0.642
0.656
0.654
0.650
0.646
0.658
0.672
0.692
0.654
0.672
0.658
0.638
0.640
0.614
0.594
0.606
0.602
0.614
0.640
0.662
0.702
0.704
0.702
0.666
0.656
0.632
0.618
0.606
0.596
0.598
0.604
0.610
0.648
0.668
0.698
0.722
0.746
0.704
0.672
0.668
0.662
0.676
0.692
0.680
0.640
0.616
0.614
0.628
0.672
0.762
0.800
0.804
0.826
0.744
0.756
0.760
0.760
0.710
0.726
0.768
0.778
0.792
0.782
0.798
0.798
0.788
0.758
0.738
0.698
0.688
0.694
0.740
0.796
0.782
0.784
0.804
0.806
0.772
0.760
0.786
0.794
0.760
0.732
0.750
0.808
0.848
0.896
0.876
0.894
0.872
0.858
0.800
0.778
0.814
0.872
0.940
0.932
0.906
0.820
0.806
0.806
0.880
0.864
0.818
0.750
0.736
0.714
0.686
0.734
0.802
0.834
0.804
0.748
0.710
0.706
0.692
0.688
0.688
0.702
0.700
0.716
0.690
0.674
0.694
0.728
0.770
0.834
0.886
0.824
0.804
0.818
0.798
0.796
0.764
0.712
0.682
0.700
0.734
0.820
0.840
0.846
0.842
0.810
0.774
0.712
0.694
0.708
0.748
0.768
0.758
0.712
0.674
0.666
0.710
0.846
0.870
0.818
0.838
0.872
0.872
0.836
0.764
0.730
0.716
0.740
0.816
0.868
0.798
0.776
0.784
0.816
0.874
0.884
0.940
0.940
0.904
0.830
0.804
0.806
0.850
0.884
0.926
0.976
1.004
1.004
0.998
0.974
0.924
0.842
0.732
0.730
0.738
0.804
0.820
0.852
0.882
0.876
0.886
0.868
0.850
0.844
0.866
0.960
1.076
1.134
1.158
1.122
1.074
1.042
0.968
0.910
0.904
0.884
0.844
0.854
0.916
0.940
0.906
0.818
0.828
0.828
0.814
0.832
0.848
0.872
0.864
0.870
0.900
0.878
0.882
0.886
0.896
0.868
0.888
0.870
0.814
0.788
0.790
0.784
0.808
0.838
0.848
0.834
0.836
0.824
0.790
0.756
0.762
0.784
0.814
0.822
0.754
0.738
0.700
0.712
0.676
0.652
0.668
0.658
0.662
0.654
0.646
0.648
0.636
0.612
0.622
0.616
0.624
0.642
0.660
0.682
0.676
0.662
0.662
0.636
0.636
0.614
0.624
0.618
0.678
0.726
0.754
0.788
0.786
0.768
0.722
0.694
0.666
0.648
0.664
0.660
0.694
0.682
0.730
0.750
0.770
0.748
0.712
0.704
0.704
0.726
0.738
0.740
0.730
0.694
0.690
0.716
0.774
0.764
0.746
0.754
0.780
0.778
0.728
0.698
0.676
0.662
0.634
0.646
0.640
0.656
0.736
0.840
0.816
0.834
0.830
0.788
0.704
0.676
0.660
0.636
0.666
0.680
0.712
0.728
0.738
0.676
0.692
0.688
0.720
0.764
0.808
0.810
0.806
0.776
0.736
0.770
0.814
0.856
0.814
0.782
0.804
0.794
0.796
0.804
0.820
0.764
0.742
0.714
0.708
0.728
0.762
0.778
0.756
0.758
0.830
0.850
0.768
0.738
0.782
0.846
0.856
0.866
0.850
0.812
0.756
0.744
0.734
0.776
0.828
0.856
0.816
0.800
0.806
0.834
0.840
0.782
0.784
0.752
0.732
0.708
0.712
0.762
0.832
0.894
0.902
0.866
0.832
0.760
0.738
0.722
0.748
0.826
0.872
0.798
0.812
0.802
0.800
0.806
0.828
0.896
0.910
0.924
0.924
0.934
0.908
0.882
0.850
0.842
0.848
0.876
0.862
0.816
0.826
0.850
0.860
0.802
0.820
0.860
0.870
0.884
0.854
0.792
0.784
0.774
0.760
0.694
0.664
0.674
0.694
0.704
0.686
0.662
0.668
0.636
0.616
0.644
0.634
0.642
0.658
0.680
0.684
0.678
0.670
0.664
0.638
0.618
0.620
0.602
0.608
0.600
0.598
0.602
0.592
0.616
0.608
0.600
0.606
0.588
0.584
0.582
0.574
0.592
0.590
0.598
0.624
0.652
0.668
0.656
0.624
0.630
0.608
0.602
0.598
0.580
0.580
0.578
0.572
0.580
0.588
0.600
0.608
0.616
0.626
0.630
0.640
0.636
0.652
0.672
0.666
0.660
0.638
0.640
0.624
0.612
0.582
0.582
0.580
0.566
0.552
0.550
0.550
0.546
0.554
0.556
0.562
0.560
0.584
0.582
0.584
0.578
0.574
0.552
0.560
0.552
0.562
0.572
0.590
0.594
0.588
0.560
0.572
0.568
0.562
0.548
0.556
0.558
0.558
0.554
0.562
0.568
0.574
0.570
0.562
0.558
0.562
0.554
0.554
0.552
0.550
0.552
0.548
0.552
0.544
0.548
0.544
0.540
0.536
0.540
0.540
0.542
0.536
0.538
0.546
0.548
0.564
0.588
0.610
0.640
0.614
0.628
0.630
0.620
0.608
0.612
0.608
0.598
0.602
0.612
0.620
0.624
0.614
0.594
0.604
0.606
0.614
0.636
0.626
0.646
0.636
0.620
0.624
0.608
0.600
0.622
0.608
0.612
0.598
0.596
0.604
0.596
0.616
0.632
0.628
0.614
0.600
0.600
0.594
0.586
0.602
0.594
0.600
0.620
0.620
0.616
0.622
0.618
0.630
0.624
0.634
0.600
0.602
0.610
0.610
0.604
0.592
0.600
0.598
0.598
0.592
0.580
0.570
0.570
0.580
0.586
0.596
0.572
0.578
0.574
0.596
0.576
0.628
0.620
0.616
0.594
0.600
0.596
0.604
0.598
0.596
0.598
0.584
0.564
0.568
0.556
0.538
0.538
0.544
0.542
0.550
0.572
0.572
0.572
0.570
0.592
0.620
0.664
0.706
0.658
0.682
0.690
0.658
0.660
0.644
0.634
0.638
0.618
0.606
0.598
0.588
0.588
0.564
0.558
0.562
0.560
0.564
0.572
0.610
0.662
0.686
0.682
0.728
0.722
0.680
0.688
0.698
0.718
0.684
0.700
0.708
0.676
0.676
0.720
0.786
0.862
0.780
0.766
0.716
0.704
0.736
0.796
0.854
0.832
0.760
0.784
0.800
0.836
0.828
0.898
0.892
0.942
0.952
0.928
0.844
0.826
0.872
0.894
0.794
0.802
0.822
0.856
0.792
0.852
0.940
0.836
0.836
0.904
0.946
0.942
0.932
0.866
0.760
0.758
0.792
0.956
0.846
0.848
0.922
0.962
0.952
0.906
0.886
0.782
0.690
0.686
0.698
0.792
0.934
0.980
0.868
0.826
0.824
0.794
0.792
0.736
0.724
0.830
0.906
0.894
0.836
0.852
0.864
0.830
0.884
0.930
0.986
0.960
0.882
0.916
0.940
0.974
1.000
0.958
0.824
0.836
0.870
0.960
0.970
0.866
0.864
0.906
0.904
0.936
0.830
0.786
0.740
0.816
0.856
0.894
0.818
0.868
0.924
0.940
0.860
0.886
0.896
0.906
0.906
0.818
0.816
0.890
0.974
0.914
0.908
0.902
0.898
0.886
0.938
0.934
0.902
0.832
0.782
0.770
0.846
0.862
0.786
0.806
0.826
0.856
0.892
0.910
0.852
0.774
0.786
0.768
0.856
0.860
0.888
0.954
0.982
0.948
0.878
0.762
0.712
0.696
0.664
0.660
0.742
0.972
0.924
0.980
1.014
1.010
0.916
0.832
0.826
0.896
0.864
0.858
0.850
0.992
1.020
1.000
1.012
1.014
0.984
0.878
0.886
0.922
1.060
1.056
1.038
0.948
0.940
0.930
0.942
0.930
0.896
0.856
0.808
0.744
0.820
0.868
0.916
0.920
0.878
0.856
0.836
0.832
0.760
0.734
0.756
0.738
0.752
0.760
0.780
0.824
0.908
0.922
0.912
0.916
0.948
0.984
0.964
0.998
0.958
0.920
0.882
0.892
0.886
0.814
0.846
0.970
1.024
0.994
0.970
0.854
0.834
0.814
0.808
0.822
0.814
0.800
0.782
0.838
0.832
0.766
0.744
0.760
0.820
0.922
0.960
0.938
0.898
0.906
0.796
0.752
0.840
0.896
0.956
1.002
0.954
0.904
0.896
0.824
0.834
0.894
0.980
0.992
0.810
0.792
0.736
0.696
0.702
0.828
0.930
0.976
0.970
0.924
0.798
0.822
0.884
0.936
0.966
0.988
1.004
0.974
0.944
0.940
0.928
0.940
0.950
0.916
0.904
0.826
0.784
0.746
0.814
0.898
0.978
0.974
0.926
0.872
0.812
0.778
0.780
0.810
0.754
0.746
0.712
0.794
0.914
0.992
0.962
0.920
0.882
0.836
0.800
0.778
0.782
0.774
0.774
0.808
0.844
0.904
0.880
0.926
0.944
0.884
0.884
0.858
0.798
0.818
0.826
0.768
0.790
0.774
0.720
0.714
0.704
0.740
0.804
0.830
0.804
0.732
0.706
0.684
0.690
0.700
0.744
0.776
0.868
0.824
0.786
0.728
0.704
0.720
0.756
0.844
0.920
0.894
0.798
0.754
0.762
0.760
0.750
0.756
0.728
0.726
0.746
0.754
0.800
0.824
0.882
0.892
0.778
0.712
0.710
0.698
0.770
0.862
0.918
0.934
0.890
0.860
0.822
0.724
0.720
0.718
0.680
0.670
0.676
0.700
0.790
0.908
0.898
0.880
0.858
0.772
0.750
0.714
0.660
0.660
0.656
0.642
0.704
0.708
0.808
0.766
0.796
0.772
0.818
0.848
0.844
0.784
0.786
0.808
0.754
0.744
0.700
0.738
0.868
0.918
0.946
0.930
0.898
0.772
0.742
0.752
0.844
0.998
1.006
1.002
0.926
0.852
0.832
0.892
0.898
0.872
0.936
0.938
0.914
0.934
0.922
0.912
0.882
0.876
0.854
0.828
0.768
0.696
0.734
0.758
0.962
0.982
0.946
1.034
1.072
1.058
0.918
0.786
0.734
0.722
0.804
1.024
0.882
0.958
1.030
1.030
0.978
0.922
0.850
0.828
0.832
0.852
0.752
0.740
0.722
0.800
0.972
1.000
0.950
0.888
0.758
0.698
0.696
0.690
0.792
0.976
0.914
0.966
1.004
0.976
1.034
1.000
0.986
0.946
0.884
0.858
0.848
0.806
0.812
0.790
0.828
0.880
0.956
1.028
1.006
0.968
0.926
0.930
0.788
0.794
0.806
0.932
0.998
0.954
0.976
0.844
0.838
0.832
0.890
0.920
0.972
0.930
0.892
0.838
0.788
0.826
0.756
0.794
0.830
0.846
0.866
0.858
0.840
0.796
0.702
0.706
0.718
0.788
0.870
0.848
0.814
0.802
0.800
0.854
0.784
0.806
0.848
0.936
0.930
0.988
0.976
0.996
0.952
0.852
0.736
0.734
0.678
0.686
0.746
0.790
0.736
0.776
0.800
0.790
0.838
0.912
0.870
0.826
0.798
0.832
0.848
0.912
0.900
0.856
0.802
0.772
0.714
0.680
0.680
0.694
0.760
0.800
0.812
0.752
0.734
0.718
0.792
0.978
1.040
1.030
0.968
0.858
0.832
0.808
0.860
0.878
0.912
0.930
0.996
0.952
0.950
0.904
0.940
0.956
1.038
1.042
1.036
0.966
1.012
1.064
1.038
0.978
0.904
0.880
0.958
0.950
0.966
0.918
0.808
0.814
0.816
0.928
0.988
1.012
0.928
0.874
0.860
0.944
0.964
0.912
0.830
0.798
0.820
0.962
0.954
0.864
0.902
0.968
0.978
0.912
0.816
0.748
0.754
0.694
0.742
0.746
0.882
0.992
1.016
0.958
0.780
0.728
0.688
0.670
0.648
0.644
0.648
0.754
1.070
1.008
1.028
0.970
0.900
0.798
0.730
0.690
0.710
0.774
0.724
0.742
0.742
0.836
0.782
0.738
0.762
0.904
0.984
1.032
1.030
1.020
0.944
0.908
0.798
0.734
0.736
0.670
0.742
0.756
0.868
1.046
1.028
1.034
1.044
0.956
0.886
0.750
0.678
0.694
0.744
1.056
1.024
1.060
1.076
1.026
0.920
0.846
0.810
0.770
0.710
0.734
0.770
1.006
0.998
0.994
0.952
0.914
0.840
0.808
0.740
0.724
0.688
0.720
0.714
0.788
0.924
0.942
0.880
0.850
0.824
0.740
0.718
0.694
0.772
0.924
0.980
0.976
0.888
0.812
0.810
0.816
0.898
0.998
1.048
1.060
1.052
0.972
0.978
0.802
0.784
0.764
0.866
0.824
0.868
0.950
0.938
0.944
0.874
0.894
0.884
0.870
0.912
0.944
0.994
1.000
0.958
0.848
0.822
0.792
0.774
0.866
1.000
1.042
1.044
0.992
0.858
0.818
0.816
0.790
0.804
0.816
0.900
0.846
0.852
0.874
0.914
0.904
0.840
0.876
0.916
0.942
0.992
0.898
0.866
0.860
0.844
0.800
0.820
0.902
0.932
0.982
1.000
0.988
0.838
0.800
0.788
0.860
0.902
0.900
0.936
0.978
0.956
0.850
0.798
0.768
0.854
0.930
0.822
0.776
0.786
0.872
0.962
0.938
0.918
0.946
0.968
0.954
0.996
1.044
0.978
0.804
0.728
0.742
0.798
1.016
0.846
0.808
0.782
0.808
0.812
0.804
0.878
1.016
1.012
0.948
1.002
0.960
0.904
0.832
0.834
0.858
0.950
0.938
0.932
0.966
1.018
1.018
1.012
0.964
0.928
0.926
0.832
0.844
0.852
0.974
0.998
0.958
0.864
0.822
0.822
0.904
0.950
0.962
0.944
0.836
0.806
0.794
0.766
0.766
0.754
0.758
0.692
0.706
0.722
0.802
0.890
0.840
0.802
0.790
0.842
0.932
0.788
0.778
0.714
0.754
0.864
0.906
0.838
0.794
0.824
0.892
0.916
0.930
0.964
0.946
0.922
0.812
0.712
0.702
0.746
1.006
0.954
0.914
0.964
0.912
0.834
0.834
0.796
0.792
0.764
0.802
0.808
0.782
0.840
0.970
0.948
0.952
0.922
0.888
0.846
0.844
0.798
0.820
0.856
0.800
0.800
0.864
0.866
0.810
0.746
0.712
0.702
0.720
0.836
0.964
0.968
0.970
0.948
0.852
0.812
0.832
0.866
0.900
0.904
0.776
0.720
0.726
0.762
0.868
0.850
0.864
0.858
0.798
0.784
0.732
0.748
0.828
0.898
0.894
0.814
0.760
0.868
1.006
1.026
1.018
1.044
0.994
0.906
0.876
0.902
0.946
0.872
0.944
1.010
1.050
1.050
1.060
0.950
0.822
0.804
0.886
0.976
0.960
0.920
0.798
0.796
0.894
0.958
0.936
0.950
0.976
0.970
0.936
0.838
0.820
0.766
0.792
0.846
1.052
1.026
1.016
1.026
1.060
1.020
0.846
0.774
0.800
0.820
0.960
0.880
0.826
0.758
0.758
0.892
0.972
1.016
0.948
0.984
1.044
1.028
0.982
0.888
0.870
0.888
0.872
0.880
0.964
1.062
1.128
1.096
1.066
0.964
0.930
0.908
1.014
1.058
1.096
1.004
0.900
0.902
0.978
1.014
1.022
0.862
0.876
0.852
0.914
0.984
1.002
0.858
0.902
0.932
0.974
0.980
0.946
0.816
0.752
0.838
0.930
0.966
0.966
0.894
0.902
0.832
0.780
0.750
0.788
0.834
0.932
0.970
0.928
0.844
0.752
0.740
0.724
0.792
0.900
0.920
0.938
0.848
0.832
0.888
0.912
0.860
0.828
0.782
0.830
0.956
0.912
0.920
0.904
0.928
0.942
0.950
0.940
0.836
0.764
0.726
0.680
0.744
0.860
0.972
0.974
0.978
0.984
0.854
0.838
0.828
0.856
0.888
0.908
0.938
0.828
0.850
0.932
0.828
0.856
0.906
0.968
0.984
0.844
0.794
0.788
0.866
0.800
0.844
0.920
0.892
0.910
0.950
0.960
0.914
0.850
0.812
0.796
0.844
0.846
0.862
0.958
0.964
0.978
1.024
0.868
0.886
0.858
0.900
0.808
0.866
0.878
0.868
0.886
0.870
0.854
0.802
0.806
0.724
0.726
0.758
0.884
0.944
0.972
0.836
0.850
0.868
0.910
0.812
0.784
0.792
0.806
0.788
0.804
0.820
0.822
0.826
0.822
0.852
0.806
0.828
0.848
0.762
0.730
0.714
0.700
0.762
0.796
0.870
0.898
0.920
1.004
0.994
0.886
0.878
0.772
0.802
0.850
0.896
0.892
0.872
0.880
0.968
0.938
0.884
0.796
0.804
0.830
0.972
0.996
0.972
0.876
0.826
0.800
0.840
0.794
0.752
0.806
0.902
0.890
0.978
0.994
0.876
0.824
0.712
0.740
0.758
0.862
0.932
0.984
0.984
0.960
0.874
0.806
0.818
0.844
0.892
0.956
0.986
0.876
0.832
0.906
0.952
0.930
0.846
0.802
0.796
0.862
0.914
0.882
0.826
0.816
0.864
0.946
1.020
1.008
0.920
0.886
0.822
0.870
0.944
0.996
0.986
0.866
0.870
0.888
0.844
0.848
0.870
0.902
0.920
0.922
0.908
0.788
0.794
0.858
0.932
0.946
0.966
0.968
0.864
0.854
0.840
0.876
0.846
0.768
0.762
0.750
0.754
0.894
0.900
0.990
0.884
0.854
0.872
0.856
0.866
0.752
0.710
0.692
0.660
0.620
0.596
0.570
0.570
0.568
0.564
0.552
0.546
0.542
0.538
0.536
0.534
0.536
0.532
0.536
0.538
0.538
0.538
0.546
0.550
0.566
0.584
0.582
0.588
0.648
0.692
0.704
0.730
0.754
0.772
0.784
0.786
0.746
0.702
0.694
0.698
0.746
0.898
0.872
0.940
0.966
0.994
1.010
1.002
0.990
0.974
0.972
0.978
0.964
0.918
0.924
0.958
0.966
0.992
0.988
0.990
0.976
0.982
0.992
0.984
0.988
0.990
1.004
1.012
1.016
1.004
1.016
1.006
0.994
0.996
1.002
0.958
0.928
0.938
0.956
0.966
0.982
0.952
0.966
0.942
0.904
0.908
0.886
0.828
0.842
0.870
0.812
0.908
0.912
0.922
0.942
0.922
0.858
0.848
0.840
0.866
0.904
0.894
0.844
0.778
0.742
0.748
0.768
0.772
0.734
0.702
0.762
0.814
0.786
0.718
0.702
0.660
0.676
0.650
0.642
0.656
0.682
0.654
0.676
0.672
0.654
0.650
0.644
0.648
0.638
0.640
0.644
0.682
0.766
0.826
0.834
0.838
0.824
0.832
0.886
0.884
0.894
0.786
0.718
0.712
0.720
0.786
0.914
0.908
0.786
0.786
0.822
0.838
0.882
0.874
0.876
0.884
0.860
0.836
0.802
0.776
0.750
0.752
0.738
0.712
0.712
0.762
0.832
0.900
0.890
0.914
0.914
0.836
0.734
0.698
0.678
0.704
0.684
0.714
0.688
0.746
0.802
0.840
0.860
0.922
0.902
0.810
0.728
0.716
0.718
0.794
0.968
0.946
0.972
0.952
0.886
0.872
0.950
1.020
1.004
0.940
0.964
0.938
0.884
0.952
1.016
1.066
1.086
1.066
0.948
0.834
0.786
0.738
0.802
1.050
1.020
0.982
1.010
1.032
1.052
1.006
0.994
0.992
0.978
1.018
1.044
0.958
0.994
0.970
1.046
1.088
1.056
0.936
0.922
0.946
0.982
1.032
0.996
0.894
0.908
0.956
1.006
1.002
0.984
0.994
0.956
0.898
0.778
0.740
0.792
0.860
0.924
0.942
0.916
0.876
0.828
0.772
0.724
0.684
0.674
0.712
0.780
0.970
0.964
0.964
1.000
1.002
1.040
1.006
0.872
0.812
0.854
1.004
1.110
1.060
1.012
1.060
1.092
1.100
1.094
1.080
0.960
0.874
0.850
0.846
0.930
1.088
1.050
0.980
0.888
0.918
0.966
1.010
0.898
0.924
0.958
1.028
1.024
0.970
0.860
0.796
0.816
0.968
1.078
0.988
1.002
1.036
1.040
0.996
1.030
0.992
1.012
0.982
0.868
0.900
0.896
0.918
1.010
1.006
0.870
0.876
0.878
0.806
0.758
0.730
0.792
0.872
1.124
1.066
1.052
1.024
0.904
0.796
0.774
0.828
0.928
1.074
1.100
1.090
1.010
0.956
0.832
0.786
0.790
0.850
1.052
1.086
1.014
1.032
1.030
0.990
0.876
0.802
0.748
0.792
0.916
0.998
0.966
0.990
1.012
1.034
0.998
0.996
1.006
0.914
0.830
0.884
0.920
0.918
1.000
1.072
1.050
1.004
1.038
1.022
1.012
1.034
1.010
0.904
0.916
0.954
0.914
0.904
0.916
0.912
0.958
1.004
1.010
0.966
0.886
0.864
0.796
0.766
0.820
0.842
0.924
1.004
0.948
0.936
0.962
0.970
0.928
0.798
0.758
0.756
0.712
0.728
0.708
0.830
1.026
0.994
0.998
1.018
0.964
0.892
0.880
0.848
0.858
0.868
0.806
0.846
0.896
0.948
1.030
1.016
1.008
1.000
0.982
0.898
0.874
0.914
0.974
0.964
0.938
0.884
0.834
0.758
0.718
0.716
0.808
0.858
0.918
0.918
0.872
0.858
0.896
0.902
0.916
0.930
0.842
0.854
0.856
0.810
0.748
0.770
0.826
0.934
0.986
1.002
0.870
0.812
0.836
0.906
0.982
0.978
0.878
0.836
0.826
0.860
0.912
0.938
0.922
0.874
0.802
0.836
0.822
0.758
0.738
0.814
0.952
0.866
0.742
0.778
0.766
0.898
0.944
0.952
0.928
0.878
0.824
0.774
0.754
0.756
0.780
0.890
0.850
0.824
0.872
0.810
0.848
0.842
0.888
0.894
0.858
0.874
0.870
0.874
0.876
0.932
0.958
0.966
0.938
0.924
0.880
0.862
0.814
0.808
0.902
0.936
0.818
0.836
0.822
0.790
0.742
0.758
0.820
0.866
0.944
0.882
0.924
0.900
0.908
0.936
0.932
0.902
0.908
0.898
0.766
0.732
0.692
0.722
0.816
0.900
0.826
0.776
0.832
0.844
0.902
0.940
0.912
0.852
0.822
0.742
0.700
0.724
0.792
0.948
0.982
0.980
0.816
0.780
0.758
0.722
0.680
0.684
0.660
0.646
0.640
0.642
0.640
0.642
0.636
0.630
0.620
0.610
0.604
0.604
0.614
0.682
0.754
0.794
0.840
0.878
0.930
0.948
0.950
0.900
0.772
0.712
0.654
0.684
0.682
0.800
0.836
0.912
0.920
0.848
0.878
0.882
0.806
0.778
0.768
0.756
0.776
0.722
0.706
0.694
0.678
0.662
0.646
0.650
0.648
0.636
0.624
0.612
0.620
0.622
0.632
0.624
0.630
0.634
0.646
0.654
0.636
0.616
0.632
0.626
0.624
0.622
0.610
0.598
0.630
0.730
0.702
0.696
0.688
0.672
0.652
0.654
0.636
0.628
0.634
0.634
0.652
0.664
0.678
0.694
0.680
0.708
0.712
0.716
0.702
0.714
0.710
0.684
0.682
0.656
0.708
0.698
0.976
0.912
0.962
1.014
1.036
1.056
0.980
0.932
0.922
0.916
0.898
0.816
0.718
0.704
0.656
0.632
0.612
0.604
0.604
0.598
0.602
0.612
0.622
0.626
0.626
0.646
0.652
0.646
0.664
0.692
0.782
0.842
0.900
0.894
0.774
0.472
1.062
0.898
1.026
1.002
0.972
0.784
0.720
0.672
0.656
0.652
0.652
0.642
0.636
0.618
0.604
0.594
0.590
0.588
0.590
0.590
0.590
0.614
0.630
0.646
0.648
0.672
0.678
0.688
0.646
0.642
0.632
0.638
0.652
0.658
0.674
0.678
0.672
0.660
0.628
0.628
0.618
0.636
0.702
0.764
0.778
0.710
0.682
0.642
0.624
0.616
0.596
0.586
0.586
0.578
0.574
0.590
0.606
0.636
0.656
0.652
0.622
0.604
0.586
0.590
0.586
0.582
0.594
0.586
0.590
0.592
0.580
0.568
0.588
0.570
0.570
0.560
0.564
0.562
0.562
0.564
0.552
0.560
0.564
0.580
0.610
0.640
0.634
0.640
0.646
0.638
0.626
0.644
0.628
0.634
0.638
0.618
0.600
0.604
0.590
0.606
0.602
0.630
0.676
0.690
0.706
0.702
0.660
0.654
0.652
0.636
0.614
0.612
0.604
0.602
0.600
0.610
0.638
0.682
0.676
0.704
0.702
0.736
0.722
0.740
0.738
0.690
0.696
0.686
0.684
0.700
0.714
0.748
0.726
0.758
0.800
0.742
0.748
0.700
0.676
0.690
0.708
0.702
0.718
0.716
0.706
0.682
0.712
0.734
0.754
0.744
0.786
0.794
0.730
0.702
0.692
0.666
0.678
0.680
0.682
0.656
0.652
0.682
0.676
0.684
0.662
0.694
0.660
0.698
0.682
0.700
0.680
0.678
0.688
0.700
0.698
0.706
0.694
0.690
0.696
0.752
0.792
0.806
0.828
0.820
0.778
0.748
0.714
0.730
0.782
0.892
0.882
0.888
0.798
0.750
0.732
0.762
0.744
0.666
0.650
0.666
0.676
0.702
0.778
0.844
0.780
0.810
0.822
0.798
0.750
0.698
0.688
0.656
0.672
0.740
0.856
0.856
0.866
0.884
0.958
0.964
0.922
0.860
0.778
0.752
0.724
0.696
0.660
0.642
0.656
0.712
0.826
0.810
0.858
0.826
0.804
0.816
0.830
0.828
0.810
0.806
0.800
0.836
0.858
0.874
0.858
0.780
0.738
0.722
0.706
0.722
0.724
0.740
0.754
0.716
0.694
0.678
0.654
0.676
0.676
0.698
0.710
0.714
0.738
0.764
0.776
0.720
0.690
0.680
0.672
0.626
0.278
0.344
0.608
0.578
0.584
0.568
0.570
0.554
0.552
0.544
0.540
0.528
0.528
0.524
0.518
0.516
0.512
0.512
0.486
0.496
0.494
0.492
0.496
0.498
0.500
0.502
0.500
0.498
0.496
0.502
0.496
0.504
0.508
0.520
0.522
0.516
0.518
0.524
0.516
0.530
0.536
0.532
0.524
0.530
0.526
0.524
0.516
0.508
0.516
0.510
0.510
0.500
0.496
0.496
0.500
0.494
0.494
0.488
0.494
0.494
0.498
0.490
0.492
0.494
0.498
0.496
0.494
0.496
0.496
0.498
0.496
0.496
0.492
0.494
0.504
0.510
0.514
0.516
0.524
0.522
0.516
0.520
0.514
0.514
0.520
0.520
0.516
0.514
0.516
0.512
0.518
0.516
0.520
0.528
0.542
0.548
0.554
0.558
0.568
0.596
0.598
0.598
0.634
0.696
0.714
0.706
0.738
0.744
0.702
0.698
0.706
0.670
0.658
0.698
0.852
0.856
0.824
0.860
0.854
0.804
0.812
0.822
0.784
0.820
0.962
0.980
0.948
0.826
0.730
0.684
0.632
0.624
0.596
0.580
0.604
0.630
0.714
0.686
0.740
0.756
0.864
0.938
0.894
0.902
0.782
0.732
0.746
0.716
0.738
0.784
0.850
0.886
0.962
1.012
1.020
0.942
0.862
0.806
0.760
0.728
0.720
0.722
0.690
0.694
0.750
0.748
0.748
0.760
0.746
0.730
0.708
0.678
0.678
0.658
0.640
0.662
0.694
0.810
0.784
0.848
0.882
0.784
0.746
0.754
0.782
0.762
0.806
0.862
0.850
0.872
0.874
0.840
0.846
0.856
0.842
0.870
0.928
0.942
0.896
0.724
0.704
0.698
0.710
0.806
0.868
0.908
0.894
0.870
0.850
0.818
0.828
0.836
0.826
0.868
0.876
0.860
0.826
0.784
0.744
0.730
0.820
0.826
0.898
0.896
0.888
0.798
0.800
0.818
0.856
0.872
0.848
0.768
0.794
0.736
0.776
0.758
0.732
0.760
0.818
0.890
0.922
0.932
0.918
0.834
0.816
0.816
0.834
0.846
0.898
0.966
0.974
0.976
0.954
0.938
0.822
0.832
0.832
0.878
0.918
0.904
0.900
0.862
0.818
0.776
0.722
0.704
0.712
0.768
0.812
0.790
0.810
0.820
0.808
0.766
0.782
0.786
0.780
0.802
0.826
0.844
0.868
0.830
0.792
0.818
0.846
0.856
0.886
0.902
0.908
0.898
0.876
0.840
0.784
0.786
0.806
0.832
0.842
0.898
0.906
0.936
0.936
0.892
0.852
0.764
0.790
0.828
0.954
0.988
0.968
0.964
0.854
0.874
0.848
0.890
0.930
0.936
0.934
0.906
0.846
0.776
0.776
0.786
0.844
0.892
0.838
0.782
0.736
0.692
0.704
0.720
0.798
0.842
0.868
0.878
0.774
0.756
0.758
0.778
0.894
0.956
0.984
0.970
0.992
0.988
0.954
0.898
0.844
0.808
0.820
0.792
0.800
0.762
0.720
0.754
0.766
0.824
0.864
0.888
0.880
0.852
0.834
0.822
0.834
0.748
0.736
0.692
0.670
0.660
0.654
0.632
0.612
0.636
0.700
0.808
0.822
0.844
0.816
0.802
0.712
0.712
0.656
0.636
0.610
0.592
0.582
0.566
0.562
0.556
0.554
0.554
0.556
0.568
0.576
0.602
0.614
0.642
0.678
0.672
0.658
0.700
0.788
0.798
0.804
0.812
0.828
0.826
0.764
0.782
0.826
0.780
0.820
0.864
0.794
0.834
0.912
0.910
0.900
0.858
0.774
0.778
0.780
0.756
0.728
0.750
0.882
0.954
0.898
0.928
0.874
0.822
0.826
0.866
0.902
0.894
0.872
0.828
0.906
0.982
0.912
0.906
0.978
1.006
0.990
0.960
0.884
0.936
1.000
0.968
1.000
0.978
0.954
0.978
1.010
0.938
0.922
0.934
0.902
0.882
0.940
1.062
1.140
1.116
1.074
1.016
0.998
0.950
0.950
0.998
1.024
1.038
0.892
0.868
0.884
0.842
0.872
0.948
0.920
0.892
0.906
0.916
0.978
0.970
0.958
0.934
0.982
0.998
0.968
0.978
0.944
0.910
0.956
0.996
0.958
0.974
0.996
1.008
0.940
0.964
1.010
0.990
1.036
1.034
1.012
0.980
1.006
1.026
1.068
1.100
1.080
1.040
1.012
0.962
0.880
0.906
0.956
1.050
1.006
1.026
1.030
0.928
0.914
0.936
0.864
0.938
0.934
0.860
0.860
0.912
1.000
1.042
1.060
1.022
1.036
1.056
1.042
0.890
0.854
1.006
1.074
1.058
1.066
1.072
1.046
0.926
0.948
0.950
0.954
1.026
1.030
0.982
0.984
1.022
0.968
0.956
0.970
0.948
1.012
1.020
1.040
0.996
0.940
0.828
0.820
0.812
0.818
0.804
0.856
0.898
0.914
0.866
0.890
0.964
1.052
0.998
1.026
1.034
1.010
0.962
0.874
0.870
0.926
1.010
1.072
1.014
0.928
0.830
0.820
0.830
0.888
0.944
0.978
1.000
0.934
0.922
0.918
0.936
0.992
1.042
1.038
1.076
0.996
0.958
0.838
0.848
0.860
0.930
1.000
0.930
0.890
0.894
0.944
0.924
0.920
0.946
0.984
1.006
0.982
0.990
0.936
0.954
1.002
1.030
1.002
1.000
0.884
0.842
0.796
0.764
0.784
0.920
1.002
0.970
0.866
0.888
0.894
0.838
0.862
0.902
0.972
0.940
0.950
0.944
0.896
0.922
0.922
0.914
0.950
0.942
0.858
0.820
0.828
0.824
0.854
0.918
0.966
1.010
0.992
0.966
0.904
0.870
0.836
0.866
0.900
0.962
0.976
1.028
0.908
0.828
0.828
0.852
0.962
0.948
1.030
1.048
1.046
1.036
0.974
0.958
0.962
0.974
0.978
1.018
0.932
0.954
0.866
0.946
1.002
1.034
1.018
1.006
1.004
0.990
0.932
0.900
0.924
1.000
1.056
1.038
1.020
0.966
0.940
0.862
0.890
0.910
0.968
0.982
0.926
0.944
0.894
0.800
0.838
0.880
0.956
1.002
1.008
0.964
0.922
0.850
0.810
0.852
0.986
0.966
1.030
1.066
0.954
0.878
0.886
0.898
0.896
0.964
0.968
0.970
0.900
0.888
0.942
0.966
0.904
0.966
1.034
1.044
0.956
0.994
0.992
0.920
0.940
0.980
0.934
0.974
0.986
0.910
0.778
0.676
0.690
0.662
0.670
0.770
0.850
0.892
0.894
0.886
0.806
0.818
0.788
0.734
0.718
0.784
0.902
0.956
0.980
1.004
1.028
1.022
1.028
1.066
1.136
1.062
0.966
0.860
0.880
0.926
0.896
0.854
0.906
0.998
0.912
0.954
0.960
0.892
0.944
0.974
1.028
1.026
1.038
1.082
1.044
0.968
0.928
0.866
0.894
0.994
1.024
1.024
0.950
0.958
0.952
0.956
0.962
0.974
0.948
0.924
0.930
0.938
0.954
0.916
0.832
0.862
0.890
0.924
0.922
0.870
0.898
0.920
0.954
0.932
0.926
0.812
0.812
0.828
0.860
0.870
0.918
0.976
0.944
0.882
0.816
0.830
0.890
0.956
1.010
1.054
1.040
0.982
0.938
0.956
1.006
0.964
1.030
1.020
0.928
0.962
0.984
0.884
0.838
0.792
0.788
0.888
0.948
0.914
0.912
0.942
0.964
0.978
0.944
0.900
0.824
0.822
0.852
0.934
1.054
0.958
0.994
1.024
1.050
1.030
1.024
1.014
1.004
0.986
0.898
0.902
0.934
0.984
0.962
0.916
0.950
0.936
0.800
0.778
0.764
0.724
0.734
0.742
0.778
0.776
0.830
0.802
0.756
0.746
0.730
0.724
0.776
0.856
0.890
0.842
0.796
0.858
0.910
0.940
0.948
0.934
0.924
0.900
0.806
0.792
0.750
0.864
0.876
0.934
0.986
0.942
0.826
0.822
0.784
0.750
0.746
0.788
0.822
0.928
0.962
0.908
0.844
0.814
0.792
0.748
0.700
0.676
0.656
0.664
0.700
0.778
0.906
0.924
0.944
0.902
0.804
0.774
0.772
0.774
0.828
0.910
0.908
0.904
0.844
0.766
0.730
0.680
0.682
0.686
0.700
0.744
0.778
0.802
0.824
0.792
0.766
0.784
0.822
0.836
0.902
0.978
0.916
0.814
0.794
0.824
0.882
0.938
0.984
0.994
0.990
0.878
0.868
0.876
0.902
0.880
0.900
0.854
0.842
0.898
0.836
0.864
0.814
0.918
0.932
0.944
0.898
0.792
0.792
0.766
0.780
0.834
0.832
0.894
0.996
1.052
0.884
0.914
0.922
0.842
0.874
0.896
0.920
1.004
1.046
0.984
0.996
0.978
0.902
0.884
0.926
0.916
0.968
1.010
0.982
1.068
1.116
1.076
1.040
1.060
1.080
1.094
1.106
1.094
1.052
1.046
1.102
1.118
1.164
1.144
1.116
1.148
1.114
1.024
0.992
1.070
1.164
1.212
1.166
1.010
0.974
1.012
1.134
1.174
1.186
1.152
1.126
0.882
0.876
0.886
0.914
0.902
0.966
0.994
0.876
0.898
0.898
0.936
0.942
0.942
0.962
0.966
0.952
0.948
0.970
0.824
0.842
0.892
1.042
1.090
1.080
1.086
1.052
0.950
0.818
0.788
0.786
0.858
0.898
0.928
0.902
0.846
0.904
0.956
0.974
0.974
0.938
0.872
0.824
0.810
0.852
0.842
0.816
0.862
0.936
0.986
1.024
0.960
0.874
0.880
0.928
0.870
0.892
1.098
1.086
0.992
0.836
0.818
0.830
0.948
1.034
1.028
1.022
0.976
0.894
0.880
0.900
0.986
1.060
1.092
1.012
0.824
0.752
0.742
0.782
0.934
1.054
1.020
1.034
0.980
0.926
0.826
0.824
0.936
1.102
1.092
1.104
1.130
1.152
1.130
1.056
0.996
0.966
0.916
0.850
0.818
0.880
0.990
1.048
0.970
0.842
0.818
0.874
0.940
1.000
1.022
1.044
1.044
1.012
0.996
0.968
0.934
0.872
0.796
0.826
0.908
1.062
1.084
1.122
1.072
0.994
0.872
0.880
0.894
0.976
1.026
1.022
0.904
0.946
0.996
1.038
1.030
1.016
0.958
0.908
0.786
0.774
0.766
0.702
0.664
0.676
0.676
0.754
0.864
0.924
0.956
0.952
0.928
0.900
0.874
0.858
0.802
0.770
0.872
0.910
0.994
1.054
1.100
1.108
1.126
1.108
1.056
1.018
0.916
0.948
1.006
1.146
1.120
1.080
1.028
1.066
1.096
1.110
1.092
1.058
1.038
0.938
0.892
0.940
1.004
0.968
0.912
0.830
0.800
0.844
0.900
1.050
1.070
1.038
1.026
1.026
1.048
1.020
0.990
0.876
0.906
1.022
1.122
1.094
1.034
0.914
0.956
0.978
1.020
1.080
1.026
0.992
0.880
0.920
1.010
1.236
1.202
1.190
1.126
1.018
0.980
1.040
1.146
1.154
1.102
1.040
0.926
0.904
0.960
1.064
1.122
1.112
1.106
1.052
0.938
0.964
0.960
0.926
0.796
0.810
0.838
0.950
1.010
0.954
0.934
0.884
0.796
0.814
0.884
1.048
1.100
1.102
1.106
1.088
0.994
0.932
0.880
0.824
0.806
0.844
1.020
1.068
1.040
1.040
1.020
0.832
0.786
0.834
0.954
1.028
1.066
1.000
0.978
0.986
1.022
1.056
1.074
1.032
1.010
0.902
0.896
0.912
1.020
1.142
1.110
1.096
1.082
0.978
0.982
1.004
1.012
0.990
0.898
0.872
0.930
1.040
1.108
1.112
1.120
1.068
1.018
0.984
0.858
0.890
0.968
1.064
1.110
1.034
0.974
0.852
0.808
0.764
0.772
0.848
1.018
0.984
1.050
1.068
1.096
1.106
1.052
0.916
0.892
0.930
0.956
0.950
0.950
0.990
0.976
0.932
0.984
1.026
1.082
1.074
1.016
0.862
0.892
0.978
1.110
1.130
1.092
1.080
0.930
0.934
0.974
1.118
1.150
1.102
1.128
1.004
0.918
0.930
1.018
1.098
1.064
1.004
0.886
0.920
0.934
0.900
0.866
0.796
0.808
0.802
0.798
0.842
0.860
0.854
0.806
0.850
0.888
0.928
0.976
0.952
0.904
0.840
0.776
0.768
0.816
0.918
0.964
1.014
1.054
1.086
1.050
1.016
0.882
0.886
0.984
1.078
1.082
1.074
0.990
0.938
0.906
0.894
0.992
0.990
0.970
1.026
1.094
1.064
1.066
1.046
0.968
0.992
1.016
1.080
1.102
1.078
0.958
0.964
0.964
1.066
1.102
1.098
1.014
0.996
1.040
1.114
1.064
1.014
0.898
0.922
0.998
1.102
1.098
1.060
1.038
0.968
1.004
1.040
1.130
1.080
0.992
0.870
0.892
0.958
0.958
0.988
1.012
0.982
0.944
0.904
0.848
0.898
0.952
0.874
0.828
0.890
0.890
0.862
0.922
1.036
1.068
1.078
1.050
0.940
0.922
0.952
1.050
1.136
1.102
1.022
1.044
1.108
1.186
1.202
1.192
1.116
1.052
0.988
0.904
0.990
1.120
1.176
1.166
1.096
1.016
0.852
0.846
0.932
1.146
1.122
1.108
1.108
0.988
0.866
0.878
0.920
1.072
1.116
1.078
1.076
0.940
0.946
1.004
1.076
1.080
1.066
0.986
0.914
0.948
0.998
0.972
1.026
1.098
0.992
0.888
0.880
0.916
0.940
0.940
0.996
1.004
0.874
0.892
0.952
1.112
1.172
1.184
1.158
1.130
1.076
1.044
0.876
0.866
0.918
0.980
1.096
1.120
1.062
0.948
0.940
0.974
0.998
1.038
1.018
1.016
1.056
1.096
1.132
1.164
1.136
1.076
0.962
0.948
1.036
1.054
0.998
0.822
0.722
0.716
0.696
0.778
0.912
0.916
0.900
0.838
0.764
0.712
0.690
0.666
0.644
0.658
0.752
0.878
0.882
0.970
1.056
1.108
1.138
1.134
1.106
1.036
0.944
0.816
0.746
0.824
0.976
1.026
1.044
1.082
1.118
1.118
1.112
0.976
0.930
1.000
1.020
0.956
0.920
0.906
0.832
0.794
0.724
0.698
0.672
0.660
0.642
0.628
0.618
0.610
0.594
0.602
0.598
0.610
0.632
0.676
0.626
0.644
0.612
0.614
0.608
0.594
0.594
0.582
0.572
0.568
0.566
0.562
0.562
0.568
0.568
0.574
0.572
0.582
0.588
0.590
0.590
0.574
0.566
0.568
0.564
0.570
0.580
0.582
0.582
0.586
0.584
0.588
0.584
0.588
0.592
0.578
0.584
0.582
0.590
0.592
0.594
0.602
0.612
0.606
0.608
0.612
0.610
0.630
0.670
0.706
0.722
0.728
0.740
0.780
0.828
0.842
0.884
0.876
0.834
0.774
0.780
0.834
0.810
0.864
0.930
0.894
0.882
0.904
0.882
0.932
0.966
0.980
0.896
0.778
0.782
0.796
0.760
0.842
0.918
0.952
0.882
0.912
0.892
0.834
0.780
0.800
0.834
0.862
0.930
0.994
0.934
0.954
0.926
0.912
0.798
0.712
0.704
0.716
0.774
0.932
1.008
1.000
0.944
0.972
1.028
1.042
1.022
0.994
1.002
1.018
1.038
0.972
0.944
0.938
0.902
0.942
0.902
0.896
0.890
0.850
0.804
0.800
0.796
0.816
0.848
0.888
0.840
0.770
0.774
0.776
0.916
0.936
0.966
0.968
0.964
0.972
0.952
0.806
0.754
0.714
0.728
0.734
0.752
0.858
0.918
0.992
0.976
0.948
0.950
0.940
0.972
1.006
0.914
0.816
0.786
0.802
0.900
0.854
0.892
0.926
0.944
0.946
0.846
0.852
0.852
0.922
0.976
1.000
0.990
0.968
0.924
0.852
0.852
0.846
0.796
0.792
0.850
0.950
0.982
0.976
0.936
0.842
0.760
0.736
0.740
0.784
0.898
0.948
0.966
0.978
0.914
0.856
0.778
0.724
0.710
0.708
0.754
0.878
0.882
0.940
0.974
0.992
1.002
0.956
0.898
0.826
0.752
0.706
0.712
0.658
0.638
0.636
0.614
0.600
0.598
0.596
0.590
0.580
0.564
0.568
0.558
0.556
0.546
0.536
0.532
0.524
0.516
0.504
0.504
0.502
0.508
0.500
0.504
0.504
0.504
0.498
0.492
0.490
0.496
0.500
0.510
0.504
0.508
0.508
0.510
0.500
0.506
0.508
0.514
0.522
0.558
0.578
0.562
0.552
0.548
0.552
0.560
0.566
0.572
0.554
0.554
0.550
0.558
0.566
0.566
0.564
0.562
0.562
0.548
0.550
0.548
0.550
0.548
0.550
0.548
0.548
0.558
0.566
0.584
0.568
0.570
0.570
0.566
0.564
0.556
0.562
0.566
0.586
0.594
0.602
0.626
0.642
0.646
0.642
0.656
0.638
0.630
0.656
0.754
0.786
0.748
0.764
0.778
0.744
0.676
0.674
0.742
0.930
0.870
0.936
0.946
0.852
0.902
0.978
0.962
1.062
0.986
1.002
1.042
1.028
1.114
1.038
1.082
1.164
1.120
1.062
0.998
1.026
1.086
1.000
0.934
1.052
1.174
1.150
1.176
1.144
1.166
1.176
0.940
0.942
1.128
1.272
1.240
1.160
1.164
1.152
1.124
1.152
1.144
1.182
1.178
1.116
1.138
1.144
1.088
1.146
1.114
1.132
1.136
1.082
1.112
1.086
1.018
1.066
0.992
1.040
1.184
1.174
1.102
1.112
0.994
1.068
1.112
1.124
1.184
1.136
1.104
1.156
1.176
1.168
1.238
1.194
1.206
1.218
1.180
1.190
1.208
1.190
1.196
1.162
1.046
0.992
0.854
0.788
0.714
0.664
0.650
0.628
0.622
0.624
0.622
0.612
0.610
0.612
0.618
0.606
0.602
0.616
0.622
0.626
0.634
0.636
0.646
0.654
0.634
0.640
0.632
0.628
0.634
0.634
0.626
0.626
0.626
0.640
0.646
0.640
0.622
0.614
0.616
0.620
0.616
0.604
0.594
0.588
0.584
0.598
0.610
0.634
0.640
0.706
0.740
0.746
0.800
0.826
0.852
0.870
0.866
0.786
0.754
0.690
0.670
0.724
0.938
0.912
0.974
0.932
0.800
0.764
0.754
0.718
0.734
0.808
0.750
0.762
0.872
0.908
0.888
0.858
0.848
0.866
0.876
0.868
0.858
0.876
0.898
0.892
0.898
0.892
0.918
0.920
0.916
0.914
0.904
0.892
0.914
0.916
0.942
0.986
1.016
0.994
0.992
0.984
0.970
0.966
0.948
0.844
0.828
0.864
0.868
0.878
0.844
0.834
0.806
0.772
0.802
0.740
0.718
0.732
0.758
0.814
0.926
0.998
1.000
1.000
0.946
0.938
0.974
0.992
1.008
0.984
0.864
0.868
0.960
1.044
1.098
1.082
1.094
1.014
0.958
0.954
1.014
1.002
1.016
1.042
1.004
1.000
1.014
1.022
0.928
0.848
0.800
0.802
0.832
0.794
0.846
0.950
1.014
1.002
0.980
1.014
1.022
1.036
1.018
0.992
0.898
0.906
0.932
0.916
0.866
0.872
0.872
0.842
0.826
0.782
0.744
0.720
0.722
0.676
0.682
0.662
0.700
0.764
0.850
0.880
0.846
0.870
0.900
0.884
0.834
0.786
0.798
0.826
0.852
0.866
0.882
0.866
0.778
0.748
0.708
0.658
0.628
0.618
0.598
0.586
0.580
0.578
0.578
0.556
0.554
0.550
0.548
0.540
0.532
0.530
0.522
0.516
0.500
0.504
0.506
0.496
0.496
0.492
0.488
0.486
0.480
0.478
0.472
0.472
0.468
0.470
0.468
0.472
0.478
0.474
0.472
0.466
0.478
0.486
0.494
0.486
0.488
0.490
0.496
0.500
0.514
0.518
0.528
0.524
0.522
0.518
0.524
0.524
0.522
0.518
0.512
0.506
0.508
0.512
0.516
0.528
0.532
0.532
0.530
0.536
0.540
0.546
0.544
0.538
0.532
0.532
0.548
0.566
0.592
0.632
0.660
0.644
0.656
0.660
0.650
0.616
0.624
0.634
0.716
0.704
0.690
0.758
0.820
0.796
0.770
0.788
0.772
0.926
0.870
0.842
0.860
0.884
0.820
0.896
0.948
0.840
0.868
0.940
0.880
0.998
1.042
1.048
1.058
0.938
1.002
0.990
0.852
0.954
1.110
1.106
1.134
1.020
1.048
1.092
1.060
1.146
1.140
1.146
1.156
1.050
1.084
1.060
1.080
1.124
1.074
1.116
0.928
0.870
0.910
1.022
1.164
1.182
1.102
1.036
0.910
0.860
0.910
0.842
1.036
1.024
1.124
1.094
1.002
0.984
1.022
1.000
1.098
1.144
1.030
1.092
1.120
1.058
1.124
1.018
0.952
1.024
1.096
0.910
0.906
0.782
0.760
0.794
0.834
0.894
0.976
1.024
0.974
0.930
0.848
0.818
0.880
0.962
1.026
1.104
1.088
0.982
0.980
0.996
1.038
1.122
1.078
1.072
1.092
1.046
1.142
1.130
1.054
1.074
1.072
1.000
1.086
1.142
1.086
1.086
1.064
1.174
1.168
1.100
1.140
1.126
1.086
1.094
0.904
0.914
1.090
1.224
1.180
1.182
1.132
1.090
1.116
1.094
1.086
1.144
1.130
1.150
1.170
1.112
1.064
1.098
1.092
1.182
1.170
1.116
1.122
1.098
1.040
1.116
1.148
1.126
1.122
1.054
1.010
1.078
1.038
1.042
1.056
1.080
0.938
0.976
1.018
1.116
1.162
1.116
1.060
1.084
1.062
1.008
1.002
0.958
1.034
1.090
1.036
1.028
1.048
1.054
1.034
1.064
1.086
0.998
1.000
1.116
1.200
1.138
1.170
1.126
1.084
1.040
0.974
0.968
0.900
0.940
1.022
1.150
1.154
1.100
0.992
0.916
0.970
1.070
1.202
1.180
1.198
1.152
1.028
1.060
1.142
1.172
1.086
0.888
0.894
0.906
0.864
0.952
1.036
1.078
1.136
1.056
1.002
1.028
1.046
0.882
0.860
0.824
0.788
0.766
0.720
0.722
0.738
0.814
0.816
0.766
0.778
0.786
0.832
0.820
0.854
0.894
0.956
0.990
1.008
0.838
0.786
0.726
0.782
0.920
0.960
0.980
1.014
1.026
1.032
1.010
1.044
1.058
0.940
0.960
1.000
0.962
1.060
1.068
0.988
0.938
0.866
0.848
0.898
0.924
0.938
0.996
1.036
1.050
1.064
1.052
0.994
0.952
0.928
0.874
0.906
0.952
1.028
0.996
1.038
1.050
0.972
1.038
1.096
1.038
1.076
1.048
1.036
0.958
0.982
0.980
0.880
0.852
0.864
0.970
1.014
0.992
0.986
0.974
0.858
0.842
0.896
1.018
0.986
1.060
1.062
0.964
0.918
0.974
1.116
1.080
0.976
0.914
0.826
0.838
0.902
0.952
0.846
0.884
1.016
1.110
0.954
0.854
0.928
0.876
0.896
0.932
0.870
0.946
0.978
1.044
1.068
0.980
0.932
0.904
0.862
0.870
0.918
1.004
0.962
0.992
1.004
1.000
0.962
0.968
0.990
0.940
0.998
1.044
1.036
1.082
1.052
0.928
0.934
0.966
0.924
1.022
1.108
1.156
1.102
1.080
1.064
1.020
1.012
1.082
0.990
0.970
0.976
0.952
0.942
0.968
1.020
1.118
1.062
1.044
1.068
1.052
1.016
0.996
0.876
0.790
0.752
0.726
0.694
0.664
0.650
0.636
0.590
0.598
0.604
0.596
0.584
0.570
0.566
0.564
0.564
0.560
0.560
0.570
0.576
0.600
0.690
0.748
0.800
0.836
0.830
0.850
0.838
0.766
0.764
0.782
0.834
0.936
1.060
1.028
1.022
0.940
0.984
1.026
1.090
1.110
1.132
1.074
1.092
1.126
1.072
1.036
0.956
0.932
0.918
0.970
1.130
1.156
1.074
0.970
0.918
0.930
0.918
0.908
0.890
0.896
0.942
0.868
0.958
1.050
1.002
1.084
1.092
1.062
0.982
1.034
1.148
1.150
1.126
1.076
0.920
0.974
1.100
1.124
1.096
1.108
1.036
1.036
1.042
0.998
0.992
1.066
1.150
1.084
1.086
1.056
0.950
0.924
0.936
0.890
1.006
1.090
1.070
1.098
0.922
0.918
0.908
0.944
0.928
0.890
0.956
1.036
1.058
1.046
0.976
0.860
0.816
0.848
0.814
0.894
0.942
0.982
0.956
0.916
0.854
0.836
0.810
0.840
0.868
0.900
0.920
0.884
0.860
0.854
0.896
0.938
0.966
1.022
1.036
0.978
1.004
1.044
0.994
1.014
0.922
0.854
0.886
0.958
0.994
1.030
1.020
0.962
0.952
1.032
1.058
1.012
1.028
1.014
1.010
1.068
1.070
1.028
1.040
1.028
1.014
1.074
1.080
1.054
1.098
1.088
1.006
1.024
1.046
1.004
1.042
1.084
1.044
0.920
0.892
0.864
0.864
0.842
0.868
0.940
0.930
0.942
0.958
0.954
0.902
0.898
0.912
0.920
0.996
1.010
1.000
1.026
1.074
1.076
1.018
1.038
1.066
1.086
1.050
1.062
1.050
1.002
1.040
1.074
1.064
1.098
1.086
0.998
1.022
1.036
1.022
1.068
1.094
1.040
1.062
1.062
1.096
1.086
1.144
1.140
1.146
1.128
1.140
1.102
1.134
1.150
1.084
1.154
1.158
1.044
1.108
1.132
1.072
1.082
1.068
0.956
0.976
0.992
0.900
0.928
1.002
0.966
1.020
1.064
1.012
1.032
1.058
1.000
1.044
1.084
1.040
1.090
1.110
1.072
1.116
1.100
1.060
1.118
1.136
1.142
1.162
1.158
1.102
1.090
1.078
1.034
1.062
1.098
1.060
1.058
1.054
0.960
0.972
1.018
1.024
1.044
1.064
1.060
1.094
1.126
1.130
1.076
1.094
1.120
1.066
1.142
1.120
1.058
1.098
1.084
0.938
0.966
1.000
0.994
1.054
1.124
1.070
1.056
1.048
1.008
0.966
0.812
0.816
0.770
0.860
1.122
1.142
1.106
1.072
1.030
1.018
1.050
1.064
1.054
1.106
1.094
1.042
1.074
1.088
1.060
1.092
1.092
1.016
1.062
1.076
1.040
1.038
1.046
0.996
0.952
0.912
0.846
0.860
0.928
0.938
0.958
0.990
0.948
0.990
1.050
0.920
0.836
0.854
0.970
1.036
1.054
1.088
1.090
1.062
1.066
1.088
1.052
1.080
1.106
1.090
1.124
1.116
1.050
1.094
1.086
1.044
0.978
1.032
1.078
0.982
1.070
1.090
0.956
0.978
0.958
0.874
0.930
1.018
1.006
1.066
1.056
0.956
0.962
1.002
0.966
0.970
0.950
0.886
0.906
0.958
1.040
1.008
0.992
1.030
1.040
1.030
1.032
0.998
0.976
1.032
1.088
1.078
0.976
0.904
0.942
0.972
0.970
0.992
0.986
0.910
0.862
0.818
0.914
0.950
0.930
0.962
1.030
1.002
0.884
0.924
0.974
1.034
1.078
1.090
1.038
1.046
1.064
1.092
1.092
1.052
1.018
0.972
0.964
0.890
0.924
1.004
1.096
1.118
1.052
0.956
0.890
0.900
0.924
0.912
0.934
0.912
0.842
0.866
0.880
0.878
0.884
0.846
0.842
0.882
0.968
0.954
0.974
0.946
0.998
1.020
0.984
1.012
1.020
1.032
0.968
0.996
1.042
1.058
1.008
0.896
0.882
0.910
0.992
1.058
1.046
1.032
0.948
0.908
0.938
1.012
1.114
1.164
1.092
0.940
0.970
0.986
0.970
1.062
1.116
1.082
1.060
1.098
1.100
1.060
1.068
1.068
1.008
0.988
0.996
1.006
0.932
0.990
1.076
1.128
1.114
0.996
0.994
0.974
0.996
0.992
0.976
0.892
0.816
0.834
0.930
1.062
1.134
1.116
1.092
1.068
1.044
1.030
1.046
1.088
1.080
1.094
1.024
1.062
1.054
1.068
0.990
1.014
1.038
1.064
1.092
1.036
1.038
1.036
1.056
1.018
1.068
0.988
1.008
1.016
0.934
0.952
0.980
0.960
1.034
1.060
1.010
0.982
0.970
0.904
0.962
0.938
0.882
0.946
1.012
1.048
1.046
1.092
1.080
1.022
1.018
1.044
1.054
0.968
1.020
1.034
1.046
0.994
0.904
0.904
0.902
0.890
0.920
0.970
1.072
1.084
1.038
1.012
0.940
0.886
0.866
0.936
1.008
1.032
1.056
1.084
1.052
1.032
1.050
1.088
1.112
1.114
1.082
1.076
1.108
1.056
0.990
1.044
1.072
1.018
1.060
1.100
1.052
1.022
1.038
1.048
1.016
1.054
1.046
0.988
1.042
1.048
1.000
1.024
1.062
1.028
1.038
1.066
1.038
0.988
0.968
0.950
0.902
0.888
0.960
0.956
0.914
0.974
1.020
1.014
0.980
0.988
1.028
1.008
1.030
1.044
1.026
1.056
1.040
0.996
1.016
1.026
1.016
0.948
1.002
1.008
0.986
1.018
1.030
0.970
0.990
1.070
1.032
0.862
0.786
0.758
0.766
0.790
0.940
0.942
1.022
1.070
1.046
0.988
0.972
0.938
0.862
0.838
0.816
0.870
0.908
0.920
0.944
1.008
1.010
1.032
0.994
0.838
0.864
0.884
0.854
0.906
0.842
0.858
0.850
0.820
0.898
0.928
0.984
0.994
1.016
0.904
0.902
0.908
0.954
0.978
1.012
0.860
0.876
0.868
0.910
0.926
0.934
0.900
0.818
0.862
0.928
0.998
1.046
1.052
1.094
1.100
1.068
1.046
1.046
1.000
0.982
0.876
0.918
0.992
1.040
1.056
1.132
1.140
0.998
0.982
0.902
0.946
1.018
1.120
1.040
1.032
1.014
0.866
0.820
0.856
0.924
0.992
0.930
1.006
0.902
0.932
0.984
0.990
1.026
1.032
1.006
1.008
0.872
0.888
0.914
0.894
0.998
1.020
1.046
1.016
0.886
0.858
0.900
0.904
0.876
0.980
1.096
1.124
1.120
1.086
1.048
0.956
0.944
0.966
0.988
0.942
0.960
0.932
0.866
0.810
0.786
0.804
0.844
0.900
0.940
0.960
0.990
0.984
0.990
1.046
1.088
1.094
1.124
1.120
1.086
1.140
1.098
1.018
1.066
1.124
1.074
1.142
1.124
1.014
1.054
1.052
0.998
1.074
1.102
1.022
1.088
1.126
1.076
1.096
1.070
1.058
1.126
1.108
1.064
1.102
1.122
1.060
1.070
1.078
1.034
1.060
1.024
1.072
1.116
1.092
1.090
1.072
1.026
1.050
1.036
0.986
1.064
1.088
1.040
1.070
1.106
1.086
1.076
1.098
1.074
1.070
1.060
0.992
1.012
1.048
1.012
1.070
1.074
1.000
1.008
1.010
0.980
1.042
1.068
1.018
1.052
1.068
0.986
1.012
1.020
0.986
0.994
0.996
0.992
1.058
1.062
1.030
1.038
1.034
1.008
1.028
1.000
1.042
1.086
1.114
1.134
1.136
1.116
1.050
1.086
1.100
1.054
1.120
1.128
1.066
1.094
1.150
1.172
1.102
1.122
1.138
1.056
1.090
1.116
1.024
1.060
1.058
0.996
1.068
1.020
0.896
0.940
1.030
0.998
1.056
1.082
1.034
1.032
1.072
1.070
1.044
1.058
1.084
1.080
1.140
1.122
1.054
1.096
1.144
1.118
1.126
1.124
1.050
1.034
1.056
0.972
0.990
1.024
1.070
1.012
1.038
1.082
1.026
1.072
1.092
1.060
1.068
1.090
1.086
1.068
1.094
1.116
1.068
1.106
1.112
1.078
1.118
1.126
1.046
1.076
1.084
1.038
1.068
1.084
1.090
1.112
1.110
1.084
1.078
1.100
1.080
1.070
1.172
1.164
1.080
1.084
1.070
0.968
1.014
1.044
0.954
1.010
0.964
0.852
0.778
0.792
0.860
0.952
0.980
0.958
0.944
0.934
0.912
0.878
0.824
0.878
0.992
1.112
1.136
1.124
1.062
0.974
0.998
1.066
1.050
1.114
1.158
1.116
1.056
1.080
1.092
0.974
1.002
1.056
1.092
1.106
0.998
0.980
1.006
1.176
1.268
1.262
1.190
1.120
1.040
1.090
1.154
1.168
1.162
1.122
1.046
1.126
1.184
1.190
1.040
1.012
1.090
1.172
1.172
1.092
1.108
1.174
1.170
1.032
1.004
1.038
1.214
1.250
1.194
1.176
1.074
1.102
1.112
1.098
1.034
0.866
0.882
0.980
1.000
1.136
1.058
0.922
0.946
0.976
1.022
1.062
1.104
1.100
1.092
1.098
1.090
1.072
1.030
0.994
1.024
1.094
1.100
1.032
0.814
0.794
0.734
0.750
0.860
0.932
0.966
0.970
0.932
0.880
0.796
0.740
0.702
0.670
0.648
0.636
0.624
0.640
0.654
0.756
0.790
0.892
0.954
1.028
1.070
1.114
1.148
1.120
1.002
0.930
0.806
0.820
0.866
0.994
1.166
1.140
1.122
0.966
0.826
0.742
0.712
0.700
0.730
0.826
0.856
0.892
0.918
0.936
0.972
0.910
0.848
0.848
0.834
0.802
0.768
0.710
0.712
0.686
0.702
0.782
0.922
0.964
1.020
1.040
1.056
1.018
0.928
0.904
0.840
0.776
0.754
0.736
0.736
0.712
0.716
0.728
0.924
0.994
1.034
1.026
1.056
1.052
1.000
0.966
0.868
0.916
0.908
0.834
0.884
1.042
1.104
1.084
1.038
0.952
0.930
0.964
1.034
1.080
1.108
1.074
1.044
1.024
0.976
0.956
0.912
0.926
1.006
1.134
1.138
1.114
1.036
0.880
0.874
0.880
0.910
0.996
1.004
0.998
0.914
0.948
0.964
0.996
1.032
1.020
1.016
0.932
0.998
1.094
1.120
1.064
0.928
0.806
0.794
0.810
0.906
0.978
0.938
0.964
0.940
0.940
0.820
0.784
0.772
0.804
0.880
0.978
0.976
0.920
0.836
0.808
0.820
0.874
0.968
0.982
0.988
0.976
0.910
0.892
0.918
0.986
1.064
1.068
1.042
1.012
0.942
0.928
0.948
1.082
1.128
1.122
1.074
0.944
0.928
0.928
0.970
1.036
1.052
1.004
0.940
0.836
0.788
0.816
0.906
1.008
1.038
1.044
1.012
0.970
0.946
0.840
0.888
0.934
1.010
1.070
1.078
1.058
1.040
1.022
1.000
0.972
0.956
1.032
1.126
1.164
1.096
1.030
0.886
0.918
0.962
1.046
1.042
0.998
0.810
0.764
0.726
0.736
0.806
0.788
0.800
0.828
0.910
0.972
0.986
0.966
0.932
0.842
0.818
0.834
0.806
0.808
0.810
0.880
0.916
0.992
1.064
0.994
0.976
0.998
1.018
1.038
1.020
0.938
0.924
0.940
0.934
0.952
1.046
1.150
1.132
1.062
0.790
0.724
0.740
0.728
0.720
0.706
0.694
0.690
0.746
0.810
0.794
0.760
0.724
0.758
0.818
0.886
0.942
1.008
1.056
1.066
1.094
1.084
1.088
1.074
1.030
0.998
0.892
0.860
0.860
0.872
0.884
0.874
0.928
0.926
0.948
0.976
0.960
0.928
0.946
0.994
0.970
1.028
1.052
1.034
1.036
1.030
1.032
1.044
1.064
1.072
1.018
1.042
1.060
1.000
1.054
1.062
1.032
1.038
1.044
0.990
0.924
0.886
0.952
0.996
0.990
1.044
1.002
0.992
1.038
1.068
1.058
1.110
1.140
1.108
1.086
1.052
1.024
1.024
1.016
0.988
1.010
1.000
1.024
1.050
1.062
0.984
1.000
0.988
0.914
0.968
1.074
1.138
1.156
1.126
1.054
1.076
1.068
1.010
1.016
1.044
1.026
1.050
1.084
1.058
1.076
1.096
1.040
1.068
1.086
1.028
1.026
1.030
1.004
1.042
1.114
1.134
1.118
1.112
1.094
1.100
1.114
1.096
1.054
1.094
1.096
1.022
1.030
1.068
1.002
1.060
1.070
1.034
1.046
1.052
1.046
1.058
1.028
1.050
1.146
1.036
1.000
0.920
0.890
0.864
0.904
0.914
0.902
0.936
0.870
0.804
0.764
0.726
0.694
0.680
0.670
0.660
0.658
0.654
0.664
0.736
0.848
0.916
0.958
0.976
1.002
1.032
1.060
1.094
1.132
1.162
1.160
1.178
1.164
1.186
1.200
1.196
1.212
1.206
1.120
1.120
1.112
1.026
1.122
1.082
1.090
1.106
0.994
1.014
1.056
1.020
1.086
1.096
1.028
1.060
1.102
1.078
1.118
1.084
0.934
0.860
0.842
0.824
0.768
0.748
0.754
0.750
0.732
0.744
0.716
0.720
0.736
0.752
0.774
0.832
0.910
0.952
0.970
0.984
1.006
0.936
0.906
0.916
0.816
0.778
0.754
0.744
0.804
0.850
0.942
1.012
0.992
0.972
1.004
1.028
1.062
0.996
0.882
0.964
0.898
0.934
0.976
1.062
1.104
1.130
1.150
1.130
1.084
1.062
1.114
1.180
1.190
1.144
1.042
0.972
0.992
1.048
1.092
1.092
0.924
0.942
0.986
1.116
1.158
1.106
0.986
0.894
0.908
0.968
1.024
1.080
1.026
0.888
0.842
0.826
0.930
1.046
1.096
1.128
1.122
1.078
1.050
0.994
0.958
0.858
0.918
1.004
1.108
1.114
1.078
1.024
0.954
0.948
0.956
1.002
1.022
1.016
0.902
0.884
0.876
0.936
0.938
0.856
0.798
0.770
0.732
0.730
0.770
0.782
0.838
0.858
0.894
0.898
0.884
0.864
0.840
0.808
0.768
0.806
0.830
0.842
0.928
1.030
1.054
1.076
1.052
1.126
1.150
1.120
1.072
1.030
0.944
1.012
1.082
1.064
1.074
1.070
1.034
1.028
1.054
1.016
0.996
1.000
0.980
1.026
1.052
1.038
1.050
1.032
0.986
0.996
0.984
0.988
0.988
1.034
1.084
1.090
1.062
1.046
1.010
1.018
1.080
1.112
1.112
1.096
1.084
1.098
1.090
1.106
1.158
1.146
1.110
1.086
1.046
0.962
0.980
1.034
1.020
1.152
1.132
1.012
1.040
1.052
0.954
1.010
1.018
0.962
1.038
1.062
1.016
1.054
1.020
0.976
1.014
1.012
0.962
0.912
0.876
0.866
0.964
1.038
0.996
1.042
1.032
0.988
1.024
1.002
0.930
0.942
0.964
0.964
1.038
1.062
1.020
1.058
1.044
1.010
1.054
1.076
1.040
1.056
1.082
1.082
0.864
0.792
0.772
0.718
0.726
0.770
0.790
0.738
0.746
0.736
0.774
0.800
0.860
0.876
0.896
0.934
0.958
0.950
0.958
0.952
1.028
1.092
1.116
1.114
1.026
0.980
0.984
1.042
0.854
0.744
0.724
0.726
0.824
1.036
1.090
1.008
1.024
1.034
1.034
1.012
0.986
0.960
0.950
0.948
0.996
1.022
1.026
1.036
1.054
1.058
1.052
1.062
1.054
0.988
0.992
1.040
1.134
1.148
1.078
0.974
0.826
0.834
0.852
0.932
0.994
0.974
0.936
0.854
0.854
0.866
0.898
0.952
0.986
0.996
0.998
0.974
0.954
0.854
0.874
0.894
0.994
1.140
1.176
1.148
1.088
1.034
0.934
0.878
0.886
0.988
1.060
1.064
1.014
0.930
0.794
0.772
0.718
0.692
0.664
0.650
0.662
0.646
0.656
0.704
0.694
0.754
0.764
0.750
0.714
0.696
0.700
0.722
0.762
0.826
0.880
0.930
0.996
0.998
0.966
0.964
0.972
0.942
0.956
0.862
0.868
0.890
0.972
1.028
1.032
0.986
0.944
0.832
0.836
0.860
0.992
1.052
1.044
0.986
0.876
0.864
0.900
0.954
0.986
0.942
0.918
0.856
0.830
0.784
0.744
0.744
0.806
0.878
0.980
1.020
1.012
0.892
0.782
0.740
0.718
0.726
0.748
0.796
0.816
0.856
0.874
0.870
0.820
0.850
0.914
0.962
1.012
1.060
1.064
1.048
0.944
0.906
0.916
0.926
0.958
1.020
0.974
0.976
1.038
0.986
0.898
0.894
0.858
0.832
0.800
0.846
0.908
1.016
1.078
1.032
0.972
0.940
0.940
0.942
0.960
1.018
1.010
1.006
0.996
0.834
0.776
0.764
0.792
0.802
0.828
0.864
0.850
0.878
0.888
0.916
0.934
0.974
0.976
0.996
1.042
1.020
1.032
0.912
0.868
0.792
0.798
0.838
0.948
1.092
1.030
0.936
0.938
0.976
1.004
0.994
1.004
0.990
0.948
0.902
0.822
0.876
0.960
1.062
1.070
1.016
0.998
0.898
0.890
0.894
0.974
1.054
1.084
1.104
1.054
1.000
0.908
0.808
0.830
0.866
0.976
1.118
1.214
1.184
1.148
1.126
1.080
1.040
0.968
0.914
0.996
1.104
1.120
1.034
0.886
0.856
0.876
0.840
0.902
1.030
0.990
1.058
1.062
0.974
0.998
0.976
0.874
0.910
0.936
0.974
0.932
0.808
0.806
0.876
0.988
1.024
1.042
0.966
0.962
0.988
1.024
1.052
1.050
1.028
1.022
0.976
0.930
0.878
0.926
1.026
1.054
1.078
1.120
1.118
0.964
0.822
0.766
0.746
0.776
0.870
0.842
0.836
0.862
0.900
0.894
0.906
0.870
0.770
0.790
0.728
0.806
0.888
1.056
0.946
1.006
1.030
0.958
0.952
0.832
0.868
0.880
0.770
0.728
0.746
0.782
0.854
0.882
0.922
0.924
0.838
0.820
0.884
0.916
0.958
0.886
0.894
0.926
0.996
1.024
1.074
1.064
0.986
0.860
0.864
0.922
0.902
0.798
0.790
0.734
0.716
0.740
0.778
0.836
0.870
0.908
0.914
0.836
0.770
0.734
0.716
0.700
0.740
0.910
1.136
1.116
1.152
1.152
1.094
1.012
0.974
0.856
0.818
0.792
0.770
0.862
0.828
0.874
0.844
0.854
0.904
0.966
1.004
0.998
0.938
0.916
0.918
0.914
0.882
0.850
0.862
0.818
0.894
1.006
1.050
1.050
1.002
0.998
0.990
0.928
0.886
0.942
1.012
1.048
1.044
1.018
0.922
0.902
0.954
0.916
0.928
1.028
1.090
1.112
1.118
1.042
1.004
0.926
0.906
0.934
0.992
0.930
0.976
1.002
0.918
0.960
1.020
1.080
1.072
1.004
0.908
0.842
0.866
0.940
0.928
0.970
1.042
1.062
1.066
1.088
1.092
1.038
0.964
0.912
0.802
0.812
0.858
0.960
1.070
1.074
1.046
0.970
0.826
0.826
0.834
0.876
0.916
0.930
0.930
0.888
0.806
0.792
0.812
0.882
1.020
1.072
1.054
1.004
0.994
0.904
0.920
0.910
0.934
0.934
0.876
0.870
0.884
0.928
0.962
0.916
0.866
0.894
0.800
0.812
0.830
0.944
1.042
1.012
0.976
0.864
0.858
0.890
0.968
1.020
1.020
0.956
0.752
0.754
0.716
0.684
0.666
0.652
0.640
0.626
0.614
0.594
0.576
0.582
0.570
0.558
0.548
0.540
0.534
0.526
0.528
0.522
0.516
0.510
0.512
0.516
0.522
0.536
0.542
0.560
0.564
0.600
0.624
0.622
0.594
0.580
0.588
0.594
0.624
0.644
0.620
0.594
0.590
0.588
0.592
0.584
0.602
0.594
0.602
0.596
0.600
0.598
0.592
0.596
0.588
0.576
0.562
0.566
0.568
0.570
0.584
0.590
0.598
0.604
0.604
0.608
0.610
0.612
0.604
0.606
0.602
0.586
0.596
0.592
0.596
0.594
0.602
0.628
0.652
0.678
0.724
0.694
0.684
0.668
0.652
0.644
0.646
0.656
0.690
0.680
0.704
0.728
0.726
0.736
0.712
0.680
0.662
0.656
0.664
0.656
0.712
0.698
0.798
0.786
0.742
0.766
0.738
0.724
0.670
0.650
0.628
0.610
0.602
0.612
0.610
0.630
0.700
0.666
0.660
0.640
0.626
0.624
0.612
0.612
0.606
0.598
0.596
0.590
0.590
0.586
0.566
0.590
0.564
0.606
0.610
0.606
0.594
0.596
0.584
0.582
0.586
0.594
0.576
0.624
0.616
0.618
0.608
0.636
0.666
0.728
0.780
0.762
0.706
0.686
0.668
0.672
0.676
0.648
0.642
0.610
0.598
0.590
0.594
0.600
0.626
0.702
0.702
0.686
0.684
0.684
0.662
0.660
0.644
0.654
0.646
0.634
0.648
0.668
0.672
0.694
0.752
0.742
0.726
0.732
0.720
0.686
0.684
0.692
0.734
0.790
0.766
0.810
0.804
0.766
0.788
0.782
0.734
0.758
0.770
0.736
0.768
0.806
0.858
0.792
0.836
0.760
0.758
0.746
0.794
0.834
0.862
0.864
0.810
0.752
0.790
0.800
0.830
0.884
0.884
0.764
0.782
0.774
0.828
0.850
0.858
0.862
0.784
0.728
0.696
0.694
0.710
0.744
0.714
0.760
0.776
0.950
0.994
0.948
0.838
0.726
0.682
0.668
0.656
0.676
0.710
0.704
0.694
0.692
0.682
0.712
0.704
0.718
0.740
0.796
0.836
0.890
0.852
0.860
0.762
0.704
0.674
0.676
0.730
0.858
0.914
0.912
0.892
0.866
0.830
0.808
0.744
0.746
0.750
0.840
0.844
0.830
0.750
0.706
0.702
0.694
0.728
0.778
0.836
0.858
0.762
0.702
0.698
0.670
0.694
0.728
0.792
0.860
0.892
0.832
0.858
0.848
0.794
0.806
0.786
0.764
0.716
0.706
0.714
0.762
0.782
0.810
0.800
0.790
0.764
0.770
0.766
0.770
0.734
0.746
0.754
0.770
0.740
0.714
0.728
0.728
0.722
0.698
0.684
0.654
0.670
0.696
0.730
0.744
0.740
0.700
0.676
0.678
0.678
0.682
0.688
0.668
0.704
0.724
0.742
0.702
0.744
0.752
0.704
0.716
0.706
0.696
0.636
0.644
0.634
0.652
0.700
0.760
0.800
0.802
0.790
0.714
0.690
0.670
0.678
0.696
0.752
0.806
0.892
0.924
0.872
0.758
0.736
0.722
0.660
0.678
0.682
0.744
0.732
0.686
0.658
0.670
0.654
0.758
0.828
0.848
0.762
0.702
0.694
0.690
0.740
0.772
0.808
0.790
0.830
0.826
0.858
0.824
0.780
0.720
0.680
0.708
0.738
0.740
0.740
0.712
0.738
0.756
0.802
0.786
0.752
0.700
0.692
0.694
0.700
0.720
0.712
0.668
0.638
0.648
0.656
0.688
0.676
0.652
0.640
0.650
0.682
0.738
0.688
0.728
0.736
0.748
0.738
0.716
0.674
0.640
0.618
0.614
0.606
0.600
0.626
0.686
0.804
0.884
0.858
0.772
0.682
0.672
0.690
0.736
0.836
0.868
0.880
0.748
0.718
0.698
0.714
0.692
0.764
0.824
0.874
0.812
0.716
0.682
0.650
0.652
0.674
0.704
0.746
0.764
0.754
0.678
0.654
0.630
0.628
0.652
0.678
0.664
0.720
0.640
0.616
0.594
0.594
0.574
0.574
0.572
0.580
0.574
0.566
0.558
0.550
0.546
0.538
0.534
0.534
0.534
0.532
0.528
0.536
0.556
0.556
0.576
0.594
0.614
0.624
0.570
0.580
0.566
0.588
0.640
0.720
0.752
0.752
0.740
0.708
0.670
0.654
0.624
0.606
0.602
0.580
0.588
0.592
0.616
0.690
0.780
0.810
0.834
0.812
0.714
0.704
0.684
0.686
0.662
0.632
0.636
0.626
0.646
0.650
0.764
0.976
0.866
0.900
0.874
0.826
0.804
0.800
0.750
0.732
0.716
0.712
0.706
0.728
0.778
0.842
0.868
0.862
0.806
0.728
0.710
0.718
0.762
0.768
0.782
0.770
0.742
0.762
0.794
0.818
0.842
0.816
0.794
0.756
0.708
0.694
0.694
0.742
0.824
0.874
0.844
0.774
0.738
0.718
0.730
0.738
0.742
0.744
0.716
0.746
0.818
0.884
0.858
0.810
0.788
0.736
0.720
0.696
0.690
0.656
0.680
0.674
0.736
0.742
0.716
0.690
0.684
0.710
0.692
0.676
0.648
0.678
0.726
0.718
0.732
0.692
0.702
0.682
0.660
0.654
0.650
0.650
0.658
0.664
0.656
0.660
0.670
0.692
0.718
0.698
0.676
0.650
0.646
0.634
0.640
0.652
0.660
0.658
0.638
0.628
0.628
0.634
0.644
0.658
0.642
0.636
0.640
0.632
0.622
0.654
0.632
0.664
0.648
0.660
0.658
0.672
0.658
0.650
0.650
0.650
0.652
0.654
0.660
0.684
0.696
0.684
0.688
0.652
0.664
0.652
0.648
0.634
0.646
0.650
0.662
0.670
0.652
0.628
0.646
0.634
0.650
0.664
0.694
0.694
0.688
0.656
0.668
0.646
0.648
0.652
0.664
0.648
0.656
0.656
0.674
0.676
0.672
0.662
0.634
0.626
0.608
0.602
0.592
0.596
0.604
0.622
0.626
0.634
0.654
0.674
0.696
0.706
0.700
0.682
0.642
0.624
0.622
0.614
0.626
0.648
0.672
0.720
0.754
0.756
0.732
0.716
0.674
0.668
0.660
0.650
0.634
0.628
0.630
0.654
0.696
0.688
0.710
0.700
0.674
0.668
0.658
0.658
0.660
0.640
0.626
0.620
0.614
0.606
0.618
0.640
0.622
0.616
0.608
0.602
0.596
0.586
0.588
0.580
0.574
0.574
0.570
0.564
0.564
0.570
0.584
0.598
0.604
0.604
0.604
0.600
0.596
0.600
0.610
0.618
0.610
0.608
0.600
0.592
0.592
0.586
0.594
0.602
0.644
0.666
0.674
0.662
0.634
0.622
0.608
0.608
0.604
0.608
0.618
0.608
0.606
0.606
0.602
0.610
0.632
0.622
0.612
0.610
0.606
0.608
0.594
0.590
0.586
0.586
0.588
0.598
0.602
0.600
0.610
0.612
0.618
0.612
0.614
0.610
0.604
0.598
0.596
0.592
0.594
0.596
0.602
0.618
0.622
0.632
0.636
0.650
0.650
0.636
0.634
0.626
0.622
0.626
0.626
0.630
0.640
0.648
0.650
0.656
0.644
0.634
0.630
0.634
0.656
0.680
0.662
0.672
0.662
0.654
0.646
0.640
0.620
0.616
0.616
0.622
0.634
0.664
0.712
0.736
0.740
0.710
0.710
0.678
0.644
0.626
0.616
0.604
0.598
0.610
0.620
0.632
0.646
0.688
0.720
0.730
0.726
0.702
0.706
0.676
0.676
0.654
0.660
0.660
0.676
0.676
0.678
0.668
0.680
0.694
0.700
0.676
0.656
0.650
0.638
0.632
0.630
0.618
0.632
0.632
0.636
0.654
0.650
0.648
0.650
0.648
0.624
0.636
0.622
0.612
0.602
0.600
0.598
0.624
0.662
0.690
0.728
0.702
0.682
0.646
0.634
0.622
0.610
0.618
0.616
0.610
0.608
0.596
0.600
0.590
0.592
0.586
0.580
0.578
0.592
0.604
0.610
0.622
0.616
0.608
0.612
0.610
0.616
0.634
0.636
0.640
0.612
0.590
0.584
0.574
0.560
0.556
0.556
0.558
0.566
0.568
0.586
0.588
0.592
0.588
0.592
0.594
0.578
0.584
0.574
0.572
0.568
0.564
0.568
0.562
0.574
0.574
0.582
0.602
0.614
0.638
0.674
0.674
0.674
0.632
0.612
0.596
0.584
0.580
0.578
0.582
0.584
0.590
0.592
0.594
0.594
0.590
0.606
0.610
0.624
0.646
0.644
0.624
0.608
0.606
0.606
0.612
0.604
0.598
0.578
0.572
0.568
0.562
0.554
0.550
0.548
0.550
0.558
0.568
0.574
0.600
0.590
0.594
0.588
0.604
0.622
0.626
0.636
0.636
0.626
0.622
0.610
0.612
0.620
0.622
0.620
0.608
0.614
0.630
0.630
0.616
0.614
0.608
0.602
0.596
0.576
0.574
0.560
0.556
0.552
0.552
0.558
0.578
0.596
0.606
0.634
0.696
0.668
0.646
0.630
0.612
0.606
0.588
0.580
0.572
0.562
0.550
0.542
0.538
0.532
0.538
0.534
0.534
0.528
0.528
0.522
0.524
0.534
0.540
0.556
0.576
0.592
0.598
0.598
0.578
0.568
0.558
0.566
0.580
0.604
0.620
0.622
0.634
0.632
0.624
0.622
0.606
0.610
0.626
0.642
0.638
0.644
0.612
0.600
0.600
0.630
0.666
0.688
0.696
0.698
0.686
0.670
0.676
0.676
0.662
0.646
0.666
0.680
0.702
0.728
0.740
0.730
0.690
0.668
0.650
0.668
0.686
0.680
0.704
0.756
0.812
0.800
0.746
0.420
0.870
0.644
0.676
0.862
1.008
0.964
0.926
0.812
0.776
0.754
0.796
0.824
0.776
0.784
0.824
0.858
0.870
0.750
0.674
0.642
0.606
0.580
0.566
0.556
0.542
0.534
0.526
0.518
0.516
0.502
0.496
0.484
0.480
0.480
0.476
0.468
0.462
0.458
0.460
0.456
0.456
0.454
0.446
0.446
0.444
0.450
0.462
0.468
0.466
0.468
0.464
0.464
0.462
0.458
0.466
0.474
0.480
0.484
0.482
0.480
0.476
0.474
0.474
0.484
0.484
0.482
0.488
0.490
0.490
0.492
0.496
0.496
0.500
0.498
0.488
0.484
0.488
0.478
0.480
0.474
0.480
0.488
0.490
0.494
0.486
0.486
0.490
0.494
0.492
0.490
0.496
0.492
0.490
0.476
0.482
0.482
0.482
0.486
0.482
0.482
0.478
0.482
0.468
0.470
0.460
0.472
0.468
0.468
0.464
0.460
0.458
0.462
0.458
0.454
0.454
0.452
0.456
0.454
0.454
0.450
0.448
0.446
0.448
0.448
0.442
0.448
0.442
0.448
0.452
0.460
0.462
0.466
0.478
0.488
0.514
0.514
0.510
0.504
0.518
0.516
0.512
0.508
0.504
0.506
0.498
0.496
0.490
0.492
0.490
0.484
0.482
0.482
0.482
0.476
0.478
0.478
0.484
0.482
0.478
0.478
0.482
0.478
0.482
0.482
0.492
0.502
0.506
0.510
0.518
0.514
0.512
0.502
0.504
0.500
0.500
0.516
0.534
0.556
0.582
0.600
0.616
0.630
0.634
0.622
0.590
0.560
0.558
0.562
0.580
0.592
0.592
0.588
0.590
0.582
0.582
0.604
0.712
0.726
0.660
0.656
0.686
0.656
0.628
0.626
0.620
0.606
0.604
0.638
0.724
0.656
0.642
0.658
0.690
0.788
0.814
0.706
0.682
0.678
0.702
0.748
0.782
0.744
0.750
0.734
0.748
0.762
0.768
0.746
0.700
0.700
0.692
0.718
0.794
0.736
0.688
0.694
0.780
0.866
0.836
0.746
0.720
0.738
0.750
0.772
0.782
0.756
0.756
0.770
0.776
0.818
0.876
0.866
0.806
0.718
0.696
0.692
0.690
0.684
0.692
0.686
0.704
0.642
0.650
0.644
0.638
0.620
0.604
0.622
0.626
0.638
0.624
0.612
0.644
0.710
0.858
0.724
0.684
0.678
0.680
0.668
0.600
0.634
0.680
0.740
0.776
0.794
0.780
0.752
0.724
0.678
0.656
0.606
0.596
0.604
0.660
0.808
0.730
0.814
0.832
0.820
0.782
0.728
0.672
0.614
0.598
0.608
0.658
0.656
0.684
0.766
0.810
0.828
0.694
0.644
0.634
0.646
0.688
0.716
0.750
0.800
0.696
0.684
0.698
0.810
0.788
0.720
0.744
0.754
0.698
0.702
0.742
0.794
0.818
0.724
0.700
0.726
0.730
0.726
0.786
0.780
0.840
0.916
0.922
0.802
0.834
0.858
0.938
0.930
0.824
0.798
0.820
0.814
0.782
0.724
0.674
0.662
0.674
0.868
1.062
1.046
0.964
0.938
0.932
0.884
0.852
0.774
0.766
0.796
0.858
0.794
0.710
0.732
0.738
0.760
0.708
0.688
0.704
0.694
0.652
0.634
0.640
0.702
0.730
0.756
0.758
0.734
0.666
0.648
0.658
0.672
0.698
0.710
0.800
0.880
0.894
0.890
0.812
0.770
0.750
0.774
0.798
0.726
0.698
0.696
0.720
0.662
0.678
0.642
0.664
0.636
0.698
0.768
0.780
0.714
0.730
0.748
0.766
0.736
0.772
0.788
0.804
0.804
0.738
0.772
0.906
0.922
0.914
0.822
0.776
0.762
0.772
0.758
0.816
0.874
0.910
0.912
0.934
0.934
0.824
0.818
0.838
0.846
0.850
0.912
0.850
0.758
0.770
0.788
0.820
0.814
0.812
0.820
0.848
0.856
0.840
0.830
0.786
0.788
0.836
0.814
0.778
0.828
0.856
0.894
0.826
0.724
0.746
0.720
0.744
0.812
0.822
0.838
0.834
0.824
0.780
0.778
0.800
0.852
0.842
0.824
0.862
0.872
0.920
0.870
0.848
0.830
0.842
0.836
0.810
0.842
0.894
0.948
0.936
0.876
0.816
0.754
0.746
0.720
0.694
0.718
0.686
0.780
0.912
0.958
0.888
0.874
0.846
0.832
0.802
0.832
0.822
0.800
0.742
0.722
0.730
0.756
0.776
0.742
0.768
0.786
0.788
0.720
0.704
0.712
0.738
0.752
0.862
0.876
0.918
0.880
0.854
0.804
0.772
0.788
0.800
0.770
0.742
0.752
0.804
0.862
0.856
0.844
0.826
0.814
0.798
0.758
0.696
0.676
0.650
0.638
0.646
0.684
0.714
0.700
0.678
0.688
0.658
0.650
0.636
0.650
0.674
0.724
0.758
0.778
0.748
0.702
0.664
0.614
0.614
0.602
0.598
0.586
0.576
0.580
0.576
0.580
0.594
0.626
0.606
0.592
0.594
0.588
0.596
0.602
0.602
0.620
0.644
0.678
0.684
0.702
0.714
0.662
0.646
0.626
0.658
0.686
0.714
0.674
0.682
0.620
0.656
0.608
0.600
0.614
0.620
0.640
0.632
0.660
0.670
0.670
0.632
0.644
0.666
0.730
0.772
0.744
0.704
0.682
0.654
0.634
0.630
0.650
0.686
0.730
0.754
0.748
0.728
0.700
0.688
0.664
0.664
0.652
0.634
0.638
0.652
0.690
0.746
0.770
0.742
0.732
0.716
0.700
0.678
0.646
0.632
0.624
0.622
0.620
0.606
0.604
0.614
0.640
0.644
0.640
0.650
0.626
0.638
0.632
0.618
0.598
0.592
0.580
0.568
0.576
0.574
0.574
0.570
0.574
0.572
0.574
0.568
0.574
0.582
0.608
0.652
0.652
0.686
0.722
0.680
0.710
0.722
0.752
0.742
0.730
0.652
0.642
0.626
0.630
0.622
0.626
0.652
0.656
0.704
0.788
0.836
0.828
0.792
0.730
0.700
0.684
0.648
0.608
0.616
0.634
0.696
0.792
0.822
0.812
0.788
0.750
0.760
0.742
0.696
0.688
0.690
0.728
0.786
0.794
0.760
0.720
0.720
0.720
0.690
0.686
0.672
0.676
0.674
0.656
0.658
0.718
0.740
0.754
0.738
0.742
0.688
0.638
0.626
0.622
0.620
0.628
0.624
0.644
0.656
0.686
0.678
0.662
0.656
0.642
0.646
0.672
0.706
0.726
0.718
0.668
0.642
0.642
0.638
0.628
0.624
0.632
0.620
0.618
0.592
0.614
0.618
0.638
0.640
0.608
0.600
0.606
0.608
0.622
0.688
0.720
0.732
0.742
0.712
0.684
0.642
0.642
0.646
0.672
0.688
0.726
0.756
0.788
0.756
0.740
0.816
0.862
0.866
0.760
0.710
0.680
0.656
0.634
0.654
0.708
0.844
0.850
0.854
0.800
0.794
0.806
0.852
0.890
0.832
0.846
0.824
0.738
0.724
0.778
0.814
0.822
0.896
0.940
0.886
0.914
0.910
0.830
0.840
0.848
0.852
0.806
0.818
0.852
0.822
0.840
0.858
0.868
0.814
0.808
0.806
0.812
0.822
0.812
0.828
0.790
0.786
0.754
0.740
0.744
0.752
0.686
0.668
0.644
0.642
0.626
0.614
0.602
0.610
0.610
0.626
0.640
0.690
0.790
0.792
0.724
0.696
0.740
0.744
0.748
0.792
0.786
0.718
0.698
0.682
0.650
0.628
0.628
0.632
0.640
0.672
0.750
0.806
0.830
0.820
0.744
0.726
0.726
0.746
0.756
0.728
0.758
0.764
0.744
0.808
0.840
0.766
0.740
0.740
0.720
0.722
0.716
0.780
0.816
0.798
0.782
0.736
0.722
0.730
0.734
0.752
0.782
0.792
0.790
0.746
0.676
0.662
0.662
0.672
0.706
0.740
0.768
0.760
0.720
0.702
0.684
0.668
0.664
0.694
0.704
0.746
0.742
0.740
0.698
0.660
0.658
0.654
0.684
0.724
0.758
0.816
0.814
0.770
0.704
0.696
0.644
0.650
0.622
0.598
0.602
0.610
0.640
0.642
0.714
0.672
0.700
0.710
0.762
0.738
0.742
0.752
0.744
0.740
0.740
0.722
0.732
0.732
0.730
0.742
0.752
0.766
0.720
0.698
0.716
0.754
0.750
0.746
0.748
0.746
0.738
0.748
0.676
0.640
0.644
0.640
0.656
0.696
0.726
0.728
0.720
0.704
0.686
0.674
0.658
0.646
0.650
0.638
0.618
0.660
0.642
0.674
0.692
0.674
0.658
0.634
0.636
0.624
0.626
0.608
0.604
0.612
0.624
0.646
0.656
0.638
0.674
0.704
0.726
0.736
0.728
0.692
0.678
0.684
0.680
0.712
0.684
0.700
0.690
0.678
0.658
0.638
0.614
0.618
0.618
0.632
0.640
0.682
0.716
0.716
0.646
0.632
0.626
0.612
0.618
0.636
0.664
0.642
0.648
0.656
0.690
0.720
0.734
0.692
0.700
0.700
0.690
0.654
0.636
0.632
0.640
0.664
0.712
0.758
0.728
0.688
0.696
0.762
0.818
0.838
0.798
0.724
0.682
0.656
0.676
0.676
0.724
0.710
0.708
0.736
0.768
0.784
0.780
0.810
0.824
0.824
0.792
0.724
0.692
0.678
0.670
0.646
0.670
0.678
0.846
0.820
0.740
0.738
0.714
0.716
0.726
0.752
0.786
0.732
0.746
0.740
0.780
0.724
0.766
0.778
0.802
0.768
0.718
0.648
0.644
0.658
0.720
0.814
0.772
0.746
0.708
0.706
0.730
0.744
0.702
0.698
0.686
0.652
0.626
0.628
0.640
0.718
0.858
0.844
0.844
0.758
0.766
0.736
0.722
0.698
0.658
0.654
0.642
0.630
0.618
0.620
0.626
0.638
0.628
0.622
0.622
0.622
0.624
0.628
0.622
0.608
0.612
0.604
0.600
0.602
0.596
0.582
0.580
0.576
0.582
0.584
0.586
0.574
0.578
0.584
0.574
0.576
0.576
0.578
0.566
0.568
0.562
0.560
0.556
0.548
0.546
0.540
0.540
0.538
0.530
0.530
0.528
0.530
0.526
0.532
0.538
0.554
0.558
0.558
0.576
0.592
0.566
0.552
0.562
0.588
0.616
0.630
0.626
0.608
0.596
0.602
0.610
0.608
0.580
0.608
0.650
0.744
0.780
0.776
0.774
0.780
0.740
0.772
0.752
0.706
0.660
0.636
0.620
0.606
0.594
0.612
0.614
0.650
0.690
0.768
0.742
0.772
0.746
0.712
0.676
0.648
0.624
0.606
0.584
0.564
0.560
0.554
0.550
0.544
0.550
0.550
0.560
0.574
0.618
0.666
0.694
0.668
0.664
0.652
0.662
0.664
0.654
0.694
0.750
0.734
0.750
0.702
0.706
0.706
0.698
0.670
0.662
0.662
0.650
0.642
0.642
0.662
0.672
0.696
0.700
0.712
0.748
0.732
0.696
0.676
0.666
0.666
0.652
0.606
0.598
0.586
0.582
0.594
0.654
0.724
0.768
0.714
0.738
0.710
0.690
0.680
0.704
0.730
0.750
0.790
0.770
0.798
0.752
0.786
0.760
0.720
0.734
0.762
0.784
0.736
0.728
0.722
0.776
0.818
0.820
0.764
0.700
0.710
0.716
0.700
0.748
0.728
0.696
0.688
0.678
0.686
0.692
0.688
0.684
0.680
0.678
0.684
0.660
0.694
0.664
0.696
0.774
0.876
0.854
0.854
0.846
0.792
0.796
0.796
0.794
0.770
0.730
0.716
0.734
0.698
0.716
0.694
0.694
0.650
0.636
0.636
0.628
0.622
0.612
0.600
0.596
0.586
0.582
0.614
0.650
0.672
0.698
0.726
0.712
0.738
0.748
0.760
0.714
0.684
0.676
0.688
0.708
0.730
0.698
0.664
0.634
0.628
0.618
0.598
0.592
0.586
0.584
0.602
0.628
0.648
0.652
0.636
0.648
0.634
0.640
0.668
0.724
0.784
0.782
0.792
0.758
0.764
0.766
0.760
0.776
0.796
0.804
0.772
0.780
0.778
0.762
0.748
0.772
0.718
0.712
0.700
0.690
0.686
0.680
0.676
0.684
0.666
0.666
0.686
0.736
0.722
0.728
0.738
0.758
0.742
0.720
0.726
0.742
0.714
0.666
0.658
0.670
0.722
0.750
0.740
0.746
0.738
0.760
0.760
0.738
0.746
0.768
0.770
0.728
0.674
0.658
0.648
0.682
0.782
0.864
0.836
0.854
0.870
0.888
0.852
0.852
0.780
0.730
0.712
0.710
0.720
0.720
0.764
0.742
0.658
0.652
0.632
0.628
0.628
0.648
0.696
0.852
0.864
0.892
0.896
0.870
0.780
0.740
0.744
0.708
0.776
0.794
0.794
0.798
0.780
0.720
0.714
0.708
0.730
0.774
0.696
0.640
0.638
0.640
0.658
0.738
0.782
0.782
0.794
0.800
0.706
0.688
0.636
0.632
0.652
0.776
0.906
0.878
0.908
0.916
0.796
0.758
0.708
0.688
0.654
0.642
0.656
0.680
0.712
0.732
0.704
0.728
0.792
0.838
0.818
0.776
0.724
0.728
0.736
0.806
0.848
0.820
0.798
0.752
0.734
0.738
0.758
0.774
0.776
0.712
0.680
0.662
0.670
0.684
0.694
0.692
0.726
0.794
0.846
0.818
0.754
0.716
0.716
0.744
0.770
0.770
0.818
0.832
0.822
0.792
0.752
0.714
0.686
0.664
0.650
0.642
0.642
0.650
0.662
0.658
0.648
0.650
0.648
0.640
0.630
0.636
0.616
0.612
0.614
0.626
0.658
0.700
0.712
0.686
0.714
0.718
0.738
0.708
0.702
0.714
0.740
0.720
0.700
0.680
0.664
0.656
0.630
0.620
0.612
0.614
0.614
0.638
0.646
0.632
0.624
0.614
0.612
0.604
0.596
0.580
0.576
0.574
0.578
0.568
0.566
0.556
0.550
0.548
0.548
0.542
0.546
0.542
0.546
0.534
0.536
0.538
0.540
0.546
0.548
0.550
0.546
0.550
0.552
0.554
0.558
0.558
0.564
0.566
0.554
0.566
0.566
0.564
0.556
0.552
0.548
0.540
0.532
0.528
0.522
0.522
0.510
0.510
0.510
0.510
0.500
0.500
0.496
0.492
0.490
0.488
0.482
0.486
0.488
0.508
0.546
0.574
0.576
0.588
0.604
0.610
0.570
0.568
0.570
0.564
0.558
0.558
0.558
0.568
0.554
0.552
0.546
0.546
0.546
0.540
0.546
0.544
0.536
0.532
0.528
0.524
0.524
0.538
0.546
0.560
0.568
0.568
0.570
0.576
0.580
0.584
0.570
0.548
0.550
0.540
0.544
0.554
0.574
0.592
0.614
0.616
0.628
0.654
0.648
0.662
0.688
0.704
0.682
0.666
0.670
0.660
0.640
0.632
0.652
0.668
0.658
0.656
0.666
0.702
0.700
0.698
0.672
0.656
0.640
0.622
0.630
0.676
0.726
0.720
0.670
0.688
0.646
0.634
0.630
0.624
0.626
0.640
0.694
0.712
0.770
0.760
0.732
0.754
0.698
0.662
0.654
0.680
0.692
0.678
0.706
0.748
0.744
0.742
0.784
0.800
0.754
0.752
0.758
0.782
0.802
0.804
0.758
0.702
0.672
0.670
0.730
0.766
0.752
0.768
0.806
0.802
0.760
0.752
0.728
0.682
0.666
0.676
0.692
0.780
0.830
0.810
0.804
0.820
0.810
0.802
0.726
0.716
0.704
0.732
0.716
0.754
0.808
0.856
0.766
0.754
0.724
0.684
0.660
0.624
0.618
0.622
0.644
0.678
0.688
0.724
0.702
0.668
0.654
0.670
0.688
0.736
0.746
0.788
0.774
0.770
0.768
0.784
0.760
0.760
0.738
0.714
0.686
0.670
0.676
0.682
0.706
0.780
0.790
0.744
0.746
0.738
0.708
0.688
0.682
0.664
0.656
0.664
0.694
0.712
0.692
0.688
0.686
0.686
0.674
0.654
0.618
0.612
0.598
0.608
0.616
0.632
0.630
0.636
0.616
0.590
0.614
0.616
0.624
0.620
0.604
0.602
0.610
0.636
0.644
0.650
0.660
0.642
0.632
0.636
0.648
0.676
0.686
0.686
0.682
0.664
0.644
0.634
0.618
0.608
0.614
0.620
0.656
0.668
0.698
0.656
0.630
0.608
0.600
0.592
0.592
0.596
0.606
0.614
0.632
0.628
0.642
0.666
0.656
0.646
0.636
0.616
0.612
0.638
0.656
0.690
0.692
0.694
0.732
0.758
0.780
0.754
0.682
0.670
0.640
0.648
0.662
0.692
0.690
0.684
0.692
0.674
0.686
0.716
0.732
0.728
0.708
0.662
0.640
0.626
0.642
0.680
0.698
0.698
0.666
0.666
0.674
0.680
0.688
0.680
0.646
0.648
0.658
0.688
0.666
0.680
0.670
0.696
0.696
0.666
0.644
0.640
0.646
0.634
0.622
0.634
0.646
0.676
0.678
0.680
0.678
0.680
0.652
0.632
0.630
0.636
0.632
0.644
0.670
0.708
0.736
0.728
0.694
0.654
0.618
0.596
0.590
0.580
0.574
0.574
0.586
0.616
0.730
0.762
0.748
0.714
0.646
0.630
0.618
0.606
0.638
0.676
0.754
0.748
0.760
0.772
0.752
0.694
0.638
0.618
0.614
0.608
0.592
0.606
0.606
0.628
0.626
0.646
0.668
0.680
0.672
0.684
0.668
0.664
0.694
0.696
0.690
0.648
0.654
0.644
0.652
0.650
0.650
0.662
0.676
0.682
0.686
0.702
0.726
0.726
0.706
0.680
0.640
0.636
0.650
0.676
0.690
0.674
0.680
0.708
0.714
0.716
0.712
0.632
0.636
0.610
0.606
0.586
0.584
0.614
0.698
0.828
0.862
0.850
0.836
0.770
0.716
0.664
0.646
0.620
0.602
0.576
0.582
0.576
0.586
0.612
0.640
0.662
0.662
0.636
0.594
0.602
0.628
0.652
0.686
0.734
0.778
0.786
0.758
0.742
0.702
0.654
0.646
0.640
0.662
0.652
0.656
0.658
0.678
0.692
0.720
0.774
0.752
0.708
0.666
0.646
0.630
0.622
0.612
0.580
0.592
0.592
0.596
0.596
0.588
0.592
0.576
0.572
0.576
0.568
0.570
0.568
0.564
0.574
0.572
0.570
0.574
0.580
0.584
0.588
0.590
0.590
0.590
0.580
0.576
0.572
0.566
0.568
0.568
0.564
0.566
0.566
0.568
0.570
0.570
0.558
0.548
0.548
0.548
0.562
0.610
0.652
0.642
0.638
0.628
0.630
0.660
0.650
0.626
0.588
0.594
0.582
0.566
0.560
0.554
0.552
0.552
0.554
0.560
0.556
0.562
0.562
0.568
0.574
0.588
0.596
0.622
0.622
0.622
0.596
0.586
0.580
0.576
0.586
0.592
0.606
0.590
0.596
0.578
0.572
0.576
0.566
0.566
0.576
0.584
0.588
0.582
0.578
0.582
0.562
0.560
0.556
0.546
0.538
0.536
0.534
0.536
0.522
0.530
0.530
0.542
0.546
0.536
0.546
0.550
0.560
0.586
0.632
0.640
0.642
0.644
0.610
0.582
0.576
0.594
0.602
0.582
0.586
0.596
0.618
0.666
0.672
0.648
0.654
0.664
0.652
0.652
0.644
0.618
0.598
0.590
0.584
0.578
0.568
0.564
0.560
0.568
0.572
0.590
0.612
0.656
0.668
0.706
0.746
0.720
0.688
0.656
0.646
0.622
0.616
0.608
0.596
0.586
0.588
0.580
0.590
0.598
0.604
0.594
0.588
0.590
0.574
0.564
0.560
0.546
0.548
0.554
0.564
0.570
0.578
0.570
0.580
0.570
0.584
0.590
0.594
0.592
0.576
0.568
0.566
0.556
0.550
0.548
0.554
0.552
0.552
0.562
0.568
0.576
0.562
0.568
0.562
0.558
0.556
0.554
0.556
0.548
0.544
0.540
0.544
0.554
0.566
0.586
0.606
0.620
0.590
0.582
0.574
0.572
0.576
0.568
0.564
0.542
0.528
0.526
0.530
0.538
0.560
0.590
0.648
0.650
0.626
0.602
0.612
0.602
0.610
0.592
0.586
0.590
0.604
0.596
0.596
0.588
0.576
0.578
0.574
0.564
0.554
0.552
0.552
0.558
0.566
0.572
0.564
0.566
0.578
0.576
0.574
0.562
0.556
0.560
0.552
0.544
0.548
0.548
0.556
0.578
0.588
0.596
0.584
0.562
0.548
0.548
0.544
0.544
0.554
0.576
0.600
0.630
0.692
0.674
0.660
0.664
0.656
0.646
0.636
0.624
0.610
0.610
0.618
0.614
0.620
0.616
0.616
0.608
0.598
0.590
0.576
0.564
0.554
0.550
0.560
0.556
0.584
0.594
0.628
0.644
0.628
0.600
0.588
0.590
0.584
0.574
0.592
0.594
0.602
0.580
0.572
0.574
0.570
0.580
0.574
0.568
0.562
0.560
0.562
0.572
0.590
0.616
0.622
0.648
0.630
0.612
0.600
0.604
0.620
0.636
0.646
0.658
0.692
0.732
0.672
0.652
0.644
0.664
0.670
0.646
0.638
0.652
0.666
0.682
0.720
0.708
0.730
0.742
0.694
0.666
0.660
0.668
0.696
0.692
0.642
0.624
0.628
0.640
0.668
0.688
0.684
0.700
0.760
0.800
0.772
0.766
0.724
0.686
0.686
0.702
0.718
0.746
0.668
0.708
0.750
0.820
0.892
0.936
0.946
0.898
0.844
0.738
0.672
0.628
0.594
0.588
0.590
0.592
0.572
0.562
0.558
0.566
0.578
0.618
0.650
0.672
0.680
0.666
0.652
0.612
0.634
0.640
0.736
0.812
0.842
0.824
0.778
0.732
0.706
0.656
0.644
0.630
0.648
0.656
0.738
0.714
0.672
0.686
0.700
0.650
0.642
0.626
0.630
0.604
0.610
0.620
0.636
0.676
0.712
0.708
0.694
0.678
0.672
0.700
0.724
0.706
0.714
0.720
0.724
0.664
0.670
0.646
0.652
0.642
0.658
0.686
0.720
0.696
0.686
0.686
0.668
0.666
0.666
0.656
0.648
0.600
0.596
0.594
0.588
0.616
0.660
0.686
0.736
0.680
0.662
0.650
0.668
0.678
0.664
0.644
0.612
0.608
0.602
0.586
0.592
0.620
0.638
0.690
0.744
0.736
0.700
0.668
0.648
0.628
0.632
0.626
0.644
0.634
0.646
0.664
0.672
0.656
0.676
0.680
0.670
0.660
0.660
0.678
0.666
0.678
0.696
0.676
0.682
0.680
0.684
0.670
0.660
0.638
0.644
0.644
0.652
0.652
0.666
0.674
0.678
0.662
0.644
0.642
0.644
0.636
0.624
0.622
0.632
0.632
0.622
0.630
0.648
0.674
0.656
0.664
0.652
0.636
0.624
0.624
0.630
0.610
0.622
0.622
0.636
0.630
0.632
0.644
0.648
0.636
0.628
0.634
0.642
0.644
0.648
0.662
0.660
0.664
0.682
0.678
0.662
0.682
0.678
0.654
0.638
0.646
0.638
0.634
0.642
0.650
0.668
0.658
0.676
0.688
0.700
0.664
0.664
0.676
0.664
0.678
0.686
0.688
0.682
0.676
0.678
0.666
0.652
0.640
0.630
0.624
0.616
0.608
0.610
0.602
0.614
0.608
0.606
0.604
0.598
0.594
0.592
0.604
0.626
0.658
0.658
0.674
0.646
0.630
0.610
0.606
0.598
0.596
0.600
0.616
0.638
0.648
0.674
0.686
0.684
0.656
0.630
0.632
0.628
0.622
0.646
0.684
0.722
0.678
0.668
0.672
0.662
0.632
0.652
0.644
0.628
0.606
0.610
0.620
0.650
0.684
0.682
0.678
0.674
0.678
0.664
0.666
0.670
0.666
0.674
0.690
0.718
0.730
0.752
0.742
0.684
0.670
0.654
0.642
0.658
0.656
0.660
0.686
0.712
0.732
0.742
0.714
0.720
0.708
0.672
0.676
0.676
0.692
0.664
0.662
0.674
0.670
0.662
0.666
0.700
0.690
0.666
0.658
0.662
0.670
0.668
0.680
0.688
0.670
0.662
0.684
0.702
0.688
0.688
0.684
0.682
0.672
0.652
0.656
0.630
0.616
0.612
0.608
0.612
0.612
0.612
0.622
0.646
0.640
0.650
0.684
0.712
0.690
0.702
0.700
0.706
0.688
0.666
0.662
0.658
0.650
0.634
0.638
0.656
0.674
0.678
0.698
0.698
0.660
0.650
0.620
0.612
0.604
0.588
0.576
0.576
0.578
0.564
0.570
0.566
0.558
0.554
0.552
0.552
0.546
0.556
0.548
0.550
0.556
0.568
0.572
0.580
0.598
0.608
0.612
0.612
0.622
0.618
0.600
0.582
0.570
0.560
0.556
0.556
0.562
0.554
0.564
0.578
0.596
0.620
0.630
0.666
0.686
0.668
0.650
0.610
0.578
0.584
0.568
0.558
0.558
0.554
0.562
0.560
0.562
0.558
0.562
0.566
0.584
0.580
0.590
0.598
0.612
0.602
0.618
0.622
0.616
0.610
0.604
0.610
0.586
0.584
0.588
0.574
0.586
0.600
0.622
0.620
0.614
0.624
0.622
0.612
0.610
0.612
0.612
0.600
0.606
0.622
0.626
0.630
0.642
0.636
0.628
0.616
0.620
0.620
0.608
0.614
0.624
0.642
0.660
0.638
0.636
0.638
0.624
0.610
0.616
0.626
0.624
0.656
0.650
0.660
0.636
0.642
0.640
0.628
0.600
0.608
0.602
0.602
0.592
0.598
0.598
0.602
0.604
0.610
0.608
0.608
0.586
0.564
0.572
0.608
0.634
0.636
0.650
0.646
0.676
0.666
0.650
0.632
0.612
0.600
0.594
0.602
0.600
0.592
0.578
0.576
0.588
0.594
0.614
0.622
0.636
0.630
0.624
0.642
0.672
0.676
0.656
0.654
0.640
0.628
0.612
0.622
0.654
0.650
0.632
0.648
0.650
0.650
0.642
0.646
0.670
0.708
0.696
0.706
0.724
0.700
0.690
0.682
0.662
0.622
0.620
0.614
0.594
0.586
0.588
0.588
0.600
0.602
0.628
0.618
0.624
0.626
0.638
0.646
0.622
0.646
0.668
0.676
0.678
0.692
0.684
0.642
0.622
0.612
0.624
0.654
0.684
0.694
0.672
0.668
0.682
0.706
0.712
0.692
0.672
0.666
0.664
0.670
0.666
0.694
0.742
0.730
0.746
0.758
0.730
0.690
0.646
0.636
0.624
0.660
0.760
0.852
0.868
0.866
0.844
0.812
0.738
0.714
0.692
0.694
0.698
0.724
0.720
0.708
0.712
0.732
0.754
0.726
0.726
0.728
0.752
0.736
0.726
0.692
0.688
0.688
0.712
0.702
0.706
0.684
0.654
0.642
0.616
0.630
0.642
0.654
0.634
0.626
0.620
0.626
0.628
0.646
0.674
0.718
0.734
0.730
0.720
0.704
0.692
0.682
0.684
0.646
0.630
0.602
0.596
0.598
0.614
0.648
0.662
0.644
0.616
0.594
0.584
0.576
0.588
0.618
0.684
0.746
0.762
0.768
0.726
0.702
0.684
0.674
0.650
0.610
0.602
0.598
0.618
0.622
0.650
0.664
0.672
0.660
0.628
0.612
0.600
0.600
0.614
0.624
0.642
0.628
0.652
0.684
0.664
0.662
0.686
0.750
0.816
0.834
0.852
0.854
0.806
0.724
0.676
0.648
0.658
0.708
0.820
0.888
0.864
0.844
0.816
0.776
0.738
0.722
0.712
0.662
0.660
0.670
0.744
0.824
0.848
0.838
0.798
0.752
0.718
0.712
0.674
0.660
0.670
0.690
0.718
0.676
0.702
0.702
0.716
0.732
0.716
0.716
0.716
0.726
0.764
0.772
0.726
0.694
0.694
0.694
0.646
0.690
0.744
0.764
0.760
0.746
0.696
0.680
0.668
0.678
0.680
0.690
0.670
0.666
0.674
0.688
0.690
0.746
0.788
0.792
0.772
0.762
0.762
0.758
0.746
0.700
0.688
0.706
0.740
0.802
0.826
0.832
0.816
0.758
0.724
0.728
0.780
0.838
0.858
0.854
0.828
0.828
0.818
0.766
0.770
0.794
0.824
0.852
0.864
0.862
0.810
0.756
0.738
0.760
0.728
0.732
0.732
0.762
0.784
0.748
0.672
0.660
0.658
0.654
0.656
0.628
0.622
0.616
0.606
0.606
0.638
0.648
0.668
0.692
0.692
0.692
0.690
0.684
0.672
0.662
0.658
0.656
0.646
0.668
0.730
0.794
0.832
0.792
0.760
0.760
0.776
0.810
0.808
0.794
0.748
0.674
0.654
0.670
0.734
0.830
0.842
0.842
0.784
0.728
0.730
0.772
0.782
0.782
0.778
0.800
0.808
0.770
0.712
0.656
0.638
0.626
0.620
0.596
0.610
0.622
0.640
0.654
0.650
0.628
0.654
0.688
0.716
0.732
0.726
0.674
0.650
0.680
0.700
0.708
0.692
0.652
0.642
0.628
0.628
0.632
0.644
0.632
0.630
0.640
0.656
0.660
0.646
0.646
0.644
0.644
0.624
0.620
0.618
0.614
0.608
0.600
0.592
0.624
0.606
0.606
0.612
0.624
0.638
0.666
0.682
0.662
0.622
0.614
0.596
0.592
0.594
0.592
0.590
0.590
0.584
0.576
0.578
0.582
0.582
0.582
0.590
0.602
0.634
0.670
0.664
0.648
0.640
0.608
0.586
0.582
0.580
0.588
0.594
0.598
0.584
0.580
0.586
0.600
0.622
0.630
0.614
0.582
0.578
0.584
0.574
0.582
0.612
0.670
0.732
0.706
0.666
0.640
0.632
0.612
0.592
0.562
0.566
0.560
0.558
0.554
0.556
0.556
0.554
0.556
0.552
0.566
0.560
0.570
0.574
0.570
0.576
0.576
0.598
0.594
0.608
0.618
0.642
0.626
0.624
0.628
0.628
0.600
0.674
0.676
0.648
0.618
0.630
0.612
0.636
0.646
0.646
0.646
0.640
0.636
0.644
0.634
0.622
0.594
0.586
0.588
0.586
0.620
0.608
0.666
0.768
0.814
0.788
0.796
0.756
0.720
0.670
0.622
0.606
0.586
0.590
0.588
0.584
0.582
0.580
0.604
0.618
0.614
0.648
0.672
0.670
0.654
0.648
0.620
0.608
0.600
0.590
0.592
0.584
0.608
0.642
0.722
0.764
0.758
0.658
0.646
0.632
0.640
0.638
0.628
0.646
0.664
0.678
0.664
0.622
0.612
0.614
0.634
0.642
0.672
0.686
0.722
0.740
0.734
0.708
0.714
0.706
0.748
0.732
0.666
0.662
0.634
0.626
0.622
0.592
0.602
0.572
0.558
0.576
0.568
0.568
0.562
0.566
0.558
0.558
0.556
0.554
0.566
0.580
0.604
0.596
0.644
0.634
0.630
0.618
0.636
0.680
0.712
0.716
0.708
0.688
0.698
0.698
0.614
0.736
0.680
0.668
0.624
0.590
0.590
0.598
0.586
0.584
0.578
0.572
0.558
0.566
0.568
0.564
0.572
0.570
0.560
0.580
0.588
0.580
0.610
0.634
0.658
0.668
0.670
0.630
0.602
0.582
0.576
0.586
0.564
0.610
0.622
0.628
0.622
0.626
0.622
0.644
0.628
0.628
0.618
0.616
0.606
0.594
0.594
0.594
0.588
0.582
0.588
0.592
0.610
0.640
0.658
0.670
0.662
0.634
0.632
0.640
0.672
0.672
0.672
0.662
0.632
0.612
0.636
0.642
0.712
0.776
0.768
0.698
0.690
0.668
0.656
0.638
0.646
0.640
0.668
0.664
0.700
0.682
0.644
0.662
0.664
0.674
0.676
0.712
0.706
0.716
0.710
0.716
0.718
0.738
0.752
0.784
0.768
0.760
0.750
0.738
0.744
0.744
0.718
0.650
0.634
0.630
0.638
0.654
0.678
0.682
0.678
0.670
0.656
0.658
0.650
0.650
0.650
0.644
0.640
0.660
0.682
0.710
0.718
0.732
0.728
0.700
0.680
0.666
0.698
0.720
0.680
0.660
0.666
0.684
0.658
0.632
0.622
0.626
0.638
0.624
0.632
0.648
0.716
0.766
0.774
0.744
0.694
0.678
0.676
0.716
0.728
0.748
0.740
0.792
0.820
0.782
0.756
0.766
0.774
0.786
0.800
0.792
0.780
0.766
0.756
0.728
0.682
0.636
0.638
0.656
0.748
0.808
0.760
0.750
0.736
0.712
0.712
0.724
0.722
0.748
0.798
0.802
0.788
0.790
0.824
0.768
0.732
0.706
0.672
0.644
0.634
0.612
0.600
0.586
0.578
0.564
0.558
0.572
0.568
0.574
0.564
0.574
0.560
0.560
0.556
0.550
0.546
0.534
0.530
0.524
0.524
0.512
0.508
0.502
0.500
0.490
0.492
0.488
0.490
0.496
0.512
0.512
0.508
0.514
0.510
0.514
0.530
0.520
0.544
0.562
0.566
0.560
0.580
0.566
0.576
0.596
0.594
0.584
0.580
0.560
0.560
0.556
0.550
0.550
0.554
0.552
0.554
0.552
0.542
0.544
0.534
0.536
0.532
0.538
0.536
0.530
0.532
0.526
0.526
0.528
0.544
0.554
0.570
0.574
0.564
0.550
0.544
0.540
0.534
0.532
0.526
0.524
0.520
0.518
0.508
0.506
0.506
0.512
0.528
0.572
0.616
0.624
0.620
0.616
0.594
0.584
0.598
0.610
0.610
0.586
0.554
0.570
0.572
0.588
0.600
0.632
0.640
0.630
0.614
0.608
0.606
0.614
0.594
0.602
0.604
0.624
0.624
0.616
0.632
0.640
0.640
0.628
0.614
0.642
0.732
0.784
0.838
0.880
0.894
0.844
0.736
0.724
0.726
0.744
0.776
0.878
0.908
0.868
0.868
0.870
0.798
0.812
0.828
0.752
0.706
0.704
0.730
0.758
0.788
0.798
0.772
0.732
0.728
0.744
0.766
0.790
0.790
0.724
0.684
0.710
0.766
0.810
0.832
0.826
0.786
0.734
0.684
0.632
0.610
0.586
0.588
0.570
0.566
0.564
0.606
0.710
0.714
0.728
0.740
0.758
0.758
0.724
0.714
0.706
0.704
0.702
0.698
0.692
0.714
0.748
0.748
0.758
0.698
0.692
0.686
0.694
0.694
0.654
0.622
0.624
0.614
0.634
0.632
0.632
0.632
0.650
0.648
0.628
0.636
0.630
0.634
0.638
0.638
0.632
0.646
0.632
0.632
0.632
0.646
0.670
0.686
0.688
0.666
0.660
0.654
0.642
0.656
0.630
0.620
0.634
0.684
0.802
0.852
0.836
0.790
0.698
0.656
0.618
0.596
0.604
0.652
0.702
0.722
0.710
0.714
0.706
0.682
0.712
0.752
0.800
0.838
0.890
0.876
0.818
0.794
0.728
0.692
0.708
0.710
0.742
0.752
0.750
0.704
0.668
0.642
0.640
0.652
0.668
0.730
0.774
0.824
0.892
0.882
0.876
0.828
0.804
0.780
0.708
0.676
0.654
0.654
0.696
0.674
0.640
0.644
0.650
0.706
0.742
0.736
0.648
0.628
0.654
0.688
0.714
0.756
0.754
0.756
0.734
0.760
0.784
0.830
0.866
0.860
0.856
0.854
0.842
0.796
0.724
0.676
0.628
0.636
0.682
0.746
0.716
0.756
0.754
0.774
0.834
0.866
0.880
0.862
0.816
0.776
0.786
0.820
0.828
0.824
0.856
0.866
0.874
0.862
0.830
0.764
0.736
0.758
0.776
0.766
0.814
0.868
0.884
0.840
0.794
0.778
0.768
0.786
0.802
0.804
0.760
0.792
0.846
0.922
0.948
0.918
0.812
0.776
0.740
0.754
0.800
0.838
0.836
0.790
0.810
0.826
0.822
0.860
0.868
0.884
0.888
0.850
0.818
0.748
0.712
0.706
0.756
0.840
0.826
0.836
0.850
0.788
0.750
0.682
0.670
0.710
0.770
0.810
0.760
0.766
0.800
0.844
0.872
0.826
0.826
0.812
0.806
0.782
0.814
0.880
0.910
0.894
0.886
0.882
0.872
0.888
0.892
0.882
0.890
0.902
0.890
0.918
0.914
0.924
0.878
0.878
0.902
0.880
0.882
0.908
0.912
0.856
0.848
0.858
0.874
0.814
0.802
0.804
0.846
0.884
0.866
0.798
0.744
0.722
0.730
0.732
0.744
0.766
0.770
0.748
0.726
0.724
0.718
0.724
0.738
0.766
0.798
0.770
0.728
0.756
0.784
0.756
0.692
0.674
0.658
0.666
0.680
0.698
0.692
0.692
0.660
0.652
0.646
0.650
0.680
0.716
0.750
0.792
0.784
0.766
0.740
0.684
0.682
0.708
0.816
0.892
0.856
0.820
0.802
0.772
0.782
0.756
0.724
0.682
0.674
0.666
0.678
0.662
0.652
0.698
0.756
0.820
0.840
0.816
0.722
0.726
0.778
0.856
0.868
0.880
0.854
0.852
0.854
0.840
0.798
0.776
0.802
0.826
0.870
0.906
0.932
0.908
0.910
0.892
0.882
0.918
0.918
0.884
0.788
0.726
0.744
0.690
0.666
0.654
0.658
0.660
0.640
0.658
0.680
0.666
0.688
0.692
0.734
0.756
0.780
0.776
0.772
0.710
0.694
0.698
0.732
0.764
0.786
0.808
0.808
0.804
0.774
0.718
0.704
0.710
0.722
0.770
0.830
0.840
0.844
0.820
0.782
0.744
0.734
0.742
0.774
0.808
0.752
0.718
0.736
0.760
0.830
0.832
0.800
0.724
0.696
0.694
0.740
0.818
0.782
0.740
0.734
0.734
0.730
0.762
0.758
0.754
0.758
0.742
0.730
0.724
0.730
0.730
0.732
0.738
0.782
0.946
0.950
0.862
0.860
0.848
0.820
0.784
0.740
0.708
0.676
0.656
0.670
0.706
0.734
0.760
0.740
0.698
0.692
0.704
0.752
0.766
0.758
0.760
0.778
0.758
0.716
0.732
0.768
0.876
0.850
0.782
0.762
0.734
0.738
0.760
0.754
0.744
0.710
0.672
0.662
0.672
0.724
0.830
0.788
0.740
0.814
0.882
0.876
0.844
0.806
0.806
0.808
0.824
0.842
0.782
0.750
0.746
0.764
0.828
0.822
0.802
0.762
0.706
0.682
0.680
0.700
0.736
0.786
0.806
0.816
0.774
0.702
0.678
0.656
0.658
0.694
0.718
0.730
0.706
0.666
0.652
0.640
0.642
0.654
0.688
0.680
0.676
0.650
0.672
0.706
0.764
0.790
0.776
0.752
0.718
0.690
0.668
0.646
0.628
0.614
0.612
0.718
0.912
0.904
0.950
0.984
0.998
0.910
0.846
0.778
0.720
0.674
0.666
0.650
0.658
0.742
0.854
0.874
0.852
0.810
0.772
0.708
0.682
0.676
0.724
0.840
0.890
0.874
0.848
0.822
0.786
0.718
0.708
0.712
0.720
0.700
0.698
0.686
0.706
0.718
0.720
0.736
0.730
0.720
0.742
0.764
0.754
0.720
0.686
0.682
0.676
0.672
0.690
0.702
0.764
0.770
0.772
0.738
0.690
0.674
0.666
0.640
0.638
0.670
0.694
0.724
0.742
0.744
0.746
0.728
0.710
0.722
0.764
0.810
0.834
0.810
0.788
0.756
0.754
0.738
0.694
0.690
0.718
0.720
0.742
0.696
0.730
0.722
0.754
0.740
0.766
0.736
0.696
0.706
0.708
0.712
0.748
0.758
0.738
0.760
0.762
0.700
0.670
0.674
0.698
0.708
0.692
0.658
0.650
0.648
0.638
0.638
0.646
0.636
0.624
0.610
0.604
0.598
0.600
0.600
0.618
0.644
0.674
0.688
0.690
0.686
0.672
0.650
0.642
0.662
0.694
0.692
0.724
0.744
0.766
0.784
0.776
0.758
0.734
0.708
0.674
0.686
0.726
0.748
0.756
0.750
0.720
0.678
0.676
0.688
0.692
0.660
0.674
0.680
0.712
0.734
0.758
0.792
0.846
0.812
0.788
0.792
0.806
0.796
0.774
0.736
0.706
0.676
0.642
0.630
0.636
0.674
0.884
0.916
0.912
0.876
0.840
0.798
0.768
0.752
0.720
0.738
0.826
0.882
0.924
0.928
0.940
0.906
0.852
0.770
0.718
0.730
0.740
0.834
0.874
0.830
0.754
0.770
0.794
0.738
0.708
0.722
0.738
0.726
0.728
0.710
0.674
0.670
0.662
0.700
0.718
0.782
0.860
0.922
0.926
0.906
0.824
0.796
0.780
0.738
0.748
0.760
0.824
0.876
0.818
0.832
0.814
0.782
0.768
0.746
0.778
0.822
0.890
0.952
0.964
0.922
0.862
0.770
0.744
0.720
0.722
0.730
0.722
0.714
0.746
0.782
0.784
0.820
0.808
0.752
0.760
0.762
0.740
0.678
0.672
0.640
0.630
0.626
0.658
0.778
0.826
0.826
0.754
0.716
0.714
0.720
0.762
0.772
0.788
0.772
0.730
0.698
0.714
0.758
0.764
0.874
0.864
0.866
0.874
0.906
0.908
0.882
0.846
0.812
0.778
0.776
0.786
0.802
0.854
0.878
0.870
0.800
0.798
0.828
0.814
0.844
0.870
0.884
0.856
0.760
0.698
0.706
0.708
0.770
0.778
0.712
0.662
0.666
0.672
0.720
0.824
0.874
0.848
0.848
0.834
0.806
0.794
0.764
0.708
0.684
0.706
0.748
0.740
0.716
0.746
0.756
0.730
0.710
0.690
0.666
0.672
0.688
0.730
0.748
0.770
0.816
0.794
0.794
0.824
0.870
0.866
0.840
0.806
0.788
0.788
0.766
0.752
0.722
0.704
0.752
0.782
0.820
0.848
0.842
0.842
0.766
0.728
0.706
0.698
0.698
0.694
0.684
0.678
0.666
0.644
0.622
0.616
0.608
0.610
0.640
0.680
0.750
0.764
0.796
0.822
0.846
0.872
0.876
0.804
0.786
0.778
0.784
0.820
0.758
0.700
0.702
0.718
0.742
0.762
0.774
0.786
0.812
0.818
0.782
0.752
0.772
0.798
0.780
0.742
0.728
0.720
0.750
0.798
0.834
0.836
0.782
0.804
0.828
0.840
0.866
0.866
0.830
0.836
0.794
0.784
0.812
0.884
0.902
0.914
0.864
0.850
0.846
0.852
0.814
0.792
0.800
0.816
0.806
0.816
0.812
0.802
0.834
0.876
0.868
0.910
0.866
0.790
0.844
0.894
0.930
0.898
0.846
0.808
0.762
0.790
0.826
0.896
0.936
0.930
0.910
0.898
0.914
0.902
0.910
0.920
0.918
0.922
0.926
0.920
0.862
0.804
0.764
0.722
0.684
0.686
0.730
0.950
0.914
0.902
0.924
0.912
0.816
0.736
0.714
0.694
0.654
0.674
0.656
0.662
0.660
0.658
0.656
0.652
0.642
0.644
0.670
0.690
0.692
0.714
0.702
0.696
0.680
0.662
0.644
0.638
0.642
0.660
0.684
0.748
0.750
0.734
0.722
0.692
0.668
0.668
0.704
0.722
0.800
0.852
0.848
0.834
0.826
0.818
0.820
0.828
0.848
0.834
0.796
0.766
0.788
0.856
0.914
0.988
0.990
0.954
0.898
0.896
0.888
0.886
0.918
0.918
0.878
0.896
0.892
0.886
0.832
0.836
0.854
0.842
0.848
0.888
0.920
0.886
0.840
0.800
0.798
0.766
0.786
0.784
0.736
0.748
0.750
0.754
0.766
0.816
0.850
0.894
0.892
0.856
0.824
0.798
0.794
0.788
0.792
0.774
0.780
0.774
0.800
0.832
0.792
0.758
0.772
0.774
0.760
0.766
0.780
0.766
0.724
0.700
0.704
0.724
0.702
0.674
0.654
0.682
0.698
0.744
0.794
0.832
0.830
0.802
0.772
0.722
0.688
0.680
0.680
0.690
0.736
0.778
0.776
0.792
0.826
0.826
0.812
0.768
0.754
0.744
0.730
0.714
0.706
0.702
0.702
0.710
0.714
0.722
0.752
0.744
0.722
0.760
0.728
0.714
0.710
0.686
0.664
0.654
0.668
0.684
0.720
0.760
0.786
0.780
0.734
0.712
0.716
0.722
0.714
0.706
0.692
0.684
0.668
0.718
0.730
0.714
0.712
0.714
0.716
0.714
0.710
0.672
0.650
0.650
0.656
0.688
0.772
0.860
0.898
0.952
0.952
0.928
0.936
0.914
0.812
0.744
0.716
0.744
0.778
0.814
0.822
0.796
0.780
0.746
0.750
0.748
0.744
0.700
0.710
0.718
0.796
0.840
0.828
0.828
0.840
0.824
0.786
0.754
0.740
0.776
0.868
0.910
0.918
0.942
0.910
0.882
0.882
0.858
0.862
0.802
0.816
0.866
0.806
0.766
0.736
0.740
0.764
0.828
0.822
0.828
0.814
0.850
0.834
0.826
0.834
0.806
0.792
0.830
0.906
0.954
0.912
0.920
0.890
0.884
0.858
0.862
0.876
0.850
0.784
0.734
0.716
0.724
0.744
0.730
0.728
0.754
0.772
0.764
0.782
0.778
0.780
0.742
0.708
0.688
0.672
0.650
0.650
0.652
0.664
0.730
0.796
0.764
0.734
0.686
0.672
0.634
0.618
0.608
0.604
0.608
0.616
0.630
0.658
0.636
0.644
0.640
0.646
0.658
0.702
0.718
0.704
0.674
0.696
0.726
0.718
0.716
0.704
0.714
0.716
0.700
0.692
0.724
0.792
0.866
0.878
0.854
0.800
0.796
0.828
0.828
0.762
0.764
0.796
0.822
0.872
0.898
0.864
0.786
0.744
0.756
0.810
0.840
0.830
0.800
0.810
0.866
0.888
0.868
0.844
0.806
0.820
0.836
0.852
0.852
0.834
0.772
0.756
0.784
0.802
0.824
0.824
0.814
0.752
0.720
0.768
0.802
0.836
0.920
0.964
0.958
0.946
0.894
0.822
0.780
0.752
0.768
0.798
0.924
0.886
0.910
0.908
0.886
0.826
0.800
0.742
0.738
0.796
0.868
0.878
0.894
0.898
0.898
0.896
0.860
0.806
0.800
0.822
0.872
0.900
0.918
0.942
0.922
0.852
0.848
0.852
0.862
0.858
0.832
0.798
0.806
0.834
0.854
0.804
0.826
0.864
0.864
0.848
0.840
0.842
0.842
0.834
0.820
0.788
0.780
0.804
0.826
0.790
0.820
0.836
0.858
0.848
0.854
0.878
0.896
0.882
0.894
0.924
0.942
0.910
0.930
0.960
0.984
0.944
0.940
0.920
0.912
0.950
0.978
0.988
0.928
0.910
0.904
0.878
0.870
0.860
0.888
0.926
0.920
0.858
0.778
0.744
0.764
0.800
0.812
0.772
0.784
0.818
0.834
0.816
0.810
0.820
0.830
0.840
0.818
0.860
0.894
0.878
0.832
0.838
0.792
0.708
0.646
0.666
0.658
0.694
0.732
0.736
0.734
0.710
0.680
0.678
0.674
0.686
0.692
0.696
0.692
0.678
0.674
0.672
0.680
0.700
0.694
0.672
0.662
0.704
0.708
0.726
0.732
0.764
0.796
0.802
0.778
0.744
0.738
0.786
0.822
0.844
0.838
0.846
0.870
0.868
0.830
0.778
0.780
0.786
0.814
0.822
0.810
0.812
0.862
0.858
0.848
0.840
0.830
0.802
0.798
0.800
0.814
0.792
0.754
0.722
0.754
0.812
0.878
0.880
0.860
0.822
0.786
0.722
0.716
0.730
0.792
0.848
0.832
0.808
0.788
0.716
0.690
0.696
0.732
0.814
0.890
0.956
0.938
0.912
0.876
0.852
0.786
0.760
0.772
0.836
0.912
0.920
0.878
0.826
0.822
0.840
0.878
0.830
0.812
0.752
0.804
0.848
0.830
0.828
0.814
0.828
0.848
0.846
0.844
0.836
0.772
0.720
0.758
0.850
0.940
0.938
0.918
0.880
0.770
0.738
0.684
0.658
0.662
0.644
0.658
0.666
0.690
0.676
0.668
0.638
0.648
0.628
0.638
0.628
0.624
0.640
0.638
0.664
0.674
0.694
0.700
0.700
0.676
0.672
0.658
0.640
0.644
0.636
0.630
0.634
0.616
0.620
0.600
0.594
0.586
0.582
0.564
0.568
0.568
0.574
0.574
0.570
0.580
0.568
0.572
0.566
0.560
0.552
0.558
0.556
0.544
0.550
0.548
0.556
0.548
0.552
0.540
0.538
0.542
0.540
0.536
0.528
0.524
0.524
0.522
0.528
0.532
0.558
0.576
0.622
0.614
0.626
0.606
0.622
0.624
0.626
0.616
0.606
0.584
0.578
0.550
0.552
0.554
0.562
0.592
0.628
0.670
0.670
0.652
0.630
0.618
0.606
0.588
0.576
0.566
0.558
0.574
0.618
0.702
0.736
0.688
0.690
0.716
0.760
0.782
0.796
0.736
0.714
0.688
0.666
0.614
0.638
0.642
0.708
0.770
0.802
0.718
0.738
0.766
0.834
0.850
0.806
0.802
0.816
0.808
0.700
0.684
0.648
0.666
0.716
0.854
0.888
0.864
0.836
0.802
0.762
0.728
0.714
0.768
0.902
0.854
0.826
0.826
0.774
0.796
0.884
0.930
0.998
0.962
0.812
0.770
0.796
0.822
0.946
0.904
0.960
0.956
0.966
0.920
0.952
0.960
0.910
0.922
0.796
0.830
0.902
0.956
0.946
0.918
0.902
0.834
0.754
0.712
0.682
0.748
0.920
0.972
0.964
0.936
0.842
0.766
0.704
0.702
0.720
0.752
0.786
0.840
0.840
0.816
0.828
0.850
0.864
0.882
0.888
0.896
0.898
0.928
0.900
0.902
0.868
0.836
0.820
0.836
0.764
0.766
0.720
0.720
0.754
0.878
0.912
0.838
0.820
0.788
0.766
0.764
0.664
0.664
0.640
0.646
0.814
0.810
0.844
0.912
0.968
0.974
0.916
0.862
0.900
0.968
0.972
0.972
0.978
0.990
1.022
1.084
1.068
1.022
1.006
0.976
0.874
0.908
0.938
0.912
0.886
0.918
1.006
1.014
0.922
0.888
0.878
0.916
0.922
0.982
1.016
0.966
0.938
0.906
0.946
0.978
0.950
0.912
0.874
0.864
0.876
0.862
0.830
0.754
0.794
0.872
0.980
1.002
0.948
0.962
0.948
0.852
0.858
0.874
0.972
1.018
0.964
0.938
0.934
0.968
0.978
0.930
0.848
0.832
0.830
0.852
0.866
0.806
0.746
0.756
0.724
0.744
0.822
0.924
0.944
0.962
0.940
0.914
0.896
0.890
0.890
0.908
0.910
0.806
0.794
0.854
0.900
0.960
0.952
0.926
0.860
0.820
0.770
0.760
0.754
0.786
0.860
0.858
0.880
0.876
0.876
0.822
0.822
0.816
0.814
0.804
0.786
0.756
0.756
0.794
0.820
0.802
0.776
0.796
0.796
0.780
0.744
0.750
0.744
0.742
0.700
0.690
0.736
0.828
0.860
0.800
0.816
0.802
0.764
0.758
0.774
0.778
0.724
0.754
0.800
0.750
0.726
0.726
0.728
0.726
0.732
0.766
0.752
0.702
0.702
0.702
0.772
0.862
0.812
0.772
0.758
0.760
0.738
0.774
0.806
0.818
0.840
0.866
0.864
0.880
0.890
0.890
0.898
0.806
0.850
0.898
0.934
0.918
0.952
0.902
0.898
0.902
0.922
0.910
0.956
0.972
0.970
0.956
0.966
0.972
0.948
0.868
0.882
0.874
0.790
0.842
0.900
0.978
1.020
1.010
0.980
0.946
0.852
0.872
0.916
0.924
0.958
1.040
1.030
0.960
0.976
0.980
0.916
0.900
0.894
0.858
0.900
0.984
0.980
0.990
0.998
0.934
0.922
0.890
0.870
0.890
0.890
0.908
0.930
0.886
0.872
0.882
0.878
0.810
0.792
0.878
0.914
0.956
1.002
1.000
0.980
0.948
0.868
0.848
0.890
0.982
0.994
0.984
0.992
0.962
0.954
0.858
0.862
0.908
0.970
1.008
0.990
0.850
0.794
0.782
0.834
0.890
0.826
0.946
0.934
0.994
1.032
1.010
0.866
0.844
0.880
0.972
1.008
1.014
1.006
0.980
0.928
0.932
0.950
0.984
0.974
1.010
1.022
1.010
0.980
0.980
1.002
0.956
0.898
0.960
1.030
1.030
0.914
0.910
0.926
0.906
0.942
0.966
1.002
0.998
0.984
0.956
0.926
0.926
0.928
0.932
0.912
0.992
1.076
1.084
1.022
0.992
0.980
0.964
0.930
0.924
0.924
0.848
0.852
0.902
0.966
0.992
0.976
1.006
1.028
1.002
0.994
1.022
0.998
1.056
1.096
1.086
1.036
0.964
0.914
0.916
0.976
0.926
0.898
0.946
0.990
0.886
0.858
0.876
0.936
0.968
1.024
1.058
1.050
1.040
1.086
1.094
1.074
1.042
0.994
0.994
0.984
1.002
1.034
1.010
0.882
0.822
0.766
0.900
0.910
0.982
1.038
1.018
0.900
0.890
0.892
0.926
0.902
0.942
0.952
0.946
0.932
0.958
0.988
0.976
0.904
0.930
0.954
0.926
0.946
0.966
0.926
0.840
0.854
0.918
0.960
0.996
0.864
0.868
0.814
0.784
0.762
0.754
0.732
0.700
0.678
0.672
0.684
0.698
0.724
0.848
0.920
0.958
0.976
0.978
0.960
0.926
0.890
0.868
0.886
0.872
0.908
0.924
0.940
0.950
0.960
0.948
0.908
0.840
0.840
0.900
0.956
0.968
0.904
0.900
0.918
0.916
0.848
0.862
0.860
0.868
0.860
0.750
0.714
0.694
0.700
0.780
0.912
0.902
0.882
0.826
0.748
0.718
0.690
0.682
0.660
0.670
0.684
0.682
0.858
0.984
0.938
0.930
0.970
0.990
0.988
0.998
0.962
0.940
0.952
0.942
0.920
0.896
0.948
0.996
1.102
1.056
0.898
0.860
0.908
0.924
0.944
0.980
0.944
0.928
0.930
0.906
0.972
1.000
0.992
1.014
0.992
0.954
0.830
0.732
0.754
0.848
0.944
0.976
0.988
0.946
0.860
0.778
0.730
0.714
0.688
0.762
0.944
0.918
0.918
0.954
0.930
0.852
0.752
0.708
0.740
0.778
0.786
0.834
0.842
0.814
0.754
0.740
0.708
0.702
0.680
0.738
0.762
0.780
0.860
0.904
0.868
0.808
0.780
0.736
0.728
0.778
0.960
0.992
0.968
0.962
0.928
0.916
0.908
0.916
0.962
0.974
0.982
0.956
0.938
0.908
0.872
0.818
0.860
0.956
0.982
1.022
0.972
0.928
0.944
0.922
0.890
0.854
0.876
0.902
0.918
0.906
0.910
0.914
0.894
0.880
0.886
0.904
0.900
0.800
0.814
0.918
0.980
1.006
0.956
0.926
0.914
0.884
0.874
0.828
0.764
0.692
0.724
0.958
1.000
0.970
0.988
0.970
0.952
0.960
0.866
0.854
0.900
0.916
1.016
1.056
1.018
0.948
0.880
0.842
0.816
0.808
0.854
0.908
0.992
1.002
0.966
0.952
0.970
0.938
0.978
0.950
0.912
0.910
0.912
0.900
0.966
1.016
0.962
0.958
0.944
0.944
0.908
0.862
0.892
0.924
0.912
0.962
0.870
0.876
0.942
0.936
0.920
0.940
0.988
0.978
0.910
0.904
0.940
0.940
0.880
0.924
0.948
0.912
0.800
0.734
0.738
0.884
0.962
0.964
0.972
0.942
0.956
0.954
0.942
0.916
0.954
0.964
0.962
0.948
0.934
0.962
1.014
1.066
1.032
1.026
0.940
0.824
0.736
0.710
0.708
0.716
0.726
0.842
0.942
0.984
1.026
0.988
1.036
0.980
0.898
0.872
0.870
0.824
0.846
0.952
1.006
1.042
0.998
0.936
0.900
0.926
0.928
0.932
0.892
0.868
0.818
0.776
0.842
0.964
0.982
0.972
0.950
0.902
0.884
0.878
0.918
0.952
0.988
0.982
1.070
1.094
1.036
1.004
0.960
0.860
0.788
0.808
0.898
0.952
0.924
0.960
0.992
1.054
1.050
1.044
0.968
0.846
0.806
0.776
0.782
0.888
0.968
0.982
1.032
1.038
1.018
0.908
0.798
0.746
0.714
0.790
1.048
0.968
0.988
0.918
0.804
0.748
0.730
0.732
0.728
1.010
0.980
0.976
0.962
0.962
0.966
0.966
0.966
0.890
0.878
0.894
0.960
0.976
0.978
0.946
0.920
0.918
0.798
0.726
0.750
0.678
0.668
0.654
0.656
0.874
0.892
0.948
0.982
1.024
0.980
0.920
0.884
0.818
0.770
0.728
0.712
0.720
0.722
0.862
0.984
1.008
1.000
0.998
0.976
0.956
0.950
0.930
0.918
0.884
0.806
0.760
0.772
0.788
0.796
0.836
0.802
0.832
0.842
0.844
0.808
0.748
0.726
0.738
0.756
0.818
0.878
0.908
0.886
0.832
0.776
0.736
0.752
0.810
0.890
0.906
0.794
0.760
0.736
0.772
0.798
0.846
0.898
0.890
0.876
0.870
0.876
0.818
0.766
0.716
0.730
0.778
0.894
0.970
0.976
0.942
0.800
0.790
0.810
0.860
0.902
0.884
0.868
0.832
0.814
0.806
0.738
0.752
0.850
0.928
0.974
0.976
0.978
0.912
0.840
0.844
0.856
0.928
0.950
0.974
0.972
0.960
0.924
0.908
0.874
0.794
0.754
0.816
0.912
0.926
0.964
0.954
0.958
0.942
0.898
0.868
0.778
0.768
0.774
0.856
0.972
0.958
0.944
0.890
0.836
0.804
0.814
0.834
0.874
0.974
1.020
1.004
0.934
0.868
0.830
0.858
0.856
0.864
0.824
0.784
0.770
0.762
0.922
1.020
0.980
0.994
0.980
0.970
0.876
0.858
0.890
0.908
0.874
0.814
0.740
0.726
0.856
0.978
1.004
1.008
0.910
0.860
0.838
0.902
0.942
0.912
0.904
0.836
0.850
0.878
0.958
1.022
0.992
0.984
0.934
0.884
0.890
0.892
0.920
0.930
0.952
0.836
0.874
0.858
0.884
0.888
0.886
0.858
0.844
0.892
0.910
0.806
0.770
0.808
0.850
0.898
0.912
0.888
0.826
0.780
0.688
0.690
0.668
0.704
0.812
0.930
0.930
0.948
0.950
0.914
0.852
0.732
0.694
0.688
0.676
0.718
0.934
0.888
0.920
0.902
0.832
0.772
0.750
0.784
0.710
0.726
0.742
0.816
0.860
0.836
0.764
0.724
0.756
0.782
0.840
0.810
0.756
0.744
0.768
0.824
0.874
0.898
0.928
0.896
0.904
0.956
0.964
0.900
0.822
0.824
0.858
0.940
0.896
0.930
0.966
0.946
0.934
0.936
0.932
0.860
0.856
0.864
0.868
0.890
0.920
0.932
0.924
0.826
0.834
0.872
0.924
0.938
0.956
0.964
0.968
0.908
0.948
0.970
0.972
1.006
1.034
0.988
0.970
0.912
0.840
0.856
0.866
0.858
0.880
0.884
0.874
0.890
0.894
0.908
0.856
0.774
0.738
0.718
0.704
0.698
0.726
0.756
0.750
0.778
0.818
0.862
0.902
0.896
0.894
0.806
0.744
0.732
0.748
0.892
0.946
0.932
0.918
0.854
0.860
0.878
0.926
0.946
0.896
0.866
0.794
0.722
0.672
0.640
0.666
0.684
0.794
0.830
0.804
0.790
0.746
0.704
0.672
0.656
0.674
0.668
0.694
0.698
0.642
0.666
0.642
0.664
0.662
0.646
0.672
0.702
0.748
0.774
0.806
0.778
0.770
0.708
0.694
0.648
0.634
0.638
0.652
0.670
0.704
0.710
0.702
0.750
0.788
0.778
0.730
0.672
0.662
0.634
0.622
0.614
0.598
0.606
0.606
0.602
0.600
0.590
0.594
0.594
0.600
0.628
0.644
0.638
0.672
0.674
0.682
0.710
0.722
0.748
0.772
0.728
0.674
0.666
0.678
0.698
0.742
0.756
0.732
0.686
0.682
0.686
0.664
0.652
0.676
0.720
0.740
0.792
0.878
0.872
0.896
0.896
0.878
0.812
0.818
0.836
0.836
0.840
0.808
0.818
0.870
0.846
0.868
0.904
0.910
0.864
0.858
0.858
0.842
0.750
0.706
0.718
0.776
0.860
0.770
0.750
0.746
0.708
0.694
0.678
0.702
0.680
0.654
0.646
0.646
0.638
0.606
0.620
0.608
0.620
0.636
0.678
0.670
0.664
0.660
0.668
0.654
0.646
0.650
0.650
0.656
0.650
0.644
0.646
0.648
0.656
0.640
0.632
0.674
0.742
0.798
0.846
0.818
0.786
0.732
0.718
0.726
0.714
0.698
0.740
0.752
0.864
0.884
0.794
0.754
0.716
0.656
0.640
0.628
0.624
0.638
0.632
0.654
0.646
0.630
0.618
0.598
0.590
0.606
0.600
0.612
0.666
0.798
0.842
0.838
0.880
0.860
0.780
0.754
0.720
0.692
0.680
0.678
0.666
0.664
0.660
0.646
0.616
0.616
0.644
0.676
0.918
0.872
0.908
0.898
0.944
0.958
0.950
0.874
0.842
0.834
0.854
0.862
0.856
0.880
0.870
0.894
0.836
0.816
0.810
0.748
0.724
0.736
0.700
0.706
0.690
0.664
0.712
0.790
0.856
0.844
0.776
0.796
0.762
0.786
0.814
0.892
0.924
0.968
0.952
0.930
0.924
0.916
0.928
0.874
0.910
0.982
0.972
0.928
0.854
0.860
0.870
0.840
0.856
0.854
0.792
0.812
0.836
0.886
0.838
0.846
0.836
0.796
0.806
0.802
0.802
0.748
0.722
0.740
0.822
0.874
0.880
0.874
0.824
0.786
0.762
0.770
0.754
0.764
0.790
0.796
0.800
0.810
0.802
0.774
0.812
0.826
0.788
0.764
0.768
0.794
0.788
0.846
0.870
0.870
0.782
0.790
0.828
0.842
0.772
0.792
0.848
0.848
0.760
0.736
0.796
0.916
0.974
0.972
0.948
0.944
0.898
0.860
0.752
0.758
0.810
0.852
0.926
0.936
0.852
0.818
0.776
0.714
0.652
0.678
0.648
0.630
0.630
0.620
0.602
0.586
0.588
0.580
0.578
0.570
0.572
0.574
0.570
0.564
0.564
0.576
0.584
0.604
0.622
0.638
0.644
0.646
0.644
0.680
0.724
0.714
0.690
0.636
0.632
0.626
0.622
0.634
0.634
0.652
0.668
0.680
0.698
0.712
0.694
0.692
0.628
0.678
0.626
0.624
0.616
0.622
0.602
0.600
0.610
0.608
0.614
0.598
0.588
0.590
0.596
0.590
0.584
0.580
0.578
0.574
0.576
0.592
0.584
0.596
0.580
0.580
0.580
0.578
0.588
0.594
0.598
0.622
0.654
0.684
0.688
0.700
0.694
0.664
0.652
0.636
0.628
0.626
0.620
0.618
0.580
0.596
0.582
0.574
0.606
0.634
0.670
0.638
0.628
0.616
0.604
0.596
0.602
0.600
0.600
0.606
0.604
0.596
0.590
0.594
0.598
0.616
0.658
0.674
0.696
0.768
0.838
0.790
0.778
0.782
0.802
0.798
0.806
0.758
0.758
0.750
0.754
0.770
0.790
0.820
0.790
0.804
0.808
0.786
0.756
0.746
0.684
0.682
0.664
0.688
0.678
0.720
0.736
0.728
0.736
0.738
0.740
0.690
0.676
0.694
0.726
0.822
0.854
0.802
0.718
0.692
0.676
0.668
0.692
0.700
0.732
0.786
0.830
0.830
0.776
0.764
0.770
0.786
0.848
0.904
0.910
0.836
0.826
0.838
0.840
0.834
0.818
0.752
0.714
0.720
0.732
0.744
0.774
0.776
0.776
0.780
0.772
0.748
0.724
0.714
0.704
0.710
0.680
0.664
