# Supplementary material for: Stress among on-duty firefighters: an ambulatory assessment study
Source: PeerJ. 2018 Dec 11;6:e5967. doi: 10.7717/peerj.5967 (PMC6294048; doi:10.7717/peerj.5967)
Supplement: Supplemental Information 1 [file peerj-06-5967-s001.zip › RAW_DATA/FF3_3.rr]

8.148
0.956
0.980
0.990
0.954
0.996
0.954
0.922
0.910
0.904
0.846
0.834
0.850
0.818
0.824
0.874
0.820
0.780
0.764
0.760
0.754
0.760
0.792
0.794
0.802
0.750
0.748
0.744
0.744
0.738
0.772
0.822
0.902
0.862
0.908
0.922
0.906
0.906
0.932
0.904
0.932
0.950
0.976
0.908
0.906
0.944
0.856
0.878
0.870
0.818
0.852
0.874
0.912
0.900
0.932
0.910
0.844
0.870
0.910
0.944
0.984
0.944
0.872
0.786
0.734
0.728
0.766
0.882
0.944
1.020
1.012
1.016
1.018
1.004
0.940
0.928
0.886
0.846
0.860
0.892
0.818
0.858
0.902
0.830
0.824
0.812
0.754
0.754
0.736
0.728
0.680
0.670
0.710
0.708
0.716
0.750
0.760
0.756
0.728
0.688
0.682
0.668
0.652
0.644
0.642
0.630
0.632
0.624
0.618
0.620
0.620
0.614
0.620
0.614
0.620
0.612
0.614
0.610
0.616
0.616
0.614
0.606
0.628
0.632
0.616
0.628
0.626
0.622
0.608
0.622
0.618
0.610
0.606
0.616
0.612
0.612
0.606
0.412
0.616
0.508
0.608
0.602
0.600
0.596
0.586
0.586
0.580
0.578
0.582
0.580
0.588
0.594
0.596
0.598
0.604
0.616
0.622
0.618
0.622
0.622
0.628
0.626
0.618
0.626
0.622
0.620
0.624
0.630
0.654
0.678
0.676
0.660
0.652
0.640
0.632
0.624
0.622
0.622
0.624
0.624
0.642
0.688
0.722
0.746
0.714
0.696
0.686
0.686
0.690
0.694
0.692
0.666
0.674
0.662
0.662
0.646
0.658
0.652
0.656
0.650
0.654
0.650
0.644
0.664
0.678
0.688
0.694
0.702
0.710
0.712
0.686
0.692
0.680
0.670
0.672
0.676
0.680
0.700
0.684
0.692
0.704
0.714
0.736
0.748
0.760
0.762
0.744
0.718
0.708
0.696
0.688
0.700
0.696
0.720
0.708
0.734
0.736
0.718
0.726
0.698
0.678
0.652
0.682
0.668
0.656
0.640
0.626
0.622
0.604
0.596
0.594
0.592
0.594
0.592
0.594
0.604
0.598
0.600
0.604
0.612
0.630
0.656
0.662
0.650
0.674
0.702
0.708
0.686
0.672
0.678
0.670
0.642
0.372
0.266
0.644
0.616
0.628
0.636
0.640
0.660
0.666
0.664
0.680
0.660
0.668
0.688
0.696
0.742
0.740
0.706
0.706
0.714
0.722
0.698
0.694
0.694
0.680
0.702
0.766
0.744
0.752
0.764
0.784
0.808
0.812
0.784
0.736
0.710
0.726
0.792
0.876
0.862
0.872
0.830
0.750
0.770
0.804
0.832
0.770
0.736
0.702
0.734
0.734
0.752
0.756
0.744
0.736
0.718
0.714
0.720
0.706
0.700
0.696
0.678
0.668
0.660
0.636
0.646
0.648
0.652
0.672
0.676
0.690
0.706
0.728
0.706
0.702
0.706
0.712
0.668
0.682
0.690
0.692
0.744
0.740
0.716
0.700
0.696
0.694
0.696
0.702
0.686
0.684
0.730
0.816
0.820
0.894
0.978
0.956
0.850
0.848
0.822
0.808
0.772
0.776
0.750
0.774
0.980
0.890
0.958
0.920
0.934
0.946
0.828
0.880
0.854
0.790
0.752
0.760
0.788
0.848
0.962
1.038
0.970
0.858
0.826
0.928
0.964
1.024
1.036
0.952
0.960
0.934
0.852
0.864
0.896
0.860
0.934
1.024
0.914
0.936
0.900
0.816
0.798
0.772
0.760
0.742
0.782
0.848
0.874
0.870
0.840
0.820
0.796
0.772
0.778
0.758
0.772
0.818
0.846
0.928
0.964
0.894
0.822
0.768
0.740
0.728
0.760
0.800
0.860
0.912
0.944
0.892
0.912
0.934
0.874
0.890
0.916
0.950
0.880
0.888
0.848
0.820
0.782
0.752
0.764
0.744
0.776
0.800
0.820
0.778
0.782
0.768
0.752
0.744
0.754
0.764
0.754
0.770
0.792
0.800
0.798
0.810
0.804
0.780
0.760
0.744
0.746
0.742
0.748
0.774
0.818
0.770
0.722
0.686
0.700
0.694
0.708
0.728
0.802
0.952
0.886
0.900
0.876
0.788
0.766
0.742
0.720
0.700
0.688
0.692
0.688
0.706
0.720
0.758
0.798
0.844
0.888
0.824
0.816
0.850
0.894
0.808
0.840
0.904
0.836
0.790
0.766
0.726
0.726
0.722
0.720
0.752
0.760
0.796
0.840
0.952
0.852
0.798
0.832
0.810
0.812
0.856
0.888
0.914
0.956
0.928
0.966
0.942
0.878
0.860
0.810
0.810
0.844
0.852
0.842
0.922
0.996
0.976
0.916
0.828
0.792
0.758
0.744
0.720
0.726
0.730
0.716
0.716
0.720
0.728
0.716
0.722
0.732
0.752
0.770
0.812
0.880
0.826
0.858
0.902
0.848
0.846
0.878
0.828
0.856
0.878
0.910
0.882
0.884
0.872
0.868
0.822
0.828
0.818
0.770
0.810
0.786
0.764
0.762
0.788
0.778
0.814
0.816
0.758
0.738
0.728
0.722
0.690
0.670
0.688
0.704
0.700
0.750
0.794
0.824
0.798
0.744
0.736
0.746
0.736
0.704
0.702
0.700
0.720
0.786
0.886
0.914
0.942
0.936
0.898
0.876
0.840
0.836
0.748
0.716
0.726
0.748
0.920
0.948
0.952
0.888
0.838
0.762
0.734
0.720
0.718
0.708
0.734
0.794
0.884
0.844
0.930
0.976
0.874
0.890
0.896
0.858
0.870
0.870
0.808
0.814
0.820
0.832
0.888
0.920
0.880
0.844
0.802
0.814
0.792
0.776
0.740
0.774
0.792
0.852
0.900
0.822
0.812
0.790
0.764
0.796
0.880
0.890
0.906
0.936
0.940
0.874
0.856
0.828
0.816
0.776
0.836
0.902
0.892
0.942
0.972
0.956
0.964
0.934
0.888
0.826
0.838
0.868
0.916
0.820
0.846
0.850
0.812
0.796
0.806
0.778
0.848
0.852
0.818
0.846
0.824
0.750
0.736
0.728
0.746
0.824
0.850
0.900
0.904
0.902
0.896
0.910
0.878
0.816
0.794
0.786
0.750
0.778
0.784
0.794
0.752
0.780
0.796
0.812
0.800
0.804
0.832
0.804
0.850
0.814
0.732
0.708
0.698
0.676
0.664
0.658
0.656
0.640
0.652
0.642
0.648
0.652
0.666
0.680
0.696
0.754
0.772
0.746
0.774
0.776
0.764
0.730
0.680
0.696
0.668
0.662
0.662
0.646
0.642
0.644
0.632
0.630
0.616
0.622
0.624
0.626
0.622
0.636
0.664
0.690
0.702
0.720
0.754
0.782
0.744
0.744
0.736
0.712
0.712
0.720
0.732
0.728
0.734
0.748
0.720
0.740
0.762
0.736
0.704
0.680
0.676
0.674
0.688
0.732
0.800
0.818
0.892
0.858
0.792
0.778
0.764
0.760
0.714
0.706
0.684
0.664
0.660
0.658
0.666
0.658
0.682
0.688
0.686
0.694
0.692
0.678
0.678
0.684
0.696
0.686
0.700
0.694
0.700
0.696
0.668
0.642
0.638
0.660
0.652
0.660
0.682
0.694
0.696
0.702
0.702
0.700
0.706
0.710
0.712
0.710
0.708
0.712
0.706
0.730
0.732
0.734
0.734
0.730
0.744
0.732
0.754
0.742
0.700
0.698
0.706
0.686
0.684
0.684
0.706
0.688
0.694
0.680
0.688
0.702
0.712
0.704
0.732
0.778
0.834
0.828
0.850
0.844
0.842
0.814
0.870
0.908
0.910
0.904
0.902
0.882
0.852
0.858
0.862
0.836
0.852
0.860
0.868
0.830
0.826
0.824
0.794
0.836
0.908
0.918
0.888
0.856
0.826
0.822
0.826
0.816
0.776
0.784
0.744
0.706
0.702
0.686
0.672
0.698
0.698
0.700
0.728
0.754
0.742
0.740
0.720
0.704
0.704
0.684
0.692
0.712
0.736
0.734
0.712
0.714
0.726
0.708
0.726
0.724
0.688
0.698
0.704
0.698
0.762
0.788
0.772
0.784
0.766
0.706
0.700
0.676
0.670
0.666
0.656
0.660
0.666
0.680
0.668
0.686
0.686
0.668
0.684
0.670
0.670
0.668
0.664
0.650
0.648
0.624
0.634
0.644
0.640
0.650
0.658
0.668
0.686
0.700
0.714
0.718
0.722
0.694
0.694
0.660
0.676
0.650
0.640
0.630
0.630
0.624
0.618
0.610
0.610
0.604
0.608
0.594
0.604
0.622
0.670
0.672
0.708
0.726
0.708
0.688
0.700
0.694
0.662
0.668
0.630
0.634
0.644
0.664
0.694
0.720
0.724
0.728
0.710
0.682
0.650
0.628
0.628
0.632
0.654
0.720
0.776
0.814
0.730
0.762
0.802
0.854
0.804
0.750
0.692
0.694
0.670
0.640
0.638
0.622
0.612
0.610
0.602
0.600
0.596
0.592
0.602
0.620
0.640
0.636
0.666
0.756
0.742
0.838
0.876
0.840
0.850
0.816
0.832
0.798
0.756
0.740
0.754
0.836
0.902
0.882
0.894
0.824
0.778
0.818
0.892
0.908
0.868
0.854
0.786
0.786
0.802
0.760
0.756
0.814
0.808
0.888
0.924
0.858
0.806
0.728
0.688
0.704
0.650
0.668
0.660
0.644
0.634
0.640
0.644
0.660
0.672
0.694
0.716
0.748
0.778
0.822
0.850
0.856
0.786
0.802
0.808
0.792
0.804
0.824
0.774
0.726
0.700
0.696
0.704
0.710
0.704
0.712
0.684
0.674
0.708
0.742
0.744
0.800
0.754
0.744
0.748
0.738
0.724
0.722
0.728
0.736
0.776
0.766
0.774
0.810
0.834
0.830
0.740
0.714
0.702
0.676
0.674
0.662
0.670
0.678
0.680
0.682
0.658
0.668
0.658
0.664
0.656
0.676
0.682
0.686
0.682
0.696
0.696
0.684
0.686
0.686
0.676
0.680
0.678
0.682
0.668
0.656
0.664
0.664
0.674
0.684
0.694
0.684
0.680
0.690
0.694
0.688
0.672
0.658
0.662
0.634
0.632
0.622
0.614
0.614
0.616
0.618
0.634
0.642
0.642
0.650
0.644
0.648
0.662
0.660
0.658
0.662
0.648
0.656
0.658
0.642
0.664
0.660
0.690
0.682
0.692
0.702
0.716
0.664
0.668
0.648
0.648
0.630
0.630
0.624
0.614
0.608
0.606
0.606
0.610
0.606
0.610
0.626
0.636
0.680
0.652
0.642
0.644
0.642
0.630
0.618
0.612
0.616
0.614
0.624
0.636
0.640
0.648
0.660
0.674
0.678
0.674
0.696
0.696
0.688
0.658
0.660
0.658
0.648
0.612
0.644
0.634
0.626
0.608
0.620
0.630
0.630
0.636
0.640
0.650
0.642
0.638
0.650
0.646
0.638
0.638
0.640
0.648
0.642
0.648
0.652
0.668
0.638
0.662
0.678
0.670
0.650
0.650
0.644
0.630
0.618
0.610
0.606
0.602
0.606
0.606
0.620
0.638
0.648
0.714
0.740
0.768
0.746
0.772
0.766
0.754
0.732
0.724
0.702
0.686
0.680
0.660
0.656
0.658
0.664
0.656
0.658
0.692
0.762
0.766
0.736
0.798
0.786
0.718
0.722
0.706
0.688
0.686
0.680
0.680
0.668
0.664
0.664
0.674
0.670
0.676
0.682
0.664
0.670
0.676
0.690
0.706
0.718
0.704
0.710
0.752
0.776
0.756
0.788
0.826
0.786
0.766
0.800
0.826
0.808
0.810
0.794
0.814
0.776
0.778
0.796
0.776
0.766
0.752
0.756
0.732
0.748
0.744
0.724
0.708
0.710
0.722
0.702
0.702
0.700
0.698
0.688
0.674
0.676
0.684
0.698
0.686
0.724
0.772
0.744
0.768
0.746
0.744
0.738
0.716
0.720
0.710
0.676
0.694
0.690
0.688
0.688
0.698
0.696
0.734
0.736
0.734
0.730
0.730
0.734
0.734
0.688
0.654
0.648
0.626
0.632
0.624
0.624
0.634
0.622
0.640
0.648
0.656
0.656
0.686
0.684
0.690
0.678
0.686
0.688
0.676
0.692
0.692
0.658
0.664
0.652
0.646
0.632
0.630
0.630
0.620
0.632
0.676
0.706
0.760
0.796
0.742
0.776
0.778
0.746
0.734
0.730
0.700
0.720
0.758
0.702
0.786
0.832
0.814
0.746
0.736
0.746
0.754
0.790
0.768
0.802
0.822
0.818
0.758
0.766
0.758
0.762
0.748
0.786
0.858
0.888
0.872
0.874
0.864
0.834
0.828
0.792
0.802
0.818
0.858
0.868
0.846
0.862
0.864
0.878
0.846
0.800
0.768
0.768
0.774
0.754
0.788
0.832
0.824
0.818
0.828
0.850
0.816
0.838
0.868
0.874
0.882
0.870
0.836
0.800
0.788
0.804
0.804
0.884
0.898
0.870
0.856
0.852
0.816
0.782
0.786
0.800
0.734
0.712
0.704
0.708
0.710
0.748
0.790
0.844
0.842
0.868
0.920
0.860
0.862
0.884
0.910
0.872
0.922
0.950
0.882
0.904
0.884
0.842
0.866
0.900
0.812
0.792
0.778
0.782
0.758
0.728
0.728
0.728
0.740
0.728
0.748
0.808
0.846
0.872
0.890
0.798
0.808
0.830
0.860
0.910
0.916
0.856
0.882
0.914
0.924
0.912
0.892
0.824
0.764
0.726
0.700
0.672
0.642
0.670
0.652
0.652
0.644
0.614
0.630
0.644
0.680
0.692
0.686
0.712
0.704
0.706
0.684
0.662
0.658
0.640
0.636
0.626
0.608
0.644
0.640
0.640
0.632
0.636
0.648
0.652
0.660
0.650
0.646
0.632
0.680
0.668
0.652
0.650
0.640
0.638
0.638
0.640
0.626
0.634
0.630
0.640
0.632
0.646
0.666
0.668
0.658
0.682
0.720
0.764
0.742
0.776
0.828
0.798
0.738
0.734
0.770
0.758
0.710
0.706
0.696
0.730
0.710
0.732
0.728
0.724
0.694
0.652
0.664
0.658
0.636
0.644
0.646
0.644
0.628
0.636
0.634
0.636
0.626
0.630
0.626
0.622
0.618
0.636
0.640
0.636
0.634
0.622
0.634
0.634
0.634
0.618
0.608
0.616
0.600
0.602
0.596
0.592
0.586
0.590
0.596
0.602
0.608
0.604
0.606
0.624
0.628
0.634
0.634
0.634
0.642
0.618
0.624
0.622
0.608
0.624
0.624
0.624
0.622
0.624
0.626
0.616
0.614
0.614
0.602
0.600
0.598
0.592
0.600
0.602
0.588
0.606
0.616
0.640
0.676
0.690
0.674
0.660
0.642
0.648
0.666
0.660
0.650
0.654
0.700
0.746
0.790
0.760
0.726
0.710
0.700
0.690
0.672
0.686
0.698
0.706
0.730
0.750
0.756
0.758
0.722
0.716
0.724
0.724
0.790
0.928
0.962
0.862
0.828
0.786
0.732
0.720
0.716
0.686
0.704
0.764
0.766
0.724
0.740
0.772
0.798
0.796
0.782
0.788
0.762
0.746
0.762
0.786
0.738
0.694
0.690
0.736
0.834
0.896
0.896
0.850
0.884
0.898
0.908
0.920
0.912
0.884
0.832
0.828
0.874
0.880
0.930
0.964
0.984
0.960
0.904
0.876
0.898
0.864
0.886
0.938
0.848
0.850
0.858
0.790
0.756
0.814
0.874
0.932
0.958
0.948
0.934
0.932
0.850
0.864
0.918
0.856
0.854
0.904
0.892
0.850
0.870
0.892
0.838
0.832
0.854
0.822
0.796
0.780
0.732
0.758
0.754
0.744
0.730
0.722
0.718
0.712
0.696
0.710
0.794
0.882
0.910
0.934
0.918
0.888
0.910
0.914
0.924
0.916
0.924
0.946
0.898
0.894
0.870
0.910
0.918
0.880
0.948
0.908
0.888
0.874
0.884
0.854
0.850
0.806
0.818
0.828
0.866
0.864
0.910
0.934
0.932
0.882
0.798
0.768
0.770
0.764
0.738
0.780
0.848
0.906
0.928
0.948
0.874
0.838
0.848
0.844
0.808
0.856
0.896
0.868
0.880
0.900
0.916
0.914
0.898
0.910
0.828
0.786
0.778
0.752
0.772
0.840
0.874
0.794
0.788
0.796
0.772
0.778
0.790
0.870
0.856
0.880
0.846
0.844
0.882
0.886
0.888
0.864
0.848
0.828
0.836
0.840
0.814
0.846
0.868
0.868
0.830
0.850
0.830
0.762
0.824
0.744
0.728
0.728
0.716
0.708
0.736
0.742
0.720
0.706
0.704
0.688
0.684
0.704
0.770
0.832
0.920
0.934
0.900
0.910
0.914
0.870
0.878
0.916
0.888
0.864
0.906
0.926
0.848
0.874
0.884
0.818
0.832
0.862
0.788
0.824
0.930
0.982
0.986
0.980
0.860
0.868
0.828
0.774
0.744
0.738
0.728
0.718
0.734
0.734
0.742
0.698
0.720
0.700
0.698
0.700
0.706
0.732
0.724
0.726
0.722
0.704
0.678
0.682
0.664
0.658
0.670
0.660
0.652
0.660
0.638
0.632
0.624
0.622
0.622
0.612
0.630
0.620
0.614
0.620
0.614
0.618
0.612
0.606
0.606
0.594
0.596
0.584
0.578
0.572
0.568
0.564
0.550
0.546
0.558
0.560
0.564
0.574
0.586
0.596
0.604
0.618
0.618
0.626
0.636
0.646
0.640
0.654
0.654
0.640
0.646
0.638
0.664
0.654
0.658
0.662
0.662
0.664
0.648
0.648
0.654
0.666
0.674
0.670
0.684
0.702
0.690
0.684
0.690
0.688
0.666
0.696
0.722
0.730
0.724
0.740
0.738
0.738
0.718
0.728
0.736
0.780
0.832
0.822
0.770
0.772
0.788
0.756
0.756
0.792
0.806
0.770
0.754
0.702
0.708
0.758
0.804
0.832
0.822
0.796
0.768
0.758
0.716
0.706
0.712
0.714
0.708
0.704
0.728
0.782
0.868
0.838
0.852
0.964
1.000
0.964
1.036
0.980
0.858
0.824
0.788
0.752
0.778
0.870
0.848
0.878
0.918
0.942
0.912
0.950
0.990
1.002
0.926
0.874
0.856
0.836
0.832
0.850
0.864
0.872
0.948
0.984
0.978
0.908
0.922
0.826
0.800
0.766
0.816
0.962
0.946
0.918
0.926
0.854
0.750
0.754
0.756
0.800
0.768
0.744
0.830
0.934
0.980
0.952
0.906
0.862
0.874
0.904
0.986
0.990
1.006
1.042
1.018
0.950
0.896
0.890
0.880
0.876
0.880
0.832
0.844
0.808
0.770
0.760
0.714
0.716
0.722
0.706
0.686
0.692
0.690
0.690
0.674
0.700
0.704
0.708
0.722
0.694
0.678
0.674
0.672
0.684
0.686
0.704
0.698
0.692
0.702
0.702
0.700
0.714
0.732
0.742
0.716
0.686
0.712
0.700
0.688
0.694
0.674
0.692
0.712
0.754
0.778
0.796
0.762
0.710
0.704
0.710
0.726
0.754
0.694
0.700
0.676
0.664
0.646
0.644
0.632
0.636
0.640
0.632
0.628
0.628
0.620
0.618
0.602
0.602
0.604
0.598
0.604
0.592
0.610
0.654
0.672
0.634
0.684
0.662
0.674
0.708
0.692
0.680
0.670
0.662
0.642
0.622
0.632
0.642
0.666
0.708
0.734
0.752
0.722
0.712
0.738
0.762
0.782
0.798
0.802
0.772
0.734
0.696
0.672
0.668
0.688
0.698
0.708
0.706
0.692
0.682
0.668
0.652
0.648
0.624
0.636
0.636
0.628
0.630
0.630
0.630
0.594
0.616
0.606
0.614
0.610
0.634
0.642
0.672
0.672
0.706
0.722
0.748
0.788
0.770
0.734
0.692
0.702
0.686
0.696
0.710
0.750
0.790
0.908
0.848
0.870
0.874
0.784
0.764
0.756
0.742
0.796
0.904
0.912
0.898
0.862
0.802
0.786
0.756
0.718
0.728
0.736
0.722
0.722
0.714
0.732
0.724
0.738
0.730
0.714
0.714
0.736
0.766
0.754
0.814
0.852
0.844
0.848
0.876
0.878
0.848
0.894
0.946
0.876
0.900
0.908
0.826
0.832
0.872
0.852
0.874
0.886
0.838
0.880
0.908
0.856
0.918
0.986
0.928
0.946
0.942
0.884
0.880
0.852
0.806
0.756
0.776
0.842
0.978
0.946
0.910
0.928
0.940
0.900
0.928
0.930
0.852
0.828
0.842
0.838
0.880
0.920
0.924
0.910
0.892
0.908
0.888
0.840
0.872
0.880
0.874
0.882
0.838
0.806
0.764
0.754
0.800
0.862
0.824
0.846
0.926
0.914
0.820
0.784
0.784
0.782
0.776
0.778
0.766
0.740
0.740
0.740
0.752
0.702
0.676
0.668
0.676
0.678
0.700
0.790
0.860
0.938
0.954
0.962
0.968
0.888
0.934
0.952
0.944
0.994
0.868
0.894
0.860
0.798
0.736
0.742
0.760
0.804
0.846
0.894
0.892
0.842
0.760
0.736
0.712
0.692
0.686
0.692
0.676
0.682
0.680
0.698
0.684
0.678
0.668
0.660
0.652
0.648
0.642
0.634
0.628
0.632
0.636
0.616
0.632
0.674
0.726
0.882
0.892
0.902
0.856
0.792
0.760
0.734
0.732
0.726
0.738
0.740
0.736
0.732
0.718
0.714
0.734
0.746
0.768
0.758
0.736
0.710
0.710
0.700
0.706
0.712
0.738
0.696
0.690
0.676
0.660
0.628
0.640
0.622
0.608
0.608
0.606
0.598
0.600
0.606
0.616
0.610
0.618
0.626
0.648
0.650
0.672
0.718
0.756
0.748
0.738
0.728
0.710
0.682
0.688
0.698
0.724
0.724
0.766
0.820
0.836
0.806
0.832
0.854
0.810
0.820
0.858
0.780
0.748
0.790
0.796
0.760
0.798
0.810
0.796
0.796
0.832
0.776
0.766
0.748
0.712
0.724
0.732
0.740
0.736
0.740
0.748
0.732
0.746
0.760
0.748
0.734
0.744
0.778
0.794
0.866
0.886
0.892
0.890
0.890
0.864
0.846
0.882
0.890
0.866
0.856
0.890
0.862
0.888
0.902
0.910
0.876
0.884
0.876
0.850
0.894
0.898
0.878
0.840
0.834
0.812
0.784
0.788
0.804
0.776
0.792
0.820
0.792
0.794
0.792
0.770
0.778
0.778
0.814
0.804
0.790
0.788
0.804
0.784
0.790
0.806
0.750
0.768
0.782
0.802
0.740
0.746
0.764
0.798
0.790
0.800
0.836
0.850
0.862
0.836
0.844
0.824
0.788
0.760
0.800
0.842
0.816
0.876
0.914
0.874
0.866
0.878
0.846
0.844
0.848
0.806
0.852
0.800
0.768
0.786
0.822
0.784
0.738
0.742
0.756
0.796
0.838
0.900
0.894
0.892
0.876
0.822
0.858
0.874
0.830
0.778
0.778
0.792
0.774
0.804
0.872
0.868
0.868
0.862
0.862
0.830
0.856
0.882
0.878
0.848
0.858
0.868
0.842
0.834
0.834
0.808
0.836
0.836
0.814
0.810
0.806
0.810
0.760
0.800
0.816
0.834
0.822
0.804
0.802
0.776
0.812
0.846
0.856
0.824
0.840
0.830
0.866
0.846
0.790
0.778
0.782
0.790
0.808
0.878
0.940
0.904
0.932
0.928
0.892
0.834
0.800
0.788
0.772
0.816
0.812
0.814
0.822
0.764
0.768
0.802
0.836
0.792
0.858
0.894
0.892
0.854
0.870
0.870
0.862
0.830
0.868
0.884
0.906
0.936
0.888
0.868
0.860
0.796
0.808
0.818
0.830
0.824
0.830
0.872
0.824
0.852
0.876
0.840
0.874
0.882
0.858
0.860
0.866
0.848
0.800
0.822
0.894
0.900
0.896
0.900
0.894
0.856
0.860
0.888
0.894
0.842
0.846
0.866
0.832
0.844
0.850
0.838
0.848
0.850
0.830
0.862
0.882
0.884
0.878
0.846
0.772
0.720
0.708
0.738
0.796
0.886
0.912
0.910
0.904
0.894
0.866
0.878
0.884
0.912
0.938
0.964
0.962
0.944
0.942
0.918
0.914
0.904
0.914
0.850
0.800
0.800
0.808
0.786
0.810
0.820
0.766
0.768
0.768
0.748
0.758
0.796
0.824
0.806
0.850
0.842
0.792
0.792
0.782
0.738
0.706
0.696
0.688
0.734
0.808
0.898
0.834
0.858
0.854
0.786
0.764
0.752
0.716
0.698
0.700
0.696
0.690
0.696
0.696
0.692
0.696
0.744
0.762
0.742
0.732
0.702
0.700
0.688
0.676
0.678
0.672
0.686
0.696
0.714
0.720
0.736
0.806
0.788
0.842
0.814
0.750
0.740
0.738
0.764
0.726
0.742
0.760
0.796
0.804
0.848
0.864
0.838
0.850
0.822
0.796
0.840
0.824
0.774
0.756
0.772
0.778
0.754
0.782
0.788
0.790
0.802
0.822
0.806
0.772
0.786
0.782
0.768
0.728
0.750
0.730
0.738
0.744
0.742
0.758
0.774
0.760
0.756
0.748
0.770
0.792
0.800
0.804
0.800
0.826
0.840
0.846
0.812
0.778
0.782
0.824
0.800
0.860
0.914
0.828
0.836
0.840
0.786
0.808
0.846
0.844
0.834
0.856
0.864
0.844
0.844
0.860
0.838
0.894
0.922
0.892
0.896
0.900
0.892
0.848
0.872
0.884
0.876
0.888
0.866
0.866
0.830
0.858
0.878
0.850
0.838
0.850
0.866
0.824
0.794
0.822
0.826
0.804
0.814
0.818
0.814
0.808
0.798
0.776
0.734
0.746
0.736
0.716
0.698
0.698
0.720
0.758
0.824
0.804
0.828
0.842
0.788
0.734
0.680
0.688
0.702
0.730
0.764
0.802
0.822
0.846
0.860
0.862
0.864
0.902
0.940
0.984
0.974
0.948
0.914
0.918
0.878
0.868
0.846
0.854
0.864
0.804
0.830
0.824
0.774
0.764
0.756
0.716
0.704
0.664
0.678
0.654
0.650
0.650
0.654
0.674
0.696
0.738
0.776
0.770
0.792
0.784
0.770
0.766
0.732
0.712
0.714
0.730
0.756
0.772
0.788
0.812
0.864
0.852
0.744
0.740
0.706
0.698
0.688
0.690
0.680
0.686
0.684
0.704
0.730
0.756
0.830
0.890
0.864
0.820
0.808
0.766
0.740
0.760
0.780
0.776
0.778
0.806
0.796
0.774
0.794
0.792
0.774
0.776
0.752
0.734
0.696
0.686
0.686
0.692
0.704
0.716
0.740
0.724
0.714
0.692
0.676
0.670
0.662
0.654
0.644
0.644
0.646
0.668
0.698
0.708
0.732
0.736
0.750
0.790
0.854
0.902
0.804
0.748
0.728
0.720
0.702
0.714
0.778
0.808
0.850
0.930
0.872
0.810
0.818
0.806
0.744
0.778
0.756
0.738
0.714
0.722
0.710
0.686
0.690
0.674
0.654
0.658
0.656
0.648
0.660
0.660
0.656
0.650
0.650
0.654
0.642
0.620
0.636
0.624
0.632
0.628
0.626
0.618
0.618
0.614
0.614
0.612
0.614
0.624
0.622
0.632
0.622
0.632
0.640
0.626
0.642
0.644
0.658
0.640
0.636
0.628
0.660
0.666
0.684
0.674
0.666
0.668
0.670
0.664
0.660
0.648
0.652
0.640
0.648
0.658
0.674
0.676
0.694
0.694
0.692
0.690
0.684
0.708
0.694
0.682
0.684
0.700
0.698
0.714
0.768
0.766
0.712
0.696
0.714
0.712
0.696
0.660
0.642
0.672
0.658
0.658
0.656
0.664
0.670
0.682
0.668
0.678
0.672
0.654
0.644
0.656
0.660
0.672
0.704
0.702
0.722
0.754
0.806
0.882
0.860
0.842
0.858
0.916
0.928
0.952
0.936
1.020
1.062
0.932
0.852
0.878
0.882
0.846
0.930
1.032
0.922
0.956
0.954
0.860
0.898
0.994
1.028
1.050
1.002
0.856
0.894
0.954
1.022
0.980
1.020
1.050
0.966
0.944
0.936
0.996
1.000
1.102
1.108
1.132
1.110
1.112
1.096
0.996
0.978
0.958
0.906
0.990
0.998
0.866
0.884
0.928
0.932
0.818
0.756
0.792
0.840
0.914
0.844
0.790
0.814
0.848
0.938
1.042
1.134
1.160
1.112
1.036
0.978
0.892
0.924
1.016
1.116
1.208
1.176
1.120
1.088
1.056
1.028
1.014
1.008
0.876
0.810
0.792
1.042
1.106
1.032
1.026
1.030
0.946
0.948
0.922
0.872
0.916
0.948
0.972
1.006
1.034
0.990
1.002
0.984
0.940
0.946
0.932
0.844
0.826
0.842
0.828
0.844
0.854
0.878
0.910
0.962
0.918
0.878
0.898
0.896
0.862
0.888
0.910
0.950
0.946
0.976
1.008
1.030
1.016
0.978
0.926
0.920
0.964
1.016
1.020
0.970
0.956
0.930
0.916
0.910
0.928
0.862
0.898
0.908
0.824
0.788
0.804
0.858
0.894
0.806
0.850
0.896
0.924
0.884
0.938
0.978
1.004
0.992
0.942
0.930
0.940
0.924
0.962
0.934
0.860
0.838
0.800
0.750
0.720
0.698
0.674
0.664
0.664
0.660
0.662
0.662
0.670
0.674
0.704
0.748
0.798
0.788
0.796
0.860
0.888
0.868
0.908
0.896
0.828
0.870
0.898
0.866
0.926
0.930
0.768
0.828
0.794
0.760
0.742
0.708
0.708
0.700
0.676
0.668
0.658
0.642
0.650
0.654
0.658
0.672
0.676
0.690
0.722
0.700
0.718
0.738
0.712
0.692
0.686
0.674
0.668
0.654
0.648
0.640
0.630
0.624
0.622
0.616
0.618
0.616
0.622
0.620
0.616
0.630
0.628
0.630
0.618
0.610
0.602
0.602
0.618
0.616
0.622
0.616
0.622
0.612
0.612
0.614
0.608
0.608
0.610
0.614
0.610
0.608
0.610
0.608
0.608
0.596
0.614
0.610
0.592
0.620
0.650
0.690
0.818
0.802
0.764
0.708
0.680
0.658
0.642
0.624
0.616
0.604
0.598
0.590
0.586
0.592
0.586
0.582
0.588
0.588
0.594
0.604
0.612
0.614
0.614
0.624
0.608
0.616
0.620
0.618
0.626
0.636
0.648
0.656
0.646
0.650
0.646
0.664
0.664
0.670
0.658
0.656
0.664
0.676
0.660
0.678
0.702
0.742
0.768
0.812
0.836
0.812
0.754
0.756
0.770
0.790
0.812
0.868
0.858
0.858
0.872
0.830
0.814
0.836
0.850
0.792
0.810
0.814
0.786
0.800
0.810
0.778
0.778
0.786
0.776
0.756
0.774
0.756
0.714
0.720
0.744
0.740
0.744
0.768
0.778
0.758
0.774
0.822
0.850
0.850
0.878
0.872
0.822
0.866
0.914
0.916
0.902
0.900
0.838
0.790
0.780
0.816
0.780
0.726
0.728
0.746
0.740
0.718
0.736
0.730
0.736
0.762
0.742
0.814
0.876
0.926
0.876
0.930
0.970
0.912
0.902
0.906
0.852
0.866
0.920
0.934
0.920
0.834
0.840
0.808
0.832
0.802
0.740
0.740
0.740
0.734
0.736
0.744
0.770
0.858
0.788
0.812
0.808
0.772
0.800
0.810
0.780
0.806
0.790
0.752
0.762
0.738
0.720
0.726
0.682
0.758
0.754
0.790
0.730
0.742
0.718
0.708
0.680
0.664
0.654
0.648
0.630
0.634
0.630
0.632
0.664
0.684
0.690
0.660
0.676
0.652
0.654
0.668
0.674
0.696
0.696
0.714
0.716
0.726
0.706
0.724
0.664
0.690
0.662
0.664
0.646
0.644
0.636
0.626
0.618
0.612
0.614
0.616
0.622
0.616
0.622
0.626
0.640
0.656
0.660
0.688
0.720
0.718
0.682
0.704
0.718
0.680
0.694
0.682
0.686
0.674
0.700
0.708
0.682
0.684
0.676
0.686
0.696
0.684
0.658
0.682
0.682
0.672
0.686
0.710
0.706
0.672
0.700
0.696
0.696
0.660
0.646
0.640
0.664
0.680
0.702
0.710
0.712
0.728
0.722
0.718
0.720
0.736
0.750
0.774
0.800
0.828
0.868
0.842
0.824
0.838
0.810
0.742
0.734
0.712
0.694
0.720
0.762
0.768
0.824
0.810
0.754
0.748
0.798
0.884
0.864
0.864
0.846
0.820
0.784
0.736
0.748
0.822
0.918
1.010
0.990
0.890
0.906
0.906
0.848
0.878
0.904
0.904
0.856
0.882
0.900
0.868
0.882
0.896
0.870
0.896
0.886
0.882
0.872
0.860
0.866
0.900
0.872
0.904
0.890
0.874
0.878
0.864
0.810
0.804
0.788
0.794
0.782
0.774
0.778
0.752
0.770
0.768
0.766
0.776
0.790
0.816
0.770
0.762
0.776
0.766
0.778
0.764
0.746
0.734
0.724
0.728
0.742
0.726
0.710
0.702
0.702
0.712
0.734
0.756
0.768
0.742
0.700
0.716
0.712
0.710
0.708
0.724
0.694
0.662
0.718
0.702
0.712
0.748
0.778
0.818
0.786
0.762
0.730
0.708
0.728
0.728
0.712
0.704
0.700
0.672
0.704
0.768
0.752
0.740
0.724
0.710
0.700
0.698
0.704
0.716
0.738
0.772
0.756
0.774
0.884
0.792
0.782
0.828
0.774
0.770
0.748
0.712
0.712
0.716
0.734
0.774
0.812
0.822
0.832
0.796
0.746
0.790
0.800
0.812
0.976
0.958
0.866
0.838
0.808
0.794
0.748
0.720
0.712
0.732
0.774
0.816
0.838
0.894
0.894
0.882
0.892
0.922
0.942
0.930
0.846
0.876
0.872
0.844
0.838
0.842
0.780
0.714
0.740
0.792
0.956
0.968
0.948
0.908
0.814
0.768
0.736
0.724
0.710
0.716
0.736
0.800
0.838
0.760
0.770
0.846
0.912
0.858
0.792
0.800
0.816
0.838
0.902
0.894
0.850
0.850
0.860
0.888
0.894
0.890
0.832
0.846
0.882
0.958
0.962
0.874
0.910
0.870
0.792
0.800
0.824
0.808
0.804
0.830
0.846
0.882
0.882
0.878
0.914
0.944
0.864
0.844
0.900
0.948
0.908
0.956
0.968
0.984
1.002
1.000
0.938
0.928
0.942
0.940
0.936
0.800
0.784
0.774
0.756
0.758
0.770
0.772
0.786
0.834
0.908
0.948
0.970
0.996
1.010
0.998
1.002
1.010
1.024
0.988
0.982
1.024
0.976
0.856
0.848
0.836
0.794
0.770
0.776
0.768
0.794
0.844
0.886
0.860
0.866
0.872
0.858
0.856
0.848
0.846
0.834
0.844
0.822
0.798
0.812
0.828
0.802
0.806
0.810
0.772
0.772
0.786
0.818
0.866
0.904
0.894
0.940
0.936
0.890
0.884
0.890
0.858
0.898
0.942
0.966
0.922
0.888
0.832
0.808
0.852
0.896
0.842
0.808
0.780
0.764
0.778
0.866
0.874
0.906
0.810
0.778
0.752
0.750
0.740
0.744
0.714
0.742
0.788
0.868
0.898
0.884
0.874
0.846
0.854
0.870
0.882
0.854
0.816
0.796
0.748
0.712
0.692
0.676
0.666
0.666
0.682
0.730
0.840
0.926
0.940
0.870
0.898
0.944
0.852
0.910
0.900
0.878
0.844
0.786
0.752
0.734
0.704
0.716
0.724
0.726
0.752
0.808
0.912
0.850
0.804
0.790
0.730
0.704
0.684
0.660
0.642
0.644
0.648
0.666
0.680
0.692
0.730
0.812
0.794
0.790
0.808
0.814
0.800
0.826
0.814
0.788
0.818
0.754
0.780
0.820
0.850
0.822
0.776
0.754
0.744
0.736
0.736
0.762
0.820
0.902
0.908
0.904
0.860
0.856
0.834
0.828
0.836
0.856
0.872
0.902
0.872
0.868
0.882
0.910
0.858
0.908
0.922
0.856
0.852
0.884
0.860
0.846
0.866
0.902
0.858
0.884
0.896
0.848
0.868
0.882
0.850
0.854
0.838
0.812
0.818
0.746
0.752
0.752
0.748
0.754
0.738
0.744
0.760
0.770
0.774
0.788
0.858
0.896
0.870
0.890
0.908
0.884
0.832
0.860
0.882
0.832
0.840
0.756
0.696
0.758
0.742
0.794
0.896
0.956
0.922
0.816
0.826
0.878
0.966
0.996
1.028
1.022
1.014
0.992
1.016
1.044
1.054
1.058
1.040
0.978
0.938
0.936
0.904
0.922
0.860
0.908
0.950
0.964
0.840
0.864
0.902
0.922
0.864
0.936
0.954
0.856
0.848
0.856
0.878
0.890
0.850
0.862
0.850
0.838
0.864
0.914
0.928
0.940
0.950
0.910
0.914
0.894
0.860
0.836
0.788
0.800
0.770
0.926
0.932
0.910
0.900
0.892
0.898
0.894
0.840
0.830
0.792
0.754
0.782
0.852
0.854
0.818
0.846
0.886
0.816
0.846
0.840
0.824
0.810
0.788
0.750
0.744
0.742
0.824
0.952
0.964
0.946
0.882
0.858
0.808
0.752
0.750
0.770
0.934
0.964
0.992
0.966
0.862
0.888
0.890
0.856
0.868
0.890
0.850
0.824
0.838
0.862
0.886
0.836
0.816
0.776
0.764
0.760
0.770
0.776
0.778
0.768
0.776
0.790
0.810
0.796
0.758
0.778
0.790
0.776
0.790
0.768
0.766
0.794
0.796
0.788
0.796
0.786
0.770
0.818
0.862
0.848
0.892
0.866
0.854
0.884
0.908
0.850
0.840
0.874
0.910
0.888
0.858
0.884
0.870
0.864
0.898
0.892
0.878
0.898
0.922
0.878
0.894
0.912
0.916
0.896
0.910
0.938
0.916
0.988
1.014
0.968
0.892
0.894
0.904
0.870
0.876
0.874
0.818
0.842
0.860
0.826
0.848
0.872
0.860
0.872
0.894
0.916
0.842
0.836
0.870
0.908
0.898
0.872
0.872
0.792
0.732
0.724
0.702
0.678
0.668
0.666
0.652
0.644
0.624
0.616
0.614
0.606
0.602
0.598
0.604
0.612
0.624
0.636
0.648
0.662
0.694
0.738
0.794
0.816
0.824
0.838
0.846
0.826
0.786
0.774
0.810
0.874
0.916
0.922
0.894
0.836
0.818
0.842
0.828
0.970
0.928
0.858
0.870
0.858
0.812
0.788
0.768
0.734
0.720
0.702
0.698
0.698
0.714
0.732
0.722
0.758
0.788
0.778
0.752
0.740
0.734
0.734
0.758
0.716
0.692
0.690
0.680
0.676
0.688
0.694
0.700
0.698
0.716
0.734
0.752
0.788
0.796
0.748
0.782
0.800
0.838
0.830
0.834
0.798
0.808
0.778
0.784
0.836
0.902
0.922
0.918
0.910
0.856
0.864
0.840
0.836
0.790
0.794
0.820
0.832
0.840
0.834
0.842
0.778
0.794
0.830
0.798
0.816
0.840
0.810
0.816
0.842
0.820
0.784
0.734
0.714
0.688
0.708
0.722
0.792
0.860
0.920
0.850
0.838
0.816
0.792
0.754
0.750
0.784
0.844
0.896
0.928
0.938
0.960
0.906
0.918
0.920
0.932
0.888
0.898
0.882
0.826
0.832
0.832
0.760
0.750
0.786
0.820
0.852
0.870
0.864
0.854
0.880
0.868
0.880
0.888
0.900
0.890
0.904
0.916
0.868
0.908
0.928
0.948
0.944
0.852
0.838
0.842
0.852
0.834
0.786
0.774
0.768
0.728
0.754
0.736
0.732
0.756
0.804
0.802
0.754
0.716
0.728
0.752
0.740
0.736
0.730
0.724
0.708
0.714
0.712
0.730
0.748
0.792
0.832
0.846
0.858
0.838
0.818
0.778
0.778
0.794
0.766
0.758
0.754
0.754
0.718
0.738
0.774
0.758
0.778
0.768
0.724
0.748
0.740
0.734
0.736
0.730
0.756
0.748
0.790
0.802
0.760
0.778
0.772
0.726
0.696
0.700
0.722
0.710
0.714
0.686
0.686
0.676
0.674
0.674
0.672
0.684
0.702
0.738
0.780
0.824
0.816
0.848
0.850
0.784
0.782
0.818
0.782
0.764
0.838
0.804
0.770
0.800
0.810
0.726
0.684
0.694
0.662
0.660
0.680
0.680
0.690
0.700
0.712
0.730
0.730
0.768
0.804
0.850
0.838
0.844
0.880
0.860
0.874
0.908
0.904
0.858
0.874
0.888
0.852
0.908
0.938
0.890
0.916
0.934
0.922
0.854
0.862
0.872
0.806
0.838
0.846
0.698
0.712
0.680
0.706
0.714
0.738
0.726
0.718
0.694
0.694
0.690
0.690
0.694
0.696
0.710
0.732
0.734
0.804
0.912
0.924
0.872
0.898
0.854
0.820
0.894
0.992
0.816
0.802
0.752
0.694
0.666
0.662
0.644
0.634
0.624
0.614
0.618
0.612
0.608
0.598
0.606
0.594
0.594
0.602
0.604
0.596
0.610
0.610
0.616
0.632
0.650
0.666
0.678
0.690
0.690
0.668
0.672
0.654
0.660
0.652
0.672
0.672
0.674
0.650
0.668
0.666
0.658
0.652
0.648
0.638
0.636
0.630
0.636
0.620
0.630
0.630
0.622
0.616
0.606
0.634
0.626
0.630
0.618
0.612
0.616
0.596
0.608
0.604
0.600
0.604
0.596
0.600
0.602
0.600
0.602
0.604
0.600
0.602
0.610
0.608
0.604
0.598
0.590
0.608
0.608
0.608
0.620
0.644
0.644
0.654
0.652
0.644
0.652
0.652
0.662
0.648
0.662
0.666
0.674
0.666
0.670
0.676
0.682
0.672
0.676
0.686
0.702
0.702
0.734
0.750
0.730
0.760
0.764
0.720
0.726
0.720
0.694
0.698
0.704
0.710
0.692
0.692
0.720
0.762
0.728
0.700
0.728
0.744
0.772
0.728
0.748
0.798
0.816
0.782
0.770
0.730
0.716
0.714
0.708
0.752
0.696
0.912
0.860
0.808
0.822
0.768
0.758
0.710
0.714
0.710
0.694
0.696
0.714
0.714
0.736
0.786
0.760
0.732
0.738
0.742
0.732
0.720
0.724
0.720
0.694
0.708
0.716
0.712
0.712
0.714
0.724
0.692
0.718
0.722
0.698
0.710
0.718
0.724
0.740
0.750
0.776
0.746
0.718
0.708
0.708
0.688
0.708
0.730
0.736
0.718
0.736
0.756
0.744
0.706
0.706
0.692
0.664
0.668
0.670
0.666
0.670
0.682
0.696
0.686
0.682
0.678
0.652
0.658
0.652
0.646
0.666
0.640
0.660
0.672
0.670
0.654
0.670
0.660
0.670
0.656
0.668
0.660
0.666
0.674
0.670
0.678
0.662
0.680
0.676
0.678
0.682
0.724
0.754
0.736
0.774
0.766
0.742
0.738
0.714
0.710
0.708
0.702
0.682
0.652
0.658
0.662
0.670
0.676
0.688
0.692
0.708
0.688
0.692
0.682
0.678
0.662
0.658
0.638
0.632
0.620
0.628
0.638
0.640
0.672
0.692
0.710
0.706
0.690
0.696
0.696
0.714
0.706
0.702
0.698
0.698
0.678
0.660
0.660
0.654
0.642
0.654
0.664
0.704
0.758
0.776
0.736
0.738
0.760
0.728
0.740
0.752
0.708
0.714
0.712
0.696
0.696
0.714
0.724
0.722
0.732
0.754
0.752
0.764
0.756
0.732
0.728
0.754
0.772
0.760
0.796
0.790
0.784
0.732
0.746
0.736
0.714
0.696
0.698
0.710
0.720
0.742
0.734
0.726
0.718
0.704
0.680
0.690
0.684
0.684
0.680
0.650
0.676
0.658
0.650
0.660
0.664
0.678
0.668
0.658
0.668
0.688
0.694
0.700
0.732
0.742
0.758
0.754
0.732
0.678
0.680
0.670
0.676
0.674
0.682
0.702
0.790
0.794
0.808
0.822
0.774
0.760
0.740
0.702
0.694
0.696
0.702
0.702
0.738
0.720
0.710
0.850
0.896
0.856
0.820
0.762
0.726
0.686
0.680
0.676
0.688
0.718
0.712
0.724
0.758
0.776
0.778
0.792
0.778
0.770
0.774
0.856
0.910
0.864
0.834
0.814
0.772
0.814
0.826
0.802
0.744
0.724
0.690
0.676
0.666
0.666
0.686
0.682
0.696
0.698
0.704
0.680
0.674
0.674
0.672
0.656
0.662
0.656
0.660
0.656
0.660
0.640
0.656
0.672
0.684
0.686
0.690
0.684
0.694
0.714
0.724
0.728
0.736
0.722
0.704
0.686
0.712
0.780
0.862
0.872
0.820
0.786
0.780
0.818
0.832
0.854
0.828
0.832
0.798
0.830
0.864
0.920
0.858
0.858
0.842
0.816
0.778
0.744
0.696
0.712
0.708
0.720
1.028
1.102
1.118
1.096
1.054
0.956
0.966
0.976
0.968
0.966
0.952
0.870
0.934
0.946
0.992
1.004
0.856
0.868
0.912
0.946
1.030
1.060
1.030
0.936
0.844
0.802
0.776
0.728
0.854
1.192
1.112
1.022
1.014
0.978
0.962
0.882
0.876
0.878
0.914
1.016
1.080
1.066
0.914
0.886
0.870
0.862
0.836
0.788
0.796
0.774
0.800
0.868
0.888
0.872
0.874
0.892
0.932
0.964
0.962
0.878
0.824
0.768
0.686
0.762
0.744
0.804
0.812
0.892
0.866
0.828
0.902
0.934
0.914
0.910
0.940
0.948
0.926
0.922
0.830
0.814
0.848
0.780
0.766
0.738
0.748
0.782
1.006
1.016
0.926
0.900
0.998
1.018
1.004
0.978
0.876
0.866
0.812
0.870
1.010
0.936
0.968
0.950
0.952
0.972
0.912
0.830
0.806
0.780
0.724
0.804
0.958
0.956
0.892
0.886
0.944
0.958
0.956
0.950
0.870
0.892
0.864
0.928
0.952
1.002
1.070
1.030
0.900
0.822
0.786
0.762
0.748
0.920
1.044
1.102
1.090
0.922
0.876
0.918
0.948
0.978
0.858
0.868
0.932
0.988
0.988
0.876
0.844
0.838
0.754
0.744
0.726
0.726
0.700
0.680
0.712
0.736
0.760
0.756
0.816
0.956
0.898
0.852
0.900
0.946
0.936
0.904
0.964
1.016
0.998
0.864
0.748
0.772
0.872
1.062
1.092
1.058
0.976
0.952
0.926
0.942
0.994
0.908
0.816
0.784
0.818
0.812
0.918
0.948
0.988
0.918
0.890
0.814
0.810
0.832
0.896
0.960
0.964
0.988
1.018
1.010
0.878
0.870
0.928
1.114
1.104
1.000
1.062
1.108
0.936
0.920
0.978
0.972
0.982
1.046
1.128
1.182
1.152
1.148
1.160
1.126
1.082
1.032
0.970
0.862
0.822
0.790
0.908
1.064
0.986
1.024
1.042
1.026
0.956
0.850
0.852
0.920
1.088
1.078
1.056
1.010
0.964
0.864
0.870
0.898
0.946
0.948
0.928
0.850
0.838
0.826
0.800
0.758
0.714
0.726
0.728
0.752
0.788
0.786
0.754
0.766
0.774
0.780
0.782
0.832
0.894
1.016
1.038
0.958
0.936
0.970
0.916
0.852
0.786
0.816
0.932
1.060
1.106
1.100
0.928
0.878
0.908
0.812
0.778
0.788
0.944
1.246
1.126
1.142
1.036
1.086
1.106
0.984
0.946
1.070
1.090
1.078
0.994
1.018
0.892
0.890
0.978
1.082
1.086
0.950
0.972
1.004
0.958
1.050
1.050
1.044
0.942
0.952
0.884
0.898
0.876
0.938
0.964
0.926
0.850
0.880
0.916
0.928
0.854
0.860
0.822
0.950
0.946
1.068
0.944
0.972
0.946
0.854
0.850
0.938
0.970
0.908
0.934
0.916
0.928
0.934
0.906
0.818
0.838
0.780
0.952
1.052
1.096
0.976
0.876
0.818
0.752
0.744
0.788
0.948
1.106
1.056
0.978
0.882
0.828
0.814
1.106
1.210
1.116
1.070
0.902
0.852
0.824
0.806
1.074
1.196
1.208
1.166
1.178
1.180
1.128
0.930
0.862
0.992
1.124
1.188
1.212
1.168
1.132
1.092
1.076
1.066
1.064
1.104
1.090
1.070
0.972
1.012
1.042
1.062
1.068
1.056
1.026
1.024
1.024
0.996
0.904
0.944
1.058
1.102
1.124
1.164
1.162
1.152
1.028
0.926
0.928
1.008
1.060
0.958
1.024
1.130
1.112
1.046
0.910
0.850
0.824
0.872
0.970
1.160
1.198
1.140
1.008
0.920
0.864
0.950
0.966
0.886
0.890
0.924
0.922
0.862
0.906
0.948
0.998
1.034
1.054
1.040
1.022
1.010
0.954
0.852
0.860
0.840
0.850
0.976
1.194
1.124
1.106
1.112
1.046
0.928
0.830
0.770
0.734
0.786
0.846
1.078
1.082
1.084
1.110
1.086
1.054
1.052
1.060
1.034
1.038
1.074
1.120
1.100
0.968
1.040
1.030
1.106
1.110
1.094
0.942
0.952
1.002
1.070
1.098
1.104
1.134
1.102
1.134
1.142
1.066
0.924
0.944
0.880
1.072
1.140
1.104
1.004
0.920
0.976
0.956
0.964
0.996
1.062
1.084
1.028
0.884
0.864
0.882
0.962
1.024
1.118
1.140
1.108
1.068
1.022
0.976
1.040
0.914
0.926
0.988
0.996
0.960
0.904
0.816
0.708
0.700
0.684
0.678
0.664
0.668
0.668
0.672
0.682
0.690
0.686
0.674
0.662
0.646
0.666
0.680
0.918
0.870
0.878
0.884
0.936
0.990
1.026
1.078
1.116
1.108
0.920
0.826
0.858
1.158
1.122
1.176
1.206
1.100
1.124
1.156
1.198
1.212
1.182
1.042
1.014
1.094
1.120
1.008
0.960
1.040
1.038
1.090
1.156
1.050
1.002
0.888
0.912
0.906
0.948
1.136
1.182
1.168
1.134
1.050
1.044
1.076
1.126
1.012
1.072
0.966
0.896
0.888
0.932
0.980
0.982
0.916
0.840
0.838
0.852
0.910
0.962
1.018
1.104
1.142
1.110
1.064
0.944
0.908
0.986
0.914
1.026
1.220
1.138
1.176
0.980
1.000
1.076
1.202
1.246
1.216
1.192
1.104
1.158
1.222
1.236
1.180
1.054
0.950
1.014
1.170
1.062
1.082
1.068
1.108
1.120
1.128
1.068
1.094
0.940
0.964
1.072
1.178
1.166
1.066
1.036
1.022
0.990
1.066
1.124
1.196
1.182
1.142
1.120
1.090
1.036
0.992
0.930
0.854
0.892
0.998
1.090
1.074
0.912
0.876
0.962
1.004
1.038
1.044
1.000
1.058
1.008
1.044
1.104
1.076
1.128
1.130
1.112
1.002
0.906
0.834
0.898
1.002
1.200
1.186
1.170
1.166
1.040
0.920
0.942
0.906
0.884
0.936
1.018
1.090
1.004
1.052
1.056
1.004
0.996
0.878
0.886
0.942
0.972
1.038
0.922
1.004
1.194
1.188
1.058
1.022
1.030
1.060
1.162
1.170
1.062
1.078
0.986
1.032
1.112
1.054
1.114
1.106
0.934
0.878
0.848
0.898
1.144
1.210
1.122
1.068
1.062
1.040
1.036
1.064
1.062
1.038
0.984
0.962
0.964
0.984
0.874
0.916
0.896
1.052
1.182
1.118
1.168
1.164
1.134
1.014
0.942
1.002
1.056
1.112
1.048
0.996
0.966
0.944
0.890
0.836
0.778
0.844
1.044
0.982
0.986
1.082
1.112
1.104
1.026
0.970
0.970
1.036
1.196
1.082
1.122
1.170
1.212
1.240
1.236
1.268
1.202
1.184
1.162
1.098
0.894
0.862
0.946
1.216
1.210
1.224
1.218
1.116
1.098
1.152
1.166
1.018
0.918
1.006
1.232
1.216
1.190
1.132
1.148
1.142
0.932
0.770
0.798
0.900
1.076
1.102
1.180
1.222
1.234
1.198
1.122
1.080
1.104
1.104
1.078
1.066
0.920
0.998
1.092
1.172
1.118
1.000
1.010
1.058
0.982
0.974
0.942
0.928
0.916
0.914
0.936
0.994
0.928
0.942
0.982
0.848
1.124
1.116
1.088
1.098
1.088
1.116
1.142
1.080
1.008
1.092
1.132
1.134
1.110
1.136
1.148
1.102
1.008
1.182
1.174
1.046
1.128
1.030
0.942
0.878
0.944
1.002
0.960
0.968
0.858
0.806
0.744
0.706
0.688
0.674
0.660
0.642
0.630
0.634
0.620
0.640
0.642
0.658
0.668
0.668
0.692
0.694
0.744
0.812
0.900
0.904
0.894
0.930
0.942
0.932
0.956
0.932
0.950
0.916
0.840
0.840
0.862
0.858
0.916
0.938
0.920
0.922
0.906
0.870
0.890
0.962
0.892
0.966
1.020
0.898
0.834
0.790
0.958
0.980
1.028
1.032
1.028
0.988
0.982
0.956
0.992
1.022
0.946
0.978
1.000
0.934
0.962
0.908
0.802
0.760
0.736
0.718
0.720
0.750
0.798
0.946
1.046
1.014
1.004
0.986
0.992
1.040
1.040
1.094
1.050
1.112
1.030
0.894
0.990
1.036
0.866
0.764
0.780
0.720
0.700
0.736
0.932
0.856
0.910
0.960
0.888
0.874
0.918
0.988
1.086
1.102
1.076
1.066
1.028
0.998
1.076
1.112
1.184
1.178
1.040
1.010
0.958
0.938
1.006
1.028
0.940
0.890
0.978
1.020
0.950
0.938
0.896
0.826
0.804
0.834
0.962
0.920
0.948
0.934
0.906
0.846
0.788
0.800
0.838
0.852
0.942
1.040
1.060
1.066
1.038
0.988
0.930
0.972
1.052
1.004
1.018
1.148
1.128
1.036
1.082
1.060
1.024
0.948
0.920
0.896
0.870
0.858
0.814
0.708
0.722
0.688
0.684
0.660
0.660
0.650
0.656
0.648
0.646
0.632
0.618
0.616
0.624
0.614
0.600
0.592
0.592
0.586
0.590
0.608
0.626
0.652
0.678
0.688
0.688
0.724
0.776
0.918
1.038
0.998
0.858
0.820
0.804
0.778
0.754
0.716
0.878
1.038
1.074
1.016
1.094
1.068
1.024
0.998
0.932
1.154
1.182
1.168
1.122
1.082
1.056
0.968
0.960
1.004
1.070
1.144
1.102
1.040
1.056
1.044
1.068
1.072
1.074
1.104
1.100
1.118
1.006
1.078
1.146
1.154
1.138
1.136
1.114
1.138
0.960
0.916
0.852
0.764
0.710
0.714
0.738
0.834
0.864
0.840
0.898
0.982
0.938
1.006
1.020
1.020
1.030
1.050
1.064
0.946
0.842
0.880
0.870
0.900
1.024
1.164
1.202
1.218
1.184
1.112
1.182
1.182
1.114
1.122
1.058
1.110
1.110
0.972
1.024
1.008
0.992
0.958
0.844
0.896
0.978
1.016
1.016
0.978
0.930
0.810
0.766
0.702
0.726
0.772
0.932
0.924
0.924
0.946
0.954
0.838
0.806
0.916
1.052
1.046
1.032
1.048
1.024
1.054
0.976
1.034
1.068
1.042
0.970
0.852
0.788
0.754
0.868
1.036
0.910
0.994
1.032
1.086
1.018
1.028
0.922
0.950
0.942
0.886
0.944
1.018
1.030
1.052
1.026
0.946
0.922
0.978
1.080
1.122
1.080
1.068
0.914
0.944
1.072
1.038
1.118
1.128
1.104
1.052
1.002
0.962
0.854
0.846
0.752
0.818
0.814
0.914
0.916
0.958
0.926
0.858
0.938
0.994
0.980
0.938
0.890
0.870
0.892
0.898
0.902
0.924
0.946
0.918
0.958
0.992
1.034
1.052
1.096
1.088
1.034
0.940
0.930
0.874
0.816
0.884
0.972
1.050
1.110
1.088
1.058
1.060
1.100
1.110
1.132
1.138
1.092
1.136
1.134
1.084
1.154
1.100
1.104
1.096
1.026
1.024
0.868
0.814
0.866
0.934
1.112
1.130
1.118
1.088
0.950
0.848
0.928
0.882
0.750
0.740
0.696
0.684
0.662
0.638
0.624
0.612
0.614
0.602
0.608
0.596
0.590
0.586
0.586
0.588
0.588
0.594
0.612
0.618
0.612
0.612
0.614
0.620
0.652
0.654
0.672
0.680
0.678
0.670
0.684
0.690
0.692
0.696
0.706
0.788
0.916
0.966
0.902
0.860
0.878
0.864
0.872
0.870
0.838
0.886
0.918
0.974
1.000
1.054
1.018
1.062
1.078
1.010
1.086
1.144
1.112
1.138
1.056
1.018
1.100
1.042
1.056
1.046
1.050
1.090
1.066
0.966
1.008
1.014
0.972
0.988
0.968
0.916
0.964
0.980
1.006
0.870
0.856
0.814
0.844
0.802
0.730
0.824
0.906
0.922
0.996
1.026
0.960
0.884
0.904
0.942
1.050
1.070
1.052
0.956
0.964
0.884
0.846
0.864
0.904
0.880
0.836
0.846
0.890
0.974
1.032
0.958
1.026
1.038
1.026
0.968
0.856
0.852
0.898
0.984
1.074
1.030
0.938
0.980
0.994
0.982
0.920
0.940
0.904
0.928
0.910
0.912
0.934
0.908
0.878
0.864
0.836
0.870
0.906
0.854
1.010
1.044
0.970
0.850
0.828
0.824
0.928
0.980
0.972
0.916
0.852
0.854
0.830
0.822
0.792
0.782
0.876
0.936
0.980
0.918
0.830
0.808
0.760
0.764
0.776
0.770
0.792
0.828
0.840
0.850
0.900
0.932
0.904
0.890
0.912
0.922
0.950
0.984
1.048
1.050
0.936
0.880
1.040
1.088
1.060
1.060
0.980
1.004
1.024
0.968
1.036
1.082
0.940
0.904
1.014
0.976
1.082
1.114
1.088
1.094
1.154
1.140
1.186
1.264
1.290
1.184
1.170
1.144
1.112
1.020
1.044
1.112
1.132
1.106
1.104
1.082
1.096
1.150
1.138
1.064
1.160
1.184
1.082
1.016
0.946
0.946
0.946
0.884
0.870
0.850
0.830
0.776
0.790
0.806
0.876
0.922
1.012
1.032
1.056
1.036
1.068
1.072
0.980
0.896
0.914
1.044
1.124
1.058
1.024
0.962
0.924
0.932
0.848
0.800
0.788
0.814
0.980
0.976
1.060
1.104
1.128
1.130
1.164
1.068
1.008
1.022
1.112
1.082
0.938
0.980
0.952
0.858
0.840
0.778
0.738
0.722
0.762
0.898
0.988
1.044
1.078
1.064
0.908
0.954
1.074
1.112
1.058
0.916
0.938
1.012
1.116
1.080
0.940
0.964
1.024
1.038
1.014
1.022
0.996
0.960
0.922
0.890
0.822
0.852
0.820
0.920
1.088
1.080
1.078
1.074
1.084
1.126
1.100
1.044
1.066
1.122
1.130
0.986
0.998
1.028
1.016
0.998
1.026
0.986
0.956
0.942
0.876
0.846
0.836
0.902
1.004
1.130
1.130
1.152
1.180
1.184
1.154
1.172
1.136
1.052
1.116
1.146
1.100
0.992
0.878
0.806
0.740
0.704
0.698
0.690
0.716
0.696
0.720
0.758
0.988
1.014
1.020
0.936
0.818
0.862
0.898
0.962
0.976
0.976
0.982
0.968
0.956
0.960
0.958
0.976
1.024
1.044
1.062
1.116
1.102
1.068
1.104
1.028
1.000
0.912
0.928
1.120
1.172
1.134
1.108
1.012
0.960
0.966
0.986
0.876
0.912
1.030
1.096
1.042
0.974
0.864
0.798
0.752
0.716
0.700
0.692
0.720
0.734
0.850
1.004
0.964
0.998
1.012
0.958
0.830
0.836
0.918
0.898
0.986
1.026
1.068
1.106
1.108
1.010
0.986
0.948
0.918
0.858
0.804
0.822
0.790
0.806
0.874
0.874
1.022
1.052
0.960
0.936
0.960
0.862
0.818
0.842
0.856
0.840
0.872
0.882
0.934
1.044
1.120
0.986
0.914
0.874
0.864
0.886
0.876
0.840
0.930
0.998
1.022
0.984
0.818
0.760
0.730
0.712
0.748
0.880
1.004
1.020
0.982
0.970
0.962
0.962
0.986
0.942
0.926
0.894
0.922
0.922
0.994
1.134
1.150
0.990
0.910
0.924
0.910
0.804
0.856
0.878
1.002
1.018
0.926
0.872
0.822
0.770
0.788
0.780
0.778
0.788
0.804
0.854
0.866
0.854
0.822
0.786
0.770
0.750
0.802
0.920
0.992
1.078
1.118
1.140
1.104
1.122
1.106
0.934
0.832
0.836
0.930
0.960
0.974
0.954
0.868
0.834
0.862
0.884
0.892
0.884
0.848
0.838
0.776
0.730
0.732
0.726
0.788
0.952
0.990
1.010
1.012
0.988
0.962
0.948
0.946
0.908
0.830
0.824
0.868
0.824
0.862
0.940
0.834
0.836
0.772
0.724
0.714
0.702
0.708
0.742
0.850
0.856
0.952
0.954
0.960
0.946
0.854
0.928
0.982
1.054
1.088
1.086
1.054
1.014
1.008
0.980
0.890
0.812
0.818
0.940
1.140
1.124
1.182
1.162
1.126
1.020
0.920
0.878
0.870
0.840
0.818
0.864
0.988
1.070
1.220
1.148
0.946
0.956
1.026
0.990
1.112
1.216
1.246
1.212
1.114
1.136
1.238
1.238
1.170
1.060
1.028
1.046
1.064
1.184
1.148
0.994
0.848
0.816
0.858
0.922
0.946
1.020
0.912
1.000
1.190
1.142
1.164
1.122
1.080
1.068
1.072
1.066
1.114
1.088
1.134
1.108
0.966
0.964
1.046
1.080
1.092
1.082
1.156
1.126
1.026
1.012
0.972
1.052
1.194
1.240
1.214
1.098
0.984
1.078
1.180
1.232
1.196
1.178
1.150
1.134
1.078
1.040
1.034
0.936
0.878
0.848
0.826
0.860
1.252
1.174
1.100
1.074
1.002
1.038
1.110
1.098
1.078
1.008
1.010
1.106
1.086
0.968
1.036
1.280
1.242
1.242
1.288
1.292
1.278
1.216
1.062
0.934
0.964
1.110
1.196
1.118
1.096
1.142
1.156
1.146
1.166
1.138
1.148
1.144
1.172
1.164
1.154
1.010
0.900
0.968
1.176
1.262
1.256
1.264
1.250
1.234
1.086
1.112
1.154
1.202
1.076
1.006
1.048
1.120
1.182
1.160
1.076
0.996
1.042
1.112
1.174
1.170
1.010
0.934
0.998
1.092
1.164
1.028
0.970
1.034
1.124
1.076
1.126
1.110
1.112
1.030
0.880
0.836
0.960
1.074
1.014
1.072
1.160
1.216
1.212
1.206
1.206
1.188
1.108
1.090
1.190
1.162
1.180
1.224
1.222
1.202
0.966
0.944
0.978
0.992
1.210
1.168
1.222
1.198
1.180
0.966
0.950
0.998
1.042
1.130
1.188
1.164
1.160
1.146
1.016
0.926
0.902
0.880
1.262
1.216
1.216
1.248
1.222
1.200
1.132
1.106
1.054
0.872
0.912
1.094
1.280
1.204
1.212
1.180
1.040
0.970
1.006
1.018
1.152
1.162
1.202
1.206
1.168
1.106
1.010
1.002
1.106
1.188
1.192
1.152
1.036
0.956
0.970
1.056
0.990
1.000
1.102
1.192
1.196
1.162
1.102
0.934
0.940
0.932
0.998
1.004
0.900
0.876
0.848
0.842
0.866
0.936
0.980
0.984
0.952
1.010
0.992
1.024
1.054
1.074
1.094
0.954
0.990
1.118
1.162
1.150
1.110
1.000
0.982
0.970
1.018
1.112
1.104
1.078
1.024
0.962
0.986
0.988
1.128
1.186
1.146
0.984
0.886
0.962
1.006
1.046
0.980
1.020
1.038
1.054
1.128
1.018
1.078
1.130
1.186
1.136
1.146
1.116
0.934
0.922
0.956
1.072
1.126
1.104
1.042
0.934
0.964
1.036
1.020
1.022
1.084
1.126
0.956
0.920
0.988
0.932
0.958
1.040
1.086
0.974
0.980
1.070
1.120
1.058
1.102
1.092
0.968
0.992
1.112
1.106
1.100
1.118
1.116
1.192
1.216
1.166
1.154
1.182
1.210
1.222
1.240
1.122
1.158
1.146
1.102
1.082
0.928
0.892
1.160
1.290
1.232
1.210
1.134
1.070
1.002
0.932
1.002
1.162
1.102
1.068
1.132
1.120
1.088
1.050
1.042
1.042
1.038
1.008
0.952
0.912
0.914
0.882
0.954
1.096
1.164
1.184
1.124
1.082
1.094
1.128
1.126
1.154
1.162
1.132
1.114
1.106
1.014
1.142
1.140
1.026
1.046
1.016
1.060
1.058
0.964
0.962
1.002
0.948
1.054
1.094
1.006
1.040
1.060
1.082
0.970
1.000
1.056
1.054
1.188
1.240
1.200
1.168
1.178
1.098
0.938
0.912
0.862
0.864
0.892
0.964
1.090
1.132
1.036
1.064
1.100
1.126
1.148
1.174
1.178
1.142
1.166
1.158
1.068
1.144
1.214
1.120
1.184
1.228
1.036
0.916
0.860
0.928
0.954
1.140
1.208
1.200
1.128
1.078
1.022
0.986
1.016
1.024
0.992
1.098
1.138
1.066
1.098
1.104
1.148
1.190
1.136
1.160
1.164
1.168
1.150
1.126
0.998
0.932
0.826
0.778
0.750
0.738
0.730
0.738
0.728
0.724
0.744
0.750
0.768
0.764
0.784
0.790
0.754
0.748
0.746
0.838
0.872
0.904
0.818
0.774
0.762
0.814
0.832
0.936
1.062
1.058
1.086
1.142
1.154
1.074
1.116
1.078
1.102
1.138
1.102
1.116
1.122
1.040
0.946
0.990
1.040
1.074
1.040
1.006
0.978
1.002
1.020
1.018
0.962
0.976
1.046
1.034
0.952
0.962
1.098
1.042
1.062
1.096
1.002
1.010
0.948
0.966
0.958
0.848
0.842
0.824
0.986
1.072
1.108
1.090
1.074
1.032
0.988
0.948
0.930
0.864
0.840
0.906
1.028
1.082
1.122
1.084
0.986
1.020
1.028
1.000
1.020
0.980
0.996
0.978
0.968
0.968
1.034
1.168
1.260
1.268
1.314
1.340
1.352
1.242
1.052
0.958
0.962
0.872
0.792
0.772
0.754
0.780
0.842
0.968
0.966
0.872
0.854
0.810
0.840
0.832
0.906
1.054
1.070
1.022
1.090
1.122
1.100
1.038
0.970
0.886
0.820
0.850
0.822
0.814
0.824
0.808
0.860
0.900
0.886
0.936
0.902
0.848
0.862
0.900
0.946
0.936
0.846
0.728
0.758
0.736
0.746
0.806
0.874
0.978
0.930
0.916
0.882
0.862
0.792
0.760
0.812
0.866
0.892
0.902
0.964
0.972
0.972
0.948
0.828
0.968
0.902
0.956
0.860
0.822
0.846
0.838
0.922
0.836
0.978
0.878
0.904
0.932
0.908
0.954
0.924
0.948
0.982
0.892
0.892
0.854
0.870
0.864
0.874
0.894
0.920
0.960
0.926
0.890
0.888
0.900
0.934
0.960
0.938
0.884
0.926
0.936
0.946
0.896
0.900
0.938
0.868
0.958
0.968
0.916
0.832
0.810
0.764
0.748
0.694
0.688
0.694
0.700
0.714
0.740
0.746
0.760
0.760
0.758
0.748
0.716
0.744
0.840
1.080
0.992
0.970
1.008
1.016
0.914
0.890
0.898
0.864
0.846
1.050
1.124
1.068
1.142
1.162
1.192
1.206
1.126
1.068
0.978
0.864
0.874
0.942
0.946
0.972
1.034
1.134
1.178
1.138
1.064
0.960
0.944
0.894
0.932
1.078
1.212
1.198
1.226
1.190
1.132
1.098
1.086
0.948
0.944
0.840
0.764
0.950
1.034
0.980
1.026
1.054
1.038
1.040
1.030
0.916
0.892
0.870
0.952
1.080
1.068
1.062
1.090
1.116
1.050
1.004
0.974
0.856
0.902
1.006
1.068
1.098
1.080
1.072
1.064
1.090
1.106
1.098
1.070
1.046
1.044
1.056
1.026
1.010
0.992
0.994
1.014
1.046
1.004
0.998
1.016
0.980
0.914
0.978
1.056
1.044
1.066
1.062
1.042
1.008
1.022
1.036
1.092
1.072
1.084
1.064
0.972
0.922
0.922
0.898
0.888
0.866
0.872
0.828
0.822
0.808
0.780
0.766
0.754
0.778
0.778
0.754
0.896
0.944
0.930
1.014
1.054
1.082
1.118
1.136
1.094
0.948
0.870
0.892
1.004
1.064
0.990
1.072
1.076
1.046
1.088
1.118
1.154
1.150
1.102
1.112
1.178
1.112
1.024
0.876
0.812
0.860
0.958
1.050
0.948
1.116
1.046
1.028
1.084
1.126
1.146
1.148
1.148
1.118
1.098
1.030
1.098
1.176
1.184
1.178
1.146
1.138
1.118
1.114
1.192
1.150
1.126
1.102
1.098
1.084
1.138
1.050
0.970
0.860
0.848
0.798
0.926
1.068
0.990
1.058
1.092
1.070
1.092
1.086
1.084
1.080
1.142
1.110
1.136
1.124
1.066
0.888
0.882
0.858
0.770
0.736
0.724
0.696
0.696
0.682
0.684
0.692
0.690
0.682
0.678
0.676
0.670
0.668
0.664
0.682
0.680
0.672
0.686
0.690
0.726
0.710
0.720
0.790
0.888
0.890
0.908
0.902
0.860
0.802
0.728
0.714
0.706
0.720
0.808
0.880
0.890
0.918
0.940
0.888
0.800
0.854
0.932
1.032
0.982
0.916
0.954
0.862
0.826
0.792
0.766
0.740
0.736
0.716
0.718
0.726
0.770
0.868
1.010
1.000
1.022
0.934
0.974
0.872
0.748
0.768
0.722
0.692
0.684
0.702
1.042
1.044
1.158
1.078
1.050
1.148
1.148
1.214
1.240
1.166
1.052
0.948
1.038
1.196
1.270
1.278
1.094
1.114
1.032
0.926
0.836
0.772
0.856
1.006
1.048
1.028
0.940
0.896
0.910
1.018
1.042
0.914
0.954
1.078
1.170
1.054
1.130
1.188
1.182
1.086
0.974
1.016
1.094
1.144
1.118
1.112
1.108
1.130
1.086
1.066
0.896
0.872
0.930
1.064
1.144
1.090
1.016
1.024
1.036
1.060
1.046
1.036
0.914
0.952
1.018
1.164
1.170
1.166
1.164
1.120
1.108
1.134
1.108
0.946
0.998
0.912
0.918
0.872
0.818
0.806
1.050
1.054
0.954
0.878
0.936
1.060
1.132
1.118
1.050
0.930
0.864
0.796
0.764
0.784
1.122
1.196
1.058
1.150
1.144
1.092
0.896
0.862
0.862
0.858
0.868
1.154
1.024
1.088
1.132
1.232
1.204
0.980
0.928
1.006
0.934
1.098
1.196
1.172
1.156
1.130
1.116
1.124
1.158
1.168
1.068
1.032
1.078
1.140
1.162
1.100
1.110
1.130
1.152
1.196
1.196
1.236
1.230
1.202
1.196
1.188
1.240
1.236
1.082
1.056
1.112
1.260
1.220
1.148
1.120
1.172
1.186
1.142
1.016
0.940
1.004
1.082
1.090
1.034
0.982
0.916
0.878
0.852
0.808
0.866
1.000
1.054
1.074
0.968
1.014
1.096
1.186
1.134
1.068
1.062
1.004
0.904
0.912
1.008
1.118
1.050
1.108
1.108
1.016
1.012
1.104
1.196
1.178
1.184
1.136
1.078
1.020
1.010
0.904
0.978
1.190
1.234
1.192
1.200
1.226
1.274
1.270
1.238
1.184
1.112
1.134
1.118
1.026
1.098
1.196
1.230
1.198
1.128
1.148
1.162
1.160
1.022
0.976
0.886
0.836
0.908
0.908
1.008
1.122
1.162
1.156
1.126
1.064
1.046
1.036
1.058
1.062
1.084
1.096
1.102
1.114
1.134
1.094
1.064
1.206
1.226
1.178
1.056
1.122
1.108
1.070
0.948
0.948
0.896
0.842
0.844
0.876
0.754
0.764
0.752
0.730
0.730
0.742
0.890
1.058
1.080
1.128
1.172
1.098
1.090
0.978
0.928
1.046
1.134
1.098
0.948
0.902
0.880
0.960
1.140
1.208
1.172
1.178
1.136
1.152
1.190
1.138
1.128
1.076
1.050
0.994
1.040
1.110
1.184
1.196
1.152
1.110
1.118
0.940
0.926
0.894
0.848
0.760
0.766
0.726
0.820
0.992
0.942
0.932
0.888
0.814
0.770
0.722
0.734
0.738
0.742
0.756
0.728
0.704
0.686
0.668
0.642
0.608
0.618
0.608
0.596
0.594
0.600
0.628
0.668
0.724
0.706
0.642
0.666
0.660
0.686
0.688
0.706
0.746
0.724
0.704
0.690
0.678
0.694
0.678
0.690
0.708
0.876
0.876
0.866
0.914
0.954
0.992
1.054
1.100
1.118
1.050
1.004
0.910
0.862
0.826
0.808
0.798
0.742
0.768
0.818
0.846
0.878
0.902
0.842
0.778
0.766
0.772
0.822
0.860
0.910
0.976
1.036
1.022
0.982
0.986
0.972
0.978
0.986
0.972
0.984
1.036
1.020
1.028
1.060
1.104
1.128
1.076
1.122
1.128
1.096
1.002
0.988
1.080
1.170
1.146
1.118
1.068
1.080
1.130
1.108
1.040
1.100
1.104
1.146
1.162
1.178
1.142
1.072
1.152
1.204
1.136
1.156
1.158
1.110
1.188
1.192
1.206
1.202
1.114
1.074
1.108
1.092
0.950
0.900
0.912
0.988
1.048
1.098
1.098
0.980
0.986
1.110
1.150
1.068
1.120
1.174
1.142
1.080
1.036
1.046
1.046
0.992
1.016
1.028
0.910
1.028
0.914
0.968
0.844
0.818
0.794
0.988
1.116
1.096
1.064
1.076
0.990
0.994
1.034
1.048
1.078
1.080
1.084
1.078
1.108
1.060
1.066
1.118
1.110
1.046
1.106
1.144
1.064
0.916
0.956
1.010
1.028
1.040
1.044
1.010
1.042
1.040
1.040
1.014
0.956
1.004
1.034
1.020
0.982
0.980
0.964
0.986
0.946
0.848
0.840
0.842
0.836
0.968
1.056
0.990
0.950
0.994
1.010
1.020
1.008
0.974
0.962
1.000
1.076
1.114
1.052
0.966
0.980
1.014
1.052
1.070
1.020
1.004
0.910
0.926
0.958
1.018
1.086
1.090
1.054
1.028
1.086
1.100
1.068
0.988
1.050
1.048
1.074
1.022
0.996
0.944
0.896
0.864
0.820
0.820
0.804
0.752
0.754
0.748
0.792
0.786
0.776
0.714
0.718
0.704
0.746
0.948
0.974
0.940
1.006
1.068
1.090
1.074
1.048
1.072
1.104
1.130
1.136
1.136
1.146
1.118
1.128
1.142
1.014
0.948
0.914
1.140
1.150
1.152
1.150
1.070
1.028
1.012
1.062
1.120
1.118
1.024
1.104
1.132
1.222
1.196
1.140
1.068
0.930
0.968
1.042
0.884
0.974
1.074
0.876
0.940
0.982
0.982
0.986
0.934
0.892
0.786
0.774
0.818
0.892
1.022
1.058
1.072
1.090
1.108
1.124
1.150
1.206
1.152
1.212
1.230
1.208
1.232
1.218
1.190
1.078
1.082
1.124
1.222
1.280
1.246
1.206
1.112
1.116
1.076
1.016
1.132
1.190
1.164
1.162
1.116
1.060
0.948
0.890
0.960
1.168
1.160
1.070
1.010
1.004
0.944
0.906
0.884
0.896
0.944
0.996
1.026
1.032
1.034
0.998
1.022
1.090
1.028
1.068
1.072
1.034
1.092
1.086
0.946
0.912
0.956
0.906
0.872
0.876
0.870
0.826
0.862
0.878
0.848
0.792
0.778
0.744
0.734
0.764
0.928
1.022
0.992
1.002
0.994
0.882
0.836
0.804
0.844
0.828
0.806
0.754
0.736
0.730
0.720
0.730
0.734
0.728
0.732
0.732
0.716
0.692
0.686
0.674
0.668
0.662
0.670
0.676
0.692
0.692
0.670
0.672
0.692
0.710
0.700
0.686
0.670
0.676
0.678
0.676
0.670
0.690
0.692
0.782
0.858
0.836
0.792
0.818
0.810
0.758
0.770
0.802
0.766
0.818
0.922
0.830
0.854
0.796
0.754
0.770
0.752
0.760
0.762
0.706
0.754
0.744
0.728
0.708
0.716
0.726
0.716
0.712
0.720
0.714
0.738
0.756
0.858
0.938
0.960
0.998
1.040
1.034
0.926
0.862
0.866
0.930
1.056
1.140
1.118
0.970
0.994
1.062
1.092
1.094
0.916
0.904
0.852
0.838
0.904
0.932
0.982
1.068
1.036
0.894
0.862
0.928
1.032
1.072
1.064
1.040
1.000
1.020
1.044
1.038
1.088
1.146
1.134
1.072
0.952
0.888
0.946
1.000
1.056
1.006
1.058
1.046
1.006
0.938
0.980
0.970
1.006
0.974
1.014
1.030
1.010
1.052
0.952
0.888
0.940
1.042
1.074
1.052
0.992
0.940
0.938
0.948
0.970
1.008
1.036
1.036
0.942
0.880
0.916
0.974
1.020
1.076
1.074
1.032
1.010
0.930
0.870
0.880
0.858
0.836
0.908
0.864
0.794
0.786
0.810
0.832
0.834
0.832
0.874
0.892
0.872
0.840
0.850
0.912
0.892
0.958
1.010
0.930
0.950
0.986
1.004
1.012
1.040
1.058
0.956
0.990
1.014
1.010
0.998
0.994
0.942
0.928
0.984
1.018
0.984
0.980
1.016
1.008
0.934
0.922
0.940
1.008
0.978
1.036
1.100
1.088
0.958
0.966
0.996
1.062
1.098
1.070
0.974
0.970
1.014
0.986
0.998
0.980
0.964
0.894
0.866
0.844
0.876
0.902
0.924
0.920
0.932
0.948
0.896
0.912
0.924
0.880
0.944
0.938
0.858
0.902
0.938
0.932
0.944
0.996
1.018
0.968
1.000
1.012
0.912
0.904
0.902
0.820
0.816
0.818
0.916
0.992
0.958
0.906
0.900
0.936
0.978
1.012
1.058
1.088
1.090
1.120
1.124
1.040
1.028
1.056
0.968
1.012
1.006
1.020
0.866
0.838
0.814
0.828
0.834
0.852
0.840
0.886
0.972
0.942
1.010
1.076
1.056
1.048
1.032
1.034
1.058
1.122
1.148
1.088
1.084
1.036
0.996
0.954
0.966
1.018
1.046
0.988
0.984
0.946
0.946
0.904
0.900
0.922
0.846
0.844
0.858
0.882
0.876
0.954
1.010
0.998
1.000
0.956
0.908
0.938
0.928
0.930
0.936
0.968
0.992
0.964
0.980
0.996
0.930
0.876
0.896
0.856
0.864
0.912
0.924
0.870
0.882
0.864
0.822
0.776
0.764
0.732
0.750
0.726
0.748
0.782
0.834
0.874
0.826
0.796
0.806
0.796
0.806
0.798
0.726
0.718
0.714
0.686
0.682
0.694
0.684
0.688
0.700
0.700
0.706
0.688
0.690
0.696
0.686
0.692
0.742
0.790
0.838
0.844
0.810
0.918
1.000
0.884
0.930
0.890
0.846
0.820
0.788
0.740
0.710
0.682
0.702
0.726
0.784
0.848
0.824
0.804
0.778
0.760
0.782
0.794
0.858
0.866
0.856
0.840
0.794
0.766
0.704
0.674
0.632
0.662
0.638
0.650
0.684
0.732
0.776
0.792
0.790
0.750
0.692
0.688
0.668
0.670
0.666
0.662
0.636
0.646
0.640
0.652
0.658
0.672
0.648
0.688
0.704
0.694
0.688
0.708
0.722
0.700
0.716
0.718
0.666
0.678
0.658
0.640
0.632
0.632
0.640
0.678
0.700
0.706
0.676
0.688
0.700
0.672
0.692
0.710
0.732
0.736
0.732
0.700
0.660
0.672
0.668
0.740
0.884
0.900
0.916
0.926
0.852
0.782
0.728
0.728
0.752
0.866
0.824
0.792
0.816
0.842
0.800
0.814
0.754
0.754
0.754
0.808
0.806
0.768
0.724
0.700
0.702
0.700
0.724
0.770
0.826
0.838
0.892
0.900
0.892
0.898
0.916
0.840
0.870
0.948
1.026
0.938
0.954
0.836
0.824
0.794
0.748
0.722
0.766
0.838
0.874
0.964
0.814
0.824
0.792
0.814
0.854
0.976
0.908
0.756
0.728
0.668
0.666
0.638
0.648
0.642
0.640
0.662
0.646
0.664
0.682
0.700
0.706
0.686
0.696
0.724
0.734
0.732
0.746
0.752
0.722
0.702
0.736
0.810
0.956
0.876
0.920
0.904
0.872
0.824
0.814
0.872
0.870
0.844
0.834
0.864
0.926
0.978
0.982
0.980
0.958
0.934
0.818
0.764
0.686
0.682
0.730
0.920
0.902
0.946
1.012
1.028
0.942
0.860
0.826
0.840
0.870
0.888
1.010
0.948
1.000
1.090
1.082
1.112
1.122
1.082
0.984
0.888
0.928
0.930
0.924
0.946
0.866
0.856
0.886
0.832
0.896
0.932
0.946
1.040
1.100
1.100
1.026
1.008
1.042
1.074
1.032
1.092
1.162
1.142
1.050
1.158
1.226
1.274
1.142
1.214
1.032
1.130
1.250
1.282
1.288
1.246
1.240
1.160
1.120
1.138
1.084
0.976
0.966
0.986
1.074
1.096
0.916
0.888
0.878
0.804
0.846
0.898
0.926
0.842
0.792
0.802
0.822
0.874
0.998
1.016
1.002
0.984
0.966
0.880
0.810
0.834
0.826
0.918
0.966
0.920
0.918
0.834
0.816
0.930
1.080
1.162
1.134
1.114
0.970
0.914
0.884
0.896
0.894
0.868
0.818
0.830
0.848
0.876
0.868
0.918
0.956
0.910
0.848
0.798
0.780
0.824
0.822
0.858
0.920
0.938
0.878
0.822
0.834
0.898
0.942
0.854
0.824
0.842
0.872
0.854
0.902
0.878
0.794
0.756
0.736
0.718
0.702
0.712
0.720
0.714
0.704
0.708
0.696
0.678
0.666
0.650
0.638
0.630
0.610
0.626
0.646
0.710
0.818
0.838
0.908
0.964
1.028
1.056
1.066
0.978
0.958
0.906
0.914
1.172
1.130
1.162
1.046
0.996
0.934
0.906
0.984
1.050
0.896
0.854
0.826
0.918
0.914
0.988
1.086
1.138
1.110
1.070
0.886
0.828
0.868
1.024
1.248
1.208
1.224
1.174
1.132
1.100
1.074
1.104
1.096
1.144
1.168
1.090
1.114
1.164
1.158
1.058
1.072
1.066
0.982
0.934
1.020
0.980
0.960
0.986
0.894
0.844
0.812
0.770
0.720
0.720
0.736
0.846
0.918
1.000
1.078
1.044
1.026
0.964
0.976
1.032
1.134
1.228
1.282
1.176
1.286
1.354
1.338
1.228
1.280
1.372
1.234
1.194
1.194
1.084
1.090
1.076
1.106
1.156
1.132
1.174
1.202
1.222
1.238
1.226
1.200
1.092
1.076
1.166
1.156
1.016
0.990
1.062
1.090
1.040
0.904
0.808
0.884
0.992
1.092
1.162
1.142
1.106
1.054
1.032
0.992
0.928
0.830
0.862
0.898
0.888
0.902
0.932
0.900
0.912
0.910
0.832
0.754
0.676
0.706
0.696
0.716
0.768
0.826
0.820
0.806
0.764
0.766
0.744
0.780
0.786
0.782
0.754
0.720
0.686
0.650
0.530
0.670
0.614
0.606
0.588
0.578
0.574
0.556
0.554
0.554
0.554
0.548
0.540
0.536
0.528
0.526
0.532
0.544
0.558
0.568
0.586
0.582
0.592
0.602
0.628
0.658
0.664
0.648
0.652
0.650
0.658
0.654
0.628
0.610
0.594
0.592
0.586
0.578
0.578
0.566
0.568
0.566
0.574
0.582
0.600
0.576
0.598
0.588
0.578
0.576
0.572
0.582
0.606
0.658
0.638
0.620
0.622
0.614
0.608
0.610
0.616
0.620
0.628
0.622
0.622
0.612
0.614
0.612
0.588
0.580
0.600
0.632
0.860
0.820
0.872
0.870
0.828
0.694
0.674
0.678
0.666
0.650
0.664
0.682
0.702
0.764
0.728
0.672
0.668
0.662
0.664
0.696
0.686
0.702
0.678
0.684
0.656
0.660
0.636
0.628
0.622
0.618
0.638
0.658
0.664
0.656
0.650
0.660
0.704
0.730
0.762
0.762
0.710
0.654
0.670
0.648
0.628
0.620
0.624
0.610
0.600
0.598
0.596
0.584
0.576
0.568
0.572
0.566
0.562
0.554
0.558
0.564
0.576
0.596
0.630
0.686
0.704
0.716
0.722
0.680
0.656
0.638
0.644
0.640
0.640
0.634
0.660
0.680
0.668
0.640
0.642
0.644
0.652
0.656
0.656
0.648
0.644
0.612
0.614
0.606
0.590
0.600
0.620
0.628
0.658
0.634
0.656
0.652
0.658
0.678
0.692
0.676
0.654
0.666
0.686
0.732
0.700
0.740
0.774
0.822
0.810
0.864
0.944
0.972
0.936
0.878
0.836
0.792
0.710
0.682
0.724
0.852
0.830
0.806
0.962
0.934
0.928
0.850
0.812
0.824
0.828
0.836
0.902
0.928
0.892
0.924
0.992
0.982
1.008
0.920
0.866
0.906
0.822
0.832
0.796
0.758
0.736
0.890
0.928
0.922
0.882
0.786
0.786
0.764
0.884
0.924
0.792
0.784
0.786
0.806
0.824
0.852
0.770
0.760
0.748
0.744
0.768
0.772
0.760
0.774
0.738
0.722
0.728
0.716
0.688
0.680
0.682
0.690
0.722
0.784
0.822
0.838
0.822
0.818
0.796
0.744
0.764
0.740
0.698
0.670
0.662
0.658
0.666
0.654
0.660
0.660
0.664
0.672
0.676
0.670
0.678
0.680
0.684
0.686
0.688
0.670
0.658
0.660
0.656
0.670
0.718
0.726
0.740
0.742
0.746
0.756
0.744
0.750
0.714
0.732
0.720
0.730
0.712
0.712
0.700
0.734
0.718
0.696
0.692
0.672
0.664
0.670
0.658
0.658
0.662
0.656
0.658
0.654
0.662
0.664
0.672
0.710
0.704
0.720
0.690
0.676
0.662
0.634
0.616
0.598
0.606
0.588
0.604
0.594
0.596
0.600
0.592
0.590
0.572
0.564
0.566
0.556
0.566
0.556
0.558
0.560
0.574
0.592
0.614
0.620
0.598
0.608
0.604
0.602
0.590
0.594
0.618
0.612
0.632
0.674
0.684
0.656
0.628
0.630
0.644
0.660
0.642
0.648
0.664
0.644
0.660
0.682
0.710
0.692
0.736
0.714
0.698
0.700
0.688
0.752
0.766
0.784
0.314
0.408
0.674
0.680
0.662
0.654
0.678
0.670
0.688
0.720
0.760
0.740
0.718
0.726
0.740
0.682
0.656
0.650
0.666
0.684
0.742
0.730
0.698
0.684
0.758
0.764
0.770
0.818
0.752
0.756
0.740
0.700
0.720
0.726
0.738
0.704
0.718
0.672
0.712
0.716
0.744
0.772
0.814
0.816
0.818
0.780
0.776
0.720
0.768
0.830
0.898
0.930
0.900
0.888
0.884
0.876
0.798
0.802
0.816
0.918
1.008
0.910
0.764
0.746
0.756
0.722
0.756
0.732
0.702
0.816
1.022
1.038
0.980
0.848
0.838
0.840
0.824
0.886
1.024
1.080
0.926
0.936
0.966
1.054
1.180
1.124
1.104
1.092
1.154
1.212
1.210
0.956
0.852
0.906
1.164
1.176
1.056
1.032
1.084
1.106
0.930
1.020
1.018
1.042
1.022
1.128
1.096
0.918
0.948
1.114
1.216
1.200
1.100
1.018
0.952
0.896
0.862
0.928
1.096
1.154
1.090
0.982
0.952
0.984
0.880
0.854
0.852
0.924
0.920
1.002
1.018
0.914
0.966
1.028
0.986
1.016
1.052
0.972
0.960
0.952
0.902
0.972
1.078
0.998
0.976
0.872
0.918
0.872
1.022
1.020
0.994
0.956
0.894
0.840
1.020
1.166
1.194
1.186
1.184
1.184
1.192
1.190
1.158
1.128
1.064
1.122
1.166
1.232
1.224
1.164
1.152
1.106
1.028
1.082
1.118
1.110
0.992
0.916
0.890
0.896
0.918
1.002
1.090
1.132
1.048
1.050
1.128
1.174
1.052
0.820
0.844
0.864
1.072
1.174
1.142
1.074
0.976
0.952
0.964
1.050
1.086
1.136
1.154
1.148
1.116
1.184
1.132
1.116
1.204
1.202
1.212
1.228
1.220
1.134
1.112
1.168
1.194
1.190
1.132
0.960
1.034
1.194
1.328
1.228
1.108
1.068
1.106
1.172
1.138
1.122
1.192
1.112
0.930
0.920
1.050
1.126
1.124
1.058
1.050
1.034
0.966
1.018
1.102
1.146
1.128
1.084
1.042
0.900
0.830
0.770
0.770
1.136
1.054
1.052
0.958
0.894
0.928
0.936
0.926
0.924
0.930
0.894
0.874
0.840
0.886
0.972
0.928
0.878
0.932
1.014
1.028
1.022
1.012
0.984
0.956
0.896
0.816
0.858
0.918
1.082
1.112
1.062
1.016
0.920
0.944
0.960
0.948
0.910
0.924
0.874
0.942
1.016
1.052
0.964
0.956
1.080
1.180
1.160
1.074
0.946
0.928
0.880
0.840
0.890
0.858
0.818
0.886
1.078
1.136
1.118
1.082
1.046
1.014
0.912
0.924
0.912
0.850
0.856
0.932
1.008
1.034
0.916
0.854
0.888
1.000
1.102
1.092
0.948
1.018
1.116
1.136
1.082
0.928
0.962
1.024
1.056
0.986
1.022
1.000
1.028
1.044
1.066
1.074
1.078
1.086
1.108
1.080
1.076
0.980
0.960
0.992
1.144
1.148
1.120
1.048
0.946
0.976
0.944
0.916
0.966
1.052
1.044
1.016
0.998
0.962
0.910
0.958
1.018
1.008
1.078
1.138
1.116
1.052
0.928
0.982
1.140
0.970
0.932
1.050
1.140
1.028
0.964
0.966
1.030
1.120
1.118
1.038
1.048
1.114
1.090
0.968
1.040
1.178
1.102
1.126
1.132
0.946
1.026
1.118
1.144
1.062
1.014
1.030
1.056
1.054
0.966
0.954
0.966
0.986
0.948
1.046
1.130
1.166
1.130
0.998
0.986
0.958
0.928
1.046
1.168
1.070
1.072
1.106
1.098
1.142
1.144
1.118
1.024
0.924
0.866
0.948
0.996
0.898
0.972
1.068
1.098
1.132
1.198
1.242
1.216
1.180
1.104
1.144
1.196
1.158
1.186
1.204
1.162
1.120
0.988
0.960
1.060
1.256
1.190
1.202
1.174
1.116
1.140
1.206
1.122
1.142
1.180
1.188
1.150
1.036
0.904
0.848
0.844
0.848
0.976
1.138
1.154
1.130
1.088
1.082
1.050
0.948
1.020
1.110
1.126
1.140
1.148
1.116
1.088
1.096
1.168
1.164
1.154
1.090
1.122
1.026
0.908
0.978
1.082
1.180
1.088
1.140
1.138
1.098
1.124
1.102
1.070
1.108
1.032
1.032
1.174
1.186
1.100
1.118
1.168
1.130
1.114
1.122
1.172
1.186
1.152
1.114
1.042
1.036
1.024
1.012
0.984
0.892
0.956
1.008
1.032
1.010
0.972
0.948
0.918
0.818
0.864
0.868
0.938
0.892
0.754
0.702
0.708
0.696
0.700
0.686
0.698
0.692
0.688
0.672
0.654
0.648
0.656
0.648
0.650
0.646
0.628
0.634
0.620
0.620
0.604
0.600
0.592
0.600
0.604
0.616
0.612
0.618
0.612
0.618
0.610
0.600
0.606
0.604
0.604
0.606
0.628
0.650
0.672
0.694
0.682
0.654
0.656
0.652
0.634
0.632
0.614
0.610
0.606
0.600
0.582
0.588
0.584
0.582
0.578
0.582
0.584
0.582
0.598
0.588
0.588
0.592
0.598
0.598
0.604
0.580
0.596
0.582
0.580
0.574
0.574
0.570
0.564
0.554
0.554
0.552
0.552
0.544
0.550
0.546
0.556
0.546
0.572
0.564
0.560
0.564
0.568
0.558
0.560
0.564
0.558
0.556
0.556
0.556
0.558
0.552
0.566
0.564
0.568
0.570
0.578
0.586
0.582
0.592
0.592
0.592
0.596
0.586
0.584
0.590
0.630
0.716
0.784
0.792
0.780
0.744
0.650
0.636
0.624
0.620
0.608
0.598
0.596
0.590
0.590
0.596
0.610
0.628
0.640
0.656
0.630
0.640
0.650
0.660
0.652
0.668
0.620
0.630
0.616
0.628
0.642
0.656
0.684
0.642
0.646
0.662
0.632
0.648
0.640
0.640
0.644
0.644
0.666
0.648
0.652
0.648
0.668
0.686
0.660
0.684
0.692
0.720
0.780
0.838
0.742
0.766
0.842
0.832
0.760
0.716
0.716
0.752
0.824
0.844
0.764
0.734
0.714
0.736
0.748
0.806
0.804
0.824
0.798
0.736
0.776
0.848
0.862
0.932
0.876
0.898
0.858
0.852
0.780
0.728
0.728
0.710
0.798
0.976
1.012
1.020
0.830
0.776
0.802
0.826
0.872
0.872
0.842
0.794
0.820
0.844
0.966
1.032
0.920
0.916
0.908
0.842
0.890
0.940
0.950
0.886
0.906
0.908
0.864
0.904
0.922
0.972
1.000
1.032
0.972
1.004
0.986
0.942
0.972
0.986
1.034
1.014
0.992
0.946
1.012
1.058
1.054
1.008
0.986
0.890
0.956
1.038
1.040
1.036
0.922
0.928
1.000
0.882
0.886
0.980
1.078
1.032
1.010
0.980
0.946
1.044
0.968
0.972
1.008
0.890
0.906
0.846
0.870
0.894
0.794
0.738
0.736
0.756
0.794
0.724
0.740
0.722
0.838
0.956
0.996
0.964
0.844
0.852
0.866
0.910
0.908
0.914
0.838
0.830
0.850
0.910
0.948
1.000
1.004
0.994
0.876
0.870
0.996
1.052
1.040
0.986
0.842
0.866
0.936
0.930
0.972
1.016
1.020
0.980
0.924
0.824
0.874
1.000
0.878
0.880
0.890
0.948
0.926
0.864
0.794
0.760
0.702
0.668
0.638
0.616
0.620
0.626
0.634
0.652
0.654
0.668
0.676
0.678
0.654
0.644
0.648
0.652
0.658
0.650
0.668
0.678
0.712
0.688
0.670
0.646
0.664
0.682
0.666
0.656
0.670
0.690
0.640
0.666
0.722
0.688
0.702
0.680
0.694
0.682
0.696
0.692
0.688
0.718
0.754
0.738
0.754
0.726
0.790
0.830
0.934
0.910
0.872
0.842
0.776
0.784
0.826
0.872
0.932
1.012
1.016
0.950
0.882
0.892
0.902
0.944
0.872
0.914
0.962
0.880
0.922
0.918
0.822
0.858
0.912
0.988
1.030
1.044
0.918
0.974
0.954
0.968
0.900
0.902
0.970
1.120
1.176
1.038
1.080
1.026
0.926
0.966
0.910
0.826
0.780
0.812
0.858
0.908
0.958
0.872
0.910
0.894
0.902
0.892
0.926
0.926
0.890
0.850
0.902
0.988
1.100
0.948
0.962
0.990
0.928
0.894
0.952
0.996
1.076
1.080
0.902
0.870
0.882
0.888
0.836
0.900
0.936
0.978
0.976
1.096
1.068
0.964
0.968
0.954
0.922
0.924
0.894
0.856
0.878
0.866
0.980
1.034
1.040
1.006
0.972
0.858
0.848
0.896
0.904
0.906
0.892
0.906
0.986
1.002
1.042
1.018
1.014
1.026
0.964
0.986
0.954
0.928
0.996
1.010
0.856
0.802
0.864
0.920
0.950
0.914
0.930
0.962
0.970
1.034
1.070
1.050
1.018
0.952
0.922
0.800
0.828
0.884
0.970
0.990
1.044
1.078
1.054
1.056
1.028
0.908
0.884
0.896
0.884
0.822
0.834
0.890
0.986
1.012
0.938
0.944
0.962
0.962
0.998
0.920
0.902
0.914
0.962
0.922
0.914
0.942
1.074
1.070
1.100
1.116
1.046
0.996
0.982
1.050
1.040
1.044
1.072
1.066
1.064
1.054
0.938
0.986
1.050
1.078
0.998
0.952
0.986
1.038
1.038
0.914
0.982
1.038
1.002
0.998
0.902
0.956
1.018
1.020
1.018
0.940
0.910
0.984
1.098
1.106
1.106
1.056
0.996
0.946
0.890
0.918
0.976
0.950
1.022
1.072
1.092
1.046
0.990
0.912
0.814
0.840
0.986
1.006
0.946
1.030
1.040
1.092
1.088
0.946
0.966
1.014
0.934
1.034
1.062
1.014
1.070
1.088
1.044
1.066
1.062
1.034
1.082
1.010
1.024
0.980
0.868
0.804
0.812
0.866
0.946
0.970
0.870
0.882
0.898
0.894
0.888
0.900
0.894
0.876
0.854
0.800
0.806
0.814
0.792
0.786
0.774
0.766
0.796
0.740
0.782
0.902
0.926
0.878
0.916
0.966
0.932
0.852
0.874
0.904
0.922
0.946
0.992
0.992
1.026
1.016
0.964
0.994
1.008
0.984
1.000
0.874
0.906
0.930
0.866
0.886
0.926
0.904
0.880
0.912
0.960
1.046
1.084
1.060
0.994
0.940
0.962
1.002
1.048
1.014
0.994
0.958
0.940
1.040
0.980
0.960
0.998
1.020
0.974
0.922
0.920
0.894
0.854
0.886
0.940
0.942
1.030
1.032
0.888
0.846
0.914
0.972
0.988
1.016
0.986
0.970
0.974
0.986
0.928
0.990
1.066
1.040
1.102
1.050
0.980
1.020
1.030
1.004
1.012
0.930
0.932
0.946
0.948
0.936
0.992
1.050
1.014
0.974
1.048
1.068
1.050
0.972
1.020
1.070
0.996
0.998
1.000
1.000
0.990
0.958
0.926
0.982
1.094
1.078
1.060
1.120
1.124
1.076
0.956
1.008
1.096
1.092
1.092
1.090
1.084
1.042
1.082
1.138
1.138
1.160
1.218
1.134
1.194
1.188
1.072
1.110
1.142
1.114
1.034
0.940
0.956
0.990
1.056
1.036
0.966
1.000
1.004
0.948
0.972
1.010
1.014
1.080
1.090
1.016
1.010
1.056
0.940
0.924
0.880
0.986
1.052
1.034
0.942
0.924
0.930
0.944
0.954
0.918
1.010
1.134
1.104
1.118
1.118
1.124
1.154
1.126
1.104
1.088
1.078
1.102
1.110
1.110
1.084
1.060
0.996
1.020
1.010
0.980
1.086
1.054
1.010
1.056
0.972
1.108
1.214
1.106
1.142
1.170
1.216
1.156
1.188
1.214
1.166
1.170
1.132
1.170
1.146
1.114
0.950
0.914
0.918
0.984
1.000
1.036
1.006
0.888
0.932
0.992
1.044
1.094
1.146
1.092
1.056
1.020
0.894
0.902
0.956
0.932
0.872
0.926
0.966
1.036
1.026
1.018
0.992
0.966
0.944
0.870
0.826
0.822
0.850
0.912
0.994
1.004
0.986
0.958
0.866
0.822
0.848
0.920
0.936
0.886
0.946
1.036
1.056
0.972
0.940
0.946
0.940
0.882
0.890
0.898
0.850
0.840
0.870
0.908
0.860
0.880
0.926
0.942
0.924
0.896
0.926
0.912
0.808
0.728
0.730
0.722
0.774
0.792
0.802
0.810
0.862
0.918
0.932
0.970
0.954
0.922
0.986
0.936
0.812
0.796
0.824
0.928
1.002
0.984
1.014
0.958
0.958
0.948
0.998
0.986
1.020
1.010
0.974
1.016
1.032
1.038
1.068
1.034
1.074
1.064
1.030
0.994
1.000
1.030
1.012
1.026
0.966
0.952
0.972
0.914
0.920
0.948
0.922
0.898
0.924
0.976
0.930
0.914
0.904
0.830
0.848
0.896
0.954
0.948
0.936
0.864
0.802
0.806
0.802
0.902
1.012
0.988
0.944
0.908
0.958
0.982
1.012
0.974
0.894
0.920
0.948
0.942
0.970
1.070
1.096
0.994
0.956
0.926
0.866
0.882
0.928
0.954
0.954
0.888
0.942
0.944
0.994
1.014
0.960
0.898
0.914
0.940
0.916
0.992
1.006
0.992
0.956
0.950
0.944
0.946
0.970
0.968
0.902
0.938
1.002
0.992
1.028
1.048
1.024
0.998
1.034
1.012
0.954
0.938
0.956
0.864
0.842
0.822
0.850
0.982
0.976
0.982
0.976
0.922
0.932
0.992
0.994
1.014
1.024
0.998
1.026
1.032
1.028
0.988
0.896
0.910
0.940
0.948
0.874
0.920
0.992
0.946
0.988
0.950
0.874
0.760
0.726
0.694
0.688
0.716
0.750
0.816
0.952
0.942
0.952
0.938
0.854
0.816
0.758
0.744
0.700
0.678
0.668
0.688
0.676
0.710
0.844
0.886
0.886
0.860
0.892
0.824
0.824
0.882
0.912
0.938
0.988
1.014
1.004
0.994
0.974
0.954
0.914
0.808
0.738
0.790
0.864
0.986
1.016
1.046
1.060
1.032
0.966
0.902
0.880
0.848
0.868
0.854
0.856
0.840
0.892
0.948
1.002
1.030
1.018
1.006
0.972
0.916
0.874
0.814
0.820
0.832
0.896
0.876
0.840
0.768
0.768
0.760
0.750
0.826
0.908
0.936
0.890
0.816
0.802
0.720
0.738
0.758
0.826
0.904
0.880
0.848
0.814
0.764
0.738
0.714
0.702
0.676
0.656
0.642
0.638
0.632
0.632
0.636
0.646
0.648
0.640
0.638
0.622
0.634
0.632
0.636
0.648
0.648
0.640
0.640
0.640
0.634
0.630
0.620
0.626
0.640
0.642
0.640
0.670
0.676
0.682
0.694
0.676
0.710
0.700
0.688
0.684
0.674
0.660
0.638
0.620
0.624
0.628
0.654
0.662
0.658
0.690
0.760
0.778
0.744
0.760
0.804
0.832
0.818
0.764
0.772
0.830
0.886
0.826
0.838
0.912
0.952
0.976
0.976
0.966
0.928
0.854
0.800
0.766
0.874
0.986
1.014
1.096
1.074
1.020
0.996
0.966
0.952
0.914
0.904
0.946
0.984
1.038
1.106
1.076
0.952
0.910
0.984
1.096
1.142
1.078
0.950
0.992
1.010
0.898
0.980
1.108
1.126
1.090
0.954
0.998
1.024
1.036
0.990
0.884
0.938
1.046
1.106
1.040
0.986
1.016
1.154
1.122
1.052
1.092
1.142
1.120
1.078
1.038
1.008
0.968
0.854
0.844
0.976
1.178
1.102
1.042
1.072
0.974
0.844
0.832
0.862
0.898
0.894
0.816
0.872
1.038
1.102
1.094
1.088
1.032
1.056
1.094
0.970
0.964
1.046
1.048
0.974
0.934
0.900
0.918
0.942
0.980
0.964
0.956
0.868
0.852
0.902
0.956
1.120
1.166
1.150
1.074
1.090
1.148
1.080
1.084
1.182
1.218
1.064
0.886
0.886
0.932
1.128
1.060
1.004
0.878
0.876
0.862
0.806
0.792
0.850
0.902
0.948
1.056
0.998
0.878
0.896
0.934
1.004
0.990
0.868
0.898
0.936
0.862
0.830
0.864
0.900
0.900
0.970
1.060
1.072
0.992
1.022
1.092
1.138
1.092
0.932
0.898
0.968
1.050
1.028
0.986
1.006
1.058
1.082
1.020
0.970
1.006
1.042
1.000
1.042
1.070
0.958
0.942
1.002
1.144
1.160
1.084
0.998
0.844
0.782
0.738
0.778
1.058
1.084
1.024
1.086
1.120
1.010
0.982
0.970
0.976
0.994
0.998
1.000
1.002
1.054
1.078
0.958
0.962
1.012
0.988
0.840
0.852
0.940
0.948
1.134
1.178
1.122
1.008
0.934
0.940
0.992
0.968
1.046
1.130
1.148
1.080
0.990
0.958
0.962
0.956
0.972
0.984
1.022
1.080
1.130
1.028
0.938
0.992
1.060
0.944
0.976
1.074
0.996
1.002
1.046
0.972
0.996
0.986
0.892
0.966
0.998
0.934
0.952
1.000
1.044
1.004
0.978
0.998
1.026
0.994
0.886
0.888
0.874
0.914
0.984
0.996
0.874
0.880
0.908
0.976
1.002
0.880
0.870
0.916
0.966
0.996
0.930
0.894
0.902
0.986
1.120
1.048
1.000
1.028
0.902
0.900
0.984
1.128
1.124
1.098
1.040
1.104
1.146
1.132
1.058
1.116
1.178
1.142
1.198
1.174
1.038
1.056
1.040
1.048
1.082
1.094
1.098
1.040
1.142
1.252
1.156
1.168
1.092
1.092
1.074
1.030
1.122
1.186
1.148
1.198
1.168
1.078
1.164
1.304
1.186
1.250
1.268
1.204
1.136
1.200
1.222
1.248
1.130
1.200
1.218
1.154
1.146
1.204
1.142
1.144
1.172
1.122
1.102
1.140
1.096
1.190
1.248
1.102
1.140
1.194
1.142
1.170
1.152
1.040
1.058
1.102
1.082
1.104
1.110
1.152
1.156
1.196
1.198
1.036
1.046
1.112
1.108
1.040
0.974
1.002
1.080
1.116
1.128
1.142
1.074
0.980
1.028
1.128
1.146
1.126
1.152
1.104
1.114
1.154
1.168
1.060
1.080
1.108
1.122
1.134
1.140
1.060
1.010
1.008
1.110
1.184
1.182
1.136
1.078
1.070
1.074
1.146
1.062
0.912
0.874
0.972
1.022
1.124
1.166
1.138
1.122
1.164
1.132
1.076
0.934
1.036
1.162
1.054
1.124
1.210
1.202
1.186
1.102
0.996
1.040
1.106
1.184
1.150
1.196
1.160
1.154
1.184
1.176
1.208
1.208
1.194
1.176
1.102
1.152
1.172
1.138
1.190
1.176
1.138
1.180
1.164
1.224
1.182
1.110
1.170
1.212
1.114
1.036
1.086
1.222
1.274
1.282
1.176
1.198
1.178
1.202
1.212
1.242
1.224
1.184
0.952
0.962
1.152
1.212
1.160
1.104
1.054
0.964
0.894
0.928
1.040
1.170
1.230
1.194
1.118
1.142
1.168
1.134
1.196
1.188
1.174
1.172
1.078
0.840
0.732
0.770
0.826
0.868
0.962
1.028
1.090
1.158
1.118
1.082
1.040
0.982
0.862
0.934
1.086
1.170
1.128
1.096
1.066
1.034
0.920
0.846
0.834
1.120
1.208
1.232
1.250
1.256
1.232
1.212
1.204
1.244
1.228
1.240
1.316
1.318
1.244
1.160
1.208
1.174
1.240
1.258
1.164
1.176
1.204
1.072
1.114
1.124
1.074
1.212
1.264
1.204
1.188
1.226
1.202
1.246
1.244
1.188
1.212
1.222
1.166
1.206
1.194
1.124
1.166
1.108
1.172
1.178
1.178
1.248
1.200
1.182
1.176
1.134
1.192
1.206
1.156
1.206
1.156
1.182
1.198
1.150
1.180
1.194
1.158
1.200
1.148
1.182
1.234
1.240
1.272
1.244
1.108
1.140
1.182
1.234
1.174
1.174
1.182
1.146
1.216
1.204
1.126
1.080
1.070
1.028
0.946
0.890
0.930
0.952
0.992
1.012
0.988
0.994
1.090
1.176
1.154
1.156
1.188
1.194
1.068
1.090
1.118
1.168
1.212
1.214
1.196
1.176
1.160
1.148
1.102
1.250
1.228
1.154
1.176
1.170
1.066
1.168
1.206
1.040
1.102
1.188
1.088
1.158
1.146
0.992
1.066
1.094
1.060
1.008
1.062
1.060
0.942
0.992
1.050
0.886
0.938
0.948
0.908
0.842
0.792
0.728
0.710
0.700
0.686
0.680
0.672
0.672
0.668
0.670
0.682
0.704
0.718
0.762
0.796
0.944
0.942
0.972
1.026
1.068
1.092
1.024
0.948
0.926
0.952
0.972
0.956
1.050
1.068
1.028
0.988
0.900
0.894
0.968
0.998
0.884
0.804
0.808
0.780
0.830
0.928
0.928
0.878
0.828
0.778
0.738
0.712
0.702
0.684
0.678
0.692
0.726
0.730
0.694
0.710
0.708
0.710
0.774
0.890
0.946
0.910
0.790
0.740
0.726
0.716
0.728
0.744
0.780
0.760
0.768
0.738
0.748
0.770
0.800
0.840
0.904
0.960
0.952
0.898
0.822
0.782
0.766
0.786
0.768
0.786
0.828
0.866
0.888
0.914
0.984
1.000
1.008
0.972
0.864
0.892
1.056
1.094
1.140
1.146
1.084
1.070
1.086
0.936
1.000
1.016
0.984
0.922
0.930
0.934
0.956
1.032
1.154
1.152
1.128
1.098
1.142
1.158
1.134
1.166
1.182
1.098
1.048
1.024
1.028
0.998
0.950
0.960
1.010
1.032
1.076
1.086
1.112
1.116
1.066
1.100
1.170
1.192
1.170
1.094
1.154
1.152
1.140
1.106
1.088
1.026
0.986
1.026
0.954
1.026
1.012
0.926
0.968
1.016
1.038
0.990
1.022
1.060
1.086
1.010
1.072
1.122
1.052
0.970
1.014
1.004
0.974
0.908
0.830
0.802
0.818
0.816
0.956
1.008
1.032
1.052
1.092
1.070
1.040
1.094
1.062
0.996
1.054
1.086
1.062
1.118
1.142
1.090
1.138
1.144
1.014
0.998
1.012
1.004
1.012
1.032
0.988
0.970
0.954
1.022
0.938
0.896
0.926
0.898
0.912
0.906
0.858
0.894
1.016
1.112
1.134
1.174
1.210
1.192
1.168
1.146
1.100
1.102
1.130
1.134
1.184
1.230
1.204
1.206
1.146
1.040
1.036
0.968
0.952
1.000
1.044
0.912
0.868
0.788
0.778
0.876
1.104
0.956
0.974
1.056
1.086
1.138
1.142
1.078
1.028
1.010
1.100
1.176
1.170
1.166
1.170
1.152
1.108
1.022
0.930
0.854
0.832
0.760
0.738
0.710
0.656
0.658
0.664
0.654
0.656
0.652
0.652
0.638
0.638
0.638
0.642
0.636
0.624
0.624
0.622
0.618
0.626
0.632
0.632
0.660
0.692
0.700
0.734
0.772
0.822
0.814
0.828
0.958
0.934
0.934
0.936
0.886
0.942
0.976
0.920
0.960
0.976
0.960
0.904
0.944
0.970
0.984
0.932
0.932
1.032
1.070
1.044
1.074
1.052
0.934
0.964
1.088
1.164
1.150
1.254
1.298
1.256
1.272
1.210
1.162
1.146
1.196
1.160
1.056
1.106
1.128
1.070
1.146
1.184
1.124
1.178
1.204
1.140
1.194
1.212
1.192
1.188
1.212
1.174
1.194
1.192
1.094
1.126
1.164
1.120
1.150
1.164
1.104
1.148
1.118
1.080
1.084
1.108
1.164
1.178
1.116
1.126
1.128
1.064
1.108
1.138
1.126
1.100
1.158
1.170
1.164
1.208
1.162
1.154
1.134
1.044
0.898
1.002
1.080
1.034
0.984
0.950
0.928
0.938
0.916
0.928
1.018
1.108
1.116
1.152
1.134
1.102
0.974
0.890
0.968
1.240
1.150
1.188
1.162
1.126
1.066
0.914
0.852
0.846
0.982
1.132
1.026
1.132
1.186
1.226
1.254
1.254
1.182
1.148
1.082
1.160
1.210
1.188
1.156
1.102
1.118
1.166
1.162
1.096
1.098
1.040
1.014
0.980
0.920
0.848
0.748
0.730
0.746
0.794
0.940
0.976
0.960
0.908
0.872
0.810
0.810
0.892
0.998
0.996
1.048
1.078
1.080
1.130
1.096
1.008
0.888
0.870
1.026
1.162
1.150
1.132
1.184
1.176
1.200
1.102
1.132
1.132
0.990
0.878
1.004
1.214
1.222
1.240
1.236
1.214
1.204
1.180
1.176
1.184
1.192
1.156
1.096
1.148
1.188
1.086
0.904
0.894
0.944
1.084
1.102
1.132
1.050
1.058
0.950
0.898
0.924
0.946
0.962
0.982
1.010
1.062
1.076
1.100
1.136
1.172
1.164
1.134
1.182
1.208
1.136
1.102
1.042
0.994
0.982
0.932
0.962
0.958
0.886
0.886
0.886
0.894
0.846
0.872
0.898
0.854
0.876
0.910
0.898
0.976
1.054
1.056
1.094
1.038
1.026
1.064
1.122
1.124
1.098
1.098
1.102
1.090
1.116
1.198
1.228
1.232
1.178
1.256
1.198
1.078
0.974
0.988
1.186
1.184
1.180
1.160
1.036
1.026
1.074
1.184
1.180
1.130
1.164
1.210
1.230
1.230
1.282
1.246
1.132
1.072
1.090
1.084
1.130
1.064
1.170
1.208
1.188
1.154
1.106
0.990
1.014
1.152
1.168
1.210
1.224
1.172
1.104
0.998
0.858
0.816
0.778
0.750
0.798
1.058
1.032
1.048
1.046
1.016
0.978
0.978
0.976
0.890
0.894
0.944
0.928
1.038
1.046
1.032
0.958
0.862
0.894
0.996
1.052
1.004
1.016
1.044
1.048
1.090
1.086
1.104
1.182
1.268
1.256
1.214
1.024
1.104
1.284
1.274
1.166
1.238
1.220
1.168
1.078
1.196
1.232
1.178
1.150
1.130
1.118
1.110
1.180
1.164
1.178
1.190
1.276
1.226
1.140
1.058
1.064
0.988
1.086
1.156
1.096
1.046
1.006
1.010
1.080
1.032
0.968
0.858
0.792
0.764
0.822
1.040
1.004
0.922
0.956
1.002
1.090
1.102
1.154
1.088
1.038
1.028
1.046
1.048
0.948
1.004
0.972
0.902
0.890
1.000
0.924
0.984
0.900
0.856
0.786
0.816
1.036
1.012
0.998
0.894
0.906
0.818
0.754
0.764
0.780
1.062
1.034
1.066
0.950
0.902
0.948
1.050
1.118
1.102
1.092
0.988
0.836
0.776
0.714
0.690
0.680
0.726
1.106
1.136
1.216
1.278
1.226
1.236
1.200
1.190
1.196
0.968
1.114
1.318
1.274
1.220
1.032
1.120
1.198
1.214
1.196
1.200
1.192
1.146
1.098
1.118
1.128
1.102
1.074
1.060
1.164
1.182
1.140
1.128
1.146
1.150
1.160
1.146
1.134
1.062
1.108
1.208
1.202
1.136
1.134
0.966
0.802
0.748
0.752
0.710
0.740
0.824
0.958
0.874
0.876
0.832
0.798
0.782
0.774
0.770
0.740
0.748
0.742
0.732
0.708
0.676
0.676
0.660
0.646
0.640
0.648
0.654
0.664
0.676
0.676
0.676
0.674
0.720
0.734
0.778
0.970
0.938
1.006
1.044
1.088
1.126
1.132
1.144
1.148
1.062
0.924
0.960
1.098
0.988
0.930
0.860
0.808
0.784
0.730
0.736
0.812
0.880
0.968
1.140
1.174
1.180
1.124
1.118
1.098
1.134
1.180
1.182
1.196
1.212
1.220
1.220
1.196
1.136
1.094
1.170
1.220
1.074
1.090
1.204
1.170
1.096
1.038
1.014
0.988
1.122
1.208
1.152
1.158
1.152
1.116
1.068
1.058
1.078
1.106
1.092
1.098
1.096
1.122
1.120
1.086
1.108
1.154
1.088
1.018
0.992
0.914
0.908
0.834
0.808
0.834
0.832
0.984
1.070
0.986
0.970
0.958
0.924
0.892
0.890
0.848
0.872
1.022
1.122
1.116
1.056
0.990
0.968
0.942
0.874
0.848
0.850
0.940
0.894
0.838
0.808
0.842
0.944
1.056
1.134
1.182
1.174
1.146
1.144
1.148
1.092
1.042
1.062
1.122
1.146
1.158
1.116
1.110
1.080
1.018
0.926
0.882
0.876
0.916
1.060
1.204
1.168
1.160
1.046
1.000
1.086
1.246
1.136
1.064
1.020
1.078
1.086
1.182
1.220
1.212
1.188
1.178
1.116
1.104
1.104
1.134
1.130
1.148
1.136
1.096
0.992
1.058
1.200
1.166
1.146
1.116
1.154
1.134
1.044
1.062
1.066
1.062
0.984
0.998
1.118
1.202
1.156
1.196
1.176
1.148
1.144
1.156
1.142
1.130
1.076
1.020
1.032
1.100
1.166
1.114
1.080
0.942
0.938
0.978
0.996
0.954
0.956
1.004
1.032
1.016
1.002
1.020
1.052
1.036
1.046
1.066
1.066
1.046
1.020
0.990
0.934
0.960
0.940
0.880
0.798
0.778
0.738
0.744
0.768
0.734
0.724
0.764
0.798
0.800
0.728
0.718
0.724
0.764
0.808
0.848
0.910
0.888
0.884
0.912
0.922
0.986
1.018
1.034
1.072
1.076
1.010
0.976
0.968
0.966
0.944
0.954
1.006
0.934
0.930
0.946
0.854
0.836
0.884
0.898
0.860
0.910
0.958
0.930
0.934
0.960
0.958
0.894
0.902
0.934
1.014
1.052
1.078
1.042
0.996
0.954
0.918
0.896
0.952
0.986
1.026
1.014
0.992
0.886
0.800
0.744
0.698
0.676
0.648
0.668
0.658
0.664
0.672
0.666
0.658
0.636
0.636
0.628
0.616
0.608
0.610
0.644
0.708
0.694
0.708
0.702
0.682
0.686
0.704
0.716
0.772
0.852
0.862
0.800
0.796
0.848
0.970
1.008
1.064
1.040
1.032
0.940
0.976
1.056
1.030
0.864
0.844
0.996
1.038
1.098
1.124
1.116
1.096
1.178
1.184
1.162
1.038
1.032
1.104
1.088
1.042
1.066
1.082
1.052
1.046
1.080
1.038
1.018
1.016
1.054
1.042
1.036
1.096
1.124
1.084
1.058
0.972
0.982
1.068
1.156
1.142
1.144
1.132
1.176
1.210
1.212
1.082
1.010
0.964
1.068
1.170
1.158
1.116
1.160
1.262
1.240
1.276
1.154
1.042
1.056
1.112
1.210
1.150
1.176
1.092
1.002
0.978
0.986
0.944
0.992
0.980
0.916
0.872
0.826
0.786
0.770
0.796
1.024
0.986
0.880
0.828
0.782
0.742
0.722
0.708
0.696
0.698
0.724
0.734
0.774
0.904
0.890
0.926
1.030
0.992
0.900
0.898
0.962
0.940
0.816
0.774
0.752
0.854
0.916
1.048
1.024
0.980
0.918
0.952
1.020
1.046
1.002
1.022
1.042
1.026
0.928
0.952
0.922
0.854
0.840
0.822
0.792
0.788
0.750
0.748
0.732
0.760
0.796
0.884
0.934
0.934
0.880
0.814
0.774
0.796
0.870
0.928
0.918
0.932
0.936
0.952
0.922
0.884
0.846
0.790
0.766
0.830
0.914
0.958
0.936
0.850
0.814
0.868
0.876
0.950
0.970
0.990
0.964
0.964
0.988
0.990
1.000
0.934
0.908
0.914
0.916
1.010
1.038
1.018
1.026
1.036
1.014
1.054
1.068
1.032
1.058
1.116
1.112
1.144
1.166
1.126
1.132
1.144
1.176
1.120
1.138
1.198
1.150
1.212
1.214
1.134
1.136
1.086
1.040
1.068
1.014
1.064
1.112
1.086
1.058
1.118
1.042
0.882
0.812
0.762
0.738
0.782
0.904
0.872
0.842
0.780
0.774
0.780
0.776
0.768
0.754
0.744
0.762
0.774
0.772
0.714
0.676
0.716
0.750
0.930
0.908
0.810
0.768
0.798
0.802
0.784
0.790
0.762
0.736
0.706
0.682
0.668
0.670
0.676
0.684
0.708
0.716
0.716
0.722
0.704
0.684
0.688
0.682
0.654
0.694
0.646
0.646
0.630
0.660
0.642
0.666
0.656
0.664
0.634
0.640
0.632
0.624
0.648
0.622
0.632
0.646
0.638
0.644
0.668
0.700
0.696
0.718
0.732
0.682
0.684
0.672
0.672
0.652
0.650
0.656
0.674
0.732
0.758
0.720
0.724
0.746
0.768
0.768
0.760
0.736
0.702
0.724
0.756
0.856
0.884
0.850
0.828
0.842
0.788
0.798
0.852
0.902
0.918
0.932
0.886
0.822
0.756
0.766
0.924
0.878
0.878
0.976
1.030
0.970
0.858
0.868
0.788
0.812
0.892
0.988
0.956
0.956
0.966
0.972
0.946
0.914
0.838
0.804
0.860
0.980
1.054
1.066
1.110
1.004
1.018
1.120
1.140
0.970
1.034
1.046
1.000
1.106
1.128
0.930
0.876
0.798
0.852
1.138
1.050
1.030
1.022
1.026
0.962
1.028
1.062
0.916
0.960
1.048
0.982
1.050
1.088
1.114
1.116
1.082
1.120
1.102
0.952
0.940
1.056
0.982
1.068
1.110
1.056
1.086
1.096
0.986
1.022
1.070
0.986
0.970
1.028
0.974
1.002
0.990
1.054
1.110
1.072
1.010
0.900
0.900
0.804
0.820
0.914
1.018
1.122
1.064
1.064
1.040
1.062
1.068
1.038
1.064
1.094
1.082
1.102
1.084
1.006
1.018
1.042
0.962
0.984
0.990
0.962
0.998
0.988
0.942
1.022
1.002
1.014
1.032
0.996
1.028
1.040
1.030
1.036
0.966
0.880
0.882
0.936
0.970
0.946
1.034
1.104
1.058
1.090
1.058
1.048
1.056
1.058
1.054
1.082
1.010
1.052
1.062
0.992
0.980
0.980
0.976
1.026
1.036
0.968
1.034
1.036
0.992
1.016
1.000
0.878
0.900
0.946
0.988
1.052
1.068
1.038
1.032
1.060
1.044
1.002
1.034
1.056
1.008
0.952
0.952
1.016
1.022
1.006
1.032
1.036
0.992
1.006
1.038
1.028
1.042
1.022
1.010
0.988
0.906
0.948
0.966
1.078
1.110
1.054
0.896
0.850
0.786
0.774
0.856
0.856
1.054
1.104
1.024
0.910
0.930
0.992
1.010
1.056
1.040
0.988
0.902
0.796
0.768
0.754
0.764
0.764
0.752
0.760
0.804
0.808
0.856
0.856
0.846
0.850
0.784
0.736
0.696
0.660
0.682
0.676
0.742
1.000
0.958
1.010
1.008
1.064
1.102
1.134
1.140
0.972
0.908
0.940
0.964
1.064
1.096
0.902
0.854
0.766
0.828
1.078
1.042
0.896
0.846
0.878
0.960
1.002
1.060
1.090
1.122
1.120
1.080
1.016
0.960
0.870
0.902
0.996
1.040
0.924
0.948
0.992
1.054
1.052
0.918
0.962
0.982
0.914
0.972
1.070
1.110
1.108
0.962
0.994
1.032
1.038
1.026
0.978
0.880
0.912
0.904
1.074
1.176
1.134
1.078
0.990
0.986
0.986
1.016
1.064
1.090
1.062
1.010
1.110
1.018
1.058
0.946
1.122
1.114
0.960
0.832
0.824
0.776
0.830
0.800
0.916
1.084
1.062
0.908
0.834
0.802
0.734
0.750
0.734
0.748
0.730
0.720
0.804
1.090
1.070
1.076
1.008
0.962
0.914
0.850
0.852
0.876
0.928
0.930
0.948
1.040
1.092
1.116
1.116
1.136
1.094
1.050
1.060
1.028
1.018
1.024
1.038
0.948
0.974
1.018
0.940
0.916
0.906
0.984
1.030
1.078
1.004
0.976
0.914
0.910
0.870
0.864
0.782
0.772
0.736
0.700
0.790
0.890
0.968
0.950
0.916
0.848
0.810
0.794
0.718
0.748
0.740
0.774
0.802
0.710
0.732
0.718
0.722
0.720
0.688
0.654
0.644
0.632
0.640
0.636
0.866
0.940
0.980
0.890
0.824
0.758
1.040
1.112
1.118
1.110
1.090
1.086
1.042
0.976
1.014
1.090
1.168
1.182
1.156
1.134
1.106
1.084
1.066
1.000
1.006
1.022
0.846
0.814
0.716
0.708
1.082
1.022
1.026
1.004
1.068
1.062
0.978
0.898
0.874
0.942
0.894
0.816
0.764
0.724
0.692
0.686
0.740
1.136
1.144
1.220
1.264
1.158
0.958
0.836
0.836
1.162
1.168
1.164
1.104
1.100
1.056
0.946
1.062
1.176
1.226
1.204
1.176
1.096
0.924
0.900
1.036
1.206
1.136
1.090
1.102
1.046
1.014
1.000
1.046
1.074
1.096
1.064
1.062
0.992
1.020
1.134
1.182
1.122
1.084
0.950
0.812
0.794
0.940
0.884
0.952
1.066
0.892
0.922
0.952
1.024
1.020
1.020
1.032
1.022
1.010
0.980
1.030
1.102
1.148
1.158
1.132
1.130
1.128
1.102
1.046
1.066
0.992
0.950
0.988
1.104
1.090
1.036
1.092
1.106
1.018
1.040
1.026
1.066
1.006
1.088
1.170
1.190
1.152
1.122
1.104
1.122
1.122
1.082
1.038
0.982
0.940
0.972
0.994
1.056
1.038
0.986
1.022
1.078
1.120
1.096
1.080
1.018
1.054
0.910
0.884
0.870
1.130
1.178
1.100
1.114
1.130
1.160
1.170
1.180
1.194
1.222
1.254
1.240
1.112
1.168
1.280
1.246
1.202
1.230
1.224
1.108
1.146
1.194
1.100
1.204
1.232
1.180
1.250
1.268
1.168
1.202
1.226
1.250
1.240
1.234
1.238
1.250
1.236
1.182
1.256
1.230
1.154
1.220
1.238
1.144
1.176
1.158
1.130
1.262
1.306
1.256
1.254
1.250
1.264
1.234
1.306
1.286
1.246
1.284
1.248
1.218
1.278
1.264
1.196
1.250
1.240
1.138
1.226
1.266
1.218
1.282
1.300
1.212
1.180
1.230
1.232
1.198
1.272
1.274
1.250
1.252
1.218
1.220
1.238
1.228
1.194
1.246
1.288
1.258
1.270
1.254
1.258
1.238
1.318
1.300
1.280
1.324
1.322
1.272
1.312
1.252
1.224
1.346
1.302
1.262
1.346
1.326
1.222
1.284
1.280
1.222
1.290
1.258
1.164
1.284
1.284
1.210
1.232
1.214
1.214
1.324
1.390
1.324
1.264
1.274
1.222
1.168
1.294
1.252
1.244
1.174
1.264
1.338
1.274
1.274
1.224
1.326
1.334
1.338
1.378
1.296
1.334
1.256
1.310
1.322
1.286
1.398
1.432
1.378
1.312
1.304
1.328
1.250
1.290
1.270
1.220
1.210
1.146
1.130
1.230
1.230
1.212
1.264
1.252
1.184
1.190
1.148
1.026
1.098
1.084
1.062
1.174
1.228
1.200
1.176
1.234
1.186
1.272
1.246
1.182
1.260
1.272
1.292
1.352
1.346
1.346
1.274
1.244
1.208
1.272
1.284
1.216
1.256
1.234
1.162
1.238
1.224
1.194
1.264
1.282
1.226
1.258
1.232
1.174
1.172
1.250
1.230
1.116
1.326
1.300
1.242
1.264
1.300
1.310
1.254
1.258
1.270
1.158
1.210
1.242
1.280
1.220
1.310
1.280
1.166
1.250
1.248
1.180
1.298
1.306
1.270
1.332
1.326
1.264
1.180
1.272
1.318
1.268
1.362
1.332
1.328
1.352
1.274
1.290
1.274
1.240
1.348
1.298
1.242
1.308
1.274
1.136
1.196
1.230
1.146
1.278
1.306
1.254
1.270
1.252
1.190
1.254
1.290
1.262
1.270
1.302
1.264
1.288
1.354
1.322
1.338
1.340
1.232
1.292
1.308
1.228
1.262
1.194
1.152
1.236
1.214
1.368
1.426
1.396
1.430
1.232
1.152
1.312
1.376
1.378
1.396
1.360
1.264
1.342
1.372
1.390
1.478
1.372
1.292
1.350
1.402
1.344
1.334
1.276
1.206
1.284
1.324
1.286
1.368
1.346
1.306
1.334
1.258
1.176
1.288
1.274
1.254
1.226
1.138
0.968
0.956
0.978
0.916
0.904
0.938
0.964
0.942
1.064
1.096
1.102
1.112
1.128
1.178
1.122
0.990
0.866
0.828
0.756
0.734
0.708
0.716
0.704
0.698
0.706
0.732
0.752
0.772
0.738
0.744
0.724
0.714
0.702
0.686
0.686
0.690
0.704
0.716
0.720
0.740
0.758
0.806
0.774
0.706
0.730
0.716
0.740
0.814
0.866
0.890
0.882
0.848
0.810
0.728
0.746
0.730
0.766
0.920
0.990
0.964
0.904
0.794
0.772
0.776
0.896
1.018
1.026
0.978
0.906
0.792
0.798
0.790
0.904
0.876
0.804
0.768
0.794
1.136
1.034
0.998
1.018
1.032
1.008
0.952
0.930
0.892
0.858
0.864
0.888
0.942
0.830
0.918
1.082
1.150
1.116
1.076
0.894
0.802
0.802
0.760
0.832
0.914
1.056
0.898
0.896
0.910
0.882
0.826
0.780
0.808
0.972
1.120
1.170
1.154
1.114
1.000
0.898
0.868
0.884
1.120
1.140
1.090
1.022
0.854
0.868
0.958
0.866
0.884
0.806
0.854
0.886
1.108
1.030
0.950
1.070
1.036
0.954
0.866
0.820
0.842
0.798
0.758
0.756
0.776
0.804
0.840
0.742
0.698
0.732
0.698
0.668
0.658
0.662
0.710
0.842
0.872
0.982
0.988
0.934
1.020
1.048
1.024
0.962
1.020
1.082
1.076
1.082
1.086
1.086
1.122
1.142
1.156
1.162
1.156
1.064
0.954
1.002
1.154
1.198
1.200
1.164
1.058
1.018
1.030
1.010
0.916
0.964
1.150
1.210
1.176
1.142
1.124
1.116
1.110
1.122
1.156
1.164
1.146
1.132
1.156
1.158
1.008
1.056
1.116
1.192
1.192
0.952
0.844
0.792
0.758
0.848
1.012
0.996
0.980
0.928
0.886
0.804
0.754
0.764
0.896
1.060
1.108
1.148
1.124
1.126
1.108
1.054
0.994
0.988
1.056
0.972
0.890
0.910
1.038
1.148
1.158
1.062
0.982
0.814
0.816
0.848
1.062
0.986
1.024
1.122
1.148
1.108
1.078
1.058
1.024
0.970
0.980
1.020
1.074
1.062
1.076
1.074
1.042
1.000
0.980
0.994
0.966
1.016
1.054
1.036
1.082
1.058
0.958
0.882
0.874
0.922
0.948
0.994
1.010
0.982
0.846
0.784
0.752
0.788
0.926
0.998
1.018
1.020
0.974
0.932
0.892
0.814
0.762
0.762
0.770
0.850
0.966
0.994
1.034
1.050
0.988
1.052
1.042
1.000
0.944
0.978
1.064
1.100
0.972
0.954
1.020
1.044
0.936
0.958
0.958
1.018
1.018
1.044
1.052
1.006
0.914
0.896
0.832
0.902
1.034
1.040
1.078
1.034
0.962
0.944
0.860
0.776
0.782
0.852
0.994
1.064
1.046
1.024
1.064
0.974
0.944
0.974
0.962
0.988
0.938
0.858
0.860
0.874
0.988
1.102
1.130
1.098
0.986
0.920
0.914
0.948
0.886
0.940
0.924
0.896
0.960
0.984
0.984
0.966
0.928
0.844
0.844
0.896
0.880
0.870
0.990
0.972
0.984
0.992
0.956
0.888
0.870
0.780
0.784
0.810
0.854
0.888
0.870
0.772
0.758
0.732
0.730
0.934
1.006
0.984
1.012
1.018
0.990
0.952
0.888
0.934
1.006
1.012
0.962
0.972
1.022
1.032
1.008
0.902
0.926
0.966
0.954
0.984
0.982
0.858
0.856
0.870
0.946
0.870
0.844
0.892
0.928
1.034
1.040
0.936
0.944
0.992
0.990
0.918
0.866
0.894
0.962
1.066
1.022
1.022
1.032
0.954
0.878
0.840
0.948
1.090
1.136
1.096
0.904
0.834
0.766
0.730
0.724
1.116
1.068
1.072
1.022
0.992
0.998
1.018
0.978
0.934
0.814
0.784
0.860
1.112
1.122
1.050
1.058
1.096
1.062
0.982
0.988
0.988
0.968
0.964
0.986
1.002
0.926
0.936
0.940
0.976
0.924
1.020
1.000
0.942
0.910
0.954
1.048
1.088
0.978
1.046
0.976
0.966
1.020
1.086
1.064
1.018
0.966
1.046
1.076
1.078
1.070
1.064
1.052
1.106
1.120
1.036
1.174
1.194
1.080
1.036
1.006
0.980
1.062
1.036
0.910
0.836
0.854
0.884
0.910
0.900
0.888
0.876
0.852
0.822
0.798
0.886
1.072
1.084
0.984
0.988
1.010
0.948
0.978
1.014
1.098
1.076
0.970
0.992
0.884
0.916
0.952
0.988
0.954
0.924
0.888
0.914
0.926
0.928
0.910
1.008
1.098
1.060
0.964
0.922
0.954
0.870
0.828
0.800
0.950
0.974
0.898
0.906
0.958
1.078
1.064
1.026
1.046
1.026
0.988
0.948
0.952
1.000
0.858
1.006
0.942
0.902
1.166
1.220
1.198
1.178
1.126
1.052
0.912
0.908
0.924
0.860
0.860
0.938
1.048
1.102
1.044
0.974
0.986
1.010
1.056
1.048
1.034
1.052
0.914
0.902
0.938
1.178
1.190
1.176
1.014
1.042
1.096
1.116
1.106
1.070
1.072
1.058
1.064
1.080
0.926
0.932
0.848
0.872
0.920
1.142
1.156
1.104
0.968
0.894
0.916
1.010
0.944
1.050
1.038
1.132
1.048
0.958
0.880
0.922
0.968
1.022
1.020
0.966
0.914
0.838
0.794
0.904
1.066
1.112
1.046
1.046
1.008
0.996
0.972
0.906
0.934
0.948
0.962
0.984
0.988
0.990
0.964
0.810
0.772
0.812
0.776
0.720
0.680
0.652
0.674
0.656
0.630
0.622
0.620
0.610
0.596
0.586
0.580
0.574
0.568
0.560
0.554
0.548
0.544
0.542
0.540
0.542
0.540
0.546
0.562
0.596
0.658
0.702
0.702
0.776
0.776
0.834
0.844
0.830
0.688
0.660
0.664
0.680
0.660
0.668
0.664
0.690
0.696
0.720
0.708
0.702
0.676
0.666
0.646
0.654
0.648
0.648
0.658
0.674
0.682
0.672
0.650
0.658
0.654
0.650
0.628
0.638
0.634
0.626
0.640
0.636
0.644
0.646
0.648
0.646
0.644
0.646
0.654
0.654
0.648
0.650
0.654
0.656
0.652
0.670
0.704
0.748
0.748
0.752
0.790
0.778
0.770
0.792
0.810
0.844
0.876
0.894
0.872
0.862
0.784
0.728
0.738
0.744
0.782
0.794
0.820
0.922
0.892
0.784
0.744
0.724
0.750
0.766
0.762
0.770
0.806
0.830
0.818
0.854
0.886
0.854
0.864
0.878
0.894
0.922
0.924
0.906
0.900
0.886
0.884
0.932
1.004
1.006
1.010
0.954
0.942
0.940
0.894
0.886
0.878
0.860
0.916
0.978
0.978
1.026
1.028
0.984
1.030
0.984
0.960
0.882
0.950
0.948
0.872
0.864
0.828
0.914
0.962
1.020
1.012
0.878
0.910
0.906
0.916
0.898
0.970
1.014
1.070
1.052
1.028
1.010
0.922
0.968
1.034
1.034
1.084
1.010
0.910
0.920
1.076
1.158
1.112
1.118
1.100
1.012
0.972
0.950
0.916
0.980
1.044
1.134
1.158
1.156
1.118
1.068
0.984
0.916
0.814
0.834
0.932
1.070
1.028
1.058
1.066
0.978
0.868
0.944
1.062
1.140
1.132
1.148
1.182
1.218
1.130
1.168
1.152
1.142
1.074
1.108
1.092
1.070
1.118
1.136
0.998
0.894
0.896
1.020
1.070
1.092
1.050
0.968
1.020
1.070
1.100
1.102
1.010
0.968
1.012
1.072
1.086
1.084
1.028
0.952
0.976
0.952
0.976
0.970
0.950
0.864
0.878
0.896
0.972
0.998
0.998
1.032
1.026
0.904
0.904
0.958
0.966
1.066
1.100
1.134
1.084
1.060
0.976
0.938
0.960
0.984
1.024
1.002
1.074
1.090
1.066
1.038
0.962
0.942
0.992
0.990
1.046
1.126
1.136
1.058
1.082
1.086
1.084
1.076
0.990
1.022
1.066
1.114
1.104
1.020
0.986
0.958
0.946
1.012
1.038
0.980
0.912
0.930
0.976
1.056
1.072
1.082
1.088
1.090
1.100
1.114
1.110
1.112
1.052
1.132
1.146
1.060
1.054
0.886
0.876
0.820
0.844
0.872
0.914
0.946
1.024
1.064
0.948
0.986
1.046
1.072
1.054
1.096
1.032
1.078
1.026
0.986
0.986
0.942
0.942
0.998
1.010
1.024
0.952
1.028
0.974
1.014
1.068
0.958
0.906
0.964
0.918
0.962
0.978
0.906
0.944
1.000
1.102
1.104
1.096
1.036
1.028
0.890
0.802
0.886
0.950
1.000
1.002
1.040
1.014
0.874
0.876
0.906
0.912
0.916
0.904
0.862
0.866
0.870
0.870
0.872
0.942
1.028
1.084
1.052
1.086
1.032
1.010
0.998
1.020
1.056
1.040
1.004
1.004
0.988
1.002
1.048
1.044
1.004
1.028
1.074
1.054
0.964
1.006
1.014
1.006
0.982
0.958
0.878
0.880
0.918
1.088
1.140
1.134
1.118
1.168
1.144
1.132
1.042
0.966
1.048
1.046
1.110
1.106
1.082
0.938
0.942
0.974
1.074
1.150
1.122
1.084
1.070
1.094
1.058
1.092
1.164
1.176
1.104
1.040
0.980
0.854
0.880
0.936
0.946
1.164
1.064
1.100
1.130
1.088
1.022
0.998
0.970
0.940
0.884
0.848
0.906
1.168
1.124
1.100
1.088
1.098
1.056
0.996
0.942
0.942
0.978
1.030
1.020
1.080
1.086
1.030
0.986
0.998
1.022
0.888
0.516
1.070
0.968
1.016
1.094
0.954
0.836
0.818
0.830
0.826
0.806
0.780
0.530
0.872
0.718
0.720
0.744
0.774
0.932
1.008
1.036
0.990
1.010
1.004
0.990
0.902
0.856
0.882
0.838
0.790
0.730
0.718
0.694
0.682
0.668
0.694
0.688
0.668
0.664
0.664
0.646
0.656
0.632
0.632
0.638
0.634
0.634
0.622
0.618
0.618
0.612
0.610
0.602
0.614
0.614
0.596
0.594
0.588
0.580
0.566
0.558
0.552
0.546
0.532
0.528
0.518
0.514
0.510
0.498
0.494
0.488
0.478
0.476
0.466
0.472
0.456
0.462
0.458
0.450
0.454
0.452
0.450
0.446
0.450
0.450
0.454
0.460
0.458
0.470
0.466
0.466
0.466
0.468
0.474
0.480
0.486
0.492
0.498
0.498
0.494
0.496
0.496
0.498
0.500
0.500
0.498
0.490
0.486
0.486
0.488
0.502
0.514
0.534
0.558
0.584
0.578
0.566
0.544
0.536
0.534
0.528
0.530
0.532
0.528
0.532
0.532
0.530
0.530
0.538
0.548
0.544
0.548
0.544
0.536
0.526
0.522
0.518
0.516
0.518
0.522
0.530
0.540
0.534
0.520
0.558
0.554
0.560
0.572
0.566
0.570
0.562
0.560
0.560
0.564
0.564
0.564
0.586
0.624
0.652
0.634
0.646
0.652
0.630
0.604
0.614
0.622
0.668
0.656
0.700
0.692
0.702
0.670
0.654
0.622
0.622
0.648
0.764
0.938
0.830
0.836
0.856
0.760
0.730
0.758
0.860
0.946
0.946
0.860
0.756
0.750
0.800
0.746
0.952
1.098
1.006
1.056
1.014
0.984
1.024
0.902
0.806
0.786
0.896
1.012
1.028
0.890
0.856
0.752
0.740
0.710
0.700
0.698
0.698
0.668
0.650
0.656
0.672
0.696
0.706
0.734
0.686
0.752
0.832
0.986
0.942
0.808
0.730
0.818
0.942
0.898
0.772
0.714
0.694
0.672
0.666
0.706
0.806
0.954
0.836
0.738
0.702
0.660
0.698
0.696
0.722
0.758
0.706
0.682
0.678
0.666
0.668
0.702
0.702
0.662
0.692
0.692
0.690
0.676
0.678
0.674
0.656
0.670
0.672
0.652
0.678
0.658
0.644
0.634
0.636
0.628
0.616
0.616
0.618
0.624
0.620
0.622
0.628
0.634
0.628
0.628
0.628
0.628
0.624
0.626
0.626
0.622
0.608
0.612
0.608
0.600
0.602
0.598
0.588
0.594
0.596
0.594
0.602
0.584
0.586
0.598
0.592
0.600
0.598
0.606
0.594
0.596
0.592
0.584
0.588
0.576
0.582
0.570
0.566
0.570
0.568
0.560
0.560
0.560
0.534
0.556
0.550
0.552
0.558
0.552
0.550
0.562
0.570
0.556
0.552
0.552
0.548
0.540
0.542
0.548
0.546
0.550
0.546
0.558
0.566
0.572
0.578
0.584
0.602
0.608
0.620
0.630
0.632
0.630
0.616
0.612
0.620
0.630
0.630
0.618
0.602
0.604
0.606
0.634
0.712
0.736
0.714
0.714
0.738
0.702
0.652
0.684
0.694
0.726
0.688
0.660
0.664
0.688
0.678
0.776
0.856
0.752
0.740
0.754
0.736
0.784
0.914
0.796
0.800
0.930
0.892
0.908
0.956
0.928
0.910
0.946
0.960
0.898
0.904
0.970
0.888
0.876
0.892
0.852
0.900
1.044
1.084
1.064
0.972
1.032
1.062
1.072
1.044
1.066
0.980
0.992
1.086
1.038
1.100
1.088
1.038
1.058
0.956
1.008
0.996
0.840
0.804
0.798
0.826
0.982
0.904
0.966
1.052
1.098
1.032
1.060
0.908
0.982
1.032
1.168
1.168
1.112
1.100
1.096
1.078
1.006
1.056
1.108
1.068
1.138
1.158
1.118
1.086
0.970
1.024
1.106
1.050
1.086
1.002
0.896
0.940
0.978
0.884
0.918
0.960
1.026
1.048
1.048
1.000
0.988
1.030
0.958
1.030
1.112
1.104
1.070
1.088
1.082
1.076
1.128
1.102
1.132
1.126
1.020
1.012
0.982
0.916
0.960
0.996
0.950
1.024
1.072
1.076
1.006
0.916
0.960
1.044
0.916
0.954
1.084
1.132
1.086
0.956
0.992
1.042
1.002
1.070
1.148
1.088
1.114
1.060
0.998
0.966
0.900
0.884
0.966
1.120
1.044
1.036
0.968
0.834
0.774
0.762
0.878
1.120
1.080
0.960
0.844
0.892
0.954
0.970
0.940
0.914
0.882
0.846
0.894
1.026
1.066
0.998
0.944
0.904
0.860
0.898
0.938
0.966
0.912
0.810
0.800
0.838
0.930
0.946
0.944
0.848
0.788
0.798
0.818
0.872
0.936
0.968
0.914
0.868
0.824
0.768
0.780
0.834
0.988
0.992
0.974
0.946
0.964
0.856
0.892
0.938
1.022
1.068
1.048
1.016
0.944
0.908
0.802
0.732
0.740
0.852
1.078
1.030
0.954
0.820
0.780
0.774
0.754
0.718
0.730
0.724
0.790
0.880
0.800
0.724
0.776
0.830
0.910
0.918
0.902
0.848
0.800
0.828
0.914
1.006
1.038
1.006
0.922
0.860
0.816
0.778
0.782
0.818
0.796
0.846
0.842
0.918
0.972
0.976
0.942
0.942
0.916
0.922
0.966
0.974
0.938
0.870
0.900
0.922
0.836
0.828
0.856
0.890
0.836
0.814
0.848
0.890
0.936
0.990
0.998
0.940
0.916
0.866
0.886
0.940
1.020
0.994
0.982
0.966
0.862
0.852
0.900
0.944
1.000
0.982
0.888
0.880
0.868
0.838
0.796
0.772
0.874
0.910
0.976
0.962
0.936
0.868
0.878
0.880
0.826
0.792
0.820
0.870
0.908
0.946
0.896
0.814
0.728
0.726
0.754
0.814
0.962
0.998
1.008
0.992
0.970
1.000
0.960
0.970
0.892
0.862
0.830
0.824
0.924
1.066
1.104
1.118
1.090
0.954
0.920
0.866
0.814
0.848
0.986
0.924
0.886
0.910
0.916
0.916
0.938
0.868
0.812
0.716
0.692
0.672
0.692
0.714
0.810
0.968
0.954
0.996
0.978
0.822
0.772
0.750
0.756
0.778
0.788
0.762
0.710
0.720
0.708
0.718
0.724
0.726
0.694
0.728
0.772
0.778
0.830
0.770
0.802
0.776
0.828
0.974
0.948
0.892
0.866
0.868
0.884
0.900
0.902
0.900
0.890
0.900
0.842
0.866
0.840
0.770
0.766
0.890
0.936
0.934
0.860
0.860
0.852
0.776
0.770
0.822
0.868
0.938
0.982
0.936
0.880
0.824
0.844
0.920
0.990
1.014
0.992
0.940
0.902
0.880
0.860
0.818
0.800
0.800
0.812
0.812
0.756
0.794
0.838
0.858
0.838
0.722
0.712
0.674
0.676
0.668
0.654
0.680
0.704
0.790
0.876
0.814
0.760
0.754
0.778
0.766
0.800
0.882
0.926
0.870
0.884
0.880
0.766
0.742
0.792
0.988
0.970
0.984
0.972
0.944
0.948
0.876
0.888
0.882
0.944
1.026
0.920
0.938
0.914
0.908
0.954
0.962
0.986
1.020
0.976
0.918
0.954
0.994
1.054
1.064
0.980
0.848
0.746
0.736
0.720
0.708
0.698
0.654
0.642
0.646
0.670
0.742
0.832
0.762
0.764
0.772
0.772
0.708
0.700
0.686
0.666
0.684
0.698
0.770
0.770
0.810
0.858
0.828
0.796
0.846
0.830
0.770
0.792
0.756
0.746
0.794
0.850
0.854
0.750
0.740
0.718
0.768
0.808
0.838
0.732
0.696
0.684
0.650
0.736
0.734
0.812
0.810
0.794
0.702
0.710
0.706
0.708
0.722
0.716
0.702
0.720
0.724
0.700
0.742
0.772
0.794
0.794
0.796
0.780
0.788
0.758
0.742
0.698
0.742
0.862
0.924
0.890
0.828
0.758
0.766
0.810
0.800
0.872
0.946
0.958
0.924
0.902
0.824
0.760
0.758
0.778
0.824
0.798
0.842
0.902
0.978
0.938
0.882
0.734
0.704
0.680
0.654
0.672
0.748
0.826
0.930
0.952
0.934
0.982
0.954
0.910
0.904
0.882
0.842
0.886
0.936
0.914
0.958
0.968
0.930
0.950
0.950
0.890
0.898
0.920
0.868
0.900
0.920
0.898
0.910
0.952
0.920
0.922
0.904
0.866
0.872
0.912
0.896
0.958
0.986
0.918
0.898
0.932
0.912
0.810
0.778
0.796
0.770
0.810
0.858
0.906
0.806
0.720
0.716
0.742
0.818
0.894
0.902
0.916
0.916
0.872
0.878
0.884
0.912
0.968
1.012
1.020
1.014
0.988
1.008
1.012
0.966
0.964
1.018
0.938
0.990
0.996
0.904
0.936
0.948
0.876
0.884
0.896
0.854
0.874
0.894
0.860
0.880
0.902
0.852
0.860
0.884
0.886
0.880
0.892
0.840
0.836
0.760
0.762
0.766
0.772
0.740
0.724
0.722
0.718
0.726
0.728
0.736
0.706
0.726
0.752
0.804
0.848
0.832
0.824
0.818
0.770
0.782
0.796
0.838
0.876
0.870
0.838
0.784
0.750
0.748
0.730
0.722
0.724
0.698
0.704
0.724
0.750
0.768
0.770
0.802
0.822
0.794
0.760
0.766
0.752
0.744
0.756
0.776
0.736
0.728
0.744
0.768
0.778
0.766
0.776
0.786
0.754
0.726
0.746
0.782
0.756
0.756
0.752
0.708
0.712
0.714
0.708
0.706
0.694
0.704
0.724
0.726
0.728
0.734
0.764
0.744
0.698
0.788
0.838
0.888
0.816
0.754
0.752
0.744
0.732
0.766
0.770
0.742
0.772
0.824
0.846
0.816
0.804
0.814
0.840
0.898
0.920
0.914
0.880
0.892
0.918
0.918
0.894
0.908
0.940
0.954
0.964
0.930
0.942
1.006
1.048
1.066
1.052
1.010
1.020
0.988
0.964
0.928
0.828
0.836
0.816
0.960
0.960
0.980
1.022
0.960
0.878
0.808
0.764
0.710
0.710
0.690
0.702
0.710
0.844
0.938
0.910
0.962
0.920
0.912
0.924
0.944
0.940
0.924
0.840
0.822
0.804
0.840
0.856
0.944
0.990
1.094
1.100
1.074
1.044
1.016
0.976
0.924
0.948
1.020
1.136
1.090
1.020
0.840
0.794
0.744
0.828
1.072
1.022
0.946
0.916
0.850
0.802
0.860
0.970
0.992
1.020
1.076
1.138
1.120
1.100
1.048
1.090
1.130
1.140
1.104
1.102
1.116
1.102
1.048
1.084
1.090
1.060
1.060
1.084
1.076
1.044
1.068
1.098
1.010
0.902
0.888
0.904
0.874
0.886
0.912
0.896
0.856
0.866
0.902
0.984
0.950
0.950
0.936
0.864
0.804
0.802
0.802
0.980
0.978
0.996
0.986
1.036
1.008
1.070
1.092
1.128
1.134
1.126
1.102
1.020
0.996
1.016
0.958
0.902
0.834
0.832
0.818
0.830
0.852
0.926
1.004
1.044
1.066
1.068
1.040
1.096
1.100
1.090
1.112
1.030
1.064
1.082
1.026
1.038
1.000
0.944
0.936
0.990
0.998
0.920
0.938
0.958
0.924
0.944
0.936
0.878
0.948
0.974
0.948
0.952
0.914
0.856
0.850
0.866
0.880
0.862
0.804
0.808
0.806
0.820
0.764
0.790
0.794
0.822
0.880
0.926
0.938
0.912
0.932
0.900
0.874
0.874
0.920
0.988
0.998
0.998
0.982
0.958
0.972
0.984
0.904
0.790
0.762
0.754
0.714
0.816
0.850
0.894
0.948
0.916
0.860
0.878
0.906
0.924
0.852
0.862
0.864
0.834
0.804
0.826
0.822
0.754
0.700
0.714
0.808
0.900
0.904
1.004
1.016
1.016
0.996
0.990
0.976
0.976
0.906
0.910
0.926
1.044
1.060
1.002
0.972
0.900
0.860
0.802
0.740
0.754
0.910
1.000
0.988
1.014
1.030
0.954
0.830
0.818
0.842
0.982
1.010
1.090
1.048
1.096
1.094
1.080
1.040
0.978
0.976
1.062
1.090
1.062
0.934
0.896
0.814
0.768
0.758
0.820
0.904
0.924
0.900
0.868
0.842
0.792
0.816
0.838
0.942
1.004
1.070
1.074
1.042
0.918
0.842
0.812
0.850
0.914
1.064
1.122
1.138
1.152
1.090
1.052
0.976
0.992
0.968
0.990
1.010
1.086
1.068
1.042
0.998
0.920
0.894
0.862
0.966
1.098
1.118
1.030
1.044
1.048
1.058
0.928
0.800
0.740
0.710
0.682
0.668
0.678
0.666
0.650
0.696
0.714
0.712
0.704
0.814
0.926
0.842
0.866
0.944
1.010
1.062
1.082
1.078
1.070
1.056
1.080
1.138
1.162
1.166
1.088
1.120
1.136
1.124
1.152
1.194
1.122
1.142
1.150
1.122
1.150
1.146
1.138
1.224
1.248
1.216
1.174
1.164
1.152
1.172
1.188
1.116
1.098
1.090
1.156
1.066
1.032
1.036
1.012
0.986
0.946
0.964
1.008
1.046
1.002
0.946
0.836
0.856
0.800
0.758
0.762
0.764
0.794
0.804
0.854
0.822
0.806
0.856
0.872
0.800
0.778
0.786
0.788
0.740
0.732
0.732
0.732
0.722
0.770
0.826
0.866
0.872
0.864
0.892
0.894
0.866
0.808
0.792
0.806
0.828
0.842
0.894
0.912
0.850
0.852
0.814
0.740
0.716
0.688
0.680
0.698
0.702
0.730
0.728
0.752
0.786
0.820
0.770
0.790
0.790
0.788
0.784
0.762
0.738
0.734
0.734
0.732
0.702
0.724
0.728
0.716
0.700
0.730
0.810
0.892
0.870
0.828
0.840
0.798
0.804
0.790
0.760
0.700
0.698
0.738
0.754
0.734
0.702
0.688
0.698
0.692
0.762
0.728
0.724
0.744
0.728
0.752
0.754
0.764
0.726
0.736
0.752
0.724
0.714
0.686
0.664
0.664
0.656
0.666
0.652
0.640
0.654
0.658
0.662
0.656
0.662
0.708
0.776
0.804
0.770
0.750
0.728
0.752
0.716
0.764
0.832
0.968
0.920
0.900
0.846
0.722
0.708
0.692
0.710
0.744
0.780
0.792
0.736
0.760
0.764
0.730
0.706
0.700
0.692
0.658
0.652
0.678
0.706
0.704
0.724
0.762
0.688
0.714
0.696
0.720
0.678
0.696
0.690
0.702
0.686
0.698
0.678
0.688
0.688
0.702
0.696
0.690
0.706
0.670
0.692
0.658
0.660
0.668
0.660
0.658
0.640
0.656
0.644
0.642
0.634
0.662
0.664
0.646
0.642
0.654
0.686
0.696
0.692
0.704
0.696
0.676
0.682
0.676
0.674
0.654
0.676
0.744
0.816
0.880
0.896
0.872
0.772
0.712
0.692
0.668
0.680
0.672
0.698
0.698
0.702
0.720
0.722
0.712
0.716
0.714
0.698
0.688
0.718
0.792
0.858
0.838
0.830
0.826
0.796
0.762
0.758
0.758
0.714
0.720
0.702
0.760
0.748
0.744
0.724
0.764
0.682
0.672
0.636
0.636
0.638
0.644
0.650
0.670
0.682
0.674
0.670
0.668
0.656
0.662
0.682
0.728
0.784
0.824
0.890
0.898
0.892
0.748
0.718
0.716
0.784
0.852
0.882
0.894
0.894
0.902
0.952
0.880
0.846
0.780
0.764
0.760
0.740
0.688
0.678
0.666
0.658
0.646
0.662
0.714
0.780
0.870
0.806
0.846
0.780
0.754
0.732
0.720
0.686
0.694
0.686
0.686
0.678
0.660
0.690
0.680
0.670
0.658
0.664
0.682
0.738
0.754
0.784
0.828
0.870
0.830
0.826
0.836
0.854
0.866
0.942
0.958
0.956
0.958
0.944
0.906
0.856
0.860
0.840
0.820
0.826
0.866
0.898
0.880
0.946
0.960
0.876
0.908
0.902
0.918
0.906
0.890
0.874
0.910
0.948
0.956
1.004
1.060
1.082
1.030
1.074
1.142
1.086
1.054
0.980
0.988
1.024
0.994
1.088
1.086
1.010
1.006
0.990
0.946
0.946
0.926
0.808
0.818
0.834
0.786
0.856
0.968
1.004
1.028
1.040
0.948
0.914
0.912
0.842
0.818
0.832
0.894
0.958
1.028
1.018
0.956
0.964
0.998
1.012
1.026
1.094
1.072
1.068
1.074
0.978
1.044
1.062
1.074
1.094
1.014
1.006
0.968
0.890
0.906
0.978
1.060
1.076
1.082
1.070
1.002
0.924
0.946
0.936
0.886
0.872
0.852
0.860
0.910
0.948
0.952
0.952
0.994
1.000
0.984
0.976
1.002
1.040
1.046
1.002
0.976
0.998
1.038
1.060
0.970
1.018
1.046
0.984
1.020
1.006
0.912
0.964
1.042
0.984
0.992
0.930
0.888
0.860
0.828
0.766
0.762
0.786
0.922
0.884
0.850
0.824
0.810
0.814
0.826
0.876
0.896
0.922
0.930
0.930
0.934
0.958
0.960
1.000
1.030
1.036
1.014
0.890
0.756
0.778
0.778
1.052
1.054
1.048
1.078
1.068
1.068
1.064
1.074
0.976
0.880
0.866
0.956
0.974
0.932
0.860
0.846
0.904
0.916
0.918
0.924
0.898
0.874
0.876
0.856
0.868
0.976
0.998
0.964
0.964
0.970
0.998
1.016
1.038
0.986
0.972
1.000
1.024
1.024
0.976
1.026
1.004
0.992
0.978
0.986
1.012
1.004
0.978
0.982
0.964
0.918
0.954
0.952
0.932
0.970
0.976
0.964
0.940
0.906
0.826
0.826
0.816
0.858
0.866
0.846
0.778
0.734
0.720
0.734
0.754
0.806
0.896
0.938
0.922
0.902
0.924
0.956
1.000
1.044
1.080
1.072
1.038
1.004
1.002
1.042
1.034
1.100
1.094
0.978
0.960
1.002
0.966
0.914
0.964
1.020
1.008
1.006
0.976
0.938
0.958
1.000
0.950
0.956
0.998
1.012
0.974
0.984
0.966
0.944
1.012
1.044
1.056
1.002
0.974
0.956
0.932
0.900
0.920
0.946
0.940
0.926
0.922
0.952
0.966
1.014
0.964
0.916
0.886
0.924
0.924
0.884
0.888
0.806
0.762
0.766
0.788
0.826
0.880
0.876
0.876
0.822
0.766
0.780
0.798
0.850
0.906
0.926
0.932
0.906
0.886
0.888
0.924
0.962
0.996
0.998
0.992
0.916
0.874
0.834
0.896
0.840
0.780
0.802
0.788
0.776
0.734
0.758
0.850
0.938
0.974
0.968
0.950
0.950
0.954
0.948
0.934
0.944
0.958
0.956
0.964
0.962
0.874
0.882
0.886
0.832
0.802
0.830
0.912
0.888
0.826
0.858
0.880
0.844
0.880
0.900
0.888
0.888
0.902
0.842
0.790
0.766
0.766
0.780
0.790
0.774
0.762
0.806
0.858
0.906
0.928
0.966
0.992
0.998
0.988
1.006
1.044
1.030
0.894
0.766
0.766
0.754
0.880
1.052
1.028
1.046
1.032
1.016
1.036
1.064
1.122
1.182
1.184
1.142
1.110
1.080
1.102
1.146
1.220
1.172
1.052
0.958
0.892
0.844
0.870
0.842
0.866
0.902
0.918
0.962
0.970
0.988
0.980
0.916
0.868
0.834
0.846
0.852
0.870
0.970
1.038
1.042
1.042
1.018
0.902
0.802
0.752
0.714
0.734
0.760
0.794
0.886
0.944
0.916
0.918
0.902
0.890
0.856
0.828
0.798
0.778
0.768
0.760
0.770
0.752
0.742
0.752
0.714
0.708
0.722
0.742
0.724
0.708
0.676
0.676
0.684
0.672
0.676
0.670
0.670
0.662
0.646
0.628
0.634
0.638
0.656
0.672
0.680
0.732
0.792
0.818
0.806
0.808
0.794
0.766
0.776
0.774
0.852
0.946
0.920
0.928
0.922
0.834
0.790
0.790
0.854
1.012
0.990
0.992
0.928
0.860
0.840
0.892
0.998
1.004
0.998
0.998
0.922
0.826
0.830
0.896
0.938
0.952
0.958
0.980
0.990
1.000
1.008
1.038
1.070
0.992
0.920
0.858
0.996
1.020
1.096
1.108
1.078
1.102
1.062
1.040
1.018
1.062
1.046
1.052
1.030
0.922
0.886
0.938
1.034
1.080
1.004
0.932
0.942
0.948
0.938
0.974
1.022
1.034
0.994
1.036
1.044
1.124
1.036
0.946
0.918
0.920
0.926
0.898
0.890
0.884
0.866
0.918
1.006
1.072
1.034
1.048
1.048
1.086
1.054
1.098
1.132
1.032
1.052
1.114
0.942
0.936
0.882
0.956
1.024
1.054
1.046
1.002
0.978
0.928
0.928
0.994
1.116
1.062
1.136
1.158
1.146
1.130
1.060
1.004
1.048
1.140
1.164
1.072
0.906
1.024
1.044
1.040
1.056
1.010
0.982
0.994
1.048
1.068
1.020
1.040
0.968
0.932
0.944
1.026
1.088
1.120
1.098
1.032
1.038
1.032
1.018
1.072
1.030
0.988
1.008
1.010
0.940
0.956
0.920
0.852
0.756
0.716
0.696
0.686
0.702
0.754
0.798
0.796
0.766
0.798
0.764
0.786
0.806
0.762
0.756
0.728
0.724
0.704
0.686
0.674
0.670
0.654
0.648
0.654
0.634
0.644
0.700
0.724
0.752
0.760
0.756
0.758
0.756
0.716
0.678
0.670
0.678
0.654
0.716
0.782
0.840
0.860
0.890
0.888
0.830
0.778
0.734
0.708
0.716
0.736
0.752
0.752
0.746
0.718
0.696
0.690
0.704
0.764
0.832
0.956
0.926
0.854
0.724
0.692
0.686
0.702
0.696
0.692
0.658
0.634
0.644
0.668
0.730
0.834
0.828
0.856
0.892
0.910
0.902
0.770
0.696
0.670
0.666
0.680
0.676
0.710
0.706
0.702
0.646
0.644
0.632
0.646
0.632
0.634
0.628
0.636
0.630
0.632
0.630
0.622
0.616
0.622
0.618
0.626
0.610
0.614
0.608
0.600
0.610
0.628
0.662
0.666
0.682
0.710
0.710
0.670
0.692
0.696
0.724
0.744
0.780
0.762
0.728
0.704
0.702
0.730
0.732
0.760
0.816
0.926
0.906
0.948
0.942
0.946
0.972
0.934
0.916
0.820
0.820
0.872
0.846
0.872
0.922
0.950
0.874
0.852
0.862
0.904
0.946
1.012
0.964
0.918
0.948
0.970
0.970
0.896
0.900
0.930
1.024
1.104
1.090
1.032
1.002
1.028
0.976
0.838
0.850
0.968
1.054
1.108
1.094
1.140
1.118
1.124
1.010
1.044
1.036
1.014
1.036
1.048
1.042
0.968
1.000
1.034
1.114
1.156
1.122
0.994
0.976
0.968
0.972
0.880
0.932
1.018
0.968
0.874
0.894
0.892
0.956
0.958
0.932
0.916
0.830
0.858
0.972
1.058
1.066
1.004
0.978
0.870
0.868
0.896
0.916
0.928
1.008
1.050
1.022
0.892
0.858
0.854
0.896
0.852
0.878
0.896
0.940
0.946
0.954
0.840
0.862
0.902
0.974
1.002
0.962
0.844
0.822
0.802
0.756
0.768
0.828
0.988
0.900
0.948
0.926
0.836
0.818
0.848
0.854
0.888
0.894
0.876
0.930
0.996
0.986
1.048
1.030
0.964
0.962
0.930
0.908
0.896
0.924
0.894
0.902
0.952
0.938
1.002
1.048
0.996
0.984
0.960
0.888
0.920
0.964
0.966
1.038
1.072
1.044
0.944
0.900
0.928
0.996
0.954
0.822
0.850
0.872
0.934
0.824
0.834
0.992
1.020
1.026
1.028
1.012
0.998
0.976
0.896
0.860
0.892
1.004
1.080
1.082
1.054
1.004
0.956
0.846
0.860
0.888
0.994
0.996
0.904
0.932
0.932
0.918
0.892
0.800
0.778
0.904
0.880
0.934
1.002
0.936
0.938
0.950
0.968
0.990
0.894
0.912
0.912
0.936
0.874
0.930
0.970
0.988
0.900
0.804
0.814
0.908
1.040
0.990
0.872
0.886
0.900
0.976
1.034
1.028
0.886
0.870
0.936
1.002
1.040
1.040
1.014
0.998
0.848
0.840
0.900
0.964
0.864
0.898
0.896
0.892
0.782
0.794
0.824
0.766
0.842
0.886
0.888
0.862
0.822
0.720
0.680
0.682
0.684
0.690
0.736
0.824
0.780
0.794
0.866
0.908
0.918
0.940
0.922
0.880
0.870
0.826
0.776
0.726
0.750
0.904
1.078
1.044
1.040
0.954
0.942
0.966
0.938
0.836
0.756
0.786
0.948
1.048
1.086
1.054
1.004
0.910
0.762
0.770
0.970
1.028
1.022
1.038
1.108
1.128
1.138
1.126
1.018
0.974
0.852
0.776
0.736
0.846
1.098
0.976
0.986
1.056
1.062
1.036
0.898
0.786
0.796
1.020
1.014
1.012
0.892
0.856
0.868
0.980
1.110
1.126
1.076
1.040
0.970
0.808
0.800
0.748
0.826
0.820
1.052
1.148
1.140
1.204
1.196
1.154
1.112
1.162
1.150
1.158
1.164
1.122
1.188
1.204
1.192
1.146
1.094
1.108
1.116
1.108
1.002
1.048
1.094
1.058
1.048
0.916
0.962
1.030
1.104
1.122
1.044
0.870
0.820
0.828
1.212
1.190
1.210
1.216
1.182
1.126
1.068
1.080
1.116
1.190
1.172
1.002
1.056
1.246
1.226
1.222
1.138
0.880
0.736
0.754
0.790
0.766
0.776
0.922
1.172
1.116
1.130
1.144
0.858
0.820
0.752
0.814
1.192
0.960
0.998
0.986
0.970
0.928
0.846
0.800
0.774
0.700
0.744
0.804
0.906
0.882
0.874
1.052
1.020
0.884
0.932
1.000
1.022
0.878
0.830
0.942
1.044
1.056
1.044
1.036
1.014
1.026
1.070
1.104
1.128
1.148
1.148
1.138
1.152
1.152
1.146
1.060
1.142
1.154
1.162
1.052
1.114
1.156
1.160
1.148
1.132
1.102
1.066
1.098
1.112
1.048
1.012
0.992
0.910
0.870
0.902
1.060
1.120
1.156
1.136
1.080
1.042
0.906
0.908
1.054
1.186
1.152
1.170
1.164
1.106
1.056
1.038
1.060
1.106
1.168
1.180
1.154
1.130
1.046
1.060
1.114
1.094
1.104
1.124
1.066
1.060
1.088
1.058
1.066
1.116
1.112
1.098
1.134
1.158
1.092
1.116
1.154
1.118
1.082
1.072
1.048
1.054
1.102
1.032
0.898
0.976
1.070
1.102
1.026
0.972
0.926
0.872
0.846
0.812
0.812
0.834
0.838
0.804
0.838
0.826
0.840
0.858
0.828
0.878
1.002
0.948
0.994
0.856
0.884
1.004
1.048
0.924
0.962
1.008
1.036
1.028
0.954
0.792
0.816
0.830
0.876
0.836
0.796
0.854
0.878
0.892
0.892
0.890
0.896
0.940
1.020
1.068
1.106
1.106
1.082
1.056
1.044
1.020
1.018
1.076
1.100
1.168
1.158
1.044
1.074
1.108
1.030
1.120
1.092
1.080
1.126
1.062
0.984
0.930
0.954
0.998
1.034
1.016
0.986
0.970
0.960
0.904
0.882
0.930
1.024
1.052
0.978
0.918
0.836
0.822
0.886
1.050
1.016
1.042
1.108
1.124
1.078
1.046
0.870
0.822
0.756
0.780
1.104
1.104
1.136
1.074
1.006
0.980
0.946
0.906
0.908
0.976
1.024
1.038
1.082
1.124
1.094
1.076
1.072
1.068
1.026
1.032
1.022
0.998
1.090
1.098
1.006
1.006
0.986
0.900
0.950
1.044
1.040
1.106
1.140
1.128
1.090
1.108
1.132
1.100
1.096
1.114
1.170
1.160
1.150
1.086
1.104
1.114
1.044
1.078
1.108
1.082
1.008
1.074
1.124
1.062
1.112
1.078
0.918
0.976
1.096
1.042
1.070
1.074
1.078
1.096
1.150
1.124
1.114
1.140
1.104
1.130
1.102
1.018
0.982
0.954
1.010
0.926
1.060
1.130
1.138
1.098
1.118
1.132
1.108
1.144
1.154
1.104
1.122
1.132
1.132
1.166
1.182
1.070
1.108
1.144
1.114
1.210
1.226
1.114
1.090
1.098
1.026
1.046
1.070
1.080
1.092
1.062
0.856
0.708
0.764
0.754
0.924
1.052
1.060
1.048
1.050
1.080
1.110
1.128
1.176
1.200
1.188
1.190
1.102
0.934
1.000
1.090
1.104
1.096
1.032
1.098
1.156
1.162
1.148
1.106
1.032
1.066
1.092
1.130
1.132
1.110
1.066
0.930
0.978
1.066
1.142
1.124
0.994
0.924
0.900
0.858
0.942
1.026
1.068
1.040
0.988
1.038
1.068
1.110
1.122
1.118
1.114
1.092
1.074
1.026
0.904
0.932
0.986
1.086
1.122
1.028
1.098
1.088
0.998
1.000
0.990
1.012
0.870
0.870
0.898
0.970
0.988
1.026
1.006
1.038
0.878
0.894
0.926
0.906
0.902
0.970
1.076
1.054
1.096
1.096
1.070
1.046
1.026
0.986
0.962
0.814
0.786
0.742
0.966
1.050
1.022
1.014
1.014
0.956
0.890
0.876
1.020
1.048
1.044
0.992
1.012
1.104
1.132
1.128
1.098
1.100
0.944
0.968
1.020
1.068
1.018
0.994
1.032
1.076
1.104
1.114
1.148
1.194
1.224
1.198
1.192
1.198
1.144
1.186
1.166
1.172
1.216
1.214
1.212
1.024
1.114
1.142
1.066
1.050
0.990
1.030
1.068
1.052
1.014
1.026
0.936
0.960
1.002
1.094
1.106
1.088
1.024
0.998
0.890
0.854
0.848
0.950
1.104
1.108
1.096
1.072
0.998
0.878
0.860
0.982
1.032
1.070
1.100
1.102
1.064
0.980
1.020
1.066
1.128
1.092
0.986
0.964
0.964
1.020
1.066
1.074
1.022
1.030
0.992
1.036
1.118
1.158
1.148
1.094
1.062
1.002
0.996
0.902
0.806
0.966
1.154
1.166
1.142
1.106
1.106
1.092
1.108
1.098
0.984
1.022
1.086
1.158
1.096
0.938
0.822
0.858
1.156
1.092
1.118
1.052
1.072
1.082
1.116
1.114
1.092
1.064
0.828
0.742
0.736
0.694
0.672
0.656
0.688
1.140
1.138
1.140
1.150
1.092
1.082
1.024
1.080
1.080
1.046
1.020
1.086
1.084
1.000
0.956
1.086
1.134
1.124
1.122
1.130
1.142
1.148
1.120
1.064
1.020
1.044
1.118
1.114
1.042
0.864
0.836
0.848
0.996
1.010
0.920
0.892
0.804
0.830
0.884
0.946
0.950
0.972
0.956
0.988
0.998
1.012
1.004
1.054
1.040
1.142
1.142
1.124
1.036
1.070
1.160
1.148
1.164
1.152
1.054
0.958
0.978
1.064
1.180
1.122
1.184
1.146
1.122
0.968
0.838
0.742
0.690
0.700
0.680
0.940
1.060
1.122
1.126
0.956
1.080
1.094
1.012
0.888
0.858
1.120
1.108
1.096
1.064
1.026
1.072
1.070
1.098
0.936
0.880
1.002
1.206
1.122
1.156
1.146
1.112
1.072
1.066
1.018
0.876
0.852
0.838
0.876
0.794
0.762
0.722
0.714
0.824
0.946
1.126
1.114
1.098
0.960
0.848
0.750
0.780
0.780
0.898
0.838
0.850
0.776
0.788
0.740
0.732
0.750
1.004
1.060
1.036
0.954
0.922
0.920
0.932
0.942
0.988
1.030
1.040
1.014
0.938
0.882
0.918
0.874
0.780
0.736
0.704
0.674
0.662
0.670
0.912
1.114
1.124
1.086
1.094
0.984
0.852
0.794
0.742
0.790
1.070
1.058
1.018
0.948
0.968
1.018
0.930
0.870
0.818
0.800
0.934
1.032
0.976
0.942
0.910
0.910
0.938
0.974
0.978
0.964
1.110
1.030
0.874
0.886
0.810
0.740
0.734
0.760
0.802
0.882
0.934
0.932
0.908
0.884
0.840
0.820
0.822
0.832
0.886
0.896
0.916
0.930
0.956
0.992
0.988
0.966
0.972
0.984
0.998
0.978
0.986
1.010
1.034
1.006
0.990
1.026
1.022
0.992
0.944
0.940
0.928
0.886
0.954
1.076
1.088
1.066
1.032
0.928
0.868
0.848
0.902
0.920
0.980
1.026
1.020
0.958
0.918
0.926
0.976
0.998
0.990
0.994
0.904
0.840
0.826
0.906
0.942
0.950
0.910
0.904
0.874
0.848
0.824
0.852
0.888
0.910
0.946
0.978
0.986
0.976
0.990
0.982
1.026
0.998
0.956
0.832
0.822
0.768
0.758
0.750
0.746
0.762
0.772
0.726
0.738
0.716
0.718
0.716
0.666
0.700
0.706
0.716
0.820
0.756
0.732
0.718
0.694
0.646
0.656
0.636
0.630
0.630
0.612
0.616
0.602
0.588
0.598
0.590
0.596
0.608
0.620
0.624
0.614
0.634
0.666
0.688
0.716
0.712
0.696
0.668
0.682
0.724
0.756
0.784
0.786
0.774
0.744
0.712
0.694
0.644
0.658
0.642
0.648
0.646
0.662
0.678
0.630
0.642
0.610
0.602
0.592
0.586
0.586
0.576
0.580
0.582
0.568
0.570
0.568
0.570
0.570
0.584
0.596
0.628
0.638
0.652
0.680
0.756
0.730
0.726
0.766
0.702
0.658
0.642
0.636
0.688
0.722
0.730
0.742
0.718
0.696
0.674
0.668
0.668
0.656
0.686
0.752
0.878
0.842
0.818
0.860
0.858
0.854
0.746
0.696
0.698
0.734
0.724
0.808
0.766
0.716
0.720
0.680
0.658
0.664
0.664
0.658
0.660
0.654
0.622
0.606
0.618
0.604
0.602
0.592
0.598
0.592
0.586
0.584
0.588
0.582
0.600
0.590
0.612
0.606
0.612
0.602
0.622
0.672
0.646
0.648
0.660
0.668
0.708
0.658
0.634
0.654
0.678
0.784
0.944
0.908
0.972
0.988
0.910
0.852
0.808
0.802
0.884
0.892
0.870
0.880
0.962
0.986
0.964
0.904
0.888
0.876
0.918
0.790
0.728
0.722
0.746
0.718
0.726
0.746
0.826
0.812
0.808
0.860
0.886
0.904
0.928
0.866
0.816
0.894
0.890
0.862
0.828
0.774
0.748
0.788
0.748
0.800
0.748
0.792
0.776
0.870
0.868
0.830
0.796
0.732
0.776
0.740
0.796
0.756
0.708
0.708
0.678
0.680
0.686
0.704
0.714
0.724
0.700
0.702
0.728
0.722
0.730
0.750
0.744
0.738
0.770
0.846
0.752
0.758
0.766
0.802
0.746
0.764
0.750
0.734
0.718
0.726
0.786
0.782
0.770
0.772
0.734
0.722
0.726
0.764
0.790
0.780
0.830
0.808
0.754
0.736
0.752
0.726
0.732
0.742
0.774
0.724
0.720
0.696
0.666
0.670
0.652
0.650
0.654
0.636
0.630
0.628
0.618
0.614
0.620
0.634
0.694
0.720
0.830
0.858
0.798
0.698
0.688
0.656
0.652
0.628
0.602
0.588
0.574
0.568
0.550
0.550
0.548
0.546
0.554
0.560
0.562
0.570
0.614
0.672
0.678
0.682
0.736
0.766
0.774
0.778
0.814
0.838
0.828
0.792
0.690
0.688
0.672
0.740
0.884
0.496
1.066
0.988
0.972
0.998
0.896
0.660
0.690
0.686
0.672
0.648
0.682
0.682
0.752
0.756
0.792
0.802
0.792
0.802
0.788
0.824
0.982
0.992
0.888
0.760
0.696
0.706
0.892
0.796
0.860
0.900
0.976
0.922
0.890
0.864
0.866
0.880
0.874
0.946
0.914
0.974
0.960
0.846
0.812
0.760
0.692
0.684
0.758
0.934
0.812
0.774
0.724
0.812
0.964
1.010
1.020
0.934
0.896
0.832
0.824
0.826
0.890
0.834
0.782
0.708
0.684
0.668
0.648
0.622
0.624
0.608
0.602
0.592
0.600
0.604
0.640
0.764
0.992
1.010
1.008
0.998
0.996
0.930
0.936
0.870
0.832
0.922
0.996
0.924
0.998
0.836
0.722
0.674
0.642
0.612
0.608
0.600
0.588
0.578
0.588
0.582
0.588
0.588
0.576
0.568
0.550
0.558
0.564
0.574
0.602
0.616
0.612
0.604
0.592
0.604
0.608
0.626
0.614
0.594
0.600
0.588
0.586
0.600
0.634
0.632
0.652
0.668
0.648
0.664
0.640
0.602
0.604
0.590
0.598
0.598
0.614
0.616
0.630
0.636
0.604
0.598
0.596
0.606
0.596
0.610
0.612
0.618
0.636
0.636
0.636
0.632
0.630
0.610
0.616
0.648
0.652
0.696
0.684
0.658
0.642
0.616
0.600
0.592
0.578
0.594
0.598
0.628
0.640
0.634
0.626
0.644
0.650
0.668
0.656
0.652
0.650
0.618
0.656
0.686
0.730
0.824
0.892
0.838
0.750
0.698
0.700
0.688
0.760
0.952
0.908
0.808
0.784
0.822
0.876
0.934
0.964
0.946
0.948
0.826
0.752
0.702
0.682
0.708
0.908
0.948
0.964
0.972
0.914
0.938
0.998
1.054
1.088
1.102
1.062
1.106
1.188
1.158
1.122
1.050
1.052
0.982
1.012
1.086
1.088
1.072
1.028
0.960
0.900
0.818
0.834
0.862
0.898
0.852
0.926
0.990
1.016
0.950
0.966
1.038
1.092
1.044
1.048
0.950
1.028
1.106
1.162
1.124
0.990
0.964
0.858
0.860
0.972
1.056
1.008
1.016
1.026
1.040
1.002
1.018
1.050
1.080
1.072
1.032
0.900
0.912
1.006
1.102
1.034
1.020
0.972
0.844
0.804
0.826
0.842
0.834
0.784
0.786
0.792
0.832
0.854
0.780
0.752
0.770
0.766
0.838
0.824
0.812
0.810
0.754
0.758
0.746
0.760
0.734
0.682
0.698
0.666
0.674
0.654
0.642
0.636
0.640
0.664
0.692
0.894
0.890
0.842
0.814
0.802
0.784
0.768
0.754
0.772
0.836
0.848
0.798
0.782
0.756
0.752
0.728
0.760
0.732
0.724
0.730
0.720
0.688
0.680
0.660
0.668
0.684
0.696
0.710
0.718
0.692
0.670
0.670
0.694
0.676
0.668
0.678
0.702
0.722
0.716
0.698
0.686
0.678
0.664
0.660
0.664
0.672
0.676
0.758
0.934
0.940
1.012
0.966
0.922
0.836
0.800
0.798
0.708
0.698
0.760
0.774
0.854
0.910
0.938
0.946
0.950
0.922
0.874
0.894
0.954
0.900
0.950
0.996
1.012
0.968
0.918
0.896
0.860
0.848
0.816
0.808
0.802
0.848
0.896
0.884
0.972
1.078
1.046
0.924
0.982
0.882
0.896
0.896
0.970
1.034
0.998
0.882
0.836
0.920
0.840
0.778
0.836
0.880
0.926
0.916
0.922
0.882
0.822
0.810
0.844
0.930
1.000
0.994
0.844
0.802
0.802
0.814
0.864
0.788
0.870
0.858
0.784
0.818
0.788
0.768
0.744
0.724
0.692
0.674
0.658
0.644
0.622
0.626
0.642
0.676
0.732
0.782
0.780
0.756
0.816
0.830
0.844
0.784
0.750
0.722
0.700
0.722
0.766
0.824
0.856
0.804
0.788
0.800
0.794
0.832
0.912
0.914
0.924
0.946
0.930
0.904
0.876
0.862
0.832
0.810
0.790
0.770
0.800
0.772
0.706
0.682
0.698
0.730
0.888
0.796
0.776
0.762
0.822
0.838
0.748
0.760
0.716
0.728
0.766
0.846
0.862
0.868
0.838
0.794
0.824
0.790
0.856
0.884
0.862
0.870
0.930
0.882
0.882
0.916
0.958
1.006
1.012
0.994
0.974
1.000
1.034
0.974
1.024
1.016
1.076
1.072
1.042
0.986
0.958
0.880
0.868
0.768
0.714
0.688
0.728
0.934
0.988
1.034
1.106
1.100
1.028
0.954
0.962
0.986
1.004
0.910
0.844
0.780
0.754
0.714
0.736
1.044
0.906
0.996
1.020
1.078
1.112
1.136
1.098
0.970
0.970
1.014
1.134
1.140
1.176
1.012
1.008
1.052
0.896
0.900
0.876
0.912
0.832
0.842
0.872
0.830
0.860
0.948
1.042
1.064
1.056
1.032
0.870
0.812
0.888
0.904
1.024
1.138
1.120
1.054
1.096
1.152
1.162
1.136
1.112
1.080
1.024
1.006
1.016
1.042
1.064
1.100
1.108
1.042
0.922
0.848
0.760
0.758
0.822
0.980
1.006
0.970
0.934
0.880
0.820
0.768
0.736
0.714
0.732
0.758
0.892
0.976
0.980
0.958
0.896
0.848
0.830
0.826
0.826
0.822
0.798
0.774
0.764
0.838
0.890
0.816
0.790
0.826
0.816
0.810
0.746
0.814
0.764
0.768
0.766
0.762
0.718
0.756
0.776
0.810
0.844
0.930
0.888
0.798
0.778
0.790
0.784
0.818
0.830
0.828
0.794
0.718
0.700
0.704
0.714
0.718
0.754
0.798
0.842
0.864
0.818
0.764
0.782
0.788
0.832
0.884
0.936
0.926
0.830
0.818
0.818
0.834
0.916
0.932
0.946
0.814
0.758
0.704
0.716
0.810
0.876
0.986
0.970
0.918
0.838
0.850
0.892
0.928
0.986
0.956
0.874
0.836
0.788
0.788
0.778
0.822
0.882
0.896
0.916
0.854
0.800
0.802
0.812
0.866
0.880
0.872
0.882
0.860
0.804
0.766
0.794
0.848
0.858
0.852
0.886
0.898
0.878
0.900
0.910
0.892
0.918
0.964
0.968
0.834
0.790
0.844
0.856
0.914
0.916
0.880
0.814
0.782
0.800
0.806
0.844
0.820
0.782
0.760
0.752
0.748
0.756
0.820
0.844
0.882
0.890
0.904
0.902
0.884
0.832
0.810
0.856
0.904
0.920
0.944
0.940
0.968
1.034
1.038
1.106
1.102
1.080
1.090
1.042
1.024
1.068
0.998
1.030
1.046
1.010
1.028
1.020
0.994
0.924
0.902
0.884
0.860
0.860
0.878
0.888
0.864
0.908
0.944
0.970
1.040
1.046
1.098
1.068
1.060
1.044
1.004
0.900
0.868
0.882
0.926
0.962
0.990
0.846
0.762
0.764
0.796
0.856
0.826
0.956
0.956
0.982
1.006
0.920
0.888
0.882
0.910
0.920
0.928
0.890
0.866
0.826
0.768
0.730
0.692
0.682
0.690
0.726
0.714
0.712
0.842
0.886
0.998
0.968
1.020
0.932
0.904
0.912
0.906
0.900
0.904
0.934
0.892
0.926
0.906
0.898
0.880
0.844
0.836
0.832
0.874
0.912
0.894
0.948
0.986
0.922
0.902
0.826
0.868
0.972
0.886
0.966
1.028
0.998
0.980
0.972
0.910
0.928
0.978
0.916
0.930
0.950
0.898
0.932
0.960
0.896
0.880
0.898
0.952
0.912
0.976
1.000
0.992
1.004
1.020
1.034
1.026
0.978
1.000
0.958
0.924
1.024
1.120
1.046
1.098
1.046
0.922
0.930
0.950
1.032
1.082
0.998
0.966
1.064
0.972
0.986
0.994
1.006
1.014
1.016
0.956
0.936
0.952
0.982
0.898
0.940
0.874
0.830
0.914
0.856
0.834
0.900
0.882
0.912
0.856
0.890
0.968
0.936
0.946
0.906
1.092
1.100
1.084
1.092
1.128
1.070
1.052
1.044
1.002
1.024
1.044
1.066
1.094
1.064
1.120
1.060
1.042
1.066
1.014
1.064
1.114
1.006
0.982
1.024
0.924
0.994
0.996
0.984
1.046
1.074
1.020
0.992
0.992
0.990
0.980
0.952
1.004
1.046
1.032
1.046
1.008
0.980
0.978
0.950
0.970
1.002
1.006
1.016
1.014
0.914
0.908
0.882
0.870
0.946
1.008
0.970
0.980
0.948
0.890
0.888
0.948
0.904
0.932
0.956
0.952
0.962
0.892
0.870
0.900
0.940
0.914
0.872
0.896
0.858
0.916
0.944
0.888
0.958
1.018
0.886
0.880
0.846
0.840
0.884
0.978
0.952
0.986
0.952
0.898
0.880
0.882
0.988
1.094
1.066
1.036
1.078
1.000
1.006
0.964
0.938
0.958
0.964
0.972
0.972
0.930
0.964
0.970
0.946
0.982
0.966
0.918
0.946
0.968
0.918
0.934
0.978
0.956
0.992
0.996
0.946
0.966
0.984
0.884
0.872
0.890
0.952
0.944
0.952
0.966
0.968
0.958
0.928
0.906
0.790
0.758
0.990
1.022
0.982
1.016
0.982
0.934
0.920
0.898
0.886
0.912
0.940
0.970
0.958
0.930
0.928
0.848
0.838
0.976
0.926
0.908
0.926
0.910
0.988
1.018
0.986
0.998
1.008
0.970
0.998
0.996
0.954
0.958
0.988
0.972
0.982
0.942
0.868
0.820
0.880
0.894
0.986
0.984
0.958
0.978
1.000
0.992
0.980
0.976
0.900
0.850
0.818
0.850
0.862
0.912
0.838
0.834
0.916
0.970
0.928
0.946
0.950
0.922
0.932
0.954
0.928
0.976
1.002
0.946
0.948
0.944
0.910
0.948
0.976
0.954
0.988
1.002
0.942
0.924
0.914
0.934
0.960
0.964
0.984
1.032
1.038
0.992
1.010
0.992
1.002
1.072
1.048
1.004
1.000
1.014
0.998
0.998
0.942
0.956
0.996
1.010
1.010
1.010
1.036
1.004
1.030
1.024
0.972
0.962
0.938
0.938
0.962
0.970
0.978
1.036
1.014
0.972
0.960
0.922
0.914
0.968
0.942
0.940
1.002
1.028
0.976
1.024
0.988
0.972
0.976
0.934
0.938
0.980
0.934
0.908
0.976
0.936
0.952
0.954
0.904
0.926
0.968
0.920
0.862
0.758
0.754
0.756
0.818
0.816
0.978
0.932
0.888
0.894
0.948
0.906
0.864
0.842
0.860
0.878
0.952
1.020
0.962
1.056
1.016
0.944
0.924
0.924
0.880
0.896
0.954
0.938
0.980
0.972
0.912
0.974
0.962
0.890
0.890
0.856
0.842
0.870
0.872
0.890
0.886
0.936
0.874
0.930
1.032
0.986
0.972
0.944
0.912
0.922
0.952
0.958
0.928
1.064
1.038
0.974
0.954
0.934
0.872
0.810
0.764
0.734
0.844
1.158
1.036
1.060
1.022
0.970
1.022
1.052
1.018
1.006
0.996
0.930
0.874
0.806
0.858
0.974
1.008
0.906
0.968
0.966
0.868
0.922
0.996
0.956
1.082
1.036
1.018
1.018
0.956
1.008
1.014
0.974
0.986
0.958
0.870
0.832
0.778
0.782
0.856
0.838
0.840
0.820
0.784
0.768
0.750
0.754
0.752
0.790
0.808
0.832
0.800
0.840
0.846
0.838
0.850
0.892
0.834
0.820
0.930
1.028
0.992
0.990
0.932
0.942
1.016
0.966
0.980
0.992
0.928
0.934
0.878
0.846
0.836
0.974
1.010
1.018
0.986
0.976
0.968
0.940
0.842
0.812
0.866
0.884
1.002
1.042
0.990
0.998
1.004
0.924
0.952
1.004
0.958
0.954
0.992
0.944
0.966
0.980
0.928
0.920
0.940
0.920
0.902
0.896
0.886
0.928
0.960
0.972
0.944
0.936
0.898
0.880
0.880
0.976
0.972
0.836
0.842
0.954
0.958
0.868
0.890
0.928
0.896
0.914
0.936
1.012
0.982
1.014
1.018
0.958
0.954
0.978
0.976
0.922
0.946
0.962
0.960
0.992
0.998
0.962
1.020
0.954
0.918
0.774
0.722
0.710
0.680
0.658
0.630
0.618
0.610
0.594
0.588
0.592
0.582
0.572
0.574
0.568
0.572
0.574
0.590
0.594
0.592
0.588
0.586
0.584
0.570
0.568
0.566
0.572
0.576
0.588
0.602
0.604
0.608
0.608
0.620
0.628
0.620
0.618
0.614
0.618
0.614
0.596
0.598
0.590
0.580
0.586
0.586
0.596
0.604
0.590
0.592
0.590
0.590
0.592
0.586
0.586
0.576
0.570
0.568
0.568
0.568
0.560
0.570
0.572
0.576
0.578
0.590
0.590
0.586
0.578
0.590
0.592
0.602
0.596
0.598
0.588
0.588
0.596
0.604
0.606
0.598
0.608
0.604
0.594
0.586
0.588
0.588
0.582
0.586
0.590
0.588
0.600
0.594
0.586
0.590
0.592
0.596
0.592
0.580
0.574
0.574
0.582
0.588
0.590
0.584
0.578
0.580
0.594
0.616
0.656
0.668
0.684
0.680
0.666
0.688
0.680
0.686
0.696
0.698
0.658
0.632
0.622
0.614
0.610
0.610
0.614
0.620
0.606
0.614
0.620
0.620
0.642
0.658
0.656
0.676
0.694
0.702
0.702
0.712
0.668
0.666
0.710
0.778
0.758
0.766
0.806
0.700
0.694
0.658
0.662
0.670
0.696
0.718
0.754
0.732
0.714
0.688
0.668
0.650
0.660
0.714
0.828
0.762
0.742
0.772
0.810
0.836
0.850
0.760
0.740
0.708
0.648
0.632
0.642
0.674
0.826
0.958
1.014
0.988
1.000
0.850
0.840
0.850
0.870
0.862
0.870
0.808
0.800
0.864
1.024
1.038
1.034
1.088
1.060
0.956
0.910
0.986
0.926
0.958
1.024
1.024
0.918
0.910
0.886
0.876
0.898
0.904
0.920
0.944
0.872
0.910
0.948
0.944
0.932
0.852
0.842
0.894
0.956
1.012
0.930
0.876
0.898
1.016
1.016
0.936
0.882
0.864
0.800
0.812
0.826
0.908
0.914
0.790
0.810
0.754
0.940
1.086
1.074
0.902
0.810
1.006
1.044
0.940
0.972
0.984
0.940
0.976
1.050
1.082
1.040
1.066
1.082
1.084
1.158
1.158
1.102
1.058
1.116
1.128
1.082
1.126
1.072
1.036
1.064
0.998
0.862
0.732
0.670
0.666
0.642
0.634
0.640
0.634
0.632
0.630
0.636
0.624
0.638
0.640
0.672
0.674
0.660
0.678
0.702
0.730
0.716
0.752
0.774
0.794
0.820
0.902
0.858
0.846
0.884
0.894
0.938
0.922
0.932
0.848
0.758
0.724
0.772
0.990
0.906
0.902
0.938
0.964
0.930
0.894
0.868
0.962
0.922
0.960
1.006
1.052
1.032
1.068
1.082
1.038
1.050
1.074
1.058
0.958
0.844
0.910
0.950
0.904
0.838
0.738
0.682
0.674
0.714
0.798
0.868
0.830
0.822
0.844
0.840
0.854
0.852
0.820
0.796
0.744
0.740
0.738
0.766
0.788
0.724
0.682
0.640
0.602
0.634
0.622
0.660
0.698
0.686
0.692
0.654
0.688
0.720
0.732
0.720
0.706
0.694
0.690
0.716
0.700
0.700
0.686
0.678
0.726
0.776
0.802
0.770
0.836
0.846
0.752
0.734
0.674
0.722
0.736
0.860
0.754
0.724
0.730
0.706
0.678
0.664
0.636
0.640
0.628
0.632
0.632
0.642
0.638
0.628
0.622
0.616
0.618
0.604
0.610
0.608
0.604
0.608
0.612
0.622
0.610
0.610
0.616
0.616
0.604
0.622
0.612
0.620
0.606
0.612
0.612
0.608
0.592
0.598
0.588
0.586
0.586
0.588
0.598
0.598
0.636
0.610
0.626
0.618
0.600
0.610
0.592
0.598
0.600
0.596
0.592
0.588
0.584
0.582
0.566
0.570
0.560
0.568
0.586
0.610
0.608
0.612
0.638
0.646
0.638
0.646
0.626
0.624
0.618
0.614
0.608
0.598
0.590
0.576
0.576
0.558
0.572
0.564
0.562
0.558
0.566
0.568
0.582
0.576
0.570
0.560
0.564
0.562
0.560
0.570
0.576
0.576
0.588
0.592
0.630
0.610
0.600
0.632
0.598
0.604
0.580
0.576
0.574
0.572
0.578
0.574
0.560
0.564
0.560
0.564
0.560
0.560
0.552
0.558
0.556
0.562
0.586
0.586
0.596
0.618
0.658
0.670
0.676
0.652
0.638
0.596
0.598
0.588
0.580
0.574
0.576
0.574
0.568
0.578
0.584
0.604
0.608
0.614
0.616
0.614
0.618
0.616
0.610
0.606
0.602
0.622
0.644
0.676
0.706
0.796
0.684
0.678
0.644
0.640
0.630
0.630
0.612
0.592
0.598
0.580
0.570
0.574
0.566
0.572
0.560
0.584
0.604
0.658
0.638
0.628
0.608
0.616
0.650
0.616
0.612
0.614
0.622
0.614
0.628
0.652
0.708
0.716
0.698
0.698
0.702
0.706
0.754
0.820
0.928
0.912
0.816
0.724
0.646
0.638
0.616
0.614
0.632
0.616
0.654
0.710
0.902
0.920
0.914
0.778
0.744
0.742
0.774
0.816
0.818
0.898
0.962
0.862
0.862
0.856
0.846
0.866
0.780
0.774
0.796
0.828
0.780
0.794
0.816
0.792
0.700
0.662
0.678
0.720
0.866
0.946
0.880
0.852
0.866
0.886
0.858
0.862
0.882
0.828
0.830
0.856
0.916
0.976
0.980
0.924
0.806
0.830
0.854
0.916
0.980
0.866
0.866
0.892
0.930
0.956
0.940
0.952
1.002
0.946
0.856
0.860
0.898
0.938
0.936
0.936
0.946
0.978
0.914
0.886
0.876
0.762
0.784
0.780
0.822
0.906
0.900
0.884
0.838
0.874
0.874
0.816
0.892
0.980
1.004
1.038
1.052
1.022
0.892
0.898
0.896
0.878
0.980
1.060
1.062
1.012
0.902
0.820
0.832
0.778
0.918
0.922
0.934
0.902
0.924
0.914
0.816
0.728
0.674
0.678
0.720
0.964
0.932
0.884
0.918
0.894
0.808
0.780
0.810
0.888
0.822
0.854
0.798
0.756
0.722
0.686
0.686
0.778
0.862
0.912
0.844
0.732
0.668
0.670
0.760
0.956
0.976
0.990
0.970
0.864
0.864
0.912
0.934
0.968
0.956
0.970
0.978
0.902
0.838
0.808
0.788
0.764
0.784
0.832
0.930
0.950
0.992
0.988
0.880
0.912
0.932
0.978
0.982
0.970
0.880
0.910
0.968
0.960
1.040
1.050
0.952
0.952
1.046
1.066
1.082
1.002
0.996
0.980
0.940
0.908
0.934
0.822
0.738
0.766
0.812
0.922
0.902
0.870
0.812
0.778
0.664
0.650
0.636
0.672
0.700
0.882
0.778
0.768
0.778
0.822
0.882
0.846
0.766
0.674
0.666
0.670
0.696
0.654
0.694
0.654
0.674
0.660
0.688
0.648
0.630
0.618
0.624
0.628
0.632
0.688
0.708
0.720
0.706
0.678
0.664
0.640
0.642
0.644
0.636
0.650
0.696
0.698
0.680
0.726
0.714
0.706
0.678
0.686
0.696
0.682
0.664
0.656
0.682
0.698
0.710
0.730
0.732
0.700
0.682
0.672
0.684
0.678
0.696
0.700
0.724
0.686
0.720
0.716
0.826
0.808
0.714
0.694
0.678
0.674
0.658
0.650
0.666
0.692
0.680
0.666
0.694
0.710
0.704
0.744
0.770
0.798
0.762
0.790
0.824
0.720
0.706
0.714
0.742
0.740
0.822
0.806
0.730
0.706
0.720
0.770
0.808
0.758
0.710
0.658
0.644
0.708
0.740
0.826
0.750
0.728
0.706
0.690
0.680
0.672
0.676
0.678
0.664
0.652
0.644
0.648
0.666
0.692
0.700
0.732
0.700
0.708
0.690
0.680
0.672
0.674
0.638
0.652
0.634
0.642
0.642
0.628
0.632
0.656
0.696
0.762
0.758
0.732
0.678
0.660
0.650
0.632
0.628
0.624
0.618
0.630
0.628
0.616
0.618
0.616
0.606
0.606
0.600
0.602
0.606
0.594
0.592
0.584
0.602
0.632
0.628
0.660
0.696
0.788
0.820
0.722
0.694
0.708
0.712
0.710
0.744
0.852
0.916
0.882
0.922
0.930
0.888
0.846
0.864
0.908
0.900
0.868
0.824
0.820
0.852
0.990
1.032
1.050
0.988
0.904
0.804
0.752
0.752
0.896
0.984
0.952
0.926
0.844
0.820
0.804
0.756
0.758
0.726
0.676
0.680
0.676
0.648
0.654
0.674
0.704
0.668
0.662
0.680
0.668
0.740
0.814
0.784
0.768
0.726
0.684
0.702
0.704
0.686
0.724
0.714
0.756
0.792
0.776
0.718
0.716
0.692
0.672
0.674
0.678
0.678
0.656
0.658
0.652
0.664
0.646
0.658
0.650
0.652
0.682
0.642
0.640
0.646
0.650
0.648
0.648
0.650
0.656
0.628
0.638
0.624
0.612
0.652
0.658
0.658
0.650
0.632
0.626
0.608
0.618
0.638
0.664
0.668
0.660
0.656
0.678
0.704
0.694
0.680
0.658
0.638
0.634
0.656
0.692
0.802
0.800
0.758
0.702
0.710
0.724
0.744
0.746
0.718
0.688
0.656
0.650
0.678
0.750
0.960
0.920
0.930
0.890
0.790
0.688
0.668
0.666
0.694
0.676
0.818
0.840
0.808
0.782
0.736
0.740
0.738
0.710
0.704
0.718
0.776
0.724
0.728
0.708
0.714
0.692
0.658
0.666
0.680
0.716
0.710
0.730
0.748
0.744
0.704
0.712
0.716
0.710
0.674
0.690
0.670
0.658
0.634
0.650
0.648
0.664
0.678
0.658
0.668
0.670
0.662
0.650
0.662
0.670
0.664
0.670
0.660
0.650
0.632
0.626
0.630
0.634
0.640
0.728
0.740
0.708
0.696
0.714
0.724
0.700
0.668
0.664
0.646
0.654
0.702
0.728
0.724
0.698
0.684
0.702
0.748
0.722
0.722
0.786
0.806
0.794
0.748
0.764
0.860
0.904
0.822
0.704
0.708
0.748
0.818
0.868
0.914
0.948
0.928
0.906
0.866
0.810
0.864
0.932
1.008
1.048
1.000
0.880
0.840
0.814
0.736
0.724
0.716
0.840
0.948
0.946
0.972
0.992
0.916
0.912
1.012
1.054
1.028
0.906
0.946
1.004
1.054
1.090
1.078
1.010
0.956
0.948
1.006
1.060
1.046
1.086
1.086
1.044
0.990
0.896
0.998
1.040
0.990
0.946
0.844
0.810
0.842
0.824
0.908
1.002
1.020
0.906
0.826
0.772
0.802
0.976
0.922
0.872
0.788
0.774
0.896
0.990
1.004
0.984
0.946
0.930
0.894
0.808
0.846
0.932
0.992
0.992
0.868
0.812
0.734
0.714
0.924
0.856
0.952
0.952
0.906
0.878
0.896
0.910
0.890
0.862
0.834
0.766
0.754
0.768
0.794
0.764
0.812
0.822
0.796
0.764
0.762
0.808
0.830
0.880
0.902
0.856
0.830
0.796
0.768
0.718
0.694
0.708
0.758
0.856
0.940
0.956
0.854
0.824
0.792
0.736
0.736
0.670
0.762
0.880
0.938
0.952
0.972
0.962
0.870
0.830
0.812
0.746
0.758
0.754
0.828
0.798
0.756
0.768
0.758
0.800
0.850
0.898
0.904
0.858
0.796
0.806
0.854
0.848
0.786
0.780
0.780
0.762
0.772
0.834
0.850
0.916
0.918
0.916
0.878
0.830
0.764
0.780
0.820
0.920
0.994
0.974
0.988
0.952
0.986
0.912
0.888
0.814
0.736
0.774
0.822
0.856
0.826
0.740
0.732
0.722
0.742
0.796
0.846
0.842
0.840
0.830
0.818
0.816
0.812
0.790
0.744
0.738
0.778
0.842
0.866
0.804
0.746
0.744
0.718
0.718
0.740
0.698
0.704
0.738
0.740
0.674
0.748
0.788
0.790
0.818
0.794
0.814
0.802
0.802
0.780
0.754
0.748
0.692
0.694
0.698
0.786
0.902
0.908
0.872
0.840
0.794
0.746
0.704
0.672
0.666
0.648
0.648
0.634
0.728
0.718
0.738
0.756
0.786
0.818
0.832
0.808
0.800
0.782
0.748
0.726
0.690
0.720
0.840
0.832
0.760
0.784
0.786
0.764
0.736
0.702
0.672
0.678
0.776
0.940
0.924
0.856
0.800
0.772
0.784
0.754
0.910
1.018
1.006
0.876
0.840
0.848
0.866
0.858
0.852
0.822
0.756
0.724
0.698
0.730
0.832
0.866
0.802
0.762
0.840
0.828
0.840
0.872
0.894
0.836
0.880
0.920
0.942
0.918
0.840
0.878
0.908
0.852
0.894
0.838
0.864
0.894
0.922
0.904
0.814
0.794
0.770
0.752
0.708
0.698
0.704
0.762
0.710
0.686
0.694
0.754
0.734
0.840
0.890
0.852
0.804
0.706
0.648
0.656
0.662
0.700
0.814
0.802
0.780
0.792
0.804
0.806
0.780
0.704
0.678
0.664
0.644
0.630
0.622
0.616
0.610
0.594
0.604
0.622
0.638
0.740
0.860
0.888
0.892
0.872
0.848
0.868
0.920
0.892
0.964
0.984
0.968
0.940
0.912
0.804
0.720
0.698
0.880
0.960
0.944
0.854
0.836
0.852
0.862
0.854
0.816
0.744
0.688
0.736
0.842
0.998
0.908
0.824
0.810
0.816
0.768
0.792
0.838
0.926
0.924
0.884
0.890
0.832
0.748
0.748
0.726
0.784
0.938
0.944
0.854
0.842
0.852
0.862
0.844
0.808
0.768
0.748
0.760
0.808
0.832
0.812
0.742
0.686
0.654
0.670
0.684
0.762
0.782
0.834
0.900
0.894
0.904
0.880
0.890
0.868
0.850
0.828
0.744
0.732
0.678
0.678
0.696
0.762
0.834
0.854
0.844
0.850
0.824
0.734
0.674
0.690
0.654
0.670
0.698
0.950
0.908
0.878
0.858
0.770
0.732
0.720
0.734
0.762
0.974
0.918
0.874
0.792
0.714
0.684
0.680
0.722
0.758
0.736
0.958
0.940
0.944
0.896
0.802
0.798
0.796
0.794
0.808
0.726
0.692
0.706
0.744
0.742
0.704
0.740
0.736
0.768
0.778
0.744
0.720
0.684
0.656
0.650
0.670
0.674
0.700
0.674
0.732
0.808
0.926
0.928
0.860
0.788
0.700
0.700
0.660
0.686
0.682
0.734
0.736
0.764
0.762
0.768
0.752
0.748
0.730
0.710
0.700
0.670
0.708
0.768
0.848
0.806
0.774
0.802
0.892
0.956
0.888
0.922
0.874
0.826
0.796
0.774
0.768
0.744
0.724
0.738
0.804
0.810
0.790
0.838
0.916
0.784
0.744
0.694
0.676
0.696
0.720
0.682
0.686
0.706
0.746
0.730
0.760
0.766
0.768
0.710
0.672
0.656
0.636
0.626
0.642
0.660
0.716
0.728
0.708
0.658
0.664
0.646
0.648
0.642
0.642
0.706
0.836
0.832
0.792
0.776
0.802
0.746
0.718
0.792
0.810
0.794
0.766
0.808
0.952
0.932
0.894
0.858
0.826
0.846
0.964
0.950
0.976
0.970
0.904
0.844
0.810
0.792
0.806
0.870
0.948
0.826
0.754
0.724
0.698
0.680
0.704
0.782
1.008
0.932
0.878
0.878
0.928
1.026
1.112
1.122
1.120
1.104
1.120
1.040
0.846
0.828
0.908
1.030
1.062
0.916
0.932
0.924
0.898
0.912
0.952
0.934
0.940
0.900
0.832
0.774
0.712
0.664
0.638
0.620
0.628
0.622
0.746
0.842
0.900
0.928
0.918
0.964
0.988
0.994
0.920
0.820
0.772
0.812
0.820
0.922
0.974
0.942
0.904
0.818
0.782
0.716
0.680
0.660
0.676
0.758
0.806
0.864
0.760
0.726
0.740
0.774
0.722
0.714
0.714
0.816
0.942
0.886
0.836
0.776
0.758
0.694
0.668
0.662
0.696
0.726
0.736
0.692
0.670
0.694
0.746
0.750
0.726
0.686
0.700
0.706
0.660
0.646
0.660
0.714
0.686
0.646
0.684
0.706
0.694
0.698
0.680
0.698
0.742
0.846
0.892
0.862
0.920
0.980
1.008
0.964
0.976
0.982
0.922
0.896
0.872
0.808
0.806
0.896
0.960
0.990
0.934
0.820
0.758
0.724
0.780
1.014
0.996
0.924
0.902
0.946
0.864
0.870
0.888
0.900
0.950
0.924
0.900
0.860
0.858
0.792
0.874
1.010
1.068
1.064
0.990
0.922
0.916
0.916
0.924
0.920
0.902
0.896
0.868
0.888
0.934
0.982
1.100
1.116
0.968
0.940
0.908
0.904
0.872
0.812
0.764
0.766
0.794
0.844
0.794
0.754
0.772
0.852
0.950
0.984
0.888
0.910
0.916
0.930
0.842
0.870
0.916
0.934
0.910
0.924
0.968
0.936
0.816
0.864
0.770
0.724
0.718
0.748
0.882
0.966
0.858
0.886
0.960
1.024
1.056
1.040
1.054
1.066
1.072
1.066
1.018
1.062
1.060
1.026
0.964
0.942
0.948
0.950
0.948
0.866
0.838
0.862
0.888
0.890
0.846
0.900
1.010
1.060
1.060
0.988
0.972
0.886
0.922
1.050
1.086
1.106
1.098
1.018
1.002
1.046
1.052
1.060
1.016
0.974
0.876
0.850
0.826
0.838
0.804
0.806
0.882
0.934
0.996
1.004
1.010
1.060
1.094
1.076
1.064
1.188
1.242
1.232
1.182
0.928
0.928
1.008
1.082
1.084
1.060
0.990
0.984
0.972
0.946
0.942
0.970
0.888
0.732
0.692
0.680
0.688
0.710
0.772
0.804
0.878
0.828
0.716
0.690
0.682
0.722
0.836
0.972
0.940
0.900
0.840
0.846
0.766
0.670
0.780
0.790
0.850
0.840
0.972
0.980
0.982
1.052
1.044
0.998
1.004
1.038
1.034
1.042
1.084
1.088
1.070
1.060
1.048
1.092
1.112
1.042
0.958
0.946
0.928
0.914
0.884
0.888
0.936
1.002
1.006
1.058
1.088
1.118
1.132
1.020
0.892
0.780
1.052
1.068
1.066
1.040
1.022
0.972
0.938
0.906
0.926
0.996
0.984
0.982
1.066
1.042
0.962
1.038
1.090
1.074
1.118
1.116
1.110
1.118
1.072
1.086
1.112
1.064
1.106
1.132
1.112
1.136
1.144
1.140
1.124
1.048
1.024
0.956
0.910
1.046
1.024
0.972
0.924
0.860
0.814
0.766
0.736
0.732
0.742
0.750
0.734
0.740
0.780
0.776
0.812
0.878
0.896
0.936
1.004
1.042
1.038
0.934
0.958
0.994
1.008
1.012
0.936
0.996
1.102
1.124
1.072
1.124
1.166
1.128
1.070
0.880
0.760
0.808
0.804
1.072
1.012
0.962
0.966
1.008
0.976
0.966
0.942
0.904
0.904
0.924
0.966
0.900
0.910
0.866
0.802
0.838
0.858
0.876
0.874
0.804
0.824
0.824
0.790
0.836
0.890
0.834
0.864
0.850
0.858
0.844
0.898
0.976
0.970
0.946
0.994
1.022
0.984
0.994
0.946
0.860
0.784
0.718
0.698
0.766
1.010
1.040
1.012
0.890
0.886
1.010
0.988
1.068
1.074
1.044
0.970
0.960
0.924
1.106
1.060
1.006
1.042
0.974
0.948
0.926
0.884
0.938
1.010
0.996
0.928
0.858
0.748
0.682
0.682
0.692
0.726
0.740
0.980
1.044
0.960
1.040
1.002
1.064
1.104
1.060
1.150
1.100
1.180
1.172
1.120
1.146
1.086
1.138
1.196
1.136
1.186
1.192
1.154
1.190
1.150
1.026
0.914
0.956
1.114
1.162
1.178
1.118
1.150
1.116
1.138
1.158
1.128
1.182
1.174
1.108
1.140
1.116
1.124
1.150
1.112
1.150
1.148
1.098
1.122
1.114
1.102
1.134
1.126
1.144
1.150
1.112
1.144
1.170
1.096
1.110
1.152
1.166
1.198
1.172
1.156
1.230
1.224
1.150
1.160
1.172
1.124
1.142
1.150
1.164
1.058
1.100
1.128
1.156
1.168
1.176
1.100
1.144
1.136
1.076
1.112
1.126
1.106
1.190
1.048
0.836
0.840
0.884
0.928
0.994
0.996
0.956
0.920
0.876
0.846
0.884
0.922
0.964
0.960
0.950
0.908
0.948
1.086
1.186
1.208
1.218
1.160
1.042
1.074
1.144
1.156
1.070
1.098
1.216
1.208
1.230
1.178
1.218
1.218
1.106
1.142
1.222
1.226
1.118
1.198
1.204
1.190
1.174
1.048
1.052
1.218
1.200
1.178
1.098
1.038
1.076
0.976
0.964
1.000
1.118
1.118
1.092
1.000
0.936
0.972
1.074
1.052
0.938
0.988
0.984
1.084
1.044
0.940
0.958
1.004
0.980
0.924
0.842
0.888
0.966
0.920
0.894
0.942
0.896
0.816
0.820
0.898
1.118
1.098
1.076
1.070
1.010
1.006
0.970
0.938
0.864
0.918
0.950
0.950
0.874
0.912
1.014
1.090
1.014
1.026
1.074
1.110
1.196
1.126
0.966
0.952
0.940
0.992
0.948
0.910
0.922
1.034
1.092
1.052
1.042
1.044
1.046
0.948
1.026
1.040
0.974
0.934
0.904
0.784
0.740
0.796
0.810
0.946
1.002
0.928
0.872
0.826
0.766
0.730
0.752
0.754
0.790
0.808
1.150
1.078
1.010
0.876
0.894
1.028
1.030
0.928
0.794
0.766
0.934
1.080
1.036
1.018
1.014
1.042
1.012
1.014
0.994
1.020
0.998
0.836
0.724
0.716
0.708
0.692
0.764
1.170
1.026
0.854
0.826
0.794
0.848
0.776
0.760
1.198
1.156
1.098
0.904
0.786
0.750
0.698
0.706
0.788
1.118
1.026
0.962
0.982
1.062
1.118
1.024
0.974
0.836
0.830
1.030
1.052
1.170
1.182
1.130
1.126
1.124
1.016
1.108
1.100
1.050
1.076
1.028
0.978
1.026
1.106
1.064
1.058
1.146
1.256
1.236
1.154
1.052
1.068
1.242
1.204
1.180
1.196
1.170
1.080
1.036
1.108
1.026
0.940
1.000
1.140
0.960
1.002
1.078
1.106
1.084
1.050
1.086
1.078
0.978
1.058
1.258
1.180
1.112
1.108
0.968
0.950
0.890
0.814
0.846
1.034
1.140
1.178
1.128
1.070
1.090
1.064
0.996
1.044
0.980
1.074
1.102
1.092
1.126
1.072
1.090
1.080
1.140
1.112
1.062
0.970
0.916
0.882
0.764
0.792
0.858
0.900
0.762
0.752
0.976
1.142
1.122
1.050
1.098
1.156
1.146
1.070
1.034
1.076
1.066
0.940
1.040
1.126
1.088
0.996
0.960
0.896
1.076
1.024
1.016
1.100
1.156
1.180
1.186
1.118
1.110
1.056
1.208
1.272
1.244
1.226
1.068
1.132
1.204
1.300
1.268
1.272
1.168
1.198
1.182
1.098
0.966
1.092
1.292
1.294
1.262
1.152
1.134
1.206
1.234
1.224
1.154
1.142
1.226
1.200
1.192
1.236
1.194
1.214
1.188
1.100
0.992
1.168
1.284
1.176
1.162
1.138
1.116
1.172
1.160
1.122
1.158
1.154
1.122
1.148
1.114
1.160
1.184
1.074
1.096
1.120
1.142
1.108
1.038
1.076
1.162
1.156
1.170
1.140
1.150
1.162
1.034
0.992
1.032
1.048
1.068
1.066
1.082
1.166
1.184
0.990
0.928
1.044
1.228
1.186
1.152
1.204
1.156
1.098
1.146
1.160
1.180
1.262
1.198
1.130
1.190
1.110
1.054
1.106
1.008
1.082
1.140
1.172
1.134
1.082
1.018
1.064
1.082
1.178
1.258
1.284
1.276
1.280
1.252
1.226
1.210
1.220
1.156
1.256
1.276
1.264
1.214
1.092
1.180
1.262
1.064
0.822
0.686
0.706
0.688
0.670
0.656
0.648
0.638
0.634
0.626
0.640
0.620
0.630
0.628
0.646
0.678
0.712
0.734
0.774
0.844
0.916
0.984
0.888
0.898
0.976
0.904
0.866
1.030
1.074
1.098
1.098
1.098
1.106
1.076
1.142
1.142
1.180
1.222
1.144
1.180
1.230
1.224
1.250
1.220
1.148
1.226
1.190
1.110
1.078
1.020
0.988
0.972
0.984
0.994
1.016
1.018
0.990
1.022
1.002
1.064
1.114
1.122
1.166
1.166
1.140
1.138
1.198
1.210
1.194
1.174
1.172
1.236
1.208
1.078
1.154
1.196
1.130
1.082
1.098
0.978
0.930
1.200
1.150
1.160
1.052
1.098
1.116
1.108
1.084
1.016
1.014
0.924
1.066
1.134
1.104
1.004
1.030
0.916
0.918
1.112
1.144
1.144
1.132
1.128
1.146
1.142
1.154
1.184
1.196
1.180
1.150
1.138
1.144
1.160
1.160
1.180
1.216
1.122
1.096
1.062
0.928
0.964
1.046
1.034
1.104
1.058
1.052
1.156
1.166
1.196
1.218
1.164
1.164
1.182
1.196
1.134
1.106
1.170
1.136
1.122
1.074
1.052
0.904
0.816
0.804
1.124
1.114
1.114
1.080
1.048
1.042
1.078
1.100
1.118
1.176
1.172
1.192
1.230
1.218
1.136
1.204
1.246
1.172
1.176
1.056
0.940
0.960
1.056
1.084
0.926
0.838
0.838
0.920
1.088
1.048
1.120
1.156
1.174
1.182
1.128
1.110
1.188
1.190
1.144
1.190
1.188
1.166
1.138
0.922
0.772
0.760
0.924
1.138
1.066
1.070
0.946
0.898
0.932
1.092
1.028
0.904
0.920
0.962
1.006
1.050
1.068
1.068
1.044
1.018
1.048
1.124
1.088
1.102
1.154
1.200
1.170
1.180
1.148
1.050
1.036
1.124
1.104
1.094
1.078
1.004
1.022
1.072
1.022
1.070
1.076
1.078
0.994
0.896
0.840
0.894
1.036
0.946
0.870
0.864
0.836
0.814
0.882
0.854
1.100
1.114
1.148
1.160
1.168
1.148
1.094
1.054
1.126
1.204
1.214
1.218
1.268
1.232
1.144
1.138
1.044
0.996
0.926
0.976
1.014
1.100
1.106
1.078
1.044
0.930
0.910
0.944
1.108
0.922
0.898
0.868
0.870
0.840
0.806
0.768
0.734
0.740
0.908
1.042
1.078
1.092
1.018
0.972
1.060
1.084
0.976
0.898
0.838
0.996
1.070
1.054
1.050
1.044
1.054
1.068
1.080
1.100
1.064
1.044
1.004
0.982
0.898
0.890
0.916
0.946
0.986
0.884
1.032
1.122
1.084
1.106
1.108
1.090
1.142
1.130
1.138
1.118
1.018
1.116
1.128
1.064
1.144
1.066
1.146
1.164
1.102
1.120
1.136
1.106
1.174
1.200
1.188
1.188
1.204
1.158
1.192
1.192
1.152
1.014
1.036
1.140
1.168
1.088
1.152
1.148
1.072
1.058
1.040
1.046
0.908
0.782
0.804
1.040
0.966
0.978
0.974
0.966
0.982
0.876
0.760
0.726
0.710
0.718
0.752
0.876
0.874
0.856
0.844
0.900
0.916
0.890
0.846
0.762
0.708
0.690
0.678
0.700
0.690
0.686
0.666
0.660
0.650
0.650
0.648
0.624
0.624
0.630
0.656
0.734
0.916
0.872
0.916
0.932
0.958
0.968
0.974
0.934
0.818
0.758
0.740
0.802
0.830
0.874
0.926
0.888
0.782
0.794
0.806
0.742
0.704
0.752
0.758
0.740
0.734
0.728
0.732
0.696
0.680
0.652
0.630
0.616
0.602
0.590
0.576
0.568
0.564
0.560
0.568
0.580
0.624
0.656
0.680
0.730
0.754
0.802
0.870
0.936
0.934
0.946
0.878
0.700
0.662
0.648
0.662
0.646
0.658
0.766
0.960
0.908
0.896
0.916
0.942
0.930
0.966
0.966
0.968
0.974
0.992
0.986
1.056
1.104
1.118
1.152
1.128
1.058
0.896
1.008
1.006
1.056
0.968
0.712
0.846
0.996
0.996
1.048
1.104
1.156
1.188
1.216
1.210
1.216
1.238
1.206
1.098
1.034
0.998
0.986
1.052
1.006
1.052
1.082
1.112
1.170
1.170
1.140
1.078
1.078
1.178
1.188
1.122
1.158
1.078
0.950
0.926
0.976
0.938
1.104
1.022
0.882
0.882
0.808
0.776
0.710
0.680
0.662
0.652
0.646
0.644
0.644
0.628
0.618
0.624
0.626
0.634
0.738
0.738
0.826
0.910
0.888
0.920
0.952
0.958
1.034
1.008
1.026
1.034
0.988
0.962
0.992
0.832
0.718
0.674
0.662
0.662
0.658
0.656
0.646
0.636
0.612
0.620
0.710
0.824
0.994
0.884
0.894
0.796
0.698
0.678
0.644
0.628
0.628
0.614
0.606
0.606
0.604
0.606
0.600
0.612
0.620
0.646
0.712
0.914
0.940
0.942
0.926
0.910
0.902
0.928
0.920
0.988
0.982
0.904
0.802
0.788
0.914
0.876
0.830
0.720
0.688
0.688
0.660
0.652
0.730
0.862
0.788
0.760
0.752
0.720
0.702
0.662
0.656
0.636
0.648
0.666
0.630
0.684
0.656
0.658
0.654
0.742
0.700
0.734
0.810
0.728
0.752
0.732
0.732
0.736
0.692
0.724
0.656
0.662
0.644
0.640
0.634
0.644
0.648
0.654
0.664
0.670
0.682
0.690
0.686
0.706
0.710
0.704
0.704
0.764
0.816
0.754
0.734
0.686
0.702
0.682
0.678
0.676
0.666
0.660
0.648
0.638
0.626
0.630
0.626
0.624
0.614
0.634
0.630
0.636
0.628
0.624
0.626
0.646
0.666
0.678
0.688
0.664
0.658
0.680
0.724
0.748
0.776
0.752
0.736
0.760
0.792
0.704
0.682
0.664
0.648
0.626
0.626
0.622
0.622
0.686
0.704
0.736
0.786
0.810
0.726
0.688
0.640
0.624
0.616
0.616
0.612
0.610
0.596
0.596
0.584
0.584
0.572
0.570
0.578
0.568
0.570
0.556
0.552
0.556
0.554
0.540
0.554
0.560
0.592
0.602
0.586
0.586
0.578
0.574
0.566
0.568
0.572
0.564
0.568
0.562
0.558
0.558
0.542
0.552
0.570
0.618
0.710
0.744
0.718
0.634
0.674
0.668
0.620
0.600
0.570
0.592
0.602
0.628
0.640
0.660
0.650
0.654
0.636
0.602
0.576
0.572
0.570
0.578
0.590
0.618
0.660
0.682
0.668
0.716
0.668
0.642
0.636
0.636
0.642
0.628
0.600
0.594
0.606
0.610
0.606
0.610
0.602
0.596
0.618
0.656
0.688
0.652
0.664
0.738
0.734
0.776
0.922
0.908
0.858
0.810
0.790
0.770
0.778
0.760
0.800
0.878
0.918
0.840
0.800
0.794
0.826
0.788
0.808
0.828
0.774
0.750
0.772
0.802
0.794
0.828
0.908
0.978
0.984
0.832
0.796
0.824
0.850
0.934
0.904
0.926
0.954
0.968
0.920
0.852
0.834
0.844
0.852
0.846
0.760
0.754
0.772
0.830
0.854
0.866
0.880
0.876
0.834
0.852
0.828
0.834
0.880
0.866
0.808
0.816
0.790
0.806
0.782
0.794
0.790
0.792
0.770
0.790
0.800
0.826
0.854
0.776
0.764
0.798
0.852
0.856
0.776
0.786
0.754
0.752
0.760
0.790
0.842
0.868
0.840
0.840
0.794
0.808
0.790
0.716
0.714
0.700
0.670
0.646
0.660
0.676
0.952
0.888
0.896
0.896
0.842
0.826
0.766
0.790
0.794
0.794
0.752
0.746
0.750
0.822
0.872
0.826
0.852
0.846
0.800
0.802
0.796
0.820
0.854
0.874
0.830
0.836
0.728
0.702
0.706
0.706
0.754
0.752
0.728
0.698
0.728
0.746
0.712
0.708
0.720
0.732
0.892
0.810
0.846
0.852
0.810
0.846
0.798
0.792
0.770
0.754
0.742
0.704
0.664
0.670
0.674
0.752
0.790
0.790
0.760
0.800
0.854
0.758
0.754
0.746
0.732
0.714
0.700
0.716
0.756
0.808
0.712
0.666
0.684
0.680
0.688
0.692
0.706
0.690
0.728
0.742
0.734
0.718
0.734
0.728
0.790
0.780
0.828
0.750
0.708
0.646
0.678
0.662
0.680
0.702
0.688
0.714
0.762
0.784
0.712
0.746
0.714
0.698
0.652
0.616
0.632
0.638
0.678
0.758
0.852
0.812
0.816
0.848
0.854
0.828
0.866
0.864
0.874
0.780
0.802
0.822
0.794
0.796
0.752
0.744
0.760
0.806
0.806
0.696
0.676
0.654
0.632
0.626
0.622
0.618
0.602
0.608
0.598
0.606
0.620
0.608
0.608
0.600
0.592
0.592
0.606
0.642
0.670
0.688
0.740
0.784
0.766
0.770
0.790
0.708
0.684
0.716
0.876
0.986
0.952
0.806
0.810
0.860
0.864
0.890
0.844
0.836
0.824
0.830
0.860
0.850
0.922
0.962
0.918
0.838
0.848
0.864
0.896
0.920
0.836
0.862
0.788
0.854
0.802
0.760
0.712
0.658
0.640
0.610
0.592
0.588
0.586
0.600
0.600
0.590
0.594
0.606
0.592
0.588
0.598
0.608
0.622
0.612
0.608
0.612
0.608
0.604
0.600
0.590
0.598
0.604
0.608
0.612
0.634
0.670
0.718
0.790
0.840
0.778
0.744
0.686
0.652
0.640
0.632
0.644
0.644
0.640
0.640
0.640
0.638
0.630
0.626
0.610
0.624
0.612
0.654
0.736
0.818
0.790
0.734
0.704
0.724
0.688
0.650
0.674
0.698
0.704
0.672
0.662
0.674
0.660
0.648
0.682
0.778
0.856
0.840
0.784
0.768
0.858
0.904
0.942
0.918
0.872
0.842
0.912
0.926
0.968
1.024
0.986
0.992
1.000
1.034
1.038
0.960
0.994
1.014
0.960
0.864
0.800
0.820
0.782
0.760
0.806
0.780
0.868
0.894
0.878
0.914
0.904
0.848
0.756
0.714
0.642
0.664
0.632
0.638
0.628
0.614
0.612
0.620
0.618
0.608
0.622
0.624
0.634
0.644
0.628
0.636
0.616
0.600
0.602
0.588
0.582
0.566
0.566
0.570
0.562
0.564
0.568
0.560
0.560
0.566
0.568
0.556
0.564
0.564
0.568
0.578
0.588
0.588
0.594
0.610
0.602
0.624
0.622
0.612
0.608
0.586
0.580
0.586
0.586
0.588
0.574
0.572
0.562
0.568
0.580
0.588
0.600
0.626
0.606
0.634
0.610
0.624
0.592
0.600
0.574
0.568
0.572
0.554
0.550
0.540
0.538
0.536
0.532
0.532
0.526
0.526
0.526
0.518
0.516
0.516
0.514
0.520
0.524
0.538
0.548
0.554
0.558
0.580
0.578
0.580
0.580
0.576
0.568
0.556
0.552
0.552
0.552
0.550
0.546
0.558
0.588
0.656
0.658
0.650
0.652
0.680
0.688
0.680
0.642
0.644
0.650
0.630
0.600
0.626
0.686
0.774
0.760
0.768
0.810
0.834
0.800
0.796
0.798
0.828
0.812
0.900
0.944
0.850
0.922
0.788
0.866
0.972
0.970
0.862
0.866
0.838
0.774
0.720
0.804
1.168
1.076
1.050
0.978
0.920
0.804
0.772
0.846
0.916
0.796
0.772
0.880
0.978
0.980
1.000
0.968
0.960
1.052
1.170
1.162
1.228
1.200
1.146
1.176
1.140
1.128
1.040
0.952
0.936
0.988
1.018
0.892
0.858
0.886
0.986
1.032
1.032
0.952
0.820
0.848
0.952
0.986
1.026
0.932
0.948
0.992
1.014
0.908
0.842
0.710
0.724
0.682
0.674
0.800
0.742
0.730
0.680
0.646
0.632
0.614
0.606
0.428
0.878
0.624
0.742
0.946
0.944
0.988
0.994
0.968
0.952
0.876
0.814
0.816
0.806
0.754
0.772
0.780
0.762
0.732
0.710
0.666
0.646
0.636
0.640
0.630
0.638
0.632
0.636
0.656
0.736
0.800
0.768
0.794
0.842
0.826
0.780
0.772
0.934
0.846
0.762
0.764
0.778
0.760
0.760
0.760
0.790
0.788
0.738
0.700
0.668
0.712
0.956
0.948
0.960
0.988
0.982
0.890
0.768
0.696
0.680
0.686
0.678
0.694
0.810
0.956
0.978
0.958
0.932
0.908
0.930
0.906
0.932
0.946
1.038
1.050
1.054
1.086
1.086
1.070
1.112
1.082
1.072
0.900
0.824
0.738
0.698
0.676
0.622
0.612
0.606
0.598
0.572
0.584
0.566
0.564
0.554
0.544
0.542
0.538
0.536
0.540
0.536
0.540
0.544
0.548
0.548
0.548
0.552
0.546
0.548
0.560
0.560
0.564
0.558
0.562
0.542
0.546
0.538
0.536
0.528
0.526
0.526
0.518
0.530
0.526
0.528
0.522
0.520
0.514
0.500
0.510
0.508
0.502
0.500
0.492
0.498
0.484
0.484
0.482
0.484
0.480
0.482
0.484
0.474
0.468
0.476
0.470
0.470
0.468
0.466
0.466
0.464
0.460
0.464
0.462
0.460
0.464
0.464
0.466
0.456
0.458
0.454
0.458
0.462
0.460
0.462
0.456
0.458
0.454
0.458
0.462
0.466
0.458
0.458
0.456
0.458
0.458
0.460
0.466
0.462
0.466
0.460
0.466
0.466
0.470
0.468
0.480
0.466
0.474
0.474
0.466
0.478
0.472
0.478
0.468
0.464
0.460
0.462
0.462
0.456
0.454
0.454
0.446
0.452
0.456
0.442
0.450
0.446
0.450
0.446
0.448
0.446
0.452
0.450
0.452
0.456
0.454
0.458
0.458
0.464
0.462
0.468
0.474
0.490
0.508
0.516
0.504
0.504
0.506
0.516
0.544
0.574
0.600
0.584
0.560
0.538
0.548
0.560
0.566
0.556
0.558
0.586
0.624
0.632
0.588
0.562
0.536
0.506
0.510
0.506
0.496
0.506
0.504
0.506
0.488
0.490
0.490
0.490
0.488
0.492
0.494
0.490
0.488
0.488
0.482
0.486
0.476
0.480
0.498
0.522
0.552
0.574
0.626
0.692
0.684
0.660
0.390
0.700
0.520
0.512
0.490
0.528
0.536
0.548
0.530
0.504
0.498
0.492
0.492
0.502
0.490
0.484
0.484
0.482
0.480
0.484
0.480
0.476
0.472
0.474
0.484
0.488
0.480
0.486
0.490
0.504
0.510
0.506
0.500
0.514
0.526
0.514
0.518
0.522
0.530
0.542
0.532
0.502
0.526
0.502
0.500
0.510
0.500
0.508
0.514
0.518
0.506
0.506
0.506
0.518
0.520
0.524
0.522
0.524
0.526
0.516
0.528
0.514
0.522
0.520
0.524
0.512
0.516
0.538
0.542
0.542
0.524
0.500
0.528
0.506
0.512
0.506
0.500
0.512
0.502
0.500
0.500
0.500
0.502
0.506
0.508
0.512
0.510
0.506
0.504
0.504
0.510
0.528
0.546
0.568
0.574
0.576
0.594
0.614
0.666
0.682
0.636
0.592
0.572
0.578
0.614
0.662
0.742
0.692
0.700
0.648
0.620
0.594
0.544
0.538
0.532
0.536
0.542
0.546
0.556
0.554
0.566
0.566
0.558
0.570
0.602
0.626
0.682
0.650
0.624
0.630
0.636
0.658
0.676
0.620
0.620
0.598
0.588
0.592
0.580
0.574
0.562
0.564
0.568
0.572
0.560
0.568
0.576
0.594
0.578
0.648
0.680
0.766
0.918
0.844
0.742
0.684
0.642
0.686
0.796
0.796
0.806
0.842
0.678
0.616
0.612
0.618
0.654
0.644
0.870
0.916
0.816
0.778
0.794
0.822
0.776
0.738
0.752
1.116
0.986
0.752
0.690
0.658
0.654
0.636
0.632
0.634
0.668
0.782
1.014
0.888
0.748
0.696
0.716
0.698
0.780
1.036
0.982
0.914
0.974
0.956
0.940
0.956
0.922
0.960
1.014
0.974
0.984
0.990
0.910
0.954
0.986
0.928
0.984
0.980
0.890
0.912
0.938
0.912
1.008
1.000
0.906
0.880
0.922
0.906
0.988
1.026
0.994
1.022
1.000
1.008
1.076
1.044
0.990
0.972
0.882
0.762
0.748
1.174
1.130
1.088
0.946
0.932
0.948
1.000
1.062
1.008
1.064
1.028
1.076
1.088
1.054
1.022
1.034
0.994
1.022
1.000
1.046
1.006
0.974
0.948
0.886
0.932
1.032
1.022
0.976
0.962
0.882
0.830
0.872
0.970
0.978
0.950
0.918
0.956
1.044
1.018
1.046
0.962
0.892
0.918
0.986
0.960
0.912
0.862
0.834
0.908
1.014
1.016
1.094
1.088
0.994
0.870
0.816
0.716
0.488
0.714
0.620
0.590
0.606
0.638
0.724
0.838
0.878
0.848
0.782
0.748
0.834
0.980
0.964
0.992
1.020
1.004
1.012
0.856
0.786
0.696
0.692
0.662
0.710
0.716
0.646
0.672
0.632
0.644
0.640
0.636
0.642
0.648
0.672
0.686
0.724
0.754
0.868
0.976
0.922
0.770
0.726
0.676
0.660
0.696
0.692
0.792
0.728
0.738
0.736
0.766
0.744
0.718
0.724
0.678
0.692
0.692
0.770
0.806
0.852
0.764
0.742
0.724
0.676
0.216
0.426
0.684
0.696
0.670
0.672
0.650
0.652
0.656
0.660
0.642
0.682
0.632
0.712
0.742
0.788
0.720
0.670
0.632
0.628
0.610
0.616
0.612
0.622
0.620
0.630
0.648
0.632
0.704
0.666
0.660
0.654
0.644
0.618
0.618
0.600
0.596
0.602
0.592
0.594
0.586
0.596
0.600
0.614
0.616
0.616
0.612
0.612
0.624
0.610
0.610
0.608
0.592
0.576
0.592
0.580
0.592
0.590
0.596
0.606
0.600
0.590
0.592
0.586
0.588
0.582
0.580
0.584
0.588
0.594
0.592
0.612
0.620
0.604
0.622
0.620
0.574
0.594
0.582
0.594
0.608
0.628
0.640
0.650
0.606
0.612
0.586
0.574
0.558
0.562
0.552
0.548
0.542
0.540
0.536
0.530
0.530
0.526
0.524
0.518
0.522
0.518
0.532
0.552
0.552
0.620
0.700
0.744
0.698
0.686
0.680
0.678
0.678
0.652
0.634
0.594
0.594
0.596
0.618
0.612
0.600
0.600
0.596
0.636
0.716
0.864
0.832
0.844
0.778
0.620
0.602
0.582
0.570
0.570
0.570
0.562
0.566
0.558
0.546
0.574
0.598
0.634
0.610
0.604
0.598
0.582
0.590
0.572
0.580
0.580
0.590
0.586
0.556
0.602
0.654
0.806
0.808
0.712
0.676
0.642
0.618
0.582
0.590
0.588
0.604
0.592
0.600
0.636
0.648
0.692
0.742
0.756
0.694
0.672
0.712
0.752
0.766
0.728
0.738
0.774
0.754
0.766
0.864
0.914
0.942
0.908
0.906
0.928
0.874
0.852
0.842
0.804
0.830
0.870
0.886
0.832
0.844
0.980
0.930
0.858
0.890
0.954
0.958
0.970
0.920
0.904
0.938
0.850
0.872
0.940
1.024
1.006
0.894
0.794
0.686
0.618
0.602
0.604
0.602
0.602
0.596
0.594
0.584
0.580
0.572
0.576
0.580
0.572
0.574
0.578
0.576
0.560
0.568
0.596
0.618
0.704
0.694
0.684
0.620
0.608
0.594
0.584
0.580
0.588
0.572
0.574
0.574
0.566
0.560
0.566
0.554
0.558
0.560
0.546
0.546
0.544
0.538
0.536
0.538
0.530
0.536
0.534
0.540
0.534
0.528
0.524
0.520
0.514
0.512
0.508
0.506
0.500
0.500
0.498
0.500
0.482
0.482
0.478
0.472
0.486
0.472
0.472
0.474
0.478
0.478
0.476
0.474
0.478
0.468
0.476
0.468
0.474
0.466
0.474
0.466
0.470
0.470
0.478
0.492
0.516
0.550
0.568
0.564
0.556
0.544
0.528
0.524
0.508
0.508
0.504
0.500
0.494
0.494
0.498
0.498
0.490
0.490
0.482
0.484
0.484
0.476
0.472
0.478
0.472
0.484
0.482
0.476
0.470
0.466
0.468
0.478
0.478
0.476
0.474
0.460
0.470
0.470
0.468
0.466
0.464
0.456
0.456
0.462
0.464
0.466
0.460
0.464
0.470
0.470
0.476
0.478
0.480
0.490
0.480
0.486
0.488
0.492
0.492
0.494
0.492
0.492
0.498
0.500
0.506
0.512
0.522
0.518
0.514
0.506
0.506
0.506
0.506
0.504
0.498
0.510
0.510
0.514
0.512
0.514
0.504
0.510
0.510
0.518
0.516
0.510
0.516
0.520
0.514
0.522
0.524
0.534
0.532
0.534
0.534
0.534
0.536
0.532
0.520
0.518
0.526
0.524
0.532
0.520
0.522
0.518
0.532
0.548
0.564
0.574
0.602
0.602
0.582
0.564
0.546
0.546
0.554
0.560
0.568
0.562
0.582
0.600
0.624
0.628
0.596
0.594
0.586
0.586
0.578
0.588
0.572
0.584
0.588
0.596
0.598
0.626
0.698
0.694
0.634
0.632
0.646
0.612
0.598
0.572
0.574
0.574
0.608
0.614
0.906
0.804
0.760
0.722
0.662
0.616
0.588
0.568
0.564
0.558
0.566
0.562
0.558
0.564
0.566
0.562
0.532
0.548
0.544
0.538
0.528
0.526
0.530
0.530
0.520
0.528
0.522
0.522
0.536
0.546
0.552
0.552
0.570
0.588
0.604
0.568
0.562
0.556
0.540
0.536
0.534
0.528
0.516
0.524
0.516
0.522
0.520
0.514
0.518
0.530
0.538
0.550
0.546
0.548
0.540
0.526
0.532
0.540
0.542
0.542
0.532
0.550
0.550
0.544
0.536
0.538
0.536
0.540
0.536
0.542
0.534
0.538
0.542
0.550
0.560
0.558
0.546
0.554
0.562
0.566
0.558
0.560
0.562
0.568
0.582
0.572
0.574
0.586
0.604
0.606
0.594
0.606
0.618
0.622
0.608
0.632
0.618
0.628
0.600
0.638
0.630
0.632
0.636
0.646
0.682
0.678
0.710
0.788
0.900
0.814
0.764
0.682
0.622
0.626
0.632
0.676
0.900
0.804
0.744
0.716
0.710
0.856
0.786
0.714
0.652
0.618
0.648
0.818
0.870
0.836
0.824
0.764
0.686
0.718
0.838
0.924
0.824
0.814
0.830
0.816
0.830
0.782
0.750
0.730
0.758
0.720
0.794
0.896
0.876
0.768
0.738
0.692
0.758
0.762
0.870
0.954
0.826
0.764
0.726
0.648
0.672
0.684
0.866
0.952
0.910
0.942
0.900
0.870
0.892
0.938
0.892
0.920
0.942
0.896
0.900
0.956
0.974
0.900
0.900
0.862
0.816
0.862
0.906
0.872
0.914
0.928
0.904
0.914
0.908
0.828
0.836
0.862
0.898
0.846
0.912
0.958
0.904
0.908
0.920
0.894
0.922
0.904
0.874
0.884
0.832
0.812
0.866
0.956
0.940
0.944
0.888
0.794
0.752
0.664
0.734
0.782
1.056
0.980
0.922
0.902
0.808
0.758
0.694
0.720
0.672
0.674
0.794
1.050
0.980
0.948
0.934
0.924
0.890
0.900
0.952
0.922
0.974
1.014
0.972
1.008
0.990
0.920
0.934
0.900
0.852
0.852
0.866
0.916
0.978
1.002
1.010
0.980
0.880
0.834
0.850
0.920
0.918
0.946
1.004
0.946
0.944
0.982
0.984
0.924
0.932
0.964
0.908
0.944
1.004
0.956
0.998
1.000
0.894
0.876
0.864
0.910
0.964
0.972
0.906
0.894
0.878
0.882
0.914
0.930
0.892
0.856
0.856
0.916
0.818
0.830
0.706
0.696
1.016
0.996
0.952
0.930
0.960
0.980
0.936
0.874
0.810
0.786
1.008
1.012
0.840
0.782
0.726
0.712
0.776
0.740
1.020
1.020
0.966
0.866
0.796
0.732
0.676
0.716
0.880
0.976
0.976
0.960
0.892
0.760
0.706
0.776
0.832
0.740
0.702
0.704
0.924
0.976
0.852
0.814
0.850
0.838
0.726
0.708
0.728
0.842
0.998
0.924
0.896
0.906
0.920
0.980
1.014
1.032
0.878
0.818
0.774
0.870
1.112
1.094
1.068
0.828
0.802
0.688
0.838
0.850
0.910
1.080
1.052
1.030
0.958
0.926
0.752
0.702
0.706
0.806
1.040
1.030
1.030
1.002
0.974
0.908
0.860
0.848
0.896
0.946
1.020
1.062
1.042
1.002
0.988
0.836
0.744
0.692
0.734
0.836
0.804
1.016
1.058
1.052
1.034
0.988
0.948
0.906
0.880
0.804
0.756
0.832
1.046
0.986
0.876
0.826
0.882
0.954
0.992
0.982
0.936
0.880
0.814
0.846
1.014
0.966
0.932
0.846
0.742
0.688
0.732
0.990
0.994
1.018
1.014
0.934
0.880
0.890
0.922
0.934
0.968
0.992
0.998
0.864
0.816
0.896
1.038
0.900
0.980
1.026
1.028
0.996
0.996
1.006
0.990
1.010
1.052
1.092
1.082
1.086
1.070
1.006
0.840
0.740
0.804
1.022
1.050
1.034
1.002
0.970
0.976
0.996
0.992
0.974
0.998
1.020
1.050
1.020
1.038
1.028
1.004
0.948
0.994
1.004
0.948
0.958
0.972
0.966
1.016
1.016
0.992
0.940
0.930
0.956
0.912
0.986
1.046
1.002
1.008
1.018
0.972
0.994
0.990
0.972
0.990
0.984
0.902
0.914
0.940
0.894
0.834
0.734
0.702
1.000
0.858
0.904
0.956
0.996
0.992
0.988
0.974
0.946
0.960
0.974
0.926
0.960
0.962
0.970
0.932
0.892
0.832
0.800
0.828
0.918
0.980
0.986
1.006
0.966
0.940
0.948
0.922
0.974
1.020
1.016
1.004
1.016
0.984
0.942
0.982
0.936
0.912
0.954
0.988
0.854
0.742
0.672
0.680
0.718
0.792
0.898
0.872
0.854
0.840
0.748
0.822
1.018
1.018
0.990
0.956
0.956
0.916
0.858
0.808
0.794
0.860
0.986
0.996
1.010
0.998
0.990
0.974
0.992
1.034
1.068
1.074
1.004
1.032
1.026
1.004
1.010
1.004
0.996
1.008
1.020
0.948
0.920
0.924
0.960
0.956
0.882
0.862
0.946
1.002
1.014
1.010
0.984
0.934
0.958
1.046
1.072
1.018
0.956
0.952
0.962
0.954
0.948
0.894
0.946
0.980
0.986
0.932
0.954
0.978
0.956
0.980
0.998
0.954
0.972
0.984
0.982
0.964
0.936
0.852
0.796
0.760
0.836
0.924
1.040
1.092
0.994
0.966
0.952
0.848
0.782
0.892
1.030
0.998
0.958
0.908
0.828
0.768
0.794
1.036
1.042
1.026
0.970
0.896
0.826
0.734
0.742
0.776
0.800
0.730
0.780
0.890
1.026
0.958
0.944
0.904
0.834
0.724
0.668
0.642
0.630
0.614
0.598
0.602
0.592
0.592
0.586
0.586
0.578
0.580
0.578
0.586
0.586
0.598
0.620
0.666
0.692
0.674
0.680
0.648
0.692
0.678
0.666
0.642
0.642
0.634
0.634
0.618
0.606
0.600
0.606
0.608
0.616
0.622
0.626
0.622
0.618
0.614
0.608
0.614
0.636
0.650
0.660
0.668
0.678
0.692
0.652
0.638
0.642
0.650
0.664
0.682
0.680
0.668
0.668
0.664
0.656
0.646
0.638
0.638
0.636
0.646
0.638
0.644
0.614
0.602
0.584
0.612
0.608
0.612
0.616
0.606
0.616
0.644
0.644
0.636
0.670
0.644
0.630
0.624
0.618
0.610
0.620
0.616
0.604
0.600
0.606
0.608
0.610
0.596
0.630
0.618
0.616
0.604
0.588
0.582
0.602
0.632
0.666
0.680
0.676
0.640
0.624
0.622
0.618
0.608
0.596
0.590
0.604
0.596
0.608
0.614
0.604
0.614
0.618
0.612
0.662
0.666
0.698
0.672
0.642
0.644
0.640
0.668
0.636
0.660
0.638
0.626
0.612
0.616
0.614
0.618
0.592
0.620
0.622
0.618
0.618
0.650
0.642
0.630
0.622
0.626
0.636
0.640
0.632
0.640
0.654
0.672
0.724
0.726
0.682
0.682
0.688
0.708
0.678
0.706
0.700
0.738
0.814
0.838
0.738
0.696
0.686
0.684
0.660
0.690
0.716
0.736
0.788
0.934
0.946
0.908
0.816
0.748
0.700
0.752
1.012
1.052
1.000
0.998
0.986
0.956
0.834
0.778
0.728
0.764
0.950
0.914
0.846
0.846
0.834
0.772
0.774
0.762
0.784
0.722
0.728
0.728
0.756
1.108
1.024
1.010
1.004
0.954
0.848
0.874
0.922
0.966
0.966
0.924
0.912
0.960
1.010
1.016
1.094
1.116
1.094
1.030
1.020
0.998
0.948
0.966
1.002
0.952
0.982
0.952
0.826
1.034
0.958
0.900
0.788
0.702
0.688
0.646
0.652
0.656
0.676
0.708
0.762
0.786
0.810
0.856
0.936
0.898
0.844
0.786
0.740
0.730
0.726
0.704
0.686
0.676
0.670
0.674
0.666
1.030
0.888
0.812
0.746
0.700
0.680
0.664
0.642
0.630
0.604
0.600
0.604
0.620
0.682
0.702
0.752
0.708
0.648
0.626
0.672
0.656
0.686
0.682
0.634
0.650
0.710
0.674
0.658
0.636
0.610
0.614
0.608
0.614
0.616
0.602
0.596
0.590
0.590
0.608
0.648
0.654
0.648
0.626
0.600
0.596
0.576
0.570
0.556
0.550
0.546
0.528
0.518
0.510
0.506
0.494
0.496
0.488
0.494
0.488
0.464
0.470
0.462
0.458
0.458
0.456
0.448
0.446
0.444
0.448
0.446
0.450
0.454
0.452
0.452
0.448
0.450
0.454
0.458
0.462
0.460
0.462
0.464
0.468
0.472
0.478
0.480
0.478
0.476
0.476
0.474
0.480
0.480
0.488
0.492
0.494
0.486
0.484
0.482
0.478
0.476
0.482
0.482
0.480
0.478
0.484
0.480
0.484
0.482
0.486
0.486
0.492
0.492
0.492
0.498
0.506
0.514
0.514
0.504
0.508
0.506
0.510
0.512
0.514
0.520
0.518
0.514
0.516
0.514
0.516
0.512
0.518
0.526
0.532
0.532
0.530
0.532
0.532
0.554
0.572
0.584
0.570
0.584
0.554
0.552
0.546
0.548
0.560
0.556
0.552
0.534
0.536
0.544
0.558
0.574
0.610
0.642
0.626
0.608
0.606
0.612
0.574
0.590
0.594
0.606
0.614
0.632
0.632
0.630
0.614
0.576
0.572
0.568
0.576
0.582
0.600
0.598
0.580
0.586
0.570
0.564
0.564
0.566
0.574
0.574
0.570
0.594
0.602
0.620
0.622
0.624
0.644
0.782
0.836
0.806
0.720
0.678
0.636
0.654
0.716
0.674
0.678
0.728
0.778
0.774
0.778
0.726
0.676
0.734
0.732
0.742
0.752
0.758
0.748
0.712
0.698
0.668
0.662
0.708
0.838
0.746
0.660
0.634
0.674
0.760
0.962
0.916
0.826
0.764
0.712
1.032
1.012
0.956
0.970
0.936
0.928
0.846
1.012
1.080
1.064
1.016
0.970
0.844
0.920
1.034
0.998
1.020
0.992
1.002
0.996
0.932
0.816
0.698
0.642
0.690
1.012
0.984
1.038
1.084
1.038
0.904
0.908
0.960
0.998
1.010
0.950
0.898
0.856
0.840
0.742
0.782
0.840
0.922
0.900
0.858
0.836
0.836
0.844
0.858
0.790
0.696
0.924
0.876
0.912
0.902
0.806
0.818
0.850
0.854
0.756
0.702
0.680
0.666
0.688
0.708
0.826
0.924
0.906
0.870
0.746
0.658
0.626
0.608
0.598
0.586
0.604
0.604
0.604
0.578
0.630
0.642
0.690
0.682
0.662
0.652
0.620
0.634
0.618
0.628
0.628
0.622
0.660
0.654
0.646
0.626
0.618
0.618
0.612
0.610
0.602
0.580
0.580
0.576
0.566
0.562
0.556
0.560
0.556
0.548
0.552
0.550
0.558
0.562
0.550
0.556
0.564
0.570
0.570
0.582
0.586
0.580
0.576
0.590
0.594
0.590
0.594
0.584
0.586
0.576
0.588
0.588
0.590
0.580
0.568
0.572
0.566
0.556
0.570
0.574
0.588
0.598
0.628
0.618
0.626
0.600
0.618
0.616
0.600
0.598
0.598
0.602
0.598
0.592
0.600
0.602
0.590
0.594
0.608
0.610
0.616
0.620
0.590
0.586
0.584
0.578
0.562
0.582
0.578
0.568
0.560
0.564
0.546
0.550
0.538
0.538
0.536
0.542
0.556
0.576
0.568
0.566
0.592
0.610
0.654
0.696
0.678
0.630
0.622
0.616
0.636
0.614
0.634
0.660
0.710
0.740
0.728
0.702
0.720
0.682
0.674
0.686
0.714
0.624
0.636
0.616
0.624
0.702
0.772
0.854
0.976
0.774
0.820
0.752
0.746
0.706
0.676
0.692
0.706
0.802
0.838
0.836
0.824
0.802
0.852
0.740
0.748
0.816
1.048
0.976
0.858
0.868
0.860
0.764
0.796
0.896
0.966
0.988
1.034
0.922
0.940
0.902
0.814
0.836
1.008
1.016
0.934
0.950
1.018
0.966
0.848
0.846
0.902
0.928
0.912
0.926
0.920
0.878
0.938
0.978
0.972
1.000
0.972
0.854
0.758
0.704
1.124
0.960
0.960
1.000
0.990
0.940
0.972
0.962
0.850
0.842
0.882
0.964
0.922
0.922
0.936
0.894
0.888
0.918
0.936
0.892
0.956
0.992
0.928
0.958
0.992
0.968
1.056
1.088
1.010
1.024
1.000
1.038
1.052
0.946
0.870
0.872
0.788
1.008
1.084
1.054
0.988
1.014
1.018
0.984
0.978
1.026
1.060
1.052
1.012
1.040
1.054
0.998
1.036
1.014
0.922
0.978
1.102
1.138
1.088
1.120
1.058
1.030
1.016
0.892
0.880
0.984
0.966
0.984
1.018
1.014
1.084
1.078
1.066
1.042
1.022
1.008
1.030
1.028
1.060
0.978
1.044
1.098
1.110
1.106
1.082
1.068
1.058
1.026
1.054
1.092
1.098
1.028
1.062
1.082
1.020
1.056
1.108
1.114
1.076
1.114
1.054
1.014
1.010
0.984
0.978
1.032
1.034
0.884
0.870
0.934
1.006
1.024
0.936
0.906
0.938
0.912
0.970
1.012
1.004
1.034
1.066
1.056
1.040
1.070
1.052
1.032
1.026
0.974
1.010
0.994
0.946
0.964
0.946
0.938
0.992
1.012
0.952
0.958
0.982
0.964
0.934
0.980
0.972
0.958
1.008
1.036
0.978
0.880
0.778
0.950
1.040
0.994
1.040
1.050
1.010
1.026
1.028
1.012
0.944
0.944
0.970
0.954
0.980
0.964
0.948
1.000
0.988
0.930
0.986
1.016
1.002
0.966
0.954
0.946
0.860
0.800
0.804
0.902
0.838
0.744
0.694
0.658
0.674
0.820
0.952
0.942
0.916
0.818
0.772
0.728
0.736
0.738
0.744
0.778
0.792
0.772
0.842
0.934
0.990
1.008
0.908
0.860
0.862
0.922
0.932
1.002
1.038
0.980
0.994
1.016
1.012
0.980
0.998
0.970
0.988
1.036
1.050
1.012
1.068
1.060
0.902
0.936
0.974
0.866
0.826
0.750
0.716
0.820
1.066
1.018
0.960
0.880
0.822
0.848
0.978
1.026
0.978
0.958
1.026
1.058
1.062
1.008
0.978
0.992
1.020
1.008
1.058
1.070
1.052
0.964
0.948
0.968
1.006
1.008
0.978
0.918
0.964
0.988
0.978
0.992
0.992
1.024
0.986
1.056
1.076
1.074
1.066
1.090
0.996
1.008
1.036
1.082
1.100
1.086
0.956
0.966
0.996
1.062
0.980
0.854
0.776
0.740
0.764
1.006
1.046
1.072
1.040
0.946
0.892
0.916
0.972
1.006
1.020
1.012
1.002
0.964
0.906
0.820
0.836
0.932
1.026
1.032
0.952
0.930
0.978
1.052
1.000
1.020
0.994
0.980
0.978
1.022
0.998
0.958
0.962
0.964
0.898
0.886
0.918
0.956
0.942
0.978
0.872
0.822
0.750
0.952
1.014
1.012
1.046
1.072
1.062
1.004
0.902
0.920
1.018
1.072
1.026
0.968
0.992
1.088
1.106
1.010
1.022
1.042
1.076
1.036
1.024
1.008
1.038
1.066
1.080
0.996
1.048
1.074
1.030
1.082
1.076
1.034
0.984
1.042
1.048
0.994
1.058
1.094
1.068
1.022
1.032
1.042
0.938
0.966
1.034
0.928
0.768
0.706
0.738
0.994
1.078
1.082
1.080
1.070
1.026
0.946
0.984
0.994
1.008
1.026
1.030
1.032
1.018
1.010
1.000
0.870
0.822
0.808
1.002
1.022
0.894
0.934
0.964
0.938
0.936
0.940
0.936
0.904
0.932
0.994
1.038
1.062
1.054
0.990
0.986
0.962
0.958
0.896
0.924
1.042
1.050
0.916
0.968
1.050
1.044
1.038
1.074
1.090
1.054
1.060
1.058
1.010
1.026
0.908
0.830
0.726
0.716
1.088
1.060
1.052
0.994
0.926
0.892
0.906
1.030
1.040
1.012
0.964
0.918
0.868
0.806
0.758
0.756
0.872
1.124
1.110
1.100
1.072
0.972
1.004
1.036
1.036
0.998
1.044
1.082
1.080
1.016
0.908
0.906
1.014
1.050
1.052
1.074
1.056
0.974
1.022
1.054
1.014
1.032
1.084
1.076
1.010
1.054
1.058
0.998
1.014
1.042
1.026
0.924
0.892
0.946
1.016
1.008
1.006
1.006
0.962
0.986
0.994
1.018
0.978
0.994
1.026
0.998
0.998
1.016
0.986
1.002
1.048
1.078
1.000
1.048
1.052
0.956
1.018
1.020
0.946
0.964
1.074
1.106
1.074
1.104
1.094
1.060
1.020
1.050
1.066
1.078
1.126
1.116
1.102
1.122
1.120
1.094
1.092
1.126
1.106
1.034
1.096
1.130
1.068
1.044
1.090
1.078
0.994
1.014
1.052
0.956
0.882
0.832
1.006
1.040
0.918
0.914
1.018
0.994
1.002
0.996
0.978
0.834
0.772
0.700
0.738
1.050
1.070
1.064
1.060
1.052
1.038
1.022
0.876
0.832
0.776
1.142
1.164
1.134
1.118
1.086
1.050
0.964
0.926
0.916
1.000
0.806
0.744
0.714
0.700
0.742
0.732
0.840
1.116
1.106
1.130
0.996
0.918
1.000
1.040
1.044
1.040
1.054
1.076
1.072
0.892
0.800
0.710
0.742
1.052
1.018
1.046
0.930
0.914
0.812
0.732
0.720
0.854
1.086
0.928
0.988
1.026
1.014
0.990
0.942
0.962
0.960
0.950
0.924
0.908
0.898
0.898
0.918
0.930
0.908
0.922
0.962
1.000
0.992
0.998
1.010
1.018
1.034
1.016
1.026
1.002
1.014
1.018
1.034
0.968
0.870
0.950
0.976
1.038
1.064
0.956
0.820
0.708
0.672
0.650
0.644
0.696
1.122
1.100
1.142
1.162
1.100
0.936
0.848
1.070
1.086
0.896
0.888
0.974
0.988
0.884
1.020
1.066
1.062
1.040
1.030
1.030
1.070
1.084
1.070
1.072
1.088
1.084
1.062
1.014
0.936
0.980
1.090
1.120
1.130
1.096
1.102
1.076
1.058
1.042
0.994
0.974
1.002
1.014
1.068
1.002
1.050
1.012
0.956
0.816
0.970
1.088
1.078
1.050
1.076
1.074
1.078
1.090
1.080
1.072
1.064
1.026
1.036
1.010
1.126
1.150
1.142
1.088
1.100
1.120
1.080
0.976
0.994
1.010
0.932
0.980
1.052
1.040
1.052
1.044
1.050
0.976
0.882
0.906
0.884
0.974
1.106
1.140
1.154
1.128
0.952
0.874
0.786
1.064
1.128
0.930
0.940
1.012
1.030
0.880
0.802
0.820
0.714
0.704
0.742
0.868
0.776
0.728
0.796
0.800
0.774
0.760
0.782
0.738
0.860
0.908
0.962
0.958
0.948
0.934
0.930
0.870
0.708
0.662
0.652
0.632
0.624
0.676
1.062
1.044
1.112
1.066
1.036
1.008
1.110
1.110
1.054
1.032
1.054
1.056
1.082
1.086
1.094
1.090
1.086
1.094
1.108
1.102
1.074
1.054
1.064
1.076
1.070
1.078
1.018
1.004
1.012
1.030
1.034
0.906
0.842
0.840
0.920
1.052
0.960
0.972
0.950
0.936
0.930
0.934
1.006
1.074
1.100
1.100
1.020
1.026
0.866
0.822
0.766
1.104
1.072
1.088
1.050
1.056
1.034
1.046
1.032
1.052
1.000
0.874
0.756
0.698
0.674
0.686
1.058
1.076
1.120
1.144
1.060
1.042
1.042
1.046
0.990
1.032
1.108
1.170
1.158
1.118
1.046
0.866
0.836
0.972
0.994
1.074
1.096
1.072
0.916
0.874
0.770
0.728
0.788
1.048
0.884
0.906
0.992
0.986
0.924
0.956
0.988
1.030
1.046
1.012
0.854
0.740
0.682
0.654
0.664
0.994
1.090
1.064
1.012
1.056
0.938
0.890
1.054
1.076
1.048
0.860
0.820
0.700
0.740
0.770
1.078
1.008
0.968
0.980
0.940
0.908
0.834
0.770
0.776
0.812
0.840
0.758
0.734
0.696
0.724
0.720
0.844
0.984
0.992
0.970
0.970
0.968
0.952
0.932
0.932
0.992
1.056
1.076
1.060
1.056
1.060
1.042
1.042
1.034
1.036
1.006
0.878
0.728
0.692
0.666
0.642
0.648
0.766
1.060
1.012
1.080
1.134
1.148
1.102
1.082
1.022
0.860
0.750
0.988
1.074
1.086
1.126
1.082
1.020
0.856
0.748
0.810
1.038
0.880
1.028
1.074
1.066
0.864
0.802
0.714
0.728
0.784
0.934
0.880
0.852
0.960
0.974
0.948
0.912
0.894
0.908
0.928
0.932
0.986
1.030
1.048
1.034
1.028
0.996
0.830
0.758
0.760
1.058
1.082
1.090
1.094
1.056
1.032
1.010
0.982
0.948
0.950
0.962
0.958
0.956
0.988
0.942
0.996
1.034
1.088
1.094
1.070
1.072
1.026
0.954
0.962
0.950
0.824
0.770
0.852
0.834
0.848
1.068
1.030
1.042
1.016
0.936
0.888
0.862
0.830
0.816
0.802
0.778
0.746
0.702
0.686
0.666
0.658
0.710
1.038
1.032
1.096
1.120
1.114
0.954
0.946
0.898
0.884
0.874
0.764
0.724
0.716
0.980
0.990
0.898
0.810
0.726
0.686
0.692
0.690
0.744
0.742
0.760
0.828
0.798
0.734
0.704
0.726
0.762
0.752
0.700
0.684
0.668
0.668
0.706
0.740
0.748
0.738
0.702
0.690
0.710
0.700
0.650
0.670
0.636
0.634
0.646
0.688
0.742
0.788
0.820
0.902
0.944
0.928
0.930
0.922
0.940
0.936
0.960
0.970
0.990
1.008
1.038
1.038
1.036
1.016
1.022
0.986
1.014
1.042
1.068
1.060
1.068
1.032
1.022
1.046
1.064
1.028
1.024
1.028
1.022
0.966
0.964
0.930
0.920
0.982
1.020
1.034
0.988
0.876
0.934
0.980
0.976
0.900
0.964
1.018
0.840
0.840
0.758
0.794
0.924
0.856
0.816
0.972
0.958
0.946
0.938
0.810
0.732
0.762
0.964
0.882
0.990
1.076
1.078
1.070
1.048
1.004
0.886
0.898
0.964
1.012
0.992
0.854
0.786
0.794
0.838
0.958
0.964
0.932
0.806
0.712
0.688
0.686
0.682
0.690
0.934
1.008
1.090
1.126
1.010
0.932
0.994
0.980
0.998
0.990
0.966
0.966
0.996
1.016
0.984
0.974
0.948
0.906
0.846
0.906
1.008
1.068
1.090
1.072
1.076
1.040
0.978
0.952
0.818
0.770
0.908
1.062
1.100
1.072
1.022
1.054
1.010
0.866
0.796
0.856
0.814
0.762
0.934
1.028
1.076
1.046
1.004
0.986
0.900
0.846
0.756
0.768
1.032
1.024
1.018
0.970
0.918
1.008
1.040
1.030
0.866
0.816
0.714
0.720
0.762
0.838
0.770
0.738
0.836
0.890
0.908
0.924
0.960
0.942
0.902
0.880
0.850
0.804
0.776
0.770
0.778
0.736
0.692
0.662
0.682
0.670
0.690
0.724
0.892
0.962
1.022
1.078
1.082
1.038
0.990
0.908
0.898
0.928
0.952
0.936
0.934
0.956
0.934
0.894
0.798
0.716
0.682
0.664
0.652
0.638
0.652
0.642
0.644
0.646
0.664
0.632
0.642
0.626
0.674
0.694
0.734
0.806
0.846
0.820
0.738
0.722
0.712
0.676
0.742
0.780
0.790
0.778
0.716
0.664
0.654
0.634
0.612
0.616
0.596
0.596
0.584
0.582
0.590
0.574
0.564
0.566
0.560
0.560
0.556
0.560
0.556
0.554
0.554
0.550
0.546
0.536
0.540
0.538
0.536
0.530
0.526
0.528
0.524
0.518
0.532
0.556
0.588
0.612
0.604
0.606
0.608
0.618
0.618
0.608
0.594
0.584
0.584
0.586
0.588
0.584
0.578
0.584
0.580
0.578
0.580
0.576
0.568
0.566
0.558
0.558
0.554
0.558
0.562
0.560
0.566
0.574
0.592
0.610
0.610
0.608
0.624
0.628
0.628
0.656
0.662
0.658
0.632
0.622
0.608
0.594
0.590
0.596
0.608
0.600
0.596
0.610
0.620
0.644
0.662
0.640
0.634
0.628
0.638
0.628
0.618
0.600
0.616
0.614
0.602
0.586
0.580
0.594
0.592
0.600
0.616
0.616
0.622
0.650
0.684
0.674
0.678
0.690
0.674
0.642
0.674
0.692
0.734
0.732
0.728
0.716
0.782
0.778
0.726
0.728
0.720
0.696
0.674
0.650
0.662
0.666
0.644
0.648
0.636
0.660
0.752
0.722
0.754
0.766
0.882
0.926
0.864
0.768
0.716
0.730
0.776
0.938
0.910
0.786
0.778
0.892
0.906
0.856
0.818
0.750
0.666
0.648
0.640
0.632
0.638
0.658
0.686
0.690
0.708
0.694
0.668
0.660
0.636
0.658
0.708
0.794
0.914
0.900
0.804
0.802
0.786
0.756
0.682
0.712
0.720
0.794
0.920
0.870
0.742
0.728
0.680
0.684
0.694
0.708
0.682
0.670
0.672
0.724
0.766
0.714
0.668
0.636
0.620
0.674
0.728
0.874
0.882
0.892
0.870
0.892
0.922
0.958
1.018
1.020
1.044
0.996
0.976
0.934
0.978
0.984
0.922
0.844
0.762
0.724
0.734
0.706
0.730
0.820
0.860
0.856
0.822
0.766
0.738
0.752
0.712
0.720
0.732
0.760
0.742
0.894
0.930
0.910
0.896
0.772
0.824
0.870
0.812
0.794
0.708
0.742
0.780
0.726
0.796
0.810
0.784
0.786
0.776
0.764
0.752
0.794
0.864
0.876
0.936
0.920
0.842
0.848
0.856
0.774
0.786
0.800
0.820
0.910
0.918
0.782
0.728
0.698
0.666
0.668
0.672
0.656
0.648
0.654
0.668
0.662
0.698
0.770
0.778
0.828
0.764
0.718
0.708
0.724
0.710
0.734
0.788
0.816
0.782
0.862
0.826
0.756
0.716
0.694
0.668
0.666
0.684
0.746
0.760
0.794
0.770
0.760
0.782
0.762
0.714
0.730
0.730
0.738
0.744
0.772
0.748
0.690
0.696
0.700
0.732
0.776
0.770
0.768
0.714
0.678
0.668
0.664
0.692
0.702
0.700
0.712
0.710
0.676
0.694
0.698
0.680
0.660
0.650
0.628
0.632
0.640
0.668
0.674
0.660
0.642
0.648
0.654
0.672
0.660
0.654
0.682
0.682
0.684
0.700
0.706
0.704
0.672
0.672
0.656
0.640
0.658
0.670
0.682
0.740
0.786
0.778
0.750
0.764
0.756
0.708
0.720
0.740
0.732
0.724
0.722
0.716
0.686
0.710
0.692
0.654
0.662
0.646
0.660
0.648
0.660
0.678
0.688
0.690
0.704
0.738
0.698
0.700
0.696
0.704
0.692
0.712
0.700
0.692
0.678
0.666
0.660
0.656
0.680
0.716
0.700
0.708
0.734
0.736
0.706
0.724
0.720
0.698
0.672
0.672
0.678
0.682
0.670
0.666
0.686
0.668
0.658
0.662
0.646
0.656
0.652
0.636
0.638
0.630
0.618
0.628
0.642
0.660
0.660
0.704
0.702
0.674
0.636
0.646
0.638
0.626
0.626
0.630
0.642
0.638
0.654
0.654
0.666
0.688
0.652
0.622
0.684
0.726
0.796
0.788
0.734
0.694
0.702
0.692
0.708
0.694
0.698
0.710
0.692
0.694
0.714
0.720
0.762
0.790
0.714
0.708
0.704
0.666
0.692
0.742
0.774
0.732
0.810
0.804
0.796
0.738
0.684
0.656
0.640
0.652
0.664
0.676
0.662
0.678
0.702
0.672
0.686
0.646
0.672
0.672
0.674
0.682
0.652
0.658
0.658
0.638
0.642
0.624
0.594
0.598
0.598
0.582
0.582
0.580
0.562
0.560
0.546
0.556
0.546
0.550
0.538
0.544
0.536
0.540
0.546
0.562
0.586
0.604
0.624
0.618
0.632
0.646
0.640
0.650
0.638
0.630
0.638
0.636
0.638
0.630
0.618
0.618
0.618
0.610
0.628
0.630
0.634
0.628
0.632
0.644
0.678
0.650
0.662
0.672
0.688
0.682
0.692
0.700
0.728
0.726
0.744
0.784
0.742
0.724
0.688
0.656
0.662
0.660
0.688
0.700
0.734
0.700
0.698
0.760
0.724
0.680
0.680
0.660
0.658
0.640
0.658
0.692
0.756
0.794
0.776
0.794
0.798
0.724
0.732
0.748
0.720
0.718
0.730
0.726
0.762
0.802
0.762
0.746
0.748
0.744
0.776
0.928
0.872
0.836
0.882
0.926
0.992
0.954
0.994
0.970
0.912
0.958
0.960
0.904
0.926
0.930
0.904
0.896
0.884
0.854
0.888
0.828
0.818
0.792
0.722
0.770
0.748
0.710
0.742
0.794
0.918
0.850
0.822
0.846
0.850
0.794
0.726
0.708
0.716
0.726
0.792
0.780
0.780
0.760
0.762
0.752
0.788
0.884
0.960
0.936
0.914
0.896
0.912
0.916
0.952
0.926
0.876
0.888
0.906
0.838
0.786
0.744
0.768
0.892
0.902
0.836
0.768
0.712
0.662
0.672
0.704
0.870
0.898
0.878
0.858
0.796
0.712
0.672
0.774
0.960
0.940
0.938
0.884
0.774
0.712
0.686
0.708
0.744
0.832
0.852
0.864
0.906
0.888
0.874
0.914
0.898
0.830
0.822
0.742
0.686
0.688
0.668
0.672
0.674
0.676
0.698
0.696
0.694
0.702
0.702
0.748
0.744
0.746
0.756
0.770
0.742
0.776
0.864
0.836
0.802
0.756
0.726
0.716
0.710
0.716
0.710
0.722
0.720
0.718
0.766
0.734
0.678
0.654
0.702
0.722
0.780
0.816
0.766
0.786
0.762
0.766
0.714
0.700
0.664
0.644
0.654
0.664
0.648
0.644
0.628
0.636
0.622
0.630
0.630
0.644
0.660
0.664
0.670
0.670
0.638
0.644
0.622
0.622
0.638
0.676
0.684
0.690
0.662
0.662
0.666
0.660
0.678
0.698
0.668
0.702
0.706
0.684
0.674
0.678
0.698
0.720
0.746
0.756
0.680
0.674
0.672
0.692
0.734
0.784
0.782
0.770
0.742
0.682
0.670
0.650
0.672
0.738
0.740
0.752
0.876
0.920
0.928
0.848
0.832
0.830
0.792
0.772
0.728
0.762
0.744
0.826
0.938
0.944
0.956
0.934
0.932
0.832
0.824
0.910
0.942
0.948
0.904
0.940
0.978
1.024
0.960
1.032
1.008
0.962
0.980
0.952
0.892
0.968
1.010
0.924
0.924
0.940
0.862
0.904
0.944
0.942
0.968
0.960
0.886
0.814
0.850
0.962
1.032
1.054
1.044
1.026
0.968
0.876
0.880
0.932
0.948
0.922
0.968
0.978
0.916
0.936
0.958
0.958
0.866
0.874
0.868
0.860
0.812
0.756
0.772
0.830
0.896
0.866
0.816
0.836
0.790
0.802
0.820
0.764
0.690
0.676
0.632
0.636
0.616
0.592
0.604
0.586
0.570
0.556
0.554
0.556
0.552
0.552
0.546
0.538
0.526
0.520
0.520
0.504
0.512
0.506
0.490
0.500
0.484
0.484
0.488
0.470
0.472
0.470
0.464
0.458
0.468
0.468
0.454
0.452
0.452
0.454
0.454
0.452
0.448
0.446
0.452
0.454
0.450
0.450
0.450
0.452
0.456
0.450
0.454
0.454
0.456
0.458
0.464
0.468
0.470
0.470
0.474
0.476
0.466
0.470
0.466
0.468
0.462
0.466
0.470
0.468
0.468
0.468
0.470
0.462
0.466
0.460
0.470
0.464
0.468
0.458
0.458
0.462
0.464
0.462
0.456
0.454
0.458
0.456
0.452
0.448
0.448
0.452
0.452
0.450
0.450
0.450
0.446
0.448
0.452
0.454
0.452
0.450
0.456
0.456
0.458
0.454
0.458
0.448
0.448
0.454
0.454
0.456
0.452
0.458
0.462
0.468
0.460
0.466
0.468
0.482
0.482
0.482
0.474
0.478
0.486
0.480
0.474
0.474
0.482
0.484
0.472
0.474
0.478
0.486
0.484
0.478
0.484
0.498
0.498
0.500
0.502
0.508
0.508
0.486
0.492
0.500
0.496
0.480
0.484
0.480
0.492
0.482
0.478
0.472
0.490
0.480
0.474
0.476
0.476
0.480
0.482
0.476
0.472
0.482
0.486
0.488
0.478
0.480
0.480
0.492
0.486
0.480
0.476
0.478
0.486
0.472
0.474
0.474
0.482
0.488
0.474
0.482
0.488
0.492
0.492
0.478
0.486
0.492
0.498
0.494
0.488
0.500
0.498
0.506
0.500
0.488
0.504
0.504
0.518
0.526
0.532
0.528
0.538
0.544
0.544
0.536
0.534
0.544
0.544
0.552
0.540
0.530
0.528
0.534
0.548
0.550
0.512
0.228
0.276
0.520
0.494
0.496
0.480
0.484
0.478
0.484
0.462
0.456
0.456
0.446
0.448
0.452
0.448
0.440
0.446
0.436
0.434
0.430
0.428
0.428
0.428
0.426
0.428
0.426
0.422
0.420
0.426
0.422
0.424
0.424
0.424
0.424
0.426
0.434
0.434
0.436
0.436
0.442
0.444
0.444
0.444
0.442
0.446
0.446
0.448
0.456
0.456
0.452
0.452
0.452
0.452
0.456
0.458
0.458
0.456
0.458
0.456
0.466
0.462
0.460
0.460
0.460
0.464
0.462
0.462
0.464
0.468
0.460
0.468
0.464
0.468
0.472
0.474
0.470
0.470
0.470
0.468
0.472
0.472
0.468
0.464
0.472
0.474
0.480
0.484
0.492
0.500
0.516
0.516
0.508
0.514
0.520
0.522
0.514
0.516
0.528
0.536
0.520
0.526
0.532
0.538
0.528
0.532
0.534
0.536
0.518
0.506
0.508
0.512
0.520
0.518
0.516
0.520
0.524
0.534
0.526
0.530
0.544
0.596
0.604
0.612
0.640
0.718
0.760
0.678
0.668
0.692
0.674
0.704
0.982
0.864
0.792
0.774
0.766
0.730
0.928
0.842
0.756
0.690
0.598
0.580
0.566
0.578
0.608
0.674
0.668
0.742
0.886
0.770
0.778
0.758
0.728
0.770
0.844
0.986
0.950
0.868
0.832
0.966
1.038
1.102
1.024
0.998
0.984
0.890
0.752
0.678
0.630
0.746
1.010
0.882
0.856
0.876
0.682
0.624
0.590
0.588
0.608
0.620
0.718
1.014
0.912
0.884
0.852
0.780
0.752
0.860
0.922
0.802
0.630
0.652
0.674
1.000
0.910
0.848
0.886
0.898
0.888
0.940
0.864
0.774
0.696
0.760
0.960
0.950
0.838
0.820
0.838
0.728
0.716
0.706
0.748
0.742
0.740
0.980
0.964
0.974
0.970
0.888
0.896
0.920
0.790
0.898
0.976
0.920
0.902
0.974
1.024
0.988
0.950
0.970
0.946
0.896
0.780
0.708
0.632
0.614
0.646
0.752
0.940
0.892
0.872
0.844
0.756
0.740
0.816
0.962
0.914
0.870
0.740
0.744
0.724
0.720
0.746
0.756
0.744
0.718
0.680
0.740
0.810
0.972
0.844
0.762
0.770
0.754
0.804
0.936
0.962
0.828
0.802
0.804
0.756
0.724
0.970
0.906
0.924
0.922
0.882
0.748
0.746
0.736
0.730
0.798
0.834
0.936
0.932
0.850
0.790
0.696
0.708
0.762
1.036
0.942
0.912
0.892
0.866
0.808
0.794
0.774
1.000
1.004
0.956
0.988
0.952
0.846
0.816
0.924
0.892
0.838
0.822
0.806
0.770
0.710
0.650
0.714
1.030
0.988
0.982
1.002
0.984
0.914
0.882
0.908
0.986
1.046
0.992
0.982
0.878
0.902
0.808
0.758
0.814
0.904
0.946
0.772
0.664
0.658
0.700
1.002
0.986
1.000
1.002
0.932
0.834
0.736
0.724
0.814
1.002
0.936
0.850
0.834
0.836
0.862
0.894
0.950
1.020
1.044
1.014
0.970
0.932
0.930
0.956
0.958
0.918
0.852
0.868
0.926
0.990
1.000
1.000
0.960
0.888
0.822
0.768
0.690
0.704
0.794
1.002
0.970
0.948
0.900
0.802
0.740
0.776
1.058
1.062
1.122
1.132
1.070
0.888
0.784
1.128
1.044
0.950
0.996
0.990
1.050
1.086
1.112
1.082
1.024
1.038
1.028
1.026
1.066
1.064
1.076
1.082
1.102
1.134
1.136
1.118
0.946
0.786
0.804
1.130
1.064
1.080
1.062
1.036
1.008
0.984
0.986
1.004
1.024
1.066
1.080
1.076
1.046
1.000
0.918
0.874
0.846
0.998
0.946
0.828
0.712
0.652
0.642
0.640
0.694
0.962
0.924
0.886
0.902
0.898
0.842
0.800
0.818
0.804
0.812
0.756
0.690
0.698
0.678
0.762
0.994
1.044
1.080
1.088
1.126
1.118
1.118
1.138
1.128
1.052
0.992
0.990
1.030
1.034
1.000
0.936
0.838
0.830
0.726
0.712
0.676
0.758
0.908
0.970
0.940
0.924
0.860
0.796
0.786
1.062
1.018
1.050
1.044
0.932
0.832
0.710
0.694
0.726
1.024
0.966
0.830
0.744
0.682
0.646
0.666
0.858
1.006
0.958
0.962
0.942
0.854
0.714
0.666
0.646
0.630
0.642
0.666
0.642
0.656
0.676
0.680
0.668
0.662
0.642
0.620
0.606
0.598
0.590
0.596
0.596
0.606
0.588
0.580
0.574
0.578
0.584
0.580
0.590
0.584
0.580
0.576
0.570
0.574
0.562
0.554
0.550
0.550
0.562
0.546
0.554
0.546
0.550
0.552
0.560
0.554
0.556
0.558
0.552
0.578
0.564
0.562
0.558
0.548
0.550
0.548
0.546
0.540
0.548
0.550
0.546
0.538
0.536
0.556
0.560
0.564
0.572
0.570
0.570
0.558
0.544
0.554
0.548
0.544
0.536
0.540
0.536
0.540
0.542
0.540
0.540
0.526
0.538
0.526
0.540
0.544
0.554
0.554
0.556
0.564
0.560
0.544
0.530
0.526
0.530
0.530
0.528
0.542
0.548
0.566
0.568
0.584
0.582
0.576
0.576
0.576
0.562
0.558
0.554
0.560
0.558
0.564
0.550
0.554
0.562
0.576
0.618
0.638
0.682
0.692
0.632
0.646
0.634
0.618
0.628
0.620
0.636
0.648
0.642
0.660
0.622
0.634
0.630
0.660
0.642
0.634
0.636
0.652
0.742
0.970
0.942
0.854
0.700
0.642
0.612
0.598
0.662
0.932
0.946
1.004
0.914
0.822
0.778
0.834
0.822
0.766
0.790
0.826
0.820
0.768
0.806
1.110
1.052
1.074
1.052
1.114
1.110
1.082
1.076
1.056
1.018
0.968
1.010
0.926
0.832
0.754
0.786
1.044
0.858
0.836
0.880
0.864
0.832
0.876
0.970
1.030
0.980
0.896
0.888
0.910
0.900
0.900
0.952
1.014
1.022
1.028
1.050
0.956
0.974
0.932
1.022
1.082
1.094
1.026
1.054
1.084
1.070
1.104
1.032
1.112
1.132
1.090
0.966
0.996
1.122
1.106
1.136
1.020
0.936
1.030
1.064
1.112
1.044
0.960
0.988
0.964
0.930
0.960
0.988
1.026
1.076
1.058
1.058
1.072
1.080
1.030
0.942
0.832
0.742
0.808
1.108
1.080
1.060
1.048
1.026
1.002
0.888
0.782
0.746
0.858
1.178
1.170
1.196
1.164
1.074
1.092
1.002
0.896
0.842
0.912
1.030
1.008
0.990
0.996
0.932
0.856
0.858
0.860
0.862
0.804
0.826
0.772
1.004
1.094
1.024
0.974
1.018
1.062
1.068
1.080
1.056
0.994
1.022
1.054
1.038
1.090
1.084
0.946
0.998
1.078
1.102
1.088
1.064
1.032
0.962
0.896
0.920
0.912
1.052
1.150
1.126
1.080
1.038
0.926
0.922
0.890
0.958
1.050
1.042
0.904
0.958
0.952
0.870
0.904
0.954
1.004
1.042
1.072
1.078
1.016
1.010
0.970
0.972
0.952
0.930
0.958
0.994
0.984
0.984
1.034
1.068
0.966
0.970
0.974
0.940
0.826
0.852
0.838
0.892
0.952
1.034
1.026
1.004
0.992
0.930
0.810
0.796
1.018
1.098
1.120
1.074
0.928
0.906
0.880
0.870
0.818
0.756
0.754
0.842
0.788
0.926
1.068
1.046
0.996
0.974
0.932
0.802
0.776
0.762
1.064
1.076
1.080
1.014
1.018
0.932
0.942
0.992
0.998
1.048
0.964
0.868
0.860
0.912
1.024
0.964
1.010
0.920
0.900
0.928
1.044
1.080
1.070
1.034
0.924
0.840
0.816
1.070
0.994
0.898
0.834
0.816
1.024
0.958
0.914
0.922
0.938
0.992
0.994
0.916
0.922
0.926
0.978
0.986
0.898
0.914
0.814
0.794
0.720
0.740
1.008
1.026
1.022
1.040
0.992
0.898
0.876
0.966
1.096
1.088
1.114
1.106
1.066
1.042
1.058
1.014
0.922
0.954
1.096
1.136
1.120
1.096
1.006
0.924
0.920
0.990
1.090
1.070
1.052
0.890
0.888
0.838
0.794
0.932
1.132
1.110
1.112
1.076
0.994
1.044
1.078
1.054
0.962
1.016
1.054
0.984
1.036
1.072
1.068
0.956
0.978
1.066
1.052
1.046
0.970
0.946
0.842
0.750
0.742
1.166
1.136
1.170
1.180
1.128
1.082
1.032
0.948
0.876
0.922
1.150
1.122
1.024
1.046
1.030
0.850
0.814
1.084
1.050
1.024
0.924
0.974
0.952
0.914
0.894
0.884
0.840
0.770
0.794
0.908
1.166
1.100
1.062
1.012
0.910
0.854
0.772
0.834
0.838
1.164
1.122
1.102
1.020
0.962
0.914
0.808
0.802
0.794
0.952
0.972
0.994
0.966
0.992
1.126
1.176
1.144
1.130
1.054
1.042
1.048
1.066
1.044
1.012
0.916
0.924
1.038
1.102
1.112
0.988
0.796
0.698
0.722
0.778
1.074
1.040
1.102
1.016
0.904
1.008
1.084
1.102
1.088
1.072
1.056
1.066
1.086
1.118
1.132
1.112
1.070
0.988
1.020
1.052
0.998
1.024
1.052
0.962
1.014
1.052
1.018
1.004
1.006
0.996
0.992
0.878
0.822
0.814
0.886
0.760
0.802
0.736
0.852
1.122
1.080
1.056
1.028
1.014
0.952
0.914
0.984
0.980
0.962
0.858
0.816
0.770
0.858
0.804
0.888
1.066
1.018
1.026
1.024
1.008
0.946
0.826
0.766
0.784
1.060
1.052
1.030
0.932
0.946
0.838
0.776
0.800
1.026
1.062
1.030
0.982
0.988
1.026
1.020
0.938
1.000
1.038
1.054
1.062
1.038
0.898
0.896
1.048
1.134
1.126
1.086
1.040
1.070
1.058
1.048
1.032
1.042
1.000
1.042
1.074
1.072
1.022
0.898
0.960
0.968
1.016
1.032
0.946
0.948
0.994
1.024
1.006
1.064
1.110
1.082
1.034
0.962
0.964
1.014
0.998
1.016
1.074
1.034
0.982
0.958
1.012
0.962
1.032
1.066
1.102
1.116
1.118
1.104
1.074
1.040
1.012
0.940
0.810
0.756
0.732
1.092
1.070
1.112
1.118
1.052
0.950
0.856
0.844
0.970
1.092
1.038
1.050
1.050
1.032
1.068
1.090
1.072
1.062
1.096
1.090
1.026
1.070
1.064
0.976
0.996
1.010
0.988
0.978
1.048
1.094
1.034
1.048
1.058
1.046
1.052
1.072
1.000
1.024
1.066
0.946
0.902
0.988
1.064
1.094
1.050
1.044
1.024
0.958
0.966
1.006
1.064
1.064
0.998
1.024
1.036
1.004
1.046
1.074
1.058
1.018
0.998
0.886
0.814
1.098
1.116
1.032
1.032
1.042
1.082
1.090
1.084
1.050
0.964
0.982
1.058
1.118
1.146
1.112
0.976
0.984
1.020
1.016
0.966
1.032
1.096
1.010
0.956
0.970
0.990
1.012
1.022
0.990
0.964
0.872
0.886
0.950
1.054
1.050
1.086
1.106
1.062
1.028
1.050
1.096
1.116
1.054
0.970
0.960
0.964
0.976
0.944
0.958
1.020
1.056
1.070
1.036
1.030
1.000
0.922
0.868
0.920
0.982
1.006
1.048
1.058
0.950
0.982
0.998
0.976
1.002
1.022
1.014
1.014
1.036
1.064
1.028
1.058
1.064
1.034
1.068
1.074
1.026
1.060
1.078
1.032
1.000
1.000
0.948
1.018
1.042
1.010
0.948
0.902
0.838
0.838
0.890
0.976
1.058
1.054
0.962
0.936
0.938
0.942
0.960
1.048
1.080
0.894
0.808
0.740
1.034
1.120
1.134
1.122
1.056
1.082
1.074
1.076
1.040
1.120
1.134
1.118
1.074
1.076
1.092
1.066
0.918
0.816
0.810
1.164
0.922
0.882
0.812
0.902
1.082
1.032
0.946
0.938
0.954
0.986
1.026
1.040
1.098
1.130
1.096
1.096
1.084
1.078
1.054
0.982
1.022
1.070
1.034
0.964
0.946
0.936
0.966
0.992
0.968
0.928
0.942
0.982
0.980
0.998
1.024
0.924
0.932
0.954
0.922
0.964
0.978
0.952
0.974
0.980
0.886
0.902
0.996
0.990
0.946
0.950
0.950
0.920
0.874
0.874
0.920
0.946
0.962
0.910
0.926
0.964
0.972
0.976
0.962
0.882
0.866
0.904
0.916
0.968
1.020
0.904
0.836
0.914
0.978
1.042
1.052
0.996
1.042
1.076
1.074
1.042
1.036
0.986
1.008
0.950
0.872
0.910
0.962
1.082
1.086
1.016
0.982
0.956
0.932
0.906
0.834
0.854
0.892
1.040
0.988
0.952
0.922
0.960
0.974
0.966
0.962
0.990
1.012
0.926
0.778
0.674
0.708
0.704
0.990
0.966
1.032
1.044
1.046
0.940
0.782
0.734
0.746
1.082
1.026
1.014
1.012
1.004
0.994
0.988
0.984
0.982
0.958
0.928
0.954
0.966
0.928
0.914
0.938
0.996
1.016
1.018
0.924
0.962
1.022
1.066
1.058
1.070
0.966
1.000
1.022
0.936
0.984
1.020
1.076
1.056
0.988
1.028
1.080
1.100
1.084
1.112
1.058
0.910
0.874
0.818
0.976
1.012
0.996
0.916
0.978
1.076
1.144
1.080
0.892
0.834
0.758
1.100
1.096
1.110
1.122
1.088
1.026
0.886
0.816
0.804
1.002
1.108
1.058
1.026
0.944
0.960
0.988
0.914
0.866
0.820
1.068
1.080
1.090
1.080
0.974
0.948
0.924
0.854
0.822
0.780
0.806
0.940
1.122
1.086
1.030
1.002
0.858
0.768
0.698
0.708
0.680
0.686
0.728
0.756
0.772
1.016
0.902
0.972
1.034
0.996
0.826
0.772
0.834
1.096
1.110
1.062
1.034
1.022
0.998
0.900
0.870
0.830
0.826
1.034
1.046
1.014
1.008
1.044
1.004
1.006
1.022
0.962
0.918
0.902
0.932
0.918
0.970
0.994
1.002
1.030
1.052
1.048
0.950
0.946
0.994
1.034
1.040
0.996
1.032
1.044
1.050
1.062
1.042
0.910
0.816
0.740
0.844
1.080
1.022
0.972
0.914
0.930
0.872
0.840
0.824
0.768
0.772
0.810
1.018
0.966
0.938
0.950
1.056
1.072
1.108
1.106
1.038
0.972
0.850
0.788
0.790
1.008
0.974
1.024
1.048
1.008
0.908
0.906
0.952
0.918
0.872
0.888
0.896
0.932
0.908
0.850
0.770
0.756
0.802
0.862
0.956
0.952
0.932
0.970
1.022
0.970
1.040
1.026
1.054
1.026
0.960
0.868
0.794
0.930
1.020
1.016
0.976
0.872
0.852
0.866
0.854
0.908
0.814
0.826
0.842
0.966
0.978
0.964
0.922
0.884
0.768
0.728
0.744
0.778
1.014
0.976
0.876
0.870
0.906
0.904
0.848
0.822
0.832
0.842
0.792
0.724
0.716
0.892
1.026
1.034
1.000
0.930
0.930
0.864
0.808
0.762
0.796
0.942
0.922
0.828
0.828
0.878
0.930
0.956
1.002
0.976
0.962
0.906
0.916
0.952
1.030
1.058
1.066
1.078
1.112
1.106
1.062
1.004
1.016
1.078
1.102
1.084
1.056
1.064
1.068
0.982
0.988
1.026
1.092
1.082
0.924
0.954
0.908
0.906
1.066
1.098
1.120
1.114
1.070
1.002
0.942
0.834
0.800
0.912
1.030
1.088
1.038
0.950
0.996
1.098
1.132
1.112
1.072
1.024
0.950
0.974
1.056
1.104
1.064
0.880
0.842
0.854
0.902
0.932
0.924
0.898
0.830
0.738
0.764
0.912
1.026
1.054
1.046
0.960
0.888
0.810
0.888
1.046
1.064
1.072
1.058
1.024
0.978
1.002
1.030
0.974
0.950
0.968
0.994
0.944
0.834
0.756
0.770
0.778
0.804
0.804
0.938
0.968
0.952
0.946
0.930
0.904
0.846
0.794
0.720
0.786
0.796
1.064
1.052
1.042
1.036
0.978
0.994
0.992
0.948
0.966
1.032
1.070
0.954
0.824
0.762
0.772
0.840
0.848
0.768
0.828
0.894
0.928
0.870
0.750
0.690
0.654
0.656
0.662
0.776
0.994
0.890
1.024
1.130
1.150
0.968
0.962
0.930
0.792
0.752
0.692
0.672
0.688
0.672
0.674
0.660
0.642
0.658
0.648
0.658
0.692
0.730
0.770
0.766
0.742
0.728
0.778
0.744
0.810
0.766
0.710
0.708
0.698
0.682
0.674
0.680
0.690
0.714
0.732
0.768
0.736
0.754
0.810
0.888
0.940
0.866
0.768
0.708
0.692
0.688
0.668
0.660
0.634
0.650
0.640
0.644
0.634
0.654
0.692
0.760
0.782
0.720
0.768
0.728
0.678
0.684
0.648
0.648
0.668
0.680
0.702
0.732
0.802
0.860
0.812
0.784
0.732
0.736
0.790
0.866
0.780
0.768
0.808
0.794
0.836
0.916
0.864
0.878
0.846
0.782
0.844
0.932
0.960
0.964
0.834
0.824
0.828
0.860
0.834
0.772
0.782
0.810
0.836
0.848
0.850
0.826
0.784
0.704
0.716
0.714
0.688
0.658
0.652
0.626
0.636
0.630
0.620
0.616
0.608
0.614
0.608
0.612
0.606
0.604
0.612
0.622
0.650
0.670
0.696
0.732
0.762
0.734
0.738
0.728
0.748
0.746
0.718
0.760
0.788
0.788
0.824
0.736
0.736
0.732
0.744
0.768
0.730
0.742
0.688
0.762
0.854
0.872
0.850
0.818
0.752
0.700
0.700
0.754
0.976
0.946
0.960
0.964
0.930
0.822
0.726
0.678
0.688
0.706
0.724
0.728
0.676
0.674
0.694
0.754
0.896
0.882
0.912
0.876
0.744
0.730
0.678
0.716
0.732
0.722
0.690
0.648
0.644
0.644
0.636
0.654
0.650
0.664
0.652
0.644
0.642
0.646
0.642
0.630
0.630
0.630
0.636
0.638
0.640
0.648
0.648
0.634
0.632
0.620
0.630
0.646
0.638
0.652
0.638
0.632
0.678
0.736
0.782
0.872
0.830
0.748
0.726
0.760
0.854
0.862
0.808
0.840
0.792
0.796
0.902
0.928
0.904
0.892
0.806
0.762
0.802
0.924
0.934
0.936
0.934
0.936
0.870
0.854
0.802
0.758
0.682
0.706
0.702
0.720
0.754
0.722
0.758
0.762
0.738
0.696
0.684
0.724
0.684
0.950
0.878
0.974
1.036
1.052
1.100
1.154
1.110
1.006
1.006
1.068
1.144
1.124
1.120
1.056
1.104
1.062
1.130
1.042
1.040
1.102
1.104
1.014
0.986
1.064
1.094
0.896
0.788
0.814
1.128
0.982
1.058
1.102
1.080
1.042
1.052
1.038
0.974
1.012
1.138
1.138
1.038
1.068
1.150
1.144
1.102
1.072
1.046
0.986
1.050
1.008
1.016
0.954
0.962
0.986
0.978
0.888
0.932
1.020
0.990
0.952
0.932
0.976
1.018
1.036
1.040
1.014
0.974
0.900
0.826
0.786
0.808
0.944
1.002
1.006
0.864
0.814
0.830
0.850
0.922
0.842
0.880
0.936
0.978
0.946
0.912
0.950
1.016
0.916
0.892
0.940
1.056
0.944
0.978
0.978
1.006
1.024
1.026
0.980
0.838
0.830
0.938
1.096
1.166
1.178
1.164
1.138
1.072
1.076
1.064
1.064
0.954
0.962
1.052
1.162
1.150
1.026
1.042
1.104
1.134
1.034
0.920
0.892
0.934
1.010
1.042
1.014
0.976
1.022
1.066
1.094
1.046
1.004
1.030
1.094
1.022
1.008
1.066
1.140
1.114
1.084
0.988
1.052
1.132
1.156
1.138
1.124
1.048
1.044
1.068
1.080
1.086
1.012
1.046
1.100
1.142
1.102
1.062
1.106
1.142
1.114
1.110
1.028
1.052
0.988
0.978
1.060
1.090
1.030
1.072
1.100
1.046
1.024
1.010
0.954
0.956
0.974
0.840
0.798
0.888
1.084
0.994
0.980
1.010
1.042
1.010
0.894
0.894
0.978
1.098
1.154
1.060
0.996
0.974
0.898
0.874
0.930
1.010
1.004
1.026
1.070
1.066
1.070
1.014
0.992
0.940
0.944
1.024
1.106
1.102
1.038
0.976
0.966
1.054
1.070
1.098
1.086
1.004
1.008
1.032
0.962
0.942
0.940
0.950
0.990
0.948
0.924
0.916
0.910
0.820
0.788
0.864
1.148
1.140
1.028
1.028
1.062
1.074
0.998
0.898
0.856
0.964
1.048
1.128
0.988
1.026
1.086
1.112
1.104
1.060
0.952
0.906
0.986
1.062
1.102
1.074
0.994
0.938
0.954
1.050
1.062
0.980
1.012
1.016
1.032
1.020
0.952
0.904
0.784
0.714
0.698
0.764
0.934
0.848
0.772
0.726
0.710
0.734
0.858
1.042
0.972
0.892
0.836
0.758
0.692
0.700
0.696
0.796
1.088
0.996
1.028
1.030
0.940
0.950
0.976
1.000
1.076
1.074
0.918
0.922
1.024
1.044
1.030
1.032
1.024
0.946
0.898
0.826
0.824
1.076
0.990
0.896
0.882
0.920
0.904
0.896
0.820
0.762
0.736
0.788
0.968
1.046
1.046
0.998
0.948
0.920
0.908
0.826
0.774
1.016
1.082
1.008
0.902
0.866
0.788
0.740
0.708
0.686
0.674
0.684
0.714
0.734
0.686
0.674
0.672
0.692
0.716
0.768
0.700
0.734
0.768
0.760
0.754
0.710
0.678
0.656
0.642
0.626
0.612
0.608
0.584
0.590
0.580
0.574
0.556
0.554
0.556
0.568
0.592
0.616
0.600
0.614
0.630
0.684
0.710
0.668
0.656
0.670
0.670
0.714
0.718
0.764
0.704
0.814
0.776
0.742
0.700
0.666
0.616
0.616
0.622
0.630
0.636
0.642
0.630
0.630
0.630
0.648
0.634
0.642
0.664
0.686
0.712
0.744
0.770
0.806
0.796
0.804
0.818
0.888
0.964
0.944
0.934
0.954
0.926
0.860
0.834
0.840
0.774
0.742
0.784
0.794
0.732
0.712
0.672
0.854
0.818
0.900
0.922
0.960
0.912
0.838
0.740
0.654
0.632
0.628
0.644
0.648
0.736
0.736
0.776
0.948
0.958
0.966
0.964
1.010
1.038
1.010
0.966
0.910
0.866
0.868
0.872
0.948
0.882
0.976
1.020
1.022
0.914
0.748
0.700
0.670
0.686
0.726
0.772
0.704
0.664
0.654
0.676
0.770
0.836
0.918
0.922
0.784
0.750
0.750
0.756
0.784
0.734
0.698
0.702
0.712
0.690
0.682
0.682
0.710
0.730
0.720
0.682
0.670
0.650
0.644
0.644
0.630
0.652
0.652
0.692
0.662
0.698
0.676
0.700
0.682
0.652
0.636
0.638
0.626
0.648
0.670
0.704
0.728
0.726
0.668
0.680
0.646
0.638
0.646
0.656
0.716
0.836
0.816
0.784
0.830
0.836
0.806
0.770
0.760
0.722
0.684
0.670
0.696
0.920
1.020
1.008
0.962
0.902
0.880
0.862
0.814
0.756
0.746
0.726
0.688
0.676
0.702
0.698
0.718
0.756
0.730
0.730
0.724
0.744
