# Supplementary material for: Stress among on-duty firefighters: an ambulatory assessment study
Source: PeerJ. 2018 Dec 11;6:e5967. doi: 10.7717/peerj.5967 (PMC6294048; doi:10.7717/peerj.5967)
Supplement: Supplemental Information 1 [file peerj-06-5967-s001.zip › RAW_DATA/FF3_4.rr]

7.644
0.304
0.200
0.450
0.248
0.198
0.202
0.198
0.302
0.388
0.410
0.200
0.260
0.240
0.402
0.256
0.444
0.342
0.356
0.302
0.402
0.498
0.300
0.402
0.298
0.270
0.308
0.620
0.400
0.202
0.298
0.300
0.302
0.398
0.200
0.200
0.200
0.300
0.400
0.200
0.200
0.200
0.402
0.298
0.400
0.202
0.398
0.400
0.900
0.300
0.200
0.300
0.200
0.502
0.202
0.260
0.998
0.610
0.626
1.836
0.680
0.392
1.698
0.200
0.198
0.300
0.200
0.300
0.198
0.202
0.200
0.200
0.200
0.300
0.500
0.198
0.200
0.200
0.302
0.198
0.300
0.302
0.298
0.402
0.200
0.300
0.200
0.300
0.400
0.400
0.200
0.198
0.602
3.012
0.998
0.532
2.174
1.862
0.896
1.596
0.728
1.610
0.698
0.764
0.694
0.686
0.644
0.788
1.816
1.420
0.670
0.640
0.716
0.626
0.690
0.402
0.324
0.722
0.644
0.330
0.852
0.760
0.646
0.422
0.236
0.224
0.370
0.354
0.464
0.778
0.788
0.528
0.232
0.742
0.776
0.724
0.658
0.656
0.688
0.680
0.622
0.644
0.682
0.600
0.578
0.598
0.616
0.604
0.584
0.730
0.292
0.498
0.604
0.244
0.482
0.356
0.510
0.306
0.700
0.686
0.650
0.736
0.696
0.602
0.690
0.620
0.726
0.676
0.714
0.696
0.702
0.660
0.640
0.610
0.622
0.630
0.658
0.576
0.220
0.510
0.458
0.610
0.692
0.530
0.616
0.622
0.604
0.606
0.602
0.606
0.594
0.592
0.600
0.600
0.602
0.596
0.602
0.598
0.578
0.588
0.572
0.584
0.584
0.452
0.588
0.562
0.654
0.606
0.692
0.242
0.406
0.334
0.384
0.810
0.506
0.330
0.368
0.436
0.366
0.428
0.368
0.404
0.726
0.384
0.264
0.638
0.388
0.286
0.680
0.618
0.650
0.678
0.574
0.626
0.620
0.640
0.654
0.582
0.620
0.638
0.620
0.620
0.640
0.610
0.576
0.586
0.574
0.616
0.560
0.550
0.580
0.532
0.570
0.532
0.550
0.554
0.548
0.614
0.616
0.582
0.586
0.588
0.592
0.644
0.614
0.664
0.684
0.618
0.678
0.648
0.674
0.718
0.674
0.646
0.666
0.588
0.634
0.656
0.646
0.680
0.820
0.812
0.776
0.718
0.704
0.734
0.660
0.672
0.736
0.656
0.794
0.828
0.750
0.768
0.674
0.708
0.678
0.706
0.788
0.324
0.498
0.706
0.772
0.764
0.796
0.760
0.826
0.748
0.728
0.782
0.882
0.918
0.878
0.828
0.882
0.768
0.750
0.736
0.604
0.444
0.428
0.768
0.910
0.936
0.820
0.886
0.776
0.782
0.300
0.490
0.736
0.738
0.742
0.838
0.960
0.994
0.846
0.766
0.798
0.818
0.878
0.992
0.906
0.818
0.882
0.798
0.810
0.812
0.802
0.822
0.864
0.944
0.998
1.032
0.948
0.988
0.890
0.896
0.842
0.866
0.852
0.880
0.910
0.828
0.828
0.798
0.744
0.826
0.850
0.900
0.826
0.810
0.776
0.758
0.718
0.684
0.788
0.814
0.790
0.756
0.768
0.830
0.832
0.812
0.768
0.748
0.694
0.710
0.690
0.726
0.764
0.766
0.766
0.726
0.768
0.700
0.724
0.748
0.740
0.782
0.746
0.742
0.780
0.726
0.750
0.770
0.780
0.744
0.750
0.754
0.712
0.760
0.692
0.788
0.742
0.758
0.704
0.730
0.810
0.846
0.772
0.738
0.784
0.744
0.766
0.804
0.914
0.888
0.892
0.906
0.894
0.900
0.944
1.008
0.994
1.050
1.002
1.002
1.006
0.892
0.922
1.024
1.058
0.996
1.018
1.026
0.962
0.984
1.002
0.916
0.934
0.968
0.950
0.940
0.898
0.806
0.762
0.726
0.748
1.022
0.970
0.960
0.938
0.950
0.866
0.876
0.894
0.844
0.834
0.812
0.790
0.756
0.840
0.848
0.954
0.904
0.868
0.892
0.884
0.798
0.782
0.780
0.738
0.750
0.704
0.776
0.742
0.702
0.748
0.732
0.718
0.698
0.720
0.686
0.704
0.734
0.744
0.798
0.824
0.886
0.848
0.774
0.784
0.828
0.836
0.864
0.920
0.944
0.904
0.976
0.998
1.006
1.046
1.082
1.016
1.062
0.920
0.860
0.870
0.960
0.906
0.890
0.940
0.932
0.956
1.058
1.070
1.046
1.072
1.030
1.004
1.016
1.044
1.050
1.032
1.014
1.002
1.010
1.026
0.990
0.928
0.992
1.042
0.942
0.976
1.002
1.026
0.910
0.996
0.822
0.840
0.780
0.738
0.716
0.322
0.392
0.748
0.726
0.738
0.786
0.832
0.842
0.886
0.904
0.912
0.790
0.746
0.736
0.730
0.702
0.708
0.736
0.768
0.790
0.860
0.884
0.808
0.774
0.754
0.724
0.714
0.686
0.690
0.690
0.678
0.676
0.366
0.298
0.654
0.652
0.664
0.648
0.668
0.648
0.666
0.690
0.694
0.702
0.710
0.714
0.722
0.720
0.738
0.710
0.770
0.784
0.784
0.798
0.800
0.786
0.858
0.848
0.778
0.784
0.780
0.730
0.716
0.734
0.720
0.700
0.722
0.734
0.734
0.712
0.722
0.726
0.712
0.706
0.700
0.702
0.694
0.704
0.720
0.716
0.700
0.682
0.704
0.696
0.676
0.668
0.672
0.642
0.664
0.654
0.680
0.684
0.704
0.734
0.730
0.710
0.724
0.714
0.710
0.866
0.858
0.814
0.834
0.846
0.816
0.748
0.764
0.758
0.788
0.802
0.774
0.790
0.820
0.830
0.814
0.762
0.740
0.752
0.774
0.826
0.576
0.208
0.636
0.998
0.842
0.788
0.822
0.894
0.842
0.794
0.776
0.754
0.740
0.756
0.894
0.982
0.960
0.852
0.878
0.890
0.918
0.906
0.944
0.974
0.978
0.950
0.950
0.962
0.956
0.870
0.872
0.924
1.024
1.066
1.032
0.930
0.914
0.914
0.900
0.904
0.928
0.994
0.952
0.922
0.908
0.846
0.778
0.782
0.762
0.774
0.744
0.764
0.792
0.770
0.730
0.704
0.682
0.710
0.700
0.748
0.772
0.788
0.798
0.770
0.752
0.748
0.744
0.754
0.768
0.804
0.844
0.896
0.858
0.892
0.856
0.842
0.860
0.924
1.024
1.066
1.086
1.048
0.998
0.998
1.024
1.050
1.088
1.076
1.022
0.964
0.960
1.040
1.066
1.024
1.002
0.986
0.934
0.936
0.964
0.918
0.944
1.006
1.002
0.988
0.894
0.890
0.902
0.876
0.906
0.940
0.938
0.836
0.804
0.784
0.812
0.870
0.904
0.904
0.894
0.856
0.802
0.752
0.730
0.702
0.680
0.688
0.698
0.710
0.736
0.798
0.818
0.786
0.842
0.856
0.798
0.798
0.796
0.750
0.756
0.752
0.762
0.736
0.746
0.758
0.738
0.748
0.784
0.816
0.776
0.788
0.770
0.772
0.736
0.750
0.752
0.766
0.756
0.792
0.800
0.766
0.764
0.740
0.722
0.738
0.762
0.806
0.840
0.926
0.934
0.850
0.846
0.830
0.760
0.726
0.716
0.730
0.718
0.736
0.760
0.788
0.764
0.446
0.314
0.780
0.808
0.784
0.764
0.774
0.748
0.714
0.726
0.750
0.770
0.710
0.690
0.694
0.676
0.678
0.674
0.662
0.680
0.676
0.668
0.666
0.670
0.658
0.634
0.650
0.646
0.638
0.652
0.646
0.660
0.630
0.644
0.636
0.630
0.642
0.636
0.620
0.638
0.626
0.634
0.656
0.678
0.740
0.788
0.792
0.746
0.736
0.714
0.690
0.684
0.692
0.722
0.728
0.782
0.842
0.812
0.740
0.750
0.788
0.698
0.696
0.692
0.688
0.692
0.676
0.706
0.730
0.788
0.804
0.842
0.798
0.782
0.768
0.754
0.734
0.742
0.738
0.756
0.770
0.738
0.758
0.748
0.746
0.704
0.724
0.688
0.720
0.720
0.732
0.692
0.696
0.694
0.686
0.660
0.664
0.678
0.676
0.678
0.724
0.728
0.756
0.696
0.700
0.696
0.692
0.672
0.684
0.666
0.658
0.656
0.650
0.658
0.654
0.668
0.680
0.682
0.678
0.692
0.724
0.730
0.704
0.686
0.684
0.692
0.704
0.670
0.704
0.708
0.724
0.706
0.698
0.706
0.678
0.688
0.706
0.704
0.716
0.752
0.792
0.778
0.770
0.728
0.706
0.714
0.740
0.746
0.740
0.782
0.804
0.772
0.756
0.736
0.740
0.706
0.706
0.688
0.678
0.682
0.732
0.722
0.726
0.728
0.722
0.730
0.730
0.736
0.748
0.698
0.702
0.690
0.680
0.682
0.668
0.668
0.668
0.692
0.698
0.698
0.700
0.718
0.720
0.704
0.706
0.710
0.704
0.682
0.678
0.678
0.678
0.678
0.664
0.676
0.696
0.690
0.674
0.668
0.672
0.662
0.650
0.638
0.646
0.658
0.670
0.680
0.668
0.652
0.662
0.684
0.718
0.718
0.776
0.888
0.950
0.820
0.758
0.714
0.740
0.746
0.812
0.908
0.892
0.796
0.754
0.756
0.840
0.920
0.836
0.782
0.738
0.752
0.778
0.774
0.830
0.854
0.780
0.744
0.760
0.762
0.792
0.832
0.856
0.836
0.852
0.850
0.770
0.730
0.716
0.740
0.776
0.740
0.712
0.774
0.758
0.882
0.822
0.774
0.776
0.754
0.714
0.694
0.708
0.748
0.802
0.772
0.724
0.728
0.748
0.816
0.848
0.856
0.806
0.800
0.790
0.788
0.820
0.874
0.930
0.984
0.992
1.010
1.072
1.038
1.074
1.000
1.018
0.902
0.944
1.046
0.972
0.994
0.998
0.946
0.868
0.872
0.912
0.928
0.942
0.968
0.942
0.872
0.786
0.746
0.748
0.818
0.822
0.746
0.740
0.782
0.914
0.980
1.002
0.902
0.810
0.758
0.752
0.768
0.776
1.064
1.144
1.124
1.092
1.048
0.988
0.872
0.852
0.866
0.942
0.974
1.016
1.038
1.000
1.012
0.972
0.922
0.846
0.776
0.734
0.704
0.732
0.814
0.854
0.904
0.894
0.822
0.754
0.722
0.662
0.682
0.682
0.712
0.690
0.692
0.716
0.748
0.774
0.752
0.724
0.744
0.800
0.820
0.802
0.780
0.782
0.774
0.778
0.786
0.820
0.774
0.736
0.768
0.766
0.794
0.776
0.784
0.924
0.886
0.834
0.844
0.834
0.788
0.742
0.720
0.690
0.704
0.702
0.702
0.726
0.682
0.706
0.692
0.678
0.700
0.722
0.720
0.724
0.734
0.734
0.746
0.752
0.790
0.812
0.806
0.754
0.748
0.752
0.766
0.766
0.800
0.872
0.824
0.844
0.870
0.882
0.882
0.898
0.884
0.842
0.846
0.840
0.778
0.740
0.762
0.824
0.762
0.724
0.674
0.756
0.742
0.758
0.750
0.730
0.734
0.740
0.780
0.768
0.776
0.750
0.754
0.732
0.728
0.742
0.762
0.812
0.842
0.980
1.016
0.994
0.942
0.898
0.870
0.884
0.898
0.910
0.912
0.946
0.924
0.842
0.794
0.740
0.744
0.804
0.984
0.890
0.810
0.804
0.864
0.828
0.806
0.846
0.954
0.970
0.910
0.870
0.864
0.830
0.830
0.804
0.802
0.836
0.784
0.750
0.736
0.792
0.792
0.724
0.714
0.696
0.702
0.706
0.718
0.696
0.694
0.708
0.696
0.696
0.692
0.686
0.678
0.658
0.666
0.658
0.656
0.660
0.652
0.668
0.674
0.682
0.682
0.702
0.750
0.794
0.728
0.742
0.736
0.702
0.696
0.680
0.670
0.662
0.648
0.660
0.662
0.696
0.736
0.724
0.772
0.786
0.730
0.766
0.792
0.770
0.770
0.804
0.798
0.774
0.790
0.810
0.758
0.774
0.768
0.816
0.874
0.824
0.834
0.840
0.794
0.758
0.780
0.786
0.804
0.780
0.774
0.768
0.800
0.838
0.884
0.900
0.898
0.872
0.790
0.790
0.814
0.776
0.820
0.916
0.876
0.870
0.906
0.844
0.838
0.846
0.824
0.800
0.788
0.774
0.740
0.736
0.752
0.840
0.802
0.798
0.766
0.772
0.746
0.732
0.700
0.724
0.754
0.792
0.784
0.838
0.808
0.768
0.762
0.734
0.712
0.708
0.696
0.686
0.672
0.676
0.684
0.694
0.700
0.676
0.664
0.682
0.692
0.730
0.694
0.718
0.754
0.724
0.692
0.694
0.682
0.670
0.678
0.682
0.706
0.714
0.714
0.702
0.708
0.708
0.718
0.740
0.728
0.720
0.698
0.668
0.652
0.634
0.624
0.652
0.654
0.672
0.680
0.682
0.690
0.690
0.690
0.700
0.690
0.696
0.692
0.676
0.658
0.656
0.632
0.636
0.642
0.680
0.756
0.774
0.760
0.758
0.718
0.700
0.686
0.686
0.686
0.712
0.702
0.698
0.654
0.664
0.664
0.676
0.700
0.712
0.722
0.716
0.706
0.676
0.690
0.686
0.702
0.678
0.698
0.718
0.784
0.742
0.754
0.846
0.880
0.914
0.930
0.872
0.894
0.926
0.880
0.912
0.984
0.954
0.980
1.006
0.966
0.996
1.028
0.942
0.958
0.992
0.936
0.978
0.938
0.946
0.908
0.852
0.790
0.902
0.990
1.016
0.972
0.988
0.990
0.954
1.046
1.076
0.994
1.002
1.034
0.994
1.082
1.072
1.002
0.954
0.912
0.926
1.018
1.004
0.970
1.036
1.058
1.030
0.980
0.872
0.860
0.936
0.976
1.084
0.946
0.990
1.046
0.912
0.936
0.960
0.876
0.920
0.936
0.938
0.924
0.974
0.982
0.978
1.032
1.062
1.028
1.048
1.022
0.968
0.964
0.968
1.016
0.994
0.976
0.968
0.930
0.906
1.000
1.086
1.032
1.068
1.004
0.864
0.814
0.914
1.060
1.012
1.032
1.000
0.880
0.918
1.002
1.028
0.990
1.040
1.022
0.990
0.978
0.928
0.920
1.014
1.076
1.050
1.080
1.064
0.958
0.988
1.020
0.954
0.976
1.014
0.942
0.990
1.004
0.928
0.982
0.996
0.932
0.972
0.938
0.856
0.872
0.914
0.974
0.996
0.906
0.942
0.984
0.934
0.968
1.032
0.944
1.000
1.032
0.932
1.010
1.118
1.128
1.032
1.020
1.048
1.030
0.922
0.936
0.958
0.906
0.950
1.000
0.890
0.938
0.984
0.870
0.880
0.928
1.000
1.026
1.002
0.898
0.930
0.972
0.968
0.972
0.998
1.052
1.068
1.076
0.976
1.000
1.034
0.902
0.952
1.036
0.928
0.956
1.050
1.074
1.032
1.036
1.030
0.968
0.942
0.950
0.998
0.964
1.026
1.066
1.018
0.980
1.012
1.012
0.924
0.992
0.968
0.886
0.924
0.928
0.998
1.074
1.068
1.028
1.032
0.992
1.010
1.062
1.002
1.030
1.112
1.112
1.050
1.066
0.964
0.904
0.948
1.054
1.100
1.122
1.090
1.004
0.972
0.898
0.854
0.922
0.946
0.890
1.020
1.052
1.026
1.070
1.044
0.948
0.982
1.022
0.902
0.958
1.034
1.058
1.042
1.072
1.054
0.984
1.012
1.068
0.970
1.004
1.016
0.922
1.018
1.158
1.074
1.088
1.092
1.026
1.078
1.084
1.022
1.024
0.954
0.994
0.998
0.952
1.016
1.082
1.074
1.036
1.038
1.048
0.974
1.022
1.086
0.988
1.026
1.010
0.956
1.022
1.072
1.006
1.004
1.018
0.946
0.970
0.980
0.906
0.928
0.930
0.884
0.924
0.966
0.932
0.938
0.966
0.900
0.900
0.916
0.866
0.858
0.920
0.964
1.014
1.064
1.024
0.974
0.946
0.942
0.986
1.068
0.980
0.986
1.002
0.984
0.918
0.872
0.890
0.868
0.970
1.120
1.070
1.042
1.056
0.972
0.996
0.992
0.932
0.944
0.984
0.904
0.936
0.952
0.854
0.830
0.852
0.800
0.810
0.780
0.820
0.878
1.006
1.020
0.962
0.972
0.998
0.938
0.990
1.016
0.934
0.952
0.966
0.982
0.940
1.018
1.094
1.032
1.072
1.064
0.958
0.964
1.012
1.022
1.028
0.904
0.930
0.944
0.994
0.924
0.946
0.990
1.046
0.958
1.008
1.038
1.018
0.952
0.978
1.094
0.930
0.836
0.828
0.956
1.096
1.208
1.174
1.146
1.114
1.090
1.066
1.050
1.034
1.016
0.922
0.896
0.930
0.978
1.072
1.136
1.088
0.996
0.968
0.948
0.936
0.950
1.070
1.112
1.004
1.022
1.014
1.052
1.022
0.898
0.942
0.944
0.802
0.770
0.760
0.738
0.738
0.714
0.710
0.704
0.694
0.700
0.686
0.670
0.664
0.654
0.644
0.636
0.626
0.620
0.624
0.622
0.618
0.614
0.608
0.610
0.602
0.600
0.600
0.596
0.596
0.592
0.590
0.594
0.594
0.602
0.612
0.620
0.624
0.632
0.662
0.694
0.710
0.686
0.668
0.660
0.652
0.660
0.680
0.692
0.684
0.666
0.676
0.686
0.716
0.800
0.938
0.888
0.956
0.954
0.834
0.802
0.818
0.902
0.820
0.810
0.748
0.708
0.706
0.742
0.836
1.112
1.044
0.962
1.004
0.994
0.868
0.950
0.980
0.840
0.784
0.794
1.006
1.048
1.062
0.976
0.982
0.984
0.916
0.926
0.910
0.824
0.832
0.888
0.936
0.976
1.030
1.044
0.976
0.934
0.842
0.768
0.762
0.788
0.828
0.836
0.952
1.026
0.990
1.008
0.984
0.930
0.896
0.920
0.844
0.792
0.786
0.780
0.810
0.860
0.892
0.930
1.020
0.946
0.946
0.950
0.904
0.866
0.876
0.892
0.896
0.928
0.930
0.942
0.940
0.890
0.944
0.968
0.924
0.876
0.862
0.818
0.800
0.792
0.788
0.774
0.758
0.756
0.730
0.712
0.700
0.690
0.672
0.670
0.666
0.702
0.710
0.746
0.808
0.902
1.012
1.002
1.000
0.844
0.782
0.736
0.710
0.708
0.690
0.706
0.704
0.706
0.688
0.694
0.700
0.770
0.828
0.822
0.804
0.770
0.714
0.724
0.740
0.802
0.874
0.814
0.816
0.786
0.828
0.870
0.842
0.782
0.762
0.720
0.692
0.720
0.768
0.858
0.848
0.852
0.762
0.728
0.712
0.710
0.676
0.684
0.688
0.710
0.688
0.698
0.718
0.736
0.716
0.734
0.744
0.762
0.722
0.694
0.682
0.672
0.678
0.700
0.714
0.714
0.718
0.728
0.734
0.720
0.714
0.734
0.722
0.768
0.818
0.754
0.754
0.792
0.798
0.776
0.754
0.756
0.756
0.760
0.744
0.726
0.714
0.710
0.710
0.706
0.686
0.670
0.678
0.672
0.630
0.716
0.690
0.682
0.694
0.678
0.716
0.726
0.746
0.770
0.720
0.744
0.760
0.842
0.878
0.840
0.864
0.852
0.760
0.752
0.740
0.792
0.874
0.830
0.790
0.802
0.904
0.960
0.806
0.774
0.750
0.770
0.816
0.928
0.904
0.844
0.876
1.000
1.118
1.068
0.850
0.834
0.874
0.988
0.868
0.974
1.134
1.182
1.054
0.902
0.868
0.836
0.782
0.832
0.926
0.998
0.920
1.074
1.230
1.222
1.156
1.166
1.178
1.180
1.222
1.254
1.236
1.248
1.258
1.220
1.188
1.024
1.034
1.136
0.982
0.882
0.878
1.070
1.236
1.024
1.012
0.924
0.816
0.844
0.898
1.076
1.100
1.062
0.886
0.886
0.890
0.858
0.828
0.762
0.766
0.814
0.836
0.938
1.086
1.160
1.104
1.042
0.968
0.946
0.812
0.794
0.816
1.096
1.220
1.116
0.894
0.892
0.942
0.932
0.828
0.824
0.824
0.940
1.064
0.896
0.804
0.754
0.816
0.856
0.860
0.832
0.780
0.762
0.746
0.708
0.664
0.672
0.658
0.686
0.726
0.744
0.764
0.780
0.738
0.732
0.710
0.690
0.676
0.664
0.644
0.628
0.660
0.646
0.664
0.726
0.768
0.710
0.690
0.668
0.666
0.682
0.690
0.700
0.710
0.688
0.700
0.686
0.712
0.712
0.724
0.736
0.740
0.712
0.714
0.696
0.692
0.680
0.668
0.656
0.660
0.682
0.700
0.670
0.682
0.670
0.680
0.688
0.674
0.674
0.676
0.668
0.652
0.648
0.644
0.648
0.670
0.682
0.670
0.678
0.668
0.720
0.732
0.750
0.812
0.828
0.830
0.784
0.752
0.714
0.696
0.688
0.678
0.684
0.684
0.710
0.704
0.678
0.712
0.824
0.896
0.792
0.848
0.890
0.774
0.724
0.692
0.680
0.666
0.660
0.662
0.712
0.730
0.800
0.884
0.838
0.846
0.848
0.796
0.814
1.008
0.980
0.896
0.922
0.922
0.858
0.888
0.910
0.902
0.972
1.054
1.028
0.968
0.942
0.894
0.898
0.938
0.884
0.902
0.860
0.808
0.770
0.750
0.722
0.726
0.764
0.800
0.842
0.854
0.898
0.940
0.972
0.962
0.936
0.962
0.986
1.030
1.088
1.122
1.074
1.138
1.126
1.096
1.186
1.100
1.054
1.034
0.950
1.016
0.918
0.944
0.968
0.904
0.936
0.986
0.932
0.982
0.990
0.876
0.864
0.802
0.770
0.814
0.902
1.040
0.978
0.890
0.862
0.824
0.872
0.900
0.832
0.808
0.780
0.764
0.764
0.808
0.814
0.816
0.786
0.748
0.734
0.734
0.732
0.742
0.716
0.726
0.782
0.906
0.968
0.904
0.934
0.940
0.968
0.936
0.874
0.882
0.874
0.882
0.830
0.772
0.738
0.730
0.772
0.796
0.872
1.042
0.882
0.982
0.942
0.924
0.900
0.882
0.772
0.742
0.748
0.782
0.894
0.860
0.880
0.928
0.982
0.958
0.888
0.854
0.842
0.844
0.854
0.878
0.882
0.826
0.850
0.868
0.874
0.924
0.884
0.830
0.752
0.718
0.694
0.718
0.880
0.902
0.878
0.912
0.984
1.006
0.978
1.000
1.008
0.932
0.906
0.896
0.870
0.926
1.006
0.968
0.992
1.002
0.940
0.940
0.940
0.922
0.902
0.926
0.934
0.958
0.962
0.926
0.864
0.862
0.898
0.868
0.820
0.776
0.742
0.740
0.762
0.836
0.868
0.854
0.836
0.810
0.784
0.746
0.762
0.878
1.006
0.992
0.914
0.886
0.870
0.848
0.780
0.750
0.758
0.816
0.888
0.898
0.882
0.870
0.800
0.736
0.712
0.702
0.692
0.686
0.684
0.688
0.684
0.690
0.680
0.682
0.702
0.758
0.806
0.754
0.738
0.724
0.738
0.784
0.814
0.876
0.908
0.900
0.894
0.862
0.900
0.948
1.016
1.014
1.046
1.034
0.976
0.944
0.870
0.842
0.884
0.908
0.900
0.964
0.990
1.014
1.052
0.972
0.920
0.930
0.920
0.972
1.060
1.050
1.016
1.026
1.034
1.068
1.076
1.024
0.984
1.098
1.122
1.038
1.026
0.994
0.936
0.950
0.950
0.926
0.956
1.014
0.964
0.934
0.934
0.920
0.954
0.958
0.944
0.954
0.964
0.920
0.952
0.962
0.900
0.908
0.904
0.924
0.910
0.922
0.908
0.914
0.858
0.878
0.916
0.882
0.882
0.840
0.810
0.804
0.796
0.770
0.770
0.756
0.758
0.754
0.716
0.684
0.678
0.672
0.686
0.876
0.866
0.918
0.956
0.898
0.914
0.928
0.852
0.854
0.874
0.888
0.842
0.868
0.880
0.854
0.848
0.922
0.906
0.872
0.906
0.906
0.858
0.856
0.874
0.874
0.870
0.912
0.932
0.904
0.820
0.802
0.816
0.898
1.000
1.028
0.954
0.876
0.866
0.856
0.852
0.840
0.824
0.778
0.768
0.776
0.738
0.752
0.804
0.862
0.894
0.878
0.856
0.854
0.900
0.904
0.904
0.808
0.752
0.764
0.910
0.922
0.850
0.860
0.868
0.848
0.804
0.742
0.736
0.718
0.788
0.910
0.946
1.002
1.002
1.058
1.114
1.094
1.104
1.066
1.016
1.082
1.086
1.048
1.032
0.974
1.006
0.976
0.886
0.856
0.870
0.882
0.888
0.902
0.842
0.836
0.862
0.922
0.906
0.870
0.816
0.754
0.732
0.728
0.732
0.822
0.970
0.986
0.972
0.924
0.816
0.738
0.712
0.668
0.676
0.684
0.708
0.718
0.732
0.734
0.736
0.714
0.694
0.688
0.708
0.754
0.794
0.816
0.796
0.738
0.728
0.728
0.712
0.692
0.672
0.692
0.738
0.910
0.788
0.746
0.718
0.696
0.712
0.724
0.712
0.698
0.690
0.688
0.684
0.680
0.676
0.662
0.650
0.644
0.648
0.636
0.630
0.632
0.686
0.826
0.908
0.830
0.896
0.908
0.930
0.950
0.928
0.832
0.804
0.764
0.776
0.838
0.914
0.866
0.924
0.960
0.992
1.024
0.998
0.896
0.820
0.816
0.750
0.772
0.844
0.904
0.892
0.844
0.858
0.856
0.790
0.772
0.780
0.812
0.818
0.814
0.826
0.842
0.814
0.850
0.854
0.862
0.870
0.878
0.896
0.914
0.964
0.922
0.872
0.840
0.804
0.748
0.720
0.694
0.670
0.642
0.660
0.666
0.680
0.714
0.732
0.718
0.724
0.684
0.684
0.702
0.728
0.832
0.850
0.874
0.904
0.916
0.920
0.904
0.878
0.858
0.812
0.808
0.828
0.824
0.828
0.812
0.848
0.872
0.862
0.896
0.912
0.890
0.858
0.810
0.778
0.740
0.698
0.670
0.662
0.684
0.748
0.854
0.814
0.824
0.774
0.758
0.732
0.712
0.712
0.728
0.754
0.738
0.742
0.744
0.722
0.752
0.766
0.800
0.794
0.794
0.780
0.718
0.722
0.702
0.690
0.692
0.696
0.670
0.702
0.722
0.746
0.770
0.756
0.720
0.714
0.684
0.716
0.732
0.770
0.780
0.752
0.720
0.702
0.696
0.710
0.710
0.690
0.720
0.742
0.756
0.728
0.746
0.716
0.698
0.664
0.674
0.662
0.654
0.652
0.650
0.662
0.664
0.686
0.712
0.722
0.738
0.738
0.736
0.722
0.698
0.682
0.682
0.702
0.776
0.810
0.764
0.780
0.846
0.876
0.824
0.818
0.818
0.788
0.698
0.710
0.708
0.702
0.698
0.712
0.690
0.716
0.706
0.728
0.768
0.826
0.820
0.784
0.786
0.818
0.830
0.806
0.848
0.882
0.870
0.870
0.898
0.906
0.842
0.846
0.870
0.794
0.816
0.844
0.804
0.804
0.818
0.818
0.782
0.792
0.794
0.722
0.728
0.744
0.750
0.756
0.730
0.754
0.780
0.834
0.770
0.750
0.786
0.756
0.762
0.964
0.888
0.848
0.760
0.740
0.708
0.682
0.666
0.650
0.638
0.644
0.688
0.810
0.916
1.002
1.030
1.062
1.078
1.076
1.070
0.956
0.844
0.776
0.754
0.758
0.804
0.820
0.752
0.752
0.754
0.804
0.812
0.780
0.734
0.684
0.682
0.680
0.716
0.776
0.768
0.840
0.996
0.986
0.864
0.864
0.864
0.830
0.790
0.802
0.840
0.904
0.862
0.832
0.824
0.802
0.804
0.894
0.944
0.904
0.950
0.954
0.862
0.892
0.954
0.974
1.050
1.052
0.974
0.958
0.934
0.804
0.780
0.784
0.882
0.876
0.870
0.856
0.800
0.762
0.722
0.682
0.678
0.646
0.642
0.640
0.622
0.620
0.612
0.622
0.642
0.664
0.658
0.656
0.650
0.644
0.644
0.634
0.636
0.630
0.636
0.648
0.694
0.816
0.932
0.850
0.880
0.908
0.932
0.922
0.778
0.726
0.710
0.680
0.690
0.674
0.738
0.782
0.744
0.700
0.678
0.688
0.670
0.680
0.676
0.662
0.652
0.630
0.614
0.620
0.614
0.608
0.616
0.614
0.618
0.596
0.624
0.624
0.626
0.634
0.654
0.652
0.662
0.662
0.672
0.694
0.716
0.724
0.710
0.686
0.678
0.672
0.646
0.664
0.660
0.678
0.680
0.766
0.870
0.798
0.760
0.722
0.696
0.696
0.704
0.718
0.744
0.728
0.718
0.736
0.784
0.834
0.808
0.820
0.854
0.912
0.890
0.854
0.870
0.822
0.780
0.740
0.700
0.718
0.684
0.700
0.704
0.718
0.712
0.706
0.686
0.674
0.670
0.666
0.658
0.662
0.654
0.664
0.720
0.872
0.824
0.774
0.728
0.714
0.704
0.700
0.688
0.680
0.692
0.728
0.772
0.810
0.796
0.724
0.724
0.756
0.806
0.878
0.952
0.924
0.868
0.882
0.902
0.908
0.938
0.932
0.890
0.812
0.816
0.856
0.944
0.892
0.870
0.862
0.828
0.830
0.832
0.770
0.730
0.700
0.662
0.654
0.654
0.658
0.658
0.756
0.898
0.918
0.902
0.884
0.896
0.922
0.976
0.936
0.890
0.896
0.948
0.974
0.916
0.840
0.788
0.772
0.814
0.914
0.892
0.906
0.934
0.902
0.830
0.824
0.836
0.892
0.918
0.930
0.886
0.790
0.828
0.842
0.830
0.798
0.760
0.766
0.750
0.734
0.724
0.734
0.754
0.788
0.802
0.794
0.862
0.950
0.926
0.922
0.904
0.872
0.838
0.796
0.808
0.860
0.912
0.966
0.912
0.852
0.842
0.848
0.820
0.818
0.758
0.758
0.756
0.780
0.810
0.816
0.802
0.770
0.752
0.752
0.740
0.738
0.750
0.876
1.062
1.020
0.918
0.852
0.868
0.916
0.848
0.856
0.838
0.846
0.800
0.762
0.746
0.834
0.862
0.822
0.848
0.852
0.830
0.760
0.742
0.716
0.708
0.692
0.722
0.794
0.762
0.746
0.884
0.976
0.966
0.978
0.992
0.980
0.966
0.914
0.904
1.002
1.110
1.058
1.082
1.060
0.988
0.994
1.026
1.008
1.088
1.080
1.008
0.910
0.954
0.986
1.062
1.000
1.006
0.998
0.936
0.932
1.032
1.138
1.138
1.132
1.066
1.006
0.938
0.870
0.926
0.994
1.060
1.042
0.988
0.904
0.906
0.870
0.866
0.854
0.814
0.804
0.772
0.726
0.694
0.690
0.680
0.680
0.684
0.660
0.678
0.724
0.906
0.838
0.848
0.898
0.958
0.944
0.990
0.946
0.862
0.898
0.950
0.926
0.924
0.914
0.838
0.822
0.780
0.858
0.926
0.878
0.818
0.790
0.818
0.906
0.944
0.946
0.930
0.882
0.848
0.814
0.774
0.790
0.854
1.018
0.964
0.904
0.804
0.764
0.744
0.734
0.742
0.736
0.704
0.696
0.710
0.754
0.774
0.858
0.848
0.860
0.818
0.762
0.718
0.720
0.754
0.818
0.900
0.828
0.858
0.924
0.848
0.824
0.800
0.766
0.772
0.826
0.884
0.808
0.814
0.832
0.776
0.756
0.776
0.854
0.908
0.878
0.822
0.796
0.826
0.894
0.830
0.762
0.712
0.702
0.744
0.856
0.870
0.922
0.952
0.952
0.892
0.880
0.900
0.946
0.982
0.972
0.930
0.944
0.958
0.958
0.862
0.808
0.760
0.810
0.888
0.968
1.010
1.024
0.996
0.928
0.870
0.798
0.764
0.780
0.806
0.762
0.804
0.888
0.980
0.946
0.898
0.864
0.830
0.794
0.768
0.736
0.734
0.764
0.940
0.756
0.764
0.792
0.802
0.786
0.772
0.738
0.740
0.768
0.826
0.890
0.904
0.882
0.882
0.864
0.882
0.920
0.964
0.996
0.964
0.982
0.988
1.010
1.030
1.028
1.044
1.014
0.954
0.908
0.928
0.860
0.828
0.780
0.784
0.870
0.854
0.764
0.730
0.722
0.712
0.710
0.716
0.698
0.712
0.742
0.796
0.844
0.848
0.868
0.878
0.888
0.888
0.890
0.906
0.882
0.912
0.950
0.918
0.886
0.900
0.962
0.916
0.902
0.894
0.890
0.872
0.840
0.836
0.822
0.836
0.824
0.802
0.806
0.780
0.794
0.858
0.888
0.890
0.818
0.786
0.788
0.766
0.764
0.754
0.734
0.704
0.698
0.694
0.786
0.886
0.838
0.816
0.832
0.856
0.860
0.866
0.884
0.894
0.820
0.832
0.854
0.852
0.828
0.786
0.750
0.694
0.672
0.664
0.654
0.656
0.670
0.698
0.742
0.760
0.772
0.752
0.720
0.692
0.696
0.698
0.696
0.682
0.678
0.652
0.664
0.688
0.786
0.804
0.780
0.804
0.830
0.766
0.768
0.746
0.734
0.720
0.690
0.662
0.668
0.648
0.668
0.674
0.700
0.690
0.666
0.656
0.668
0.700
0.730
0.770
0.778
0.746
0.700
0.692
0.690
0.690
0.692
0.660
0.644
0.658
0.678
0.692
0.798
0.844
0.840
0.880
0.902
0.876
0.920
0.932
0.944
0.930
1.004
1.034
0.972
1.014
1.014
0.900
0.938
1.018
0.988
0.984
0.986
0.946
0.898
0.816
0.806
0.860
0.906
0.908
0.934
0.950
0.882
0.918
0.944
0.916
0.924
0.954
0.962
0.968
0.960
0.934
0.894
0.924
0.942
0.930
0.958
0.864
0.774
0.760
0.746
0.736
0.730
0.722
0.716
0.684
0.696
0.702
0.684
0.678
0.690
0.732
0.778
0.760
0.716
0.770
0.738
0.796
0.866
0.956
0.928
0.944
0.948
0.886
0.910
0.964
0.938
0.970
1.026
1.038
1.020
1.074
1.078
1.014
1.034
1.062
1.012
1.044
1.034
0.950
0.990
1.030
0.986
1.012
1.016
0.940
0.862
0.894
0.920
0.964
0.970
1.028
1.026
0.952
1.000
1.034
1.006
0.998
0.992
0.964
0.936
0.976
1.014
0.970
1.012
0.922
0.804
0.758
0.742
0.722
0.688
0.688
0.692
0.656
0.680
0.674
0.700
0.668
0.666
0.672
0.666
0.662
0.670
0.734
0.824
0.822
0.830
0.868
0.842
0.828
0.788
0.766
0.780
0.786
0.834
0.942
0.964
0.880
0.786
0.744
0.776
1.068
1.032
0.946
0.888
0.864
0.878
0.888
0.896
0.838
0.840
0.918
0.948
0.924
0.844
0.802
0.792
0.754
0.790
0.766
0.802
0.870
0.906
0.830
0.834
0.932
1.026
0.968
0.894
0.838
0.862
0.898
0.912
0.954
0.968
0.914
0.828
0.764
0.732
0.712
0.932
0.896
0.874
0.914
0.906
0.842
0.794
0.780
0.774
0.808
0.870
0.962
1.006
0.964
0.960
0.958
0.954
0.926
0.940
0.946
0.916
0.908
0.920
0.926
0.946
0.936
0.896
0.888
0.880
0.844
0.826
0.810
0.790
0.734
0.712
0.734
0.790
0.936
0.930
0.918
0.914
0.872
0.880
0.914
0.872
0.812
0.846
0.920
0.922
0.900
0.910
0.926
0.934
0.916
0.900
0.826
0.756
0.744
0.764
0.876
0.862
0.880
0.942
0.844
0.796
0.784
0.874
0.980
0.904
0.816
0.796
0.776
0.852
1.014
1.006
0.980
0.948
0.914
0.848
0.860
0.858
0.818
0.848
0.892
0.930
0.910
0.924
0.962
0.940
0.906
0.918
0.904
0.922
0.900
0.878
0.902
0.934
0.986
0.958
0.868
0.856
0.878
0.888
0.872
0.942
1.000
0.954
0.920
0.888
0.832
0.800
0.798
0.822
0.836
0.816
0.860
0.900
0.880
0.902
0.898
0.886
0.874
0.886
0.850
0.800
0.814
0.880
0.920
0.882
0.878
0.890
0.918
0.884
0.902
0.966
0.992
0.920
0.904
0.928
0.918
0.870
0.864
0.872
0.848
0.882
0.894
0.884
0.888
0.840
0.860
0.882
0.892
0.906
0.864
0.812
0.828
0.832
0.838
0.800
0.798
0.792
0.760
0.734
0.766
0.808
0.852
0.828
0.766
0.724
0.740
0.724
0.738
0.744
0.760
0.752
0.718
0.702
0.688
0.706
0.714
0.770
0.878
0.912
0.898
0.834
0.834
0.842
0.850
0.846
0.750
0.742
0.730
0.746
0.796
0.832
0.842
0.818
0.776
0.754
0.788
0.892
0.914
0.846
0.866
0.826
0.812
0.868
0.884
0.890
0.862
0.848
0.854
0.876
0.878
0.876
0.866
0.842
0.784
0.814
0.888
0.958
0.950
1.058
1.072
0.982
1.000
0.996
0.922
0.958
0.988
1.054
1.094
1.060
0.966
0.840
0.826
0.776
0.762
0.872
0.918
1.012
1.042
0.960
0.954
0.902
0.902
0.916
0.904
0.880
0.902
0.942
0.934
0.876
0.826
0.806
0.806
0.854
0.918
1.004
1.006
0.998
0.984
0.968
0.982
0.958
0.902
0.834
0.804
0.854
0.802
0.752
0.762
0.846
0.954
0.932
0.890
0.866
0.854
0.830
0.808
0.794
0.768
0.726
0.730
0.756
0.858
0.914
0.928
0.898
0.846
0.844
0.852
0.888
0.916
0.948
0.958
0.936
0.888
0.886
0.858
0.776
0.750
0.772
0.806
0.796
0.820
0.840
0.824
0.738
0.724
0.712
0.724
0.762
0.814
0.798
0.758
0.742
0.720
0.706
0.706
0.716
0.740
0.748
0.718
0.698
0.706
0.730
0.738
0.702
0.676
0.680
0.672
0.662
0.646
0.650
0.640
0.630
0.606
0.612
0.600
0.588
0.572
0.568
0.570
0.560
0.552
0.540
0.540
0.536
0.538
0.532
0.520
0.522
0.522
0.526
0.518
0.516
0.508
0.514
0.516
0.516
0.510
0.504
0.512
0.520
0.504
0.502
0.502
0.514
0.522
0.522
0.524
0.536
0.540
0.538
0.530
0.540
0.542
0.538
0.540
0.534
0.540
0.538
0.542
0.538
0.538
0.540
0.542
0.556
0.542
0.556
0.550
0.564
0.568
0.570
0.566
0.574
0.578
0.582
0.584
0.586
0.594
0.602
0.602
0.602
0.594
0.592
0.588
0.586
0.596
0.608
0.632
0.656
0.662
0.666
0.690
0.668
0.646
0.646
0.646
0.654
0.662
0.700
0.804
0.752
0.728
0.710
0.686
0.664
0.664
0.678
0.718
0.726
0.888
1.062
0.870
0.918
0.918
0.846
0.830
0.902
0.962
0.920
0.976
1.060
1.028
0.924
0.954
1.090
1.036
1.070
1.150
1.048
0.918
1.078
1.182
1.152
1.106
0.950
1.046
1.112
1.064
1.118
0.878
0.822
0.924
1.222
1.168
1.204
1.080
0.884
0.786
1.132
0.910
0.998
1.110
1.058
1.138
1.120
1.092
1.080
1.036
1.082
1.186
1.032
0.980
1.066
1.052
1.146
1.114
1.098
1.112
1.040
1.104
1.122
1.088
1.190
1.084
1.052
1.070
0.872
0.820
0.802
0.844
0.916
1.038
1.110
1.042
1.096
1.106
1.048
1.098
1.116
1.066
1.120
1.116
1.110
1.208
1.132
1.136
1.112
1.088
1.180
1.138
1.078
1.146
1.114
1.022
1.050
1.104
1.022
1.036
1.122
1.104
1.036
1.100
1.108
1.046
1.122
1.134
1.070
1.126
1.114
1.136
1.164
1.082
1.100
1.138
1.102
1.184
1.206
1.122
1.184
1.116
1.150
1.182
1.128
1.184
1.100
1.072
1.134
0.962
0.868
0.900
0.908
0.966
1.136
1.222
1.110
1.144
1.090
1.046
1.042
1.058
1.074
1.114
1.066
1.088
1.110
1.038
1.078
1.160
1.076
1.114
1.122
1.080
1.202
1.182
1.114
1.140
1.088
1.122
1.190
1.116
1.160
1.144
1.068
1.140
1.150
1.112
1.150
1.114
1.078
1.110
1.092
1.098
1.152
1.096
1.098
1.158
1.106
1.116
1.156
1.076
1.062
1.110
1.040
1.100
1.120
1.070
1.118
1.144
1.076
1.088
1.094
1.054
1.098
1.094
1.060
1.146
1.162
1.110
1.126
1.088
1.046
1.068
1.040
1.096
1.168
1.128
1.158
1.164
1.070
1.122
1.160
1.070
1.164
1.204
1.126
1.150
1.130
1.166
1.208
1.130
1.140
1.120
1.056
1.120
1.100
1.114
1.150
1.054
1.094
1.140
1.080
1.164
1.196
1.110
1.070
1.146
1.132
1.090
1.152
1.134
1.160
1.142
1.086
1.150
1.162
1.074
1.114
1.038
1.058
1.142
1.090
1.106
1.182
1.100
1.088
1.130
1.054
1.110
1.108
1.064
1.132
1.130
1.100
1.140
1.136
1.056
1.120
1.142
1.082
1.108
1.126
1.088
1.124
1.146
1.070
1.100
1.092
1.070
1.150
1.162
1.102
1.138
1.136
1.126
1.208
1.122
1.052
1.122
1.150
1.116
1.172
1.132
1.074
1.092
1.090
1.064
1.146
1.148
1.082
1.116
1.088
1.078
1.160
1.156
1.080
1.126
1.084
1.128
1.202
1.104
1.116
1.142
1.048
1.064
1.154
1.106
1.180
1.172
1.112
1.160
1.156
1.124
1.150
1.134
1.110
1.178
1.132
1.108
1.138
1.050
1.030
1.058
1.048
1.112
1.168
1.128
1.090
1.094
1.048
1.084
1.168
1.110
1.112
1.154
1.102
1.050
1.102
1.126
1.052
1.084
1.056
1.012
1.100
1.160
1.112
1.138
1.142
1.066
1.086
1.106
1.032
1.122
1.164
1.094
1.150
1.150
1.082
1.174
1.146
1.110
1.148
1.152
1.050
1.100
1.122
1.028
1.004
1.066
1.106
1.078
1.138
1.132
1.158
1.180
1.120
1.052
1.096
1.042
1.012
1.056
1.090
1.064
1.096
1.128
1.076
1.150
1.008
1.054
0.896
0.836
0.894
0.854
0.784
0.820
1.194
0.976
1.060
1.080
1.048
1.108
1.118
1.094
1.160
1.176
1.120
1.154
1.178
1.208
1.162
1.174
1.190
1.160
1.116
1.198
1.144
1.120
1.238
1.174
1.104
1.218
1.210
1.166
1.214
1.218
1.084
1.160
1.192
1.102
1.100
1.148
1.040
1.048
1.088
1.054
1.074
1.128
1.096
1.076
1.116
1.070
0.998
1.026
1.030
1.086
1.118
1.048
1.064
1.078
1.050
1.122
1.120
1.084
1.022
1.036
1.192
1.194
1.182
1.174
1.136
1.122
1.216
1.138
1.038
1.096
1.162
1.248
1.232
1.182
1.152
1.138
1.102
1.100
1.178
1.210
1.172
1.246
1.202
1.152
1.236
1.184
1.086
1.202
1.064
1.110
1.146
1.214
1.312
1.210
1.100
1.130
1.068
0.960
0.990
1.192
1.106
1.128
1.098
1.104
1.120
1.068
1.038
1.090
1.062
1.022
1.040
1.030
0.952
0.964
1.050
1.074
1.152
1.142
1.078
1.104
1.106
1.092
1.014
1.028
1.158
1.148
1.112
1.154
1.146
1.096
1.106
1.174
1.178
1.100
1.122
1.160
1.090
1.050
1.146
1.084
1.014
1.124
1.042
1.054
1.134
1.124
1.138
1.186
1.116
1.116
1.104
1.062
1.092
1.186
1.124
1.012
1.022
1.178
1.244
1.198
1.230
1.196
1.196
1.172
1.138
1.070
1.096
1.152
1.158
1.080
1.102
1.174
1.162
1.188
1.238
1.162
1.068
1.090
1.104
1.024
1.154
1.284
1.234
1.124
1.154
1.188
1.138
1.098
1.240
1.280
1.198
1.174
1.178
1.152
1.274
1.306
1.238
1.292
1.214
1.144
1.142
1.214
1.156
1.218
1.210
1.186
1.130
1.198
1.134
1.034
1.062
1.080
1.030
1.064
1.092
1.092
1.092
1.134
1.104
1.110
1.144
1.088
1.036
1.120
1.232
1.174
1.078
1.110
1.082
0.998
1.060
1.246
1.200
1.296
1.260
1.126
1.138
1.124
1.114
1.012
1.022
1.266
1.214
1.176
1.210
1.212
1.156
1.126
1.182
1.204
1.168
1.202
1.206
1.124
1.120
1.128
1.140
1.138
1.222
1.224
1.122
1.148
1.206
1.176
1.072
1.040
0.924
0.902
1.098
1.066
0.934
0.908
0.894
0.888
1.050
1.228
1.160
1.262
1.242
1.154
1.212
1.232
1.188
1.104
1.136
1.176
1.134
1.186
1.180
1.160
1.058
1.060
1.120
1.174
1.184
1.074
1.030
1.118
1.138
1.192
1.388
1.290
1.304
1.314
1.266
1.174
1.224
1.274
1.168
1.238
1.236
1.160
1.120
1.214
1.186
1.112
1.172
1.196
1.170
1.132
1.176
1.218
1.156
1.128
1.126
1.060
1.064
1.166
1.146
1.088
1.190
1.188
1.100
1.050
1.058
0.960
0.908
1.014
1.330
1.256
1.246
1.218
1.142
1.178
1.208
1.158
1.182
1.234
1.158
1.154
1.172
1.186
1.152
1.220
1.206
1.128
1.240
1.100
0.890
0.818
0.928
1.182
1.042
1.112
1.170
1.148
1.246
1.238
1.140
1.194
1.180
1.078
1.062
1.144
1.148
1.082
1.086
1.064
0.998
1.024
1.048
1.020
0.964
0.990
1.052
1.088
1.012
0.960
0.984
1.076
1.076
1.108
1.164
1.170
1.100
1.186
1.170
1.026
0.904
0.966
1.176
1.126
1.180
1.278
1.242
1.234
1.234
1.192
1.126
1.148
1.112
1.014
0.920
1.066
1.312
1.216
1.296
1.294
1.228
1.278
1.282
1.186
1.222
1.220
1.146
1.224
1.224
1.192
1.174
1.200
1.130
1.178
1.278
1.268
1.158
1.154
1.196
1.180
1.148
1.200
1.186
1.034
1.060
1.056
0.996
0.940
1.012
1.122
1.000
0.920
0.988
0.908
0.794
0.762
0.708
0.692
0.666
0.652
0.658
0.642
0.628
0.624
0.616
0.608
0.600
0.600
0.598
0.604
0.614
0.632
0.662
0.710
0.806
0.830
0.810
0.850
1.046
1.054
1.020
1.010
1.056
1.032
1.110
1.252
1.234
1.192
1.198
1.136
1.194
1.306
1.256
1.296
1.270
1.208
1.266
1.256
1.240
1.186
1.236
1.246
1.180
1.226
1.236
1.216
1.320
1.272
1.196
1.274
1.266
1.180
1.198
1.286
1.162
1.242
1.242
1.158
1.184
1.186
1.158
1.018
1.076
1.128
1.122
1.178
1.174
1.106
1.082
1.176
1.280
1.286
1.184
1.150
1.178
1.176
1.096
1.138
1.182
1.168
1.176
1.168
1.070
1.096
1.142
1.132
1.172
1.176
1.100
1.150
1.168
1.132
1.094
1.128
1.134
1.106
1.078
1.084
1.062
1.086
1.072
1.138
1.138
1.042
1.072
1.146
1.136
1.106
1.080
1.002
1.020
1.214
1.292
1.258
1.292
1.252
1.208
1.228
1.202
1.210
1.202
1.172
1.128
1.116
1.052
1.060
1.098
1.054
1.142
1.168
1.094
1.238
1.208
1.106
1.122
1.262
1.228
1.150
1.204
1.224
1.180
1.240
1.258
1.180
1.252
1.250
1.178
1.208
1.218
1.156
1.196
1.144
1.106
1.120
1.198
1.266
1.166
1.300
1.222
1.148
1.208
1.176
1.084
1.136
1.182
1.196
1.110
1.162
1.080
0.984
0.962
1.068
1.128
1.144
1.246
1.194
1.114
1.188
1.246
1.198
1.192
1.064
1.054
1.034
1.010
0.978
1.026
1.138
1.080
1.114
1.176
1.122
1.130
1.260
1.210
1.158
1.146
1.142
1.144
1.194
1.156
1.080
1.100
1.080
1.046
0.948
1.002
1.212
1.172
1.258
1.230
1.176
1.178
1.156
1.086
1.118
1.176
1.162
1.020
1.038
1.200
1.226
1.246
1.262
1.200
1.220
1.228
1.134
1.200
1.232
1.156
1.158
1.170
1.198
1.134
1.208
1.182
1.112
1.110
1.162
1.118
1.112
1.166
1.144
1.080
1.108
1.154
1.160
1.164
1.172
1.096
1.138
1.144
1.128
1.156
1.232
1.230
1.132
1.194
1.256
1.146
1.200
1.204
1.172
1.142
1.178
1.216
1.126
1.136
1.152
1.090
1.082
1.166
1.136
1.068
1.104
1.104
1.088
1.116
1.144
1.078
1.146
1.204
1.172
1.214
1.236
1.214
1.208
1.210
1.150
1.172
1.166
1.106
1.136
1.164
1.152
1.094
1.148
1.156
1.066
1.086
1.100
1.060
1.064
1.058
1.060
1.032
1.072
1.086
1.046
1.068
1.160
1.224
1.138
1.164
1.172
1.186
1.130
1.126
1.178
1.148
1.114
1.158
1.156
1.104
1.118
1.114
1.060
1.118
1.148
1.092
1.020
1.066
1.094
1.078
1.172
1.224
1.182
1.186
1.186
1.092
1.024
1.052
1.134
1.082
1.196
1.216
1.180
1.208
1.208
1.176
1.178
1.190
1.140
1.154
1.172
1.136
1.184
1.176
1.108
1.056
1.088
1.040
1.016
1.094
1.162
1.018
1.062
1.082
1.046
1.076
1.246
1.284
1.196
1.184
1.180
1.148
1.128
1.154
1.136
1.134
1.192
1.164
1.108
1.104
1.152
1.158
1.126
1.150
1.152
1.094
1.130
1.136
1.102
1.108
1.122
1.066
1.062
1.102
1.070
1.160
1.178
1.126
1.172
1.172
1.122
1.102
1.170
1.164
1.102
1.154
1.154
1.102
1.088
1.024
0.970
0.976
1.056
1.068
1.058
1.096
1.082
1.178
1.236
1.162
1.156
1.150
1.112
1.172
1.212
1.164
1.178
1.172
1.204
1.136
1.146
1.202
1.158
1.090
1.088
1.122
1.130
1.100
1.118
1.132
1.116
1.196
1.150
1.072
1.070
1.136
1.106
1.172
1.212
1.122
1.118
1.220
1.174
1.140
1.182
1.140
1.072
1.094
1.152
1.134
1.122
1.146
1.180
1.138
1.136
1.124
1.132
1.132
1.100
1.080
1.110
1.134
1.068
1.108
1.138
1.102
1.072
1.110
1.132
1.082
1.074
1.074
1.054
1.096
1.138
1.076
1.084
1.062
1.060
1.046
1.070
1.090
1.104
1.222
1.200
1.168
1.198
1.152
1.096
1.172
1.198
1.160
1.174
1.146
1.092
1.104
1.126
1.146
1.100
1.136
1.158
1.146
1.142
1.176
1.202
1.140
1.182
1.192
1.156
1.078
1.140
1.234
1.176
1.180
1.190
1.140
1.196
1.172
1.084
1.108
1.142
1.126
1.086
1.116
1.174
1.166
1.180
1.154
1.106
1.140
1.182
1.108
1.142
1.202
1.130
1.090
1.112
1.126
1.116
1.040
1.042
1.078
1.186
1.274
1.210
1.264
1.220
1.148
1.172
1.168
1.124
1.146
1.150
1.084
1.110
1.150
1.128
1.174
1.198
1.126
1.122
1.186
1.146
1.074
1.048
1.052
1.026
1.146
1.214
1.160
1.190
1.168
1.118
1.136
1.172
1.092
1.092
1.148
1.112
1.138
1.168
1.096
1.070
1.118
1.098
1.080
1.156
1.190
1.152
1.178
1.146
1.098
1.102
1.074
1.084
1.100
1.066
1.034
1.028
1.040
1.110
1.134
1.102
1.108
1.118
1.100
1.122
1.196
1.014
0.868
0.820
0.814
1.028
1.130
1.202
1.276
1.274
1.316
1.248
1.192
1.164
1.144
1.138
1.156
1.172
1.106
1.118
1.166
1.120
1.150
1.146
1.078
1.072
1.084
1.012
1.048
1.058
0.998
1.010
1.026
0.986
1.012
1.020
1.028
1.002
1.038
1.076
0.996
1.032
1.068
1.092
1.000
0.954
0.982
0.986
1.106
1.228
1.186
1.140
1.166
1.180
1.112
1.130
1.120
1.074
1.122
1.158
1.152
1.142
1.186
1.176
1.100
1.154
1.178
1.100
1.146
1.096
1.100
1.122
0.934
0.828
0.798
0.938
1.112
1.136
1.202
1.346
1.460
1.346
1.354
1.278
1.174
1.228
1.240
1.218
1.214
1.224
1.172
1.200
1.180
1.116
1.124
1.146
1.112
1.166
1.192
1.166
1.126
1.148
1.116
1.066
1.136
1.178
1.122
1.154
1.120
1.112
1.142
1.138
1.102
1.136
1.176
1.116
1.160
1.142
1.128
1.176
1.142
1.148
1.188
1.190
1.106
1.158
1.150
1.082
1.138
1.230
1.158
1.190
1.184
1.130
1.178
1.230
1.144
1.140
1.156
1.110
1.156
1.174
1.192
1.140
1.212
1.236
1.176
1.108
1.006
0.974
1.276
1.372
1.308
1.376
1.282
1.238
1.198
1.126
0.940
0.848
0.810
0.760
0.742
0.762
0.748
0.740
0.710
0.714
0.718
0.710
0.714
0.724
0.746
0.732
0.744
0.784
0.870
0.908
1.108
1.226
1.266
1.132
1.122
1.160
1.090
1.112
1.220
1.238
1.088
1.066
1.056
0.936
0.932
1.162
1.252
1.318
1.318
1.214
1.216
1.234
1.222
1.116
1.160
1.170
1.116
1.146
1.218
1.240
1.144
1.162
1.182
1.230
1.150
1.072
1.066
1.078
1.252
1.344
1.284
1.324
1.348
1.158
1.204
1.240
1.168
1.010
1.104
1.272
1.266
1.244
1.270
1.150
1.194
1.198
1.200
1.166
1.236
1.196
1.164
1.192
1.206
1.134
1.152
1.164
1.128
1.148
1.180
1.130
1.052
1.086
1.158
1.160
1.134
1.172
1.166
1.128
1.162
1.168
1.150
1.102
1.144
1.170
1.126
1.172
1.186
1.118
1.156
1.194
1.114
1.114
1.180
1.196
1.164
1.244
1.224
1.154
1.182
1.160
1.142
1.194
1.156
1.124
1.144
1.184
1.132
1.138
1.160
1.098
1.122
1.134
1.102
1.160
1.228
1.174
1.216
1.218
1.152
1.162
1.184
1.120
1.098
1.130
1.158
1.120
1.136
1.128
1.066
1.116
1.072
1.052
1.106
1.162
1.140
1.142
1.160
1.190
1.154
1.098
1.056
1.082
1.222
1.130
1.080
1.154
1.266
1.226
1.298
1.268
1.240
1.216
1.208
1.114
1.164
1.166
1.156
1.110
1.142
1.154
1.098
1.128
1.118
1.088
1.144
1.168
1.078
1.110
1.158
1.110
1.074
1.118
1.118
1.060
1.034
1.110
1.164
1.114
1.136
1.172
1.114
1.162
1.182
1.108
1.092
1.168
1.162
1.132
1.188
1.186
1.146
1.158
1.186
1.148
1.158
1.196
1.170
1.122
1.148
1.128
1.186
1.184
1.112
1.150
1.156
1.120
1.062
1.124
1.098
1.096
1.100
1.176
1.152
1.098
1.098
1.110
1.084
1.152
1.228
1.188
1.204
1.226
1.160
1.194
1.212
1.084
1.136
1.158
1.128
1.142
1.212
1.196
1.096
1.162
1.152
1.066
1.076
1.132
1.114
1.050
1.106
1.152
1.110
1.114
1.104
1.066
1.090
1.130
1.134
1.106
1.112
1.126
1.126
1.120
1.128
1.072
1.118
1.102
1.082
1.128
1.100
1.158
1.136
1.100
1.136
1.154
1.104
1.090
1.112
1.058
1.068
1.090
1.076
1.080
1.082
1.094
1.062
1.122
1.168
1.096
1.132
1.158
1.150
1.136
1.174
1.196
1.096
1.056
1.078
1.028
1.048
1.116
1.212
1.194
1.270
1.222
1.168
1.188
1.194
1.132
1.134
1.196
1.192
1.162
1.170
1.152
1.090
1.102
1.118
1.072
1.132
1.140
1.090
1.102
1.116
1.100
1.060
1.094
1.164
1.138
1.092
1.100
1.080
1.144
1.148
1.124
1.070
1.122
1.090
1.046
1.124
1.142
1.114
1.180
1.216
1.134
1.134
1.184
1.106
1.178
1.176
1.124
1.138
1.172
1.198
1.110
1.150
1.196
1.138
1.150
1.146
1.024
1.046
1.000
0.986
1.166
1.330
1.254
1.306
1.256
1.162
1.202
1.170
1.136
1.168
1.152
1.132
1.148
1.140
1.094
1.130
1.156
1.094
1.122
1.106
1.092
1.082
1.134
1.162
1.112
1.084
1.080
1.032
1.168
1.214
1.154
1.184
1.176
1.110
1.130
1.122
1.090
1.124
1.136
1.108
1.142
1.122
1.062
1.076
1.104
1.066
1.096
1.118
1.076
1.106
1.160
1.160
1.130
1.174
1.178
1.134
1.094
1.128
1.114
1.080
1.124
1.134
1.116
1.166
1.158
1.094
1.110
1.146
1.082
1.092
1.140
1.126
1.174
1.156
1.110
1.104
1.112
1.126
1.094
1.114
1.152
1.156
1.096
1.118
1.100
1.094
1.116
1.080
1.046
1.124
1.158
1.132
1.176
1.166
1.096
1.090
1.100
1.088
1.030
1.062
1.084
1.016
1.036
1.048
1.060
1.064
1.126
1.132
1.084
1.128
1.158
1.108
1.154
1.140
1.098
1.148
1.152
1.110
1.112
1.140
1.068
1.106
1.108
1.102
1.138
1.166
1.160
1.112
1.206
1.294
1.212
1.240
1.216
1.164
1.176
1.162
1.100
1.136
1.178
1.146
1.190
1.168
1.100
1.142
1.150
1.128
1.066
1.084
1.110
1.100
1.162
1.124
1.042
1.064
1.056
1.000
1.044
1.108
1.028
1.094
1.116
1.082
1.116
1.138
1.128
1.152
1.158
1.094
1.090
1.120
1.120
1.040
1.054
1.098
1.122
1.168
1.100
1.006
1.026
1.122
1.098
1.168
1.132
1.102
1.122
1.104
1.056
1.104
1.160
1.200
1.192
1.188
1.156
1.162
1.198
1.206
1.102
1.106
1.140
1.108
1.206
1.220
1.128
1.154
1.216
1.156
1.124
1.184
1.204
1.152
1.188
1.192
1.140
1.166
1.126
1.076
1.094
1.140
1.148
1.196
1.208
1.144
1.146
1.172
1.068
1.082
1.120
1.056
1.050
1.056
1.004
0.962
0.978
0.978
1.064
1.130
1.108
1.130
1.054
1.058
1.108
1.134
1.116
1.166
1.160
1.096
1.108
1.120
1.066
1.042
1.098
1.152
1.120
1.170
1.186
1.112
1.122
1.116
1.076
1.092
1.142
1.116
1.076
1.142
1.148
1.106
1.110
1.130
1.072
1.114
1.156
1.102
1.118
1.160
1.140
1.118
1.126
1.128
1.078
1.114
1.148
1.108
1.120
1.152
1.112
1.150
1.166
1.104
1.114
1.202
1.226
1.168
1.158
1.196
1.170
1.216
1.194
1.136
1.096
1.134
1.090
1.128
1.180
1.204
1.138
1.214
1.240
1.156
1.152
1.180
1.164
1.134
1.206
1.156
1.100
1.080
1.128
1.064
1.082
1.058
1.038
1.074
1.136
1.066
0.968
0.944
1.012
1.270
1.044
0.958
0.974
1.012
1.156
1.272
1.266
1.180
1.222
1.154
1.008
0.988
0.982
0.944
1.010
1.090
1.112
1.106
1.148
1.150
1.100
1.108
1.110
1.052
1.096
1.078
1.040
1.058
1.104
1.092
1.040
1.044
1.090
1.118
1.092
1.104
1.118
1.066
1.104
1.142
1.076
1.080
1.124
1.136
1.094
1.198
1.158
1.082
1.128
1.156
1.124
1.070
1.106
1.122
1.074
1.124
1.168
1.086
1.108
1.112
1.084
1.056
1.158
1.132
1.164
1.226
1.200
1.168
1.150
1.112
1.148
1.158
1.134
1.166
1.222
1.212
1.134
1.144
1.182
1.108
1.124
1.124
1.062
1.108
1.080
1.042
1.096
1.164
1.164
1.096
1.150
1.200
1.158
1.090
1.104
1.096
1.112
1.194
1.074
0.908
0.844
0.908
1.408
1.288
1.392
1.314
1.200
1.200
1.140
1.152
1.190
1.104
1.112
1.162
1.176
1.098
1.110
1.132
1.144
1.130
1.142
1.116
1.026
1.096
1.258
1.168
1.200
1.208
1.132
1.168
1.136
1.062
1.114
1.178
1.158
1.182
1.200
1.122
1.134
1.152
1.128
1.162
1.162
1.080
1.060
1.146
1.208
1.222
1.118
0.942
0.828
0.816
1.028
0.938
0.914
0.990
1.182
1.154
1.284
1.274
1.190
1.232
1.226
1.154
1.198
1.130
1.166
1.152
1.116
1.156
1.142
1.136
1.120
1.110
1.078
1.134
1.198
1.096
1.172
1.160
1.166
1.080
1.112
1.132
1.092
1.080
1.104
1.082
1.118
1.150
1.138
1.074
1.074
1.086
1.042
0.992
1.050
1.054
1.022
1.108
1.122
1.094
1.108
1.124
1.158
1.146
1.224
1.220
1.138
1.176
1.224
1.196
1.152
1.168
1.154
1.104
1.170
1.220
1.114
1.142
1.156
1.116
1.096
1.106
1.086
1.076
1.132
1.186
1.176
1.146
1.124
1.036
1.072
1.074
1.028
1.034
1.108
1.102
1.144
1.170
1.182
1.078
1.068
1.108
1.140
1.136
1.220
1.186
1.136
1.152
1.140
1.100
1.112
1.134
1.124
1.024
0.920
0.836
0.918
1.334
1.264
1.276
1.314
1.258
1.224
1.184
1.150
1.096
1.166
1.204
1.164
1.118
1.146
1.154
1.126
1.182
1.212
1.210
1.256
1.254
1.194
1.078
1.092
1.124
1.106
1.082
1.190
1.244
1.228
1.176
1.184
1.106
1.148
1.206
1.152
1.154
1.118
1.114
1.126
1.214
1.332
1.232
1.274
1.248
1.150
1.108
1.094
1.120
1.066
1.098
1.198
1.118
1.184
1.188
1.142
1.164
1.170
1.070
1.068
1.124
1.130
1.212
1.224
1.156
1.118
1.160
1.118
1.010
1.060
1.124
1.076
1.074
1.118
1.124
1.058
1.040
1.102
1.050
1.080
1.090
1.082
1.018
1.074
1.112
1.136
1.076
1.086
1.026
1.018
1.052
1.076
1.000
0.986
0.982
0.954
0.996
1.060
1.160
1.200
1.158
1.036
1.014
1.002
0.964
1.008
1.104
1.068
1.062
1.036
0.986
0.926
0.946
0.976
0.970
0.932
0.964
1.016
1.032
0.966
1.004
0.924
0.884
0.846
0.866
0.918
0.882
0.788
0.752
0.726
0.692
0.680
0.660
0.644
0.632
0.620
0.614
0.606
0.598
0.592
0.582
0.574
0.574
0.568
0.568
0.560
0.558
0.552
0.552
0.550
0.550
0.548
0.544
0.550
0.554
0.552
0.550
0.550
0.550
0.554
0.568
0.616
0.708
0.722
0.820
0.932
1.024
1.056
1.098
0.994
1.004
1.196
1.120
0.954
1.244
1.230
1.236
1.240
1.042
1.124
1.282
1.140
1.122
1.306
1.266
1.204
1.250
1.230
1.172
1.160
1.048
1.024
1.062
1.130
1.282
1.254
1.266
1.202
1.052
1.008
1.150
1.166
1.376
1.346
1.222
1.252
1.298
1.180
1.138
1.094
1.106
1.030
1.020
1.064
0.994
1.214
1.144
1.082
1.176
1.158
1.250
1.240
1.218
1.286
1.256
1.170
1.228
1.166
1.050
1.010
1.082
1.236
1.232
1.316
1.254
1.072
1.062
1.044
0.986
0.976
1.260
1.270
1.406
1.342
1.230
1.302
1.104
0.998
0.988
1.296
1.246
1.290
1.344
1.202
1.302
1.324
1.240
1.236
1.270
1.284
1.222
1.220
1.170
1.218
1.242
1.218
1.146
1.038
0.908
0.964
1.176
1.332
1.470
1.394
1.230
1.282
1.226
1.146
1.198
1.264
1.220
1.162
1.246
1.222
1.184
1.226
1.162
1.094
1.130
1.164
1.096
1.154
1.160
1.118
1.184
1.092
1.136
1.160
1.122
1.080
1.004
0.988
0.902
0.884
1.324
1.298
1.122
1.170
1.030
1.036
1.304
1.248
1.242
1.354
1.268
1.224
1.302
1.320
1.266
1.302
1.270
1.212
1.282
1.256
1.198
1.336
1.268
1.194
1.126
1.244
1.284
1.280
1.180
1.190
1.212
1.170
1.130
1.136
0.974
0.952
1.038
0.998
0.922
0.934
0.904
0.888
0.868
0.930
0.980
0.938
0.924
1.058
1.164
1.046
1.020
0.872
0.772
0.720
0.688
0.658
0.646
0.630
0.620
0.608
0.602
0.600
0.588
0.586
0.578
0.574
0.576
0.568
0.572
0.572
0.574
0.578
0.582
0.584
0.584
0.586
0.588
0.590
0.580
0.570
0.572
0.590
0.596
0.606
0.614
0.600
0.600
0.592
0.590
0.584
0.574
0.568
0.570
0.566
0.568
0.570
0.572
0.580
0.588
0.622
0.712
0.814
0.822
0.786
0.842
0.922
0.916
0.782
0.720
0.674
0.650
0.628
0.624
0.624
0.644
0.662
0.712
0.924
0.922
0.944
0.818
0.746
0.742
0.784
0.970
1.052
1.034
1.000
1.044
1.076
1.006
1.030
1.084
1.022
1.026
1.110
1.138
1.084
1.106
1.146
1.100
1.226
1.298
1.248
1.196
1.204
1.188
1.232
1.174
1.036
0.972
1.046
1.150
1.092
0.958
0.804
0.752
0.774
0.966
1.136
1.086
0.994
1.046
1.092
0.976
0.848
0.812
0.736
0.704
0.708
0.774
1.014
1.120
1.094
1.048
1.044
1.020
0.980
1.030
1.182
1.206
1.026
1.046
1.178
1.162
1.058
0.986
1.006
0.996
0.916
0.896
0.824
0.752
0.720
0.704
0.684
0.694
0.638
0.640
0.640
0.632
0.620
0.600
0.590
0.586
0.584
0.576
0.572
0.558
0.552
0.546
0.544
0.538
0.534
0.530
0.528
0.530
0.522
0.522
0.514
0.518
0.526
0.536
0.562
0.618
0.638
0.688
0.772
0.760
0.782
0.796
0.766
0.764
0.704
0.670
0.648
0.648
0.642
0.632
0.630
0.622
0.624
0.620
0.616
0.612
0.616
0.622
0.628
0.618
0.604
0.600
0.592
0.588
0.584
0.580
0.572
0.574
0.576
0.574
0.572
0.570
0.574
0.566
0.566
0.564
0.562
0.560
0.560
0.558
0.562
0.562
0.574
0.578
0.586
0.588
0.584
0.578
0.578
0.580
0.574
0.576
0.564
0.560
0.558
0.566
0.566
0.570
0.572
0.568
0.568
0.566
0.566
0.572
0.578
0.590
0.594
0.602
0.596
0.598
0.600
0.590
0.582
0.572
0.572
0.572
0.564
0.562
0.574
0.578
0.584
0.594
0.598
0.600
0.612
0.598
0.602
0.606
0.608
0.612
0.606
0.596
0.594
0.592
0.586
0.582
0.570
0.574
0.576
0.578
0.578
0.588
0.582
0.586
0.590
0.592
0.594
0.584
0.582
0.578
0.568
0.570
0.564
0.568
0.578
0.594
0.618
0.614
0.600
0.592
0.596
0.598
0.592
0.594
0.588
0.590
0.588
0.578
0.576
0.574
0.574
0.582
0.592
0.608
0.620
0.640
0.662
0.652
0.640
0.624
0.604
0.596
0.584
0.578
0.574
0.570
0.568
0.570
0.572
0.582
0.602
0.628
0.640
0.628
0.610
0.618
0.608
0.596
0.590
0.582
0.580
0.580
0.570
0.570
0.560
0.558
0.552
0.548
0.550
0.548
0.548
0.546
0.558
0.590
0.690
0.778
0.794
0.710
0.694
0.698
0.740
0.728
0.750
0.736
0.734
0.744
0.710
0.704
0.718
0.706
0.730
0.734
0.688
0.654
0.628
0.624
0.614
0.614
0.640
0.650
0.670
0.720
0.830
0.840
0.762
0.726
0.692
0.652
0.620
0.628
0.646
0.720
0.820
0.802
0.780
0.744
0.710
0.678
0.638
0.630
0.640
0.640
0.662
0.662
0.654
0.658
0.658
0.684
0.734
0.762
0.746
0.724
0.724
0.716
0.674
0.652
0.640
0.640
0.684
0.734
0.820
0.896
0.886
0.832
0.822
0.758
0.688
0.646
0.614
0.594
0.586
0.578
0.574
0.586
0.594
0.616
0.654
0.684
0.674
0.618
0.586
0.576
0.568
0.556
0.550
0.552
0.544
0.548
0.540
0.536
0.538
0.538
0.548
0.552
0.568
0.572
0.578
0.572
0.564
0.560
0.554
0.560
0.588
0.658
0.650
0.718
0.898
0.870
0.898
0.952
0.976
0.924
0.834
0.804
0.740
0.676
0.694
0.844
0.950
0.912
0.892
0.922
0.962
0.918
0.896
0.832
0.766
0.726
0.692
0.730
0.820
1.018
0.904
0.812
0.766
0.772
0.760
0.750
0.750
0.772
0.824
0.818
0.804
0.772
0.718
0.678
0.674
0.680
0.698
0.706
0.682
0.690
0.658
0.656
0.638
0.620
0.638
0.626
0.640
0.620
0.618
0.618
0.618
0.656
0.678
0.734
0.746
0.746
0.724
0.710
0.682
0.654
0.640
0.622
0.616
0.608
0.602
0.612
0.620
0.678
0.722
0.830
0.800
0.820
0.790
0.762
0.764
0.708
0.678
0.658
0.654
0.654
0.646
0.646
0.650
0.640
0.630
0.640
0.632
0.622
0.624
0.638
0.646
0.650
0.664
0.676
0.678
0.700
0.718
0.692
0.676
0.666
0.672
0.682
0.672
0.690
0.712
0.746
0.720
0.720
0.716
0.700
0.672
0.654
0.636
0.628
0.636
0.646
0.646
0.670
0.716
0.670
0.642
0.652
0.676
0.698
0.668
0.646
0.648
0.660
0.678
0.670
0.688
0.674
0.664
0.648
0.638
0.640
0.630
0.642
0.656
0.730
0.860
0.888
0.902
0.836
0.796
0.806
0.834
0.810
0.854
0.898
0.922
0.900
0.882
0.808
0.816
0.810
0.834
0.812
0.746
0.694
0.676
0.672
0.670
0.662
0.670
0.670
0.702
0.712
0.740
0.830
0.842
0.810
0.750
0.712
0.682
0.656
0.642
0.628
0.642
0.640
0.634
0.660
0.754
0.852
0.824
0.792
0.760
0.678
0.654
0.632
0.612
0.592
0.578
0.570
0.594
0.718
0.826
0.862
0.912
0.868
0.790
0.710
0.642
0.650
0.696
0.820
0.884
0.830
0.790
0.796
0.798
0.770
0.752
0.796
0.822
0.874
0.898
0.842
0.782
0.802
0.744
0.714
0.704
0.676
0.676
0.666
0.654
0.642
0.656
0.702
0.732
0.754
0.748
0.738
0.726
0.720
0.720
0.730
0.738
0.748
0.712
0.696
0.654
0.654
0.644
0.652
0.780
0.870
0.904
0.870
0.828
0.818
0.798
0.754
0.748
0.812
0.852
0.900
0.894
0.874
0.802
0.738
0.710
0.692
0.942
0.938
0.880
0.878
0.860
0.774
0.748
0.714
0.708
0.692
0.670
0.666
0.680
0.684
0.636
0.660
0.652
0.686
0.716
0.748
0.746
0.722
0.714
0.732
0.784
0.816
0.846
0.840
0.852
0.790
0.766
0.750
0.730
0.738
0.742
0.792
0.794
0.780
0.794
0.776
0.744
0.700
0.720
0.764
0.878
0.818
0.814
0.806
0.800
0.798
0.804
0.780
0.724
0.716
0.698
0.728
0.788
0.946
0.800
0.772
0.678
0.676
0.672
0.642
0.634
0.670
0.634
0.698
0.674
0.698
0.690
0.688
0.636
0.658
0.642
0.656
0.654
0.694
0.692
0.674
0.668
0.644
0.616
0.624
0.608
0.596
0.584
0.586
0.590
0.588
0.590
0.594
0.600
0.612
0.616
0.626
0.630
0.642
0.656
0.666
0.672
0.670
0.674
0.678
0.654
0.636
0.638
0.646
0.668
0.716
0.762
0.768
0.756
0.732
0.706
0.672
0.646
0.628
0.610
0.596
0.588
0.564
0.568
0.562
0.562
0.570
0.604
0.636
0.686
0.720
0.656
0.832
0.846
0.838
0.838
0.714
0.644
0.620
0.608
0.598
0.594
0.588
0.576
0.572
0.566
0.566
0.558
0.552
0.552
0.562
0.636
0.700
0.700
0.714
0.652
0.652
0.674
0.688
0.686
0.680
0.688
0.718
0.702
0.700
0.734
0.742
0.850
0.800
0.780
0.734
0.690
0.662
0.658
0.672
0.734
0.738
0.786
0.726
0.676
0.684
0.714
0.800
0.770
0.710
0.682
0.676
0.660
0.660
0.748
0.854
0.916
0.856
0.828
0.756
0.704
0.678
0.670
0.670
0.664
0.646
0.712
0.792
0.704
0.730
0.748
0.836
0.858
0.848
0.796
0.756
0.732
0.676
0.686
0.662
0.712
1.008
1.010
0.996
0.970
0.920
0.820
0.784
0.720
0.742
0.824
1.070
1.144
1.072
0.980
1.010
1.070
0.942
0.856
0.778
0.778
1.208
1.090
0.914
0.902
0.938
0.942
0.928
0.930
0.948
0.968
1.006
1.054
1.074
1.038
0.930
0.870
0.894
0.952
0.988
0.890
0.906
0.920
0.842
0.818
0.794
0.772
0.790
0.944
0.984
0.970
0.890
0.820
0.734
0.708
0.682
0.686
0.744
0.816
0.940
0.856
0.768
0.748
0.732
0.744
0.812
0.786
0.732
0.756
0.736
0.738
0.800
0.832
0.864
0.772
0.732
0.678
0.678
0.658
0.628
0.634
0.630
0.636
0.690
0.782
0.834
0.764
0.782
0.740
0.734
0.730
0.714
0.698
0.674
0.658
0.676
0.710
0.784
0.892
0.852
0.746
0.718
0.682
0.720
0.754
0.842
0.888
0.906
0.926
0.880
0.866
0.838
0.832
0.830
0.828
0.872
0.904
0.906
0.840
0.880
0.878
0.830
0.846
0.814
0.864
0.884
0.878
0.800
0.736
0.698
0.688
0.700
0.748
0.870
0.874
0.900
0.860
0.780
0.736
0.726
0.738
0.774
0.742
0.744
0.708
0.676
0.652
0.674
0.700
0.700
0.722
0.754
0.760
0.690
0.670
0.650
0.640
0.656
0.666
0.708
0.668
0.660
0.666
0.672
0.696
0.720
0.680
0.646
0.662
0.694
0.732
0.814
0.876
0.858
0.798
0.780
0.770
0.810
0.912
0.984
0.928
0.868
0.808
0.810
0.856
0.934
0.966
0.902
0.792
0.782
0.778
0.862
0.956
0.942
0.830
0.818
0.798
0.812
0.794
0.738
0.722
0.702
0.680
0.776
0.974
1.018
1.016
0.912
0.842
0.796
0.760
0.760
0.888
1.038
1.008
0.890
0.868
0.834
0.840
0.834
0.774
0.780
0.806
0.872
0.902
0.888
0.850
0.812
0.744
0.738
0.732
0.736
0.776
0.768
0.772
0.756
0.730
0.816
0.920
0.934
0.900
0.864
0.808
0.784
0.774
0.704
0.724
0.728
0.928
0.928
0.872
0.870
0.890
0.914
0.920
0.912
0.904
0.828
0.752
0.686
0.658
0.618
0.614
0.602
0.596
0.610
0.642
0.716
0.908
0.932
0.842
0.752
0.706
0.660
0.634
0.638
0.632
0.664
0.722
0.768
0.712
0.678
0.666
0.644
0.656
0.676
0.704
0.682
0.644
0.642
0.640
0.660
0.684
0.720
0.740
0.754
0.730
0.714
0.704
0.692
0.646
0.646
0.636
0.652
0.796
1.028
1.024
1.040
1.022
0.928
0.896
0.860
0.834
0.806
0.706
0.684
0.662
0.662
0.818
1.128
1.000
0.894
0.780
0.724
0.684
0.668
0.694
0.730
0.874
0.852
0.888
0.824
0.786
0.770
0.718
0.682
0.648
0.640
0.640
0.642
0.628
0.634
0.656
0.672
0.672
0.660
0.642
0.634
0.628
0.620
0.622
0.624
0.634
0.664
0.706
0.718
0.752
0.814
0.876
0.902
0.908
0.866
0.796
0.736
0.710
0.760
0.858
0.848
0.872
0.904
0.842
0.786
0.810
0.826
0.852
0.806
0.792
0.818
0.856
0.896
0.844
0.834
0.748
0.710
0.670
0.678
0.728
0.934
0.994
1.040
0.980
0.944
0.910
0.900
0.884
0.860
0.798
0.768
0.766
0.832
0.936
0.984
0.964
0.886
0.812
0.760
0.766
0.690
0.756
0.782
0.720
0.682
0.668
0.656
0.642
0.644
0.636
0.610
0.624
0.618
0.612
0.634
0.674
0.734
0.802
0.838
0.920
0.926
0.950
0.902
0.848
0.738
0.740
0.752
0.810
0.924
1.014
1.024
0.970
0.920
0.924
0.910
0.822
0.718
0.680
0.688
0.750
1.094
1.090
1.148
1.114
0.970
0.894
0.808
0.790
0.732
0.954
1.092
1.104
1.098
1.104
0.966
0.840
0.822
0.866
0.990
0.944
0.980
0.968
0.994
0.910
0.918
0.890
0.824
0.828
0.846
0.886
0.892
0.818
0.748
0.768
0.762
0.908
0.952
1.002
0.986
0.980
0.928
0.872
0.844
0.804
0.758
0.724
0.674
0.654
0.652
0.670
0.690
0.692
0.926
0.816
0.876
0.886
0.916
0.932
0.912
0.886
0.848
0.850
0.854
0.790
0.716
0.702
0.686
0.756
0.918
0.868
0.920
0.940
0.938
0.928
0.892
0.784
0.794
0.734
0.702
0.700
0.822
0.996
1.026
1.018
0.986
0.842
0.820
0.832
0.898
0.998
0.956
0.978
1.016
0.960
1.010
0.994
0.982
0.932
0.828
0.754
0.676
0.656
0.666
0.660
0.674
0.660
0.652
0.628
0.640
0.638
0.642
0.660
0.700
0.742
0.966
0.906
0.866
0.862
0.808
0.754
0.810
0.952
0.938
0.916
0.870
0.866
0.876
0.972
0.986
0.914
0.948
0.962
1.084
1.072
1.060
0.948
0.818
0.746
0.754
0.722
0.740
0.946
0.966
0.994
1.008
0.948
0.958
0.914
0.788
0.756
0.692
0.686
0.698
0.760
0.754
0.772
0.942
0.958
0.854
0.918
0.988
1.054
1.058
0.952
0.808
0.756
0.748
0.852
1.050
1.076
1.080
1.096
0.962
0.862
0.838
0.790
0.910
1.028
1.234
1.144
1.064
0.950
0.828
0.986
1.000
1.028
1.022
0.892
0.868
0.892
0.860
0.808
0.834
0.906
0.944
0.944
0.860
0.860
0.830
0.860
0.892
0.872
0.780
0.824
0.842
0.828
0.790
0.798
0.826
0.818
0.814
0.802
0.782
0.782
0.756
0.750
0.756
0.844
0.934
0.934
0.986
0.966
0.888
0.880
0.824
0.862
0.906
0.976
1.058
1.030
1.024
0.996
0.952
0.928
0.878
0.784
0.762
0.772
0.906
1.034
1.032
1.054
1.032
0.964
0.978
0.984
1.008
0.890
0.784
0.804
0.820
0.926
0.956
1.012
1.014
1.056
1.076
1.052
0.928
0.984
1.082
1.066
1.094
1.078
1.068
1.006
0.892
0.888
0.998
0.978
1.052
1.074
0.974
0.976
0.860
0.910
0.914
0.880
0.920
1.042
1.140
1.124
1.054
1.038
1.010
0.862
0.866
0.904
1.030
1.070
1.084
1.092
1.086
1.050
1.006
0.866
0.834
0.826
0.860
0.792
0.802
0.896
0.996
1.040
1.046
0.960
0.868
0.846
0.874
0.810
0.802
0.812
0.916
1.036
1.012
1.012
1.014
1.002
0.990
0.986
0.996
0.976
0.918
0.924
0.904
0.928
0.990
0.876
0.942
0.900
0.876
0.772
0.760
0.784
0.734
0.736
0.774
0.916
0.934
0.966
0.968
0.998
0.994
0.940
0.910
0.924
0.798
0.862
0.918
0.998
1.040
1.050
1.030
1.000
0.940
0.854
0.892
0.914
0.930
0.988
0.978
0.916
0.864
0.798
0.738
0.802
0.788
0.784
0.716
0.688
0.654
0.664
0.652
0.658
0.646
0.638
0.642
0.644
0.648
0.638
0.642
0.650
0.656
0.656
0.676
0.660
0.656
0.676
0.700
0.678
0.714
0.732
0.800
0.800
0.826
0.802
0.740
0.698
0.652
0.616
0.614
0.612
0.620
0.642
0.652
0.692
0.860
0.866
0.886
0.912
0.930
0.798
0.706
0.666
0.674
0.736
0.838
0.866
0.822
0.776
0.726
0.676
0.692
0.700
0.792
0.928
0.922
0.908
0.924
0.898
0.804
0.804
0.912
0.996
1.102
1.114
1.100
1.092
1.006
0.914
0.928
1.060
1.098
1.050
1.000
0.926
0.806
0.810
0.914
0.952
1.058
1.102
1.092
1.000
0.860
0.832
0.832
0.880
0.966
1.130
1.158
1.120
0.958
0.964
1.026
1.038
1.054
0.896
0.866
0.924
0.862
0.812
0.936
0.894
0.944
1.018
1.078
1.100
1.040
0.856
0.812
0.814
0.900
1.110
1.196
1.148
1.104
0.958
0.886
0.900
0.950
1.060
1.152
0.960
0.980
0.980
0.864
0.862
0.848
0.904
0.980
0.990
1.008
0.898
0.870
0.894
0.972
1.036
0.994
0.864
0.838
0.776
0.840
0.890
0.908
0.936
0.936
0.822
0.880
0.872
0.900
0.942
0.968
0.962
0.912
0.874
0.806
0.794
0.828
0.898
0.852
0.988
1.100
1.088
1.106
1.030
0.902
0.880
0.920
0.894
0.980
1.020
0.932
1.024
1.054
1.072
1.084
1.046
1.010
0.874
0.898
0.974
1.056
1.140
1.102
1.060
1.026
0.910
0.872
0.974
0.984
1.172
1.136
1.154
1.106
0.932
0.906
0.904
1.064
1.152
1.150
1.122
1.084
1.012
0.880
0.878
0.854
0.846
1.042
1.138
1.138
1.054
1.052
1.070
1.092
1.022
1.032
1.042
0.950
0.928
0.950
1.024
1.052
1.060
1.024
0.858
0.796
0.740
0.778
1.050
0.882
0.948
1.010
1.050
0.940
0.988
1.000
1.006
1.032
0.940
0.946
1.010
1.018
0.986
0.956
0.930
0.890
0.760
0.770
0.830
0.964
1.072
1.062
1.054
0.926
0.798
0.756
0.810
1.032
0.972
0.864
0.796
0.778
0.740
0.784
0.926
1.004
1.018
1.052
1.064
1.068
0.988
1.002
1.012
0.988
0.858
0.890
0.976
1.038
1.058
0.932
0.950
0.910
0.912
0.932
1.024
1.108
1.138
1.126
1.096
0.926
0.954
0.916
1.050
1.108
1.152
1.130
0.974
0.872
0.896
1.018
1.120
1.176
1.140
1.098
0.900
0.906
0.866
1.030
1.062
1.198
1.204
1.220
1.250
1.200
1.144
1.104
1.086
1.090
0.992
0.784
0.710
0.712
0.784
0.938
1.034
0.934
0.996
1.098
1.116
1.048
0.972
0.926
0.868
0.858
0.860
0.892
0.864
0.874
0.954
1.092
1.078
1.020
1.020
1.058
1.088
1.122
1.124
1.070
0.962
0.834
0.816
0.834
0.986
1.084
1.108
1.100
1.080
0.996
0.936
0.846
0.808
0.874
1.138
1.164
1.148
1.136
1.050
0.986
0.916
0.828
0.786
0.774
0.712
0.882
1.110
1.008
1.020
1.058
1.032
1.012
0.990
1.000
0.994
1.034
1.034
1.006
0.984
0.974
0.856
0.792
0.764
0.768
0.804
0.992
1.054
1.094
1.060
0.936
0.812
0.740
0.686
0.660
0.634
0.622
0.620
0.608
0.604
0.594
0.588
0.582
0.578
0.574
0.578
0.566
0.570
0.568
0.578
0.584
0.624
0.656
0.740
0.744
0.740
0.776
0.802
0.798
0.798
0.742
0.682
0.692
0.686
0.706
0.696
0.672
0.650
0.644
0.652
0.686
0.760
0.804
0.786
0.786
0.752
0.722
0.696
0.658
0.626
0.624
0.614
0.614
0.628
0.638
0.634
0.630
0.650
0.672
0.690
0.668
0.660
0.710
0.740
0.818
0.844
0.866
0.882
0.906
0.912
0.936
0.952
0.946
0.908
0.920
0.944
1.016
1.056
1.052
0.962
0.856
0.792
0.970
0.890
0.886
0.974
1.070
1.020
0.928
0.878
0.860
0.746
0.692
0.672
0.654
0.678
0.880
0.952
0.996
1.014
0.968
1.010
0.994
0.838
0.830
0.872
0.946
0.998
1.074
1.068
0.992
0.936
0.950
0.964
0.980
0.986
0.888
0.758
0.686
0.642
0.616
0.600
0.564
0.570
0.548
0.548
0.536
0.534
0.526
0.520
0.510
0.508
0.502
0.498
0.494
0.684
0.284
0.476
0.472
0.478
0.470
0.466
0.460
0.454
0.264
0.642
0.450
0.444
0.444
0.444
0.442
0.440
0.442
0.446
0.446
0.456
0.456
0.454
0.452
0.464
0.466
0.470
0.636
0.290
0.454
0.462
0.460
0.450
0.456
0.452
0.452
0.452
0.448
0.456
0.448
0.450
0.452
0.452
0.450
0.276
0.202
0.420
0.452
0.438
0.252
0.412
0.220
0.422
0.254
0.220
0.424
0.440
0.432
0.432
0.430
0.436
0.434
0.428
0.432
0.424
0.422
0.422
0.422
0.424
0.424
0.424
0.420
0.416
0.418
0.414
0.420
0.420
0.424
0.428
0.428
0.428
0.430
0.434
0.436
0.436
0.434
0.436
0.434
0.440
0.438
0.438
0.436
0.434
0.438
0.426
0.432
0.430
0.428
0.432
0.424
0.424
0.422
0.422
0.426
0.428
0.422
0.420
0.416
0.420
0.424
0.424
0.418
0.420
0.420
0.424
0.420
0.426
0.422
0.436
0.426
0.418
0.430
0.434
0.428
0.436
0.436
0.442
0.436
0.440
0.442
0.444
0.438
0.444
0.430
0.442
0.440
0.436
0.442
0.426
0.434
0.442
0.442
0.438
0.444
0.432
0.442
0.446
0.450
0.448
0.444
0.452
0.452
0.452
0.452
0.448
0.448
0.448
0.438
0.434
0.442
0.446
0.452
0.450
0.458
0.472
0.480
0.480
0.474
0.478
0.478
0.494
0.496
0.500
0.500
0.516
0.534
0.544
0.538
0.550
0.516
0.506
0.510
0.520
0.570
0.626
0.644
0.634
0.618
0.580
0.538
0.524
0.512
0.508
0.508
0.526
0.528
0.542
0.540
0.576
0.906
0.778
0.710
0.768
0.816
0.810
1.020
0.972
1.050
0.972
0.914
1.152
1.100
1.156
1.096
1.070
1.048
0.888
0.826
0.828
1.104
1.068
0.914
0.830
0.838
0.774
0.810
0.922
0.972
0.980
0.960
0.928
0.910
0.774
0.740
0.930
1.212
1.236
1.196
0.972
0.888
0.856
0.844
1.260
1.200
1.136
1.082
0.998
0.832
0.764
0.864
1.062
1.054
0.836
0.738
0.682
0.690
1.150
1.078
1.040
0.846
0.814
0.908
1.012
0.976
0.950
0.950
0.974
0.922
0.908
0.952
0.948
0.872
0.766
0.730
0.770
0.940
0.994
0.992
0.882
0.732
0.688
0.620
0.606
0.700
0.690
0.822
0.812
0.672
0.650
0.646
0.658
0.670
0.664
0.632
0.644
0.618
0.668
0.644
0.620
0.638
0.642
0.662
0.634
0.604
0.586
0.602
0.596
0.630
0.624
0.656
0.688
0.708
0.710
0.678
0.634
0.630
0.634
0.806
1.020
0.938
0.888
0.894
0.946
0.976
0.898
0.780
0.732
0.644
0.940
0.944
0.976
0.980
0.934
0.812
0.776
0.766
0.752
0.760
0.682
0.702
0.724
1.030
0.966
0.976
0.982
0.980
0.942
0.874
0.870
1.030
1.066
1.120
1.146
1.020
0.916
0.858
0.884
0.942
0.888
0.940
1.072
1.092
0.934
0.910
0.930
0.876
0.958
1.010
0.986
1.060
1.086
1.038
1.068
1.072
0.974
0.880
0.916
1.062
1.044
1.118
1.152
1.126
1.072
1.016
0.828
0.812
0.820
1.152
1.138
1.052
1.044
1.054
0.896
0.762
0.742
0.710
0.982
1.042
1.014
1.036
1.054
1.006
0.964
0.892
0.808
0.886
0.946
0.914
0.852
0.906
0.968
0.904
0.912
1.028
1.044
0.894
0.850
0.856
0.914
0.904
0.892
0.830
0.844
0.914
0.872
0.918
1.004
1.048
1.020
0.984
0.824
0.808
0.850
0.868
0.974
1.106
1.146
0.984
0.974
0.920
0.900
0.782
0.750
0.802
0.818
0.988
1.028
1.054
0.982
0.930
0.792
0.822
0.866
0.944
0.900
0.964
0.982
0.944
0.878
0.858
0.914
1.004
0.918
0.902
0.966
0.968
0.976
0.964
0.994
1.006
0.880
0.772
0.756
0.818
0.960
1.074
1.090
1.036
0.896
0.824
0.826
0.822
0.940
1.010
1.012
0.978
0.840
0.830
0.894
0.938
1.014
0.940
1.000
0.988
1.012
1.060
1.004
0.970
0.850
0.856
0.820
0.826
1.090
1.050
0.974
1.002
1.006
1.026
1.034
0.876
0.826
0.776
0.798
0.982
1.094
1.062
0.962
0.932
0.906
0.896
0.920
0.922
0.956
0.838
0.864
0.912
0.942
0.938
0.880
0.866
0.888
0.842
0.802
0.826
0.800
0.836
0.842
0.858
0.810
0.834
0.838
0.820
0.768
0.772
0.748
0.816
0.828
0.866
0.804
0.776
0.738
0.778
0.796
0.832
0.894
0.804
0.828
0.820
0.838
0.826
0.832
0.828
0.834
0.874
0.936
0.938
0.918
0.824
0.746
0.716
0.696
0.766
1.040
1.092
1.074
1.030
1.006
1.006
0.882
0.830
0.776
0.752
0.728
0.752
0.880
0.996
0.950
0.884
0.892
0.960
1.038
1.006
0.882
0.882
0.884
1.024
1.064
1.062
0.980
0.962
0.958
0.838
0.778
0.782
0.798
0.768
0.752
0.766
0.784
0.786
0.808
0.832
0.838
0.822
0.770
0.786
0.784
0.854
0.924
0.934
0.908
0.850
0.750
0.732
0.740
0.734
0.786
0.856
0.918
0.912
0.896
0.880
0.818
0.780
0.752
0.804
0.830
0.954
0.940
0.958
0.980
0.932
0.860
0.740
0.730
0.722
0.752
0.766
0.836
0.940
0.934
0.902
0.860
0.800
0.766
0.762
0.740
0.722
0.684
0.660
0.642
0.666
0.716
0.866
0.898
0.822
0.830
0.858
0.898
0.928
0.932
0.898
0.758
0.732
0.694
0.722
0.894
1.050
1.034
0.914
0.866
0.854
0.894
0.918
1.006
1.020
1.012
0.942
0.904
0.750
0.752
0.750
0.894
1.044
0.948
0.948
0.880
0.890
0.860
0.928
0.884
0.932
0.866
0.864
0.884
0.938
0.958
0.952
0.856
0.794
0.824
0.832
0.860
0.840
0.760
0.736
0.714
0.674
0.648
0.648
0.678
0.760
0.850
0.880
0.808
0.804
0.782
0.794
0.774
0.776
0.832
0.898
0.956
0.964
0.932
0.846
0.774
0.790
0.860
0.844
0.866
0.870
0.936
1.002
1.016
0.968
0.814
0.768
0.732
0.760
0.768
0.728
0.742
0.710
0.732
0.758
0.808
0.872
0.844
0.768
0.762
0.738
0.740
0.754
0.766
0.726
0.714
0.682
0.690
0.714
0.770
0.828
0.822
0.754
0.690
0.648
0.652
0.632
0.634
0.660
0.724
0.740
0.784
0.826
0.844
0.908
0.928
0.840
0.862
0.862
0.836
0.746
0.750
0.746
0.804
0.786
0.846
0.894
0.994
0.986
0.984
0.918
0.938
0.916
0.974
0.862
0.884
0.940
0.892
0.810
0.780
0.800
0.852
0.904
0.888
0.786
0.766
0.712
0.668
0.652
0.678
0.728
0.950
1.036
0.966
0.986
0.932
0.892
0.748
0.696
0.728
0.788
0.894
0.938
0.886
0.906
0.894
0.910
0.924
0.868
0.816
0.730
0.776
0.812
0.938
1.048
0.956
0.976
0.980
0.866
0.848
0.848
0.910
0.924
0.932
0.962
0.934
0.912
0.910
0.838
0.828
0.908
0.954
0.904
0.908
0.890
0.880
0.842
0.740
0.746
0.782
0.892
0.856
0.788
0.750
0.732
0.802
0.812
0.912
0.994
0.992
0.952
0.802
0.784
0.792
0.874
1.040
1.098
1.032
0.896
0.814
0.822
0.912
1.086
1.098
1.044
0.936
0.784
0.760
0.766
0.796
0.750
0.792
0.806
0.852
0.846
0.826
0.758
0.708
0.714
0.712
0.710
0.724
0.666
0.652
0.650
0.672
0.678
0.712
0.732
0.748
0.738
0.724
0.676
0.650
0.644
0.636
0.690
0.766
0.832
0.816
0.756
0.666
0.692
0.670
0.698
0.772
0.858
0.882
0.864
0.848
0.760
0.736
0.734
0.734
0.742
0.730
0.774
0.844
0.880
0.890
0.804
0.730
0.690
0.650
0.636
0.634
0.686
0.824
0.800
0.796
0.824
0.878
0.832
0.892
0.914
0.850
0.866
0.948
0.946
1.026
0.988
0.954
0.930
0.908
0.914
1.008
1.090
1.018
0.984
0.924
0.860
0.852
0.856
0.758
0.740
0.708
0.740
0.840
0.990
1.030
1.004
0.888
0.874
0.898
0.950
0.964
0.956
0.898
0.924
0.998
1.046
0.940
0.886
0.872
0.902
0.886
0.824
0.866
0.816
0.788
0.824
0.788
0.908
0.858
0.906
0.962
1.002
1.002
0.950
0.840
0.848
0.884
0.922
0.918
0.866
0.882
0.918
0.920
0.964
1.000
0.952
0.974
0.992
1.032
1.016
0.910
0.782
0.792
0.804
0.830
1.018
1.112
1.092
1.040
1.040
0.922
0.920
0.956
1.014
1.024
1.036
0.856
0.852
0.870
0.928
0.906
0.900
0.924
0.926
0.906
0.816
0.782
0.720
0.736
0.834
1.004
1.066
1.042
0.952
0.932
0.956
1.006
1.028
1.026
0.966
0.978
0.980
1.060
1.062
1.126
1.120
1.030
1.018
0.980
0.930
0.828
0.840
0.902
1.066
0.996
1.030
0.968
0.988
0.938
0.834
0.844
0.912
0.884
0.952
0.990
1.008
0.974
0.844
0.772
0.736
0.756
0.762
0.842
0.876
0.946
0.948
0.866
0.858
0.874
0.878
0.866
0.818
0.766
0.724
0.722
0.774
0.860
0.872
0.922
0.922
0.858
0.788
0.746
0.740
0.880
0.892
0.978
0.990
1.010
0.982
0.970
0.964
0.938
0.932
0.918
0.942
0.868
0.856
0.916
0.892
0.978
1.082
1.026
1.018
0.984
0.970
0.968
0.962
0.874
0.834
0.842
0.922
0.992
0.988
0.880
0.906
0.850
0.910
0.920
0.822
0.792
0.780
0.838
0.778
0.762
0.840
0.958
0.958
0.934
0.940
0.892
0.864
0.772
0.768
0.806
0.882
0.810
0.826
0.830
0.856
0.900
0.904
0.886
0.832
0.804
0.796
0.812
0.778
0.736
0.696
0.672
0.678
0.704
0.736
0.762
0.810
0.840
0.824
0.852
0.874
0.842
0.794
0.738
0.726
0.696
0.680
0.682
0.776
0.872
0.924
0.912
0.876
0.850
0.814
0.790
0.730
0.742
0.798
0.966
1.074
1.066
1.058
1.066
0.968
0.900
0.874
0.780
0.812
0.852
0.906
0.928
0.850
0.868
0.856
0.808
0.784
0.802
0.794
0.872
0.932
0.960
0.966
0.890
0.866
0.874
0.886
0.790
0.846
0.934
0.970
0.894
0.812
0.742
0.750
0.712
0.732
0.784
0.872
0.904
0.838
0.878
0.928
0.910
0.874
0.794
0.818
0.914
0.910
0.980
1.030
0.994
0.940
0.956
0.986
0.924
0.906
0.936
0.870
0.686
0.798
0.956
0.860
0.802
0.744
0.702
0.708
0.690
0.672
0.684
0.738
0.822
0.826
0.808
0.788
0.784
0.846
0.944
1.000
0.900
0.880
0.876
0.842
0.846
0.820
0.844
0.886
0.996
1.040
1.030
0.984
0.944
0.932
0.952
0.960
0.890
0.886
0.910
0.922
0.864
0.784
0.798
0.854
0.912
0.884
0.832
0.860
0.876
0.892
0.792
0.838
0.776
0.748
0.692
0.750
0.756
0.860
0.870
0.914
0.896
0.856
0.816
0.746
0.726
0.722
0.738
0.796
0.892
1.008
1.018
0.946
0.864
0.864
0.898
0.902
0.988
1.028
0.944
0.964
1.004
1.000
1.036
0.972
0.902
0.818
0.806
0.802
0.760
0.702
0.690
0.816
1.026
0.918
0.850
0.754
0.678
0.656
0.634
0.610
0.608
0.598
0.594
0.620
0.632
0.616
0.620
0.614
0.614
0.622
0.640
0.622
0.604
0.604
0.598
0.592
0.588
0.582
0.588
0.590
0.594
0.604
0.602
0.608
0.610
0.628
0.660
0.752
0.716
0.722
0.764
0.778
0.782
0.776
0.778
0.768
0.734
0.706
0.680
0.662
0.630
0.620
0.620
0.648
0.736
0.866
0.842
0.870
0.876
0.892
0.892
0.808
0.732
0.736
0.716
0.706
0.694
0.768
0.786
0.712
0.710
0.736
0.732
0.754
0.776
0.782
0.778
0.744
0.740
0.736
0.696
0.652
0.668
0.720
0.742
0.952
0.942
0.952
0.928
0.888
0.770
0.708
0.748
0.918
1.016
1.034
1.046
1.010
0.920
0.868
0.918
1.010
0.908
0.908
0.930
0.986
0.888
0.906
0.932
0.946
0.926
0.892
0.862
0.850
0.884
0.962
1.008
0.904
0.934
0.872
0.904
0.948
0.930
0.938
0.984
0.842
0.868
0.952
0.876
0.824
0.758
0.744
0.748
0.774
0.842
0.904
0.926
0.854
0.858
0.850
0.910
0.936
0.944
0.892
0.844
0.804
0.848
0.946
1.028
1.008
0.934
0.886
0.866
0.946
0.990
0.970
0.912
0.898
0.878
0.884
0.902
0.890
0.776
0.716
0.708
0.706
0.800
0.908
0.982
1.014
1.028
0.964
0.960
0.974
1.008
1.004
1.004
0.950
0.876
0.942
1.026
1.120
1.012
0.984
0.974
0.966
0.986
0.954
0.926
0.940
0.820
0.756
0.752
0.882
1.034
1.076
1.080
1.028
0.904
0.882
0.832
0.736
0.688
0.686
0.660
0.644
0.796
0.976
0.996
1.022
1.042
1.018
0.962
0.954
0.992
1.008
1.012
0.892
0.908
0.994
0.892
0.888
0.994
1.072
1.070
1.020
0.994
0.900
0.888
0.894
0.960
0.896
0.974
1.030
1.022
0.974
0.842
0.796
0.780
0.846
0.916
0.920
0.926
0.954
0.948
0.914
0.800
0.742
0.722
0.784
0.890
0.946
0.938
0.850
0.814
0.810
0.780
0.844
0.806
0.762
0.838
0.922
0.950
0.940
0.914
0.784
0.780
0.790
0.828
0.838
0.810
0.796
0.860
0.936
1.010
1.084
1.076
0.950
0.936
0.920
0.944
1.032
1.064
1.044
0.966
0.926
0.852
0.814
0.748
0.700
0.718
0.786
1.042
0.938
1.032
1.096
1.118
1.096
0.974
0.912
0.866
0.800
0.820
0.812
0.796
0.804
0.886
1.030
1.108
1.106
1.096
1.000
0.822
0.798
0.846
0.924
0.984
0.972
0.928
0.876
0.872
0.968
1.060
1.036
1.006
1.040
1.050
1.004
0.998
1.070
1.148
1.102
0.988
0.802
0.772
0.740
0.852
1.104
0.982
1.058
1.092
1.088
1.014
0.942
0.838
0.802
0.812
0.912
1.042
1.006
1.106
1.086
1.046
1.066
1.042
1.048
1.028
0.958
1.006
1.086
1.036
1.070
1.116
1.044
1.034
0.908
0.946
1.112
1.046
1.016
0.934
0.810
0.830
0.856
0.898
0.876
0.800
0.718
0.686
0.694
0.684
0.790
0.880
0.890
0.900
0.830
0.756
0.730
0.730
0.722
0.754
0.786
0.864
0.884
0.804
0.782
0.806
0.844
0.862
0.870
0.866
0.862
0.854
0.838
0.806
0.778
0.754
0.870
1.010
1.040
0.988
0.914
0.792
0.750
0.752
0.776
0.796
0.802
0.780
0.774
0.802
1.004
0.964
0.960
0.934
0.840
0.788
0.792
0.828
0.900
1.008
1.024
1.028
0.994
0.878
0.862
0.876
0.864
0.816
0.814
0.778
0.818
0.846
0.854
0.894
0.896
0.872
0.838
0.820
0.824
0.790
0.802
0.830
0.814
0.836
0.856
0.920
0.964
0.980
0.956
0.888
0.794
0.754
0.788
0.902
1.000
1.016
1.014
0.982
0.974
0.938
0.842
0.904
1.040
1.076
0.976
0.968
0.980
0.956
0.834
0.854
0.884
0.834
0.800
0.812
0.874
0.998
0.962
0.968
0.956
0.872
0.866
0.898
0.930
0.926
0.958
0.874
0.926
1.016
1.060
1.072
1.062
0.934
0.950
0.974
0.972
0.920
0.874
0.882
0.984
1.016
1.084
1.094
0.988
0.944
0.942
0.960
0.880
0.798
0.802
0.842
0.854
0.846
0.842
0.864
0.920
0.876
0.892
0.894
0.952
0.992
0.854
0.784
0.804
0.778
0.876
1.010
1.000
0.978
1.038
1.060
1.026
0.950
0.930
0.832
0.890
1.000
1.116
1.062
1.006
0.930
0.900
0.792
0.772
0.828
0.854
0.964
0.992
0.926
0.948
0.904
0.912
0.922
0.936
0.904
0.888
0.896
0.920
0.930
0.950
1.006
1.004
0.942
0.918
0.942
0.858
0.834
0.816
0.766
0.784
0.772
0.738
0.766
0.846
0.928
0.954
0.934
0.980
1.008
0.980
0.924
0.900
0.894
0.880
0.872
0.886
0.814
0.802
0.774
0.774
0.840
0.930
0.990
0.948
0.930
0.940
0.840
0.806
0.866
1.134
1.068
1.028
1.090
1.120
1.084
1.050
1.050
0.974
1.026
1.010
0.912
0.846
0.898
0.924
0.982
0.978
0.942
0.922
0.896
0.864
0.926
0.938
0.946
0.968
0.968
1.004
0.986
1.056
1.088
1.012
1.002
0.992
0.984
1.016
1.038
1.026
0.940
0.828
0.836
0.842
0.892
0.880
0.874
0.864
0.830
0.768
0.722
0.758
0.846
1.018
1.094
1.022
1.010
1.034
1.064
1.122
1.240
1.248
1.130
1.010
0.982
1.000
0.938
1.008
1.072
1.176
1.224
1.130
1.050
0.964
1.024
1.100
0.956
0.926
1.034
1.066
1.062
0.884
0.890
0.946
1.082
1.040
1.030
0.990
0.954
0.960
1.026
1.044
1.030
1.044
0.998
1.004
0.994
0.942
0.848
0.828
0.950
0.990
0.862
0.960
0.962
1.058
1.144
1.080
1.034
0.960
0.940
0.900
0.792
0.726
0.686
0.664
0.656
0.716
0.758
0.852
0.886
0.792
0.824
0.774
0.806
0.760
0.758
0.782
0.756
0.756
0.806
0.862
0.914
0.924
0.904
0.888
0.870
0.792
0.788
0.828
0.900
0.958
0.960
0.932
0.868
0.930
1.034
0.968
1.022
1.000
0.960
0.928
0.884
0.882
0.876
0.860
0.802
0.808
0.836
0.872
0.900
0.906
0.910
0.840
0.788
0.786
0.770
0.868
0.882
0.896
0.872
0.866
0.874
0.824
0.868
0.852
0.892
0.972
0.922
0.838
0.814
0.778
0.784
0.778
0.812
0.794
0.758
0.728
0.714
0.680
0.662
0.672
0.664
0.676
0.720
0.784
0.736
0.772
0.790
0.774
0.790
0.758
0.772
0.736
0.754
0.692
0.716
0.744
0.732
0.720
0.720
0.700
0.684
0.688
0.688
0.672
0.698
0.780
0.862
0.942
0.962
0.950
0.932
0.930
0.900
0.848
0.790
0.778
0.780
0.758
0.798
0.882
0.852
0.810
0.744
0.690
0.682
0.684
0.728
0.822
0.870
0.816
0.838
0.892
0.914
0.940
0.968
0.940
0.832
0.788
0.784
0.770
0.748
0.718
0.720
0.696
0.676
0.678
0.712
0.764
0.798
0.818
0.818
0.802
0.774
0.828
0.802
0.784
0.802
0.820
0.866
0.910
0.894
0.834
0.796
0.912
1.052
1.070
0.890
0.784
0.792
0.796
0.884
1.096
1.100
0.982
0.942
0.976
1.076
1.110
1.094
1.054
0.978
0.990
1.006
0.994
0.920
0.836
0.832
0.956
1.034
1.016
0.894
0.912
0.896
0.850
0.790
0.758
0.712
0.708
0.774
0.892
0.954
1.018
1.014
0.992
0.988
0.972
0.938
0.902
1.016
1.064
1.058
1.010
0.990
0.978
0.910
0.854
0.824
0.998
1.140
1.080
1.046
0.972
0.870
0.904
0.930
0.966
1.018
1.080
0.996
0.890
0.786
0.728
0.802
0.934
0.952
0.956
0.876
0.932
0.968
0.902
0.996
0.900
1.024
0.856
0.792
0.748
0.802
0.974
1.076
1.130
1.076
1.054
1.100
1.112
1.114
1.126
1.152
1.142
1.210
1.204
1.166
1.074
1.128
1.210
1.190
1.110
0.948
0.944
0.888
0.964
1.068
1.120
1.028
1.024
0.944
0.878
0.768
0.778
0.850
1.004
0.962
1.076
1.034
0.960
0.914
0.960
1.012
0.960
0.886
0.812
0.894
1.038
1.090
1.078
1.088
1.038
1.142
1.192
1.110
0.936
0.976
1.106
1.004
1.064
1.114
1.004
1.028
1.066
1.078
1.064
1.086
1.026
0.980
0.972
0.964
0.954
0.914
0.844
0.844
0.902
0.960
0.950
0.946
1.030
1.038
1.012
0.994
0.910
0.846
0.804
0.860
0.974
1.046
1.066
1.042
0.978
0.930
0.888
0.908
0.888
0.890
0.862
0.816
0.820
0.846
0.858
0.954
1.004
1.012
0.980
0.904
0.844
0.810
0.836
0.810
0.874
0.944
1.006
0.950
0.974
1.016
0.926
0.928
0.928
0.904
0.906
0.868
0.902
0.958
1.042
1.060
1.010
0.998
0.990
0.952
0.904
0.844
0.868
0.898
0.950
0.948
0.954
0.910
0.918
0.868
0.872
0.864
0.846
0.826
0.792
0.766
0.774
0.780
0.870
0.960
0.896
0.816
0.838
0.880
0.900
0.924
0.916
0.922
0.926
0.826
0.836
0.924
0.938
0.914
0.982
1.004
1.012
0.956
0.912
0.912
0.932
0.896
0.794
0.786
0.814
0.826
0.872
0.826
0.818
0.840
0.844
0.890
0.898
0.896
0.850
0.796
0.754
0.762
0.874
1.064
0.998
0.998
1.024
1.050
1.038
0.918
0.880
0.862
0.864
0.810
0.788
0.792
0.854
0.936
1.010
0.884
0.840
0.898
0.868
0.916
0.986
1.042
1.050
0.994
1.034
1.068
1.030
1.072
1.136
1.046
1.082
1.034
1.008
1.076
1.042
1.070
0.976
1.024
1.104
0.944
0.924
0.942
0.972
0.948
0.970
0.982
0.966
0.962
0.940
0.950
0.952
0.856
0.856
0.960
1.064
1.110
1.088
1.026
0.982
0.820
0.786
0.752
0.802
0.916
0.998
1.012
0.996
0.972
0.924
0.900
0.844
0.852
0.886
0.902
0.862
0.842
0.802
0.766
0.742
0.808
0.786
0.830
0.844
0.828
0.832
0.870
0.878
0.880
0.884
0.862
0.852
0.838
0.890
0.898
0.936
0.992
0.986
0.984
0.914
0.866
0.872
0.876
0.918
0.928
0.984
1.000
0.972
0.916
0.870
0.884
0.908
0.964
0.990
0.908
0.918
0.886
0.890
0.914
0.956
0.902
0.904
0.914
0.902
0.894
0.798
0.800
0.842
0.832
0.736
0.744
0.726
0.742
0.900
0.950
0.962
0.988
0.876
0.882
0.934
0.938
1.022
1.068
1.114
1.114
0.970
0.996
1.008
0.992
1.020
1.048
1.090
1.088
0.996
0.920
0.852
0.918
0.968
0.982
0.924
0.928
0.998
1.018
1.064
1.006
0.916
0.792
0.798
0.902
0.906
0.856
0.826
0.784
0.822
0.812
0.866
0.916
0.938
0.936
0.916
0.902
0.858
0.874
0.944
1.028
1.004
0.978
1.068
1.070
0.964
0.870
0.812
0.744
0.768
0.840
0.928
0.944
0.916
0.916
0.972
1.000
0.940
0.952
0.962
0.894
0.910
0.944
0.936
0.952
1.024
1.054
1.024
1.022
1.048
1.038
1.144
1.120
1.142
1.072
0.986
0.990
0.916
0.922
0.952
0.960
1.018
1.060
1.032
0.978
0.968
0.972
0.976
1.038
1.088
1.108
1.062
1.080
1.076
1.074
0.970
0.782
0.758
0.758
0.874
0.902
0.918
0.976
0.952
0.908
0.928
0.968
0.970
0.970
0.884
0.920
1.008
1.094
1.042
1.012
1.086
1.022
1.014
1.062
1.110
1.118
1.104
0.994
0.974
0.966
0.986
1.042
1.030
0.998
0.892
0.902
0.956
0.998
0.928
0.958
0.996
0.982
0.986
0.862
0.782
0.788
0.804
1.050
1.016
0.996
0.914
0.888
0.894
0.838
0.834
0.878
0.940
1.008
1.010
0.942
0.984
1.004
0.886
0.804
0.738
0.784
0.788
0.780
0.784
0.752
0.736
0.710
0.682
0.664
0.636
0.614
0.620
0.610
0.610
0.632
0.658
0.664
0.648
0.644
0.666
0.778
0.852
0.820
0.854
0.892
0.910
0.926
0.820
0.710
0.654
0.668
0.674
0.740
0.882
0.836
0.910
1.016
0.986
0.908
0.780
0.760
0.698
0.680
0.726
0.956
0.928
0.924
0.964
1.006
1.032
1.022
1.000
0.952
0.916
0.866
0.934
0.862
0.886
0.854
0.802
0.774
0.792
0.810
0.810
0.826
0.796
0.862
0.896
0.930
0.990
1.010
0.990
0.920
0.936
0.866
0.940
1.070
1.168
0.990
0.872
0.788
0.774
0.766
0.886
0.922
0.950
0.966
0.926
0.856
0.840
0.876
0.890
0.944
0.940
0.972
0.908
0.838
0.810
0.840
0.858
0.798
0.782
0.804
0.902
0.928
0.822
0.884
0.948
0.942
0.864
0.860
0.878
0.888
0.986
0.916
0.910
0.866
0.800
0.792
0.760
0.744
0.764
0.862
0.910
0.934
0.902
0.834
0.846
0.856
0.842
0.866
0.922
0.922
0.872
0.844
0.868
0.928
0.978
0.990
1.000
0.948
0.872
0.840
0.824
0.818
0.844
0.766
0.750
0.780
0.806
0.762
0.786
0.808
0.812
0.882
0.896
0.968
1.154
1.132
1.096
1.090
1.142
1.176
1.178
1.154
1.034
1.132
1.144
0.930
0.862
0.962
1.080
0.938
1.004
1.002
0.926
1.056
1.130
1.062
1.060
1.040
0.972
1.038
1.128
1.046
1.052
1.070
1.022
0.974
0.822
0.862
0.926
1.010
1.060
1.090
1.102
1.018
1.000
1.046
1.064
0.976
1.026
1.104
1.146
1.220
1.190
1.032
1.016
1.150
0.982
0.922
0.926
0.850
0.816
0.792
0.794
0.800
0.804
0.774
0.726
0.700
0.674
0.662
0.664
0.662
0.722
0.796
0.754
0.700
0.688
0.674
0.680
0.780
0.942
1.000
0.952
0.834
0.758
0.742
0.754
0.806
0.860
0.874
0.856
0.872
0.826
0.740
0.704
0.692
0.760
0.800
0.688
0.680
0.700
0.784
0.932
0.986
0.992
0.994
0.944
0.882
0.824
0.774
0.762
0.814
0.888
1.056
1.086
0.984
0.902
0.888
0.804
0.766
0.742
0.768
0.856
0.856
0.888
0.844
0.828
0.878
0.882
0.836
0.768
0.746
0.716
0.674
0.740
0.744
0.790
0.848
0.886
0.934
0.936
0.904
0.950
0.936
0.892
0.890
0.848
0.852
0.852
0.800
0.782
0.732
0.724
0.722
0.754
0.846
0.870
0.878
0.868
0.888
0.886
0.926
0.956
1.064
1.120
1.088
1.042
1.020
1.020
1.006
0.880
0.844
1.002
1.150
1.168
1.044
1.002
0.898
0.916
1.018
1.118
0.980
0.954
0.898
0.806
0.830
0.780
0.782
0.750
0.766
0.780
0.848
0.918
0.936
0.916
0.880
0.828
0.810
0.776
0.734
0.698
0.688
0.696
0.704
0.716
0.714
0.688
0.682
0.670
0.668
0.682
0.690
0.734
0.692
0.698
0.694
0.750
0.816
0.774
0.736
0.680
0.680
0.650
0.688
0.692
0.782
0.838
0.858
0.862
0.780
0.740
0.702
0.716
0.738
0.728
0.694
0.688
0.720
0.752
0.692
0.652
0.674
0.688
0.702
0.700
0.684
0.666
0.636
0.626
0.628
0.626
0.628
0.662
0.710
0.784
0.846
0.904
0.888
0.806
0.776
0.808
0.866
0.976
0.980
0.930
0.850
0.806
0.806
0.836
0.820
0.724
0.674
0.648
0.662
0.744
1.002
0.998
1.070
1.046
1.070
1.120
1.122
1.072
1.036
1.014
1.012
1.016
1.002
0.972
0.964
0.986
0.934
0.876
0.998
1.106
1.024
1.048
1.070
1.076
1.022
1.054
1.088
1.086
1.170
1.166
1.118
0.988
0.956
1.030
1.134
1.178
0.958
0.834
0.780
0.804
0.878
0.924
0.872
0.902
0.976
1.072
1.094
1.030
0.916
0.876
0.840
0.908
0.966
0.992
0.896
0.960
1.032
0.980
0.946
0.902
0.858
0.776
0.780
0.816
0.780
0.844
0.838
0.858
0.866
0.822
0.774
0.784
0.808
0.804
0.820
0.836
0.862
0.792
0.724
0.734
0.734
0.744
0.810
0.790
0.910
1.022
0.870
0.816
0.782
0.770
0.736
0.700
0.674
0.684
0.704
0.720
0.712
0.762
0.796
0.830
0.838
0.846
0.818
0.754
0.722
0.724
0.740
0.770
0.802
0.806
0.776
0.740
0.728
0.738
0.744
0.784
0.734
0.694
0.698
0.700
0.684
0.716
0.718
0.694
0.696
0.700
0.730
0.726
0.704
0.716
0.694
0.656
0.646
0.632
0.618
0.616
0.604
0.606
0.604
0.618
0.666
0.726
0.680
0.652
0.652
0.666
0.646
0.670
0.698
0.720
0.688
0.658
0.646
0.638
0.628
0.628
0.616
0.660
0.660
0.734
0.782
0.816
0.808
0.752
0.756
0.752
0.696
0.678
0.646
0.664
0.664
0.732
0.694
0.670
0.674
0.688
0.650
0.664
0.652
0.640
0.646
0.648
0.656
0.648
0.674
0.678
0.680
0.694
0.726
0.724
0.676
0.662
0.640
0.628
0.638
0.682
0.662
0.648
0.672
0.678
0.672
0.692
0.680
0.656
0.638
0.652
0.658
0.658
0.664
0.684
0.674
0.660
0.656
0.656
0.650
0.632
0.646
0.636
0.632
0.640
0.644
0.648
0.644
0.654
0.666
0.678
0.642
0.668
0.652
0.674
0.648
0.654
0.662
0.660
0.626
0.638
0.630
0.636
0.638
0.656
0.680
0.744
0.756
0.730
0.714
0.668
0.654
0.652
0.632
0.628
0.624
0.598
0.608
0.622
0.646
0.712
0.722
0.722
0.752
0.736
0.724
0.686
0.662
0.666
0.710
0.850
0.872
0.768
0.772
0.754
0.758
0.768
0.754
0.706
0.692
0.668
0.674
0.654
0.670
0.668
0.672
0.672
0.696
0.684
0.694
0.710
0.716
0.668
0.664
0.636
0.606
0.596
0.588
0.570
0.566
0.564
0.554
0.548
0.544
0.544
0.536
0.532
0.526
0.524
0.518
0.518
0.516
0.518
0.520
0.518
0.526
0.534
0.560
0.572
0.558
0.556
0.568
0.584
0.586
0.674
0.644
0.638
0.610
0.596
0.592
0.580
0.574
0.582
0.586
0.576
0.566
0.564
0.552
0.556
0.562
0.572
0.592
0.586
0.604
0.614
0.598
0.608
0.640
0.652
0.658
0.652
0.652
0.622
0.620
0.632
0.612
0.602
0.592
0.590
0.588
0.574
0.574
0.582
0.566
0.564
0.560
0.556
0.544
0.544
0.540
0.534
0.526
0.518
0.516
0.512
0.510
0.498
0.496
0.500
0.498
0.494
0.492
0.490
0.492
0.486
0.482
0.482
0.490
0.496
0.492
0.494
0.498
0.502
0.508
0.502
0.500
0.508
0.510
0.508
0.506
0.506
0.518
0.514
0.508
0.506
0.512
0.508
0.510
0.506
0.510
0.514
0.514
0.506
0.510
0.504
0.512
0.518
0.530
0.522
0.524
0.516
0.518
0.510
0.536
0.546
0.556
0.566
0.564
0.558
0.558
0.562
0.544
0.528
0.528
0.528
0.534
0.524
0.528
0.526
0.530
0.530
0.528
0.530
0.532
0.526
0.540
0.542
0.540
0.564
0.574
0.646
0.752
0.744
0.776
0.722
0.662
0.630
0.602
0.580
0.574
0.598
0.604
0.622
0.640
0.664
0.664
0.628
0.640
0.688
0.698
0.680
0.670
0.686
0.712
0.634
0.644
0.676
0.794
0.756
0.720
0.690
0.724
0.706
0.686
0.716
0.760
0.754
0.756
0.786
0.762
0.692
0.656
0.676
0.688
0.692
0.724
0.930
0.892
0.842
0.758
0.770
0.800
0.796
0.890
1.002
0.910
0.836
0.772
0.780
0.754
0.804
0.890
0.922
0.854
0.786
0.806
0.808
0.782
0.808
0.896
0.842
0.832
0.874
0.944
0.908
0.934
0.856
0.846
0.812
0.764
0.758
0.768
0.762
0.778
0.792
0.764
0.734
0.762
0.828
0.864
0.900
0.870
0.770
0.734
0.698
0.702
0.684
0.684
0.756
0.708
0.652
0.616
0.690
0.632
0.628
0.608
0.602
0.590
0.586
0.572
0.562
0.566
0.564
0.552
0.558
0.544
0.548
0.556
0.562
0.568
0.554
0.546
0.556
0.574
0.608
0.640
0.642
0.606
0.586
0.574
0.572
0.572
0.574
0.566
0.566
0.564
0.606
0.652
0.794
0.810
0.736
0.728
0.728
0.688
0.670
0.678
0.676
0.720
0.738
0.750
0.726
0.670
0.616
0.620
0.610
0.642
0.650
0.642
0.670
0.700
0.762
0.758
0.680
0.662
0.680
0.700
0.706
0.698
0.720
0.600
0.916
0.852
0.920
1.012
0.998
1.028
0.958
0.794
0.730
0.668
0.620
0.596
0.610
0.792
0.776
0.738
0.668
0.670
0.616
0.594
0.588
0.608
0.606
0.588
0.618
0.618
0.648
0.710
0.718
0.682
0.708
0.726
0.702
0.670
0.656
0.636
0.600
0.606
0.594
0.610
0.588
0.600
0.604
0.602
0.604
0.616
0.604
0.610
0.588
0.598
0.604
0.604
0.590
0.582
0.590
0.582
0.584
0.586
0.580
0.588
0.580
0.580
0.578
0.562
0.576
0.558
0.552
0.550
0.552
0.550
0.542
0.550
0.556
0.568
0.592
0.584
0.574
0.584
0.592
0.574
0.582
0.576
0.576
0.556
0.558
0.552
0.546
0.544
0.550
0.564
0.566
0.562
0.568
0.572
0.578
0.574
0.576
0.576
0.570
0.560
0.568
0.590
0.602
0.604
0.602
0.580
0.580
0.576
0.592
0.606
0.614
0.628
0.638
0.654
0.620
0.626
0.634
0.622
0.598
0.610
0.608
0.612
0.588
0.580
0.578
0.566
0.556
0.546
0.544
0.542
0.536
0.532
0.524
0.526
0.518
0.528
0.520
0.526
0.518
0.532
0.540
0.538
0.524
0.528
0.528
0.526
0.522
0.522
0.524
0.522
0.522
0.514
0.524
0.524
0.526
0.516
0.522
0.524
0.524
0.508
0.510
0.508
0.508
0.512
0.510
0.520
0.520
0.512
0.522
0.522
0.518
0.510
0.512
0.512
0.508
0.506
0.502
0.502
0.502
0.502
0.500
0.502
0.506
0.500
0.502
0.502
0.500
0.492
0.496
0.490
0.492
0.492
0.492
0.494
0.496
0.492
0.488
0.490
0.486
0.486
0.484
0.480
0.484
0.484
0.484
0.482
0.488
0.498
0.508
0.510
0.518
0.508
0.504
0.496
0.498
0.506
0.540
0.576
0.586
0.576
0.566
0.546
0.528
0.520
0.512
0.514
0.512
0.512
0.500
0.502
0.512
0.520
0.526
0.520
0.518
0.526
0.544
0.560
0.584
0.576
0.568
0.574
0.586
0.582
0.564
0.556
0.548
0.556
0.566
0.594
0.586
0.580
0.584
0.598
0.624
0.588
0.606
0.642
0.650
0.644
0.600
0.600
0.608
0.630
0.622
0.610
0.590
0.586
0.582
0.586
0.572
0.576
0.588
0.594
0.596
0.592
0.606
0.628
0.600
0.586
0.590
0.596
0.616
0.624
0.642
0.808
0.784
0.690
0.660
0.590
0.580
0.596
0.604
0.702
0.720
0.638
0.598
0.626
0.668
0.680
0.778
0.770
0.664
0.618
0.588
0.602
0.590
0.600
0.610
0.624
0.668
0.646
0.656
0.660
0.662
0.644
0.660
0.636
0.644
0.654
0.616
0.598
0.610
0.636
0.642
0.634
0.592
0.636
0.632
0.656
0.640
0.636
0.610
0.594
0.600
0.610
0.630
0.634
0.646
0.660
0.668
0.628
0.616
0.624
0.620
0.592
0.592
0.576
0.592
0.586
0.592
0.592
0.628
0.710
0.850
0.734
0.770
0.728
0.676
0.626
0.612
0.602
0.616
0.650
0.740
0.716
0.706
0.690
0.670
0.628
0.662
0.662
0.652
0.720
0.714
0.688
0.674
0.660
0.654
0.628
0.640
0.618
0.640
0.620
0.592
0.596
0.602
0.624
0.644
0.638
0.658
0.682
0.638
0.650
0.238
0.418
0.288
0.396
0.810
0.592
0.692
0.884
0.664
0.614
0.584
0.576
0.612
0.298
0.836
0.432
0.522
0.524
0.512
0.514
0.506
0.496
0.488
0.486
0.478
0.476
0.470
0.466
0.462
0.462
0.460
0.456
0.456
0.456
0.456
0.450
0.454
0.454
0.456
0.452
0.452
0.452
0.456
0.452
0.452
0.452
0.450
0.908
0.526
0.378
0.454
0.456
0.914
0.460
0.466
0.494
0.450
0.482
0.464
0.470
0.476
0.486
0.492
0.494
0.512
0.518
0.544
0.560
0.578
0.576
1.102
0.550
0.372
0.602
0.424
0.654
0.552
0.242
0.740
0.518
0.522
0.516
0.514
0.512
0.530
0.490
0.556
0.450
0.554
0.580
0.502
0.804
0.310
0.558
0.542
0.540
0.522
0.548
0.518
0.540
0.582
0.646
1.270
0.574
0.584
0.526
0.540
0.536
0.514
1.016
0.492
0.500
0.486
0.484
0.476
0.480
0.482
0.482
0.480
0.482
0.486
0.498
0.548
0.452
0.526
0.720
0.686
0.800
0.860
0.912
0.924
1.224
0.292
1.144
0.526
0.524
1.030
0.506
0.506
1.006
0.496
0.500
0.498
0.502
0.504
0.500
0.502
0.510
0.512
0.518
0.516
0.518
0.518
0.520
0.518
0.258
0.264
0.524
0.540
0.554
0.536
0.548
0.394
0.664
0.504
0.506
0.628
0.378
0.504
0.506
0.512
0.526
0.532
0.522
0.522
0.530
0.532
0.522
0.518
0.522
0.532
0.570
0.472
0.444
1.174
0.558
0.550
0.568
0.568
2.238
0.538
0.544
0.542
0.540
0.532
0.540
0.544
0.540
0.538
0.544
0.530
0.534
0.544
0.556
0.552
0.558
0.556
0.566
0.564
0.558
0.552
0.560
0.536
0.546
0.542
0.550
0.216
0.340
0.548
0.552
0.558
0.564
0.560
0.556
0.554
0.564
0.566
0.568
0.584
0.596
0.582
0.580
0.576
0.586
0.580
0.582
0.598
0.600
0.620
0.596
0.596
0.604
0.612
0.600
0.618
0.642
0.644
0.624
0.606
0.594
0.596
0.824
0.344
0.232
0.396
0.808
0.772
0.766
0.746
0.708
0.670
0.654
0.648
0.642
0.648
0.656
0.642
1.768
0.546
0.546
0.536
0.530
0.524
0.518
0.728
0.852
0.522
0.532
0.538
0.566
0.580
0.594
0.642
0.664
0.654
0.698
0.214
0.414
0.636
0.742
0.452
0.596
0.578
0.580
0.582
0.596
0.606
0.604
0.648
0.648
0.614
0.606
0.618
0.598
0.612
0.608
0.622
0.608
0.612
0.642
0.656
0.640
0.656
0.660
0.634
0.644
0.674
0.656
0.688
0.680
0.678
0.646
0.650
0.664
0.676
0.678
0.640
0.624
0.624
0.624
0.614
0.616
0.632
0.668
0.676
0.674
0.668
0.640
0.616
0.610
0.602
0.592
0.570
0.580
0.588
0.610
0.612
0.604
0.620
0.626
0.622
0.614
0.640
0.624
0.630
0.630
0.638
0.626
0.642
0.666
0.682
0.656
0.634
0.634
0.642
0.650
0.670
0.682
0.708
0.670
0.684
0.684
0.666
0.668
0.668
0.756
0.736
0.744
0.814
0.770
0.696
0.674
0.684
0.732
0.750
0.770
0.844
0.814
0.764
0.702
0.640
0.606
0.640
0.598
0.608
0.592
0.578
0.586
0.608
0.634
0.670
0.714
0.764
0.740
0.664
0.640
0.650
0.664
0.744
0.794
0.512
0.870
0.944
0.884
0.946
0.924
0.936
0.872
0.774
0.724
0.654
0.600
0.582
0.586
0.588
0.590
0.384
0.202
0.590
0.398
0.198
0.610
0.608
0.610
0.624
1.284
0.612
0.698
0.680
0.332
0.674
0.824
0.738
0.700
0.648
0.634
0.626
0.598
0.578
0.568
0.562
0.554
0.548
0.556
0.558
0.566
0.572
0.570
0.576
0.570
0.572
0.566
0.574
0.568
0.568
0.570
0.576
0.582
0.578
0.574
0.576
0.576
0.572
0.568
0.570
0.568
0.568
0.572
0.566
0.564
0.552
0.550
0.556
0.582
0.598
0.620
0.652
0.624
0.598
0.590
0.590
0.580
0.586
0.586
0.574
0.574
0.556
0.548
0.554
0.550
0.556
0.564
0.578
0.590
0.596
0.610
0.612
0.614
0.598
0.592
0.592
0.584
0.576
0.576
0.570
0.578
0.564
0.572
0.572
0.588
0.588
0.582
0.606
0.612
0.602
0.608
0.606
0.612
0.598
0.604
0.624
0.626
0.622
0.612
0.616
0.626
0.620
0.616
0.622
0.630
0.612
0.624
0.614
0.614
0.604
0.608
0.614
0.652
0.654
0.662
0.686
0.944
0.362
0.282
0.582
0.828
0.806
0.748
0.760
0.658
0.602
0.204
0.470
0.606
0.598
0.578
0.584
0.588
0.586
0.580
0.580
0.590
0.594
0.592
0.598
0.586
0.586
0.586
0.606
0.628
0.620
0.622
0.634
0.602
0.590
0.584
0.576
0.558
0.572
0.568
0.560
0.566
0.568
0.594
0.306
0.284
0.614
0.640
0.724
0.630
0.618
0.620
0.618
0.598
0.596
0.604
0.594
0.588
0.572
0.562
0.570
0.560
0.570
1.140
0.570
0.624
0.694
0.742
0.742
0.754
0.746
0.720
0.704
0.804
0.562
0.774
0.208
0.976
0.558
0.588
0.598
0.572
0.558
0.556
0.572
0.568
0.570
0.562
0.550
0.538
0.544
0.546
0.552
0.564
0.570
0.594
0.610
0.640
0.614
0.594
0.604
0.590
0.582
0.582
0.576
0.576
0.562
0.568
0.578
0.598
0.612
0.616
0.646
0.712
0.786
0.728
0.680
0.640
0.660
0.628
1.442
0.788
0.764
0.752
0.728
0.688
0.716
0.738
0.724
0.764
0.728
0.690
0.654
0.652
0.698
0.754
0.954
0.862
0.826
0.784
0.758
0.772
0.774
0.776
0.844
0.926
0.900
0.950
0.942
0.886
0.892
0.870
0.846
0.768
0.758
0.802
0.856
0.840
0.868
0.814
0.814
0.906
0.956
0.550
1.180
0.818
0.876
0.798
0.784
0.844
0.902
0.812
0.846
0.866
0.892
0.946
0.984
0.982
0.872
0.852
0.852
0.826
0.886
0.940
0.912
0.908
0.950
0.888
0.894
0.898
0.810
0.834
0.850
0.836
0.898
0.968
1.004
0.984
0.994
0.956
0.944
1.452
0.792
0.346
0.920
0.400
1.522
0.840
0.772
0.692
0.678
0.670
0.768
0.894
0.888
0.904
0.880
0.890
0.904
0.852
0.828
0.796
0.742
0.760
0.856
0.982
0.932
0.970
0.982
0.906
0.902
0.910
0.866
0.860
0.868
0.784
0.770
0.836
0.916
0.886
0.898
0.880
0.874
0.904
0.930
0.976
1.030
1.010
0.954
0.866
0.820
0.816
0.806
0.858
0.970
1.062
0.918
0.806
0.744
0.690
0.658
0.622
0.596
0.576
0.582
0.576
0.564
0.562
0.556
0.552
0.544
0.536
0.538
0.534
0.536
0.530
0.536
0.542
0.552
0.556
0.572
0.608
0.622
0.694
0.670
0.640
0.654
0.656
0.658
0.630
0.614
0.620
0.636
0.612
0.628
0.662
0.644
0.636
0.650
0.648
0.624
0.606
0.608
0.612
0.614
0.610
0.598
0.602
0.622
0.632
0.632
0.648
0.628
0.610
0.596
0.600
0.590
0.578
0.584
0.590
0.636
0.690
0.702
0.712
0.768
0.750
0.688
0.678
0.666
0.638
0.632
0.646
0.624
0.666
0.692
0.730
0.696
0.702
0.680
0.652
0.644
0.622
0.610
0.632
0.652
0.684
0.728
0.770
0.800
0.788
0.746
0.674
0.656
0.626
0.622
0.640
0.704
0.810
0.852
0.794
0.748
0.748
0.772
0.794
0.832
0.818
0.844
0.868
0.876
0.898
0.890
0.874
0.850
0.768
0.770
0.820
0.902
0.936
1.002
0.954
0.870
0.822
0.760
0.762
0.814
0.860
0.816
0.774
0.784
0.810
0.816
0.798
0.748
0.752
0.756
0.818
0.838
0.806
0.760
0.746
0.774
0.812
0.936
1.022
0.966
1.058
1.046
0.990
0.910
0.828
0.748
0.678
0.686
0.776
1.068
1.024
1.024
0.994
0.956
0.914
0.850
0.934
1.254
0.406
0.232
0.716
0.764
0.898
0.934
0.604
0.310
0.880
0.810
0.726
0.634
0.638
0.618
0.614
0.608
0.610
0.602
0.624
0.692
0.772
0.772
0.752
0.856
0.934
0.888
0.876
0.770
0.758
0.778
0.802
0.806
0.762
0.718
0.660
0.628
0.628
0.652
0.814
0.884
0.862
0.848
0.816
0.752
0.692
0.646
0.616
0.642
0.852
0.860
0.950
0.994
0.856
0.878
0.858
0.824
0.840
0.876
0.904
0.894
0.820
0.814
0.802
0.770
0.716
0.696
0.732
0.846
0.906
0.870
0.920
0.972
0.978
0.916
0.848
0.748
0.682
0.642
0.676
0.948
0.960
0.848
0.800
0.908
1.030
1.068
1.008
0.910
0.872
0.856
0.786
0.728
0.692
0.678
0.718
0.932
0.940
0.950
0.942
0.904
0.868
0.854
0.866
0.874
0.838
0.872
0.932
0.956
0.974
0.978
1.000
0.992
0.960
0.874
0.900
0.912
1.038
1.028
0.992
0.924
0.816
0.812
0.832
0.876
0.888
0.936
0.894
0.802
0.788
0.816
0.882
0.956
0.982
0.932
0.902
0.860
0.868
0.824
0.798
0.804
0.798
0.706
0.688
0.652
0.626
0.654
0.806
0.878
0.924
0.948
0.924
0.854
0.834
0.800
0.756
0.698
0.664
0.658
0.676
0.672
0.710
0.722
0.694
0.688
0.666
0.664
0.672
0.638
0.642
0.624
0.640
0.664
0.660
0.698
0.732
0.770
0.744
0.774
0.784
0.768
0.782
0.820
0.800
0.768
0.780
0.764
0.754
0.768
0.766
0.758
0.788
0.806
0.822
0.794
0.798
0.810
0.766
0.794
0.842
0.850
0.848
0.864
0.836
0.812
0.818
0.824
0.806
0.778
0.766
0.788
0.838
0.856
0.880
0.884
0.824
0.826
0.752
0.692
0.684
0.682
0.758
0.944
0.938
0.960
0.946
0.878
0.890
0.912
0.950
0.938
0.926
0.896
0.892
0.894
0.904
0.910
0.914
0.942
0.962
0.940
0.884
0.874
0.896
0.904
0.930
0.944
0.934
0.866
0.902
0.890
0.930
0.986
0.986
0.882
0.798
0.742
0.700
0.698
0.702
0.736
0.726
0.752
0.776
0.822
0.788
0.726
0.682
0.700
0.788
0.924
0.940
0.934
0.298
0.570
0.864
0.834
0.800
0.752
0.688
0.644
0.632
0.626
0.636
0.654
0.666
0.772
0.948
0.916
0.910
0.918
0.928
0.902
0.898
0.854
0.870
0.802
0.864
0.886
0.948
0.966
0.940
0.944
2.560
0.762
0.704
0.684
0.756
0.834
0.842
0.922
0.958
1.010
0.918
0.818
0.822
0.830
0.928
0.976
0.920
0.892
0.886
0.816
0.776
0.718
0.704
0.736
0.794
0.874
0.890
0.922
0.932
0.936
0.928
0.902
0.860
0.824
0.848
0.906
0.910
0.848
0.758
0.740
0.760
0.942
0.976
0.956
0.968
0.988
0.930
0.876
0.870
0.864
0.876
0.920
0.918
0.946
0.956
0.878
0.836
0.836
0.842
0.822
0.858
0.980
1.036
1.008
0.932
0.876
0.834
0.796
0.756
0.832
0.930
0.956
0.958
0.948
0.940
0.956
0.904
0.820
0.740
0.748
0.746
0.812
0.818
0.800
0.734
0.730
0.726
0.754
0.748
0.736
0.750
0.780
0.750
0.762
0.702
0.672
0.648
0.642
0.630
0.620
0.616
0.614
0.604
0.596
0.594
0.592
0.584
0.588
0.584
0.578
0.588
0.596
0.644
0.790
0.824
0.878
0.898
0.914
0.972
1.018
1.058
1.082
1.038
0.966
0.948
0.980
1.016
0.956
0.920
0.972
0.862
0.970
0.962
1.002
1.068
1.012
0.998
0.986
0.898
0.914
0.952
0.918
0.950
0.974
0.976
0.932
0.892
0.852
0.840
0.896
0.946
0.990
0.956
0.954
0.910
0.920
0.848
0.822
0.782
0.768
0.760
0.758
0.796
0.844
0.822
0.792
0.780
0.748
0.746
0.754
0.744
0.874
0.946
0.962
0.936
0.882
0.870
0.848
0.848
0.840
0.830
0.856
0.844
0.958
1.030
1.056
1.054
1.058
0.990
0.790
0.688
0.650
0.674
0.994
1.018
1.092
1.082
1.066
0.962
0.914
0.914
0.990
0.936
1.010
0.976
0.932
0.904
0.912
0.870
0.886
0.912
0.968
0.942
0.898
0.888
0.858
0.858
0.876
0.916
0.926
0.840
0.760
0.726
0.740
0.856
0.956
0.952
0.988
0.996
0.926
0.912
0.930
0.940
0.940
0.854
0.800
0.862
0.842
0.846
0.830
0.856
0.904
0.944
0.998
1.024
1.014
0.994
0.980
0.914
0.776
0.764
0.740
0.704
0.742
0.820
0.874
0.898
0.828
0.778
0.726
0.720
0.738
0.848
0.960
0.960
0.952
0.874
0.794
0.820
0.910
0.928
0.872
0.894
0.866
0.824
0.782
0.726
0.696
0.694
0.734
0.758
0.746
0.734
0.494
0.882
0.638
0.632
0.634
0.670
0.690
0.720
0.756
0.786
0.772
0.884
0.930
0.924
0.902
0.818
0.766
0.808
0.902
0.876
0.906
0.916
0.920
0.940
0.952
0.954
0.894
0.840
0.868
0.888
0.878
0.834
0.776
0.784
0.852
0.942
1.014
0.992
0.934
0.862
0.792
0.752
0.772
0.938
0.938
0.898
0.798
0.764
0.746
0.756
0.778
0.898
0.916
0.870
0.772
0.730
0.728
0.700
0.670
0.674
0.740
0.810
0.800
0.728
0.806
0.786
0.840
0.790
0.758
0.732
0.750
0.706
0.670
0.652
0.344
0.276
0.632
0.626
0.658
0.820
0.926
0.942
1.004
1.042
1.006
0.936
0.868
0.802
0.788
0.692
0.656
0.628
0.636
0.630
0.626
0.636
0.682
0.824
0.898
0.872
0.934
0.812
0.720
0.660
0.632
0.620
0.620
0.612
0.604
0.610
0.602
0.610
0.596
0.596
0.590
0.588
0.588
0.584
0.556
0.556
0.232
0.320
0.544
0.542
0.528
0.526
0.524
0.516
0.508
0.500
0.490
0.496
0.480
0.496
0.476
0.480
0.474
0.476
0.468
0.462
0.460
0.456
0.454
0.450
0.480
0.428
0.450
0.442
0.442
0.450
0.448
0.448
0.452
0.452
0.452
0.456
0.448
0.452
0.460
0.444
0.450
0.450
0.452
0.444
0.442
0.450
0.448
0.450
0.448
0.454
0.458
0.466
0.474
0.472
0.474
0.466
0.466
0.466
0.468
0.470
0.462
0.466
0.468
0.482
0.488
0.486
0.488
0.492
0.500
0.506
0.500
0.502
0.496
0.490
0.486
0.480
0.480
0.488
0.502
0.530
0.530
0.536
0.542
0.570
0.620
0.648
0.616
0.578
0.548
0.534
0.522
0.528
0.526
0.530
0.544
0.568
0.620
0.632
0.666
0.624
0.618
0.604
0.580
1.516
0.262
0.538
1.180
0.458
0.544
0.526
0.718
0.406
0.432
0.396
0.666
0.514
1.556
0.516
0.520
0.558
0.476
0.514
0.528
0.532
0.528
0.540
0.340
0.234
0.484
0.202
0.306
0.222
0.338
0.370
0.344
0.278
0.440
0.502
0.216
0.272
0.486
0.536
0.266
0.440
0.230
0.472
0.466
0.484
0.474
0.474
0.478
0.482
0.482
0.490
0.492
0.492
0.498
0.506
0.506
0.500
0.498
0.498
0.500
0.498
0.506
0.512
0.520
0.528
0.520
0.512
0.522
0.534
0.540
0.546
0.562
0.464
0.578
0.500
0.528
0.518
0.528
0.518
0.526
0.520
0.528
0.532
0.536
0.528
0.540
0.540
0.544
0.540
0.548
0.544
0.546
0.538
0.532
0.522
0.522
0.522
0.528
0.562
0.562
0.558
0.582
0.572
0.586
0.584
0.292
0.294
0.562
0.544
0.558
0.510
0.518
0.522
0.526
0.520
0.524
0.520
0.528
0.528
0.528
0.242
0.292
0.534
0.554
0.548
0.544
0.552
0.546
0.546
0.528
0.608
0.412
0.504
0.506
0.510
0.518
0.532
0.280
0.258
0.572
0.304
0.322
0.662
0.722
0.714
0.674
0.632
0.614
0.600
0.596
0.574
0.558
0.550
0.554
0.552
0.614
0.886
0.802
0.850
0.862
0.826
0.790
0.702
0.674
0.672
0.652
0.630
0.582
0.588
0.550
0.554
0.568
0.606
0.766
0.820
0.798
0.926
0.876
0.870
0.874
0.834
0.720
0.724
0.712
0.704
0.668
0.854
0.896
0.974
0.838
0.806
0.798
0.706
0.692
0.650
0.806
1.030
0.980
0.856
0.806
0.720
0.644
0.612
0.636
0.754
0.986
0.930
0.782
0.796
0.822
0.894
0.804
0.798
0.756
0.770
0.858
1.040
1.040
0.912
0.896
0.876
0.854
0.826
0.876
0.946
0.980
0.944
0.914
0.880
0.886
0.918
0.884
0.890
0.886
0.926
0.882
0.868
0.826
0.928
0.912
0.888
0.924
0.900
0.852
0.856
0.862
0.904
0.952
0.894
0.936
0.942
0.832
0.854
0.826
0.784
0.868
0.764
0.724
0.712
0.746
0.822
0.886
0.780
0.766
0.742
0.766
0.764
0.770
0.764
0.752
0.724
0.674
0.704
0.744
1.034
1.008
1.052
1.008
0.936
0.836
0.798
0.786
0.846
0.850
0.820
0.818
0.770
0.706
0.700
0.706
0.680
0.664
0.646
0.652
0.748
0.808
0.774
0.850
0.896
0.908
0.834
0.808
0.902
0.856
0.762
0.800
0.786
0.972
0.960
0.896
0.882
0.936
1.024
1.032
1.004
0.972
1.008
1.042
0.902
0.954
1.076
1.158
1.080
0.862
0.744
0.664
0.632
0.630
0.650
0.992
1.024
0.974
1.074
1.054
0.920
0.848
0.876
0.916
0.948
0.954
0.928
0.884
0.824
0.812
0.796
0.678
0.666
0.656
0.732
1.058
1.032
1.056
0.952
0.922
0.988
1.010
0.998
0.980
0.948
0.932
0.844
0.818
0.840
1.032
1.116
1.090
1.044
0.996
0.952
0.920
0.890
0.750
0.710
0.654
0.702
1.142
1.110
1.118
1.082
0.952
0.882
0.724
0.632
0.620
0.602
0.592
0.596
0.670
1.050
1.050
1.128
1.162
1.014
0.996
0.814
0.680
0.704
0.714
0.706
0.712
0.670
0.664
0.850
0.988
0.868
0.874
0.886
0.926
0.906
0.906
0.868
0.902
0.974
1.002
1.020
0.974
0.934
0.924
0.930
0.890
0.806
0.816
0.892
1.050
1.048
1.028
0.904
0.866
0.856
0.852
0.794
0.834
0.890
0.998
0.988
0.930
0.872
0.784
0.722
0.658
0.828
0.954
0.850
0.884
0.894
0.878
0.782
0.742
0.688
0.666
0.794
1.030
1.006
1.034
0.964
0.796
0.712
0.682
0.786
1.104
1.032
1.014
1.042
1.020
0.986
1.000
0.904
0.952
1.010
1.082
1.036
0.912
0.900
0.934
0.976
1.012
0.980
0.808
0.786
0.726
0.748
0.940
0.868
0.820
0.850
0.904
0.828
0.736
0.686
0.658
0.632
0.610
0.600
0.608
0.850
0.968
1.066
1.110
1.042
0.956
0.890
0.784
0.772
0.656
0.698
0.728
0.880
1.036
1.140
1.132
1.108
1.038
1.008
1.002
0.882
0.806
0.732
0.722
0.744
1.092
0.950
1.046
1.090
1.100
1.046
0.952
0.920
0.856
0.848
0.898
0.968
0.948
0.942
0.916
0.862
0.800
0.798
0.806
0.814
0.794
0.820
0.852
0.890
0.850
0.846
0.856
0.870
0.868
0.850
0.824
0.766
0.682
0.674
0.682
0.816
0.882
0.912
0.866
0.914
0.948
0.962
1.038
1.052
0.944
0.886
0.852
0.814
0.762
0.734
0.890
0.942
0.976
1.020
1.024
0.958
0.876
0.840
0.848
0.864
0.974
0.964
0.894
0.870
0.850
0.872
0.912
0.886
0.820
0.736
0.712
0.760
0.990
0.998
0.856
0.826
0.846
0.892
0.956
0.954
0.936
1.004
1.022
0.946
0.964
0.984
0.970
0.896
0.906
0.966
1.016
0.898
0.804
0.774
0.778
0.848
0.934
1.040
1.020
0.952
0.940
0.946
0.928
0.874
0.806
0.714
0.698
0.678
0.764
0.976
0.988
0.972
0.914
0.860
0.810
0.746
0.720
0.704
0.786
1.010
1.050
1.076
1.072
1.026
0.938
0.866
0.858
0.908
0.970
0.984
0.902
0.790
0.706
0.662
0.690
0.838
0.896
0.944
1.008
1.042
0.996
0.952
0.964
0.944
0.880
0.868
0.828
0.822
0.852
0.858
0.882
0.898
0.856
0.810
0.816
0.840
0.866
0.882
0.806
0.804
0.638
0.642
0.616
0.584
0.586
0.574
0.572
0.564
0.560
0.558
0.560
0.552
0.538
0.550
0.542
0.540
0.536
0.530
0.530
0.540
0.558
0.562
0.552
0.634
0.688
0.740
0.860
0.876
0.898
0.930
0.968
0.996
1.006
1.010
0.926
0.890
0.854
0.908
0.932
0.890
0.832
0.808
0.822
0.950
0.958
0.956
0.882
0.902
0.892
0.888
0.896
0.842
0.834
0.818
0.740
0.748
0.760
0.788
0.804
0.880
0.936
0.944
0.962
1.000
0.962
0.890
0.858
0.820
0.884
0.874
0.886
0.908
0.764
0.728
0.722
1.592
0.900
0.838
0.780
0.784
0.842
0.938
0.870
0.852
0.872
0.860
0.314
0.688
0.968
0.904
0.826
0.812
0.894
0.882
0.866
0.824
0.834
0.892
0.886
0.906
0.816
0.780
0.752
0.746
0.760
0.764
0.844
0.974
1.008
1.004
0.924
0.838
0.794
0.810
0.806
0.762
0.742
0.736
0.744
0.802
0.820
0.852
0.912
0.900
0.858
0.842
0.804
0.846
0.860
0.830
0.814
0.808
0.848
0.860
0.796
0.806
0.804
0.840
0.854
0.788
0.772
0.758
0.760
0.750
0.788
0.808
0.818
0.778
0.870
0.886
0.842
0.810
0.768
0.750
0.748
0.766
0.782
0.804
0.776
0.720
0.716
0.756
0.810
0.366
0.482
0.908
0.670
0.740
0.736
0.746
0.714
0.702
0.696
0.676
0.672
0.682
0.782
0.812
0.796
0.800
0.784
0.784
0.776
0.780
0.762
0.772
0.786
0.750
0.730
0.738
0.746
0.718
0.708
0.726
0.714
0.714
0.736
0.832
0.852
0.846
0.882
0.776
0.708
0.666
0.658
0.740
0.884
0.776
0.742
0.700
0.462
0.212
0.678
0.714
0.776
0.814
0.768
0.742
0.762
0.704
0.690
0.690
0.766
0.840
0.766
0.768
0.740
0.752
0.786
0.272
0.456
0.758
0.754
0.718
0.668
0.672
0.686
0.720
0.752
0.772
0.794
0.790
0.772
0.806
0.766
0.814
0.804
0.810
0.764
0.754
0.716
0.678
0.684
0.722
0.804
0.768
0.818
0.770
0.754
0.734
0.730
0.714
0.774
0.766
0.802
0.808
0.768
0.740
0.742
0.746
0.344
0.362
0.668
0.324
0.290
0.624
0.602
0.598
0.560
0.566
0.560
0.550
0.548
0.544
0.536
0.528
0.526
0.518
0.514
0.508
0.498
0.498
0.502
0.508
0.528
0.530
0.546
0.556
0.602
0.610
0.652
0.648
0.596
0.578
0.568
0.580
0.602
0.608
0.602
0.590
0.580
0.562
0.556
0.560
0.576
0.614
0.682
0.726
0.656
0.622
0.608
0.582
0.574
0.576
0.582
0.588
0.590
0.588
0.566
0.578
0.568
0.582
0.588
0.590
0.562
0.556
0.558
0.548
0.544
0.558
0.568
0.574
0.564
0.572
0.572
0.566
0.576
0.532
0.612
0.600
0.570
0.564
0.558
0.562
0.562
0.578
0.586
1.234
0.556
0.528
0.556
0.548
0.548
0.560
0.588
0.646
0.712
0.806
0.832
0.796
0.740
0.718
0.656
0.636
0.574
0.550
0.546
0.544
0.544
0.548
0.330
0.204
0.532
0.536
0.562
0.574
0.612
0.632
0.594
0.590
0.588
0.592
0.588
0.584
0.576
0.574
0.572
0.570
0.562
0.556
0.570
0.574
0.588
0.612
0.642
0.640
0.654
0.620
0.658
0.630
0.616
0.598
0.586
0.580
0.552
0.544
0.534
0.530
0.526
0.522
0.526
0.522
0.526
0.522
0.528
0.538
0.564
0.632
0.646
0.630
0.318
0.274
0.610
0.678
0.644
0.610
0.582
0.576
0.556
0.548
0.542
0.536
0.544
0.556
0.580
0.602
0.600
0.614
0.602
0.620
0.624
0.630
0.608
0.594
0.572
0.566
0.554
0.554
0.556
0.552
0.566
0.540
0.538
0.532
0.530
0.538
0.540
0.538
0.550
0.544
0.550
0.558
0.574
0.574
0.582
0.578
0.572
0.568
0.562
0.564
0.562
0.576
0.570
0.554
0.548
0.532
0.538
0.532
0.548
0.548
0.546
0.532
0.532
0.528
0.524
0.520
0.520
0.512
0.508
0.512
0.524
0.542
0.590
0.714
0.684
0.662
0.598
0.582
0.546
0.534
0.514
0.514
0.506
0.508
0.500
0.498
0.492
0.498
0.496
0.496
0.486
0.486
0.476
0.484
0.484
0.478
0.474
0.480
0.484
0.482
0.482
0.478
0.478
0.470
0.472
0.466
0.478
0.472
0.474
0.472
0.472
0.468
0.468
0.456
0.462
0.456
0.454
0.448
0.452
0.454
0.446
0.450
0.450
0.450
0.444
0.448
0.448
0.448
0.444
0.440
0.438
0.442
0.444
0.450
0.446
0.440
0.438
0.438
0.446
0.440
0.438
0.450
0.440
0.440
0.440
0.446
0.456
0.428
0.450
0.438
0.442
0.444
0.446
0.446
0.448
0.446
0.442
0.452
0.438
0.446
0.430
0.442
0.444
0.446
0.454
0.450
0.452
0.452
0.452
0.448
0.450
0.446
0.442
0.446
0.446
0.452
0.450
0.446
0.446
0.448
0.448
0.448
0.446
0.442
0.444
0.446
0.452
0.450
0.452
0.458
0.466
0.472
0.474
0.478
0.488
0.502
0.504
0.502
0.490
0.494
0.494
0.502
0.494
0.500
0.502
0.512
0.520
0.520
0.528
0.542
0.552
0.542
0.568
0.572
0.594
0.558
0.570
0.806
0.766
0.816
0.872
0.916
0.932
0.842
0.718
0.690
0.650
0.604
0.584
0.560
0.562
0.572
0.586
0.610
0.640
0.680
0.650
0.608
0.618
0.678
0.652
0.652
0.910
0.784
0.730
0.728
0.758
0.824
0.860
0.902
0.910
0.908
0.950
0.962
0.888
0.850
0.812
0.824
0.824
0.766
0.726
0.762
0.844
0.932
0.822
0.800
0.792
0.782
0.714
0.632
0.632
0.748
0.992
0.876
0.854
0.856
0.746
0.758
0.790
0.756
0.736
0.854
0.908
0.798
0.756
0.742
0.794
0.894
0.888
0.914
0.940
0.936
0.882
0.946
0.998
1.032
0.994
1.024
1.022
0.904
0.774
0.756
0.810
0.888
0.882
0.896
0.934
0.884
0.898
0.904
0.942
0.976
0.952
0.908
0.902
0.936
1.008
0.972
1.022
1.036
0.950
0.960
0.978
0.966
0.892
0.928
0.972
1.010
0.956
0.876
0.882
0.900
0.890
0.930
0.956
0.950
0.968
0.996
0.898
0.884
0.804
0.706
0.676
1.012
0.960
0.892
0.938
0.910
0.920
0.932
0.910
0.932
0.962
0.916
0.890
0.892
0.874
0.788
0.770
0.738
0.690
0.628
0.628
0.628
0.612
0.606
0.618
0.668
0.778
0.774
0.762
0.810
0.870
0.832
0.770
0.708
0.666
0.714
0.936
0.928
0.858
0.866
0.868
0.868
0.870
0.846
0.800
0.818
0.842
0.916
0.938
0.894
0.896
0.884
0.886
0.928
0.910
0.858
0.828
0.804
0.772
0.722
0.746
0.824
0.932
1.008
0.922
0.844
0.808
0.774
0.784
0.818
0.892
0.870
0.800
0.728
0.752
0.898
0.800
0.808
0.860
0.914
0.928
0.806
0.788
0.820
0.898
0.936
0.810
0.786
0.820
0.882
0.852
0.854
0.876
0.934
0.964
0.908
0.880
0.766
0.756
0.746
0.708
0.750
0.892
0.942
0.910
0.912
0.916
0.888
0.894
0.912
0.944
1.004
0.964
0.952
0.870
0.800
0.784
0.804
0.836
0.756
0.748
0.774
0.824
0.890
0.894
0.870
0.880
0.878
0.794
0.802
0.818
0.868
0.862
0.820
0.834
0.842
0.894
0.854
0.892
0.916
0.866
0.824
0.820
0.850
0.882
0.858
0.820
0.776
0.698
0.666
0.658
0.652
0.720
0.850
0.862
0.860
0.836
0.726
0.718
0.696
0.694
0.672
0.654
0.634
0.648
0.666
0.684
0.690
0.720
0.726
0.826
0.960
0.910
0.854
0.816
0.808
0.806
0.842
0.876
0.878
0.872
0.804
0.786
0.824
0.846
0.892
0.930
0.886
0.872
0.838
0.814
0.804
0.824
0.824
0.858
0.850
0.752
0.744
0.792
0.932
0.978
0.944
0.886
0.798
0.784
0.798
0.764
0.920
0.974
1.004
0.980
0.850
0.788
0.764
0.842
0.832
0.750
0.768
0.742
0.742
0.734
0.764
0.752
0.786
0.812
0.940
0.912
0.878
0.826
0.782
0.780
0.802
0.834
0.786
0.766
0.746
0.690
0.692
0.720
0.818
0.902
0.840
0.812
0.716
0.668
0.620
0.686
0.730
0.908
0.890
0.824
0.812
0.808
0.812
0.748
0.752
0.764
0.768
0.844
0.944
0.842
0.848
0.864
0.852
0.842
0.844
0.816
0.800
0.830
0.856
0.854
0.780
0.814
0.844
0.912
0.936
0.892
0.812
0.810
0.816
0.848
0.840
0.904
0.934
0.922
0.848
0.854
0.886
0.814
0.814
0.836
0.920
0.920
0.872
0.828
0.730
0.714
0.722
0.836
0.938
0.900
0.938
0.956
0.992
0.940
0.946
0.886
0.852
0.786
0.796
0.802
0.906
0.976
0.900
0.890
0.880
0.868
0.852
0.764
0.786
0.796
0.846
0.884
0.890
0.830
0.754
0.742
0.748
0.792
0.866
0.876
0.892
0.898
0.866
0.792
0.778
0.770
0.774
0.756
0.730
0.702
0.670
0.660
0.668
0.682
0.672
0.704
0.708
0.730
0.676
0.680
0.662
0.658
0.674
0.704
0.700
0.686
0.720
0.742
0.712
0.718
0.744
0.752
0.674
0.696
0.668
0.662
0.652
0.642
0.612
0.634
0.654
0.708
0.704
0.744
0.842
0.828
0.720
0.642
0.640
0.606
0.654
0.648
0.686
0.712
0.798
0.842
0.864
0.816
0.756
0.752
0.914
0.946
0.980
0.934
0.968
0.952
0.936
0.930
0.892
0.976
1.048
1.084
1.040
0.924
0.762
0.698
0.654
0.648
0.652
0.706
0.712
0.862
0.948
0.924
0.922
0.910
0.848
0.808
0.806
0.836
0.860
0.838
0.858
0.886
0.890
0.842
0.822
0.780
0.832
0.816
0.884
0.900
0.884
0.848
0.842
0.856
0.780
0.738
0.754
0.818
0.824
0.808
0.808
0.776
0.772
0.774
0.844
0.926
0.950
0.954
0.902
0.848
0.804
0.788
0.784
0.788
0.836
0.870
0.822
0.880
0.924
0.860
0.838
0.812
0.822
0.832
0.850
0.864
0.868
0.842
0.860
0.904
0.904
0.856
0.822
0.782
0.756
0.764
0.792
0.914
0.950
0.942
0.850
0.860
0.884
0.878
0.800
0.718
0.672
0.660
0.698
0.774
0.972
0.954
0.966
0.918
0.820
0.800
0.810
0.906
0.950
0.982
0.998
0.954
0.906
0.806
0.784
0.842
0.850
0.812
0.858
0.900
0.892
0.828
0.826
0.832
0.862
0.868
0.888
0.904
0.862
0.880
0.856
0.896
0.922
0.906
0.858
0.822
0.776
0.720
0.662
0.646
0.678
0.802
0.908
0.816
0.836
0.862
0.894
0.898
0.856
0.844
0.816
0.828
0.832
0.852
0.898
0.958
0.976
0.924
0.804
0.732
0.714
0.728
0.830
0.946
0.872
0.874
0.876
0.820
0.842
0.868
0.822
0.874
0.852
0.848
0.860
0.842
0.846
0.874
0.834
0.840
0.918
0.896
0.816
0.782
0.774
0.738
0.730
0.740
0.796
0.850
0.854
0.784
0.748
0.726
0.720
0.704
0.700
0.750
0.766
0.784
0.818
0.836
0.788
0.798
0.806
0.796
0.756
0.750
0.798
0.824
0.814
0.774
0.748
0.782
0.820
0.832
0.812
0.836
0.832
0.796
0.792
0.812
0.790
0.788
0.802
0.850
0.786
0.790
0.800
0.818
0.820
0.798
0.772
0.760
0.698
0.676
0.670
0.696
0.716
0.718
0.738
0.812
0.848
0.810
0.818
0.810
0.768
0.714
0.702
0.730
0.808
0.846
0.840
0.772
0.738
0.740
0.764
0.686
0.702
0.688
0.760
0.818
0.830
0.830
0.826
0.720
0.702
0.696
0.736
0.886
0.908
0.862
0.772
0.706
0.664
0.638
0.644
0.706
0.884
0.882
0.886
0.884
0.852
0.766
0.722
0.658
0.650
0.642
0.654
0.658
0.690
0.714
0.702
0.660
0.646
0.690
0.712
0.794
0.866
0.838
0.770
0.720
0.678
0.652
0.668
0.674
0.728
0.792
0.788
0.718
0.702
0.676
0.668
0.638
0.644
0.640
0.664
0.650
0.684
0.738
0.824
0.850
0.860
0.860
0.860
0.872
0.872
0.856
0.846
0.818
0.824
0.832
0.814
0.844
0.898
0.870
0.890
0.846
0.810
0.816
0.840
0.862
0.870
0.796
0.782
0.782
0.790
0.766
0.810
0.904
0.924
0.918
0.892
0.868
0.892
0.924
0.934
0.956
0.870
0.808
0.878
0.922
0.892
0.906
0.918
0.868
0.896
0.950
0.912
0.826
0.812
0.796
0.748
0.752
0.752
0.702
0.728
0.860
0.938
0.838
0.822
0.868
0.928
0.956
0.936
0.914
0.852
0.774
0.746
0.756
0.774
0.890
0.950
1.018
1.034
1.042
1.034
0.972
0.922
0.932
0.972
0.968
0.956
0.958
0.980
0.900
0.868
0.934
0.902
0.844
0.818
0.796
0.754
0.764
0.810
0.830
0.902
0.914
0.830
0.820
0.846
0.850
0.862
0.898
0.926
0.936
0.922
0.924
0.896
0.886
0.900
0.926
0.880
0.792
0.756
0.722
0.720
0.830
0.800
0.828
0.882
0.840
0.834
0.810
0.802
0.792
0.802
0.804
0.790
0.772
0.744
0.758
0.802
0.858
0.836
0.852
0.862
0.800
0.802
0.824
0.826
0.814
0.824
0.854
0.850
0.800
0.776
0.798
0.866
0.948
0.948
0.946
0.952
0.936
0.958
0.968
0.964
0.946
0.872
0.744
0.704
0.698
0.740
0.836
0.930
0.964
0.908
0.820
0.802
0.844
0.896
0.918
0.902
0.896
0.818
0.774
0.806
0.876
0.928
0.986
1.010
1.036
1.000
0.940
0.896
0.874
0.856
0.860
0.866
0.906
0.944
0.972
0.964
0.942
0.938
0.932
0.910
0.846
0.880
0.916
0.870
0.948
0.976
0.922
0.902
0.892
0.782
0.734
0.712
0.660
0.662
0.718
0.846
0.888
0.870
0.864
0.882
0.890
0.846
0.848
0.874
0.910
0.936
0.952
0.944
0.870
0.802
0.746
0.720
0.732
0.778
0.872
0.926
0.956
0.972
0.948
0.902
0.896
0.906
0.902
0.890
0.890
0.836
0.738
0.724
0.718
0.744
0.772
0.754
0.716
0.710
0.734
0.726
0.796
0.802
0.810
0.848
0.846
0.832
0.868
0.916
0.910
0.882
0.822
0.816
0.838
0.900
0.950
0.970
0.950
0.898
0.882
0.806
0.758
0.742
0.802
0.914
0.892
0.824
0.902
0.924
0.838
0.786
0.750
0.752
0.850
0.890
0.918
0.852
0.796
0.720
0.658
0.656
0.664
0.694
0.778
0.838
0.848
0.808
0.826
0.850
0.868
0.834
0.778
0.770
0.744
0.786
0.802
0.844
0.832
0.810
0.796
0.798
0.550
0.258
0.798
0.802
0.812
0.768
0.792
0.784
0.802
0.832
0.886
0.876
0.878
0.892
0.894
0.832
0.870
0.826
0.758
0.752
0.744
0.780
0.786
0.828
0.740
0.722
0.712
0.730
0.656
0.694
0.690
0.716
0.754
0.744
0.762
0.762
0.768
0.822
0.856
0.826
0.782
0.788
0.792
0.816
0.818
0.802
0.732
0.698
0.690
0.722
0.730
0.770
0.792
0.802
0.724
0.662
0.654
0.652
0.662
0.688
0.734
0.738
0.738
0.662
0.674
0.674
0.744
0.820
0.830
0.810
0.740
0.690
0.724
0.806
0.784
0.796
0.744
0.742
0.778
0.756
0.768
0.784
0.806
0.820
0.752
0.700
0.662
0.674
0.684
0.720
0.750
0.724
0.680
0.676
0.684
0.730
0.776
0.816
0.780
0.824
0.868
0.888
0.896
0.872
0.826
0.762
0.772
0.772
0.774
0.792
0.752
0.778
0.782
0.764
0.776
0.756
0.732
0.688
0.688
0.706
0.786
0.754
0.766
0.736
0.812
0.854
0.882
0.868
0.866
0.832
0.794
0.760
0.710
0.720
0.760
0.812
0.830
0.834
0.830
0.776
0.720
0.736
0.706
0.762
0.796
0.864
0.812
0.852
0.812
0.782
0.740
0.688
0.628
0.592
0.582
0.584
0.570
0.568
0.606
0.640
0.712
0.772
0.806
0.842
0.874
0.904
0.916
0.848
0.736
0.660
0.656
0.642
0.700
0.844
0.812
0.738
0.710
0.672
0.652
0.686
0.724
0.798
0.808
0.800
0.780
0.722
0.682
0.668
0.624
0.668
0.694
0.820
0.850
0.830
0.818
0.790
0.762
0.698
0.670
0.652
0.698
0.844
0.810
0.816
0.832
0.810
0.798
0.840
0.864
0.882
0.892
0.826
0.858
0.836
0.814
0.810
0.826
0.866
0.830
0.842
0.820
0.774
0.798
0.840
0.852
0.798
0.782
0.798
0.794
0.762
0.790
0.802
0.774
0.774
0.780
0.820
0.816
0.850
0.852
0.836
0.868
0.888
0.878
0.828
0.792
0.782
0.820
0.862
0.836
0.810
0.846
0.866
0.798
0.710
0.780
0.760
0.724
0.744
0.756
0.872
0.820
0.846
0.846
0.804
0.860
0.892
0.880
0.880
0.886
0.794
0.826
0.848
0.930
0.936
0.920
0.820
0.786
0.798
0.828
0.776
0.714
0.710
0.732
0.792
0.922
0.924
0.874
0.864
0.800
0.824
0.848
0.870
0.882
0.836
0.800
0.780
0.838
0.870
0.896
0.886
0.808
0.778
0.758
0.836
0.886
0.916
0.910
0.838
0.810
0.790
0.760
0.784
0.766
0.718
0.718
0.768
0.828
0.890
0.914
0.898
0.830
0.774
0.772
0.790
0.844
0.884
0.892
0.898
0.884
0.868
0.776
0.794
0.832
0.832
0.906
0.958
0.984
0.970
0.988
0.978
0.948
0.902
0.854
0.800
0.744
0.674
0.680
0.678
0.684
0.764
0.806
0.860
0.870
0.894
0.890
0.850
0.804
0.748
0.740
0.770
0.834
0.870
0.836
0.714
0.710
0.694
0.704
0.774
0.814
0.830
0.810
0.790
0.814
0.874
0.926
0.938
0.940
0.928
0.902
0.854
0.816
0.834
0.886
0.870
0.760
0.812
0.824
0.874
0.920
0.872
0.780
0.786
0.810
0.838
0.840
0.850
0.888
0.892
0.892
0.928
0.946
0.856
0.850
0.794
0.732
0.678
0.674
0.638
0.674
0.738
0.728
0.734
0.760
0.820
0.762
0.766
0.754
0.702
0.714
0.722
0.744
0.768
0.774
0.788
0.790
0.780
0.722
0.710
0.722
0.786
0.852
0.916
0.918
0.890
0.826
0.744
0.670
0.658
0.634
0.632
0.686
0.738
0.798
0.860
0.862
0.904
0.934
0.960
0.972
0.888
0.882
0.862
0.812
0.834
0.898
0.944
0.960
0.888
0.882
0.930
0.964
0.942
0.918
0.906
0.870
0.804
0.828
0.878
0.934
0.878
0.836
0.892
0.884
0.876
0.852
0.820
0.818
0.800
0.764
0.774
0.816
0.866
0.796
0.810
0.810
0.828
0.844
0.804
0.816
0.820
0.778
0.794
0.870
0.898
0.906
0.920
0.958
0.968
0.900
0.908
0.868
0.854
0.896
0.872
0.836
0.856
0.882
0.922
0.892
0.888
0.848
0.788
0.798
0.834
0.902
0.920
0.882
0.866
0.826
0.782
0.746
0.696
0.654
0.650
0.670
0.712
0.786
0.782
0.806
0.836
0.822
0.802
0.794
0.780
0.784
0.766
0.706
0.656
0.612
0.592
0.586
0.600
0.672
0.664
0.736
0.744
0.770
0.784
0.744
0.696
0.688
0.682
0.690
0.684
0.682
0.674
0.648
0.628
0.622
0.604
0.586
0.586
0.582
0.594
0.606
0.610
0.620
0.644
0.664
0.660
0.646
0.666
0.622
0.614
0.616
0.620
0.602
0.594
0.602
0.638
0.670
0.636
0.658
0.662
0.668
0.650
0.660
0.684
0.706
0.728
0.762
0.770
0.726
0.676
0.688
0.704
0.660
0.652
0.682
0.712
0.812
0.824
0.824
0.776
0.768
0.756
0.768
0.714
0.696
0.658
0.654
0.668
0.708
0.752
0.752
0.734
0.738
0.754
0.754
0.744
0.750
0.702
0.680
0.650
0.616
0.634
0.640
0.688
0.744
0.760
0.748
0.712
0.678
0.642
0.644
0.664
0.714
0.746
0.820
0.850
0.832
0.858
0.868
0.832
0.730
0.714
0.688
0.654
0.646
0.680
0.842
0.824
0.872
0.842
0.872
0.878
0.894
0.850
0.810
0.746
0.716
0.690
0.710
0.718
0.774
0.708
0.738
0.734
0.812
0.834
0.868
0.872
0.828
0.740
0.732
0.744
0.762
0.740
0.788
0.794
0.832
0.846
0.748
0.726
0.688
0.644
0.634
0.718
0.754
0.850
0.872
0.812
0.838
0.826
0.772
0.744
0.754
0.752
0.790
0.844
0.890
0.912
0.914
0.848
0.846
0.850
0.840
0.872
0.912
0.898
0.912
0.792
0.814
0.788
0.780
0.850
0.890
0.900
0.856
0.842
0.854
0.866
0.794
0.798
0.836
0.894
0.850
0.758
0.740
0.706
0.786
0.882
0.954
0.956
0.926
0.912
0.880
0.894
0.928
0.838
0.842
0.914
0.904
0.878
0.886
0.834
0.808
0.772
0.794
0.836
0.836
0.846
0.872
0.820
0.750
0.774
0.806
0.886
0.934
0.850
0.848
0.876
0.912
0.896
0.804
0.816
0.832
0.816
0.838
0.804
0.730
0.718
0.718
0.754
0.840
0.906
0.946
0.958
0.912
0.800
0.778
0.770
0.746
0.772
0.874
0.926
0.898
0.838
0.786
0.794
0.846
0.894
0.750
0.780
0.770
0.744
0.700
0.664
0.644
0.522
0.698
0.594
0.600
0.604
0.652
0.746
0.792
0.736
0.790
0.806
0.832
0.810
0.722
0.662
0.660
0.658
0.726
0.782
0.838
0.858
0.844
0.826
0.744
0.738
0.758
0.860
0.948
0.948
0.926
0.882
0.848
0.806
0.776
0.732
0.674
0.670
0.702
0.788
0.894
0.828
0.834
0.792
0.750
0.702
0.684
0.688
0.684
0.658
0.656
0.664
0.670
0.726
0.754
0.760
0.766
0.756
0.756
0.776
0.790
0.754
0.712
0.694
0.742
0.796
0.826
0.852
0.886
0.912
1.028
0.572
0.760
0.532
0.232
0.726
0.710
0.356
0.382
0.726
0.736
0.680
0.656
0.652
0.660
0.674
0.724
0.744
0.708
0.696
0.676
0.648
0.718
0.836
0.898
0.884
0.872
0.862
0.844
0.776
0.738
0.762
0.798
0.876
0.912
0.910
0.838
0.846
0.776
0.728
0.746
0.746
0.768
0.758
0.732
0.664
0.654
0.660
0.690
0.684
0.714
0.794
0.900
0.884
0.848
0.880
0.900
0.928
0.906
0.924
0.944
0.960
0.906
0.942
0.960
0.908
0.880
0.786
0.752
0.728
0.754
0.834
0.876
0.780
0.780
0.828
0.816
0.800
0.826
0.744
0.710
0.668
0.668
0.682
0.706
0.682
0.692
0.700
0.752
0.816
0.874
0.818
0.752
0.760
0.816
0.854
0.818
0.858
0.886
0.916
0.876
0.884
0.874
0.912
0.872
0.896
0.930
0.936
0.874
0.898
0.882
0.902
0.894
0.872
0.800
0.810
0.854
0.886
0.912
0.954
0.938
0.902
0.830
0.756
0.752
0.790
0.854
0.882
0.826
0.850
0.920
0.930
0.904
0.928
0.836
0.760
0.762
0.786
0.794
0.826
0.822
0.836
0.832
0.826
0.822
0.764
0.786
0.724
0.444
0.582
0.880
0.868
0.944
0.828
0.818
0.814
0.768
0.732
0.678
0.658
0.644
0.674
0.696
0.766
0.804
0.772
0.778
0.786
0.792
0.800
0.808
0.810
0.746
0.736
0.758
0.814
0.890
0.932
0.746
0.904
0.788
0.750
0.736
0.738
0.784
0.840
0.826
0.798
0.770
0.708
0.668
0.622
0.624
0.644
0.750
0.872
0.784
0.842
0.890
0.902
0.866
0.888
0.846
0.798
0.724
0.646
0.660
0.654
0.714
0.832
0.908
0.904
0.934
0.898
0.872
0.856
0.736
0.690
0.654
0.684
0.888
0.922
0.944
0.952
0.958
0.902
0.872
0.844
0.840
0.866
0.900
0.906
0.886
0.830
0.814
0.824
0.874
0.940
0.964
0.902
0.906
0.918
0.878
0.852
0.880
0.852
0.802
0.864
0.848
0.824
0.794
0.708
0.688
0.654
0.658
0.682
0.710
0.726
0.692
0.732
0.746
0.836
0.810
0.746
0.706
0.690
0.710
0.724
0.834
0.854
0.788
0.764
0.760
0.792
0.814
0.826
0.820
0.780
0.720
0.720
0.750
0.770
0.834
0.918
0.908
0.878
0.804
0.786
0.784
0.808
0.722
0.692
0.566
0.384
0.820
0.764
0.724
0.696
0.676
0.658
0.638
0.620
0.622
0.630
0.626
0.662
0.678
0.718
0.740
0.728
0.712
0.712
0.734
0.756
0.780
0.760
0.780
0.818
0.824
0.742
0.728
0.754
0.808
0.858
0.768
0.696
0.682
0.700
0.816
0.912
0.900
0.868
0.766
0.738
0.724
0.712
0.702
0.724
0.812
0.828
0.860
1.784
0.848
0.846
0.834
0.776
0.788
0.794
0.764
0.760
0.778
0.832
0.844
0.848
0.778
1.500
0.752
0.796
0.848
0.840
0.830
0.798
0.750
0.704
0.702
0.708
0.724
0.848
0.940
0.928
0.896
0.836
0.738
0.686
0.658
0.652
0.658
0.668
0.736
0.822
0.812
0.794
0.708
0.666
0.642
0.330
0.290
0.612
0.614
0.650
0.740
0.832
0.820
0.782
0.746
0.726
0.696
0.678
0.708
0.686
0.720
0.810
0.912
0.832
0.824
0.830
0.774
0.818
0.860
0.798
0.808
0.824
0.850
0.864
0.880
0.764
0.460
0.304
0.700
0.672
0.250
0.462
0.698
0.686
0.364
0.198
0.924
0.832
0.820
0.996
0.400
0.662
0.898
0.424
0.644
0.696
0.808
0.842
0.836
0.798
0.694
0.674
0.660
0.672
0.748
0.746
0.708
0.712
0.752
0.814
0.828
0.842
0.850
0.834
0.816
0.824
1.942
0.594
0.514
0.356
0.828
0.832
1.668
0.780
0.734
0.708
0.706
0.666
0.684
0.978
0.462
0.738
1.578
0.774
1.380
0.372
0.386
0.678
0.670
0.724
1.224
0.654
0.708
0.754
0.768
0.778
0.798
0.234
0.574
0.758
0.734
0.714
0.726
0.706
0.772
0.902
0.936
0.852
0.850
0.826
0.758
0.756
0.808
0.772
0.810
0.854
0.880
0.874
0.838
0.750
0.736
0.706
0.672
0.646
1.662
0.904
0.954
0.954
0.974
0.970
0.896
0.866
0.854
0.858
0.838
0.806
0.800
0.746
0.690
0.702
0.732
0.822
0.874
0.892
0.884
0.868
0.838
0.776
0.796
0.818
0.868
0.900
0.890
0.802
0.782
0.816
0.826
0.790
0.786
0.792
0.812
0.808
0.744
0.682
0.674
0.702
0.776
0.878
0.892
1.680
0.782
0.694
0.658
0.632
0.610
0.616
0.630
0.652
0.656
0.660
0.696
0.736
0.798
0.846
0.868
0.816
0.796
0.756
0.772
0.782
0.728
0.712
0.698
0.938
0.964
0.930
0.948
0.882
0.856
0.858
0.882
0.858
0.890
0.896
0.828
0.816
0.832
0.850
0.884
0.864
0.778
0.760
0.734
0.696
0.692
0.716
0.806
0.806
0.764
0.750
0.744
0.772
0.808
0.814
0.812
0.810
0.788
0.750
0.744
0.742
0.760
0.812
0.832
0.850
0.862
0.878
0.798
0.786
0.818
0.910
0.906
0.942
0.928
0.928
0.906
0.846
0.772
0.770
0.850
0.922
0.962
0.960
0.958
0.924
0.952
0.922
0.908
0.954
1.008
1.022
0.986
0.850
0.810
0.810
0.858
0.882
0.800
0.760
0.794
0.802
0.832
0.868
0.900
0.910
0.918
0.866
0.798
0.828
0.896
0.984
1.002
0.952
0.846
0.758
0.732
0.718
0.728
0.776
0.812
0.804
0.774
0.762
0.790
0.814
0.810
0.810
0.836
0.902
0.932
0.932
0.896
0.822
0.758
0.744
0.766
0.790
0.842
0.870
0.904
0.920
0.916
0.904
0.886
0.904
0.964
0.970
0.968
0.970
0.954
0.928
0.856
0.862
0.954
1.056
1.056
1.028
0.968
0.908
0.860
0.790
0.300
0.410
0.708
0.740
0.912
0.890
0.884
0.916
0.924
0.930
0.902
0.880
0.864
0.850
0.812
0.794
0.804
0.854
0.956
0.994
0.982
0.988
0.966
0.906
0.776
0.734
0.652
0.696
0.684
0.720
0.766
0.782
0.804
0.816
0.824
0.852
0.866
0.896
0.926
0.966
0.962
0.926
0.836
0.768
0.760
0.790
0.830
0.888
0.910
0.892
0.880
0.860
0.792
0.772
0.764
0.762
0.804
0.820
0.804
0.758
0.758
0.760
0.796
0.872
0.814
0.774
0.764
0.780
0.784
0.820
0.852
0.856
0.824
0.756
0.714
0.694
0.688
0.728
0.800
0.858
0.846
0.836
0.818
0.762
0.712
0.738
0.812
0.834
0.818
0.790
0.824
0.824
0.752
0.706
0.712
0.736
0.822
0.774
0.768
0.794
0.836
0.878
0.892
0.854
0.844
0.850
0.882
0.904
0.898
0.880
0.856
0.870
0.904
0.958
0.980
0.976
0.908
0.848
0.838
0.842
0.852
0.890
0.954
0.970
0.898
0.850
0.804
0.778
0.748
0.674
0.688
0.740
0.964
0.950
0.984
0.926
0.896
0.824
0.804
0.802
0.828
0.786
0.680
0.626
0.628
0.638
0.706
0.868
0.838
0.862
0.854
0.762
0.716
0.664
0.628
0.608
0.620
0.644
0.768
0.892
0.850
0.864
0.856
0.880
0.922
0.964
0.990
0.990
0.934
0.900
0.932
0.938
0.868
0.850
0.826
0.764
0.818
0.880
0.912
0.880
0.892
0.924
0.948
0.858
0.874
0.946
0.980
0.982
0.992
0.996
0.978
0.974
0.958
0.950
0.946
0.974
0.988
1.008
0.988
0.882
0.872
0.880
0.892
0.838
0.852
0.762
0.708
0.656
0.656
0.652
0.668
0.664
0.672
0.694
0.704
0.708
0.716
0.694
0.686
0.672
0.646
0.648
0.656
0.670
0.722
0.744
0.808
0.854
0.858
0.884
0.902
0.846
0.794
0.782
0.778
0.762
0.710
0.692
0.706
0.750
0.766
0.746
0.768
0.798
0.826
0.828
0.828
0.850
0.858
0.854
0.878
0.868
0.836
0.804
0.790
0.768
0.818
0.890
0.936
0.890
0.874
0.856
0.888
0.798
0.758
0.748
0.734
0.776
0.832
0.806
0.810
0.860
0.886
0.864
0.836
0.850
0.858
0.878
0.858
0.906
0.926
0.938
0.910
0.950
0.966
0.970
0.970
0.962
0.908
0.916
0.938
0.906
0.948
0.982
0.954
0.920
0.920
0.922
0.908
0.912
0.882
0.780
0.728
0.670
0.640
0.638
0.696
0.752
0.776
0.720
0.736
0.772
0.818
0.850
0.886
0.912
0.940
0.938
0.924
0.896
0.854
0.920
1.006
0.988
0.990
1.010
1.000
0.950
0.918
0.896
0.914
0.904
0.914
0.904
0.876
0.886
0.914
0.938
0.906
0.980
1.024
0.976
0.974
0.960
0.884
0.862
0.862
0.876
0.826
0.898
0.968
1.000
0.964
0.960
0.966
0.952
0.928
0.984
1.028
1.024
0.990
0.956
0.874
0.798
0.790
0.874
0.960
0.974
0.952
0.926
0.896
0.792
0.726
0.726
0.806
0.810
0.914
0.940
0.960
0.950
0.884
0.912
0.952
0.978
0.966
0.964
1.014
1.010
1.026
0.932
0.924
0.942
0.994
0.970
0.956
0.944
0.884
0.784
0.684
0.704
0.706
0.800
0.956
0.970
0.974
0.950
0.888
0.888
0.868
0.894
0.876
0.838
0.762
0.742
0.764
0.810
0.850
0.870
0.862
0.858
0.866
0.854
0.832
0.826
0.826
0.818
0.826
0.820
0.756
0.700
0.670
0.666
0.640
0.638
0.678
0.792
0.862
0.860
0.874
0.874
0.862
0.856
0.850
0.840
0.846
0.854
0.868
0.882
0.916
0.930
0.940
0.946
0.958
0.908
0.788
0.730
0.662
0.676
0.746
0.804
0.784
0.698
0.690
0.690
0.662
0.658
0.688
0.816
0.902
0.862
0.832
0.848
0.822
0.810
0.834
0.898
0.916
0.916
0.852
0.780
0.732
0.702
0.702
0.760
0.868
0.804
0.862
0.910
0.896
0.846
0.852
0.824
0.788
0.772
0.774
0.746
0.788
0.804
0.824
0.860
0.794
0.818
0.770
0.810
0.842
0.830
0.822
0.814
0.798
0.782
0.690
0.686
0.676
0.666
0.748
0.872
0.926
0.874
0.902
0.874
0.890
0.890
0.852
0.844
0.858
0.872
0.864
0.928
0.998
0.908
0.924
0.918
0.910
0.920
0.866
0.760
0.710
0.700
0.744
0.852
0.864
0.862
0.426
0.464
0.886
0.884
0.842
0.798
0.806
0.834
0.846
0.830
0.868
0.946
0.950
0.970
0.952
0.894
0.402
0.264
1.026
0.806
0.818
0.852
0.910
0.838
0.840
0.854
0.838
0.784
0.798
0.836
0.842
0.856
0.846
0.846
0.776
0.784
0.826
0.844
0.796
1.580
0.864
0.876
0.820
0.820
0.844
0.872
0.894
1.788
0.754
0.718
0.728
0.752
0.758
0.820
0.960
0.968
0.864
0.812
0.826
0.840
0.834
0.768
0.752
0.416
0.318
0.810
0.944
0.950
0.956
0.930
0.842
0.832
0.868
0.864
0.856
0.858
0.884
0.954
0.978
0.920
0.916
0.898
0.804
0.766
0.782
0.840
0.908
0.970
0.952
0.814
0.786
0.796
0.890
0.902
1.004
1.042
0.978
0.928
0.950
0.852
0.868
0.840
0.778
0.772
0.818
0.790
0.856
0.968
0.972
0.910
0.892
0.908
0.944
0.950
0.926
0.922
0.888
0.860
0.876
0.962
1.042
0.998
1.018
1.028
0.966
0.948
0.944
0.922
0.904
0.892
0.858
0.808
0.818
0.856
0.902
0.890
0.830
0.832
0.838
0.860
0.838
0.882
0.900
0.902
0.850
0.866
0.876
0.896
0.910
0.918
0.926
0.922
0.908
0.924
0.966
0.918
0.888
0.824
0.802
0.802
0.866
0.866
0.918
0.954
0.946
0.946
0.922
0.916
0.856
0.864
0.888
0.910
0.936
0.936
0.916
0.884
0.882
0.846
0.814
0.772
0.698
0.738
0.778
0.880
0.842
0.854
0.986
1.038
1.054
0.978
0.954
0.928
0.904
0.902
0.866
0.860
0.884
0.956
1.046
1.084
1.096
1.064
1.000
1.054
1.110
1.104
0.998
0.986
1.018
0.974
1.020
1.022
0.968
0.982
0.946
0.906
0.894
0.924
0.844
0.862
0.950
0.454
0.468
0.848
0.862
0.880
0.896
0.908
0.912
0.890
0.882
0.870
0.882
0.904
0.924
0.932
0.906
0.848
0.760
0.716
0.710
0.710
0.756
0.772
0.730
0.668
0.654
0.650
0.644
0.650
0.672
0.690
0.696
0.708
0.694
0.676
0.702
0.710
0.762
0.802
0.792
0.796
0.782
0.790
0.804
0.812
0.818
0.812
0.846
0.792
0.766
0.820
0.898
0.952
0.860
0.862
0.876
0.784
0.760
0.776
0.766
0.720
0.708
0.680
0.730
0.822
0.826
0.834
0.838
0.826
0.834
0.852
0.864
0.888
0.894
0.900
0.834
0.850
0.856
0.798
0.796
0.852
0.826
0.798
0.800
0.750
0.746
0.810
0.904
0.912
0.880
0.780
0.742
0.744
0.746
0.818
0.884
0.890
0.870
0.870
0.870
0.860
0.824
0.796
0.764
0.804
0.906
0.922
0.898
0.914
0.924
0.888
0.782
0.710
0.682
0.696
0.734
0.822
0.884
0.894
0.924
0.890
0.852
0.794
0.772
0.776
0.794
0.840
0.856
0.854
0.842
0.874
0.896
0.910
0.888
0.890
0.914
0.934
0.942
0.992
0.976
1.000
0.992
0.900
0.816
0.812
0.868
0.908
0.858
0.764
0.736
0.654
0.756
0.712
0.720
0.714
0.718
0.292
0.366
0.636
0.658
0.642
0.714
0.228
0.362
0.610
0.612
0.614
0.610
0.608
0.618
0.638
0.678
0.700
0.706
0.700
0.692
0.678
0.676
0.684
0.704
0.768
0.844
0.936
0.922
0.876
0.936
1.000
1.050
0.904
0.762
0.752
0.764
0.928
1.030
0.914
0.930
0.804
0.792
0.840
0.908
0.988
0.994
0.924
0.844
0.850
0.946
1.004
0.980
1.042
0.972
1.038
1.074
1.042
1.014
1.000
0.892
0.250
0.640
0.202
0.468
0.712
0.684
0.682
0.662
0.646
0.638
0.628
0.620
0.622
0.622
0.624
0.664
0.772
0.846
0.266
0.564
0.650
0.280
0.766
0.844
0.804
0.784
0.846
0.868
0.818
0.720
0.678
0.390
0.278
0.710
0.814
0.746
0.826
0.766
0.312
0.438
0.718
0.742
0.758
0.778
0.748
0.736
0.720
0.706
0.720
0.760
0.806
0.876
0.850
0.778
0.762
0.404
0.348
0.796
0.352
0.374
0.812
0.834
0.800
0.756
0.698
0.678
0.682
0.670
0.650
0.618
0.672
0.564
0.626
0.640
0.644
0.648
0.642
0.634
0.620
0.618
0.616
0.624
0.636
0.644
0.650
0.670
0.682
0.648
0.680
0.718
0.724
0.742
0.900
0.896
0.810
0.730
0.736
0.752
0.818
0.784
0.824
0.924
0.912
0.758
0.732
0.756
0.832
0.858
0.898
0.862
0.848
0.852
0.858
0.860
0.878
0.918
0.830
0.884
0.986
1.018
0.950
0.950
0.934
0.870
0.870
0.852
0.812
0.876
0.962
0.940
0.990
0.980
0.850
0.824
0.818
0.796
0.790
0.854
0.958
0.988
0.888
0.794
0.780
0.806
0.846
0.876
0.804
0.796
0.800
0.832
0.798
0.870
0.930
0.992
0.946
0.942
0.960
0.984
0.996
0.980
0.930
0.948
0.984
1.042
0.984
0.984
1.016
1.034
0.962
1.006
1.044
1.070
0.984
0.966
0.984
0.992
0.998
0.930
0.826
0.850
0.924
0.970
0.926
0.980
1.048
1.012
1.014
0.990
0.944
0.898
0.932
1.018
1.084
1.106
1.076
1.000
0.898
0.800
0.912
1.016
1.000
1.046
0.942
1.000
1.040
1.040
1.002
0.930
0.926
0.960
0.910
0.998
1.056
0.972
1.004
1.032
1.052
1.004
0.904
0.958
1.012
1.036
0.996
1.028
1.074
1.050
0.992
0.874
0.868
0.940
1.010
1.022
0.964
0.916
0.970
1.018
1.046
0.960
0.950
0.946
0.852
0.886
0.958
1.010
1.004
0.998
0.962
0.852
0.722
0.692
0.694
0.688
0.688
0.696
0.702
0.778
0.946
0.982
0.996
0.912
0.782
0.748
0.786
0.874
0.936
0.958
0.934
0.968
0.996
0.996
0.944
0.942
0.926
0.904
0.986
1.068
1.128
1.098
1.046
1.030
1.018
1.002
1.016
1.012
1.008
0.974
0.942
0.978
0.948
0.856
0.842
0.862
0.900
0.888
0.866
0.830
0.726
0.708
0.696
0.678
0.762
0.826
0.920
0.956
0.944
0.924
0.894
0.846
0.812
0.764
0.720
0.676
0.666
0.696
0.810
0.930
0.868
0.876
0.896
0.884
0.842
0.758
0.736
0.730
0.746
0.740
0.788
0.806
0.842
0.824
0.808
0.788
0.776
0.788
0.806
0.858
0.862
0.868
0.840
0.830
0.820
0.760
0.732
0.774
0.812
0.766
0.806
0.872
0.798
0.814
0.834
0.806
0.790
0.790
0.788
0.752
0.788
0.818
0.842
0.814
0.840
0.792
0.756
0.730
0.734
0.798
0.812
0.792
0.828
0.880
0.898
0.866
0.842
0.816
0.798
0.716
0.720
0.724
0.728
0.930
0.962
0.952
0.836
0.818
0.812
0.852
0.866
0.880
0.810
0.826
0.842
0.802
0.772
0.816
0.876
0.894
0.886
0.938
0.916
0.826
0.826
0.810
0.850
0.896
0.776
0.778
0.814
0.966
1.000
0.970
0.922
0.878
0.812
0.740
0.668
0.658
0.640
0.654
0.810
0.868
0.852
0.820
0.848
0.836
0.810
0.756
0.706
0.672
0.658
0.614
0.606
0.606
0.612
0.598
0.602
0.608
0.650
0.808
0.840
0.886
0.864
0.916
0.970
0.894
0.806
0.906
0.946
0.964
0.942
0.900
0.820
0.708
1.324
0.658
0.682
0.684
0.682
0.678
0.654
0.642
0.640
0.638
0.664
0.680
0.692
0.686
0.640
0.626
0.622
0.644
0.702
0.798
0.850
0.868
0.888
0.714
0.680
0.628
0.370
0.268
0.614
0.606
0.624
0.766
0.784
0.776
0.728
0.744
0.718
0.752
0.760
0.806
0.836
0.834
0.816
0.788
0.710
0.718
0.748
0.804
0.832
0.794
0.786
0.802
0.838
0.824
0.828
0.832
0.826
0.810
0.824
0.816
0.788
0.738
0.712
0.728
0.778
0.862
0.896
0.920
0.922
0.888
0.850
0.818
0.760
0.718
0.666
0.698
0.786
0.930
0.870
0.884
0.812
0.698
0.698
0.680
0.698
0.746
0.794
0.256
0.560
0.826
0.490
0.308
0.366
0.408
0.750
0.452
0.284
0.708
0.676
0.706
0.760
0.872
0.822
0.802
0.828
0.834
0.846
0.850
0.852
0.844
0.828
0.836
0.820
0.762
0.762
0.720
0.720
0.880
0.936
0.902
0.908
0.930
0.932
0.880
0.834
0.788
0.282
0.488
0.752
0.722
0.760
0.798
0.814
0.806
0.798
0.778
0.750
0.760
0.772
0.872
0.912
0.896
0.860
0.820
0.786
1.020
0.424
0.678
0.686
0.724
0.778
0.792
0.808
0.782
0.696
0.662
0.652
0.642
0.726
0.650
0.844
0.860
0.842
0.756
0.718
0.714
0.702
0.676
0.650
0.650
0.670
0.704
0.774
0.850
0.900
0.888
0.814
0.720
0.690
0.700
0.716
0.688
0.754
0.728
0.692
0.672
0.670
0.690
0.748
0.952
0.960
0.970
0.948
0.844
0.736
0.666
0.664
0.680
0.728
0.762
0.840
0.936
0.944
0.976
0.938
0.534
0.344
0.678
0.744
0.718
0.710
0.704
0.714
0.718
0.716
0.766
0.800
0.840
1.058
0.676
0.852
0.836
0.844
1.716
0.576
0.316
0.846
1.662
0.726
0.692
0.676
0.668
0.656
0.660
0.656
0.628
0.624
0.604
0.606
0.608
0.618
0.636
0.630
0.636
0.668
0.712
0.696
0.694
0.702
0.742
0.800
0.822
0.810
0.768
0.750
0.756
0.774
0.798
0.874
0.992
0.990
0.934
0.866
0.824
0.796
0.724
0.690
0.674
0.666
0.656
0.626
0.634
0.618
0.606
0.598
0.610
0.390
0.238
0.720
0.668
0.654
0.656
0.678
0.674
0.672
0.676
0.678
0.670
0.660
0.676
0.686
0.668
0.646
0.694
0.734
0.750
0.728
0.884
0.814
0.832
0.826
0.786
0.766
0.738
0.726
0.708
0.716
0.706
0.706
0.708
0.718
0.748
0.760
0.776
0.770
0.762
0.748
0.736
0.718
0.710
0.716
0.732
0.750
0.772
0.760
0.688
0.654
0.622
0.608
0.594
0.586
0.574
0.572
0.630
0.614
0.612
0.630
0.702
0.684
0.654
0.638
0.632
0.614
0.600
0.608
0.614
0.612
0.610
0.596
0.600
0.630
0.676
0.752
0.822
0.834
0.810
0.812
0.832
0.804
0.760
0.722
0.712
0.746
0.786
0.790
0.754
0.720
0.684
0.660
0.648
0.240
0.390
0.634
0.650
0.640
0.684
0.822
0.970
0.954
1.010
1.036
0.954
0.874
0.886
0.908
0.898
0.870
0.810
0.758
0.718
0.684
0.662
0.694
0.770
0.958
0.840
0.848
0.838
0.214
0.346
0.286
0.800
0.716
0.660
0.648
0.622
0.590
0.600
0.608
0.632
0.652
0.670
0.676
0.670
0.654
0.642
0.632
0.622
0.596
0.606
0.588
0.604
0.640
0.676
0.684
0.684
0.706
0.756
0.802
0.782
0.804
0.812
0.740
0.722
0.698
0.704
0.752
0.804
0.808
0.780
0.688
0.682
0.656
0.666
0.650
0.652
0.698
0.728
0.712
0.688
0.676
0.678
0.694
0.684
0.722
0.674
0.722
0.676
0.656
0.660
0.670
0.724
0.750
0.742
0.670
0.656
0.630
0.622
0.618
0.626
0.622
0.616
0.598
0.596
0.584
0.580
0.586
0.590
0.590
0.604
0.666
0.694
0.754
0.816
0.850
0.826
0.712
0.652
0.650
0.676
0.736
0.646
0.644
0.632
0.628
0.624
0.614
0.604
0.594
0.586
0.576
0.572
0.564
0.560
0.562
0.570
0.590
0.694
0.726
0.704
0.674
0.650
0.628
0.596
0.584
0.566
0.580
0.594
0.626
0.650
0.632
0.710
0.866
0.852
0.810
0.834
0.864
0.918
0.918
0.904
0.886
0.886
0.898
0.922
0.922
0.912
0.874
0.848
0.804
0.744
0.738
0.714
0.768
0.838
0.834
0.736
0.666
0.614
0.604
0.588
0.574
0.558
0.562
0.582
0.692
0.788
0.814
0.858
0.850
0.788
0.752
0.690
0.654
0.644
0.666
0.662
0.654
0.628
0.610
0.636
0.652
0.684
0.722
0.812
0.780
0.786
0.752
0.798
0.924
0.946
0.928
0.868
0.748
0.704
0.674
0.676
0.814
0.822
0.894
0.866
0.890
0.922
0.920
0.972
0.972
0.936
0.822
0.834
0.898
0.900
0.902
0.906
0.906
0.886
0.888
0.930
0.952
0.962
0.960
0.944
0.870
0.826
0.916
0.970
0.902
0.834
0.814
0.826
0.826
0.870
0.912
0.924
0.884
0.846
0.808
0.844
0.912
0.930
0.826
0.748
0.702
0.672
0.638
0.622
0.608
0.602
0.632
0.738
0.848
0.844
0.762
0.796
0.784
0.708
0.670
0.708
0.820
0.874
0.854
0.844
0.818
0.818
0.820
0.800
0.808
0.796
0.756
0.866
0.880
0.898
0.854
0.846
0.770
0.726
0.684
0.644
0.628
0.634
0.682
0.746
0.774
0.812
0.838
0.840
0.824
0.818
0.812
0.826
0.838
0.814
0.824
0.858
0.810
0.888
0.924
0.804
0.776
0.800
0.896
0.812
0.814
0.780
0.736
0.658
0.636
0.624
0.612
0.598
0.606
0.758
0.858
0.876
0.928
0.960
0.928
0.920
0.792
0.738
0.746
0.690
0.712
0.802
0.778
0.820
0.730
0.708
0.708
0.694
0.700
0.712
0.708
0.714
0.784
0.898
0.846
0.848
0.858
0.866
0.866
0.848
0.830
0.814
0.792
0.796
0.796
0.788
0.790
0.728
0.708
0.742
0.830
0.848
0.852
0.818
0.790
0.766
0.742
0.726
0.712
0.702
0.674
0.678
0.696
0.730
0.754
0.776
0.786
0.750
0.704
0.668
0.642
0.630
0.630
0.626
0.648
0.686
0.696
0.686
0.696
0.740
0.798
0.842
0.848
0.836
0.808
0.760
0.714
0.678
0.666
0.670
0.652
0.654
0.662
0.666
0.654
0.640
0.626
0.608
0.606
0.614
0.668
0.766
0.812
0.746
0.692
0.706
0.682
0.706
0.642
0.644
0.620
0.612
0.630
0.728
0.800
0.828
0.800
0.770
0.760
0.704
0.700
0.746
0.794
0.830
0.844
0.822
0.820
0.804
0.784
0.766
0.730
0.752
0.782
0.822
0.870
0.886
0.886
0.860
0.836
0.788
0.778
0.756
0.750
0.854
0.892
0.792
0.770
0.794
0.846
0.860
0.862
0.864
0.838
0.830
0.860
0.866
0.900
0.922
0.922
0.950
0.972
1.008
1.024
0.994
0.978
0.950
0.908
0.830
0.788
0.798
0.834
0.824
0.756
0.756
0.796
0.802
0.812
0.848
0.842
0.806
0.810
0.842
0.878
0.876
0.850
0.890
0.908
0.938
0.938
0.956
0.916
0.858
0.774
0.748
0.794
0.864
0.870
0.802
0.738
0.716
0.700
0.740
0.798
0.894
0.946
0.896
0.874
0.854
0.796
0.732
0.700
0.676
0.652
0.644
0.646
0.656
0.860
0.846
0.870
0.832
0.724
0.690
0.676
0.682
0.706
0.704
0.712
0.704
0.736
0.766
0.768
0.752
0.764
0.892
0.922
0.846
0.764
0.730
0.714
0.718
0.758
0.814
0.744
0.732
0.738
0.754
0.768
0.716
0.668
0.646
0.656
0.660
0.676
0.672
0.692
0.714
0.806
0.864
0.876
0.874
0.860
0.846
0.780
0.716
0.670
0.644
0.638
0.664
0.642
0.648
0.724
0.902
0.848
0.788
0.700
0.638
0.616
0.602
0.586
0.596
0.692
0.790
0.844
0.876
0.784
0.738
0.738
0.806
0.948
0.794
0.732
0.864
0.956
0.964
0.946
0.892
0.830
0.738
0.642
0.628
0.612
0.628
0.702
0.816
0.828
0.862
0.870
0.770
0.720
0.686
0.644
0.638
0.638
0.668
0.662
0.658
0.642
0.624
0.636
0.628
0.644
0.630
0.638
0.648
0.650
0.640
0.646
0.636
0.638
0.640
0.662
0.674
0.696
0.700
0.736
0.796
0.822
0.792
0.782
0.742
0.718
0.690
0.718
0.818
0.838
0.810
0.854
0.896
0.918
0.898
0.788
0.748
0.724
0.724
0.772
0.848
0.878
0.868
0.874
0.912
0.932
0.922
0.914
0.898
0.886
0.874
0.874
0.872
0.822
0.768
0.736
0.750
0.680
0.718
0.752
0.904
0.898
0.890
0.920
0.890
0.834
0.796
0.750
0.756
0.778
0.828
0.848
0.848
0.854
0.824
0.828
0.820
0.832
0.814
0.806
0.854
0.918
0.918
0.910
0.828
0.800
0.818
0.838
0.860
0.858
0.846
0.856
0.848
0.844
0.824
0.828
0.838
0.874
0.906
0.918
0.912
0.896
0.912
0.886
0.862
0.824
0.802
0.798
0.848
0.918
0.832
0.764
0.710
0.678
0.706
0.232
0.466
0.656
0.734
0.772
0.742
0.702
0.660
0.680
0.688
0.766
0.830
0.848
0.844
0.836
0.828
0.824
0.852
0.888
0.934
0.936
0.908
0.832
0.852
0.814
0.842
0.884
0.912
0.908
0.902
0.896
0.898
0.900
0.768
0.708
0.688
0.692
0.890
0.918
0.890
0.918
0.898
0.818
0.762
0.712
0.668
0.680
0.698
0.722
0.770
0.292
0.478
0.738
0.682
0.702
0.686
0.706
0.672
0.654
0.658
0.664
0.662
0.664
0.662
0.678
0.686
0.666
0.660
0.632
0.616
0.632
0.650
0.614
0.622
0.642
0.630
0.284
0.348
0.616
0.614
0.614
0.614
0.624
0.622
0.604
0.594
0.602
0.598
0.598
0.590
0.596
0.580
0.588
0.588
0.578
0.568
0.554
0.556
0.630
0.452
0.242
0.398
0.736
0.616
0.656
0.650
0.212
0.454
0.564
0.780
0.644
0.618
0.586
0.618
0.650
0.688
0.678
0.724
0.676
0.706
0.688
0.652
0.638
0.664
0.308
0.446
0.702
0.796
0.518
0.882
0.648
0.680
0.698
0.616
0.662
0.654
0.672
0.642
0.648
0.654
0.632
0.674
0.726
0.850
0.868
0.932
0.968
1.006
0.960
0.942
0.996
1.050
0.996
0.944
0.918
1.014
1.060
1.084
0.988
0.896
0.878
0.934
0.834
0.832
0.790
0.840
0.888
0.888
0.886
0.908
0.830
0.858
0.894
0.882
1.040
1.180
1.142
1.078
0.984
0.970
1.020
1.044
1.006
0.976
0.922
0.834
0.814
0.898
0.932
0.950
0.856
0.994
1.090
1.046
0.998
0.900
0.832
0.804
1.000
0.948
0.958
1.088
1.178
1.132
1.108
1.052
1.088
1.138
1.126
1.108
1.094
1.072
1.096
1.090
1.074
1.118
1.150
1.000
0.962
1.100
1.174
1.120
1.210
1.178
0.994
0.950
0.950
0.980
1.070
1.108
1.038
1.006
0.990
1.012
1.046
1.018
0.896
0.902
0.884
0.934
1.042
1.042
1.002
0.916
0.888
0.870
0.890
0.910
0.886
0.800
0.868
0.920
0.976
0.964
0.958
0.918
0.854
0.808
0.830
0.842
0.922
0.954
0.916
0.800
0.790
0.842
1.016
1.038
0.964
0.904
0.830
0.906
1.026
0.884
0.912
1.004
1.080
1.066
1.072
1.068
0.922
0.958
1.036
0.966
0.950
0.972
1.002
1.028
1.068
1.066
1.046
1.010
0.880
0.912
1.056
1.138
1.130
1.196
1.120
0.940
0.872
0.922
0.984
1.024
1.030
0.974
0.920
0.852
0.828
0.812
0.878
1.046
1.100
1.080
1.010
0.902
0.884
0.958
0.984
1.042
1.038
1.020
0.992
0.954
0.886
0.920
1.010
1.092
1.072
1.034
1.012
0.970
0.934
0.936
0.830
0.840
0.928
0.822
0.798
0.794
1.032
1.050
1.046
1.082
1.120
1.118
1.076
1.048
1.056
1.132
1.162
1.168
1.136
1.132
1.110
1.064
1.004
1.020
1.002
0.960
0.830
0.814
0.856
0.838
0.216
0.602
0.802
0.802
0.852
0.924
0.894
0.914
0.936
0.992
1.004
1.030
0.984
0.986
0.852
0.810
0.862
0.940
0.944
0.974
1.004
0.984
0.980
0.924
0.838
0.864
0.930
1.022
1.044
1.026
0.914
0.914
0.964
0.978
0.968
1.008
1.042
1.048
1.006
0.828
0.782
0.798
0.962
1.068
1.112
1.012
0.972
0.980
0.982
0.992
0.980
0.868
0.780
0.726
0.752
1.084
1.102
1.128
1.110
1.042
0.994
0.912
0.834
0.818
0.908
1.068
1.072
0.838
0.744
0.730
0.768
0.954
1.036
1.030
0.986
0.964
0.910
0.894
0.878
0.898
0.882
0.832
0.824
0.902
0.936
1.038
1.058
0.954
0.918
0.886
0.856
0.844
0.824
0.848
0.822
0.838
0.872
0.810
0.814
0.834
0.890
0.968
0.954
0.910
0.914
0.834
0.810
1.164
0.478
0.546
0.578
0.622
0.624
0.596
0.590
0.590
0.584
0.576
0.564
0.566
0.564
0.574
0.566
0.590
0.590
0.592
0.610
0.644
0.674
0.692
0.716
0.728
0.738
0.702
0.664
0.708
0.718
0.724
0.732
0.718
0.688
0.634
0.636
0.632
0.644
0.648
0.650
0.634
0.632
0.606
0.586
0.592
0.584
0.584
0.588
0.582
0.584
0.582
0.590
0.586
0.584
0.578
0.586
0.604
0.604
0.594
0.606
0.594
0.604
0.600
0.618
0.654
0.616
0.620
0.622
0.624
0.640
0.654
0.640
0.626
0.626
0.644
0.640
0.624
0.616
0.628
0.628
0.622
0.628
0.642
0.644
0.656
0.650
0.640
0.634
0.640
0.672
0.680
0.674
0.656
0.646
0.652
0.698
0.750
0.796
0.800
0.796
0.800
0.758
0.718
0.684
0.678
0.666
0.668
0.682
0.696
0.724
0.804
0.818
0.714
0.632
0.654
0.622
0.608
0.598
0.580
0.580
0.578
0.584
0.656
0.738
0.738
0.802
0.820
0.886
0.856
0.826
0.738
0.830
0.942
0.978
0.990
0.882
0.860
0.842
0.862
0.882
0.948
0.954
0.978
0.960
0.930
0.872
0.888
0.850
0.872
0.886
0.858
0.884
0.838
0.882
0.860
0.838
0.808
0.856
0.856
0.852
0.838
0.820
0.840
0.836
0.824
0.788
0.820
0.822
0.802
0.806
0.814
0.804
0.842
0.826
0.832
0.820
0.752
0.726
0.744
0.858
0.880
0.814
0.758
0.722
0.696
0.706
0.754
0.930
0.970
0.944
0.902
0.842
0.784
0.740
0.750
0.846
0.936
0.972
0.996
1.014
0.980
0.874
0.772
0.708
0.728
0.724
0.956
0.964
0.960
0.952
0.870
0.904
0.704
0.734
0.700
0.726
0.944
0.864
0.916
0.968
0.988
0.984
1.024
1.008
1.044
1.044
1.016
1.046
1.046
1.044
1.122
1.174
1.146
1.054
1.060
1.076
1.082
1.062
1.024
0.934
0.916
0.868
0.832
0.866
0.840
0.892
0.964
0.902
0.794
0.790
0.796
0.796
0.856
0.920
0.930
0.914
0.928
0.906
0.908
0.814
0.784
0.808
0.960
1.030
1.060
1.034
1.090
1.106
1.038
1.008
0.996
0.924
0.972
0.984
1.002
1.044
1.074
0.998
0.994
1.020
1.012
0.902
0.894
0.876
0.882
0.916
0.928
0.848
0.798
0.714
0.744
0.824
1.022
0.978
0.966
0.960
0.988
1.022
1.050
1.014
0.972
1.018
1.010
0.986
0.940
0.916
0.844
0.754
0.780
0.846
0.862
0.832
0.812
0.814
0.838
0.862
0.910
0.962
1.016
1.034
1.026
1.016
0.990
0.988
0.968
0.992
1.052
1.040
1.088
1.088
1.070
1.018
0.982
0.900
0.796
0.756
0.756
0.800
0.932
0.948
0.944
0.904
0.786
0.720
0.686
0.692
0.776
0.898
0.954
0.874
0.236
0.706
0.906
0.826
0.782
0.932
0.534
0.828
0.808
0.830
0.722
0.736
0.728
0.716
0.730
0.744
0.734
0.300
0.362
0.632
0.680
0.696
0.752
0.778
0.762
0.772
0.726
0.690
0.670
0.304
0.362
0.624
0.646
0.352
0.264
0.620
1.990
0.706
0.720
0.722
0.684
0.644
0.262
0.460
0.486
0.578
0.566
0.564
0.562
0.562
0.574
0.582
0.602
0.578
0.284
0.286
0.566
0.246
0.314
0.562
0.556
0.568
0.576
0.554
0.558
0.550
0.552
0.544
0.540
0.538
0.542
0.536
0.534
0.530
0.530
0.532
0.260
0.260
0.530
0.530
0.298
0.216
0.514
0.512
0.514
0.508
0.512
0.512
0.504
0.512
0.504
0.502
0.502
0.502
0.490
0.490
0.316
0.232
0.440
0.494
0.484
0.494
0.484
0.488
0.276
0.204
0.480
0.484
0.490
0.474
0.476
0.482
0.472
0.480
0.474
0.504
0.248
0.346
0.312
0.462
0.466
0.472
0.460
0.464
0.450
0.458
0.460
0.448
0.464
0.434
0.448
0.240
0.204
0.450
0.438
0.444
0.438
0.398
0.482
0.466
0.406
0.438
0.442
0.410
0.454
0.436
0.438
0.444
0.426
0.432
0.426
0.436
0.430
0.430
0.430
0.428
0.428
0.434
0.430
0.430
0.434
0.424
0.444
0.430
0.430
0.446
0.432
0.438
0.472
0.440
0.414
0.440
0.450
0.466
0.438
0.436
0.454
0.446
0.450
0.456
0.458
0.706
0.200
0.476
0.448
0.474
0.532
0.424
0.478
0.478
0.492
0.486
0.482
0.484
0.488
0.484
0.482
0.488
0.468
0.478
0.476
0.476
0.474
0.460
0.488
0.470
0.502
0.450
0.480
1.966
0.490
0.508
0.562
0.224
0.238
0.576
0.462
0.518
1.536
0.514
0.502
0.248
1.298
0.458
0.490
0.202
0.326
0.436
1.524
0.492
0.508
0.518
0.530
0.514
0.562
0.594
0.392
1.472
0.230
0.228
0.484
0.492
0.500
0.506
1.640
0.498
0.522
0.314
0.704
0.514
0.534
0.316
0.436
0.730
0.510
0.502
0.524
0.700
0.322
0.510
0.510
0.516
0.516
0.494
0.504
0.208
0.340
0.492
0.508
0.506
0.494
0.534
0.502
0.510
0.498
0.500
0.496
0.508
0.500
1.012
0.506
0.502
0.514
0.464
0.484
0.496
0.510
0.542
0.584
0.612
0.578
0.580
0.586
0.596
0.600
1.110
0.288
0.818
0.576
0.588
0.646
0.676
0.890
0.866
0.776
0.692
0.662
0.652
0.744
0.640
0.626
0.666
0.796
0.880
0.726
0.628
0.618
0.652
0.704
1.018
0.952
0.940
0.776
0.710
0.646
0.660
1.004
0.962
0.880
0.838
0.948
1.026
0.938
0.904
0.870
0.872
0.790
0.810
0.896
0.394
0.556
0.970
1.072
1.064
2.072
1.868
0.820
0.774
0.732
1.090
1.086
1.148
1.114
1.056
0.942
0.852
0.858
0.930
0.960
0.972
0.912
0.778
0.718
0.640
0.658
0.690
0.828
0.884
0.806
0.724
0.714
0.732
0.762
0.718
1.024
0.966
0.994
1.052
0.998
1.002
1.002
0.974
0.966
1.062
1.038
0.894
0.820
1.038
0.522
0.814
0.324
0.648
0.582
0.434
0.938
0.818
0.788
0.698
0.644
1.008
0.986
0.870
0.860
0.904
0.980
0.944
0.982
1.040
1.008
1.010
1.018
0.980
0.976
0.974
0.970
0.972
1.020
1.026
0.960
0.876
0.916
0.984
0.988
0.962
1.006
1.006
0.980
0.912
0.922
0.976
1.024
0.982
0.908
0.890
0.914
0.956
0.916
0.874
0.928
1.016
1.004
1.058
1.038
0.958
0.968
1.000
1.026
1.008
1.000
0.984
1.002
0.942
0.976
0.934
0.990
0.950
0.848
0.930
0.998
0.948
0.928
0.928
0.914
0.906
0.862
0.844
0.888
0.930
0.966
0.936
0.904
0.902
0.934
0.928
0.976
1.032
0.994
0.972
0.918
0.882
0.888
0.938
1.038
1.076
1.048
1.002
0.920
0.880
0.892
1.050
1.082
1.082
0.910
0.852
0.860
1.026
0.992
0.962
0.972
0.978
0.958
0.976
1.050
1.086
1.098
1.026
1.002
1.016
0.974
0.968
1.058
1.132
1.020
1.002
0.978
1.014
1.098
0.986
0.882
0.868
0.938
1.026
0.970
0.924
0.896
0.810
0.804
0.800
0.830
0.778
0.776
0.820
0.976
1.008
0.998
0.970
0.948
0.944
0.948
0.948
0.846
0.758
0.688
0.662
0.718
0.776
0.952
0.928
0.976
0.998
0.990
0.928
0.866
0.802
0.664
0.660
0.672
0.696
0.960
0.992
1.058
0.986
0.930
0.844
0.810
0.826
1.036
0.990
0.950
0.920
0.890
0.922
0.950
0.968
0.850
0.824
0.812
0.908
0.984
0.990
0.910
0.886
0.896
0.898
0.820
0.816
0.822
0.914
0.992
0.994
0.936
0.826
0.736
0.738
0.748
0.724
0.794
0.806
0.726
0.742
0.836
1.042
0.980
0.964
0.864
0.776
0.742
0.730
0.734
0.704
0.716
0.690
0.714
0.710
0.702
0.740
0.782
0.906
0.952
1.028
0.616
0.672
0.676
0.660
0.724
0.808
0.882
0.824
0.836
0.850
0.766
0.738
0.722
0.778
0.984
0.984
0.968
0.890
0.834
0.978
0.948
0.936
0.970
0.952
0.938
0.946
0.966
0.928
0.920
0.928
1.010
1.068
1.060
1.014
0.960
0.916
0.942
0.992
1.046
1.036
0.984
0.860
0.840
0.884
0.954
0.976
0.810
0.768
0.780
0.882
0.826
0.866
0.988
1.056
1.068
1.070
0.966
0.796
0.722
0.758
1.134
0.980
0.360
0.688
0.700
0.358
1.022
0.952
0.962
0.444
0.496
0.834
0.748
0.876
1.088
1.078
1.108
1.020
1.024
1.036
1.006
0.994
0.836
0.714
0.672
0.682
0.888
0.954
0.960
1.002
0.966
0.878
0.812
0.750
0.710
0.666
0.670
0.700
0.726
0.230
0.406
0.646
0.634
0.618
0.606
0.608
0.588
0.586
0.562
0.566
0.560
0.554
0.554
0.546
0.546
0.542
0.544
0.544
0.562
0.572
0.576
0.586
0.590
0.594
0.616
0.614
0.632
0.654
0.648
0.594
0.622
0.628
0.628
0.624
0.622
0.594
0.612
0.548
0.570
0.582
0.576
0.592
0.590
0.588
0.584
0.586
0.594
0.582
0.586
0.592
0.580
0.590
0.604
0.616
0.632
0.626
0.616
0.596
0.602
0.604
0.616
0.626
0.630
0.622
0.674
0.682
0.712
0.750
0.790
0.760
0.730
0.694
0.652
0.642
0.634
0.650
0.688
0.734
0.766
0.778
0.618
0.642
0.664
0.644
0.708
0.700
0.204
0.504
0.734
0.710
0.676
0.666
0.694
0.662
0.698
0.700
0.666
0.640
0.652
0.656
0.692
0.756
0.832
0.800
0.680
0.658
0.638
0.676
0.814
0.810
0.764
0.782
0.768
0.818
0.852
0.840
0.888
0.900
0.890
0.858
0.796
0.740
0.694
0.768
0.916
0.930
0.952
1.002
1.016
0.902
0.858
0.866
0.852
0.896
0.882
0.912
0.968
0.974
0.888
0.862
0.838
0.828
0.772
0.766
0.736
0.800
0.858
0.970
0.978
1.004
0.978
0.958
0.832
0.802
0.824
0.868
0.904
0.804
0.780
0.778
0.744
0.706
0.760
0.880
0.854
0.792
0.750
0.740
0.782
0.826
0.876
0.918
0.944
0.944
0.880
0.838
0.856
0.884
0.964
1.028
1.016
0.994
0.966
0.916
0.894
0.812
0.782
0.810
0.966
1.074
1.046
1.038
0.932
0.894
0.860
0.834
0.858
0.932
0.884
0.786
0.784
0.792
0.834
0.906
0.946
0.964
0.924
0.884
0.818
0.736
0.698
0.654
0.754
1.004
0.990
1.024
0.972
1.018
0.954
0.904
0.894
0.902
0.982
0.962
1.028
1.038
1.000
0.826
0.802
0.820
0.872
0.910
0.902
0.820
0.846
0.872
0.922
0.926
0.902
0.808
0.726
0.698
0.708
0.786
0.900
0.880
0.804
0.738
0.748
0.782
0.794
0.786
0.722
0.694
0.680
0.668
0.708
0.740
0.800
0.772
0.782
0.750
0.706
0.690
0.652
0.626
0.638
0.626
0.642
0.244
0.420
0.646
0.666
0.674
0.646
0.658
0.676
0.682
0.738
0.748
1.080
0.932
0.606
0.602
0.592
0.592
0.624
0.650
0.698
0.764
0.788
0.820
0.850
0.888
0.906
0.932
0.998
1.076
1.048
1.000
0.910
0.926
1.032
1.832
1.872
0.928
0.902
1.612
0.710
0.722
0.786
0.870
0.908
0.898
0.860
0.758
0.696
0.638
0.640
0.676
0.756
0.924
0.906
0.960
1.014
0.996
1.656
0.704
0.668
0.662
0.682
0.702
0.758
0.916
0.926
0.980
0.952
0.982
1.012
0.950
0.952
0.966
0.908
0.964
1.010
0.942
1.006
1.016
0.956
1.010
1.030
0.964
0.984
1.036
1.050
1.076
1.102
1.098
1.094
1.096
1.074
1.116
1.094
1.046
1.032
1.056
1.004
0.986
0.994
0.942
0.952
0.978
1.002
0.996
0.960
0.914
0.924
0.928
0.948
0.968
1.010
1.008
0.932
0.930
0.924
0.888
0.902
0.958
0.996
1.014
0.984
0.920
0.798
0.704
0.694
0.662
0.690
0.668
0.668
0.666
0.670
0.658
0.642
0.632
0.622
0.596
0.598
0.598
0.604
0.630
0.666
0.704
0.728
0.714
0.686
0.672
0.724
0.752
0.796
0.736
0.678
0.686
0.740
0.724
0.382
0.364
1.744
0.870
0.856
0.868
0.536
0.382
0.882
0.858
0.838
1.572
0.846
0.944
0.972
0.972
1.000
1.026
1.016
0.976
0.960
0.980
0.962
0.956
0.856
0.792
0.814
0.860
0.908
0.930
0.920
0.904
0.862
0.842
0.814
0.804
0.824
0.822
0.864
0.924
0.954
0.964
0.940
0.896
0.858
0.856
0.874
0.862
0.850
0.836
0.848
0.898
0.882
0.862
0.774
0.770
0.786
0.872
0.876
0.886
0.866
0.840
0.836
0.840
0.862
0.896
0.932
0.934
0.918
1.678
0.742
0.702
1.252
0.652
0.704
0.772
0.830
0.840
1.142
0.602
0.980
1.058
0.546
0.764
0.694
0.658
0.648
0.680
0.784
0.892
0.920
0.930
0.930
0.900
0.850
0.842
0.856
0.852
0.864
0.890
0.934
0.930
0.864
0.794
0.768
1.564
0.762
0.724
0.680
0.652
0.660
0.666
0.710
0.764
0.730
0.726
0.738
0.766
0.802
0.816
0.822
1.528
0.718
1.284
0.358
0.716
0.790
0.780
0.806
1.724
0.914
0.932
1.042
0.872
0.920
0.950
0.962
0.972
0.970
0.958
0.942
0.946
0.926
0.918
0.926
0.936
0.924
0.918
0.992
0.810
0.842
0.824
0.830
0.844
0.868
0.892
0.930
0.910
0.856
0.796
0.768
0.758
0.800
0.738
0.660
0.672
0.664
0.664
0.686
0.732
0.776
0.802
0.808
0.818
0.836
0.846
0.852
0.856
0.874
0.884
0.862
0.784
0.782
0.824
0.936
0.866
0.786
0.748
0.720
0.732
0.756
0.804
0.820
0.800
0.812
0.834
0.826
0.826
0.874
0.904
0.902
0.852
0.854
0.832
0.780
0.758
0.806
1.778
0.852
0.834
0.782
0.716
1.966
0.674
0.732
0.774
0.780
0.806
0.796
0.732
0.732
0.700
0.738
0.884
0.906
0.922
0.932
0.872
0.762
0.682
1.150
0.284
0.324
1.058
0.888
0.934
0.984
1.050
1.040
1.046
1.014
0.856
0.870
0.874
0.882
0.906
0.904
0.852
0.820
0.830
0.884
0.964
1.018
1.006
1.016
0.992
0.966
0.966
0.964
0.968
0.978
0.958
0.972
0.896
0.808
0.746
0.760
0.894
0.878
0.916
0.946
0.954
0.960
0.950
0.920
0.888
0.870
0.884
0.908
0.858
0.864
0.906
0.968
0.984
0.888
0.828
0.808
0.824
0.776
0.798
0.810
0.782
0.784
0.794
0.710
0.686
0.674
0.678
0.694
0.736
0.778
0.856
0.870
0.866
0.844
0.780
0.768
0.810
0.852
0.926
0.934
0.950
0.942
0.914
0.910
0.898
0.902
0.864
0.842
0.828
0.834
0.882
0.938
0.952
0.958
0.928
0.844
0.862
0.896
0.952
0.966
0.974
0.962
0.968
0.932
0.916
0.828
0.798
0.844
0.914
0.952
0.956
0.956
0.922
0.926
0.908
0.884
0.842
0.836
0.850
0.878
0.906
0.916
0.926
0.904
0.746
1.396
0.684
0.646
0.630
0.620
0.624
0.632
0.634
0.632
0.616
0.616
0.610
0.622
0.644
0.692
0.734
0.746
0.758
0.764
0.770
0.724
0.698
0.652
0.638
0.654
0.702
0.708
0.754
0.720
0.722
0.752
0.814
0.834
0.804
0.752
0.726
0.708
0.700
0.702
0.724
0.740
0.804
0.848
0.886
0.934
0.910
0.976
0.940
0.930
0.924
0.940
1.736
0.766
0.800
0.896
0.946
0.918
1.866
0.832
0.742
0.690
0.626
0.640
0.642
0.676
0.848
0.878
0.906
0.942
0.950
0.938
0.888
0.898
0.912
0.888
0.874
0.848
0.832
0.836
0.876
0.920
0.968
0.944
0.912
0.898
0.848
0.866
0.890
0.972
1.070
0.974
0.904
0.930
0.872
0.894
0.884
0.704
1.582
0.732
0.696
0.672
0.636
0.644
0.276
0.350
0.616
0.602
0.622
0.598
0.612
0.620
0.632
0.646
0.640
0.644
0.700
0.668
0.700
0.692
0.676
0.672
0.658
0.650
0.632
0.644
0.636
0.626
0.624
0.618
0.612
0.598
0.594
0.594
0.594
0.592
0.588
0.570
0.580
0.570
0.568
0.560
0.572
0.474
0.648
0.556
0.560
0.566
0.566
0.566
0.560
0.564
0.568
0.562
0.566
0.560
0.566
0.562
1.682
0.558
0.558
1.692
0.564
0.570
0.288
0.280
0.560
0.560
0.540
0.596
0.508
0.200
0.368
0.746
0.438
0.644
0.638
0.638
0.620
0.608
0.602
0.608
0.550
0.562
0.564
0.556
0.560
0.580
0.604
0.632
0.644
0.614
0.618
0.630
0.632
0.662
0.724
0.792
0.738
0.704
0.708
0.732
0.752
0.736
0.702
0.674
0.640
0.634
0.650
0.702
0.884
0.944
0.956
0.980
0.882
0.816
0.738
0.702
0.250
0.424
0.710
0.772
0.758
0.764
0.764
0.792
0.772
0.716
0.700
0.690
0.742
0.242
0.292
0.340
0.408
0.468
0.918
0.818
1.316
0.302
0.490
0.352
0.482
0.482
0.866
0.750
0.760
0.768
0.888
0.944
0.950
0.964
0.848
0.854
0.866
0.890
0.878
0.798
0.746
0.772
0.826
0.884
0.920
0.940
0.920
0.940
0.980
1.018
1.020
0.990
0.946
0.852
0.856
0.902
0.798
0.822
0.864
0.802
0.850
0.902
0.920
0.904
0.954
0.992
1.026
0.998
0.980
0.880
0.864
0.872
0.922
0.844
0.814
0.818
1.040
1.036
1.084
1.042
1.032
0.976
0.918
0.972
1.064
1.046
0.878
0.886
0.926
0.968
0.932
0.966
1.004
0.864
0.912
1.026
1.100
1.094
1.052
0.898
0.860
0.892
1.066
1.178
1.148
1.028
1.028
1.026
0.894
0.902
0.928
0.982
0.928
0.938
1.010
1.026
0.924
0.894
0.806
0.836
0.880
0.930
0.930
0.882
0.820
0.796
0.764
0.748
0.858
0.988
1.014
0.994
0.960
0.894
0.832
0.838
0.924
1.012
1.068
1.080
1.010
1.020
1.044
1.052
1.030
0.982
0.996
0.958
0.856
0.846
0.882
0.882
0.952
0.952
0.932
0.890
0.796
0.736
0.750
0.808
0.894
0.874
0.940
0.910
0.886
0.804
0.754
0.762
0.860
0.814
0.772
0.788
1.044
1.034
1.076
1.032
1.058
1.014
0.998
1.004
1.018
0.984
0.932
0.970
1.040
1.070
0.986
0.968
1.006
1.052
1.006
1.030
1.072
1.076
0.986
1.006
1.022
0.942
0.972
1.018
0.936
0.996
1.018
0.992
0.874
0.836
0.872
0.918
0.922
0.844
0.810
0.850
0.912
0.980
1.026
1.070
1.084
1.062
1.082
1.094
1.098
1.124
1.160
1.144
1.138
1.174
1.180
1.130
1.150
1.164
1.064
1.124
1.160
1.000
0.942
0.952
0.996
1.044
1.148
1.150
0.556
0.458
0.852
0.834
0.930
1.020
1.088
1.096
1.112
1.096
1.104
1.016
1.032
1.026
1.048
1.050
0.986
0.990
1.006
0.910
0.782
0.784
0.816
0.938
0.910
0.926
0.884
0.758
0.718
0.682
0.672
0.810
0.798
0.924
0.944
0.964
0.966
0.766
0.336
0.436
0.798
0.738
0.700
0.676
0.718
0.864
0.914
0.918
0.924
0.908
0.926
0.940
0.976
1.034
1.054
1.062
1.068
1.046
1.028
0.902
0.858
0.850
0.982
1.038
0.982
0.862
0.748
0.764
0.762
0.948
0.902
0.954
0.986
1.008
0.996
0.934
0.894
0.838
0.812
0.822
0.768
0.780
0.906
1.072
0.994
0.990
1.004
1.056
1.082
1.064
0.994
0.776
0.734
0.690
0.782
1.038
0.942
0.922
0.978
1.034
1.044
0.970
0.928
0.824
0.792
0.842
0.888
0.938
1.046
1.080
0.896
0.784
0.718
0.662
0.642
0.638
0.688
0.946
0.930
0.898
0.862
0.890
0.974
0.970
0.830
0.716
0.700
0.740
0.848
0.844
0.826
0.882
0.892
0.962
1.014
1.048
1.044
0.944
0.898
0.926
0.976
0.862
0.810
0.778
0.890
0.944
0.852
0.856
0.894
0.858
0.848
0.882
0.906
0.856
0.838
0.834
0.782
0.768
0.724
0.746
0.820
0.824
0.816
0.804
0.808
0.798
0.808
0.754
0.736
0.842
0.814
0.798
0.756
0.764
0.806
0.846
0.810
0.784
0.800
0.908
0.968
0.838
0.810
0.794
0.732
0.720
0.738
0.856
0.782
0.750
0.808
0.882
0.906
0.898
0.858
0.764
0.728
0.706
0.710
0.690
0.664
0.690
0.714
0.826
0.830
0.820
0.798
0.820
0.826
0.836
0.752
0.740
0.710
0.710
0.718
0.736
0.728
0.686
0.650
0.624
0.614
0.602
0.588
0.584
0.586
0.704
0.856
0.786
0.824
0.808
0.766
0.664
0.648
0.640
0.644
0.646
0.604
0.662
0.694
0.836
0.852
0.840
0.790
0.724
0.712
0.760
0.846
0.748
0.694
0.660
0.796
0.930
0.914
0.920
0.894
0.836
0.842
0.866
0.878
0.868
0.840
0.748
0.724
0.754
0.756
0.862
0.802
0.760
0.750
0.718
0.738
0.716
0.730
0.690
0.740
0.738
0.744
0.774
0.638
0.684
0.632
0.622
0.604
0.594
0.598
0.698
0.746
0.848
0.742
0.716
0.670
0.636
0.630
0.660
0.710
0.744
0.742
0.694
0.658
0.626
0.614
0.618
0.640
0.632
0.614
0.588
0.602
0.600
0.658
0.766
0.828
0.780
0.796
0.762
0.260
0.436
0.648
0.624
0.634
0.744
0.816
0.820
0.802
0.798
0.800
0.822
0.812
0.788
0.838
0.910
0.912
0.892
0.864
0.802
0.774
0.842
0.812
0.776
0.692
0.670
0.628
0.654
0.792
0.864
0.874
0.898
0.862
0.762
0.708
0.682
0.710
0.880
0.912
0.892
0.852
0.798
0.724
0.700
0.666
0.652
0.684
0.774
0.880
0.834
0.752
0.658
0.630
0.600
0.580
0.578
0.604
0.784
0.832
0.910
0.876
0.746
0.700
0.698
0.686
0.730
0.708
0.740
0.796
0.798
0.676
0.638
0.614
0.598
0.612
0.638
0.626
0.672
0.688
0.708
0.738
0.710
0.658
0.616
0.604
0.586
0.574
0.564
0.564
0.568
0.586
0.610
0.640
0.666
0.694
0.670
0.638
0.620
0.594
0.604
0.656
0.714
0.754
0.746
0.684
0.678
0.702
0.808
0.874
0.816
0.828
0.818
0.790
0.856
0.856
0.886
0.920
0.914
0.886
0.798
0.728
0.674
0.692
0.714
0.752
0.848
0.874
0.892
0.872
0.838
0.806
0.804
0.724
0.702
0.678
0.636
0.638
0.618
0.650
0.708
0.778
0.752
0.670
0.698
0.686
0.684
0.664
0.646
0.604
0.590
0.578
0.566
0.564
0.570
0.586
0.624
0.674
0.764
0.736
0.742
0.742
0.692
0.626
0.592
0.572
0.556
0.546
0.544
0.548
0.728
0.846
0.894
0.832
0.886
0.898
0.914
0.848
0.702
0.634
0.632
0.564
0.606
0.604
0.738
0.740
0.832
0.896
0.840
0.778
0.706
0.828
0.850
0.856
0.736
0.740
0.730
0.816
0.916
0.928
0.890
0.856
0.786
0.714
0.672
0.674
0.760
0.886
0.902
0.932
0.928
0.936
0.932
0.880
0.760
0.684
0.662
0.596
0.612
0.634
0.756
0.746
0.652
0.658
0.646
0.672
0.934
0.910
0.880
0.954
0.958
0.922
0.856
0.804
0.772
0.896
0.964
0.992
0.954
0.912
0.890
0.858
0.856
0.866
0.840
0.922
1.024
1.006
0.950
0.800
0.740
0.700
0.756
0.780
0.756
0.766
0.888
0.874
0.870
0.852
0.762
0.720
0.678
0.686
0.794
1.018
0.924
0.844
0.820
0.802
0.890
0.886
0.860
0.818
0.812
0.882
0.928
0.818
0.736
0.672
0.658
0.632
0.628
0.666
0.998
0.984
1.024
1.012
0.972
0.944
0.922
0.886
0.884
0.908
0.726
0.724
0.690
0.796
0.970
0.954
0.856
0.792
0.750
0.726
0.810
0.934
0.996
0.960
0.832
0.760
0.794
0.854
0.870
0.866
0.862
0.848
0.850
0.830
0.790
0.796
0.862
0.886
0.862
0.848
0.772
0.718
0.730
0.764
0.792
0.774
0.742
0.722
0.686
0.688
0.688
0.700
0.714
0.748
0.792
0.828
0.816
0.836
0.834
0.732
0.718
0.718
0.776
0.810
0.872
0.814
0.740
0.704
0.670
0.646
0.660
0.706
0.760
0.812
0.820
0.822
0.806
0.794
0.784
0.790
0.810
0.816
0.776
0.758
0.808
0.858
0.882
0.878
0.846
0.814
0.776
0.740
0.710
0.692
0.684
0.696
0.750
0.858
0.884
0.884
0.892
0.898
0.920
0.934
0.940
0.954
0.854
0.776
0.766
0.744
0.850
0.934
0.996
0.970
0.940
0.940
0.944
1.000
0.980
0.934
0.916
0.938
1.002
0.992
0.822
0.784
0.776
0.832
0.912
0.960
0.952
0.902
0.890
0.870
0.804
0.796
0.768
0.746
0.716
0.680
0.708
0.758
0.802
0.824
0.828
0.810
0.744
0.768
0.768
0.762
0.726
0.730
0.764
0.758
0.772
0.802
0.840
0.822
0.760
0.710
0.702
0.704
0.736
0.748
0.822
0.904
0.908
0.892
0.890
0.864
0.850
0.852
0.856
0.840
0.786
0.838
0.898
0.892
0.790
0.744
0.770
0.768
0.798
0.798
0.750
0.736
0.730
0.770
0.806
0.810
0.794
0.760
0.396
0.282
0.660
0.624
0.608
0.592
0.588
0.568
0.572
0.560
0.562
0.556
0.554
0.552
0.550
0.546
0.538
0.534
0.534
0.528
0.534
0.544
0.548
0.274
0.264
0.548
0.548
0.568
0.606
0.668
0.650
0.692
0.636
0.594
0.592
0.584
0.588
0.604
0.626
0.612
0.594
0.580
0.580
0.578
0.588
0.618
0.630
0.634
0.628
0.668
0.670
0.674
0.654
0.642
0.636
0.630
0.630
0.620
0.610
0.592
0.582
0.572
0.576
0.590
0.608
0.610
0.612
0.614
0.642
0.684
0.694
0.652
0.618
0.614
0.648
0.664
0.670
0.740
0.752
0.718
0.686
0.642
0.624
0.634
0.582
0.604
0.634
0.700
0.768
0.808
0.776
0.738
0.700
0.678
0.680
0.686
0.804
0.868
0.728
0.684
0.658
0.700
0.840
0.904
0.920
0.920
0.878
0.844
0.802
0.758
0.738
0.728
0.734
0.774
0.846
0.872
0.926
0.918
0.876
0.762
0.704
0.682
0.676
0.692
0.788
0.822
0.932
2.560
0.846
0.848
0.790
0.734
0.678
0.640
0.630
0.688
0.764
0.882
0.928
0.950
0.978
0.970
0.882
0.762
0.778
0.810
0.898
0.884
0.752
0.724
0.744
0.892
0.946
0.892
0.916
0.896
0.906
0.918
0.952
0.966
0.932
0.864
0.848
0.782
0.760
2.478
0.986
0.934
0.824
0.854
0.848
0.796
0.740
0.716
0.672
0.696
0.794
0.882
0.896
0.922
0.834
0.784
0.862
0.872
0.864
0.862
0.868
0.816
0.818
0.860
0.910
0.966
0.956
0.876
0.832
0.852
0.876
0.890
0.884
0.838
0.814
0.830
0.858
0.888
0.850
0.876
0.838
0.774
0.716
0.698
0.744
0.886
0.884
0.934
0.938
0.964
0.938
0.816
0.772
0.746
0.838
0.516
0.242
0.758
0.850
0.930
0.828
0.738
0.654
0.306
0.366
0.654
0.672
0.760
0.826
0.830
0.246
0.514
0.722
0.736
0.712
0.218
0.436
0.660
0.644
0.636
0.626
0.640
0.618
0.612
0.592
0.606
0.598
0.594
0.588
0.580
0.588
0.570
0.568
0.582
0.558
0.604
0.600
0.612
0.628
0.614
0.606
0.608
0.592
0.584
0.584
0.580
0.588
0.602
0.620
0.622
0.642
0.662
0.676
0.664
0.636
0.638
0.618
0.600
0.612
0.598
0.596
0.610
0.618
0.624
0.618
0.600
0.598
0.584
0.574
0.576
0.572
0.566
0.562
0.560
0.554
0.550
0.556
0.564
0.580
0.602
0.626
0.644
0.648
0.646
0.642
0.616
0.606
0.636
0.658
0.708
0.488
0.220
0.678
0.692
0.696
0.772
0.826
0.746
0.736
0.754
0.824
0.832
0.836
0.808
0.732
0.664
0.712
0.986
1.000
0.968
0.910
0.900
0.922
0.856
0.860
0.936
0.904
0.874
0.792
0.804
0.996
0.978
0.886
0.760
0.750
0.798
0.928
0.978
0.954
0.926
0.836
0.742
0.732
0.728
0.746
0.862
1.108
1.026
1.002
0.818
0.762
0.738
0.860
0.946
0.894
0.870
0.920
1.016
1.018
0.998
0.860
0.768
0.724
0.808
1.098
1.050
1.010
0.864
0.796
0.772
0.806
0.962
1.014
0.864
0.824
0.872
0.946
0.864
0.920
0.928
0.900
0.866
0.862
0.838
0.874
0.942
0.980
0.920
1.008
1.072
1.020
0.982
0.958
0.918
0.840
0.834
0.994
0.944
0.930
0.908
0.834
0.870
0.930
0.966
0.972
0.854
0.802
0.824
0.842
0.972
0.930
0.920
0.898
0.926
0.920
0.924
0.896
0.894
0.876
0.864
0.774
0.756
0.764
0.740
0.712
0.686
0.392
0.364
0.476
0.546
0.944
0.910
0.872
0.840
0.850
0.816
0.772
0.740
0.764
0.756
0.734
0.794
0.898
0.636
0.358
0.854
0.866
0.814
0.852
0.878
0.832
0.782
0.768
0.824
0.898
0.948
0.946
0.884
0.796
0.734
0.700
0.696
0.670
0.672
0.740
0.846
0.932
0.864
0.840
0.278
0.514
0.736
0.712
0.702
0.708
0.694
0.714
0.714
0.758
0.756
0.752
0.750
0.732
0.698
0.674
0.660
0.686
0.672
0.666
0.652
0.630
0.628
0.628
0.628
0.650
0.648
0.682
0.696
0.722
0.728
0.756
0.738
0.722
0.682
0.662
0.638
0.652
0.652
0.658
0.666
0.656
0.666
0.670
0.678
0.682
0.686
0.690
0.674
0.680
0.680
0.666
0.654
0.644
0.646
0.646
0.658
0.656
0.648
0.656
0.660
0.660
0.658
0.656
0.646
0.666
0.684
0.662
0.668
0.652
0.648
0.634
0.624
0.622
0.644
0.678
0.730
0.708
0.684
0.676
0.668
0.662
0.652
0.662
0.642
0.620
0.632
0.622
0.620
0.616
0.628
0.626
0.620
0.684
0.720
0.722
0.782
0.756
0.712
0.680
0.664
0.668
0.674
0.704
0.730
0.726
0.704
0.684
0.644
0.642
0.634
0.634
0.636
0.682
0.686
0.714
0.742
0.732
0.674
0.668
0.650
0.646
0.700
0.764
0.716
0.738
0.672
0.666
0.676
0.678
0.702
0.698
0.724
0.712
0.730
0.728
0.714
0.688
0.648
0.636
0.624
0.612
0.608
0.620
0.718
0.736
0.710
0.692
0.700
0.686
0.702
0.802
0.842
0.852
0.820
0.750
0.698
0.660
0.634
0.618
0.622
0.644
0.714
0.804
0.846
0.858
0.900
0.838
0.782
0.426
0.302
0.664
0.650
0.632
0.616
0.608
0.646
0.696
0.712
0.786
0.806
0.786
0.750
0.716
0.708
0.702
0.680
0.672
0.664
0.660
0.648
0.650
0.664
0.660
0.682
0.674
0.682
0.664
0.670
0.672
0.676
0.656
0.650
0.648
0.644
0.636
0.636
0.628
0.624
0.630
0.626
0.626
0.636
0.640
0.646
0.628
0.638
0.654
0.672
0.640
0.644
0.638
0.632
0.656
0.702
0.690
0.656
0.672
0.674
0.700
0.716
0.656
0.672
0.682
0.690
0.652
0.650
0.624
0.630
0.634
0.674
0.754
0.720
0.692
0.738
0.778
0.908
0.882
0.772
0.748
0.724
0.704
0.688
0.700
0.712
0.702
0.726
0.754
0.812
0.794
0.796
0.752
0.744
0.718
0.690
0.664
0.658
0.666
0.686
0.734
0.746
0.700
0.710
0.710
0.704
0.674
0.662
0.666
0.694
0.684
0.688
0.702
0.722
0.758
0.704
0.690
0.682
0.664
0.672
0.712
0.746
0.808
0.784
0.836
0.818
0.736
0.740
0.746
0.764
0.782
0.786
0.756
0.736
0.744
0.752
0.786
0.846
0.830
0.814
0.792
0.726
0.736
0.784
0.884
0.796
0.756
0.698
0.706
0.692
0.702
0.714
0.718
0.700
0.690
0.674
0.630
0.648
0.630
0.300
0.292
0.624
0.590
0.592
0.592
0.594
0.596
0.598
0.594
0.594
0.586
0.626
0.544
0.594
0.604
0.630
0.656
0.662
0.678
0.696
0.666
0.670
0.690
0.686
0.678
0.658
0.674
0.620
0.662
0.638
0.678
0.770
0.812
0.768
0.768
0.784
0.824
0.820
0.806
0.774
0.770
0.730
0.722
0.740
0.812
0.832
0.746
0.720
0.706
0.706
0.684
0.642
0.632
0.604
0.596
0.598
0.608
0.660
0.736
0.828
0.818
0.790
0.728
0.688
0.202
0.464
0.642
0.626
0.630
0.634
0.664
0.696
0.678
0.678
0.660
0.654
0.636
0.620
0.620
0.614
0.610
0.610
0.644
0.696
0.688
0.670
0.712
0.694
0.712
1.338
0.638
0.634
0.620
0.594
0.584
0.576
0.564
0.564
0.566
0.578
0.598
0.616
0.624
0.618
0.598
0.600
0.608
0.614
0.638
0.646
0.658
0.646
0.614
0.582
0.568
0.558
0.566
0.600
0.668
0.676
0.658
0.622
0.610
0.602
0.598
0.596
0.602
0.602
0.600
0.596
0.584
0.580
0.564
0.574
0.566
0.568
0.596
0.636
0.648
0.696
0.720
0.704
0.654
0.636
0.616
0.626
0.650
0.652
0.632
0.616
0.618
0.622
0.600
0.598
0.606
0.622
0.648
0.700
0.784
0.770
0.760
0.700
0.642
0.626
0.616
0.650
0.656
0.684
0.716
0.768
0.808
0.764
0.652
0.640
0.612
0.244
0.384
0.654
0.660
0.658
0.656
0.650
0.666
0.712
0.772
0.782
0.812
0.780
0.798
0.874
0.928
1.138
0.470
1.052
0.574
0.844
0.742
0.882
0.920
0.956
0.908
0.830
0.774
0.750
0.720
0.692
0.708
0.868
0.872
0.916
0.918
0.934
0.896
0.936
0.950
0.904
0.918
0.926
0.860
0.874
0.852
0.964
0.908
0.916
0.916
0.890
0.856
0.900
0.994
1.016
0.992
0.950
0.966
0.990
1.020
1.006
1.006
0.868
0.842
0.848
0.884
0.854
0.798
0.732
0.686
0.660
0.664
0.672
0.644
0.704
0.702
0.652
0.738
0.724
0.756
0.760
0.668
0.726
0.746
0.712
0.742
0.756
0.816
0.846
0.762
0.842
0.670
0.690
0.654
0.616
0.596
0.590
0.584
0.580
0.586
0.580
0.592
0.606
0.654
0.736
0.806
0.804
0.804
0.796
0.808
0.786
0.764
0.838
0.924
0.966
0.952
0.888
0.884
0.906
0.844
0.848
0.764
0.728
0.730
0.748
0.754
0.728
0.726
0.704
0.754
0.716
0.754
0.762
0.760
0.742
0.712
0.722
0.722
0.734
0.780
0.822
0.846
0.832
0.850
0.836
0.808
0.770
0.804
0.864
0.932
0.850
0.776
0.730
0.812
0.892
0.946
1.000
0.974
0.842
0.836
0.808
0.752
0.692
0.680
0.730
0.860
0.934
0.938
0.924
0.846
0.818
0.878
1.000
1.146
1.116
1.082
1.090
1.080
0.910
0.932
0.956
1.056
0.988
0.920
0.968
0.958
0.886
0.922
0.868
0.830
0.806
0.826
0.774
0.780
0.782
0.798
0.766
0.776
0.798
0.852
0.890
0.882
0.894
0.862
0.814
0.866
0.812
0.782
0.852
0.870
0.794
0.816
0.838
0.828
0.854
0.908
0.948
0.948
0.940
0.920
0.914
0.910
0.928
0.908
0.862
0.914
0.916
0.992
1.070
0.976
0.988
0.974
0.938
0.966
0.976
0.924
0.912
0.936
0.934
0.912
0.900
0.892
0.880
0.822
0.892
1.000
1.076
0.998
1.020
0.968
0.904
0.884
0.956
0.960
0.846
0.788
0.760
0.790
0.744
0.728
0.732
0.730
0.716
0.682
0.660
0.650
0.636
0.656
0.686
0.724
0.766
0.752
0.724
0.724
0.728
0.740
0.784
0.812
0.688
0.778
0.258
0.410
0.420
0.296
0.746
0.790
0.804
0.804
0.778
0.768
0.754
0.750
0.836
0.790
0.824
0.804
0.218
0.586
0.770
0.744
0.766
0.724
0.684
0.684
0.654
0.634
0.626
0.620
0.608
0.608
0.604
0.610
0.598
0.590
0.584
0.590
0.616
0.648
0.650
0.684
0.670
0.692
0.734
0.666
0.312
0.578
0.822
0.828
0.822
0.742
0.692
0.640
0.622
0.610
0.616
0.626
0.662
0.658
0.680
0.774
0.782
0.806
0.824
0.852
0.754
0.688
0.674
0.676
0.710
0.848
0.866
0.854
0.778
0.742
0.754
0.788
0.842
0.910
0.908
0.800
0.770
0.752
0.746
0.716
0.766
0.806
0.876
0.876
0.872
0.818
0.758
0.754
0.782
0.828
0.874
0.886
0.918
1.022
1.068
1.018
0.946
0.962
0.918
0.952
0.908
0.824
0.760
0.772
0.824
0.846
0.816
0.822
0.860
0.910
0.940
0.904
0.918
0.908
0.812
0.790
0.914
0.946
0.890
0.916
0.914
0.946
0.958
0.898
0.910
0.890
0.856
0.882
0.928
0.832
0.856
0.866
0.812
0.852
0.900
0.820
0.868
0.910
0.846
0.870
0.962
1.038
1.058
1.026
0.974
0.912
0.914
1.008
1.094
1.084
1.020
1.000
0.952
0.908
0.930
0.990
1.048
1.194
1.252
1.224
1.154
1.040
1.060
1.070
1.072
1.030
1.042
1.146
1.108
1.036
0.980
0.920
0.838
0.894
0.898
0.884
0.886
0.836
0.758
0.708
0.692
0.684
0.724
0.772
0.786
0.716
0.682
0.658
0.690
0.966
0.996
0.976
0.998
0.996
0.980
0.944
0.988
0.934
0.876
0.868
0.892
0.946
0.924
0.942
0.916
0.882
0.950
1.016
1.080
1.012
1.076
1.116
1.112
1.064
1.026
1.024
1.062
1.136
1.134
1.114
1.090
1.084
1.048
0.976
0.856
0.880
0.882
0.882
0.782
0.776
0.742
0.728
0.710
0.672
0.666
0.702
0.746
0.832
0.812
0.800
0.870
0.962
1.022
1.084
1.032
1.006
0.932
0.880
0.844
0.870
0.828
0.900
1.010
1.044
1.014
0.974
0.912
0.790
0.698
0.600
0.642
0.622
0.658
0.704
0.764
0.790
0.768
0.764
0.748
0.742
0.700
0.662
0.632
0.610
0.614
0.654
0.682
0.720
0.744
0.824
0.820
0.830
0.856
0.850
0.862
0.854
0.884
0.854
0.870
0.924
0.898
0.824
0.818
0.880
0.822
0.768
0.746
0.718
0.750
0.730
0.700
0.730
0.878
0.858
0.878
0.928
0.924
0.914
0.886
0.878
0.844
0.840
0.872
0.886
0.860
0.824
0.844
0.854
0.834
0.800
0.768
0.784
0.740
0.754
0.796
0.840
0.900
0.886
0.886
0.926
0.930
0.922
0.904
0.864
0.764
0.698
0.666
0.698
0.704
0.722
0.784
0.926
0.846
0.796
0.784
0.770
0.718
0.728
0.734
0.748
0.776
0.754
0.760
0.778
0.760
0.712
0.732
0.820
0.932
0.852
0.892
0.898
0.846
0.796
0.708
0.692
0.664
0.654
0.686
0.780
0.754
0.716
0.704
0.678
0.674
0.648
0.636
0.616
0.606
0.602
0.614
0.604
0.632
0.620
0.636
0.678
0.684
0.654
0.640
0.644
0.638
0.642
0.624
0.616
0.604
0.596
0.590
0.600
0.626
0.626
0.612
0.612
0.600
0.600
0.586
0.588
0.586
0.580
0.578
0.572
0.572
0.574
0.574
0.580
0.586
0.600
0.616
0.626
0.600
0.604
0.626
0.636
0.650
0.630
0.640
0.652
0.638
0.630
0.604
0.600
0.584
0.580
0.572
0.566
0.564
0.544
0.544
0.540
0.538
0.542
0.534
0.546
0.548
0.560
0.562
0.550
0.560
0.568
0.570
0.562
0.554
0.546
0.548
0.552
0.558
0.558
0.564
0.552
0.540
0.538
0.532
0.552
0.628
0.750
0.730
0.736
0.720
0.662
0.646
0.672
0.650
0.634
0.618
0.616
0.620
0.678
0.718
0.718
0.682
0.630
0.608
0.606
0.642
0.766
0.776
0.722
0.762
0.812
0.806
0.760
0.728
0.654
0.616
0.636
0.760
0.896
0.858
0.878
0.782
0.680
0.640
0.636
0.702
0.792
0.966
1.024
1.016
0.992
0.956
0.920
0.920
0.894
0.834
0.746
0.780
0.806
0.864
0.922
0.926
0.940
0.848
0.826
0.802
0.764
0.722
0.774
0.842
0.906
0.980
0.968
0.926
0.966
0.994
0.984
0.910
0.780
0.786
0.744
0.672
0.690
0.708
0.698
0.678
0.750
0.844
0.784
0.714
0.750
0.800
0.876
0.864
0.826
0.778
0.770
0.772
0.814
0.882
0.896
0.940
0.970
0.922
0.922
0.936
0.916
0.936
0.876
0.794
0.820
0.910
0.962
0.972
0.990
1.002
0.938
0.936
0.948
0.944
0.878
0.894
0.876
0.892
0.892
0.844
0.880
0.908
0.948
0.958
0.914
0.860
0.860
0.868
0.878
0.846
0.816
0.830
0.832
0.822
0.768
0.724
0.686
0.658
0.624
0.594
0.588
0.584
0.586
0.594
0.602
0.616
0.666
0.706
0.738
0.744
0.678
0.678
0.692
0.694
0.734
0.676
0.640
0.642
0.616
0.604
0.610
0.606
0.606
0.630
0.638
0.656
0.664
0.658
0.632
0.622
0.602
0.594
0.578
0.564
0.560
0.572
0.580
0.590
0.586
0.572
0.578
0.574
0.570
0.564
0.552
0.554
0.554
0.558
0.570
0.590
0.608
0.620
0.610
0.592
0.586
0.582
0.582
0.576
0.580
0.574
0.576
0.566
0.564
0.568
0.590
0.614
0.622
0.616
0.586
0.580
0.574
0.566
0.562
0.560
0.564
0.558
0.554
0.566
0.574
0.588
0.592
0.596
0.592
0.580
0.586
0.574
0.564
0.568
0.594
0.658
0.712
0.736
0.752
0.700
0.644
0.620
0.596
0.584
0.572
0.572
0.570
0.578
0.580
0.582
0.630
0.724
0.710
0.714
0.696
0.688
0.658
0.652
0.642
0.626
0.618
0.594
0.586
0.588
0.580
0.588
0.610
0.618
0.638
0.628
0.638
0.626
0.624
0.602
0.602
0.612
0.638
0.652
0.664
0.698
0.680
0.650
0.650
0.636
0.628
0.612
0.594
0.604
0.606
0.622
0.630
0.632
0.618
0.618
0.604
0.620
0.632
0.650
0.644
0.618
0.632
0.634
0.632
0.664
0.668
0.682
0.686
0.634
0.658
0.620
0.606
0.584
0.572
0.568
0.562
0.568
0.568
0.566
0.570
0.572
0.564
0.568
0.578
0.586
0.614
0.650
0.660
0.614
0.620
0.592
0.584
0.578
0.568
0.560
0.560
0.560
0.562
0.564
0.582
0.608
0.602
0.610
0.630
0.624
0.608
0.584
0.578
0.738
0.418
0.610
0.630
0.632
0.670
0.696
0.646
0.628
0.624
0.600
0.576
0.584
0.576
0.576
0.566
0.576
0.580
0.596
0.624
0.598
0.594
0.584
0.568
0.568
0.562
0.566
0.562
0.576
0.572
0.588
0.610
0.648
0.656
0.644
0.600
0.614
0.610
0.598
0.582
0.588
0.578
0.590
0.630
0.744
0.760
0.792
0.860
0.806
0.772
0.768
0.744
0.686
0.670
0.674
0.704
0.706
0.702
0.688
0.670
0.770
0.790
0.840
0.860
0.782
0.770
0.826
0.882
0.914
0.812
0.734
0.700
0.678
0.848
0.770
0.776
0.772
0.784
0.764
0.790
0.874
0.954
0.960
0.874
0.740
0.750
0.794
0.800
0.856
0.892
0.892
0.852
0.796
0.740
0.764
0.882
0.944
0.852
0.908
0.904
0.948
1.022
0.998
0.938
0.798
0.714
0.904
1.066
0.912
0.802
0.700
0.636
0.606
0.578
0.600
0.604
0.660
0.838
0.766
0.736
0.774
0.858
0.906
0.992
0.966
0.926
0.904
0.894
0.954
1.062
1.170
1.012
0.892
0.842
0.754
0.956
0.914
0.914
0.880
0.902
0.900
0.912
0.916
0.912
0.870
0.820
0.800
0.796
0.766
0.732
0.732
0.742
0.680
0.686
0.718
0.840
0.928
0.944
0.874
0.750
0.714
0.690
0.684
0.650
0.692
0.848
0.888
0.890
0.800
0.776
0.916
1.040
1.070
1.034
0.868
0.828
0.792
0.890
0.896
0.918
0.900
0.922
0.836
0.814
0.904
0.820
0.816
0.866
0.912
0.840
0.928
0.998
1.034
1.022
0.988
0.910
0.890
0.906
0.928
0.928
0.884
0.806
0.800
0.792
0.842
0.848
0.902
1.002
1.024
0.990
0.906
0.822
0.824
0.806
0.820
0.786
0.826
0.866
0.834
0.868
0.914
0.878
0.852
0.862
0.900
0.948
0.930
0.904
0.966
1.084
1.064
0.978
0.912
0.930
0.954
0.980
0.970
0.932
0.918
0.856
0.842
0.840
0.848
0.852
0.882
0.894
0.872
0.906
0.914
0.878
0.892
0.910
0.946
0.924
0.820
0.872
0.892
0.816
0.846
0.870
0.892
0.904
0.872
0.902
0.908
0.908
0.926
0.898
0.890
0.844
0.776
0.790
0.822
0.844
0.770
0.734
0.716
0.682
0.662
0.654
0.674
0.694
0.686
0.660
0.652
0.670
0.708
0.702
0.694
0.672
0.696
0.718
0.678
0.658
0.648
0.642
0.674
0.712
0.718
0.730
0.672
0.648
0.654
0.696
0.842
0.914
0.930
0.854
0.812
0.804
0.830
0.788
0.746
0.796
0.880
0.938
0.940
0.906
0.826
0.780
0.772
0.760
0.734
0.784
0.852
0.862
0.878
0.834
0.850
0.962
0.958
1.014
1.050
0.942
0.940
0.974
0.966
0.968
0.944
0.854
0.760
0.754
0.756
0.772
1.082
1.050
1.012
0.962
0.882
0.864
0.886
0.920
0.846
0.824
0.722
0.682
0.656
0.650
0.662
0.680
0.674
0.650
0.696
0.738
0.820
0.862
0.882
0.860
0.864
0.850
0.820
0.790
0.800
0.848
0.830
0.832
0.890
0.862
0.880
0.836
0.754
0.708
0.698
0.760
0.840
0.844
0.780
0.824
0.908
0.926
0.940
0.930
0.922
0.882
0.874
0.850
0.768
0.762
0.786
0.850
0.870
0.910
0.960
0.948
0.878
0.868
0.836
0.762
0.800
0.800
0.842
0.836
0.838
0.814
0.804
0.754
0.700
0.670
0.642
0.666
0.722
0.778
0.734
0.730
0.696
0.694
0.644
0.692
0.732
0.792
0.832
0.852
0.850
0.750
0.718
0.726
0.762
0.782
0.842
0.804
0.834
0.898
0.960
0.944
0.872
0.800
0.746
0.686
0.674
0.702
0.744
0.800
0.754
0.766
0.756
0.748
0.696
0.694
0.640
0.624
0.600
0.580
0.566
0.576
0.566
0.546
0.538
0.534
0.524
0.526
0.518
0.520
0.514
0.508
0.508
0.502
0.502
0.496
0.494
0.488
0.486
0.482
0.480
0.472
0.478
0.488
0.518
0.590
0.668
0.688
0.710
0.734
0.768
0.664
0.566
0.538
0.520
0.512
0.506
0.510
0.512
0.518
0.526
0.530
0.534
0.522
0.520
0.522
0.512
0.520
0.524
0.532
0.538
0.530
0.532
0.532
0.540
0.530
0.536
0.540
0.534
0.524
0.532
0.532
0.540
0.542
0.532
0.540
0.546
0.546
0.532
0.536
0.538
0.542
0.530
0.542
0.542
0.544
0.548
0.546
0.552
0.536
0.532
0.532
0.530
0.520
0.524
0.530
0.550
0.558
0.566
0.558
0.556
0.556
0.554
0.560
0.564
0.558
0.564
0.586
0.670
0.648
0.638
0.678
0.680
0.640
0.660
0.734
0.794
0.740
0.750
0.884
0.816
0.754
0.756
0.764
0.704
0.692
0.772
0.726
0.660
0.628
0.682
0.656
0.622
0.604
0.662
0.654
0.672
0.638
0.644
0.642
0.628
0.634
0.766
0.858
0.842
0.834
0.830
0.870
0.962
1.042
1.022
1.006
0.988
0.928
0.864
0.874
0.880
0.864
0.834
0.864
0.898
0.830
0.738
0.710
0.706
0.820
0.902
0.836
0.770
0.854
0.908
0.900
0.990
1.060
1.076
1.032
1.030
1.020
1.014
1.068
1.062
1.014
0.980
0.900
0.816
0.814
0.884
0.948
0.954
0.886
0.850
0.852
0.868
0.866
0.768
0.672
0.706
0.750
0.976
0.912
0.952
0.968
0.914
0.902
0.876
0.810
0.844
0.862
0.870
0.852
0.880
0.876
0.856
0.870
0.898
0.908
0.926
0.948
0.922
0.828
0.784
0.760
0.756
0.748
0.680
0.662
0.616
0.632
0.614
0.660
0.724
0.916
0.852
0.802
0.820
0.818
0.824
0.848
0.904
0.920
0.896
0.912
0.940
0.948
0.996
1.000
0.974
0.958
0.968
0.934
0.920
0.852
0.846
0.854
0.878
0.794
0.744
0.698
0.652
0.650
0.638
0.608
0.594
0.592
0.586
0.590
0.600
0.608
0.628
0.622
0.610
0.588
0.566
0.560
0.554
0.558
0.564
0.602
0.572
0.578
0.600
0.664
0.692
0.668
0.646
0.712
0.822
0.824
0.816
0.830
0.794
0.772
0.682
0.692
0.734
0.710
0.694
0.724
0.866
0.920
0.852
0.870
0.888
0.836
0.858
0.864
0.908
0.910
0.936
0.934
0.920
0.952
0.974
0.962
0.990
0.970
0.862
0.796
0.886
0.936
0.938
0.936
0.818
0.760
0.742
0.710
0.676
0.682
0.668
0.680
0.642
0.672
0.724
0.820
0.838
0.818
0.842
0.838
0.776
0.754
0.778
0.820
0.812
0.786
0.722
0.264
0.498
0.722
0.708
0.718
0.728
0.768
0.726
0.730
0.716
0.718
0.666
0.704
0.712
0.742
0.732
0.756
0.746
0.740
0.694
0.674
0.664
0.662
0.644
0.660
0.646
0.662
0.698
0.690
0.708
0.762
0.760
0.704
0.672
0.668
0.682
0.694
0.690
0.672
0.638
0.688
0.724
0.694
0.688
0.724
0.720
0.692
0.698
0.686
0.702
0.672
0.640
0.650
0.660
0.704
0.704
0.692
0.714
0.730
0.720
0.664
0.620
0.618
0.612
0.620
0.618
0.622
0.618
0.608
0.598
0.586
0.606
0.622
0.654
0.690
0.676
0.662
0.662
0.684
0.676
0.712
0.766
0.884
0.804
0.764
0.780
0.754
0.730
0.760
0.732
0.656
0.678
0.666
0.664
0.682
0.728
0.736
0.716
0.712
0.738
0.824
0.828
0.762
0.256
0.498
0.742
0.634
0.668
0.590
0.578
0.502
0.768
1.270
0.484
0.754
0.606
0.610
0.622
0.556
0.568
0.562
0.554
0.548
0.604
1.080
0.654
0.728
0.782
0.782
0.726
0.712
0.714
0.686
0.676
0.690
0.668
0.674
0.646
0.646
0.638
0.648
0.626
0.642
0.650
0.624
0.626
0.612
0.596
0.586
0.584
0.574
0.564
0.560
0.556
0.548
0.542
0.542
0.544
0.554
0.576
0.644
0.742
0.738
0.716
0.718
0.750
0.758
0.708
0.668
0.668
0.682
0.718
0.698
0.702
0.768
0.810
0.838
0.770
0.726
0.686
0.704
0.746
0.758
1.030
0.412
1.552
1.698
0.256
0.252
0.452
1.336
0.624
0.626
0.622
0.628
1.960
0.758
0.802
0.748
0.714
0.682
0.666
0.680
0.698
0.706
0.680
0.658
0.668
0.712
0.760
0.772
0.754
0.760
0.758
2.558
0.214
0.226
1.244
0.348
0.410
0.266
0.402
0.662
0.660
0.652
0.676
0.252
0.344
0.788
1.012
0.326
0.340
0.290
0.252
0.314
1.188
1.678
0.560
1.662
1.096
0.692
0.270
0.720
1.132
0.404
0.246
0.520
0.232
1.032
0.230
0.258
0.566
0.560
0.558
0.546
0.536
0.580
0.482
0.526
0.640
0.396
0.704
0.314
0.504
0.494
0.486
0.498
0.468
0.486
0.482
0.478
0.484
0.484
0.482
0.474
0.468
0.476
0.478
0.486
0.490
0.506
0.504
0.500
0.510
0.510
0.514
0.516
0.534
0.486
0.516
0.524
0.548
0.516
0.540
0.534
0.308
0.214
0.524
0.526
0.550
0.566
0.570
0.556
0.550
0.540
0.550
0.542
0.554
0.538
0.538
0.530
0.526
0.538
0.538
0.556
0.512
0.536
0.528
0.532
0.526
1.034
1.666
0.344
0.428
0.212
0.880
0.498
0.504
0.506
0.516
1.550
0.536
0.536
0.538
0.544
0.552
0.552
0.546
0.550
0.552
0.548
0.558
0.572
0.602
0.630
0.684
0.702
0.424
0.228
0.622
0.528
0.420
0.352
0.634
0.642
0.634
0.630
0.612
0.610
0.616
0.640
0.606
0.610
0.606
0.614
0.586
0.610
0.596
0.614
0.632
0.584
0.596
0.662
0.766
0.868
0.852
0.874
0.784
0.752
0.716
1.390
0.690
0.644
0.608
0.576
0.584
1.638
0.542
0.562
0.574
0.628
0.684
0.674
0.662
0.622
0.632
0.610
0.626
0.612
0.622
0.622
0.632
0.600
0.594
0.616
0.650
0.612
0.586
0.608
0.644
0.640
0.676
0.690
0.682
0.636
0.596
0.612
0.560
0.592
0.600
0.592
0.554
0.560
0.566
0.592
0.588
0.620
0.638
0.638
0.668
0.654
0.674
0.618
0.624
0.620
0.638
0.612
0.594
0.626
0.648
0.644
0.284
0.312
0.612
0.620
0.568
0.600
0.580
0.580
0.584
0.604
0.564
0.600
0.592
0.590
0.602
2.348
0.608
0.614
0.608
0.598
0.582
0.572
0.562
0.376
0.240
0.276
0.300
0.318
0.426
0.248
0.234
0.328
0.222
0.240
0.524
0.672
0.356
0.500
0.328
0.250
0.332
0.248
0.274
0.354
0.328
0.266
0.260
0.228
0.204
0.222
0.642
0.390
0.340
0.504
0.222
0.724
0.418
0.468
0.508
0.208
0.584
0.228
0.280
0.256
0.432
0.242
0.392
0.340
0.494
0.484
0.260
0.246
0.430
0.804
0.376
0.424
0.422
0.448
0.390
0.252
0.206
0.374
0.836
0.378
0.310
0.232
0.212
0.420
0.442
0.448
0.822
0.736
0.398
0.396
0.604
0.594
0.780
0.376
0.834
0.702
0.266
0.374
0.278
0.296
0.708
0.392
0.408
0.478
0.396
1.368
1.128
0.438
0.434
0.438
0.450
0.456
0.464
0.454
0.210
0.240
0.446
0.440
0.442
0.440
0.886
0.874
0.434
0.434
0.432
0.430
0.424
0.428
0.456
0.456
0.582
0.214
0.394
0.422
0.436
0.404
0.410
0.414
0.418
0.416
0.412
1.616
0.514
0.204
1.146
0.386
0.590
0.524
2.040
0.484
0.222
0.240
0.458
0.448
0.448
0.456
0.418
0.432
0.432
0.432
0.444
0.416
0.422
0.432
0.424
0.422
0.418
0.580
1.174
0.310
0.206
0.686
0.214
0.206
0.970
0.628
0.438
0.396
0.418
0.416
0.430
0.406
0.418
0.418
0.434
0.392
0.432
0.392
0.772
0.450
0.516
0.298
0.416
0.840
0.378
0.422
0.416
0.418
0.416
0.416
0.410
0.418
0.414
0.418
0.858
0.394
0.542
0.254
0.406
0.412
0.432
2.604
0.336
1.440
2.876
0.278
0.480
0.470
1.620
0.208
0.444
0.444
0.440
0.448
0.442
0.414
0.426
0.426
0.430
0.416
0.426
0.416
0.420
0.424
0.418
0.418
0.412
0.412
0.414
0.326
0.782
0.198
0.200
0.198
0.420
0.394
0.400
0.400
0.630
0.226
0.404
0.420
0.424
0.420
0.372
0.286
0.198
0.414
0.198
0.222
0.424
0.418
0.424
0.420
0.422
0.414
0.424
0.422
0.422
0.416
0.230
0.860
0.390
0.202
0.398
0.418
0.440
2.498
0.422
0.422
0.426
0.430
0.426
0.428
0.446
0.510
0.308
0.860
0.428
0.432
0.442
0.454
0.464
0.476
0.508
1.242
0.340
0.688
0.294
0.420
0.612
0.438
0.684
0.292
1.054
0.474
0.602
0.878
0.608
0.350
1.076
0.300
0.232
0.510
1.302
0.430
0.862
0.274
1.496
0.202
1.018
0.632
0.746
0.358
0.360
0.928
0.640
0.434
0.386
0.776
0.640
0.810
0.442
0.932
0.936
0.486
0.900
0.288
3.670
0.332
0.434
1.446
1.428
0.468
1.444
1.592
0.368
0.444
0.478
0.466
0.216
0.252
0.454
0.464
0.496
0.228
0.200
0.472
0.466
0.464
0.470
0.474
0.468
0.470
0.342
0.606
0.454
0.468
0.470
0.480
0.494
0.498
0.484
0.480
0.488
0.444
0.268
0.224
0.236
0.356
0.340
0.408
0.598
0.586
0.662
0.808
0.802
0.792
0.680
0.646
0.560
0.538
0.560
0.600
0.964
0.798
0.762
2.750
0.322
0.532
0.526
0.516
0.508
0.498
0.494
0.488
0.488
0.482
0.480
0.486
0.494
0.500
0.514
0.540
0.598
0.648
0.632
0.690
0.688
0.636
0.622
0.636
0.612
0.584
0.584
0.606
0.652
0.584
0.608
0.648
0.640
0.634
0.628
0.662
0.662
0.630
0.636
0.648
0.622
0.610
0.604
0.592
0.618
0.616
0.624
0.636
0.624
0.572
0.570
0.566
0.574
0.562
0.578
0.612
0.618
0.614
0.610
0.318
0.858
0.590
0.588
0.588
0.580
0.566
0.562
0.560
0.558
0.536
0.536
0.546
0.580
0.634
0.646
0.682
0.742
0.746
0.660
0.648
0.632
0.634
0.618
0.628
0.670
0.686
0.668
0.658
0.672
0.658
0.624
0.626
0.630
0.636
0.616
0.624
0.644
0.618
0.590
0.606
0.594
0.614
0.594
0.610
0.618
1.860
0.808
0.738
0.776
0.830
0.846
0.850
0.828
0.734
0.716
0.650
0.656
0.614
0.586
0.588
0.702
0.908
0.732
0.700
0.658
0.686
0.686
0.672
0.646
0.636
0.644
0.798
0.864
0.778
0.722
0.672
0.642
0.628
0.632
0.646
0.688
0.780
1.402
0.580
0.570
0.546
0.536
0.522
0.514
0.508
0.508
0.504
0.502
0.496
0.494
0.494
0.506
0.526
0.576
0.592
0.620
0.650
0.676
0.670
0.716
0.836
0.842
0.716
0.612
0.578
0.574
0.578
0.584
0.634
0.676
0.694
0.686
0.750
0.754
0.668
0.658
0.624
0.628
0.602
0.606
0.642
0.760
0.788
0.710
0.708
0.676
0.660
0.640
0.612
0.594
0.592
0.628
0.704
0.792
0.796
0.786
0.814
0.756
0.700
0.686
0.694
0.702
0.686
0.656
0.622
0.594
0.474
0.274
0.436
1.446
0.410
1.844
0.592
0.730
0.642
0.610
0.594
0.618
0.652
0.718
2.084
0.728
0.810
0.746
0.716
0.674
0.658
0.628
0.622
0.634
0.646
0.670
1.946
0.570
0.566
0.558
0.548
0.540
0.536
0.702
0.360
0.508
0.700
0.496
0.508
0.360
0.508
0.526
0.548
0.550
0.566
0.558
0.544
0.552
0.548
0.564
0.572
0.556
0.554
0.544
0.538
0.532
0.514
0.522
0.524
0.544
0.570
0.584
0.570
0.584
0.586
0.576
0.560
0.554
0.790
0.292
0.530
0.526
0.264
0.294
0.554
0.218
0.336
0.498
0.438
0.200
1.044
0.552
0.558
0.546
0.532
0.526
0.518
0.516
0.198
0.324
0.514
0.524
0.522
0.502
0.438
0.600
0.532
0.564
0.606
0.664
0.746
0.458
0.538
0.310
0.608
0.558
0.596
0.684
0.232
0.306
1.046
0.656
0.210
0.588
0.810
0.542
0.688
0.618
0.332
0.216
0.334
0.596
0.528
0.554
0.562
0.558
0.350
0.206
0.428
0.546
0.710
0.570
0.558
0.614
0.498
0.578
0.218
0.314
0.538
0.278
0.270
0.548
0.322
0.240
1.750
0.304
0.252
0.240
0.324
0.570
0.558
0.402
0.692
0.366
0.720
0.514
0.584
0.544
0.508
0.524
0.534
0.526
0.522
0.522
0.520
0.520
0.512
0.504
0.496
0.510
0.518
0.550
0.562
0.612
0.316
0.282
0.620
0.598
0.572
0.728
0.212
0.688
0.446
1.184
0.540
0.548
0.544
0.548
0.540
0.550
0.550
0.544
2.344
0.646
0.924
0.504
1.296
1.348
0.540
1.202
1.124
0.550
1.090
0.556
0.562
0.568
0.614
0.630
0.648
0.652
0.638
0.618
0.606
0.608
0.610
0.616
0.612
0.630
0.684
0.756
0.772
0.720
0.674
0.644
0.228
0.440
0.724
0.764
0.770
0.740
0.724
0.738
0.756
0.732
0.704
1.342
0.634
0.608
0.226
0.422
0.684
0.776
0.826
0.804
0.702
0.616
0.328
0.300
0.248
0.384
0.636
0.646
0.588
0.590
0.592
0.608
0.660
0.736
0.760
0.384
0.366
0.726
0.704
0.712
0.666
0.658
0.646
0.656
0.636
0.634
0.622
0.632
0.660
0.714
0.756
0.700
0.652
0.666
0.510
0.282
0.202
0.208
0.286
0.268
0.596
0.566
0.574
0.524
0.552
0.550
0.548
0.562
0.572
0.590
0.600
0.598
0.580
0.234
0.334
0.562
0.548
0.556
0.546
0.564
0.620
0.632
0.688
0.800
0.828
0.208
0.502
0.658
0.312
0.240
0.554
0.602
0.576
0.622
0.572
0.680
0.586
0.612
0.584
0.586
0.596
0.286
0.264
0.290
0.280
0.306
0.272
0.288
0.350
0.258
0.518
0.368
0.672
0.496
0.234
0.426
0.384
0.264
0.404
0.404
0.946
0.328
0.276
0.604
0.638
0.512
0.214
0.360
1.492
0.608
1.444
1.012
0.514
1.046
1.100
0.560
1.180
1.038
0.560
0.500
0.518
0.516
0.520
0.490
0.496
0.512
0.512
0.482
0.500
0.512
0.506
0.502
0.500
0.500
0.490
0.490
0.492
0.490
0.498
0.502
0.508
0.514
0.532
0.544
0.570
0.580
0.578
0.552
0.560
0.594
0.534
0.544
0.546
0.252
0.294
0.548
0.612
0.510
0.600
0.524
0.558
0.572
0.528
0.330
0.220
0.542
0.436
0.464
0.248
1.848
0.746
0.784
1.910
0.440
0.606
0.576
0.566
0.550
0.548
0.546
0.546
0.542
0.550
0.556
0.554
0.548
0.546
0.552
0.548
0.544
0.532
0.536
0.558
0.582
0.592
0.576
0.572
0.578
0.578
0.576
0.574
0.588
0.606
0.616
0.618
0.620
0.618
0.610
0.612
0.614
0.622
0.620
0.622
0.622
0.652
0.664
0.624
0.628
0.628
0.630
0.622
0.648
0.676
0.688
0.690
0.704
0.626
0.650
0.610
0.596
0.580
0.586
0.588
0.614
0.620
0.636
0.662
0.666
0.650
0.646
0.646
0.654
0.654
0.656
0.704
0.736
0.712
0.686
0.662
0.632
0.618
0.612
0.628
0.628
0.644
0.640
0.636
0.630
0.632
0.640
0.668
0.710
0.784
0.802
0.812
0.840
0.848
0.842
0.846
0.844
0.838
0.852
0.852
0.794
0.800
0.830
0.822
0.836
0.872
0.876
0.882
0.820
0.746
0.664
0.610
0.600
0.596
0.610
0.628
0.630
0.656
0.708
0.776
0.754
0.770
0.674
0.644
0.632
0.648
0.678
0.720
0.708
0.754
0.714
0.636
0.652
0.624
0.634
0.644
0.258
0.434
0.706
0.712
0.822
0.514
0.622
0.610
0.600
0.588
0.610
0.632
0.750
0.858
0.834
0.808
0.780
0.758
0.710
0.676
0.618
0.612
0.616
0.666
0.792
0.802
0.798
0.796
0.714
0.686
0.680
0.702
0.706
0.658
0.632
0.618
0.632
0.680
0.826
0.852
0.776
0.744
0.722
0.832
0.772
0.726
0.700
0.764
0.848
0.858
0.780
0.758
0.732
0.688
0.742
0.862
0.892
0.806
0.360
0.436
0.780
0.788
0.750
0.728
0.712
0.696
0.660
0.712
0.728
0.788
0.714
0.258
0.458
0.696
0.740
0.692
0.734
0.750
0.702
0.660
0.668
0.694
0.736
0.748
0.734
0.672
0.680
0.706
0.770
0.858
0.746
0.638
0.628
0.644
0.722
0.816
0.788
0.728
0.676
0.680
0.702
0.730
0.712
0.712
0.734
0.814
0.780
0.712
0.706
0.740
0.798
0.838
0.814
0.770
0.730
0.732
0.760
0.726
0.710
0.734
0.766
0.806
0.882
0.932
0.932
0.924
0.890
0.878
0.868
0.810
0.808
0.830
0.840
0.830
0.876
0.920
0.950
0.904
0.842
0.770
0.700
0.744
0.928
0.848
0.828
0.794
0.810
0.814
0.790
0.774
0.730
0.650
0.610
0.616
0.668
0.640
0.710
0.690
0.630
0.632
0.510
0.964
0.428
0.698
0.710
1.448
0.682
0.248
0.380
0.636
0.614
0.610
0.582
0.586
0.574
0.560
0.564
0.558
0.296
0.250
0.546
0.550
0.558
0.570
0.588
0.636
0.626
0.638
0.632
0.634
0.566
0.580
0.580
0.578
0.580
0.602
0.628
0.644
0.680
0.726
0.708
0.700
0.694
0.640
0.632
0.630
0.636
0.618
0.620
0.642
0.672
0.666
0.650
0.664
0.686
0.684
0.666
0.664
0.642
0.674
0.716
0.716
0.680
0.652
0.662
0.696
0.720
0.742
0.710
0.682
0.680
0.664
0.656
0.666
0.688
0.684
0.648
0.654
0.670
0.710
0.700
0.670
0.650
0.648
0.660
0.680
0.738
0.820
0.784
0.736
0.662
0.644
0.646
0.662
0.694
0.724
0.686
0.660
0.668
0.748
0.776
0.710
0.756
0.834
0.772
0.700
0.656
0.666
0.722
0.820
0.804
0.780
0.796
0.828
0.866
0.846
0.818
0.814
0.828
0.810
0.838
0.878
0.906
0.910
0.846
0.810
0.804
0.788
0.738
0.260
0.546
0.416
0.242
0.694
0.654
0.698
0.808
0.776
0.728
0.758
0.782
0.794
0.850
0.860
0.868
0.836
0.824
0.804
0.804
0.760
0.756
0.824
0.830
0.386
1.132
0.240
0.838
0.824
1.480
0.702
0.686
0.684
0.734
0.762
0.396
0.658
0.624
0.352
3.072
0.632
0.614
0.626
0.638
0.814
0.910
0.890
0.868
0.868
0.822
0.822
0.842
0.834
0.764
0.750
0.834
1.206
0.600
0.584
0.564
0.554
0.548
0.548
0.544
0.538
0.534
0.532
0.526
0.528
0.518
0.524
0.530
0.542
0.548
0.546
0.570
0.608
0.690
0.708
0.786
0.824
0.796
0.740
0.656
0.600
0.604
0.602
0.612
0.612
0.624
0.628
0.634
0.634
0.638
0.648
0.638
0.666
0.688
0.686
0.658
0.654
0.676
0.668
0.734
0.760
1.376
0.624
1.312
0.670
0.798
0.818
0.562
0.566
0.568
0.564
0.556
0.558
0.548
0.562
0.536
0.508
0.540
0.518
1.234
1.208
0.712
0.710
0.704
0.692
0.672
0.654
0.644
0.618
0.644
0.642
0.648
0.656
0.646
0.628
0.614
0.598
0.596
0.606
0.606
0.598
0.588
0.574
0.560
0.558
0.548
0.538
0.538
0.540
0.540
0.542
0.554
0.552
0.566
0.562
0.568
0.568
0.622
0.722
0.834
0.752
0.662
0.640
0.658
0.672
0.662
0.622
0.598
0.578
0.568
0.558
1.076
0.512
0.518
0.538
0.480
0.500
0.496
0.460
1.480
0.482
0.478
0.472
0.480
0.242
0.236
0.472
0.470
0.470
0.474
0.468
0.470
0.458
0.482
0.470
0.480
0.492
0.520
0.532
0.526
0.520
0.512
0.512
0.510
0.510
0.510
0.516
0.496
0.500
0.504
0.510
0.516
0.512
0.510
0.524
0.532
0.518
0.522
0.526
0.532
0.546
0.540
0.544
0.534
0.532
0.532
0.528
0.520
0.516
0.524
0.554
0.558
0.646
0.708
0.726
0.688
0.658
0.640
0.612
0.576
0.552
0.548
0.548
0.544
0.556
0.578
0.612
0.594
0.640
0.632
0.676
0.748
0.694
0.680
0.686
0.684
0.390
0.350
0.352
0.948
0.340
2.398
0.934
0.892
1.696
0.728
0.700
0.660
0.606
0.568
0.586
0.592
0.626
0.622
1.434
0.698
0.630
0.614
0.694
0.656
0.708
0.754
0.844
0.820
0.820
0.788
0.750
0.722
0.698
0.630
0.590
0.608
0.614
0.680
0.730
0.832
0.798
0.828
0.808
0.820
0.758
0.742
0.702
0.722
0.744
0.774
0.796
0.774
0.710
0.664
0.712
0.738
0.854
0.834
0.770
0.772
0.790
0.786
0.288
0.420
0.712
0.714
0.754
0.776
0.748
0.462
0.208
0.748
0.706
0.484
0.776
0.228
0.398
0.616
0.692
0.896
0.870
0.786
0.780
0.754
0.790
0.792
0.792
0.714
0.720
0.720
0.794
0.894
0.810
0.766
0.722
0.744
0.758
0.740
0.766
0.814
0.788
0.814
0.876
0.912
0.926
0.882
0.818
0.722
0.692
0.674
0.766
0.926
0.948
0.856
0.820
0.816
0.808
0.766
0.798
0.820
0.746
0.704
0.734
0.750
0.796
0.776
0.768
0.786
0.800
0.804
0.768
0.842
0.822
0.830
0.824
0.716
0.694
0.648
0.692
0.780
0.868
0.852
0.856
0.770
0.704
0.662
0.648
0.664
0.716
0.816
0.862
0.846
1.586
0.736
0.736
1.428
0.204
0.472
0.612
0.344
1.406
0.584
0.580
0.580
0.576
0.582
1.758
0.574
0.568
0.554
0.548
0.540
0.536
0.538
0.536
0.530
0.524
0.518
0.510
0.512
0.540
3.014
1.264
0.688
0.706
0.624
0.632
0.630
0.606
0.620
0.600
0.588
0.584
0.574
0.572
0.570
0.556
0.566
0.588
0.590
0.572
0.580
0.632
0.630
0.666
0.674
0.662
0.652
0.636
0.600
0.584
0.584
0.596
0.614
0.630
0.648
0.752
2.180
0.718
0.698
0.664
0.622
0.604
0.518
0.262
0.270
0.542
0.540
0.550
0.564
0.590
0.654
0.738
0.720
0.708
0.666
0.640
0.622
0.606
0.562
0.584
0.574
0.556
0.562
0.552
0.554
0.574
0.570
0.586
0.586
0.598
0.600
0.598
0.580
0.572
0.566
0.556
0.552
0.546
0.554
0.586
0.630
0.670
0.682
0.682
0.638
0.606
0.588
0.608
0.638
0.650
0.624
0.608
0.626
0.664
0.686
0.642
0.606
0.620
0.644
0.646
0.630
0.618
0.622
0.592
0.606
0.626
0.780
0.816
0.798
0.786
0.766
0.762
0.780
0.762
0.742
0.732
0.748
0.756
0.716
0.714
0.732
0.766
0.802
0.840
0.832
0.804
0.782
0.752
0.734
0.720
0.676
0.684
0.686
0.744
0.774
0.872
0.880
0.834
0.830
0.838
0.842
0.784
0.748
0.666
0.618
0.590
0.580
0.618
0.722
0.428
0.366
0.930
0.846
0.826
0.776
0.706
0.694
0.694
0.778
0.852
0.794
0.744
0.790
0.818
0.776
0.780
0.782
0.800
0.800
0.830
0.836
0.828
0.788
0.438
0.344
0.780
0.806
0.788
0.794
0.806
0.852
0.852
0.888
0.898
0.886
0.886
0.902
0.932
0.918
0.926
0.936
0.866
0.824
0.830
0.836
0.842
0.768
0.694
0.642
0.604
0.584
0.586
0.586
0.592
0.610
0.620
0.660
0.710
0.546
0.712
0.662
0.654
0.686
0.668
0.686
0.674
0.228
0.438
0.660
0.660
0.698
0.704
0.718
0.678
0.656
0.650
0.664
0.688
0.716
0.784
0.862
0.788
0.780
0.748
0.764
0.794
0.822
0.812
0.800
0.714
0.680
0.662
0.680
0.732
0.772
0.830
0.796
0.774
0.716
0.698
0.650
0.626
0.646
0.708
0.680
0.510
0.730
0.608
0.620
0.706
0.730
0.752
0.792
0.424
0.386
0.744
0.700
0.692
0.690
0.722
0.776
0.792
0.798
0.750
0.710
0.678
0.660
0.226
0.290
0.574
0.378
0.838
0.832
0.828
0.768
0.758
0.766
0.748
0.736
0.746
0.780
0.762
0.744
0.728
0.722
0.720
0.718
0.714
0.712
0.680
0.858
0.482
0.716
0.770
0.804
0.782
0.770
0.730
0.702
0.710
0.758
0.784
0.758
0.764
0.740
0.744
0.754
0.764
0.778
0.760
0.704
0.704
0.708
0.716
0.680
1.334
0.670
0.634
0.638
0.616
0.596
0.612
0.656
0.688
0.788
0.848
0.832
0.782
0.722
0.688
0.718
0.734
0.718
0.700
0.746
0.828
0.880
0.900
0.820
0.764
0.744
0.740
0.832
0.760
0.702
0.664
0.722
0.698
0.724
0.740
0.786
0.694
0.662
0.692
0.712
0.724
0.724
0.744
0.784
0.784
0.794
0.816
0.792
0.772
0.684
0.680
0.686
0.722
0.762
0.824
0.526
0.286
0.738
0.678
0.670
0.636
0.674
0.686
0.766
0.796
0.830
0.812
0.814
0.788
0.742
0.734
0.752
0.760
0.770
0.758
0.714
0.710
0.714
0.786
0.840
0.760
0.674
0.662
0.674
0.702
0.744
0.768
0.708
0.650
0.626
0.618
0.644
0.644
0.612
0.632
0.644
0.672
0.696
0.698
0.692
0.674
0.662
0.646
0.654
0.646
0.674
0.670
0.704
0.856
0.890
0.840
0.780
0.718
0.700
0.656
0.646
0.660
0.732
0.870
0.864
0.754
0.676
0.622
0.664
0.688
0.732
0.756
0.770
0.726
0.684
0.682
0.708
0.742
0.760
0.722
0.724
0.750
0.802
0.836
0.806
0.790
0.756
0.722
0.728
0.742
0.760
0.780
0.778
0.764
0.736
0.714
0.698
0.662
0.626
1.208
0.664
0.784
0.796
0.780
0.774
0.768
0.782
0.766
0.760
0.720
0.720
0.762
0.776
0.796
0.750
0.754
0.792
0.788
0.790
0.762
0.738
0.722
0.702
0.674
0.698
0.822
0.848
0.778
0.748
0.724
0.720
0.738
0.714
0.682
0.628
0.618
0.616
0.640
0.674
0.714
0.728
0.704
1.370
0.652
0.656
0.686
0.740
0.704
0.664
0.670
0.692
0.762
0.738
0.752
0.734
0.750
0.734
0.684
0.670
0.698
0.780
0.854
0.818
0.802
0.794
0.718
0.718
0.752
0.778
0.798
0.798
0.782
0.746
0.682
0.664
0.672
0.720
0.800
0.810
0.790
0.798
0.792
0.796
0.776
0.760
0.696
0.696
0.712
0.730
0.746
0.748
0.762
0.734
0.700
0.688
0.714
0.728
0.728
0.682
0.684
0.696
0.742
0.798
0.814
0.790
0.724
0.660
0.652
0.650
0.698
0.724
0.384
0.390
0.780
0.800
0.786
0.768
0.744
0.720
0.718
0.744
0.732
0.748
0.720
0.760
0.768
0.788
0.744
0.666
0.656
0.662
0.736
0.836
0.332
0.528
0.868
0.802
0.706
0.662
0.640
0.654
0.742
0.796
0.780
0.804
0.858
0.856
0.862
0.848
0.822
0.788
0.762
0.788
0.796
0.822
0.794
0.780
0.802
0.822
0.820
0.738
0.718
0.296
0.420
0.632
0.670
0.628
0.644
0.608
0.628
0.634
0.472
0.200
0.678
0.698
0.722
0.720
0.718
0.688
0.656
0.644
0.616
0.654
0.672
0.736
0.766
0.750
0.778
0.800
0.786
0.752
0.692
0.676
0.664
0.736
0.868
0.858
0.816
0.796
0.764
0.750
0.740
0.752
0.750
0.770
0.786
0.746
0.794
0.824
0.804
0.796
0.372
0.422
0.810
0.306
0.498
0.806
0.790
0.746
0.784
0.780
0.776
0.788
0.802
0.804
0.804
0.796
0.792
0.780
0.776
0.746
0.714
0.716
0.734
0.754
0.830
0.858
0.848
0.794
0.750
0.720
0.696
0.674
0.654
0.658
0.708
0.802
0.780
0.774
0.746
0.706
0.690
0.696
0.692
0.708
0.704
0.706
0.706
0.706
0.700
0.708
0.666
0.676
0.634
0.614
0.584
0.618
0.662
0.818
0.826
0.812
0.788
0.764
0.746
0.708
0.666
0.646
0.622
0.648
0.698
0.854
0.866
0.862
0.864
0.800
0.718
0.676
0.648
0.684
0.786
0.872
0.820
0.790
0.762
0.724
0.712
0.700
0.702
0.672
0.664
0.704
0.766
0.746
0.764
0.750
0.724
0.704
0.708
0.718
0.740
0.720
0.714
0.708
0.708
0.740
0.720
0.692
0.654
0.666
0.664
0.646
0.668
0.780
0.830
0.796
0.826
0.768
0.600
0.204
0.798
0.786
0.724
0.730
0.754
0.772
0.810
0.802
0.786
0.778
0.768
0.722
0.754
0.776
0.812
0.756
0.776
0.810
0.814
0.796
0.764
0.758
0.740
0.714
0.720
0.750
0.814
0.812
0.820
0.810
0.776
0.748
0.718
0.706
0.714
0.760
0.768
0.692
0.704
0.706
0.686
0.728
0.716
0.748
0.710
0.664
0.678
0.708
0.700
0.662
0.644
0.638
0.662
0.704
0.704
0.712
0.746
0.760
0.784
0.764
0.734
0.704
0.744
0.832
0.776
0.736
0.732
0.784
0.864
0.884
0.840
0.808
0.782
0.782
0.788
0.792
0.788
0.770
0.744
0.722
0.682
0.682
0.692
0.708
0.752
0.738
0.800
0.850
0.870
0.852
0.808
0.748
0.700
0.672
0.662
0.740
0.786
0.810
0.816
0.792
0.744
0.722
0.722
0.726
0.740
0.732
0.766
0.790
0.796
0.770
0.742
0.706
0.684
0.670
0.706
0.748
0.310
0.416
0.714
0.704
0.684
0.680
0.678
0.666
0.640
0.652
0.696
0.698
0.712
0.676
0.682
0.664
0.666
0.622
0.626
0.612
0.606
0.678
0.728
0.716
0.686
0.228
0.456
0.672
0.640
0.604
0.606
0.608
0.644
0.694
0.710
0.660
0.654
0.638
0.634
0.658
0.690
0.700
0.698
0.678
0.646
0.652
0.686
0.784
0.824
0.784
0.778
0.758
0.768
0.796
0.810
0.766
0.758
0.748
0.776
0.792
0.830
0.824
0.778
0.724
0.730
0.772
0.872
0.900
0.814
0.770
0.768
0.776
0.770
0.774
0.746
0.760
0.740
0.760
0.784
0.802
0.830
0.810
0.830
0.832
0.818
0.738
0.728
0.714
0.726
0.736
0.702
0.664
0.696
0.718
0.698
0.770
0.776
0.782
0.802
0.774
0.742
0.728
0.482
0.268
0.760
0.780
0.764
0.778
0.822
0.828
0.750
0.774
0.766
0.710
0.720
0.726
0.762
0.772
0.762
0.742
0.712
0.708
0.728
0.768
0.728
0.676
0.722
0.778
0.838
0.854
0.764
0.734
0.724
0.718
0.732
0.730
0.738
0.762
0.686
0.696
0.708
0.758
0.794
0.780
0.706
0.714
0.716
0.724
0.714
0.700
0.676
0.640
0.626
0.620
0.668
0.716
0.768
0.728
0.734
0.718
0.714
0.704
0.704
0.706
0.706
0.664
0.636
0.658
0.728
0.760
0.794
0.798
0.772
0.724
0.766
0.784
0.776
0.814
0.816
0.804
0.800
0.742
0.708
0.702
0.748
0.780
0.818
0.754
0.730
0.746
0.706
0.648
0.614
0.612
0.620
0.706
0.792
0.844
0.818
0.746
0.722
0.724
0.734
0.748
0.746
0.732
0.720
0.662
0.650
0.618
0.642
0.652
0.774
0.816
0.892
0.890
0.890
0.842
0.740
0.732
0.712
0.682
0.640
0.640
0.672
0.848
0.852
0.878
0.808
0.786
0.750
0.738
0.738
0.700
0.744
0.752
0.772
0.752
0.744
0.714
0.734
0.740
0.752
0.762
0.754
0.738
0.738
0.786
0.750
0.828
0.848
0.836
0.816
0.802
0.766
0.750
0.748
0.754
0.700
0.680
0.676
0.696
0.682
0.670
0.692
0.686
0.690
0.684
0.702
0.744
0.774
0.786
0.804
0.760
0.750
0.716
0.706
0.662
0.686
0.706
0.786
0.760
0.712
0.666
0.730
0.796
0.820
0.836
0.770
0.782
0.802
0.814
0.826
0.788
0.770
0.724
0.734
0.758
0.774
0.746
0.764
0.754
0.732
0.666
0.656
0.674
0.754
0.828
0.854
0.838
0.812
0.766
0.668
0.770
0.668
0.646
0.710
0.834
0.878
0.878
0.874
0.836
0.802
0.750
0.720
0.698
0.690
0.658
0.638
0.638
0.684
0.742
0.858
0.844
0.772
0.716
0.704
0.730
0.686
0.694
0.684
0.672
0.656
0.682
0.696
0.752
0.782
0.882
0.884
0.850
0.840
0.850
0.850
0.840
0.738
0.732
0.762
0.388
0.386
0.770
0.554
0.904
0.684
0.650
0.626
0.640
0.642
0.678
0.702
0.720
0.682
0.684
0.662
0.678
0.670
0.652
0.656
0.672
0.712
0.788
0.794
0.706
0.684
0.704
0.740
0.752
0.686
0.692
0.742
0.756
0.806
0.896
0.876
0.844
0.856
0.856
0.824
0.782
0.744
0.702
0.680
0.712
0.764
0.756
0.712
0.740
0.694
0.672
0.652
0.628
0.634
0.642
0.656
0.670
0.696
0.656
0.642
0.638
0.642
0.700
0.758
0.784
0.810
0.782
0.794
0.784
0.788
0.772
0.712
0.680
0.668
0.658
0.676
0.672
0.722
0.758
0.786
0.784
0.782
0.786
0.776
0.774
0.362
0.416
0.374
0.506
0.852
1.746
0.808
0.764
0.238
1.296
0.740
0.704
0.724
0.734
0.714
0.734
0.792
0.812
0.820
0.768
0.702
0.676
0.628
0.600
0.638
0.686
0.778
0.794
0.822
0.818
0.814
0.756
0.726
0.680
0.660
0.678
0.662
0.680
0.692
0.860
0.844
0.864
0.832
0.776
0.736
0.718
0.680
0.668
0.662
0.658
0.672
0.706
0.728
0.736
0.732
0.712
0.674
0.658
0.646
0.644
0.632
0.644
0.636
0.680
0.742
0.872
0.820
0.808
0.780
0.746
0.692
0.670
0.644
0.638
0.312
0.324
0.682
0.668
0.710
0.750
0.780
0.762
0.716
0.668
0.646
0.638
0.630
0.602
0.610
0.638
0.670
0.716
0.744
0.752
0.730
0.686
0.652
0.642
0.200
0.416
0.604
0.596
0.616
0.662
0.674
0.650
0.618
0.608
0.622
0.652
0.678
0.696
0.660
0.648
0.642
0.650
0.692
0.710
0.776
0.808
0.740
0.744
0.724
0.724
0.720
0.688
0.642
0.638
0.628
0.594
0.658
0.658
0.734
0.760
0.768
0.760
0.742
0.710
0.692
0.688
0.680
0.684
0.704
0.742
0.782
0.814
0.786
0.706
0.668
0.660
0.686
0.700
0.752
0.796
0.874
0.900
0.892
0.868
0.888
0.882
0.874
0.916
0.976
0.996
0.964
0.926
0.916
0.770
0.740
0.694
0.746
0.772
0.798
0.800
0.788
0.748
0.696
0.656
0.640
0.622
0.662
0.704
0.736
0.842
0.852
0.770
0.736
0.762
0.802
0.850
0.852
0.862
0.836
0.830
0.838
0.878
0.866
0.930
0.960
0.900
0.916
0.914
0.856
0.838
0.822
0.742
0.746
0.736
0.718
0.692
0.726
0.714
0.732
0.696
0.706
0.708
0.740
0.750
0.710
0.636
0.612
0.638
0.646
0.642
0.708
0.728
0.748
0.714
0.670
0.670
0.682
0.664
0.666
0.636
0.688
0.676
0.718
0.714
0.734
0.754
0.800
0.862
0.844
0.814
0.770
0.638
0.624
0.616
0.614
0.640
0.610
0.644
0.648
0.658
0.678
0.666
0.650
0.640
0.628
0.624
0.622
0.626
0.618
0.642
0.660
0.670
0.634
0.608
0.622
0.652
0.680
0.738
0.804
0.826
0.806
0.790
0.756
0.806
0.834
0.822
0.838
0.840
0.792
0.742
0.744
0.742
0.688
0.714
0.734
0.738
0.704
0.736
0.768
0.786
0.726
0.690
0.708
0.738
0.750
0.754
0.760
0.760
0.766
0.696
0.722
0.690
0.644
0.588
0.636
0.614
0.634
0.624
0.626
0.626
0.614
0.598
0.596
0.600
0.612
0.618
0.630
0.636
0.664
0.712
0.810
0.896
0.908
0.924
0.930
0.910
0.868
0.874
0.894
0.860
0.894
0.912
0.888
0.912
0.944
0.876
0.868
0.866
0.826
0.830
0.908
0.932
0.900
0.910
0.922
0.908
0.950
0.966
1.000
0.964
0.962
0.970
0.954
0.956
0.966
0.948
0.922
0.928
0.940
0.922
0.942
0.948
0.946
0.916
0.920
0.934
0.874
0.868
0.854
0.860
0.850
0.856
0.876
0.856
0.870
0.892
0.860
0.856
0.880
0.896
0.912
0.902
0.884
0.846
0.828
0.788
0.768
0.746
0.732
0.708
0.722
0.772
0.842
0.870
0.850
0.868
0.868
0.844
0.850
0.872
0.866
0.894
0.898
0.806
0.752
0.726
0.884
0.950
0.946
0.896
0.882
0.924
0.928
0.862
0.872
0.894
0.894
0.918
0.904
0.880
0.882
0.888
0.918
0.902
0.934
0.928
0.898
0.866
0.878
0.822
0.764
0.782
0.856
0.852
0.848
0.766
0.738
0.700
0.668
0.632
0.610
0.600
0.596
0.568
0.574
0.564
0.564
0.570
0.552
0.558
0.562
0.568
0.570
0.574
0.562
0.574
0.576
0.584
0.656
0.578
0.674
0.648
0.276
0.380
0.760
0.730
0.744
0.748
0.712
0.652
0.684
0.746
0.900
0.952
0.966
0.924
0.850
0.720
0.634
0.630
0.732
0.896
0.848
0.884
0.910
0.780
0.728
0.698
0.682
0.724
0.696
0.682
0.662
0.646
0.664
0.662
0.690
0.680
0.656
0.644
0.634
0.642
0.648
0.696
0.716
0.686
0.700
0.704
0.394
0.284
0.644
0.610
0.590
0.614
0.622
0.648
0.676
0.666
0.644
0.628
0.672
0.712
0.700
0.744
0.770
0.790
0.778
0.776
0.744
0.746
0.774
0.766
0.756
0.708
0.666
0.658
0.662
0.706
0.760
0.800
0.780
0.700
0.680
0.698
0.706
0.694
0.632
0.626
0.636
0.672
0.688
0.728
0.706
0.686
0.676
0.662
0.650
0.648
0.644
0.652
0.660
0.710
0.822
0.860
0.774
0.738
0.712
0.708
0.722
0.794
0.786
0.716
0.656
0.602
0.602
0.614
0.610
0.664
0.692
0.732
0.744
0.754
0.790
0.744
0.740
0.642
0.632
0.614
0.634
0.664
0.700
0.742
0.788
0.746
0.732
0.668
0.656
0.656
0.652
0.656
0.660
0.650
0.636
0.624
0.632
0.652
0.690
0.724
0.694
0.686
0.680
0.672
0.656
0.652
0.648
0.642
0.632
0.616
0.614
0.606
0.626
0.668
0.676
0.670
0.680
0.658
0.632
0.632
0.616
0.604
0.614
0.610
0.606
0.592
0.604
0.608
0.630
0.650
0.658
0.640
0.658
0.640
0.640
0.640
0.638
0.634
0.624
0.616
0.584
0.586
0.584
0.574
0.610
0.678
0.724
0.718
0.680
0.672
0.674
0.680
0.706
0.670
0.662
0.646
0.624
0.606
0.602
0.590
0.608
0.612
0.632
0.642
0.628
0.638
0.608
0.600
0.588
0.578
0.572
0.578
0.556
0.560
0.556
0.556
0.556
0.558
0.560
0.566
0.576
0.576
0.568
0.572
0.584
0.596
0.624
0.670
0.690
0.664
0.640
0.624
0.644
0.670
0.762
0.802
0.768
0.724
0.716
0.734
0.728
0.744
0.818
0.838
0.794
0.746
0.682
0.628
0.600
0.604
0.630
0.716
0.764
0.700
0.702
0.728
0.762
0.776
0.720
0.658
0.678
0.750
0.860
0.904
0.930
0.934
0.896
0.860
0.864
0.886
0.894
0.886
0.870
0.806
0.776
0.796
0.784
0.722
0.674
0.702
0.716
0.780
0.746
0.722
0.708
0.718
0.746
0.766
0.766
0.768
0.772
0.782
0.792
0.740
0.758
0.782
0.820
0.850
0.848
0.840
0.830
0.784
0.750
0.748
0.756
0.764
0.770
0.790
0.756
0.728
0.680
0.642
0.616
0.604
0.594
0.600
0.606
0.632
0.638
0.658
0.634
0.640
0.608
0.592
0.576
0.568
0.572
0.606
0.668
0.710
0.742
0.806
0.770
0.744
0.736
0.736
0.724
0.698
0.656
0.616
0.624
0.622
0.630
0.660
0.666
0.652
0.666
0.672
0.654
0.672
0.654
0.662
0.638
0.626
0.610
0.614
0.616
0.612
0.578
0.588
0.610
0.646
0.682
0.710
0.708
0.678
0.694
0.670
0.644
0.608
0.598
0.610
0.626
0.624
0.600
0.600
0.604
0.616
0.614
0.608
0.632
0.730
0.806
0.772
0.682
0.662
0.626
0.626
0.652
0.654
0.634
0.612
0.630
0.654
0.696
0.714
0.696
0.652
0.650
0.624
0.608
0.614
0.620
0.634
0.654
0.642
0.622
0.628
0.630
0.646
0.630
0.636
0.614
0.592
0.644
0.534
0.592
0.610
0.636
0.654
0.614
0.616
0.622
0.630
0.626
0.638
0.668
0.660
0.628
0.632
0.624
0.632
0.640
0.620
0.616
0.608
0.578
0.574
0.568
0.560
0.548
0.556
0.560
0.632
0.790
0.704
0.730
0.754
0.754
0.702
0.662
0.660
0.662
0.638
0.686
0.680
0.708
0.668
0.650
0.610
0.612
0.606
0.634
0.648
0.698
0.658
0.694
0.678
0.674
0.732
0.706
0.646
0.614
0.656
0.652
0.648
0.614
0.596
0.600
0.588
0.596
0.618
0.624
0.636
0.672
0.698
0.686
0.678
0.664
0.666
0.654
0.654
0.636
0.634
0.626
0.688
0.718
0.700
0.738
0.676
0.648
0.628
0.612
0.650
0.692
0.730
0.740
0.784
0.796
0.816
0.842
0.848
0.830
0.872
0.840
0.776
0.696
0.780
0.846
0.762
0.670
0.692
0.670
0.718
0.714
0.704
0.724
0.790
0.882
0.786
0.752
0.696
0.658
0.660
0.716
0.862
0.814
0.782
0.784
0.738
0.762
0.764
0.740
0.708
0.764
0.792
0.774
0.718
0.726
0.698
0.658
0.654
0.644
0.648
0.616
0.600
0.586
0.590
0.636
0.652
0.704
0.758
0.794
0.714
0.660
0.602
0.650
0.666
0.656
0.654
0.656
0.658
0.674
0.718
0.772
0.842
0.876
0.890
0.922
0.912
0.932
0.972
1.026
0.990
0.992
0.906
0.840
0.878
0.828
0.902
0.964
0.920
0.910
0.924
0.892
0.830
0.866
0.930
0.870
0.928
0.982
0.948
0.932
0.940
0.934
0.948
0.976
0.932
0.904
0.932
0.924
0.912
0.960
0.988
0.924
0.952
0.946
0.898
0.942
0.976
0.938
0.954
0.972
0.958
0.986
0.992
0.946
0.948
0.970
0.952
0.950
0.962
0.920
0.910
0.940
0.946
0.914
0.950
0.980
0.924
0.938
0.972
0.944
0.940
0.944
0.912
0.900
0.918
0.924
0.936
0.982
0.980
0.964
0.962
0.946
0.884
0.900
0.898
0.878
0.946
0.994
0.970
0.886
0.890
0.914
0.882
0.916
0.918
0.888
0.956
0.968
0.944
0.928
0.914
0.894
0.912
0.948
0.980
0.980
0.992
0.998
0.954
0.964
0.974
0.936
0.952
0.980
0.940
0.960
0.976
0.940
0.958
0.918
0.786
0.776
0.798
0.782
0.758
0.782
0.802
0.824
0.772
0.800
0.824
0.792
0.826
0.870
0.902
0.886
0.868
0.842
0.780
0.732
0.746
0.750
0.778
0.806
0.818
0.816
0.816
0.814
0.790
0.732
0.730
0.742
0.812
0.896
0.894
0.878
0.850
0.808
0.756
0.728
0.844
0.894
0.866
0.898
0.886
0.838
0.862
0.888
0.926
0.892
0.908
0.938
0.888
0.892
0.914
0.978
0.938
0.962
0.990
0.966
0.946
0.976
0.978
0.964
0.974
0.994
0.948
0.974
0.902
0.922
0.902
0.960
0.978
0.920
0.814
0.816
0.828
0.838
0.914
0.948
0.900
0.934
0.964
0.944
0.956
1.004
0.970
0.990
1.000
0.968
0.978
1.000
1.006
0.994
0.962
0.854
0.762
0.698
0.726
0.794
0.878
0.882
0.828
0.748
0.730
0.774
0.840
0.894
0.894
0.896
0.944
0.880
0.882
0.906
0.908
0.858
0.922
0.974
0.976
0.988
0.994
0.966
0.906
0.910
0.938
0.908
0.938
0.974
0.926
0.922
0.908
0.900
0.894
0.950
0.986
0.938
0.944
0.938
0.876
0.876
0.894
0.910
0.926
0.946
0.958
0.942
0.964
0.942
0.934
0.984
1.002
0.938
0.926
0.932
0.918
0.928
0.936
0.902
0.894
0.924
0.910
0.958
0.972
0.946
0.978
0.978
0.920
0.934
0.940
0.928
0.946
1.006
0.986
0.940
0.966
0.946
0.840
0.850
0.876
0.850
0.822
0.834
0.860
0.840
0.864
0.924
0.936
0.834
0.710
0.664
0.682
0.734
0.868
0.894
0.928
0.940
0.932
0.840
0.764
0.716
0.758
0.920
0.972
0.976
0.950
0.932
0.896
0.904
0.928
0.926
0.926
0.968
0.976
0.904
0.936
0.948
0.894
0.884
0.920
0.912
0.932
0.936
0.892
0.894
0.898
0.856
0.868
0.876
0.838
0.852
0.882
0.864
0.894
0.898
0.862
0.898
0.910
0.858
0.940
0.938
0.896
0.868
0.876
0.868
0.908
0.944
0.958
0.884
0.882
0.886
0.834
0.840
0.784
0.758
0.776
0.746
0.680
0.646
0.646
0.650
0.640
0.648
0.684
0.752
0.766
0.762
0.776
0.786
0.780
0.848
0.896
0.904
0.894
0.922
0.946
0.880
0.876
0.878
0.848
0.842
0.888
0.832
0.882
0.918
0.882
0.908
0.944
0.900
0.922
0.912
0.880
0.904
0.914
0.862
0.882
0.918
0.880
0.894
0.782
0.696
0.674
0.650
0.648
0.648
0.654
0.654
0.688
0.708
0.666
0.732
0.724
0.738
0.696
0.656
0.690
0.758
0.780
0.754
0.792
0.874
0.910
0.860
0.802
0.756
0.726
0.718
0.714
0.690
0.664
0.626
0.626
0.616
0.640
0.712
0.796
0.868
0.940
0.966
0.954
0.920
0.906
0.928
0.946
0.996
1.006
0.984
0.932
0.902
0.910
0.862
0.820
0.862
0.896
0.860
0.774
0.766
0.808
0.888
0.904
0.914
0.934
0.954
0.926
0.916
0.928
0.914
0.856
0.890
0.936
0.966
0.920
0.946
1.000
1.000
1.006
1.040
0.996
0.956
0.960
0.982
0.910
0.936
0.972
0.964
0.978
1.008
0.968
0.894
0.904
0.926
0.890
0.926
0.952
0.928
0.898
0.922
0.932
0.850
0.890
0.924
0.912
0.940
0.980
0.942
0.904
0.914
0.860
0.788
0.800
0.824
0.840
0.828
0.868
0.864
0.820
0.828
0.848
0.866
0.808
0.816
0.834
0.794
0.800
0.820
0.842
0.816
0.776
0.706
0.656
0.632
0.664
0.740
0.888
0.874
0.908
0.920
0.836
0.810
0.802
0.774
0.758
0.842
0.970
0.922
0.902
0.918
0.880
0.840
0.888
0.908
0.874
0.876
0.922
0.904
0.924
0.946
0.952
0.900
0.904
0.900
0.784
0.758
0.754
0.778
0.862
0.788
0.790
0.800
0.846
0.858
0.754
0.732
0.764
0.768
0.806
0.804
0.772
0.712
0.732
0.810
0.974
0.970
0.944
0.836
0.800
0.854
0.922
0.968
0.996
0.878
0.868
0.864
0.866
0.896
0.932
0.934
0.778
0.700
0.690
0.662
0.660
0.708
0.748
0.792
0.710
0.726
0.732
0.774
0.842
0.802
0.734
0.720
0.660
0.654
0.720
0.878
0.998
1.022
0.886
0.906
0.930
0.936
0.946
0.966
0.956
0.906
0.806
0.760
0.788
0.932
0.972
0.934
0.952
0.930
0.896
0.788
0.782
0.760
0.768
0.828
0.992
1.018
0.986
0.852
0.750
0.664
0.642
0.676
0.768
1.008
0.960
0.930
0.948
0.954
0.900
0.908
0.900
0.824
0.822
0.832
0.838
0.836
0.890
0.916
0.918
0.942
0.884
0.854
0.850
0.826
0.824
0.762
0.812
0.910
0.964
0.940
0.918
0.846
0.816
0.814
0.830
0.812
0.896
1.000
1.014
0.928
0.918
0.952
0.906
0.928
0.918
0.944
0.878
0.902
0.950
0.934
0.966
0.956
0.908
0.870
0.856
0.854
0.826
0.856
0.888
0.878
0.870
0.856
0.810
0.800
0.820
0.812
0.810
0.836
0.892
0.854
0.860
0.868
0.880
0.854
0.884
0.876
0.820
0.824
0.822
0.752
0.696
0.700
0.752
0.760
0.746
0.698
0.654
0.646
0.706
0.812
0.902
0.900
0.876
0.868
0.822
0.814
0.850
0.886
0.878
0.922
0.970
0.982
0.990
1.008
0.962
0.920
0.890
0.788
0.792
0.860
0.850
0.812
0.846
0.940
0.938
0.938
0.962
0.958
0.912
0.922
0.954
0.950
1.022
1.046
1.006
0.948
0.950
0.982
0.950
0.970
0.988
0.962
0.956
0.958
0.894
0.852
0.890
0.900
0.776
0.800
0.796
0.840
0.854
0.870
0.836
0.796
0.732
0.704
0.692
0.680
0.708
0.754
0.876
0.892
0.874
0.854
0.844
0.848
0.886
0.926
0.970
0.950
0.950
0.936
0.918
0.920
0.906
0.848
0.844
0.868
0.850
0.886
0.858
0.822
0.838
0.808
0.800
0.842
0.904
0.868
0.944
0.942
0.902
0.814
0.750
0.692
0.752
0.840
1.038
1.072
1.064
1.018
1.014
1.022
0.956
0.984
1.008
0.978
1.020
1.026
0.976
1.000
1.000
0.946
0.984
1.014
0.948
0.942
0.908
0.838
0.774
0.770
0.894
0.844
0.892
0.958
0.982
0.984
0.948
0.906
0.992
1.010
0.962
0.966
0.970
0.908
0.936
0.950
0.928
0.944
0.966
0.958
0.952
0.970
0.944
0.924
0.942
0.954
0.932
0.972
0.940
0.946
0.928
0.832
0.816
0.864
0.904
0.904
0.942
0.940
0.880
0.878
0.904
0.862
0.904
0.916
0.900
0.936
0.968
0.962
0.982
0.998
0.978
0.946
0.954
0.946
0.936
0.932
0.914
0.862
0.892
1.004
0.996
0.894
0.930
0.976
1.000
0.940
0.930
0.942
0.884
0.880
0.918
0.892
0.978
1.004
1.014
0.966
0.986
1.014
0.966
0.994
0.996
0.944
0.978
1.042
1.012
0.978
1.018
1.048
0.972
1.008
1.050
1.058
1.050
1.040
0.912
0.884
0.904
0.866
0.942
1.014
0.980
1.000
0.982
0.910
0.906
0.952
0.916
0.870
0.816
0.760
0.708
0.702
0.782
0.984
1.032
0.972
0.908
0.906
0.870
0.818
0.818
0.790
0.728
0.754
0.870
0.958
0.872
0.810
0.682
0.670
0.666
0.644
0.624
0.608
0.594
0.584
0.578
0.572
0.568
0.558
0.564
0.556
0.552
0.552
0.552
0.562
0.556
0.564
0.558
0.580
0.592
0.638
0.662
0.662
0.660
0.668
0.640
0.620
0.644
0.660
0.648
0.630
0.606
0.604
0.590
0.610
0.610
0.614
0.594
0.590
0.588
0.582
0.586
0.596
0.602
0.610
0.598
0.602
0.602
0.602
0.602
0.606
0.608
0.618
0.608
0.608
0.590
0.594
0.610
0.618
0.636
0.654
0.634
0.648
0.642
0.618
0.612
0.622
0.628
0.658
0.672
0.672
0.674
0.678
0.674
0.678
0.650
0.626
0.602
0.594
0.584
0.576
0.572
0.574
0.568
0.568
0.564
0.562
0.564
0.554
0.554
0.554
0.568
0.588
0.620
0.652
0.646
0.620
0.612
0.634
0.644
0.656
0.636
0.628
0.646
0.700
0.692
0.638
0.638
0.638
0.614
0.638
0.640
0.664
0.662
0.636
0.628
0.642
0.650
0.618
0.608
0.628
0.666
0.696
0.656
0.678
0.672
0.650
0.638
0.664
0.668
0.648
0.668
0.646
0.662
0.646
0.626
0.620
0.620
0.646
0.628
0.654
0.668
0.676
0.658
0.624
0.624
0.622
0.612
0.602
0.592
0.622
0.628
0.658
0.738
0.778
0.774
0.804
0.802
0.748
0.716
0.740
0.710
0.752
0.876
0.750
0.252
1.002
0.932
0.864
0.824
0.778
0.720
0.766
0.892
0.878
0.890
0.882
0.836
0.832
0.840
0.796
0.730
0.388
0.310
0.662
0.652
0.738
0.732
0.824
0.854
0.784
0.758
0.730
0.692
0.662
0.670
0.648
0.634
0.614
0.626
0.648
0.656
0.796
0.908
0.884
0.786
0.702
0.676
0.660
0.642
0.614
0.598
0.592
0.584
0.566
0.566
0.564
0.566
0.570
0.584
0.666
0.774
0.792
0.820
0.818
0.736
0.664
0.620
0.626
0.620
0.758
0.846
0.860
0.780
0.744
0.736
0.716
0.730
0.766
0.786
0.822
0.950
0.982
1.004
1.016
0.992
0.936
0.962
0.952
0.976
1.048
1.038
1.068
1.070
0.972
1.012
0.940
0.954
1.040
1.058
1.010
0.888
0.922
1.042
1.148
0.938
0.966
0.976
0.894
0.968
1.092
1.118
1.004
0.890
0.880
0.900
0.856
0.868
0.846
0.904
0.872
0.910
0.950
0.972
0.974
1.038
1.090
1.120
1.118
1.120
1.094
1.102
1.048
1.010
1.016
1.026
1.144
1.148
1.058
0.966
0.996
0.976
0.952
0.986
0.930
0.844
0.892
0.976
1.026
0.990
0.958
0.850
0.818
0.864
0.934
0.982
1.020
0.998
1.008
0.882
0.926
0.974
1.074
1.092
1.056
1.028
1.028
1.042
0.912
0.866
0.812
0.768
0.840
0.862
0.902
0.856
0.840
0.840
0.838
0.794
0.812
0.866
0.918
0.908
0.900
0.888
0.890
0.876
0.828
0.816
0.818
0.806
0.876
1.026
1.050
1.072
1.062
0.960
0.940
0.924
0.862
0.832
0.776
0.794
0.882
0.868
0.966
1.006
0.992
0.854
0.752
0.698
0.674
0.736
0.854
0.912
0.858
0.906
0.846
0.768
0.756
0.812
0.904
0.872
0.846
0.846
0.884
0.868
0.766
0.774
0.692
0.680
0.672
0.694
0.726
0.684
0.660
0.634
0.634
0.628
0.610
0.602
0.612
0.648
0.682
0.790
0.858
0.876
0.854
0.748
0.700
0.734
0.844
0.866
0.876
0.836
0.820
0.912
0.968
0.988
0.992
0.984
0.946
0.946
0.956
0.966
0.896
0.880
0.914
0.968
1.034
0.996
0.974
0.926
0.912
0.882
0.834
0.918
0.966
1.052
1.052
1.004
0.956
0.830
0.780
0.786
0.982
1.038
1.004
1.030
1.000
0.944
0.804
0.758
0.672
0.652
0.768
0.996
0.982
0.922
0.872
0.780
0.732
0.720
0.872
0.938
0.940
0.916
0.888
0.866
0.838
0.800
0.806
0.834
0.866
0.878
0.870
0.848
0.912
0.938
0.930
0.864
0.810
0.718
0.668
0.648
0.670
0.712
0.782
0.860
0.940
0.904
0.818
0.734
0.726
0.786
1.000
0.956
0.976
0.924
0.884
0.872
0.900
0.922
0.914
0.904
0.828
0.842
0.878
0.928
0.984
0.998
0.992
0.906
0.798
0.804
0.848
0.834
0.802
0.762
0.848
0.862
0.914
0.946
0.910
0.862
0.826
0.818
0.842
0.884
0.860
0.828
0.744
0.750
0.780
0.922
0.862
0.868
0.856
0.884
0.916
0.904
0.892
0.810
0.812
0.822
0.794
0.834
0.874
0.964
0.994
0.932
0.902
0.910
0.870
0.870
0.822
0.852
0.930
0.960
0.936
0.968
0.946
0.850
0.750
0.734
0.682
0.772
0.948
0.996
0.918
0.910
0.934
0.934
0.914
0.782
0.762
0.740
0.692
0.726
0.890
0.948
0.984
1.006
0.964
0.920
0.884
0.838
0.824
0.780
0.800
0.852
0.918
0.862
0.876
0.926
0.936
0.946
0.852
0.780
0.778
0.792
0.856
0.862
0.770
0.776
0.826
0.874
0.868
0.778
0.802
0.806
0.826
0.832
0.816
0.796
0.758
0.708
0.726
0.828
0.850
0.906
0.930
0.974
0.964
0.910
0.856
0.774
0.788
0.828
0.842
0.794
0.768
0.846
0.930
0.974
0.972
0.910
0.786
0.734
0.720
0.858
0.934
0.966
0.938
0.884
0.828
0.794
0.772
0.846
0.922
0.984
1.044
1.004
0.976
0.930
0.892
0.864
0.846
0.850
0.844
0.786
0.782
0.846
0.956
1.002
0.848
0.820
0.824
0.826
0.798
0.782
0.728
0.740
0.772
0.864
0.882
0.922
0.974
0.948
0.862
0.858
0.898
0.870
0.834
0.856
0.934
0.968
0.964
0.890
0.902
0.958
1.008
1.016
1.040
1.018
0.994
0.954
0.880
0.838
0.924
0.994
1.060
1.030
0.900
0.908
0.924
0.942
0.962
0.942
0.972
0.946
0.930
0.908
0.836
0.844
0.862
0.828
0.854
0.822
0.776
0.790
0.810
0.750
0.760
0.776
0.826
0.828
0.808
0.772
0.730
0.704
0.670
0.648
0.632
0.632
0.650
0.736
0.856
0.872
0.776
0.766
0.768
0.756
0.772
0.790
0.834
0.870
0.830
0.860
0.900
0.920
0.922
0.932
0.912
0.896
0.860
0.772
0.784
0.764
0.766
0.726
0.850
0.980
1.000
0.970
0.926
0.830
0.798
0.790
0.774
0.726
0.694
0.664
0.634
0.624
0.616
0.608
0.606
0.600
0.588
0.574
0.576
0.582
0.590
0.604
0.606
0.610
0.664
0.752
0.792
0.734
0.728
0.744
0.754
0.768
0.722
0.736
0.690
0.648
0.638
0.636
0.688
0.750
0.786
0.750
0.678
0.672
0.668
0.698
0.728
0.712
0.694
0.650
0.652
0.648
0.638
0.718
0.714
0.720
0.650
0.670
0.644
0.656
0.662
0.628
0.612
0.610
0.614
0.638
0.702
0.728
0.744
0.734
0.700
0.662
0.658
0.656
0.668
0.750
0.912
0.786
0.848
0.866
0.890
0.838
0.796
0.756
0.712
0.654
0.650
0.662
0.704
0.668
0.698
0.732
0.750
0.808
0.832
0.688
0.660
0.642
0.658
0.688
0.802
0.800
0.714
0.706
0.750
0.766
0.818
0.794
0.766
0.796
0.774
0.762
0.694
0.662
0.664
0.708
0.826
0.910
0.908
0.872
0.858
0.806
0.790
0.752
0.758
0.760
0.782
0.812
0.812
0.810
0.812
0.840
0.840
0.862
0.858
0.910
0.900
0.894
0.918
0.928
0.868
0.752
0.722
0.742
0.700
0.788
0.796
0.820
0.872
0.890
0.864
0.892
0.900
0.886
0.892
0.926
0.920
0.914
0.920
0.878
0.872
0.898
0.932
0.954
0.932
0.918
0.922
0.914
0.910
0.938
0.934
0.888
0.914
0.960
0.928
0.912
0.916
0.826
0.706
0.642
0.632
0.638
0.674
0.682
0.704
0.794
0.784
0.736
0.664
0.614
0.620
0.602
0.602
0.594
0.584
0.596
0.592
0.618
0.658
0.734
0.806
0.804
0.754
0.716
0.720
0.740
0.810
0.828
0.830
0.912
0.952
0.992
0.974
0.888
0.876
0.922
0.936
0.914
0.870
0.868
0.810
0.744
0.694
0.686
0.864
0.888
0.788
0.766
0.722
0.678
0.664
0.726
0.880
0.928
0.910
0.878
0.786
0.752
0.800
0.798
0.906
0.950
0.938
0.894
0.858
0.814
0.754
0.784
0.828
0.824
0.786
0.730
0.712
0.702
0.724
0.730
0.680
0.670
0.682
0.700
0.724
0.678
0.682
0.666
0.686
0.686
0.744
0.784
0.816
0.770
0.692
0.684
0.694
0.774
0.898
0.866
0.890
0.884
0.898
0.882
0.814
0.750
0.720
0.724
0.854
0.868
0.880
0.890
0.870
0.790
0.710
0.656
0.628
0.662
0.766
0.842
0.810
0.796
0.780
0.872
0.884
0.802
0.804
0.802
0.798
0.798
0.768
0.744
0.834
0.878
0.914
0.892
0.840
0.778
0.716
0.652
0.656
0.680
0.784
0.968
0.792
0.794
0.716
0.698
0.688
0.748
0.922
0.922
0.938
0.898
0.852
0.820
0.768
0.782
0.834
0.882
0.872
0.860
0.848
0.830
0.814
0.846
0.912
0.948
0.932
0.854
0.830
0.838
0.846
0.826
0.836
0.850
0.878
0.838
0.840
0.852
0.852
0.858
0.864
0.792
0.744
0.750
0.742
0.734
0.784
0.830
0.854
0.870
0.834
0.760
0.678
0.664
0.664
0.688
0.750
0.982
0.954
0.868
0.794
0.770
0.762
0.808
0.846
0.846
0.882
0.832
0.748
0.690
0.670
0.668
0.768
0.890
0.916
0.928
0.918
0.864
0.822
0.844
0.926
0.824
0.728
0.734
0.760
0.800
0.868
0.806
0.766
0.698
0.672
0.636
0.632
0.662
0.670
0.680
0.682
0.686
0.716
0.676
0.654
0.644
0.640
0.626
0.628
0.622
0.606
0.608
0.606
0.606
0.608
0.614
0.610
0.602
0.586
0.600
0.598
0.592
0.578
0.580
0.578
0.574
0.574
0.568
0.576
0.584
0.588
0.590
0.600
0.604
0.614
0.634
0.628
0.624
0.648
0.630
0.640
0.638
0.650
0.642
0.630
0.608
0.616
0.634
0.698
0.734
0.820
0.782
0.728
0.644
0.640
0.640
0.720
0.776
0.754
0.818
0.924
0.860
0.756
0.732
0.706
0.676
0.634
0.612
0.610
0.618
0.642
0.644
0.646
0.670
0.358
0.334
0.710
0.506
0.808
0.662
0.620
0.374
0.412
0.358
0.804
0.578
0.660
0.780
0.428
0.640
0.652
0.634
0.614
0.604
0.590
0.584
0.606
0.644
0.412
0.208
0.618
0.592
0.610
0.380
0.226
0.606
0.560
