# Supplementary material for: Stress among on-duty firefighters: an ambulatory assessment study
Source: PeerJ. 2018 Dec 11;6:e5967. doi: 10.7717/peerj.5967 (PMC6294048; doi:10.7717/peerj.5967)
Supplement: Supplemental Information 1 [file peerj-06-5967-s001.zip › RAW_DATA/FF4_1.rr]

8.044
0.200
0.298
0.200
0.200
0.502
0.200
0.300
0.800
0.300
0.300
0.300
0.268
0.634
0.298
1.300
0.198
0.202
0.200
0.198
0.302
0.500
0.198
0.202
0.400
0.200
0.198
0.200
0.202
0.200
0.474
0.326
0.200
0.300
1.000
0.200
0.300
0.400
0.198
0.602
0.398
0.502
0.200
0.298
0.402
0.200
0.398
0.302
0.800
0.200
0.300
0.198
0.202
0.200
0.200
0.300
0.200
0.302
0.298
0.300
0.200
0.400
0.500
0.400
0.500
0.700
0.200
0.200
0.500
0.200
0.200
0.500
0.200
0.298
0.402
0.200
0.398
0.202
0.300
0.300
0.202
0.200
0.198
0.598
0.302
0.300
0.400
0.302
0.198
0.300
0.200
0.202
0.198
0.200
0.400
0.200
0.300
0.200
0.200
0.200
0.200
0.300
0.400
0.402
0.200
0.198
0.200
0.300
0.700
0.200
0.200
0.300
0.300
0.200
0.300
0.500
0.200
0.200
0.500
0.400
0.500
0.200
0.700
0.400
0.200
0.300
0.400
0.500
0.300
0.198
0.402
0.200
0.200
0.500
0.300
0.198
0.402
0.300
0.198
0.402
0.200
0.300
0.400
0.500
0.400
0.300
0.298
0.302
0.500
0.400
0.300
0.200
0.400
0.300
0.200
0.400
0.400
0.200
0.300
0.200
0.298
0.210
0.492
0.298
0.302
0.300
0.398
0.202
0.500
0.300
0.400
0.200
0.400
0.500
0.400
0.600
0.498
0.302
0.400
0.300
0.200
0.400
0.400
0.206
0.294
0.200
0.300
0.400
0.300
0.200
0.200
0.200
0.400
0.300
0.200
0.200
0.300
0.298
0.402
0.200
0.400
0.300
0.200
0.400
0.500
0.400
0.200
0.400
0.300
0.298
0.302
0.300
0.400
0.298
0.202
0.200
0.298
0.402
0.300
0.300
0.300
0.400
0.298
0.202
0.500
0.300
0.400
0.200
0.400
0.702
0.298
0.500
0.500
0.400
0.600
0.300
0.700
0.200
0.500
0.300
0.300
0.700
0.400
0.502
0.700
0.198
0.300
0.400
0.200
0.300
0.400
0.200
0.700
0.300
0.200
0.300
0.400
0.200
0.800
0.500
0.300
0.200
0.700
0.200
0.500
0.200
0.200
0.200
0.300
0.200
0.200
0.300
0.500
0.400
0.200
0.302
0.498
0.300
0.600
0.200
0.206
0.594
0.700
0.300
0.300
0.300
0.400
0.202
0.498
0.200
0.500
0.200
0.200
0.500
0.400
0.600
0.300
0.500
0.200
0.298
0.402
0.200
0.300
0.700
0.200
0.200
0.400
0.200
0.200
0.200
0.300
0.400
0.300
0.400
0.200
0.400
0.500
0.500
0.400
0.300
0.300
0.302
0.398
0.300
0.500
0.200
0.900
0.300
0.500
0.200
0.200
0.400
0.600
0.200
0.300
0.300
0.400
0.500
0.500
0.400
0.600
0.300
0.400
0.300
0.200
0.500
0.300
0.206
0.394
0.400
0.200
0.400
0.300
0.600
0.200
0.700
0.300
0.300
0.600
0.400
0.300
0.200
0.500
0.500
0.500
0.400
0.600
0.300
0.400
0.300
0.200
0.300
0.200
0.300
0.600
0.300
0.200
0.500
0.200
0.200
0.502
0.300
0.300
0.400
0.200
0.298
0.602
0.900
0.798
0.206
0.694
0.206
0.394
0.300
0.300
0.600
0.500
0.400
0.900
0.200
0.400
0.300
0.198
0.502
0.200
0.200
0.300
0.400
0.200
0.700
0.200
0.500
0.200
0.300
0.200
0.400
0.200
0.500
0.200
0.200
0.200
0.500
0.200
0.300
0.400
0.200
0.200
0.200
0.300
0.300
0.300
0.300
0.200
0.400
0.300
0.600
0.300
0.200
0.400
0.300
0.200
0.700
0.200
0.700
0.200
0.200
0.500
0.200
0.300
0.400
0.200
0.400
0.300
0.200
0.500
0.200
0.200
0.600
0.300
0.700
0.300
0.400
0.200
0.300
0.600
0.200
0.400
0.300
0.300
0.600
0.400
0.500
0.200
0.300
0.400
0.300
0.300
0.300
0.400
0.300
0.200
0.300
0.500
0.400
0.600
0.300
0.600
0.700
0.400
0.300
0.400
0.300
0.600
0.300
0.600
0.208
0.200
0.492
0.300
0.400
0.200
0.200
0.300
0.200
0.200
0.300
0.200
0.300
0.400
0.600
0.300
0.500
0.300
0.198
0.302
0.200
0.200
0.200
0.200
2.702
0.200
0.298
0.200
0.200
0.202
0.200
0.198
0.200
0.300
0.300
0.200
0.400
0.300
0.200
0.400
0.300
0.200
0.400
0.300
0.300
0.300
0.300
0.200
0.400
0.500
0.400
0.300
0.200
0.400
0.300
0.600
0.200
0.300
0.200
0.200
0.300
0.200
0.400
0.300
0.200
0.400
0.400
0.500
0.500
0.400
0.300
0.200
0.400
0.400
0.200
0.300
0.400
0.200
0.300
0.200
0.400
0.300
0.500
0.200
0.200
0.598
0.302
0.200
0.200
0.298
0.202
0.300
0.200
0.300
0.400
0.200
0.400
0.200
0.300
0.200
0.300
0.500
0.300
0.198
0.202
0.200
0.598
0.302
0.698
0.202
0.798
0.302
0.698
0.302
0.300
0.300
0.300
0.400
0.200
0.300
0.400
0.200
0.300
0.300
0.300
0.400
0.200
0.400
0.200
0.198
0.302
0.200
0.200
0.298
0.202
0.300
0.498
0.302
0.200
0.498
0.202
0.200
0.598
0.302
0.300
0.400
0.200
0.500
0.298
0.302
0.300
0.302
0.398
0.400
0.300
0.300
0.300
0.400
0.500
0.498
0.402
0.200
0.398
0.302
0.200
0.498
0.202
0.500
0.298
0.702
0.298
0.502
0.200
0.200
0.602
0.200
0.198
0.402
0.200
0.298
0.200
0.400
0.300
0.800
0.300
0.200
0.400
0.900
0.900
0.600
0.400
0.300
0.200
0.400
0.600
0.300
0.300
0.400
0.200
0.500
0.400
0.902
0.800
0.200
0.400
0.200
0.200
0.502
1.698
0.198
0.302
0.498
1.000
0.300
0.400
0.500
0.200
0.200
1.100
0.300
0.300
0.300
0.300
0.298
0.402
0.200
0.398
0.502
0.498
0.202
0.200
0.598
0.302
0.400
0.300
0.300
0.200
0.500
0.200
0.300
0.500
0.200
0.300
0.400
0.200
0.300
0.400
0.200
0.700
0.298
0.402
0.200
0.202
0.198
0.200
0.200
0.304
0.296
0.502
0.398
0.200
0.314
0.488
0.504
0.294
0.298
0.202
0.200
0.200
0.400
0.600
0.300
0.500
0.200
0.300
0.500
0.300
0.198
0.604
0.198
0.298
0.402
0.300
0.298
0.402
0.200
0.398
0.302
0.298
0.402
0.200
0.200
0.600
0.400
0.200
0.400
0.200
0.800
0.800
0.200
0.202
0.298
0.200
0.200
0.300
0.202
0.200
0.198
0.400
0.200
1.002
0.200
0.396
0.302
0.200
0.200
0.300
0.302
0.300
0.198
0.200
0.300
0.600
0.300
0.600
0.200
0.198
0.502
0.300
0.400
0.200
0.300
0.600
0.400
0.500
0.400
0.500
0.300
0.200
0.400
0.200
0.200
0.500
0.300
0.200
0.200
0.600
0.500
0.200
0.200
0.500
0.500
0.400
0.300
0.600
0.300
0.600
0.300
0.300
0.300
0.300
0.200
0.400
0.500
0.400
0.200
0.302
0.198
0.200
0.400
0.398
0.502
0.500
0.400
0.600
0.200
0.300
0.300
0.198
0.202
0.200
0.300
0.298
0.602
0.900
0.400
0.500
0.300
0.198
0.402
0.200
0.200
0.298
0.202
0.500
0.298
0.602
0.400
0.300
0.200
0.500
0.400
0.200
0.200
0.198
0.202
0.300
0.200
0.298
0.202
0.200
0.200
0.398
0.202
0.300
0.500
0.400
0.200
0.300
0.400
0.200
0.300
0.400
0.200
0.300
0.400
0.500
0.400
0.300
0.200
0.200
0.300
0.400
0.400
0.200
0.200
0.500
0.298
0.202
0.400
0.200
0.198
0.502
0.500
0.400
0.400
0.198
0.302
0.300
0.300
0.300
0.400
0.298
0.302
0.200
0.300
0.300
0.202
0.200
0.198
0.302
0.198
0.202
0.200
0.398
0.300
0.500
0.300
0.200
0.302
0.298
0.200
0.302
0.498
0.300
0.500
0.200
0.800
0.300
0.600
1.200
0.200
0.300
0.300
0.600
0.400
0.900
0.500
0.200
0.200
0.900
0.600
0.400
0.600
0.300
0.600
0.400
0.500
0.200
0.200
0.600
0.300
0.200
0.700
0.500
0.300
0.300
0.300
0.400
0.300
0.300
0.200
0.500
0.200
0.200
0.600
0.400
0.598
0.302
0.698
0.202
0.300
0.500
0.500
0.400
0.500
0.400
0.400
0.300
0.200
0.400
0.400
0.206
0.292
0.202
0.798
0.402
0.200
0.398
0.202
0.300
0.498
0.202
0.798
1.000
0.502
0.400
0.800
0.244
0.356
0.200
0.300
0.200
0.200
0.402
0.902
0.396
0.200
0.200
0.200
0.500
0.400
0.600
0.300
0.698
0.202
0.500
0.300
0.200
0.800
0.400
0.200
0.300
0.600
0.300
0.400
0.200
0.700
0.500
0.200
0.198
0.902
0.202
0.598
0.300
0.302
0.298
0.300
0.300
0.300
0.200
0.300
0.600
0.200
0.300
0.400
0.300
0.200
0.500
0.200
0.200
0.700
0.200
0.700
0.298
0.302
0.300
0.200
0.300
0.400
0.200
0.400
0.300
0.200
0.500
0.200
0.300
0.600
0.200
0.700
0.600
0.300
0.200
0.700
0.200
0.500
0.200
0.200
0.200
0.500
0.200
0.700
0.200
0.500
0.200
0.200
0.400
0.300
0.200
0.500
0.200
0.200
0.598
0.402
0.600
0.300
0.700
0.298
0.302
0.200
0.198
0.202
0.500
0.298
0.402
0.200
0.398
0.502
0.498
0.402
0.300
0.298
0.302
0.300
0.398
0.202
0.300
0.498
1.002
1.000
0.200
0.200
0.200
0.200
0.198
0.214
0.488
0.300
0.600
0.300
0.600
0.900
0.700
0.200
0.300
0.200
0.198
0.202
0.300
0.498
0.402
0.600
0.300
0.700
0.200
0.600
0.200
0.200
0.500
0.300
0.600
0.200
0.198
0.502
0.498
0.402
0.300
0.298
0.302
0.300
0.398
0.202
0.400
0.398
0.202
0.300
0.400
0.200
0.202
0.198
0.300
0.200
0.202
0.200
0.500
0.300
0.500
0.198
0.700
0.200
0.200
0.402
0.298
0.200
0.200
0.200
0.300
0.200
0.200
0.200
0.300
0.200
0.400
0.500
0.400
0.300
0.200
0.400
0.300
0.200
0.400
0.500
0.400
0.600
0.300
0.200
0.200
0.200
0.300
0.300
0.300
0.300
0.400
0.200
0.300
0.300
0.200
0.400
0.300
0.200
0.200
0.200
0.300
0.200
0.200
0.200
0.700
0.200
0.600
0.300
0.300
0.300
0.900
0.600
0.300
0.698
0.202
0.200
0.598
0.402
0.598
0.302
0.300
0.300
0.300
0.400
0.200
0.300
0.300
0.200
0.198
0.202
0.500
0.200
0.300
0.400
0.200
0.200
0.198
0.502
0.200
0.298
0.402
0.200
0.398
0.202
0.300
0.498
0.202
0.200
0.200
0.398
0.302
0.300
0.398
0.202
0.400
0.400
0.600
0.200
0.600
0.300
0.400
0.898
1.000
0.402
0.200
0.398
0.302
0.202
0.496
0.602
0.200
0.198
0.200
0.800
0.602
0.300
0.800
0.900
0.400
0.400
0.200
0.398
0.502
0.498
0.402
0.598
0.302
0.698
0.202
0.500
0.200
0.302
0.400
0.398
0.202
0.300
0.200
0.198
0.200
0.200
0.300
0.200
0.200
0.302
0.200
0.198
0.200
0.500
0.200
0.200
0.300
0.200
0.202
0.200
0.298
0.300
0.202
0.598
0.300
0.400
0.200
0.300
0.600
0.300
0.500
0.200
0.200
0.700
0.200
0.200
0.200
0.300
0.200
0.500
0.400
0.500
0.400
0.700
0.200
0.700
0.200
0.600
0.300
0.500
0.500
0.400
0.500
0.400
0.200
0.300
0.200
0.500
0.200
0.300
0.498
0.502
0.500
0.600
0.300
0.500
0.400
0.198
0.302
0.400
0.300
0.600
0.400
0.200
0.300
0.498
0.202
0.200
0.600
0.500
0.498
0.202
0.798
1.902
0.600
0.300
0.900
0.298
0.602
0.398
0.502
0.198
0.300
0.202
0.300
0.498
0.502
0.498
0.202
0.400
0.398
0.302
0.300
0.400
0.600
0.400
0.500
0.400
0.700
0.200
0.800
0.500
0.400
0.208
0.290
0.402
0.300
0.298
0.302
0.698
0.202
0.798
0.202
0.700
0.200
0.300
0.300
0.202
0.198
0.200
0.302
0.398
0.502
0.200
0.198
0.200
0.200
0.300
0.200
0.200
0.302
0.300
0.398
0.300
0.200
0.400
0.300
0.300
0.400
0.200
0.200
0.700
0.300
0.600
0.300
0.400
0.200
0.300
0.600
0.200
0.200
0.500
0.300
0.600
0.200
0.200
0.200
0.300
0.402
0.498
0.300
0.600
0.300
0.600
0.300
0.600
0.900
0.300
0.200
0.300
0.300
0.700
0.300
0.600
0.300
0.600
0.300
0.600
0.300
0.300
0.300
0.400
0.198
0.302
0.400
0.298
0.202
0.498
0.300
0.502
0.500
0.200
0.200
0.600
0.300
0.500
0.198
0.202
0.500
0.298
0.202
0.400
0.400
0.500
0.400
0.500
0.200
0.200
0.500
0.400
0.500
0.300
0.300
0.198
0.502
0.200
0.300
0.400
0.600
0.300
0.500
0.198
0.202
0.500
0.298
0.200
0.402
0.398
0.502
0.300
0.198
0.402
0.200
0.300
0.400
0.300
0.398
0.202
0.500
0.298
0.502
0.200
0.300
0.200
0.300
0.400
0.400
0.200
0.300
0.198
0.202
0.200
0.300
0.298
0.202
0.400
0.398
0.402
0.200
0.400
0.402
0.298
0.202
0.400
0.300
0.200
0.400
0.300
0.200
0.200
0.198
0.300
0.200
0.400
0.200
0.300
0.300
0.300
0.300
0.400
0.500
0.400
0.200
0.400
0.300
0.300
0.200
0.400
0.200
0.200
0.298
0.202
0.400
0.200
0.300
0.300
0.200
0.400
0.400
0.200
0.300
0.200
0.300
0.200
0.200
0.600
0.300
0.500
0.400
0.200
0.400
0.300
0.300
0.300
0.300
0.300
0.600
0.300
0.200
0.400
0.400
0.200
0.300
0.300
0.300
0.600
0.300
0.700
0.200
0.600
0.300
0.300
0.800
0.200
0.400
0.400
0.198
0.402
0.300
0.298
0.302
0.300
0.398
0.202
0.300
0.498
0.202
0.200
0.300
0.298
0.302
0.400
0.298
0.202
0.400
0.398
0.802
0.200
0.400
0.398
0.202
0.600
0.200
0.198
0.402
0.200
0.398
0.402
0.200
0.398
0.404
0.596
0.202
0.500
0.298
0.208
0.394
0.400
0.700
0.200
0.700
0.200
0.200
0.200
0.300
0.200
0.300
0.500
0.500
0.200
0.300
0.498
0.202
0.200
0.598
0.202
0.198
0.600
0.202
0.500
0.298
0.202
0.400
0.398
0.202
0.400
0.398
0.602
0.400
0.300
0.202
0.198
0.200
0.302
0.300
0.200
0.298
0.502
0.200
0.198
0.200
0.200
0.200
0.300
0.200
0.800
0.200
0.300
0.400
0.200
0.700
0.200
0.300
0.500
0.200
0.200
0.702
0.198
0.200
0.400
0.200
0.800
0.200
0.500
1.100
0.200
0.600
0.200
0.198
0.802
0.302
0.200
0.298
0.200
0.200
0.500
0.200
0.502
0.198
0.200
0.500
0.200
0.200
0.300
0.300
0.300
0.300
0.400
0.200
0.500
0.400
0.200
0.200
0.200
0.300
0.300
0.400
0.200
0.398
0.502
0.498
0.710
0.290
0.302
0.400
0.298
0.202
0.500
0.298
0.206
0.496
0.300
0.700
1.100
0.302
0.200
0.198
0.200
0.200
0.300
0.200
0.200
0.398
0.502
0.498
0.202
0.200
0.598
0.302
0.698
0.202
0.798
0.200
0.302
0.500
1.000
0.300
0.200
0.400
0.600
0.200
0.198
0.502
0.200
0.200
0.198
0.502
0.498
0.402
0.598
0.302
0.200
0.498
0.202
0.800
0.200
0.800
0.206
0.794
0.900
0.200
0.600
0.300
0.600
0.398
0.202
0.200
0.202
0.298
0.202
0.300
0.198
0.400
0.302
0.198
0.202
0.198
0.300
0.200
0.300
0.300
0.300
0.500
0.200
0.298
0.502
0.200
0.200
0.500
0.200
0.200
0.500
0.300
0.600
0.300
0.600
0.200
0.200
0.500
0.300
0.600
0.300
0.400
0.200
0.300
0.400
0.200
0.900
0.300
0.200
0.200
0.200
0.200
0.300
0.300
0.300
0.700
0.300
0.600
0.300
0.600
0.200
0.198
0.502
0.300
0.300
0.300
0.398
0.302
0.200
0.200
0.200
0.200
0.198
0.402
0.200
0.400
0.300
0.700
0.300
0.700
0.200
0.200
0.200
0.398
0.602
0.400
0.500
0.200
0.200
0.500
0.300
0.600
0.400
0.400
0.500
0.400
0.500
0.200
0.300
0.400
0.600
0.200
0.600
0.200
0.200
0.500
0.400
0.500
0.400
0.200
0.300
0.200
0.200
0.200
0.300
0.300
0.600
0.300
0.398
0.202
0.400
0.398
0.402
0.198
0.402
0.202
0.296
0.804
0.498
0.200
0.300
0.400
0.300
0.200
0.400
0.400
0.200
0.300
0.200
0.298
0.402
0.300
0.298
0.302
0.400
0.298
0.202
0.200
0.400
0.198
0.202
0.200
0.200
0.300
0.200
0.202
0.198
0.402
0.200
0.898
0.702
0.198
0.300
0.200
0.200
0.200
0.200
0.400
0.300
0.300
0.300
0.300
0.200
0.400
0.500
0.198
0.202
0.300
0.300
0.300
0.300
0.300
0.300
0.700
0.200
0.700
0.200
0.200
0.500
0.200
0.300
0.300
0.300
0.400
0.300
0.200
0.400
0.500
0.300
0.200
0.200
0.200
0.300
0.500
0.600
0.200
0.500
0.200
1.100
0.900
0.400
0.300
0.200
0.200
0.302
1.394
0.384
0.418
0.380
0.320
0.202
0.898
0.702
0.298
0.702
0.200
0.700
0.300
0.500
0.300
0.298
0.302
0.300
0.398
0.302
0.300
0.398
0.202
0.200
0.598
0.402
0.300
0.298
0.202
0.400
0.398
0.602
0.400
0.600
0.300
0.500
0.400
0.900
0.400
0.300
0.400
0.200
0.400
0.300
0.300
0.200
0.200
0.598
0.302
0.400
0.300
0.700
0.298
0.200
0.502
0.298
0.802
0.900
0.400
0.400
0.200
0.298
0.402
0.200
0.398
0.402
0.198
0.400
0.302
0.200
0.400
0.200
0.300
0.198
0.400
0.304
0.400
0.200
0.300
0.400
0.298
0.200
0.300
0.300
0.300
0.400
0.200
0.400
0.302
0.198
0.300
0.600
0.404
0.198
0.298
0.300
0.282
0.572
1.028
0.518
0.300
0.200
0.700
0.900
0.600
0.282
0.308
0.512
0.198
0.200
0.600
0.782
0.418
0.300
0.300
0.530
0.502
2.180
1.516
0.472
0.500
0.400
0.402
0.298
0.200
0.300
0.902
0.800
0.204
0.796
0.398
0.502
0.200
0.198
0.502
0.498
0.302
0.600
0.200
0.200
0.598
0.202
0.198
0.402
0.198
0.202
0.600
0.200
0.198
0.602
0.298
0.200
0.702
0.200
0.200
0.200
0.200
0.200
0.198
0.302
0.300
0.298
0.302
0.398
0.300
0.202
0.200
0.200
0.300
0.198
0.302
0.298
0.300
0.302
0.400
0.200
1.000
0.200
0.600
0.298
0.400
0.302
0.200
0.198
0.302
0.400
0.198
0.200
0.202
0.300
0.298
0.402
0.200
0.398
0.202
0.200
0.498
0.304
0.496
0.200
0.302
0.198
0.302
0.200
0.400
0.400
0.200
0.300
0.700
0.200
0.300
0.200
0.298
0.200
0.702
0.198
0.202
0.400
0.700
0.200
0.200
0.198
0.302
0.400
0.300
0.200
0.500
0.198
0.562
2.484
0.206
0.312
0.238
0.502
0.428
0.472
0.330
0.734
0.238
0.412
0.248
0.452
0.466
0.276
0.248
0.396
0.272
0.252
0.458
0.248
1.818
0.252
0.372
0.444
0.534
0.556
0.310
0.640
0.260
0.488
0.756
0.484
0.242
1.402
2.408
0.200
0.296
0.404
0.200
0.400
0.300
0.600
0.200
0.298
0.402
0.456
0.340
0.342
0.332
0.346
0.274
0.394
0.264
0.782
0.644
1.156
0.668
0.200
0.234
0.198
0.546
0.780
0.214
0.232
0.284
0.412
0.592
0.440
0.284
0.208
0.536
0.282
0.346
0.394
0.214
0.556
0.484
0.518
0.386
0.320
0.578
0.384
0.278
0.578
0.198
0.352
0.562
0.880
0.622
0.234
0.260
0.606
0.520
0.604
0.398
0.292
0.806
0.198
0.218
0.372
0.490
0.208
0.214
0.568
0.384
0.226
0.508
0.380
0.270
0.400
0.552
0.448
0.806
1.130
0.408
0.450
0.906
0.570
0.366
0.718
0.670
0.438
0.234
0.572
0.640
0.506
0.440
0.404
0.496
0.500
0.400
0.482
0.518
0.232
0.566
0.502
0.298
0.302
0.300
0.398
0.302
0.200
0.498
0.302
0.198
0.500
0.202
2.512
5.838
0.746
0.768
1.558
1.530
1.474
1.406
1.410
0.718
0.744
0.728
0.718
0.720
0.732
0.728
0.718
0.710
0.712
0.712
0.712
0.728
0.758
0.818
0.836
0.846
0.848
0.908
0.878
0.844
0.854
0.804
0.822
0.842
0.794
0.828
0.880
0.830
0.862
0.878
0.830
0.814
0.806
0.800
0.782
0.800
0.816
0.790
0.812
0.752
0.722
0.722
0.730
0.768
0.808
0.830
0.796
0.748
0.766
0.760
0.744
0.762
0.782
0.774
0.826
0.846
0.834
0.864
0.862
0.818
0.842
0.820
0.806
0.800
0.780
0.758
0.790
0.806
0.826
0.826
0.814
0.780
0.810
0.776
0.752
0.798
0.826
0.834
0.838
0.806
0.814
0.816
0.792
0.800
0.780
0.800
0.786
0.778
0.788
0.774
0.784
0.778
0.796
0.812
0.798
0.780
0.790
0.802
0.774
0.810
0.790
0.768
0.774
0.776
0.714
0.712
0.718
0.772
0.776
0.776
0.804
0.790
0.772
0.764
0.770
0.768
0.764
0.748
0.760
0.724
0.718
0.756
0.756
0.756
0.820
0.836
0.816
0.800
0.810
0.790
0.764
0.784
0.790
0.792
0.756
0.786
0.782
0.754
0.738
0.724
0.706
0.676
0.668
0.650
0.648
0.662
0.668
0.650
0.656
0.654
0.654
0.652
0.648
0.646
0.644
0.640
0.638
0.632
0.636
0.668
0.706
0.706
0.714
0.774
0.810
0.820
0.816
0.816
0.802
0.820
0.816
0.792
0.798
0.824
0.798
0.814
0.830
0.790
0.826
0.846
0.788
0.806
0.814
0.836
0.824
0.846
0.860
0.812
0.834
0.868
0.826
0.840
0.838
0.800
0.786
0.798
0.798
0.802
0.822
0.808
0.824
0.842
0.850
0.804
0.836
0.848
0.840
0.826
0.798
0.810
0.818
0.812
0.812
0.800
0.788
0.804
0.826
0.814
0.848
0.868
0.808
0.802
0.780
0.802
0.814
0.812
0.794
0.778
0.760
0.742
0.698
0.716
0.748
0.852
0.828
0.854
0.896
0.900
0.876
0.906
0.864
0.890
0.870
0.844
0.844
0.876
0.842
0.874
0.842
0.814
0.850
0.832
0.826
0.850
0.842
0.836
0.872
0.852
0.824
0.854
0.856
0.826
0.850
0.852
0.820
0.804
0.828
0.844
0.818
0.824
0.786
0.782
0.758
0.770
0.758
0.758
0.748
0.742
0.740
0.736
0.746
0.766
0.764
0.768
0.784
0.782
0.778
0.766
0.780
0.808
0.824
0.818
0.814
0.788
0.768
0.760
0.748
0.738
0.742
0.776
0.816
0.814
0.798
0.790
0.770
0.766
0.764
0.760
0.768
0.770
0.770
0.788
0.768
0.794
0.804
0.798
0.790
0.796
0.788
0.796
0.798
0.792
0.824
0.822
0.788
0.804
0.808
0.782
0.806
0.826
0.822
0.856
0.846
0.812
0.838
0.852
0.814
0.832
0.830
0.806
0.812
0.808
0.782
0.792
0.778
0.790
0.830
0.808
0.802
0.808
0.820
0.802
0.814
0.798
0.766
0.758
0.738
0.736
0.724
0.720
0.698
0.720
0.766
0.786
0.768
0.768
0.752
0.768
0.770
0.772
0.752
0.778
0.782
0.786
0.814
0.842
0.838
0.842
0.838
0.860
0.838
0.850
0.846
0.814
0.780
0.784
0.792
0.834
0.834
0.800
0.844
0.812
0.810
0.824
0.840
0.804
0.830
0.814
0.802
0.820
0.854
0.850
0.860
0.874
0.822
0.826
0.806
0.790
0.798
0.810
0.794
0.824
0.854
0.830
0.834
0.844
0.846
0.806
0.808
0.774
0.758
0.758
0.774
0.780
0.744
0.736
0.722
0.730
0.724
0.700
0.690
0.682
0.666
0.650
0.638
0.622
0.618
0.604
0.594
0.598
0.600
0.618
0.632
0.646
0.688
0.730
0.766
0.786
0.768
0.786
0.740
0.702
0.682
0.698
0.686
0.688
0.710
0.708
0.702
0.690
0.678
0.682
0.672
0.674
0.660
0.666
0.666
0.658
0.660
0.634
0.630
0.630
0.632
0.642
0.646
0.664
0.654
0.644
0.632
0.638
0.630
0.630
0.632
0.630
0.630
0.632
0.622
0.622
0.618
0.614
0.612
0.610
0.634
0.680
0.678
0.668
0.678
0.640
0.624
0.716
0.748
0.702
0.688
0.624
0.672
0.612
0.628
0.616
0.624
0.636
0.644
0.678
0.726
0.746
0.760
0.748
0.730
0.740
0.766
0.770
0.760
0.744
0.762
0.740
0.748
0.734
0.736
0.724
0.738
0.736
0.698
0.724
0.720
0.750
0.768
0.800
0.808
0.788
0.812
0.782
0.740
0.740
0.740
0.744
0.750
0.772
0.756
0.762
0.776
0.760
0.762
0.766
0.752
0.694
0.692
0.702
0.690
0.692
0.694
0.694
0.696
0.742
0.738
0.724
0.728
0.764
0.734
0.728
0.746
0.806
0.794
0.798
0.850
0.848
0.840
0.902
0.872
0.852
0.886
0.838
0.786
0.758
0.710
0.762
0.738
0.754
0.780
0.732
0.744
0.740
0.736
0.726
0.704
0.698
0.684
0.674
0.676
0.676
0.684
0.686
0.666
0.682
0.692
0.708
0.680
0.676
0.666
0.658
0.650
0.648
0.644
0.650
0.644
0.640
0.650
0.648
0.646
0.638
0.634
0.628
0.682
0.576
0.626
0.620
0.624
0.622
0.618
0.622
0.626
0.628
0.624
0.636
0.634
0.634
0.624
0.620
0.624
0.630
0.622
0.626
0.640
0.684
0.672
0.692
0.686
0.688
0.662
0.656
0.650
0.650
0.638
0.636
0.634
0.640
0.626
0.642
0.654
0.676
0.694
0.712
0.678
0.682
0.682
0.680
0.660
0.658
0.644
0.668
0.666
0.644
0.652
0.636
0.630
0.616
0.604
0.592
0.592
0.594
0.590
0.612
0.636
0.642
0.636
0.642
0.650
0.642
0.630
0.646
0.642
0.656
0.660
0.662
0.682
0.726
0.698
0.712
0.696
0.744
0.748
0.772
0.782
0.740
0.710
0.672
0.724
0.714
0.708
0.762
0.774
0.794
0.762
0.780
0.780
0.798
0.798
0.790
0.780
0.732
0.686
0.692
0.702
0.756
0.788
0.780
0.754
0.772
0.760
0.766
0.766
0.742
0.756
0.738
0.736
0.738
0.784
0.796
0.806
0.778
0.800
0.800
0.792
0.790
0.770
0.788
0.778
0.794
0.800
0.784
0.790
0.844
0.866
0.852
0.830
0.838
0.836
0.818
0.798
0.744
0.780
0.756
0.766
0.804
0.818
0.816
0.812
0.836
0.842
0.770
0.796
0.740
0.750
0.750
0.766
0.734
0.770
0.792
0.778
0.758
0.738
0.758
0.724
0.712
0.708
0.760
0.770
0.738
0.764
0.826
0.808
0.840
0.872
0.822
0.864
0.874
0.866
0.870
0.878
0.848
0.792
0.820
0.852
0.844
0.800
0.786
0.742
0.726
0.726
0.742
0.734
0.728
0.730
0.748
0.700
0.692
0.694
0.728
0.716
0.780
0.746
0.750
0.738
0.756
0.782
0.766
0.766
0.770
0.802
0.814
0.818
0.816
0.834
0.824
0.810
0.806
0.812
0.782
0.764
0.776
0.770
0.776
0.768
0.760
0.730
0.698
0.722
0.734
0.722
0.734
0.766
0.768
0.758
0.782
0.752
0.720
0.716
0.698
0.734
0.762
0.756
0.748
0.808
0.842
0.844
0.834
0.774
0.778
0.778
0.772
0.782
0.770
0.780
0.790
0.778
0.782
0.790
0.756
0.734
0.722
0.684
0.690
0.728
0.724
0.716
0.702
0.702
0.686
0.700
0.696
0.696
0.710
0.710
0.716
0.690
0.676
0.682
0.702
0.766
0.802
0.786
0.790
0.766
0.726
0.760
0.796
0.876
0.878
0.866
0.848
0.768
0.724
0.690
0.692
0.694
0.708
0.734
0.784
0.820
0.856
0.836
0.832
0.830
0.846
0.810
0.814
0.820
0.826
0.760
0.720
0.716
0.692
0.690
0.704
0.730
0.748
0.874
0.956
0.980
0.952
0.896
0.856
0.802
0.764
0.766
0.732
0.690
0.754
0.776
0.816
0.808
0.828
0.786
0.806
0.856
0.838
0.824
0.778
0.792
0.780
0.782
0.756
0.786
0.750
0.758
0.736
0.782
0.786
0.774
0.790
0.748
0.712
0.732
0.748
0.776
0.804
0.792
0.768
0.758
0.800
0.812
0.858
0.884
0.870
0.844
0.840
0.758
0.736
0.716
0.700
0.708
0.820
0.764
0.714
0.728
0.794
0.798
0.782
0.812
0.870
0.918
0.876
0.838
0.778
0.738
0.674
0.704
0.728
0.838
0.796
0.776
0.850
0.908
0.910
0.908
0.860
0.812
0.796
0.746
0.732
0.724
0.734
0.736
0.738
0.704
0.708
0.692
0.688
0.692
0.690
0.678
0.700
0.696
0.714
0.732
0.772
0.780
0.746
0.782
0.740
0.740
0.736
0.712
0.692
0.684
0.672
0.666
0.660
0.664
0.656
0.656
0.656
0.656
0.646
0.630
0.640
0.626
0.638
0.634
0.636
0.642
0.654
0.656
0.666
0.672
0.664
0.658
0.652
0.652
0.644
0.650
0.652
0.660
0.670
0.680
0.690
0.684
0.700
0.674
0.664
0.646
0.658
0.702
0.712
0.752
0.748
0.764
0.764
0.784
0.760
0.758
0.724
0.682
0.684
0.690
0.690
0.650
0.642
0.642
0.628
0.622
0.618
0.614
0.600
0.594
0.598
0.592
0.602
0.604
0.606
0.618
0.630
0.650
0.662
0.678
0.724
0.702
0.690
0.688
0.686
0.682
0.662
0.654
0.642
0.646
0.656
0.664
0.668
0.740
0.772
1.016
0.894
0.770
0.720
0.692
0.666
0.646
0.628
0.612
0.604
0.598
0.592
0.590
0.586
0.584
0.586
0.602
0.618
0.628
0.636
0.630
0.648
0.660
0.658
0.652
0.646
0.654
0.662
0.668
0.670
0.664
0.652
0.646
0.638
0.632
0.628
0.638
0.644
0.640
0.640
0.648
0.654
0.684
0.678
0.686
0.682
0.670
0.680
0.686
0.674
0.670
0.674
0.698
0.690
0.708
0.700
0.690
0.684
0.696
0.680
0.660
0.650
0.644
0.646
0.670
0.678
0.674
0.668
0.722
0.722
0.712
0.688
0.664
0.660
0.644
0.630
0.624
0.620
0.628
0.636
0.658
0.712
0.762
0.766
0.830
0.830
0.798
0.778
0.758
0.730
0.698
0.696
0.686
0.678
0.694
0.682
0.662
0.668
0.718
0.740
0.724
0.714
0.708
0.696
0.694
0.700
0.710
0.708
0.734
0.746
0.734
0.764
0.766
0.786
0.804
0.792
0.788
0.780
0.756
0.770
0.722
0.746
0.710
0.690
0.744
0.722
0.712
0.754
0.746
0.742
0.706
0.680
0.680
0.690
0.692
0.656
0.658
0.680
0.774
0.864
0.858
0.844
0.814
0.794
0.736
0.690
0.684
0.678
0.726
0.852
0.914
0.930
0.872
0.836
0.844
0.820
0.748
0.718
0.700
0.670
0.670
0.672
0.698
0.712
0.786
0.796
0.742
0.742
0.714
0.748
0.736
0.724
0.732
0.706
0.738
0.794
0.768
0.752
0.736
0.740
0.706
0.732
0.718
0.730
0.772
0.772
0.762
0.744
0.714
0.702
0.722
0.752
0.758
0.732
0.726
0.736
0.718
0.708
0.674
0.700
0.678
0.688
0.690
0.690
0.724
0.758
0.740
0.734
0.732
0.722
0.754
0.782
0.726
0.744
0.714
0.702
0.708
0.700
0.704
0.734
0.738
0.754
0.752
0.742
0.750
0.748
0.722
0.722
0.706
0.702
0.710
0.716
0.726
0.704
0.706
0.692
0.692
0.728
0.730
0.708
0.706
0.724
0.722
0.674
0.710
0.680
0.692
0.700
0.706
0.684
0.704
0.752
0.750
0.766
0.760
0.742
0.742
0.742
0.708
0.710
0.678
0.674
0.692
0.702
0.710
0.706
0.694
0.654
0.668
0.706
0.718
0.730
0.750
0.762
0.758
0.740
0.728
0.698
0.724
0.728
0.700
0.702
0.698
0.702
0.712
0.732
0.752
0.744
0.756
0.704
0.758
0.704
0.738
0.720
0.760
0.766
0.726
0.702
0.722
0.664
0.696
0.656
0.698
0.652
0.670
0.646
0.664
0.712
0.762
0.728
0.712
0.710
0.688
0.716
0.720
0.708
0.704
0.720
0.732
0.742
0.756
0.792
0.790
0.802
0.806
0.784
0.774
0.766
0.788
0.768
0.774
0.792
0.780
0.788
0.744
0.720
0.714
0.708
0.742
0.742
0.744
0.742
0.750
0.766
0.776
0.764
0.738
0.702
0.702
0.690
0.664
0.672
0.696
0.702
0.712
0.750
0.798
0.762
0.758
0.768
0.788
0.774
0.796
0.798
0.808
0.810
0.796
0.782
0.726
0.728
0.734
0.732
0.784
0.758
0.788
0.780
0.806
0.822
0.788
0.762
0.754
0.794
0.778
0.790
0.798
0.784
0.766
0.762
0.742
0.722
0.716
0.720
0.750
0.776
0.816
0.780
0.758
0.770
0.764
0.770
0.764
0.770
0.778
0.772
0.772
0.784
0.796
0.838
0.854
0.864
0.818
0.802
0.752
0.722
0.726
0.716
0.710
0.728
0.734
0.742
0.774
0.762
0.746
0.748
0.746
0.720
0.700
0.700
0.720
0.760
0.752
0.736
0.730
0.758
0.800
0.832
0.814
0.834
0.820
0.766
0.760
0.756
0.762
0.772
0.710
0.672
0.672
0.672
0.684
0.678
0.674
0.684
0.688
0.674
0.658
0.654
0.672
0.680
0.706
0.680
0.704
0.694
0.708
0.718
0.730
0.740
0.758
0.756
0.770
0.804
0.784
0.776
0.806
0.800
0.812
0.776
0.746
0.732
0.720
0.690
0.694
0.688
0.694
0.690
0.684
0.714
0.744
0.776
0.762
0.802
0.810
0.796
0.784
0.774
0.740
0.758
0.736
0.712
0.732
0.704
0.726
0.744
0.732
0.748
0.734
0.770
0.764
0.764
0.772
0.744
0.724
0.724
0.748
0.768
0.770
0.802
0.808
0.784
0.810
0.802
0.768
0.736
0.736
0.796
0.762
0.754
0.704
0.686
0.660
0.644
0.632
0.644
0.694
0.760
0.776
0.802
0.794
0.790
0.810
0.802
0.762
0.760
0.792
0.802
0.832
0.920
0.934
0.936
0.964
0.918
0.880
0.864
0.872
0.840
0.856
0.822
0.858
0.860
0.874
0.854
0.868
0.858
0.832
0.816
0.810
0.814
0.800
0.820
0.790
0.782
0.748
0.710
0.704
0.684
0.658
0.652
0.632
0.638
0.630
0.632
0.634
0.636
0.630
0.630
0.622
0.622
0.634
0.640
0.646
0.658
0.656
0.712
0.692
0.678
0.682
0.672
0.664
0.652
0.654
0.660
0.652
0.648
0.630
0.610
0.598
0.596
0.594
0.604
0.600
0.606
0.596
0.604
0.626
0.644
0.646
0.632
0.630
0.640
0.630
0.624
0.622
0.614
0.612
0.606
0.608
0.616
0.618
0.616
0.616
0.604
0.602
0.586
0.580
0.574
0.580
0.586
0.584
0.592
0.596
0.586
0.588
0.590
0.594
0.594
0.598
0.602
0.602
0.608
0.610
0.610
0.608
0.606
0.612
0.604
0.606
0.604
0.608
0.606
0.592
0.584
0.586
0.574
0.564
0.560
0.568
0.560
0.554
0.568
0.570
0.572
0.566
0.576
0.576
0.580
0.578
0.578
0.582
0.572
0.568
0.574
0.574
0.572
0.568
0.572
0.578
0.578
0.572
0.570
0.578
0.580
0.576
0.578
0.576
0.578
0.576
0.572
0.572
0.570
0.566
0.564
0.560
0.556
0.538
0.556
0.586
0.578
0.578
0.594
0.602
0.590
0.580
0.598
0.582
0.594
0.596
0.596
0.594
0.598
0.598
0.594
0.594
0.590
0.582
0.598
0.612
0.606
0.622
0.608
0.638
0.612
0.610
0.618
0.600
0.594
0.584
0.584
0.574
0.570
0.570
0.568
0.564
0.566
0.576
0.592
0.596
0.610
0.610
0.620
0.598
0.598
0.590
0.594
0.584
0.590
0.582
0.580
0.582
0.576
0.582
0.584
0.582
0.582
0.586
0.596
0.592
0.590
0.624
0.590
0.604
0.592
0.580
0.608
0.616
0.588
0.600
0.588
0.588
0.580
0.576
0.572
0.570
0.560
0.570
0.576
0.584
0.566
0.568
0.604
0.612
0.608
0.610
0.580
0.606
0.574
0.580
0.582
0.572
0.568
0.568
0.562
0.550
0.534
0.572
0.560
0.554
0.550
0.550
0.552
0.550
0.552
0.546
0.560
0.558
0.562
0.562
0.558
0.554
0.546
0.546
0.552
0.594
0.558
0.566
0.570
0.574
0.566
0.558
0.558
0.556
0.554
0.542
0.562
0.534
0.534
0.520
0.518
0.544
0.528
0.528
0.522
0.534
0.532
0.534
0.548
0.530
0.528
0.522
0.518
0.522
0.520
0.522
0.514
0.510
0.526
0.548
0.528
0.532
0.536
0.528
0.540
0.534
0.542
0.534
0.530
0.536
0.534
0.544
0.536
0.532
0.530
0.552
0.524
0.524
0.516
0.524
0.548
0.500
0.508
0.518
0.516
0.510
0.512
0.510
0.518
0.506
0.504
0.508
0.510
0.532
0.512
0.512
0.512
0.514
0.524
0.514
0.514
0.508
0.520
0.520
0.518
0.526
0.528
0.526
0.532
0.540
0.546
0.538
0.570
0.660
0.618
0.568
0.560
0.638
0.552
0.624
0.604
0.606
0.622
0.634
0.604
0.526
0.540
0.548
0.538
0.550
0.540
0.552
0.548
0.542
0.552
0.542
0.540
0.544
0.546
0.542
0.534
0.550
0.548
0.558
0.548
0.528
0.528
0.564
0.570
0.606
0.638
0.628
0.632
0.606
0.602
0.594
0.586
0.588
0.590
0.590
0.584
0.572
0.568
0.562
0.562
0.576
0.600
0.622
0.638
0.644
0.660
0.686
0.756
0.772
0.732
0.734
0.704
0.696
0.688
0.682
0.678
0.706
0.658
0.664
0.682
0.700
0.690
0.706
0.724
0.698
0.646
0.656
0.664
0.662
0.658
0.668
0.692
0.698
0.694
0.716
0.714
0.676
0.752
0.726
0.780
0.840
0.850
0.828
0.774
0.732
0.716
0.716
0.722
0.718
0.732
0.724
0.686
0.668
0.672
0.692
0.716
0.742
0.710
0.672
0.678
0.672
0.692
0.766
0.810
0.862
0.804
0.832
0.780
0.762
0.732
0.686
0.686
0.696
0.666
0.674
0.666
0.652
0.682
0.700
0.726
0.718
0.712
0.782
0.722
0.706
0.700
0.678
0.694
0.690
0.708
0.712
0.764
0.740
0.756
0.746
0.810
0.758
0.768
0.760
0.766
0.750
0.774
0.744
0.754
0.730
0.732
0.816
0.782
0.796
0.816
0.800
0.780
0.790
0.832
0.772
0.766
0.774
0.746
0.772
0.812
0.854
0.838
0.822
0.788
0.780
0.812
0.806
0.784
0.776
0.810
0.864
0.856
0.818
0.782
0.758
0.750
0.744
0.772
0.816
0.852
0.894
0.852
0.838
0.810
0.808
0.790
0.784
0.766
0.784
0.828
0.836
0.840
0.840
0.798
0.840
0.820
0.784
0.780
0.820
0.858
0.828
0.832
0.794
0.830
0.858
0.814
0.832
0.802
0.812
0.778
0.766
0.756
0.782
0.770
0.764
0.736
0.718
0.748
0.262
0.502
0.790
0.754
0.728
0.778
0.822
0.800
0.762
0.728
0.758
0.810
0.838
0.830
0.878
0.884
0.866
0.880
0.874
0.856
0.902
0.876
0.874
0.872
0.848
0.886
0.864
0.864
0.816
0.826
0.824
0.828
0.844
0.838
0.842
0.836
0.810
0.796
0.796
0.790
0.810
0.820
0.842
0.852
0.828
0.846
0.832
0.842
0.824
0.838
0.830
0.838
0.846
0.844
0.856
0.848
0.852
0.842
0.854
0.846
0.818
0.844
0.842
0.864
0.850
0.836
0.816
0.810
0.806
0.820
0.842
0.836
0.862
0.856
0.848
0.876
0.838
0.860
0.834
0.840
0.854
0.840
0.850
0.842
0.824
0.826
0.814
0.812
0.846
0.848
0.840
0.876
0.860
0.846
0.842
0.840
0.846
0.822
0.838
0.860
0.866
0.860
0.850
0.828
0.838
0.856
0.840
0.836
0.830
0.830
0.826
0.820
0.834
0.842
0.844
0.832
0.826
0.824
0.814
0.804
0.804
0.804
0.802
0.818
0.822
0.826
0.814
0.826
0.812
0.812
0.822
0.856
0.856
0.856
0.858
0.834
0.842
0.832
0.848
0.834
0.856
0.832
0.830
0.826
0.818
0.846
0.828
0.838
0.860
0.850
0.838
0.834
0.816
0.822
0.796
0.760
0.798
0.820
0.816
0.820
0.812
0.810
0.800
0.804
0.790
0.822
0.814
0.834
0.800
0.810
0.788
0.788
0.790
0.786
0.788
0.772
0.774
0.778
0.782
0.784
0.780
0.782
0.796
0.828
0.812
0.814
0.804
0.812
0.814
0.832
0.836
0.806
0.822
0.814
0.814
0.820
0.810
0.854
0.854
0.830
0.838
0.820
0.830
0.856
0.862
0.814
0.820
0.824
0.816
0.790
0.802
0.802
0.818
0.818
0.820
0.840
0.830
0.810
0.814
0.816
0.814
0.790
0.794
0.792
0.802
0.786
0.772
0.746
0.748
0.732
0.714
0.744
0.760
0.764
0.756
0.742
0.716
0.712
0.704
0.708
0.724
0.730
0.726
0.738
0.738
0.756
0.768
0.772
0.786
0.794
0.820
0.792
0.780
0.756
0.758
0.760
0.754
0.774
0.766
0.778
0.792
0.786
0.800
0.788
0.800
0.796
0.812
0.810
0.824
0.828
0.836
0.814
0.790
0.794
0.776
0.774
0.792
0.826
0.816
0.842
0.824
0.840
0.836
0.808
0.792
0.762
0.754
0.752
0.762
0.782
0.810
0.800
0.814
0.812
0.800
0.790
0.786
0.776
0.786
0.790
0.796
0.784
0.808
0.804
0.800
0.828
0.832
0.822
0.840
0.838
0.836
0.814
0.816
0.816
0.800
0.766
0.760
0.762
0.748
0.766
0.776
0.766
0.788
0.780
0.786
0.784
0.804
0.798
0.780
0.796
0.794
0.804
0.768
0.758
0.766
0.782
0.818
0.812
0.774
0.776
0.790
0.794
0.798
0.818
0.814
0.820
0.814
0.802
0.808
0.802
0.772
0.772
0.766
0.738
0.802
0.794
0.802
0.800
0.802
0.790
0.776
0.778
0.786
0.790
0.790
0.786
0.784
0.770
0.782
0.790
0.814
0.828
0.818
0.814
0.814
0.818
0.822
0.808
0.776
0.780
0.776
0.780
0.774
0.778
0.798
0.820
0.820
0.812
0.812
0.810
0.772
0.774
0.742
0.760
0.752
0.764
0.788
0.798
0.766
0.734
0.712
0.700
0.728
0.760
0.752
0.746
0.758
0.754
0.774
0.856
0.886
0.820
0.766
0.730
0.710
0.702
0.698
0.700
0.734
0.772
0.816
0.830
0.828
0.828
0.826
0.806
0.790
0.794
0.792
0.788
0.770
0.780
0.778
0.782
0.780
0.770
0.802
0.814
0.806
0.784
0.762
0.714
0.676
0.696
0.672
0.662
0.648
0.646
0.654
0.678
0.674
0.668
0.674
0.696
0.776
0.778
0.808
0.788
0.774
0.762
0.776
0.802
0.804
0.776
0.758
0.766
0.776
0.774
0.798
0.816
0.776
0.758
0.744
0.720
0.702
0.720
0.726
0.720
0.714
0.722
0.728
0.766
0.774
0.770
0.772
0.768
0.764
0.772
0.812
0.804
0.794
0.800
0.790
0.794
0.788
0.786
0.786
0.768
0.778
0.776
0.780
0.782
0.780
0.770
0.792
0.790
0.790
0.800
0.784
0.774
0.774
0.776
0.796
0.792
0.808
0.812
0.812
0.796
0.798
0.790
0.760
0.768
0.756
0.758
0.762
0.770
0.766
0.784
0.796
0.778
0.762
0.758
0.698
0.774
0.766
0.740
0.750
0.736
0.734
0.732
0.738
0.744
0.748
0.752
0.736
0.706
0.698
0.688
0.710
0.714
0.690
0.714
0.698
0.698
0.702
0.692
0.690
0.702
0.748
0.812
0.786
0.794
0.814
0.788
0.776
0.786
0.780
0.780
0.780
0.790
0.820
0.840
0.832
0.870
0.838
0.794
0.772
0.730
0.694
0.688
0.676
0.682
0.682
0.708
0.712
0.694
0.702
0.698
0.678
0.672
0.656
0.662
0.660
0.698
0.770
0.818
0.842
0.822
0.868
0.862
0.868
0.840
0.802
0.786
0.760
0.778
0.754
0.742
0.770
0.780
0.802
0.828
0.792
0.776
0.792
0.816
0.790
0.782
0.744
0.724
0.712
0.706
0.698
0.724
0.714
0.682
0.694
0.682
0.668
0.666
0.666
0.710
0.716
0.758
0.750
0.784
0.772
0.786
0.806
0.794
0.796
0.802
0.800
0.798
0.792
0.764
0.780
0.780
0.782
0.822
0.792
0.812
0.794
0.786
0.754
0.784
0.772
0.720
0.692
0.672
0.664
0.658
0.654
0.654
0.664
0.662
0.658
0.680
0.690
0.702
0.712
0.748
0.746
0.750
0.784
0.782
0.786
0.788
0.770
0.744
0.726
0.728
0.782
0.792
0.834
0.860
0.866
0.856
0.816
0.820
0.804
0.806
0.814
0.850
0.834
0.824
0.820
0.778
0.788
0.790
0.766
0.796
0.778
0.772
0.770
0.766
0.770
0.746
0.736
0.756
0.754
0.756
0.762
0.776
0.782
0.746
0.770
0.764
0.768
0.792
0.786
0.780
0.792
0.782
0.802
0.804
0.776
0.790
0.784
0.778
0.776
0.766
0.784
0.764
0.762
0.752
0.752
0.760
0.752
0.758
0.760
0.754
0.786
0.762
0.760
0.770
0.766
0.770
0.770
0.762
0.774
0.754
0.764
0.766
0.744
0.732
0.714
0.690
0.706
0.738
0.734
0.746
0.766
0.760
0.744
0.766
0.766
0.750
0.744
0.736
0.746
0.722
0.762
0.758
0.752
0.760
0.750
0.756
0.754
0.748
0.744
0.740
0.748
0.742
0.762
0.764
0.788
0.806
0.792
0.790
0.800
0.774
0.770
0.776
0.764
0.774
0.798
0.790
0.812
0.818
0.796
0.804
0.802
0.794
0.778
0.758
0.764
0.742
0.746
0.756
0.746
0.740
0.746
0.748
0.756
0.762
0.746
0.760
0.754
0.740
0.708
0.666
0.672
0.668
0.672
0.662
0.666
0.674
0.694
0.676
0.672
0.660
0.666
0.666
0.666
0.672
0.670
0.656
0.666
0.692
0.706
0.712
0.726
0.730
0.742
0.748
0.752
0.762
0.744
0.734
0.698
0.720
0.754
0.768
0.794
0.814
0.820
0.844
0.802
0.802
0.798
0.784
0.760
0.788
0.750
0.742
0.736
0.718
0.720
0.730
0.726
0.760
0.776
0.790
0.846
0.812
0.826
0.800
0.790
0.794
0.788
0.778
0.788
0.778
0.772
0.786
0.778
0.784
0.786
0.784
0.808
0.804
0.792
0.788
0.784
0.770
0.774
0.774
0.772
0.768
0.774
0.736
0.726
0.704
0.666
0.676
0.692
0.664
0.678
0.682
0.674
0.664
0.650
0.644
0.636
0.640
0.624
0.632
0.634
0.638
0.658
0.694
0.742
0.788
0.802
0.798
0.826
0.828
0.828
0.834
0.792
0.788
0.782
0.780
0.752
0.752
0.734
0.746
0.774
0.772
0.780
0.788
0.800
0.780
0.804
0.776
0.762
0.764
0.768
0.802
0.762
0.744
0.734
0.754
0.738
0.728
0.726
0.714
0.700
0.694
0.690
0.680
0.666
0.654
0.646
0.636
0.624
0.636
0.670
0.732
0.742
0.724
0.708
0.704
0.732
0.708
0.834
0.870
0.884
0.844
0.808
0.780
0.758
0.746
0.762
0.752
0.758
0.750
0.788
0.800
0.778
0.804
0.804
0.794
0.796
0.812
0.804
0.810
0.794
0.798
0.784
0.798
0.792
0.796
0.774
0.734
0.736
0.702
0.686
0.668
0.672
0.666
0.690
0.680
0.684
0.672
0.672
0.662
0.656
0.638
0.638
0.630
0.634
0.672
0.724
0.740
0.742
0.752
0.752
0.756
0.754
0.772
0.782
0.788
0.816
0.802
0.834
0.802
0.772
0.784
0.738
0.752
0.740
0.740
0.702
0.710
0.688
0.696
0.690
0.700
0.714
0.774
0.788
0.800
0.758
0.766
0.750
0.748
0.734
0.728
0.734
0.730
0.710
0.712
0.686
0.704
0.752
0.846
0.858
0.824
0.772
0.764
0.738
0.740
0.700
0.654
0.674
0.654
0.640
0.636
0.638
0.634
0.620
0.616
0.602
0.598
0.586
0.586
0.578
0.582
0.570
0.566
0.562
0.562
0.566
0.624
0.716
0.738
0.830
0.746
0.862
0.894
0.834
0.856
0.860
0.836
0.826
0.772
0.760
0.732
0.712
0.710
0.698
0.684
0.680
0.680
0.680
0.666
0.680
0.642
0.652
0.664
0.674
0.672
0.664
0.678
0.672
0.680
0.660
0.656
0.674
0.708
0.730
0.728
0.718
0.686
0.670
0.646
0.654
0.652
0.652
0.652
0.658
0.632
0.636
0.634
0.636
0.722
0.622
0.642
0.658
0.650
0.648
0.646
0.640
0.650
0.540
0.712
0.646
0.630
0.646
0.656
0.660
0.660
0.678
0.688
0.698
0.686
0.690
0.690
0.678
0.692
0.702
0.702
0.720
0.734
0.740
0.732
0.724
0.724
0.726
0.700
0.708
0.688
0.672
0.672
0.662
0.216
0.442
0.652
0.638
0.638
0.650
0.636
0.636
0.640
0.626
0.624
0.624
0.620
0.624
0.626
0.634
0.652
0.686
0.732
0.740
0.714
0.730
0.720
0.728
0.704
0.708
0.716
0.724
0.740
0.706
0.690
0.692
0.714
0.710
0.698
0.702
0.678
0.706
0.706
0.708
0.728
0.726
0.730
0.742
0.692
0.682
0.666
0.654
0.642
0.630
0.612
0.602
0.598
0.588
0.578
0.576
0.582
0.594
0.594
0.622
0.650
0.666
0.678
0.728
0.730
0.660
0.762
0.710
0.706
0.694
0.664
0.690
0.726
0.758
0.744
0.766
0.740
0.756
0.720
0.706
0.678
0.644
0.646
0.652
0.660
0.654
0.684
0.702
0.684
0.686
0.702
0.698
0.682
0.664
0.648
0.634
0.632
0.636
0.698
0.762
0.736
0.734
0.728
0.722
0.704
0.674
0.684
0.668
0.656
0.652
0.648
0.650
0.650
0.654
0.664
0.668
0.662
0.660
0.656
0.664
0.664
0.670
0.674
0.684
0.678
0.688
0.676
0.678
0.676
0.662
0.646
0.636
0.620
0.610
0.608
0.608
0.624
0.632
0.612
0.620
0.618
0.622
0.614
0.616
0.612
0.606
0.604
0.598
0.598
0.596
0.594
0.600
0.610
0.622
0.642
0.644
0.634
0.636
0.658
0.708
0.720
0.718
0.730
0.714
0.704
0.700
0.678
0.674
0.670
0.666
0.658
0.664
0.650
0.652
0.668
0.670
0.694
0.684
0.690
0.708
0.698
0.680
0.686
0.658
0.648
0.654
0.686
0.658
0.660
0.666
0.660
0.650
0.664
0.670
0.680
0.684
0.676
0.656
0.656
0.654
0.658
0.658
0.662
0.682
0.674
0.654
0.660
0.700
0.726
0.708
0.706
0.700
0.716
0.684
0.700
0.662
0.640
0.670
0.670
0.698
0.726
0.716
0.728
0.694
0.708
0.706
0.690
0.678
0.656
0.652
0.656
0.668
0.680
0.694
0.710
0.708
0.706
0.718
0.718
0.712
0.710
0.692
0.688
0.672
0.692
0.704
0.714
0.712
0.740
0.762
0.704
0.750
0.690
0.692
0.658
0.676
0.668
0.684
0.706
0.726
0.704
0.706
0.702
0.702
0.690
0.682
0.652
0.654
0.680
0.696
0.712
0.712
0.726
0.738
0.724
0.722
0.734
0.732
0.718
0.694
0.668
0.658
0.636
0.630
0.626
0.624
0.638
0.634
0.646
0.662
0.666
0.686
0.724
0.742
0.724
0.714
0.700
0.688
0.674
0.646
0.652
0.662
0.682
0.690
0.690
0.750
0.734
0.728
0.730
0.718
0.712
0.708
0.700
0.684
0.682
0.700
0.700
0.668
0.672
0.672
0.668
0.660
0.666
0.700
0.692
0.682
0.678
0.688
0.666
0.666
0.654
0.668
0.670
0.654
0.660
0.654
0.654
0.648
0.642
0.650
0.642
0.640
0.618
0.624
0.626
0.650
0.686
0.696
0.684
0.676
0.712
0.696
0.730
0.708
0.726
0.720
0.710
0.696
0.680
0.694
0.700
0.686
0.664
0.660
0.662
0.670
0.686
0.684
0.686
0.698
0.680
0.684
0.698
0.682
0.680
0.674
0.678
0.690
0.688
0.668
0.644
0.652
0.678
0.686
0.698
0.704
0.714
0.712
0.736
0.714
0.710
0.704
0.688
0.666
0.668
0.668
0.678
0.680
0.664
0.664
0.684
0.690
0.722
0.708
0.704
0.704
0.690
0.680
0.674
0.660
0.680
0.698
0.694
0.694
0.684
0.720
0.686
0.684
0.682
0.670
0.652
0.652
0.674
0.684
0.678
0.686
0.690
0.684
0.684
0.678
0.672
0.676
0.660
0.662
0.654
0.658
0.654
0.636
0.634
0.638
0.636
0.640
0.644
0.646
0.636
0.640
0.648
0.666
0.674
0.664
0.664
0.652
0.640
0.652
0.674
0.680
0.692
0.674
0.686
0.658
0.654
0.648
0.654
0.650
0.660
0.672
0.672
0.648
0.648
0.646
0.650
0.654
0.652
0.638
0.638
0.658
0.668
0.686
0.680
0.686
0.690
0.694
0.678
0.684
0.654
0.652
0.674
0.678
0.666
0.668
0.674
0.680
0.674
0.670
0.658
0.646
0.626
0.622
0.622
0.644
0.672
0.690
0.694
0.686
0.666
0.660
0.668
0.678
0.676
0.670
0.650
0.634
0.636
0.624
0.634
0.636
0.650
0.646
0.650
0.652
0.668
0.680
0.682
0.700
0.700
0.692
0.670
0.686
0.698
0.692
0.688
0.684
0.680
0.684
0.702
0.696
0.694
0.684
0.684
0.684
0.690
0.696
0.696
0.704
0.706
0.690
0.690
0.684
0.662
0.666
0.658
0.662
0.648
0.648
0.626
0.630
0.650
0.668
0.694
0.690
0.694
0.682
0.680
0.664
0.656
0.654
0.644
0.624
0.620
0.606
0.610
0.612
0.618
0.634
0.622
0.628
0.644
0.648
0.640
0.636
0.640
0.662
0.666
0.662
0.662
0.658
0.658
0.656
0.648
0.660
0.676
0.694
0.694
0.666
0.656
0.664
0.664
0.678
0.650
0.654
0.652
0.662
0.658
0.642
0.642
0.640
0.644
0.644
0.666
0.662
0.654
0.648
0.642
0.634
0.630
0.636
0.664
0.666
0.684
0.682
0.680
0.688
0.692
0.700
0.694
0.708
0.684
0.668
0.690
0.688
0.682
0.682
0.666
0.672
0.658
0.650
0.646
0.650
0.668
0.702
0.724
0.710
0.704
0.690
0.680
0.654
0.634
0.626
0.626
0.638
0.646
0.662
0.676
0.676
0.702
0.722
0.720
0.712
0.706
0.698
0.710
0.676
0.668
0.672
0.672
0.682
0.714
0.664
0.658
0.658
0.634
0.634
0.628
0.616
0.622
0.648
0.682
0.710
0.716
0.708
0.708
0.710
0.704
0.708
0.692
0.686
0.670
0.652
0.668
0.674
0.678
0.692
0.704
0.698
0.694
0.690
0.692
0.688
0.688
0.678
0.662
0.660
0.674
0.702
0.686
0.684
0.698
0.698
0.678
0.680
0.662
0.654
0.638
0.634
0.638
0.638
0.622
0.628
0.640
0.664
0.676
0.654
0.650
0.650
0.664
0.668
0.674
0.666
0.674
0.678
0.676
0.670
0.672
0.662
0.652
0.670
0.650
0.656
0.678
0.690
0.690
0.702
0.736
0.724
0.718
0.700
0.692
0.660
0.660
0.646
0.648
0.634
0.656
0.704
0.744
0.726
0.736
0.756
0.746
0.742
0.734
0.728
0.708
0.708
0.708
0.726
0.718
0.726
0.738
0.712
0.704
0.708
0.696
0.686
0.668
0.648
0.640
0.642
0.650
0.702
0.726
0.746
0.732
0.734
0.752
0.702
0.728
0.702
0.696
0.686
0.680
0.666
0.676
0.680
0.668
0.648
0.676
0.672
0.690
0.688
0.686
0.670
0.650
0.640
0.660
0.650
0.664
0.662
0.664
0.664
0.664
0.664
0.658
0.656
0.658
0.644
0.646
0.654
0.656
0.668
0.684
0.686
0.710
0.676
0.688
0.666
0.670
0.664
0.662
0.670
0.660
0.650
0.640
0.630
0.624
0.624
0.626
0.650
0.694
0.652
0.644
0.644
0.648
0.638
0.632
0.622
0.622
0.628
0.636
0.638
0.634
0.642
0.648
0.650
0.666
0.686
0.688
0.692
0.668
0.672
0.686
0.674
0.672
0.652
0.642
0.648
0.652
0.660
0.670
0.684
0.680
0.662
0.660
0.672
0.692
0.696
0.686
0.682
0.684
0.668
0.666
0.648
0.642
0.628
0.632
0.654
0.668
0.664
0.674
0.656
0.668
0.666
0.664
0.666
0.676
0.676
0.666
0.660
0.686
0.688
0.684
0.690
0.712
0.684
0.698
0.692
0.692
0.690
0.688
0.692
0.690
0.682
0.666
0.666
0.664
0.682
0.698
0.694
0.686
0.684
0.696
0.684
0.686
0.682
0.688
0.676
0.678
0.678
0.674
0.666
0.672
0.682
0.672
0.674
0.662
0.666
0.666
0.672
0.660
0.654
0.658
0.634
0.624
0.618
0.630
0.620
0.628
0.634
0.638
0.642
0.652
0.650
0.644
0.630
0.620
0.628
0.632
0.634
0.638
0.646
0.660
0.656
0.658
0.662
0.660
0.654
0.658
0.654
0.654
0.662
0.656
0.654
0.660
0.664
0.648
0.652
0.652
0.646
0.648
0.642
0.628
0.624
0.608
0.604
0.606
0.604
0.610
0.614
0.614
0.606
0.608
0.614
0.622
0.632
0.628
0.618
0.618
0.620
0.648
0.646
0.634
0.632
0.628
0.626
0.628
0.610
0.608
0.610
0.616
0.630
0.640
0.650
0.660
0.668
0.668
0.670
0.682
0.680
0.686
0.688
0.692
0.694
0.704
0.690
0.692
0.716
0.718
0.708
0.714
0.720
0.704
0.698
0.700
0.704
0.708
0.718
0.712
0.724
0.684
0.682
0.680
0.674
0.658
0.654
0.648
0.664
0.678
0.678
0.654
0.656
0.658
0.652
0.656
0.640
0.638
0.636
0.638
0.640
0.642
0.632
0.632
0.628
0.622
0.622
0.632
0.638
0.638
0.652
0.658
0.660
0.652
0.632
0.630
0.628
0.632
0.660
0.658
0.676
0.664
0.662
0.666
0.670
0.680
0.664
0.670
0.666
0.664
0.666
0.712
0.676
0.668
0.664
0.668
0.670
0.672
0.670
0.650
0.660
0.672
0.668
0.668
0.664
0.664
0.676
0.690
0.680
0.696
0.760
0.740
0.724
0.708
0.706
0.690
0.714
0.722
0.740
0.734
0.730
0.738
0.716
0.722
0.716
0.724
0.710
0.720
0.724
0.720
0.716
0.704
0.702
0.698
0.682
0.700
0.684
0.660
0.676
0.692
0.698
0.704
0.696
0.704
0.706
0.702
0.700
0.706
0.714
0.718
0.720
0.732
0.744
0.738
0.732
0.718
0.710
0.678
0.656
0.638
0.642
0.650
0.636
0.652
0.690
0.730
0.764
0.776
0.774
0.748
0.740
0.744
0.712
0.716
0.700
0.704
0.692
0.694
0.686
0.684
0.656
0.650
0.636
0.644
0.678
0.720
0.724
0.704
0.700
0.690
0.686
0.686
0.668
0.666
0.662
0.652
0.636
0.636
0.644
0.662
0.654
0.664
0.678
0.690
0.672
0.666
0.664
0.656
0.640
0.648
0.642
0.650
0.660
0.648
0.652
0.652
0.664
0.658
0.672
0.672
0.672
0.680
0.688
0.702
0.710
0.706
0.712
0.718
0.718
0.728
0.708
0.706
0.706
0.698
0.724
0.706
0.706
0.712
0.712
0.710
0.708
0.706
0.700
0.686
0.680
0.668
0.658
0.664
0.684
0.686
0.680
0.690
0.698
0.710
0.724
0.724
0.712
0.702
0.690
0.658
0.658
0.646
0.640
0.660
0.682
0.700
0.722
0.714
0.706
0.716
0.720
0.732
0.744
0.728
0.702
0.686
0.660
0.654
0.646
0.634
0.626
0.604
0.606
0.602
0.586
0.592
0.600
0.616
0.644
0.668
0.684
0.694
0.696
0.710
0.704
0.686
0.690
0.676
0.658
0.674
0.692
0.710
0.714
0.708
0.716
0.706
0.698
0.688
0.672
0.680
0.674
0.664
0.664
0.652
0.640
0.636
0.630
0.628
0.632
0.644
0.658
0.668
0.666
0.680
0.672
0.670
0.662
0.656
0.654
0.648
0.640
0.638
0.630
0.638
0.654
0.668
0.670
0.664
0.658
0.650
0.628
0.628
0.618
0.610
0.614
0.616
0.614
0.606
0.604
0.608
0.622
0.628
0.634
0.628
0.630
0.626
0.622
0.634
0.642
0.638
0.648
0.656
0.644
0.650
0.648
0.636
0.644
0.662
0.678
0.682
0.670
0.664
0.642
0.626
0.636
0.638
0.632
0.634
0.638
0.638
0.640
0.624
0.616
0.618
0.614
0.626
0.618
0.616
0.612
0.616
0.632
0.638
0.646
0.640
0.636
0.644
0.648
0.646
0.644
0.648
0.658
0.658
0.654
0.642
0.644
0.610
0.628
0.610
0.604
0.596
0.586
0.580
0.580
0.566
0.562
0.560
0.550
0.554
0.536
0.540
0.534
0.530
0.524
0.518
0.524
0.528
0.532
0.544
0.540
0.546
0.566
0.674
0.580
0.714
0.580
0.604
0.700
0.608
0.686
0.668
0.656
0.626
0.312
0.400
0.706
0.664
0.644
0.636
0.626
0.604
0.608
0.610
0.604
0.608
0.600
0.594
0.598
0.608
0.614
0.626
0.634
0.646
0.658
0.650
0.644
0.644
0.642
0.648
0.638
0.626
0.624
0.612
0.614
0.614
0.626
0.648
0.668
0.690
0.682
0.668
0.664
0.658
0.648
0.636
0.618
0.616
0.624
0.644
0.658
0.666
0.668
0.656
0.658
0.648
0.634
0.622
0.618
0.618
0.620
0.620
0.618
0.618
0.622
0.628
0.634
0.630
0.642
0.656
0.660
0.652
0.644
0.636
0.652
0.652
0.672
0.668
0.666
0.664
0.662
0.650
0.638
0.640
0.652
0.640
0.650
0.624
0.636
0.622
0.618
0.604
0.614
0.612
0.612
0.606
0.602
0.606
0.612
0.620
0.612
0.616
0.616
0.620
0.622
0.622
0.634
0.626
0.624
0.638
0.638
0.642
0.652
0.650
0.658
0.646
0.644
0.648
0.668
0.666
0.672
0.706
0.688
0.660
0.652
0.686
0.692
0.692
0.692
0.692
0.688
0.662
0.658
0.656
0.654
0.660
0.682
0.678
0.686
0.696
0.688
0.690
0.702
0.692
0.684
0.664
0.654
0.638
0.644
0.664
0.672
0.668
0.678
0.662
0.646
0.652
0.684
0.698
0.690
0.680
0.692
0.682
0.672
0.672
0.650
0.626
0.622
0.622
0.624
0.634
0.632
0.654
0.664
0.656
0.668
0.664
0.656
0.648
0.644
0.640
0.628
0.640
0.638
0.656
0.662
0.664
0.706
0.682
0.680
0.664
0.660
0.636
0.628
0.620
0.638
0.678
0.674
0.674
0.680
0.680
0.674
0.674
0.658
0.646
0.640
0.624
0.608
0.622
0.624
0.624
0.632
0.636
0.624
0.648
0.674
0.694
0.698
0.712
0.684
0.702
0.682
0.684
0.680
0.666
0.652
0.652
0.652
0.660
0.666
0.694
0.678
0.672
0.652
0.656
0.672
0.694
0.688
0.706
0.694
0.682
0.680
0.670
0.646
0.638
0.638
0.636
0.644
0.642
0.638
0.646
0.646
0.630
0.648
0.670
0.706
0.682
0.684
0.686
0.662
0.662
0.654
0.640
0.640
0.664
0.688
0.666
0.690
0.666
0.656
0.654
0.670
0.644
0.632
0.632
0.652
0.658
0.650
0.650
0.658
0.690
0.702
0.692
0.656
0.660
0.638
0.628
0.640
0.642
0.664
0.658
0.688
0.698
0.714
0.712
0.724
0.730
0.718
0.722
0.694
0.670
0.672
0.684
0.676
0.668
0.658
0.654
0.648
0.648
0.648
0.662
0.670
0.676
0.704
0.710
0.708
0.708
0.712
0.692
0.682
0.694
0.686
0.674
0.654
0.646
0.644
0.660
0.672
0.656
0.654
0.640
0.646
0.662
0.658
0.660
0.670
0.664
0.660
0.654
0.636
0.624
0.618
0.632
0.640
0.638
0.646
0.648
0.648
0.650
0.652
0.660
0.660
0.670
0.670
0.688
0.674
0.684
0.670
0.660
0.668
0.692
0.676
0.658
0.640
0.634
0.620
0.610
0.606
0.600
0.604
0.614
0.630
0.652
0.656
0.670
0.680
0.676
0.680
0.690
0.706
0.698
0.690
0.714
0.712
0.726
0.732
0.736
0.730
0.722
0.700
0.714
0.728
0.732
0.714
0.688
0.672
0.644
0.634
0.626
0.622
0.632
0.650
0.708
0.664
0.660
0.674
0.682
0.682
0.678
0.680
0.674
0.672
0.680
0.692
0.692
0.704
0.698
0.722
0.736
0.734
0.742
0.744
0.756
0.740
0.694
0.702
0.700
0.682
0.692
0.682
0.680
0.700
0.702
0.710
0.712
0.734
0.746
0.750
0.754
0.762
0.716
0.738
0.754
0.756
0.800
0.810
0.782
0.742
0.750
0.744
0.740
0.762
0.750
0.730
0.746
0.738
0.752
0.720
0.726
0.710
0.700
0.700
0.700
0.698
0.698
0.700
0.684
0.680
0.682
0.664
0.674
0.702
0.712
0.698
0.702
0.676
0.662
0.650
0.644
0.652
0.680
0.738
0.786
0.774
0.788
0.798
0.742
0.728
0.690
0.640
0.640
0.620
0.610
0.614
0.620
0.606
0.600
0.610
0.636
0.656
0.664
0.682
0.670
0.676
0.680
0.666
0.662
0.662
0.668
0.664
0.674
0.676
0.680
0.682
0.678
0.676
0.682
0.684
0.680
0.676
0.668
0.650
0.654
0.640
0.650
0.660
0.674
0.690
0.722
0.738
0.738
0.714
0.710
0.708
0.684
0.678
0.672
0.642
0.630
0.614
0.604
0.596
0.598
0.602
0.602
0.612
0.622
0.624
0.636
0.658
0.672
0.666
0.676
0.672
0.678
0.674
0.672
0.678
0.676
0.672
0.666
0.692
0.698
0.690
0.706
0.702
0.706
0.714
0.718
0.704
0.694
0.688
0.676
0.696
0.706
0.726
0.716
0.714
0.708
0.710
0.706
0.686
0.678
0.694
0.684
0.680
0.680
0.678
0.682
0.708
0.702
0.712
0.722
0.706
0.706
0.684
0.680
0.668
0.660
0.660
0.660
0.672
0.680
0.692
0.696
0.698
0.686
0.686
0.684
0.690
0.680
0.684
0.690
0.674
0.684
0.600
0.696
0.708
0.700
0.714
0.704
0.696
0.688
0.672
0.654
0.654
0.646
0.624
0.618
0.616
0.634
0.634
0.634
0.640
0.638
0.634
0.634
0.628
0.638
0.636
0.630
0.628
0.624
0.622
0.614
0.600
0.604
0.626
0.614
0.626
0.616
0.620
0.620
0.606
0.598
0.602
0.616
0.628
0.652
0.674
0.668
0.664
0.686
0.678
0.682
0.678
0.682
0.674
0.670
0.664
0.656
0.646
0.640
0.638
0.638
0.648
0.660
0.690
0.700
0.706
0.714
0.720
0.702
0.696
0.688
0.684
0.696
0.712
0.702
0.704
0.694
0.686
0.682
0.678
0.686
0.694
0.690
0.694
0.704
0.682
0.676
0.666
0.682
0.700
0.716
0.714
0.712
0.716
0.704
0.692
0.694
0.688
0.678
0.680
0.690
0.692
0.694
0.706
0.708
0.704
0.708
0.698
0.698
0.680
0.664
0.650
0.652
0.638
0.648
0.656
0.656
0.656
0.666
0.662
0.658
0.654
0.646
0.644
0.640
0.642
0.646
0.654
0.654
0.658
0.674
0.678
0.700
0.728
0.726
0.714
0.706
0.716
0.700
0.694
0.694
0.680
0.728
0.706
0.742
0.762
0.738
0.734
0.734
0.734
0.706
0.722
0.680
0.678
0.680
0.666
0.664
0.658
0.644
0.638
0.632
0.636
0.636
0.630
0.628
0.628
0.642
0.682
0.712
0.698
0.708
0.706
0.680
0.668
0.648
0.648
0.640
0.634
0.632
0.632
0.640
0.648
0.640
0.648
0.632
0.618
0.638
0.654
0.658
0.660
0.666
0.646
0.638
0.618
0.616
0.628
0.636
0.632
0.640
0.622
0.630
0.626
0.626
0.636
0.626
0.658
0.650
0.642
0.640
0.644
0.638
0.646
0.654
0.650
0.664
0.676
0.680
0.684
0.682
0.676
0.676
0.654
0.656
0.644
0.660
0.674
0.690
0.678
0.680
0.680
0.688
0.666
0.672
0.672
0.666
0.662
0.660
0.668
0.666
0.660
0.656
0.646
0.632
0.630
0.632
0.628
0.640
0.652
0.656
0.638
0.638
0.626
0.620
0.618
0.626
0.618
0.612
0.608
0.596
0.596
0.588
0.592
0.602
0.610
0.632
0.634
0.626
0.626
0.624
0.626
0.620
0.616
0.620
0.624
0.634
0.634
0.652
0.636
0.632
0.638
0.654
0.648
0.684
0.672
0.688
0.696
0.694
0.688
0.688
0.696
0.704
0.708
0.706
0.686
0.698
0.718
0.706
0.712
0.680
0.692
0.682
0.664
0.656
0.642
0.646
0.650
0.654
0.654
0.660
0.664
0.654
0.652
0.646
0.648
0.638
0.630
0.622
0.610
0.606
0.612
0.622
0.620
0.630
0.644
0.642
0.656
0.654
0.642
0.636
0.620
0.614
0.612
0.638
0.632
0.624
0.622
0.614
0.616
0.612
0.614
0.612
0.612
0.618
0.620
0.620
0.622
0.612
0.604
0.608
0.610
0.612
0.610
0.606
0.604
0.604
0.602
0.614
0.638
0.660
0.678
0.692
0.718
0.720
0.734
0.732
0.712
0.682
0.678
0.696
0.722
0.724
0.722
0.680
0.690
0.678
0.654
0.624
0.608
0.590
0.584
0.578
0.574
0.570
0.564
0.566
0.562
0.554
0.556
0.548
0.546
0.540
0.536
0.540
0.544
0.542
0.546
0.550
0.550
0.552
0.560
0.564
0.564
0.564
0.566
0.570
0.576
0.574
0.578
0.576
0.570
0.574
0.578
0.582
0.588
0.594
0.590
0.592
0.598
0.606
0.602
0.596
0.594
0.596
0.596
0.598
0.614
0.638
0.622
0.628
0.622
0.592
0.576
0.582
0.574
0.580
0.576
0.592
0.602
0.606
0.608
0.610
0.594
0.588
0.568
0.568
0.566
0.564
0.562
0.562
0.562
0.552
0.552
0.546
0.554
0.554
0.558
0.560
0.578
0.570
0.578
0.592
0.598
0.602
0.598
0.598
0.592
0.582
0.578
0.574
0.574
0.572
0.576
0.586
0.588
0.596
0.568
0.546
0.466
0.758
0.598
0.586
0.586
0.574
0.568
0.564
0.552
0.562
0.552
0.548
0.552
0.548
0.550
0.544
0.544
0.540
0.548
0.550
0.550
0.550
0.570
0.584
0.590
0.596
0.586
0.590
0.596
0.264
0.490
0.698
0.624
0.624
0.610
0.602
0.590
0.586
0.584
0.578
0.580
0.598
0.604
0.602
0.608
0.608
0.622
0.644
0.648
0.678
0.680
0.682
0.676
0.670
0.672
0.678
0.664
0.646
0.636
0.664
0.650
0.642
0.672
0.680
0.302
0.374
0.844
0.724
0.700
0.686
0.702
0.726
0.730
0.746
0.740
0.706
0.712
0.720
0.726
0.750
0.768
0.754
0.728
0.740
0.732
0.718
0.736
0.728
0.700
0.688
0.696
0.690
0.678
0.652
0.650
0.644
0.624
0.622
0.624
0.654
0.678
0.688
0.682
0.666
0.642
0.636
0.638
0.644
0.636
0.660
0.688
0.712
0.730
0.744
0.728
0.708
0.708
0.702
0.710
0.708
0.708
0.700
0.704
0.672
0.670
0.668
0.654
0.662
0.664
0.666
0.658
0.656
0.656
0.646
0.648
0.658
0.656
0.636
0.220
0.412
0.626
0.622
0.604
0.600
0.620
0.618
0.594
0.594
0.586
0.584
0.572
0.568
0.558
0.556
0.550
0.546
0.538
0.536
0.532
0.530
0.542
0.540
0.556
0.582
0.660
0.684
0.710
0.704
0.702
0.712
0.694
0.684
0.680
0.672
0.594
0.628
0.618
0.612
0.608
0.604
0.602
0.612
0.622
0.626
0.630
0.630
0.628
0.628
0.628
0.630
0.656
0.684
0.706
0.712
0.720
0.690
0.664
0.656
0.628
0.614
0.588
0.586
0.582
0.564
0.562
0.562
0.570
0.574
0.590
0.646
0.668
0.658
0.650
0.616
0.602
0.338
0.246
0.616
0.602
0.588
0.580
0.580
0.564
0.564
0.554
0.552
0.546
0.546
0.548
0.550
0.556
0.564
0.574
0.566
0.566
0.564
0.580
0.584
0.610
0.620
0.636
0.618
0.634
0.632
0.646
0.638
0.620
0.618
0.636
0.648
0.644
0.634
0.606
0.612
0.598
0.596
0.588
0.600
0.628
0.724
0.776
0.790
0.742
0.754
0.754
0.750
0.720
0.680
0.710
0.688
0.666
0.682
0.664
0.652
0.630
0.642
0.644
0.658
0.684
0.634
0.636
0.618
0.614
0.608
0.604
0.602
0.602
0.600
0.606
0.598
0.592
0.588
0.588
0.588
0.584
0.588
0.594
0.254
0.350
0.632
0.626
0.624
0.626
0.630
0.640
0.628
0.540
0.704
0.610
0.600
0.594
0.590
0.588
0.594
0.582
0.582
0.578
0.586
0.590
0.594
0.596
0.632
0.628
0.628
0.630
0.606
0.604
0.588
0.580
0.576
0.572
0.560
0.560
0.560
0.558
0.562
0.588
0.630
0.662
0.670
0.666
0.646
0.632
0.618
0.610
0.602
0.596
0.590
0.590
0.584
0.598
0.598
0.602
0.600
0.612
0.620
0.612
0.614
0.602
0.606
0.622
0.614
0.630
0.652
0.658
0.638
0.630
0.624
0.616
0.606
0.590
0.594
0.586
0.590
0.594
0.620
0.628
0.664
0.664
0.662
0.660
0.654
0.622
0.630
0.632
0.638
0.684
0.694
0.718
0.726
0.708
0.696
0.690
0.694
0.698
0.688
0.678
0.672
0.664
0.660
0.670
0.682
0.682
0.676
0.686
0.694
0.690
0.690
0.690
0.660
0.682
0.702
0.700
0.712
0.698
0.706
0.706
0.700
0.684
0.688
0.682
0.682
0.680
0.642
0.664
0.692
0.734
0.704
0.686
0.690
0.682
0.678
0.684
0.676
0.668
0.672
0.672
0.666
0.662
0.658
0.658
0.670
0.670
0.674
0.684
0.680
0.680
0.678
0.658
0.622
0.634
0.620
0.632
0.638
0.644
0.638
0.634
0.630
0.628
0.632
0.638
0.628
0.654
0.632
0.630
0.632
0.636
0.638
0.642
0.642
0.676
0.702
0.732
0.762
0.750
0.736
0.720
0.702
0.682
0.682
0.676
0.670
0.662
0.658
0.664
0.696
0.718
0.700
0.710
0.700
0.696
0.686
0.676
0.656
0.652
0.618
0.604
0.612
0.612
0.608
0.610
0.620
0.630
0.642
0.640
0.624
0.614
0.608
0.616
0.620
0.622
0.624
0.634
0.626
0.628
0.620
0.650
0.628
0.654
0.662
0.670
0.678
0.684
0.688
0.704
0.692
0.716
0.706
0.686
0.696
0.684
0.676
0.684
0.682
0.686
0.672
0.676
0.664
0.676
0.674
0.662
0.690
0.720
0.748
0.734
0.700
0.666
0.650
0.636
0.622
0.620
0.632
0.630
0.684
0.712
0.744
0.772
0.746
0.734
0.712
0.684
0.680
0.660
0.652
0.654
0.662
0.672
0.670
0.666
0.656
0.640
0.630
0.638
0.642
0.640
0.636
0.666
0.668
0.766
0.680
0.666
0.644
0.632
0.610
0.596
0.604
0.610
0.628
0.628
0.644
0.656
0.662
0.650
0.670
0.678
0.676
0.684
0.666
0.688
0.698
0.696
0.694
0.698
0.700
0.698
0.704
0.694
0.708
0.710
0.700
0.708
0.704
0.686
0.686
0.684
0.672
0.678
0.662
0.662
0.666
0.664
0.666
0.680
0.662
0.660
0.658
0.660
0.650
0.656
0.644
0.638
0.642
0.638
0.638
0.638
0.642
0.660
0.674
0.684
0.674
0.676
0.664
0.650
0.624
0.630
0.614
0.608
0.602
0.624
0.660
0.710
0.740
0.756
0.736
0.754
0.734
0.728
0.724
0.702
0.700
0.674
0.686
0.640
0.620
0.616
0.598
0.600
0.614
0.618
0.660
0.704
0.720
0.690
0.676
0.666
0.664
0.666
0.664
0.664
0.670
0.666
0.706
0.684
0.668
0.652
0.670
0.670
0.664
0.678
0.662
0.656
0.638
0.640
0.640
0.636
0.644
0.650
0.654
0.670
0.672
0.652
0.672
0.674
0.628
0.638
0.630
0.628
0.634
0.646
0.650
0.634
0.652
0.656
0.652
0.622
0.620
0.614
0.604
0.600
0.620
0.622
0.646
0.688
0.680
0.654
0.700
0.744
0.726
0.698
0.684
0.648
0.642
0.630
0.628
0.616
0.612
0.612
0.608
0.616
0.618
0.620
0.624
0.626
0.632
0.632
0.636
0.646
0.652
0.660
0.666
0.674
0.686
0.696
0.696
0.696
0.678
0.670
0.670
0.656
0.660
0.664
0.674
0.684
0.690
0.694
0.668
0.648
0.620
0.616
0.608
0.594
0.598
0.594
0.598
0.604
0.604
0.608
0.618
0.616
0.632
0.622
0.616
0.622
0.628
0.632
0.614
0.616
0.636
0.644
0.648
0.644
0.648
0.630
0.632
0.654
0.686
0.676
0.676
0.658
0.634
0.618
0.614
0.594
0.602
0.596
0.602
0.604
0.596
0.612
0.646
0.648
0.648
0.648
0.654
0.646
0.650
0.656
0.654
0.624
0.636
0.620
0.622
0.612
0.610
0.610
0.612
0.604
0.618
0.614
0.638
0.624
0.650
0.650
0.638
0.628
0.642
0.650
0.654
0.658
0.656
0.652
0.630
0.626
0.600
0.594
0.618
0.622
0.630
0.698
0.886
0.724
0.688
0.646
0.646
0.628
0.618
0.602
0.592
0.600
0.608
0.604
0.614
0.620
0.606
0.606
0.608
0.620
0.626
0.638
0.654
0.660
0.658
0.662
0.654
0.652
0.650
0.652
0.654
0.670
0.660
0.660
0.664
0.662
0.652
0.662
0.658
0.670
0.678
0.688
0.690
0.682
0.670
0.664
0.656
0.660
0.650
0.648
0.636
0.640
0.610
0.604
0.598
0.608
0.614
0.622
0.628
0.634
0.644
0.628
0.628
0.620
0.618
0.608
0.606
0.618
0.626
0.652
0.654
0.704
0.664
0.650
0.624
0.614
0.602
0.584
0.582
0.562
0.562
0.554
0.546
0.548
0.546
0.548
0.546
0.548
0.542
0.536
0.540
0.528
0.528
0.528
0.526
0.518
0.524
0.522
0.530
0.524
0.542
0.592
0.610
0.594
0.640
0.648
0.610
0.622
0.634
0.602
0.596
0.592
0.586
0.576
0.578
0.578
0.574
0.574
0.588
0.594
0.592
0.604
0.600
0.606
0.604
0.622
0.624
0.610
0.622
0.634
0.626
0.644
0.658
0.632
0.614
0.620
0.608
0.606
0.602
0.586
0.580
0.584
0.572
0.588
0.584
0.586
0.586
0.590
0.602
0.604
0.616
0.598
0.606
0.602
0.626
0.640
0.630
0.598
0.602
0.592
0.592
0.586
0.576
0.576
0.570
0.564
0.570
0.560
0.566
0.560
0.560
0.560
0.568
0.580
0.580
0.590
0.592
0.586
0.586
0.584
0.584
0.572
0.578
0.576
0.570
0.574
0.566
0.576
0.566
0.576
0.552
0.558
0.558
0.552
0.552
0.548
0.546
0.544
0.548
0.538
0.544
0.558
0.554
0.560
0.564
0.572
0.564
0.574
0.562
0.574
0.568
0.570
0.574
0.572
0.572
0.578
0.566
0.576
0.570
0.574
0.572
0.576
0.572
0.570
0.576
0.568
0.572
0.562
0.566
0.562
0.560
0.558
0.558
0.564
0.558
0.560
0.556
0.564
0.558
0.554
0.554
0.550
0.544
0.544
0.538
0.538
0.542
0.544
0.536
0.544
0.536
0.538
0.534
0.548
0.528
0.534
0.530
0.528
0.530
0.532
0.530
0.542
0.542
0.540
0.556
0.552
0.568
0.560
0.568
0.560
0.562
0.560
0.558
0.560
0.550
0.548
0.556
0.554
0.534
0.542
0.538
0.552
0.562
0.558
0.560
0.552
0.548
0.542
0.542
0.536
0.536
0.538
0.534
0.554
0.548
0.560
0.550
0.564
0.562
0.578
0.560
0.556
0.560
0.560
0.546
0.542
0.542
0.542
0.548
0.540
0.542
0.544
0.544
0.548
0.542
0.542
0.544
0.538
0.532
0.534
0.530
0.528
0.532
0.530
0.534
0.528
0.536
0.536
0.536
0.530
0.534
0.536
0.538
0.534
0.540
0.536
0.534
0.532
0.532
0.568
0.584
0.574
0.546
0.552
0.534
0.528
0.524
0.520
0.518
0.510
0.512
0.510
0.508
0.500
0.506
0.504
0.508
0.504
0.510
0.518
0.520
0.516
0.520
0.522
0.528
0.526
0.522
0.520
0.528
0.520
0.518
0.524
0.524
0.524
0.530
0.518
0.554
0.516
0.556
0.540
0.528
0.534
0.528
0.524
0.514
0.518
0.512
0.510
0.508
0.508
0.502
0.504
0.506
0.506
0.504
0.502
0.510
0.516
0.516
0.512
0.508
0.514
0.510
0.512
0.512
0.516
0.516
0.510
0.512
0.520
0.518
0.526
0.516
0.516
0.516
0.520
0.514
0.514
0.520
0.518
0.526
0.516
0.516
0.512
0.514
0.508
0.510
0.512
0.510
0.512
0.514
0.520
0.524
0.524
0.524
0.536
0.536
0.540
0.544
0.548
0.554
0.558
0.572
0.572
0.584
0.576
0.570
0.562
0.550
0.530
0.540
0.538
0.538
0.548
0.558
0.572
0.566
0.560
0.566
0.560
0.534
0.532
0.530
0.524
0.526
0.524
0.530
0.532
0.532
0.528
0.534
0.530
0.536
0.536
0.534
0.530
0.526
0.530
0.522
0.522
0.520
0.526
0.526
0.526
0.530
0.526
0.530
0.530
0.528
0.534
0.534
0.534
0.540
0.554
0.534
0.538
0.546
0.536
0.536
0.528
0.536
0.534
0.526
0.534
0.534
0.532
0.536
0.534
0.534
0.540
0.532
0.530
0.532
0.534
0.538
0.530
0.532
0.532
0.544
0.540
0.536
0.544
0.544
0.546
0.544
0.556
0.558
0.568
0.558
0.556
0.558
0.550
0.554
0.552
0.544
0.544
0.542
0.534
0.530
0.526
0.518
0.530
0.514
0.532
0.518
0.522
0.530
0.530
0.534
0.540
0.552
0.540
0.546
0.544
0.550
0.550
0.554
0.556
0.554
0.554
0.560
0.546
0.554
0.544
0.538
0.540
0.516
0.538
0.546
0.544
0.548
0.536
0.550
0.552
0.542
0.548
0.548
0.560
0.562
0.574
0.588
0.596
0.604
0.604
0.610
0.598
0.606
0.592
0.586
0.584
0.576
0.582
0.564
0.562
0.560
0.560
0.564
0.568
0.560
0.564
0.564
0.564
0.560
0.562
0.556
0.546
0.544
0.540
0.540
0.538
0.538
0.534
0.534
0.548
0.546
0.548
0.542
0.538
0.534
0.534
0.522
0.524
0.520
0.514
0.520
0.526
0.534
0.548
0.552
0.562
0.566
0.564
0.558
0.552
0.552
0.552
0.554
0.556
0.572
0.582
0.590
0.622
0.608
0.612
0.600
0.600
0.588
0.580
0.576
0.562
0.552
0.542
0.542
0.544
0.550
0.566
0.602
0.628
0.602
0.586
0.576
0.548
0.544
0.540
0.556
0.586
0.578
0.580
0.586
0.598
0.610
0.618
0.614
0.618
0.624
0.638
0.654
0.640
0.622
0.596
0.592
0.588
0.584
0.590
0.630
0.698
0.704
0.702
0.704
0.696
0.676
0.660
0.648
0.614
0.620
0.604
0.608
0.602
0.614
0.644
0.644
0.658
0.658
0.642
0.642
0.628
0.602
0.594
0.582
0.586
0.602
0.608
0.608
0.598
0.588
0.596
0.580
0.574
0.572
0.572
0.572
0.582
0.586
0.592
0.586
0.462
0.746
0.598
0.598
0.612
0.614
0.624
0.648
0.640
0.666
0.674
0.670
0.664
0.660
0.668
0.684
0.672
0.660
0.644
0.642
0.624
0.632
0.630
0.632
0.634
0.630
0.634
0.622
0.624
0.626
0.618
0.624
0.624
0.622
0.628
0.632
0.634
0.632
0.634
0.642
0.646
0.646
0.640
0.674
0.674
0.660
0.672
0.680
0.692
0.674
0.672
0.666
0.668
0.654
0.662
0.658
0.662
0.658
0.670
0.672
0.664
0.672
0.674
0.664
0.676
0.678
0.668
0.652
0.658
0.652
0.652
0.660
0.658
0.664
0.686
0.674
0.672
0.686
0.674
0.662
0.666
0.658
0.650
0.644
0.646
0.654
0.644
0.672
0.648
0.656
0.666
0.664
0.650
0.658
0.662
0.636
0.644
0.648
0.634
0.634
0.630
0.622
0.640
0.626
0.612
0.624
0.624
0.644
0.630
0.646
0.652
0.650
0.648
0.668
0.680
0.652
0.700
0.654
0.718
0.662
0.724
0.652
0.728
0.670
0.724
0.662
0.682
0.674
0.670
0.656
0.644
0.666
0.672
0.698
0.696
0.694
0.684
0.670
0.658
0.646
0.658
0.662
0.670
0.702
0.716
0.718
0.712
0.708
0.702
0.688
0.682
0.664
0.668
0.666
0.674
0.672
0.676
0.684
0.678
0.678
0.672
0.662
0.660
0.660
0.652
0.652
0.658
0.642
0.646
0.652
0.654
0.662
0.670
0.668
0.672
0.684
0.680
0.682
0.684
0.676
0.680
0.678
0.678
0.676
0.684
0.684
0.674
0.674
0.676
0.674
0.670
0.676
0.672
0.674
0.680
0.684
0.682
0.680
0.680
0.674
0.670
0.688
0.680
0.678
0.676
0.674
0.670
0.680
0.664
0.648
0.278
0.378
0.742
0.652
0.648
0.652
0.654
0.616
0.614
0.616
0.620
0.628
0.638
0.634
0.630
0.626
0.642
0.614
0.608
0.632
0.636
0.642
0.640
0.648
0.638
0.644
0.638
0.640
0.648
0.654
0.670
0.672
0.674
0.686
0.686
0.696
0.696
0.706
0.706
0.698
0.704
0.714
0.720
0.702
0.660
0.648
0.624
0.612
0.592
0.588
0.578
0.582
0.594
0.610
0.620
0.622
0.622
0.630
0.628
0.626
0.622
0.612
0.608
0.598
0.606
0.628
0.658
0.660
0.684
0.716
0.662
0.634
0.622
0.612
0.610
0.608
0.626
0.648
0.674
0.692
0.682
0.684
0.646
0.642
0.634
0.628
0.654
0.654
0.640
0.632
0.624
0.630
0.634
0.656
0.664
0.678
0.690
0.686
0.684
0.690
0.700
0.686
0.704
0.690
0.710
0.726
0.736
0.732
0.742
0.742
0.730
0.730
0.712
0.716
0.714
0.720
0.718
0.720
0.726
0.716
0.684
0.692
0.666
0.662
0.666
0.664
0.682
0.684
0.662
0.650
0.642
0.624
0.606
0.600
0.600
0.604
0.606
0.606
0.608
0.606
0.608
0.606
0.612
0.614
0.618
0.632
0.646
0.612
0.642
0.630
0.642
0.634
0.610
0.620
0.624
0.626
0.638
0.648
0.658
0.670
0.674
0.668
0.658
0.638
0.622
0.616
0.638
0.644
0.662
0.684
0.688
0.692
0.712
0.708
0.708
0.720
0.720
0.710
0.716
0.694
0.690
0.690
0.676
0.672
0.672
0.670
0.678
0.676
0.674
0.668
0.678
0.660
0.682
0.676
0.674
0.676
0.676
0.670
0.650
0.644
0.624
0.592
0.636
0.622
0.604
0.600
0.592
0.570
0.464
0.714
0.576
0.580
0.588
0.572
0.594
0.590
0.596
0.602
0.606
0.362
0.242
0.596
0.598
0.602
0.618
0.620
0.612
0.606
0.602
0.602
0.606
0.622
0.664
0.666
0.632
0.624
0.632
0.632
0.638
0.636
0.638
0.662
0.648
0.658
0.636
0.648
0.642
0.626
0.628
0.626
0.628
0.650
0.648
0.656
0.660
0.658
0.640
0.638
0.630
0.634
0.652
0.664
0.682
0.666
0.694
0.688
0.692
0.670
0.700
0.678
0.694
0.698
0.694
0.698
0.690
0.682
0.682
0.678
0.688
0.692
0.688
0.680
0.662
0.658
0.658
0.660
0.672
0.670
0.676
0.674
0.676
0.674
0.668
0.664
0.670
0.656
0.660
0.674
0.674
0.664
0.672
0.624
0.640
0.620
0.614
0.608
0.594
0.592
0.586
0.586
0.588
0.586
0.594
0.596
0.604
0.614
0.616
0.614
0.626
0.640
0.622
0.646
0.630
0.630
0.616
0.642
0.658
0.670
0.674
0.668
0.662
0.680
0.676
0.688
0.692
0.696
0.698
0.706
0.706
0.696
0.714
0.718
0.716
0.696
0.704
0.688
0.686
0.692
0.694
0.696
0.680
0.666
0.678
0.640
0.664
0.658
0.652
0.630
0.618
0.614
0.610
0.620
0.640
0.646
0.652
0.664
0.654
0.648
0.662
0.650
0.654
0.664
0.676
0.678
0.692
0.706
0.684
0.698
0.708
0.696
0.682
0.664
0.524
0.820
0.660
0.652
0.666
0.678
0.684
0.692
0.712
0.720
0.708
0.702
0.690
0.684
0.702
0.686
0.684
0.666
0.670
0.650
0.650
0.664
0.658
0.640
0.630
0.628
0.630
0.628
0.622
0.620
0.616
0.630
0.332
0.314
0.668
0.678
0.700
0.704
0.712
0.728
0.740
0.752
0.742
0.720
0.732
0.718
0.708
0.724
0.720
0.724
0.726
0.710
0.704
0.704
0.684
0.688
0.682
0.670
0.664
0.656
0.638
0.624
0.624
0.610
0.614
0.614
0.614
0.624
0.630
0.620
0.330
0.318
0.756
0.678
0.660
0.632
0.616
0.616
0.606
0.612
0.616
0.628
0.644
0.648
0.656
0.670
0.682
0.678
0.680
0.682
0.684
0.684
0.688
0.694
0.668
0.666
0.666
0.672
0.674
0.700
0.712
0.726
0.716
0.720
0.726
0.718
0.698
0.712
0.700
0.658
0.720
0.686
0.686
0.702
0.688
0.668
0.662
0.662
0.666
0.672
0.670
0.662
0.678
0.680
0.668
0.680
0.670
0.680
0.684
0.686
0.678
0.702
0.688
0.690
0.706
0.706
0.690
0.686
0.680
0.682
0.686
0.684
0.684
0.696
0.696
0.690
0.686
0.682
0.672
0.672
0.666
0.664
0.670
0.676
0.678
0.692
0.682
0.680
0.686
0.686
0.670
0.674
0.666
0.652
0.660
0.652
0.644
0.650
0.634
0.618
0.620
0.610
0.598
0.590
0.594
0.588
0.582
0.580
0.582
0.580
0.584
0.580
0.580
0.576
0.582
0.578
0.584
0.586
0.584
0.596
0.596
0.624
0.668
0.692
0.680
0.642
0.668
0.688
0.682
0.682
0.672
0.664
0.650
0.640
0.642
0.646
0.650
0.658
0.662
0.644
0.644
0.636
0.622
0.634
0.630
0.626
0.622
0.630
0.632
0.640
0.686
0.692
0.664
0.654
0.654
0.674
0.660
0.662
0.644
0.634
0.618
0.614
0.610
0.606
0.614
0.606
0.596
0.604
0.624
0.636
0.670
0.666
0.650
0.652
0.638
0.634
0.626
0.626
0.652
0.624
0.612
0.250
0.366
0.632
0.664
0.692
0.714
0.708
0.680
0.668
0.660
0.654
0.650
0.654
0.658
0.666
0.664
0.674
0.682
0.682
0.690
0.678
0.678
0.676
0.682
0.670
0.674
0.676
0.704
0.682
0.688
0.696
0.690
0.684
0.662
0.658
0.648
0.640
0.640
0.628
0.618
0.618
0.616
0.610
0.616
0.622
0.650
0.754
0.728
0.718
0.694
0.678
0.678
0.660
0.648
0.644
0.612
0.630
0.630
0.652
0.658
0.660
0.666
0.670
0.676
0.678
0.664
0.668
0.670
0.652
0.658
0.660
0.648
0.644
0.654
0.656
0.660
0.670
0.684
0.684
0.696
0.686
0.690
0.690
0.676
0.670
0.666
0.664
0.664
0.656
0.654
0.656
0.670
0.670
0.672
0.676
0.678
0.670
0.668
0.670
0.668
0.682
0.688
0.678
0.690
0.698
0.682
0.684
0.684
0.678
0.666
0.670
0.666
0.666
0.682
0.670
0.676
0.672
0.682
0.684
0.694
0.688
0.668
0.678
0.676
0.686
0.624
0.622
0.610
0.602
0.590
0.584
0.594
0.598
0.604
0.618
0.612
0.624
0.618
0.604
0.610
0.616
0.638
0.646
0.652
0.646
0.646
0.662
0.656
0.644
0.652
0.632
0.636
0.652
0.662
0.672
0.696
0.694
0.698
0.692
0.682
0.684
0.678
0.672
0.656
0.630
0.636
0.628
0.616
0.602
0.614
0.658
0.674
0.684
0.684
0.702
0.692
0.680
0.670
0.638
0.634
0.638
0.634
0.642
0.644
0.650
0.662
0.678
0.682
0.704
0.712
0.696
0.696
0.692
0.676
0.678
0.684
0.710
0.716
0.702
0.680
0.676
0.666
0.662
0.656
0.664
0.668
0.692
0.680
0.684
0.680
0.680
0.668
0.668
0.668
0.664
0.668
0.674
0.672
0.664
0.682
0.678
0.680
0.690
0.692
0.686
0.698
0.696
0.684
0.708
0.700
0.686
0.698
0.698
0.682
0.698
0.700
0.686
0.694
0.696
0.688
0.702
0.678
0.666
0.660
0.658
0.654
0.656
0.654
0.650
0.670
0.672
0.676
0.698
0.702
0.692
0.700
0.682
0.680
0.680
0.672
0.674
0.692
0.682
0.686
0.694
0.692
0.686
0.704
0.704
0.694
0.710
0.704
0.690
0.700
0.690
0.690
0.702
0.686
0.696
0.690
0.692
0.676
0.684
0.672
0.644
0.672
0.660
0.662
0.678
0.678
0.686
0.696
0.684
0.684
0.690
0.672
0.674
0.672
0.674
0.668
0.678
0.670
0.676
0.688
0.686
0.690
0.696
0.694
0.690
0.706
0.688
0.686
0.680
0.680
0.678
0.690
0.676
0.688
0.706
0.684
0.692
0.664
0.660
0.648
0.642
0.638
0.644
0.644
0.638
0.628
0.626
0.608
0.612
0.588
0.594
0.576
0.572
0.556
0.548
0.542
0.270
0.270
0.558
0.260
0.296
0.284
0.262
0.538
0.540
0.534
0.530
0.522
0.524
0.510
0.514
0.510
0.502
0.504
0.508
0.490
0.502
0.494
0.504
0.508
0.520
0.536
0.592
0.486
0.552
0.546
0.564
0.562
0.564
0.576
0.548
0.558
0.552
0.540
0.536
0.532
0.538
0.526
0.534
0.524
0.538
0.564
0.572
0.576
0.576
0.576
0.582
0.590
0.592
0.594
0.588
0.596
0.590
0.580
0.600
0.588
0.590
0.590
0.588
0.572
0.570
0.576
0.550
0.564
0.558
0.286
0.278
0.578
0.560
0.586
0.598
0.596
0.610
0.638
0.318
0.220
0.586
0.584
0.638
0.540
0.576
0.580
0.578
0.576
0.570
0.572
0.556
0.556
0.546
0.540
0.554
0.574
0.514
0.582
0.572
0.596
0.206
0.320
0.560
0.558
0.556
0.552
0.546
0.546
0.544
0.542
0.536
0.528
0.528
0.538
0.558
0.574
0.568
0.574
0.570
0.582
0.590
0.582
0.584
0.580
0.564
0.576
0.590
0.592
0.592
0.584
0.596
0.592
0.592
0.586
0.584
0.572
0.562
0.556
0.556
0.550
0.608
0.506
0.584
0.556
0.534
0.548
0.248
0.306
0.546
0.282
0.264
0.556
0.552
0.562
0.576
0.558
0.594
0.550
0.562
0.572
0.584
0.262
0.314
0.576
0.580
0.578
0.568
0.584
0.602
0.554
0.582
0.576
0.244
0.340
0.606
0.580
0.586
0.558
0.556
0.562
0.528
0.578
0.558
0.564
0.564
0.564
0.566
0.564
0.566
0.566
0.578
0.572
0.576
0.578
0.568
0.564
0.554
0.560
0.562
0.576
0.580
0.598
0.598
0.594
0.582
0.576
0.570
0.572
0.584
0.588
0.610
0.672
0.670
0.674
0.678
0.666
0.644
0.632
0.606
0.600
0.592
0.582
0.582
0.584
0.586
0.576
0.568
0.572
0.584
0.580
0.598
0.608
0.618
0.614
0.600
0.588
0.586
0.586
0.590
0.598
0.598
0.596
0.602
0.622
0.626
0.628
0.642
0.656
0.636
0.636
0.624
0.640
0.628
0.616
0.612
0.632
0.660
0.684
0.674
0.656
0.650
0.664
0.648
0.650
0.648
0.636
0.614
0.616
0.624
0.628
0.652
0.660
0.650
0.658
0.630
0.616
0.618
0.608
0.594
0.596
0.596
0.590
0.598
0.588
0.592
0.612
0.622
0.636
0.626
0.622
0.652
0.682
0.676
0.670
0.630
0.620
0.600
0.200
0.380
0.586
0.590
0.598
0.602
0.632
0.654
0.704
0.682
0.642
0.756
0.698
0.636
0.698
0.666
0.378
0.282
0.660
0.678
0.706
0.688
0.694
0.676
0.660
0.678
0.672
0.682
0.688
0.686
0.686
0.666
0.630
0.632
0.624
0.632
0.640
0.662
0.676
0.644
0.666
0.652
0.648
0.614
0.626
0.608
0.598
0.588
0.572
0.608
0.618
0.634
0.622
0.656
0.686
0.672
0.668
0.628
0.626
0.614
0.608
0.604
0.606
0.610
0.618
0.630
0.616
0.638
0.630
0.630
0.642
0.636
0.640
0.638
0.610
0.626
0.660
0.656
0.638
0.648
0.652
0.672
0.668
0.654
0.654
0.654
0.652
0.666
0.672
0.672
0.634
0.636
0.634
0.616
0.620
0.604
0.614
0.606
0.592
0.596
0.600
0.596
0.598
0.600
0.594
0.604
0.648
0.672
0.672
0.646
0.628
0.614
0.600
0.600
0.600
0.610
0.632
0.644
0.656
0.668
0.682
0.692
0.672
0.664
0.656
0.630
0.636
0.624
0.632
0.660
0.700
0.692
0.684
0.668
0.650
0.656
0.634
0.634
0.632
0.630
0.636
0.682
0.578
0.232
0.400
0.630
0.642
0.722
0.660
0.654
0.624
0.618
0.374
0.232
0.596
0.608
0.620
0.612
0.622
0.632
0.634
0.648
0.688
0.710
0.754
0.720
0.748
0.784
0.692
0.654
0.662
0.624
0.620
0.358
0.296
0.744
0.676
0.656
0.628
0.620
0.656
0.666
0.678
0.696
0.704
0.706
0.708
0.678
0.676
0.680
0.676
0.684
0.710
0.724
0.722
0.732
0.726
0.718
0.690
0.676
0.668
0.662
0.666
0.654
0.684
0.718
0.698
0.670
0.650
0.632
0.622
0.648
0.658
0.704
0.722
0.712
0.710
0.698
0.714
0.708
0.418
0.268
0.674
0.660
0.660
0.660
0.682
0.702
0.706
0.692
0.674
0.666
0.658
0.660
0.652
0.660
0.668
0.690
0.702
0.716
0.704
0.676
0.650
0.644
0.644
0.628
0.640
0.640
0.652
0.672
0.672
0.670
0.702
0.720
0.716
0.684
0.670
0.666
0.654
0.654
0.646
0.656
0.660
0.672
0.690
0.706
0.686
0.710
0.690
0.696
0.686
0.674
0.672
0.654
0.642
0.620
0.628
0.630
0.618
0.614
0.232
0.364
0.286
0.300
0.580
0.224
0.352
0.580
0.582
0.206
0.362
0.568
0.566
0.570
0.572
0.572
0.562
0.568
0.568
0.566
0.574
0.580
0.614
0.684
0.674
0.700
0.674
0.674
0.632
0.636
0.612
0.602
0.606
0.618
0.632
0.654
0.276
0.360
0.620
0.620
0.614
0.602
0.594
0.596
0.596
0.598
0.606
0.608
0.610
0.614
0.622
0.630
0.622
0.622
0.616
0.604
0.584
0.580
0.594
0.610
0.616
0.630
0.640
0.658
0.678
0.688
0.712
0.698
0.694
0.680
0.656
0.642
0.614
0.620
0.612
0.614
0.616
0.646
0.680
0.672
0.656
0.646
0.628
0.618
0.612
0.616
0.608
0.608
0.610
0.614
0.628
0.634
0.664
0.668
0.704
0.688
0.690
0.684
0.676
0.676
0.666
0.676
0.666
0.670
0.672
0.682
0.658
0.646
0.626
0.620
0.614
0.608
0.604
0.610
0.624
0.636
0.652
0.666
0.668
0.678
0.658
0.644
0.634
0.610
0.630
0.644
0.646
0.654
0.638
0.620
0.370
0.254
0.616
0.606
0.592
0.606
0.600
0.600
0.600
0.606
0.594
0.592
0.612
0.630
0.630
0.626
0.630
0.632
0.630
0.628
0.630
0.640
0.636
0.632
0.640
0.648
0.666
0.678
0.670
0.654
0.658
0.654
0.648
0.650
0.638
0.626
0.638
0.638
0.650
0.670
0.666
0.686
0.700
0.706
0.690
0.666
0.666
0.660
0.668
0.660
0.648
0.650
0.652
0.688
0.668
0.694
0.704
0.716
0.706
0.704
0.674
0.670
0.650
0.672
0.666
0.692
0.702
0.706
0.714
0.692
0.692
0.668
0.670
0.646
0.638
0.664
0.670
0.680
0.682
0.654
0.648
0.206
0.434
0.636
0.408
0.218
0.616
0.608
0.604
0.600
0.596
0.588
0.578
0.568
0.570
0.560
0.558
0.550
0.562
0.544
0.560
0.584
0.628
0.650
0.668
0.654
0.654
0.684
0.688
0.698
0.700
0.674
0.664
0.662
0.654
0.624
0.626
0.636
0.612
0.606
0.596
0.602
0.620
0.676
0.704
0.672
0.690
0.680
0.670
0.692
0.686
0.684
0.668
0.658
0.666
0.646
0.652
0.654
0.642
0.630
0.612
0.602
0.594
0.580
0.576
0.588
0.612
0.604
0.648
0.678
0.678
0.692
0.672
0.696
0.682
0.644
0.630
0.614
0.610
0.588
0.588
0.558
0.564
0.560
0.590
0.660
0.710
0.686
0.720
0.698
0.678
0.648
0.624
0.614
0.602
0.588
0.602
0.608
0.612
0.612
0.622
0.624
0.642
0.638
0.676
0.710
0.662
0.660
0.662
0.636
0.632
0.620
0.614
0.590
0.592
0.578
0.600
0.612
0.610
0.622
0.646
0.676
0.652
0.638
0.640
0.636
0.620
0.620
0.602
0.578
0.588
0.578
0.578
0.586
0.602
0.618
0.644
0.664
0.682
0.684
0.636
0.640
0.616
0.618
0.614
0.616
0.608
0.608
0.614
0.614
0.634
0.628
0.628
0.330
0.302
0.660
0.676
0.662
0.646
0.620
0.606
0.598
0.584
0.576
0.572
0.578
0.602
0.584
0.616
0.608
0.612
0.606
0.608
0.614
0.614
0.600
0.594
0.592
0.588
0.596
0.608
0.616
0.618
0.286
0.356
0.586
0.754
0.526
0.744
0.668
0.632
0.618
0.616
0.610
0.612
0.608
0.598
0.604
0.594
0.598
0.584
0.588
0.602
0.612
0.626
0.332
0.302
0.632
0.644
0.660
0.626
0.644
0.630
0.630
0.618
0.646
0.608
0.662
0.660
0.650
0.654
0.638
0.656
0.660
0.662
0.668
0.668
0.668
0.668
0.660
0.654
0.630
0.604
0.572
0.588
0.562
0.562
0.550
0.556
0.566
0.572
0.576
0.590
0.594
0.600
0.604
0.612
0.626
0.660
0.668
0.678
0.674
0.666
0.650
0.618
0.616
0.612
0.630
0.610
0.614
0.606
0.590
0.586
0.576
0.578
0.570
0.568
0.562
0.580
0.622
0.660
0.646
0.650
0.624
0.622
0.644
0.616
0.608
0.626
0.626
0.634
0.638
0.642
0.636
0.638
0.666
0.686
0.650
0.702
0.620
0.660
0.634
0.606
0.608
0.642
0.658
0.662
0.642
0.656
0.654
0.660
0.660
0.676
0.682
0.652
0.666
0.674
0.700
0.720
0.736
0.714
0.646
0.662
0.654
0.642
0.656
0.672
0.684
0.720
0.740
0.728
0.740
0.736
0.712
0.720
0.662
0.636
0.618
0.620
0.598
0.612
0.620
0.644
0.658
0.672
0.698
0.680
0.648
0.672
0.638
0.662
0.636
0.646
0.634
0.628
0.622
0.622
0.632
0.652
0.652
0.658
0.656
0.622
0.624
0.638
0.638
0.630
0.604
0.606
0.598
0.588
0.598
0.606
0.618
0.632
0.644
0.640
0.628
0.628
0.632
0.638
0.634
0.634
0.624
0.642
0.640
0.646
0.652
0.648
0.640
0.616
0.600
0.592
0.586
0.594
0.602
0.636
0.726
0.700
0.664
0.608
0.660
0.630
0.632
0.660
0.646
0.674
0.654
0.644
0.652
0.632
0.616
0.622
0.608
0.604
0.606
0.616
0.630
0.636
0.632
0.646
0.656
0.662
0.678
0.676
0.678
0.684
0.684
0.682
0.692
0.694
0.688
0.680
0.678
0.670
0.670
0.658
0.664
0.676
0.682
0.676
0.664
0.636
0.646
0.620
0.608
0.612
0.624
0.624
0.690
0.840
0.724
0.710
0.650
0.652
0.622
0.618
0.610
0.592
0.594
0.578
0.580
0.574
0.574
0.576
0.576
0.576
0.576
0.572
0.580
0.596
0.610
0.616
0.636
0.636
0.646
0.660
0.662
0.680
0.672
0.658
0.252
0.438
0.690
0.668
0.650
0.646
0.632
0.614
0.608
0.600
0.608
0.610
0.620
0.628
0.662
0.678
0.678
0.670
0.666
0.656
0.630
0.638
0.646
0.640
0.678
0.686
0.690
0.702
0.706
0.708
0.702
0.682
0.670
0.654
0.644
0.626
0.616
0.612
0.616
0.614
0.606
0.618
0.652
0.838
0.680
0.690
0.634
0.632
0.634
0.636
0.640
0.646
0.628
0.640
0.630
0.638
0.634
0.642
0.652
0.656
0.688
0.676
0.706
0.712
0.702
0.690
0.666
0.666
0.626
0.624
0.622
0.614
0.636
0.684
0.710
0.740
0.720
0.716
0.686
0.688
0.698
0.684
0.670
0.678
0.670
0.664
0.658
0.650
0.654
0.646
0.672
0.688
0.680
0.666
0.642
0.630
0.614
0.600
0.596
0.600
0.600
0.604
0.616
0.630
0.654
0.710
0.696
0.696
0.694
0.670
0.664
0.658
0.650
0.638
0.630
0.634
0.626
0.618
0.624
0.634
0.622
0.648
0.690
0.688
0.708
0.720
0.724
0.702
0.670
0.662
0.628
0.620
0.620
0.618
0.614
0.600
0.610
0.602
0.608
0.606
0.606
0.614
0.616
0.628
0.626
0.632
0.636
0.646
0.650
0.638
0.648
0.614
0.654
0.656
0.676
0.672
0.690
0.710
0.706
0.684
0.676
0.682
0.680
0.676
0.674
0.682
0.684
0.668
0.664
0.656
0.648
0.658
0.664
0.662
0.656
0.674
0.674
0.684
0.710
0.724
0.726
0.706
0.684
0.676
0.686
0.670
0.678
0.684
0.684
0.706
0.734
0.724
0.714
0.716
0.706
0.718
0.702
0.680
0.674
0.660
0.642
0.638
0.658
0.662
0.690
0.696
0.688
0.670
0.648
0.650
0.668
0.670
0.658
0.642
0.648
0.636
0.642
0.642
0.654
0.678
0.682
0.708
0.730
0.714
0.728
0.732
0.716
0.702
0.694
0.690
0.680
0.690
0.680
0.680
0.664
0.678
0.676
0.696
0.728
0.712
0.736
0.724
0.730
0.724
0.712
0.714
0.700
0.688
0.684
0.680
0.660
0.662
0.658
0.670
0.708
0.700
0.736
0.728
0.740
0.748
0.728
0.730
0.710
0.698
0.690
0.680
0.668
0.666
0.664
0.670
0.676
0.688
0.706
0.698
0.720
0.698
0.698
0.684
0.686
0.688
0.702
0.698
0.694
0.690
0.680
0.686
0.666
0.676
0.684
0.692
0.702
0.698
0.678
0.656
0.662
0.638
0.648
0.660
0.678
0.680
0.642
0.640
0.614
0.616
0.598
0.604
0.624
0.632
0.644
0.664
0.718
0.740
0.716
0.700
0.680
0.666
0.658
0.646
0.654
0.644
0.640
0.636
0.646
0.678
0.674
0.678
0.686
0.690
0.662
0.676
0.672
0.674
0.678
0.682
0.672
0.680
0.664
0.642
0.640
0.634
0.644
0.644
0.662
0.656
0.670
0.678
0.684
0.698
0.678
0.660
0.658
0.654
0.644
0.646
0.650
0.632
0.648
0.668
0.690
0.672
0.674
0.672
0.680
0.670
0.684
0.678
0.690
0.680
0.692
0.690
0.682
0.662
0.658
0.638
0.626
0.638
0.624
0.612
0.624
0.612
0.620
0.604
0.614
0.614
0.608
0.606
0.606
0.606
0.612
0.620
0.612
0.622
0.608
0.612
0.608
0.614
0.622
0.648
0.676
0.686
0.672
0.644
0.632
0.666
0.690
0.682
0.692
0.676
0.682
0.684
0.664
0.676
0.692
0.702
0.732
0.760
0.716
0.728
0.714
0.710
0.706
0.688
0.712
0.708
0.716
0.722
0.730
0.740
0.722
0.562
1.270
0.806
0.730
0.680
0.666
0.654
0.650
0.638
0.642
0.664
0.660
0.658
0.660
0.670
0.690
0.696
0.684
0.696
0.700
0.706
0.696
0.692
0.706
0.700
0.702
0.716
0.726
0.728
0.718
0.708
0.694
0.678
0.696
0.684
0.688
0.672
0.684
0.684
0.688
0.670
0.692
0.660
0.636
0.636
0.660
0.664
0.676
0.670
0.670
0.672
0.680
0.680
0.676
0.682
0.678
0.672
0.680
0.682
0.676
0.668
0.644
0.632
0.640
0.654
0.676
0.686
0.688
0.698
0.710
0.688
0.682
0.662
0.666
0.642
0.644
0.636
0.632
0.644
0.644
0.654
0.676
0.692
0.708
0.714
0.712
0.714
0.696
0.704
0.698
0.700
0.712
0.706
0.702
0.692
0.704
0.698
0.694
0.690
0.666
0.658
0.632
0.616
0.606
0.604
0.600
0.608
0.614
0.640
0.656
0.676
0.660
0.640
0.636
0.636
0.636
0.630
0.628
0.640
0.636
0.640
0.644
0.642
0.642
0.658
0.658
0.664
0.656
0.636
0.632
0.618
0.604
0.594
0.588
0.590
0.588
0.596
0.596
0.610
0.612
0.604
0.608
0.612
0.614
0.618
0.612
0.608
0.618
0.620
0.606
0.610
0.604
0.606
0.616
0.630
0.646
0.656
0.662
0.678
0.668
0.664
0.674
0.684
0.676
0.682
0.676
0.682
0.676
0.674
0.674
0.660
0.654
0.634
0.632
0.632
0.622
0.646
0.646
0.656
0.652
0.662
0.658
0.668
0.652
0.652
0.638
0.618
0.640
0.648
0.696
0.706
0.694
0.674
0.708
0.704
0.704
0.730
0.708
0.696
0.676
0.666
0.650
0.642
0.648
0.644
0.650
0.658
0.656
0.662
0.676
0.668
0.690
0.700
0.714
0.718
0.704
0.708
0.694
0.670
0.666
0.648
0.656
0.650
0.688
0.698
0.710
0.704
0.686
0.664
0.648
0.632
0.636
0.634
0.634
0.678
0.726
0.728
0.734
0.716
0.692
0.678
0.658
0.626
0.618
0.610
0.614
0.634
0.648
0.662
0.664
0.648
0.648
0.642
0.642
0.642
0.638
0.624
0.638
0.626
0.614
0.622
0.622
0.646
0.638
0.634
0.644
0.636
0.624
0.630
0.634
0.628
0.630
0.622
0.616
0.614
0.616
0.640
0.650
0.660
0.664
0.652
0.644
0.628
0.616
0.612
0.598
0.590
0.594
0.604
0.632
0.668
0.680
0.662
0.652
0.644
0.644
0.630
0.616
0.624
0.612
0.610
0.608
0.612
0.616
0.628
0.636
0.632
0.654
0.678
0.666
0.646
0.658
0.652
0.652
0.642
0.646
0.616
0.600
0.590
0.576
0.582
0.600
0.604
0.620
0.658
0.692
0.696
0.686
0.692
0.678
0.676
0.670
0.652
0.616
0.624
0.652
0.674
0.672
0.686
0.694
0.692
0.696
0.694
0.724
0.730
0.750
0.768
0.746
0.738
0.740
0.712
0.690
0.666
0.660
0.646
0.618
0.616
0.598
0.600
0.624
0.668
0.702
0.730
0.724
0.724
0.712
0.696
0.712
0.706
0.702
0.696
0.680
0.666
0.664
0.664
0.680
0.722
0.750
0.710
0.688
0.666
0.650
0.634
0.638
0.634
0.640
0.658
0.666
0.670
0.662
0.670
0.666
0.664
0.656
0.652
0.630
0.626
0.608
0.602
0.594
0.584
0.582
0.592
0.622
0.682
0.710
0.704
0.696
0.688
0.674
0.664
0.658
0.652
0.654
0.660
0.658
0.670
0.678
0.734
0.742
0.778
0.778
0.734
0.708
0.698
0.706
0.696
0.722
0.724
0.716
0.728
0.720
0.704
0.704
0.684
0.676
0.676
0.676
0.668
0.668
0.674
0.664
0.660
0.660
0.664
0.654
0.658
0.670
0.660
0.678
0.674
0.674
0.672
0.688
0.674
0.678
0.686
0.696
0.692
0.690
0.696
0.676
0.690
0.690
0.668
0.702
0.656
0.626
0.620
0.598
0.602
0.614
0.624
0.646
0.636
0.612
0.610
0.606
0.600
0.600
0.602
0.598
0.610
0.606
0.604
0.602
0.614
0.634
0.636
0.642
0.632
0.632
0.658
0.662
0.654
0.682
0.694
0.692
0.680
0.674
0.682
0.688
0.686
0.690
0.690
0.682
0.702
0.696
0.710
0.700
0.706
0.706
0.710
0.698
0.702
0.714
0.688
0.684
0.684
0.676
0.658
0.640
0.630
0.624
0.614
0.606
0.592
0.590
0.582
0.588
0.574
0.580
0.576
0.576
0.580
0.586
0.600
0.602
0.604
0.612
0.602
0.614
0.640
0.638
0.616
0.624
0.612
0.616
0.614
0.628
0.620
0.638
0.648
0.656
0.662
0.670
0.670
0.668
0.654
0.628
0.632
0.606
0.608
0.604
0.592
0.590
0.580
0.580
0.592
0.616
0.648
0.658
0.686
0.690
0.694
0.706
0.686
0.678
0.664
0.650
0.640
0.620
0.622
0.638
0.622
0.620
0.624
0.614
0.650
0.640
0.638
0.630
0.618
0.620
0.626
0.640
0.626
0.618
0.614
0.600
0.606
0.634
0.680
0.682
0.690
0.684
0.686
0.690
0.674
0.668
0.664
0.656
0.626
0.650
0.706
0.694
0.686
0.702
0.714
0.742
0.722
0.694
0.694
0.692
0.680
0.676
0.700
0.698
0.692
0.706
0.714
0.718
0.698
0.692
0.668
0.658
0.658
0.670
0.674
0.656
0.680
0.654
0.646
0.612
0.620
0.608
0.600
0.590
0.584
0.580
0.590
0.576
0.570
0.602
0.534
0.572
0.574
0.568
0.564
0.570
0.570
0.572
0.576
0.596
0.592
0.604
0.602
0.620
0.628
0.606
0.628
0.626
0.638
0.656
0.654
0.654
0.654
0.634
0.628
0.626
0.612
0.612
0.602
0.602
0.612
0.634
0.654
0.692
0.670
0.674
0.682
0.672
0.638
0.632
0.628
0.636
0.638
0.628
0.636
0.626
0.620
0.610
0.596
0.602
0.606
0.608
0.600
0.594
0.602
0.616
0.660
0.658
0.630
0.636
0.724
0.696
0.648
0.640
0.622
0.618
0.596
0.590
0.596
0.600
0.600
0.594
0.604
0.590
0.612
0.648
0.658
0.682
0.676
0.668
0.672
0.674
0.672
0.644
0.650
0.650
0.644
0.656
0.676
0.688
0.682
0.688
0.686
0.676
0.674
0.668
0.652
0.648
0.658
0.670
0.670
0.674
0.664
0.652
0.648
0.616
0.612
0.616
0.614
0.634
0.662
0.632
0.638
0.664
0.692
0.694
0.678
0.666
0.656
0.638
0.630
0.616
0.612
0.626
0.622
0.626
0.618
0.632
0.626
0.632
0.630
0.648
0.678
0.692
0.678
0.698
0.688
0.680
0.688
0.680
0.678
0.670
0.662
0.660
0.662
0.658
0.662
0.658
0.658
0.662
0.666
0.668
0.660
0.660
0.628
0.630
0.636
0.638
0.632
0.640
0.632
0.640
0.644
0.650
0.638
0.612
0.612
0.632
0.650
0.642
0.650
0.656
0.642
0.648
0.638
0.646
0.668
0.678
0.654
0.656
0.632
0.628
0.616
0.614
0.614
0.612
0.664
0.684
0.700
0.696
0.710
0.692
0.672
0.682
0.672
0.664
0.666
0.670
0.686
0.680
0.686
0.660
0.676
0.696
0.656
0.684
0.690
0.710
0.710
0.724
0.704
0.672
0.674
0.668
0.670
0.666
0.658
0.700
0.758
0.782
0.764
0.746
0.678
0.664
0.656
0.650
0.660
0.658
0.676
0.704
0.722
0.714
0.758
0.786
0.784
0.762
0.728
0.682
0.658
0.648
0.612
0.604
0.604
0.594
0.600
0.616
0.628
0.632
0.632
0.624
0.618
0.606
0.598
0.592
0.592
0.604
0.624
0.648
0.656
0.672
0.684
0.696
0.702
0.684
0.664
0.638
0.618
0.616
0.616
0.648
0.666
0.770
0.700
0.680
0.680
0.686
0.680
0.684
0.668
0.654
0.644
0.660
0.670
0.698
0.738
0.744
0.770
0.734
0.724
0.728
0.698
0.694
0.696
0.728
0.758
0.710
0.682
0.682
0.666
0.664
0.650
0.618
0.626
0.628
0.686
0.678
0.700
0.698
0.706
0.708
0.684
0.678
0.678
0.688
0.674
0.672
0.664
0.674
0.676
0.670
0.688
0.686
0.688
0.682
0.672
0.666
0.666
0.660
0.652
0.646
0.734
0.790
0.734
0.716
0.692
0.682
0.656
0.656
0.660
0.682
0.672
0.686
0.644
0.650
0.648
0.652
0.664
0.656
0.656
0.646
0.638
0.642
0.640
0.646
0.638
0.642
0.654
0.626
0.634
0.622
0.624
0.620
0.620
0.626
0.618
0.628
0.612
0.612
0.606
0.610
0.606
0.608
0.608
0.614
0.614
0.602
0.614
0.606
0.612
0.606
0.604
0.602
0.602
0.602
0.594
0.590
0.584
0.588
0.586
0.582
0.572
0.580
0.574
0.586
0.586
0.582
0.586
0.580
0.586
0.596
0.606
0.620
0.620
0.620
0.616
0.622
0.626
0.646
0.642
0.640
0.658
0.646
0.624
0.608
0.590
0.596
0.612
0.622
0.670
0.690
0.686
0.682
0.686
0.676
0.674
0.652
0.648
0.652
0.642
0.666
0.660
0.660
0.642
0.672
0.690
0.698
0.696
0.690
0.676
0.698
0.708
0.732
0.730
0.730
0.726
0.702
0.702
0.688
0.706
0.696
0.692
0.702
0.670
0.670
0.674
0.698
0.680
0.720
0.730
0.718
0.740
0.724
0.706
0.716
0.712
0.710
0.702
0.716
0.716
0.694
0.694
0.686
0.690
0.686
0.716
0.736
0.734
0.740
0.716
0.694
0.682
0.674
0.666
0.670
0.666
0.654
0.664
0.670
0.694
0.670
0.706
0.702
0.682
0.700
0.698
0.682
0.696
0.694
0.694
0.668
0.680
0.670
0.662
0.674
0.676
0.686
0.690
0.696
0.700
0.692
0.720
0.714
0.708
0.732
0.716
0.716
0.724
0.714
0.686
0.672
0.650
0.658
0.654
0.692
0.656
0.678
0.682
0.692
0.680
0.702
0.708
0.698
0.702
0.708
0.692
0.708
0.724
0.720
0.722
0.722
0.706
0.704
0.714
0.708
0.700
0.716
0.718
0.702
0.720
0.664
0.696
0.662
0.658
0.652
0.664
0.666
0.682
0.700
0.694
0.700
0.696
0.710
0.708
0.698
0.710
0.712
0.694
0.710
0.704
0.690
0.692
0.702
0.704
0.692
0.710
0.708
0.702
0.714
0.718
0.702
0.700
0.704
0.708
0.696
0.722
0.728
0.716
0.714
0.712
0.710
0.700
0.708
0.694
0.692
0.702
0.708
0.700
0.720
0.754
0.744
0.728
0.748
0.730
0.678
0.694
0.678
0.660
0.638
0.630
0.628
0.660
0.708
0.702
0.718
0.706
0.696
0.704
0.684
0.670
0.678
0.662
0.658
0.632
0.626
0.608
0.604
0.594
0.588
0.592
0.584
0.586
0.592
0.590
0.598
0.592
0.596
0.618
0.680
0.750
0.722
0.738
0.742
0.740
0.714
0.718
0.732
0.742
0.778
0.768
0.780
0.766
0.782
0.776
0.742
0.756
0.736
0.738
0.710
0.690
0.670
0.656
0.650
0.644
0.648
0.640
0.646
0.658
0.670
0.662
0.666
0.654
0.702
0.722
0.708
0.724
0.726
0.742
0.740
0.722
0.714
0.700
0.726
0.244
0.460
0.774
0.692
0.692
0.692
0.676
0.656
0.650
0.652
0.632
0.602
0.618
0.626
0.648
0.680
0.694
0.692
0.698
0.726
0.712
0.692
0.672
0.712
0.746
0.766
0.788
0.746
0.724
0.724
0.726
0.730
0.718
0.700
0.708
0.692
0.694
0.686
0.662
0.680
0.674
0.678
0.732
0.740
0.746
0.778
0.742
0.724
0.698
0.688
0.690
0.680
0.688
0.666
0.674
0.664
0.660
0.660
0.656
0.670
0.670
0.690
0.680
0.712
0.700
0.692
0.718
0.704
0.706
0.698
0.702
0.686
0.706
0.684
0.676
0.664
0.662
0.664
0.666
0.646
0.652
0.646
0.636
0.642
0.642
0.634
0.648
0.672
0.660
0.682
0.700
0.684
0.690
0.690
0.680
0.696
0.678
0.668
0.656
0.708
0.710
0.680
0.726
0.708
0.704
0.702
0.656
0.696
0.678
0.682
0.682
0.680
0.684
0.682
0.672
0.682
0.688
0.688
0.692
0.710
0.694
0.688
0.722
0.724
0.696
0.736
0.744
0.724
0.748
0.746
0.736
0.744
0.716
0.676
0.688
0.666
0.662
0.658
0.668
0.662
0.658
0.660
0.662
0.650
0.636
0.628
0.612
0.604
0.594
0.582
0.594
0.602
0.614
0.632
0.652
0.698
0.716
0.712
0.718
0.740
0.726
0.730
0.726
0.714
0.692
0.716
0.698
0.694
0.720
0.720
0.702
0.754
0.742
0.716
0.756
0.740
0.704
0.738
0.724
0.716
0.668
0.668
0.636
0.626
0.614
0.616
0.626
0.630
0.648
0.672
0.668
0.672
0.684
0.660
0.656
0.638
0.624
0.610
0.632
0.638
0.668
0.696
0.704
0.706
0.734
0.732
0.718
0.742
0.730
0.706
0.722
0.684
0.666
0.652
0.636
0.634
0.614
0.622
0.634
0.648
0.646
0.678
0.680
0.692
0.680
0.666
0.712
0.710
0.710
0.714
0.716
0.714
0.704
0.696
0.696
0.688
0.692
0.696
0.694
0.698
0.694
0.692
0.696
0.664
0.650
0.642
0.612
0.600
0.602
0.610
0.610
0.624
0.666
0.706
0.774
0.764
0.770
0.766
0.742
0.744
0.724
0.714
0.738
0.714
0.708
0.676
0.666
0.656
0.650
0.660
0.670
0.672
0.670
0.670
0.682
0.678
0.694
0.684
0.670
0.684
0.668
0.646
0.638
0.636
0.648
0.646
0.678
0.672
0.672
0.700
0.694
0.684
0.694
0.678
0.662
0.668
0.678
0.702
0.698
0.752
0.740
0.742
0.764
0.746
0.722
0.728
0.712
0.698
0.712
0.716
0.700
0.702
0.688
0.684
0.676
0.668
0.678
0.660
0.680
0.676
0.670
0.686
0.698
0.682
0.690
0.698
0.682
0.698
0.668
0.682
0.658
0.650
0.650
0.666
0.668
0.702
0.704
0.708
0.720
0.716
0.698
0.726
0.700
0.680
0.692
0.684
0.676
0.724
0.726
0.726
0.734
0.754
0.736
0.704
0.712
0.714
0.690
0.708
0.710
0.698
0.706
0.702
0.704
0.666
0.674
0.664
0.654
0.646
0.650
0.660
0.662
0.678
0.682
0.682
0.660
0.650
0.642
0.636
0.624
0.620
0.618
0.616
0.628
0.646
0.668
0.686
0.702
0.694
0.694
0.692
0.704
0.690
0.692
0.704
0.692
0.684
0.696
0.706
0.704
0.714
0.748
0.732
0.714
0.740
0.714
0.684
0.724
0.696
0.686
0.704
0.724
0.696
0.648
0.664
0.660
0.644
0.624
0.614
0.600
0.594
0.592
0.590
0.618
0.608
0.602
0.602
0.596
0.600
0.608
0.630
0.658
0.708
0.706
0.696
0.700
0.688
0.716
0.704
0.712
0.688
0.692
0.682
0.654
0.676
0.696
0.696
0.706
0.706
0.716
0.732
0.740
0.720
0.720
0.712
0.730
0.726
0.690
0.676
0.670
0.630
0.620
0.608
0.600
0.602
0.598
0.598
0.590
0.590
0.598
0.594
0.596
0.594
0.596
0.592
0.592
0.596
0.596
0.600
0.616
0.600
0.606
0.616
0.618
0.630
0.630
0.620
0.626
0.618
0.618
0.616
0.624
0.620
0.616
0.610
0.598
0.584
0.590
0.584
0.582
0.564
0.566
0.568
0.576
0.582
0.578
0.586
0.594
0.590
0.602
0.612
0.622
0.622
0.612
0.620
0.624
0.628
0.632
0.614
0.614
0.616
0.612
0.616
0.620
0.626
0.648
0.644
0.658
0.652
0.658
0.664
0.646
0.636
0.630
0.618
0.614
0.610
0.630
0.656
0.686
0.674
0.644
0.652
0.626
0.656
0.620
0.618
0.618
0.598
0.596
0.594
0.588
0.592
0.594
0.598
0.598
0.602
0.612
0.614
0.608
0.616
0.606
0.610
0.604
0.596
0.590
0.586
0.592
0.594
0.598
0.604
0.604
0.612
0.612
0.612
0.610
0.608
0.618
0.660
0.646
0.652
0.632
0.626
0.614
0.600
0.600
0.612
0.612
0.632
0.640
0.678
0.698
0.688
0.696
0.684
0.676
0.684
0.694
0.694
0.684
0.692
0.706
0.730
0.720
0.732
0.740
0.710
0.726
0.720
0.738
0.738
0.730
0.706
0.704
0.704
0.702
0.698
0.708
0.724
0.720
0.718
0.714
0.688
0.684
0.658
0.632
0.618
0.622
0.618
0.626
0.646
0.730
0.746
0.784
0.770
0.734
0.730
0.708
0.690
0.696
0.684
0.676
0.686
0.684
0.692
0.694
0.694
0.692
0.696
0.712
0.696
0.698
0.726
0.708
0.698
0.696
0.668
0.658
0.666
0.660
0.666
0.666
0.658
0.654
0.652
0.646
0.648
0.666
0.676
0.692
0.700
0.714
0.708
0.704
0.716
0.706
0.714
0.724
0.718
0.720
0.726
0.712
0.716
0.708
0.714
0.712
0.704
0.708
0.716
0.712
0.714
0.712
0.676
0.650
0.674
0.690
0.674
0.714
0.736
0.740
0.732
0.714
0.716
0.722
0.718
0.692
0.700
0.690
0.674
0.676
0.682
0.678
0.704
0.724
0.748
0.722
0.756
0.714
0.718
0.686
0.672
0.628
0.634
0.618
0.614
0.616
0.614
0.626
0.630
0.640
0.646
0.652
0.658
0.656
0.640
0.642
0.640
0.630
0.614
0.616
0.620
0.622
0.638
0.666
0.698
0.696
0.710
0.716
0.696
0.710
0.720
0.690
0.682
0.696
0.700
0.730
0.712
0.698
0.704
0.706
0.718
0.728
0.720
0.710
0.694
0.688
0.658
0.656
0.646
0.668
0.678
0.694
0.700
0.712
0.688
0.684
0.700
0.694
0.690
0.684
0.678
0.676
0.674
0.668
0.674
0.698
0.702
0.722
0.720
0.726
0.732
0.748
0.722
0.728
0.714
0.708
0.712
0.722
0.716
0.708
0.712
0.694
0.700
0.704
0.690
0.666
0.662
0.656
0.640
0.640
0.632
0.620
0.616
0.606
0.594
0.594
0.582
0.580
0.570
0.574
0.574
0.572
0.576
0.570
0.578
0.578
0.582
0.578
0.586
0.586
0.596
0.588
0.594
0.590
0.598
0.590
0.592
0.586
0.584
0.584
0.576
0.580
0.582
0.582
0.572
0.562
0.554
0.554
0.558
0.556
0.576
0.590
0.590
0.600
0.602
0.596
0.600
0.622
0.594
0.624
0.618
0.592
0.602
0.586
0.578
0.568
0.558
0.556
0.556
0.566
0.572
0.574
0.578
0.602
0.642
0.698
0.694
0.698
0.712
0.700
0.684
0.676
0.668
0.654
0.652
0.664
0.670
0.676
0.672
0.670
0.660
0.664
0.668
0.676
0.674
0.670
0.658
0.664
0.656
0.650
0.646
0.648
0.646
0.646
0.620
0.644
0.618
0.618
0.616
0.618
0.616
0.622
0.634
0.606
0.608
0.600
0.592
0.332
0.248
0.584
0.570
0.568
0.566
0.558
0.558
0.552
0.554
0.544
0.542
0.538
0.556
0.706
0.622
0.650
0.646
0.684
0.734
0.706
0.728
0.750
0.780
0.796
0.800
0.800
0.762
0.720
0.690
0.710
0.726
0.726
0.714
0.736
0.748
0.752
0.742
0.720
0.708
0.684
0.700
0.714
0.726
0.734
0.732
0.718
0.694
0.674
0.666
0.674
0.682
0.698
0.692
0.690
0.662
0.660
0.686
0.700
0.688
0.664
0.640
0.632
0.628
0.622
0.642
0.686
0.718
0.712
0.700
0.702
0.708
0.700
0.668
0.642
0.632
0.620
0.630
0.640
0.644
0.666
0.692
0.698
0.704
0.702
0.696
0.710
0.702
0.678
0.670
0.664
0.674
0.682
0.684
0.662
0.668
0.670
0.696
0.694
0.722
0.744
0.730
0.680
0.668
0.644
0.634
0.612
0.606
0.586
0.566
0.584
0.606
0.584
0.570
0.572
0.574
0.562
0.570
0.560
0.570
0.572
0.574
0.580
0.584
0.594
0.596
0.600
0.604
0.608
0.612
0.608
0.612
0.612
0.606
0.610
0.610
0.604
0.606
0.600
0.600
0.594
0.588
0.590
0.586
0.582
0.580
0.588
0.578
0.580
0.578
0.578
0.578
0.586
0.588
0.592
0.592
0.600
0.588
0.592
0.582
0.602
0.596
0.594
0.596
0.596
0.596
0.594
0.600
0.594
0.600
0.594
0.600
0.594
0.602
0.614
0.610
0.618
0.610
0.614
0.628
0.626
0.644
0.648
0.634
0.658
0.656
0.652
0.652
0.638
0.660
0.658
0.646
0.648
0.640
0.648
0.646
0.650
0.666
0.668
0.674
0.672
0.664
0.618
0.650
0.664
0.652
0.714
0.676
0.666
0.648
0.634
0.618
0.614
0.604
0.592
0.584
0.580
0.574
0.576
0.572
0.570
0.578
0.602
0.662
0.692
0.688
0.710
0.660
0.668
0.670
0.674
0.666
0.670
0.658
0.656
0.660
0.664
0.670
0.662
0.682
0.668
0.676
0.686
0.662
0.670
0.672
0.656
0.670
0.672
0.664
0.670
0.664
0.668
0.678
0.672
0.668
0.706
0.696
0.682
0.666
0.640
0.660
0.646
0.652
0.664
0.668
0.630
0.648
0.664
0.606
0.646
0.642
0.638
0.642
0.650
0.668
0.660
0.664
0.630
0.730
0.646
0.704
0.648
0.698
0.644
0.704
0.636
0.654
0.668
0.636
0.626
0.634
0.644
0.644
0.666
0.672
0.666
0.668
0.654
0.670
0.670
0.706
0.676
0.676
0.676
0.666
0.636
0.644
0.614
0.208
0.424
0.676
0.626
0.616
0.612
0.600
0.598
0.592
0.576
0.564
0.574
0.572
0.570
0.572
0.570
0.576
0.578
0.596
0.598
0.588
0.600
0.604
0.608
0.616
0.612
0.614
0.666
0.566
0.614
0.610
0.602
0.604
0.592
0.590
0.582
0.576
0.568
0.566
0.578
0.580
0.602
0.610
0.618
0.626
0.610
0.612
0.612
0.622
0.620
0.614
0.608
0.610
0.610
0.608
0.608
0.606
0.608
0.608
0.618
0.620
0.646
0.648
0.656
0.662
0.670
0.662
0.666
0.656
0.672
0.674
0.662
0.652
0.644
0.632
0.604
0.594
0.576
0.574
0.572
0.566
0.578
0.590
0.636
0.660
0.652
0.620
0.622
0.658
1.088
0.824
0.758
0.674
0.646
0.634
0.624
0.616
0.616
0.610
0.604
0.598
0.602
0.652
0.796
0.814
0.816
0.802
0.738
0.750
0.754
0.768
0.750
0.742
0.740
0.750
0.758
0.718
0.706
0.742
0.780
0.816
0.800
0.768
0.728
0.690
0.686
0.706
0.722
0.686
0.684
0.704
0.738
0.762
0.728
0.720
0.780
0.812
0.814
0.806
0.774
0.730
0.688
0.672
0.682
0.696
0.734
0.790
0.786
0.808
0.822
0.806
0.768
0.786
0.810
0.816
0.812
0.780
0.762
0.720
0.686
0.652
0.660
0.656
0.712
0.734
0.734
0.734
0.730
0.666
0.660
0.634
0.634
0.636
0.630
0.634
0.634
0.638
0.644
0.644
0.642
0.638
0.632
0.632
0.640
0.636
0.634
0.624
0.608
0.622
0.624
0.632
0.636
0.624
0.624
0.622
0.620
0.616
0.602
0.606
0.608
0.634
0.634
0.660
0.662
0.666
0.664
0.638
0.630
0.626
0.620
0.638
0.640
0.642
0.634
0.634
0.628
0.634
0.628
0.632
0.630
0.640
0.618
0.614
0.604
0.608
0.604
0.600
0.606
0.602
0.600
0.590
0.592
0.590
0.596
0.600
0.604
0.604
0.604
0.596
0.602
0.588
0.586
0.580
0.578
0.574
0.574
0.590
0.592
0.612
0.616
0.628
0.662
0.682
0.662
0.632
0.654
0.620
0.620
0.612
0.610
0.606
0.602
0.604
0.596
0.598
0.590
0.596
0.598
0.596
0.594
0.592
0.582
0.588
0.582
0.588
0.576
0.578
0.582
0.590
0.606
0.614
0.622
0.614
0.598
0.592
0.576
0.580
0.608
0.632
0.634
0.620
0.608
0.594
0.582
0.576
0.566
0.566
0.566
0.578
0.582
0.578
0.588
0.592
0.600
0.618
0.616
0.620
0.608
0.598
0.608
0.594
0.594
0.592
0.596
0.590
0.596
0.596
0.598
0.596
0.604
0.602
0.600
0.598
0.596
0.592
0.594
0.594
0.590
0.580
0.582
0.574
0.572
0.570
0.566
0.568
0.572
0.582
0.594
0.602
0.594
0.594
0.584
0.572
0.570
0.570
0.568
0.562
0.564
0.572
0.574
0.584
0.584
0.586
0.582
0.582
0.576
0.572
0.584
0.564
0.562
0.566
0.554
0.548
0.540
0.536
0.538
0.546
0.556
0.554
0.560
0.570
0.566
0.570
0.572
0.572
0.566
0.562
0.564
0.560
0.564
0.560
0.562
0.558
0.556
0.554
0.550
0.552
0.548
0.548
0.550
0.558
0.554
0.568
0.566
0.572
0.574
0.580
0.582
0.592
0.586
0.590
0.596
0.590
0.612
0.618
0.604
0.596
0.598
0.598
0.602
0.584
0.594
0.582
0.584
0.584
0.584
0.582
0.574
0.572
0.576
0.572
0.568
0.574
0.576
0.574
0.576
0.594
0.582
0.586
0.582
0.588
0.582
0.588
0.582
0.588
0.594
0.582
0.578
0.570
0.568
0.570
0.570
0.592
0.602
0.608
0.612
0.610
0.612
0.606
0.618
0.608
0.602
0.610
0.610
0.604
0.600
0.584
0.586
0.576
0.580
0.568
0.568
0.578
0.556
0.562
0.558
0.566
0.558
0.566
0.562
0.562
0.562
0.560
0.562
0.566
0.578
0.580
0.582
0.580
0.578
0.578
0.576
0.572
0.572
0.576
0.570
0.568
0.572
0.564
0.568
0.562
0.566
0.570
0.572
0.578
0.588
0.576
0.570
0.586
0.580
0.574
0.578
0.574
0.576
0.586
0.574
0.576
0.576
0.572
0.570
0.566
0.564
0.556
0.558
0.550
0.558
0.564
0.578
0.586
0.632
0.874
0.654
0.712
0.716
0.648
0.640
0.608
0.600
0.584
0.564
0.560
0.544
0.540
0.526
0.526
0.524
0.518
0.516
0.532
0.556
0.580
0.590
0.594
0.710
0.712
0.694
0.688
0.664
0.620
0.604
0.600
0.604
0.580
0.560
0.558
0.532
0.530
0.518
0.518
0.532
0.548
0.526
0.528
0.520
0.518
0.520
0.520
0.512
0.508
0.502
0.520
0.510
0.504
0.510
0.498
0.520
0.538
0.520
0.524
0.520
0.530
0.530
0.528
0.532
0.530
0.530
0.518
0.524
0.514
0.518
0.556
0.460
0.518
0.520
0.514
0.518
0.522
0.512
0.514
0.514
0.512
0.504
0.502
0.500
0.500
0.496
0.502
0.492
0.504
0.486
0.498
0.492
0.496
0.500
0.488
0.494
0.506
0.496
0.508
0.502
0.504
0.506
0.500
0.500
0.498
0.494
0.490
0.492
0.490
0.480
0.486
0.478
0.482
0.488
0.496
0.488
0.484
0.492
0.488
0.492
0.496
0.492
0.492
0.496
0.486
0.480
0.488
0.474
0.480
0.478
0.466
0.474
0.466
0.478
0.464
0.474
0.456
0.464
0.472
0.466
0.466
0.468
0.466
0.468
0.464
0.466
0.466
0.466
0.468
0.472
0.458
0.458
0.468
0.462
0.474
0.506
0.516
0.552
0.580
0.586
0.602
0.562
0.622
0.534
0.594
0.534
0.572
0.558
0.544
0.554
0.556
0.538
0.538
0.506
0.518
0.496
0.498
0.492
0.490
0.484
0.476
0.476
0.470
0.472
0.460
0.458
0.460
0.458
0.464
0.456
0.474
0.482
0.498
0.562
0.592
0.522
0.554
0.538
0.540
0.542
0.528
0.522
0.526
0.518
0.516
0.508
0.510
0.502
0.504
0.502
0.506
0.500
0.506
0.504
0.510
0.504
0.512
0.506
0.510
0.506
0.504
0.504
0.510
0.512
0.520
0.528
0.516
0.514
0.512
0.512
0.508
0.504
0.508
0.508
0.510
0.494
0.498
0.496
0.494
0.492
0.486
0.488
0.486
0.486
0.478
0.486
0.480
0.488
0.494
0.498
0.498
0.490
0.494
0.484
0.492
0.494
0.492
0.494
0.480
0.484
0.490
0.490
0.504
0.494
0.500
0.502
0.516
0.510
0.514
0.514
0.520
0.518
0.514
0.508
0.512
0.508
0.502
0.506
0.506
0.508
0.502
0.508
0.512
0.504
0.508
0.510
0.506
0.512
0.508
0.512
0.502
0.508
0.508
0.510
0.506
0.516
0.510
0.504
0.502
0.496
0.500
0.496
0.490
0.492
0.498
0.504
0.522
0.534
0.540
0.540
0.530
0.550
0.552
0.540
0.544
0.526
0.522
0.524
0.512
0.506
0.510
0.498
0.496
0.496
0.498
0.494
0.506
0.502
0.494
0.498
0.494
0.500
0.496
0.508
0.514
0.506
0.526
0.530
0.534
0.538
0.538
0.526
0.532
0.510
0.512
0.504
0.508
0.504
0.502
0.500
0.506
0.498
0.496
0.496
0.502
0.502
0.506
0.504
0.514
0.516
0.514
0.518
0.522
0.526
0.528
0.526
0.536
0.530
0.528
0.532
0.514
0.532
0.502
0.512
0.516
0.512
0.530
0.522
0.524
0.508
0.500
0.492
0.492
0.494
0.488
0.496
0.498
0.498
0.494
0.498
0.500
0.496
0.496
0.498
0.494
0.490
0.496
0.494
0.488
0.488
0.490
0.496
0.492
0.486
0.484
0.494
0.500
0.512
0.492
0.514
0.490
0.506
0.502
0.504
0.496
0.502
0.516
0.490
0.490
0.488
0.482
0.480
0.490
0.494
0.508
0.532
0.532
0.538
0.534
0.526
0.528
0.534
0.544
0.532
0.526
0.542
0.542
0.534
0.526
0.520
0.530
0.510
0.514
0.524
0.514
0.526
0.530
0.518
0.526
0.522
0.528
0.526
0.528
0.522
0.526
0.516
0.518
0.516
0.512
0.516
0.512
0.514
0.514
0.526
0.530
0.532
0.528
0.530
0.530
0.532
0.520
0.524
0.530
0.524
0.524
0.526
0.532
0.522
0.520
0.520
0.516
0.516
0.524
0.522
0.532
0.532
0.526
0.528
0.528
0.528
0.546
0.524
0.528
0.540
0.522
0.524
0.524
0.528
0.528
0.536
0.524
0.532
0.516
0.526
0.522
0.522
0.520
0.522
0.530
0.526
0.534
0.536
0.532
0.528
0.528
0.522
0.524
0.534
0.534
0.536
0.538
0.538
0.540
0.542
0.532
0.538
0.530
0.534
0.528
0.532
0.528
0.526
0.524
0.526
0.522
0.528
0.516
0.526
0.520
0.526
0.530
0.534
0.534
0.530
0.536
0.530
0.530
0.524
0.528
0.530
0.528
0.524
0.528
0.528
0.522
0.530
0.526
0.534
0.536
0.538
0.536
0.540
0.528
0.540
0.532
0.528
0.530
0.528
0.528
0.532
0.530
0.530
0.538
0.542
0.540
0.540
0.540
0.546
0.556
0.564
0.562
0.562
0.570
0.580
0.588
0.580
0.574
0.564
0.556
0.550
0.556
0.552
0.558
0.552
0.556
0.564
0.574
0.560
0.566
0.566
0.562
0.556
0.550
0.558
0.548
0.550
0.550
0.566
0.628
0.648
0.640
0.648
0.620
0.618
0.606
0.598
0.598
0.590
0.588
0.592
0.588
0.592
0.594
0.600
0.592
0.594
0.590
0.594
0.618
0.642
0.668
0.678
0.686
0.694
0.708
0.684
0.686
0.674
0.664
0.666
0.660
0.652
0.668
0.666
0.676
0.686
0.696
0.684
0.672
0.670
0.656
0.642
0.630
0.616
0.596
0.602
0.614
0.632
0.654
0.648
0.648
0.636
0.634
0.608
0.624
0.616
0.600
0.594
0.594
0.584
0.578
0.578
0.584
0.596
0.606
0.612
0.614
0.624
0.638
0.632
0.646
0.646
0.660
0.658
0.658
0.646
0.648
0.648
0.640
0.622
0.634
0.616
0.618
0.612
0.608
0.612
0.614
0.622
0.630
0.634
0.636
0.634
0.626
0.618
0.606
0.604
0.596
0.602
0.602
0.604
0.602
0.600
0.616
0.626
0.644
0.660
0.656
0.646
0.632
0.622
0.614
0.612
0.614
0.606
0.616
0.614
0.622
0.622
0.614
0.618
0.610
0.612
0.614
0.616
0.610
0.608
0.604
0.608
0.598
0.592
0.600
0.608
0.624
0.612
0.608
0.582
0.582
0.592
0.594
0.608
0.610
0.612
0.604
0.590
0.602
0.620
0.616
0.612
0.604
0.600
0.594
0.592
0.590
0.600
0.612
0.644
0.640
0.642
0.642
0.634
0.620
0.620
0.610
0.614
0.608
0.602
0.596
0.594
0.590
0.586
0.602
0.614
0.630
0.652
0.648
0.666
0.652
0.640
0.624
0.618
0.610
0.616
0.626
0.634
0.660
0.674
0.684
0.694
0.688
0.690
0.682
0.662
0.646
0.606
0.612
0.604
0.608
0.644
0.680
0.666
0.658
0.632
0.640
0.636
0.632
0.636
0.630
0.622
0.618
0.700
0.888
0.766
0.734
0.734
0.658
0.634
0.622
0.604
0.596
0.592
0.578
0.578
0.574
0.566
0.558
0.554
0.548
0.548
0.550
0.554
0.566
0.570
0.576
0.596
0.610
0.612
0.616
0.626
0.624
0.618
0.614
0.614
0.606
0.602
0.596
0.594
0.594
0.586
0.588
0.586
0.582
0.590
0.578
0.580
0.574
0.574
0.564
0.564
0.564
0.562
0.566
0.554
0.562
0.558
0.554
0.554
0.560
0.554
0.558
0.556
0.560
0.554
0.554
0.556
0.550
0.548
0.336
0.208
0.548
0.554
0.542
0.550
0.540
0.554
0.552
0.554
0.554
0.552
0.564
0.556
0.558
0.556
0.552
0.554
0.562
0.550
0.562
0.548
0.562
0.558
0.556
0.556
0.558
0.562
0.564
0.564
0.570
0.574
0.574
1.162
0.582
0.588
0.598
0.620
0.586
0.606
0.592
0.586
0.574
0.584
0.584
0.584
0.586
0.586
0.600
0.622
0.640
0.650
0.662
0.658
0.652
0.636
0.620
0.616
0.618
0.670
0.686
0.654
0.642
0.638
0.606
0.600
0.592
0.582
0.578
0.578
0.588
0.592
0.612
0.612
0.632
0.628
0.640
0.642
0.626
0.620
0.614
0.626
0.622
0.618
0.628
0.624
0.622
0.626
0.666
0.642
0.646
0.640
0.646
0.642
0.634
0.634
0.630
0.634
0.640
0.634
0.626
0.626
0.620
0.604
0.592
0.600
0.612
0.662
0.688
0.690
0.708
0.708
0.722
0.718
0.714
0.706
0.712
0.680
0.778
0.718
0.680
0.652
0.650
0.636
0.640
0.642
0.678
0.712
0.762
0.762
0.742
0.704
0.694
0.686
0.684
0.672
0.644
0.638
0.664
0.646
0.672
0.678
0.680
0.680
0.666
0.652
0.642
0.640
0.634
0.636
0.648
0.678
0.700
0.682
0.672
0.678
0.676
0.666
0.670
0.670
0.666
0.656
0.658
0.656
0.664
0.678
0.670
0.652
0.654
0.634
0.620
0.616
0.628
0.638
0.666
0.678
0.690
0.692
0.684
0.696
0.688
0.678
0.648
0.642
0.622
0.628
0.622
0.618
0.626
0.632
0.644
0.656
0.662
0.662
0.684
0.684
0.678
0.670
0.650
0.652
0.642
0.646
0.646
0.642
0.636
0.628
0.624
0.644
0.692
0.702
0.702
0.686
0.666
0.646
0.616
0.618
0.610
0.604
0.596
0.602
0.606
0.638
0.712
0.736
0.764
0.746
0.766
0.786
0.782
0.742
0.716
0.704
0.680
0.712
0.608
0.644
0.642
0.636
0.664
0.718
0.706
0.708
0.718
0.738
0.716
0.694
0.686
0.636
0.640
0.628
0.620
0.610
0.612
0.608
0.624
0.394
0.248
0.768
0.686
0.658
0.654
0.638
0.630
0.628
0.614
0.616
0.622
0.634
0.626
0.628
0.620
0.614
0.610
0.602
0.604
0.604
0.628
0.650
0.670
0.668
0.662
0.646
0.630
0.630
0.610
0.620
0.616
0.602
0.606
0.588
0.640
0.650
0.684
0.674
0.706
0.732
0.736
0.718
0.726
0.712
0.682
0.686
0.696
0.682
0.678
0.652
0.650
0.640
0.630
0.642
0.640
0.636
0.634
0.654
0.670
0.700
0.702
0.686
0.670
0.654
0.618
0.614
0.600
0.584
0.578
0.586
0.638
0.768
0.834
0.754
0.756
0.762
0.728
0.688
0.690
0.664
0.666
0.648
0.654
0.662
0.666
0.664
0.658
0.652
0.636
0.640
0.636
0.636
0.620
0.630
0.610
0.398
0.234
0.614
0.624
0.634
0.630
0.636
0.660
0.672
0.670
0.698
0.702
0.696
0.690
0.682
0.666
0.674
0.644
0.650
0.656
0.670
0.676
0.666
0.680
0.666
0.668
0.682
0.674
0.664
0.660
0.662
0.656
0.658
0.680
0.680
0.698
0.710
0.700
0.644
0.652
0.636
0.618
0.610
0.600
0.586
0.584
0.582
0.590
0.592
0.610
0.614
0.620
0.620
0.638
0.640
0.630
0.636
0.628
0.606
0.596
0.592
0.584
0.594
0.604
0.618
0.634
0.668
0.696
0.690
0.670
0.688
0.690
0.682
0.680
0.670
0.656
0.650
0.652
0.648
0.636
0.640
0.648
0.648
0.684
0.682
0.664
0.628
0.614
0.606
0.606
0.602
0.610
0.612
0.614
0.604
0.608
0.600
0.604
0.614
0.642
0.666
0.630
0.638
0.642
0.660
0.664
0.656
0.626
0.624
0.620
0.616
0.632
0.632
0.634
0.644
0.642
0.656
0.644
0.638
0.636
0.640
0.660
0.594
0.656
0.662
0.640
0.614
0.600
0.586
0.578
0.570
0.578
0.594
0.594
0.622
0.692
0.732
0.752
0.746
0.744
0.732
0.726
0.712
0.708
0.682
0.662
0.678
0.704
0.738
0.758
0.786
0.770
0.784
0.770
0.730
0.708
0.696
0.680
0.686
0.692
0.688
0.700
0.694
0.694
0.688
0.698
0.698
0.700
0.704
0.728
0.726
0.698
0.716
0.704
0.670
0.650
0.648
0.642
0.646
0.620
0.652
0.676
0.690
0.700
0.684
0.696
0.684
0.704
0.698
0.686
0.688
0.698
0.708
0.718
0.688
0.674
0.666
0.334
0.316
0.642
0.634
0.662
0.660
0.670
0.650
0.658
0.642
0.644
0.646
0.656
0.678
0.686
0.694
0.700
0.728
0.722
0.724
0.706
0.706
0.686
0.706
0.684
0.712
0.694
0.668
0.654
0.640
0.644
0.636
0.626
0.622
0.620
0.612
0.622
0.612
0.616
0.632
0.642
0.664
0.666
0.672
0.676
0.676
0.666
0.664
0.656
0.646
0.656
0.650
0.642
0.630
0.632
0.626
0.636
0.626
0.622
0.628
0.618
0.618
0.610
0.600
0.612
0.628
0.670
0.706
0.680
0.692
0.674
0.680
0.652
0.662
0.644
0.656
0.648
0.648
0.642
0.630
0.634
0.640
0.632
0.670
0.684
0.680
0.682
0.666
0.646
0.656
0.648
0.650
0.648
0.638
0.636
0.644
0.634
0.624
0.618
0.624
0.606
0.620
0.614
0.622
0.632
0.636
0.628
0.648
0.656
0.658
0.660
0.656
0.656
0.666
0.652
0.650
0.652
0.648
0.652
0.660
0.656
0.662
0.662
0.670
0.676
0.664
0.656
0.652
0.654
0.636
0.628
0.622
0.622
0.618
0.632
0.638
0.636
0.648
0.634
0.632
0.630
0.628
0.626
0.624
0.622
0.612
0.604
0.600
0.596
0.588
0.592
0.588
0.596
0.602
0.596
0.598
0.598
0.614
0.650
0.680
0.678
0.664
0.654
0.644
0.680
0.728
0.764
0.780
0.760
0.730
0.694
0.668
0.636
0.652
0.614
0.624
0.634
0.682
0.738
0.730
0.740
0.738
0.698
0.698
0.700
0.702
0.700
0.692
0.676
0.648
0.656
0.634
0.650
0.666
0.680
0.708
0.726
0.762
0.746
0.710
0.680
0.668
0.634
0.646
0.638
0.646
0.634
0.632
0.634
0.628
0.638
0.658
0.662
0.672
0.680
0.678
0.690
0.680
0.670
0.648
0.620
0.612
0.604
0.602
0.622
0.622
0.662
0.692
0.738
0.706
0.760
0.800
0.804
0.766
0.758
0.716
0.686
0.638
0.628
0.612
0.606
0.604
0.590
0.596
0.592
0.590
0.598
0.590
0.598
0.596
0.600
0.602
0.596
0.612
0.604
0.596
0.598
0.606
0.616
0.634
0.660
0.652
0.652
0.660
0.660
0.668
0.674
0.680
0.690
0.694
0.708
0.688
0.704
0.670
0.704
0.694
0.678
0.690
0.700
0.694
0.698
0.706
0.700
0.710
0.698
0.698
0.702
0.690
0.706
0.700
0.690
0.698
0.702
0.708
0.704
0.704
0.708
0.704
0.700
0.700
0.702
0.692
0.696
0.696
0.692
0.690
0.696
0.698
0.692
0.704
0.694
0.702
0.686
0.690
0.680
0.674
0.686
0.668
0.676
0.660
0.642
0.634
0.640
0.670
0.656
0.674
0.656
0.654
0.652
0.644
0.652
0.652
0.646
0.646
0.652
0.662
0.646
0.636
0.634
0.618
0.604
0.606
0.650
0.702
0.700
0.686
0.676
0.658
0.658
0.672
0.678
0.690
0.700
0.696
0.690
0.686
0.698
0.708
0.708
0.700
0.690
0.694
0.688
0.694
0.696
0.684
0.690
0.680
0.688
0.672
0.688
0.672
0.672
0.658
0.652
0.634
0.640
0.648
0.656
0.656
0.646
0.654
0.638
0.634
0.636
0.652
0.660
0.664
0.672
0.658
0.660
0.662
0.664
0.662
0.656
0.650
0.640
0.642
0.638
0.652
0.644
0.658
0.650
0.652
0.660
0.668
0.688
0.690
0.696
0.688
0.682
0.656
0.630
0.616
0.616
0.602
0.592
0.586
0.586
0.582
0.576
0.572
0.572
0.570
0.566
0.564
0.560
0.560
0.560
0.554
0.556
0.550
0.554
0.560
0.570
0.582
0.596
0.634
0.676
0.686
0.690
0.680
0.658
0.654
0.662
0.666
0.682
0.692
0.692
0.694
0.688
0.668
0.660
0.662
0.650
0.660
0.652
0.614
0.306
0.330
0.608
0.590
0.582
0.570
0.572
0.554
0.562
0.554
0.556
0.556
0.548
0.548
0.550
0.554
0.556
0.568
0.566
0.564
0.568
0.576
0.578
0.580
0.584
0.590
0.586
0.586
0.588
0.598
0.610
0.606
0.600
0.594
0.584
0.590
0.606
0.618
0.626
0.636
0.662
0.686
0.718
0.720
0.722
0.728
0.688
0.670
0.660
0.642
0.624
0.606
0.600
0.602
0.618
0.654
0.678
0.708
0.714
0.706
0.716
0.710
0.724
0.720
0.716
0.708
0.718
0.722
0.726
0.728
0.720
0.714
0.708
0.722
0.722
0.716
0.692
0.662
0.674
0.668
0.668
0.690
0.720
0.726
0.716
0.710
0.710
0.718
0.686
0.676
0.656
0.646
0.656
0.664
0.640
0.630
0.618
0.622
0.622
0.628
0.640
0.630
0.620
0.630
0.630
0.630
0.648
0.616
0.616
0.628
0.650
0.664
0.664
0.672
0.662
0.672
0.660
0.654
0.640
0.606
0.604
0.584
0.582
0.596
0.622
0.676
0.704
0.712
0.734
0.740
0.734
0.734
0.732
0.694
0.694
0.692
0.718
0.724
0.748
0.744
0.732
0.708
0.708
0.712
0.694
0.684
0.636
0.660
0.652
0.620
0.612
0.600
0.592
0.596
0.586
0.590
0.596
0.584
0.576
0.572
0.582
0.608
0.624
0.652
0.660
0.660
0.654
0.648
0.632
0.628
0.644
0.704
0.696
0.700
0.696
0.670
0.652
0.656
0.662
0.680
0.680
0.678
0.688
0.696
0.688
0.682
0.680
0.636
0.638
0.620
0.612
0.596
0.286
0.302
0.578
0.590
0.578
0.598
0.614
0.608
0.620
0.626
0.620
0.610
0.600
0.598
0.592
0.596
0.590
0.596
0.596
0.588
0.592
0.600
0.630
0.676
0.700
0.662
0.674
0.674
0.686
0.682
0.658
0.624
0.632
0.622
0.616
0.618
0.616
0.642
0.666
0.676
0.662
0.632
0.652
0.642
0.638
0.642
0.676
0.688
0.720
0.712
0.702
0.712
0.718
0.708
0.704
0.700
0.688
0.666
0.650
0.638
0.614
0.604
0.604
0.590
0.610
0.618
0.648
0.648
0.668
0.704
0.682
0.684
0.682
0.660
0.630
0.620
0.626
0.600
0.596
0.586
0.582
0.592
0.592
0.596
0.634
0.650
0.630
0.670
0.718
0.724
0.714
0.708
0.380
0.336
0.714
0.716
0.712
0.698
0.696
0.672
0.662
0.636
0.638
0.622
0.638
0.642
0.654
0.624
0.620
0.610
0.616
0.602
0.624
0.644
0.682
0.690
0.708
0.704
0.716
0.722
0.726
0.702
0.678
0.684
0.668
0.662
0.658
0.636
0.630
0.620
0.600
0.602
0.602
0.582
0.592
0.574
0.582
0.568
0.558
0.588
0.590
0.578
0.608
0.604
0.606
0.596
0.596
0.590
0.584
0.582
0.578
0.584
0.582
0.586
0.594
0.598
0.604
0.600
0.622
0.620
0.602
0.606
0.594
0.584
0.582
0.570
0.572
0.568
0.576
0.582
0.592
0.594
0.592
0.592
0.594
0.590
0.590
0.596
0.582
0.580
0.580
0.576
0.572
0.588
0.570
0.582
0.582
0.580
0.586
0.586
0.590
0.578
0.578
0.562
0.578
0.586
0.608
0.618
0.634
0.622
0.646
0.628
0.612
0.580
0.594
0.578
0.576
0.574
0.568
0.560
0.566
0.554
0.548
0.546
0.544
0.542
0.544
0.548
0.542
0.544
0.554
0.550
0.558
0.558
0.558
0.558
0.564
0.562
0.568
0.566
0.562
0.558
0.560
0.546
0.560
0.570
0.574
0.580
0.576
0.574
0.572
0.574
0.578
0.580
0.578
0.574
0.580
0.592
0.588
0.590
0.586
0.584
0.576
0.582
0.582
0.580
0.576
0.586
0.578
0.620
0.596
0.578
0.586
0.582
0.588
0.586
0.584
0.594
0.600
0.590
0.588
0.592
0.586
0.594
0.602
0.590
0.594
0.598
0.604
0.628
0.614
0.602
0.590
0.584
0.592
0.584
0.596
0.610
0.630
0.650
0.686
0.678
0.668
0.656
0.624
0.660
0.614
0.620
0.620
0.608
0.610
0.594
0.604
0.588
0.590
0.596
0.600
0.602
0.596
0.592
0.584
0.574
0.572
0.568
0.570
0.568
0.566
0.574
0.592
0.638
0.668
0.632
0.660
0.684
0.652
0.654
0.624
0.604
0.602
0.604
0.614
0.626
0.606
0.598
0.602
0.590
0.584
0.572
0.576
0.588
0.604
0.626
0.636
0.808
0.718
0.690
0.642
0.684
0.626
0.624
0.612
0.600
0.602
0.592
0.588
0.586
0.582
0.586
0.578
0.582
0.586
0.588
0.588
0.602
0.598
0.608
0.608
0.628
0.612
0.628
0.618
0.614
0.626
0.612
0.600
0.588
0.596
0.596
0.596
0.598
0.596
0.596
0.596
0.596
0.604
0.600
0.602
0.600
0.592
0.590
0.588
0.590
0.604
0.616
0.636
0.646
0.648
0.662
0.656
0.642
0.634
0.612
0.610
0.602
0.590
0.592
0.590
0.604
0.582
0.588
0.606
0.608
0.646
0.578
0.594
0.588
0.586
0.582
0.586
0.596
0.588
0.576
0.568
0.566
0.562
0.568
0.568
0.578
0.594
0.610
0.616
0.608
0.622
0.622
0.644
0.636
0.640
0.636
0.638
0.626
0.618
0.618
0.610
0.620
0.602
0.606
0.606
0.588
0.586
0.594
0.616
0.630
0.684
0.698
0.684
0.672
0.670
0.668
0.668
0.668
0.654
0.664
0.668
0.662
0.642
0.624
0.618
0.584
0.586
0.596
0.594
0.598
0.592
0.594
0.580
0.576
0.596
0.596
0.612
0.632
0.644
0.634
0.634
0.628
0.626
0.610
0.602
0.590
0.592
0.582
0.586
0.586
0.588
0.598
0.612
0.600
0.622
0.624
0.616
0.582
0.588
0.596
0.614
0.606
0.630
0.640
0.636
0.628
0.622
0.610
0.596
0.590
0.592
0.620
0.630
0.658
0.690
0.700
0.594
0.648
0.608
0.614
0.616
0.606
0.588
0.584
0.584
0.588
0.580
0.608
0.620
0.618
0.664
0.668
0.664
0.678
0.670
0.672
0.668
0.664
0.656
0.656
0.650
0.656
0.656
0.666
0.678
0.674
0.682
0.674
0.634
0.654
0.624
0.630
0.620
0.628
0.618
0.638
0.642
0.648
0.636
0.636
0.628
0.620
0.616
0.620
0.622
0.626
0.638
0.654
0.650
0.676
0.678
0.688
0.688
0.668
0.666
0.690
0.676
0.670
0.678
0.672
0.686
0.686
0.676
0.678
0.692
0.678
0.682
0.652
0.624
0.628
0.624
0.646
0.652
0.686
0.708
0.694
0.716
0.722
0.714
0.698
0.702
0.700
0.692
0.670
0.650
0.646
0.644
0.646
0.654
0.658
0.676
0.682
0.646
0.700
0.708
0.712
0.724
0.668
0.692
0.670
0.656
0.656
0.636
0.634
0.632
0.626
0.638
0.660
0.670
0.664
0.672
0.624
0.634
0.626
0.632
0.610
0.610
0.618
0.610
0.616
0.620
0.624
0.632
0.624
0.626
0.622
0.608
0.616
0.614
0.658
0.612
0.602
0.604
0.602
0.612
0.594
0.588
0.586
0.586
0.578
0.598
0.612
0.642
0.628
0.604
0.596
0.590
0.582
0.578
0.574
0.590
0.596
0.616
0.636
0.680
0.682
0.692
0.668
0.692
0.696
0.654
0.676
0.640
0.620
0.612
0.612
0.616
0.618
0.618
0.628
0.644
0.642
0.664
0.648
0.646
0.630
0.614
0.624
0.600
0.600
0.612
0.662
0.662
0.660
0.674
0.644
0.270
0.378
0.600
0.610
0.588
0.586
0.590
0.570
0.566
0.558
0.564
0.564
0.568
0.574
0.580
0.590
0.618
0.624
0.640
0.614
0.624
0.628
0.632
0.606
0.620
0.602
0.592
0.594
0.586
0.596
0.578
0.582
0.582
0.590
0.594
0.596
0.612
0.610
0.624
0.630
0.622
0.644
0.644
0.630
0.652
0.578
0.602
0.594
0.578
0.590
0.594
0.608
0.598
0.586
0.606
0.586
0.592
0.584
0.592
0.604
0.596
0.600
0.596
0.598
0.604
0.600
0.612
0.616
0.640
0.656
0.620
0.610
0.600
0.592
0.576
0.572
0.556
0.554
0.548
0.526
0.540
0.538
0.544
0.556
0.566
0.590
0.586
0.586
0.590
0.576
0.570
0.562
0.556
0.562
0.570
0.570
0.574
0.584
0.570
0.568
0.564
0.542
0.552
0.540
0.558
0.562
0.564
0.574
0.570
0.582
0.586
0.596
0.606
0.618
0.630
0.646
0.644
0.632
0.618
0.604
0.584
0.580
0.584
0.588
0.604
0.622
0.612
0.664
0.686
0.636
0.666
0.668
0.660
0.638
0.632
0.610
0.598
0.584
0.570
0.570
0.554
0.554
0.544
0.542
0.526
0.538
0.534
0.536
0.538
0.546
0.532
0.538
0.536
0.536
0.530
0.550
0.550
0.546
0.562
0.578
0.574
0.568
0.568
0.562
0.570
0.546
0.556
0.552
0.552
0.548
0.538
0.538
0.532
0.538
0.528
0.518
0.528
0.540
0.536
0.542
0.546
0.544
0.544
0.542
0.546
0.550
0.546
0.550
0.562
0.568
0.566
0.570
0.570
0.564
0.566
0.556
0.550
0.542
0.540
0.532
0.532
0.520
0.524
0.524
0.528
0.532
0.534
0.540
0.554
0.578
0.594
0.596
0.592
0.600
0.596
0.586
0.584
0.580
0.580
0.578
0.580
0.588
0.574
0.566
0.564
0.552
0.542
0.542
0.532
0.532
0.520
0.516
0.516
0.512
0.510
0.518
0.516
0.510
0.514
0.508
0.508
0.500
0.504
0.494
0.496
0.500
0.490
0.486
0.490
0.486
0.490
0.492
0.498
0.504
0.292
0.216
0.504
0.514
0.518
0.522
0.534
0.540
0.564
0.544
0.556
0.542
0.560
0.560
0.554
0.550
0.550
0.546
0.558
0.564
0.572
0.566
0.570
0.566
0.560
0.558
0.552
0.544
0.542
0.544
0.548
0.542
0.542
0.536
0.534
0.528
0.524
0.518
0.526
0.540
0.532
0.538
0.550
0.554
0.554
0.550
0.548
0.548
0.546
0.538
0.536
0.536
0.538
0.534
0.532
0.536
0.548
0.544
0.538
0.548
0.532
0.538
0.546
0.546
0.554
0.548
0.562
0.570
0.554
0.574
0.558
0.548
0.576
0.574
0.576
0.578
0.602
0.578
0.598
0.598
0.540
0.546
0.532
0.526
0.516
0.514
0.516
0.516
0.514
0.498
0.504
0.510
0.540
0.538
0.536
0.546
0.546
0.550
0.564
0.574
0.604
0.618
0.614
0.600
0.586
0.576
0.570
0.562
0.558
0.558
0.552
0.552
0.550
0.554
0.550
0.550
0.552
0.550
0.550
0.552
0.548
0.548
0.540
0.536
0.528
0.538
0.530
0.538
0.542
0.540
0.540
0.544
0.540
0.540
0.538
0.536
0.522
0.532
0.520
0.520
0.526
0.526
0.534
0.540
0.534
0.534
0.542
0.550
0.554
0.544
0.550
0.544
0.554
0.548
0.530
0.536
0.534
0.534
0.538
0.530
0.532
0.530
0.524
0.520
0.520
0.508
0.516
0.504
0.510
0.494
0.502
0.502
0.498
0.492
0.498
0.500
0.500
0.504
0.502
0.514
0.522
0.522
0.532
0.520
0.558
0.524
0.554
0.560
0.554
0.552
0.538
0.542
0.534
0.532
0.532
0.536
0.530
0.528
0.530
0.532
0.542
0.526
0.538
0.518
0.526
0.526
0.532
0.516
0.524
0.534
0.530
0.532
0.530
0.526
0.528
0.538
0.518
0.524
0.514
0.514
0.516
0.514
0.518
0.528
0.530
0.540
0.546
0.554
0.546
0.560
0.558
0.554
0.550
0.550
0.550
0.550
0.556
0.552
0.550
0.548
0.544
0.536
0.534
0.536
0.530
0.530
0.536
0.544
0.552
0.558
0.560
0.556
0.556
0.552
0.554
0.552
0.556
0.556
0.550
0.556
0.576
0.584
0.588
0.582
0.574
0.560
0.558
0.546
0.534
0.552
0.550
0.554
0.560
0.560
0.584
0.598
1.066
0.566
0.580
0.560
0.564
0.558
0.550
0.556
0.558
0.562
0.562
0.572
0.578
0.584
0.586
0.586
0.590
0.576
0.576
0.586
0.604
0.620
0.614
0.616
0.628
0.650
0.630
0.622
0.620
0.610
0.606
0.610
0.592
0.602
0.598
0.598
0.592
0.600
0.582
0.584
0.582
0.584
0.588
0.588
0.586
0.590
0.578
0.590
0.586
0.588
0.586
0.590
0.578
0.586
0.584
0.610
0.888
0.726
0.656
0.646
0.620
0.610
0.588
0.578
0.566
0.562
0.554
0.554
0.550
0.558
0.538
0.548
0.542
0.544
0.548
0.532
0.544
0.536
0.536
0.538
0.536
0.532
0.534
0.526
0.532
0.530
0.530
0.532
0.530
0.530
0.530
0.530
0.518
0.518
0.518
0.518
0.512
0.518
0.520
0.514
0.520
0.520
0.520
0.528
0.526
0.520
0.518
0.514
0.518
0.526
0.522
0.526
0.526
0.530
0.526
0.524
0.522
0.524
0.518
0.528
0.536
0.530
0.534
0.524
0.522
0.520
0.512
0.508
0.506
0.514
0.510
0.496
0.510
0.520
0.514
0.518
0.526
0.536
0.544
0.560
0.556
0.558
0.562
0.570
0.582
0.588
0.586
0.596
0.598
0.574
0.580
0.580
0.574
0.572
0.574
0.634
0.550
0.616
0.558
0.586
0.542
0.552
0.564
0.564
0.566
0.578
0.576
0.588
0.594
0.600
0.618
0.612
0.646
0.644
0.618
0.600
0.588
0.588
0.584
0.586
0.584
0.592
0.590
0.592
0.594
0.600
0.592
0.590
0.598
0.660
0.634
0.610
0.602
0.596
0.592
0.600
0.602
0.614
0.616
0.626
0.624
0.616
0.624
0.620
0.624
0.616
0.628
0.616
0.608
0.618
0.616
0.602
0.604
0.598
0.608
0.600
0.608
0.596
0.602
0.608
0.606
0.608
0.616
0.620
0.624
0.624
0.628
0.630
0.636
0.636
0.636
0.626
0.638
0.640
0.624
0.624
0.612
0.608
0.608
0.612
0.616
0.612
0.622
0.622
0.616
0.616
0.614
0.606
0.596
0.594
0.610
0.612
0.628
0.630
0.634
0.636
0.634
0.634
0.616
0.618
0.596
0.584
0.574
0.574
0.570
0.562
0.258
0.302
0.562
0.270
0.268
0.552
0.546
0.544
0.564
0.560
0.562
0.568
0.574
0.570
0.570
0.572
0.578
0.578
0.572
0.576
0.578
0.598
0.602
0.602
0.602
0.598
0.592
0.586
0.588
0.584
0.578
0.580
0.584
0.584
0.580
0.580
0.576
0.574
0.572
0.566
0.566
0.566
0.564
0.570
0.576
0.568
0.586
0.582
0.578
0.578
0.572
0.578
0.570
0.568
0.568
0.576
0.568
0.564
0.568
0.586
0.592
0.592
0.604
0.614
0.616
0.624
0.620
0.606
0.604
0.610
0.606
0.602
0.598
0.596
0.590
0.588
0.586
0.576
0.586
0.574
0.566
0.574
0.568
0.582
0.594
0.612
0.626
0.642
0.654
0.644
0.640
0.638
0.628
0.638
0.636
0.628
0.612
0.610
0.612
0.606
0.606
0.624
0.618
0.626
0.612
0.604
0.596
0.590
0.586
0.588
0.588
0.592
0.594
0.596
0.594
0.596
0.610
0.612
0.618
0.626
0.628
0.634
0.640
0.650
0.642
0.656
0.646
0.638
0.634
0.650
0.636
0.632
0.634
0.634
0.626
0.610
0.594
0.598
0.580
0.576
0.572
0.562
0.560
0.546
0.572
0.556
0.568
0.580
0.600
0.602
0.606
0.598
0.604
0.604
0.612
0.616
0.596
0.592
0.592
0.608
0.602
0.588
0.594
0.582
0.592
0.580
0.574
0.566
0.564
0.560
0.554
0.562
0.556
0.550
0.560
0.548
0.552
0.548
0.554
0.536
0.554
0.548
0.542
0.546
0.556
0.568
0.578
0.590
0.590
0.594
0.590
0.604
0.592
0.588
0.588
0.582
0.582
0.582
0.590
0.596
0.592
0.596
0.596
0.608
0.634
0.622
0.616
0.590
0.576
0.580
0.568
0.570
0.554
0.568
0.568
0.562
0.580
0.580
0.582
0.588
0.586
0.590
0.598
0.592
0.604
0.624
0.644
0.640
0.586
0.598
0.586
0.584
0.582
0.588
0.616
0.594
0.590
0.578
0.574
0.574
0.578
0.592
0.594
0.614
0.616
0.616
0.634
0.656
0.624
0.652
0.646
0.622
0.634
0.638
0.650
0.642
0.666
0.676
0.688
0.722
0.670
0.666
0.630
0.620
0.604
0.598
0.590
0.586
0.586
0.590
0.598
0.606
0.622
0.632
0.616
0.630
0.634
0.640
0.628
0.630
0.610
0.598
0.586
0.584
0.576
0.566
0.566
0.562
0.562
0.550
0.552
0.546
0.540
0.544
0.546
0.572
0.606
0.612
0.628
0.624
0.618
0.626
0.622
0.620
0.618
0.634
0.650
0.652
0.678
0.660
0.646
0.638
0.632
0.628
0.618
0.612
0.614
0.632
0.628
0.630
0.624
0.618
0.622
0.628
0.650
0.642
0.636
0.628
0.624
0.610
0.606
0.608
0.600
0.600
0.606
0.610
0.610
0.604
0.616
0.648
0.642
0.650
0.654
0.638
0.624
0.612
0.612
0.598
0.602
0.616
0.614
0.598
0.586
0.582
0.574
0.578
0.604
0.660
0.766
0.728
0.804
0.760
0.780
0.752
0.732
0.704
0.664
0.636
0.630
0.618
0.614
0.624
0.636
0.650
0.654
0.676
0.710
0.704
0.700
0.700
0.706
0.704
0.712
0.714
0.700
0.698
0.700
0.682
0.684
0.692
0.680
0.704
0.708
0.692
0.668
0.662
0.642
0.646
0.626
0.636
0.652
0.620
0.626
0.624
0.618
0.628
0.630
0.622
0.640
0.668
0.724
0.724
0.680
0.668
0.648
0.646
0.630
0.640
0.624
0.628
0.620
0.608
0.684
0.670
0.654
0.662
0.656
0.672
0.684
0.676
0.680
0.680
0.666
0.666
0.668
0.688
0.680
0.684
0.688
0.696
0.692
0.682
0.684
0.700
0.700
0.702
0.680
0.662
0.658
0.656
0.654
0.670
0.672
0.664
0.656
0.642
0.650
0.668
0.672
0.682
0.674
0.652
0.646
0.636
0.626
0.650
0.690
0.732
0.762
0.728
0.700
0.688
0.642
0.628
0.620
0.598
0.602
0.578
0.572
0.572
0.638
0.652
0.640
0.616
0.608
0.600
0.604
0.606
0.622
0.634
0.658
0.684
0.684
0.692
0.680
0.680
0.674
0.676
0.670
0.648
0.642
0.626
0.628
0.636
0.642
0.668
0.694
0.718
0.710
0.690
0.672
0.664
0.664
0.668
0.660
0.662
0.678
0.664
0.670
0.664
0.668
0.662
0.664
0.632
0.638
0.622
0.606
0.608
0.612
0.610
0.638
0.642
0.662
0.658
0.646
0.658
0.658
0.632
0.638
0.640
0.644
0.648
0.644
0.630
0.620
0.626
0.636
0.646
0.644
0.640
0.648
0.650
0.654
0.640
0.642
0.642
0.628
0.628
0.636
0.614
0.614
0.624
0.648
0.660
0.668
0.648
0.640
0.628
0.626
0.630
0.646
0.670
0.690
0.712
0.714
0.712
0.718
0.720
0.710
0.688
0.638
0.622
0.608
0.596
0.626
0.710
0.766
0.774
0.798
0.774
0.794
0.762
0.746
0.734
0.738
0.702
0.704
0.692
0.682
0.680
0.688
0.696
0.694
0.680
0.680
0.688
0.690
0.698
0.704
0.692
0.692
0.688
0.686
0.668
0.656
0.660
0.652
0.620
0.624
0.608
0.606
0.588
0.592
0.582
0.580
0.582
0.580
0.580
0.584
0.584
0.586
0.584
0.586
0.582
0.584
0.598
0.600
0.604
0.596
0.588
0.584
0.574
0.574
0.572
0.578
0.592
0.596
0.600
0.594
0.600
0.610
0.632
0.644
0.640
0.624
0.610
0.596
0.598
0.586
0.608
0.632
0.616
0.622
0.670
0.682
0.706
0.734
0.714
0.686
0.668
0.660
0.662
0.678
0.698
0.706
0.704
0.690
0.684
0.672
0.670
0.672
0.674
0.658
0.644
0.644
0.620
0.592
0.596
0.586
0.588
0.602
0.594
0.600
0.570
0.582
0.588
0.616
0.640
0.648
0.622
0.628
0.626
0.624
0.614
0.606
0.602
0.598
0.600
0.590
0.576
0.574
0.572
0.596
0.622
0.632
0.640
0.646
0.628
0.622
0.594
0.588
0.572
0.562
0.556
0.564
0.592
0.596
0.604
0.616
0.596
0.598
0.602
0.606
0.602
0.614
0.606
0.602
0.600
0.614
0.630
0.632
0.638
0.626
0.620
0.604
0.600
0.588
0.584
0.602
0.636
0.646
0.668
0.730
0.740
0.768
0.734
0.726
0.662
0.654
0.618
0.602
0.590
0.588
0.592
0.590
0.614
0.660
0.688
0.684
0.684
0.674
0.660
0.654
0.642
0.654
0.642
0.632
0.658
0.630
0.610
0.602
0.606
0.600
0.598
0.602
0.612
0.618
0.624
0.632
0.644
0.652
0.676
0.672
0.674
0.684
0.684
0.710
0.710
0.752
0.728
0.726
0.708
0.692
0.716
0.716
0.728
0.754
0.776
0.764
0.778
0.726
0.710
0.682
0.674
0.662
0.630
0.638
0.660
0.664
0.676
0.654
0.692
0.688
0.684
0.684
0.680
0.686
0.694
0.688
0.676
0.678
0.668
0.666
0.678
0.658
0.656
0.660
0.670
0.692
0.708
0.700
0.702
0.686
0.648
0.646
0.640
0.638
0.652
0.714
0.732
0.756
0.764
0.750
0.718
0.666
0.636
0.640
0.660
0.686
0.702
0.738
0.744
0.760
0.758
0.726
0.716
0.728
0.720
0.700
0.700
0.684
0.696
0.686
0.698
0.712
0.708
0.714
0.732
0.732
0.712
0.732
0.720
0.694
0.706
0.708
0.700
0.692
0.678
0.658
0.644
0.620
0.616
0.610
0.598
0.614
0.658
0.696
0.706
0.704
0.706
0.694
0.674
0.684
0.690
0.686
0.680
0.654
0.640
0.646
0.618
0.618
0.602
0.642
0.634
0.624
0.652
0.572
0.594
0.590
0.582
0.572
0.570
0.558
0.562
0.554
0.560
0.564
0.574
0.582
0.582
0.582
0.598
0.600
0.590
0.596
0.596
0.598
0.618
0.658
0.666
0.690
0.704
0.694
0.658
0.630
0.632
0.628
0.622
0.608
0.600
0.584
0.578
0.570
0.566
0.552
0.538
0.538
0.542
0.558
0.568
0.594
0.596
0.630
0.674
0.702
0.666
0.692
0.670
0.652
0.650
0.644
0.646
0.650
0.640
0.640
0.644
0.634
0.640
0.630
0.634
0.628
0.620
0.612
0.596
0.584
0.572
0.576
0.592
0.586
0.594
0.576
0.580
0.588
0.582
0.586
0.592
0.594
0.598
0.604
0.620
0.644
0.660
0.646
0.638
0.650
0.640
0.638
0.656
0.670
0.680
0.676
0.686
0.688
0.678
0.664
0.658
0.646
0.626
0.650
0.642
0.654
0.664
0.688
0.684
0.698
0.692
0.678
0.670
0.672
0.670
0.664
0.666
0.682
0.638
0.642
0.642
0.642
0.644
0.652
0.650
0.656
0.664
0.672
0.678
0.684
0.678
0.678
0.666
0.678
0.688
0.680
0.660
0.648
0.646
0.648
0.688
0.772
0.770
0.754
0.770
0.728
0.724
0.710
0.698
0.698
0.702
0.688
0.714
0.720
0.722
0.718
0.700
0.686
0.650
0.668
0.644
0.644
0.644
0.648
0.666
0.700
0.706
0.706
0.716
0.718
0.714
0.686
0.672
0.678
0.646
0.650
0.628
0.642
0.638
0.644
0.658
0.652
0.648
0.660
0.646
0.680
0.698
0.700
0.692
0.688
0.682
0.668
0.632
0.646
0.612
0.610
0.604
0.598
0.606
0.606
0.608
0.604
0.600
0.606
0.606
0.598
0.608
0.602
0.610
0.610
0.600
0.596
0.600
0.604
0.590
0.590
0.588
0.588
0.572
0.584
0.578
0.574
0.578
0.562
0.562
0.562
0.550
0.556
0.546
0.548
0.540
0.540
0.538
0.532
0.540
0.538
0.538
0.540
0.540
0.544
0.546
0.554
0.562
0.566
0.568
0.570
0.592
0.590
0.620
0.624
0.616
0.610
0.600
0.598
0.600
0.594
0.584
0.578
0.580
0.578
0.588
0.604
0.636
0.700
0.682
0.700
0.718
0.704
0.694
0.698
0.690
0.674
0.680
0.692
0.710
0.694
0.692
0.702
0.712
0.698
0.688
0.684
0.696
0.692
0.680
0.682
0.706
0.728
0.682
0.690
0.652
0.638
0.644
0.678
0.662
0.676
0.682
0.696
0.694
0.700
0.728
0.718
0.712
0.732
0.702
0.694
0.722
0.706
0.696
0.706
0.698
0.694
0.706
0.720
0.702
0.708
0.720
0.710
0.694
0.698
0.704
0.684
0.686
0.694
0.696
0.686
0.690
0.708
0.696
0.690
0.688
0.668
0.656
0.640
0.640
0.622
0.598
0.594
0.576
0.580
0.578
0.574
0.576
0.576
0.578
0.578
0.578
0.582
0.576
0.588
0.600
0.608
0.622
0.612
0.622
0.638
0.642
0.684
0.684
0.688
0.706
0.702
0.686
0.694
0.686
0.680
0.692
0.696
0.670
0.658
0.638
0.642
0.618
0.612
0.608
0.604
0.612
0.604
0.608
0.614
0.614
0.622
0.612
0.632
0.636
0.646
0.618
0.628
0.608
0.588
0.602
0.590
0.580
0.582
0.572
0.562
0.558
0.558
0.552
0.552
0.558
0.548
0.556
0.544
0.548
0.552
0.552
0.546
0.548
0.556
0.560
0.556
0.556
0.550
0.544
0.534
0.534
0.558
0.530
0.530
0.528
0.526
0.526
0.524
0.530
0.530
0.530
0.530
0.532
0.530
0.532
0.528
0.526
0.524
0.526
0.526
0.520
0.526
0.522
0.532
0.534
0.536
0.546
0.548
0.548
0.552
0.550
0.552
0.554
0.558
0.564
0.576
0.582
0.578
0.590
0.596
0.594
0.598
0.600
0.604
0.596
0.588
0.598
0.588
0.594
0.594
0.592
0.582
0.574
0.580
0.592
0.612
0.632
0.658
0.674
0.676
0.662
0.668
0.658
0.648
0.640
0.638
0.630
0.622
0.632
0.638
0.646
0.646
0.656
0.662
0.660
0.660
0.656
0.628
0.620
0.618
0.608
0.640
0.652
0.652
0.656
0.652
0.648
0.644
0.654
0.642
0.622
0.620
0.606
0.604
0.588
0.588
0.584
0.584
0.594
0.602
0.606
0.612
0.612
0.616
0.620
0.612
0.608
0.602
0.608
0.630
0.616
0.612
0.602
0.598
0.594
0.594
0.586
0.596
0.608
0.620
0.632
0.632
0.626
0.620
0.620
0.644
0.632
0.646
0.640
0.646
0.642
0.646
0.650
0.652
0.660
0.668
0.652
0.668
0.678
0.670
0.638
0.638
0.612
0.620
0.610
0.622
0.628
0.632
0.636
0.632
0.628
0.640
0.630
0.638
0.634
0.644
0.622
0.644
0.640
0.656
0.658
0.652
0.656
0.632
0.620
0.618
0.596
0.588
0.578
0.580
0.596
0.610
0.636
0.670
0.646
0.648
0.646
0.640
0.642
0.620
0.620
0.604
0.616
0.610
0.624
0.632
0.668
0.668
0.686
0.682
0.660
0.678
0.660
0.652
0.642
0.644
0.634
0.632
0.634
0.628
0.626
0.626
0.628
0.622
0.632
0.610
0.618
0.604
0.598
0.604
0.594
0.594
0.590
0.590
0.584
0.574
0.580
0.576
0.582
0.576
0.582
0.574
0.568
0.572
0.568
0.570
0.564
0.566
0.574
0.572
0.588
0.584
0.586
0.594
0.602
0.598
0.588
0.584
0.580
0.578
0.574
0.576
0.584
0.588
0.588
0.590
0.592
0.592
0.594
0.586
0.592
0.592
0.602
0.596
0.594
0.604
0.600
0.612
0.608
0.614
0.604
0.596
0.590
0.578
0.576
0.572
0.570
0.582
0.580
0.588
0.592
0.606
0.622
0.612
0.624
0.614
0.636
0.650
0.646
0.610
0.616
0.592
0.582
0.568
0.572
0.566
0.562
0.572
0.582
0.592
0.592
0.594
0.602
0.600
0.604
0.596
0.592
0.594
0.586
0.592
0.590
0.594
0.604
0.602
0.610
0.608
0.608
0.616
0.610
0.612
0.616
0.628
0.620
0.624
0.632
0.656
0.654
0.620
0.614
0.600
0.596
0.586
0.588
0.606
0.624
0.662
0.680
0.706
0.702
0.670
0.690
0.664
0.682
0.638
0.628
0.610
0.604
0.596
0.598
0.612
0.608
0.614
0.618
0.624
0.618
0.622
0.612
0.614
0.616
0.604
0.596
0.598
0.596
0.598
0.612
0.608
0.614
0.618
0.622
0.628
0.634
0.624
0.630
0.644
0.634
0.640
0.640
0.636
0.638
0.634
0.630
0.640
0.638
0.656
0.652
0.628
0.660
0.626
0.636
0.630
0.618
0.610
0.612
0.600
0.602
0.606
0.596
0.598
0.590
0.588
0.584
0.588
0.584
0.592
0.598
0.608
0.614
0.610
0.604
0.604
0.596
0.592
0.594
0.596
0.598
0.598
0.600
0.604
0.600
0.606
0.606
0.602
0.610
0.608
0.618
0.622
0.624
0.632
0.638
0.626
0.622
0.618
0.614
0.628
0.638
0.650
0.666
0.652
0.622
0.642
0.638
0.632
0.628
0.646
0.644
0.642
0.636
0.640
0.636
0.638
0.626
0.628
0.634
0.628
0.644
0.644
0.658
0.664
0.656
0.660
0.652
0.640
0.628
0.622
0.620
0.620
0.634
0.626
0.622
0.618
0.614
0.616
0.616
0.610
0.618
0.610
0.614
0.616
0.598
0.604
0.598
0.594
0.600
0.608
0.598
0.598
0.606
0.612
0.620
0.614
0.626
0.624
0.626
0.618
0.622
0.614
0.608
0.612
0.608
0.614
0.620
0.614
0.622
0.624
0.626
0.622
0.612
0.602
0.616
0.610
0.618
0.612
0.620
0.626
0.638
0.632
0.640
0.638
0.636
0.632
0.626
0.602
0.584
0.596
0.594
0.604
0.616
0.620
0.628
0.642
0.648
0.636
0.642
0.630
0.628
0.632
0.630
0.642
0.632
0.652
0.648
0.696
0.680
0.680
0.722
0.656
0.642
0.630
0.612
0.610
0.606
0.616
0.662
0.724
0.700
0.714
0.710
0.714
0.666
0.728
0.690
0.676
0.648
0.670
0.656
0.660
0.668
0.670
0.702
0.688
0.692
0.692
0.686
0.690
0.666
0.684
0.660
0.658
0.668
0.664
0.646
0.668
0.658
0.650
0.686
0.658
0.658
0.664
0.644
0.646
0.662
0.632
0.644
0.648
0.670
0.658
0.656
0.664
0.664
0.656
0.652
0.638
0.636
0.628
0.624
0.624
0.622
0.620
0.618
0.612
0.612
0.614
0.614
0.612
0.612
0.612
0.618
0.620
0.620
0.640
0.640
0.644
0.648
0.660
0.648
0.640
0.648
0.648
0.630
0.616
0.624
0.624
0.636
0.646
0.642
0.656
0.654
0.630
0.648
0.640
0.626
0.618
0.608
0.602
0.604
0.600
0.616
0.622
0.626
0.632
0.632
0.618
0.610
0.606
0.600
0.594
0.598
0.602
0.612
0.624
0.620
0.624
0.626
0.624
0.628
0.630
0.650
0.644
0.642
0.632
0.626
0.626
0.624
0.626
0.610
0.614
0.606
0.602
0.602
0.596
0.596
0.594
0.612
0.628
0.648
0.650
0.620
0.614
0.604
0.600
0.592
0.600
0.592
0.618
0.638
0.658
0.656
0.670
0.656
0.652
0.638
0.628
0.620
0.606
0.598
0.596
0.614
0.628
0.628
0.640
0.690
0.722
0.702
0.662
0.648
0.628
0.608
0.602
0.602
0.598
0.606
0.622
0.632
0.636
0.622
0.612
0.606
0.606
0.602
0.602
0.598
0.596
0.596
0.592
0.584
0.582
0.578
0.580
0.584
0.602
0.616
0.644
0.654
0.660
0.664
0.672
0.672
0.664
0.642
0.612
0.608
0.606
0.596
0.606
0.602
0.608
0.610
0.648
0.658
0.626
0.622
0.616
0.618
0.624
0.634
0.652
0.668
0.654
0.632
0.618
0.600
0.594
0.598
0.594
0.596
0.584
0.594
0.614
0.664
0.638
0.630
0.608
0.604
0.590
0.590
0.608
0.612
0.620
0.622
0.624
0.618
0.610
0.610
0.600
0.608
0.610
0.604
0.602
0.590
0.582
0.572
0.566
0.572
0.570
0.576
0.600
0.646
0.646
0.676
0.672
0.664
0.648
0.652
0.620
0.608
0.604
0.604
0.616
0.624
0.650
0.670
0.690
0.692
0.654
0.706
0.686
0.688
0.694
0.672
0.666
0.656
0.644
0.628
0.608
0.596
0.588
0.582
0.586
0.588
0.596
0.598
0.622
0.636
0.632
0.622
0.614
0.604
0.592
0.584
0.586
0.596
0.606
0.608
0.628
0.644
0.656
0.680
0.670
0.650
0.680
0.634
0.638
0.626
0.614
0.612
0.608
0.604
0.608
0.610
0.618
0.614
0.618
0.620
0.614
0.618
0.616
0.616
0.620
0.618
0.616
0.620
0.630
0.632
0.626
0.632
0.626
0.626
0.628
0.624
0.620
0.620
0.622
0.622
0.624
0.632
0.634
0.632
0.654
0.650
0.650
0.648
0.640
0.640
0.618
0.620
0.628
0.614
0.612
0.594
0.600
0.610
0.606
0.620
0.622
0.638
0.630
0.628
0.626
0.622
0.614
0.616
0.614
0.606
0.596
0.590
0.598
0.592
0.592
0.592
0.586
0.596
0.588
0.606
0.604
0.616
0.634
0.626
0.636
0.628
0.616
0.612
0.600
0.612
0.610
0.612
0.606
0.604
0.602
0.602
0.608
0.610
0.604
0.598
0.594
0.588
0.586
0.584
0.588
0.588
0.580
0.588
0.596
0.604
0.616
0.634
0.654
0.666
0.630
0.702
0.628
0.690
0.638
0.674
0.654
0.634
0.634
0.616
0.606
0.600
0.592
0.592
0.594
0.606
0.604
0.614
0.620
0.622
0.616
0.612
0.616
0.610
0.594
0.594
0.640
0.632
0.636
0.634
0.626
0.624
0.628
0.626
0.618
0.606
0.602
0.598
0.586
0.586
0.578
0.588
0.588
0.592
0.588
0.596
0.596
0.600
0.608
0.604
0.612
0.616
0.612
0.610
0.612
0.608
0.606
0.614
0.614
0.620
0.620
0.626
0.630
0.630
0.626
0.622
0.620
0.614
0.610
0.622
0.628
0.604
0.608
0.604
0.606
0.616
0.630
0.642
0.646
0.638
0.640
0.624
0.614
0.604
0.606
0.598
0.592
0.590
0.596
0.584
0.578
0.564
0.566
0.560
0.570
0.568
0.568
0.572
0.570
0.570
0.346
0.220
0.554
0.546
0.540
0.530
0.512
0.530
0.508
0.512
0.504
0.492
0.488
0.490
0.468
0.478
0.470
0.472
0.464
0.458
0.466
0.456
0.454
0.456
0.454
0.456
0.454
0.454
0.450
0.452
0.454
0.600
0.306
0.366
0.522
0.460
0.456
0.462
0.460
0.468
0.474
0.462
0.474
0.472
0.472
0.476
0.482
0.476
0.476
0.480
0.480
0.480
0.480
0.476
0.476
0.480
0.472
0.486
0.478
0.476
0.480
0.476
0.474
0.472
0.478
0.462
0.470
0.470
0.460
0.464
0.472
0.464
0.458
0.466
0.466
0.468
0.468
0.462
0.470
0.472
0.476
0.462
0.468
0.466
0.470
0.462
0.464
0.460
0.464
0.458
0.462
0.462
0.466
0.460
0.460
0.456
0.458
0.454
0.450
0.446
0.446
0.436
0.444
0.452
0.452
0.472
0.538
0.708
0.530
0.562
0.514
0.512
0.502
0.494
0.496
0.500
0.490
0.500
0.488
0.482
0.480
0.486
0.476
0.484
0.482
0.478
0.470
0.478
0.476
0.474
0.474
0.472
0.494
0.462
0.476
0.488
0.478
0.484
0.490
0.484
0.484
0.480
0.484
0.484
0.482
0.476
0.476
0.472
0.472
0.464
0.474
0.476
0.482
0.474
0.482
0.474
0.472
0.470
0.472
0.466
0.462
0.466
0.448
0.462
0.454
0.462
0.462
0.468
0.462
0.472
0.474
0.480
0.484
0.474
0.478
0.252
0.222
0.472
0.478
0.454
0.472
0.470
0.466
0.468
0.464
0.464
0.468
0.466
0.470
0.466
0.468
0.466
0.472
0.468
0.472
0.466
0.466
0.466
0.466
0.462
0.466
0.462
0.468
0.464
0.468
0.472
0.470
0.480
0.482
0.482
0.486
0.484
0.484
0.488
0.494
0.496
0.492
0.492
0.496
0.496
0.496
0.500
0.490
0.508
0.494
0.494
0.496
0.490
0.498
0.488
0.488
0.490
0.482
0.486
0.486
0.482
0.492
0.524
0.496
0.518
0.524
0.520
0.520
0.516
0.508
0.506
0.510
0.496
0.492
0.498
0.496
0.498
0.212
0.274
0.486
0.486
0.486
0.482
0.488
0.492
0.494
0.500
0.498
0.498
0.500
0.506
0.512
0.510
0.522
0.524
0.528
0.518
0.524
0.534
0.524
0.532
0.534
0.548
0.552
0.562
0.570
0.576
0.570
0.568
0.560
0.558
0.564
0.558
0.568
0.560
0.566
0.566
0.566
0.594
0.600
0.596
0.594
0.592
0.592
0.588
0.578
0.576
0.566
0.556
0.554
0.554
0.540
0.534
0.526
0.528
0.524
0.538
0.540
0.558
0.560
0.554
0.560
0.550
0.544
0.546
0.548
0.602
0.620
0.648
0.630
0.592
0.578
0.572
0.564
0.556
0.550
0.552
0.558
0.558
0.564
0.564
0.574
0.612
0.622
0.632
0.640
0.642
0.622
0.616
0.600
0.588
0.578
0.574
0.578
0.576
0.568
0.572
0.578
0.572
0.584
0.600
0.586
0.598
0.608
0.612
0.590
0.626
0.600
0.640
0.654
0.660
0.634
0.624
0.604
0.580
0.568
0.554
0.550
0.538
0.532
0.530
0.530
0.526
0.530
0.534
0.536
0.542
0.548
0.556
0.556
0.568
0.578
0.608
0.584
0.614
0.588
0.598
0.598
0.620
0.564
0.582
0.628
0.606
0.606
0.614
0.618
0.600
0.598
0.598
0.582
0.586
0.576
0.568
0.556
0.582
0.584
0.600
0.622
0.630
0.636
0.648
0.632
0.622
0.622
0.602
0.612
0.610
0.606
0.608
0.604
0.600
0.574
0.564
0.556
0.548
0.550
0.530
0.540
0.530
0.392
0.658
0.516
0.502
0.504
0.504
0.490
0.492
0.494
0.504
0.474
0.492
0.482
0.476
0.488
0.484
0.492
0.484
0.474
0.468
0.472
0.472
0.472
0.470
0.470
0.468
0.468
0.466
0.470
0.468
0.468
0.468
0.480
0.480
0.474
0.484
0.482
0.488
0.484
0.496
0.490
0.492
0.490
0.492
0.490
0.490
0.496
0.502
0.508
0.498
0.500
0.510
0.502
0.504
0.490
0.490
0.484
0.482
0.484
0.482
0.478
0.472
0.484
0.484
0.482
0.482
0.490
0.470
0.468
0.476
0.468
0.470
0.474
0.472
0.466
0.468
0.474
0.476
0.470
0.474
0.474
0.466
0.468
0.472
0.472
0.462
0.460
0.460
0.462
0.454
0.454
0.458
0.458
0.448
0.456
0.454
0.450
0.460
0.458
0.460
0.454
0.464
0.468
0.472
0.480
0.490
0.496
0.500
0.502
0.506
0.508
0.514
0.520
0.518
0.526
0.532
0.534
0.532
0.534
0.532
0.528
0.532
0.540
0.550
0.554
0.554
0.556
0.564
0.566
0.578
0.590
0.590
0.596
0.586
0.580
0.566
0.554
0.542
0.520
0.514
0.500
0.490
0.482
0.488
0.478
0.490
0.488
0.492
0.490
0.486
0.490
0.490
0.490
0.490
0.482
0.490
0.482
0.484
0.480
0.484
0.480
0.480
0.476
0.476
0.478
0.482
0.490
0.484
0.496
0.492
0.506
0.500
0.508
0.506
0.526
0.512
0.510
0.518
0.504
0.500
0.506
0.502
0.498
0.492
0.484
0.484
0.486
0.476
0.482
0.482
0.486
0.486
0.486
0.494
0.496
0.490
0.496
0.488
0.496
0.496
0.504
0.506
0.512
0.514
0.530
0.534
0.538
0.538
0.526
0.522
0.518
0.514
0.518
0.528
0.526
0.530
0.574
0.572
0.608
0.622
0.626
0.624
0.624
0.632
0.636
0.630
0.624
0.620
0.614
0.610
0.614
0.610
0.610
0.614
0.614
0.608
0.602
0.606
0.608
0.598
0.602
0.600
0.592
0.586
0.586
0.584
0.584
0.588
0.592
0.576
0.566
0.558
0.554
0.548
0.550
0.536
0.540
0.546
0.544
0.538
0.522
0.524
0.518
0.542
0.648
0.412
0.426
0.628
0.784
0.688
0.666
0.612
0.588
0.564
0.550
0.542
0.538
0.534
0.532
0.530
0.530
0.530
0.542
0.528
0.534
0.548
0.550
0.556
0.562
0.556
0.542
0.546
0.216
0.318
0.540
0.528
0.532
0.526
0.536
0.564
0.598
0.624
0.614
0.626
0.618
0.600
0.620
0.598
0.616
0.600
0.610
0.608
0.612
0.606
0.610
0.618
0.622
0.626
0.614
0.618
0.612
0.612
0.604
0.602
0.596
0.590
0.596
0.604
0.610
0.616
0.220
0.406
0.638
0.568
0.598
0.592
0.604
0.604
0.606
0.590
0.578
0.574
0.562
0.542
0.546
0.534
0.524
0.522
0.518
0.514
0.512
0.514
0.504
0.510
0.508
0.560
0.538
0.446
0.502
0.502
0.514
0.514
0.506
0.514
0.506
0.504
0.502
0.496
0.494
0.486
0.496
0.490
0.492
0.496
0.488
0.498
0.492
0.504
0.510
0.510
0.520
0.514
0.512
0.486
0.486
0.496
0.494
0.526
0.526
0.554
0.536
0.574
0.576
0.576
0.624
0.604
0.578
0.584
0.582
0.570
0.566
0.584
0.560
0.562
0.564
0.562
0.564
0.564
0.568
0.564
0.580
0.574
0.580
0.578
0.586
0.602
0.606
0.606
0.600
0.596
0.602
0.596
0.590
0.598
0.600
0.608
0.604
0.602
0.614
0.612
0.612
0.608
0.604
0.616
0.606
0.612
0.612
0.608
0.618
0.624
0.626
0.636
0.630
0.630
0.630
0.624
0.628
0.628
0.614
0.630
0.618
0.620
0.616
0.618
0.620
0.622
0.602
0.610
0.602
0.598
0.582
0.576
0.570
0.562
0.556
0.554
0.548
0.546
0.548
0.552
0.552
0.552
0.554
0.568
0.564
0.574
0.580
0.590
0.590
0.600
0.602
0.630
0.604
0.608
0.320
0.338
0.558
0.614
0.608
0.604
0.596
0.596
0.594
0.592
0.592
0.582
0.588
0.582
0.588
0.590
0.584
0.582
0.582
0.576
0.576
0.568
0.562
0.560
0.554
0.556
0.568
0.566
0.574
0.576
0.578
0.588
0.584
0.584
0.596
0.590
0.606
0.598
0.600
0.602
0.594
0.598
0.596
0.586
0.596
0.598
0.604
0.604
0.614
0.608
0.614
0.618
0.616
0.618
0.626
0.624
0.628
0.626
0.618
0.358
0.254
0.600
0.586
0.582
0.568
0.566
0.562
0.554
0.552
0.564
0.550
0.562
0.564
0.562
0.568
0.564
0.572
0.574
0.588
0.594
0.590
0.586
0.584
0.578
0.580
0.572
0.582
0.576
0.584
0.578
0.576
0.578
0.580
0.584
0.580
0.574
0.580
0.576
0.570
0.572
0.582
0.582
0.580
0.586
0.582
0.576
0.574
0.576
0.574
0.578
0.580
0.588
0.588
0.590
0.600
0.604
0.612
0.618
0.612
0.616
0.620
0.614
0.614
0.616
0.602
0.612
0.608
0.606
0.614
0.606
0.622
0.600
0.590
0.584
0.578
0.580
0.552
0.568
0.564
0.560
0.564
0.564
0.564
0.568
0.564
0.568
0.572
0.578
0.580
0.584
0.590
0.592
0.590
0.588
0.588
0.592
0.588
0.586
0.584
0.590
0.586
0.590
0.590
0.594
0.594
0.596
0.600
0.602
0.600
0.602
0.602
0.606
0.600
0.600
0.596
0.596
0.600
0.590
0.586
0.588
0.576
0.586
0.584
0.584
0.594
0.586
0.592
0.586
0.588
0.586
0.592
0.252
0.334
0.576
0.568
0.568
0.554
0.546
0.542
0.538
0.540
0.502
0.514
0.508
0.498
0.498
0.486
0.486
0.480
0.470
0.466
0.462
0.472
0.458
0.460
0.460
0.460
0.452
0.466
0.470
0.468
0.472
0.488
0.484
0.490
0.496
0.504
0.496
0.502
0.492
0.484
0.494
0.484
0.486
0.474
0.210
0.278
0.510
0.490
0.496
0.504
0.498
0.504
0.504
0.496
0.500
0.488
0.482
0.490
0.482
0.484
0.480
0.488
0.484
0.506
0.486
0.488
0.490
0.488
0.490
0.498
0.500
0.518
0.512
0.514
0.516
0.520
0.510
0.512
0.506
0.514
0.510
0.510
0.506
0.512
0.510
0.510
0.516
0.512
0.522
0.524
0.524
0.522
0.528
0.528
0.534
0.540
0.562
0.564
0.566
0.550
0.570
0.572
0.584
0.578
0.568
0.598
0.604
0.620
0.630
0.642
0.650
0.650
0.652
0.644
0.648
0.642
0.630
0.652
0.670
0.656
0.670
0.654
0.656
0.650
0.660
0.662
0.674
0.686
0.698
0.690
0.692
0.688
0.686
0.678
0.638
0.660
0.646
0.636
0.620
0.606
0.618
0.624
0.626
0.650
0.634
0.654
0.654
0.646
0.640
0.664
0.650
0.656
0.202
0.466
0.658
0.652
0.674
0.662
0.664
0.672
0.672
0.642
0.626
0.600
0.594
0.586
0.572
0.564
0.554
0.542
0.534
0.538
0.520
0.528
0.524
0.524
0.532
0.568
0.592
0.620
0.636
0.308
0.302
0.588
0.580
0.560
0.558
0.546
0.542
0.528
0.524
0.528
0.526
0.516
0.518
0.512
0.510
0.504
0.510
0.502
0.506
0.508
0.506
0.524
0.524
0.518
0.554
0.530
0.574
0.540
0.566
0.580
0.522
0.536
0.526
0.516
0.510
0.500
0.506
0.518
0.520
0.522
0.528
0.524
0.516
0.524
0.524
0.526
0.532
0.530
0.536
0.534
0.536
0.536
0.534
0.536
0.528
0.538
0.536
0.550
0.544
0.552
0.558
0.560
0.568
0.574
0.576
0.570
0.562
0.548
0.544
0.532
0.532
0.516
0.524
0.526
0.532
0.554
0.578
0.606
0.634
0.632
0.620
0.612
0.610
0.604
0.594
0.580
0.582
0.578
0.574
0.574
0.586
0.588
0.598
0.598
0.620
0.610
0.618
0.608
0.602
0.594
0.586
0.576
0.564
0.594
0.500
0.522
0.530
0.516
0.508
0.510
0.504
0.494
0.508
0.490
0.490
0.494
0.492
0.488
0.486
0.492
0.494
0.498
0.498
0.548
0.460
0.510
0.506
0.510
0.512
0.508
0.512
0.516
0.518
0.516
0.514
0.520
0.520
0.526
0.524
0.536
0.512
0.526
0.242
0.276
0.530
0.506
0.526
0.516
0.506
0.510
0.520
0.516
0.522
0.522
0.520
0.526
0.522
0.524
0.514
0.514
0.518
0.514
0.512
0.508
0.508
0.516
0.516
0.510
0.510
0.520
0.512
0.516
0.514
0.524
0.516
0.524
0.526
0.524
0.526
0.522
0.528
0.526
0.522
0.524
0.530
0.530
0.528
0.524
0.538
0.518
0.534
0.530
0.524
0.518
0.534
0.516
0.518
0.262
0.248
0.512
0.504
0.498
0.486
0.496
0.298
0.284
0.374
0.474
0.466
0.466
0.482
0.446
0.356
0.246
0.230
0.544
0.412
0.506
0.458
0.394
0.516
0.462
0.472
0.468
0.478
0.242
0.228
0.486
0.484
0.490
0.494
0.488
0.484
0.516
0.502
0.496
0.492
0.474
0.252
0.302
0.222
0.216
0.486
0.236
0.334
0.400
0.486
0.482
0.288
0.200
0.490
0.474
0.488
0.482
0.492
0.482
0.510
0.472
0.460
0.236
0.272
0.484
0.220
0.264
0.474
0.298
0.214
0.518
0.436
0.508
0.474
0.510
0.488
0.500
0.496
0.492
0.694
0.300
0.480
0.506
0.492
0.496
0.486
0.472
0.484
0.484
0.212
0.266
0.486
0.246
0.232
0.482
0.488
0.470
0.488
0.484
0.474
0.486
0.486
0.474
0.478
0.494
0.484
0.492
0.492
0.482
0.498
0.484
0.500
0.500
0.494
0.500
0.502
0.488
0.510
0.484
0.486
0.468
0.512
0.478
0.484
0.476
0.476
0.478
0.478
0.472
0.464
0.484
0.484
0.482
0.488
0.724
0.236
0.512
0.464
0.508
0.492
0.480
0.474
0.492
0.476
0.482
0.470
0.486
0.464
0.478
0.478
0.486
0.490
0.510
0.212
0.324
0.472
0.506
0.528
0.968
0.512
0.520
0.500
0.496
0.490
0.368
0.656
0.222
0.650
0.464
0.496
0.434
0.470
0.480
0.454
0.474
0.462
0.470
0.468
0.460
0.472
0.462
0.456
0.462
0.464
0.468
0.458
0.456
0.452
0.460
0.464
0.464
0.492
0.438
0.464
0.462
0.468
0.270
0.206
0.462
0.474
0.384
0.236
0.312
0.476
0.462
0.476
0.488
0.476
0.506
0.484
0.504
0.508
0.512
0.522
0.530
0.522
0.528
0.502
0.530
0.496
0.524
0.514
0.518
0.526
0.530
0.540
0.534
0.332
0.200
0.524
0.532
0.526
0.522
0.518
0.514
0.500
0.508
0.248
0.256
0.500
0.494
0.494
0.488
0.490
0.482
0.482
0.474
0.518
0.418
0.478
0.238
0.228
0.456
0.452
0.436
0.470
0.444
0.448
0.446
0.446
0.456
0.458
0.458
0.458
0.458
0.448
0.224
0.222
0.426
0.464
0.438
0.446
0.242
0.366
0.410
0.306
0.298
0.620
0.446
0.212
0.242
0.444
0.442
0.462
0.456
0.442
0.446
0.456
0.448
0.456
0.446
0.450
0.446
0.450
0.448
0.454
0.492
0.504
0.550
0.570
0.610
0.610
0.620
0.664
0.588
0.550
0.610
0.512
0.528
0.510
0.502
0.526
0.510
0.476
0.476
0.478
0.464
0.460
0.454
0.452
0.448
0.442
0.446
0.454
0.442
0.442
0.440
0.430
0.438
0.434
0.430
0.428
0.428
0.434
0.420
0.420
0.418
0.432
0.412
0.436
0.402
0.296
0.558
0.416
0.428
0.312
0.206
0.324
0.428
0.432
0.424
0.428
0.436
0.422
0.432
0.432
0.422
0.430
0.428
0.430
0.418
0.428
0.420
0.422
0.426
0.418
0.424
0.418
0.424
0.430
0.408
0.428
0.424
0.426
0.418
0.418
0.412
0.420
0.414
0.418
0.414
0.418
0.424
0.420
0.422
0.398
0.436
0.428
0.410
0.430
0.418
0.422
0.464
0.378
0.430
0.420
0.428
0.428
0.432
0.422
0.434
0.428
0.428
0.422
0.212
0.216
0.416
0.426
0.412
0.410
0.424
0.420
0.422
0.424
0.422
0.420
0.432
0.430
0.446
0.448
0.410
0.446
0.450
0.450
0.452
0.440
0.438
0.434
0.436
0.394
0.264
0.214
0.420
0.260
0.382
0.250
0.202
0.630
0.420
0.436
0.436
0.432
0.440
0.436
0.442
0.234
0.650
0.444
0.448
0.496
0.394
0.442
0.448
0.438
0.442
0.442
0.438
0.440
0.430
0.442
0.234
0.230
0.408
0.440
0.438
0.434
0.438
0.436
0.434
0.442
0.454
0.198
0.254
0.448
0.460
0.458
0.470
0.466
0.476
0.488
0.476
0.632
0.612
0.596
0.508
0.624
0.570
0.522
0.618
0.588
0.580
0.336
0.224
0.662
0.528
0.250
0.276
0.528
0.508
0.536
0.478
0.490
0.300
0.666
0.522
0.422
0.466
0.464
0.510
0.422
0.456
0.496
0.512
0.472
0.412
0.464
0.486
0.502
0.452
0.480
0.482
0.526
0.448
0.490
0.488
0.482
0.538
0.254
0.198
0.484
0.498
0.470
0.500
0.488
0.494
0.512
0.472
0.500
0.498
0.494
0.492
0.250
0.344
0.382
0.478
0.474
0.484
0.488
0.498
0.494
0.490
0.490
0.520
0.456
0.246
0.240
0.488
0.466
0.504
0.490
0.486
0.486
0.496
0.470
0.534
0.510
0.510
0.510
0.520
0.520
0.520
0.590
0.442
0.516
0.518
0.518
0.516
0.520
0.528
0.540
0.524
0.536
0.540
0.584
0.496
0.532
0.536
0.536
0.538
0.534
0.546
0.540
0.542
0.538
0.204
0.298
0.276
0.290
0.520
0.514
0.508
0.504
0.498
0.490
0.494
0.484
0.650
0.286
0.654
0.316
0.484
0.502
0.520
0.532
0.522
0.524
0.520
0.546
0.538
0.748
0.318
0.538
0.528
0.532
0.550
0.524
0.280
0.292
0.558
0.582
0.604
0.604
0.616
0.618
0.610
0.600
0.608
0.600
0.592
0.600
0.596
0.594
0.580
0.572
0.574
0.586
0.570
0.570
0.582
0.580
0.594
0.566
0.570
0.680
0.462
0.564
0.560
0.556
0.610
0.506
0.554
0.570
0.580
0.562
0.570
0.566
0.576
0.562
0.564
0.564
0.556
0.562
0.548
0.320
0.250
0.548
0.560
0.546
0.556
0.558
0.546
0.558
0.544
0.548
0.544
0.546
0.548
0.546
0.542
0.544
0.542
0.538
0.534
0.546
0.236
0.316
0.542
0.546
0.538
0.538
0.540
0.536
0.534
0.538
0.550
0.542
0.544
0.558
0.556
0.560
0.558
0.570
0.554
0.560
0.542
0.538
0.532
0.544
0.548
0.560
0.552
0.556
0.560
0.560
0.558
0.560
0.568
0.554
0.558
0.564
0.554
0.560
0.562
0.552
0.552
0.558
0.552
0.558
0.568
0.562
0.566
0.566
0.564
0.554
0.552
0.550
0.530
0.530
0.530
0.524
0.522
0.536
0.552
0.570
0.574
0.574
0.564
0.564
0.570
0.564
0.560
0.554
0.550
0.552
0.558
0.566
0.572
0.576
0.566
0.576
0.564
0.304
0.268
0.550
0.542
0.540
0.534
0.542
0.528
0.538
0.542
0.550
0.548
0.556
0.562
0.552
0.548
0.554
0.550
0.572
0.506
0.540
0.286
0.224
0.516
0.516
0.506
0.500
0.498
0.500
0.498
0.504
0.268
0.238
0.502
0.502
0.520
0.554
0.338
0.198
0.556
0.558
0.544
0.548
0.552
0.548
0.546
0.730
0.362
0.576
0.504
0.528
0.542
0.548
0.550
0.556
0.564
0.568
0.558
0.560
0.562
0.552
0.564
0.568
0.608
0.424
0.352
0.308
0.552
0.566
0.556
0.546
0.556
0.224
0.306
0.538
0.528
0.528
0.524
0.530
0.530
0.532
0.542
0.548
0.558
0.556
0.566
0.560
0.566
0.568
0.572
0.562
0.608
0.238
0.210
0.602
0.550
0.538
0.532
0.520
0.522
0.528
0.528
0.546
0.216
0.340
0.570
0.570
0.594
0.562
0.580
0.570
0.562
0.570
0.574
0.572
0.574
0.582
0.576
0.562
0.562
0.554
0.560
0.562
0.572
0.584
0.594
0.588
0.608
0.634
0.638
0.646
0.652
0.646
0.644
0.648
0.630
0.606
0.592
0.554
0.622
0.564
0.504
0.560
0.570
0.586
0.244
0.328
0.604
0.620
0.620
0.646
0.654
0.646
0.658
0.238
0.400
0.622
0.262
0.364
0.414
0.510
0.300
0.208
0.398
0.606
0.618
0.616
0.622
0.626
0.636
0.660
0.658
0.656
0.664
0.368
0.276
0.656
0.600
0.628
0.610
0.574
0.576
0.558
0.576
0.514
0.530
0.534
0.516
0.526
0.516
0.516
0.510
0.520
0.206
0.318
0.526
0.526
0.532
0.546
0.546
0.554
0.584
0.562
0.566
0.552
0.590
0.570
0.580
0.576
0.628
0.522
0.566
0.558
0.564
0.568
0.576
0.590
0.598
0.612
0.616
0.630
0.596
0.626
0.634
0.566
0.594
0.576
0.582
0.586
0.574
0.558
0.560
0.552
0.540
0.528
0.538
0.512
0.518
0.524
0.544
0.532
0.524
0.526
0.530
0.542
0.542
0.558
0.558
0.554
0.560
0.546
0.548
0.546
0.542
0.520
0.540
0.548
0.554
0.566
0.568
0.570
0.568
0.580
0.564
0.568
0.564
0.558
0.574
0.566
0.580
0.572
0.562
0.558
0.552
0.544
1.080
0.544
0.548
0.544
0.556
0.554
0.514
0.606
1.128
0.588
0.586
0.588
1.182
0.572
0.572
0.580
0.574
0.558
0.564
0.474
0.636
0.570
0.572
0.582
0.586
0.602
0.616
0.628
0.624
0.618
0.620
0.668
0.414
0.694
0.590
0.574
0.584
0.570
1.132
1.192
0.644
0.638
0.646
0.634
0.666
0.646
0.424
0.214
0.604
0.596
0.602
0.598
0.600
0.600
0.598
0.598
0.606
0.606
0.612
0.610
0.608
0.606
0.608
0.624
0.622
0.620
0.612
0.604
0.614
0.606
0.622
0.646
0.640
0.620
0.618
0.598
0.596
0.576
0.586
0.578
1.178
0.612
0.642
0.708
0.566
0.652
0.618
0.502
2.580
0.612
0.600
0.608
0.594
0.592
0.580
0.582
0.598
0.610
0.620
0.616
0.610
0.592
0.600
0.594
0.606
0.612
0.594
0.604
1.190
0.582
0.220
0.378
1.186
0.604
0.584
0.592
0.582
0.584
0.600
0.610
0.594
0.606
0.596
0.598
0.588
0.588
0.592
0.580
0.340
0.256
0.318
0.254
0.580
0.552
0.200
0.350
0.550
0.550
0.552
0.572
0.574
0.572
0.586
0.570
0.628
0.522
1.176
0.662
0.500
0.580
0.572
0.576
0.572
0.588
0.592
0.602
0.600
0.598
0.594
0.600
1.200
0.308
0.868
0.584
0.904
0.240
0.588
1.182
0.600
0.630
0.630
0.616
0.906
0.328
1.210
0.598
1.198
0.618
0.628
0.632
1.260
0.622
0.622
0.608
0.604
0.608
0.598
0.600
0.598
0.592
0.594
0.596
0.594
0.594
0.602
0.598
0.600
0.586
1.246
0.484
0.576
0.632
1.100
0.712
0.508
0.276
0.954
0.612
0.612
0.600
0.618
0.612
0.614
0.350
0.434
0.428
0.634
0.634
0.636
0.636
0.658
0.648
0.670
0.666
0.630
0.624
0.608
0.588
0.582
0.572
0.584
0.582
0.578
0.576
0.570
0.576
1.142
1.144
0.614
0.404
0.202
0.642
0.626
0.614
0.630
0.628
0.636
0.626
0.636
0.634
0.628
0.630
0.634
0.626
0.628
0.614
0.614
0.616
0.612
0.630
0.604
0.258
0.358
0.266
0.342
0.598
0.536
0.222
0.490
0.366
0.430
0.278
0.550
0.526
0.278
0.288
0.570
0.532
0.538
1.668
0.576
0.582
0.556
1.368
1.444
1.156
0.578
0.576
0.596
0.540
0.564
0.562
0.570
0.566
0.576
0.574
0.576
0.570
1.112
0.640
1.090
0.518
0.636
0.586
0.606
0.618
0.662
0.602
0.636
0.650
0.622
0.630
0.630
0.628
0.626
0.640
0.610
0.622
0.638
0.626
0.648
0.650
0.640
0.646
0.498
0.744
0.606
0.338
0.844
0.588
0.590
0.584
0.588
0.586
0.582
0.602
0.604
0.604
0.614
0.620
0.624
0.620
0.616
0.616
0.614
0.546
0.666
0.604
0.614
0.614
0.308
0.318
0.626
0.660
0.702
0.646
0.642
0.632
0.640
0.632
0.634
0.644
0.660
0.666
0.680
0.678
0.684
0.698
0.674
0.660
0.674
0.672
0.692
0.646
0.654
0.640
0.622
0.640
0.618
0.660
0.646
1.554
0.548
0.732
1.456
0.720
0.710
1.452
0.658
1.526
0.592
1.420
1.442
0.690
0.800
0.666
0.660
1.004
1.478
0.550
0.634
1.084
0.598
0.494
0.878
0.572
0.848
4.738
0.638
1.728
0.588
1.758
2.348
0.578
2.418
0.562
0.588
0.606
1.132
0.632
0.562
0.594
0.530
0.596
0.558
0.568
0.570
0.584
0.580
0.578
0.572
0.566
0.566
0.560
0.570
0.566
0.568
0.580
0.594
0.610
0.606
0.616
0.626
0.612
0.628
0.608
0.594
0.594
0.588
0.588
0.578
0.586
0.586
0.594
0.606
0.612
0.618
0.618
0.618
0.612
0.608
0.602
0.598
0.592
0.596
0.594
0.424
0.820
0.602
0.646
0.622
0.630
0.634
0.634
0.636
0.632
0.624
0.620
0.616
0.618
0.628
0.630
0.638
0.634
0.644
0.656
0.648
0.646
0.644
0.654
0.646
0.614
0.614
0.602
0.602
0.608
0.628
0.632
0.642
0.642
0.654
0.656
0.650
0.650
0.640
0.626
0.626
0.618
0.614
0.606
0.618
0.628
0.652
0.652
0.650
0.642
0.638
0.658
0.670
0.664
0.670
0.658
0.646
0.648
0.626
0.676
0.312
0.252
0.620
0.622
0.640
0.646
0.650
0.648
0.636
0.622
0.610
0.618
0.640
0.660
0.658
0.664
0.676
0.650
0.656
0.672
0.270
0.366
0.640
1.828
0.602
0.618
0.634
0.634
0.634
0.648
0.656
0.628
0.632
0.626
0.634
0.672
0.564
0.602
0.570
0.600
0.578
0.596
0.622
0.656
0.710
0.720
0.728
0.718
0.724
0.706
0.698
0.668
0.722
0.576
0.700
0.554
0.618
0.612
0.616
0.628
0.638
0.638
0.628
0.620
0.616
0.620
0.606
0.618
0.618
0.570
0.620
0.578
0.314
0.268
0.346
0.388
0.360
0.276
0.322
0.248
0.430
0.458
0.562
0.544
0.478
0.512
0.550
0.544
0.560
0.540
0.546
0.548
0.664
0.440
1.106
0.424
0.706
0.562
0.560
0.560
0.560
0.550
0.546
0.552
0.542
0.534
0.500
0.594
0.546
0.576
0.414
0.692
0.520
0.546
0.532
0.540
0.546
0.310
0.274
0.500
0.586
0.432
0.526
0.264
0.270
0.522
0.544
0.522
0.514
0.528
0.520
0.520
0.514
0.526
0.518
0.522
0.526
0.522
0.510
0.532
0.528
0.532
0.530
0.536
0.536
0.544
0.546
0.558
0.546
0.564
0.572
0.572
0.582
0.570
0.566
0.566
0.556
0.554
0.556
0.538
0.546
0.552
0.546
0.544
0.552
0.554
0.560
0.562
0.570
0.556
0.570
0.566
0.562
0.550
0.564
0.568
0.572
0.222
0.348
0.560
0.566
0.568
0.562
0.560
0.558
0.560
0.562
0.562
0.552
0.564
0.568
0.574
0.586
0.306
0.258
0.564
0.552
0.552
0.552
0.550
0.558
0.550
0.262
0.298
0.560
0.566
0.574
0.574
0.580
0.586
0.592
0.596
0.588
0.576
0.572
0.596
0.574
0.588
0.588
0.578
0.578
0.578
0.580
0.586
0.578
0.578
0.590
0.598
0.598
0.614
0.608
0.614
0.628
0.630
0.628
0.626
0.622
0.622
0.626
0.626
0.626
0.624
0.618
0.628
0.620
0.626
0.614
0.628
0.632
0.630
0.616
0.614
0.608
0.606
0.604
0.608
0.616
0.618
0.616
0.610
0.616
0.614
0.624
0.628
0.622
0.612
0.606
0.604
0.582
0.596
0.602
0.614
0.634
0.654
0.674
0.666
0.652
0.648
0.656
0.660
0.656
0.658
0.654
0.652
0.654
0.660
0.658
0.648
0.642
0.640
0.648
0.638
0.632
0.626
0.628
0.628
0.628
0.630
0.638
0.640
0.642
0.654
0.660
0.666
0.660
0.676
0.646
0.656
0.660
0.640
0.648
0.646
0.634
0.638
0.640
0.648
0.646
0.648
0.640
0.648
0.636
0.638
0.642
0.642
0.660
0.642
0.652
0.642
0.634
0.642
0.642
0.640
0.642
0.644
0.642
0.644
0.652
0.638
0.656
0.644
0.642
0.636
0.652
0.650
0.630
0.642
0.640
0.634
0.630
0.636
0.638
0.650
0.662
0.644
0.628
0.636
0.626
0.612
0.622
0.626
0.624
0.622
0.620
0.614
0.620
0.614
0.616
0.604
0.626
0.630
0.624
0.638
0.648
0.634
0.648
0.630
0.632
0.646
0.632
0.618
0.618
0.614
0.610
0.616
0.620
0.610
0.608
0.624
0.612
0.614
0.616
0.624
0.616
0.622
0.600
0.612
0.586
0.600
0.612
0.606
0.604
0.602
0.594
0.594
0.594
0.584
0.592
0.608
0.594
0.584
0.572
0.272
0.336
0.548
1.650
0.400
1.624
0.944
0.830
1.070
1.568
1.056
1.062
1.070
1.636
1.686
0.582
0.580
0.992
0.818
1.216
1.222
1.258
0.636
1.272
1.260
1.210
0.558
0.560
0.552
0.550
0.544
0.544
0.540
0.532
0.528
0.520
0.526
0.526
0.532
0.530
0.536
0.538
0.528
0.534
0.532
0.542
0.546
0.534
0.550
0.552
0.548
0.566
0.550
0.554
0.554
0.540
0.534
0.542
0.522
0.526
0.532
0.532
0.544
0.560
0.568
0.574
0.574
0.580
0.590
0.584
0.578
0.566
0.562
1.124
0.556
0.564
0.572
0.584
0.588
0.620
0.608
0.612
0.604
0.500
0.228
0.406
0.656
0.576
0.586
0.594
0.604
0.628
0.652
0.650
0.660
0.668
0.666
0.660
0.656
0.654
0.654
0.660
0.676
0.632
0.638
0.630
0.632
0.616
0.612
0.634
0.210
0.354
0.622
0.326
0.276
0.628
0.604
0.584
0.588
0.582
0.582
0.576
0.566
0.574
0.554
0.560
0.546
0.546
0.544
0.550
0.544
0.556
0.564
0.570
0.582
0.596
0.626
0.668
0.676
0.680
0.700
0.700
0.670
0.676
0.666
0.666
0.668
0.670
0.680
0.668
0.618
0.624
0.616
0.594
0.592
0.596
0.588
0.592
0.598
0.616
0.616
0.634
0.636
0.642
0.636
0.622
0.616
0.614
0.616
0.614
0.604
0.600
0.602
0.596
0.600
0.596
0.590
0.576
0.578
0.372
0.478
0.262
0.570
0.592
0.656
0.416
0.204
0.604
0.594
0.596
0.592
0.584
0.586
0.580
0.582
0.580
0.572
0.586
0.538
0.554
0.554
1.104
0.718
0.414
0.592
0.630
0.658
0.658
0.652
0.650
0.254
0.436
0.622
0.600
0.618
0.272
0.940
0.740
0.486
0.558
0.512
1.330
0.648
0.354
0.340
0.642
0.658
0.406
0.246
0.610
0.746
0.632
0.624
0.606
0.598
0.582
0.574
0.564
0.568
0.560
0.560
0.558
0.554
0.558
0.556
0.560
0.560
0.564
0.570
0.574
0.582
0.596
0.604
0.608
0.608
0.612
0.608
0.598
0.602
0.588
0.592
0.588
0.596
1.816
0.624
0.624
0.632
0.626
0.616
0.626
0.614
0.616
0.614
0.618
0.614
0.614
0.614
0.612
0.606
0.614
0.616
0.608
0.612
0.592
0.600
0.588
0.580
0.566
0.572
0.572
0.578
0.596
0.616
0.634
0.648
0.646
0.634
0.632
0.522
0.728
0.622
0.624
0.620
0.612
0.610
0.606
0.600
0.588
0.592
0.598
0.740
0.440
0.292
0.300
0.602
0.622
0.624
0.624
0.630
0.638
0.598
0.604
0.600
0.596
0.356
0.240
0.592
1.154
0.564
0.556
0.550
0.544
0.538
0.538
0.526
1.094
0.894
0.812
0.604
0.630
0.646
0.636
0.732
1.884
0.628
0.608
0.600
0.604
0.616
0.618
0.624
0.626
0.614
0.612
0.606
0.604
0.604
0.808
0.370
0.584
0.950
0.202
0.272
1.556
0.576
0.602
0.612
0.620
0.616
0.636
0.636
0.630
0.626
0.622
0.626
0.602
0.630
0.644
0.646
0.646
1.190
0.722
0.630
0.626
0.622
0.616
0.616
0.620
0.614
0.620
0.638
0.642
1.300
1.916
0.620
1.202
0.268
0.312
0.584
0.600
1.264
0.662
0.654
0.644
0.656
0.648
0.634
0.656
0.644
1.304
0.676
0.674
0.764
0.580
0.682
1.386
0.700
0.662
2.166
1.398
1.404
0.692
1.346
1.294
0.754
1.710
1.802
0.622
0.580
1.252
0.560
1.266
0.652
1.240
0.996
0.808
1.150
0.598
0.594
0.646
0.220
0.316
0.646
0.632
0.644
0.642
0.662
0.664
0.662
0.678
0.650
0.680
0.678
0.664
0.688
0.690
0.682
0.700
0.694
0.678
1.360
0.872
0.808
0.732
0.806
0.234
0.730
1.162
0.878
0.570
0.864
0.566
0.562
0.586
0.584
0.576
0.582
0.582
0.586
0.576
0.570
0.608
0.542
0.558
0.584
0.604
0.610
0.622
0.634
2.200
0.948
0.622
0.610
0.600
0.590
1.168
0.582
0.586
0.588
0.580
1.172
0.602
0.596
0.602
0.614
0.616
0.628
0.608
0.610
0.612
0.614
0.612
0.610
0.604
0.558
0.652
0.596
0.592
0.600
0.604
0.610
0.612
0.340
0.258
0.596
0.610
0.272
0.316
0.616
0.234
0.336
0.448
0.754
0.570
0.588
0.584
0.572
0.320
0.280
0.580
0.570
0.576
0.562
0.558
0.568
1.640
0.546
0.544
0.544
0.546
1.104
0.560
0.572
0.572
0.592
0.612
0.624
0.628
0.628
0.626
0.620
0.622
0.590
0.596
0.586
0.590
0.584
0.586
0.586
0.588
0.600
0.386
0.214
0.608
0.614
0.594
0.606
0.324
0.286
0.600
0.592
0.586
0.578
0.568
0.572
0.574
0.582
0.596
0.600
0.614
0.612
0.612
0.602
0.610
0.610
0.614
0.640
0.646
0.664
0.672
0.662
0.670
0.666
0.654
0.662
0.662
0.636
0.656
0.656
0.646
0.644
0.640
0.652
0.658
0.666
0.676
0.664
0.674
0.672
0.654
0.666
0.658
0.640
0.654
0.652
0.650
0.666
0.666
0.654
0.610
0.468
0.806
0.340
0.262
0.228
0.392
0.668
0.686
0.656
0.636
0.624
0.376
0.246
0.340
0.282
0.604
0.604
0.608
0.590
0.588
0.656
0.268
0.258
0.334
0.274
0.598
0.598
0.596
0.602
0.608
0.602
0.616
0.358
0.262
0.602
0.602
0.592
0.580
0.576
0.570
1.678
0.560
0.556
0.552
0.564
0.574
0.590
0.614
0.672
0.692
0.670
0.676
1.288
0.684
0.578
0.618
0.616
0.618
0.664
0.620
0.586
0.454
0.198
0.600
0.400
0.664
0.202
0.630
0.658
0.650
0.660
0.636
1.868
1.236
0.616
0.620
1.082
1.370
0.606
1.198
1.252
1.258
0.624
1.240
1.212
0.602
0.590
0.584
1.168
0.584
0.592
0.606
1.214
0.600
0.594
0.586
0.590
0.584
0.586
0.594
0.602
0.604
0.612
0.610
0.654
0.622
0.636
0.632
1.834
0.590
1.202
0.598
0.568
0.588
0.584
0.588
0.598
0.594
0.904
0.902
0.330
0.874
0.470
0.260
0.446
0.596
0.586
3.984
1.500
6.372
0.810
6.244
3.932
0.642
0.644
0.656
0.674
0.362
0.312
0.392
0.272
0.634
0.620
0.604
0.588
0.588
0.586
0.586
0.590
0.592
0.604
0.604
0.610
0.614
0.608
0.614
0.608
0.622
0.624
0.636
0.666
0.670
0.696
0.696
0.684
0.692
0.702
0.646
0.654
0.640
0.656
0.892
0.450
0.694
0.664
0.666
0.674
0.650
0.666
0.664
0.644
0.654
0.676
0.664
0.668
0.682
0.668
0.674
0.676
0.668
0.676
0.234
0.448
0.676
0.702
0.648
0.668
1.350
0.362
0.214
0.278
0.964
0.386
0.876
0.626
0.522
0.678
0.592
0.590
0.586
1.296
0.406
0.586
2.232
0.346
0.776
0.562
0.584
0.620
0.644
0.646
0.626
0.618
0.630
0.632
0.634
0.630
0.622
0.614
0.616
0.618
0.626
0.644
0.648
0.642
0.640
0.650
1.224
0.626
0.620
0.614
0.624
0.622
0.642
0.654
0.674
0.686
0.684
0.676
0.678
0.680
0.548
0.766
0.640
0.634
0.630
0.630
0.650
0.654
0.668
0.682
0.656
0.642
0.644
0.614
0.610
0.612
0.612
0.612
0.606
0.604
0.608
0.614
0.642
0.658
0.688
0.672
0.684
0.652
0.660
0.648
0.640
0.646
0.656
0.658
0.664
0.690
0.702
0.466
0.932
1.066
0.590
0.586
0.582
0.596
0.612
0.622
0.614
0.628
0.614
0.618
0.596
0.612
0.602
0.602
0.596
0.806
0.382
0.570
0.606
1.084
0.554
0.560
0.552
0.558
0.554
0.562
0.584
0.610
0.640
0.690
0.696
0.694
0.690
0.676
0.662
0.652
0.638
0.652
0.646
0.638
0.642
0.668
0.662
0.666
0.666
0.654
0.664
0.660
0.648
0.642
0.636
0.616
0.604
0.540
1.192
0.572
0.586
0.596
0.600
0.604
0.608
0.620
0.616
0.612
0.612
2.458
0.624
0.356
0.616
0.270
0.610
0.280
0.932
1.324
0.686
0.858
0.472
0.734
0.560
0.638
0.634
0.624
0.680
1.196
0.626
1.258
0.556
1.342
1.252
0.640
0.640
1.326
0.652
0.644
0.672
1.986
0.650
0.660
0.658
0.644
0.634
1.926
0.646
0.638
0.646
0.648
0.636
0.642
1.332
0.600
0.652
0.658
0.672
1.310
0.650
1.286
0.630
1.258
1.256
0.638
0.660
0.668
0.666
0.664
0.664
1.330
1.298
0.640
0.642
0.634
1.280
0.698
0.592
0.652
0.670
0.660
0.626
0.308
0.962
0.612
0.610
1.188
0.588
0.592
0.588
0.586
0.588
0.592
0.598
0.598
0.612
0.608
0.610
0.618
0.630
0.628
0.630
0.640
0.654
0.622
0.614
0.612
0.424
0.758
0.580
0.570
0.574
0.564
0.568
0.268
0.298
0.560
0.560
0.558
0.558
0.498
0.622
0.558
0.724
0.960
0.446
0.690
0.574
0.656
0.984
0.674
0.592
0.584
0.596
0.590
0.578
0.576
0.574
0.578
0.586
0.602
0.622
0.634
0.652
0.656
0.664
0.666
0.664
0.664
0.652
0.644
0.638
0.632
0.628
0.616
0.624
0.618
0.630
0.634
0.634
0.642
0.640
0.646
0.638
0.632
0.646
0.638
0.630
0.626
0.622
0.616
0.608
0.614
0.622
0.626
0.628
0.642
0.628
0.630
0.632
0.618
0.612
0.606
0.600
0.600
0.606
0.626
0.650
0.658
0.662
0.666
0.668
0.662
0.660
0.650
0.652
0.644
0.634
0.644
0.628
0.616
0.702
0.856
0.822
0.582
0.630
0.516
1.140
0.570
0.540
0.630
0.598
0.936
0.820
0.576
0.566
0.548
0.558
0.546
0.560
0.566
0.568
0.568
0.562
0.566
2.274
0.510
0.534
0.540
0.540
0.540
0.214
0.486
0.372
0.534
0.524
0.524
0.526
0.512
0.530
0.526
0.530
0.536
0.272
0.424
0.410
0.584
0.590
0.584
0.590
0.582
0.596
0.594
0.598
0.598
0.602
0.600
0.600
0.596
0.594
0.588
0.590
0.588
0.588
0.594
0.592
0.590
0.594
0.578
0.582
0.580
0.582
0.580
0.576
0.584
0.576
0.588
0.590
0.592
0.578
0.572
0.572
0.562
0.564
0.562
0.564
0.564
0.562
0.570
0.574
0.584
0.592
0.600
0.606
0.606
0.618
0.604
0.600
0.606
0.598
0.602
0.596
0.600
0.600
0.602
0.596
0.598
0.598
0.598
0.606
0.612
0.626
0.608
0.610
0.610
0.612
0.612
0.610
0.618
0.618
0.610
0.608
0.610
0.622
0.618
0.622
0.620
0.616
0.602
0.600
0.596
0.594
0.594
0.594
0.596
0.596
0.600
0.598
0.598
0.594
0.588
0.594
0.590
0.594
0.604
0.604
0.604
0.608
0.612
0.614
0.616
0.624
0.620
0.614
0.622
0.614
0.616
0.612
0.604
0.616
0.612
0.616
0.618
0.614
0.602
0.590
0.580
0.574
0.576
0.574
0.582
0.584
0.582
0.588
0.586
0.586
0.590
0.588
0.590
0.596
0.596
0.600
0.608
0.618
0.622
0.626
0.618
0.622
0.614
0.614
0.604
0.594
0.588
0.580
0.582
0.572
0.576
0.580
0.584
0.580
0.584
0.584
0.588
0.592
0.586
0.596
0.590
0.590
0.592
0.600
0.600
0.602
0.600
0.600
0.600
0.598
0.598
0.594
0.592
0.592
0.600
0.612
0.606
0.612
0.626
0.640
0.638
0.620
0.620
0.620
0.614
0.600
0.594
0.578
0.576
0.578
0.588
0.590
0.588
0.598
0.600
0.596
0.588
0.584
0.592
0.590
0.596
0.602
0.630
0.652
0.646
0.656
0.654
0.662
0.652
0.650
0.636
0.634
0.626
0.620
0.622
0.618
0.608
0.608
0.608
0.616
0.604
0.616
0.632
0.620
0.628
0.624
0.614
0.620
0.610
0.598
0.580
0.578
0.584
0.588
0.596
0.600
0.602
0.604
0.600
0.602
0.588
0.586
0.582
0.590
0.596
0.598
0.626
0.628
0.632
0.638
0.626
0.620
0.618
0.608
0.610
0.612
0.606
0.606
0.600
0.598
0.604
0.608
0.612
0.624
0.636
0.642
0.636
0.632
0.622
0.626
0.620
0.608
0.594
0.590
0.580
0.576
0.574
0.574
0.584
0.586
0.598
0.598
0.606
0.604
0.598
0.594
0.594
0.594
0.596
0.590
0.596
0.592
0.592
0.606
0.614
0.616
0.614
0.614
0.618
0.614
0.618
0.620
0.610
0.610
0.614
0.614
0.610
0.602
0.606
0.602
0.594
0.604
0.602
0.610
0.604
0.612
0.618
0.600
0.608
0.608
0.592
0.594
0.586
0.580
0.574
0.562
0.574
0.578
0.602
0.600
0.618
0.626
0.610
0.608
0.608
0.606
0.608
0.606
0.614
0.614
0.616
0.624
0.624
0.628
0.628
0.636
0.618
0.612
0.608
0.606
0.604
0.598
0.594
0.604
0.602
0.598
0.602
0.594
0.602
0.592
0.598
0.606
0.596
0.594
0.602
0.596
0.602
0.608
0.608
0.610
0.614
0.604
0.618
0.616
0.630
0.624
0.622
0.616
0.612
0.600
0.596
0.598
0.600
0.594
0.604
0.620
0.618
0.622
0.616
0.624
0.616
0.610
0.618
0.612
0.604
0.604
0.600
0.604
0.604
0.604
0.610
0.622
0.630
0.646
0.640
0.636
0.626
0.626
0.628
0.620
0.618
0.618
0.618
0.614
0.620
0.618
0.622
0.630
0.630
0.650
0.640
0.626
0.626
0.616
0.616
0.610
0.612
0.602
0.622
0.610
0.624
0.630
0.620
0.612
0.604
0.616
0.606
0.596
0.594
0.604
0.612
0.626
0.634
0.634
0.638
0.650
0.648
0.648
0.650
0.626
0.624
0.618
0.618
0.622
0.614
0.620
0.624
0.620
0.618
0.606
0.600
0.598
0.596
0.594
0.584
0.582
0.592
0.596
0.594
0.606
0.626
0.642
0.644
0.648
0.652
0.640
0.632
0.630
0.624
0.622
0.622
0.614
0.618
0.612
0.616
0.618
0.620
0.626
0.620
0.624
0.626
0.614
0.616
0.630
0.628
0.632
0.626
0.626
0.622
0.620
0.622
0.616
0.616
0.612
0.608
0.604
0.596
0.594
0.590
0.592
0.602
0.612
0.618
0.622
0.616
0.624
0.614
0.610
0.612
0.604
0.608
0.606
0.594
0.600
0.612
0.596
0.600
0.600
0.600
0.610
0.618
0.622
0.624
0.626
0.622
0.618
0.618
0.614
0.612
0.586
0.582
0.574
0.572
0.576
0.570
0.572
0.580
0.588
0.596
0.602
0.610
0.606
0.602
0.602
0.600
0.592
0.596
0.598
0.594
0.596
0.602
0.610
0.604
0.606
0.606
0.600
0.590
0.586
0.584
0.580
0.584
0.586
0.592
0.596
0.594
0.600
0.592
0.592
0.586
0.588
0.590
0.602
0.600
0.612
0.614
0.618
0.630
0.612
0.626
0.624
0.620
0.618
0.618
0.612
0.614
0.610
0.608
0.610
0.608
0.610
0.608
0.608
0.604
0.604
0.602
0.604
0.604
0.616
0.624
0.622
0.628
0.644
0.630
0.630
0.628
0.630
0.622
0.620
0.622
0.612
0.608
0.614
0.614
0.616
0.610
0.616
0.610
0.612
0.614
0.616
0.628
0.628
0.630
0.642
0.646
0.640
0.634
0.630
0.630
0.626
0.626
0.618
0.624
0.616
0.630
0.624
0.628
0.630
0.632
0.638
0.632
0.640
0.636
0.638
0.630
0.630
0.630
0.622
0.620
0.626
0.618
0.614
0.618
0.614
0.616
0.624
0.632
0.640
0.652
0.654
0.672
0.654
0.648
0.646
0.622
0.620
0.606
0.610
0.602
0.612
0.610
0.618
0.620
0.656
0.664
0.664
0.654
0.646
0.644
0.630
0.628
0.620
0.616
0.620
0.626
0.626
0.632
0.636
0.642
0.638
0.636
0.658
0.652
0.624
0.632
0.632
0.622
0.634
0.634
0.640
0.614
0.620
0.618
0.612
0.608
0.606
0.606
0.604
0.606
0.604
0.614
0.622
0.630
0.622
0.614
0.622
0.612
0.610
0.616
0.598
0.606
0.604
0.596
0.608
0.612
0.632
0.646
0.652
0.640
0.626
0.624
0.620
0.614
0.612
0.610
0.610
0.606
0.610
0.612
0.608
0.596
0.588
0.598
0.616
0.628
0.640
0.642
0.638
0.624
0.630
0.620
0.626
0.632
0.628
0.624
0.628
0.626
0.612
0.620
0.630
0.622
0.616
0.618
0.622
0.620
0.630
0.642
0.642
0.638
0.644
0.636
0.636
0.636
0.628
0.624
0.630
0.636
0.628
0.630
0.642
0.628
0.636
0.632
0.632
0.638
0.632
0.630
0.640
0.636
0.636
0.630
0.626
0.616
0.618
0.610
0.616
0.614
0.618
0.626
0.626
0.624
0.618
0.612
0.614
0.602
0.598
0.606
0.612
0.618
0.612
0.616
0.630
0.636
0.626
0.624
0.628
0.632
0.624
0.618
0.616
0.608
0.620
0.622
0.628
0.632
0.632
0.638
0.654
0.622
0.618
0.616
0.608
0.608
0.600
0.598
0.604
0.594
0.594
0.586
0.576
0.578
0.584
0.598
0.602
0.604
0.600
0.598
0.588
0.686
0.646
0.646
0.634
0.616
0.616
0.606
0.598
0.592
0.578
0.584
0.602
0.622
0.640
0.654
0.672
0.658
0.652
0.646
0.646
0.652
0.646
0.636
0.638
0.646
0.666
0.670
0.670
0.652
0.650
0.648
0.646
0.638
0.632
0.634
0.630
0.624
0.616
0.620
0.614
0.620
0.614
0.612
0.612
0.614
0.618
0.618
0.612
0.612
0.608
0.608
0.606
0.616
0.630
0.640
0.636
0.628
0.632
0.630
0.630
0.624
0.622
0.622
0.618
0.624
0.620
0.620
0.624
0.618
0.626
0.616
0.620
0.614
0.616
0.620
0.614
0.608
0.616
0.618
0.624
0.626
0.612
0.614
0.616
0.620
0.626
0.634
0.642
0.640
0.642
0.636
0.642
0.638
0.636
0.626
0.616
0.614
0.614
0.624
0.612
0.616
0.614
0.618
0.610
0.620
0.614
0.614
0.604
0.612
0.618
0.612
0.606
0.612
0.622
0.624
0.618
0.618
0.618
0.618
0.618
0.624
0.630
0.632
0.620
0.634
0.632
0.628
0.626
0.624
0.618
0.622
0.620
0.612
0.618
0.608
0.606
0.606
0.610
0.608
0.602
0.602
0.604
0.614
0.616
0.632
0.642
0.662
0.650
0.638
0.642
0.628
0.624
0.616
0.606
0.602
0.610
0.602
0.614
0.608
0.606
0.606
0.606
0.616
0.616
0.622
0.618
0.626
0.630
0.636
0.644
0.644
0.634
0.620
0.604
0.602
0.602
0.594
0.602
0.606
0.610
0.608
0.604
0.610
0.622
0.596
0.604
0.606
0.594
0.604
0.610
0.604
0.602
0.608
0.596
0.596
0.606
0.602
0.612
0.620
0.608
0.616
0.612
0.618
0.618
0.612
0.618
0.632
0.634
0.632
0.620
0.616
0.608
0.602
0.608
0.618
0.624
0.630
0.644
0.626
0.626
0.636
0.630
0.628
0.632
0.640
0.642
0.652
0.646
0.640
0.630
0.620
0.614
0.618
0.622
0.614
0.616
0.654
0.668
0.648
0.630
0.624
0.616
0.622
0.622
0.614
0.606
0.612
0.614
0.618
0.620
0.614
0.618
0.616
0.614
0.606
0.614
0.632
0.630
0.640
0.646
0.632
0.634
0.638
0.626
0.624
0.634
0.632
0.614
0.616
0.604
0.618
0.610
0.614
0.606
0.606
0.604
0.608
0.616
0.622
0.620
0.638
0.638
0.626
0.624
0.622
0.620
0.616
0.608
0.616
0.602
0.608
0.626
0.638
0.628
0.638
0.632
0.632
0.626
0.620
0.614
0.608
0.596
0.598
0.598
0.600
0.606
0.624
0.646
0.652
0.646
0.640
0.632
0.640
0.640
0.630
0.630
0.632
0.630
0.622
0.620
0.622
0.618
0.618
0.612
0.618
0.614
0.614
0.614
0.616
0.614
0.612
0.618
0.634
0.636
0.630
0.630
0.624
0.620
0.622
0.622
0.608
0.612
0.608
0.594
0.592
0.584
0.594
0.590
0.594
0.602
0.606
0.598
0.598
0.586
0.584
0.580
0.594
0.588
0.602
0.614
0.648
0.644
0.634
0.612
0.620
0.618
0.614
0.604
0.598
0.608
0.632
0.650
0.650
0.648
0.642
0.652
0.648
0.644
0.650
0.642
0.642
0.640
0.638
0.636
0.648
0.648
0.640
0.646
0.652
0.648
0.644
0.650
0.644
0.644
0.646
0.650
0.632
0.632
0.630
0.628
0.628
0.630
0.634
0.642
0.652
0.642
0.634
0.624
0.618
0.614
0.628
0.640
0.648
0.672
0.664
0.656
0.650
0.646
0.642
0.640
0.642
0.638
0.638
0.638
0.646
0.656
0.654
0.664
0.662
0.658
0.668
0.698
0.712
0.692
0.722
0.696
0.672
0.662
0.636
0.606
0.608
0.604
0.618
0.640
0.634
0.650
0.658
0.662
0.652
0.648
0.638
0.636
0.640
0.638
0.638
0.642
0.646
0.654
0.642
0.642
0.646
0.634
0.636
0.640
0.640
0.642
0.640
0.634
0.640
0.636
0.644
0.648
0.646
0.650
0.642
0.642
0.630
0.638
0.632
0.632
0.638
0.638
0.636
0.616
0.624
0.646
0.660
0.660
0.656
0.648
0.648
0.634
0.640
0.630
0.622
0.620
0.628
0.640
0.648
0.646
0.642
0.648
0.652
0.660
0.652
0.648
0.646
0.658
0.648
0.638
0.636
0.638
0.634
0.634
0.638
0.634
0.646
0.642
0.644
0.642
0.636
0.638
0.630
0.616
0.618
0.624
0.640
0.670
0.662
0.666
0.678
0.684
0.682
0.692
0.648
0.656
0.636
0.614
0.604
0.596
0.602
0.600
0.598
0.604
0.612
0.624
0.626
0.628
0.626
0.630
0.626
0.620
0.628
0.598
0.604
0.606
0.600
0.616
0.610
0.620
0.624
0.622
0.620
0.606
0.600
0.600
0.598
0.598
0.596
0.590
0.586
0.594
0.596
0.604
0.632
0.648
0.668
0.694
0.682
0.676
0.670
0.664
0.642
0.634
0.632
0.644
0.652
0.650
0.650
0.646
0.650
0.682
0.690
0.690
0.682
0.660
0.650
0.646
0.656
0.640
0.644
0.654
0.654
0.642
0.638
0.642
0.638
0.624
0.626
0.658
0.682
0.682
0.686
0.680
0.662
0.634
0.630
0.618
0.618
0.620
0.630
0.644
0.658
0.690
0.676
0.648
0.638
0.624
0.624
0.636
0.638
0.644
0.692
0.702
0.698
0.686
0.684
0.670
0.672
0.656
0.646
0.632
0.636
0.628
0.626
0.612
0.618
0.630
0.626
0.632
0.636
0.638
0.644
0.642
0.642
0.634
0.636
0.628
0.632
0.622
0.622
0.634
0.640
0.648
0.646
0.636
0.638
0.628
0.620
0.614
0.618
0.626
0.626
0.630
0.632
0.630
0.628
0.626
0.616
0.610
0.606
0.608
0.616
0.604
0.606
0.608
0.608
0.612
0.598
0.604
0.620
0.628
0.624
0.620
0.616
0.620
0.618
0.610
0.616
0.622
0.624
0.628
0.628
0.634
0.622
0.628
0.624
0.616
0.616
0.610
0.608
0.612
0.604
0.608
0.610
0.610
0.614
0.614
0.618
0.626
0.618
0.616
0.626
0.630
0.646
0.638
0.638
0.628
0.618
0.604
0.594
0.596
0.602
0.610
0.638
0.652
0.676
0.674
0.654
0.646
0.630
0.620
0.616
0.618
0.620
0.626
0.632
0.628
0.634
0.628
0.634
0.636
0.634
0.636
0.634
0.620
0.624
0.618
0.614
0.602
0.612
0.622
0.624
0.626
0.622
0.606
0.606
0.608
0.604
0.614
0.618
0.618
0.624
0.624
0.630
0.626
0.612
0.630
0.638
0.632
0.630
0.626
0.618
0.604
0.602
0.600
0.604
0.606
0.618
0.646
0.660
0.642
0.636
0.654
0.648
0.652
0.656
0.650
0.648
0.652
0.634
0.634
0.626
0.634
0.626
0.628
0.634
0.628
0.616
0.616
0.622
0.624
0.626
0.642
0.644
0.652
0.658
0.650
0.640
0.634
0.640
0.640
0.648
0.650
0.650
0.642
0.640
0.632
0.638
0.632
0.636
0.634
0.630
0.634
0.626
0.626
0.622
0.630
0.622
0.626
0.640
0.638
0.632
0.628
0.622
0.616
0.616
0.616
0.616
0.618
0.630
0.634
0.626
0.612
0.630
0.618
0.618
0.624
0.618
0.614
0.608
0.610
0.608
0.600
0.602
0.600
0.604
0.616
0.624
0.640
0.634
0.640
0.644
0.636
0.632
0.636
0.616
0.616
0.618
0.628
0.636
0.632
0.648
0.654
0.648
0.640
0.632
0.618
0.622
0.606
0.598
0.610
0.614
0.622
0.624
0.630
0.638
0.636
0.640
0.642
0.638
0.632
0.636
0.636
0.648
0.644
0.658
0.652
0.662
0.644
0.656
0.640
0.630
0.634
0.632
0.626
0.632
0.640
0.646
0.672
0.658
0.660
0.658
0.652
0.642
0.630
0.626
0.610
0.616
0.616
0.624
0.620
0.622
0.624
0.618
0.614
0.606
0.612
0.616
0.606
0.616
0.628
0.636
0.640
0.650
0.666
0.656
0.666
0.676
0.674
0.670
0.664
0.652
0.640
0.636
0.646
0.644
0.646
0.644
0.638
0.640
0.642
0.648
0.648
0.654
0.636
0.640
0.650
0.638
0.638
0.630
0.612
0.610
0.582
0.606
0.604
0.622
0.618
0.636
0.638
0.636
0.640
0.636
0.630
0.630
0.630
0.630
0.620
0.634
0.630
0.634
0.634
0.640
0.646
0.656
0.642
0.638
0.616
0.612
0.612
0.796
0.520
0.292
0.238
0.458
0.674
0.816
0.658
0.660
0.656
0.654
0.656
0.642
0.642
0.624
0.634
0.628
0.630
0.632
0.634
0.640
0.644
0.642
0.638
0.640
0.642
0.642
0.636
0.642
0.638
0.628
0.638
0.644
0.648
0.638
0.636
0.638
0.638
0.648
0.648
0.660
0.656
0.654
0.642
0.630
0.612
0.612
0.612
0.610
0.626
0.636
0.648
0.654
0.648
0.654
0.648
0.638
0.636
0.638
0.646
0.642
0.646
0.660
0.654
0.666
0.658
0.656
0.648
0.658
0.664
0.646
0.650
0.646
0.636
0.628
0.626
0.620
0.612
0.618
0.616
0.624
0.618
0.630
0.622
0.630
0.620
0.622
0.628
0.630
0.622
0.618
0.614
0.612
0.618
0.620
0.618
0.620
0.618
0.618
0.622
0.616
0.620
0.618
0.620
0.608
0.606
0.610
0.616
0.610
0.616
0.616
0.610
0.600
0.664
0.676
0.654
0.632
0.616
0.614
0.618
0.626
0.626
0.634
0.640
0.646
0.652
0.654
0.650
0.650
0.650
0.662
0.668
0.654
0.652
0.654
0.660
0.660
0.668
0.666
0.648
0.664
0.674
0.652
0.640
0.642
0.636
0.664
0.662
0.648
0.650
0.652
0.636
0.624
0.618
0.634
0.624
0.624
0.622
0.622
0.626
0.622
0.624
0.628
0.650
0.650
0.658
0.662
0.676
0.668
0.646
0.636
0.642
0.634
0.620
0.616
0.618
0.642
0.630
0.630
0.634
0.634
0.640
0.650
0.648
0.646
0.648
0.644
0.640
0.634
0.630
0.644
0.630
0.630
0.634
0.626
0.642
0.654
0.644
0.648
0.652
0.656
0.642
0.646
0.636
0.636
0.630
0.622
0.618
0.616
0.620
0.624
0.630
0.632
0.636
0.626
0.636
0.638
0.640
0.650
0.644
0.652
0.676
0.682
0.652
0.654
0.650
0.646
0.648
0.644
0.660
0.664
0.662
0.658
0.660
0.654
0.648
0.646
0.642
0.636
0.640
0.632
0.620
0.622
0.644
0.632
0.620
0.636
0.648
0.626
0.614
0.616
0.618
0.620
0.624
0.630
0.630
0.636
0.636
0.636
0.634
0.648
0.660
0.676
0.664
0.662
0.664
0.658
0.652
0.652
0.662
0.652
0.654
0.660
0.662
0.652
0.656
0.654
0.662
0.664
0.666
0.658
0.660
0.656
0.650
0.640
0.648
0.660
0.662
0.646
0.654
0.642
0.652
0.642
0.634
0.630
0.630
0.628
0.628
0.634
0.632
0.634
0.638
0.640
0.630
0.628
0.634
0.648
0.640
0.648
0.674
0.660
0.644
0.638
0.644
0.650
0.650
0.658
0.652
0.650
0.626
0.630
0.622
0.608
0.632
0.630
0.626
0.622
0.628
0.632
0.628
0.624
0.634
0.618
0.622
0.610
0.620
0.618
0.612
0.602
0.616
0.610
0.606
0.614
0.620
0.620
0.616
0.612
0.612
0.610
0.618
0.622
0.628
0.640
0.646
0.640
0.646
0.646
0.638
0.630
0.630
0.626
0.612
0.606
0.596
0.582
0.574
0.586
0.586
0.596
0.610
0.620
0.630
0.638
0.640
0.642
0.646
0.634
0.628
0.626
0.626
0.614
0.478
0.772
0.634
0.624
0.626
0.624
0.634
0.638
0.640
0.638
0.640
0.644
0.632
0.634
0.620
0.616
0.648
0.624
0.606
0.600
0.602
0.624
0.636
0.638
0.642
0.638
0.628
0.626
0.606
0.612
0.620
0.614
0.634
0.672
0.662
0.656
0.650
0.658
0.666
0.644
0.634
0.636
0.642
0.660
0.678
0.694
0.698
0.700
0.690
0.672
0.656
0.650
0.636
0.646
0.634
0.644
0.656
0.662
0.670
0.652
0.632
0.630
0.636
0.642
0.632
0.630
0.628
0.624
0.622
0.626
0.640
0.634
0.638
0.632
0.624
0.634
0.634
0.644
0.642
0.632
0.624
0.628
0.632
0.632
0.630
0.630
0.638
0.646
0.644
0.638
0.640
0.644
0.646
0.640
0.634
0.626
0.686
0.688
0.660
0.642
0.664
0.676
0.652
0.634
0.622
0.610
0.614
0.612
0.610
0.608
0.606
0.596
0.584
0.590
0.596
0.600
0.600
0.636
0.702
0.722
0.678
0.662
0.662
0.658
0.638
0.618
0.602
0.618
0.650
0.628
0.612
0.606
0.602
0.622
0.632
0.646
0.656
0.688
0.694
0.708
0.690
0.706
0.702
0.722
0.718
0.710
0.694
0.658
0.662
0.658
0.672
0.226
0.418
0.672
0.676
0.694
0.448
0.286
0.480
0.284
0.650
0.696
0.660
0.648
0.642
0.632
0.644
0.654
0.650
0.662
0.670
0.680
0.688
0.684
0.666
0.648
0.652
0.644
0.646
0.658
0.684
0.696
0.690
0.656
0.646
0.664
0.662
0.650
0.658
0.646
0.652
0.644
0.652
0.652
0.646
0.634
0.632
0.626
0.622
0.612
0.608
0.598
0.600
0.612
0.640
0.708
0.712
0.720
0.702
0.668
0.666
0.654
0.648
0.636
0.634
0.628
0.636
0.634
0.640
0.648
0.646
0.650
0.666
0.676
0.680
0.660
0.652
0.662
0.666
0.648
0.630
0.646
0.654
0.664
0.678
0.678
0.668
0.654
0.642
0.628
0.626
0.620
0.622
0.612
0.618
0.616
0.636
0.634
0.634
0.642
0.646
0.648
0.652
0.658
0.638
0.648
0.652
0.622
0.664
0.692
0.672
0.650
0.642
0.624
0.624
0.588
0.588
0.602
0.594
0.628
0.618
0.668
0.716
0.698
0.698
0.690
0.688
0.674
0.664
0.658
0.642
0.638
0.630
0.622
0.628
0.634
0.654
0.656
0.662
0.660
0.678
0.674
0.662
0.644
0.634
0.626
0.632
0.632
0.646
0.652
0.662
0.668
0.698
0.684
0.660
0.660
0.660
0.652
0.662
0.650
0.644
0.630
0.630
0.630
0.630
0.640
0.652
0.660
0.672
0.692
0.676
0.660
0.656
0.664
0.666
0.670
0.676
0.674
0.674
0.670
0.662
0.664
0.654
0.660
0.666
0.690
0.684
0.660
0.680
0.704
0.710
0.690
0.692
0.704
0.694
0.678
0.662
0.652
0.656
0.668
0.654
0.656
0.660
0.636
0.630
0.628
0.620
0.638
0.652
0.660
0.648
0.650
0.660
0.646
0.642
0.632
0.628
0.624
0.616
0.622
0.618
0.624
0.622
0.620
0.616
0.608
0.614
0.622
0.632
0.652
0.668
0.660
0.648
0.660
0.694
0.698
0.654
0.662
0.646
0.648
0.636
0.624
0.628
0.620
0.636
0.644
0.642
0.640
0.644
0.646
0.646
0.652
0.672
0.686
0.670
0.678
0.668
0.648
0.672
0.640
0.616
0.626
0.628
0.650
0.682
0.674
0.670
0.672
0.672
0.680
0.672
0.678
0.676
0.664
0.674
0.674
0.666
0.648
0.656
0.670
0.682
0.686
0.682
0.680
0.678
0.664
0.654
0.658
0.642
0.654
0.652
0.682
0.656
0.648
0.654
0.666
0.672
0.676
0.662
0.626
0.632
0.622
0.630
0.634
0.636
0.650
0.654
0.646
0.636
0.630
0.630
0.634
0.646
0.646
0.646
0.624
0.684
0.742
0.696
0.660
0.636
0.620
0.618
0.634
0.630
0.634
0.644
0.648
0.684
0.694
0.694
0.698
0.700
0.690
0.660
0.658
0.660
0.668
0.710
0.698
0.694
0.700
0.716
0.718
0.688
0.666
0.676
0.688
0.680
0.702
0.702
0.718
0.730
0.716
0.692
0.676
0.676
0.654
0.666
0.668
0.686
0.692
0.702
0.696
0.690
0.682
0.676
0.666
0.658
0.656
0.644
0.658
0.654
0.650
0.646
0.650
0.680
0.694
0.664
0.672
0.666
0.660
0.652
0.652
0.644
0.660
0.650
0.624
0.622
0.618
0.632
0.652
0.682
0.670
0.662
0.662
0.640
0.626
0.628
0.646
0.652
0.638
0.434
0.206
0.650
0.672
0.650
0.646
0.660
0.674
0.660
0.668
0.646
0.638
0.634
0.638
0.638
0.636
0.642
0.668
0.664
0.648
0.634
0.624
0.668
0.688
0.698
0.676
0.700
0.688
0.698
0.714
0.656
0.664
0.632
0.638
0.410
0.226
0.676
0.684
0.506
0.200
0.694
0.692
0.708
0.714
0.706
0.702
0.706
0.704
0.696
0.690
0.684
0.674
0.688
0.680
0.682
0.696
0.686
0.696
0.692
0.676
0.692
0.684
0.680
0.690
0.688
0.706
0.694
0.700
0.702
0.686
0.678
0.680
0.672
0.674
0.692
0.696
0.702
0.710
0.702
0.684
0.666
0.672
0.662
0.652
0.650
0.638
0.634
0.636
0.642
0.664
0.694
0.702
0.718
0.708
0.678
0.686
0.690
0.694
0.710
0.696
0.658
0.658
0.652
0.662
0.690
0.694
0.686
0.676
0.686
0.660
0.666
0.658
0.650
0.650
0.648
0.656
0.636
0.642
0.652
0.654
0.658
0.642
0.656
0.638
0.642
0.640
0.632
0.632
0.630
0.632
0.634
0.648
0.662
0.712
0.738
0.734
0.668
0.738
0.684
0.722
0.674
0.692
0.690
0.672
0.662
0.678
0.684
0.666
0.692
0.676
0.696
0.688
0.676
0.670
0.680
0.676
0.664
0.654
0.656
0.668
0.682
0.698
0.714
0.702
0.702
0.706
0.672
0.646
0.632
0.630
0.710
0.746
0.748
0.728
0.694
0.664
0.668
0.652
0.644
0.648
0.638
0.638
0.636
0.644
0.652
0.646
0.642
0.650
0.666
0.682
0.670
0.686
0.700
0.688
0.690
0.678
0.680
0.728
0.726
0.702
0.692
0.680
0.692
0.688
0.708
0.694
0.688
0.688
0.694
0.682
0.664
0.682
0.688
0.680
0.664
0.684
0.690
0.708
0.698
0.698
0.690
0.688
0.690
0.674
0.670
0.668
0.674
0.666
0.696
0.692
0.696
0.674
0.676
0.680
0.676
0.650
0.660
0.652
0.668
0.678
0.704
0.718
0.722
0.696
0.684
0.674
0.674
0.680
0.676
0.670
0.676
0.678
0.676
0.666
0.666
0.648
0.642
0.652
0.642
0.632
0.642
0.656
0.632
0.646
0.648
0.640
0.642
0.644
0.644
0.644
0.628
0.632
0.622
0.618
0.620
0.622
0.634
0.638
0.640
0.638
0.628
0.626
0.616
0.616
0.610
0.622
0.616
0.616
0.628
0.646
0.660
0.668
0.662
0.672
0.704
0.680
0.702
0.696
0.632
0.616
0.614
0.634
0.682
0.686
0.744
0.720
0.742
0.724
0.768
0.748
0.742
0.744
0.744
0.732
0.744
0.758
0.744
0.726
0.708
0.730
0.736
0.718
0.720
0.720
0.694
0.692
0.716
0.716
0.692
0.692
0.710
0.698
0.692
0.684
0.690
0.684
0.678
0.660
0.666
0.666
0.664
0.676
0.678
0.676
0.670
0.652
0.658
0.656
0.656
0.652
0.650
0.676
0.670
0.668
0.666
0.658
0.660
0.656
0.668
0.704
0.682
0.692
0.678
0.678
0.652
0.682
0.664
0.666
0.642
0.646
0.638
0.680
0.672
0.682
0.670
0.662
0.642
0.654
0.650
0.652
0.658
0.680
0.680
0.682
0.682
0.672
0.680
0.662
0.656
0.652
0.678
0.652
0.674
0.660
0.666
0.672
0.670
0.678
0.670
0.654
0.658
0.654
0.658
0.650
0.646
0.642
0.666
0.698
0.686
0.662
0.658
0.654
0.658
0.654
0.650
0.652
0.648
0.644
0.648
0.642
0.636
0.636
0.634
0.634
0.630
0.634
0.640
0.634
0.646
0.676
0.654
0.672
0.674
0.662
0.642
0.652
0.650
0.650
0.658
0.654
0.674
0.668
0.686
0.696
0.690
0.702
0.684
0.698
0.682
0.670
0.656
0.684
0.686
0.706
0.688
0.708
0.708
0.704
0.698
0.684
0.654
0.662
0.668
0.658
0.656
0.640
0.654
0.678
0.722
0.698
0.676
0.656
0.652
0.654
0.652
0.652
0.654
0.660
0.668
0.676
0.698
0.686
0.688
0.674
0.668
0.664
0.678
0.674
0.664
0.656
0.662
0.680
0.676
0.672
0.664
0.658
0.658
0.650
0.650
0.652
0.654
0.658
0.666
0.664
0.658
0.660
0.660
0.650
0.646
0.642
0.628
0.628
0.624
0.622
0.632
0.632
0.634
0.644
0.640
0.642
0.630
0.636
0.642
0.662
0.664
0.678
0.682
0.694
0.698
0.694
0.678
0.648
0.660
0.654
0.654
0.648
0.658
0.658
0.668
0.656
0.668
0.672
0.674
0.686
0.678
0.662
0.652
0.642
0.638
0.644
0.642
0.638
0.646
0.652
0.656
0.660
0.658
0.666
0.668
0.660
0.642
0.628
0.634
0.630
0.626
0.612
0.616
0.616
0.630
0.634
0.638
0.636
0.662
0.658
0.654
0.646
0.644
0.648
0.622
0.630
0.624
0.624
0.640
0.654
0.658
0.654
0.656
0.652
0.644
0.634
0.634
0.636
0.640
0.646
0.656
0.646
0.642
0.640
0.622
0.616
0.618
0.614
0.632
0.644
0.668
0.680
0.680
0.662
0.708
0.660
0.666
0.662
0.654
0.644
0.676
0.592
0.616
0.606
0.614
0.608
0.606
0.572
0.588
0.574
0.568
0.550
0.566
0.548
0.544
0.552
0.546
0.544
0.534
0.530
0.526
0.526
0.520
0.522
0.516
0.524
0.522
0.520
0.522
0.522
0.528
0.538
0.546
0.534
0.560
0.572
0.564
0.570
0.566
0.568
0.566
0.578
0.574
0.300
0.260
0.560
0.544
0.542
0.542
0.538
0.636
0.462
0.566
0.566
0.580
0.556
0.572
0.564
0.542
0.548
0.542
0.546
0.542
0.546
0.550
0.650
0.626
0.568
0.580
0.616
0.544
0.550
0.552
0.546
0.542
0.538
0.540
0.528
0.534
0.526
0.534
0.530
0.528
0.528
0.528
0.532
0.528
0.528
0.528
0.530
0.522
0.520
0.524
0.518
0.524
0.518
0.520
0.530
0.658
0.550
0.600
0.572
0.676
0.636
0.578
0.550
0.548
0.548
0.548
0.546
0.546
0.534
0.522
0.516
0.518
0.510
0.514
0.534
0.522
0.522
0.538
0.562
0.536
0.530
0.540
0.540
0.534
0.534
0.534
0.558
0.540
0.566
0.530
0.538
0.534
0.542
0.526
0.530
0.526
0.550
0.544
0.574
0.568
0.574
0.580
0.574
0.572
0.572
0.558
0.572
0.560
0.544
0.570
0.568
0.562
0.566
0.562
0.556
0.564
0.562
0.570
0.572
0.574
0.574
0.556
0.580
0.578
0.576
0.574
0.558
0.562
0.584
0.570
0.572
0.582
0.592
0.588
0.596
0.584
0.594
0.592
0.586
0.584
0.580
0.552
0.594
0.586
0.590
0.580
0.602
0.608
0.598
0.592
0.580
0.574
0.568
0.578
0.576
0.596
0.608
0.612
0.622
0.622
0.624
0.634
0.630
0.628
0.626
0.630
0.632
0.630
0.630
0.644
0.644
0.672
0.664
0.656
0.680
0.682
0.668
0.700
0.694
0.694
0.690
0.682
0.682
0.686
0.668
0.670
0.690
0.690
0.694
0.710
0.708
0.696
0.662
0.656
0.634
0.618
0.628
0.636
0.646
0.652
0.660
0.670
0.668
0.674
0.662
0.662
0.658
0.646
0.648
0.642
0.650
0.644
0.640
0.668
0.648
0.644
0.652
0.652
0.650
0.650
0.648
0.642
0.642
0.634
0.630
0.638
0.652
0.676
0.664
0.664
0.652
0.604
0.636
0.584
0.598
0.644
0.640
0.642
0.636
0.642
0.656
0.662
0.670
0.680
0.688
0.700
0.752
0.684
0.736
0.666
0.682
0.712
0.700
0.678
0.724
0.684
0.700
0.740
0.730
0.720
0.674
0.670
0.656
0.648
0.640
0.652
0.652
0.662
0.718
0.666
0.672
0.648
0.642
0.638
0.642
0.664
0.688
0.728
0.714
0.706
0.708
0.682
0.684
0.654
0.662
0.664
0.664
0.672
0.700
0.706
0.722
0.728
0.730
0.722
0.668
0.660
0.624
0.638
0.638
0.660
0.688
0.742
0.730
0.752
0.742
0.734
0.714
0.670
0.676
0.658
0.660
0.656
0.660
0.684
0.718
0.768
0.778
0.762
0.704
0.704
0.702
0.692
0.686
0.682
0.676
0.662
0.686
0.732
0.720
0.720
0.690
0.704
0.690
0.686
0.668
0.652
0.636
0.634
0.658
0.684
0.726
0.724
0.760
0.752
0.766
0.772
0.764
0.756
0.720
0.720
0.712
0.714
0.706
0.728
0.764
0.762
0.760
0.728
0.740
0.674
0.666
0.650
0.652
0.656
0.668
0.676
0.670
0.624
0.654
0.612
0.612
0.626
0.608
0.632
0.620
0.620
0.622
0.614
0.596
0.590
0.584
0.574
0.574
0.618
0.620
0.620
0.572
0.598
0.598
0.570
0.576
0.604
0.556
0.574
0.598
0.570
0.570
0.600
0.566
0.596
0.552
0.566
0.598
0.588
0.602
0.610
0.606
0.644
0.636
0.642
0.634
0.634
0.630
0.624
0.622
0.632
0.626
0.614
0.606
0.582
0.578
0.576
0.562
0.578
0.580
0.604
0.608
0.620
0.632
0.642
0.632
0.626
0.618
0.610
0.606
0.608
0.610
0.602
0.606
0.604
0.596
0.592
0.576
0.592
0.580
0.580
0.584
0.574
0.562
0.564
0.552
0.534
0.534
0.532
0.534
0.528
0.528
0.576
0.594
0.576
0.590
0.586
0.602
0.610
0.616
0.626
0.618
0.628
0.616
0.648
0.646
0.642
0.642
0.662
0.684
0.678
0.646
0.788
0.730
0.712
0.638
0.610
0.606
0.594
0.572
0.588
0.558
0.566
0.558
0.546
0.642
0.612
0.572
0.598
0.586
0.566
0.584
0.576
0.562
0.574
0.572
0.564
0.564
0.572
0.560
0.544
0.548
0.558
0.552
0.540
0.578
0.570
0.578
0.582
0.582
0.598
0.612
0.616
0.612
0.602
0.600
0.576
0.584
0.560
0.600
0.592
0.598
0.592
0.582
0.584
0.576
0.576
0.574
0.558
0.548
0.544
0.544
0.544
0.566
0.556
0.556
0.566
0.552
0.564
0.584
0.580
0.576
0.552
0.580
0.550
0.550
0.554
0.554
0.548
0.552
0.532
0.538
0.550
0.548
0.546
0.578
0.572
0.574
0.588
0.586
0.586
0.590
0.584
0.580
0.560
0.586
0.570
0.572
0.576
0.564
0.564
0.564
0.546
0.550
0.578
0.580
0.590
0.606
0.598
0.640
0.398
0.322
0.632
0.646
0.632
0.616
0.606
0.602
0.572
0.572
0.600
0.586
0.586
0.586
0.588
0.580
0.574
0.562
0.564
0.544
0.536
0.540
0.530
0.550
0.534
0.538
0.536
0.538
0.552
0.554
0.536
0.556
0.608
0.592
0.588
0.588
0.560
0.566
0.562
0.558
0.562
0.560
0.552
0.538
0.538
0.536
0.530
0.538
0.540
0.526
0.528
0.520
0.522
0.522
0.524
0.512
0.518
0.508
0.502
0.506
0.510
0.492
0.494
0.496
0.500
0.486
0.490
0.484
0.486
0.482
0.472
0.480
0.482
0.482
0.504
0.502
0.526
0.536
0.542
0.682
0.642
0.560
0.544
0.542
0.536
0.530
0.524
0.518
0.514
0.510
0.510
0.510
0.506
0.502
0.506
0.506
0.506
0.506
0.504
0.532
0.512
0.522
0.524
0.518
0.514
0.518
0.548
0.512
0.552
0.612
0.556
0.652
0.564
0.542
0.530
0.534
0.526
0.530
0.526
0.536
0.564
0.536
0.654
0.556
0.698
0.670
0.642
0.624
0.638
0.588
0.540
0.584
0.546
0.482
0.512
0.502
0.508
0.500
0.498
0.500
0.524
0.524
0.554
0.550
0.524
0.528
0.534
0.528
0.518
0.518
0.530
0.520
0.556
0.558
0.560
0.582
0.594
0.594
0.596
0.582
0.584
0.578
0.584
0.576
0.578
0.576
0.574
0.582
0.580
0.588
0.590
0.582
0.580
0.586
0.582
0.580
0.568
0.572
0.544
0.544
0.544
0.544
0.538
0.546
0.576
0.546
0.574
0.564
0.564
0.566
0.558
0.538
0.544
0.544
0.540
0.530
0.540
0.540
0.530
0.536
0.594
0.600
0.614
0.614
0.614
0.604
0.606
0.596
0.594
0.594
0.586
0.584
0.580
0.562
0.596
0.578
0.576
0.580
0.578
0.580
0.574
0.570
0.564
0.558
0.550
0.552
0.550
0.552
0.562
0.570
0.570
0.576
0.574
0.588
0.582
0.598
0.588
0.600
0.592
0.598
0.594
0.582
0.580
0.576
0.580
0.572
0.554
0.568
0.554
0.544
0.578
0.570
0.576
0.596
0.606
0.608
0.608
0.594
0.592
0.584
0.584
0.592
0.576
0.578
0.590
0.582
0.586
0.586
0.592
0.584
0.580
0.578
0.574
0.570
0.570
0.578
0.578
0.588
0.594
0.594
0.600
0.584
0.588
0.598
0.600
0.600
0.600
0.614
0.610
0.602
0.602
0.598
0.588
0.594
0.588
0.610
0.654
0.694
0.664
0.630
0.618
0.610
0.600
0.594
0.602
0.604
0.600
0.590
0.584
0.572
0.562
0.558
0.554
0.560
0.598
0.598
0.626
0.664
0.670
0.690
0.666
0.668
0.662
0.664
0.662
0.656
0.652
0.658
0.636
0.592
0.600
0.640
0.624
0.626
0.628
0.626
0.618
0.610
0.608
0.604
0.600
0.598
0.598
0.608
0.602
0.604
0.608
0.600
0.612
0.616
0.610
0.610
0.596
0.594
0.588
0.580
0.590
0.604
0.638
0.644
0.630
0.616
0.618
0.622
0.626
0.610
0.612
0.604
0.598
0.606
0.596
0.596
0.614
0.622
0.660
0.658
0.652
0.640
0.624
0.610
0.574
0.592
0.592
0.618
0.642
0.740
0.738
0.734
0.730
0.710
0.678
0.668
0.666
0.654
0.646
0.642
0.642
0.634
0.624
0.636
0.652
0.646
0.632
0.622
0.628
0.608
0.566
0.606
0.600
0.594
0.616
0.612
0.598
0.600
0.594
0.588
0.590
0.584
0.582
0.574
0.584
0.600
0.608
0.654
0.680
0.676
0.672
0.702
0.678
0.656
0.662
0.670
0.658
0.654
0.658
0.654
0.644
0.632
0.656
0.644
0.626
0.646
0.634
0.644
0.642
0.628
0.618
0.610
0.628
0.626
0.600
0.612
0.610
0.604
0.600
0.592
0.584
0.590
0.602
0.606
0.622
0.654
0.670
0.664
0.664
0.660
0.660
0.676
0.700
0.692
0.690
0.676
0.664
0.692
0.710
0.722
0.706
0.694
0.700
0.678
0.666
0.660
0.674
0.706
0.678
0.674
0.682
0.686
0.672
0.640
0.638
0.644
0.640
0.630
0.622
0.628
0.644
0.644
0.646
0.654
0.662
0.668
0.660
0.652
0.650
0.642
0.644
0.638
0.634
0.634
0.634
0.626
0.630
0.628
0.642
0.638
0.636
0.614
0.638
0.678
0.686
0.690
0.684
0.674
0.650
0.624
0.630
0.610
0.608
0.604
0.610
0.616
0.630
0.636
0.642
0.648
0.664
0.664
0.654
0.644
0.638
0.622
0.624
0.620
0.624
0.636
0.640
0.644
0.648
0.666
0.656
0.644
0.638
0.642
0.644
0.636
0.622
0.620
0.630
0.650
0.644
0.652
0.652
0.660
0.656
0.646
0.654
0.672
0.648
0.644
0.666
0.682
0.674
0.666
0.666
0.674
0.666
0.658
0.646
0.632
0.626
0.594
0.604
0.598
0.626
0.708
0.704
0.692
0.656
0.646
0.636
0.654
0.620
0.622
0.636
0.638
0.630
0.622
0.612
0.616
0.620
0.616
0.614
0.620
0.632
0.642
0.626
0.634
0.638
0.666
0.680
0.706
0.696
0.662
0.694
0.736
0.756
0.748
0.720
0.686
0.666
0.656
0.616
0.630
0.616
0.606
0.632
0.734
0.814
0.806
0.848
0.848
0.800
0.726
0.688
0.688
0.668
0.666
0.658
0.638
0.616
0.606
0.608
0.614
0.622
0.618
0.618
0.614
0.612
0.616
0.616
0.616
0.614
0.630
0.628
0.638
0.658
0.696
0.704
0.682
0.662
0.690
0.702
0.712
0.702
0.680
0.636
0.632
0.622
0.606
0.606
0.710
0.674
0.676
0.652
0.618
0.614
0.626
0.634
0.634
0.636
0.630
0.648
0.726
0.768
0.728
0.616
0.668
0.664
0.648
0.626
0.638
0.642
0.628
0.630
0.650
0.614
0.626
0.634
0.678
0.702
0.686
0.662
0.676
0.682
0.692
0.656
0.652
0.620
0.608
0.598
0.580
0.590
0.610
0.620
0.630
0.644
0.642
0.640
0.630
0.626
0.632
0.634
0.638
0.648
0.676
0.700
0.628
0.636
0.626
0.624
0.610
0.602
0.602
0.592
0.614
0.648
0.654
0.660
0.654
0.660
0.636
0.624
0.618
0.634
0.636
0.634
0.634
0.626
0.616
0.614
0.608
0.608
0.598
0.588
0.590
0.600
0.622
0.634
0.632
0.630
0.632
0.632
0.626
0.626
0.626
0.620
0.616
0.626
0.630
0.630
0.624
0.624
0.646
0.706
0.692
0.686
0.660
0.636
0.628
0.630
0.620
0.620
0.642
0.674
0.686
0.688
0.672
0.636
0.646
0.612
0.616
0.622
0.622
0.658
0.692
0.680
0.686
0.696
0.674
0.680
0.668
0.656
0.632
0.638
0.642
0.648
0.640
0.636
0.632
0.630
0.626
0.622
0.612
0.608
0.598
0.602
0.598
0.608
0.626
0.646
0.644
0.646
0.680
0.682
0.684
0.666
0.658
0.642
0.634
0.626
0.638
0.650
0.664
0.664
0.666
0.690
0.690
0.716
0.704
0.706
0.678
0.660
0.658
0.638
0.636
0.630
0.622
0.628
0.618
0.608
0.608
0.614
0.610
0.602
0.604
0.616
0.644
0.714
0.712
0.710
0.712
0.676
0.672
0.650
0.642
0.632
0.620
0.624
0.634
0.636
0.632
0.614
0.624
0.656
0.662
0.658
0.662
0.650
0.636
0.622
0.624
0.632
0.636
0.648
0.648
0.640
0.628
0.622
0.614
0.628
0.640
0.636
0.636
0.628
0.634
0.642
0.654
0.664
0.708
0.706
0.696
0.686
0.696
0.692
0.688
0.668
0.676
0.678
0.684
0.690
0.674
0.674
0.650
0.658
0.668
0.662
0.656
0.656
0.634
0.628
0.612
0.602
0.602
0.598
0.602
0.624
0.708
0.732
0.724
0.706
0.688
0.674
0.664
0.674
0.722
0.718
0.730
0.704
0.678
0.650
0.636
0.636
0.656
0.750
0.756
0.798
0.762
0.776
0.744
0.728
0.694
0.694
0.690
0.686
0.690
0.672
0.658
0.642
0.620
0.616
0.618
0.642
0.642
0.650
0.642
0.646
0.652
0.654
0.650
0.692
0.740
0.694
0.720
0.634
0.678
0.636
0.642
0.610
0.612
0.618
0.610
0.590
0.588
0.608
0.654
0.682
0.708
0.730
0.718
0.712
0.694
0.692
0.676
0.690
0.704
0.710
0.714
0.684
0.674
0.662
0.668
0.668
0.654
0.634
0.636
0.618
0.636
0.700
0.726
0.708
0.720
0.700
0.704
0.708
0.668
0.666
0.656
0.680
0.696
0.682
0.692
0.676
0.660
0.652
0.660
0.654
0.658
0.690
0.716
0.706
0.674
0.662
0.648
0.636
0.640
0.646
0.670
0.662
0.650
0.644
0.644
0.650
0.738
0.750
0.612
0.664
0.634
0.644
0.610
0.620
0.598
0.580
0.590
0.604
0.620
0.620
0.612
0.616
0.482
0.758
0.608
0.590
0.592
0.598
0.600
0.610
0.634
0.612
0.630
0.636
0.646
0.658
0.660
0.660
0.660
0.662
0.660
0.654
0.646
0.624
0.628
0.632
0.630
0.634
0.626
0.644
0.678
0.686
0.682
0.664
0.654
0.632
0.630
0.620
0.610
0.616
0.616
0.592
0.610
0.636
0.692
0.760
0.780
0.900
0.808
0.756
0.666
0.670
0.676
0.666
0.664
0.660
0.620
0.612
0.650
0.660
0.664
0.648
0.642
0.654
0.668
0.678
0.700
0.690
0.700
0.690
0.676
0.696
0.684
0.700
0.710
0.680
0.656
0.654
0.638
0.644
0.652
0.670
0.672
0.664
0.658
0.668
0.670
0.654
0.646
0.620
0.602
0.604
0.666
0.564
0.632
0.624
0.622
0.606
0.604
0.604
0.604
0.616
0.624
0.622
0.638
0.670
0.692
0.688
0.700
0.698
0.678
0.682
0.664
0.652
0.640
0.626
0.624
0.628
0.662
0.706
0.684
0.680
0.656
0.660
0.676
0.682
0.682
0.686
0.674
0.658
0.662
0.654
0.642
0.634
0.616
0.598
0.598
0.600
0.620
0.632
0.638
0.648
0.776
0.778
0.792
0.742
0.698
0.704
0.724
0.714
0.722
0.672
0.666
0.656
0.648
0.668
0.718
0.732
0.752
0.746
0.744
0.742
0.734
0.714
0.694
0.676
0.678
0.664
0.718
0.742
0.716
0.688
0.668
0.664
0.682
0.662
0.674
0.754
0.764
0.746
0.674
0.680
0.640
0.626
0.618
0.630
0.654
0.674
0.694
0.702
0.746
0.752
0.728
0.716
0.714
0.696
0.704
0.680
0.664
0.680
0.712
0.716
0.722
0.674
0.662
0.638
0.628
0.624
0.610
0.596
0.602
0.632
0.690
0.702
0.662
0.652
0.646
0.650
0.674
0.646
0.636
0.632
0.656
0.652
0.636
0.638
0.650
0.652
0.640
0.638
0.642
0.642
0.642
0.644
0.626
0.640
0.666
0.682
0.676
0.670
0.664
0.648
0.634
0.638
0.628
0.618
0.620
0.650
0.684
0.688
0.686
0.668
0.662
0.660
0.660
0.670
0.690
0.678
0.660
0.668
0.676
0.670
0.670
0.660
0.650
0.644
0.622
0.628
0.650
0.646
0.706
0.634
0.654
0.734
0.658
0.676
0.594
0.634
0.628
0.616
0.630
0.600
0.614
0.612
0.636
0.676
0.766
0.658
0.826
0.654
0.800
0.662
0.750
0.656
0.676
0.662
0.692
0.678
0.672
0.652
0.668
0.656
0.646
0.630
0.594
0.614
0.626
0.624
0.616
0.620
0.606
0.606
0.610
0.600
0.608
0.594
0.594
0.608
0.618
0.608
0.612
0.604
0.590
0.580
0.570
0.564
0.562
0.574
0.574
0.584
0.580
0.582
0.584
0.592
0.602
0.608
0.608
0.602
0.598
0.598
0.600
0.608
0.602
0.592
0.594
0.586
0.590
0.588
0.578
0.572
0.570
0.564
0.560
0.552
0.562
0.558
0.560
0.564
0.554
0.560
0.564
0.568
0.564
0.566
0.568
0.568
0.568
0.572
0.578
0.572
0.572
0.576
0.574
0.574
0.574
0.576
0.592
0.586
0.586
0.598
0.600
0.618
0.620
0.626
0.638
0.638
0.636
0.638
0.620
0.616
0.610
0.616
0.596
0.594
0.578
0.570
0.568
0.568
0.572
0.584
0.594
0.592
0.614
0.618
0.624
0.616
0.608
0.596
0.590
0.594
0.620
0.632
0.618
0.604
0.618
0.622
0.610
0.620
0.634
0.646
0.674
0.698
0.654
0.642
0.296
0.328
0.780
0.440
0.612
0.592
0.584
0.572
0.586
0.586
0.592
0.592
0.592
0.602
0.608
0.608
0.606
0.612
0.612
0.608
0.612
0.620
0.610
0.610
0.604
0.590
0.590
0.582
0.578
0.576
0.588
0.596
0.606
0.616
0.614
0.618
0.624
0.628
0.628
0.632
0.630
0.642
0.644
0.634
0.660
0.672
0.664
0.660
0.668
0.672
0.680
0.654
0.650
0.644
0.636
0.624
0.628
0.628
0.638
0.624
0.624
0.614
0.626
0.630
0.638
0.652
0.654
0.648
0.642
0.634
0.624
0.222
0.408
0.622
0.616
0.608
0.612
0.606
0.600
0.592
0.590
0.596
0.604
0.610
0.618
0.618
0.622
0.612
0.650
0.728
0.718
0.700
0.688
0.674
0.670
0.640
0.646
0.674
0.706
0.716
0.696
0.686
0.648
0.634
0.646
0.646
0.652
0.662
0.702
0.718
0.684
0.678
0.676
0.664
0.678
0.684
0.710
0.718
0.724
0.678
0.688
0.692
0.682
0.686
0.678
0.700
0.690
0.692
0.686
0.694
0.694
0.682
0.674
0.670
0.676
0.664
0.664
0.664
0.668
0.684
0.670
0.670
0.664
0.662
0.662
0.664
0.664
0.674
0.696
0.730
0.720
0.714
0.694
0.688
0.684
0.680
0.676
0.694
0.680
0.670
0.658
0.676
0.666
0.664
0.258
0.378
0.638
0.642
0.654
0.662
0.664
0.654
0.668
0.690
0.672
0.680
0.684
0.674
0.666
0.666
0.658
0.660
0.648
0.634
0.620
0.624
0.628
0.634
0.632
0.628
0.628
0.640
0.646
0.660
0.658
0.688
0.652
0.668
0.666
0.670
0.676
0.676
0.662
0.650
0.650
0.634
0.628
0.614
0.614
0.612
0.616
0.636
0.640
0.634
0.626
0.620
0.612
0.600
0.596
0.590
0.590
0.624
0.658
0.724
0.714
0.710
0.712
0.708
0.696
0.678
0.662
0.674
0.654
0.660
0.650
0.658
0.662
0.670
0.680
0.736
0.738
0.734
0.718
0.704
0.692
0.688
0.704
0.718
0.740
0.726
0.692
0.698
0.680
0.672
0.680
0.686
0.676
0.672
0.712
0.670
0.676
0.674
0.670
0.674
0.686
0.686
0.674
0.684
0.686
0.728
0.706
0.692
0.712
0.732
0.734
0.710
0.684
0.660
0.666
0.666
0.688
0.684
0.728
0.714
0.738
0.748
0.746
0.752
0.754
0.748
0.728
0.712
0.678
0.682
0.678
0.662
0.652
0.676
0.690
0.792
0.756
0.790
0.768
0.742
0.674
0.708
0.736
0.734
0.728
0.718
0.712
0.684
0.708
0.670
0.682
0.714
0.676
0.676
0.704
0.726
0.738
0.726
0.708
0.702
0.708
0.694
0.734
0.724
0.732
0.698
0.710
0.700
0.704
0.714
0.726
0.732
0.728
0.726
0.700
0.706
0.714
0.716
0.746
0.716
0.722
0.712
0.692
0.666
0.684
0.742
0.760
0.726
0.728
0.730
0.736
0.718
0.706
0.678
0.700
0.700
0.714
0.720
0.724
0.718
0.718
0.698
0.676
0.696
0.740
0.734
0.734
0.708
0.698
0.688
0.684
0.686
0.670
0.664
0.666
0.666
0.680
0.722
0.684
0.756
0.784
0.786
0.804
0.812
0.806
0.792
0.780
0.754
0.706
0.714
0.730
0.754
0.760
0.732
0.742
0.714
0.696
0.688
0.692
0.710
0.722
0.702
0.726
0.720
0.730
0.708
0.684
0.674
0.680
0.684
0.710
0.724
0.722
0.718
0.716
0.692
0.704
0.722
0.746
0.740
0.680
0.696
0.708
0.730
0.756
0.730
0.732
0.704
0.688
0.678
0.668
0.664
0.652
0.648
0.644
0.666
0.714
0.806
0.778
0.872
0.840
0.878
0.842
0.842
0.802
0.788
0.752
0.712
0.718
0.776
0.748
0.734
0.700
0.696
0.726
0.752
0.772
0.780
0.766
0.742
0.714
0.678
0.654
0.632
0.618
0.602
0.622
0.632
0.658
0.674
0.660
0.664
0.664
0.658
0.656
0.638
0.624
0.620
0.612
0.634
0.690
0.772
0.770
0.776
0.794
0.786
0.798
0.790
0.806
0.788
0.780
0.788
0.800
0.780
0.776
0.736
0.732
0.712
0.710
0.712
0.742
0.770
0.792
0.798
0.800
0.774
0.778
0.768
0.724
0.746
0.800
0.774
0.752
0.750
0.746
0.730
0.760
0.712
0.718
0.750
0.732
0.792
0.748
0.756
0.794
0.736
0.724
0.768
0.724
0.736
0.710
0.680
0.652
0.682
0.704
0.716
0.764
0.782
0.766
0.738
0.744
0.700
0.692
0.694
0.706
0.698
0.748
0.772
0.772
0.806
0.774
0.692
0.722
0.776
0.760
0.760
0.766
0.752
0.752
0.756
0.742
0.746
0.740
0.734
0.746
0.758
0.734
0.730
0.742
0.730
0.774
0.724
0.772
0.740
0.720
0.726
0.722
0.712
0.718
0.734
0.752
0.724
0.708
0.722
0.700
0.712
0.750
0.748
0.768
0.762
0.726
0.718
0.722
0.722
0.730
0.728
0.724
0.764
0.756
0.738
0.746
0.726
0.724
0.754
0.740
0.732
0.744
0.724
0.738
0.756
0.744
0.746
0.760
0.760
0.758
0.738
0.700
0.710
0.718
0.716
0.706
0.720
0.718
0.700
0.696
0.694
0.690
0.708
0.724
0.758
0.738
0.744
0.746
0.752
0.738
0.694
0.694
0.686
0.692
0.702
0.690
0.716
0.740
0.762
0.770
0.774
0.750
0.704
0.698
0.688
0.690
0.690
0.712
0.750
0.724
0.764
0.816
0.808
0.798
0.786
0.782
0.774
0.772
0.760
0.744
0.758
0.754
0.738
0.766
0.768
0.764
0.766
0.772
0.770
0.764
0.752
0.746
0.744
0.740
0.738
0.722
0.718
0.704
0.702
0.708
0.738
0.744
0.748
0.758
0.762
0.750
0.746
0.738
0.734
0.722
0.738
0.752
0.732
0.758
0.762
0.748
0.734
0.738
0.732
0.730
0.722
0.714
0.706
0.702
0.700
0.716
0.728
0.738
0.734
0.690
0.694
0.670
0.670
0.684
0.674
0.668
0.686
0.694
0.696
0.678
0.688
0.684
0.676
0.680
0.684
0.678
0.678
0.712
0.686
0.704
0.726
0.702
0.692
0.692
0.680
0.702
0.690
0.690
0.678
0.680
0.662
0.674
0.680
0.684
0.672
0.680
0.706
0.712
0.718
0.748
0.750
0.728
0.732
0.708
0.708
0.694
0.692
0.674
0.678
0.688
0.702
0.708
0.700
0.710
0.702
0.706
0.714
0.750
0.682
0.716
0.736
0.708
0.710
0.690
0.676
0.664
0.668
0.688
0.774
0.780
0.750
0.720
0.700
0.694
0.690
0.686
0.696
0.692
0.714
0.736
0.732
0.750
0.748
0.756
0.772
0.764
0.754
0.760
0.750
0.732
0.734
0.720
0.746
0.738
0.740
0.752
0.740
0.744
0.742
0.722
0.724
0.746
0.730
0.698
0.686
0.724
0.726
0.686
0.684
0.676
0.686
0.746
0.632
0.728
0.722
0.708
0.702
0.730
0.728
0.724
0.696
0.724
0.726
0.704
0.702
0.684
0.676
0.692
0.674
0.664
0.658
0.652
0.654
0.682
0.738
0.720
0.718
0.690
0.740
0.752
0.748
0.736
0.740
0.744
0.752
0.754
0.752
0.740
0.726
0.722
0.704
0.762
0.784
0.780
0.796
0.804
0.790
0.772
0.776
0.766
0.768
0.764
0.766
0.760
0.746
0.746
0.762
0.758
0.750
0.758
0.756
0.754
0.750
0.740
0.732
0.708
0.718
0.756
0.746
0.720
0.688
0.716
0.710
0.690
0.700
0.690
0.682
0.664
0.668
0.666
0.692
0.750
0.748
0.716
0.696
0.690
0.704
0.712
0.688
0.686
0.682
0.678
0.688
0.710
0.746
0.734
0.792
0.820
0.808
0.780
0.726
0.706
0.672
0.662
0.652
0.674
0.764
0.844
0.816
0.864
0.818
0.774
0.724
0.732
0.724
0.724
0.742
0.772
0.772
0.748
0.722
0.780
0.748
0.732
0.754
0.770
0.764
0.752
0.720
0.706
0.734
0.726
0.758
0.782
0.790
0.800
0.810
0.810
0.798
0.788
0.770
0.770
0.766
0.762
0.754
0.758
0.736
0.754
0.780
0.774
0.764
0.774
0.774
0.762
0.754
0.718
0.736
0.736
0.742
0.724
0.726
0.718
0.710
0.714
0.726
0.734
0.758
0.730
0.744
0.742
0.696
0.728
0.774
0.758
0.754
0.738
0.714
0.720
0.688
0.674
0.668
0.666
0.688
0.776
0.744
0.760
0.774
0.762
0.734
0.726
0.736
0.732
0.746
0.766
0.724
0.738
0.762
0.754
0.724
0.716
0.682
0.668
0.676
0.698
0.728
0.756
0.704
0.706
0.686
0.676
0.698
0.722
0.754
0.692
0.670
0.694
0.716
0.756
0.762
0.740
0.732
0.732
0.726
0.716
0.714
0.720
0.722
0.764
0.740
0.772
0.792
0.804
0.822
0.796
0.776
0.786
0.768
0.754
0.772
0.762
0.760
0.774
0.770
0.756
0.732
0.772
0.758
0.754
0.760
0.736
0.748
0.768
0.744
0.750
0.758
0.748
0.758
0.748
0.722
0.798
0.766
0.754
0.740
0.746
0.730
0.750
0.746
0.712
0.734
0.730
0.726
0.730
0.722
0.726
0.770
0.742
0.730
0.756
0.718
0.720
0.736
0.726
0.756
0.732
0.756
0.748
0.718
0.776
0.764
0.752
0.746
0.752
0.704
0.708
0.702
0.750
0.752
0.738
0.720
0.690
0.700
0.704
0.764
0.758
0.734
0.722
0.714
0.722
0.750
0.716
0.700
0.682
0.658
0.658
0.650
0.656
0.684
0.714
0.780
0.774
0.802
0.810
0.784
0.780
0.762
0.770
0.784
0.738
0.776
0.764
0.754
0.746
0.724
0.756
0.762
0.750
0.754
0.754
0.766
0.754
0.762
0.760
0.758
0.754
0.750
0.768
0.772
0.752
0.750
0.756
0.740
0.746
0.752
0.736
0.738
0.742
0.724
0.694
0.686
0.682
0.688
0.692
0.676
0.684
0.698
0.700
0.704
0.724
0.778
0.786
0.780
0.762
0.746
0.748
0.722
0.756
0.736
0.772
0.776
0.772
0.756
0.738
0.754
0.732
0.760
0.736
0.712
0.718
0.758
0.732
0.738
0.752
0.742
0.746
0.732
0.730
0.720
0.734
0.728
0.778
0.774
0.766
0.720
0.728
0.718
0.724
0.700
0.696
0.732
0.788
0.762
0.762
0.760
0.756
0.762
0.784
0.798
0.790
0.784
0.778
0.786
0.750
0.750
0.772
0.738
0.730
0.724
0.718
0.722
0.730
0.758
0.726
0.726
0.724
0.748
0.752
0.794
0.782
0.770
0.782
0.770
0.786
0.794
0.812
0.802
0.808
0.802
0.772
0.746
0.750
0.714
0.726
0.748
0.764
0.752
0.746
0.726
0.706
0.688
0.698
0.732
0.728
0.728
0.740
0.788
0.790
0.774
0.768
0.718
0.724
0.728
0.728
0.712
0.700
0.710
0.714
0.734
0.734
0.728
0.734
0.738
0.802
0.776
0.774
0.758
0.720
0.716
0.726
0.732
0.714
0.704
0.750
0.750
0.738
0.714
0.688
0.670
0.674
0.678
0.684
0.752
0.796
0.794
0.814
0.838
0.810
0.816
0.834
0.820
0.778
0.762
0.774
0.766
0.752
0.774
0.776
0.778
0.788
0.796
0.790
0.780
0.740
0.728
0.722
0.728
0.708
0.710
0.712
0.728
0.738
0.726
0.750
0.764
0.764
0.762
0.758
0.762
0.730
0.706
0.690
0.686
0.684
0.696
0.720
0.790
0.792
0.804
0.828
0.822
0.808
0.836
0.808
0.784
0.750
0.704
0.726
0.726
0.724
0.714
0.764
0.768
0.786
0.770
0.716
0.708
0.682
0.668
0.680
0.662
0.648
0.648
0.664
0.678
0.678
0.664
0.658
0.660
0.662
0.662
0.668
0.674
0.684
0.674
0.676
0.688
0.694
0.708
0.740
0.784
0.774
0.768
0.796
0.808
0.806
0.772
0.724
0.694
0.692
0.724
0.768
0.796
0.794
0.810
0.794
0.764
0.730
0.720
0.694
0.808
0.776
0.744
0.716
0.716
0.762
0.812
0.808
0.766
0.720
0.744
0.740
0.716
0.722
0.702
0.692
0.680
0.692
0.692
0.686
0.674
0.706
0.706
0.720
0.714
0.666
0.646
0.654
0.652
0.658
0.666
0.670
0.668
0.682
0.696
0.706
0.710
0.734
0.776
0.756
0.772
0.788
0.782
0.738
0.758
0.778
0.780
0.786
0.786
0.770
0.718
0.740
0.746
0.744
0.730
0.700
0.696
0.704
0.702
0.692
0.690
0.682
0.674
0.682
0.696
0.688
0.700
0.702
0.682
0.688
0.682
0.676
0.682
0.702
0.736
0.722
0.694
0.706
0.702
0.718
0.744
0.696
0.682
0.664
0.636
0.408
0.218
0.614
0.604
0.592
0.584
0.576
0.570
0.564
0.566
0.566
0.562
0.560
0.550
0.552
0.538
0.542
0.538
0.538
0.552
0.544
0.584
0.610
0.608
0.608
0.614
0.642
0.632
0.640
0.662
0.638
0.636
0.630
0.604
0.606
0.642
0.616
0.604
0.588
0.608
0.578
0.584
0.588
0.610
0.598
0.596
0.608
0.600
0.598
0.598
0.578
0.594
0.588
0.574
0.560
0.560
0.562
0.550
0.548
0.544
0.536
0.556
0.560
0.564
0.540
0.598
0.584
0.586
0.576
0.582
0.574
0.594
0.570
0.582
0.600
0.628
0.616
0.610
0.580
0.578
0.572
0.550
0.550
0.534
0.526
0.532
0.562
0.612
0.620
0.606
0.624
0.606
0.608
0.566
0.614
0.572
0.566
0.562
0.592
0.556
0.556
0.564
0.556
0.556
0.550
0.546
0.542
0.542
0.538
0.536
0.534
0.518
0.524
0.526
0.536
0.534
0.552
0.558
0.558
0.576
0.586
0.612
0.616
0.640
0.642
0.656
0.642
0.626
0.614
0.618
0.612
0.608
0.616
0.618
0.624
0.622
0.624
0.636
0.644
0.660
0.668
0.714
0.658
0.660
0.668
0.646
0.638
0.622
0.608
0.602
0.592
0.586
0.582
0.558
0.574
0.554
0.576
0.568
0.566
0.554
0.568
0.582
0.580
0.578
0.576
0.574
0.570
0.580
0.594
0.614
0.618
0.610
0.622
0.634
0.646
0.688
0.648
0.650
0.642
0.604
0.662
0.646
0.628
0.630
0.630
0.632
0.618
0.616
0.614
0.632
0.634
0.636
0.626
0.616
0.620
0.616
0.606
0.612
0.608
0.606
0.604
0.602
0.610
0.596
0.608
0.612
0.600
0.618
0.610
0.610
0.608
0.608
0.588
0.608
0.586
0.606
0.592
0.562
0.574
0.578
0.560
0.558
0.556
0.552
0.560
0.554
0.548
0.546
0.552
0.550
0.540
0.548
0.544
0.540
0.532
0.540
0.524
0.524
0.522
0.534
0.560
0.554
0.558
0.578
0.576
0.610
0.600
0.596
0.580
0.562
0.558
0.564
0.558
0.558
0.558
0.548
0.580
0.552
0.556
0.556
0.588
0.556
0.578
0.580
0.560
0.570
0.568
0.578
0.590
0.598
0.594
0.592
0.592
0.548
0.556
0.548
0.544
0.540
0.524
0.520
0.518
0.534
0.554
0.556
0.530
0.538
0.542
0.538
0.540
0.536
0.536
0.552
0.540
0.552
0.564
0.566
0.564
0.564
0.566
0.576
0.566
0.568
0.570
0.584
0.588
0.584
0.586
0.578
0.546
0.574
0.552
0.546
0.544
0.578
0.570
0.568
0.572
0.580
0.588
0.592
0.578
0.562
0.556
0.558
0.556
0.580
0.546
0.572
0.538
0.566
0.556
0.548
0.552
0.556
0.558
0.548
0.542
0.532
0.536
0.534
0.530
0.528
0.526
0.550
0.556
0.570
0.570
0.584
0.596
0.606
0.610
0.622
0.610
0.610
0.612
0.564
0.598
0.596
0.584
0.588
0.584
0.582
0.582
0.558
0.588
0.570
0.576
0.582
0.582
0.574
0.574
0.580
0.582
0.588
0.590
0.594
0.594
0.596
0.586
0.580
0.580
0.584
0.590
0.590
0.590
0.592
0.606
0.604
0.622
0.604
0.602
0.600
0.618
0.602
0.606
0.598
0.596
0.592
0.596
0.596
0.598
0.600
0.594
0.596
0.596
0.598
0.596
0.594
0.586
0.594
0.590
0.588
0.598
0.596
0.582
0.576
0.590
0.592
0.620
0.604
0.606
0.590
0.602
0.592
0.588
0.600
0.596
0.574
0.558
0.550
0.560
0.562
0.562
0.572
0.568
0.588
0.588
0.590
0.598
0.610
0.620
0.626
0.632
0.624
0.606
0.590
0.568
0.562
0.550
0.532
0.536
0.540
0.522
0.516
0.520
0.532
0.562
0.566
0.578
0.572
0.574
0.574
0.564
0.560
0.560
0.562
0.558
0.560
0.568
0.558
0.560
0.562
0.564
0.536
0.560
0.560
0.568
0.560
0.558
0.556
0.552
0.536
0.548
0.546
0.532
0.514
0.536
0.514
0.522
0.508
0.534
0.510
0.542
0.548
0.558
0.578
0.594
0.584
0.586
0.580
0.566
0.564
0.560
0.572
0.554
0.560
0.548
0.540
0.546
0.534
0.546
0.534
0.548
0.548
0.554
0.560
0.552
0.560
0.564
0.574
0.566
0.572
0.570
0.568
0.552
0.572
0.566
0.546
0.548
0.544
0.562
0.530
0.546
0.538
0.546
0.540
0.546
0.550
0.554
0.556
0.556
0.562
0.558
0.554
0.560
0.552
0.550
0.548
0.540
0.556
0.554
0.586
0.618
0.608
0.582
0.582
0.558
0.566
0.536
0.540
0.214
0.320
0.530
0.536
0.544
0.532
0.550
0.558
0.572
0.588
0.600
0.598
0.600
0.600
0.590
0.574
0.574
0.576
0.572
0.568
0.568
0.570
0.574
0.572
0.570
0.566
0.546
0.546
0.544
0.586
0.578
0.598
0.616
0.598
0.612
0.602
0.584
0.576
0.574
0.566
0.556
0.554
0.542
0.546
0.534
0.538
0.534
0.538
0.544
0.564
0.566
0.574
0.562
0.562
0.568
0.568
0.562
0.564
0.554
0.562
0.558
0.558
0.578
0.584
0.572
0.568
0.572
0.574
0.582
0.580
0.582
0.576
0.566
0.574
0.572
0.578
0.582
0.590
0.590
0.578
0.586
0.582
0.578
0.570
0.566
0.562
0.562
0.558
0.548
0.548
0.558
0.554
0.556
0.568
0.578
0.586
0.590
0.606
0.604
0.618
0.618
0.620
0.620
0.618
0.616
0.610
0.598
0.584
0.584
0.578
0.572
0.570
0.570
0.566
0.564
0.566
0.568
0.538
0.604
0.622
0.664
0.686
0.694
0.640
0.630
0.608
0.592
0.590
0.578
0.650
0.620
0.596
0.588
0.582
0.562
0.578
0.570
0.562
0.558
0.544
0.554
0.556
0.546
0.542
0.542
0.544
0.538
0.544
0.542
0.550
0.546
0.548
0.568
0.592
0.600
0.588
0.582
0.562
0.564
0.562
0.554
0.564
0.538
0.566
0.548
0.550
0.554
0.560
0.618
0.578
0.566
0.560
0.570
0.578
0.568
0.582
0.572
0.564
0.562
0.558
0.544
0.544
0.556
0.554
0.546
0.540
0.548
0.550
0.546
0.538
0.552
0.548
0.556
0.574
0.570
0.582
0.586
0.586
0.572
0.560
0.568
0.560
0.570
0.570
0.576
0.588
0.608
0.598
0.582
0.574
0.568
0.554
0.560
0.576
0.630
0.686
0.704
0.704
0.638
0.646
0.614
0.606
0.596
0.566
0.562
0.576
0.562
0.582
0.590
0.570
0.576
0.562
0.574
0.554
0.578
0.608
0.520
0.570
0.562
0.572
0.580
0.568
0.564
0.584
0.568
0.574
0.566
0.560
0.562
0.560
0.558
0.560
0.562
0.556
0.566
0.570
0.564
0.576
0.578
0.568
0.562
0.560
0.550
0.550
0.546
0.556
0.538
0.546
0.542
0.550
0.548
0.560
0.556
0.552
0.558
0.550
0.552
0.546
0.548
0.552
0.562
0.558
0.560
0.568
0.576
0.594
0.646
0.928
0.758
0.640
0.692
0.622
0.630
0.610
0.604
0.614
0.610
0.608
0.612
0.606
0.602
0.586
0.576
0.564
0.566
0.550
0.544
0.538
0.526
0.528
0.524
0.516
0.512
0.512
0.502
0.498
0.498
0.500
0.488
0.498
0.500
0.502
0.498
0.510
0.510
0.538
0.552
0.562
0.524
0.570
0.556
0.558
0.552
0.610
0.534
0.624
0.542
0.556
0.546
0.516
0.520
0.522
0.508
0.520
0.534
0.530
0.524
0.524
0.524
0.540
0.530
0.532
0.544
0.542
0.536
0.552
0.556
0.564
0.578
0.570
0.544
0.540
0.538
0.524
0.532
0.526
0.510
0.532
0.510
0.518
0.528
0.544
0.548
0.546
0.554
0.558
0.556
0.562
0.556
0.554
0.552
0.544
0.546
0.542
0.548
0.536
0.544
0.540
0.544
0.542
0.532
0.542
0.534
0.540
0.552
0.554
0.556
0.580
0.578
0.588
0.580
0.584
0.586
0.578
0.576
0.582
0.562
0.558
0.550
0.548
0.528
0.548
0.530
0.552
0.568
0.586
0.586
0.604
0.594
0.586
0.580
0.576
0.564
0.560
0.556
0.562
0.564
0.566
0.584
0.582
0.608
0.624
0.648
0.624
0.618
0.604
0.598
0.586
0.590
0.578
0.572
0.574
0.566
0.568
0.580
0.604
0.618
0.630
0.624
0.606
0.602
0.586
0.586
0.582
0.600
0.582
0.584
0.580
0.576
0.574
0.582
0.576
0.580
0.566
0.560
0.556
0.552
0.558
0.562
0.576
0.602
0.606
0.606
0.630
0.652
0.628
0.624
0.586
0.592
0.582
0.568
0.562
0.556
0.560
0.562
0.556
0.562
0.562
0.578
0.602
0.602
0.590
0.580
0.598
0.612
0.600
0.602
0.588
0.596
0.596
0.602
0.616
0.596
0.602
0.612
0.596
0.612
0.622
0.630
0.622
0.614
0.604
0.608
0.594
0.584
0.578
0.582
0.564
0.566
0.564
0.378
0.728
0.550
0.558
0.560
0.564
0.568
0.582
0.590
0.570
0.574
0.566
0.566
0.560
0.558
0.554
0.550
0.552
0.546
0.544
0.544
0.546
0.538
0.538
0.538
0.532
0.532
0.540
0.536
0.538
0.538
0.518
0.524
0.528
0.524
0.512
0.540
0.508
0.516
0.522
0.506
0.512
0.512
0.504
0.502
0.510
0.508
0.512
0.506
0.522
0.524
0.536
0.534
0.534
0.532
0.540
0.538
0.542
0.542
0.548
0.538
0.544
0.542
0.540
0.544
0.544
0.548
0.556
0.566
0.566
0.572
0.584
0.574
0.568
0.560
0.558
0.550
0.544
0.544
0.538
0.544
0.540
0.536
0.538
0.544
0.550
0.552
0.554
0.564
0.564
0.562
0.554
0.552
0.576
0.582
0.576
0.578
0.572
0.574
0.568
0.564
0.564
0.570
0.582
0.588
0.580
0.632
0.602
0.602
0.584
0.586
0.582
0.578
0.564
0.558
0.562
0.576
0.598
0.612
0.634
0.650
0.642
0.604
0.616
0.596
0.576
0.580
0.580
0.576
0.578
0.588
0.596
0.604
0.600
0.596
0.600
0.602
0.614
0.616
0.634
0.602
0.580
0.584
0.584
0.588
0.590
0.590
0.590
0.594
0.586
0.598
0.614
0.622
0.628
0.670
0.662
0.658
0.650
0.646
0.622
0.618
0.626
0.616
0.598
0.588
0.588
0.580
0.594
0.592
0.644
0.656
0.662
0.656
0.628
0.640
0.632
0.626
0.614
0.612
0.618
0.622
0.610
0.614
0.610
0.606
0.598
0.596
0.586
0.586
0.588
0.584
0.586
0.590
0.588
0.592
0.592
0.588
0.582
0.584
0.580
0.576
0.576
0.574
0.574
0.572
0.574
0.570
0.566
0.570
0.560
0.570
0.560
0.562
0.554
0.550
0.552
0.542
0.542
0.538
0.534
0.532
0.532
0.534
0.544
0.552
0.560
0.574
0.572
0.586
0.578
0.572
0.572
0.560
0.564
0.564
0.570
0.566
0.564
0.568
0.562
0.582
0.580
0.586
0.580
0.580
0.578
0.578
0.586
0.582
0.582
0.564
0.562
0.554
0.544
0.534
0.534
0.528
0.542
0.602
0.590
0.594
0.586
0.588
0.604
0.602
0.598
0.608
0.604
0.616
0.614
0.624
0.638
0.640
0.638
0.644
0.642
0.628
0.624
0.626
0.614
0.606
0.596
0.594
0.594
0.604
0.602
0.604
0.624
0.618
0.626
0.622
0.618
0.620
0.610
0.606
0.608
0.610
0.614
0.612
0.618
0.634
0.636
0.642
0.648
0.632
0.626
0.612
0.606
0.600
0.596
0.594
0.592
0.586
0.586
0.590
0.600
0.590
0.590
0.586
0.584
0.578
0.578
0.566
0.596
0.604
0.610
0.610
0.642
0.608
0.628
0.644
0.634
0.638
0.644
0.632
0.604
0.606
0.596
0.592
0.596
0.596
0.606
0.606
0.628
0.640
0.654
0.664
0.660
0.652
0.640
0.628
0.624
0.618
0.612
0.612
0.606
0.608
0.618
0.618
0.614
0.616
0.610
0.614
0.612
0.618
0.616
0.620
0.618
0.612
0.616
0.612
0.608
0.616
0.628
0.620
0.618
0.612
0.614
0.608
0.604
0.618
0.622
0.614
0.606
0.598
0.596
0.594
0.602
0.598
0.596
0.596
0.604
0.608
0.626
0.642
0.652
0.656
0.656
0.654
0.648
0.638
0.624
0.632
0.622
0.622
0.614
0.614
0.620
0.612
0.618
0.612
0.612
0.616
0.620
0.626
0.618
0.610
0.606
0.606
0.618
0.632
0.644
0.680
0.652
0.652
0.652
0.628
0.624
0.620
0.616
0.604
0.622
0.630
0.644
0.650
0.626
0.618
0.608
0.600
0.604
0.612
0.618
0.626
0.630
0.636
0.640
0.646
0.638
0.624
0.798
0.740
0.664
0.638
0.614
0.610
0.602
0.602
0.604
0.604
0.596
0.592
0.582
0.572
0.568
0.570
0.578
0.586
0.358
0.230
0.648
1.016
0.796
0.664
0.624
0.600
0.598
0.596
0.598
0.608
0.606
0.606
0.602
0.598
0.604
0.608
0.606
0.606
0.608
0.612
0.614
0.604
0.628
0.618
0.598
0.608
0.594
0.598
0.588
0.596
0.600
0.592
0.598
0.602
0.606
0.606
0.594
0.602
0.608
0.604
0.614
0.864
0.788
0.696
0.634
0.622
0.618
0.610
0.602
0.604
0.594
0.584
0.584
0.582
0.572
0.568
0.562
0.572
0.568
0.562
0.576
0.596
0.604
0.660
0.680
0.686
0.686
0.704
0.654
0.638
0.682
0.668
0.654
0.682
0.738
0.726
0.754
0.748
0.822
0.828
0.868
0.824
0.890
0.874
0.858
0.840
0.846
0.824
0.778
0.786
0.770
0.758
0.718
0.674
0.652
0.628
0.612
0.604
0.598
0.588
0.594
0.586
0.586
0.570
0.566
0.564
0.554
0.550
0.540
0.536
0.534
0.528
0.522
0.532
0.528
0.522
0.524
0.530
0.530
0.536
0.540
0.546
0.550
0.548
0.548
0.550
0.560
0.564
0.574
0.622
0.714
0.776
0.752
0.728
0.696
0.688
0.664
0.650
0.634
0.632
0.620
0.604
0.616
0.598
0.602
0.600
0.590
0.602
0.592
0.592
0.590
0.598
0.596
0.596
0.592
0.582
0.574
0.558
0.566
0.574
0.572
0.582
0.594
0.590
0.600
0.598
0.602
0.592
0.590
0.578
0.568
0.578
0.584
0.596
0.590
0.590
0.588
0.584
0.576
0.580
0.576
0.602
0.616
0.642
0.664
0.652
0.648
0.638
0.630
0.626
0.606
0.618
0.620
0.596
0.602
0.616
0.608
0.612
0.608
0.620
0.622
0.616
0.620
0.616
0.616
0.612
0.614
0.608
0.600
0.608
0.606
0.596
0.602
0.606
0.612
0.618
0.612
0.620
0.634
0.646
0.648
0.602
0.622
0.612
0.608
0.596
0.584
0.582
0.594
0.654
0.722
0.708
0.756
0.722
0.696
0.646
0.640
0.618
0.600
0.600
0.594
0.602
0.604
0.588
0.586
0.582
0.578
0.572
0.574
0.576
0.574
0.576
0.582
0.590
0.570
0.566
0.568
0.560
0.556
0.564
0.564
0.566
0.560
0.566
0.562
0.556
0.562
0.556
0.556
0.560
0.566
0.570
0.564
0.570
0.570
0.570
0.572
0.572
0.570
0.580
0.570
0.576
0.564
0.568
0.570
0.560
0.572
0.564
0.566
0.570
0.554
0.554
0.550
0.550
0.544
0.548
0.546
0.544
0.546
0.544
0.556
0.546
0.548
0.552
0.552
0.540
0.542
0.538
0.540
0.546
0.554
0.558
0.572
0.574
0.582
0.568
0.576
0.566
0.570
0.564
0.566
0.568
0.558
0.552
0.546
0.536
0.520
0.520
0.522
0.532
0.536
0.540
0.552
0.560
0.566
0.566
0.580
0.560
0.318
0.246
0.554
0.552
0.554
0.560
0.572
0.560
0.572
0.572
0.566
0.564
0.558
0.562
0.558
0.556
0.554
0.558
0.560
0.568
0.570
0.574
0.580
0.574
0.584
0.576
0.582
0.582
0.582
0.590
0.592
0.598
0.600
0.598
0.592
0.588
0.590
0.592
0.592
0.594
0.618
0.632
0.632
0.630
0.632
0.620
0.616
0.626
0.616
0.608
0.604
0.604
0.602
0.606
0.606
0.604
0.608
0.598
0.586
0.576
0.566
0.554
0.554
0.538
0.540
0.548
0.554
0.544
0.548
0.530
0.536
0.530
0.526
0.302
0.224
0.524
0.530
0.526
0.532
0.536
0.538
0.540
0.546
0.546
0.546
0.542
0.538
0.540
0.528
0.534
0.530
0.532
0.560
0.586
0.596
0.656
0.634
0.634
0.618
0.624
0.622
0.610
0.598
0.602
0.600
0.598
0.592
0.586
0.590
0.586
0.584
0.574
0.564
0.554
0.546
0.542
0.538
0.536
0.534
0.534
0.538
0.538
0.544
0.546
0.556
0.568
0.568
0.574
0.590
0.598
0.596
0.596
0.614
0.618
0.614
0.624
0.624
0.626
0.632
0.638
0.654
0.636
0.616
0.614
0.606
0.600
0.598
0.596
0.588
0.584
0.578
0.570
0.568
0.570
0.562
0.574
0.570
0.568
0.572
0.570
0.564
0.562
0.548
0.556
0.554
0.546
0.544
0.544
0.542
0.538
0.546
0.534
0.530
0.524
0.522
0.518
0.520
0.510
0.516
0.510
0.510
0.516
0.512
0.516
0.516
0.518
0.518
0.516
0.518
0.522
0.528
0.540
0.544
0.548
0.550
0.560
0.562
0.552
0.568
0.560
0.586
0.574
0.586
0.584
0.578
0.570
0.560
0.550
0.544
0.538
0.532
0.534
0.524
0.534
0.538
0.540
0.534
0.528
0.528
0.520
0.526
0.538
0.552
0.552
0.556
0.576
0.574
0.564
0.558
0.560
0.556
0.566
0.568
0.574
0.570
0.570
0.580
0.570
0.576
0.564
0.552
0.556
0.558
0.566
0.560
0.566
0.574
0.598
0.630
0.620
0.634
0.630
0.618
0.590
0.596
0.586
0.576
0.570
0.572
0.576
0.580
0.600
0.606
0.622
0.628
0.628
0.630
0.604
0.604
0.590
0.580
0.576
0.566
0.564
0.576
0.558
0.558
0.552
0.548
0.492
0.620
0.554
0.554
0.560
0.562
0.560
0.570
0.566
0.570
0.580
0.578
0.570
0.566
0.576
0.568
0.568
0.582
0.576
0.570
0.568
0.574
0.566
0.568
0.574
0.568
0.574
0.570
0.572
0.564
0.564
0.604
0.634
0.604
0.588
0.588
0.578
0.562
0.556
0.546
0.540
0.544
0.540
0.536
0.540
0.544
0.540
0.546
0.546
0.554
0.538
0.548
0.534
0.540
0.534
0.536
0.526
0.526
0.530
0.526
0.528
0.528
0.532
0.552
0.554
0.558
0.558
0.558
0.536
0.544
0.528
0.536
0.544
0.556
0.552
0.558
0.554
0.546
0.536
0.526
0.522
0.512
0.506
0.500
0.488
0.284
0.226
0.568
0.490
0.542
0.558
0.578
0.562
0.576
0.572
0.566
0.564
0.564
0.566
0.544
0.544
0.542
0.530
0.532
0.530
0.524
0.532
0.538
0.516
0.524
0.522
0.512
0.228
0.286
0.508
0.502
0.510
0.510
0.498
0.502
0.504
0.484
0.496
0.498
0.496
0.486
0.488
0.488
0.480
0.480
0.480
0.474
0.476
0.470
0.474
0.472
0.464
0.468
0.466
0.478
0.480
0.484
0.488
0.496
0.512
0.542
0.478
0.504
0.506
0.510
0.516
0.518
0.518
0.526
0.506
0.506
0.490
0.480
0.502
0.502
0.488
0.500
0.524
0.528
0.536
0.552
0.550
0.554
0.568
0.542
0.548
0.540
0.540
0.530
0.520
0.524
0.524
0.516
0.524
0.528
0.520
0.530
0.528
0.528
0.530
0.526
0.520
0.520
0.516
0.516
0.522
0.516
0.512
0.514
0.510
0.514
0.504
0.512
0.506
0.512
0.508
0.512
0.518
0.514
0.518
0.522
0.516
0.514
0.506
0.514
0.516
0.520
0.514
0.522
0.530
0.548
0.562
0.562
0.560
0.564
0.558
0.568
0.552
0.548
0.538
0.550
0.534
0.542
0.526
0.526
0.532
0.532
0.530
0.534
0.530
0.522
0.532
0.522
0.520
0.528
0.530
0.526
0.528
0.542
0.534
0.542
0.546
0.550
0.546
0.546
0.546
0.550
0.544
0.544
0.536
0.538
0.532
0.534
0.528
0.522
0.532
0.536
0.538
0.540
0.652
0.444
0.562
0.556
0.552
0.544
0.356
0.306
0.398
0.516
0.520
0.510
0.516
0.510
0.514
0.512
0.514
0.512
0.520
0.514
0.518
0.506
0.512
0.502
0.506
0.506
0.514
0.516
0.520
0.528
0.530
0.532
0.538
0.546
0.542
0.538
0.538
0.534
0.524
0.536
0.528
0.534
0.316
0.202
0.516
0.520
0.518
0.522
0.526
0.518
0.520
0.530
0.526
0.532
0.538
0.536
0.534
0.542
0.526
0.526
0.524
0.522
0.522
0.520
0.514
0.526
0.528
0.538
0.542
0.538
0.534
0.544
0.582
0.502
0.528
0.524
0.530
0.530
0.542
0.542
0.538
0.558
0.558
0.548
0.546
0.538
0.530
0.532
0.538
0.558
0.558
0.566
0.556
0.544
0.546
0.548
0.520
0.576
0.546
0.548
0.552
0.548
0.544
0.552
0.548
0.534
0.258
0.286
0.534
0.540
0.538
0.534
0.544
0.546
0.558
0.566
0.574
0.586
0.582
0.584
0.570
0.572
0.568
0.566
0.566
0.558
0.558
0.556
0.550
0.550
0.546
0.546
0.552
0.556
0.554
0.554
0.550
0.550
0.544
0.548
0.260
0.296
0.558
0.556
0.544
0.542
0.530
0.534
0.538
0.536
0.554
0.538
0.552
0.558
0.556
0.566
0.538
0.580
0.560
0.576
0.550
0.556
0.540
0.538
0.540
0.530
0.532
0.540
0.534
0.540
0.564
0.558
0.566
0.580
0.572
0.574
0.566
0.552
0.544
0.534
0.534
0.540
0.536
0.544
0.550
0.558
0.552
0.556
0.542
0.542
0.546
0.538
0.542
0.542
0.550
0.558
0.576
0.576
0.580
0.578
0.568
0.564
0.560
0.544
0.546
0.544
0.540
0.548
0.566
0.568
0.582
0.598
0.596
0.620
0.974
0.212
0.588
0.586
0.576
0.570
0.572
0.566
0.560
0.546
0.548
0.536
0.534
0.532
0.530
0.536
0.550
0.542
0.540
0.536
0.534
0.538
0.542
0.540
0.538
0.544
0.546
0.534
0.312
0.224
0.530
0.530
0.510
0.524
0.520
0.518
0.514
0.516
0.524
0.524
0.518
0.524
0.526
0.538
0.540
0.546
0.548
0.534
0.532
0.528
0.524
0.526
0.528
0.534
0.540
0.540
0.534
0.538
0.542
0.546
0.546
0.540
0.536
0.538
0.536
0.534
0.532
0.530
0.532
0.534
0.542
0.528
0.538
0.528
0.546
0.548
0.554
0.540
0.546
0.532
0.540
0.532
0.528
0.540
0.540
0.552
0.544
0.548
0.250
0.308
0.548
0.532
0.570
0.556
0.556
0.558
0.564
0.560
0.556
0.536
0.532
0.544
0.536
0.534
0.516
0.528
0.536
0.548
0.566
0.576
0.592
0.594
0.540
0.582
0.544
0.552
0.526
0.518
0.520
0.522
0.524
0.538
0.536
0.530
0.530
0.530
0.520
0.522
0.526
0.520
0.514
0.516
0.512
0.508
0.516
0.510
0.514
0.510
0.518
0.518
0.530
0.548
0.556
0.558
0.564
0.560
0.572
0.572
0.560
0.560
0.556
0.556
0.548
0.552
0.546
0.546
0.546
0.546
0.552
0.538
0.546
0.546
0.544
0.548
0.532
0.532
0.530
0.530
0.526
0.532
0.522
0.528
0.520
0.528
0.516
0.514
0.514
0.514
0.522
0.534
0.524
0.560
0.496
0.218
0.306
0.302
0.222
0.512
0.518
0.504
0.198
0.308
0.504
0.512
0.512
0.516
0.512
0.520
0.518
0.518
0.518
0.520
0.518
0.522
0.526
0.528
0.532
0.534
0.532
0.544
0.536
0.542
0.546
0.550
0.554
0.548
0.556
0.546
0.548
0.550
0.550
0.550
0.550
0.544
0.540
0.548
0.554
0.544
0.558
0.544
0.536
0.540
0.526
0.520
0.534
0.534
0.532
0.546
0.540
0.534
0.544
0.538
0.546
0.532
0.534
0.532
0.530
0.536
0.530
0.536
0.558
0.534
0.550
0.550
0.538
0.534
0.528
0.528
0.540
0.560
0.556
0.536
0.554
0.538
0.544
0.582
0.494
0.548
0.538
0.544
0.532
0.530
0.530
0.524
0.530
0.534
0.530
0.534
0.252
0.288
0.540
0.524
0.538
0.520
0.540
0.530
0.530
0.530
0.524
0.522
0.520
0.518
0.524
0.522
0.526
0.526
0.524
0.540
0.540
0.540
0.564
0.536
0.544
0.544
0.542
0.540
0.542
0.552
0.546
0.554
0.556
0.556
0.548
0.548
0.544
0.546
0.546
0.546
0.552
0.548
0.548
0.564
0.576
0.570
0.568
0.576
0.588
0.606
0.594
0.586
0.580
0.570
0.558
0.554
0.546
0.540
0.546
0.558
0.560
0.570
0.584
0.586
0.578
0.588
0.576
0.578
0.572
0.560
0.550
0.552
0.558
0.558
0.570
0.572
0.578
0.570
0.568
0.578
0.574
0.588
0.582
0.596
0.580
0.580
0.586
0.590
0.588
0.600
0.610
0.614
0.608
0.630
0.616
0.602
0.602
0.590
0.592
0.590
0.590
0.596
0.598
0.606
0.600
0.594
0.596
0.586
0.582
0.580
0.580
0.584
0.582
0.588
0.590
0.594
0.602
0.592
0.612
0.614
0.588
0.608
0.590
0.584
0.584
0.580
0.574
0.574
0.574
0.568
0.572
0.554
0.558
0.558
0.560
0.560
0.558
0.566
0.568
0.574
0.574
0.578
0.582
0.578
0.574
0.580
0.576
0.572
0.570
0.578
0.570
0.572
0.564
0.572
0.566
0.572
0.574
0.568
0.574
0.566
0.564
0.566
0.562
0.560
0.556
0.558
0.554
0.560
0.564
0.566
0.566
0.574
0.582
0.576
0.598
0.586
0.576
0.582
0.566
0.568
0.560
0.560
0.562
0.564
0.564
0.564
0.564
0.568
0.556
0.552
0.548
0.546
0.534
0.524
0.522
0.526
0.526
0.540
0.540
0.538
0.556
0.576
0.598
0.614
0.616
0.630
0.670
0.694
0.644
0.590
0.582
0.562
0.542
0.546
0.540
0.538
0.542
0.536
0.540
0.548
0.540
0.550
0.574
0.602
0.642
0.696
0.700
0.680
0.716
0.648
0.630
0.598
0.588
0.586
0.588
0.578
0.564
0.560
0.564
0.566
0.552
0.546
0.554
0.554
0.542
0.546
0.526
0.526
0.532
0.522
0.534
0.528
0.530
0.540
0.548
0.578
0.610
0.596
0.648
0.658
0.650
0.660
0.648
0.616
0.616
0.602
0.580
0.586
0.578
0.578
0.578
0.586
0.594
0.592
0.586
0.586
0.600
0.550
0.556
0.548
0.554
0.552
0.570
0.264
0.280
0.598
0.982
0.704
0.634
0.608
0.606
0.600
0.590
0.586
0.566
0.558
0.550
0.546
0.536
0.534
0.532
0.524
0.528
0.540
0.534
0.552
0.540
0.546
0.548
0.560
0.568
0.564
0.564
0.570
0.566
0.566
0.566
0.566
0.568
0.556
0.558
0.554
0.550
0.548
0.536
0.540
0.546
0.540
0.536
0.536
0.536
0.544
0.534
0.540
0.540
0.546
0.552
0.556
0.560
0.558
0.560
0.562
0.560
0.556
0.554
0.548
0.546
0.542
0.538
0.542
0.544
0.550
0.544
0.538
0.540
0.534
0.536
0.538
0.544
0.544
0.544
0.532
0.530
0.536
0.538
0.536
0.532
0.526
0.526
0.534
0.522
0.524
0.514
0.518
0.524
0.536
0.558
0.574
0.584
0.568
0.566
0.580
0.566
0.566
0.564
0.558
0.562
0.530
0.540
0.534
0.530
0.522
0.528
0.526
0.518
0.522
0.522
0.522
0.520
0.524
0.526
0.536
0.546
0.550
0.558
0.564
0.580
0.610
0.594
0.616
0.612
0.598
0.590
0.580
0.570
0.576
0.562
0.554
0.558
0.556
0.548
0.278
0.270
0.566
0.578
0.592
0.628
0.610
0.604
0.586
0.590
0.590
0.586
0.590
0.592
0.604
0.590
0.608
0.604
0.592
0.598
0.602
0.592
0.594
0.594
0.596
0.340
0.262
0.594
0.588
0.586
0.628
0.564
0.734
0.236
0.554
0.638
0.640
0.338
0.264
0.582
0.582
0.576
0.568
0.570
0.566
0.560
0.560
0.568
0.558
0.560
0.564
0.554
0.554
0.554
0.550
0.550
0.548
0.550
0.546
0.550
0.544
0.544
0.544
0.546
0.542
0.542
0.546
0.548
0.546
0.550
0.546
0.546
0.546
0.542
0.544
0.546
0.546
0.542
0.540
0.536
0.532
0.534
0.534
0.542
0.540
0.548
0.546
0.546
0.542
0.542
0.538
0.538
0.542
0.534
0.536
0.536
0.536
0.654
0.210
0.204
0.530
0.524
0.526
0.530
0.516
0.520
0.304
0.216
0.518
0.520
0.514
0.510
0.502
0.520
0.508
0.516
0.524
0.544
0.550
0.606
0.622
0.620
0.590
0.578
0.558
0.558
0.550
0.548
0.556
0.528
0.542
0.550
0.552
0.554
0.558
0.564
0.560
0.568
0.570
0.566
0.574
0.566
0.566
0.554
0.550
0.558
0.354
0.710
0.574
0.540
0.538
0.538
0.532
0.536
0.540
0.534
0.530
0.526
0.534
0.538
0.542
0.536
0.536
0.540
0.540
0.546
0.548
0.554
0.558
0.556
0.558
0.558
0.564
0.562
0.556
0.564
0.560
0.554
0.554
0.550
0.546
0.550
0.546
0.544
0.552
0.556
0.552
0.558
0.556
0.564
0.560
0.560
0.558
0.548
0.546
0.544
0.552
0.544
0.552
0.542
0.550
0.550
0.546
0.546
0.552
0.548
0.554
0.550
0.552
0.552
0.552
0.552
0.548
0.554
0.554
0.556
0.570
0.552
0.570
0.550
0.542
0.538
0.540
0.542
0.534
0.552
0.562
0.560
0.560
0.558
0.576
0.540
0.554
0.552
0.552
0.546
0.540
0.544
0.552
0.550
0.550
0.550
0.542
0.544
0.550
0.540
0.542
0.544
0.544
0.538
0.530
0.536
0.522
0.532
0.532
0.542
0.536
0.538
0.544
0.546
0.542
0.542
0.548
0.540
0.546
0.542
0.670
0.404
0.548
0.562
0.566
0.572
0.572
0.582
0.562
0.562
0.558
0.554
0.560
0.540
0.548
0.534
0.564
0.498
0.522
0.518
0.514
0.522
0.520
0.524
0.254
0.264
0.522
0.518
0.532
0.530
0.520
0.526
0.524
0.520
0.520
0.516
0.522
0.516
0.508
0.514
0.510
0.508
0.514
0.510
0.514
0.514
0.510
0.514
0.520
0.520
0.518
0.526
0.534
0.524
0.532
0.534
0.534
0.534
0.534
0.528
0.516
0.524
0.510
0.506
0.502
0.502
0.504
0.500
0.506
0.500
0.502
0.512
0.510
0.520
0.508
0.522
0.514
0.508
0.506
0.502
0.504
0.498
0.500
0.498
0.502
0.496
0.496
0.498
0.496
0.484
0.490
0.488
0.486
0.492
0.492
0.492
0.492
0.504
0.500
0.502
0.508
0.508
0.520
0.510
0.524
0.528
0.522
0.524
0.528
0.526
0.540
0.522
0.518
0.500
0.510
0.494
0.504
0.512
0.516
0.512
0.522
0.528
0.530
0.536
0.530
0.534
0.584
0.512
0.562
0.646
0.646
0.634
0.574
0.544
0.530
0.536
0.522
0.512
0.518
0.514
0.512
0.516
0.518
0.506
0.514
0.500
0.502
0.502
0.504
0.496
0.512
0.508
0.510
0.506
0.514
0.514
0.514
0.258
0.252
0.504
0.508
0.502
0.510
0.512
0.512
0.504
0.504
0.502
0.504
0.508
0.508
0.490
0.512
0.202
0.294
0.504
0.478
0.500
0.492
0.494
0.496
0.492
0.492
0.496
0.492
0.494
0.490
0.492
0.490
0.494
0.492
0.492
0.500
0.508
0.508
0.510
0.510
0.508
0.502
0.510
0.502
0.498
0.502
0.504
0.500
0.270
0.246
0.500
0.504
0.494
0.496
0.504
0.508
0.518
0.528
0.542
0.546
0.542
0.530
0.526
0.534
0.524
0.524
0.512
0.510
0.506
0.510
0.512
0.502
0.524
0.514
0.526
0.532
0.536
0.534
0.550
0.542
0.566
0.574
0.608
0.618
0.612
0.610
0.590
0.584
0.578
0.570
0.574
0.562
0.564
0.566
0.562
0.550
0.610
0.514
0.552
0.556
0.564
0.566
0.560
0.570
0.554
0.556
0.556
0.552
0.542
0.546
0.542
0.534
0.538
0.564
0.606
0.596
0.582
0.578
0.568
0.556
0.554
0.542
0.538
0.534
0.530
0.518
0.520
0.528
0.518
0.518
0.524
0.514
0.518
0.506
0.520
0.512
0.510
0.508
0.506
0.510
0.506
0.502
0.498
0.502
0.514
0.528
0.534
0.538
0.544
0.570
0.576
0.586
0.588
0.582
0.604
0.610
0.612
0.628
0.634
0.604
0.594
0.578
0.572
0.198
0.356
0.548
0.528
0.522
0.528
0.520
0.510
0.508
0.510
0.498
0.498
0.492
0.500
0.490
0.492
0.488
0.484
0.484
0.482
0.484
0.476
0.482
0.474
0.478
0.474
0.482
0.476
0.482
0.480
0.474
0.478
0.484
0.486
0.278
0.216
0.504
0.554
0.624
0.650
0.658
0.588
0.596
0.612
0.606
0.586
0.578
0.580
0.570
0.580
0.582
0.574
0.576
0.584
0.576
0.576
0.574
0.582
0.584
0.216
0.376
0.582
0.572
0.566
0.558
0.554
0.552
0.548
0.548
0.552
0.294
0.260
0.540
0.532
0.532
0.526
0.518
0.514
0.508
0.500
0.504
0.498
0.492
0.490
0.496
0.482
0.494
0.488
0.488
0.480
0.486
0.480
0.486
0.486
0.500
0.488
0.500
0.508
0.502
0.512
0.516
0.524
0.528
0.528
0.524
0.526
0.524
0.520
0.512
0.508
0.512
0.510
0.512
0.512
0.514
0.516
0.520
0.516
0.526
0.534
0.546
0.562
0.574
0.572
0.552
0.526
0.522
0.528
0.540
0.550
0.558
0.562
0.614
0.592
0.560
0.558
0.544
0.534
0.524
0.510
0.524
0.514
0.512
0.508
0.512
0.528
0.530
0.542
0.544
0.554
0.556
0.562
0.608
0.604
0.642
0.598
0.598
0.576
0.514
0.526
0.508
0.518
0.520
0.520
0.524
0.518
0.530
0.532
0.530
0.530
0.530
0.520
0.556
0.478
0.508
0.518
0.510
0.502
0.502
0.506
0.504
0.500
0.500
0.496
0.504
0.490
0.490
0.490
0.492
0.498
0.500
0.506
0.514
0.506
0.506
0.506
0.502
0.496
0.498
0.502
0.502
0.500
0.506
0.502
0.506
0.500
0.504
0.498
0.498
0.494
0.504
0.496
0.502
0.502
0.500
0.504
0.510
0.514
0.512
0.518
0.518
0.516
0.512
0.508
0.512
0.502
0.508
0.504
0.516
0.518
0.524
0.520
0.534
0.522
0.524
0.528
0.518
0.524
0.508
0.524
0.520
0.512
0.510
0.516
0.516
0.510
0.514
0.538
0.496
0.524
0.514
0.524
0.218
0.302
0.508
0.518
0.516
0.514
0.520
0.520
0.524
0.518
0.524
0.540
0.480
0.508
0.504
0.512
0.510
0.512
0.516
0.520
0.524
0.534
0.556
0.508
0.540
0.536
0.540
0.530
0.532
0.526
0.526
0.520
0.528
0.522
0.520
0.520
0.526
0.524
0.522
0.520
0.530
0.540
0.594
0.570
0.566
0.550
0.550
0.572
0.508
0.534
0.520
0.524
0.510
0.508
0.508
0.502
0.504
0.496
0.480
0.514
0.496
0.484
0.488
0.490
0.484
0.490
0.492
0.490
0.492
0.496
0.494
0.492
0.500
0.498
0.500
0.504
0.498
0.502
0.504
0.502
0.502
0.508
0.498
0.500
0.504
0.506
0.506
0.514
0.504
0.508
0.506
0.508
0.502
0.502
0.490
0.498
0.498
0.496
0.496
0.500
0.498
0.498
0.502
0.500
0.498
0.502
0.500
0.494
0.504
0.498
0.492
0.504
0.508
0.512
0.508
0.510
0.518
0.524
0.532
0.536
0.534
0.546
0.518
0.536
0.516
0.518
0.524
0.502
0.502
0.508
0.514
0.520
0.502
0.508
0.514
0.518
0.512
0.520
0.526
0.534
0.544
0.550
0.554
0.550
0.546
0.546
0.542
0.538
0.546
0.532
0.528
0.548
0.550
0.530
0.530
0.544
0.540
0.530
0.530
0.538
0.538
0.542
0.540
0.542
0.542
0.570
0.590
0.592
0.572
0.610
0.504
0.542
0.544
0.222
0.314
0.520
0.534
0.516
0.522
0.530
0.522
0.522
0.528
0.532
0.534
0.536
0.528
0.540
0.538
0.540
0.536
0.554
0.546
0.550
0.564
0.516
0.540
0.532
0.532
0.524
0.530
0.524
0.540
0.526
0.522
0.536
0.522
0.534
0.520
0.522
0.524
0.522
0.522
0.524
0.520
0.528
0.510
0.528
0.510
0.518
0.512
0.442
0.568
0.528
0.522
0.516
0.514
0.518
0.518
0.518
0.516
0.512
0.518
0.510
0.510
0.518
0.518
0.516
0.522
0.512
0.530
0.554
0.486
0.514
0.518
0.510
0.512
0.508
0.502
0.506
0.504
0.504
0.516
0.502
0.504
0.508
0.510
0.506
0.508
0.514
0.512
0.520
0.514
0.522
0.528
0.524
0.532
0.532
0.532
0.542
0.540
0.542
0.536
0.530
0.532
0.534
0.528
0.530
0.526
0.528
0.528
0.520
0.526
0.528
0.530
0.522
0.538
0.528
0.530
0.524
0.524
0.522
0.528
0.526
0.534
0.516
0.530
0.534
0.536
0.546
0.550
0.556
0.546
0.552
0.548
0.550
0.546
0.554
0.540
0.536
0.546
0.546
0.536
0.534
0.534
0.530
0.530
0.538
0.544
0.552
0.576
0.598
0.618
0.640
0.610
0.646
0.724
0.654
0.604
0.638
0.656
0.644
0.672
0.720
0.664
0.656
0.662
0.668
0.674
0.682
0.660
0.642
0.660
0.664
0.666
0.686
0.684
0.674
0.686
0.678
0.658
0.658
0.646
0.662
0.656
0.646
0.656
0.662
0.634
0.656
0.652
0.624
0.678
0.720
0.686
0.682
0.660
0.658
0.638
0.658
0.654
0.654
0.634
0.636
0.638
0.622
0.644
0.682
0.716
0.650
0.634
0.622
0.620
0.622
0.622
0.614
0.642
0.672
0.656
0.678
0.638
0.640
0.666
0.664
0.630
0.618
0.624
0.628
0.672
0.716
0.680
0.672
0.666
0.682
0.660
0.676
0.674
0.690
0.676
0.658
0.640
0.654
0.646
0.666
0.658
0.670
0.658
0.680
0.672
0.654
0.638
0.638
0.642
0.646
0.646
0.644
0.634
0.644
0.652
0.638
0.632
0.640
0.626
0.634
0.644
0.640
0.670
0.668
0.640
0.618
0.626
0.618
0.614
0.620
0.638
0.688
0.728
0.702
0.710
0.738
0.704
0.686
0.690
0.680
0.674
0.660
0.626
0.632
0.624
0.616
0.614
0.622
0.622
0.670
0.688
0.682
0.710
0.704
0.694
0.686
0.646
0.644
0.634
0.630
0.624
0.636
0.644
0.686
0.672
0.666
0.660
0.668
0.686
0.654
0.664
0.660
0.644
0.628
0.246
0.366
0.614
0.550
0.550
0.556
0.552
0.556
0.566
0.574
0.578
0.582
0.588
0.576
0.574
0.570
0.572
0.578
0.590
0.610
0.626
0.630
0.654
0.622
0.616
0.606
0.606
0.602
0.602
0.602
0.604
0.598
0.598
0.596
0.596
0.592
0.592
0.594
0.606
0.598
0.608
0.612
0.650
0.650
0.640
0.638
0.608
0.602
0.584
0.580
0.584
0.596
0.654
0.698
0.712
0.722
0.728
0.710
0.688
0.692
0.672
0.676
0.670
0.628
0.616
0.616
0.618
0.634
0.624
0.654
0.646
0.650
0.624
0.644
0.622
0.622
0.610
0.594
0.582
0.580
0.572
0.574
0.556
0.564
0.578
0.580
0.584
0.574
0.576
0.580
0.570
0.562
0.560
0.578
0.572
0.586
0.576
0.590
0.582
0.584
0.592
0.582
0.592
0.550
0.600
0.578
0.574
0.574
0.564
0.566
0.566
0.566
0.564
0.564
0.570
0.552
0.520
0.588
0.506
0.584
0.580
0.508
0.528
0.528
0.526
0.524
0.524
0.528
0.524
0.528
0.528
0.530
0.528
0.526
0.522
0.522
0.524
0.526
0.526
0.532
0.536
0.526
0.536
0.728
0.964
0.612
0.598
1.210
0.592
0.588
0.590
0.590
0.582
0.278
0.302
0.580
0.572
0.560
0.578
0.580
0.592
0.588
0.586
0.584
0.572
0.570
0.580
0.564
0.568
0.580
0.578
0.580
0.592
0.592
0.594
0.574
0.584
0.590
0.594
0.608
0.594
0.586
0.584
0.586
0.584
0.586
0.592
0.586
0.582
0.582
0.598
0.594
0.596
0.594
0.620
0.632
0.634
0.636
0.640
0.638
0.624
0.600
0.604
0.584
0.576
0.572
0.582
0.580
0.596
0.628
0.242
0.396
0.630
0.688
0.758
0.704
0.684
0.670
0.626
0.628
0.618
0.612
0.618
0.612
0.614
0.618
0.620
0.648
0.666
0.648
0.656
0.658
0.662
0.654
0.656
0.668
0.672
0.654
0.652
0.662
0.664
0.746
0.700
0.668
0.658
0.634
0.636
0.604
0.628
0.610
0.614
0.630
0.632
0.646
0.644
0.642
0.642
0.624
0.610
0.612
0.606
0.608
0.614
0.612
0.608
0.602
0.600
0.596
0.592
0.592
0.586
0.586
0.580
0.580
0.578
0.586
0.598
0.610
0.660
0.680
0.676
0.674
0.670
0.648
0.644
0.622
0.612
0.614
0.602
0.612
0.630
0.672
0.678
0.660
0.642
0.650
0.652
0.650
0.654
0.644
0.636
0.630
0.624
0.622
0.632
0.634
0.640
0.640
0.630
0.628
0.622
0.624
0.650
0.634
0.644
0.630
0.628
0.614
0.620
0.586
0.594
0.590
0.600
0.594
0.580
0.598
0.604
0.616
0.656
0.676
0.668
0.646
0.642
0.628
0.626
0.586
0.594
0.596
0.590
0.620
0.626
0.640
0.620
0.620
0.638
0.654
0.646
0.668
0.690
0.684
0.684
0.674
0.666
0.660
0.640
0.636
0.628
0.620
0.608
0.626
0.638
0.642
0.644
0.658
0.664
0.654
0.640
0.630
0.614
0.608
0.610
0.602
0.602
0.604
0.620
0.654
0.648
0.634
0.634
0.618
0.628
0.620
0.620
0.628
0.644
0.642
0.650
0.642
0.640
0.632
0.628
0.622
0.618
0.606
0.614
0.584
0.592
0.584
0.588
0.618
0.686
0.688
0.742
0.896
0.712
0.660
0.638
0.620
0.608
0.596
0.592
0.600
0.638
0.656
0.668
0.680
0.666
0.654
0.630
0.630
0.620
0.606
0.592
0.598
0.600
0.598
0.618
0.650
0.656
0.668
0.688
0.688
0.678
0.678
0.654
0.648
0.630
0.628
0.626
0.608
0.596
0.590
0.580
0.586
0.598
0.604
0.606
0.604
0.606
0.614
0.606
0.610
0.614
0.606
0.596
0.588
0.604
0.584
0.588
0.598
0.598
0.594
0.594
0.582
0.580
0.580
0.580
0.586
0.586
0.594
0.588
0.584
0.582
0.584
0.586
0.576
0.578
0.562
0.564
0.560
0.568
0.572
0.562
0.566
0.566
0.568
0.564
0.566
0.562
0.572
0.570
0.580
0.582
0.582
0.586
0.586
0.578
0.578
0.570
0.572
0.574
0.582
0.592
0.608
0.620
0.604
0.608
0.596
0.600
0.594
0.588
0.582
0.580
0.588
0.582
0.586
0.582
0.580
0.574
0.572
0.576
0.602
0.632
0.620
0.602
0.594
0.598
0.600
0.584
0.582
0.576
0.610
0.622
0.632
0.642
0.616
0.608
0.594
0.582
0.572
0.568
0.594
0.602
0.606
0.608
0.618
0.648
0.618
0.588
0.586
0.598
0.578
0.566
0.566
0.566
0.570
0.582
0.592
0.600
0.620
0.622
0.614
0.588
0.606
0.648
0.658
0.646
0.646
0.616
0.628
0.586
0.630
0.622
0.626
0.684
0.750
0.870
0.924
0.808
0.678
0.648
0.608
0.606
0.604
0.640
0.692
0.692
0.848
0.932
0.800
0.852
0.724
0.622
0.610
0.600
0.590
0.608
0.620
0.640
0.784
0.868
0.780
0.814
0.740
0.652
0.658
0.646
0.664
0.642
0.624
0.606
0.586
0.582
0.570
0.568
0.592
0.598
0.636
0.636
0.624
0.628
0.630
0.652
0.660
0.638
0.606
0.596
0.588
0.580
0.598
0.610
0.608
0.640
0.674
0.720
0.760
0.720
0.670
0.646
0.642
0.644
0.658
0.670
0.674
0.652
0.642
0.630
0.612
0.626
0.626
0.648
0.660
0.668
0.666
0.666
0.616
0.616
0.604
0.592
0.592
0.608
0.628
0.642
0.726
0.900
0.716
0.728
0.704
0.660
0.654
0.608
0.626
0.352
0.260
0.606
0.616
0.608
0.610
0.602
0.592
0.596
0.594
0.594
0.578
0.580
0.568
0.562
0.556
0.552
0.562
0.550
0.554
0.542
0.552
0.568
0.568
0.562
0.550
0.552
0.554
0.550
0.550
0.542
0.538
0.550
0.552
0.552
0.602
0.500
0.568
0.560
0.570
0.570
0.568
0.338
2.054
0.566
0.200
1.024
0.480
0.448
0.854
0.322
