# Supplementary material for: Stress among on-duty firefighters: an ambulatory assessment study
Source: PeerJ. 2018 Dec 11;6:e5967. doi: 10.7717/peerj.5967 (PMC6294048; doi:10.7717/peerj.5967)
Supplement: Supplemental Information 1 [file peerj-06-5967-s001.zip › RAW_DATA/FF4_2.rr]

7.642
0.326
0.374
0.286
0.200
0.314
0.202
0.200
0.400
0.200
0.398
0.360
0.306
0.548
0.344
0.408
1.720
0.458
0.564
1.378
0.500
0.416
0.268
0.418
0.498
0.474
0.436
0.498
0.972
0.312
0.622
0.372
0.256
0.382
0.256
0.380
0.554
0.500
0.248
0.216
0.836
0.312
0.280
0.334
5.172
7.602
0.256
0.482
0.270
0.598
0.678
0.420
0.988
0.404
0.506
0.300
0.212
0.392
0.296
0.500
0.500
0.504
0.294
0.202
0.500
1.060
0.200
0.248
0.988
0.604
0.298
0.402
0.796
0.502
0.200
0.502
0.200
0.198
0.302
0.200
0.232
0.312
0.356
0.198
0.500
0.274
1.980
10.802
0.346
0.206
0.540
0.258
0.202
1.292
0.402
0.302
0.696
0.300
0.602
0.298
0.200
0.400
0.502
0.624
0.372
0.502
0.310
0.274
1.100
0.410
0.362
0.546
6.842
1.684
1.672
2.248
0.728
2.260
2.508
2.694
0.852
0.886
0.910
0.890
0.890
0.952
0.950
0.942
1.048
1.076
1.018
1.016
0.950
1.002
0.994
0.822
0.924
0.940
1.044
1.116
1.030
1.074
1.100
1.044
1.036
1.056
0.982
0.922
0.902
0.874
0.836
0.854
0.892
0.874
0.916
0.958
0.936
0.964
0.984
1.008
0.944
0.954
0.924
0.876
0.944
0.994
0.924
0.900
0.900
0.852
0.860
0.866
0.814
0.772
0.742
0.724
0.730
0.444
0.324
0.878
0.634
0.202
0.834
0.814
0.808
0.748
0.776
0.798
0.770
0.764
0.770
0.768
0.754
0.762
0.784
0.778
0.764
0.816
0.854
0.878
0.844
0.846
0.750
0.750
0.730
0.716
0.692
0.698
0.700
0.684
0.684
0.688
0.676
0.670
0.650
0.656
0.644
0.640
0.638
0.644
0.634
0.634
0.628
0.634
0.632
0.610
0.610
0.606
0.612
0.630
0.666
0.694
0.740
0.740
0.828
0.874
0.870
0.856
0.842
0.832
0.884
0.868
0.798
0.812
0.838
0.938
0.864
0.862
0.858
0.866
0.840
0.796
0.846
0.818
0.826
0.800
0.778
0.818
0.814
0.808
0.828
0.836
0.866
0.892
0.886
0.884
0.946
0.924
0.960
0.976
0.942
0.942
0.914
0.898
0.896
0.904
0.890
0.942
0.934
0.884
0.834
0.808
0.802
0.766
0.764
0.724
0.762
0.760
0.750
0.770
0.872
0.864
0.898
1.032
1.040
1.026
0.962
0.942
0.942
0.958
0.914
0.928
0.944
0.872
0.898
0.910
0.918
0.862
0.838
0.848
0.870
0.890
0.920
0.934
0.948
0.890
0.898
0.882
0.950
0.980
0.738
0.214
1.004
0.998
0.990
0.984
1.012
0.964
1.018
0.990
1.106
1.056
0.992
0.928
0.982
0.974
1.000
0.982
0.902
0.908
0.896
0.878
0.882
0.858
0.866
0.866
0.858
0.794
0.782
0.778
0.798
0.786
0.824
0.826
0.760
0.744
0.744
0.742
0.772
0.846
0.780
0.788
0.964
0.984
0.944
0.904
0.900
0.924
0.904
0.856
0.808
0.792
0.764
0.760
0.754
0.750
0.772
0.768
0.752
0.772
0.766
0.744
0.750
0.734
0.734
0.748
0.768
0.744
0.744
0.780
0.756
0.778
0.724
0.726
0.718
0.744
0.718
0.726
0.754
0.784
0.764
0.758
0.242
0.466
0.706
0.688
0.670
0.652
0.648
0.646
0.668
0.654
0.656
0.652
0.650
0.638
0.650
0.632
0.628
0.626
0.616
0.618
0.616
0.626
0.648
0.654
0.686
0.688
0.686
0.694
0.700
0.700
0.690
0.714
0.712
0.730
0.744
0.750
0.758
0.764
0.784
0.778
0.788
0.768
0.770
0.788
0.746
0.752
0.778
0.798
0.768
0.836
0.818
0.828
0.878
0.820
0.786
0.780
0.744
0.770
0.776
0.726
0.710
0.712
0.694
0.684
0.684
0.712
0.754
0.772
0.882
0.844
0.798
0.822
0.794
0.746
0.740
0.262
0.466
0.706
0.682
0.684
0.728
0.772
0.774
0.774
0.820
0.806
0.762
0.750
0.718
0.718
0.684
0.654
0.654
0.648
0.646
0.628
0.630
0.618
0.610
0.606
0.606
0.616
0.634
0.630
0.644
0.684
0.740
0.718
0.696
0.720
0.752
0.718
0.720
0.750
0.740
0.730
0.766
0.766
0.724
0.714
0.712
0.690
0.668
0.660
0.654
0.648
0.638
0.642
0.640
0.648
0.658
0.680
0.678
0.692
0.676
0.688
0.698
0.682
0.668
0.660
0.646
0.650
0.674
0.712
0.732
0.732
0.726
0.750
0.742
0.798
0.812
0.758
0.760
0.746
0.750
0.772
0.780
0.790
0.786
0.794
0.772
0.752
0.778
0.762
0.742
0.774
0.758
0.710
0.728
0.752
0.734
0.772
0.772
0.738
0.756
0.780
0.800
0.802
0.860
0.876
0.826
0.832
0.810
0.786
0.790
0.802
0.788
0.846
0.840
0.806
0.816
0.820
0.794
0.738
0.712
0.708
0.796
0.878
0.790
0.764
0.732
0.730
0.738
0.758
0.792
0.858
0.930
0.918
0.844
0.842
0.820
0.796
0.852
0.880
0.874
0.892
0.858
0.870
0.866
0.902
0.978
0.978
0.924
0.854
0.816
0.766
0.750
0.746
0.726
0.734
0.746
0.738
0.728
0.748
0.758
0.760
0.748
0.240
0.550
0.262
0.516
0.742
0.764
0.816
0.738
0.752
0.798
0.800
0.746
0.834
0.822
0.792
0.832
0.820
0.782
0.806
0.776
0.746
0.766
0.726
0.302
0.416
0.712
0.710
0.700
0.718
0.726
0.706
0.714
0.702
0.724
0.702
0.700
0.706
0.722
0.746
0.750
0.750
0.746
0.750
0.748
0.726
0.738
0.758
0.772
0.780
0.762
0.786
0.768
0.798
0.802
0.756
0.772
0.780
0.748
0.754
0.734
0.728
0.690
0.688
0.692
0.720
0.710
0.744
0.728
0.780
0.756
0.752
0.782
0.720
0.774
0.720
0.740
0.764
0.740
0.808
0.824
0.822
0.844
0.886
0.868
0.888
0.880
0.876
0.894
0.860
0.832
0.868
0.874
0.820
0.806
0.798
0.818
0.846
0.902
0.870
0.838
0.780
0.786
0.836
0.798
0.784
0.776
0.750
0.756
0.740
0.766
0.746
0.756
0.746
0.768
0.774
0.786
0.758
0.780
0.768
0.780
0.818
0.764
0.788
0.736
0.854
0.838
0.814
0.860
0.820
0.880
0.886
0.838
0.842
0.816
0.842
0.796
0.786
0.822
0.860
0.914
0.858
0.846
0.840
0.806
0.758
0.768
0.742
0.740
0.712
0.702
0.694
0.688
0.672
0.658
0.658
0.636
0.638
0.668
0.750
0.774
0.830
0.798
0.864
0.860
0.980
0.866
0.958
0.906
0.954
0.892
0.928
0.914
0.990
0.958
0.858
0.882
0.908
0.874
0.884
0.848
0.838
0.800
0.776
0.764
0.768
0.722
0.772
0.766
0.728
0.726
0.722
0.738
0.774
0.824
0.862
0.834
0.788
0.776
0.734
0.756
0.826
0.770
0.806
0.832
0.872
0.834
0.848
0.852
0.846
0.918
0.854
0.888
0.892
0.862
1.024
0.944
1.014
1.036
1.032
1.034
0.966
1.014
0.944
0.960
0.944
0.946
0.960
0.914
0.988
0.936
0.964
0.936
0.964
0.964
0.884
0.894
0.832
0.866
0.896
0.948
0.990
0.994
0.918
0.952
0.936
0.956
0.882
0.876
0.852
0.900
0.900
0.982
0.966
0.986
0.952
0.942
0.940
0.910
0.830
0.818
0.818
0.762
0.812
0.808
0.808
0.784
0.830
0.826
0.746
0.826
0.824
0.816
0.826
0.810
0.804
0.886
0.894
0.904
0.504
0.468
0.888
0.920
0.936
0.910
0.906
0.868
0.904
0.902
0.874
0.838
0.840
0.888
0.906
0.870
0.862
0.856
0.872
0.918
0.904
0.878
0.836
0.822
0.786
0.752
0.742
0.778
0.886
0.922
0.884
0.904
0.910
0.896
0.840
0.800
0.770
0.780
0.808
0.836
0.822
0.790
0.822
0.826
0.820
0.790
0.824
0.816
0.828
0.786
0.762
0.742
0.712
0.716
0.724
0.740
0.782
0.780
0.796
0.860
0.804
0.778
0.794
0.802
0.774
0.760
0.760
0.766
0.712
0.700
0.736
0.724
0.740
0.746
0.758
0.714
0.720
0.774
0.792
0.744
0.792
0.884
0.844
0.834
0.792
0.756
0.764
0.762
0.776
0.756
0.762
0.760
0.784
0.756
0.766
0.768
0.702
0.744
0.704
0.742
0.706
0.748
0.742
0.714
0.740
0.722
0.732
0.740
0.746
0.754
0.724
0.744
0.736
0.774
0.814
0.806
0.878
0.840
0.852
0.842
0.800
0.748
0.754
0.714
0.708
0.740
0.748
0.770
0.786
0.782
0.724
0.762
0.742
0.718
0.766
0.754
0.728
0.708
0.738
0.736
0.776
0.786
0.776
0.814
0.838
0.808
0.856
0.868
0.872
0.780
0.774
0.750
0.744
0.750
0.768
0.762
0.758
0.722
0.736
0.720
0.720
0.742
0.824
0.918
0.886
0.984
0.970
0.916
0.844
0.890
0.858
0.888
0.864
0.796
0.800
0.870
0.846
0.870
0.876
0.868
0.846
0.812
0.812
0.784
0.762
0.762
0.820
0.838
0.910
0.874
0.840
0.822
0.784
0.728
0.730
0.730
0.742
0.740
0.734
0.712
0.724
0.712
0.732
0.712
0.712
0.752
0.686
0.704
0.734
0.752
0.776
0.802
0.804
0.768
0.792
0.762
0.748
0.762
0.756
0.778
0.784
0.742
0.756
0.772
0.796
0.812
0.740
0.734
0.712
0.682
0.730
0.750
0.716
0.740
0.692
0.690
0.684
0.678
0.688
0.656
0.648
0.654
0.646
0.650
0.650
0.656
0.688
0.658
0.654
0.654
0.650
0.634
0.656
0.636
0.624
0.624
0.624
0.620
0.624
0.622
0.618
0.608
0.608
0.606
0.600
0.612
0.626
0.622
0.612
0.644
0.626
0.646
0.678
0.698
0.720
0.718
0.690
0.686
0.658
0.652
0.662
0.672
0.688
0.734
0.766
0.786
0.758
0.816
0.782
0.810
0.782
0.766
0.768
0.732
0.758
0.752
0.706
0.690
0.698
0.684
0.700
0.702
0.726
0.718
0.758
0.818
0.822
0.842
0.824
0.856
0.856
0.818
0.742
0.738
0.706
0.744
0.732
0.738
0.732
0.760
0.812
0.816
0.884
0.860
0.836
0.844
0.826
0.802
0.766
0.758
0.756
0.756
0.740
0.710
0.720
0.722
0.756
0.834
0.818
0.904
0.476
0.338
0.838
0.794
0.766
0.732
0.730
0.736
0.736
0.772
0.786
0.792
0.814
0.802
0.786
0.758
0.726
0.720
0.702
0.696
0.716
0.708
0.732
0.758
0.770
0.764
0.760
0.766
0.744
0.722
0.708
0.714
0.722
0.728
0.758
0.784
0.782
0.804
0.782
0.734
0.726
0.728
0.728
0.748
0.736
0.710
0.702
0.730
0.748
0.758
0.770
0.782
0.730
0.726
0.736
0.742
0.714
0.696
0.714
0.716
0.720
0.730
0.734
0.742
0.722
0.702
0.670
0.660
0.646
0.656
0.680
0.728
0.776
0.778
0.800
0.804
0.764
0.756
0.722
0.734
0.760
0.750
0.734
0.770
0.758
0.784
0.818
0.820
0.828
0.812
0.794
0.784
0.770
0.760
0.760
0.736
0.718
0.682
0.680
0.682
0.670
0.688
0.742
0.820
0.848
0.914
0.910
0.916
0.862
0.834
0.802
0.768
0.758
0.752
0.740
0.726
0.736
0.722
0.696
0.708
0.760
0.830
0.888
0.964
0.964
0.970
0.938
0.870
0.828
0.770
0.748
0.708
0.686
0.732
0.762
0.810
0.786
0.796
0.790
0.788
0.752
0.766
0.766
0.742
0.742
0.750
0.752
0.788
0.762
0.760
0.762
0.758
0.776
0.776
0.790
0.796
0.766
0.730
0.712
0.696
0.688
0.696
0.720
0.748
0.760
0.788
0.824
0.816
0.852
0.820
0.816
0.800
0.764
0.758
0.742
0.716
0.726
0.728
0.758
0.774
0.816
0.824
0.808
0.796
0.786
0.746
0.744
0.734
0.722
0.726
0.728
0.726
0.718
0.746
0.788
0.888
0.888
0.930
0.926
0.904
0.836
0.762
0.736
0.704
0.704
0.702
0.736
0.744
0.782
0.770
0.780
0.804
0.848
0.832
0.792
0.760
0.736
0.706
0.694
0.690
0.674
0.674
0.684
0.764
0.744
0.812
0.816
0.848
0.862
0.848
0.828
0.790
0.772
0.760
0.746
0.726
0.708
0.684
0.668
0.664
0.688
0.716
0.838
0.854
0.936
0.940
0.974
0.968
0.938
0.934
0.878
0.844
0.800
0.732
0.724
0.740
0.780
0.770
0.770
0.780
0.824
0.782
0.768
0.748
0.742
0.726
0.718
0.748
0.768
0.790
0.790
0.790
0.762
0.764
0.772
0.790
0.766
0.790
0.824
0.788
0.770
0.748
0.712
0.714
0.756
0.808
0.802
0.780
0.760
0.784
0.812
0.816
0.840
0.814
0.788
0.766
0.730
0.696
0.716
0.736
0.778
0.792
0.860
0.900
0.900
0.910
0.856
0.832
0.778
0.754
0.732
0.742
0.738
0.770
0.798
0.780
0.754
0.736
0.736
0.786
0.820
0.778
0.722
0.702
0.674
0.656
0.660
0.686
0.720
0.744
0.746
0.804
0.794
0.788
0.776
0.768
0.718
0.700
0.700
0.684
0.674
0.672
0.666
0.672
0.680
0.676
0.714
0.700
0.696
0.676
0.674
0.668
0.676
0.670
0.674
0.672
0.662
0.682
0.684
0.676
0.706
0.696
0.718
0.728
0.732
0.746
0.724
0.742
0.718
0.744
0.742
0.738
0.748
0.760
0.782
0.792
0.804
0.756
0.762
0.728
0.762
0.774
0.754
0.744
0.748
0.700
0.696
0.712
0.700
0.740
0.704
0.790
0.786
0.792
0.782
0.804
0.814
0.814
0.826
0.818
0.790
0.772
0.716
0.738
0.720
0.778
0.760
0.776
0.772
0.794
0.774
0.770
0.808
0.814
0.794
0.790
0.732
0.698
0.678
0.682
0.692
0.722
0.770
0.778
0.792
0.814
0.830
0.768
0.786
0.764
0.744
0.774
0.748
0.758
0.748
0.756
0.754
0.724
0.714
0.678
0.686
0.704
0.796
0.774
0.762
0.840
0.832
0.832
0.836
0.836
0.814
0.742
0.742
0.738
0.734
0.762
0.796
0.786
0.810
0.836
0.824
0.774
0.804
0.780
0.832
0.870
0.886
0.896
0.898
0.898
0.886
0.876
0.842
0.798
0.770
0.724
0.720
0.688
0.694
0.700
0.678
0.696
0.712
0.712
0.716
0.714
0.712
0.756
0.762
0.748
0.752
0.748
0.744
0.746
0.738
0.706
0.706
0.702
0.688
0.698
0.692
0.700
0.716
0.756
0.766
0.752
0.758
0.750
0.776
0.798
0.782
0.762
0.734
0.712
0.728
0.728
0.704
0.704
0.700
0.702
0.694
0.730
0.730
0.736
0.740
0.736
0.762
0.804
0.806
0.828
0.824
0.802
0.752
0.754
0.702
0.740
0.750
0.844
0.848
0.944
0.936
0.976
0.976
0.918
0.864
0.798
0.722
0.684
0.694
0.670
0.656
0.672
0.658
0.680
0.718
0.744
0.738
0.732
0.696
0.720
0.738
0.746
0.732
0.754
0.752
0.740
0.732
0.704
0.698
0.696
0.688
0.690
0.702
0.738
0.714
0.722
0.720
0.730
0.722
0.724
0.712
0.698
0.754
0.754
0.736
0.756
0.738
0.732
0.718
0.694
0.686
0.658
0.644
0.640
0.630
0.614
0.626
0.618
0.628
0.634
0.646
0.684
0.718
0.746
0.760
0.736
0.754
0.760
0.758
0.740
0.706
0.714
0.724
0.744
0.756
0.788
0.788
0.802
0.820
0.774
0.776
0.752
0.736
0.724
0.744
0.726
0.724
0.688
0.698
0.690
0.688
0.680
0.674
0.686
0.698
0.710
0.742
0.788
0.836
0.878
0.836
0.750
0.780
0.708
0.712
0.678
0.672
0.674
0.708
0.734
0.794
0.830
0.858
0.848
0.806
0.796
0.770
0.800
0.820
0.794
0.764
0.766
0.792
0.766
0.790
0.822
0.800
0.812
0.796
0.798
0.770
0.752
0.742
0.708
0.696
0.686
0.682
0.690
0.690
0.698
0.728
0.754
0.778
0.778
0.778
0.798
0.802
0.762
0.790
0.748
0.738
0.728
0.722
0.722
0.708
0.700
0.682
0.692
0.732
0.724
0.698
0.664
0.664
0.694
0.708
0.696
0.728
0.726
0.676
0.706
0.732
0.754
0.736
0.730
0.754
0.752
0.754
0.716
0.718
0.696
0.704
0.704
0.710
0.690
0.718
0.762
0.772
0.846
0.870
0.856
0.878
0.870
0.866
0.842
0.812
0.802
0.786
0.846
0.814
0.876
0.838
0.836
0.836
0.902
0.948
0.990
0.972
0.946
0.948
0.916
0.884
0.850
0.904
1.002
1.006
0.998
0.992
1.018
0.966
1.004
0.968
0.958
0.986
0.984
0.960
0.924
0.888
0.818
0.794
0.810
0.852
0.950
0.964
0.940
0.914
0.920
0.892
0.886
0.822
0.772
0.760
0.746
0.774
0.834
0.906
0.932
0.904
0.862
0.870
0.830
0.816
0.770
0.752
0.710
0.694
0.686
0.660
0.658
0.660
0.686
0.706
0.754
0.724
0.756
0.758
0.762
0.750
0.752
0.770
0.796
0.786
0.784
0.774
0.780
0.802
0.774
0.742
0.712
0.708
0.726
0.834
0.846
0.802
0.778
0.818
0.866
0.906
0.918
0.958
0.948
0.924
0.900
0.902
0.846
0.874
0.888
0.906
0.964
1.004
0.966
1.018
0.960
0.888
0.818
0.806
0.812
0.828
0.860
0.888
0.908
0.896
0.890
0.878
0.886
0.886
0.908
0.916
0.890
0.790
0.864
0.796
0.750
0.756
0.762
0.752
0.716
0.722
0.684
0.684
0.698
0.718
0.738
0.784
0.784
0.782
0.746
0.724
0.758
0.758
0.746
0.788
0.800
0.806
0.894
0.872
0.872
0.890
0.854
0.834
0.800
0.794
0.774
0.734
0.744
0.726
0.722
0.708
0.696
0.696
0.678
0.662
0.658
0.652
0.654
0.656
0.668
0.666
0.688
0.688
0.708
0.704
0.704
0.700
0.692
0.676
0.674
0.668
0.654
0.660
0.658
0.660
0.660
0.656
0.656
0.654
0.666
0.718
0.760
0.794
0.768
0.752
0.754
0.754
0.688
0.726
0.694
0.714
0.714
0.748
0.772
0.780
0.794
0.792
0.796
0.766
0.760
0.744
0.746
0.724
0.732
0.710
0.722
0.722
0.728
0.702
0.700
0.724
0.740
0.742
0.738
0.766
0.792
0.760
0.706
0.720
0.680
0.690
0.678
0.662
0.670
0.678
0.672
0.682
0.724
0.692
0.722
0.718
0.714
0.746
0.762
0.758
0.734
0.728
0.700
0.684
0.684
0.662
0.634
0.628
0.610
0.608
0.598
0.584
0.582
0.582
0.574
0.588
0.600
0.610
0.646
0.746
0.716
0.712
0.720
0.724
0.750
0.744
0.758
0.746
0.768
0.758
0.748
0.736
0.726
0.738
0.742
0.764
0.776
0.798
0.778
0.794
0.790
0.780
0.772
0.776
0.770
0.748
0.772
0.796
0.760
0.766
0.766
0.746
0.714
0.698
0.734
0.788
0.784
0.754
0.760
0.756
0.750
0.738
0.706
0.704
0.706
0.720
0.732
0.732
0.760
0.776
0.768
0.770
0.746
0.766
0.782
0.862
0.870
0.818
0.836
0.846
0.854
0.818
0.830
0.832
0.806
0.824
0.834
0.814
0.780
0.778
0.838
0.818
0.858
0.864
0.826
0.832
0.826
0.780
0.778
0.768
0.776
0.790
0.788
0.764
0.770
0.770
0.784
0.790
0.812
0.832
0.812
0.838
0.842
0.798
0.788
0.756
0.766
0.808
0.824
0.854
0.842
0.800
0.836
0.816
0.824
0.814
0.846
0.850
0.840
0.810
0.800
0.818
0.790
0.806
0.828
0.834
0.838
0.866
0.854
0.826
0.830
0.828
0.826
0.794
0.826
0.834
0.860
0.910
0.868
0.848
0.882
0.858
0.834
0.846
0.848
0.834
0.848
0.862
0.820
0.802
0.798
0.746
0.746
0.830
0.878
0.862
0.826
0.794
0.780
0.770
0.744
0.726
0.730
0.742
0.764
0.776
0.780
0.796
0.822
0.812
0.814
0.826
0.824
0.814
0.834
0.838
0.824
0.816
0.784
0.800
0.786
0.770
0.760
0.786
0.792
0.796
0.826
0.818
0.822
0.838
0.824
0.816
0.824
0.836
0.808
0.814
0.826
0.844
0.834
0.852
0.856
0.830
0.832
0.804
0.818
0.836
0.826
0.812
0.844
0.862
0.846
0.830
0.852
0.824
0.796
0.818
0.840
0.832
0.812
0.808
0.812
0.776
0.766
0.782
0.740
0.768
0.798
0.848
0.866
0.860
0.840
0.854
0.854
0.826
0.812
0.796
0.790
0.800
0.828
0.806
0.800
0.866
0.862
0.764
0.762
0.782
0.744
0.748
0.746
0.768
0.706
0.702
0.716
0.772
0.870
0.796
0.772
0.760
0.756
0.758
0.762
0.766
0.768
0.794
0.758
0.760
0.816
0.826
0.804
0.820
0.822
0.900
0.898
0.886
0.864
0.914
0.930
0.920
0.966
0.944
0.906
0.956
0.956
0.942
0.944
0.902
0.888
0.950
0.880
0.854
0.842
0.922
0.880
0.942
0.916
0.834
0.772
0.788
0.740
0.722
0.700
0.672
0.658
0.656
0.646
0.638
0.624
0.622
0.620
0.628
0.614
0.626
0.640
0.672
0.688
0.712
0.692
0.712
0.730
0.738
0.738
0.720
0.706
0.694
0.692
0.666
0.682
0.734
0.732
0.722
0.750
0.750
0.768
0.758
0.748
0.744
0.746
0.704
0.732
0.752
0.786
0.786
0.780
0.772
0.714
0.722
0.738
0.768
0.752
0.788
0.792
0.760
0.744
0.720
0.702
0.702
0.706
0.704
0.706
0.692
0.694
0.700
0.724
0.794
0.842
0.866
0.878
0.918
0.902
0.868
0.856
0.856
0.922
0.996
0.978
0.964
0.850
0.806
0.734
0.722
0.698
0.686
0.678
0.668
0.666
0.678
0.680
0.674
0.682
0.680
0.674
0.672
0.668
0.670
0.676
0.692
0.682
0.676
0.730
0.752
0.752
0.742
0.722
0.712
0.702
0.724
0.710
0.712
0.704
0.702
0.700
0.684
0.680
0.678
0.690
0.680
0.678
0.682
0.692
0.668
0.684
0.710
0.790
0.790
0.754
0.774
0.944
0.818
0.750
0.714
0.686
0.672
0.660
0.642
0.628
0.636
0.666
0.668
0.674
0.670
0.678
0.682
0.690
0.668
0.674
0.670
0.680
0.692
0.704
0.700
0.694
0.694
0.694
0.692
0.694
0.694
0.706
0.696
0.696
0.718
0.752
0.704
0.750
0.772
0.776
0.776
0.754
0.802
0.782
0.846
0.846
0.852
0.842
0.884
0.854
0.838
0.820
0.786
0.768
0.752
0.772
0.786
0.766
0.796
0.746
0.706
0.716
0.718
0.694
0.700
0.700
0.718
0.710
0.746
0.776
0.784
0.802
0.806
0.784
0.796
0.736
0.746
0.714
0.700
0.710
0.718
0.726
0.736
0.712
0.702
0.722
0.764
0.782
0.800
0.758
0.748
0.718
0.714
0.736
0.702
0.700
0.728
0.714
0.714
0.732
0.716
0.706
0.716
0.720
0.730
0.796
0.712
0.740
0.712
0.718
0.706
0.680
0.680
0.674
0.672
0.674
0.668
0.658
0.654
0.676
0.692
0.704
0.680
0.668
0.698
0.726
0.740
0.770
0.730
0.710
0.698
0.704
0.724
0.764
0.758
0.712
0.728
0.772
0.698
0.682
0.668
0.682
0.654
0.644
0.638
0.636
0.640
0.614
0.630
0.674
0.644
0.630
0.638
0.626
0.624
0.616
0.614
0.618
0.608
0.604
0.632
0.620
0.626
0.648
0.674
0.696
0.658
0.668
0.702
0.732
0.724
0.718
0.762
0.712
0.728
0.718
0.744
0.732
0.704
0.706
0.716
0.678
0.684
0.716
0.698
0.744
0.720
0.780
0.710
0.724
0.708
0.682
0.684
0.676
0.650
0.656
0.648
0.632
0.628
0.636
0.638
0.640
0.646
0.640
0.656
0.666
0.660
0.668
0.670
0.658
0.658
0.632
0.628
0.642
0.646
0.646
0.658
0.660
0.664
0.670
0.686
0.672
0.686
0.676
0.678
0.682
0.650
0.662
0.684
0.688
0.722
0.738
0.780
0.784
0.786
0.808
0.814
0.758
0.732
0.766
0.732
0.776
0.748
0.722
0.694
0.676
0.660
0.650
0.658
0.644
0.656
0.638
0.640
0.640
0.638
0.648
0.674
0.676
0.694
0.738
0.778
0.768
0.792
0.836
0.838
0.868
0.856
0.838
0.822
0.784
0.748
0.728
0.682
0.686
0.680
0.696
0.734
0.738
0.748
0.726
0.758
0.754
0.778
0.784
0.772
0.762
0.732
0.732
0.722
0.726
0.708
0.706
0.714
0.690
0.672
0.666
0.672
0.688
0.728
0.718
0.732
0.710
0.710
0.702
0.702
0.696
0.706
0.690
0.682
0.676
0.670
0.680
0.714
0.730
0.712
0.672
0.710
0.752
0.696
0.688
0.692
0.656
0.640
0.630
0.640
0.638
0.634
0.632
0.634
0.628
0.648
0.676
0.706
0.720
0.714
0.694
0.680
0.678
0.664
0.670
0.690
0.680
0.690
0.702
0.718
0.718
0.722
0.710
0.710
0.718
0.720
0.732
0.766
0.754
0.738
0.732
0.732
0.730
0.738
0.700
0.734
0.742
0.740
0.722
0.770
0.802
0.804
0.784
0.768
0.762
0.722
0.702
0.694
0.680
0.690
0.710
0.706
0.740
0.730
0.754
0.790
0.774
0.746
0.710
0.736
0.684
0.702
0.730
0.810
0.750
0.768
0.768
0.796
0.738
0.730
0.780
0.788
0.820
0.780
0.764
0.814
0.748
0.734
0.742
0.778
0.806
0.822
0.784
0.762
0.720
0.714
0.696
0.724
0.734
0.782
0.790
0.746
0.732
0.774
0.750
0.754
0.726
0.706
0.700
0.664
0.662
0.672
0.686
0.690
0.694
0.688
0.700
0.692
0.668
0.672
0.668
0.686
0.676
0.688
0.692
0.694
0.714
0.750
0.730
0.770
0.764
0.720
0.774
0.748
0.738
0.758
0.748
0.734
0.750
0.742
0.780
0.806
0.798
0.808
0.786
0.756
0.760
0.754
0.712
0.712
0.720
0.726
0.760
0.736
0.750
0.742
0.744
0.758
0.774
0.756
0.728
0.712
0.736
0.748
0.746
0.772
0.784
0.764
0.802
0.802
0.830
0.814
0.834
0.878
0.854
0.852
0.808
0.836
0.812
0.826
0.736
0.736
0.754
0.750
0.750
0.724
0.740
0.812
0.778
0.764
0.800
0.762
0.750
0.766
0.772
0.786
0.840
0.846
0.842
0.874
0.872
0.846
0.870
0.860
0.836
0.772
0.758
0.720
0.764
0.848
0.864
0.800
0.768
0.718
0.690
0.674
0.668
0.688
0.708
0.718
0.766
0.792
0.772
0.826
0.818
0.816
0.818
0.850
0.858
0.840
0.824
0.810
0.776
0.750
0.722
0.718
0.702
0.730
0.726
0.726
0.744
0.768
0.754
0.768
0.762
0.758
0.734
0.714
0.690
0.692
0.700
0.738
0.774
0.804
0.772
0.782
0.796
0.798
0.810
0.792
0.774
0.788
0.768
0.758
0.756
0.752
0.782
0.818
0.832
0.924
0.886
0.904
0.914
0.840
0.876
0.878
0.888
0.866
0.860
0.862
0.820
0.780
0.752
0.730
0.714
0.698
0.690
0.672
0.660
0.640
0.644
0.624
0.620
0.618
0.624
0.620
0.636
0.636
0.654
0.664
0.668
0.652
0.644
0.634
0.622
0.618
0.620
0.620
0.620
0.640
0.662
0.670
0.700
0.716
0.726
0.772
0.730
0.754
0.740
0.784
0.808
0.770
0.782
0.750
0.704
0.746
0.768
0.722
0.712
0.748
0.690
0.702
0.706
0.716
0.726
0.750
0.748
0.758
0.784
0.794
0.780
0.792
0.758
0.826
0.856
0.832
0.868
0.858
0.854
0.858
0.796
0.830
0.822
0.826
0.824
0.838
0.834
0.822
0.838
0.840
0.770
0.774
0.716
0.704
0.700
0.716
0.746
0.772
0.752
0.824
0.802
0.792
0.824
0.758
0.842
0.790
0.744
0.814
0.760
0.776
0.838
0.854
0.868
0.890
0.908
0.898
0.830
0.804
0.796
0.846
0.914
0.904
0.942
0.900
0.924
0.886
0.872
0.830
0.798
0.802
0.792
0.816
0.840
0.850
0.854
0.804
0.828
0.800
0.804
0.792
0.788
0.758
0.734
0.710
0.718
0.734
0.728
0.724
0.752
0.748
0.796
0.796
0.762
0.756
0.740
0.738
0.782
0.756
0.766
0.748
0.730
0.754
0.764
0.782
0.724
0.720
0.718
0.738
0.746
0.728
0.744
0.734
0.736
0.752
0.778
0.776
0.772
0.784
0.816
0.834
0.846
0.860
0.876
0.842
0.830
0.848
0.816
0.820
0.834
0.868
0.870
0.846
0.820
0.782
0.730
0.680
0.682
0.664
0.654
0.668
0.686
0.706
0.754
0.768
0.770
0.748
0.754
0.722
0.700
0.714
0.708
0.750
0.758
0.742
0.750
0.756
0.746
0.726
0.712
0.732
0.750
0.768
0.750
0.736
0.750
0.780
0.756
0.744
0.820
0.790
0.782
0.782
0.742
0.732
0.764
0.786
0.762
0.766
0.788
0.724
0.742
0.776
0.728
0.758
0.762
0.788
0.804
0.800
0.802
0.814
0.802
0.876
0.844
0.786
0.802
0.874
0.834
0.798
0.784
0.752
0.702
0.676
0.678
0.688
0.704
0.688
0.692
0.696
0.718
0.718
0.754
0.744
0.746
0.724
0.712
0.354
0.346
0.694
0.688
0.680
0.646
0.680
0.738
0.684
0.654
0.644
0.640
0.638
0.636
0.628
0.638
0.642
0.642
0.660
0.658
0.674
0.692
0.746
0.818
0.806
0.904
0.866
0.904
0.850
0.860
0.856
0.822
0.794
0.768
0.776
0.816
0.866
0.872
0.856
0.854
0.836
0.780
0.746
0.704
0.710
0.730
0.788
0.824
0.916
0.894
0.866
0.822
0.788
0.748
0.746
0.788
0.772
0.774
0.820
0.812
0.800
0.818
0.772
0.766
0.736
0.744
0.728
0.756
0.744
0.776
0.778
0.744
0.812
0.734
0.786
0.742
0.792
0.748
0.744
0.752
0.738
0.808
0.788
0.798
0.834
0.854
0.800
0.800
0.790
0.800
0.824
0.810
0.776
0.732
0.712
0.682
0.704
0.740
0.800
0.784
0.832
0.840
0.860
0.850
0.862
0.810
0.772
0.756
0.762
0.732
0.726
0.722
0.714
0.722
0.760
0.832
0.792
0.822
0.828
0.788
0.846
0.798
0.816
0.828
0.820
0.768
0.742
0.728
0.222
0.638
0.780
0.718
0.712
0.694
0.680
0.662
0.644
0.644
0.630
0.632
0.670
0.780
0.826
0.848
0.852
0.836
0.822
0.758
0.776
0.712
0.690
0.670
0.700
0.850
0.776
0.910
0.930
0.856
0.866
0.842
0.806
0.820
0.732
0.750
0.794
0.770
0.796
0.778
0.754
0.738
0.738
0.728
0.778
0.744
0.742
0.750
0.752
0.762
0.788
0.810
0.802
0.772
0.750
0.750
0.772
0.716
0.728
0.706
0.746
0.784
0.604
0.210
0.834
0.848
0.878
0.820
0.830
0.822
0.806
0.828
0.766
0.762
0.754
0.796
0.812
0.844
0.780
0.848
0.854
0.868
0.814
0.800
0.834
0.790
0.784
0.758
0.762
0.760
0.750
0.740
0.726
0.720
0.724
0.698
0.720
0.722
0.758
0.784
0.792
0.788
0.792
0.784
0.742
0.748
0.766
0.788
0.798
0.830
0.794
0.766
0.748
0.724
0.724
0.754
0.772
0.784
0.826
0.776
0.752
0.738
0.754
0.778
0.746
0.792
0.732
0.724
0.726
0.718
0.740
0.770
0.724
0.754
0.712
0.702
0.706
0.710
0.768
0.770
0.782
0.812
0.778
0.782
0.766
0.772
0.760
0.720
0.756
0.754
0.762
0.788
0.822
0.772
0.746
0.804
0.826
0.810
0.800
0.778
0.792
0.722
0.758
0.766
0.750
0.770
0.800
0.798
0.832
0.884
0.900
0.850
0.804
0.784
0.760
0.714
0.700
0.752
0.742
0.744
0.714
0.736
0.686
0.678
0.670
0.672
0.696
0.734
0.750
0.788
0.788
0.780
0.734
0.786
0.734
0.814
0.786
0.752
0.820
0.788
0.808
0.848
0.838
0.804
0.790
0.828
0.814
0.810
0.834
0.850
0.830
0.842
0.856
0.868
0.936
0.926
0.932
0.968
0.922
0.910
0.904
0.858
0.844
0.810
0.810
0.842
0.820
0.870
0.852
0.860
0.852
0.822
0.870
0.850
0.862
0.820
0.806
0.814
0.800
0.866
0.832
0.864
0.838
0.840
0.868
0.894
0.924
0.936
0.904
0.922
0.862
0.862
0.858
0.854
0.874
0.880
0.880
0.938
0.932
0.934
0.922
0.852
0.856
0.812
0.792
0.776
0.748
0.822
0.830
0.738
0.776
0.804
0.798
0.770
0.746
0.800
0.856
0.740
0.738
0.702
0.700
0.694
0.702
0.734
0.742
0.784
0.790
0.796
0.818
0.804
0.772
0.730
0.746
0.764
0.818
0.730
0.780
0.830
0.844
0.784
0.874
0.868
0.832
0.828
0.816
0.782
0.828
0.800
0.790
0.818
0.798
0.772
0.812
0.832
0.756
0.844
0.816
0.796
0.788
0.780
0.772
0.752
0.778
0.750
0.746
0.816
0.850
0.810
0.824
0.788
0.810
0.818
0.854
0.802
0.858
0.816
0.762
0.842
0.788
0.828
0.820
0.834
0.780
0.804
0.782
0.760
0.774
0.762
0.728
0.724
0.696
0.690
0.714
0.818
0.804
0.756
0.772
0.814
0.776
0.782
0.812
0.826
0.826
0.822
0.826
0.760
0.770
0.742
0.716
0.696
0.724
0.698
0.736
0.716
0.710
0.722
0.716
0.728
0.768
0.776
0.764
0.794
0.748
0.740
0.772
0.780
0.786
0.784
0.814
0.862
0.858
0.828
0.782
0.754
0.680
0.706
0.790
0.714
0.712
0.714
0.688
0.672
0.672
0.664
0.658
0.672
0.670
0.680
0.674
0.682
0.682
0.690
0.688
0.678
0.686
0.698
0.724
0.800
0.800
0.770
0.746
0.776
0.752
0.716
0.694
0.714
0.754
0.772
0.836
0.880
0.908
0.868
0.818
0.772
0.764
0.748
0.778
0.758
0.764
0.822
0.868
0.906
0.918
0.898
0.940
0.914
0.906
0.926
0.868
0.870
0.898
0.936
0.940
0.882
0.888
0.900
0.876
0.916
0.902
0.922
0.920
0.920
0.954
0.942
0.912
0.930
0.948
0.922
0.938
0.924
0.896
0.908
0.904
0.904
0.886
0.890
0.850
0.824
0.786
0.778
0.730
0.726
0.696
0.688
0.674
0.664
0.652
0.652
0.662
0.660
0.678
0.728
0.724
0.730
0.746
0.744
0.748
0.752
0.784
0.818
0.806
0.832
0.844
0.784
0.774
0.828
0.804
0.824
0.822
0.854
0.854
0.870
0.908
0.976
0.900
0.900
0.918
0.880
0.880
0.852
0.864
0.856
0.860
0.852
0.884
0.890
0.958
0.990
0.954
0.980
0.958
0.944
0.960
0.922
0.926
0.958
0.942
0.952
0.982
0.936
0.978
0.986
0.964
1.000
0.962
0.926
0.922
0.878
0.884
0.904
0.914
0.958
1.060
0.984
1.036
0.970
0.848
0.760
0.778
0.884
0.902
0.846
0.794
0.746
0.738
0.714
0.852
0.886
0.872
0.886
0.878
0.860
0.856
0.836
0.806
0.828
0.858
0.840
0.802
0.854
0.902
1.016
1.140
1.020
1.036
1.052
0.994
1.024
0.998
0.988
0.994
0.956
0.936
0.916
0.910
0.912
0.886
0.894
0.854
0.778
0.732
0.730
0.716
0.716
0.762
0.790
0.812
0.804
0.800
0.810
0.792
0.800
0.792
0.802
0.826
0.844
0.830
0.840
0.776
0.770
0.758
0.856
0.908
0.798
0.778
0.742
0.716
0.696
0.686
0.662
0.652
0.638
0.632
0.622
0.628
0.642
0.698
0.728
0.710
0.816
0.814
0.826
0.852
0.796
0.840
0.880
0.924
0.862
0.874
0.916
0.896
0.908
0.928
0.884
0.906
0.942
0.890
0.954
0.848
0.864
0.862
0.860
0.862
0.852
0.854
0.812
0.844
0.844
0.856
0.918
0.868
0.912
0.890
0.864
0.844
0.842
0.842
0.836
0.882
0.884
0.860
0.886
0.848
0.822
0.872
0.862
0.858
0.894
0.870
0.898
0.886
0.880
0.938
0.890
0.918
0.930
0.924
0.890
0.872
0.822
0.856
0.864
0.894
0.924
0.868
0.896
0.870
0.874
0.846
0.822
0.790
0.816
0.848
0.860
0.906
0.896
0.898
0.914
0.878
0.930
0.912
0.874
0.932
0.884
0.868
0.834
0.828
0.794
0.770
0.742
0.764
0.776
0.830
0.848
0.824
0.878
0.904
0.890
0.826
0.834
0.842
0.872
0.838
0.826
0.804
0.790
0.800
0.824
0.804
0.834
0.904
0.878
0.890
0.920
0.872
0.850
0.906
0.912
0.894
0.928
0.850
0.880
0.858
0.850
0.892
0.954
0.896
0.960
0.916
0.922
0.940
0.892
0.924
0.924
0.890
0.914
0.890
0.916
0.942
0.892
0.930
0.902
0.912
0.930
0.914
0.940
0.940
0.932
0.952
0.924
0.930
0.954
0.936
0.920
0.942
0.902
0.866
0.830
0.822
0.878
0.892
0.900
0.924
0.894
0.936
0.984
0.912
0.944
0.968
0.916
0.928
0.900
0.886
0.890
0.846
0.822
0.806
0.892
0.880
0.914
0.958
0.938
0.900
0.956
0.920
0.884
0.928
0.944
0.892
0.932
0.936
0.910
0.936
0.968
0.912
0.946
0.964
0.932
0.934
0.964
0.936
0.926
0.942
0.912
0.922
0.944
0.912
0.920
0.942
0.934
0.922
0.956
0.916
0.900
0.934
0.912
0.918
0.942
0.936
0.934
0.946
0.922
0.920
0.944
0.902
0.902
0.936
0.844
0.818
0.828
0.828
0.844
0.860
0.852
0.828
0.856
0.866
0.818
0.810
0.768
0.702
0.696
0.700
0.710
0.726
0.746
0.748
0.748
0.740
0.762
0.754
0.780
0.816
0.826
0.856
0.868
0.822
0.888
0.882
0.838
0.880
0.884
0.868
0.892
0.896
0.860
0.848
0.808
0.854
0.862
0.880
0.888
0.852
0.794
0.222
0.658
0.820
0.752
0.716
0.696
0.682
0.662
0.654
0.664
0.712
0.748
0.766
0.806
0.794
0.806
0.798
0.808
0.806
0.850
0.816
0.776
0.780
0.726
0.702
0.696
0.688
0.668
0.660
0.660
0.646
0.636
0.638
0.628
0.620
0.628
0.646
0.674
0.690
0.744
0.774
0.752
0.792
0.790
0.762
0.796
0.800
0.766
0.782
0.770
0.750
0.760
0.778
0.796
0.806
0.736
0.708
0.688
0.682
0.692
0.692
0.708
0.700
0.712
0.700
0.682
0.690
0.690
0.672
0.680
0.664
0.662
0.656
0.668
0.692
0.730
0.798
0.818
0.796
0.838
0.806
0.784
0.798
0.802
0.792
0.808
0.774
0.774
0.800
0.838
0.842
0.918
0.906
0.900
0.902
0.860
0.780
0.762
0.728
0.722
0.746
0.754
0.798
0.788
0.784
0.780
0.796
0.758
0.746
0.734
0.700
0.700
0.682
0.668
0.672
0.666
0.666
0.666
0.664
0.660
0.668
0.672
0.668
0.684
0.682
0.668
0.650
0.650
0.718
0.694
0.672
0.666
0.654
0.650
0.640
0.630
0.630
0.638
0.646
0.638
0.636
0.638
0.622
0.628
0.632
0.646
0.638
0.634
0.622
0.628
0.632
0.638
0.398
0.230
0.658
0.414
0.214
0.338
0.304
0.634
0.628
0.614
0.618
0.610
0.606
0.598
0.606
0.626
0.618
0.620
0.612
0.614
0.612
0.610
0.610
0.614
0.614
0.622
0.620
0.630
0.642
0.640
0.642
0.648
0.650
0.648
0.644
0.652
0.630
0.640
0.682
0.692
0.660
0.688
0.682
0.654
0.672
0.670
0.658
0.268
0.402
0.658
0.666
0.652
0.644
0.644
0.632
0.636
0.632
0.634
0.626
0.618
0.608
0.610
0.602
0.604
0.608
0.612
0.640
0.652
0.694
0.722
0.724
0.732
0.736
0.710
0.718
0.690
0.692
0.678
0.664
0.666
0.648
0.650
0.646
0.644
0.654
0.664
0.672
0.700
0.720
0.718
0.724
0.708
0.700
0.696
0.664
0.656
0.670
0.672
0.664
0.684
0.688
0.682
0.694
0.746
0.744
0.790
0.804
0.772
0.870
0.778
0.784
0.800
0.824
0.804
0.846
0.806
0.890
0.898
0.862
0.828
0.802
0.808
0.846
0.788
0.838
0.850
0.840
0.842
0.802
0.786
0.802
0.786
0.778
0.836
0.818
0.836
0.886
0.868
0.854
0.882
0.852
0.826
0.794
0.720
0.784
0.774
0.836
0.812
0.794
0.760
0.744
0.714
0.732
0.704
0.726
0.734
0.742
0.730
0.768
0.716
0.728
0.732
0.728
0.748
0.738
0.730
0.770
0.782
0.790
0.798
0.778
0.748
0.760
0.728
0.764
0.738
0.686
0.750
0.798
0.864
0.856
0.870
0.886
0.862
0.842
0.830
0.792
0.778
0.838
0.888
0.846
0.854
0.842
0.796
0.774
0.742
0.718
0.740
0.812
0.744
0.882
0.806
0.746
0.710
0.702
0.708
0.736
0.748
0.734
0.688
0.728
0.758
0.794
0.830
0.816
0.816
0.796
0.738
0.732
0.694
0.686
0.698
0.714
0.764
0.912
0.946
0.940
0.900
0.972
0.972
0.952
0.920
0.872
0.792
0.736
0.694
0.704
0.706
0.720
0.772
0.838
0.858
0.848
0.850
0.806
0.818
0.816
0.846
0.828
0.818
0.848
0.822
0.842
0.852
0.844
0.840
0.834
0.832
0.848
0.830
0.828
0.780
0.750
0.752
0.750
0.818
0.746
0.736
0.722
0.776
0.808
0.842
0.846
0.810
0.820
0.774
0.744
0.736
0.698
0.678
0.690
0.690
0.722
0.792
0.782
0.714
0.750
0.812
0.722
0.722
0.756
0.740
0.762
0.752
0.756
0.732
0.722
0.718
0.666
0.678
0.722
0.770
0.726
0.730
0.688
0.760
0.730
0.746
0.698
0.690
0.726
0.746
0.782
0.806
0.768
0.744
0.780
0.732
0.708
0.702
0.740
0.794
0.834
0.848
0.858
0.808
0.750
0.692
0.708
0.720
0.658
0.644
0.634
0.628
0.610
0.606
0.596
0.596
0.596
0.588
0.586
0.604
0.628
0.644
0.650
0.662
0.712
0.724
0.716
0.724
0.768
0.808
0.814
0.788
0.776
0.738
0.692
0.696
0.720
0.734
0.766
0.800
0.774
0.844
0.842
0.862
0.838
0.826
0.790
0.766
0.732
0.714
0.698
0.720
0.778
0.818
0.798
0.730
0.748
0.734
0.690
0.656
0.652
0.634
0.630
0.652
0.620
0.620
0.622
0.630
0.654
0.674
0.656
0.676
0.686
0.724
0.730
0.764
0.740
0.720
0.714
0.704
0.726
0.734
0.724
0.704
0.684
0.668
0.650
0.644
0.648
0.648
0.654
0.662
0.672
0.670
0.670
0.660
0.644
0.638
0.644
0.650
0.660
0.646
0.650
0.642
0.628
0.618
0.616
0.624
0.630
0.616
0.614
0.624
0.626
0.636
0.646
0.670
0.684
0.698
0.674
0.694
0.676
0.676
0.662
0.650
0.656
0.652
0.652
0.662
0.650
0.636
0.626
0.630
0.618
0.624
0.640
0.646
0.652
0.660
0.652
0.650
0.652
0.656
0.660
0.670
0.666
0.656
0.654
0.644
0.644
0.646
0.644
0.648
0.644
0.636
0.636
0.630
0.648
0.632
0.648
0.652
0.650
0.640
0.644
0.628
0.628
0.634
0.622
0.626
0.628
0.622
0.622
0.630
0.662
0.692
0.696
0.686
0.686
0.682
0.656
0.656
0.638
0.638
0.642
0.642
0.640
0.656
0.654
0.672
0.668
0.688
0.678
0.662
0.668
0.666
0.670
0.710
0.688
0.700
0.704
0.702
0.700
0.700
0.670
0.662
0.648
0.644
0.650
0.642
0.638
0.636
0.628
0.644
0.692
0.674
0.666
0.710
0.686
0.666
0.650
0.632
0.624
0.612
0.608
0.600
0.594
0.584
0.580
0.572
0.572
0.582
0.584
0.588
0.606
0.652
0.686
0.690
0.746
0.782
0.752
0.792
0.722
0.700
0.682
0.652
0.640
0.632
0.620
0.608
0.604
0.600
0.598
0.602
0.612
0.608
0.618
0.624
0.610
0.632
0.654
0.650
0.682
0.694
0.660
0.670
0.644
0.622
0.620
0.598
0.598
0.598
0.582
0.588
0.592
0.586
0.600
0.598
0.604
0.634
0.670
0.722
0.754
0.690
0.686
0.666
0.648
0.642
0.626
0.602
0.602
0.594
0.598
0.578
0.588
0.584
0.570
0.572
0.586
0.624
0.624
0.618
0.632
0.624
0.628
0.628
0.614
0.616
0.616
0.612
0.610
0.604
0.594
0.590
0.582
0.598
0.586
0.596
0.606
0.610
0.648
0.658
0.678
0.662
0.664
0.654
0.650
0.640
0.640
0.640
0.630
0.642
0.624
0.628
0.624
0.616
0.610
0.608
0.634
0.570
0.606
0.606
0.614
0.614
0.634
0.642
0.652
0.654
0.648
0.674
0.676
0.686
0.698
0.696
0.692
0.682
0.654
0.646
0.640
0.662
0.686
0.728
0.730
0.740
0.784
0.794
0.832
0.768
0.752
0.692
0.664
0.654
0.640
0.628
0.626
0.632
0.640
0.650
0.660
0.654
0.658
0.658
0.664
0.680
0.718
0.708
0.700
0.706
0.684
0.686
0.718
0.736
0.752
0.724
0.726
0.726
0.738
0.740
0.706
0.684
0.658
0.690
0.684
0.662
0.654
0.644
0.666
0.708
0.672
0.666
0.642
0.650
0.660
0.654
0.638
0.646
0.708
0.730
0.728
0.698
0.688
0.682
0.680
0.680
0.678
0.672
0.664
0.650
0.654
0.644
0.642
0.642
0.628
0.624
0.610
0.598
0.592
0.572
0.586
0.574
0.632
0.646
0.662
0.640
0.640
0.630
0.634
0.620
0.612
0.608
0.614
0.610
0.608
0.612
0.622
0.642
0.690
0.708
0.752
0.742
0.728
0.702
0.688
0.694
0.648
0.634
0.614
0.598
0.590
0.584
0.566
0.576
0.242
0.338
0.586
0.596
0.616
0.618
0.636
0.634
0.610
0.610
0.606
0.620
0.634
0.634
0.618
0.620
0.608
0.600
0.594
0.602
0.602
0.632
0.620
0.608
0.608
0.614
0.630
0.618
0.608
0.600
0.584
0.586
0.590
0.576
0.584
0.584
0.590
0.610
0.624
0.622
0.616
0.604
0.588
0.578
0.576
0.560
0.566
0.568
0.578
0.592
0.626
0.626
0.630
0.624
0.608
0.604
0.600
0.596
0.596
0.586
0.586
0.588
0.582
0.580
0.600
0.758
0.766
0.742
0.714
0.688
0.676
0.664
0.660
0.654
0.634
0.620
0.624
0.614
0.602
0.610
0.590
0.592
0.582
0.584
0.590
0.590
0.598
0.596
0.592
0.590
0.592
0.584
0.576
0.584
0.592
0.610
0.630
0.654
0.678
0.698
0.678
0.670
0.646
0.640
0.624
0.620
0.606
0.600
0.584
0.572
0.570
0.570
0.592
0.606
0.634
0.664
0.692
0.686
0.686
0.688
0.686
0.684
0.690
0.670
0.666
0.664
0.656
0.632
0.652
0.704
0.720
0.720
0.734
0.750
0.708
0.700
0.692
0.676
0.652
0.652
0.624
0.630
0.642
0.658
0.656
0.668
0.686
0.676
0.698
0.708
0.684
0.684
0.700
0.678
0.672
0.674
0.652
0.668
0.664
0.650
0.638
0.654
0.666
0.682
0.746
0.734
0.750
0.754
0.736
0.720
0.700
0.678
0.682
0.672
0.670
0.690
0.870
0.834
0.800
0.788
0.712
0.674
0.650
0.644
0.634
0.626
0.608
0.600
0.590
0.558
0.406
0.198
0.586
0.586
0.604
0.602
0.588
0.590
0.574
0.572
0.574
0.558
0.568
0.560
0.562
0.554
0.558
0.550
0.552
0.544
0.544
0.538
0.538
0.524
0.524
0.522
0.520
0.510
0.512
0.508
0.500
0.504
0.496
0.488
0.486
0.494
0.482
0.472
0.474
0.476
0.470
0.472
0.458
0.462
0.458
0.464
0.460
0.450
0.452
0.452
0.454
0.448
0.450
0.448
0.452
0.440
0.444
0.454
0.446
0.446
0.450
0.444
0.442
0.454
0.446
0.448
0.444
0.446
0.444
0.448
0.454
0.436
0.444
0.448
0.440
0.442
0.442
0.438
0.466
0.414
0.448
0.442
0.442
0.440
0.446
0.442
0.448
0.436
0.450
0.448
0.436
0.448
0.444
0.444
0.444
0.430
0.456
0.440
0.442
0.436
0.452
0.438
0.434
0.442
0.436
0.442
0.430
0.436
0.428
0.440
0.438
0.440
0.438
0.426
0.434
0.436
0.428
0.434
0.414
0.450
0.436
0.432
0.446
0.422
0.436
0.428
0.426
0.440
0.438
0.446
0.450
0.442
0.442
0.450
0.444
0.444
0.446
0.446
0.452
0.450
0.446
0.456
0.452
0.448
0.452
0.246
0.214
0.466
0.466
0.462
0.456
0.464
0.470
0.480
0.474
0.472
0.466
0.462
0.458
0.460
0.460
0.456
0.464
0.466
0.458
0.462
0.462
0.464
0.470
0.464
0.466
0.462
0.464
0.472
0.468
0.464
0.468
0.464
0.470
0.476
0.482
0.482
0.488
0.484
0.480
0.500
0.502
0.494
0.486
0.488
0.486
0.488
0.478
0.476
0.478
0.480
0.482
0.476
0.476
0.482
0.488
0.502
0.504
0.518
0.526
0.528
0.530
0.538
0.534
0.536
0.522
0.524
0.526
0.532
0.616
0.550
0.532
0.516
0.518
0.520
0.522
0.520
0.532
0.534
0.546
0.554
0.566
0.562
0.564
0.558
0.554
0.556
0.546
0.534
0.534
0.526
0.530
0.534
0.540
0.534
0.554
0.706
0.646
0.586
0.590
0.590
0.578
0.578
0.724
0.646
0.614
0.706
0.660
0.606
0.744
0.688
0.626
0.770
0.700
0.694
0.630
0.740
0.674
0.620
0.706
0.604
0.612
0.610
0.686
0.606
0.614
0.580
0.576
0.574
0.588
0.724
0.640
0.600
0.586
0.584
0.576
0.572
0.562
0.560
0.552
0.550
0.550
0.560
0.568
0.568
0.578
0.738
0.658
0.644
0.614
0.594
0.600
0.672
0.656
0.638
0.802
0.764
0.742
0.742
0.716
0.688
0.684
0.692
0.656
0.652
0.668
0.804
0.760
0.744
0.700
0.716
0.696
0.700
0.684
0.664
0.680
0.664
0.658
0.662
0.674
0.720
0.742
0.728
0.714
0.730
0.772
0.742
0.766
0.772
0.782
0.788
0.764
0.712
0.702
0.682
0.688
0.690
0.700
0.712
0.726
0.706
0.682
0.680
0.684
0.678
0.690
0.716
0.730
0.724
0.720
0.730
0.722
0.704
0.712
0.740
0.724
0.722
0.722
0.712
0.726
0.716
0.720
0.736
0.740
0.766
0.750
0.724
0.722
0.716
0.726
0.732
0.722
0.692
0.676
0.690
0.686
0.666
0.708
0.710
0.712
0.752
0.774
0.776
0.792
0.756
0.752
0.772
0.736
0.768
0.760
0.768
0.782
0.784
0.800
0.810
0.828
0.832
0.852
0.852
0.866
0.858
0.866
0.828
0.828
0.828
0.808
0.806
0.826
0.828
0.836
0.866
0.826
0.830
0.816
0.796
0.792
0.800
0.772
0.802
0.830
0.810
0.818
0.838
0.832
0.834
0.836
0.804
0.814
0.792
0.786
0.802
0.796
0.802
0.810
0.816
0.812
0.824
0.788
0.766
0.746
0.702
0.684
0.670
0.656
0.666
0.656
0.676
0.668
0.664
0.668
0.664
0.666
0.672
0.648
0.642
0.644
0.632
0.628
0.618
0.620
0.656
0.650
0.654
0.670
0.680
0.678
0.708
0.720
0.730
0.766
0.728
0.780
0.732
0.706
0.700
0.676
0.690
0.702
0.706
0.702
0.730
0.712
0.686
0.702
0.686
0.672
0.694
0.708
0.688
0.718
0.762
0.738
0.698
0.680
0.658
0.640
0.628
0.632
0.612
0.610
0.608
0.606
0.596
0.582
0.590
0.624
0.630
0.648
0.678
0.748
0.750
0.732
0.704
0.678
0.664
0.652
0.644
0.628
0.618
0.634
0.630
0.638
0.628
0.610
0.602
0.594
0.584
0.582
0.610
0.616
0.654
0.676
0.688
0.704
0.690
0.694
0.688
0.668
0.664
0.654
0.646
0.636
0.622
0.618
0.620
0.616
0.618
0.614
0.614
0.612
0.610
0.600
0.600
0.596
0.592
0.590
0.576
0.574
0.570
0.574
0.590
0.602
0.608
0.604
0.596
0.600
0.638
0.588
0.592
0.592
0.612
0.622
0.572
0.590
0.586
0.570
0.570
0.572
0.572
0.588
0.630
0.652
0.604
0.612
0.614
0.644
0.584
0.598
0.602
0.586
0.614
0.672
0.690
0.724
0.692
0.670
0.654
0.626
0.622
0.608
0.594
0.592
0.586
0.582
0.594
0.588
0.598
0.602
0.626
0.638
0.642
0.648
0.638
0.620
0.606
0.596
0.584
0.572
0.576
0.572
0.564
0.566
0.576
0.562
0.564
0.652
0.664
0.692
0.712
0.780
0.740
0.710
0.666
0.652
0.628
0.598
0.608
0.584
0.572
0.590
0.616
0.634
0.616
0.608
0.612
0.604
0.592
0.582
0.602
0.650
0.594
0.592
0.590
0.582
0.570
0.562
0.558
0.554
0.558
0.554
0.560
0.558
0.570
0.566
0.570
0.590
0.608
0.666
0.610
0.728
0.678
0.706
0.714
0.700
0.722
0.702
0.714
0.684
0.652
0.660
0.636
0.628
0.616
0.600
0.594
0.588
0.584
0.584
0.596
0.586
0.592
0.596
0.594
0.630
0.654
0.716
0.678
0.662
0.662
0.664
0.650
0.630
0.618
0.606
0.586
0.594
0.590
0.592
0.608
0.610
0.630
0.648
0.640
0.646
0.646
0.666
0.664
0.678
0.666
0.650
0.650
0.638
0.642
0.636
0.630
0.638
0.662
0.648
0.646
0.646
0.642
0.640
0.634
0.616
0.610
0.614
0.608
0.622
0.620
0.620
0.600
0.600
0.616
0.628
0.634
0.624
0.622
0.622
0.610
0.606
0.612
0.614
0.652
0.752
0.730
0.726
0.706
0.744
0.756
0.686
0.666
0.658
0.648
0.642
0.638
0.626
0.618
0.594
0.584
0.590
0.566
0.572
0.562
0.560
0.558
0.560
0.552
0.550
0.552
0.542
0.544
0.544
0.546
0.542
0.542
0.538
0.874
0.530
0.528
0.520
0.524
0.510
0.516
0.510
0.508
0.506
0.512
0.510
0.510
0.510
0.504
0.508
0.508
0.500
0.508
0.502
0.500
0.502
0.506
0.496
0.504
0.496
0.502
0.506
0.504
0.492
0.500
0.496
0.494
0.492
0.500
0.508
0.512
0.520
0.526
0.518
0.526
0.524
0.538
0.544
0.556
0.554
0.558
0.572
0.580
0.576
0.560
0.552
0.546
0.532
0.532
0.524
0.520
0.514
0.506
0.502
0.502
0.492
0.494
0.488
0.486
0.486
0.488
0.480
0.482
0.478
0.484
0.488
0.488
0.492
0.500
0.498
0.496
0.504
0.510
0.522
0.510
0.506
0.510
0.514
0.520
0.520
0.530
0.582
0.528
0.538
0.532
0.522
0.522
0.522
0.526
0.534
0.514
0.506
0.508
0.512
0.518
0.522
0.526
0.520
0.546
0.626
0.530
0.538
0.534
0.516
0.534
0.524
0.524
0.528
0.554
0.550
0.554
0.628
0.574
0.640
0.572
0.620
0.570
0.580
0.620
0.584
0.582
0.578
0.584
0.560
0.546
0.546
0.552
0.588
0.548
0.536
0.540
0.538
0.532
0.526
0.522
0.516
0.534
0.512
0.528
0.536
0.620
0.574
0.684
0.670
0.652
0.654
0.608
0.594
0.586
0.576
0.568
0.562
0.558
0.570
0.560
0.574
0.580
0.660
0.566
0.584
0.592
0.654
0.586
0.650
0.590
0.608
0.602
0.650
0.590
0.594
0.602
0.630
0.596
0.644
0.642
0.640
0.670
0.680
0.676
0.674
0.676
0.676
0.650
0.626
0.608
0.596
0.586
0.574
0.566
0.568
0.564
0.568
0.566
0.572
0.560
0.572
0.576
0.572
0.630
0.576
0.588
0.586
0.586
0.592
0.598
0.602
0.594
0.598
0.592
0.590
0.586
0.576
0.572
0.584
0.586
0.586
0.664
0.576
0.590
0.604
0.578
0.590
0.582
0.584
0.658
0.658
0.686
0.684
0.642
0.672
0.656
0.612
0.622
0.614
0.604
0.594
0.602
0.584
0.578
0.586
0.574
0.578
0.692
0.686
0.726
0.724
0.710
0.746
0.774
0.764
0.736
0.748
0.676
0.714
0.664
0.668
0.668
0.656
0.668
0.664
0.656
0.656
0.660
0.692
0.696
0.694
0.742
0.694
0.676
0.646
0.630
0.612
0.594
0.582
0.574
0.568
0.576
0.576
0.568
0.570
0.562
0.558
0.550
0.556
0.552
0.550
0.546
0.540
0.532
0.532
0.528
0.518
0.512
0.516
0.500
0.506
0.502
0.502
0.510
0.498
0.492
0.506
0.504
0.508
0.506
0.514
0.510
0.508
0.508
0.498
0.508
0.500
0.496
0.498
0.494
0.498
0.496
0.486
0.490
0.492
0.488
0.486
0.488
0.480
0.482
0.480
0.472
0.480
0.474
0.470
0.470
0.468
0.468
0.466
0.460
0.468
0.452
0.454
0.452
0.448
0.456
0.444
0.446
0.446
0.448
0.432
0.448
0.432
0.444
0.440
0.440
0.434
0.436
0.438
0.428
0.442
0.426
0.442
0.426
0.436
0.434
0.432
0.436
0.432
0.432
0.436
0.432
0.434
0.440
0.448
0.452
0.454
0.462
0.456
0.474
0.486
0.482
0.494
0.512
0.508
0.514
0.528
0.532
0.534
0.526
0.530
0.528
0.536
0.534
0.526
0.520
0.514
0.512
0.504
0.496
0.502
0.494
0.488
0.484
0.476
0.470
0.470
0.464
0.466
0.464
0.462
0.460
0.460
0.462
0.458
0.460
0.458
0.458
0.456
0.460
0.460
0.464
0.460
0.464
0.468
0.472
0.474
0.476
0.486
0.490
0.492
0.494
0.498
0.500
0.502
0.498
0.502
0.496
0.496
0.494
0.496
0.500
0.492
0.492
0.498
0.494
0.494
0.500
0.512
0.510
0.516
0.510
0.508
0.504
0.504
0.502
0.506
0.508
0.512
0.502
0.510
0.496
0.484
0.488
0.494
0.490
0.498
0.472
0.512
0.486
0.500
0.492
0.510
0.502
0.510
0.512
0.508
0.502
0.492
0.494
0.492
0.496
0.502
0.514
0.522
0.524
0.526
0.628
0.538
0.536
0.540
0.542
0.540
0.550
0.552
0.562
0.564
0.656
0.552
0.564
0.644
0.536
0.552
0.550
0.554
0.552
0.560
0.570
0.560
0.558
0.566
0.564
0.562
0.568
0.554
0.550
0.558
0.540
0.548
0.554
0.536
0.532
0.522
0.530
0.516
0.512
0.506
0.510
0.504
0.490
0.494
0.490
0.484
0.486
0.486
0.494
0.492
0.496
0.494
0.506
0.506
0.504
0.506
0.506
0.494
0.492
0.492
0.492
0.484
0.492
0.496
0.502
0.502
0.510
0.518
0.518
0.514
0.510
0.510
0.512
0.512
0.510
0.508
0.510
0.508
0.508
0.508
0.512
0.518
0.516
0.518
0.532
0.596
0.524
0.600
0.520
0.544
0.624
0.536
0.624
0.542
0.712
0.646
0.642
0.704
0.698
0.706
0.686
0.638
0.628
0.606
0.584
0.568
0.548
0.536
0.526
0.522
0.516
0.508
0.512
0.508
0.516
0.532
0.546
0.554
0.690
0.672
0.570
0.682
0.586
0.602
0.706
0.650
0.672
0.672
0.680
0.714
0.722
0.622
0.708
0.654
0.622
0.610
0.588
0.570
0.564
0.550
0.548
0.554
0.612
0.630
0.654
0.664
0.668
0.650
0.642
0.608
0.638
0.608
0.638
0.630
0.606
0.596
0.588
0.642
0.596
0.686
0.710
0.726
0.716
0.738
0.732
0.716
0.718
0.698
0.696
0.686
0.696
0.734
0.698
0.734
0.714
0.682
0.646
0.640
0.658
0.680
0.696
0.714
0.722
0.716
0.746
0.736
0.706
0.656
0.622
0.616
0.620
0.654
0.712
0.714
0.724
0.740
0.742
0.734
0.748
0.726
0.726
0.704
0.714
0.716
0.730
0.738
0.722
0.720
0.698
0.698
0.732
0.762
0.740
0.736
0.734
0.740
0.724
0.710
0.702
0.668
0.666
0.662
0.684
0.710
0.742
0.730
0.742
0.730
0.736
0.748
0.734
0.748
0.744
0.730
0.720
0.702
0.670
0.692
0.676
0.690
0.698
0.696
0.696
0.684
0.688
0.700
0.708
0.738
0.728
0.714
0.652
0.664
0.720
0.694
0.688
0.652
0.628
0.622
0.630
0.612
0.604
0.612
0.606
0.610
0.608
0.616
0.610
0.620
0.632
0.650
0.652
0.682
0.670
0.674
0.680
0.688
0.726
0.736
0.736
0.738
0.740
0.734
0.736
0.746
0.752
0.742
0.760
0.780
0.780
0.778
0.770
0.736
0.734
0.726
0.724
0.756
0.746
0.744
0.764
0.758
0.748
0.764
0.752
0.764
0.754
0.748
0.754
0.736
0.728
0.742
0.760
0.750
0.752
0.762
0.758
0.756
0.756
0.710
0.780
0.774
0.770
0.784
0.802
0.794
0.740
0.732
0.700
0.682
0.676
0.652
0.658
0.716
0.722
0.738
0.734
0.730
0.724
0.734
0.738
0.728
0.700
0.682
0.684
0.706
0.716
0.748
0.762
0.766
0.758
0.776
0.792
0.826
0.820
0.842
0.836
0.826
0.808
0.792
0.796
0.810
0.796
0.810
0.812
0.790
0.780
0.800
0.788
0.810
0.822
0.826
0.834
0.812
0.788
0.770
0.748
0.730
0.712
0.736
0.780
0.788
0.766
0.738
0.708
0.698
0.668
0.660
0.644
0.632
0.632
0.638
0.704
0.740
0.744
0.726
0.706
0.690
0.678
0.680
0.670
0.670
0.662
0.650
0.660
0.680
0.708
0.722
0.728
0.744
0.748
0.754
0.750
0.754
0.742
0.736
0.732
0.726
0.708
0.686
0.684
0.694
0.710
0.734
0.738
0.750
0.742
0.742
0.726
0.698
0.680
0.676
0.636
0.662
0.722
0.756
0.760
0.764
0.762
0.742
0.724
0.696
0.690
0.684
0.688
0.684
0.686
0.694
0.720
0.740
0.744
0.740
0.722
0.694
0.696
0.704
0.726
0.740
0.746
0.746
0.734
0.742
0.746
0.748
0.746
0.738
0.724
0.714
0.708
0.702
0.710
0.722
0.730
0.740
0.734
0.724
0.706
0.680
0.660
0.638
0.632
0.620
0.634
0.680
0.668
0.676
0.664
0.644
0.640
0.616
0.614
0.636
0.710
0.738
0.758
0.786
0.782
0.778
0.754
0.712
0.704
0.694
0.694
0.724
0.730
0.728
0.740
0.752
0.768
0.770
0.762
0.762
0.748
0.720
0.694
0.694
0.698
0.706
0.716
0.716
0.702
0.696
0.690
0.684
0.670
0.674
0.678
0.684
0.732
0.748
0.754
0.790
0.802
0.790
0.792
0.776
0.764
0.758
0.752
0.740
0.742
0.756
0.746
0.746
0.766
0.766
0.754
0.766
0.774
0.774
0.758
0.698
0.674
0.670
0.648
0.642
0.646
0.644
0.644
0.642
0.664
0.674
0.674
0.688
0.700
0.696
0.682
0.680
0.676
0.680
0.686
0.684
0.694
0.710
0.700
0.702
0.696
0.694
0.706
0.698
0.704
0.694
0.704
0.700
0.702
0.704
0.692
0.692
0.702
0.720
0.724
0.724
0.742
0.736
0.742
0.738
0.730
0.724
0.720
0.716
0.734
0.742
0.742
0.752
0.758
0.758
0.756
0.746
0.744
0.746
0.742
0.734
0.750
0.760
0.752
0.764
0.778
0.772
0.760
0.752
0.726
0.706
0.714
0.706
0.712
0.742
0.744
0.740
0.752
0.742
0.738
0.724
0.698
0.686
0.690
0.670
0.650
0.674
0.664
0.642
0.638
0.666
0.688
0.668
0.652
0.638
0.626
0.616
0.602
0.582
0.602
0.610
0.612
0.614
0.626
0.612
0.610
0.594
0.596
0.582
0.576
0.580
0.568
0.572
0.566
0.566
0.570
0.574
0.576
0.580
0.586
0.582
0.590
0.644
0.552
0.620
0.558
0.586
0.574
0.566
0.566
0.554
0.554
0.554
0.564
0.554
0.550
0.560
0.564
0.554
0.558
0.584
0.560
0.570
0.614
0.604
0.616
0.628
0.634
0.654
0.660
0.660
0.630
0.624
0.624
0.626
0.628
0.624
0.642
0.680
0.674
0.680
0.696
0.690
0.692
0.690
0.668
0.642
0.650
0.626
0.626
0.634
0.630
0.630
0.644
0.648
0.644
0.644
0.642
0.634
0.614
0.606
0.596
0.586
0.582
0.584
0.566
0.572
0.572
0.580
0.588
0.588
0.602
0.584
0.584
0.578
0.570
0.560
0.560
0.564
0.560
0.560
0.566
0.572
0.572
0.564
0.564
0.554
0.558
0.556
0.554
0.556
0.568
0.586
0.588
0.572
0.586
0.598
0.604
0.600
0.612
0.628
0.622
0.640
0.602
0.596
0.598
0.592
0.588
0.598
0.600
0.604
0.604
0.612
0.610
0.612
0.624
0.616
0.616
0.616
0.600
0.608
0.606
0.608
0.600
0.610
0.600
0.596
0.584
0.572
0.576
0.578
0.594
0.584
0.580
0.582
0.580
0.574
0.580
0.560
0.558
0.552
0.564
0.572
0.574
0.574
0.580
0.564
0.614
0.610
0.630
0.634
0.666
0.654
0.640
0.604
0.646
0.624
0.612
0.618
0.672
0.692
0.772
0.734
0.732
0.668
0.664
0.638
0.626
0.604
0.594
0.576
0.572
0.564
0.560
0.558
0.554
0.560
0.554
0.556
0.554
0.574
0.578
0.578
0.568
0.578
0.568
0.558
0.560
0.552
0.550
0.556
0.556
0.554
0.572
0.580
0.566
0.602
0.598
0.594
0.592
0.588
0.584
0.576
0.558
0.580
0.564
0.566
0.572
0.552
0.560
0.550
0.566
0.548
0.554
0.568
0.566
0.562
0.554
0.554
0.558
0.550
0.550
0.570
0.576
0.582
0.578
0.572
0.568
0.572
0.566
0.558
0.560
0.572
0.558
0.560
0.558
0.548
0.544
0.550
0.542
0.548
0.552
0.538
0.536
0.548
0.544
0.538
0.546
0.542
0.540
0.550
0.540
0.542
0.540
0.544
0.530
0.548
0.548
0.544
0.542
0.540
0.542
0.534
0.534
0.534
0.566
0.528
0.552
0.532
0.532
0.530
0.524
0.528
0.530
0.522
0.522
0.534
0.552
0.530
0.576
0.582
0.578
0.554
0.550
0.548
0.548
0.538
0.548
0.546
0.554
0.566
0.548
0.546
0.550
0.540
0.540
0.548
0.236
0.304
0.544
0.540
0.540
0.536
0.528
0.548
0.532
0.548
0.538
0.538
0.558
0.558
0.562
0.566
0.570
0.572
0.570
0.578
0.582
0.540
0.558
0.538
0.554
0.548
0.550
0.552
0.596
0.544
0.554
0.562
0.578
0.564
0.556
0.560
0.544
0.548
0.562
0.554
0.560
0.562
0.560
0.554
0.556
0.528
0.528
0.528
0.520
0.526
0.524
0.576
0.568
0.578
0.540
0.540
0.612
0.534
0.558
0.556
0.578
0.642
0.572
0.622
0.598
0.562
0.568
0.586
0.554
0.554
0.558
0.564
0.558
0.560
0.558
0.540
0.542
0.540
0.532
0.532
0.560
0.538
0.596
0.608
0.616
0.656
0.658
0.664
0.644
0.644
0.642
0.630
0.626
0.624
0.608
0.602
0.604
0.608
0.604
0.586
0.592
0.560
0.598
0.556
0.602
0.604
0.636
0.666
0.670
0.666
0.662
0.642
0.626
0.634
0.624
0.630
0.622
0.604
0.602
0.602
0.602
0.622
0.664
0.696
0.734
0.736
0.726
0.722
0.702
0.680
0.664
0.634
0.632
0.604
0.636
0.626
0.638
0.674
0.694
0.738
0.738
0.734
0.726
0.690
0.672
0.676
0.680
0.658
0.674
0.670
0.686
0.690
0.692
0.702
0.702
0.720
0.710
0.724
0.724
0.720
0.708
0.698
0.694
0.658
0.660
0.642
0.644
0.664
0.708
0.736
0.740
0.742
0.754
0.732
0.722
0.712
0.698
0.672
0.672
0.692
0.700
0.692
0.686
0.682
0.670
0.676
0.648
0.646
0.624
0.632
0.628
0.644
0.702
0.736
0.740
0.774
0.770
0.788
0.780
0.758
0.730
0.734
0.750
0.740
0.732
0.680
0.682
0.688
0.672
0.668
0.730
0.720
0.754
0.788
0.782
0.764
0.732
0.720
0.696
0.686
0.678
0.682
0.698
0.692
0.746
0.734
0.740
0.708
0.712
0.694
0.692
0.706
0.662
0.662
0.642
0.620
0.630
0.624
0.706
0.758
0.752
0.768
0.768
0.738
0.754
0.748
0.730
0.734
0.718
0.740
0.756
0.756
0.788
0.784
0.774
0.768
0.752
0.738
0.712
0.662
0.658
0.646
0.642
0.650
0.668
0.704
0.746
0.754
0.762
0.756
0.742
0.724
0.696
0.656
0.656
0.652
0.686
0.690
0.738
0.720
0.748
0.752
0.782
0.714
0.766
0.720
0.724
0.730
0.726
0.730
0.728
0.718
0.712
0.694
0.686
0.698
0.712
0.714
0.728
0.732
0.670
0.694
0.690
0.696
0.728
0.748
0.744
0.738
0.712
0.702
0.688
0.656
0.652
0.650
0.638
0.642
0.636
0.684
0.680
0.702
0.730
0.718
0.724
0.722
0.684
0.676
0.658
0.680
0.658
0.666
0.644
0.646
0.628
0.632
0.626
0.620
0.628
0.630
0.636
0.628
0.288
0.324
0.626
0.596
0.598
0.596
0.594
0.604
0.600
0.596
0.602
0.608
0.602
0.612
0.612
0.604
0.608
0.620
0.636
0.658
0.664
0.666
0.652
0.644
0.640
0.626
0.622
0.636
0.636
0.640
0.654
0.652
0.628
0.626
0.628
0.612
0.606
0.604
0.610
0.604
0.606
0.604
0.598
0.606
0.608
0.600
0.590
0.606
0.610
0.618
0.626
0.606
0.598
0.588
0.578
0.568
0.548
0.548
0.550
0.556
0.560
0.574
0.592
0.608
0.630
0.606
0.626
0.560
0.570
0.572
0.616
0.560
0.634
0.636
0.650
0.632
0.610
0.614
0.602
0.626
0.646
0.676
0.704
0.736
0.752
0.754
0.746
0.684
0.662
0.654
0.618
0.622
0.636
0.640
0.638
0.652
0.676
0.656
0.646
0.620
0.622
0.612
0.612
0.606
0.610
0.606
0.620
0.616
0.610
0.598
0.604
0.614
0.630
0.628
0.620
0.618
0.620
0.610
0.636
0.648
0.678
0.700
0.728
0.686
0.740
0.716
0.722
0.722
0.714
0.690
0.660
0.648
0.624
0.610
0.612
0.608
0.638
0.666
0.710
0.736
0.760
0.764
0.754
0.726
0.682
0.660
0.634
0.614
0.614
0.638
0.716
0.788
0.816
0.818
0.826
0.790
0.774
0.726
0.718
0.678
0.662
0.646
0.644
0.642
0.680
0.690
0.698
0.722
0.704
0.708
0.682
0.676
0.640
0.640
0.648
0.662
0.720
0.714
0.752
0.752
0.744
0.744
0.722
0.700
0.680
0.678
0.684
0.706
0.698
0.726
0.704
0.708
0.700
0.706
0.706
0.694
0.688
0.696
0.702
0.730
0.722
0.720
0.716
0.708
0.708
0.680
0.656
0.642
0.630
0.632
0.664
0.724
0.712
0.732
0.718
0.744
0.758
0.710
0.758
0.732
0.734
0.726
0.666
0.652
0.644
0.624
0.594
0.626
0.624
0.634
0.630
0.644
0.642
0.652
0.652
0.638
0.630
0.624
0.638
0.706
0.704
0.736
0.728
0.758
0.762
0.752
0.750
0.722
0.686
0.712
0.636
0.670
0.660
0.676
0.704
0.738
0.750
0.744
0.758
0.768
0.750
0.698
0.704
0.716
0.708
0.710
0.706
0.694
0.678
0.668
0.680
0.670
0.662
0.688
0.714
0.736
0.722
0.748
0.746
0.740
0.738
0.730
0.660
0.688
0.684
0.684
0.698
0.736
0.778
0.774
0.806
0.758
0.746
1.042
0.220
0.620
0.618
0.618
0.616
0.622
0.624
0.610
0.608
0.594
0.594
0.586
0.588
0.578
0.572
0.578
0.586
0.582
0.612
0.610
0.654
0.688
0.702
0.712
0.684
0.740
0.714
0.718
0.724
0.728
0.712
0.712
0.682
0.680
0.648
0.636
0.664
0.674
0.724
0.750
0.776
0.774
0.788
0.784
0.786
0.772
0.746
0.748
0.718
0.716
0.696
0.686
0.682
0.690
0.708
0.704
0.690
0.684
0.658
0.656
0.636
0.628
0.626
0.620
0.614
0.626
0.652
0.668
0.694
0.718
0.716
0.716
0.698
0.666
0.650
0.638
0.626
0.636
0.636
0.672
0.682
0.698
0.688
0.702
0.710
0.720
0.728
0.698
0.696
0.682
0.678
0.700
0.712
0.740
0.740
0.738
0.726
0.702
0.692
0.708
0.710
0.672
0.696
0.650
0.670
0.664
0.692
0.718
0.740
0.738
0.728
0.718
0.710
0.696
0.702
0.696
0.684
0.662
0.646
0.652
0.636
0.632
0.642
0.690
0.726
0.732
0.702
0.692
0.702
0.692
0.700
0.698
0.710
0.704
0.690
0.676
0.680
0.686
0.704
0.744
0.754
0.782
0.808
0.802
0.774
0.746
0.672
0.684
0.666
0.692
0.672
0.666
0.656
0.638
0.638
0.654
0.660
0.672
0.674
0.698
0.664
0.644
0.636
0.630
0.620
0.624
0.620
0.624
0.634
0.628
0.624
0.612
0.596
0.612
0.614
0.618
0.636
0.634
0.634
0.618
0.610
0.608
0.602
0.606
0.602
0.606
0.612
0.618
0.622
0.630
0.632
0.632
0.618
0.628
0.644
0.650
0.654
0.666
0.664
0.656
0.650
0.658
0.644
0.646
0.646
0.636
0.636
0.628
0.632
0.624
0.630
0.614
0.618
0.612
0.610
0.600
0.600
0.594
0.588
0.600
0.580
0.592
0.588
0.580
0.584
0.588
0.592
0.602
0.600
0.604
0.600
0.602
0.596
0.586
0.578
0.570
0.560
0.554
0.562
0.556
0.572
0.576
0.596
0.612
0.624
0.636
0.658
0.642
0.652
0.626
0.628
0.616
0.618
0.620
0.614
0.620
0.616
0.608
0.612
0.608
0.616
0.622
0.638
0.628
0.638
0.622
0.620
0.618
0.640
0.638
0.662
0.640
0.650
0.642
0.646
0.642
0.652
0.642
0.664
0.674
0.670
0.678
0.658
0.656
0.636
0.640
0.630
0.634
0.616
0.626
0.656
0.630
0.634
0.650
0.636
0.658
0.678
0.672
0.672
0.668
0.638
0.612
0.622
0.616
0.650
0.698
0.738
0.760
0.762
0.770
0.796
0.752
0.714
0.670
0.664
0.658
0.660
0.684
0.708
0.746
0.750
0.764
0.724
0.736
0.730
0.716
0.722
0.724
0.706
0.698
0.690
0.696
0.712
0.736
0.738
0.736
0.720
0.680
0.684
0.678
0.686
0.680
0.674
0.660
0.648
0.642
0.634
0.622
0.614
0.604
0.606
0.614
0.610
0.614
0.620
0.618
0.618
0.626
0.632
0.634
0.650
0.654
0.638
0.664
0.664
0.636
0.644
0.630
0.614
0.610
0.596
0.592
0.586
0.586
0.580
0.572
0.568
0.568
0.560
0.572
0.572
0.572
0.590
0.592
0.596
0.606
0.608
0.606
0.606
0.606
0.610
0.616
0.612
0.612
0.616
0.612
0.610
0.610
0.596
0.604
0.604
0.622
0.646
0.634
0.630
0.650
0.606
0.614
0.608
0.600
0.598
0.594
0.588
0.590
0.588
0.590
0.588
0.590
0.580
0.576
0.580
0.576
0.568
0.564
0.560
0.558
0.548
0.544
0.546
0.534
0.540
0.538
0.530
0.526
0.520
0.514
0.508
0.512
0.510
0.516
0.240
0.270
0.508
0.498
0.506
0.508
0.524
0.524
0.540
0.622
0.550
0.644
0.632
0.586
0.662
0.552
0.574
0.552
0.536
0.536
0.530
0.540
0.522
0.536
0.538
0.588
0.536
0.542
0.538
0.548
0.532
0.532
0.532
0.540
0.538
0.514
0.530
0.530
0.518
0.516
0.502
0.510
0.512
0.500
0.502
0.500
0.504
0.498
0.500
0.498
0.508
0.502
0.506
0.496
0.506
0.502
0.506
0.498
0.502
0.504
0.508
0.498
0.504
0.504
0.510
0.516
0.512
0.504
0.506
0.504
0.522
0.558
0.520
0.530
0.526
0.520
0.516
0.514
0.510
0.514
0.518
0.510
0.502
0.496
0.500
0.498
0.496
0.492
0.484
0.494
0.498
0.504
0.504
0.500
0.488
0.500
0.498
0.274
0.224
0.488
0.480
0.486
0.476
0.476
0.488
0.468
0.470
0.472
0.466
0.478
0.468
0.490
0.456
0.462
0.464
0.464
0.466
0.464
0.458
0.462
0.460
0.464
0.460
0.454
0.462
0.454
0.462
0.468
0.468
0.468
0.466
0.468
0.470
0.468
0.474
0.474
0.478
0.482
0.480
0.484
0.482
0.486
0.490
0.492
0.494
0.506
0.506
0.524
0.528
0.536
0.546
0.612
0.528
0.534
0.516
0.508
0.508
0.508
0.518
0.526
0.524
0.524
0.530
0.586
0.512
0.578
0.506
0.526
0.518
0.510
0.514
0.510
0.504
0.506
0.504
0.518
0.504
0.506
0.508
0.514
0.512
0.516
0.514
0.514
0.516
0.514
0.516
0.514
0.520
0.530
0.522
0.522
0.520
0.782
0.262
0.584
0.510
0.514
0.518
0.510
0.512
0.508
0.506
0.502
0.506
0.502
0.498
0.502
0.506
0.510
0.518
0.524
0.576
0.516
0.608
0.522
0.678
0.618
0.614
0.562
0.660
0.568
0.560
0.620
0.536
0.608
0.534
0.610
0.534
0.554
0.626
0.598
0.612
0.616
0.618
0.618
0.624
0.638
0.620
0.642
0.628
0.620
0.608
0.644
0.626
0.610
0.600
0.564
0.588
0.554
0.592
0.582
0.568
0.624
0.632
0.646
0.662
0.686
0.660
0.642
0.646
0.630
0.618
0.632
0.628
0.642
0.658
0.638
0.644
0.638
0.626
0.620
0.622
0.610
0.620
0.616
0.618
0.624
0.618
0.620
0.636
0.666
0.708
0.708
0.688
0.686
0.636
0.646
0.634
0.640
0.670
0.706
0.728
0.696
0.698
0.670
0.676
0.646
0.668
0.654
0.672
0.682
0.696
0.690
0.694
0.700
0.692
0.702
0.694
0.678
0.662
0.668
0.674
0.662
0.652
0.648
0.648
0.664
0.642
0.638
0.624
0.608
0.628
0.634
0.660
0.694
0.674
0.696
0.702
0.700
0.676
0.660
0.638
0.666
0.694
0.710
0.714
0.684
0.672
0.686
0.688
0.692
0.682
0.708
0.704
0.700
0.684
0.666
0.688
0.652
0.686
0.676
0.662
0.656
0.650
0.690
0.670
0.668
0.676
0.638
0.670
0.670
0.640
0.652
0.646
0.648
0.650
0.658
0.670
0.644
0.622
0.624
0.628
0.620
0.614
0.626
0.632
0.640
0.706
0.720
0.744
0.734
0.728
0.696
0.694
0.674
0.684
0.690
0.700
0.736
0.726
0.728
0.710
0.700
0.678
0.666
0.654
0.638
0.622
0.628
0.638
0.682
0.716
0.664
0.640
0.664
0.710
0.770
0.782
0.760
0.710
0.720
0.702
0.716
0.732
0.744
0.714
0.708
0.744
0.786
0.800
0.788
0.752
0.714
0.712
0.700
0.694
0.718
0.766
0.800
0.796
0.792
0.798
0.758
0.692
0.662
0.642
0.632
0.668
0.742
0.802
0.828
0.816
0.814
0.804
0.780
0.756
0.750
0.750
0.764
0.748
0.734
0.734
0.724
0.742
0.744
0.730
0.720
0.716
0.708
0.720
0.734
0.738
0.754
0.748
0.742
0.730
0.714
0.716
0.712
0.694
0.688
0.654
0.674
0.664
0.682
0.684
0.694
0.676
0.654
0.644
0.648
0.672
0.694
0.704
0.706
0.706
0.694
0.702
0.706
0.688
0.684
0.648
0.640
0.630
0.608
0.594
0.586
0.586
0.584
0.590
0.582
0.594
0.604
0.628
0.630
0.616
0.604
0.598
0.596
0.588
0.584
0.576
0.572
0.566
0.554
0.552
0.544
0.536
0.534
0.522
0.524
0.522
0.528
0.536
0.534
0.522
0.512
0.530
0.558
0.540
0.528
0.522
0.518
0.516
0.504
0.512
0.514
0.514
0.506
0.514
0.522
0.518
0.526
0.522
0.524
0.522
0.528
0.530
0.580
0.526
0.538
0.530
0.540
0.532
0.536
0.530
0.536
0.528
0.528
0.520
0.522
0.524
0.512
0.514
0.510
0.510
0.516
0.522
0.514
0.520
0.516
0.520
0.508
0.502
0.498
0.498
0.494
0.492
0.484
0.484
0.486
0.482
0.476
0.470
0.464
0.466
0.470
0.462
0.464
0.456
0.456
0.450
0.452
0.446
0.448
0.448
0.446
0.452
0.450
0.460
0.456
0.464
0.462
0.476
0.472
0.476
0.476
0.480
0.478
0.484
0.476
0.484
0.476
0.480
0.480
0.484
0.482
0.480
0.486
0.484
0.488
0.482
0.482
0.480
0.488
0.484
0.490
0.488
0.490
0.494
0.498
0.500
0.496
0.496
0.500
0.504
0.506
0.494
0.504
0.506
0.504
0.496
0.506
0.564
0.500
0.502
0.498
0.484
0.490
0.484
0.482
0.482
0.484
0.484
0.482
0.478
0.474
0.472
0.472
0.480
0.470
0.482
0.490
0.534
0.508
0.492
0.500
0.518
0.574
0.518
0.542
0.590
0.530
0.608
0.532
0.276
0.264
0.538
0.530
0.526
0.512
0.500
0.504
0.506
0.514
0.506
0.510
0.514
0.522
0.522
0.528
0.526
0.576
0.506
0.522
0.512
0.520
0.538
0.544
0.544
0.600
0.534
0.542
0.540
0.548
0.540
0.530
0.532
0.530
0.520
0.514
0.514
0.520
0.516
0.516
0.518
0.536
0.528
0.524
0.528
0.526
0.516
0.518
0.512
0.504
0.500
0.510
0.500
0.512
0.502
0.510
0.518
0.538
0.528
0.528
0.538
0.540
0.534
0.532
0.530
0.532
0.516
0.514
0.514
0.516
0.528
0.500
0.522
0.514
0.508
0.516
0.518
0.516
0.516
0.520
0.516
0.516
0.512
0.520
0.520
0.520
0.518
0.536
0.528
0.526
0.526
0.534
0.524
0.534
0.534
0.534
0.532
0.530
0.538
0.520
0.532
0.536
0.536
0.578
0.530
0.544
0.538
0.532
0.528
0.534
0.538
0.528
0.530
0.536
0.526
0.522
0.514
0.504
0.514
0.514
0.500
0.500
0.498
0.312
0.732
0.478
0.512
0.518
0.518
0.524
0.534
0.534
0.532
0.524
0.514
0.512
0.496
0.500
0.492
0.492
0.494
0.500
0.500
0.508
0.518
0.524
0.532
0.534
0.584
0.536
0.600
0.542
0.606
0.552
0.602
0.550
0.584
0.556
0.580
0.554
0.586
0.588
0.594
0.614
0.638
0.628
0.632
0.626
0.624
0.614
0.614
0.608
0.608
0.602
0.592
0.596
0.608
0.630
0.664
0.660
0.654
0.636
0.634
0.632
0.634
0.620
0.618
0.624
0.630
0.638
0.628
0.616
0.608
0.600
0.596
0.598
0.604
0.606
0.608
0.610
0.624
0.618
0.620
0.620
0.606
0.596
0.594
0.586
0.594
0.612
0.646
0.670
0.696
0.714
0.736
0.722
0.684
0.666
0.614
0.644
0.690
0.698
0.714
0.708
0.698
0.690
0.690
0.668
0.644
0.670
0.676
0.710
0.726
0.726
0.742
0.750
0.756
0.742
0.710
0.694
0.680
0.686
0.690
0.710
0.728
0.762
0.766
0.752
0.746
0.734
0.700
0.692
0.690
0.692
0.700
0.690
0.680
0.688
0.690
0.712
0.678
0.702
0.696
0.696
0.666
0.676
0.654
0.652
0.664
0.652
0.664
0.668
0.678
0.678
0.682
0.690
0.676
0.674
0.664
0.650
0.656
0.658
0.678
0.676
0.680
0.688
0.676
0.672
0.652
0.654
0.652
0.646
0.642
0.630
0.650
0.660
0.656
0.670
0.656
0.646
0.628
0.630
0.634
0.638
0.642
0.658
0.676
0.666
0.668
0.680
0.670
0.662
0.660
0.670
0.672
0.682
0.694
0.668
0.646
0.648
0.646
0.650
0.658
0.680
0.694
0.702
0.712
0.698
0.716
0.700
0.688
0.680
0.694
0.694
0.674
0.680
0.652
0.650
0.672
0.694
0.736
0.754
0.776
0.772
0.756
0.746
0.712
0.674
0.674
0.672
0.686
0.700
0.692
0.674
0.648
0.632
0.614
0.606
0.600
0.596
0.600
0.666
0.756
0.780
0.816
0.802
0.814
0.780
0.770
0.758
0.728
0.702
0.666
0.658
0.652
0.648
0.662
0.690
0.704
0.684
0.686
0.706
0.706
0.720
0.708
0.718
0.706
0.688
0.680
0.672
0.672
0.700
0.700
0.702
0.728
0.736
0.706
0.708
0.710
0.706
0.714
0.696
0.676
0.654
0.648
0.672
0.722
0.712
0.722
0.714
0.680
0.660
0.640
0.626
0.630
0.636
0.634
0.650
0.660
0.664
0.690
0.700
0.704
0.702
0.680
0.660
0.636
0.618
0.628
0.678
0.708
0.706
0.704
0.698
0.684
0.674
0.666
0.670
0.670
0.702
0.712
0.718
0.726
0.734
0.742
0.742
0.748
0.734
0.722
0.716
0.720
0.720
0.712
0.706
0.698
0.680
0.688
0.688
0.694
0.692
0.686
0.668
0.666
0.662
0.656
0.662
0.654
0.652
0.664
0.678
0.660
0.672
0.674
0.668
0.680
0.674
0.664
0.666
0.664
0.666
0.652
0.652
0.660
0.666
0.670
0.674
0.660
0.656
0.658
0.646
0.652
0.638
0.626
0.618
0.610
0.612
0.596
0.606
0.608
0.632
0.660
0.678
0.676
0.670
0.674
0.670
0.660
0.650
0.638
0.640
0.610
0.636
0.624
0.626
0.614
0.614
0.606
0.610
0.610
0.628
0.626
0.656
0.672
0.674
0.694
0.664
0.672
0.664
0.684
0.680
0.676
0.650
0.642
0.628
0.616
0.612
0.598
0.600
0.606
0.634
0.676
0.734
0.738
0.736
0.720
0.718
0.716
0.710
0.688
0.660
0.668
0.676
0.670
0.698
0.662
0.682
0.656
0.648
0.640
0.648
0.636
0.618
0.614
0.608
0.618
0.648
0.738
0.778
0.748
0.742
0.732
0.726
0.732
0.722
0.692
0.672
0.654
0.628
0.632
0.632
0.660
0.696
0.724
0.718
0.750
0.752
0.744
0.758
0.748
0.696
0.726
0.688
0.666
0.648
0.686
0.694
0.710
0.710
0.692
0.698
0.704
0.710
0.706
0.704
0.698
0.674
0.636
0.634
0.626
0.634
0.636
0.662
0.678
0.680
0.722
0.742
0.736
0.738
0.732
0.720
0.702
0.704
0.696
0.668
0.680
0.694
0.688
0.686
0.684
0.698
0.692
0.702
0.720
0.706
0.716
0.718
0.714
0.712
0.714
0.696
0.698
0.702
0.692
0.674
0.678
0.664
0.648
0.638
0.636
0.650
0.654
0.690
0.692
0.698
0.692
0.682
0.678
0.666
0.670
0.662
0.652
0.634
0.624
0.624
0.630
0.640
0.650
0.654
0.672
0.658
0.654
0.650
0.640
0.642
0.652
0.660
0.662
0.656
0.648
0.660
0.662
0.684
0.668
0.674
0.668
0.670
0.672
0.668
0.668
0.666
0.656
0.650
0.652
0.646
0.654
0.640
0.660
0.670
0.652
0.654
0.662
0.664
0.652
0.646
0.656
0.650
0.650
0.656
0.664
0.658
0.660
0.664
0.676
0.664
0.660
0.660
0.656
0.666
0.662
0.668
0.672
0.654
0.632
0.628
0.606
0.616
0.614
0.610
0.612
0.626
0.636
0.650
0.634
0.640
0.632
0.630
0.630
0.638
0.646
0.656
0.668
0.662
0.652
0.654
0.648
0.648
0.640
0.660
0.690
0.718
0.704
0.708
0.692
0.688
0.650
0.666
0.662
0.702
0.688
0.662
0.646
0.638
0.628
0.614
0.614
0.606
0.616
0.614
0.616
0.602
0.600
0.602
0.602
0.600
0.594
0.592
0.592
0.594
0.598
0.608
0.606
0.616
0.616
0.616
0.632
0.626
0.622
0.624
0.630
0.630
0.640
0.636
0.634
0.620
0.618
0.602
0.602
0.604
0.598
0.602
0.614
0.614
0.630
0.638
0.650
0.654
0.648
0.632
0.642
0.636
0.640
0.632
0.634
0.640
0.642
0.634
0.636
0.608
0.614
0.608
0.600
0.610
0.608
0.600
0.604
0.602
0.586
0.576
0.578
0.586
0.574
0.574
0.568
0.560
0.562
0.556
0.548
0.546
0.544
0.536
0.542
0.540
0.546
0.546
0.548
0.564
0.586
0.616
0.682
0.696
0.722
0.722
0.718
0.724
0.708
0.690
0.696
0.688
0.690
0.724
0.754
0.760
0.776
0.776
0.794
0.792
0.778
0.772
0.750
0.714
0.702
0.680
0.678
0.684
0.690
0.708
0.716
0.718
0.726
0.704
0.686
0.670
0.646
0.644
0.624
0.624
0.634
0.626
0.658
0.670
0.650
0.682
0.668
0.672
0.670
0.662
0.646
0.654
0.624
0.608
0.628
0.632
0.630
0.656
0.630
0.652
0.644
0.676
0.676
0.670
0.656
0.670
0.648
0.658
0.654
0.654
0.646
0.626
0.626
0.638
0.644
0.664
0.664
0.684
0.648
0.644
0.624
0.626
0.616
0.626
0.654
0.686
0.698
0.694
0.712
0.704
0.694
0.664
0.644
0.620
0.614
0.644
0.722
0.774
0.766
0.742
0.680
0.694
0.660
0.666
0.686
0.694
0.692
0.696
0.710
0.704
0.694
0.692
0.680
0.672
0.646
0.636
0.648
0.640
0.664
0.654
0.670
0.680
0.698
0.700
0.702
0.698
0.684
0.688
0.682
0.682
0.660
0.668
0.652
0.664
0.656
0.666
0.664
0.656
0.626
0.632
0.614
0.632
0.650
0.688
0.716
0.816
0.842
0.824
0.782
0.704
0.680
0.642
0.632
0.618
0.612
0.614
0.624
0.626
0.632
0.644
0.668
0.658
0.640
0.658
0.648
0.658
0.646
0.624
0.634
0.634
0.628
0.628
0.622
0.630
0.654
0.664
0.694
0.686
0.676
0.698
0.690
0.700
0.696
0.672
0.688
0.686
0.676
0.670
0.692
0.668
0.696
0.698
0.690
0.694
0.632
0.620
0.620
0.626
0.608
0.612
0.614
0.620
0.606
0.616
0.636
0.612
0.646
0.628
0.644
0.660
0.658
0.646
0.668
0.640
0.658
0.658
0.656
0.642
0.642
0.638
0.636
0.640
0.640
0.626
0.630
0.628
0.646
0.658
0.678
0.664
0.688
0.652
0.292
0.376
0.660
0.662
0.660
0.632
0.214
0.426
0.634
0.632
0.608
0.602
0.612
0.644
0.656
0.676
0.710
0.702
0.678
0.686
0.660
0.652
0.656
0.648
0.668
0.682
0.672
0.640
0.662
0.658
0.636
0.644
0.630
0.616
0.648
0.668
0.672
0.684
0.724
0.700
0.734
0.698
0.684
0.676
0.668
0.670
0.690
0.688
0.684
0.706
0.706
0.736
0.716
0.732
0.706
0.668
0.708
0.652
0.650
0.648
0.648
0.658
0.650
0.656
0.638
0.646
0.676
0.694
0.698
0.714
0.704
0.698
0.698
0.702
0.704
0.710
0.698
0.692
0.684
0.716
0.718
0.700
0.718
0.704
0.710
0.736
0.740
0.734
0.758
0.718
0.746
0.750
0.756
0.746
0.750
0.746
0.756
0.742
0.750
0.746
0.756
0.766
0.740
0.732
0.672
0.662
0.644
0.622
0.616
0.606
0.604
0.600
0.592
0.586
0.584
0.580
0.576
0.584
0.590
0.594
0.604
0.602
0.614
0.608
0.612
0.608
0.610
0.596
0.600
0.600
0.604
0.606
0.600
0.598
0.592
0.586
0.590
0.564
0.574
0.594
0.628
0.610
0.608
0.616
0.596
0.590
0.582
0.578
0.576
0.570
0.556
0.550
0.554
0.564
0.564
0.574
0.574
0.574
0.570
0.588
0.582
0.594
0.614
0.616
0.600
0.592
0.610
0.628
0.626
0.620
0.614
0.598
0.600
0.588
0.580
0.572
0.566
0.578
0.566
0.568
0.568
0.570
0.560
0.572
0.576
0.578
0.576
0.590
0.584
0.590
0.588
0.588
0.582
0.568
0.564
0.556
0.550
0.550
0.550
0.538
0.552
0.538
0.552
0.550
0.582
0.672
0.634
0.616
0.608
0.594
0.584
0.582
0.564
0.554
0.558
0.558
0.540
0.552
0.530
0.536
0.526
0.532
0.530
0.528
0.536
0.540
0.572
0.586
0.596
0.594
0.606
0.592
0.614
0.216
0.390
0.598
0.596
0.580
0.584
0.570
0.562
0.556
0.570
0.566
0.566
0.578
0.588
0.598
0.646
0.708
0.690
0.694
0.654
0.638
0.622
0.594
0.586
0.574
0.568
0.556
0.546
0.548
0.544
0.538
0.536
0.530
0.528
0.530
0.534
0.534
0.538
0.526
0.586
0.632
0.648
0.640
0.650
0.650
0.632
0.622
0.606
0.614
0.590
0.592
0.584
0.590
0.582
0.578
0.576
0.566
0.566
0.566
0.564
0.572
0.576
0.586
0.586
0.588
0.582
0.578
0.576
0.572
0.576
0.558
0.562
0.550
0.548
0.542
0.540
0.534
0.542
0.532
0.536
0.542
0.558
0.520
0.534
0.544
0.540
0.534
0.528
0.534
0.554
0.544
0.558
0.556
0.564
0.574
0.580
0.590
0.612
0.616
0.620
0.616
0.626
0.652
0.640
0.644
0.602
0.596
0.584
0.574
0.570
0.586
0.596
0.606
0.634
0.656
0.728
0.682
0.682
0.692
0.714
0.706
0.658
0.640
0.642
0.624
0.624
0.608
0.622
0.626
0.612
0.608
0.600
0.594
0.594
0.580
0.576
0.574
0.566
0.556
0.548
0.562
0.540
0.546
0.540
0.534
0.534
0.532
0.540
0.540
0.540
0.538
0.534
0.522
0.518
0.508
0.504
0.502
0.500
0.494
0.486
0.494
0.496
0.492
0.498
0.498
0.504
0.520
0.526
0.594
0.540
0.542
0.524
0.538
0.526
0.528
0.526
0.534
0.542
0.544
0.546
0.618
0.532
0.556
0.560
0.540
0.548
0.552
0.540
0.544
0.544
0.536
0.528
0.536
0.542
0.548
0.576
0.548
0.572
0.544
0.562
0.530
0.562
0.530
0.528
0.536
0.524
0.528
0.562
0.528
0.560
0.556
0.568
0.574
0.576
0.580
0.568
0.578
0.570
0.572
0.572
0.550
0.576
0.530
0.574
0.550
0.532
0.570
0.544
0.564
0.526
0.534
0.542
0.542
0.524
0.530
0.522
0.518
0.522
0.524
0.506
0.514
0.550
0.540
0.532
0.516
0.520
0.508
0.512
0.510
0.504
0.508
0.510
0.500
0.498
0.500
0.504
0.494
0.496
0.492
0.490
0.496
0.554
0.498
0.518
0.514
0.520
0.520
0.536
0.602
0.520
0.618
0.518
0.532
0.534
0.532
0.528
0.588
0.504
0.532
0.518
0.526
0.526
0.528
0.600
0.536
0.596
0.544
0.580
0.528
0.586
0.536
0.582
0.570
0.546
0.596
0.584
0.580
0.588
0.602
0.604
0.614
0.610
0.598
0.602
0.622
0.626
0.622
0.624
0.628
0.626
0.638
0.632
0.618
0.612
0.606
0.616
0.628
0.642
0.662
0.652
0.646
0.638
0.596
0.580
0.200
0.420
0.598
0.606
0.616
0.666
0.636
0.356
0.846
0.806
0.698
0.674
0.648
0.618
0.612
0.612
0.590
0.580
0.570
0.564
0.564
0.574
0.566
0.566
0.588
0.594
0.610
0.598
0.608
0.602
0.592
0.598
0.594
0.594
0.600
0.622
0.632
0.640
0.640
0.678
0.648
0.648
0.638
0.656
0.616
0.610
0.608
0.618
0.606
0.630
0.632
0.624
0.620
0.616
0.630
0.620
0.612
0.626
0.622
0.630
0.628
0.648
0.612
0.630
0.636
0.654
0.638
0.642
0.636
0.622
0.622
0.618
0.592
0.608
0.598
0.594
0.590
0.592
0.586
0.570
0.572
0.578
0.580
0.578
0.576
0.572
0.570
0.566
0.572
0.580
0.584
0.584
0.576
0.576
0.580
0.598
0.588
0.596
0.584
0.580
0.578
0.578
0.584
0.566
0.586
0.562
0.582
0.576
0.570
0.574
0.568
0.572
0.572
0.568
0.574
0.580
0.572
0.576
0.566
0.562
0.560
0.552
0.548
0.560
0.562
0.564
0.564
0.564
0.570
0.574
0.570
0.576
0.570
0.568
0.570
0.592
0.600
0.604
0.582
0.582
0.570
0.562
0.574
0.598
0.644
0.666
0.660
0.622
0.644
0.626
0.614
0.628
0.624
0.618
0.630
0.628
0.618
0.620
0.620
0.610
0.604
0.616
0.634
0.650
0.658
0.670
0.686
0.658
0.656
0.636
0.618
0.610
0.590
0.598
0.610
0.602
0.622
0.634
0.634
0.674
0.672
0.666
0.670
0.664
0.642
0.650
0.648
0.654
0.662
0.682
0.698
0.674
0.664
0.650
0.616
0.612
0.320
0.280
0.590
0.582
0.580
0.578
0.576
0.568
0.582
0.572
0.572
0.576
0.574
0.564
0.570
0.566
0.578
0.568
0.582
0.596
0.600
0.624
0.626
0.624
0.632
0.614
0.606
0.610
0.604
0.600
0.612
0.598
0.608
0.614
0.610
0.624
0.630
0.634
0.624
0.636
0.614
0.606
0.598
0.592
0.594
0.592
0.594
0.604
0.580
0.586
0.592
0.576
0.576
0.564
0.560
0.560
0.562
0.560
0.562
0.566
0.576
0.574
0.590
0.588
0.582
0.590
0.586
0.576
0.586
0.576
0.570
0.568
0.566
0.568
0.568
0.562
0.568
0.570
0.572
0.562
0.578
0.578
0.582
0.584
0.572
0.578
0.574
0.586
0.572
0.596
0.614
0.602
0.620
0.624
0.626
0.624
0.614
0.608
0.614
0.590
0.592
0.596
0.590
0.598
0.606
0.640
0.658
0.682
0.688
0.676
0.670
0.642
0.634
0.624
0.632
0.626
0.620
0.620
0.612
0.608
0.632
0.636
0.630
0.650
0.646
0.652
0.670
0.662
0.652
0.662
0.670
0.662
0.662
0.680
0.672
0.690
0.690
0.680
0.678
0.672
0.686
0.686
0.688
0.714
0.676
0.694
0.676
0.658
0.662
0.658
0.642
0.802
0.782
0.776
0.724
0.672
0.650
0.630
0.616
0.600
0.590
0.576
0.570
0.566
0.556
0.562
0.566
0.562
0.572
0.570
0.566
0.570
0.570
0.590
0.594
0.616
0.626
0.638
0.656
0.658
0.640
0.658
0.662
0.654
0.672
0.674
0.686
0.662
0.636
0.672
0.700
0.792
0.812
0.798
0.760
0.720
0.704
0.678
0.664
0.642
0.638
0.630
0.618
0.618
0.604
0.608
0.608
0.602
0.604
0.598
0.588
0.588
0.578
0.580
0.596
0.594
0.612
0.616
0.628
0.616
0.620
0.606
0.598
0.598
0.604
0.602
0.602
0.588
0.578
0.580
0.576
0.558
0.562
0.558
0.544
0.556
0.542
0.542
0.532
0.548
0.540
0.542
0.546
0.536
0.538
0.540
0.540
0.544
0.556
0.562
0.570
0.586
0.604
0.614
0.620
0.628
0.614
0.634
0.616
0.604
0.594
0.588
0.586
0.594
0.598
0.604
0.614
0.618
0.616
0.632
0.630
0.624
0.618
0.600
0.586
0.568
0.574
0.576
0.578
0.576
0.576
0.592
0.590
0.606
0.606
0.602
0.618
0.628
0.630
0.646
0.634
0.642
0.630
0.620
0.630
0.616
0.602
0.612
0.594
0.580
0.578
0.574
0.570
0.570
0.570
0.328
0.244
0.568
0.242
0.316
0.566
0.564
0.564
0.578
0.580
0.582
0.602
0.604
0.624
0.624
0.612
0.616
0.592
0.602
0.592
0.584
0.586
0.582
0.590
0.602
0.602
0.614
0.622
0.610
0.616
0.610
0.618
0.614
0.652
0.660
0.662
0.658
0.656
0.650
0.656
0.654
0.656
0.658
0.660
0.654
0.626
0.624
0.624
0.614
0.632
0.622
0.620
0.628
0.630
0.658
0.660
0.664
0.656
0.654
0.664
0.660
0.670
0.668
0.674
0.674
0.678
0.676
0.668
0.668
0.632
0.626
0.630
0.632
0.680
0.710
0.736
0.732
0.718
0.720
0.702
0.688
0.678
0.676
0.682
0.688
0.706
0.726
0.728
0.754
0.768
0.760
0.762
0.746
0.758
0.734
0.722
0.704
0.678
0.644
0.652
0.632
0.654
0.686
0.706
0.730
0.756
0.742
0.758
0.738
0.708
0.714
0.716
0.716
0.742
0.732
0.754
0.766
0.758
0.762
0.746
0.730
0.730
0.706
0.728
0.722
0.708
0.708
0.714
0.692
0.716
0.738
0.712
0.746
0.732
0.744
0.758
0.756
0.752
0.746
0.730
0.692
0.738
0.778
0.786
0.804
0.766
0.732
0.764
0.750
0.726
0.696
0.670
0.650
0.656
0.630
0.668
0.664
0.652
0.668
0.678
0.680
0.702
0.700
0.710
0.690
0.704
0.708
0.708
0.710
0.664
0.700
0.762
0.782
0.774
0.800
0.744
0.724
0.702
0.680
0.672
0.662
0.672
0.682
0.702
0.718
0.716
0.710
0.716
0.704
0.698
0.682
0.700
0.632
0.660
0.638
0.668
0.654
0.688
0.692
0.694
0.696
0.684
0.656
0.664
0.672
0.664
0.692
0.680
0.668
0.646
0.638
0.630
0.620
0.622
0.618
0.612
0.620
0.618
0.616
0.626
0.612
0.614
0.622
0.622
0.612
0.616
0.610
0.602
0.612
0.608
0.614
0.612
0.614
0.606
0.624
0.594
0.598
0.604
0.608
0.600
0.610
0.606
0.600
0.604
0.598
0.588
0.590
0.588
0.588
0.594
0.602
0.602
0.600
0.606
0.608
0.606
0.598
0.602
0.624
0.624
0.668
0.680
0.670
0.686
0.668
0.646
0.644
0.630
0.624
0.606
0.600
0.600
0.594
0.590
0.588
0.598
0.600
0.600
0.606
0.634
0.626
0.610
0.606
0.608
0.598
0.582
0.600
0.606
0.586
0.604
0.578
0.592
0.606
0.598
0.594
0.596
0.588
0.582
0.574
0.574
0.556
0.554
0.548
0.542
0.534
0.518
0.516
0.522
0.552
0.550
0.532
0.532
0.598
0.532
0.592
0.550
0.598
0.592
0.588
0.358
0.220
0.586
0.564
0.578
0.574
0.568
0.572
0.558
0.554
0.556
0.560
0.548
0.552
0.556
0.558
0.558
0.566
0.564
0.560
0.570
0.556
0.556
0.556
0.552
0.552
0.558
0.578
0.566
0.568
0.566
0.572
0.566
0.570
0.564
0.582
0.586
0.614
0.624
0.632
0.616
0.628
0.614
0.604
0.602
0.614
0.618
0.612
0.608
0.622
0.610
0.626
0.640
0.632
0.646
0.632
0.628
0.632
0.614
0.594
0.614
0.612
0.630
0.648
0.656
0.670
0.700
0.718
0.710
0.668
0.680
0.620
0.634
0.640
0.630
0.652
0.640
0.640
0.690
0.678
0.688
0.690
0.676
0.662
0.664
0.656
0.646
0.696
0.712
0.750
0.782
0.780
0.788
0.780
0.776
0.778
0.754
0.744
0.742
0.746
0.778
0.762
0.784
0.770
0.774
0.768
0.766
0.752
0.716
0.682
0.682
0.646
0.662
0.692
0.722
0.782
0.802
0.832
0.796
0.800
0.800
0.752
0.768
0.764
0.730
0.740
0.722
0.704
0.674
0.672
0.706
0.698
0.734
0.746
0.742
0.756
0.734
0.714
0.678
0.678
0.694
0.714
0.720
0.696
0.706
0.680
0.668
0.702
0.726
0.722
0.720
0.746
0.686
0.712
0.678
0.668
0.680
0.676
0.660
0.672
0.648
0.630
0.632
0.620
0.618
0.630
0.678
0.670
0.660
0.662
0.644
0.674
0.670
0.670
0.682
0.668
0.682
0.668
0.688
0.688
0.678
0.668
0.686
0.704
0.722
0.722
0.714
0.678
0.674
0.674
0.682
0.702
0.684
0.684
0.660
0.648
0.638
0.634
0.612
0.626
0.624
0.640
0.666
0.666
0.662
0.740
0.786
0.754
0.754
0.706
0.646
0.650
0.624
0.616
0.604
0.616
0.606
0.638
0.624
0.646
0.676
0.702
0.722
0.726
0.702
0.696
0.668
0.662
0.646
0.660
0.684
0.668
0.672
0.630
0.626
0.634
0.624
0.652
0.670
0.676
0.696
0.692
0.682
0.688
0.674
0.684
0.674
0.662
0.674
0.680
0.684
0.716
0.718
0.712
0.688
0.696
0.670
0.644
0.630
0.630
0.616
0.618
0.610
0.606
0.614
0.610
0.610
0.618
0.616
0.620
0.616
0.604
0.600
0.606
0.594
0.594
0.606
0.620
0.640
0.628
0.622
0.612
0.608
0.608
0.598
0.586
0.588
0.580
0.576
0.566
0.572
0.582
0.596
0.596
0.608
0.614
0.654
0.660
0.652
0.638
0.620
0.614
0.606
0.594
0.582
0.584
0.590
0.582
0.590
0.598
0.614
0.636
0.652
0.630
0.628
0.620
0.612
0.620
0.604
0.602
0.590
0.600
0.630
0.644
0.640
0.628
0.626
0.630
0.624
0.640
0.636
0.652
0.668
0.638
0.636
0.628
0.622
0.612
0.608
0.596
0.592
0.592
0.580
0.584
0.594
0.604
0.604
0.608
0.612
0.622
0.624
0.622
0.618
0.616
0.606
0.600
0.598
0.598
0.594
0.598
0.616
0.626
0.624
0.620
0.618
0.600
0.594
0.582
0.560
0.566
0.546
0.540
0.540
0.548
0.552
0.564
0.570
0.580
0.590
0.580
0.582
0.604
0.608
0.600
0.612
0.636
0.632
0.630
0.656
0.624
0.654
0.634
0.626
0.614
0.616
0.614
0.612
0.604
0.598
0.582
0.586
0.590
0.610
0.616
0.630
0.620
0.636
0.634
0.610
0.612
0.594
0.590
0.590
0.588
0.592
0.588
0.602
0.592
0.592
0.596
0.578
0.588
0.584
0.586
0.610
0.666
0.622
0.598
0.588
0.584
0.586
0.598
0.600
0.614
0.628
0.608
0.604
0.574
0.556
0.572
0.586
0.612
0.634
0.632
0.642
0.618
0.618
0.618
0.614
0.628
0.626
1.338
0.984
0.846
0.772
0.724
0.664
0.628
0.604
0.574
0.698
0.700
0.662
0.614
0.616
0.604
0.592
0.740
0.716
0.650
0.642
0.612
0.596
0.596
0.588
0.600
0.614
0.620
0.628
0.348
0.284
0.618
0.618
0.600
0.608
0.606
0.592
0.596
0.582
0.590
0.586
0.614
0.600
0.608
0.598
0.596
0.596
0.594
0.602
0.586
0.578
0.586
0.614
0.634
0.644
0.656
0.660
0.640
0.644
0.654
0.660
0.668
0.654
0.646
0.650
0.636
0.624
0.682
0.666
0.662
0.654
0.652
0.650
0.652
0.680
0.674
0.668
0.674
0.656
0.636
0.624
0.608
0.590
0.584
0.580
0.580
0.592
0.604
0.638
0.628
0.640
0.662
0.662
0.670
0.682
0.686
0.678
0.648
0.622
0.628
0.616
0.620
0.648
0.664
0.644
0.622
0.628
0.626
0.614
0.606
0.600
0.592
0.592
0.588
0.582
0.580
0.582
0.580
0.592
0.600
0.602
0.592
0.590
0.586
0.598
0.598
0.616
0.612
0.608
0.610
0.610
0.604
0.606
0.598
0.604
0.608
0.598
0.610
0.612
0.598
0.610
0.604
0.596
0.596
0.590
0.590
0.590
0.574
0.570
0.580
0.584
0.590
0.590
0.594
0.592
0.598
0.580
0.592
0.592
0.574
0.592
0.212
0.366
0.596
0.590
0.610
0.602
0.600
0.612
0.594
0.598
0.588
0.582
0.590
0.590
0.596
0.602
0.616
0.624
0.636
0.626
0.624
0.608
0.620
0.620
0.614
0.622
0.598
0.608
0.612
0.594
0.596
0.602
0.612
0.606
0.598
0.592
0.580
0.574
0.568
0.554
0.548
0.548
0.544
0.536
0.548
0.548
0.566
0.560
0.560
0.562
0.562
0.564
0.560
0.568
0.574
0.578
0.574
0.570
0.576
0.556
0.568
0.564
0.562
0.564
0.570
0.566
0.564
0.588
0.592
0.584
0.586
0.594
0.578
0.590
0.596
0.584
0.588
0.570
0.580
0.576
0.576
0.572
0.574
0.580
0.584
0.576
0.576
0.588
0.576
0.578
0.568
0.568
0.566
0.554
0.558
0.552
0.546
0.542
0.542
0.554
0.556
0.546
0.552
0.556
0.570
0.576
0.572
0.568
0.598
0.594
0.588
0.590
0.582
0.568
0.564
0.564
0.568
0.568
0.560
0.556
0.554
0.544
0.512
0.550
0.534
0.496
0.540
0.504
0.506
0.508
0.562
0.524
0.580
0.576
0.594
0.536
0.662
0.626
0.546
0.644
0.542
0.630
0.550
0.636
0.554
0.608
0.552
0.612
0.582
0.586
0.580
0.580
0.570
0.572
0.564
0.546
0.568
0.556
0.528
0.522
0.522
0.536
0.508
0.536
0.518
0.542
0.550
0.516
0.568
0.522
0.568
0.562
0.558
0.578
0.558
0.582
0.572
0.582
0.584
0.524
0.524
0.530
0.568
0.530
0.532
0.584
0.568
0.534
0.580
0.566
0.560
0.566
0.570
0.576
0.594
0.586
0.584
0.578
0.574
0.584
0.616
0.640
0.654
0.648
0.646
0.640
0.630
0.624
0.606
0.620
0.620
0.614
0.592
0.616
0.646
0.662
0.678
0.670
0.632
0.628
0.622
0.608
0.618
0.638
0.666
0.634
0.620
0.646
0.688
0.738
0.774
0.788
0.738
0.718
0.726
0.750
0.766
0.768
0.714
0.694
0.680
0.680
0.712
0.758
0.768
0.800
0.790
0.796
0.774
0.796
0.768
0.772
0.768
0.766
0.764
0.714
0.704
0.752
0.776
0.788
0.790
0.718
0.704
0.674
0.636
0.636
0.620
0.656
0.666
0.750
0.784
0.772
0.806
0.734
0.728
0.736
0.724
0.710
0.670
0.652
0.626
0.642
0.648
0.624
0.620
0.628
0.716
0.782
0.818
0.800
0.584
0.204
0.752
0.708
0.664
0.644
0.610
0.606
0.648
0.698
0.754
0.772
0.790
0.766
0.808
0.840
0.858
0.806
0.742
0.736
0.746
0.806
0.814
0.798
0.756
0.724
0.680
0.658
0.656
0.718
0.758
0.790
0.820
0.794
0.746
0.708
0.692
0.684
0.660
0.646
0.624
0.614
0.602
0.618
0.632
0.666
0.672
0.748
0.784
0.778
0.746
0.730
0.714
0.730
0.712
0.710
0.696
0.708
0.710
0.734
0.710
0.704
0.696
0.648
0.684
0.748
0.728
0.734
0.696
0.692
0.698
0.694
0.696
0.658
0.668
0.670
0.664
0.734
0.726
0.732
0.726
0.728
0.706
0.750
0.776
0.742
0.718
0.750
0.788
0.808
0.800
0.788
0.764
0.748
0.730
0.704
0.688
0.682
0.754
0.844
0.918
0.930
0.932
0.910
0.888
0.856
0.808
0.780
0.740
0.762
0.820
0.832
0.784
0.772
0.776
0.798
0.802
0.784
0.750
0.698
0.678
0.672
0.674
0.722
0.746
0.740
0.754
0.772
0.778
0.778
0.828
0.778
0.746
0.690
0.636
0.664
0.678
0.648
0.636
0.632
0.640
0.616
0.616
0.654
0.670
0.672
0.682
0.680
0.672
0.678
0.672
0.678
0.684
0.694
0.700
0.716
0.728
0.734
0.744
0.728
0.712
0.676
0.674
0.668
0.664
0.660
0.722
0.780
0.828
0.842
0.814
0.800
0.772
0.754
0.724
0.710
0.694
0.676
0.692
0.688
0.684
0.708
0.728
0.754
0.780
0.792
0.788
0.774
0.774
0.754
0.740
0.700
0.684
0.680
0.678
0.710
0.706
0.698
0.680
0.666
0.658
0.668
0.680
0.680
0.698
0.684
0.674
0.650
0.622
0.602
0.598
0.586
0.592
0.616
0.654
0.762
0.828
0.868
0.858
0.854
0.790
0.762
0.712
0.692
0.692
0.684
0.674
0.670
0.658
0.646
0.644
0.644
0.634
0.624
0.624
0.648
0.686
0.800
0.836
0.852
0.864
0.890
0.846
0.836
0.816
0.798
0.782
0.740
0.722
0.674
0.646
0.638
0.632
0.644
0.658
0.686
0.764
0.732
0.742
0.720
0.730
0.752
0.760
0.754
0.720
0.724
0.780
0.782
0.774
0.766
0.762
0.748
0.726
0.720
0.748
0.754
0.734
0.716
0.696
0.664
0.626
0.610
0.614
0.600
0.624
0.676
0.720
0.720
0.700
0.710
0.702
0.696
0.718
0.706
0.722
0.722
0.704
0.694
0.680
0.700
0.694
0.676
0.650
0.656
0.652
0.662
0.676
0.674
0.682
0.688
0.666
0.678
0.676
0.676
0.678
0.662
0.658
0.652
0.650
0.656
0.670
0.668
0.678
0.672
0.666
0.658
0.664
0.670
0.664
0.676
0.680
0.672
0.662
0.662
0.652
0.652
0.644
0.604
0.604
0.598
0.606
0.604
0.606
0.626
0.646
0.662
0.680
0.690
0.684
0.682
0.680
0.690
0.708
0.714
0.714
0.704
0.700
0.708
0.720
0.730
0.756
0.764
0.762
0.782
0.778
0.772
0.782
0.782
0.784
0.772
0.768
0.758
0.750
0.732
0.752
0.758
0.768
0.756
0.766
0.768
0.764
0.772
0.770
0.760
0.748
0.774
0.776
0.784
0.784
0.768
0.738
0.708
0.696
0.682
0.672
0.662
0.708
0.718
0.738
0.756
0.718
0.688
0.642
0.616
0.598
0.586
0.578
0.592
0.630
0.710
0.766
0.794
0.796
0.790
0.782
0.726
0.708
0.670
0.652
0.658
0.656
0.678
0.682
0.694
0.738
0.738
0.764
0.780
0.768
0.752
0.724
0.698
0.694
0.682
0.698
0.690
0.674
0.648
0.662
0.650
0.658
0.654
0.640
0.644
0.652
0.660
0.676
0.696
0.722
0.724
0.710
0.696
0.666
0.650
0.642
0.654
0.668
0.690
0.728
0.722
0.748
0.756
0.752
0.712
0.654
0.644
0.648
0.628
0.616
0.616
0.634
0.642
0.700
0.756
0.796
0.812
0.818
0.814
0.802
0.774
0.720
0.712
0.694
0.690
0.672
0.690
0.700
0.712
0.720
0.720
0.714
0.704
0.690
0.690
0.696
0.702
0.710
0.716
0.726
0.726
0.716
0.720
0.702
0.696
0.702
0.664
0.682
0.682
0.656
0.648
0.642
0.640
0.652
0.660
0.686
0.710
0.718
0.718
0.730
0.736
0.736
0.744
0.734
0.728
0.712
0.684
0.680
0.658
0.698
0.730
0.758
0.802
0.804
0.814
0.794
0.748
0.724
0.708
0.700
0.666
0.660
0.650
0.632
0.650
0.650
0.654
0.688
0.684
0.694
0.700
0.686
0.700
0.676
0.676
0.644
0.656
0.690
0.702
0.720
0.728
0.704
0.684
0.672
0.654
0.694
0.720
0.752
0.792
0.826
0.840
0.850
0.866
0.844
0.814
0.786
0.726
0.672
0.680
0.678
0.692
0.782
0.770
0.782
0.818
0.806
0.782
0.754
0.716
0.698
0.674
0.712
0.722
0.748
0.774
0.790
0.760
0.784
0.770
0.760
0.770
0.746
0.760
0.770
0.770
0.766
0.764
0.752
0.740
0.742
0.722
0.732
0.736
0.728
0.732
0.756
0.760
0.770
0.746
0.660
0.654
0.662
0.676
0.714
0.746
0.754
0.764
0.760
0.750
0.754
0.728
0.712
0.714
0.700
0.716
0.738
0.744
0.694
0.732
0.728
0.734
0.770
0.770
0.764
0.766
0.772
0.766
0.718
0.688
0.652
0.662
0.656
0.682
0.720
0.730
0.730
0.728
0.744
0.720
0.728
0.706
0.694
0.688
0.680
0.632
0.674
0.668
0.722
0.754
0.822
0.864
0.876
0.878
0.844
0.824
0.778
0.728
0.700
0.676
0.664
0.678
0.722
0.770
0.798
0.796
0.802
0.794
0.786
0.784
0.756
0.770
0.756
0.754
0.782
0.782
0.774
0.798
0.798
0.778
0.770
0.756
0.740
0.772
0.770
0.774
0.770
0.770
0.778
0.820
0.816
0.792
0.760
0.688
0.658
0.656
0.642
0.636
0.646
0.668
0.694
0.752
0.788
0.790
0.796
0.778
0.762
0.694
0.708
0.680
0.674
0.678
0.656
0.632
0.614
0.610
0.600
0.588
0.602
0.598
0.622
0.606
0.632
0.644
0.652
0.212
0.424
0.650
0.652
0.646
0.630
0.610
0.598
0.588
0.564
0.570
0.562
0.558
0.560
0.570
0.582
0.594
0.614
0.614
0.638
0.652
0.682
0.684
0.706
0.704
0.700
0.672
0.636
0.636
0.622
0.626
0.636
0.660
0.696
0.730
0.728
0.694
0.684
0.660
0.660
0.662
0.662
0.646
0.644
0.628
0.610
0.614
0.602
0.640
0.718
0.722
0.748
0.756
0.728
0.718
0.700
0.692
0.696
0.704
0.694
0.698
0.690
0.670
0.660
0.660
0.634
0.650
0.644
0.642
0.670
0.664
0.650
0.658
0.642
0.654
0.646
0.640
0.640
0.642
0.644
0.652
0.648
0.656
0.664
0.652
0.652
0.660
0.648
0.662
0.646
0.638
0.642
0.650
0.664
0.676
0.710
0.708
0.718
0.714
0.700
0.694
0.702
0.688
0.686
0.684
0.690
0.712
0.710
0.708
0.704
0.704
0.680
0.680
0.662
0.660
0.664
0.670
0.674
0.662
0.676
0.674
0.686
0.686
0.672
0.660
0.650
0.660
0.660
0.660
0.672
0.674
0.678
0.678
0.688
0.672
0.666
0.672
0.668
0.664
0.680
0.688
0.684
0.686
0.676
0.678
0.670
0.668
0.666
0.650
0.646
0.664
0.664
0.666
0.662
0.650
0.646
0.660
0.682
0.694
0.680
0.680
0.636
0.654
0.678
0.690
0.710
0.718
0.708
0.714
0.690
0.710
0.700
0.694
0.704
0.696
0.680
0.676
0.672
0.648
0.652
0.648
0.650
0.658
0.656
0.658
0.672
0.694
0.720
0.718
0.742
0.766
0.768
0.704
0.666
0.230
0.410
0.396
0.226
0.602
0.594
0.584
0.566
0.572
0.578
0.570
0.578
0.582
0.356
0.214
0.560
0.558
0.554
0.590
0.522
0.564
0.552
0.560
0.552
0.558
0.568
0.572
0.578
0.590
0.582
0.602
0.602
0.582
0.370
0.218
0.568
0.550
0.552
0.550
0.550
0.554
0.564
0.564
0.600
0.586
0.606
0.586
0.580
0.578
0.586
0.570
0.584
0.594
0.596
0.364
0.230
0.594
0.586
0.584
0.564
0.560
0.558
0.544
0.230
0.310
0.240
0.308
0.234
0.308
0.542
0.544
0.532
0.208
0.342
0.544
0.542
0.554
0.226
0.316
0.564
0.238
0.316
0.546
0.230
0.310
0.540
0.244
0.288
0.530
0.548
0.554
0.550
0.554
0.562
0.568
0.578
0.578
0.584
0.586
0.382
0.202
0.586
0.582
0.582
0.576
0.578
0.586
0.568
0.592
0.582
0.596
0.594
0.588
0.586
0.578
0.572
0.550
0.598
0.510
0.546
0.546
0.536
0.542
0.522
0.518
0.508
0.520
0.496
0.518
0.522
0.516
0.504
0.528
0.492
0.512
0.500
0.514
0.512
0.514
0.522
0.524
0.518
0.524
0.518
0.520
0.532
0.524
0.528
0.524
0.568
0.518
0.520
0.518
0.518
0.518
0.556
0.548
0.522
0.558
0.546
0.548
0.544
0.552
0.562
0.568
0.570
0.562
0.572
0.574
0.588
0.614
0.626
0.626
0.618
0.594
0.588
0.572
0.560
0.568
0.588
0.638
0.650
0.700
0.672
0.668
0.676
0.662
0.654
0.644
0.664
0.668
0.644
0.630
0.624
0.626
0.626
0.666
0.674
0.658
0.668
0.674
0.656
0.690
0.692
0.696
0.696
0.684
0.678
0.670
0.658
0.658
0.658
0.666
0.676
0.696
0.726
0.732
0.724
0.728
0.714
0.712
0.702
0.708
0.684
0.656
0.636
0.634
0.630
0.660
0.706
0.740
0.742
0.718
0.710
0.716
0.710
0.724
0.728
0.698
0.662
0.656
0.664
0.664
0.696
0.710
0.784
0.776
0.718
0.778
0.780
0.768
0.758
0.754
0.726
0.734
0.680
0.694
0.694
0.724
0.752
0.782
0.762
0.768
0.804
0.764
0.808
0.796
0.798
0.784
0.810
0.794
0.786
0.774
0.734
0.754
0.702
0.260
0.532
0.714
0.720
0.674
0.696
0.670
0.690
0.670
0.658
0.656
0.646
0.662
0.666
0.690
0.694
0.696
0.704
0.714
0.724
0.720
0.708
0.716
0.722
0.710
0.730
0.732
0.736
0.740
0.740
0.724
0.724
0.702
0.732
0.704
0.690
0.700
0.718
0.704
0.712
0.728
0.704
0.704
0.732
0.744
0.742
0.736
0.740
0.782
0.794
0.806
0.782
0.774
0.806
0.812
0.816
0.830
0.824
0.810
0.816
0.824
0.840
0.822
0.794
0.814
0.790
0.814
0.842
0.822
0.828
0.852
0.826
0.846
0.856
0.832
0.830
0.824
0.800
0.788
0.780
0.774
0.802
0.840
0.868
0.886
0.894
0.870
0.864
0.852
0.806
0.796
0.802
0.792
0.826
0.856
0.850
0.852
0.850
0.832
0.846
0.838
0.818
0.820
0.826
0.808
0.794
0.786
0.788
0.794
0.784
0.794
0.796
0.758
0.746
0.772
0.802
0.798
0.812
0.820
0.790
0.804
0.828
0.832
0.818
0.816
0.772
0.770
0.780
0.788
0.804
0.810
0.802
0.806
0.796
0.766
0.768
0.808
0.810
0.786
0.798
0.778
0.784
0.798
0.782
0.776
0.766
0.738
0.700
0.680
0.670
0.664
0.680
0.704
0.718
0.738
0.734
0.722
0.724
0.726
0.714
0.718
0.734
0.732
0.706
0.666
0.658
0.628
0.654
0.668
0.666
0.662
0.678
0.692
0.704
0.734
0.752
0.780
0.762
0.756
0.742
0.718
0.722
0.752
0.774
0.772
0.776
0.778
0.760
0.762
0.764
0.754
0.776
0.772
0.768
0.790
0.794
0.786
0.770
0.774
0.734
0.716
0.716
0.746
0.774
0.762
0.724
0.718
0.718
0.750
0.788
0.788
0.788
0.792
0.774
0.768
0.774
0.764
0.754
0.748
0.748
0.748
0.756
0.760
0.762
0.766
0.774
0.772
0.772
0.774
0.786
0.768
0.790
0.798
0.782
0.782
0.784
0.776
0.768
0.788
0.770
0.770
0.764
0.758
0.750
0.766
0.784
0.782
0.800
0.792
0.776
0.802
0.814
0.794
0.800
0.790
0.784
0.806
0.808
0.796
0.806
0.810
0.808
0.824
0.826
0.826
0.834
0.814
0.796
0.798
0.800
0.796
0.796
0.810
0.814
0.800
0.800
0.786
0.780
0.776
0.780
0.758
0.768
0.764
0.748
0.760
0.746
0.744
0.744
0.732
0.736
0.762
0.766
0.770
0.774
0.786
0.774
0.770
0.784
0.778
0.772
0.770
0.790
0.772
0.804
0.794
0.778
0.782
0.774
0.766
0.792
0.798
0.796
0.820
0.826
0.800
0.782
0.736
0.700
0.700
0.738
0.748
0.758
0.772
0.772
0.774
0.782
0.764
0.758
0.774
0.784
0.770
0.770
0.772
0.766
0.770
0.766
0.772
0.764
0.772
0.806
0.774
0.776
0.776
0.762
0.768
0.780
0.786
0.760
0.770
0.768
0.770
0.780
0.796
0.810
0.784
0.814
0.788
0.784
0.800
0.798
0.782
0.810
0.794
0.776
0.772
0.772
0.720
0.660
0.636
0.628
0.632
0.658
0.704
0.742
0.764
0.780
0.778
0.796
0.796
0.784
0.784
0.800
0.772
0.772
0.766
0.796
0.830
0.862
0.816
0.806
0.776
0.746
0.728
0.694
0.694
0.736
0.776
0.818
0.852
0.818
0.792
0.772
0.748
0.746
0.748
0.766
0.774
0.778
0.780
0.778
0.776
0.772
0.780
0.778
0.782
0.822
0.814
0.776
0.766
0.760
0.752
0.762
0.770
0.782
0.786
0.778
0.790
0.776
0.766
0.754
0.754
0.756
0.784
0.802
0.808
0.768
0.756
0.738
0.734
0.742
0.746
0.742
0.746
0.750
0.738
0.750
0.738
0.740
0.734
0.720
0.710
0.714
0.728
0.728
0.744
0.718
0.736
0.744
0.746
0.740
0.752
0.762
0.758
0.738
0.750
0.740
0.742
0.744
0.716
0.688
0.684
0.690
0.712
0.750
0.782
0.800
0.806
0.814
0.798
0.784
0.794
0.774
0.762
0.766
0.788
0.810
0.772
0.782
0.772
0.764
0.756
0.790
0.798
0.808
0.832
0.816
0.818
0.816
0.804
0.774
0.800
0.796
0.786
0.784
0.792
0.792
0.786
0.786
0.792
0.766
0.760
0.774
0.764
0.758
0.740
0.724
0.726
0.738
0.746
0.742
0.754
0.760
0.748
0.758
0.752
0.776
0.764
0.774
0.778
0.756
0.746
0.754
0.746
0.758
0.768
0.796
0.784
0.794
0.800
0.766
0.784
0.786
0.774
0.798
0.796
0.778
0.772
0.788
0.822
0.796
0.842
0.826
0.798
0.804
0.812
0.816
0.840
0.828
0.804
0.816
0.830
0.848
0.816
0.832
0.838
0.824
0.842
0.854
0.842
0.844
0.860
0.822
0.778
0.764
0.758
0.802
0.890
0.930
0.964
0.948
0.894
0.894
0.846
0.742
0.678
0.674
0.676
0.674
0.670
0.658
0.658
0.670
0.666
0.666
0.678
0.680
0.674
0.668
0.670
0.670
0.670
0.656
0.666
0.670
0.670
0.668
0.688
0.706
0.712
0.702
0.698
0.698
0.718
0.750
0.768
0.794
0.792
0.794
0.802
0.780
0.770
0.760
0.756
0.742
0.770
0.798
0.792
0.794
0.824
0.832
0.796
0.804
0.812
0.786
0.772
0.788
0.810
0.794
0.804
0.802
0.784
0.772
0.796
0.806
0.800
0.788
0.778
0.736
0.722
0.712
0.714
0.698
0.712
0.718
0.708
0.710
0.728
0.712
0.736
0.740
0.732
0.742
0.732
0.744
0.750
0.740
0.734
0.732
0.686
0.680
0.664
0.716
0.752
0.774
0.812
0.850
0.870
0.840
0.842
0.812
0.792
0.776
0.802
0.818
0.836
0.860
0.852
0.848
0.850
0.826
0.808
0.792
0.784
0.778
0.806
0.824
0.858
0.848
0.874
0.856
0.826
0.790
0.756
0.706
0.678
0.670
0.670
0.676
0.668
0.696
0.766
0.808
0.836
0.860
0.872
0.848
0.796
0.796
0.800
0.798
0.776
0.768
0.772
0.750
0.758
0.746
0.750
0.740
0.780
0.794
0.790
0.808
0.816
0.804
0.776
0.778
0.784
0.776
0.786
0.784
0.770
0.774
0.768
0.760
0.762
0.778
0.768
0.754
0.756
0.766
0.762
0.764
0.768
0.746
0.714
0.668
0.642
0.634
0.638
0.654
0.686
0.718
0.708
0.698
0.728
0.744
0.754
0.760
0.768
0.768
0.790
0.788
0.782
0.796
0.798
0.840
0.842
0.848
0.860
0.874
0.852
0.862
0.872
0.842
0.760
0.714
0.734
0.750
0.688
0.674
0.682
0.718
0.738
0.764
0.790
0.788
0.784
0.776
0.754
0.728
0.708
0.702
0.716
0.728
0.754
0.760
0.772
0.734
0.704
0.700
0.694
0.712
0.756
0.788
0.764
0.776
0.758
0.764
0.744
0.734
0.734
0.718
0.732
0.738
0.740
0.752
0.746
0.750
0.756
0.764
0.758
0.750
0.756
0.748
0.748
0.760
0.744
0.748
0.744
0.738
0.728
0.726
0.750
0.756
0.736
0.758
0.766
0.752
0.758
0.766
0.748
0.746
0.750
0.724
0.706
0.720
0.730
0.734
0.742
0.744
0.746
0.766
0.788
0.778
0.764
0.766
0.752
0.752
0.758
0.752
0.760
0.802
0.790
0.776
0.768
0.752
0.730
0.712
0.748
0.760
0.756
0.776
0.774
0.764
0.772
0.764
0.780
0.780
0.794
0.806
0.788
0.784
0.776
0.758
0.772
0.782
0.792
0.782
0.786
0.786
0.770
0.774
0.784
0.774
0.762
0.780
0.772
0.758
0.746
0.756
0.766
0.758
0.778
0.770
0.770
0.776
0.762
0.748
0.748
0.748
0.762
0.770
0.746
0.772
0.748
0.764
0.758
0.766
0.760
0.776
0.770
0.752
0.738
0.734
0.722
0.748
0.768
0.768
0.720
0.666
0.652
0.658
0.656
0.654
0.660
0.664
0.672
0.666
0.672
0.678
0.688
0.682
0.688
0.680
0.688
0.692
0.702
0.720
0.720
0.736
0.746
0.744
0.742
0.712
0.680
0.694
0.688
0.728
0.874
0.958
0.964
0.968
0.998
0.950
0.894
0.862
0.824
0.772
0.770
0.764
0.760
0.776
0.812
0.828
0.810
0.844
0.832
0.802
0.802
0.796
0.772
0.766
0.752
0.742
0.742
0.742
0.776
0.760
0.778
0.800
0.814
0.800
0.796
0.792
0.774
0.766
0.752
0.724
0.726
0.740
0.764
0.776
0.792
0.796
0.772
0.758
0.762
0.766
0.752
0.750
0.760
0.780
0.764
0.784
0.774
0.752
0.754
0.750
0.758
0.752
0.756
0.758
0.774
0.762
0.778
0.770
0.772
0.786
0.776
0.776
0.776
0.766
0.758
0.768
0.756
0.752
0.762
0.782
0.772
0.780
0.776
0.756
0.734
0.710
0.676
0.678
0.654
0.676
0.628
0.632
0.628
0.634
0.612
0.600
0.592
0.584
0.576
0.566
0.558
0.550
0.540
0.538
0.532
0.548
0.560
0.578
0.606
0.646
0.712
0.728
0.766
0.784
0.760
0.738
0.714
0.702
0.668
0.664
0.646
0.644
0.660
0.692
0.684
0.696
0.686
0.692
0.708
0.776
0.778
0.744
0.702
0.684
0.674
0.662
0.712
0.666
0.642
0.656
0.658
0.672
0.680
0.644
0.648
0.618
0.622
0.644
0.682
0.680
0.668
0.692
0.716
0.726
0.770
0.722
0.714
0.704
0.694
0.690
0.680
0.670
0.682
0.692
0.734
0.740
0.748
0.738
0.712
0.678
0.658
0.632
0.630
0.630
0.628
0.638
0.732
0.796
0.926
0.908
0.838
0.814
0.750
0.704
0.676
0.670
0.646
0.634
0.610
0.610
0.620
0.662
0.722
0.704
0.702
0.726
0.754
0.756
0.736
0.704
0.716
0.722
0.740
0.744
0.736
0.696
0.650
0.652
0.668
0.660
0.674
0.670
0.666
0.688
0.688
0.686
0.666
0.702
0.740
0.778
0.786
0.814
0.812
0.798
0.768
0.730
0.714
0.686
0.674
0.674
0.708
0.758
0.766
0.726
0.718
0.714
0.704
0.684
0.676
0.654
0.644
0.630
0.636
0.678
0.718
0.794
0.826
0.810
0.826
0.800
0.762
0.736
0.724
0.754
0.776
0.786
0.734
0.708
0.670
0.646
0.662
0.662
0.676
0.680
0.676
0.688
0.712
0.696
0.678
0.666
0.652
0.640
0.632
0.632
0.640
0.670
0.722
0.738
0.748
0.746
0.770
0.764
0.760
0.680
0.672
0.668
0.656
0.622
0.628
0.652
0.684
0.720
0.738
0.720
0.714
0.722
0.702
0.666
0.662
0.696
0.702
0.752
0.766
0.732
0.694
0.684
0.682
0.692
0.692
0.696
0.752
0.762
0.792
0.790
0.768
0.794
0.734
0.728
0.708
0.710
0.752
0.774
0.766
0.756
0.728
0.736
0.736
0.744
0.754
0.732
0.704
0.710
0.824
0.870
0.912
0.908
0.904
0.882
0.842
0.784
0.750
0.702
0.684
0.664
0.656
0.656
0.658
0.640
0.750
0.736
0.708
0.692
0.684
0.700
0.682
0.670
0.650
0.656
0.652
0.646
0.664
0.690
0.716
0.720
0.732
0.758
0.752
0.766
0.778
0.794
0.788
0.782
0.782
0.794
0.766
0.764
0.740
0.696
0.684
0.688
0.700
0.704
0.718
0.748
0.756
0.762
0.778
0.796
0.788
0.792
0.794
0.804
0.816
0.796
0.732
0.700
0.692
0.728
0.768
0.766
0.804
0.818
0.800
0.816
0.788
0.796
0.804
0.812
0.832
0.836
0.830
0.806
0.782
0.790
0.800
0.764
0.738
0.740
0.744
0.760
0.790
0.830
0.802
0.826
0.822
0.794
0.806
0.788
0.756
0.752
0.730
0.690
0.672
0.704
0.726
0.762
0.792
0.818
0.818
0.792
0.778
0.754
0.742
0.728
0.728
0.728
0.728
0.722
0.724
0.752
0.758
0.742
0.748
0.732
0.738
0.748
0.792
0.826
0.806
0.758
0.722
0.686
0.654
0.634
0.628
0.628
0.634
0.660
0.658
0.676
0.700
0.758
0.754
0.744
0.718
0.698
0.264
0.414
0.668
0.654
0.240
0.396
0.672
0.886
0.846
0.852
0.850
0.854
0.862
0.866
0.854
0.856
0.858
0.794
0.770
0.764
0.742
0.720
0.736
0.746
0.740
0.718
0.706
0.704
0.690
0.690
0.692
0.714
0.736
0.802
0.840
0.796
0.800
0.792
0.784
0.820
0.978
0.966
0.944
0.888
0.870
0.856
0.838
0.824
0.810
0.780
0.798
0.800
0.836
0.840
0.864
0.874
0.832
0.842
0.838
0.812
0.806
0.794
0.794
0.786
0.792
0.802
0.778
0.782
0.758
0.738
0.736
0.732
0.710
0.730
0.722
0.750
0.738
0.738
0.708
0.716
0.742
0.740
0.730
0.730
0.734
0.714
0.720
0.722
0.724
0.710
0.706
0.696
0.676
0.672
0.684
0.732
0.750
0.766
0.790
0.810
0.800
0.832
0.820
0.790
0.792
0.776
0.752
0.762
0.758
0.774
0.758
0.756
0.770
0.772
0.788
0.792
0.764
0.776
0.762
0.756
0.758
0.758
0.738
0.726
0.702
0.680
0.672
0.658
0.668
0.666
0.686
0.702
0.694
0.688
0.690
0.700
0.710
0.726
0.754
0.740
0.732
0.714
0.720
0.256
0.454
0.760
0.706
0.676
0.670
0.638
0.622
0.628
0.640
0.660
0.672
0.714
0.730
0.746
0.740
0.738
0.748
0.750
0.758
0.774
0.778
0.808
0.788
0.796
0.812
0.824
0.816
0.810
0.796
0.810
0.808
0.836
0.836
0.856
0.866
0.870
0.788
0.734
0.686
0.668
0.652
0.634
0.628
0.634
0.646
0.658
0.672
0.680
0.688
0.676
0.680
0.680
0.670
0.668
0.674
0.676
0.710
0.714
0.720
0.748
0.764
0.752
0.770
0.774
0.780
0.770
0.736
0.738
0.728
0.748
0.738
0.746
0.730
0.736
0.730
0.720
0.718
0.700
0.700
0.724
0.732
0.728
0.722
0.712
0.684
0.684
0.676
0.666
0.652
0.638
0.628
0.630
0.646
0.694
0.700
0.704
0.706
0.684
0.676
0.652
0.644
0.646
0.670
0.692
0.724
0.722
0.734
0.718
0.710
0.686
0.708
0.720
0.734
0.720
0.728
0.748
0.784
0.806
0.792
0.778
0.756
0.738
0.734
0.736
0.754
0.760
0.760
0.746
0.718
0.736
0.746
0.730
0.698
0.698
0.690
0.672
0.668
0.696
0.726
0.720
0.706
0.692
0.700
0.676
0.702
0.682
0.702
0.708
0.708
0.740
0.730
0.724
0.722
0.712
0.696
0.686
0.674
0.652
0.652
0.666
0.668
0.668
0.706
0.732
0.736
0.752
0.754
0.760
0.752
0.758
0.760
0.716
0.678
0.668
0.384
0.280
0.638
0.674
0.650
0.650
0.636
0.632
0.612
0.594
0.594
0.600
0.596
0.604
0.614
0.596
0.606
0.598
0.596
0.590
0.586
0.658
0.616
0.618
0.656
0.636
0.622
0.636
0.634
0.624
0.624
0.622
0.638
0.636
0.654
0.646
0.624
0.620
0.620
0.614
0.632
0.642
0.638
0.646
0.660
0.688
0.696
0.710
0.722
0.746
0.752
0.708
0.702
0.724
0.730
0.722
0.710
0.718
0.724
0.732
0.720
0.702
0.670
0.702
0.714
0.720
0.750
0.762
0.750
0.754
0.770
0.788
0.748
0.756
0.750
0.720
0.728
0.720
0.750
0.760
0.752
0.760
0.772
0.782
0.774
0.754
0.750
0.748
0.752
0.750
0.774
0.780
0.768
0.774
0.794
0.794
0.788
0.818
0.822
0.792
0.824
0.826
0.772
0.790
0.798
0.780
0.808
0.824
0.796
0.804
0.812
0.766
0.756
0.736
0.728
0.722
0.744
0.752
0.774
0.780
0.744
0.752
0.780
0.764
0.792
0.808
0.812
0.800
0.822
0.844
0.820
0.818
0.844
0.820
0.800
0.812
0.812
0.804
0.764
0.768
0.776
0.768
0.742
0.734
0.768
0.768
0.812
0.816
0.816
0.800
0.792
0.778
0.742
0.740
0.740
0.714
0.722
0.746
0.750
0.750
0.772
0.772
0.764
0.730
0.434
0.262
0.676
0.694
0.738
0.740
0.756
0.748
0.750
0.730
0.708
0.698
0.700
0.716
0.750
0.762
0.788
0.828
0.834
0.796
0.750
0.710
0.726
0.770
0.788
0.814
0.872
0.922
0.932
0.938
0.942
0.906
0.884
0.846
0.830
0.816
0.806
0.810
0.784
0.780
0.778
0.754
0.760
0.792
0.820
0.794
0.808
0.836
0.842
0.806
0.830
0.810
0.830
0.846
0.862
0.864
0.836
0.798
0.824
0.820
0.798
0.770
0.762
0.738
0.696
0.692
0.702
0.696
0.724
0.736
0.722
0.698
0.692
0.696
0.696
0.690
0.690
0.700
0.706
0.698
0.694
0.708
0.720
0.744
0.768
0.736
0.740
0.736
0.740
0.754
0.764
0.818
0.824
0.830
0.828
0.814
0.794
0.780
0.742
0.752
0.762
0.768
0.778
0.804
0.820
0.802
0.810
0.828
0.812
0.816
0.784
0.762
0.756
0.778
0.762
0.758
0.774
0.770
0.778
0.776
0.770
0.758
0.772
0.802
0.772
0.770
0.776
0.768
0.764
0.772
0.784
0.748
0.752
0.754
0.726
0.744
0.756
0.748
0.766
0.758
0.758
0.752
0.754
0.748
0.746
0.774
0.776
0.754
0.748
0.770
0.760
0.754
0.736
0.730
0.720
0.692
0.660
0.678
0.722
0.726
0.758
0.758
0.762
0.760
0.722
0.702
0.684
0.664
0.666
0.666
0.680
0.688
0.688
0.684
0.692
0.690
0.690
0.682
0.658
0.636
0.626
0.624
0.672
0.782
0.750
0.730
0.690
0.666
0.654
0.650
0.676
0.678
0.688
0.670
0.646
0.642
0.634
0.636
0.634
0.626
0.624
0.628
0.638
0.634
0.640
0.652
0.668
0.656
0.666
0.716
0.800
0.798
0.840
0.860
0.848
0.854
0.862
0.844
0.828
0.804
0.736
0.712
0.708
0.722
0.734
0.754
0.762
0.750
0.768
0.774
0.794
0.780
0.800
0.798
0.772
0.760
0.748
0.748
0.732
0.760
0.756
0.750
0.736
0.724
0.724
0.744
0.764
0.760
0.754
0.764
0.774
0.780
0.788
0.780
0.778
0.768
0.740
0.726
0.710
0.720
0.706
0.682
0.706
0.738
0.774
0.768
0.772
0.766
0.760
0.750
0.740
0.728
0.720
0.730
0.728
0.702
0.732
0.742
0.786
0.778
0.798
0.796
0.778
0.784
0.758
0.722
0.744
0.722
0.696
0.738
0.744
0.720
0.706
0.716
0.736
0.738
0.746
0.758
0.736
0.746
0.738
0.754
0.750
0.752
0.710
0.694
0.688
0.704
0.710
0.732
0.776
0.766
0.780
0.756
0.722
0.696
0.712
0.696
0.726
0.732
0.756
0.738
0.740
0.754
0.762
0.758
0.738
0.740
0.676
0.666
0.668
0.692
0.746
0.734
0.740
0.766
0.748
0.724
0.732
0.742
0.748
0.780
0.732
0.702
0.700
0.710
0.760
0.800
0.830
0.822
0.792
0.782
0.776
0.748
0.772
0.788
0.798
0.754
0.754
0.726
0.708
0.690
0.704
0.728
0.754
0.736
0.754
0.754
0.774
0.778
0.766
0.784
0.792
0.800
0.798
0.788
0.736
0.680
0.672
0.668
0.680
0.706
0.730
0.750
0.748
0.740
0.732
0.702
0.706
0.696
0.736
0.764
0.788
0.818
0.796
0.786
0.770
0.772
0.798
0.788
0.760
0.738
0.726
0.742
0.744
0.782
0.750
0.748
0.742
0.764
0.760
0.820
0.820
0.778
0.790
0.782
0.788
0.814
0.800
0.766
0.772
0.772
0.714
0.720
0.722
0.744
0.742
0.736
0.748
0.752
0.754
0.760
0.760
0.770
0.760
0.728
0.724
0.720
0.698
0.686
0.694
0.736
0.718
0.736
0.758
0.730
0.728
0.720
0.736
0.704
0.712
0.680
0.664
0.678
0.690
0.712
0.734
0.716
0.754
0.744
0.712
0.698
0.692
0.676
0.660
0.666
0.670
0.686
0.688
0.724
0.716
0.724
0.702
0.706
0.704
0.662
0.662
0.762
0.854
0.852
0.806
0.760
0.710
0.672
0.656
0.656
0.684
0.708
0.750
0.812
0.842
0.832
0.812
0.816
0.816
0.802
0.752
0.720
0.712
0.684
0.694
0.696
0.740
0.788
0.786
0.778
0.778
0.792
0.802
0.796
0.786
0.766
0.738
0.706
0.674
0.680
0.680
0.656
0.652
0.642
0.706
0.802
0.764
0.760
0.760
0.770
0.766
0.756
0.742
0.736
0.742
0.728
0.744
0.738
0.738
0.730
0.754
0.758
0.770
0.778
0.808
0.818
0.826
0.806
0.762
0.726
0.706
0.716
0.732
0.748
0.766
0.774
0.766
0.754
0.754
0.712
0.708
0.688
0.668
0.658
0.660
0.658
0.650
0.646
0.634
0.634
0.628
0.626
0.622
0.618
0.630
0.642
0.680
0.706
0.734
0.718
0.748
0.766
0.754
0.746
0.756
0.758
0.728
0.742
0.770
0.784
0.780
0.818
0.810
0.790
0.806
0.822
0.770
0.730
0.716
0.700
0.700
0.706
0.726
0.704
0.722
0.728
0.768
0.778
0.778
0.810
0.858
0.816
0.808
0.810
0.772
0.774
0.754
0.748
0.766
0.782
0.790
0.754
0.764
0.770
0.748
0.766
0.772
0.780
0.788
0.764
0.756
0.746
0.732
0.740
0.756
0.740
0.758
0.766
0.768
0.750
0.742
0.770
0.796
0.790
0.800
0.778
0.774
0.746
0.746
0.740
0.738
0.734
0.746
0.756
0.770
0.778
0.750
0.756
0.764
0.766
0.768
0.790
0.772
0.744
0.754
0.780
0.762
0.784
0.796
0.792
0.780
0.756
0.744
0.756
0.760
0.748
0.754
0.762
0.756
0.740
0.752
0.784
0.780
0.804
0.806
0.776
0.730
0.702
0.694
0.696
0.678
0.696
0.678
0.698
0.682
0.696
0.694
0.694
0.708
0.736
0.734
0.734
0.714
0.718
0.704
0.724
0.716
0.728
0.720
0.766
0.754
0.750
0.784
0.802
0.770
0.770
0.778
0.770
0.756
0.754
0.766
0.734
0.762
0.766
0.784
0.784
0.774
0.742
0.704
0.674
0.656
0.650
0.644
0.658
0.702
0.732
0.770
0.762
0.754
0.756
0.772
0.770
0.782
0.744
0.772
0.732
0.718
0.744
0.762
0.788
0.818
0.808
0.814
0.804
0.800
0.798
0.792
0.778
0.730
0.706
0.726
0.732
0.732
0.718
0.730
0.756
0.794
0.796
0.816
0.806
0.820
0.752
0.722
0.736
0.712
0.738
0.736
0.732
0.736
0.748
0.748
0.756
0.758
0.740
0.740
0.728
0.746
0.732
0.776
0.784
0.788
0.774
0.796
0.778
0.764
0.766
0.750
0.740
0.760
0.780
0.766
0.794
0.792
0.794
0.786
0.774
0.752
0.744
0.736
0.722
0.740
0.756
0.746
0.790
0.800
0.758
0.760
0.784
0.812
0.792
0.794
0.788
0.774
0.776
0.778
0.812
0.818
0.796
0.794
0.800
0.786
0.756
0.770
0.774
0.740
0.716
0.726
0.740
0.728
0.738
0.750
0.748
0.736
0.738
0.706
0.668
0.698
0.720
0.740
0.762
0.780
0.776
0.774
0.776
0.780
0.758
0.768
0.790
0.792
0.748
0.730
0.752
0.800
0.816
0.782
0.800
0.788
0.762
0.758
0.746
0.758
0.728
0.726
0.780
0.820
0.868
0.876
0.802
0.748
0.726
0.708
0.684
0.674
0.668
0.674
0.700
0.720
0.724
0.738
0.744
0.752
0.740
0.746
0.756
0.732
0.748
0.772
0.788
0.758
0.766
0.778
0.830
0.804
0.832
0.866
0.846
0.840
0.812
0.800
0.804
0.806
0.840
0.852
0.832
0.838
0.816
0.826
0.814
0.788
0.774
0.772
0.772
0.762
0.770
0.766
0.806
0.814
0.834
0.808
0.810
0.798
0.784
0.776
0.768
0.776
0.798
0.772
0.754
0.776
0.800
0.788
0.802
0.780
0.790
0.780
0.772
0.790
0.788
0.808
0.760
0.752
0.748
0.730
0.684
0.678
0.694
0.716
0.736
0.746
0.726
0.722
0.708
0.696
0.692
0.674
0.654
0.644
0.648
0.652
0.650
0.650
0.670
0.692
0.698
0.678
0.696
0.702
0.688
0.674
0.680
0.692
0.702
0.702
0.734
0.736
0.726
0.750
0.770
0.736
0.750
0.718
0.696
0.682
0.706
0.724
0.732
0.726
0.732
0.726
0.730
0.726
0.744
0.726
0.744
0.758
0.774
0.748
0.742
0.734
0.686
0.672
0.664
0.658
0.678
0.712
0.774
0.764
0.792
0.796
0.798
0.822
0.818
0.796
0.784
0.796
0.794
0.790
0.794
0.768
0.770
0.798
0.796
0.760
0.770
0.798
0.828
0.770
0.800
0.810
0.800
0.790
0.780
0.762
0.746
0.748
0.778
0.778
0.742
0.698
0.698
0.704
0.676
0.660
0.668
0.660
0.664
0.674
0.668
0.670
0.674
0.668
0.660
0.662
0.660
0.664
0.690
0.746
0.774
0.788
0.812
0.774
0.782
0.776
0.778
0.766
0.776
0.798
0.806
0.812
0.836
0.868
0.848
0.872
0.830
0.776
0.766
0.772
0.776
0.774
0.774
0.796
0.798
0.768
0.720
0.688
0.674
0.718
0.730
0.754
0.776
0.794
0.792
0.788
0.776
0.748
0.728
0.712
0.706
0.724
0.730
0.746
0.746
0.760
0.764
0.758
0.752
0.758
0.766
0.744
0.704
0.682
0.700
0.692
0.686
0.702
0.706
0.732
0.742
0.730
0.736
0.734
0.730
0.720
0.726
0.728
0.714
0.728
0.772
0.782
0.784
0.784
0.804
0.780
0.756
0.688
0.666
0.638
0.620
0.616
0.606
0.602
0.592
0.588
0.572
0.566
0.560
0.554
0.544
0.538
0.534
0.530
0.530
0.526
0.536
0.542
0.558
0.574
0.582
0.578
0.604
0.610
0.604
0.596
0.614
0.614
0.668
0.674
0.636
0.644
0.626
0.616
0.618
0.610
0.610
0.626
0.646
0.672
0.686
0.696
0.710
0.686
0.676
0.660
0.676
0.668
0.662
0.670
0.678
0.706
0.700
0.718
0.722
0.724
0.694
0.684
0.650
0.680
0.678
0.688
0.712
0.752
0.740
0.730
0.690
0.654
0.636
0.612
0.594
0.596
0.594
0.588
0.596
0.586
0.582
0.582
0.582
0.668
0.500
0.572
0.324
0.238
0.558
0.564
0.558
0.558
0.564
0.566
0.564
0.576
0.576
0.578
0.582
0.604
0.624
0.640
0.674
0.674
0.662
0.676
0.652
0.670
0.666
0.672
0.670
0.668
0.678
0.634
0.620
0.594
0.592
0.590
0.582
0.586
0.580
0.572
0.570
0.570
0.576
0.582
0.586
0.584
0.612
0.534
0.558
0.558
0.548
0.544
0.540
0.558
0.542
0.550
0.556
0.568
0.590
0.600
0.604
0.592
0.592
0.578
0.582
0.576
0.564
0.564
0.560
0.560
0.556
0.554
0.548
0.544
0.540
0.542
0.546
0.542
0.564
0.564
0.558
0.564
0.570
0.570
0.568
0.570
0.572
0.566
0.572
0.564
0.248
0.294
0.552
0.528
0.526
0.524
0.524
0.516
0.522
0.520
0.520
0.514
0.520
0.560
0.470
0.506
0.500
0.512
0.506
0.508
0.528
0.486
0.522
0.526
0.540
0.560
0.560
0.544
0.542
0.542
0.544
0.560
0.550
0.554
0.542
0.542
0.532
0.540
0.558
0.580
0.648
0.624
0.262
0.362
0.630
0.620
0.610
0.608
0.610
0.606
0.598
0.608
0.590
0.586
0.584
0.582
0.576
0.582
0.604
0.624
0.646
0.650
0.646
0.616
0.624
0.592
0.600
0.600
0.612
0.658
0.728
0.748
0.744
0.750
0.738
0.700
0.644
0.628
0.602
0.596
0.594
0.608
0.702
0.750
0.756
0.740
0.726
0.718
0.712
0.684
0.384
0.280
0.644
0.676
0.680
0.742
0.732
0.730
0.720
0.744
0.738
0.712
0.728
0.704
0.708
0.710
0.726
0.766
0.776
0.760
0.772
0.770
0.784
0.774
0.758
0.770
0.786
0.780
0.770
0.752
0.740
0.748
0.768
0.772
0.736
0.712
0.714
0.706
0.726
0.756
0.814
0.846
0.836
0.780
0.696
0.676
0.682
0.734
0.752
0.756
0.772
0.786
0.804
0.780
0.734
0.730
0.740
0.740
0.780
0.836
0.858
0.854
0.840
0.850
0.832
0.792
0.764
0.750
0.746
0.752
0.752
0.758
0.838
0.790
0.806
0.802
0.802
0.770
0.740
0.714
0.708
0.710
0.736
0.806
0.858
0.836
0.798
0.762
0.698
0.692
0.676
0.700
0.722
0.730
0.746
0.786
0.804
0.788
0.808
0.800
0.814
0.766
0.764
0.764
0.798
0.816
0.790
0.766
0.754
0.766
0.784
0.786
0.754
0.762
0.748
0.740
0.732
0.730
0.740
0.726
0.718
0.746
0.764
0.806
0.838
0.828
0.824
0.804
0.792
0.806
0.824
0.846
0.778
0.714
0.716
0.746
0.752
0.764
0.768
0.770
0.752
0.728
0.750
0.782
0.786
0.778
0.766
0.774
0.806
0.778
0.798
0.784
0.756
0.714
0.736
0.692
0.756
0.770
0.756
0.772
0.794
0.802
0.794
0.792
0.776
0.738
0.708
0.716
0.720
0.734
0.742
0.764
0.796
0.840
0.830
0.794
0.750
0.712
0.676
0.664
0.636
0.614
0.606
0.636
0.698
0.760
0.752
0.764
0.780
0.752
0.760
0.766
0.756
0.758
0.770
0.736
0.704
0.780
0.792
0.744
0.690
0.664
0.662
0.678
0.710
0.726
0.744
0.760
0.784
0.766
0.772
0.798
0.760
0.748
0.752
0.710
0.690
0.648
0.624
0.604
0.602
0.596
0.602
0.640
0.654
0.682
0.698
0.690
0.688
0.686
0.704
0.710
0.716
0.722
0.730
0.720
0.706
0.686
0.668
0.668
0.662
0.690
0.728
0.730
0.742
0.758
0.746
0.722
0.688
0.700
0.702
0.728
0.738
0.748
0.722
0.718
0.716
0.712
0.726
0.730
0.718
0.684
0.678
0.698
0.724
0.734
0.292
0.454
0.738
0.730
0.696
0.694
0.668
0.664
0.636
0.638
0.634
0.638
0.614
0.616
0.608
0.592
0.588
0.594
0.576
1.142
0.578
0.576
0.560
0.560
0.552
0.560
0.572
0.566
0.574
0.596
0.592
0.602
0.606
0.610
0.622
0.636
0.632
0.654
0.638
0.636
0.642
0.630
0.632
0.628
0.616
0.614
0.606
0.604
0.594
0.592
0.602
0.614
0.604
0.628
0.634
0.632
0.604
0.596
0.612
0.650
0.646
0.648
0.636
0.648
0.626
0.652
0.682
0.678
0.722
0.736
0.724
0.740
0.740
0.728
0.722
0.704
0.686
0.670
0.662
0.656
0.656
0.656
0.652
0.658
0.680
0.668
0.682
0.648
0.656
0.652
0.696
0.690
0.690
0.688
0.700
0.670
0.660
0.646
0.624
0.668
0.684
0.778
0.802
0.884
0.930
0.888
0.850
0.738
0.690
0.660
0.660
0.674
0.682
0.676
0.678
0.664
0.652
0.644
0.640
0.624
0.608
0.602
0.606
0.656
1.126
0.892
0.900
0.922
0.906
0.858
0.778
0.754
0.724
0.720
0.752
0.742
0.744
0.690
0.688
0.654
0.630
0.670
0.682
0.734
0.746
0.768
0.726
0.702
0.752
0.790
0.834
0.826
0.802
0.746
0.682
0.666
0.702
0.732
0.756
0.776
0.780
0.742
0.752
0.762
0.788
0.810
0.800
0.784
0.750
0.742
0.732
0.702
0.704
0.696
0.696
0.738
0.732
0.744
0.832
0.844
0.842
0.798
0.730
0.678
0.670
0.228
0.458
0.736
0.726
0.710
0.710
0.674
0.674
0.660
0.656
0.670
0.716
0.736
0.726
0.756
0.792
0.798
0.788
0.722
0.718
0.718
0.730
0.722
0.688
0.708
0.730
0.774
0.772
0.748
0.722
0.692
0.666
0.654
0.666
0.736
0.800
0.802
0.816
0.812
0.766
0.758
0.688
0.678
0.690
0.690
0.770
0.868
0.822
0.850
0.842
0.844
0.786
0.738
0.744
0.746
0.772
0.766
0.744
0.702
0.696
0.662
0.654
0.662
0.680
0.768
0.902
0.948
0.946
0.924
0.812
0.764
0.694
0.674
0.670
0.664
0.712
0.734
0.752
0.744
0.796
0.818
0.842
0.834
0.776
0.742
0.696
0.678
0.688
0.702
0.692
0.686
0.690
0.710
0.724
0.750
0.726
0.714
0.728
0.694
0.696
0.700
0.724
0.734
0.734
0.756
0.740
0.746
0.726
0.688
0.672
0.688
0.732
0.746
0.740
0.710
0.738
0.708
0.712
0.688
0.670
0.700
0.666
0.664
0.668
0.660
0.656
0.654
0.634
0.644
0.634
0.624
0.624
0.612
0.600
0.600
0.592
0.602
0.630
0.648
0.668
0.662
0.700
0.738
0.756
0.746
0.734
0.720
0.690
0.704
0.696
0.694
0.706
0.692
0.672
0.660
0.670
0.682
0.702
0.728
0.732
0.790
0.790
0.796
0.782
0.768
0.728
0.694
0.700
0.700
0.712
0.738
0.696
0.708
0.696
0.688
0.676
0.698
0.640
0.666
0.698
0.660
0.656
0.642
0.610
0.654
0.666
0.638
0.640
0.612
0.604
0.602
0.598
0.598
0.592
0.588
0.586
0.590
0.576
0.572
0.576
0.572
0.570
0.570
0.568
0.580
0.598
0.584
0.604
0.620
0.622
0.636
0.638
0.654
0.634
0.670
0.694
0.686
0.702
0.676
0.668
0.684
0.686
0.690
0.686
0.660
0.680
0.680
0.682
0.684
0.696
0.690
0.678
0.664
0.694
0.714
0.714
0.748
0.744
0.756
0.764
0.752
0.746
0.690
0.708
0.676
0.674
0.688
0.686
0.680
0.712
0.704
0.728
0.764
0.778
0.776
0.786
0.764
0.742
0.736
0.692
0.650
0.646
0.654
0.696
0.728
0.770
0.784
0.766
0.756
0.722
0.728
0.696
0.662
0.694
0.696
0.678
0.734
0.788
0.790
0.792
0.798
0.798
0.808
0.784
0.776
0.752
0.746
0.736
0.754
0.748
0.742
0.762
0.766
0.776
0.792
0.796
0.782
0.766
0.750
0.734
0.722
0.742
0.734
0.714
0.722
0.696
0.680
0.686
0.688
0.686
0.700
0.680
0.680
0.696
0.704
0.746
0.732
0.742
0.752
0.734
0.726
0.720
0.708
0.738
0.730
0.730
0.752
0.760
0.782
0.790
0.808
0.794
0.782
0.800
0.754
0.752
0.762
0.716
0.714
0.702
0.702
0.716
0.694
0.714
0.722
0.734
0.774
0.780
0.760
0.750
0.704
0.704
0.672
0.648
0.652
0.650
0.650
0.670
0.672
0.672
0.684
0.688
0.674
0.674
0.662
0.672
0.668
0.654
0.670
0.700
0.692
0.722
0.724
0.742
0.736
0.710
0.708
0.670
0.882
0.814
0.740
0.694
0.678
0.650
0.640
0.626
0.612
0.618
0.614
0.624
0.636
0.648
0.632
0.642
0.648
0.656
0.682
0.682
0.682
0.658
0.684
0.636
0.652
0.646
0.632
0.654
0.664
0.688
0.708
0.694
0.708
0.676
0.660
0.676
0.660
0.652
0.674
0.658
0.654
0.712
0.752
0.778
0.788
0.784
0.752
0.724
0.708
0.702
0.686
0.684
0.676
0.660
0.684
0.694
0.726
0.706
0.710
0.668
0.684
0.676
0.678
0.714
0.764
0.744
0.774
0.778
0.772
0.770
0.746
0.722
0.720
0.730
0.740
0.746
0.752
0.722
0.724
0.696
0.708
0.696
0.702
0.714
0.712
0.740
0.734
0.750
0.730
0.718
0.712
0.710
0.692
0.666
0.698
0.696
0.722
0.746
0.766
0.766
0.794
0.808
0.786
0.762
0.728
0.718
0.716
0.736
0.720
0.784
0.758
0.742
0.736
0.690
0.678
0.650
0.646
0.648
0.636
0.656
0.700
0.726
0.754
0.768
0.768
0.726
0.750
0.760
0.774
0.748
0.738
0.718
0.720
0.726
0.750
0.840
0.820
0.856
0.820
0.808
0.792
0.760
0.768
0.766
0.758
0.796
0.794
0.778
0.828
0.832
0.786
0.786
0.742
0.726
0.726
0.728
0.742
0.758
0.764
0.754
0.766
0.756
0.744
0.730
0.720
0.714
0.694
0.700
0.712
0.726
0.730
0.756
0.732
0.758
0.756
0.730
0.750
0.752
0.754
0.734
0.708
0.696
0.700
0.666
0.710
0.706
0.762
0.788
0.794
0.824
0.830
0.820
0.810
0.804
0.760
0.746
0.694
0.668
0.686
0.730
0.738
0.772
0.736
0.740
0.738
0.742
0.738
0.720
0.726
0.692
0.672
0.656
0.688
0.660
0.694
0.686
0.692
0.708
0.710
0.730
0.712
0.710
0.704
0.694
0.698
0.710
0.718
0.728
0.740
0.742
0.754
0.762
0.770
0.740
0.734
0.710
0.696
0.688
0.708
0.714
0.756
0.752
0.746
0.780
0.772
0.766
0.766
0.742
0.706
0.700
0.670
0.674
0.684
0.702
0.734
0.764
0.766
0.754
0.704
0.734
0.726
0.738
0.740
0.742
0.732
0.734
0.734
0.740
0.752
0.752
0.768
0.760
0.730
0.742
0.746
0.760
0.768
0.762
0.740
0.744
0.732
0.696
0.682
0.682
0.686
0.712
0.728
0.788
0.782
0.754
0.768
0.758
0.732
0.742
0.722
0.714
0.740
0.752
0.748
0.798
0.786
0.750
0.752
0.742
0.706
0.714
0.694
0.702
0.728
0.734
0.760
0.772
0.784
0.764
0.774
0.734
0.696
0.712
0.712
0.706
0.728
0.708
0.690
0.284
0.398
0.706
0.694
0.730
0.748
0.750
0.764
0.766
0.778
0.798
0.802
0.778
0.796
0.822
0.804
0.752
0.752
0.740
0.736
0.750
0.726
0.690
0.674
0.652
0.664
0.678
0.688
0.714
0.724
0.736
0.724
0.740
0.748
0.744
0.748
0.746
0.740
0.752
0.748
0.710
0.704
0.688
0.698
0.728
0.750
0.756
0.784
0.774
0.782
0.780
0.764
0.744
0.718
0.700
0.698
0.690
0.678
0.664
0.664
0.660
0.650
0.658
0.656
0.678
0.710
0.734
0.758
0.742
0.696
0.698
0.684
0.678
0.670
0.710
0.712
0.694
0.710
0.712
0.702
0.698
0.698
0.684
0.682
0.674
0.678
0.652
0.648
0.670
0.710
0.726
0.760
0.764
0.752
0.746
0.726
0.714
0.694
0.690
0.694
0.680
0.686
0.690
0.680
0.682
0.678
0.680
0.694
0.674
0.690
0.662
0.666
0.678
0.674
0.700
0.744
0.760
0.770
0.776
0.750
0.736
0.726
0.704
0.670
0.676
0.690
0.680
0.708
0.738
0.782
0.778
0.770
0.790
0.782
0.782
0.764
0.768
0.740
0.726
0.710
0.720
0.750
0.748
0.752
0.784
0.776
0.772
0.786
0.786
0.788
0.782
0.758
0.718
0.706
0.698
0.714
0.694
0.734
0.754
0.766
0.752
0.746
0.696
0.682
0.670
0.678
0.674
0.718
0.728
0.720
0.760
0.770
0.754
0.764
0.728
0.702
0.738
0.728
0.756
0.746
0.796
0.810
0.812
0.848
0.854
0.860
0.856
0.836
0.794
0.764
0.754
0.760
0.744
0.738
0.720
0.714
0.704
0.726
0.694
0.692
0.692
0.692
0.682
0.686
0.674
0.666
0.682
0.684
0.694
0.716
0.714
0.742
0.730
0.750
0.756
0.776
0.752
0.742
0.722
0.726
0.744
0.750
0.772
0.774
0.782
0.778
0.768
0.754
0.752
0.752
0.744
0.756
0.764
0.728
0.752
0.722
0.738
0.722
0.712
0.722
0.720
0.714
0.734
0.724
0.696
0.718
0.708
0.692
0.696
0.682
0.688
0.670
0.688
0.718
0.674
0.428
0.306
0.726
0.746
0.746
0.742
0.732
0.726
0.700
0.700
0.686
0.734
0.736
0.750
0.752
0.742
0.722
0.726
0.714
0.700
0.726
0.732
0.732
0.748
0.722
0.680
0.692
0.670
0.672
0.708
0.722
0.716
0.748
0.750
0.734
0.744
0.732
0.710
0.720
0.700
0.690
0.668
0.644
0.634
0.668
0.676
0.750
0.786
0.806
0.796
0.774
0.732
0.712
0.694
0.694
0.692
0.698
0.692
0.704
0.692
0.690
0.682
0.688
0.716
0.716
0.702
0.712
0.714
0.720
0.706
0.756
0.760
0.792
0.784
0.794
0.786
0.784
0.786
0.796
0.762
0.766
0.724
0.734
0.686
0.708
0.682
0.708
0.726
0.728
0.804
0.830
0.854
0.842
0.814
0.798
0.782
0.740
0.736
0.728
0.696
0.708
0.680
0.668
0.666
0.668
0.686
0.696
0.722
0.732
0.722
0.746
0.702
0.684
0.720
0.712
0.716
0.736
0.762
0.788
0.800
0.814
0.792
0.802
0.734
0.742
0.718
0.704
0.716
0.722
0.730
0.720
0.700
0.674
0.696
0.680
0.696
0.720
0.736
0.754
0.746
0.770
0.772
0.740
0.750
0.736
0.730
0.724
0.736
0.754
0.774
0.776
0.756
0.754
0.740
0.758
0.774
0.808
0.800
0.782
0.750
0.760
0.760
0.748
0.756
0.726
0.692
0.704
0.688
0.684
0.724
0.720
0.728
0.712
0.698
0.710
0.746
0.744
0.742
0.772
0.760
0.764
0.770
0.766
0.760
0.756
0.708
0.702
0.694
0.672
0.706
0.716
0.752
0.766
0.758
0.746
0.772
0.758
0.738
0.796
0.782
0.758
0.772
0.764
0.748
0.784
0.800
0.780
0.794
0.798
0.772
0.774
0.760
0.752
0.744
0.710
0.668
0.680
0.672
0.688
0.644
0.660
0.692
0.732
0.724
0.720
0.702
0.684
0.696
0.690
0.688
0.652
0.642
0.624
0.632
0.788
0.818
0.862
0.800
0.756
0.766
0.774
0.794
0.790
0.762
0.754
0.776
0.762
0.748
0.736
0.706
0.700
0.696
0.694
0.706
0.732
0.746
0.784
0.790
0.804
0.792
0.800
0.810
0.810
0.784
0.788
0.790
0.750
0.764
0.748
0.728
0.718
0.718
0.762
0.880
0.882
0.858
0.890
0.852
0.800
0.736
0.730
0.720
0.728
0.766
0.776
0.786
0.790
0.802
0.806
0.780
0.782
0.798
0.772
0.784
0.746
0.774
0.764
0.746
0.826
0.838
0.824
0.870
0.874
0.844
0.836
0.832
0.792
0.778
0.772
0.728
0.740
0.748
0.742
0.760
0.750
0.742
0.766
0.758
0.750
0.764
0.752
0.766
0.760
0.752
0.752
0.730
0.714
0.716
0.758
0.810
0.836
0.852
0.828
0.814
0.790
0.756
0.732
0.700
0.684
0.674
0.652
0.654
0.712
0.790
0.802
0.834
0.824
0.838
0.820
0.788
0.788
0.792
0.778
0.732
0.702
0.684
0.690
0.724
0.728
0.778
0.802
0.760
0.794
0.762
0.774
0.766
0.750
0.770
0.760
0.726
0.748
0.716
0.678
0.720
0.764
0.814
0.828
0.848
0.844
0.838
0.826
0.792
0.772
0.696
0.702
0.680
0.682
0.736
0.788
0.854
0.860
0.854
0.778
0.744
0.748
0.710
0.740
0.740
0.724
0.760
0.754
0.788
0.748
0.774
0.776
0.780
0.768
0.786
0.764
0.768
0.776
0.782
0.790
0.804
0.802
0.776
0.782
0.784
0.762
0.774
0.766
0.752
0.776
0.728
0.684
0.680
0.670
0.686
0.698
0.746
0.750
0.734
0.756
0.728
0.696
0.718
0.688
0.682
0.680
0.686
0.694
0.708
0.710
0.714
0.710
0.702
0.698
0.696
0.704
0.682
0.700
0.718
0.698
0.744
0.756
0.742
0.758
0.752
0.760
0.716
0.734
0.732
0.744
0.724
0.744
0.756
0.728
0.778
0.794
0.788
0.796
0.798
0.804
0.808
0.828
0.822
0.802
0.808
0.776
0.750
0.720
0.726
0.724
0.706
0.712
0.692
0.686
0.700
0.702
0.708
0.734
0.716
0.734
0.730
0.726
0.726
0.724
0.754
0.764
0.794
0.794
0.774
0.800
0.800
0.786
0.818
0.808
0.792
0.794
0.778
0.718
0.728
0.684
0.696
0.722
0.770
0.780
0.806
0.800
0.774
0.782
0.780
0.716
0.762
0.742
0.744
0.744
0.746
0.742
0.758
0.750
0.760
0.738
0.756
0.766
0.742
0.710
0.732
0.748
0.750
0.794
0.794
0.792
0.804
0.774
0.800
0.780
0.762
0.788
0.778
0.754
0.786
0.754
0.732
0.790
0.802
0.786
0.804
0.798
0.786
0.768
0.710
0.692
0.666
0.662
0.654
0.652
0.680
0.700
0.714
0.728
0.702
0.680
0.686
0.666
0.658
0.656
0.666
0.678
0.672
0.690
0.694
0.694
0.710
0.702
0.680
0.684
0.698
0.702
0.718
0.748
0.758
0.752
0.740
0.736
0.732
0.710
0.664
0.688
0.672
0.706
0.744
0.780
0.840
0.860
0.848
0.846
0.840
0.804
0.778
0.744
0.770
0.728
0.672
0.644
0.668
0.656
0.692
0.728
0.712
0.734
0.744
0.738
0.722
0.710
0.692
0.684
0.668
0.660
0.652
0.662
0.650
0.660
0.676
0.710
0.724
0.722
0.716
0.756
0.766
0.732
0.736
0.708
0.706
0.684
0.698
0.692
0.696
0.696
0.706
0.728
0.734
0.756
0.752
0.770
0.762
0.728
0.714
0.718
0.682
0.720
0.686
0.674
0.696
0.690
0.704
0.726
0.746
0.760
0.750
0.766
0.774
0.744
0.740
0.706
0.686
0.688
0.670
0.654
0.670
0.658
0.666
0.682
0.728
0.750
0.784
0.802
0.770
0.790
0.790
0.764
0.734
0.700
0.686
0.684
0.656
0.656
0.662
0.650
0.696
0.734
0.752
0.748
0.778
0.776
0.776
0.754
0.720
0.728
0.716
0.702
0.672
0.682
0.668
0.690
0.750
0.764
0.766
0.804
0.788
0.830
0.838
0.856
0.818
0.828
0.804
0.776
0.752
0.738
0.744
0.724
0.754
0.740
0.708
0.696
0.710
0.742
0.812
0.806
0.752
0.760
0.756
0.728
0.732
0.736
0.732
0.722
0.710
0.696
0.672
0.658
0.654
0.648
0.628
0.638
0.640
0.650
0.690
0.718
0.750
0.718
0.722
0.694
0.676
0.700
0.750
0.760
0.758
0.758
0.742
0.736
0.722
0.712
0.692
0.668
0.702
0.736
0.800
0.786
0.826
0.824
0.820
0.840
0.834
0.830
0.800
0.790
0.788
0.792
0.788
0.756
0.766
0.748
0.740
0.788
0.816
0.804
0.806
0.804
0.746
0.758
0.722
0.736
0.728
0.706
0.754
0.742
0.756
0.746
0.756
0.744
0.770
0.764
0.746
0.792
0.796
0.790
0.832
0.824
0.830
0.838
0.820
0.846
0.850
0.826
0.858
0.844
0.814
0.826
0.830
0.786
0.824
0.836
0.828
0.818
0.842
0.820
0.800
0.808
0.782
0.760
0.768
0.756
0.750
0.752
0.714
0.710
0.676
0.664
0.634
0.626
0.640
0.678
0.744
0.778
0.788
0.798
0.776
0.752
0.710
0.722
0.692
0.702
0.694
0.722
0.724
0.720
0.740
0.750
0.774
0.784
0.790
0.768
0.724
0.746
0.724
0.738
0.764
0.796
0.848
0.816
0.766
0.710
0.694
0.682
0.682
0.692
0.700
0.698
0.702
0.690
0.666
0.650
0.676
0.678
0.694
0.706
0.722
0.724
0.726
0.714
0.706
0.706
0.700
0.696
0.700
0.686
0.690
0.676
0.666
0.682
0.710
0.752
0.798
0.812
0.824
0.798
0.830
0.822
0.766
0.792
0.784
0.756
0.694
0.718
0.692
0.682
0.674
0.734
0.780
0.802
0.784
0.818
0.782
0.754
0.748
0.750
0.728
0.688
0.692
0.246
0.434
0.694
0.728
0.750
0.818
0.774
0.760
0.730
0.722
0.688
0.744
0.722
0.714
0.720
0.746
0.730
0.720
0.700
0.704
0.704
0.700
0.726
0.716
0.736
0.718
0.752
0.764
0.760
0.746
0.740
0.696
0.698
0.704
0.734
0.756
0.794
0.770
0.788
0.744
0.744
0.758
0.722
0.708
0.754
0.758
0.742
0.754
0.766
0.750
0.756
0.734
0.738
0.708
0.736
0.748
0.756
0.778
0.762
0.726
0.718
0.680
0.692
0.708
0.720
0.692
0.670
0.664
0.658
0.646
0.640
0.636
0.636
0.650
0.670
0.694
0.718
0.708
0.696
0.702
0.696
0.718
0.726
0.732
0.750
0.746
0.768
0.772
0.774
0.738
0.722
0.688
0.676
0.688
0.680
0.680
0.666
0.682
0.676
0.688
0.674
0.686
0.674
0.664
0.654
0.660
0.656
0.688
0.706
0.708
0.688
0.708
0.702
0.722
0.708
0.730
0.726
0.716
0.708
0.752
0.744
0.762
0.760
0.734
0.702
0.700
0.720
0.718
0.736
0.746
0.740
0.758
0.746
0.706
0.684
0.684
0.688
0.700
0.708
0.722
0.738
0.738
0.764
0.724
0.670
0.676
0.692
0.704
0.700
0.734
0.712
0.710
0.674
0.696
0.696
0.714
0.712
0.746
0.780
0.760
0.744
0.744
0.730
0.714
0.706
0.704
0.722
0.730
0.776
0.758
0.758
0.770
0.778
0.770
0.802
0.804
0.782
0.762
0.732
0.682
0.690
0.698
0.712
0.738
0.732
0.746
0.734
0.736
0.750
0.734
0.716
0.726
0.700
0.696
0.680
0.672
0.664
0.686
0.744
0.786
0.832
0.824
0.842
0.770
0.788
0.774
0.734
0.732
0.726
0.696
0.726
0.710
0.706
0.700
0.720
0.752
0.728
0.740
0.752
0.744
0.712
0.730
0.708
0.682
0.714
0.682
0.678
0.680
0.698
0.690
0.682
0.232
0.442
0.702
0.858
0.752
0.692
0.686
0.674
0.654
0.664
0.638
0.628
0.210
0.408
0.606
0.590
0.580
0.592
0.596
0.590
0.602
0.606
0.614
0.608
0.614
0.604
0.596
0.600
0.262
0.334
0.612
0.618
0.626
0.228
0.400
0.614
0.620
0.644
0.268
0.310
0.618
0.604
0.596
0.602
0.596
0.586
0.586
0.580
0.580
0.590
0.592
0.610
0.570
0.600
0.610
0.602
0.596
0.602
0.596
0.596
0.592
0.602
0.564
0.582
0.582
0.596
0.590
0.596
0.580
0.578
0.574
0.572
0.566
0.570
0.586
0.594
0.604
0.616
0.638
0.646
0.630
0.620
0.608
0.600
0.600
0.672
0.710
0.754
0.716
0.662
0.662
0.646
0.632
0.622
0.604
0.604
0.602
0.598
0.600
0.612
0.604
0.626
0.660
0.710
0.728
0.782
0.798
0.736
0.722
0.696
0.728
0.706
0.678
0.652
0.688
0.700
0.720
0.738
0.774
0.728
0.736
0.694
0.714
0.690
0.698
0.718
0.694
0.722
0.720
0.714
0.748
0.746
0.738
0.696
0.678
0.648
0.694
0.768
0.784
0.772
0.732
0.740
0.708
0.698
0.710
0.738
0.748
0.758
0.764
0.736
0.696
0.556
1.218
0.950
0.824
0.768
0.728
0.662
0.658
0.632
0.624
0.616
0.612
0.600
0.604
0.602
0.614
0.628
0.652
0.666
0.678
0.658
0.656
0.664
0.662
0.674
0.716
0.744
0.756
0.732
0.744
0.748
0.788
0.806
0.776
0.802
0.810
0.814
0.804
0.802
0.786
0.814
0.812
0.822
0.790
0.784
0.772
0.700
0.738
0.670
0.666
0.672
0.240
0.416
0.290
0.348
0.648
0.646
0.656
0.676
0.696
0.696
0.738
0.710
0.700
0.740
0.778
0.746
0.742
0.742
0.746
0.728
0.702
0.690
0.690
0.680
0.712
0.726
0.746
0.804
0.830
0.822
0.816
0.814
0.780
0.778
0.774
0.798
0.766
0.754
0.730
0.708
0.670
0.662
0.650
0.646
0.654
0.674
0.776
0.822
0.814
0.820
0.814
0.762
0.750
0.700
0.700
0.690
0.692
0.666
0.666
0.682
0.688
0.708
0.734
0.748
0.776
0.772
0.774
0.782
0.772
0.758
0.746
0.762
0.750
0.726
0.798
0.758
0.724
0.696
0.676
0.660
0.662
0.654
0.650
0.646
0.632
0.632
0.636
0.632
0.636
0.650
0.656
0.664
0.672
0.686
0.658
0.654
0.662
0.658
0.702
0.728
0.720
0.676
0.688
0.702
0.700
0.734
0.728
0.734
0.714
0.706
0.674
0.674
0.662
0.680
0.676
0.718
0.748
0.814
0.824
0.816
0.788
0.748
0.732
0.706
0.668
0.652
0.640
0.664
0.694
0.748
0.774
0.774
0.736
0.768
0.740
0.760
0.732
0.740
0.698
0.728
0.704
0.708
0.706
0.726
0.740
0.766
0.778
0.776
0.764
0.748
0.690
0.708
0.686
0.700
0.692
0.702
0.726
0.780
0.790
0.752
0.696
0.710
0.676
0.678
0.690
0.674
0.656
0.680
0.660
0.696
0.676
0.692
0.712
0.764
0.782
0.806
0.782
0.752
0.758
0.744
0.756
0.768
0.794
0.832
0.848
0.780
0.748
0.682
0.694
0.686
0.718
0.736
0.746
0.740
0.782
0.804
0.802
0.788
0.798
0.786
0.760
0.744
0.718
0.692
0.730
0.688
0.704
0.710
0.730
0.754
0.726
0.686
0.672
0.684
0.714
0.732
0.730
0.730
0.706
0.698
0.260
0.430
0.702
0.970
0.880
0.808
0.744
0.708
0.672
0.658
0.620
0.618
0.596
0.590
0.572
0.576
0.572
0.574
0.584
0.602
0.632
0.660
0.758
0.758
0.874
0.744
0.828
0.768
0.842
0.826
0.804
0.728
0.726
0.732
0.710
0.728
0.748
0.766
0.760
0.712
0.720
0.720
0.750
0.724
0.748
0.716
0.732
0.728
0.290
0.428
0.728
0.658
0.670
0.700
0.680
0.710
0.704
0.696
0.722
0.704
0.676
0.634
0.326
0.314
0.648
0.632
0.628
0.628
0.632
0.622
0.638
0.660
0.624
0.634
0.610
0.598
0.598
0.600
0.604
0.604
0.614
0.614
0.624
0.622
0.622
0.622
0.640
0.274
0.374
0.644
0.666
0.656
0.686
0.670
0.692
0.706
0.700
0.704
0.768
0.670
0.730
0.708
0.680
0.666
0.618
0.616
0.628
0.618
0.624
0.606
0.608
0.612
0.620
0.622
0.640
0.658
0.646
0.644
0.634
0.628
0.624
0.624
0.604
0.616
0.610
0.614
0.606
0.614
0.600
0.606
0.606
0.604
0.596
0.598
0.604
0.606
0.784
0.858
0.708
0.894
0.920
0.926
0.860
0.768
0.392
0.282
0.700
0.212
0.396
0.622
0.202
0.412
0.606
0.604
0.604
0.586
0.584
0.586
0.574
0.578
0.564
0.572
0.562
0.564
0.564
0.556
0.572
0.566
0.576
0.580
0.608
0.662
0.662
0.712
0.756
0.760
0.740
0.750
0.732
0.710
0.738
0.726
0.716
0.702
0.706
0.726
0.734
0.742
0.750
0.752
0.772
0.756
0.712
0.702
0.696
0.426
0.294
0.712
0.724
0.700
0.684
0.708
0.702
0.692
0.676
0.676
0.668
0.668
0.670
0.696
0.694
0.694
0.678
0.696
0.706
0.716
0.740
0.750
0.326
0.422
0.746
0.748
0.746
0.724
0.724
0.704
0.720
0.742
0.720
0.736
0.708
0.694
0.720
0.738
0.726
0.734
0.726
0.734
0.730
0.724
0.752
0.738
0.736
0.722
0.738
0.728
0.766
0.750
0.738
0.724
0.706
0.712
0.702
0.706
0.750
0.786
0.814
0.776
0.786
0.766
0.752
0.750
0.722
0.768
0.784
0.784
0.796
0.814
0.812
0.838
0.834
0.820
0.820
0.772
0.766
0.796
0.808
0.814
0.824
0.796
0.810
0.810
0.802
0.770
0.752
0.754
0.740
0.762
0.790
0.810
0.758
0.754
0.746
0.730
0.704
0.702
0.714
0.710
0.720
0.744
0.814
0.836
0.800
0.830
0.824
0.800
0.814
0.822
0.810
0.796
0.750
0.746
0.762
0.764
0.784
0.814
0.824
0.844
0.804
0.808
0.752
0.754
0.756
0.790
0.774
0.782
0.750
0.738
0.802
0.880
0.866
0.850
0.846
0.836
0.782
0.788
0.774
0.838
0.850
0.842
0.812
0.740
0.732
0.742
0.744
0.826
0.798
0.838
0.882
0.836
0.796
0.794
0.790
0.818
0.814
0.788
0.772
0.762
0.760
0.790
0.822
0.844
0.796
0.762
0.752
0.732
0.774
0.814
0.818
0.772
0.776
0.778
0.858
0.864
0.834
0.766
0.740
0.720
0.702
0.724
0.730
0.772
0.824
0.870
0.854
0.840
0.826
0.764
0.746
0.716
0.730
0.724
0.744
0.772
0.798
0.776
0.758
0.754
0.720
0.706
0.708
0.702
0.692
0.716
0.760
0.826
0.864
0.864
0.772
0.736
0.752
0.774
0.764
0.726
0.688
0.696
0.718
0.730
0.746
0.734
0.732
0.724
0.720
0.730
0.760
0.788
0.782
0.752
0.746
0.736
0.712
0.690
0.672
0.646
0.704
0.800
0.870
0.888
0.836
0.818
0.790
0.822
0.868
0.850
0.828
0.830
0.788
0.800
0.798
0.786
0.802
0.824
0.834
0.812
0.780
0.772
0.768
0.780
0.812
0.816
0.832
0.824
0.854
0.860
0.816
0.806
0.818
0.780
0.796
0.804
0.774
0.794
0.774
0.786
0.778
0.784
0.732
0.700
0.708
0.746
0.802
0.808
0.810
0.768
0.738
0.740
0.736
0.748
0.730
0.760
0.796
0.800
0.806
0.804
0.756
0.802
0.794
0.808
0.766
0.792
0.840
0.852
0.840
0.808
0.798
0.764
0.754
0.764
0.782
0.784
0.800
0.778
0.798
0.836
0.800
0.812
0.804
0.804
0.802
0.800
0.764
0.760
0.750
0.762
0.720
0.740
0.774
0.788
0.792
0.794
0.786
0.790
0.792
0.802
0.794
0.804
0.838
0.830
0.796
0.826
0.840
0.814
0.826
0.808
0.836
0.804
0.854
0.832
0.802
0.770
0.762
0.778
0.762
0.752
0.770
0.788
0.748
0.774
0.794
0.800
0.794
0.762
0.806
0.812
0.804
0.776
0.792
0.764
0.748
0.726
0.718
0.698
0.700
0.748
0.724
0.736
0.720
0.734
0.722
0.714
0.714
0.710
0.724
0.762
0.796
0.816
0.832
0.820
0.822
0.792
0.810
0.778
0.786
0.774
0.766
0.764
0.770
0.762
0.760
0.778
0.814
0.818
0.788
0.782
0.724
0.764
0.800
0.806
0.798
0.792
0.774
0.748
0.744
0.766
0.796
0.828
0.796
0.796
0.822
0.838
0.842
0.818
0.816
0.798
0.774
0.750
0.750
0.758
0.808
0.894
0.880
0.896
0.852
0.776
0.774
0.778
0.774
0.768
0.740
0.730
0.734
0.744
0.748
0.764
0.770
0.770
0.838
0.862
0.808
0.824
0.816
0.816
0.796
0.780
0.750
0.766
0.766
0.820
0.828
0.828
0.832
0.804
0.778
0.758
0.714
0.690
0.782
0.860
0.872
0.886
0.900
0.884
0.854
0.830
0.820
0.818
0.814
0.810
0.828
0.836
0.834
0.832
0.808
0.810
0.792
0.792
0.808
0.820
0.820
0.832
0.816
0.818
0.824
0.794
0.788
0.782
0.784
0.782
0.772
0.782
0.812
0.832
0.806
0.810
0.802
0.812
0.816
0.818
0.810
0.804
0.788
0.784
0.780
0.806
0.802
0.822
0.828
0.796
0.792
0.778
0.786
0.792
0.784
0.770
0.770
0.790
0.784
0.788
0.786
0.780
0.748
0.752
0.738
0.742
0.724
0.744
0.740
0.766
0.764
0.790
0.814
0.796
0.792
0.798
0.782
0.752
0.734
0.730
0.734
0.770
0.798
0.812
0.786
0.796
0.798
0.784
0.772
0.758
0.722
0.738
0.760
0.758
0.766
0.770
0.762
0.762
0.766
0.762
0.742
0.756
0.756
0.772
0.782
0.792
0.786
0.776
0.796
0.828
0.838
0.832
0.832
0.830
0.808
0.806
0.778
0.774
0.778
0.782
0.768
0.780
0.776
0.758
0.758
0.778
0.782
0.754
0.738
0.744
0.772
0.746
0.770
0.750
0.752
0.738
0.786
0.788
0.780
0.766
0.748
0.740
0.740
0.736
0.734
0.740
0.732
0.726
0.712
0.690
0.686
0.686
0.716
0.766
0.806
0.816
0.792
0.756
0.768
0.756
0.736
0.728
0.720
0.726
0.754
0.748
0.744
0.738
0.732
0.744
0.772
0.772
0.776
0.786
0.784
0.770
0.792
0.810
0.822
0.830
0.826
0.824
0.816
0.810
0.808
0.820
0.784
0.764
0.752
0.758
0.810
0.832
0.842
0.880
0.866
0.866
0.850
0.824
0.796
0.778
0.750
0.198
0.506
0.466
0.202
0.676
0.664
0.646
0.638
0.648
0.632
0.622
0.614
0.602
0.590
0.578
0.566
0.560
0.548
0.546
0.538
0.534
0.518
0.532
0.560
0.594
0.748
0.878
0.812
0.508
0.258
0.742
0.870
0.910
0.886
0.852
0.806
0.780
0.796
0.758
0.754
0.792
0.788
0.800
0.794
0.784
0.754
0.772
0.750
0.728
0.700
0.682
0.648
0.628
0.614
0.600
0.626
0.748
0.722
0.724
0.708
0.702
0.690
0.690
0.698
0.692
0.690
0.672
0.660
0.640
0.632
0.618
0.612
0.610
0.616
0.634
0.664
0.696
0.744
0.728
0.744
0.750
0.708
0.710
0.700
0.678
0.686
0.672
0.654
0.634
0.630
0.646
0.646
0.664
0.648
0.644
0.632
0.638
0.630
0.630
0.612
0.616
0.614
0.608
0.614
0.612
0.616
0.632
0.652
0.690
0.682
0.696
0.696
0.666
0.666
0.706
0.730
0.736
0.722
0.704
0.690
0.676
0.664
0.670
0.662
0.666
0.696
0.710
0.674
0.722
0.736
0.744
0.730
0.696
0.670
0.662
0.634
0.624
0.628
0.632
0.636
0.632
0.648
0.708
0.770
0.784
0.774
0.758
0.744
0.718
0.684
0.664
0.660
0.668
0.676
0.694
0.820
0.216
0.580
0.762
0.786
0.566
0.234
0.826
0.850
0.898
0.852
0.778
0.734
0.698
0.674
0.662
0.674
0.584
0.636
0.558
0.598
0.578
0.572
0.222
0.358
0.582
0.604
0.620
0.638
0.658
0.660
0.716
0.716
0.706
0.714
0.696
0.700
0.714
0.562
0.836
0.264
0.466
0.660
0.700
0.618
0.658
0.664
0.656
0.670
0.656
0.660
0.642
0.638
0.634
0.632
0.632
0.618
0.624
0.634
0.628
0.634
0.650
0.674
0.722
0.746
0.752
0.760
0.748
0.730
0.722
0.718
0.716
0.708
0.732
0.730
0.738
0.714
0.722
0.700
0.688
0.686
0.680
0.682
0.674
0.692
0.700
0.722
0.732
0.754
0.756
0.730
0.708
0.688
0.692
0.684
0.696
0.694
0.710
0.696
0.698
0.698
0.694
0.696
0.684
0.698
0.698
0.692
0.712
0.714
0.702
0.730
0.756
0.750
0.716
0.670
0.690
0.708
0.714
0.762
0.794
0.886
0.884
0.868
0.836
0.824
0.870
0.802
0.848
0.882
0.874
0.822
0.786
0.794
0.758
0.746
0.764
0.808
0.870
0.886
0.850
0.794
0.792
0.792
0.824
0.872
0.820
0.806
0.790
0.826
0.932
0.888
0.864
0.812
0.816
0.850
0.852
0.824
0.812
0.780
0.806
0.832
0.818
0.780
0.746
0.718
0.736
0.776
0.830
0.868
0.876
0.842
0.808
0.782
0.776
0.742
0.728
0.752
0.770
0.788
0.790
0.790
0.786
0.768
0.758
0.748
0.762
0.758
0.788
0.818
0.814
0.818
0.828
0.808
0.784
0.798
0.806
0.788
0.780
0.790
0.802
0.816
0.818
0.802
0.808
0.782
0.748
0.762
0.764
0.768
0.800
0.832
0.826
0.816
0.784
0.772
0.798
0.832
0.856
0.840
0.854
0.842
0.828
0.806
0.770
0.740
0.712
0.724
0.742
0.826
0.890
0.876
0.856
0.818
0.776
0.764
0.774
0.780
0.798
0.822
0.802
0.822
0.868
0.900
0.856
0.822
0.792
0.812
0.844
0.826
0.844
0.814
0.780
0.754
0.754
0.732
0.736
0.754
0.796
0.852
0.846
0.822
0.818
0.806
0.782
0.812
0.814
0.820
0.834
0.836
0.814
0.786
0.760
0.738
0.756
0.748
0.816
0.834
0.818
0.810
0.798
0.788
0.826
0.802
0.814
0.814
0.792
0.770
0.748
0.720
0.710
0.680
0.708
0.734
0.728
0.712
0.754
0.774
0.888
0.912
0.934
0.912
0.864
0.806
0.770
0.752
0.736
0.746
0.826
0.894
0.866
0.888
0.866
0.826
0.792
0.758
0.752
0.734
0.778
0.772
0.794
0.868
0.866
0.878
0.832
0.832
0.848
0.868
0.860
0.828
0.776
0.754
0.744
0.760
0.802
0.828
0.810
0.790
0.744
0.734
0.760
0.782
0.810
0.772
0.734
0.712
0.700
0.686
0.704
0.676
0.662
0.660
0.646
0.644
0.644
0.646
0.646
0.664
0.668
0.682
0.706
0.734
0.754
0.776
0.788
0.788
0.804
0.794
0.800
0.802
0.786
0.774
0.782
0.774
0.734
0.750
0.786
0.752
0.756
0.742
0.734
0.716
0.726
0.714
0.732
0.732
0.744
0.738
0.726
0.732
0.780
0.774
0.784
0.802
0.838
0.832
0.828
0.820
0.814
0.794
0.784
0.790
0.770
0.750
0.762
0.758
0.816
0.832
0.834
0.842
0.840
0.836
0.822
0.758
0.740
0.712
0.706
0.680
0.686
0.714
0.738
0.778
0.764
0.772
0.746
0.722
0.734
0.736
0.730
0.712
0.708
0.694
0.660
0.668
0.658
0.650
0.656
0.660
0.658
0.674
0.684
0.692
0.700
0.710
0.676
0.700
0.756
0.750
0.750
0.736
0.734
0.720
0.734
0.764
0.778
0.798
0.808
0.780
0.760
0.752
0.750
0.772
0.756
0.754
0.734
0.740
0.774
0.788
0.780
0.752
0.748
0.738
0.748
0.728
0.744
0.738
0.756
0.758
0.764
0.784
0.784
0.782
0.780
0.756
0.738
0.710
0.706
0.686
0.668
0.686
0.712
0.742
0.768
0.772
0.760
0.738
0.742
0.758
0.736
0.720
0.718
0.678
0.668
0.690
0.708
0.750
0.762
0.748
0.740
0.718
0.682
0.654
0.658
0.672
0.756
0.872
0.928
0.944
0.988
0.894
0.800
0.764
0.376
1.484
0.760
0.778
0.780
0.768
0.774
0.736
0.698
0.704
0.738
0.786
0.822
0.772
0.740
0.760
0.808
0.800
0.760
0.708
0.692
0.686
0.708
0.720
0.776
0.782
0.776
0.826
0.812
0.842
0.832
0.808
0.836
0.854
0.854
0.824
0.808
0.816
0.832
0.790
0.780
0.790
0.798
0.800
0.818
0.810
0.768
0.764
0.794
0.778
0.744
0.764
0.778
0.762
0.738
0.780
0.784
0.818
0.796
0.786
0.740
0.738
0.748
0.754
0.734
0.734
0.766
0.768
0.758
0.730
0.742
0.724
0.722
0.744
0.738
0.756
0.760
0.756
0.790
0.786
0.772
0.738
0.726
0.718
0.724
0.678
0.716
0.776
0.808
0.816
0.766
0.752
0.782
0.818
0.790
0.750
0.748
0.750
0.772
0.790
0.786
0.788
0.752
0.766
0.768
0.786
0.786
0.798
0.834
0.810
0.822
0.840
0.820
0.846
0.866
0.852
0.810
0.830
0.822
0.792
0.738
0.754
0.774
0.766
0.764
0.744
0.762
0.800
0.788
0.752
0.734
0.698
0.712
0.742
0.778
0.800
0.794
0.748
0.740
0.784
0.798
0.826
0.784
0.768
0.732
0.774
0.774
0.794
0.794
0.776
0.774
0.782
0.792
0.828
0.830
0.822
0.786
0.792
0.762
0.782
0.812
0.808
0.776
0.764
0.770
0.806
0.836
0.794
0.764
0.770
0.768
0.784
0.776
0.732
0.322
0.396
0.684
0.268
0.412
0.198
0.466
0.246
0.404
0.666
0.650
0.632
0.614
0.606
0.598
0.618
0.536
0.532
0.574
0.564
0.510
0.528
0.526
0.540
0.592
0.642
0.714
0.742
0.284
0.456
0.830
0.868
0.870
0.292
0.544
0.806
0.780
0.726
0.740
0.798
0.790
0.748
0.792
0.786
0.780
0.848
0.808
0.826
0.848
0.834
0.764
0.760
0.836
0.850
0.822
0.750
0.684
0.676
0.728
0.794
0.756
0.736
0.728
0.708
0.734
0.726
0.728
0.690
0.680
0.674
0.646
0.654
0.648
0.636
0.658
0.676
0.686
0.686
0.676
0.688
0.662
0.654
0.644
0.644
0.644
0.640
0.632
0.636
0.624
0.628
0.624
0.628
0.620
0.630
0.616
0.606
0.622
0.658
0.694
0.718
0.748
0.738
0.732
0.706
0.674
0.654
0.632
0.622
0.634
0.652
0.738
0.744
0.760
0.794
0.832
0.798
0.800
0.776
0.736
0.698
0.690
0.678
0.670
0.666
0.674
0.670
0.676
0.696
0.706
0.726
0.714
0.676
0.684
0.728
0.720
0.722
0.706
0.738
0.704
0.718
0.730
0.714
0.722
0.718
0.764
0.746
0.792
0.766
0.782
0.768
0.732
0.758
0.742
0.748
0.764
0.722
0.734
0.770
0.768
0.776
0.748
0.766
0.750
0.744
0.716
0.676
0.672
0.652
0.670
0.658
0.646
0.278
0.406
0.768
0.670
0.704
0.658
0.642
0.624
0.604
0.592
0.594
0.596
0.602
0.612
0.626
0.636
0.642
0.640
0.648
0.662
0.666
0.688
0.700
0.740
0.780
0.652
0.698
0.724
0.762
0.756
0.766
0.708
0.716
0.720
0.736
0.726
0.678
0.692
0.740
0.736
0.754
0.724
0.734
0.738
0.706
0.690
0.930
0.460
0.704
0.702
0.714
0.756
0.776
0.778
0.752
0.746
0.704
0.684
0.694
0.712
0.722
0.768
0.782
0.814
0.838
0.832
0.826
0.826
0.780
0.792
0.796
0.794
0.794
0.770
0.774
0.778
0.766
0.772
0.766
0.796
0.766
0.818
0.860
0.830
0.842
0.842
0.810
0.770
0.756
0.784
0.800
0.822
0.808
0.774
0.818
0.858
0.846
0.860
0.848
0.746
0.776
0.736
0.730
0.734
0.740
0.762
0.760
0.748
0.756
0.762
0.770
0.774
0.768
0.774
0.786
0.794
0.790
0.818
0.710
0.704
0.674
0.684
0.688
0.676
0.668
0.662
0.646
0.648
0.652
0.682
0.746
0.770
0.806
0.830
0.820
0.812
0.782
0.796
0.762
0.748
0.770
0.820
0.788
0.778
0.764
0.756
0.760
0.774
0.744
0.738
0.750
0.754
0.730
0.752
0.768
0.794
0.774
0.742
0.716
0.700
0.686
0.750
0.698
0.706
0.664
0.704
0.660
0.716
0.692
0.744
0.716
0.704
0.706
0.264
0.420
0.718
0.712
0.714
0.234
0.462
0.710
0.686
0.688
0.730
0.778
0.792
0.774
0.780
0.784
0.760
0.780
0.760
0.746
0.764
0.736
0.748
0.754
0.766
0.772
0.766
0.828
0.842
0.798
0.778
0.744
0.736
0.714
0.780
0.746
0.772
0.772
0.746
0.740
0.696
0.662
0.648
0.644
0.650
0.656
0.632
0.638
0.626
0.286
0.370
0.666
0.710
0.708
0.762
0.796
0.770
0.758
0.734
0.766
0.782
0.806
0.790
0.744
0.724
0.742
0.742
0.750
0.720
0.676
0.682
0.716
0.750
0.730
0.728
0.724
0.708
0.696
0.692
0.682
0.690
0.698
0.714
0.706
0.694
0.650
0.680
0.702
0.732
0.726
0.704
0.708
0.712
0.718
0.718
0.708
0.696
0.680
0.674
0.662
0.662
0.644
0.670
0.684
0.690
0.680
0.688
0.696
0.700
0.702
0.702
0.702
0.732
0.766
0.744
0.750
0.744
0.724
0.720
0.696
0.660
0.660
0.670
0.688
0.708
0.714
0.724
0.748
0.772
0.760
0.748
0.734
0.722
0.698
0.680
0.710
0.722
0.712
0.718
0.692
0.738
0.772
0.696
0.694
0.678
0.672
0.674
0.668
0.666
0.678
0.674
0.676
0.708
0.678
0.678
0.712
0.726
0.718
0.720
0.706
0.696
0.734
0.736
0.738
0.726
0.714
0.714
0.698
0.698
0.690
0.712
0.728
0.712
0.716
0.692
0.656
0.650
0.650
0.668
0.680
0.684
0.706
0.724
0.714
0.714
0.708
0.718
0.710
0.700
0.694
0.668
0.644
0.654
0.672
0.702
0.660
0.660
0.652
0.670
0.680
0.686
0.706
0.744
0.730
0.728
0.722
0.700
0.666
0.678
0.678
0.690
0.690
0.658
0.654
0.664
0.662
0.664
0.650
0.652
0.650
0.644
0.654
0.648
0.664
0.680
0.688
0.698
0.706
0.700
0.692
0.662
0.668
0.672
0.706
0.664
0.714
0.764
0.686
0.674
0.694
0.648
0.654
0.658
0.626
0.626
0.626
0.648
0.684
0.684
0.668
0.686
0.700
0.704
0.694
0.658
0.656
0.664
0.650
0.640
0.642
0.644
0.646
0.646
0.650
0.656
0.680
0.708
0.706
0.692
0.726
0.718
0.670
0.680
0.694
0.708
0.708
0.706
0.690
0.684
0.674
0.694
0.718
0.702
0.694
0.666
0.666
0.704
0.738
0.742
0.734
0.734
0.714
0.706
0.704
0.682
0.664
0.664
0.640
0.638
0.662
0.644
0.638
0.662
0.666
0.682
0.708
0.700
0.686
0.686
0.676
0.668
0.668
0.662
0.634
0.634
0.642
0.662
0.666
0.690
0.678
0.684
0.686
0.670
0.666
0.650
0.636
0.620
0.620
0.636
0.682
0.668
0.674
0.676
0.660
0.648
0.654
0.626
0.626
0.632
0.650
0.652
0.660
0.654
0.650
0.654
0.644
0.624
0.624
0.620
0.620
0.644
0.664
0.690
0.704
0.722
0.684
0.690
0.702
0.708
0.706
0.696
0.686
0.706
0.684
0.644
0.644
0.670
0.680
0.690
0.670
0.662
0.690
0.700
0.718
0.710
0.702
0.698
0.690
0.670
0.662
0.666
0.654
0.662
0.678
0.696
0.714
0.708
0.722
0.722
0.706
0.690
0.692
0.682
0.660
0.642
0.638
0.656
0.664
0.672
0.674
0.662
0.654
0.638
0.638
0.656
0.672
0.680
0.690
0.696
0.688
0.686
0.678
0.690
0.672
0.656
0.674
0.674
0.684
0.698
0.700
0.698
0.698
0.676
0.650
0.658
0.648
0.646
0.640
0.650
0.652
0.676
0.686
0.692
0.688
0.690
0.704
0.724
0.694
0.694
0.664
0.668
0.666
0.668
0.672
0.674
0.666
0.670
0.660
0.644
0.664
0.690
0.686
0.754
0.708
0.688
0.674
0.666
0.650
0.644
0.618
0.618
0.622
0.624
0.648
0.686
0.732
0.714
0.696
0.702
0.686
0.696
0.692
0.714
0.700
0.684
0.694
0.696
0.676
0.682
0.670
0.704
0.730
0.730
0.704
0.690
0.688
0.682
0.654
0.664
0.678
0.722
0.728
0.720
0.732
0.728
0.726
0.704
0.692
0.668
0.670
0.658
0.660
0.678
0.684
0.718
0.724
0.728
0.724
0.728
0.724
0.736
0.728
0.736
0.724
0.718
0.672
0.676
0.690
0.692
0.706
0.708
0.708
0.714
0.692
0.694
0.686
0.668
0.676
0.670
0.676
0.674
0.682
0.684
0.664
0.660
0.668
0.682
0.684
0.674
0.700
0.676
0.662
0.656
0.632
0.630
0.632
0.628
0.626
0.632
0.642
0.696
0.710
0.688
0.720
0.728
0.728
0.696
0.678
0.672
0.666
0.688
0.692
0.682
0.680
0.682
0.668
0.662
0.662
0.682
0.676
0.692
0.692
0.712
0.742
0.722
0.724
0.684
0.674
0.660
0.666
0.670
0.666
0.650
0.708
0.758
0.752
0.742
0.732
0.704
0.668
0.654
0.642
0.638
0.640
0.642
0.656
0.658
0.666
0.656
0.644
0.646
0.634
0.632
0.638
0.650
0.708
0.724
0.742
0.732
0.716
0.688
0.676
0.658
0.658
0.662
0.684
0.694
0.692
0.708
0.726
0.704
0.692
0.678
0.672
0.692
0.720
0.726
0.730
0.718
0.702
0.670
0.666
0.644
0.652
0.670
0.698
0.716
0.718
0.708
0.700
0.690
0.698
0.694
0.692
0.676
0.696
0.696
0.686
0.682
0.682
0.686
0.660
0.656
0.686
0.668
0.692
0.704
0.706
0.706
0.710
0.704
0.692
0.666
0.632
0.626
0.614
0.606
0.632
0.692
0.740
0.754
0.776
0.758
0.758
0.744
0.724
0.702
0.698
0.688
0.684
0.668
0.644
0.644
0.658
0.672
0.678
0.674
0.672
0.680
0.694
0.690
0.670
0.664
0.650
0.652
0.658
0.670
0.684
0.684
0.698
0.684
0.668
0.658
0.650
0.648
0.622
0.628
0.668
0.746
0.746
0.750
0.750
0.750
0.724
0.712
0.684
0.678
0.650
0.656
0.676
0.704
0.708
0.674
0.664
0.670
0.726
0.724
0.750
0.750
0.730
0.726
0.720
0.712
0.708
0.700
0.674
0.658
0.670
0.704
0.744
0.744
0.734
0.718
0.708
0.708
0.714
0.708
0.692
0.706
0.680
0.678
0.672
0.660
0.636
0.644
0.656
0.690
0.696
0.700
0.700
0.698
0.678
0.680
0.672
0.682
0.700
0.714
0.726
0.726
0.732
0.726
0.718
0.702
0.700
0.678
0.658
0.648
0.646
0.640
0.626
0.628
0.660
0.702
0.706
0.680
0.678
0.668
0.660
0.636
0.636
0.618
0.616
0.634
0.634
0.652
0.716
0.678
0.674
0.696
0.674
0.676
0.662
0.658
0.648
0.644
0.660
0.684
0.694
0.686
0.680
0.684
0.678
0.698
0.712
0.708
0.708
0.674
0.694
0.742
0.744
0.734
0.722
0.722
0.712
0.718
0.714
0.710
0.708
0.726
0.730
0.768
0.764
0.800
0.770
0.766
0.748
0.710
0.718
0.708
0.712
0.746
0.718
0.726
0.712
0.692
0.714
0.760
0.760
0.744
0.746
0.732
0.722
0.712
0.710
0.704
0.714
0.718
0.682
0.694
0.710
0.726
0.754
0.782
0.758
0.768
0.756
0.746
0.742
0.748
0.734
0.728
0.698
0.718
0.748
0.762
0.750
0.738
0.742
0.742
0.742
0.734
0.722
0.722
0.758
0.756
0.770
0.756
0.752
0.738
0.708
0.700
0.660
0.650
0.674
0.692
0.712
0.698
0.706
0.710
0.718
0.722
0.708
0.712
0.692
0.690
0.662
0.664
0.678
0.708
0.682
0.702
0.688
0.738
0.780
0.752
0.738
0.702
0.702
0.684
0.676
0.710
0.738
0.810
0.826
0.788
0.778
0.772
0.736
0.706
0.742
0.782
0.756
0.766
0.710
0.720
0.714
0.718
0.726
0.742
0.760
0.768
0.818
0.824
0.816
0.816
0.782
0.774
0.768
0.730
0.714
0.714
0.714
0.742
0.762
0.712
0.768
0.756
0.710
0.668
0.654
0.666
0.676
0.682
0.668
0.666
0.684
0.682
0.694
0.698
0.696
0.676
0.680
0.674
0.680
0.656
0.634
0.644
0.660
0.686
0.700
0.690
0.676
0.674
0.666
0.644
0.644
0.680
0.678
0.672
0.676
0.670
0.664
0.646
0.660
0.696
0.712
0.728
0.716
0.710
0.704
0.706
0.708
0.698
0.666
0.688
0.712
0.738
0.728
0.720
0.710
0.690
0.676
0.678
0.682
0.702
0.716
0.718
0.746
0.762
0.768
0.750
0.754
0.740
0.732
0.734
0.706
0.698
0.710
0.708
0.720
0.740
0.746
0.738
0.746
0.746
0.726
0.720
0.710
0.706
0.728
0.716
0.684
0.710
0.716
0.710
0.714
0.724
0.734
0.716
0.704
0.670
0.658
0.644
0.648
0.646
0.676
0.680
0.678
0.692
0.686
0.698
0.694
0.680
0.666
0.670
0.648
0.648
0.646
0.646
0.644
0.644
0.648
0.638
0.640
0.630
0.610
0.610
0.614
0.634
0.636
0.664
0.676
0.686
0.674
0.674
0.666
0.656
0.648
0.640
0.650
0.662
0.682
0.696
0.690
0.688
0.664
0.638
0.636
0.646
0.656
0.638
0.652
0.660
0.678
0.680
0.664
0.646
0.632
0.620
0.612
0.614
0.618
0.628
0.646
0.652
0.652
0.654
0.704
0.674
0.660
0.650
0.654
0.654
0.644
0.650
0.640
0.668
0.664
0.688
0.684
0.684
0.706
0.710
0.724
0.726
0.692
0.714
0.742
0.746
0.748
0.730
0.738
0.726
0.726
0.730
0.712
0.734
0.740
0.742
0.734
0.732
0.742
0.738
0.752
0.740
0.750
0.736
0.748
0.734
0.710
0.692
0.686
0.668
0.638
0.636
0.628
0.630
0.632
0.648
0.646
0.626
0.634
0.638
0.640
0.650
0.628
0.636
0.646
0.646
0.680
0.756
0.780
0.800
0.780
0.774
0.758
0.764
0.774
0.784
0.778
0.786
0.838
0.848
0.856
0.860
0.858
0.870
0.864
0.830
0.816
0.792
0.762
0.762
0.750
0.728
0.700
0.798
0.802
0.790
0.804
0.838
0.806
0.796
0.782
0.794
0.778
0.760
0.746
0.734
0.748
0.758
0.762
0.782
0.816
0.832
0.802
0.816
0.828
0.830
0.812
0.778
0.714
0.708
0.716
0.730
0.758
0.772
0.764
0.746
0.738
0.844
0.822
0.816
0.820
0.810
0.802
0.768
0.776
0.788
0.802
0.810
0.818
0.806
0.788
0.752
0.740
0.732
0.746
0.768
0.796
0.806
0.800
0.810
0.754
0.728
0.744
0.708
0.696
0.680
0.668
0.654
0.646
0.636
0.628
0.632
0.636
0.662
0.696
0.672
0.680
0.650
0.628
0.616
0.616
0.616
0.624
0.648
0.652
0.648
0.692
0.728
0.736
0.732
0.692
0.666
0.658
0.656
0.658
0.694
0.712
0.728
0.748
0.772
0.774
0.756
0.740
0.720
0.656
0.664
0.650
0.654
0.666
0.686
0.716
0.728
0.740
0.780
0.796
0.782
0.770
0.762
0.728
0.696
0.676
0.674
0.668
1.036
0.456
0.492
0.402
0.740
0.462
0.968
0.862
0.532
0.548
0.340
0.320
0.986
0.734
0.706
0.712
0.700
0.720
0.722
0.730
0.714
0.720
0.686
0.720
0.748
0.782
0.800
0.828
0.814
0.812
0.798
0.792
0.778
0.764
0.750
0.742
0.712
0.704
0.688
0.666
0.654
0.656
0.668
0.690
0.728
0.762
0.772
0.790
0.760
0.730
0.712
0.690
0.702
0.692
0.702
0.714
0.684
0.744
0.802
0.808
0.790
0.840
0.832
0.828
0.804
0.826
0.820
0.800
0.788
0.760
0.740
0.722
0.722
0.758
0.790
0.814
0.830
0.808
0.800
0.790
0.778
0.758
0.718
0.718
0.724
0.704
0.736
0.750
0.784
0.796
0.790
0.792
0.790
0.786
0.780
0.766
0.720
0.686
0.676
0.698
0.722
0.748
0.748
0.776
0.778
0.790
0.778
0.774
0.758
0.726
0.702
0.716
0.722
0.700
0.686
0.710
0.750
0.766
0.762
0.760
0.758
0.746
0.730
0.716
0.740
0.724
0.714
0.722
0.702
0.678
0.668
0.654
0.646
0.656
0.658
0.670
0.664
0.666
0.664
0.656
0.646
0.642
0.646
0.656
0.670
0.708
0.776
0.760
0.764
0.750
0.734
0.758
0.760
0.768
0.746
0.750
0.726
0.722
0.704
0.670
0.674
0.660
0.664
0.674
0.660
0.682
0.686
0.694
0.708
0.716
0.722
0.720
0.698
0.678
0.658
0.648
0.640
0.654
0.648
0.654
0.670
0.720
0.762
0.736
0.754
0.730
0.716
0.696
0.674
0.680
0.678
0.664
0.666
0.666
0.672
0.724
0.746
0.754
0.756
0.722
0.718
0.682
0.684
0.658
0.668
0.670
0.680
0.656
0.636
0.638
0.684
0.752
0.702
0.700
0.670
0.694
0.694
0.696
0.688
0.676
0.662
0.678
0.672
0.698
0.726
0.756
0.776
0.782
0.790
0.796
0.788
0.812
0.768
0.730
0.696
0.646
0.626
0.622
0.608
0.598
0.600
0.586
0.586
0.580
0.584
0.574
0.572
0.572
0.570
0.562
0.550
0.550
0.584
0.662
0.710
0.726
0.664
0.686
0.716
0.726
0.706
0.690
0.710
0.682
0.686
0.660
0.654
0.652
0.644
0.662
0.658
0.638
0.656
0.648
0.642
0.646
0.638
0.656
0.632
0.634
0.632
0.636
0.642
0.656
0.674
0.684
0.692
0.704
0.690
0.686
0.694
0.688
1.332
0.630
0.628
0.624
0.636
0.652
0.650
0.640
0.666
0.644
0.644
0.622
0.632
0.644
0.660
0.664
0.658
0.648
0.622
0.618
0.616
0.606
0.596
0.594
0.614
0.696
0.820
0.846
0.854
0.854
0.794
0.764
0.710
0.672
0.666
0.646
0.640
0.634
0.614
0.626
0.660
0.690
0.734
0.788
0.786
0.792
0.788
0.790
0.784
0.796
0.830
0.818
0.884
0.894
0.884
0.928
0.888
0.864
0.826
0.774
0.724
0.708
0.680
0.672
0.662
0.668
0.660
0.708
0.746
0.768
0.758
0.758
0.758
0.736
0.728
0.706
0.684
0.686
0.672
0.674
0.690
0.692
0.690
0.690
0.752
0.778
0.794
0.768
0.778
0.766
0.766
0.740
0.728
0.726
0.708
0.704
0.720
0.712
0.746
0.774
0.788
0.820
0.812
0.800
0.756
0.718
0.714
0.708
0.712
0.708
0.718
0.698
0.716
0.722
0.756
0.770
0.770
0.750
0.722
0.720
0.716
0.694
0.286
0.392
0.678
0.672
0.738
0.736
0.696
0.730
0.696
0.698
0.704
0.682
0.660
0.650
0.656
0.648
0.658
0.670
0.644
0.624
0.602
0.604
0.610
0.626
0.652
0.638
0.654
0.664
0.668
0.778
0.830
0.808
0.770
0.728
0.658
0.652
0.672
0.662
0.674
0.666
0.708
0.714
0.720
0.730
0.714
0.696
0.708
0.722
0.732
0.718
0.718
0.698
0.692
0.690
0.692
0.702
0.704
0.736
0.730
0.742
0.716
0.728
0.662
0.696
0.678
0.716
0.746
0.734
0.722
0.724
0.710
0.696
0.680
0.670
0.682
0.684
0.682
0.716
0.732
0.746
0.750
0.748
0.736
0.218
0.506
0.768
0.696
0.662
0.648
0.646
0.640
0.666
0.670
0.686
0.708
0.732
0.740
0.744
0.742
0.736
0.682
0.708
0.654
0.658
0.656
0.666
0.678
0.668
0.668
0.680
0.712
0.710
0.730
0.700
0.682
0.664
0.634
0.650
0.638
0.626
0.652
0.604
0.622
0.634
0.630
0.624
0.616
0.612
0.610
0.594
0.596
0.570
0.572
0.580
0.570
0.584
0.568
0.576
0.592
0.602
0.622
0.678
0.606
0.640
0.644
0.630
0.654
0.644
0.642
0.664
0.668
0.694
0.716
0.732
0.714
0.742
0.734
0.746
0.758
0.728
0.716
0.722
0.692
0.672
0.650
0.624
0.592
1.158
0.580
0.566
0.570
0.446
0.288
0.490
0.626
0.570
0.570
0.572
0.590
0.588
0.598
0.576
0.608
0.528
1.132
0.564
0.562
0.558
0.556
0.556
0.566
0.566
0.370
0.206
2.022
2.318
0.204
0.234
0.562
0.422
0.368
