# Supplementary material for: Stress among on-duty firefighters: an ambulatory assessment study
Source: PeerJ. 2018 Dec 11;6:e5967. doi: 10.7717/peerj.5967 (PMC6294048; doi:10.7717/peerj.5967)
Supplement: Supplemental Information 1 [file peerj-06-5967-s001.zip › RAW_DATA/FF4_3.rr]

8.572
5.736
1.234
2.528
2.360
0.638
0.912
0.360
0.480
0.384
0.284
0.550
0.464
0.274
0.364
0.226
6.282
1.754
1.232
3.792
0.418
0.652
0.758
0.450
0.848
0.314
0.308
2.174
0.358
5.428
2.272
0.330
2.808
0.200
0.400
0.300
1.482
0.618
0.280
3.178
3.050
5.260
0.664
0.636
0.628
0.628
0.654
0.666
0.684
0.692
0.676
0.662
0.640
0.632
0.618
0.612
0.612
0.616
0.612
0.606
0.608
0.616
0.624
0.632
0.624
0.610
0.590
0.584
0.596
0.608
0.618
0.664
0.674
0.654
0.628
0.640
0.668
0.684
0.718
0.710
0.712
0.720
0.708
0.716
0.718
0.716
0.730
0.738
0.726
0.734
0.754
0.754
0.740
0.682
0.672
0.640
0.632
0.644
0.672
0.716
0.732
0.726
0.718
0.692
0.656
0.656
0.642
0.630
0.620
0.638
0.430
0.628
0.534
0.638
0.626
0.666
0.688
0.672
0.696
0.664
0.682
0.666
0.692
0.650
0.632
0.626
0.616
0.606
0.604
0.584
0.584
0.584
0.584
0.608
0.634
0.640
0.630
0.608
0.596
0.580
0.570
0.564
0.556
0.552
0.558
0.558
0.562
0.560
0.566
0.574
0.572
0.576
0.576
0.568
0.574
0.576
0.578
0.574
0.572
0.592
0.610
0.664
0.682
0.658
0.636
0.626
0.604
0.600
0.586
0.588
0.582
0.578
0.570
0.572
0.574
0.570
0.578
0.584
0.590
0.578
0.586
0.572
0.560
0.548
0.546
0.602
0.624
0.586
0.550
0.548
0.550
0.542
0.542
0.536
0.524
0.524
0.548
0.594
0.596
0.558
0.622
0.566
0.662
0.620
0.618
0.562
0.630
0.606
0.612
0.630
0.622
0.566
0.560
0.566
0.612
0.556
0.596
0.560
0.596
0.564
0.562
0.588
0.556
0.574
0.554
0.582
0.576
0.582
0.586
0.584
0.570
0.570
0.568
0.562
0.554
0.554
0.562
0.548
0.546
0.538
0.548
0.534
0.538
0.534
0.540
0.520
0.520
0.528
0.562
0.522
0.520
0.518
0.518
0.504
0.508
0.506
0.512
0.512
0.518
0.528
0.530
0.524
0.534
0.540
0.538
0.538
0.546
0.538
0.534
0.532
0.584
0.538
0.594
0.536
0.550
0.550
0.538
0.536
0.536
0.524
0.540
0.528
0.540
0.530
0.530
0.538
0.536
0.538
0.544
0.600
0.526
0.532
0.536
0.608
0.534
0.536
0.522
0.522
0.520
0.516
0.516
0.514
0.520
0.508
0.506
0.500
0.512
0.524
0.528
0.580
0.520
0.530
0.538
0.586
0.526
0.544
0.550
0.626
0.550
0.608
0.552
0.616
0.560
0.612
0.548
0.554
0.552
0.546
0.542
0.546
0.536
0.542
0.544
0.554
0.538
0.546
0.544
0.576
0.534
0.544
0.540
0.546
0.544
0.534
0.528
0.530
0.516
0.510
0.510
0.508
0.512
0.512
0.516
0.520
0.528
0.518
0.516
0.506
0.508
0.512
0.522
0.520
0.518
0.518
0.518
0.520
0.518
0.520
0.526
0.528
0.518
0.522
0.526
0.532
0.522
0.534
0.528
0.514
0.508
0.524
0.514
0.512
0.502
0.500
0.510
0.524
0.518
0.522
0.560
0.532
0.540
0.542
0.536
0.536
0.536
0.528
0.534
0.530
0.532
0.524
0.522
0.522
0.530
0.528
0.526
0.566
0.556
0.566
0.574
0.568
0.562
0.570
0.560
0.560
0.570
0.564
0.564
0.556
0.562
0.552
0.552
0.552
0.554
0.560
0.568
0.578
0.586
0.594
0.588
0.582
0.584
0.574
0.578
0.582
0.580
0.592
0.586
0.586
0.588
0.590
0.592
0.578
0.588
0.566
0.566
0.560
0.552
0.548
0.534
0.532
0.532
0.522
0.518
0.532
0.518
0.518
0.512
0.516
0.510
0.506
0.510
0.510
0.506
0.514
0.526
0.538
0.628
0.598
0.556
0.640
0.558
0.650
0.542
0.578
0.568
0.558
0.548
0.632
0.548
0.618
0.550
0.548
0.548
0.560
0.558
0.562
0.548
0.542
0.540
0.538
0.538
0.538
0.536
0.548
0.568
0.542
0.566
0.542
0.562
0.548
0.570
0.566
0.576
0.564
0.580
0.586
0.584
0.590
0.592
0.602
0.622
0.610
0.606
0.598
0.588
0.588
0.578
0.584
0.576
0.574
0.570
0.566
0.558
0.564
0.574
0.580
0.588
0.586
0.584
0.582
0.574
0.584
0.582
0.582
0.598
0.598
0.604
0.610
0.602
0.588
0.594
0.604
0.626
0.626
0.620
0.596
0.580
0.570
0.554
0.558
0.538
0.522
0.524
0.536
0.530
0.532
0.530
0.532
0.544
0.538
0.548
0.558
0.558
0.564
0.626
0.554
0.610
0.564
0.576
0.586
0.582
0.572
0.572
0.566
0.570
0.612
0.574
0.600
0.564
0.592
0.566
0.584
0.582
0.570
0.554
0.540
0.528
0.514
0.516
0.508
0.504
0.506
0.504
0.496
0.500
0.496
0.502
0.502
0.506
0.508
0.508
0.512
0.508
0.504
0.508
0.504
0.506
0.502
0.494
0.490
0.482
0.484
0.486
0.484
0.488
0.492
0.492
0.492
0.492
0.486
0.484
0.484
0.474
0.476
0.470
0.474
0.462
0.466
0.458
0.458
0.454
0.454
0.460
0.458
0.474
0.470
0.480
0.476
0.482
0.476
0.478
0.480
0.476
0.474
0.476
0.470
0.472
0.466
0.484
0.450
0.460
0.462
0.462
0.468
0.464
0.470
0.470
0.470
0.466
0.476
0.476
0.484
0.486
0.486
0.482
0.490
0.488
0.482
0.478
0.478
0.476
0.472
0.470
0.468
0.464
0.460
0.468
0.464
0.468
0.466
0.474
0.476
0.474
0.478
0.480
0.476
0.478
0.478
0.480
0.478
0.482
0.488
0.494
0.496
0.506
0.504
0.512
0.510
0.518
0.516
0.522
0.530
0.532
0.592
0.520
0.538
0.534
0.530
0.526
0.520
0.528
0.602
0.522
0.618
0.582
0.536
0.618
0.594
0.550
0.634
0.602
0.568
0.622
0.604
0.614
0.638
0.666
0.682
0.692
0.678
0.688
0.670
0.642
0.632
0.606
0.598
0.576
0.578
0.588
0.590
0.614
0.628
0.640
0.646
0.648
0.644
0.640
0.640
0.652
0.662
0.702
0.686
0.642
0.660
0.628
0.630
0.642
0.662
0.660
0.644
0.638
0.634
0.620
0.632
0.626
0.630
0.652
0.668
0.664
0.674
0.670
0.648
0.628
0.630
0.620
0.620
0.628
0.628
0.620
0.630
0.622
0.618
0.596
0.572
0.570
0.572
0.594
0.608
0.630
0.614
0.604
0.578
0.566
0.564
0.556
0.560
0.640
0.638
0.612
0.592
0.582
0.580
0.572
0.586
0.616
0.626
0.638
0.612
0.596
0.584
0.586
0.612
0.600
0.604
0.608
0.616
0.642
0.626
0.624
0.618
0.608
0.606
0.614
0.618
0.624
0.642
0.652
0.650
0.642
0.632
0.626
0.608
0.594
0.576
0.568
0.556
0.538
0.530
0.542
0.540
0.534
0.542
0.552
0.536
0.548
0.544
0.540
0.530
0.532
0.530
0.522
0.524
0.528
0.528
0.530
0.526
0.536
0.524
0.544
0.544
0.544
0.542
0.560
0.550
0.560
0.556
0.562
0.558
0.556
0.562
0.560
0.556
0.562
0.556
0.558
0.564
0.636
0.538
0.630
0.540
0.628
0.542
0.622
0.538
0.548
0.530
0.514
0.510
0.520
0.512
0.524
0.522
0.592
0.532
0.602
0.518
0.536
0.532
0.540
0.530
0.534
0.544
0.552
0.552
0.556
0.556
0.558
0.546
0.558
0.548
0.546
0.528
0.520
0.522
0.522
0.516
0.518
0.512
0.508
0.506
0.512
0.510
0.518
0.570
0.580
0.528
0.616
0.542
0.618
0.524
0.546
0.598
0.520
0.528
0.528
0.522
0.524
0.528
0.590
0.526
0.546
0.596
0.520
0.542
0.548
0.540
0.542
0.598
0.516
0.532
0.526
0.582
0.514
0.534
0.526
0.532
0.530
0.524
0.580
0.516
0.570
0.512
0.522
0.524
0.520
0.522
0.520
0.526
0.596
0.514
0.530
0.526
0.522
0.522
0.522
0.526
0.518
0.516
0.514
0.510
0.512
0.514
0.510
0.510
0.506
0.514
0.518
0.518
0.618
0.588
0.542
0.556
0.626
0.526
0.548
0.604
0.526
0.540
0.540
0.540
0.538
0.536
0.528
0.582
0.518
0.540
0.544
0.542
0.538
0.534
0.518
0.528
0.548
0.646
0.530
0.532
0.524
0.512
0.550
0.468
0.504
0.502
0.506
0.510
0.514
0.510
0.510
0.512
0.510
0.512
0.514
0.518
0.512
0.518
0.518
0.516
0.522
0.524
0.526
0.530
0.540
0.540
0.534
0.528
0.518
0.516
0.514
0.530
0.524
0.566
0.532
0.566
0.530
0.566
0.524
0.534
0.540
0.542
0.534
0.524
0.546
0.528
0.530
0.574
0.526
0.572
0.536
0.570
0.540
0.552
0.568
0.544
0.568
0.564
0.572
0.564
0.588
0.612
0.646
0.642
0.632
0.634
0.634
0.604
0.612
0.596
0.596
0.590
0.598
0.606
0.620
0.614
0.622
0.628
0.626
0.614
0.618
0.644
0.690
0.658
0.632
0.632
0.614
0.610
0.620
0.652
0.684
0.690
0.698
0.714
0.720
0.700
0.692
0.682
0.688
0.712
0.760
0.758
0.752
0.752
0.716
0.692
0.670
0.668
0.702
0.744
0.756
0.760
0.718
0.698
0.666
0.636
0.642
0.654
0.688
0.730
0.740
0.718
0.680
0.700
0.632
0.632
0.606
0.606
0.604
0.604
0.622
0.646
0.654
0.654
0.676
0.680
0.690
0.664
0.648
0.638
0.626
0.616
0.628
0.658
0.704
0.714
0.678
0.680
0.684
0.662
0.666
0.664
0.656
0.646
0.650
0.638
0.640
0.618
0.604
0.594
0.606
0.614
0.618
0.626
0.620
0.616
0.630
0.620
0.620
0.628
0.620
0.610
0.606
0.592
0.594
0.598
0.606
0.622
0.614
0.614
0.616
0.616
0.614
0.624
0.632
0.622
0.620
0.618
0.608
0.622
0.626
0.612
0.630
0.620
0.624
0.642
0.642
0.648
0.644
0.638
0.630
0.618
0.618
0.610
0.606
0.616
0.622
0.628
0.630
0.634
0.636
0.624
0.618
0.608
0.602
0.596
0.592
0.590
0.586
0.588
0.598
0.598
0.608
0.616
0.638
0.640
0.640
0.624
0.612
0.596
0.594
0.586
0.582
0.584
0.594
0.604
0.608
0.628
0.634
0.644
0.632
0.632
0.630
0.626
0.626
0.616
0.606
0.608
0.606
0.614
0.608
0.624
0.620
0.608
0.608
0.612
0.616
0.610
0.608
0.606
0.606
0.606
0.608
0.604
0.606
0.612
0.614
0.612
0.626
0.620
0.628
0.624
0.632
0.626
0.642
0.638
0.634
0.656
0.678
0.674
0.686
0.682
0.652
0.666
0.624
0.626
0.632
0.642
0.656
0.648
0.634
0.644
0.612
0.602
0.592
0.594
0.594
0.594
0.598
0.602
0.600
0.598
0.586
0.590
0.574
0.584
0.594
0.614
0.628
0.634
0.646
0.642
0.652
0.666
0.670
0.654
0.658
0.658
0.672
0.652
0.658
0.648
0.616
0.622
0.626
0.632
0.616
0.622
0.624
0.628
0.628
0.614
0.612
0.630
0.642
0.654
0.664
0.676
0.680
0.680
0.688
0.678
0.672
0.682
0.686
0.702
0.696
0.670
0.654
0.634
0.634
0.648
0.670
0.650
0.652
0.654
0.652
0.632
0.640
0.648
0.628
0.638
0.640
0.652
0.638
0.652
0.682
0.692
0.708
0.692
0.700
0.690
0.684
0.666
0.656
0.642
0.622
0.642
0.632
0.636
0.634
0.634
0.640
0.634
0.626
0.630
0.620
0.624
0.638
0.632
0.640
0.666
0.678
0.664
0.656
0.646
0.626
0.630
0.620
0.624
0.646
0.674
0.676
0.686
0.688
0.690
0.688
0.656
0.648
0.634
0.638
0.650
0.644
0.660
0.670
0.652
0.668
0.662
0.654
0.654
0.654
0.658
0.656
0.658
0.640
0.636
0.642
0.642
0.638
0.650
0.646
0.654
0.662
0.664
0.666
0.670
0.668
0.656
0.654
0.648
0.634
0.630
0.620
0.626
0.632
0.644
0.662
0.660
0.662
0.662
0.650
0.632
0.620
0.610
0.622
0.638
0.660
0.666
0.660
0.650
0.650
0.664
0.656
0.650
0.664
0.668
0.664
0.660
0.650
0.660
0.666
0.670
0.664
0.696
0.690
0.712
0.722
0.696
0.688
0.668
0.662
0.638
0.618
0.608
0.610
0.610
0.614
0.614
0.608
0.640
0.630
0.618
0.612
0.620
0.620
0.620
0.626
0.636
0.626
0.618
0.610
0.606
0.604
0.600
0.592
0.586
0.584
0.604
0.606
0.614
0.614
0.614
0.608
0.604
0.608
0.616
0.604
0.606
0.604
0.608
0.624
0.630
0.632
0.638
0.642
0.644
0.640
0.636
0.646
0.644
0.654
0.664
0.682
0.694
0.690
0.662
0.656
0.650
0.634
0.640
0.634
0.632
0.618
0.620
0.624
0.628
0.618
0.622
0.622
0.610
0.612
0.610
0.604
0.604
0.594
0.590
0.574
0.566
0.556
0.544
0.526
0.538
0.564
0.554
0.558
0.556
0.558
0.558
0.552
0.554
0.546
0.546
0.540
0.536
0.538
0.536
0.536
0.530
0.532
0.534
0.528
0.524
0.524
0.542
0.526
0.556
0.560
0.590
0.610
0.622
0.624
0.606
0.596
0.556
0.594
0.548
0.582
0.568
0.568
0.566
0.560
0.568
0.602
0.612
0.616
0.578
0.624
0.598
0.606
0.602
0.582
0.584
0.570
0.570
0.566
0.566
0.560
0.554
0.550
0.544
0.544
0.550
0.542
0.544
0.550
0.552
0.558
0.552
0.554
0.550
0.548
0.528
0.552
0.538
0.572
0.582
0.600
0.562
0.628
0.622
0.636
0.634
0.606
0.590
0.578
0.564
0.566
0.554
0.558
0.562
0.568
0.578
0.608
0.626
0.636
0.634
0.636
0.624
0.604
0.592
0.592
0.576
0.568
0.560
0.550
0.550
0.556
0.548
0.554
0.556
0.546
0.558
0.548
0.542
0.544
0.572
0.554
0.558
0.562
0.574
0.566
0.568
0.542
0.542
0.540
0.532
0.536
0.528
0.546
0.524
0.526
0.528
0.534
0.536
0.542
0.592
0.588
0.720
0.774
0.740
0.396
0.402
0.744
0.716
0.694
0.686
0.198
0.476
0.666
0.668
0.678
0.668
0.632
0.596
0.590
0.574
0.556
0.556
0.544
0.546
0.536
0.542
0.532
0.520
0.526
0.514
0.506
0.492
0.490
0.490
0.486
0.486
0.484
0.486
0.482
0.478
0.474
0.472
0.478
0.478
0.476
0.484
0.482
0.486
0.486
0.500
0.494
0.500
0.506
0.514
0.506
0.512
0.508
0.510
0.510
0.520
0.592
0.528
0.618
0.532
0.604
0.526
0.536
0.524
0.532
0.576
0.516
0.568
0.518
0.522
0.504
0.502
0.498
0.506
0.558
0.570
0.612
0.634
0.656
0.658
0.636
0.630
0.632
0.624
0.614
0.604
0.542
0.552
0.616
0.592
0.606
0.602
0.588
0.618
0.628
0.648
0.654
0.638
0.634
0.630
0.622
0.620
0.614
0.624
0.636
0.668
0.686
0.680
0.680
0.678
0.674
0.676
0.694
0.694
0.668
0.686
0.700
0.696
0.704
0.692
0.704
0.692
0.710
0.684
0.648
0.656
0.608
0.602
0.592
0.600
0.648
0.726
0.724
0.742
0.686
0.638
0.628
0.630
0.624
0.616
0.620
0.610
0.616
0.604
0.612
0.622
0.638
0.668
0.690
0.700
0.702
0.712
0.680
0.664
0.678
0.662
0.664
0.684
0.710
0.736
0.790
0.798
0.770
0.724
0.672
0.632
0.608
0.600
0.598
0.620
0.670
0.688
0.398
0.278
0.662
0.660
0.656
0.658
0.620
0.618
0.604
0.592
0.594
0.600
0.588
0.576
0.572
0.560
0.550
0.538
0.542
0.550
0.560
0.556
0.562
0.548
0.572
0.572
0.572
0.574
0.570
0.574
0.570
0.554
0.590
0.584
0.594
0.588
0.586
0.584
0.574
0.552
0.546
0.536
0.552
0.548
0.586
0.588
0.592
0.602
0.628
0.610
0.570
0.562
0.560
0.602
0.566
0.592
0.576
0.558
0.552
0.544
0.544
0.530
0.534
0.528
0.520
0.506
0.522
0.590
0.622
0.666
0.648
0.650
0.642
0.624
0.608
0.592
0.574
0.564
0.600
0.626
0.670
0.628
0.638
0.580
0.602
0.576
0.578
0.574
0.558
0.546
0.534
0.518
0.508
0.518
0.518
0.520
0.526
0.578
0.590
0.608
0.630
0.650
0.640
0.648
0.656
0.654
0.670
0.674
0.656
0.636
0.630
0.622
0.610
0.596
0.604
0.610
0.608
0.574
0.652
0.684
0.752
0.780
0.732
0.732
0.726
0.680
0.690
0.654
0.620
0.608
0.592
0.556
0.606
0.728
0.674
0.688
0.668
0.658
0.668
0.660
0.636
0.574
0.636
0.624
0.646
0.640
0.646
0.598
0.600
0.612
0.662
0.728
0.696
0.658
0.684
0.678
0.632
0.678
0.630
0.684
0.670
0.688
0.700
0.662
0.640
0.660
0.706
0.736
0.750
0.740
0.720
0.688
0.666
0.634
0.612
0.616
0.642
0.656
0.684
0.720
0.650
0.656
0.652
0.652
0.658
0.680
0.662
0.664
0.692
0.718
0.732
0.708
0.682
0.658
0.650
0.626
0.642
0.666
0.662
0.692
0.736
0.794
0.792
0.748
0.686
0.680
0.636
0.616
0.622
0.612
0.610
0.640
0.704
0.762
0.706
0.706
0.674
0.662
0.648
0.668
0.652
0.640
0.644
0.664
0.666
0.642
0.620
0.598
0.576
0.576
0.576
0.620
0.710
0.702
0.680
0.694
0.680
0.702
0.700
0.698
0.692
0.648
0.654
0.640
0.624
0.628
0.604
0.630
0.684
0.698
0.664
0.662
0.682
0.690
0.664
0.672
0.644
0.644
0.638
0.632
0.654
0.694
0.760
0.746
0.748
0.724
0.714
0.692
0.680
0.672
0.660
0.650
0.648
0.674
0.696
0.698
0.692
0.656
0.634
0.646
0.628
0.630
0.646
0.680
0.608
0.638
0.614
0.608
0.604
0.608
0.604
0.632
0.656
0.690
0.688
0.676
0.698
0.684
0.660
0.678
0.686
0.688
0.682
0.664
0.634
0.606
0.586
0.588
0.574
0.568
0.574
0.598
0.614
0.654
0.728
0.736
0.728
0.718
0.684
0.656
0.626
0.612
0.604
0.626
0.686
0.714
0.706
0.666
0.670
0.638
0.656
0.658
0.632
0.620
0.636
0.696
0.742
0.748
0.678
0.664
0.654
0.600
0.608
0.618
0.634
0.706
0.668
0.644
0.626
0.634
0.612
0.588
0.592
0.646
0.680
0.696
0.682
0.692
0.690
0.684
0.684
0.698
0.658
0.678
0.684
0.688
0.708
0.710
0.702
0.706
0.696
0.644
0.634
0.612
0.610
0.614
0.636
0.660
0.674
0.700
0.706
0.700
0.720
0.708
0.658
0.664
0.644
0.614
0.610
0.618
0.656
0.656
0.644
0.646
0.644
0.662
0.662
0.646
0.658
0.662
0.658
0.644
0.642
0.640
0.662
0.660
0.650
0.662
0.670
0.668
0.716
0.730
0.724
0.740
0.740
0.730
0.728
0.726
0.704
0.698
0.682
0.722
0.710
0.698
0.678
0.656
0.632
0.610
0.604
0.642
0.692
0.724
0.710
0.692
0.644
0.644
0.606
0.606
0.600
0.606
0.602
0.614
0.612
0.638
0.624
0.638
0.668
0.716
0.700
0.686
0.694
0.646
0.674
0.652
0.642
0.668
0.660
0.650
0.652
0.638
0.648
0.644
0.642
0.664
0.630
0.632
0.640
0.636
0.640
0.672
0.680
0.724
0.706
0.676
0.680
0.656
0.642
0.650
0.618
0.614
0.638
0.628
0.642
0.636
0.630
0.630
0.632
0.620
0.624
0.624
0.648
0.702
0.694
0.672
0.638
0.616
0.610
0.610
0.618
0.614
0.612
0.604
0.604
0.592
0.602
0.594
0.574
0.574
0.568
0.576
0.582
0.576
0.574
0.570
0.574
0.566
0.564
0.566
0.558
0.560
0.556
0.564
0.570
0.568
0.576
0.578
0.580
0.584
0.582
0.584
0.602
0.612
0.606
0.600
0.582
0.574
0.550
0.550
0.576
0.582
0.592
0.650
0.638
0.634
0.618
0.588
0.620
0.586
0.596
0.576
0.594
0.576
0.578
0.574
0.568
0.568
0.564
0.572
0.556
0.560
0.544
0.540
0.526
0.524
0.518
0.514
0.520
0.514
0.512
0.510
0.510
0.508
0.506
0.508
0.512
0.516
0.520
0.524
0.546
0.554
0.556
0.526
0.530
0.532
0.526
0.550
0.556
0.580
0.578
0.594
0.600
0.598
0.594
0.568
0.590
0.572
0.558
0.578
0.564
0.576
0.576
0.586
0.592
0.594
0.596
0.594
0.596
0.582
0.576
0.578
0.576
0.590
0.592
0.588
0.576
0.568
0.566
0.556
0.552
0.552
0.566
0.570
0.572
0.578
0.580
0.582
0.590
0.610
0.622
0.632
0.636
0.632
0.620
0.616
0.608
0.620
0.644
0.644
0.674
0.672
0.668
0.678
0.678
0.674
0.676
0.676
0.662
0.650
0.648
0.656
0.650
0.662
0.666
0.672
0.670
0.642
0.634
0.622
0.632
0.620
0.622
0.624
0.622
0.618
0.626
0.638
0.672
0.690
0.678
0.656
0.640
0.640
0.620
0.654
0.652
0.682
0.692
0.712
0.734
0.718
0.676
0.632
0.628
0.626
0.626
0.582
0.604
0.574
0.562
0.546
0.548
0.556
0.584
0.600
0.600
0.592
0.576
0.568
0.546
0.620
0.614
0.576
0.574
0.570
0.568
0.560
0.560
0.546
0.544
0.534
0.528
0.520
0.528
0.524
0.524
0.530
0.538
0.544
0.526
0.542
0.576
0.536
0.550
0.540
0.550
0.568
0.580
0.596
0.582
0.570
0.578
0.566
0.566
0.574
0.566
0.584
0.566
0.566
0.560
0.566
0.536
0.536
0.548
0.534
0.528
0.518
0.568
0.566
0.562
0.586
0.600
0.614
0.562
0.610
0.542
0.550
0.534
0.528
0.520
0.510
0.496
0.502
0.494
0.482
0.486
0.476
0.476
0.470
0.472
0.486
0.528
0.480
0.482
0.482
0.474
0.468
0.470
0.462
0.468
0.460
0.460
0.466
0.472
0.470
0.474
0.484
0.484
0.490
0.492
0.504
0.504
0.510
0.508
0.514
0.520
0.542
0.536
0.538
0.544
0.542
0.538
0.532
0.526
0.518
0.518
0.510
0.512
0.504
0.508
0.508
0.502
0.506
0.512
0.514
0.516
0.564
0.516
0.524
0.534
0.538
0.600
0.534
0.544
0.588
0.576
0.574
0.572
0.578
0.582
0.592
0.612
0.614
0.604
0.608
0.590
0.582
0.574
0.572
0.572
0.582
0.608
0.592
0.584
0.578
0.586
0.574
0.572
0.566
0.560
0.564
0.558
0.556
0.556
0.556
0.558
0.556
0.574
0.570
0.586
0.588
0.592
0.614
0.632
0.608
0.622
0.672
0.682
0.690
0.676
0.644
0.652
0.652
0.676
0.666
0.630
0.632
0.612
0.590
0.582
0.574
0.566
0.572
0.606
0.632
0.656
0.652
0.704
0.714
0.706
0.672
0.646
0.640
0.610
0.596
0.594
0.576
0.582
0.588
0.600
0.600
0.608
0.634
0.642
0.654
0.654
0.642
0.614
0.596
0.632
0.718
0.744
0.776
0.776
0.780
0.778
0.750
0.710
0.750
0.740
0.730
0.744
0.724
0.662
0.652
0.620
0.610
0.600
0.594
0.574
0.576
0.586
0.602
0.616
0.652
0.684
0.720
0.724
0.748
0.734
0.714
0.692
0.652
0.674
0.646
0.630
0.624
0.616
0.598
0.602
0.616
0.660
0.692
0.718
0.700
0.712
0.694
0.666
0.666
0.658
0.642
0.662
0.652
0.660
0.676
0.666
0.684
0.696
0.690
0.696
0.690
0.688
0.648
0.616
0.600
0.586
0.580
0.582
0.588
0.594
0.630
0.640
0.628
0.686
0.726
0.716
0.686
0.658
0.628
0.600
0.600
0.586
0.594
0.616
0.642
0.644
0.644
0.646
0.646
0.662
0.668
0.658
0.676
0.662
0.660
0.678
0.644
0.658
0.644
0.648
0.654
0.650
0.644
0.656
0.662
0.644
0.658
0.652
0.660
0.650
0.664
0.656
0.664
0.646
0.658
0.612
0.642
0.620
0.662
0.620
0.646
0.650
0.642
0.644
0.642
0.632
0.632
0.630
0.614
0.622
0.626
0.620
0.604
0.622
0.606
0.628
0.646
0.672
0.676
0.686
0.664
0.660
0.616
0.626
0.630
0.602
0.582
0.588
0.590
0.620
0.634
0.642
0.636
0.602
0.600
0.602
0.596
0.596
0.600
0.604
0.606
0.602
0.604
0.626
0.612
0.606
0.594
0.592
0.624
0.650
0.654
0.644
0.616
0.608
0.596
0.590
0.608
0.622
0.634
0.626
0.630
0.626
0.652
0.668
0.650
0.628
0.616
0.604
0.586
0.600
0.586
0.570
0.590
0.614
0.618
0.646
0.686
0.674
0.696
0.700
0.678
0.648
0.634
0.614
0.610
0.632
0.612
0.614
0.596
0.594
0.636
0.616
0.610
0.610
0.606
0.630
0.646
0.672
0.688
0.654
0.638
0.624
0.610
0.626
0.626
0.644
0.624
0.610
0.604
0.666
0.694
0.694
0.664
0.648
0.666
0.666
0.684
0.692
0.682
0.682
0.658
0.630
0.610
0.610
0.606
0.642
0.646
0.700
0.730
0.760
0.770
0.744
0.696
0.682
0.650
0.638
0.682
0.690
0.680
0.696
0.736
0.748
0.726
0.670
0.648
0.642
0.632
0.652
0.702
0.804
0.866
0.880
0.868
0.832
0.768
0.672
0.648
0.650
0.660
0.682
0.660
0.668
0.704
0.772
0.750
0.748
0.724
0.676
0.676
0.638
0.638
0.646
0.636
0.638
0.658
0.666
0.690
0.680
0.656
0.642
0.610
0.600
0.594
0.596
0.636
0.664
0.668
0.648
0.656
0.644
0.654
0.646
0.650
0.636
0.660
0.696
0.746
0.736
0.714
0.686
0.662
0.690
0.702
0.726
0.710
0.678
0.682
0.658
0.630
0.618
0.636
0.674
0.676
0.664
0.668
0.672
0.676
0.652
0.656
0.628
0.654
0.640
0.596
0.638
0.636
0.672
0.698
0.714
0.706
0.734
0.690
0.680
0.680
0.626
0.660
0.658
0.678
0.666
0.670
0.648
0.622
0.614
0.614
0.614
0.614
0.632
0.632
0.618
0.628
0.624
0.618
0.618
0.612
0.600
0.596
0.596
0.588
0.580
0.592
0.604
0.688
0.686
0.660
0.636
0.620
0.614
0.606
0.608
0.600
0.606
0.602
0.610
0.612
0.624
0.644
0.640
0.668
0.670
0.688
0.688
0.686
0.676
0.658
0.646
0.636
0.606
0.650
0.692
0.700
0.704
0.710
0.710
0.690
0.680
0.676
0.664
0.674
0.696
0.704
0.722
0.738
0.752
0.740
0.736
0.718
0.646
0.660
0.608
0.606
0.602
0.606
0.640
0.670
0.708
0.720
0.712
0.704
0.686
0.674
0.646
0.658
0.614
0.612
0.608
0.598
0.588
0.594
0.590
0.602
0.622
0.626
0.628
0.630
0.622
0.610
0.608
0.608
0.600
0.610
0.610
0.598
0.620
0.630
0.630
0.638
0.632
0.624
0.602
0.598
0.608
0.600
0.612
0.650
0.648
0.644
0.660
0.616
0.666
0.660
0.648
0.674
0.690
0.680
0.700
0.702
0.706
0.700
0.696
0.668
0.660
0.668
0.654
0.652
0.666
0.664
0.684
0.718
0.712
0.720
0.712
0.694
0.710
0.706
0.700
0.716
0.716
0.676
0.664
0.652
0.638
0.632
0.646
0.626
0.618
0.616
0.618
0.622
0.606
0.616
0.612
0.612
0.606
0.596
0.586
0.580
0.588
0.588
0.596
0.608
0.596
0.608
0.614
0.614
0.604
0.598
0.606
0.636
0.646
0.634
0.618
0.614
0.600
0.584
0.576
0.568
0.568
0.566
0.564
0.582
0.596
0.654
0.674
0.706
0.722
0.716
0.738
0.720
0.712
0.696
0.686
0.694
0.694
0.694
0.704
0.710
0.722
0.730
0.732
0.742
0.760
0.732
0.720
0.688
0.660
0.636
0.618
0.628
0.634
0.614
0.600
0.628
0.678
0.666
0.658
0.642
0.630
0.634
0.616
0.610
0.610
0.604
0.600
0.610
0.622
0.626
0.626
0.652
0.666
0.666
0.644
0.634
0.608
0.606
0.616
0.610
0.620
0.634
0.650
0.660
0.638
0.644
0.628
0.636
0.624
0.626
0.638
0.650
0.638
0.630
0.624
0.604
0.590
0.566
0.560
0.570
0.590
0.602
0.618
0.614
0.624
0.632
0.644
0.630
0.648
0.654
0.648
0.622
0.604
0.612
0.620
0.618
0.616
0.636
0.638
0.648
0.652
0.646
0.642
0.642
0.640
0.640
0.598
0.622
0.634
0.638
0.654
0.690
0.690
0.698
0.670
0.654
0.634
0.618
0.618
0.608
0.594
0.588
0.584
0.584
0.584
0.590
0.584
0.602
0.622
0.612
0.634
0.638
0.612
0.622
0.616
0.596
0.608
0.596
0.602
0.610
0.614
0.620
0.640
0.652
0.660
0.660
0.668
0.668
0.650
0.650
0.648
0.634
0.636
0.608
0.612
0.616
0.620
0.620
0.630
0.634
0.626
0.632
0.670
0.662
0.658
0.694
0.690
0.682
0.706
0.694
0.682
0.686
0.672
0.660
0.674
0.678
0.674
0.682
0.680
0.670
0.690
0.660
0.626
0.628
0.612
0.602
0.600
0.610
0.616
0.626
0.642
0.672
0.720
0.720
0.738
0.730
0.724
0.708
0.686
0.662
0.646
0.630
0.632
0.658
0.688
0.696
0.692
0.686
0.672
0.664
0.668
0.666
0.668
0.676
0.684
0.698
0.700
0.706
0.688
0.688
0.676
0.666
0.668
0.664
0.638
0.630
0.622
0.602
0.604
0.600
0.606
0.606
0.624
0.642
0.678
0.696
0.716
0.696
0.694
0.674
0.660
0.656
0.628
0.644
0.632
0.616
0.634
0.636
0.670
0.682
0.688
0.670
0.664
0.658
0.660
0.656
0.654
0.650
0.642
0.668
0.664
0.646
0.634
0.642
0.604
0.608
0.596
0.588
0.600
0.594
0.598
0.600
0.600
0.606
0.594
0.590
0.580
0.584
0.574
0.574
0.572
0.566
0.558
0.552
0.550
0.544
0.542
0.536
0.526
0.524
0.522
0.520
0.514
0.514
0.502
0.508
0.494
0.500
0.496
0.494
0.492
0.494
0.486
0.502
0.490
0.506
0.496
0.502
0.512
0.504
0.500
0.510
0.514
0.524
0.524
0.544
0.530
0.546
0.534
0.530
0.530
0.530
0.538
0.526
0.536
0.528
0.530
0.530
0.540
0.534
0.536
0.528
0.532
0.524
0.538
0.536
0.526
0.524
0.528
0.526
0.528
0.530
0.524
0.526
0.536
0.612
0.552
0.608
0.542
0.548
0.550
0.538
0.534
0.528
0.526
0.514
0.518
0.522
0.514
0.518
0.504
0.506
0.500
0.484
0.498
0.490
0.496
0.492
0.496
0.496
0.486
0.500
0.498
0.490
0.492
0.490
0.494
0.484
0.488
0.486
0.482
0.480
0.480
0.476
0.486
0.496
0.500
0.496
0.504
0.500
0.506
0.512
0.514
0.518
0.520
0.526
0.526
0.520
0.528
0.512
0.512
0.508
0.506
0.502
0.502
0.506
0.506
0.508
0.518
0.510
0.504
0.500
0.508
0.502
0.498
0.492
0.492
0.496
0.494
0.494
0.502
0.508
0.516
0.510
0.518
0.580
0.526
0.632
0.548
0.612
0.534
0.548
0.552
0.542
0.542
0.534
0.528
0.518
0.512
0.506
0.516
0.528
0.556
0.532
0.588
0.578
0.588
0.612
0.618
0.612
0.602
0.578
0.614
0.596
0.574
0.604
0.606
0.608
0.592
0.590
0.578
0.588
0.592
0.600
0.592
0.596
0.600
0.612
0.606
0.614
0.618
0.640
0.646
0.638
0.636
0.642
0.648
0.646
0.660
0.670
0.670
0.654
0.634
0.628
0.626
0.610
0.604
0.614
0.638
0.692
0.706
0.716
0.714
0.698
0.690
0.664
0.646
0.636
0.630
0.630
0.662
0.672
0.666
0.662
0.640
0.632
0.634
0.652
0.676
0.670
0.668
0.642
0.632
0.630
0.618
0.612
0.608
0.606
0.606
0.604
0.604
0.604
0.612
0.630
0.654
0.648
0.636
0.624
0.610
0.602
0.592
0.596
0.598
0.622
0.652
0.688
0.704
0.682
0.682
0.666
0.670
0.670
0.672
0.662
0.658
0.662
0.662
0.642
0.640
0.638
0.634
0.640
0.652
0.682
0.708
0.706
0.706
0.672
0.640
0.640
0.628
0.646
0.640
0.628
0.628
0.626
0.624
0.642
0.640
0.656
0.668
0.682
0.682
0.716
0.698
0.702
0.690
0.658
0.646
0.634
0.632
0.628
0.620
0.628
0.664
0.676
0.700
0.688
0.690
0.728
0.722
0.680
0.662
0.654
0.632
0.626
0.606
0.592
0.592
0.576
0.568
0.560
0.562
0.558
0.554
0.562
0.568
0.566
0.564
0.556
0.560
0.556
0.556
0.534
0.534
0.538
0.534
0.532
0.528
0.540
0.534
0.548
0.550
0.598
0.554
0.558
0.766
0.670
0.636
0.624
0.604
0.560
0.588
0.594
0.602
0.610
0.628
0.604
0.608
0.654
0.664
0.654
0.624
0.602
0.600
0.590
0.594
0.588
0.582
0.588
0.590
0.586
0.580
0.568
0.570
0.568
0.556
0.546
0.546
0.534
0.528
0.514
0.510
0.516
0.510
0.510
0.518
0.534
0.520
0.506
0.510
0.528
0.530
0.534
0.516
0.532
0.536
0.528
0.530
0.534
0.528
0.524
0.524
0.534
0.526
0.528
0.554
0.522
0.544
0.518
0.542
0.530
0.524
0.520
0.524
0.510
0.504
0.500
0.496
0.492
0.494
0.496
0.492
0.488
0.492
0.488
0.488
0.490
0.486
0.484
0.484
0.480
0.488
0.484
0.510
0.574
0.516
0.518
0.542
0.520
0.516
0.516
0.512
0.504
0.494
0.492
0.484
0.482
0.498
0.488
0.486
0.478
0.470
0.462
0.476
0.454
0.464
0.466
0.472
0.476
0.490
0.498
0.516
0.514
0.518
0.512
0.534
0.520
0.530
0.520
0.532
0.514
0.514
0.512
0.504
0.498
0.492
0.486
0.484
0.480
0.480
0.478
0.476
0.472
0.474
0.466
0.470
0.474
0.466
0.468
0.468
0.470
0.476
0.480
0.478
0.492
0.494
0.492
0.490
0.488
0.492
0.490
0.490
0.498
0.488
0.492
0.488
0.488
0.486
0.494
0.496
0.504
0.508
0.512
0.570
0.494
0.498
0.504
0.494
0.492
0.488
0.482
0.280
0.204
0.474
0.488
0.432
0.458
0.452
0.458
0.454
0.456
0.466
0.458
0.456
0.464
0.466
0.466
0.462
0.464
0.468
0.466
0.462
0.464
0.464
0.462
0.468
0.472
0.476
0.478
0.490
0.496
0.502
0.498
0.504
0.508
0.512
0.504
0.508
0.500
0.508
0.508
0.512
0.572
0.508
0.526
0.522
0.518
0.510
0.502
0.500
0.510
0.498
0.500
0.494
0.488
0.496
0.502
0.500
0.504
0.512
0.514
0.520
0.518
0.524
0.520
0.512
0.506
0.502
0.500
0.554
0.506
0.510
0.516
0.564
0.514
0.586
0.510
0.530
0.518
0.522
0.522
0.580
0.514
0.588
0.544
0.600
0.556
0.602
0.544
0.550
0.548
0.582
0.572
0.574
0.592
0.588
0.588
0.594
0.586
0.556
0.584
0.586
0.598
0.618
0.618
0.608
0.612
0.606
0.586
0.590
0.616
0.594
0.620
0.606
0.636
0.620
0.634
0.636
0.642
0.640
0.626
0.622
0.606
0.610
0.598
0.610
0.618
0.634
0.632
0.632
0.640
0.636
0.632
0.620
0.620
0.602
0.616
0.610
0.620
0.632
0.642
0.650
0.644
0.638
0.632
0.640
0.630
0.628
0.628
0.282
0.336
0.634
0.644
0.878
0.516
0.640
0.612
0.592
0.562
0.590
0.484
0.558
0.526
0.536
0.526
0.536
0.542
0.530
0.532
0.542
0.532
0.518
0.536
0.536
0.530
0.540
0.520
0.648
0.260
0.342
0.544
0.550
0.554
0.560
0.544
0.538
0.540
0.530
0.530
0.526
0.520
0.524
0.520
0.524
0.498
0.502
0.500
0.496
0.506
0.512
0.516
0.522
0.524
0.518
0.524
0.514
0.508
0.508
0.506
0.500
0.498
0.502
0.498
0.494
0.504
0.494
0.488
0.482
0.474
0.478
0.476
0.476
0.474
0.470
0.474
0.484
0.466
0.470
0.470
0.478
0.470
0.474
0.480
0.474
0.482
0.474
0.480
0.472
0.470
0.466
0.464
0.462
0.464
0.462
0.446
0.454
0.442
0.452
0.446
0.444
0.444
0.444
0.444
0.446
0.450
0.450
0.446
0.448
0.448
0.450
0.452
0.448
0.450
0.450
0.450
0.454
0.450
0.458
0.448
0.456
0.444
0.466
0.438
0.460
0.454
0.452
0.460
0.462
0.468
0.464
0.474
0.478
0.480
0.484
0.492
0.496
0.496
0.508
0.508
0.498
0.502
0.498
0.494
0.496
0.504
0.500
0.508
0.502
0.504
0.496
0.494
0.498
0.500
0.556
0.500
0.562
0.502
0.564
0.518
0.592
0.580
0.584
0.526
0.654
0.628
0.538
0.686
0.630
0.626
0.538
0.644
0.600
0.540
0.540
0.536
0.596
0.526
0.608
0.592
0.540
0.672
0.636
0.660
0.686
0.648
0.638
0.622
0.552
0.542
0.532
0.610
0.534
0.612
0.532
0.602
0.578
0.532
0.600
0.552
0.618
0.556
0.550
0.644
0.708
0.680
0.670
0.656
0.640
0.622
0.614
0.584
0.630
0.574
0.622
0.574
0.608
0.604
0.616
0.618
0.638
0.630
0.622
0.614
0.608
0.564
0.606
0.572
0.606
0.610
0.582
0.642
0.746
0.740
0.730
0.774
0.770
0.764
0.728
0.736
0.704
0.698
0.698
0.650
0.658
0.630
0.600
0.596
0.572
0.574
0.588
0.642
0.642
0.678
0.716
0.712
0.716
0.702
0.708
0.704
0.688
0.676
0.660
0.652
0.668
0.696
0.638
0.632
0.610
0.590
0.590
0.576
0.564
0.564
0.552
0.542
0.538
0.558
0.558
0.592
0.558
0.564
0.556
0.560
0.558
0.564
0.568
0.650
0.656
0.662
0.648
0.648
0.644
0.640
0.630
0.580
0.582
0.576
0.576
0.624
0.578
0.614
0.552
0.544
0.544
0.560
0.634
0.624
0.698
0.702
0.684
0.662
0.640
0.636
0.622
0.588
0.652
0.654
0.656
0.650
0.658
0.656
0.656
0.642
0.588
0.656
0.660
0.652
0.640
0.622
0.586
0.608
0.608
0.628
0.654
0.650
0.638
0.652
0.654
0.658
0.660
0.610
0.588
0.580
0.594
0.632
0.676
0.750
0.728
0.694
0.688
0.648
0.614
0.582
0.588
0.644
0.632
0.634
0.570
0.586
0.648
0.572
0.648
0.578
0.630
0.564
0.564
0.564
0.600
0.580
0.628
0.594
0.614
0.588
0.622
0.624
0.630
0.588
0.584
0.582
0.620
0.616
0.646
0.658
0.660
0.700
0.684
0.642
0.650
0.690
0.682
0.666
0.658
0.642
0.616
0.634
0.636
0.652
0.650
0.628
0.634
0.634
0.648
0.636
0.630
0.642
0.648
0.608
0.622
0.612
0.598
0.598
0.592
0.588
0.550
0.596
0.630
0.710
0.676
0.698
0.728
0.738
0.736
0.700
0.668
0.638
0.596
0.602
0.600
0.630
0.638
0.642
0.626
0.612
0.620
0.616
0.604
0.286
0.324
0.648
0.674
0.678
0.682
0.652
0.632
0.612
0.612
0.602
0.608
0.608
0.622
0.638
0.674
0.674
0.688
0.722
0.746
0.732
0.700
0.650
0.636
0.608
0.612
0.642
0.656
0.692
0.680
0.666
0.676
0.690
0.676
0.650
0.616
0.598
0.580
0.580
0.592
0.596
0.604
0.602
0.588
0.578
0.580
0.638
0.632
0.648
0.648
0.652
0.646
0.644
0.640
0.638
0.628
0.628
0.622
0.622
0.616
0.612
0.600
0.604
0.616
0.642
0.684
0.696
0.688
0.652
0.664
0.654
0.620
0.632
0.636
0.612
0.618
0.628
0.622
0.624
0.652
0.648
0.644
0.640
0.638
0.632
0.630
0.628
0.620
0.620
0.626
0.626
0.636
0.628
0.616
0.604
0.578
0.576
0.626
0.628
0.634
0.668
0.682
0.684
0.666
0.652
0.654
0.650
0.630
0.628
0.616
0.620
0.638
0.638
0.628
0.626
0.630
0.638
0.646
0.648
0.648
0.668
0.652
0.640
0.652
0.650
0.676
0.684
0.682
0.676
0.682
0.680
0.666
0.656
0.648
0.638
0.632
0.628
0.616
0.596
0.592
0.610
0.624
0.622
0.626
0.634
0.626
0.634
0.658
0.638
0.680
0.624
0.622
0.632
0.650
0.702
0.744
0.772
0.784
0.762
0.758
0.738
0.726
0.716
0.718
0.726
0.714
0.726
0.718
0.682
0.644
0.656
0.616
0.610
0.612
0.636
0.632
0.632
0.636
0.620
0.622
0.600
0.638
0.656
0.646
0.680
0.694
0.656
0.652
0.622
0.648
0.614
0.632
0.636
0.652
0.668
0.672
0.668
0.658
0.658
0.672
0.658
0.630
0.648
0.624
0.622
0.626
0.626
0.622
0.618
0.630
0.620
0.610
0.608
0.614
0.610
0.604
0.600
0.602
0.612
0.618
0.612
0.636
0.628
0.674
0.668
0.640
0.690
0.726
0.716
0.716
0.718
0.708
0.698
0.628
0.624
0.612
0.592
0.582
0.568
0.570
0.564
0.560
0.574
0.574
0.584
0.598
0.610
0.602
0.582
0.612
0.604
0.604
0.614
0.612
0.624
0.614
0.628
0.632
0.626
0.620
0.634
0.630
0.630
0.648
0.622
0.634
0.592
0.588
0.610
0.614
0.624
0.614
0.610
0.620
0.624
0.628
0.654
0.650
0.640
0.636
0.642
0.644
0.646
0.634
0.594
0.628
0.632
0.624
0.664
0.682
0.700
0.690
0.702
0.662
0.618
0.632
0.606
0.584
0.588
0.580
0.576
0.578
0.578
0.588
0.616
0.632
0.650
0.640
0.640
0.616
0.624
0.624
0.638
0.664
0.670
0.678
0.656
0.658
0.690
0.690
0.710
0.700
0.702
0.302
0.370
0.662
0.640
0.626
0.620
0.622
0.662
0.638
0.650
0.682
0.712
0.708
0.690
0.642
0.616
0.624
0.612
0.624
0.620
0.652
0.712
0.726
0.724
0.728
0.730
0.330
0.386
0.674
0.636
0.630
0.612
0.614
0.282
0.322
0.618
0.618
0.608
0.654
0.658
0.664
0.686
0.704
0.702
0.698
0.638
0.626
0.620
0.622
0.606
0.612
0.606
0.602
0.602
0.606
0.636
0.644
0.654
0.668
0.650
0.646
0.654
0.628
0.626
0.616
0.630
0.672
0.678
0.698
0.694
0.676
0.670
0.668
0.636
0.644
0.628
0.586
0.576
0.572
0.562
0.566
0.588
0.612
0.634
0.636
0.640
0.622
0.610
0.582
0.578
0.566
0.568
0.554
0.554
0.558
0.544
0.548
0.550
0.536
0.544
0.542
0.522
0.538
0.530
0.526
0.520
0.518
0.510
0.512
0.512
0.294
0.212
0.504
0.510
0.500
0.512
0.518
0.514
0.516
0.538
0.532
0.542
0.526
0.540
0.530
0.530
0.532
0.512
0.516
0.522
0.560
0.536
0.540
0.544
0.544
0.536
0.524
0.556
0.496
0.526
0.510
0.510
0.514
0.526
0.526
0.592
0.530
0.626
0.536
0.610
0.542
0.538
0.512
0.516
0.532
0.498
0.536
0.486
0.520
0.510
0.518
0.516
0.524
0.512
0.528
0.526
0.530
0.530
0.534
0.526
0.526
0.520
0.524
0.518
0.508
0.512
0.512
0.506
0.504
0.504
0.516
0.536
0.524
0.554
0.524
0.524
0.526
0.518
0.520
0.522
0.514
0.510
0.540
0.520
0.518
0.522
0.518
0.526
0.522
0.524
0.520
0.526
0.522
0.518
0.516
0.506
0.508
0.508
0.506
0.510
0.508
0.504
0.512
0.508
0.512
0.500
0.506
0.504
0.506
0.500
0.506
0.510
0.518
0.516
0.512
0.520
0.528
0.524
0.526
0.528
0.538
0.516
0.528
0.520
0.530
0.532
0.532
0.556
0.542
0.534
0.526
0.530
0.532
0.530
0.534
0.548
0.562
0.560
0.568
0.560
0.552
0.558
0.552
0.564
0.580
0.610
0.616
0.608
0.608
0.596
0.610
0.606
0.616
0.618
0.604
0.378
0.240
0.594
0.604
0.588
0.612
0.616
0.614
0.608
0.614
0.612
0.614
0.606
0.600
0.584
0.580
0.580
0.592
0.624
0.626
0.632
0.638
0.630
0.610
0.610
0.604
0.614
0.626
0.646
0.642
0.642
0.626
0.628
0.628
0.624
0.614
0.596
0.588
0.580
0.594
0.594
0.586
0.592
0.594
0.594
0.590
0.604
0.298
0.352
0.572
0.616
0.608
0.604
0.598
0.600
0.612
0.376
0.236
0.292
0.316
0.248
0.364
0.224
0.390
0.406
0.218
0.630
0.616
0.602
0.602
0.586
0.584
0.594
0.606
0.608
0.610
0.620
0.620
0.608
0.614
0.600
0.598
0.602
0.604
0.604
0.600
0.602
0.590
0.598
0.602
0.614
0.622
0.630
0.612
0.620
0.616
0.610
0.604
0.594
0.596
0.598
0.598
0.616
0.598
0.592
0.592
0.596
0.620
0.640
0.676
0.680
0.670
0.654
0.654
0.640
0.636
0.634
0.642
0.656
0.646
0.648
0.650
0.650
0.652
0.660
0.646
0.654
0.642
0.632
0.630
0.634
0.644
0.654
0.646
0.644
0.640
0.624
0.614
0.612
0.598
0.358
0.206
0.574
0.542
0.200
0.344
0.554
0.554
0.566
0.564
0.564
0.554
0.558
0.552
0.544
0.536
0.534
0.538
0.520
0.534
0.522
0.530
0.520
0.508
0.512
0.520
0.528
0.564
0.542
0.604
0.602
0.638
0.558
0.564
0.612
0.550
0.548
0.548
0.546
0.542
0.552
0.556
0.610
0.556
0.268
0.332
0.572
0.596
0.564
0.568
0.564
0.564
0.592
0.552
0.572
0.552
0.604
0.712
0.684
0.686
0.694
0.682
0.670
0.682
0.678
0.656
0.654
0.640
0.644
0.664
0.658
0.646
0.614
0.588
0.582
0.568
0.568
0.554
0.554
0.552
0.556
0.552
0.560
0.530
0.532
0.546
0.542
0.546
0.542
0.538
0.546
0.584
0.546
0.598
0.556
0.600
0.562
0.588
0.574
0.568
0.570
0.570
0.554
0.570
0.570
0.624
0.654
0.644
0.654
0.640
0.654
0.660
0.652
0.674
0.670
0.666
0.638
0.632
0.618
0.598
0.608
0.632
0.658
0.674
0.682
0.674
0.662
0.648
0.626
0.630
0.600
0.590
0.586
0.582
0.602
0.638
0.678
0.704
0.684
0.690
0.674
0.654
0.650
0.654
0.656
0.656
0.654
0.674
0.678
0.668
0.660
0.664
0.662
0.700
0.216
0.474
0.692
0.664
0.642
0.298
0.324
0.608
0.606
0.604
0.598
0.604
0.616
0.608
0.610
0.612
0.608
0.602
0.598
0.604
0.612
0.620
0.634
0.636
0.636
0.640
0.632
0.644
0.626
0.630
0.646
0.624
0.646
0.624
0.628
0.612
0.620
0.626
0.630
0.626
0.636
0.652
0.658
0.658
0.668
0.638
0.596
0.598
0.586
0.578
0.582
0.562
0.570
0.578
0.276
0.286
0.572
0.606
0.600
0.610
0.616
0.618
0.622
0.662
0.638
0.608
0.636
0.614
0.634
0.606
0.626
0.602
0.604
0.596
0.578
0.582
0.592
0.592
0.604
0.590
0.594
0.596
0.588
0.594
0.584
0.586
0.582
0.566
0.568
0.572
0.558
0.558
0.558
0.570
0.558
0.572
0.564
0.570
0.572
0.270
0.304
0.566
0.310
0.250
0.550
0.550
0.576
0.554
0.588
0.300
0.232
0.544
0.550
0.538
0.532
0.532
0.528
0.524
0.532
0.518
0.524
0.204
0.334
0.540
0.550
0.552
0.556
0.552
0.560
0.550
0.548
0.552
0.548
0.544
0.594
0.538
0.554
0.550
0.586
0.546
0.556
0.556
0.564
0.548
0.562
0.554
0.552
0.538
0.550
0.550
0.536
0.536
0.534
0.544
0.536
0.544
0.536
0.528
0.518
0.528
0.556
0.494
0.510
0.520
0.512
0.516
0.520
0.518
0.522
0.508
0.504
0.502
0.498
0.268
0.232
0.494
0.512
0.530
0.650
0.624
0.622
0.560
0.660
0.544
0.560
0.550
0.556
0.634
0.534
0.548
0.578
0.504
0.530
0.542
0.540
0.560
0.542
0.538
0.534
0.534
0.302
0.222
0.520
0.216
0.296
0.518
0.526
0.516
0.514
0.512
0.500
0.494
0.492
0.490
0.486
0.486
0.284
0.214
0.506
0.586
0.524
0.546
0.530
0.504
0.548
0.234
0.306
0.538
0.538
0.528
0.310
0.226
0.530
0.530
0.548
0.530
0.540
0.528
0.534
0.218
0.314
0.514
0.506
0.208
0.330
0.514
0.514
0.508
0.200
0.308
0.508
0.522
0.510
0.504
0.502
0.502
0.502
0.492
0.492
0.492
0.476
0.482
0.480
0.482
0.480
0.480
0.486
0.482
0.484
0.484
0.482
0.478
0.484
0.476
0.474
0.480
0.486
0.492
0.492
0.508
0.504
0.504
0.518
0.506
0.514
0.516
0.508
0.512
0.512
0.516
0.510
0.510
0.500
0.502
0.496
0.198
0.300
0.504
0.494
0.516
0.482
0.498
0.500
0.496
0.502
0.260
0.216
0.524
0.492
0.492
0.494
0.504
0.490
0.486
0.492
0.488
0.492
0.486
0.482
0.478
0.488
0.478
0.474
0.480
0.482
0.476
0.482
0.488
0.478
0.488
0.484
0.482
0.482
0.486
0.482
0.494
0.484
0.492
0.486
0.492
0.494
0.490
0.494
0.492
0.498
0.488
0.504
0.492
0.496
0.502
0.504
0.496
0.500
0.506
0.508
0.508
0.512
0.510
0.514
0.512
0.522
0.576
0.504
0.588
0.504
0.610
0.576
0.528
0.584
0.500
0.508
0.520
0.520
0.528
0.516
0.522
0.522
0.526
0.528
0.576
0.520
0.542
0.536
0.534
0.594
0.514
0.304
0.224
0.590
0.530
0.594
0.520
0.280
0.258
0.540
0.546
0.522
0.530
0.516
0.510
0.510
0.602
0.626
0.612
0.560
0.614
0.540
0.558
0.542
0.546
0.546
0.550
0.606
0.532
1.092
0.540
0.556
0.662
0.618
0.618
0.608
0.636
0.560
0.574
0.582
0.600
0.566
0.592
0.554
0.592
0.580
0.574
0.574
0.572
0.570
0.568
0.576
0.552
0.562
0.560
0.566
0.206
0.370
0.582
0.598
0.580
0.584
0.582
0.560
0.568
0.556
0.552
0.550
0.620
0.558
0.640
0.624
0.616
0.620
0.574
0.644
0.558
0.624
0.602
0.618
0.618
0.626
0.636
0.680
0.656
0.650
0.644
0.672
0.660
0.652
0.638
0.606
0.618
0.256
0.360
0.612
0.616
0.602
0.610
0.598
0.606
0.594
0.592
0.590
0.592
0.592
0.602
0.606
0.600
0.602
0.596
0.272
0.286
0.542
0.548
0.534
0.542
0.544
0.540
0.546
0.542
0.540
0.540
0.540
0.550
0.536
0.530
0.354
0.728
0.584
0.578
0.558
0.562
0.572
0.558
0.542
0.546
0.336
0.232
0.296
0.206
0.524
0.530
0.534
0.526
0.530
0.530
0.538
0.532
0.530
0.516
0.522
0.510
0.510
0.510
0.508
0.518
0.520
0.634
0.508
0.674
0.534
0.528
0.514
0.518
0.532
0.520
0.514
0.514
0.540
0.536
0.540
0.536
0.536
0.522
0.530
0.594
0.528
0.586
0.518
0.538
0.522
0.528
0.532
0.592
0.540
0.608
0.538
0.620
0.540
0.604
0.548
0.614
0.212
0.338
0.540
0.548
0.632
0.670
0.678
0.654
0.628
0.574
0.610
0.546
0.600
0.638
0.542
0.610
0.614
0.620
0.624
0.624
0.608
0.562
0.614
0.558
0.602
0.556
0.550
0.586
0.586
0.636
0.668
0.652
0.660
0.656
0.620
0.620
0.606
0.614
0.624
0.622
0.668
0.672
0.678
0.672
0.670
0.658
0.676
0.624
0.642
0.620
0.626
0.608
0.608
0.606
0.608
0.620
0.642
0.630
0.674
0.676
0.660
0.674
0.670
0.664
0.452
0.202
0.632
0.644
0.630
0.634
0.642
0.628
0.628
0.598
0.592
0.598
0.600
0.594
0.596
0.602
0.602
0.600
0.596
0.602
0.602
0.602
0.598
0.602
0.606
0.604
0.604
0.608
0.610
0.602
0.602
0.618
0.622
0.622
0.638
0.648
0.632
0.470
0.792
0.630
0.632
0.634
0.628
0.652
0.666
0.626
0.448
0.236
0.576
0.612
0.618
0.608
0.602
0.628
0.628
0.666
0.660
0.654
0.648
0.634
0.634
0.628
0.640
0.642
0.638
0.642
0.668
0.666
0.686
0.692
0.712
0.722
0.722
0.728
0.718
0.716
0.726
0.730
0.716
0.686
0.664
0.632
0.624
0.614
0.612
0.624
0.664
0.696
0.756
0.760
0.742
0.728
0.654
0.588
0.642
0.622
0.630
0.648
0.652
0.654
0.664
0.652
0.618
0.640
0.632
0.626
0.688
0.714
0.724
0.750
0.732
0.680
0.654
0.636
0.636
0.670
0.698
0.746
0.736
0.738
0.728
0.722
0.718
0.712
0.684
0.636
0.640
0.662
0.688
0.756
0.806
0.760
0.740
0.696
0.710
0.682
0.696
0.694
0.700
0.708
0.706
0.700
0.700
0.650
0.650
0.630
0.608
0.610
0.596
0.582
0.580
0.586
0.596
0.600
0.616
0.644
0.672
0.666
0.654
0.648
0.642
0.664
0.658
0.670
0.654
0.654
0.644
0.626
0.612
0.618
0.610
0.616
0.624
0.680
0.692
0.696
0.692
0.698
0.682
0.672
0.662
0.630
0.628
0.616
0.602
0.606
0.602
0.602
0.620
0.656
0.670
0.682
0.684
0.674
0.656
0.642
0.626
0.614
0.614
0.604
0.198
0.388
0.588
0.586
0.588
0.612
0.626
0.624
0.616
0.606
0.614
0.616
0.602
0.612
0.604
0.590
0.610
0.584
0.596
0.586
0.588
0.600
0.592
0.594
0.594
0.600
0.594
0.596
0.592
0.600
0.608
0.634
0.624
0.616
0.610
0.602
0.600
0.588
0.590
0.582
0.584
0.588
0.590
0.604
0.586
0.588
0.588
0.588
0.588
0.604
0.618
0.610
0.604
0.614
0.614
0.636
0.664
0.660
0.678
0.690
0.676
0.682
0.702
0.686
0.682
0.670
0.656
0.658
0.666
0.676
0.660
0.628
0.634
0.610
0.614
0.620
0.636
0.636
0.634
0.634
0.614
0.200
0.414
0.604
0.586
0.578
0.580
0.570
0.578
0.576
0.580
0.590
0.604
0.608
0.606
0.206
0.436
0.564
0.306
0.706
0.662
0.642
0.638
0.636
0.636
0.614
0.614
0.530
0.558
0.546
0.546
0.544
0.540
0.536
0.528
0.536
0.528
0.532
0.520
0.520
0.522
0.514
0.510
0.510
0.502
0.498
0.512
0.524
0.520
0.532
0.588
0.538
0.624
0.550
0.618
0.538
0.554
0.550
0.554
0.550
0.546
0.602
0.536
0.600
0.588
0.590
0.592
0.594
0.594
0.596
0.590
0.598
0.598
0.592
0.596
0.592
0.596
0.596
0.596
0.592
0.586
0.582
0.576
0.568
0.562
0.556
0.544
0.554
0.530
0.528
0.554
0.546
0.564
0.564
0.568
0.570
0.542
0.544
0.532
0.532
0.530
0.532
0.578
0.532
0.588
0.578
0.544
0.544
0.550
0.546
0.600
0.596
0.596
0.612
0.620
0.632
0.620
0.606
0.620
0.608
0.604
0.566
0.622
0.630
0.632
0.672
0.620
0.624
0.618
0.626
0.626
0.598
0.604
0.624
0.636
0.678
0.686
0.654
0.672
0.678
0.728
0.716
0.740
0.728
0.720
0.694
0.676
0.640
0.638
0.610
0.598
0.580
0.580
0.580
0.630
0.638
0.654
0.652
0.660
0.648
0.628
0.618
0.592
0.580
0.578
0.604
0.636
0.638
0.656
0.630
0.634
0.646
0.662
0.652
0.650
0.662
0.670
0.654
0.650
0.652
0.652
0.638
0.670
0.656
0.666
0.660
0.650
0.640
0.634
0.610
0.218
0.396
0.600
0.598
0.590
0.590
0.608
0.618
0.636
0.672
0.588
0.628
0.648
0.620
0.612
0.622
0.616
0.612
0.626
0.620
0.380
0.228
0.602
0.596
0.638
0.584
0.566
0.544
0.552
0.658
0.550
0.390
0.570
0.492
0.516
0.556
0.538
0.542
0.556
0.538
0.550
0.554
0.554
0.550
0.554
0.554
0.550
0.570
0.566
0.558
0.548
0.534
0.528
0.532
0.722
0.384
0.582
0.602
0.562
0.640
0.618
0.604
0.550
0.582
0.552
0.626
0.434
0.594
0.528
0.546
0.496
0.602
0.258
0.864
0.686
0.460
0.472
0.534
0.540
0.548
0.516
0.600
1.114
0.560
0.308
0.264
0.552
0.554
0.574
0.576
0.562
0.608
0.598
0.596
0.600
0.586
0.584
0.582
0.580
0.588
0.588
0.594
0.596
0.610
0.622
0.614
0.622
0.600
0.606
0.602
0.610
0.618
0.626
0.642
0.632
0.642
0.642
0.636
0.724
0.544
0.638
0.636
0.198
0.426
0.622
0.614
0.614
0.734
0.744
0.386
0.300
0.394
0.242
0.642
0.600
0.586
0.400
0.416
0.380
0.554
0.486
0.538
0.542
0.538
0.522
0.534
0.516
0.508
0.502
0.510
0.500
0.500
0.504
0.506
0.504
0.516
0.522
0.578
0.520
0.534
0.644
0.496
0.540
0.742
1.320
0.578
0.582
0.558
0.560
0.556
0.546
0.538
0.540
0.540
0.538
0.532
0.532
0.538
0.524
0.234
0.286
0.522
0.522
0.526
0.522
0.522
0.510
0.500
0.508
0.258
0.210
0.500
0.524
0.338
0.638
0.498
0.496
0.502
0.500
0.492
0.516
0.478
0.500
0.480
0.502
0.496
0.496
0.502
0.494
0.504
0.480
0.502
0.492
0.466
0.482
0.474
0.476
0.468
0.472
0.470
0.468
0.468
0.468
0.470
0.470
0.464
0.472
0.468
0.476
0.466
0.474
0.470
0.472
0.526
0.422
0.526
0.490
0.428
0.480
0.486
0.490
0.496
0.502
0.504
0.504
0.506
0.504
0.504
0.504
0.500
0.494
0.500
0.494
0.498
0.510
0.574
0.506
0.524
0.520
0.518
0.510
0.508
0.512
0.514
0.560
0.506
0.562
0.562
0.566
0.576
0.584
0.580
0.530
0.628
0.548
0.614
0.542
0.608
0.552
0.612
0.596
0.598
0.610
0.644
0.614
0.612
0.602
0.558
0.656
0.520
0.470
0.656
0.604
0.594
0.408
0.214
0.622
0.620
0.640
0.656
0.632
0.634
0.642
0.632
0.588
0.634
0.612
0.618
0.622
0.636
0.630
0.582
0.664
0.584
0.680
0.654
0.622
0.618
0.608
0.614
0.624
0.284
0.328
0.640
0.650
0.702
0.718
0.726
0.702
0.656
0.598
0.662
0.578
0.666
0.644
0.654
0.652
0.692
0.758
0.786
0.774
0.748
0.714
0.684
0.702
0.728
0.746
0.696
0.648
0.662
0.652
0.670
0.672
0.668
0.634
0.634
0.610
0.602
0.606
0.604
0.604
0.592
0.574
0.576
0.626
0.626
0.612
0.622
0.618
0.620
0.628
0.622
0.638
0.656
0.672
0.682
0.656
0.662
0.684
0.690
0.668
0.654
0.604
0.610
0.602
0.592
0.588
0.610
0.736
0.768
0.736
0.758
0.726
0.686
0.640
0.678
0.686
0.704
0.710
0.694
0.678
0.670
0.680
0.640
0.638
0.658
0.696
0.732
0.714
0.694
0.392
0.268
0.638
0.610
0.598
0.594
0.602
0.710
0.778
0.710
0.678
0.674
0.650
0.638
0.644
0.660
0.670
0.676
0.396
0.292
0.844
0.576
0.286
0.492
0.734
0.716
0.650
0.622
0.608
0.578
0.568
0.556
0.582
0.582
0.636
0.640
0.720
0.712
0.702
0.696
0.688
0.694
0.690
0.646
0.620
0.614
0.598
0.592
0.604
0.674
0.790
0.778
0.758
0.820
0.774
0.786
0.738
0.662
0.684
0.674
0.716
0.756
0.708
0.740
0.742
0.724
0.710
0.728
0.778
0.784
0.742
0.730
0.662
0.652
0.652
0.660
0.674
0.730
0.714
0.728
0.694
0.732
0.714
0.712
0.750
0.776
0.780
0.752
0.754
0.738
0.712
0.716
0.710
0.702
0.694
0.692
0.672
0.672
0.696
0.698
0.660
0.634
0.630
0.656
0.674
0.678
0.676
0.654
0.640
0.634
0.660
0.692
0.680
0.658
0.642
0.670
0.678
0.674
0.660
0.654
0.654
0.652
0.642
0.650
0.680
0.710
0.730
0.706
0.688
0.646
0.636
0.668
0.664
0.718
0.714
0.702
0.678
0.702
0.716
0.706
0.720
0.702
0.694
0.686
0.646
0.622
0.616
0.594
0.582
0.586
0.608
0.628
0.656
0.726
0.736
0.712
0.704
0.684
0.678
0.678
0.686
0.706
0.710
0.714
0.704
0.686
0.684
0.652
0.666
0.664
0.716
0.742
0.732
0.746
0.714
0.726
0.692
0.688
0.624
0.674
0.674
0.708
0.752
0.764
0.728
0.730
0.720
0.670
0.672
0.660
0.640
0.610
0.634
0.638
0.628
0.646
0.642
0.656
0.676
0.678
0.674
0.672
0.648
0.654
0.640
0.650
0.670
0.638
0.638
0.646
0.642
0.654
0.664
0.658
0.650
0.650
0.664
0.638
0.626
0.638
0.638
0.624
0.614
0.628
0.610
0.604
0.602
0.594
0.604
0.612
0.602
0.616
0.612
0.606
0.608
0.610
0.608
0.606
0.612
0.600
0.598
0.584
0.576
0.568
0.564
0.568
0.594
0.600
0.588
0.582
0.578
0.582
0.236
0.350
0.588
0.596
0.602
0.570
0.564
0.562
0.616
0.658
0.756
0.774
0.786
0.786
0.750
0.718
0.684
0.682
0.650
0.642
0.674
0.654
0.250
0.426
0.682
0.680
0.690
0.706
0.704
0.664
0.664
0.658
0.656
0.622
0.620
0.610
0.610
0.606
0.610
0.616
0.614
0.616
0.642
0.656
0.660
0.652
0.648
0.638
0.632
0.646
0.666
0.694
0.718
0.738
0.732
0.704
0.662
0.660
0.614
0.586
0.594
0.584
0.586
0.676
0.752
0.772
0.774
0.776
0.744
0.720
0.692
0.666
0.638
0.636
0.654
0.634
0.630
0.614
0.596
0.608
0.646
0.680
0.686
0.700
0.690
0.714
0.714
0.690
0.676
0.662
0.660
0.640
0.656
0.694
0.752
0.784
0.782
0.806
0.816
0.772
0.760
0.730
0.704
0.690
0.680
0.674
0.698
0.356
0.302
0.674
0.694
0.692
0.692
0.708
0.696
0.694
0.684
0.668
0.672
0.662
0.646
0.622
0.626
0.638
0.660
0.670
0.714
0.718
0.718
0.710
0.672
0.662
0.658
0.662
0.650
0.652
0.650
0.638
0.610
0.624
0.628
0.684
0.760
0.764
0.748
0.706
0.690
0.682
0.696
0.704
0.710
0.712
0.706
0.700
0.648
0.630
0.630
0.626
0.646
0.702
0.692
0.702
0.728
0.738
0.732
0.728
0.694
0.646
0.658
0.640
0.654
0.646
0.644
0.646
0.646
0.628
0.634
0.640
0.638
0.638
0.652
0.662
0.670
0.692
0.682
0.658
0.668
0.632
0.616
0.600
0.592
0.602
0.640
0.756
0.820
0.794
0.766
0.718
0.696
0.720
0.690
0.728
0.728
0.704
0.688
0.688
0.670
0.668
0.668
0.666
0.682
0.680
0.634
0.738
0.838
0.734
0.712
0.694
0.714
0.722
0.744
0.774
0.800
0.766
0.790
0.730
0.710
0.674
0.690
0.672
0.670
0.656
0.656
0.670
0.648
0.632
0.622
0.630
0.668
0.714
0.736
0.732
0.752
0.736
0.718
0.660
0.666
0.658
0.650
0.652
0.654
0.646
0.644
0.644
0.640
0.652
0.632
0.622
0.624
0.608
0.616
0.618
0.638
0.636
0.622
0.682
0.658
0.658
0.630
0.664
0.626
0.592
0.606
0.598
0.600
0.612
0.616
0.654
0.650
0.638
0.640
0.624
0.626
0.360
0.260
0.630
0.628
0.610
0.648
0.632
0.636
0.658
0.644
0.648
0.630
0.656
0.648
0.654
0.662
0.682
0.662
0.660
0.678
0.474
0.274
0.612
0.728
0.620
0.646
0.644
0.640
0.644
0.672
0.670
0.666
0.664
0.644
0.622
0.620
0.618
0.622
0.636
0.654
0.690
0.684
0.710
0.692
0.696
0.670
0.658
0.638
0.650
0.630
0.648
0.652
0.672
0.654
0.670
0.664
0.646
0.648
0.662
0.682
0.722
0.732
0.708
0.636
0.680
0.626
0.662
0.646
0.680
0.666
0.688
0.668
0.674
0.664
0.650
0.648
0.666
0.676
0.684
0.698
0.704
0.718
0.696
0.678
0.658
0.646
0.638
0.626
0.600
0.620
0.636
0.676
0.718
0.760
0.746
0.772
0.758
0.750
0.718
0.714
0.672
0.664
0.668
0.646
0.672
0.726
0.734
0.742
0.744
0.724
0.702
0.666
0.642
0.626
0.622
0.628
0.648
0.720
0.764
0.774
0.796
0.810
0.814
0.784
0.770
0.748
0.722
0.720
0.674
0.670
0.668
0.690
0.704
0.718
0.706
0.660
0.670
0.616
0.608
0.606
0.624
0.638
0.680
0.684
0.658
0.672
0.650
0.658
0.662
0.676
0.692
0.682
0.688
0.698
0.714
0.734
0.728
0.708
0.702
0.678
0.676
0.688
0.692
0.704
0.718
0.708
0.714
0.722
0.744
0.754
0.718
0.678
0.642
0.620
0.608
0.602
0.640
0.740
0.716
0.730
0.740
0.718
0.698
0.686
0.686
0.674
0.662
0.662
0.652
0.652
0.648
0.638
0.632
0.624
0.610
0.608
0.616
0.630
0.692
0.740
0.742
0.764
0.760
0.778
0.750
0.702
0.708
0.682
0.656
0.664
0.652
0.626
0.638
0.656
0.670
0.734
0.764
0.770
0.726
0.734
0.700
0.684
0.674
0.652
0.652
0.652
0.664
0.650
0.670
0.652
0.654
0.692
0.694
0.726
0.710
0.702
0.682
0.678
0.680
0.660
0.668
0.666
0.660
0.664
0.662
0.626
0.618
0.606
0.604
0.594
0.632
0.610
0.610
0.634
0.628
0.636
0.452
0.206
0.648
0.632
0.628
0.616
0.606
0.600
0.598
0.586
0.594
0.578
0.584
0.574
0.578
0.568
0.560
0.566
0.568
0.576
0.586
0.608
0.622
0.606
0.600
0.584
0.562
0.568
0.538
0.548
0.648
0.796
0.258
0.786
0.830
0.744
0.712
6.008
2.218
0.534
0.536
0.528
0.524
0.518
0.520
0.518
0.544
0.384
0.206
0.564
0.720
0.632
0.654
0.652
0.382
0.654
0.568
0.654
0.578
0.600
0.584
0.636
0.570
0.614
0.592
0.566
0.586
0.556
0.550
0.552
0.566
0.544
0.560
0.562
0.556
0.578
0.562
0.464
0.656
0.558
0.562
0.554
0.570
0.504
0.200
0.354
0.530
0.222
0.380
0.388
0.488
0.488
0.486
0.480
0.488
0.490
0.492
0.482
0.490
0.492
0.490
0.488
0.486
0.484
0.484
0.478
0.482
0.424
0.532
0.350
0.606
0.482
0.480
0.484
1.316
0.200
0.504
0.288
0.940
0.416
0.492
0.512
0.434
0.576
0.502
0.480
0.570
0.480
0.470
0.552
0.502
0.494
0.504
0.506
0.510
0.510
0.514
0.518
0.208
0.304
0.520
0.466
0.562
0.260
0.228
0.498
0.502
0.514
0.528
0.576
0.530
0.584
0.530
0.548
0.542
0.524
0.526
0.558
0.484
0.518
0.538
0.574
0.538
0.582
0.544
0.588
0.544
0.618
0.584
0.580
0.578
0.570
0.586
0.592
0.604
0.608
0.604
0.618
0.608
0.610
0.610
0.602
0.592
0.576
0.590
0.600
0.596
0.618
0.614
0.620
0.618
0.626
0.618
0.616
0.602
0.588
0.570
0.568
0.594
0.622
0.652
0.630
0.658
0.676
0.648
0.636
0.638
0.598
0.614
0.620
0.660
0.708
0.702
0.682
0.682
0.672
0.658
0.340
0.436
0.480
0.398
0.228
0.618
0.650
0.580
0.634
0.644
0.672
0.664
0.654
0.630
0.644
0.616
0.622
0.608
0.620
0.594
0.676
0.760
0.548
0.430
0.244
0.656
0.656
0.416
0.372
0.510
0.650
0.656
0.650
0.640
0.632
0.698
0.692
0.694
0.680
0.656
0.654
0.662
0.654
0.694
0.656
0.666
0.650
0.636
0.442
0.808
0.622
0.624
0.660
0.688
0.340
0.330
0.672
0.668
0.676
0.676
0.682
0.678
0.678
0.688
0.694
0.692
0.694
0.690
0.690
0.692
0.634
0.464
0.408
0.470
0.646
0.262
0.366
0.630
0.400
0.234
0.238
0.414
1.278
0.638
0.634
0.620
0.630
0.638
0.632
0.640
0.630
0.630
0.650
0.662
0.658
0.648
0.654
0.646
0.648
0.654
0.664
0.648
0.642
0.650
0.640
0.656
0.654
0.726
0.534
0.330
0.306
0.220
0.362
0.616
0.754
0.390
0.568
0.560
0.560
0.564
0.530
0.258
0.332
0.552
0.548
0.536
0.546
0.550
0.538
0.552
0.554
0.550
0.552
0.558
0.564
0.558
0.560
0.564
0.606
0.600
0.612
0.594
0.602
0.306
0.290
0.600
0.640
0.238
0.298
0.582
0.578
0.568
0.566
0.564
0.564
0.556
0.554
0.550
0.552
0.564
0.578
0.576
0.568
0.566
0.554
0.554
0.542
0.586
0.500
0.550
0.606
0.600
0.614
0.650
0.438
0.206
0.656
0.654
0.640
0.600
0.696
0.476
0.552
0.538
0.522
0.528
0.522
0.522
0.522
0.528
0.544
0.546
0.558
0.600
0.568
0.592
0.570
0.568
0.548
0.542
0.530
0.520
0.508
0.514
0.530
0.598
0.698
0.656
0.662
0.646
0.622
0.612
0.590
0.630
0.580
0.644
0.590
0.624
0.582
0.604
0.574
0.610
0.574
0.640
0.666
0.640
0.628
0.232
0.308
0.578
0.572
0.384
0.420
0.292
0.278
0.286
0.620
0.592
0.560
0.614
0.216
0.390
0.604
0.570
0.434
0.218
0.610
0.626
0.486
0.378
0.322
0.220
0.364
0.352
0.360
0.558
0.408
0.346
0.210
0.548
0.528
0.556
0.540
0.540
0.576
0.472
0.270
0.230
0.250
1.324
0.522
0.524
0.538
0.552
0.510
0.572
0.526
0.530
0.532
0.546
0.574
0.584
0.600
0.602
0.608
0.612
0.606
0.600
0.600
0.582
0.570
0.556
0.552
0.550
0.544
0.550
0.576
0.572
0.586
0.584
0.588
0.574
0.576
0.560
0.548
0.544
0.538
0.532
0.532
0.538
0.540
0.548
0.554
0.556
0.558
0.560
0.556
0.558
0.554
0.518
0.574
0.546
0.562
0.562
0.572
0.576
0.574
0.598
1.240
0.638
0.606
0.656
0.332
0.342
0.324
0.238
0.600
0.602
0.600
0.636
0.498
0.534
0.272
0.674
0.288
0.348
0.660
0.638
0.652
0.654
0.656
0.536
0.798
0.670
0.484
0.838
0.660
0.648
0.670
0.698
0.678
0.688
0.670
0.666
0.646
0.618
0.626
0.648
0.662
0.672
0.680
0.676
0.686
0.692
0.696
0.690
0.676
0.662
1.308
0.816
0.568
0.716
0.610
0.620
0.682
0.648
0.642
0.640
0.624
0.608
1.862
0.818
0.424
0.330
0.240
0.712
0.452
0.520
0.550
0.560
0.566
0.570
0.574
0.572
0.588
0.570
0.584
0.600
0.590
0.204
0.412
0.620
0.624
0.618
0.548
0.550
0.552
0.612
0.584
0.714
0.548
0.582
0.260
0.324
0.544
0.554
0.770
0.334
0.536
0.550
0.542
0.538
0.538
0.530
0.530
0.520
0.512
0.508
0.514
0.506
0.518
0.498
0.512
0.292
0.230
0.512
0.514
0.538
0.544
0.552
0.546
0.552
0.550
0.546
0.542
0.530
0.532
0.524
0.522
0.522
0.524
0.524
0.530
0.506
0.516
0.510
0.510
0.508
0.498
0.500
0.504
0.496
0.494
0.496
0.492
0.488
0.494
0.700
0.282
0.498
0.504
0.498
0.498
0.504
0.496
0.498
0.498
0.496
0.494
0.364
0.818
0.294
0.492
0.498
0.516
0.276
0.238
0.518
0.522
0.518
0.512
0.516
0.510
0.510
0.514
0.520
0.542
0.592
0.530
0.576
0.518
0.528
0.528
0.524
0.530
0.532
0.524
0.534
0.540
0.554
0.608
0.568
0.616
0.610
0.626
0.626
0.424
0.204
0.626
0.658
0.458
0.220
0.634
0.322
0.304
0.622
0.610
0.598
0.596
0.606
0.402
0.202
0.614
0.600
0.606
0.596
0.590
0.584
0.606
0.626
0.638
0.642
0.370
0.286
0.216
0.414
0.644
0.630
0.640
0.652
0.662
0.642
0.654
0.630
0.622
0.636
0.612
0.610
0.656
0.688
0.672
0.484
0.204
0.688
0.684
0.678
0.636
0.306
0.374
0.642
0.358
0.312
0.654
0.648
0.632
0.588
0.574
0.598
0.604
0.668
0.254
0.356
0.660
0.638
0.668
0.672
0.638
0.636
0.624
0.620
0.608
0.626
0.608
0.592
0.590
0.576
0.600
0.608
0.646
0.644
0.670
0.696
0.710
0.728
0.718
0.702
0.700
0.718
0.702
0.680
0.674
0.674
0.706
0.714
0.716
0.732
0.742
0.730
0.716
0.686
0.682
0.654
0.630
0.620
0.628
0.630
0.608
0.626
0.606
0.602
0.596
0.606
0.606
0.608
0.610
0.628
0.616
0.598
0.598
0.598
0.602
0.686
0.780
0.790
0.742
0.724
0.708
0.670
0.636
0.682
0.600
0.646
0.640
0.664
0.740
0.746
0.748
0.800
0.804
0.774
0.774
0.730
0.694
0.700
0.702
0.690
0.740
0.746
0.752
0.352
0.364
0.628
0.374
0.272
0.646
0.650
0.672
0.702
0.678
0.646
0.638
0.646
0.578
0.592
0.602
0.664
0.604
0.600
0.616
0.632
0.664
0.704
0.722
0.706
0.744
0.754
0.744
0.730
0.722
0.700
0.694
0.692
0.688
0.704
0.700
0.702
0.702
0.696
0.696
0.690
0.690
0.702
0.670
0.662
0.662
0.636
0.634
0.620
0.632
0.632
0.680
0.704
0.708
0.714
0.716
0.702
0.698
0.692
0.690
0.692
0.698
0.698
0.710
0.710
0.726
0.734
0.738
0.736
0.736
0.720
0.712
0.718
0.698
0.672
0.648
0.248
0.398
0.622
0.620
0.622
0.634
0.658
0.660
0.696
0.698
0.664
0.662
0.658
0.648
0.638
0.642
0.662
0.650
0.638
0.630
0.614
0.620
0.662
0.750
0.796
0.790
0.842
0.824
0.808
0.806
0.776
0.772
0.760
0.750
0.744
0.750
0.742
0.754
0.762
0.768
0.764
0.748
0.742
0.870
0.620
0.248
0.482
0.378
0.340
0.706
0.724
0.730
0.686
0.498
0.554
0.324
0.356
0.286
0.624
0.622
0.608
0.618
0.620
0.636
0.650
0.650
0.654
0.652
0.646
0.666
0.664
0.634
0.624
0.596
0.600
0.598
0.604
0.630
0.658
0.698
0.710
0.692
0.694
0.706
0.714
0.706
0.696
0.674
0.668
0.666
0.676
0.700
0.694
0.712
0.728
0.716
0.732
0.740
0.728
0.742
0.732
0.720
0.730
0.738
0.734
0.728
0.714
0.700
0.702
0.696
0.678
0.654
0.674
0.704
0.704
0.716
0.694
0.696
0.680
0.638
0.630
0.622
0.610
0.634
0.670
0.674
0.662
0.662
0.656
0.668
0.666
0.668
0.656
0.680
0.652
0.622
0.620
0.620
0.638
0.742
0.748
0.800
0.778
0.770
0.766
0.764
0.764
0.744
0.716
0.720
0.710
0.708
0.704
0.716
0.714
0.706
0.734
0.702
0.688
0.682
0.682
0.684
0.666
0.654
0.652
0.654
0.664
0.668
0.658
0.628
0.614
0.600
0.610
0.624
0.630
0.644
0.662
0.668
0.656
0.648
0.636
0.622
0.624
0.628
0.604
0.608
0.604
0.594
0.594
0.594
0.612
0.626
0.640
0.632
0.646
0.634
0.636
0.620
0.628
0.626
0.628
0.618
0.608
0.604
0.600
0.592
0.602
0.612
0.616
0.646
0.638
0.674
0.454
0.216
0.654
0.664
0.636
0.632
0.626
0.632
0.632
0.636
0.662
0.642
0.668
0.654
0.650
0.648
0.688
0.682
0.690
0.706
0.694
0.690
0.684
0.650
0.640
0.646
0.658
0.680
0.720
0.726
0.748
0.734
0.714
0.684
0.636
0.632
0.620
0.622
0.636
0.680
0.744
0.802
0.782
0.726
0.696
0.676
0.642
0.630
0.638
0.636
0.630
0.642
0.648
0.642
0.642
0.654
0.656
0.648
0.648
0.688
0.706
0.712
0.722
0.716
0.700
0.692
0.706
0.708
0.708
0.712
0.706
0.714
0.704
0.704
0.694
0.696
0.702
0.714
0.718
0.728
0.720
0.726
0.708
0.700
0.660
0.700
0.692
0.734
0.740
0.738
0.752
0.746
0.732
0.704
0.688
0.678
0.680
0.698
0.690
0.696
0.708
0.698
0.712
0.710
0.730
0.742
0.674
0.654
0.634
0.638
0.644
0.680
0.736
0.740
0.720
0.708
0.696
0.680
0.668
0.650
0.648
0.622
0.604
0.602
0.610
0.628
0.640
0.640
0.662
0.654
0.664
0.654
0.656
0.674
0.700
0.734
0.760
0.782
0.778
0.732
0.690
0.702
0.680
0.668
0.656
0.642
0.640
0.670
0.694
0.742
0.780
0.800
0.808
0.790
0.726
0.214
0.482
0.672
0.654
0.666
0.694
0.702
0.746
0.776
0.788
0.800
0.800
0.778
0.772
0.712
0.724
0.680
0.688
0.706
0.720
0.732
0.718
0.724
0.722
0.688
0.680
0.656
0.634
0.642
0.670
0.728
0.712
0.718
0.716
0.706
0.690
0.700
0.698
0.690
0.648
0.670
0.646
0.650
0.640
0.624
0.626
0.616
0.644
0.678
0.712
0.666
0.652
0.672
0.290
0.378
0.658
0.664
0.294
0.338
0.612
0.416
0.378
0.448
0.370
0.240
0.370
0.256
0.546
0.580
0.574
0.592
0.534
0.562
0.564
0.560
0.558
0.552
0.546
0.430
0.660
0.576
1.288
0.774
0.372
0.666
0.524
0.508
0.568
0.464
2.018
0.544
1.038
1.050
1.032
0.562
1.020
0.306
1.294
0.550
1.188
0.554
1.176
1.114
0.544
0.534
1.164
0.550
1.200
0.640
0.568
0.620
0.576
0.818
0.386
0.522
0.554
0.732
0.304
0.412
1.666
0.518
0.506
0.446
0.584
0.518
0.514
0.518
0.518
0.552
0.474
0.508
0.506
0.574
0.428
0.504
0.500
0.508
0.504
0.506
0.518
0.486
0.562
0.536
0.530
0.584
0.516
0.552
0.564
0.548
1.350
0.910
0.358
0.756
0.506
0.530
1.048
1.040
0.642
0.444
0.504
0.540
0.540
0.548
0.548
0.544
0.550
0.554
0.548
0.550
0.546
0.214
0.418
0.474
0.556
0.582
0.634
0.318
0.730
0.562
0.272
0.280
0.552
0.542
0.540
0.538
0.536
0.530
0.542
1.610
0.546
0.548
0.558
0.560
0.566
0.568
0.572
0.578
0.576
0.582
0.592
0.594
0.596
0.602
0.598
0.616
0.640
0.652
0.674
0.618
0.626
0.606
0.616
0.614
0.622
0.616
0.616
0.630
0.624
0.628
0.606
0.610
0.650
0.644
0.644
0.360
0.300
0.676
0.272
0.394
0.636
0.636
0.634
0.634
0.648
0.628
0.634
0.640
0.496
0.752
0.616
0.602
0.434
0.580
0.812
0.614
0.450
0.684
0.382
0.478
0.660
0.566
0.386
0.346
0.516
0.236
0.388
0.790
0.634
1.314
0.680
0.602
0.350
0.318
0.622
0.626
0.624
0.642
0.648
0.656
0.640
0.650
0.642
0.646
0.670
0.706
0.710
0.718
0.716
0.676
0.742
0.586
0.638
1.056
0.296
0.526
0.736
0.524
0.416
0.230
0.636
0.618
0.628
0.626
0.618
0.636
0.618
0.626
0.632
0.624
0.626
0.644
0.642
0.636
0.636
0.642
0.648
0.662
0.694
1.350
1.340
0.658
0.672
0.664
0.652
0.648
0.650
0.630
0.638
0.630
0.632
0.634
0.644
0.662
0.674
0.658
0.654
0.646
0.644
0.654
0.358
0.256
0.662
0.636
0.634
0.666
1.744
0.796
0.584
0.318
0.246
0.546
0.568
0.552
0.546
0.546
0.550
0.558
0.558
0.546
0.558
0.552
0.540
0.562
0.562
0.558
0.594
0.504
0.540
0.542
0.264
0.280
0.558
0.558
0.624
0.552
0.660
0.228
0.422
0.590
0.662
0.556
0.614
0.572
0.626
0.620
0.622
0.624
0.616
0.606
0.600
0.850
0.328
0.560
0.590
0.680
0.706
0.728
0.740
0.770
0.774
0.750
0.778
0.750
0.736
0.746
0.732
0.718
0.746
0.728
0.708
0.720
0.694
0.670
0.678
0.694
0.706
0.730
0.738
0.728
0.754
0.750
0.728
0.734
0.244
0.488
0.682
0.632
0.614
0.594
0.574
0.566
0.562
0.322
0.264
0.606
0.594
0.588
0.578
0.560
0.560
0.558
0.570
0.568
0.552
0.580
0.596
0.618
0.618
0.642
0.616
0.622
0.620
0.628
0.612
0.648
0.618
0.632
0.634
0.626
0.676
0.552
0.330
0.278
0.604
0.630
0.556
0.594
0.584
0.588
0.594
0.592
0.594
0.608
0.602
0.610
0.600
0.398
0.204
0.604
0.592
0.580
0.588
0.562
0.542
0.526
0.518
0.516
0.538
0.252
0.310
0.580
0.580
0.582
0.586
0.570
0.570
0.580
0.570
0.580
0.574
0.572
0.566
0.570
0.582
0.612
0.566
0.622
0.570
0.588
0.620
0.558
0.588
0.570
0.570
0.576
0.568
0.586
0.566
0.576
0.566
0.562
0.552
0.562
0.552
0.566
0.562
0.560
0.560
0.562
0.562
0.332
0.222
0.564
0.572
0.582
0.614
0.654
0.654
0.648
0.642
0.634
0.630
0.632
0.618
0.614
0.614
0.620
0.646
0.660
0.452
0.214
0.304
0.430
0.612
0.700
0.662
0.438
0.228
0.664
0.640
0.614
0.648
0.618
0.624
0.636
0.638
0.632
0.656
0.624
0.614
0.626
0.674
0.716
0.748
0.756
0.716
0.646
0.644
0.614
0.612
0.658
0.730
0.698
0.686
0.664
0.662
0.660
0.668
0.702
0.644
0.646
0.658
0.668
0.732
0.316
0.426
0.686
0.654
0.642
0.634
0.310
0.346
0.632
0.652
0.628
0.624
0.626
0.616
0.628
0.638
0.642
0.622
0.632
0.626
0.620
0.624
0.620
0.594
0.594
0.584
0.584
0.574
0.568
0.564
0.556
0.562
0.568
0.558
0.556
0.578
0.594
0.608
0.620
0.596
0.620
0.584
0.588
0.594
0.576
0.572
0.574
0.562
0.588
0.590
0.586
0.590
0.592
0.586
0.592
0.588
0.582
0.580
0.582
0.574
0.588
0.584
0.576
0.578
0.578
0.570
0.576
0.574
0.566
0.562
0.542
0.542
0.532
0.556
0.588
0.620
0.628
0.632
0.672
0.632
0.604
0.600
0.318
0.270
0.582
0.574
0.340
0.228
0.256
0.318
0.554
0.564
0.542
0.554
0.548
0.558
0.562
0.566
0.562
0.578
0.590
0.598
0.588
0.582
0.572
0.594
0.600
0.612
0.640
0.680
0.670
0.616
0.646
0.636
0.634
0.644
0.650
0.624
0.608
0.576
0.556
0.582
0.596
0.604
0.604
0.602
0.622
0.638
0.636
0.638
0.624
0.638
0.642
0.630
0.654
0.634
0.608
0.600
0.600
0.596
0.596
0.638
0.662
0.692
0.716
0.718
0.698
0.710
0.718
0.746
0.732
0.704
0.668
0.644
0.642
0.638
0.672
0.690
0.724
0.730
0.714
0.694
0.684
0.660
0.646
0.648
0.642
0.638
0.650
0.672
0.646
0.648
0.628
0.656
0.694
0.704
0.676
0.668
0.648
0.654
0.660
0.668
0.702
0.708
0.720
0.726
0.756
0.746
0.736
0.726
0.726
0.710
0.708
0.704
0.712
0.696
0.636
0.652
0.646
0.664
0.684
0.696
0.694
0.694
0.682
0.652
0.636
0.628
0.644
0.634
0.644
0.636
0.700
0.804
0.702
0.650
0.650
0.644
0.568
0.596
0.574
0.564
0.560
0.546
0.542
0.538
0.404
0.672
0.536
0.548
0.536
0.538
0.532
0.528
0.524
0.522
0.516
0.518
0.520
0.530
0.550
0.496
0.540
0.596
0.582
0.628
0.588
0.628
0.356
0.218
0.586
0.578
0.618
0.284
0.286
0.572
0.580
0.980
0.756
0.312
0.204
0.616
0.306
0.694
0.528
0.534
0.530
0.534
0.532
1.080
0.540
0.544
0.544
0.506
0.714
0.894
0.524
0.518
0.358
0.676
0.520
0.518
0.512
0.526
0.512
0.518
0.514
0.500
0.512
0.506
0.504
0.498
0.500
0.518
1.198
0.836
0.518
0.510
0.512
0.500
0.508
0.514
0.500
0.514
0.512
0.516
0.512
0.520
0.518
0.514
0.518
0.528
0.528
0.532
0.524
0.516
0.514
0.518
0.510
0.506
0.512
0.512
0.516
0.514
0.516
0.574
0.514
0.570
0.508
0.518
0.518
0.514
0.510
0.506
0.512
0.506
0.510
0.504
0.518
0.520
0.518
0.530
0.540
0.322
0.300
0.550
0.602
0.542
0.624
0.528
0.546
0.538
0.544
0.378
0.258
0.554
0.604
0.514
0.554
0.548
0.530
0.532
0.528
0.516
0.798
0.222
0.610
0.556
0.314
0.414
1.120
0.494
0.500
1.506
0.560
0.790
0.638
0.502
0.496
0.284
1.184
0.502
1.006
0.382
0.242
0.252
0.668
0.512
0.518
0.518
0.512
0.508
0.536
0.510
0.522
0.522
0.526
0.524
0.522
0.536
0.536
0.534
0.530
0.590
0.514
0.540
0.526
0.528
0.540
0.542
0.540
0.540
0.538
0.602
0.532
0.564
0.516
0.516
0.500
0.516
0.514
0.522
0.604
0.626
0.626
0.632
0.632
0.632
0.622
0.638
0.630
0.616
0.610
0.626
0.622
0.612
0.630
0.628
0.620
0.616
0.634
0.642
0.630
0.636
0.660
0.654
0.652
0.656
0.660
0.648
0.622
0.614
0.594
0.580
0.568
0.554
0.538
0.526
0.520
0.530
0.530
0.536
0.528
0.550
0.566
0.552
0.538
0.566
0.610
0.568
0.622
0.574
0.568
0.358
0.214
0.650
0.618
0.584
0.634
0.572
0.654
0.620
0.638
0.650
0.654
0.684
0.690
0.682
0.666
0.664
0.692
0.698
0.650
0.650
0.646
0.650
0.682
0.692
0.710
0.696
0.666
0.672
0.684
0.688
0.712
0.722
0.764
0.728
0.744
0.752
0.736
0.734
0.746
0.722
0.718
0.730
0.702
0.712
0.720
0.720
0.702
0.738
0.708
0.718
0.738
0.714
0.710
0.216
0.506
0.662
0.652
0.626
0.596
0.590
0.574
0.560
0.560
0.552
0.566
0.580
0.608
0.626
0.624
0.640
0.664
0.664
0.670
0.654
0.644
0.638
0.628
0.614
0.620
0.624
0.618
0.644
0.626
0.650
0.654
0.650
0.668
0.670
0.662
0.662
0.650
0.650
0.648
0.664
0.638
0.646
0.646
0.646
0.230
0.408
0.616
0.656
0.720
0.740
0.758
0.732
0.716
0.736
0.742
0.758
0.736
0.756
0.746
0.742
0.762
0.746
0.740
0.756
0.738
0.732
0.760
0.742
0.736
0.764
0.750
0.740
0.756
0.748
0.660
0.732
0.644
0.608
0.586
0.570
0.566
0.558
0.358
0.208
0.580
0.598
0.612
0.646
0.658
0.664
0.298
0.354
0.650
0.630
0.616
0.642
0.644
0.650
0.640
0.638
0.636
0.638
0.626
0.634
0.630
0.628
0.626
0.640
0.640
0.644
0.608
0.708
0.772
0.738
0.770
0.782
0.804
0.766
0.774
0.774
0.752
0.782
0.754
0.738
0.772
0.758
0.744
0.778
0.360
0.394
0.678
0.656
0.616
0.576
0.568
0.564
0.570
0.562
0.572
0.582
0.640
0.622
0.628
0.652
0.638
0.680
0.542
0.242
0.368
0.614
0.596
0.234
0.364
0.584
0.600
0.598
0.618
0.612
0.606
0.594
0.584
0.584
0.600
0.590
0.618
0.612
0.608
0.620
0.648
0.662
0.660
0.648
0.628
0.630
0.608
0.610
0.598
0.592
0.594
0.586
0.582
0.592
0.592
0.596
0.612
0.608
0.616
0.622
0.640
0.638
0.616
0.606
0.612
0.598
0.618
0.604
0.616
0.612
0.622
0.634
0.630
0.646
0.646
0.634
0.626
0.622
0.620
0.630
0.644
0.654
0.662
0.668
0.666
0.666
0.670
0.664
0.662
0.630
0.604
0.612
0.598
0.612
0.646
0.702
0.734
0.762
0.764
0.750
0.720
0.698
0.640
0.650
0.624
0.616
0.622
0.626
0.656
0.674
0.678
0.706
0.716
0.680
0.702
0.686
0.694
0.650
0.648
0.640
0.642
0.658
0.644
0.634
0.622
0.614
0.626
0.654
0.760
0.782
0.806
0.826
0.820
0.888
0.904
0.878
0.874
0.800
0.818
0.786
0.738
0.682
0.652
0.622
0.608
0.596
0.370
0.220
0.586
0.584
0.570
0.566
0.582
0.588
0.592
0.626
0.648
0.688
0.648
0.650
0.676
0.702
0.718
0.704
0.684
0.650
0.624
0.616
0.604
0.622
0.244
0.354
2.366
0.608
0.626
3.628
1.588
0.698
0.676
0.696
0.670
0.640
0.640
0.630
0.624
0.628
0.642
0.654
1.266
0.664
0.624
0.654
0.632
0.266
0.360
0.606
0.390
0.202
0.596
1.070
0.812
0.532
0.596
0.592
0.590
0.600
0.602
0.616
0.614
0.614
0.622
0.626
0.634
0.642
0.636
0.630
0.624
0.610
0.604
0.590
0.584
0.588
0.594
0.624
0.618
0.628
0.624
0.634
0.628
0.644
0.632
0.626
0.634
0.624
0.628
0.626
0.620
0.314
0.292
0.598
0.592
0.588
0.322
0.270
0.208
0.384
0.622
0.610
0.622
0.632
0.624
0.624
0.630
0.646
0.646
0.648
0.654
0.644
0.642
0.604
0.632
0.634
0.656
0.678
0.676
0.684
0.684
0.676
0.662
0.654
0.646
0.650
0.650
0.652
0.674
0.660
0.650
0.632
0.626
0.612
0.630
0.662
0.686
0.686
0.692
0.366
0.314
0.650
0.634
0.624
0.600
0.590
0.586
0.588
0.594
0.622
0.648
0.696
0.698
0.692
0.700
0.692
0.670
0.678
0.642
0.658
0.644
0.674
0.710
0.742
0.788
0.768
0.772
0.754
0.762
0.730
0.750
0.736
0.702
0.726
0.744
0.746
0.720
0.732
0.756
0.738
0.698
0.426
0.398
0.496
0.636
0.716
0.696
0.652
0.642
0.638
0.612
0.612
0.600
0.592
0.582
0.568
0.568
0.560
0.548
0.560
0.562
0.578
0.578
0.588
0.594
0.580
0.580
0.588
0.594
0.588
0.594
0.582
0.580
0.574
0.590
0.626
0.630
0.628
0.610
0.624
0.622
0.630
0.626
0.622
0.614
0.610
0.608
0.596
0.604
0.616
0.640
0.640
0.640
0.628
0.644
0.708
0.788
0.730
0.754
0.716
0.700
0.688
0.670
0.640
0.630
0.618
0.616
0.624
0.624
0.664
0.654
0.676
0.654
0.640
0.648
0.668
0.684
0.734
0.744
0.746
0.718
0.702
0.692
0.700
0.690
0.720
0.720
0.682
0.680
0.674
0.684
0.722
0.730
0.738
0.750
0.762
0.768
0.758
0.748
0.756
0.730
0.676
0.654
0.638
0.602
0.376
0.830
0.602
0.280
0.328
0.626
0.634
0.634
0.630
0.624
0.626
0.632
0.620
0.612
0.628
0.630
0.642
0.660
0.654
0.672
0.704
0.702
0.670
0.684
0.668
0.666
0.644
0.666
0.644
0.638
0.630
0.626
0.628
0.620
0.598
0.612
0.608
0.628
0.632
0.634
0.664
0.658
0.654
0.690
0.650
0.642
0.642
0.634
0.646
0.662
0.652
0.682
0.684
0.638
0.652
0.650
0.638
0.644
0.648
0.612
0.614
0.596
0.600
0.606
0.588
0.598
0.602
0.594
0.600
0.600
0.596
0.614
0.630
0.644
0.656
0.680
0.660
0.682
0.668
0.656
0.678
0.690
0.690
0.708
0.704
0.710
0.742
0.736
0.712
0.684
0.662
0.652
0.604
0.644
0.600
0.620
0.616
0.600
0.636
0.690
0.724
0.710
0.712
0.706
0.692
0.704
0.702
0.710
0.730
0.750
0.760
0.776
0.778
0.796
0.808
0.794
0.788
0.776
0.788
0.768
0.776
0.770
0.796
0.790
0.782
0.782
0.784
0.786
0.794
0.808
0.790
0.788
0.766
0.758
0.752
0.770
0.754
0.766
0.774
0.774
0.786
0.776
0.744
0.734
0.734
0.704
0.706
0.664
0.664
0.250
0.386
0.614
0.612
0.604
0.610
0.622
0.652
0.690
0.716
0.742
0.748
0.750
0.736
0.728
0.726
0.730
0.680
0.708
0.696
0.716
0.792
0.818
0.806
0.830
0.804
0.814
0.826
0.798
0.800
0.804
0.790
0.794
0.804
0.764
0.810
0.816
0.794
0.820
0.820
0.762
0.736
0.704
0.716
0.714
0.748
0.748
0.738
0.762
0.778
0.756
0.750
0.738
0.724
0.736
0.738
0.758
0.772
0.788
0.686
0.696
0.652
0.630
0.628
0.638
0.672
0.694
0.686
0.690
0.676
0.696
0.686
0.670
0.666
0.660
0.668
0.668
0.668
0.680
0.664
0.618
0.618
0.620
0.618
0.652
0.674
0.672
0.680
0.680
0.670
0.660
0.682
0.672
0.648
0.666
0.670
0.660
0.666
0.640
0.614
0.628
0.602
0.622
0.646
0.642
0.658
0.670
0.656
0.672
0.662
0.680
0.676
0.702
0.716
0.706
0.736
0.714
0.234
0.444
0.292
0.376
0.288
0.342
0.426
0.198
0.584
0.600
0.614
0.604
0.596
0.582
0.592
0.598
0.354
0.240
0.610
0.602
0.600
0.610
0.608
0.616
0.626
0.618
0.626
0.620
0.616
0.622
0.620
0.626
0.620
0.612
0.622
0.612
0.620
0.268
0.334
0.602
0.584
0.576
0.584
0.610
0.618
0.616
0.258
0.782
0.198
0.580
0.452
0.692
0.560
0.558
0.562
0.556
0.572
0.568
0.574
0.566
0.564
0.562
0.560
0.570
0.574
0.590
0.588
0.590
0.714
0.764
0.238
0.570
0.570
0.578
0.582
0.586
0.588
0.598
0.580
0.590
0.580
0.574
0.582
0.582
0.574
0.564
0.570
0.392
0.204
0.686
1.002
0.560
0.552
1.090
0.540
0.532
0.522
0.386
0.406
0.732
0.500
0.502
0.490
0.498
0.498
0.494
0.494
0.498
0.488
0.502
0.490
0.498
0.504
0.518
0.536
0.556
0.648
0.636
0.562
0.688
0.628
0.566
0.660
0.560
0.578
0.582
0.650
0.554
0.646
0.558
0.574
0.226
0.408
0.228
0.206
0.560
0.538
0.474
1.060
1.004
0.600
0.520
0.968
0.576
2.632
1.050
0.518
1.550
0.520
0.502
0.518
0.514
0.518
0.516
0.524
0.524
0.532
0.652
0.376
0.596
0.530
0.534
0.528
0.534
0.538
0.524
0.614
0.202
0.352
0.624
0.532
0.560
0.428
0.292
0.462
0.532
0.642
0.396
0.756
0.578
0.570
0.564
0.566
0.554
0.590
0.576
0.574
0.580
0.914
0.426
0.222
0.354
0.418
0.580
0.586
0.610
0.226
0.346
0.590
0.582
0.296
0.260
0.622
0.352
0.264
0.602
0.608
0.530
0.682
0.602
0.486
0.724
0.610
0.650
0.680
0.738
1.106
0.288
0.356
2.378
0.534
0.620
0.376
1.016
1.320
1.262
1.444
1.530
1.330
0.970
0.500
0.222
1.328
0.628
1.846
0.640
0.740
0.792
0.310
0.442
0.924
0.434
0.584
0.592
0.382
0.692
0.684
0.680
0.692
0.688
0.702
0.682
0.704
0.706
0.708
0.720
0.714
0.694
0.694
0.694
2.042
0.664
0.662
0.692
0.696
0.676
0.668
0.674
0.680
0.676
0.672
0.692
0.688
0.674
0.660
0.672
0.682
0.678
0.680
0.678
0.684
0.682
0.694
0.674
0.692
0.682
0.700
0.942
0.412
0.680
0.642
0.626
0.630
0.640
0.688
0.488
0.226
0.406
0.282
0.692
0.680
0.682
0.694
0.312
1.018
0.224
0.200
0.832
0.714
0.462
0.218
0.358
0.708
0.594
0.366
0.554
0.274
0.820
0.540
0.544
0.528
0.542
0.538
0.528
0.522
0.514
0.524
0.534
0.548
0.556
0.568
0.682
0.626
0.660
0.660
0.592
0.864
0.250
0.496
0.676
0.582
0.710
0.606
0.608
0.578
0.570
0.568
0.560
0.576
0.558
0.550
0.558
0.340
0.202
0.538
0.552
0.564
0.566
0.556
0.560
0.562
0.560
0.568
0.540
0.548
0.546
0.534
0.234
0.318
0.536
0.534
0.536
0.538
0.526
0.536
0.524
0.530
0.532
0.522
0.518
0.520
0.524
0.512
0.512
0.314
0.210
0.502
0.500
0.498
0.502
0.524
0.584
0.512
0.518
0.486
0.528
0.494
0.514
0.466
0.492
0.492
0.486
0.490
0.512
0.472
0.496
0.502
0.502
0.596
0.432
0.534
0.534
0.544
0.542
0.536
0.530
0.534
0.538
0.540
0.546
0.548
0.546
0.540
0.538
0.526
0.516
0.516
0.518
0.568
0.528
0.546
0.640
0.612
0.632
0.642
0.664
0.646
0.624
0.624
0.584
0.624
0.594
0.646
0.612
0.600
0.630
0.616
0.644
0.632
0.628
0.634
0.614
0.606
0.606
0.596
0.602
0.606
0.636
0.632
0.642
0.678
0.678
0.682
0.658
0.648
0.638
0.626
0.638
0.574
0.588
0.722
0.404
0.548
0.534
0.548
0.602
0.694
0.750
0.768
0.784
0.684
0.786
0.696
0.202
0.402
0.616
0.598
0.254
0.318
0.574
0.572
0.582
0.606
0.626
0.672
0.670
0.682
0.688
0.652
0.644
0.632
0.636
0.636
0.634
0.624
0.634
0.622
0.632
0.622
0.628
0.666
0.308
0.258
0.618
0.616
0.636
0.634
0.634
0.626
0.614
0.594
0.588
0.568
0.570
0.580
0.598
0.660
0.684
0.726
0.746
0.764
0.740
0.744
0.702
0.684
0.632
0.626
0.358
0.252
0.590
0.602
0.620
0.636
0.656
0.686
0.686
0.714
0.694
0.198
0.516
0.818
0.552
0.334
0.270
0.392
0.230
0.672
0.464
0.692
0.614
0.594
0.608
0.602
0.620
0.614
0.610
0.602
0.664
0.278
0.256
0.566
0.594
1.066
0.556
0.552
0.598
0.670
0.714
0.764
0.760
0.796
0.792
0.790
0.744
0.708
0.666
0.640
0.630
0.620
0.626
0.234
0.412
0.610
0.418
0.214
0.338
0.288
0.620
0.596
0.580
0.592
0.614
0.638
0.666
0.662
0.654
0.660
0.660
0.230
1.380
0.312
0.250
0.288
0.586
0.566
0.356
0.210
0.716
0.414
0.558
0.562
0.572
0.576
0.564
0.334
0.236
0.342
0.216
0.234
0.328
0.558
0.556
0.594
0.602
0.468
0.578
0.566
0.558
0.558
0.548
0.236
0.316
0.554
0.536
0.542
0.430
0.592
0.602
0.548
0.536
0.542
0.528
0.544
0.502
0.524
0.518
0.508
0.522
0.502
0.504
0.502
0.488
0.502
0.492
0.488
0.490
0.478
0.484
0.484
0.262
0.210
0.486
0.674
1.228
0.484
0.480
0.478
0.488
0.490
0.492
0.494
0.494
0.500
0.200
0.294
0.494
0.498
0.480
0.592
0.418
0.500
0.500
0.504
0.498
0.506
0.498
0.534
0.456
0.490
0.492
0.488
0.496
0.494
0.498
0.268
0.232
0.208
0.290
0.232
0.254
0.490
0.486
0.480
0.478
0.478
0.482
0.478
0.482
0.486
0.488
0.488
0.486
0.496
0.514
0.466
0.490
0.496
0.504
0.502
0.502
0.508
0.312
0.218
0.618
0.490
0.534
0.586
0.522
0.534
0.532
0.566
0.496
1.132
0.504
0.334
0.258
0.464
0.524
0.522
0.532
0.542
0.540
0.606
0.522
0.612
0.530
0.554
0.544
0.534
0.530
0.522
0.298
0.220
0.618
0.610
0.326
0.298
0.572
0.574
0.564
0.558
0.534
0.528
0.520
0.522
0.512
0.694
0.862
0.532
0.550
0.594
0.538
0.650
0.552
0.614
0.540
0.644
0.368
0.216
0.662
0.560
0.574
0.652
0.404
0.720
0.580
0.560
0.560
0.644
0.556
0.634
0.558
0.656
0.634
0.648
0.548
0.542
0.586
0.684
0.630
0.570
0.560
0.642
0.582
0.622
0.614
0.618
0.604
0.584
0.570
0.562
0.562
0.568
0.636
0.546
0.554
0.640
0.550
0.572
0.674
0.664
0.568
0.720
0.572
0.588
0.572
0.574
0.554
1.128
0.566
0.544
0.258
0.318
0.648
0.974
0.226
0.596
0.574
0.584
0.584
0.608
0.784
0.384
0.476
0.656
0.570
0.576
0.470
1.140
0.836
0.528
0.574
0.572
0.544
0.952
1.016
0.760
0.724
0.542
1.046
0.816
0.514
1.040
0.700
0.370
1.054
1.096
0.542
1.078
1.068
0.558
0.482
1.072
0.542
0.658
0.616
0.334
0.574
0.558
0.382
0.784
0.550
0.540
0.548
0.668
0.628
0.562
0.654
0.556
0.564
0.560
0.632
0.560
0.646
0.578
0.686
0.656
0.682
0.658
0.566
0.270
0.494
0.608
0.582
0.582
0.566
0.562
0.198
0.450
0.560
0.688
0.580
0.592
0.642
0.578
0.626
0.610
0.616
0.586
0.624
0.612
0.586
0.536
0.686
0.560
0.662
0.626
0.626
0.634
0.654
0.662
0.660
0.622
0.654
0.642
0.602
0.666
0.656
0.638
0.592
0.586
0.648
0.640
0.636
0.652
0.730
0.604
0.688
0.720
0.700
0.684
0.684
0.646
0.640
0.634
0.624
0.634
0.636
0.662
0.710
0.728
0.746
0.780
0.764
0.758
0.718
0.710
0.698
0.676
0.674
0.674
0.660
0.638
0.650
0.682
0.670
0.674
0.638
0.644
0.632
0.628
0.658
0.796
0.748
0.830
0.852
0.818
0.788
0.766
0.772
0.710
0.684
0.640
0.644
0.612
0.596
0.606
0.650
0.658
0.668
0.636
0.670
0.726
0.702
0.670
0.658
0.640
0.688
0.722
0.712
0.696
0.672
0.676
0.652
0.692
0.702
0.760
0.778
0.776
0.788
0.794
0.760
0.732
0.682
0.708
0.710
0.706
0.680
0.270
0.402
0.698
0.640
0.646
0.656
0.674
0.744
0.786
0.768
0.784
0.748
0.756
0.736
0.712
0.726
0.720
0.720
0.728
0.740
0.752
0.754
0.750
0.738
0.722
0.700
0.718
0.724
0.728
0.740
0.726
0.706
0.706
0.660
0.650
0.768
0.514
0.648
0.670
0.700
0.718
0.740
0.758
0.750
0.742
0.730
0.730
0.672
0.688
0.674
0.694
0.700
0.716
0.718
0.748
0.746
0.734
0.686
0.684
0.710
0.660
0.672
0.410
0.320
0.602
0.634
0.622
0.596
0.344
0.252
0.252
1.110
0.590
0.750
0.668
0.208
0.224
0.246
0.652
0.636
0.642
0.496
0.518
0.312
0.658
0.662
0.808
0.584
0.742
0.720
0.708
0.666
0.654
0.642
0.620
0.622
0.614
0.604
0.606
0.592
0.588
0.418
0.748
0.582
0.582
0.592
0.584
0.584
0.594
0.572
0.574
0.570
0.562
0.568
0.562
0.560
0.562
0.560
0.556
0.558
0.566
0.562
0.558
0.552
0.578
0.594
0.598
0.574
0.576
0.562
0.556
0.558
0.608
0.574
0.626
0.654
0.678
0.682
0.676
0.654
0.700
0.578
0.606
0.600
0.596
0.610
0.628
0.636
0.660
0.662
0.648
0.636
0.634
0.612
0.610
0.596
0.592
0.598
0.594
0.606
0.624
0.622
0.620
0.626
0.618
0.610
0.606
0.604
0.612
0.632
0.614
0.608
0.596
0.600
0.618
0.632
0.666
0.672
0.720
0.724
0.708
0.666
0.678
0.694
0.678
0.700
0.708
0.720
0.760
0.796
0.792
0.802
0.812
0.764
0.766
0.750
0.732
0.760
0.768
0.780
0.800
0.778
0.736
0.720
0.700
0.674
0.662
0.662
0.690
0.704
0.748
0.762
0.768
0.758
0.740
0.748
0.742
0.740
0.746
0.736
0.734
0.722
0.706
0.716
0.704
0.738
0.720
0.716
0.690
0.674
0.680
0.682
0.684
0.676
0.692
0.708
0.696
0.672
0.678
0.698
0.704
0.710
0.686
0.668
0.666
0.672
0.682
0.678
0.660
0.658
0.652
0.686
0.718
0.744
0.720
0.696
0.682
0.668
0.668
0.656
0.666
0.648
0.644
0.630
0.632
0.672
0.710
0.764
0.766
0.752
0.734
0.706
0.700
0.686
0.666
0.652
0.660
0.658
0.664
0.680
0.672
0.684
0.690
0.682
0.686
0.666
0.674
0.622
0.610
0.590
0.586
0.596
0.660
0.766
0.794
0.788
0.810
0.794
0.764
0.736
0.684
0.684
0.676
0.680
0.666
0.648
0.636
0.244
0.384
0.614
0.612
0.612
0.616
0.622
0.610
0.610
0.606
0.600
0.618
0.630
0.628
0.630
0.610
0.622
0.628
0.646
0.654
0.672
0.664
0.654
0.642
0.628
0.644
0.650
0.720
0.758
0.766
0.760
0.742
0.726
0.668
0.656
0.678
0.684
0.700
0.692
0.656
0.650
0.658
0.650
0.696
0.716
0.756
0.744
0.724
0.730
0.760
0.730
0.694
0.742
0.708
0.700
0.698
0.698
0.696
0.702
0.730
0.730
0.740
0.736
0.714
0.688
0.694
0.680
0.654
0.670
0.660
0.644
0.662
0.660
0.656
0.680
0.698
0.706
0.714
0.728
0.702
0.698
0.666
0.674
0.660
0.648
0.658
0.658
0.658
0.674
0.658
0.786
0.260
0.216
0.620
0.592
0.594
0.604
0.620
0.620
0.774
0.488
0.624
0.238
0.384
0.620
0.590
0.592
0.594
0.554
0.524
0.576
0.594
0.504
0.424
0.714
0.490
0.546
0.544
0.214
0.318
0.536
1.064
0.266
0.434
0.296
0.460
0.432
0.312
0.396
0.508
0.514
0.504
0.510
0.516
0.830
1.722
0.532
0.524
0.358
0.256
0.508
0.692
0.220
0.350
1.084
0.960
0.572
0.528
0.528
0.518
0.530
0.548
0.508
1.114
0.492
0.520
0.544
0.534
0.534
0.524
0.532
0.574
0.556
0.470
0.530
0.522
0.320
0.232
0.530
0.632
0.290
1.294
0.548
0.552
0.546
0.550
1.088
0.500
0.522
0.542
0.336
0.908
0.868
0.348
0.972
0.488
0.484
0.502
1.028
0.362
0.532
0.710
0.730
0.474
0.476
0.468
1.130
0.494
0.446
1.764
0.972
0.490
0.658
0.832
1.024
1.050
1.160
0.438
0.584
0.548
1.052
0.518
0.520
0.566
0.444
0.378
0.266
0.364
0.510
0.502
0.498
0.498
0.522
0.514
0.526
0.540
0.544
0.474
0.608
0.562
1.552
0.508
0.658
0.368
0.512
0.468
0.408
0.688
0.374
0.698
0.556
0.556
0.558
0.556
0.556
0.556
0.564
0.568
0.580
0.574
0.584
0.576
0.576
0.576
0.582
0.578
0.582
0.580
0.594
0.288
0.320
0.602
0.596
0.598
0.568
0.600
0.598
0.566
0.674
0.618
0.640
0.210
0.392
1.178
0.410
0.224
0.608
0.662
0.344
0.214
0.622
0.636
0.612
0.608
0.606
0.620
0.624
0.618
0.604
0.600
0.614
0.630
0.686
0.688
1.998
0.650
0.656
0.662
0.642
0.656
0.684
0.652
0.648
0.710
0.662
0.656
0.676
0.686
0.684
0.674
0.698
0.682
0.702
0.698
0.710
0.694
0.384
0.268
0.640
0.420
0.206
0.316
0.294
0.738
0.338
0.554
0.790
0.748
0.488
0.218
0.472
1.102
0.600
0.610
0.632
0.616
0.630
0.602
0.802
0.412
0.570
0.652
0.634
0.650
0.658
0.660
0.662
0.662
0.676
0.640
0.662
0.662
0.650
0.620
0.652
0.240
0.380
0.658
0.656
0.318
0.506
0.500
0.666
0.668
0.632
0.650
0.802
0.500
0.520
0.598
0.606
0.602
0.594
0.602
0.606
0.372
0.214
0.596
1.816
0.434
0.770
0.588
0.630
0.532
0.582
0.586
0.600
0.608
0.352
0.360
0.488
0.596
0.602
0.592
0.598
0.600
0.592
0.600
0.598
0.614
0.622
0.602
0.606
0.608
0.602
0.212
0.392
0.604
0.616
0.610
0.608
0.802
0.412
0.620
0.428
0.706
0.630
0.634
0.728
0.430
0.744
0.638
0.624
0.618
0.684
0.564
0.632
0.636
0.636
0.636
0.278
0.362
0.638
0.656
0.658
0.636
0.646
1.324
0.358
0.334
0.324
0.370
0.590
0.642
0.628
0.624
0.614
0.600
0.602
0.590
0.366
0.220
0.584
0.458
0.210
0.562
0.516
0.678
1.320
0.716
0.526
0.588
0.556
0.610
0.622
0.608
0.600
0.586
0.564
0.552
0.542
0.532
0.536
0.536
0.558
0.562
0.606
0.270
0.420
0.478
0.594
0.586
0.634
0.554
0.606
0.674
0.604
0.644
0.594
0.588
0.638
0.526
0.328
0.260
0.626
0.604
0.616
0.618
0.316
0.356
0.634
0.602
0.662
0.710
0.516
0.596
0.650
0.512
0.558
0.570
0.566
0.578
0.570
0.372
0.816
0.600
0.598
1.176
0.228
0.352
0.690
0.824
0.448
0.466
0.606
0.592
1.160
0.568
0.560
0.588
0.528
0.546
0.550
0.524
0.524
0.524
0.536
0.526
0.330
0.210
0.554
0.574
0.682
0.626
0.602
0.680
0.560
0.306
0.260
0.294
0.272
0.550
0.382
0.226
0.514
0.552
0.458
0.442
0.200
0.558
0.246
0.302
0.964
0.404
0.292
0.544
0.652
0.958
0.232
0.326
1.080
0.532
0.204
1.410
1.070
0.980
0.308
0.314
0.244
0.272
1.040
0.716
0.858
0.694
0.396
0.356
0.376
0.728
0.932
0.576
0.588
0.950
0.554
0.494
0.530
1.092
0.774
0.352
0.808
0.730
0.528
0.534
0.536
0.542
0.840
0.996
0.244
0.912
0.776
1.748
0.684
2.244
6.428
1.850
0.608
0.638
0.660
0.246
0.398
0.640
0.582
1.202
0.258
0.292
0.550
0.548
0.554
0.554
0.610
1.126
0.272
0.634
0.294
0.568
0.554
0.574
0.550
0.570
0.568
0.564
2.144
0.538
1.068
0.510
1.030
1.084
1.024
1.098
1.146
0.250
0.750
1.096
0.706
0.260
0.902
0.598
0.614
0.574
0.582
0.628
0.582
0.586
0.728
0.772
0.550
0.220
0.314
0.270
0.568
0.480
1.030
0.248
0.458
0.666
0.460
0.252
0.392
0.672
0.408
1.102
0.562
0.570
0.580
0.640
0.568
0.638
0.636
0.624
0.640
0.628
0.600
0.616
0.636
0.286
0.776
0.258
0.208
0.450
1.130
0.240
0.626
0.384
0.894
0.584
1.286
0.616
0.590
0.656
0.636
0.654
0.306
0.346
1.278
0.682
0.320
0.488
0.730
0.810
0.888
0.612
0.604
0.220
0.354
0.262
0.384
0.482
0.552
0.472
0.664
0.520
0.560
0.556
0.554
0.544
1.114
0.542
0.542
0.728
0.352
0.714
0.612
0.732
0.900
0.644
0.334
0.920
0.748
0.342
0.306
0.270
0.954
0.578
1.634
0.522
0.598
0.472
0.548
0.554
0.566
0.562
0.544
0.580
0.544
0.542
0.548
0.538
0.528
0.524
0.504
0.544
0.534
0.534
0.528
0.530
0.528
0.524
0.518
0.518
0.514
0.508
0.504
0.502
0.492
0.488
0.428
0.374
0.666
0.682
0.258
0.550
0.500
1.010
0.482
0.486
0.490
0.492
0.492
0.498
0.498
0.500
0.496
0.502
0.496
0.460
0.626
0.410
0.494
0.494
0.494
0.508
0.508
0.512
0.494
0.506
0.506
0.644
0.730
0.238
0.616
0.630
0.668
0.738
1.216
0.206
0.682
0.762
0.508
0.594
0.570
0.568
0.568
0.564
0.564
0.570
0.600
0.606
0.628
0.640
0.666
0.680
0.640
0.638
0.626
0.652
0.652
0.640
0.620
0.622
0.604
0.612
0.614
0.638
0.654
0.642
0.612
0.602
0.590
0.588
0.638
0.678
0.300
0.380
0.662
0.664
0.634
0.610
0.598
0.582
0.598
0.670
0.566
1.298
0.618
0.764
0.710
0.648
0.666
0.694
0.766
0.700
0.802
0.790
0.808
0.844
0.348
0.434
0.764
0.690
0.802
0.814
0.778
0.746
0.770
0.760
0.756
0.810
0.812
0.780
0.812
0.466
0.378
0.688
0.688
0.336
0.302
0.640
1.254
0.622
1.306
0.714
1.430
0.702
0.704
0.728
0.734
0.728
0.706
0.206
0.492
0.708
0.736
0.740
0.762
0.770
0.746
0.732
0.720
0.696
0.670
0.694
0.722
0.730
0.726
0.702
0.656
0.660
0.666
0.704
0.762
0.772
0.756
0.746
0.786
0.762
0.774
0.760
0.734
0.680
0.662
0.660
0.702
0.732
0.684
0.862
0.284
0.550
0.782
0.782
0.764
0.730
0.704
1.376
0.632
0.614
0.604
0.594
0.586
0.580
0.568
0.582
0.590
0.622
0.626
0.582
0.620
0.638
0.648
0.672
0.666
0.668
0.648
0.640
0.660
0.672
0.672
0.652
0.654
0.710
0.738
0.778
0.772
0.750
0.696
0.668
0.636
0.630
0.620
0.638
0.680
0.730
0.812
0.318
0.930
0.882
0.830
0.764
0.702
0.668
0.636
0.622
0.622
0.616
0.608
0.608
0.604
0.606
0.614
0.626
0.628
0.620
0.620
0.618
0.616
0.610
0.628
0.638
0.644
0.652
0.650
0.672
0.704
0.716
0.686
0.320
0.334
0.630
0.620
0.354
0.266
0.622
0.620
0.632
0.662
0.690
0.694
0.708
0.692
0.670
0.678
0.722
0.728
0.740
0.702
0.704
0.804
0.574
1.746
0.710
0.760
0.774
0.800
0.768
0.762
0.790
0.806
0.844
0.842
0.784
0.752
0.756
0.234
0.498
0.736
0.790
0.822
0.848
0.856
0.802
0.742
0.724
0.528
0.860
0.750
0.802
1.338
0.954
0.672
0.658
0.654
0.662
0.648
0.632
0.626
0.612
0.614
0.610
0.624
0.636
0.628
0.624
0.618
0.606
0.624
0.636
0.656
0.700
0.714
0.712
0.700
0.664
0.658
0.346
0.504
0.470
0.698
0.666
0.652
0.342
0.328
0.486
0.224
0.272
0.414
0.678
0.676
0.664
0.652
0.642
0.652
0.654
0.652
0.678
0.702
0.698
0.708
0.698
0.682
0.692
0.688
0.700
0.694
0.692
0.706
0.692
0.698
0.690
0.680
0.674
0.664
0.656
0.656
0.680
0.684
0.676
0.652
0.646
0.628
0.640
0.674
0.670
0.642
0.634
0.616
0.604
0.616
0.620
0.652
0.720
0.722
0.728
0.742
0.706
0.724
0.720
0.718
0.726
0.688
0.682
0.672
0.660
0.648
0.682
0.688
0.702
0.724
0.710
0.720
0.744
0.710
0.702
0.712
0.700
0.710
0.702
0.708
0.708
0.696
0.688
0.684
0.692
0.684
0.676
0.698
0.766
0.788
0.758
0.728
0.706
0.684
0.656
0.644
0.644
0.646
0.672
0.680
0.732
0.796
0.786
0.786
0.766
0.718
0.688
0.680
0.634
0.628
0.632
0.650
0.668
0.664
0.664
0.670
0.686
0.688
0.716
0.698
0.684
0.670
0.654
0.626
0.620
0.628
0.642
0.646
0.642
0.634
0.620
0.680
0.756
0.626
0.694
0.710
0.686
0.714
0.708
0.700
0.712
0.680
0.660
0.648
0.644
0.650
0.684
0.716
0.708
0.718
0.678
0.662
0.652
0.662
0.686
0.700
0.690
0.670
0.664
0.666
0.674
0.704
0.716
0.704
0.672
0.664
0.638
0.648
0.640
0.634
0.642
0.642
0.646
0.666
0.684
0.676
0.678
0.676
0.664
0.676
0.704
0.714
0.678
0.680
0.628
0.616
0.614
0.626
0.662
0.708
0.714
0.708
0.700
0.666
0.646
0.640
0.650
0.672
0.690
0.670
0.674
0.668
0.690
0.710
0.690
0.684
0.638
0.622
0.606
0.606
0.630
0.646
0.708
0.728
0.744
0.730
0.706
0.684
0.674
0.666
0.666
0.682
0.680
0.714
0.716
0.742
0.752
0.716
0.706
0.718
0.728
0.718
0.706
0.676
0.670
0.674
0.692
0.700
0.710
0.700
0.668
0.662
0.656
0.684
0.710
0.700
0.684
0.660
0.676
0.658
0.662
0.670
0.660
0.658
0.646
0.652
0.658
0.664
0.698
0.722
0.752
0.760
0.770
0.776
0.750
0.724
0.726
0.674
0.642
0.652
0.630
0.658
0.720
0.702
0.760
0.732
0.708
0.726
0.704
0.730
0.704
0.692
0.678
0.646
0.652
0.672
0.676
0.688
0.708
0.678
0.662
0.664
0.680
0.730
0.768
0.758
0.748
0.728
0.704
0.688
0.650
0.646
0.634
0.630
0.626
0.634
0.678
0.778
0.772
0.740
0.728
0.692
0.630
0.638
0.622
0.614
0.640
1.456
0.796
0.800
0.772
0.772
0.742
0.716
0.676
0.626
0.626
0.620
0.610
0.652
0.716
0.754
0.752
0.714
0.686
0.712
0.702
0.724
0.738
0.696
0.730
0.696
0.686
0.716
0.724
0.714
0.716
0.714
0.724
0.708
0.742
0.726
0.740
0.382
0.242
0.650
0.646
0.626
0.638
0.656
0.664
0.682
0.672
0.662
0.658
0.632
0.628
0.620
0.626
0.620
0.614
0.602
0.592
0.586
0.584
0.602
0.298
0.318
0.676
0.210
0.418
0.616
0.612
0.606
0.610
0.590
0.596
0.494
0.718
0.252
0.226
0.446
0.526
0.432
0.746
0.520
0.396
0.854
0.338
0.940
0.924
0.428
2.480
2.130
1.116
1.092
1.292
1.794
3.342
1.076
2.154
0.810
0.374
0.524
1.702
0.626
0.574
1.020
0.588
0.518
0.458
0.340
0.320
0.648
0.338
0.744
1.542
0.368
2.194
0.514
1.038
0.514
1.030
0.508
0.998
1.002
0.500
1.056
0.596
0.564
0.670
0.612
0.586
0.642
0.566
0.590
0.572
0.572
1.746
0.936
1.624
0.544
1.114
0.576
1.070
0.540
1.102
1.032
0.650
0.508
0.776
1.282
0.528
1.080
0.532
1.116
0.562
0.556
1.112
1.116
1.128
1.156
0.596
0.768
0.996
0.574
0.578
0.604
1.076
0.556
1.204
0.500
1.160
0.582
0.590
0.598
0.592
0.616
0.610
0.610
0.632
0.634
0.506
0.714
0.798
0.524
0.616
0.624
0.642
0.666
0.654
0.646
0.636
0.634
0.624
0.620
0.630
0.632
0.668
0.678
0.712
0.690
0.696
0.726
0.702
0.706
0.678
0.212
0.454
0.418
0.240
0.646
0.632
1.252
0.610
0.618
0.624
0.644
0.652
0.658
0.652
0.644
0.630
0.628
1.268
0.624
0.678
0.586
0.698
0.580
0.638
0.670
0.694
0.700
0.680
0.688
0.694
0.690
0.422
0.394
0.386
0.262
0.770
0.206
0.324
1.220
0.822
0.648
1.978
0.682
0.682
0.666
0.684
0.652
0.658
1.270
0.782
0.596
1.330
0.678
0.294
0.378
0.670
0.648
0.652
0.634
0.644
0.650
1.322
0.628
0.426
0.208
0.632
0.262
0.350
0.604
0.598
0.596
0.600
0.598
0.592
0.590
0.580
0.592
0.608
1.182
0.268
0.216
0.606
0.626
0.580
0.586
0.234
0.374
0.590
0.606
0.664
0.578
0.644
0.652
0.644
0.632
0.640
0.624
0.630
0.624
0.604
0.608
0.616
0.624
0.642
0.642
0.626
0.634
0.374
0.246
0.626
0.614
0.620
0.616
0.618
0.612
0.610
0.614
0.604
0.594
0.598
0.588
0.594
0.596
0.600
0.726
0.512
0.538
0.652
0.598
0.368
0.786
0.380
0.754
1.738
0.378
0.282
0.548
0.622
0.638
0.640
0.650
0.658
0.656
0.634
0.670
0.680
0.682
0.700
0.684
0.684
0.666
0.658
0.664
0.684
0.696
0.716
0.732
0.712
0.710
0.714
0.714
0.716
0.712
0.700
0.376
0.270
0.702
0.634
1.350
0.692
0.782
0.732
0.722
1.498
0.838
1.490
0.626
0.300
1.268
0.616
0.544
0.540
0.542
0.542
0.548
0.516
0.572
0.542
0.530
0.532
0.530
0.518
0.546
0.506
0.530
0.538
0.542
0.554
0.560
0.642
0.670
0.708
0.426
0.270
0.674
0.588
0.662
0.594
0.654
0.586
0.628
0.592
0.632
0.640
0.670
0.634
0.626
0.618
0.614
0.602
0.618
0.656
0.734
0.694
0.702
0.638
0.658
0.638
0.650
0.396
0.278
0.674
0.656
0.646
0.616
0.608
0.616
0.612
0.624
0.612
0.630
0.634
0.624
0.634
0.650
0.628
0.634
0.634
0.628
0.622
0.608
0.612
0.618
0.614
0.602
0.594
0.598
0.624
0.618
0.626
0.618
0.616
0.612
0.618
0.620
0.646
0.662
0.670
0.674
0.678
0.678
0.678
0.638
0.654
0.672
0.674
0.726
0.706
0.692
0.680
0.716
0.734
0.704
0.670
0.678
0.606
0.608
0.608
0.620
0.700
0.764
0.782
0.826
0.804
0.804
0.756
0.748
0.722
0.708
0.668
0.634
0.640
0.648
0.674
0.718
0.726
0.686
0.666
0.738
0.710
0.698
0.732
0.704
0.636
0.668
0.724
0.750
0.806
0.768
0.772
0.680
0.668
0.632
0.616
0.646
0.760
0.826
0.774
0.876
0.956
0.944
0.928
0.932
0.884
0.776
0.778
0.788
0.796
0.758
0.748
0.816
0.900
0.896
0.854
0.828
0.738
0.730
0.706
0.702
0.736
0.782
0.844
0.868
0.848
0.832
0.794
0.796
0.802
0.780
0.744
0.752
0.782
0.810
0.790
0.720
0.726
0.702
0.644
0.638
0.644
0.648
0.672
0.668
0.674
0.648
0.638
0.630
0.636
0.632
0.646
0.650
0.734
0.752
0.742
0.750
0.730
0.716
0.706
0.702
0.714
0.746
0.728
0.750
0.792
0.830
0.834
0.798
0.766
0.712
0.712
0.616
0.632
0.638
0.636
0.674
0.736
0.724
0.766
0.760
0.730
0.756
0.726
0.674
0.676
0.664
0.670
0.682
0.702
0.672
0.704
0.698
0.704
0.720
0.682
0.676
0.654
0.638
0.646
0.660
0.710
0.708
0.760
0.380
0.382
0.752
0.726
0.722
0.722
0.676
0.700
0.682
0.696
0.688
0.690
0.698
0.694
0.388
0.300
0.676
0.662
0.646
0.636
0.638
0.658
0.692
0.728
0.748
0.744
0.742
0.738
0.712
0.678
0.692
0.708
0.746
0.722
0.756
0.722
0.704
0.658
0.634
0.604
0.600
0.614
0.610
0.664
0.678
0.682
0.310
0.428
0.530
0.226
0.850
0.860
0.784
1.500
0.682
0.684
0.682
0.644
0.650
0.648
0.642
0.664
0.652
0.686
0.700
0.732
0.776
0.776
0.748
0.750
0.680
0.686
0.708
0.686
0.742
0.766
0.758
0.714
0.722
0.698
0.690
0.684
0.686
0.736
0.804
0.810
0.796
0.746
0.664
0.658
0.628
0.616
0.636
0.682
0.806
0.906
0.950
0.990
0.964
0.898
0.814
0.740
0.680
0.666
0.640
0.642
0.640
0.672
0.672
0.676
0.696
0.706
0.702
0.700
0.706
0.686
0.668
0.644
0.636
0.634
0.648
0.658
0.654
0.666
0.682
0.658
0.654
0.646
0.634
0.618
0.604
0.242
0.418
0.628
0.628
0.624
0.624
0.624
0.610
0.628
0.614
0.612
0.678
0.572
0.666
0.680
0.670
0.348
0.326
0.636
0.624
0.582
0.602
0.596
0.592
0.652
0.708
0.808
0.752
0.838
0.852
0.830
0.802
0.778
0.742
0.688
0.662
0.666
0.660
0.698
0.716
0.740
0.770
0.732
0.694
0.680
0.660
0.652
0.636
0.660
0.684
0.714
0.718
0.744
0.744
0.734
0.714
0.718
0.720
0.726
0.702
0.700
0.706
0.686
0.714
0.738
0.716
0.758
0.746
0.748
0.698
0.686
0.660
0.648
0.644
0.686
0.696
0.752
0.732
0.754
0.754
0.754
0.702
0.684
0.674
0.668
0.672
0.664
0.668
0.668
0.662
0.662
0.660
0.652
0.660
0.660
0.656
0.674
0.658
0.646
0.646
0.664
0.676
0.692
0.658
0.680
0.664
0.666
0.652
0.658
0.648
0.632
0.640
0.638
0.640
0.648
1.370
0.422
0.250
0.650
0.618
0.588
0.606
0.620
0.566
0.608
0.612
0.604
0.590
0.618
0.596
0.584
0.590
0.594
0.450
0.744
0.604
0.338
0.242
0.586
0.572
0.278
0.294
0.594
0.754
0.328
0.318
0.806
0.570
0.562
0.566
0.570
0.562
0.566
0.560
0.564
0.584
0.580
0.682
0.504
0.572
0.610
0.600
0.610
0.592
0.588
0.596
0.568
0.590
0.580
0.582
0.592
0.568
0.590
0.564
0.210
0.370
0.564
0.318
0.246
0.568
0.554
0.558
0.562
0.570
0.584
0.586
0.578
0.568
0.572
1.170
0.580
0.304
0.276
0.580
0.572
0.570
0.562
0.574
0.594
0.612
0.634
0.680
0.674
0.664
0.666
0.660
0.644
0.634
0.614
0.610
0.594
1.188
1.156
0.910
0.846
0.896
0.962
0.562
0.990
0.704
0.628
0.618
0.584
0.574
0.558
0.546
0.542
0.544
0.518
0.560
0.546
0.532
0.536
0.526
0.540
0.576
0.566
0.534
0.554
0.584
0.576
0.598
0.606
0.622
0.624
0.616
0.602
0.586
0.232
0.354
0.544
0.602
0.620
0.660
0.656
0.678
0.684
0.668
0.674
0.700
0.598
0.630
0.616
0.606
0.590
0.598
0.642
0.678
0.688
0.700
0.700
0.706
0.708
0.688
0.710
0.704
0.698
0.750
0.638
0.656
0.662
0.662
0.648
0.676
0.666
0.666
0.686
0.676
0.662
0.702
0.686
0.670
0.678
0.644
0.632
0.600
0.604
0.620
0.654
0.662
0.644
0.664
1.312
0.648
0.652
0.610
0.620
0.616
0.626
0.628
0.634
0.648
0.662
0.646
0.664
0.666
0.666
0.666
0.652
0.626
0.624
0.664
0.714
0.690
0.690
0.198
0.536
0.626
0.660
0.672
0.670
0.678
0.698
0.394
0.298
0.596
0.268
0.318
0.228
0.738
0.658
0.690
0.698
0.720
0.588
0.648
0.630
0.614
0.608
0.584
0.580
0.594
0.406
0.204
0.646
0.674
0.686
0.658
0.664
0.680
0.588
0.640
0.624
0.620
0.672
0.736
0.770
0.746
0.748
0.742
0.720
0.654
0.632
0.630
0.628
0.648
0.704
0.702
0.736
0.734
0.740
0.748
0.732
0.732
0.688
0.688
0.690
0.682
0.686
0.684
0.716
0.592
0.628
0.604
0.596
0.598
0.618
0.648
0.692
0.722
0.752
0.734
0.726
0.672
0.662
0.672
0.684
0.692
0.682
0.662
0.660
0.668
0.656
0.662
0.666
0.670
0.662
0.670
0.666
0.656
0.656
0.670
0.662
0.666
0.662
0.642
0.622
0.604
0.602
0.608
0.600
0.588
0.578
0.572
0.576
0.602
0.644
0.678
0.698
0.698
0.674
0.678
0.676
0.652
0.644
0.618
0.626
0.606
0.616
0.616
0.632
0.634
0.652
0.714
0.710
0.714
0.716
0.708
0.692
0.690
0.678
0.666
0.662
0.662
0.674
0.678
0.686
0.710
0.708
0.722
0.720
0.706
0.690
0.680
0.674
0.374
0.310
1.036
0.950
1.150
0.654
0.662
0.684
0.684
0.708
0.692
0.694
0.698
0.700
0.690
0.660
0.670
0.742
0.722
0.720
0.720
0.702
0.726
0.746
0.750
0.742
0.484
0.258
0.696
0.654
0.636
0.658
0.680
0.676
0.686
0.678
0.478
0.214
0.716
0.708
0.712
0.718
0.714
0.716
0.720
0.688
0.684
0.660
0.656
0.666
0.678
0.700
0.736
0.752
0.748
0.770
0.772
0.740
0.746
0.722
0.718
0.712
0.690
0.690
0.706
0.680
0.668
0.652
0.428
0.238
0.636
0.570
0.600
0.598
0.214
0.354
0.636
0.594
0.372
0.336
0.656
0.626
0.632
0.616
0.606
0.606
0.602
0.604
0.612
0.614
0.626
0.640
0.642
0.650
0.644
0.664
0.636
0.652
0.650
0.628
0.606
0.600
0.596
0.602
0.614
0.606
0.596
0.588
0.580
0.578
0.572
0.560
0.578
0.590
0.600
0.606
0.610
0.604
0.612
0.606
0.614
0.614
0.616
0.598
0.600
0.604
0.632
0.654
0.658
0.642
0.642
0.630
0.626
0.626
0.624
0.628
0.602
0.598
0.610
0.624
0.600
0.634
0.610
0.614
0.616
0.610
0.620
0.632
0.628
0.642
0.634
0.658
0.644
0.616
0.612
0.606
0.600
0.600
0.588
0.592
0.600
0.278
0.324
0.242
0.370
0.614
0.394
0.272
0.656
0.634
0.610
0.610
2.592
0.614
0.618
0.596
1.162
0.276
0.300
0.730
0.434
0.574
0.594
1.378
7.454
0.228
0.702
0.692
0.682
0.662
0.650
0.644
0.632
0.632
0.644
0.658
0.652
0.676
0.664
0.636
0.650
0.664
0.680
0.674
0.674
0.672
0.668
0.634
0.618
0.614
0.612
0.616
0.664
0.746
0.762
0.740
0.756
0.782
0.796
0.776
0.752
0.724
0.694
0.650
2.654
0.756
0.766
0.800
0.812
0.762
0.728
0.738
0.732
0.740
0.750
0.748
0.714
0.704
0.694
0.676
0.672
0.696
0.746
0.786
0.814
0.776
0.766
0.784
0.762
0.742
0.736
0.736
0.750
0.732
0.394
0.312
0.406
2.380
0.702
0.694
0.716
0.700
0.710
0.694
0.726
0.720
0.728
0.718
0.754
0.736
0.744
0.744
0.754
0.736
0.738
0.410
0.320
2.616
0.756
0.784
0.792
1.456
0.742
0.774
0.784
0.772
0.754
0.724
0.564
0.786
0.642
0.630
0.678
0.780
0.788
0.748
0.702
0.672
0.674
0.712
1.884
0.354
0.722
0.740
0.752
1.458
0.730
0.790
0.802
0.808
0.774
0.730
0.696
0.660
0.664
0.670
0.660
4.112
0.700
0.710
2.438
0.920
0.680
0.680
2.722
0.762
0.784
0.724
0.722
0.694
0.678
0.664
0.676
0.698
0.724
0.782
0.762
0.740
0.716
0.700
0.702
0.696
0.698
0.684
0.690
0.688
0.700
0.724
0.748
0.732
0.746
0.750
0.734
0.746
0.728
2.084
0.698
0.688
0.696
0.778
0.618
0.198
0.546
0.804
0.652
0.716
0.214
0.486
2.800
1.704
0.596
0.634
0.680
0.758
0.772
0.898
0.612
0.716
0.516
0.838
0.700
0.670
0.660
0.710
0.716
0.804
0.832
0.810
0.768
0.790
0.800
0.830
2.372
1.978
0.666
0.678
0.714
0.774
0.806
0.828
5.802
0.690
0.716
0.748
0.800
0.818
0.814
0.804
0.778
0.768
0.770
0.760
0.754
0.786
0.806
0.770
0.780
0.768
0.754
0.730
0.696
0.724
0.722
0.826
0.666
0.676
0.700
0.668
0.646
0.672
0.674
0.630
0.692
0.732
0.738
0.724
0.706
0.722
0.694
0.708
0.692
0.696
0.686
0.682
0.696
0.672
0.678
0.668
0.668
0.680
0.684
0.684
0.694
0.696
0.678
0.670
0.706
0.546
0.634
0.646
0.684
1.414
0.392
0.342
0.674
0.720
0.714
0.744
0.724
0.740
0.724
0.764
0.668
0.708
0.688
0.678
0.278
0.382
0.684
0.706
0.680
0.758
0.772
0.774
0.770
0.746
0.740
0.724
0.716
0.704
0.724
0.774
1.404
1.424
0.718
0.742
0.732
0.754
0.734
0.742
0.740
0.746
0.702
0.720
0.690
0.710
0.748
0.712
0.776
0.810
0.778
0.776
0.764
0.738
0.708
0.708
2.692
0.640
0.660
0.670
0.716
0.708
0.518
0.228
0.638
0.776
0.674
0.686
3.372
0.714
0.736
0.762
0.746
0.754
0.754
0.742
0.734
0.308
0.432
0.732
0.700
0.698
0.720
0.750
0.736
0.754
0.736
0.724
0.418
0.282
0.390
0.282
0.668
0.666
0.684
0.678
0.714
0.748
0.760
0.760
0.750
0.744
0.736
0.732
0.730
0.742
0.746
0.772
0.762
0.760
0.782
0.776
0.780
0.764
0.730
0.686
0.700
0.680
0.686
0.706
0.720
0.738
0.724
0.720
0.714
0.708
0.678
0.674
0.676
0.668
0.684
0.732
3.524
0.504
2.396
0.662
0.652
0.654
0.672
0.658
0.656
0.642
0.630
0.624
0.470
0.426
0.482
2.688
0.756
0.648
0.714
0.704
0.724
0.724
0.726
0.740
0.714
0.650
2.154
0.886
0.858
0.684
0.594
0.752
0.746
0.742
0.726
0.514
2.402
0.760
0.758
0.742
0.748
0.768
0.748
0.762
0.778
0.790
0.766
0.796
1.542
1.544
0.750
1.554
0.778
0.780
0.764
0.754
0.754
0.742
0.736
0.746
0.754
0.752
0.308
0.444
0.760
0.766
0.804
0.810
0.794
0.778
0.774
0.770
0.748
0.746
0.750
0.756
0.762
0.766
0.764
0.754
0.742
0.732
0.734
0.730
0.722
0.712
0.724
0.718
0.712
0.722
0.716
0.718
0.722
0.724
0.722
0.710
0.720
0.720
0.708
0.708
0.716
0.712
0.718
0.738
0.724
0.718
2.190
0.720
0.316
0.314
0.652
0.568
0.746
0.596
1.164
0.566
0.562
0.204
0.352
0.242
0.318
0.544
0.538
0.542
0.530
0.536
0.538
0.304
0.242
0.490
0.414
0.748
0.696
0.472
0.596
0.376
0.242
0.610
0.624
0.638
0.654
0.662
0.654
0.638
0.444
0.218
0.666
0.670
0.660
0.644
0.642
0.642
0.622
0.636
0.626
0.628
0.644
0.646
0.640
0.654
0.638
0.646
0.630
0.616
0.622
0.620
0.606
0.608
0.618
0.612
0.616
0.416
0.770
0.642
0.592
0.598
0.594
0.596
0.612
0.646
0.662
0.658
0.650
0.640
0.630
0.618
0.604
0.590
0.584
0.582
0.584
0.610
0.604
0.634
0.608
0.554
0.798
0.204
1.114
0.912
0.618
0.848
0.710
0.674
0.588
0.682
0.600
0.584
0.562
0.542
0.530
0.528
0.518
0.516
0.514
0.512
0.516
1.110
0.624
0.338
0.318
0.656
0.644
0.590
0.674
0.594
0.690
0.654
0.690
0.702
0.844
0.516
0.398
0.270
0.344
0.818
0.950
0.520
0.318
1.150
0.272
0.650
0.612
0.608
0.580
0.572
0.572
0.568
0.568
0.568
0.570
0.566
0.576
0.574
0.574
0.572
0.580
0.610
0.632
0.650
0.710
0.564
0.224
0.446
2.184
0.626
0.640
0.630
0.672
2.098
2.700
0.668
2.120
2.160
3.420
0.640
0.654
0.708
0.614
0.662
0.608
0.612
0.598
0.612
0.596
0.622
0.628
0.604
0.626
0.664
0.658
0.680
0.666
0.674
0.682
0.660
0.650
0.650
0.650
0.706
0.730
0.772
0.744
0.780
0.728
0.742
0.750
0.658
0.730
0.694
0.726
0.728
0.708
0.740
5.188
0.724
0.646
1.504
2.446
2.380
2.320
0.778
0.772
3.110
0.774
0.728
0.762
0.722
0.710
0.732
0.750
0.740
0.782
0.796
0.768
0.774
0.752
0.698
0.770
1.464
0.730
0.720
0.692
0.672
0.696
0.718
1.488
0.734
0.736
0.730
1.498
0.732
0.756
0.198
0.560
0.736
0.846
1.410
0.756
0.750
0.740
0.730
0.728
0.738
0.774
0.784
0.780
0.740
0.762
6.142
3.692
6.558
3.470
4.636
0.656
0.666
2.584
0.680
0.692
0.700
0.682
0.688
2.630
0.640
0.654
0.674
0.310
0.364
0.648
0.650
0.646
0.666
0.670
0.656
0.660
0.628
0.632
0.634
0.654
0.688
0.648
0.608
0.340
0.430
0.664
0.658
0.646
0.638
0.640
0.628
0.636
0.648
0.668
0.698
0.670
0.672
0.700
0.722
0.748
0.752
0.744
0.726
0.672
0.738
0.732
0.734
0.736
0.762
0.736
0.760
0.780
0.752
0.754
0.750
0.732
0.768
1.058
0.432
0.724
0.666
0.748
0.750
0.744
0.768
2.170
0.756
0.706
0.672
0.668
0.782
0.662
0.318
0.298
0.292
0.450
2.690
0.626
0.620
0.652
0.700
2.994
1.560
0.682
2.608
0.702
0.764
0.778
0.778
0.600
6.902
0.760
0.776
0.768
0.758
0.770
0.756
0.750
3.432
0.338
0.692
0.788
2.542
0.650
0.662
0.664
0.650
0.642
0.664
0.630
0.630
0.624
0.636
0.628
0.624
0.640
0.656
0.664
0.668
0.678
0.698
0.696
0.704
0.654
0.708
0.734
0.748
0.442
0.296
0.766
0.746
0.764
0.724
0.748
0.726
0.688
0.702
0.698
0.308
0.532
0.642
0.732
0.740
0.750
0.750
0.764
0.768
0.716
9.410
0.678
0.662
0.644
0.620
0.656
0.702
0.724
0.754
0.752
0.730
0.710
0.676
0.656
0.676
0.694
0.702
0.722
0.724
0.734
0.768
0.764
0.780
0.788
0.784
0.558
0.206
0.776
0.774
0.738
0.318
0.434
0.748
0.728
0.752
0.760
0.750
0.762
0.792
0.782
0.792
0.784
0.748
0.758
0.744
0.740
0.746
0.786
0.804
0.804
0.804
0.790
0.758
0.756
0.748
0.738
0.754
0.746
0.700
0.706
0.708
0.710
0.698
0.692
0.688
0.686
0.690
0.984
0.332
0.658
0.658
0.646
0.632
0.616
0.612
0.356
0.266
0.620
0.618
0.616
0.626
0.294
0.338
0.698
1.314
0.698
0.680
2.114
0.726
0.732
3.580
2.092
0.646
0.634
0.648
0.722
0.794
0.760
0.754
0.746
0.746
0.714
0.714
0.710
0.696
2.090
0.676
0.422
2.082
0.598
0.300
0.354
0.958
0.688
0.790
0.716
0.684
0.674
0.648
0.634
0.668
0.696
0.724
0.708
0.708
0.730
0.714
0.714
0.684
0.674
0.670
0.684
0.750
0.670
0.684
0.718
0.666
0.682
0.668
0.650
0.642
0.654
0.660
0.662
0.634
0.656
0.694
0.696
0.692
0.318
0.368
0.688
0.682
0.706
0.712
0.710
0.696
0.686
0.672
0.696
0.706
0.694
0.744
0.816
0.818
0.796
0.788
0.768
0.722
0.694
0.676
0.662
0.710
0.810
0.822
0.816
0.822
0.792
0.784
0.244
0.444
0.686
0.656
0.640
0.634
0.654
0.684
0.774
0.792
0.766
0.774
0.752
0.750
0.676
0.664
0.690
0.826
0.786
0.778
0.724
0.688
0.668
0.646
2.948
0.902
0.906
0.300
0.546
0.910
0.318
2.738
0.590
0.584
0.606
0.616
0.624
0.624
0.618
0.630
0.642
0.646
0.602
0.640
1.244
0.638
0.658
0.732
0.714
0.886
0.736
0.708
0.658
0.660
0.666
0.678
0.696
0.714
0.714
1.264
0.246
0.624
0.682
0.692
0.680
0.692
1.314
0.648
0.650
0.690
0.746
0.772
0.762
0.788
0.850
0.822
0.818
0.796
0.768
0.752
0.698
0.700
0.670
0.650
1.272
0.646
0.644
0.676
0.688
0.660
0.704
0.752
0.788
0.726
0.798
0.678
1.520
0.718
0.696
0.728
0.714
0.308
0.374
0.702
0.320
0.460
0.594
0.686
0.678
0.652
0.672
1.202
1.114
0.852
0.626
1.234
0.606
3.168
0.840
1.892
0.676
1.908
0.272
3.022
0.670
0.430
0.244
0.790
1.620
0.798
0.784
0.760
0.746
1.454
0.350
1.110
0.434
0.294
0.524
0.362
0.604
0.930
0.562
0.832
0.674
0.782
0.798
0.736
0.740
0.754
0.720
0.690
0.682
0.682
0.698
0.706
0.752
0.744
0.730
0.756
0.750
0.758
0.788
0.770
0.750
0.724
0.694
0.698
0.710
0.712
0.696
0.672
0.654
0.644
0.662
0.746
0.756
0.750
0.750
0.742
0.710
0.712
0.702
0.700
0.692
0.692
0.704
0.706
0.732
0.744
0.750
0.740
0.748
0.738
0.718
0.704
0.728
0.742
0.724
0.742
0.708
1.404
1.104
0.286
2.116
0.516
0.636
0.610
0.624
0.638
0.636
0.622
0.620
0.614
0.612
0.620
0.636
0.656
0.654
0.658
0.646
0.644
0.646
0.644
0.630
0.630
0.658
0.716
0.752
0.756
0.748
0.738
0.752
0.756
0.742
0.730
0.736
0.722
0.708
0.684
0.700
0.730
0.720
0.732
0.746
0.526
0.234
0.734
0.724
0.732
0.710
0.708
0.704
0.698
0.722
0.640
0.682
0.752
0.798
0.780
0.754
0.744
0.724
0.706
0.708
0.682
0.676
0.678
0.852
0.792
0.798
0.802
1.006
0.466
0.704
0.598
0.608
0.594
0.588
0.590
0.618
0.656
0.704
0.782
0.798
0.792
0.780
0.750
0.736
0.716
0.720
0.698
0.684
0.666
0.652
0.638
0.634
0.634
0.662
0.694
0.750
0.770
0.752
0.514
0.250
3.384
0.638
0.650
0.650
0.656
0.702
0.700
0.700
0.688
0.670
0.648
0.656
0.662
0.676
0.686
0.712
0.698
0.762
0.786
0.798
0.792
0.798
0.788
0.740
0.706
0.698
0.712
0.708
0.676
0.638
0.658
0.680
0.692
3.272
5.180
0.680
0.286
0.386
0.670
0.688
0.690
0.690
0.698
0.718
0.702
0.714
0.738
0.748
0.794
0.782
0.762
0.764
0.762
0.728
0.730
0.724
0.720
0.754
0.770
0.784
0.720
0.738
0.398
0.330
0.740
1.388
0.672
0.716
0.710
0.702
0.716
0.726
0.622
0.792
0.686
2.796
0.734
0.748
2.214
0.710
0.720
0.670
1.434
0.746
0.532
1.314
0.674
1.404
0.712
1.400
5.406
0.714
3.338
0.654
0.660
0.644
0.660
1.692
0.298
0.788
0.526
0.828
1.416
0.984
0.468
0.260
0.530
1.784
0.574
1.264
0.712
0.702
0.714
0.722
0.704
0.720
0.698
0.724
0.702
0.778
0.828
0.820
0.814
0.814
0.802
0.782
0.752
0.726
0.670
0.724
0.714
0.780
0.816
0.828
0.814
0.770
0.756
0.772
0.762
0.780
0.770
0.962
0.346
0.436
0.518
0.762
0.698
1.750
2.810
1.278
0.656
0.710
1.456
0.734
1.394
2.246
2.270
0.818
0.812
0.806
0.320
1.228
0.412
0.344
0.292
0.238
0.218
1.608
1.582
0.788
2.316
2.238
1.488
1.662
0.832
0.694
0.856
0.700
0.784
0.318
1.978
1.304
0.756
0.774
0.800
0.770
0.786
0.790
0.780
0.750
0.722
3.410
0.704
0.736
0.750
0.776
0.816
0.826
0.816
0.784
0.748
0.788
0.394
0.290
0.728
0.664
0.660
0.638
0.718
0.786
0.734
0.738
0.732
0.744
0.736
0.732
0.776
0.784
0.758
0.372
1.172
1.738
0.358
0.636
0.670
0.704
0.796
0.772
0.722
0.720
0.704
0.692
0.706
0.708
0.710
0.704
0.728
0.738
0.714
0.748
0.744
0.740
0.758
0.762
0.766
0.796
0.812
0.794
0.798
0.796
0.768
0.772
0.768
0.742
0.756
0.778
0.790
0.802
0.794
0.766
0.776
0.768
0.750
0.778
0.790
0.780
0.774
0.798
0.792
0.762
0.780
0.772
0.760
0.726
0.698
0.718
0.708
0.702
0.724
0.680
0.706
0.712
0.720
0.710
0.724
0.730
0.708
0.748
0.712
0.742
0.756
0.740
0.708
0.766
0.716
0.732
0.720
0.714
0.724
0.724
0.720
0.744
0.756
0.716
0.766
0.726
0.762
0.756
0.740
0.724
0.734
0.700
0.720
0.702
0.716
0.746
0.746
0.738
0.748
0.734
0.740
0.710
0.712
0.720
0.702
0.712
0.728
0.736
0.734
0.736
0.704
0.754
0.736
0.700
0.742
0.686
0.732
0.732
0.732
0.748
0.740
0.702
0.720
0.698
0.700
0.310
0.386
0.608
0.742
0.888
1.662
1.048
0.762
2.862
1.120
0.576
1.900
0.796
0.604
1.518
0.770
1.498
0.736
0.746
0.796
0.548
0.280
0.334
1.166
0.666
0.330
0.458
0.712
0.706
0.286
0.380
0.670
0.672
0.672
0.672
0.684
0.702
1.382
0.622
0.682
0.670
0.658
0.660
0.650
0.676
0.662
0.670
0.688
0.654
0.664
0.688
0.686
0.720
0.738
0.742
0.754
0.764
0.800
0.752
0.788
0.756
0.760
0.764
0.770
0.764
0.772
0.766
0.746
0.752
0.750
0.736
0.766
0.764
0.742
0.760
0.756
0.748
0.750
0.740
0.744
0.750
0.762
0.742
0.744
0.726
0.732
0.752
0.750
0.764
0.758
0.778
0.758
0.756
0.762
0.736
0.748
0.736
0.728
0.762
0.764
0.744
0.790
0.776
0.768
0.744
0.714
0.680
0.684
0.698
0.710
0.712
0.710
0.684
0.718
0.738
0.728
0.746
0.744
0.724
0.750
0.742
0.718
0.756
0.748
0.742
0.754
0.762
0.756
0.768
0.762
0.746
0.764
0.762
0.752
0.762
0.756
0.738
0.764
0.756
0.718
0.784
0.724
0.716
0.708
0.704
0.710
0.738
0.716
0.728
0.730
0.722
0.722
0.696
0.698
0.676
0.658
0.674
0.664
0.682
0.700
0.714
0.732
0.742
0.734
0.728
0.754
0.742
0.712
0.750
0.730
0.722
0.748
0.758
0.740
0.758
0.762
0.738
0.746
0.720
0.738
0.740
0.742
0.720
0.762
0.734
0.722
0.756
0.770
0.752
0.778
0.776
0.754
0.766
0.778
0.746
0.776
0.764
0.756
0.774
0.766
0.724
0.802
0.694
0.774
0.716
0.774
0.686
0.770
0.700
0.758
0.730
0.726
0.744
0.716
0.710
0.732
0.708
0.710
0.704
0.704
0.722
0.724
0.722
0.760
0.736
0.720
0.730
0.726
0.698
0.712
0.704
0.712
0.736
0.718
0.706
0.740
0.736
0.734
0.740
0.734
0.742
0.718
0.696
0.720
0.720
0.712
0.732
0.726
0.722
0.740
0.724
0.732
0.740
0.740
0.718
0.722
0.712
0.718
0.738
0.756
0.732
0.744
0.738
0.740
0.740
0.724
0.724
0.732
0.736
0.764
0.762
0.740
0.748
0.746
0.724
0.758
0.710
0.692
0.724
0.714
0.692
0.704
0.700
0.688
0.716
0.710
0.718
0.730
0.716
0.720
0.728
0.700
0.720
0.704
0.704
0.714
0.692
0.680
0.726
0.718
0.690
0.742
0.700
0.742
0.712
0.718
0.764
0.702
0.728
0.772
0.714
0.728
0.764
0.710
0.722
0.770
0.704
0.770
0.714
0.766
0.708
0.782
0.704
0.778
0.726
0.756
0.730
0.774
0.704
0.786
0.710
0.726
0.738
0.720
0.710
0.740
0.730
0.738
0.746
0.706
0.752
0.720
0.718
0.728
0.728
0.714
0.734
0.730
0.714
0.746
0.734
0.722
0.726
0.724
0.708
0.718
0.702
0.704
0.732
0.730
0.730
0.750
0.732
0.760
0.750
0.742
0.742
0.768
0.746
0.728
0.708
0.690
0.654
0.644
0.648
0.666
0.688
0.726
0.774
0.774
0.738
0.762
0.752
0.750
0.744
0.724
0.740
0.736
0.730
0.756
0.742
0.734
0.770
0.766
0.756
0.782
0.766
0.746
0.754
0.754
0.720
0.734
0.744
0.692
0.706
0.712
0.736
0.764
0.742
0.766
0.770
0.760
0.738
0.784
0.752
0.760
0.754
0.742
0.754
0.756
0.756
0.784
0.784
0.764
0.772
0.716
0.788
0.702
0.796
0.692
0.804
0.724
0.800
0.770
0.786
0.782
0.796
0.762
0.694
0.770
0.682
0.764
0.736
0.730
0.748
0.744
0.744
0.752
0.740
0.754
0.754
0.744
0.754
0.760
0.742
0.776
0.778
0.782
0.788
0.766
0.706
0.786
0.722
0.726
0.756
0.736
0.722
0.760
0.714
0.736
0.756
0.778
0.760
0.788
0.770
0.768
0.766
0.748
0.734
0.722
0.714
0.754
0.772
0.778
0.772
0.752
0.772
0.780
0.770
0.794
0.818
0.776
0.784
0.792
0.744
0.806
0.792
0.776
0.798
0.790
0.786
0.798
0.806
0.764
0.800
0.772
0.774
0.774
0.748
0.800
0.772
0.730
0.800
0.770
0.756
0.782
0.770
0.782
0.788
0.772
0.738
0.792
0.700
0.806
0.702
0.776
0.720
0.772
0.698
0.760
0.696
0.750
0.730
0.728
0.730
0.778
0.724
0.794
0.726
0.780
0.704
0.788
0.704
0.778
0.722
0.772
0.712
0.788
0.700
0.798
0.766
0.762
0.786
0.784
0.738
0.814
0.730
0.800
0.724
0.778
0.716
0.798
0.724
0.806
0.758
0.756
0.768
0.750
0.724
0.782
0.758
0.720
0.808
0.770
0.730
0.822
0.772
0.796
0.798
0.780
0.780
0.790
0.760
0.780
0.768
0.766
0.782
0.768
0.768
0.776
0.720
0.774
0.768
0.734
0.756
0.754
0.732
0.752
0.752
0.742
0.742
0.734
0.714
0.720
0.734
0.722
0.198
0.316
0.412
0.762
0.534
0.224
0.224
0.620
0.634
2.476
0.608
0.600
0.598
0.596
0.586
0.586
0.602
0.628
0.634
0.660
0.672
0.674
0.690
0.710
0.698
0.730
0.754
0.774
0.746
0.726
0.260
0.268
0.260
0.722
0.726
0.816
0.280
0.334
0.440
0.422
2.034
0.742
0.758
0.276
1.084
0.228
0.770
0.748
1.434
0.778
0.714
1.462
0.446
0.994
1.514
0.494
1.032
0.768
0.760
0.740
0.732
0.796
0.774
0.688
0.810
0.268
0.408
0.394
0.508
0.312
0.240
0.858
0.844
0.762
0.762
0.760
0.722
0.740
0.780
0.720
0.774
0.850
1.044
0.558
0.792
0.798
0.804
0.810
0.782
0.802
0.858
0.650
0.240
0.198
0.350
0.578
0.288
0.650
0.710
0.832
0.722
0.786
0.764
0.780
0.832
0.736
0.786
0.780
0.858
0.348
1.750
0.672
0.688
0.680
0.680
0.728
0.730
0.744
0.764
0.766
0.744
0.766
0.770
0.758
0.784
0.780
0.772
0.784
0.778
0.774
0.814
0.790
0.772
0.796
0.752
0.784
0.800
0.752
0.806
1.516
10.034
7.748
1.912
2.206
2.204
0.748
0.776
0.750
0.702
0.206
0.602
0.644
0.744
0.866
0.798
0.706
0.780
1.440
0.738
0.748
0.722
0.738
0.744
0.744
0.752
0.754
0.770
0.786
0.796
0.800
1.136
0.398
0.392
0.418
0.374
0.418
0.782
0.724
0.822
0.766
0.774
0.776
0.772
0.768
0.772
0.772
0.776
0.780
0.774
0.790
0.780
0.792
0.780
0.774
0.804
0.780
0.778
0.344
0.430
0.770
0.774
0.408
1.714
0.218
0.766
0.800
0.708
0.760
0.756
2.056
0.640
0.644
0.642
0.632
0.630
0.646
0.652
0.690
0.714
0.748
0.760
0.788
0.768
0.726
0.696
0.782
2.542
0.508
0.416
0.346
0.960
1.730
0.752
0.722
0.734
0.748
0.754
0.758
0.760
0.764
0.764
0.736
0.784
0.782
0.784
0.768
0.704
0.722
0.766
0.570
0.666
0.660
0.674
0.676
2.818
0.790
0.962
0.610
0.770
0.780
0.754
0.770
0.768
0.762
0.806
2.406
2.506
0.816
0.792
0.684
1.412
1.760
2.234
2.276
2.360
0.804
0.790
0.804
0.792
0.770
0.776
0.770
0.764
0.778
0.770
0.784
0.792
0.788
0.788
0.796
0.766
0.786
0.772
0.780
0.806
0.814
0.812
0.824
0.810
0.794
0.786
0.722
0.802
0.784
0.804
0.796
0.826
0.804
0.804
0.832
0.812
0.794
0.804
1.976
0.396
0.246
0.212
1.010
0.666
1.118
1.014
0.760
0.836
0.664
0.758
1.484
2.206
1.834
1.220
0.908
0.544
0.742
0.814
0.672
0.808
0.682
0.854
0.844
0.482
0.944
0.576
0.400
0.198
0.510
1.310
0.200
2.330
1.006
0.408
0.680
0.746
0.754
0.760
0.756
0.764
0.754
0.762
0.760
0.754
0.756
0.758
0.788
0.824
0.806
0.796
0.798
0.820
0.740
0.814
0.908
0.706
0.830
1.174
0.806
0.478
1.192
0.862
0.204
1.184
0.732
0.390
0.452
0.436
1.306
0.804
1.610
0.834
0.792
0.656
0.912
0.388
0.426
0.808
1.752
0.702
1.490
3.062
1.578
0.786
2.334
1.560
1.618
2.400
0.788
0.742
0.816
0.782
0.774
0.784
0.776
0.778
0.790
0.780
0.724
0.304
0.520
0.206
0.522
0.800
0.778
0.774
0.782
0.810
0.812
0.816
0.814
0.802
0.742
0.834
0.784
0.736
0.812
0.774
0.724
0.808
0.774
0.784
0.796
0.792
0.774
0.786
0.770
0.714
0.802
0.722
1.534
0.804
1.546
0.804
1.574
0.762
1.500
0.778
1.550
0.772
0.772
0.320
0.448
0.794
0.774
0.788
2.334
0.832
1.408
0.842
1.466
0.742
7.792
2.434
0.752
2.324
1.492
0.674
0.700
0.688
0.706
0.728
0.726
0.744
0.754
0.742
0.746
0.732
0.744
0.736
0.744
0.740
0.748
1.744
0.498
2.236
2.194
2.206
1.518
0.716
0.736
0.716
0.716
0.740
0.754
0.754
2.344
2.286
2.326
2.318
0.786
0.786
0.770
1.562
1.486
0.728
0.762
0.730
0.774
0.728
0.768
0.760
0.748
0.768
0.770
0.756
0.762
0.770
0.718
0.768
0.708
0.724
0.730
0.742
0.732
0.730
0.694
0.706
0.674
0.640
0.702
0.626
0.614
0.592
0.580
0.574
0.562
0.546
0.554
0.548
0.536
0.534
0.530
0.526
0.526
0.534
0.540
0.548
0.582
0.594
0.628
0.642
0.640
0.712
0.624
0.626
0.636
0.690
0.672
0.668
0.668
0.666
0.652
0.652
0.644
0.628
0.622
0.618
0.622
0.618
0.626
0.622
0.624
0.622
0.610
0.596
0.586
0.586
0.578
0.566
0.576
0.580
0.584
0.580
0.600
0.612
0.620
0.614
0.616
0.600
0.592
0.584
0.574
0.570
0.554
0.560
0.564
0.584
0.602
0.618
0.678
0.702
0.682
0.706
0.670
0.626
0.616
0.604
0.602
0.610
0.620
0.632
0.700
0.724
0.742
0.742
0.708
0.692
1.276
0.622
0.646
1.342
0.662
0.648
0.632
0.616
0.606
0.608
0.602
0.598
0.600
0.618
0.664
0.680
0.690
0.680
0.660
0.670
0.672
0.654
0.652
0.632
0.614
0.602
0.420
0.778
0.356
0.358
0.596
0.552
0.212
0.618
0.722
0.716
1.400
0.656
1.260
0.282
0.330
1.218
0.596
0.310
0.284
0.578
0.578
0.560
0.566
0.570
0.630
0.648
0.630
0.686
0.662
0.722
0.744
0.702
0.716
0.714
0.752
0.730
0.722
0.698
0.702
0.696
0.684
0.680
0.672
0.700
0.716
0.710
0.698
0.704
0.674
0.446
0.294
0.742
0.678
0.682
0.694
0.710
0.712
0.690
0.712
0.758
0.794
0.756
0.684
0.250
0.396
0.364
0.280
0.618
0.646
0.676
0.738
0.758
0.828
0.840
0.838
0.800
0.780
0.762
0.728
0.708
0.694
0.712
0.770
0.802
0.798
0.764
0.744
0.682
0.686
0.678
0.652
0.800
0.954
0.838
0.834
0.852
0.852
0.782
0.788
0.718
0.706
0.646
0.646
0.650
0.644
0.664
0.668
0.666
0.684
0.684
0.694
0.718
0.724
0.722
0.732
0.714
0.688
0.672
0.654
0.658
0.634
0.678
0.662
0.740
0.758
0.740
0.726
0.702
0.678
0.668
0.648
0.678
0.710
0.710
0.684
0.668
0.662
0.706
0.748
0.788
0.790
0.744
0.742
0.702
0.710
0.706
0.706
0.734
0.764
0.806
0.818
0.774
0.692
0.664
0.666
0.694
0.716
0.796
0.852
0.824
0.770
0.708
0.676
0.656
0.630
0.618
0.606
0.602
0.670
0.808
0.776
0.752
0.822
0.834
0.866
0.834
0.794
0.720
0.674
0.632
0.616
0.660
0.714
0.740
0.726
0.720
0.726
0.700
0.686
0.698
0.662
0.642
0.624
0.630
0.616
0.622
0.632
0.644
0.678
0.672
0.684
0.742
0.766
0.726
0.684
0.704
0.690
0.724
0.736
0.718
0.692
0.658
0.670
0.614
0.638
0.648
0.702
0.782
0.828
0.872
0.852
0.782
0.762
0.732
0.656
0.638
0.632
0.624
0.640
0.690
0.734
0.744
0.732
0.706
0.674
0.648
0.626
0.608
0.626
0.712
0.716
0.772
0.770
0.746
0.722
0.698
0.230
0.460
0.318
0.380
0.680
0.664
0.664
0.646
0.650
0.650
0.682
0.684
0.738
0.718
0.744
0.760
0.740
0.716
0.684
0.660
0.638
0.636
0.614
0.606
1.280
0.738
0.790
0.812
0.800
0.760
0.740
1.172
0.472
0.334
1.274
0.628
0.620
0.642
0.670
0.684
0.708
0.668
0.656
0.650
0.642
0.630
0.612
0.620
0.592
0.766
0.390
0.280
0.302
0.342
0.308
1.200
0.656
0.628
0.622
0.632
0.634
0.624
0.630
0.656
0.726
0.762
0.774
0.724
0.694
0.672
0.640
0.642
0.634
0.616
0.626
0.608
0.612
0.608
0.592
0.600
0.636
0.670
0.700
0.678
0.684
0.674
0.666
0.664
0.646
0.642
0.642
0.604
0.620
0.604
0.628
0.616
0.616
0.624
0.386
0.252
0.614
0.582
0.672
0.608
0.620
0.624
0.606
0.596
0.612
0.632
0.686
0.732
0.722
0.754
0.752
0.746
0.728
0.684
0.646
0.642
0.478
0.784
0.670
0.658
0.748
0.744
0.802
0.766
0.760
0.810
0.334
0.300
0.452
0.248
0.562
0.604
0.602
0.616
0.616
0.624
0.622
0.674
0.688
0.704
0.686
0.346
0.352
0.696
0.388
0.232
0.640
0.618
0.618
0.622
0.630
0.644
0.640
0.632
0.650
0.672
0.688
0.672
0.648
0.656
0.634
0.596
0.590
0.608
0.630
0.636
0.638
0.620
0.634
0.642
0.646
0.670
0.724
0.686
0.692
0.664
0.616
0.610
0.616
0.628
0.650
0.638
0.660
0.642
0.644
0.628
0.622
0.610
0.614
0.610
0.620
0.426
0.206
0.380
0.258
0.640
0.656
0.724
0.732
0.448
1.174
0.370
0.702
0.794
0.370
0.352
