# Supplementary material for: Stress among on-duty firefighters: an ambulatory assessment study
Source: PeerJ. 2018 Dec 11;6:e5967. doi: 10.7717/peerj.5967 (PMC6294048; doi:10.7717/peerj.5967)
Supplement: Supplemental Information 1 [file peerj-06-5967-s001.zip › RAW_DATA/FF4_4.rr]

7.634
0.518
0.306
0.392
0.384
0.416
0.430
0.272
0.300
0.248
0.256
0.620
0.322
0.256
0.238
0.262
0.298
0.220
0.286
0.292
0.220
0.330
0.252
0.214
0.284
0.202
0.312
0.284
0.512
0.492
0.318
0.282
0.200
0.410
0.390
0.202
0.254
0.442
0.414
0.286
0.350
0.224
0.426
0.204
0.204
0.296
0.298
0.266
0.204
0.228
0.202
0.260
0.238
0.202
0.508
0.390
0.528
0.270
0.202
0.200
0.214
0.292
0.296
0.354
0.444
0.460
0.440
0.202
0.236
0.268
0.294
0.356
0.444
0.200
0.238
0.266
0.296
0.246
0.208
0.246
0.328
0.280
0.294
0.310
0.390
0.296
0.264
0.234
0.714
0.292
0.590
0.508
0.200
0.216
0.286
0.198
0.200
0.314
0.332
0.256
0.406
0.288
0.204
0.478
0.220
0.202
0.202
0.380
0.216
0.202
0.202
0.372
0.224
0.204
0.298
0.230
0.276
0.394
0.316
0.288
0.298
0.372
0.222
0.308
0.412
0.490
0.340
0.206
0.354
0.252
0.440
0.346
0.260
0.296
0.212
0.294
0.508
0.286
0.200
0.308
0.292
0.300
0.212
0.288
0.200
0.414
0.278
0.208
0.420
0.274
0.204
0.412
0.284
0.616
0.590
0.286
0.356
0.520
0.236
0.198
0.202
0.210
0.296
0.296
0.316
0.284
0.198
0.200
0.218
0.288
0.300
0.312
0.584
0.316
0.288
0.604
0.290
0.200
0.350
0.254
0.296
0.276
0.624
0.212
0.288
0.202
0.198
0.208
0.290
0.406
0.298
0.294
0.310
0.374
0.528
0.408
0.288
0.204
0.406
0.288
0.296
0.262
0.848
0.292
0.198
0.332
0.278
0.292
0.306
0.290
0.304
0.282
0.416
0.202
0.284
0.416
0.200
0.312
0.334
0.254
0.310
0.336
0.510
0.244
0.200
0.338
0.266
0.296
0.216
0.286
0.474
0.758
0.464
0.318
0.286
0.298
0.230
0.274
0.398
0.208
0.290
0.198
0.346
0.260
0.556
0.240
0.198
0.398
0.302
0.302
0.228
0.278
0.294
0.238
0.268
0.546
0.260
0.288
0.286
0.210
0.204
0.404
0.294
0.302
0.208
0.290
0.198
0.310
0.290
0.300
0.212
0.288
0.204
0.260
0.240
0.198
0.336
0.274
0.290
0.212
0.590
0.214
0.308
0.460
0.414
0.318
0.286
0.458
0.248
0.504
0.292
0.364
0.264
0.218
0.350
0.214
0.326
0.372
0.290
0.422
0.282
0.410
0.334
0.324
0.424
0.218
0.286
0.330
0.276
0.346
0.604
0.598
0.572
0.584
0.592
0.568
0.556
0.572
0.578
0.588
0.638
0.596
0.598
0.598
0.612
0.596
0.612
0.594
0.596
0.582
0.416
0.502
0.598
0.602
0.596
0.604
0.612
0.596
0.616
0.608
0.606
0.606
0.600
0.602
0.608
0.612
0.612
0.616
0.608
0.602
0.604
0.622
0.596
0.582
0.594
0.598
0.588
0.602
0.622
0.658
0.678
0.724
0.732
0.728
0.720
0.698
0.682
0.668
0.678
0.630
0.644
0.658
0.676
0.678
0.716
0.716
0.712
0.742
0.720
0.768
0.762
0.738
0.738
0.726
0.762
0.738
0.758
0.760
0.756
0.762
0.766
0.738
0.726
0.730
0.710
0.752
0.710
0.722
0.726
0.736
0.758
0.780
0.764
0.778
0.840
0.820
0.798
0.794
0.736
0.780
0.738
0.714
0.682
0.658
0.648
0.752
0.702
0.726
0.682
0.696
0.686
0.670
0.676
0.672
0.660
0.646
0.682
0.658
0.664
0.688
0.664
0.666
0.668
0.676
0.664
0.662
0.682
0.628
0.660
0.654
0.668
0.676
0.692
0.706
0.716
0.718
0.700
0.704
0.704
0.744
0.712
0.752
0.684
0.696
0.704
0.696
0.684
0.678
0.696
0.690
0.718
0.704
0.696
0.714
0.688
0.698
0.686
0.700
0.692
0.698
0.704
0.720
0.724
0.772
0.740
0.760
0.706
0.682
0.664
0.720
0.728
0.726
0.704
0.734
0.676
0.708
0.706
0.678
0.666
0.662
0.654
0.640
0.664
0.626
0.630
0.670
0.678
0.700
0.836
0.724
0.760
0.774
0.776
0.704
0.694
0.748
0.762
0.718
0.754
0.756
0.756
0.728
0.718
0.720
0.678
0.664
2.024
1.314
0.638
0.634
0.634
0.690
0.684
0.654
0.672
0.638
0.632
0.624
0.620
0.622
0.622
0.624
0.626
0.642
0.650
0.678
0.672
0.644
0.644
0.642
0.624
0.650
0.660
0.670
0.656
0.668
0.672
0.650
0.694
0.690
0.682
0.674
0.698
0.690
0.704
0.698
0.690
0.690
0.688
0.714
0.724
0.724
0.722
0.704
0.670
0.656
0.664
0.680
0.690
0.698
0.704
0.682
0.710
0.698
0.686
0.680
0.704
0.720
0.720
0.734
0.694
0.692
0.692
0.706
0.722
0.744
0.724
0.744
0.724
0.714
0.686
0.698
0.692
0.696
0.728
0.760
0.816
0.766
0.820
0.856
0.796
0.812
0.816
0.782
0.754
0.716
0.754
0.702
0.700
0.724
0.780
0.816
0.830
0.834
0.828
0.790
0.770
0.766
0.760
0.772
0.736
0.860
0.832
0.914
0.904
0.824
0.776
0.786
0.744
0.740
0.732
0.724
0.702
0.698
0.684
0.216
0.462
0.666
0.652
0.654
0.666
0.676
0.678
0.694
0.742
0.744
0.754
0.778
0.730
0.704
0.716
0.676
0.660
0.674
0.702
0.714
0.748
0.712
0.758
0.758
0.712
0.696
0.770
0.864
0.832
0.806
0.776
0.730
0.708
0.702
0.676
0.668
0.668
0.678
0.676
0.728
0.734
0.728
0.756
0.784
0.748
0.738
0.730
0.716
0.708
0.754
0.826
0.832
0.804
0.850
0.822
0.788
0.820
0.876
0.862
0.850
0.808
0.778
0.758
0.752
0.738
0.794
0.820
0.828
0.848
0.810
0.770
0.786
0.770
0.746
0.804
0.808
0.788
0.770
0.762
0.802
0.828
0.818
0.758
0.716
0.698
0.722
0.784
0.764
0.782
0.774
0.776
0.838
0.810
0.828
0.856
0.872
0.844
0.864
0.846
0.842
0.854
0.850
0.856
0.902
0.888
0.908
0.914
0.890
0.838
0.820
0.860
0.928
0.898
0.912
0.890
0.870
0.910
0.914
0.896
0.892
0.956
0.942
0.868
0.944
0.828
0.772
0.730
0.302
0.264
1.060
0.520
0.676
0.708
0.688
0.702
0.700
0.786
0.798
0.796
0.756
0.762
0.724
0.748
0.740
0.732
0.716
0.718
0.706
0.704
0.730
0.826
0.856
0.858
0.940
0.926
0.902
0.882
0.860
0.780
0.792
0.772
0.784
0.788
0.810
0.746
0.838
0.848
0.874
0.822
0.794
0.820
0.848
0.808
0.794
0.816
0.844
0.860
0.882
0.836
0.808
0.790
0.756
0.826
0.838
0.896
0.864
0.898
0.888
0.846
0.796
0.760
0.738
0.738
0.786
0.804
0.788
0.792
0.800
0.782
0.780
0.774
0.768
0.762
0.756
0.728
0.742
0.726
0.718
0.700
0.728
0.738
0.846
0.830
0.824
0.802
0.772
0.798
0.800
0.816
0.822
0.798
0.798
0.812
0.848
0.850
0.814
0.794
0.810
0.836
0.822
0.824
0.840
0.890
0.900
0.834
0.838
0.758
0.740
0.748
0.742
0.742
0.722
0.820
0.900
0.900
0.914
0.938
0.856
0.824
0.774
0.730
0.718
0.692
0.674
0.656
0.652
0.644
0.632
0.628
0.636
0.650
0.670
0.674
0.676
0.668
0.658
0.668
0.684
0.710
0.746
0.770
0.776
0.792
0.776
0.778
0.784
0.798
0.808
0.804
0.828
0.814
0.772
0.748
0.738
0.730
0.762
0.772
0.834
0.840
0.826
0.810
0.800
0.728
0.764
0.772
0.732
0.718
0.732
0.740
0.772
0.800
0.848
0.826
0.780
0.746
0.722
0.470
0.288
0.682
0.694
0.690
0.664
0.676
0.810
0.736
0.700
0.682
0.670
0.674
0.644
0.656
0.694
0.710
0.736
0.748
0.764
0.770
0.794
0.780
0.788
0.808
0.816
0.754
0.752
0.740
0.714
0.698
1.278
0.904
0.942
0.892
0.866
0.792
0.770
0.742
0.714
0.682
0.674
0.670
0.652
0.674
0.688
0.702
0.718
0.724
0.722
0.748
0.778
0.784
0.810
0.794
0.768
0.712
0.710
0.706
0.710
0.696
0.750
0.772
0.698
0.760
0.798
0.744
0.732
0.714
0.686
0.684
0.662
0.666
0.670
0.652
0.636
0.646
0.648
0.664
0.672
0.668
0.668
0.682
0.676
0.704
0.744
0.766
0.294
0.426
0.800
0.766
0.774
0.760
0.734
0.744
0.756
0.738
0.718
0.734
0.716
0.700
0.672
0.674
0.700
0.660
0.660
0.650
0.640
0.654
0.656
0.658
0.650
0.642
0.662
0.648
0.676
0.672
0.668
0.666
0.668
0.658
0.646
0.660
0.648
0.652
0.658
0.668
0.658
0.674
0.662
0.666
0.666
0.654
0.668
0.668
0.658
0.654
0.652
0.644
0.634
0.646
0.670
0.672
0.684
0.706
0.716
0.720
0.714
0.770
0.762
0.742
0.752
0.758
0.760
0.740
0.766
0.764
0.786
0.774
0.798
0.792
0.770
0.742
0.728
0.728
0.738
0.764
0.830
0.808
0.828
0.820
0.834
0.828
0.822
0.792
0.764
0.746
0.760
0.778
0.790
0.830
0.824
0.828
0.812
0.780
0.772
0.792
0.840
0.866
0.850
0.820
0.736
0.730
0.708
0.686
0.688
0.662
0.664
0.656
0.674
0.712
0.746
0.762
0.792
0.774
0.724
0.712
0.776
0.834
0.866
0.830
0.794
0.792
0.752
0.762
0.732
0.736
0.734
0.738
0.756
0.762
0.782
0.788
0.810
0.802
0.806
0.772
0.760
0.744
0.738
0.736
0.786
0.846
0.880
0.910
0.890
0.910
0.872
0.852
0.832
0.830
0.828
0.744
0.762
0.722
0.712
0.722
0.748
0.778
0.828
0.812
0.860
0.828
0.882
0.872
0.768
0.746
0.758
0.780
0.792
0.804
0.782
0.752
0.714
0.704
0.722
0.768
0.796
0.820
0.814
0.788
0.770
0.772
0.766
0.782
0.760
0.754
0.758
0.760
0.764
0.816
1.136
0.654
0.994
0.936
0.930
0.938
0.934
0.910
0.940
0.960
0.912
0.932
0.850
0.826
0.850
0.898
0.876
0.886
0.876
0.848
0.850
0.822
0.792
0.792
0.800
0.820
0.842
0.842
0.834
0.836
0.842
0.790
0.770
0.766
0.272
0.480
0.752
0.786
0.804
0.786
0.762
0.738
0.722
0.716
0.714
0.704
0.690
0.694
0.692
0.708
0.694
0.692
0.728
0.726
0.732
0.778
0.756
0.746
0.700
0.708
0.682
0.674
0.660
0.688
0.700
0.738
0.744
0.738
0.724
0.748
0.728
0.752
0.718
0.764
0.778
0.752
0.756
0.748
0.706
0.788
0.782
0.790
0.818
0.814
0.856
0.826
0.794
0.792
0.786
0.738
0.764
0.800
0.826
0.818
0.806
0.800
0.736
0.816
0.770
0.762
0.748
0.810
0.782
0.848
0.796
0.760
0.964
0.836
0.770
0.758
0.766
0.746
0.688
0.750
0.728
0.730
0.726
0.716
0.744
0.730
0.718
0.714
0.694
0.652
0.648
0.646
0.646
0.648
0.648
0.670
0.728
0.796
0.838
0.862
0.862
0.828
0.844
0.860
0.806
0.800
0.818
0.870
0.786
0.912
0.868
0.850
0.892
0.902
0.982
1.004
0.968
0.908
0.892
0.846
0.820
0.784
0.872
0.866
0.916
0.926
0.948
0.932
0.912
0.836
0.786
0.762
0.752
0.752
0.734
0.734
0.748
0.776
0.814
0.824
0.802
0.806
0.780
0.798
0.754
0.734
0.724
0.708
0.700
0.718
0.720
0.790
0.822
0.806
0.836
0.810
0.776
0.706
0.764
0.778
0.778
0.778
0.746
0.746
0.806
0.762
0.814
0.814
0.766
0.788
0.750
0.734
0.726
0.734
0.722
0.740
0.802
0.814
0.754
0.838
0.756
0.792
0.784
0.812
0.798
0.776
0.774
0.806
0.798
0.834
0.838
0.856
0.846
0.806
0.840
0.794
0.856
0.828
0.744
0.722
0.808
0.814
0.832
0.850
0.838
0.844
0.836
0.836
0.812
0.754
0.734
0.730
0.726
0.738
0.734
0.722
0.712
0.932
0.776
0.756
0.700
0.684
0.648
0.638
0.738
0.680
0.658
0.632
0.620
0.608
0.608
0.600
0.596
0.590
0.594
0.592
0.602
0.590
0.592
0.602
0.604
0.606
0.604
0.592
0.590
0.596
0.620
0.614
0.622
0.626
0.662
0.672
0.670
0.686
0.698
0.686
0.674
0.678
0.664
0.660
0.640
0.636
0.626
0.634
0.636
0.650
0.642
0.656
0.706
0.732
0.714
0.746
0.758
0.780
0.766
0.782
0.748
0.738
0.728
0.720
0.692
0.722
0.728
0.738
0.762
0.776
0.766
0.728
0.748
0.728
0.698
0.666
0.652
0.644
0.662
0.648
0.670
0.690
0.722
0.726
0.724
0.728
0.738
0.714
0.684
0.696
0.704
0.698
0.702
0.680
0.662
0.670
0.706
0.780
0.778
0.822
0.796
0.750
0.764
0.724
0.728
0.734
0.718
0.702
0.754
0.826
0.818
0.800
0.796
0.742
0.734
0.696
0.674
0.720
0.720
0.742
0.820
0.812
0.856
0.842
0.824
0.790
0.752
0.718
0.696
0.706
0.712
0.724
0.792
0.788
0.768
0.792
0.750
0.718
0.744
0.698
0.706
0.714
0.722
0.740
0.762
0.770
0.792
0.788
0.786
0.784
0.794
0.794
0.758
0.764
0.800
0.816
0.880
0.886
0.862
0.876
0.872
0.824
0.806
0.766
0.742
0.734
0.770
0.778
0.756
0.788
0.794
0.784
0.786
0.798
0.776
0.780
0.824
0.776
0.740
0.720
0.728
0.690
0.710
0.762
0.776
0.772
0.772
0.790
0.786
0.768
0.792
0.796
0.778
0.786
0.732
0.692
0.698
0.774
0.754
0.724
0.724
0.736
0.746
0.770
0.728
0.708
0.732
0.764
0.764
0.782
0.812
0.818
0.826
0.830
0.792
0.742
0.722
0.714
0.722
0.712
0.734
0.864
0.850
0.908
0.972
0.932
0.954
0.888
0.832
0.826
0.804
0.804
0.818
0.830
0.784
0.746
0.774
0.780
0.796
0.848
0.826
0.800
0.798
0.848
0.852
0.836
0.836
0.818
0.768
0.756
0.766
0.784
0.806
0.816
0.794
0.770
0.802
0.766
0.736
0.758
0.754
0.774
0.748
0.740
0.746
0.720
0.708
0.694
0.676
0.654
0.682
0.682
0.682
0.666
0.666
0.656
0.666
0.650
0.662
0.666
0.666
0.660
0.652
0.654
0.670
0.666
0.666
0.660
0.644
0.634
0.632
0.642
0.634
0.630
0.622
0.624
0.608
0.596
0.228
0.394
0.648
0.618
0.616
0.612
0.604
0.598
0.594
0.584
0.574
0.572
0.572
0.572
0.576
0.590
0.586
0.590
0.574
0.592
0.572
0.584
0.582
0.588
0.598
0.612
0.624
0.640
0.634
0.632
0.622
0.620
0.640
0.638
0.638
0.644
0.650
0.642
0.656
0.680
0.718
0.686
0.714
0.730
0.720
0.708
0.706
0.708
0.706
0.688
0.702
0.694
0.684
0.700
0.698
0.726
0.712
0.704
0.680
0.684
0.688
0.718
0.728
0.766
0.822
0.812
0.748
0.786
0.724
0.718
0.722
0.710
0.724
0.728
0.714
0.714
0.720
0.692
0.728
0.722
0.712
0.700
0.692
0.702
0.716
0.724
0.724
0.746
0.748
0.738
0.714
0.730
0.774
0.714
0.722
0.676
0.664
0.682
0.686
0.670
0.658
0.668
0.670
0.684
0.736
0.742
0.790
0.782
0.792
0.854
0.808
0.762
0.800
0.800
0.836
0.886
0.890
0.892
0.888
0.834
0.934
0.908
0.950
0.928
0.894
0.912
0.862
0.874
0.858
0.822
0.892
0.922
0.914
0.874
0.884
0.898
0.840
0.900
0.868
0.888
0.866
0.856
0.866
0.820
0.816
0.822
0.868
0.850
0.850
0.852
0.808
0.822
0.828
0.820
0.812
0.764
0.796
0.752
0.780
0.752
0.742
0.744
0.736
0.744
0.726
0.768
0.746
0.746
0.738
0.710
0.690
0.682
0.684
0.700
0.700
0.692
0.712
0.718
0.726
0.744
0.744
0.718
0.726
0.718
0.718
0.756
0.746
0.702
0.704
0.710
0.700
0.704
0.702
0.702
0.740
0.704
0.722
0.710
0.710
0.726
0.736
0.724
0.732
0.740
0.724
0.738
0.752
0.728
0.736
0.732
0.724
0.720
0.746
0.756
0.730
0.760
0.782
0.760
0.766
0.764
0.758
0.774
0.790
0.758
0.776
0.784
0.738
0.722
0.742
0.742
0.748
0.758
0.744
0.758
0.738
0.758
0.746
0.742
0.740
0.738
0.744
0.724
0.704
0.688
1.154
0.894
0.786
0.762
0.702
0.712
0.758
0.740
0.758
0.770
0.782
0.764
0.808
0.844
0.858
0.808
0.838
0.782
0.802
0.756
0.734
0.740
0.708
0.854
0.880
0.842
0.846
0.810
0.816
0.802
0.776
0.768
0.778
0.768
0.746
0.742
0.726
0.692
0.694
0.754
0.900
0.784
0.878
0.858
0.852
0.858
0.876
0.852
0.808
0.810
0.820
0.848
0.826
0.844
0.808
0.780
0.806
0.770
0.798
0.782
0.754
0.810
0.818
0.788
0.808
0.830
0.808
0.842
0.808
0.798
0.798
0.800
0.810
0.810
0.826
0.814
0.820
0.812
0.830
0.850
0.808
0.814
0.788
0.802
0.784
0.774
0.788
0.766
0.796
0.764
0.768
0.768
0.744
0.776
0.800
0.770
0.790
0.778
0.768
0.768
0.784
0.770
0.820
0.768
0.766
0.750
0.730
0.710
0.672
0.676
0.704
0.724
0.710
0.710
0.722
0.740
0.742
0.790
0.792
0.776
0.830
0.832
0.826
0.862
0.844
0.866
0.862
0.832
0.816
0.758
0.766
0.830
0.814
0.808
0.776
0.796
0.814
0.788
0.808
0.786
0.812
0.780
0.762
0.750
0.760
0.736
0.782
0.808
0.802
0.814
0.834
0.802
0.826
0.864
0.874
0.862
0.776
0.756
0.794
0.774
0.774
0.790
0.718
0.744
0.806
0.728
0.730
0.704
0.686
0.698
0.708
0.728
0.736
0.738
0.754
0.732
0.724
0.712
0.728
0.740
0.756
0.740
0.744
0.724
0.736
0.742
0.764
0.830
0.784
0.868
0.872
0.820
0.812
0.838
0.834
0.808
0.812
0.810
0.864
0.844
0.790
0.772
0.812
0.808
0.770
0.768
0.746
0.746
0.738
0.742
0.766
0.758
0.802
0.778
0.794
0.802
0.758
0.732
0.720
0.726
0.726
0.756
0.772
0.828
0.798
0.876
0.888
0.886
0.852
0.814
0.812
0.802
0.798
0.778
0.788
0.756
0.756
0.786
0.800
0.814
0.808
0.752
0.736
0.740
0.794
0.750
0.746
0.780
0.796
0.774
0.822
0.812
0.808
0.786
0.756
0.734
0.706
0.764
0.814
0.818
0.796
0.820
0.812
0.818
0.816
0.800
0.794
0.864
0.892
0.878
0.924
0.848
0.906
0.914
0.876
0.896
0.874
0.868
0.898
0.884
0.850
0.876
0.874
0.862
0.898
0.864
0.912
0.850
0.838
0.830
0.820
0.790
0.788
0.784
0.758
0.788
0.800
0.790
0.840
0.842
0.816
0.838
0.848
0.824
0.842
0.850
0.806
0.816
0.838
0.834
0.848
0.798
0.906
0.924
0.894
0.886
0.880
0.884
0.874
0.876
0.840
0.858
0.860
0.848
0.848
0.844
0.860
0.868
0.856
0.878
0.862
0.890
0.872
0.880
0.890
0.858
0.828
0.864
0.934
0.926
0.908
0.852
0.828
0.824
0.828
0.840
0.834
0.844
0.846
0.858
0.846
0.844
0.840
0.850
0.816
0.806
0.842
0.812
0.808
0.810
0.768
0.784
0.792
0.792
0.798
0.820
0.808
0.764
0.778
0.786
0.796
0.768
0.776
0.792
0.826
0.774
0.794
0.790
0.830
0.828
0.798
0.788
0.772
0.790
0.778
0.794
0.778
0.796
0.808
0.822
0.818
0.792
0.792
0.766
0.738
0.738
0.726
0.776
0.786
0.832
0.832
0.828
0.768
0.756
0.758
0.768
0.798
0.822
0.816
0.790
0.792
0.812
0.826
0.826
0.762
0.802
0.810
0.784
0.788
0.784
0.808
0.838
0.874
0.826
0.798
0.832
0.884
0.872
0.850
0.836
0.830
0.808
0.770
0.758
0.738
0.764
0.792
0.806
0.808
0.816
0.772
0.790
0.824
0.844
0.858
0.836
0.790
0.796
0.792
0.798
0.778
0.818
0.852
0.866
0.884
0.846
0.838
0.822
0.826
0.774
0.756
0.746
0.732
0.716
0.708
0.748
0.764
0.754
0.772
0.772
0.794
0.800
0.800
0.758
0.738
0.712
0.688
0.676
0.698
0.674
0.666
0.650
0.634
0.632
0.632
0.614
0.614
0.612
0.622
0.618
0.626
0.646
0.682
0.732
0.752
0.754
0.764
0.784
0.754
0.754
0.780
0.768
0.748
0.722
0.700
0.706
0.694
0.696
0.698
0.694
0.714
0.738
0.718
0.702
0.726
0.742
0.738
0.752
0.758
0.766
0.748
0.718
0.718
0.700
0.682
0.678
0.658
0.652
0.652
0.658
0.644
0.650
0.650
0.654
0.650
0.650
0.646
0.660
0.650
0.646
0.646
0.646
0.668
0.612
0.644
0.640
0.652
0.656
0.650
0.670
0.666
0.660
0.660
0.660
0.664
0.682
0.676
0.674
0.684
0.694
0.664
0.666
0.656
0.644
0.644
0.634
0.638
0.652
0.644
0.650
0.646
0.656
0.650
0.656
0.672
0.684
0.684
0.672
0.680
0.666
0.664
0.652
0.636
0.622
0.612
0.628
0.646
0.648
0.700
0.712
0.740
0.760
0.746
0.812
0.836
0.846
0.808
0.798
0.766
0.744
0.734
0.700
0.684
0.690
0.674
0.674
0.702
0.698
0.730
0.726
0.748
0.744
0.712
0.712
0.692
0.680
0.678
0.672
0.672
0.676
0.680
0.674
0.664
0.656
0.654
0.654
0.644
0.646
0.652
0.662
0.668
0.668
0.676
0.666
0.652
0.630
0.632
0.692
0.674
0.670
0.658
0.642
0.624
0.612
0.600
0.598
0.598
0.596
0.602
0.596
0.590
0.594
0.586
0.598
0.610
0.618
0.662
0.608
0.670
0.622
0.652
0.676
0.676
0.674
0.680
0.682
0.672
0.656
0.644
0.636
0.640
0.616
0.624
0.618
0.630
0.650
0.684
0.674
0.692
0.720
0.744
0.716
0.742
0.770
0.770
0.724
0.712
0.706
0.700
0.688
0.672
0.674
0.674
0.692
0.722
0.686
0.742
0.726
0.706
0.710
0.710
0.714
0.706
0.694
0.720
0.668
0.670
0.684
0.660
0.648
0.648
0.634
0.636
0.634
0.642
0.640
0.638
0.636
0.638
0.644
0.650
0.660
0.666
0.662
0.680
0.690
0.694
0.684
0.698
0.690
0.694
0.700
0.670
0.698
0.696
0.722
0.704
0.718
0.702
0.692
0.696
0.712
0.708
0.724
0.728
0.722
0.740
0.748
0.688
0.718
0.738
0.702
0.684
0.666
0.656
0.654
0.656
0.664
0.660
0.690
0.690
0.682
0.694
0.724
0.758
0.752
0.736
0.728
0.686
0.714
0.678
0.702
0.700
0.742
0.746
0.704
0.722
0.728
0.692
0.688
0.690
0.680
0.650
0.666
0.702
0.686
0.676
0.680
0.682
0.682
0.680
0.674
0.670
0.678
0.672
0.678
0.674
0.680
0.690
0.700
0.694
0.666
0.654
0.644
0.638
0.616
0.614
0.620
0.608
0.618
0.644
0.688
0.710
0.736
0.750
0.754
0.708
0.718
0.698
0.714
0.744
0.766
0.756
0.736
0.716
0.696
0.676
0.672
0.692
0.738
0.778
0.758
0.762
0.756
0.762
0.766
0.754
0.730
0.704
0.704
0.698
0.692
0.686
0.668
0.640
0.638
0.610
0.600
0.590
0.588
0.590
0.588
0.584
0.592
0.594
0.590
0.592
0.598
0.598
0.606
0.604
0.610
0.610
0.620
0.612
0.616
0.618
0.640
0.648
0.652
0.658
0.652
0.656
0.656
0.654
0.662
0.658
0.662
0.668
0.650
0.636
0.634
0.630
0.608
0.610
0.606
0.606
0.600
0.588
0.592
0.590
0.586
0.596
0.600
0.616
0.632
0.616
0.622
0.694
0.676
0.712
0.692
0.698
0.690
0.696
0.718
0.712
0.704
0.694
0.728
0.734
0.742
0.732
0.748
0.708
0.698
0.678
0.646
0.602
0.600
0.660
0.678
0.662
0.638
0.630
0.626
0.620
0.634
0.632
0.638
0.658
0.686
0.674
0.688
0.674
0.702
0.690
0.670
0.694
0.706
0.712
0.724
0.716
0.754
0.732
0.730
0.756
0.744
0.722
0.750
0.700
0.672
0.652
0.636
0.612
0.604
0.598
0.604
0.610
0.608
0.604
0.598
0.600
0.604
0.602
0.598
0.600
0.588
0.580
0.588
0.568
0.568
0.574
0.570
0.566
0.568
0.576
0.586
0.588
0.582
0.724
0.664
0.668
0.670
0.652
0.638
0.646
0.632
0.632
0.616
0.620
0.608
0.616
0.616
0.638
0.648
0.634
0.634
0.634
0.630
0.650
0.648
0.646
0.656
0.648
0.642
0.640
0.632
0.632
0.634
0.622
0.624
0.638
0.644
0.640
0.634
0.624
0.624
0.614
0.620
0.630
0.632
0.642
0.642
0.634
0.636
0.626
0.622
0.628
0.662
0.702
0.782
0.760
0.796
0.794
0.756
0.730
0.722
0.680
0.672
0.662
0.666
0.678
0.662
0.668
0.680
0.662
0.654
0.634
0.636
0.628
0.646
0.634
0.634
0.614
0.610
0.608
0.632
0.638
0.640
0.648
0.702
0.740
0.728
0.720
0.732
0.750
0.790
0.814
0.848
0.854
0.876
0.874
0.806
0.788
0.708
0.746
0.774
0.744
0.902
0.894
0.884
0.920
0.910
0.886
0.888
0.826
0.790
0.828
0.814
0.876
0.918
0.916
0.902
0.876
0.844
0.838
0.746
0.754
0.786
0.786
0.840
0.872
0.880
0.880
0.878
0.852
0.850
0.868
0.854
0.856
0.872
0.868
0.852
0.842
0.882
0.846
0.882
0.866
0.868
0.882
0.856
0.876
0.872
0.854
0.892
0.846
0.830
0.822
0.826
0.848
0.850
0.880
0.872
0.850
0.874
0.868
0.846
0.840
0.876
0.862
0.860
0.858
0.856
0.856
0.882
0.860
0.866
0.868
0.760
0.742
0.732
0.768
0.772
0.796
0.804
0.796
0.810
0.800
0.780
0.802
0.798
0.764
0.810
0.844
0.806
0.764
0.766
0.776
0.778
0.788
0.826
0.814
0.844
0.862
0.874
0.866
0.858
0.886
0.880
0.872
0.878
0.858
0.862
0.876
0.864
0.900
0.866
0.922
0.906
0.900
0.892
0.882
0.856
0.858
0.838
0.836
0.840
0.820
0.826
0.842
0.818
0.828
0.840
0.822
0.830
0.858
0.846
0.860
0.834
0.834
0.836
0.830
0.844
0.812
0.792
0.770
0.786
0.786
0.828
0.882
0.876
0.904
0.890
0.852
0.878
0.856
0.836
0.788
0.742
0.788
0.818
0.818
0.864
0.836
0.866
0.866
0.840
0.866
0.870
0.860
0.866
0.852
0.848
0.844
0.816
0.836
0.850
0.858
0.892
0.874
0.888
0.882
0.854
0.868
0.846
0.788
0.776
0.748
0.784
0.800
0.826
0.816
0.794
0.798
0.800
0.804
0.798
0.770
0.778
0.770
0.778
0.754
0.732
0.732
0.726
0.750
0.804
0.856
0.902
0.900
0.922
0.894
0.894
0.864
0.850
0.832
0.830
0.810
0.824
0.822
0.808
0.848
0.864
0.884
0.890
0.894
0.902
0.914
0.876
0.874
0.876
0.856
0.806
0.810
0.794
0.828
0.850
0.834
0.838
0.824
0.796
0.816
0.788
0.818
0.836
0.816
0.760
0.810
0.762
0.744
0.716
0.698
0.690
0.702
0.704
0.720
0.710
0.690
0.696
0.676
0.662
0.678
0.686
0.684
0.670
0.658
0.654
0.650
0.646
0.642
0.632
0.632
0.628
0.630
0.636
0.642
0.644
0.644
0.636
0.634
0.628
0.626
0.620
0.616
0.618
0.616
0.630
0.662
0.708
0.738
0.734
0.712
0.722
0.718
0.716
0.702
0.690
0.700
0.702
0.702
0.738
0.712
0.698
0.682
0.710
0.726
0.740
0.738
0.752
0.744
0.694
0.710
0.692
0.684
0.662
0.658
0.652
0.646
0.656
0.642
0.660
0.686
0.712
0.722
0.738
0.754
0.770
0.768
0.756
0.720
0.702
0.710
0.654
0.630
0.632
0.622
0.608
0.624
0.644
0.676
0.674
0.680
0.686
0.690
0.694
0.684
0.658
0.686
0.696
0.740
0.798
0.844
0.802
0.814
0.770
0.730
0.698
0.664
0.650
0.636
0.622
0.630
0.634
0.668
0.698
0.724
0.720
0.726
0.744
0.724
0.714
0.694
0.690
0.686
0.682
0.682
0.700
0.694
0.696
0.666
0.682
0.684
0.696
0.694
0.692
0.706
0.706
0.708
0.686
0.680
0.668
0.656
0.658
0.702
0.824
0.722
0.706
0.714
0.708
0.676
0.658
0.662
0.628
0.628
0.616
0.628
0.642
0.658
0.660
0.666
0.680
0.686
0.696
0.690
0.684
0.692
0.674
0.688
0.692
0.714
0.760
0.774
0.792
0.792
0.816
0.818
0.804
0.802
0.738
0.742
0.710
0.704
0.722
0.716
0.722
0.756
0.736
0.698
0.708
0.680
0.680
0.688
0.670
0.686
0.702
0.714
0.706
0.728
0.712
0.738
0.744
0.746
0.724
0.738
0.724
0.726
0.748
0.746
0.726
0.734
0.766
0.784
0.788
0.760
0.772
0.758
0.748
0.714
0.706
0.708
0.666
0.680
0.686
0.692
0.704
0.732
0.732
0.742
0.690
0.696
0.702
0.668
0.672
0.658
0.656
0.660
0.646
0.664
0.646
0.662
0.686
0.710
0.720
0.730
0.738
0.718
0.714
0.710
0.718
0.714
0.696
0.676
0.672
0.660
0.648
0.638
0.638
0.636
0.632
0.644
0.668
0.670
0.684
0.682
0.654
0.526
0.264
0.618
0.722
0.704
0.702
0.702
0.700
0.704
0.700
0.698
0.688
0.704
0.674
0.664
0.644
0.672
0.732
0.748
0.774
0.786
0.850
0.838
0.828
0.808
0.780
0.784
0.768
0.712
0.704
0.690
0.664
0.646
0.634
0.618
0.592
0.586
0.588
0.572
0.574
0.576
0.602
0.622
0.654
0.652
0.686
0.698
0.696
0.718
0.714
0.686
0.696
0.734
0.728
0.774
0.796
0.786
0.752
0.762
0.760
0.756
0.774
0.742
0.718
0.712
0.680
0.666
0.682
0.718
0.752
0.776
0.746
0.760
0.740
0.766
0.802
0.770
0.760
0.752
0.770
0.770
0.768
0.762
0.734
0.724
0.726
0.738
0.738
0.746
0.750
0.764
0.756
0.752
0.778
0.794
0.764
0.768
0.766
0.752
0.746
0.746
0.764
0.778
0.822
0.844
0.788
0.784
0.754
0.776
0.758
0.778
0.714
0.744
0.736
0.708
0.728
0.730
0.734
0.756
0.754
0.762
0.764
0.728
0.724
0.732
0.702
0.728
0.692
0.690
0.674
0.674
0.666
0.652
0.650
0.662
0.684
0.666
0.696
0.736
0.804
0.806
0.770
0.776
0.744
0.764
0.744
0.722
0.718
0.732
0.824
0.846
0.830
0.836
0.830
0.864
0.858
0.928
0.914
0.928
0.882
0.850
0.794
0.804
0.830
0.796
0.830
0.804
0.830
0.810
0.852
0.786
0.766
0.756
0.732
0.692
0.670
0.648
0.640
0.648
0.676
0.708
0.734
0.768
0.746
0.744
0.762
0.744
0.704
0.688
0.690
0.698
0.694
0.664
0.676
0.826
0.744
0.718
0.702
0.698
0.680
0.670
0.658
0.658
0.632
0.638
0.642
0.696
0.748
0.748
0.740
0.756
0.782
0.774
0.772
0.702
0.748
0.736
0.716
0.772
0.728
0.736
0.758
0.792
0.774
0.760
0.750
0.752
0.738
0.724
0.706
0.698
0.698
0.668
0.674
0.656
0.676
0.662
0.676
0.670
0.654
0.660
0.644
0.632
0.668
0.686
0.736
0.778
0.762
0.752
0.732
0.746
0.728
0.742
0.726
0.734
0.734
0.782
0.758
0.794
0.768
0.804
0.790
0.796
0.756
0.734
0.712
0.732
0.770
0.818
0.802
0.806
0.796
0.812
0.750
0.746
0.732
0.712
0.694
0.690
0.680
0.658
0.658
0.660
0.652
0.666
0.674
0.680
0.670
0.668
0.662
0.692
0.708
0.708
0.684
0.676
0.672
0.656
0.690
0.688
0.694
0.680
0.696
0.780
0.704
0.704
0.654
0.634
0.626
0.622
0.638
0.648
0.642
0.652
0.696
0.764
0.810
0.794
0.750
0.758
0.744
0.748
0.760
0.738
0.728
0.800
0.838
0.862
0.868
0.838
0.814
0.780
0.720
0.734
0.780
0.858
0.826
0.866
0.876
0.876
0.822
0.842
0.810
0.786
0.736
0.750
0.754
0.718
0.678
0.696
0.652
0.638
0.642
0.640
0.638
0.638
0.626
0.624
0.620
0.614
0.618
0.628
0.622
0.622
0.626
0.628
0.626
0.628
0.626
0.626
0.628
0.640
0.648
0.654
0.680
0.684
0.678
0.676
0.684
0.668
0.668
0.662
0.644
0.648
0.632
0.626
0.612
0.606
0.598
0.602
0.608
0.616
0.608
0.610
0.612
0.608
0.592
0.588
0.582
0.578
0.596
0.618
0.630
0.618
0.608
0.598
0.598
0.638
0.674
0.674
0.692
0.714
0.728
0.728
0.698
0.644
0.650
0.630
0.640
0.654
0.636
0.650
0.668
0.694
0.790
0.768
0.734
0.738
0.744
0.742
0.720
0.734
0.752
0.694
0.728
0.658
0.666
0.650
0.688
0.758
0.834
0.844
0.784
0.752
0.708
0.740
0.722
0.752
0.774
0.748
0.698
0.694
0.660
0.644
0.204
0.470
0.726
0.706
0.668
0.686
0.682
0.710
0.706
0.728
0.666
0.682
0.710
0.710
0.714
0.730
0.710
0.726
0.762
0.780
0.764
0.764
0.780
0.824
0.818
0.816
0.814
0.804
0.736
0.732
0.746
0.758
0.768
0.736
0.726
0.698
0.716
0.694
0.706
0.758
0.804
0.876
0.838
0.818
0.804
0.798
0.776
0.752
0.824
0.848
0.798
0.816
0.836
0.908
0.902
0.900
0.878
0.830
0.804
0.790
0.740
0.748
0.800
0.778
0.802
0.844
0.822
0.832
0.776
0.778
0.770
0.772
0.790
0.774
0.722
0.684
0.684
0.700
0.692
0.734
0.732
0.764
0.788
0.778
0.750
0.734
0.720
0.724
0.780
0.776
0.770
0.756
0.718
0.716
0.770
0.772
0.750
0.786
0.756
0.780
0.728
0.708
0.738
0.744
0.746
0.710
0.726
0.738
0.766
0.786
0.782
0.778
0.752
0.766
0.728
0.754
0.762
0.756
0.768
0.732
0.762
0.736
0.762
0.776
0.790
0.820
0.830
0.828
0.796
0.766
0.774
0.736
0.732
0.730
0.716
0.686
0.686
0.654
0.664
0.656
0.660
0.656
0.684
0.674
0.656
0.678
0.670
0.656
0.652
0.660
0.656
0.664
0.680
0.694
0.698
0.714
0.726
0.732
0.744
0.738
0.744
0.748
0.744
0.706
0.680
0.674
0.630
0.646
0.644
0.678
0.698
0.724
0.744
0.790
0.780
0.780
0.760
0.730
0.742
0.734
0.758
0.746
0.742
0.714
0.718
0.668
0.690
0.738
0.754
0.742
0.732
0.716
0.706
0.710
0.694
0.660
0.716
0.656
0.692
0.666
0.682
0.716
0.728
0.734
0.756
0.740
0.796
0.790
0.774
0.766
0.760
0.734
0.710
0.720
0.724
0.730
0.778
0.776
0.816
0.814
0.836
0.788
0.814
0.798
0.792
0.734
0.702
0.712
0.708
0.712
0.692
0.666
0.648
0.666
0.680
0.696
0.734
0.750
0.764
0.744
0.750
0.726
0.736
0.734
0.770
0.756
0.762
0.736
0.750
0.768
0.788
0.756
0.724
0.656
0.660
0.656
0.676
0.698
0.718
0.698
0.718
0.694
0.692
0.702
0.694
0.672
0.688
0.670
0.680
0.660
0.682
0.738
0.766
0.796
0.776
0.776
0.770
0.730
0.716
0.688
0.658
0.652
0.662
0.670
0.674
0.674
0.668
0.650
0.638
0.648
0.648
0.658
0.632
0.638
0.634
0.660
0.700
0.726
0.774
0.762
0.760
0.688
0.698
0.666
0.674
0.688
0.678
0.702
0.712
0.784
0.802
0.776
0.756
0.764
0.736
0.734
0.696
0.694
0.672
0.672
0.664
0.642
0.652
0.636
0.676
0.740
0.752
0.712
0.730
0.746
0.738
0.752
0.736
0.746
0.718
0.720
0.736
0.766
0.788
0.794
0.770
0.758
0.752
0.756
0.738
0.710
0.704
0.682
0.660
0.674
0.664
0.728
0.810
0.750
0.740
0.720
0.744
0.726
0.784
0.746
0.780
0.738
0.754
0.724
0.704
0.708
0.722
0.722
0.734
0.720
0.702
0.698
0.708
0.714
0.738
0.730
0.730
0.720
0.690
0.698
0.704
0.712
0.720
0.782
0.734
0.790
0.788
0.834
0.826
0.810
0.784
0.824
0.800
0.802
0.792
0.718
0.702
0.682
0.680
0.664
0.690
0.688
0.702
0.720
0.698
0.704
0.714
0.706
0.688
0.664
0.646
0.652
0.674
0.656
0.724
0.728
0.728
0.776
0.774
0.776
0.774
0.772
0.772
0.766
0.744
0.714
0.706
0.732
0.744
0.750
0.778
0.796
0.788
0.756
0.768
0.726
0.738
0.760
0.774
0.792
0.730
0.732
0.736
0.726
0.740
0.746
0.736
0.722
0.716
0.722
0.734
0.724
0.716
0.730
0.704
0.730
0.748
0.766
0.746
0.688
0.722
0.710
0.724
0.726
0.738
0.734
0.720
0.694
0.672
0.654
0.664
0.648
0.674
0.646
0.648
0.656
0.664
0.668
0.716
0.734
0.726
0.714
0.682
0.664
0.636
0.642
0.646
0.674
0.680
0.710
0.696
0.716
0.702
0.720
0.684
0.698
0.676
0.690
0.698
0.778
0.790
0.778
0.764
0.698
0.698
0.684
0.724
0.718
0.740
0.752
0.766
0.772
0.734
0.738
0.714
0.702
0.730
0.734
0.740
0.764
0.778
0.736
0.754
0.748
0.716
0.738
0.724
0.740
0.734
0.718
0.708
0.676
0.684
0.716
0.762
0.774
0.772
0.764
0.770
0.770
0.778
0.730
0.762
0.766
0.794
0.834
0.854
0.826
0.734
0.722
0.714
0.688
0.690
0.684
0.692
0.674
0.648
0.626
0.670
0.690
0.730
0.764
0.714
0.754
0.752
0.770
0.770
0.752
0.762
0.774
0.798
0.810
0.828
0.840
0.828
0.800
0.808
0.810
0.804
0.818
0.830
0.798
0.824
0.832
0.842
0.818
0.794
0.764
0.686
0.692
0.676
0.678
0.686
0.688
0.712
0.758
0.800
0.828
0.822
0.842
0.812
0.806
0.794
0.816
0.814
0.832
0.836
0.820
0.852
0.780
0.814
0.834
0.830
0.844
0.840
0.840
0.852
0.848
0.856
0.862
0.864
0.900
0.880
0.754
0.898
0.756
0.742
0.692
0.686
0.678
0.676
0.670
0.652
0.636
0.668
0.724
0.782
0.764
0.734
0.736
0.736
0.756
0.794
0.776
0.828
0.782
0.776
0.818
0.840
0.838
0.810
0.820
0.820
0.820
0.820
0.784
0.794
0.778
0.778
0.734
0.712
0.732
0.790
0.834
0.846
0.838
0.824
0.802
0.796
0.738
0.714
0.704
0.708
0.706
0.712
0.732
0.744
0.742
0.732
0.694
0.694
0.686
0.686
0.710
0.728
0.782
0.832
0.882
0.820
0.756
0.780
0.810
0.806
0.778
0.780
0.806
0.834
0.828
0.834
0.824
0.844
0.852
0.902
0.914
0.848
0.882
0.836
0.856
0.844
0.794
0.814
0.812
0.820
0.840
0.820
0.822
0.842
0.874
0.862
0.872
0.852
0.830
0.764
0.736
0.682
0.666
0.652
0.666
0.708
0.780
0.876
0.814
0.832
0.888
0.954
0.926
0.918
0.854
0.830
0.800
0.786
0.752
0.808
0.762
0.710
0.680
0.700
0.676
0.696
0.694
0.684
0.726
0.724
0.712
0.724
0.714
0.706
0.724
0.712
0.724
0.704
0.690
0.650
0.672
0.646
0.646
0.690
0.698
0.698
0.778
0.780
0.786
0.816
0.798
0.818
0.798
0.780
0.736
0.726
0.694
0.694
0.698
0.728
0.734
0.720
0.702
0.706
0.712
0.714
0.720
0.720
0.712
0.678
0.684
0.674
0.674
0.656
0.684
0.676
0.692
0.698
0.672
0.690
0.698
0.734
0.748
0.752
0.756
0.734
0.690
0.708
0.698
0.698
0.730
0.788
0.806
0.760
0.814
0.824
0.786
0.800
0.794
0.776
0.762
0.776
0.758
0.772
0.756
0.776
0.760
0.760
0.752
0.750
0.796
0.820
0.856
0.864
0.848
0.838
0.800
0.762
0.718
0.718
0.710
0.756
0.824
0.912
0.784
0.866
0.850
0.830
0.782
0.728
0.722
0.716
0.736
0.730
0.708
0.720
0.718
0.752
0.744
0.746
0.750
0.730
0.692
0.710
0.692
0.690
0.678
0.650
0.740
0.720
0.698
0.670
0.682
0.712
0.702
0.700
0.694
0.678
0.682
0.676
0.672
0.664
0.666
0.672
0.670
0.656
0.660
0.670
0.648
0.658
0.652
0.686
0.740
0.768
0.780
0.802
0.752
0.804
0.780
0.808
0.820
0.806
0.810
0.748
0.764
0.728
0.780
0.742
0.786
0.718
0.732
0.738
0.748
0.822
0.770
0.842
0.836
0.844
0.810
0.802
0.780
0.770
0.780
0.760
0.782
0.760
0.712
0.710
0.738
0.736
0.786
0.732
0.750
0.734
0.742
0.750
0.732
0.730
0.734
0.712
0.712
0.688
0.678
0.706
0.730
0.746
0.768
0.790
0.760
0.734
0.776
0.740
0.796
0.786
0.772
0.750
0.756
0.774
0.796
0.804
0.790
0.752
0.814
0.790
0.792
0.808
0.782
0.794
0.734
0.756
0.710
0.684
0.724
0.796
0.806
0.846
0.846
0.810
0.804
0.796
0.766
0.762
0.710
0.690
0.682
0.690
0.758
0.850
0.912
0.896
0.936
0.838
0.824
0.802
0.796
0.810
0.836
0.846
0.812
0.824
0.822
0.802
0.782
0.788
0.824
0.844
0.840
0.814
0.812
0.834
0.858
0.838
0.878
0.886
0.902
0.890
0.888
0.836
0.742
0.716
0.700
0.686
0.692
0.694
0.712
0.706
0.708
0.746
0.756
0.800
0.748
0.770
0.722
0.752
0.718
0.702
0.706
0.694
0.700
0.702
0.688
0.698
0.722
0.698
0.698
0.726
0.724
0.756
0.806
0.796
0.832
0.840
0.834
0.858
0.828
0.810
0.814
0.730
0.730
0.752
0.808
0.838
0.830
0.808
0.760
0.796
0.778
0.752
0.754
0.744
0.742
0.766
0.756
0.754
0.800
0.822
0.826
0.808
0.788
0.736
0.766
0.756
0.776
0.824
0.870
0.842
0.810
0.782
0.814
0.790
0.830
0.822
0.824
0.874
0.876
0.892
0.888
0.836
0.800
0.788
0.816
0.794
0.748
0.746
0.748
0.734
0.730
0.730
0.736
0.710
0.690
0.710
0.798
0.804
0.808
0.778
0.744
0.738
0.716
0.698
0.694
0.704
0.722
0.740
0.732
0.760
0.768
0.752
0.758
0.744
0.748
0.720
0.734
0.720
0.730
0.740
0.716
0.712
0.716
0.686
0.684
0.694
0.686
0.710
0.700
0.694
0.704
0.712
0.708
0.688
0.686
0.684
0.712
0.700
0.722
0.726
0.722
0.764
0.756
0.802
0.792
0.810
0.814
0.782
0.780
0.756
0.756
0.740
0.766
0.748
0.742
0.752
0.736
0.720
0.740
0.716
0.708
0.698
0.744
0.736
0.744
0.718
0.760
0.760
0.756
0.744
0.718
0.746
0.744
0.740
0.718
0.826
0.770
0.822
0.840
0.790
0.804
0.816
0.792
0.812
0.770
0.758
0.740
0.728
0.746
0.754
0.776
0.760
0.768
0.740
0.706
0.706
0.700
0.700
0.712
0.724
0.730
0.686
0.698
0.696
0.722
0.744
0.764
0.756
0.756
0.746
0.752
0.722
0.710
0.698
0.722
0.768
0.774
0.774
0.818
0.814
0.832
0.810
0.790
0.752
0.764
0.742
0.736
0.754
0.754
0.748
0.720
0.728
0.746
0.778
0.796
0.784
0.798
0.806
0.798
0.770
0.766
0.740
0.728
0.716
0.730
0.746
0.738
0.760
0.782
0.820
0.850
0.840
0.764
0.756
0.742
0.732
0.756
0.798
0.822
0.858
0.884
0.894
0.852
0.798
0.746
0.708
0.666
0.660
0.644
0.624
0.614
0.630
0.666
0.688
0.674
0.712
0.736
0.748
0.748
0.740
0.710
0.698
0.678
0.694
0.678
0.708
0.732
0.722
0.748
0.750
0.760
0.740
0.762
0.760
0.770
0.778
0.780
0.782
0.786
0.730
0.712
0.704
0.672
0.690
0.732
0.744
0.686
0.712
0.702
0.668
0.686
0.684
0.678
0.682
0.670
0.676
0.684
0.682
0.726
0.720
0.700
0.672
0.682
0.686
0.684
0.670
0.682
0.686
0.688
0.688
0.718
0.736
0.746
0.756
0.770
0.746
0.772
0.738
0.718
0.702
0.694
0.678
0.670
0.668
0.650
0.668
0.664
0.712
0.714
0.744
0.758
0.788
0.784
0.816
0.810
0.824
0.826
0.814
0.800
0.784
0.724
0.738
0.754
0.762
0.776
0.788
0.758
0.762
0.764
0.750
0.782
0.756
0.744
0.756
0.726
0.696
0.690
0.690
0.692
0.704
0.686
0.688
0.698
0.734
0.740
0.754
0.728
0.742
0.686
0.696
0.696
0.722
0.712
0.706
0.692
0.670
0.654
0.640
0.636
0.636
0.632
0.632
0.624
0.618
0.622
0.646
0.684
0.768
0.750
0.778
0.750
0.716
0.692
0.676
0.660
0.672
0.712
0.698
0.710
0.730
0.684
0.686
0.686
0.680
0.684
0.660
0.666
0.670
0.686
0.686
0.712
0.750
0.760
0.808
0.798
0.786
0.800
0.754
0.736
0.702
0.682
0.672
0.664
0.664
0.672
0.662
0.678
0.660
0.664
0.662
0.662
0.676
0.672
0.682
0.668
0.682
0.672
0.666
0.658
0.680
0.666
0.678
0.690
0.676
0.696
0.674
0.684
0.672
0.652
0.662
0.682
0.700
0.700
0.690
0.698
0.690
0.708
0.752
0.742
0.754
0.760
0.786
0.742
0.720
0.706
0.712
0.716
0.704
0.676
0.666
0.658
0.674
0.674
0.682
0.728
0.718
0.726
0.732
0.698
0.696
0.688
0.682
0.690
0.724
0.728
0.730
0.746
0.746
0.718
0.716
0.712
0.708
0.724
0.728
0.696
0.700
0.694
0.684
0.674
0.668
0.638
0.634
0.616
0.632
0.642
0.660
0.686
0.680
0.666
0.662
0.668
0.672
0.682
0.682
0.674
0.672
0.672
0.680
0.704
0.700
0.698
0.704
0.748
0.752
0.724
0.714
0.838
0.768
0.746
0.716
0.696
0.688
0.698
0.722
0.726
0.716
0.668
0.704
0.696
0.724
0.742
0.784
0.794
0.794
0.764
0.776
0.804
0.774
0.794
0.782
0.774
0.748
0.728
0.720
0.712
0.740
0.714
0.700
0.728
0.738
0.752
0.792
0.820
0.760
0.722
0.718
0.702
0.670
0.642
0.636
0.632
0.642
0.632
0.652
0.668
0.670
0.674
0.674
0.686
0.676
0.690
0.678
0.690
0.664
0.660
0.658
0.642
0.664
0.644
0.652
0.660
0.656
0.634
0.628
0.634
0.636
0.666
0.690
0.664
0.698
0.690
0.710
0.706
0.754
0.756
0.696
0.738
0.688
0.704
0.750
0.744
0.754
0.782
0.788
0.758
0.742
0.716
0.744
0.772
0.762
0.806
0.786
0.736
0.746
0.726
0.744
0.706
0.718
0.756
0.750
0.778
0.818
0.878
0.850
0.878
0.852
0.826
0.840
0.834
0.836
0.796
0.770
0.824
0.806
0.814
0.762
0.710
0.704
0.748
0.710
0.694
0.712
0.744
0.734
0.812
0.874
0.874
0.990
0.986
0.930
0.862
0.858
0.824
0.830
0.804
0.788
0.780
0.756
0.764
0.778
0.788
0.796
0.742
0.734
0.792
0.844
0.876
0.872
0.876
0.868
0.844
0.790
0.838
0.858
0.906
0.912
0.882
0.906
0.838
0.790
0.792
0.830
0.854
0.874
0.892
0.848
0.900
0.900
0.864
0.836
0.806
0.840
0.870
0.914
0.920
0.908
0.892
0.854
0.828
0.776
0.758
0.742
0.794
0.820
0.824
0.896
0.884
0.910
0.956
0.934
0.956
0.930
0.902
0.844
0.818
0.794
0.830
0.900
0.890
0.920
0.958
0.924
0.924
0.930
0.884
0.868
0.830
0.778
0.728
0.816
0.950
0.952
0.916
0.940
0.850
0.846
0.776
0.772
0.766
0.734
0.746
0.714
0.704
0.708
0.704
0.722
0.720
0.710
0.718
0.704
0.678
0.674
0.668
0.700
0.722
0.784
0.784
0.818
0.828
0.814
0.760
0.722
0.758
0.754
0.806
0.816
0.842
0.824
0.810
0.784
0.770
0.756
0.742
0.712
0.736
0.752
0.728
0.750
0.784
0.816
0.812
0.786
0.746
0.788
0.776
0.820
0.744
0.786
0.810
0.848
0.824
0.832
0.854
0.854
0.852
0.862
0.848
0.856
0.846
0.856
0.850
0.792
0.772
0.764
0.832
0.870
0.926
0.894
0.904
0.902
0.872
0.882
0.888
0.898
0.870
0.860
0.816
0.824
0.838
0.858
0.852
0.874
0.894
0.892
0.842
0.778
0.766
0.804
0.822
0.802
0.798
0.816
0.776
0.736
0.714
0.784
0.782
0.750
0.720
0.710
0.718
0.718
0.744
0.764
0.714
0.718
0.700
0.674
0.668
0.678
0.682
0.688
0.700
0.688
0.684
0.686
0.686
0.660
0.684
0.686
0.714
0.704
0.724
0.722
0.714
0.710
0.706
0.682
0.680
0.688
0.736
0.732
0.700
0.702
0.734
0.712
0.712
0.678
0.676
0.672
0.654
0.648
0.650
0.642
0.638
0.634
0.622
0.620
0.612
0.618
0.660
0.702
0.704
0.698
0.694
0.720
0.742
0.754
0.750
0.740
0.758
0.752
0.744
0.754
0.736
0.768
0.756
0.796
0.816
0.818
0.810
0.798
0.766
0.748
0.714
0.704
0.688
0.722
0.736
0.736
0.710
0.708
0.716
0.784
0.802
0.782
0.756
0.750
0.702
0.770
0.764
0.742
0.716
0.710
0.726
0.752
0.704
0.720
0.686
0.726
0.718
0.724
0.754
0.774
0.794
0.842
0.852
0.840
0.792
0.788
0.800
0.790
0.798
0.792
0.792
0.802
0.784
0.868
0.836
0.852
0.836
0.840
0.788
0.860
0.900
0.882
0.934
0.928
0.904
0.942
0.858
0.886
0.840
0.914
0.916
0.952
0.912
0.944
0.922
0.934
0.940
0.938
0.908
0.962
0.940
0.922
0.914
0.876
0.876
0.868
0.876
0.926
0.916
0.776
0.756
0.822
0.786
0.806
0.784
0.772
0.778
0.768
0.784
0.828
0.854
0.878
0.874
0.878
0.910
0.904
0.888
0.914
0.904
0.824
0.830
0.808
0.792
0.768
0.754
0.742
0.736
0.732
0.696
0.702
0.680
0.674
0.658
0.656
0.646
0.662
0.678
0.704
0.706
0.692
0.714
0.706
0.688
0.666
0.672
0.690
0.676
0.698
0.724
0.724
0.708
0.720
0.716
0.704
0.668
0.678
0.702
0.662
0.658
0.658
0.654
0.658
0.658
0.654
0.656
0.662
0.676
0.668
0.642
0.646
0.634
0.616
0.624
0.630
0.634
0.628
0.638
0.638
0.650
0.670
0.674
0.694
0.700
0.726
0.710
0.724
0.710
0.698
0.708
0.698
0.682
0.684
0.658
0.658
0.672
0.678
0.674
0.668
0.664
0.650
0.636
0.638
0.626
0.622
0.642
0.654
0.682
0.682
0.692
0.702
0.706
0.698
0.728
0.718
0.726
0.712
0.678
0.690
0.680
0.652
0.664
0.670
0.690
0.696
0.726
0.716
0.736
0.734
0.724
0.696
0.716
0.714
0.770
0.822
0.832
0.852
0.886
0.852
0.738
0.776
0.792
0.832
0.742
0.708
0.712
0.746
0.784
0.826
0.882
0.878
0.886
0.910
0.908
0.922
0.910
0.846
0.860
0.932
0.978
0.924
0.914
0.964
0.866
0.766
0.742
0.732
0.746
0.728
0.696
0.694
0.678
0.674
0.684
0.706
0.708
0.750
0.742
0.702
0.746
0.750
0.746
0.736
0.740
0.734
0.726
0.750
0.708
0.730
0.686
0.694
0.708
0.756
0.748
0.782
0.798
0.788
0.792
0.806
0.738
0.742
0.706
0.672
0.668
0.652
0.642
0.646
0.644
0.624
0.620
0.624
0.626
0.630
0.646
0.660
0.656
0.676
0.680
0.662
0.656
0.642
0.636
0.636
0.642
0.636
0.640
0.628
0.626
0.626
0.624
0.620
0.612
0.612
0.592
0.598
0.588
0.584
0.590
0.594
0.602
0.602
0.602
0.606
0.600
0.602
0.600
0.606
0.584
0.586
0.586
0.600
0.620
0.660
0.684
0.720
0.722
0.706
0.698
0.674
0.676
0.658
0.670
0.680
0.690
0.734
0.742
0.712
0.690
0.688
0.682
0.684
0.674
0.666
0.688
0.674
0.680
0.684
0.690
0.684
0.694
0.696
0.682
0.666
0.670
0.680
0.692
0.684
0.706
0.712
0.700
0.724
0.708
0.712
0.700
0.678
0.686
0.676
0.692
0.658
0.668
0.674
0.678
0.682
0.698
0.706
0.692
0.680
0.680
0.726
0.692
0.740
0.758
0.798
0.824
0.846
0.806
0.808
0.772
0.728
0.730
0.720
0.726
0.784
0.750
0.734
0.752
0.756
0.754
0.746
0.722
0.742
0.688
0.718
0.722
0.734
0.712
0.724
0.734
0.780
0.798
0.808
0.824
0.822
0.812
0.810
0.806
0.742
0.796
0.762
0.802
0.784
0.764
0.760
0.778
0.732
0.788
0.800
0.762
0.712
0.698
0.682
0.680
0.688
0.696
0.682
0.656
0.662
0.640
0.632
0.636
0.624
0.624
0.630
0.630
0.634
0.644
0.642
0.646
0.664
0.690
0.702
0.708
0.850
0.506
0.660
0.634
0.628
0.636
0.632
0.638
0.636
0.624
0.654
0.656
0.674
0.674
0.688
0.696
0.694
0.696
0.696
0.700
0.680
0.718
0.716
0.682
0.712
0.680
0.692
0.716
0.702
0.708
0.726
0.708
0.686
0.692
0.678
0.670
0.662
0.650
0.650
0.658
0.666
0.662
0.676
0.668
0.650
0.646
0.646
0.634
0.642
0.642
0.646
0.650
0.640
0.632
0.652
0.662
0.698
0.716
0.708
0.748
0.784
0.798
0.768
0.732
0.722
0.684
0.660
0.640
0.636
0.638
0.654
0.660
0.700
0.734
0.708
0.714
0.702
0.684
0.684
0.672
0.652
0.650
0.650
0.650
0.658
0.662
0.674
0.694
0.698
0.718
0.724
0.764
0.754
0.788
0.790
0.778
0.812
0.808
0.776
0.756
0.780
0.736
0.720
0.718
0.696
0.686
0.700
0.696
0.706
0.696
0.690
0.690
0.682
0.684
0.694
0.690
0.698
0.722
0.740
0.738
0.760
0.744
0.754
0.774
0.750
0.746
0.742
0.730
0.728
0.714
0.676
0.668
0.664
0.670
0.680
0.674
0.688
0.700
0.668
0.702
0.684
0.672
0.680
0.728
0.782
0.816
0.800
0.808
0.762
0.764
0.716
0.712
0.690
0.676
0.660
0.664
0.662
0.662
0.670
0.666
0.658
0.674
0.674
0.656
0.648
0.646
0.658
0.666
0.668
0.688
0.740
0.758
0.746
0.724
0.734
0.720
0.710
0.720
0.716
0.680
0.682
0.658
0.634
0.636
0.626
0.618
0.618
0.624
0.626
0.642
0.640
0.652
0.674
0.680
0.672
0.680
0.652
0.642
0.628
0.616
0.632
0.676
0.690
0.718
0.754
0.762
0.748
0.724
0.716
0.698
0.702
0.708
0.704
0.680
0.678
0.648
0.632
0.626
0.616
0.628
0.624
0.636
0.638
0.634
0.630
0.634
0.636
0.648
0.750
0.532
0.914
0.788
0.774
0.774
0.782
0.770
0.750
0.758
0.734
0.684
0.670
0.660
0.660
0.664
0.664
0.648
0.630
0.638
0.634
0.618
0.612
0.610
0.630
0.626
0.634
0.648
0.640
0.620
0.630
0.632
0.646
0.632
0.650
0.676
0.698
0.692
0.710
0.762
0.758
0.752
0.740
0.772
0.784
0.786
0.798
0.822
0.804
0.776
0.764
0.750
0.740
0.714
0.704
0.716
0.718
0.722
0.708
0.728
0.750
0.738
0.712
0.724
0.738
0.726
0.716
0.808
0.934
0.870
0.864
0.824
0.770
0.776
0.770
0.740
0.730
0.750
0.722
0.718
0.728
0.746
0.832
0.794
0.736
0.714
0.672
0.652
0.632
0.610
0.598
0.610
0.626
0.594
0.584
0.566
0.570
0.590
0.634
0.686
0.690
0.708
0.688
0.700
0.706
0.702
0.688
0.676
0.710
0.690
0.680
0.678
0.850
0.752
0.792
0.840
0.854
0.814
0.792
0.722
0.700
0.680
0.664
0.658
0.638
0.632
0.638
0.638
0.636
0.630
0.646
0.624
0.616
0.606
0.604
0.578
0.572
0.566
0.562
0.556
0.560
0.574
0.586
0.586
0.588
0.578
0.580
0.590
0.596
0.610
0.650
0.640
0.638
0.638
0.652
0.636
0.616
0.626
0.606
0.612
0.624
0.636
0.650
0.676
0.692
0.718
0.698
0.700
0.706
0.700
0.688
0.676
0.662
0.646
0.648
0.672
0.688
0.690
0.734
0.708
0.728
0.612
0.642
0.630
0.618
0.606
0.604
0.608
0.602
0.610
0.604
0.612
0.630
0.638
0.652
0.634
0.632
0.646
0.674
0.674
0.714
0.734
0.740
0.742
0.750
0.780
0.794
0.802
0.764
0.746
0.708
0.704
0.714
0.720
0.782
0.812
0.802
0.802
0.794
0.720
0.754
0.768
0.766
0.738
0.742
0.754
0.748
0.756
0.778
0.798
0.804
0.822
0.828
0.852
0.852
0.830
0.868
0.878
0.844
0.836
0.820
0.754
0.724
0.744
0.734
0.700
0.682
0.694
0.694
0.782
0.796
0.812
0.780
0.822
0.852
0.850
0.804
0.792
0.830
0.870
0.866
0.832
0.862
0.906
0.906
0.896
0.886
0.878
0.882
0.904
0.874
0.898
0.816
0.816
0.872
0.830
0.800
0.832
0.812
0.790
0.824
0.818
0.774
0.768
0.776
0.764
0.774
0.722
0.690
0.676
0.688
0.708
0.760
0.724
0.714
0.732
0.734
0.706
0.754
0.790
0.764
0.812
0.818
0.824
0.812
0.786
0.748
0.744
0.682
0.660
0.650
0.638
0.624
0.610
0.612
0.598
0.600
0.594
0.584
0.606
0.646
0.638
0.632
0.636
0.640
0.652
0.646
0.678
0.656
0.678
0.692
0.710
0.696
0.726
0.698
0.688
0.718
0.732
0.698
0.690
0.678
0.718
0.792
0.816
0.822
0.844
0.838
0.768
0.720
0.692
0.674
0.688
0.706
0.724
0.746
0.756
0.770
0.756
0.768
0.760
0.776
0.782
0.752
0.770
0.698
0.684
0.662
0.642
0.638
0.650
0.656
0.690
0.718
0.716
0.672
0.654
0.634
0.622
0.612
0.598
0.620
0.688
0.698
0.694
0.690
0.672
0.692
0.690
0.678
0.650
0.658
0.652
0.662
0.712
0.706
0.774
0.786
0.812
0.812
0.814
0.786
0.800
0.804
0.820
0.788
0.796
0.808
0.798
0.850
0.800
0.792
0.798
0.760
0.780
0.786
0.770
0.790
0.792
0.774
0.792
0.788
0.772
0.730
0.748
0.734
0.760
0.790
0.844
0.784
0.786
0.788
0.726
0.724
0.708
0.702
0.694
0.686
0.698
0.688
0.690
0.680
0.664
0.650
0.644
0.624
0.592
0.598
0.598
0.642
1.012
0.942
0.722
0.774
0.766
0.722
0.814
0.828
0.820
0.822
0.772
0.732
0.702
0.680
0.672
0.672
0.670
0.678
0.692
0.724
0.748
0.754
0.756
0.746
0.738
0.704
0.686
0.656
0.648
0.648
0.660
0.676
0.718
0.692
0.726
0.734
0.724
0.732
0.722
0.708
0.696
0.676
0.674
0.670
0.680
0.670
0.664
0.660
0.646
0.642
0.638
0.638
0.652
0.640
0.646
0.634
0.638
0.644
0.652
0.662
0.694
0.684
0.722
0.750
0.694
0.740
0.716
0.710
0.704
0.688
0.670
0.674
0.668
0.662
0.664
0.664
0.660
0.656
0.658
0.650
0.668
0.688
0.708
0.706
0.718
0.738
0.722
0.726
0.724
0.716
0.696
0.688
0.660
0.654
0.660
0.656
0.668
0.704
0.722
0.748
0.764
0.768
0.752
0.754
0.758
0.746
0.738
0.734
0.740
0.728
0.736
0.730
0.736
0.738
0.720
0.708
0.762
0.784
0.762
0.752
0.770
0.768
0.758
0.720
0.694
0.668
0.658
0.654
0.652
0.642
0.650
0.652
0.672
0.658
0.664
0.668
0.670
0.680
0.684
0.832
0.810
0.886
0.906
0.888
0.896
0.870
0.854
0.798
0.792
0.766
0.830
0.800
0.834
0.828
0.818
0.804
0.790
0.780
0.746
0.750
0.732
0.716
0.700
0.676
0.664
0.630
0.620
0.614
0.612
0.622
0.706
0.790
0.738
0.814
0.758
0.694
0.672
0.672
0.660
0.664
0.664
0.666
0.692
0.718
0.704
0.708
0.722
0.726
0.738
0.762
0.760
0.744
0.796
0.864
0.874
0.890
0.838
0.764
0.746
0.710
0.668
0.662
0.644
0.636
0.630
0.634
0.634
0.630
0.636
0.622
0.618
0.632
0.630
0.636
0.656
0.658
0.664
0.688
0.678
0.728
0.724
0.710
0.710
0.708
0.700
0.708
0.708
0.710
0.718
0.718
0.732
0.740
0.718
0.674
0.650
0.662
0.666
0.826
0.772
0.826
0.868
0.868
0.894
0.846
0.806
0.764
0.726
0.706
0.692
0.664
0.678
0.706
0.706
0.712
0.674
0.668
0.658
0.642
0.642
0.628
0.636
0.632
0.644
0.670
0.724
0.764
0.766
0.806
0.828
0.892
0.916
0.946
0.910
0.912
0.858
0.852
0.866
0.814
0.786
0.750
0.714
0.698
0.708
0.678
0.666
0.676
0.662
0.664
0.754
0.836
0.828
0.860
0.912
0.970
0.934
0.956
0.786
0.832
0.786
0.768
0.752
0.734
0.714
0.680
0.682
0.720
0.740
0.750
0.744
0.744
0.742
0.726
0.714
0.740
0.736
0.728
0.748
0.750
0.730
0.736
0.792
0.800
0.804
0.800
0.854
0.864
0.862
0.838
0.848
0.826
0.832
0.816
0.834
0.824
0.800
0.814
0.812
0.796
0.784
0.788
0.796
0.792
0.794
0.792
0.820
0.792
0.830
0.820
0.788
0.790
0.802
0.784
0.774
0.734
0.708
0.702
0.692
0.672
0.680
0.664
0.662
0.670
0.698
0.712
0.712
0.708
0.738
0.720
0.680
0.658
0.676
0.652
0.640
0.636
0.616
0.630
0.686
0.742
0.774
0.818
0.828
0.834
0.834
0.830
0.814
0.764
0.740
0.678
0.686
0.676
0.678
0.652
0.636
0.630
0.616
0.676
0.754
0.802
0.828
0.878
0.898
0.914
0.922
0.916
0.902
0.856
0.836
0.800
0.796
0.770
0.794
0.804
0.780
0.744
0.730
0.686
0.678
0.680
0.694
0.726
0.746
0.746
0.776
0.764
0.796
0.804
0.798
0.812
0.834
0.874
0.880
0.864
0.858
0.800
0.786
0.776
0.746
0.764
0.776
0.718
0.692
0.678
0.660
0.648
0.640
0.622
0.614
0.606
0.598
0.586
0.578
0.566
0.562
0.582
0.580
0.590
0.584
0.590
0.604
0.620
0.650
0.686
0.734
0.738
0.742
0.724
0.706
0.680
0.668
0.726
0.752
0.816
0.818
0.840
0.810
0.734
0.720
0.690
0.664
0.652
0.630
0.626
0.628
0.622
0.620
0.628
0.614
0.646
0.670
0.684
0.686
0.672
0.672
0.670
0.654
0.634
0.626
0.628
0.632
0.648
0.716
0.800
0.712
0.770
0.770
0.802
0.812
0.788
0.782
0.778
0.788
0.856
0.852
0.808
0.770
0.778
0.836
0.782
0.766
0.764
0.798
0.798
0.758
0.730
0.752
0.736
0.710
0.708
0.744
0.742
0.706
0.678
0.670
0.662
0.674
0.702
0.712
0.686
0.656
0.644
0.652
0.698
0.696
0.688
0.686
0.744
0.766
0.786
0.746
0.714
0.702
0.704
0.676
0.662
0.654
0.652
0.646
0.642
0.630
0.630
0.636
0.636
0.618
0.624
0.634
0.632
0.656
0.742
0.790
0.832
0.804
0.958
0.848
0.960
0.898
0.950
0.870
0.860
0.896
0.896
0.868
0.864
0.890
0.844
0.810
0.780
0.788
0.780
0.816
0.788
0.800
0.766
0.810
0.856
0.850
0.868
0.850
0.862
0.862
0.858
0.844
0.802
0.826
0.842
0.834
0.794
0.826
0.802
0.800
0.820
0.778
0.750
0.716
0.714
0.710
0.708
0.690
0.688
0.692
0.674
0.658
0.656
0.652
0.650
0.640
0.618
0.606
0.592
0.584
0.580
0.582
0.592
0.590
0.592
0.596
0.596
0.610
0.636
0.642
0.764
0.774
0.728
0.700
0.712
0.702
0.696
0.680
0.670
0.678
1.218
0.922
0.772
0.736
0.692
0.692
0.686
0.680
0.668
0.678
0.746
0.700
0.760
0.844
0.976
0.820
1.174
1.104
1.024
0.950
0.906
0.920
0.950
0.932
1.010
0.992
0.902
0.936
0.862
0.940
0.894
0.948
0.944
0.918
0.896
0.876
0.870
0.890
0.884
0.896
0.878
0.832
0.848
0.814
0.824
0.854
0.826
0.846
0.838
0.852
0.832
0.834
0.824
0.812
0.812
0.834
0.812
0.854
0.848
0.828
0.864
0.886
0.862
0.852
0.830
0.828
0.802
0.820
0.800
0.824
0.822
0.822
0.828
0.796
0.804
0.782
0.786
0.802
0.818
0.844
0.774
0.736
0.710
0.674
0.662
0.658
0.660
0.666
0.678
0.680
0.682
0.684
0.688
0.680
0.684
0.682
0.690
0.694
0.696
0.688
0.700
0.708
0.710
0.734
0.750
0.716
0.724
0.716
0.726
0.748
0.740
0.748
0.756
0.714
0.688
0.674
0.652
0.634
0.616
0.612
0.608
0.612
0.610
0.606
0.598
0.590
0.580
0.568
0.572
0.578
0.606
0.668
0.678
0.698
0.692
0.718
0.742
0.756
0.728
0.728
0.730
0.722
0.726
0.726
0.740
0.730
0.696
0.706
0.696
0.674
0.658
0.648
0.632
0.652
0.700
0.812
0.828
0.808
0.862
0.850
0.866
0.894
0.902
0.864
0.864
0.836
0.852
0.858
0.852
0.848
0.826
0.860
0.828
0.804
0.790
0.768
0.746
0.716
0.680
0.696
0.772
0.742
0.728
0.702
0.702
0.720
0.736
0.770
0.782
0.786
0.806
0.772
0.730
0.696
0.680
0.678
0.678
0.682
0.698
0.750
0.778
0.830
0.824
0.828
0.798
0.772
0.746
0.700
0.686
0.662
0.646
0.652
0.650
0.626
0.622
0.644
0.658
0.802
0.768
0.778
0.760
0.806
0.792
0.788
0.808
0.802
0.782
0.754
0.742
0.706
0.722
0.738
0.740
0.746
0.730
0.746
0.750
0.752
0.750
0.740
0.716
0.722
0.726
0.728
0.724
0.744
0.746
0.748
0.734
0.722
0.712
0.704
0.684
0.674
0.664
0.652
0.660
0.682
0.708
0.720
0.698
0.690
0.688
0.700
0.698
0.708
0.724
0.716
0.716
0.720
0.740
0.796
0.798
0.800
0.822
0.812
0.800
0.816
0.794
0.796
0.810
0.772
0.754
0.720
0.692
0.688
0.674
0.654
0.640
0.636
0.630
0.636
0.644
0.652
0.662
0.646
0.644
0.660
0.680
0.754
0.744
0.778
0.794
0.796
0.812
0.830
0.840
0.836
0.822
0.866
0.844
0.850
0.798
0.794
0.778
0.776
0.760
0.772
0.820
0.844
0.796
0.758
0.756
0.760
0.762
0.740
0.756
0.758
0.756
0.752
0.758
0.732
0.698
0.708
0.682
0.664
0.646
0.638
0.628
0.616
0.606
0.598
0.584
0.578
0.572
0.566
0.562
0.572
0.604
0.646
0.668
0.722
0.730
0.744
0.746
0.734
0.722
0.732
0.716
0.664
0.648
0.634
0.624
0.654
0.690
0.716
0.728
0.752
0.754
0.758
0.762
0.738
0.718
0.696
0.708
0.688
0.740
0.718
0.836
0.762
0.704
1.228
1.122
1.066
0.980
0.876
0.746
0.712
0.676
0.658
0.634
0.630
0.626
0.618
0.608
0.620
0.608
0.624
0.656
0.668
0.698
0.712
0.688
0.706
0.698
0.702
0.716
0.700
0.682
0.652
0.672
0.686
0.736
0.794
0.766
0.748
0.740
0.758
0.758
0.776
0.784
0.790
0.768
0.756
0.738
0.732
0.706
0.682
0.662
0.716
0.752
0.836
0.766
0.744
0.808
0.854
0.878
0.852
0.842
0.864
0.846
0.814
0.770
0.738
0.792
0.784
0.752
0.712
0.708
0.680
0.696
0.694
0.712
0.692
0.694
0.686
0.660
0.642
0.632
0.650
0.680
0.754
0.794
0.798
0.822
0.804
0.818
0.764
0.782
0.768
0.734
0.700
0.692
0.690
0.698
0.746
0.716
0.718
0.762
0.754
0.764
0.778
0.790
0.788
0.796
0.796
0.774
0.754
0.698
0.676
0.678
0.680
0.738
0.776
0.728
0.826
0.768
0.762
0.712
0.764
0.748
0.752
0.744
0.718
0.718
0.754
0.826
0.852
0.866
0.802
0.744
0.690
0.682
0.658
0.670
0.690
0.778
0.750
0.794
0.798
0.816
0.886
0.896
0.904
0.832
0.802
0.818
0.848
0.800
0.894
0.858
0.838
0.838
0.860
0.834
0.880
0.846
0.798
0.794
0.804
0.842
0.812
0.776
0.738
0.692
0.688
0.690
0.734
0.774
0.800
0.844
0.872
0.866
0.806
0.818
0.906
0.938
0.930
0.880
0.784
0.738
0.720
0.722
0.720
0.704
0.716
0.744
0.752
0.744
0.732
0.756
0.744
0.746
0.746
0.744
0.758
0.724
0.752
0.734
0.746
0.758
0.748
0.774
0.784
0.836
0.780
0.770
0.720
0.680
0.678
0.668
0.668
0.672
0.694
0.720
0.718
0.708
0.678
0.672
0.668
0.642
0.650
0.834
0.774
0.726
0.692
0.676
0.664
0.648
0.650
0.684
0.714
0.714
0.740
0.796
0.818
0.788
0.736
0.714
0.694
0.692
0.698
0.704
0.736
0.712
0.752
0.768
0.764
0.806
0.750
0.752
0.776
0.774
0.766
0.698
0.764
0.746
0.746
0.742
0.772
0.790
0.822
0.778
0.830
0.812
0.842
0.846
0.866
0.788
0.794
0.750
0.760
0.800
0.854
0.898
0.934
0.852
0.872
0.852
0.802
0.740
0.734
0.724
0.732
0.726
0.752
0.760
0.758
0.758
0.764
0.740
0.754
0.726
0.762
0.794
0.842
0.818
0.750
0.790
0.764
0.824
0.746
0.744
0.766
0.760
0.712
0.742
0.782
0.830
0.822
0.850
0.832
0.838
0.846
0.842
0.824
0.842
0.820
0.788
0.806
0.800
0.760
0.694
0.732
0.716
0.750
0.878
0.846
0.798
0.766
0.770
0.750
0.790
0.782
0.816
0.782
0.834
0.832
0.784
0.790
0.762
0.730
0.734
0.692
0.716
0.704
0.708
0.716
0.704
0.704
0.730
0.704
0.722
0.708
0.724
0.732
0.744
0.726
0.750
0.814
0.856
0.864
0.852
0.812
0.788
0.766
0.758
0.748
0.742
0.728
0.728
0.732
0.756
0.800
0.758
0.832
0.846
0.754
0.838
0.770
0.776
0.748
0.734
0.694
0.722
0.746
0.766
0.800
0.826
0.824
0.808
0.820
0.816
0.814
0.776
0.710
0.708
0.694
0.674
0.680
0.678
0.672
0.726
0.794
0.818
0.818
0.830
0.848
0.834
0.816
0.798
0.756
0.726
0.736
0.738
0.750
0.710
0.712
0.676
0.690
0.742
0.734
0.768
0.768
0.796
0.776
0.776
0.758
0.740
0.756
0.718
0.762
0.764
0.764
0.760
0.756
0.716
0.704
0.668
0.644
0.626
0.612
0.598
0.594
0.586
0.582
0.576
0.580
0.584
0.590
0.610
0.632
0.644
0.690
0.732
0.764
0.794
0.798
0.794
0.780
0.770
0.778
0.768
0.806
0.818
0.798
0.794
0.770
0.782
0.798
0.814
0.788
0.780
0.806
0.840
0.796
0.724
0.680
0.708
0.696
0.672
0.672
0.666
0.644
0.684
0.694
0.698
0.690
0.682
0.668
0.670
0.672
0.660
0.678
0.666
0.686
0.740
0.730
0.718
0.734
0.700
0.734
0.718
0.698
0.730
0.752
0.756
0.732
0.742
0.724
0.728
0.726
0.730
0.704
0.702
0.692
0.674
0.672
0.664
0.660
0.670
0.688
0.714
0.760
0.776
0.812
0.824
0.816
0.812
0.796
0.758
0.738
0.750
0.752
0.758
0.796
0.800
0.840
0.812
0.794
0.792
0.778
0.810
0.832
0.822
0.766
0.734
0.708
0.710
0.738
0.740
0.764
0.776
0.796
0.796
0.786
0.752
0.736
0.754
0.754
0.770
0.768
0.782
0.836
0.780
0.748
0.716
0.704
0.684
0.686
0.680
0.684
0.706
0.712
0.728
0.798
0.794
0.890
0.904
0.604
1.070
0.826
0.764
0.722
0.704
0.708
0.682
0.696
0.722
0.746
0.752
0.736
0.738
0.696
0.712
0.712
0.744
0.774
0.798
0.814
0.806
0.744
0.732
0.712
0.702
0.734
0.748
0.758
0.794
0.810
0.804
0.790
0.758
0.748
0.718
0.712
0.708
0.738
0.806
0.820
0.854
0.846
0.808
0.810
0.822
0.788
0.744
0.762
0.738
0.752
0.756
0.778
0.778
0.776
0.740
0.714
0.714
0.746
0.778
0.778
0.730
0.694
0.710
0.704
0.786
0.800
0.768
0.792
0.792
0.786
0.750
0.784
0.782
0.770
0.818
0.824
0.810
0.766
0.722
0.742
0.700
0.692
0.658
0.654
0.634
0.628
0.626
0.628
0.636
0.654
0.664
0.658
0.680
0.674
0.684
0.640
0.634
0.646
0.652
0.660
0.670
0.654
0.644
0.638
0.644
0.660
0.672
0.768
0.754
0.824
0.772
0.750
0.754
0.756
0.744
0.770
0.764
0.734
0.748
0.748
0.746
0.712
0.700
0.726
0.738
0.756
0.730
0.734
0.720
0.714
0.698
0.710
0.742
0.730
0.744
0.744
0.740
0.738
0.732
0.732
0.716
0.698
0.720
0.702
0.728
0.750
0.730
0.744
0.716
0.690
0.686
0.656
0.650
0.646
0.640
0.638
0.660
0.672
0.678
0.706
0.712
0.706
0.730
0.744
0.750
0.708
0.766
0.726
0.748
0.712
0.732
0.766
0.806
0.840
0.806
0.814
0.754
0.712
0.718
0.720
0.726
0.710
0.688
0.690
0.664
0.656
0.658
0.648
0.644
0.650
0.646
0.662
0.678
0.714
0.718
0.730
0.746
0.740
0.724
0.734
0.706
0.724
0.764
0.778
0.742
0.766
0.772
0.866
0.808
0.904
0.904
0.898
0.912
0.828
0.830
0.816
0.758
0.758
0.748
0.710
0.748
0.784
0.794
0.784
0.772
0.762
0.770
0.756
0.774
0.768
0.750
0.730
0.754
0.720
0.784
0.738
0.724
0.756
0.744
0.734
0.712
0.726
0.768
0.736
0.732
0.714
0.690
0.696
0.684
0.718
0.744
0.742
0.768
0.772
0.736
0.736
0.734
0.706
0.712
0.728
0.700
0.724
0.692
0.682
0.672
0.668
0.654
0.640
0.646
0.632
0.622
0.636
0.666
0.634
0.630
0.628
0.618
0.602
0.600
0.602
0.594
0.608
0.618
0.628
0.648
0.676
0.698
0.704
0.698
0.720
0.688
0.676
0.672
0.658
0.658
0.648
0.650
0.650
0.676
0.672
0.692
0.678
0.698
0.714
0.704
0.718
0.714
0.710
0.724
0.710
0.696
0.670
0.660
0.658
0.670
0.694
0.692
0.690
0.690
0.726
0.696
0.706
0.704
0.656
0.636
0.644
0.638
0.644
0.644
0.648
0.638
0.648
0.626
0.406
0.222
0.626
0.620
0.632
0.628
0.632
0.630
0.610
0.620
0.642
0.674
0.722
0.710
0.714
0.732
0.742
0.754
0.742
0.724
0.686
0.676
0.666
0.654
0.646
0.654
0.654
0.654
0.652
0.676
0.680
0.710
0.714
0.718
0.708
0.706
0.676
0.662
0.668
0.680
0.702
0.696
0.716
0.706
0.712
0.700
0.694
0.682
0.684
0.674
0.678
0.690
0.690
0.670
0.664
0.674
0.682
0.664
0.674
0.682
0.692
0.696
0.692
0.682
0.672
0.666
0.672
0.672
0.664
0.652
0.652
0.652
0.672
0.662
0.702
0.714
0.790
0.788
0.742
0.714
0.698
0.706
0.712
0.732
0.712
0.696
0.680
0.684
0.658
0.658
0.632
0.628
0.626
0.606
0.612
0.608
0.610
0.614
0.622
0.616
0.630
0.626
0.626
0.626
0.630
0.626
0.632
0.632
0.628
0.624
0.620
0.606
0.610
0.604
0.596
0.602
0.602
0.608
0.626
0.644
0.676
0.688
0.696
0.710
0.686
0.680
0.662
0.642
0.636
0.638
0.652
0.676
0.684
0.680
0.698
0.716
0.732
0.684
0.696
0.676
0.678
0.698
0.702
0.734
0.734
0.742
0.724
0.716
0.700
0.714
0.682
0.692
0.716
0.762
0.782
0.804
0.796
0.808
0.804
0.786
0.780
0.794
0.740
0.720
0.678
0.706
0.756
0.806
0.828
0.786
0.748
0.748
0.714
0.714
0.704
0.754
0.810
0.832
0.850
0.826
0.792
0.758
0.740
0.744
0.726
0.716
0.748
0.776
0.774
0.780
0.746
0.766
0.752
0.732
0.758
0.788
0.796
0.804
0.824
0.852
0.840
0.822
0.776
0.762
0.750
0.742
0.734
0.768
0.778
0.804
0.840
0.860
0.860
0.852
0.818
0.764
0.724
0.686
0.682
0.688
0.776
0.724
0.754
0.848
0.796
0.862
0.854
0.828
0.822
0.816
0.796
0.810
0.790
0.762
0.718
0.704
0.708
0.750
0.768
0.778
0.762
0.742
0.736
0.738
0.718
0.722
0.700
0.732
0.752
0.754
0.756
0.738
0.746
0.736
0.726
0.738
0.736
0.756
0.730
0.738
0.748
0.732
0.770
0.764
0.756
0.806
0.808
0.828
0.812
0.814
0.838
0.824
0.808
0.756
0.750
0.718
0.686
0.688
0.678
0.676
0.664
0.664
0.672
0.666
0.684
0.692
0.688
0.674
0.670
0.674
0.668
0.672
0.678
0.678
0.670
0.690
0.680
0.718
0.744
0.756
0.730
0.728
0.750
0.754
0.726
0.736
0.752
0.744
0.774
0.746
0.740
0.738
0.722
0.730
0.738
0.738
0.684
0.702
0.666
0.672
0.678
0.702
0.742
0.756
0.762
0.792
0.796
0.796
0.768
0.766
0.750
0.766
0.762
0.726
0.708
0.748
0.780
0.840
0.848
0.792
0.808
0.806
0.784
0.804
0.794
0.794
0.776
0.798
0.848
0.874
0.876
0.804
0.810
0.836
0.874
0.866
0.828
0.754
0.696
0.684
0.696
0.768
0.784
0.820
0.820
0.838
0.824
0.762
0.832
0.810
0.840
0.840
0.834
0.804
0.736
0.756
0.694
0.724
0.754
0.838
0.766
0.824
0.870
0.818
0.862
0.840
0.810
0.826
0.802
0.820
0.820
0.788
0.818
0.822
0.854
0.776
0.782
0.808
0.858
0.866
0.862
0.838
0.764
0.790
0.772
0.810
0.810
0.820
0.850
0.880
0.832
0.758
0.744
0.762
0.788
0.868
0.860
0.856
0.866
0.868
0.840
0.796
0.764
0.754
0.748
0.754
0.914
0.832
0.768
0.754
0.768
0.784
0.914
0.954
0.962
0.862
0.780
0.730
0.720
0.736
0.748
0.752
0.772
0.786
0.752
0.756
0.746
0.732
0.678
0.666
0.638
0.616
0.610
0.624
0.654
0.712
0.698
0.694
0.694
0.680
0.644
0.660
0.658
0.660
0.640
0.626
0.606
0.584
0.584
0.590
0.614
0.672
0.702
0.716
0.710
0.718
0.720
0.738
0.742
0.762
0.762
0.744
0.752
0.768
0.808
0.834
0.782
0.742
0.770
0.782
0.810
0.828
0.808
0.802
0.762
0.752
0.800
0.846
0.892
0.888
0.824
0.802
0.766
0.788
0.806
0.856
0.472
0.984
0.886
0.786
0.758
0.734
0.800
0.798
0.792
0.826
0.896
0.818
0.810
0.874
0.886
0.896
0.902
0.836
0.774
0.738
0.706
0.698
0.696
0.690
0.706
0.712
0.706
0.712
0.714
0.706
0.708
0.696
0.708
0.694
0.698
0.708
0.692
0.712
0.674
0.686
0.666
0.674
0.650
0.648
0.648
0.672
0.674
0.700
0.686
0.688
0.688
0.706
0.728
0.724
0.684
0.682
0.668
0.654
0.664
0.634
0.654
0.666
0.658
0.674
0.646
0.644
0.628
0.630
0.636
0.634
0.632
0.638
0.634
0.652
0.682
0.720
0.714
0.704
0.702
0.690
0.680
0.694
0.664
0.660
0.656
0.638
0.638
0.648
0.648
0.668
0.676
0.664
0.688
0.676
0.692
0.682
0.704
0.718
0.688
0.718
0.724
0.712
0.732
0.746
0.764
0.768
0.796
0.796
0.776
0.768
0.724
0.696
0.710
0.738
0.750
0.750
0.766
0.758
0.760
0.720
0.706
0.716
0.702
0.696
0.696
0.696
0.706
0.712
0.734
0.740
0.732
0.734
0.730
0.692
0.670
0.662
0.632
0.620
0.612
0.606
0.598
0.632
0.650
0.670
0.710
0.722
0.716
0.704
0.712
0.692
0.700
0.720
0.754
0.726
0.722
0.714
0.706
0.706
0.702
0.712
0.712
0.724
0.736
0.720
0.710
0.704
0.700
0.702
0.694
0.690
0.696
0.670
0.674
0.664
0.694
0.700
0.694
0.710
0.716
0.716
0.714
0.692
0.692
0.694
0.722
0.724
0.732
0.738
0.734
0.736
0.736
0.748
0.754
0.700
0.716
0.700
0.692
0.672
0.662
0.664
0.656
0.702
0.758
0.722
0.800
0.808
0.864
0.844
0.850
0.840
0.800
0.782
0.790
0.774
0.758
0.684
0.680
0.658
0.638
0.628
0.628
0.638
0.662
0.696
0.710
0.730
0.718
0.704
0.712
0.686
0.646
0.628
0.610
0.596
0.590
0.608
0.628
0.646
0.666
0.684
0.706
0.782
0.804
0.806
0.772
0.780
0.762
0.750
0.722
0.700
0.684
0.662
0.650
0.644
0.638
0.640
0.636
0.616
0.610
0.608
0.608
0.622
0.640
0.640
0.658
0.664
0.662
0.668
0.668
0.670
0.670
0.666
0.678
0.678
0.690
0.702
0.710
0.708
0.696
0.704
0.700
0.694
0.678
0.672
0.670
0.678
0.694
0.724
0.696
0.684
0.680
0.680
0.674
0.666
0.658
0.664
0.734
0.760
0.798
0.800
0.788
0.830
0.852
0.792
0.772
0.804
0.830
0.806
0.800
0.808
0.778
0.752
0.766
0.770
0.794
0.778
0.766
0.734
0.728
0.716
0.716
0.710
0.702
0.694
0.680
0.680
0.676
0.686
0.700
0.696
0.682
0.684
0.668
0.656
0.654
0.662
0.658
0.676
0.706
0.734
0.708
0.698
0.684
0.670
0.670
0.658
0.670
0.684
0.682
0.690
0.698
0.718
0.736
0.702
0.706
0.682
0.680
0.686
0.680
0.676
0.676
0.660
0.660
0.676
0.662
0.692
0.694
0.694
0.726
0.708
0.672
0.674
0.666
0.686
0.694
0.684
0.708
0.696
0.696
0.694
0.688
0.684
0.684
0.708
0.690
0.676
0.686
0.678
0.682
0.684
0.676
0.678
0.674
0.672
0.674
0.672
0.690
0.678
0.668
0.658
0.648
0.650
0.646
0.646
0.658
0.672
0.660
0.676
0.662
0.674
0.660
0.668
0.660
0.660
0.646
0.626
0.618
0.618
0.632
0.646
0.662
0.664
0.666
0.676
0.666
0.674
0.704
0.726
0.708
0.694
0.694
0.724
0.780
0.758
0.774
0.736
0.708
0.706
0.692
0.690
0.698
0.700
0.702
0.746
0.758
0.768
0.784
0.770
0.756
0.720
0.724
0.754
0.742
0.754
0.754
0.758
0.730
0.710
0.696
0.674
0.668
0.660
0.660
0.656
0.634
0.630
0.618
0.612
0.608
0.624
0.648
0.662
0.688
0.698
0.666
0.666
0.652
0.624
0.666
0.754
0.664
0.662
0.634
0.628
0.638
0.656
0.668
0.680
0.694
0.718
0.728
0.730
0.728
0.712
0.700
0.672
0.672
0.666
0.640
0.648
0.654
0.658
0.666
0.710
0.720
0.704
0.704
0.698
0.702
0.690
0.694
0.678
0.682
0.664
0.654
0.662
0.684
0.718
0.722
0.724
0.720
0.708
0.712
0.728
0.696
0.700
0.680
0.660
0.648
0.634
0.630
0.622
0.620
0.642
0.652
0.670
0.690
0.712
0.726
0.714
0.704
0.670
0.654
0.632
0.630
0.632
0.636
0.654
0.662
0.694
0.728
0.746
0.748
0.750
0.734
0.742
0.738
0.730
0.718
0.704
0.686
0.676
0.672
0.664
0.676
0.676
0.672
0.664
0.646
0.642
0.646
0.642
0.644
0.640
0.626
0.628
0.622
0.606
0.606
0.594
0.594
0.606
0.610
0.626
0.632
0.624
0.616
0.598
0.594
0.582
0.578
0.580
0.586
0.592
0.602
0.620
0.652
0.652
0.648
0.660
0.660
0.666
0.684
0.692
0.688
0.684
0.666
0.656
0.660
0.674
0.692
0.690
0.662
0.664
0.654
0.652
0.662
0.676
0.666
0.668
0.702
0.712
0.722
0.726
0.742
0.728
0.718
0.688
0.672
0.638
0.628
0.614
0.610
0.608
0.624
0.652
0.668
0.654
0.652
0.646
0.662
0.660
0.652
0.664
0.662
0.672
0.702
0.724
0.750
0.748
0.734
0.732
0.716
0.722
0.716
0.716
0.702
0.690
0.668
0.656
0.648
0.636
0.628
0.618
0.616
0.610
0.600
0.598
0.592
0.588
0.584
0.574
0.566
0.574
0.592
0.598
0.608
0.632
0.648
0.676
0.700
0.734
0.750
0.764
0.742
0.692
0.674
0.658
0.652
0.648
0.646
0.642
0.650
0.672
0.696
0.748
0.788
0.818
0.770
0.820
0.792
0.790
0.768
0.726
0.694
0.690
0.672
0.690
0.680
0.666
0.708
0.692
0.690
0.678
0.712
0.710
0.704
0.712
0.700
0.708
0.718
0.732
0.704
0.688
0.712
0.700
0.726
0.706
0.686
0.646
0.632
0.626
0.638
0.638
0.632
0.654
0.644
0.686
0.690
0.690
0.710
0.720
0.746
0.768
0.740
0.750
0.718
0.680
0.726
0.746
0.714
0.686
0.706
0.676
0.682
0.678
0.698
0.728
0.724
0.678
0.676
0.696
0.758
0.780
0.814
0.820
0.802
0.784
0.778
0.768
0.780
0.788
0.790
0.804
0.816
0.808
0.844
0.862
0.788
0.774
0.846
0.886
0.844
0.870
0.876
0.820
0.844
0.844
0.840
0.828
0.840
0.814
0.854
0.846
0.818
0.822
0.824
0.800
0.808
0.746
0.720
0.694
0.688
0.672
0.668
0.664
0.662
0.656
0.660
0.662
0.658
0.674
0.674
0.656
0.650
0.644
0.632
0.624
0.622
0.630
0.648
0.712
0.740
0.700
0.716
0.714
0.724
0.716
0.730
0.720
0.748
0.730
0.746
0.750
0.722
0.718
0.720
0.696
0.722
0.736
0.754
0.752
0.732
0.722
0.708
0.688
0.706
0.718
0.712
0.708
0.700
0.684
0.748
0.750
0.778
0.824
0.844
0.886
0.848
0.854
0.796
0.766
0.710
0.702
0.688
0.674
0.668
0.678
0.688
0.700
0.768
0.758
0.772
0.754
0.790
0.826
0.800
0.806
0.822
0.822
0.830
0.846
0.834
0.828
0.824
0.824
0.800
0.794
0.774
0.744
0.760
0.780
0.784
0.786
0.792
0.790
0.794
0.812
0.798
0.776
0.792
0.794
0.778
0.840
0.846
0.826
0.830
0.830
0.796
0.820
0.822
0.812
0.858
0.850
0.804
0.784
0.792
0.818
0.800
0.808
0.778
0.768
0.782
0.770
0.778
0.808
0.774
0.734
0.742
0.774
0.776
0.786
0.728
0.740
0.728
0.710
0.690
0.686
0.702
0.738
0.768
0.778
0.774
0.792
0.800
0.796
0.730
0.712
0.766
0.832
0.828
0.758
0.752
0.728
0.714
0.734
0.756
0.792
0.792
0.814
0.868
0.908
0.868
0.884
0.886
0.830
0.822
0.822
0.812
0.820
0.884
0.874
0.864
0.872
0.868
0.858
0.872
0.838
0.862
0.860
0.846
0.836
0.824
0.782
0.764
0.754
0.774
0.802
0.828
0.802
0.760
0.732
0.712
0.742
0.752
0.784
0.772
0.776
0.778
0.790
0.778
0.770
0.744
0.722
0.728
0.744
0.756
0.768
0.780
0.794
0.756
0.740
0.766
0.794
0.788
0.790
0.794
0.802
0.822
0.812
0.790
0.800
0.810
0.814
0.798
0.800
0.776
0.758
0.774
0.798
0.810
0.810
0.816
0.808
0.810
0.802
0.814
0.814
0.786
0.760
0.700
0.752
0.776
0.806
0.832
0.822
0.802
0.814
0.776
0.772
0.786
0.792
0.794
0.782
0.774
0.804
0.808
0.820
0.798
0.772
0.758
0.744
0.748
0.764
0.754
0.774
0.814
0.850
0.888
0.900
0.914
0.902
0.846
0.852
0.814
0.750
0.774
0.778
0.788
0.822
0.828
0.818
0.816
0.774
0.758
0.738
0.734
0.818
0.832
0.828
0.824
0.792
0.820
0.804
0.796
0.784
0.764
0.742
0.750
0.728
0.718
0.772
0.770
0.788
0.824
0.808
0.782
0.776
0.782
0.788
0.766
0.808
0.840
0.824
0.814
0.810
0.788
0.782
0.740
0.750
0.738
0.760
0.772
0.818
0.824
0.840
0.856
0.848
0.840
0.824
0.816
0.818
0.818
0.826
0.828
0.800
0.788
0.724
0.750
0.758
0.760
0.788
0.826
0.840
0.818
0.848
0.848
0.836
0.790
0.802
0.802
0.808
0.770
0.776
0.782
0.796
0.770
0.746
0.766
0.758
0.746
0.772
0.766
0.806
0.804
0.834
0.878
0.852
0.818
0.780
0.774
0.776
0.748
0.738
0.744
0.764
0.754
0.764
0.754
0.782
0.792
0.804
0.818
0.812
0.792
0.768
0.816
0.798
0.832
0.906
0.892
0.856
0.878
0.846
0.836
0.866
0.856
0.878
0.878
0.858
0.808
0.750
0.712
1.062
0.794
0.730
0.702
0.716
0.704
0.700
0.682
0.688
0.750
0.754
0.770
0.786
0.786
0.798
0.788
0.790
0.752
0.764
0.788
0.818
0.800
0.792
0.850
0.884
0.880
0.850
0.838
0.806
0.816
0.828
0.832
0.854
0.866
0.866
0.862
0.834
0.860
0.858
0.774
0.734
0.718
0.702
0.738
0.760
0.778
0.776
0.796
0.826
0.840
0.774
0.800
0.796
0.828
0.808
0.766
0.756
0.722
0.720
0.748
0.776
0.764
0.752
0.714
0.710
0.710
0.708
0.734
0.724
0.742
0.758
0.756
0.718
0.734
0.738
0.740
0.746
0.778
0.836
0.838
0.826
0.828
0.806
0.788
0.778
0.788
0.818
0.824
0.830
0.816
0.806
0.830
0.806
0.786
0.798
0.808
0.770
0.758
0.776
0.776
0.772
0.774
0.752
0.760
0.784
0.826
0.822
0.826
0.838
0.826
0.834
0.816
0.808
0.782
0.760
0.758
0.772
0.788
0.782
0.810
0.850
0.860
0.850
0.842
0.830
0.812
0.820
0.780
0.758
0.772
0.794
0.844
0.844
0.870
0.850
0.842
0.840
0.844
0.848
0.830
0.800
0.810
0.832
0.822
0.846
0.826
0.840
0.844
0.876
0.818
0.806
0.792
0.806
0.784
0.810
0.792
0.728
0.792
0.844
0.740
0.742
0.702
0.690
0.690
0.670
0.656
0.650
0.666
0.678
0.718
0.784
0.802
0.784
0.774
0.770
0.766
0.744
0.714
0.714
0.768
0.748
0.792
0.754
0.706
0.682
0.670
0.650
0.630
0.622
0.614
0.604
0.606
0.612
0.614
0.616
0.616
0.616
0.626
0.638
0.662
0.676
0.704
0.708
0.694
0.702
0.702
0.706
0.688
0.676
0.660
0.654
0.652
0.648
0.626
0.618
0.620
0.616
0.622
0.620
0.612
0.612
0.610
0.612
0.616
0.624
0.620
0.634
0.634
0.628
0.648
0.634
0.634
0.684
0.656
0.642
0.664
0.656
0.722
0.710
0.688
0.650
0.638
0.624
0.620
0.614
0.626
0.640
0.680
0.712
0.658
0.680
0.714
0.688
0.650
0.662
0.672
0.644
0.662
0.662
0.644
0.646
0.644
0.644
0.656
0.652
0.658
0.650
0.636
0.634
0.638
0.644
0.640
0.646
0.654
0.656
0.654
0.650
0.658
0.650
0.662
0.656
0.640
0.634
0.640
0.640
0.632
0.624
0.622
0.622
0.622
0.618
0.618
0.608
0.616
0.618
0.618
0.628
0.610
0.622
0.620
0.626
0.628
0.642
0.644
0.650
0.662
0.660
0.670
0.652
0.658
0.644
0.636
0.624
0.624
0.622
0.614
0.626
0.646
0.644
0.644
0.640
0.668
0.694
0.692
0.690
0.664
0.656
0.662
0.664
0.688
0.704
0.738
0.746
0.736
0.746
0.768
0.768
0.754
0.744
0.722
0.718
0.702
0.680
0.668
0.646
0.638
0.630
0.634
0.700
0.754
0.758
0.732
0.776
0.746
0.794
0.794
0.786
0.798
0.774
0.758
0.770
0.788
0.792
0.848
0.822
0.848
0.848
0.814
0.798
0.770
0.736
0.812
0.846
0.836
0.862
0.874
0.810
0.818
0.818
0.774
0.818
0.818
0.792
0.880
0.830
0.834
0.802
0.824
0.794
0.884
0.864
0.810
0.788
0.756
0.776
0.802
0.868
0.884
0.828
0.852
0.778
0.724
0.778
0.786
0.814
0.804
0.816
0.844
0.846
0.880
0.872
0.876
0.898
0.878
0.892
0.880
0.908
0.858
0.818
0.878
0.920
0.892
0.910
0.926
0.912
0.900
0.894
0.896
0.898
0.868
0.858
0.828
0.792
0.764
0.768
0.738
0.722
0.706
0.690
0.702
0.694
0.712
0.696
0.676
0.702
0.746
0.712
0.712
0.702
0.690
0.686
0.676
0.688
0.688
0.714
0.712
0.822
0.864
0.836
0.806
0.804
0.770
0.772
0.776
0.798
0.812
0.836
0.842
0.830
0.844
0.864
0.862
0.804
0.748
0.746
0.720
0.714
0.726
0.740
0.754
0.768
0.762
0.766
0.778
0.766
0.758
0.712
0.716
0.734
0.788
0.786
0.758
0.748
0.748
0.710
0.694
0.696
0.716
0.734
0.734
0.764
0.786
0.764
0.762
0.750
0.714
0.738
0.722
0.714
0.672
0.724
0.788
0.810
0.842
0.864
0.872
0.870
0.802
0.766
0.730
0.700
0.690
0.692
0.662
0.658
0.646
0.644
0.644
0.662
0.658
0.684
0.688
0.702
0.724
0.718
0.722
0.676
0.672
0.672
0.702
0.710
0.700
0.724
0.728
0.722
0.712
0.712
0.714
0.710
0.704
0.720
0.696
0.726
0.728
0.714
0.744
0.756
0.754
0.794
0.800
0.782
0.788
0.746
0.742
0.782
0.742
0.896
0.846
0.734
0.740
0.712
0.694
0.678
0.666
0.678
0.682
0.678
0.668
0.666
0.692
0.716
0.722
0.738
0.756
0.718
0.724
0.704
0.752
0.746
0.774
0.804
0.798
0.780
0.814
0.772
0.760
0.792
0.786
0.786
0.806
0.826
0.828
0.794
0.776
0.766
0.798
0.788
0.724
0.696
0.676
0.698
0.742
0.762
0.746
0.730
0.732
0.744
0.758
0.764
0.776
0.736
0.708
0.720
0.738
0.748
0.760
0.736
0.744
0.708
0.696
0.670
0.668
0.658
0.670
0.694
0.726
0.766
0.780
0.824
0.834
0.808
0.800
0.756
0.756
0.752
0.734
0.740
0.714
0.726
0.732
0.716
0.698
0.704
0.682
0.682
0.662
0.674
0.680
0.682
0.694
0.684
0.716
0.712
0.702
0.712
0.678
0.702
0.752
0.762
0.744
0.760
0.756
0.740
0.762
0.752
0.732
0.758
0.762
0.756
0.790
0.810
0.806
0.810
0.792
0.786
0.722
0.700
0.716
0.730
0.758
0.778
0.748
0.780
0.792
0.830
0.854
0.852
0.826
0.806
0.784
0.774
0.762
0.756
0.712
0.778
0.752
0.784
0.786
0.788
0.818
0.812
0.806
0.776
0.718
0.842
0.732
0.710
0.688
0.688
0.672
0.688
0.696
0.708
0.718
0.714
0.724
0.716
0.684
0.704
0.970
0.806
0.782
0.736
0.752
0.734
0.692
0.694
0.702
0.720
0.728
0.782
0.782
0.796
0.796
0.808
0.768
0.712
0.732
0.778
0.798
0.782
0.756
0.754
0.738
0.738
0.740
0.768
0.780
0.812
0.790
0.768
0.738
0.724
0.702
0.712
0.714
0.736
0.790
0.758
0.764
0.758
0.724
0.736
0.716
0.732
0.722
0.722
0.720
0.766
0.710
0.768
0.756
0.744
0.766
0.750
0.752
0.744
0.738
0.728
0.728
0.720
0.710
0.730
0.722
0.738
0.724
0.776
0.772
0.736
0.752
0.758
0.762
0.734
0.690
0.778
0.776
0.728
0.690
0.680
0.672
0.656
0.656
0.638
0.642
0.646
0.636
0.640
0.650
0.650
0.658
0.688
0.688
0.706
0.728
0.722
0.724
0.754
0.740
0.768
0.752
0.732
0.746
0.712
0.696
0.742
0.702
0.674
0.680
0.666
0.668
0.682
0.722
0.724
0.760
0.738
0.736
0.730
0.716
0.706
0.676
0.798
0.776
0.768
0.772
0.746
0.772
0.784
0.756
0.732
0.676
0.672
0.660
0.658
0.662
0.656
0.656
0.660
0.642
0.640
0.634
0.644
0.644
0.646
0.644
0.654
0.646
0.644
0.632
0.630
0.620
0.620
0.614
0.602
0.600
0.592
0.606
0.614
0.632
0.682
0.762
0.728
0.790
0.762
0.724
0.710
0.700
0.698
0.692
0.694
0.720
0.738
0.714
0.754
0.786
0.852
0.818
0.814
0.822
0.806
0.800
0.770
0.726
0.722
0.698
0.704
0.722
0.770
0.756
0.708
0.720
0.686
0.674
0.678
0.666
0.668
0.682
0.682
0.728
0.850
0.772
0.736
0.762
0.704
0.700
0.722
0.724
0.722
0.734
0.734
0.746
0.758
0.742
0.702
0.700
0.700
0.704
0.736
0.756
0.752
0.750
0.728
0.684
0.684
0.718
0.682
0.678
0.660
0.658
0.664
0.686
0.678
0.668
0.664
0.652
0.650
0.654
0.658
0.672
0.678
0.676
0.678
0.684
0.680
0.668
0.656
0.660
0.698
0.720
0.710
0.700
0.682
0.666
0.648
0.638
0.626
0.618
0.610
0.616
0.640
0.652
0.664
0.646
0.654
0.652
0.668
0.696
0.738
0.752
0.754
0.762
0.754
0.730
0.744
0.750
0.762
0.740
0.778
0.766
0.752
0.768
0.778
0.774
0.796
0.812
0.820
0.812
0.766
0.830
0.818
0.758
0.762
0.718
0.682
0.700
0.704
0.702
0.694
0.692
0.696
0.676
0.660
0.650
0.652
0.678
0.700
0.702
0.700
0.702
0.680
0.688
0.686
0.692
0.718
0.742
0.742
0.708
0.738
0.680
0.666
0.646
0.632
0.626
0.630
0.638
0.654
0.682
0.704
0.714
0.734
0.738
0.702
0.696
0.682
0.656
0.656
0.644
0.652
0.664
0.668
0.668
0.668
0.670
0.674
0.668
0.678
0.674
0.682
0.682
0.680
0.676
0.670
0.670
0.662
0.646
0.636
0.634
0.614
0.598
0.586
0.578
0.568
0.568
0.568
0.588
0.590
0.616
0.604
0.608
0.620
0.590
0.660
0.594
0.650
0.642
0.644
0.638
0.654
0.678
0.706
0.692
0.676
0.688
0.686
0.680
0.678
0.690
0.724
0.702
0.684
0.698
0.716
0.694
0.716
0.692
0.720
0.732
0.732
0.752
0.744
0.712
0.730
0.708
0.690
0.690
0.652
0.654
0.656
0.670
0.702
0.726
0.724
0.744
0.700
0.712
0.694
0.674
0.668
0.694
0.696
0.696
0.652
0.656
0.624
0.622
0.608
0.620
0.636
0.640
0.656
0.704
0.726
0.728
0.716
0.742
0.730
0.746
0.752
0.738
0.732
0.742
0.754
0.742
0.734
0.740
0.734
0.750
0.748
0.742
0.730
0.714
0.722
0.686
0.698
0.694
0.702
0.700
0.682
0.678
0.664
0.658
0.662
0.648
0.652
0.670
0.686
0.712
0.698
0.694
0.310
0.352
0.674
0.710
0.674
0.658
0.646
0.630
0.638
0.656
0.670
0.672
0.672
0.646
0.630
0.624
0.606
0.614
0.628
0.662
0.690
0.748
0.720
0.706
0.694
0.678
0.762
0.708
0.688
0.702
0.684
0.674
0.676
0.680
0.670
0.684
0.686
0.680
0.686
0.680
0.682
0.696
0.702
0.688
0.704
0.682
0.692
0.716
0.692
0.720
0.668
0.642
0.648
0.624
0.624
0.642
0.632
0.642
0.660
0.690
0.714
0.742
0.750
0.740
0.766
0.768
0.756
0.764
0.764
0.770
0.726
0.700
0.702
0.710
0.702
0.726
0.748
0.772
0.766
0.712
0.670
0.634
0.624
0.610
0.606
0.614
0.622
0.636
0.636
0.664
0.718
0.698
0.700
0.678
0.688
0.706
0.712
0.706
0.688
0.654
0.662
0.656
0.650
0.656
0.662
0.646
0.700
0.730
0.704
0.690
0.720
0.738
0.698
0.704
0.690
0.664
0.678
0.694
0.676
0.712
0.684
0.670
0.692
0.706
0.730
0.738
0.710
0.712
0.740
0.740
0.792
0.820
0.824
0.802
0.804
0.790
0.750
0.718
0.682
0.658
0.642
0.628
0.642
0.638
0.628
0.632
0.628
0.640
0.652
0.670
0.692
0.714
0.716
0.714
0.696
0.684
0.682
0.688
0.664
0.662
0.656
0.642
0.630
0.618
0.604
0.594
0.588
0.576
0.570
0.564
0.556
0.554
0.548
0.548
0.556
0.562
0.572
0.594
0.606
0.612
0.614
0.606
0.600
0.596
0.588
0.590
0.578
0.578
0.592
0.596
0.602
0.602
0.608
0.606
0.608
0.604
0.600
0.592
0.580
0.578
0.574
0.566
0.574
0.576
0.580
0.586
0.584
0.588
0.586
0.584
0.584
0.588
0.594
0.590
0.592
0.592
0.594
0.594
0.598
0.604
0.602
0.596
0.598
0.578
0.588
0.586
0.580
0.570
0.566
0.566
0.560
0.558
0.550
0.564
0.584
0.602
0.620
0.630
0.658
0.670
0.714
0.680
0.682
0.664
0.650
0.650
0.638
0.628
0.620
0.622
0.620
0.612
0.606
0.594
0.586
0.576
0.568
0.574
0.572
0.578
0.582
0.568
0.580
0.584
0.586
0.586
0.590
0.600
0.602
0.602
0.624
0.648
0.696
0.732
0.730
0.756
0.780
0.752
0.734
0.762
0.714
0.772
0.774
0.772
0.792
0.782
0.736
0.760
0.728
0.754
0.784
0.768
0.800
0.786
0.766
0.776
0.758
0.770
0.756
0.762
0.762
0.742
0.764
0.782
0.806
0.814
0.798
0.800
0.772
0.768
0.784
0.764
0.788
0.794
0.794
0.796
0.786
0.776
0.764
0.750
0.678
0.672
0.654
0.640
0.636
0.624
0.618
0.604
0.606
0.616
0.626
0.632
0.626
0.628
0.620
0.618
0.608
0.610
0.606
0.620
0.640
0.632
0.632
0.636
0.634
0.644
0.654
0.666
0.680
0.674
0.688
0.704
0.714
0.692
0.700
0.716
0.686
0.732
0.726
0.726
0.724
0.750
0.714
0.682
0.690
0.662
0.648
0.632
0.610
0.610
0.622
0.632
0.654
0.684
0.688
0.698
0.720
0.734
0.722
0.710
0.694
0.718
0.742
0.754
0.748
0.756
0.758
0.756
0.748
0.730
0.750
0.744
0.726
0.732
0.718
0.726
0.730
0.718
0.712
0.696
0.702
0.686
0.690
0.702
0.704
0.718
0.708
0.706
0.710
0.686
0.700
0.704
0.708
0.668
0.678
0.674
0.656
0.640
0.642
0.638
0.644
0.682
0.684
0.696
0.704
0.674
0.668
0.670
0.668
0.648
0.634
0.626
0.622
0.620
0.624
0.608
0.594
0.590
0.658
0.976
0.658
0.970
0.790
0.886
0.866
0.836
0.810
0.780
0.746
0.726
0.720
0.724
0.698
0.692
0.678
0.676
0.670
0.672
0.662
0.652
0.640
0.644
0.642
0.634
0.650
0.662
0.648
0.666
0.672
0.686
0.696
0.688
0.684
0.688
0.682
0.662
0.664
0.664
0.656
0.658
0.664
0.668
0.680
0.682
0.674
0.662
0.648
0.632
0.620
0.614
0.608
0.626
0.648
0.682
0.712
0.704
0.698
0.726
0.722
0.716
0.700
0.702
0.688
0.672
0.674
0.700
0.706
0.692
0.696
0.682
0.674
0.662
0.652
0.654
0.660
0.658
0.654
0.662
0.662
0.676
0.662
0.666
0.658
0.666
0.652
0.668
0.662
0.658
0.664
0.638
0.626
0.620
0.602
0.598
0.584
0.578
0.580
0.576
0.574
0.570
0.576
0.578
0.578
0.596
0.610
0.618
0.620
0.616
0.608
0.600
0.628
0.654
0.680
0.718
0.714
0.716
0.704
0.720
0.718
0.700
0.698
0.668
0.716
0.716
0.684
0.688
0.676
0.688
0.668
0.672
0.668
0.658
0.642
0.650
0.656
0.654
0.654
0.644
0.644
0.662
0.666
0.654
0.662
0.672
0.668
0.696
0.722
0.732
0.752
0.742
0.752
0.752
0.736
0.720
0.700
0.702
0.720
0.682
0.696
0.728
0.716
0.712
0.722
0.690
0.682
0.678
0.666
0.662
0.662
0.656
0.658
0.662
0.638
0.630
0.624
0.616
0.604
0.602
0.602
0.600
0.606
0.590
0.598
0.590
0.586
0.598
0.624
0.624
0.628
0.618
0.628
0.658
0.690
0.738
0.632
0.606
0.602
0.606
0.592
0.588
0.580
0.574
0.566
0.558
0.554
0.548
0.544
0.534
0.538
0.528
0.530
0.528
0.538
0.548
0.640
0.658
0.942
0.828
0.718
0.820
0.878
0.900
0.930
0.862
0.850
0.812
0.802
0.756
0.670
0.660
0.654
0.630
0.628
0.648
0.656
0.674
0.662
0.698
0.724
0.764
0.756
0.730
0.706
0.706
0.712
0.700
0.722
0.766
0.756
0.796
0.788
0.750
0.778
0.758
0.772
0.786
0.780
0.790
0.786
0.796
0.780
0.758
0.756
0.758
0.816
0.846
0.808
0.788
0.774
0.742
0.716
0.694
0.682
0.684
0.682
0.682
0.700
0.252
0.434
0.658
0.636
0.622
0.624
0.642
0.676
0.682
0.692
0.698
0.694
0.690
0.692
0.684
0.680
0.684
0.692
0.666
0.642
0.620
0.614
0.594
0.600
0.608
0.636
0.674
0.714
0.718
0.756
0.764
0.758
0.760
0.796
0.776
0.786
0.780
0.776
0.776
0.718
0.736
0.772
0.744
0.768
0.794
0.776
0.772
0.758
0.764
0.792
0.760
0.776
0.762
0.776
0.784
0.766
0.772
0.774
0.770
0.768
0.762
0.736
0.724
0.714
0.694
0.700
0.706
0.700
0.726
0.716
0.740
0.774
0.754
0.744
0.732
0.694
0.700
0.676
0.670
0.656
0.650
0.638
0.622
0.620
0.616
0.604
0.600
0.596
0.594
0.598
0.602
0.608
0.606
0.606
0.604
0.608
0.618
0.616
0.624
0.630
0.646
0.650
0.658
0.644
0.646
0.650
0.640
0.642
0.634
0.642
0.626
0.612
0.604
0.600
0.596
0.600
0.600
0.604
0.624
0.636
0.648
0.648
0.654
0.662
0.660
0.674
0.692
0.692
0.682
0.660
0.652
0.624
0.630
0.618
0.618
0.624
0.628
0.638
0.656
0.666
0.672
0.678
0.680
0.668
0.674
0.680
0.694
0.682
0.688
0.662
0.660
0.646
0.642
0.650
0.658
0.666
0.664
0.646
0.640
0.642
0.640
0.636
0.624
0.618
0.596
0.590
0.568
0.556
0.558
0.570
0.582
0.594
0.608
0.626
0.682
0.764
0.698
0.706
0.736
0.710
0.736
0.736
0.718
0.698
0.714
0.722
0.718
0.724
0.702
0.724
0.720
0.704
0.730
0.740
0.728
0.722
0.704
0.678
0.712
0.694
0.710
0.728
0.730
0.732
0.774
0.754
0.746
0.692
0.698
0.654
0.646
0.646
0.654
0.650
0.660
0.704
0.704
0.700
0.744
0.732
0.736
0.744
0.722
0.744
0.762
0.768
0.792
0.794
0.782
0.804
0.782
0.790
0.802
0.776
0.796
0.802
0.762
0.782
0.786
0.782
0.784
0.772
0.746
0.778
0.774
0.708
0.690
0.690
0.740
0.784
0.776
0.752
0.768
0.764
0.746
0.702
0.664
0.646
0.622
0.620
0.606
0.596
0.584
0.572
0.564
0.558
0.562
0.550
0.544
0.546
0.544
0.544
0.554
0.558
0.594
0.628
0.634
0.660
0.690
0.680
0.694
0.718
0.720
0.710
0.738
0.734
0.724
0.764
0.724
0.756
0.736
0.764
0.794
0.790
0.794
0.786
0.758
0.774
0.730
0.690
0.680
0.652
0.620
0.622
0.606
0.600
0.596
0.600
0.598
0.584
0.582
0.596
0.604
0.630
0.650
0.646
0.660
0.672
0.708
0.736
0.740
0.748
0.746
0.752
0.762
0.710
0.720
0.742
0.724
0.706
0.694
0.676
0.670
0.656
0.644
0.642
0.634
0.630
0.658
0.668
0.690
0.710
0.668
0.654
0.646
0.636
0.642
0.646
0.644
0.644
0.652
0.634
0.634
0.624
0.628
0.624
0.628
0.642
0.656
0.674
0.682
0.688
0.678
0.668
0.656
0.640
0.628
0.606
0.592
0.590
0.582
0.584
0.586
0.598
0.616
0.620
0.610
0.616
0.606
0.622
0.622
0.616
0.612
0.596
0.594
0.594
0.602
0.606
0.616
0.628
0.634
0.648
0.700
0.714
0.684
0.702
0.684
0.692
0.714
0.696
0.692
0.694
0.694
0.692
0.672
0.674
0.672
0.654
0.644
0.626
0.626
0.624
0.612
0.612
0.602
0.600
0.598
0.594
0.598
0.598
0.598
0.610
0.600
0.596
0.588
0.580
0.578
0.582
0.592
0.622
0.646
0.658
0.656
0.642
0.634
0.654
0.644
0.638
0.624
0.630
0.620
0.620
0.620
0.620
0.622
0.640
0.648
0.644
0.632
0.642
0.650
0.652
0.660
0.660
0.660
0.662
0.648
0.648
0.632
0.620
0.602
0.598
0.580
0.578
0.590
0.572
0.574
0.574
0.578
0.594
0.690
0.628
0.620
0.606
0.608
0.598
0.598
0.590
0.604
0.618
0.614
0.610
0.600
0.610
0.612
0.630
0.614
0.618
0.610
0.608
0.602
0.608
0.614
0.602
0.612
0.600
0.602
0.598
0.592
0.616
0.628
0.682
0.710
0.720
0.744
0.754
0.746
0.752
0.710
0.722
0.208
0.424
0.646
0.640
0.634
0.616
0.604
0.602
0.594
0.608
0.610
0.616
0.600
0.606
0.628
0.660
0.658
0.658
0.658
0.642
0.644
0.642
0.634
0.622
0.612
0.624
0.626
0.624
0.622
0.622
0.636
0.620
0.646
0.650
0.686
0.724
0.752
0.748
0.710
0.692
0.696
0.664
0.648
0.654
0.662
0.658
0.650
0.652
0.676
0.718
0.744
0.790
0.812
0.788
0.834
0.802
0.756
0.748
0.686
0.708
0.684
0.702
0.714
0.762
0.766
0.728
0.786
0.758
0.756
0.782
0.764
0.774
0.788
0.782
0.750
0.710
0.688
0.682
0.686
0.726
0.754
0.812
0.816
0.816
0.794
0.764
0.758
0.742
0.744
0.746
0.742
0.720
0.722
0.712
0.736
0.732
0.762
0.800
0.782
0.774
0.764
0.760
0.786
0.808
0.800
0.788
0.820
0.806
0.762
0.742
0.686
0.682
0.676
0.670
0.664
0.686
0.732
0.800
0.790
0.830
0.828
0.828
0.798
0.778
0.784
0.762
0.724
0.722
0.680
0.734
0.786
0.786
0.828
0.834
0.810
0.814
0.854
0.850
0.824
0.844
0.850
0.872
0.882
0.860
0.794
0.808
0.816
0.794
0.828
0.866
0.846
0.916
0.920
0.878
0.888
0.870
0.836
0.864
0.874
0.852
0.904
0.924
0.888
0.864
0.870
0.846
0.874
0.838
0.772
0.776
0.764
0.796
0.812
0.798
0.772
0.724
0.752
0.746
0.744
0.756
0.756
0.762
0.786
0.804
0.810
0.834
0.808
0.824
0.816
0.796
0.784
0.736
0.738
0.752
0.816
0.804
0.858
0.874
0.856
0.818
0.800
0.782
0.790
0.800
0.732
0.710
0.726
0.718
0.680
0.674
0.658
0.656
0.640
0.644
0.640
0.638
0.644
0.630
0.628
0.622
0.626
0.622
0.622
0.682
1.092
0.830
0.724
0.706
0.662
0.634
0.632
0.606
0.596
0.582
0.576
0.572
0.566
0.564
0.560
0.560
0.558
0.558
0.556
0.556
0.556
0.552
0.554
0.554
0.558
0.594
0.564
0.640
0.624
0.600
0.638
0.596
0.628
0.616
0.614
0.584
0.584
0.606
0.596
0.604
0.618
0.636
0.632
0.642
0.640
0.638
0.636
0.616
0.620
0.616
0.618
0.632
0.626
0.626
0.616
0.618
0.610
0.606
0.602
0.594
0.596
0.604
0.604
0.610
0.620
0.618
0.636
0.630
0.628
0.622
0.624
0.616
0.616
0.610
0.606
0.606
0.618
0.634
0.638
0.638
0.658
0.664
0.660
0.660
0.660
0.652
0.638
0.628
0.634
0.628
0.622
0.622
0.602
0.594
0.594
0.594
0.612
0.644
0.664
0.684
0.726
0.706
0.718
0.698
0.714
0.732
0.734
0.718
0.716
0.774
0.806
0.832
0.810
0.766
0.760
0.720
0.702
0.690
0.692
0.688
0.668
0.662
0.652
0.644
0.644
0.636
0.654
0.674
0.694
0.708
0.734
0.694
0.688
0.708
0.738
0.742
0.748
0.724
0.702
0.706
0.682
0.686
0.672
0.668
0.678
0.660
0.686
0.732
0.750
0.756
0.752
0.760
0.768
0.708
0.708
0.692
0.724
0.700
0.748
0.766
0.816
0.802
0.824
0.830
0.808
0.850
0.834
0.866
0.860
0.848
0.850
0.832
0.822
0.820
0.846
0.826
0.856
0.844
0.824
0.824
0.802
0.816
0.798
0.794
0.810
0.802
0.868
0.870
0.876
0.862
0.848
0.846
0.810
0.824
0.792
0.814
0.842
0.838
0.822
0.762
0.734
0.756
0.774
0.780
0.806
0.804
0.776
0.754
0.722
0.790
0.786
0.804
0.836
0.836
0.904
0.916
0.898
0.890
0.880
0.868
0.868
0.870
0.842
0.822
0.812
0.844
0.908
0.886
0.890
0.892
0.862
0.888
0.860
0.846
0.830
0.796
0.814
0.812
0.834
0.826
0.862
0.818
0.798
0.800
0.806
0.802
0.806
0.826
0.818
0.834
0.804
0.766
0.696
0.674
0.684
0.690
0.736
0.812
0.832
0.862
0.896
0.902
0.842
0.788
0.748
0.768
0.792
0.806
0.800
0.764
0.924
0.846
0.806
0.794
0.776
0.718
0.728
0.748
0.764
0.786
0.818
0.832
0.850
0.836
0.858
0.868
0.868
0.850
0.878
0.884
0.832
0.846
0.870
0.898
0.884
0.906
0.902
0.892
0.870
0.816
0.800
0.814
0.816
0.790
0.770
0.734
0.752
0.804
0.830
0.794
0.782
0.796
0.804
0.828
0.848
0.852
0.868
0.854
0.802
0.784
0.746
0.696
0.674
0.662
0.642
0.632
0.630
0.648
0.734
0.798
0.826
0.812
0.780
0.754
0.720
0.710
0.696
0.686
0.670
0.668
0.666
0.682
0.714
0.772
0.802
0.782
0.818
0.816
0.904
0.860
0.852
0.830
0.818
0.816
0.792
0.742
0.716
0.696
0.682
0.712
0.806
0.846
0.838
0.816
0.806
0.788
0.786
0.766
0.770
0.800
0.804
0.836
0.866
0.868
0.856
0.900
0.878
0.862
0.854
0.814
0.800
0.764
0.728
0.798
0.826
0.808
0.826
0.836
0.816
0.804
0.786
0.772
0.784
0.814
0.838
0.832
0.862
0.770
0.738
0.744
0.764
0.778
0.794
0.758
0.808
0.848
0.858
0.850
0.848
0.830
0.788
0.758
0.772
0.794
0.792
0.796
0.846
0.850
0.868
0.906
0.926
0.916
0.922
0.904
0.886
0.866
0.852
0.858
0.864
0.848
0.864
0.868
0.846
0.864
0.864
0.856
0.838
0.790
0.744
0.710
0.708
0.736
0.744
0.792
0.806
0.776
0.792
0.784
0.762
0.766
0.766
0.750
0.782
0.814
0.802
0.820
0.812
0.784
0.796
0.806
0.796
0.818
0.814
0.784
0.806
0.814
0.794
0.806
0.810
0.800
0.798
0.798
0.774
0.778
0.790
0.770
0.810
0.802
0.780
0.816
0.818
0.790
0.806
0.818
0.806
0.834
0.838
0.822
0.838
0.838
0.812
0.828
0.822
0.784
0.794
0.794
0.778
0.798
0.806
0.780
0.818
0.784
0.758
0.708
0.708
0.690
0.708
0.722
0.730
0.754
0.758
0.730
0.698
0.702
0.676
0.680
0.694
0.696
0.716
0.692
0.684
0.662
0.662
0.678
0.706
0.712
0.706
0.702
0.712
0.698
0.692
0.676
0.828
0.768
0.700
0.698
0.678
0.654
0.648
0.644
0.642
0.652
0.674
0.666
0.674
0.692
0.694
0.702
0.682
0.702
0.710
0.698
0.692
0.640
0.668
0.638
0.616
0.622
0.624
0.630
0.626
0.622
0.632
0.622
0.622
0.622
0.624
0.620
0.612
0.622
0.618
0.624
0.642
0.666
0.688
0.694
0.710
0.732
0.714
0.698
0.702
0.688
0.726
0.730
0.726
0.710
0.688
0.688
0.708
0.702
0.720
0.720
0.698
0.700
0.668
0.688
0.694
0.688
0.680
0.652
0.650
0.638
0.640
0.624
0.624
0.628
0.614
0.602
0.600
0.586
0.588
0.578
0.586
0.606
0.666
0.708
0.768
0.796
0.788
0.820
0.798
0.802
0.792
0.788
0.752
0.754
0.758
0.732
0.792
0.802
0.720
0.736
0.690
0.696
0.678
0.662
0.662
0.742
0.762
0.714
0.712
0.742
0.676
0.672
0.676
0.672
0.676
0.690
0.714
0.740
0.770
0.796
0.778
0.786
0.800
0.792
0.772
0.758
0.720
0.700
0.680
0.718
0.820
0.808
0.828
0.798
0.754
0.736
0.770
0.766
0.796
0.796
0.752
0.698
0.678
0.646
0.630
0.634
0.672
0.730
0.806
0.798
0.832
0.802
0.820
0.834
0.784
0.834
0.782
0.782
0.796
0.832
0.858
0.772
0.768
0.814
0.846
0.874
0.858
0.826
0.772
0.670
0.674
0.630
0.620
0.672
0.940
0.846
0.886
1.050
1.062
0.986
0.936
0.900
0.818
0.792
0.738
0.738
0.708
0.726
0.736
0.748
0.746
0.738
0.758
0.760
0.752
0.734
0.752
0.710
0.706
0.744
0.734
0.706
0.718
0.686
0.686
0.678
0.700
0.706
0.712
0.718
0.698
0.702
0.690
0.678
0.672
0.688
0.708
0.700
0.690
0.702
0.696
0.716
0.718
0.740
0.726
0.722
0.704
0.680
0.674
0.688
0.666
0.672
0.688
0.776
0.772
0.770
0.772
0.730
0.714
0.734
0.720
0.720
0.718
0.692
0.668
0.666
0.662
0.666
0.656
0.644
0.630
0.668
0.672
0.686
0.706
0.710
0.716
0.700
0.680
0.670
0.658
0.656
0.650
0.646
0.662
0.684
0.748
0.750
0.740
0.740
0.758
0.738
0.742
0.710
0.696
0.666
0.448
0.216
0.646
0.652
0.654
0.672
0.694
0.712
0.698
0.690
0.712
0.722
0.710
0.702
0.664
0.650
0.634
0.620
0.614
0.616
0.618
0.610
0.612
0.624
0.624
0.630
0.662
0.700
0.674
0.672
0.648
0.618
0.610
0.602
0.606
0.642
0.678
0.696
0.688
0.698
0.690
0.692
0.688
0.682
0.680
0.678
0.678
0.662
0.658
0.632
0.636
0.660
0.680
0.704
0.716
0.686
0.686
0.670
0.654
0.648
0.654
0.658
0.680
0.670
0.704
0.704
0.708
0.726
0.706
0.684
0.684
0.682
0.666
0.664
0.644
0.632
0.616
0.604
0.600
0.574
0.578
0.586
0.584
0.628
0.648
0.724
0.704
0.722
0.736
0.730
0.708
0.688
0.676
0.678
0.686
0.708
0.708
0.684
0.708
0.716
0.726
0.686
0.746
0.706
0.714
0.690
0.672
0.656
0.644
0.634
0.662
0.662
0.674
0.674
0.680
0.674
0.668
0.674
0.670
0.654
0.650
0.662
0.662
0.672
0.704
0.710
0.724
0.716
0.700
0.694
0.700
0.662
0.650
0.632
0.608
0.600
0.596
0.582
0.578
0.562
0.564
0.586
0.578
0.586
0.602
0.614
0.612
0.606
0.614
0.598
0.588
0.598
0.604
0.624
0.628
0.648
0.626
0.636
0.622
0.622
0.620
0.600
0.590
0.602
0.592
0.586
0.574
0.584
0.572
0.572
0.574
0.568
0.566
0.562
0.570
0.594
0.638
0.680
0.632
0.628
0.792
0.712
0.726
0.736
0.734
0.746
0.738
0.716
0.658
0.638
0.608
0.596
0.598
0.600
0.606
0.608
0.610
0.602
0.592
0.596
0.604
0.604
0.616
0.650
0.702
0.716
0.752
0.742
0.744
0.724
0.712
0.674
0.652
0.644
0.630
0.674
0.656
0.652
0.658
0.690
0.688
0.700
0.682
0.686
0.682
0.656
0.652
0.656
0.674
0.686
0.720
0.740
0.720
0.690
0.666
0.666
0.662
0.670
0.684
0.696
0.688
0.688
0.676
0.676
0.668
0.678
0.676
0.696
0.696
0.672
0.670
0.662
0.670
0.672
0.662
0.656
0.648
0.638
0.640
0.650
0.648
0.648
0.670
0.724
0.724
0.700
0.698
0.690
0.690
0.698
0.678
0.658
0.668
0.644
0.638
0.644
0.642
0.642
0.660
0.692
0.698
0.704
0.692
0.680
0.692
0.692
0.686
0.696
0.712
0.708
0.716
0.716
0.736
0.732
0.724
0.710
0.698
0.694
0.688
0.676
0.670
0.656
0.642
0.658
0.666
0.674
0.670
0.658
0.664
0.662
0.662
0.654
0.654
0.652
0.648
0.650
0.650
0.662
0.676
0.654
0.648
0.636
0.642
0.644
0.660
0.668
0.692
0.690
