# Supplementary material for: Stress among on-duty firefighters: an ambulatory assessment study
Source: PeerJ. 2018 Dec 11;6:e5967. doi: 10.7717/peerj.5967 (PMC6294048; doi:10.7717/peerj.5967)
Supplement: Supplemental Information 1 [file peerj-06-5967-s001.zip › RAW_DATA/FF6_1.rr]

7.736
0.960
0.982
1.040
0.962
1.008
1.002
0.818
0.836
0.834
0.846
0.802
0.870
0.984
1.052
0.936
0.976
0.996
1.004
0.942
1.096
1.178
1.056
1.114
1.034
0.854
0.908
0.920
0.842
0.916
0.922
0.916
0.956
0.968
0.976
0.984
1.000
0.936
0.906
0.918
0.840
0.816
0.848
0.884
0.886
0.862
0.938
1.072
1.140
0.980
0.966
1.030
1.108
1.070
1.030
1.046
1.176
1.114
1.214
1.256
1.158
1.010
1.028
1.054
1.050
0.976
1.178
1.240
0.998
0.978
0.982
1.028
0.920
0.956
1.080
1.102
0.940
0.950
0.962
0.942
0.902
0.940
0.992
0.998
0.950
0.866
0.878
0.884
0.910
0.868
0.846
0.894
1.066
1.068
0.962
1.006
1.068
1.106
1.040
0.980
1.022
1.060
1.048
0.944
0.972
1.016
0.996
0.916
0.992
1.064
1.036
0.960
1.024
1.074
1.052
0.940
0.934
0.716
0.678
0.806
0.792
0.778
0.758
0.786
0.780
0.752
0.746
0.756
0.786
0.808
0.788
0.826
0.890
1.016
1.046
0.994
1.020
1.008
0.926
0.986
1.030
0.976
0.998
1.056
1.002
0.952
0.964
0.992
0.976
0.954
1.008
1.114
1.080
1.044
1.044
1.028
0.960
0.980
0.996
0.902
0.816
0.906
0.950
0.978
0.860
0.788
0.750
0.744
0.720
0.706
0.702
0.728
0.702
0.728
0.730
0.740
0.772
0.814
0.860
0.840
0.840
0.824
0.814
0.790
0.744
0.846
0.892
0.780
0.766
0.732
0.724
0.724
0.716
0.704
0.688
0.688
0.660
0.640
0.640
0.630
0.626
0.616
0.610
0.608
0.606
0.606
0.612
0.630
0.662
0.754
0.800
0.800
0.832
0.864
0.866
0.834
0.768
0.726
0.716
0.718
0.784
0.668
1.262
0.996
0.878
0.836
0.786
0.734
0.702
0.712
0.690
0.704
0.708
0.662
0.684
0.682
0.654
0.658
0.666
0.686
0.692
0.720
0.704
0.692
0.706
0.692
0.696
0.702
0.702
0.726
0.752
0.734
0.700
0.724
0.712
0.696
0.698
0.702
0.690
0.658
0.664
0.654
0.640
0.652
0.654
0.658
0.652
0.666
0.650
0.650
0.652
0.656
0.646
0.696
0.684
0.752
1.052
0.956
0.884
0.816
0.740
0.732
0.680
0.640
0.666
0.628
0.644
0.674
0.680
0.778
0.858
0.876
0.860
0.856
0.762
0.776
0.730
0.776
0.742
0.708
0.748
0.720
0.722
0.728
0.768
0.788
0.938
1.052
0.876
0.898
0.898
0.778
0.794
0.750
0.712
0.764
0.796
0.868
0.798
0.836
0.798
0.760
0.796
0.778
0.758
0.830
1.004
0.974
0.904
0.810
0.760
0.762
0.806
0.854
0.840
1.224
1.082
1.012
0.982
0.928
1.028
1.064
1.128
1.108
1.052
0.928
1.012
1.000
1.122
1.096
0.976
0.930
0.948
0.960
1.020
1.022
0.960
0.984
0.946
0.872
0.918
0.920
0.896
1.150
1.264
1.052
0.970
0.912
0.850
0.850
0.862
0.908
0.900
1.054
0.984
0.858
0.736
0.748
0.764
0.910
0.842
1.078
1.130
0.960
0.980
0.940
0.822
0.792
0.750
1.492
1.254
1.230
1.134
1.106
1.040
0.978
1.072
1.076
1.046
1.084
1.096
1.114
1.092
1.036
0.974
0.978
0.998
0.960
0.968
0.982
0.930
1.000
1.008
1.110
1.040
0.902
0.906
0.908
0.948
0.906
0.930
0.916
0.840
0.910
0.878
0.860
0.788
0.822
0.796
0.772
0.758
0.800
0.878
0.924
1.168
1.016
1.078
0.926
1.026
0.912
1.062
1.008
1.064
0.980
0.906
0.862
0.890
1.100
1.052
1.160
1.076
1.050
0.980
0.934
0.988
1.226
1.000
1.028
1.128
1.156
1.038
0.996
0.952
0.964
1.010
0.986
0.888
0.960
1.076
1.020
0.976
0.988
1.042
1.004
1.052
1.048
1.078
0.994
0.888
0.852
0.782
0.808
0.830
0.806
0.934
1.132
1.156
1.060
1.146
1.000
1.036
1.088
0.954
1.052
1.012
0.954
1.174
1.154
0.980
1.038
1.026
0.968
0.974
0.928
0.872
0.900
0.938
0.868
1.000
1.000
0.864
0.894
0.906
1.052
1.034
0.906
0.942
0.980
0.822
0.770
0.998
1.160
0.894
0.858
0.846
0.874
0.880
0.912
1.048
1.218
1.200
1.186
0.988
0.946
0.884
0.822
0.938
1.002
0.894
1.052
1.092
1.156
1.066
1.006
0.998
0.936
0.876
0.848
0.786
1.024
1.090
0.978
0.888
0.816
0.760
0.788
0.818
1.008
1.328
1.160
1.104
1.062
1.024
0.990
0.930
0.940
1.058
1.030
1.084
1.094
1.084
1.096
1.042
0.970
0.912
0.906
0.894
0.930
0.800
0.850
0.836
0.888
0.938
0.868
0.896
0.940
0.952
0.884
0.936
0.954
0.964
0.986
1.094
1.114
0.962
0.930
0.916
0.968
0.910
0.968
1.024
0.988
1.096
0.982
0.972
1.004
0.918
0.984
1.038
1.072
1.056
0.954
0.946
0.942
0.960
0.918
1.006
1.128
1.100
0.976
0.966
0.992
0.960
0.852
0.908
0.880
0.806
0.878
0.860
0.908
0.910
0.982
1.146
1.090
0.970
0.904
0.918
0.910
0.908
0.934
1.010
0.994
1.048
1.068
1.044
0.958
0.846
0.904
0.998
1.046
1.178
1.260
1.054
1.042
0.902
0.872
0.810
0.916
0.946
1.118
0.934
1.014
1.010
0.906
1.004
1.066
0.934
0.948
0.920
0.882
1.050
1.136
0.956
0.998
1.038
0.870
0.912
0.922
0.932
0.900
0.944
1.036
0.958
0.884
0.902
0.984
0.870
0.904
0.940
0.996
0.918
1.000
1.082
1.102
0.960
0.986
0.974
0.870
0.924
0.972
1.064
1.064
0.962
0.864
0.918
0.930
0.896
0.850
0.878
0.966
0.954
0.952
0.844
0.872
0.830
0.846
0.848
0.806
0.788
0.808
0.764
0.798
0.830
0.840
0.862
0.940
0.912
0.834
0.888
0.890
0.866
0.814
0.842
0.844
0.848
0.782
0.792
0.776
0.776
0.790
0.780
0.822
0.766
0.818
0.828
0.854
0.874
0.826
0.794
0.784
0.796
0.854
0.804
0.822
0.770
0.778
0.760
0.740
0.726
0.708
0.694
0.684
0.676
0.658
0.664
0.662
0.660
0.658
0.668
0.672
0.658
0.708
0.958
1.152
0.926
1.150
1.032
0.970
0.926
0.850
0.780
0.758
0.736
0.716
0.752
0.744
0.756
0.796
0.764
0.756
0.752
0.762
0.762
0.740
0.756
0.740
0.728
0.706
0.710
0.692
0.710
0.696
0.672
0.710
0.704
0.700
0.690
0.672
0.684
0.678
0.688
0.680
0.680
0.688
0.708
0.702
0.782
0.834
0.812
0.736
0.750
0.752
0.732
0.710
0.686
0.716
0.790
0.858
0.886
0.896
0.814
0.794
0.768
0.722
0.730
0.704
0.674
0.684
0.680
0.684
0.710
0.744
0.876
0.894
0.998
1.054
0.904
0.802
0.896
0.866
0.824
0.800
0.782
0.748
0.736
0.738
0.708
0.706
0.688
0.688
0.690
0.712
0.716
0.696
0.702
0.706
0.724
0.738
0.778
0.864
0.872
0.900
0.826
0.842
0.822
0.800
0.756
0.740
0.734
0.706
0.990
1.036
0.870
0.882
1.024
1.002
1.030
1.088
1.068
0.968
0.908
0.918
0.800
0.830
0.842
0.810
0.802
0.828
0.870
0.784
0.778
0.766
0.748
0.718
0.722
0.718
0.732
0.768
0.894
0.958
0.878
0.896
0.998
0.910
0.838
0.750
0.780
0.868
0.810
0.798
0.758
0.742
0.774
0.792
0.788
0.774
0.922
0.904
0.930
0.880
0.850
0.830
0.850
0.842
0.828
0.872
0.884
0.900
0.918
0.878
0.826
0.806
0.798
0.776
0.778
0.780
0.792
0.748
0.768
0.790
0.882
0.912
0.962
0.854
0.854
0.826
0.858
0.796
0.828
0.868
0.890
0.970
0.930
0.852
0.928
0.936
0.844
0.928
0.938
0.956
0.922
0.834
0.776
0.808
0.898
1.102
1.140
0.998
0.844
0.874
0.876
0.868
0.892
1.364
0.998
1.014
0.962
0.972
0.842
0.862
0.880
1.012
1.058
0.900
0.876
0.916
0.856
0.864
0.874
0.902
0.852
0.804
0.862
0.896
0.992
1.014
0.880
0.936
0.904
0.894
0.830
0.980
0.986
0.966
0.898
0.902
0.908
0.910
0.858
0.814
0.786
0.804
0.762
0.814
0.828
0.878
0.908
0.928
0.874
0.820
0.864
0.820
0.898
0.928
0.994
0.970
0.956
0.876
0.792
0.804
0.792
0.884
0.950
1.136
1.036
0.864
0.882
0.868
0.904
0.912
1.272
1.030
0.994
0.974
0.952
0.916
0.828
0.902
0.982
1.124
1.020
0.894
0.856
0.858
0.822
0.832
1.070
0.976
1.090
1.188
1.126
1.052
0.888
0.850
0.884
0.808
0.884
0.946
1.186
1.148
0.956
0.924
0.904
0.882
0.898
0.812
0.830
0.880
0.836
0.916
1.008
1.008
0.952
0.874
0.880
0.912
0.896
0.896
0.868
0.864
0.828
0.816
0.864
0.890
0.834
0.886
0.916
0.956
0.928
0.832
0.854
0.854
0.912
0.898
0.840
0.904
0.958
0.880
0.886
0.880
0.900
0.912
0.902
0.868
0.872
0.890
0.898
0.842
0.794
0.810
0.852
0.790
0.884
1.114
1.216
1.042
0.912
0.922
0.952
0.926
0.960
0.866
0.934
0.950
0.926
0.832
0.856
0.864
0.886
0.828
0.832
0.842
0.856
0.808
0.822
0.834
0.816
0.800
0.788
0.776
0.752
0.736
0.726
0.728
0.742
0.728
0.762
0.782
0.834
0.852
0.834
0.780
0.796
0.812
0.852
0.858
0.858
0.830
0.774
0.822
0.876
1.038
1.072
0.908
0.880
0.856
0.840
0.826
0.762
0.814
0.820
0.900
0.886
0.844
0.896
0.948
0.886
0.892
0.900
0.848
0.826
0.838
0.896
0.876
0.844
0.846
0.832
0.782
0.754
0.762
0.774
0.814
0.878
0.882
0.852
0.804
0.774
0.810
0.870
0.978
0.994
0.970
0.860
0.828
0.800
0.802
0.804
0.810
0.776
0.886
1.240
0.986
0.942
0.882
0.844
0.850
0.842
0.826
0.778
0.844
0.840
0.910
0.972
0.870
0.800
0.784
0.762
0.786
0.836
0.878
0.806
0.884
0.870
0.882
0.846
0.790
0.808
0.832
0.836
0.822
0.782
0.820
0.828
0.834
0.816
0.790
0.746
0.770
0.770
0.838
1.030
1.060
0.970
0.912
0.878
0.824
0.764
0.782
0.818
0.872
0.856
0.884
0.980
0.964
0.926
0.864
0.860
0.864
0.926
0.928
0.958
0.854
0.840
0.820
0.784
0.764
0.778
0.776
0.760
0.798
0.818
0.872
0.902
0.834
0.888
0.880
0.896
0.840
0.822
0.818
0.786
0.774
0.768
0.762
0.756
0.770
0.750
0.740
0.740
0.742
0.750
0.708
0.738
0.724
0.752
0.782
0.840
0.890
0.822
0.894
0.826
0.822
0.890
0.908
0.808
0.858
0.888
0.942
0.932
0.858
0.934
0.948
0.928
0.886
0.818
0.776
0.786
0.794
0.828
0.948
0.918
0.908
0.850
0.832
0.830
0.818
0.786
0.826
0.840
0.876
0.868
0.852
0.780
0.798
0.814
0.812
0.814
0.770
0.742
0.770
0.816
0.924
0.852
0.892
0.932
0.818
0.822
0.816
0.838
0.856
0.790
0.802
0.794
0.758
0.856
0.968
1.046
0.910
0.890
0.850
0.834
0.836
0.816
0.852
0.882
0.832
0.812
0.862
0.916
0.980
0.936
0.834
0.796
0.810
0.800
0.802
0.768
0.802
0.904
0.848
0.892
0.890
0.842
0.828
0.814
0.786
0.754
0.734
0.728
0.726
0.722
0.716
0.744
0.782
0.874
0.926
0.802
0.844
0.836
0.816
0.772
0.842
0.970
1.068
0.902
0.926
0.914
0.892
0.860
0.778
0.736
0.780
0.808
0.862
0.964
0.856
0.872
0.868
0.884
0.838
0.738
0.704
0.684
0.694
0.684
0.678
0.670
0.664
0.644
0.656
0.648
0.632
0.628
0.618
0.602
0.598
0.602
0.590
0.600
0.624
0.684
1.030
1.224
1.132
1.170
1.102
1.116
0.974
0.854
0.812
0.822
0.782
0.746
0.720
0.788
0.814
0.880
1.040
0.952
0.828
0.788
0.782
0.770
0.748
0.720
0.726
0.734
0.746
0.744
0.756
0.758
1.014
0.992
0.880
0.794
0.736
0.760
0.782
0.822
0.854
0.796
0.838
0.866
1.012
1.028
0.922
0.808
0.800
0.796
1.200
1.050
0.974
0.940
0.946
0.838
0.908
0.974
0.854
1.008
1.156
1.024
0.906
0.906
0.976
0.992
0.944
1.012
1.104
0.972
0.914
0.932
1.012
1.030
0.910
0.898
1.022
0.906
1.052
0.978
0.924
0.812
0.926
1.016
1.108
0.948
1.098
1.102
0.910
1.018
1.142
0.948
1.066
1.286
1.222
1.066
1.160
1.230
1.134
1.138
1.208
1.184
1.100
1.078
0.998
0.970
0.864
0.992
1.290
1.052
0.874
0.884
0.936
1.086
1.000
1.064
1.080
0.990
0.858
0.900
0.900
0.926
0.894
0.940
1.028
0.872
0.920
0.918
0.942
0.872
0.844
0.922
0.850
0.826
0.784
0.758
0.712
0.718
0.694
0.682
0.658
0.650
0.632
0.614
0.628
0.622
0.610
0.598
0.616
0.600
0.616
0.630
0.646
0.722
0.774
0.900
1.110
1.008
0.934
0.934
1.008
1.106
1.170
1.072
0.942
0.848
0.782
0.748
0.884
1.214
0.964
0.858
1.722
1.192
1.086
1.032
0.884
0.786
0.778
0.818
0.824
1.938
1.600
1.254
1.114
0.862
0.734
0.750
0.714
0.700
0.832
1.414
1.096
1.184
1.204
1.134
1.136
1.164
1.132
0.876
1.640
1.196
1.100
1.028
1.026
0.948
0.880
0.944
1.260
1.206
1.042
2.040
1.184
0.970
0.864
0.840
0.794
0.784
0.934
1.564
1.204
1.090
1.084
0.892
0.804
0.822
0.862
1.094
0.942
1.314
1.250
1.102
1.296
1.218
1.028
1.030
0.984
0.926
0.828
1.132
1.234
1.182
1.024
1.092
1.122
0.882
0.800
0.612
1.234
1.254
1.116
0.948
0.744
0.770
0.808
1.330
1.216
0.912
0.870
1.400
1.316
1.124
1.264
1.292
1.072
1.050
1.194
1.286
1.072
1.264
1.038
0.844
0.786
0.808
0.784
0.706
0.748
0.762
0.772
0.778
0.784
0.714
0.764
0.750
0.696
0.692
0.668
0.672
0.662
0.642
0.648
0.634
0.628
0.630
0.638
0.662
0.702
0.754
0.718
0.718
0.702
0.686
0.632
0.650
0.662
0.702
0.770
0.880
0.832
0.874
0.838
0.770
0.730
0.716
0.662
0.622
0.624
0.622
0.648
0.684
1.154
0.950
0.900
0.792
0.688
0.656
0.646
0.636
0.626
0.620
0.602
0.614
0.640
0.626
0.620
0.618
0.614
0.594
0.608
0.616
0.618
0.658
0.658
0.712
0.838
0.804
0.780
0.816
0.782
0.754
0.748
0.658
0.676
0.688
0.706
0.676
0.766
0.770
0.796
0.872
0.878
0.820
0.706
0.702
0.696
0.696
0.670
0.684
0.708
0.700
0.714
0.716
0.746
0.794
0.786
0.782
0.802
0.742
0.730
0.718
0.706
0.666
0.700
0.696
0.688
0.718
0.716
0.766
0.838
0.842
0.790
0.790
0.796
0.716
0.734
0.746
0.688
0.780
0.828
0.908
0.862
0.942
1.036
0.934
0.794
0.760
1.078
1.232
1.038
0.824
0.810
0.782
0.756
0.696
0.768
0.788
0.836
0.884
0.852
0.798
0.774
0.746
0.744
0.728
0.782
0.884
1.052
1.038
0.920
0.932
0.916
0.864
0.844
0.780
0.768
0.784
0.798
0.696
0.806
1.238
1.080
0.974
0.882
0.770
0.762
0.752
0.800
0.746
0.836
0.824
0.864
0.854
0.832
0.776
0.844
0.986
0.988
0.926
0.828
0.794
0.782
0.738
0.732
0.742
0.752
0.762
0.772
0.760
0.740
0.822
0.788
0.840
0.788
0.836
0.804
0.748
0.772
0.828
0.814
0.802
0.802
0.758
0.720
0.712
0.692
0.670
0.666
0.700
0.724
0.766
0.786
0.784
0.772
0.728
0.698
0.700
0.692
0.696
0.684
0.678
0.726
0.774
0.906
0.896
0.812
0.748
0.712
0.690
0.666
0.714
0.766
0.898
0.984
0.918
0.920
0.910
0.862
0.976
0.998
0.864
0.780
0.696
0.694
0.674
0.666
0.656
0.644
0.638
0.634
0.620
0.638
0.664
0.692
0.662
0.646
0.642
0.634
0.644
0.650
0.638
0.650
0.636
0.620
0.608
0.592
0.590
0.584
0.584
0.588
0.576
0.574
0.566
0.572
0.572
0.566
0.566
0.558
0.560
0.548
0.554
0.550
0.538
0.556
0.568
0.596
0.672
0.708
0.714
0.700
0.652
0.650
0.638
0.628
0.618
0.594
0.598
0.590
0.592
0.594
0.596
0.590
0.578
0.572
0.566
0.598
0.696
0.938
0.890
0.858
0.794
0.700
0.680
0.672
0.674
0.712
0.704
0.696
0.752
0.814
0.868
0.792
0.804
0.776
0.734
0.722
0.696
0.654
0.634
0.638
0.628
0.614
0.614
0.602
0.612
0.628
0.634
0.648
0.614
0.638
0.674
0.672
0.734
0.750
0.710
0.672
0.650
0.210
0.426
0.622
0.622
0.640
0.666
0.700
0.676
0.696
0.772
0.836
0.866
0.748
0.732
0.720
0.700
0.690
0.742
0.798
0.768
0.750
0.760
0.760
0.736
0.676
0.680
0.728
0.742
0.710
0.834
1.242
1.060
0.946
0.790
0.712
0.690
0.652
0.626
0.622
0.606
0.602
0.590
0.600
0.604
0.606
0.608
0.630
0.650
0.686
0.666
0.716
0.762
0.724
0.710
0.720
0.714
0.678
0.732
0.758
0.776
0.722
0.688
0.672
0.656
0.640
0.634
0.630
0.620
0.670
0.678
0.722
0.724
0.706
0.662
0.654
0.908
0.888
0.844
0.802
0.774
0.720
0.712
0.686
0.646
0.672
0.668
0.708
0.734
0.698
0.716
0.712
0.712
0.716
0.642
0.652
0.660
0.658
0.646
0.634
0.636
0.648
0.632
0.624
0.610
0.624
0.628
0.622
0.620
0.620
0.648
0.650
0.632
0.662
0.678
0.664
0.682
0.686
0.694
0.640
0.636
0.636
0.644
0.626
0.614
0.630
0.618
0.612
0.624
0.642
0.648
0.656
0.634
0.660
0.654
0.644
0.640
0.634
0.610
0.598
0.610
0.608
0.616
0.610
0.636
0.646
0.666
0.732
0.696
0.806
0.862
0.770
0.792
0.814
0.770
0.734
0.742
0.758
0.684
0.744
0.740
0.718
0.744
0.762
0.756
0.772
0.766
0.736
0.696
0.704
0.696
0.666
0.688
0.702
0.698
0.728
0.772
0.732
0.788
0.822
0.740
0.802
0.766
0.692
0.678
0.724
0.780
0.904
0.908
0.982
1.006
0.864
0.742
0.742
0.752
0.830
0.928
1.162
0.894
1.194
0.968
0.934
0.894
0.856
0.864
1.014
0.846
0.950
0.962
0.966
0.874
0.966
0.912
0.798
0.902
0.966
0.842
0.852
0.870
0.800
0.888
1.038
0.932
1.052
0.892
0.810
0.784
0.870
0.898
0.808
0.882
0.918
0.908
0.916
0.858
0.862
0.882
0.900
0.938
0.996
0.844
0.868
0.840
0.790
0.768
0.780
0.722
0.676
1.258
0.920
0.784
0.712
0.754
0.794
0.898
0.916
0.826
0.868
0.880
0.908
0.850
0.916
0.934
0.960
0.890
0.878
0.860
0.840
0.836
0.806
0.842
0.912
0.940
0.934
0.864
0.876
0.846
0.826
0.788
0.824
0.848
0.860
0.826
0.756
0.738
0.750
0.800
0.876
1.032
1.028
0.896
0.888
0.868
0.838
0.788
0.744
0.794
0.904
1.106
1.036
0.940
0.888
0.820
0.888
0.954
0.944
0.874
0.870
0.892
0.878
0.898
0.870
0.872
0.910
0.882
0.794
0.798
0.796
0.854
0.908
0.870
0.792
0.746
0.738
0.700
0.662
0.690
0.680
0.766
0.878
1.006
0.880
0.884
0.820
0.808
0.788
0.742
0.808
0.802
0.788
0.890
0.860
0.838
0.838
0.786
0.780
0.766
0.758
0.768
0.778
0.782
0.766
0.784
0.758
0.724
0.720
0.694
0.732
0.730
0.718
0.716
0.738
0.698
0.708
0.722
0.682
0.708
0.710
0.700
0.726
0.726
0.688
0.692
0.704
0.706
0.668
0.682
0.684
0.642
0.688
0.672
0.658
0.664
0.642
0.618
0.628
0.618
0.612
0.600
0.598
0.598
0.594
0.592
0.584
0.576
0.574
0.564
0.558
0.560
0.558
0.558
0.584
0.654
1.022
0.884
0.974
0.876
0.868
0.874
0.802
0.736
0.684
0.648
0.776
0.814
0.866
0.814
0.790
0.734
0.718
0.700
0.728
0.742
0.726
0.748
0.758
0.762
0.708
0.676
0.646
0.664
0.652
0.630
0.666
0.702
0.710
0.802
0.824
0.856
0.838
0.840
0.820
0.776
0.726
0.718
0.706
0.724
0.742
0.808
0.838
0.854
0.810
0.738
0.736
0.758
0.738
0.712
0.714
0.746
0.814
0.942
1.004
1.002
1.002
0.976
0.828
0.850
0.866
0.912
1.034
0.862
0.960
0.952
0.846
0.782
0.782
0.758
0.724
0.688
0.666
0.700
0.712
0.770
0.820
0.726
0.780
0.774
0.810
0.772
0.888
0.898
0.998
0.996
0.924
0.954
1.018
1.026
0.966
1.008
1.062
1.024
0.858
0.904
0.954
1.004
0.884
1.146
1.146
0.952
0.972
0.892
0.902
0.778
0.796
0.800
0.898
0.920
0.912
0.972
1.004
0.876
0.818
0.854
0.776
0.758
0.768
0.750
0.792
0.816
0.846
0.806
0.840
0.780
0.714
0.800
0.860
0.934
0.902
0.754
0.756
0.708
0.710
0.710
0.730
0.748
0.786
0.796
0.812
0.786
0.748
0.814
0.920
1.136
1.032
0.888
0.828
0.802
0.822
0.856
0.840
0.804
0.778
0.744
0.730
0.720
0.760
0.738
0.736
1.184
1.120
1.072
1.010
0.938
0.860
0.772
0.728
0.700
0.676
0.674
0.666
0.654
0.680
0.694
0.758
0.826
0.900
0.868
0.796
0.750
0.770
0.734
0.708
0.702
0.714
0.726
0.730
0.722
0.718
0.706
0.696
0.650
0.676
0.666
0.666
0.638
0.676
0.716
0.850
0.964
0.860
0.874
0.842
0.846
0.838
0.790
0.698
0.728
0.658
0.712
0.696
0.726
0.754
0.780
0.788
0.782
0.744
0.702
0.706
0.708
0.704
0.702
0.704
0.696
0.680
0.646
0.642
0.650
0.644
0.666
0.658
0.702
0.730
1.176
1.070
1.018
0.900
0.814
0.790
0.756
0.742
0.688
0.720
0.714
0.718
0.730
0.734
0.714
0.694
0.654
0.664
0.640
0.664
0.698
0.732
0.806
0.850
0.862
0.826
0.842
0.798
0.776
0.746
0.710
0.680
0.646
0.636
0.742
0.900
1.054
1.032
1.020
0.922
0.830
0.770
0.772
0.802
0.816
0.838
0.846
0.836
0.814
0.800
0.770
0.720
0.706
0.734
0.712
0.738
0.808
0.924
0.996
0.940
0.806
0.884
0.890
0.892
0.832
0.774
0.738
0.710
0.740
0.728
0.704
0.742
0.782
0.786
0.790
0.748
0.752
0.730
0.716
0.682
0.678
0.662
0.674
0.672
0.670
0.610
0.642
0.654
0.674
0.728
0.762
0.784
0.812
0.800
0.756
0.762
0.744
0.756
0.730
0.692
0.704
0.716
0.732
0.710
0.718
0.702
0.666
0.698
0.678
0.692
0.710
0.684
0.724
0.764
0.804
0.802
0.800
0.746
0.706
0.692
0.658
0.660
0.624
0.698
0.716
0.870
0.928
0.874
0.806
0.736
0.706
0.684
0.670
0.656
0.652
0.640
0.626
0.644
0.612
0.638
0.636
0.646
0.684
0.746
0.800
0.798
0.776
0.724
0.684
0.660
0.668
0.710
0.766
0.832
0.866
1.054
1.026
0.930
0.828
0.784
0.764
0.746
0.740
0.738
0.716
0.754
0.730
0.750
0.752
0.748
0.738
0.736
0.738
0.762
0.788
0.824
0.852
0.864
0.890
0.886
0.846
0.870
0.922
0.892
0.870
0.778
0.710
0.704
0.674
0.670
0.642
0.702
0.678
0.722
0.804
0.922
0.918
0.896
0.854
0.808
0.772
0.716
0.656
0.682
0.646
0.652
0.794
1.128
1.002
1.002
0.950
0.886
0.788
0.746
0.714
0.706
0.660
0.710
0.650
0.746
0.772
0.860
0.844
0.846
0.846
0.788
0.764
0.724
0.690
0.694
0.676
0.674
0.688
0.700
0.742
0.768
0.780
0.702
0.714
0.676
0.674
0.620
0.688
0.736
0.918
0.864
0.844
0.824
0.760
0.734
0.662
0.704
0.706
0.744
0.800
0.810
0.760
0.754
0.772
0.794
0.792
0.810
0.728
0.736
0.700
0.670
0.652
0.682
0.738
0.920
0.970
0.918
0.864
0.738
0.718
0.676
0.648
0.626
0.642
0.666
0.700
0.784
0.846
0.808
0.696
0.766
0.780
0.858
0.902
0.882
0.858
0.798
0.756
0.710
0.680
0.646
0.656
0.680
0.732
0.756
0.782
0.782
0.692
0.712
0.698
0.688
0.660
0.630
0.672
0.666
0.650
0.640
0.650
0.672
0.668
0.664
0.656
0.638
0.632
0.696
0.752
0.798
0.800
0.776
0.752
0.730
0.698
0.686
0.694
0.660
0.656
0.626
0.632
0.660
0.660
0.698
0.684
0.668
0.628
0.680
0.636
0.624
0.636
0.616
0.608
0.612
0.608
0.608
0.610
0.612
0.616
0.616
0.632
0.630
0.618
0.614
0.608
0.602
0.598
0.596
0.590
0.584
0.580
0.576
0.578
0.602
0.656
0.814
0.860
0.804
0.830
0.766
0.736
0.716
0.702
0.742
0.732
0.704
0.704
0.678
0.678
0.662
0.642
0.640
0.650
0.666
0.642
0.646
0.646
0.642
0.646
0.656
0.668
0.668
0.664
0.662
0.642
0.640
0.620
0.630
0.668
0.796
1.174
0.988
0.970
0.882
0.796
0.724
0.688
0.644
0.664
0.712
0.810
0.782
0.688
0.650
0.644
0.646
0.656
0.660
0.670
0.754
0.762
0.788
0.696
0.730
0.702
0.684
0.624
0.680
0.626
0.664
0.796
1.004
0.950
0.940
0.856
0.874
0.894
0.902
0.894
0.878
0.890
0.890
0.786
0.812
0.846
0.934
0.946
0.894
0.756
0.686
0.790
0.852
0.972
0.940
0.862
0.788
0.670
0.760
0.752
0.822
0.920
0.960
0.954
0.886
0.752
0.772
0.772
0.740
0.714
0.946
1.050
1.030
0.972
0.888
0.852
0.834
0.858
0.854
0.870
0.846
0.812
0.918
0.958
0.968
1.006
0.998
0.888
0.850
0.796
0.776
0.768
0.770
0.726
0.720
0.736
0.896
1.114
1.006
0.984
0.968
0.826
0.854
0.812
0.846
0.820
0.754
0.802
0.772
0.732
0.786
0.804
0.866
0.898
0.872
0.838
0.784
0.788
0.794
0.882
1.034
1.020
1.036
0.872
0.900
0.852
0.858
0.872
0.860
0.856
0.744
0.780
0.772
0.898
0.978
0.932
0.846
0.722
0.732
0.744
0.842
0.930
0.884
0.904
0.848
0.724
0.768
0.744
0.762
0.810
0.858
0.884
0.830
0.812
0.850
0.962
0.936
0.884
0.816
0.746
0.690
0.666
0.638
0.664
0.702
0.806
1.098
1.008
0.950
0.818
0.802
0.726
0.766
0.858
0.734
0.728
0.770
0.916
0.992
0.974
0.960
0.886
0.822
0.768
0.746
0.726
0.712
0.700
0.696
0.798
0.834
0.888
0.934
1.028
0.964
0.942
0.874
0.846
0.806
0.790
0.742
0.748
0.720
0.784
0.888
0.964
0.926
0.854
0.734
0.748
0.724
0.726
0.760
0.712
0.750
0.802
0.894
0.938
0.874
0.856
0.822
0.828
0.806
0.884
0.924
0.808
0.906
0.898
0.912
0.888
0.848
0.770
0.796
0.770
0.796
0.860
0.874
0.848
0.838
0.706
0.746
0.718
0.652
0.746
0.760
0.862
0.902
0.840
0.832
0.758
0.690
0.672
0.756
0.826
1.032
0.988
0.954
0.906
0.864
0.806
0.774
0.698
0.688
0.702
0.736
1.114
0.960
0.884
0.822
0.764
0.756
0.706
0.730
0.726
0.764
0.818
0.816
0.816
0.812
0.732
0.754
0.728
0.734
0.736
0.704
0.642
0.640
0.650
0.662
0.684
0.734
0.772
0.780
0.784
0.678
0.744
0.734
0.764
0.720
0.742
0.844
0.918
0.906
0.920
0.906
0.912
0.866
0.838
0.780
0.758
0.738
0.740
0.702
0.758
0.828
0.764
0.942
0.974
0.950
0.900
0.732
0.762
0.708
0.686
0.828
0.916
0.920
1.060
1.050
0.986
0.908
0.890
0.838
0.778
0.764
0.740
0.772
0.764
0.784
0.742
0.834
0.874
1.058
0.978
0.932
0.868
0.762
0.764
0.780
0.834
0.846
0.842
0.744
0.772
0.738
0.788
0.828
0.748
0.816
0.792
0.790
0.784
0.768
0.754
0.710
0.670
0.698
0.654
0.738
0.810
0.952
0.944
0.820
0.786
0.742
0.748
0.734
0.718
0.664
0.662
0.722
0.728
1.116
1.078
0.920
0.956
0.918
0.880
0.824
0.764
0.718
0.740
0.738
0.814
0.886
0.808
0.812
0.776
0.788
0.796
0.776
0.768
0.720
0.706
0.704
0.720
0.720
0.708
0.730
0.690
0.702
0.698
0.714
0.708
0.710
0.672
0.682
0.624
0.660
0.638
0.728
0.784
0.854
0.874
0.860
0.772
0.744
0.702
0.694
0.704
0.760
0.876
0.804
0.852
0.838
0.828
0.810
0.774
0.756
0.688
0.726
0.668
0.766
0.670
1.014
0.934
0.936
0.888
0.822
0.770
0.744
0.720
0.702
0.700
0.696
0.694
0.718
0.742
0.768
0.780
0.738
0.740
0.722
0.724
0.694
0.698
0.698
0.708
0.732
0.694
0.650
0.618
0.662
0.710
0.878
0.956
0.976
0.916
0.860
0.814
0.786
0.778
0.810
0.750
0.830
0.894
0.812
0.868
0.892
0.914
0.874
0.820
0.770
0.748
0.722
0.718
0.734
0.744
0.776
0.762
0.788
0.792
0.792
0.784
0.742
0.710
0.692
0.670
0.672
0.668
0.666
0.672
0.676
0.686
0.684
0.664
0.650
0.624
0.608
0.596
0.586
0.600
0.594
0.654
0.700
0.738
0.804
0.742
0.810
0.774
0.766
0.732
0.678
0.704
0.692
0.710
0.748
0.762
0.766
0.770
0.792
0.786
0.770
0.742
0.704
0.676
0.638
0.646
0.642
0.648
0.698
0.690
0.900
0.802
0.918
0.888
0.842
0.796
0.770
0.724
0.728
0.724
0.740
0.730
0.682
0.702
0.684
0.676
0.676
0.682
0.684
0.706
0.734
0.766
0.804
0.788
0.832
0.744
0.774
0.726
0.748
0.774
0.790
0.800
0.804
0.768
0.752
0.694
0.722
0.722
0.720
0.738
0.722
0.756
0.734
0.724
0.702
0.686
0.654
0.676
0.656
0.644
0.628
0.620
0.626
0.644
0.648
0.702
0.734
0.700
0.696
0.658
0.622
0.614
0.610
0.586
0.604
0.588
0.624
0.624
0.634
0.634
0.616
0.598
0.592
0.580
0.590
0.612
0.650
0.690
0.806
0.960
0.874
0.794
0.684
0.664
0.634
0.622
0.610
0.588
0.608
0.602
0.596
0.590
0.598
0.602
0.616
0.644
0.650
0.656
0.654
0.628
0.662
0.636
0.626
0.648
0.654
0.686
0.656
0.694
0.696
0.668
0.634
0.664
0.646
0.626
0.638
0.622
0.620
0.612
0.616
0.608
0.592
0.596
0.574
0.584
0.590
0.610
0.624
0.668
0.684
0.688
0.638
0.676
0.660
0.664
0.638
0.666
0.658
0.654
0.616
0.604
0.616
0.614
0.648
0.650
0.650
0.674
0.696
0.722
0.682
0.626
0.632
0.638
0.636
0.646
0.694
0.728
0.764
0.734
0.752
0.754
0.710
0.780
0.840
0.822
0.866
0.834
0.740
0.808
0.854
0.782
0.862
0.900
0.798
0.840
0.846
0.796
0.834
0.802
0.766
0.718
0.742
0.728
0.852
0.948
0.886
0.874
0.760
0.768
0.742
0.738
0.832
0.966
0.860
0.834
0.796
0.770
0.756
0.750
0.758
0.764
0.748
0.828
0.872
0.900
0.886
0.852
0.802
0.788
0.802
0.790
1.054
0.992
0.854
0.818
0.756
0.750
0.898
1.070
0.898
0.852
0.862
0.886
0.892
0.916
0.898
0.846
0.768
0.758
0.736
0.818
0.934
1.032
0.882
0.880
0.826
0.784
0.782
0.780
0.804
0.852
0.870
0.974
0.890
0.844
0.830
0.796
0.828
0.822
0.860
0.850
0.784
0.826
0.780
0.830
0.996
0.954
0.948
0.836
0.770
0.780
0.720
0.754
0.804
0.822
0.884
0.884
0.832
0.770
0.732
0.740
0.714
0.786
0.838
0.812
0.894
0.904
0.830
0.736
0.730
0.718
0.702
0.760
0.824
0.818
0.948
0.938
0.934
0.902
0.818
0.774
0.748
0.746
0.786
0.794
0.782
0.804
0.728
0.726
0.742
0.726
0.764
0.770
0.756
0.756
0.818
0.826
0.864
0.810
0.804
0.788
0.798
0.752
0.706
0.724
0.728
0.758
0.834
0.770
0.814
0.854
0.812
0.814
0.788
0.720
0.764
0.744
0.748
0.800
0.798
0.806
0.788
0.776
0.810
0.794
0.796
0.780
0.786
0.772
0.762
0.740
0.688
0.706
0.710
0.792
0.816
0.982
0.948
0.900
0.822
0.766
0.792
0.796
0.858
0.806
0.890
0.862
0.784
0.848
0.832
0.844
0.864
0.834
0.846
0.840
0.884
0.884
0.918
0.856
0.890
0.922
0.792
0.830
0.838
0.766
0.760
0.742
0.744
0.736
0.752
0.754
0.756
0.770
0.744
0.752
0.782
0.798
0.810
0.742
0.750
0.736
0.746
0.714
0.700
0.708
0.688
0.716
0.760
0.826
0.810
0.820
0.780
0.760
0.740
0.706
0.746
0.744
0.796
0.760
0.820
0.802
0.792
0.766
0.726
0.740
0.748
0.740
0.816
0.886
0.910
0.788
0.800
0.808
0.794
0.806
0.790
0.764
0.786
0.760
0.726
0.766
0.774
0.754
0.782
0.756
0.748
0.762
0.788
0.822
0.782
0.808
0.814
0.864
0.852
0.768
0.832
0.760
0.712
0.692
0.684
0.716
0.736
0.750
0.770
0.804
0.848
0.846
0.798
0.726
0.762
0.758
0.826
0.920
1.086
0.924
0.886
0.822
0.798
0.780
0.782
0.786
0.786
0.824
0.848
0.894
0.836
0.874
0.874
0.838
0.934
0.944
0.976
0.880
0.808
0.790
0.802
0.772
0.864
0.950
0.966
0.898
0.880
0.830
0.820
0.756
0.802
0.796
0.846
0.814
0.762
0.796
0.766
0.734
0.704
0.686
0.648
0.644
0.634
0.622
0.610
0.642
0.676
0.680
0.684
0.640
0.684
0.668
0.660
0.648
0.654
0.644
0.644
0.632
0.606
0.602
0.586
0.576
0.566
0.562
0.558
0.540
0.568
0.574
0.588
0.580
0.570
0.584
0.608
0.642
0.654
0.626
0.648
0.614
0.604
0.602
0.598
0.602
0.610
0.608
0.616
0.616
0.604
0.586
0.580
0.574
0.560
0.562
0.558
0.564
0.566
0.584
0.590
0.592
0.586
0.598
0.818
0.916
0.860
0.874
0.824
0.802
0.772
0.706
0.708
0.708
0.668
0.652
0.660
0.658
0.664
0.642
0.642
0.640
0.676
0.706
0.722
0.776
0.766
0.734
0.740
0.714
0.690
0.690
0.668
0.672
0.682
0.694
0.742
0.814
0.816
0.824
0.862
0.870
0.828
0.808
0.774
0.744
0.744
0.766
0.788
0.802
0.844
0.910
0.924
0.860
0.776
0.764
0.752
0.758
0.778
0.764
0.796
0.818
0.802
0.812
0.788
0.766
0.734
0.702
0.706
0.674
0.682
0.684
0.726
0.722
0.760
0.736
0.760
0.772
0.778
0.872
0.946
0.960
0.928
0.938
0.944
0.904
0.924
1.000
1.002
0.948
0.912
0.798
0.836
0.850
0.852
0.870
0.878
0.766
0.770
0.812
0.768
0.762
0.752
0.742
0.748
0.730
0.750
0.774
0.902
1.084
1.000
0.860
0.810
0.812
0.800
0.854
0.860
0.920
0.940
0.918
0.854
0.792
0.756
0.680
0.694
0.684
0.678
0.670
0.664
0.636
0.646
0.652
0.664
0.746
0.984
1.058
0.984
0.904
0.786
0.772
0.776
0.784
0.778
0.736
0.728
0.722
0.728
0.754
0.782
0.788
0.740
0.750
0.754
0.746
0.768
0.720
0.716
0.750
0.788
0.908
0.966
1.106
0.988
0.896
0.822
0.778
0.774
0.786
0.770
0.820
0.896
0.970
0.968
0.976
0.940
0.826
0.744
0.730
0.758
0.876
0.928
0.930
0.918
0.898
0.890
0.836
0.828
0.848
0.912
0.908
0.886
0.840
0.776
0.746
0.714
0.664
0.662
0.648
0.670
0.682
0.710
0.704
0.742
0.764
0.726
0.774
0.766
0.734
0.740
0.700
0.744
0.742
0.794
0.756
0.836
0.838
0.770
0.766
0.752
0.736
0.710
0.698
0.718
0.688
0.682
0.660
0.662
0.694
0.640
0.702
0.720
1.046
1.070
1.042
0.946
0.970
0.876
0.832
0.846
0.986
0.846
0.864
0.764
0.664
0.806
0.872
0.832
0.768
0.736
0.726
0.714
0.702
0.700
0.688
0.644
0.638
0.638
0.616
0.650
1.246
1.122
1.116
0.994
0.988
0.942
0.948
0.930
0.872
0.708
0.774
0.788
0.808
0.786
0.742
0.766
0.798
0.898
0.940
0.866
0.820
0.774
0.754
0.726
0.670
0.714
0.712
0.748
0.734
0.722
0.672
0.694
0.658
0.646
0.646
0.638
0.634
0.622
0.622
0.636
0.624
0.620
0.596
0.602
0.602
0.594
0.582
0.576
0.582
0.578
0.594
0.604
0.640
0.674
0.702
0.658
0.918
0.832
0.848
0.844
0.812
0.782
0.702
0.708
0.706
0.706
0.688
0.706
0.714
0.736
0.744
0.720
0.660
0.708
0.754
0.894
0.964
0.900
0.772
0.826
0.888
0.922
0.792
0.772
0.782
0.704
0.774
0.758
0.738
0.730
0.718
0.744
0.776
0.808
0.844
0.802
0.732
0.688
0.694
0.666
0.642
0.624
0.622
0.626
0.636
0.648
0.656
0.716
0.748
0.734
0.726
0.724
0.714
0.726
0.732
0.788
0.744
0.788
0.846
0.810
0.836
0.858
0.892
0.880
0.874
0.840
0.794
0.792
0.786
0.768
1.056
1.088
0.956
0.836
0.752
0.740
0.764
0.790
0.806
0.812
0.776
0.774
0.776
0.778
0.788
0.792
0.782
0.850
0.878
0.888
0.784
0.860
0.850
0.816
0.830
0.750
0.758
0.742
0.754
0.732
0.744
0.748
0.752
0.730
0.740
0.744
0.788
0.792
0.818
0.810
0.854
0.854
0.908
0.942
0.928
0.898
0.854
0.830
0.738
0.746
0.744
0.748
0.772
0.744
0.828
0.928
0.928
0.864
0.902
0.886
0.866
0.810
0.846
0.886
0.876
0.860
0.848
0.790
0.776
0.840
0.916
0.886
0.976
1.048
0.976
0.896
0.848
0.778
0.726
0.734
0.740
0.716
0.782
0.854
0.812
0.860
0.884
0.924
0.856
0.898
0.942
0.918
0.912
0.944
0.944
0.858
0.866
0.842
0.800
0.754
0.742
0.714
0.742
0.812
0.930
0.992
0.898
0.932
0.942
0.888
0.848
0.816
0.810
0.764
0.798
0.772
0.820
0.836
0.772
0.780
0.778
0.804
0.820
0.794
0.758
0.718
0.752
0.800
0.792
0.756
0.718
0.706
0.748
0.764
0.760
0.926
0.796
0.720
0.756
0.772
0.770
0.734
0.698
0.720
0.702
0.678
0.664
0.658
0.666
0.684
0.676
0.684
0.682
0.674
0.686
0.706
0.756
0.900
0.982
0.942
0.906
0.814
0.816
0.822
0.836
0.748
0.786
0.812
0.816
0.750
0.790
0.828
0.784
0.772
0.774
0.796
0.752
0.776
0.782
0.806
0.762
0.806
0.846
0.812
0.730
0.756
0.738
0.710
0.718
0.718
0.758
0.834
0.810
0.858
0.838
0.796
0.740
0.714
0.714
0.730
0.688
0.670
0.648
0.654
0.658
0.650
0.666
0.670
0.678
0.666
0.694
0.716
0.726
0.758
0.766
0.762
0.794
0.760
0.700
0.718
0.714
0.690
0.732
0.724
0.728
0.760
0.796
0.826
0.874
0.854
0.720
0.758
0.734
0.744
0.746
0.750
0.752
0.756
0.738
0.694
0.646
0.644
0.650
0.668
0.706
0.724
0.784
0.802
0.772
0.784
0.792
0.754
0.730
0.704
0.706
0.660
0.702
0.726
0.764
0.872
0.916
0.878
0.824
0.760
0.748
0.766
0.802
0.806
0.808
0.764
0.766
0.766
0.772
0.744
0.704
0.732
0.694
0.686
0.690
0.696
0.706
0.684
0.718
0.748
0.800
0.788
0.794
0.786
0.776
0.794
0.812
0.764
0.772
0.712
0.698
0.724
0.678
0.686
0.692
0.684
0.680
0.698
0.690
0.680
0.668
0.664
0.666
0.644
0.660
0.660
0.650
0.636
0.614
0.684
0.724
0.718
0.708
0.732
0.700
0.682
0.654
0.664
0.636
0.632
0.620
0.606
0.600
0.596
0.598
0.598
0.600
0.608
0.614
0.670
0.666
0.648
0.726
0.728
0.730
0.674
0.676
0.680
0.640
0.658
0.654
0.660
0.642
0.686
0.688
0.692
0.706
0.694
0.690
0.682
0.716
0.642
0.698
0.688
0.676
0.672
0.698
0.726
0.734
0.754
0.768
0.724
0.726
0.718
0.696
0.678
0.728
0.730
0.778
0.760
0.796
0.868
0.826
0.896
0.872
0.776
0.730
0.708
0.698
0.688
0.726
0.748
1.170
0.976
0.938
0.870
0.824
0.782
0.760
0.774
0.794
0.742
0.808
0.832
0.838
0.840
0.846
0.828
0.816
0.830
0.800
0.722
0.742
0.796
0.898
0.790
0.782
0.770
0.740
0.796
0.760
0.744
0.700
0.712
0.672
0.640
0.624
0.636
0.622
0.610
0.634
0.628
0.616
0.608
0.606
0.624
0.610
0.610
0.608
0.620
0.624
0.654
0.668
0.708
0.680
0.746
0.742
0.712
0.682
0.666
0.650
0.642
0.622
0.620
0.614
0.608
0.620
0.624
0.642
0.616
0.652
0.624
0.626
0.612
0.610
0.606
0.612
0.618
0.626
0.652
0.636
0.654
0.640
0.652
0.652
0.640
0.644
0.636
0.624
0.626
0.648
0.642
0.644
0.624
0.608
0.610
0.640
0.716
0.750
0.792
0.780
0.710
0.702
0.684
0.676
0.666
0.700
0.724
0.722
0.764
0.760
0.734
0.706
0.676
0.642
0.630
0.626
0.614
0.618
0.610
0.618
0.630
0.626
0.650
0.648
0.648
0.660
0.662
0.662
0.658
0.666
0.658
0.662
0.668
0.678
0.676
0.674
0.662
0.664
0.680
0.678
0.688
0.676
0.634
0.652
0.712
0.746
0.736
0.702
0.678
0.662
0.666
0.662
0.668
0.672
0.684
0.694
0.676
0.672
0.672
0.666
0.672
0.664
0.666
0.670
0.688
0.702
0.736
0.734
0.754
0.768
0.766
0.794
0.788
0.742
0.702
0.712
0.718
0.722
0.714
0.742
0.786
0.808
0.836
0.872
0.838
0.832
0.748
0.736
0.688
0.638
0.658
0.664
0.664
0.658
0.652
0.666
0.624
0.670
0.634
0.622
0.640
0.622
0.624
0.624
0.644
0.644
0.760
1.054
1.132
1.056
0.948
0.946
0.908
0.854
0.958
1.034
0.960
0.996
0.996
0.898
0.818
0.888
1.018
0.962
0.948
0.938
0.844
0.860
0.794
0.790
0.928
0.880
1.008
1.012
0.942
0.910
0.934
0.924
0.840
0.902
0.948
0.916
0.920
0.932
0.910
0.874
0.878
0.914
0.860
0.902
0.878
0.834
0.786
0.764
0.802
0.864
0.898
0.878
0.838
0.816
0.806
0.756
0.760
0.752
0.748
0.722
0.738
0.742
0.730
0.686
0.714
0.734
0.768
0.770
0.778
0.728
0.756
0.772
0.794
0.780
0.772
0.780
0.812
0.824
0.932
1.074
1.024
0.980
0.870
0.866
0.862
0.902
0.846
0.794
0.824
0.812
0.860
0.906
0.912
0.880
0.800
0.810
0.798
0.820
0.796
0.818
0.840
0.854
0.806
0.838
0.808
0.758
0.694
0.688
0.676
0.698
0.766
0.896
0.888
0.942
0.884
0.816
0.780
0.800
0.802
0.766
0.698
0.752
0.774
0.838
0.848
0.974
1.020
1.034
0.982
0.912
0.932
0.994
1.018
0.912
0.954
1.010
1.022
0.940
0.986
0.936
0.834
0.768
0.760
0.740
0.756
0.784
0.782
0.778
0.698
0.738
0.754
0.776
0.822
0.956
0.892
0.876
0.934
0.974
0.972
0.930
0.832
0.830
0.830
0.822
0.788
0.754
0.714
0.758
0.816
0.828
0.912
0.988
1.006
0.928
0.810
0.746
0.810
0.916
1.056
0.974
1.006
1.006
1.004
0.938
1.038
1.126
1.072
1.026
1.040
0.970
0.952
1.050
1.088
0.988
0.854
0.762
0.778
0.738
0.720
0.690
0.692
0.650
0.668
0.732
1.246
1.128
1.110
1.022
0.942
0.806
0.788
0.796
0.772
0.898
1.172
1.026
1.104
1.114
1.058
1.040
0.986
0.916
0.856
0.780
0.752
0.744
0.714
0.678
0.718
0.772
0.850
0.944
1.000
0.934
0.966
0.950
0.898
0.924
0.956
0.934
1.004
1.056
1.040
1.002
1.040
0.962
1.000
0.978
0.788
0.798
0.774
0.830
0.758
0.836
0.824
0.808
0.782
0.798
0.770
0.746
0.788
0.926
1.132
1.092
1.020
1.022
0.944
0.882
0.818
0.750
0.720
0.682
0.708
0.744
0.810
0.864
0.836
0.792
0.752
0.746
0.740
0.700
0.708
0.720
0.918
0.844
0.968
1.024
1.010
0.938
0.848
0.814
0.802
0.756
0.770
0.862
0.976
1.032
0.936
0.862
0.742
0.700
0.706
0.702
0.702
0.722
0.740
0.738
0.718
0.716
0.682
0.672
0.668
0.662
0.676
0.708
0.746
0.768
0.772
0.720
0.640
0.638
0.706
0.766
0.742
0.778
0.852
0.888
0.892
0.900
0.848
0.798
0.774
0.750
0.722
0.728
0.778
0.852
0.892
0.884
0.778
0.818
0.764
0.750
0.726
0.728
0.728
0.752
0.786
0.816
0.854
0.876
0.830
0.854
0.856
0.862
0.760
0.738
0.710
0.698
0.708
0.720
0.718
0.732
0.748
0.782
0.840
0.978
0.990
1.014
0.986
0.956
0.912
0.912
0.886
0.804
0.854
0.944
0.872
0.952
1.092
0.910
0.898
0.858
0.804
0.732
0.748
0.714
0.710
0.688
0.662
0.700
0.712
0.846
0.966
0.818
0.812
0.800
0.824
0.822
0.794
0.748
0.776
0.820
0.912
0.852
0.968
0.942
0.876
0.812
0.736
0.734
0.756
0.746
0.862
1.026
0.944
0.980
0.988
0.922
0.860
0.868
0.890
0.864
0.884
0.922
0.918
0.874
0.878
0.890
0.916
0.816
0.862
0.888
0.886
0.820
0.920
0.936
0.840
0.902
0.900
0.846
0.808
0.834
0.844
0.794
0.826
0.810
0.798
0.760
0.702
0.720
0.790
0.944
0.982
0.982
1.036
1.006
0.932
0.944
0.930
0.892
0.822
0.864
0.838
0.830
0.718
0.808
0.860
0.976
0.892
0.896
0.868
0.870
0.794
0.846
0.860
0.894
0.874
0.990
1.012
0.976
1.038
1.026
1.024
0.930
0.958
0.936
0.912
0.946
0.858
0.896
0.892
0.866
0.810
0.854
0.856
0.808
0.790
0.728
0.714
0.728
0.778
0.862
0.892
0.802
0.792
0.786
0.764
0.718
0.698
0.678
0.640
0.712
0.718
0.780
0.924
0.916
0.912
0.862
0.804
0.754
0.712
0.690
0.666
0.660
0.650
0.724
0.748
0.844
0.918
0.974
1.004
0.942
0.952
0.906
0.980
1.044
1.038
1.054
1.002
0.934
0.838
0.768
0.752
0.750
0.762
0.790
0.882
0.828
0.794
0.810
0.816
0.812
0.852
0.844
0.888
0.892
0.848
0.808
0.796
0.774
0.762
0.794
0.854
0.876
0.902
0.832
0.886
0.906
0.908
0.798
0.732
0.698
0.712
0.734
0.780
0.854
0.850
0.802
0.784
0.802
0.770
0.738
0.742
0.752
0.770
0.796
0.804
0.818
0.780
0.756
0.734
0.728
0.746
0.744
0.814
1.004
1.154
1.090
1.018
0.950
0.846
0.806
0.764
0.762
0.722
0.712
0.700
0.708
0.744
0.740
0.816
0.824
0.814
0.780
0.728
0.710
0.684
0.696
0.714
0.688
0.664
0.634
0.626
0.606
0.606
0.584
0.586
0.590
0.620
0.628
0.638
0.602
0.622
0.604
0.582
0.588
0.584
0.584
0.578
0.580
0.572
0.558
0.558
0.566
0.566
0.566
0.578
0.578
0.622
0.636
0.804
0.774
0.780
0.752
0.820
0.836
0.810
0.702
0.696
0.646
0.648
0.648
0.638
0.630
0.610
0.596
0.578
0.578
0.574
0.572
0.568
0.564
0.562
0.548
0.538
0.530
0.522
0.522
0.524
0.538
0.578
0.860
0.690
0.614
0.618
0.600
0.588
0.606
0.638
0.664
0.674
0.632
0.594
0.602
0.594
0.612
0.652
0.750
0.764
0.778
0.726
0.722
0.760
0.828
0.908
0.964
0.976
0.910
0.798
0.822
0.902
0.986
0.992
0.900
0.766
0.668
0.648
0.668
0.678
0.700
0.684
0.656
0.674
0.706
0.746
0.790
0.804
0.790
0.768
0.736
0.710
0.658
0.690
0.714
0.808
0.966
0.876
0.836
0.768
0.728
0.684
0.722
0.750
0.812
0.722
0.916
1.024
0.970
0.924
0.816
0.774
0.762
0.732
0.786
1.090
1.156
0.990
0.852
0.784
0.730
0.734
0.766
0.816
0.832
0.832
0.860
0.766
0.736
0.774
0.826
0.820
0.746
0.728
0.710
0.708
0.754
0.804
0.818
0.866
0.870
0.878
0.946
1.022
1.104
0.994
1.094
1.084
1.036
1.142
1.004
0.814
0.716
0.694
1.180
1.114
1.074
1.048
1.000
0.960
0.942
0.936
0.976
0.996
0.978
0.944
1.008
0.944
0.890
0.784
0.774
0.866
1.272
1.164
1.046
1.046
1.012
0.982
0.862
0.814
0.834
0.768
0.786
0.878
0.890
0.804
0.858
0.834
0.740
0.758
0.784
0.832
0.872
0.810
0.762
0.776
0.766
0.744
0.712
0.726
0.746
0.770
0.780
0.838
0.858
0.884
0.888
0.964
0.990
0.948
0.992
1.030
0.960
0.954
0.900
0.934
0.970
0.904
0.848
0.808
0.792
0.814
0.854
0.898
0.852
0.820
0.770
0.754
0.734
0.758
0.764
0.854
0.924
0.990
0.928
1.026
0.896
0.900
0.898
0.824
0.730
0.738
0.716
0.702
0.742
0.768
0.826
0.830
0.818
0.780
0.736
0.732
0.716
0.714
0.690
0.706
0.776
0.890
1.064
0.930
0.950
0.942
0.990
0.956
0.920
0.828
0.888
0.964
0.994
0.930
0.832
0.844
0.814
0.766
0.704
0.700
0.664
0.688
0.646
0.696
0.700
0.772
0.888
0.864
0.856
0.864
0.842
0.802
0.754
0.730
0.774
0.710
0.726
0.700
0.716
0.734
0.728
0.706
0.698
0.704
0.688
0.682
0.644
0.676
0.670
0.708
0.710
0.736
0.748
0.710
0.660
0.732
0.752
0.760
0.754
0.734
0.702
0.714
0.702
0.708
0.714
0.694
0.682
0.676
0.670
0.688
0.718
0.754
0.804
0.810
0.862
0.868
0.850
0.784
0.796
0.808
0.822
0.792
0.822
0.836
0.770
0.744
0.816
0.860
0.852
0.830
0.768
0.810
0.790
0.804
0.812
0.780
0.784
0.762
0.746
0.754
0.714
0.686
0.692
0.692
0.672
0.718
0.728
0.736
0.732
0.752
0.786
0.814
0.812
0.756
0.770
0.788
0.780
0.750
0.770
0.770
0.748
0.806
0.782
0.766
0.822
0.906
0.908
0.882
0.884
0.860
0.796
0.854
0.810
0.844
0.912
0.932
0.918
0.824
0.798
0.760
0.744
0.710
0.706
0.662
0.664
0.682
0.698
0.702
0.720
0.782
0.760
0.758
0.820
0.848
0.878
0.882
0.876
0.882
0.842
0.818
0.782
0.730
0.758
0.788
0.748
0.794
0.806
0.828
0.822
0.792
0.748
0.738
0.680
0.684
0.652
0.646
0.664
0.772
1.390
1.222
1.112
1.026
0.982
0.920
0.862
0.850
0.812
0.760
0.738
0.738
0.762
0.842
0.906
0.866
0.840
0.810
0.788
0.772
0.750
0.750
0.754
0.888
1.216
1.106
1.078
1.040
0.978
0.948
0.942
0.868
0.900
0.932
0.986
0.902
0.814
0.754
0.724
0.728
0.764
0.772
0.842
0.908
0.880
0.830
0.788
0.768
0.734
0.762
0.778
0.792
0.846
0.842
0.770
0.856
0.992
1.026
1.004
0.872
0.834
0.732
0.760
0.778
0.856
1.032
1.018
0.976
0.840
0.820
0.830
0.756
0.812
0.774
0.828
0.842
0.762
0.796
0.772
0.744
0.736
0.728
0.692
0.684
0.686
0.676
0.678
0.682
0.632
0.682
0.668
0.760
0.818
0.822
0.778
0.722
0.724
0.674
0.704
0.672
0.684
0.688
0.740
0.724
0.724
0.722
0.724
0.714
0.696
0.708
0.706
0.714
0.708
0.690
0.730
0.738
0.754
0.696
0.750
0.732
0.740
0.740
0.730
0.700
0.678
0.708
0.738
0.790
0.818
0.738
0.722
0.686
0.680
0.700
0.718
0.728
0.756
0.754
0.744
0.738
0.716
0.712
0.720
0.742
0.692
0.662
0.848
1.060
1.068
1.076
1.024
0.972
0.840
0.782
0.726
0.694
0.688
0.682
0.702
0.746
0.840
0.958
0.966
0.952
0.964
0.946
0.914
0.902
0.926
0.922
0.870
0.952
0.954
0.952
0.852
0.888
0.894
0.854
0.852
0.808
0.810
0.752
0.772
0.788
0.780
0.764
0.786
0.804
0.828
0.790
0.802
0.806
0.826
0.774
0.824
0.868
0.844
0.878
0.936
0.898
0.884
0.878
0.798
0.784
0.778
0.768
0.750
0.788
0.842
0.818
0.910
0.958
0.948
0.866
0.896
0.882
0.904
0.910
0.842
0.774
0.752
0.710
0.696
0.722
0.734
0.740
0.754
0.784
0.806
0.800
0.810
0.776
0.800
0.828
0.840
0.880
0.874
0.920
0.930
0.908
0.822
0.840
0.836
0.822
0.806
0.848
0.886
0.860
0.806
0.808
0.820
0.858
0.834
0.780
0.746
0.704
0.762
0.796
0.826
0.824
0.808
0.788
0.764
0.702
0.714
0.720
0.716
0.710
0.724
0.704
0.696
0.734
0.752
0.876
0.926
0.976
0.974
0.926
0.966
0.982
0.988
1.012
1.006
1.006
0.928
0.820
0.764
0.804
0.854
0.850
0.820
0.752
0.722
0.712
0.684
0.678
0.680
0.672
0.716
0.740
0.788
0.802
0.764
0.696
0.836
0.940
0.930
0.870
0.828
0.804
0.748
0.738
0.750
0.818
0.866
0.908
0.848
0.796
0.758
0.732
0.744
0.722
0.720
0.706
0.682
0.702
0.708
0.704
0.736
0.722
0.716
0.698
0.650
0.702
0.708
0.744
0.754
0.742
0.726
0.710
0.692
0.682
0.656
0.680
0.674
0.680
0.664
0.654
0.658
0.664
0.676
0.680
0.682
0.690
0.680
0.694
0.694
0.690
0.660
0.656
0.660
0.744
0.716
0.710
0.722
0.740
0.720
0.706
0.680
0.648
0.634
0.628
0.640
0.640
0.648
0.658
0.678
0.694
0.682
0.688
0.668
0.654
0.654
0.664
0.662
0.664
0.644
0.670
0.672
0.668
0.676
0.672
0.678
0.652
0.662
0.652
0.638
0.648
0.642
0.628
0.652
0.652
0.672
0.668
0.686
0.658
0.662
0.664
0.654
0.644
0.720
1.040
0.980
0.852
0.762
0.700
0.660
0.666
0.668
0.648
0.670
0.664
0.672
0.700
0.708
0.718
0.722
0.746
0.738
0.736
0.674
0.682
0.688
0.678
0.668
0.692
0.682
0.678
0.718
0.690
0.678
0.706
0.688
0.684
0.666
0.686
0.676
0.688
0.660
0.670
0.664
0.650
0.630
0.666
0.692
0.708
0.694
0.670
0.652
0.666
0.676
0.692
0.716
0.754
0.780
0.840
0.818
0.810
0.808
0.796
0.774
0.778
0.772
0.746
0.732
0.746
0.722
0.740
0.736
0.780
0.782
0.834
0.770
1.342
1.046
0.920
0.886
0.846
0.792
0.740
0.758
0.728
0.720
0.700
0.704
0.714
0.716
0.636
0.730
0.934
0.802
0.716
0.720
0.686
0.676
0.682
0.678
0.648
0.700
0.678
0.692
0.694
0.692
0.718
0.726
0.730
0.710
0.666
0.656
0.670
0.660
0.676
0.666
0.708
0.690
0.678
0.712
0.684
0.670
0.684
0.682
0.666
0.672
0.676
0.680
0.684
0.656
0.676
0.668
0.630
0.624
0.688
0.734
0.792
0.744
0.704
0.744
0.692
0.664
0.650
0.630
0.616
0.622
0.622
0.644
0.628
0.614
0.616
0.612
0.624
0.624
0.634
0.646
0.654
0.640
0.664
0.648
0.638
0.630
0.634
0.656
0.638
0.678
0.660
0.644
0.682
0.662
0.642
0.660
0.664
0.674
0.646
0.650
0.664
0.646
0.634
0.624
0.638
0.652
0.646
0.660
0.658
0.638
0.640
0.674
0.672
0.656
0.690
0.672
0.648
0.654
0.642
0.630
0.640
0.640
0.636
0.622
0.660
0.668
0.690
0.682
0.736
0.768
0.746
0.772
0.768
0.730
0.740
0.726
0.720
0.714
0.722
0.704
0.676
0.686
0.678
0.666
0.730
0.824
1.022
1.028
0.856
0.776
0.730
0.724
0.710
0.694
0.686
0.674
0.658
0.636
0.660
0.666
0.706
0.708
0.758
0.800
0.770
0.804
0.760
0.708
0.698
0.704
0.700
0.710
0.720
0.732
0.716
0.696
0.702
0.670
0.676
0.666
0.660
0.648
0.656
0.692
0.710
0.722
0.756
0.804
0.756
0.728
0.710
0.716
0.706
0.720
0.722
0.728
0.754
0.768
0.742
0.706
0.774
0.714
0.716
0.714
0.730
0.708
0.742
0.844
1.018
0.916
0.782
0.736
0.714
0.694
0.690
0.682
0.680
0.662
0.654
0.650
0.636
0.616
0.628
0.614
0.640
0.644
0.776
1.122
0.924
0.938
0.868
0.826
0.762
0.752
0.720
0.732
0.800
0.784
0.778
0.770
0.732
0.736
0.740
0.782
0.756
0.830
0.826
0.762
0.730
0.734
0.698
0.708
0.710
0.712
0.730
0.740
0.752
0.736
0.740
0.696
0.692
0.706
0.680
0.668
0.672
0.672
0.690
0.684
0.666
0.688
0.686
0.706
0.672
0.716
0.742
0.782
0.740
0.714
0.738
0.736
0.728
0.754
0.778
0.802
0.792
0.756
0.754
0.730
0.678
0.672
0.662
0.666
0.648
0.674
0.694
0.732
0.758
0.754
0.766
0.862
0.746
0.750
0.694
0.704
0.682
0.662
0.692
0.688
0.690
0.718
0.718
0.706
0.672
0.658
0.624
0.612
0.594
0.606
0.640
0.674
0.716
0.690
0.660
0.662
0.638
0.678
0.702
0.720
0.770
0.810
0.786
0.806
0.776
0.704
0.716
0.682
0.670
0.666
0.674
0.690
0.696
0.698
0.714
0.746
0.708
0.730
0.734
0.684
0.688
0.684
0.674
0.706
0.710
0.700
0.714
0.696
0.688
0.690
0.682
0.674
0.674
0.666
0.662
0.644
0.654
0.646
0.634
0.616
0.618
0.614
0.614
0.628
0.640
0.636
0.622
0.658
0.648
0.632
0.644
0.624
0.622
0.620
0.622
0.626
0.612
0.632
0.628
0.616
0.638
0.630
0.628
0.616
0.620
0.616
0.612
0.672
0.576
0.628
0.630
0.636
0.630
0.630
0.640
0.652
0.640
0.648
0.630
0.616
0.638
0.610
0.600
0.596
0.592
0.588
0.584
0.610
0.606
0.620
0.646
0.650
0.742
0.868
0.832
0.872
0.756
0.760
0.730
0.724
0.704
0.680
0.674
0.668
0.632
0.622
0.630
0.636
0.628
0.652
0.670
0.694
0.692
0.734
0.726
0.644
0.690
0.726
0.774
0.722
0.716
0.700
0.714
0.718
0.686
0.698
0.672
0.628
0.614
0.638
0.672
0.710
0.686
0.708
0.740
0.678
0.688
0.684
0.644
0.670
0.662
0.634
0.654
0.644
0.620
0.632
0.636
0.630
0.608
0.616
0.612
0.612
0.614
0.608
0.598
0.608
0.614
0.598
0.606
0.612
0.608
0.606
0.602
0.594
0.580
0.574
0.588
0.578
0.610
0.606
0.614
0.588
0.580
0.592
0.588
0.588
0.576
0.580
0.578
0.584
0.578
0.594
0.592
0.602
0.604
0.582
0.598
0.578
0.576
0.580
0.580
0.576
0.568
0.572
0.576
0.576
0.568
0.578
0.578
0.580
0.572
0.586
0.596
0.596
0.600
0.596
0.604
0.590
0.584
0.594
0.594
0.592
0.584
0.600
0.612
0.602
0.596
0.630
0.638
0.650
0.636
0.622
0.600
0.588
0.572
0.580
0.572
0.556
0.548
0.548
0.536
0.538
0.526
0.524
0.526
0.530
0.520
0.564
0.812
0.848
0.790
0.788
0.730
0.694
0.632
0.608
0.612
0.612
0.626
0.606
0.626
0.610
0.624
0.626
0.730
0.736
0.702
0.670
0.666
0.648
0.656
0.636
0.616
0.634
0.628
0.620
0.598
0.600
0.636
0.656
0.688
0.704
0.678
0.678
0.698
0.736
0.702
0.690
0.676
0.676
0.626
0.628
0.626
0.626
0.632
0.656
0.670
0.668
0.680
0.686
0.680
0.690
0.700
0.702
0.692
0.702
0.702
0.704
0.714
0.722
0.702
0.720
0.700
0.690
0.664
0.676
0.666
0.646
0.668
0.654
0.666
0.690
0.678
0.690
0.680
0.696
0.684
0.680
0.652
0.792
0.846
0.772
0.788
0.712
0.654
0.662
0.642
0.630
0.648
0.650
0.658
0.666
0.628
0.650
0.626
0.618
0.622
0.620
0.690
0.748
0.736
0.680
0.704
0.684
0.664
0.678
0.678
0.682
0.698
0.682
0.692
0.676
0.688
0.668
0.668
0.710
0.718
0.740
0.678
0.722
0.702
0.688
0.676
0.680
0.678
0.634
0.668
0.666
0.640
0.700
0.634
0.794
0.820
0.740
0.744
0.708
0.678
0.666
0.656
0.654
0.616
0.638
0.646
0.636
0.626
0.624
0.606
0.606
0.608
0.594
0.594
0.592
0.624
0.624
0.612
0.648
0.626
0.632
0.664
0.692
0.716
0.732
0.732
0.762
0.776
0.774
0.752
0.736
0.716
0.696
0.660
0.662
0.660
0.654
0.642
0.636
0.638
0.650
0.654
0.646
0.654
0.644
0.626
0.664
0.692
0.736
0.762
0.736
0.754
0.774
0.764
0.724
0.694
0.682
0.664
0.622
0.598
0.604
0.616
0.616
0.630
0.640
0.634
0.610
0.614
0.612
0.608
0.622
0.626
0.622
0.646
0.700
0.796
1.114
1.086
1.086
1.038
0.994
0.968
0.966
0.994
0.992
0.980
0.950
0.890
0.852
0.794
0.726
0.660
0.670
0.638
0.644
0.642
0.670
0.712
0.760
0.790
0.792
0.770
0.700
0.708
0.694
0.640
0.630
0.652
0.704
0.718
0.768
0.800
0.806
0.776
0.796
0.836
0.852
0.896
0.904
0.894
0.956
0.856
0.926
0.906
0.930
1.120
0.962
0.998
0.902
0.912
0.976
0.862
1.094
1.008
0.912
0.930
0.794
0.894
0.952
0.790
0.912
1.034
0.936
0.752
0.800
0.868
0.998
0.790
0.884
0.856
0.714
0.718
0.678
0.664
0.666
0.660
0.634
0.620
0.618
0.618
0.632
0.634
0.620
0.624
0.638
0.636
0.638
0.602
0.622
0.618
0.608
0.596
0.622
0.612
0.624
0.662
0.694
0.756
0.838
0.790
0.842
0.788
0.728
0.714
0.708
0.710
0.702
0.710
0.688
0.672
0.710
0.678
0.678
0.654
0.626
0.634
0.642
0.646
0.668
0.690
0.682
0.678
0.678
0.656
0.680
0.678
0.684
0.666
0.680
0.684
0.688
0.682
0.658
0.630
0.636
0.636
0.604
0.618
0.610
0.692
0.754
0.728
0.732
0.766
0.708
0.692
0.686
0.680
0.660
0.666
0.662
0.670
0.694
0.674
0.704
0.714
0.738
0.718
0.706
0.694
0.688
0.660
0.694
0.680
0.664
0.648
0.678
0.830
0.688
0.726
0.714
0.666
0.658
0.636
0.616
0.712
0.782
0.726
0.792
0.772
0.738
0.726
0.712
0.766
0.752
0.740
0.756
0.782
0.774
0.756
0.786
0.836
0.846
0.852
0.764
0.752
0.744
0.734
0.662
0.720
0.718
0.724
0.782
0.820
0.814
0.824
0.824
0.784
0.768
0.738
0.694
0.730
0.706
0.714
0.716
0.708
0.792
0.794
0.972
0.864
0.872
0.846
0.834
0.820
0.828
0.858
0.830
0.842
0.784
0.738
0.790
0.826
0.788
0.826
0.762
0.714
0.700
0.702
0.688
0.734
0.730
0.704
0.714
0.714
0.690
0.682
0.694
0.706
0.734
0.680
0.740
0.736
0.706
0.662
0.642
0.648
0.660
0.648
0.662
0.682
0.708
0.712
0.732
0.712
0.700
0.706
0.696
0.694
0.688
0.680
0.706
0.698
0.682
0.700
0.670
0.680
0.676
0.660
0.682
0.680
0.684
0.684
0.688
0.650
0.666
0.724
0.730
0.712
0.720
0.698
0.696
0.732
0.764
0.810
0.788
0.814
0.788
0.728
0.738
0.738
0.710
0.726
0.704
0.678
0.712
0.726
0.768
0.748
0.802
0.814
0.816
0.790
0.784
0.750
0.738
0.750
0.740
0.728
0.724
0.738
0.686
0.712
0.690
0.656
0.638
0.644
0.630
0.606
0.594
0.592
0.642
0.660
0.664
0.656
0.670
0.696
0.742
0.760
0.732
0.746
0.756
1.036
0.994
0.924
0.902
0.914
0.872
0.926
0.946
0.884
1.042
1.018
0.878
0.902
1.168
0.918
0.878
0.858
0.750
0.772
0.742
0.784
0.770
0.716
0.738
0.734
0.734
0.860
0.902
0.954
0.860
0.912
0.948
0.848
0.822
0.722
0.706
0.664
0.678
0.686
0.702
0.686
0.720
0.752
0.768
0.734
0.832
0.910
0.876
0.878
0.902
0.864
0.878
0.900
0.832
1.006
0.790
0.814
0.760
0.742
0.732
0.708
0.676
0.682
0.662
0.646
0.648
0.646
0.632
0.616
0.640
0.650
0.680
0.710
0.892
0.896
0.844
0.768
0.736
0.706
0.642
0.708
0.666
0.640
0.610
0.646
0.646
0.636
0.654
0.682
0.676
0.660
0.670
0.678
0.686
0.692
0.674
0.670
0.638
0.648
0.656
0.618
0.636
0.624
0.708
0.754
0.800
0.808
0.764
0.734
0.702
0.704
0.682
0.668
0.714
0.772
0.768
0.762
0.746
0.716
0.698
0.698
0.714
0.696
0.652
0.692
0.662
0.620
0.644
0.622
0.600
0.592
0.592
0.592
0.574
0.590
0.580
0.584
0.578
0.584
0.586
0.574
0.578
0.594
0.608
0.618
0.612
0.636
0.632
0.610
0.632
0.614
0.624
0.610
0.616
0.616
0.610
0.622
0.634
0.632
0.650
0.676
0.682
0.664
0.654
0.668
0.698
0.678
0.656
0.632
0.616
0.632
0.630
0.622
0.620
0.628
0.634
0.618
0.648
0.648
0.674
1.090
1.016
0.958
0.844
0.744
0.692
0.654
0.638
0.630
0.622
0.600
0.618
0.624
0.614
0.646
0.616
0.628
0.680
0.728
0.728
0.700
0.668
0.642
0.724
0.730
0.722
0.688
0.694
0.688
0.654
0.662
0.664
0.628
0.660
0.662
0.656
0.654
0.652
0.646
0.626
0.634
0.658
0.726
0.758
0.776
0.750
0.730
0.724
0.734
0.772
0.732
0.826
0.846
0.874
0.836
0.860
0.812
0.794
0.796
0.798
0.788
0.970
0.948
0.926
0.822
0.802
0.754
0.762
0.722
0.800
0.984
1.168
1.044
1.130
1.076
0.990
1.018
1.018
0.978
0.932
0.888
0.806
0.706
0.708
0.692
0.662
0.674
0.654
0.646
0.664
0.686
0.704
0.718
0.766
0.804
0.762
0.776
0.782
0.724
0.766
0.706
0.680
0.664
0.666
0.678
0.674
0.672
0.688
0.660
0.704
0.696
0.722
0.694
0.732
0.760
0.698
0.696
0.820
0.832
0.784
0.738
0.716
0.702
0.670
0.684
0.662
0.664
0.636
0.668
0.640
0.652
0.654
0.676
0.684
0.672
0.728
0.740
0.700
0.788
0.886
0.876
0.868
0.860
0.850
0.760
0.788
0.770
0.718
0.760
0.820
0.856
0.882
0.854
0.788
0.762
0.756
0.756
0.710
0.714
0.698
0.660
0.672
0.660
0.652
0.640
0.668
0.702
0.706
0.800
0.866
0.842
0.796
0.750
0.702
0.688
0.652
0.684
0.684
0.738
0.712
0.746
0.732
0.708
0.740
0.770
0.828
0.768
0.842
0.776
0.758
0.766
0.794
0.752
0.802
0.882
0.862
0.850
0.834
0.760
0.758
0.694
0.802
0.852
0.842
1.032
1.040
0.858
0.862
0.814
0.740
0.754
0.738
0.708
0.704
0.702
0.672
0.704
0.704
0.686
0.648
0.666
0.660
0.650
0.662
0.654
0.696
0.722
0.752
0.714
0.754
0.756
0.752
0.742
0.774
0.748
0.714
0.752
0.800
0.884
0.856
0.890
0.888
0.786
0.860
0.788
0.824
0.790
0.768
0.756
0.748
0.754
0.718
0.706
0.712
0.716
0.698
0.696
0.704
0.710
0.694
0.720
0.712
0.716
0.740
0.754
0.754
0.738
0.800
0.842
0.874
0.840
0.884
0.854
0.784
0.758
0.758
0.752
0.722
0.744
0.746
0.758
0.722
0.754
0.760
0.728
0.806
0.856
0.858
0.810
0.800
0.796
0.762
0.694
0.674
0.796
1.240
1.096
1.030
0.912
0.914
0.902
0.830
0.828
0.820
0.748
0.740
0.720
0.706
0.700
0.690
0.668
0.666
0.654
0.660
0.654
0.680
0.682
0.680
0.690
0.656
0.646
0.678
0.686
0.722
0.696
0.730
0.728
0.724
0.718
0.688
0.728
0.730
0.754
0.776
0.734
0.708
0.700
0.650
0.664
0.636
0.646
0.632
0.660
0.694
0.688
0.694
0.708
0.690
0.694
0.676
0.684
0.674
0.678
0.662
0.668
0.664
0.640
0.658
0.652
0.646
0.642
0.646
0.652
0.644
0.668
0.688
0.710
0.728
0.732
0.722
0.664
0.662
0.642
0.620
0.628
0.632
0.640
0.672
0.678
0.716
0.730
0.714
0.724
0.702
0.702
0.684
0.660
0.650
0.642
0.630
0.658
0.644
0.644
0.648
0.650
0.640
0.656
0.642
0.660
0.672
0.640
0.666
0.654
0.636
0.660
0.656
0.666
0.626
0.656
0.644
0.646
0.614
0.650
0.632
0.642
0.640
0.626
0.612
0.598
0.590
0.592
0.578
0.568
0.572
0.570
0.568
0.580
0.598
0.612
0.612
0.638
0.658
0.658
0.628
0.694
0.688
0.702
0.712
0.664
0.638
0.630
0.620
0.604
0.584
0.590
0.592
0.596
0.586
0.594
0.610
0.624
0.628
0.612
0.618
0.620
0.628
0.624
0.636
0.654
0.638
0.668
0.682
0.696
0.684
0.682
0.680
0.656
0.626
0.666
0.664
0.678
0.680
0.662
0.668
0.658
0.632
0.612
0.598
0.620
0.624
0.624
0.626
0.590
0.600
0.628
0.654
0.692
0.704
0.748
0.744
0.740
0.714
0.686
0.686
0.664
0.650
0.646
0.628
0.624
0.640
0.644
0.662
0.646
0.660
0.666
0.638
0.646
0.638
0.630
0.610
0.610
0.614
0.614
0.598
0.598
0.606
0.604
0.608
0.600
0.606
0.608
0.606
0.604
0.604
0.606
0.610
0.602
0.584
0.592
0.592
0.600
0.604
0.610
0.628
0.648
0.664
0.670
0.632
0.638
0.620
0.596
0.598
0.586
0.590
0.588
0.604
0.636
0.656
0.698
0.772
0.792
0.752
0.714
0.696
0.656
0.686
0.696
0.706
0.706
0.704
0.736
0.728
0.730
0.730
0.708
0.710
0.708
0.706
0.686
0.656
0.646
0.640
0.660
0.690
0.700
0.678
0.660
0.632
0.614
0.626
0.614
0.602
0.592
0.586
0.588
0.584
0.602
0.588
0.596
0.614
0.616
0.604
0.644
0.666
0.688
0.692
0.726
0.720
0.690
0.694
0.674
0.632
0.662
0.628
0.620
0.624
0.622
0.602
0.620
0.630
0.632
0.630
0.636
0.644
0.634
0.672
0.724
0.702
0.706
0.678
0.868
0.854
0.788
0.672
0.678
0.642
0.626
0.636
0.616
0.608
0.614
0.592
0.618
0.642
0.628
0.612
0.636
0.646
0.678
0.682
0.710
0.716
0.732
0.692
0.722
0.724
0.714
0.702
0.684
0.660
0.640
0.636
0.612
0.592
0.586
0.588
0.576
0.578
0.586
0.600
0.622
0.690
0.726
0.702
0.654
0.654
0.660
0.664
0.690
0.692
0.662
0.896
0.756
0.726
0.694
0.676
0.694
0.668
0.660
0.682
0.684
0.648
0.642
0.618
0.696
0.714
0.708
0.726
0.688
0.702
0.700
0.678
0.688
0.682
0.666
0.676
0.666
0.670
0.696
0.716
0.726
0.732
0.732
0.734
0.658
0.646
0.672
0.722
0.680
0.696
0.758
0.790
0.738
0.760
0.694
0.714
0.680
0.660
0.638
0.622
0.634
0.638
0.626
0.658
0.660
0.656
0.644
0.656
0.656
0.644
0.684
0.696
0.700
0.738
0.776
0.738
0.714
0.688
0.648
0.652
0.652
0.616
0.674
0.702
0.720
0.830
0.880
0.864
0.844
0.816
0.724
0.726
0.672
0.636
0.638
0.628
0.648
0.654
0.662
0.704
0.766
0.828
0.742
0.738
0.732
0.700
0.702
0.720
0.736
0.772
0.762
0.788
0.766
0.790
0.814
0.808
0.832
0.754
0.814
0.790
0.780
0.726
0.698
0.682
0.652
0.654
0.634
0.662
0.672
0.692
0.692
0.732
0.754
0.750
0.722
0.732
0.752
0.776
0.760
0.782
0.784
0.736
0.744
0.724
0.716
0.704
0.710
0.736
0.740
0.788
0.784
0.786
0.742
0.780
0.722
0.730
0.704
0.694
0.690
0.700
0.714
0.696
0.728
0.730
0.724
0.768
0.758
0.738
0.732
0.732
0.708
0.688
0.694
0.642
0.654
0.654
0.650
0.630
0.654
0.648
0.636
0.614
0.660
0.696
0.784
0.836
0.810
0.752
0.700
0.696
0.678
0.674
0.686
0.696
0.730
0.726
0.760
0.770
0.724
0.662
0.698
0.684
0.714
0.740
0.766
0.796
0.744
0.702
0.720
0.670
0.694
0.682
0.670
0.654
0.648
0.646
0.630
0.644
0.606
0.626
0.646
0.640
0.630
0.640
0.638
0.662
0.634
0.646
0.688
0.642
0.688
0.662
0.612
0.640
0.632
0.646
0.682
0.744
0.854
0.794
0.872
0.846
0.812
0.758
0.694
0.676
0.672
0.690
0.712
0.728
0.724
0.718
0.716
0.668
0.688
0.634
0.614
0.636
0.660
0.670
0.732
1.018
0.910
0.886
0.878
0.830
0.774
0.826
0.904
0.808
0.866
0.858
0.806
0.886
0.920
0.798
0.850
0.942
0.878
0.838
0.828
0.804
0.826
0.850
0.870
0.834
0.796
0.728
0.706
0.708
0.742
0.756
0.854
0.964
0.922
0.900
0.894
0.804
0.838
0.878
0.834
0.866
0.906
0.874
0.926
0.928
0.856
0.866
0.872
0.880
0.928
0.962
0.926
0.822
0.854
0.960
0.944
1.102
1.008
0.972
0.910
0.834
0.852
0.992
0.932
0.886
0.874
0.824
0.810
0.880
0.992
0.892
0.908
0.850
0.806
0.836
0.810
0.778
0.788
0.816
0.778
0.798
0.752
0.722
0.680
0.724
0.758
0.792
0.848
0.906
0.904
0.854
0.814
0.770
0.794
0.844
0.906
0.956
0.970
0.856
0.790
0.778
0.816
0.794
0.854
0.866
0.734
0.718
0.662
0.638
0.638
0.618
0.606
0.622
0.620
0.636
0.622
0.642
0.628
0.618
0.618
0.626
0.638
0.646
0.642
0.658
0.682
0.654
0.694
0.692
0.704
0.744
0.760
0.802
0.768
0.768
0.782
0.754
0.798
0.838
0.844
0.766
0.758
0.744
0.714
0.716
0.744
0.808
0.816
0.754
0.770
0.792
0.760
0.814
0.920
0.838
0.798
0.766
0.704
0.704
0.704
0.682
0.676
0.666
0.692
0.656
0.634
0.632
0.620
0.602
0.600
0.606
0.622
0.622
0.640
0.646
0.686
0.694
0.682
0.700
0.710
0.738
0.754
0.778
0.748
0.774
0.836
0.862
0.840
0.872
0.874
0.840
0.868
0.888
0.846
0.804
0.746
0.686
0.698
0.688
0.658
0.700
0.738
0.790
0.962
1.106
1.024
0.942
0.828
0.738
0.758
0.756
0.820
0.918
0.996
0.988
0.836
0.826
0.866
0.772
0.768
0.806
0.918
0.844
0.748
0.706
0.678
0.668
0.640
0.646
0.650
0.662
0.654
0.622
0.636
0.652
0.634
0.714
0.816
0.862
1.116
0.898
0.844
0.818
0.726
0.720
0.664
0.670
0.654
0.694
0.720
0.804
0.866
0.894
0.862
0.766
0.738
0.706
0.686
0.682
0.700
0.712
0.872
1.106
1.046
0.880
0.846
0.792
0.722
0.702
0.750
0.918
1.012
0.914
0.824
0.746
0.728
0.704
0.674
0.672
0.676
0.676
0.652
0.674
0.696
0.750
0.768
0.842
0.940
0.790
0.806
0.788
0.746
0.706
0.714
0.690
0.738
0.786
1.080
1.018
0.858
0.774
0.732
0.692
0.668
0.700
0.724
0.936
1.124
0.906
0.752
0.760
0.730
0.706
0.658
0.706
0.664
0.658
0.644
0.636
0.632
0.616
0.626
0.630
0.616
0.614
0.610
0.612
0.590
0.594
0.602
0.606
0.588
0.604
0.604
0.608
0.600
0.600
0.604
0.604
0.616
0.614
0.618
0.622
0.622
0.606
0.610
0.620
0.646
0.690
0.752
0.812
0.842
0.860
0.888
0.838
0.768
0.736
0.710
0.680
0.672
0.682
0.692
0.740
0.780
0.806
0.732
0.710
0.712
0.722
0.706
0.712
0.680
0.670
0.638
0.634
0.636
0.632
0.624
0.614
0.604
0.602
0.610
0.606
0.626
0.646
0.716
0.764
0.828
0.856
0.788
0.720
0.718
0.752
0.790
0.902
1.166
0.916
0.896
0.900
0.814
0.824
0.862
0.910
0.856
0.918
0.938
0.932
0.920
0.780
0.742
0.708
0.682
0.658
0.664
0.640
0.632
0.636
0.624
0.622
0.612
0.610
0.610
0.604
0.588
0.580
0.564
0.580
0.580
0.558
0.576
0.552
0.586
0.628
0.712
0.742
0.686
0.754
0.880
0.862
0.984
0.926
0.790
0.726
0.698
0.642
0.716
0.242
0.392
0.658
0.644
0.646
0.644
0.628
0.634
0.628
0.616
0.620
0.620
0.610
0.600
0.574
0.590
0.580
0.616
0.662
0.688
0.710
0.680
0.682
0.682
0.676
0.638
0.628
0.624
0.598
0.586
0.580
0.576
0.586
0.576
0.580
0.590
0.604
0.658
0.712
0.700
0.688
0.672
0.654
0.628
0.648
0.628
0.624
0.614
0.608
0.622
0.628
0.640
0.678
0.692
0.706
0.666
0.684
0.698
0.680
0.704
0.698
0.672
0.680
0.674
0.670
0.654
0.640
0.648
0.630
0.636
0.632
0.624
0.614
0.608
0.616
0.616
0.632
0.716
0.804
0.876
0.814
0.754
0.752
0.712
0.652
0.688
0.684
0.728
0.756
0.974
1.022
0.922
0.920
0.914
0.858
0.772
0.818
0.852
0.826
0.886
0.946
1.140
0.972
0.866
0.844
0.844
0.824
0.814
0.824
0.812
0.750
0.754
0.762
0.718
0.666
0.694
0.672
0.678
0.702
0.748
0.824
0.860
0.914
0.872
0.796
0.736
0.704
0.696
0.698
0.672
0.636
0.620
0.672
0.836
0.816
0.834
0.852
0.764
0.774
0.754
0.726
0.792
0.778
0.734
0.750
0.740
0.710
0.694
0.692
0.684
0.662
0.666
0.662
0.666
0.650
0.674
0.654
0.648
0.656
0.666
0.680
0.680
0.700
0.736
0.764
0.716
0.716
0.708
0.692
0.682
0.684
0.694
0.680
0.696
0.716
0.752
0.740
0.766
0.810
0.800
0.750
0.740
0.712
0.688
0.700
0.704
0.724
0.692
0.708
0.690
0.656
0.688
0.672
0.676
0.650
0.668
0.682
0.698
0.708
0.720
0.750
0.796
0.786
0.794
0.768
0.786
0.728
0.716
0.696
0.662
0.684
0.680
0.680
0.672
0.680
0.708
0.732
0.734
0.784
0.810
0.832
0.764
0.716
0.680
0.752
0.784
0.812
0.806
0.762
0.746
0.730
0.714
0.706
0.694
0.680
0.672
0.682
0.688
0.680
0.668
0.682
0.688
0.692
0.748
0.766
0.842
0.894
0.912
0.922
0.860
0.810
0.772
0.758
0.690
0.684
0.706
0.688
0.686
0.706
0.674
0.680
0.662
0.662
0.680
0.690
0.692
0.686
0.690
0.702
0.732
0.740
0.768
0.770
0.758
0.748
0.728
0.690
0.664
0.650
0.630
0.610
0.622
0.612
0.612
0.608
0.658
0.708
0.762
0.742
0.780
0.802
0.752
0.776
0.748
0.698
0.696
0.692
0.694
0.690
0.730
0.740
0.732
0.702
0.706
0.706
0.700
0.664
0.684
0.680
0.682
0.678
0.686
0.710
0.720
0.706
0.724
0.732
0.738
0.706
0.666
0.620
0.694
0.646
0.650
0.696
0.686
0.734
0.716
0.684
0.646
0.640
0.628
0.612
0.620
0.608
0.638
0.616
0.674
0.664
0.670
0.662
0.644
0.624
0.612
0.610
0.614
0.620
0.602
0.596
0.612
0.600
0.602
0.594
0.612
0.612
0.628
0.620
0.642
0.650
0.640
0.638
0.654
0.650
0.638
0.634
0.628
0.618
0.710
0.722
0.728
0.696
0.690
0.692
0.686
0.668
0.650
0.630
0.628
0.606
0.596
0.594
0.600
0.596
0.614
0.620
0.680
0.696
0.702
0.700
0.704
0.688
0.636
0.620
0.638
0.626
0.632
0.624
0.640
0.668
0.654
0.700
0.690
0.668
0.676
0.654
0.628
0.644
0.626
0.620
0.612
0.630
0.636
0.646
0.636
0.664
0.672
0.688
0.712
0.694
0.714
0.708
0.712
0.682
0.696
0.724
0.740
0.756
0.714
0.744
0.754
0.738
0.704
0.730
0.742
0.772
0.724
0.734
0.740
0.734
0.706
0.716
0.726
0.704
0.746
0.776
0.784
0.758
0.746
0.738
0.692
0.698
0.682
0.684
0.718
0.800
1.122
0.912
0.920
0.856
0.746
0.736
0.698
0.668
0.682
0.702
0.776
0.842
0.846
0.792
0.740
0.698
0.688
0.688
0.682
0.684
0.682
0.714
0.706
0.698
0.752
0.744
0.712
0.716
0.710
0.688
0.736
0.736
0.734
0.736
0.736
0.722
0.720
0.732
0.748
0.718
0.728
0.716
0.704
0.736
0.732
0.700
0.700
0.670
0.646
0.650
0.646
0.658
0.670
0.656
0.676
0.688
0.694
0.652
0.682
0.650
0.618
0.640
0.666
0.678
0.692
0.754
0.790
0.724
0.710
0.688
0.674
0.688
0.638
0.632
0.622
0.618
0.602
0.594
0.596
0.586
0.578
0.578
0.588
0.594
0.590
0.590
0.614
0.690
0.706
0.712
0.718
0.702
0.672
0.648
0.652
0.626
0.626
0.616
0.612
0.618
0.616
0.630
0.642
0.666
0.656
0.628
0.638
0.652
0.644
0.646
0.616
0.708
0.750
0.722
0.678
0.676
0.674
0.672
0.668
0.682
0.706
0.664
0.654
0.660
0.660
0.696
0.672
0.738
0.760
0.796
0.754
0.730
0.708
0.662
0.632
0.618
0.620
0.606
0.590
0.600
0.594
0.588
0.584
0.584
0.568
0.572
0.558
0.568
0.580
0.594
0.602
0.586
0.584
0.580
0.596
0.594
0.580
0.588
0.586
0.580
0.568
0.580
0.570
0.558
0.568
0.566
0.574
0.588
0.628
0.696
0.676
0.690
0.664
0.648
0.662
0.676
0.692
0.672
0.642
0.652
0.640
0.628
0.612
0.600
0.594
0.600
0.592
0.602
0.600
0.610
0.622
0.634
0.632
0.616
0.644
0.660
0.696
0.824
1.060
0.944
0.936
0.866
0.740
0.722
0.710
0.714
0.764
0.828
0.822
0.918
0.958
0.850
0.812
0.772
0.782
0.742
0.822
1.036
0.988
0.946
0.876
0.806
0.792
0.772
0.740
0.742
0.764
0.794
0.816
0.850
0.898
0.894
0.830
0.814
0.768
0.732
0.710
0.706
0.690
0.714
0.734
0.734
0.774
0.768
0.738
0.754
0.746
0.698
0.724
0.700
0.668
0.720
0.712
0.708
0.752
0.814
0.900
0.844
0.838
0.776
0.740
0.738
0.744
0.724
0.802
0.822
0.894
0.902
0.992
0.842
0.760
0.714
0.768
0.766
0.746
0.746
0.752
0.782
0.772
0.776
0.774
0.718
0.768
0.774
0.786
0.746
0.734
0.806
0.982
0.920
0.836
0.804
0.804
0.752
0.768
0.754
0.752
0.762
0.766
0.808
0.786
0.784
0.792
0.776
0.762
0.738
0.732
0.718
0.744
0.752
0.754
0.758
0.746
0.784
0.788
0.782
0.794
0.832
0.852
0.828
0.858
0.858
0.884
0.846
0.800
0.762
0.726
0.694
0.662
0.646
0.866
0.938
0.774
0.700
0.736
0.740
0.712
0.678
0.710
0.710
0.702
0.700
0.722
0.714
0.698
0.708
0.742
0.774
0.824
0.768
0.760
0.740
0.716
0.686
0.694
0.684
0.668
0.662
0.674
0.652
0.650
0.640
0.644
0.674
0.710
0.774
0.766
0.796
0.788
0.772
0.726
0.740
0.740
0.720
0.748
0.750
0.760
0.746
0.748
0.760
0.796
0.750
0.784
0.800
0.812
0.834
0.880
0.920
0.882
0.872
0.810
0.738
0.734
0.706
0.704
0.672
0.680
0.716
0.740
0.728
0.788
0.826
0.816
0.786
0.770
0.710
0.852
0.998
0.992
0.976
0.920
0.828
0.812
0.772
0.832
0.792
0.776
0.730
0.718
0.704
0.714
0.686
0.696
0.680
0.704
0.694
0.676
0.694
0.752
0.766
0.842
0.868
0.862
0.802
0.792
0.800
0.770
0.782
0.860
0.872
0.884
0.832
0.884
0.904
0.842
0.856
0.830
0.786
0.742
0.742
0.752
0.804
0.786
0.854
0.858
0.820
0.814
0.802
0.812
0.758
0.744
0.722
0.686
0.724
0.720
0.724
0.704
0.726
0.720
0.708
0.720
0.724
0.724
0.690
0.726
0.718
0.718
0.720
0.740
0.744
0.698
0.676
0.642
0.644
0.646
0.632
0.658
0.686
0.770
0.772
0.748
0.760
0.742
0.720
0.724
0.708
0.676
0.688
0.670
0.664
0.666
0.690
0.832
0.810
0.792
0.774
0.794
0.804
0.750
0.734
0.714
0.700
0.692
0.694
0.684
0.716
0.752
0.788
0.796
0.816
0.800
0.802
0.838
0.790
0.772
0.728
0.676
0.752
0.752
0.758
0.730
0.718
0.696
0.656
0.650
0.648
0.646
0.644
0.674
0.772
0.906
0.874
0.870
0.752
0.730
0.692
0.656
0.672
0.670
0.670
0.656
0.676
0.680
0.680
0.680
0.680
0.746
1.112
0.936
0.894
0.878
0.866
0.808
0.798
0.818
0.800
0.942
0.992
0.880
0.824
0.806
0.782
0.824
0.850
0.842
0.844
0.820
0.790
0.764
0.776
0.750
0.764
0.804
0.804
0.802
0.830
0.846
0.798
0.848
0.886
0.832
0.786
0.734
0.690
0.700
0.654
0.636
0.636
0.650
0.654
0.678
0.748
1.134
0.950
0.998
1.004
0.912
0.902
0.868
0.798
0.818
0.780
0.776
0.814
0.790
0.732
0.734
0.714
0.688
0.670
0.692
0.694
0.674
0.698
0.694
0.692
0.700
0.704
0.712
0.716
0.716
0.724
0.728
0.788
0.784
0.752
0.776
0.784
0.734
0.710
0.684
0.650
0.648
0.632
0.634
0.618
0.636
0.672
0.676
0.736
0.780
0.760
0.784
0.760
0.702
0.732
0.720
0.726
0.710
0.712
0.726
0.734
0.764
0.784
0.750
0.760
0.722
0.698
0.704
0.690
0.656
0.732
0.734
0.710
0.742
0.736
0.712
0.692
0.660
0.726
0.728
0.740
0.748
0.802
0.814
0.782
0.802
0.768
0.732
0.742
0.768
0.750
0.836
0.860
0.762
0.824
0.850
0.776
0.830
0.832
0.790
0.848
0.860
0.794
0.852
0.862
0.812
0.876
0.882
0.804
0.822
0.818
0.774
0.806
0.830
0.904
0.824
0.822
0.820
0.750
0.780
0.756
0.742
0.728
0.712
0.702
0.662
0.676
0.684
0.650
0.664
0.678
0.692
0.648
0.666
0.710
0.738
0.780
0.760
0.786
0.800
0.732
0.730
0.726
0.704
0.766
0.814
0.812
0.956
0.940
0.792
0.784
0.778
0.732
0.776
0.788
0.750
0.824
0.812
0.746
0.726
0.702
0.694
0.678
0.702
0.692
0.670
0.682
0.712
0.704
0.698
0.700
0.684
0.676
0.662
0.686
0.682
0.642
0.654
0.642
0.628
0.632
0.628
0.622
0.616
0.622
0.616
0.624
0.610
0.622
0.604
0.594
0.586
0.582
0.582
0.582
0.584
0.594
0.612
0.596
0.616
0.630
0.656
0.648
0.662
0.710
0.716
0.660
0.640
0.644
0.666
0.686
0.726
0.754
0.706
0.708
0.674
0.632
0.652
0.648
0.636
0.620
0.612
0.622
0.650
0.720
0.778
0.742
0.752
0.766
0.762
0.716
0.734
0.736
0.684
0.702
0.670
0.676
0.700
0.706
0.700
0.684
0.708
0.724
0.794
0.810
0.952
0.814
0.856
0.918
0.840
0.864
0.958
0.884
0.912
0.898
0.886
0.818
0.798
0.812
0.854
1.176
1.002
0.862
0.800
0.792
0.756
0.800
0.854
0.868
0.886
0.910
0.888
0.876
0.834
0.754
0.780
0.834
0.752
0.754
0.710
0.660
0.670
0.666
0.640
0.642
0.652
0.648
0.642
0.644
0.666
0.662
0.686
0.676
0.666
0.672
0.666
0.632
0.628
0.634
0.634
0.654
0.664
0.688
0.746
0.770
0.844
0.800
0.796
0.742
0.716
0.688
0.692
0.710
0.758
0.724
0.720
0.734
0.872
0.860
0.726
0.682
0.696
0.716
0.786
0.788
0.802
0.744
0.738
0.762
0.762
0.808
0.824
0.836
0.766
0.758
0.750
0.776
0.736
0.752
0.780
0.776
0.824
0.876
0.832
0.758
0.750
0.684
0.718
0.666
0.680
0.684
0.656
0.684
0.684
0.706
0.722
0.826
1.000
0.984
0.848
0.796
0.786
0.764
0.774
0.786
0.770
0.818
0.734
0.752
0.752
0.752
0.730
0.724
0.762
0.852
0.844
0.940
0.928
0.828
0.794
0.802
0.778
0.794
0.818
0.828
0.834
0.810
0.800
0.768
0.762
0.738
0.744
0.754
0.772
0.778
0.788
0.844
0.856
0.772
0.744
0.740
0.720
0.706
0.728
0.770
0.826
0.814
0.824
0.836
0.858
0.818
0.832
0.836
0.806
0.760
0.766
0.758
0.684
0.684
0.692
0.664
0.640
0.632
0.630
0.640
0.620
0.612
0.608
0.652
0.668
0.688
0.676
0.672
0.712
0.774
0.786
0.796
0.798
0.764
0.798
0.774
0.750
0.858
0.922
0.934
0.862
0.912
0.930
0.914
0.898
0.884
0.860
0.808
0.812
0.772
0.740
0.724
0.714
0.712
0.738
0.758
0.740
0.738
0.746
0.752
0.752
0.812
0.922
0.962
0.900
0.894
0.822
0.754
0.770
0.796
0.800
0.752
0.722
0.646
0.644
0.632
0.654
0.714
0.872
1.186
0.998
0.848
0.800
0.730
0.676
0.716
0.732
0.798
0.822
0.896
0.888
0.828
0.790
0.826
0.828
0.762
0.728
0.690
0.694
0.682
0.674
0.700
0.706
0.714
0.696
0.680
0.642
0.636
0.634
0.624
0.598
0.606
0.596
0.596
0.594
0.604
0.634
0.636
0.644
0.662
0.674
0.670
0.704
0.708
0.688
0.712
0.748
0.740
0.702
0.680
0.688
0.684
0.686
0.690
0.718
0.736
0.740
0.716
0.696
0.694
0.710
0.676
0.696
0.726
0.798
0.834
0.754
0.724
0.682
0.674
0.660
0.672
0.690
0.734
0.768
0.728
0.698
0.652
0.706
0.668
0.686
0.692
0.690
0.744
0.782
0.822
0.822
0.786
0.810
0.818
0.820
0.760
0.786
0.774
0.774
0.736
0.784
0.842
0.886
0.858
0.822
0.804
0.762
0.742
0.732
0.722
0.714
0.712
0.750
0.680
0.836
0.782
0.760
0.760
0.732
0.736
0.692
0.680
0.696
0.700
0.716
0.730
0.778
0.810
0.926
1.168
0.924
0.924
0.902
0.818
0.772
0.754
0.788
0.740
0.804
1.034
0.902
0.832
0.796
0.786
0.780
0.798
0.840
0.894
0.826
0.910
0.826
0.740
0.772
0.716
0.658
0.674
0.658
0.686
0.644
0.662
0.650
0.648
0.628
0.616
0.636
0.646
0.686
0.792
0.802
0.964
1.130
1.022
0.928
0.888
0.818
0.746
0.760
0.774
0.854
0.906
0.834
0.848
0.858
0.782
0.784
0.810
0.808
0.758
0.762
0.762
0.726
0.734
0.730
0.704
0.662
0.700
0.690
0.716
0.708
0.716
0.752
0.786
0.762
0.750
0.738
0.716
0.686
0.694
0.700
0.704
0.668
0.688
0.696
0.696
0.668
0.708
0.722
0.722
0.684
0.694
0.696
0.708
0.678
0.680
0.680
0.664
0.636
0.618
0.620
0.616
0.624
0.630
0.642
0.678
0.740
0.802
1.160
0.940
0.976
0.970
0.920
0.966
0.948
0.864
0.874
0.880
0.884
0.944
0.986
0.998
0.980
0.870
0.890
0.770
0.728
0.696
0.686
0.672
0.664
0.648
0.652
0.666
0.638
0.636
0.648
0.640
0.620
0.626
0.616
0.616
0.600
0.602
0.632
0.648
0.972
1.126
1.022
1.034
1.044
1.052
0.950
0.930
0.814
0.750
0.706
0.700
0.686
0.712
0.708
0.688
0.708
0.700
0.774
0.796
0.856
0.820
0.762
0.796
0.812
0.804
0.892
0.928
0.820
0.856
0.864
0.800
0.884
0.884
0.824
0.860
0.822
0.748
0.734
0.720
0.696
0.658
0.734
0.750
0.758
0.756
0.752
0.706
0.722
0.702
0.738
0.754
0.724
0.762
0.768
0.764
0.692
0.752
0.760
0.766
0.754
0.794
0.728
0.732
0.802
0.830
0.772
0.822
0.786
0.716
0.710
0.690
0.664
0.680
0.680
0.712
0.724
0.766
0.866
0.798
0.802
0.760
0.758
0.722
0.688
0.704
0.694
0.726
0.744
0.722
0.754
0.764
0.722
0.732
0.732
0.724
0.662
0.666
0.668
0.668
0.656
0.668
0.678
0.688
0.696
0.698
0.726
0.710
0.690
0.726
0.722
0.736
0.748
0.750
0.736
0.708
0.718
0.726
0.746
0.762
0.756
0.736
0.764
0.738
0.692
0.726
0.698
0.668
0.646
0.652
0.644
0.644
0.644
0.656
0.676
0.672
0.696
0.718
0.778
0.818
0.690
0.762
0.738
0.722
0.682
0.696
0.690
0.684
0.688
0.720
0.758
0.832
0.832
0.970
1.008
1.002
0.942
0.830
0.784
0.776
0.806
0.800
0.978
1.114
0.950
0.894
0.856
0.696
0.714
0.680
0.662
0.642
0.658
0.662
0.676
0.752
0.806
1.100
1.088
0.948
0.898
0.902
0.850
0.892
1.228
0.992
1.096
1.030
0.894
0.914
0.918
0.844
0.916
1.006
0.966
1.050
1.066
0.940
0.856
0.796
0.774
0.736
1.284
0.946
0.878
0.796
0.754
0.708
0.702
0.708
0.692
0.662
0.630
0.646
0.688
0.706
0.718
0.716
0.710
0.696
0.706
0.714
0.700
0.726
0.696
0.726
0.692
0.796
0.794
0.708
0.722
0.688
0.678
0.666
0.692
0.688
0.698
0.718
0.728
0.760
0.756
0.750
0.734
0.736
0.700
0.722
0.732
0.724
0.712
0.756
0.736
0.736
0.720
0.726
0.728
0.714
0.730
0.706
0.700
0.694
0.696
0.692
0.680
0.650
0.656
0.648
0.652
0.644
0.668
0.674
0.678
0.660
0.692
0.688
0.702
0.696
0.664
0.700
0.690
0.678
0.666
0.672
0.666
0.656
0.668
0.678
0.702
0.680
0.724
0.692
0.654
0.732
0.742
0.798
0.826
0.772
0.756
0.736
0.702
0.700
0.674
0.640
0.698
0.732
1.298
0.952
0.966
0.918
0.860
0.854
0.782
0.752
0.738
0.706
0.670
0.700
0.688
0.680
0.688
0.718
0.720
0.670
1.262
0.960
0.868
0.914
0.978
0.950
0.920
0.802
0.742
0.724
0.702
0.724
0.754
0.764
0.848
0.946
0.914
0.892
0.854
0.806
0.814
0.798
0.764
0.772
0.792
0.842
0.832
0.868
0.936
0.826
0.804
0.766
0.732
0.754
0.776
0.748
0.840
0.826
0.762
0.766
0.778
0.810
0.796
0.924
0.902
0.852
0.844
0.824
0.854
0.828
0.766
0.698
0.746
0.770
0.850
0.850
1.064
0.912
0.882
0.872
0.808
0.822
0.824
0.820
0.814
0.884
0.886
0.792
0.810
0.794
0.754
0.816
0.864
0.846
0.882
0.866
0.822
0.822
0.830
0.844
0.774
0.868
0.928
0.834
0.900
0.934
1.032
0.986
0.934
0.940
0.882
1.008
1.018
0.858
0.952
1.102
0.888
0.918
1.160
0.942
0.972
1.032
0.906
0.882
0.880
0.878
0.816
0.966
1.224
0.992
0.968
0.914
0.814
0.778
0.800
0.840
0.796
0.848
0.876
0.780
0.822
0.852
0.802
0.794
0.794
0.748
0.742
0.726
0.696
0.648
0.704
0.702
0.686
0.664
0.660
0.656
0.650
0.642
0.644
0.634
0.614
0.606
0.612
0.588
0.576
0.604
0.706
1.320
1.112
1.036
1.070
1.052
1.000
1.056
0.988
0.964
0.878
0.842
0.888
0.774
0.768
0.714
0.684
0.688
0.686
0.672
0.674
0.674
0.670
0.694
0.710
0.728
0.796
0.808
0.756
0.744
0.748
0.682
0.720
0.702
0.680
0.712
0.710
0.696
0.652
0.656
0.668
0.670
0.668
0.700
0.722
0.716
0.764
0.766
0.746
0.734
0.754
0.758
0.680
0.704
0.658
0.662
0.640
0.642
0.642
0.668
0.644
0.670
0.672
0.646
0.658
0.684
0.672
0.660
0.690
0.706
0.738
0.718
0.804
0.804
0.768
0.826
0.846
0.766
0.782
0.738
0.702
0.706
0.686
0.704
0.658
0.704
0.708
0.748
0.728
0.796
0.736
0.660
0.644
0.636
0.634
0.618
0.628
0.628
0.668
0.712
0.728
0.674
0.682
0.680
0.664
0.652
0.668
0.716
0.684
0.726
0.712
0.700
0.696
0.668
0.674
0.678
0.656
0.664
0.686
0.674
0.652
0.666
0.664
0.648
0.654
0.698
0.700
0.680
0.644
0.624
0.628
0.624
0.620
0.608
0.600
0.596
0.596
0.598
0.590
0.578
0.576
0.578
0.580
0.586
0.578
0.590
0.596
0.622
0.640
0.658
0.682
0.678
0.634
0.682
0.676
0.756
0.738
0.678
0.706
0.746
1.136
0.916
0.862
0.782
0.730
0.694
0.696
0.662
0.674
0.670
0.770
1.450
1.022
0.934
0.838
0.732
0.710
0.650
0.620
0.630
0.632
0.712
0.732
0.720
0.788
0.774
0.754
0.744
0.736
0.728
0.678
0.686
0.662
0.630
0.678
0.658
0.660
0.718
0.788
1.042
1.314
1.178
1.050
0.954
0.840
0.810
0.810
1.152
0.982
1.078
1.068
0.960
1.002
1.010
0.894
0.922
0.846
0.796
0.796
0.818
0.808
0.774
0.788
0.750
0.692
0.760
0.820
0.962
1.212
1.146
1.016
0.898
0.820
0.774
0.760
0.776
0.830
1.048
0.988
1.058
0.914
1.020
1.178
0.882
0.898
0.850
0.826
0.916
0.884
1.262
1.146
1.080
0.850
0.850
1.066
1.146
1.154
1.044
1.070
1.082
0.948
1.046
1.078
1.012
1.112
1.114
1.038
1.072
1.026
0.894
0.838
0.870
0.820
1.134
1.072
0.894
1.000
0.986
0.858
0.920
0.880
0.852
0.952
1.208
0.966
0.914
0.796
0.768
0.746
0.770
0.816
0.810
0.914
0.822
0.756
0.742
0.686
0.708
0.686
0.668
0.660
0.624
0.654
0.642
0.634
0.628
0.618
0.604
0.610
0.610
0.592
0.584
0.570
0.576
0.578
0.580
0.586
0.608
0.620
0.650
0.672
0.764
0.892
0.826
0.856
0.804
0.744
0.716
0.712
0.686
0.696
0.694
0.678
0.704
0.700
0.694
0.676
0.716
0.740
0.754
0.734
0.730
0.748
0.710
0.708
0.710
0.700
0.684
0.700
0.728
0.718
0.690
0.690
0.680
0.666
0.658
0.650
0.666
0.704
0.818
0.822
0.894
0.898
0.892
0.934
0.898
0.888
0.840
0.762
0.730
0.704
0.706
0.702
0.696
0.694
0.700
0.706
0.708
0.712
0.710
0.724
0.762
0.792
0.824
0.944
0.992
0.980
0.932
0.832
0.818
0.800
0.816
0.838
0.848
0.852
0.824
0.756
0.782
0.848
0.778
0.792
0.892
0.888
1.154
1.000
0.954
0.910
0.872
0.816
0.818
0.854
0.932
0.856
0.944
0.896
0.868
0.914
0.964
0.938
0.848
0.772
0.776
0.748
0.720
0.744
0.770
0.802
0.984
1.158
1.070
1.018
0.994
0.890
0.784
0.754
0.736
0.724
0.710
0.752
0.770
0.856
0.908
0.904
0.774
0.794
0.784
0.808
0.830
0.858
0.832
0.836
0.860
0.836
0.884
0.980
0.828
0.816
0.772
0.774
0.758
0.796
0.824
0.850
0.754
0.772
0.784
0.798
0.832
0.880
0.848
0.816
0.750
0.726
0.690
0.656
0.690
0.688
0.702
0.724
0.740
0.716
0.712
0.728
0.726
0.756
0.796
0.806
0.742
0.780
0.758
0.726
0.678
0.690
0.676
0.674
0.672
0.616
0.650
0.658
0.678
0.710
0.726
0.758
0.740
0.724
0.684
0.698
0.690
0.666
0.638
0.628
0.622
0.628
0.622
0.626
0.620
0.632
0.638
0.652
0.672
0.700
0.724
0.724
0.738
0.720
0.686
0.704
0.672
0.652
0.662
0.646
0.636
0.636
0.638
0.630
0.624
0.604
0.602
0.600
0.600
0.602
0.602
0.616
0.630
0.706
0.740
0.740
0.752
0.722
0.698
0.710
0.718
0.712
0.702
0.720
0.728
0.730
0.718
0.718
0.724
0.710
0.720
0.706
0.690
0.696
0.684
0.666
0.652
0.666
0.646
0.654
0.686
0.690
0.700
0.688
0.672
0.702
0.708
0.682
0.698
0.674
0.740
0.830
0.910
0.854
0.900
0.886
0.790
0.862
0.898
0.862
0.980
1.190
0.938
0.964
0.882
0.784
0.858
1.008
0.992
1.114
1.012
0.928
0.890
0.888
0.820
0.856
0.930
0.918
1.010
0.942
0.898
0.940
0.908
0.894
0.954
0.960
0.934
1.018
0.962
0.904
0.966
0.908
0.842
0.904
0.958
0.886
0.990
0.976
0.896
0.924
0.844
0.770
0.746
0.698
0.654
0.628
0.636
0.626
0.622
0.616
0.622
0.606
0.592
0.590
0.594
0.582
0.566
0.558
0.572
0.562
0.552
0.556
0.552
0.552
0.540
0.546
0.556
0.564
0.572
0.648
0.680
0.674
0.688
0.676
0.686
0.666
0.642
0.620
0.606
0.582
0.576
0.584
0.580
0.580
0.588
0.606
0.632
0.650
0.674
0.690
0.724
0.664
0.702
0.682
0.650
0.630
0.616
0.674
0.730
0.762
0.758
0.744
0.722
0.712
0.706
0.740
0.732
0.700
0.722
0.718
0.716
0.708
0.718
0.726
0.746
0.778
0.840
0.778
0.770
0.736
0.722
0.714
0.690
0.670
0.682
0.658
0.652
0.682
0.658
0.662
0.650
0.658
0.638
0.636
0.630
0.658
0.650
0.652
0.664
0.672
0.658
0.650
0.660
0.660
0.644
0.678
0.648
0.644
0.686
0.664
0.658
0.704
0.676
0.650
0.672
0.678
0.676
0.646
0.694
0.702
0.718
0.688
0.712
0.716
0.682
0.680
0.688
0.668
0.638
0.670
0.652
0.630
0.640
0.640
0.666
0.648
0.708
0.734
0.740
0.730
0.744
0.740
0.710
0.706
0.686
0.656
0.640
0.646
0.662
0.676
0.652
0.710
0.718
0.716
0.696
0.694
0.706
0.668
0.688
0.656
0.682
0.678
0.750
0.764
0.756
0.828
0.812
0.782
0.720
0.690
0.658
0.686
0.662
0.654
0.680
0.680
0.690
0.682
0.726
0.744
0.744
0.720
0.732
0.746
0.726
0.774
0.814
0.788
0.798
0.778
0.738
0.742
0.742
0.736
0.738
0.746
0.760
0.764
0.794
0.802
0.760
0.752
0.732
0.720
0.688
0.688
0.682
0.686
0.686
0.716
0.756
0.750
0.754
0.712
0.662
0.690
0.674
0.642
0.676
0.676
0.640
0.668
0.712
0.762
0.784
1.208
1.038
1.018
0.946
0.950
0.950
0.860
0.886
0.824
0.750
0.730
0.708
0.696
0.696
0.752
0.852
0.910
1.004
0.980
0.878
0.858
0.780
0.732
0.772
0.794
0.714
0.726
1.256
0.952
0.840
0.758
0.700
0.682
0.650
0.668
0.662
0.658
0.660
0.646
0.670
0.682
0.708
0.690
0.798
0.836
0.856
0.790
0.716
0.820
0.938
0.926
0.866
0.766
0.704
0.708
0.682
0.732
0.754
0.762
0.774
0.766
0.714
0.742
0.736
0.704
0.722
0.692
0.674
0.660
0.678
0.676
0.710
0.714
0.706
0.698
0.700
0.692
0.680
0.680
0.668
0.658
0.672
0.660
0.694
0.736
0.722
0.690
0.684
0.670
0.640
0.646
0.622
0.614
0.614
0.628
0.640
0.640
0.652
0.664
0.700
0.716
0.712
0.656
0.658
0.666
0.696
1.292
1.080
1.042
1.012
0.942
0.798
0.706
0.664
0.658
0.628
0.612
0.602
0.598
0.612
0.640
0.776
0.932
0.986
0.896
0.846
0.780
0.732
0.698
0.676
0.656
0.624
0.672
0.688
0.730
0.780
0.888
0.936
0.914
0.794
0.754
0.750
0.764
0.824
0.774
0.858
0.862
0.828
0.842
0.804
0.794
0.764
0.762
0.766
0.776
0.810
0.816
0.752
0.720
0.666
0.674
0.700
0.666
0.722
0.748
0.730
0.776
0.750
0.718
0.780
0.704
0.692
0.664
0.642
0.630
0.604
0.606
0.598
0.586
0.596
0.586
0.584
0.582
0.584
0.586
0.578
0.582
0.576
0.572
0.576
0.570
0.570
0.566
0.562
0.562
0.560
0.558
0.548
0.550
0.546
0.548
0.536
0.546
0.544
0.536
0.548
0.560
0.560
0.560
0.552
0.552
0.560
0.562
0.560
0.570
0.566
0.590
0.622
0.678
0.676
0.660
0.692
0.706
0.704
0.690
0.732
0.726
0.692
0.718
0.694
0.690
0.696
0.714
0.732
0.720
0.698
0.750
0.688
0.704
0.692
0.668
0.696
0.684
0.676
0.672
0.690
0.708
0.730
0.802
0.846
0.826
0.890
0.864
0.782
0.768
0.756
0.754
0.752
0.744
0.804
0.788
0.852
0.872
0.888
0.840
0.890
0.926
0.916
1.018
0.974
1.076
1.058
1.004
0.876
0.836
0.826
0.850
0.896
0.934
0.998
1.004
0.852
0.822
0.788
0.750
0.734
0.700
0.710
0.692
0.676
0.672
0.616
0.652
0.654
0.924
1.214
0.976
0.998
1.052
1.198
1.064
1.130
1.060
1.052
0.958
0.834
0.820
0.806
0.904
0.992
1.098
1.054
0.986
0.946
0.868
0.770
0.826
0.892
1.132
1.106
1.028
1.024
1.024
1.048
1.128
1.038
0.978
0.872
0.854
0.936
0.854
0.928
0.990
0.994
1.016
1.060
0.978
0.928
0.982
0.982
0.948
0.958
0.898
0.886
0.856
0.854
0.762
0.682
0.704
0.696
0.720
0.718
0.750
0.712
0.718
0.706
0.714
0.700
0.684
0.680
0.640
0.666
0.658
0.670
0.702
0.886
0.962
0.830
0.854
0.778
0.784
0.776
1.262
1.094
0.986
1.058
1.112
0.984
1.060
1.134
0.984
1.010
1.040
0.922
1.014
1.038
1.024
0.990
0.920
0.864
0.776
0.728
0.684
0.702
0.690
0.694
0.726
0.840
1.202
1.032
0.954
0.952
0.992
1.028
0.912
0.962
1.066
1.032
1.040
1.028
1.002
0.894
0.880
0.868
0.818
0.902
1.140
1.018
0.936
0.914
0.906
0.836
0.726
0.744
0.740
0.764
0.750
0.736
0.718
0.682
0.698
0.726
0.726
0.758
0.796
0.816
0.856
0.792
0.812
0.780
0.768
0.762
0.744
0.762
0.804
0.824
0.740
0.850
0.806
0.760
0.768
0.760
0.728
0.774
0.804
0.844
0.920
0.970
0.832
0.874
0.862
0.910
0.818
0.922
1.176
0.978
0.926
0.822
0.790
1.118
0.986
0.866
0.820
0.768
0.736
0.754
0.774
0.740
0.802
0.792
0.730
0.742
0.752
0.704
0.766
0.786
0.910
0.846
0.866
0.966
0.864
0.894
0.916
0.822
0.854
0.862
0.780
0.788
0.792
0.756
0.736
0.768
0.786
0.758
0.790
0.824
0.754
0.750
0.754
0.700
0.718
0.714
0.678
0.704
0.712
0.708
0.718
0.750
0.786
0.748
0.772
0.762
0.714
0.718
0.700
0.686
0.660
0.658
0.680
0.742
0.870
0.886
0.944
0.894
0.766
0.780
0.824
0.938
0.938
1.014
1.020
0.996
0.844
0.924
1.202
0.940
1.008
1.096
1.048
1.214
1.200
1.180
1.044
0.846
0.814
0.874
1.130
1.044
1.022
0.870
0.872
0.938
0.868
0.992
1.064
0.998
1.034
1.030
0.912
0.930
0.948
0.898
0.964
0.928
0.910
0.926
0.858
0.870
0.874
0.802
0.758
0.730
0.718
0.734
0.728
0.752
0.760
0.714
0.708
0.714
0.730
0.710
0.756
0.844
1.120
1.074
1.014
1.116
1.208
1.142
1.056
1.150
1.186
1.112
1.014
0.938
0.872
0.882
0.858
1.082
0.854
0.868
0.894
0.816
0.854
0.876
0.746
0.770
0.706
0.690
0.724
0.724
0.770
0.766
0.804
0.846
0.878
0.804
0.826
0.852
0.918
0.936
0.856
0.940
0.942
0.958
0.842
0.870
0.852
0.864
0.896
1.092
1.064
0.906
0.870
0.846
0.800
0.708
0.772
0.788
0.798
0.798
0.854
0.848
0.808
0.822
0.750
0.702
0.680
0.690
0.708
0.702
0.720
0.810
0.842
0.916
0.980
0.890
0.836
0.792
0.754
0.732
0.754
0.852
1.008
0.868
0.912
0.922
0.936
0.854
0.916
0.886
0.794
0.808
0.840
0.968
0.814
0.834
0.878
0.828
0.820
0.876
0.804
0.778
0.780
0.740
0.678
0.682
0.670
0.660
0.640
0.648
0.650
0.640
0.628
0.644
0.722
0.754
0.718
0.710
0.766
0.822
0.886
0.816
0.874
0.924
0.966
0.868
0.906
0.888
0.884
0.796
0.784
0.774
0.774
0.732
0.706
0.726
0.736
0.738
0.746
0.824
0.848
0.832
0.844
0.796
0.716
0.722
0.746
0.776
0.776
1.204
1.162
1.048
0.880
0.878
0.926
0.954
0.836
0.988
1.144
1.056
0.856
0.860
0.812
0.746
0.742
0.748
0.776
0.816
0.814
0.864
0.874
0.764
0.794
0.758
0.722
0.704
0.720
0.728
0.794
0.794
0.938
1.210
1.134
1.048
0.944
0.848
0.892
1.002
0.928
0.828
0.860
0.824
0.810
0.730
0.762
0.762
0.794
0.736
0.722
0.712
0.686
0.708
0.720
0.768
0.778
0.740
0.768
0.762
0.722
0.734
0.726
0.714
0.694
0.650
0.662
0.662
0.642
0.640
0.634
0.626
0.614
0.624
0.624
0.616
0.600
0.606
0.596
0.590
0.580
0.570
0.556
0.564
0.558
0.550
0.538
0.530
0.530
0.530
0.538
0.534
0.534
0.534
0.546
0.548
0.548
0.558
0.568
0.578
0.576
0.580
0.582
0.586
0.586
0.570
0.578
0.574
0.584
0.582
0.606
0.636
1.148
0.924
0.932
0.898
0.788
0.692
0.644
0.638
0.620
0.586
0.596
0.586
0.572
0.568
0.572
0.568
0.580
0.594
0.616
0.624
0.626
0.646
0.616
0.618
0.598
0.576
0.580
0.570
0.574
0.564
0.568
0.584
0.612
0.696
0.752
0.730
0.722
0.716
0.702
0.704
0.718
0.662
0.674
0.654
0.640
0.636
0.640
0.646
0.648
0.646
0.662
0.676
0.656
0.694
0.704
0.694
0.694
0.686
0.648
0.638
0.640
0.620
0.618
0.628
0.666
0.734
1.046
0.918
0.812
0.710
0.700
0.656
0.686
0.658
0.656
0.626
0.642
0.640
0.650
0.690
0.728
0.760
0.792
0.810
0.758
0.734
0.738
0.696
0.690
0.704
0.678
0.682
0.712
0.684
0.674
0.672
0.662
0.634
0.634
0.640
0.636
0.624
0.628
0.616
0.596
0.598
0.584
0.594
0.592
0.596
0.592
0.600
0.604
0.610
0.620
0.610
0.612
0.624
0.610
0.592
0.602
0.602
0.590
0.592
0.592
0.594
0.590
0.602
0.606
0.610
0.596
0.616
0.630
0.638
0.618
0.604
0.608
0.632
0.658
0.658
0.684
0.714
0.714
0.700
0.662
0.640
0.644
0.656
0.640
0.692
0.788
0.872
1.110
0.972
0.952
0.902
0.834
0.768
0.748
0.692
0.698
0.694
0.658
0.646
0.630
0.622
0.596
0.592
0.590
0.584
0.590
0.590
0.620
0.710
0.966
0.894
0.840
0.758
0.726
0.708
0.640
0.672
0.658
0.652
0.652
0.644
0.658
0.638
0.648
0.640
0.628
0.664
0.656
0.634
0.610
0.598
0.592
0.580
0.572
0.574
0.580
0.592
0.582
0.588
0.596
0.612
0.618
0.648
0.732
0.752
0.724
0.740
0.734
0.716
0.748
0.768
0.718
0.720
0.696
0.710
0.692
0.672
0.688
0.688
0.652
0.662
0.652
0.628
0.632
0.644
0.644
0.640
0.652
0.646
0.650
0.630
0.660
0.650
0.642
0.634
0.636
0.654
0.638
0.622
0.640
0.648
0.616
0.634
0.636
0.622
0.622
0.602
0.616
0.620
0.614
0.622
0.642
0.630
0.636
0.672
0.702
0.718
0.728
0.766
0.790
0.750
0.722
0.706
0.680
0.624
0.632
0.638
0.632
0.634
0.654
0.668
0.642
0.634
0.748
0.688
0.676
0.672
0.664
0.646
0.618
0.610
0.616
0.640
0.626
0.624
0.664
0.726
0.786
0.932
0.920
0.828
0.826
0.756
0.750
0.716
0.718
0.716
0.712
0.744
0.718
0.768
0.806
0.752
0.760
0.684
0.668
0.666
0.688
0.674
0.658
0.696
0.690
0.670
0.688
0.682
0.664
0.662
0.668
0.654
0.660
0.688
0.676
0.672
0.682
0.652
0.670
0.658
0.654
0.640
0.642
0.624
0.626
0.620
0.600
0.606
0.590
0.588
0.592
0.598
0.618
0.634
0.822
0.904
0.784
0.784
0.808
0.760
0.784
0.812
0.866
0.798
0.888
0.900
0.834
0.774
0.778
0.744
0.720
0.704
0.688
0.654
0.648
0.618
0.610
0.602
0.612
0.636
0.654
0.644
0.656
0.628
0.624
0.642
0.706
0.852
1.034
0.856
0.814
0.824
0.756
0.694
0.684
0.662
0.642
0.652
0.636
0.620
0.610
0.612
0.608
0.596
0.590
0.600
0.608
0.614
0.630
0.648
0.664
0.630
0.626
0.638
0.620
0.598
0.612
0.626
0.634
0.666
0.754
0.842
0.782
0.796
0.764
0.702
0.646
0.632
0.650
0.616
0.606
0.600
0.590
0.584
0.586
0.598
0.622
0.660
0.670
0.696
0.730
0.692
0.742
0.710
0.678
0.714
0.728
0.698
0.740
0.730
0.700
0.708
0.700
0.660
0.678
0.666
0.676
0.648
0.624
0.622
0.618
0.606
0.626
0.624
0.626
0.642
0.650
0.650
0.618
0.644
0.646
0.658
0.646
0.668
0.664
0.686
0.638
0.658
0.644
0.642
0.658
0.650
0.682
0.662
0.690
0.690
0.710
0.640
0.664
0.678
0.684
0.660
0.758
0.882
0.818
0.748
0.742
0.696
0.684
0.674
0.640
0.654
0.654
0.656
0.650
0.658
0.670
0.652
0.656
0.662
0.638
0.638
0.632
0.612
0.610
0.598
0.596
0.596
0.604
0.602
0.670
0.658
0.674
0.670
0.694
0.684
0.642
0.668
0.666
0.660
0.696
0.714
0.742
0.812
0.908
0.990
0.866
0.858
0.822
0.798
0.748
0.918
1.038
0.922
0.988
0.932
0.828
0.826
0.846
0.890
0.840
0.930
0.952
0.820
0.836
0.814
0.792
0.762
0.844
1.042
0.908
0.820
0.884
0.830
0.766
0.802
0.756
0.876
0.924
0.922
0.768
0.780
0.786
0.832
0.784
0.758
1.106
0.924
0.910
0.814
0.752
0.802
0.806
0.898
0.802
0.938
0.864
0.806
0.786
0.828
0.950
0.886
0.850
0.808
0.794
0.798
0.954
1.210
0.982
0.976
0.900
0.790
0.856
0.904
0.964
1.036
1.044
0.914
0.902
0.978
1.006
0.946
1.174
1.066
1.008
0.994
0.854
0.804
0.806
0.710
0.676
0.680
0.664
0.642
0.626
0.626
0.608
0.600
0.600
0.604
0.588
0.578
0.584
0.584
0.594
0.596
0.608
0.604
0.588
0.592
0.590
0.644
0.678
0.698
0.656
0.678
0.672
0.668
0.676
0.664
0.670
0.620
0.656
0.688
0.764
0.870
1.034
0.998
0.908
0.920
0.878
0.764
0.778
0.912
1.188
1.032
0.996
0.888
0.938
0.948
0.834
0.836
0.824
0.780
0.904
1.024
0.946
1.100
1.074
1.032
1.112
0.974
0.962
0.980
0.996
0.938
1.070
1.172
0.986
1.038
1.032
0.928
1.040
1.014
1.020
1.248
1.056
1.068
0.976
0.906
0.996
0.992
0.924
0.978
1.040
0.930
1.044
0.994
0.894
0.970
0.970
0.874
0.950
0.994
0.880
0.960
0.934
0.956
0.996
0.868
0.874
0.826
0.762
0.826
0.974
0.872
0.924
0.914
0.852
0.916
1.050
0.962
1.140
1.062
0.964
0.978
1.018
0.898
0.994
1.030
0.924
1.016
0.952
0.848
0.888
0.814
0.734
0.736
0.684
0.674
0.664
0.638
0.628
0.618
0.610
0.618
0.612
0.616
0.628
0.626
0.622
0.618
0.590
0.684
0.742
0.676
0.702
0.666
0.660
0.686
0.670
0.668
0.666
0.724
0.744
0.796
0.790
1.040
1.096
0.934
0.860
0.848
0.848
0.870
1.218
1.120
1.044
1.074
1.018
0.964
0.960
0.940
0.920
0.964
1.112
1.020
1.064
0.896
0.976
1.110
0.930
1.062
1.138
0.974
1.072
1.112
1.090
1.144
1.008
1.052
1.110
0.962
0.928
0.946
0.926
0.870
0.966
1.042
0.966
1.048
0.972
0.870
0.954
0.984
0.852
0.974
1.050
0.990
1.056
0.958
0.942
0.954
0.888
0.924
1.078
0.964
0.902
0.956
0.944
0.992
1.088
0.938
0.950
0.954
0.828
0.834
0.786
0.742
0.672
0.712
0.692
0.684
0.684
0.684
0.686
0.768
0.858
1.028
0.938
1.000
1.058
0.986
1.012
1.050
1.046
0.920
0.810
0.830
0.878
0.876
1.000
1.102
1.024
0.984
1.000
0.942
0.892
1.032
0.942
0.836
0.870
0.816
0.728
0.680
0.698
0.680
0.654
0.700
0.722
0.830
0.838
0.860
0.854
0.808
0.740
0.732
0.664
0.690
0.632
0.654
0.640
0.638
0.642
0.642
0.610
0.606
0.610
0.608
0.612
0.610
0.602
0.610
0.610
0.608
0.602
0.584
0.586
0.592
0.614
0.672
0.778
1.098
1.080
0.984
0.970
0.918
0.788
0.748
0.682
0.690
0.680
0.676
0.846
1.240
1.080
0.906
0.872
0.758
0.718
0.672
0.646
0.618
0.624
0.608
0.618
0.646
0.656
0.714
0.774
0.790
0.772
0.776
0.768
0.716
0.716
0.696
0.666
0.684
0.660
0.636
0.630
0.622
0.606
0.616
0.610
0.600
0.596
0.592
0.598
0.608
0.602
0.600
0.598
0.604
0.608
0.596
0.592
0.602
0.596
0.592
0.586
0.576
0.568
0.560
0.560
0.548
0.554
0.558
0.556
0.568
0.598
0.726
0.856
0.926
0.856
0.844
0.776
0.716
0.722
0.710
0.656
0.684
0.646
0.636
0.612
0.618
0.616
0.606
0.598
0.594
0.584
0.592
0.588
0.594
0.602
0.610
0.614
0.630
0.654
0.660
0.630
0.672
0.648
0.614
0.642
0.624
0.622
0.616
0.618
0.614
0.582
0.600
0.656
0.650
0.694
0.786
1.112
1.032
0.976
0.864
0.822
0.756
0.754
0.740
0.822
0.876
0.984
1.006
0.874
0.828
0.762
0.796
0.784
0.720
0.726
0.798
1.100
0.996
0.982
0.836
0.842
0.760
0.716
0.720
0.702
0.660
0.666
0.654
0.648
0.626
0.614
0.618
0.614
0.594
0.580
0.586
0.586
0.592
0.594
0.602
0.604
0.602
0.614
0.650
0.692
0.740
0.744
0.732
0.714
0.674
0.668
0.678
0.698
0.692
0.734
0.772
0.846
0.862
0.898
0.808
0.734
0.710
0.764
0.760
0.726
0.686
0.672
0.648
0.682
0.698
0.742
0.836
0.828
0.872
0.896
0.938
0.894
1.012
1.058
1.002
0.938
0.898
0.892
0.840
0.904
1.090
1.010
0.946
0.946
0.920
0.872
0.826
0.778
0.738
0.742
0.760
0.720
0.812
0.848
0.790
0.782
0.800
0.780
1.038
0.970
0.980
1.010
0.874
0.822
0.754
0.700
0.686
0.670
0.712
0.750
0.840
0.856
0.906
0.908
0.786
0.814
0.798
0.738
0.730
0.726
0.718
0.700
0.696
0.692
0.678
0.664
0.664
0.672
0.690
0.688
0.746
0.876
0.988
0.898
0.934
0.942
0.906
0.818
0.748
0.682
0.648
0.654
0.706
1.214
1.018
1.050
1.074
0.938
0.898
0.794
0.756
0.788
0.946
1.022
1.108
1.136
0.996
1.024
1.102
0.956
1.008
1.064
0.844
0.882
0.784
0.752
0.834
1.186
0.992
0.972
0.934
0.882
0.808
0.886
0.990
0.864
0.936
0.938
0.858
0.952
0.962
0.930
1.050
1.070
0.950
0.924
0.840
0.766
0.772
0.764
0.740
0.768
0.786
0.758
0.770
0.774
0.790
0.812
0.864
0.972
0.920
0.916
0.878
0.782
0.764
0.758
0.736
0.818
1.222
0.912
0.966
0.876
0.776
0.774
0.714
0.686
0.666
0.670
0.710
0.778
0.788
0.848
0.880
0.828
0.782
0.756
0.740
0.694
0.712
0.700
0.740
0.766
0.916
1.006
0.898
0.886
0.872
0.886
0.814
0.840
0.866
0.810
0.818
0.858
0.884
0.816
0.814
0.828
0.772
0.788
0.816
0.818
0.720
1.416
1.086
0.990
0.858
0.818
0.738
0.682
0.724
0.712
0.896
1.202
1.002
0.914
0.842
0.810
0.756
0.694
0.688
0.660
0.638
0.652
0.638
0.638
0.636
0.634
0.620
0.636
0.642
0.640
0.642
0.624
0.618
0.676
0.716
0.820
0.948
0.992
0.940
0.858
0.854
0.836
0.822
0.756
0.738
0.708
0.662
0.666
0.656
0.630
0.628
0.620
0.632
0.636
0.640
0.658
0.654
0.664
0.650
0.676
0.688
0.662
0.684
0.686
0.654
0.686
0.668
0.644
0.658
0.646
0.654
0.646
0.646
0.640
0.626
0.640
0.618
0.610
0.614
0.602
0.602
0.598
0.608
0.598
0.592
0.590
0.586
0.592
0.588
0.584
0.584
0.588
0.584
0.582
0.584
0.572
0.584
0.580
0.592
0.598
0.598
0.610
0.620
0.638
0.636
0.626
0.630
0.626
0.616
0.624
0.626
0.610
0.610
0.598
0.588
0.594
0.580
0.594
0.608
0.602
0.648
0.670
0.710
0.694
0.700
0.672
0.646
0.644
0.638
0.658
0.662
0.664
0.678
0.692
0.684
0.694
0.698
0.700
0.678
0.690
0.682
0.656
0.698
0.704
0.696
0.726
0.766
0.822
0.790
0.804
0.828
0.772
0.778
0.764
0.732
0.766
0.800
0.794
0.820
0.866
0.832
0.802
0.784
0.738
0.728
0.728
0.738
0.720
0.750
0.762
0.760
0.774
0.800
0.808
0.774
0.784
0.772
0.750
0.760
0.770
0.768
0.754
0.782
0.780
0.740
0.764
0.760
0.740
0.738
0.744
0.740
0.728
0.758
0.792
0.776
0.764
0.786
0.798
0.846
0.886
0.842
0.822
0.820
0.830
0.786
0.816
0.798
0.774
0.824
0.842
0.830
0.830
0.860
0.864
0.896
0.840
0.786
0.768
0.756
0.758
0.752
0.814
0.860
0.856
0.808
0.784
0.740
0.686
0.688
0.688
0.710
0.734
0.842
0.940
0.932
0.934
0.912
0.814
0.844
0.826
0.798
0.760
0.780
0.790
0.836
0.856
0.866
0.874
0.784
0.728
0.688
0.666
0.746
0.776
0.784
0.802
0.774
0.722
0.716
0.704
0.704
0.722
0.722
0.730
0.786
0.766
0.784
0.810
0.844
0.774
0.780
0.768
0.738
0.718
0.710
0.694
0.698
0.688
0.670
0.672
0.676
0.642
0.672
0.670
0.666
0.662
0.670
0.666
0.662
0.664
0.656
0.666
0.646
0.662
0.652
0.630
0.650
0.638
0.632
0.626
0.628
0.628
0.610
0.598
0.594
0.582
0.584
0.582
0.590
0.586
0.600
0.594
0.588
0.600
0.604
0.598
0.614
0.632
0.624
0.624
0.628
0.648
0.654
0.668
0.678
0.692
0.682
0.652
0.660
0.650
0.634
0.632
0.640
0.632
0.612
0.610
0.626
0.628
0.662
0.666
0.744
0.958
0.930
0.876
0.776
0.736
0.670
0.604
0.606
0.598
0.592
0.600
0.612
0.642
0.660
0.632
0.652
0.638
0.624
0.628
0.618
0.626
0.622
0.638
0.648
0.646
0.654
0.804
0.956
0.828
0.846
0.732
0.722
0.670
0.654
0.626
0.618
0.622
0.634
0.652
0.682
0.752
0.852
0.840
0.856
0.760
0.768
0.712
0.710
0.686
0.702
0.726
0.720
0.658
0.730
0.704
0.678
0.636
0.644
0.688
0.666
0.656
0.664
0.662
0.658
0.656
0.652
0.644
0.626
0.608
0.592
0.588
0.594
0.626
0.702
0.866
0.938
1.030
0.974
0.924
0.844
0.764
0.746
0.722
0.678
0.738
0.770
0.740
0.816
0.814
0.794
0.786
0.718
0.706
0.696
0.660
0.624
0.620
0.614
0.614
0.632
0.672
1.276
1.030
1.040
1.094
1.006
0.910
0.858
0.794
0.736
0.688
0.818
0.882
1.280
1.064
0.960
0.874
0.810
0.744
0.702
0.696
0.698
0.736
0.764
0.966
0.980
1.024
1.088
1.068
0.994
0.914
0.870
0.820
0.824
0.790
0.752
0.650
0.708
0.730
0.714
0.732
0.748
0.756
0.782
0.736
0.754
1.202
0.934
0.972
0.810
0.922
0.908
0.894
0.808
0.844
0.790
0.736
0.712
0.674
0.696
0.700
0.714
0.734
0.720
0.716
0.682
0.690
0.704
0.730
0.796
0.850
0.818
0.788
0.758
0.732
0.748
0.734
0.704
0.716
0.712
0.698
0.712
0.728
0.740
0.730
0.734
0.684
0.690
0.740
0.720
0.682
0.728
0.770
0.732
0.714
0.712
0.696
0.732
0.724
0.728
0.748
0.734
0.824
0.902
1.036
1.066
1.034
1.006
1.022
1.014
0.964
0.912
0.910
0.834
0.736
0.786
0.860
0.978
1.054
0.956
0.874
0.852
0.826
0.804
0.840
0.866
0.882
0.862
0.792
0.800
0.830
0.802
0.802
0.800
0.774
0.834
0.868
0.846
0.902
0.916
0.884
0.816
0.792
0.762
0.714
0.672
0.660
0.678
0.680
0.708
0.732
0.798
0.820
0.794
0.814
0.862
0.796
0.714
0.734
0.734
0.756
0.800
0.782
0.860
0.904
0.868
0.754
0.748
0.722
0.698
0.650
0.702
0.706
0.822
0.986
0.870
0.848
0.846
0.830
0.904
0.870
0.892
0.834
0.794
0.758
0.728
0.700
0.710
0.750
0.852
0.888
0.930
0.956
0.964
0.900
0.850
0.832
0.800
0.778
0.754
0.706
0.686
0.662
0.724
0.806
0.862
0.814
1.358
0.996
0.898
0.818
0.790
0.758
0.750
0.714
0.712
0.714
0.718
0.704
0.768
0.848
0.820
0.786
0.772
0.746
0.742
0.796
0.784
0.752
0.722
0.736
0.716
0.666
0.692
0.666
0.684
0.670
0.664
0.674
0.672
0.682
0.786
0.826
0.902
0.884
0.808
0.840
0.840
0.834
0.802
0.906
1.040
1.076
1.016
1.012
0.958
0.902
0.870
0.876
0.860
0.788
0.800
0.800
0.816
0.770
0.854
0.924
0.914
0.858
0.876
0.872
0.798
0.878
0.918
0.868
0.866
0.758
0.910
0.864
0.844
0.952
1.050
1.062
0.978
0.822
0.780
0.750
0.682
0.720
0.660
0.654
0.632
0.664
0.736
0.782
0.776
0.730
0.828
0.892
0.872
0.868
0.862
0.902
0.834
0.884
0.858
0.806
0.778
0.844
0.862
0.958
0.952
0.904
0.838
0.774
0.780
0.792
0.860
0.900
0.854
0.816
0.766
0.728
0.782
0.850
0.846
0.926
1.048
0.922
0.840
0.792
0.852
0.848
0.900
0.946
0.908
0.854
0.758
0.780
0.762
0.744
0.876
1.226
1.036
0.928
0.858
0.880
0.932
0.952
0.950
0.832
0.862
0.842
0.894
0.866
1.100
1.018
1.036
0.984
0.964
0.884
0.786
0.790
0.828
0.778
0.930
1.280
0.974
0.938
0.838
0.808
0.836
0.854
0.908
0.894
0.882
0.808
0.726
0.744
0.806
0.964
0.982
0.872
0.890
0.912
0.850
0.824
0.952
1.044
1.010
0.950
0.908
0.778
0.856
0.904
1.154
1.096
1.044
0.956
0.890
0.768
0.738
0.744
0.760
0.834
1.248
1.110
1.010
0.882
0.822
0.812
0.842
1.020
0.818
0.910
0.920
1.018
0.988
0.874
0.820
0.866
0.906
0.874
0.840
0.760
0.750
0.770
0.842
0.908
0.886
0.916
0.848
0.840
0.856
0.918
0.964
1.040
0.986
0.908
0.846
0.826
0.834
0.854
0.868
0.798
0.894
0.952
0.954
0.832
0.782
0.794
0.780
0.814
0.840
0.808
0.880
0.828
0.926
0.944
0.906
0.824
0.770
0.824
0.780
0.794
0.834
1.168
1.054
0.976
0.824
0.840
0.802
0.860
1.038
1.022
1.116
1.092
1.066
1.012
0.942
0.824
0.804
0.772
0.854
0.932
0.908
0.820
0.858
0.896
0.866
0.800
0.836
0.794
0.780
0.870
0.950
0.898
0.814
0.714
0.728
0.722
0.724
0.654
0.710
0.688
0.706
0.716
0.710
0.692
0.658
0.690
0.668
0.670
0.694
0.712
0.694
0.770
0.780
0.834
0.832
0.856
0.836
0.792
0.756
0.708
0.660
0.640
0.668
0.670
0.738
0.906
0.804
0.844
0.870
0.874
0.880
0.800
0.832
0.796
0.770
0.754
0.750
0.826
0.792
0.804
0.732
0.732
0.666
0.650
0.672
0.702
0.852
0.850
0.874
0.866
0.936
0.930
0.860
0.846
0.800
0.830
0.900
1.056
1.058
0.982
0.926
0.904
0.914
0.914
0.926
0.888
0.836
0.754
0.766
0.802
0.844
0.910
0.976
1.112
0.858
0.832
0.792
0.714
0.774
0.830
0.874
0.872
0.832
0.814
0.794
0.732
0.750
0.750
0.720
0.756
0.906
0.986
0.992
0.998
0.980
0.924
0.886
0.784
0.804
0.802
0.800
0.798
0.918
0.796
1.010
1.208
0.966
0.922
0.832
0.770
0.828
1.086
1.134
1.200
1.058
0.904
0.902
0.882
0.796
0.914
0.944
1.088
1.028
0.988
0.860
0.948
1.018
0.948
0.890
0.952
1.006
0.972
0.798
0.858
0.842
0.892
0.870
0.844
0.782
0.698
0.802
0.756
0.768
0.774
0.822
0.888
0.896
0.872
0.786
0.790
0.818
0.956
1.114
0.974
0.894
1.018
0.828
0.768
0.758
0.950
1.396
1.300
1.180
1.126
1.128
1.086
1.142
1.236
1.130
1.074
1.064
1.034
0.940
1.010
0.944
0.980
1.192
1.040
0.916
0.934
0.908
0.808
1.060
1.048
0.908
1.028
0.972
0.808
0.710
0.740
0.848
1.260
1.038
0.952
0.920
0.886
0.870
0.856
0.830
0.804
0.780
0.746
0.730
0.710
0.696
0.672
0.654
0.628
0.642
0.638
0.638
0.662
0.682
0.634
0.714
0.708
0.834
0.858
0.780
0.772
0.712
0.742
0.738
0.736
0.752
0.736
0.722
0.756
0.758
0.732
0.708
0.730
0.740
0.782
0.870
0.958
0.960
0.882
0.822
0.844
0.878
0.926
0.892
0.846
0.800
0.742
0.744
0.766
0.750
0.944
0.958
1.032
0.860
0.880
0.856
0.850
0.808
0.736
0.752
0.758
0.828
0.860
0.924
0.958
0.996
0.924
0.766
0.782
0.788
0.794
0.832
0.820
0.770
0.784
0.810
0.804
0.802
0.762
0.698
0.706
0.682
0.666
0.638
0.626
0.654
0.700
1.188
0.964
1.030
1.020
0.976
1.022
1.044
0.924
0.972
0.948
0.912
0.872
0.954
0.930
0.816
0.928
0.988
0.888
0.936
0.908
0.812
0.862
0.898
0.930
0.888
1.112
1.146
1.010
1.072
0.932
0.856
0.968
1.060
0.928
0.862
0.824
0.792
0.752
0.780
0.790
0.748
0.712
0.722
0.748
0.726
0.738
1.148
1.086
1.064
1.000
0.934
0.892
0.794
0.746
0.706
0.716
0.708
0.716
0.742
0.724
0.764
0.730
0.708
0.708
0.650
0.672
0.660
0.660
0.652
0.628
0.630
0.606
0.614
0.608
0.606
0.608
0.616
0.642
0.716
0.800
0.906
0.962
0.962
0.926
0.826
0.740
0.770
0.744
0.734
0.698
0.748
0.762
0.852
0.866
0.848
0.768
0.732
0.710
0.700
0.712
0.658
0.744
0.766
0.812
0.840
0.826
0.792
0.712
0.694
0.668
0.654
0.666
0.648
0.732
0.770
0.852
0.828
0.762
0.738
0.712
0.710
0.690
0.668
0.642
0.662
0.688
0.722
0.736
0.712
0.708
0.680
0.656
0.664
0.638
0.612
0.646
0.646
0.682
0.758
0.748
0.746
0.744
0.730
0.718
0.728
0.692
0.720
0.682
0.696
0.654
0.656
0.660
0.684
0.724
0.756
0.750
0.696
0.656
0.702
0.718
0.836
0.940
0.906
0.894
0.856
0.802
0.806
0.846
0.904
0.948
1.022
1.002
0.976
0.898
0.884
0.868
0.796
0.786
0.752
0.716
0.744
0.744
0.746
0.724
0.722
0.712
0.726
0.720
0.710
0.662
0.698
0.676
0.698
0.700
0.738
0.812
0.934
1.116
0.966
0.938
0.836
0.782
0.764
0.764
0.736
0.784
0.798
0.820
0.870
0.880
0.856
0.824
0.780
0.788
0.812
0.822
0.814
0.800
0.764
0.744
0.712
0.672
0.720
0.716
0.780
0.820
0.786
0.746
0.824
0.878
0.834
0.864
0.830
0.862
0.972
0.966
0.914
0.920
0.932
0.864
0.884
0.950
0.948
0.950
0.996
0.968
0.862
0.814
0.746
0.676
0.678
0.660
0.670
0.714
0.688
0.684
0.680
0.740
0.702
0.776
0.784
0.738
0.698
0.688
0.666
0.658
0.650
0.646
0.646
0.614
0.594
0.596
0.586
0.594
0.574
0.640
0.702
0.898
0.956
0.952
0.850
0.788
0.694
0.634
0.642
0.598
0.586
0.584
0.578
0.576
0.586
0.576
0.590
0.622
0.586
0.594
0.608
0.620
0.618
0.620
0.610
0.636
0.634
0.622
0.636
0.646
0.654
0.660
0.690
0.710
0.704
0.706
0.708
0.726
0.706
0.710
0.694
0.662
0.618
0.626
0.620
0.580
0.580
0.556
0.562
0.560
0.564
0.592
1.412
1.116
1.056
1.082
1.084
0.946
0.976
1.114
1.176
1.116
0.926
0.828
0.778
0.768
0.766
0.742
0.696
0.680
0.652
0.640
0.614
0.600
0.584
0.578
0.564
0.574
0.580
0.590
1.380
0.870
0.798
0.738
0.674
0.644
0.638
0.626
0.636
0.758
1.154
0.900
0.818
0.808
0.776
0.752
0.710
0.652
0.622
0.630
0.606
0.614
0.638
0.694
0.848
0.880
0.810
0.772
0.764
0.772
0.762
0.700
0.752
0.710
0.736
0.778
1.192
1.074
1.016
0.942
0.818
0.728
0.666
0.702
0.718
1.198
1.100
1.046
0.976
0.992
0.924
0.878
0.872
0.826
0.892
0.986
1.062
0.970
0.928
0.898
0.884
0.848
0.768
0.724
0.732
0.934
1.214
1.054
1.010
0.978
0.954
0.850
0.914
1.034
0.920
0.914
0.814
0.736
0.756
0.762
0.836
0.806
0.986
1.102
1.030
0.976
0.940
0.890
0.846
0.922
0.982
0.994
1.042
1.020
0.934
0.888
0.920
0.874
0.814
0.904
0.950
0.874
0.756
0.230
0.484
0.676
0.676
0.680
0.736
0.866
1.218
1.156
1.114
1.064
1.022
0.960
0.820
0.732
0.702
0.654
0.678
0.650
0.710
1.084
1.016
0.998
0.814
0.784
0.672
0.638
0.642
0.620
0.618
0.600
0.586
0.594
0.594
0.598
0.630
0.678
1.218
0.972
0.980
0.942
0.944
0.938
1.012
1.012
1.006
0.872
0.900
0.794
0.732
0.744
0.736
0.718
0.724
0.678
0.778
0.868
0.998
0.940
0.926
0.864
0.870
0.814
0.754
0.748
0.758
0.722
0.768
0.802
0.784
0.822
0.834
0.812
0.876
0.936
0.902
0.852
0.830
0.812
0.738
0.686
0.644
0.634
0.634
0.672
0.764
1.048
0.912
0.920
0.904
0.820
0.832
0.916
0.878
0.726
0.722
0.696
0.704
0.716
0.704
0.716
0.724
0.744
0.828
1.166
1.030
0.898
0.892
0.920
0.962
0.924
0.824
0.746
0.664
0.652
0.638
0.624
0.626
0.672
0.764
1.240
0.996
1.036
0.970
0.938
0.954
1.014
0.978
0.946
1.018
1.052
1.006
1.024
1.036
0.902
0.766
0.796
0.800
0.838
0.790
0.810
0.716
0.798
0.814
0.822
0.806
0.794
0.752
0.722
0.690
0.664
0.640
0.636
0.634
0.642
0.662
0.746
0.852
0.870
0.842
0.872
0.828
0.788
0.808
0.772
0.816
0.830
0.838
0.816
0.764
0.714
0.656
0.640
0.636
0.634
0.654
0.700
0.742
0.742
0.752
0.756
0.732
0.712
0.712
0.704
0.682
0.660
0.644
0.636
0.592
0.616
0.622
0.642
0.666
0.666
0.662
0.652
0.676
0.710
0.778
0.862
0.860
0.818
0.746
0.702
0.686
0.688
0.676
0.668
0.712
0.752
0.824
0.814
0.972
1.000
0.848
0.750
0.768
0.826
0.856
0.996
0.980
0.896
0.864
0.844
0.744
0.736
0.708
0.690
0.728
0.704
0.744
0.760
0.738
0.782
0.762
0.802
0.800
0.770
0.728
0.684
0.648
0.644
0.626
0.660
0.658
0.642
0.626
0.642
0.652
0.676
0.692
0.708
0.694
0.702
0.698
0.670
0.680
0.666
0.650
0.654
0.666
0.724
0.818
0.838
0.920
0.960
0.940
0.904
0.942
1.008
0.982
0.948
0.888
0.838
0.902
1.174
1.038
1.066
1.072
1.012
1.042
1.074
0.980
1.038
1.038
1.016
1.112
1.098
0.994
1.040
1.060
0.956
1.004
0.956
0.886
0.806
0.794
0.870
0.928
1.056
0.974
1.056
0.916
0.838
0.812
0.768
0.756
0.718
0.732
0.742
0.726
0.780
0.856
0.906
0.848
0.894
1.030
0.864
0.902
0.936
0.912
0.946
1.098
0.930
1.004
0.982
0.894
0.932
0.962
0.882
0.864
0.856
0.806
0.968
1.104
0.916
0.926
0.922
0.882
0.906
0.980
1.012
1.024
1.044
1.002
0.890
0.900
0.836
0.872
0.860
0.790
0.762
0.728
0.698
0.672
0.694
0.698
0.716
0.728
0.798
0.948
0.922
0.916
0.918
0.866
0.818
0.800
0.772
0.732
0.704
0.698
0.644
0.680
0.680
0.686
0.726
0.712
0.764
0.776
0.834
0.788
0.816
0.822
0.810
0.760
0.768
0.788
0.788
0.804
0.868
0.810
0.782
0.766
0.714
0.702
0.682
0.652
0.648
0.644
0.640
0.638
0.628
0.690
0.864
1.238
1.078
1.088
1.068
0.980
0.896
0.898
0.916
0.974
0.900
0.926
0.904
0.928
0.946
0.828
0.848
0.922
0.982
0.962
0.906
0.938
0.990
0.962
0.910
0.830
0.722
0.706
0.680
0.666
0.666
0.660
0.660
0.672
0.678
0.726
0.718
0.708
0.714
0.712
0.694
0.680
0.662
0.408
0.238
0.632
0.638
0.628
0.628
0.646
0.660
0.676
0.692
0.700
0.692
0.680
0.662
0.654
0.628
0.628
0.620
0.638
0.616
0.652
0.640
0.626
0.626
0.624
0.652
0.674
0.686
0.706
0.744
0.756
0.678
0.736
0.730
0.744
0.730
0.712
0.692
0.666
0.622
0.628
0.612
0.612
0.644
0.688
0.762
0.958
0.974
1.168
1.078
0.948
0.950
0.906
0.850
0.856
0.866
0.804
0.686
0.732
0.726
0.742
0.744
0.744
0.734
0.678
0.636
0.634
0.638
0.652
0.722
0.872
1.248
1.130
0.984
0.900
0.840
0.886
0.904
0.934
0.822
0.846
0.854
0.878
0.850
0.830
0.772
0.730
0.710
0.660
0.688
0.666
0.656
0.666
0.654
0.720
0.742
0.762
0.752
0.722
0.724
0.744
0.746
0.754
0.740
0.740
0.734
0.744
0.750
0.732
0.734
0.740
0.790
0.794
0.878
0.900
0.890
0.882
0.832
0.780
0.702
0.720
0.734
0.730
0.768
0.842
0.752
0.788
0.768
0.720
0.826
0.900
0.820
0.930
0.950
0.876
0.914
1.004
0.912
0.898
0.848
0.892
0.892
0.832
0.946
0.932
0.840
0.790
0.800
0.836
0.822
0.876
0.886
0.822
0.884
0.884
0.798
0.836
0.816
0.736
0.738
0.730
0.696
0.668
0.676
0.686
0.684
0.694
0.728
0.702
0.768
0.806
0.850
0.818
0.830
0.776
0.782
0.770
0.792
0.738
0.784
0.756
0.746
0.712
0.672
0.656
0.636
0.644
0.656
0.680
0.718
0.774
0.868
0.860
0.780
0.734
0.676
0.646
0.630
0.638
0.654
0.692
1.090
0.884
0.898
0.926
0.994
0.926
0.840
0.736
0.712
0.706
0.766
1.102
0.946
0.950
0.960
0.980
1.000
0.950
0.916
0.806
0.800
0.738
0.734
0.742
0.812
1.228
1.074
0.954
0.950
0.842
0.826
0.810
0.822
0.826
0.866
1.022
1.032
0.956
1.036
1.022
0.978
0.914
0.806
0.744
0.756
0.758
0.744
0.820
0.922
1.038
0.926
0.974
0.978
0.904
0.958
1.064
0.958
0.994
0.964
0.912
1.036
1.082
0.982
1.034
1.060
0.978
1.036
0.984
0.944
0.940
0.970
0.888
0.870
0.866
0.802
0.734
0.756
0.738
0.744
0.796
0.764
0.754
0.726
0.782
0.918
0.942
0.878
0.808
0.804
0.808
0.838
0.852
0.814
0.846
0.884
0.902
0.822
0.780
0.802
0.814
0.796
0.770
0.772
0.782
0.768
0.816
0.820
0.796
0.806
0.824
0.812
0.788
0.730
0.702
0.700
0.700
0.698
0.722
0.790
0.908
0.890
0.966
0.932
0.918
0.898
0.830
0.760
0.700
0.672
0.652
0.706
0.780
1.232
1.006
1.028
0.926
0.952
0.896
0.886
0.788
0.804
0.830
0.940
0.840
0.706
0.848
0.828
0.798
0.764
0.726
0.706
0.716
0.752
0.774
0.738
0.692
0.660
0.652
0.650
0.636
0.638
0.638
0.650
0.700
0.850
1.122
1.010
0.936
0.904
0.804
0.754
0.742
0.732
0.758
0.708
0.722
0.772
0.798
0.910
0.916
0.868
0.816
0.786
0.764
0.728
0.742
0.798
0.874
0.938
0.940
0.926
0.896
0.810
0.792
0.764
0.794
0.768
0.810
0.796
0.738
0.772
0.744
0.718
0.656
0.694
0.694
0.680
0.668
0.706
0.726
0.746
0.878
1.002
0.994
0.926
0.852
0.816
0.802
0.754
0.760
0.772
0.750
0.786
0.766
0.708
0.686
0.700
0.692
0.694
0.722
0.704
0.766
0.820
0.874
0.822
0.836
0.888
0.856
0.894
0.890
0.894
0.778
0.780
0.784
0.748
0.806
0.816
0.882
0.812
0.894
0.910
0.982
0.880
0.854
0.874
0.814
0.902
1.014
0.960
1.088
1.088
1.022
1.044
0.994
0.942
0.894
0.818
0.888
0.928
0.888
0.848
0.862
0.922
0.902
0.966
0.994
0.924
0.968
0.896
0.862
0.874
0.948
0.966
0.990
1.074
1.032
0.916
0.938
0.910
0.856
0.912
1.026
0.972
0.954
0.944
0.878
0.850
0.876
0.926
0.906
0.972
1.012
0.948
0.854
0.800
0.722
0.730
0.724
0.726
0.712
0.688
0.692
0.682
0.712
0.722
0.764
0.760
0.788
0.822
0.884
0.830
0.882
0.892
0.834
0.856
0.824
0.864
0.936
0.896
0.762
0.768
0.750
0.700
0.676
0.728
0.752
0.866
0.988
0.966
0.904
0.790
0.774
0.782
0.826
0.956
1.004
1.154
1.192
1.030
0.948
0.992
1.080
0.860
0.842
0.824
0.824
0.804
0.778
0.752
0.682
0.656
0.686
0.664
0.652
0.648
0.676
0.776
1.168
1.104
0.970
0.946
0.884
0.800
0.798
0.764
0.762
0.756
0.756
0.738
0.700
0.682
0.662
0.658
0.642
0.646
0.652
0.664
0.818
1.024
1.086
1.042
0.948
0.890
0.860
0.846
0.774
0.782
0.744
0.752
0.760
0.742
0.738
0.726
0.728
0.702
0.706
0.712
0.712
0.706
0.698
0.686
0.692
0.688
0.672
0.668
0.648
0.634
0.644
0.608
0.634
0.654
0.652
0.736
0.746
0.948
0.934
0.824
0.884
0.914
0.882
0.866
0.852
0.834
0.780
0.826
0.860
0.800
0.852
0.894
0.838
0.882
0.878
0.848
0.730
0.704
0.706
0.726
0.760
0.784
0.896
1.026
0.944
0.968
0.930
0.860
0.844
0.850
0.946
0.874
1.028
1.024
0.980
0.982
0.968
0.900
0.808
0.826
0.846
0.880
0.872
0.774
0.784
0.766
0.780
0.804
0.800
0.808
0.850
0.882
0.834
0.884
0.904
0.864
0.932
0.908
0.852
0.878
0.820
0.828
0.800
0.764
0.760
0.740
0.688
0.726
0.684
0.722
0.750
0.786
0.794
0.830
0.828
0.824
0.732
0.722
0.722
0.732
0.740
0.756
0.834
0.974
0.986
0.908
0.830
0.790
0.768
0.754
0.712
0.676
0.662
0.676
0.696
0.768
0.772
0.808
0.818
0.842
0.780
0.802
0.828
0.752
0.856
0.854
0.826
0.858
0.840
0.722
0.668
0.754
0.810
0.946
0.972
0.906
0.872
0.834
0.794
0.762
0.734
0.724
0.706
0.690
0.672
0.644
0.638
0.636
0.632
0.644
0.622
0.652
0.686
0.740
0.748
0.730
0.740
0.734
0.732
0.712
0.702
0.696
0.692
0.700
0.708
0.684
0.688
0.656
0.658
0.674
0.710
0.842
0.954
0.930
0.964
0.960
0.938
0.818
0.752
0.780
0.826
0.876
0.898
0.856
0.744
0.766
0.750
0.788
0.818
0.826
0.824
0.804
0.766
0.758
0.746
0.746
0.752
0.758
0.792
0.848
0.858
0.838
0.834
0.866
0.870
0.858
0.798
0.750
0.738
0.728
0.726
0.816
0.890
0.956
0.926
0.920
0.888
0.864
0.900
0.950
0.976
0.822
0.904
0.818
0.748
0.708
0.722
0.714
0.688
0.720
0.730
0.736
0.884
1.054
1.062
0.950
0.878
0.750
0.780
0.760
0.858
1.110
1.016
0.998
0.962
1.018
0.862
0.880
0.898
0.996
0.938
0.870
0.748
0.712
0.666
0.682
0.666
0.630
0.648
0.686
0.808
0.908
1.104
1.102
1.056
0.998
0.948
0.828
0.874
1.024
1.060
1.184
1.068
0.952
1.042
1.010
0.898
0.880
1.006
0.882
0.964
1.036
0.928
0.812
0.774
0.770
0.748
0.724
0.738
0.712
0.750
0.764
0.788
0.788
0.740
0.770
0.838
0.878
0.830
0.926
0.956
0.838
0.854
0.838
0.768
0.710
0.710
0.668
0.638
0.656
0.664
0.676
0.680
0.678
0.670
0.664
0.664
0.640
0.686
0.668
0.638
0.656
0.646
0.626
0.614
0.616
0.596
0.584
0.610
0.650
0.662
0.656
0.642
0.622
0.618
0.620
0.612
0.608
0.604
0.614
0.606
0.606
0.598
0.596
0.586
0.592
0.584
0.572
0.568
0.570
0.574
0.566
0.564
0.568
0.570
0.566
0.576
0.582
0.582
0.600
0.600
0.594
0.612
0.624
0.608
0.600
0.604
0.596
0.588
0.592
0.598
0.578
0.586
0.586
0.574
0.568
0.580
0.580
0.576
0.568
0.572
0.568
0.566
0.576
0.582
0.582
0.578
0.588
0.598
0.606
0.604
0.594
0.610
0.594
0.610
0.586
0.600
0.604
0.596
0.618
0.614
0.608
0.636
0.612
0.624
0.622
0.614
0.602
0.594
0.600
0.608
0.582
0.602
0.598
0.596
0.584
0.592
0.578
0.596
0.582
0.598
0.592
0.598
0.598
0.604
0.606
0.608
0.618
0.632
0.656
0.652
0.652
0.634
0.626
0.626
0.618
0.590
0.596
0.578
0.578
0.584
0.630
0.798
0.792
0.790
0.698
0.776
0.744
0.670
0.674
0.648
0.624
0.636
0.620
0.614
0.610
0.614
0.600
0.592
0.602
0.608
0.612
0.630
0.632
0.620
0.632
0.648
0.684
0.672
0.736
0.732
0.728
0.710
0.716
0.724
0.684
0.670
0.696
0.676
0.644
0.680
0.674
0.644
0.640
0.638
0.658
0.650
0.642
0.660
0.666
0.638
0.672
0.652
0.642
0.606
0.616
0.608
0.606
0.600
0.608
0.592
0.584
0.590
0.570
0.566
0.572
0.564
0.560
0.554
0.560
0.546
0.552
0.546
0.556
0.558
0.558
0.558
0.562
0.560
0.564
0.568
0.584
0.588
0.594
0.610
0.610
0.618
0.616
0.642
0.626
0.610
0.590
0.590
0.610
0.614
0.584
0.610
0.588
0.590
0.594
0.584
0.574
0.568
0.564
0.580
0.582
0.638
0.668
0.704
0.896
0.858
0.798
0.750
0.680
0.704
0.716
0.730
0.776
0.860
0.796
0.784
0.750
0.694
0.680
0.668
0.646
0.638
0.610
0.606
0.596
0.578
0.574
0.566
0.554
0.560
0.560
0.562
0.574
0.588
0.638
0.698
0.786
0.774
0.706
0.686
0.698
0.670
0.656
0.704
0.686
0.670
0.710
0.676
0.738
0.842
0.838
0.728
0.714
0.730
0.752
0.706
0.680
0.676
0.670
0.660
0.684
0.670
0.686
0.704
0.764
0.764
0.736
0.732
0.734
0.692
0.706
0.696
0.716
0.732
0.754
0.724
0.756
0.748
0.710
0.676
0.692
0.692
0.688
0.668
0.698
0.712
0.702
0.718
0.692
0.682
0.678
0.668
0.664
0.684
0.714
0.734
0.760
0.726
0.718
0.732
0.760
0.744
0.800
0.816
0.802
0.800
0.788
0.702
0.650
0.672
0.648
0.648
0.692
0.818
0.792
0.748
0.728
0.786
0.854
0.844
0.936
0.914
0.976
0.942
0.826
0.754
0.730
0.730
0.736
0.714
0.736
0.812
1.286
1.148
1.030
1.028
1.012
1.006
0.998
0.944
0.978
1.028
1.016
0.966
0.840
0.832
0.724
0.756
0.738
0.748
0.872
1.198
1.064
0.912
0.910
1.006
1.024
1.042
0.988
0.932
0.858
0.752
0.712
0.702
0.758
0.726
0.840
0.860
0.864
1.144
1.068
1.070
1.052
0.974
0.952
0.942
0.850
0.738
0.724
0.778
0.898
0.976
0.986
0.944
0.878
0.728
0.754
0.716
0.692
0.698
0.690
0.714
0.762
0.744
0.804
0.942
1.026
0.910
0.868
0.802
0.740
0.724
0.704
0.702
0.732
0.750
0.794
0.804
0.832
0.828
0.838
0.806
0.780
0.768
0.786
0.762
0.720
0.740
0.794
0.878
0.966
0.908
0.896
0.830
0.818
0.814
0.804
0.778
0.764
0.724
0.698
0.708
0.736
0.782
0.814
1.128
1.012
0.890
0.818
0.696
0.694
0.674
0.662
0.624
0.658
0.658
0.676
0.698
0.688
0.712
0.730
0.774
0.806
0.822
0.768
0.768
0.758
0.752
0.736
0.776
0.816
0.836
0.772
0.684
0.712
0.712
0.748
0.806
0.860
0.856
0.808
0.770
0.732
0.684
0.658
0.626
0.596
0.610
0.624
0.658
0.722
0.888
1.038
1.020
0.956
0.982
0.964
0.976
0.974
0.918
0.804
0.732
0.694
0.680
0.676
0.656
0.650
0.628
0.660
0.706
0.708
0.694
0.672
0.688
0.700
0.676
0.700
0.728
0.786
0.830
0.852
0.798
0.774
0.736
0.750
0.720
0.704
0.706
0.704
0.712
0.680
0.716
0.654
0.706
0.730
0.672
0.744
0.734
0.736
0.704
0.702
0.670
0.700
0.714
0.716
0.692
0.662
0.676
0.688
0.702
0.812
0.976
1.018
1.004
0.926
0.862
0.800
0.764
0.710
0.694
0.672
0.632
0.664
0.676
0.672
0.706
0.784
0.874
1.072
0.978
0.952
0.936
0.902
0.862
0.852
0.810
0.824
0.846
0.888
0.904
0.816
0.704
0.732
0.672
0.698
0.686
0.700
0.736
0.812
0.818
0.988
0.904
0.894
1.004
0.922
0.938
0.868
0.824
0.762
0.720
0.656
0.714
0.776
1.070
0.910
0.914
0.978
0.856
0.906
0.850
0.796
0.748
0.714
0.718
0.744
0.824
0.906
0.972
0.906
0.884
0.858
0.850
0.788
0.746
0.678
0.678
0.654
0.642
0.618
0.606
0.608
0.606
0.604
0.592
0.656
0.814
0.928
0.884
0.862
0.786
0.714
0.682
0.664
0.650
0.634
0.622
0.674
0.772
0.926
0.922
1.026
0.962
0.896
0.808
0.720
0.674
0.678
0.674
0.702
0.814
1.210
1.120
1.062
1.016
0.972
0.894
0.840
0.770
0.742
0.686
0.666
0.672
0.688
0.768
0.856
0.830
0.952
1.026
0.958
0.900
0.850
0.778
0.742
0.718
0.722
0.754
0.810
0.818
0.818
0.774
0.760
0.726
0.742
0.746
0.746
0.678
0.660
0.690
0.692
0.698
0.698
0.686
0.678
0.716
0.690
0.750
0.830
0.960
0.914
0.926
0.866
0.812
0.756
0.710
0.686
0.656
0.636
0.696
0.708
1.034
0.936
0.862
0.806
0.770
0.758
0.778
0.762
0.746
0.734
0.696
0.668
0.626
0.626
0.660
0.744
1.198
0.936
0.932
0.906
0.868
0.824
0.772
0.748
0.720
0.714
0.740
0.700
0.728
0.686
0.744
0.744
0.722
0.672
0.660
0.662
0.666
0.684
0.718
0.988
1.202
1.104
0.994
1.018
0.996
0.974
0.950
0.862
0.818
0.782
0.770
0.784
0.866
0.920
0.968
0.934
0.852
0.828
0.772
0.790
0.788
0.734
0.874
1.074
1.010
0.962
0.822
0.822
0.762
0.728
0.772
0.902
0.982
0.900
0.922
0.974
0.992
0.890
0.808
0.746
0.748
0.760
0.786
0.798
0.882
0.954
0.906
0.848
0.822
0.840
0.872
0.894
0.856
0.926
1.254
1.100
1.010
0.932
0.824
0.734
0.712
0.666
0.670
0.642
0.650
0.686
0.772
0.792
0.882
1.142
1.044
0.962
0.942
0.898
0.828
0.886
1.002
1.026
1.074
1.064
0.978
0.972
1.014
0.998
0.934
0.988
0.976
0.858
0.876
0.840
0.846
0.836
0.914
1.040
0.866
0.896
0.830
0.762
0.774
0.720
0.786
0.816
0.898
0.834
0.878
0.894
0.822
0.716
0.758
0.766
0.828
0.826
0.902
0.938
0.932
0.870
0.850
0.872
0.800
0.826
0.758
0.820
0.824
0.778
0.736
0.718
0.684
0.730
0.722
0.702
0.834
0.840
0.832
0.762
0.698
0.726
0.736
0.730
0.734
0.798
0.980
0.908
0.844
0.792
0.744
0.758
0.826
0.944
0.852
0.822
0.738
0.754
0.752
0.818
0.848
0.830
0.758
0.734
0.710
0.690
0.688
0.680
0.670
0.666
0.666
0.652
0.676
0.720
0.688
0.832
0.818
0.808
0.768
0.686
0.702
0.682
0.664
0.662
0.692
0.684
0.734
0.772
0.808
0.864
0.906
1.034
0.924
0.900
0.896
0.878
0.878
1.016
1.008
0.926
0.886
0.856
0.842
0.790
0.894
0.882
0.978
0.996
0.960
1.048
0.998
0.914
0.900
0.912
0.916
0.860
0.892
0.932
0.854
0.944
0.826
0.754
0.666
0.700
0.684
0.690
0.662
0.706
0.766
0.912
0.800
0.842
0.908
0.900
0.882
0.756
0.750
0.742
0.718
0.706
0.710
0.690
0.698
0.670
0.722
0.692
0.730
0.762
0.770
0.780
0.710
0.716
0.720
0.718
0.658
0.698
0.702
0.708
0.700
0.696
0.678
0.674
0.642
0.622
0.656
0.674
0.772
1.102
1.006
0.906
0.890
0.854
0.836
0.812
0.750
0.716
0.652
0.680
0.686
0.714
0.770
0.832
0.788
0.792
0.828
0.818
0.796
0.730
0.728
0.712
0.720
0.754
0.780
0.780
0.788
0.760
0.738
0.700
0.678
0.636
0.652
0.624
0.622
0.654
0.720
0.770
0.746
0.726
0.764
0.828
0.874
0.888
0.912
0.902
0.882
0.868
0.896
0.950
0.960
0.912
0.842
0.768
0.828
0.894
1.032
1.040
0.912
0.844
0.746
0.764
0.790
0.904
0.958
0.924
1.076
1.102
1.038
0.902
0.894
0.910
0.924
0.864
0.890
0.936
0.834
0.896
0.888
0.818
0.882
0.880
0.912
0.818
0.876
0.776
0.818
0.826
0.776
0.738
0.704
0.664
0.710
0.712
0.722
0.708
0.742
0.762
0.786
0.774
0.786
0.820
0.862
0.856
0.850
0.858
0.824
0.854
0.862
0.808
0.818
0.834
0.780
0.802
0.850
1.196
1.020
0.940
0.906
0.872
0.834
0.846
0.900
0.880
0.954
0.980
0.982
0.944
0.894
0.866
0.860
0.882
0.902
1.016
0.980
0.900
0.874
0.848
0.850
0.836
0.886
0.930
0.902
0.982
0.918
0.768
0.696
0.754
0.758
0.812
0.812
0.794
0.760
0.728
0.668
0.660
0.658
0.656
0.684
0.750
0.916
0.996
0.892
0.924
0.990
0.992
0.974
0.918
0.838
0.762
0.672
0.686
0.676
0.670
0.642
0.712
0.830
0.890
0.896
0.956
0.856
0.742
0.744
0.754
0.770
0.730
0.734
0.714
0.698
0.668
0.660
0.640
0.642
0.640
0.624
0.628
0.646
0.684
0.766
0.918
0.840
0.792
0.786
0.758
0.718
0.692
0.700
0.730
0.764
0.790
0.806
0.734
0.740
0.696
0.658
0.644
0.720
0.866
1.066
0.962
0.874
0.758
0.790
0.810
0.908
0.928
1.160
1.094
1.008
1.014
1.040
0.972
0.976
0.880
0.808
0.752
0.708
0.728
0.708
0.704
0.688
0.676
0.662
0.638
0.620
0.634
0.622
0.616
0.624
0.616
0.644
0.674
0.746
0.780
0.872
0.872
0.822
0.826
0.786
0.738
0.718
0.682
0.648
0.640
0.636
0.628
0.678
0.752
0.738
0.872
0.918
0.908
0.770
0.758
0.742
0.738
0.678
0.758
0.788
0.744
0.790
0.822
0.886
0.926
0.874
0.788
0.730
0.724
0.718
0.726
0.774
0.926
0.940
0.806
0.826
0.798
0.780
0.748
0.682
0.694
0.646
0.634
0.658
0.664
0.690
0.656
0.760
0.824
0.936
0.852
0.816
0.802
0.854
0.854
0.790
0.748
0.714
0.680
0.654
0.648
0.666
0.666
0.692
0.750
0.826
0.790
0.818
0.762
0.698
0.716
0.716
0.744
0.724
0.698
0.644
0.728
0.814
0.910
0.900
0.826
0.816
0.808
0.798
0.778
0.800
0.794
0.884
0.982
1.040
0.914
0.870
0.814
0.714
0.738
0.712
0.726
0.906
0.830
0.784
0.838
0.848
0.958
1.040
1.046
0.992
0.924
0.866
0.822
0.850
0.844
0.788
0.730
0.778
0.828
0.864
0.862
0.804
0.784
0.782
0.760
0.792
0.822
0.850
0.788
0.798
0.776
0.754
0.766
0.810
0.928
0.960
0.968
0.954
0.898
0.848
0.824
0.806
0.780
0.776
0.742
0.790
0.836
0.920
0.942
0.914
0.868
0.810
0.782
0.782
0.792
0.758
0.826
0.826
0.878
0.894
0.860
0.788
0.784
0.780
0.772
0.786
0.784
0.740
0.756
0.766
0.766
0.712
0.738
0.702
0.698
0.686
0.702
0.696
0.682
0.674
0.658
0.662
0.662
0.670
0.692
0.740
0.760
0.808
0.886
0.900
0.812
0.804
0.800
0.812
0.800
0.734
0.734
0.750
0.712
0.710
0.682
0.652
0.666
0.692
0.792
1.178
1.122
1.142
1.074
1.040
0.892
1.040
1.048
0.944
0.870
0.798
0.780
0.788
0.852
0.950
0.896
0.870
0.832
0.782
0.764
0.712
0.724
0.708
0.682
0.650
0.632
0.704
0.736
0.770
0.788
0.742
0.754
0.738
0.708
0.696
0.694
0.732
0.816
0.958
0.956
0.898
0.820
0.724
0.726
0.692
0.636
0.636
0.646
0.654
0.704
0.882
1.236
1.066
0.970
0.906
0.860
0.808
0.754
0.768
0.770
0.852
0.900
1.022
1.044
0.956
0.986
0.938
0.860
0.790
0.788
0.806
0.900
0.856
0.828
0.780
0.736
0.706
0.712
0.656
0.706
0.766
0.810
0.786
0.774
0.740
0.696
0.672
0.648
0.668
0.666
0.706
0.894
0.996
0.946
1.062
1.006
0.932
0.792
0.780
0.768
0.750
0.742
0.828
0.838
0.818
0.796
0.776
0.736
0.714
0.740
0.802
0.958
1.082
1.148
0.976
0.950
0.920
0.858
0.766
0.720
0.708
0.696
0.686
0.696
0.682
0.670
0.648
0.668
0.690
0.794
1.252
1.086
1.034
0.876
0.828
0.750
0.728
0.726
0.720
0.772
0.778
0.804
0.820
0.758
0.846
0.842
0.834
0.808
0.742
0.724
0.694
0.702
0.720
0.794
0.890
0.876
0.798
0.796
0.772
0.712
0.734
0.748
0.770
0.972
0.244
1.068
0.996
0.906
0.786
0.698
0.682
0.634
0.676
0.644
0.698
0.802
0.782
0.798
1.080
0.928
0.830
0.800
0.796
0.790
0.746
0.702
0.720
0.852
0.940
0.978
0.870
0.864
0.894
0.966
0.992
0.938
0.876
0.822
0.766
0.740
0.770
0.796
0.708
0.762
0.774
0.812
0.798
0.756
0.812
0.828
0.784
0.766
0.654
0.702
0.682
0.692
0.694
0.648
0.696
0.704
0.718
0.740
0.758
0.810
0.824
0.788
0.706
0.756
0.740
0.840
0.944
0.964
0.874
0.860
0.876
0.910
0.882
0.836
0.750
0.730
0.700
0.706
0.808
1.256
1.106
1.036
1.002
0.998
0.880
0.800
0.752
0.768
0.746
0.766
0.796
0.856
0.940
0.906
0.866
0.796
0.776
0.740
0.734
0.694
0.716
0.678
0.700
0.756
0.758
1.008
0.976
0.918
0.888
0.816
0.796
0.758
0.692
0.742
0.776
0.836
0.824
0.828
0.848
0.860
0.814
0.746
0.704
0.676
0.670
0.670
0.684
0.694
0.826
0.862
1.018
1.314
1.108
1.056
0.942
0.860
0.776
0.752
0.728
0.704
0.688
0.660
0.690
0.698
0.704
0.732
0.702
0.762
0.834
0.790
0.904
0.864
0.766
0.772
0.746
0.742
0.732
0.672
0.722
0.696
0.684
0.688
0.774
1.016
1.026
0.990
0.914
0.824
0.808
0.792
0.792
0.790
0.778
0.756
0.744
0.720
0.696
0.676
0.662
0.678
0.666
0.694
0.684
0.822
0.876
0.818
0.810
0.716
0.732
0.744
0.754
0.770
0.764
0.742
0.720
0.708
0.712
0.702
0.700
0.730
0.826
0.964
0.946
0.900
0.824
0.734
0.656
0.652
0.666
0.672
0.692
0.740
0.832
0.948
0.802
0.800
0.780
0.824
0.816
0.846
0.854
0.806
0.756
0.710
0.708
0.694
0.686
0.694
0.688
0.674
0.684
0.698
0.740
0.794
0.712
0.726
0.704
0.698
0.700
0.686
0.676
0.654
0.664
0.660
0.650
0.692
0.730
0.794
0.790
0.850
0.862
0.876
0.874
0.798
0.750
0.706
0.694
0.620
0.620
0.606
0.622
0.726
1.248
0.968
0.988
0.956
0.880
0.880
0.812
0.746
0.698
0.690
0.694
0.640
0.648
0.600
0.604
0.614
0.636
0.678
0.718
0.760
0.798
0.770
0.694
0.716
0.696
0.652
0.678
0.708
0.724
0.760
0.818
0.854
0.866
0.850
0.836
0.826
0.854
0.912
0.884
0.878
0.890
0.828
0.830
0.772
0.714
0.650
0.720
0.760
0.846
0.822
0.850
0.856
0.870
0.840
0.818
0.788
0.776
0.764
0.852
0.848
0.864
0.822
0.856
0.876
0.858
0.844
0.984
0.996
0.814
0.750
0.698
0.700
0.674
0.716
0.268
0.602
1.190
1.062
0.962
0.898
0.808
0.776
0.738
0.700
0.672
0.658
0.684
0.886
1.256
1.000
0.958
0.978
0.916
0.828
0.710
0.706
0.696
0.716
0.720
0.726
0.764
0.754
0.778
0.800
0.794
0.916
0.982
0.936
0.880
0.854
0.798
0.694
0.662
0.634
0.624
0.614
0.620
0.604
0.598
0.668
1.384
1.046
0.946
0.946
0.914
0.892
0.876
0.902
0.854
0.826
0.804
0.836
0.802
0.748
0.664
0.674
0.632
0.608
0.630
0.606
0.656
0.674
0.880
1.162
1.158
1.216
1.124
1.086
1.022
0.928
0.840
0.818
0.810
0.842
0.860
0.886
0.854
0.882
1.150
1.034
1.010
0.968
0.890
0.898
0.914
0.832
0.800
0.814
0.872
0.932
0.922
0.810
0.790
0.766
0.668
0.716
0.712
0.740
0.794
0.818
0.846
0.804
0.788
0.752
0.668
0.714
0.662
0.678
0.674
0.674
0.752
0.924
1.232
1.006
0.980
0.934
0.910
0.836
0.824
0.826
0.858
0.808
0.924
0.892
0.842
0.830
0.718
0.764
0.764
0.756
0.770
0.778
0.772
0.746
0.736
0.720
0.668
0.684
0.668
0.646
0.654
0.660
0.684
0.746
0.784
0.840
0.854
0.878
0.884
0.896
0.896
0.880
0.868
0.838
0.822
0.836
0.850
0.882
0.802
0.712
0.672
0.714
0.702
0.704
0.698
0.684
0.680
0.766
1.206
1.052
1.000
0.926
0.828
0.742
0.792
0.886
1.234
1.108
1.026
1.002
0.974
0.966
0.898
0.826
0.778
0.726
0.782
0.798
0.918
0.858
0.778
0.806
0.750
0.742
0.696
0.680
0.654
0.682
0.688
0.694
0.670
0.718
0.750
0.846
0.828
0.752
0.710
0.714
0.700
0.724
0.790
0.866
0.874
0.936
0.910
0.856
0.896
0.936
0.934
0.870
0.952
0.984
0.990
0.892
0.986
0.896
0.974
0.938
0.896
0.816
0.752
0.764
0.786
0.802
0.816
0.798
0.778
0.858
0.874
0.864
0.736
0.800
0.758
0.886
0.900
1.124
0.988
0.890
0.736
0.674
0.738
0.710
0.734
0.734
0.724
0.686
0.668
0.660
0.660
0.638
0.650
0.662
0.710
0.816
0.924
0.932
0.816
0.854
0.894
0.826
0.786
0.786
0.778
0.744
0.752
0.760
0.836
1.002
1.072
1.034
0.990
0.926
0.876
0.850
0.854
0.862
0.796
0.736
0.740
0.754
0.796
0.826
0.848
0.742
0.772
0.768
0.766
0.860
0.914
0.918
0.872
0.842
0.842
0.768
0.830
0.788
0.822
0.876
0.928
0.942
0.864
0.844
0.828
0.794
0.770
0.762
0.756
0.762
0.788
0.766
0.758
0.758
0.768
0.738
0.750
0.764
0.810
0.884
0.862
0.886
0.884
0.836
0.804
0.782
0.784
0.786
0.850
0.840
0.892
0.906
0.974
0.944
0.992
1.068
1.056
0.946
0.950
1.018
1.076
0.910
1.034
1.080
0.910
0.748
0.850
0.892
0.928
0.926
0.872
0.764
0.738
0.704
0.666
0.662
0.680
0.700
0.710
0.708
0.714
0.730
0.708
0.692
0.692
0.680
0.668
0.662
0.642
0.656
0.632
0.612
0.624
0.618
0.620
0.606
0.606
0.594
0.616
0.616
0.614
0.606
0.618
0.614
0.608
0.614
0.614
0.612
0.612
0.614
0.620
0.600
0.606
0.620
0.614
0.620
0.618
0.616
0.608
0.644
0.628
0.642
0.628
0.630
0.620
0.618
0.610
0.584
0.568
0.574
0.572
0.562
0.562
0.554
0.564
0.574
0.586
0.620
0.642
0.682
0.820
0.892
0.810
0.862
0.808
0.732
0.706
0.678
0.624
0.648
0.648
0.696
0.706
0.794
0.864
0.778
0.834
0.766
0.728
0.738
0.796
0.738
0.848
0.834
0.776
0.828
0.860
0.796
0.830
0.786
0.712
0.726
0.736
0.690
0.748
0.758
0.722
0.754
0.806
0.748
0.738
0.722
0.678
0.672
0.660
0.628
0.610
0.606
0.606
0.602
0.602
0.616
0.614
0.634
0.652
0.658
0.636
0.634
0.612
0.598
0.592
0.582
0.588
0.590
0.582
0.576
0.570
0.570
0.560
0.564
0.574
0.584
0.582
0.624
0.670
0.748
0.748
0.690
0.696
0.700
0.692
0.676
0.668
0.674
0.688
0.704
0.702
0.668
0.688
0.688
0.670
0.670
0.676
0.688
0.686
0.702
0.690
0.648
0.666
0.650
0.630
0.658
0.662
0.640
0.660
0.632
0.622
0.632
0.656
0.684
0.710
0.712
0.828
0.858
0.742
0.798
0.792
0.706
0.698
0.684
0.666
0.656
0.650
0.644
0.620
0.632
0.616
0.602
0.610
0.610
0.634
0.618
0.658
0.664
0.636
0.656
0.650
0.636
0.648
0.612
0.632
0.614
0.654
0.628
0.612
0.606
0.614
0.604
0.584
0.598
0.610
0.636
0.638
0.668
0.722
0.712
0.680
0.698
0.696
0.662
0.642
0.654
0.674
0.680
0.694
0.698
0.728
0.748
0.714
0.746
0.726
0.722
0.752
0.784
0.858
0.868
0.990
0.946
0.858
0.884
0.864
0.844
0.906
0.922
0.834
0.788
0.734
0.716
0.680
0.646
0.632
0.628
0.600
0.618
0.616
0.614
0.608
0.604
0.608
0.600
0.610
0.600
0.596
0.584
0.596
0.590
0.594
0.614
0.630
0.670
0.722
0.760
0.756
0.740
0.670
0.696
0.670
0.648
0.630
0.608
0.634
0.676
0.736
0.694
0.682
0.680
0.672
0.654
0.652
0.612
0.642
0.642
0.664
0.678
0.704
0.720
0.708
0.738
0.750
0.722
0.714
0.722
0.704
0.692
0.696
0.688
0.672
0.678
0.692
0.682
0.702
0.688
0.700
0.718
0.704
0.698
0.714
0.710
0.696
0.698
0.680
0.686
0.662
0.692
0.708
0.774
0.828
0.774
0.810
0.828
0.788
0.780
0.774
0.776
0.730
0.732
0.716
0.684
0.698
0.702
0.706
0.702
0.758
0.786
0.742
0.738
0.730
0.712
0.720
0.718
0.714
0.716
0.718
0.696
0.720
0.768
0.754
0.780
0.790
0.736
0.738
0.698
0.700
0.674
0.744
0.732
0.778
0.826
0.802
0.778
0.728
0.722
0.698
0.686
0.628
0.604
0.604
0.602
0.592
0.594
0.622
0.620
0.628
0.648
0.652
0.660
0.640
0.650
0.652
0.616
0.642
0.626
0.648
0.642
0.606
0.620
0.650
0.614
0.636
0.632
0.616
0.618
0.620
0.604
0.618
0.602
0.600
0.584
0.596
0.604
0.588
0.602
0.602
0.610
0.614
0.612
0.604
0.622
0.612
0.614
0.616
0.588
0.614
0.596
0.610
0.604
0.630
0.640
0.666
0.662
0.666
0.698
0.694
0.690
0.676
0.660
0.668
0.672
0.662
0.662
0.632
0.734
0.766
0.778
0.754
0.722
0.724
0.700
0.652
0.662
0.654
0.634
0.656
0.770
0.788
0.936
0.832
0.798
0.774
0.746
0.818
0.816
0.792
0.794
0.788
0.782
0.790
0.784
0.768
0.756
0.736
0.694
0.706
0.686
0.672
0.672
0.664
0.666
0.668
0.666
0.676
0.706
0.720
0.750
0.772
0.738
0.744
0.734
0.714
0.698
0.700
0.700
0.682
0.692
0.684
0.656
0.656
0.640
0.618
0.612
0.624
0.612
0.600
0.616
0.636
0.628
0.672
1.208
0.964
0.914
0.850
0.874
0.886
0.826
0.856
0.792
0.754
0.778
0.788
0.736
0.702
0.770
0.884
1.038
1.056
0.990
0.882
0.840
0.926
0.820
0.762
0.736
0.708
0.730
0.760
0.766
0.840
0.784
0.738
0.768
0.802
0.784
0.878
0.950
0.880
0.972
0.834
0.774
0.750
0.728
0.694
0.676
0.658
0.620
0.628
0.622
0.606
0.592
0.602
0.596
0.604
0.632
0.650
0.738
1.108
0.888
0.888
0.812
0.746
0.720
0.716
0.712
0.696
0.686
0.682
0.694
0.716
0.720
0.756
0.782
0.718
0.728
0.710
0.714
0.694
0.742
0.762
0.828
0.838
0.852
0.912
0.968
0.900
0.876
0.840
0.786
0.800
0.798
0.782
0.762
0.764
0.734
0.696
0.672
0.652
0.676
0.674
0.702
0.706
0.780
0.862
0.962
0.908
0.824
0.810
0.804
0.820
0.782
0.792
0.772
0.716
0.700
0.750
0.730
0.742
0.760
0.762
0.780
0.754
0.718
0.752
0.730
0.796
0.842
0.870
0.858
0.806
0.794
0.784
0.744
0.702
0.680
0.670
0.702
0.730
0.774
0.838
0.822
0.808
0.794
0.744
0.764
0.742
0.756
0.784
0.768
0.730
0.740
0.726
0.734
0.686
0.698
0.706
0.680
0.710
0.694
0.678
0.682
0.682
0.708
0.738
0.706
0.730
0.724
0.688
0.714
0.706
0.678
0.714
0.686
0.686
0.690
0.676
0.658
0.664
0.644
0.628
0.638
0.634
0.614
0.636
0.624
0.606
0.608
0.620
0.614
0.600
0.594
0.594
0.602
0.592
0.590
0.596
0.592
0.586
0.598
0.604
0.610
0.608
0.650
0.646
0.646
0.626
0.646
0.640
0.630
0.620
0.618
0.608
0.564
0.568
0.560
0.566
0.570
0.588
0.662
0.894
1.092
0.854
0.870
0.780
0.720
0.672
0.632
0.622
0.618
0.654
0.690
0.816
0.844
0.870
0.874
0.788
0.734
0.660
0.632
0.622
0.614
0.632
0.686
0.808
0.964
0.916
0.926
0.940
0.884
0.778
0.752
0.708
0.696
0.688
0.654
0.698
0.692
0.702
0.744
0.768
0.794
0.814
0.782
0.784
0.794
0.746
0.752
0.708
0.726
0.678
0.662
0.676
0.608
0.600
0.574
0.574
0.574
0.568
0.568
0.582
0.612
0.656
0.654
0.716
0.940
0.872
0.760
0.622
0.870
0.910
0.844
0.752
0.736
0.744
0.760
0.724
0.722
0.758
0.788
0.746
0.780
0.764
0.746
0.692
0.714
0.704
0.688
0.682
0.658
0.632
0.614
0.630
0.634
0.640
0.616
0.608
0.624
0.624
0.606
0.618
0.606
0.598
0.614
0.586
0.570
0.584
0.580
0.594
0.634
0.686
0.758
0.812
0.886
0.840
0.786
0.776
0.758
0.718
0.712
0.656
0.644
0.644
0.662
0.646
0.708
0.738
0.824
1.014
0.902
0.962
0.874
0.768
0.692
0.762
0.792
0.930
0.824
0.712
0.750
0.760
0.834
0.834
0.868
0.814
0.860
0.880
0.898
0.810
0.844
0.754
0.718
0.728
0.714
0.670
0.686
0.680
0.666
0.640
0.636
0.664
0.656
0.638
0.632
0.620
0.620
0.630
0.626
0.626
0.614
0.668
0.690
0.754
0.586
0.212
0.794
0.728
0.728
0.696
0.666
0.664
0.626
0.650
0.626
0.616
0.630
0.638
0.644
0.648
0.612
0.638
0.630
0.616
0.600
0.632
0.622
0.606
0.612
0.612
0.632
0.660
0.694
0.730
0.782
0.728
0.666
0.664
0.634
0.654
0.626
0.626
0.646
0.676
0.686
0.656
0.654
0.604
0.624
0.598
0.598
0.600
0.668
0.780
0.990
0.904
0.910
0.874
0.796
0.740
0.706
0.704
0.690
0.712
0.724
0.736
0.720
0.662
0.678
0.660
0.652
0.690
0.726
0.748
0.788
0.782
0.770
0.730
0.734
0.728
0.746
0.758
0.790
0.840
0.814
0.698
0.672
0.710
0.712
0.738
0.746
0.760
0.744
0.720
0.706
0.680
0.636
0.622
0.604
0.598
0.604
0.606
0.722
1.212
0.952
0.916
0.916
0.900
0.918
0.900
0.876
0.832
0.802
0.752
0.706
0.712
0.718
0.702
0.672
0.736
0.706
0.724
0.736
0.714
0.692
0.656
0.626
0.642
0.646
0.654
0.682
0.702
0.716
0.668
0.672
0.672
0.744
1.126
1.020
0.974
0.906
0.784
0.744
0.686
0.712
0.732
0.750
0.764
0.728
0.780
0.840
0.818
0.812
0.810
0.712
0.716
0.696
0.682
0.672
0.688
0.718
0.750
0.806
0.892
0.924
0.854
0.722
0.720
0.700
0.680
0.652
0.666
0.632
0.662
1.146
0.862
0.876
0.842
0.838
0.808
0.758
0.688
0.650
0.642
0.626
0.616
0.656
0.730
0.818
0.828
0.812
0.822
0.804
0.780
0.762
0.762
0.732
0.712
0.734
0.776
0.920
0.914
0.858
0.776
0.762
0.734
0.696
0.684
0.692
0.704
0.720
0.734
0.736
0.710
0.708
0.724
0.724
0.760
0.736
0.716
0.744
0.674
0.710
0.678
0.692
0.726
0.824
1.012
1.018
0.930
0.942
0.908
0.838
0.726
0.778
0.776
0.850
0.850
0.844
0.788
0.698
0.720
0.734
0.802
0.866
0.978
0.908
0.812
0.828
0.804
0.772
0.730
0.686
0.664
0.640
0.612
0.598
0.612
0.656
0.866
0.942
0.950
0.844
0.812
0.794
0.736
0.744
0.702
0.676
0.646
0.640
0.696
0.724
0.754
0.726
0.714
0.708
0.692
0.698
0.672
0.644
0.682
0.636
0.656
0.638
0.620
0.628
0.620
0.608
0.620
0.608
0.604
0.590
0.602
0.598
0.588
0.604
0.590
0.580
0.580
0.558
0.592
0.600
0.614
0.670
0.672
0.666
0.624
0.644
0.618
0.612
0.602
0.608
0.606
0.612
0.622
0.668
0.718
0.780
0.798
0.784
0.748
0.700
0.670
0.634
0.618
0.608
0.596
0.616
0.602
0.596
0.636
0.628
0.606
0.582
0.586
0.598
0.600
0.600
0.622
0.634
0.616
0.640
0.630
0.624
0.622
0.618
0.618
0.646
0.672
0.688
0.696
0.714
0.704
0.728
0.710
0.682
0.654
0.666
0.666
0.666
0.692
0.718
0.758
0.764
0.840
0.836
0.820
0.786
0.822
0.824
0.812
0.866
0.878
0.804
0.836
0.882
0.838
0.874
0.838
0.774
0.786
0.756
0.704
0.696
0.672
0.628
0.640
0.622
0.608
0.638
0.642
0.654
0.704
0.688
0.672
0.620
0.642
0.636
0.618
0.632
0.646
0.638
0.628
0.636
0.664
0.622
0.622
0.610
0.604
0.602
0.568
0.562
0.572
0.558
0.556
0.558
0.548
0.562
0.560
0.562
0.566
0.570
0.584
0.578
0.580
0.590
0.594
0.598
0.602
0.600
0.604
0.610
0.612
0.626
0.628
0.598
0.604
0.580
0.572
0.580
0.584
0.580
0.604
0.594
0.588
0.594
0.602
0.604
0.594
0.604
0.606
0.624
0.608
0.602
0.618
0.608
0.588
0.598
0.590
0.572
0.568
0.578
0.564
0.568
0.560
0.568
0.562
0.554
0.560
0.546
0.554
0.550
0.548
0.554
0.552
0.558
0.548
0.564
0.570
0.562
0.552
0.558
0.576
0.626
0.724
0.696
0.720
0.678
0.636
0.646
0.626
0.598
0.600
0.594
0.582
0.580
0.594
0.594
0.586
0.578
0.582
0.604
0.650
0.712
0.854
0.860
0.818
0.748
0.728
0.700
0.686
0.670
0.624
0.604
0.606
0.596
0.604
0.600
0.620
0.622
0.610
0.620
0.626
0.642
0.628
0.686
0.700
0.718
0.806
0.798
0.806
0.754
0.702
0.654
0.654
0.686
0.682
0.638
0.658
0.622
0.618
0.620
0.596
0.606
0.604
0.600
0.600
0.608
0.608
0.582
0.588
0.588
0.614
0.726
1.008
0.878
0.788
0.816
0.714
0.708
0.694
0.658
0.660
0.668
0.684
0.716
0.836
0.876
0.864
0.830
0.824
0.912
0.812
0.826
0.838
0.790
0.720
0.686
0.640
0.716
0.694
0.690
0.684
0.644
0.678
0.682
0.710
0.718
0.704
0.690
0.718
0.682
0.672
0.724
0.816
0.860
0.880
0.956
0.946
0.910
0.872
0.850
0.840
0.788
0.774
0.774
0.762
0.780
0.840
0.822
0.838
0.776
0.798
0.840
0.810
0.808
0.778
0.770
0.734
0.702
0.740
0.740
0.796
0.802
0.770
0.750
0.684
0.710
0.728
0.756
0.792
0.826
0.834
0.808
0.762
0.674
0.708
0.698
0.730
0.744
0.736
0.800
0.966
0.936
0.968
0.934
0.840
0.812
0.790
0.750
0.748
0.796
0.756
0.782
0.778
0.758
0.702
0.678
0.624
0.640
0.630
0.646
0.678
0.972
1.014
0.914
0.920
0.786
0.650
0.740
0.720
0.752
0.758
0.778
0.768
0.754
0.720
0.738
0.718
0.722
0.688
0.744
0.734
0.748
0.734
0.744
0.720
0.720
0.712
0.776
0.838
0.784
0.802
0.790
0.732
0.682
0.670
0.650
0.656
0.652
0.664
0.694
0.854
0.990
0.794
0.872
0.902
0.802
0.786
0.732
0.720
0.714
0.726
0.714
0.704
0.694
0.696
0.692
0.680
0.696
0.690
0.730
0.778
0.772
0.774
0.746
0.718
0.684
0.666
0.670
0.664
0.628
0.684
0.704
0.772
0.816
0.776
0.734
0.766
0.748
0.724
0.678
0.690
0.646
0.656
0.658
0.656
0.658
0.656
0.646
0.624
0.648
0.644
0.648
0.646
0.630
0.670
0.678
0.668
0.690
0.686
0.668
0.786
0.836
0.902
0.818
0.778
0.736
0.712
0.718
0.708
0.716
0.740
0.742
0.812
0.872
0.892
0.878
0.798
0.768
0.730
0.678
0.646
0.674
0.686
0.730
0.836
0.898
0.898
0.932
0.976
0.920
0.834
0.742
0.720
0.694
0.718
0.730
0.768
0.810
0.786
0.764
0.818
0.788
0.774
0.726
0.740
0.742
0.752
0.750
0.730
0.744
0.714
0.714
0.690
0.656
0.746
0.808
0.942
1.000
0.928
0.864
0.778
0.758
0.732
0.702
0.696
0.716
0.746
0.766
0.924
0.978
0.980
0.924
0.928
0.956
0.920
0.862
0.818
0.820
0.820
0.784
0.746
0.734
0.722
0.720
0.694
0.720
0.698
0.722
0.770
0.802
0.786
0.748
0.814
0.774
0.838
0.968
0.942
0.890
0.922
0.918
0.902
0.818
0.826
0.838
0.812
0.924
1.064
1.012
0.956
0.948
0.996
0.896
0.912
0.848
0.798
0.750
0.712
0.680
0.686
0.710
0.764
0.754
0.788
0.774
0.758
0.792
0.776
0.720
0.706
0.714
0.714
0.704
0.676
0.644
0.634
0.672
0.702
0.842
1.052
0.870
0.784
0.764
0.796
0.914
0.890
0.996
1.000
0.946
0.840
0.854
0.822
0.808
0.788
0.726
0.718
0.686
0.658
0.646
0.664
0.662
0.688
0.832
0.990
0.954
0.910
0.866
0.834
0.740
0.790
0.770
0.798
0.780
0.754
0.786
0.822
0.822
0.758
0.718
0.730
0.726
0.736
0.738
0.742
0.728
0.716
0.692
0.666
0.674
0.692
0.708
0.698
0.658
0.684
0.690
0.674
0.680
0.692
0.700
0.714
0.734
0.720
0.738
0.752
0.742
0.782
0.816
0.852
0.854
0.784
0.776
0.760
0.756
0.754
0.724
0.660
0.660
0.668
0.678
0.734
0.774
0.860
0.910
0.898
0.992
0.990
0.930
0.900
0.854
0.758
0.782
0.788
0.808
0.830
0.810
0.794
0.750
0.742
0.702
0.690
0.634
0.658
0.668
0.682
0.692
0.746
0.750
0.740
0.732
0.706
0.712
0.698
0.688
0.660
0.676
0.672
0.642
0.672
0.656
0.656
0.644
0.636
0.608
0.598
0.656
0.676
0.736
0.778
0.762
0.820
0.762
0.750
0.716
0.696
0.680
0.680
0.688
0.688
0.676
0.692
0.670
0.642
0.628
0.632
0.622
0.628
0.616
0.642
0.642
0.652
0.630
0.670
0.642
0.644
0.622
0.644
0.638
0.642
0.628
0.646
0.646
0.650
0.644
0.650
0.650
0.636
0.642
0.638
0.638
0.630
0.636
0.646
0.630
0.656
0.638
0.622
0.642
0.632
0.628
0.626
0.642
0.654
0.670
0.680
0.662
0.652
0.644
0.620
0.624
0.618
0.602
0.604
0.594
0.598
0.608
0.622
0.658
0.658
0.714
0.766
0.776
0.760
0.750
0.708
0.706
0.680
0.652
0.670
0.668
0.680
0.684
0.666
0.626
0.612
0.626
0.606
0.616
0.614
0.606
0.596
0.604
0.596
0.592
0.580
0.578
0.570
0.560
0.570
0.558
0.560
0.562
0.562
0.560
0.576
0.580
0.626
0.622
0.624
0.634
0.634
0.608
0.630
0.620
0.606
0.384
0.204
0.588
0.596
0.592
0.576
0.596
0.592
0.580
0.598
0.586
0.590
0.596
0.584
0.586
0.592
0.592
0.590
0.586
0.596
0.594
0.574
0.576
0.582
0.580
0.586
0.594
0.600
0.592
0.588
0.576
0.590
0.592
0.608
0.610
0.610
0.622
0.598
0.614
0.628
0.650
0.654
0.694
0.752
0.770
0.750
0.752
0.702
0.702
0.704
0.648
0.662
0.656
0.630
0.622
0.668
0.670
0.702
0.688
0.656
0.650
0.642
0.634
0.648
0.650
0.672
0.670
0.766
0.754
0.716
0.724
0.742
0.788
0.850
0.840
0.772
0.766
0.776
0.804
0.816
0.744
0.822
1.096
1.034
0.942
0.826
0.708
0.702
0.674
0.650
0.626
0.650
0.632
0.618
0.664
0.696
0.762
0.780
1.014
0.826
0.858
0.826
0.790
0.772
0.744
0.706
0.698
0.628
0.668
0.706
0.712
0.700
0.850
0.806
0.732
0.704
0.756
0.754
0.748
0.764
0.754
0.732
0.716
0.682
0.666
0.690
0.736
0.786
0.796
0.806
0.780
0.778
0.794
0.748
0.742
0.730
0.708
0.664
0.674
0.652
0.656
0.650
0.678
0.714
0.722
0.700
0.716
0.698
0.696
0.694
0.684
0.696
0.722
0.704
0.708
0.692
0.688
0.698
0.652
0.700
0.680
0.696
0.668
0.696
0.686
0.700
0.696
0.724
0.734
0.692
0.668
0.660
0.780
0.786
0.804
0.732
0.760
0.746
0.692
0.706
0.682
0.648
0.614
0.642
0.626
0.618
0.682
0.756
0.966
0.944
0.866
0.784
0.768
0.770
0.782
0.794
0.822
0.788
0.864
0.872
0.954
0.942
0.866
0.882
0.870
0.812
0.852
0.870
0.848
0.858
0.840
0.806
0.774
0.686
0.710
0.696
0.692
0.682
0.674
0.692
0.714
0.736
0.778
0.798
0.752
0.724
0.704
0.668
0.718
0.816
0.840
0.810
0.750
0.650
0.662
0.668
0.680
0.700
0.756
0.842
0.794
0.804
0.844
0.758
0.762
0.760
0.736
0.758
0.750
0.736
0.778
0.812
0.818
0.788
0.804
0.752
0.766
0.738
0.726
0.732
0.720
0.732
0.762
0.836
0.862
0.838
0.796
0.756
0.752
0.782
0.756
0.788
0.828
0.808
0.758
0.722
0.698
0.676
0.656
0.626
0.692
0.694
0.690
0.726
0.864
0.960
1.086
1.070
0.988
0.970
0.946
0.852
0.892
0.942
0.916
0.866
0.832
0.750
0.754
0.762
0.744
0.748
0.760
0.762
0.718
0.740
0.750
0.900
1.130
1.100
0.960
0.828
0.806
0.752
0.766
0.834
0.876
0.900
0.794
0.900
0.886
0.902
0.868
0.764
0.774
0.788
0.774
0.766
0.752
0.736
0.724
0.700
0.686
0.656
0.666
0.656
0.668
0.672
0.692
0.698
0.660
0.714
0.708
0.710
0.650
0.708
0.706
0.704
0.696
0.668
0.674
0.670
0.672
0.648
0.642
0.642
0.640
0.626
0.672
0.696
0.762
0.802
0.806
0.778
0.748
0.696
0.704
0.686
0.678
0.702
0.692
0.670
0.704
0.678
0.674
0.634
0.614
0.628
0.638
0.650
0.666
0.680
0.690
0.688
0.650
0.672
0.656
0.644
0.632
0.654
0.664
0.684
0.702
0.700
0.674
0.674
0.680
0.696
0.654
0.626
0.648
0.642
0.688
0.724
0.660
0.800
0.804
0.784
0.758
0.746
0.718
0.672
0.686
0.690
0.680
0.682
0.644
0.710
0.714
0.770
0.826
0.958
0.820
0.906
0.904
0.892
0.880
0.820
0.770
0.654
0.714
0.710
0.712
0.724
0.724
0.714
0.670
0.716
0.706
0.822
0.760
0.980
0.864
1.104
1.148
0.970
0.956
0.858
0.850
0.954
1.014
1.016
0.890
0.974
0.964
0.916
0.944
1.016
1.056
0.978
1.032
0.944
0.956
0.980
0.990
0.938
1.022
1.066
0.966
1.054
1.042
0.966
0.998
0.966
0.836
0.798
0.798
0.890
1.164
0.986
1.036
0.884
0.984
0.870
0.982
1.042
1.004
0.880
0.762
0.762
0.756
0.756
0.720
0.760
0.734
0.874
1.082
1.000
0.958
0.964
0.922
0.906
0.930
0.952
0.918
0.752
0.786
0.796
0.912
1.194
1.062
0.898
0.914
0.986
1.056
1.022
0.842
0.932
1.034
1.078
1.054
0.912
0.956
0.938
0.958
0.884
0.998
1.250
0.950
0.844
0.892
1.162
1.326
1.244
1.146
1.114
1.034
0.940
0.962
1.056
1.102
1.082
1.014
0.884
0.910
0.856
0.844
0.842
0.820
0.792
0.778
0.836
0.878
0.890
0.954
0.974
0.878
0.944
0.940
0.842
0.904
0.952
0.904
0.970
0.894
0.888
0.864
0.936
0.856
0.928
0.950
0.976
0.884
0.950
1.074
1.106
1.064
0.960
0.836
0.842
0.830
0.864
0.918
0.952
1.094
0.890
0.934
0.926
0.952
0.916
0.848
0.774
0.754
0.790
0.838
0.820
0.914
0.972
1.014
0.902
0.880
0.842
0.788
0.830
0.842
0.864
0.770
0.792
0.746
0.712
0.650
0.694
0.686
0.704
0.696
0.774
0.774
0.758
0.728
0.764
0.740
0.702
0.738
0.726
0.706
0.696
0.658
0.746
1.114
0.946
0.888
0.798
0.734
0.690
0.680
0.676
0.672
0.650
0.662
0.658
0.654
0.656
0.670
0.656
0.720
0.716
0.730
0.702
0.750
0.774
0.804
0.774
0.746
0.774
0.804
0.854
0.844
0.780
0.722
0.724
0.720
0.694
0.718
0.698
0.668
0.688
0.684
0.682
0.682
0.718
0.736
0.734
0.816
0.778
0.722
0.810
0.802
0.770
0.722
0.746
0.732
0.694
0.702
0.698
0.710
0.690
0.734
0.752
0.760
0.812
0.844
0.838
0.754
0.776
0.744
0.672
0.704
0.700
0.700
0.684
0.746
0.748
0.728
0.756
0.744
0.706
0.660
0.706
0.696
0.692
0.672
0.660
0.630
0.670
0.670
0.706
0.692
0.860
0.980
0.846
0.878
0.890
0.842
0.786
0.812
0.820
0.748
0.900
1.154
0.912
0.926
0.898
0.846
0.922
0.976
1.012
1.158
0.878
0.904
0.938
0.796
0.870
0.836
0.894
0.870
0.798
0.792
0.768
0.804
0.806
0.878
0.900
0.934
0.872
0.888
0.874
0.738
0.782
0.810
0.814
0.766
0.794
0.866
0.936
0.976
0.900
0.904
0.878
0.900
0.896
1.052
1.212
0.990
0.986
0.976
0.928
0.962
1.048
1.068
1.046
1.070
0.926
1.040
1.064
1.024
1.092
0.960
1.004
0.980
0.864
0.992
1.150
1.130
1.100
1.146
1.016
0.956
0.904
0.844
0.902
0.946
1.226
0.984
0.982
0.964
0.890
0.878
0.970
1.008
0.898
0.870
0.778
0.758
0.830
0.788
0.840
0.802
0.762
0.792
0.794
0.834
0.754
0.752
0.684
0.944
0.920
0.852
0.790
0.746
0.710
0.668
0.688
0.728
1.084
1.058
0.900
0.850
0.852
0.784
0.790
0.800
0.796
0.736
0.826
0.836
0.854
0.878
0.836
0.864
0.910
0.992
0.890
0.970
0.942
0.958
0.974
0.862
0.894
0.848
0.776
0.870
1.010
0.902
0.892
0.832
0.772
0.774
0.736
0.834
0.940
0.944
0.970
0.956
0.866
0.826
0.800
0.824
0.806
0.752
0.798
0.796
0.736
0.800
0.796
0.792
0.838
0.862
0.862
0.864
0.852
0.822
0.784
0.800
0.834
0.828
0.834
0.816
0.788
0.810
0.806
0.834
0.774
0.848
0.848
0.816
0.802
0.758
0.770
0.816
0.752
0.782
0.766
0.724
0.740
0.728
0.790
0.760
0.796
0.820
0.788
0.804
0.802
0.748
0.800
0.830
0.836
0.804
0.808
0.766
0.746
0.740
0.728
0.708
0.752
0.746
0.722
0.754
0.710
0.778
0.772
0.774
0.730
0.760
0.778
0.754
0.778
0.780
0.788
0.762
0.798
0.842
0.796
0.836
0.820
0.804
0.812
0.796
0.810
0.752
0.756
0.734
0.728
0.740
0.770
0.848
0.786
0.816
0.776
0.776
0.712
0.716
0.702
0.666
0.630
0.646
0.648
0.604
0.636
0.644
0.636
0.612
0.626
0.638
0.628
0.612
0.600
0.600
0.624
0.628
0.628
0.614
0.622
0.616
0.606
0.598
0.594
0.588
0.582
0.572
0.572
0.570
0.574
0.586
0.602
0.614
0.728
0.814
0.788
0.782
0.792
0.796
0.808
0.778
0.776
0.768
0.744
0.730
0.714
0.692
0.654
0.692
0.674
0.698
0.668
0.668
0.638
0.674
0.678
0.688
0.676
0.702
0.700
0.708
0.702
0.712
0.710
0.704
0.692
0.724
0.746
0.736
0.834
0.872
0.762
0.770
0.730
0.710
0.692
0.660
0.668
0.684
0.668
0.686
0.666
0.682
0.692
0.690
0.758
0.822
0.772
0.848
0.896
0.890
0.820
0.804
0.802
0.738
0.808
0.780
0.726
0.760
0.788
0.968
0.856
0.816
0.746
0.674
0.688
0.652
0.622
0.602
0.636
0.654
0.692
0.842
0.916
0.930
0.948
0.884
0.858
0.804
0.818
0.830
0.768
0.792
0.734
0.690
0.704
0.684
0.656
0.710
0.684
0.668
0.674
0.708
0.728
0.688
0.740
0.730
0.676
0.694
0.652
0.666
0.620
0.656
0.640
0.626
0.630
0.612
0.642
0.650
0.674
0.652
0.712
0.748
0.798
0.760
0.826
0.910
0.808
0.852
0.836
0.752
0.802
0.788
0.724
0.778
0.768
0.714
0.800
0.762
0.762
0.782
0.766
0.716
0.770
0.796
0.784
0.758
0.700
0.656
0.656
0.658
0.630
0.638
0.610
0.618
0.608
0.608
0.602
0.606
0.612
0.624
0.668
0.722
0.676
0.724
0.684
0.860
0.836
0.778
0.750
0.732
0.690
0.686
0.686
0.646
0.654
0.656
0.648
0.636
0.666
0.662
0.638
0.620
0.708
0.692
0.654
0.686
0.656
0.638
0.618
0.638
0.608
0.612
0.616
0.610
0.592
0.606
0.602
0.592
0.616
0.628
0.646
0.638
0.682
0.716
0.680
0.678
0.642
0.652
0.632
0.642
0.636
0.608
0.612
0.616
0.610
0.598
0.590
0.600
0.594
0.592
0.582
0.598
0.602
0.596
0.594
0.612
0.620
0.612
0.612
0.634
0.622
0.608
0.612
0.616
0.612
0.602
0.596
0.588
0.574
0.582
0.572
0.582
0.586
0.576
0.592
0.598
0.594
0.588
0.602
0.602
0.590
0.608
0.614
0.594
0.614
0.616
0.598
0.606
0.590
0.586
0.582
0.582
0.588
0.588
0.584
0.574
0.570
0.568
0.570
0.572
0.574
0.572
0.582
0.584
0.574
0.572
0.574
0.570
0.572
0.564
0.578
0.588
0.614
0.620
0.640
0.664
0.670
0.622
0.620
0.608
0.594
0.592
0.568
0.574
0.578
0.586
0.580
0.598
0.616
0.640
0.750
0.730
0.722
0.736
0.682
0.672
0.662
0.660
0.640
0.614
0.602
0.602
0.604
0.602
0.600
0.638
0.648
0.686
0.720
0.742
0.750
0.720
0.750
0.700
0.692
0.650
0.706
0.728
0.732
0.806
0.828
0.780
0.810
0.830
0.772
0.906
0.942
0.908
0.978
0.942
0.846
0.746
0.742
0.692
0.640
0.646
0.614
0.620
0.588
0.616
0.606
0.668
0.624
0.668
0.640
0.624
0.620
0.606
0.598
0.594
0.588
0.580
0.572
0.594
0.614
0.692
0.750
0.882
0.802
0.796
0.728
0.696
0.698
0.690
0.678
0.696
0.698
0.696
0.694
0.710
0.718
0.722
0.736
0.754
0.698
0.706
0.684
0.668
0.614
0.636
0.626
0.664
0.700
0.780
0.802
0.832
0.826
0.766
0.752
0.738
0.698
0.654
0.650
0.618
0.660
0.662
0.628
0.694
0.680
0.650
0.648
0.652
0.636
0.608
0.620
0.606
0.602
0.620
0.698
0.790
0.744
0.720
0.708
0.664
0.692
0.668
0.664
0.698
0.702
0.730
0.726
0.790
0.836
0.802
0.838
0.836
0.836
0.758
0.760
0.758
0.756
0.700
0.736
0.764
0.814
0.780
0.740
0.716
0.682
0.674
0.654
0.670
0.634
0.644
0.664
0.658
0.658
0.652
1.382
1.014
0.848
0.794
0.698
0.694
0.664
0.646
0.632
0.618
0.682
0.802
0.704
0.806
0.788
0.822
0.790
0.742
0.730
0.762
0.748
0.864
0.876
0.798
0.798
0.768
0.684
0.684
0.636
0.640
0.624
0.600
0.600
0.632
0.636
0.610
0.616
0.648
0.668
0.702
0.662
0.636
0.658
0.666
0.666
0.640
0.680
0.654
0.656
0.650
0.668
0.666
0.658
0.628
0.652
0.658
0.644
0.658
0.660
0.662
0.638
0.624
0.624
0.616
0.634
0.644
0.628
0.668
0.650
0.612
0.650
0.658
0.696
0.638
0.680
0.658
0.628
0.630
0.626
0.654
0.706
0.738
0.780
0.732
0.690
0.654
0.672
0.628
0.598
0.608
0.612
0.616
0.592
0.612
0.612
0.596
0.612
0.614
0.622
0.618
0.594
0.600
0.600
0.602
0.600
0.604
0.618
0.640
0.638
0.638
0.636
0.618
0.618
0.604
0.600
0.596
0.596
0.588
0.594
0.586
0.596
0.576
0.572
0.562
0.578
0.590
0.588
0.662
0.712
0.690
0.700
0.704
0.760
0.704
0.838
0.836
0.746
0.742
0.664
0.728
0.786
0.720
0.688
0.690
0.658
0.642
0.640
0.662
0.668
0.630
0.652
0.648
0.636
0.642
0.636
0.610
0.644
0.634
0.600
0.636
0.632
0.658
0.660
0.638
0.636
0.638
0.640
0.630
0.618
0.622
0.640
0.700
0.668
0.740
0.756
0.782
0.724
0.708
0.696
0.652
0.666
0.670
0.638
0.682
0.710
0.692
0.928
1.010
0.826
0.754
0.710
0.676
0.688
0.688
0.668
0.688
0.694
0.680
0.716
0.754
0.672
0.692
0.686
0.706
0.720
0.692
0.690
0.672
0.646
0.668
0.648
0.690
0.690
0.658
0.680
0.666
0.666
0.700
0.722
0.676
0.732
0.732
0.684
0.714
0.712
0.688
0.716
0.742
0.766
0.756
0.810
0.874
0.816
0.780
0.754
0.686
0.682
0.656
0.636
0.648
0.682
0.712
0.730
0.778
0.778
0.752
0.778
0.752
0.698
0.700
0.664
0.676
0.668
0.646
0.670
0.660
0.634
0.680
0.664
0.646
0.636
0.602
0.632
0.632
0.652
0.706
0.700
0.690
0.682
0.692
0.710
0.770
0.850
0.830
0.870
0.830
0.740
0.758
0.698
0.664
0.650
0.652
0.708
0.730
0.804
0.834
1.190
0.972
0.964
0.848
0.794
0.754
0.726
0.738
0.782
0.892
0.904
1.002
0.914
0.886
0.818
0.748
0.770
0.752
0.714
0.756
0.754
0.722
0.734
0.724
0.744
0.744
0.726
0.724
0.716
0.740
0.748
0.732
0.780
0.816
0.744
0.750
0.820
0.896
0.914
0.868
0.760
0.812
0.808
0.702
0.750
0.712
0.714
0.704
0.702
0.708
0.732
0.746
0.708
0.690
0.692
0.454
0.260
0.746
0.754
0.740
0.744
0.736
0.718
0.700
0.680
0.678
0.658
0.646
0.640
0.630
0.632
0.626
0.636
0.698
0.912
0.856
0.836
0.954
0.758
0.794
0.726
0.696
0.674
0.644
0.644
0.640
0.660
0.634
0.644
0.648
0.682
0.654
0.820
0.736
0.792
0.778
0.694
0.726
0.692
0.676
0.648
0.648
0.652
0.634
0.616
0.590
0.602
0.580
0.552
0.592
0.552
0.566
0.546
0.564
0.558
0.554
0.560
0.556
0.556
0.550
0.554
0.560
0.558
0.556
0.556
0.566
0.570
0.556
0.576
0.570
0.570
0.560
0.572
0.566
0.560
0.564
0.564
0.566
0.580
0.608
0.632
0.664
0.652
0.656
0.658
0.632
0.620
0.614
0.594
0.580
0.600
0.604
0.608
0.608
0.612
0.606
0.588
0.608
0.598
0.586
0.586
0.584
0.582
0.566
0.574
0.566
0.570
0.564
0.572
0.572
0.570
0.562
0.556
0.560
0.566
0.560
0.552
0.562
0.558
0.560
0.548
0.562
0.548
0.550
0.546
0.552
0.550
0.554
0.548
0.556
0.554
0.550
0.554
0.556
0.556
0.548
0.552
0.558
0.554
0.550
0.544
0.558
0.564
0.554
0.558
0.552
0.552
0.536
0.538
0.532
0.532
0.532
0.536
0.536
0.528
0.542
0.544
0.532
0.546
0.556
0.570
0.568
0.586
0.600
0.592
0.590
0.592
0.582
0.580
0.574
0.572
0.572
0.564
0.564
0.558
0.542
0.546
0.560
0.560
0.570
0.568
0.570
0.574
0.566
0.556
0.580
0.608
0.652
0.626
0.660
0.648
0.634
0.612
0.620
0.612
0.598
0.586
0.586
0.584
0.590
0.594
0.600
0.624
0.624
0.656
0.656
0.644
0.628
0.610
0.596
0.654
0.668
0.648
0.594
0.600
0.620
0.598
0.598
0.598
0.606
0.636
0.654
0.682
0.668
0.696
0.682
0.676
0.674
0.672
0.626
0.680
0.644
0.616
0.602
0.624
0.606
0.702
0.710
0.676
0.706
0.688
0.674
0.688
0.644
0.640
0.646
0.628
0.634
0.644
0.628
0.612
0.600
0.604
0.602
0.586
0.592
0.590
0.596
0.586
0.600
0.626
0.676
0.692
0.760
0.790
0.748
0.738
0.682
0.666
0.654
0.642
0.616
0.648
0.688
0.784
0.800
0.836
0.740
0.746
0.712
0.686
0.694
0.668
0.642
0.634
0.642
0.618
0.610
0.662
0.636
0.632
0.660
0.666
0.672
0.658
0.660
0.644
0.624
0.656
0.662
0.654
0.694
0.716
0.758
0.696
0.732
0.702
0.716
0.712
0.738
0.758
0.780
0.736
0.744
0.744
0.716
0.726
0.754
0.820
0.818
0.900
0.872
0.752
0.700
0.832
1.122
1.002
0.916
0.880
0.810
0.816
0.812
0.798
0.838
0.860
0.844
0.840
0.838
0.908
0.872
0.912
0.946
0.880
0.890
0.858
0.878
0.920
0.838
0.844
0.896
0.850
0.920
0.860
0.890
0.990
0.850
0.926
0.894
0.858
1.162
1.012
0.990
0.980
0.836
0.958
0.992
0.890
0.906
0.830
0.860
0.868
0.826
0.786
0.776
0.798
0.822
0.894
0.814
0.824
0.788
0.754
0.762
0.768
0.716
0.770
0.778
0.754
0.844
0.902
0.850
0.882
0.876
0.800
0.846
0.884
0.806
0.844
0.886
0.826
0.864
0.868
0.800
0.836
0.880
0.838
0.892
0.854
0.828
0.790
0.758
0.728
0.688
0.726
0.740
0.782
0.744
0.760
0.786
0.836
0.762
0.790
0.766
0.756
0.692
0.730
0.750
0.908
0.868
0.840
0.824
0.802
0.866
0.828
0.784
0.834
0.872
0.964
0.894
0.920
0.884
0.838
0.820
0.826
0.746
0.804
0.818
0.876
0.978
1.044
0.934
0.894
0.854
0.838
0.774
0.798
0.800
0.778
0.840
0.836
0.820
0.868
0.836
0.824
0.776
0.798
0.812
0.810
0.730
0.704
0.814
0.872
1.138
1.034
0.958
0.910
0.894
0.830
0.850
0.880
0.936
0.916
0.916
0.920
0.902
0.874
0.862
0.860
0.794
0.840
0.832
0.856
0.842
0.990
1.022
0.928
0.910
0.882
0.832
0.818
0.786
0.762
0.776
0.760
0.694
0.690
0.762
0.790
0.784
0.886
0.950
0.878
0.886
0.868
0.810
0.858
0.874
0.842
0.872
0.876
0.912
0.882
0.932
0.930
0.936
0.808
0.840
0.810
0.808
0.750
0.802
0.810
0.814
0.748
0.808
0.784
0.754
0.730
0.684
0.722
0.718
0.704
0.730
0.742
0.804
0.774
0.824
0.832
0.816
0.768
0.764
0.764
0.760
0.754
0.788
0.872
0.868
0.862
0.836
0.882
0.796
0.854
0.838
0.834
0.842
0.862
0.886
0.794
0.826
0.818
0.766
0.770
0.760
0.780
0.822
0.778
0.870
0.888
0.826
0.854
0.838
0.846
0.776
0.828
0.838
0.758
0.742
0.760
0.772
0.724
0.776
0.804
0.846
0.814
0.844
0.820
0.778
0.772
0.772
0.750
0.734
0.748
0.748
0.742
0.750
0.752
0.802
0.836
0.804
0.830
0.772
0.720
0.754
0.716
0.668
0.722
0.694
0.708
0.678
0.704
0.716
0.682
0.744
0.688
0.750
0.756
0.774
0.746
0.794
0.752
0.720
0.712
0.682
0.706
0.700
0.682
0.696
0.708
0.722
0.706
0.760
0.756
0.746
0.730
0.800
0.834
0.844
0.844
0.868
0.876
0.782
0.820
0.784
0.778
0.826
0.824
0.774
0.750
0.762
0.734
0.682
0.696
0.678
0.680
0.646
0.684
0.674
0.670
0.682
0.652
0.664
0.646
0.606
0.620
0.614
0.614
0.618
0.626
0.620
0.662
0.662
0.656
0.606
0.632
0.672
0.660
0.658
0.636
0.652
0.632
0.652
0.630
0.614
0.650
0.606
0.618
0.620
0.600
0.624
0.604
0.606
0.606
0.614
0.612
0.608
0.616
0.622
0.590
0.596
0.608
0.634
0.760
0.664
0.648
0.646
0.624
0.594
0.602
0.592
0.584
0.566
0.576
0.568
0.570
0.572
0.570
0.584
0.590
0.590
0.606
0.616
0.618
0.634
0.650
0.660
0.682
0.684
0.678
0.682
0.656
0.652
0.638
0.656
0.662
0.656
0.666
0.660
0.666
0.670
0.668
0.662
0.640
0.640
0.626
0.622
0.614
0.614
0.616
0.616
0.644
0.706
0.764
0.728
0.674
0.654
0.638
0.644
0.632
0.622
0.632
0.620
0.618
0.630
0.642
0.664
0.676
0.684
0.704
0.736
0.770
0.756
0.840
0.898
0.868
0.832
0.794
0.776
0.750
0.726
0.738
0.772
0.830
0.830
0.852
0.856
0.798
0.766
0.708
0.702
0.656
0.694
0.744
0.954
0.980
1.046
1.110
1.024
0.982
0.920
0.806
0.686
0.698
0.656
0.638
0.626
0.634
0.642
0.616
0.658
0.652
1.142
0.856
0.828
0.806
0.718
0.708
0.700
0.656
0.662
0.650
0.624
0.616
0.624
0.672
0.672
0.774
0.820
0.804
0.830
0.724
0.692
0.680
0.652
0.626
0.610
0.606
0.626
0.602
0.586
0.586
0.784
0.732
0.724
0.712
0.668
0.652
0.660
0.616
0.618
0.634
0.604
0.598
0.586
0.566
0.580
0.590
0.584
0.570
0.578
0.610
0.600
0.592
0.638
0.632
0.648
0.644
0.668
0.684
0.666
0.680
0.690
0.682
0.642
0.680
0.684
0.708
0.694
0.736
0.758
0.698
0.716
0.702
0.708
0.658
0.744
0.766
0.876
0.872
0.828
0.822
0.732
0.768
0.764
0.736
0.700
0.742
0.740
0.694
0.720
0.728
0.716
0.682
0.722
0.728
0.770
0.752
0.814
0.850
0.816
0.848
0.872
0.786
0.846
0.870
0.824
0.858
0.880
0.806
0.946
0.994
0.864
0.886
0.754
0.774
0.754
0.724
0.702
0.744
0.780
0.798
0.740
0.814
0.854
0.790
0.820
0.834
0.840
0.826
0.834
0.844
0.750
0.770
0.762
0.678
0.714
0.690
0.770
0.826
0.946
0.850
0.772
0.786
0.792
0.742
0.742
0.742
0.722
0.682
0.648
0.688
0.652
0.640
0.616
0.654
0.654
0.674
0.696
0.706
0.706
0.692
0.696
0.692
0.682
0.668
0.678
0.700
0.726
0.766
0.756
0.788
0.796
0.786
0.738
0.716
0.684
0.664
0.690
0.766
1.298
1.112
1.180
1.168
1.026
1.062
1.038
0.958
0.910
0.816
0.780
0.960
1.034
1.042
0.910
0.940
0.900
0.832
0.808
0.730
0.714
0.728
0.726
0.716
0.718
0.712
0.710
0.712
0.680
0.698
0.702
0.688
0.712
0.732
0.752
0.760
0.698
0.728
0.746
0.790
0.798
0.782
0.718
0.730
0.724
0.728
0.696
0.664
0.642
0.658
0.654
0.670
0.738
0.916
1.044
0.996
0.952
0.944
0.912
0.834
0.770
0.788
0.772
0.774
0.784
0.846
0.808
0.740
0.698
0.668
0.646
0.620
0.634
0.634
0.644
0.676
0.694
0.752
0.810
0.804
0.752
0.742
0.714
0.684
0.736
0.786
1.216
0.982
1.000
0.932
0.816
0.750
0.720
0.702
0.684
0.686
0.704
0.710
0.686
0.704
0.698
0.656
0.680
0.686
0.672
0.690
0.690
0.652
0.676
0.658
0.640
0.664
0.682
0.672
0.714
0.812
0.930
0.882
0.882
0.876
0.804
0.768
0.730
0.722
0.710
0.722
0.710
0.710
0.698
0.702
0.696
0.688
0.696
0.692
0.684
0.680
0.678
0.632
0.656
0.634
0.628
0.650
0.634
0.628
0.624
0.636
0.646
0.652
0.642
0.700
0.694
0.712
0.692
0.702
0.720
0.702
0.680
0.668
0.674
0.674
0.668
0.664
0.648
0.638
0.624
0.632
0.616
0.614
0.608
0.598
0.598
0.588
0.606
0.624
0.652
0.692
0.718
0.718
0.674
0.690
0.682
0.650
0.650
0.632
0.616
0.714
0.752
0.800
0.808
0.762
0.772
0.748
0.712
0.682
0.714
0.742
0.800
0.884
0.908
0.924
0.910
0.938
0.918
0.948
0.930
0.878
0.848
0.844
0.850
0.806
0.930
0.916
0.854
0.874
0.830
0.756
0.772
0.796
0.804
0.792
0.740
0.726
0.726
0.712
0.692
0.670
0.652
0.650
0.642
0.652
0.644
0.634
0.636
0.654
0.710
0.796
0.864
0.898
0.874
0.822
0.716
0.748
0.726
0.722
0.726
0.748
0.752
0.756
0.762
0.774
0.758
0.786
0.768
0.782
0.754
0.890
1.118
0.876
0.900
0.802
0.812
0.818
0.732
0.836
0.814
0.792
0.782
0.750
0.712
0.678
0.680
0.684
0.696
0.706
0.690
0.690
0.718
0.746
0.790
0.870
0.784
0.762
0.728
0.732
0.768
0.820
0.776
0.792
0.722
0.716
0.732
0.728
0.764
0.752
0.810
0.780
0.774
0.772
0.852
0.890
0.850
0.876
0.886
0.894
0.842
0.872
0.824
0.764
0.838
0.866
0.838
0.756
0.760
0.750
0.734
0.718
0.732
0.744
0.726
0.722
0.690
0.682
0.642
0.672
0.656
0.656
0.644
0.644
0.658
0.650
0.652
0.640
0.682
0.740
0.810
0.856
0.926
0.904
0.848
0.806
0.812
0.760
0.778
0.776
0.720
0.748
0.758
0.778
0.730
0.768
0.762
0.720
0.744
0.750
0.774
0.750
0.766
0.792
0.830
0.818
0.874
0.888
0.826
0.848
0.830
0.800
0.806
0.796
0.742
0.740
0.682
0.656
0.664
0.650
0.634
0.640
0.644
0.656
0.652
0.676
0.710
0.776
0.802
0.818
0.844
0.866
0.892
0.838
0.900
0.932
0.874
0.868
0.810
0.760
0.730
0.774
0.760
0.806
0.934
0.958
0.850
0.856
0.788
0.726
0.728
0.710
0.686
0.700
0.732
0.772
0.750
0.828
0.764
0.706
0.730
0.706
0.700
0.716
0.708
0.706
0.684
0.718
0.710
0.688
0.712
0.696
0.702
0.692
0.692
0.692
0.700
0.696
0.706
0.724
0.702
0.716
0.726
0.702
0.660
0.666
0.680
0.672
0.684
0.704
0.692
0.716
0.740
0.760
0.758
0.696
0.700
0.688
0.658
0.686
0.692
0.714
0.750
0.866
1.014
0.922
0.912
0.860
0.788
0.772
0.760
0.722
0.726
0.706
0.660
0.670
0.650
0.662
0.706
0.748
0.756
0.778
0.762
0.772
0.760
0.744
0.730
0.748
0.766
0.790
0.762
0.798
0.808
0.804
0.766
0.756
0.776
0.814
0.824
0.802
0.802
0.732
0.790
0.840
0.880
0.828
0.830
0.836
0.814
0.782
0.804
0.800
0.762
0.778
0.778
0.772
0.774
0.766
0.796
0.790
0.784
0.768
0.768
0.800
0.830
0.816
0.862
0.892
0.822
0.818
0.804
0.760
0.754
0.742
0.716
0.678
0.670
0.664
0.664
0.674
0.644
0.658
0.682
0.720
0.746
0.756
0.750
0.746
0.724
0.706
0.712
0.702
0.712
0.710
0.674
0.664
0.680
0.686
0.684
0.708
0.714
0.722
0.736
0.684
0.698
0.690
0.674
0.674
0.666
0.694
0.670
0.762
0.798
0.844
0.854
0.788
0.760
0.754
0.730
0.720
0.722
0.734
0.716
0.762
0.780
0.728
0.754
0.728
0.700
0.728
0.726
0.714
0.734
0.804
0.860
0.870
0.806
0.752
0.736
0.722
0.702
0.666
0.670
0.650
0.638
0.640
0.626
0.656
1.194
0.944
0.866
0.774
0.752
0.720
0.700
0.714
0.690
0.688
0.632
0.688
0.674
0.654
0.636
0.618
0.610
0.610
0.606
0.604
0.598
0.592
0.594
0.600
0.608
0.622
0.628
0.650
0.706
0.834
0.904
0.862
0.802
0.746
0.718
0.690
0.660
0.646
0.682
0.734
0.790
0.844
0.932
0.840
0.768
0.756
0.754
0.740
0.736
0.790
0.836
0.904
0.850
0.832
0.806
0.816
0.796
0.758
0.738
0.716
0.700
0.724
0.732
0.738
0.728
0.804
0.834
0.888
0.842
0.846
0.848
0.844
0.818
0.820
0.840
0.854
0.820
0.806
0.822
0.818
0.796
0.770
0.800
0.816
0.878
0.854
0.860
0.880
0.866
0.830
0.834
0.836
0.808
0.818
0.828
0.874
0.832
0.842
0.850
0.878
0.816
0.834
0.846
0.856
0.806
0.828
0.848
0.848
0.842
0.880
0.906
0.874
0.860
0.858
0.846
0.834
0.806
0.824
0.856
0.846
0.806
0.840
0.870
0.900
0.834
0.868
0.886
0.862
0.822
0.848
0.862
0.886
0.848
0.838
0.846
0.870
0.864
0.816
0.832
0.854
0.830
0.790
0.820
0.832
0.846
0.804
0.820
0.838
0.850
0.808
0.828
0.836
0.868
0.810
0.820
0.806
0.804
0.774
0.786
0.814
0.840
0.804
0.792
0.746
0.704
0.710
0.696
0.678
0.676
0.728
0.742
0.734
0.712
0.682
0.646
0.646
0.638
0.636
0.624
0.634
0.666
0.686
0.704
0.738
0.838
0.946
0.892
0.860
0.808
0.752
0.714
0.694
0.658
0.670
0.672
0.690
0.682
0.720
0.748
0.728
0.676
0.718
0.694
0.692
0.734
0.712
0.734
0.780
0.796
0.732
0.764
0.736
0.704
0.720
0.698
0.696
0.690
0.750
0.776
0.786
0.806
0.736
0.734
0.700
0.666
0.660
0.652
0.646
0.656
0.644
0.630
0.628
0.660
0.666
0.684
0.636
0.666
0.650
0.648
0.650
0.672
0.700
0.708
0.670
0.744
0.746
0.744
0.708
0.724
0.732
0.726
0.732
0.760
0.758
0.790
0.840
0.810
0.766
0.776
0.790
0.748
0.742
0.714
0.670
0.664
0.648
0.646
0.612
0.634
0.618
0.620
0.642
0.672
0.738
0.770
0.744
0.760
0.716
0.720
0.716
0.680
0.684
0.780
0.770
0.732
0.722
0.706
0.716
0.724
0.714
0.658
0.638
0.716
0.720
0.766
0.800
0.806
0.758
0.794
0.742
0.716
0.716
0.722
0.720
0.702
0.704
0.734
0.792
0.830
0.866
0.840
0.808
0.758
0.754
0.748
0.704
0.754
0.766
0.796
0.796
0.864
0.882
0.772
0.820
0.814
0.766
0.818
0.836
0.890
0.982
0.892
0.822
0.832
0.856
0.866
0.890
0.882
0.794
0.922
0.908
0.826
0.744
0.818
0.890
0.840
0.888
0.840
0.752
0.840
0.814
0.756
0.818
0.888
0.840
0.940
0.936
0.820
0.866
0.888
0.806
0.894
1.020
0.914
0.982
0.896
0.772
0.820
0.826
0.768
0.890
0.940
0.844
0.874
0.880
0.812
0.910
0.894
0.862
0.890
0.918
0.798
0.860
0.878
0.818
0.916
0.880
0.758
0.828
0.830
0.828
0.922
0.914
0.806
0.906
0.870
0.776
0.810
0.806
0.772
0.954
0.922
0.886
0.906
0.962
0.878
0.892
0.914
0.812
0.890
0.956
0.934
0.970
1.042
0.946
0.866
0.902
0.916
0.958
0.898
0.890
0.894
0.830
0.890
0.920
0.876
0.870
0.828
0.782
0.754
0.812
0.852
0.818
0.920
0.894
0.882
0.842
0.840
0.946
0.828
0.858
0.884
0.816
0.858
0.864
0.828
0.966
0.956
0.900
0.968
0.990
0.948
0.928
0.940
1.016
0.938
0.944
0.924
0.842
0.946
1.076
0.904
0.980
0.994
0.822
0.718
0.852
0.906
0.980
1.204
1.114
1.054
0.944
0.926
0.908
0.874
0.988
1.058
1.058
1.034
1.014
0.934
0.836
0.830
0.882
0.858
0.904
0.876
0.890
0.892
0.884
0.892
0.918
1.054
1.050
1.018
0.934
0.920
0.902
0.834
0.894
0.890
0.930
0.918
0.948
0.936
0.876
0.860
0.804
0.846
0.838
0.862
0.906
0.906
0.842
0.888
0.896
0.894
0.846
0.882
0.882
0.786
0.824
0.820
0.838
0.820
0.840
0.830
0.740
0.792
0.790
0.814
0.758
0.822
0.816
0.840
0.758
0.780
0.782
0.768
0.744
0.716
0.744
0.742
0.756
0.728
0.762
0.766
0.764
0.824
0.806
0.796
0.758
0.692
0.740
0.716
0.688
0.710
0.680
0.678
0.664
0.668
0.654
0.648
0.640
0.638
0.630
0.604
0.592
0.606
0.598
0.594
0.586
0.624
0.698
0.888
0.818
0.900
0.898
0.946
0.978
0.876
0.882
0.784
0.758
0.740
0.704
0.740
0.780
0.764
0.742
0.740
0.762
0.760
0.742
0.756
0.750
0.694
0.694
0.684
0.688
0.670
0.684
0.712
0.696
0.696
0.708
0.688
0.734
0.748
0.784
0.776
0.760
0.760
0.774
0.770
0.786
0.782
0.750
0.804
0.832
0.866
0.862
0.816
0.802
0.774
0.730
0.706
0.682
0.680
0.684
0.668
0.678
0.662
0.696
0.734
0.770
0.838
0.836
0.824
0.772
0.744
0.750
0.754
0.736
0.782
0.810
0.976
1.136
1.034
0.908
0.922
0.798
0.686
0.798
0.782
0.806
0.838
0.844
0.838
0.834
0.842
0.812
0.810
0.846
0.900
0.950
0.988
1.018
0.998
0.926
0.888
0.828
0.828
0.802
0.802
0.802
0.808
0.798
0.798
0.792
0.796
0.784
0.742
0.770
0.758
0.726
0.710
0.664
0.720
0.716
0.704
0.678
0.678
0.678
0.696
0.702
0.712
0.732
0.742
0.780
0.766
0.786
0.790
0.824
0.820
0.810
0.778
0.794
0.796
0.776
0.742
0.752
0.752
0.742
0.728
0.736
0.722
0.720
0.746
0.778
0.794
0.796
0.744
0.754
0.786
0.778
0.802
0.848
0.770
0.774
0.776
0.740
0.738
0.738
0.764
0.800
0.816
0.798
0.814
0.812
0.780
0.756
0.766
0.796
0.810
0.794
0.836
1.048
1.016
1.006
0.958
0.864
0.864
0.876
0.880
0.900
1.020
1.058
0.970
0.986
0.938
0.922
0.850
0.872
0.866
0.832
0.836
0.850
0.854
0.750
0.776
0.746
0.768
0.736
0.792
0.824
0.856
0.802
0.836
0.820
0.736
0.776
0.766
0.766
0.752
0.830
0.948
1.014
1.046
1.100
0.988
0.914
0.894
0.908
0.844
0.890
0.884
0.814
0.864
0.894
0.816
0.866
0.846
0.798
0.804
0.808
0.752
0.778
0.786
0.770
0.832
0.812
0.782
0.866
0.838
0.814
0.910
0.932
0.890
0.914
0.914
0.856
0.840
0.804
0.778
0.780
0.766
0.756
0.788
0.778
0.732
0.734
0.744
0.740
0.740
0.740
0.786
0.866
0.910
0.888
0.840
0.794
0.748
0.728
0.724
0.732
0.756
0.774
0.836
0.954
0.902
0.934
0.852
0.910
0.926
0.912
0.876
0.778
0.772
0.724
0.714
0.702
0.712
0.702
0.780
0.796
0.816
0.890
0.990
0.960
0.902
0.842
0.816
0.810
0.760
0.780
0.780
0.750
0.780
0.806
0.802
0.758
0.798
0.792
0.768
0.796
0.806
0.848
0.822
0.826
0.794
0.766
0.764
0.774
0.816
0.832
0.860
0.836
0.840
0.834
0.812
0.804
0.768
0.750
0.756
0.706
0.720
0.724
0.700
0.708
0.718
0.714
0.746
0.748
0.772
0.800
0.770
0.808
0.806
0.774
0.728
0.700
0.690
0.698
0.700
0.712
0.704
0.742
0.792
0.936
0.852
0.880
0.872
0.852
0.804
0.756
0.712
0.694
0.682
0.660
0.672
0.700
0.808
1.204
1.064
0.962
0.914
0.918
0.922
0.870
0.802
0.776
0.770
0.766
0.744
0.800
0.854
0.870
0.902
0.950
0.846
0.802
0.790
0.780
0.740
0.732
0.752
0.722
0.744
0.776
0.808
0.840
0.940
0.974
1.008
0.940
0.876
0.834
0.806
0.750
0.770
0.764
0.764
0.774
0.744
0.772
0.754
0.762
0.754
0.746
0.758
0.788
0.776
0.848
0.860
0.790
0.804
0.830
0.790
0.802
0.784
0.754
0.752
0.740
0.680
0.698
0.696
0.708
0.708
0.754
0.826
0.822
0.782
0.774
0.750
0.718
0.744
0.722
0.738
0.708
0.758
0.766
0.800
0.770
0.870
0.876
0.846
0.836
0.808
0.782
0.756
0.722
0.698
0.680
0.680
0.704
0.718
0.742
0.780
0.816
0.794
0.826
0.848
0.828
0.800
0.814
0.832
0.806
0.774
0.776
0.704
0.670
0.756
0.784
0.782
0.750
0.778
0.782
0.766
0.742
0.734
0.728
0.704
0.700
0.680
0.686
0.676
0.736
0.814
1.086
1.074
1.058
0.990
0.962
0.930
0.894
0.894
0.822
0.810
0.808
0.808
0.718
0.722
0.706
0.702
0.690
0.702
0.700
0.688
0.712
0.726
0.744
0.778
0.742
0.784
0.824
0.872
0.828
0.852
0.864
0.822
0.834
0.842
0.828
0.748
0.672
0.748
0.752
0.810
0.850
0.852
0.824
0.856
0.880
0.934
0.894
0.910
0.946
0.924
0.904
0.892
0.856
0.784
0.804
0.812
0.848
0.912
0.928
0.934
0.864
0.888
0.868
0.850
0.854
0.908
0.994
0.950
0.926
0.900
0.880
0.802
0.768
0.748
0.714
0.730
0.708
0.704
0.746
0.816
0.800
0.854
0.836
0.816
0.788
0.770
0.732
0.744
0.728
0.754
0.762
0.850
0.938
0.926
0.984
0.966
0.864
0.820
0.798
0.762
0.786
0.794
0.870
1.102
1.118
1.036
1.012
0.898
0.882
0.826
0.772
0.780
0.796
0.832
0.896
0.892
0.956
1.000
0.946
0.904
0.884
0.888
0.850
0.872
0.870
0.874
0.826
0.848
0.836
0.774
0.796
0.798
0.790
0.744
0.754
0.768
0.800
0.786
0.808
0.842
0.828
0.790
0.766
0.764
0.730
0.768
0.784
0.810
0.782
0.806
0.786
0.736
0.718
0.696
0.714
0.690
0.698
0.742
0.776
0.910
1.054
1.046
0.918
0.904
0.890
0.828
0.846
0.856
0.856
0.832
0.858
0.860
0.786
0.822
0.768
0.736
0.712
0.708
0.680
0.682
0.672
0.716
0.758
0.794
0.858
0.840
0.810
0.816
0.744
0.758
0.754
0.708
0.700
0.706
0.692
0.680
0.684
0.682
0.668
0.674
0.676
0.678
0.666
0.646
0.622
0.674
0.684
0.696
0.690
0.682
0.670
0.664
0.642
0.638
0.634
0.624
0.614
0.636
0.642
0.710
0.802
0.816
0.836
0.878
0.830
0.782
0.742
0.774
0.784
0.762
0.750
0.834
0.910
0.864
0.918
0.966
0.980
0.890
0.870
0.878
0.912
0.872
0.850
0.988
1.158
1.046
0.976
0.920
0.900
0.892
0.892
0.956
1.024
0.990
1.052
1.022
0.926
0.958
0.974
0.942
0.906
0.934
0.986
0.922
0.942
0.906
0.876
0.894
0.978
0.924
0.938
0.890
0.854
0.852
0.860
0.912
0.978
0.938
0.866
0.882
0.892
0.850
0.856
0.802
0.780
0.784
0.770
0.728
0.750
0.738
0.704
0.680
0.708
0.704
0.690
0.674
0.652
0.666
0.666
0.666
0.688
0.698
0.748
0.808
0.790
0.830
0.858
0.904
0.874
0.838
0.780
0.754
0.740
0.714
0.706
0.724
0.766
0.802
0.800
0.768
0.776
0.798
0.824
0.784
0.758
0.706
0.706
0.714
0.746
0.804
0.872
0.930
1.040
0.940
0.954
0.928
0.890
0.814
0.802
0.810
0.794
0.764
0.764
0.758
0.770
0.790
0.822
0.878
0.880
0.892
0.918
0.860
0.730
0.796
0.776
0.806
0.810
0.894
0.914
0.862
0.862
0.874
0.856
0.764
0.792
0.784
0.788
0.786
0.778
0.732
0.710
0.738
0.752
0.778
0.786
0.780
0.770
0.764
0.740
0.714
0.720
0.720
0.688
0.754
0.886
1.288
1.104
1.006
0.980
0.952
0.992
0.966
0.908
0.840
0.826
0.800
0.768
0.772
0.770
0.764
0.772
0.794
0.832
0.828
0.878
0.824
0.774
0.730
0.730
0.688
0.714
0.728
0.712
0.732
0.730
0.734
0.724
0.704
0.694
0.680
0.688
0.688
0.684
0.694
0.686
0.670
0.676
0.672
0.668
0.660
0.658
0.648
0.650
0.652
0.646
0.644
0.640
0.648
0.658
0.662
0.616
0.708
0.730
0.804
0.772
0.734
0.702
0.688
0.680
0.678
0.642
0.660
0.656
0.662
0.660
0.636
0.618
0.636
0.632
0.632
0.690
0.726
0.778
0.788
0.792
0.708
0.748
0.750
0.772
0.784
0.722
0.766
0.758
0.746
0.794
0.816
0.848
0.778
0.820
0.808
0.758
0.818
0.828
0.848
0.916
0.802
0.802
0.768
0.736
0.806
0.826
0.782
0.834
0.748
0.782
0.774
0.798
0.802
0.760
0.724
0.710
0.726
0.716
0.770
0.770
0.866
0.798
0.856
0.850
0.790
0.816
0.810
0.846
0.800
0.890
0.904
0.852
0.934
0.988
0.978
0.884
0.880
0.812
0.858
0.864
0.828
0.842
0.794
0.806
0.846
0.908
0.950
1.016
0.856
0.882
0.856
0.804
0.860
0.876
0.862
0.818
0.866
0.932
0.878
0.924
0.876
0.832
0.800
0.870
1.034
1.020
1.258
0.996
1.010
1.082
1.026
1.178
1.188
1.036
1.072
0.922
0.944
0.890
0.848
0.884
0.816
0.964
0.948
0.920
0.924
0.974
0.928
0.898
0.810
0.784
0.824
0.790
0.926
1.156
0.934
0.950
0.940
0.894
0.798
0.828
0.810
0.766
0.856
0.932
1.246
1.156
1.114
0.970
1.026
0.886
0.786
0.752
0.842
0.846
0.860
0.838
0.906
0.986
1.140
1.130
1.002
1.008
1.048
1.006
0.958
0.920
0.928
0.998
1.056
1.162
1.108
1.082
1.054
1.040
0.898
0.946
1.054
1.152
0.976
1.034
1.022
0.928
0.932
1.012
0.928
0.912
0.896
0.892
0.820
0.894
0.956
0.938
0.964
0.950
1.090
0.952
0.982
1.006
1.006
0.902
0.974
0.962
0.982
0.938
0.882
0.942
1.078
1.052
0.996
1.036
1.040
1.074
1.004
1.012
1.022
0.938
1.122
1.182
1.124
1.016
1.086
1.096
0.920
0.994
1.110
0.934
1.116
1.216
1.000
1.010
0.948
1.012
1.028
0.886
0.992
0.954
0.848
0.904
0.898
0.928
0.882
0.922
0.934
0.814
0.860
0.854
0.798
0.850
0.854
0.968
0.894
0.984
1.030
0.892
0.936
0.928
0.904
0.810
0.850
0.884
0.888
0.924
0.920
0.892
0.796
0.810
0.788
0.818
0.778
0.850
0.874
0.824
0.956
1.038
1.082
1.030
1.008
0.956
0.900
0.896
0.944
0.862
0.916
0.964
1.046
0.962
0.990
0.978
0.892
0.990
0.968
0.864
0.912
0.980
0.956
0.928
0.944
0.938
0.924
0.870
0.920
0.958
0.870
0.958
0.914
0.932
0.916
0.792
0.810
0.770
0.744
0.722
0.788
0.836
0.816
0.952
0.992
0.834
0.886
0.882
0.850
0.876
0.932
0.874
0.924
0.946
0.826
0.896
0.968
0.916
0.896
0.902
0.956
0.874
0.940
0.932
0.854
0.894
0.860
0.808
0.804
0.828
0.844
0.790
0.828
0.828
0.940
0.892
0.848
0.814
0.782
0.746
0.772
0.814
0.920
0.836
0.888
0.908
0.930
0.860
0.880
0.882
0.814
0.844
0.802
0.784
0.714
0.758
0.776
0.842
0.934
0.962
0.894
0.820
0.816
0.768
0.744
0.724
0.706
0.750
0.804
0.896
0.868
0.884
0.892
0.772
0.804
0.770
0.714
0.754
0.778
0.926
0.868
1.006
0.946
0.894
0.882
0.858
0.852
0.888
0.836
0.860
0.830
0.814
0.730
0.764
0.748
0.756
0.718
0.792
0.820
0.844
0.810
0.848
0.822
0.782
0.762
0.766
0.774
0.746
0.782
0.770
0.820
0.868
0.814
0.850
0.870
0.818
0.792
0.788
0.776
0.792
0.808
0.818
0.770
0.846
0.836
0.858
0.844
0.826
0.818
0.802
0.810
0.834
0.850
0.788
0.828
0.824
0.846
0.834
0.992
0.926
0.784
0.802
0.774
0.754
0.740
0.752
0.792
0.800
0.820
0.834
0.772
0.850
0.870
0.782
0.810
0.750
0.752
0.720
0.682
0.652
0.692
0.684
0.706
0.758
0.748
0.762
0.754
0.730
0.696
0.692
0.674
0.654
0.624
0.616
0.634
0.640
0.644
0.652
0.666
0.666
0.656
0.644
0.612
0.610
0.594
0.580
0.594
0.716
1.400
1.008
0.986
1.054
1.038
0.944
0.878
0.770
0.802
0.774
0.776
0.744
0.784
0.786
0.772
0.762
0.798
0.796
0.794
0.754
0.722
0.698
0.666
0.646
0.648
0.672
0.640
0.640
0.654
0.672
0.692
0.718
0.712
0.696
0.702
0.704
0.690
0.710
0.732
0.732
0.748
0.738
0.732
0.720
0.708
0.702
0.690
0.692
0.696
0.704
0.724
0.720
0.758
0.796
0.806
0.808
0.800
0.800
0.756
0.756
0.736
0.688
0.658
0.672
0.670
0.716
1.266
0.946
0.988
0.908
0.932
0.914
0.790
0.830
0.884
0.988
0.876
0.924
0.934
0.888
0.834
0.804
0.804
0.760
0.758
0.776
0.808
0.852
0.844
0.912
0.942
0.926
0.872
0.852
0.846
0.850
0.806
0.824
0.840
0.846
0.824
0.858
0.876
0.870
0.858
0.886
0.896
0.854
0.824
0.794
0.738
0.750
0.774
0.810
0.858
0.846
0.894
0.966
0.918
0.842
0.834
0.838
0.896
0.954
1.042
1.036
0.968
0.958
0.902
0.848
0.860
0.894
0.896
0.888
0.934
0.986
0.912
0.954
0.980
0.934
0.858
0.836
0.840
0.806
0.842
0.888
0.908
0.792
0.814
0.792
0.758
0.710
0.720
0.724
0.772
0.766
0.806
0.848
0.942
0.942
0.922
0.914
0.880
0.824
0.818
0.812
0.792
0.752
0.740
0.710
0.724
0.766
0.766
0.818
0.824
0.830
0.818
0.794
0.760
0.754
0.756
0.762
0.780
0.774
0.854
0.922
0.952
0.936
0.890
0.844
0.814
0.784
0.744
0.694
0.682
0.686
0.662
0.698
0.718
0.742
0.722
0.736
0.728
0.740
0.734
0.750
0.750
0.764
0.738
0.756
0.776
0.798
0.774
0.788
0.814
0.802
0.778
0.786
0.784
0.766
0.778
0.802
0.774
0.748
0.748
0.774
0.784
0.784
0.810
0.802
0.770
0.760
0.746
0.720
0.712
0.706
0.716
0.724
0.720
0.712
0.688
0.632
0.656
0.640
0.654
0.670
0.694
0.704
0.716
0.706
0.716
0.684
0.690
0.700
0.712
0.770
0.856
0.942
1.042
1.000
0.986
0.960
0.954
0.926
0.898
0.862
0.836
0.844
0.888
0.958
0.902
0.942
0.950
0.894
0.878
0.876
0.868
0.844
0.818
0.784
0.738
0.730
0.718
0.730
0.766
0.790
0.772
0.798
0.834
0.904
0.906
0.936
0.950
0.884
0.880
0.802
0.796
0.824
0.786
0.828
0.836
0.874
0.884
0.830
0.794
0.748
0.796
0.830
1.020
1.228
1.152
1.128
1.116
1.094
0.970
0.990
1.000
0.964
0.876
0.892
0.988
0.934
0.960
0.922
0.876
0.798
0.764
0.718
0.670
0.694
0.690
0.776
1.262
0.978
1.126
1.162
1.120
1.090
1.042
0.926
0.934
0.950
0.898
0.964
0.972
0.986
0.986
0.884
0.870
0.880
0.930
0.950
1.064
1.100
1.050
1.028
0.936
0.938
0.918
0.932
0.994
0.958
0.902
0.794
0.796
0.788
0.820
0.920
1.056
0.958
0.826
0.824
0.804
0.786
0.752
0.720
0.716
0.698
0.696
0.776
0.822
1.000
0.998
0.934
0.898
0.884
0.870
0.790
0.802
0.790
0.770
0.746
0.656
0.714
0.718
0.766
0.884
0.934
0.878
0.804
0.744
0.726
0.718
0.736
0.744
0.748
0.740
0.750
0.762
0.758
0.770
0.780
0.840
0.880
0.904
0.908
0.826
0.802
0.788
0.802
0.794
0.866
0.984
1.062
1.182
1.126
1.004
1.006
0.984
0.994
0.964
0.996
1.008
1.048
0.974
0.974
0.964
0.866
0.964
1.030
0.998
0.878
0.898
0.820
0.748
0.762
0.762
0.782
0.780
0.850
0.902
0.914
0.882
0.924
0.944
0.864
0.910
0.990
1.008
0.986
0.988
0.914
0.858
0.824
0.776
0.814
0.844
0.894
0.966
1.030
0.960
0.924
0.900
0.866
0.842
0.912
1.012
1.080
0.958
0.952
0.950
0.918
0.878
0.870
0.886
0.888
0.830
0.872
0.894
0.858
0.880
0.882
0.878
0.834
0.858
0.872
0.876
0.898
0.940
0.912
0.950
0.948
0.878
0.910
0.902
0.888
0.804
0.786
0.790
0.756
0.762
0.730
0.750
0.776
0.894
0.992
0.988
0.906
0.920
0.904
0.840
0.880
0.944
0.962
0.930
0.980
0.994
0.950
0.946
0.942
0.902
0.860
0.852
0.842
0.852
0.850
0.840
0.810
0.816
0.816
0.864
0.906
0.940
0.878
0.846
0.800
0.770
0.760
0.774
0.736
0.762
0.792
0.856
0.874
0.896
0.834
0.816
0.794
0.796
0.792
0.816
0.830
0.842
0.818
0.850
0.838
0.816
0.768
0.748
0.814
0.864
0.924
0.998
1.010
0.968
0.878
0.840
0.806
0.746
0.736
0.718
0.706
0.690
0.712
0.754
1.030
0.980
1.134
1.046
0.988
0.910
0.824
0.760
0.736
0.726
0.714
0.694
0.714
0.706
0.742
0.734
0.756
0.742
0.722
0.700
0.686
0.674
0.670
0.650
0.642
0.638
0.636
0.618
0.622
0.606
0.624
0.612
0.612
0.620
0.618
0.610
0.620
0.618
0.606
0.612
0.592
0.592
0.590
0.596
0.610
0.648
0.698
0.686
0.700
0.712
0.704
0.676
0.670
0.678
0.652
0.688
0.658
0.682
0.664
0.670
0.668
0.678
0.782
0.898
0.898
0.872
0.756
0.784
0.744
0.722
0.690
0.680
0.666
0.670
0.688
0.730
0.750
0.736
0.712
0.680
0.714
0.706
0.736
0.786
0.820
0.852
0.778
0.780
0.750
0.722
0.742
0.788
0.960
1.018
1.038
0.958
0.918
0.862
0.880
0.890
0.934
0.930
0.928
0.858
0.836
0.742
0.820
0.806
0.824
0.934
0.940
0.966
0.974
0.942
0.988
0.968
0.872
0.922
0.890
1.078
1.070
0.932
0.946
0.862
0.842
0.778
0.762
0.884
0.910
0.988
1.122
1.032
0.962
0.942
0.990
1.040
1.122
0.890
0.988
0.952
0.890
0.914
0.946
1.022
0.920
0.872
0.860
0.792
0.768
0.792
0.888
1.002
0.966
0.994
0.944
0.990
0.950
0.992
1.002
0.962
0.900
0.926
1.080
1.006
1.096
1.174
1.026
1.122
1.094
0.980
0.946
0.946
1.004
1.072
1.080
1.002
1.066
1.076
0.982
0.924
0.916
0.828
1.008
0.924
0.912
0.944
0.952
0.926
0.880
0.984
0.978
0.898
0.850
0.786
0.792
0.790
0.896
0.986
0.982
1.064
1.002
0.906
0.930
0.922
0.948
0.960
1.052
1.014
0.920
0.854
0.878
0.822
0.908
1.074
1.048
0.964
0.884
0.832
0.848
0.816
0.942
1.084
1.062
1.098
1.004
0.944
0.850
0.794
0.802
0.802
0.938
0.902
0.800
0.808
0.806
0.842
0.810
0.968
1.070
1.000
0.976
0.986
0.956
0.926
0.926
0.958
0.974
0.952
0.966
0.910
0.912
0.886
0.836
0.778
0.778
0.768
0.792
0.928
0.858
0.944
0.914
0.834
0.838
0.784
0.814
0.806
0.810
0.748
0.774
0.834
1.164
1.068
0.986
0.920
0.844
0.814
0.842
0.852
0.918
0.860
0.944
0.978
0.856
0.808
0.812
0.820
0.758
0.758
0.680
0.804
1.188
1.058
0.988
0.914
0.834
0.780
0.806
0.974
1.158
1.144
1.060
0.882
0.850
0.832
0.802
0.852
0.874
0.914
0.916
1.008
0.990
0.978
0.946
0.966
1.052
1.070
1.124
1.152
1.018
0.890
0.868
0.914
0.930
1.034
1.032
0.980
0.958
0.958
0.978
0.946
0.936
0.926
0.950
0.930
0.908
0.854
0.922
0.942
0.910
0.834
0.852
0.850
0.892
0.952
1.112
0.984
1.002
0.934
0.838
0.900
0.972
1.028
1.016
0.948
0.888
0.836
0.910
0.848
0.834
0.840
0.994
0.970
1.326
1.166
0.998
0.874
0.896
0.932
0.936
0.930
0.902
0.832
0.804
0.816
0.776
0.764
0.776
0.760
0.778
0.766
0.852
0.880
0.826
0.830
0.792
0.768
0.736
0.722
0.698
0.696
0.696
0.702
0.776
0.780
0.882
0.894
0.810
0.824
0.806
0.776
0.788
0.810
0.772
0.810
0.822
0.778
0.834
0.800
0.828
0.786
0.774
0.818
0.816
0.738
0.770
0.762
0.724
0.772
0.758
0.844
0.882
0.888
0.888
0.788
0.794
0.760
0.774
0.752
0.752
0.736
0.706
0.710
0.724
0.722
0.758
0.746
0.810
0.818
0.754
0.780
0.784
0.768
0.722
0.732
0.758
0.770
0.754
0.740
0.714
0.692
0.666
0.666
0.654
0.646
0.640
0.632
0.632
0.626
0.616
0.620
0.630
0.670
0.692
0.782
0.878
0.948
0.900
0.862
0.824
0.758
0.778
0.772
0.760
0.742
0.738
0.750
0.756
0.790
0.870
0.832
0.822
0.862
0.766
0.760
0.738
0.698
0.676
0.662
0.658
0.766
0.786
0.892
0.894
0.890
0.830
0.788
0.760
0.730
0.714
0.688
0.676
0.714
0.726
0.714
0.702
0.702
0.694
0.668
0.666
0.656
0.658
0.658
0.680
0.684
0.694
0.702
0.688
0.696
0.690
0.690
0.686
0.678
0.680
0.696
0.708
0.712
0.718
0.712
0.716
0.708
0.720
0.728
0.730
0.730
0.752
0.734
0.696
0.686
0.682
0.710
0.714
0.746
0.786
0.802
0.814
0.798
0.776
0.740
0.706
0.706
0.682
0.692
0.728
0.788
0.846
1.092
1.070
0.968
0.898
0.818
0.868
0.848
0.776
0.746
0.716
0.720
0.684
0.702
0.682
0.730
0.780
0.886
0.936
0.828
0.818
0.776
0.748
0.700
0.738
0.740
0.754
0.762
0.730
0.794
0.852
0.856
0.844
0.862
0.870
0.814
0.776
0.746
0.732
0.718
0.702
0.696
0.706
0.756
0.842
0.888
0.826
1.002
0.962
0.910
0.824
0.784
0.776
0.766
0.740
0.714
1.172
0.906
0.816
0.760
0.732
0.702
0.708
0.694
0.672
0.716
0.730
0.754
0.858
0.840
0.856
0.820
0.798
0.754
0.790
0.730
0.746
0.888
0.838
0.784
0.816
0.810
0.790
0.762
0.744
0.728
0.712
0.704
0.688
0.672
0.662
0.644
0.690
0.758
0.846
0.978
0.964
0.936
0.796
0.832
0.786
0.730
0.726
0.692
0.646
0.642
0.626
0.652
0.638
0.650
0.676
0.684
0.680
0.672
0.644
0.630
0.622
0.628
0.616
0.606
0.594
0.586
0.592
0.586
0.594
0.586
0.614
0.638
0.678
0.726
0.734
0.754
0.754
0.710
0.728
0.724
0.722
0.684
0.714
0.708
0.680
0.666
0.650
0.626
0.620
0.616
0.606
0.598
0.602
0.590
0.578
0.590
0.584
0.578
0.572
0.562
0.566
0.570
0.568
0.570
0.574
0.588
0.584
0.590
0.580
0.608
0.620
0.616
0.590
0.606
0.630
0.608
0.608
0.636
0.640
0.642
0.632
0.624
0.622
0.612
0.620
0.622
0.632
0.656
0.726
0.832
0.932
0.930
0.834
0.822
0.826
0.772
0.820
0.894
0.888
1.174
1.042
0.938
0.794
0.732
0.710
0.686
0.650
0.680
0.672
0.664
0.684
0.672
0.670
0.644
1.696
1.172
1.162
1.006
0.954
0.834
0.762
0.706
0.684
0.652
0.656
0.640
0.630
0.636
0.638
0.626
0.610
0.658
0.740
1.070
0.920
0.940
0.880
0.882
0.882
0.858
0.828
0.748
0.712
0.672
0.626
0.630
0.616
0.628
0.628
0.712
0.910
0.878
0.880
0.846
0.798
0.752
0.734
0.750
0.750
0.748
0.740
0.760
0.776
0.798
0.770
0.806
0.774
0.768
0.704
0.680
0.830
0.732
0.866
0.920
0.970
0.930
0.922
0.774
0.786
0.768
0.776
0.836
0.830
0.828
0.782
0.762
0.734
0.738
0.774
0.750
0.784
0.748
0.754
0.746
0.766
0.766
0.794
0.716
0.758
0.704
0.710
0.668
0.704
0.660
0.710
0.710
0.722
0.768
0.760
0.822
0.820
0.828
0.758
0.770
0.812
0.698
0.734
0.688
0.688
0.688
0.670
0.644
0.636
0.676
0.664
0.662
0.628
0.622
0.614
0.618
0.632
0.678
0.690
0.790
0.860
0.904
0.956
0.956
0.832
0.900
0.852
0.918
0.824
0.828
0.786
0.712
0.720
0.678
0.682
0.644
0.644
0.624
0.642
0.678
0.672
0.732
0.746
0.836
0.888
0.854
0.786
0.830
0.758
0.818
0.678
0.846
0.780
0.772
0.720
0.698
0.696
0.696
0.690
0.678
0.674
0.682
0.688
0.718
0.706
0.704
0.718
0.732
0.728
0.724
0.686
0.648
0.696
0.696
0.732
0.754
0.962
0.894
0.856
0.780
0.770
0.776
0.764
0.792
0.826
0.844
0.820
0.772
0.704
0.740
0.712
0.718
0.702
0.762
0.756
0.742
0.750
0.748
0.740
0.732
0.708
0.700
0.690
0.692
0.680
0.664
0.678
0.694
0.736
0.762
0.756
0.714
0.730
0.722
0.696
0.708
0.682
0.692
0.696
0.722
0.736
0.740
0.714
0.698
0.688
0.652
0.656
0.662
0.664
0.688
0.692
0.736
0.800
0.844
0.822
0.814
0.796
0.766
0.742
0.728
0.746
0.774
0.794
0.772
0.716
0.686
0.662
0.688
0.684
0.716
0.786
1.238
1.020
1.002
1.012
0.958
0.876
0.822
0.780
0.798
0.816
0.894
0.954
1.046
0.952
0.912
0.924
0.826
0.840
0.796
0.810
0.794
0.800
0.772
0.792
0.780
0.792
0.814
0.826
0.824
0.810
0.760
0.782
0.814
0.822
0.872
0.836
0.844
0.826
0.824
0.846
0.876
0.854
0.862
0.856
0.836
0.786
0.808
0.826
0.842
0.830
0.832
0.848
0.870
0.864
0.840
0.792
0.776
0.756
0.742
0.730
0.712
0.688
0.694
0.678
0.742
0.834
0.898
0.906
0.886
0.846
0.812
0.802
0.824
0.856
0.834
0.814
0.792
0.770
0.776
0.782
0.776
0.772
0.758
0.748
0.728
0.690
0.696
0.700
0.712
0.738
0.746
0.824
0.958
1.024
0.922
0.880
0.866
0.832
0.760
0.734
0.716
0.694
0.678
0.662
0.694
0.780
1.272
1.142
1.046
1.096
1.002
0.982
0.908
0.814
0.876
0.988
1.000
0.960
0.886
0.848
0.778
0.820
0.778
0.748
0.752
0.732
0.700
0.676
0.744
0.940
0.944
0.840
0.876
0.842
0.788
0.786
0.756
0.702
0.706
0.690
0.654
0.702
0.716
0.870
1.014
0.892
0.776
0.808
0.772
0.796
0.814
0.756
0.762
0.740
0.678
0.710
0.712
0.708
0.736
0.772
0.808
0.838
0.808
0.774
0.746
0.720
0.692
0.662
0.670
0.664
0.660
0.650
0.642
0.640
0.652
0.678
0.704
0.766
0.732
0.790
0.802
0.740
0.786
0.736
0.768
0.792
0.800
0.828
0.838
0.798
0.754
0.750
0.734
0.712
0.716
0.718
0.670
0.712
0.700
0.690
0.692
0.698
0.716
0.708
0.710
0.740
0.772
0.800
0.884
0.838
0.836
0.812
0.810
0.794
0.754
0.760
0.772
0.736
0.786
0.772
0.742
0.790
0.786
0.762
0.778
0.760
0.784
0.834
0.862
0.852
0.920
0.920
0.834
0.814
0.818
0.834
0.790
0.806
0.790
0.752
0.776
0.770
0.790
0.736
0.772
0.800
0.768
0.830
0.810
0.772
0.770
0.808
0.824
0.882
0.884
0.842
0.870
0.882
0.868
0.878
0.890
0.904
0.894
0.852
0.798
0.758
0.784
0.816
0.858
0.820
0.754
0.788
0.726
0.716
0.718
0.710
0.836
1.072
1.014
0.936
0.894
0.840
0.886
0.928
0.800
0.796
0.768
0.754
0.724
0.778
0.832
0.840
0.874
0.878
0.866
0.820
0.780
0.774
0.720
0.712
0.706
0.698
0.728
0.724
0.714
0.762
0.712
0.762
0.816
0.900
1.194
1.026
0.928
0.862
0.808
0.786
0.750
0.708
0.718
0.704
0.686
0.664
0.678
0.660
0.640
0.650
0.642
0.656
0.642
0.702
0.740
0.768
0.850
0.932
0.876
0.810
0.792
0.722
0.636
0.712
0.752
1.214
1.062
1.012
0.882
0.776
0.722
0.708
0.732
0.738
0.778
0.802
0.822
0.942
0.992
0.874
0.958
0.920
0.902
0.880
0.824
0.742
0.786
0.798
0.848
0.852
0.802
0.748
0.806
0.848
0.848
0.804
0.854
0.834
0.796
0.740
0.754
0.762
0.754
0.710
0.740
0.728
0.688
0.694
0.682
0.674
0.682
0.676
0.676
0.646
0.668
0.658
0.722
0.848
0.808
0.866
0.890
0.824
0.844
0.840
0.820
0.802
0.740
0.740
0.728
0.720
0.702
0.700
0.700
0.684
0.696
0.678
0.652
0.654
0.656
0.634
0.658
0.662
0.682
0.686
0.720
0.724
0.734
0.738
0.754
0.770
0.750
0.756
0.748
0.730
0.736
0.712
0.708
0.718
0.702
0.716
0.746
0.742
0.760
0.774
0.776
0.760
0.742
0.708
0.732
0.722
0.722
0.744
0.734
0.708
0.708
0.706
0.708
0.696
0.694
0.666
0.720
0.732
0.748
0.734
0.944
0.890
0.836
0.800
0.768
0.744
0.730
0.724
0.712
0.708
0.736
0.742
0.744
0.718
0.726
0.736
0.736
0.732
0.672
0.814
0.752
1.474
1.172
1.044
1.042
0.994
0.908
0.892
0.906
0.878
0.924
1.036
1.032
1.030
0.928
0.940
0.942
0.902
0.908
0.936
0.904
0.894
0.898
0.922
1.004
0.906
0.930
0.902
0.828
0.896
0.858
0.858
0.956
0.970
0.936
0.920
0.894
0.928
0.912
0.844
0.854
0.886
0.850
0.874
0.734
0.702
0.686
0.668
0.646
0.654
0.668
0.678
0.678
0.726
0.780
0.842
0.854
0.904
0.916
0.846
0.854
0.882
0.872
0.980
1.158
1.036
1.030
0.932
0.962
0.986
1.022
1.132
1.034
1.020
1.026
0.918
0.924
0.892
0.856
0.964
0.986
1.010
0.950
0.872
0.940
0.996
0.962
0.960
0.912
0.932
0.958
0.898
0.904
0.950
0.908
1.008
1.052
0.974
1.016
0.980
0.962
0.918
0.888
0.896
0.936
0.948
0.942
0.978
0.962
1.012
1.014
0.944
0.992
0.960
0.984
1.012
1.012
0.970
0.966
0.910
0.952
0.922
0.864
0.898
0.916
0.898
0.942
0.914
0.912
0.902
0.880
0.918
0.912
0.866
0.806
0.814
0.746
0.692
0.714
0.686
0.648
0.654
0.620
0.622
0.602
0.588
0.592
0.582
0.584
0.566
0.586
0.608
1.366
1.136
1.030
1.044
1.096
1.134
1.034
1.086
1.020
0.950
0.862
0.758
0.770
0.790
0.848
0.892
0.904
0.980
1.128
1.082
0.928
0.920
0.898
0.820
0.876
0.932
0.856
0.936
0.822
0.744
0.758
0.810
0.912
1.204
1.080
0.902
0.876
0.880
0.854
0.788
0.768
0.756
0.754
0.748
0.728
0.768
1.050
0.934
0.888
0.814
0.778
0.778
0.736
0.670
0.672
0.698
0.706
0.718
0.782
0.806
0.822
0.808
0.812
0.804
0.780
0.792
0.776
0.742
0.736
0.746
0.770
0.836
0.780
0.796
0.800
0.800
0.792
0.838
0.850
0.772
0.754
0.822
0.880
0.786
0.844
0.784
0.832
0.808
0.800
0.762
0.768
0.768
0.758
0.732
0.692
0.666
0.736
0.952
1.100
1.084
0.962
0.920
0.876
0.828
0.788
0.750
0.708
0.706
0.740
0.820
1.208
1.134
1.128
1.108
1.044
0.882
0.768
0.694
0.724
0.748
0.820
0.876
0.912
0.952
0.944
0.960
0.932
0.964
0.972
0.954
0.938
0.886
0.878
0.938
0.950
0.866
0.868
0.824
0.762
0.760
0.706
0.728
0.730
0.752
0.792
0.838
0.870
0.788
0.802
0.680
0.804
0.760
0.826
0.774
0.782
0.788
0.894
0.922
0.820
0.878
0.892
0.910
0.886
0.978
0.928
0.938
0.828
0.854
0.870
0.904
0.870
0.794
0.800
0.814
0.880
0.862
0.778
0.812
0.810
0.826
0.854
0.850
0.820
0.734
0.738
0.712
0.688
0.690
0.720
0.768
0.846
0.772
0.864
0.854
0.824
0.772
0.730
0.728
0.724
0.682
0.706
0.706
0.664
0.686
0.686
0.688
0.688
0.672
0.660
0.692
0.680
0.694
0.744
0.842
0.856
0.862
0.926
0.942
0.846
0.864
0.840
0.800
0.738
0.734
0.678
0.772
0.738
0.700
0.714
0.724
0.734
0.738
0.756
1.122
1.014
0.950
0.818
0.828
0.858
0.854
0.794
0.804
0.794
0.786
0.762
0.740
0.696
0.694
0.688
0.682
0.680
0.686
0.734
0.736
0.714
0.732
0.748
0.818
0.774
0.794
0.708
0.774
0.774
0.764
0.732
0.694
0.720
0.730
0.730
0.738
0.730
0.772
0.800
0.834
0.874
0.840
0.800
0.832
0.810
0.810
0.786
0.772
0.752
0.768
0.714
1.230
0.964
0.938
0.924
0.854
0.930
0.822
0.804
0.774
0.734
0.736
0.714
0.658
0.676
0.722
0.704
0.702
0.714
0.726
0.742
0.726
0.754
0.750
0.714
0.700
0.672
0.658
0.672
0.672
0.702
0.710
0.770
1.584
1.096
1.040
0.918
0.870
0.772
0.762
0.744
0.730
0.692
0.682
0.692
0.742
1.126
1.096
1.062
1.016
0.930
0.828
0.718
0.714
0.710
0.710
0.758
0.706
0.688
0.692
0.668
0.662
0.662
0.666
0.668
0.658
0.638
0.686
0.726
0.810
0.778
0.824
0.840
0.778
0.748
0.726
0.736
0.724
0.754
0.804
0.870
0.848
0.894
0.878
0.822
0.834
0.816
0.792
0.814
0.812
0.798
0.934
1.150
1.036
1.018
1.066
1.038
1.016
1.036
1.068
1.008
1.016
0.986
0.910
0.804
0.820
0.792
0.770
0.762
0.718
0.754
0.742
0.740
0.744
0.706
0.688
0.664
0.696
0.718
1.418
1.036
0.968
0.908
0.816
0.776
0.756
0.760
0.742
0.726
0.716
0.708
0.722
0.728
0.732
0.758
0.776
0.772
0.808
0.808
0.740
1.056
0.926
0.894
0.864
0.890
0.820
0.988
1.028
1.120
1.120
1.142
0.970
0.968
0.850
0.964
1.012
1.018
0.910
1.064
1.224
1.238
0.976
0.922
0.890
0.876
0.854
0.902
0.982
1.238
1.126
1.150
1.062
0.924
0.954
1.020
0.988
1.080
1.300
1.074
1.034
0.998
0.970
1.008
1.182
1.098
1.110
1.130
0.966
1.086
1.222
0.990
1.112
1.118
0.980
1.114
1.108
1.028
1.108
1.038
1.018
1.034
0.910
1.010
1.152
1.004
1.196
1.158
0.966
1.030
1.030
0.874
1.012
1.294
1.122
1.210
1.190
1.066
1.172
1.174
1.136
1.118
1.060
1.108
1.120
1.178
1.164
1.036
0.962
0.886
0.942
1.332
1.084
1.138
1.094
0.902
1.038
1.156
0.998
1.128
1.130
0.948
0.992
1.038
0.990
1.002
1.044
1.222
1.054
1.178
1.092
0.958
0.978
1.110
0.972
0.982
0.848
0.830
0.832
0.828
0.946
0.900
0.826
0.810
0.792
0.810
0.816
0.808
0.828
0.854
0.786
0.822
0.902
1.110
1.052
0.964
0.976
1.038
0.956
1.070
1.172
1.064
1.234
1.158
1.096
1.244
1.156
1.110
1.228
1.152
1.108
1.118
1.062
1.130
1.274
1.166
1.126
1.232
1.156
1.258
1.308
1.120
0.956
0.904
0.880
0.926
0.922
0.934
0.898
0.834
0.762
0.772
0.784
0.784
0.862
0.848
0.818
0.808
0.786
0.778
0.756
0.732
0.724
0.720
0.706
0.698
0.654
0.670
0.730
0.842
1.538
1.238
1.206
1.294
1.158
1.282
1.224
1.194
1.280
1.176
1.280
1.248
1.230
1.318
1.118
1.122
0.976
0.932
1.368
1.118
1.132
1.078
1.050
1.004
1.158
1.226
1.238
1.070
1.106
1.016
1.062
1.010
0.858
0.904
1.058
1.200
1.096
1.138
1.186
1.224
1.142
1.200
1.146
1.130
1.068
1.188
1.246
1.130
1.258
1.204
1.124
1.220
1.058
0.910
1.102
1.244
1.066
1.156
1.242
1.128
1.032
1.318
1.132
1.102
1.142
1.106
1.214
1.058
1.140
1.108
1.138
1.184
1.184
0.984
1.004
1.008
1.092
1.188
1.076
1.224
1.116
1.022
0.878
0.796
0.770
0.830
0.984
1.358
1.158
1.114
1.096
1.138
1.056
0.998
1.086
1.202
1.164
1.106
1.198
1.238
1.194
1.180
1.372
1.320
1.292
1.318
1.236
1.134
1.228
1.294
1.180
1.266
1.294
1.130
1.158
1.156
1.158
1.286
1.182
1.130
1.318
1.192
1.060
1.064
0.914
0.910
1.008
1.308
1.246
1.164
1.062
1.068
1.214
1.086
1.338
1.184
1.144
1.302
1.254
1.176
1.262
1.218
1.112
1.156
1.220
1.204
1.182
1.250
1.238
1.228
1.292
1.228
1.148
1.124
1.218
1.134
1.272
1.322
1.210
1.100
1.054
1.188
1.078
1.352
1.166
1.128
1.190
1.240
1.128
1.286
1.156
1.028
1.002
0.894
0.912
1.338
1.178
1.294
1.238
1.154
1.190
1.152
1.108
1.216
1.288
1.146
1.278
1.320
1.204
1.220
1.306
1.268
1.172
1.356
1.284
1.256
1.314
1.246
1.154
1.322
1.304
1.208
1.268
1.294
1.176
1.302
1.280
1.202
1.340
1.310
1.234
1.260
1.304
1.180
1.268
1.280
1.220
1.072
1.198
1.192
1.064
1.310
1.222
1.184
1.230
1.186
1.134
1.234
1.248
1.184
1.218
1.210
1.142
1.192
1.174
1.184
1.310
1.284
1.198
1.180
1.290
1.266
1.230
1.098
1.144
1.260
1.284
1.082
1.220
1.384
1.324
1.186
1.244
1.216
1.106
1.308
1.250
1.174
1.314
1.290
1.180
1.226
1.218
1.104
1.230
1.238
1.146
1.196
1.284
1.266
1.192
1.196
1.204
1.104
1.210
1.268
1.262
1.152
1.268
1.262
1.142
1.290
1.280
1.200
1.214
1.204
1.144
1.284
1.274
1.172
1.088
1.332
1.234
1.114
1.314
1.376
1.232
1.236
1.298
1.254
1.158
1.240
1.204
1.038
1.174
1.372
1.180
1.296
1.294
1.146
1.320
1.354
1.250
1.234
1.238
1.228
1.076
1.326
1.346
1.232
1.374
1.252
1.156
1.344
1.344
1.262
1.170
1.278
1.304
1.230
1.134
1.378
1.300
1.160
1.326
1.360
1.224
1.204
1.290
1.272
1.172
1.278
1.336
1.228
1.184
1.272
1.280
1.230
1.360
1.348
1.272
1.156
1.224
1.254
1.176
1.346
1.346
1.266
1.192
1.312
1.284
1.146
1.294
1.252
1.194
1.126
1.216
1.332
1.270
1.238
1.328
1.300
1.212
1.162
1.276
1.314
1.276
1.176
1.370
1.310
1.190
1.308
1.284
1.284
1.472
1.448
1.296
1.298
1.380
1.296
1.266
1.490
1.336
1.200
1.300
1.390
1.294
1.358
1.418
1.282
1.276
1.378
1.286
1.232
1.414
1.344
1.196
1.390
1.308
1.284
1.148
1.332
1.170
1.236
1.378
1.222
1.278
1.290
1.240
1.126
1.326
1.282
1.268
1.184
1.348
1.332
1.212
1.322
1.222
1.202
1.408
1.356
1.294
1.350
1.262
1.268
1.296
1.110
1.216
1.314
1.242
1.380
1.320
1.232
1.400
1.290
1.178
1.370
1.426
1.514
1.394
1.346
1.544
1.422
1.306
1.280
1.312
1.338
1.232
1.334
1.376
1.402
1.534
1.446
1.290
1.434
1.400
1.292
1.364
1.284
1.294
1.398
1.294
1.164
1.338
1.298
1.244
1.284
1.446
1.300
1.120
1.332
1.458
1.318
1.234
1.284
1.210
1.202
1.310
1.356
1.130
1.512
1.490
1.254
1.508
1.434
1.262
1.254
1.472
1.420
1.316
1.198
1.366
1.300
1.266
1.436
1.362
1.244
1.308
1.308
1.192
1.552
1.600
1.448
1.364
1.424
1.368
1.378
1.398
1.354
1.292
1.392
1.286
1.338
1.432
1.300
1.248
1.508
1.520
1.394
1.270
1.438
1.450
1.296
1.472
1.618
1.402
1.518
1.396
1.248
1.484
1.416
1.190
1.220
1.410
1.252
1.120
1.194
1.580
1.414
1.374
1.484
1.186
1.146
1.576
1.366
1.430
1.486
1.370
1.102
1.238
1.300
1.258
1.094
1.340
1.222
1.088
1.138
1.326
1.292
1.278
1.202
1.080
1.236
1.296
1.206
1.008
1.142
1.510
1.398
1.200
1.260
1.466
1.392
1.336
1.358
1.480
1.428
1.160
1.442
1.300
1.396
1.650
1.336
1.464
1.540
1.470
1.248
1.424
1.446
1.370
1.248
1.104
1.450
1.384
1.284
1.306
1.338
1.314
1.086
1.048
1.364
1.306
1.134
1.156
1.488
1.264
1.116
1.254
1.624
1.434
1.510
1.424
1.242
1.440
1.406
1.258
1.204
1.364
1.294
1.056
0.964
1.446
1.324
1.176
1.360
1.466
1.240
1.236
1.454
1.330
1.172
1.324
1.432
1.266
1.114
1.068
1.496
1.350
1.184
1.272
1.314
1.272
1.184
1.300
1.474
1.382
1.244
1.426
1.414
1.288
1.134
1.296
1.494
1.274
1.532
1.496
1.404
1.446
1.440
1.460
1.360
1.282
1.394
1.114
0.908
1.656
1.538
1.270
1.452
1.086
1.228
1.422
1.100
1.252
1.406
1.298
1.058
1.350
1.386
1.086
1.134
1.362
1.392
1.090
1.124
1.328
1.294
1.084
1.130
1.312
1.228
1.030
1.218
1.428
1.326
1.128
1.054
1.356
1.328
1.058
1.208
1.326
1.300
1.106
1.126
1.242
1.224
1.088
1.372
1.384
1.272
1.102
1.128
1.400
1.340
1.200
1.014
1.104
1.382
1.312
1.108
1.240
1.268
1.224
1.016
1.052
1.340
1.366
1.154
1.414
1.372
1.300
1.100
1.198
1.334
1.130
0.924
0.878
0.846
0.832
0.796
0.804
0.796
0.814
0.810
0.780
0.788
0.788
0.800
0.778
0.756
0.766
0.748
0.752
0.740
0.736
0.750
0.738
0.744
0.764
0.794
0.780
0.810
0.850
0.894
0.892
0.836
0.858
0.882
0.930
0.898
0.842
0.896
0.978
1.066
1.044
0.914
0.924
0.972
1.010
0.978
0.910
0.950
1.112
1.080
1.000
1.096
1.222
1.132
0.958
1.004
1.082
1.040
1.012
1.286
1.166
0.960
0.950
1.156
1.278
1.100
1.272
1.188
1.012
1.158
1.204
1.078
1.064
1.230
1.136
0.966
1.148
1.276
1.030
1.114
1.118
1.070
1.002
1.220
1.224
1.032
1.132
1.252
1.134
1.082
1.220
1.204
1.074
1.012
1.056
1.124
1.060
0.992
1.056
1.078
1.062
0.922
0.982
1.456
1.178
1.102
1.102
1.098
0.982
1.054
1.234
1.254
1.012
1.170
1.206
1.162
1.012
1.158
1.212
1.148
1.018
1.050
1.102
1.130
0.998
1.030
1.172
1.086
0.972
1.070
1.160
1.138
0.994
1.024
1.158
1.080
1.032
1.128
1.194
1.066
1.124
1.154
1.078
0.958
1.028
1.172
1.100
1.004
1.084
1.118
1.060
0.926
0.948
1.040
1.212
1.062
1.250
1.254
1.206
1.104
1.150
1.086
1.032
0.962
0.970
1.324
1.070
1.192
1.218
1.144
1.120
1.176
1.194
1.204
1.100
1.004
0.922
1.040
1.340
1.164
1.134
1.242
1.280
1.176
1.116
1.172
1.170
1.128
1.000
1.030
1.132
1.194
1.060
1.172
1.236
1.176
1.130
0.982
1.024
1.176
1.114
1.034
1.124
1.208
1.164
0.984
1.102
1.230
0.938
0.874
0.842
0.860
1.044
0.992
0.890
0.772
0.788
0.774
0.782
0.796
0.782
0.820
0.944
1.040
0.994
1.000
1.014
1.016
0.936
0.846
0.830
0.792
0.770
0.756
0.784
0.780
0.914
0.998
1.030
0.984
0.882
0.930
1.112
0.980
0.944
0.874
0.856
0.808
0.742
0.758
0.704
0.740
0.722
0.722
0.724
0.722
0.746
0.718
0.738
0.766
0.824
0.948
1.058
1.032
1.012
0.946
0.890
0.854
0.798
0.746
0.808
0.890
1.036
0.988
0.794
0.854
0.768
0.754
0.728
0.706
0.660
0.676
0.656
0.642
0.606
0.598
0.592
0.610
0.608
0.604
0.638
1.144
1.020
1.032
1.006
1.000
0.904
0.848
0.818
0.772
0.706
0.778
0.784
0.764
0.742
0.748
0.776
0.778
0.742
0.750
0.722
0.714
0.708
0.692
0.672
0.660
0.650
0.636
0.634
0.612
0.718
1.118
1.132
1.140
1.108
1.010
0.988
0.946
0.900
0.866
0.896
0.922
0.854
0.768
0.714
0.680
0.672
0.640
0.626
0.624
0.636
0.636
0.674
0.692
0.766
0.828
0.856
0.828
0.812
0.772
0.750
0.714
0.660
0.692
0.662
0.684
0.678
0.696
0.704
0.724
0.746
0.740
0.728
0.716
0.738
0.752
0.776
0.780
0.758
0.716
0.706
0.692
0.692
0.716
0.734
0.780
0.790
0.804
0.788
0.760
0.780
0.798
0.808
0.794
0.820
0.828
0.834
0.810
0.820
0.862
0.830
0.878
0.840
0.824
0.790
0.776
0.774
0.792
0.756
0.760
0.766
0.786
0.788
0.728
0.744
0.744
0.772
0.788
0.828
0.848
0.810
0.818
0.828
0.766
0.780
0.756
0.750
0.770
0.864
0.992
1.088
0.986
0.966
0.932
0.842
0.814
0.806
0.782
0.772
0.776
0.780
0.758
0.730
0.744
0.720
0.684
0.668
0.664
0.672
0.658
0.642
0.658
0.638
0.656
0.658
0.686
0.708
0.752
0.784
0.894
0.822
0.904
0.854
0.832
0.790
0.804
0.804
0.806
0.782
0.762
0.756
0.756
0.724
0.696
0.776
0.810
0.844
0.918
0.852
0.740
0.680
0.756
0.782
0.818
0.778
0.836
0.890
0.968
0.950
0.876
0.860
0.852
0.794
0.788
0.764
0.746
0.734
0.734
0.740
0.748
0.730
0.706
0.756
0.798
0.784
0.752
0.724
0.698
0.658
0.718
0.678
0.692
0.700
0.748
0.796
0.758
0.820
0.838
0.870
0.784
0.832
0.850
0.870
0.822
0.882
0.854
0.806
0.810
0.832
0.852
0.872
0.854
0.802
0.872
0.866
0.814
0.826
0.740
0.802
0.818
0.778
0.900
0.868
0.846
0.814
0.792
0.742
0.728
0.706
0.692
0.678
0.668
0.646
0.640
0.628
0.626
0.624
0.634
0.672
0.688
1.192
1.082
1.028
1.040
1.002
0.918
0.872
0.830
0.866
0.818
0.798
0.844
0.894
0.924
0.942
0.926
0.904
0.922
0.872
0.872
0.852
0.794
0.770
0.766
0.766
0.744
0.720
0.700
0.682
0.692
0.698
0.676
0.694
0.678
0.648
0.670
0.654
0.682
0.724
0.734
0.810
0.954
0.786
0.912
0.818
1.084
1.150
0.996
0.932
0.898
0.906
0.916
0.894
1.086
1.030
0.980
0.852
0.844
0.810
0.842
0.932
0.944
0.964
0.954
0.954
0.880
0.868
0.952
1.042
0.944
0.962
1.084
1.014
0.958
0.950
0.948
0.908
0.870
0.742
0.782
0.762
0.708
0.912
0.888
0.942
1.230
0.980
0.978
0.936
0.896
0.806
0.752
0.688
0.774
0.966
1.024
1.154
1.102
1.144
1.074
0.964
0.914
0.888
0.858
0.774
0.874
1.346
1.072
0.942
0.880
0.922
1.094
1.156
1.164
1.146
1.038
1.174
1.144
1.148
1.042
1.250
1.242
1.028
0.968
0.970
1.172
1.092
1.064
1.212
1.114
1.054
1.130
1.094
1.008
1.054
1.070
0.920
1.002
1.212
1.022
1.166
1.178
1.010
1.110
1.158
1.012
1.036
1.242
1.202
1.084
1.144
1.160
1.060
1.196
1.190
1.082
1.192
1.236
1.102
1.164
1.236
1.166
1.156
1.166
1.104
1.060
1.068
1.056
0.960
1.206
1.232
1.206
1.096
1.174
1.200
1.118
1.058
1.292
1.218
1.006
1.082
1.184
1.086
1.254
1.274
1.158
1.112
1.158
1.112
1.120
1.266
1.162
1.046
1.252
0.978
1.028
1.094
0.962
0.916
0.904
1.286
1.076
1.088
0.934
0.996
1.036
1.156
0.900
0.902
0.900
0.882
0.882
0.856
0.928
0.952
1.014
1.034
0.962
1.010
1.082
0.976
1.070
1.020
0.912
1.366
1.114
1.136
1.166
1.088
1.058
1.082
1.044
0.934
0.804
0.870
1.436
1.276
1.044
1.116
1.176
1.116
1.098
1.116
0.948
1.368
1.186
1.182
1.262
1.198
1.240
1.276
1.178
0.948
0.916
1.014
1.472
1.306
1.246
1.252
1.224
1.148
1.078
1.196
1.218
1.164
1.102
1.220
1.026
1.094
1.146
1.194
1.052
1.024
0.930
0.934
0.940
1.260
1.274
1.262
1.182
1.162
1.222
1.186
1.142
1.256
1.268
1.156
1.130
1.208
1.228
1.132
1.104
1.226
1.170
1.018
1.062
0.944
0.840
0.746
0.822
0.772
0.744
0.716
0.678
0.684
0.672
0.650
0.652
0.648
0.646
0.646
0.652
0.656
0.658
0.648
0.642
0.640
0.632
0.630
0.636
0.650
0.722
0.924
1.226
1.094
1.002
0.906
0.824
0.772
0.792
0.812
0.860
0.848
0.824
0.844
0.892
0.932
1.092
1.042
0.926
0.930
1.072
0.958
0.892
1.030
1.042
1.042
0.958
1.024
1.010
0.950
1.048
0.998
0.964
0.874
0.936
1.014
1.198
1.236
1.094
0.914
0.924
0.994
1.308
1.294
1.218
1.128
1.002
0.952
0.834
0.778
0.802
0.860
0.938
0.904
0.964
0.988
0.954
0.842
0.834
0.818
0.774
0.816
0.852
0.906
0.894
1.152
1.086
1.066
0.982
1.020
1.094
1.136
1.146
1.140
1.054
1.060
1.042
0.936
0.828
0.804
0.822
0.940
0.988
0.908
0.948
0.988
0.942
0.870
0.798
0.774
0.740
0.692
0.760
0.772
0.822
0.878
0.876
0.868
0.934
0.904
0.884
0.814
0.834
0.834
0.842
0.838
0.798
0.892
0.914
1.030
1.076
1.066
0.930
0.914
0.900
0.902
0.918
0.934
0.992
1.038
0.968
0.948
0.940
0.866
0.912
0.894
0.932
0.876
0.816
0.848
0.912
0.982
0.994
0.886
0.918
0.920
0.876
0.818
0.836
0.848
0.970
0.912
0.962
0.932
0.888
0.980
0.990
0.968
0.850
0.854
0.842
0.942
0.932
0.938
0.866
0.838
0.960
1.032
1.120
0.934
0.978
1.012
1.072
0.930
0.986
1.090
1.126
0.998
1.074
1.098
1.054
1.002
1.136
1.034
0.960
1.004
0.998
0.994
0.828
0.856
0.826
0.802
0.862
0.912
0.856
0.850
0.850
0.846
0.872
0.872
0.954
0.836
0.886
0.896
0.926
0.938
0.862
0.884
0.916
0.982
0.996
0.916
0.924
0.872
0.800
0.824
0.804
0.868
0.920
0.866
0.828
0.876
0.848
0.912
0.978
0.996
0.948
0.826
0.818
0.822
0.794
0.794
0.824
0.880
0.926
0.948
0.838
0.812
0.812
0.840
0.854
0.796
0.810
0.842
0.882
0.858
0.852
0.886
0.886
0.888
0.876
0.944
1.008
1.018
0.888
0.904
0.878
0.842
0.818
0.824
0.882
0.946
0.936
0.858
0.824
0.786
0.764
0.770
0.794
0.834
0.886
0.912
0.876
0.832
0.782
0.742
0.696
0.736
0.762
0.996
0.928
1.116
1.088
1.018
0.928
0.836
0.824
0.802
0.792
0.764
0.784
0.806
0.856
0.848
0.900
0.958
0.942
0.886
0.818
0.754
0.768
0.776
0.828
0.842
0.852
0.820
0.772
0.778
0.758
0.800
0.828
0.884
0.914
0.874
0.860
0.812
0.800
0.774
0.760
0.734
0.728
0.794
0.886
1.024
1.070
0.974
0.842
0.818
0.794
0.780
0.736
0.734
0.762
0.838
0.978
0.984
0.996
0.994
0.986
0.954
0.838
0.900
0.900
0.920
0.844
0.854
0.872
0.920
1.054
1.132
1.034
1.042
1.028
1.066
1.006
0.868
0.908
0.868
0.836
0.812
0.842
0.820
0.926
0.996
1.030
0.928
0.982
0.986
0.962
0.872
0.932
0.910
0.928
0.880
0.874
0.864
0.898
0.924
0.850
0.926
0.966
0.994
0.994
0.922
0.940
0.970
0.942
0.816
0.832
0.798
0.724
0.722
0.688
0.696
0.682
0.678
0.670
0.644
0.640
0.626
0.644
0.638
0.634
0.626
0.624
0.616
0.616
0.608
0.598
0.594
0.582
0.592
0.614
0.728
1.194
0.996
1.020
0.974
1.000
0.992
0.962
0.910
0.884
0.832
0.806
0.784
0.738
0.712
0.712
0.730
0.766
0.814
0.846
0.848
0.812
0.792
0.756
0.730
0.726
0.716
0.720
0.772
0.872
1.220
1.018
0.972
0.906
0.810
0.738
0.730
0.708
0.692
0.686
0.710
0.732
0.794
0.834
0.824
0.782
0.746
0.714
0.706
0.698
0.714
0.750
0.798
1.088
0.862
0.784
0.746
0.770
0.802
0.846
0.884
0.912
0.876
0.822
0.804
0.796
0.762
0.786
0.878
0.948
0.964
0.956
0.838
0.852
0.862
0.904
0.988
0.862
0.910
0.902
0.928
0.926
0.856
0.880
0.788
0.830
0.900
0.814
0.898
0.970
0.996
0.910
0.808
0.826
0.856
0.908
0.882
0.928
0.958
1.044
1.040
0.962
1.008
0.994
0.942
0.808
0.790
0.844
0.988
1.000
0.896
0.976
0.962
0.968
0.846
0.858
0.792
0.836
0.930
0.862
0.816
0.890
0.886
0.916
0.834
0.910
0.928
0.948
0.876
0.904
0.872
0.832
0.868
0.776
0.774
0.886
1.280
1.180
1.120
1.174
1.110
1.024
0.970
0.954
0.990
0.898
1.040
1.144
1.090
1.032
1.050
1.034
0.910
0.980
0.974
0.978
0.882
0.926
0.928
0.936
0.868
0.914
0.834
0.836
0.890
0.854
0.960
1.054
1.056
0.984
0.948
0.904
0.810
0.832
0.900
1.100
1.072
1.012
0.970
0.954
0.854
0.894
1.036
0.932
0.958
0.992
0.898
1.002
0.958
0.894
0.786
0.744
0.752
0.758
0.780
0.794
0.796
0.752
0.772
0.866
0.914
0.928
0.802
0.842
0.854
0.888
0.824
0.800
0.786
0.730
0.774
0.800
0.886
1.006
0.946
0.858
0.916
1.024
1.042
0.942
0.906
0.866
0.910
0.994
0.828
0.846
0.852
0.840
0.816
0.806
0.796
0.764
0.746
0.716
0.708
0.736
0.772
0.952
0.966
0.882
0.964
1.006
0.938
0.906
0.888
0.884
0.816
0.786
0.816
0.840
0.874
0.908
0.894
0.838
0.896
0.822
0.862
0.936
0.924
0.870
0.880
0.926
0.956
0.906
0.870
0.794
0.768
0.778
0.758
0.818
0.896
1.220
1.120
0.922
0.852
0.812
0.796
0.782
0.748
0.842
0.956
1.114
0.966
0.982
0.914
0.818
0.824
0.826
0.766
0.760
0.734
0.744
0.776
0.726
0.792
0.854
1.028
0.996
0.910
0.870
0.806
0.754
0.730
0.764
0.778
0.820
0.954
1.124
0.964
0.994
0.960
0.944
0.932
0.878
0.796
0.794
0.786
0.814
0.818
0.836
0.956
0.968
0.914
0.820
0.854
0.864
0.878
0.948
0.868
1.050
1.078
1.016
0.876
0.822
0.758
0.770
0.808
0.876
0.822
0.870
0.900
0.876
0.780
0.790
0.770
0.756
0.752
0.802
0.860
0.930
0.864
0.914
0.846
0.894
0.938
0.904
0.776
0.746
0.724
0.700
0.688
0.670
0.650
0.640
0.628
0.632
0.620
0.608
0.596
0.594
0.606
0.614
0.706
0.786
0.906
0.998
0.996
0.942
0.906
0.814
0.728
0.720
0.728
0.754
0.764
0.782
0.758
0.746
0.748
0.712
0.700
0.718
0.736
0.782
0.838
0.826
0.744
0.726
0.720
0.686
0.694
0.694
0.704
0.708
0.712
0.708
0.706
0.738
0.832
0.770
0.858
0.934
1.058
1.054
0.944
0.780
0.774
0.768
0.844
1.018
1.118
0.940
0.850
0.838
0.854
0.912
0.972
0.918
0.790
0.790
0.812
0.922
0.964
0.940
0.822
0.818
0.802
0.806
0.776
0.834
0.834
0.826
0.816
0.900
1.062
0.996
0.842
0.870
0.870
0.880
0.900
0.950
0.966
0.900
1.086
1.120
0.954
0.862
0.844
0.786
0.834
0.740
0.852
0.776
0.734
0.670
0.666
0.666
0.668
0.672
0.670
0.678
0.686
0.716
0.716
0.720
0.734
0.770
0.764
0.724
0.712
0.700
0.690
0.660
0.634
0.662
0.668
0.728
0.762
0.908
1.124
0.984
0.980
0.926
0.908
0.826
0.830
0.852
0.828
0.776
0.732
0.718
0.706
0.712
0.704
0.718
0.706
0.724
0.740
0.740
0.724
0.724
0.722
0.738
0.746
0.720
0.702
0.736
0.704
0.680
0.666
0.660
0.666
0.656
0.654
0.640
0.634
0.616
0.622
0.616
0.610
0.606
0.586
0.594
0.588
0.582
0.590
0.604
0.604
0.604
0.624
0.630
0.632
0.606
0.618
0.606
0.600
0.600
0.610
0.604
0.644
0.668
0.692
0.696
0.704
0.708
0.710
0.676
0.682
0.676
0.672
0.676
0.714
0.716
0.714
0.698
0.672
0.664
0.690
0.702
0.686
0.660
0.640
0.636
0.624
0.636
0.632
0.622
0.602
0.602
0.604
0.606
0.616
0.678
0.766
0.756
0.768
0.884
0.840
0.848
0.818
0.790
0.728
0.738
0.694
0.664
0.638
0.614
0.632
0.638
0.638
0.640
0.644
0.616
0.616
0.604
0.594
0.594
0.596
0.664
0.708
0.856
0.856
0.762
0.752
0.714
0.700
0.694
0.728
0.720
0.704
0.730
0.670
0.718
0.700
0.666
0.648
0.656
0.634
0.622
0.620
0.610
0.598
0.596
0.598
0.592
0.594
0.596
0.588
0.592
0.588
0.582
0.576
0.596
0.614
0.604
0.640
0.680
0.718
0.734
0.726
0.708
0.662
0.678
0.662
0.654
0.672
0.676
0.658
0.644
0.692
0.686
0.660
0.682
0.680
0.676
0.690
0.688
0.688
0.680
0.634
0.680
0.690
0.878
0.890
0.876
0.808
0.798
0.746
0.688
0.684
0.670
0.666
0.676
0.682
0.680
0.664
0.662
0.710
0.792
1.200
1.054
1.090
1.010
0.874
0.860
0.756
0.710
0.706
0.722
0.746
0.776
0.850
0.846
0.772
0.788
0.788
0.810
0.848
0.910
0.852
0.846
0.828
0.812
0.760
0.762
0.770
0.804
0.880
0.840
0.760
0.776
0.822
0.846
0.872
0.924
0.858
0.848
0.840
0.854
0.826
0.794
0.742
0.742
0.724
0.754
0.776
0.840
0.832
0.882
0.820
0.886
0.880
0.956
0.920
0.800
0.738
0.716
0.712
0.706
0.702
0.730
0.816
0.880
1.150
1.222
0.978
0.990
0.964
0.926
0.886
0.924
0.998
1.008
0.994
0.956
0.926
0.836
0.854
0.866
0.844
0.844
0.818
0.906
0.826
0.786
0.900
0.958
1.090
1.048
0.954
0.942
0.910
0.878
0.832
0.754
0.686
0.684
0.698
0.712
1.454
1.118
1.110
1.154
1.040
1.234
1.226
1.122
1.042
0.942
0.842
0.796
0.768
0.746
0.720
0.688
0.680
0.680
0.688
0.706
0.734
0.744
0.784
0.852
1.070
1.080
1.026
0.928
0.888
0.852
0.806
0.756
0.758
0.800
0.912
0.952
0.946
0.834
0.852
0.848
0.838
0.888
0.784
0.814
0.814
0.838
0.822
0.846
0.788
0.776
0.786
0.858
0.860
0.956
1.010
1.058
0.932
0.892
0.834
0.820
0.842
0.870
0.870
0.846
0.828
0.768
0.742
0.730
0.738
0.748
0.798
0.840
0.844
0.814
0.772
0.754
0.760
0.762
0.776
0.766
0.730
0.756
0.744
0.774
0.774
0.798
0.752
0.744
0.770
0.794
0.830
0.912
0.902
0.848
0.824
0.798
0.790
0.800
0.912
0.992
0.930
0.976
0.964
0.834
0.840
0.794
0.760
0.718
0.680
0.694
0.706
0.742
0.834
0.864
0.884
0.920
0.864
0.834
0.836
0.866
0.894
0.886
0.842
0.792
0.764
0.764
0.794
0.856
0.812
0.792
0.794
0.812
0.828
0.856
0.822
0.780
0.764
0.722
0.712
0.722
0.684
0.780
0.822
0.812
0.970
0.902
1.038
0.988
0.894
0.782
0.990
1.008
1.024
1.004
0.934
0.880
0.800
0.772
0.722
0.766
0.726
0.732
0.710
0.706
0.704
0.700
0.686
0.666
0.674
0.668
0.688
0.678
0.750
0.874
0.954
0.906
0.922
0.954
0.910
0.868
0.786
0.738
0.706
0.674
0.690
0.682
0.716
0.796
1.246
1.022
0.976
0.930
0.870
0.896
0.886
0.874
0.832
0.820
0.812
0.804
0.744
0.804
0.850
1.124
0.968
0.934
0.878
0.820
0.768
0.732
0.712
0.712
0.738
0.838
0.760
0.838
1.198
1.114
1.076
0.908
0.870
0.886
0.900
0.878
0.862
0.800
0.770
0.786
0.846
0.894
0.902
0.874
0.816
0.744
0.746
0.732
0.732
0.752
0.768
0.728
0.754
0.790
0.834
0.836
0.850
0.866
0.882
0.840
0.802
0.760
0.732
0.698
0.686
0.710
0.764
1.216
0.926
0.956
0.924
0.940
0.948
0.966
0.898
0.846
0.794
0.796
0.788
0.794
0.740
0.750
0.762
0.768
0.754
0.832
0.886
0.930
0.910
0.862
0.778
0.762
0.754
0.756
0.750
0.718
0.722
0.728
0.756
0.742
0.778
0.774
0.784
0.792
0.794
0.732
0.726
0.744
0.770
0.776
0.772
0.824
0.860
0.906
0.844
0.794
0.800
0.794
0.772
0.744
0.732
0.714
0.712
0.748
0.804
0.800
0.794
0.838
0.866
0.858
0.816
0.774
0.748
0.732
0.726
0.730
0.708
0.710
0.698
0.692
0.670
0.692
0.702
0.772
1.046
0.898
0.840
0.870
0.914
0.930
0.868
0.824
0.796
0.768
0.768
0.766
0.756
0.730
0.718
0.710
0.722
0.732
0.740
0.772
0.824
0.920
0.910
0.908
0.886
0.826
0.754
0.746
0.726
0.706
0.686
0.670
0.678
0.712
0.860
0.896
0.930
0.966
0.936
0.828
0.802
0.796
0.838
0.896
0.850
0.788
0.810
0.838
0.912
0.940
0.884
0.804
0.768
0.748
0.766
0.778
0.830
0.886
0.930
0.860
0.772
0.782
0.860
0.938
1.118
1.102
1.078
1.024
0.962
0.916
0.896
0.854
0.836
0.844
0.854
0.884
0.942
0.964
0.890
0.858
0.836
0.902
0.912
0.890
0.876
0.814
0.802
0.794
0.822
0.866
0.846
0.976
1.002
1.040
0.882
0.824
0.806
0.806
0.812
0.800
0.760
0.776
0.782
0.804
0.844
0.862
0.828
0.802
0.802
0.796
0.814
0.830
0.834
0.826
0.802
0.750
0.754
0.754
0.784
0.784
0.840
0.976
1.018
1.056
0.990
0.868
0.784
0.758
0.726
0.696
0.734
0.748
0.844
1.150
1.026
0.948
0.912
0.874
0.796
0.806
0.884
1.010
1.038
0.978
0.920
0.870
0.806
0.800
0.776
0.786
0.828
0.900
0.868
0.912
0.824
0.864
0.842
0.836
0.856
0.880
0.864
0.840
0.808
0.756
0.712
0.730
0.730
0.800
0.838
0.816
0.822
0.866
0.830
0.810
0.822
0.828
0.848
0.816
0.798
0.808
0.850
0.854
0.832
0.776
0.752
0.712
0.726
0.750
0.804
0.884
0.896
0.862
0.924
0.994
0.982
0.884
0.894
0.862
0.824
0.812
0.814
0.818
0.802
0.752
0.754
0.762
0.784
0.824
0.822
0.818
0.758
0.722
0.740
0.850
1.034
1.014
0.872
0.852
0.800
0.754
0.752
0.720
0.754
0.832
0.818
0.912
0.864
0.916
0.854
0.802
0.782
0.786
0.784
0.818
0.772
0.990
0.978
0.828
0.858
0.816
0.774
0.740
0.738
0.736
0.712
0.688
0.666
0.642
0.708
0.710
0.720
0.690
0.654
0.682
0.712
0.716
0.706
0.756
0.752
0.744
0.704
0.738
0.718
0.734
0.712
0.728
0.706
0.702
0.708
0.702
0.698
0.720
0.710
0.730
0.754
0.738
0.760
0.748
0.732
0.720
0.702
0.684
0.666
0.664
0.648
0.650
0.640
0.648
0.652
0.656
0.646
0.656
0.648
0.648
0.648
0.670
0.670
0.690
0.760
0.760
0.734
0.738
0.704
0.668
0.670
0.652
0.630
0.616
0.596
0.596
0.588
0.592
0.590
0.596
0.608
0.634
0.590
0.302
0.306
0.610
0.642
0.650
0.652
0.676
1.320
0.630
0.676
0.672
0.664
0.646
0.648
0.636
0.632
0.628
0.640
0.622
0.626
0.624
0.642
0.640
0.740
0.702
0.742
0.742
0.718
0.702
0.684
0.656
0.682
0.668
0.646
0.636
0.642
0.664
0.686
0.690
0.672
0.642
0.650
0.644
0.622
0.618
0.622
0.626
0.624
0.622
0.640
0.678
0.662
0.654
0.662
0.642
0.624
0.608
0.608
0.604
0.584
0.586
0.584
0.584
0.600
0.614
0.622
0.626
0.636
0.666
0.656
0.686
0.710
0.752
0.756
0.724
0.710
0.666
0.692
0.660
0.648
0.662
0.672
0.644
0.634
0.624
0.672
0.694
0.650
0.694
0.702
0.736
0.740
0.686
0.692
0.672
0.638
0.628
0.630
0.648
0.680
0.796
0.830
0.946
0.876
0.828
0.778
0.724
0.906
0.882
1.032
0.862
0.868
0.800
0.776
0.702
0.734
0.722
0.678
0.700
0.732
0.724
0.732
0.778
0.844
0.796
0.786
0.788
0.782
0.728
0.804
0.856
0.776
0.866
0.846
0.798
0.894
0.810
0.748
0.766
0.804
0.862
0.942
0.836
1.028
0.960
0.898
0.930
0.872
0.750
0.734
0.812
1.008
0.964
1.112
0.986
0.900
1.048
1.012
1.278
1.216
1.144
1.044
1.032
0.884
0.942
0.910
0.990
1.088
1.118
1.092
1.028
0.900
0.900
0.832
1.086
1.078
1.202
1.036
1.052
1.050
0.976
0.924
0.882
0.786
0.776
0.744
0.812
1.344
1.076
1.090
0.952
0.942
1.072
1.026
1.116
1.076
1.012
0.986
1.180
1.082
1.010
0.842
0.864
0.822
0.940
1.088
1.140
0.912
0.858
0.930
1.136
1.098
1.024
0.852
0.860
0.874
0.848
0.906
1.068
0.976
1.012
0.922
0.918
0.820
0.876
0.920
0.952
1.014
1.028
0.954
0.942
0.904
0.912
0.928
0.890
0.928
0.946
0.942
0.946
0.850
0.870
0.836
0.798
0.866
0.966
0.840
0.886
0.940
1.172
0.966
0.904
0.796
0.774
0.766
0.838
0.898
1.138
1.022
0.928
0.864
0.788
0.826
0.852
1.036
0.934
0.910
0.882
0.846
0.914
0.962
0.900
0.982
0.886
0.954
0.916
0.854
0.896
0.924
0.798
0.836
0.756
0.792
0.752
0.728
0.672
0.712
0.716
0.722
0.734
0.734
0.740
0.704
0.774
0.780
0.854
0.788
0.724
0.690
0.700
0.660
0.694
0.678
0.658
0.678
0.684
0.672
0.652
0.660
0.630
0.614
0.610
0.590
0.584
0.630
1.242
0.966
0.936
0.912
0.846
0.764
0.796
0.768
0.788
0.830
0.884
0.806
0.772
0.748
0.720
0.748
0.708
0.682
0.704
0.664
0.654
0.666
0.656
0.636
0.668
0.662
0.660
0.700
0.698
0.670
0.692
0.674
0.682
0.684
0.648
0.672
0.654
0.628
0.616
0.628
0.620
0.632
0.610
0.616
0.616
0.622
0.616
0.608
0.610
0.624
0.636
0.632
0.662
0.652
0.628
0.656
0.686
0.754
0.830
0.842
0.820
0.770
0.734
0.714
0.670
0.678
0.668
0.702
1.216
1.144
1.144
1.214
1.208
1.102
0.970
0.908
0.886
0.838
0.928
0.980
1.098
0.974
0.894
0.872
0.856
0.830
0.720
0.762
0.770
0.794
0.830
0.844
0.820
0.838
0.872
0.822
0.804
0.804
0.774
0.818
0.988
0.982
0.938
0.902
0.780
0.792
0.708
0.700
0.682
0.704
0.750
0.784
0.970
0.968
0.982
1.036
1.208
0.976
1.026
1.010
0.906
0.904
1.054
0.960
0.914
0.908
0.868
0.786
0.768
0.748
0.718
0.730
0.758
0.782
0.868
0.900
0.852
0.882
0.962
0.930
0.870
0.252
0.536
0.738
0.674
0.650
0.642
0.642
0.870
1.402
1.110
0.974
0.914
0.818
0.778
0.766
0.842
0.768
0.942
0.996
0.922
0.872
0.814
0.786
0.702
0.734
0.778
0.786
0.768
0.690
0.676
0.706
0.716
0.750
0.888
0.870
0.794
0.700
0.704
0.728
0.810
1.048
0.864
0.882
0.928
0.868
0.814
0.836
0.810
0.802
0.794
0.754
0.736
0.800
0.910
0.882
0.972
0.974
0.968
0.858
0.818
0.822
0.792
0.866
0.950
0.984
0.984
0.848
0.842
0.884
0.870
0.858
0.858
0.816
0.772
0.784
0.844
1.060
1.100
1.082
1.016
0.956
0.886
0.826
0.830
0.922
1.242
1.136
1.052
0.940
0.818
0.760
0.778
0.846
0.954
0.992
0.968
0.936
0.872
0.834
0.834
0.864
1.010
1.000
1.188
1.074
0.932
0.872
0.806
0.794
0.808
0.760
0.762
0.730
0.734
0.760
0.800
0.892
0.988
1.056
0.974
0.856
0.790
0.802
0.836
1.210
0.950
0.914
0.886
0.932
0.912
0.814
0.896
1.038
1.118
1.124
1.038
1.022
0.914
0.892
0.942
0.940
1.038
1.098
0.922
0.830
0.900
0.992
1.066
1.062
1.114
1.080
0.982
1.128
1.006
1.072
0.972
1.076
1.018
1.034
0.900
0.792
0.764
0.700
0.672
0.730
0.796
0.984
0.944
0.864
0.856
0.858
0.848
0.834
0.862
1.066
0.934
0.854
0.734
0.696
0.706
0.692
0.724
0.764
0.844
0.894
0.828
0.806
0.842
0.860
0.810
0.820
0.832
0.832
0.846
0.818
0.802
0.754
0.716
0.688
0.694
0.694
0.750
0.926
0.846
0.940
0.970
0.972
0.920
0.854
0.782
0.758
0.752
0.784
0.894
1.212
1.156
1.212
1.124
1.012
1.014
1.018
0.954
0.996
0.976
0.970
0.950
0.850
0.864
0.882
0.860
0.782
0.762
0.754
0.750
0.780
0.874
1.020
0.982
0.852
0.832
0.800
0.806
0.844
0.820
0.850
0.788
0.800
0.860
0.980
0.990
1.072
1.134
1.064
0.980
1.038
1.106
1.138
1.018
0.994
0.860
0.776
0.824
0.938
0.870
0.960
1.090
1.070
0.990
1.094
1.156
1.100
1.180
1.172
1.098
1.208
1.214
1.132
1.212
1.074
1.046
1.098
1.056
1.018
1.154
1.112
1.026
0.938
0.804
0.802
0.824
0.930
0.938
0.966
0.996
0.968
0.934
1.034
1.124
0.972
1.030
1.088
1.078
1.074
1.182
1.214
1.084
1.138
1.102
0.962
1.116
1.022
0.958
0.876
0.938
0.906
0.786
0.860
1.004
1.030
1.052
0.920
0.924
0.848
0.868
0.916
0.990
0.890
0.854
0.832
0.846
0.884
0.902
0.904
0.906
0.856
0.848
0.904
0.940
1.148
1.276
1.202
1.030
1.028
1.162
1.072
0.940
0.862
0.772
0.744
0.762
0.828
1.092
1.030
1.070
1.020
1.054
1.152
1.194
1.096
1.162
1.160
0.992
1.136
1.356
1.182
1.018
0.896
0.852
0.848
0.884
0.780
0.804
0.698
0.672
0.790
1.020
1.314
1.168
1.098
1.014
1.006
0.834
0.764
0.720
0.694
0.694
0.714
0.756
0.786
0.746
0.730
0.700
0.648
0.680
0.658
0.702
0.744
0.774
0.792
0.800
0.782
0.766
0.750
0.672
0.704
0.686
0.666
0.638
0.694
0.668
0.684
0.706
0.702
0.744
0.794
0.880
0.844
0.904
0.822
0.826
0.800
0.748
0.720
0.670
0.630
0.654
0.624
0.628
0.686
0.718
0.740
0.802
0.850
0.826
0.750
0.708
0.688
0.668
0.654
0.644
0.616
0.640
0.650
0.648
0.736
0.922
1.048
1.004
0.898
0.796
0.736
0.708
0.654
0.634
0.648
0.646
0.682
0.756
0.764
0.762
0.696
0.734
0.704
0.734
0.736
0.766
0.784
0.800
0.822
0.828
0.862
0.902
0.906
0.896
0.990
1.090
1.258
1.160
0.970
0.980
0.894
0.796
1.042
1.312
1.004
1.090
0.908
0.952
1.088
1.098
1.010
1.010
0.986
1.138
1.110
1.046
1.038
1.206
1.096
0.946
0.862
0.764
0.742
0.740
0.726
0.742
0.732
0.728
0.764
0.836
0.916
1.080
0.990
0.874
0.836
0.804
0.782
0.780
0.818
0.862
0.918
0.758
0.830
0.806
0.836
0.896
0.890
0.820
0.774
0.706
0.714
0.684
0.650
0.638
0.686
0.780
1.128
1.014
1.044
0.926
0.922
0.836
0.778
0.830
0.996
1.120
1.018
0.924
0.874
0.710
0.782
0.796
0.744
0.970
1.126
0.996
1.068
1.026
0.976
0.904
0.768
0.744
0.720
0.716
0.748
0.896
0.914
0.946
0.908
0.796
0.798
0.790
0.778
0.748
0.792
0.700
0.842
0.922
0.966
0.898
0.900
0.874
0.792
0.780
0.762
0.718
0.786
0.886
0.944
0.980
0.796
0.774
0.800
0.768
0.824
0.826
0.834
0.822
0.796
0.784
0.748
0.720
0.664
0.690
0.672
0.730
1.070
0.436
0.852
1.134
1.048
0.918
0.878
0.858
0.822
0.782
0.796
0.822
0.858
0.778
0.848
0.922
1.042
1.002
0.806
0.772
0.752
0.738
0.772
0.790
1.102
1.056
0.894
0.808
0.764
0.738
0.800
1.080
1.026
0.938
0.856
0.754
0.766
0.746
0.696
0.762
0.818
1.054
0.962
0.876
0.842
0.840
0.830
0.802
0.784
0.760
0.726
0.706
0.730
0.724
1.116
1.014
0.980
0.916
0.870
0.750
0.790
0.774
0.812
0.848
0.924
0.982
0.940
0.946
0.980
0.954
0.876
0.800
0.760
0.842
1.050
1.260
1.154
1.092
0.970
0.896
0.898
0.914
0.954
0.914
0.818
0.806
0.746
0.706
0.674
0.704
0.876
1.034
0.976
0.958
0.900
0.792
0.768
0.696
0.778
0.794
1.262
1.072
1.012
0.938
0.844
0.750
0.688
0.698
0.702
0.774
0.978
0.988
1.018
0.872
0.832
0.748
0.736
0.768
0.790
0.862
0.894
0.862
0.742
0.778
0.752
0.728
0.744
0.732
0.732
0.734
0.738
0.736
0.746
0.716
0.698
0.690
0.700
0.728
0.872
0.820
0.888
0.924
0.946
0.912
0.872
0.804
0.748
0.712
0.688
0.704
0.748
0.910
0.990
0.932
0.924
0.946
0.984
0.954
0.890
0.808
0.722
0.780
0.824
0.922
0.906
0.880
0.822
0.776
0.780
0.810
0.894
1.080
1.006
1.000
0.896
0.748
0.766
0.738
0.732
0.700
0.670
0.762
0.846
1.076
1.044
1.020
0.970
0.884
0.798
0.730
0.716
0.696
0.656
0.762
0.870
1.220
1.076
1.004
0.914
0.856
0.798
0.778
0.808
0.894
0.918
0.868
0.880
0.908
0.910
0.844
0.802
0.804
0.836
0.944
1.170
1.010
0.994
0.868
0.812
0.838
0.934
0.932
0.994
0.960
0.866
0.786
0.734
0.698
0.690
0.730
0.900
1.316
1.050
1.128
1.018
0.888
0.746
0.804
0.764
0.758
0.732
0.746
0.838
1.238
1.020
0.896
0.850
0.824
0.782
0.762
0.740
0.702
0.744
0.760
0.852
0.878
0.836
0.782
0.782
0.884
1.060
0.902
0.910
0.924
0.900
0.868
0.836
0.834
0.834
0.922
1.010
0.982
0.970
0.896
0.782
0.778
0.806
0.894
1.026
1.038
0.890
0.890
0.844
0.782
0.760
0.796
0.792
0.766
0.736
0.736
0.712
0.788
0.844
0.906
0.942
0.916
0.894
0.830
0.846
0.934
0.940
0.954
0.852
0.776
0.740
0.722
0.722
0.746
0.700
0.786
0.812
0.874
0.934
0.936
0.854
0.752
0.734
0.726
0.730
0.760
0.768
0.820
0.782
0.782
0.766
0.740
0.718
0.736
0.738
0.764
0.774
0.744
0.728
0.734
0.746
0.794
0.708
0.644
0.646
0.612
0.608
0.636
0.688
1.086
0.896
0.872
0.880
0.836
0.766
0.774
0.764
0.718
0.758
0.752
0.724
0.730
0.752
0.770
0.718
0.774
0.750
0.780
0.770
0.760
0.740
0.728
0.696
0.712
0.728
0.790
0.910
0.920
0.890
0.830
0.852
0.838
0.892
0.864
0.986
0.978
0.956
0.850
0.774
0.742
0.758
0.782
0.866
0.870
0.942
0.994
1.002
0.964
0.920
0.844
0.810
0.828
0.958
1.014
0.998
0.964
0.934
0.914
0.848
0.836
0.862
0.880
0.898
0.848
0.824
0.792
0.786
0.762
0.792
0.760
0.800
0.904
0.936
0.964
0.856
0.760
0.690
0.714
0.692
0.724
0.776
0.876
0.900
0.912
0.864
0.820
0.830
0.826
0.842
0.796
0.800
0.792
0.742
0.682
0.862
0.940
1.020
0.916
0.838
0.792
0.844
0.874
0.914
0.982
0.952
0.972
0.900
0.868
0.812
0.814
0.814
0.864
0.898
0.870
0.830
0.772
0.776
0.760
0.784
0.860
0.876
0.918
0.880
0.832
0.808
0.776
0.824
0.814
0.852
0.900
0.918
0.856
0.864
0.894
0.902
0.814
0.876
0.914
0.834
0.846
0.966
0.828
0.896
0.904
0.844
0.828
0.810
0.800
0.788
0.784
0.792
0.852
1.090
0.988
1.028
1.026
0.944
0.886
0.820
0.788
0.822
0.820
0.950
1.024
0.970
0.820
0.800
0.758
0.738
0.724
0.734
0.788
0.902
1.054
0.938
0.880
0.792
0.736
0.720
0.702
0.708
0.702
0.706
0.718
0.752
0.804
0.792
0.832
0.838
0.802
0.842
0.810
0.764
0.768
0.730
0.778
0.840
0.896
0.840
0.858
0.864
0.850
0.844
0.798
0.742
0.760
0.860
1.022
1.170
1.032
0.922
0.786
0.710
0.740
0.748
0.820
0.952
0.986
0.966
0.934
0.874
0.848
0.822
0.782
0.876
1.044
0.924
0.898
0.860
0.826
0.818
0.802
0.788
0.830
0.844
0.814
0.768
0.758
0.702
0.732
0.762
1.008
0.826
0.386
1.058
0.962
0.870
0.808
0.768
0.768
0.806
0.770
0.818
0.796
0.824
0.796
0.780
0.796
0.794
0.794
0.780
0.808
0.830
0.790
0.728
0.732
0.726
0.714
0.768
0.954
0.932
0.912
0.852
0.810
0.804
0.814
0.824
0.834
0.878
0.870
0.834
0.830
0.810
0.794
0.764
0.738
0.770
0.730
0.736
0.706
0.698
0.676
0.682
0.672
0.658
0.654
0.648
0.642
0.636
0.640
0.640
0.630
0.644
0.764
1.006
0.896
0.810
0.774
0.732
0.686
0.700
0.674
0.666
0.662
0.656
0.658
0.660
0.660
0.662
0.650
0.668
0.652
0.642
0.638
0.644
0.654
0.670
0.638
0.636
0.654
0.646
0.672
0.704
0.678
0.670
0.674
0.664
0.646
0.650
0.640
0.646
0.652
0.672
0.712
0.774
0.832
0.770
0.694
0.760
0.738
0.764
0.750
0.730
0.746
0.776
0.788
0.784
0.732
0.742
0.748
0.730
0.720
0.702
0.720
0.720
0.702
0.666
0.686
0.678
0.656
0.650
0.666
0.682
0.710
0.808
0.914
0.874
0.750
0.730
0.746
0.784
0.816
0.788
0.792
0.820
0.862
0.802
0.810
0.838
0.778
0.778
0.770
0.782
0.808
0.784
0.776
0.812
0.932
1.006
0.860
0.754
0.746
0.758
1.272
1.082
0.936
0.976
0.984
0.864
0.906
0.880
0.804
0.836
0.940
1.020
1.044
0.950
0.944
0.876
0.886
0.938
1.032
0.832
0.944
1.220
1.030
0.940
0.974
1.120
1.004
1.266
1.106
1.044
1.218
0.992
0.918
1.136
1.192
1.180
1.102
1.118
1.102
1.212
1.128
1.096
1.042
1.028
1.006
1.034
1.038
1.042
0.956
0.842
0.994
0.962
1.052
1.168
1.086
0.970
0.950
0.850
0.832
0.804
0.920
0.922
1.246
1.086
1.006
1.004
1.014
0.978
1.020
1.048
0.962
0.936
0.896
1.284
1.132
1.104
1.046
0.832
1.072
1.010
1.274
1.212
1.074
1.018
1.028
1.022
0.916
1.010
1.010
0.888
0.806
0.796
0.822
1.070
1.098
0.920
0.876
0.876
0.926
0.836
0.862
1.030
0.928
1.054
1.032
0.896
0.916
0.850
1.002
1.062
0.910
0.762
0.794
0.816
1.000
0.986
1.138
1.160
1.018
1.078
1.038
0.902
0.952
1.024
0.902
0.888
0.860
0.794
0.844
0.796
0.752
0.772
0.756
0.862
0.880
0.832
0.856
0.814
0.846
0.736
0.804
0.826
0.856
0.962
0.980
0.864
0.858
0.802
0.726
0.704
0.714
0.718
0.738
0.768
0.800
0.936
0.868
0.918
0.942
0.890
0.826
0.774
0.774
0.738
0.752
0.796
0.806
0.878
0.924
0.836
0.832
0.764
0.696
0.712
0.666
0.716
0.718
0.742
0.726
0.744
0.742
0.784
0.776
0.770
0.766
0.776
0.742
0.830
0.770
0.836
0.798
0.716
0.714
0.692
0.664
0.690
0.656
0.624
0.620
0.616
0.620
0.614
0.614
0.610
0.622
0.628
0.618
0.608
0.670
1.390
1.086
0.968
0.944
0.842
0.708
0.686
0.684
0.680
0.716
0.772
0.738
0.742
0.732
0.722
0.736
0.736
0.700
0.688
0.708
0.698
0.688
0.696
0.684
0.712
0.680
0.722
0.720
0.704
0.698
0.692
0.668
0.646
0.686
0.688
0.674
0.664
0.664
0.652
0.640
0.668
0.658
0.664
0.666
0.638
0.702
0.780
0.836
0.852
0.908
0.886
0.872
0.838
0.790
0.794
0.752
0.702
0.732
0.744
0.740
0.774
0.742
0.748
0.728
0.736
0.712
0.682
0.718
0.698
0.718
0.698
0.742
0.766
0.752
0.810
0.822
0.780
0.782
0.784
0.836
0.806
0.772
0.742
0.704
0.690
0.694
0.722
0.736
0.756
0.780
0.928
1.134
1.054
0.972
0.912
0.846
0.802
0.844
0.880
1.116
1.152
1.026
0.970
0.898
0.796
0.790
0.804
0.930
1.002
1.012
1.034
1.038
1.180
1.124
1.160
1.220
1.208
1.218
1.176
1.032
0.900
0.904
0.988
1.012
0.998
1.134
1.220
1.032
1.000
0.970
0.928
0.876
0.808
0.752
0.774
0.832
1.096
1.110
1.188
1.180
1.060
1.032
1.128
1.160
1.094
1.072
1.078
1.118
0.976
1.050
1.144
1.068
1.164
1.176
1.018
1.016
0.904
1.030
1.138
0.984
0.876
1.000
1.124
1.134
0.968
0.992
0.950
0.840
0.852
0.950
1.196
1.066
0.862
0.794
1.138
1.068
1.132
1.138
1.090
1.034
0.942
0.824
0.750
0.754
0.860
1.292
1.210
1.360
1.300
1.154
1.036
0.938
0.864
0.848
0.820
0.818
0.782
0.778
0.744
0.730
0.794
0.978
1.188
1.148
1.016
0.898
0.926
0.990
0.994
1.220
1.136
1.172
1.028
0.920
0.886
0.802
0.874
0.972
1.074
0.922
0.926
0.884
0.846
0.812
0.762
0.742
0.736
0.772
0.810
0.744
0.790
0.836
0.948
1.022
0.990
0.892
0.818
0.756
0.712
0.736
0.708
0.796
1.134
1.078
0.990
0.932
0.814
0.764
0.780
0.792
0.828
0.944
1.252
1.164
1.114
1.090
1.036
1.000
0.988
0.936
0.982
0.960
0.906
0.834
0.794
0.774
0.800
0.900
0.922
0.994
1.052
0.946
0.930
0.762
0.746
0.742
0.774
0.812
1.066
1.174
1.072
0.950
0.922
0.880
0.934
0.946
0.860
0.780
0.780
0.764
0.808
0.836
0.782
0.756
0.780
0.760
0.800
0.838
0.816
0.852
0.836
0.842
0.828
0.804
0.780
0.732
0.722
0.694
0.710
0.732
0.746
0.748
0.758
0.750
0.756
0.674
0.714
0.690
0.670
0.684
0.706
0.692
0.706
0.696
0.702
0.696
0.660
0.668
0.642
0.652
0.744
0.746
0.842
0.788
0.768
0.756
0.734
0.696
0.670
0.666
0.656
0.638
0.668
0.684
0.680
0.662
0.672
0.660
0.650
0.666
0.658
0.658
0.646
0.696
0.694
0.722
0.822
0.796
0.790
0.752
0.750
0.778
0.682
0.684
0.662
0.632
0.624
0.610
0.610
0.596
0.598
0.592
0.582
0.576
0.566
0.554
0.576
0.596
0.696
0.762
0.772
0.730
0.640
0.638
0.614
0.602
0.600
0.634
0.636
0.734
0.746
0.724
0.748
0.714
0.662
0.682
0.662
0.652
0.636
0.658
0.668
0.664
0.630
0.658
0.650
0.660
0.648
0.640
0.652
0.662
0.640
0.644
0.626
0.614
0.626
0.606
0.592
0.600
0.592
0.592
0.574
0.610
0.632
0.732
0.754
0.854
0.804
0.758
0.730
0.696
0.674
0.680
0.672
0.664
0.664
0.692
0.692
0.674
0.686
0.674
0.684
0.684
0.738
0.838
1.054
0.978
1.024
1.026
0.976
0.878
0.910
1.062
1.024
0.988
1.016
1.002
0.862
0.882
0.898
0.880
0.842
1.102
1.182
0.996
0.950
0.948
0.936
1.018
1.152
1.082
0.936
0.954
0.900
0.798
0.820
0.772
0.742
0.860
0.986
0.836
0.860
0.978
0.914
0.898
0.900
0.832
0.828
0.782
0.840
0.896
0.888
0.930
0.664
0.256
0.830
0.852
0.886
0.336
0.512
0.800
0.818
0.848
0.916
0.876
0.978
0.408
0.222
0.440
0.794
0.288
0.202
0.728
0.946
0.836
0.798
0.846
0.914
0.836
0.934
1.034
1.032
0.952
1.026
1.140
1.026
1.012
1.056
1.060
1.048
1.142
1.086
0.966
1.020
1.048
0.954
1.008
1.158
1.102
1.008
1.056
1.066
0.972
1.038
1.056
1.018
0.984
1.050
1.036
0.906
0.962
1.042
0.998
1.030
1.102
1.072
1.016
1.054
1.044
0.930
0.984
1.054
0.978
0.994
1.012
0.990
0.966
1.022
1.046
0.950
1.026
1.080
1.042
0.994
1.020
1.004
0.846
0.852
0.884
0.840
0.850
0.952
1.118
0.996
0.956
0.934
0.976
0.908
0.932
1.018
1.098
0.978
1.014
1.080
1.010
0.984
1.012
1.024
0.968
0.882
0.924
0.976
1.000
0.960
1.058
1.150
1.034
0.920
0.904
0.914
0.870
0.946
1.172
1.238
1.056
1.034
0.946
0.826
0.838
0.880
0.908
0.850
0.920
0.972
0.938
0.918
0.994
1.040
0.966
0.944
1.008
1.062
1.016
1.064
1.096
0.962
0.964
1.006
0.934
0.878
0.908
0.990
0.916
0.908
0.902
0.882
0.824
0.832
0.828
0.776
0.834
0.848
0.872
0.796
0.778
0.812
0.818
0.756
0.802
0.872
0.962
0.952
0.936
0.888
0.840
0.756
0.758
0.746
0.726
0.760
0.834
0.904
0.892
0.908
0.832
0.780
0.762
0.744
0.738
0.768
0.804
0.856
0.838
0.882
0.900
0.904
0.864
0.858
0.844
0.850
0.940
1.030
0.960
0.950
0.868
0.882
0.928
0.948
0.988
1.060
0.988
0.912
0.878
0.860
0.810
0.882
0.970
1.066
1.034
1.000
0.938
0.836
0.830
0.848
0.858
0.840
0.816
0.826
0.836
0.874
0.828
0.854
0.912
0.936
0.894
0.934
0.952
0.794
0.800
0.746
0.710
0.684
0.684
0.662
0.728
0.760
0.770
0.750
0.698
0.686
0.656
0.628
0.626
0.612
0.618
0.640
0.630
0.680
0.678
0.668
0.660
0.670
0.646
0.688
0.678
0.670
0.644
0.650
0.634
0.652
0.642
0.654
0.690
0.708
0.758
0.698
0.778
0.798
0.868
0.876
0.834
0.780
0.764
0.758
0.746
0.742
0.730
0.720
0.730
0.724
0.718
0.736
0.708
0.742
0.676
0.722
0.674
0.666
0.662
0.656
0.668
0.630
0.602
0.640
0.642
0.638
0.650
0.638
0.648
0.640
0.634
0.658
0.644
0.714
0.706
0.692
0.716
0.712
0.776
0.742
0.694
0.690
0.680
0.670
0.698
0.722
0.850
0.796
0.858
0.910
0.860
0.818
0.816
0.798
0.730
0.718
0.712
0.716
0.734
0.754
0.782
0.718
0.746
0.732
0.718
0.702
0.722
0.692
0.658
0.674
0.660
0.664
0.624
0.654
0.686
1.188
1.024
0.914
0.828
0.774
0.698
0.670
0.698
0.674
1.368
1.022
0.912
0.844
0.728
0.736
0.732
0.950
0.830
0.804
0.788
0.806
0.856
0.800
0.814
0.814
0.766
0.796
0.784
0.742
0.712
0.728
0.712
0.702
0.700
0.700
0.698
0.662
0.684
0.700
0.718
0.724
0.700
0.700
0.680
0.660
0.666
0.670
0.682
0.654
0.658
0.678
0.654
0.642
0.642
0.624
0.614
0.596
0.596
0.590
0.584
0.572
0.566
0.572
0.616
0.760
0.722
1.218
0.988
0.942
0.868
0.732
0.710
0.692
0.724
0.772
0.794
0.730
0.730
0.682
0.674
0.682
0.678
0.646
0.630
0.630
0.610
0.612
0.592
0.596
0.594
0.602
0.588
0.608
0.622
0.668
0.622
0.634
0.624
0.614
0.650
0.676
0.678
0.630
0.624
0.618
0.594
0.598
0.634
0.652
0.684
0.690
0.688
0.664
0.656
0.646
0.638
0.626
0.642
0.622
0.624
0.612
0.608
0.610
0.622
0.620
0.610
0.602
0.582
0.560
0.568
0.544
0.556
0.548
0.560
0.582
0.586
0.632
0.644
0.646
0.622
0.656
0.626
0.678
0.636
0.632
0.604
0.644
0.674
0.702
0.668
0.652
0.620
0.600
0.618
0.628
0.628
0.622
0.684
0.724
0.800
0.840
0.844
0.730
0.672
0.702
0.724
0.780
0.942
0.852
0.872
0.872
0.780
0.788
0.760
0.700
0.674
0.664
0.662
0.644
0.648
0.628
0.612
0.612
0.612
0.606
0.582
0.596
0.586
0.576
0.570
0.570
0.576
0.564
0.564
0.586
0.574
0.582
0.600
0.618
0.696
0.696
0.716
0.696
0.694
0.642
0.650
0.636
0.640
0.652
0.682
0.842
0.842
0.838
0.806
0.864
0.850
0.930
0.894
0.782
0.780
0.738
0.718
0.712
0.708
0.674
0.680
0.702
0.758
0.772
0.744
0.724
0.664
0.630
0.612
0.598
0.594
0.588
0.720
0.716
0.746
0.756
0.818
0.812
0.764
0.718
0.648
0.684
0.674
0.716
0.714
0.708
0.680
0.646
0.636
0.632
0.622
0.630
0.616
0.616
0.616
0.606
0.594
0.590
0.604
0.604
0.604
0.626
0.608
0.614
0.610
0.606
0.604
0.592
0.600
0.594
0.576
0.580
0.590
0.578
0.564
0.562
0.578
0.560
0.546
0.516
0.560
0.530
0.520
0.534
0.532
0.530
0.538
0.530
0.534
0.556
0.562
0.566
0.564
0.586
0.584
0.622
0.628
0.688
0.760
0.790
0.738
0.666
0.644
0.620
0.614
0.600
0.586
0.586
0.592
0.610
0.624
0.644
0.748
0.678
0.656
0.672
0.660
0.630
0.620
0.632
0.608
0.628
0.672
0.730
0.728
0.728
0.688
0.632
0.634
0.626
0.604
0.636
0.634
0.622
0.632
0.654
0.698
0.716
0.724
0.744
0.768
0.748
0.650
0.712
0.718
0.722
0.694
0.664
0.644
0.624
0.620
0.628
0.598
0.604
0.646
0.722
1.060
0.926
0.850
0.776
0.712
0.672
0.672
0.660
0.638
0.650
0.638
0.624
0.638
0.636
0.618
0.628
0.632
0.634
0.616
0.630
0.642
0.636
0.654
0.678
0.704
0.644
0.724
0.700
0.672
0.702
0.676
0.644
0.630
0.616
0.602
0.580
0.578
0.586
0.590
0.592
0.622
0.712
0.718
0.724
0.758
0.722
0.670
0.640
0.638
0.678
0.778
0.978
0.858
0.896
0.894
0.764
0.778
0.792
0.780
0.790
0.930
0.996
0.962
0.938
0.842
0.758
0.826
0.976
0.866
1.008
1.066
0.832
0.836
0.870
0.808
0.848
0.840
0.760
0.734
0.722
0.694
0.666
0.668
0.650
0.632
0.650
0.664
0.638
0.680
0.686
0.700
0.658
0.624
0.636
0.626
0.626
0.626
0.636
0.642
0.624
0.650
0.636
0.628
0.622
0.608
0.628
0.698
0.750
0.714
0.722
0.724
0.728
0.726
0.674
0.700
0.662
0.648
0.634
0.632
0.634
0.614
0.608
0.616
0.618
0.618
0.624
0.628
0.630
0.646
0.632
0.662
0.642
0.642
0.686
0.660
0.644
0.694
0.670
0.654
0.660
0.670
0.658
0.658
0.636
0.640
0.642
0.638
0.656
0.668
0.674
0.696
0.646
0.652
0.666
0.662
0.630
0.652
0.666
0.680
0.674
0.654
0.656
0.644
0.624
0.642
0.650
0.700
0.676
0.650
0.646
0.644
0.652
0.650
0.684
0.666
0.652
0.658
0.684
0.680
0.642
0.690
0.686
0.696
0.710
0.714
0.698
0.732
0.774
0.794
0.784
0.724
0.672
0.658
0.666
0.680
0.698
0.690
0.796
0.924
0.852
0.900
0.828
0.746
0.738
0.724
0.668
0.732
0.754
0.888
0.826
0.878
0.900
0.762
0.838
0.880
0.942
0.934
0.772
0.798
0.752
0.688
0.782
0.770
0.802
1.242
1.034
0.994
0.862
0.782
0.902
1.158
0.958
1.018
0.946
0.862
0.764
0.766
0.756
0.766
0.792
0.800
0.936
0.848
0.940
0.926
0.902
0.880
0.792
0.850
0.844
0.794
0.836
0.842
0.846
0.800
0.808
0.848
0.808
0.708
0.748
0.772
0.766
0.770
0.828
0.888
0.958
0.864
0.812
0.838
0.846
0.856
0.808
0.800
0.800
0.854
0.868
0.846
0.804
0.752
0.672
0.728
0.736
0.864
1.010
0.790
0.866
0.880
0.954
0.952
0.932
0.802
0.802
0.850
0.904
0.914
0.758
0.826
0.808
0.768
0.778
0.710
0.840
0.874
1.070
1.108
1.024
0.862
0.794
0.788
0.740
0.816
0.840
0.872
0.920
0.862
0.928
0.960
0.896
0.940
0.938
0.872
0.782
0.826
0.878
0.942
0.936
1.022
0.958
0.952
0.940
0.960
0.914
0.736
0.786
0.782
0.808
0.898
0.946
1.026
0.956
0.770
0.786
0.776
0.814
0.874
0.896
0.832
0.802
0.826
0.870
0.880
0.866
0.832
0.738
0.806
0.924
1.330
1.154
1.068
0.898
0.862
0.864
0.876
0.878
0.828
0.750
0.774
0.724
0.854
1.198
0.950
0.868
0.826
0.822
0.820
0.784
0.720
0.728
0.794
0.984
1.012
1.008
0.976
0.918
0.832
0.804
0.808
0.792
0.722
0.796
0.812
0.886
0.938
0.962
0.974
0.864
0.898
0.910
0.836
0.878
0.840
0.740
0.772
0.766
0.810
0.746
0.818
0.822
0.854
0.774
0.832
0.808
0.754
0.734
0.754
0.798
0.914
0.830
0.900
0.900
0.834
0.762
0.770
0.778
0.760
0.782
0.752
0.814
0.808
0.758
0.776
0.752
0.714
0.694
0.724
0.750
0.784
0.876
0.988
0.902
0.896
0.890
0.904
0.782
0.870
0.950
1.048
0.920
0.960
0.938
0.834
0.978
1.130
0.996
1.022
1.012
0.940
0.856
0.938
0.980
0.880
0.952
0.982
0.830
0.918
1.004
1.052
1.028
1.054
0.998
0.870
0.976
1.250
1.104
1.028
1.024
1.022
0.896
0.962
0.986
1.080
0.912
0.972
1.054
1.008
0.876
0.898
0.944
0.962
0.876
0.966
1.072
0.996
0.928
0.952
0.938
0.832
0.888
0.946
0.970
0.894
0.960
0.972
0.886
0.926
0.982
0.974
0.914
0.928
0.908
0.898
0.886
0.806
0.902
0.936
0.918
1.056
1.036
0.962
0.896
0.766
0.816
0.832
0.900
0.810
0.856
0.840
0.808
0.806
0.830
0.932
0.856
0.876
0.818
0.722
0.762
0.756
0.802
0.866
0.830
0.860
0.878
0.906
0.788
0.796
0.780
0.846
0.808
0.920
0.948
0.902
0.774
0.834
0.880
1.086
0.972
0.862
0.824
0.794
0.792
0.790
0.808
0.750
0.792
0.780
0.780
0.750
0.808
0.812
0.890
0.932
0.874
0.878
0.874
0.864
0.792
0.864
1.002
1.054
0.958
0.976
0.884
0.848
0.802
0.752
0.832
0.886
0.868
0.880
0.794
0.730
0.728
0.756
0.752
0.810
0.902
0.988
1.068
1.080
1.032
0.890
0.884
0.830
0.822
0.844
0.826
0.940
1.028
0.980
0.950
0.802
0.812
0.744
0.724
0.760
0.766
1.008
1.082
0.934
0.940
0.828
0.826
0.822
0.832
0.860
0.926
0.888
0.874
0.866
0.768
0.776
0.770
0.770
0.828
0.898
0.860
0.924
0.852
0.786
0.922
1.034
1.020
0.904
0.922
0.930
0.908
0.920
0.940
0.834
0.896
0.944
0.960
0.920
0.976
1.020
0.984
0.976
0.948
0.826
0.836
0.876
0.944
0.890
0.766
0.778
0.758
0.708
0.742
0.728
0.776
0.860
0.798
0.778
0.768
0.810
0.774
0.764
0.840
0.862
0.930
0.926
0.810
0.766
0.714
0.702
0.658
0.702
0.710
0.846
1.026
0.882
0.942
0.916
0.898
0.812
0.824
0.864
0.896
0.776
0.864
0.942
0.982
0.896
0.942
0.884
0.804
0.790
0.744
0.742
0.752
1.006
0.944
0.882
0.858
0.880
0.858
0.812
0.828
0.892
0.836
0.934
1.022
0.962
0.958
0.882
0.834
0.814
0.738
0.818
0.832
0.932
0.940
0.894
0.848
0.826
0.794
0.748
0.774
0.744
0.724
0.784
0.790
0.970
1.048
0.934
0.954
0.984
0.980
0.790
0.774
0.750
0.808
0.868
0.898
1.010
1.102
1.136
1.026
0.832
0.724
0.654
0.760
1.218
1.116
1.102
1.012
0.940
0.882
0.846
0.810
0.796
0.744
0.836
0.962
1.096
1.008
0.964
0.920
0.920
0.862
0.928
0.860
0.914
0.970
0.972
0.856
0.810
0.784
0.798
0.824
0.818
0.848
0.868
0.876
0.854
0.822
0.840
0.770
0.844
0.878
0.914
0.868
0.784
0.822
0.844
0.782
0.908
0.928
0.978
0.848
0.796
0.740
0.760
0.830
0.830
0.918
0.930
0.836
0.884
0.866
0.808
0.780
0.790
0.804
0.792
0.896
0.896
0.872
0.808
0.818
0.896
0.864
0.932
1.020
0.936
0.922
0.894
0.902
0.892
0.906
0.872
0.816
0.784
0.814
0.886
0.808
0.846
0.850
0.824
0.880
0.866
0.834
0.860
0.802
0.900
0.916
0.824
0.846
0.810
0.754
0.784
0.746
0.728
0.764
0.772
0.866
0.880
0.950
0.848
0.890
0.890
0.788
0.796
0.770
0.760
0.728
0.768
0.772
0.828
0.776
0.836
0.846
0.824
0.766
0.772
0.768
0.722
0.752
0.782
0.820
0.772
0.828
0.814
0.770
0.694
0.736
0.708
0.748
0.732
0.806
0.844
0.798
0.814
0.802
0.776
0.738
0.760
0.772
0.804
0.750
0.834
0.856
0.898
0.840
0.834
0.774
0.790
0.772
0.724
0.804
0.868
0.860
0.900
0.876
0.894
0.774
0.756
0.790
0.790
0.776
0.808
0.858
0.888
0.844
0.910
0.900
0.810
0.792
0.752
0.702
0.736
0.716
0.700
0.752
0.762
0.750
0.810
0.854
0.804
0.764
0.738
0.712
0.718
0.732
0.734
0.688
0.728
0.708
0.682
0.720
0.694
0.650
0.658
0.682
0.674
0.666
0.670
0.684
0.684
0.646
0.698
0.646
0.718
0.738
0.794
0.726
0.742
0.686
0.644
0.654
0.640
0.626
0.600
0.624
0.632
0.642
0.622
0.606
0.598
0.612
0.608
0.610
0.614
0.600
0.602
0.604
0.582
0.580
0.594
0.570
0.582
0.568
0.578
0.554
0.578
0.582
0.590
0.578
0.582
0.576
0.578
0.568
0.564
0.558
0.560
0.552
0.546
0.546
0.542
0.532
0.532
0.530
0.522
0.524
0.532
0.546
0.630
0.670
0.754
0.712
0.720
0.710
0.660
0.640
0.628
0.606
0.596
0.616
0.624
0.616
0.588
0.622
0.616
0.616
0.606
0.598
0.602
0.596
0.594
0.594
0.590
0.592
0.602
0.592
0.606
0.608
0.610
0.606
0.594
0.594
0.562
0.562
0.550
0.546
0.572
0.580
0.608
0.690
0.668
0.672
0.682
0.664
0.656
0.630
0.616
0.594
0.582
0.574
0.566
0.560
0.560
0.560
0.580
0.582
0.596
0.618
0.656
0.630
0.602
0.606
0.594
0.590
0.594
0.608
0.632
0.654
0.646
0.642
0.650
0.644
0.634
0.612
0.622
0.636
0.656
0.666
0.690
0.748
0.740
0.688
0.682
0.662
0.642
0.636
0.638
0.660
0.674
0.686
0.706
0.758
0.758
0.674
0.738
0.660
0.676
0.636
0.630
0.618
0.610
0.604
0.592
0.578
0.572
0.586
0.622
0.664
0.660
0.620
0.614
0.602
0.598
0.584
0.580
0.572
0.574
0.560
0.558
0.554
0.554
0.552
0.546
0.554
0.556
0.560
0.564
0.592
0.602
0.612
0.622
0.616
0.636
0.638
0.642
0.624
0.632
0.634
0.638
0.632
0.630
0.596
0.582
0.574
0.576
0.578
0.576
0.554
0.550
0.548
0.542
0.544
0.548
0.556
0.596
0.708
0.872
0.830
0.760
0.718
0.644
0.676
0.680
0.738
0.702
0.672
0.674
0.674
0.646
0.654
0.686
0.644
0.658
0.684
0.648
0.714
0.754
0.724
0.772
0.768
0.744
0.706
0.730
0.730
0.706
0.730
0.710
0.680
0.646
0.632
0.642
0.632
0.668
0.654
0.728
0.860
0.874
0.800
0.770
0.748
0.668
0.676
0.662
0.630
0.666
0.684
0.736
0.718
0.720
0.744
0.758
0.744
0.790
0.862
0.778
0.752
0.678
0.656
0.644
0.648
0.672
0.662
0.656
0.696
0.730
0.716
0.680
0.698
0.730
0.730
0.708
0.636
0.666
0.648
0.662
0.636
0.652
0.636
0.662
0.644
0.676
0.768
0.884
0.784
0.758
0.698
0.650
0.640
0.632
0.618
0.626
0.630
0.648
0.658
0.690
0.686
0.736
0.752
0.678
0.692
0.692
0.676
0.658
0.648
0.648
0.638
0.624
0.628
0.624
0.634
0.644
0.672
0.708
0.720
0.740
0.706
0.648
0.714
0.722
0.830
0.794
0.836
0.750
0.786
0.768
0.666
0.714
0.732
0.694
0.726
0.724
0.744
0.730
0.708
0.688
0.618
0.600
0.602
0.600
0.630
0.624
0.652
0.658
0.656
0.690
0.680
0.674
0.658
0.652
0.644
0.626
0.620
0.586
0.578
0.556
0.542
0.538
0.536
0.524
0.522
0.514
0.512
0.528
0.510
0.518
0.520
0.538
0.554
0.574
0.572
0.614
0.644
0.686
0.688
0.660
0.592
0.650
0.650
0.648
0.650
0.618
0.630
0.622
0.634
0.642
0.630
0.658
0.664
0.624
0.614
0.618
0.636
0.624
0.610
0.628
0.624
0.620
0.606
0.648
0.696
0.712
0.718
0.772
0.784
0.712
0.668
0.664
0.664
0.646
0.618
0.620
0.626
0.658
0.638
0.652
0.624
0.622
0.608
0.594
0.610
0.620
0.608
0.630
0.650
0.654
0.608
0.630
0.622
0.608
0.618
0.638
0.650
0.616
0.600
0.618
0.628
0.608
0.624
0.666
0.672
0.658
0.696
0.676
0.714
0.648
0.722
0.692
0.648
0.702
0.710
0.714
0.656
0.688
0.662
0.658
0.638
0.654
0.666
0.620
0.630
0.636
0.628
0.622
0.648
0.680
0.680
0.798
0.884
0.836
0.728
0.672
0.676
0.632
0.608
0.594
0.586
0.610
0.656
0.714
0.752
0.780
0.792
0.762
0.684
0.680
0.668
0.664
0.634
0.628
0.624
0.616
0.604
0.614
0.654
0.678
0.674
0.694
0.688
0.666
0.708
0.668
0.680
0.652
0.672
0.682
0.648
0.662
0.678
0.694
0.662
0.726
0.740
0.754
0.692
0.730
0.744
0.724
0.690
0.694
0.684
0.658
0.658
0.662
0.672
0.672
0.646
0.630
0.636
0.630
0.654
0.678
0.620
0.672
0.632
0.638
0.634
0.630
0.620
0.572
0.582
0.580
0.566
0.582
0.574
0.574
0.560
0.586
0.582
0.572
0.582
0.576
0.592
0.576
0.592
0.598
0.604
0.588
0.612
0.670
0.718
0.674
0.648
0.626
0.668
0.730
0.688
0.666
0.664
0.628
0.616
0.626
0.628
0.636
0.636
0.664
0.712
0.648
0.770
0.764
0.784
0.844
0.766
0.680
0.680
0.656
0.640
0.628
0.644
0.654
0.632
0.642
0.650
0.670
0.688
0.770
0.808
0.810
0.808
0.854
0.756
0.728
0.732
0.716
0.656
0.720
0.736
0.750
0.752
0.820
0.784
0.850
0.874
0.816
0.766
0.780
0.820
0.780
0.780
0.860
1.044
0.918
0.970
0.924
0.812
0.836
0.842
0.798
0.856
0.866
0.842
0.750
0.794
0.798
0.830
0.762
0.802
0.802
0.802
0.744
0.748
0.744
0.732
0.706
0.702
0.744
0.764
0.780
0.790
0.792
0.726
0.776
0.780
0.772
0.788
0.810
0.766
0.732
0.768
0.744
0.786
0.856
0.864
0.866
0.880
0.796
0.760
0.712
0.710
0.730
0.764
0.820
0.758
0.836
0.896
0.824
0.814
0.802
0.816
0.770
0.854
0.864
0.966
0.890
0.874
0.858
0.842
0.782
0.748
0.788
0.866
0.822
0.872
0.866
0.862
0.752
0.782
0.774
0.784
0.794
0.888
0.998
0.900
0.882
0.854
0.768
0.824
0.858
0.808
0.866
0.872
0.806
0.768
0.780
0.844
0.892
0.990
1.134
1.006
0.982
0.976
0.874
0.858
0.898
0.948
0.962
1.102
1.036
0.840
0.824
0.850
0.798
1.032
1.174
1.014
1.020
0.890
0.878
0.834
0.784
0.768
0.764
0.840
0.908
0.948
0.850
0.830
0.774
0.740
0.772
0.784
0.750
0.790
0.804
0.886
0.824
0.908
0.974
0.864
0.898
0.876
0.814
0.836
0.882
0.866
0.826
0.930
0.988
0.910
0.882
0.858
0.864
0.834
0.852
0.896
0.842
0.976
0.974
0.828
0.844
0.776
0.878
1.124
1.018
0.966
0.960
1.002
0.912
0.930
0.944
0.930
0.838
0.902
0.994
0.880
0.948
1.006
0.836
0.856
0.894
0.918
0.834
0.902
1.016
0.870
0.896
0.912
0.822
0.898
0.922
0.908
0.986
1.000
0.888
0.876
0.822
0.854
0.806
0.872
1.040
0.896
0.938
0.928
0.814
0.780
0.806
0.864
0.884
1.088
1.062
0.994
0.892
0.810
0.794
0.752
0.798
0.914
1.012
0.946
0.976
0.958
0.836
0.854
0.860
0.828
0.862
1.016
1.092
0.974
0.942
0.878
0.798
0.816
0.834
0.886
0.814
0.942
1.072
0.898
0.926
0.940
0.940
0.876
0.930
0.898
0.786
0.838
0.834
0.942
0.840
0.900
0.916
0.836
0.930
0.920
0.816
0.830
0.822
0.786
0.872
0.878
0.866
0.810
0.864
0.910
0.892
0.860
0.892
0.922
0.836
0.886
0.898
0.902
0.936
0.948
0.918
0.846
0.852
0.868
0.846
0.862
0.902
0.870
0.820
0.856
0.892
0.866
0.922
0.940
0.902
0.836
0.850
0.944
0.858
0.926
0.926
0.816
0.848
0.874
0.902
0.896
0.924
1.004
0.900
0.952
0.994
0.916
1.010
1.076
0.962
1.008
1.038
0.928
0.906
0.934
1.064
1.012
1.112
1.142
0.980
1.008
0.994
0.928
1.088
1.080
0.906
0.904
0.924
0.834
0.970
1.204
1.070
1.066
1.080
0.972
0.986
1.056
1.158
1.006
1.088
1.076
0.974
1.052
1.058
0.972
1.022
0.972
0.838
0.866
0.946
0.912
0.918
0.938
0.946
0.856
0.896
0.954
0.986
0.916
0.962
0.968
0.998
0.906
0.928
0.984
1.042
0.974
1.000
1.024
0.970
0.938
1.032
1.186
0.982
0.964
0.942
1.000
0.976
1.136
1.138
1.072
1.026
0.988
0.918
0.904
0.956
0.948
1.000
1.088
1.102
0.990
0.994
1.024
0.934
0.962
1.008
0.946
1.034
1.094
0.970
0.926
0.828
0.868
0.806
0.842
0.904
0.920
0.822
0.874
0.952
0.946
0.816
0.874
0.898
0.936
0.880
0.984
1.060
0.970
0.970
0.926
0.850
0.864
0.884
0.934
0.976
1.044
1.054
0.918
0.940
1.026
0.984
1.024
1.150
1.098
0.986
1.038
1.034
0.938
1.010
1.106
1.014
1.002
1.014
1.036
0.956
0.996
1.034
1.070
0.980
0.968
0.972
0.922
1.026
1.156
1.078
1.082
1.126
1.070
0.938
0.914
0.960
0.918
1.034
1.250
1.064
1.030
1.066
1.102
1.010
1.126
1.146
1.014
1.040
1.088
0.940
0.966
1.038
1.004
1.022
1.074
1.060
1.012
1.016
1.014
0.986
1.012
1.042
0.942
0.974
0.990
0.894
0.952
1.040
0.930
0.976
1.014
1.042
0.958
0.992
1.034
0.954
1.002
1.082
1.086
0.978
0.992
1.052
1.028
0.978
1.022
1.096
0.994
1.052
1.068
0.926
0.954
1.068
1.130
1.080
1.192
1.028
1.032
1.074
1.068
0.954
1.136
1.120
1.036
1.114
1.012
1.024
1.150
1.050
1.068
1.106
1.066
1.038
1.080
1.018
1.044
1.140
1.072
1.010
1.056
1.052
0.968
0.984
1.040
1.044
0.942
1.042
1.064
1.026
1.082
1.134
1.002
1.084
1.032
0.822
0.824
0.786
0.896
0.832
0.960
1.066
1.022
1.056
1.044
0.924
0.822
0.866
0.908
0.838
0.864
0.860
0.904
0.822
0.880
0.904
0.872
0.836
0.844
0.872
0.874
0.802
0.836
0.838
0.840
0.770
0.800
0.784
0.794
0.760
0.830
0.840
0.886
0.804
0.846
0.894
0.938
0.838
0.858
0.832
0.772
0.774
0.764
0.758
0.760
0.802
0.858
0.858
0.778
0.794
0.788
0.728
0.760
0.774
0.800
0.760
0.808
0.824
0.806
0.852
0.806
0.744
0.738
0.756
0.764
0.836
0.914
0.848
0.898
0.840
0.858
0.858
0.876
0.766
0.824
0.862
0.894
0.928
1.002
0.966
0.928
0.958
0.996
0.898
0.984
1.016
0.932
0.880
0.928
1.002
0.906
0.998
1.082
0.964
0.984
1.022
0.942
1.056
1.060
0.940
1.048
1.078
0.966
1.028
1.004
0.872
0.942
1.170
1.078
0.930
0.904
0.962
0.872
0.998
1.020
0.898
1.010
1.038
0.908
0.954
1.000
0.962
0.920
0.956
0.940
0.954
1.066
1.074
0.914
0.950
1.074
0.980
0.982
1.034
1.090
0.970
1.052
1.050
0.886
0.858
0.884
0.854
0.910
0.938
0.892
0.868
0.852
0.846
0.808
0.840
0.838
0.828
0.828
0.870
0.844
0.886
0.880
0.844
0.816
0.798
0.808
0.756
0.724
0.754
0.762
0.936
0.948
0.878
0.922
0.898
0.810
0.788
0.794
0.866
0.894
0.990
0.988
0.904
0.880
0.828
0.854
0.852
1.236
1.144
1.024
1.074
1.070
0.988
1.010
1.064
1.096
1.054
1.090
1.094
1.048
1.086
0.954
0.864
0.922
0.856
0.898
1.274
1.108
1.122
1.076
0.944
0.808
0.824
0.926
1.264
0.932
0.912
0.832
0.816
0.928
1.170
0.970
0.926
0.918
0.988
0.998
0.926
0.980
1.002
1.010
0.876
0.898
0.924
1.054
1.068
0.968
1.018
1.066
1.016
1.000
0.990
1.076
1.086
1.000
0.948
1.014
0.900
1.026
1.254
1.024
1.126
1.120
1.004
0.954
0.936
0.938
0.868
0.906
0.952
0.990
1.124
1.068
0.966
1.026
1.072
0.964
1.084
1.046
0.882
0.856
0.888
0.870
0.984
1.050
0.960
0.912
0.902
0.886
0.818
0.822
0.834
0.808
0.858
0.892
1.000
0.902
0.922
0.938
0.870
0.902
0.942
0.868
0.884
0.892
0.836
0.870
0.860
0.804
0.800
0.806
0.828
0.876
0.904
0.980
0.890
0.950
0.944
0.866
0.892
0.898
0.906
0.800
0.792
0.822
0.872
0.878
0.984
1.126
0.940
0.930
0.880
0.836
0.820
0.866
1.106
0.940
0.980
1.010
0.874
0.904
0.902
0.834
0.888
0.900
0.936
1.038
1.118
0.948
0.892
0.868
0.872
0.834
0.876
0.974
1.078
1.008
0.960
0.918
0.908
0.822
0.894
0.946
0.870
0.860
0.888
0.806
0.806
0.770
0.820
0.948
0.942
1.092
1.094
0.882
0.744
0.786
0.786
0.870
0.910
0.844
0.784
0.820
0.834
0.786
0.780
0.782
0.784
0.770
0.802
0.840
0.804
0.798
0.790
0.772
0.736
0.746
0.756
0.778
0.802
0.848
0.866
0.812
0.800
0.790
0.720
0.722
0.750
0.862
0.956
0.964
0.954
0.906
0.886
0.882
0.832
0.790
0.794
0.840
0.850
0.928
0.950
0.934
0.918
0.900
0.836
0.818
0.806
0.794
0.738
0.704
0.704
0.720
0.682
0.752
0.738
0.828
0.846
0.908
0.794
0.752
0.744
0.720
0.678
0.692
0.660
0.670
0.660
0.648
0.638
0.630
0.622
0.596
0.628
0.606
0.622
0.632
0.616
0.632
0.656
0.682
0.694
0.696
0.660
0.666
0.648
0.648
0.640
0.640
0.652
0.678
0.702
0.696
0.734
0.776
0.776
0.736
0.780
0.776
0.738
0.696
0.662
0.646
0.650
0.666
0.678
0.676
0.710
0.756
0.800
0.792
0.854
0.854
0.802
0.762
0.738
0.718
0.680
0.698
0.706
0.736
0.814
1.158
0.984
0.954
0.882
0.856
0.808
0.832
0.776
0.802
0.748
0.708
0.802
0.818
0.940
0.892
0.818
0.734
0.716
0.694
0.686
0.674
0.704
0.698
0.672
0.674
0.670
0.662
0.656
0.658
0.644
0.632
0.614
0.634
0.668
0.766
1.088
0.994
0.960
0.866
0.766
0.766
0.748
0.782
0.774
0.774
0.738
0.684
0.656
0.660
0.650
0.664
0.684
0.718
0.776
0.802
0.816
0.814
0.766
0.738
0.718
0.716
0.706
0.716
0.688
0.658
0.702
0.730
0.746
0.782
0.728
0.732
0.690
0.656
0.646
0.636
0.626
0.610
0.614
0.588
0.582
0.596
0.624
1.134
1.022
0.996
0.942
0.878
0.774
0.738
0.710
0.732
0.866
1.220
1.012
0.942
0.894
0.770
0.690
0.684
0.684
0.700
0.764
0.782
0.774
0.730
1.190
1.070
0.994
0.886
0.776
0.738
0.748
0.736
0.768
0.732
0.852
1.120
1.174
1.146
1.112
1.078
1.010
0.904
0.888
1.182
1.124
1.040
0.994
0.898
0.802
0.852
0.988
0.936
1.378
1.252
1.134
1.012
0.946
0.868
0.760
0.740
0.706
0.716
0.700
0.728
0.808
0.918
1.032
0.948
0.932
0.900
0.866
0.826
0.786
0.796
0.778
0.824
0.820
0.884
0.862
0.882
0.834
0.860
0.848
0.848
0.884
0.922
0.956
0.928
0.910
0.828
0.854
0.846
0.846
0.914
0.814
0.778
0.768
0.732
0.720
0.718
0.738
0.702
0.720
0.708
0.690
0.676
0.658
0.632
0.610
0.620
0.606
0.648
0.720
0.754
0.756
0.696
0.672
0.674
0.654
0.642
0.634
0.640
0.638
0.638
0.660
0.722
0.848
0.962
0.874
0.872
0.836
0.768
0.736
0.728
0.734
0.686
0.666
0.734
0.760
0.778
0.732
0.748
0.742
0.728
0.702
0.674
0.716
0.744
0.752
0.750
0.740
0.714
0.656
0.670
0.644
0.644
0.626
0.640
0.620
0.634
0.648
0.642
0.636
0.614
0.618
0.586
0.596
0.600
0.586
0.590
0.592
0.584
0.576
0.576
0.570
0.576
0.576
0.574
0.574
0.572
0.584
0.580
0.584
0.584
0.596
0.604
0.616
0.620
0.606
0.596
0.592
0.604
0.628
0.646
0.660
0.662
0.672
0.636
0.608
0.612
0.606
0.608
0.602
0.642
0.682
1.160
1.008
0.912
0.880
0.830
0.850
0.796
0.718
0.702
0.690
0.676
0.672
0.680
0.700
0.698
0.694
0.718
0.738
0.760
0.740
0.820
0.848
0.820
0.850
0.840
0.812
0.810
0.834
0.892
0.922
0.934
0.958
0.926
0.872
0.872
0.874
0.838
0.902
0.922
0.922
0.930
0.978
0.936
0.910
0.872
0.780
0.724
0.730
0.746
0.770
0.748
0.768
0.772
0.770
0.888
1.258
1.156
1.128
0.978
0.982
0.980
1.018
1.010
1.148
0.970
0.956
0.978
0.828
0.796
0.812
0.754
0.744
0.748
0.730
0.760
0.812
0.894
0.896
0.882
0.804
0.784
0.766
0.744
0.690
0.744
1.282
1.150
1.124
1.038
0.884
0.772
0.738
0.714
0.742
0.946
1.178
0.948
0.972
0.980
1.018
0.972
0.898
0.880
0.754
0.826
0.826
0.806
0.856
0.808
0.850
0.800
0.778
0.726
0.674
0.696
0.692
0.726
0.756
0.864
0.918
0.932
0.854
0.824
0.786
0.712
0.746
0.720
0.724
0.750
0.736
0.716
0.770
0.824
0.836
0.778
0.798
0.780
0.744
0.716
0.716
0.718
0.674
0.748
0.762
0.838
0.860
0.830
0.804
0.732
0.734
0.756
0.800
0.862
0.804
0.724
0.722
0.750
0.882
1.064
1.112
1.026
1.014
1.002
0.980
0.922
0.882
0.824
0.762
0.732
0.734
0.740
0.824
0.986
1.016
0.970
0.928
0.940
0.956
0.862
0.896
0.824
0.800
0.790
0.748
0.756
0.758
0.750
0.720
0.722
0.730
0.736
0.730
0.716
0.738
0.718
0.708
0.654
0.650
0.636
0.630
0.632
0.730
1.036
0.846
0.948
0.934
0.878
0.812
0.728
0.760
0.764
0.746
0.714
0.716
0.682
0.676
0.690
0.728
0.712
0.710
0.694
0.696
0.688
0.672
0.642
0.642
0.630
0.656
0.682
0.702
0.692
0.756
0.708
0.694
0.696
0.692
0.740
0.742
0.770
0.748
0.800
0.742
0.696
0.644
0.660
0.660
0.616
0.628
0.614
0.604
0.588
0.594
0.600
0.596
0.622
0.622
0.618
0.634
0.654
0.628
0.640
0.636
0.656
0.670
0.678
0.676
0.680
0.652
0.614
0.656
0.656
0.642
0.686
0.640
0.606
0.630
0.618
0.628
0.666
0.648
0.680
0.688
0.670
0.714
0.736
0.762
0.730
0.718
0.708
0.732
0.726
0.694
0.756
0.744
0.766
0.754
0.824
0.934
0.898
0.948
0.918
0.762
0.794
0.796
0.748
0.756
0.786
0.776
0.714
0.738
0.834
1.008
0.894
0.930
0.866
0.774
0.808
0.840
0.824
0.958
1.094
0.858
0.858
0.850
0.788
0.848
0.888
0.942
1.194
1.018
0.972
0.926
0.810
0.872
0.948
0.940
0.962
1.126
0.978
0.956
0.948
0.822
0.846
0.890
0.876
0.860
1.002
1.048
0.906
0.886
0.846
0.786
0.850
1.010
0.848
0.956
0.956
0.866
0.920
0.988
0.854
0.918
1.014
0.968
1.032
0.930
0.826
0.814
0.806
0.852
0.882
0.958
0.900
0.854
0.836
0.748
0.808
0.838
0.984
1.056
1.018
0.918
0.910
0.868
0.858
0.814
0.872
0.904
0.970
0.946
0.860
0.864
0.894
0.860
0.918
0.934
1.036
1.008
0.940
0.884
0.822
0.740
0.754
0.772
1.194
1.134
1.122
0.938
1.012
0.994
0.880
0.886
0.828
0.772
0.840
0.938
0.844
0.890
0.866
0.776
0.828
0.798
0.756
0.770
0.740
0.820
0.892
0.984
0.898
0.908
0.852
0.814
0.808
0.784
0.800
0.796
0.772
0.750
0.732
0.760
0.758
0.840
0.890
0.916
0.814
0.776
0.816
0.934
0.908
0.932
0.964
0.906
0.826
0.802
0.822
0.784
0.880
1.010
1.006
0.876
0.870
0.858
0.890
0.904
1.090
1.164
1.008
0.962
0.990
1.048
0.904
0.940
0.960
0.804
0.856
0.892
0.846
0.836
0.890
0.880
0.842
0.896
0.918
0.842
0.866
0.844
0.782
0.822
0.828
0.878
0.880
0.796
0.892
0.866
0.798
0.746
0.792
0.826
0.860
0.782
0.848
0.870
0.876
0.806
0.870
0.894
0.940
0.832
0.886
0.888
0.968
0.894
1.116
1.160
1.042
1.034
0.984
0.862
0.902
0.994
0.910
1.178
1.216
1.056
1.076
1.038
0.878
0.992
1.048
0.862
0.946
0.968
1.054
0.938
0.938
0.926
0.790
0.802
0.846
0.992
0.936
0.948
0.944
0.904
0.866
0.894
0.932
0.848
0.892
0.892
0.830
0.798
0.818
0.832
0.854
0.820
0.824
0.814
0.784
0.828
0.866
0.944
0.878
0.892
0.866
0.828
0.750
0.718
0.694
0.686
0.780
0.892
0.862
0.930
0.916
0.896
0.842
0.828
0.802
0.774
0.782
0.788
0.770
0.778
0.802
0.818
0.780
0.800
0.810
0.842
0.832
0.790
0.816
0.836
0.858
0.864
0.856
0.882
0.906
0.920
0.876
0.888
0.876
0.864
0.804
0.854
0.852
0.824
0.780
0.800
0.842
0.900
0.828
0.914
0.938
0.930
0.912
0.906
0.932
0.820
0.840
0.820
0.794
0.822
0.864
0.906
0.936
0.908
0.862
0.818
0.760
0.732
0.826
0.916
0.878
1.012
0.958
0.906
0.882
0.880
0.780
0.822
0.798
0.834
0.798
0.886
0.944
0.854
0.870
0.868
0.820
0.804
0.814
0.818
0.846
0.784
0.888
0.928
0.910
0.934
0.978
0.948
0.834
0.844
0.856
0.784
0.822
0.844
0.820
0.908
0.886
0.802
0.838
0.828
0.768
0.804
0.810
0.768
0.824
0.792
0.736
0.764
0.764
0.724
0.770
0.786
0.826
0.842
0.760
0.816
0.814
0.844
0.768
0.844
0.862
0.806
0.880
0.824
0.816
0.800
0.824
0.748
0.782
0.880
0.830
0.800
0.744
0.748
0.740
0.716
0.710
0.696
0.698
0.688
0.670
0.672
0.666
0.656
0.630
0.652
0.632
0.634
0.636
0.656
0.676
0.738
0.792
0.872
0.904
0.826
0.844
0.838
0.814
0.766
0.770
0.726
0.740
0.742
0.764
0.808
0.816
0.756
0.708
0.692
0.718
0.728
0.836
0.968
0.994
0.852
0.838
0.816
0.786
0.792
0.812
0.778
0.794
0.774
0.748
0.754
0.706
0.752
0.712
0.664
0.660
0.624
0.650
0.678
0.686
0.672
0.674
0.722
0.698
0.714
0.718
0.662
0.730
0.666
0.706
0.680
0.648
0.642
0.664
0.646
0.638
0.632
0.640
0.632
0.622
0.634
0.616
0.612
0.614
0.606
0.620
0.648
0.668
0.716
0.694
0.722
0.720
0.706
0.670
0.700
0.698
0.680
0.654
0.678
0.666
0.654
0.652
0.672
0.664
0.652
0.634
0.640
0.638
0.632
0.632
0.662
0.644
0.636
0.632
0.636
0.628
0.614
0.616
0.624
0.634
0.616
0.644
0.636
0.624
0.638
0.640
0.650
0.646
0.702
0.746
0.782
0.828
0.810
0.726
0.740
0.726
0.708
0.684
0.700
0.690
0.654
0.728
0.944
1.012
0.866
0.828
0.814
0.736
0.718
0.730
0.716
0.692
0.702
0.712
0.682
0.838
1.304
1.062
0.946
0.896
0.838
0.750
0.726
0.700
0.698
0.698
0.704
0.720
0.710
0.712
0.722
0.742
0.728
0.702
0.716
0.668
0.680
0.654
0.680
0.676
0.672
0.650
0.666
0.664
0.710
0.802
0.848
0.794
0.834
0.820
0.760
0.758
0.736
0.762
0.734
0.762
0.808
0.760
0.804
0.830
0.836
0.810
0.822
0.822
0.788
0.768
0.770
0.780
0.778
0.802
0.860
0.842
0.844
0.848
0.830
0.758
0.766
0.782
0.800
0.840
0.810
0.778
0.790
0.786
0.736
0.684
0.776
0.826
0.882
0.902
0.914
0.834
0.836
0.788
0.804
0.788
0.756
0.812
0.874
0.866
0.904
0.912
0.868
0.830
0.842
0.864
0.906
0.838
0.880
0.940
1.012
0.928
0.882
0.796
0.738
0.738
0.700
0.718
0.648
0.698
0.704
0.670
0.660
0.698
0.698
0.734
0.754
0.778
0.742
0.762
0.756
0.738
0.726
0.744
0.754
0.748
0.754
0.754
0.730
0.730
0.736
0.718
0.706
0.726
0.692
0.738
0.720
0.732
0.736
0.746
0.702
0.700
0.690
0.690
0.676
0.712
0.720
0.702
0.660
0.704
0.778
0.838
0.858
0.914
0.856
1.030
0.874
0.770
0.746
0.724
0.682
0.732
0.712
0.684
0.740
0.720
0.704
0.722
0.706
0.666
0.686
0.684
0.674
0.650
0.676
0.668
0.676
0.642
0.674
0.674
0.662
0.644
0.632
0.648
0.660
0.662
0.644
0.666
0.672
0.682
0.640
0.656
0.668
0.664
0.676
0.654
0.684
0.688
0.660
0.696
0.688
0.688
0.652
0.680
0.680
0.652
0.678
0.672
0.676
0.672
0.686
0.686
0.662
0.682
0.664
0.690
0.700
0.714
0.718
0.684
0.714
0.728
0.730
0.744
0.752
0.772
0.730
0.760
0.754
0.700
0.714
0.700
0.704
0.720
0.750
0.760
0.716
0.678
0.706
0.690
0.650
0.682
0.682
0.674
0.686
0.670
0.640
0.676
0.698
0.694
0.776
0.806
0.754
0.772
0.716
0.734
0.732
0.688
0.732
0.676
0.678
0.712
0.706
0.676
0.690
0.676
0.696
0.666
0.682
0.682
0.676
0.678
0.636
0.678
0.666
0.664
0.644
0.640
0.650
0.646
0.622
0.652
0.662
0.718
0.790
1.062
0.954
0.866
0.818
0.782
0.718
0.688
0.658
0.698
0.768
0.952
0.920
0.856
0.814
0.756
0.708
0.682
0.668
0.684
0.672
0.698
0.808
0.844
0.796
0.812
0.792
0.766
0.766
0.758
0.774
0.746
0.776
0.802
0.764
0.756
0.774
0.780
0.880
0.928
0.814
0.774
0.764
0.728
0.730
0.712
0.708
0.678
0.724
0.750
0.908
0.842
0.846
0.848
0.796
0.816
0.868
0.830
0.908
0.920
0.858
0.868
0.820
0.742
0.750
0.724
0.676
0.736
0.734
0.800
0.820
0.990
0.916
0.822
0.792
0.802
0.826
0.778
0.754
0.720
0.698
0.702
0.692
0.716
0.698
0.738
0.892
1.032
0.922
0.866
0.850
0.770
0.782
0.780
0.768
0.864
0.870
0.836
0.874
0.822
0.800
0.858
0.850
0.826
0.776
0.778
0.786
0.776
0.822
0.864
0.796
0.830
0.814
0.796
0.768
0.700
0.720
0.696
0.700
0.752
0.764
0.730
0.742
0.724
0.680
0.708
0.694
0.664
0.704
0.696
0.692
0.694
0.690
0.690
0.690
0.668
0.684
0.688
0.710
0.692
0.748
0.742
0.764
0.724
0.756
0.744
0.702
0.740
0.726
0.710
0.698
0.704
0.712
0.678
0.672
0.690
0.678
0.652
0.652
0.660
0.692
0.682
0.654
0.708
0.702
0.714
0.692
0.718
0.696
0.698
0.684
0.732
0.784
0.772
0.746
0.774
0.728
0.752
0.772
0.790
0.744
0.770
0.798
0.792
0.782
0.842
0.770
0.830
0.848
0.764
0.798
0.800
0.746
0.712
0.724
0.740
0.790
0.734
0.784
0.824
0.968
0.904
0.962
1.030
0.934
0.878
0.930
1.102
0.884
1.012
1.110
1.014
0.884
0.902
0.930
0.846
0.970
1.080
0.918
1.048
1.032
0.842
0.878
0.854
0.804
0.912
0.928
0.870
0.820
0.988
1.236
0.916
0.994
0.984
0.868
0.980
1.064
0.976
1.030
1.112
1.010
1.054
1.008
0.926
1.018
1.060
0.912
1.060
1.018
0.948
1.086
1.016
0.932
0.946
0.982
0.874
0.970
1.090
0.962
0.952
0.912
0.878
0.828
0.938
1.056
0.978
1.074
1.088
0.900
0.916
0.822
0.770
0.792
0.788
0.838
0.868
1.056
1.150
1.036
1.054
1.048
0.884
0.918
0.968
0.876
0.938
1.176
1.130
0.988
1.008
0.922
0.820
0.856
0.856
0.826
0.784
0.766
0.774
0.780
0.864
0.872
1.020
0.954
0.926
0.900
0.804
0.878
0.824
0.786
0.778
0.798
0.874
0.998
0.884
1.000
1.006
0.928
0.866
0.894
0.976
0.890
1.136
1.064
0.854
0.878
0.794
0.840
0.772
0.706
0.706
0.684
0.714
0.702
0.750
0.830
0.848
0.854
0.876
0.868
0.780
0.796
0.814
0.808
0.754
0.788
0.814
0.838
0.798
0.764
0.750
0.692
0.690
0.714
0.706
0.684
0.772
0.940
1.236
1.104
1.096
0.914
0.864
0.852
0.840
0.886
0.780
0.830
0.860
0.822
1.002
1.072
0.960
0.876
0.818
0.746
0.784
0.778
0.794
0.762
0.828
0.856
0.872
0.830
0.892
0.984
0.924
0.910
0.910
0.888
0.786
0.814
0.802
0.742
0.800
0.840
0.898
0.826
0.896
0.894
0.866
0.838
0.920
1.076
0.976
0.948
0.858
0.866
0.836
0.840
0.886
0.788
0.824
0.814
0.752
0.798
0.778
0.704
0.786
0.694
0.720
0.702
0.672
0.708
0.706
0.700
0.688
0.650
0.640
0.680
0.692
0.714
0.752
0.780
0.810
0.824
0.796
0.774
0.770
0.730
0.744
0.728
0.752
0.724
0.738
0.746
0.742
0.736
0.720
0.718
0.724
0.728
0.708
0.710
0.696
0.662
0.680
0.666
0.660
0.652
0.668
0.678
0.658
0.672
0.688
0.678
0.676
0.694
0.672
0.652
0.646
0.624
0.642
0.622
0.620
0.616
0.612
0.616
0.618
0.608
0.632
0.630
0.654
0.648
0.682
0.724
0.718
0.722
0.726
0.728
0.706
0.706
0.686
0.652
0.642
0.640
0.640
0.634
0.634
0.654
0.644
0.646
0.682
0.690
0.664
0.700
0.702
0.692
0.742
0.732
0.714
0.708
0.708
0.700
0.688
0.720
0.746
0.752
0.710
0.692
0.688
0.684
0.662
0.682
0.676
0.656
0.648
0.664
0.676
0.662
0.730
0.770
0.808
0.764
0.768
0.806
0.778
0.898
0.884
0.804
0.796
0.802
0.782
0.734
0.786
0.820
0.868
0.846
0.878
0.904
0.872
0.836
0.818
0.800
0.774
0.810
0.842
0.756
0.786
0.798
0.878
0.962
0.948
0.902
0.850
0.888
0.870
0.882
0.884
0.788
0.792
0.780
0.790
1.026
1.196
1.142
1.230
1.182
1.022
1.014
1.008
0.980
0.888
0.824
0.768
0.760
0.772
0.810
0.842
0.906
0.966
1.056
1.000
0.976
0.882
0.906
0.928
0.924
0.880
0.952
1.024
1.002
0.940
0.830
0.732
0.712
1.056
1.386
1.282
1.252
1.212
1.152
1.142
1.122
1.094
1.028
1.152
1.144
1.136
1.080
1.122
1.096
1.182
1.160
1.074
1.008
0.924
0.844
0.754
0.786
0.786
0.858
0.858
0.924
0.934
0.984
0.876
0.872
0.850
0.812
0.814
0.812
0.858
0.834
0.928
0.988
1.042
1.018
1.044
1.046
0.962
0.862
0.886
0.942
0.976
0.942
0.978
0.990
0.882
0.868
0.844
0.758
0.768
0.754
0.738
0.748
0.752
0.760
0.738
0.714
0.686
0.714
0.722
0.754
0.762
0.734
0.808
0.958
0.982
0.910
0.874
0.798
0.814
0.812
0.832
0.812
0.786
0.754
0.738
0.724
0.682
0.688
0.660
0.704
0.694
0.702
0.734
0.728
0.702
0.722
0.696
0.702
0.694
0.694
0.676
0.704
0.698
0.680
0.694
0.670
0.658
0.692
0.674
0.696
0.666
0.702
0.700
0.722
0.712
0.712
0.736
0.752
0.768
0.740
0.772
0.786
0.826
0.788
0.796
0.788
0.790
0.762
0.770
0.796
0.796
0.726
0.730
0.730
0.704
0.716
0.720
0.756
0.736
0.780
0.820
0.880
0.884
0.880
0.910
0.964
0.928
0.928
0.964
0.986
0.908
0.924
0.934
0.934
0.898
0.940
0.996
0.976
0.970
0.970
0.942
0.870
0.892
0.914
0.870
0.884
0.926
0.906
0.886
0.870
0.798
0.758
0.754
0.762
0.770
0.750
0.784
0.852
0.912
0.830
0.792
0.768
0.730
0.740
0.704
0.702
0.666
0.796
1.020
1.026
0.904
0.912
0.872
0.822
0.746
0.752
0.734
0.726
0.742
0.820
0.820
0.912
0.948
0.892
0.892
0.840
0.838
0.796
0.752
0.746
0.746
0.716
0.736
0.746
0.740
0.772
0.780
0.740
0.774
0.758
0.712
0.708
0.698
0.672
0.680
0.674
0.666
0.660
0.636
0.648
0.638
0.638
0.660
0.658
0.654
0.658
0.666
0.670
0.676
0.734
0.730
0.702
0.720
0.698
0.664
0.668
0.654
0.636
0.654
0.642
0.640
0.656
0.654
0.662
0.662
0.676
0.690
0.690
0.662
0.674
0.664
0.678
0.656
0.654
0.650
0.642
0.652
0.658
0.666
0.668
0.700
0.754
0.790
0.738
0.720
0.698
0.664
0.656
0.644
0.672
0.684
0.706
0.698
0.712
0.678
0.676
0.694
0.698
0.712
0.734
0.730
0.714
0.716
0.728
0.746
0.752
0.744
0.740
0.732
0.704
0.718
0.800
1.170
0.936
0.866
0.832
0.804
0.752
0.774
0.732
0.714
0.726
0.760
0.784
0.778
0.766
0.744
0.758
0.726
0.758
0.762
0.774
0.786
0.748
0.750
0.738
0.730
0.704
0.712
0.710
0.704
0.786
0.728
0.698
0.668
0.714
0.684
0.652
0.712
0.686
0.672
0.694
0.702
0.682
0.650
0.666
0.650
0.638
0.714
0.816
1.150
1.026
1.198
1.008
0.944
0.870
0.774
0.762
0.734
0.726
0.694
0.718
0.706
0.724
0.698
0.736
0.766
0.732
0.710
0.904
0.828
0.998
0.876
0.890
1.026
0.992
0.902
0.832
0.838
0.782
0.776
0.780
0.768
0.736
0.730
0.672
0.674
0.706
0.696
0.672
0.700
0.698
0.686
0.656
0.652
0.624
0.630
0.626
0.694
0.716
0.708
0.732
0.724
0.712
0.698
0.696
0.692
0.646
0.682
0.666
0.686
0.710
0.738
0.748
0.718
0.696
0.676
0.690
0.716
0.722
0.738
0.738
0.728
0.704
0.704
0.654
0.680
0.680
0.678
0.716
0.756
1.136
0.902
0.864
0.822
0.782
0.762
0.714
0.668
0.722
0.662
0.762
0.860
0.808
0.912
0.872
0.810
0.778
0.762
0.730
0.754
0.776
0.766
0.880
0.930
0.878
0.868
0.774
0.776
0.760
0.728
0.768
0.782
0.740
0.786
0.798
0.768
0.856
0.888
0.858
0.950
0.992
0.880
0.892
0.886
0.826
0.882
0.922
0.890
0.934
0.940
0.866
0.872
0.900
0.880
0.876
0.816
0.768
0.794
0.824
0.906
0.870
0.878
0.874
0.788
0.812
0.788
0.738
0.760
0.760
0.756
0.736
0.808
0.920
0.958
0.930
0.938
0.850
0.834
0.860
0.840
0.802
0.842
0.890
0.904
0.826
0.858
0.890
0.936
0.930
0.974
0.916
0.926
0.856
0.828
0.882
0.834
0.866
0.886
0.904
0.830
0.854
0.852
0.802
0.802
0.792
0.814
0.816
0.832
0.878
0.896
0.852
0.868
0.858
0.862
0.842
0.832
0.844
0.814
0.838
0.878
0.914
0.924
1.018
1.004
0.914
0.942
0.922
0.938
0.902
0.850
0.868
0.882
0.898
0.862
0.866
0.822
0.754
0.712
0.736
0.698
0.718
0.722
0.728
0.718
0.736
0.764
0.806
0.806
0.872
0.822
0.836
0.816
0.804
0.786
0.774
0.784
0.762
0.738
0.740
0.740
0.776
0.786
0.770
0.802
0.792
0.776
0.746
0.784
0.804
0.842
0.800
0.830
0.852
0.862
0.818
0.886
0.920
0.884
0.966
1.008
0.910
0.946
0.900
0.936
0.920
0.882
0.962
1.024
0.876
0.902
0.894
0.858
0.962
0.992
0.924
0.956
0.876
0.978
1.092
1.024
1.028
0.906
0.934
1.022
0.938
0.968
0.964
0.910
0.976
0.974
0.900
0.900
1.036
0.998
1.102
1.082
1.050
1.036
0.908
0.994
0.894
0.920
1.176
1.118
1.002
0.982
0.968
0.878
0.936
1.004
1.044
0.980
1.044
1.134
1.082
1.102
0.998
0.902
0.830
0.790
0.864
1.124
1.124
1.258
1.196
1.062
1.088
1.032
0.896
0.944
1.036
1.002
1.130
1.130
0.998
1.038
0.998
0.812
0.722
1.006
1.324
1.162
0.982
0.954
0.856
0.776
0.762
0.780
0.820
0.868
0.802
0.800
0.806
0.790
0.758
0.774
0.764
0.802
0.850
0.864
0.828
0.756
0.738
0.714
0.696
0.696
0.704
0.746
0.784
0.838
0.924
0.912
0.926
0.956
0.956
0.878
0.902
0.914
0.920
0.854
0.884
0.930
0.982
0.950
1.000
1.028
0.948
0.940
0.948
0.866
0.890
0.946
0.956
0.912
0.942
0.928
0.928
0.974
0.990
0.888
0.918
0.932
0.906
0.924
1.056
1.174
1.046
1.098
1.084
0.968
0.960
0.968
0.884
0.962
1.030
0.934
0.950
0.912
0.892
0.868
0.810
0.860
0.914
0.926
0.886
1.002
1.172
1.044
1.080
0.976
0.888
0.898
0.920
0.882
0.984
0.996
0.910
0.894
0.934
0.988
0.952
1.020
1.072
1.052
1.000
1.024
1.052
1.028
1.030
1.086
1.100
0.980
1.000
1.028
0.996
1.024
0.972
0.968
1.006
0.946
0.894
0.870
0.830
0.866
0.874
0.852
0.958
0.942
0.946
1.022
1.028
0.952
0.966
0.984
0.890
0.938
0.870
0.778
0.810
0.814
0.770
0.802
0.828
0.856
0.816
0.870
0.892
0.880
0.896
0.898
0.848
0.918
0.866
0.852
0.988
0.984
1.110
1.178
1.160
1.082
1.114
1.132
1.020
1.144
1.226
1.156
1.016
1.092
1.180
0.996
1.088
1.188
1.146
1.264
1.248
1.130
1.160
1.142
1.086
1.240
1.188
1.056
1.096
1.016
0.948
1.056
1.274
1.094
1.268
1.218
1.090
1.180
1.112
1.042
1.066
0.908
1.010
1.010
0.894
0.994
1.158
1.166
1.284
1.228
1.068
1.086
1.034
1.002
1.018
1.080
1.144
1.228
1.144
1.122
1.194
1.082
1.090
1.214
1.150
1.058
1.092
1.122
1.038
1.012
0.956
0.988
1.088
1.176
1.072
1.082
1.032
1.116
1.216
1.110
1.126
1.222
1.082
1.162
1.232
1.066
1.228
1.190
1.086
1.160
1.120
1.060
1.070
1.130
1.142
1.206
1.182
1.126
1.218
1.170
1.076
1.212
1.196
0.984
1.020
1.134
1.022
1.326
1.304
1.224
1.296
1.138
1.116
1.174
1.170
1.130
1.198
1.156
1.128
1.186
1.150
1.132
1.190
1.174
1.104
1.156
1.118
1.030
1.140
1.184
1.094
1.228
1.220
1.134
1.168
1.198
1.114
1.056
0.924
0.904
0.914
1.020
1.006
1.178
1.262
1.148
1.192
1.124
1.066
1.118
1.154
1.102
1.184
1.180
1.064
1.138
1.244
1.126
1.094
1.112
1.100
1.074
1.130
1.136
1.056
1.116
1.078
0.956
1.040
1.250
1.164
1.228
1.224
1.066
1.140
1.178
1.004
0.960
0.910
0.918
1.030
1.178
1.080
1.218
1.194
1.116
1.100
0.980
0.940
0.994
1.102
1.020
1.104
1.044
1.086
1.144
1.004
1.022
1.066
1.052
0.938
1.022
1.026
0.970
1.164
1.166
1.020
1.066
1.052
0.952
1.024
1.138
1.008
1.056
1.070
1.004
1.004
1.028
1.070
0.922
0.972
0.990
0.938
1.008
1.052
1.004
1.008
1.014
0.960
0.918
0.970
1.012
0.892
0.988
1.016
0.946
0.954
0.980
1.032
0.918
0.972
1.008
0.882
0.948
0.942
0.940
0.910
0.982
1.004
0.912
0.974
0.966
0.850
0.838
0.782
0.696
0.740
0.732
0.734
0.762
0.836
0.876
0.810
0.868
0.884
0.890
0.914
0.960
0.998
0.896
0.964
1.140
1.118
1.142
1.216
1.114
1.062
1.066
1.120
0.996
1.056
1.084
0.964
1.038
1.132
1.004
1.058
0.930
0.958
0.864
0.862
0.902
0.910
0.904
0.920
0.852
0.842
0.828
0.806
0.754
0.768
0.776
0.772
0.818
0.854
0.846
0.886
0.838
0.848
0.814
0.892
0.816
0.868
0.846
0.788
0.844
0.870
0.824
0.886
0.916
0.856
0.876
0.882
0.918
0.856
0.916
0.964
1.028
0.946
1.028
1.090
1.058
0.938
0.986
1.066
1.040
1.026
1.008
0.890
0.940
1.110
1.214
1.122
1.216
1.194
1.072
1.158
1.200
1.072
1.078
1.022
0.942
1.254
1.228
1.114
1.152
0.944
0.950
0.876
0.836
0.946
1.310
1.046
1.134
1.120
0.946
0.990
0.932
0.868
0.994
1.050
1.232
1.140
0.968
0.980
0.946
0.886
0.872
0.868
1.106
0.940
0.986
0.996
0.992
1.002
0.918
0.824
0.782
0.828
0.918
1.166
1.016
1.134
1.244
1.110
1.136
1.174
1.186
1.074
1.134
1.150
1.014
1.008
1.038
0.962
0.992
1.046
1.148
1.012
1.144
1.186
1.144
1.308
1.284
1.106
1.060
1.068
1.138
1.150
1.200
0.996
0.948
0.882
0.848
0.804
0.844
0.884
0.798
0.848
0.812
0.758
0.784
0.792
0.820
0.854
0.796
0.886
0.956
1.094
0.968
1.012
0.968
0.902
0.904
0.950
1.044
0.960
1.176
1.162
1.050
1.066
1.084
0.952
1.156
1.328
1.056
1.132
1.270
1.120
1.082
1.144
1.138
1.018
1.198
1.226
1.050
1.114
1.236
1.036
1.142
1.182
1.018
1.140
1.280
1.088
1.078
1.102
1.120
1.104
1.144
1.140
0.968
1.054
1.114
0.966
1.010
1.062
1.122
0.994
1.102
1.140
0.982
1.148
1.194
0.982
0.912
0.954
1.310
1.104
1.226
1.186
1.058
0.998
0.844
0.810
0.788
0.766
0.838
0.866
0.820
0.824
0.778
0.726
0.714
0.776
0.834
0.988
0.938
1.060
1.130
1.008
0.940
0.850
0.792
0.690
0.742
0.740
0.726
0.698
0.710
0.722
0.726
0.716
0.724
0.734
0.746
0.750
0.732
0.734
0.722
0.714
0.690
0.696
0.688
0.686
0.682
0.682
0.690
0.778
1.174
0.944
0.926
0.904
0.876
0.882
0.812
0.816
0.804
0.768
0.754
0.752
0.740
0.712
0.722
0.722
0.722
0.708
0.738
0.768
0.762
0.776
0.762
0.742
0.744
0.738
0.724
0.716
0.678
0.688
0.688
0.682
0.666
0.676
0.664
0.684
0.664
0.674
0.690
0.724
0.732
0.808
0.884
0.932
0.842
0.868
0.872
0.872
0.812
0.864
0.890
0.958
0.944
0.904
0.922
0.980
0.904
1.038
1.104
0.966
1.006
1.012
0.902
0.926
0.974
0.882
1.058
0.902
1.082
1.206
1.006
0.976
1.000
0.990
0.954
1.064
1.120
0.982
1.090
1.074
0.894
0.982
1.100
1.034
1.364
1.236
1.082
1.170
1.166
1.072
1.094
1.070
0.956
1.018
1.062
0.940
0.970
0.854
0.772
0.788
0.890
1.094
1.044
1.006
1.024
0.948
0.828
0.884
0.924
0.868
1.206
1.190
1.056
1.140
1.148
1.058
1.140
1.180
1.060
1.092
1.086
0.968
1.052
1.232
1.016
1.102
1.198
1.130
0.958
0.938
0.970
0.878
1.028
1.274
0.976
0.968
0.882
0.792
0.808
0.814
0.804
0.950
1.058
1.010
0.996
1.062
1.060
0.900
0.984
1.002
1.026
0.970
1.112
1.158
0.974
1.018
0.960
0.842
0.886
0.952
0.902
0.960
1.070
1.138
1.054
1.060
1.062
0.926
0.992
0.996
1.024
1.034
1.160
1.128
1.016
1.068
1.082
0.978
1.026
1.132
1.098
0.972
1.048
1.200
1.180
1.008
1.066
1.072
1.038
0.972
1.022
1.102
0.966
1.064
1.108
0.988
0.936
0.984
1.010
0.900
0.992
1.024
0.940
0.998
1.050
0.984
0.900
0.970
0.988
0.938
1.018
1.176
1.094
0.980
0.970
0.898
0.838
0.938
1.064
0.976
1.028
1.094
0.952
0.924
0.912
0.998
0.946
1.140
1.232
1.046
1.046
1.024
1.066
0.950
1.060
1.332
1.120
1.130
1.152
1.016
0.950
1.006
1.160
1.030
1.046
1.114
1.100
1.046
1.062
1.100
0.936
1.030
1.112
1.068
1.016
1.086
1.120
1.022
1.080
1.038
0.902
0.998
1.044
1.118
1.004
1.090
1.108
0.972
1.018
1.134
1.138
1.042
1.118
1.122
0.970
1.034
1.088
0.998
1.048
1.064
1.100
1.014
1.102
1.140
0.988
0.994
1.046
1.060
0.978
1.046
1.070
0.938
1.012
1.028
0.984
1.034
1.106
1.080
0.974
1.010
0.998
0.848
0.754
0.792
0.830
0.854
0.886
1.172
1.080
1.046
1.038
1.086
0.964
0.988
1.010
1.048
0.974
1.018
1.030
0.976
1.026
1.066
1.006
0.932
0.940
0.992
0.926
1.094
1.218
1.068
1.082
1.118
1.060
0.982
1.050
1.088
0.970
1.012
0.990
0.942
0.894
0.948
1.078
0.944
1.066
1.048
0.930
1.036
1.168
0.960
1.020
1.034
0.976
0.938
0.886
0.810
0.908
0.930
1.040
0.962
1.002
1.066
0.926
0.980
0.978
0.890
0.936
0.946
0.924
0.940
1.126
1.062
0.932
0.944
1.038
0.902
0.874
0.934
0.962
0.868
0.948
0.996
0.936
0.900
0.878
0.830
0.768
0.758
0.742
0.778
0.816
0.822
0.904
0.930
0.982
0.862
0.918
0.942
0.956
0.904
0.988
1.114
1.012
1.018
0.986
0.974
0.848
0.956
1.002
1.054
1.000
1.180
1.142
0.978
1.028
0.886
0.992
1.152
1.168
1.122
1.190
1.170
1.044
1.098
1.126
1.052
1.010
1.102
1.236
1.028
1.100
1.166
1.078
1.098
1.154
1.180
1.066
1.020
0.944
0.852
0.870
1.006
0.978
1.240
1.246
1.092
1.142
1.174
1.078
1.018
1.028
1.090
0.946
1.076
1.140
0.990
1.138
1.150
1.014
1.034
1.072
1.074
0.984
1.100
1.126
0.946
1.024
1.042
0.992
0.966
1.010
1.028
0.916
0.940
0.960
0.908
0.866
0.886
0.858
0.844
0.880
0.858
0.966
0.870
0.962
0.896
0.948
0.936
0.926
0.866
0.950
0.872
0.896
0.932
0.984
0.922
0.964
0.970
0.898
0.978
1.002
0.942
0.924
0.946
1.030
0.938
1.122
1.240
1.060
1.004
1.024
1.070
0.962
1.036
1.106
0.980
1.052
1.050
0.920
0.942
0.950
0.900
0.946
1.076
1.306
1.234
1.228
0.972
0.936
0.884
0.828
0.902
1.322
1.082
1.104
1.150
1.054
0.990
0.976
1.016
0.868
0.926
0.942
1.018
0.932
1.032
1.110
1.058
1.000
0.944
0.898
0.820
0.860
0.960
1.150
1.160
1.146
1.048
0.950
0.978
1.018
0.942
0.898
0.908
0.908
0.848
0.926
0.986
0.922
0.878
0.900
0.892
0.848
0.930
1.110
1.130
1.022
1.064
1.084
0.924
0.920
0.912
0.912
0.856
0.928
0.978
0.938
0.928
0.944
0.886
0.924
0.942
0.976
0.970
1.018
1.128
1.064
1.166
1.110
0.914
0.916
0.992
1.004
0.926
0.992
1.088
0.932
1.016
1.060
0.956
0.888
0.928
0.944
0.880
1.086
1.330
1.126
1.160
1.114
0.946
0.894
0.974
1.314
1.020
1.082
1.082
1.024
1.006
1.152
1.348
1.144
1.228
1.088
1.060
1.072
1.072
0.954
1.224
1.214
1.090
1.092
1.070
0.908
0.972
1.020
1.010
1.040
0.928
0.984
0.962
1.046
1.118
0.904
0.838
0.900
0.986
1.002
1.148
1.082
0.994
1.076
1.174
0.986
0.982
0.998
1.016
0.892
1.074
1.394
1.176
1.292
1.236
1.118
1.212
1.294
1.200
1.312
1.194
1.086
1.112
1.082
0.976
1.140
1.196
0.974
1.046
1.144
0.974
1.054
1.062
1.332
1.134
1.124
1.132
0.960
1.046
1.148
1.176
0.998
1.088
1.162
1.008
1.094
1.166
1.152
1.002
1.042
1.060
1.008
0.988
1.034
1.122
0.982
1.058
1.034
1.088
0.956
1.066
1.172
1.130
0.990
1.056
1.096
0.970
1.006
1.024
1.082
0.896
0.936
0.938
0.888
0.884
0.858
0.820
0.922
0.910
1.124
1.192
0.998
0.988
1.008
1.046
0.920
0.996
1.172
1.002
0.996
1.016
1.118
1.022
1.240
1.304
1.100
1.182
1.242
1.178
1.052
1.164
1.146
0.976
1.050
1.258
1.052
1.162
1.234
1.058
1.052
1.062
1.076
0.964
1.006
1.056
0.960
0.984
1.054
1.080
1.040
1.138
1.142
1.000
0.964
0.928
0.830
0.948
1.364
1.116
1.120
1.120
1.028
0.958
1.000
1.130
0.998
1.268
1.210
1.090
1.146
1.120
0.924
0.924
0.814
0.780
0.778
0.784
0.752
0.712
0.694
0.664
0.678
0.730
0.842
1.126
1.104
0.998
0.952
0.872
0.768
0.766
0.740
0.728
0.684
0.758
1.468
1.140
1.028
1.090
1.144
1.024
0.878
0.816
0.756
0.764
0.746
0.800
0.806
0.910
0.990
0.998
1.026
1.032
0.938
0.890
0.878
0.972
1.054
0.968
0.902
0.874
0.912
1.088
1.288
1.284
1.086
1.176
0.998
1.070
0.972
0.952
0.994
1.062
0.950
0.988
0.914
0.976
1.046
1.020
1.342
1.272
1.084
1.102
1.068
0.900
1.028
1.194
0.964
0.914
0.820
0.844
0.822
0.926
0.916
1.182
1.176
1.008
1.040
1.064
0.968
1.128
1.262
1.254
1.180
1.192
1.182
0.958
1.016
1.026
0.910
1.048
1.396
1.228
1.216
1.152
1.068
1.074
0.916
0.792
0.818
0.888
1.292
1.108
1.130
1.100
0.930
0.812
0.778
0.760
0.778
0.794
0.920
1.024
0.932
0.870
0.850
0.852
0.828
0.858
0.886
0.876
0.850
0.824
0.760
0.788
0.796
0.902
1.034
1.194
1.012
1.008
1.020
0.968
0.818
0.740
0.796
0.784
0.750
0.716
0.672
0.662
0.664
0.670
0.640
0.658
0.656
0.670
0.682
0.706
0.712
0.810
0.906
1.066
0.978
1.118
1.158
1.102
0.978
1.002
0.996
1.126
1.000
0.944
0.884
0.814
0.768
0.780
0.774
0.772
0.724
0.758
0.728
0.710
0.712
0.740
0.748
0.726
0.810
0.866
0.932
0.934
1.046
1.138
1.114
1.090
1.152
1.138
1.012
1.194
1.312
1.142
1.124
1.200
1.252
1.040
1.172
1.330
1.154
1.136
1.208
1.116
1.086
1.176
1.024
0.990
1.054
0.998
1.252
1.318
1.064
1.050
1.022
0.924
1.010
1.184
1.046
1.166
1.188
1.058
1.168
1.222
1.074
1.072
0.898
0.946
0.878
0.792
0.846
0.794
0.858
0.822
0.906
0.968
1.020
0.966
1.058
1.184
0.926
0.960
1.018
0.898
1.110
1.270
1.132
1.232
1.192
0.976
1.044
1.116
0.948
0.910
1.054
1.216
1.022
1.116
1.110
0.894
0.966
1.040
0.966
1.076
1.218
1.062
1.098
1.154
1.162
1.140
1.270
1.204
1.094
1.142
1.128
0.940
0.956
1.144
1.082
1.064
0.956
1.254
1.290
1.040
1.086
1.244
0.960
1.122
1.038
1.410
1.166
1.170
1.030
0.940
0.988
1.062
0.898
0.958
1.002
1.150
0.954
1.030
1.114
1.046
0.910
0.890
0.828
0.828
0.962
1.318
1.288
1.112
1.194
1.190
1.086
1.030
1.070
1.146
0.974
1.090
1.196
1.080
1.030
1.168
1.194
1.042
1.138
1.228
0.954
1.010
1.056
0.968
1.186
1.290
1.042
1.008
1.074
0.986
1.034
1.104
1.000
1.142
1.184
1.008
1.018
1.094
1.006
1.024
1.166
1.222
1.058
1.122
1.152
1.046
1.040
1.124
1.084
0.958
0.994
1.142
1.182
1.010
1.078
1.184
1.174
1.062
1.080
1.092
0.984
1.100
1.184
1.160
1.006
1.038
1.070
0.992
0.984
1.032
1.054
0.912
0.962
0.962
0.860
0.886
0.908
0.960
0.900
0.912
0.952
0.992
0.928
0.990
1.006
1.074
0.966
0.996
0.986
0.878
0.920
0.944
0.884
0.880
0.908
0.952
0.938
1.018
1.090
0.972
0.992
1.004
0.988
0.928
0.940
0.916
0.818
0.824
0.788
0.892
0.918
1.182
1.024
0.932
0.916
0.888
0.900
0.924
0.948
0.834
0.892
0.926
0.992
0.886
0.820
0.840
0.878
0.866
0.956
1.028
1.040
0.942
0.984
1.068
0.924
0.946
0.946
1.194
1.220
1.068
1.116
1.124
1.004
1.084
1.070
1.070
0.972
1.012
0.978
0.888
0.930
1.014
0.858
0.866
0.806
0.806
0.754
0.736
0.804
0.716
0.716
0.662
0.708
0.710
0.698
0.690
0.672
0.672
0.662
0.654
0.632
0.644
0.636
0.628
0.630
0.628
0.636
0.640
0.676
0.728
0.756
1.086
1.044
1.132
1.094
1.140
1.090
1.076
0.982
0.930
0.896
0.920
0.950
1.004
1.038
1.016
0.982
0.984
0.944
0.926
0.946
0.962
0.916
0.930
0.950
0.948
0.928
0.940
0.898
0.834
0.808
0.790
0.778
0.802
0.850
0.844
0.880
0.912
0.924
0.910
0.912
0.924
0.904
0.920
0.936
0.944
0.888
0.904
0.842
0.866
0.872
0.896
0.866
0.902
0.930
0.976
0.894
0.914
0.880
0.842
0.820
0.836
0.908
0.920
0.968
1.006
0.990
0.960
0.954
0.926
0.890
0.912
0.988
1.012
0.948
0.950
0.930
0.872
0.888
0.930
0.938
0.864
0.874
0.882
0.912
0.874
0.940
0.936
0.926
0.872
0.880
0.854
0.788
0.794
0.802
0.796
0.796
0.846
0.920
0.912
0.824
0.792
0.742
0.700
0.690
0.668
0.688
0.694
0.678
0.738
0.802
0.774
0.800
0.816
0.776
0.826
0.836
0.800
0.832
0.914
0.938
0.970
0.948
0.898
0.890
1.014
0.998
0.884
0.888
0.874
0.794
0.804
0.764
0.736
0.748
0.768
0.898
1.040
1.298
1.200
1.182
1.094
1.026
0.998
1.010
0.886
0.902
0.924
0.994
0.948
0.958
0.964
0.938
0.868
0.888
0.902
0.872
0.894
0.938
0.956
0.856
0.880
0.894
0.890
0.844
0.872
0.878
0.880
0.782
0.784
0.746
0.722
0.706
0.670
0.718
0.746
0.846
0.842
0.978
1.030
0.920
0.932
0.934
0.896
0.944
0.956
0.930
0.932
0.924
0.844
0.842
0.864
0.828
0.890
0.918
0.944
1.062
1.106
1.028
1.030
1.058
1.078
0.942
0.966
0.956
0.870
0.920
0.896
0.904
0.848
0.834
0.860
0.792
0.808
0.816
0.822
0.826
0.816
0.840
0.832
0.784
0.830
0.810
0.878
0.932
0.900
0.962
0.974
0.906
0.898
0.956
0.920
0.992
1.120
1.036
1.006
1.022
1.086
0.964
0.988
0.994
0.960
0.922
0.920
0.966
0.922
0.946
0.956
0.936
0.868
0.890
0.932
0.860
0.914
0.896
0.890
0.928
0.936
0.868
0.906
0.906
0.910
0.828
0.816
0.776
0.750
0.732
0.734
0.792
0.834
0.896
0.992
1.016
0.912
0.966
0.990
0.902
0.986
0.942
1.094
0.996
0.930
0.974
0.976
0.892
0.884
0.824
0.782
0.768
0.770
0.874
1.032
1.076
1.124
1.018
0.994
0.944
0.840
0.832
0.870
0.808
0.850
0.880
0.938
0.932
1.116
1.158
1.030
1.066
1.070
1.002
1.024
1.038
1.010
0.956
0.968
0.974
0.960
0.922
0.962
0.956
0.874
0.900
0.866
0.972
1.008
0.964
0.994
0.984
0.936
0.884
0.880
0.892
0.862
0.878
0.960
1.026
0.960
0.992
0.990
0.878
0.836
0.766
0.726
0.738
0.734
0.722
0.792
0.838
0.852
0.954
0.978
0.930
0.922
0.918
0.902
0.846
0.844
0.854
0.790
0.828
0.846
0.954
0.942
1.210
1.192
1.092
1.094
1.062
0.962
1.032
0.970
0.884
0.882
0.852
0.816
0.926
1.050
0.972
0.984
0.996
0.936
0.908
0.858
0.798
0.824
0.842
0.924
0.916
1.034
1.066
0.958
0.960
0.906
0.838
0.874
0.880
0.914
0.862
0.842
0.858
0.898
0.886
0.784
0.896
0.886
0.882
0.878
0.860
0.800
0.778
0.774
0.772
0.766
0.750
0.770
0.832
0.900
0.934
0.976
0.922
0.908
0.886
0.840
0.796
0.794
0.810
0.834
0.890
0.916
0.888
0.876
0.860
0.836
0.828
0.826
0.820
0.800
0.760
0.734
0.716
0.708
0.712
0.698
0.696
0.694
0.698
0.698
0.710
0.704
0.726
0.726
0.720
0.712
0.700
0.692
0.696
0.682
0.710
0.784
0.854
0.934
0.952
0.912
0.828
0.798
0.784
0.762
0.740
0.760
0.774
0.738
0.752
0.734
0.752
0.752
0.752
0.750
0.794
0.822
0.822
0.840
0.842
0.836
0.790
0.796
0.782
0.786
0.766
0.826
0.858
0.866
0.900
0.942
0.970
0.910
0.920
0.922
0.852
0.852
0.862
0.864
0.794
0.814
0.802
0.778
0.810
0.852
0.842
0.910
0.948
0.886
0.910
0.908
0.830
0.838
0.820
0.776
0.804
0.814
0.882
0.868
0.940
1.012
0.940
0.936
0.932
0.886
0.914
0.936
0.946
0.870
0.886
0.812
0.912
0.974
0.902
0.906
0.898
0.860
0.810
0.826
0.842
0.830
0.804
0.788
0.808
0.782
0.844
0.886
0.928
0.978
1.022
0.962
0.932
0.900
0.824
0.794
0.772
0.778
0.812
0.956
1.114
1.042
1.032
0.950
0.956
0.946
0.898
0.962
0.958
0.912
0.904
0.922
0.876
0.896
0.862
0.826
0.838
0.844
0.822
0.842
0.878
0.922
0.928
0.868
0.860
0.864
0.864
0.854
0.864
0.894
0.910
0.890
0.968
1.060
1.110
1.052
1.114
1.114
1.050
0.990
0.994
0.962
0.884
0.914
0.926
0.880
0.892
0.962
1.080
1.018
1.036
1.092
1.040
0.986
1.016
1.032
0.982
1.076
1.160
1.118
1.048
1.110
1.084
1.006
1.042
1.068
0.966
1.014
1.108
1.094
0.954
0.998
1.086
1.010
0.932
0.896
0.854
0.838
0.844
0.892
0.836
0.888
0.894
0.918
0.864
0.930
0.988
0.884
0.870
1.138
1.136
1.164
1.158
1.002
0.918
0.884
0.890
0.854
0.862
0.848
0.842
0.812
0.854
0.888
0.904
0.874
0.914
0.930
0.864
0.836
0.844
0.836
0.926
1.052
1.044
0.992
0.960
0.888
0.862
0.826
0.772
0.814
0.810
0.812
0.860
0.902
0.840
0.850
0.846
0.808
0.818
0.816
0.826
0.788
0.806
0.810
0.808
0.780
0.790
0.796
0.774
0.802
0.832
0.926
0.936
0.878
0.870
0.826
0.754
0.754
0.742
0.762
0.750
0.860
0.926
1.014
0.966
0.916
0.876
0.836
0.798
0.734
0.736
0.740
0.720
0.676
0.818
0.738
0.736
0.724
0.760
0.806
0.850
0.800
0.840
0.832
0.828
0.856
0.852
0.870
0.894
0.880
0.822
0.844
0.834
0.830
0.842
0.854
0.796
0.810
0.806
0.790
0.794
0.792
0.762
0.764
0.770
0.780
0.778
0.840
0.778
0.718
0.708
0.720
0.716
0.784
0.888
0.892
0.900
0.894
0.876
0.826
0.822
0.806
0.764
0.802
0.834
0.814
0.840
0.858
0.896
0.874
0.874
0.824
0.808
0.790
0.798
0.780
0.768
0.758
0.752
0.754
0.764
0.762
0.754
0.718
0.766
0.792
0.832
0.794
0.860
0.894
0.896
0.858
0.858
0.858
0.818
0.836
0.824
0.830
0.910
0.944
0.920
0.828
0.830
0.798
0.782
0.814
0.896
0.940
0.880
0.932
0.952
0.942
0.886
0.892
0.918
0.870
0.898
0.960
0.960
0.926
0.890
0.872
0.844
0.872
0.982
0.966
0.936
0.918
0.872
0.874
0.900
0.936
0.890
0.944
0.964
0.942
0.850
0.844
0.846
0.854
0.816
0.860
0.888
0.896
0.880
0.912
0.918
0.834
0.890
0.900
0.856
0.884
0.900
0.888
0.858
0.884
0.882
0.804
0.864
0.866
0.908
0.850
0.926
0.932
0.902
0.882
0.866
0.838
0.782
0.824
0.842
0.884
0.824
0.864
0.882
0.906
0.954
0.910
0.844
0.826
0.810
0.770
0.792
0.802
0.812
0.772
0.802
0.818
0.792
0.892
0.894
0.878
0.918
0.920
0.864
0.896
0.900
0.840
0.886
0.960
0.994
0.928
0.926
0.910
0.880
0.876
0.892
0.954
0.896
0.934
0.940
0.882
0.926
0.928
0.874
0.884
0.892
0.860
0.902
0.910
0.910
0.868
0.896
0.924
0.914
0.862
0.894
0.914
0.952
0.924
0.932
0.932
0.952
0.904
0.862
0.848
0.848
0.804
0.844
0.896
0.972
0.988
0.964
0.970
1.030
0.930
0.926
0.882
0.886
0.874
0.848
0.844
0.860
0.826
0.888
0.980
0.960
0.938
0.972
0.968
0.908
0.918
0.908
0.886
0.842
0.846
0.846
0.790
0.796
0.846
1.242
1.070
1.076
1.072
1.066
0.990
0.994
0.954
0.920
0.898
0.872
0.820
0.768
0.704
0.782
0.754
0.718
0.712
0.742
0.724
0.808
0.940
0.988
0.922
0.920
0.788
0.796
0.790
0.760
0.752
0.838
0.940
0.972
0.990
0.888
0.890
0.934
1.066
1.078
1.010
0.906
0.924
0.834
0.820
0.780
0.794
0.796
0.830
0.790
0.776
0.744
0.746
0.716
0.686
0.662
0.664
0.642
0.632
0.614
0.610
0.610
0.604
0.598
0.598
0.590
0.592
0.598
0.620
0.648
0.686
0.704
0.816
0.906
0.998
0.960
0.934
0.880
0.768
0.726
0.716
0.696
0.698
0.716
0.724
0.746
0.818
0.878
0.942
0.904
0.834
0.824
0.802
0.710
0.722
0.710
0.672
0.708
0.740
0.822
1.212
1.224
1.196
1.112
1.118
1.184
1.098
1.156
1.228
1.128
1.114
1.202
1.204
1.004
1.024
0.952
0.848
0.838
0.790
0.710
0.994
0.800
0.802
0.762
0.718
0.726
0.712
0.716
0.686
0.734
0.770
0.898
0.876
1.078
1.044
0.982
0.980
0.906
0.798
0.958
0.862
1.010
1.032
1.080
1.146
0.990
1.062
1.206
1.008
1.064
0.982
0.942
0.924
0.856
0.830
0.802
0.750
0.766
0.750
0.760
0.754
0.822
0.910
0.898
0.992
0.976
0.838
0.820
0.844
0.780
0.884
0.930
0.964
1.124
1.150
1.022
1.092
1.184
1.196
1.220
1.120
1.134
1.162
1.026
1.140
1.210
1.150
1.208
1.132
1.054
1.076
1.084
1.048
1.044
1.014
0.918
0.862
0.882
0.814
0.886
0.974
0.838
0.916
0.912
0.806
0.892
1.166
1.148
1.066
1.096
0.926
0.978
1.230
1.204
1.072
1.108
1.336
1.086
1.212
1.350
1.264
1.234
1.198
1.018
1.082
1.086
1.040
1.246
1.318
1.082
1.192
1.264
1.178
1.004
1.140
1.454
1.284
1.262
1.296
1.142
1.254
1.280
1.260
1.078
1.030
0.966
0.850
1.364
1.324
1.130
1.220
1.242
1.118
1.082
1.050
0.920
0.904
0.884
0.906
1.498
1.242
1.270
1.246
1.046
1.146
0.978
0.938
1.052
1.324
1.094
1.174
1.256
1.094
1.246
1.238
1.172
1.220
1.190
1.082
1.194
1.094
0.990
1.334
1.126
1.122
1.142
1.200
1.158
1.304
1.294
1.080
0.974
0.868
0.820
0.846
0.976
0.934
1.072
1.170
0.958
1.088
1.252
1.192
1.000
0.952
0.944
0.872
0.832
1.096
1.408
1.214
1.006
1.004
0.980
0.924
0.798
0.804
0.840
0.872
0.840
0.846
0.856
0.862
0.838
0.782
0.816
0.780
0.784
0.722
0.792
0.854
0.966
0.956
0.982
0.928
0.920
0.862
0.824
0.796
0.812
0.978
1.158
1.200
1.200
1.030
1.072
1.156
1.312
1.024
1.072
1.120
1.008
1.332
1.262
1.126
1.238
1.046
0.996
1.030
1.156
1.072
1.316
1.210
1.014
1.064
1.346
1.142
1.274
1.374
1.142
1.110
1.216
1.130
1.100
1.180
1.228
1.038
1.076
1.158
1.132
1.302
1.286
1.054
1.080
1.092
0.964
1.098
1.190
1.068
1.068
1.096
1.130
1.022
0.924
0.898
0.968
1.258
1.006
0.990
0.960
0.956
0.828
0.870
0.922
0.894
0.916
0.972
0.862
0.894
0.890
0.834
0.858
0.880
0.930
0.932
0.896
0.820
0.774
0.720
0.780
0.744
0.740
0.746
0.714
0.698
0.678
0.696
0.660
0.650
0.650
0.644
0.620
0.634
0.644
0.674
0.700
0.746
0.780
0.764
0.784
0.806
0.838
0.796
0.794
0.770
0.694
0.694
0.678
0.646
0.636
0.630
0.614
0.606
0.594
0.586
0.594
0.594
0.598
0.608
0.596
0.606
0.618
0.618
0.618
0.604
0.656
1.140
1.100
1.126
1.112
0.980
0.934
0.898
1.028
1.074
1.006
1.062
0.968
1.036
1.054
1.092
0.942
0.976
1.102
0.940
1.036
0.996
0.894
0.972
1.178
1.014
0.958
0.950
0.934
1.220
0.974
0.816
0.864
0.838
1.334
1.330
1.186
1.234
1.188
0.954
0.912
1.014
0.964
1.258
1.066
1.470
1.544
1.472
1.428
1.298
1.338
1.406
1.280
1.372
1.230
1.212
1.168
0.992
1.380
1.310
1.340
1.294
1.220
1.292
1.254
1.062
1.316
1.382
1.152
1.318
1.338
1.120
1.326
1.338
1.222
1.312
1.086
0.984
0.888
0.804
0.730
0.706
0.782
1.754
1.252
1.372
1.286
1.234
1.264
1.046
1.150
1.360
1.190
1.198
1.362
1.278
1.298
1.392
1.276
1.264
1.268
0.986
1.092
1.338
0.922
0.808
0.854
0.794
0.996
1.066
0.976
1.026
0.970
0.992
0.982
0.858
0.860
0.864
0.808
0.808
0.878
0.800
0.818
0.794
0.752
0.736
0.694
0.720
0.682
0.666
0.666
0.652
0.664
0.682
0.658
0.674
0.698
0.718
0.710
0.720
0.752
0.722
0.746
0.764
0.754
0.732
0.722
0.712
0.702
0.690
0.716
0.750
0.842
0.872
0.890
1.030
1.010
0.918
0.884
0.806
0.774
0.738
0.716
0.842
0.734
0.766
0.788
0.804
0.796
0.810
0.828
0.794
0.824
0.852
0.778
0.850
0.890
0.824
0.860
0.838
0.778
0.846
0.974
1.218
1.096
1.146
1.184
0.908
0.926
0.864
0.858
0.944
1.006
0.994
0.954
0.872
0.950
1.070
0.974
0.938
1.046
1.116
0.938
1.132
1.276
1.036
0.982
0.970
1.000
1.314
1.264
1.098
1.152
1.200
0.950
1.248
1.174
0.992
1.018
1.032
1.044
1.202
0.960
0.978
1.014
1.012
1.012
1.236
1.176
1.118
1.252
1.280
1.136
1.224
1.180
1.118
1.218
1.206
1.196
1.188
1.060
1.068
1.108
1.144
1.032
1.242
1.266
1.090
1.236
1.206
0.992
1.062
1.110
0.990
1.144
1.112
1.094
1.266
1.216
1.136
1.230
1.166
0.992
1.066
1.358
1.130
1.222
1.096
0.968
1.022
0.912
0.790
0.808
0.856
0.904
1.058
1.212
1.058
0.978
0.968
0.968
0.900
1.078
1.252
1.022
1.120
1.236
1.148
1.074
1.240
1.178
0.962
1.070
1.362
1.054
1.154
1.296
1.230
1.200
1.186
1.100
1.192
1.216
1.134
1.310
1.200
1.292
1.328
1.166
1.258
1.264
1.080
1.032
0.966
0.914
1.148
1.382
1.270
1.310
1.194
1.120
1.192
1.254
1.128
1.252
1.224
1.082
1.116
1.102
0.898
1.066
1.256
1.026
1.170
1.208
1.038
1.184
1.350
1.136
1.200
1.238
1.094
1.032
1.144
1.184
1.146
1.318
1.210
1.118
1.228
1.222
1.150
1.130
1.050
0.968
0.972
1.252
1.132
1.216
1.118
0.932
0.994
1.220
1.012
1.128
1.110
0.880
0.906
0.908
0.836
0.890
0.932
0.968
0.844
0.896
0.900
0.872
0.886
1.002
1.078
0.960
1.010
1.026
0.916
0.972
1.044
0.996
1.072
1.114
1.048
1.076
0.958
0.926
1.036
1.140
1.030
1.156
1.206
1.164
1.010
1.028
1.142
1.056
1.028
1.260
1.202
1.070
1.092
1.058
1.086
1.344
1.158
1.030
1.114
1.260
1.124
1.278
1.290
1.076
1.070
1.092
1.000
1.292
1.302
1.134
1.068
1.196
1.150
0.970
1.050
1.122
1.012
1.164
1.188
1.018
1.036
1.090
0.944
1.084
1.076
1.016
1.000
1.110
1.166
1.008
1.174
1.146
1.012
1.006
1.022
0.980
1.026
1.182
1.196
1.112
1.154
1.138
0.944
0.984
0.998
0.910
1.026
1.086
0.984
0.938
0.952
1.078
0.988
0.960
0.968
0.940
0.880
0.926
0.964
0.854
0.980
1.340
1.188
1.058
1.072
1.210
1.008
0.988
1.046
0.964
0.890
0.886
0.994
1.120
0.910
0.894
0.912
0.966
0.896
1.160
1.148
1.106
1.018
1.030
1.046
0.948
1.126
1.294
1.118
1.074
1.132
0.986
1.052
1.100
0.944
0.970
1.040
1.252
1.016
1.078
1.070
0.912
0.960
1.128
1.020
1.318
1.154
1.016
0.982
1.084
0.898
1.056
1.140
1.006
1.034
1.082
1.014
0.932
0.994
1.126
0.970
1.018
1.028
0.926
0.990
1.050
0.986
1.170
1.086
0.954
0.982
1.016
0.924
1.028
0.862
0.828
0.938
1.186
1.252
0.994
1.030
1.032
1.082
1.044
0.980
1.140
1.266
1.206
1.080
1.102
1.224
1.056
0.992
1.056
1.278
1.048
1.136
1.300
1.084
1.146
1.210
1.082
0.978
1.028
1.180
1.002
1.086
1.230
1.022
0.930
0.896
0.816
0.876
0.878
1.396
1.284
1.098
1.156
1.148
1.026
1.130
1.280
1.060
1.004
1.000
1.130
0.972
1.066
1.210
1.134
1.236
1.188
1.124
1.172
1.036
0.920
0.972
1.124
0.968
1.054
1.090
0.922
1.038
1.020
0.992
1.038
1.080
1.176
1.222
1.134
1.044
1.112
1.128
1.024
1.246
1.168
1.038
1.190
1.152
1.128
1.308
1.284
1.138
1.122
1.204
1.114
1.118
1.200
1.238
1.034
1.160
1.192
0.972
1.026
1.050
0.946
1.030
1.064
1.072
1.006
1.080
0.974
0.916
1.102
1.362
1.256
1.186
1.224
1.120
1.080
1.198
1.316
1.062
1.138
1.272
1.148
1.140
1.116
1.050
0.920
1.024
1.100
0.984
1.088
1.130
0.928
1.016
1.162
1.028
1.132
1.256
1.134
1.050
1.028
0.986
0.864
0.912
0.904
0.930
0.840
0.946
1.302
1.122
1.054
1.068
1.158
1.160
1.254
1.232
1.118
1.190
1.188
1.050
1.006
0.944
0.950
1.372
1.316
1.178
1.192
1.124
0.990
1.080
1.180
1.084
1.214
1.206
1.194
1.248
1.094
1.040
0.900
0.852
1.078
1.324
1.318
1.234
1.078
1.140
1.196
1.120
1.142
1.164
1.004
1.108
1.152
1.074
1.006
0.990
0.916
0.958
1.264
1.188
1.006
0.980
0.986
0.916
1.074
0.992
0.898
1.094
1.280
1.118
1.054
1.030
0.996
0.966
0.942
0.972
1.364
1.230
1.108
1.120
1.124
0.978
1.028
1.296
1.338
1.152
1.140
1.152
1.138
1.006
1.080
1.092
0.924
0.880
0.864
1.070
1.068
1.208
1.200
1.004
0.962
0.980
1.068
1.162
1.210
1.172
1.112
0.944
1.004
1.156
0.912
0.962
0.888
0.840
0.908
0.968
1.340
1.154
1.058
1.136
1.182
1.094
1.238
1.162
1.018
1.134
1.248
1.088
1.170
1.216
1.146
1.136
1.170
1.102
1.016
1.110
1.154
1.034
1.154
1.210
1.110
1.030
0.986
1.026
0.924
1.108
1.110
1.100
1.016
1.286
1.316
1.226
1.066
1.058
1.058
1.076
1.008
1.018
1.050
0.996
1.014
1.078
1.064
0.872
0.860
0.876
0.850
0.850
0.896
0.972
0.954
0.918
0.944
0.958
0.868
0.906
0.866
0.834
0.844
0.814
0.886
0.970
0.904
0.944
0.990
0.910
0.958
0.932
0.818
0.852
0.838
0.782
0.814
0.884
0.894
0.938
0.970
0.934
0.850
0.882
0.958
0.942
0.896
0.966
1.080
1.014
1.012
0.990
0.900
0.850
0.930
1.284
1.108
1.222
1.142
1.006
1.030
1.054
1.116
1.064
1.262
1.216
0.990
1.082
1.228
1.054
1.228
1.362
1.272
1.212
1.330
1.168
1.032
0.980
0.948
1.302
1.336
1.228
1.220
1.198
1.024
1.002
0.998
0.856
0.812
1.498
1.460
1.284
1.154
1.176
1.238
1.136
1.230
1.228
1.178
1.348
1.372
1.194
1.238
1.140
0.906
0.960
1.328
0.962
0.850
1.072
1.298
1.316
1.200
1.144
0.870
0.888
0.868
0.912
0.996
0.882
1.018
1.112
1.046
0.930
0.810
0.778
0.828
0.934
0.884
1.008
0.942
1.012
1.028
0.904
0.908
0.934
0.908
1.052
1.110
1.104
1.072
0.956
0.976
0.924
0.976
0.948
1.008
0.940
0.946
0.952
1.028
0.910
0.992
1.008
0.976
1.022
1.070
1.026
0.916
0.898
0.932
0.912
1.044
1.130
1.348
1.162
1.156
1.102
1.088
1.162
1.180
0.978
0.942
1.084
1.378
1.138
1.152
1.084
1.254
1.410
1.288
1.206
1.270
1.336
1.276
1.068
1.072
1.066
1.342
1.426
1.302
1.128
1.270
1.338
1.212
1.130
1.180
1.062
1.296
1.298
1.094
1.222
1.262
1.102
1.172
1.234
1.102
1.024
1.092
1.342
1.040
1.132
1.298
1.182
1.228
1.312
1.168
1.098
1.102
0.938
1.082
1.168
1.156
1.190
1.210
1.038
0.964
0.944
0.870
0.978
0.984
0.886
0.866
0.898
0.832
0.960
1.012
0.904
0.896
0.874
0.844
0.802
0.814
0.822
0.858
0.850
0.878
0.878
0.882
0.838
0.754
0.754
0.748
0.768
0.818
0.824
1.000
1.110
1.038
0.950
1.022
1.028
0.960
0.996
1.054
1.202
1.018
1.124
1.226
1.084
1.110
1.168
1.168
1.172
1.178
0.954
0.822
0.856
1.350
1.384
1.288
1.122
1.182
1.232
1.190
1.302
1.402
1.272
1.320
1.408
1.290
1.262
1.162
1.220
1.060
1.222
1.286
1.324
1.244
1.100
1.152
1.036
0.918
1.038
1.310
1.110
1.132
1.220
0.972
1.014
1.054
1.174
1.092
1.174
1.198
1.042
1.118
1.224
0.938
1.022
1.134
1.016
1.340
1.230
1.250
1.108
0.902
0.914
0.920
0.954
0.924
1.094
1.342
1.236
1.168
1.086
1.008
0.862
0.846
0.856
0.954
1.252
1.102
1.180
1.152
0.916
0.954
0.882
0.888
1.322
1.232
1.178
1.070
1.040
0.976
0.926
0.926
1.084
1.284
1.136
1.130
1.142
1.244
1.270
1.000
0.968
0.944
0.898
0.828
0.882
0.996
1.106
0.948
0.924
0.948
0.954
0.898
1.082
1.228
1.086
1.046
1.094
1.302
1.118
1.226
1.302
1.226
1.026
1.182
1.350
1.348
1.248
1.126
1.228
1.334
0.968
0.968
0.904
0.948
0.956
1.458
1.206
1.104
0.960
1.058
1.154
0.972
1.074
1.178
1.094
1.122
1.238
1.232
1.112
1.092
1.180
1.370
1.156
1.226
1.258
1.264
1.074
1.216
1.130
0.938
1.074
1.256
1.022
0.958
0.984
1.094
0.900
0.994
0.996
0.884
0.912
0.996
1.346
1.130
1.150
0.918
0.974
1.042
1.042
1.154
1.344
1.264
1.228
1.152
0.928
1.004
1.352
1.296
1.196
0.920
0.906
0.948
1.610
1.180
1.296
1.406
1.376
1.110
1.054
1.226
1.326
1.064
1.176
1.270
1.020
1.084
1.260
1.112
1.180
1.298
1.090
1.144
1.180
1.184
1.158
1.304
1.154
1.272
1.162
1.180
1.004
1.136
1.174
0.986
1.192
1.428
1.150
1.086
1.194
1.256
1.054
1.188
1.372
1.188
1.174
1.196
1.172
0.988
1.028
1.226
1.056
1.196
1.292
1.136
0.998
1.070
1.334
1.022
1.028
0.974
0.878
0.962
1.060
0.968
0.978
1.062
1.128
0.946
0.994
1.036
0.900
0.914
0.898
0.808
0.904
1.076
1.266
1.212
1.060
1.046
1.080
0.948
1.104
1.170
1.158
1.126
1.142
1.176
1.046
1.344
1.286
1.262
1.312
1.218
1.132
1.136
1.064
1.032
1.366
1.214
1.162
1.254
1.186
1.080
1.162
1.184
1.014
1.226
1.312
1.136
1.296
1.208
1.142
1.240
1.218
1.026
1.068
1.302
1.092
1.266
1.290
1.098
1.194
1.154
0.996
1.122
1.468
1.246
1.388
1.264
1.162
1.214
1.164
1.094
1.160
1.138
0.982
1.076
1.152
0.976
1.066
1.182
1.090
1.194
1.164
0.946
1.028
1.224
1.112
1.334
1.250
1.040
1.160
1.146
1.012
1.146
1.310
1.134
1.178
1.124
0.940
1.118
1.320
1.084
1.232
1.260
1.130
1.216
1.224
1.146
1.204
1.204
1.136
1.200
1.188
1.022
1.014
1.034
1.008
1.360
1.190
0.982
1.106
1.202
0.968
0.958
1.388
1.214
1.268
0.996
0.842
0.826
0.862
1.026
0.982
0.870
0.952
1.098
1.130
1.040
0.876
0.894
0.874
0.866
0.862
0.964
0.996
1.030
0.914
0.968
0.952
0.888
0.946
1.328
1.352
1.286
1.162
1.082
1.066
1.126
1.140
1.108
1.290
1.268
1.192
1.040
1.034
0.924
0.964
1.378
1.306
1.236
1.318
1.222
1.122
1.216
1.218
1.154
1.334
1.326
1.170
1.222
1.300
1.174
1.108
1.288
1.278
1.064
1.176
1.276
1.112
1.012
0.998
0.916
1.040
1.212
1.180
1.344
1.224
1.116
1.120
1.146
1.002
1.190
1.314
1.122
1.190
1.286
1.118
1.190
1.308
1.086
1.152
1.280
1.100
1.208
1.338
1.270
1.284
1.314
1.094
1.134
1.196
1.116
1.140
1.372
1.242
1.104
1.156
1.220
1.054
1.222
1.284
1.056
1.136
1.216
1.074
1.064
1.128
1.172
0.972
1.032
1.070
0.972
1.108
1.384
1.202
1.154
1.226
1.228
1.200
1.332
1.266
1.186
1.204
1.194
1.042
1.104
1.158
0.992
1.184
1.370
1.152
1.256
1.284
1.084
1.056
1.072
1.170
1.012
1.170
1.306
0.984
1.030
1.200
1.096
1.238
1.242
1.122
1.194
1.088
1.018
1.044
1.054
1.026
1.002
0.886
0.850
0.938
1.388
1.220
1.300
1.244
1.068
1.016
1.062
1.166
1.072
1.256
1.300
1.206
1.144
1.236
1.214
1.158
1.232
1.202
1.136
1.244
1.252
1.144
1.186
1.214
1.062
1.114
1.118
1.030
1.194
1.342
1.210
1.144
1.180
1.148
1.070
1.126
1.148
1.004
1.114
1.254
1.122
1.146
1.304
1.152
1.088
1.132
1.114
1.076
1.296
1.260
1.098
1.178
1.224
1.074
1.210
1.282
1.226
1.272
1.222
1.004
1.058
1.018
1.150
1.330
1.268
1.094
1.144
1.258
1.208
1.108
1.196
1.254
1.124
1.138
1.230
1.180
0.980
1.040
1.270
1.162
1.162
1.218
1.150
1.066
1.140
1.220
1.180
1.198
0.964
0.884
0.812
0.794
0.756
0.798
0.770
0.822
0.788
0.828
0.772
0.812
0.804
0.822
0.772
0.808
0.824
0.868
0.906
0.896
1.164
1.320
1.214
1.162
1.288
1.340
1.154
1.106
0.980
1.024
1.290
1.182
1.066
1.100
1.092
0.938
1.016
1.316
1.028
0.920
1.022
0.954
1.014
0.908
0.898
0.830
0.842
0.788
0.782
0.784
0.738
0.734
0.714
0.694
0.698
0.680
0.672
0.684
0.684
0.692
0.704
0.668
0.696
0.686
0.684
0.732
0.892
1.448
1.332
1.238
1.260
1.198
1.130
0.990
0.916
0.918
0.886
0.830
0.818
0.796
0.842
0.872
0.916
0.888
0.870
0.898
0.804
0.840
0.806
0.802
0.836
0.878
0.880
0.898
0.878
0.844
0.844
0.788
0.798
0.782
0.870
0.986
0.926
0.972
0.860
0.830
0.818
0.842
0.814
0.386
0.396
0.770
0.736
0.710
0.700
0.672
0.662
0.678
0.666
0.666
0.668
0.666
0.656
0.660
0.654
0.648
0.642
0.648
0.656
0.662
0.658
0.692
0.728
0.862
1.008
0.974
0.940
0.868
0.806
0.780
0.802
0.796
0.826
0.880
0.902
1.036
1.104
1.062
0.932
0.942
0.942
0.964
0.904
0.918
0.960
0.880
0.854
0.730
0.736
0.764
0.714
0.722
0.750
0.752
0.734
0.696
0.690
0.692
0.700
0.670
0.670
0.688
0.682
0.664
0.682
0.728
0.738
0.814
0.850
0.834
1.098
1.138
1.114
0.896
0.850
0.882
0.898
0.806
0.810
0.826
0.794
0.840
0.814
0.792
0.738
0.738
0.778
0.738
0.992
1.122
1.160
1.050
1.020
0.932
0.896
0.844
0.816
0.824
0.822
0.864
0.900
0.854
0.860
0.846
0.832
0.798
0.752
0.724
0.718
0.730
0.776
1.338
1.296
1.298
1.140
1.110
1.100
0.938
0.830
0.768
0.750
0.766
0.826
0.900
1.302
1.296
1.188
1.036
1.056
1.068
0.918
1.082
1.178
1.060
1.254
1.276
1.112
1.098
1.112
1.036
0.950
0.958
0.974
0.920
0.898
0.826
0.804
0.762
0.774
0.816
0.900
0.916
0.884
0.918
0.942
0.932
0.948
0.950
1.040
0.934
0.940
0.996
1.088
1.042
1.066
1.020
1.150
1.248
1.020
1.040
0.990
0.850
0.962
0.990
0.972
0.962
0.964
0.902
0.938
0.938
0.938
1.016
1.062
0.928
0.872
0.868
1.046
1.062
1.254
0.972
1.002
0.978
0.964
1.016
0.952
1.014
0.988
0.874
0.834
0.784
0.808
0.848
1.178
1.202
1.118
1.068
0.986
1.000
1.098
1.082
1.102
1.210
0.978
0.920
0.958
1.018
1.000
1.076
0.932
0.894
0.898
0.966
0.974
1.000
1.122
1.014
1.044
1.092
1.036
1.108
1.124
1.086
1.088
1.184
1.196
1.088
1.058
1.112
0.928
1.000
0.940
0.910
0.982
1.332
1.110
1.104
0.996
0.862
0.882
0.960
0.960
0.964
1.068
1.106
0.934
0.992
1.002
0.982
1.062
1.020
0.908
0.916
0.920
0.858
0.930
1.092
1.060
1.140
1.120
0.998
1.096
0.938
1.498
1.136
1.108
0.986
1.016
0.954
0.842
0.816
0.794
0.770
0.762
0.792
0.800
0.732
0.856
1.232
0.984
0.946
0.946
0.908
0.902
0.860
0.840
0.824
0.846
0.946
1.140
1.068
1.054
1.018
0.998
0.984
1.056
1.058
0.982
0.948
0.898
1.216
0.970
0.844
0.782
0.762
0.722
0.748
0.722
0.724
0.694
0.708
0.714
0.716
0.684
0.716
0.734
0.766
0.814
0.842
0.982
1.266
1.132
1.090
1.146
1.186
1.090
1.076
1.016
0.964
0.982
0.976
0.896
0.922
0.882
0.870
0.812
0.836
0.820
0.814
0.800
0.810
0.794
0.780
0.778
0.748
0.740
0.796
0.872
0.890
0.910
0.868
0.832
0.836
0.782
0.760
0.758
0.786
0.772
0.764
0.758
0.752
0.728
0.758
0.762
0.770
0.794
0.774
0.776
0.792
0.822
0.870
0.976
0.948
0.946
0.968
0.918
0.922
0.880
0.806
0.810
0.792
0.806
0.768
0.782
0.718
0.770
0.776
0.790
0.738
0.780
0.716
0.756
0.752
0.730
0.752
0.778
0.774
0.726
0.736
0.720
0.714
0.706
0.700
0.742
0.776
0.796
0.748
0.786
0.796
0.814
0.898
0.974
0.928
0.882
0.862
0.880
0.756
0.778
0.724
0.696
0.684
0.674
0.680
0.668
0.728
0.786
0.798
0.796
0.812
0.838
0.790
0.828
0.828
0.762
0.836
0.858
0.822
0.898
0.942
0.892
0.918
0.890
0.886
0.912
0.974
0.868
0.940
0.896
0.858
0.820
0.822
0.814
0.750
0.790
0.772
0.734
0.706
0.804
0.994
1.068
0.988
0.856
0.850
0.844
0.818
0.734
0.790
0.728
0.756
0.710
0.730
0.788
0.890
0.906
1.016
0.898
0.860
0.844
0.790
0.784
0.760
0.732
0.726
0.720
0.720
0.716
0.742
0.736
0.722
0.724
0.768
0.770
0.776
0.802
0.822
0.798
0.772
0.776
0.754
0.718
0.734
0.726
0.698
0.704
0.698
0.686
0.702
0.698
0.704
0.704
0.722
0.696
0.756
0.716
0.690
0.692
0.686
0.446
0.258
0.690
0.680
0.680
0.678
0.670
0.686
0.678
0.666
0.688
0.676
0.666
0.690
0.688
0.700
0.696
0.692
0.692
0.696
0.676
0.692
0.734
0.702
0.722
0.736
0.700
0.696
0.694
0.716
0.696
0.686
0.672
0.654
0.636
0.646
0.642
0.654
0.666
0.684
0.692
0.686
0.686
0.706
0.724
0.794
0.836
0.780
0.806
0.774
0.722
0.736
0.762
0.748
0.740
0.752
1.144
1.224
1.020
0.974
0.944
0.792
0.782
0.738
0.720
0.738
0.716
0.730
0.732
0.696
0.712
0.714
1.404
1.040
1.152
1.010
0.946
0.848
0.732
0.742
0.698
0.678
0.666
0.658
0.670
0.708
0.740
0.812
0.810
0.816
0.762
0.788
0.836
1.396
1.270
1.232
1.218
1.138
0.946
0.840
0.792
0.868
0.816
0.896
0.942
0.956
0.938
0.850
0.820
0.816
0.734
0.758
0.822
1.014
0.878
1.194
1.060
1.072
1.042
0.890
0.956
0.974
0.884
0.910
0.878
0.762
0.874
1.184
0.994
1.126
0.976
0.910
1.004
1.026
1.034
0.874
1.444
1.068
0.924
0.816
0.760
0.820
0.790
0.840
0.810
0.780
0.732
0.858
0.910
0.978
0.908
0.896
0.956
0.978
1.162
1.134
1.098
1.060
1.036
0.978
0.936
0.930
0.940
0.984
0.870
0.884
0.924
0.936
0.828
0.846
0.848
0.898
0.850
0.904
0.972
0.928
0.862
1.000
1.180
1.120
1.120
1.110
1.040
1.092
1.042
1.158
1.064
1.032
0.934
0.812
0.790
0.804
0.850
0.884
0.942
0.916
1.002
1.290
1.228
1.136
0.932
0.904
0.866
0.822
0.854
0.904
0.954
0.940
0.994
0.912
0.966
1.042
0.860
0.872
0.938
0.964
0.942
0.892
0.808
0.764
0.750
0.734
0.736
0.832
0.922
1.124
1.206
1.016
1.080
1.022
0.894
0.884
0.824
0.798
0.800
0.768
0.754
0.748
0.748
0.768
0.800
0.870
0.890
0.838
0.780
0.796
0.802
0.846
0.906
0.898
0.856
0.810
0.834
0.908
0.994
1.074
0.952
0.890
0.856
0.842
0.844
0.838
0.820
0.758
0.754
0.738
0.764
0.804
0.876
0.908
0.920
0.920
0.982
0.914
0.878
0.842
0.818
0.788
0.760
0.730
0.720
0.726
0.700
0.740
0.760
0.854
0.892
0.892
0.918
0.886
0.856
0.832
0.808
0.786
0.818
0.802
0.782
0.778
0.814
0.810
0.860
0.834
0.820
0.814
0.792
0.788
0.866
0.930
0.862
0.920
0.868
0.894
0.854
0.760
0.808
0.818
0.868
0.870
1.030
1.158
1.020
1.064
1.086
0.988
0.916
0.942
0.924
0.862
0.882
0.852
0.830
0.820
0.816
0.832
0.864
0.874
0.844
0.790
0.840
0.894
0.904
0.912
0.892
0.842
0.820
0.796
0.774
0.758
0.736
0.702
0.686
0.676
0.702
0.768
1.502
1.064
0.952
0.912
0.914
0.864
0.804
0.858
0.908
1.030
0.882
0.906
0.920
0.954
0.866
0.884
0.884
0.880
0.814
0.830
0.834
0.842
0.882
0.932
0.888
0.938
0.960
0.946
0.900
0.836
0.784
0.774
0.758
0.794
0.804
0.850
0.804
0.844
0.820
0.840
0.786
0.814
0.814
0.816
0.328
0.446
0.522
0.324
0.852
0.828
0.806
0.854
0.870
0.832
0.858
0.860
0.848
0.786
0.776
0.774
0.742
0.730
0.722
0.728
0.730
0.748
0.746
0.764
0.722
0.750
0.754
0.750
0.736
0.692
0.716
0.696
0.698
0.690
0.682
0.692
0.720
0.736
0.706
0.714
0.744
0.718
0.722
0.750
0.740
0.770
0.770
0.732
0.726
0.708
0.698
0.680
0.696
0.712
0.774
0.784
0.836
0.994
1.036
1.030
0.968
0.996
0.876
0.848
0.840
0.872
0.822
0.912
0.938
0.884
0.846
0.792
0.806
0.826
0.824
0.858
0.850
0.794
0.796
0.794
0.816
0.808
0.850
0.908
0.900
0.868
0.880
0.856
0.982
1.050
0.882
0.870
0.870
0.802
0.840
0.852
0.846
0.812
0.826
0.920
1.012
0.930
0.880
0.844
0.868
0.866
0.822
1.448
1.250
1.170
1.038
0.922
0.858
0.814
0.820
0.840
1.348
1.238
1.054
0.960
0.884
0.842
0.832
0.918
0.880
0.956
0.974
1.020
0.998
0.918
0.988
1.084
1.132
1.026
1.112
1.202
1.116
1.168
1.276
1.218
1.028
1.086
1.056
0.984
0.920
1.036
0.958
1.072
1.104
0.976
0.946
1.000
1.294
1.114
1.208
1.246
1.120
1.160
1.268
1.190
1.042
1.036
0.964
0.910
0.958
0.922
0.878
0.828
0.780
0.784
0.748
0.736
0.734
0.722
0.710
0.730
0.712
0.716
0.754
0.744
0.736
0.768
0.794
0.798
0.768
0.762
0.726
0.732
0.706
0.724
0.696
0.698
0.682
0.690
0.674
0.662
0.664
0.662
0.652
0.644
0.638
0.646
0.636
0.640
0.636
0.636
0.642
0.640
0.626
0.628
0.632
0.636
0.646
0.664
0.722
0.842
0.766
0.720
0.750
0.720
0.710
0.712
0.716
0.706
0.674
0.694
0.684
0.670
0.654
0.648
0.664
0.658
0.656
0.650
0.650
0.664
0.662
0.654
0.642
0.640
0.648
0.654
0.662
0.652
0.674
0.712
0.770
0.760
0.794
0.850
0.858
0.894
0.952
0.920
0.864
0.870
0.884
0.918
0.976
0.914
0.890
0.906
0.830
0.796
0.820
0.850
0.796
0.764
0.806
0.842
0.796
0.818
0.840
0.900
0.828
0.896
0.938
0.894
1.002
1.106
0.976
1.024
0.986
0.866
0.872
0.842
0.870
1.408
1.096
0.996
0.950
0.946
0.848
0.890
0.788
1.350
1.056
1.092
0.962
0.934
0.796
0.908
0.974
0.896
0.936
0.926
0.844
0.870
0.768
1.114
1.050
0.902
0.850
0.796
0.738
0.732
0.770
0.874
1.034
0.914
0.968
1.018
0.916
0.918
0.928
0.870
0.868
0.824
0.804
0.858
0.906
0.814
0.842
0.970
1.034
1.110
0.970
1.038
0.954
0.846
0.872
0.844
0.778
0.846
0.812
0.792
0.844
0.914
1.026
1.228
1.362
1.044
1.452
1.078
0.894
0.844
0.768
0.814
0.812
0.798
0.772
0.814
0.834
0.784
0.880
0.958
0.916
1.002
0.994
1.136
1.196
0.970
1.046
1.070
0.948
0.964
0.842
0.822
0.772
0.760
0.760
0.760
0.748
0.734
0.778
1.332
1.168
1.094
1.084
1.024
0.962
