# Supplementary material for: Stress among on-duty firefighters: an ambulatory assessment study
Source: PeerJ. 2018 Dec 11;6:e5967. doi: 10.7717/peerj.5967 (PMC6294048; doi:10.7717/peerj.5967)
Supplement: Supplemental Information 1 [file peerj-06-5967-s001.zip › RAW_DATA/FF6_2.rr]

7.694
0.762
0.758
0.752
0.718
0.728
0.724
0.726
0.720
0.694
0.720
0.686
0.698
0.688
0.692
0.670
0.664
0.664
0.656
0.648
0.658
0.668
0.664
0.664
0.664
0.658
0.652
0.658
0.666
0.668
0.676
0.710
0.740
0.750
0.740
0.746
0.750
0.708
0.766
0.676
0.700
0.672
0.648
0.634
0.628
0.612
0.618
0.628
0.660
0.724
0.784
0.768
0.812
0.794
0.808
0.784
0.788
0.778
0.748
0.746
0.702
0.674
0.672
0.672
0.672
0.676
0.684
0.680
0.698
0.676
0.686
0.682
0.660
0.666
0.678
0.670
0.680
0.742
0.736
0.742
0.790
0.796
0.764
0.720
0.768
0.678
0.712
0.710
0.690
0.736
0.718
0.734
0.762
0.752
0.750
0.772
0.724
0.802
0.714
0.782
0.726
0.782
0.756
0.784
0.790
0.792
0.802
0.812
0.788
0.812
0.812
0.800
0.818
0.812
0.828
0.824
0.816
0.848
0.840
0.840
0.818
0.820
0.820
0.798
0.828
0.826
0.824
0.840
0.816
0.832
0.840
0.814
0.826
0.834
0.816
0.826
0.814
0.818
0.808
0.812
0.824
0.826
0.858
0.938
0.932
0.942
0.840
0.804
0.890
0.830
0.748
0.712
0.676
0.654
0.650
0.676
0.906
1.048
1.066
1.078
1.074
1.082
1.050
1.046
0.962
0.948
0.924
0.898
0.846
0.816
0.818
0.788
0.846
0.892
0.888
0.924
0.908
0.868
0.872
0.846
0.802
0.786
0.792
0.798
0.818
0.870
0.826
0.846
0.834
0.804
0.814
0.760
0.748
0.750
0.722
0.780
0.818
0.870
0.982
0.952
0.934
0.920
0.878
0.866
0.840
0.814
0.836
0.844
0.832
0.860
0.874
0.860
0.886
0.882
0.846
0.836
0.816
0.808
0.802
0.810
0.872
0.970
0.974
0.956
0.928
0.916
0.854
0.828
0.796
0.776
0.802
0.828
0.818
0.910
0.940
0.926
0.910
0.888
0.804
0.764
0.730
0.730
0.706
0.680
0.714
0.750
0.740
0.720
0.738
0.738
0.746
0.768
0.726
0.780
0.766
0.776
0.760
0.746
0.708
0.710
0.698
0.686
0.674
0.664
0.654
0.656
0.696
0.722
0.746
0.798
0.838
0.854
0.810
0.838
0.800
0.804
0.790
0.776
0.746
0.754
0.742
0.708
0.734
0.784
0.840
0.874
0.870
0.852
0.784
0.682
0.650
0.682
0.712
0.726
0.726
0.738
0.738
0.736
0.734
0.734
0.720
0.706
0.694
0.686
0.680
0.676
0.670
0.656
0.658
0.646
0.636
0.650
0.674
0.682
0.744
0.758
0.774
0.800
0.794
0.804
0.810
0.804
0.778
0.750
0.710
0.688
0.680
0.686
0.716
0.726
0.720
0.698
0.718
0.738
0.758
0.748
0.804
0.852
0.862
0.848
0.874
0.822
0.776
0.724
0.672
0.664
0.644
0.632
0.634
0.644
0.812
0.998
1.046
1.032
1.012
0.986
0.948
0.904
0.880
0.836
0.796
0.802
0.834
0.900
0.846
0.796
0.778
0.744
0.740
0.734
0.722
0.704
0.722
0.736
0.748
0.858
0.886
0.874
0.916
0.880
0.872
0.854
0.818
0.804
0.792
0.780
0.818
0.858
0.852
0.864
0.862
0.836
0.830
0.810
0.782
0.770
0.774
0.762
0.788
0.818
0.844
0.848
0.868
0.848
0.796
0.770
0.750
0.754
0.768
0.782
0.804
0.788
0.802
0.816
0.808
0.770
0.756
0.768
0.790
0.798
0.782
0.794
0.804
0.800
0.808
0.818
0.826
0.814
0.804
0.794
0.766
0.758
0.764
0.746
0.768
0.762
0.792
0.848
0.924
0.892
0.924
0.900
0.860
0.848
0.802
0.766
0.734
0.740
0.750
0.820
0.886
0.916
0.910
0.908
0.892
0.834
0.802
0.780
0.746
0.776
0.816
0.884
0.944
0.954
0.904
0.902
0.874
0.836
0.818
0.804
0.788
0.786
0.812
0.822
0.836
0.838
0.836
0.808
0.810
0.796
0.792
0.810
0.836
0.844
0.862
0.872
0.848
0.834
0.812
0.774
0.780
0.796
0.800
0.858
0.904
0.876
0.876
0.854
0.830
0.818
0.808
0.794
0.804
0.830
0.838
0.862
0.878
0.854
0.852
0.842
0.812
0.804
0.802
0.768
0.752
0.750
0.770
0.724
0.718
0.732
0.718
0.702
0.692
0.674
0.674
0.688
0.688
0.690
0.692
0.672
0.664
0.654
0.644
0.638
0.630
0.620
0.622
0.686
0.734
0.788
0.796
0.752
0.774
0.780
0.780
0.774
0.760
0.758
0.716
0.708
0.716
0.718
0.724
0.768
0.776
0.810
0.844
0.858
0.854
0.854
0.798
0.800
0.782
0.794
0.792
0.802
0.794
0.772
0.748
0.754
0.732
0.728
0.716
0.700
0.700
0.688
0.690
0.678
0.678
0.670
0.662
0.656
0.648
0.644
0.638
0.638
0.638
0.640
0.656
0.668
0.670
0.666
0.668
0.668
0.658
0.660
0.648
0.662
0.676
0.682
0.710
0.728
0.762
0.788
0.770
0.778
0.784
0.778
0.742
0.684
0.674
0.678
0.664
0.696
0.756
0.800
0.858
0.900
0.864
0.842
0.838
0.798
0.774
0.706
0.708
0.708
0.684
0.704
0.704
0.694
0.718
0.712
0.694
0.700
0.680
0.690
0.672
0.676
0.680
0.674
0.688
0.688
0.698
0.700
0.718
0.702
0.688
0.702
0.684
0.678
0.688
0.698
0.688
0.720
0.732
0.700
0.756
0.760
0.750
0.748
0.772
0.782
0.706
0.738
0.706
0.750
0.708
0.750
0.700
0.752
0.666
0.680
0.682
0.756
0.844
0.894
0.906
0.856
0.804
0.760
0.726
0.716
0.708
0.726
0.698
0.716
0.792
0.752
0.850
0.932
0.930
0.942
0.934
0.902
0.842
0.836
0.828
0.792
0.844
0.858
0.944
0.958
0.910
0.894
0.850
0.806
0.792
0.790
0.824
0.812
0.922
0.998
0.998
0.962
0.956
0.940
0.862
0.860
0.838
0.818
0.774
0.732
0.754
0.832
0.880
0.968
0.946
0.924
0.860
0.806
0.798
0.832
0.874
0.906
0.924
0.914
0.878
0.824
0.788
0.792
0.854
0.848
0.824
0.880
0.948
0.888
0.822
0.806
0.796
0.778
0.770
0.762
0.746
0.756
0.760
0.768
0.766
0.768
0.764
0.824
0.924
0.872
0.826
0.896
0.942
0.926
0.892
0.926
0.932
0.914
0.934
0.942
0.908
0.954
0.986
1.008
1.022
0.960
0.892
0.874
0.840
0.812
0.838
1.004
1.084
1.032
0.908
0.910
0.854
0.810
0.778
0.744
0.716
0.704
0.796
1.176
1.090
1.022
1.022
1.002
0.962
0.928
0.864
0.830
0.872
0.978
1.070
1.004
1.066
1.040
0.984
0.948
0.928
0.906
0.862
0.906
0.960
0.920
0.908
0.948
0.914
0.876
0.844
0.834
0.846
0.860
0.974
1.054
1.082
1.064
1.000
0.984
0.962
0.924
0.920
0.954
0.920
0.980
0.956
0.886
0.868
0.864
0.838
0.874
0.922
0.918
0.968
0.970
0.948
0.960
0.950
0.910
0.918
0.924
0.868
0.860
0.884
0.878
0.890
0.890
0.914
0.904
0.894
0.860
0.812
0.778
0.732
0.710
0.708
0.720
0.728
0.768
0.836
0.880
0.932
0.916
0.922
0.920
0.884
0.882
0.864
0.848
0.820
0.790
0.764
0.728
0.694
0.680
0.668
0.658
0.644
0.650
0.656
0.662
0.662
0.682
0.678
0.696
0.732
0.708
0.710
0.716
0.694
0.710
0.706
0.702
0.718
0.702
0.702
0.700
0.694
0.702
0.696
0.696
0.698
0.694
0.704
0.684
0.688
0.688
0.692
0.694
0.696
0.726
0.678
0.668
0.728
0.776
0.826
0.834
0.818
0.816
0.784
0.758
0.712
0.690
0.682
0.670
0.664
0.672
0.680
0.678
0.768
0.800
0.788
0.796
0.792
0.776
0.752
0.752
0.766
0.766
0.788
0.798
0.750
0.722
0.698
0.692
0.688
0.694
0.676
0.714
0.768
0.786
0.800
0.738
0.710
0.726
0.812
0.840
0.868
0.862
0.834
0.852
0.788
0.778
0.774
0.748
0.768
0.820
0.854
0.796
0.752
0.790
0.818
0.814
0.914
0.966
0.880
0.910
0.922
0.914
0.900
0.872
0.838
0.756
0.748
0.748
0.832
0.824
0.730
0.792
0.706
0.782
0.700
0.734
0.728
0.766
0.768
0.784
0.720
0.840
0.724
0.800
0.718
0.730
0.786
0.808
0.820
0.814
0.806
0.698
0.732
0.796
0.788
0.792
0.792
0.854
0.890
0.960
0.974
0.942
0.948
0.944
0.918
0.926
0.958
0.964
0.972
1.010
0.988
1.006
1.002
0.976
1.020
1.010
0.994
1.052
1.034
1.012
1.022
0.978
0.950
0.984
0.994
0.980
1.038
1.038
1.008
1.020
0.984
0.922
0.922
0.898
0.906
0.968
0.964
1.024
0.996
0.940
0.936
0.900
0.888
0.874
0.892
0.940
0.958
0.960
0.940
0.944
0.940
0.878
0.832
0.798
0.758
0.770
0.826
0.924
1.072
1.022
1.022
0.958
0.956
0.880
0.888
0.884
0.878
0.888
0.930
0.994
1.000
0.978
0.962
0.924
0.918
0.914
0.868
0.874
0.898
0.922
0.940
0.944
0.900
0.910
0.912
0.886
0.878
0.848
0.860
0.886
0.876
0.900
0.886
0.892
0.888
0.854
0.860
0.866
0.834
0.846
0.864
0.860
0.894
0.922
0.902
0.886
0.854
0.846
0.844
0.834
0.796
0.818
0.814
0.870
0.842
0.868
0.860
0.826
0.826
0.848
0.822
0.848
0.916
0.930
0.984
0.948
0.930
0.900
0.838
0.806
0.778
0.782
0.830
0.858
0.854
0.896
0.892
0.886
0.882
0.830
0.814
0.806
0.780
0.836
0.888
0.914
0.966
0.942
0.936
0.880
0.842
0.820
0.792
0.766
0.744
0.730
0.766
0.804
0.784
0.808
0.830
0.812
0.780
0.782
0.820
0.826
0.770
0.828
0.858
0.856
0.840
0.860
0.860
0.842
0.828
0.808
0.762
0.758
0.762
0.784
0.800
0.864
0.944
0.930
0.916
0.890
0.822
0.786
0.820
0.808
0.940
0.988
0.982
0.992
0.930
0.910
0.842
0.784
0.784
0.802
0.976
0.948
0.932
0.950
0.972
0.958
0.920
0.868
0.814
0.778
0.744
0.730
0.764
0.818
0.862
0.980
1.034
0.982
0.902
0.870
0.864
0.836
0.808
0.760
0.752
0.748
0.756
0.750
0.800
0.836
0.918
0.996
0.960
0.930
0.890
0.810
0.774
0.778
0.804
0.726
0.830
0.814
0.806
0.796
0.802
0.796
0.736
0.822
0.720
0.778
0.694
0.864
0.808
0.868
0.918
0.924
0.898
0.828
0.830
0.794
0.732
0.720
0.724
0.770
0.674
0.788
0.764
0.812
0.792
0.858
0.830
0.792
0.780
0.724
0.806
0.708
0.720
0.724
0.774
0.706
0.812
0.782
0.834
0.828
0.832
0.790
0.816
0.790
0.722
0.808
0.728
0.844
0.722
0.782
0.708
0.808
0.714
0.800
0.772
0.816
0.792
0.824
0.794
0.862
0.886
0.816
0.804
0.812
0.804
0.786
0.708
0.744
0.784
0.712
0.784
0.716
0.886
0.802
0.808
0.810
0.778
0.804
0.726
0.840
0.718
0.802
0.714
0.802
0.694
0.806
0.708
0.818
0.772
0.822
0.710
0.854
0.786
0.724
0.790
0.696
0.774
0.722
0.820
0.856
0.980
0.998
0.996
0.956
0.866
0.828
0.836
0.810
0.788
0.798
0.806
0.796
0.790
0.794
0.794
0.714
0.800
0.720
0.804
0.730
0.914
0.882
0.816
0.788
0.820
0.728
0.764
0.798
0.714
0.800
0.790
0.794
0.810
0.796
0.794
0.810
0.732
0.744
0.704
0.702
0.686
0.786
0.704
0.802
0.702
0.828
0.776
0.714
0.808
0.712
0.826
0.704
0.808
0.696
0.800
0.696
0.802
0.772
0.780
0.796
0.812
0.826
0.792
0.790
0.738
0.916
0.874
0.852
0.792
0.772
0.764
0.790
0.740
0.814
0.814
0.804
0.832
0.850
0.818
0.814
0.804
0.718
0.764
0.710
0.852
0.842
0.836
0.794
0.768
0.776
0.702
0.726
0.714
0.770
0.710
0.856
0.826
0.820
0.818
0.808
0.782
0.714
0.778
0.694
0.706
0.708
0.698
0.698
0.696
0.700
0.802
0.784
0.812
0.824
0.824
0.822
0.800
0.726
0.816
0.698
0.776
0.684
0.766
0.850
0.870
0.908
0.892
0.838
0.788
0.754
0.758
0.784
0.702
0.774
0.678
0.772
0.800
0.816
0.846
0.834
0.810
0.756
0.732
0.728
0.720
0.706
0.708
0.730
0.790
0.802
0.844
0.862
0.832
0.828
0.816
0.722
0.804
0.714
0.748
0.792
0.772
0.814
0.780
0.798
0.838
0.900
0.930
0.874
0.844
0.826
0.792
0.766
0.754
0.760
0.800
0.818
0.848
0.812
0.818
0.816
0.814
0.804
0.768
0.848
0.868
0.802
0.846
0.840
0.790
0.754
0.744
0.736
0.718
0.776
0.732
0.854
0.816
0.848
0.838
0.794
0.790
0.740
0.786
0.708
0.800
0.716
0.834
0.818
0.842
0.808
0.848
0.858
0.812
0.822
0.796
0.716
0.828
0.732
0.832
0.714
0.878
0.808
0.806
0.794
0.822
0.800
0.786
0.832
0.800
0.804
0.722
0.798
0.700
0.720
0.712
0.696
0.680
0.680
0.724
0.756
0.776
0.924
0.938
0.878
0.834
0.810
0.756
0.732
0.748
0.794
0.778
0.822
0.800
0.798
0.800
0.828
0.822
0.800
0.812
0.806
0.798
0.792
0.796
0.730
0.820
0.720
0.804
0.692
0.784
0.718
0.820
0.774
0.806
0.802
0.860
0.872
0.834
0.810
0.790
0.788
0.724
0.814
0.786
0.816
0.796
0.848
0.888
0.858
0.860
0.856
0.836
0.796
0.808
0.754
0.776
0.786
0.816
0.802
0.820
0.846
0.838
0.806
0.826
0.822
0.744
0.834
0.782
0.744
0.812
0.776
0.792
0.796
0.728
0.888
0.864
0.858
0.806
0.794
0.748
0.850
0.798
0.800
0.788
0.822
0.842
0.798
0.818
0.802
0.728
0.824
0.776
0.796
0.788
0.778
0.720
0.796
0.706
0.718
0.716
0.770
0.686
0.812
0.792
0.826
0.786
0.800
0.808
0.720
0.826
0.706
0.986
0.886
0.886
0.864
0.876
0.860
0.818
0.802
0.784
0.738
0.824
0.832
0.822
0.854
0.888
0.868
0.842
0.846
0.812
0.806
0.792
0.816
0.798
0.820
0.860
0.880
0.860
0.854
0.820
0.756
0.852
0.978
0.952
0.886
0.858
0.838
0.798
0.776
0.774
0.828
0.836
0.900
0.960
0.914
0.880
0.830
0.802
0.766
0.792
0.820
0.840
0.846
0.836
0.796
0.796
0.798
0.728
0.800
0.726
0.842
0.814
0.810
0.786
0.798
0.800
0.728
0.846
0.782
0.912
0.904
0.888
0.862
0.890
0.880
0.842
0.812
0.796
0.832
0.812
0.860
0.910
0.868
0.844
0.814
0.786
0.798
0.798
0.740
0.828
0.762
0.778
0.748
0.752
0.752
0.820
0.844
0.840
0.796
0.746
0.766
0.732
0.748
0.790
0.736
0.794
0.790
0.810
0.802
0.810
0.806
0.840
0.802
0.938
0.960
0.922
0.876
0.888
0.872
0.860
0.870
0.878
0.842
0.830
0.822
0.816
0.800
0.784
0.836
0.834
0.912
0.894
0.846
0.806
0.770
0.748
0.724
0.720
0.720
0.772
0.726
0.870
0.876
0.866
0.890
0.896
0.888
0.844
0.792
0.792
0.774
0.750
0.788
0.730
0.804
0.774
0.810
0.724
0.860
0.722
0.826
0.710
0.830
0.794
0.796
0.806
0.834
0.842
0.838
0.842
0.836
0.786
0.804
0.848
0.864
0.854
0.882
0.910
0.882
0.840
0.782
0.744
0.742
0.706
0.730
0.784
0.920
1.018
0.966
0.940
0.912
0.872
0.806
0.774
0.760
0.746
0.802
0.820
0.824
0.894
0.898
0.848
0.864
0.866
0.788
0.838
0.830
0.764
0.832
0.826
0.826
0.822
0.838
0.828
0.816
0.858
0.852
0.858
0.830
0.806
0.818
0.818
0.794
0.814
0.830
0.882
0.914
0.888
0.884
0.848
0.744
0.834
0.738
0.808
0.738
0.852
0.782
0.798
0.804
0.842
0.804
0.746
0.798
0.714
0.792
0.700
0.782
0.772
0.832
0.814
0.904
0.920
0.900
0.894
0.830
0.780
0.764
0.756
0.746
0.728
0.752
0.766
0.704
0.832
0.720
0.950
0.874
0.834
0.832
0.830
0.820
0.798
0.800
0.806
0.786
0.814
0.882
0.894
0.896
0.890
0.844
0.828
0.828
0.830
0.812
0.828
0.836
0.864
0.894
0.904
0.878
0.884
0.866
0.780
0.802
0.800
0.842
0.840
0.872
0.846
0.780
0.954
0.860
0.852
0.816
0.782
0.770
0.760
0.772
0.716
0.788
0.724
0.836
0.778
0.798
0.792
0.790
0.782
0.734
0.812
0.724
0.800
0.702
0.796
0.704
0.800
0.716
0.806
0.694
0.816
0.792
0.862
0.876
0.916
0.864
0.836
0.806
0.798
0.756
0.860
0.726
0.832
0.704
0.742
0.722
0.718
0.722
0.706
0.702
0.676
0.678
0.666
0.650
0.648
0.642
0.628
0.624
0.618
0.606
0.606
0.600
0.596
0.588
0.592
0.590
0.598
0.612
0.628
0.654
0.688
0.674
0.678
0.680
0.664
0.662
0.652
0.632
0.632
0.626
0.618
0.616
0.620
0.624
0.630
0.652
0.674
0.678
0.694
0.686
0.754
0.674
0.700
0.692
0.676
0.654
0.662
0.656
0.664
0.676
0.746
0.692
0.814
0.706
0.790
0.690
0.730
0.690
0.682
0.660
0.662
0.670
0.670
0.688
0.690
0.678
0.676
0.674
0.658
0.662
0.658
0.670
0.680
0.758
0.686
0.808
0.694
0.780
0.678
0.702
0.672
0.672
0.676
0.674
0.684
0.680
0.688
0.700
0.784
0.682
0.772
0.678
0.826
0.686
0.786
0.692
0.712
0.710
0.712
0.684
0.704
0.754
0.662
0.770
0.766
0.712
0.828
0.714
0.840
0.732
0.842
0.694
0.736
0.702
0.708
0.708
0.790
0.720
0.850
0.858
0.840
0.746
0.834
0.696
0.732
0.724
0.716
0.720
0.730
0.774
0.698
0.838
0.718
0.888
0.674
0.704
0.706
0.814
0.692
0.738
0.708
0.710
0.702
0.696
0.690
0.668
0.656
0.662
0.666
0.680
0.686
0.702
0.688
0.688
0.676
0.672
0.658
0.706
0.656
0.646
0.632
0.632
0.626
0.624
0.632
0.648
0.654
0.672
0.736
0.710
0.842
0.806
0.780
0.734
0.744
0.704
0.700
0.690
0.680
0.676
0.674
0.668
0.684
0.714
0.714
0.776
0.688
0.780
0.700
0.838
0.694
0.806
0.692
0.706
0.800
0.694
0.780
0.694
0.790
0.684
0.734
0.710
0.722
0.700
0.694
0.694
0.692
0.688
0.700
0.704
0.690
0.716
0.770
0.668
0.784
0.700
0.710
0.718
0.706
0.700
0.718
0.702
0.698
0.722
0.710
0.696
0.704
0.698
0.700
0.690
0.708
0.704
0.770
0.764
0.782
0.778
0.728
0.740
0.724
0.784
0.714
0.822
0.694
0.826
0.804
0.788
0.846
0.872
0.900
0.882
0.884
0.844
0.830
0.812
0.768
0.802
0.760
0.792
0.814
0.896
0.912
0.932
0.892
0.824
0.780
0.762
0.756
0.806
0.744
0.762
0.820
0.796
0.806
0.838
0.838
0.838
0.846
0.822
0.844
0.834
0.822
0.758
0.878
0.806
0.820
0.852
1.098
0.976
0.916
0.946
0.890
0.920
0.896
0.912
0.918
0.930
0.898
0.878
0.884
0.888
0.874
0.862
0.850
0.756
0.734
0.744
0.822
0.826
0.866
0.866
0.866
0.886
0.882
0.844
0.848
0.850
0.818
0.818
0.828
0.736
0.730
0.752
0.728
0.708
0.822
1.020
0.974
0.920
0.878
0.872
0.866
0.848
0.812
0.742
0.744
0.744
0.726
0.736
0.748
0.746
0.712
0.748
0.736
0.720
0.740
0.744
0.748
0.786
0.738
0.802
0.780
0.784
0.758
0.820
0.774
0.804
0.810
0.834
0.828
0.850
0.866
0.846
0.930
0.962
0.942
0.894
0.910
0.884
0.844
0.780
0.780
0.784
0.768
0.816
0.840
0.836
0.814
0.894
0.888
0.874
0.836
0.786
0.756
0.736
0.740
0.772
0.824
0.938
1.022
1.018
1.014
0.960
0.936
0.914
0.902
0.850
0.842
0.838
0.850
0.844
0.870
0.872
0.910
0.952
0.938
0.942
0.910
0.862
0.846
0.806
0.776
0.848
0.982
0.966
0.894
0.874
0.844
0.802
0.734
0.716
0.726
0.770
0.778
0.746
0.806
0.818
0.818
0.844
0.828
0.790
0.738
0.712
0.690
0.672
0.684
0.680
0.660
0.670
0.644
0.692
0.676
0.686
0.674
0.660
0.664
0.650
0.640
0.638
0.618
0.628
0.630
0.618
0.618
0.624
0.610
0.620
0.614
0.606
0.612
0.634
0.646
0.648
0.650
0.646
0.644
0.628
0.620
0.624
0.638
0.660
0.744
1.036
0.976
0.952
0.922
0.890
0.766
0.708
0.708
0.730
0.726
0.808
0.778
0.730
0.764
0.756
0.800
0.730
0.808
0.786
0.708
0.698
0.710
0.742
0.836
0.814
0.808
0.754
0.748
0.752
0.716
0.752
0.834
0.822
0.856
0.840
0.812
0.796
0.824
0.886
0.858
0.800
0.726
0.720
0.690
0.694
0.696
0.712
0.790
0.772
0.802
0.716
0.850
0.760
0.802
0.716
0.794
0.700
0.850
0.850
0.906
1.010
0.990
0.972
0.974
0.930
0.942
0.928
0.934
0.956
0.968
1.000
1.004
0.978
0.968
0.926
0.886
0.878
0.854
0.950
1.060
1.010
1.026
1.010
0.968
0.936
0.894
0.842
0.784
0.812
0.948
0.996
0.978
0.970
0.886
0.862
0.858
0.806
0.792
0.842
0.822
0.890
1.018
1.072
1.060
1.044
1.038
1.028
0.990
0.974
0.942
0.844
0.880
0.932
0.994
1.028
0.980
0.964
0.988
0.978
0.890
0.876
0.822
0.832
0.834
0.848
0.850
0.880
0.836
0.918
0.976
0.940
0.952
0.950
0.938
0.946
0.968
0.952
0.994
0.986
0.998
0.986
0.936
0.912
0.860
0.832
0.804
0.854
0.948
0.928
0.868
0.898
0.872
0.856
0.860
0.852
0.830
0.852
0.854
0.904
0.972
0.956
0.968
0.984
0.964
0.922
0.872
0.896
0.900
0.944
0.976
1.016
1.024
0.994
0.962
0.940
0.860
0.820
0.848
0.892
0.944
0.868
0.804
0.824
0.896
0.872
0.778
0.740
0.748
0.952
0.948
0.996
0.962
0.970
0.950
0.922
0.888
0.854
0.858
0.870
0.894
0.918
0.902
0.834
0.830
0.818
0.790
0.846
0.978
1.006
1.000
0.994
0.974
0.962
0.890
0.864
0.798
0.780
0.810
0.856
0.886
0.938
0.978
0.996
0.982
0.958
0.968
0.956
0.940
0.972
0.986
1.016
1.020
0.990
1.060
1.030
0.960
0.926
0.944
0.938
0.880
0.946
0.960
0.956
0.944
0.898
0.868
0.890
0.878
0.872
0.882
0.856
0.884
0.972
1.056
1.044
1.000
0.960
0.918
0.936
0.898
0.882
0.834
0.786
0.880
0.886
0.852
0.840
0.806
0.804
0.788
0.786
0.780
0.776
0.764
0.772
0.742
0.746
0.886
1.012
0.956
0.910
0.966
0.954
0.934
0.928
0.894
0.852
0.860
0.862
0.938
0.976
0.968
0.980
0.986
0.954
0.958
0.946
0.934
0.978
0.968
1.014
1.000
0.972
0.956
0.934
0.952
0.918
0.932
0.926
0.906
0.924
0.922
0.914
0.934
0.918
0.922
0.940
0.948
0.956
0.970
0.940
0.950
0.924
0.894
0.894
0.894
0.870
0.864
0.826
0.810
0.864
0.940
0.942
1.002
1.014
0.992
0.934
0.908
0.910
0.898
0.900
0.898
0.952
1.018
1.018
0.972
0.994
0.990
0.954
0.960
0.938
0.934
0.930
0.926
0.872
0.902
0.976
0.994
0.992
0.972
1.008
0.962
0.954
0.952
0.906
0.882
0.866
0.830
0.778
0.830
0.900
0.952
0.972
1.004
1.012
0.982
0.980
0.934
0.948
0.972
0.956
0.984
0.934
0.952
0.942
0.974
0.942
0.862
0.836
0.782
0.752
0.718
0.712
0.698
0.694
0.682
0.682
0.674
0.662
0.666
0.658
0.654
0.656
0.656
0.656
0.688
0.740
0.732
0.776
0.702
0.808
0.698
0.782
0.726
0.818
0.772
0.730
0.726
0.736
0.740
0.732
0.782
0.792
0.882
0.970
0.952
0.882
0.768
0.666
0.684
0.706
0.796
0.780
0.778
0.782
0.756
0.812
0.792
0.830
0.784
0.764
0.744
0.764
0.794
0.772
0.786
0.810
0.808
0.810
0.822
0.830
0.822
0.826
0.798
0.760
0.792
0.854
0.874
0.832
0.828
0.864
0.842
0.856
0.840
0.806
0.782
0.760
0.776
0.812
0.812
0.890
0.928
0.922
0.932
0.912
0.842
0.848
0.882
0.842
0.780
0.794
0.852
0.896
0.948
0.968
0.958
0.954
0.942
0.868
0.852
0.864
0.870
0.906
0.912
0.912
0.954
0.956
0.948
0.930
0.910
0.884
0.798
0.820
0.844
0.856
0.814
0.798
0.798
0.756
0.766
0.766
0.774
0.726
0.748
0.794
0.710
0.954
0.854
0.826
0.834
0.832
0.776
0.752
0.762
0.802
0.866
0.914
0.936
0.892
0.832
0.790
0.774
0.816
0.828
0.954
0.992
0.980
0.966
0.926
0.920
0.920
0.906
0.936
0.970
0.968
1.014
1.008
1.016
1.014
0.978
0.974
0.974
0.980
0.934
0.964
0.982
1.010
1.006
0.976
0.986
0.950
0.914
0.916
0.964
0.990
0.924
0.934
0.928
0.906
0.896
0.902
0.908
0.848
0.866
0.912
0.868
0.920
0.908
0.844
0.794
0.764
0.734
0.756
0.810
0.818
0.872
0.858
0.854
0.864
0.842
0.838
0.834
0.852
0.888
0.950
0.880
0.946
1.006
0.944
0.988
0.964
0.952
0.958
0.942
0.954
0.922
0.954
0.966
0.956
0.980
0.970
0.948
0.952
0.914
0.864
0.826
0.808
0.850
0.912
0.982
0.996
0.978
1.002
0.978
0.948
0.916
0.886
0.852
0.802
0.830
0.806
0.950
0.966
0.904
0.878
0.914
0.946
0.950
0.910
0.906
0.924
0.928
0.866
0.880
0.864
0.928
0.978
0.912
0.956
0.952
0.942
0.952
0.930
0.902
0.870
0.902
0.958
0.970
0.938
0.906
0.922
0.894
0.854
0.848
0.856
0.846
0.860
0.886
0.860
0.850
0.828
0.814
0.722
0.758
0.908
0.984
0.956
0.948
0.952
0.954
0.964
0.932
0.938
0.922
0.860
0.910
0.944
0.980
0.970
1.044
1.014
0.988
0.990
0.958
0.940
0.934
0.936
0.938
0.952
0.952
0.976
1.026
0.992
0.986
0.916
0.876
0.874
0.876
0.876
0.880
0.890
0.910
0.910
0.908
0.910
0.916
0.906
0.872
0.818
0.754
0.730
0.758
0.916
1.006
0.934
0.926
0.940
0.910
0.946
0.934
0.894
0.870
0.876
0.942
0.964
1.014
0.998
0.962
0.954
0.930
0.844
0.834
0.862
0.832
0.844
0.886
0.904
0.912
0.916
0.914
0.882
0.844
0.850
0.874
0.880
0.916
0.912
0.902
0.894
0.880
0.788
0.802
0.730
0.744
0.810
0.876
0.908
0.878
0.846
0.840
0.790
0.786
0.792
0.812
0.822
0.764
0.770
0.772
0.732
0.758
0.768
0.824
0.846
0.838
0.872
0.892
0.872
0.876
0.848
0.826
0.784
1.022
0.974
1.008
0.972
0.910
0.894
0.834
0.766
0.794
0.830
0.868
0.946
0.968
0.988
0.970
0.970
0.916
0.830
0.776
0.822
0.818
0.798
0.830
0.894
0.808
0.812
0.778
0.774
0.770
0.782
0.774
0.722
0.732
0.722
0.708
0.692
0.648
0.712
0.692
0.664
0.646
0.638
0.632
0.626
0.614
0.600
0.610
0.612
0.614
0.608
0.614
0.624
0.632
0.626
0.636
0.636
0.634
0.628
0.620
0.644
0.628
0.638
0.638
0.638
0.636
0.632
0.620
0.622
0.616
0.614
0.614
0.616
0.616
0.626
0.640
0.638
0.636
0.638
0.664
0.656
0.662
0.704
0.752
0.712
0.808
0.744
0.742
0.696
0.668
0.648
0.634
0.622
0.632
0.650
0.736
0.738
0.756
0.752
0.756
0.772
0.782
0.784
0.776
0.750
0.740
0.700
0.686
0.686
0.690
0.700
0.746
0.774
0.788
0.746
0.798
0.732
0.712
0.718
0.718
0.690
0.702
0.738
0.784
0.730
0.834
0.794
0.766
0.758
0.702
0.682
0.666
0.656
0.652
0.658
0.670
0.700
0.762
0.754
0.708
0.808
0.732
0.794
0.774
0.820
0.804
0.860
0.920
0.836
0.838
0.854
0.840
0.832
0.830
0.818
0.802
0.814
0.816
0.798
0.810
0.820
0.840
0.822
0.840
0.794
0.820
0.844
0.858
0.850
0.836
0.846
0.820
0.814
0.812
0.798
0.802
0.792
0.814
0.858
0.918
0.932
0.908
0.916
0.918
0.876
0.876
0.898
0.934
0.922
0.862
0.890
0.912
0.910
0.904
0.904
0.888
0.834
0.852
0.858
0.834
0.760
0.768
0.846
0.892
0.870
0.830
0.824
0.848
0.870
0.884
0.894
0.846
0.886
0.900
0.878
0.838
0.910
0.966
0.926
0.894
0.876
0.874
0.836
0.838
0.840
0.844
0.840
0.882
0.912
0.930
0.934
0.844
0.794
0.842
0.858
0.838
0.836
0.848
0.882
0.884
0.840
0.832
0.828
0.794
0.794
0.794
0.802
0.870
0.920
0.956
0.950
0.944
0.936
0.940
0.900
0.854
0.778
0.790
0.810
0.850
0.902
0.888
0.908
0.928
0.904
0.904
0.852
0.842
0.886
0.828
0.850
0.862
0.842
0.874
0.856
0.778
0.756
0.722
0.722
0.704
0.692
0.692
0.698
0.688
0.710
0.776
0.420
0.858
0.666
0.658
0.660
0.664
0.656
0.658
0.674
0.690
0.710
0.744
0.716
0.716
0.690
0.680
0.668
0.660
0.648
0.630
0.618
0.664
0.696
0.678
0.646
0.676
0.656
0.656
0.650
0.634
0.652
0.638
0.654
0.668
0.668
0.692
0.672
0.680
0.674
0.680
0.684
0.684
0.682
0.724
0.720
0.812
0.824
0.844
0.790
0.748
0.718
0.712
0.708
0.786
0.768
0.796
0.734
0.902
0.834
0.732
0.750
0.748
0.726
0.794
0.704
0.800
0.778
0.822
0.844
0.852
0.858
0.754
0.822
0.722
0.800
0.712
0.796
0.816
0.908
0.872
0.872
0.862
0.850
0.814
0.846
0.876
0.898
0.886
0.910
0.912
0.832
0.842
0.834
0.804
0.742
0.744
0.750
0.948
0.906
0.902
0.852
0.840
0.800
0.756
0.752
0.734
0.714
0.734
0.718
0.804
0.792
0.808
0.902
0.864
0.894
0.914
0.924
0.906
0.864
0.900
0.924
0.884
0.902
0.876
0.874
0.848
0.854
0.844
0.804
0.846
0.866
0.876
0.878
0.868
0.792
0.796
0.796
0.790
0.908
0.890
0.864
0.896
0.898
0.886
0.892
0.850
0.846
0.832
0.832
0.826
0.898
0.942
0.950
0.924
0.874
0.812
0.704
0.710
0.690
0.716
0.712
0.706
0.726
0.706
0.776
0.720
0.754
0.812
0.742
0.748
0.818
0.788
0.836
0.982
0.966
1.000
0.996
0.954
0.950
0.946
0.918
0.928
0.938
0.938
0.918
0.902
0.832
0.838
0.786
0.748
0.760
0.758
0.812
0.798
0.744
0.834
0.730
0.816
0.730
0.752
0.808
0.700
0.764
0.754
0.730
0.800
0.712
0.706
0.706
0.692
0.686
0.682
0.674
0.670
0.672
0.674
0.666
0.684
0.674
0.696
0.704
0.710
0.736
0.706
0.720
0.726
0.732
0.718
0.698
0.698
0.712
0.760
0.754
0.766
0.870
0.924
0.898
0.878
0.878
0.854
0.816
0.750
0.760
0.742
0.744
0.822
0.806
0.790
0.712
0.820
0.740
0.828
0.748
0.842
0.738
0.876
0.738
0.748
0.704
0.702
0.788
0.772
0.904
0.938
0.888
0.846
0.858
0.830
0.846
0.770
0.782
0.712
0.750
0.672
0.748
0.754
0.726
0.696
0.710
0.682
0.696
0.690
0.686
0.712
0.768
0.720
0.898
0.770
0.776
0.736
0.800
0.708
0.864
0.806
0.718
0.808
0.684
0.724
0.732
0.706
0.724
0.728
0.706
0.706
0.692
0.698
0.682
0.676
0.690
0.680
0.682
0.702
0.694
0.728
0.728
0.726
0.734
0.730
0.788
0.710
0.792
0.706
0.846
0.734
0.870
0.718
0.868
0.736
0.894
0.828
0.792
0.812
0.722
0.882
0.694
0.766
0.804
0.726
0.876
0.688
0.796
0.668
0.698
0.664
0.650
0.650
0.652
0.676
0.700
0.766
0.774
0.824
0.810
0.842
0.738
0.878
0.740
0.814
0.714
0.902
0.920
0.924
0.908
0.920
0.888
0.900
0.836
0.830
0.794
0.756
0.812
0.816
0.878
0.918
0.888
0.862
0.802
0.776
0.792
0.772
0.808
0.804
0.818
0.808
0.824
0.810
0.814
0.716
0.856
0.698
0.804
0.702
0.788
0.702
0.902
0.834
0.894
0.930
0.886
0.880
0.820
0.804
0.844
0.812
0.896
0.918
0.910
0.900
0.894
0.870
0.830
0.826
0.840
0.820
0.872
0.848
0.932
0.996
0.986
1.016
0.952
0.952
0.958
0.944
0.910
0.892
0.890
0.868
0.862
0.848
0.776
0.760
0.738
0.742
0.724
0.728
0.714
0.722
0.752
0.722
0.810
0.722
0.796
0.738
0.872
0.802
0.700
0.756
0.696
0.726
0.738
0.742
0.824
0.790
0.724
0.804
0.804
0.840
0.862
0.856
0.862
0.844
0.872
0.916
0.840
0.858
0.826
0.784
0.734
0.710
0.680
0.674
0.658
0.654
0.630
0.644
0.662
0.674
0.774
0.786
0.724
0.724
0.678
0.668
0.726
0.872
0.910
0.922
0.926
0.908
0.886
0.866
0.844
0.830
0.806
0.742
0.784
0.906
0.934
0.906
0.840
0.814
0.806
0.830
0.792
0.864
0.916
0.890
0.898
0.886
0.860
0.852
0.856
0.758
0.766
0.824
0.800
0.912
0.952
0.940
0.890
0.912
0.906
0.872
0.898
0.900
0.880
0.852
0.812
0.748
0.704
0.696
0.696
0.898
0.978
0.916
0.936
0.962
0.942
0.962
0.948
0.902
0.884
0.862
0.796
0.836
0.942
0.886
0.898
0.874
0.844
0.820
0.742
0.742
0.742
0.742
0.812
0.804
0.942
0.930
0.852
0.886
0.886
0.862
0.814
0.782
0.788
1.064
1.070
1.030
0.970
1.012
0.984
0.972
0.932
0.914
0.948
0.952
0.966
0.896
0.878
0.890
0.884
0.918
0.954
0.976
1.010
1.016
0.994
1.006
1.016
0.982
0.988
1.068
1.100
1.076
1.038
0.984
1.008
1.002
0.982
0.940
0.844
0.854
0.896
0.948
0.986
0.916
0.932
0.934
0.954
0.974
0.976
0.952
0.946
0.926
0.928
0.922
0.916
0.948
0.988
0.964
1.020
1.048
1.008
1.006
0.998
0.888
0.824
0.736
0.770
0.856
0.756
0.928
0.926
0.904
0.902
0.908
0.858
0.856
0.874
0.924
0.884
0.942
0.960
0.870
0.838
0.746
0.752
0.736
0.704
0.708
0.342
0.400
0.810
0.716
0.724
0.770
0.734
0.722
0.726
0.822
0.788
0.818
0.894
0.904
0.874
0.852
0.830
0.864
0.872
0.850
0.852
0.874
0.888
0.886
0.874
0.866
0.848
0.824
0.864
0.884
0.942
0.968
0.958
0.906
0.884
0.826
0.746
0.696
0.692
0.684
0.660
0.664
0.658
0.642
0.646
0.660
0.678
0.676
0.686
0.676
0.742
0.698
0.772
0.690
0.730
0.704
0.702
0.696
0.686
0.680
0.686
0.702
0.700
0.722
0.704
0.860
0.814
0.792
0.722
0.740
0.746
0.808
0.686
0.718
0.716
0.702
0.706
0.704
0.794
0.666
0.720
0.700
0.704
0.694
0.704
0.766
0.680
0.772
0.648
0.694
0.694
0.660
0.694
0.654
0.674
0.680
0.680
0.704
0.762
0.672
0.776
0.650
0.778
0.650
0.680
0.664
0.658
0.658
0.650
0.664
0.674
0.676
0.676
0.684
0.664
0.692
0.786
0.662
0.784
0.652
0.712
0.678
0.666
0.654
0.654
0.660
0.676
0.678
0.676
0.678
0.668
0.678
0.670
0.668
0.678
0.658
0.668
0.682
0.670
0.694
0.692
0.670
0.666
0.686
0.672
0.664
0.666
0.678
0.676
0.690
0.698
0.670
0.674
0.682
0.674
0.650
0.660
0.640
0.650
0.634
0.642
0.634
0.634
0.628
0.628
0.626
0.606
0.606
0.588
0.612
0.644
0.650
0.660
0.646
0.646
0.636
0.628
0.632
0.634
0.642
0.664
0.786
0.756
0.864
0.886
0.886
0.854
0.766
0.772
0.696
0.732
0.740
0.372
1.092
0.706
0.680
0.696
0.704
0.896
0.814
0.852
0.878
0.864
0.856
0.804
0.754
0.736
0.710
0.798
0.676
0.850
0.792
0.710
0.944
0.844
0.754
0.754
0.714
0.722
0.804
0.688
0.950
0.890
0.834
0.798
0.734
0.730
0.738
0.716
0.842
0.706
0.900
0.814
0.708
0.824
0.694
0.822
0.710
0.846
0.722
0.982
0.828
0.800
0.722
0.802
0.692
0.872
0.800
0.874
0.828
0.864
0.832
0.838
0.740
0.872
0.696
0.844
0.682
0.876
0.710
1.016
0.936
0.856
0.844
0.716
0.728
0.812
0.700
1.010
0.938
0.944
0.952
0.918
0.914
0.866
0.758
0.730
0.720
0.830
0.806
0.830
0.828
0.740
0.962
0.862
0.852
0.738
0.918
0.810
0.734
1.004
0.932
0.892
0.914
0.822
0.752
0.752
0.794
0.710
0.976
0.922
0.914
0.858
0.822
0.762
0.812
0.696
0.816
0.708
0.884
0.700
0.930
0.732
0.916
0.732
0.902
0.700
0.918
0.728
0.882
0.702
0.976
0.848
0.826
0.798
0.750
0.740
0.858
0.698
0.840
0.712
0.944
0.864
0.838
0.760
0.748
0.830
0.726
0.986
0.902
0.902
0.830
0.890
0.810
0.798
0.800
0.722
1.004
0.912
0.852
0.810
0.730
0.724
0.732
0.826
0.684
0.936
0.938
0.928
0.926
0.882
0.880
0.850
0.856
0.894
0.896
0.958
0.924
0.912
0.794
0.822
0.730
0.842
0.742
1.006
0.912
0.902
0.830
0.828
0.802
0.738
1.020
0.962
0.934
0.896
0.842
0.854
0.760
0.890
0.744
0.928
0.840
0.720
0.914
0.742
0.876
0.720
0.938
0.844
0.840
0.726
0.894
0.718
0.824
0.662
0.796
0.658
0.690
0.672
0.654
0.644
0.630
0.622
0.612
0.610
0.604
0.606
0.608
0.606
0.602
0.604
0.608
0.616
0.630
0.780
0.710
0.684
0.790
0.680
0.698
0.676
0.690
0.660
0.660
0.668
0.710
0.692
0.794
0.678
0.792
0.680
0.798
0.648
0.704
0.774
0.708
0.800
0.670
0.808
0.664
0.706
0.778
0.688
0.722
0.788
0.766
0.718
0.946
0.888
0.848
0.828
0.684
0.726
0.850
0.834
0.728
0.934
0.888
0.834
0.834
0.776
0.814
0.744
0.850
0.822
0.734
0.990
0.894
0.788
0.776
0.722
0.892
0.812
0.742
0.970
0.924
0.934
0.902
0.844
0.834
0.732
0.858
0.752
0.764
0.870
0.708
0.862
0.722
0.914
0.826
0.732
0.806
0.702
0.720
0.706
0.724
0.732
0.816
0.688
0.736
0.700
0.692
0.682
0.670
0.682
0.760
0.664
0.770
0.672
0.830
0.634
0.702
0.838
0.704
0.866
0.678
0.724
0.696
0.722
0.790
0.696
0.830
0.678
0.862
0.678
0.728
0.820
0.660
1.032
0.848
0.860
0.826
0.804
0.778
0.740
0.762
0.840
0.726
0.826
0.720
0.896
0.838
0.742
0.890
0.828
0.738
0.890
0.704
1.002
0.928
0.820
0.774
0.740
0.746
0.802
0.712
0.746
0.810
0.680
0.748
0.710
0.702
0.708
0.682
0.698
0.674
0.708
0.708
0.842
0.690
0.814
0.680
0.732
0.720
0.720
0.708
0.788
0.680
0.736
0.706
0.692
0.674
0.666
0.660
0.650
0.658
0.658
0.672
0.690
0.782
0.660
0.798
0.656
0.710
0.694
0.712
0.690
0.696
0.716
0.704
0.822
0.674
0.818
0.672
0.720
0.698
0.700
0.680
0.694
0.704
0.718
0.764
0.652
0.692
0.688
0.696
0.678
0.658
0.688
0.680
0.688
0.758
0.642
0.692
0.774
0.642
0.704
0.716
0.698
0.798
0.662
0.724
0.718
0.720
0.714
0.780
0.664
0.714
0.714
0.696
0.716
0.820
0.654
0.804
0.674
0.714
0.820
0.720
0.962
0.906
0.822
0.828
0.740
0.728
0.850
0.700
0.852
0.722
0.872
0.684
0.890
0.682
0.750
0.720
0.716
0.794
0.666
0.822
0.684
0.732
0.826
0.696
0.830
0.702
0.726
0.690
0.662
0.696
0.686
0.692
0.704
0.722
0.712
0.712
0.714
0.710
0.708
0.712
0.708
0.676
0.662
0.668
0.676
0.674
0.774
0.682
0.832
0.696
0.830
0.664
0.806
0.668
0.706
0.710
0.698
0.684
0.704
0.680
0.700
0.862
0.668
0.838
0.678
0.774
0.660
0.694
0.670
0.684
0.762
0.650
0.870
0.798
0.688
0.788
0.652
0.678
0.650
0.640
0.636
0.646
0.678
0.936
0.896
0.920
0.884
0.842
0.830
0.798
0.716
0.720
0.796
0.694
0.854
0.702
0.832
0.692
0.728
0.702
0.716
0.822
0.768
0.708
0.722
0.704
0.714
0.670
0.670
0.678
0.670
0.664
0.700
0.818
0.772
0.684
0.832
0.688
0.854
0.694
0.744
0.718
0.732
0.736
0.722
0.714
0.710
0.724
0.712
0.798
0.672
0.706
0.702
0.688
0.686
0.704
0.708
0.812
0.688
0.796
0.668
0.698
0.676
0.690
0.692
0.690
0.788
0.690
0.856
0.714
0.826
0.682
0.738
0.688
0.696
0.688
0.676
0.664
0.664
0.666
0.664
0.794
0.682
0.824
0.770
0.778
0.684
0.788
0.676
0.706
0.792
0.712
0.888
0.852
0.832
0.712
0.898
0.698
0.872
0.700
0.738
0.828
0.808
0.810
0.872
0.814
0.728
0.894
0.690
0.736
0.674
0.666
0.646
0.616
0.614
0.612
0.618
0.636
0.652
0.632
0.624
0.650
0.712
0.588
0.354
0.792
0.834
0.802
0.770
0.782
0.770
0.716
0.670
0.668
0.662
0.670
0.658
0.654
0.654
0.654
0.632
0.634
0.632
0.608
0.596
0.604
0.598
0.596
0.582
0.604
0.598
0.600
0.626
0.668
0.740
0.672
0.872
0.820
0.824
0.820
0.770
0.768
0.748
0.710
0.710
0.686
0.668
0.784
0.680
0.784
0.696
0.848
0.712
0.854
0.678
0.824
0.674
0.718
0.732
0.700
0.716
0.774
0.672
0.816
0.778
0.768
0.792
0.700
0.742
0.712
0.722
0.782
0.704
0.888
0.824
0.788
0.784
0.748
0.714
0.696
0.718
0.700
0.684
0.686
0.684
0.710
0.696
0.678
0.662
0.666
0.674
0.684
0.702
0.658
0.674
0.680
0.658
0.660
0.660
0.658
0.648
0.656
0.668
0.650
0.656
0.668
0.658
0.654
0.666
0.646
0.650
0.648
0.634
0.636
0.634
0.626
0.626
0.628
0.624
0.628
0.638
0.650
0.668
0.674
0.676
0.660
0.654
0.644
0.644
0.624
0.628
0.634
0.656
0.648
0.662
0.668
0.690
0.668
0.684
0.684
0.668
0.672
0.670
0.646
0.638
0.638
0.620
0.620
0.626
0.618
0.666
0.664
0.648
0.654
0.648
0.652
0.640
0.638
0.628
0.626
0.610
0.614
0.612
0.606
0.604
0.598
0.618
0.604
0.608
0.620
0.614
0.624
0.646
0.628
0.638
0.642
0.628
0.628
0.628
0.612
0.618
0.618
0.614
0.610
0.620
0.608
0.618
0.594
0.604
0.602
0.604
0.606
0.610
0.616
0.622
0.628
0.626
0.620
0.626
0.608
0.608
0.608
0.596
0.594
0.590
0.586
0.598
0.596
0.600
0.608
0.606
0.628
0.638
0.628
0.636
0.672
0.826
0.788
0.754
0.682
0.658
0.650
0.658
0.646
0.678
0.666
0.754
0.654
0.668
0.674
0.662
0.622
0.628
0.628
0.648
0.648
0.768
0.772
0.900
0.942
0.894
0.864
0.820
0.760
0.680
0.666
0.648
0.630
0.632
0.644
0.642
0.620
0.940
0.956
0.966
0.944
0.910
0.872
0.802
0.742
0.734
0.702
0.696
0.700
0.672
0.686
0.716
0.704
0.812
0.662
0.726
0.810
0.666
0.736
0.720
0.714
0.692
0.686
0.692
0.708
0.788
0.676
0.838
0.666
0.716
0.726
0.710
0.790
0.706
0.846
0.706
0.898
0.790
0.838
0.806
0.794
0.764
0.810
0.780
0.832
0.726
0.726
0.692
0.672
0.682
0.706
0.724
0.696
0.712
0.724
0.786
0.682
0.812
0.712
0.832
0.784
0.788
0.712
0.816
0.690
0.716
0.708
0.704
0.678
0.670
0.680
0.692
0.798
0.796
0.794
0.712
0.710
0.698
0.700
0.730
0.876
0.746
0.820
0.716
0.738
0.692
0.700
0.868
0.908
0.908
0.858
0.742
0.720
0.714
0.706
0.738
0.842
0.798
0.850
0.996
0.960
0.874
0.804
0.752
0.756
0.764
0.780
0.950
0.894
0.838
0.862
0.824
0.762
0.756
0.772
0.784
0.750
0.754
0.764
0.750
0.748
0.744
0.760
0.796
0.750
0.790
0.798
0.764
0.828
0.854
0.858
0.918
0.862
0.832
0.800
0.760
0.768
0.742
0.718
0.820
0.906
0.894
0.882
0.838
0.786
0.774
0.790
0.802
0.786
0.818
0.868
0.752
0.866
0.848
0.792
0.788
0.784
0.764
0.778
0.818
0.734
0.886
0.828
0.834
0.868
0.876
0.876
0.898
0.878
0.862
0.872
0.870
0.876
0.920
0.928
0.932
0.930
0.896
0.898
0.896
0.862
0.856
0.882
0.884
0.850
0.854
0.848
0.802
0.814
0.816
0.808
0.812
0.858
0.810
0.846
0.828
0.842
0.792
0.768
0.750
0.690
0.676
0.670
0.696
0.780
0.854
1.048
0.960
0.904
0.872
0.872
0.794
0.778
0.804
0.802
0.864
0.916
0.870
0.912
0.888
0.844
0.786
0.790
0.830
0.810
1.118
1.036
0.972
0.964
0.928
0.874
0.916
0.940
0.978
0.926
0.972
0.994
0.948
0.922
0.954
0.952
0.972
0.960
0.982
1.018
0.982
1.010
0.924
0.996
1.026
0.992
0.906
0.846
0.798
0.802
0.812
0.796
0.880
0.892
0.882
0.936
0.900
0.934
0.924
0.854
0.828
0.868
0.844
1.006
1.040
1.008
0.984
0.894
0.876
0.862
0.814
0.938
0.948
0.978
0.988
0.968
0.910
0.930
0.878
0.864
0.846
0.848
0.930
0.942
0.946
0.972
0.952
0.948
0.922
0.910
0.952
0.900
0.912
1.010
0.970
0.996
0.946
0.932
0.914
0.878
0.940
0.952
0.902
0.920
0.870
0.870
0.868
0.826
0.852
0.936
0.924
0.902
0.962
0.916
0.868
0.896
0.824
0.798
0.766
0.732
0.704
0.690
0.674
0.652
0.654
0.640
0.624
0.624
0.626
0.628
0.642
0.658
0.750
0.752
0.710
0.868
0.808
0.792
0.730
0.764
0.724
0.796
0.700
0.810
0.680
0.802
0.704
0.898
0.860
0.848
0.814
0.806
0.790
0.752
0.762
0.780
0.748
0.780
0.856
0.824
0.826
0.818
0.800
0.720
0.672
0.670
0.652
0.636
0.640
0.644
0.646
0.646
0.642
0.632
0.650
0.800
0.642
0.622
0.660
0.680
0.674
0.690
0.662
0.666
0.656
0.652
0.640
0.632
0.630
0.628
0.614
0.618
0.622
0.616
0.612
0.650
0.826
0.796
0.858
0.842
0.860
0.846
0.810
0.822
0.784
0.806
0.800
0.746
0.730
0.806
0.818
0.780
0.826
0.708
0.910
0.856
0.722
0.738
0.852
0.830
0.740
0.896
0.700
0.976
0.962
0.908
0.936
0.984
0.932
0.956
0.880
0.850
0.860
0.874
0.844
0.920
0.948
1.018
0.992
0.996
0.936
0.948
0.908
0.916
0.912
0.910
0.920
0.898
0.944
0.926
0.962
0.980
0.976
0.950
0.910
0.920
0.902
0.906
0.928
0.938
0.954
0.898
0.836
0.718
0.674
0.664
0.646
0.628
0.620
0.616
0.618
0.618
0.618
0.624
0.630
0.640
0.638
0.670
0.840
0.788
0.854
0.928
0.906
0.926
0.922
0.894
0.904
0.884
0.844
0.868
0.900
0.938
0.968
0.930
0.898
0.886
0.822
0.756
0.754
0.764
0.760
0.868
0.822
0.716
0.726
0.712
0.690
0.672
0.668
0.670
0.668
0.670
0.686
0.702
0.728
0.808
0.726
0.844
0.822
0.722
0.738
0.814
0.696
0.894
0.788
0.920
0.912
0.952
0.974
0.952
0.914
0.794
0.754
0.736
0.732
0.750
0.760
0.762
0.862
0.858
0.814
0.810
0.876
0.848
0.822
0.786
0.750
0.798
0.980
0.884
0.794
0.838
0.836
0.866
0.822
0.784
0.890
0.924
0.816
0.766
0.800
0.760
0.882
0.896
0.900
0.910
0.926
0.886
0.886
0.926
0.934
0.946
0.974
0.938
0.978
0.960
0.968
0.996
0.954
0.958
0.900
0.866
0.878
0.848
0.792
0.812
0.850
0.842
0.956
0.986
0.952
0.948
0.908
0.898
0.908
0.908
0.946
0.968
0.970
0.956
0.968
0.930
0.906
0.868
0.804
0.770
0.724
0.698
0.684
0.692
0.700
0.700
0.686
0.698
0.716
0.728
0.698
0.726
0.790
0.672
0.798
0.706
0.888
0.702
0.726
0.732
0.706
0.702
0.706
0.720
0.708
0.706
0.712
0.708
0.700
0.702
0.712
0.718
0.684
0.620
0.728
0.736
0.710
0.684
0.704
0.708
0.728
0.702
0.788
0.676
0.714
0.730
0.706
0.800
0.684
0.796
0.678
0.740
0.732
0.734
0.708
0.720
0.726
0.720
0.732
0.696
0.700
0.706
0.686
0.672
0.674
0.678
0.660
0.676
0.680
0.674
0.694
0.768
0.762
0.782
0.726
0.738
0.742
0.734
0.708
0.738
0.782
0.694
0.836
0.798
0.786
0.812
0.814
0.744
0.844
0.738
0.818
0.728
0.826
0.714
0.804
0.692
0.714
0.688
0.712
0.712
0.840
0.702
1.106
0.942
0.940
0.870
0.814
0.778
0.788
0.842
0.858
0.846
0.864
0.898
0.920
0.874
0.874
0.876
0.894
0.962
0.948
0.942
0.936
0.892
0.880
0.908
0.896
0.898
0.916
0.914
0.878
0.846
0.794
0.802
0.894
0.890
0.856
0.824
0.824
0.828
0.826
0.866
0.872
0.854
0.904
0.948
0.966
0.944
0.968
0.990
0.950
0.962
0.998
0.926
0.934
0.974
0.960
0.948
0.982
0.966
0.964
0.966
0.942
0.928
0.952
0.952
0.964
0.968
0.986
1.046
0.974
0.908
0.914
0.904
0.846
0.840
0.844
0.824
0.890
0.972
0.976
0.972
0.970
0.926
0.912
0.920
0.888
0.924
0.970
0.964
0.992
1.000
0.954
0.962
0.932
0.808
0.772
0.744
0.730
0.718
0.710
0.698
0.676
0.696
0.696
0.688
0.706
0.718
0.858
0.786
0.850
0.850
0.844
0.820
0.792
0.762
0.772
0.804
0.800
0.836
0.918
0.866
0.838
0.888
0.880
0.854
0.890
0.874
0.902
0.918
0.908
0.918
0.848
0.814
0.796
0.792
0.766
0.946
0.978
1.030
1.030
1.018
0.996
0.934
0.908
0.898
0.906
0.888
0.888
0.866
0.790
0.802
0.798
0.730
0.718
0.708
0.686
0.688
0.698
0.698
0.696
0.744
0.796
0.804
0.836
0.828
0.858
0.840
0.764
0.786
0.830
0.812
0.700
1.100
0.934
0.862
0.832
0.746
0.722
0.718
0.720
0.726
0.702
0.688
0.682
0.684
0.680
0.704
0.716
0.834
0.832
0.766
0.820
0.746
0.744
0.816
0.798
0.806
0.864
0.864
0.808
0.848
0.868
0.918
0.910
0.790
0.762
0.780
0.720
0.758
0.910
0.882
0.884
0.946
0.920
0.852
0.838
0.778
0.750
0.776
0.814
0.796
0.758
0.774
0.746
0.736
0.746
0.746
0.728
0.758
0.808
0.724
0.856
0.818
0.794
0.808
0.804
0.748
0.888
0.848
0.826
0.846
0.828
0.740
0.842
0.730
0.778
0.772
0.838
0.812
0.880
0.942
0.938
0.920
0.872
0.790
0.770
0.712
0.720
0.712
0.704
0.794
0.876
1.000
1.036
0.924
0.894
0.914
0.908
0.866
0.870
0.872
0.858
0.878
0.864
0.802
0.764
0.734
0.710
0.722
0.796
0.704
0.914
0.950
0.932
0.966
0.934
0.936
0.952
0.928
0.964
0.946
0.992
0.968
0.916
0.904
0.840
0.774
0.782
0.824
0.872
1.010
0.992
0.944
0.934
0.884
0.864
0.808
0.834
0.858
0.840
0.930
0.936
0.928
0.964
0.928
0.940
0.926
0.932
0.956
0.948
1.000
1.006
1.018
1.000
0.952
0.952
0.922
0.900
0.980
0.978
1.028
1.008
0.984
1.002
0.978
1.028
0.962
0.938
0.856
0.762
0.702
0.698
0.706
0.718
0.824
0.906
0.912
0.902
0.862
0.782
0.686
0.678
0.732
0.754
0.836
0.882
0.928
0.940
0.916
0.872
0.808
0.770
0.744
0.742
0.760
0.786
0.750
0.808
0.842
0.866
0.854
0.884
0.870
0.860
0.830
0.840
0.864
0.812
0.846
0.928
0.952
0.920
0.888
0.838
0.828
0.816
0.838
0.854
0.880
0.926
0.950
0.948
0.924
0.926
0.922
0.894
0.912
0.898
0.876
0.924
0.944
0.942
0.970
0.940
0.914
0.900
0.858
0.838
0.856
0.852
0.890
0.936
0.940
0.918
0.904
0.892
0.868
0.842
0.838
0.848
0.828
0.838
0.808
0.830
0.860
0.836
0.828
0.846
0.808
0.856
0.882
0.874
0.872
0.850
0.806
0.794
0.790
0.784
0.826
0.862
0.852
0.840
0.830
0.794
0.812
0.798
0.854
0.828
0.786
0.762
0.752
0.746
0.770
0.792
0.720
0.766
0.732
0.702
0.690
0.684
0.680
0.652
0.648
0.644
0.628
0.632
0.634
0.674
0.856
0.918
0.940
0.898
0.922
0.894
0.854
0.792
0.736
0.722
0.748
0.806
0.838
0.994
0.986
0.996
0.958
0.978
0.960
0.904
0.896
0.828
0.752
0.730
0.722
0.752
0.732
0.820
0.734
0.970
0.934
0.910
0.900
0.890
0.884
0.840
0.848
0.820
0.904
0.968
0.928
0.850
0.842
0.820
0.798
0.734
0.692
0.684
0.674
0.682
0.680
0.690
0.704
0.730
0.814
0.812
0.828
0.730
0.814
0.694
0.736
0.794
0.676
0.718
0.794
0.808
0.940
0.850
0.870
0.870
0.856
0.842
0.794
0.778
0.776
0.816
0.844
0.762
0.754
0.824
0.808
0.802
0.742
0.818
0.696
0.746
0.708
0.718
0.726
0.710
0.900
0.898
0.882
0.840
0.812
0.824
0.806
0.812
0.810
0.836
0.798
0.790
0.816
0.802
0.854
0.810
0.806
0.870
0.928
0.924
0.886
0.878
0.850
0.844
0.846
0.788
0.792
0.806
0.848
0.908
0.914
0.870
0.860
0.824
0.774
0.758
0.772
0.838
0.818
0.788
0.918
0.956
0.966
0.898
0.928
0.886
0.858
0.874
0.878
0.896
0.828
0.834
0.848
0.858
0.898
0.886
0.940
0.924
0.930
0.924
0.880
0.862
0.810
0.746
0.750
0.740
0.812
1.094
0.924
0.912
0.854
0.860
0.874
0.890
0.878
0.866
0.836
0.750
0.738
0.848
0.902
1.036
0.976
1.094
1.110
1.068
1.036
1.010
0.864
0.760
0.714
0.730
0.782
0.832
0.942
0.978
0.938
0.968
0.968
0.948
0.920
0.868
0.800
0.754
0.900
0.932
1.038
0.926
0.910
0.868
0.828
0.748
0.732
0.700
0.732
0.844
0.856
0.844
0.916
0.950
0.960
0.948
0.880
0.848
0.860
0.822
0.854
0.838
0.842
0.810
0.852
0.878
0.878
0.888
0.850
0.892
0.850
0.834
0.836
0.796
0.718
0.726
0.720
0.706
0.712
0.724
0.732
0.714
0.806
0.840
0.886
0.942
0.896
0.868
0.870
0.844
0.842
0.860
0.848
0.828
0.996
1.006
1.034
1.008
0.898
0.892
0.872
0.858
0.848
0.762
0.736
0.700
0.708
0.856
0.828
0.798
0.748
0.744
0.758
0.808
0.802
0.808
0.750
0.802
0.810
0.906
0.946
0.918
0.870
0.882
0.836
0.864
0.896
0.898
0.970
0.944
0.956
0.918
0.864
0.842
0.824
0.734
0.712
0.728
0.788
0.720
0.900
0.914
0.928
0.916
0.904
0.878
0.810
0.744
0.728
0.818
0.830
0.790
0.802
1.012
1.032
1.006
0.952
0.950
0.932
0.914
0.908
0.884
0.892
0.910
0.926
0.946
0.950
0.948
0.904
0.902
0.900
0.870
0.940
0.974
0.966
0.982
0.942
0.964
0.950
0.926
0.906
0.906
0.936
0.912
0.840
0.844
0.856
0.870
0.908
0.940
0.950
0.960
0.958
0.924
0.922
0.880
0.836
0.884
0.900
0.876
0.942
0.956
0.920
0.924
0.926
0.898
0.902
0.894
0.876
0.892
0.892
0.886
0.912
0.888
0.882
0.860
0.804
0.810
0.800
0.758
0.786
0.750
0.758
0.740
0.738
0.736
0.760
0.812
0.742
0.842
0.818
0.818
0.756
0.882
0.822
0.716
0.728
0.736
0.696
0.698
0.668
0.672
0.670
0.684
0.676
0.692
0.690
0.680
0.696
0.696
0.686
0.678
0.688
0.700
0.714
0.782
0.794
0.824
0.884
0.906
0.884
0.944
0.892
0.854
0.742
0.708
0.706
0.710
0.732
0.726
0.810
0.794
0.730
0.870
0.774
0.812
0.718
0.810
0.714
0.916
0.782
0.726
0.764
0.766
0.714
0.726
0.694
0.718
0.704
0.716
0.714
0.688
0.682
0.684
0.692
0.686
0.764
0.712
0.896
0.766
0.744
0.728
0.750
0.690
0.702
0.686
0.690
0.674
0.662
0.666
0.646
0.656
0.646
0.644
0.634
0.644
0.638
0.698
0.676
0.652
0.654
0.634
0.614
0.602
0.590
0.602
0.720
0.800
0.988
0.936
1.038
1.004
1.024
0.992
0.992
0.930
0.862
0.860
0.860
0.884
0.942
0.868
0.832
0.794
0.728
0.710
0.720
0.742
0.724
0.876
0.860
0.834
0.886
0.910
0.878
0.894
0.878
0.868
0.978
0.966
0.964
0.928
0.944
0.856
0.878
0.886
0.852
0.854
0.900
0.840
0.808
0.870
0.986
0.948
0.914
0.832
0.716
0.684
0.782
0.886
1.064
1.002
0.958
0.938
0.902
0.876
0.804
0.814
0.872
1.024
1.040
1.040
0.998
0.990
0.932
0.882
0.878
0.854
0.972
0.906
0.952
0.940
0.960
0.930
0.888
0.826
0.748
0.662
0.666
0.650
0.646
0.652
0.646
0.676
0.680
0.758
0.760
0.770
0.682
0.728
0.726
0.698
0.716
0.804
0.808
1.006
0.962
0.994
0.958
0.954
0.920
0.890
0.842
0.830
0.834
0.844
0.846
0.848
0.858
0.908
0.912
0.926
0.922
0.898
0.912
0.888
0.874
0.908
0.908
0.922
0.932
0.918
0.890
0.886
0.864
0.854
0.890
0.896
0.832
0.816
0.826
0.782
0.832
0.826
0.804
0.850
0.892
0.856
0.846
0.844
0.864
0.860
0.944
0.936
0.922
0.888
0.894
0.894
0.848
0.846
0.860
0.850
0.890
0.900
0.884
0.914
0.914
0.884
0.864
0.766
0.720
0.702
0.706
1.068
0.904
0.902
1.034
1.064
1.084
1.016
0.922
0.882
0.822
0.752
0.760
0.724
0.698
0.718
0.782
0.786
0.958
0.970
0.978
0.982
0.960
0.924
0.830
0.776
0.766
0.754
0.688
0.676
0.672
0.734
0.734
0.792
0.822
0.844
0.870
0.882
0.916
0.936
0.944
0.908
0.898
0.874
0.824
0.884
0.900
0.884
0.974
0.888
0.924
0.936
0.894
0.910
0.878
0.842
0.862
0.854
0.878
0.894
0.912
0.914
0.924
0.918
0.902
0.912
0.900
0.876
0.884
0.888
0.882
0.916
0.974
0.988
0.912
0.836
0.804
0.768
0.744
0.732
0.746
0.740
0.742
0.732
0.752
0.760
0.742
0.752
0.734
0.732
0.760
0.818
0.736
0.868
0.780
0.820
0.822
0.838
0.826
0.848
0.856
0.854
0.882
0.900
0.886
0.900
0.906
0.862
0.880
0.880
0.906
0.932
0.914
0.958
0.962
0.934
0.946
0.888
0.912
0.908
0.872
0.890
0.898
0.912
0.968
0.992
0.980
0.970
0.942
0.954
0.956
0.914
0.884
0.836
0.776
0.804
0.878
0.938
0.956
0.920
0.956
0.944
0.916
0.910
0.886
0.890
0.902
0.892
0.858
0.906
0.920
0.916
0.976
0.994
0.938
0.942
0.910
0.892
0.902
0.868
0.884
0.888
0.858
0.892
0.916
0.920
0.976
0.932
0.958
0.982
0.954
0.924
0.888
0.840
0.836
0.828
0.836
0.974
1.036
1.048
1.034
1.030
0.994
0.926
0.910
0.890
0.874
0.876
0.936
0.962
0.942
0.966
0.944
0.926
0.932
0.882
0.798
0.732
0.728
0.728
0.722
0.728
0.706
0.704
0.710
0.802
0.794
0.858
0.842
0.754
0.760
0.740
0.716
0.734
0.706
0.718
0.712
0.712
0.780
0.724
0.780
0.784
0.796
0.750
0.828
0.766
0.800
0.814
0.850
0.870
0.928
0.946
0.938
0.934
0.894
0.866
0.856
0.850
0.898
0.948
0.950
0.986
0.954
0.976
0.938
0.892
0.890
0.886
0.844
0.856
0.878
0.880
0.824
0.810
0.726
0.714
0.690
0.702
0.702
0.784
0.790
0.906
0.966
0.932
0.940
0.912
0.910
0.878
0.814
0.772
0.710
0.702
0.730
0.832
0.990
0.962
0.982
0.922
0.872
0.874
0.858
0.832
0.866
0.904
0.920
0.972
0.974
0.952
0.964
0.946
0.936
0.970
0.964
1.050
1.016
1.026
1.002
0.954
0.954
0.924
0.948
0.946
0.944
0.870
0.824
0.788
0.804
0.888
1.008
1.028
0.986
0.992
0.960
0.950
0.948
0.918
0.930
0.930
0.920
0.946
0.906
0.904
0.926
0.930
0.948
0.932
0.912
0.826
0.784
0.736
0.728
0.708
0.758
0.806
0.800
0.852
0.868
0.876
0.868
0.850
0.856
0.804
0.808
0.752
0.766
0.828
0.852
0.962
0.974
0.926
0.890
0.898
0.888
0.846
0.862
0.886
0.848
0.888
0.952
1.004
1.058
1.034
1.024
0.982
0.962
0.906
0.924
0.922
0.890
0.860
0.770
0.822
0.854
0.996
1.012
0.942
0.854
0.846
0.822
0.816
0.810
0.824
0.902
0.954
0.964
0.960
0.970
0.946
0.876
0.856
0.810
0.730
0.716
0.730
0.934
1.128
1.034
0.994
1.006
0.976
0.912
0.930
0.900
0.908
0.892
0.862
0.868
0.832
0.772
0.802
0.864
0.872
0.844
0.778
0.796
0.846
0.830
0.934
1.016
0.996
0.906
0.824
0.780
0.726
0.706
0.690
0.668
0.664
0.660
0.640
0.644
0.638
0.648
0.656
0.666
0.706
0.724
0.716
0.790
0.712
0.722
0.690
0.710
0.716
0.712
0.682
0.692
0.678
0.656
0.654
0.648
0.638
0.634
0.626
0.622
0.630
0.634
0.632
0.638
0.648
0.650
0.652
0.644
0.656
0.660
0.648
0.646
0.652
0.656
0.664
0.650
0.650
0.656
0.652
0.646
0.636
0.636
0.632
0.622
0.628
0.634
0.630
0.628
0.662
0.748
0.776
0.798
0.764
0.746
0.698
0.662
0.642
0.626
0.632
0.658
0.812
0.828
0.790
0.802
0.760
0.792
0.754
0.752
0.744
0.666
0.672
0.646
0.656
0.652
0.646
0.650
0.636
0.626
0.632
0.618
0.632
0.610
0.618
0.602
0.604
0.594
0.590
0.580
0.580
0.580
0.586
0.602
0.612
0.656
0.720
0.674
0.994
0.924
0.886
0.856
0.810
0.710
0.674
0.648
0.632
0.632
0.634
0.646
0.644
0.658
0.746
0.660
0.694
0.710
0.798
0.670
0.804
0.658
0.698
0.670
0.674
0.664
0.664
0.672
0.682
0.678
0.670
0.660
0.660
0.668
0.668
0.678
0.682
0.676
0.672
0.674
0.660
0.668
0.690
0.694
0.818
0.816
0.886
0.976
0.926
0.876
0.912
0.860
0.866
0.866
0.850
0.882
0.866
0.906
0.934
0.904
0.886
0.868
0.886
0.840
0.850
0.768
0.710
0.708
0.730
0.840
0.708
0.976
0.936
0.836
0.772
0.874
0.810
0.736
0.898
0.968
0.988
0.902
0.828
0.780
0.754
0.728
0.366
0.348
0.946
0.642
0.390
0.632
0.872
0.858
0.728
0.682
0.660
0.650
0.636
0.642
0.620
0.646
0.760
0.772
0.776
0.662
0.710
0.962
0.850
0.878
0.830
0.924
0.908
0.990
0.946
0.930
0.886
0.778
0.744
0.762
0.840
0.814
0.734
0.926
0.854
0.770
0.808
0.774
0.750
0.728
1.126
1.042
0.996
0.898
0.930
0.932
0.864
0.786
0.716
0.812
0.926
1.024
1.030
0.992
0.950
0.904
0.846
0.828
0.776
0.764
0.780
0.858
0.750
0.974
0.922
0.844
0.836
0.766
0.738
0.756
0.944
0.814
0.774
0.840
0.926
0.944
0.930
0.904
0.826
0.770
0.744
0.734
0.748
0.768
0.748
0.852
0.866
0.982
0.970
0.916
0.858
0.774
0.712
0.714
0.734
0.964
0.990
0.934
0.884
0.812
0.734
0.718
0.714
0.724
0.798
0.824
1.084
0.978
0.936
0.962
0.872
0.870
0.896
0.874
0.884
0.868
0.824
0.824
0.806
0.778
0.812
0.842
0.854
0.844
0.824
0.768
0.742
0.740
0.760
0.748
0.816
0.812
0.776
0.902
0.814
0.792
0.794
0.774
0.780
0.778
0.824
0.820
0.830
0.814
0.822
0.808
0.726
0.738
0.736
0.710
0.714
0.712
0.686
0.688
0.670
0.660
0.650
0.648
0.636
0.634
0.632
0.636
0.644
0.654
0.664
0.656
0.676
0.680
0.692
0.690
0.672
0.678
0.668
0.658
0.662
0.668
0.656
0.650
0.664
0.660
0.664
0.664
0.676
0.686
0.674
0.688
0.668
0.676
0.662
0.650
0.640
0.632
0.632
0.632
0.644
0.644
0.664
0.652
0.752
0.682
0.778
0.664
0.798
0.678
0.722
0.686
0.700
0.678
0.674
0.684
0.678
0.672
0.652
0.648
0.622
0.624
0.632
0.662
0.652
0.796
0.888
0.946
0.872
0.882
0.886
0.846
0.786
0.798
0.790
0.744
0.764
0.834
0.754
0.760
0.832
0.732
0.834
0.754
0.850
0.718
0.840
0.702
0.760
0.736
0.732
0.866
0.856
0.872
0.886
0.844
0.786
0.778
0.724
0.732
0.726
0.718
0.810
0.812
0.918
0.888
0.874
0.802
0.770
0.832
0.860
0.854
0.802
0.746
0.734
0.724
0.844
0.746
0.938
0.866
0.874
0.820
0.734
0.724
0.722
0.744
0.714
0.706
0.828
0.990
0.976
0.954
0.912
0.844
0.748
0.718
0.710
0.728
0.742
0.758
0.756
0.752
0.712
0.734
0.716
0.686
0.662
0.670
0.746
0.838
0.900
0.946
0.926
0.938
0.920
0.892
0.888
0.872
0.846
0.808
0.894
0.894
0.786
0.762
0.756
0.710
0.740
0.816
0.798
0.734
0.844
0.716
0.862
0.746
0.846
0.720
0.914
0.880
0.810
0.790
0.808
0.816
0.830
0.798
0.742
0.824
0.806
0.844
0.846
0.740
0.838
0.736
0.834
0.726
0.962
0.916
0.916
0.856
0.754
0.722
0.716
0.714
0.704
0.708
0.720
0.730
0.854
0.724
0.844
0.726
0.848
0.804
0.736
0.810
0.706
0.844
0.738
0.914
0.836
0.820
0.808
0.824
0.810
0.850
0.852
0.752
0.926
0.736
0.838
0.706
0.828
0.736
0.942
0.906
0.884
0.840
0.778
0.736
0.720
0.698
0.702
0.700
0.704
0.736
0.820
0.716
0.920
0.822
0.774
0.790
0.752
0.812
0.738
0.842
0.734
0.806
0.696
0.746
0.732
0.794
0.712
0.922
0.940
0.940
0.880
0.760
0.752
0.724
0.712
0.736
0.758
0.810
0.824
0.830
0.808
0.824
0.766
0.842
0.726
0.812
0.680
0.714
0.704
0.790
0.768
0.812
0.914
0.930
0.930
0.902
0.836
0.814
0.762
0.752
0.748
0.758
0.746
0.764
0.826
0.800
0.824
0.802
0.738
0.758
0.734
0.808
0.736
0.804
0.720
0.822
0.716
0.724
0.706
0.716
0.796
0.932
0.950
0.914
0.886
0.820
0.736
0.708
0.702
0.702
0.700
0.698
0.860
0.830
0.864
0.944
0.906
0.866
0.838
0.770
0.780
0.786
0.768
0.834
0.872
0.976
0.958
0.936
0.900
0.854
0.848
0.824
0.808
0.836
0.836
0.830
0.800
0.786
0.772
0.840
0.830
0.760
0.774
0.734
0.758
0.812
0.772
0.784
0.750
0.730
0.708
0.710
0.752
0.844
0.844
0.802
0.772
0.776
0.766
0.750
0.734
0.726
0.704
0.702
0.712
0.838
0.924
0.870
0.842
0.870
0.876
0.858
0.788
0.716
0.718
0.722
0.696
0.696
0.716
0.710
0.722
0.734
0.740
0.778
0.708
0.784
0.712
0.840
0.784
0.856
0.942
0.930
0.950
0.890
0.886
0.884
0.858
0.826
0.856
0.834
0.910
0.930
0.882
0.832
0.784
0.750
0.726
0.724
0.732
0.720
0.808
0.740
0.880
0.770
0.842
0.804
0.760
0.846
0.824
0.810
0.832
0.918
0.942
0.980
0.924
0.858
0.806
0.748
0.706
0.720
0.762
0.884
0.924
0.952
0.932
0.924
0.882
0.866
0.844
0.830
0.836
0.812
0.786
0.872
0.810
0.866
0.880
0.910
0.902
0.840
0.832
0.790
0.812
0.846
0.784
0.882
0.902
0.876
0.850
0.844
0.836
0.850
0.882
0.898
0.976
0.994
0.982
0.980
0.904
0.902
0.876
0.790
0.896
0.872
0.978
0.968
0.922
0.896
0.828
0.790
0.736
0.744
0.806
0.804
0.804
0.850
0.898
0.882
0.766
0.800
0.832
0.734
0.820
0.728
0.728
0.732
0.732
0.732
0.828
0.922
0.950
0.956
0.956
0.904
0.840
0.800
0.798
0.756
0.782
0.844
0.850
0.938
0.992
0.952
0.926
0.842
0.818
0.836
0.846
0.822
0.844
0.868
0.842
0.840
0.884
0.858
0.784
0.794
0.802
0.786
0.844
0.858
0.852
0.870
0.878
0.818
0.834
0.844
0.854
0.840
0.808
0.824
0.826
0.822
0.856
0.852
0.822
0.796
0.786
0.748
0.744
0.728
0.820
0.822
0.736
0.770
0.754
0.806
0.708
0.760
0.738
0.748
0.740
0.746
0.812
0.784
0.738
0.868
0.810
0.714
0.848
0.722
0.754
0.836
0.742
0.810
0.806
0.866
0.876
0.868
0.890
0.882
0.824
0.834
0.742
0.852
0.830
0.824
0.890
0.928
0.892
0.862
0.800
0.776
0.762
0.744
0.710
0.728
0.748
0.828
0.728
0.904
0.886
0.856
0.846
0.840
0.800
0.760
0.758
0.750
0.730
0.806
0.754
0.886
0.884
0.858
0.850
0.830
0.788
0.804
0.802
0.792
0.858
0.838
0.834
0.768
0.762
0.758
0.742
0.800
0.702
0.844
0.800
0.830
0.800
0.746
0.878
0.748
0.822
0.720
0.810
0.698
0.802
0.708
0.754
0.742
0.796
0.732
0.872
0.800
0.728
0.806
0.704
0.742
0.804
0.776
0.804
0.900
0.922
0.900
0.896
0.864
0.858
0.846
0.800
0.814
0.798
0.794
0.834
0.794
0.812
0.732
0.744
0.730
0.712
0.708
0.686
0.682
0.672
0.682
0.686
0.762
0.710
0.838
0.822
0.812
0.828
0.816
0.722
0.826
0.700
0.706
0.714
0.778
0.720
0.874
0.888
0.904
0.916
0.912
0.870
0.876
0.860
0.802
0.784
0.768
0.744
0.824
0.832
0.860
0.884
0.904
0.896
0.868
0.872
0.828
0.790
0.762
0.736
0.802
0.806
0.866
0.968
0.960
0.914
0.898
0.840
0.772
0.768
0.734
0.760
0.758
0.758
0.738
0.822
0.806
0.796
0.844
0.866
0.838
0.760
0.774
0.818
0.730
0.756
0.808
0.740
0.808
0.796
0.870
0.872
0.906
0.866
0.870
0.844
0.810
0.752
0.712
0.728
0.818
0.806
0.878
0.936
0.906
0.922
0.898
0.886
0.854
0.802
0.792
0.816
0.826
0.810
0.864
0.856
0.790
0.854
0.842
0.838
0.824
0.826
0.844
0.838
0.858
0.830
0.750
0.828
0.752
0.836
0.762
0.848
0.830
0.820
0.886
0.884
0.838
0.848
0.818
0.748
0.818
0.788
0.754
0.862
0.854
0.830
0.856
0.864
0.848
0.812
0.774
0.798
0.830
0.810
0.810
0.808
0.756
0.820
0.766
0.826
0.806
0.820
0.744
0.812
0.706
0.744
0.742
0.792
0.720
0.728
0.714
0.788
0.802
0.854
0.856
0.808
0.760
0.724
0.686
0.682
0.678
0.672
0.660
0.668
0.700
0.766
0.780
0.804
0.794
0.726
0.720
0.716
0.690
0.720
0.704
0.764
0.696
0.788
0.728
0.846
0.726
0.734
0.792
0.732
0.802
0.688
0.712
0.710
0.696
0.692
0.686
0.706
0.770
0.704
0.832
0.784
0.790
0.694
0.732
0.708
0.696
0.692
0.684
0.656
0.664
0.634
0.642
0.672
0.788
0.800
0.832
0.808
0.800
0.780
0.798
0.750
0.824
0.818
0.844
0.846
0.814
0.730
0.724
0.716
0.744
0.736
0.806
0.692
0.758
0.714
0.700
0.694
0.692
0.692
0.720
0.798
0.808
0.852
0.844
0.830
0.860
0.832
0.808
0.744
0.742
0.764
0.780
0.854
0.966
0.978
0.944
0.914
0.888
0.826
0.806
0.778
0.740
0.748
0.806
0.788
0.892
0.870
0.842
0.840
0.790
0.744
0.734
0.726
0.742
0.774
0.764
0.826
0.816
0.702
0.736
0.816
0.782
0.804
0.736
0.814
0.692
0.706
0.720
0.724
0.730
0.684
0.716
0.716
0.700
0.696
0.716
0.784
0.698
0.844
0.800
0.736
0.806
0.664
0.722
0.788
0.652
0.666
0.662
0.636
0.634
0.632
0.618
0.626
0.642
0.662
0.672
0.804
0.804
0.774
0.784
0.758
0.744
0.742
0.726
0.700
0.658
0.646
0.652
0.646
0.648
0.656
0.660
0.658
0.680
0.666
0.666
0.684
0.664
0.658
0.662
0.646
0.650
0.640
0.638
0.646
0.660
0.642
0.626
0.436
0.762
0.616
0.624
0.638
0.616
0.640
0.638
0.640
0.632
0.626
0.616
0.612
0.600
0.580
0.586
0.578
0.572
0.580
0.588
0.596
0.622
0.626
0.650
0.748
0.728
0.726
0.778
0.796
0.818
0.786
0.784
0.722
0.650
0.620
0.626
0.632
0.656
0.658
0.698
0.792
0.468
0.892
0.706
0.652
0.628
0.618
0.612
0.612
0.610
0.622
0.622
0.634
0.638
0.686
0.700
0.852
0.828
0.806
0.790
0.762
0.744
0.690
0.722
0.816
0.840
0.778
0.694
0.804
0.672
0.796
0.686
0.814
0.670
0.792
0.656
0.704
0.688
0.798
0.788
0.792
0.706
0.752
0.696
0.672
0.652
0.658
0.692
0.796
0.690
0.824
0.686
0.738
0.736
0.730
0.706
0.678
0.670
0.702
0.988
1.016
0.894
0.860
0.840
0.790
0.838
0.870
0.870
0.942
0.954
0.916
0.958
0.936
0.964
0.918
0.832
0.734
0.700
0.688
0.678
0.694
0.834
1.146
1.048
1.042
0.944
0.890
0.790
0.748
0.728
0.696
0.698
0.714
0.840
0.786
1.008
0.898
0.842
0.868
0.890
0.878
0.892
0.884
0.840
0.840
0.812
0.794
0.852
0.966
0.878
0.810
0.822
0.874
0.804
0.772
0.776
0.804
0.806
0.794
0.764
0.740
0.730
0.702
0.724
0.754
0.834
0.730
0.842
0.708
0.750
0.732
0.754
0.720
0.712
0.734
1.100
0.934
0.904
0.908
0.852
0.858
0.822
0.756
0.684
0.674
0.668
0.662
0.652
0.644
0.634
0.648
0.696
0.722
0.798
0.724
0.752
0.706
0.696
0.702
0.706
0.698
0.674
0.660
0.648
0.662
0.800
1.042
0.974
0.950
0.966
0.994
1.000
0.954
0.916
0.824
0.762
0.742
0.724
0.720
0.704
0.716
0.732
0.868
0.758
0.856
0.726
0.736
0.740
0.820
0.714
0.912
0.824
0.822
0.782
0.756
0.748
0.734
0.718
0.692
0.682
0.672
0.656
0.642
0.646
0.656
0.662
0.680
0.680
0.684
0.684
0.686
0.682
0.686
0.690
0.688
0.682
0.674
0.702
0.822
0.868
0.874
0.912
0.816
0.812
0.778
0.702
0.676
0.660
0.642
0.622
0.618
0.610
0.610
0.630
0.654
0.670
0.682
0.756
0.664
0.718
0.710
0.692
0.674
0.670
0.662
0.664
0.642
0.650
0.642
0.640
0.648
0.674
0.668
0.682
0.690
0.686
0.678
0.682
0.680
0.700
0.708
0.724
0.710
0.712
0.710
0.732
0.714
0.700
0.708
0.684
0.696
0.706
0.726
0.804
0.714
0.808
0.682
0.714
0.694
0.686
0.682
0.686
0.690
0.700
0.712
0.730
0.720
0.804
0.710
0.806
0.674
0.688
0.660
0.640
0.640
0.636
0.662
0.786
0.952
0.898
0.958
0.924
0.914
0.856
0.808
0.720
0.672
0.656
0.646
0.640
0.652
0.662
0.718
0.780
0.704
0.938
0.834
0.798
0.774
0.716
0.702
0.708
0.726
0.718
0.810
0.706
0.808
0.742
0.890
0.766
0.808
0.692
0.734
0.706
0.706
0.708
0.688
0.688
0.702
0.694
0.682
0.662
0.678
0.696
0.856
0.802
0.744
0.724
0.712
0.680
0.674
0.664
0.656
0.654
0.666
0.696
0.802
0.792
0.812
0.730
0.864
0.702
0.820
0.664
0.706
0.688
0.690
0.702
0.710
0.828
0.704
0.832
0.716
0.828
0.678
0.728
0.696
0.698
0.712
0.816
0.702
0.722
0.798
0.706
0.720
0.796
0.710
0.800
0.692
0.806
0.670
0.802
0.704
0.796
0.720
0.850
0.722
0.834
0.692
0.720
0.714
0.724
0.742
0.798
0.710
0.912
0.784
0.788
0.766
0.734
0.708
0.702
0.820
0.684
0.680
0.682
0.670
0.666
0.674
0.664
0.684
0.694
0.684
0.718
0.786
0.672
0.824
0.686
0.782
0.696
0.796
0.670
0.726
0.704
0.314
0.366
0.684
0.662
0.678
0.786
0.844
0.908
0.904
0.852
0.794
0.732
0.694
0.694
0.688
0.678
0.688
0.784
0.720
0.930
0.918
0.850
0.856
0.838
0.768
0.740
0.708
0.674
0.702
0.728
0.740
0.718
0.698
0.694
0.692
0.672
0.678
0.682
0.710
0.862
0.896
0.886
0.878
0.832
0.842
0.836
0.784
0.746
0.720
0.696
0.686
0.684
0.676
0.686
0.766
0.698
1.708
0.726
0.740
0.698
0.708
0.706
0.696
0.828
0.762
0.780
0.674
0.798
0.694
0.824
0.720
0.836
0.798
0.880
0.882
0.834
0.752
0.756
0.754
0.742
0.744
0.710
0.710
0.710
0.782
0.672
0.776
0.670
0.768
0.666
0.718
0.696
0.710
0.710
0.692
0.686
0.676
0.668
0.652
0.648
0.644
0.638
0.638
0.640
0.648
0.660
0.660
0.660
0.672
0.654
0.654
0.672
0.662
0.694
0.692
0.700
0.748
0.666
0.786
0.660
0.782
0.656
0.688
0.676
0.668
0.658
0.640
0.636
0.646
0.664
0.666
0.758
0.752
0.798
0.684
0.818
0.672
0.788
0.690
0.814
0.664
0.860
0.688
0.788
0.680
0.826
0.664
0.794
0.648
0.688
0.672
0.664
0.668
0.672
0.696
0.770
0.684
0.834
0.688
0.818
0.686
0.770
0.662
0.696
0.674
0.678
0.908
0.446
0.528
0.828
0.644
0.632
0.624
0.624
0.638
0.656
0.766
0.772
0.824
0.850
0.824
0.704
0.708
0.674
0.660
0.664
0.658
0.650
0.640
0.642
0.642
0.632
0.640
0.618
0.620
0.616
0.638
0.674
0.672
0.694
0.686
0.646
0.644
0.626
0.622
0.630
0.644
0.728
0.768
0.860
0.886
0.842
0.794
0.722
0.676
0.658
0.634
0.626
0.610
0.594
0.584
0.584
0.600
0.612
0.688
0.658
0.644
0.654
0.670
0.674
0.802
0.678
0.710
0.676
0.672
0.662
0.636
0.638
0.652
0.662
0.690
0.798
0.698
0.872
0.822
0.776
0.712
0.786
0.662
0.722
0.712
0.688
0.682
0.658
0.626
0.628
0.604
0.608
0.620
0.636
0.694
0.642
0.638
0.636
0.646
0.658
0.672
0.788
0.672
0.822
0.676
0.712
0.664
0.658
0.634
0.626
0.618
0.606
0.598
0.602
0.598
0.612
0.602
0.606
0.608
0.612
0.616
0.602
0.586
0.576
0.566
0.558
0.548
0.546
0.550
0.578
0.700
0.784
0.764
0.816
0.828
0.816
0.832
0.824
0.800
0.732
0.694
0.764
0.666
0.698
0.780
0.676
0.810
0.660
0.898
0.750
0.720
0.710
0.682
0.676
0.692
0.668
0.690
0.768
0.650
0.798
0.674
0.822
0.680
0.858
0.706
0.804
0.708
0.898
0.838
0.876
0.806
0.804
0.752
0.718
0.722
0.776
0.696
0.824
0.704
0.836
0.702
0.786
0.650
0.688
0.670
0.658
0.690
0.672
0.758
0.760
0.820
0.700
0.856
0.698
0.706
0.698
0.688
0.672
0.758
0.686
0.926
0.916
0.892
0.816
0.756
0.738
0.678
0.682
0.686
0.674
0.658
0.652
0.782
0.716
0.912
0.838
0.822
0.774
0.724
0.716
0.706
0.694
0.736
0.706
0.712
0.706
0.700
0.706
0.684
0.692
0.700
0.698
0.764
0.678
0.802
0.690
0.832
0.722
0.858
0.728
0.860
0.706
0.724
0.684
0.684
0.666
0.694
0.792
0.774
0.874
0.928
0.868
0.856
0.776
0.744
0.700
0.692
0.720
0.714
0.826
0.788
0.852
0.916
0.898
0.894
0.852
0.842
0.794
0.782
0.812
0.716
0.836
0.778
0.778
0.774
0.794
0.794
0.798
0.786
0.722
0.814
0.688
0.704
0.700
0.686
0.692
0.802
0.712
0.994
0.924
0.908
0.912
0.876
0.850
0.766
0.742
0.702
0.704
0.710
0.688
0.718
0.714
0.714
1.064
0.852
0.852
0.806
0.764
0.744
0.732
0.716
0.694
0.664
0.648
0.656
0.664
0.684
0.852
0.798
0.744
0.704
0.684
0.666
0.660
0.672
0.660
0.666
0.680
0.672
0.688
0.682
0.696
0.722
0.790
0.798
0.906
0.936
0.862
0.832
0.760
0.734
0.710
0.690
0.674
0.674
0.700
0.768
0.684
0.804
0.706
0.792
0.768
0.790
0.718
0.796
0.692
0.730
0.680
0.672
0.664
0.676
0.686
0.680
0.758
0.678
0.814
0.776
0.712
0.868
0.834
0.804
0.798
0.702
0.690
0.716
0.692
0.684
0.670
0.680
0.680
0.672
0.698
0.680
0.688
0.716
0.682
0.774
0.682
0.790
0.252
0.424
0.784
0.664
0.772
0.676
0.796
0.704
0.866
0.794
0.778
0.710
0.802
0.672
0.704
0.682
0.682
0.682
0.692
0.776
0.684
0.832
0.694
0.664
0.668
0.664
0.664
0.792
0.758
0.940
0.924
0.842
0.816
0.734
0.694
0.670
0.648
0.654
0.656
0.642
0.674
0.710
0.698
0.814
0.772
0.714
0.846
0.780
0.696
0.824
0.702
0.690
0.650
0.706
0.690
1.020
0.842
0.908
0.926
0.944
0.926
0.938
0.866
0.820
0.722
0.670
0.660
0.642
0.620
0.620
0.616
0.616
0.604
0.598
0.618
0.630
0.650
0.734
0.774
0.780
0.704
0.846
0.694
0.826
0.700
0.850
0.728
0.834
0.676
0.762
0.720
0.696
0.720
0.790
0.672
0.702
0.680
0.662
0.670
0.720
0.704
0.700
0.672
0.682
0.680
0.664
0.688
0.714
0.700
0.822
0.678
0.826
0.688
0.732
0.720
0.796
0.678
0.818
0.706
0.806
0.766
0.792
0.698
0.832
0.708
0.786
0.700
0.826
0.698
0.846
0.722
0.722
0.708
0.716
0.678
0.690
0.692
0.672
0.688
0.684
0.690
0.760
0.674
0.320
0.470
0.668
0.830
0.770
0.694
0.722
0.726
0.778
0.672
0.684
0.672
0.678
0.674
0.666
0.668
0.670
0.678
0.676
0.688
0.710
0.796
0.694
0.792
0.660
0.702
0.672
0.686
0.678
0.694
0.788
0.756
0.798
0.790
0.778
0.788
0.700
0.808
0.676
0.710
0.664
0.862
0.858
0.876
0.890
0.890
0.914
0.840
0.770
0.706
0.668
0.634
0.640
0.710
0.846
0.814
0.792
0.758
0.772
0.740
0.712
0.686
0.698
0.688
0.708
0.772
0.706
0.844
0.696
0.744
0.710
0.698
0.714
0.712
0.680
0.704
0.706
0.784
0.696
0.794
0.704
0.852
0.716
0.818
0.700
0.732
0.732
0.718
0.720
0.736
0.712
0.786
0.694
0.836
0.728
0.798
0.690
0.788
0.670
0.776
0.698
0.836
0.714
0.834
0.696
0.796
0.672
0.708
0.700
0.798
0.682
0.794
0.690
0.830
0.706
0.858
0.708
0.840
0.730
0.800
0.702
0.898
0.808
0.794
0.726
0.734
0.730
0.704
0.700
0.694
0.694
0.874
0.766
0.686
0.668
0.670
0.692
0.700
0.786
0.784
0.778
0.786
0.796
0.676
0.722
0.696
0.696
0.698
0.696
0.782
0.704
0.894
0.786
0.680
0.700
0.696
0.700
0.686
0.702
0.774
0.680
0.834
0.828
0.800
0.706
0.824
0.708
0.800
0.704
0.786
0.688
0.786
0.772
0.842
0.788
0.782
0.708
0.796
0.700
0.800
0.688
0.716
0.708
0.728
0.718
0.814
0.810
0.836
0.874
0.830
0.804
0.716
0.706
0.724
0.732
0.778
0.768
0.906
0.974
0.906
0.884
0.850
0.790
0.776
0.786
0.752
0.808
0.744
0.788
0.714
0.794
0.696
0.834
0.678
0.716
0.778
0.684
0.730
0.680
0.678
0.678
0.688
0.748
0.744
0.936
0.964
0.934
0.874
0.848
0.790
0.736
0.696
0.704
0.738
0.774
0.822
0.910
0.894
0.900
0.892
0.842
0.816
0.736
0.724
0.740
0.726
0.778
0.746
0.730
0.752
0.742
0.720
0.732
0.724
0.724
0.768
0.716
0.794
0.770
0.774
0.702
0.816
0.708
0.818
0.664
0.834
0.694
0.968
0.896
0.910
0.916
0.918
0.886
0.884
0.838
0.842
0.806
0.828
0.808
0.826
0.834
0.880
0.852
0.852
0.830
0.816
0.814
0.808
0.816
0.772
0.782
0.752
0.754
0.788
0.788
0.812
0.722
0.818
0.660
0.696
0.668
0.646
0.638
0.632
0.626
0.610
0.614
0.600
0.604
0.606
0.606
0.600
0.616
0.632
0.634
0.632
0.638
0.658
0.698
0.666
0.666
0.696
0.776
0.652
0.784
0.652
0.392
1.010
0.646
0.632
0.626
0.630
0.632
0.644
0.750
0.836
0.850
0.840
0.828
0.766
0.698
0.674
0.650
0.656
0.656
0.658
0.752
0.740
0.756
0.770
0.668
0.904
0.872
0.844
0.832
0.820
0.764
0.756
0.820
0.806
0.888
0.986
0.898
0.878
0.862
0.820
0.770
0.706
0.708
0.696
0.774
0.686
0.926
0.858
0.866
0.834
0.822
0.764
0.734
0.680
0.666
0.668
0.678
0.756
0.672
0.944
0.844
0.858
0.866
0.832
0.812
0.782
0.734
0.672
0.676
0.684
0.700
0.812
0.752
0.682
0.824
0.686
0.792
0.648
0.690
0.696
0.784
0.672
0.890
0.816
0.814
0.808
0.760
0.730
0.684
0.672
0.680
0.774
0.756
0.780
0.836
0.870
0.846
0.838
0.726
0.688
0.666
0.666
0.644
0.642
0.646
0.670
0.654
0.660
0.670
0.686
0.676
0.676
0.676
0.664
0.680
0.764
0.672
0.820
0.806
0.876
0.876
0.816
0.710
0.822
0.700
0.818
0.698
0.878
0.790
0.684
0.702
0.694
0.692
0.686
0.762
0.674
0.882
0.848
0.806
0.784
0.726
0.732
0.712
0.732
0.838
0.780
0.902
0.808
0.742
0.752
0.710
0.680
0.672
0.674
0.672
0.662
0.686
0.770
0.688
0.920
0.874
0.868
0.794
0.744
0.708
0.688
0.672
0.696
0.820
0.846
0.858
0.762
0.708
0.708
0.698
0.674
0.678
0.772
0.766
1.054
1.052
0.996
0.978
0.938
0.934
0.898
0.884
0.906
0.906
0.898
0.910
0.904
0.884
0.898
0.896
0.858
0.862
0.848
0.818
0.818
0.738
0.692
0.700
0.850
0.834
0.864
0.882
0.874
0.816
0.784
0.760
0.730
0.708
0.698
0.690
0.684
0.700
0.724
0.710
0.724
0.724
0.704
0.702
0.712
0.760
0.656
0.678
0.690
0.872
0.924
0.998
0.990
0.970
0.956
0.912
0.908
0.862
0.796
0.760
0.772
0.792
0.842
0.862
0.866
0.870
0.860
0.816
0.798
0.804
0.782
0.804
0.794
0.784
0.764
0.724
0.696
0.680
0.672
0.678
0.688
0.668
0.666
0.688
0.746
0.694
0.722
0.704
0.708
0.700
0.692
0.690
0.688
0.690
0.758
0.756
0.822
0.854
0.880
0.824
0.802
0.754
0.704
0.690
0.706
0.706
0.666
0.670
0.668
0.654
0.666
0.698
0.804
0.902
0.948
0.898
0.912
0.868
0.860
0.832
0.802
0.798
0.784
0.800
0.812
0.804
0.804
0.818
0.774
0.808
0.734
0.752
0.728
0.712
0.698
0.696
0.688
0.672
0.682
0.714
0.772
0.788
0.836
0.828
0.854
0.850
0.786
0.782
0.760
0.758
0.750
0.708
0.734
0.706
0.696
0.672
0.656
0.642
0.644
0.648
0.660
0.688
0.782
0.804
0.770
0.690
0.712
0.704
0.680
0.672
0.670
0.696
0.692
0.690
0.660
0.660
0.644
0.644
0.654
0.662
0.678
0.764
0.794
0.840
0.848
0.792
0.776
0.724
0.748
0.728
0.720
0.708
0.714
0.894
0.808
0.816
0.820
0.852
0.812
0.796
0.786
0.766
0.718
0.682
0.682
0.708
0.722
0.732
0.714
0.786
0.722
0.782
0.690
0.716
0.688
0.692
0.680
0.686
0.748
0.670
0.778
0.684
0.790
0.758
0.786
0.720
0.830
0.696
0.708
0.694
0.664
0.674
0.672
0.680
0.700
0.756
0.676
0.794
0.678
0.722
0.708
0.690
0.688
0.680
0.666
0.666
0.672
0.658
0.668
0.666
0.654
0.652
0.644
0.636
0.648
0.656
0.666
0.746
0.750
0.776
0.844
0.852
0.830
0.824
0.780
0.742
0.776
0.706
0.768
0.714
0.830
0.760
0.772
0.720
0.794
0.688
0.792
0.702
0.762
0.686
0.778
0.674
0.768
0.684
0.798
0.676
0.802
0.714
0.796
0.704
0.826
0.720
0.792
0.692
0.722
0.698
0.700
0.692
0.692
0.682
0.694
0.694
0.690
0.682
0.690
0.684
0.690
0.696
0.750
0.678
0.750
0.678
0.762
0.676
0.690
0.696
0.688
0.680
0.684
0.674
0.662
0.660
0.664
0.662
0.684
0.754
0.740
0.746
0.776
0.768
0.694
0.848
0.706
0.738
0.714
0.704
0.698
0.806
0.772
0.800
0.850
0.860
0.874
0.852
0.822
0.810
0.804
0.834
0.830
0.800
0.792
0.820
0.720
0.842
0.710
0.804
0.698
0.804
0.678
0.804
0.716
0.814
0.774
0.716
0.796
0.778
0.868
0.838
0.812
0.722
0.792
0.702
0.858
0.926
0.918
0.852
0.828
0.792
0.752
0.740
0.710
0.730
0.766
0.720
0.830
0.830
0.884
0.894
0.948
0.946
0.936
0.878
0.818
0.730
0.732
0.746
0.788
0.724
0.864
0.888
0.894
0.880
0.830
0.800
0.746
0.726
0.726
0.708
0.790
0.852
0.908
0.844
0.844
0.850
0.820
0.856
0.906
0.884
0.854
0.870
0.832
0.880
0.836
0.860
0.878
0.886
0.918
0.916
0.878
0.900
0.908
0.872
0.802
0.774
0.746
0.700
0.738
0.794
0.820
0.860
0.914
0.954
0.910
0.898
0.896
0.850
0.762
0.868
0.928
0.944
0.970
0.946
0.920
0.892
0.878
0.850
0.820
0.818
0.820
0.856
0.868
0.860
0.880
0.892
0.858
0.818
0.792
0.736
0.754
0.794
0.778
0.964
0.920
0.922
0.884
0.856
0.844
0.784
0.758
0.746
0.744
0.732
0.762
0.788
0.776
0.776
0.728
0.868
0.814
0.810
0.724
0.732
0.728
0.732
0.694
0.678
0.694
0.704
0.696
0.776
0.798
0.916
0.946
0.918
0.876
0.836
0.840
0.806
0.784
0.778
0.864
0.880
0.898
0.924
0.878
0.878
0.846
0.778
0.748
0.738
0.730
0.704
0.740
0.796
0.802
0.814
0.798
0.822
0.800
0.756
0.764
0.764
0.720
0.704
0.732
0.794
0.732
0.812
0.854
0.868
0.820
0.810
0.776
0.728
0.694
0.676
0.674
0.684
0.680
0.690
0.720
0.706
0.772
0.696
0.706
0.690
0.694
0.690
0.716
0.752
0.692
0.828
0.780
0.776
0.702
0.724
0.724
0.696
0.690
0.664
0.648
0.634
0.636
0.614
0.624
0.614
0.634
0.648
0.666
0.772
0.684
0.770
0.688
0.772
0.680
0.696
0.698
0.770
0.646
0.824
0.800
0.864
0.824
0.776
0.764
0.692
0.662
0.646
0.652
0.642
0.680
0.668
0.650
0.684
0.746
0.646
0.690
0.690
0.692
0.696
0.704
0.666
0.686
0.668
0.666
0.660
0.648
0.642
0.644
0.638
0.630
0.638
0.626
0.626
0.632
0.630
0.638
0.638
0.636
0.650
0.654
0.638
0.646
0.654
0.650
0.650
0.648
0.634
0.644
0.666
0.666
0.650
0.648
0.670
0.654
0.654
0.678
0.790
0.678
0.824
0.762
0.682
0.770
0.632
0.658
0.646
0.648
0.632
0.640
0.684
0.936
0.860
0.826
0.816
0.816
0.838
0.808
0.778
0.770
0.710
0.680
0.684
0.682
0.682
0.744
0.690
0.776
0.680
0.772
0.664
0.702
0.680
0.686
0.676
0.684
0.746
0.668
0.786
0.688
0.778
0.680
0.760
0.650
0.680
0.666
0.654
0.672
0.670
0.754
0.724
0.746
0.758
0.750
0.686
0.792
0.666
0.758
0.670
0.708
0.666
0.696
0.660
0.670
0.668
0.682
0.766
0.684
0.812
0.690
0.924
0.834
0.800
0.828
0.808
0.790
0.776
0.746
0.756
0.780
0.848
0.892
0.878
0.884
0.822
0.816
0.774
0.706
0.700
0.698
0.782
0.752
0.792
0.778
0.780
0.810
0.796
0.714
0.838
0.690
0.830
0.686
0.704
0.708
0.702
0.678
0.720
0.716
0.702
0.828
0.728
0.696
0.730
0.712
0.686
0.692
0.684
0.670
0.672
0.660
0.642
0.652
0.658
0.654
0.682
0.682
0.664
0.684
0.666
0.666
0.684
0.688
0.676
0.690
0.682
0.684
0.698
0.678
0.684
0.750
0.644
0.698
0.692
0.676
0.702
0.694
0.684
0.770
0.672
0.760
0.670
0.764
0.650
0.766
0.640
0.710
0.682
0.678
0.684
0.708
0.678
0.764
0.668
0.688
0.700
0.696
0.672
0.684
0.670
0.698
0.660
0.698
0.668
0.694
0.758
0.642
0.706
0.688
0.666
0.680
0.650
0.660
0.656
0.642
0.662
0.660
0.660
0.680
0.690
0.678
0.694
0.758
0.636
0.698
0.686
0.666
0.672
0.668
0.658
0.658
0.658
0.658
0.672
0.686
0.678
0.756
0.654
0.680
0.686
0.680
0.650
0.662
0.650
0.636
0.640
0.630
0.630
0.642
0.660
0.644
0.676
0.748
0.636
0.696
0.692
0.654
0.658
0.664
0.664
0.656
0.680
0.694
0.690
0.696
0.714
0.696
0.692
0.696
0.750
0.652
0.764
0.666
0.760
0.674
0.780
0.668
0.738
0.686
0.704
0.700
0.672
0.674
0.666
0.698
0.690
0.774
0.752
0.756
0.760
0.668
0.678
0.646
0.640
0.650
0.734
0.760
0.760
0.762
0.796
0.816
0.718
0.832
0.774
0.700
0.810
0.714
0.812
0.686
0.790
0.708
0.832
0.778
0.822
0.824
0.816
0.824
0.802
0.730
0.846
0.786
0.720
0.832
0.780
0.770
0.792
0.834
0.882
0.852
0.776
0.782
0.754
0.732
0.736
0.782
0.714
0.830
0.790
0.810
0.688
0.732
0.688
0.670
0.684
0.670
0.672
0.760
0.680
0.874
0.814
0.828
0.796
0.740
0.732
0.708
0.696
0.694
0.670
0.666
0.676
0.664
0.660
0.654
0.628
0.650
0.610
0.666
0.792
0.764
0.754
0.776
0.742
0.702
0.708
0.720
0.734
0.772
0.706
0.806
0.700
0.742
0.774
0.700
0.734
0.700
0.686
0.694
0.692
0.804
0.920
0.952
0.874
0.850
0.816
0.782
0.722
0.704
0.700
0.698
0.796
0.812
0.844
0.826
0.766
0.740
0.718
0.692
0.706
0.724
0.728
0.730
0.770
0.710
0.798
0.686
0.784
0.680
0.716
0.774
0.770
0.696
0.802
0.730
0.768
0.714
0.796
0.692
0.776
0.684
0.710
0.702
0.702
0.704
0.756
0.708
0.772
0.684
0.718
0.722
0.708
0.724
0.696
0.664
0.674
0.658
0.660
0.660
0.664
0.652
0.666
0.678
0.768
0.692
0.834
0.790
0.698
0.842
0.736
0.730
0.802
0.712
0.918
0.890
0.858
0.834
0.848
0.838
0.796
0.790
0.822
0.844
0.858
0.880
0.884
0.844
0.832
0.832
0.806
0.762
0.802
0.798
0.782
0.780
0.796
0.796
0.718
0.820
0.732
0.782
0.712
0.708
0.684
0.686
0.674
0.670
0.690
0.746
0.680
0.782
0.690
0.778
0.694
0.792
0.682
0.724
0.704
0.686
0.682
0.678
0.672
0.670
0.674
0.676
0.658
0.680
0.672
0.668
0.692
0.754
0.670
0.828
0.804
0.802
0.872
0.912
0.866
0.766
0.744
0.726
0.708
0.708
0.690
0.770
0.774
0.818
0.798
0.784
0.728
0.790
0.704
0.780
0.692
0.774
0.676
0.772
0.692
0.782
0.676
0.722
0.694
0.710
0.716
0.710
0.702
0.714
0.716
0.696
0.714
0.696
0.680
0.710
0.778
0.756
0.688
0.694
0.676
0.674
0.676
0.690
0.750
0.692
0.710
0.678
0.686
0.700
0.678
0.768
0.758
0.768
0.684
0.692
0.664
0.678
0.680
0.678
0.680
0.638
0.640
0.640
0.634
0.618
0.614
0.618
0.616
0.718
0.756
0.938
0.988
0.928
0.956
0.934
0.908
0.838
0.732
0.706
0.674
0.642
0.630
0.630
0.792
0.944
0.892
0.850
0.846
0.796
0.774
0.704
0.682
0.684
0.754
0.772
0.826
0.878
0.854
0.790
0.686
0.680
0.664
0.646
0.630
0.618
0.606
0.600
0.604
0.646
0.634
0.658
0.770
0.694
0.770
0.702
0.726
0.700
0.736
0.782
0.708
0.804
0.686
0.770
0.678
0.718
0.694
0.702
0.682
0.664
0.652
0.646
0.644
0.636
0.748
0.892
0.928
1.058
1.012
0.946
0.860
0.782
0.702
0.668
0.662
0.684
0.686
0.752
0.764
0.950
0.972
0.996
0.986
0.936
0.944
0.862
0.812
0.714
0.726
0.676
0.702
0.730
0.842
0.790
0.842
0.790
0.724
0.802
0.688
0.720
0.706
0.682
0.676
0.660
0.658
0.652
0.640
0.644
0.646
0.644
0.676
0.802
0.870
0.944
0.940
0.938
0.910
0.910
0.874
0.772
0.744
0.738
0.716
0.848
0.862
0.868
0.884
0.848
0.762
0.712
0.708
0.706
0.698
0.724
0.766
0.748
0.790
0.838
0.828
0.836
0.794
0.710
0.714
0.672
0.690
0.750
0.748
0.808
0.806
0.770
0.764
0.770
0.794
0.776
0.842
0.900
0.882
0.898
0.844
0.818
0.810
0.762
0.796
0.814
0.804
0.860
0.870
0.848
0.770
0.742
0.732
0.736
0.722
0.726
0.722
0.722
0.730
0.712
0.782
0.790
0.780
0.782
0.742
0.728
0.718
0.686
0.684
0.692
0.690
0.750
0.754
0.756
0.808
0.786
0.782
0.778
0.778
0.802
0.704
0.790
0.698
0.780
0.710
0.814
0.790
0.774
0.796
0.776
0.720
0.740
0.794
0.774
0.784
0.732
0.794
0.700
0.718
0.696
0.684
0.688
0.760
0.686
0.930
0.884
0.866
0.848
0.802
0.780
0.732
0.710
0.714
0.774
0.764
0.766
0.700
0.772
0.678
0.766
0.706
0.814
0.726
0.710
0.708
0.684
0.720
0.758
0.690
0.706
0.720
0.702
0.696
0.686
0.690
0.682
0.784
0.654
0.768
0.766
0.796
0.894
0.842
0.864
0.826
0.830
0.818
0.804
0.760
0.698
0.686
0.700
0.678
0.676
0.664
0.652
0.640
0.628
0.638
0.674
0.742
0.760
0.730
0.780
0.766
0.784
0.772
0.748
0.728
0.720
0.720
0.714
0.720
0.756
0.676
0.718
0.704
0.694
0.698
0.690
0.762
0.682
0.796
0.690
0.784
0.658
0.688
0.694
0.706
0.702
0.770
0.696
0.854
0.798
0.772
0.766
0.710
0.786
0.690
0.796
0.696
0.824
0.768
0.774
0.764
0.710
0.780
0.682
0.712
0.678
0.656
0.658
0.648
0.656
0.672
0.774
0.752
0.774
0.842
0.810
0.970
0.932
0.850
0.824
0.774
0.714
0.690
0.672
0.682
0.682
0.668
0.704
0.760
0.690
0.806
0.732
0.710
0.704
0.684
0.676
0.668
0.654
0.670
0.676
0.682
0.758
0.676
0.800
0.768
0.686
0.784
0.678
0.728
0.708
0.702
0.698
0.698
0.694
0.668
0.670
0.654
0.664
0.656
0.666
0.648
0.652
0.774
0.758
0.780
0.756
0.782
0.762
0.766
0.732
0.698
0.686
0.668
0.672
0.670
0.664
0.654
0.650
0.654
0.650
0.652
0.666
0.668
0.676
0.744
0.664
0.692
0.710
0.710
0.694
0.680
0.674
0.686
0.658
0.660
0.668
0.666
0.666
0.746
0.718
0.788
0.814
0.796
0.784
0.702
0.726
0.704
0.686
0.682
0.686
0.688
0.692
0.740
0.690
0.748
0.680
0.748
0.654
0.688
0.670
0.664
0.654
0.658
0.666
0.664
0.690
0.744
0.678
0.766
0.674
0.686
0.674
0.658
0.644
0.652
0.656
0.706
0.706
0.750
0.752
0.782
0.752
0.700
0.762
0.666
0.686
0.670
0.664
0.686
0.674
0.680
0.732
0.670
0.774
0.730
0.686
0.756
0.668
0.772
0.680
0.762
0.668
0.690
0.676
0.660
0.654
0.658
0.658
0.778
0.814
0.892
0.916
0.894
0.828
0.806
0.756
0.714
0.682
0.678
0.688
0.744
0.744
0.692
0.772
0.702
0.828
0.720
0.720
0.710
0.686
0.684
0.696
0.712
0.770
0.796
0.838
0.884
0.880
0.826
0.794
0.756
0.720
0.724
0.710
0.766
0.760
0.802
0.784
0.806
0.792
0.764
0.706
0.728
0.700
0.762
0.694
0.810
0.778
0.844
0.876
0.882
0.872
0.834
0.798
0.776
0.734
0.758
0.740
0.774
0.768
0.812
0.812
0.834
0.806
0.734
0.740
0.770
0.700
0.710
0.698
0.782
0.696
0.702
0.684
0.682
0.680
0.740
0.666
0.708
0.682
0.686
0.696
0.674
0.654
0.664
0.650
0.650
0.652
0.648
0.666
0.680
0.724
0.686
0.798
0.764
0.748
0.668
0.712
0.754
0.702
0.748
0.748
0.784
0.754
0.778
0.710
0.730
0.756
0.670
0.696
0.690
0.694
0.698
0.750
0.692
0.816
0.748
0.770
0.776
0.718
0.800
0.702
0.778
0.746
0.806
0.798
0.872
0.862
0.874
0.846
0.810
0.730
0.704
0.710
0.764
0.764
0.760
0.758
0.778
0.792
0.704
0.778
0.656
0.670
0.668
0.678
0.678
0.694
0.754
0.684
0.762
0.664
0.702
0.676
0.670
0.656
0.656
0.662
0.646
0.652
0.670
0.658
0.670
0.734
0.640
0.696
0.674
0.666
0.650
0.650
0.634
0.640
0.630
0.620
0.614
0.606
0.602
0.598
0.596
0.608
0.646
0.710
0.660
0.824
0.740
0.760
0.666
0.690
0.680
0.656
0.652
0.654
0.646
0.640
0.642
0.654
0.726
0.646
0.792
0.666
0.696
0.814
0.662
0.682
0.666
0.654
0.642
0.654
0.642
0.640
0.648
0.640
0.662
0.650
0.656
0.674
0.648
0.662
0.650
0.648
0.660
0.652
0.652
0.656
0.644
0.650
0.652
0.642
0.648
0.642
0.626
0.632
0.620
0.608
0.612
0.606
0.608
0.610
0.622
0.658
0.648
0.670
0.732
0.620
0.652
0.630
0.622
0.616
0.604
0.598
0.602
0.602
0.620
0.688
0.650
0.758
0.658
0.768
0.640
0.660
0.658
0.658
0.638
0.632
0.636
0.634
0.662
0.784
0.754
0.794
0.834
0.810
0.824
0.776
0.762
0.742
0.656
0.640
0.618
0.650
0.754
0.738
0.694
0.818
0.806
0.812
0.770
0.682
0.778
0.664
0.684
0.654
0.662
0.688
0.964
0.904
0.886
0.846
0.802
0.712
0.670
0.658
0.660
0.660
0.668
0.654
0.640
0.622
0.594
0.588
0.586
0.586
0.588
0.594
0.594
0.666
0.788
0.818
0.854
0.820
0.834
0.868
0.860
0.810
0.780
0.718
0.714
0.696
0.664
0.704
0.810
0.784
0.820
0.896
0.882
0.880
0.814
0.748
0.704
0.670
0.650
0.626
0.624
0.618
0.622
0.644
0.726
0.676
1.022
0.900
0.940
0.970
0.920
0.932
0.822
0.740
0.676
0.692
0.700
0.686
0.698
0.688
0.696
0.716
0.730
0.732
0.738
0.674
0.676
0.662
0.656
0.632
0.648
0.666
0.748
0.698
0.750
0.660
0.680
0.656
0.628
0.616
0.604
0.604
0.602
0.632
0.660
0.640
0.642
0.658
0.668
0.674
0.652
0.640
0.636
0.634
0.640
0.642
0.666
0.678
0.742
0.748
0.688
0.826
0.748
0.756
0.674
0.776
0.682
0.790
0.678
0.768
0.668
0.782
0.672
0.714
0.694
0.686
0.700
0.666
0.682
0.700
0.652
0.668
0.670
0.674
0.650
0.642
0.640
0.668
0.760
0.728
0.734
0.676
0.690
0.712
0.682
0.668
0.654
0.652
0.652
0.680
0.728
0.670
0.818
0.712
0.770
0.674
0.772
0.658
0.692
0.686
0.674
0.668
0.684
0.672
0.676
0.734
0.724
0.734
0.668
0.666
0.656
0.646
0.642
0.650
0.658
0.672
0.736
0.738
0.784
0.814
0.756
0.692
0.718
0.690
0.688
0.684
0.696
0.760
0.734
0.754
0.758
0.768
0.748
0.754
0.674
0.814
0.680
0.832
0.754
0.744
0.742
0.742
0.758
0.802
0.768
0.760
0.702
0.696
0.768
0.658
0.794
0.676
0.780
0.670
0.684
0.654
0.652
0.652
0.676
0.666
0.652
0.642
0.672
0.908
0.936
0.874
0.868
0.836
0.806
0.776
0.702
0.710
0.704
0.696
0.758
0.668
0.808
0.694
0.796
0.682
0.806
0.658
0.700
0.676
0.682
0.688
0.692
0.754
0.734
0.748
0.700
0.778
0.672
0.710
0.672
0.672
0.672
0.676
0.722
0.730
0.734
0.742
0.674
0.760
0.642
0.670
0.650
0.652
0.672
0.746
0.742
0.766
0.774
0.756
0.686
0.710
0.666
0.650
0.642
0.642
0.634
0.644
0.714
0.638
0.818
0.774
0.752
0.766
0.748
0.672
0.692
0.696
0.736
0.642
0.740
0.666
0.772
0.650
0.780
0.652
0.756
0.648
0.696
0.650
0.666
0.660
0.674
0.652
0.660
0.648
0.642
0.654
0.726
0.622
0.774
0.764
0.792
0.746
0.680
0.768
0.654
0.644
0.618
0.610
0.628
0.634
0.622
0.628
0.616
0.602
0.616
0.636
0.664
0.710
0.714
0.674
0.772
0.734
0.734
0.674
0.820
0.762
0.756
0.748
0.774
0.750
0.670
0.846
0.864
0.924
0.878
0.824
0.768
0.774
0.752
0.702
0.724
0.774
0.766
0.802
0.818
0.806
0.786
0.714
0.738
0.726
0.722
0.764
0.718
0.868
0.752
0.792
0.706
0.710
0.690
0.704
0.694
0.702
0.744
0.666
0.690
0.694
0.684
0.666
0.670
0.660
0.656
0.646
0.634
0.630
0.640
0.654
0.714
0.724
0.756
0.802
0.824
0.812
0.788
0.796
0.696
0.792
0.640
0.680
0.658
0.642
0.638
0.636
0.624
0.624
0.640
0.642
0.712
0.666
0.740
0.736
0.738
0.670
0.768
0.646
0.710
0.684
0.746
0.678
0.698
0.698
0.762
0.644
0.700
0.690
0.666
0.678
0.676
0.668
0.686
0.762
0.684
0.822
0.790
0.780
0.712
0.788
0.682
0.720
0.760
0.676
0.746
0.740
0.770
0.764
0.826
0.838
0.818
0.812
0.782
0.770
0.774
0.764
0.776
0.774
0.714
0.796
0.712
0.726
0.726
0.720
0.686
0.694
0.728
0.748
0.720
0.756
0.672
0.794
0.786
0.860
0.862
0.974
0.964
0.906
0.890
0.854
0.828
0.784
0.742
0.758
0.790
0.802
0.840
0.864
0.836
0.820
0.788
0.758
0.738
0.736
0.736
0.728
0.768
0.756
0.752
0.756
0.758
0.716
0.776
0.724
0.778
0.744
0.764
0.750
0.766
0.766
0.756
0.764
0.758
0.722
0.778
0.708
0.718
0.728
0.720
0.724
0.712
0.734
0.756
0.708
0.758
0.700
0.764
0.702
0.774
0.670
0.680
0.658
0.632
0.626
0.628
0.658
0.752
0.776
0.784
0.800
0.774
0.776
0.766
0.742
0.718
0.690
0.702
0.686
0.690
0.694
0.680
0.674
0.686
0.668
0.740
0.678
0.758
0.670
0.696
0.684
0.698
0.686
0.676
0.668
0.664
0.652
0.650
0.670
0.720
0.672
0.764
0.666
0.682
0.656
0.648
0.648
0.640
0.628
0.640
0.658
0.662
0.668
0.816
0.802
0.808
0.846
0.812
0.810
0.782
0.760
0.724
0.708
0.710
0.762
0.786
0.806
0.798
0.714
0.730
0.722
0.722
0.694
0.682
0.682
0.706
0.742
0.730
0.822
0.836
0.836
0.814
0.846
0.846
0.822
0.824
0.788
0.778
0.790
0.798
0.792
0.770
0.720
0.704
0.766
0.812
0.848
0.850
0.870
0.800
0.792
0.730
0.710
0.708
0.724
0.702
0.794
0.830
0.836
0.854
0.838
0.790
0.786
0.756
0.770
0.746
0.738
0.704
0.770
0.754
0.816
0.800
0.856
0.886
0.878
0.864
0.850
0.818
0.780
0.752
0.760
0.778
0.766
0.736
0.726
0.698
0.672
0.662
0.666
0.680
0.730
0.692
0.778
0.788
0.776
0.726
0.708
0.688
0.682
0.676
0.682
0.684
0.690
0.686
0.678
0.688
0.682
0.684
0.672
0.662
0.654
0.654
0.656
0.642
0.642
0.650
0.652
0.656
0.668
0.650
0.636
0.658
0.668
0.724
0.816
0.926
0.948
0.972
0.956
0.926
0.894
0.806
0.758
0.746
0.724
0.714
0.712
0.806
0.868
0.942
0.992
1.002
0.982
0.976
0.930
0.888
0.870
0.828
0.760
0.728
0.716
0.766
0.858
0.854
0.770
0.724
0.678
0.654
0.646
0.660
0.678
0.740
0.794
0.966
0.950
0.944
0.906
0.882
0.850
0.798
0.746
0.708
0.734
0.720
0.778
0.760
0.706
0.820
0.758
0.718
0.766
0.664
0.700
0.680
0.682
0.680
0.694
0.736
0.670
0.758
0.736
0.750
0.750
0.750
0.682
0.774
0.678
0.770
0.654
0.684
0.654
0.660
0.650
0.650
0.656
0.686
0.676
0.720
0.652
0.744
0.648
0.684
0.662
0.652
0.636
0.644
0.642
0.662
0.716
0.712
0.744
0.730
0.686
0.784
0.654
0.702
0.662
0.744
0.640
0.662
0.638
0.642
0.640
0.632
0.638
0.652
0.658
0.664
0.652
0.658
0.660
0.648
0.648
0.726
0.670
0.764
0.780
0.892
0.864
0.906
0.906
0.858
0.862
0.852
0.822
0.856
0.906
0.896
0.964
0.918
0.880
0.848
0.824
0.738
0.684
0.674
0.664
0.672
0.696
0.786
0.666
0.798
0.684
0.790
0.656
0.696
0.666
0.660
0.654
0.654
0.670
0.678
0.722
0.644
0.732
0.644
0.678
0.646
0.642
0.644
0.626
0.630
0.634
0.704
0.724
0.904
0.904
0.802
0.764
0.734
0.674
0.680
0.696
0.698
0.798
0.784
0.764
0.862
0.872
0.838
0.798
0.714
0.648
0.670
0.858
0.824
0.804
0.794
0.766
0.740
0.716
0.708
0.690
0.680
0.688
0.670
0.676
0.738
0.640
0.694
0.742
0.674
0.854
0.814
0.812
0.824
0.794
0.782
0.768
0.746
0.744
0.732
0.720
0.772
0.694
0.774
0.680
0.778
0.656
0.804
0.664
0.766
0.650
0.690
0.692
0.688
0.748
0.642
0.756
0.666
0.814
0.764
0.694
0.774
0.672
0.772
0.678
0.814
0.682
0.792
0.664
0.772
0.658
0.752
0.664
0.826
0.770
0.846
0.836
0.858
0.826
0.802
0.776
0.738
0.754
0.712
0.754
0.686
0.802
0.696
0.806
0.702
0.790
0.688
0.808
0.662
0.774
0.698
0.776
0.690
0.914
0.850
0.812
0.780
0.706
0.708
0.696
0.686
0.688
0.680
0.766
0.664
0.754
0.672
0.782
0.664
0.780
0.658
0.764
0.680
0.762
0.690
0.840
0.694
0.866
0.778
0.764
0.714
0.776
0.680
0.756
0.672
0.822
0.676
0.784
0.678
0.794
0.660
0.770
0.648
0.704
0.682
0.740
0.656
0.850
0.754
0.786
0.798
0.816
0.850
0.814
0.826
0.832
0.804
0.812
0.808
0.814
0.838
0.882
0.880
0.914
0.918
0.890
0.906
0.876
0.886
0.894
0.836
0.862
0.908
0.914
0.836
0.838
0.840
0.830
0.826
0.816
0.796
0.752
0.690
0.680
0.690
0.800
0.830
0.810
0.698
0.694
0.724
0.846
0.918
0.972
0.940
0.914
0.834
0.776
0.742
0.750
0.758
0.702
0.736
0.822
0.810
0.822
0.722
0.702
0.702
0.770
0.750
0.882
0.948
0.992
0.982
0.910
0.908
0.890
0.846
0.748
0.734
0.848
0.986
0.976
1.012
1.004
0.970
0.860
0.826
0.782
0.808
0.824
0.916
0.984
0.966
0.920
0.886
0.842
0.726
0.704
0.688
0.810
0.976
0.978
0.868
0.880
0.904
0.894
0.878
0.808
0.764
0.746
0.740
0.694
0.694
0.706
0.776
0.772
0.900
0.906
0.894
0.852
0.812
0.746
0.736
0.798
0.838
0.878
0.852
0.870
0.886
0.866
0.820
0.772
0.736
0.676
0.676
0.848
1.316
1.152
1.058
1.016
0.938
0.890
0.844
0.774
0.760
0.820
0.932
0.984
0.932
0.932
0.926
0.910
0.878
0.812
0.776
0.762
0.736
0.706
0.728
0.944
0.952
0.846
0.812
0.820
0.808
0.774
0.826
0.978
0.942
0.956
0.936
0.912
0.880
0.760
0.754
0.804
0.790
0.892
1.046
1.050
1.080
0.988
1.008
0.990
0.968
0.876
0.830
0.786
0.760
0.730
0.702
0.714
0.772
0.812
0.796
0.930
1.046
1.040
0.986
0.910
0.878
0.846
0.772
0.730
0.692
0.706
0.832
1.114
1.080
0.978
0.970
0.954
0.900
0.864
0.856
0.826
0.914
0.968
0.976
1.012
0.988
0.904
0.892
0.894
0.880
0.856
0.874
0.918
0.906
0.956
0.966
0.964
0.994
0.938
0.914
0.900
0.884
0.884
0.842
0.854
0.902
0.964
0.968
1.004
1.000
0.964
0.890
0.846
0.826
0.782
0.888
0.950
0.956
1.000
0.978
0.990
0.910
0.870
0.870
0.806
0.762
0.762
0.788
0.822
0.862
0.908
0.914
0.860
0.778
0.776
0.774
0.794
0.726
0.784
0.706
0.886
0.872
0.832
0.850
0.868
0.884
0.878
0.856
0.810
0.772
0.724
0.698
0.696
0.766
0.710
0.908
0.904
0.904
0.900
0.878
0.858
0.764
0.718
0.722
0.802
0.802
0.776
0.822
0.866
0.960
0.936
0.902
0.908
0.896
0.896
0.866
0.796
0.736
0.732
0.740
0.740
0.780
0.762
0.702
0.786
0.668
0.772
0.692
0.804
0.688
0.810
0.698
0.790
0.768
0.768
0.694
0.824
0.698
0.792
0.688
0.890
0.846
0.842
0.818
0.822
0.820
0.802
0.806
0.720
0.792
0.700
0.832
0.760
0.778
0.702
0.918
0.894
0.884
0.860
0.866
0.824
0.790
0.800
0.822
0.834
0.784
0.802
0.798
0.772
0.794
0.822
0.790
0.704
0.988
0.978
0.944
0.944
0.946
0.928
0.910
0.878
0.866
0.846
0.828
0.750
0.782
0.782
0.768
0.722
0.798
0.692
0.732
0.690
0.700
0.782
0.796
0.814
0.904
0.890
0.870
0.836
0.770
0.714
0.712
0.726
0.770
0.764
0.862
0.930
0.898
0.884
0.834
0.740
0.700
0.684
0.682
0.776
0.814
0.786
0.796
0.808
0.710
0.820
0.706
0.820
0.722
0.842
0.790
0.708
0.756
0.718
0.720
0.684
0.670
0.676
0.688
0.786
0.820
0.828
0.764
0.684
0.714
0.696
0.688
0.688
0.664
0.650
0.636
0.616
0.604
0.606
0.584
0.604
0.610
0.666
0.710
0.764
0.844
0.852
0.894
0.890
0.818
0.786
0.748
0.704
0.756
0.662
0.700
0.700
0.834
0.806
0.794
0.758
0.694
0.714
0.690
0.678
0.664
0.628
0.626
0.630
0.652
0.752
0.656
0.878
0.944
0.872
0.836
0.850
0.824
0.802
0.754
0.710
0.686
0.668
0.662
0.666
0.664
0.662
0.670
0.672
0.680
0.780
0.662
0.778
0.686
0.818
0.684
0.766
0.640
0.680
0.694
0.736
0.662
0.930
0.838
0.882
0.918
0.910
0.884
0.848
0.792
0.732
0.768
0.750
0.952
1.034
0.988
0.944
0.974
0.928
0.886
0.894
0.906
0.862
0.916
0.926
0.994
0.998
0.988
0.924
0.918
0.886
0.844
0.818
0.830
0.928
0.960
0.944
0.952
0.950
0.934
0.860
0.856
0.830
0.772
0.838
0.918
1.010
1.000
0.882
0.878
0.898
0.902
0.834
0.832
0.858
0.852
0.750
0.822
0.900
0.898
0.886
0.904
0.860
0.812
0.890
0.938
0.922
0.900
0.896
0.854
0.812
0.828
0.798
0.828
0.882
0.950
0.964
0.978
0.894
0.896
0.858
0.844
0.896
0.960
0.974
0.996
0.946
0.960
0.928
0.932
0.946
0.946
0.882
0.812
0.770
0.790
0.860
0.962
0.972
1.008
0.974
0.908
0.888
0.844
0.832
0.858
0.820
0.738
0.750
0.820
0.876
0.934
0.932
0.886
0.794
0.718
0.730
0.758
0.818
0.892
0.930
0.866
0.836
0.864
0.840
0.776
0.810
0.828
0.894
0.888
0.890
0.910
0.906
0.878
0.792
0.736
0.738
0.826
0.936
1.078
1.070
0.998
0.938
0.938
0.922
0.894
0.868
0.792
0.790
1.030
1.200
1.120
1.028
0.932
0.900
0.904
0.870
0.794
0.786
0.864
0.886
1.006
1.002
0.884
0.726
0.708
0.688
0.704
0.920
0.998
1.008
0.966
0.922
0.914
0.882
0.832
0.830
0.806
0.784
0.768
0.736
0.760
0.742
0.804
0.802
0.776
0.798
0.876
0.902
0.888
0.828
0.734
0.730
0.756
0.814
0.810
0.982
1.064
1.046
0.970
0.870
0.874
0.900
0.952
0.968
0.918
0.886
0.912
0.940
0.938
0.874
0.896
0.940
0.942
0.920
0.866
0.846
0.852
0.872
0.890
0.936
0.934
0.918
0.952
0.902
0.854
0.870
0.888
0.880
0.846
0.778
0.764
0.776
0.816
0.734
0.904
0.936
0.954
0.876
0.786
0.740
0.764
0.818
0.968
1.032
1.020
1.008
0.974
0.930
0.824
0.770
0.762
0.808
0.786
0.788
0.710
0.796
0.812
0.962
1.152
1.122
1.092
1.048
1.000
0.938
0.876
0.822
0.784
0.832
0.932
0.986
0.984
0.894
0.894
0.864
0.786
0.766
0.762
0.752
0.800
0.804
0.900
0.938
0.974
0.908
0.848
0.772
0.752
0.748
0.746
0.746
0.728
0.724
0.696
0.678
0.676
0.662
0.662
0.680
0.684
0.754
0.734
0.690
0.790
0.752
0.698
0.810
0.702
0.836
0.704
0.840
0.868
1.036
0.968
0.972
0.896
0.816
0.772
0.728
0.730
0.770
0.760
0.772
0.790
0.816
0.776
0.768
0.704
0.806
0.700
0.794
0.680
0.838
0.752
0.706
0.718
0.706
0.698
0.688
0.686
0.662
0.680
0.740
0.754
0.818
0.780
0.838
0.786
0.698
0.794
0.676
0.696
0.686
0.670
0.674
0.682
0.732
0.668
0.756
0.646
0.658
0.656
0.644
0.652
0.648
0.636
0.640
0.642
0.650
0.670
0.740
0.726
0.750
0.786
0.748
0.760
0.750
0.672
0.772
0.660
0.772
0.642
0.746
0.656
0.790
0.660
0.800
0.674
0.974
0.900
0.820
0.776
0.708
0.718
0.688
0.754
0.738
0.780
0.790
0.812
0.808
0.788
0.788
0.704
0.780
0.678
0.808
0.680
0.814
0.678
0.908
0.852
0.802
0.756
0.738
0.776
0.684
0.758
0.672
0.790
0.668
0.810
0.688
0.790
0.664
0.768
0.662
0.782
0.674
0.828
0.686
0.858
0.754
0.774
0.696
0.780
0.662
0.688
0.684
0.686
0.746
0.662
0.788
0.676
0.848
0.684
0.780
0.668
0.806
0.676
0.812
0.692
0.938
0.830
0.808
0.808
0.832
0.796
0.810
0.788
0.700
0.816
0.706
0.886
0.826
0.876
0.924
0.866
0.834
0.782
0.784
0.720
0.804
0.698
0.798
0.700
0.932
0.856
0.876
0.884
0.824
0.810
0.738
0.804
0.804
0.782
0.710
0.818
0.764
0.784
0.700
0.800
0.694
0.848
0.708
0.832
0.758
0.698
0.800
0.694
0.848
0.708
0.846
0.788
0.796
0.784
0.706
0.820
0.710
0.846
0.714
0.820
0.688
0.798
0.696
0.846
0.690
0.898
0.810
0.808
0.800
0.792
0.698
0.804
0.656
0.696
0.682
0.764
0.660
0.792
0.764
0.818
0.798
0.766
0.690
0.774
0.648
0.702
0.684
0.748
0.654
0.764
0.670
0.806
0.680
0.784
0.670
0.822
0.692
0.822
0.758
0.782
0.696
0.826
0.696
0.814
0.680
0.770
0.666
0.760
0.648
0.710
0.786
0.816
1.046
0.954
0.922
0.852
0.790
0.760
0.722
0.692
0.686
0.706
0.802
0.784
0.786
0.772
0.778
0.782
0.708
0.822
0.708
0.870
0.758
0.808
0.836
0.842
0.792
0.792
0.774
0.696
0.804
0.704
0.908
0.858
0.908
0.940
0.942
0.910
0.916
0.906
0.822
0.780
0.802
0.736
0.784
0.764
0.806
0.866
0.932
0.886
0.868
0.830
0.752
0.786
0.764
0.800
0.802
0.816
0.860
0.830
0.794
0.796
0.704
0.806
0.692
0.836
0.700
0.884
0.876
0.982
0.924
0.898
0.896
0.822
0.752
0.816
0.812
0.838
0.852
0.820
0.824
0.728
0.840
0.700
0.722
0.688
0.688
0.680
0.664
0.672
0.676
0.668
0.664
0.674
0.738
0.672
0.774
0.666
0.810
0.672
0.842
0.694
0.942
0.858
0.890
0.842
0.784
0.772
0.704
0.822
0.672
0.770
0.670
0.892
0.822
0.896
0.900
0.884
0.848
0.790
0.692
0.724
0.700
0.688
0.682
0.682
0.746
0.662
0.750
0.670
0.826
0.776
0.802
0.814
0.854
0.896
0.936
0.854
0.810
0.784
0.780
0.824
0.832
0.830
0.874
0.894
0.822
0.794
0.772
0.692
0.774
0.682
0.784
0.672
0.808
0.776
0.932
0.968
0.980
0.918
0.916
0.904
0.834
0.776
0.820
0.798
0.800
0.808
0.872
0.940
0.936
0.868
0.802
0.740
0.804
0.694
0.816
0.776
0.830
0.828
0.866
0.844
0.852
0.850
0.800
0.706
0.750
0.728
0.938
0.904
0.900
0.890
0.890
0.826
0.848
0.820
0.836
0.794
0.786
0.702
0.818
0.710
0.858
0.716
0.946
0.824
0.758
0.734
0.824
0.784
0.786
0.698
0.796
0.678
0.772
0.662
0.752
0.674
0.860
0.798
0.840
0.876
0.864
0.872
0.824
0.706
0.788
0.686
0.788
0.666
0.704
0.712
0.862
0.852
0.856
0.840
0.840
0.830
0.800
0.734
0.822
0.702
0.784
0.662
0.696
0.682
0.768
0.662
0.958
0.976
0.924
0.988
0.966
0.888
0.904
0.864
0.822
0.752
0.744
0.784
0.718
0.812
0.724
0.920
0.862
0.858
0.872
0.860
0.806
0.820
0.758
0.796
0.730
0.866
0.828
0.854
0.880
0.918
0.830
0.802
0.756
0.836
0.830
0.802
0.816
0.848
0.848
0.788
0.780
0.726
0.820
0.684
0.798
0.706
0.832
0.770
0.822
0.808
0.912
0.916
0.852
0.810
0.780
0.750
0.788
0.772
0.702
0.746
0.712
0.824
0.812
0.942
0.970
0.904
0.852
0.776
0.744
0.720
0.700
0.702
0.680
0.696
0.708
0.764
0.692
0.862
0.768
0.818
0.932
0.904
0.820
0.792
0.770
0.728
0.736
0.782
0.724
0.728
0.806
0.700
0.794
0.682
0.812
0.696
0.880
0.874
0.868
0.860
0.874
0.848
0.774
0.774
0.768
0.730
0.690
0.684
0.682
0.750
0.876
1.058
0.998
0.912
0.872
0.872
0.842
0.802
0.744
0.824
0.842
0.786
0.828
0.906
1.010
0.958
0.808
0.720
0.700
0.700
0.680
0.692
0.760
0.750
0.760
0.768
0.800
0.772
0.774
0.770
0.778
0.700
0.728
0.720
0.778
0.668
0.762
0.674
0.826
0.692
0.868
0.970
0.930
0.856
0.844
0.826
0.764
0.776
0.764
0.744
0.710
0.702
0.702
0.692
0.696
0.800
0.820
0.926
0.944
0.936
0.884
0.888
0.866
0.826
0.816
0.800
0.784
0.816
0.870
0.908
0.950
0.888
0.802
0.788
0.760
0.730
0.708
0.776
0.784
0.960
0.894
0.880
0.852
0.832
0.768
0.754
0.730
0.730
0.706
0.724
0.798
0.792
0.894
0.924
0.940
0.906
0.856
0.794
0.720
0.718
0.720
0.774
0.706
0.810
0.774
0.804
0.824
0.728
0.842
0.696
0.832
0.712
0.820
0.714
0.878
0.788
0.812
0.794
0.774
0.770
0.774
0.802
0.808
0.784
0.796
0.714
0.844
0.688
0.842
0.790
0.832
0.872
0.920
0.886
0.792
0.796
0.728
0.848
0.724
0.926
0.836
0.814
0.706
0.822
0.688
0.706
0.768
0.690
0.810
0.694
0.944
0.848
0.870
0.844
0.830
0.808
0.796
0.770
0.692
0.822
0.718
1.064
0.932
0.870
0.842
0.806
0.722
0.800
0.698
0.796
0.694
0.848
0.844
0.936
0.898
0.880
0.878
0.828
0.826
0.812
0.732
0.872
0.860
0.874
0.932
0.908
0.868
0.888
0.900
0.882
0.858
0.862
0.872
0.872
0.834
0.850
0.852
0.860
0.864
0.864
0.826
0.816
0.856
0.878
0.848
0.826
0.886
0.870
0.712
0.840
0.714
0.834
0.680
0.820
0.722
1.068
0.960
0.926
0.862
0.832
0.742
0.738
0.706
0.708
0.708
0.798
0.680
0.850
0.796
0.830
0.778
0.804
0.816
0.906
0.876
0.824
0.716
0.736
0.692
0.698
0.666
0.672
0.678
0.756
0.662
0.830
0.784
0.694
0.794
0.690
0.890
0.732
0.792
0.688
0.708
0.678
0.674
0.656
0.648
0.650
0.644
0.638
0.636
0.634
0.616
0.614
0.606
0.598
0.592
0.598
0.594
0.608
0.620
0.732
0.752
0.762
0.770
0.788
0.692
0.706
0.692
0.676
0.662
0.650
0.654
0.648
0.646
0.654
0.646
0.638
0.640
0.632
0.632
0.632
0.628
0.618
0.616
0.624
0.620
0.624
0.620
0.612
0.618
0.622
0.618
0.614
0.614
0.616
0.608
0.604
0.602
0.602
0.610
0.634
0.722
0.640
0.828
0.806
0.780
0.758
0.702
0.772
0.666
0.770
0.644
0.700
0.702
0.682
0.778
0.674
0.904
0.812
0.728
0.726
0.698
0.684
0.702
0.694
0.778
0.766
0.788
0.784
0.682
0.846
0.664
0.772
0.646
0.666
0.666
0.662
0.688
0.756
0.650
0.660
0.668
0.906
0.856
0.900
0.906
0.890
0.838
0.786
0.734
0.700
0.694
0.752
0.852
1.010
0.938
0.940
0.886
0.788
0.716
0.696
0.676
0.678
0.690
0.692
1.044
0.992
1.014
0.958
0.900
0.878
0.832
0.772
0.732
0.704
0.724
0.782
0.708
0.840
0.694
0.804
0.688
0.748
0.784
0.720
0.878
0.730
0.814
0.670
0.722
0.696
0.698
0.694
0.696
0.894
0.864
0.820
0.818
0.790
0.736
0.708
0.690
0.674
0.674
0.672
0.690
0.674
0.692
0.694
0.684
0.706
0.712
0.800
0.674
0.782
0.676
0.694
0.700
0.702
0.704
0.694
0.700
0.694
0.700
0.680
0.712
0.690
0.680
0.684
0.676
0.686
0.680
0.664
0.668
0.670
0.676
0.680
0.688
0.676
0.698
0.688
0.664
0.670
0.674
0.680
0.666
0.666
0.666
0.644
0.650
0.650
0.654
0.680
0.742
0.664
0.778
0.650
0.704
0.674
0.702
0.684
0.844
0.816
0.778
0.726
0.794
0.690
0.844
0.704
0.726
0.688
0.686
0.674
0.686
0.672
0.750
0.664
0.694
0.786
0.764
0.696
0.832
0.802
0.836
0.826
0.792
0.696
0.718
0.682
0.800
0.872
1.114
1.078
0.974
0.936
0.862
0.800
0.736
0.712
0.680
0.718
0.908
0.938
0.936
0.932
0.970
0.988
0.944
0.902
0.916
0.912
0.910
0.876
0.908
0.908
0.858
0.870
0.840
0.836
0.832
0.860
0.864
0.872
0.848
0.744
0.804
0.774
0.784
0.820
0.890
0.884
0.922
0.912
0.868
0.822
0.764
0.736
0.710
0.718
0.772
0.718
0.914
0.896
0.900
0.920
0.882
0.854
0.822
0.790
0.794
0.828
0.822
0.808
0.842
0.828
0.824
0.800
0.744
0.840
0.868
0.902
0.916
0.894
0.868
0.832
0.802
0.780
0.798
0.826
0.824
0.802
0.798
0.798
0.788
0.786
0.868
0.918
0.936
0.954
0.932
0.908
0.896
0.862
0.832
0.830
0.816
0.778
0.786
0.798
0.772
0.772
0.754
0.730
0.714
0.686
0.660
0.648
0.638
0.660
0.776
0.872
0.982
1.032
0.998
0.998
0.974
0.922
0.850
0.826
0.818
0.786
0.792
0.832
0.806
0.830
0.874
1.022
0.970
0.892
0.880
0.848
0.806
0.730
0.702
0.718
0.778
0.796
0.876
0.914
0.852
0.824
0.788
0.728
0.740
0.718
0.806
0.722
0.804
0.716
0.798
0.698
0.372
0.436
0.704
0.916
0.818
0.770
0.766
0.726
0.702
0.688
0.690
0.702
0.754
0.804
0.796
0.776
0.784
0.820
0.854
0.832
0.768
0.738
0.734
0.714
0.776
0.898
1.032
0.944
0.890
0.864
0.872
0.864
0.812
0.734
0.696
0.688
0.696
0.718
0.704
0.728
0.816
0.788
0.982
0.942
0.872
0.832
0.794
0.714
0.724
0.704
0.702
0.650
0.636
0.632
0.634
0.654
0.686
0.792
0.820
0.826
0.918
0.876
0.844
0.842
0.790
0.756
0.758
0.820
0.800
0.814
0.822
0.868
0.860
0.878
0.894
0.880
0.896
0.920
0.888
0.888
0.860
0.790
0.828
0.848
0.794
0.816
0.754
0.838
0.800
0.788
0.720
0.802
0.704
0.796
0.710
0.802
0.712
0.794
0.694
0.806
0.716
0.786
0.660
0.646
0.658
0.644
0.694
1.002
1.062
1.038
1.020
0.956
0.966
0.938
0.864
0.840
0.794
0.786
0.832
0.808
0.938
0.968
0.882
0.848
0.828
0.770
0.820
0.734
0.848
0.802
0.792
0.842
0.842
0.828
0.826
0.738
0.892
0.720
0.844
0.702
0.812
0.686
0.792
0.684
0.736
0.788
0.696
0.976
0.844
0.730
0.708
0.686
0.662
0.656
0.648
0.630
0.620
0.626
0.618
0.618
0.640
0.652
0.684
0.740
0.792
0.856
0.876
0.896
0.872
0.844
0.846
0.852
0.840
0.872
0.894
0.872
0.840
0.808
0.858
0.850
0.838
0.834
0.828
0.814
0.786
0.770
0.820
0.786
0.804
0.810
0.850
0.856
0.840
0.818
0.742
0.730
0.804
0.788
0.818
0.838
0.888
0.870
0.882
0.888
0.856
0.818
0.806
0.790
0.806
0.804
0.784
0.800
0.808
0.822
0.850
0.858
0.858
0.878
0.870
0.870
0.866
0.788
0.822
0.812
0.792
0.768
0.806
0.774
0.788
0.836
0.838
0.846
0.822
0.794
0.712
0.744
0.712
0.776
0.774
0.808
0.844
0.834
0.802
0.786
0.790
0.716
0.738
0.706
0.710
0.772
0.734
0.728
0.774
0.686
0.738
0.726
0.714
0.766
0.708
0.842
0.804
0.824
0.730
0.736
0.728
0.720
0.780
0.770
0.788
0.782
0.832
0.812
0.786
0.836
0.816
0.836
0.726
0.742
0.702
0.692
0.680
0.672
0.676
0.692
0.692
0.782
0.684
0.788
0.680
0.778
0.686
0.726
0.718
0.682
0.698
0.816
0.688
0.702
0.696
0.674
0.664
0.656
0.650
0.650
0.664
0.654
0.686
0.746
0.678
0.776
0.688
0.694
0.648
0.656
0.660
0.688
0.758
0.756
0.700
0.720
0.696
0.684
0.670
0.664
0.658
0.656
0.660
0.640
0.658
0.678
0.728
0.690
0.782
0.748
0.696
0.764
0.672
0.710
0.686
0.696
0.672
0.660
0.650
0.656
0.672
0.666
0.684
0.682
0.690
0.694
0.684
0.690
0.690
0.744
0.662
0.754
0.670
0.766
0.646
0.678
0.670
0.660
0.658
0.642
0.634
0.640
0.640
0.648
0.668
0.668
0.674
0.756
0.664
0.780
0.674
0.722
0.694
0.702
0.666
0.662
0.664
0.654
0.646
0.656
0.658
0.656
0.650
0.650
0.666
0.668
0.678
0.762
0.734
0.754
0.780
0.762
0.810
0.768
0.778
0.690
0.726
0.680
0.682
0.668
0.664
0.664
0.656
0.678
0.736
0.748
0.784
0.770
0.790
0.702
0.736
0.692
0.688
0.674
0.640
0.630
0.622
0.618
0.618
0.626
0.642
0.636
0.612
0.622
0.620
0.656
0.686
0.642
0.646
0.644
0.642
0.640
0.650
0.792
0.834
0.828
0.898
0.904
0.886
0.914
0.874
0.862
0.832
0.766
0.706
0.692
0.712
0.714
0.768
0.676
0.788
0.678
0.788
0.686
0.774
0.662
0.684
0.674
0.658
0.664
0.670
0.668
0.674
0.672
0.678
0.682
0.690
0.696
0.674
0.694
0.676
0.672
0.676
0.674
0.672
0.676
0.656
0.658
0.628
0.632
0.626
0.626
0.626
0.632
0.632
0.646
0.636
0.630
0.636
0.624
0.626
0.622
0.622
0.600
0.606
0.596
0.608
0.602
0.626
0.614
0.612
0.600
0.596
0.604
0.610
0.616
0.632
0.630
0.634
0.636
0.628
0.624
0.634
0.720
0.806
0.920
0.868
0.850
0.862
0.858
0.828
0.720
0.688
0.680
0.692
0.908
0.860
0.906
0.876
0.882
0.884
0.826
0.842
0.844
0.816
0.830
0.810
0.800
0.792
0.786
0.830
0.796
0.788
0.824
0.798
0.776
0.826
0.734
0.796
0.728
0.862
0.796
0.730
0.706
0.712
0.726
0.802
0.714
0.962
0.900
0.920
0.902
0.876
0.856
0.842
0.754
0.738
0.800
0.904
0.986
0.922
0.916
0.924
0.846
0.804
0.778
0.738
0.714
0.684
0.712
0.774
0.680
0.778
0.668
0.678
0.668
0.668
0.662
0.676
0.738
0.688
0.852
0.810
0.756
0.694
0.690
0.714
0.968
1.010
0.962
0.960
0.906
0.936
0.872
0.868
0.842
0.830
0.866
0.868
0.922
0.922
0.918
0.930
0.896
0.910
0.924
0.882
0.896
0.912
0.884
0.912
0.916
0.898
0.906
0.866
0.886
0.864
0.892
0.934
0.924
0.954
0.940
0.920
0.916
0.892
0.904
0.908
0.926
0.970
0.948
0.968
0.942
0.922
0.900
0.848
0.768
0.726
0.720
0.694
0.724
0.788
0.694
0.818
0.670
0.712
0.698
0.704
0.712
0.788
0.714
0.900
0.844
0.806
0.822
0.810
0.788
0.742
0.740
0.790
0.830
0.958
0.898
0.870
0.848
0.802
0.742
0.702
0.680
0.704
0.770
0.814
0.932
0.970
0.992
0.984
0.970
0.970
0.940
0.898
0.872
0.868
0.882
0.848
0.794
0.766
0.726
0.794
0.782
0.736
0.840
0.714
0.832
0.718
0.820
0.726
0.868
0.790
0.776
0.702
0.728
0.776
0.696
0.844
0.782
0.772
0.812
0.814
0.724
0.818
0.684
0.730
0.702
0.708
0.782
0.712
0.766
0.690
0.796
0.666
0.834
0.676
0.722
0.664
0.642
0.630
0.630
0.624
0.626
0.632
0.622
0.624
0.656
0.672
0.692
0.764
0.760
0.808
0.796
0.728
0.896
0.786
0.726
0.788
0.682
0.804
0.688
0.890
0.826
0.830
0.850
0.854
0.826
0.832
0.814
0.798
0.846
0.840
0.820
0.824
0.810
0.834
0.752
0.808
0.688
0.710
0.682
0.680
0.700
0.886
0.788
0.746
0.702
0.722
0.704
0.666
0.638
0.620
0.608
0.618
0.644
0.714
0.782
0.780
0.852
0.822
0.746
0.690
0.680
0.664
0.660
0.644
0.640
0.660
0.658
0.666
0.672
0.662
0.652
0.668
0.666
0.670
0.686
0.680
0.662
0.670
0.678
0.664
0.654
0.672
0.674
0.632
0.662
0.662
0.686
0.640
0.648
0.646
0.696
0.654
0.648
0.638
0.638
0.630
0.616
0.626
0.620
0.614
0.620
0.616
0.642
0.658
0.646
0.656
0.674
0.656
0.654
0.644
0.648
0.640
0.636
0.642
0.642
0.654
0.672
0.654
0.676
0.690
0.672
0.674
0.668
0.664
0.662
0.648
0.644
0.632
0.644
0.630
0.636
0.624
0.634
0.616
0.622
0.612
0.604
0.590
0.586
0.580
0.566
0.566
0.562
0.546
0.530
0.530
0.542
0.544
0.548
0.570
0.590
0.596
0.608
0.620
0.624
0.632
0.618
0.624
0.628
0.634
0.232
0.452
0.596
0.654
0.616
0.610
0.604
0.600
0.588
0.590
0.592
0.590
0.582
0.596
0.630
0.636
0.650
0.778
0.668
0.748
0.634
0.768
0.616
0.658
0.644
0.638
0.638
0.636
0.628
0.622
0.634
0.630
0.642
0.662
0.636
0.648
0.642
0.632
0.630
0.632
0.628
0.612
0.624
0.638
0.636
0.640
0.638
0.632
0.628
0.650
0.638
0.634
0.636
0.644
0.642
0.652
0.664
0.664
0.652
0.660
0.646
0.636
0.626
0.634
0.624
0.626
0.620
0.626
0.620
0.622
0.626
0.620
0.642
0.632
0.630
0.638
0.656
0.632
0.634
0.640
0.636
0.648
0.648
0.620
0.634
0.634
0.618
0.632
0.632
0.626
0.636
0.640
0.626
0.664
0.650
0.650
0.670
0.748
0.634
0.694
0.652
0.650
0.654
0.656
0.650
0.648
0.646
0.656
0.676
0.680
0.678
0.658
0.660
0.650
0.648
0.650
0.650
0.636
0.664
0.650
0.648
0.654
0.644
0.666
0.650
0.788
0.764
0.656
0.680
0.682
0.696
0.684
0.674
0.668
0.650
0.640
0.630
0.644
0.642
0.662
0.748
0.660
0.944
0.864
0.792
0.706
0.688
0.686
0.714
0.778
0.670
0.728
0.670
0.674
0.680
0.770
0.654
0.804
0.680
0.828
0.660
0.718
0.684
0.698
0.782
0.678
0.896
0.784
0.706
0.672
0.682
0.670
0.680
0.786
0.758
0.782
0.698
0.706
0.730
0.778
0.652
0.790
0.662
0.800
0.674
0.782
0.778
0.946
0.900
0.834
0.714
0.692
0.678
0.674
0.668
0.686
0.802
0.752
0.700
0.702
0.696
0.688
0.704
0.782
0.694
0.800
0.678
0.792
0.660
0.692
0.668
0.646
0.644
0.656
0.736
0.686
0.774
0.656
0.682
0.648
0.632
0.636
0.654
0.674
0.782
0.860
0.852
0.848
0.832
0.830
0.790
0.718
0.676
0.654
0.634
0.622
0.632
0.650
0.646
0.758
0.764
0.882
0.942
0.958
0.930
0.858
0.806
0.742
0.694
0.710
0.798
0.790
0.996
1.010
0.992
1.000
0.950
0.950
0.914
0.922
0.912
0.922
0.958
0.952
0.908
0.946
0.922
0.924
0.938
0.896
0.914
0.914
0.936
0.952
0.922
0.930
0.860
0.842
0.888
0.906
0.890
0.836
0.788
0.712
0.684
0.666
0.700
0.792
0.874
0.856
0.862
0.868
0.844
0.824
0.774
0.768
0.814
0.800
0.824
0.736
0.698
0.704
0.712
0.718
0.882
0.860
0.838
0.852
0.840
0.810
0.830
0.844
0.828
0.830
0.820
0.790
0.812
0.790
0.736
0.828
0.700
0.820
0.780
0.924
0.924
0.854
0.836
0.808
0.756
0.722
0.738
0.786
0.700
0.848
0.826
0.866
0.886
0.842
0.820
0.804
0.770
0.790
0.824
0.800
0.828
0.842
0.926
0.906
0.822
0.788
0.748
0.756
0.798
0.792
0.836
0.784
0.820
0.828
0.828
0.748
0.724
0.708
0.700
0.710
0.714
0.794
0.702
0.854
0.982
0.978
0.934
0.910
0.874
0.808
0.752
0.760
0.708
0.784
0.922
0.926
0.948
0.914
0.872
0.800
0.778
0.760
0.810
0.756
0.816
0.842
0.960
0.962
0.962
0.920
0.872
0.800
0.748
0.726
0.734
0.744
0.722
0.740
0.812
0.884
0.858
0.924
0.912
0.858
0.786
0.760
0.750
0.716
0.720
0.784
0.774
0.816
0.854
0.892
0.910
0.840
0.802
0.740
0.678
0.678
0.656
0.694
0.668
0.686
0.676
0.690
0.670
0.708
0.718
0.712
0.688
0.716
0.704
0.678
0.712
0.802
0.806
0.800
0.864
0.898
0.828
0.858
0.820
0.740
0.746
0.720
0.724
0.896
0.940
0.930
0.818
0.756
0.788
0.738
0.708
0.746
0.808
0.814
0.852
0.832
0.878
0.882
0.866
0.844
0.830
0.732
0.870
0.820
0.922
0.884
0.876
0.888
0.884
0.914
0.904
0.944
0.924
0.890
0.832
0.752
0.704
0.706
0.744
0.764
0.758
0.762
0.768
0.714
0.904
0.892
0.854
0.772
0.716
0.728
0.750
0.808
0.782
0.690
0.710
0.730
0.766
0.698
0.730
0.702
0.690
0.694
0.712
0.772
0.768
0.790
0.832
0.794
0.780
0.678
0.784
0.812
0.952
0.926
0.930
0.926
0.872
0.846
0.810
0.784
0.772
0.754
0.746
0.712
0.782
0.744
0.848
0.846
0.844
0.872
0.878
0.880
0.870
0.842
0.848
0.856
0.878
0.874
0.862
0.822
0.788
0.780
0.726
0.730
0.736
0.732
0.820
0.708
0.824
0.718
0.884
0.802
0.696
0.734
0.720
0.704
0.712
0.688
0.690
0.680
0.670
0.686
0.748
0.690
0.818
0.720
0.810
0.688
0.780
0.694
0.734
0.700
0.702
0.728
0.764
0.690
0.792
0.766
0.766
0.784
0.706
0.860
0.698
0.818
0.696
0.836
0.796
0.956
1.004
0.968
0.928
0.928
0.892
0.874
0.822
0.778
0.752
0.750
0.756
0.742
0.802
0.764
0.736
0.806
0.700
0.732
0.776
0.670
0.808
0.688
0.828
0.784
0.722
0.830
0.706
0.824
0.702
0.722
0.710
0.698
0.684
0.674
0.652
0.640
0.638
0.640
0.640
0.654
0.674
0.682
0.756
0.660
0.690
0.696
0.674
0.678
0.676
0.672
0.686
0.674
0.694
0.674
0.774
0.752
0.752
0.780
0.764
0.664
0.702
0.698
0.680
0.702
0.674
0.846
0.798
0.820
0.838
0.838
0.828
0.786
0.764
0.678
0.692
0.666
0.702
0.690
0.690
0.766
0.652
0.762
0.634
0.682
0.684
0.674
0.700
0.672
0.674
0.750
0.638
0.656
0.666
0.670
0.690
0.666
0.662
0.668
0.650
0.678
0.676
0.664
0.694
0.678
0.694
0.684
0.670
0.680
0.654
0.650
0.662
0.650
0.664
0.672
0.834
0.756
0.668
0.784
0.644
0.706
0.692
0.676
0.694
0.668
0.668
0.678
0.658
0.636
0.664
0.670
0.678
0.688
0.676
0.674
0.696
0.688
0.664
0.672
0.648
0.648
0.656
0.664
0.674
0.752
0.658
0.686
0.676
0.666
0.684
0.686
0.770
0.744
0.884
0.834
0.828
0.754
0.690
0.696
0.692
0.666
0.670
0.690
0.752
0.662
0.830
0.656
0.766
0.642
0.672
0.640
0.634
0.630
0.642
0.654
0.654
0.658
0.672
0.670
0.666
0.670
0.658
0.674
0.686
0.686
0.668
0.686
0.686
0.672
0.688
0.674
0.658
0.664
0.662
0.650
0.662
0.662
0.648
0.656
0.672
0.658
0.672
0.682
0.656
0.672
0.672
0.668
0.682
0.690
0.678
0.698
0.692
0.686
0.708
0.700
0.670
0.684
0.664
0.652
0.646
0.638
0.630
0.630
0.636
0.656
0.668
0.688
0.802
0.686
0.826
0.688
0.708
0.680
0.652
0.662
0.664
0.656
0.692
0.766
0.650
0.702
0.782
0.646
0.788
0.632
0.674
0.648
0.636
0.644
0.636
0.626
0.630
0.628
0.614
0.610
0.650
0.728
0.680
0.776
0.670
0.774
0.656
0.782
0.654
0.768
0.646
0.698
0.678
0.692
0.672
0.680
0.766
0.668
0.782
0.642
0.666
0.652
0.660
0.640
0.650
0.658
0.766
0.670
0.936
0.884
0.914
0.892
0.828
0.830
0.766
0.696
0.660
0.636
0.632
0.636
0.670
0.802
0.964
0.968
0.888
0.874
0.810
0.768
0.702
0.682
0.660
0.650
0.656
0.652
0.686
0.804
0.772
0.668
0.702
0.680
0.670
0.680
0.680
0.678
0.670
0.676
0.760
0.652
0.840
0.700
0.802
0.686
0.780
0.650
0.320
0.346
0.658
0.648
0.630
0.660
0.646
0.626
0.626
0.628
0.622
0.616
0.606
0.600
0.598
0.582
0.582
0.578
0.574
0.572
0.582
0.592
0.594
0.628
0.720
0.762
0.896
0.876
0.894
0.888
0.914
0.860
0.854
0.826
0.756
0.682
0.664
0.670
0.750
0.688
0.954
0.834
0.786
0.718
0.682
0.670
0.686
0.682
0.664
0.654
0.636
0.614
0.598
0.588
0.586
0.612
0.702
0.736
0.910
0.930
0.886
0.804
0.776
0.712
0.692
0.670
0.672
0.706
0.756
0.674
0.782
0.650
0.714
0.688
0.670
0.652
0.652
0.634
0.626
0.638
0.670
0.816
0.860
0.876
0.850
0.744
0.742
0.772
0.652
0.706
0.696
0.698
0.778
0.668
0.834
0.662
0.806
0.662
0.830
0.668
0.824
0.676
0.826
0.664
0.810
0.666
0.866
0.708
0.862
0.698
0.814
0.678
0.798
0.672
0.828
0.680
0.858
0.682
0.794
0.662
0.782
0.666
0.818
0.664
0.770
0.660
0.696
0.682
0.694
0.674
0.662
0.696
0.750
0.664
0.786
0.656
0.712
0.676
0.684
0.668
0.664
0.670
0.670
0.668
0.692
0.676
0.684
0.682
0.682
0.664
0.670
0.670
0.656
0.658
0.660
0.668
0.668
0.690
0.676
0.684
0.694
0.660
0.650
0.642
0.646
0.646
0.640
0.638
0.630
0.618
0.618
0.614
0.630
0.640
0.660
0.744
0.656
0.888
0.854
0.854
0.842
0.786
0.710
0.698
0.692
0.774
0.650
0.770
0.642
0.756
0.644
0.754
0.662
0.864
0.782
0.694
0.708
0.674
0.662
0.664
0.660
0.678
0.766
0.754
0.804
0.792
0.762
0.692
0.848
0.682
0.794
0.670
0.808
0.674
0.916
0.852
0.790
0.750
0.710
0.686
0.690
0.696
0.788
0.764
0.786
0.828
0.808
0.796
0.786
0.708
0.808
0.662
0.702
0.678
0.674
0.696
0.852
0.828
0.880
0.850
0.812
0.734
0.792
0.678
0.712
0.692
0.674
0.680
0.700
0.754
0.658
0.830
0.692
0.870
0.774
0.762
0.714
0.818
0.696
0.790
0.652
0.690
0.670
0.674
0.698
0.816
0.790
0.836
0.850
0.816
0.812
0.720
0.842
0.686
0.778
0.670
0.772
0.660
0.766
0.666
0.810
0.684
0.800
0.674
0.776
0.666
0.772
0.664
0.764
0.680
0.792
0.684
0.816
0.690
0.786
0.658
0.690
0.698
0.820
0.762
0.694
0.820
0.712
0.828
0.702
0.822
0.682
0.792
0.664
0.698
0.678
0.682
0.756
0.758
0.782
0.792
0.814
0.822
0.712
0.828
0.702
0.812
0.676
0.796
0.702
0.900
0.812
0.776
0.724
0.834
0.772
0.700
0.822
0.708
0.810
0.686
0.794
0.690
0.798
0.686
0.716
0.720
0.806
0.692
0.768
0.662
0.710
0.768
0.756
0.774
0.704
0.776
0.658
0.688
0.686
0.750
0.690
0.828
0.782
0.794
0.780
0.780
0.698
0.818
0.702
0.878
0.726
0.832
0.714
0.860
0.804
0.810
0.820
0.820
0.802
0.782
0.788
0.708
0.728
0.732
0.770
0.684
0.788
0.662
0.762
0.676
0.782
0.668
0.760
0.650
0.690
0.678
0.752
0.658
0.794
0.656
0.762
0.646
0.676
0.670
0.664
0.666
0.676
0.686
0.678
0.688
0.698
0.750
0.668
0.802
0.694
0.820
0.698
0.834
0.694
0.830
0.700
0.832
0.778
0.818
0.826
0.870
0.872
0.816
0.810
0.784
0.724
0.858
0.718
0.836
0.774
0.766
0.780
0.792
0.806
0.794
0.800
0.818
0.730
0.886
0.806
0.776
0.794
0.778
0.788
0.790
0.814
0.814
0.792
0.810
0.808
0.782
0.782
0.788
0.784
0.810
0.818
0.824
0.820
0.826
0.810
0.796
0.708
0.784
0.670
0.702
0.694
0.706
0.704
0.702
0.710
0.772
0.654
0.692
0.680
0.676
0.674
0.684
0.742
0.662
0.688
0.682
0.694
0.756
0.662
0.686
0.676
0.672
0.650
0.640
0.628
0.622
0.616
0.628
0.660
0.738
0.744
0.804
0.796
0.792
0.692
0.810
0.696
0.906
0.734
0.774
0.676
0.704
0.704
0.764
0.658
0.770
0.680
0.800
0.658
0.708
0.684
0.684
0.752
0.672
0.856
0.776
0.774
0.716
0.794
0.692
0.724
0.672
0.676
0.674
0.686
0.756
0.758
0.796
0.898
0.840
0.808
0.794
0.738
0.712
0.688
0.678
0.690
0.680
0.758
0.688
0.810
0.752
0.764
0.676
0.766
0.644
0.694
0.676
0.670
0.672
0.680
0.666
0.682
0.680
0.674
0.684
0.686
0.676
0.680
0.690
0.688
0.698
0.702
0.684
0.748
0.774
0.782
0.700
0.692
0.674
0.664
0.652
0.658
0.678
0.754
0.740
0.806
0.774
0.782
0.766
0.692
0.836
0.692
0.796
0.668
0.800
0.656
0.768
0.660
0.690
0.684
0.758
0.660
0.750
0.680
0.766
0.672
0.788
0.658
0.700
0.698
0.766
0.642
0.688
0.698
0.696
0.762
0.670
0.788
0.694
0.892
0.722
0.684
0.672
0.648
0.660
0.772
0.824
0.794
0.746
0.770
0.740
0.732
0.686
0.658
0.642
0.634
0.634
0.636
0.662
0.652
0.670
0.760
0.848
0.842
0.794
0.782
0.834
0.802
0.760
0.722
0.684
0.666
0.662
0.660
0.660
0.690
0.812
0.780
0.820
0.880
0.806
0.730
0.738
0.698
0.702
0.698
0.700
0.770
0.670
0.846
0.766
0.776
0.788
0.776
0.766
0.704
0.870
0.682
0.786
0.674
0.978
0.876
0.876
0.852
0.816
0.768
0.668
0.648
0.656
0.692
0.808
0.820
0.848
0.896
0.824
0.786
0.778
0.704
0.698
0.698
0.682
0.716
0.778
0.690
0.920
0.852
0.802
0.798
0.768
0.768
0.720
0.704
0.702
0.664
0.668
0.678
0.684
0.804
0.688
0.878
0.822
0.952
0.898
0.834
0.750
0.682
0.658
0.652
0.654
0.680
0.678
0.750
0.696
0.852
0.794
0.700
0.876
0.688
0.808
0.698
0.866
0.710
0.836
0.682
0.826
0.686
0.782
0.674
0.812
0.680
0.784
0.674
0.714
0.710
0.770
0.660
0.818
0.666
0.688
0.686
0.690
0.678
0.698
0.760
0.674
0.822
0.778
0.816
0.702
0.724
0.698
0.694
0.688
0.668
0.646
0.638
0.674
0.678
0.668
0.670
0.746
0.672
0.896
0.852
0.824
0.744
0.694
0.694
0.670
0.658
0.658
0.650
0.638
0.644
0.650
0.734
0.726
0.824
0.848
0.864
0.820
0.836
0.832
0.796
0.720
0.664
0.652
0.660
0.668
0.678
0.744
0.668
0.702
0.700
0.694
0.688
0.670
0.672
0.644
0.642
0.642
0.648
0.644
0.648
0.650
0.666
0.674
0.746
0.650
0.760
0.672
0.818
0.672
0.780
0.662
0.762
0.662
0.764
0.660
0.776
0.676
0.892
0.856
0.848
0.778
0.776
0.792
0.730
0.730
0.734
0.696
0.670
0.654
0.634
0.640
0.658
0.810
0.892
0.920
0.934
0.930
0.878
0.892
0.872
0.768
0.718
0.706
0.686
0.720
0.764
0.688
0.892
0.834
0.796
0.784
0.784
0.716
0.826
0.694
0.814
0.680
0.720
0.714
0.768
0.672
0.784
0.678
0.826
0.706
0.864
0.686
0.716
0.862
0.790
0.770
0.718
0.820
0.696
0.792
0.662
0.702
0.690
0.696
0.770
0.680
0.816
0.692
0.802
0.654
0.688
0.692
0.704
0.682
0.686
0.690
0.754
0.794
0.866
0.860
0.842
0.766
0.762
0.708
0.712
0.708
0.712
0.714
0.772
0.700
0.856
0.706
0.786
0.674
0.768
0.658
0.692
0.674
0.680
0.678
0.684
0.698
0.752
0.680
0.832
0.694
0.784
0.654
0.710
0.686
0.672
0.672
0.704
0.746
0.688
0.842
0.788
0.712
0.814
0.686
0.710
0.690
0.688
0.682
0.680
0.686
0.686
0.694
0.704
0.764
0.658
0.714
0.694
0.710
0.716
0.698
0.700
0.698
0.704
0.706
0.712
0.694
0.696
0.692
0.684
0.682
0.672
0.686
0.684
0.690
0.754
0.662
0.694
0.696
0.706
0.692
0.692
0.676
0.674
0.672
0.684
0.680
0.702
0.812
0.792
0.780
0.764
0.694
0.724
0.702
0.676
0.674
0.666
0.660
0.680
0.692
0.766
0.676
0.814
0.680
0.770
0.660
0.688
0.670
0.670
0.662
0.660
0.674
0.734
0.648
0.706
0.690
0.752
0.670
0.706
0.676
0.684
0.674
0.678
0.704
0.686
0.672
0.644
0.646
0.646
0.640
0.634
0.618
0.612
0.614
0.624
0.632
0.644
0.646
0.650
0.650
0.656
0.854
0.834
0.822
0.782
0.706
0.666
0.644
0.652
0.672
0.680
0.766
0.842
0.948
0.880
0.886
0.854
0.812
0.764
0.688
0.708
0.884
0.876
0.886
0.824
0.742
0.698
0.664
0.656
0.644
0.644
0.632
0.632
0.640
0.924
0.930
0.886
0.806
0.742
0.692
0.716
0.692
0.736
0.706
0.694
0.692
0.786
0.772
0.784
0.702
0.728
0.702
0.690
0.678
0.680
0.678
0.676
0.678
0.696
0.784
0.910
0.904
0.872
0.878
0.858
0.796
0.728
0.694
0.688
0.672
0.652
0.638
0.618
0.608
0.598
0.608
0.738
1.026
0.928
0.960
1.006
0.928
0.888
0.880
0.854
0.758
0.700
0.690
0.680
0.690
0.690
0.790
0.688
0.832
0.712
0.916
0.792
0.706
0.704
0.692
0.676
0.672
0.704
0.816
0.778
0.678
0.672
0.658
0.652
0.666
0.686
0.746
0.674
0.666
0.652
0.636
0.626
0.648
0.672
0.736
0.660
0.768
0.664
0.820
0.708
0.816
0.770
0.826
0.726
0.706
0.678
0.668
0.652
0.654
0.634
0.636
0.642
0.688
0.756
0.816
0.916
0.920
0.818
0.770
0.706
0.658
0.654
0.650
0.650
0.676
0.778
0.806
0.942
0.888
0.908
0.900
0.848
0.830
0.728
0.704
0.682
0.670
0.668
0.676
0.676
0.694
0.756
0.764
0.774
0.686
0.698
0.726
0.808
0.740
0.746
0.760
0.734
0.704
0.668
0.644
0.658
0.736
0.766
0.746
0.678
0.874
0.906
0.944
0.912
0.822
0.818
0.774
0.720
0.672
0.656
0.640
0.628
0.618
0.628
0.664
0.812
0.806
0.834
0.778
0.728
0.738
0.776
0.662
0.686
0.822
0.840
0.844
0.812
0.744
0.698
0.688
0.658
0.644
0.628
0.618
0.624
0.632
0.708
0.748
0.844
0.886
0.862
0.836
0.808
0.790
0.732
0.666
0.662
0.666
0.674
0.702
0.764
0.674
0.858
0.780
0.722
0.802
0.700
0.734
0.690
0.662
0.646
0.640
0.648
0.684
0.874
0.830
0.796
0.704
0.662
0.654
0.646
0.640
0.642
0.656
0.676
0.748
0.650
0.754
0.664
0.692
0.684
0.784
0.696
0.798
0.754
0.778
0.690
0.692
0.664
0.642
0.620
0.618
0.624
0.672
0.800
0.798
0.852
0.904
0.896
0.912
0.898
0.832
0.812
0.764
0.714
0.710
0.714
0.804
0.700
0.884
0.834
0.816
0.798
0.726
0.720
0.706
0.798
0.654
0.684
0.694
0.682
0.682
0.672
0.670
0.658
0.656
0.662
0.734
0.666
0.774
0.684
0.788
0.684
0.796
0.662
0.690
0.686
0.692
0.670
0.684
0.762
0.682
0.800
0.994
0.950
0.884
0.826
0.766
0.688
0.650
0.634
0.628
0.636
0.652
0.740
0.780
0.974
0.938
0.910
0.830
0.786
0.832
0.760
0.744
0.694
0.662
0.640
0.628
0.628
0.634
0.666
1.040
0.818
0.776
0.768
0.864
0.940
0.964
0.932
0.886
0.798
0.734
0.708
0.680
0.670
0.654
0.642
0.636
0.646
0.642
0.650
0.662
0.680
0.690
0.680
0.676
0.658
0.664
0.666
0.674
0.680
0.680
0.696
0.760
0.666
0.712
0.696
0.714
0.698
0.674
0.698
0.700
0.708
0.680
0.672
0.672
0.676
0.680
0.684
0.674
0.664
0.658
0.646
0.640
0.648
0.660
0.726
0.668
0.758
0.672
0.762
0.662
0.700
0.680
0.684
0.694
0.694
0.790
0.698
0.778
0.672
0.770
0.650
0.684
0.672
0.686
0.686
0.744
0.658
0.750
0.686
0.884
0.798
0.746
0.700
0.690
0.668
0.662
0.646
0.650
0.648
0.670
0.740
0.682
0.716
0.678
0.676
0.672
0.756
0.698
0.724
0.678
0.662
0.640
0.636
0.638
0.736
0.832
0.852
0.810
0.806
0.788
0.732
0.698
0.666
0.672
0.758
0.646
0.650
0.634
0.640
0.672
0.706
0.682
0.672
0.666
0.676
0.666
0.672
0.738
0.694
0.754
0.656
0.682
0.680
0.756
0.682
0.754
0.658
0.682
0.664
0.666
0.652
0.654
0.664
0.666
0.664
0.670
0.672
0.672
0.682
0.674
0.670
0.708
0.842
0.832
0.836
0.806
0.786
0.734
0.656
0.640
0.628
0.624
0.670
0.838
0.868
0.874
0.860
0.810
0.830
0.856
0.808
0.738
0.666
0.640
0.634
0.648
0.650
0.634
0.642
0.632
0.640
0.700
0.712
0.686
0.676
0.712
0.716
0.712
0.688
0.688
0.664
0.642
0.628
0.612
0.624
0.714
0.670
0.780
0.790
0.760
0.782
0.800
0.752
0.720
0.670
0.650
0.626
0.618
0.612
0.610
0.624
0.672
0.798
0.768
0.828
0.870
0.910
0.886
0.822
0.768
0.672
0.640
0.622
0.614
0.618
0.644
0.676
0.738
0.742
0.740
0.678
0.764
0.694
0.808
0.652
0.672
0.658
0.646
0.638
0.642
0.658
0.746
0.794
0.824
0.826
0.830
0.810
0.780
0.724
0.654
0.642
0.632
0.628
0.620
0.630
0.624
0.622
0.624
0.624
0.624
0.616
0.616
0.622
0.628
0.624
0.642
0.662
0.762
0.672
0.796
0.658
0.774
0.652
0.708
0.678
0.678
0.684
0.686
0.686
0.686
0.668
0.670
0.650
0.652
0.650
0.642
0.632
0.636
0.622
0.636
0.634
0.632
0.640
0.664
0.658
0.670
0.676
0.666
0.668
0.666
0.676
0.674
0.674
0.698
0.832
0.792
0.730
0.700
0.664
0.650
0.648
0.662
0.718
0.638
0.658
0.654
0.672
0.666
0.658
0.758
0.786
0.770
0.766
0.676
0.770
0.652
0.692
0.666
0.674
0.666
0.650
0.664
0.658
0.644
0.636
0.656
0.668
0.682
0.666
0.654
0.662
0.652
0.648
0.636
0.630
0.636
0.630
0.636
0.626
0.640
0.642
0.650
0.670
0.732
0.658
0.768
0.652
0.760
0.644
0.674
0.664
0.660
0.664
0.790
0.852
0.864
0.850
0.806
0.750
0.660
0.648
0.644
0.642
0.628
0.654
0.640
0.652
0.664
0.780
0.772
0.810
0.828
0.730
0.716
0.676
0.652
0.618
0.598
0.588
0.580
0.576
0.602
0.652
0.804
0.726
0.688
0.916
0.864
0.812
0.764
0.714
0.664
0.658
0.672
0.802
0.748
0.786
0.776
0.694
0.904
0.812
0.742
0.722
0.698
0.674
0.670
0.666
0.652
0.656
0.662
0.676
0.686
0.764
0.646
0.768
0.656
0.758
0.644
0.666
0.654
0.678
0.664
0.646
0.650
0.648
0.646
0.634
0.626
0.610
0.614
0.614
0.604
0.612
0.612
0.618
0.614
0.630
0.632
0.640
0.652
0.650
0.644
0.642
0.624
0.626
0.602
0.606
0.618
0.616
0.594
0.606
0.586
0.582
0.572
0.566
0.564
0.556
0.542
0.548
0.560
0.566
0.562
0.548
0.544
0.540
0.534
0.532
0.526
0.526
0.528
0.552
0.606
0.630
0.700
0.692
0.714
0.728
0.702
0.620
0.580
0.594
0.598
0.606
0.666
0.664
0.616
0.638
0.644
0.642
0.626
0.610
0.596
0.586
0.570
0.564
0.558
0.544
0.542
0.538
0.524
0.520
0.528
0.580
0.818
0.834
0.836
0.830
0.806
0.840
0.848
0.810
0.716
0.362
0.256
0.624
0.594
0.580
0.574
0.574
0.562
0.584
0.596
0.640
0.620
0.608
0.606
0.608
0.602
0.588
0.582
0.574
0.576
0.304
0.270
0.596
0.576
0.578
0.588
0.582
0.580
0.576
0.576
0.576
0.572
0.568
0.572
0.572
0.570
0.584
0.606
0.698
0.608
0.672
0.776
0.636
0.662
0.634
0.622
0.620
0.612
0.614
0.616
0.606
0.600
0.204
0.378
0.606
0.594
0.584
0.572
0.566
0.558
0.544
0.544
0.538
0.526
0.526
0.520
0.510
0.512
0.506
0.504
0.502
0.508
0.516
0.514
0.514
0.518
0.534
0.548
0.550
0.538
0.544
0.548
0.544
0.550
0.544
0.544
0.556
0.548
0.528
0.530
0.530
0.532
0.518
0.518
0.520
0.520
0.518
0.522
0.526
0.520
0.520
0.516
0.512
0.514
0.510
0.508
0.504
0.500
0.508
0.510
0.524
0.538
0.542
0.600
0.678
0.680
0.620
0.646
0.622
0.600
0.584
0.576
0.564
0.558
0.550
0.556
0.542
0.544
0.550
0.558
0.556
0.562
0.568
0.562
0.566
0.562
0.564
0.552
0.550
0.540
0.530
0.530
0.530
0.528
0.526
0.528
0.542
0.552
0.564
0.568
0.588
0.584
0.574
0.574
0.568
0.558
0.554
0.548
0.546
0.544
0.544
0.556
0.548
0.554
0.556
0.562
0.562
0.564
0.564
0.564
0.612
0.624
0.624
0.624
0.610
0.606
0.602
0.576
0.586
0.594
0.630
0.768
0.850
0.814
0.770
0.664
0.638
0.658
0.610
0.580
0.574
0.572
0.576
0.576
0.568
0.566
0.558
0.566
0.576
0.594
0.580
0.584
0.586
0.572
0.582
0.562
0.562
0.568
0.558
0.566
0.572
0.586
0.582
0.582
0.598
0.624
0.614
0.628
0.640
0.640
0.640
0.636
0.632
0.620
0.614
0.604
0.620
0.622
0.616
0.638
0.624
0.630
0.608
0.644
0.632
0.592
0.582
0.566
0.562
0.556
0.556
0.550
0.568
0.592
0.612
0.622
0.624
0.632
0.632
0.646
0.652
0.642
0.602
0.592
0.576
0.582
0.580
0.608
0.644
0.876
0.842
0.804
0.720
0.670
0.632
0.622
0.608
0.606
0.610
0.596
0.616
0.608
0.630
0.620
0.644
0.662
0.678
0.656
0.642
0.620
0.598
0.592
0.588
0.590
0.590
0.594
0.632
0.714
0.800
0.860
0.854
0.838
0.838
0.782
0.712
0.634
0.608
0.616
0.612
0.668
0.670
0.706
0.666
0.656
0.654
0.634
0.652
0.676
0.646
0.640
0.654
0.644
0.630
0.648
0.640
0.636
0.644
0.634
0.652
0.630
0.610
0.606
0.592
0.584
0.580
0.572
0.560
0.554
0.548
0.540
0.540
0.530
0.530
0.526
0.528
0.532
0.544
0.560
0.588
0.720
0.674
0.750
0.594
0.646
0.612
0.624
0.612
0.618
0.604
0.596
0.588
0.574
0.574
0.580
0.596
0.598
0.596
0.614
0.612
0.606
0.608
0.612
0.638
0.646
0.632
0.620
0.624
0.610
0.598
0.586
0.568
0.568
0.576
0.578
0.604
0.780
0.828
0.810
0.820
0.814
0.802
0.794
0.688
0.636
0.626
0.618
0.622
0.616
0.612
0.604
0.800
0.648
0.626
0.622
0.632
0.650
0.672
0.668
0.692
0.658
0.644
0.640
0.622
0.612
0.600
0.562
0.604
0.580
0.606
0.638
1.022
0.856
0.848
0.838
0.794
0.768
0.632
0.626
0.594
0.612
0.624
0.620
0.648
0.648
0.654
0.656
0.654
0.636
0.646
0.638
0.626
0.618
0.600
0.584
0.576
0.566
0.556
0.548
0.544
0.536
0.536
0.528
0.528
0.518
0.510
0.498
0.516
0.528
0.592
0.808
0.812
0.858
0.890
0.884
0.870
0.832
0.784
0.732
0.606
0.586
0.582
0.562
0.582
0.576
0.606
0.596
0.596
0.598
0.596
0.588
0.586
0.572
0.564
0.558
0.564
0.562
0.556
0.566
0.558
0.544
0.548
0.546
0.536
0.530
0.528
0.526
0.520
0.528
0.506
0.512
0.502
0.504
0.506
0.512
0.506
0.510
0.512
0.524
0.520
0.518
0.524
0.522
0.514
0.518
0.514
0.516
0.508
0.512
0.506
0.506
0.504
0.510
0.510
0.522
0.546
0.554
0.574
0.578
0.582
0.574
0.580
0.566
0.556
0.542
0.536
0.530
0.526
0.524
0.528
0.526
0.526
0.534
0.524
0.526
0.520
0.516
0.514
0.506
0.510
0.524
0.504
0.514
0.500
0.502
0.512
0.506
0.516
0.512
0.510
0.508
0.516
0.514
0.510
0.512
0.516
0.506
0.518
0.562
0.574
0.572
0.564
0.554
0.558
0.562
0.560
0.572
0.574
0.566
0.566
0.568
0.564
0.564
0.566
0.564
0.566
0.570
0.578
0.582
0.580
0.588
0.588
0.588
0.602
0.604
0.596
0.590
0.586
0.582
0.576
0.584
0.586
0.602
0.594
0.600
0.598
0.582
0.574
0.560
0.558
0.554
0.552
0.554
0.558
0.564
0.562
0.564
0.576
0.592
0.606
0.602
0.618
0.622
0.616
0.612
0.606
0.604
0.596
0.594
0.596
0.584
0.578
0.570
0.570
0.576
0.568
0.602
0.594
0.606
0.632
0.630
0.616
0.622
0.600
0.596
0.588
0.590
0.586
0.592
0.604
0.632
0.738
0.720
0.664
0.762
0.638
0.666
0.654
0.646
0.634
0.644
0.650
0.640
0.642
0.654
0.648
0.654
0.644
0.638
0.644
0.650
0.630
0.644
0.638
0.626
0.622
0.620
0.614
0.610
0.608
0.622
0.620
0.614
0.626
0.624
0.624
0.618
0.608
0.602
0.590
0.578
0.586
0.584
0.598
0.602
0.602
0.592
0.594
0.586
0.586
0.588
0.584
0.586
0.584
0.586
0.600
0.620
0.632
0.626
0.614
0.610
0.608
0.608
0.608
0.610
0.602
0.614
0.606
0.602
0.602
0.622
0.606
0.600
0.606
0.604
0.602
0.604
0.610
0.614
0.642
0.672
0.738
0.650
0.768
0.616
0.652
0.364
0.244
0.370
0.216
0.242
0.340
0.568
0.546
0.546
0.558
0.558
0.564
0.566
0.556
0.570
0.564
0.568
0.560
0.562
0.558
0.568
0.562
0.574
0.570
0.572
0.582
0.574
0.588
0.578
0.572
0.572
0.600
0.576
0.572
0.576
0.586
0.604
0.612
0.604
0.596
0.572
0.576
0.542
0.570
0.558
0.548
0.542
0.536
0.538
0.536
0.546
0.532
0.540
0.542
0.540
0.536
0.538
0.540
0.530
0.530
0.544
0.570
0.564
0.572
0.574
0.556
0.558
0.550
0.550
0.544
0.546
0.542
0.554
0.558
0.558
0.572
0.566
0.572
0.564
0.556
0.558
0.558
0.552
0.548
0.558
0.556
0.556
0.560
0.564
0.576
0.576
0.588
0.580
0.566
0.562
0.556
0.550
0.544
0.544
0.536
0.530
0.536
0.540
0.530
0.528
0.520
0.516
0.506
0.506
0.504
0.522
0.532
0.586
0.658
0.678
0.672
0.604
0.590
0.576
0.570
0.578
0.576
0.572
0.580
0.568
0.566
0.572
0.600
0.604
0.634
0.640
0.622
0.612
0.610
0.594
0.578
0.572
0.574
0.582
0.584
0.602
0.592
0.580
0.556
0.554
0.534
0.524
0.532
0.560
0.590
0.812
0.714
0.796
0.752
0.768
0.766
0.734
0.716
0.612
0.586
0.578
0.572
0.570
0.570
0.282
0.280
0.562
0.554
0.552
0.546
0.538
0.544
0.530
0.528
0.530
0.530
0.526
0.528
0.528
0.532
0.522
0.528
0.532
0.532
0.528
0.532
0.532
0.536
0.534
0.528
0.550
0.542
0.540
0.532
0.550
0.530
0.520
0.512
0.516
0.496
0.500
0.478
0.504
0.484
0.488
0.470
0.486
0.482
0.486
0.486
0.484
0.500
0.448
0.478
0.476
0.468
0.476
0.468
0.468
0.470
0.466
0.464
0.472
0.466
0.468
0.466
0.462
0.460
0.458
0.460
0.458
0.458
0.462
0.454
0.456
0.458
0.466
0.454
0.450
0.462
0.464
0.456
0.460
0.460
0.454
0.454
0.454
0.458
0.446
0.444
0.450
0.452
0.446
0.446
0.450
0.432
0.440
0.438
0.438
0.432
0.440
0.424
0.428
0.432
0.428
0.428
0.428
0.424
0.424
0.416
0.424
0.422
0.422
0.420
0.426
0.412
0.412
0.420
0.414
0.416
0.414
0.412
0.414
0.412
0.412
0.410
0.414
0.424
0.410
0.422
0.416
0.424
0.424
0.420
0.424
0.428
0.424
0.424
0.424
0.428
0.428
0.428
0.428
0.430
0.436
0.436
0.436
0.438
0.446
0.442
0.444
0.442
0.450
0.450
0.446
0.446
0.454
0.454
0.450
0.448
0.454
0.456
0.450
0.452
0.448
0.456
0.458
0.454
0.454
0.448
0.458
0.454
0.450
0.448
0.446
0.442
0.442
0.444
0.444
0.444
0.450
0.460
0.462
0.474
0.488
0.488
0.488
0.490
0.488
0.482
0.362
0.596
0.468
0.464
0.458
0.462
0.456
0.470
0.422
0.448
0.440
0.444
0.448
0.438
0.438
0.434
0.442
0.434
0.432
0.438
0.434
0.440
0.438
0.432
0.434
0.442
0.434
0.436
0.444
0.442
0.442
0.444
0.444
0.448
0.444
0.446
0.446
0.452
0.448
0.448
0.456
0.454
0.452
0.452
0.454
0.468
0.480
0.476
0.476
0.478
0.492
0.478
0.474
0.472
0.474
0.472
0.464
0.466
0.462
0.474
0.466
0.462
0.458
0.468
0.458
0.456
0.452
0.466
0.462
0.460
0.456
0.454
0.458
0.322
0.582
0.456
0.452
0.464
0.480
0.484
0.500
0.510
0.512
0.536
0.522
0.496
0.518
0.526
0.530
0.508
0.524
0.508
0.498
0.500
0.500
0.488
0.490
0.492
0.490
0.482
0.490
0.480
0.482
0.486
0.484
0.484
0.498
0.492
0.498
0.510
0.502
0.500
0.504
0.500
0.494
0.500
0.506
0.516
0.528
0.526
0.540
0.548
0.544
0.538
0.540
0.538
0.556
0.564
0.548
0.556
0.560
0.562
0.542
0.530
0.526
0.532
0.520
0.514
0.530
0.528
0.540
0.548
0.550
0.558
0.568
0.554
0.560
0.540
0.534
0.534
0.524
0.522
0.530
0.518
0.522
0.530
0.522
0.534
0.536
0.540
0.532
0.534
0.542
0.534
0.530
0.532
0.536
0.522
0.526
0.530
0.526
0.526
0.542
0.554
0.556
0.548
0.560
0.542
0.538
0.540
0.534
0.534
0.530
0.546
0.536
0.554
0.556
0.548
0.546
0.552
0.556
0.552
0.558
0.538
0.540
0.530
0.526
0.528
0.538
0.534
0.574
0.576
0.578
0.582
0.558
0.564
0.570
0.396
0.762
0.562
0.538
0.530
0.532
0.524
0.520
0.522
0.524
0.516
0.516
0.512
0.506
0.512
0.506
0.506
0.504
0.512
0.508
0.520
0.518
0.526
0.526
0.532
0.528
0.526
0.524
0.526
0.518
0.520
0.514
0.510
0.508
0.518
0.530
0.552
0.574
0.612
0.618
0.618
0.616
0.596
0.586
0.572
0.558
0.552
0.548
0.548
0.538
0.534
0.540
0.542
0.568
0.568
0.576
0.592
0.578
0.570
0.566
0.560
0.554
0.554
0.552
0.548
0.538
0.542
0.532
0.528
0.526
0.518
0.522
0.522
0.520
0.532
0.538
0.540
0.556
0.582
0.586
0.610
0.624
0.636
0.616
0.606
0.600
0.584
0.578
0.568
0.566
0.564
0.564
0.570
0.564
0.580
0.584
0.578
0.594
0.600
0.610
0.608
0.612
0.598
0.586
0.576
0.578
0.566
0.566
0.576
0.582
0.572
0.564
0.562
0.570
0.566
0.564
0.568
0.564
0.562
0.566
0.560
0.560
0.570
0.574
0.590
0.602
0.632
0.646
0.624
0.606
0.594
0.570
0.568
0.576
0.558
0.560
0.548
0.550
0.564
0.590
0.606
0.602
0.626
0.608
0.634
0.612
0.606
0.604
0.582
0.570
0.564
0.552
0.554
0.546
0.546
0.540
0.546
0.546
0.548
0.560
0.550
0.556
0.562
0.596
0.604
0.610
0.594
0.570
0.564
0.548
0.548
0.560
0.558
0.564
0.554
0.556
0.556
0.578
0.596
0.590
0.608
0.612
0.608
0.598
0.606
0.602
0.590
0.588
0.582
0.566
0.566
0.548
0.548
0.544
0.548
0.550
0.552
0.560
0.566
0.576
0.594
0.604
0.600
0.604
0.600
0.590
0.594
0.584
0.580
0.576
0.570
0.564
0.556
0.564
0.570
0.588
0.598
0.610
0.612
0.608
0.610
0.598
0.596
0.586
0.578
0.578
0.568
0.574
0.572
0.580
0.590
0.586
0.606
0.618
0.618
0.606
0.610
0.606
0.598
0.602
0.590
0.578
0.562
0.554
0.544
0.536
0.528
0.526
0.526
0.526
0.530
0.550
0.558
0.586
0.624
0.636
0.664
0.652
0.644
0.632
0.618
0.604
0.588
0.574
0.560
0.556
0.550
0.548
0.542
0.550
0.556
0.564
0.576
0.578
0.588
0.586
0.582
0.582
0.578
0.572
0.568
0.562
0.558
0.554
0.548
0.554
0.554
0.552
0.562
0.570
0.582
0.580
0.594
0.606
0.616
0.610
0.602
0.594
0.578
0.576
0.564
0.560
0.552
0.550
0.548
0.546
0.548
0.556
0.552
0.558
0.562
0.556
0.548
0.548
0.546
0.548
0.546
0.546
0.546
0.538
0.540
0.552
0.550
0.556
0.556
0.562
0.562
0.560
0.554
0.548
0.544
0.542
0.534
0.536
0.528
0.526
0.526
0.530
0.544
0.544
0.554
0.566
0.562
0.576
0.576
0.576
0.578
0.564
0.558
0.550
0.544
0.538
0.532
0.528
0.528
0.532
0.534
0.538
0.536
0.546
0.544
0.550
0.548
0.542
0.542
0.536
0.536
0.536
0.546
0.536
0.544
0.534
0.534
0.526
0.528
0.520
0.518
0.518
0.512
0.518
0.520
0.528
0.534
0.546
0.542
0.554
0.560
0.568
0.572
0.568
0.574
0.572
0.580
0.572
0.570
0.560
0.554
0.554
0.554
0.548
0.540
0.538
0.534
0.534
0.536
0.536
0.548
0.552
0.564
0.576
0.576
0.580
0.582
0.570
0.578
0.570
0.560
0.554
0.546
0.542
0.534
0.536
0.534
0.538
0.540
0.542
0.546
0.552
0.556
0.552
0.556
0.554
0.554
0.552
0.560
0.554
0.552
0.558
0.544
0.550
0.546
0.546
0.556
0.576
0.584
0.584
0.590
0.586
0.586
0.596
0.592
0.594
0.586
0.582
0.568
0.572
0.554
0.560
0.544
0.548
0.550
0.550
0.542
0.540
0.536
0.542
0.546
0.554
0.546
0.550
0.562
0.572
0.570
0.564
0.572
0.570
0.572
0.568
0.570
0.564
0.558
0.560
0.554
0.552
0.556
0.556
0.556
0.556
0.554
0.568
0.578
0.576
0.584
0.594
0.606
0.596
0.590
0.588
0.576
0.574
0.572
0.566
0.562
0.560
0.558
0.560
0.546
0.564
0.556
0.548
0.556
0.558
0.566
0.574
0.576
0.582
0.590
0.592
0.592
0.588
0.574
0.568
0.560
0.560
0.556
0.554
0.548
0.546
0.542
0.544
0.552
0.622
0.866
0.768
0.758
0.708
0.624
0.600
0.588
0.576
0.572
0.568
0.568
0.576
0.570
0.570
0.558
0.552
0.552
0.542
0.544
0.542
0.534
0.536
0.540
0.554
0.546
0.562
0.550
0.550
0.552
0.548
0.538
0.538
0.534
0.526
0.524
0.524
0.518
0.524
0.522
0.530
0.534
0.528
0.526
0.530
0.528
0.524
0.528
0.522
0.548
0.540
0.558
0.564
0.564
0.568
0.556
0.554
0.534
0.528
0.522
0.524
0.516
0.526
0.526
0.530
0.538
0.544
0.546
0.546
0.534
0.532
0.532
0.526
0.526
0.520
0.518
0.512
0.508
0.506
0.510
0.504
0.510
0.508
0.508
0.506
0.508
0.498
0.496
0.496
0.498
0.506
0.506
0.500
0.510
0.508
0.506
0.506
0.512
0.516
0.518
0.516
0.520
0.524
0.520
0.520
0.520
0.526
0.522
0.528
0.522
0.526
0.520
0.528
0.520
0.526
0.528
0.518
0.516
0.518
0.506
0.508
0.502
0.500
0.504
0.512
0.494
0.496
0.496
0.488
0.488
0.492
0.486
0.508
0.492
0.496
0.496
0.492
0.480
0.488
0.482
0.484
0.484
0.488
0.482
0.484
0.484
0.496
0.494
0.502
0.514
0.520
0.522
0.526
0.518
0.534
0.514
0.520
0.522
0.520
0.514
0.506
0.518
0.514
0.504
0.502
0.504
0.498
0.490
0.488
0.488
0.488
0.494
0.494
0.504
0.508
0.524
0.538
0.550
0.548
0.548
0.540
0.542
0.540
0.534
0.532
0.534
0.522
0.520
0.510
0.504
0.504
0.498
0.500
0.500
0.506
0.510
0.524
0.532
0.546
0.548
0.562
0.566
0.562
0.558
0.546
0.546
0.542
0.526
0.532
0.518
0.506
0.516
0.508
0.516
0.522
0.516
0.538
0.538
0.534
0.550
0.544
0.534
0.528
0.522
0.522
0.518
0.502
0.512
0.512
0.512
0.520
0.512
0.544
0.512
0.542
0.530
0.550
0.548
0.552
0.538
0.544
0.556
0.552
0.546
0.540
0.534
0.526
0.524
0.512
0.514
0.504
0.506
0.502
0.504
0.498
0.500
0.494
0.492
0.494
0.500
0.530
0.532
0.528
0.524
0.528
0.528
0.522
0.514
0.516
0.510
0.528
0.514
0.516
0.304
0.208
0.510
0.512
0.510
0.514
0.512
0.510
0.504
0.504
0.502
0.498
0.506
0.510
0.490
0.496
0.506
0.502
0.500
0.496
0.500
0.498
0.496
0.496
0.498
0.496
0.500
0.494
0.494
0.480
0.492
0.484
0.496
0.490
0.494
0.488
0.490
0.488
0.492
0.490
0.494
0.490
0.488
0.486
0.488
0.492
0.506
0.498
0.502
0.510
0.508
0.514
0.514
0.514
0.508
0.506
0.506
0.506
0.510
0.500
0.510
0.506
0.506
0.504
0.512
0.508
0.502
0.504
0.446
0.558
0.508
0.530
0.490
0.218
0.282
0.496
0.496
0.492
0.504
0.488
0.476
0.492
0.490
0.500
0.502
0.504
0.498
0.498
0.498
0.498
0.496
0.500
0.500
0.504
0.506
0.502
0.500
0.500
0.504
0.500
0.492
0.504
0.504
0.498
0.496
0.496
0.492
0.486
0.484
0.480
0.478
0.484
0.476
0.492
0.528
0.502
0.500
0.498
0.488
0.490
0.480
0.480
0.474
0.476
0.462
0.468
0.460
0.460
0.460
0.472
0.476
0.472
0.478
0.488
0.494
0.490
0.502
0.502
0.478
0.488
0.488
0.476
0.482
0.484
0.484
0.484
0.484
0.484
0.482
0.484
0.490
0.480
0.246
0.236
0.486
0.484
0.492
0.500
0.506
0.528
0.518
0.536
0.526
0.528
0.530
0.526
0.520
0.518
0.508
0.506
0.504
0.502
0.492
0.500
0.498
0.498
0.490
0.496
0.488
0.484
0.482
0.488
0.494
0.498
0.520
0.540
0.548
0.564
0.566
0.566
0.564
0.550
0.536
0.530
0.520
0.510
0.518
0.504
0.516
0.512
0.518
0.526
0.540
0.546
0.558
0.562
0.552
0.558
0.552
0.552
0.558
0.552
0.556
0.556
0.538
0.544
0.544
0.542
0.538
0.540
0.738
0.356
0.568
0.548
0.542
0.298
0.234
0.538
0.530
0.522
0.522
0.524
0.522
0.516
0.498
0.506
0.236
0.262
0.494
0.504
0.502
0.516
0.528
0.562
0.576
0.592
0.588
0.572
0.574
0.564
0.560
0.560
0.544
0.542
0.532
0.526
0.512
0.512
0.508
0.506
0.498
0.508
0.500
0.498
0.504
0.504
0.500
0.510
0.508
0.508
0.506
0.510
0.518
0.514
0.506
0.500
0.506
0.500
0.490
0.490
0.484
0.488
0.484
0.488
0.490
0.498
0.498
0.520
0.550
0.554
0.550
0.544
0.530
0.524
0.518
0.514
0.504
0.558
0.454
0.508
0.506
0.512
0.514
0.510
0.514
0.514
0.516
0.508
0.512
0.510
0.508
0.504
0.510
0.500
0.500
0.516
0.512
0.504
0.506
0.498
0.496
0.488
0.492
0.484
0.486
0.484
0.490
0.500
0.502
0.516
0.540
0.556
0.562
0.572
0.576
0.572
0.560
0.556
0.552
0.558
0.548
0.544
0.536
0.528
0.534
0.540
0.536
0.284
0.246
0.520
0.512
0.510
0.508
0.504
0.498
0.502
0.516
0.532
0.550
0.554
0.610
0.640
0.648
0.632
0.610
0.572
0.564
0.560
0.532
0.532
0.524
0.506
0.502
0.496
0.508
0.522
0.552
0.538
0.546
0.552
0.574
0.596
0.622
0.614
0.614
0.588
0.596
0.576
0.552
0.546
0.536
0.528
0.530
0.532
0.526
0.536
0.574
0.590
0.570
0.560
0.560
0.554
0.542
0.544
0.554
0.554
0.552
0.546
0.538
0.536
0.532
0.516
0.522
0.528
0.532
0.542
0.598
0.554
0.588
0.584
0.590
0.574
0.574
0.564
0.564
0.550
0.546
0.544
0.562
0.522
0.538
0.536
0.532
0.524
0.524
0.274
0.260
0.516
0.520
0.528
0.516
0.538
0.530
0.528
0.540
0.536
0.532
0.534
0.534
0.530
0.532
0.524
0.524
0.514
0.514
0.508
0.520
0.510
0.552
0.460
0.502
0.522
0.212
0.286
0.506
0.512
0.506
0.510
0.504
0.502
0.500
0.508
0.492
0.548
0.446
0.490
0.488
0.486
0.480
0.482
0.480
0.480
0.476
0.482
0.474
0.480
0.482
0.488
0.484
0.490
0.482
0.496
0.476
0.486
0.490
0.490
0.498
0.498
0.508
0.512
0.508
0.510
0.494
0.488
0.490
0.484
0.474
0.472
0.476
0.476
0.470
0.470
0.470
0.468
0.464
0.464
0.464
0.458
0.468
0.468
0.466
0.470
0.468
0.470
0.468
0.474
0.472
0.464
0.470
0.472
0.458
0.466
0.456
0.464
0.456
0.468
0.468
0.476
0.496
0.504
0.514
0.526
0.528
0.528
0.510
0.512
0.526
0.526
0.512
0.504
0.496
0.486
0.486
0.486
0.480
0.486
0.500
0.500
0.510
0.510
0.526
0.534
0.536
0.556
0.550
0.550
0.542
0.524
0.518
0.506
0.496
0.654
0.304
0.482
0.476
0.472
0.474
0.480
0.474
0.474
0.478
0.480
0.480
0.484
0.476
0.474
0.478
0.482
0.482
0.484
0.490
0.498
0.492
0.480
0.420
0.566
0.482
0.496
0.496
0.484
0.492
0.484
0.486
0.486
0.216
0.258
0.480
0.472
0.474
0.474
0.462
0.468
0.464
0.462
0.460
0.462
0.448
0.458
0.452
0.448
0.454
0.458
0.460
0.460
0.462
0.458
0.462
0.460
0.458
0.456
0.460
0.450
0.452
0.458
0.450
0.464
0.458
0.466
0.456
0.460
0.456
0.464
0.456
0.458
0.460
0.456
0.458
0.456
0.440
0.458
0.448
0.450
0.446
0.452
0.454
0.460
0.468
0.468
0.478
0.488
0.466
0.476
0.464
0.466
0.460
0.312
0.590
0.456
0.450
0.448
0.444
0.452
0.452
0.462
0.466
0.468
0.490
0.498
0.504
0.522
0.524
0.528
0.522
0.508
0.516
0.504
0.504
0.500
0.494
0.250
0.236
0.488
0.490
0.482
0.482
0.478
0.480
0.476
0.470
0.472
0.474
0.474
0.486
0.512
0.538
0.524
0.520
0.528
0.528
0.518
0.508
0.514
0.506
0.504
0.512
0.508
0.520
0.528
0.534
0.548
0.542
0.548
0.546
0.534
0.522
0.516
0.514
0.502
0.496
0.504
0.490
0.480
0.484
0.488
0.474
0.482
0.494
0.494
0.510
0.514
0.516
0.514
0.354
0.690
0.522
0.506
0.512
0.508
0.514
0.510
0.514
0.504
0.510
0.502
0.508
0.508
0.516
0.520
0.520
0.526
0.526
0.522
0.518
0.518
0.514
0.514
0.514
0.508
0.516
0.520
0.512
0.518
0.516
0.520
0.504
0.510
0.506
0.502
0.494
0.488
0.490
0.496
0.502
0.518
0.520
0.530
0.554
0.556
0.574
0.568
0.562
0.560
0.548
0.538
0.520
0.514
0.512
0.512
0.508
0.512
0.512
0.518
0.536
0.552
0.556
0.556
0.550
0.546
0.536
0.532
0.520
0.510
0.512
0.518
0.508
0.512
0.506
0.506
0.512
0.502
0.528
0.522
0.526
0.524
0.520
0.516
0.514
0.510
0.510
0.508
0.508
0.502
0.502
0.516
0.498
0.506
0.500
0.500
0.494
0.498
0.488
0.490
0.490
0.486
0.490
0.498
0.510
0.514
0.528
0.530
0.540
0.536
0.528
0.524
0.518
0.516
0.510
0.504
0.518
0.500
0.516
0.510
0.504
0.504
0.494
0.490
0.282
0.218
0.488
0.496
0.236
0.242
0.498
0.482
0.492
0.478
0.498
0.478
0.484
0.488
0.486
0.486
0.490
0.492
0.488
0.482
0.486
0.496
0.494
0.498
0.494
0.510
0.516
0.516
0.524
0.510
0.516
0.506
0.508
0.502
0.506
0.496
0.504
0.498
0.502
0.496
0.502
0.504
0.498
0.498
0.502
0.496
0.496
0.494
0.490
0.492
0.502
0.504
0.508
0.498
0.498
0.490
0.492
0.488
0.488
0.498
0.514
0.514
0.522
0.542
0.546
0.542
0.554
0.556
0.552
0.550
0.546
0.538
0.534
0.534
0.520
0.520
0.520
0.538
0.534
0.532
0.520
0.516
0.508
0.506
0.504
0.498
0.500
0.510
0.520
0.522
0.518
0.540
0.544
0.540
0.544
0.540
0.542
0.534
0.536
0.534
0.528
0.530
0.538
0.540
0.544
0.556
0.574
0.594
0.592
0.596
0.586
0.576
0.566
0.558
0.556
0.552
0.552
0.542
0.546
0.544
0.534
0.542
0.544
0.546
0.546
0.550
0.542
0.546
0.520
0.532
0.518
0.520
0.514
0.524
0.520
0.534
0.534
0.540
0.546
0.542
0.550
0.544
0.540
0.536
0.534
0.530
0.522
0.520
0.524
0.522
0.524
0.522
0.526
0.536
0.546
0.552
0.556
0.558
0.556
0.556
0.560
0.552
0.554
0.548
0.544
0.550
0.550
0.548
0.558
0.556
0.570
0.574
0.560
0.554
0.538
0.536
0.522
0.518
0.520
0.536
0.542
0.554
0.616
0.562
0.622
0.646
0.646
0.638
0.612
0.596
0.586
0.572
0.566
0.556
0.550
0.542
0.546
0.542
0.542
0.542
0.556
0.562
0.556
0.562
0.556
0.556
0.552
0.550
0.546
0.550
0.552
0.550
0.564
0.562
0.556
0.560
0.562
0.556
0.556
0.554
0.546
0.544
0.548
0.544
0.548
0.554
0.552
0.548
0.554
0.570
0.570
0.554
0.556
0.546
0.548
0.542
0.538
0.546
0.550
0.560
0.558
0.566
0.586
0.600
0.586
0.584
0.578
0.568
0.564
0.556
0.306
0.272
0.524
0.546
0.548
0.560
0.572
0.600
0.612
0.626
0.622
0.858
0.346
0.746
0.400
0.548
0.554
0.232
0.310
0.536
0.536
0.534
0.536
0.540
0.550
0.546
0.574
0.580
0.590
0.576
0.562
0.566
0.538
0.536
0.530
0.526
0.670
0.306
0.570
0.486
0.514
0.514
0.250
0.270
0.410
0.630
0.526
0.524
0.522
0.528
0.524
0.532
0.524
0.526
0.524
0.520
0.516
0.520
0.248
0.274
0.508
0.524
0.538
0.542
0.544
0.552
0.554
0.552
0.272
0.274
0.302
0.234
0.534
0.290
0.246
0.580
0.488
0.540
0.538
0.526
0.536
0.522
0.528
0.520
0.670
0.238
0.342
0.266
0.552
0.518
0.516
0.514
0.544
0.492
0.522
0.520
0.520
0.514
0.524
0.524
0.520
0.522
0.526
0.528
0.534
0.530
0.528
0.524
0.210
0.328
0.526
0.526
0.522
0.530
0.532
0.516
0.526
0.526
0.544
0.532
0.552
0.562
0.582
0.584
0.226
0.370
0.620
0.606
0.588
0.576
0.570
0.560
0.542
0.548
0.542
0.544
0.544
0.566
0.560
0.562
0.562
0.558
0.548
0.550
0.586
0.514
0.550
0.548
0.548
0.544
0.542
0.552
0.552
0.556
0.552
0.554
0.556
0.552
0.560
0.552
0.544
0.558
0.546
0.558
0.548
0.536
0.536
0.534
0.526
0.534
0.524
0.540
0.590
0.620
0.620
0.610
0.598
0.588
0.576
0.572
0.562
0.556
0.546
0.542
0.536
0.538
0.538
0.530
0.534
0.536
0.530
0.534
0.554
0.568
0.558
0.558
0.540
0.542
0.218
0.310
1.046
0.396
0.828
0.308
0.588
0.424
0.466
0.536
0.456
0.574
0.576
0.290
0.596
0.498
0.500
0.490
0.500
0.256
0.236
0.582
0.456
0.446
0.300
0.204
0.512
1.034
0.516
0.532
0.524
0.520
0.528
0.588
0.492
0.488
0.470
0.450
0.538
0.240
0.248
0.594
0.406
0.478
0.538
0.340
0.630
0.444
0.478
0.486
0.484
0.488
0.484
0.452
0.468
0.496
0.476
0.476
0.198
0.268
0.432
0.562
0.768
0.244
0.690
0.252
0.388
0.460
0.506
0.458
0.524
0.512
0.516
0.518
0.512
0.550
0.472
0.502
0.456
0.264
0.274
0.494
0.490
0.492
0.492
1.024
0.248
0.200
0.382
0.594
0.494
0.260
0.496
0.234
0.428
0.226
0.310
0.490
0.480
0.496
0.374
0.528
0.270
0.442
0.612
0.604
0.590
0.582
0.568
0.552
0.542
0.532
0.530
0.528
0.522
0.314
0.210
0.290
0.320
0.430
0.218
0.264
0.542
0.500
0.502
0.520
0.292
0.316
0.260
0.218
0.570
0.568
0.614
0.622
0.596
0.608
0.602
0.582
0.576
0.570
0.558
0.558
0.550
0.540
0.538
0.538
0.534
0.526
0.522
0.524
0.522
0.518
0.518
0.530
0.538
0.536
0.538
0.544
0.546
0.540
0.528
0.532
0.526
0.522
0.514
0.524
0.516
0.520
0.518
0.530
0.534
0.532
0.530
0.536
0.534
0.528
0.522
0.522
0.518
0.514
0.510
0.510
0.518
0.518
0.526
0.544
0.554
0.554
0.554
0.552
0.548
0.538
0.528
0.528
0.520
0.518
0.510
0.514
0.510
0.512
0.506
0.520
0.530
0.546
0.548
0.562
0.568
0.558
0.556
0.552
0.546
0.536
0.532
0.532
0.528
0.524
0.528
0.528
0.540
0.540
0.538
0.546
0.550
0.552
0.542
0.550
0.544
0.548
0.538
0.544
0.536
0.468
0.226
0.512
0.358
0.532
0.558
0.656
0.638
0.234
0.384
0.602
0.630
0.582
0.568
0.556
0.548
0.550
0.570
0.568
0.564
0.554
0.620
0.200
0.274
0.458
0.202
0.336
0.400
0.976
0.246
0.212
0.484
0.324
0.462
0.628
0.650
0.616
0.496
0.752
0.594
0.586
0.718
0.352
0.226
0.430
0.568
0.496
0.532
0.364
0.426
0.266
0.532
0.476
0.582
0.254
0.330
0.670
0.346
0.216
0.326
0.336
0.234
0.562
0.482
0.262
0.266
0.532
0.228
0.298
0.520
0.216
0.306
0.526
0.510
0.448
0.256
0.336
0.336
0.202
0.500
0.518
0.522
0.538
0.540
0.542
0.554
0.554
0.556
0.552
0.544
0.224
0.312
0.536
0.232
0.264
0.556
0.496
0.384
0.686
0.514
0.382
0.674
0.530
0.382
0.204
0.516
0.570
0.584
0.586
0.372
0.744
0.566
0.380
0.746
0.556
0.248
0.292
0.384
0.670
0.522
0.512
0.512
0.574
0.446
0.502
0.552
0.460
0.648
0.360
0.504
0.304
0.690
0.504
0.498
0.502
0.506
0.510
0.502
0.516
0.512
0.508
0.512
0.514
0.496
0.508
0.500
0.508
0.522
0.518
0.540
0.244
0.304
0.538
0.314
0.250
0.550
0.256
0.310
0.556
0.494
0.456
0.574
0.374
0.632
0.504
0.480
0.778
0.270
0.386
0.448
0.494
0.228
0.292
0.418
0.470
0.404
0.468
0.536
0.478
0.518
0.424
0.472
0.650
0.280
0.468
0.320
0.310
0.310
0.400
0.524
0.514
0.418
0.444
0.504
0.464
0.564
0.428
0.214
0.236
0.252
0.234
0.520
0.434
0.470
0.480
0.542
0.396
0.466
0.470
0.476
0.466
0.470
0.464
0.284
0.198
0.470
0.470
0.480
0.486
0.456
0.478
0.640
0.306
0.470
0.482
0.452
0.456
0.486
0.454
0.462
0.446
0.454
0.460
0.452
0.454
0.460
0.442
0.450
0.452
0.460
0.454
0.450
0.460
0.464
0.462
0.466
0.458
0.456
0.462
0.460
0.456
0.454
0.468
0.456
0.454
0.452
0.224
0.204
0.488
0.454
0.464
0.468
0.468
0.464
0.470
0.458
0.462
0.462
0.460
0.454
0.424
0.478
0.452
0.442
0.446
0.456
0.466
0.448
0.426
0.454
0.456
0.236
0.218
0.470
0.462
0.468
0.464
0.478
0.464
0.466
0.478
0.454
0.478
0.454
0.460
0.462
0.466
0.268
0.526
0.596
0.462
0.474
0.480
0.484
0.482
0.476
0.484
0.482
0.476
0.472
0.470
0.472
0.468
0.464
0.462
0.464
0.464
0.458
0.454
0.460
0.458
0.458
0.448
0.454
0.462
0.458
0.454
0.448
0.456
0.452
0.450
0.446
0.448
0.446
0.440
0.442
0.440
0.442
0.440
0.440
0.436
0.440
0.442
0.440
0.440
0.438
0.444
0.448
0.454
0.452
0.454
0.456
0.462
0.468
0.468
0.468
0.464
0.468
0.468
0.470
0.464
0.464
0.466
0.472
0.468
0.472
0.470
0.472
0.480
0.482
0.484
0.480
0.482
0.486
0.488
0.484
0.484
0.480
0.478
0.484
0.488
0.490
0.492
0.492
0.502
0.510
0.516
0.508
0.504
0.506
0.508
0.502
0.500
0.498
0.486
0.666
0.320
0.492
0.500
0.516
0.288
0.238
0.552
0.566
0.644
0.544
0.602
0.596
0.690
1.026
0.550
0.544
0.536
0.570
0.568
0.586
0.888
0.232
0.324
0.218
0.688
0.580
0.308
0.230
0.534
0.518
0.522
0.518
0.532
0.542
0.598
0.606
0.726
0.574
0.254
0.436
0.388
0.498
0.578
0.572
0.562
0.552
0.558
0.552
0.548
0.698
0.398
0.556
0.558
0.578
0.576
0.568
0.568
0.560
0.550
0.534
0.290
0.236
0.332
0.502
0.222
0.536
0.580
0.678
0.734
0.790
0.824
0.666
0.654
0.618
0.592
0.584
0.578
0.562
0.556
0.552
0.548
0.538
0.546
0.550
0.556
0.552
0.554
0.558
0.552
0.542
0.544
0.538
0.530
0.522
0.524
0.520
0.524
0.518
0.522
0.528
0.532
0.524
0.532
0.530
0.532
0.524
0.530
0.528
0.528
0.520
0.528
0.522
0.522
0.522
0.518
0.518
0.516
0.516
0.512
0.508
0.514
0.526
0.546
0.580
0.502
0.544
0.626
0.584
0.590
0.658
0.400
0.540
0.532
0.562
0.246
0.252
0.512
0.524
0.524
0.474
0.518
0.504
0.502
0.516
0.494
0.496
0.502
0.504
0.488
0.496
0.506
0.490
0.490
0.490
0.500
0.502
0.500
0.502
0.520
0.530
0.522
0.528
0.536
0.528
0.522
0.514
0.710
0.388
0.458
0.542
0.534
0.516
0.528
0.512
0.508
0.506
0.512
0.514
0.526
0.540
0.554
0.578
0.572
0.590
0.568
0.568
0.554
0.534
0.522
0.516
0.510
0.508
0.508
0.520
0.536
0.528
0.550
0.558
0.600
0.624
0.638
0.630
0.622
0.604
0.584
0.576
0.572
0.554
0.544
0.540
0.538
0.530
0.520
0.518
0.526
0.524
0.518
0.524
0.536
0.542
0.532
0.536
0.540
0.536
0.530
0.530
0.530
0.530
0.524
0.524
0.530
0.534
0.534
0.536
0.544
0.530
0.528
0.524
0.528
0.526
0.534
0.538
0.554
0.572
0.576
0.588
0.588
0.598
0.582
0.588
0.580
0.572
0.560
0.552
0.554
0.550
0.546
0.546
0.558
0.568
0.568
0.572
0.580
0.592
0.580
0.580
0.578
0.576
0.566
0.560
0.564
0.566
0.562
0.566
0.570
0.576
0.570
0.574
0.576
0.582
0.576
0.570
0.572
0.566
0.558
0.554
0.556
0.550
0.548
0.556
0.566
0.568
0.566
0.576
0.582
0.586
0.582
0.580
0.590
0.582
0.574
0.566
0.564
0.560
0.556
0.554
0.552
0.560
0.558
0.560
0.566
0.578
0.580
0.576
0.584
0.584
0.580
0.572
0.568
0.568
0.564
0.564
0.554
0.554
0.556
0.552
0.554
0.578
0.598
0.624
0.630
0.654
0.654
0.640
0.624
0.608
0.604
0.596
0.580
0.578
0.576
0.578
0.576
0.568
0.566
0.572
0.582
0.576
0.584
0.582
0.586
0.586
0.574
0.574
0.570
0.568
0.560
0.556
0.562
0.564
0.562
0.564
0.570
0.576
0.580
0.576
0.574
0.580
0.576
0.574
0.566
0.572
0.574
0.572
0.570
0.576
0.584
0.584
0.590
0.592
0.594
0.588
0.584
0.580
0.578
0.566
0.568
0.564
0.564
0.550
0.544
0.316
0.236
0.522
0.538
0.534
0.346
0.710
0.526
0.524
0.604
0.436
0.486
0.582
0.510
0.518
0.522
0.510
0.514
0.514
0.518
0.570
0.466
0.516
0.502
0.506
0.504
0.504
0.496
0.658
0.332
0.494
0.488
0.494
0.494
0.502
0.344
0.388
0.240
0.492
0.488
0.504
0.504
0.512
0.518
0.536
0.586
0.504
0.552
0.554
0.548
0.550
0.556
0.546
0.548
0.548
0.544
0.544
0.542
0.542
0.536
0.540
0.538
0.540
0.542
0.550
0.548
0.546
0.550
0.548
0.548
0.544
0.326
0.222
0.262
0.282
0.538
0.538
0.534
0.532
0.526
0.530
0.534
0.526
0.528
0.538
0.532
0.538
0.546
0.544
0.544
0.544
0.520
0.552
0.344
0.704
0.522
0.518
0.520
0.524
0.526
0.536
0.542
0.536
0.538
0.540
0.540
0.532
0.532
0.538
0.532
0.528
0.530
0.532
0.524
0.528
0.540
0.544
0.540
0.550
0.552
0.546
0.546
0.542
0.540
0.532
0.534
0.534
0.532
0.530
0.538
0.542
0.544
0.554
0.546
0.548
0.552
0.550
0.546
0.558
0.548
0.554
0.562
0.558
0.560
0.556
0.560
0.554
0.548
0.548
0.552
0.546
0.550
0.552
0.568
0.572
0.570
0.578
0.578
0.576
0.570
0.566
0.574
0.552
0.560
0.564
0.602
0.526
0.564
0.570
0.574
0.582
0.584
0.582
0.584
0.584
0.586
0.576
0.576
0.568
0.568
0.566
0.560
0.562
0.554
0.558
0.550
0.558
0.550
0.554
0.558
0.564
0.560
0.564
0.568
0.570
0.566
0.300
0.256
0.246
0.362
0.528
0.548
0.638
0.444
0.540
0.458
0.622
0.536
0.556
0.574
0.576
0.216
0.460
0.630
0.606
0.202
0.464
0.612
0.610
0.604
0.592
0.594
0.586
0.596
0.598
0.576
0.584
0.576
0.568
0.558
0.554
0.546
0.544
0.550
0.544
0.540
0.540
0.542
0.540
0.550
0.578
0.628
0.638
0.620
0.588
0.572
0.566
0.572
0.564
0.560
0.550
0.550
0.538
0.532
0.524
0.522
0.526
0.524
0.526
0.526
0.544
0.542
0.544
0.552
0.554
0.548
0.554
0.558
0.556
0.550
0.552
0.556
0.552
0.554
0.554
0.558
0.564
0.560
0.572
0.572
0.574
0.570
0.566
0.562
0.564
0.566
0.562
0.562
0.556
0.560
0.558
0.556
0.556
0.558
0.560
0.558
0.554
0.554
0.550
0.552
0.554
0.558
0.560
0.560
0.566
0.566
0.570
0.566
0.562
0.564
0.570
0.566
0.562
0.556
0.564
0.558
0.556
0.554
0.562
0.550
0.552
0.232
0.306
0.214
0.328
0.552
0.608
0.504
0.576
0.588
0.606
0.622
0.638
0.648
0.636
0.624
0.620
0.610
0.596
0.586
0.584
0.580
0.568
0.564
0.570
0.578
0.574
0.574
0.584
0.582
0.582
0.580
0.590
0.580
0.576
0.580
0.578
0.576
0.572
0.578
0.582
0.572
0.590
0.606
0.814
0.598
0.366
0.210
0.656
0.208
0.306
0.274
0.234
0.622
0.536
0.508
0.612
0.574
0.586
0.608
0.646
0.636
0.730
0.724
0.634
0.220
0.426
0.606
0.592
0.580
0.566
0.554
0.552
0.548
0.544
0.532
0.542
0.580
0.492
0.284
0.252
0.552
0.552
0.556
0.616
0.552
0.246
0.346
0.200
0.388
0.590
0.580
0.572
0.608
0.528
0.574
0.536
0.540
0.536
0.574
0.492
0.540
0.200
0.322
0.312
0.222
0.278
0.250
0.276
0.252
0.526
0.532
0.480
0.398
0.704
0.518
0.526
0.534
0.526
0.240
0.298
0.540
0.358
0.200
0.276
0.276
0.530
0.566
0.410
0.664
0.556
0.498
0.518
0.514
1.022
0.512
0.526
0.476
0.512
0.494
0.520
0.526
0.528
0.512
0.506
0.510
0.264
0.244
0.528
0.476
0.514
0.496
0.432
0.610
0.482
0.250
0.300
0.298
0.306
0.436
0.560
0.474
0.336
0.336
0.352
0.500
0.238
0.212
0.522
0.424
0.814
0.348
0.454
0.562
0.656
0.362
0.634
0.378
0.550
0.214
0.272
0.520
0.504
0.518
0.516
0.508
0.514
0.506
0.508
0.506
0.504
0.514
0.508
0.248
0.236
0.534
0.524
0.504
0.508
0.516
0.504
0.512
0.504
0.514
0.234
0.280
0.522
0.230
0.318
0.554
0.568
0.566
0.568
0.562
0.562
0.552
0.560
0.556
0.542
0.540
0.366
0.680
0.518
0.510
0.502
0.516
0.510
0.510
0.520
0.522
0.522
0.526
0.526
0.514
0.274
0.252
0.526
0.524
0.528
0.540
0.552
0.556
0.584
0.586
0.578
0.570
0.578
0.540
0.318
0.222
0.496
0.554
0.520
0.520
0.518
0.534
0.538
0.538
0.572
0.562
0.574
0.566
0.572
0.578
0.574
0.568
0.558
0.554
0.544
0.544
0.544
0.540
0.530
0.538
0.532
0.522
0.526
0.524
0.514
0.508
0.516
0.662
0.358
0.534
0.578
0.674
0.734
0.656
0.740
0.640
0.666
0.644
0.614
0.598
0.582
0.568
0.558
0.552
0.546
0.552
0.542
0.536
0.530
0.528
0.526
0.532
0.526
0.524
0.530
0.518
0.518
0.520
0.530
0.536
0.556
0.568
0.548
0.550
0.544
0.544
0.548
0.534
0.540
0.528
0.524
0.542
0.524
0.530
0.532
0.538
0.642
0.418
0.260
0.260
0.518
0.206
0.310
0.530
1.088
0.612
0.594
0.606
0.598
0.590
0.576
0.568
0.552
0.546
0.534
0.530
0.522
0.500
0.502
0.518
0.498
0.538
0.550
0.558
0.532
0.530
0.532
0.528
0.560
0.446
0.334
0.654
0.600
0.586
0.564
0.552
0.546
0.540
0.540
0.542
0.542
0.538
0.526
0.526
0.518
0.522
0.510
0.516
0.518
0.526
0.524
0.522
0.522
0.520
0.516
0.496
0.492
0.492
0.496
0.500
0.502
0.532
0.530
0.538
0.528
0.546
0.558
0.556
0.562
0.550
0.548
0.700
0.352
0.510
0.518
0.494
0.498
0.490
0.500
0.504
0.514
0.516
0.524
0.544
0.554
0.554
0.572
0.586
0.574
0.562
0.564
0.554
0.550
0.544
0.534
0.520
0.524
0.534
0.540
0.540
0.556
0.608
0.598
0.592
0.584
0.568
0.558
0.562
0.556
0.562
0.558
0.558
0.592
0.594
0.612
0.620
0.642
0.648
0.626
0.624
0.612
0.606
0.678
0.510
0.612
0.586
0.574
0.562
0.558
0.554
0.560
0.564
0.620
0.924
0.244
0.522
0.720
0.618
0.570
0.556
0.534
0.534
0.554
0.562
0.578
0.566
0.596
0.636
0.726
0.632
0.666
0.642
0.618
0.592
0.576
0.562
0.552
0.550
0.538
0.538
0.548
0.560
0.570
0.592
0.602
0.608
0.634
0.614
0.624
0.252
0.370
0.548
0.374
0.252
0.316
0.272
0.560
0.570
0.576
0.566
0.572
0.572
0.578
0.572
0.570
0.560
0.562
0.564
0.568
0.574
0.576
0.594
0.600
0.616
0.616
0.612
0.610
0.598
0.612
0.592
0.594
0.594
0.590
0.610
0.606
0.604
0.614
0.606
0.610
0.594
0.600
0.596
0.586
0.586
0.578
0.578
0.572
0.578
0.582
0.584
0.584
0.590
0.592
0.596
0.592
0.588
0.580
0.582
0.576
0.576
0.578
0.580
0.580
0.576
0.568
0.562
0.552
0.558
0.566
0.588
0.604
0.646
0.842
0.798
0.692
0.646
0.616
0.610
0.610
0.602
0.586
0.576
0.564
0.554
0.550
0.546
0.556
0.552
0.574
0.614
0.698
0.566
0.622
0.608
0.260
0.358
0.606
0.638
0.562
0.252
0.344
0.566
0.578
0.590
0.522
0.560
0.558
0.704
0.416
0.550
0.548
0.540
0.542
0.540
0.536
0.536
0.546
0.560
0.584
0.598
0.638
0.650
0.646
0.632
0.624
0.610
0.600
0.588
0.566
0.562
0.558
0.560
0.566
0.570
0.578
0.576
0.592
0.602
0.610
0.620
0.608
0.616
0.606
0.596
0.592
0.582
0.576
0.566
0.564
0.560
0.560
0.552
0.552
0.564
0.558
0.578
0.576
0.580
0.576
0.572
0.572
0.560
0.554
0.546
0.552
0.532
0.574
0.570
0.592
0.612
0.630
0.624
0.634
0.624
0.622
0.610
0.600
0.592
0.576
0.572
0.564
0.562
0.554
0.560
0.556
0.558
0.560
0.564
0.572
0.568
0.578
0.586
0.576
0.578
0.580
0.576
0.570
0.574
0.562
0.568
0.580
0.576
0.588
0.582
0.582
0.576
0.576
0.572
0.562
0.562
0.556
0.556
0.566
0.566
0.572
0.578
0.582
0.584
0.576
0.576
0.566
0.562
0.562
0.564
0.556
0.562
0.568
0.572
0.570
0.576
0.572
0.566
0.562
0.564
0.560
0.554
0.558
0.562
0.554
0.552
0.568
0.602
0.598
0.588
0.576
0.560
0.548
0.538
0.528
0.520
0.528
0.520
0.524
0.552
0.600
0.624
0.708
0.632
0.642
0.646
0.648
0.628
0.618
0.614
0.600
0.594
0.592
0.582
0.582
0.580
0.574
0.570
0.562
0.564
0.606
0.604
0.640
0.628
0.632
0.646
0.648
0.638
0.634
0.622
0.620
0.606
0.600
0.576
0.572
0.560
0.554
0.564
0.566
0.566
0.574
0.584
0.614
0.614
0.652
0.728
0.636
0.674
0.646
0.638
0.620
0.616
0.600
0.592
0.586
0.578
0.578
0.572
0.582
0.594
0.592
0.602
0.608
0.604
0.592
0.592
0.586
0.584
0.582
0.580
0.586
0.586
0.592
0.616
0.610
0.620
0.622
0.618
0.612
0.600
0.602
0.590
0.588
0.578
0.574
0.574
0.574
0.588
0.602
0.612
0.666
0.660
0.660
0.636
0.632
0.622
0.612
0.594
0.584
0.570
0.558
0.566
0.574
0.596
0.616
0.654
0.776
0.846
0.784
0.668
0.660
0.642
0.618
0.612
0.602
0.600
0.592
0.586
0.584
0.578
0.578
0.584
0.592
0.582
0.580
0.586
0.580
0.576
0.576
0.580
0.580
0.576
0.596
0.592
0.596
0.592
0.588
0.582
0.580
0.576
0.576
0.578
0.572
0.576
0.576
0.582
0.580
0.578
0.580
0.588
0.584
0.586
0.582
0.586
0.578
0.578
0.576
0.574
0.572
0.566
0.568
0.574
0.574
0.576
0.576
0.584
0.582
0.580
0.582
0.588
0.578
0.568
0.568
0.576
0.568
0.574
0.572
0.582
0.580
0.576
0.586
0.584
0.586
0.594
0.592
0.594
0.600
0.600
0.590
0.594
0.592
0.588
0.584
0.584
0.588
0.586
0.584
0.598
0.588
0.596
0.600
0.606
0.602
0.588
0.574
0.566
0.566
0.558
0.552
0.554
0.566
0.578
0.596
0.612
0.626
0.630
0.640
0.626
0.618
0.614
0.602
0.592
0.580
0.578
0.582
0.578
0.570
0.572
0.584
0.600
0.594
0.602
0.610
0.614
0.616
0.616
0.618
0.612
0.596
0.594
0.588
0.584
0.576
0.578
0.586
0.588
0.598
0.616
0.632
0.624
0.616
0.620
0.606
0.594
0.594
0.582
0.576
0.568
0.564
0.576
0.586
0.580
0.584
0.592
0.606
0.618
0.610
0.604
0.600
0.596
0.582
0.578
0.572
0.576
0.574
0.574
0.568
0.570
0.574
0.576
0.578
0.584
0.598
0.596
0.604
0.644
0.638
0.632
0.624
0.604
0.594
0.592
0.588
0.590
0.598
0.582
0.580
0.576
0.584
0.578
0.588
0.580
0.576
0.594
0.596
0.596
0.588
0.592
0.606
0.596
0.594
0.590
0.590
0.590
0.586
0.590
0.586
0.588
0.584
0.582
0.580
0.578
0.586
0.574
0.572
0.574
0.590
0.588
0.592
0.590
0.598
0.590
0.586
0.582
0.578
0.574
0.576
0.576
0.572
0.576
0.584
0.578
0.576
0.574
0.572
0.578
0.572
0.576
0.588
0.594
0.592
0.592
0.594
0.598
0.598
0.590
0.598
0.588
0.582
0.574
0.566
0.560
0.554
0.554
0.562
0.572
0.610
0.736
0.742
0.650
0.678
0.638
0.622
0.608
0.600
0.588
0.582
0.580
0.576
0.580
0.588
0.600
0.608
0.606
0.602
0.596
0.602
0.596
0.588
0.570
0.568
0.566
0.562
0.564
0.596
0.630
0.848
0.818
0.802
0.772
0.644
0.612
0.594
0.588
0.584
0.582
0.580
0.594
0.612
0.610
0.600
0.638
0.638
0.648
0.626
0.616
0.604
0.588
0.580
0.570
0.570
0.566
0.562
0.566
0.562
0.564
0.560
0.564
0.572
0.598
0.610
0.616
0.638
0.632
0.626
0.634
0.624
0.610
0.608
0.604
0.590
0.578
0.572
0.574
0.570
0.576
0.570
0.568
0.586
0.582
0.594
0.604
0.612
0.616
0.596
0.594
0.584
0.566
0.564
0.564
0.554
0.548
0.554
0.562
0.560
0.602
0.658
0.462
0.418
0.404
0.606
0.590
0.580
0.580
0.570
0.568
0.570
0.560
0.588
0.590
0.602
0.602
0.600
0.596
0.590
0.592
0.580
0.576
0.578
0.568
0.574
0.570
0.576
0.576
0.578
0.588
0.588
0.582
0.606
0.632
0.618
0.600
0.604
0.592
0.582
0.572
0.562
0.566
0.560
0.568
0.566
0.566
0.572
0.574
0.580
0.580
0.582
0.572
0.576
0.576
0.582
0.574
0.574
0.574
0.564
0.554
0.548
0.544
0.536
0.536
0.538
0.572
0.604
0.634
1.012
0.888
0.882
0.814
0.768
0.646
0.616
0.598
0.584
0.566
0.568
0.560
0.554
0.550
0.554
0.552
0.550
0.562
0.560
0.570
0.570
0.576
0.584
0.590
0.584
0.578
0.586
0.582
0.582
0.578
0.588
0.600
0.604
0.606
0.618
0.622
0.620
0.606
0.608
0.598
0.596
0.594
0.592
0.598
0.590
0.614
0.630
0.630
0.646
0.646
0.644
0.634
0.618
0.608
0.598
0.590
0.588
0.576
0.574
0.586
0.588
0.596
0.592
0.614
0.628
0.620
0.612
0.602
0.600
0.586
0.582
0.580
0.580
0.580
0.580
0.576
0.592
0.618
0.608
0.610
0.608
0.608
0.598
0.590
0.584
0.582
0.586
0.584
0.636
0.650
0.922
0.858
0.832
0.840
0.830
0.740
0.636
0.624
0.612
0.614
0.610
0.594
0.586
0.576
0.572
0.570
0.582
0.584
0.582
0.588
0.600
0.600
0.600
0.598
0.616
0.614
0.600
0.596
0.582
0.588
0.570
0.572
0.548
0.562
0.580
0.618
0.660
0.842
0.844
0.826
0.748
0.692
0.658
0.632
0.612
0.614
0.598
0.598
0.594
0.600
0.594
0.594
0.592
0.586
0.582
0.570
0.568
0.562
0.558
0.558
0.554
0.566
0.570
0.584
0.592
0.612
0.620
0.622
0.654
0.650
0.640
0.418
0.304
0.242
0.290
0.590
0.560
0.552
0.538
0.530
0.530
0.516
0.528
0.528
0.534
0.532
0.540
0.554
0.514
0.582
0.542
0.610
0.590
0.602
0.606
0.606
0.612
0.600
0.590
0.594
0.588
0.568
0.560
0.542
0.546
0.542
0.536
0.532
0.552
0.550
0.552
0.562
0.566
0.562
0.572
0.580
0.582
0.586
0.584
0.590
0.576
0.584
0.590
0.576
0.584
0.582
0.228
0.352
0.574
0.578
0.580
0.576
0.586
0.576
0.570
0.572
0.812
0.686
0.660
0.310
0.252
0.574
0.562
0.562
0.560
0.582
0.612
0.572
0.604
0.590
0.592
0.580
0.562
0.564
0.556
0.560
0.556
0.554
0.568
0.598
0.616
0.646
0.660
0.656
0.654
0.654
0.644
0.626
0.600
0.590
0.580
0.576
0.580
0.592
0.592
0.586
0.596
0.604
0.592
0.600
0.586
0.586
0.582
0.588
0.590
0.598
0.610
0.612
0.644
0.652
0.656
0.658
0.656
0.642
0.626
0.602
0.558
0.406
0.214
0.568
0.572
0.560
0.572
0.574
0.588
0.606
0.604
0.606
0.602
0.350
0.232
0.586
0.576
0.574
0.310
0.268
0.552
0.558
0.556
0.552
0.560
0.560
0.566
0.606
0.646
0.654
0.662
0.638
0.610
0.622
0.596
0.594
0.588
0.586
0.576
0.580
0.580
0.602
0.598
0.634
0.644
0.640
0.642
0.646
0.650
0.626
0.600
0.580
0.576
0.572
0.566
0.568
0.552
0.550
0.560
0.616
0.614
0.638
0.760
0.748
0.648
0.672
0.644
0.638
0.622
0.600
0.592
0.582
0.584
0.350
0.798
0.582
0.562
0.560
0.592
0.606
0.650
0.742
0.770
0.682
0.704
0.692
0.662
0.646
0.626
0.612
0.594
0.578
0.588
0.562
0.570
0.574
0.586
0.580
0.590
0.612
0.606
0.636
0.592
0.672
0.330
0.238
0.488
0.556
0.572
0.588
0.606
0.588
0.614
0.618
0.620
0.616
0.596
0.596
0.580
0.570
0.562
0.558
0.554
0.564
0.530
0.304
0.290
0.532
0.580
0.592
0.584
0.588
0.604
0.606
0.614
0.618
0.610
0.604
0.600
0.586
0.580
0.564
0.568
0.568
0.574
0.570
0.578
0.586
0.584
0.588
0.596
0.596
0.586
0.586
0.578
0.566
0.564
0.570
0.564
0.564
0.564
0.582
0.582
0.576
0.568
0.572
0.576
0.562
0.560
0.556
0.548
0.546
0.548
0.550
0.546
0.542
0.542
0.548
0.550
0.550
0.556
0.584
0.588
0.596
0.608
0.606
0.602
0.594
0.582
0.580
0.566
0.568
0.562
0.562
0.564
0.574
0.590
0.592
0.602
0.614
0.606
0.608
0.598
0.600
0.588
0.580
0.578
0.578
0.578
0.574
0.582
0.604
0.624
0.624
0.626
0.632
0.624
0.618
0.610
0.610
0.594
0.588
0.584
0.582
0.566
0.568
0.562
0.552
0.550
0.550
0.542
0.540
0.548
0.568
0.574
0.588
0.606
0.652
0.644
0.654
0.678
0.660
0.790
0.488
0.612
0.604
0.594
0.590
0.696
0.466
0.584
0.586
0.380
0.198
0.594
0.596
0.606
0.594
0.606
0.406
0.216
0.606
0.304
0.310
0.600
0.588
0.410
0.526
0.242
0.718
0.550
0.396
0.844
0.368
0.276
0.274
0.466
0.690
0.570
0.568
0.582
0.490
0.690
0.592
0.362
0.236
0.326
0.390
0.452
0.584
0.330
0.378
0.462
0.682
0.450
0.550
0.390
0.200
0.288
0.346
0.566
0.612
0.444
0.376
0.284
0.548
0.276
0.428
0.554
0.202
0.598
0.266
0.312
0.580
0.248
0.322
0.342
0.398
0.446
0.550
0.272
0.292
0.244
0.320
0.238
0.382
0.584
0.594
0.248
0.354
0.262
0.316
0.592
0.598
0.326
0.298
0.568
0.600
0.582
0.594
0.592
0.678
0.206
0.224
0.616
0.626
0.588
0.598
0.600
0.610
0.602
0.598
0.590
0.590
0.576
0.568
0.336
0.236
0.236
0.330
0.560
0.572
0.276
0.298
0.584
0.300
0.262
0.592
0.586
0.610
0.574
0.598
0.606
0.602
0.604
0.594
0.608
0.384
0.230
0.224
0.326
0.638
0.538
0.410
0.292
0.234
0.210
0.570
0.632
0.530
0.586
0.596
0.598
0.594
0.352
0.346
0.422
0.380
0.466
0.338
0.386
0.280
0.564
0.582
0.582
0.620
0.632
0.720
0.734
0.646
0.646
0.628
0.612
0.598
0.584
0.584
0.572
0.568
0.554
0.548
0.542
0.646
0.908
0.914
0.892
0.922
0.836
0.662
0.652
0.618
0.292
0.418
0.278
0.422
0.204
0.204
0.410
0.436
0.328
0.320
0.270
0.274
0.302
0.366
0.248
0.518
0.302
0.296
0.288
0.354
0.836
0.292
0.580
0.566
0.260
0.300
0.452
0.410
0.272
0.370
0.216
0.520
0.570
0.556
0.354
0.212
0.508
0.254
0.474
0.518
0.252
0.348
0.390
0.554
0.268
0.294
0.548
0.546
0.228
0.260
0.256
0.202
0.360
0.382
0.918
0.218
0.640
0.634
0.362
0.260
0.214
0.390
0.202
0.544
0.494
0.390
0.274
0.480
0.342
0.346
0.230
0.292
0.274
0.294
0.266
0.324
0.562
0.552
0.322
0.238
0.614
0.536
0.436
0.202
0.470
0.502
0.258
0.520
0.578
0.244
0.380
0.372
0.262
0.552
0.638
0.508
0.566
0.606
0.322
0.378
0.370
0.542
0.554
0.584
0.630
0.408
0.522
0.852
0.362
0.464
0.342
0.260
0.212
0.242
0.342
0.608
0.228
0.374
0.576
0.590
0.726
0.430
0.620
0.304
0.278
0.584
0.596
0.584
0.218
0.358
0.568
0.598
0.568
0.570
0.562
0.566
0.546
0.556
0.560
0.348
0.382
0.436
0.582
0.588
0.618
0.556
0.596
0.566
0.578
0.560
0.382
0.242
0.532
0.578
0.570
0.604
0.636
0.652
0.246
0.408
0.360
0.314
0.642
0.668
0.600
0.604
0.388
0.214
0.582
0.586
0.572
0.560
0.576
0.328
0.228
0.322
0.244
0.224
0.352
0.566
0.378
0.204
0.224
0.364
0.242
0.336
0.588
0.278
0.322
0.554
0.586
0.568
0.580
0.590
0.612
0.604
0.618
0.596
0.644
0.230
0.442
0.618
0.562
0.598
0.592
0.598
0.648
0.530
0.570
0.242
0.338
0.574
0.628
0.554
0.582
0.590
0.884
0.358
0.746
0.396
0.588
0.574
0.298
0.262
0.596
0.358
0.218
0.286
0.250
0.290
0.330
0.306
0.322
0.568
0.614
0.656
0.390
0.204
0.634
0.442
0.220
0.626
0.588
0.220
0.380
0.602
0.592
0.592
0.638
0.248
0.288
0.630
0.532
0.540
0.578
0.356
0.216
0.572
0.570
0.212
0.380
0.342
0.320
0.572
0.434
0.206
0.630
0.622
0.362
0.266
0.608
0.594
0.598
0.580
0.574
0.584
0.554
0.550
0.580
0.554
0.356
0.204
0.554
0.556
0.560
0.554
0.564
0.574
0.562
0.210
0.268
0.658
0.608
0.262
0.344
0.678
0.566
0.282
0.336
0.630
0.618
0.604
0.582
0.314
0.292
0.562
0.568
0.362
0.222
0.352
0.238
0.638
0.448
0.200
0.662
0.364
0.266
0.618
0.630
0.594
0.584
0.622
0.522
0.560
0.558
0.564
0.654
0.494
0.436
0.208
0.614
0.630
0.644
0.664
0.384
0.220
0.656
0.622
0.582
0.640
0.582
0.544
0.560
0.568
0.606
0.624
0.646
0.714
0.610
0.628
0.600
0.598
0.590
0.558
0.562
0.526
0.310
0.280
0.592
0.252
0.294
0.580
0.586
0.628
0.570
0.590
0.594
0.380
0.242
0.584
0.592
0.606
0.602
0.588
0.588
0.592
0.622
0.622
0.608
0.614
0.614
0.610
0.394
0.226
0.566
0.296
0.302
0.574
0.338
0.240
0.576
0.572
0.550
0.558
0.572
0.238
0.310
0.568
0.574
0.594
0.250
0.396
0.552
0.676
0.660
0.654
0.684
0.664
0.670
0.646
0.638
0.620
0.606
0.590
0.580
0.580
0.580
0.578
0.592
0.588
0.588
0.598
0.600
0.588
0.586
0.598
0.590
0.588
0.586
0.598
0.594
0.598
0.596
0.602
0.596
0.604
0.600
0.606
0.594
0.588
0.590
0.584
0.596
0.224
0.396
0.542
0.588
0.604
0.612
0.636
0.606
0.604
0.606
0.590
0.590
0.588
0.562
0.570
0.210
0.356
0.562
0.620
0.560
0.530
0.590
0.594
0.650
0.570
0.610
0.620
0.590
0.588
0.576
0.560
0.576
0.550
0.548
0.556
0.558
0.574
0.536
0.558
0.572
0.570
0.566
0.572
0.558
0.610
0.546
0.590
0.614
0.648
0.634
0.616
0.598
0.592
0.592
0.572
0.562
0.558
0.542
0.538
0.538
0.534
0.546
0.558
0.570
0.692
0.716
0.748
0.852
0.792
0.788
0.696
0.630
0.612
0.596
0.592
0.582
0.582
0.572
0.584
0.578
0.580
0.576
0.582
0.584
0.576
0.576
0.584
0.592
0.592
0.596
0.602
0.596
0.602
0.602
0.610
0.594
0.594
0.594
0.580
0.570
0.574
0.576
0.578
0.578
0.574
0.582
0.588
0.592
0.604
0.600
0.614
0.622
0.610
0.624
0.608
0.616
0.604
0.600
0.590
0.586
0.588
0.566
0.568
0.576
0.580
0.598
0.604
0.616
0.638
0.664
0.652
0.640
0.642
0.640
0.618
0.608
0.612
0.596
0.602
0.336
0.262
0.272
0.324
0.596
0.592
0.606
0.226
0.370
0.582
0.586
0.594
0.214
0.420
0.220
0.362
0.610
0.266
0.370
0.644
0.634
0.370
0.288
0.236
0.482
0.600
0.346
0.298
0.594
0.320
0.386
0.258
0.322
0.594
0.598
0.294
0.328
0.554
0.278
0.308
0.588
0.580
0.584
0.576
0.598
0.236
0.340
0.618
0.592
0.606
0.580
0.640
0.552
0.578
0.806
0.358
0.404
0.338
0.420
0.296
0.264
0.580
0.590
0.368
0.246
0.384
0.212
0.612
0.606
0.594
0.594
0.580
0.574
0.574
0.564
0.570
0.566
0.572
0.570
0.578
0.576
0.576
0.580
0.584
0.594
0.610
0.614
0.612
0.620
0.616
0.440
0.242
0.508
0.600
0.582
0.580
0.578
0.582
0.578
0.596
0.624
0.648
0.668
0.682
0.688
0.668
0.664
0.628
0.632
0.610
0.612
0.596
0.592
0.594
0.606
0.592
0.592
0.598
0.602
0.602
0.590
0.618
0.608
0.598
0.584
0.574
0.560
0.218
0.348
0.560
0.544
0.552
0.568
0.586
0.706
0.434
0.452
0.508
0.270
0.794
0.798
0.778
0.726
0.218
0.414
0.606
0.590
0.582
0.586
0.590
0.590
0.606
0.612
0.622
0.646
0.650
0.644
0.638
0.324
0.308
0.620
0.608
0.610
0.602
0.596
0.590
0.584
0.600
0.594
0.458
0.294
0.446
0.232
0.384
0.618
0.200
0.514
0.404
0.386
0.516
0.272
0.334
0.388
0.576
0.588
0.582
0.578
0.522
0.606
0.566
0.578
0.536
0.552
0.550
0.554
0.586
0.594
0.638
0.442
0.524
0.860
0.840
0.302
0.480
0.256
0.226
0.212
0.630
0.600
0.586
0.592
0.584
0.586
0.592
0.584
0.610
0.600
0.600
0.594
0.596
0.588
0.578
0.588
0.588
0.574
0.582
0.650
0.548
0.610
0.608
0.626
0.634
0.620
0.618
0.600
0.598
0.590
0.582
0.230
0.350
0.584
0.570
0.582
0.584
0.598
0.200
0.436
0.628
0.648
0.634
0.630
0.622
0.606
0.610
0.602
0.590
0.588
0.592
0.588
0.606
0.606
0.614
0.644
0.652
0.640
0.674
0.650
0.650
0.642
0.640
0.624
0.610
0.606
0.590
0.586
0.526
0.206
0.410
0.592
0.602
0.246
0.302
0.206
0.424
0.650
0.756
0.948
0.860
0.838
0.808
0.726
0.648
0.632
0.626
0.612
0.602
0.554
0.644
0.602
0.588
0.592
0.604
0.610
0.620
0.398
0.208
0.606
0.622
0.624
0.624
0.638
0.648
0.654
0.656
0.648
0.642
0.624
0.620
0.612
0.600
0.598
0.596
0.596
0.600
0.596
0.610
0.634
0.644
0.664
0.650
0.652
0.646
0.640
0.604
0.608
0.598
0.604
0.594
0.594
0.604
0.612
0.640
0.642
0.676
0.742
0.640
0.652
0.636
0.632
0.614
0.600
0.628
0.574
0.600
0.598
0.620
0.382
0.930
0.320
0.314
0.630
0.634
0.612
0.600
0.468
0.710
0.570
0.568
0.560
0.580
0.574
0.592
0.644
0.836
0.862
0.814
0.802
0.776
0.690
0.640
0.618
0.608
0.600
0.594
0.594
0.582
0.578
0.594
0.596
0.600
0.594
0.584
0.596
0.584
0.578
0.578
0.578
0.584
0.576
0.580
0.594
0.594
0.608
0.614
0.628
0.630
0.634
0.610
0.606
0.604
0.596
0.596
0.592
0.580
0.576
0.206
0.372
0.586
0.582
0.588
0.250
0.362
0.632
0.638
0.646
0.616
0.618
0.616
0.610
0.240
0.368
0.262
0.334
0.592
0.594
0.592
0.590
0.606
0.604
0.604
0.588
0.592
0.590
0.576
0.580
0.572
0.620
0.638
0.646
0.646
0.648
0.636
0.620
0.606
0.606
0.592
0.572
0.568
0.554
0.560
0.562
0.590
0.632
0.714
0.652
0.790
0.680
0.690
0.668
0.648
0.632
0.628
0.622
0.622
0.618
0.632
0.634
0.636
0.636
0.652
0.644
0.356
0.284
0.614
0.614
0.612
0.602
0.606
0.644
0.668
0.682
0.760
0.662
0.696
0.680
0.666
0.642
0.628
0.614
0.608
0.598
0.594
0.598
0.602
0.602
0.598
0.606
0.610
0.606
0.602
0.596
0.600
0.598
0.588
0.602
0.618
0.614
0.622
0.628
0.646
0.638
0.628
0.630
0.614
0.608
0.600
0.602
0.594
0.590
0.586
0.594
0.596
0.584
0.582
0.584
0.600
0.600
0.604
0.598
0.610
0.622
0.612
0.602
0.602
0.600
0.590
0.580
0.584
0.586
0.586
0.586
0.590
0.612
0.606
0.606
0.616
0.618
0.608
0.598
0.594
0.590
0.576
0.576
0.570
0.574
0.576
0.570
0.576
0.590
0.604
0.604
0.282
0.328
0.602
0.596
0.590
0.592
0.590
0.588
0.582
0.584
0.586
0.578
0.580
0.580
0.592
0.590
0.590
0.594
0.604
0.604
0.596
0.598
0.608
0.610
0.598
0.594
0.592
0.594
0.590
0.592
0.594
0.600
0.598
0.596
0.592
0.596
0.594
0.592
0.592
0.596
0.598
0.600
0.602
0.614
0.614
0.614
0.610
0.612
0.606
0.602
0.598
0.598
0.596
0.594
0.210
0.378
0.582
0.582
0.584
0.590
0.598
0.594
0.606
0.636
0.652
0.654
0.660
0.658
0.644
0.624
0.616
0.608
0.600
0.598
0.594
0.594
0.592
0.584
0.592
0.584
0.584
0.582
0.590
0.594
0.596
0.594
0.610
0.616
0.614
0.604
0.608
0.606
0.600
0.590
0.590
0.588
0.588
0.586
0.604
0.602
0.598
0.608
0.608
0.608
0.606
0.608
0.604
0.598
0.594
0.586
0.588
0.584
0.578
0.586
0.586
0.590
0.594
0.596
0.606
0.604
0.602
0.602
0.606
0.602
0.594
0.596
0.600
0.594
0.596
0.604
0.612
0.608
0.608
0.608
0.608
0.598
0.596
0.588
0.594
0.582
0.578
0.580
0.590
0.596
0.592
0.600
0.620
0.620
0.626
0.638
0.658
0.660
0.650
0.644
0.644
0.628
0.614
0.608
0.588
0.582
0.578
0.578
0.572
0.572
0.570
0.570
0.568
0.562
0.568
0.576
0.590
0.602
0.620
0.712
0.630
0.668
0.650
0.646
0.632
0.624
0.616
0.604
0.598
0.592
0.600
0.592
0.592
0.598
0.596
0.588
0.584
0.578
0.580
0.574
0.572
0.576
0.604
0.626
0.634
0.652
0.666
0.664
0.652
0.640
0.626
0.212
0.400
0.594
0.588
0.580
0.582
0.588
0.600
0.602
0.608
0.612
0.616
0.608
0.606
0.598
0.594
0.594
0.590
0.594
0.610
0.636
0.640
0.646
0.678
0.678
0.666
0.652
0.650
0.630
0.616
0.612
0.608
0.596
0.594
0.586
0.594
0.594
0.600
0.594
0.604
0.608
0.604
0.606
0.608
0.610
0.606
0.598
0.598
0.594
0.588
0.586
0.584
0.596
0.594
0.592
0.592
0.596
0.592
0.588
0.594
0.594
0.586
0.576
0.578
0.586
0.588
0.594
0.612
0.628
0.632
0.628
0.622
0.620
0.610
0.598
0.594
0.594
0.594
0.588
0.584
0.586
0.586
0.586
0.578
0.590
0.598
0.600
0.608
0.604
0.610
0.612
0.602
0.600
0.598
0.590
0.588
0.584
0.582
0.584
0.584
0.580
0.582
0.594
0.590
0.594
0.590
0.602
0.604
0.600
0.606
0.606
0.606
0.604
0.602
0.608
0.610
0.604
0.606
0.600
0.598
0.590
0.584
0.584
0.578
0.580
0.576
0.588
0.592
0.600
0.596
0.608
0.606
0.600
0.594
0.598
0.598
0.598
0.596
0.594
0.600
0.600
0.598
0.602
0.612
0.612
0.616
0.614
0.236
0.390
0.614
0.596
0.594
0.602
0.598
0.588
0.582
0.572
0.574
0.574
0.572
0.578
0.574
0.570
0.560
0.546
0.556
0.536
0.534
0.530
0.530
0.534
0.518
0.532
0.546
0.542
0.544
0.556
0.576
0.586
0.580
0.350
0.258
0.652
0.348
0.218
0.716
0.600
0.624
0.622
0.620
0.612
0.596
0.582
0.572
0.562
0.562
0.556
0.266
0.292
0.566
0.586
0.602
0.616
0.218
0.412
0.614
0.636
0.616
0.612
0.596
0.586
0.586
0.574
0.572
0.588
0.578
0.574
0.570
0.560
0.558
0.558
0.560
0.556
0.550
0.548
0.554
0.552
0.550
0.550
0.572
0.608
0.702
0.792
0.830
0.812
0.718
0.650
0.626
0.604
0.590
0.586
0.588
0.584
0.576
0.562
0.554
0.548
0.552
0.554
0.558
0.558
0.564
0.570
0.564
0.562
0.562
0.574
0.582
0.580
0.578
0.576
0.582
0.586
0.596
0.582
0.578
0.630
0.630
0.646
0.626
0.642
0.670
0.664
0.670
0.658
0.662
0.656
0.638
0.626
0.608
0.592
0.580
0.574
0.564
0.574
0.584
0.610
0.648
0.746
0.766
0.646
0.662
0.650
0.644
0.318
0.306
0.610
0.600
0.596
0.582
0.584
0.584
0.600
0.606
0.614
0.636
0.642
0.636
0.624
0.612
0.608
0.588
0.576
0.568
0.566
0.562
0.562
0.560
0.568
0.570
0.572
0.572
0.578
0.598
0.592
0.606
0.594
0.598
0.610
0.592
0.584
0.578
0.578
0.572
0.560
0.556
0.552
0.544
0.542
0.536
0.534
0.548
0.576
0.640
0.714
0.710
0.648
0.676
0.652
0.670
0.688
0.674
0.654
0.614
0.596
0.584
0.574
0.572
0.578
0.588
0.586
0.580
0.582
0.596
0.604
0.594
0.584
0.576
0.560
0.550
0.540
0.534
0.538
0.580
0.702
0.810
0.830
0.902
0.922
0.856
0.856
0.820
0.718
0.634
0.608
0.592
0.588
0.586
0.588
0.592
0.590
0.608
0.614
0.618
0.636
0.652
0.644
0.644
0.628
0.624
0.608
0.602
0.606
0.596
0.596
0.596
0.608
0.602
0.600
0.612
0.622
0.636
0.628
0.654
0.656
0.652
0.648
0.636
0.626
0.610
0.596
0.586
0.630
0.730
0.678
0.664
0.636
0.622
0.600
0.608
0.610
0.620
0.654
0.752
0.746
0.320
0.346
0.480
0.218
0.660
0.342
0.408
0.406
0.216
0.638
0.622
0.602
0.592
0.584
0.582
0.588
0.588
0.598
0.596
0.596
0.594
0.598
0.260
0.336
0.578
0.576
0.348
0.224
0.600
0.288
0.820
0.548
0.274
0.398
0.446
0.536
0.490
0.576
0.614
0.442
0.528
0.556
0.498
0.304
0.218
0.218
0.298
0.508
0.504
0.392
0.400
0.220
0.520
0.524
0.520
0.536
0.604
0.762
0.704
0.798
0.762
0.840
0.830
0.782
0.748
0.662
0.596
0.596
0.592
0.584
0.582
0.572
0.564
0.392
0.718
0.552
0.624
0.470
0.570
0.240
0.382
0.596
0.216
0.858
0.214
0.890
0.840
0.788
0.714
0.590
0.638
0.230
0.382
0.602
0.598
0.610
0.484
0.368
0.472
0.652
0.624
0.618
0.808
0.228
0.218
0.286
0.740
0.338
0.224
0.564
0.576
0.214
0.362
0.598
0.372
0.218
0.748
0.434
0.586
0.594
0.572
0.704
0.450
0.578
0.638
0.372
0.266
0.754
0.236
0.460
0.688
0.384
0.310
0.384
0.342
0.596
0.198
0.434
0.680
0.540
0.342
0.246
0.586
0.574
0.646
0.236
0.262
0.618
0.302
0.220
0.638
0.536
0.600
0.592
0.598
0.600
0.594
0.600
0.604
0.606
0.592
0.598
0.590
0.578
0.498
0.680
0.602
0.596
0.604
0.606
0.610
0.630
0.632
0.646
0.642
0.638
0.416
0.206
0.612
0.596
0.586
0.650
0.494
0.606
0.620
0.648
0.636
0.718
0.658
0.704
0.360
0.308
0.622
0.610
0.612
0.598
0.580
0.574
0.568
0.568
0.568
0.370
0.198
0.578
0.584
0.598
0.620
0.620
0.632
0.642
0.650
0.634
0.614
0.698
0.210
0.310
0.582
0.582
0.586
0.706
0.724
0.946
0.800
0.680
0.896
0.736
0.646
0.620
0.594
0.588
0.578
0.572
0.576
0.586
0.646
0.640
0.746
0.754
0.692
0.356
0.622
0.862
0.788
0.760
0.696
0.648
0.634
0.620
0.616
0.608
0.594
0.582
0.594
0.624
0.626
0.620
0.628
0.728
0.972
0.916
0.950
0.692
0.296
0.458
0.642
0.606
0.594
0.584
0.578
0.572
0.602
0.618
0.310
0.412
0.276
0.504
0.268
0.578
0.792
0.750
0.670
0.666
0.594
0.304
0.310
0.558
0.652
0.636
0.358
0.268
0.632
0.644
0.644
0.638
0.634
0.628
0.614
0.606
0.610
0.614
0.604
0.598
0.598
0.592
0.592
0.596
0.630
0.740
0.730
0.664
0.670
0.660
0.652
0.644
0.642
0.646
0.630
0.622
0.644
0.628
0.620
0.596
0.586
0.572
0.264
0.334
0.314
0.272
0.608
0.596
0.652
0.730
0.742
0.664
0.388
0.308
0.666
0.648
0.640
0.622
0.294
0.328
0.594
0.600
0.616
0.624
0.622
0.404
0.210
0.638
0.672
0.626
0.630
0.622
0.590
0.596
0.524
0.548
0.542
0.540
0.536
0.534
0.536
0.530
0.530
0.522
0.524
0.514
0.512
0.504
0.500
0.498
0.536
0.920
0.844
0.842
0.770
0.788
0.672
0.682
0.686
0.652
0.630
0.606
0.606
0.602
0.598
0.584
0.582
0.572
0.566
0.578
0.586
0.608
0.588
0.582
0.584
0.574
0.572
0.572
0.578
0.238
0.334
0.560
0.578
0.574
0.566
0.546
0.554
0.558
0.566
0.566
0.572
0.576
0.570
0.564
0.550
0.546
0.548
0.548
0.544
0.536
0.554
0.542
0.594
0.634
0.704
0.646
0.786
0.724
0.730
0.700
0.612
0.594
0.566
0.552
0.542
0.542
0.584
0.602
0.636
0.630
0.654
0.660
0.648
0.760
0.276
0.228
0.592
0.576
0.570
0.564
0.590
0.586
0.620
0.694
0.640
0.636
0.638
0.626
0.620
0.634
0.638
0.620
0.600
0.590
0.568
0.554
0.542
0.532
0.544
0.580
1.090
0.842
0.944
0.906
0.908
0.900
0.836
0.702
0.646
0.650
0.626
0.624
0.604
0.596
0.600
0.610
0.608
0.644
0.646
0.644
0.638
0.634
0.616
0.602
0.596
0.592
0.584
0.588
0.606
0.586
0.578
0.566
0.564
0.592
0.590
0.572
0.578
0.564
0.548
0.568
0.566
0.572
0.562
0.558
0.550
0.550
0.554
0.554
0.594
0.802
0.896
0.838
0.802
0.740
0.648
0.316
0.300
0.608
0.586
0.582
0.376
0.200
0.576
0.576
0.596
0.642
0.768
0.794
0.780
0.668
0.716
0.674
0.650
0.640
0.632
0.634
0.648
0.666
0.558
0.720
0.628
0.602
0.588
0.574
0.568
0.562
0.570
0.590
1.038
0.900
0.848
0.816
0.784
0.742
0.646
0.616
0.604
0.592
0.586
0.582
0.570
0.576
0.596
0.602
0.592
0.614
0.348
0.272
0.614
0.590
0.578
0.566
0.578
0.578
0.590
0.614
0.712
0.936
0.712
0.210
0.882
0.836
0.774
0.680
0.622
0.642
0.598
0.594
0.590
0.598
0.636
0.634
0.666
0.768
0.752
0.666
0.682
0.660
0.642
0.624
0.624
0.620
0.604
0.600
0.596
0.592
0.596
0.598
0.600
0.618
0.664
0.658
0.646
0.634
0.634
0.628
0.636
0.606
0.626
0.262
0.360
0.342
0.252
0.602
0.602
0.636
0.202
0.430
0.642
0.644
0.638
0.628
0.620
0.602
0.598
0.590
0.606
0.626
0.660
0.736
0.724
0.728
0.224
0.444
0.814
0.706
0.692
0.654
0.622
0.590
0.576
0.564
0.290
0.324
0.496
0.562
0.610
0.248
0.358
0.316
0.740
0.932
0.916
0.900
0.898
0.880
0.802
0.762
0.680
0.632
0.604
0.580
0.568
0.570
0.594
0.600
0.616
0.634
0.710
0.878
0.794
0.778
0.788
0.734
0.664
0.620
0.602
0.596
0.586
0.600
0.612
0.606
0.596
0.602
0.602
0.608
0.622
0.270
0.642
0.862
0.818
0.774
0.666
0.628
0.610
0.602
0.614
0.630
0.652
0.680
0.658
0.636
0.614
0.602
0.594
0.602
0.572
0.598
0.562
0.376
0.292
0.654
0.626
0.684
0.674
0.742
0.634
0.250
0.436
0.666
0.668
0.634
0.616
0.598
0.590
0.580
0.568
0.574
0.574
0.576
0.580
0.586
0.584
0.366
0.224
0.578
0.582
0.584
0.588
0.588
0.598
0.616
0.372
0.238
0.604
0.220
0.370
0.288
0.278
0.578
0.562
0.556
0.550
0.542
0.550
0.550
0.550
0.516
0.608
0.298
0.280
0.576
0.584
0.588
0.586
0.578
0.568
0.572
0.208
0.902
0.546
0.546
0.538
0.538
0.532
0.532
0.526
0.526
0.518
0.518
0.516
0.522
0.514
0.520
0.514
0.516
0.518
0.530
0.534
0.562
0.578
0.598
0.532
0.506
0.534
0.260
0.556
0.598
0.560
0.552
0.536
0.526
0.522
0.510
0.508
0.498
0.508
0.516
0.534
0.538
0.540
0.532
0.526
0.522
0.518
0.516
0.514
0.530
0.526
0.524
0.528
0.546
0.538
0.536
0.540
0.540
0.528
0.532
0.522
0.266
0.254
0.522
0.512
0.522
0.528
0.564
0.672
0.686
0.718
0.630
0.708
0.596
0.596
0.586
0.582
0.564
0.552
0.562
0.558
0.558
0.552
0.538
0.534
0.522
0.516
0.508
0.522
0.538
0.562
0.556
0.550
0.560
0.590
0.594
0.582
0.566
0.570
0.562
0.576
0.588
0.592
0.586
0.604
0.604
0.594
0.596
0.590
0.600
0.590
0.318
0.238
0.576
0.566
0.340
0.720
0.536
0.532
0.308
0.502
0.230
0.368
0.650
0.498
0.498
0.530
0.432
0.450
0.454
0.280
0.706
0.212
0.496
0.386
0.726
0.224
0.626
0.276
0.898
0.384
0.540
0.742
0.728
0.670
0.560
0.644
0.544
0.604
0.604
0.606
0.628
0.608
0.616
0.358
0.268
0.592
0.300
0.304
0.574
0.604
0.576
0.374
0.200
0.606
0.544
0.574
0.584
0.684
0.508
0.638
0.620
0.630
0.716
0.624
0.648
0.630
0.618
0.610
0.604
0.604
0.594
0.592
0.590
0.592
0.262
0.310
0.582
0.588
0.582
0.602
0.584
0.582
0.578
0.570
0.574
0.562
0.338
0.238
0.566
0.562
0.558
0.562
0.550
0.556
0.556
0.548
0.556
0.590
0.574
0.508
0.562
0.554
0.566
0.560
0.560
0.570
0.588
0.548
0.282
0.300
0.366
0.216
0.572
0.572
0.564
0.562
0.556
0.558
0.552
0.258
0.296
0.552
0.554
0.564
0.602
0.698
0.616
0.284
0.414
0.564
0.612
0.598
0.636
0.546
0.574
0.560
0.548
0.540
0.542
0.536
0.256
0.290
0.574
0.254
0.262
0.560
0.576
0.602
0.610
0.610
0.336
0.272
0.594
0.590
0.582
0.570
0.560
0.562
0.552
0.556
0.556
0.560
0.550
0.312
0.250
0.572
0.588
0.598
0.600
0.596
0.620
0.366
0.226
0.564
0.296
0.290
0.634
0.546
0.586
0.590
0.588
0.600
0.592
0.608
0.600
0.604
0.584
0.584
0.574
0.576
0.574
0.572
0.578
0.576
0.570
0.582
0.574
0.602
0.610
0.616
0.650
0.668
0.698
0.634
0.630
0.642
0.606
0.582
0.472
0.642
0.538
0.536
0.546
0.558
0.562
0.598
0.988
0.890
0.854
0.814
0.724
0.632
0.390
0.238
0.312
0.234
0.556
0.346
0.212
0.554
0.562
0.540
0.532
0.522
0.518
0.520
0.564
0.574
0.606
0.964
0.894
0.830
0.764
0.738
0.656
0.616
0.598
0.590
0.572
0.556
0.550
0.540
0.542
0.590
0.658
0.764
0.442
0.324
0.634
1.198
0.360
0.216
0.230
0.330
0.560
0.554
0.560
0.548
0.556
0.598
0.612
1.382
0.716
0.668
0.636
0.602
0.594
0.568
0.578
0.604
0.612
0.650
0.650
0.900
0.584
0.254
0.248
0.544
0.746
0.628
0.598
0.584
0.580
0.566
0.568
0.556
0.542
0.572
0.568
0.622
0.618
0.648
0.704
0.704
0.656
0.680
0.648
0.624
0.594
0.582
0.568
0.562
0.558
0.568
0.600
0.754
0.762
0.746
0.488
0.226
0.624
0.604
0.580
0.568
0.562
0.560
0.582
0.620
0.646
0.658
0.628
0.634
0.650
0.640
0.630
0.616
0.598
0.578
0.580
0.568
0.564
0.562
0.568
0.580
0.600
0.692
0.696
0.638
0.650
0.630
0.642
0.648
0.636
0.622
0.622
0.608
0.590
0.590
0.568
0.558
0.544
0.540
0.536
0.540
0.556
0.586
0.682
0.856
0.870
0.840
0.788
0.732
0.656
0.618
0.602
0.588
0.582
0.580
0.588
0.596
0.614
0.652
0.710
0.640
0.726
0.634
0.652
0.624
0.622
0.590
0.592
0.578
0.572
0.592
0.620
0.738
0.860
0.876
0.832
0.758
0.658
0.654
0.652
0.664
0.650
0.664
0.738
0.664
0.684
0.648
0.624
0.598
0.586
0.578
0.580
0.566
0.568
0.550
0.542
0.532
0.528
0.528
0.558
0.614
1.244
1.072
0.918
0.912
0.910
0.858
0.826
0.782
0.734
0.632
0.608
0.608
0.616
0.610
0.622
0.614
0.598
0.346
0.220
0.598
0.548
0.578
0.562
0.478
0.752
0.422
0.520
0.540
0.546
0.566
0.556
0.556
0.558
0.566
0.564
0.580
0.592
0.642
0.636
0.726
0.670
0.764
0.662
0.696
0.648
0.630
0.620
0.622
0.590
0.584
0.250
0.340
0.582
0.582
0.564
0.564
0.578
0.562
0.566
0.560
0.562
0.564
0.566
0.562
0.348
0.258
0.520
0.556
0.552
0.546
0.556
0.544
0.238
0.324
0.552
0.566
0.562
0.582
0.264
0.304
0.604
0.526
0.586
0.568
0.562
0.572
0.572
0.564
0.552
0.562
1.104
0.582
0.588
0.688
0.864
0.846
0.856
0.812
0.784
0.776
0.720
0.646
0.620
0.614
0.626
0.644
0.646
0.676
0.662
0.682
0.660
0.624
0.612
0.604
0.598
0.592
0.590
0.594
0.604
0.608
0.606
0.604
0.608
0.606
0.600
0.594
0.586
0.580
0.574
0.558
0.558
0.556
0.548
0.554
0.552
0.558
0.552
0.542
0.538
0.538
0.538
0.542
0.552
0.572
0.564
0.550
0.556
0.544
0.544
0.534
0.534
0.528
0.530
0.530
0.538
0.720
0.754
0.790
0.820
0.798
0.776
0.404
0.350
0.688
0.452
0.790
0.588
0.564
0.554
0.544
0.546
0.520
0.526
0.526
0.534
0.540
0.562
0.592
0.676
0.762
0.806
0.764
0.702
0.646
0.614
0.598
0.600
0.592
0.596
0.588
0.578
0.574
0.568
0.560
0.554
0.546
0.544
0.544
0.560
0.590
0.634
0.648
0.762
0.780
0.788
0.870
0.808
0.716
0.638
0.610
0.588
0.594
0.586
0.582
0.590
0.598
0.602
0.612
0.624
0.656
0.658
0.668
0.660
0.650
0.636
0.636
0.624
0.626
0.616
0.622
0.634
0.638
0.652
0.668
0.726
0.644
0.670
0.646
0.632
0.624
0.612
0.608
0.602
0.604
0.612
0.612
0.622
0.634
0.636
0.638
0.644
0.634
0.628
0.608
0.592
0.582
0.578
0.574
0.574
0.576
0.596
0.612
0.692
0.690
0.714
0.666
0.690
0.658
0.628
0.618
0.604
0.594
0.580
0.580
0.568
0.566
0.572
0.582
0.588
0.596
0.616
0.630
0.626
0.630
0.634
0.618
0.608
0.596
0.586
0.576
0.564
0.566
0.564
0.572
0.562
0.582
0.592
0.606
0.618
0.618
0.614
0.606
0.598
0.596
0.582
0.578
0.572
0.566
0.576
0.576
0.582
0.582
0.608
0.630
0.736
0.814
0.830
0.396
0.318
0.648
0.266
0.360
0.324
0.316
0.258
0.302
0.220
0.356
0.206
0.384
0.554
0.572
0.224
0.342
0.578
0.330
0.218
0.578
0.578
0.384
0.220
0.402
0.218
0.628
0.694
0.572
0.628
0.368
0.252
0.606
0.610
0.590
0.586
0.582
0.574
0.576
0.576
0.576
0.576
0.552
0.554
0.558
0.538
0.538
0.540
0.562
0.626
0.436
0.226
0.288
0.420
0.804
0.834
0.830
0.784
0.720
1.212
0.570
0.560
0.548
0.552
0.550
0.572
0.602
0.622
0.884
0.800
0.808
0.814
0.786
0.784
0.734
0.640
0.620
0.612
0.610
0.602
0.608
0.618
0.702
0.658
0.816
0.524
0.280
0.256
0.488
0.884
0.640
0.388
0.234
0.362
0.398
0.198
0.338
0.232
0.588
0.610
0.452
0.210
0.658
0.446
0.320
0.378
0.432
0.792
0.680
0.656
0.620
0.600
0.596
0.600
0.596
0.616
0.628
0.722
0.708
0.658
0.644
0.616
0.612
0.604
0.592
0.580
0.576
0.576
0.566
0.584
0.582
0.612
0.742
0.776
0.842
0.842
0.792
0.762
0.698
0.670
0.640
0.640
0.634
0.630
0.650
0.666
0.740
0.760
0.770
0.748
0.734
0.670
0.696
0.686
0.676
0.688
0.732
0.668
0.740
0.658
0.700
0.648
0.638
0.628
0.640
0.628
0.636
0.654
0.716
0.710
0.732
0.746
0.750
0.682
0.712
0.680
0.672
0.664
0.654
0.650
0.648
0.652
0.672
0.656
0.732
0.734
0.754
0.688
0.858
0.798
0.768
0.690
0.644
0.650
0.646
0.640
0.678
0.736
0.762
0.756
0.690
0.716
0.682
0.662
0.648
0.636
0.652
0.654
0.650
0.658
0.658
0.648
0.644
0.640
0.650
0.652
0.662
0.660
0.636
0.608
0.596
0.588
0.584
0.584
0.572
0.588
0.610
0.658
0.632
0.718
0.710
0.726
0.674
0.682
0.660
0.644
0.618
0.608
0.608
0.592
0.588
0.590
0.644
0.778
0.866
0.860
0.840
0.820
0.778
0.730
0.642
0.612
0.602
0.588
0.574
0.576
0.588
0.612
0.684
0.730
0.804
0.790
0.750
0.662
0.652
0.638
0.624
0.606
0.620
0.646
0.672
0.682
0.756
0.756
0.682
0.706
0.666
0.650
0.632
0.634
0.638
0.630
0.622
0.618
0.608
0.596
0.586
0.584
0.592
0.598
0.608
0.624
0.624
0.626
0.626
0.644
0.678
0.648
0.680
0.656
0.672
0.632
0.630
0.612
0.596
0.612
0.644
0.656
0.648
0.656
0.654
0.648
0.642
0.646
0.648
0.634
0.632
0.622
0.612
0.594
0.592
0.594
0.592
0.584
0.586
0.574
0.580
0.572
0.578
0.590
0.648
0.646
0.654
0.638
0.624
0.594
0.580
0.572
0.562
0.566
0.568
0.576
0.602
0.624
0.742
0.696
0.642
0.668
0.646
0.626
0.596
0.602
0.574
0.564
0.562
0.556
0.544
0.538
0.536
0.528
0.528
0.526
0.538
0.530
0.544
0.548
0.552
0.562
0.562
0.574
0.578
0.570
0.580
0.578
0.572
0.562
0.560
0.562
0.558
0.572
0.586
0.626
0.688
0.684
0.638
0.710
0.608
0.656
0.622
0.612
0.602
0.590
0.590
0.588
0.584
0.590
0.584
0.588
0.594
0.680
0.604
0.814
0.752
0.712
0.632
0.604
0.588
0.576
0.578
0.596
0.614
0.618
0.588
0.578
0.564
0.566
0.558
0.558
0.576
0.678
0.676
0.630
0.720
0.606
0.626
0.612
0.600
0.580
0.570
0.564
0.552
0.564
0.570
0.584
0.592
0.598
0.614
0.640
0.622
0.642
0.624
0.612
0.604
0.592
0.592
0.586
0.592
0.590
0.598
0.614
0.696
0.630
0.760
0.642
0.680
0.636
0.644
0.636
0.622
0.612
0.606
0.602
0.600
0.600
0.596
0.602
0.594
0.592
0.592
0.594
0.600
0.608
0.600
0.596
0.590
0.594
0.600
0.604
0.608
0.632
0.628
0.620
0.622
0.620
0.602
0.602
0.594
0.600
0.608
0.628
0.716
0.720
0.766
0.800
0.738
0.656
0.690
0.652
0.652
0.640
0.630
0.636
0.634
0.668
0.762
0.734
0.740
0.670
0.776
0.640
0.662
0.644
0.630
0.632
0.624
0.630
0.640
0.636
0.646
0.652
0.640
0.626
0.630
0.620
0.618
0.620
0.630
0.644
0.654
0.716
0.632
0.676
0.644
0.640
0.624
0.614
0.612
0.614
0.634
0.702
0.652
0.934
0.832
0.832
0.728
0.674
0.656
0.632
0.624
0.620
0.624
0.622
0.644
0.638
0.682
0.724
0.650
0.682
0.662
0.656
0.630
0.638
0.624
0.638
0.642
0.644
0.652
0.662
0.666
0.658
0.656
0.634
0.632
0.620
0.620
0.616
0.630
0.646
0.722
0.726
0.722
0.736
0.688
0.750
0.640
0.676
0.654
0.646
0.656
0.660
0.678
0.668
0.670
0.668
0.646
0.630
0.640
0.628
0.628
0.640
0.642
0.658
0.652
0.664
0.652
0.652
0.638
0.636
0.626
0.614
0.618
0.608
0.616
0.612
0.614
0.608
0.602
0.606
0.620
0.626
0.648
0.716
0.650
0.748
0.644
0.684
0.652
0.646
0.632
0.624
0.616
0.620
0.618
0.618
0.620
0.630
0.626
0.632
0.634
0.638
0.622
0.612
0.606
0.598
0.592
0.602
0.596
0.606
0.642
0.622
0.654
0.654
0.682
0.676
0.680
0.654
0.644
0.632
0.622
0.622
0.618
0.630
0.634
0.656
0.670
0.678
0.666
0.678
0.666
0.660
0.656
0.644
0.628
0.628
0.616
0.610
0.616
0.620
0.626
0.638
0.638
0.644
0.648
0.648
0.644
0.628
0.624
0.618
0.612
0.612
0.628
0.638
0.664
0.722
0.658
0.762
0.654
0.740
0.636
0.664
0.642
0.644
0.638
0.648
0.654
0.668
0.676
0.720
0.650
0.676
0.650
0.628
0.616
0.604
0.604
0.616
0.628
0.632
0.714
0.642
0.764
0.656
0.686
0.646
0.650
0.620
0.620
0.608
0.602
0.598
0.622
0.644
0.664
0.712
0.646
0.670
0.666
0.648
0.630
0.614
0.586
0.582
0.572
0.566
0.572
0.580
0.616
0.688
0.718
0.736
0.724
0.728
0.644
0.760
0.622
0.646
0.628
0.618
0.608
0.600
0.622
0.632
0.652
0.710
0.650
0.744
0.652
0.740
0.616
0.630
0.616
0.630
0.666
0.696
0.718
0.714
0.676
0.676
0.666
0.666
0.658
0.658
0.642
0.634
0.608
0.598
0.588
0.568
0.560
0.552
0.552
0.554
0.582
0.660
0.688
0.688
0.650
0.728
0.632
0.632
0.612
0.586
0.568
0.560
0.552
0.552
0.564
0.664
0.812
0.840
0.800
0.748
0.678
0.630
0.614
0.604
0.606
0.594
0.616
0.606
0.608
0.632
0.254
0.318
0.576
0.580
0.588
0.590
0.578
0.578
0.576
0.570
0.564
0.554
0.552
0.546
0.546
0.540
0.546
0.540
0.536
0.540
0.550
0.566
0.590
0.610
0.630
0.714
0.640
0.726
0.626
0.664
0.626
0.620
0.602
0.606
0.598
0.584
0.576
0.562
0.556
0.554
0.548
0.554
0.554
0.598
0.758
0.850
0.870
0.832
0.856
0.850
0.816
0.740
0.648
0.606
0.586
0.576
0.562
0.562
0.570
0.588
0.644
0.676
0.742
0.996
0.848
0.814
0.750
0.670
0.654
0.628
0.610
0.612
0.608
0.604
0.610
0.616
0.616
0.630
0.616
0.636
0.620
0.628
0.616
0.614
0.612
0.602
0.598
0.586
0.570
0.566
0.566
0.582
0.592
0.606
0.598
0.596
0.582
0.574
0.572
0.572
0.576
0.586
0.586
0.620
0.722
0.772
0.798
0.748
0.728
0.644
0.626
0.624
0.620
0.620
0.640
0.662
0.676
0.726
0.640
0.698
0.664
0.662
0.638
0.616
0.602
0.584
0.570
0.568
0.580
0.606
0.674
0.752
0.840
0.846
0.848
0.790
0.692
0.664
0.644
0.616
0.608
0.602
0.598
0.608
0.604
0.614
0.612
0.612
0.624
0.620
0.618
0.614
0.598
0.606
0.594
0.588
0.580
0.574
0.574
0.570
0.570
0.576
0.584
0.594
0.606
0.624
0.626
0.626
0.616
0.618
0.596
0.582
0.576
0.574
0.566
0.570
0.574
0.578
0.586
0.594
0.606
0.622
0.624
0.620
0.620
0.594
0.586
0.576
0.572
0.560
0.574
0.588
0.642
0.726
0.796
0.850
0.858
0.818
0.806
0.752
0.702
0.668
0.680
0.664
0.656
0.656
0.644
0.638
0.634
0.634
0.614
0.616
0.602
0.598
0.600
0.604
0.612
0.614
0.648
0.712
0.628
0.772
0.642
0.674
0.652
0.650
0.636
0.636
0.642
0.640
0.648
0.662
0.658
0.672
0.652
0.670
0.654
0.642
0.624
0.624
0.612
0.614
0.608
0.620
0.610
0.594
0.602
0.602
0.612
0.714
0.728
0.770
0.746
0.694
0.696
0.652
0.648
0.634
0.622
0.622
0.644
0.708
0.656
0.808
0.790
0.752
0.738
0.674
0.700
0.684
0.676
0.676
0.658
0.670
0.668
0.668
0.732
0.676
0.776
0.672
0.706
0.660
0.658
0.640
0.642
0.634
0.648
0.636
0.646
0.636
0.640
0.650
0.658
0.646
0.644
0.632
0.630
0.616
0.604
0.602
0.596
0.596
0.592
0.588
0.580
0.572
0.570
0.572
0.590
0.596
0.604
0.636
0.654
0.696
0.622
0.630
0.612
0.592
0.572
0.566
0.550
0.560
0.550
0.566
0.588
0.702
0.776
0.854
0.852
0.870
0.842
0.826
0.778
0.684
0.664
0.654
0.644
0.666
0.724
0.686
0.762
0.726
0.682
0.692
0.678
0.666
0.638
0.630
0.634
0.634
0.620
0.624
0.626
0.634
0.638
0.638
0.660
0.648
0.642
0.626
0.620
0.620
0.602
0.600
0.626
0.630
0.622
0.620
0.608
0.606
0.602
0.606
0.612
0.640
0.692
0.650
0.738
0.656
0.738
0.630
0.664
0.650
0.642
0.628
0.628
0.626
0.624
0.618
0.630
0.634
0.648
0.656
0.660
0.668
0.656
0.648
0.642
0.688
0.658
0.658
0.622
0.614
0.606
0.606
0.606
0.636
0.700
0.754
0.838
0.818
0.770
0.762
0.722
0.650
0.632
0.620
0.616
0.632
0.626
0.652
0.652
0.714
0.724
0.670
0.798
0.674
0.754
0.656
0.690
0.650
0.656
0.642
0.620
0.616
0.620
0.644
0.658
0.646
0.646
0.654
0.668
0.670
0.676
0.646
0.664
0.648
0.658
0.656
0.652
0.636
0.626
0.626
0.632
0.628
0.640
0.654
0.664
0.682
0.678
0.680
0.656
0.652
0.634
0.608
0.608
0.606
0.618
0.694
0.806
0.830
0.900
0.954
0.926
0.892
0.862
0.794
0.766
0.714
0.666
0.646
0.644
0.640
0.648
0.654
0.650
0.660
0.654
0.654
0.636
0.636
0.628
0.624
0.614
0.620
0.620
0.624
0.628
0.652
0.648
0.646
0.654
0.646
0.642
0.634
0.628
0.622
0.616
0.616
0.622
0.622
0.624
0.624
0.636
0.626
0.622
0.618
0.612
0.602
0.598
0.596
0.600
0.610
0.622
0.628
0.640
0.648
0.652
0.652
0.632
0.626
0.620
0.612
0.606
0.598
0.596
0.592
0.592
0.596
0.598
0.610
0.614
0.626
0.620
0.636
0.614
0.604
0.608
0.604
0.604
0.616
0.618
0.640
0.662
0.706
0.666
0.732
0.660
0.756
0.652
0.682
0.660
0.664
0.656
0.640
0.654
0.646
0.636
0.632
0.624
0.616
0.616
0.610
0.616
0.608
0.646
0.698
0.710
0.756
0.760
0.770
0.758
0.746
0.678
0.762
0.654
0.676
0.652
0.652
0.624
0.612
0.616
0.588
0.594
0.586
0.590
0.600
0.600
0.614
0.628
0.622
0.634
0.634
0.632
0.628
0.652
0.660
0.654
0.658
0.654
0.634
0.626
0.616
0.618
0.624
0.626
0.712
0.784
0.880
0.864
0.844
0.780
0.710
0.648
0.648
0.646
0.674
0.766
0.868
0.894
0.880
0.864
0.850
0.814
0.752
0.676
0.654
0.658
0.650
0.666
0.668
0.668
0.678
0.674
0.672
0.674
0.676
0.666
0.684
0.690
0.684
0.744
0.728
0.692
0.750
0.694
0.768
0.670
0.706
0.678
0.666
0.658
0.644
0.656
0.664
0.672
0.678
0.666
0.666
0.648
0.636
0.642
0.634
0.626
0.612
0.602
0.590
0.580
0.584
0.644
0.692
0.706
0.660
0.724
0.640
0.664
0.642
0.640
0.636
0.630
0.634
0.640
0.640
0.646
0.620
0.616
0.596
0.586
0.584
0.580
0.596
0.610
0.678
0.714
0.754
0.748
0.738
0.672
0.676
0.648
0.628
0.614
0.600
0.604
0.602
0.622
0.612
0.620
0.630
0.616
0.638
0.646
0.624
0.620
0.610
0.606
0.608
0.610
0.614
0.614
0.618
0.638
0.636
0.658
0.658
0.658
0.660
0.644
0.638
0.624
0.608
0.602
0.596
0.596
0.602
0.608
0.642
0.666
0.712
0.658
0.664
0.650
0.638
0.618
0.610
0.612
0.584
0.584
0.608
0.706
0.770
0.742
0.720
0.712
0.678
0.648
0.636
0.614
0.606
0.604
0.614
0.624
0.638
0.726
0.748
0.808
0.782
0.772
0.774
0.746
0.742
0.724
0.686
0.686
0.730
0.738
0.766
0.814
0.812
0.788
0.738
0.710
0.712
0.690
0.700
0.730
0.674
0.766
0.740
0.808
0.822
0.842
0.802
0.770
0.748
0.726
0.754
0.700
0.762
0.740
0.770
0.784
0.798
0.794
0.756
0.702
0.764
0.670
0.754
0.668
0.766
0.676
0.774
0.750
0.780
0.770
0.772
0.748
0.706
0.774
0.670
0.742
0.656
0.742
0.658
0.764
0.734
0.736
0.744
0.750
0.740
0.742
0.704
0.750
0.672
0.742
0.666
0.752
0.680
0.818
0.760
0.754
0.694
0.758
0.670
0.708
0.680
0.686
0.680
0.690
0.744
0.728
0.756
0.794
0.800
0.798
0.778
0.706
0.762
0.670
0.700
0.682
0.688
0.700
0.734
0.730
0.756
0.738
0.736
0.688
0.766
0.670
0.768
0.670
0.758
0.732
0.768
0.788
0.788
0.762
0.706
0.766
0.668
0.710
0.702
0.702
0.698
0.704
0.702
0.698
0.682
0.686
0.676
0.670
0.660
0.348
0.418
0.580
0.648
0.740
0.814
0.852
0.898
0.862
0.846
0.820
0.780
0.736
0.690
0.670
0.660
0.652
0.668
0.672
0.722
0.748
0.782
0.688
0.756
0.664
0.738
0.660
0.764
0.672
0.784
0.684
0.794
0.706
0.772
0.690
0.756
0.674
0.752
0.664
0.698
0.680
0.696
0.688
0.692
0.744
0.680
0.768
0.674
0.746
0.664
0.704
0.676
0.678
0.672
0.724
0.660
0.744
0.684
0.750
0.668
0.704
0.688
0.680
0.670
0.678
0.686
0.718
0.670
0.686
0.654
0.646
0.640
0.628
0.630
0.620
0.618
0.614
0.616
0.616
0.620
0.618
0.614
0.626
0.620
0.624
0.620
0.622
0.620
0.622
0.628
0.644
0.644
0.334
0.434
0.588
0.660
0.758
0.750
0.750
0.744
0.756
0.740
0.732
0.680
0.764
0.660
0.698
0.678
0.668
0.650
0.644
0.642
0.638
0.640
0.664
0.712
0.736
0.780
0.824
0.800
0.728
0.712
0.692
0.680
0.686
0.680
0.688
0.722
0.682
0.722
0.646
0.668
0.636
0.628
0.620
0.610
0.610
0.620
0.622
0.688
0.646
0.766
0.744
0.798
0.770
0.714
0.696
0.666
0.648
0.632
0.624
0.620
0.634
0.640
0.694
0.736
0.740
0.730
0.692
0.698
0.678
0.666
0.662
0.652
0.658
0.670
0.660
0.740
0.750
0.810
0.828
0.794
0.740
0.704
0.666
0.650
0.652
0.658
0.660
0.722
0.714
0.770
0.788
0.782
0.798
0.762
0.708
0.724
0.686
0.680
0.680
0.660
0.672
0.766
0.772
0.798
0.792
0.786
0.730
0.684
0.664
0.642
0.634
0.628
0.636
0.684
0.676
0.712
0.690
0.678
0.670
0.682
0.688
0.722
0.670
0.730
0.658
0.688
0.682
0.716
0.668
0.768
0.760
0.760
0.782
0.778
0.772
0.744
0.708
0.774
0.728
0.722
0.682
0.674
0.662
0.668
0.700
0.780
0.830
0.802
0.730
0.700
0.684
0.676
0.668
0.674
0.684
0.686
0.710
0.688
0.662
0.656
0.708
0.746
0.752
0.736
0.690
0.698
0.668
0.666
0.658
0.662
0.684
0.690
0.708
0.698
0.742
0.726
0.688
0.672
0.650
0.634
0.624
0.604
0.596
0.584
0.578
0.576
0.582
0.652
0.812
0.888
0.936
0.968
0.934
0.902
0.830
0.738
0.662
0.634
0.622
0.704
0.766
0.784
0.772
0.822
0.846
0.750
0.694
0.654
0.626
0.630
0.650
0.678
0.698
0.772
0.812
0.790
0.736
0.680
0.646
0.632
0.616
0.616
0.624
0.670
0.762
0.882
0.948
0.920
0.868
0.808
0.778
0.698
0.682
0.672
0.674
0.690
0.668
0.648
0.624
0.612
0.604
0.600
0.602
0.622
0.700
0.764
0.842
0.884
0.846
0.800
0.764
0.708
0.676
0.682
0.650
0.624
0.608
0.594
0.594
0.648
0.726
0.774
0.744
0.694
0.676
0.702
0.718
0.716
0.684
0.664
0.648
0.638
0.626
0.616
0.628
0.636
0.686
0.698
0.726
0.746
0.832
0.884
0.874
0.810
0.744
0.692
0.684
0.692
0.692
0.728
0.714
0.710
0.702
0.712
0.738
0.676
0.688
0.666
0.652
0.640
0.622
0.608
0.598
0.586
0.580
0.570
0.570
0.576
0.586
0.602
0.610
0.620
0.630
0.648
0.658
0.662
0.684
0.664
0.666
0.674
0.716
0.654
0.676
0.666
0.716
0.794
0.800
0.768
0.752
0.696
0.648
0.628
0.616
0.630
0.644
0.648
0.644
0.656
0.664
0.780
0.802
0.800
0.768
0.752
0.732
0.684
0.652
0.648
0.646
0.652
0.648
0.658
0.652
0.688
0.706
0.722
0.662
0.644
0.632
0.620
0.606
0.612
0.636
0.686
0.714
0.702
0.698
0.682
0.714
0.842
0.900
0.872
0.852
0.834
0.800
0.720
0.664
0.634
0.616
0.600
0.590
0.600
0.628
0.738
1.054
0.884
0.820
0.792
0.768
0.732
0.676
0.654
0.654
0.648
0.650
0.668
0.674
0.696
0.730
0.728
0.694
0.700
0.684
0.670
0.698
0.712
0.682
0.664
0.646
0.624
0.608
0.598
0.606
0.604
0.606
0.646
0.750
0.752
0.778
0.786
0.766
0.764
0.774
0.762
0.756
0.726
0.680
0.638
0.624
0.610
0.600
0.596
0.584
0.580
0.566
0.562
0.566
0.576
0.614
0.708
0.708
0.732
0.782
0.816
0.776
0.774
0.740
0.684
0.636
0.616
0.604
0.606
0.598
0.622
0.618
0.630
0.630
0.618
0.606
0.604
0.600
0.636
0.662
0.702
0.750
0.684
0.662
0.648
0.638
0.638
0.642
0.648
0.628
0.624
0.616
0.608
0.600
0.582
0.578
0.574
0.582
0.610
0.698
1.018
0.910
0.820
0.798
0.786
0.772
0.762
0.728
0.694
0.638
0.624
0.610
0.588
0.590
0.582
0.604
0.632
0.666
0.646
0.640
0.650
0.618
0.618
0.614
0.610
0.618
0.656
0.696
0.706
0.656
0.660
0.658
0.646
0.636
0.618
0.610
0.598
0.586
0.584
0.574
0.580
0.592
0.580
0.584
0.620
0.642
0.698
0.754
0.762
0.810
0.826
0.784
0.744
0.690
0.652
0.636
0.610
0.602
0.598
0.586
0.572
0.580
0.590
0.586
0.598
0.774
0.872
0.826
0.762
0.738
0.676
0.660
0.656
0.678
0.726
0.734
0.696
0.760
0.700
0.666
0.634
0.628
0.632
0.672
0.680
0.670
0.658
0.650
0.646
0.646
0.646
0.658
0.680
0.718
0.676
0.718
0.768
0.780
0.758
0.704
0.674
0.650
0.630
0.612
0.590
0.580
0.572
0.566
0.566
0.614
0.692
0.934
0.856
0.868
0.890
0.882
0.836
0.766
0.698
0.650
0.630
0.606
0.592
0.582
0.570
0.564
0.554
0.554
0.582
0.672
1.018
0.966
0.904
0.928
0.890
0.852
0.820
0.798
0.732
0.700
0.686
0.692
0.700
0.682
0.678
0.664
0.660
0.662
0.686
0.688
0.708
0.724
0.712
0.708
0.700
0.674
0.664
0.646
0.638
0.638
0.630
0.634
0.628
0.632
0.638
0.648
0.658
0.704
0.736
0.718
0.754
0.696
0.678
0.658
0.644
0.634
0.640
0.646
0.686
0.702
0.736
0.750
0.728
0.730
0.714
0.684
0.660
0.640
0.626
0.610
0.594
0.590
0.582
0.590
0.630
0.648
0.676
0.778
0.842
0.814
0.800
0.808
0.800
0.762
0.714
0.666
0.640
0.614
0.594
0.584
0.580
0.590
0.596
0.598
0.606
0.596
0.602
0.614
0.650
0.662
0.652
0.638
0.624
0.618
0.628
0.700
0.882
0.854
0.832
0.794
0.760
0.694
0.652
0.632
0.622
0.642
0.712
0.776
0.820
0.814
0.792
0.750
0.720
0.704
0.686
0.662
0.666
0.652
0.664
0.682
0.694
0.726
0.686
0.738
0.664
0.730
0.798
0.748
0.722
0.684
0.652
0.640
0.630
0.638
0.640
0.654
0.676
0.678
0.688
0.672
0.666
0.652
0.672
0.728
0.764
0.746
0.718
0.708
0.736
0.740
0.714
0.700
0.680
0.660
0.642
0.622
0.604
0.594
0.604
0.642
0.970
0.858
0.900
0.916
0.896
0.882
0.846
0.788
0.724
0.672
0.670
0.654
0.364
0.936
0.636
0.630
0.634
0.622
0.638
0.702
0.746
0.820
0.888
0.882
0.828
0.784
0.724
0.690
0.662
0.626
0.246
0.380
0.394
0.214
0.600
0.584
0.574
0.574
0.558
0.556
0.564
0.568
0.560
0.548
0.548
0.548
0.540
0.530
0.528
0.516
0.522
0.530
0.554
0.614
0.778
0.832
0.848
0.888
0.930
0.934
0.874
0.838
0.782
0.716
0.664
0.646
0.628
0.626
0.642
0.638
0.656
0.642
0.656
0.656
0.656
0.658
0.650
0.646
0.642
0.626
0.622
0.612
0.618
0.604
0.614
0.614
0.618
0.616
0.622
0.614
0.610
0.610
0.614
0.604
0.600
0.604
0.600
0.612
0.624
0.632
0.634
0.666
0.702
0.648
0.730
0.630
0.648
0.640
0.648
0.644
0.716
0.650
0.744
0.708
0.716
0.710
0.646
0.660
0.642
0.648
0.628
0.622
0.636
0.724
0.734
0.860
0.828
0.840
0.794
0.770
0.750
0.682
0.644
0.624
0.618
0.602
0.602
0.596
0.604
0.606
0.592
0.600
0.612
0.608
0.626
0.638
0.642
0.642
0.698
0.636
0.744
0.660
0.772
0.674
0.778
0.666
0.658
0.626
0.604
0.596
0.578
0.584
0.588
0.642
0.732
0.846
0.852
0.868
0.832
0.794
0.734
0.634
0.604
0.586
0.578
0.594
0.608
0.626
0.644
1.028
0.988
0.958
0.946
0.900
0.860
0.784
0.746
0.714
0.696
0.686
0.694
0.686
0.698
0.682
0.660
0.646
0.656
0.678
0.684
0.690
0.666
0.662
0.640
0.630
0.632
0.646
0.642
0.690
0.674
0.788
0.764
0.738
0.714
0.688
0.690
0.672
0.662
0.638
0.646
0.624
0.624
0.626
0.634
0.704
0.656
0.778
0.842
0.852
0.830
0.814
0.806
0.776
0.710
0.676
0.646
0.620
0.624
0.632
0.666
0.792
0.946
0.958
0.904
0.850
0.778
0.698
0.670
0.664
0.670
0.686
0.704
0.772
0.748
0.706
0.776
0.706
0.714
0.680
0.672
0.648
0.628
0.626
0.634
0.662
0.684
0.726
0.730
0.754
0.700
0.764
0.670
0.722
0.662
0.688
0.692
0.688
0.738
0.682
0.752
0.688
0.768
0.660
0.746
0.664
0.692
0.670
0.666
0.652
0.650
0.650
0.652
0.662
0.660
0.668
0.678
0.674
0.664
0.686
0.670
0.668
0.664
0.674
0.664
0.676
0.652
0.648
0.632
0.628
0.624
0.632
0.638
0.662
0.738
0.756
0.756
0.744
0.680
0.702
0.672
0.656
0.634
0.624
0.614
0.606
0.608
0.616
0.626
0.704
0.726
0.848
0.872
0.846
0.840
0.816
0.766
0.728
0.672
0.656
0.638
0.632
0.632
0.654
0.654
0.690
0.722
0.724
0.728
0.738
0.684
0.690
0.660
0.642
0.642
0.634
0.628
0.636
0.634
0.642
0.654
0.662
0.684
0.658
0.674
0.662
0.660
0.652
0.662
0.664
0.672
0.726
0.664
0.744
0.644
0.734
0.642
0.682
0.712
0.642
0.720
0.634
0.716
0.632
0.684
0.650
0.710
0.644
0.670
0.652
0.666
0.666
0.668
0.670
0.640
0.632
0.628
0.624
0.632
0.644
0.726
0.716
0.766
0.742
0.740
0.732
0.664
0.680
0.666
0.662
0.644
0.652
0.650
0.670
0.676
0.714
0.714
0.742
0.722
0.766
0.740
0.694
0.748
0.662
0.738
0.638
0.676
0.668
0.712
0.656
0.778
0.726
0.736
0.734
0.728
0.672
0.740
0.652
0.688
0.656
0.656
0.648
0.656
0.652
0.708
0.712
0.744
0.742
0.744
0.726
0.670
0.690
0.678
0.670
0.644
0.638
0.628
0.632
0.626
0.648
0.688
0.652
0.734
0.714
0.682
0.764
0.684
0.698
0.682
0.670
0.666
0.662
0.650
0.648
0.650
0.650
0.660
0.658
0.662
0.662
0.666
0.660
0.670
0.650
0.670
0.676
0.666
0.656
0.668
0.672
0.668
0.660
0.662
0.660
0.656
0.648
0.644
0.648
0.638
0.642
0.638
0.642
0.644
0.644
0.652
0.656
0.654
0.664
0.658
0.658
0.652
0.660
0.650
0.650
0.646
0.644
0.634
0.640
0.632
0.640
0.636
0.650
0.640
0.656
0.646
0.644
0.640
0.628
0.626
0.612
0.604
0.596
0.580
0.586
0.584
0.580
0.600
0.614
0.636
0.664
0.696
0.656
0.670
0.660
0.656
0.640
0.622
0.622
0.612
0.608
0.600
0.598
0.610
0.610
0.630
0.640
0.766
0.760
0.836
0.844
0.798
0.784
0.708
0.674
0.648
0.622
0.622
0.608
0.622
0.650
0.718
0.734
0.756
0.776
0.754
0.696
0.696
0.658
0.652
0.640
0.634
0.654
0.718
0.658
0.676
0.678
0.726
0.646
0.742
0.662
0.726
0.664
0.728
0.658
0.684
0.678
0.674
0.676
0.658
0.716
0.664
0.734
0.658
0.756
0.712
0.662
0.740
0.666
0.732
0.650
0.694
0.648
0.658
0.646
0.644
0.636
0.630
0.654
0.710
0.666
0.724
0.646
0.720
0.638
0.660
0.652
0.656
0.654
0.676
0.708
0.668
0.782
0.752
0.738
0.730
0.688
0.770
0.668
0.790
0.726
0.726
0.732
0.740
0.750
0.736
0.756
0.746
0.748
0.688
0.778
0.736
0.734
0.728
0.738
0.742
0.690
0.792
0.738
0.694
0.748
0.672
0.734
0.664
0.742
0.676
0.768
0.734
0.774
0.758
0.750
0.686
0.744
0.672
0.686
0.678
0.680
0.718
0.666
0.750
0.710
0.736
0.670
0.742
0.658
0.736
0.652
0.740
0.680
0.768
0.726
0.736
0.730
0.686
0.746
0.658
0.666
0.664
0.664
0.672
0.704
0.670
0.760
0.720
0.730
0.724
0.726
0.672
0.700
0.680
0.688
0.672
0.678
0.678
0.722
0.642
0.658
0.650
0.662
0.638
0.646
0.646
0.642
0.660
0.710
0.652
0.746
0.676
0.746
0.654
0.702
0.668
0.684
0.656
0.656
0.648
0.650
0.650
0.672
0.748
0.736
0.800
0.824
0.778
0.766
0.702
0.704
0.674
0.674
0.680
0.670
0.682
0.726
0.738
0.728
0.748
0.752
0.744
0.738
0.680
0.770
0.670
0.752
0.674
0.794
0.732
0.768
0.756
0.754
0.736
0.734
0.728
0.706
0.700
0.700
0.698
0.700
0.688
0.726
0.684
0.746
0.720
0.718
0.696
0.702
0.690
0.692
0.678
0.668
0.676
0.686
0.710
0.684
0.738
0.686
0.730
0.662
0.676
0.666
0.656
0.660
0.656
0.674
0.672
0.686
0.714
0.686
0.686
0.698
0.682
0.674
0.660
0.666
0.666
0.676
0.668
0.708
0.664
0.724
0.660
0.726
0.662
0.702
0.674
0.718
0.714
0.742
0.762
0.768
0.744
0.742
0.728
0.676
0.676
0.652
0.644
0.628
0.630
0.640
0.672
0.710
0.748
0.758
0.766
0.772
0.756
0.750
0.672
0.706
0.672
0.664
0.682
0.658
0.672
0.642
0.648
0.630
0.640
0.674
0.724
0.740
0.776
0.798
0.820
0.828
0.832
0.810
0.756
0.724
0.708
0.712
0.684
0.766
0.810
0.866
0.860
0.828
0.782
0.776
0.746
0.712
0.672
0.682
0.720
0.738
0.768
0.832
0.858
0.860
0.878
0.858
0.820
0.744
0.704
0.686
0.684
0.710
0.696
0.682
0.738
0.624
0.640
0.632
0.652
0.750
0.848
0.976
1.032
0.992
0.882
0.850
0.812
0.718
0.674
0.646
0.620
0.630
0.616
0.660
0.814
0.950
0.938
0.884
0.860
0.824
0.746
0.718
0.704
0.688
0.688
0.742
0.722
0.772
0.858
0.864
0.834
0.804
0.786
0.768
0.722
0.710
0.732
0.724
0.738
0.752
0.766
0.754
0.760
0.738
0.694
0.726
0.686
0.706
0.698
0.736
0.720
0.696
0.744
0.730
0.694
0.696
0.686
0.682
0.670
0.670
0.690
0.654
0.678
0.676
0.660
0.670
0.732
0.650
0.674
0.668
0.666
0.650
0.642
0.636
0.646
0.662
0.700
0.666
0.682
0.684
0.720
0.654
0.664
0.670
0.674
0.670
0.648
0.712
0.646
0.678
0.712
0.670
0.672
0.668
0.670
0.660
0.686
0.728
0.726
0.772
0.784
0.752
0.754
0.738
0.686
0.692
0.670
0.650
0.632
0.634
0.634
0.630
0.662
0.734
0.706
0.740
0.758
0.760
0.732
0.742
0.746
0.694
0.760
0.684
0.682
0.666
0.662
0.650
0.648
0.654
0.658
0.662
0.668
0.732
0.732
0.716
0.732
0.718
0.666
0.730
0.672
0.688
0.668
0.684
0.648
0.666
0.648
0.658
0.632
0.660
0.636
0.644
0.632
0.634
0.642
0.630
0.644
0.638
0.630
0.628
0.624
0.620
0.612
0.600
0.598
0.592
0.582
0.588
0.572
0.570
0.576
0.550
0.574
0.568
0.562
0.562
0.562
0.558
0.552
0.554
0.544
0.548
0.544
0.554
0.570
0.664
0.810
0.802
0.850
0.882
0.948
0.952
0.946
0.812
0.756
0.694
0.688
0.662
0.650
0.664
0.672
0.654
0.766
0.902
0.898
0.838
0.782
0.742
0.712
0.678
0.692
0.746
0.786
0.896
0.878
0.842
0.850
0.810
0.802
0.772
0.728
0.708
0.694
0.742
0.780
0.882
0.850
0.838
0.828
0.814
0.802
0.786
0.756
0.724
0.684
0.672
0.676
0.668
0.720
0.814
0.944
0.898
0.860
0.824
0.792
0.732
0.686
0.640
0.630
0.620
0.634
0.686
0.834
0.944
1.014
0.960
0.970
0.914
0.814
0.748
0.718
0.762
0.868
0.860
0.862
0.854
0.818
0.786
0.744
0.710
0.688
0.684
0.662
0.636
0.610
0.604
0.600
0.596
0.586
0.576
0.568
0.570
0.576
0.626
0.656
0.672
0.806
0.862
0.860
0.822
0.826
0.806
0.740
0.708
0.722
0.724
0.716
0.708
0.742
0.814
0.788
0.796
0.836
0.852
0.810
0.764
0.714
0.656
0.632
0.618
0.626
0.666
0.662
0.722
0.668
0.762
0.756
0.872
0.830
0.814
0.798
0.770
0.714
0.666
0.658
0.660
0.692
0.740
0.658
0.682
0.674
0.678
0.660
0.662
0.648
0.636
0.628
0.638
0.702
0.830
0.888
0.888
0.874
0.826
0.774
0.722
0.674
0.652
0.662
0.668
0.718
0.676
0.768
0.748
0.736
0.670
0.698
0.684
0.666
0.660
0.658
0.668
0.718
0.666
0.910
0.864
0.856
0.832
0.808
0.772
0.756
0.688
0.688
0.694
0.712
0.692
0.700
0.746
0.666
0.766
0.678
0.780
0.684
0.778
0.684
0.774
0.668
0.750
0.650
0.686
0.678
0.762
0.668
0.702
0.676
0.674
0.674
0.666
0.660
0.656
0.662
0.658
0.672
0.674
0.674
0.666
0.676
0.652
0.648
0.646
0.652
0.640
0.648
0.674
0.746
0.770
0.806
0.868
0.872
0.814
0.744
0.672
0.642
0.624
0.616
0.630
0.696
0.728
0.918
0.916
0.906
0.880
0.810
0.712
0.674
0.688
0.728
0.750
0.808
0.850
0.814
0.772
0.720
0.694
0.664
0.650
0.632
0.624
0.624
0.632
0.668
0.744
0.766
0.794
0.780
0.756
0.698
0.762
0.668
0.686
0.680
0.674
0.684
0.666
0.670
0.676
0.726
0.690
0.734
0.746
0.784
0.772
0.770
0.706
0.728
0.706
0.698
0.678
0.662
0.650
0.632
0.630
0.628
0.632
0.644
0.644
0.646
0.636
0.636
0.630
0.640
0.636
0.640
0.644
0.660
0.660
0.716
0.650
0.766
0.718
0.776
0.820
0.818
0.804
0.768
0.714
0.704
0.700
0.690
0.682
0.688
0.694
0.722
0.664
0.732
0.652
0.684
0.670
0.664
0.650
0.640
0.644
0.738
0.776
0.758
0.698
0.696
0.692
0.690
0.676
0.668
0.662
0.654
0.642
0.640
0.638
0.650
0.648
0.648
0.646
0.648
0.632
0.646
0.640
0.636
0.660
0.658
0.712
0.656
0.674
0.662
0.668
0.654
0.662
0.660
0.664
0.728
0.752
0.746
0.676
0.684
0.654
0.646
0.638
0.638
0.660
0.734
0.722
0.734
0.734
0.816
0.838
0.846
0.774
0.712
0.678
0.650
0.632
0.636
0.664
0.748
0.856
0.926
0.934
0.906
0.850
0.782
0.740
0.690
0.692
0.702
0.700
0.774
0.780
0.818
0.848
0.784
0.784
0.730
0.708
0.698
0.670
0.678
0.668
0.692
0.686
0.694
0.700
0.682
0.696
0.682
0.682
0.682
0.666
0.660
0.650
0.638
0.628
0.636
0.648
0.694
0.700
0.756
0.772
0.756
0.704
0.758
0.662
0.690
0.682
0.670
0.664
0.670
0.682
0.724
0.746
0.780
0.784
0.754
0.746
0.740
0.688
0.716
0.670
0.676
0.666
0.676
0.664
0.688
0.716
0.678
0.748
0.674
0.740
0.646
0.662
0.682
0.786
0.814
0.872
0.862
0.834
0.822
0.796
0.756
0.704
0.700
0.708
0.718
0.736
0.698
0.694
0.672
0.654
0.632
0.612
0.604
0.598
0.638
0.832
0.846
0.860
0.822
0.794
0.768
0.714
0.700
0.694
0.686
0.756
0.846
1.016
0.942
0.896
0.824
0.780
0.712
0.690
0.678
0.662
0.680
0.708
0.696
0.700
0.704
0.790
0.764
0.808
0.788
0.686
0.716
0.706
0.694
0.688
0.698
0.686
0.686
0.698
0.688
0.694
0.698
0.750
0.718
0.794
0.696
0.684
0.664
0.654
0.656
0.668
0.714
0.670
0.690
0.658
0.652
0.640
0.646
0.684
0.730
0.760
0.758
0.856
0.920
0.870
0.798
0.722
0.676
0.652
0.634
0.612
0.606
0.598
0.600
0.598
0.612
0.618
0.632
0.654
0.698
0.700
0.708
0.662
0.736
0.640
0.740
0.732
0.730
0.668
0.762
0.686
0.820
0.808
0.874
0.874
0.846
0.830
0.804
0.778
0.720
0.670
0.680
0.680
0.656
0.666
0.654
0.666
0.646
0.660
0.656
0.672
0.662
0.654
0.658
0.656
0.656
0.634
0.636
0.636
0.644
0.698
0.670
0.728
0.656
0.738
0.662
0.752
0.670
0.762
0.660
0.692
0.694
0.756
0.778
0.780
0.704
0.756
0.672
0.704
0.698
0.698
0.688
0.696
0.764
0.744
0.836
0.778
0.734
0.690
0.658
0.630
0.610
0.596
0.586
0.600
0.670
0.792
0.836
0.996
1.026
0.990
0.946
0.918
0.832
0.756
0.704
0.674
0.660
0.646
0.656
0.656
0.672
0.758
0.854
0.916
0.874
0.832
0.820
0.788
0.740
0.728
0.708
0.708
0.716
0.702
0.714
0.786
0.846
0.898
0.888
0.858
0.830
0.808
0.756
0.750
0.760
0.774
0.754
0.792
0.772
0.750
0.746
0.740
0.748
0.748
0.732
0.710
0.718
0.780
0.720
0.720
0.716
0.692
0.666
0.644
0.646
0.640
0.672
0.686
0.690
0.686
0.676
0.674
0.664
0.664
0.772
0.830
0.856
0.792
0.714
0.688
0.686
0.700
0.734
0.694
0.716
0.772
0.798
0.810
0.780
0.752
0.700
0.668
0.642
0.632
0.628
0.664
0.698
0.894
1.086
0.970
0.966
0.874
0.788
0.712
0.684
0.654
0.646
0.632
0.620
0.616
0.610
0.608
0.612
0.622
0.628
0.642
0.706
0.710
0.772
0.768
0.744
0.764
0.756
0.702
0.794
0.698
0.804
0.702
0.780
0.698
0.720
0.700
0.698
0.744
0.682
0.750
0.742
0.802
0.768
0.778
0.758
0.698
0.730
0.706
0.704
0.710
0.742
0.698
0.784
0.778
0.756
0.750
0.754
0.698
0.708
0.698
0.686
0.692
0.686
0.738
0.672
0.782
0.754
0.744
0.734
0.690
0.748
0.654
0.702
0.698
0.742
0.678
0.756
0.668
0.758
0.756
0.812
0.802
0.762
0.702
0.678
0.660
0.636
0.634
0.634
0.694
0.732
0.880
0.914
0.912
0.902
0.902
0.858
0.794
0.748
0.702
0.692
0.686
0.742
0.690
0.750
0.704
0.784
0.694
0.762
0.748
0.836
0.814
0.762
0.732
0.696
0.696
0.680
0.752
0.756
0.802
0.842
0.942
0.916
0.838
0.808
0.752
0.722
0.680
0.666
0.656
0.652
0.656
0.888
0.796
0.736
0.706
0.652
0.692
0.680
0.652
0.630
0.630
0.622
0.616
0.608
0.598
0.588
0.582
0.586
0.574
0.568
0.574
0.570
0.580
0.618
0.638
0.664
0.672
0.734
0.732
0.760
0.774
0.766
0.696
0.702
0.668
0.656
0.646
0.618
0.616
0.616
0.646
0.712
0.812
0.802
0.800
0.824
0.818
0.800
0.786
0.762
0.706
0.698
0.684
0.704
0.670
0.666
0.670
0.740
0.766
0.802
0.772
0.712
0.714
0.668
0.678
0.668
0.662
0.666
0.688
0.668
0.736
0.748
0.732
0.708
0.762
0.688
0.708
0.670
0.664
0.648
0.644
0.640
0.644
0.662
0.636
0.668
0.662
0.756
0.750
0.806
0.822
0.760
0.716
0.710
0.726
0.692
0.696
0.700
0.680
0.676
0.658
0.678
0.658
0.680
0.676
0.670
0.662
0.658
0.662
0.626
0.744
0.652
0.722
0.634
0.652
0.636
0.622
0.608
0.590
0.606
0.614
0.682
0.684
0.702
0.714
0.664
0.750
0.664
0.758
0.644
0.668
0.648
0.636
0.638
0.620
0.620
0.612
0.608
0.608
0.604
0.606
0.614
0.616
0.608
0.610
0.592
0.608
0.608
0.596
0.594
0.596
0.592
0.594
0.598
0.620
0.620
0.654
0.710
0.696
0.712
0.668
0.736
0.628
0.640
0.622
0.608
0.596
0.580
0.594
0.584
0.588
0.582
0.602
0.600
0.608
0.614
0.640
0.672
0.728
0.710
0.686
0.652
0.636
0.616
0.634
0.632
0.650
0.644
0.724
0.638
0.684
0.654
0.652
0.656
0.710
0.644
0.710
0.658
0.736
0.674
0.760
0.682
0.730
0.674
0.732
0.676
0.754
0.672
0.758
0.682
0.746
0.658
0.726
0.662
0.686
0.716
0.670
0.686
0.674
0.682
0.664
0.664
0.660
0.652
0.632
0.630
0.630
0.624
0.622
0.622
0.604
0.598
0.586
0.582
0.612
0.632
0.650
0.726
0.696
0.642
0.734
0.636
0.654
0.638
0.636
0.628
0.614
0.620
0.618
0.624
0.640
0.664
0.640
0.668
0.640
0.630
0.672
0.636
0.642
0.636
0.616
0.632
0.602
0.598
0.600
0.592
0.590
0.584
0.628
0.620
0.618
0.636
0.710
0.608
0.660
0.642
0.610
0.628
0.618
0.610
0.606
0.606
0.608
0.610
0.604
0.634
0.716
0.620
0.726
0.602
0.654
0.622
0.612
0.610
0.608
0.602
0.604
0.618
0.612
0.646
0.702
0.690
0.710
0.794
0.774
0.768
0.778
0.736
0.688
0.666
0.650
0.624
0.618
0.598
0.590
0.582
0.628
0.602
0.616
0.602
0.620
0.622
0.602
0.606
0.598
0.582
0.578
0.580
0.606
0.620
0.590
0.598
0.596
0.580
0.590
0.582
0.566
0.568
0.562
0.556
0.566
0.572
0.630
0.652
0.622
0.676
0.674
0.632
0.638
0.636
0.626
0.632
0.614
0.612
0.618
0.602
0.246
0.380
0.610
0.272
0.332
0.292
0.344
0.618
0.648
0.636
0.688
0.632
0.712
0.652
0.720
0.626
0.722
0.622
0.668
0.638
0.620
0.598
0.594
0.574
0.582
0.628
0.670
0.680
0.768
0.812
0.806
0.822
0.790
0.770
0.680
0.656
0.640
0.620
0.610
0.616
0.616
0.626
0.680
0.652
0.738
0.722
0.728
0.664
0.734
0.644
0.646
0.638
0.628
0.614
0.606
0.616
0.620
0.614
0.620
0.632
0.620
0.602
0.602
0.590
0.600
0.586
0.590
0.588
0.588
0.584
0.584
0.572
0.570
0.576
0.574
0.566
0.604
0.652
0.620
0.632
0.624
0.614
0.608
0.596
0.592
0.590
0.574
0.574
0.584
0.606
0.628
0.686
0.736
0.746
0.746
0.726
0.670
0.752
0.654
0.756
0.638
0.810
0.804
0.752
0.680
0.664
0.648
0.672
0.756
0.872
0.890
0.858
0.778
0.750
0.716
0.666
0.640
0.624
0.652
0.714
0.732
0.924
0.864
0.874
0.828
0.808
0.782
0.728
0.770
0.758
0.766
0.782
0.718
0.806
0.808
0.744
0.702
0.686
0.656
0.652
0.638
0.634
0.650
0.720
0.734
0.786
0.810
0.826
0.800
0.756
0.722
0.716
0.696
0.732
0.658
0.780
0.794
0.852
0.902
0.904
0.818
0.806
0.786
0.762
0.724
0.672
0.646
0.648
0.658
0.714
0.760
0.912
0.884
0.848
0.758
0.666
0.634
0.642
0.628
0.630
0.642
0.656
0.672
0.714
0.656
0.782
0.738
0.686
0.808
0.768
0.702
0.758
0.688
0.698
0.666
0.656
0.642
0.634
0.644
0.658
0.662
0.650
0.716
0.712
0.720
0.762
0.758
0.700
0.756
0.628
0.690
0.658
0.656
0.740
0.752
0.752
0.730
0.666
0.744
0.652
0.678
0.690
0.726
0.674
0.778
0.690
0.776
0.672
0.798
0.694
0.702
0.702
0.718
0.678
0.746
0.676
0.770
1.446
0.674
0.690
0.670
0.648
0.632
0.626
0.618
0.628
0.656
0.656
0.728
0.706
0.650
0.800
0.706
0.678
0.700
0.664
0.662
0.658
0.646
0.648
0.664
0.712
0.662
0.754
0.664
0.760
0.650
0.688
0.662
0.656
0.646
0.638
0.626
0.636
0.634
0.640
0.620
0.604
0.642
0.662
0.722
0.756
0.728
0.660
0.678
0.664
0.652
0.632
0.610
0.614
0.606
0.618
0.620
0.632
0.622
0.622
0.616
0.626
0.640
0.654
0.626
0.660
0.664
0.734
0.726
0.718
0.668
0.744
0.672
0.734
0.656
0.664
0.626
0.628
0.626
0.626
0.610
0.638
0.668
0.674
0.696
0.670
0.676
0.644
0.632
0.612
0.594
0.580
0.574
0.580
0.630
0.826
0.870
0.864
0.850
0.786
0.754
0.726
0.694
0.652
0.630
0.626
0.620
0.616
0.624
0.648
0.686
0.658
0.718
0.640
0.682
0.724
0.668
0.696
0.642
0.642
0.626
0.614
0.604
0.582
0.582
0.592
0.630
0.800
1.040
0.916
0.938
0.902
0.884
0.838
0.790
0.734
0.702
0.700
0.696
0.694
0.714
0.676
0.712
0.744
0.778
0.772
0.702
0.686
0.652
0.624
0.612
0.600
0.606
0.630
0.712
0.710
0.710
0.672
0.666
0.666
0.670
0.662
0.658
0.636
0.626
0.624
0.628
0.650
0.644
0.710
0.710
0.738
0.766
0.790
0.784
0.710
0.700
0.686
0.672
0.646
0.660
0.668
0.712
0.656
0.738
0.674
0.730
0.658
0.650
0.650
0.650
0.636
0.622
0.634
0.644
0.648
0.710
0.692
0.656
0.658
0.636
0.630
0.628
0.620
0.644
0.714
0.816
0.890
0.862
0.872
0.838
0.818
0.770
0.698
0.662
0.660
0.640
0.654
0.662
0.722
0.680
0.788
0.746
0.734
0.742
0.674
0.744
0.660
0.758
0.676
0.756
0.636
0.662
0.638
0.630
0.620
0.622
0.638
0.792
0.802
0.790
0.810
0.788
0.776
0.742
0.686
0.666
0.666
0.662
0.700
0.716
0.782
0.800
0.778
0.742
0.726
0.718
0.684
0.694
0.696
0.720
0.716
0.716
0.720
0.728
0.724
0.722
0.724
0.712
0.690
0.728
0.664
0.694
0.680
0.672
0.668
0.678
0.718
0.706
0.734
0.714
0.720
0.678
0.688
0.656
0.628
0.622
0.608
0.614
0.598
0.588
0.588
0.588
0.660
0.770
0.838
0.882
0.936
0.946
0.956
0.920
0.890
0.836
0.756
0.724
0.716
0.710
0.694
0.748
0.734
0.798
0.802
0.876
0.852
0.768
0.706
0.658
0.646
0.644
0.734
0.768
0.858
0.886
0.858
0.846
0.848
0.810
0.756
0.666
0.640
0.626
0.616
0.616
0.616
0.638
0.696
0.746
0.764
0.758
0.660
0.706
0.662
0.662
0.666
0.662
0.666
0.650
0.658
0.710
0.702
0.666
0.756
0.728
0.722
0.652
0.654
0.616
0.598
0.592
0.588
0.602
0.758
0.856
0.840
0.908
0.906
0.816
0.814
0.808
0.768
0.694
0.662
0.638
0.624
0.628
0.656
0.700
0.774
0.896
0.876
0.864
0.816
0.798
0.752
0.720
0.702
0.768
0.778
0.852
0.906
0.886
0.854
0.830
0.786
0.756
0.706
0.686
0.680
0.700
0.726
0.730
0.734
0.734
0.726
0.674
0.706
0.682
0.680
0.654
0.648
0.646
0.646
0.656
0.668
0.686
0.682
0.724
0.670
0.748
0.664
0.702
0.658
0.662
0.644
0.640
0.640
0.630
0.646
0.640
0.646
0.634
0.648
0.638
0.642
0.640
0.644
0.708
0.704
0.642
0.724
0.632
0.730
0.628
0.664
0.650
0.644
0.636
0.628
0.608
0.610
0.624
0.638
0.656
0.732
0.744
0.800
0.798
0.828
0.814
0.786
0.746
0.700
0.666
0.654
0.662
0.678
0.674
0.714
0.718
0.730
0.742
0.742
0.684
0.748
1.302
0.654
0.654
0.668
0.712
0.704
0.758
0.794
0.782
0.712
0.702
0.680
0.674
0.658
0.634
0.648
0.668
0.750
0.774
0.872
0.916
0.896
0.892
0.846
0.810
0.758
0.718
0.710
0.732
0.750
0.736
0.756
0.770
0.752
0.744
0.702
0.742
0.668
0.706
0.678
0.692
0.770
0.750
0.750
0.740
0.680
0.696
0.730
0.656
0.668
0.644
0.622
0.614
0.614
0.628
0.714
0.784
0.878
0.944
0.942
0.904
0.852
0.782
0.702
0.682
0.660
0.676
0.680
0.724
0.684
0.742
0.726
0.736
0.730
0.750
0.740
0.680
0.768
0.698
0.748
0.674
0.744
0.652
0.682
0.676
0.682
0.678
0.692
0.666
0.666
0.650
0.656
0.664
0.674
0.680
0.674
0.664
0.648
0.630
0.622
0.614
0.604
0.620
0.664
0.766
0.860
0.896
0.894
0.844
0.834
0.784
0.704
0.662
0.636
0.626
0.616
0.620
0.616
0.618
0.614
0.634
0.658
0.748
0.792
0.834
0.856
0.830
0.790
0.740
0.684
0.648
0.638
0.622
0.616
0.614
0.620
0.670
0.798
0.816
0.786
0.774
0.822
0.880
0.870
0.860
0.842
0.798
0.746
0.736
0.728
0.714
0.700
0.710
0.670
0.672
0.672
0.672
0.680
0.686
0.696
0.704
0.692
0.726
0.670
0.730
0.678
0.692
0.670
0.652
0.640
0.634
0.622
0.630
0.656
0.732
0.788
0.910
0.906
0.860
0.828
0.770
0.750
0.700
0.666
0.668
0.680
0.688
0.704
0.738
0.748
0.754
0.714
0.726
0.708
0.690
0.694
0.670
0.688
0.682
0.680
0.694
0.706
0.668
0.682
0.658
0.668
0.688
0.724
0.670
0.682
0.648
0.636
0.630
0.618
0.622
0.632
0.644
0.646
0.658
0.666
0.660
0.664
0.688
0.688
0.682
0.670
0.662
0.650
0.640
0.638
0.652
0.650
0.658
0.646
0.630
0.634
0.632
0.636
0.638
0.660
0.658
0.662
0.708
0.648
0.724
0.710
0.714
0.658
0.676
0.664
0.658
0.656
0.658
0.656
0.674
0.704
0.734
0.776
0.742
0.746
0.718
0.686
0.662
0.658
0.646
0.644
0.668
0.720
0.772
0.828
0.806
0.812
0.804
0.786
0.748
0.696
0.684
0.660
0.674
0.666
0.692
0.718
0.718
0.744
0.736
0.754
0.756
0.738
0.730
0.688
0.742
0.658
0.696
0.676
0.674
0.684
0.684
0.714
0.656
0.698
0.666
0.660
0.664
0.664
0.642
0.630
0.658
0.810
0.762
0.784
0.768
0.752
0.726
0.708
0.694
0.676
0.670
0.674
0.670
0.672
0.654
0.626
0.618
0.608
0.598
0.596
0.584
0.588
0.584
0.590
0.602
0.612
0.628
0.678
0.702
0.730
0.728
0.716
0.732
0.688
0.670
0.660
0.636
0.622
0.622
0.602
0.612
0.606
0.600
0.594
0.592
0.584
0.578
0.570
0.574
0.572
0.564
0.570
0.558
0.566
0.580
0.582
0.580
0.582
0.584
0.580
0.590
0.596
0.584
0.596
0.592
0.596
0.602
0.616
0.612
0.618
0.616
0.642
0.610
0.626
0.608
0.596
0.602
0.598
0.590
0.596
0.590
0.590
0.582
0.584
0.578
0.570
0.566
0.560
0.554
0.554
0.552
0.548
0.554
0.560
0.574
0.574
0.582
0.574
0.588
0.584
0.584
0.598
0.588
0.598
0.594
0.594
0.588
0.588
0.580
0.578
0.574
0.576
0.576
0.580
0.594
0.596
0.634
0.702
0.622
0.708
0.600
0.742
0.612
0.642
0.620
0.600
0.596
0.592
0.584
0.590
0.588
0.600
0.606
0.636
0.690
0.632
0.788
0.708
0.652
0.662
0.704
0.622
0.752
0.656
0.870
0.784
0.828
0.800
0.784
0.782
0.762
0.714
0.682
0.652
0.618
0.626
0.634
0.720
0.776
0.806
0.824
0.796
0.796
0.778
0.736
0.706
0.670
0.664
0.684
0.720
0.740
0.734
0.766
0.732
0.744
0.690
0.784
0.662
0.766
0.652
0.768
0.656
0.824
0.770
0.870
0.874
0.804
0.778
0.794
0.732
0.670
0.660
0.654
0.656
0.726
0.724
0.904
0.876
0.870
0.816
0.812
0.758
0.710
0.696
0.704
0.898
0.928
0.880
0.880
0.844
0.810
0.800
0.772
0.710
0.790
0.714
0.832
0.774
0.760
0.718
0.776
0.686
0.754
0.672
0.782
0.694
0.930
0.856
0.830
0.814
0.774
0.702
0.698
0.698
0.760
0.728
0.742
0.742
0.682
0.798
0.686
0.778
0.682
0.762
0.686
0.784
0.730
0.788
0.806
0.858
0.862
0.858
0.810
0.772
0.748
0.714
0.714
0.700
0.782
0.746
0.838
0.842
0.818
0.798
0.794
0.754
0.788
0.742
0.724
0.720
0.708
0.708
0.760
0.686
0.820
0.774
0.810
0.792
0.798
0.768
0.770
0.694
0.780
0.670
0.748
0.660
0.790
0.744
0.746
0.688
0.816
0.738
0.692
0.758
0.660
0.764
0.678
0.878
0.876
0.910
0.948
0.918
0.896
0.852
0.836
0.798
0.770
0.748
0.750
0.824
0.876
0.850
0.842
0.806
0.802
0.778
0.778
0.750
0.754
0.796
0.862
0.846
0.824
0.814
0.824
0.788
0.754
0.730
0.732
0.712
0.710
0.680
0.660
0.632
0.636
0.656
0.670
0.670
0.716
0.722
0.778
0.804
0.784
0.756
0.704
0.770
0.696
0.796
0.740
0.756
0.776
0.796
0.802
0.716
0.772
0.700
0.758
0.670
0.688
0.676
0.688
0.666
0.672
0.698
0.754
0.790
0.858
0.872
0.864
0.820
0.784
0.748
0.698
0.706
0.698
0.740
0.742
0.782
0.766
0.750
0.748
0.708
0.770
0.684
0.798
0.744
0.796
0.778
0.786
0.774
0.782
0.762
0.752
0.694
0.702
0.682
0.664
0.666
0.676
0.690
0.726
0.670
0.736
0.674
0.744
0.710
0.682
0.746
0.714
0.732
0.742
0.764
0.764
0.772
0.778
0.782
0.760
0.744
0.742
0.742
0.742
0.746
0.704
0.758
0.674
0.704
0.700
0.742
0.750
0.768
0.760
0.752
0.742
0.702
0.746
0.696
0.714
0.742
0.706
0.742
0.674
0.708
0.690
0.736
0.686
0.684
0.666
0.658
0.640
0.644
0.710
0.854
0.882
0.916
0.948
0.938
0.888
0.850
0.802
0.742
0.718
0.710
0.714
0.728
0.716
0.734
0.708
0.698
0.690
0.704
0.744
0.760
0.806
0.844
0.892
0.856
0.836
0.778
0.732
0.696
0.692
0.692
0.700
0.688
0.696
0.692
0.690
0.738
0.738
0.748
0.734
0.686
0.704
0.700
0.682
0.670
0.654
0.640
0.636
0.636
0.656
0.702
0.708
0.708
0.710
0.684
0.658
0.638
0.654
0.678
0.732
0.774
0.788
0.798
0.814
0.806
0.792
0.772
0.756
0.748
0.708
0.762
0.882
0.866
0.866
0.846
0.794
0.736
0.666
0.656
0.654
0.696
0.840
0.900
0.910
0.916
0.940
0.946
0.884
0.838
0.788
0.696
0.664
0.638
0.656
0.722
1.090
1.012
1.086
0.996
0.884
0.878
0.768
0.742
0.758
0.892
0.942
0.960
0.886
0.828
0.778
0.734
0.688
0.676
0.666
0.680
0.716
0.766
0.724
0.726
0.724
0.716
0.682
0.676
0.650
0.642
0.654
0.660
0.692
0.710
0.770
0.772
0.770
0.734
0.724
0.698
0.684
0.704
0.710
0.762
0.762
0.768
0.730
0.688
0.734
0.666
0.732
0.666
0.822
0.792
0.876
0.910
0.930
0.942
0.924
0.900
0.828
0.782
0.714
0.686
0.684
0.700
0.742
0.772
0.824
0.848
0.860
0.806
0.774
0.732
0.786
0.766
0.728
0.754
0.748
0.768
0.760
0.756
0.736
0.694
0.738
0.676
0.764
0.754
0.840
0.824
0.732
0.706
0.692
0.738
0.654
0.668
0.624
0.618
0.602
0.602
0.590
0.574
0.574
0.568
0.566
0.568
0.558
0.558
0.544
0.548
0.544
0.560
0.554
0.592
0.722
0.666
0.698
0.736
0.702
0.732
0.736
0.708
0.716
0.690
0.654
0.642
0.634
0.624
0.616
0.616
0.610
0.592
0.626
0.616
0.640
0.626
0.616
0.650
0.708
0.636
0.848
0.768
0.774
0.736
0.756
0.740
0.728
0.678
0.664
0.646
0.656
0.648
0.642
0.628
0.622
0.614
0.628
0.632
0.620
0.608
0.662
0.646
0.636
0.626
0.594
0.604
0.612
0.620
0.630
0.636
0.616
0.598
0.594
0.602
0.606
0.620
0.628
0.622
0.626
0.616
0.612
0.630
0.640
0.690
0.614
0.624
0.606
0.582
0.578
0.584
0.634
0.716
0.800
0.816
0.906
0.876
0.888
0.854
0.844
0.790
0.696
0.642
0.622
0.604
0.606
0.588
0.584
0.554
0.600
0.580
0.606
0.608
0.590
1.228
0.612
0.616
0.608
0.616
0.614
0.606
0.612
0.616
0.614
0.608
0.598
0.594
0.604
0.622
0.620
0.290
0.336
0.622
0.620
0.624
0.618
0.614
0.616
0.610
0.602
0.600
0.594
0.586
0.574
0.570
0.566
0.564
0.570
0.584
0.618
0.660
0.710
0.732
0.724
0.708
0.714
0.688
0.698
0.668
0.664
0.600
0.584
0.580
0.576
0.572
0.578
0.576
0.576
0.584
0.584
0.598
0.592
0.594
0.590
0.580
0.568
0.564
0.554
0.554
0.550
0.566
0.618
0.636
0.718
0.730
0.746
0.704
0.726
0.728
0.714
0.698
0.690
0.666
0.672
0.658
0.650
0.644
0.640
0.710
0.636
0.724
0.626
0.756
0.630
0.716
0.632
0.784
0.658
0.686
0.674
0.724
0.648
0.650
0.626
0.626
0.614
0.612
0.616
0.678
0.786
0.804
0.766
0.728
0.652
0.662
0.668
0.646
0.704
0.650
0.726
0.662
0.748
0.710
0.714
0.660
0.776
0.724
0.746
0.732
0.734
0.720
0.664
0.682
0.652
0.628
0.608
0.586
0.572
0.562
0.572
0.594
0.700
0.836
0.838
0.908
0.920
0.920
0.904
0.888
0.838
0.766
0.702
0.660
0.642
0.618
0.618
0.616
0.618
0.638
0.708
0.714
0.758
0.734
0.780
0.750
0.668
0.678
0.660
0.644
0.618
0.604
0.598
0.592
0.598
0.604
0.620
0.632
0.706
0.650
0.996
0.900
0.910
0.900
0.822
0.716
0.682
0.680
0.676
0.664
0.662
0.646
0.634
0.624
0.610
0.610
0.614
0.628
0.634
0.704
0.714
0.722
0.728
0.688
0.740
0.670
0.678
0.730
0.682
0.740
0.662
0.678
0.670
0.648
0.654
0.654
0.664
0.688
0.726
0.722
0.726
0.746
0.744
0.696
0.712
0.712
0.736
0.674
0.752
0.728
0.768
0.746
0.686
0.750
0.660
0.740
0.670
0.668
0.662
0.652
0.634
0.624
0.612
0.604
0.600
0.598
0.616
0.650
0.706
0.860
0.822
0.784
0.766
0.740
0.676
0.636
0.614
0.612
0.612
0.638
0.684
0.718
0.786
0.818
0.808
0.796
0.720
0.686
0.664
0.648
0.650
0.668
0.662
0.654
0.650
0.624
0.628
0.756
0.716
0.800
0.814
0.810
0.822
0.826
0.816
0.798
0.760
0.720
0.728
0.724
0.734
0.750
0.686
0.708
0.762
0.706
0.746
0.654
0.686
0.680
0.682
0.754
0.760
0.858
0.834
0.800
0.772
0.718
0.708
0.724
0.712
0.692
0.704
0.752
0.758
0.730
0.750
0.692
0.706
0.672
0.678
0.670
0.672
0.672
0.712
0.714
0.714
0.738
0.732
0.730
0.736
0.724
0.678
0.716
0.680
0.684
0.730
0.674
0.744
0.724
0.722
0.674
0.674
0.648
0.632
0.632
0.636
0.636
0.658
0.658
0.670
0.712
0.780
0.828
0.822
0.808
0.792
0.740
0.690
0.676
0.666
0.660
0.662
0.712
0.704
0.658
0.678
0.650
0.664
0.668
0.678
0.664
0.722
0.642
0.724
0.644
0.722
0.650
0.678
0.676
0.674
0.718
0.658
0.718
0.638
0.692
0.678
0.728
0.674
0.758
0.724
0.814
0.846
0.796
0.720
0.684
0.666
0.656
0.648
0.660
0.656
0.724
0.714
0.880
0.956
0.916
0.902
0.894
0.876
0.804
0.746
0.722
0.690
0.690
0.702
0.732
0.704
0.688
0.746
0.726
0.700
0.692
0.664
0.668
0.662
0.716
0.702
0.666
0.690
0.716
0.668
0.726
0.678
0.754
0.674
0.764
0.722
0.690
0.758
0.692
0.744
0.722
0.732
0.724
0.730
0.750
0.766
0.748
0.756
0.734
0.684
0.700
0.692
0.672
0.666
0.660
0.654
0.644
0.640
0.652
0.652
0.706
0.670
0.734
0.654
0.696
0.680
0.748
0.662
0.744
0.662
0.774
0.680
0.756
0.668
0.744
0.672
0.734
0.688
0.786
0.752
0.758
0.754
0.744
0.746
0.746
0.706
0.766
0.706
0.756
0.698
0.778
0.744
0.752
0.764
0.750
0.686
0.700
0.674
0.674
0.666
0.728
0.746
0.842
0.868
0.896
0.858
0.854
0.798
0.766
0.688
0.672
0.660
0.646
0.654
0.644
0.638
0.648
0.684
0.760
0.744
0.750
0.666
0.706
0.690
0.682
0.672
0.662
0.648
0.654
0.656
0.658
0.642
0.626
0.644
0.640
0.646
0.714
0.676
0.794
0.808
0.834
0.848
0.814
0.746
0.720
0.702
0.672
0.652
0.650
0.650
0.640
0.642
0.644
0.642
0.654
0.644
0.650
0.650
0.652
0.660
0.652
0.652
0.642
0.654
0.654
0.640
0.644
0.630
0.640
0.668
0.728
0.706
0.744
0.842
0.908
0.894
0.874
0.856
0.796
0.748
0.712
0.692
0.688
0.676
0.684
0.674
0.662
0.648
0.636
0.626
0.612
0.600
0.602
0.620
0.640
0.652
0.736
0.838
0.950
0.896
0.828
0.774
0.742
0.690
0.650
0.636
0.624
0.616
0.622
0.630
0.622
0.624
0.668
0.770
0.860
0.888
0.846
0.802
0.720
0.668
0.648
0.620
0.616
0.638
0.776
0.990
1.026
0.980
0.988
0.960
0.938
0.868
0.860
0.814
0.768
0.744
0.734
0.792
0.820
0.810
0.754
0.736
0.730
0.742
0.724
0.774
0.718
0.752
0.708
0.696
0.648
0.652
0.634
0.628
0.632
0.618
0.598
0.602
0.640
0.706
0.948
0.952
0.960
0.956
0.966
0.864
0.812
0.754
0.710
0.676
0.682
0.730
0.770
0.820
0.830
0.804
0.790
0.738
0.780
0.758
0.748
0.746
0.704
0.780
0.776
0.772
0.804
0.854
0.856
0.814
0.736
0.706
0.692
0.672
0.682
0.696
0.718
0.748
0.768
0.758
0.778
0.716
0.778
0.692
0.752
0.664
0.688
0.664
0.682
0.738
0.726
0.686
0.692
0.660
0.672
0.674
0.676
0.684
0.668
0.678
0.654
0.660
0.674
0.666
0.666
0.684
0.704
0.672
0.676
0.660
0.664
0.658
0.650
0.636
0.616
0.606
0.604
0.584
0.584
0.582
0.586
0.644
0.758
0.882
0.922
0.868
0.832
0.834
0.802
0.754
0.698
0.676
0.642
0.650
0.630
0.624
0.622
0.620
0.616
0.620
0.622
0.626
0.640
0.666
0.700
0.662
0.678
0.672
0.716
0.672
0.682
0.664
0.670
0.678
0.728
0.754
0.802
0.786
0.768
0.760
0.750
0.702
0.698
0.672
0.644
0.630
0.618
0.634
0.644
0.708
0.696
0.656
0.718
0.736
0.780
0.758
0.696
0.668
0.644
0.630
0.632
0.652
0.708
0.728
0.780
0.806
0.816
0.796
0.758
0.686
0.678
0.646
0.632
0.644
0.724
0.868
0.856
0.854
0.802
0.780
0.740
0.700
0.674
0.674
0.682
0.736
0.670
0.746
0.650
0.680
0.650
0.648
0.648
0.654
0.648
0.648
0.646
0.638
0.636
0.626
0.624
0.634
0.632
0.634
0.626
0.624
0.616
0.606
0.594
0.598
0.614
0.606
0.624
0.696
0.750
0.812
0.864
0.866
0.840
0.764
0.680
0.656
0.650
0.666
0.770
0.776
0.780
0.744
0.670
0.692
0.648
0.656
0.670
0.858
0.850
0.872
0.834
0.866
0.858
0.832
0.792
0.744
0.704
0.700
0.696
0.690
0.692
0.678
0.694
0.772
0.796
0.832
0.812
0.750
0.700
0.680
0.672
0.678
0.694
0.748
0.800
0.824
0.830
0.810
0.824
0.806
0.794
0.784
0.750
0.708
0.684
0.672
0.688
0.684
0.720
0.728
0.766
0.778
0.772
0.782
0.712
0.762
0.676
0.742
0.684
0.792
0.832
0.832
0.776
0.704
0.684
0.678
0.692
0.720
0.748
0.840
0.838
0.812
0.766
0.710
0.692
0.672
0.672
0.674
0.722
0.754
0.758
0.766
0.760
0.782
0.774
0.754
0.708
0.752
0.674
0.692
0.670
0.656
0.648
0.668
0.712
0.754
0.808
0.784
0.762
0.750
0.702
0.750
0.674
0.680
0.648
0.622
0.608
0.608
0.622
0.646
0.774
0.798
0.802
0.822
0.838
0.810
0.808
0.808
0.790
0.758
0.702
0.650
0.638
0.628
0.640
0.650
0.704
0.736
0.744
0.728
0.726
0.676
0.688
0.690
0.692
0.696
0.744
0.690
0.806
0.772
0.744
0.746
0.758
0.710
0.694
0.678
0.670
0.638
0.618
0.606
0.594
0.586
0.590
0.594
0.608
0.648
0.698
0.756
0.774
0.772
0.766
0.732
0.674
0.694
0.672
0.670
0.676
0.666
0.724
0.654
0.754
0.720
0.730
0.682
0.756
0.674
0.738
0.652
0.676
0.662
0.670
0.666
0.684
0.676
0.728
0.734
0.758
0.724
0.686
0.696
0.686
0.720
0.648
0.662
0.646
0.642
0.640
0.644
0.648
0.648
0.708
0.652
0.716
0.658
0.736
0.670
0.744
0.718
0.738
0.734
0.742
0.736
0.734
0.734
0.690
0.742
0.672
0.730
0.666
0.694
0.718
0.714
0.692
0.670
0.664
0.660
0.650
0.640
0.626
0.616
0.606
0.622
0.656
0.710
0.726
0.734
0.748
0.762
0.732
0.736
0.738
0.670
0.662
0.646
0.626
0.614
0.600
0.594
0.600
0.602
0.624
0.660
0.712
0.800
0.872
0.854
0.838
0.804
0.758
0.720
0.708
0.684
0.662
0.650
0.632
0.624
0.626
0.724
0.772
0.840
0.820
0.806
0.778
0.726
0.686
0.662
0.646
0.660
0.658
0.666
0.660
0.654
0.644
0.644
0.644
0.668
0.670
0.668
0.650
0.636
0.634
0.634
0.636
0.642
0.708
0.794
0.816
0.804
0.766
0.770
0.746
0.708
0.678
0.650
0.634
0.632
0.636
0.658
0.722
0.756
0.838
0.848
0.840
0.810
0.794
0.726
0.702
0.358
0.416
0.596
0.650
0.710
0.896
0.940
1.004
0.978
0.938
0.952
0.890
0.864
0.852
0.806
0.734
0.700
0.708
0.708
0.718
0.742
0.730
0.740
0.698
0.714
0.684
0.690
0.680
0.666
0.676
0.676
0.660
0.652
0.624
0.632
0.650
0.700
0.692
0.722
0.682
0.740
0.652
0.666
0.666
0.652
0.656
0.646
0.624
0.634
0.636
0.652
0.656
0.660
0.654
0.626
0.638
0.686
0.756
0.740
0.754
0.724
0.722
0.708
0.690
0.678
0.662
0.666
0.682
0.702
0.716
0.686
0.672
0.684
0.716
0.666
0.690
0.674
0.718
0.656
0.722
0.680
0.768
0.788
0.826
0.816
0.796
0.758
0.706
0.692
0.672
0.654
0.664
0.658
0.722
0.712
0.758
0.756
0.696
0.748
0.654
0.672
0.658
0.652
0.664
0.652
0.654
0.668
0.658
0.652
0.640
0.636
0.630
0.640
0.650
0.658
0.668
0.708
0.664
0.714
0.652
0.712
0.638
0.670
0.666
0.746
0.764
0.800
0.806
0.828
0.836
0.782
0.762
0.730
0.692
0.660
0.662
0.658
0.712
0.726
0.820
0.974
0.942
0.908
0.836
0.814
0.786
0.718
0.686
0.660
0.642
0.622
0.614
0.620
0.654
0.718
0.782
0.838
0.840
0.830
0.798
0.740
0.716
0.694
0.674
0.662
0.654
0.654
0.656
0.676
0.710
0.708
0.690
0.730
0.674
0.692
0.680
0.684
0.678
0.674
0.676
0.716
0.666
0.720
0.666
0.696
0.660
0.668
0.658
0.654
0.638
0.640
0.638
0.642
0.648
0.654
0.670
0.682
0.684
0.686
0.684
0.686
0.672
0.664
0.662
0.658
0.656
0.656
0.656
0.656
0.668
0.664
0.712
0.700
0.678
0.674
0.656
0.646
0.640
0.634
0.632
0.626
0.628
0.652
0.702
0.694
0.664
0.686
0.676
0.678
0.660
0.650
0.642
0.624
0.638
0.620
0.626
0.628
0.628
0.632
0.680
0.640
0.718
0.718
0.748
0.732
0.684
0.748
0.674
0.752
0.680
0.694
0.666
0.650
0.622
0.618
0.612
0.598
0.604
0.632
0.652
0.780
0.848
0.950
0.928
1.002
0.998
0.958
0.948
0.868
0.776
0.708
0.684
0.684
0.688
0.692
0.764
0.734
0.746
0.696
0.706
0.716
0.690
0.684
0.678
0.744
0.746
0.742
0.678
0.768
0.718
0.744
0.696
0.808
0.756
0.808
0.832
0.786
0.718
0.694
0.660
0.654
0.656
0.650
0.702
0.724
0.784
0.834
0.838
0.842
0.848
0.790
0.772
0.734
0.696
0.686
0.696
0.668
0.674
0.678
0.700
0.748
0.738
0.758
0.752
0.758
0.694
0.772
0.726
0.712
0.694
0.678
0.660
0.658
0.722
0.944
0.974
0.980
0.932
0.882
0.828
0.742
0.668
0.634
0.620
0.632
0.792
0.906
1.104
1.072
1.038
1.004
0.952
0.896
0.828
0.728
0.712
0.690
0.736
0.792
0.778
0.846
0.822
0.784
0.734
0.696
0.668
0.650
0.624
0.622
0.642
0.670
0.768
0.738
0.378
0.434
0.596
0.972
0.824
0.850
0.832
0.800
0.782
0.718
0.696
0.684
0.668
0.646
0.650
0.652
0.652
0.670
0.698
0.688
0.698
0.708
0.744
0.690
0.698
0.668
0.654
0.640
0.620
0.622
0.616
0.608
0.598
0.592
0.588
0.590
0.612
0.630
0.686
0.708
0.752
0.742
0.674
0.680
0.662
0.650
0.646
0.636
0.638
0.632
0.662
0.646
0.654
0.630
0.622
0.618
0.608
0.614
0.616
0.618
0.638
0.656
0.694
0.714
0.724
0.662
0.746
0.652
0.682
0.652
0.640
0.638
0.646
0.656
0.650
0.640
0.640
0.630
0.626
0.616
0.606
0.608
0.604
0.610
0.604
0.618
0.626
0.630
0.634
0.692
0.644
0.710
0.672
0.730
0.670
0.696
0.662
0.668
0.660
0.652
0.654
0.646
0.660
0.656
0.718
0.638
0.662
0.668
0.680
0.654
0.658
0.648
0.636
0.644
0.640
0.640
0.710
0.632
0.716
0.644
0.730
0.650
0.728
0.652
0.758
0.672
0.700
0.664
0.662
0.656
0.646
0.644
0.664
0.712
0.760
0.780
0.764
0.764
0.772
0.760
0.746
0.708
0.702
0.750
0.700
0.722
0.690
0.658
0.744
0.692
0.734
0.670
0.680
0.654
0.628
0.610
0.608
0.600
0.630
0.692
0.800
0.870
0.890
0.894
0.896
0.836
0.788
0.742
0.712
0.722
0.724
0.708
0.750
0.728
0.760
0.780
0.778
0.758
0.750
0.702
0.720
0.682
0.734
0.686
0.744
0.658
0.664
0.646
0.622
0.610
0.608
0.602
0.620
0.646
0.746
0.802
0.850
0.880
0.914
0.924
0.916
0.896
0.766
0.708
0.688
0.674
0.654
0.652
0.668
0.656
0.666
0.794
0.880
0.876
0.846
0.806
0.758
0.696
0.670
0.646
0.634
0.626
0.628
0.630
0.712
0.872
0.876
0.904
0.890
0.834
0.786
0.744
0.720
0.712
0.710
0.706
0.668
0.672
0.670
0.740
0.738
0.762
0.714
0.716
0.710
0.702
0.706
0.692
0.690
0.672
0.662
0.642
0.636
0.634
0.646
0.718
0.774
0.828
0.800
0.798
0.784
0.730
0.692
0.670
0.660
0.662
0.660
0.666
0.690
0.704
0.738
0.698
0.748
0.668
0.688
0.680
0.668
0.666
0.668
0.714
0.740
0.736
0.724
0.728
0.736
0.746
0.772
0.750
0.682
0.684
0.666
0.654
0.658
0.704
0.718
0.686
0.682
0.688
0.776
0.782
0.804
0.784
0.710
0.686
0.658
0.636
0.624
0.612
0.614
0.618
0.680
0.708
0.842
0.840
0.804
0.838
0.832
0.808
0.768
0.712
0.680
0.682
0.718
0.738
0.804
0.870
0.886
0.854
0.864
0.850
0.832
0.784
0.746
0.712
0.698
0.686
0.718
0.754
0.764
0.820
0.826
0.812
0.816
0.798
0.766
0.760
0.726
0.714
0.734
0.730
0.724
0.730
0.686
0.682
0.676
0.658
0.664
0.666
0.678
0.692
0.724
0.722
0.766
0.774
0.776
0.710
0.724
0.704
0.704
0.700
0.692
0.698
0.704
0.734
0.686
0.718
0.696
0.746
0.698
0.706
0.682
0.680
0.680
0.666
0.686
0.690
0.742
0.752
0.822
0.814
0.758
0.744
0.720
0.692
0.672
0.658
0.652
0.646
0.646
0.668
0.752
0.794
0.910
0.866
0.874
0.866
0.866
0.818
0.806
0.780
0.722
0.724
0.706
0.694
0.744
0.742
0.770
0.782
0.778
0.770
0.712
0.700
0.714
0.756
0.750
0.744
0.758
0.708
0.762
0.712
0.742
0.664
0.696
0.694
0.764
0.788
0.802
0.804
0.782
0.720
0.698
0.664
0.658
0.648
0.644
0.664
0.740
0.732
0.722
0.758
0.820
0.816
0.796
0.770
0.752
0.708
0.690
0.684
0.680
0.680
0.670
0.696
0.728
0.736
0.750
0.808
0.784
0.760
0.702
0.700
0.678
0.674
0.658
0.644
0.634
0.620
0.618
0.630
0.616
0.632
0.658
0.654
0.656
0.640
0.650
0.638
0.618
0.634
0.614
0.606
0.614
0.612
0.612
0.614
0.616
0.606
0.608
0.608
0.604
0.612
0.626
0.656
0.660
0.670
0.666
0.672
0.634
0.638
0.626
0.628
0.620
0.628
0.634
0.666
0.700
0.696
0.706
0.660
0.752
0.646
0.672
0.654
0.630
0.626
0.620
0.610
0.604
0.596
0.596
0.600
0.588
0.582
0.582
0.590
0.588
0.598
0.606
0.592
0.616
0.606
0.612
0.610
0.600
0.600
0.606
0.594
0.606
0.612
0.592
0.594
0.598
0.592
0.582
0.594
0.592
0.592
0.598
0.600
0.598
0.596
0.600
0.608
0.614
0.608
0.618
0.602
0.606
0.598
0.596
0.590
0.584
0.594
0.578
0.584
0.568
0.590
0.614
0.646
0.716
0.708
0.700
0.712
0.706
0.712
0.684
0.692
0.680
0.624
0.622
0.616
0.608
0.612
0.644
0.702
0.730
0.818
0.778
0.762
0.730
0.708
0.644
0.622
0.608
0.600
0.608
0.606
0.616
0.622
0.686
0.634
0.726
0.646
0.748
0.622
0.656
0.646
0.640
0.642
0.636
0.650
0.654
0.724
0.624
0.742
0.628
0.658
0.648
0.642
0.628
0.620
0.610
0.608
0.602
0.612
0.636
0.700
0.720
0.800
0.792
0.826
0.782
0.778
0.752
0.710
0.650
0.650
0.672
0.714
0.734
0.754
0.768
0.656
0.672
0.670
0.648
0.628
0.628
0.624
0.636
0.638
0.658
0.240
0.498
0.654
0.758
0.630
0.672
0.650
0.654
0.674
0.662
0.712
0.622
0.670
0.656
0.674
0.724
0.656
0.738
0.616
0.666
0.654
0.658
0.644
0.636
0.626
0.622
0.616
0.624
0.614
0.630
0.606
0.618
0.626
0.616
0.626
0.646
0.788
0.668
0.666
0.722
0.632
0.644
0.632
0.622
0.616
0.606
0.638
0.760
0.736
0.748
0.668
0.704
0.650
0.648
0.640
0.620
0.614
0.604
0.596
0.594
0.598
0.610
0.616
0.698
0.636
0.656
0.654
0.650
0.638
0.624
0.626
0.606
0.602
0.602
0.594
0.600
0.600
0.600
0.608
0.622
0.612
0.626
0.626
0.618
0.628
0.612
0.604
0.600
0.608
0.600
0.606
0.612
0.614
0.646
0.698
0.608
0.728
0.610
0.640
0.640
0.636
0.622
0.608
0.602
0.608
0.598
0.598
0.600
0.616
0.608
0.620
0.640
0.632
0.636
0.664
0.652
0.660
0.730
0.638
0.722
0.650
0.722
0.618
0.664
0.648
0.660
0.646
0.634
0.642
0.632
0.632
0.632
0.620
0.630
0.632
0.632
0.640
0.650
0.650
0.608
0.608
0.590
0.598
0.586
0.588
0.586
0.594
0.602
0.616
0.716
0.636
0.798
0.652
0.736
0.646
0.778
0.652
0.690
0.656
0.660
0.632
0.616
0.624
0.622
0.660
0.776
0.658
0.774
0.636
0.688
0.646
0.638
0.620
0.610
0.604
0.586
0.580
0.566
0.558
0.552
0.542
0.548
0.534
0.566
0.620
0.924
0.786
0.880
0.898
0.918
0.856
0.842
0.798
0.752
0.680
0.652
0.626
0.608
0.596
0.598
0.612
0.610
0.642
0.628
0.670
0.750
0.632
0.768
0.654
0.746
0.656
0.672
0.652
0.628
0.618
0.606
0.606
0.608
0.620
0.624
0.644
0.718
0.716
0.726
0.648
0.662
0.640
0.622
0.622
0.606
0.606
0.606
0.678
0.696
0.722
0.654
0.722
0.680
0.688
0.648
0.672
0.714
0.662
0.678
0.712
0.668
0.772
0.644
0.694
0.672
0.648
0.638
0.632
0.618
0.612
0.620
0.620
0.638
0.640
0.628
0.638
0.632
0.626
0.618
0.606
0.616
0.624
0.618
0.616
0.628
0.612
0.638
0.634
0.636
0.628
0.614
0.606
0.608
0.592
0.598
0.596
0.602
0.608
0.610
0.612
0.616
0.622
0.632
