# Supplementary material for: Stress among on-duty firefighters: an ambulatory assessment study
Source: PeerJ. 2018 Dec 11;6:e5967. doi: 10.7717/peerj.5967 (PMC6294048; doi:10.7717/peerj.5967)
Supplement: Supplemental Information 1 [file peerj-06-5967-s001.zip › RAW_DATA/FF6_3.rr]

8.038
0.750
0.762
0.882
0.926
1.024
0.970
1.024
0.968
0.914
0.910
0.904
0.852
0.882
0.886
0.874
0.930
0.866
0.862
0.886
0.874
0.838
0.900
0.968
0.936
0.992
0.956
0.868
0.854
0.858
0.830
0.822
0.824
0.852
0.916
0.866
0.880
0.894
0.846
0.822
0.832
0.770
0.782
0.770
0.800
0.782
0.772
0.772
0.842
0.810
0.810
0.776
0.774
0.784
0.846
0.884
0.898
0.962
0.834
0.846
0.828
0.862
0.834
0.826
0.798
0.782
0.816
0.856
0.808
0.818
0.810
0.762
0.742
0.738
0.736
0.718
0.750
0.762
0.756
0.790
0.824
0.830
0.792
0.794
0.844
0.888
0.906
0.844
0.830
0.792
0.778
0.782
0.882
1.026
1.012
1.040
1.074
1.020
0.938
0.868
0.844
0.848
0.904
0.980
0.816
0.804
0.784
0.760
0.744
0.798
0.888
0.834
0.762
0.730
0.684
0.710
0.740
0.914
1.058
1.000
1.118
1.102
1.086
1.080
0.990
0.944
0.942
0.922
0.862
0.892
0.988
0.954
1.008
1.100
0.682
0.982
0.972
0.948
0.990
1.122
1.020
1.088
1.046
1.006
1.028
0.998
1.056
1.110
0.982
1.108
1.172
0.986
1.004
1.042
0.920
0.944
0.866
0.864
0.846
0.760
0.774
0.768
0.772
0.830
0.914
0.956
1.004
0.926
0.866
0.830
0.868
0.842
0.324
0.544
0.846
0.752
0.762
0.776
0.734
0.766
0.782
0.764
0.752
0.808
0.828
0.840
0.802
0.814
0.814
0.780
0.824
0.854
0.846
0.864
0.850
0.808
0.768
0.780
0.812
0.794
0.808
0.808
0.874
0.848
0.934
1.084
0.934
0.904
0.926
0.868
0.804
0.856
0.916
0.836
0.902
0.922
0.878
0.930
0.938
0.962
0.984
1.040
0.992
1.030
1.108
1.176
1.260
1.248
1.162
1.090
1.068
1.080
1.028
0.922
0.948
0.880
0.824
0.786
0.876
0.868
0.794
0.792
0.778
0.800
0.862
1.050
1.240
1.186
1.268
1.306
1.262
1.170
1.172
1.098
1.102
1.148
1.094
0.992
0.946
0.934
0.848
0.904
0.988
1.104
1.024
1.134
1.168
1.062
1.014
1.016
1.050
0.974
0.944
0.992
1.142
1.096
1.206
1.090
1.030
0.996
0.978
0.936
0.956
1.042
0.988
1.040
1.074
0.980
0.994
1.022
1.022
0.974
1.042
1.056
0.932
0.954
0.962
0.968
0.940
0.998
1.008
0.948
0.960
0.960
0.892
0.896
0.910
0.900
0.864
0.904
0.922
0.902
0.852
0.870
0.870
0.864
0.854
0.850
0.860
0.814
0.838
0.860
0.874
0.846
0.882
0.904
0.906
0.860
0.888
0.924
0.874
0.878
0.886
0.902
0.860
0.926
0.992
0.968
0.908
0.922
0.910
0.872
0.918
1.044
1.044
0.950
0.888
0.816
0.810
0.810
0.842
0.834
0.868
0.866
0.882
0.844
0.860
0.862
0.844
0.826
0.826
0.860
0.880
0.836
0.856
0.866
0.870
0.834
0.838
0.858
0.822
0.802
0.814
0.838
0.840
0.814
0.798
0.802
0.754
0.802
0.828
0.888
0.890
1.000
1.088
0.976
0.946
0.974
0.934
0.914
0.960
0.988
0.924
0.962
0.988
0.904
0.922
0.912
0.882
0.880
0.916
0.926
0.866
0.892
0.890
0.872
0.850
0.866
0.868
0.882
0.840
0.858
0.852
0.826
0.824
0.824
0.826
0.804
0.848
0.904
0.918
0.872
0.894
0.904
0.870
0.856
0.860
0.790
0.752
0.740
0.760
0.764
0.756
0.800
0.804
0.722
0.762
0.752
0.732
0.714
0.718
0.730
0.724
0.704
0.694
0.696
0.688
0.672
0.696
0.712
0.726
0.722
0.724
0.712
0.700
0.686
0.692
0.658
0.658
0.654
0.648
0.684
0.696
0.730
0.710
0.732
0.756
0.784
0.802
0.816
0.860
0.792
0.728
0.684
0.662
0.656
0.626
0.620
0.608
0.614
0.630
0.648
0.660
0.666
0.660
0.680
0.680
0.680
0.698
0.684
0.682
0.702
0.732
0.744
0.738
0.726
0.722
0.698
0.682
0.700
0.700
0.680
0.696
0.716
0.712
0.712
0.718
0.716
0.708
0.710
0.726
0.686
0.698
0.698
0.662
0.680
0.686
0.668
0.680
0.692
0.688
0.668
0.700
0.708
0.708
0.712
0.706
0.708
0.706
0.706
0.714
0.650
0.700
0.690
0.690
0.684
0.690
0.692
0.682
0.690
0.690
0.654
0.718
0.712
0.744
0.736
0.770
0.776
0.744
0.748
0.714
0.698
0.656
0.692
0.704
0.694
0.700
0.700
0.812
0.756
0.832
0.838
0.800
0.842
0.868
0.848
0.880
0.852
0.902
0.852
0.862
0.868
0.850
0.848
0.896
0.940
0.898
0.970
0.998
0.972
0.948
0.966
0.928
0.904
0.842
0.826
0.812
0.796
0.770
0.796
0.794
0.798
0.780
0.756
0.766
0.824
1.004
0.952
0.904
0.770
0.784
0.736
0.688
0.660
0.682
0.716
0.788
0.956
0.894
0.988
0.996
0.940
0.970
1.022
1.080
1.100
0.956
0.932
0.876
0.952
1.252
1.100
1.024
1.038
0.972
1.012
1.014
0.974
0.892
0.854
0.864
0.914
0.914
0.786
0.904
0.850
0.844
0.846
0.794
0.852
0.794
0.850
1.266
1.098
1.070
1.046
1.140
0.952
1.010
1.060
1.026
0.930
0.882
0.958
0.934
1.060
1.226
1.006
1.116
1.130
0.996
1.248
1.162
0.888
0.754
0.936
1.468
1.140
1.212
1.116
0.932
1.084
1.340
1.266
1.190
1.116
1.050
0.930
0.944
1.018
1.062
0.990
0.834
0.764
0.872
1.036
1.186
1.144
1.078
1.098
1.142
1.000
0.960
0.964
0.960
1.248
1.510
1.414
1.290
1.196
1.182
1.202
1.000
1.114
1.268
1.284
1.190
1.108
0.988
0.836
0.748
0.734
0.824
0.980
1.138
0.942
0.958
1.036
1.170
1.166
1.080
0.948
0.858
1.294
1.272
1.182
1.164
1.086
0.888
0.936
0.854
1.070
1.338
1.304
1.144
1.040
0.982
0.990
1.038
1.102
1.000
1.052
1.118
1.150
1.114
1.068
1.024
0.996
0.972
0.992
1.176
1.010
1.128
1.256
0.958
0.974
0.992
1.168
1.056
0.972
0.824
0.822
0.824
0.844
0.946
0.954
0.876
0.836
1.042
1.092
1.166
1.086
0.900
0.908
0.916
0.972
0.896
0.956
1.020
1.140
0.994
0.928
0.874
0.788
0.768
0.754
0.784
0.812
1.322
1.118
1.030
1.008
0.920
0.838
0.906
1.016
1.278
1.032
1.022
0.878
0.964
0.884
1.044
1.068
1.096
1.046
0.888
0.904
0.916
0.912
0.908
0.884
0.860
0.838
0.822
0.842
0.880
0.836
0.922
0.960
1.132
1.042
0.954
0.796
0.838
0.820
0.864
0.916
0.902
0.912
0.896
0.824
0.914
0.920
0.984
0.988
0.950
0.936
0.932
0.802
0.872
0.908
1.132
1.162
0.888
0.944
0.926
1.228
0.932
1.114
1.104
0.908
0.984
1.078
1.044
0.902
0.874
0.874
0.992
1.352
1.038
1.056
1.056
0.944
0.834
0.828
0.934
1.014
1.116
1.242
1.116
0.898
1.000
1.164
0.976
1.156
1.000
0.922
1.002
1.142
1.054
1.006
0.922
0.828
0.824
0.806
0.846
0.910
0.974
0.958
0.880
0.886
0.922
0.940
1.066
0.896
1.014
0.992
1.036
0.998
0.826
0.820
0.762
0.760
0.826
0.916
1.282
1.260
1.002
1.014
1.008
1.020
1.020
0.846
0.802
0.768
0.706
0.682
0.724
0.732
0.758
0.726
0.700
0.724
0.706
0.678
0.682
0.662
0.702
0.676
0.704
0.720
0.758
0.812
0.850
0.830
0.826
0.854
0.836
0.840
0.832
0.858
0.866
0.824
0.784
0.730
0.776
0.766
0.772
0.754
0.786
0.798
0.794
0.802
0.796
0.808
0.788
0.816
0.828
0.802
0.854
0.840
0.798
0.830
0.864
0.804
0.840
0.824
0.782
0.792
0.794
0.752
0.772
0.722
0.678
0.708
0.712
0.734
0.722
0.726
0.716
0.722
0.762
0.762
0.774
0.782
0.734
0.730
0.720
0.730
0.722
0.744
0.814
1.014
0.990
0.960
0.892
0.822
0.776
0.766
0.762
0.750
0.752
0.738
0.754
0.746
0.758
0.792
0.820
0.790
0.868
0.926
0.870
0.820
0.810
0.820
0.788
0.788
0.762
0.752
0.784
0.844
0.836
0.774
0.778
0.802
0.804
0.864
0.866
0.858
0.838
0.864
0.838
0.832
0.776
0.740
0.758
0.712
0.694
0.738
1.342
1.208
1.138
1.036
0.994
1.000
0.858
0.852
0.886
0.998
1.024
1.044
1.024
1.022
0.992
0.920
0.930
0.888
0.970
1.020
1.146
1.188
1.146
1.108
1.100
1.136
1.086
0.956
0.906
0.994
0.982
1.314
1.202
1.014
0.968
0.856
0.976
0.946
0.832
0.950
0.936
1.282
1.174
1.190
1.000
1.080
1.306
1.122
1.080
1.048
0.950
1.064
1.332
1.082
1.128
1.120
0.960
1.082
1.304
1.060
1.178
1.226
1.064
1.170
1.208
1.074
1.220
1.238
1.184
1.256
1.164
1.174
1.314
1.024
1.118
1.104
1.058
1.180
1.098
1.280
1.154
1.232
1.140
1.088
1.182
1.060
1.202
1.218
1.142
1.186
1.068
1.146
1.148
0.924
1.084
0.996
0.892
1.084
1.226
1.138
1.280
1.044
1.228
1.192
1.056
1.196
0.942
1.010
1.056
1.326
1.386
1.280
1.338
1.218
1.166
0.982
0.930
0.922
0.842
0.774
0.738
0.762
0.746
0.728
0.706
0.710
0.690
0.664
0.638
0.660
0.648
0.652
0.674
0.710
0.786
1.010
0.996
1.166
1.132
0.938
0.968
1.050
1.158
1.070
0.992
1.016
1.000
0.874
0.894
1.438
1.132
1.022
0.888
0.800
0.784
0.776
1.484
1.164
1.102
0.980
0.928
0.874
0.810
0.702
0.686
0.648
0.708
0.796
1.068
1.078
1.072
0.898
0.800
0.766
0.824
1.024
1.162
1.242
1.260
1.210
1.150
1.164
1.130
0.980
1.068
1.230
0.994
1.142
1.140
0.952
1.038
1.042
0.926
1.150
1.168
0.956
1.062
1.018
0.888
0.938
1.012
0.848
1.040
1.256
0.934
1.088
1.218
0.950
1.200
1.116
1.128
1.316
1.088
1.172
1.170
0.978
1.078
1.082
1.072
1.326
1.078
1.208
1.056
0.918
0.950
0.936
1.020
1.296
1.002
1.002
0.988
1.084
0.976
1.164
1.108
1.078
1.034
1.224
0.982
1.066
1.168
1.096
1.326
1.138
1.068
1.158
1.186
1.080
1.074
1.078
1.112
1.298
1.076
1.198
1.278
1.108
1.128
1.174
0.952
1.022
0.998
0.974
1.104
1.080
1.000
1.074
1.124
0.942
1.044
1.076
1.014
1.156
1.302
1.078
1.192
1.196
1.094
1.164
1.130
1.080
1.138
0.968
0.988
1.028
1.124
1.042
1.184
1.106
1.118
1.194
1.028
1.026
1.034
1.038
1.020
1.092
1.198
1.048
1.100
1.054
1.082
1.150
1.054
1.036
1.030
1.066
0.936
1.010
1.048
0.930
1.074
1.114
1.012
1.070
1.216
1.004
1.086
1.208
0.960
1.010
0.906
0.762
0.768
0.800
0.822
0.798
0.754
0.684
0.716
0.698
0.700
0.722
0.738
0.626
0.680
0.674
0.666
0.672
0.336
0.316
0.686
0.662
0.662
0.672
0.676
0.688
0.706
0.702
1.178
1.070
1.026
1.000
0.994
0.854
0.788
0.806
0.766
0.774
0.728
0.732
0.750
0.772
0.756
0.792
0.904
0.892
0.870
0.814
0.810
0.906
0.948
0.984
0.920
0.850
0.858
0.836
0.848
0.822
0.954
1.044
1.014
0.976
0.858
0.816
0.790
0.778
0.768
0.754
0.742
0.762
0.764
0.808
0.846
0.824
0.840
0.808
0.768
0.724
0.762
0.798
0.936
1.006
1.042
0.990
0.884
0.874
0.980
1.380
1.148
1.070
0.990
0.918
0.862
0.818
0.916
0.830
0.936
1.012
1.028
0.920
0.850
0.898
0.934
1.058
1.092
1.024
0.844
0.808
0.876
1.448
1.280
1.072
1.088
0.968
0.970
0.960
1.044
0.992
0.892
0.788
0.728
0.774
0.724
0.754
0.806
0.924
1.056
1.312
1.090
0.998
0.862
0.752
0.768
0.746
0.758
0.856
0.920
1.324
1.090
0.954
1.022
1.160
1.302
1.060
0.962
1.154
1.392
1.162
0.988
0.986
1.022
1.200
0.950
1.068
1.066
0.890
0.836
0.890
1.052
1.356
1.182
0.976
0.894
0.924
0.978
1.058
1.004
0.864
0.928
0.976
1.228
1.156
1.088
0.884
0.934
0.950
1.362
1.024
0.998
1.208
1.056
0.986
0.984
0.956
0.940
0.864
0.976
1.028
1.024
0.938
0.800
0.854
0.904
1.102
1.178
1.162
1.176
1.122
0.910
0.782
0.854
0.924
1.120
0.988
1.090
1.118
1.096
1.046
0.986
0.934
0.872
1.054
1.096
1.100
1.010
1.044
1.168
1.120
0.942
0.812
0.996
1.030
1.014
0.950
0.874
0.870
0.908
0.906
0.852
0.824
0.796
0.756
0.768
0.758
0.792
0.776
0.734
0.726
0.686
0.678
0.662
0.634
0.638
0.626
0.616
0.612
0.594
0.594
0.594
0.588
0.598
0.658
1.248
1.144
1.102
1.114
1.076
1.026
1.014
0.888
0.838
0.840
0.826
0.944
0.968
0.962
0.864
0.774
0.788
0.746
0.720
0.836
1.320
1.128
0.964
0.914
0.848
0.752
0.828
0.808
0.776
0.766
0.762
0.772
0.764
0.816
0.886
0.950
0.966
0.856
0.842
0.870
0.914
0.984
1.218
1.126
1.018
0.916
0.804
0.784
0.812
0.902
1.156
1.046
0.926
0.930
0.920
0.940
0.992
0.920
0.904
0.876
0.844
0.846
0.854
0.910
0.826
0.832
0.886
0.966
0.998
0.898
0.896
0.826
0.810
0.770
0.726
0.682
0.660
0.672
0.614
0.650
0.642
0.636
0.630
0.630
0.616
0.596
0.588
0.568
0.574
0.570
0.570
0.570
0.588
0.608
0.660
1.042
0.862
0.858
0.828
0.770
0.854
1.008
0.862
0.750
0.686
0.686
1.180
1.032
0.938
0.838
0.732
0.694
0.662
0.650
0.636
0.608
0.606
0.604
0.596
0.590
0.590
0.594
0.606
0.618
0.628
0.614
0.644
0.684
0.712
0.692
0.702
0.726
0.730
0.694
0.700
0.716
0.718
0.682
0.714
0.672
0.690
0.680
0.692
0.688
0.668
0.636
0.632
0.690
0.736
1.064
0.850
0.790
0.762
0.716
0.800
1.044
0.930
1.156
1.038
0.914
0.770
0.700
0.666
0.698
0.760
1.070
0.880
0.822
0.752
0.700
0.736
0.766
0.778
0.796
0.804
0.806
0.824
0.734
0.736
0.718
0.692
0.668
0.668
0.668
0.672
0.676
0.642
0.642
0.620
0.612
0.598
0.596
0.574
0.572
0.572
0.562
0.564
0.552
0.562
0.570
0.580
0.598
0.608
0.612
0.616
0.628
0.614
0.614
0.622
0.606
0.592
0.594
0.584
0.580
0.572
0.576
0.580
0.574
0.570
0.564
0.566
0.556
0.566
0.568
0.568
0.568
0.576
0.574
0.584
0.598
0.608
0.622
0.628
0.612
0.614
0.606
0.590
0.574
0.586
0.582
0.680
0.670
0.708
0.644
0.656
0.652
0.682
0.690
0.686
0.654
0.668
0.668
0.666
0.666
0.738
0.740
0.778
0.748
0.856
0.798
0.696
0.672
0.684
0.702
0.680
0.776
1.162
0.966
0.878
0.874
0.746
0.716
0.292
0.388
0.686
0.684
0.670
0.644
0.646
0.638
0.632
0.616
0.614
0.620
0.630
0.638
0.620
0.690
0.770
0.842
0.716
0.736
0.720
0.690
0.664
0.634
0.626
0.664
0.690
0.796
0.802
0.956
1.052
0.856
0.798
0.754
0.750
0.744
0.760
0.776
0.754
0.686
0.678
0.704
0.768
0.844
0.946
0.996
0.878
0.798
0.762
0.740
0.682
0.678
0.684
0.748
0.846
1.298
1.266
1.014
1.028
0.912
0.794
0.870
1.084
0.954
0.978
0.988
0.824
0.812
0.754
0.792
0.812
0.780
0.740
0.798
0.984
1.032
1.132
0.884
0.844
0.822
0.986
0.900
0.912
0.892
0.792
1.052
1.232
1.042
0.876
0.824
0.904
0.900
0.822
0.934
0.944
0.900
0.842
0.968
1.016
0.916
1.066
0.932
0.926
0.920
0.882
0.912
0.864
0.864
1.006
0.966
0.878
0.960
0.962
0.836
0.890
0.920
0.858
0.928
0.962
0.944
0.960
0.960
0.900
0.910
0.954
0.930
0.858
0.836
0.804
0.754
0.796
0.764
0.708
0.770
0.722
0.772
0.750
0.820
0.860
0.940
0.818
0.860
0.882
0.838
0.806
0.884
0.944
0.862
0.896
0.898
0.816
0.860
0.856
0.814
0.710
0.714
0.684
0.716
0.742
0.700
0.762
0.806
0.784
0.800
0.798
0.768
0.702
0.722
0.736
0.684
0.726
0.718
0.726
0.692
0.672
0.698
0.738
0.792
0.766
0.750
0.828
0.806
0.782
0.790
0.746
0.756
0.750
0.690
0.768
0.764
0.738
0.776
0.772
0.716
0.764
0.878
1.102
1.062
1.098
1.006
1.028
1.022
0.902
0.996
0.964
0.950
0.850
0.790
0.756
0.770
0.800
0.748
0.782
0.818
0.842
0.778
0.834
0.900
0.954
0.862
0.768
0.746
0.834
0.844
0.854
0.846
0.782
0.798
0.804
0.794
0.766
0.838
0.882
0.838
0.840
0.864
0.842
0.772
0.762
0.750
0.758
0.792
0.828
0.796
0.852
0.842
0.764
0.792
0.836
0.788
0.888
0.868
0.790
0.792
0.782
0.776
0.744
0.866
0.880
0.868
0.978
0.936
0.844
0.910
0.932
0.810
0.820
0.714
0.778
0.774
0.734
0.754
0.768
0.850
0.810
0.918
0.884
0.784
0.714
0.748
0.758
0.710
0.762
0.746
0.692
0.746
0.760
0.780
0.756
0.818
0.820
0.704
0.754
0.756
0.822
0.790
0.862
0.878
0.832
0.932
0.924
0.960
0.982
0.930
0.848
0.856
0.854
0.872
0.772
0.812
0.842
0.802
0.798
0.796
0.854
0.814
0.894
0.878
0.896
0.768
0.806
0.764
0.746
0.762
0.786
0.746
0.768
0.748
0.740
0.724
0.720
0.704
0.704
0.694
0.698
0.670
0.704
0.866
1.266
1.148
1.004
0.976
0.966
0.932
0.836
0.716
0.782
0.700
0.894
1.304
1.130
0.942
0.860
0.864
0.832
0.870
0.744
0.848
0.884
1.098
1.132
0.982
0.864
0.712
0.778
0.786
0.874
0.862
0.976
1.096
1.078
0.988
1.018
0.872
0.862
0.926
0.866
0.984
1.010
0.884
0.924
0.894
0.826
0.970
1.106
1.040
1.048
0.984
0.864
0.874
0.862
0.990
0.838
0.892
0.998
1.016
0.988
1.038
1.002
0.854
0.878
0.862
0.774
0.904
1.220
0.964
0.974
0.944
0.858
0.870
0.932
0.870
0.964
0.916
0.860
0.882
0.914
0.810
0.858
0.858
0.860
0.890
0.908
0.888
0.784
0.826
0.848
0.808
0.892
0.936
0.824
0.866
0.818
0.716
0.712
0.718
0.742
0.828
0.812
0.912
0.952
0.950
0.830
0.858
0.858
0.878
0.902
0.800
0.838
0.852
0.914
0.822
0.880
0.880
0.836
0.770
0.824
0.838
0.778
0.782
0.782
0.770
0.784
0.770
0.756
0.684
0.726
0.688
0.666
0.640
0.664
0.662
0.684
0.646
0.662
0.672
0.642
0.696
0.724
0.784
0.842
0.834
0.812
0.784
0.746
0.712
0.656
0.640
0.648
0.738
0.828
0.846
1.016
1.020
1.000
0.932
0.766
0.778
0.748
0.786
0.974
0.922
1.212
1.078
1.106
0.960
0.920
0.824
0.834
0.826
0.716
0.796
0.810
0.972
1.016
1.006
0.894
0.786
0.784
0.790
0.800
0.838
0.844
0.842
0.776
0.772
0.752
0.740
0.732
0.718
0.662
0.652
0.680
0.686
0.698
0.700
0.698
0.684
0.660
0.630
0.646
0.654
0.678
0.736
0.716
0.776
0.768
0.738
0.720
0.722
0.724
0.676
0.746
0.724
0.722
0.672
0.730
0.702
0.662
0.682
0.674
0.688
0.682
0.734
0.740
0.740
0.770
0.752
0.710
0.668
0.690
0.678
0.654
0.646
0.650
0.658
0.640
0.666
0.690
0.710
0.674
0.722
0.700
0.674
0.704
0.744
0.798
0.702
0.712
0.696
0.670
0.640
0.650
0.652
0.670
0.634
0.636
0.650
0.650
0.642
0.622
0.634
0.638
0.642
0.616
0.622
0.622
0.626
0.628
0.612
0.630
0.646
0.650
0.662
0.634
0.648
0.666
0.666
0.636
0.656
0.658
0.680
0.678
0.638
0.652
0.640
0.648
0.642
0.614
0.632
0.644
0.678
0.682
0.714
0.762
0.812
0.794
0.702
0.690
0.686
0.690
0.676
0.640
0.654
0.646
0.650
0.652
0.622
0.638
0.650
0.672
0.644
0.650
0.660
0.676
0.682
0.648
0.656
0.656
0.656
0.666
0.640
0.648
0.652
0.662
0.646
0.632
0.630
0.632
0.640
0.626
0.638
0.644
0.634
0.624
0.624
0.632
0.634
0.660
0.664
0.632
0.622
0.620
0.610
0.592
0.586
0.584
0.586
0.594
0.608
0.616
0.604
0.592
0.596
0.574
0.582
0.580
0.574
0.574
0.590
0.612
0.686
0.768
0.698
0.710
0.662
0.654
0.652
0.628
0.616
0.612
0.614
0.608
0.588
0.592
0.584
0.574
0.570
0.570
0.572
0.558
0.556
0.552
0.550
0.536
0.530
0.528
0.546
0.602
0.902
0.800
0.914
0.892
0.916
0.836
0.922
0.810
0.818
0.850
0.756
0.920
0.850
0.862
0.722
0.776
0.874
0.966
0.812
0.782
0.842
0.822
0.810
0.788
0.734
0.676
0.706
0.740
0.740
0.758
0.750
0.692
0.702
0.716
0.746
0.754
0.724
0.782
0.760
0.768
0.770
0.756
0.694
0.668
0.666
0.674
0.728
0.746
0.854
0.886
0.800
0.706
0.776
0.710
0.768
0.782
0.840
0.970
0.804
0.686
0.706
0.740
0.764
0.760
0.768
0.682
0.722
0.692
0.720
0.692
0.702
0.722
0.780
0.770
0.738
0.700
0.676
0.658
0.628
0.642
0.632
0.626
0.618
0.642
0.664
0.676
0.844
0.902
0.816
0.692
0.678
0.676
0.738
0.800
0.840
0.782
0.898
0.904
0.748
0.776
0.788
0.708
0.650
0.688
0.750
0.982
0.992
0.956
0.924
0.740
0.714
0.726
0.774
0.864
0.998
0.836
0.762
0.772
0.762
0.706
0.694
0.706
0.730
0.774
0.856
0.942
0.806
0.834
0.790
0.740
0.804
0.762
0.722
0.790
0.806
0.916
0.914
0.824
0.758
0.692
0.692
0.668
0.638
0.652
0.652
0.720
0.810
1.010
0.984
0.902
0.768
0.710
0.718
0.764
0.714
0.768
0.848
0.824
0.992
0.992
0.964
0.874
0.784
0.732
0.722
0.712
0.734
0.686
0.768
0.782
0.772
0.882
0.984
0.832
0.824
0.784
0.712
0.772
0.768
0.776
0.754
0.770
0.798
0.828
0.820
0.788
0.706
0.680
0.660
0.656
0.674
0.686
0.732
0.682
0.762
0.740
0.754
0.832
0.856
0.796
0.778
0.752
0.720
0.706
0.670
0.672
0.654
0.622
0.650
0.662
0.764
0.878
0.924
0.830
0.754
0.712
0.676
0.664
0.694
0.736
1.216
1.028
1.042
1.040
0.908
0.876
0.840
0.774
0.792
0.776
0.806
0.860
0.768
0.808
0.894
0.998
0.908
0.826
0.700
0.700
0.678
0.686
0.750
0.760
0.806
0.810
0.818
0.794
0.746
0.680
0.668
0.664
0.664
0.660
0.710
0.654
0.660
0.644
0.622
0.600
0.614
0.604
0.602
0.598
0.600
0.594
0.606
0.626
0.626
0.632
0.642
0.642
0.626
0.626
0.624
0.628
0.606
0.634
0.632
0.638
0.632
0.654
0.640
0.672
0.702
0.726
0.760
0.692
0.692
0.662
0.644
0.640
0.634
0.642
0.612
0.606
0.598
0.590
0.596
0.592
0.604
0.614
0.666
0.674
0.674
0.644
0.648
0.648
0.670
0.642
0.674
0.620
0.616
0.606
0.610
0.610
0.600
0.582
0.584
0.598
0.600
0.606
0.612
0.596
0.600
0.612
0.608
0.604
0.586
0.592
0.576
0.578
0.582
0.568
0.570
0.568
0.558
0.556
0.556
0.554
0.540
0.540
0.544
0.540
0.552
0.552
0.564
0.564
0.578
0.568
0.564
0.546
0.528
0.530
0.524
0.524
0.542
0.608
1.142
0.918
0.860
0.840
0.812
0.760
0.744
0.780
0.724
0.700
0.666
0.640
0.620
0.602
0.588
0.584
0.566
0.580
0.580
0.570
0.556
0.554
0.548
0.546
0.540
0.536
0.542
0.540
0.546
0.542
0.558
0.578
0.598
0.608
0.594
0.580
0.568
0.552
0.538
0.520
0.522
0.522
0.532
0.528
0.530
0.528
0.526
0.528
0.524
0.512
0.520
0.508
0.508
0.506
0.516
0.500
0.504
0.512
0.500
0.490
0.500
0.498
0.496
0.502
0.508
0.500
0.502
0.508
0.502
0.500
0.504
0.500
0.492
0.490
0.498
0.502
0.502
0.500
0.506
0.510
0.506
0.506
0.512
0.514
0.498
0.506
0.504
0.508
0.496
0.488
0.488
0.488
0.492
0.494
0.498
0.512
0.510
0.520
0.518
0.520
0.518
0.514
0.516
0.514
0.520
0.512
0.508
0.504
0.502
0.512
0.516
0.526
0.524
0.530
0.536
0.520
0.504
0.508
0.510
0.502
0.500
0.500
0.506
0.504
0.508
0.524
0.536
0.520
0.524
0.526
0.532
0.524
0.530
0.528
0.522
0.516
0.518
0.512
0.510
0.502
0.500
0.490
0.482
0.478
0.488
0.478
0.488
0.494
0.490
0.498
0.528
0.544
0.560
0.548
0.554
0.578
0.574
0.580
0.598
0.598
0.620
0.632
0.632
0.590
0.588
0.590
0.590
0.576
0.568
0.564
0.554
0.548
0.548
0.550
0.548
0.534
0.518
0.506
0.508
0.520
0.556
0.602
0.686
0.998
0.892
0.770
0.712
0.662
0.650
0.636
0.610
0.578
0.580
0.580
0.572
0.560
0.566
0.566
0.550
0.556
0.598
0.598
0.598
0.572
0.556
0.554
0.552
0.548
0.546
0.536
0.542
0.544
0.528
0.532
0.596
0.578
0.612
0.686
0.672
0.710
0.776
0.672
0.670
0.664
0.640
0.616
0.606
0.602
0.598
0.580
0.562
0.544
0.556
0.546
0.546
0.558
0.566
0.614
0.704
1.182
0.982
0.940
0.850
0.816
0.750
0.220
0.492
0.616
0.606
0.574
0.562
0.552
0.544
0.536
0.528
0.520
0.512
0.506
0.500
0.496
0.494
0.494
0.488
0.486
0.482
0.480
0.478
0.478
0.474
0.478
0.468
0.476
0.484
0.490
0.498
0.504
0.514
0.512
0.504
0.506
0.514
0.518
0.514
0.512
0.550
0.594
0.614
0.776
0.750
0.696
0.654
0.584
0.572
0.562
0.548
0.532
0.526
0.508
0.510
0.520
0.546
0.588
0.598
0.596
0.592
0.590
0.574
0.530
0.546
0.546
0.526
0.532
0.532
0.518
0.520
0.524
0.516
0.506
0.508
0.514
0.506
0.500
0.504
0.506
0.496
0.498
0.500
0.502
0.504
0.502
0.502
0.508
0.506
0.502
0.496
0.494
0.490
0.502
0.502
0.492
0.504
0.512
0.512
0.506
0.508
0.510
0.506
0.496
0.500
0.498
0.498
0.498
0.504
0.506
0.502
0.486
0.490
0.484
0.492
0.496
0.492
0.482
0.484
0.490
0.486
0.490
0.486
0.486
0.486
0.482
0.474
0.480
0.482
0.484
0.480
0.490
0.496
0.506
0.502
0.504
0.508
0.504
0.508
0.522
0.500
0.510
0.506
0.502
0.504
0.506
0.508
0.508
0.510
0.506
0.492
0.498
0.500
0.504
0.510
0.502
0.502
0.514
0.532
0.546
0.536
0.574
0.600
0.586
0.590
0.568
0.566
0.566
0.550
0.544
0.558
0.538
0.536
0.538
0.530
0.528
0.518
0.522
0.528
0.536
0.532
0.536
0.550
0.562
0.570
0.570
0.576
0.580
0.554
0.552
0.536
0.556
0.568
0.596
0.596
0.578
0.602
0.618
0.604
0.656
0.674
0.644
0.604
0.604
0.614
0.604
0.592
0.588
0.580
0.564
0.558
0.554
0.550
0.548
0.562
0.592
0.604
0.586
0.624
0.596
0.598
0.640
0.644
0.612
0.630
0.646
0.674
0.700
0.660
0.684
0.692
0.698
0.720
0.716
0.672
0.676
0.676
0.650
0.644
0.644
0.634
0.618
0.610
0.606
0.610
0.606
0.612
0.634
0.660
0.628
0.744
0.860
0.792
0.794
0.808
0.796
0.770
0.738
0.656
0.654
0.646
0.648
0.622
0.624
0.626
0.636
0.648
0.668
0.700
0.718
0.682
0.676
0.638
0.660
0.652
0.680
0.718
0.732
0.770
0.742
0.748
0.682
0.644
0.640
0.620
0.600
0.608
0.624
0.676
0.724
0.770
0.790
0.724
0.746
0.720
0.780
0.784
0.776
0.820
0.748
0.798
0.758
0.730
0.682
0.648
0.640
0.636
0.628
0.622
0.624
0.610
0.598
0.614
0.630
0.632
0.686
0.746
0.786
0.754
0.724
0.724
0.686
0.700
0.740
0.690
0.704
0.712
0.692
0.630
0.630
0.630
0.630
0.632
0.614
0.614
0.612
0.618
0.622
0.612
0.646
0.644
0.676
1.212
0.968
0.996
0.952
0.910
0.824
0.780
0.746
0.666
0.694
0.682
0.676
0.666
0.652
0.630
0.628
0.624
0.616
0.602
0.608
0.598
0.582
0.592
0.626
0.772
0.964
0.876
0.910
0.846
0.766
0.684
0.682
0.748
0.800
0.742
0.796
0.876
0.918
0.882
0.900
0.828
0.772
0.774
0.732
0.744
0.718
0.668
0.654
0.648
0.650
0.680
0.714
0.790
0.794
0.780
0.782
0.774
0.750
0.690
0.694
0.666
0.626
0.640
0.638
0.608
0.612
0.614
0.620
0.632
0.646
0.640
0.618
0.590
0.580
0.586
0.614
0.698
0.942
0.884
0.852
0.698
0.752
0.732
0.752
0.678
0.714
0.702
0.704
0.678
0.638
0.636
0.630
0.650
0.654
0.666
0.668
0.654
0.620
0.642
0.642
0.644
0.632
0.634
0.630
0.630
0.622
0.598
0.586
0.582
0.604
1.072
0.896
0.908
0.858
0.738
0.728
0.730
0.712
0.666
0.646
0.636
0.628
0.606
0.616
0.616
0.596
0.616
0.636
0.664
0.674
0.648
0.666
0.650
0.628
0.618
0.636
0.630
0.650
0.644
0.648
0.672
0.670
0.652
0.654
0.658
0.636
1.150
0.608
0.622
0.638
0.660
0.668
0.626
0.634
0.646
0.632
0.610
0.620
0.632
0.626
0.664
0.764
0.806
0.784
0.786
0.706
0.688
0.668
0.628
0.656
0.662
0.666
0.660
0.672
0.664
0.640
0.628
0.614
0.646
0.628
0.636
0.638
0.632
0.636
0.660
0.674
0.692
0.706
0.670
0.636
0.648
0.636
0.618
0.614
0.634
0.656
0.684
0.696
0.752
0.724
0.674
0.636
0.628
0.618
0.604
0.602
0.596
0.616
0.634
0.634
0.634
0.646
0.628
0.658
0.674
0.680
0.678
0.666
0.646
0.620
0.624
0.624
0.626
0.616
0.642
0.668
0.682
0.726
0.636
0.684
0.686
0.664
0.626
0.648
0.648
0.646
0.616
0.670
0.668
0.632
0.624
0.652
0.684
0.720
0.726
0.688
0.726
0.736
0.732
0.688
0.692
0.676
0.636
0.636
0.624
0.646
0.660
0.676
0.668
0.750
0.774
0.782
0.812
0.786
0.758
0.730
0.698
0.670
0.638
0.616
0.608
0.622
0.672
0.698
0.750
0.808
0.802
0.802
0.764
0.684
0.684
0.652
0.648
0.634
0.610
0.622
0.648
0.650
0.714
0.738
0.736
0.676
0.698
0.692
0.652
0.680
0.678
0.680
0.662
0.702
0.726
0.712
0.716
0.722
0.746
0.714
0.748
0.758
0.752
0.770
0.772
0.754
0.732
0.690
0.654
0.668
0.658
0.630
0.656
0.674
0.694
0.718
0.808
0.882
0.908
0.826
0.758
0.726
0.696
0.644
0.672
0.678
0.704
0.706
0.664
0.714
0.706
0.706
0.706
0.740
0.756
0.722
0.688
0.720
0.710
0.686
0.680
0.684
0.682
0.682
0.674
0.634
0.648
0.638
0.634
0.630
0.624
0.624
0.632
0.622
0.630
0.638
0.642
0.654
0.662
0.666
0.658
0.652
0.632
0.622
0.622
0.640
0.656
0.684
0.654
0.678
0.684
0.692
0.670
0.634
0.654
0.666
0.686
0.680
0.690
0.702
0.744
0.764
0.726
0.780
0.812
0.830
0.766
0.768
0.792
0.810
0.800
0.750
0.680
0.680
0.668
0.666
0.634
0.650
0.684
0.716
0.758
0.816
0.754
0.788
0.756
0.738
0.716
0.696
0.682
0.674
0.672
0.648
0.662
0.658
0.640
0.672
0.708
0.736
0.758
0.708
0.714
0.706
0.680
0.700
0.698
0.690
0.688
0.676
0.668
0.656
0.636
0.620
0.598
0.584
0.586
0.576
0.576
0.568
0.586
0.614
0.748
0.938
0.848
0.786
0.656
0.652
0.632
0.628
0.630
0.624
0.652
0.696
0.758
0.836
0.826
0.802
0.758
0.688
0.678
0.670
0.658
0.654
0.630
0.642
0.662
0.678
0.680
0.660
0.644
0.640
0.630
0.600
0.598
0.570
0.582
0.592
0.672
0.756
0.782
0.814
0.844
0.780
0.712
0.638
0.660
0.654
0.690
0.720
0.682
0.710
0.728
0.742
0.716
0.684
0.656
0.608
0.612
0.618
0.636
0.644
0.670
0.812
0.868
0.936
0.920
0.894
0.786
0.800
0.766
0.704
0.694
0.666
0.628
0.628
0.624
0.602
0.582
0.578
0.580
0.586
0.584
0.574
0.600
0.600
0.598
0.586
0.576
0.574
0.572
0.568
0.570
0.596
0.604
0.692
0.656
0.670
0.674
0.632
0.638
0.656
0.682
0.680
0.714
0.738
0.744
0.660
0.638
0.644
0.642
0.646
0.666
0.682
0.678
0.670
0.638
0.622
0.614
0.608
0.600
0.594
0.628
0.636
0.712
0.860
0.872
0.908
0.860
0.772
0.742
0.694
0.664
0.686
0.644
0.658
0.676
0.682
0.636
0.678
0.674
0.672
0.670
0.678
0.654
0.632
0.632
0.630
0.646
0.656
0.700
0.724
0.746
0.746
0.736
0.724
0.710
0.682
0.642
0.632
0.616
0.612
0.644
0.682
0.684
0.644
0.664
0.654
0.634
0.626
0.632
0.630
0.602
0.622
0.642
0.678
0.652
0.688
0.682
0.656
0.676
0.674
0.650
0.654
0.644
0.678
0.714
0.688
0.660
0.708
0.724
0.754
0.720
0.758
0.764
0.798
0.764
0.766
0.736
0.716
0.684
0.690
0.692
0.690
0.668
0.668
0.676
0.662
0.622
0.640
0.632
0.620
0.598
0.598
0.630
0.654
0.676
0.686
0.664
0.640
0.610
0.584
0.584
0.586
0.628
0.796
0.940
0.778
0.788
0.794
0.818
0.692
0.718
0.702
0.714
0.678
0.686
0.682
0.682
0.624
0.628
0.628
0.626
0.626
0.604
0.620
0.622
0.624
0.628
0.602
0.614
0.620
0.614
0.612
0.602
0.578
0.582
0.574
0.572
0.566
0.564
0.560
0.562
0.576
0.576
0.596
0.630
0.680
0.748
0.770
0.718
0.726
0.728
0.684
0.680
0.700
0.660
0.722
0.798
0.844
0.828
0.820
0.362
0.292
0.740
0.722
0.758
0.762
0.844
0.820
0.784
0.758
0.694
0.728
0.710
0.734
0.760
0.760
0.832
0.910
0.890
0.860
0.804
0.790
0.776
0.756
0.782
0.722
0.706
0.698
0.662
0.684
0.656
0.646
0.624
0.622
0.612
0.588
0.590
0.588
0.588
0.582
0.568
0.576
0.580
0.592
0.622
0.672
0.786
0.818
0.788
0.632
0.660
0.630
0.600
0.606
0.626
0.688
0.760
0.802
0.840
0.770
0.746
0.744
0.786
0.780
0.744
0.736
0.744
0.696
0.682
0.664
0.664
0.632
0.642
0.642
0.652
0.670
0.628
0.636
0.640
0.644
0.600
0.598
0.600
0.586
0.580
0.590
0.602
0.612
0.630
0.742
0.782
0.736
0.658
0.672
0.712
0.712
0.688
0.712
0.704
0.694
0.712
0.716
0.744
0.672
0.754
0.730
0.712
0.706
0.732
0.708
0.690
0.650
0.638
0.620
0.620
0.616
0.618
0.606
0.598
0.586
0.588
0.574
0.562
0.578
0.594
0.600
0.588
0.800
0.924
0.858
0.776
0.684
0.658
0.640
0.604
0.608
0.596
0.590
0.582
0.568
0.574
0.588
0.684
1.136
1.026
1.068
0.972
1.036
0.960
0.958
0.908
0.884
0.800
0.694
0.812
0.778
0.792
0.804
0.816
0.806
0.716
0.752
0.750
0.688
0.834
0.874
0.796
0.836
0.680
0.738
0.676
0.690
0.638
0.640
0.626
0.598
0.600
0.586
0.582
0.574
0.560
0.552
0.560
0.546
0.550
0.548
0.558
0.568
0.590
0.610
0.650
0.638
0.656
0.694
0.732
0.662
0.686
0.650
0.610
0.646
0.674
0.684
0.808
0.922
0.956
0.910
0.916
0.872
0.746
0.716
0.720
0.706
0.710
0.756
0.750
0.800
0.816
0.736
0.676
0.642
0.628
0.612
0.606
0.600
0.620
0.688
0.772
0.804
0.750
0.702
0.728
0.710
0.730
0.756
0.716
0.730
0.724
0.692
0.694
0.674
0.638
0.610
0.616
0.604
0.580
0.582
0.578
0.596
0.602
0.752
0.958
0.842
0.798
0.762
0.698
0.720
0.722
0.718
0.680
0.660
0.654
0.626
0.616
0.616
0.612
0.600
0.592
0.608
0.630
0.636
0.640
0.670
0.680
0.650
0.672
0.670
0.644
0.614
0.610
0.618
0.636
0.648
0.658
0.660
0.652
0.622
0.608
0.604
0.606
0.610
0.608
0.596
0.616
0.620
0.602
0.610
0.646
0.668
0.660
0.664
0.718
0.702
0.652
0.680
0.680
0.660
0.656
0.640
0.630
0.600
0.610
0.612
0.614
0.600
0.620
0.624
0.630
0.636
0.620
0.672
0.704
0.704
0.778
0.834
0.806
0.760
0.656
0.648
0.632
0.622
0.612
0.610
0.606
0.596
0.592
0.592
0.600
0.620
0.646
0.644
0.630
0.628
0.632
0.642
0.648
0.636
0.642
0.636
0.644
0.654
0.652
0.648
0.638
0.632
0.632
0.608
0.612
0.604
0.604
0.624
0.634
0.614
0.602
0.598
0.602
0.604
0.584
0.588
0.576
0.630
0.696
0.764
0.798
0.774
0.716
0.658
0.644
0.642
0.640
0.638
0.642
0.642
0.644
0.646
0.642
0.698
0.748
0.722
0.760
0.694
0.682
0.672
0.660
0.630
0.632
0.634
0.642
0.640
0.626
0.680
0.690
0.724
0.716
0.672
0.752
0.730
0.310
0.416
0.694
0.632
0.632
0.628
0.606
0.596
0.610
0.620
0.628
0.686
0.730
0.720
0.832
0.832
0.832
0.740
0.704
0.728
0.734
0.732
0.660
0.688
0.652
0.682
0.678
0.672
0.640
0.648
0.636
0.618
0.636
0.650
0.638
0.652
0.662
0.634
0.604
0.616
0.610
0.606
0.590
0.600
0.618
0.632
0.636
0.646
0.706
0.724
0.694
0.674
0.646
0.660
0.648
0.638
0.604
0.606
0.610
0.624
0.634
0.638
0.606
0.622
0.622
0.624
0.610
0.592
0.588
0.584
0.600
0.554
0.570
0.558
0.558
0.214
0.330
0.560
0.576
0.578
0.582
0.590
0.602
0.614
0.638
0.640
0.628
0.654
0.660
0.682
0.674
0.672
0.688
0.676
0.752
0.798
0.916
0.910
0.860
0.800
0.710
0.702
0.688
0.692
0.682
0.642
0.656
0.642
0.662
0.628
0.662
0.684
0.720
0.712
0.710
0.694
0.650
0.682
0.664
0.616
0.630
0.624
0.630
0.642
0.646
0.634
0.606
0.616
0.594
0.600
0.592
0.588
0.586
0.590
0.566
0.556
0.570
0.604
0.674
0.758
0.732
0.720
0.750
0.738
0.784
0.722
0.754
0.774
0.754
0.722
0.684
0.638
0.636
0.630
0.626
0.620
0.604
0.616
0.622
0.650
0.712
0.798
0.840
0.820
0.812
0.760
0.694
0.690
0.688
0.678
0.638
0.648
0.644
0.638
0.618
0.634
0.644
0.668
0.630
0.588
0.574
0.588
0.576
0.570
0.566
0.568
0.566
0.570
0.574
0.566
0.564
0.566
0.554
0.560
0.562
0.576
0.590
0.592
0.582
0.568
0.568
0.572
0.576
0.572
0.600
0.672
0.842
0.940
0.906
0.922
0.794
0.708
0.708
0.710
0.730
0.652
0.726
0.704
0.728
0.742
0.670
0.654
0.668
0.668
0.646
0.640
0.642
0.644
0.662
0.640
0.624
0.620
0.602
0.588
0.598
0.596
0.598
0.590
0.646
0.692
0.866
0.886
0.794
0.828
0.792
0.750
0.840
0.842
0.768
0.792
0.788
0.752
0.724
0.804
0.880
0.830
0.786
0.770
0.770
0.704
0.660
0.694
0.696
0.694
0.692
0.646
0.652
0.638
0.688
0.720
0.744
0.802
0.868
0.814
0.764
0.676
0.666
0.646
0.636
0.656
0.680
0.726
0.752
0.728
0.654
0.646
0.640
0.642
0.674
0.672
0.618
0.676
0.668
0.708
0.720
0.666
0.676
0.654
0.652
0.618
0.602
0.592
0.584
0.580
0.556
0.560
0.556
0.554
0.544
0.530
0.534
0.532
0.542
0.532
0.540
0.554
0.568
0.564
0.582
0.596
0.678
0.734
0.782
0.740
0.654
0.636
0.626
0.608
0.556
0.598
0.574
0.698
1.110
0.270
1.160
1.190
1.010
1.018
0.908
0.878
0.894
0.904
0.822
0.824
0.856
0.936
0.880
0.822
0.742
0.702
0.760
0.998
0.818
0.560
0.258
0.810
0.756
0.688
0.684
0.664
0.658
0.622
0.600
0.596
0.580
0.578
0.556
0.558
0.554
0.558
0.558
0.562
0.552
0.574
0.592
0.604
0.648
0.622
0.630
0.634
0.632
0.620
0.606
0.602
0.608
0.592
0.598
0.372
0.248
0.616
0.624
0.634
0.638
0.618
0.600
0.592
0.622
0.636
0.696
0.698
0.688
0.676
0.636
0.618
0.636
0.626
0.618
0.614
0.610
0.620
0.636
0.672
0.762
0.804
0.718
0.666
0.692
0.646
0.618
0.622
0.622
0.652
0.308
0.378
0.742
0.564
0.268
0.494
0.452
0.838
0.846
0.804
0.750
0.682
0.658
0.656
0.678
0.702
0.704
0.732
0.270
0.448
0.632
0.602
0.400
0.208
0.586
0.602
1.492
1.140
0.266
0.658
1.030
1.016
0.200
0.694
0.874
0.756
0.730
0.752
0.768
0.788
0.720
0.718
0.742
0.786
0.758
0.748
0.740
0.670
0.700
0.660
0.656
0.678
0.682
0.642
0.626
0.620
0.620
0.606
0.300
0.304
0.604
0.612
0.248
0.350
0.376
0.272
0.678
0.656
0.386
0.330
0.452
0.778
0.242
0.332
0.624
0.944
0.898
0.846
0.742
0.684
0.658
0.654
0.636
0.612
0.604
0.604
0.596
0.586
0.594
0.740
0.468
0.594
0.612
0.634
0.608
0.704
0.706
0.674
0.646
0.672
0.736
0.756
0.732
0.694
0.626
0.646
0.622
0.616
0.308
0.296
0.596
0.208
0.396
0.588
0.590
0.338
0.224
0.648
0.282
0.236
0.596
0.582
0.596
0.642
0.674
0.416
0.392
0.768
0.742
0.736
0.750
0.688
0.708
0.708
0.690
0.674
0.692
0.710
0.686
0.660
0.650
0.636
0.592
0.600
0.610
0.294
0.222
0.796
0.904
0.308
0.974
1.074
1.148
1.164
1.112
0.938
0.804
0.790
0.778
0.746
0.946
1.076
0.966
1.042
1.092
0.904
1.056
0.744
0.822
0.802
0.460
1.018
0.660
0.624
0.600
0.262
0.374
0.634
0.514
0.426
0.278
0.620
0.600
0.322
0.384
0.464
0.580
0.586
0.606
0.478
0.200
0.718
0.478
0.274
0.356
0.398
0.602
0.554
0.290
0.728
0.810
0.730
0.730
0.708
0.650
0.224
0.538
0.536
0.664
0.640
0.646
0.604
0.604
0.460
0.680
0.368
0.790
1.098
0.380
0.304
0.214
0.576
0.322
0.390
0.484
0.948
1.058
0.492
0.548
0.520
0.476
0.682
0.366
0.580
0.434
0.954
0.982
0.916
1.012
1.086
0.944
0.914
0.860
0.792
0.418
0.438
0.222
0.260
0.380
0.718
0.710
0.382
0.298
0.670
0.678
0.702
0.702
0.660
0.752
0.816
0.814
0.324
0.436
0.764
0.770
0.714
0.774
0.840
0.926
0.804
0.872
0.872
0.768
0.810
0.840
0.800
0.960
0.996
0.824
0.834
0.892
0.810
0.884
0.834
0.858
0.988
0.832
0.854
0.788
0.756
0.848
0.850
0.804
0.918
0.992
0.862
0.882
0.928
0.816
0.892
0.870
0.762
0.742
0.412
0.344
0.670
0.684
0.686
0.682
0.660
0.652
0.628
0.596
0.600
0.368
0.212
0.576
0.578
0.802
1.484
1.134
1.214
1.110
1.116
1.080
1.070
0.896
0.910
1.040
0.924
0.986
0.880
0.700
0.658
0.656
0.624
0.628
0.632
0.638
0.644
0.626
0.634
0.630
0.634
0.638
0.618
0.618
0.648
0.656
0.660
0.638
0.674
0.706
0.730
0.726
0.698
0.730
0.748
0.748
0.714
0.716
0.712
0.646
0.244
0.410
0.666
0.690
0.670
0.708
0.778
0.786
0.832
0.930
0.814
0.840
0.810
0.748
0.762
0.770
0.734
0.734
0.732
0.670
0.674
0.676
0.668
0.654
0.640
0.620
0.618
0.614
0.606
0.604
0.600
0.600
0.602
0.596
0.604
0.596
0.636
0.614
0.626
0.642
0.684
0.418
0.266
0.292
0.370
0.386
0.298
0.652
0.284
0.490
0.544
0.614
0.602
0.618
0.626
0.634
0.292
0.360
0.616
0.678
0.696
0.746
0.708
0.640
0.396
0.224
0.598
0.608
0.564
0.662
0.634
0.630
0.624
0.594
0.606
0.614
0.612
0.618
0.652
0.688
0.774
0.474
0.220
0.316
0.410
0.728
0.718
0.710
0.712
0.714
0.696
0.714
0.738
0.746
0.736
0.732
0.704
0.672
0.648
0.626
0.614
0.604
0.628
0.682
0.738
0.764
0.254
0.488
0.776
0.618
0.778
0.690
0.654
0.644
0.658
0.642
0.626
0.656
0.692
0.770
1.070
0.996
0.884
0.890
0.910
0.844
0.814
0.794
0.814
0.796
0.842
0.868
0.808
0.804
0.788
0.710
0.678
0.664
0.630
0.600
0.618
0.626
0.616
0.642
0.612
0.632
0.632
0.300
0.356
0.652
0.668
0.658
0.650
0.622
0.632
0.226
0.526
0.590
0.690
0.696
0.716
0.708
0.696
0.708
0.712
0.500
0.202
0.702
0.702
0.692
0.670
0.682
0.666
0.664
0.648
0.666
0.642
0.656
0.664
0.670
0.664
0.642
0.634
0.618
0.624
0.628
0.640
0.656
0.634
0.622
0.636
0.640
0.642
0.644
0.642
0.654
0.648
0.650
0.628
0.640
0.652
0.662
0.692
0.674
0.706
0.712
0.732
0.728
0.692
0.692
0.664
0.670
0.674
0.664
0.650
0.630
0.636
0.632
0.638
0.652
0.662
0.690
0.634
0.668
0.674
0.682
0.684
0.682
0.648
0.616
0.624
0.620
0.640
0.634
0.650
0.650
0.660
0.668
0.630
0.642
0.654
0.674
0.754
0.220
0.450
0.780
0.688
0.768
0.658
0.684
0.400
0.288
0.692
0.696
0.706
0.692
0.294
0.478
0.914
0.904
0.804
0.804
0.750
0.726
0.702
0.670
0.638
0.638
0.630
0.630
0.600
0.646
0.366
0.932
0.696
0.390
0.452
1.010
0.696
0.262
0.792
0.310
0.506
0.720
0.688
0.680
0.642
0.650
0.648
0.632
0.666
0.220
0.392
0.702
0.596
0.672
0.650
0.668
0.660
0.640
0.632
0.646
0.634
0.284
0.376
0.668
0.662
0.628
0.652
0.666
0.688
0.766
0.776
0.788
0.316
0.412
0.730
0.724
0.720
0.690
0.680
0.686
0.684
0.674
0.670
0.646
0.616
0.630
0.646
0.654
0.666
0.628
0.646
0.676
0.654
0.200
0.222
0.214
0.630
0.638
0.652
0.628
0.648
0.674
0.704
0.724
0.706
0.672
0.676
0.678
0.702
0.694
0.722
0.776
0.824
0.744
0.728
0.746
0.748
0.750
0.736
0.692
0.694
0.694
0.712
0.712
0.686
0.704
0.720
0.754
0.744
0.762
0.814
0.802
0.766
0.750
0.716
0.688
0.426
0.198
0.648
0.644
0.650
0.662
0.696
0.712
0.754
0.830
0.856
0.286
0.322
0.242
0.296
0.530
0.210
0.280
0.356
0.818
0.388
0.786
0.248
0.684
0.470
0.200
0.682
0.630
0.586
0.746
0.280
0.232
0.214
0.254
0.328
0.644
0.332
0.332
0.676
0.742
0.670
0.440
0.302
0.740
0.742
0.706
0.750
0.768
0.746
0.722
0.744
0.770
0.782
0.798
0.814
0.762
0.730
0.824
0.400
0.206
0.630
0.664
0.650
0.650
0.690
0.792
0.922
0.936
1.052
0.964
0.888
0.858
0.810
0.742
0.746
0.736
0.754
0.806
0.932
0.864
0.878
0.876
0.898
0.924
0.886
0.834
0.740
0.716
0.714
0.712
0.716
0.726
0.470
0.212
0.682
0.528
0.208
0.618
0.710
1.350
0.680
0.662
0.686
0.650
0.786
0.858
0.884
0.834
0.794
0.752
1.018
0.366
0.680
0.646
0.654
0.680
0.732
0.776
0.220
0.984
0.404
0.664
0.864
0.886
0.820
0.820
0.808
0.772
0.764
0.772
0.782
0.740
0.762
0.770
0.242
0.528
0.716
0.532
0.216
0.406
0.336
0.418
0.342
0.760
0.566
0.204
0.524
0.230
0.500
0.198
0.720
0.698
0.690
0.688
0.672
0.712
0.726
0.760
0.752
0.720
0.694
0.682
0.678
0.670
0.666
0.618
0.642
0.638
0.634
0.644
0.664
0.678
0.688
0.696
0.660
0.674
0.692
0.700
0.688
0.542
0.256
0.234
0.310
0.668
0.712
0.642
0.618
0.624
0.646
0.672
0.720
0.310
0.436
0.698
0.704
0.682
0.680
0.680
0.696
0.430
0.298
0.290
0.452
0.744
0.750
0.734
0.424
0.260
0.294
0.356
0.280
0.366
0.640
0.626
0.650
0.620
0.252
0.442
0.712
0.862
0.942
0.884
0.954
0.922
0.850
0.822
0.808
0.508
0.254
0.690
0.210
0.522
0.720
0.752
0.760
0.762
0.740
0.708
0.682
0.672
0.678
0.714
0.740
0.766
0.750
0.256
0.420
0.672
0.664
0.682
0.742
0.340
0.448
0.226
0.502
0.766
0.812
0.870
0.938
0.230
0.700
0.812
0.746
0.746
0.746
0.724
0.744
0.752
0.740
0.396
0.240
0.696
0.678
0.674
0.706
0.364
0.260
0.396
0.416
0.662
0.528
0.702
0.704
0.686
0.664
0.650
0.674
0.478
0.204
0.248
0.422
0.736
0.740
0.384
0.338
0.232
0.508
0.402
0.250
0.682
0.668
0.718
0.724
0.824
1.002
1.032
0.894
0.754
0.748
0.722
0.328
0.348
0.242
0.460
0.724
0.716
0.748
0.746
0.742
0.728
0.680
0.654
0.726
0.458
0.272
0.262
0.540
0.198
0.714
0.758
0.202
0.896
0.828
0.760
0.724
0.702
0.714
0.224
0.436
0.306
0.384
0.302
0.388
0.444
0.426
0.450
0.248
0.400
0.682
0.690
0.738
0.764
0.764
0.722
0.738
0.724
0.716
0.718
0.680
0.688
0.282
0.372
0.208
0.214
0.330
0.320
0.228
0.592
0.298
0.312
0.428
0.658
0.662
0.628
0.674
0.686
0.402
0.244
0.694
0.740
0.746
0.764
0.720
0.696
0.674
0.630
0.628
0.632
0.640
0.676
0.726
0.802
0.786
0.740
0.218
0.788
0.430
0.428
0.780
0.498
0.264
0.746
0.698
0.698
0.688
0.406
0.316
0.690
0.712
0.742
0.838
0.896
0.934
0.870
0.830
0.798
0.758
0.708
0.736
0.730
0.750
0.716
0.790
0.862
0.904
0.826
0.980
0.566
0.716
0.714
0.710
0.712
0.700
0.674
0.680
0.688
0.704
0.692
0.706
0.726
0.762
0.786
0.740
0.748
0.772
0.762
0.740
0.744
0.736
0.710
0.704
0.706
0.710
0.712
0.684
0.698
0.702
0.676
0.678
0.672
0.680
0.664
0.688
0.700
0.728
0.764
0.550
0.230
0.966
0.260
0.218
0.658
0.656
0.646
0.636
0.628
0.622
0.588
0.594
0.586
0.612
0.612
0.204
0.458
0.630
0.720
0.790
0.790
0.204
0.306
0.282
0.592
0.342
0.374
0.636
0.630
0.638
0.470
0.816
0.430
0.214
0.386
0.258
0.310
0.386
0.344
0.226
0.282
0.234
0.276
0.456
0.590
0.424
0.438
0.402
0.204
0.274
0.206
0.280
0.252
0.316
0.288
0.628
1.196
0.584
0.228
0.388
0.396
0.282
0.276
0.326
0.266
0.444
0.446
0.300
0.752
0.578
0.774
0.398
0.802
0.284
1.118
0.608
0.336
0.270
0.606
0.386
0.504
0.764
0.838
0.458
0.580
0.596
0.612
0.260
0.246
0.750
0.624
0.644
0.664
0.668
0.690
0.666
0.684
0.684
0.678
0.654
0.634
0.580
0.612
0.554
0.562
0.582
0.612
0.790
0.860
0.746
0.818
0.636
0.956
0.772
0.690
0.730
0.730
0.764
0.696
0.730
0.714
0.660
0.350
0.342
0.680
0.630
0.418
0.270
0.608
0.616
0.626
0.636
0.598
0.610
0.644
0.756
0.892
0.888
0.752
0.776
0.746
0.752
0.744
0.712
0.706
0.714
0.704
0.654
0.684
0.676
0.678
0.672
0.646
0.628
0.634
0.626
0.612
0.588
0.622
0.630
0.664
0.614
0.682
0.872
0.372
0.228
0.696
0.782
0.774
0.722
0.764
0.728
0.700
0.728
0.366
0.312
0.956
0.298
0.338
0.330
0.424
0.216
0.450
0.220
0.602
1.190
0.394
0.214
0.488
0.246
0.452
0.562
0.572
0.586
0.602
0.648
0.692
0.760
0.788
0.380
0.374
0.780
0.764
0.738
1.132
0.766
0.768
0.714
0.512
0.652
0.678
0.650
0.628
0.664
0.716
0.734
0.724
0.606
0.710
0.702
0.726
0.330
0.424
0.552
0.868
0.732
0.714
0.678
0.710
0.724
0.712
0.374
0.348
0.628
0.698
0.776
0.320
0.430
0.222
0.280
0.436
1.056
0.200
0.884
0.548
0.570
0.398
0.422
0.318
0.334
0.406
1.508
0.838
0.822
0.922
1.010
0.618
0.252
0.880
0.848
0.752
0.492
0.260
0.688
0.748
0.712
0.758
0.538
0.954
0.910
0.824
0.222
0.232
0.366
0.210
0.580
0.342
0.350
0.326
0.244
0.628
0.256
0.836
0.290
0.256
0.254
0.284
0.906
0.744
0.828
0.828
0.828
0.840
0.850
0.732
0.746
0.386
0.348
0.660
0.718
0.730
1.628
0.872
0.912
0.320
0.334
0.276
0.216
0.222
0.388
0.798
0.714
0.718
0.314
0.364
0.714
0.518
0.238
0.636
0.788
0.240
0.246
0.556
0.462
0.424
0.344
0.284
0.276
0.528
0.436
0.534
0.208
0.362
0.998
0.350
0.514
0.500
0.600
0.344
0.520
0.962
0.442
0.346
0.630
0.736
0.248
0.412
0.738
0.984
0.522
0.440
0.236
0.692
0.702
0.302
0.690
0.554
0.466
0.400
0.390
0.314
0.286
0.686
0.274
0.376
0.670
0.702
0.582
0.766
0.654
0.684
0.816
0.702
0.582
0.308
0.392
0.682
0.500
0.206
0.416
0.302
0.488
0.256
0.230
0.460
0.710
0.304
0.422
0.398
0.332
0.730
0.520
0.224
0.744
0.222
0.532
0.212
0.476
0.664
0.638
0.310
0.408
0.566
0.496
0.342
0.360
0.382
0.400
0.494
0.224
0.274
0.372
0.208
0.252
0.710
0.754
0.582
0.346
0.558
0.244
0.592
0.248
0.212
0.208
0.392
0.450
0.448
0.232
0.408
0.430
0.410
0.510
0.950
0.668
0.236
0.434
0.364
0.296
0.664
0.794
0.332
0.576
0.204
0.316
0.330
0.374
0.256
0.656
0.658
0.718
0.418
0.308
0.700
0.738
0.742
0.686
0.730
0.768
0.670
1.088
0.298
0.698
0.688
0.660
1.260
0.604
0.210
0.424
0.634
0.666
0.630
0.690
0.710
0.708
0.732
0.454
0.274
0.200
0.474
0.710
0.708
0.744
0.630
0.888
0.806
0.732
0.784
0.838
0.802
0.798
0.808
0.744
0.716
0.718
0.652
0.696
0.400
0.262
0.730
0.616
0.734
0.846
0.218
0.216
0.410
0.314
0.216
0.398
0.306
0.242
0.682
0.362
0.384
0.518
0.348
0.208
0.500
0.300
0.342
1.138
0.732
0.768
0.716
0.770
0.782
0.706
0.814
0.824
0.772
0.854
0.860
0.850
0.866
0.798
0.840
0.864
0.886
0.872
0.924
0.892
0.844
0.852
0.870
0.806
0.896
0.998
0.836
0.848
0.790
0.812
0.828
0.324
0.534
0.906
0.762
0.246
0.392
0.500
0.544
0.318
0.870
0.852
0.966
0.294
0.776
0.870
0.892
0.842
0.806
0.868
0.986
0.900
0.632
0.414
0.992
0.942
0.910
0.864
0.818
0.854
0.882
0.816
0.920
0.926
0.840
0.864
0.880
0.894
1.020
1.050
0.972
0.988
0.984
0.892
0.874
0.862
0.800
0.826
0.762
0.398
0.340
0.314
0.364
0.700
0.688
0.710
0.782
1.232
0.998
1.078
1.098
0.960
0.992
0.950
0.826
0.922
1.268
1.048
1.062
1.028
0.958
0.942
0.824
0.796
0.880
1.260
1.104
0.922
0.880
0.764
0.706
0.678
0.752
0.918
1.182
1.086
0.872
0.868
0.860
0.846
0.872
0.824
0.936
0.964
1.082
1.006
0.888
0.838
0.820
0.798
0.786
0.888
0.958
0.988
0.940
0.794
0.772
0.740
0.750
0.774
0.792
0.894
0.950
0.954
0.930
0.888
0.806
0.802
0.758
0.764
0.734
0.756
0.748
0.758
0.762
0.840
0.882
0.856
0.830
0.796
0.734
0.716
0.718
0.724
0.758
0.764
0.864
0.956
0.918
0.884
0.848
0.846
0.792
0.820
0.850
0.808
0.814
0.850
0.860
0.834
0.830
0.802
0.794
0.804
0.888
0.838
0.914
0.924
0.844
0.864
0.856
0.800
0.832
0.832
0.800
0.818
0.838
0.790
0.824
0.816
0.782
0.816
0.824
0.824
0.908
0.864
0.800
0.816
0.816
0.782
0.854
0.970
0.902
0.928
0.910
0.822
0.830
0.798
0.806
0.914
0.858
0.856
0.798
0.736
0.744
0.728
0.734
0.730
0.772
0.906
1.002
0.916
0.870
0.810
0.738
0.728
0.720
0.738
0.748
0.840
0.936
0.886
0.846
0.760
0.718
0.714
0.684
0.728
0.756
0.888
0.844
0.900
0.912
0.842
0.864
0.836
0.792
0.842
0.846
0.848
0.828
0.854
0.878
0.824
0.846
0.844
0.814
0.790
0.806
0.850
0.818
0.838
0.926
0.998
0.866
0.892
0.910
0.882
0.866
0.920
0.924
0.842
0.872
0.882
0.848
0.864
0.878
0.902
0.832
0.886
0.870
0.790
0.832
0.832
0.790
0.810
0.826
0.784
0.858
0.900
0.812
0.834
0.832
0.770
0.792
0.800
0.816
0.826
0.836
0.820
0.768
0.784
0.792
0.800
0.788
0.836
0.856
0.832
0.848
0.836
0.776
0.804
0.826
0.800
0.790
0.804
0.796
0.756
0.762
0.782
0.752
0.762
0.756
0.756
0.746
0.764
0.796
0.754
0.774
0.800
0.810
0.800
0.818
0.834
0.770
0.772
0.770
0.764
0.808
0.834
0.844
0.886
0.888
0.820
0.782
0.780
0.782
0.734
0.754
0.746
0.740
0.782
0.820
0.812
0.802
0.862
0.890
0.814
0.804
0.800
0.750
0.768
0.790
0.806
0.788
0.774
0.760
0.736
0.726
0.700
0.676
0.686
0.694
0.682
0.666
0.680
0.698
0.750
0.776
0.850
0.860
0.846
0.804
0.770
0.794
0.862
0.876
0.888
0.830
0.862
0.870
0.894
0.896
0.848
0.728
0.800
0.746
0.746
0.718
0.722
0.720
0.712
0.718
0.710
0.716
0.714
0.708
0.428
0.246
0.660
0.650
0.650
0.638
0.644
0.658
0.660
0.632
0.640
0.328
0.272
0.204
0.434
0.624
0.692
0.622
0.202
0.478
0.660
0.662
0.652
0.646
0.646
0.642
0.300
0.330
0.608
0.608
0.604
0.594
0.208
0.386
0.580
0.550
0.556
0.558
0.588
0.348
0.316
0.716
0.784
0.288
0.506
0.762
0.724
0.694
0.666
0.626
0.624
0.624
0.612
0.602
0.630
0.614
0.644
0.642
0.650
0.640
0.634
0.620
0.612
0.612
0.622
0.634
0.658
0.662
0.664
0.666
0.654
0.654
0.698
0.578
0.642
0.644
0.648
0.672
0.690
0.674
0.672
0.698
0.706
0.686
0.668
0.662
0.618
0.640
0.634
0.630
0.618
0.622
0.260
0.378
0.698
0.738
1.060
0.392
0.308
0.264
0.318
0.250
0.350
0.300
0.690
0.674
0.420
0.340
0.368
0.342
0.768
0.256
0.516
0.404
0.430
0.336
0.488
0.882
0.814
0.874
0.810
0.856
0.818
0.802
0.222
0.506
0.462
0.282
0.792
0.830
0.780
0.804
0.770
0.782
0.734
0.736
0.730
0.752
0.774
0.754
0.878
0.866
0.804
0.802
0.386
0.198
0.202
0.396
0.350
0.250
0.498
0.222
0.482
0.712
0.688
0.728
0.700
0.230
0.420
0.384
0.308
0.230
0.454
0.690
0.242
0.390
0.424
0.342
0.620
0.342
0.340
0.414
0.262
0.652
0.702
0.698
0.732
0.762
0.760
0.706
0.736
0.738
0.752
0.290
0.420
0.334
0.380
0.712
0.708
0.698
0.666
0.670
0.698
0.630
0.650
0.674
0.634
0.676
0.690
0.762
0.750
0.296
0.450
0.744
0.358
0.382
0.722
0.678
0.646
0.670
0.638
0.622
0.612
0.598
0.616
0.638
0.690
0.832
0.846
0.940
0.908
0.822
0.786
0.760
0.714
0.778
0.762
0.772
0.828
0.866
0.904
0.892
0.864
0.790
0.674
0.726
0.728
0.792
0.772
0.892
0.868
0.830
0.844
0.856
0.766
0.824
0.978
0.844
0.926
0.922
0.836
0.836
0.808
0.750
0.802
0.842
0.804
0.858
0.892
0.804
0.834
0.818
0.760
0.782
0.758
0.750
0.746
0.798
0.868
0.786
0.812
0.848
0.790
0.804
0.832
0.822
0.758
0.794
0.784
0.784
0.750
0.782
0.794
0.774
0.788
0.774
0.748
0.726
0.710
0.714
0.680
0.702
0.692
0.722
0.736
0.784
0.748
0.840
0.882
0.968
0.818
0.776
0.748
0.744
0.720
0.770
0.840
0.860
0.820
0.762
0.724
0.660
0.666
0.676
0.708
0.718
0.822
1.000
1.062
0.914
0.926
0.922
0.816
0.864
0.912
0.840
0.864
0.902
0.856
0.850
0.870
0.906
0.816
0.866
0.914
0.812
0.832
0.872
0.904
0.930
0.932
0.884
0.816
0.800
0.812
0.770
0.790
0.884
0.832
0.876
0.882
0.826
0.854
0.876
0.794
0.830
0.890
0.870
0.730
0.706
0.714
0.742
0.788
0.828
0.792
0.714
0.710
0.706
0.734
0.806
0.850
0.770
0.774
0.730
0.716
0.708
0.728
0.738
0.826
1.040
0.982
1.022
0.960
0.826
0.810
0.780
0.778
0.742
0.732
0.710
0.750
0.824
0.786
0.880
0.850
0.772
0.778
0.806
0.884
1.192
1.034
1.034
1.006
0.920
0.924
0.858
0.752
0.794
0.788
0.836
0.756
0.808
0.818
0.774
0.808
0.828
0.856
0.836
0.822
0.814
0.824
0.804
0.816
0.802
0.820
0.786
0.872
0.880
0.880
0.840
0.884
0.914
0.806
0.790
0.782
0.796
0.766
0.798
0.842
0.878
0.810
0.826
0.806
0.782
0.758
0.574
0.222
0.228
0.566
0.836
0.344
0.396
0.224
0.214
0.346
0.504
0.260
0.486
0.290
0.798
0.846
0.498
0.294
0.254
0.566
0.224
0.564
0.732
0.740
0.732
0.834
0.900
1.180
0.546
0.574
0.996
0.988
0.956
0.580
0.274
0.826
0.812
0.780
0.770
0.826
0.874
0.852
0.898
0.902
0.830
0.850
0.854
0.798
0.830
0.874
0.812
0.922
0.890
0.500
0.338
0.812
0.858
0.890
0.828
0.934
0.930
0.842
0.852
0.874
0.900
0.820
0.830
0.846
0.828
0.912
0.954
0.902
0.866
0.840
0.826
0.792
0.814
0.822
0.808
0.844
0.916
0.848
0.808
0.828
0.824
0.740
0.766
0.790
0.816
0.894
0.930
0.960
0.854
0.848
0.816
0.804
0.866
0.982
0.876
0.950
0.948
0.826
0.842
0.846
0.800
0.814
0.854
0.812
0.802
0.826
0.792
0.792
0.812
0.810
0.772
0.792
0.814
0.832
0.806
0.864
0.874
0.852
0.844
0.818
0.812
0.772
0.818
0.890
0.622
0.276
0.828
0.870
0.814
0.800
0.774
0.750
0.252
0.440
0.710
0.278
0.412
0.722
0.732
0.222
0.238
0.376
0.470
0.464
0.518
0.336
0.270
0.256
0.400
0.282
0.634
0.216
0.324
0.332
0.860
0.896
0.272
0.532
0.230
0.528
0.514
0.260
0.218
0.514
0.762
0.772
0.808
0.778
0.774
0.264
0.518
0.824
0.778
0.848
0.866
0.224
0.534
0.732
0.686
0.734
0.280
0.462
0.762
0.752
0.754
0.726
0.746
0.740
0.762
0.778
0.762
0.800
0.810
0.834
0.794
0.796
0.772
0.752
0.532
0.230
0.674
0.702
0.714
0.760
0.748
0.208
0.588
0.806
0.758
0.736
0.314
0.384
0.660
0.644
0.630
0.640
0.648
0.658
0.626
0.634
0.624
0.618
0.614
0.604
0.610
0.600
0.592
0.592
0.592
0.596
0.232
0.354
0.336
0.274
0.604
0.610
0.626
0.656
0.700
0.726
0.704
0.716
0.706
0.694
0.690
0.696
0.686
0.648
0.690
0.712
0.750
0.738
0.786
0.778
0.724
0.750
0.756
0.704
0.694
0.684
0.654
0.706
0.602
0.656
0.638
0.614
0.650
0.660
0.364
0.312
0.276
0.416
0.422
0.312
0.700
0.696
0.692
0.680
0.664
0.654
0.648
0.630
0.636
0.622
0.606
0.606
0.634
0.652
0.698
0.888
0.906
0.756
0.308
0.484
0.742
0.720
0.718
0.700
0.674
0.684
0.650
0.646
0.646
0.628
0.608
0.622
0.630
0.644
0.648
0.640
0.612
0.616
0.628
0.642
0.626
0.664
0.682
0.672
0.676
0.742
0.772
0.836
0.820
0.738
0.746
0.718
0.700
0.712
0.664
0.654
0.684
0.680
0.652
0.662
0.696
0.714
0.758
0.686
0.724
0.746
0.726
0.722
0.738
0.732
0.726
0.672
0.690
0.672
0.624
0.660
0.648
0.652
0.616
0.646
0.676
0.702
0.678
0.690
0.736
0.684
0.706
0.698
0.712
0.718
0.708
0.654
0.634
0.650
0.646
0.634
0.600
0.652
0.672
1.172
1.002
0.994
0.974
0.864
0.834
0.742
0.698
0.666
0.670
0.634
0.632
0.622
0.610
0.584
0.600
0.628
0.522
0.244
0.296
0.386
0.690
0.576
0.758
0.650
0.640
0.648
0.616
0.606
0.620
0.664
0.688
0.728
0.770
0.834
0.754
0.708
0.728
0.506
0.240
0.854
0.704
0.732
0.712
0.694
0.708
0.782
0.878
1.090
1.102
0.946
0.732
0.216
0.204
0.384
0.508
0.688
0.760
0.734
0.708
0.674
0.652
0.642
0.628
0.620
0.614
0.612
0.612
0.598
0.624
0.630
0.630
0.634
0.656
0.654
0.748
0.774
0.734
0.788
0.812
0.776
0.750
0.284
0.420
0.702
0.662
0.222
0.416
0.626
0.602
0.604
0.614
0.608
0.654
0.688
0.852
0.880
0.854
0.888
0.922
0.734
0.870
0.920
0.802
0.706
0.248
0.466
0.678
0.676
0.690
0.686
0.664
0.700
0.514
0.378
0.582
0.776
0.788
0.720
0.736
0.292
0.422
0.740
0.794
0.580
0.638
0.626
0.322
0.438
0.810
1.010
0.888
0.796
0.744
0.754
0.774
0.780
0.432
0.288
0.218
0.248
0.254
0.686
0.666
0.652
0.660
0.576
0.620
0.324
0.346
0.338
0.230
0.578
0.584
0.422
0.252
0.680
0.670
0.646
0.700
0.664
0.638
0.634
0.610
0.658
0.782
1.066
0.850
0.816
0.576
0.216
0.514
0.324
0.298
0.222
0.350
0.228
0.286
0.388
0.354
0.576
0.640
0.372
0.564
0.232
0.656
0.620
0.588
0.202
0.366
0.412
0.738
0.714
0.518
0.206
0.732
0.354
0.472
0.354
0.416
0.804
0.766
0.198
0.492
0.808
0.202
0.640
0.292
0.646
0.580
0.630
0.628
0.374
0.248
0.682
0.558
0.632
0.606
0.612
0.598
0.602
0.618
0.654
0.642
0.670
0.690
0.762
0.852
0.802
0.774
0.336
0.364
0.692
0.638
0.640
0.644
0.654
0.230
0.270
0.316
0.462
0.670
0.344
0.318
0.552
0.262
0.374
0.510
0.794
0.780
0.744
0.514
0.222
0.744
0.736
0.706
0.248
0.198
0.240
0.662
0.198
0.460
0.636
0.466
0.212
0.460
0.206
0.458
0.298
0.232
0.210
0.348
0.686
0.198
0.900
1.130
0.426
0.306
0.814
0.762
0.732
0.730
0.780
0.862
0.890
0.926
0.910
0.928
0.860
0.826
0.804
0.732
0.206
0.534
0.710
0.708
0.456
0.248
0.408
0.266
0.680
0.528
0.304
0.530
0.676
0.658
0.692
0.344
0.294
0.658
0.666
0.688
0.496
0.220
0.580
0.228
0.398
0.604
0.890
0.410
0.438
0.482
0.378
0.438
0.372
0.808
0.754
0.738
0.768
0.848
0.866
0.472
0.280
0.254
0.520
0.766
0.722
0.780
1.036
1.042
0.998
1.076
0.214
0.492
0.254
0.512
0.202
0.494
0.714
0.720
0.698
0.800
0.834
0.426
0.440
0.830
0.764
0.738
0.712
0.734
0.752
0.754
0.776
0.774
0.724
0.422
0.266
0.716
0.732
0.730
0.720
0.738
0.746
0.762
0.770
0.832
0.888
0.834
0.890
0.856
0.518
0.226
0.768
0.716
0.724
0.790
0.800
0.748
0.692
0.780
0.832
0.862
0.818
0.806
0.812
0.786
0.786
0.806
0.788
0.788
0.794
0.800
0.832
0.886
0.882
0.804
0.718
0.754
0.722
0.786
0.748
0.806
0.768
0.742
0.408
0.382
0.804
0.770
0.426
0.308
0.722
0.712
0.534
0.218
0.288
0.408
0.374
0.392
0.812
0.950
0.878
0.792
0.872
0.450
0.334
0.782
0.742
0.734
0.738
0.776
0.812
0.804
0.806
0.784
0.766
0.788
0.870
0.876
0.866
0.792
0.728
0.704
0.692
0.684
0.682
0.696
0.704
0.718
0.726
0.742
0.750
0.792
0.838
0.838
0.746
0.734
0.702
0.746
0.784
0.854
0.840
0.754
0.776
0.754
0.748
0.760
0.792
0.820
0.858
0.750
0.782
0.818
0.742
0.826
0.988
0.882
0.840
0.886
0.912
0.928
0.894
0.854
0.834
0.812
0.782
0.778
0.804
0.838
0.860
0.882
0.878
0.882
0.878
0.916
0.956
0.980
0.840
0.768
0.274
0.484
0.734
0.748
0.770
0.754
0.752
0.732
0.746
0.758
0.804
0.748
0.732
0.704
0.750
0.794
0.812
0.792
0.776
0.744
0.438
0.286
0.604
0.216
0.458
0.676
0.430
0.324
0.338
0.626
0.446
0.484
0.264
0.580
0.272
0.472
0.356
0.390
0.742
0.744
0.740
0.724
0.726
0.732
0.732
0.742
0.732
0.740
0.496
0.234
0.640
0.708
0.578
0.628
0.646
0.644
0.640
0.578
0.608
0.606
0.622
0.630
0.640
0.652
0.650
0.656
0.666
0.646
0.662
0.658
0.652
0.678
0.286
0.410
0.742
0.824
0.792
0.786
0.760
0.756
0.764
0.754
0.778
0.288
0.498
0.796
0.786
0.744
0.716
0.678
0.620
0.656
0.668
1.426
1.168
0.562
0.472
0.274
0.760
1.014
0.350
0.384
0.218
0.484
0.396
0.830
0.766
0.688
0.742
0.754
0.796
0.750
0.840
0.840
0.792
0.826
0.846
0.842
0.840
0.814
0.770
0.748
0.722
0.704
0.746
0.792
0.868
0.892
0.982
1.054
0.936
0.938
0.922
0.876
0.952
0.898
0.240
0.622
0.844
0.796
0.774
0.740
0.730
0.742
0.722
0.722
0.714
0.744
0.750
0.788
0.844
0.914
0.888
0.802
0.820
0.818
0.822
0.324
0.538
0.818
0.794
0.802
0.784
0.744
0.808
0.976
1.090
1.094
0.982
0.924
0.878
0.806
0.808
0.778
0.828
0.884
0.970
0.948
0.396
0.462
0.886
0.870
0.884
0.816
0.888
0.934
1.176
1.008
0.892
0.886
0.912
0.822
0.868
0.880
0.906
0.876
0.820
0.778
0.778
0.778
0.796
0.856
0.854
0.766
0.740
0.716
0.710
0.696
0.708
0.714
0.724
0.718
0.714
0.716
0.762
0.824
0.864
0.802
0.816
0.862
0.884
0.854
0.908
0.914
0.936
0.878
0.920
1.000
0.910
0.830
0.862
0.916
0.926
0.936
1.122
0.898
0.922
0.950
0.858
0.822
0.804
0.792
0.688
0.730
0.740
0.818
0.910
1.068
1.104
1.202
1.140
1.112
1.094
1.018
1.012
1.006
0.964
0.936
1.000
1.052
1.018
1.062
1.000
0.958
0.800
0.756
0.712
0.678
0.668
0.670
0.702
1.302
1.136
1.270
1.202
1.082
1.018
0.914
0.852
0.808
0.798
0.866
0.926
0.852
0.856
0.826
0.822
0.854
0.958
0.942
0.994
1.030
0.988
0.904
0.896
0.874
0.822
0.788
0.836
0.942
1.104
1.160
1.074
1.066
1.102
1.042
0.966
0.932
0.930
0.910
0.882
0.926
1.042
1.074
1.000
0.932
0.870
0.764
0.798
0.812
0.818
0.766
0.716
0.746
0.778
0.790
0.758
0.678
0.728
0.716
0.734
0.262
0.526
0.812
0.794
0.774
0.750
0.748
0.768
0.774
0.778
0.758
0.810
0.860
0.984
1.220
1.210
1.174
1.134
0.988
0.934
0.904
0.870
0.816
0.770
0.768
0.750
0.752
0.750
0.806
0.908
1.010
0.944
0.932
0.882
0.832
0.836
0.832
0.814
0.800
0.788
0.786
0.768
0.762
0.774
0.760
0.768
0.782
0.786
0.784
0.762
0.698
0.696
0.684
0.668
0.658
0.670
0.680
0.750
0.820
1.262
1.016
1.026
1.014
0.940
0.872
0.764
0.714
0.706
0.702
0.708
0.768
0.836
1.206
1.188
1.134
1.018
0.934
0.828
0.800
0.776
0.794
0.800
0.892
0.942
0.940
0.896
0.856
0.804
0.812
0.796
0.760
0.750
0.728
0.756
0.752
0.774
0.730
0.768
0.784
0.780
0.762
0.722
0.696
0.668
0.660
0.640
0.624
0.626
0.652
0.690
1.266
1.224
1.126
1.000
0.982
0.918
0.896
0.886
0.812
0.782
0.788
0.878
0.946
0.950
0.906
0.972
1.008
0.950
0.842
0.808
0.808
0.778
0.790
0.840
1.116
1.086
0.982
0.926
0.824
0.820
0.818
0.748
0.780
0.784
0.800
0.792
0.794
0.770
0.742
0.726
0.716
0.686
0.696
0.706
0.786
1.050
1.146
1.018
0.984
0.944
0.916
0.814
0.768
0.752
0.758
0.782
0.776
0.748
0.720
0.702
0.696
0.724
0.742
0.804
0.826
0.816
0.742
0.678
0.728
0.710
0.720
0.744
0.786
0.856
1.130
1.176
1.052
1.048
1.060
1.072
0.966
0.946
0.838
0.862
0.878
0.876
0.952
1.018
0.940
0.898
0.860
0.802
0.812
0.812
0.816
0.784
0.904
0.912
0.874
0.968
0.882
0.812
0.768
0.726
0.718
0.702
0.716
0.728
0.860
1.108
1.064
0.958
0.946
0.916
0.834
0.852
0.874
0.826
0.834
0.818
0.828
0.854
0.908
0.872
0.902
0.914
0.852
0.892
0.874
0.882
0.954
1.058
1.084
1.060
1.018
0.938
0.840
0.840
0.848
0.870
0.868
0.860
0.920
1.006
1.004
0.932
0.890
0.868
0.790
0.792
0.770
0.730
0.740
0.760
0.760
0.734
0.746
0.748
0.666
0.692
0.642
0.744
0.722
0.720
0.702
0.718
0.714
0.706
0.670
0.688
0.686
0.676
0.652
0.676
0.674
0.666
0.666
0.664
0.674
0.688
0.704
0.702
0.704
0.706
0.678
0.682
0.700
0.764
0.810
0.834
0.814
0.816
0.784
0.770
0.760
0.746
0.758
0.798
0.772
0.770
0.992
1.170
1.008
0.988
0.960
0.856
0.886
0.892
0.924
0.902
0.948
0.946
0.968
0.974
0.916
0.970
0.972
0.938
0.900
0.902
0.856
0.806
0.806
0.806
0.818
0.788
0.844
0.862
0.860
0.834
0.852
0.830
0.796
0.816
0.846
0.890
0.870
0.916
0.976
0.934
0.962
1.018
0.970
0.944
0.924
0.804
0.784
0.762
0.748
0.780
0.780
0.762
0.718
0.708
0.692
0.694
0.650
0.638
0.676
0.696
0.828
0.772
0.822
0.810
0.782
0.312
0.420
0.678
0.680
0.672
0.736
0.948
1.132
1.048
1.026
0.952
0.868
0.774
0.754
0.740
0.734
0.728
0.726
0.708
0.696
0.690
0.698
0.714
0.790
0.860
0.902
0.908
0.886
0.902
0.882
0.824
0.800
0.750
0.740
0.704
0.660
0.642
0.696
0.788
0.794
0.710
0.802
0.818
0.820
0.822
0.822
0.786
0.822
0.846
0.916
0.936
1.034
0.942
0.838
0.852
0.848
0.848
1.182
1.040
0.990
1.022
1.020
1.012
0.994
0.936
0.896
0.820
0.774
0.778
0.758
0.806
0.868
0.984
0.956
0.998
0.990
0.956
0.950
0.864
0.808
0.814
0.824
1.018
1.292
1.170
1.122
1.032
1.000
0.786
0.848
0.806
0.828
0.918
0.932
0.952
0.946
0.926
0.876
0.856
0.808
0.874
0.944
1.298
1.192
1.112
0.954
0.970
0.900
0.992
1.176
1.200
1.028
1.022
1.116
1.244
1.100
1.034
0.858
0.890
0.978
1.126
1.158
1.094
1.042
0.996
0.974
0.986
0.976
1.038
1.110
1.126
1.134
1.094
1.064
0.996
0.936
0.888
0.850
0.914
0.872
1.038
1.076
0.920
0.916
0.920
0.890
0.906
0.912
0.890
0.808
0.780
0.772
0.746
0.762
0.796
0.900
1.258
1.114
1.050
0.990
0.956
0.870
0.778
0.746
0.686
0.700
0.688
0.694
0.714
0.724
0.758
0.778
0.826
0.908
0.888
0.874
0.806
0.770
0.726
0.724
0.742
0.714
0.714
0.720
0.706
0.688
0.680
0.654
0.638
0.622
0.660
0.676
0.676
0.686
0.762
0.930
0.898
0.908
0.888
0.886
0.888
0.862
0.924
0.948
1.050
1.126
1.094
1.076
1.030
1.030
0.992
0.958
0.932
0.980
1.042
0.944
0.980
1.066
0.954
0.880
0.858
0.816
0.798
0.756
0.768
0.730
0.776
0.838
0.876
0.878
0.984
1.028
0.998
1.022
1.046
0.996
1.012
0.998
1.026
0.918
1.022
1.068
1.000
1.004
0.998
0.988
0.962
0.928
1.052
1.146
1.008
0.884
0.848
0.784
0.710
0.760
0.722
0.704
0.658
0.704
0.714
0.742
0.754
0.812
0.910
0.894
1.016
0.976
0.982
0.980
0.972
0.944
0.928
0.872
0.800
0.788
0.786
0.782
0.770
0.786
0.754
0.878
1.088
1.318
1.120
1.040
1.092
1.026
1.048
0.972
0.882
0.842
0.832
0.824
0.814
0.874
0.974
1.184
1.182
1.166
1.102
1.034
1.018
0.968
0.890
0.882
0.850
0.846
0.858
0.852
0.822
0.818
0.788
0.930
1.334
1.028
0.998
1.000
0.954
1.020
1.058
1.004
0.906
0.912
0.852
0.988
0.998
1.264
1.288
1.198
1.048
1.108
1.136
1.144
1.032
1.042
1.078
1.124
1.044
1.040
1.042
1.010
0.982
1.034
1.034
0.960
0.976
1.014
1.020
0.878
0.910
0.894
0.802
0.780
0.782
0.792
0.786
0.800
0.848
0.890
0.908
0.884
0.898
0.886
0.866
0.870
0.900
0.912
0.808
0.826
0.722
0.746
0.724
0.666
0.718
0.796
1.240
1.154
1.124
0.962
0.914
0.814
0.754
0.756
0.704
0.664
0.694
0.686
0.708
0.726
0.758
0.798
0.760
0.968
1.116
1.126
1.046
1.012
0.934
0.874
0.808
0.776
0.706
0.730
0.726
0.718
0.726
0.698
0.678
0.704
0.754
1.500
1.266
0.968
0.218
0.944
0.930
0.864
0.808
0.758
0.744
0.750
0.724
0.722
0.694
0.692
0.694
0.708
0.710
0.722
0.720
0.726
0.740
0.718
0.726
0.698
0.682
0.664
0.670
0.690
0.892
1.208
1.104
1.130
1.194
1.084
1.010
0.908
0.808
0.756
0.718
0.718
0.724
0.734
0.760
0.738
0.738
0.714
0.712
0.722
0.728
0.692
0.714
0.718
0.762
0.830
0.860
0.908
1.012
0.972
0.960
0.974
1.034
1.010
1.024
1.076
1.092
1.012
1.054
1.072
1.042
0.978
0.858
0.790
0.894
0.892
0.888
0.826
0.772
0.732
0.742
0.790
0.890
1.152
1.182
1.068
1.002
1.014
0.994
1.008
0.996
0.920
0.964
1.082
1.168
1.072
0.980
1.034
1.006
0.960
0.898
0.886
0.880
0.842
0.868
0.892
0.918
0.790
0.818
0.778
0.760
0.710
0.680
0.660
0.674
0.684
0.740
0.760
1.030
1.334
1.174
1.080
1.030
0.996
0.880
0.834
0.836
0.822
0.838
0.848
0.848
0.862
0.858
0.810
0.790
0.780
0.698
0.720
0.678
0.720
0.756
0.772
0.754
0.756
0.732
0.718
0.694
0.682
0.668
0.660
0.642
0.618
0.634
0.628
0.626
0.444
0.210
0.664
0.792
1.330
1.166
1.226
1.202
1.032
0.908
0.962
0.988
0.940
0.894
0.792
0.782
0.744
0.694
0.778
0.824
0.980
0.936
0.924
0.880
0.876
0.888
0.852
0.826
0.778
0.772
0.756
0.766
0.868
1.204
1.146
1.124
1.018
0.914
0.818
0.794
0.718
0.694
0.700
0.786
1.370
1.186
1.208
1.068
0.914
0.942
1.146
1.134
1.064
1.004
0.938
0.912
0.878
0.874
0.874
0.910
0.882
0.868
0.834
0.840
0.840
0.842
0.780
0.756
0.746
0.790
0.882
1.238
1.082
0.912
0.892
0.864
0.872
0.884
0.916
0.838
0.834
0.746
0.768
0.756
0.694
0.746
0.754
0.734
0.702
0.658
0.692
0.680
0.682
0.718
0.826
1.152
1.120
1.148
1.086
0.962
0.918
0.852
0.820
0.788
0.738
0.708
0.790
0.834
1.270
1.202
1.124
1.096
1.056
1.052
1.088
1.118
1.082
1.052
1.094
1.046
1.032
1.026
0.992
0.916
0.838
0.798
0.720
0.728
0.720
0.746
0.828
0.544
0.366
0.840
0.580
0.238
0.808
0.778
0.762
0.750
0.712
0.734
0.754
0.732
0.676
0.716
0.714
0.742
0.778
0.798
0.746
0.780
0.824
0.814
0.786
0.742
0.696
0.704
0.710
0.668
0.754
0.870
0.990
0.986
0.936
0.850
0.770
0.766
0.754
0.758
0.786
0.882
1.140
1.078
1.012
0.916
0.880
0.814
0.842
0.866
0.912
0.908
0.926
0.920
0.916
0.880
0.850
0.812
0.814
0.792
0.788
0.754
0.736
0.664
0.664
0.640
0.636
0.656
0.756
1.304
0.946
0.954
0.934
1.022
0.942
0.866
0.796
0.736
0.694
0.674
0.650
0.644
0.636
0.620
0.616
0.618
0.610
0.628
0.642
0.642
0.648
0.638
0.636
0.634
0.640
0.640
0.628
0.654
0.656
0.658
0.632
0.628
0.626
0.626
0.626
0.622
0.618
0.620
0.616
0.598
0.616
0.628
0.662
0.720
0.784
0.866
0.900
0.946
0.922
0.888
0.804
0.740
0.674
0.698
0.698
0.750
0.798
1.050
1.172
1.044
1.052
0.992
0.906
0.836
0.748
0.682
0.710
0.720
0.752
0.866
0.910
0.880
0.886
0.874
0.858
0.864
0.798
0.814
0.796
0.784
0.752
0.690
0.696
0.686
0.638
0.696
0.732
0.738
0.800
0.852
0.912
0.912
0.790
0.768
0.762
0.792
0.884
0.928
0.828
0.810
0.796
0.742
0.770
0.802
0.892
0.900
0.962
0.932
0.912
0.896
0.882
0.850
0.830
0.888
0.930
0.896
0.958
0.954
1.086
1.066
0.968
0.994
0.932
0.938
0.938
0.862
0.910
0.928
0.944
0.900
1.000
0.928
0.794
0.714
0.836
0.876
0.936
0.906
0.806
0.808
0.784
0.752
0.724
0.748
0.790
0.858
0.904
0.888
0.908
1.154
1.106
1.122
0.988
0.984
0.866
0.798
0.834
0.856
0.964
0.878
0.820
0.764
0.724
0.736
0.744
0.726
0.750
0.748
0.760
0.736
0.740
0.694
0.696
0.704
0.688
0.704
0.716
0.732
0.724
0.694
0.710
0.708
0.694
0.702
0.712
0.702
0.728
0.760
0.796
0.808
0.814
0.758
0.758
0.752
0.768
0.870
1.030
1.094
0.996
0.906
0.860
0.792
0.720
0.708
0.708
0.696
0.700
0.682
0.694
0.698
0.692
0.726
0.768
1.036
1.180
0.966
0.906
0.872
0.802
0.744
0.714
0.706
0.716
0.772
0.966
1.244
1.024
0.912
0.748
0.694
0.724
0.710
0.704
0.774
0.744
0.714
0.800
0.824
0.858
0.872
0.820
0.838
0.786
0.804
0.774
0.846
0.792
0.786
0.790
0.756
0.766
0.778
0.782
0.752
0.780
0.796
0.802
0.776
0.796
0.814
0.800
0.790
0.792
0.770
0.798
0.864
0.908
0.878
0.820
0.814
0.764
0.764
0.764
0.752
0.722
0.678
0.682
0.662
0.718
0.932
1.150
1.082
0.926
0.862
0.786
0.796
0.782
0.764
0.754
0.782
0.846
0.802
0.780
0.738
0.746
0.726
0.730
0.700
0.682
0.680
0.660
0.670
0.670
0.678
0.660
0.716
0.728
0.698
0.692
0.662
0.644
0.604
0.578
0.580
0.576
0.566
0.592
0.660
0.794
0.752
0.736
0.736
0.662
0.650
0.626
0.638
0.614
0.620
0.636
0.664
0.724
0.752
0.756
0.726
0.754
0.710
0.724
0.706
0.688
0.688
0.768
0.822
0.928
0.986
0.872
0.806
0.752
0.726
0.698
0.682
0.704
0.722
0.850
1.176
0.994
0.956
0.854
0.786
0.768
0.804
0.822
0.780
0.710
0.760
0.820
0.774
0.814
0.766
0.744
0.728
0.716
0.714
0.740
0.842
1.248
1.084
1.002
0.900
0.852
0.838
0.886
0.994
1.336
1.220
1.154
1.078
1.066
1.262
1.078
1.136
1.124
1.028
1.118
1.172
1.016
0.982
1.016
1.002
0.882
0.968
1.092
0.968
1.052
1.044
0.946
0.958
0.882
0.802
0.876
1.110
0.952
1.188
1.292
0.980
1.042
1.002
0.874
1.096
1.152
1.040
1.302
1.072
1.224
1.178
1.004
1.176
1.110
0.982
1.020
1.036
0.904
1.338
1.226
1.140
1.206
0.996
1.010
1.082
0.992
1.096
1.164
0.972
0.994
1.080
0.940
0.956
1.002
1.060
1.030
1.172
1.074
0.990
0.982
0.856
1.008
1.062
0.940
1.018
0.950
1.012
1.062
0.930
0.840
0.944
1.064
0.946
1.004
1.000
1.026
0.902
0.836
0.840
0.910
1.008
1.030
0.910
0.948
1.012
1.202
1.084
1.120
0.872
0.936
1.040
1.154
1.112
1.002
0.888
0.760
0.828
0.856
1.110
0.960
1.020
1.000
1.022
0.980
0.984
1.064
1.090
1.062
0.940
0.990
1.042
1.278
1.116
1.040
0.998
1.012
0.984
0.952
1.094
1.114
0.988
1.002
1.042
0.954
0.956
0.992
1.018
1.018
0.878
0.920
0.914
0.914
0.834
0.906
0.942
0.872
0.950
0.964
0.928
0.864
0.860
0.838
0.794
0.844
0.880
0.842
0.964
1.152
1.008
0.922
0.928
0.936
0.820
0.882
0.904
0.890
0.912
0.984
0.926
0.916
0.926
0.910
0.924
0.980
1.108
0.982
1.028
1.018
0.912
0.928
0.920
0.882
0.996
1.038
0.890
0.942
0.946
0.846
0.944
1.028
0.930
0.968
0.974
0.966
0.912
0.976
0.968
0.890
0.920
0.936
0.840
0.876
0.920
0.844
0.956
1.080
0.954
1.002
0.972
0.896
0.936
0.962
0.900
1.002
1.108
0.944
1.012
0.996
0.930
0.990
1.006
1.012
1.062
1.072
0.912
0.948
0.842
0.872
1.184
1.074
0.908
0.862
0.838
0.818
0.774
0.690
0.750
0.768
1.336
1.060
0.992
0.926
0.928
0.870
0.960
1.312
1.020
1.124
1.160
1.118
0.934
0.948
0.820
0.898
0.894
0.960
0.954
1.152
1.058
0.952
0.928
0.914
0.840
0.942
1.066
0.962
1.066
1.044
0.888
0.924
0.960
0.832
0.934
0.972
0.906
0.948
0.914
0.974
0.934
0.938
0.934
0.928
0.858
0.918
0.968
0.990
0.906
0.948
0.956
0.850
0.926
1.026
0.930
1.000
1.038
0.976
0.890
0.916
0.964
0.876
0.954
0.990
0.898
1.004
1.072
0.928
0.986
1.006
0.886
0.962
1.044
1.008
1.070
1.092
0.906
0.978
1.002
0.868
1.008
1.134
0.962
1.104
1.100
0.992
1.114
1.048
0.996
0.986
0.948
0.916
0.962
1.096
0.910
1.014
1.128
0.956
1.022
1.086
0.972
1.014
1.022
0.904
0.988
1.126
1.016
1.002
1.020
1.012
0.982
1.024
1.022
1.010
1.164
1.096
1.032
1.044
0.996
0.910
1.000
1.060
0.964
0.934
0.744
0.746
0.912
0.914
0.952
0.990
0.974
0.912
0.906
0.798
0.726
0.764
0.768
0.798
0.808
0.822
0.824
0.812
0.766
0.740
0.742
0.752
0.706
0.768
0.750
0.718
0.672
0.698
0.692
0.696
0.778
0.842
0.792
0.848
0.900
0.868
0.806
0.808
0.828
0.846
0.800
0.760
0.738
0.774
0.812
0.866
0.878
0.908
0.880
0.874
0.848
0.842
0.836
0.814
0.904
0.940
1.058
1.078
1.032
0.972
0.906
0.836
0.778
0.800
0.810
0.818
0.874
0.912
0.860
0.888
0.944
0.970
0.874
0.936
0.912
0.848
0.896
0.902
0.836
0.930
0.994
1.022
0.894
0.894
0.928
0.836
0.876
0.904
0.882
0.942
0.972
0.992
0.912
0.912
0.914
0.814
0.856
0.846
0.784
0.802
0.844
0.886
0.898
1.024
1.046
0.898
0.890
0.858
0.810
0.884
1.098
0.962
1.082
0.998
0.846
0.888
0.870
0.848
0.820
0.822
0.768
0.818
0.760
0.782
0.762
0.726
0.678
0.680
0.696
0.690
0.660
0.710
0.722
0.748
0.768
0.872
0.886
0.804
0.800
0.808
0.872
0.846
0.904
1.100
0.978
1.010
0.994
0.866
0.860
0.844
0.774
0.836
0.894
1.000
0.920
0.942
0.946
0.874
0.936
0.924
0.980
0.856
0.920
0.982
0.968
0.914
0.944
0.948
0.888
0.932
0.942
0.860
0.908
0.876
0.848
0.870
0.888
0.858
0.892
0.896
0.920
0.858
0.902
0.918
0.872
0.930
0.914
0.850
0.872
0.868
0.814
0.890
0.924
0.848
0.946
0.986
0.922
0.922
0.946
0.932
0.900
0.920
0.898
0.864
0.890
0.890
0.822
0.856
0.904
0.856
0.934
0.982
0.890
0.868
0.854
0.796
0.814
0.820
0.810
0.882
0.982
0.976
0.934
0.916
0.888
0.812
0.832
0.828
0.826
0.996
1.160
0.962
0.964
0.972
0.950
0.916
0.916
0.886
0.838
0.878
0.888
0.880
0.952
0.956
0.906
0.888
0.840
0.842
0.848
0.840
0.786
0.820
0.862
0.850
0.826
0.878
0.880
0.798
0.836
0.858
0.808
0.840
0.842
0.810
0.812
0.848
0.842
0.808
0.856
0.888
0.848
0.874
0.902
0.842
0.880
0.862
0.800
0.848
0.882
0.848
0.874
0.892
0.822
0.804
0.804
0.802
0.780
0.842
0.916
0.884
0.944
0.990
0.904
0.914
0.896
0.826
0.874
0.904
0.836
0.872
0.894
0.852
0.876
0.880
0.822
0.844
0.846
0.902
0.832
0.874
0.876
0.832
0.844
0.882
0.860
0.872
0.892
0.906
0.836
0.848
0.836
0.820
0.868
0.878
0.850
0.886
0.890
0.848
0.806
0.850
0.912
0.878
0.934
0.926
0.868
0.952
0.966
0.888
0.884
0.868
0.808
0.840
0.874
0.948
0.854
0.912
0.938
0.894
0.982
0.994
0.916
0.890
0.860
0.800
0.796
0.820
0.836
0.874
1.100
1.052
0.926
0.884
0.774
0.724
0.814
0.776
0.738
0.682
0.720
0.712
0.708
0.702
0.726
0.742
0.782
0.744
0.788
0.796
0.812
0.776
0.850
0.894
1.048
0.938
0.998
0.964
0.912
0.882
0.836
0.866
0.820
0.908
0.852
0.894
0.904
0.824
0.802
0.774
0.730
0.750
0.740
0.722
0.662
0.696
0.692
0.694
0.718
0.766
0.830
0.734
0.816
0.812
0.822
1.004
1.128
0.944
0.936
0.930
0.860
0.836
0.810
0.832
0.814
0.886
1.006
0.958
1.032
1.010
0.930
0.882
0.840
0.852
0.768
0.786
0.750
0.728
0.698
0.748
0.764
0.840
0.902
1.042
1.088
0.924
0.932
0.884
0.786
0.798
0.806
0.806
0.764
0.780
0.850
0.892
0.816
0.878
0.914
0.864
0.894
0.886
0.820
0.898
0.898
0.830
0.882
0.912
0.922
0.806
0.838
0.838
0.810
0.766
0.762
0.730
0.742
0.776
0.760
0.880
1.000
0.890
0.846
0.830
0.832
0.796
0.828
0.860
0.852
0.858
0.858
0.900
0.824
0.880
0.912
0.836
0.862
0.884
0.932
0.850
0.938
0.950
0.920
0.854
0.888
0.918
0.888
0.848
0.860
0.850
0.796
0.840
0.860
0.820
0.834
0.846
0.852
0.784
0.828
0.862
0.908
0.860
0.942
0.972
0.890
0.844
0.854
0.874
0.798
0.832
0.818
0.814
0.786
0.806
0.838
0.802
0.892
1.000
0.946
0.970
0.978
0.992
0.882
0.934
0.932
0.906
0.948
0.968
0.984
0.862
0.882
0.900
0.950
0.840
0.894
0.862
0.776
0.788
0.770
0.766
0.766
0.848
0.882
0.876
0.928
1.018
0.940
0.848
0.738
0.782
0.764
0.776
0.762
0.752
0.734
0.716
0.698
0.690
0.666
0.684
0.674
0.700
0.774
0.940
1.198
1.330
1.242
1.178
1.098
0.904
0.774
0.820
0.784
0.754
0.726
0.730
0.746
0.848
1.314
1.190
1.138
1.032
0.964
0.938
0.902
0.884
0.908
0.926
0.778
0.864
0.896
0.980
0.936
0.856
0.810
0.794
0.804
0.842
0.890
1.028
1.102
0.956
1.226
1.174
1.034
0.926
0.870
0.856
0.808
0.730
0.756
0.774
0.954
1.120
1.058
0.960
0.894
0.842
0.810
0.770
0.722
0.792
0.824
0.960
0.910
0.802
0.728
0.716
0.738
0.742
0.842
0.874
0.910
0.822
0.792
0.774
0.768
0.770
0.786
0.778
0.836
0.840
0.848
0.852
0.750
0.726
0.718
0.720
0.754
0.836
0.948
0.954
0.924
0.858
0.838
0.862
0.766
0.790
0.896
0.894
0.820
0.870
0.888
0.900
0.924
0.910
0.866
0.848
0.786
0.750
0.724
0.722
0.712
0.692
0.748
0.834
1.406
1.162
1.094
1.052
0.990
0.896
0.884
0.832
0.832
0.820
0.786
0.762
0.736
0.718
0.698
0.692
0.670
0.634
0.652
0.628
0.652
0.688
1.374
1.032
0.872
0.822
0.800
0.828
0.806
0.792
0.776
0.700
0.732
0.726
0.736
0.764
0.712
0.698
0.702
0.684
0.702
0.794
1.422
1.322
1.198
1.196
1.170
1.106
1.018
0.898
0.818
0.796
0.796
0.810
0.882
0.960
1.034
0.954
1.020
0.980
0.844
0.860
0.844
0.860
0.878
0.852
0.862
0.834
0.790
0.742
0.728
0.698
0.716
0.732
0.750
0.736
0.744
0.846
0.960
1.180
0.928
0.858
0.794
0.760
0.720
0.692
0.654
0.670
0.680
0.700
0.746
0.850
0.944
0.974
0.962
0.912
0.812
0.728
0.688
0.708
0.708
0.798
1.304
1.266
1.086
0.916
0.910
0.868
0.836
0.832
0.830
0.814
0.828
0.886
0.894
0.866
0.808
0.758
0.730
0.702
0.688
0.688
0.718
0.742
0.878
1.278
1.140
1.054
1.008
0.986
0.946
0.886
0.772
0.712
0.772
0.784
0.786
0.794
0.762
0.738
0.726
0.714
0.692
0.670
0.660
0.648
0.650
0.666
0.750
0.784
0.782
0.872
0.764
0.898
0.946
0.906
0.874
0.794
0.730
0.720
0.722
0.710
0.718
0.716
0.686
0.726
0.660
0.744
0.738
0.752
0.732
0.758
0.782
0.794
0.808
0.766
0.814
0.750
0.796
0.746
0.688
0.740
0.742
0.778
0.762
0.778
0.742
0.674
0.676
0.716
0.700
0.696
0.686
0.686
0.666
0.658
0.622
0.604
0.614
0.614
0.622
0.610
0.624
0.620
0.612
0.604
0.604
0.604
0.600
0.588
0.588
0.606
0.602
0.602
0.614
0.616
0.648
0.662
0.686
0.696
0.702
0.700
0.744
0.754
0.758
0.740
0.712
0.682
0.664
0.666
0.656
0.664
0.668
0.688
0.674
0.738
0.944
0.912
0.898
0.880
0.810
0.794
0.754
0.722
0.710
0.692
0.690
0.678
0.640
0.682
0.668
0.660
0.654
0.650
0.640
0.638
0.636
0.616
0.630
0.632
0.656
0.672
0.730
0.768
0.720
0.736
0.734
0.742
0.718
0.650
0.690
0.708
0.724
0.740
0.750
0.742
0.706
0.700
0.704
0.784
0.848
1.058
0.984
0.994
0.980
0.802
0.794
0.754
0.718
0.690
0.670
0.696
0.660
0.670
0.642
0.636
0.658
0.674
0.692
0.698
0.726
0.736
0.818
0.798
0.852
0.882
0.882
0.796
0.788
0.754
0.732
0.716
0.784
0.910
1.004
0.982
0.896
0.832
0.810
0.766
0.732
0.696
0.660
0.664
0.676
0.692
0.802
1.180
1.042
0.912
0.800
0.768
0.834
0.892
0.982
0.948
0.916
0.886
0.866
0.744
0.742
0.740
0.798
0.948
1.104
1.026
0.930
0.836
0.774
0.736
0.728
0.686
0.696
0.788
1.164
0.908
1.038
0.956
1.090
1.098
1.086
1.056
0.988
0.900
0.822
0.704
0.752
0.782
1.256
1.116
1.074
0.944
0.900
0.932
0.854
0.850
0.742
0.834
0.850
0.912
0.968
0.932
0.868
0.898
0.950
1.004
1.062
1.048
1.006
0.978
0.986
0.970
0.920
0.852
0.868
0.894
0.964
0.852
0.954
0.986
0.866
0.786
0.752
0.738
0.716
0.770
0.832
1.392
1.260
1.176
1.110
1.024
1.058
0.802
0.728
0.736
0.710
0.712
0.738
0.744
0.714
0.720
0.702
0.716
0.718
0.662
0.696
0.690
0.694
0.642
0.654
0.638
0.634
0.658
0.668
0.702
0.754
0.814
0.824
0.848
0.814
0.766
0.754
0.734
0.740
0.826
1.322
1.106
1.164
1.106
0.934
0.934
0.858
0.790
0.774
0.750
0.756
0.654
0.666
0.672
0.656
0.666
0.680
0.726
0.710
0.710
0.724
0.780
0.832
0.804
0.774
0.788
0.830
0.804
0.758
0.742
0.698
0.734
0.714
0.722
0.730
0.720
0.732
0.804
0.874
0.808
0.896
0.856
0.820
0.800
0.788
0.824
0.746
0.948
0.850
0.894
0.870
0.850
0.786
0.814
0.792
0.768
0.748
0.740
0.704
0.742
0.782
0.870
0.954
0.948
0.894
0.804
0.736
0.722
0.692
0.684
0.672
0.700
0.706
0.756
0.858
0.898
0.808
0.830
0.834
0.820
0.854
0.838
0.868
0.880
0.878
0.824
0.784
0.722
0.728
0.700
0.646
0.674
0.662
0.644
0.660
0.628
0.654
0.670
0.678
0.680
0.700
0.712
0.752
1.134
0.942
0.836
0.796
0.716
0.710
0.730
0.726
0.774
0.818
0.824
0.750
0.736
0.682
0.666
0.684
0.686
0.694
0.710
0.716
0.720
0.716
0.704
0.698
0.700
0.700
0.668
0.680
1.180
1.210
1.192
1.070
0.950
0.812
0.768
0.746
0.746
0.726
0.740
0.782
0.858
0.868
0.870
0.894
0.888
0.836
0.802
0.762
0.768
0.812
0.972
1.012
1.004
0.936
0.830
0.782
0.744
0.720
0.708
0.706
0.766
0.798
0.848
1.308
1.148
1.044
0.948
0.838
0.756
0.730
0.702
0.676
0.644
0.652
0.652
0.664
0.726
0.776
0.910
1.008
1.078
1.020
0.968
0.888
0.826
0.794
0.774
0.694
0.820
0.908
0.960
0.902
0.860
0.804
0.754
0.716
0.686
0.670
0.656
0.660
0.720
1.368
1.034
1.276
1.240
1.146
1.018
0.916
0.830
0.772
0.744
0.720
0.686
0.652
0.642
0.642
0.658
0.686
0.894
1.208
1.018
0.908
0.822
0.702
0.700
0.680
0.672
0.694
0.726
0.764
0.766
0.772
0.724
0.708
0.692
0.716
0.736
0.770
0.758
0.704
0.712
0.710
0.726
0.696
0.742
0.816
0.850
0.902
0.868
0.826
0.742
0.730
0.710
0.698
0.694
0.710
0.652
0.704
0.722
0.738
0.730
0.750
0.726
0.692
0.660
0.696
0.704
0.714
0.734
0.716
0.684
0.748
0.752
0.764
0.766
0.698
0.720
0.724
0.720
0.736
0.758
0.778
0.764
0.760
0.746
0.676
0.704
0.696
0.682
0.652
0.688
0.706
0.752
0.768
0.854
0.936
0.864
0.868
0.872
0.872
0.836
0.794
0.694
0.706
0.670
0.646
0.656
0.684
0.820
1.026
0.884
0.874
0.942
1.034
1.002
0.910
0.838
0.844
0.810
0.756
0.836
0.854
0.826
0.786
0.756
0.710
0.706
0.690
0.680
0.668
0.678
0.678
0.702
0.744
0.768
0.792
0.790
0.834
0.774
0.842
0.816
0.874
0.866
0.834
0.750
0.774
0.794
0.940
0.992
0.778
0.702
0.744
0.726
0.782
0.776
0.788
0.762
0.732
0.688
0.654
0.668
0.660
0.650
0.650
0.644
0.604
0.620
0.634
0.626
0.624
0.718
1.112
1.058
1.074
1.052
1.014
0.886
0.706
0.660
0.716
0.816
0.998
0.968
0.868
0.776
0.712
0.684
0.642
0.640
0.682
1.302
1.122
1.000
1.116
1.058
0.904
0.902
0.840
0.780
0.828
0.818
0.842
0.814
0.782
0.776
0.734
0.692
0.704
0.730
0.752
0.842
0.878
0.892
0.860
0.796
0.896
0.844
0.828
0.778
0.750
0.772
0.846
0.942
0.948
0.962
0.944
0.892
0.742
0.788
0.746
0.748
0.756
0.730
0.804
0.846
1.150
0.920
0.894
0.844
0.752
0.836
0.840
0.928
1.082
1.014
0.970
0.858
0.736
0.760
0.732
0.700
0.792
0.818
0.866
0.882
0.822
0.780
0.730
0.666
0.696
0.682
0.710
0.736
0.788
0.878
0.978
0.970
0.924
0.768
0.784
0.760
0.756
0.738
0.740
0.858
1.080
1.004
0.926
0.778
0.724
0.748
0.716
0.700
0.682
0.672
0.642
0.652
0.638
0.628
0.652
0.672
0.698
0.764
0.898
0.908
0.936
0.906
0.828
0.814
0.786
0.756
0.736
0.730
0.708
0.706
0.708
0.692
0.730
0.744
0.726
0.750
0.830
0.874
0.912
0.866
0.780
0.762
0.752
0.744
0.682
0.704
0.694
0.702
0.742
0.788
0.842
0.842
0.838
0.738
0.778
0.730
0.712
0.720
0.732
0.712
0.744
0.776
0.810
0.830
0.778
0.766
0.758
0.744
0.738
0.736
0.746
0.756
0.750
0.698
0.724
0.716
0.720
0.754
0.798
0.938
1.334
1.184
1.086
1.100
0.980
0.880
0.856
0.844
0.782
0.762
0.772
0.780
0.770
0.768
0.750
0.702
0.708
0.662
0.692
0.702
0.732
0.776
0.828
0.832
0.816
0.832
0.826
0.836
0.814
0.788
0.780
0.902
1.010
0.950
1.094
0.924
0.852
0.830
0.838
0.852
0.850
0.838
0.810
0.774
0.726
0.678
0.704
0.708
0.720
0.742
0.806
0.804
0.860
0.890
0.884
0.834
0.798
0.764
0.752
0.800
0.854
0.874
0.914
0.860
0.796
0.782
0.784
0.780
0.772
0.756
0.740
0.724
0.670
0.682
0.678
0.668
0.716
0.880
1.176
1.132
1.138
0.958
0.944
0.918
0.936
0.854
0.790
0.756
0.752
0.754
0.688
0.722
0.704
0.678
0.740
0.856
0.896
0.850
0.828
0.802
0.800
0.856
0.786
0.748
0.740
0.734
0.786
0.968
0.930
0.882
0.824
0.802
0.780
0.776
0.736
0.726
0.720
0.756
0.854
0.900
0.824
0.806
0.788
0.762
0.706
0.706
0.692
0.686
0.700
0.682
0.710
0.742
0.742
0.718
0.728
0.706
0.698
0.702
0.716
0.732
0.758
0.816
0.898
0.872
0.736
0.686
0.752
0.710
0.694
0.666
0.650
0.676
0.674
0.672
0.662
0.658
0.676
0.654
0.644
0.664
0.676
0.676
0.650
0.662
0.690
0.876
0.894
0.822
0.784
0.732
0.734
0.700
0.672
0.686
0.676
0.650
0.672
0.664
0.682
0.696
0.716
0.732
0.812
0.828
0.792
0.848
0.880
0.806
0.804
0.798
0.760
0.742
0.778
0.784
0.752
0.854
0.934
0.880
0.922
0.860
0.888
0.884
0.820
0.872
0.796
0.758
0.714
0.788
0.774
0.748
0.754
0.770
0.760
0.848
0.782
0.848
0.882
0.890
0.916
0.828
0.898
0.986
0.906
0.946
0.934
0.900
1.344
1.154
1.170
1.144
0.910
0.872
0.738
0.796
0.746
0.750
0.738
0.728
0.736
0.708
0.704
0.692
0.692
0.656
0.652
0.664
0.646
0.658
0.644
0.678
0.694
0.710
0.772
0.778
0.744
0.778
0.700
0.728
0.714
0.660
0.696
0.674
0.688
0.680
0.700
0.698
0.696
0.706
0.696
0.676
0.674
0.678
0.644
0.674
0.680
0.684
0.742
0.820
0.804
0.832
0.800
0.762
0.750
0.734
0.698
0.700
0.698
0.684
0.678
0.708
0.700
0.702
0.716
0.714
0.678
0.666
0.660
0.756
0.790
0.778
0.744
0.766
0.748
0.720
0.718
0.716
0.714
0.688
0.690
0.686
0.700
0.768
1.006
1.100
0.922
0.904
0.792
0.760
0.740
0.744
0.724
0.772
0.782
0.766
0.772
0.754
0.692
0.728
0.710
0.728
0.738
0.858
0.950
0.818
0.836
0.778
0.798
0.786
0.770
0.746
0.770
0.752
0.732
0.810
0.812
0.776
0.836
0.792
0.766
0.794
0.776
0.816
0.824
0.840
0.842
0.840
0.820
0.812
0.778
0.790
0.802
0.772
0.814
0.866
0.874
0.840
0.882
0.844
0.778
0.792
0.770
0.732
0.716
0.696
0.692
0.692
0.890
0.854
1.064
1.106
1.076
0.930
0.876
0.828
0.760
0.710
0.732
0.682
0.686
0.724
0.754
0.812
0.898
0.928
0.900
0.834
0.792
0.730
0.784
0.852
1.324
1.238
1.204
1.010
1.114
1.062
1.014
1.166
1.010
1.054
1.112
0.926
0.992
1.038
0.956
1.120
1.038
1.002
1.084
1.012
1.092
1.114
1.016
1.122
1.018
1.056
1.182
1.050
1.206
1.032
1.142
1.152
1.032
1.184
1.158
1.066
1.162
1.310
1.270
1.152
1.136
1.192
1.088
1.458
1.242
1.264
1.210
1.126
1.092
1.056
1.374
1.126
1.226
1.220
1.172
1.286
1.120
1.166
1.202
1.116
1.156
1.026
1.124
1.188
1.072
1.222
1.104
1.102
1.116
0.976
1.072
1.146
1.088
1.114
1.026
1.060
1.236
1.100
1.274
1.290
1.126
1.134
1.150
1.140
0.976
0.954
0.802
0.820
0.854
0.878
0.864
0.796
0.846
0.892
1.050
1.032
1.312
1.136
1.192
1.214
1.024
1.238
1.360
1.310
1.332
1.118
1.278
1.084
1.040
1.110
1.272
1.362
1.188
1.232
1.184
1.030
1.184
1.082
1.062
1.184
1.076
1.168
1.212
1.002
1.108
1.210
1.236
1.384
1.130
1.178
1.154
0.992
1.082
1.208
1.212
1.230
0.988
0.992
0.998
0.988
1.232
1.308
1.084
1.136
1.198
1.022
1.002
1.048
0.960
1.220
1.114
1.034
1.084
0.972
1.036
0.958
0.904
1.128
0.850
0.834
0.788
0.824
0.774
0.702
0.674
0.718
0.586
0.720
0.654
0.656
0.638
0.644
0.632
0.634
0.628
0.626
0.628
0.620
0.610
0.608
0.598
0.596
0.580
0.574
0.556
0.562
0.562
0.566
0.580
0.610
0.652
0.708
0.758
0.846
0.880
0.886
0.854
0.784
0.778
0.738
0.746
0.790
0.740
0.758
0.746
0.702
0.682
0.692
0.630
0.664
0.688
0.796
0.852
0.832
0.840
0.854
0.836
0.842
0.804
0.786
0.808
0.780
0.786
0.772
0.766
0.726
0.692
0.700
0.670
0.668
0.714
0.702
0.708
0.712
0.708
0.710
0.712
0.722
0.726
0.742
0.706
0.764
0.746
0.726
0.718
0.680
0.670
0.660
0.642
0.656
0.750
1.268
1.206
1.160
0.938
0.866
0.776
0.726
0.728
0.704
0.690
0.686
0.744
0.766
0.762
0.828
0.820
0.958
0.926
0.846
0.738
0.786
0.824
1.108
0.942
0.996
0.894
0.936
1.270
1.182
1.030
0.970
0.884
0.762
0.772
0.768
0.786
0.820
0.924
0.846
0.864
0.830
0.782
0.726
0.714
0.762
0.746
0.734
0.712
0.740
0.696
0.716
0.686
0.696
0.714
0.716
0.702
0.666
0.888
0.844
0.874
0.902
0.880
0.844
0.802
0.758
0.700
0.722
0.722
0.752
0.798
0.836
0.832
0.830
0.828
0.888
0.936
0.992
0.998
0.950
0.876
0.896
0.916
0.840
0.874
0.962
0.998
0.818
0.834
0.908
0.780
0.790
0.746
0.740
0.716
0.690
0.728
0.692
0.738
0.760
0.734
0.802
0.716
0.838
0.808
0.888
0.886
0.796
0.796
0.792
0.812
0.790
0.764
0.746
0.740
0.726
0.716
0.712
0.698
0.742
0.808
0.834
0.784
0.792
0.800
0.770
0.848
0.876
0.934
0.932
0.950
0.850
0.812
0.778
0.750
0.810
1.332
1.008
1.218
1.212
1.186
1.092
0.880
0.830
0.800
0.758
0.824
1.304
0.978
0.888
0.876
0.906
1.348
1.252
1.074
0.822
0.842
0.818
0.954
0.848
0.908
1.318
1.172
1.070
0.952
0.966
0.864
0.852
1.042
1.050
0.948
1.002
1.076
1.012
0.966
0.884
0.882
0.936
0.850
0.796
0.756
0.740
0.690
0.730
0.804
1.254
1.192
1.100
0.968
0.832
0.788
0.782
0.758
0.726
0.704
0.692
0.682
0.678
0.682
0.666
0.654
0.664
0.642
0.638
0.644
0.706
0.840
0.980
0.952
0.940
0.908
0.854
0.794
0.744
0.724
0.770
1.244
1.010
1.070
1.172
1.146
0.952
0.800
0.826
0.894
0.918
0.886
0.864
0.770
0.726
0.916
0.918
1.014
0.990
0.910
0.900
0.896
0.864
0.852
0.844
0.812
0.860
0.936
0.966
0.932
0.928
0.880
0.844
0.788
0.708
0.716
0.718
0.738
0.780
0.830
0.872
0.912
0.934
0.898
0.950
0.996
0.952
0.894
0.786
0.754
0.698
0.718
0.736
0.732
0.736
0.764
0.774
0.946
0.954
0.914
0.884
0.856
0.820
0.794
0.770
0.754
0.748
0.764
0.736
0.838
0.690
0.818
0.710
0.750
0.806
0.936
0.868
0.896
0.940
0.974
0.996
0.942
0.912
0.820
0.810
0.758
0.730
0.712
0.710
0.704
0.724
0.734
0.828
1.096
0.922
0.868
0.880
0.856
0.840
0.810
0.784
0.734
0.806
0.816
0.988
1.216
1.072
0.950
0.826
0.792
0.758
0.730
0.698
0.704
0.674
0.702
0.680
0.734
0.770
0.768
0.746
0.744
0.704
0.682
0.682
0.696
0.776
1.294
1.018
0.894
0.850
0.860
0.864
0.956
1.052
1.046
0.984
0.868
0.806
0.746
0.714
0.694
0.688
0.764
1.484
1.244
1.122
0.954
0.894
0.888
0.816
0.760
0.736
0.770
0.806
0.798
1.348
1.108
1.006
0.918
0.886
0.942
0.924
1.078
1.046
0.940
0.982
1.018
0.978
0.926
0.946
0.924
0.882
0.806
0.830
0.890
0.890
1.000
1.094
0.968
0.822
0.830
0.822
0.856
0.800
0.914
1.226
1.168
0.958
1.028
1.134
1.026
0.872
0.942
1.020
1.182
0.958
0.832
0.968
1.162
1.158
1.024
1.020
0.958
0.824
0.868
0.902
0.958
0.830
0.878
0.928
0.910
0.888
0.888
1.110
0.970
0.880
0.874
0.884
0.858
0.800
0.804
0.828
0.978
1.088
0.992
0.872
0.906
0.944
0.976
1.004
0.958
0.862
0.876
0.828
0.810
0.864
0.926
0.824
0.858
0.886
0.918
0.858
0.846
0.860
0.854
0.820
0.818
0.800
0.766
0.734
0.750
0.762
0.846
1.218
1.000
0.942
0.938
0.974
0.916
0.838
0.852
0.804
0.786
0.778
0.776
0.782
0.812
0.802
0.780
0.802
0.752
0.762
0.790
0.834
0.900
0.894
0.836
0.864
0.914
1.032
1.010
0.860
0.910
0.926
0.942
0.940
0.866
0.804
0.802
0.900
0.904
0.862
0.914
0.928
0.946
0.848
0.880
0.906
0.928
0.856
0.962
1.090
1.152
0.920
0.936
0.888
0.962
0.986
0.902
0.796
0.756
0.748
0.876
0.924
0.996
0.958
0.908
0.810
0.830
0.822
0.844
0.782
0.868
0.884
0.820
0.852
0.922
0.910
0.816
0.872
0.872
0.884
0.908
0.846
0.898
0.818
0.890
1.078
0.958
0.924
0.940
0.960
0.896
0.828
0.850
0.884
0.892
0.782
0.832
0.838
0.854
0.792
0.820
0.920
0.842
0.952
0.962
0.968
0.828
0.834
0.790
0.772
0.764
0.722
0.764
0.776
0.836
0.848
0.816
0.818
0.836
0.780
0.852
0.868
0.922
0.832
0.866
0.880
0.910
0.864
0.880
0.972
1.070
0.914
0.974
0.948
0.904
0.796
0.794
0.856
0.910
0.832
0.918
0.956
0.866
0.828
0.830
0.830
0.752
0.784
0.794
0.858
0.908
0.876
1.096
0.948
0.878
0.874
0.898
0.850
0.918
0.992
1.186
0.996
1.018
0.966
0.840
0.906
0.940
1.020
0.854
0.854
0.838
0.808
0.844
0.988
1.006
0.972
0.920
0.852
0.828
0.804
0.790
0.772
0.758
0.754
0.742
0.716
0.688
0.664
0.718
0.764
1.290
1.076
0.994
0.964
0.930
0.808
0.862
0.892
0.948
0.850
0.850
0.850
0.890
0.840
0.948
0.976
0.914
0.988
1.022
0.956
0.822
0.830
0.804
0.840
0.858
0.812
0.834
0.962
0.888
0.982
1.038
1.034
0.900
0.834
0.834
0.846
0.862
0.832
0.792
0.810
0.822
0.816
0.892
1.196
0.952
0.968
1.012
1.058
0.922
0.866
0.874
0.954
0.960
0.890
0.958
0.982
0.942
0.904
0.952
1.000
1.008
0.876
0.866
0.852
0.826
0.790
0.854
0.824
0.874
0.956
1.086
0.972
0.860
0.852
0.842
0.850
0.812
0.810
0.854
0.890
0.918
0.818
0.828
0.796
0.748
0.782
0.786
0.860
1.122
1.098
1.002
0.928
0.822
0.814
0.818
0.814
0.822
0.826
0.794
0.804
0.808
0.884
1.000
1.086
0.982
0.926
0.868
0.834
0.828
0.802
0.788
0.796
0.784
0.772
0.730
0.762
0.728
0.714
0.728
0.764
0.804
0.894
1.088
1.124
0.964
0.880
0.858
0.856
0.820
0.780
0.830
0.850
0.942
0.906
0.832
0.872
0.844
0.814
0.898
1.040
0.880
0.920
0.926
0.966
0.902
0.870
0.924
0.978
0.976
0.846
0.870
0.842
0.796
0.786
0.788
0.810
0.928
1.090
0.982
0.916
0.920
0.910
0.824
0.788
0.798
0.806
0.854
0.792
0.812
0.874
0.958
0.992
0.910
0.888
0.806
0.794
0.854
0.902
0.844
0.866
0.842
0.760
0.736
0.768
0.822
0.902
0.916
0.816
0.840
0.838
0.852
0.844
0.828
0.810
0.788
0.728
0.762
0.780
0.958
1.322
1.092
0.954
0.900
0.944
0.856
0.954
0.926
0.852
0.958
0.872
0.880
0.832
0.820
0.790
0.826
0.830
0.900
0.970
0.874
0.918
0.904
0.946
0.888
0.860
0.852
0.834
0.870
0.848
0.822
0.780
0.728
0.726
0.752
0.788
0.890
0.866
0.974
0.920
0.892
1.000
0.926
0.894
0.880
0.884
0.852
0.796
0.814
0.816
0.836
0.854
0.778
0.824
0.814
0.864
0.822
0.776
0.808
0.808
0.772
0.832
0.910
0.834
0.864
0.860
0.848
0.790
0.762
0.758
0.766
0.746
0.712
0.756
0.788
0.856
1.002
0.978
0.854
0.864
0.850
0.824
0.780
0.818
0.864
0.838
0.934
1.054
1.018
0.888
0.856
0.994
0.990
0.914
0.912
0.932
0.998
0.936
0.954
0.938
0.914
0.914
0.920
0.826
0.872
0.850
0.848
0.792
0.872
0.842
1.124
1.260
1.116
0.998
1.016
1.036
0.862
0.876
0.938
1.004
0.784
0.788
0.806
0.784
0.738
0.708
0.720
0.694
0.676
0.670
0.686
0.676
0.654
0.654
0.652
0.662
0.656
0.652
0.648
0.640
0.642
0.634
0.644
0.672
0.732
0.810
0.918
1.174
1.042
0.986
0.972
0.870
0.892
0.870
0.828
0.812
0.758
0.756
0.706
0.744
0.698
0.746
0.736
0.726
0.768
0.784
0.808
0.764
0.768
0.708
0.738
0.718
0.724
0.708
0.676
0.716
0.744
0.822
0.840
0.916
0.920
0.856
0.852
0.848
0.802
0.804
0.800
0.774
0.752
0.766
0.816
0.822
0.812
0.826
0.834
0.788
0.762
0.720
0.766
0.730
0.746
0.740
0.730
0.764
0.748
0.702
0.708
0.776
0.816
0.852
0.752
0.858
0.896
0.982
0.866
0.834
0.820
0.822
0.844
1.000
0.988
0.920
0.852
0.848
0.828
0.782
0.770
0.756
0.782
0.798
0.916
0.946
0.896
0.928
1.074
1.120
1.002
1.030
1.114
0.958
0.918
0.894
0.890
0.854
0.862
0.854
0.906
0.838
0.920
0.948
0.882
0.902
0.926
0.920
0.846
0.890
0.966
0.936
0.908
1.102
1.218
1.040
1.052
1.048
0.904
0.992
1.108
1.056
1.122
1.076
0.956
0.950
1.032
1.032
0.924
0.964
0.968
0.884
0.922
1.092
1.062
1.064
1.144
1.000
0.966
0.920
0.866
0.780
0.840
0.910
0.952
0.914
0.986
0.964
0.880
0.908
0.962
0.952
0.926
0.972
1.018
0.932
0.950
0.988
0.956
0.940
0.986
0.980
0.940
1.018
1.018
0.960
0.984
1.062
0.928
0.948
0.998
0.984
1.016
1.088
1.046
0.960
0.978
1.030
0.966
1.012
1.060
0.996
0.946
0.974
0.982
0.884
0.924
0.960
0.994
0.934
0.954
0.982
0.894
0.888
0.896
0.894
0.892
0.940
0.926
0.916
0.960
0.902
0.934
0.856
0.798
0.764
0.764
0.730
0.768
0.786
0.830
0.830
0.868
0.860
0.874
0.820
0.838
0.840
0.858
0.822
0.890
0.942
0.944
0.926
0.926
0.938
0.886
0.920
0.940
0.910
0.906
0.960
0.976
0.924
0.968
1.010
0.954
0.982
0.972
0.898
0.828
0.744
0.816
0.768
0.722
0.730
0.750
0.746
0.748
0.752
0.742
0.716
0.654
0.670
0.658
0.646
0.652
0.650
0.658
0.704
0.892
1.180
0.928
0.932
0.754
0.864
0.810
0.796
0.818
1.268
1.126
1.008
0.950
0.910
0.844
0.798
0.740
0.754
0.786
0.780
0.766
0.758
0.762
0.746
0.760
0.776
0.762
0.794
0.830
0.802
0.834
0.928
1.018
1.038
0.964
0.814
0.860
0.900
0.876
0.968
0.834
0.848
0.804
0.822
0.786
0.744
0.816
0.848
0.808
0.868
0.936
0.934
0.862
0.826
0.824
0.744
0.812
0.806
0.876
0.962
0.972
0.902
0.782
0.792
0.754
0.778
0.858
0.798
0.872
0.900
0.952
0.924
0.888
0.856
0.832
0.798
0.800
0.792
0.758
0.768
0.708
0.710
0.820
1.414
1.208
0.926
0.814
0.796
0.794
0.792
0.826
0.870
0.944
0.882
0.846
0.786
0.768
0.774
0.764
0.718
0.774
0.842
0.936
0.864
0.866
0.912
0.846
0.890
0.870
0.872
0.860
0.808
0.726
0.770
0.764
0.846
0.898
0.880
0.992
0.866
0.900
0.922
0.906
0.798
0.822
0.826
0.812
0.814
0.798
0.716
0.760
0.768
0.784
0.822
0.812
0.802
0.838
0.784
0.810
0.848
0.868
0.852
0.776
0.794
0.806
0.844
0.794
0.778
0.822
0.892
1.000
0.972
0.844
0.880
0.844
0.834
0.812
0.816
0.904
0.876
0.826
0.770
0.720
0.718
0.712
0.720
0.744
0.708
0.780
0.810
0.872
0.850
0.812
0.832
0.792
0.774
0.762
0.744
0.738
0.736
0.754
0.766
0.752
0.732
0.700
0.720
0.720
0.712
0.724
0.780
0.862
0.886
0.838
0.764
0.798
0.808
0.848
0.842
0.754
0.800
0.796
0.822
0.740
0.822
0.834
0.916
0.868
0.878
0.912
0.884
0.818
0.850
0.820
0.956
1.002
0.980
0.818
0.832
0.820
0.868
0.802
0.864
0.926
0.924
0.812
0.830
0.802
0.786
0.724
0.772
0.774
0.828
0.900
0.884
0.856
0.808
0.748
0.772
0.742
0.802
0.818
0.882
0.840
0.792
0.814
0.826
0.846
0.830
0.794
0.758
0.716
0.724
0.714
0.748
0.752
0.808
0.906
0.856
1.032
0.908
0.886
0.862
0.830
0.782
0.786
0.776
0.768
0.760
0.746
0.732
0.736
0.738
0.704
0.702
0.706
0.760
1.256
0.964
0.840
0.798
0.796
0.816
0.826
0.816
0.792
0.802
0.808
0.798
0.724
0.720
0.692
0.680
0.672
0.656
0.632
0.632
0.626
0.642
0.628
0.642
0.646
0.700
0.770
0.738
0.698
0.660
0.650
0.630
0.616
0.660
0.716
0.742
0.796
0.690
0.750
0.732
0.744
0.752
0.740
0.700
0.694
0.696
0.694
0.708
0.822
1.214
1.030
0.886
0.830
0.792
0.758
0.734
0.756
0.754
0.730
0.730
0.724
0.718
0.706
0.690
0.682
0.678
0.674
0.686
0.700
0.760
0.696
0.670
0.662
0.660
0.654
0.634
0.612
0.646
0.720
0.844
0.798
0.756
0.714
0.716
0.712
0.716
0.690
0.660
0.654
0.674
0.682
0.684
0.656
0.634
0.630
0.640
0.638
0.640
0.652
0.702
0.756
0.768
0.772
0.768
0.756
0.742
0.722
0.702
0.726
0.712
0.698
0.658
0.694
0.714
0.726
0.710
0.692
0.702
0.696
0.692
0.670
0.662
0.656
0.640
0.636
0.628
0.634
0.636
0.638
0.632
0.626
0.652
0.670
0.696
0.696
0.760
0.858
0.866
0.904
0.900
0.810
0.742
0.750
0.710
0.674
0.678
0.678
0.702
0.694
0.682
0.678
0.698
0.720
0.736
0.724
0.706
0.712
0.680
0.662
0.668
0.680
0.692
0.682
0.716
0.718
0.750
0.724
0.734
0.716
0.732
0.726
0.738
0.756
0.886
0.876
0.862
0.864
0.832
0.768
0.770
0.742
0.710
0.722
0.704
0.694
0.684
0.728
0.740
0.812
0.710
0.866
0.794
0.848
0.760
0.824
0.842
0.910
0.878
0.778
0.728
0.750
0.748
0.744
0.868
1.046
1.030
0.972
0.938
0.878
0.832
0.850
0.862
0.924
1.026
1.018
0.894
0.782
0.766
0.742
0.738
0.714
0.768
0.768
0.736
0.748
0.748
0.804
0.868
0.922
0.838
0.880
0.842
0.750
0.792
0.744
0.728
0.740
0.698
0.744
0.758
0.742
0.734
0.744
0.800
0.840
0.866
0.828
0.776
0.828
0.846
0.878
0.888
0.854
0.794
0.848
0.896
0.954
0.828
0.864
0.800
0.782
0.870
0.866
0.922
0.850
0.790
0.756
0.748
0.714
0.690
0.668
0.660
0.704
0.782
1.408
1.190
1.028
0.860
0.754
0.722
0.730
0.760
0.774
0.816
0.846
0.814
0.790
0.798
0.854
0.808
0.816
0.910
0.962
0.926
0.828
0.764
0.740
0.724
0.704
0.696
0.690
0.690
0.688
0.684
0.700
0.694
0.690
0.686
0.730
0.742
0.776
0.776
0.800
0.776
0.736
0.764
0.748
0.752
0.734
0.758
0.760
0.756
0.782
0.822
0.826
0.824
0.814
0.774
0.804
0.814
0.930
0.842
0.828
0.778
0.716
0.704
0.694
0.680
0.676
0.718
0.744
0.812
0.902
0.868
0.832
0.760
0.714
0.710
0.718
0.762
0.828
0.866
0.906
0.872
0.838
0.788
0.780
0.800
0.880
0.944
0.934
0.828
0.840
0.834
0.814
0.764
0.766
0.754
0.728
0.710
0.690
0.688
0.696
0.756
0.856
0.784
0.782
0.824
0.828
0.842
0.832
0.828
0.780
0.736
0.724
0.698
0.684
0.652
0.638
0.630
0.666
0.676
0.826
0.852
0.778
0.710
0.690
0.672
0.712
0.720
0.766
0.832
0.878
0.890
0.840
0.786
0.746
0.776
0.786
0.822
0.866
0.868
0.798
0.808
0.858
0.910
0.896
0.804
0.828
0.812
0.786
0.774
0.750
0.750
0.716
0.742
0.792
1.204
0.946
0.798
0.798
0.786
0.804
0.738
0.750
0.788
0.794
0.790
0.778
0.716
0.718
0.756
0.808
0.928
0.830
0.886
0.874
0.868
0.790
0.842
0.846
0.866
0.798
0.858
0.940
0.922
0.866
0.930
1.008
0.904
0.888
0.906
0.862
0.750
0.746
0.712
0.738
0.722
0.784
0.882
1.356
1.138
0.908
0.848
0.858
0.828
0.794
0.798
0.774
0.822
0.880
0.894
0.808
0.820
0.806
0.792
0.786
0.728
0.738
0.720
0.788
0.846
0.980
0.876
0.912
0.920
0.868
0.784
0.758
0.770
0.802
0.926
0.980
0.906
0.962
0.950
0.842
0.862
0.794
0.752
0.762
0.764
0.754
0.784
0.812
0.892
0.852
0.792
0.746
0.776
0.792
0.812
0.832
0.794
0.798
0.804
0.816
0.818
0.778
0.792
0.812
0.836
0.836
0.820
0.782
0.752
0.786
0.788
0.812
0.812
0.752
0.766
0.736
0.730
0.740
0.752
0.764
0.764
0.724
0.712
0.724
0.742
0.770
0.786
0.772
0.706
0.700
0.706
0.720
0.774
0.810
0.852
0.802
0.828
0.810
0.788
0.740
0.718
0.690
0.692
0.694
0.706
0.696
0.704
0.734
0.766
0.864
0.820
0.796
0.760
0.744
0.754
0.770
0.760
0.758
0.706
0.756
0.754
0.758
0.742
0.744
0.710
0.722
0.758
0.788
0.814
0.824
0.822
0.808
0.762
0.712
0.722
0.734
0.696
0.760
0.750
0.772
0.772
0.742
0.720
0.704
0.696
0.686
0.674
0.678
0.686
0.732
0.786
0.800
0.988
1.308
1.134
1.034
0.968
0.790
0.776
0.788
0.734
0.808
0.834
0.984
0.862
0.920
0.984
1.002
0.890
0.822
0.794
0.752
0.790
0.840
0.834
0.992
1.078
0.968
0.876
0.838
0.880
0.942
0.882
0.908
0.844
0.828
0.770
0.720
0.746
0.706
0.738
0.712
0.704
0.726
0.762
0.790
0.864
0.864
0.834
0.752
0.800
0.812
0.866
0.982
0.956
0.948
0.856
0.790
0.796
0.774
0.858
0.890
0.926
1.144
1.060
0.906
0.802
0.786
0.810
0.810
0.948
1.130
1.122
0.962
0.884
0.820
0.744
0.756
0.776
0.818
0.806
0.952
1.068
1.134
1.022
0.906
0.828
0.744
0.826
0.864
1.054
1.038
0.962
0.900
0.842
0.830
0.816
0.830
0.916
0.924
0.882
0.800
0.736
0.766
0.750
0.754
0.742
0.796
0.834
0.880
0.914
0.820
0.840
0.780
0.738
0.772
0.764
0.788
0.846
0.922
0.920
0.830
0.878
0.854
0.864
0.794
0.854
0.868
0.884
0.832
0.892
0.894
0.882
0.794
0.830
0.826
0.836
0.814
0.856
0.862
0.828
0.790
0.764
0.830
0.972
0.902
0.822
0.790
0.698
0.716
0.706
0.700
0.690
0.710
0.736
0.752
0.740
0.772
0.784
0.794
0.800
0.792
0.762
0.742
0.734
0.688
0.660
0.656
0.682
0.680
0.690
0.738
0.752
0.770
0.710
0.730
0.770
0.840
0.952
0.862
0.918
0.904
0.808
0.830
0.800
0.780
0.782
0.790
0.828
0.832
0.786
0.806
0.778
0.718
0.726
0.700
0.706
0.730
0.750
0.752
0.712
0.708
0.686
0.748
0.752
0.818
0.852
0.816
0.740
0.776
0.738
0.754
0.714
0.760
0.778
0.830
0.882
0.828
0.910
0.938
0.954
0.904
0.946
0.908
0.874
0.804
0.830
0.888
0.854
0.780
0.796
0.830
0.794
0.726
0.714
0.734
0.730
0.734
0.720
0.740
0.766
0.786
0.800
0.736
0.774
0.766
0.788
0.794
0.752
0.792
0.806
0.816
0.788
0.828
0.796
0.854
0.922
0.920
0.824
0.834
0.874
0.982
0.882
0.852
0.834
0.812
0.796
0.716
0.756
0.848
1.164
0.952
0.954
0.888
0.802
0.830
0.848
0.890
0.818
0.902
1.004
0.862
0.812
0.802
0.828
0.794
0.844
0.880
0.778
0.786
0.786
0.844
0.820
0.730
0.730
0.732
0.762
0.768
0.780
0.786
0.704
0.748
0.786
0.852
0.932
0.816
0.788
0.792
0.792
0.818
0.748
0.808
0.828
0.896
0.854
0.894
1.000
1.068
0.938
0.838
0.766
0.730
0.766
0.852
1.032
1.000
0.944
1.006
1.012
0.890
0.814
0.818
0.838
0.864
0.826
0.788
0.796
0.724
0.744
0.792
0.790
0.718
0.786
0.796
0.820
0.828
0.796
0.778
0.734
0.674
0.690
0.652
0.640
0.626
0.628
0.624
0.654
0.728
1.222
0.972
0.914
0.880
0.812
0.866
0.956
0.994
0.878
0.948
1.074
1.094
0.900
0.870
0.834
0.838
0.836
0.788
0.788
0.750
0.802
0.810
0.798
0.830
0.826
0.776
0.790
0.784
0.780
0.768
0.746
0.744
0.704
0.712
0.706
0.782
1.300
1.168
1.076
0.958
0.842
0.806
0.812
0.906
0.910
1.046
1.110
1.054
1.020
0.880
0.774
0.782
0.738
0.790
0.864
1.284
1.010
0.988
0.944
0.906
0.812
0.866
0.982
1.134
0.984
0.828
0.808
0.790
0.778
0.806
0.732
0.746
0.728
0.722
0.798
0.968
1.038
0.932
0.766
0.772
0.784
0.778
0.732
0.786
0.846
1.102
1.028
1.076
0.844
0.754
0.708
0.672
0.660
0.660
0.686
0.686
0.740
0.834
1.022
1.156
1.062
0.912
0.824
0.800
0.832
0.826
0.874
0.972
1.144
1.078
1.102
1.116
1.052
0.968
1.052
1.102
0.974
1.098
1.108
0.998
0.990
0.962
0.924
0.790
0.802
0.756
0.738
0.800
0.796
0.882
1.046
1.016
0.908
0.844
0.836
0.782
0.782
0.810
0.832
0.828
0.894
0.984
0.898
0.852
0.866
0.864
0.874
0.926
0.980
0.856
0.890
0.972
0.972
0.906
0.900
0.926
0.858
0.862
0.824
0.786
0.770
0.794
0.768
0.818
0.856
0.890
0.816
0.820
0.838
0.818
0.806
0.836
0.844
0.830
0.798
0.788
0.782
0.764
0.718
0.688
0.694
0.714
0.742
0.824
0.808
0.844
0.852
0.862
0.834
0.856
0.874
0.872
0.810
0.814
0.860
0.942
0.858
0.868
0.900
0.910
0.856
0.886
0.890
0.880
0.842
0.876
0.888
0.858
0.794
0.782
0.780
0.808
0.780
0.792
0.804
0.810
0.780
0.780
0.812
0.848
0.810
0.844
0.908
0.902
0.836
0.846
0.840
0.870
0.866
0.886
0.924
0.902
0.828
0.872
0.904
0.854
0.832
0.798
0.766
0.712
0.704
0.718
0.740
0.740
0.760
0.786
0.764
0.728
0.708
0.708
0.690
0.702
0.702
0.710
0.708
0.700
0.708
0.736
0.778
0.818
0.816
0.856
0.882
0.840
0.814
0.848
0.870
0.830
0.856
0.898
0.868
0.856
0.916
1.054
1.046
0.870
0.824
0.822
0.778
0.790
0.786
0.758
0.722
0.708
0.682
0.676
0.672
0.670
0.670
0.672
0.682
0.710
0.726
0.720
0.736
0.728
0.716
0.720
0.660
0.686
0.678
0.674
0.652
0.642
0.632
0.612
0.624
0.612
0.602
0.588
0.590
0.592
0.624
0.730
1.144
0.962
0.884
0.780
0.766
0.808
0.838
0.858
0.848
0.838
0.758
0.712
0.690
0.706
0.696
0.692
0.686
0.674
0.674
0.676
0.676
0.672
0.680
0.676
0.690
0.684
0.674
0.664
0.650
0.650
0.702
0.858
0.948
0.920
0.798
0.710
0.710
0.692
0.674
0.656
0.666
0.692
0.704
0.706
0.658
0.716
0.698
0.718
0.772
0.724
0.774
0.782
0.704
0.754
0.702
0.688
0.704
0.708
0.704
0.684
0.700
0.708
0.706
0.682
0.696
0.706
0.700
0.682
0.684
0.676
0.660
0.642
0.640
0.634
0.638
0.632
0.640
0.704
0.826
1.024
1.000
0.936
0.798
0.710
0.712
0.694
0.672
0.672
0.670
0.660
0.688
0.700
0.680
0.688
0.690
0.738
0.722
0.668
0.724
0.708
0.696
0.672
0.648
0.628
0.658
0.656
0.676
0.674
0.658
0.678
0.684
0.678
0.666
0.680
0.690
0.692
0.682
0.702
0.730
0.710
0.672
0.688
0.704
0.684
0.666
0.668
0.660
0.648
0.744
0.832
0.844
0.798
0.780
0.744
0.758
0.716
0.708
0.706
0.692
0.696
0.728
0.730
0.764
0.742
0.770
0.790
0.832
0.868
0.882
0.862
0.810
0.760
0.706
0.732
0.716
0.696
0.730
0.712
0.762
0.754
0.748
0.742
0.716
0.754
0.730
0.726
0.714
0.700
0.710
0.720
0.720
0.740
0.754
0.750
0.804
1.108
1.036
0.860
0.800
0.784
0.764
0.738
0.710
0.688
0.692
0.698
0.692
0.706
0.744
0.738
0.752
0.714
0.718
0.712
0.688
0.710
0.696
0.718
0.684
0.744
0.774
0.864
0.874
0.976
1.054
1.050
1.092
1.040
0.946
1.040
1.096
0.954
0.990
1.010
0.890
0.928
0.956
0.860
0.854
0.948
0.968
0.902
0.916
0.898
0.788
0.752
0.738
0.700
0.710
0.742
0.806
0.898
0.854
0.836
0.830
0.794
0.750
0.758
0.748
0.746
0.724
0.736
0.724
0.714
0.670
0.684
0.716
0.808
0.946
1.042
1.020
0.984
0.908
0.904
0.864
0.818
0.784
0.786
0.828
0.832
0.802
0.850
0.928
0.938
0.872
0.880
0.874
0.832
0.782
0.792
0.818
0.820
0.786
0.798
0.820
0.812
0.776
0.796
0.830
0.824
0.798
0.858
0.882
0.880
0.846
0.846
0.812
0.786
0.774
0.852
0.938
0.934
0.902
0.938
0.922
0.872
0.862
0.884
0.872
0.818
0.838
0.892
0.912
0.880
0.866
0.778
0.710
0.684
0.668
0.666
0.652
0.640
0.640
0.640
0.634
0.626
0.604
0.630
0.636
0.642
0.716
0.730
0.732
0.698
0.664
0.722
1.300
1.080
0.942
0.908
0.858
0.808
0.760
0.770
0.762
0.730
0.730
0.710
0.726
0.686
1.274
1.008
0.840
0.802
0.762
0.718
0.730
0.720
0.730
0.752
0.758
0.808
0.866
0.828
0.816
0.786
0.758
0.692
0.696
0.694
0.706
0.764
0.778
0.830
0.786
0.700
0.730
0.696
0.704
0.686
0.696
0.756
0.776
0.798
0.872
0.854
0.860
0.864
0.798
0.814
0.778
0.724
0.714
0.736
0.780
0.768
0.710
0.762
0.782
0.828
0.854
0.780
0.856
0.886
0.900
0.834
0.906
0.962
0.932
0.910
0.900
0.876
0.830
0.886
0.934
0.884
0.916
0.902
0.862
0.852
0.870
0.798
0.712
0.736
0.744
0.744
0.756
0.924
1.086
0.986
0.934
0.968
0.898
0.818
0.844
0.912
0.982
0.888
0.926
0.852
0.894
0.982
1.038
1.038
0.948
0.858
0.900
0.932
0.936
0.908
0.978
0.980
0.914
1.006
1.072
0.996
0.926
0.954
1.002
0.888
0.902
0.928
0.906
0.808
0.846
0.832
0.842
0.804
0.818
0.842
0.836
0.806
0.840
0.858
0.822
0.870
0.892
0.834
0.822
0.778
0.776
0.732
0.718
0.712
0.710
0.726
0.714
0.704
0.662
0.676
0.666
0.644
0.650
0.644
0.632
0.602
0.676
0.794
0.854
0.952
0.938
0.822
0.716
0.838
0.832
0.842
0.770
0.754
0.728
0.708
0.708
0.750
0.744
0.826
0.906
0.886
0.902
0.886
0.850
0.786
0.846
0.852
0.860
0.828
0.848
0.786
0.830
0.826
0.772
0.790
0.802
0.838
0.812
0.860
0.898
0.814
0.856
0.836
0.778
0.778
0.770
0.804
1.064
0.968
0.860
0.798
0.784
0.748
0.716
0.674
0.662
0.674
0.686
0.714
0.802
1.250
1.048
1.066
1.040
0.842
0.880
1.002
0.942
1.034
1.038
0.880
0.928
0.924
0.816
0.842
0.874
0.804
0.856
0.890
0.890
1.024
1.024
0.902
0.916
0.890
0.800
0.828
0.866
0.812
0.886
0.930
0.870
0.900
0.892
0.830
0.864
0.912
0.832
0.872
0.940
0.900
0.858
0.852
0.824
0.808
0.826
0.878
0.830
0.882
0.896
0.862
0.850
0.878
0.874
0.844
0.878
0.900
0.834
0.832
0.842
0.816
0.820
0.852
0.882
0.856
0.876
0.892
0.842
0.850
0.872
0.844
0.886
0.926
0.866
0.880
0.880
0.818
0.844
0.888
0.894
0.900
0.930
0.938
0.850
0.852
0.870
0.836
0.824
0.864
0.904
0.842
0.872
0.902
0.844
0.846
0.860
0.810
0.802
0.850
0.868
0.828
0.838
0.890
0.888
0.828
0.836
0.820
0.810
0.836
0.854
0.820
0.808
0.818
0.840
0.814
0.844
0.856
0.794
0.772
0.766
0.778
0.764
0.774
0.814
0.828
0.830
0.840
0.878
0.834
0.820
0.872
0.908
0.872
0.836
0.832
0.794
0.794
0.824
0.848
0.842
0.870
0.884
0.840
0.850
0.898
0.854
0.846
0.844
0.848
0.800
0.808
0.816
0.806
0.796
0.818
0.828
0.810
0.810
0.810
0.774
0.782
0.820
0.832
0.798
0.774
0.776
0.762
0.748
0.762
0.786
0.838
0.840
0.864
0.838
0.794
0.790
0.792
0.790
0.760
0.774
0.772
0.768
0.786
0.830
0.836
0.812
0.814
0.814
0.818
0.814
0.822
0.832
0.806
0.806
0.808
0.806
0.792
0.802
0.846
0.858
0.798
0.800
0.808
0.826
0.806
0.834
0.902
0.912
0.864
0.828
0.792
0.770
0.772
0.772
0.800
0.802
0.830
0.834
0.802
0.780
0.780
0.756
0.736
0.738
0.732
0.700
0.682
0.674
0.692
0.692
0.732
0.686
0.706
0.710
0.696
0.672
0.676
0.682
0.662
0.648
0.636
0.626
0.610
0.624
0.618
0.620
0.624
0.634
0.668
0.666
0.658
0.656
0.652
0.658
0.666
0.682
0.698
0.740
0.780
0.810
0.794
0.768
0.738
0.752
0.738
0.716
0.700
0.680
0.658
0.650
0.618
0.638
0.638
0.640
0.652
0.652
0.650
0.656
0.678
0.698
0.700
0.696
0.672
0.686
0.700
0.680
0.668
0.662
0.664
0.654
0.662
0.666
0.664
0.656
0.692
0.688
0.690
0.702
0.716
0.742
0.752
0.742
0.718
0.698
0.696
0.690
0.686
0.694
0.668
0.698
0.692
0.678
0.664
0.662
0.640
0.646
0.642
0.640
0.628
0.632
0.628
0.628
0.632
0.636
0.636
0.640
0.642
0.652
0.664
0.678
0.662
0.692
0.694
0.714
0.732
0.726
0.746
0.766
0.758
0.736
0.714
0.730
0.740
0.728
0.686
0.660
0.656
0.630
0.634
0.646
0.686
0.672
0.676
0.724
0.746
0.764
0.746
0.764
0.798
0.754
0.784
0.792
0.788
0.756
0.778
0.804
0.812
0.794
0.830
0.848
0.814
0.774
0.748
0.712
0.696
0.688
0.680
0.660
0.686
0.708
0.746
0.738
0.698
0.674
0.704
0.726
0.752
0.756
0.742
0.764
0.776
0.768
0.706
0.728
0.718
0.712
0.680
0.726
0.708
0.722
0.734
0.788
0.910
0.842
0.866
0.860
0.820
0.804
0.802
0.796
0.766
0.742
0.724
0.706
0.698
0.692
0.670
0.666
0.668
0.664
0.668
0.658
0.652
0.648
0.632
0.646
0.660
0.700
0.710
0.776
0.838
0.812
0.822
0.882
0.916
0.906
0.896
0.878
0.802
0.708
0.742
0.746
0.768
0.770
0.752
0.760
0.788
0.786
0.728
0.674
0.678
0.678
0.676
0.652
0.706
0.710
0.760
0.810
0.802
0.742
0.738
0.758
0.724
0.786
0.788
0.806
0.808
0.798
0.748
0.752
0.734
0.712
0.668
0.684
0.704
0.758
0.800
0.850
0.896
0.912
0.826
0.782
0.750
0.796
0.872
0.898
0.922
0.824
0.818
0.848
0.868
0.834
0.844
0.808
0.842
0.892
0.886
0.794
0.758
0.728
0.676
0.694
0.686
0.690
0.660
0.664
0.654
0.666
0.674
0.714
0.898
0.904
0.892
0.848
0.794
0.738
0.704
0.706
0.728
0.774
0.822
0.854
0.860
0.822
0.814
0.810
0.812
0.790
0.822
0.898
0.954
0.908
0.834
0.752
0.734
0.728
0.716
0.726
0.722
0.716
0.704
0.716
0.774
0.726
0.688
0.710
0.710
0.752
0.890
0.912
0.842
0.786
0.728
0.730
0.712
0.702
0.790
0.974
0.864
0.846
0.844
0.800
0.808
0.808
0.800
0.782
0.758
0.740
0.722
0.710
0.710
0.700
0.688
0.704
0.718
0.734
0.708
0.708
0.708
0.748
0.840
0.956
1.100
1.028
0.978
1.024
0.970
0.946
0.914
0.854
0.756
0.740
0.698
0.698
0.716
0.732
0.770
0.854
0.874
0.864
0.798
0.778
0.762
0.714
0.730
0.764
0.816
0.816
0.806
0.782
0.752
0.744
0.724
0.734
0.732
0.778
0.900
1.230
0.980
0.926
0.894
0.838
0.738
0.736
0.712
0.728
0.760
0.732
0.774
0.736
0.708
0.674
0.656
0.666
0.654
0.662
0.704
0.766
0.930
1.080
1.032
0.928
0.824
0.850
0.886
0.956
1.064
1.036
0.948
0.846
0.772
0.738
0.684
0.714
0.722
0.752
0.722
0.748
0.720
0.798
0.858
0.826
0.878
0.984
0.960
0.970
0.928
0.852
0.810
0.786
0.790
0.792
0.816
0.772
0.748
0.716
0.704
0.694
0.708
0.732
0.768
0.736
0.768
0.880
1.056
0.966
0.916
0.856
0.812
0.768
0.720
0.666
0.644
0.644
0.646
0.702
0.752
1.062
0.948
0.888
0.794
0.722
0.716
0.676
0.682
0.684
0.696
0.702
0.702
0.678
0.678
0.646
0.652
0.654
0.662
0.656
0.656
0.642
0.640
0.632
0.636
0.630
0.632
0.630
0.646
0.656
0.660
0.672
0.708
0.718
0.700
0.682
0.698
0.684
0.666
0.672
0.660
0.676
0.666
0.716
0.708
0.726
0.670
0.670
0.684
0.690
0.694
0.666
0.668
0.666
0.642
0.642
0.636
0.638
0.640
0.640
0.650
0.650
0.644
0.638
0.628
0.630
0.616
0.646
0.664
0.670
0.668
0.686
0.672
0.646
0.652
0.650
0.648
0.654
0.662
0.654
0.662
0.640
0.642
0.716
0.722
0.822
0.876
0.886
0.886
0.840
0.782
0.752
0.672
0.708
0.694
0.718
0.724
0.768
0.750
0.796
0.780
0.714
0.786
0.764
0.760
0.750
0.722
0.758
0.752
0.786
0.832
0.918
0.832
0.896
0.950
0.954
0.780
0.754
0.712
0.730
0.728
0.690
0.736
0.776
0.848
0.858
0.816
0.794
0.762
0.772
0.812
0.862
0.828
0.872
0.880
0.780
0.788
0.756
0.710
0.698
0.748
0.850
0.962
0.932
0.902
0.770
0.780
0.774
0.864
1.062
0.892
0.910
0.952
0.910
0.796
0.698
0.724
0.708
0.742
0.778
0.796
0.808
0.790
0.748
0.666
0.692
0.688
0.706
0.680
0.766
0.776
0.786
0.704
0.774
0.748
0.740
0.812
0.990
1.034
1.010
0.808
0.844
0.796
0.740
0.802
0.784
0.774
0.762
0.876
0.922
0.972
1.020
0.888
0.932
0.970
0.832
0.856
0.832
0.740
0.824
0.852
1.040
1.238
1.020
0.966
0.842
0.836
0.784
0.780
0.758
0.812
0.808
0.754
0.790
0.770
0.842
0.864
0.824
0.854
0.842
0.786
0.818
0.828
0.786
0.824
0.818
0.802
0.852
0.862
0.842
0.882
0.864
0.792
0.810
0.816
0.764
0.802
0.804
0.766
0.812
0.816
0.764
0.796
0.786
0.748
0.672
0.684
0.688
0.668
0.686
0.720
0.722
0.712
0.714
0.696
0.692
0.666
0.662
0.658
0.662
0.654
0.670
0.672
0.710
0.784
0.840
0.860
0.786
0.758
0.758
0.758
0.752
0.794
0.848
0.864
0.988
1.024
0.932
0.886
0.816
0.802
0.800
0.812
0.832
0.878
0.878
0.860
0.840
0.804
0.754
0.698
0.748
0.764
0.748
0.722
0.798
0.858
0.808
0.814
0.804
0.706
0.762
0.736
0.716
0.730
0.744
0.762
0.682
0.726
0.686
0.670
0.708
0.700
0.698
0.688
0.704
0.716
0.716
0.784
0.812
0.850
0.810
0.796
0.776
0.764
0.718
0.744
0.794
0.918
0.970
0.956
0.910
0.850
0.778
0.712
0.682
0.692
0.664
0.766
0.924
0.950
0.912
0.834
0.788
0.822
0.882
0.904
0.862
0.772
0.778
0.776
0.782
0.874
0.874
0.952
0.970
0.944
0.896
0.814
0.760
0.730
0.714
0.654
0.636
0.646
0.700
0.772
0.998
0.998
0.926
0.858
0.808
0.732
0.768
0.804
1.166
1.106
0.902
0.884
0.800
0.714
0.750
0.762
1.314
1.040
0.990
0.970
0.938
0.824
0.798
0.742
0.752
0.716
0.824
1.006
1.088
1.006
0.898
0.812
0.820
0.840
0.966
0.900
0.942
1.006
0.914
0.808
0.860
0.870
0.958
0.952
0.930
0.870
0.718
0.696
0.686
0.664
0.644
0.648
0.650
0.668
0.660
0.670
1.038
0.820
0.792
0.738
0.734
0.720
0.680
0.674
0.676
0.672
0.646
0.644
0.648
0.630
0.640
0.646
0.646
0.660
0.678
0.712
0.740
0.788
0.810
0.792
0.764
0.742
0.704
0.740
0.714
0.712
0.674
0.654
0.670
0.672
0.676
0.688
0.672
0.690
0.660
0.714
0.714
0.704
0.664
0.682
0.686
0.696
0.710
0.754
0.796
0.828
0.866
0.856
0.830
0.794
0.772
0.768
0.776
0.788
0.758
0.734
0.700
0.714
0.738
0.846
0.940
0.936
0.830
0.818
0.758
0.778
0.786
0.802
0.766
0.730
0.726
0.694
0.752
0.762
0.696
0.698
0.668
0.650
0.650
0.650
0.658
0.690
0.714
0.762
0.772
0.816
0.762
0.744
0.776
0.750
0.776
0.878
0.946
0.892
0.808
0.836
0.828
1.274
1.088
0.948
0.966
0.990
0.890
0.824
0.822
0.814
0.854
0.888
0.870
0.776
0.776
0.774
0.776
0.800
0.826
0.910
0.950
0.926
0.830
0.864
0.894
0.916
0.856
0.826
0.804
0.786
0.794
0.800
0.794
0.784
0.862
0.880
0.810
0.774
0.786
0.778
0.822
0.838
0.836
0.764
0.808
0.846
0.820
0.716
0.872
0.932
1.022
0.996
0.988
0.966
0.868
0.812
0.778
0.744
0.788
0.832
1.112
1.088
0.884
0.922
0.938
0.952
0.832
0.756
0.700
0.686
0.670
0.664
0.664
0.668
0.676
0.694
0.704
0.704
0.736
0.726
0.716
0.738
0.756
0.740
0.746
0.722
0.734
0.690
0.684
0.688
0.656
0.644
0.638
0.644
0.634
0.640
0.634
0.636
0.686
0.680
0.658
0.652
0.644
0.620
0.612
0.614
0.612
0.616
0.614
0.620
0.630
0.626
0.622
0.620
0.610
0.610
0.602
0.606
0.598
0.592
0.588
0.592
0.588
0.574
0.604
0.632
0.640
0.636
0.680
0.686
0.700
0.670
0.700
0.676
0.666
0.642
0.618
0.624
0.610
0.572
0.592
0.598
0.648
0.650
0.654
0.628
0.642
0.634
0.638
0.628
0.634
0.650
0.660
0.652
0.666
0.692
0.692
0.680
0.732
0.780
0.794
0.796
0.828
0.906
0.756
0.780
0.800
0.768
0.774
0.856
0.936
0.824
0.916
0.948
0.866
0.838
0.874
0.858
0.768
0.824
0.798
0.760
0.740
0.762
0.740
0.750
0.766
0.796
0.776
0.798
0.808
0.770
0.754
0.760
0.718
0.672
0.676
0.704
0.724
0.744
0.804
1.234
0.974
0.918
0.896
0.790
0.772
0.836
0.924
0.876
0.872
0.936
0.910
0.820
0.838
0.766
0.772
0.792
0.706
0.750
0.736
0.734
0.714
0.754
0.816
0.960
0.916
0.952
0.864
0.838
0.790
0.806
0.758
0.744
0.824
0.828
0.786
0.760
0.764
0.756
0.728
0.748
0.734
0.724
0.774
0.870
0.864
0.842
0.860
0.790
0.858
0.882
0.856
0.854
0.796
0.752
0.764
0.742
0.706
0.750
0.822
0.944
0.980
0.928
0.878
0.888
0.858
0.776
0.742
0.710
0.724
0.704
0.668
0.646
0.644
0.646
0.644
0.632
0.634
0.664
0.670
0.696
0.740
0.826
0.780
0.740
0.742
0.736
0.714
0.764
0.830
0.906
1.076
1.030
0.972
0.872
0.782
0.818
1.006
1.054
0.918
0.900
0.866
0.754
0.794
0.822
0.950
0.984
0.968
0.814
0.780
0.752
0.700
0.780
0.830
1.348
1.152
0.964
0.892
0.868
0.722
0.694
0.698
0.694
0.704
0.710
0.718
0.690
0.650
0.634
0.608
0.596
0.590
0.588
0.582
0.578
0.586
0.614
0.734
0.766
0.764
0.754
0.800
0.774
0.796
0.850
0.858
0.854
0.782
0.770
0.830
0.870
0.872
0.834
0.794
0.742
0.762
0.768
0.788
0.744
0.762
0.804
0.828
0.770
0.758
0.762
0.766
0.754
0.736
0.778
0.798
0.854
0.988
0.844
0.778
0.720
0.688
0.650
0.650
0.668
0.710
1.212
1.098
1.052
1.056
1.072
1.034
0.872
0.880
0.840
0.866
0.820
0.750
0.774
0.750
0.732
0.704
0.740
0.778
0.904
0.992
0.976
0.954
0.926
0.902
0.868
0.830
0.772
0.800
0.786
0.786
0.718
0.696
0.704
0.692
0.668
0.634
0.714
0.814
1.060
0.968
0.920
0.866
0.814
0.752
0.698
0.692
0.678
0.670
0.664
0.718
0.742
0.864
0.874
0.770
0.738
0.804
0.778
0.758
0.716
0.762
0.748
0.750
0.750
0.728
0.728
0.736
0.696
0.744
0.748
0.772
0.776
0.764
0.750
0.728
0.728
0.706
0.732
0.762
0.768
0.852
0.934
0.836
0.824
0.814
0.788
0.762
0.730
0.716
0.714
0.720
0.710
0.736
0.762
0.814
0.770
0.800
0.774
0.734
0.724
0.710
0.696
0.686
0.676
0.666
0.694
0.716
0.764
0.762
0.802
0.856
0.858
0.862
0.822
0.772
0.730
0.680
0.676
0.642
0.626
0.616
0.622
0.650
0.880
1.030
1.116
1.088
1.064
1.106
1.036
0.994
0.856
0.796
0.810
0.902
1.018
1.034
1.198
1.150
1.042
1.062
1.032
0.998
1.078
1.052
0.980
1.034
1.032
0.940
0.908
0.774
0.768
0.736
0.764
0.786
0.742
0.748
0.744
0.760
0.744
0.780
0.834
0.896
0.838
0.916
0.912
0.816
0.812
0.758
0.732
0.796
0.876
0.912
0.942
0.994
0.902
0.846
0.860
0.886
0.870
0.856
0.940
0.988
0.970
0.922
0.902
0.900
0.896
0.798
0.812
0.806
0.798
0.756
0.792
0.814
0.796
0.878
0.900
0.876
0.848
0.840
0.806
0.800
0.802
0.790
0.776
0.764
0.752
0.724
0.696
0.696
0.704
0.716
0.736
0.754
0.844
0.896
0.896
0.816
0.754
0.700
0.688
0.674
0.656
0.674
0.686
0.718
0.752
0.754
0.740
0.766
0.774
0.810
0.848
0.832
0.872
0.930
0.986
0.928
0.902
0.966
1.074
1.010
0.994
0.996
0.936
0.864
0.822
0.808
0.814
0.816
0.998
1.174
0.992
0.962
0.912
0.850
0.796
0.806
0.832
0.796
0.760
0.772
0.800
0.814
0.796
0.770
0.758
0.756
0.760
0.780
0.782
0.768
0.712
0.732
0.734
0.742
0.740
0.728
0.764
0.794
0.790
0.848
0.918
0.896
0.916
0.956
0.908
0.904
0.928
0.946
0.886
0.896
0.888
0.862
0.852
0.892
0.888
0.864
0.804
0.752
0.774
0.758
0.754
0.764
0.800
0.818
0.780
0.816
0.844
0.860
0.910
0.978
1.018
0.946
0.794
0.698
1.034
0.884
0.764
0.738
0.730
0.734
0.730
0.732
0.702
0.712
0.718
0.724
0.736
0.710
0.740
0.764
0.794
0.788
0.860
0.882
0.898
0.870
0.924
0.936
0.902
0.806
0.722
0.790
0.780
0.778
0.794
0.796
0.788
0.774
0.756
0.714
0.714
0.666
0.664
0.652
0.652
0.694
0.720
0.784
0.910
1.042
0.968
0.862
0.766
0.748
0.728
0.694
0.672
0.692
0.672
0.650
0.656
0.656
0.662
0.662
0.670
0.686
0.686
0.694
0.660
0.682
0.668
0.658
0.652
0.650
0.654
0.656
0.642
0.668
0.660
0.660
0.660
0.664
0.648
0.624
0.636
0.670
0.670
0.656
0.686
0.696
0.696
0.684
0.738
0.762
0.790
0.746
0.774
0.784
0.810
0.764
0.790
0.794
0.854
0.792
0.860
0.898
0.896
0.956
0.972
0.920
0.886
0.890
0.940
0.858
0.956
1.028
0.974
1.028
1.010
0.886
0.904
0.944
0.880
0.968
0.978
0.876
0.984
1.028
0.920
0.992
1.002
0.898
0.952
1.072
0.930
0.978
1.008
0.892
0.960
0.998
0.904
1.024
1.080
0.954
1.004
0.984
0.890
0.978
1.098
0.950
1.004
1.054
0.922
1.002
1.136
0.972
1.042
1.030
0.916
1.024
0.948
0.928
0.990
0.982
0.966
1.090
1.010
0.940
0.964
0.940
0.876
1.004
1.106
0.996
1.012
0.972
0.954
0.988
0.978
0.906
1.008
1.090
0.974
1.018
0.990
0.882
0.942
0.976
0.934
1.000
1.032
0.880
0.914
1.024
0.888
0.896
0.872
0.850
0.882
0.844
0.854
0.814
0.800
0.700
0.752
0.694
0.732
0.712
0.676
0.724
0.724
0.750
0.740
0.804
0.888
0.910
0.950
0.962
0.892
0.936
0.918
0.870
0.988
1.092
0.944
0.976
1.056
0.996
1.014
0.954
0.844
0.874
0.868
0.810
0.794
0.752
0.716
0.734
0.766
0.812
0.806
0.766
0.758
0.768
0.780
0.730
0.744
0.756
0.840
0.906
0.980
1.080
1.050
0.992
1.002
1.000
0.890
0.938
1.066
1.120
0.966
0.982
1.082
0.982
0.994
0.972
0.906
0.914
1.168
1.084
1.050
1.036
0.888
0.812
0.848
0.852
0.796
0.758
0.690
0.692
0.704
0.706
0.748
0.854
0.948
1.042
0.970
0.924
0.926
0.944
0.958
0.902
0.842
0.752
0.730
0.718
0.756
0.906
1.246
1.098
0.926
0.932
0.886
1.044
1.066
1.010
0.964
0.890
0.844
0.814
0.792
0.780
0.760
0.836
0.856
0.920
0.934
0.946
0.832
0.812
0.792
0.730
0.692
0.666
0.666
0.694
0.712
0.758
0.728
0.748
0.782
0.804
0.872
0.942
0.980
0.906
0.966
0.988
1.000
0.912
0.982
0.954
0.904
1.028
1.070
0.914
1.014
1.068
0.914
0.956
0.990
0.902
0.898
0.914
0.996
0.860
0.950
0.958
0.884
0.960
0.994
0.904
0.872
0.888
0.936
0.868
0.930
0.980
0.860
0.942
0.960
0.846
0.894
0.904
0.876
0.868
0.908
0.946
0.864
0.902
0.928
0.816
0.880
0.972
0.942
0.996
1.100
0.952
0.918
0.894
0.872
0.834
0.920
0.950
0.860
0.942
1.048
0.922
1.002
1.006
0.878
0.904
0.924
0.846
0.930
0.986
0.958
0.908
0.934
0.930
0.850
0.898
1.008
0.976
0.922
0.940
0.942
0.840
0.894
0.930
0.874
0.924
1.004
0.966
0.890
0.920
0.908
0.822
0.872
0.942
0.910
0.934
1.076
1.032
0.936
0.948
0.924
0.854
0.946
1.008
0.904
1.098
1.064
0.880
0.908
0.940
0.888
0.968
1.028
0.888
0.942
1.028
0.940
0.974
1.048
0.938
0.972
0.984
0.890
0.906
0.898
0.872
0.892
1.000
0.910
0.890
0.898
0.818
0.852
0.798
0.834
0.870
0.812
0.890
0.918
0.812
0.848
0.834
0.826
0.854
0.878
0.800
0.850
0.904
0.864
0.864
0.932
0.856
0.902
0.928
0.848
0.904
0.914
0.852
0.882
0.854
0.860
0.914
0.896
0.892
0.954
0.882
0.892
0.902
0.890
0.874
0.894
0.892
0.826
0.904
0.918
0.934
0.966
0.998
0.950
0.834
0.814
0.792
0.806
0.798
0.830
0.842
0.816
0.832
0.852
0.814
0.868
0.862
0.792
0.834
0.838
0.814
0.796
0.800
0.784
0.784
0.860
0.890
0.940
0.958
0.900
0.868
0.910
0.894
0.798
0.804
0.754
0.728
0.772
0.812
1.292
1.138
0.986
0.976
0.976
0.844
0.930
1.028
0.946
0.990
1.032
0.946
1.012
1.174
1.044
0.980
0.952
0.852
0.992
1.228
1.056
1.138
1.008
0.924
0.968
1.016
1.036
1.084
1.020
0.960
0.986
0.940
0.974
1.004
0.962
0.918
0.906
0.898
0.866
0.964
1.054
0.930
0.990
1.012
0.856
0.926
0.966
0.872
0.964
0.996
0.914
0.942
0.942
0.890
0.934
1.048
0.982
0.968
0.966
0.922
0.898
0.966
0.980
0.888
0.992
1.010
0.874
0.944
1.010
0.894
0.956
0.982
0.866
0.908
0.922
0.822
0.884
0.920
0.874
0.886
0.912
0.850
0.900
1.016
0.938
0.936
0.980
0.972
0.900
0.898
0.884
0.830
0.844
0.898
0.884
0.990
1.060
0.936
0.938
0.974
0.884
0.862
0.908
0.884
0.874
0.922
0.864
1.038
1.026
0.880
0.884
0.886
0.844
0.810
0.828
0.880
0.912
0.862
0.768
0.778
0.792
0.824
0.872
0.892
0.828
0.806
0.832
0.862
0.848
0.886
0.936
0.972
1.032
1.000
0.882
0.792
0.778
0.752
0.728
0.688
0.742
0.814
1.248
1.092
1.164
1.096
0.944
0.930
0.910
0.904
0.852
0.948
1.050
0.904
0.896
0.926
0.972
0.866
0.946
0.950
0.912
0.952
0.956
0.896
0.940
0.996
0.946
0.870
0.888
0.902
0.856
0.952
1.042
0.994
0.968
0.970
0.930
0.850
0.900
0.974
0.878
0.916
0.942
0.882
0.926
0.980
0.904
0.858
0.896
0.926
0.854
0.906
0.978
0.882
0.872
0.912
0.914
0.908
0.970
0.976
0.830
0.832
0.824
0.794
0.828
0.880
0.924
0.864
0.888
0.900
0.832
0.846
0.868
0.844
0.806
0.862
0.912
0.872
0.866
0.896
0.892
0.832
0.838
0.860
0.802
0.836
0.868
0.884
0.880
0.948
0.926
0.858
0.910
0.924
0.848
0.842
0.850
0.864
0.852
0.952
0.952
0.884
0.888
0.896
0.826
0.852
0.864
0.826
0.844
0.882
0.798
0.812
0.806
0.808
0.840
0.932
0.888
0.844
0.864
0.832
0.792
0.800
0.800
0.776
0.824
0.886
0.826
0.902
0.916
0.824
0.834
0.840
0.780
0.792
0.802
0.812
0.814
0.862
0.902
0.866
0.876
0.900
0.810
0.822
0.852
0.856
0.830
0.846
0.912
0.862
0.892
0.932
0.846
0.836
0.860
0.848
0.794
0.808
0.830
0.952
0.920
0.930
0.884
0.842
0.846
0.814
0.762
0.772
0.762
0.782
0.858
1.096
1.028
0.908
0.902
0.944
0.850
0.840
0.866
0.864
0.850
0.908
0.966
0.868
0.870
0.906
0.798
0.756
0.758
0.788
0.858
0.958
1.002
0.926
0.864
0.888
0.886
0.814
0.874
0.868
0.812
0.796
0.802
0.810
0.780
0.792
0.730
0.724
0.682
0.688
0.720
0.686
0.740
0.750
0.762
0.714
0.718
0.718
0.722
0.686
0.710
0.696
0.712
0.698
0.750
0.790
0.842
0.810
0.828
0.822
0.750
0.746
0.744
0.758
0.744
0.782
0.810
0.820
0.778
0.782
0.772
0.742
0.742
0.774
0.786
0.778
0.818
0.832
0.804
0.806
0.854
0.886
0.792
0.778
0.756
0.706
0.710
0.740
0.826
1.084
0.854
0.816
0.800
0.758
0.754
0.772
0.826
0.792
0.856
0.868
0.794
0.812
0.812
0.846
0.794
0.822
0.848
0.804
0.814
0.854
0.870
0.796
0.796
0.800
0.796
0.766
0.796
0.794
0.774
0.820
0.866
0.862
0.832
0.852
0.830
0.776
0.818
0.832
0.784
0.794
0.792
0.882
0.844
0.866
0.872
0.804
0.826
0.930
0.834
0.874
0.908
0.850
0.870
0.902
0.850
0.810
0.840
0.880
0.902
0.942
0.962
0.892
0.822
0.826
0.836
0.808
0.928
1.248
1.100
0.930
0.918
0.944
0.872
1.052
1.080
1.102
1.080
0.838
0.690
0.730
0.718
0.688
0.676
0.642
0.618
0.646
0.628
0.614
0.630
0.624
0.630
0.626
0.636
0.628
0.608
0.612
0.620
0.614
0.610
0.604
0.600
0.600
0.592
0.600
0.610
0.632
0.630
0.628
0.664
0.684
0.664
0.704
0.740
0.748
0.774
0.796
0.830
0.862
0.834
0.800
0.800
0.746
0.754
0.722
0.656
0.676
0.650
0.642
0.670
0.708
0.714
0.728
0.782
0.742
0.724
0.716
0.700
0.662
0.672
0.654
0.656
0.638
0.624
0.608
0.596
0.580
0.580
0.580
0.580
0.576
0.600
0.618
0.642
0.642
0.660
0.672
0.684
0.686
0.692
0.684
0.650
0.626
0.624
0.632
0.678
1.168
1.010
1.134
1.114
0.982
0.906
0.862
0.820
0.708
0.730
0.686
0.668
0.640
0.642
0.650
0.682
0.666
0.704
0.720
0.716
0.698
0.730
0.744
0.722
0.754
0.762
0.768
0.724
0.766
0.808
0.864
0.798
0.822
0.806
0.748
0.794
0.802
0.768
0.846
0.892
0.810
0.814
0.792
0.736
0.748
0.736
0.746
0.748
0.766
0.744
0.780
0.776
0.718
0.744
0.734
0.708
0.706
0.662
0.658
0.646
0.654
0.728
0.736
0.746
0.854
0.786
0.836
0.836
0.766
0.768
0.732
0.728
0.752
0.750
0.752
0.738
0.764
0.734
0.758
0.764
0.764
0.768
0.776
0.754
0.796
0.806
0.786
0.810
0.816
0.768
0.768
0.784
0.790
0.786
0.784
0.754
0.798
0.822
0.828
0.802
0.810
0.756
0.730
0.730
0.748
0.750
0.746
0.756
0.788
0.778
0.754
0.758
0.724
0.742
0.700
0.700
0.692
0.658
0.658
0.662
0.682
0.686
0.688
0.728
0.768
0.786
0.788
0.790
0.782
0.758
0.752
0.762
0.728
0.690
0.698
0.670
0.686
0.686
0.702
0.698
0.660
0.662
0.658
0.694
0.686
0.712
0.736
0.776
0.752
0.720
0.736
0.778
0.834
0.782
0.776
0.788
0.770
0.772
0.700
0.750
0.768
0.768
0.688
0.732
0.710
0.706
0.688
0.646
0.672
0.658
0.648
0.672
0.688
0.718
0.818
0.760
0.762
0.710
0.716
0.720
0.714
0.796
0.744
0.754
0.732
0.694
0.716
0.704
0.702
0.658
0.680
0.634
0.650
0.640
0.638
0.624
0.616
0.600
0.628
0.642
0.636
0.634
0.616
0.632
0.632
0.618
0.628
0.634
0.628
0.620
0.618
0.616
0.604
0.620
0.602
0.606
0.604
0.650
0.686
0.818
0.852
0.926
0.820
0.814
0.800
0.748
0.710
0.692
0.648
0.688
0.684
0.720
0.726
0.768
0.782
0.762
0.742
0.740
0.760
0.760
0.748
0.796
0.796
0.762
0.738
0.742
0.774
0.816
0.800
0.822
0.828
0.800
0.796
0.790
0.822
0.774
0.788
0.786
0.734
0.746
0.710
0.706
0.758
0.774
0.814
0.762
0.764
0.758
0.720
0.732
0.728
0.734
0.738
0.776
0.774
0.744
0.800
0.856
0.852
0.742
0.706
0.674
0.648
0.628
0.640
0.638
0.622
0.614
0.624
0.610
0.602
0.636
0.602
0.622
0.620
0.616
0.626
0.648
0.658
0.670
0.646
0.680
0.674
0.628
0.664
0.618
0.624
0.624
0.620
0.608
0.604
0.582
0.588
0.578
0.574
0.582
0.590
0.590
0.616
0.626
0.646
0.776
0.762
0.758
0.776
0.794
0.756
0.792
0.810
0.762
0.790
0.832
0.808
0.846
0.900
0.860
0.776
0.762
0.748
0.726
0.722
0.748
0.776
0.754
0.766
0.774
0.748
0.746
0.746
0.740
0.714
0.734
0.738
0.742
0.734
0.762
0.776
0.756
0.790
0.836
0.876
0.846
0.862
0.828
0.784
0.750
0.784
0.830
0.852
0.860
0.910
0.880
0.812
0.818
0.818
0.780
0.794
0.834
0.898
0.828
0.796
0.724
0.692
0.702
0.704
0.710
0.732
0.760
0.738
0.822
0.884
0.798
0.834
0.846
0.782
0.862
0.906
0.894
0.940
0.994
0.954
0.960
0.882
0.806
0.846
0.788
0.768
0.806
0.840
0.876
0.920
0.808
0.868
0.888
0.904
0.882
0.932
0.940
0.890
0.810
0.822
0.780
0.868
0.936
0.972
0.948
0.932
0.884
0.850
0.886
0.884
0.780
0.680
0.730
0.754
1.046
1.092
0.986
0.824
0.806
0.794
0.782
0.804
0.814
0.770
0.886
1.210
1.004
1.060
0.998
1.008
1.050
0.984
0.990
0.946
0.846
0.860
0.848
0.814
0.856
0.988
1.036
1.002
0.916
0.888
0.850
0.850
0.820
0.882
0.936
0.914
0.878
0.898
0.908
0.842
0.874
0.874
0.902
0.880
0.880
0.836
0.770
0.768
0.768
0.768
0.826
0.922
1.012
0.924
0.940
0.892
0.810
0.816
0.800
0.824
0.818
0.894
0.946
0.914
0.866
0.876
0.854
0.804
0.814
0.856
0.844
0.888
0.924
0.896
0.834
0.822
0.796
0.766
0.774
0.794
0.820
0.782
0.798
0.792
0.786
0.770
0.828
0.834
0.848
0.856
0.868
0.872
0.802
0.814
0.840
0.836
0.796
0.830
0.834
0.736
0.742
0.710
0.678
0.658
0.648
0.654
0.656
0.652
0.658
0.640
0.638
0.620
0.636
0.624
0.620
0.652
0.624
0.630
0.654
0.666
0.698
0.738
0.774
0.822
0.814
0.822
0.808
0.742
0.734
0.726
0.688
0.686
0.688
0.692
0.800
0.848
0.914
0.852
0.812
0.778
0.734
0.684
0.696
0.676
0.672
0.654
0.696
0.718
0.764
0.796
0.824
0.782
0.766
0.776
0.736
0.730
0.732
0.728
0.704
0.722
0.722
0.740
0.778
0.802
0.806
0.766
0.746
0.714
0.690
0.684
0.674
0.674
0.694
0.720
0.696
0.680
0.684
0.688
0.684
0.662
0.698
0.764
0.856
0.786
0.758
0.710
0.916
0.928
0.880
0.790
0.766
0.756
0.746
0.718
0.748
0.772
0.798
0.800
0.784
0.836
0.924
0.984
0.948
0.982
0.990
0.932
0.946
0.934
0.840
0.782
0.834
0.870
0.948
1.014
1.002
0.974
0.992
1.024
0.934
0.864
0.734
0.688
0.688
0.692
0.708
0.708
0.710
0.678
0.714
0.696
0.720
0.714
0.718
0.772
0.760
0.784
0.810
0.810
0.812
0.812
0.810
0.778
0.754
0.734
0.692
0.674
0.702
0.784
1.098
1.014
1.160
0.982
0.914
0.808
0.730
0.710
0.660
0.650
0.648
0.658
0.676
0.858
0.966
0.852
0.940
0.968
0.870
0.896
0.902
0.862
0.852
0.844
0.840
0.806
0.864
0.856
0.858
0.822
0.772
0.810
0.824
0.812
0.836
0.870
0.858
0.806
0.828
0.856
0.848
0.818
0.788
0.752
0.738
0.766
0.832
0.826
0.826
0.792
0.778
0.714
0.736
0.756
0.820
1.016
1.042
0.916
0.870
0.872
0.920
0.814
0.978
1.122
1.082
0.878
0.834
0.736
0.798
0.994
0.966
0.910
0.794
0.770
0.740
0.706
0.730
0.730
0.740
0.744
0.716
0.732
0.700
0.740
0.762
0.838
0.816
0.806
0.816
0.776
0.756
0.722
0.708
0.698
0.714
0.692
0.682
0.738
0.856
1.034
0.962
0.932
0.856
0.870
0.864
0.922
0.854
0.844
0.812
0.808
0.742
0.762
0.738
0.742
0.724
0.748
0.794
0.842
0.890
0.858
0.850
0.838
0.764
0.690
0.686
0.658
0.650
0.662
0.722
0.760
0.930
1.028
1.018
0.972
1.006
0.982
0.914
0.956
0.970
0.934
0.836
0.834
0.820
0.800
0.826
0.894
0.994
0.930
0.914
0.906
0.884
0.838
0.820
0.846
0.790
0.824
0.822
0.742
0.744
0.742
0.750
0.724
0.744
0.764
0.786
0.734
0.750
0.744
0.756
0.722
0.782
0.790
0.754
0.786
0.758
0.686
0.710
0.704
0.754
0.848
0.878
0.960
0.972
0.968
0.968
0.938
0.888
0.862
0.858
0.784
0.768
0.772
0.758
0.738
0.736
0.756
0.770
0.840
0.852
0.906
0.834
0.776
0.808
0.764
0.816
0.836
0.894
0.844
0.856
0.722
0.780
0.794
0.816
0.780
0.718
0.710
0.718
0.732
0.790
0.814
0.868
0.930
0.974
0.882
0.934
0.942
0.894
0.820
0.846
0.928
0.952
0.784
0.798
0.772
0.728
0.736
0.750
0.778
0.806
0.788
0.736
0.708
0.696
0.692
0.698
0.714
0.730
0.752
0.728
0.688
0.712
0.710
0.760
0.776
1.018
1.304
1.100
1.076
1.050
0.912
0.874
0.862
0.798
0.808
0.804
0.832
0.850
0.808
0.726
0.718
0.704
0.682
0.680
0.660
0.700
0.746
0.798
0.910
0.888
0.826
0.816
0.802
0.774
0.708
0.718
0.722
0.738
0.724
0.748
0.810
0.746
0.680
0.656
0.644
0.630
0.614
0.584
0.614
0.612
0.594
0.584
0.582
0.578
0.570
0.580
0.570
0.578
0.568
0.576
0.582
0.592
0.582
0.586
0.584
0.580
0.586
0.576
0.582
0.576
0.584
0.594
0.598
0.590
0.594
0.604
0.614
0.662
0.686
0.682
0.714
0.764
0.750
0.708
0.700
0.656
0.674
0.666
0.694
0.686
0.744
0.810
0.924
0.812
0.792
0.782
0.750
0.748
0.760
0.762
0.734
0.762
0.768
0.738
0.726
0.716
0.708
0.712
0.714
0.778
0.814
0.726
0.742
0.742
0.708
0.694
0.716
0.704
0.692
0.706
0.700
0.704
0.752
0.798
0.760
0.774
0.794
0.796
0.784
0.746
0.674
0.698
0.698
0.686
0.638
0.684
0.694
0.816
0.830
0.812
0.752
0.714
0.696
0.706
0.720
0.726
0.776
0.830
0.894
0.842
0.896
0.866
0.784
0.768
0.832
0.832
0.862
0.950
0.846
0.828
0.784
0.722
0.670
0.712
0.728
0.832
0.832
0.968
0.934
0.824
0.764
0.736
0.712
0.696
0.674
0.660
0.656
0.652
0.634
0.620
0.606
0.610
0.602
0.590
0.588
0.574
0.572
0.574
0.566
0.560
0.572
0.688
1.044
0.866
0.812
0.688
0.632
0.644
0.626
0.708
0.808
0.866
0.860
0.784
0.686
0.672
0.658
0.660
0.710
0.768
0.840
0.840
0.752
0.750
0.682
0.658
0.654
0.636
0.628
0.634
0.618
0.620
0.638
0.630
0.618
0.626
0.636
0.638
0.628
0.648
0.666
0.684
0.686
0.698
0.702
0.716
0.706
0.690
0.642
0.668
0.642
0.640
0.640
0.670
0.712
0.800
0.964
0.902
0.852
0.760
0.704
0.688
0.674
0.686
0.706
0.832
0.960
0.954
0.896
0.834
0.748
0.736
0.722
0.696
0.686
0.684
0.672
0.624
0.640
0.644
0.656
0.710
0.780
0.786
0.778
0.772
0.758
0.734
0.648
0.734
0.754
0.812
0.846
0.798
0.720
0.686
0.684
0.690
0.738
0.792
0.782
0.748
0.704
0.658
0.664
0.654
0.644
0.646
0.662
0.652
0.676
0.676
0.724
0.742
0.714
0.788
0.742
0.756
0.738
0.736
0.752
0.706
0.722
0.706
0.704
0.702
0.724
0.736
0.714
0.734
0.760
0.702
0.696
0.774
0.780
0.806
0.738
0.804
0.812
0.888
0.782
0.858
0.886
0.894
0.838
0.854
0.818
0.750
0.800
0.854
0.902
0.764
0.796
0.810
0.904
0.918
0.810
0.860
0.918
0.980
0.842
0.900
0.956
0.880
1.102
1.088
0.924
0.974
1.034
0.880
0.942
0.928
0.858
1.058
1.186
1.012
0.986
0.908
0.902
1.190
0.990
1.022
1.066
0.982
1.074
1.024
0.922
0.972
0.980
0.852
0.794
0.746
0.684
0.656
0.746
0.770
0.750
0.792
0.772
0.728
0.766
0.776
0.774
0.758
0.792
0.834
0.858
0.846
0.836
0.796
0.886
0.946
0.850
1.050
1.108
0.910
0.872
0.888
0.792
0.800
0.784
0.764
1.062
1.030
1.082
0.980
0.816
0.880
0.920
0.926
0.818
0.776
1.022
1.232
1.026
0.842
0.746
0.772
0.868
1.148
1.036
1.036
0.944
0.902
0.920
0.942
0.854
0.954
1.090
0.968
1.062
1.062
0.934
0.964
0.916
0.822
0.944
1.158
0.908
0.974
1.040
0.878
0.914
0.810
0.756
0.816
1.212
0.980
1.024
1.062
0.998
0.968
0.964
0.976
0.838
0.888
0.864
0.798
0.920
1.034
0.992
0.916
0.890
0.842
0.774
0.858
0.850
0.870
1.060
0.966
0.888
0.940
0.872
0.960
0.904
0.944
0.982
0.872
0.950
0.912
0.780
0.778
0.754
0.722
0.764
0.824
1.030
0.950
0.954
0.902
0.808
0.852
0.900
0.912
0.860
0.910
0.886
0.820
0.840
0.954
0.928
0.912
0.948
0.914
0.788
0.838
0.874
0.900
0.872
1.010
1.082
0.878
0.896
0.928
0.904
0.852
0.900
0.914
0.844
0.904
0.930
0.868
0.878
0.860
0.830
0.782
0.842
0.884
0.834
0.886
0.896
0.904
0.836
0.946
0.952
0.856
0.864
0.900
0.872
0.842
0.964
0.984
0.876
0.952
0.964
0.902
1.026
1.114
0.944
0.938
0.962
0.842
0.874
0.938
0.904
0.948
1.114
0.978
0.964
0.966
0.908
0.856
0.890
0.946
0.842
0.946
0.982
0.884
0.934
0.964
0.816
0.826
0.892
0.936
0.852
1.026
0.990
0.860
0.920
0.974
0.846
0.910
0.984
0.854
0.872
0.848
0.790
0.772
0.826
0.858
0.798
0.908
0.888
0.916
0.798
0.916
0.904
0.892
0.810
0.872
0.842
0.864
0.808
0.826
0.772
0.728
0.818
1.012
0.948
1.000
0.960
0.884
0.882
1.002
0.996
0.840
0.854
0.814
0.748
0.706
0.748
0.782
0.758
0.912
1.012
0.836
0.802
0.778
0.796
0.800
0.782
0.804
0.818
0.814
0.756
0.766
0.766
0.796
0.758
0.810
0.840
0.804
0.862
0.886
0.896
0.830
0.776
0.794
0.760
0.800
0.918
1.016
0.908
0.978
0.978
0.880
0.814
0.812
0.764
0.738
0.746
0.738
0.850
1.240
1.090
0.994
0.984
0.936
0.800
0.880
1.010
0.936
0.886
0.952
1.122
1.036
1.040
1.058
1.044
0.866
0.852
0.858
0.790
0.862
1.144
1.122
0.922
0.900
0.932
0.848
0.972
1.068
0.926
0.974
0.996
0.942
0.882
0.890
0.878
0.786
0.798
0.812
0.904
0.876
0.922
0.890
0.852
0.806
0.874
0.952
1.140
1.050
0.854
0.806
0.798
0.762
0.702
0.768
0.786
0.860
0.794
0.838
0.866
0.858
0.758
0.802
0.794
0.748
0.698
0.732
0.746
0.816
0.816
0.866
0.990
0.994
0.838
0.846
0.844
0.842
0.762
0.810
0.880
1.058
0.880
0.960
1.010
0.934
0.918
0.972
0.936
0.822
0.916
0.972
0.982
0.884
0.908
0.934
0.890
0.926
0.978
0.978
0.836
0.870
0.910
0.890
0.828
0.964
1.132
0.918
1.006
1.012
0.894
0.958
1.018
1.000
0.958
0.976
0.984
0.828
0.870
0.888
0.880
0.836
0.950
1.056
0.908
0.932
0.952
0.830
0.916
0.982
0.888
0.872
0.862
0.880
0.794
0.858
0.866
0.926
0.818
0.890
0.898
0.878
0.812
0.822
0.842
0.772
0.800
0.846
0.926
0.836
0.840
0.854
0.828
0.798
0.830
0.850
0.802
0.806
0.816
0.820
0.774
0.800
0.854
0.858
0.802
0.810
0.760
0.752
0.688
0.716
0.722
0.676
0.710
0.728
0.780
0.820
0.786
0.822
0.846
0.908
0.864
0.776
0.808
0.830
0.866
0.800
0.846
0.900
0.936
0.824
0.836
0.808
0.780
0.700
0.738
0.744
0.728
0.788
0.822
0.804
0.760
0.760
0.762
0.758
0.716
0.740
0.758
0.796
0.756
0.790
0.850
0.920
0.840
0.920
0.948
0.892
0.818
0.840
0.850
0.794
0.810
0.844
0.840
0.798
0.858
0.906
0.836
0.818
0.836
0.884
0.836
0.898
0.906
0.828
0.814
0.852
0.918
0.894
0.820
0.838
0.850
0.822
0.866
0.934
0.958
0.892
0.898
0.886
0.790
0.832
0.754
0.772
0.760
0.818
0.910
1.014
0.900
0.902
0.868
0.794
0.776
0.798
0.836
0.782
0.804
0.868
0.960
0.902
0.904
0.846
0.762
0.764
0.748
0.740
0.732
0.776
0.822
1.020
0.956
0.922
0.866
0.816
0.794
0.826
0.896
0.964
0.860
0.918
0.900
0.880
0.796
0.844
0.866
0.910
0.828
0.908
0.938
0.898
0.872
0.910
0.926
0.832
0.884
0.852
0.822
0.734
0.752
0.760
0.852
0.846
0.882
0.976
0.952
0.818
0.836
0.822
0.768
0.764
0.790
0.874
0.838
0.834
0.886
0.878
0.792
0.848
0.834
0.806
0.798
0.822
0.850
0.808
0.836
0.868
0.866
0.784
0.808
0.812
0.790
0.738
0.766
0.796
0.858
0.816
0.888
0.932
0.900
0.854
0.854
0.846
0.854
0.770
0.814
0.834
0.856
0.804
0.866
0.902
0.892
0.828
0.836
0.846
0.786
0.858
0.986
1.064
0.926
0.922
0.902
0.816
0.850
0.860
0.936
0.918
1.022
1.000
0.878
0.830
0.810
0.772
0.776
0.728
0.764
0.704
0.762
0.748
0.728
0.724
0.724
0.726
0.740
0.702
0.722
0.726
0.738
0.736
0.734
0.800
0.872
0.916
0.830
0.866
0.876
0.874
0.800
0.940
1.028
0.952
0.902
0.904
0.914
0.812
0.892
0.974
0.958
0.886
0.946
1.016
0.900
0.938
0.984
0.950
0.868
0.988
1.104
0.924
0.910
0.958
0.938
0.826
0.890
0.980
1.012
1.012
1.094
1.068
0.938
0.946
0.910
0.736
0.704
0.752
0.840
0.868
0.890
1.238
1.044
0.930
0.898
0.902
0.906
0.800
0.856
0.874
0.920
0.842
0.940
0.946
0.934
0.844
0.868
0.866
0.878
0.800
0.902
0.964
0.986
0.900
0.954
0.944
0.858
0.888
0.920
0.986
0.946
1.014
1.046
0.860
0.908
0.942
0.930
0.904
0.958
1.060
0.894
0.920
0.938
0.822
0.882
0.934
0.972
0.888
0.984
1.018
0.888
0.978
0.968
0.850
0.898
0.936
0.920
0.858
0.920
0.926
0.822
0.892
0.874
0.802
0.726
0.812
0.822
0.804
0.800
0.810
0.788
0.774
0.798
0.766
0.858
0.892
0.848
0.768
0.784
0.776
0.808
0.762
0.792
0.860
0.952
0.868
0.940
0.946
0.876
0.854
0.880
0.986
0.870
0.948
0.992
0.920
0.910
0.886
0.898
0.810
0.864
0.918
0.920
0.880
0.956
1.008
0.876
0.890
0.890
0.826
0.826
0.874
0.836
0.752
0.832
0.980
1.020
0.922
0.952
0.916
0.786
0.828
0.844
0.872
0.828
0.956
1.002
0.948
0.864
0.896
0.908
0.856
0.836
0.908
0.968
0.838
0.884
0.882
0.814
0.834
0.870
0.962
0.818
0.866
0.892
0.854
0.814
0.888
0.976
0.914
0.840
0.862
0.884
0.860
0.842
0.934
0.978
0.846
0.896
0.918
0.918
0.804
0.832
0.846
0.868
0.800
0.938
1.012
0.890
0.864
0.884
0.790
0.784
0.822
0.856
0.862
0.920
0.966
0.994
0.848
0.838
0.830
0.828
0.766
0.866
0.880
0.848
0.846
0.850
0.894
0.808
0.848
0.862
0.884
0.790
0.834
0.862
0.860
0.804
0.868
0.876
0.866
0.800
0.846
0.894
0.882
0.818
0.846
0.862
0.808
0.804
0.836
0.876
0.880
0.816
0.846
0.866
0.804
0.822
0.844
0.896
0.826
0.880
0.902
0.906
0.836
0.902
0.934
0.956
0.816
0.862
0.866
0.830
0.790
0.828
0.812
0.772
0.852
0.812
0.758
0.802
0.876
0.952
0.890
0.884
0.888
0.792
0.810
0.830
0.898
0.802
0.870
0.866
0.866
0.770
0.728
0.836
0.958
0.998
0.998
0.932
0.846
0.816
0.814
0.760
0.818
0.856
0.916
0.860
0.884
0.832
0.882
0.906
0.850
0.894
0.910
0.874
0.844
0.838
0.874
0.840
0.890
0.870
0.834
0.868
0.870
0.794
0.850
0.862
0.850
0.858
0.900
0.874
0.856
0.882
0.886
0.784
0.796
0.808
0.810
0.806
0.780
0.838
0.856
0.766
0.808
0.800
0.740
0.790
0.802
0.730
0.728
0.760
0.834
0.832
0.936
0.906
0.810
0.836
0.808
0.788
0.722
0.770
0.768
0.812
1.096
1.020
0.946
0.938
0.874
0.928
0.952
0.860
0.932
0.962
0.926
0.872
0.916
0.954
0.872
0.886
0.910
0.956
0.850
0.910
0.930
0.974
0.876
0.958
0.976
0.880
0.954
1.016
0.970
0.904
0.968
1.000
0.958
0.976
1.070
0.986
0.840
0.844
0.782
0.750
0.818
0.852
1.234
1.150
0.980
0.918
0.896
0.844
0.778
0.754
0.742
0.770
0.774
0.856
1.032
0.900
0.922
0.922
0.786
0.734
0.692
0.720
0.760
0.786
0.792
0.782
0.740
0.730
0.720
0.692
0.624
0.622
0.630
0.614
0.640
0.626
0.620
0.628
0.626
0.616
0.616
0.612
0.606
0.596
0.596
0.594
0.582
0.588
0.584
0.580
0.580
0.586
0.598
0.596
0.600
0.598
0.592
0.594
0.598
0.598
0.616
0.646
0.700
0.726
0.728
0.740
0.750
0.746
0.728
0.714
0.710
0.706
0.688
0.684
0.682
0.676
0.676
0.678
0.680
0.694
0.662
0.678
0.672
0.658
0.678
0.686
0.656
0.636
0.648
0.634
0.620
0.626
0.622
0.604
0.594
0.580
0.580
0.576
0.580
0.598
0.672
0.708
0.868
0.982
0.836
0.722
0.690
0.674
0.672
0.662
0.678
0.652
0.640
0.648
0.638
0.634
0.650
0.644
0.634
0.620
0.636
0.656
0.672
0.648
0.680
0.666
0.668
0.632
0.642
0.632
0.614
0.590
0.604
0.600
0.594
0.586
0.578
0.570
0.574
0.574
0.558
0.556
0.556
0.560
0.574
0.624
0.730
0.780
0.712
0.682
0.666
0.646
0.618
0.622
0.620
0.612
0.612
0.600
0.586
0.596
0.590
0.590
0.574
0.566
0.568
0.568
0.568
0.564
0.562
0.574
0.602
0.632
0.670
0.696
0.660
0.618
0.622
0.618
0.602
0.592
0.594
0.602
0.590
0.600
0.608
0.598
0.600
0.598
0.584
0.602
0.608
0.618
0.626
0.640
0.638
0.602
0.600
0.618
0.594
0.630
0.684
0.724
0.866
0.766
0.764
0.750
0.736
0.692
0.702
0.706
0.704
0.708
0.642
0.718
0.686
0.734
0.720
0.742
0.754
0.744
0.712
0.748
0.740
0.752
0.744
0.720
0.716
0.692
0.654
0.656
0.628
0.616
0.602
0.612
0.624
0.632
0.660
0.770
1.042
0.910
0.896
0.856
0.812
0.768
0.712
0.640
0.644
0.646
0.674
0.710
0.826
0.954
0.880
0.910
0.858
0.812
0.744
0.716
0.706
0.702
0.700
0.698
0.694
0.644
0.640
0.668
0.688
0.718
0.718
0.706
0.714
0.708
0.700
0.682
0.630
0.640
0.618
0.614
0.590
0.600
0.596
0.598
0.626
0.580
0.624
0.628
0.664
0.608
0.650
0.676
0.728
0.778
0.786
0.740
0.710
0.688
0.668
0.642
0.640
0.690
0.772
1.038
0.900
0.874
0.942
0.968
0.908
0.862
0.828
0.754
0.798
1.190
0.974
0.942
0.956
0.972
1.018
0.852
0.776
0.800
0.882
1.140
0.980
0.870
0.766
0.740
0.732
0.800
1.310
1.062
1.126
1.026
1.046
1.012
0.938
0.856
0.830
1.192
1.002
0.958
1.124
1.178
1.146
0.936
0.962
0.992
1.168
1.180
1.004
1.068
1.132
1.042
0.820
0.852
0.862
1.018
0.790
0.864
1.002
1.176
1.060
1.024
0.906
1.008
1.050
0.946
0.764
0.798
0.832
0.820
0.886
0.970
0.868
0.732
0.826
0.838
0.858
1.178
0.976
0.974
1.074
0.926
1.184
1.008
1.106
1.114
1.062
1.198
0.976
1.160
1.070
1.054
1.254
0.982
1.122
1.176
1.042
1.204
1.038
1.106
1.212
1.038
1.208
1.200
1.130
1.254
1.138
1.150
1.232
1.074
1.208
1.244
1.112
1.178
1.242
1.168
1.268
1.162
1.096
1.178
1.058
1.132
1.252
1.146
1.144
1.228
1.180
1.134
1.198
1.106
1.116
1.300
1.186
1.150
1.192
1.138
1.118
1.252
1.214
1.176
1.240
1.162
1.018
0.882
1.062
1.264
1.370
1.284
1.300
1.286
1.128
1.166
1.004
1.028
1.270
1.034
1.208
1.134
1.116
1.252
1.100
1.102
1.252
1.060
1.196
1.126
0.980
1.182
1.060
1.054
1.126
1.000
1.116
1.220
1.052
1.054
1.036
0.956
1.302
1.132
1.070
1.156
1.062
1.012
1.156
1.102
1.032
1.128
1.004
0.914
0.984
1.086
0.934
0.982
1.130
1.098
1.214
1.096
1.028
1.084
1.096
1.012
1.106
1.052
0.966
1.014
1.080
1.042
1.138
1.014
1.018
1.138
1.082
1.048
1.106
0.986
0.926
1.144
1.094
1.052
1.160
1.050
1.014
1.162
1.070
1.030
1.154
1.134
1.048
1.124
1.074
0.950
1.094
1.118
1.004
1.156
1.054
0.930
0.984
0.906
0.848
0.844
0.842
0.880
1.078
0.950
0.916
0.936
0.884
0.876
0.906
0.908
0.888
0.918
0.914
0.882
0.906
0.890
0.848
0.858
0.864
0.834
0.824
0.826
0.828
0.808
0.748
0.818
0.780
0.764
0.796
0.830
0.832
0.914
0.954
0.908
0.834
0.862
0.942
0.938
0.924
1.034
1.120
1.040
0.972
1.078
1.084
1.052
0.940
0.996
1.272
1.086
1.080
1.200
1.154
1.062
1.082
1.120
1.016
1.236
1.186
1.118
1.250
1.264
1.160
1.244
1.190
1.112
1.210
1.186
1.144
1.282
1.240
1.180
1.218
1.134
1.070
1.216
1.276
1.214
1.326
1.174
1.174
1.294
1.140
1.090
1.226
1.228
1.204
1.244
1.178
1.156
1.238
1.188
1.112
1.194
1.186
1.134
1.178
1.166
1.136
1.256
1.212
1.106
1.212
1.296
1.206
1.174
1.266
1.232
1.244
1.280
1.206
1.188
1.278
1.216
1.176
1.216
1.212
1.126
1.172
1.198
1.176
1.110
1.232
1.232
1.242
1.256
1.140
1.226
1.280
1.154
1.098
1.230
1.162
1.092
1.328
1.200
1.144
1.224
1.272
1.256
1.120
1.194
1.236
1.148
1.102
1.138
1.192
1.046
1.152
1.216
1.138
1.176
1.254
1.198
1.122
1.232
1.244
1.140
1.082
1.158
1.202
1.108
1.134
1.196
1.202
1.090
1.184
1.248
1.186
1.296
1.288
1.278
1.168
1.268
1.296
1.226
1.182
1.262
1.234
1.166
1.232
1.234
1.118
1.284
1.332
1.250
1.118
1.258
1.320
1.172
1.164
1.254
1.218
1.128
1.242
1.166
1.126
1.056
1.094
1.254
1.160
1.126
1.316
1.274
1.126
1.214
1.320
1.134
1.216
1.238
1.140
1.274
1.276
1.124
1.162
1.162
1.326
1.306
1.196
1.414
1.278
1.092
1.238
1.366
1.318
1.218
1.304
1.278
1.158
1.256
1.234
1.136
1.000
1.080
1.290
1.214
1.098
1.168
1.214
1.168
1.046
1.098
1.278
1.338
1.126
1.142
1.258
1.246
1.168
1.172
1.276
1.168
1.010
1.134
1.296
1.168
1.164
1.330
1.280
1.124
1.208
1.370
1.254
1.112
1.200
1.312
1.198
1.050
1.022
1.368
1.276
1.164
1.314
1.250
1.134
1.220
1.240
1.068
1.116
1.262
1.128
1.058
1.324
1.326
1.192
1.224
1.318
1.262
1.274
1.424
1.306
1.400
1.496
1.346
1.326
1.498
1.440
1.568
1.400
1.312
1.086
1.244
1.416
1.250
1.236
1.156
1.020
0.958
1.466
1.274
1.102
1.314
1.236
1.056
1.118
1.252
1.244
1.068
1.136
1.278
1.256
1.100
1.156
1.250
1.200
1.046
1.084
1.254
1.260
1.114
1.112
1.290
1.222
1.026
1.166
1.258
1.206
1.058
1.102
1.216
1.218
1.070
1.058
1.234
1.126
0.994
1.320
1.254
1.072
1.084
1.310
1.248
1.078
1.092
1.202
1.222
1.052
1.084
1.304
1.196
1.062
1.144
1.338
1.262
1.142
1.206
1.156
0.964
0.958
1.526
1.288
1.144
1.296
1.258
1.118
0.922
0.974
1.094
1.256
1.016
1.204
1.332
1.196
1.028
1.170
1.192
1.100
0.978
1.178
1.226
1.112
0.898
0.896
1.296
1.278
1.128
1.236
1.366
1.268
1.124
1.272
1.234
1.116
1.038
1.210
1.166
1.004
1.054
1.296
1.172
0.990
1.050
1.384
1.322
1.270
1.316
1.332
1.238
1.208
1.336
1.344
1.206
1.266
1.256
1.034
0.998
1.424
1.272
1.188
1.440
1.378
1.272
1.278
1.316
1.154
1.024
1.060
1.508
1.110
1.122
1.528
1.286
1.226
1.328
1.292
1.104
1.364
1.300
1.132
1.238
1.286
1.212
1.124
1.278
1.336
1.226
1.064
1.246
1.254
1.116
0.966
1.036
1.318
1.226
1.080
1.194
1.324
1.230
1.176
1.338
1.322
1.188
1.282
1.328
1.160
1.008
1.250
1.356
1.264
1.144
1.264
1.296
1.098
1.030
1.318
1.358
1.090
0.932
1.286
1.386
1.200
1.250
1.392
1.258
1.130
1.132
1.374
1.244
1.076
1.296
1.362
1.292
1.156
1.152
1.372
1.288
1.208
1.264
1.396
1.288
1.296
1.398
1.346
1.306
1.350
1.430
1.180
1.022
1.458
1.394
1.204
1.454
1.344
1.184
1.260
1.344
1.224
1.080
0.916
1.164
1.356
1.230
1.158
1.332
1.318
1.188
1.024
1.292
1.370
1.232
1.118
1.310
1.306
1.222
1.104
1.196
1.226
1.132
0.918
1.008
1.354
1.200
1.050
1.032
1.318
1.254
1.128
1.218
1.352
1.342
1.178
1.300
1.352
1.292
1.112
1.150
1.262
1.224
1.074
1.112
1.286
1.188
1.042
1.042
1.158
1.192
1.152
1.010
1.090
1.240
1.142
1.086
0.932
1.172
1.362
1.264
1.092
1.140
1.288
1.260
1.110
1.202
1.320
1.246
1.100
1.244
1.276
1.244
1.092
1.114
1.194
1.096
1.184
1.382
1.252
1.136
1.144
1.302
1.246
1.072
1.144
1.388
1.266
1.162
1.154
1.312
1.262
1.100
1.094
1.286
1.156
0.970
0.982
1.366
1.140
0.928
1.100
1.488
1.316
1.168
1.286
1.330
1.198
1.042
1.204
1.280
1.212
1.058
1.138
1.260
1.162
1.010
1.146
1.244
1.194
1.052
1.134
1.280
1.218
1.018
1.034
1.188
1.140
1.038
1.050
1.308
1.254
1.142
1.188
1.400
1.326
1.206
1.246
1.364
1.266
1.130
1.132
1.394
1.304
1.222
1.460
1.316
1.170
1.332
1.286
1.030
1.048
1.378
1.292
1.090
1.102
1.470
1.220
1.132
1.384
1.368
1.182
1.280
1.342
1.292
1.164
1.320
1.328
1.272
1.114
1.200
1.288
1.250
1.094
1.144
1.244
1.198
1.050
1.074
1.242
1.254
1.192
1.046
1.106
1.238
1.184
1.046
1.104
1.372
1.236
1.086
1.114
1.286
1.252
1.114
1.154
1.294
1.252
1.096
1.092
1.304
1.220
1.088
1.204
1.200
1.114
0.932
0.922
1.386
1.302
1.316
1.550
1.388
1.226
1.358
1.330
1.150
1.240
1.356
1.254
1.060
1.162
1.230
1.202
1.048
0.936
1.444
1.334
1.118
1.240
1.316
1.260
1.144
1.256
1.236
1.194
1.096
1.170
1.274
1.212
1.028
1.000
1.000
1.136
1.086
0.984
1.352
1.336
1.280
1.152
1.194
1.260
1.218
1.102
1.118
1.210
1.182
1.070
1.158
1.244
1.206
1.070
1.122
1.276
1.206
1.094
1.058
1.242
1.236
1.078
1.064
1.232
1.220
1.074
1.166
1.270
1.162
1.042
1.174
1.268
1.172
1.082
1.180
1.272
1.156
1.128
1.286
1.228
1.060
1.074
1.184
1.142
0.982
1.214
1.274
1.096
1.028
1.244
1.202
1.056
1.236
1.210
1.090
1.128
1.296
1.240
1.082
1.198
1.280
1.196
1.020
1.032
1.234
1.196
1.072
1.152
1.390
1.254
1.096
1.118
1.252
1.184
1.040
1.062
1.178
1.172
1.022
1.028
1.236
1.150
1.030
1.008
1.186
1.210
1.062
1.114
1.258
1.198
1.104
1.156
1.198
1.174
1.046
1.062
1.230
1.188
1.102
1.182
1.234
1.176
1.038
1.034
1.226
1.226
1.094
1.118
1.150
0.958
0.864
0.920
1.428
0.994
1.566
1.350
1.146
1.036
1.360
1.364
1.178
1.382
1.470
1.320
1.286
1.452
1.352
1.252
1.332
1.378
1.226
1.158
1.424
1.336
1.220
1.328
1.398
1.264
1.224
1.388
1.372
1.218
1.340
1.366
1.268
1.134
1.330
1.262
1.070
1.244
1.378
1.254
1.082
1.304
1.294
1.174
1.062
1.264
1.222
1.046
1.130
1.270
1.212
1.042
1.208
1.356
1.260
1.126
1.196
1.342
1.254
1.074
1.168
1.260
1.158
0.984
1.124
1.388
1.226
1.122
1.280
1.250
1.106
1.234
1.244
1.138
1.010
1.194
1.270
1.182
1.046
1.194
1.248
1.168
1.048
1.242
1.278
1.186
1.072
1.220
1.306
1.204
1.078
1.156
1.310
1.228
1.096
1.186
1.262
1.198
1.056
1.122
1.268
1.226
1.066
1.106
1.276
1.194
1.106
1.286
1.290
1.156
1.240
1.256
1.162
1.012
1.232
1.214
1.042
1.182
1.260
1.192
1.044
1.144
1.252
1.184
1.064
1.144
1.246
1.204
1.064
1.124
1.252
1.216
1.066
1.074
1.260
1.260
1.136
0.976
0.924
1.298
1.202
1.130
1.302
1.178
1.052
1.178
1.130
0.978
0.888
0.734
0.762
0.744
0.742
0.728
0.722
0.724
0.710
0.720
0.704
0.706
0.712
0.700
0.734
0.738
0.786
0.870
0.974
1.058
1.056
1.054
0.996
1.082
1.148
1.178
1.160
1.052
1.126
1.228
1.172
1.040
0.942
1.322
1.286
1.160
1.014
1.026
1.368
1.264
1.158
1.296
1.268
1.154
1.310
1.290
1.188
1.004
1.096
1.320
1.280
1.154
1.368
1.314
1.260
1.054
1.046
1.380
1.246
1.260
1.440
1.336
1.200
1.332
1.308
1.208
1.308
1.266
1.212
1.038
1.136
1.162
1.096
0.956
0.970
1.108
1.192
1.060
1.206
1.238
1.162
1.094
1.184
1.206
1.084
1.188
1.180
1.136
0.954
1.000
1.324
1.128
1.422
1.330
1.146
1.206
1.218
1.124
1.218
1.272
1.220
1.088
1.204
1.212
1.130
1.032
1.114
1.220
1.194
1.122
1.262
1.274
1.186
1.086
1.132
1.194
1.156
1.084
1.118
1.160
1.014
0.876
0.910
1.384
1.262
1.196
1.436
1.340
1.200
1.278
1.244
1.152
1.130
1.280
1.258
1.068
1.052
1.242
1.322
1.280
1.460
1.348
1.218
1.300
1.250
1.128
1.100
1.100
0.984
1.126
1.240
1.132
1.242
1.300
1.190
1.140
1.312
1.324
1.226
1.196
1.270
1.218
1.150
1.198
1.200
1.116
1.174
1.152
1.062
1.200
1.184
1.166
1.082
1.166
1.164
1.118
1.008
1.068
1.136
1.196
1.094
1.134
1.234
1.186
1.108
1.080
1.312
1.304
1.266
1.142
1.254
1.244
1.146
1.210
1.228
1.134
1.212
1.180
1.150
1.088
1.236
1.216
1.106
1.160
1.146
1.104
1.024
1.122
1.178
1.140
1.060
1.106
1.108
1.042
1.078
1.154
1.146
1.082
1.158
1.162
1.100
1.148
1.194
1.180
1.106
1.158
1.168
1.160
1.076
1.164
1.178
1.160
1.078
1.122
1.166
1.184
1.072
1.082
1.126
1.150
1.058
1.056
1.102
1.102
1.016
1.138
1.190
1.072
1.260
1.276
1.190
1.146
1.292
1.242
1.128
0.990
0.990
1.516
1.384
1.250
1.450
1.352
1.240
1.302
1.300
1.192
1.170
1.162
1.100
1.012
1.264
1.394
1.354
1.296
1.300
1.214
1.144
1.294
1.306
1.254
1.206
1.304
1.300
1.236
1.128
1.192
1.160
1.124
1.030
1.078
1.112
1.118
1.048
1.130
1.142
1.052
1.132
1.194
1.138
1.088
1.144
1.186
1.102
0.988
1.094
1.210
1.198
1.158
1.250
1.238
1.214
1.068
1.124
1.220
1.162
1.090
1.166
1.222
1.210
1.106
1.152
1.180
1.066
1.136
1.180
1.148
1.046
1.140
1.160
1.128
1.064
1.174
1.196
1.066
0.954
1.012
1.232
1.236
1.136
1.352
1.324
1.214
1.118
1.226
1.240
1.256
1.196
1.118
1.234
1.232
1.178
1.128
1.208
1.202
1.080
1.158
1.202
1.172
1.082
1.158
1.218
1.138
1.078
1.186
1.200
1.186
1.056
1.122
1.228
1.206
1.096
1.230
1.318
1.216
1.102
1.236
1.350
1.202
1.094
1.230
1.280
1.118
1.276
1.246
1.174
1.242
1.282
1.220
1.152
1.232
1.228
1.128
1.130
1.192
1.226
1.152
1.278
1.276
1.144
1.082
1.188
1.208
1.116
1.178
1.200
1.142
1.078
1.280
1.348
1.244
1.174
1.214
1.176
1.112
1.284
1.278
1.180
1.126
1.224
1.276
1.196
1.060
1.142
1.182
1.180
1.096
1.210
1.208
1.170
1.092
1.200
1.164
1.152
1.044
1.146
1.182
1.154
1.040
1.134
1.202
1.160
1.100
1.192
1.192
1.108
1.158
1.148
1.048
1.112
1.162
1.168
1.078
1.164
1.218
1.188
1.068
1.222
1.212
1.152
1.048
1.218
1.192
1.080
0.996
1.062
1.204
1.128
1.422
1.262
1.190
1.150
1.386
1.308
1.250
1.362
1.312
1.196
1.308
1.278
1.184
1.112
1.262
1.222
1.162
1.276
1.244
1.124
1.222
1.190
1.198
1.072
1.200
1.228
1.208
1.118
1.180
1.188
1.104
1.062
1.130
1.288
1.172
1.452
1.418
1.308
1.200
1.324
1.280
1.194
1.140
1.266
1.234
1.106
1.168
1.236
1.204
1.114
1.294
1.304
1.216
1.118
1.216
1.298
1.202
1.118
1.246
1.206
1.158
1.052
1.048
1.298
1.278
1.126
1.242
1.302
1.234
1.118
1.154
1.184
1.122
1.110
1.202
1.202
1.100
1.160
1.182
1.148
1.074
1.386
1.334
1.264
1.164
1.268
1.252
1.146
1.280
1.230
1.130
1.074
1.328
1.296
1.210
1.280
1.248
1.100
1.120
1.248
1.234
1.208
1.296
1.234
1.166
1.216
1.202
1.150
1.160
1.210
1.148
1.022
0.870
0.778
0.814
0.818
0.754
1.252
0.924
0.800
0.762
0.718
0.692
0.666
0.666
0.652
0.650
0.656
0.670
0.706
0.716
0.734
0.698
0.744
0.728
0.736
0.752
0.756
0.756
0.844
1.278
1.160
1.010
0.822
0.810
0.722
0.708
0.736
0.748
0.778
0.720
0.720
0.682
0.676
0.670
0.670
0.666
0.660
0.670
0.682
0.684
0.676
0.666
0.670
0.680
0.718
0.726
0.756
0.800
0.850
0.942
0.972
0.830
0.816
0.768
0.742
0.782
0.800
1.282
1.136
1.068
0.912
0.978
1.210
1.146
0.974
1.004
1.190
1.080
0.998
0.944
1.344
1.272
1.160
1.068
1.168
1.232
1.104
1.202
1.232
1.224
1.090
1.194
1.274
1.244
1.134
1.296
1.228
1.172
1.032
1.158
1.206
1.168
1.064
1.168
1.246
1.198
1.138
1.212
1.196
1.162
1.236
1.192
1.098
0.978
1.084
1.332
1.220
1.134
1.260
1.274
1.120
1.182
1.206
1.086
1.160
1.236
1.098
1.128
1.178
1.094
1.274
1.338
1.244
1.280
1.130
1.044
1.082
1.166
1.296
1.194
0.988
0.998
1.196
1.194
1.104
1.218
1.272
1.114
1.016
0.898
0.950
1.450
1.286
1.320
1.272
1.160
1.280
1.270
1.238
1.080
1.178
1.218
1.194
1.080
1.224
1.000
0.826
0.858
0.864
1.124
1.006
0.918
0.912
0.960
0.948
0.812
0.824
0.852
0.828
0.800
0.788
0.920
1.218
0.946
0.856
0.804
0.780
0.902
1.354
1.210
1.010
0.832
0.828
0.918
0.948
0.804
0.800
0.762
0.746
0.780
0.826
0.902
1.290
1.212
1.050
1.012
1.050
1.126
1.008
1.196
1.210
1.188
1.132
1.066
1.296
1.208
1.122
0.988
1.188
1.204
1.066
1.094
1.002
0.880
1.024
1.252
1.344
1.282
1.228
1.112
1.202
1.208
1.138
1.262
1.272
1.156
1.116
1.244
1.276
1.238
1.094
1.254
1.316
1.280
1.236
1.324
1.296
1.214
1.084
1.266
1.336
1.228
1.074
1.336
1.336
1.284
1.430
1.362
1.222
1.284
1.294
1.246
1.120
1.216
1.254
1.168
1.088
1.138
1.158
1.076
1.010
1.300
1.274
1.236
1.122
1.264
1.250
1.280
1.322
1.200
1.166
1.194
1.110
1.088
1.156
1.114
1.172
1.272
1.276
1.162
1.252
1.248
1.208
1.022
1.150
1.230
1.230
1.198
1.032
1.156
1.270
1.306
1.314
1.274
1.160
1.188
1.238
1.196
1.204
1.248
1.244
1.096
1.180
1.192
1.064
1.318
1.302
1.282
1.136
1.288
1.270
1.216
1.110
1.234
1.230
1.178
1.110
1.354
1.256
1.122
1.204
1.222
1.146
1.316
1.262
1.174
1.242
1.194
0.926
0.794
0.800
0.762
0.714
0.718
0.712
0.674
0.714
0.712
0.696
0.686
0.666
0.652
0.660
0.646
0.638
0.628
0.646
0.638
0.638
0.626
0.628
0.634
0.634
0.628
0.622
0.628
0.634
0.694
0.758
1.012
0.936
0.946
0.896
0.824
0.832
0.870
0.916
0.894
0.904
0.914
0.796
0.824
0.736
0.736
0.764
0.784
0.834
0.812
0.752
0.808
0.782
0.882
0.960
0.940
0.916
0.910
0.888
0.814
0.858
0.906
0.976
0.860
0.858
0.870
0.834
0.806
0.810
0.758
0.786
0.810
0.756
0.812
0.796
0.818
0.796
0.860
0.868
0.842
0.810
0.816
0.808
0.792
0.746
0.800
0.722
0.698
0.666
0.702
0.680
0.666
0.648
0.632
0.628
0.622
0.608
0.602
0.592
0.590
0.594
0.590
0.592
0.590
0.588
0.580
0.574
0.566
0.562
0.558
0.556
0.550
0.550
0.592
0.666
0.786
1.276
0.942
0.942
0.918
0.848
0.760
0.680
0.656
0.646
0.644
0.670
0.778
0.920
0.936
0.876
0.882
1.034
1.062
1.028
0.866
0.764
0.702
0.738
1.332
1.222
1.236
1.262
1.210
1.112
1.016
0.946
0.942
0.900
0.878
0.824
0.742
0.698
0.670
0.650
0.620
0.608
0.620
0.750
1.658
1.250
1.134
1.164
1.498
1.210
1.050
0.844
0.730
0.746
1.606
1.116
1.018
0.918
0.756
0.742
0.692
0.676
0.688
0.718
1.296
1.230
1.098
1.150
1.162
1.058
0.812
0.954
1.656
1.336
1.126
1.102
1.392
1.410
1.276
1.324
1.090
0.828
0.736
0.696
0.660
0.648
0.688
1.554
1.170
1.052
0.974
1.286
1.582
1.160
0.970
0.782
0.744
0.742
1.442
1.098
1.000
0.752
0.712
0.650
0.698
0.738
0.954
1.046
0.904
0.952
1.248
1.120
1.078
1.388
1.748
1.474
1.174
1.046
0.832
0.782
0.776
0.802
0.860
0.842
1.214
1.180
1.206
1.100
1.144
1.200
1.282
1.696
1.202
0.980
0.806
0.752
0.776
0.860
1.056
1.022
0.838
0.862
0.826
0.752
0.724
0.858
1.862
1.398
1.094
0.890
0.822
0.776
0.752
0.736
0.772
0.910
1.304
1.212
1.012
1.110
1.226
0.984
1.150
1.106
0.998
1.334
1.778
1.698
1.530
1.144
1.006
0.888
0.852
0.758
0.710
0.674
0.646
0.646
0.658
0.702
0.714
0.916
1.138
1.152
1.248
1.086
1.048
1.054
0.904
1.010
1.244
1.176
1.052
1.746
1.108
0.970
0.896
0.782
0.834
0.862
1.076
0.954
1.430
1.630
1.170
0.986
0.794
0.770
0.814
0.976
1.320
1.468
1.172
0.994
0.994
1.002
0.904
1.068
1.342
1.052
1.080
0.872
0.790
0.814
0.874
0.818
0.808
1.566
1.228
1.040
0.966
0.794
0.704
0.706
0.696
0.678
0.682
0.774
1.226
1.070
0.934
0.958
0.934
1.230
1.276
1.240
1.012
0.856
0.758
0.726
0.726
0.742
0.834
0.898
0.810
0.842
0.842
0.846
0.826
0.820
0.796
0.850
0.848
0.758
0.842
1.696
1.192
1.060
0.878
0.846
0.836
0.868
0.838
1.212
1.204
1.068
1.158
1.240
1.204
1.086
0.932
1.112
1.268
1.472
1.272
1.100
0.900
0.874
0.862
1.018
1.156
1.178
1.258
1.114
0.988
1.658
1.210
1.104
1.024
0.916
0.772
0.826
0.898
1.248
1.038
1.688
1.422
1.070
0.814
0.742
0.752
0.752
0.806
0.882
1.678
1.638
1.318
1.044
0.902
0.752
0.718
0.692
0.680
0.706
1.458
1.120
1.032
0.858
0.864
0.820
0.734
0.766
0.748
1.260
1.112
1.032
0.974
0.892
0.832
0.754
0.714
0.894
0.762
0.864
0.888
0.836
0.776
0.740
0.728
0.684
0.680
0.676
0.638
0.640
0.628
0.614
0.606
0.606
0.602
0.602
0.606
0.604
0.600
0.592
0.588
0.582
0.588
0.600
0.602
0.606
0.636
0.698
0.728
0.748
0.718
0.672
0.674
0.660
0.638
0.616
0.608
0.604
0.602
0.602
0.608
0.612
0.650
0.874
0.842
0.838
0.816
0.780
0.710
0.714
0.694
0.668
0.650
0.636
0.614
0.588
0.586
0.588
0.588
0.602
0.606
0.614
0.636
0.640
0.628
0.618
0.610
0.606
0.606
0.596
0.596
0.600
0.622
0.658
0.842
1.068
0.966
0.960
0.936
0.886
0.762
0.740
0.702
0.652
0.630
0.624
0.626
0.624
0.640
0.656
0.672
0.648
0.650
0.634
0.610
0.594
0.580
0.588
0.602
0.668
1.050
0.932
0.896
0.780
0.774
0.732
0.668
0.658
0.648
0.666
0.718
0.774
0.732
0.740
0.712
0.668
0.648
0.630
0.620
0.622
0.616
0.606
0.608
0.604
0.604
0.592
0.588
0.586
0.612
0.838
0.984
1.046
0.970
0.958
0.890
0.762
0.774
0.768
0.692
0.706
0.674
0.662
0.634
0.618
0.610
0.596
0.588
0.582
0.580
0.578
0.576
0.562
0.564
0.568
0.588
0.600
0.622
0.670
0.806
0.806
0.760
0.730
0.682
0.660
0.640
0.632
0.624
0.624
0.614
0.616
0.614
0.616
0.648
0.698
0.754
0.784
0.834
0.964
0.634
0.712
0.694
0.562
0.722
1.398
0.678
0.722
1.130
0.986
1.020
1.834
0.682
0.704
0.694
0.264
0.410
3.996
0.656
0.772
0.724
0.320
0.638
0.776
0.492
0.204
0.696
0.646
0.628
1.642
1.074
1.426
1.204
0.414
0.514
0.424
0.464
0.850
0.630
0.772
0.406
0.656
0.570
0.376
0.568
0.822
0.868
0.756
0.454
0.576
3.018
0.674
1.948
1.070
1.382
0.216
0.384
0.316
0.472
0.438
0.274
0.620
0.220
0.386
0.210
0.328
