# Supplementary material for: Stress among on-duty firefighters: an ambulatory assessment study
Source: PeerJ. 2018 Dec 11;6:e5967. doi: 10.7717/peerj.5967 (PMC6294048; doi:10.7717/peerj.5967)
Supplement: Supplemental Information 1 [file peerj-06-5967-s001.zip › RAW_DATA/FF6_4.rr]

7.742
0.288
0.324
0.674
0.554
0.604
0.610
0.618
0.248
0.390
0.314
0.332
0.238
0.442
0.676
0.254
0.416
0.280
0.396
0.666
0.636
0.640
0.620
0.620
0.616
0.608
0.630
0.632
0.708
0.204
0.610
0.954
0.846
0.852
0.852
0.818
0.824
0.820
0.222
0.560
0.776
0.848
0.788
0.756
0.740
0.718
0.212
0.458
0.650
0.716
0.836
0.804
0.792
0.754
0.756
0.758
0.752
0.738
0.772
0.782
0.824
0.816
0.730
0.742
0.738
0.708
0.724
0.720
0.662
0.686
0.704
0.740
0.764
0.750
0.804
0.858
0.896
0.886
0.850
0.832
0.842
0.880
0.814
0.858
0.908
0.928
0.880
0.884
0.820
0.768
0.760
0.282
0.474
0.250
0.608
0.220
0.224
0.742
0.470
0.412
0.314
0.366
1.348
0.282
0.706
0.694
0.692
0.492
0.210
0.760
1.020
1.278
1.076
1.084
0.252
0.814
1.016
0.270
0.694
0.884
0.860
0.262
0.634
0.266
0.658
0.246
0.614
0.880
0.870
0.850
0.828
0.256
0.522
0.754
0.208
0.532
0.714
0.264
0.440
0.264
0.456
0.750
0.804
0.834
0.260
0.526
0.270
0.522
0.770
0.742
0.266
0.482
0.716
0.712
0.732
0.258
0.528
0.876
0.888
0.840
0.268
0.594
0.836
0.266
0.550
0.256
0.528
0.266
0.476
0.236
0.498
0.740
0.256
0.436
0.260
0.550
0.680
0.272
0.562
0.242
0.600
0.834
0.262
0.566
0.240
0.550
0.246
0.556
0.246
0.566
0.236
0.602
0.558
0.262
0.272
0.526
0.288
0.516
0.268
0.534
0.266
0.534
0.268
0.502
0.720
0.728
0.250
0.482
0.742
0.794
0.806
0.806
0.836
0.830
0.822
0.772
0.742
0.756
0.744
0.782
0.738
0.732
0.724
0.722
0.740
0.724
0.722
0.734
0.744
0.734
0.716
0.690
0.718
0.724
0.732
0.724
0.716
0.732
0.734
0.750
0.734
0.700
0.698
0.692
0.700
0.716
0.720
0.760
0.778
0.700
0.712
0.684
0.664
0.636
0.634
0.634
0.616
0.634
0.624
0.626
0.636
0.638
0.634
0.648
0.656
0.640
0.722
0.462
0.232
0.724
0.754
0.244
0.508
0.288
0.224
0.234
0.748
0.722
0.256
0.290
0.484
0.362
0.704
0.684
0.662
0.646
0.652
0.644
0.656
0.658
0.694
0.694
0.242
0.452
0.690
0.676
0.668
0.660
0.656
0.650
0.670
0.644
0.654
0.626
2.418
0.422
0.754
0.592
0.596
0.540
0.654
0.256
0.264
0.424
0.420
1.050
0.380
0.552
0.440
0.460
0.466
0.368
0.758
0.740
0.250
0.450
0.842
0.520
0.672
0.656
0.658
0.684
0.236
0.432
0.692
0.640
0.614
0.644
0.652
0.670
0.644
0.664
0.634
0.640
0.650
0.684
0.684
0.676
0.694
0.674
0.708
0.732
0.740
0.736
0.772
0.252
0.496
0.448
0.278
0.768
0.310
0.396
0.656
0.686
0.404
0.370
0.578
0.674
0.678
0.670
0.680
0.698
0.688
0.694
0.246
0.482
0.710
0.228
0.472
0.666
0.688
0.658
0.656
0.248
0.388
0.636
0.644
0.628
0.624
0.668
0.650
0.664
0.652
0.676
0.700
0.746
0.750
0.724
0.726
0.696
0.656
0.688
0.694
0.710
0.736
0.722
0.760
0.780
0.816
0.834
0.786
0.794
0.790
0.794
0.756
0.764
0.772
0.786
0.770
0.812
0.828
0.860
0.816
0.818
0.810
0.814
0.776
0.790
0.788
0.806
0.798
0.826
0.852
0.868
0.826
0.852
0.858
0.862
0.854
0.930
0.958
0.922
0.874
0.890
0.880
0.834
0.844
0.880
0.882
0.928
0.920
0.982
0.932
0.936
0.872
0.918
0.914
0.918
0.882
0.914
0.916
0.932
0.870
0.856
0.860
0.868
0.900
0.834
0.874
0.870
0.858
0.820
0.806
0.806
0.804
0.756
0.750
0.740
0.704
0.650
0.650
0.652
0.656
0.664
0.686
0.722
0.782
0.772
0.758
0.766
0.774
0.780
0.776
0.724
0.740
0.744
0.768
0.776
0.830
0.920
1.052
0.956
0.974
0.922
0.860
0.836
0.828
0.796
0.784
0.794
0.814
0.868
0.860
0.900
0.932
0.916
0.852
0.840
0.810
0.760
0.746
0.728
0.752
0.734
0.766
0.776
0.816
0.782
0.792
0.782
0.774
0.726
0.724
0.714
0.722
0.718
0.744
0.750
0.788
0.784
0.752
0.764
0.738
0.736
0.718
0.728
0.754
0.758
0.748
0.752
0.762
0.760
0.746
0.748
0.762
0.742
0.682
0.672
0.648
0.642
0.630
0.632
0.716
0.724
0.688
0.316
0.330
0.614
0.388
0.258
0.614
0.638
0.608
0.606
0.254
0.396
0.414
0.206
0.600
0.430
0.212
0.626
0.232
0.404
0.608
0.630
0.310
0.322
0.318
0.298
0.612
0.626
0.664
0.364
0.252
0.300
0.328
0.620
0.614
0.608
0.618
0.390
0.226
0.626
0.218
0.414
0.648
0.254
0.336
0.848
0.396
0.626
0.610
0.626
0.312
0.316
0.628
0.276
0.348
0.332
0.296
0.328
0.308
0.636
0.668
0.708
0.726
0.802
0.808
0.228
0.542
0.742
0.710
0.670
0.664
0.638
0.682
0.282
0.394
0.652
0.714
0.738
0.740
0.740
0.762
0.752
0.734
0.714
0.688
0.678
0.670
0.648
0.688
0.650
0.278
0.420
0.242
0.452
0.686
0.240
0.458
0.680
0.756
0.696
0.458
0.290
0.268
0.498
0.582
0.200
0.776
0.234
0.488
0.516
0.228
0.878
0.368
0.246
0.396
0.320
0.960
0.510
0.732
0.746
0.244
0.418
0.264
0.262
0.374
0.762
0.270
0.466
0.250
0.464
0.396
0.348
0.528
0.252
0.352
0.596
0.832
0.528
0.598
0.232
0.406
0.238
0.396
0.594
0.594
0.590
0.544
0.410
0.228
0.598
0.608
0.626
0.628
0.616
0.638
0.634
0.646
0.634
0.624
0.640
0.624
0.622
0.652
0.644
0.620
0.686
0.684
0.744
0.700
0.756
0.748
0.690
0.730
0.686
0.646
0.666
0.650
0.362
0.248
0.630
0.624
0.362
0.232
0.614
0.400
0.222
0.552
0.288
0.522
0.382
0.322
0.240
0.704
0.476
0.610
0.620
0.614
0.290
0.360
0.618
0.626
0.640
0.640
0.634
0.616
0.630
0.624
0.642
0.648
0.608
0.610
0.594
0.332
0.250
0.256
0.320
0.536
0.586
0.556
0.308
0.262
0.566
0.534
0.578
0.568
0.572
0.584
0.594
0.600
0.624
0.610
0.638
0.628
0.634
0.630
0.620
0.594
0.620
0.574
0.402
0.770
0.554
0.528
0.616
0.562
0.554
0.550
0.584
0.612
0.698
0.728
0.768
0.738
0.704
0.684
0.638
0.680
0.660
0.662
0.634
0.658
0.654
0.644
0.638
0.652
0.626
0.614
0.618
0.590
0.316
0.278
0.636
0.528
0.562
0.226
0.414
0.640
0.306
0.332
0.218
0.444
0.648
0.248
0.380
0.632
0.366
0.274
0.408
0.418
0.488
0.628
0.620
0.304
0.316
0.644
0.422
0.206
0.374
0.202
0.624
0.772
0.216
0.282
0.648
0.338
0.246
0.326
0.490
0.506
0.606
0.596
0.308
0.566
0.386
0.618
0.652
0.356
0.300
0.698
0.572
0.550
0.712
0.432
0.254
0.382
0.226
0.652
0.632
0.320
0.308
0.602
0.602
0.616
0.602
0.700
0.592
0.674
0.774
0.586
0.262
0.314
0.454
0.758
0.344
0.394
0.228
0.456
0.676
0.470
0.212
0.436
0.230
0.666
0.440
0.274
0.688
0.418
0.274
0.512
0.204
0.500
0.236
0.394
0.372
0.478
0.302
0.744
0.754
0.764
0.728
0.744
0.762
0.780
0.788
0.836
0.854
0.812
0.770
0.766
0.758
0.718
0.720
0.720
0.750
0.722
0.770
0.806
0.798
0.742
0.756
0.728
0.688
0.662
0.672
0.672
0.658
0.682
0.750
0.850
0.862
0.846
0.774
0.746
0.724
0.672
0.650
0.644
0.648
0.646
0.660
0.696
0.768
0.836
0.848
0.908
0.894
0.826
0.764
0.756
0.752
0.740
0.732
0.758
0.782
0.776
0.856
0.896
0.496
0.362
0.226
0.544
0.500
0.292
0.702
0.692
0.698
0.452
0.216
0.680
0.228
0.460
0.640
0.648
0.274
0.518
0.574
0.604
1.112
0.790
0.214
1.170
1.038
1.218
1.178
1.082
1.062
1.070
1.060
1.074
0.982
1.028
1.012
0.912
0.982
0.944
0.936
1.028
0.938
1.022
0.910
0.830
0.810
0.812
0.786
0.854
0.916
0.872
0.920
0.810
0.838
0.794
0.750
0.768
0.790
0.778
0.878
0.916
1.028
0.986
1.122
1.058
1.000
0.968
0.928
0.878
0.862
0.862
0.914
0.942
0.940
1.036
1.036
0.936
0.938
0.890
0.840
0.798
0.810
0.820
0.822
0.880
0.878
0.860
0.860
0.840
0.874
0.818
0.824
0.828
0.826
0.792
0.814
0.824
0.808
0.790
0.804
0.804
0.774
0.792
0.796
0.782
0.772
0.806
0.796
0.798
0.772
0.728
0.726
0.712
0.702
0.732
0.794
0.882
0.902
0.968
0.950
0.862
0.834
0.814
0.788
0.744
0.756
0.760
0.750
0.746
0.790
0.834
0.788
0.794
0.800
0.776
0.738
0.696
0.702
0.692
0.686
0.660
0.636
0.644
0.632
0.626
0.632
0.636
0.668
0.684
0.722
0.868
0.910
0.924
1.094
1.000
1.262
1.108
1.020
1.056
1.008
0.882
0.302
0.514
0.738
0.702
0.708
0.726
0.770
0.794
0.850
0.970
1.094
1.378
1.246
1.126
1.140
1.132
1.178
1.102
1.074
1.084
1.028
1.002
1.008
1.004
0.974
0.994
0.958
0.826
0.800
0.742
0.670
0.700
0.686
0.708
0.760
0.752
0.712
0.734
0.694
0.710
0.834
0.742
0.784
0.984
0.960
0.952
0.802
0.752
0.728
0.726
0.738
0.780
0.822
0.842
0.804
0.744
0.752
0.770
0.796
0.820
0.790
0.760
0.714
0.678
0.660
0.666
0.702
0.704
0.690
0.674
0.818
1.046
0.934
0.900
0.834
0.762
0.690
0.678
0.636
0.632
0.666
0.846
0.256
0.674
0.336
1.072
1.070
1.024
0.226
0.666
0.828
0.752
0.736
0.736
0.726
0.704
0.680
0.670
0.642
0.656
0.646
0.696
0.724
0.900
0.964
0.846
0.766
0.728
0.714
0.714
0.732
0.758
0.796
0.790
0.750
0.686
0.696
0.676
0.706
0.882
1.332
1.116
1.010
0.896
0.856
0.790
0.740
0.694
0.680
0.638
0.620
0.634
0.688
0.750
0.884
0.840
0.860
0.782
0.756
0.684
0.706
0.264
0.414
0.666
0.676
0.720
0.862
0.896
0.914
1.184
1.112
1.096
0.996
0.908
0.880
0.824
0.798
0.798
0.830
0.848
0.832
0.848
0.848
0.876
0.862
0.816
0.860
0.784
0.810
0.788
0.770
0.730
0.726
0.686
0.722
0.714
0.716
0.718
0.722
0.814
1.160
1.050
0.946
0.854
0.788
0.738
0.680
0.652
0.656
0.654
0.730
1.242
1.158
1.146
0.984
0.916
0.870
0.802
0.738
0.714
0.708
0.708
0.726
0.762
0.814
0.834
0.854
0.916
0.948
0.908
0.794
0.770
0.734
0.714
0.688
0.748
0.880
1.042
1.016
0.918
0.898
0.840
0.804
0.876
0.926
0.232
0.662
0.810
0.780
0.764
0.730
0.694
0.736
0.736
0.770
0.892
0.830
0.988
0.978
0.948
0.886
0.834
0.812
0.770
0.694
0.714
0.718
0.730
0.750
0.712
0.778
0.858
1.034
0.828
0.790
0.750
0.738
0.690
0.698
0.708
0.640
0.692
0.700
0.696
0.702
0.712
0.918
0.776
0.808
0.864
0.822
0.452
0.384
0.860
0.818
0.852
0.826
0.804
0.834
0.814
0.798
0.764
0.774
0.778
0.772
0.794
0.908
0.874
0.892
0.850
0.794
0.760
0.774
0.758
0.770
0.770
0.760
0.752
0.712
0.724
0.748
0.742
0.790
0.800
0.762
0.676
0.698
0.692
0.724
0.712
0.670
0.722
0.716
0.722
0.692
0.704
0.670
0.676
0.686
0.252
0.452
0.720
0.728
0.710
0.710
0.718
0.722
0.742
0.724
0.704
0.668
0.658
0.644
0.646
0.670
1.122
1.146
1.218
1.046
1.002
0.944
0.868
0.782
0.722
0.720
0.720
0.748
0.780
0.846
0.826
0.814
0.806
0.828
0.826
0.776
0.752
0.720
0.734
0.736
0.756
0.812
0.824
0.824
0.764
0.756
0.784
0.816
0.924
0.904
0.842
0.798
0.742
0.258
0.438
0.660
0.620
0.608
0.586
0.584
0.244
0.322
0.572
0.222
0.358
0.762
1.444
0.974
0.872
0.842
0.798
0.790
0.782
0.788
0.930
1.334
1.192
1.126
1.104
0.994
1.056
0.980
0.974
1.048
1.024
0.960
0.906
0.882
0.818
0.792
0.768
0.872
1.044
1.088
1.100
0.898
0.862
0.852
0.876
0.902
0.858
0.784
0.742
0.754
0.778
0.750
0.856
0.864
1.072
1.018
0.908
0.956
0.978
0.900
0.798
0.818
0.788
0.780
0.850
0.872
0.870
0.848
0.784
0.854
1.300
1.016
0.906
0.846
0.804
0.788
0.796
0.746
0.808
0.854
0.838
0.858
0.800
0.860
0.794
0.812
0.738
0.752
0.786
0.800
0.758
0.720
0.702
0.690
0.686
0.656
0.684
0.672
0.694
0.682
0.632
0.664
0.668
0.682
0.676
0.670
0.648
0.620
0.628
0.618
0.618
0.706
1.018
0.960
0.976
0.948
0.822
0.260
0.422
0.684
0.652
0.644
0.640
0.644
0.620
0.604
0.592
0.570
0.574
0.578
0.584
0.630
0.880
1.304
0.930
0.978
1.060
1.190
1.118
1.122
1.042
0.864
0.786
0.842
0.782
0.776
0.726
0.804
0.828
0.842
0.776
0.884
0.780
0.986
0.838
0.808
0.776
0.750
0.742
0.730
0.674
0.718
0.732
0.934
0.988
1.142
1.008
1.016
0.968
0.850
0.780
0.716
0.702
0.682
0.656
0.684
0.742
0.906
0.796
1.044
0.898
0.890
0.850
0.818
0.808
0.904
0.908
0.822
0.710
0.764
0.732
0.754
0.770
0.774
0.774
0.874
0.854
0.894
0.864
0.840
0.786
0.768
0.764
0.786
0.820
0.924
0.892
0.942
0.946
0.962
0.900
0.836
0.764
0.712
0.732
0.768
0.932
1.176
1.012
0.892
0.846
0.750
0.768
0.728
0.694
0.720
0.836
1.344
1.142
1.064
0.896
0.816
0.778
0.792
0.824
0.862
0.744
0.834
0.816
0.804
0.814
0.798
0.788
0.716
0.740
0.734
0.734
0.894
1.316
1.104
1.122
1.138
0.954
0.852
0.790
0.860
1.062
1.154
0.934
0.880
0.830
0.782
0.754
0.744
0.724
0.770
0.896
0.984
1.082
1.140
1.042
0.942
0.854
0.760
0.704
0.704
0.756
0.760
0.792
0.838
0.856
0.822
0.788
0.770
0.742
0.698
0.688
0.696
0.692
0.702
0.716
0.874
0.952
1.088
1.088
0.968
0.854
0.778
0.778
0.776
0.822
0.766
0.904
0.978
1.070
0.902
0.860
0.796
0.248
0.508
0.794
0.918
0.908
0.876
0.794
0.778
0.740
0.748
0.752
0.780
0.800
0.788
0.788
1.238
1.122
1.096
1.052
0.886
0.840
0.848
0.934
0.940
0.906
0.938
0.854
0.840
0.756
0.734
0.770
0.842
0.970
0.846
0.890
0.898
0.852
0.852
0.842
0.824
0.770
0.796
0.868
0.908
0.954
0.912
0.836
0.746
0.724
0.738
0.780
0.822
0.886
0.902
0.908
0.878
0.828
0.748
0.758
0.722
0.706
0.684
0.708
0.742
1.348
1.066
0.926
0.896
0.818
0.814
0.840
0.818
0.908
0.828
0.826
0.774
0.746
0.684
0.714
0.738
0.860
1.190
1.112
0.998
0.886
0.770
0.756
0.746
0.796
0.942
1.024
0.938
0.892
0.906
0.900
0.828
0.820
0.834
0.820
0.780
0.774
0.782
0.768
0.758
0.732
0.722
0.702
0.694
0.702
0.698
0.704
0.708
0.704
0.726
0.732
0.768
0.750
0.772
0.750
0.736
0.716
0.672
0.676
0.716
0.742
0.878
1.062
1.036
0.942
0.876
0.816
0.780
0.762
0.718
0.734
0.794
1.014
1.248
1.120
0.916
0.926
0.858
0.838
0.796
0.880
0.784
0.764
0.750
0.810
1.204
1.006
1.000
0.818
0.820
0.772
0.806
0.834
0.970
0.832
0.846
0.916
0.960
0.988
0.896
0.862
0.862
0.872
0.876
0.854
0.862
0.816
0.756
0.820
0.796
0.766
0.798
0.782
0.758
0.764
0.784
0.820
0.874
0.882
0.864
0.826
0.732
0.724
0.750
0.752
0.800
0.894
0.958
0.962
0.852
0.870
0.826
0.814
0.796
0.778
0.748
0.708
0.716
0.756
0.812
0.928
1.042
1.010
0.978
0.854
0.806
0.846
0.830
0.772
0.786
0.836
0.788
0.832
0.846
0.842
0.810
0.768
0.744
0.688
0.702
0.742
0.856
1.030
0.884
0.880
0.848
0.790
0.754
0.748
0.730
0.704
0.682
0.666
0.656
0.638
0.656
0.670
0.698
0.696
0.692
0.808
1.198
1.054
0.980
0.924
0.800
0.744
0.244
0.486
0.760
0.806
1.020
1.018
0.962
0.822
0.792
0.750
0.754
0.734
0.746
0.724
0.768
0.832
0.930
1.018
1.068
1.024
0.886
0.910
0.942
0.954
0.872
0.930
0.902
0.788
0.770
0.820
0.988
1.106
1.034
0.982
0.866
0.758
0.774
0.762
0.766
0.816
0.822
0.820
0.794
0.722
0.762
0.798
0.946
1.004
0.922
0.788
0.738
0.718
0.686
0.672
0.686
0.722
0.794
1.264
1.054
0.984
0.866
0.792
0.778
0.810
0.858
0.886
0.864
0.826
0.770
0.716
0.732
0.736
0.706
0.724
0.796
0.864
0.950
0.884
0.850
0.880
0.854
0.804
0.764
0.716
0.690
0.694
0.712
0.752
0.800
0.752
1.192
1.108
0.892
0.932
0.914
0.834
0.790
0.746
0.742
0.718
0.704
0.692
0.692
0.690
0.712
0.778
0.786
0.734
0.766
0.772
0.788
0.782
0.844
0.828
0.822
0.846
0.852
0.888
0.906
0.900
0.848
0.750
0.708
0.726
0.248
0.474
0.234
0.526
0.268
0.612
0.466
0.392
0.612
0.998
0.706
0.768
0.748
0.736
0.740
0.708
0.704
0.708
0.702
0.710
0.736
0.736
0.700
0.716
0.718
0.716
0.266
1.132
0.270
1.322
0.458
0.314
0.290
0.410
0.700
0.686
0.652
0.666
0.634
0.632
0.630
0.622
0.618
0.628
0.616
0.604
0.616
0.628
0.668
0.654
0.734
0.816
0.808
0.772
0.760
0.750
0.742
0.708
0.712
0.700
0.684
0.692
0.682
0.694
0.700
0.688
0.656
0.672
0.652
0.660
0.670
0.666
0.652
0.658
0.652
0.664
0.658
0.654
0.630
0.656
0.644
0.636
0.656
0.676
0.724
0.788
0.754
0.798
0.812
0.760
0.820
0.816
0.812
0.798
0.750
0.686
0.702
0.694
0.696
0.712
0.762
0.854
0.800
0.774
0.878
0.896
0.898
0.936
0.918
0.792
0.824
0.834
0.814
0.838
0.846
0.752
0.686
0.666
0.654
0.670
0.730
0.910
1.056
0.894
0.844
0.762
0.724
0.708
0.684
0.670
0.644
0.646
0.644
0.682
0.678
0.884
1.254
1.108
0.960
0.910
0.772
0.730
0.742
0.740
0.704
0.764
0.824
0.876
0.872
0.984
1.084
0.896
0.898
0.870
0.822
0.790
0.818
0.944
0.866
0.814
0.770
0.730
0.682
0.680
0.654
0.672
0.706
0.766
1.086
0.950
0.898
0.786
0.746
0.762
0.740
0.838
0.950
1.088
0.960
0.816
0.828
0.770
0.732
0.788
0.792
0.892
0.926
0.852
0.848
0.846
0.822
0.824
0.806
0.804
0.792
0.724
0.776
0.800
0.832
0.948
1.036
1.052
0.976
0.858
0.758
0.750
0.774
0.774
0.760
0.838
0.920
0.846
0.808
0.764
0.746
0.732
0.712
0.702
0.684
0.708
0.716
0.784
0.978
1.046
1.048
0.864
0.850
0.810
0.796
0.816
0.876
0.932
0.878
0.826
0.786
0.704
0.742
0.750
0.860
0.922
0.818
0.850
0.856
0.782
0.748
0.740
0.710
0.692
0.682
0.682
0.686
0.672
0.696
0.720
0.778
0.774
0.752
0.800
0.856
0.876
0.770
0.802
0.792
0.808
0.764
0.784
0.808
0.842
0.802
0.886
0.888
0.872
0.838
0.778
0.728
0.718
0.732
0.692
0.738
0.744
1.242
1.042
0.944
0.892
0.830
0.810
0.732
0.756
0.734
0.744
0.748
0.780
0.810
0.794
0.744
0.802
0.760
0.812
0.792
0.776
0.744
0.810
0.834
0.788
0.740
0.714
0.696
0.686
0.654
0.652
0.666
0.686
0.742
0.852
0.888
0.842
0.820
0.838
0.916
0.948
0.902
0.824
0.794
0.812
0.842
0.874
0.804
0.854
0.822
0.836
0.832
0.808
0.778
0.778
0.748
0.770
0.798
0.846
1.020
0.990
0.900
0.816
0.790
0.782
0.786
0.732
0.822
1.328
0.996
0.906
0.828
0.796
0.758
0.732
0.702
0.674
0.660
0.666
0.724
0.808
0.912
1.084
1.040
0.920
0.870
0.822
0.774
0.734
0.742
0.772
0.770
0.920
0.918
0.958
0.952
0.964
0.842
0.796
0.736
0.670
0.710
0.728
0.872
0.886
0.906
0.894
0.888
0.892
0.824
0.794
0.792
0.794
0.794
0.746
0.780
0.780
0.818
0.862
0.798
0.832
0.826
0.766
0.730
0.734
0.718
0.718
0.714
0.770
0.884
1.022
0.988
0.814
0.816
0.812
0.804
0.806
0.812
0.748
0.796
0.794
0.760
1.034
1.236
1.050
1.018
0.972
0.936
0.890
0.812
0.730
0.262
0.450
0.828
1.054
1.046
0.870
0.830
0.822
0.756
0.826
0.728
0.856
0.824
0.802
0.754
0.780
0.800
0.816
0.842
0.840
0.868
0.914
0.936
0.946
0.880
0.820
0.784
0.738
0.754
0.776
0.808
0.832
0.920
0.996
1.004
0.912
0.908
0.858
0.784
0.834
0.820
0.860
0.816
0.788
0.826
0.880
0.880
0.956
0.990
0.916
0.820
0.762
0.724
0.682
0.726
0.768
1.032
1.118
1.014
0.852
0.804
0.740
0.752
0.750
0.806
0.894
1.046
0.934
0.916
0.922
0.908
0.898
0.818
0.814
0.838
0.770
0.798
0.824
0.868
0.808
0.890
0.878
0.828
0.766
0.766
0.770
0.762
0.742
0.724
0.692
0.678
0.678
0.664
0.652
0.654
0.654
0.650
0.626
0.626
0.674
0.828
0.868
0.448
0.288
0.676
0.664
0.680
0.654
0.678
0.642
0.652
0.628
0.624
0.626
0.616
0.610
0.606
0.614
0.608
0.608
0.498
0.730
0.630
0.638
0.648
0.430
0.226
0.476
0.282
0.494
0.300
0.798
0.846
0.882
0.804
0.800
0.822
0.786
0.738
0.730
0.690
0.686
0.668
0.658
0.634
0.630
0.636
0.638
0.692
0.772
0.822
0.872
0.832
0.798
0.800
0.714
0.670
0.668
0.702
0.710
0.730
0.752
0.898
1.054
0.968
0.858
0.308
0.424
0.758
0.382
0.486
0.808
0.738
0.688
0.360
0.320
0.676
0.662
0.692
0.678
0.690
0.694
0.694
0.690
0.682
0.678
0.670
0.664
0.658
0.308
0.358
0.646
0.254
0.410
0.664
0.644
0.642
0.650
0.634
0.676
0.694
0.262
0.286
0.278
0.302
0.506
0.584
0.300
0.486
0.756
0.466
0.444
0.360
0.558
0.198
0.246
0.590
0.684
0.656
0.380
0.274
0.652
0.626
0.626
0.598
0.622
0.608
0.614
0.622
0.636
0.674
0.676
0.688
0.684
0.670
0.654
0.644
0.640
0.232
0.396
0.622
0.618
0.600
0.614
0.616
0.608
0.606
0.612
0.608
0.602
0.614
0.614
0.628
0.642
0.622
0.630
0.608
0.606
0.620
0.608
0.594
0.574
0.576
0.558
0.586
0.552
0.570
0.556
0.570
0.580
0.582
0.578
0.582
0.598
0.586
0.606
0.588
0.598
0.594
0.576
0.572
0.560
0.568
0.540
0.572
0.566
0.562
0.588
0.608
0.694
0.798
0.788
0.968
0.852
0.808
0.768
0.714
0.690
0.698
0.692
0.660
0.670
0.674
0.672
0.638
0.652
0.644
0.636
0.644
0.624
0.640
0.636
0.630
0.656
0.658
0.678
0.688
0.676
0.658
0.666
0.646
0.654
0.632
0.644
0.626
0.616
0.622
0.624
0.626
0.642
0.672
0.702
0.694
0.700
0.704
0.672
0.658
0.656
0.626
0.610
0.634
0.642
0.628
0.648
0.656
0.670
0.692
0.692
0.704
0.694
0.670
0.670
0.726
0.210
0.382
0.662
0.630
0.650
0.628
0.626
0.630
0.638
0.638
0.652
0.646
0.666
0.662
0.654
0.650
0.628
0.640
0.656
0.646
0.674
0.684
0.678
0.668
0.678
0.684
0.680
0.660
0.660
0.626
0.618
0.610
0.602
0.588
0.598
0.588
0.656
0.736
0.800
0.806
0.700
0.660
0.680
0.656
0.680
0.696
0.708
0.690
0.676
0.654
0.218
0.518
0.360
0.246
0.652
0.652
0.624
0.680
0.644
0.654
0.646
0.700
0.676
0.490
0.786
0.686
0.704
0.696
0.678
0.650
0.628
0.616
0.628
0.606
0.598
0.602
0.594
0.608
0.618
0.624
0.632
0.648
0.642
0.656
0.346
0.308
0.664
0.660
0.638
0.648
0.638
0.616
0.620
0.644
0.634
0.652
0.706
0.804
1.036
1.000
0.952
0.858
0.814
0.764
0.688
0.642
0.662
0.638
0.642
0.636
0.626
0.646
0.632
0.638
0.668
0.708
0.724
0.754
0.758
0.746
0.758
0.756
0.730
0.584
0.872
0.712
0.700
0.674
0.666
0.666
0.654
0.642
0.654
0.640
0.618
0.654
0.680
0.778
0.872
0.880
0.794
0.772
0.744
0.714
0.696
0.684
0.682
0.646
0.662
0.630
0.626
0.638
0.632
0.622
0.624
0.638
0.642
0.664
0.664
0.644
0.658
0.664
0.654
0.652
0.650
0.652
0.672
0.660
0.646
0.658
0.656
0.666
0.652
0.656
0.638
0.634
0.628
0.628
0.610
0.610
0.614
0.628
0.650
0.666
0.720
0.746
0.720
0.720
0.702
0.674
0.664
0.648
0.644
0.636
0.628
0.642
0.658
0.656
0.678
0.688
0.696
0.678
0.686
0.668
0.670
0.658
0.636
0.634
0.632
0.678
0.664
0.662
0.646
0.632
0.668
0.676
0.686
0.682
0.742
0.778
0.786
0.774
0.772
0.770
0.730
0.726
0.688
0.676
0.676
0.666
0.668
0.660
0.652
0.644
0.638
0.640
0.644
0.630
0.646
0.642
0.648
0.626
0.628
0.616
0.462
0.746
0.592
0.596
0.594
0.590
0.604
0.606
0.624
0.614
0.652
0.688
0.694
0.688
0.714
0.716
0.694
0.680
0.654
0.646
0.628
0.634
0.636
0.650
0.666
0.668
0.638
0.686
0.676
0.678
0.664
0.680
0.652
0.638
0.630
0.626
0.634
0.624
0.638
0.630
0.626
0.650
0.620
0.624
0.634
0.666
0.674
0.648
0.682
0.436
0.276
0.692
0.688
0.688
0.686
0.652
0.668
0.640
0.652
0.638
0.656
0.654
0.680
0.690
0.698
0.720
0.724
0.732
0.720
0.722
0.706
0.698
0.692
0.698
0.670
0.658
0.666
0.662
0.220
0.434
0.652
0.372
0.250
0.622
0.640
0.620
0.650
0.678
0.686
0.696
0.704
0.690
0.674
0.678
0.722
0.822
0.556
0.732
0.744
0.440
0.272
0.310
0.388
0.680
0.678
0.652
0.716
0.644
0.410
0.206
0.644
0.634
0.634
0.630
0.638
0.648
0.716
0.954
1.004
0.948
0.882
0.866
0.842
0.844
0.816
0.796
0.724
0.756
0.748
0.756
0.790
0.722
0.762
0.756
0.722
0.692
0.676
0.704
0.668
0.698
0.698
0.678
0.710
0.730
0.758
0.792
0.788
0.708
0.760
0.806
0.798
0.802
0.812
0.784
0.756
0.730
0.708
0.696
0.640
0.690
0.770
1.256
0.994
0.882
0.790
0.770
0.740
0.700
0.672
0.646
0.656
0.652
0.308
0.354
0.852
0.754
0.754
0.748
0.736
0.718
0.710
0.692
0.670
0.664
0.624
0.652
0.666
0.702
0.792
0.848
0.830
0.736
0.724
0.716
0.664
0.638
0.632
0.672
0.948
0.974
0.932
0.948
0.880
0.784
0.732
0.666
0.654
0.698
0.770
1.234
1.076
1.052
0.932
0.842
0.800
0.774
0.792
0.774
0.810
0.750
0.750
0.768
0.790
0.790
0.732
0.674
0.688
0.676
0.680
0.682
0.704
0.676
0.678
0.730
0.874
1.058
0.966
0.916
0.836
0.780
0.758
0.738
0.764
0.848
0.910
0.902
0.800
0.778
0.792
0.808
0.810
0.820
0.808
0.792
0.744
0.766
0.772
0.754
0.736
0.726
0.720
0.734
0.742
0.752
0.718
0.700
0.696
0.680
0.752
0.782
0.814
0.760
0.768
0.762
0.768
0.784
0.780
0.780
0.734
0.736
0.720
0.718
0.708
0.678
0.706
0.732
0.772
0.892
1.026
0.946
0.938
0.900
0.798
0.748
0.754
0.776
0.818
0.852
0.874
0.882
0.770
0.682
0.720
0.718
0.736
0.774
0.766
0.782
0.820
0.830
0.810
0.728
0.732
0.764
0.758
0.792
0.746
0.780
0.734
0.690
0.700
0.696
0.688
0.684
0.702
0.682
0.660
0.726
0.732
0.788
0.834
0.770
0.798
0.806
0.792
0.828
0.912
0.962
0.898
0.828
0.756
0.732
0.722
0.750
0.716
0.802
1.232
1.050
1.040
0.980
0.898
0.820
0.760
0.784
0.814
0.848
0.846
0.778
0.818
0.804
0.770
0.754
0.784
0.812
0.788
0.816
0.818
0.866
0.848
0.828
0.732
0.686
0.692
0.676
0.702
0.716
0.768
0.762
0.784
0.778
0.774
0.774
0.738
0.724
0.692
0.686
0.680
0.718
0.756
0.838
0.922
0.896
0.860
0.786
0.728
0.712
0.662
0.640
0.646
0.646
0.770
1.320
1.104
1.046
1.000
0.930
0.792
0.732
0.710
0.684
0.694
0.712
0.764
0.880
0.914
0.884
0.850
0.774
0.740
0.720
0.738
0.740
0.746
0.710
0.736
0.726
0.734
0.710
0.666
0.662
0.694
0.696
0.698
0.718
0.720
0.718
0.696
0.720
0.720
0.724
0.772
0.792
0.814
0.808
0.730
0.738
0.748
0.788
0.802
0.814
0.814
0.816
0.778
0.744
0.716
0.668
0.666
0.710
0.774
0.994
1.018
0.922
0.936
0.892
0.840
0.798
0.712
0.708
0.724
0.728
0.706
0.782
0.786
0.758
0.904
0.866
0.864
0.834
0.804
0.758
0.726
0.696
0.692
0.686
0.708
0.682
0.744
0.816
0.966
0.846
0.794
0.804
0.782
0.740
0.718
0.692
0.726
0.734
0.764
0.764
0.784
0.842
0.884
0.908
0.888
0.812
0.730
0.708
0.706
0.678
0.726
0.762
0.910
0.978
1.008
0.932
0.832
0.762
0.742
0.712
0.694
0.700
0.672
0.672
0.698
0.730
0.762
0.842
0.882
0.854
0.806
0.776
0.754
0.734
0.720
0.706
0.752
0.800
0.916
0.872
0.838
0.770
0.750
0.742
0.684
0.714
0.722
0.726
0.754
0.778
0.844
0.858
0.828
0.726
0.730
0.702
0.698
0.682
0.680
0.688
0.668
0.672
0.706
0.738
0.808
0.832
0.872
0.790
0.776
0.752
0.734
0.720
0.708
0.680
0.658
0.656
0.652
0.678
0.724
0.756
0.794
0.828
0.832
0.772
0.756
0.734
0.724
0.706
0.666
0.660
0.656
0.664
0.680
0.708
0.738
0.788
0.754
0.760
0.744
0.758
0.732
0.716
0.692
0.698
0.684
0.698
0.694
0.714
0.726
0.748
0.724
0.776
0.762
0.734
0.702
0.704
0.658
0.658
0.644
0.644
0.630
0.646
0.622
0.612
0.612
0.612
0.624
0.636
0.632
0.658
0.640
0.638
0.628
0.622
0.650
0.656
0.670
0.644
0.660
0.642
0.656
0.624
0.622
0.638
0.616
0.612
0.628
0.670
0.726
0.780
0.798
0.756
0.700
0.662
0.638
0.632
0.622
0.630
0.652
0.684
0.692
0.690
0.666
0.666
0.662
0.660
0.672
0.650
0.648
0.622
0.610
0.602
0.594
0.588
0.588
0.580
0.674
0.838
0.832
0.810
0.812
0.900
0.922
0.868
0.798
0.742
0.730
0.712
0.686
0.668
0.646
0.628
0.630
0.624
0.620
0.610
0.610
0.640
0.720
0.900
0.952
1.036
1.002
0.872
0.776
0.750
0.740
0.722
0.716
0.692
0.720
0.766
0.872
0.886
0.800
0.736
0.262
0.540
0.794
0.786
0.734
0.732
0.724
0.714
0.710
0.678
0.748
0.766
0.832
0.820
0.244
0.516
0.748
0.698
0.666
0.656
0.656
0.664
0.706
0.806
0.968
0.938
0.870
0.832
0.788
0.782
0.750
0.736
0.734
0.894
0.490
0.700
0.648
0.646
0.648
0.262
0.388
0.628
0.618
0.614
0.610
0.616
0.626
0.656
0.648
0.686
0.684
0.722
0.460
0.222
0.750
0.640
0.200
0.484
0.674
0.660
0.646
0.808
0.460
0.710
0.738
0.784
0.858
0.928
0.872
0.800
0.770
0.734
0.784
0.478
0.818
0.672
0.664
0.668
0.642
0.696
0.692
0.482
0.230
0.794
0.588
0.690
0.694
0.684
0.690
0.678
0.658
0.644
0.648
0.622
0.646
0.702
0.598
0.668
0.872
0.748
0.776
0.268
0.610
0.262
0.222
0.536
0.754
0.702
0.658
0.678
0.682
0.672
0.656
0.658
0.672
0.636
0.644
0.666
0.628
0.644
0.640
0.656
0.664
0.678
0.698
0.714
0.720
0.722
0.716
0.706
0.648
0.348
0.332
0.670
0.254
0.374
0.636
0.290
0.356
0.636
0.344
0.274
0.624
0.614
0.626
0.370
0.282
0.216
0.446
0.660
0.216
0.454
0.684
0.684
0.670
0.692
0.680
0.688
0.666
0.680
0.668
0.654
0.674
0.684
0.678
0.654
0.658
0.660
0.638
0.666
0.676
0.704
0.664
0.686
0.710
0.662
0.650
0.672
0.680
0.676
0.700
0.700
0.704
0.680
0.692
0.674
0.688
0.674
0.724
0.728
0.744
0.772
0.752
0.758
0.756
0.738
0.720
0.702
0.690
0.678
0.672
0.642
0.630
0.614
0.622
0.596
0.588
0.596
0.582
0.608
0.766
0.702
0.762
0.708
0.680
0.642
0.404
0.198
0.234
0.416
0.618
0.610
0.606
0.600
0.600
0.598
0.584
0.568
0.578
0.578
0.592
0.642
0.774
0.924
0.934
0.842
0.802
0.760
0.720
0.690
0.646
0.646
0.632
0.638
0.646
0.640
0.654
0.636
0.642
0.640
0.636
0.596
0.608
0.594
0.608
0.616
0.626
0.628
0.648
0.658
0.670
0.662
0.662
0.658
0.664
0.664
0.650
0.656
0.644
0.640
0.624
0.616
0.608
0.610
0.598
0.602
0.606
0.594
0.614
0.616
0.626
0.628
0.648
0.638
0.612
0.620
0.614
0.604
0.606
0.604
0.602
0.614
0.612
0.610
0.620
0.638
0.640
0.632
0.644
0.632
0.618
0.618
0.616
0.604
0.602
0.600
0.614
0.628
0.650
0.230
0.390
0.636
0.626
0.634
0.632
0.646
0.644
0.624
0.650
0.640
0.644
0.606
0.630
0.626
0.616
0.618
0.624
0.630
0.616
0.670
0.452
0.244
0.722
0.744
0.692
0.654
0.688
0.712
0.812
0.626
0.662
0.624
0.640
0.248
0.378
0.608
0.618
0.822
0.472
0.638
0.644
0.648
0.662
0.732
0.754
0.738
0.736
0.720
0.708
0.704
0.674
0.650
0.682
0.678
0.672
0.666
0.676
0.680
0.656
0.654
0.644
0.594
0.598
0.598
0.608
0.642
0.658
0.870
0.824
0.782
0.778
0.646
0.384
0.252
0.256
0.380
0.616
0.606
0.588
0.612
0.622
0.654
0.652
0.716
0.278
0.392
0.678
0.668
0.640
0.648
0.634
0.656
0.638
0.658
0.650
0.666
0.644
0.658
0.646
0.670
0.646
0.666
0.670
0.644
0.638
0.638
0.630
0.640
0.634
0.642
0.652
0.256
0.408
0.662
0.674
0.662
0.626
0.610
0.606
0.608
0.606
0.616
0.616
0.646
0.632
0.646
0.256
0.358
0.610
0.610
0.604
0.602
0.608
0.598
0.614
0.792
0.450
0.254
0.374
0.404
0.288
0.738
0.848
0.856
0.758
0.738
0.724
0.688
0.676
0.664
0.644
0.672
0.650
0.656
0.658
0.444
0.206
0.238
0.488
0.598
0.668
0.688
0.660
0.644
0.630
0.648
0.624
0.632
0.636
0.640
0.634
0.634
0.614
0.626
0.608
0.616
0.618
0.634
0.636
0.670
0.662
0.654
0.660
0.656
0.628
0.652
0.620
0.256
0.410
0.620
0.292
0.370
0.596
0.620
0.602
0.604
0.612
0.616
0.610
0.600
0.600
0.598
0.572
0.616
0.594
0.594
0.328
0.278
0.610
0.612
0.620
0.222
0.390
0.620
0.626
0.606
0.636
0.634
0.622
0.632
0.652
0.636
0.660
0.644
0.674
0.676
0.642
0.664
0.660
0.650
0.644
0.626
0.636
0.620
0.618
0.624
0.624
0.632
0.646
0.626
0.612
0.330
0.306
0.636
0.612
0.398
0.204
0.598
0.614
0.282
0.322
0.600
0.608
0.596
0.638
0.582
0.600
0.586
0.590
0.580
0.576
0.562
0.596
0.582
0.588
0.596
0.586
0.602
0.608
0.624
0.618
0.606
0.612
0.618
0.620
0.616
0.622
0.666
0.726
0.812
0.778
0.786
0.750
0.718
0.390
0.252
0.664
0.308
0.304
0.620
0.612
0.616
0.612
0.612
0.602
0.626
0.626
0.642
0.438
0.234
0.472
0.200
0.668
0.670
0.656
0.636
0.610
0.604
0.600
0.590
0.372
0.332
0.236
0.740
0.402
0.550
0.224
0.418
0.204
0.400
0.438
0.244
0.446
0.362
0.604
0.770
0.356
0.400
0.274
0.450
0.756
0.366
0.312
0.658
0.258
0.414
0.786
0.570
0.218
0.438
0.394
0.330
0.782
0.544
0.312
0.784
0.296
0.462
0.738
0.716
0.704
0.710
0.728
0.734
0.474
0.448
0.588
0.812
0.570
0.796
0.636
0.464
0.238
0.688
0.668
0.694
0.404
0.286
0.626
0.228
0.462
0.656
0.648
0.680
0.458
0.238
0.714
0.628
0.522
0.642
0.232
0.340
0.364
0.754
0.302
0.388
0.674
0.722
0.542
0.590
0.598
0.612
0.646
0.640
0.672
0.702
0.880
0.736
0.906
0.228
0.626
0.802
0.734
0.760
0.358
0.416
0.756
0.726
0.784
0.426
0.458
0.574
0.518
0.660
0.224
0.426
0.408
0.388
0.560
0.214
0.392
0.648
0.436
0.214
0.518
0.604
0.246
0.316
0.390
0.798
0.794
0.796
0.808
0.776
0.758
0.724
0.688
0.654
0.678
0.676
0.680
0.662
0.440
0.238
0.432
0.236
0.240
0.412
0.258
0.410
0.684
0.718
0.822
0.888
0.832
0.864
0.746
0.714
0.478
0.238
0.688
0.686
0.694
0.678
0.680
0.634
0.650
0.620
0.610
0.660
0.200
0.386
0.664
0.744
0.766
1.050
0.916
0.672
0.232
0.824
0.770
0.762
0.206
0.524
0.718
0.702
0.684
0.704
0.758
0.758
0.732
0.668
0.678
0.628
0.908
0.420
0.952
0.910
0.876
0.816
0.734
0.742
0.730
0.728
0.718
0.686
0.696
0.694
0.690
0.666
0.662
0.656
0.660
0.654
0.648
0.648
0.686
0.806
0.822
0.860
0.896
0.840
0.836
0.794
0.740
0.718
0.702
0.654
0.654
0.646
0.628
0.634
0.666
0.692
0.708
0.740
0.292
0.570
0.542
0.318
0.406
0.694
0.678
0.712
0.606
0.750
0.662
0.644
0.636
0.652
0.640
0.652
0.648
0.640
0.640
0.670
0.678
0.340
0.346
0.292
0.380
0.560
0.300
0.420
0.638
0.656
0.672
0.662
0.662
0.668
0.382
0.280
0.272
0.410
0.688
0.278
0.468
0.648
0.638
0.678
0.804
0.942
0.854
0.824
0.804
0.798
0.792
0.780
0.738
0.738
0.720
0.712
0.706
0.704
0.690
0.702
0.694
0.694
0.680
0.676
0.642
0.626
0.328
0.288
0.620
0.584
0.198
0.392
0.600
0.604
0.284
0.348
0.628
0.628
0.666
0.560
0.362
0.398
0.664
0.652
0.644
0.654
0.922
0.470
0.742
0.716
0.674
0.280
0.428
0.694
0.698
0.694
0.774
0.660
0.614
0.688
0.776
0.944
0.776
0.786
0.938
0.832
0.770
0.390
0.368
0.408
0.264
0.332
0.350
0.652
0.310
0.340
0.496
0.370
0.402
0.378
0.286
0.586
0.226
0.366
0.356
0.316
0.204
0.352
0.284
0.494
0.454
0.796
0.422
0.790
0.446
0.616
0.626
0.630
0.638
0.238
0.408
0.320
0.348
0.720
0.740
0.646
0.720
0.232
0.460
0.646
0.296
0.514
0.200
0.246
0.620
0.592
0.614
0.616
0.638
0.636
0.616
0.730
0.518
0.608
0.610
0.624
0.652
0.634
0.666
0.676
0.720
0.704
0.682
0.694
0.676
0.640
0.636
0.624
0.630
0.624
0.624
0.622
0.648
0.646
0.626
0.670
0.692
0.424
0.294
0.702
0.674
0.326
0.366
0.678
0.660
0.668
0.656
0.662
0.674
0.664
0.652
0.668
0.664
0.650
0.638
0.380
0.256
0.640
0.640
0.666
0.676
0.686
0.718
0.716
0.726
0.710
0.694
0.698
0.682
0.698
0.724
0.740
0.730
0.722
0.712
0.694
0.446
0.222
0.638
0.654
0.618
0.630
0.636
0.638
0.638
0.644
0.638
0.658
0.614
0.622
0.604
0.638
0.686
0.742
0.740
0.780
0.776
0.716
0.714
0.690
0.676
0.644
0.638
0.652
0.656
0.654
0.678
0.680
0.700
0.696
0.690
0.684
0.688
0.696
0.702
0.686
0.682
0.690
0.690
0.672
0.666
0.694
0.676
0.670
0.264
0.388
0.706
0.838
0.384
0.652
0.624
0.886
0.428
0.664
0.322
0.310
0.694
0.320
0.352
0.198
0.440
0.380
0.272
0.282
0.374
0.288
0.342
0.202
0.434
0.622
0.638
0.624
0.620
0.612
0.404
0.240
0.234
0.402
0.634
0.720
0.698
0.678
0.676
0.274
0.394
0.258
0.424
0.650
0.656
0.646
0.650
0.666
0.630
0.636
0.618
0.614
0.606
0.406
0.794
0.590
0.582
0.610
0.652
0.678
0.714
0.738
0.686
0.642
0.644
0.620
0.606
0.596
0.636
0.524
0.576
0.580
0.594
0.608
0.700
0.726
0.728
0.684
0.678
0.658
0.616
0.614
0.436
0.756
0.586
0.576
0.566
0.548
0.610
0.580
0.600
0.638
0.694
0.734
0.754
0.764
0.738
0.706
0.650
0.644
0.630
0.618
0.622
0.236
0.382
0.598
0.598
0.636
0.632
0.672
0.576
0.628
0.646
0.626
0.626
0.454
0.232
0.226
0.414
0.536
0.608
0.590
0.378
0.226
0.584
0.470
0.200
0.640
0.634
0.662
0.548
0.598
0.588
0.602
0.320
0.288
0.594
0.800
0.486
0.704
0.778
0.796
0.778
0.808
0.796
0.780
0.778
0.754
0.712
0.696
0.676
0.672
0.670
0.642
0.640
0.620
0.604
0.606
0.614
0.620
0.624
0.628
0.624
0.628
0.664
0.278
0.400
0.702
0.698
0.692
0.676
0.670
0.674
0.650
0.644
0.638
0.654
0.646
0.670
0.694
0.712
0.700
0.706
0.714
0.688
0.680
0.658
0.636
0.640
0.624
0.612
0.604
0.600
0.614
0.622
0.628
0.640
0.808
0.434
0.288
0.322
0.586
0.608
0.616
0.642
0.650
0.698
0.766
0.794
0.706
0.510
0.268
0.654
0.666
0.642
0.426
0.216
0.626
0.622
0.644
0.678
0.770
0.376
0.912
0.558
0.416
0.462
0.374
0.356
0.234
0.308
0.430
0.200
0.430
0.472
0.222
0.282
0.308
0.620
0.816
0.412
0.604
0.586
0.634
0.302
0.332
0.206
0.426
0.678
0.666
0.220
0.476
0.688
0.328
0.352
0.776
0.360
0.396
0.392
0.644
0.626
0.626
0.632
0.652
0.634
0.660
0.742
0.652
0.648
0.668
0.650
0.640
0.610
0.614
0.618
0.634
0.620
0.614
0.428
0.198
0.624
0.236
0.370
0.318
0.280
0.582
0.588
0.584
0.584
0.590
0.602
0.586
0.580
0.272
0.320
0.610
0.608
0.626
0.636
0.654
0.650
0.660
0.642
0.654
0.646
0.660
0.644
0.660
0.638
0.646
0.204
0.424
0.612
0.626
0.604
0.582
0.338
0.274
0.606
0.634
0.242
0.266
0.606
0.596
0.198
0.354
0.586
0.574
0.580
0.340
0.314
0.586
0.628
0.618
0.604
0.606
0.602
0.600
0.598
0.598
0.602
0.608
0.612
0.620
0.638
0.662
0.734
0.758
0.714
0.690
0.632
0.456
0.206
0.376
0.262
0.706
0.296
0.270
0.214
0.200
0.224
0.446
0.470
0.268
0.666
0.658
0.632
0.622
0.618
0.628
0.628
0.654
0.656
0.684
0.718
0.784
0.738
0.276
0.492
0.718
0.732
0.696
0.688
0.692
0.700
0.712
0.740
0.760
0.766
0.696
0.672
0.652
0.696
0.688
0.676
0.650
0.650
0.634
0.614
0.616
0.608
0.620
0.650
0.746
0.808
0.838
0.700
0.228
0.296
0.324
0.260
0.440
0.740
0.482
0.254
0.344
0.202
0.802
0.424
0.260
0.486
0.624
0.434
0.382
0.358
0.282
0.634
0.414
0.216
0.624
0.224
0.408
0.664
0.444
0.320
0.770
0.740
0.708
0.702
0.390
0.290
0.656
0.656
0.664
0.684
0.680
0.664
0.780
0.432
0.888
0.418
0.664
0.588
0.664
0.334
0.318
0.278
0.358
0.314
0.392
0.202
0.504
0.494
0.416
0.198
0.234
0.922
0.704
0.702
0.784
0.792
0.818
0.830
0.790
0.804
0.736
0.680
0.734
0.576
1.026
0.954
0.878
0.880
0.866
0.788
0.800
0.772
0.726
0.380
0.366
0.706
0.710
0.674
0.458
0.220
0.682
0.674
0.688
0.712
0.802
0.802
0.782
0.736
0.720
0.250
0.410
0.644
0.972
0.798
0.742
0.694
0.688
0.676
0.298
0.400
0.698
0.224
0.458
0.216
0.464
0.688
0.230
0.442
0.204
0.452
0.648
0.266
0.580
0.220
0.496
0.704
0.698
0.666
0.280
0.398
0.672
0.248
0.444
0.646
0.634
0.506
0.560
0.654
0.244
0.846
0.724
0.714
0.704
0.696
0.710
0.666
0.418
0.232
0.216
0.426
0.638
0.650
0.662
0.680
0.678
0.692
0.704
0.706
0.716
0.724
0.732
0.716
0.712
0.718
0.712
0.700
0.704
0.692
0.678
0.658
0.636
0.630
0.636
0.626
0.638
0.650
0.652
0.658
0.632
0.640
0.676
0.572
0.638
0.634
0.638
0.630
0.620
0.608
0.604
0.606
0.614
0.610
0.602
0.714
0.556
0.700
1.000
0.878
0.750
0.762
0.734
0.732
0.724
0.708
0.676
0.660
0.674
0.668
0.680
0.676
0.670
0.678
0.686
0.678
0.306
0.384
0.708
0.700
0.248
0.446
0.702
0.670
0.696
0.698
0.690
0.732
0.822
0.296
0.502
0.770
0.726
0.384
0.304
0.648
0.434
0.244
0.698
0.656
0.648
0.692
0.710
0.728
0.720
0.706
0.692
0.694
0.688
0.662
0.678
0.692
0.726
0.744
0.714
0.688
0.714
0.748
0.758
0.688
0.734
0.738
0.218
0.522
0.716
0.684
0.686
0.692
0.696
0.698
0.718
0.680
0.702
0.692
0.696
0.698
0.702
0.744
0.722
0.698
0.676
0.656
0.636
0.620
0.618
0.632
0.646
0.658
0.672
0.678
0.668
0.646
0.696
0.700
0.674
0.666
0.658
0.630
0.646
0.644
0.654
0.640
0.612
0.622
0.608
0.588
0.588
0.578
0.586
0.604
0.704
1.180
1.004
0.966
0.960
0.882
0.798
0.728
0.724
0.740
0.830
0.908
1.012
1.006
0.990
0.966
0.958
0.948
0.976
0.976
0.952
0.842
0.874
0.866
0.832
0.754
0.752
0.716
0.666
0.710
0.726
0.768
0.786
0.848
0.856
0.892
0.796
0.796
0.796
0.816
0.792
0.820
0.844
0.854
0.828
0.848
0.876
0.816
0.780
0.796
0.820
0.800
0.806
0.824
0.838
0.820
0.738
0.742
0.720
0.692
0.716
0.708
0.728
0.744
0.710
0.752
0.772
0.760
0.720
0.714
0.324
0.398
0.270
0.478
0.712
0.674
0.698
0.674
0.680
0.664
0.690
0.726
0.720
0.686
0.688
0.674
0.702
0.694
0.730
0.724
0.762
0.746
0.728
0.698
0.682
0.696
0.730
0.730
0.688
0.684
0.676
0.664
0.654
0.666
0.670
0.684
0.678
0.684
0.714
0.732
0.746
0.734
0.744
0.720
0.666
0.624
0.306
0.376
0.590
0.248
0.362
0.608
0.594
0.596
0.328
0.276
0.244
0.316
0.578
0.576
0.200
0.362
0.266
0.280
0.588
0.544
0.246
0.330
0.566
0.558
0.560
0.544
0.554
0.552
0.554
0.558
0.548
0.560
0.550
0.562
0.552
0.568
0.566
0.570
0.566
0.574
0.574
0.578
0.592
0.608
0.660
0.774
0.630
0.230
0.834
0.766
0.694
0.658
0.628
0.608
0.598
0.590
0.592
0.586
0.590
0.588
0.574
0.582
0.576
0.576
0.570
0.576
0.586
0.606
0.744
0.822
0.742
0.248
0.430
0.658
0.638
0.620
0.616
0.600
0.602
0.594
0.582
0.578
0.568
0.566
0.570
0.558
0.562
0.572
0.556
0.566
0.566
0.560
0.568
0.552
0.562
0.566
0.550
0.570
0.566
0.566
0.574
0.590
0.376
0.212
0.586
0.578
0.586
0.576
0.570
0.572
0.572
0.592
0.632
0.604
0.632
0.620
0.620
0.614
0.640
0.636
0.648
0.628
0.632
0.632
0.652
0.634
0.644
0.658
0.644
0.634
0.632
0.626
0.616
0.608
0.610
0.610
0.644
0.744
0.716
0.782
0.732
0.758
0.794
0.256
0.548
0.758
0.726
0.702
0.690
0.440
0.886
0.698
0.372
0.290
0.672
0.668
0.684
0.692
0.448
0.250
0.712
0.728
0.444
1.162
0.352
0.680
0.708
0.700
0.690
0.696
0.664
0.710
0.696
0.682
0.660
0.646
0.640
0.228
0.390
0.608
0.616
0.620
0.630
0.666
0.672
0.674
0.670
0.662
0.648
0.648
0.628
0.628
0.606
0.604
0.604
0.618
0.620
0.622
0.648
0.708
0.770
0.718
0.678
0.638
0.208
0.398
0.638
0.604
0.592
0.582
0.574
0.576
0.570
0.568
0.562
0.584
0.654
0.362
0.606
0.826
0.754
0.702
0.686
0.694
0.670
0.662
0.610
0.620
0.638
0.670
0.720
0.734
0.718
0.286
0.416
0.684
0.692
0.692
0.676
0.648
0.652
0.680
0.650
0.728
0.620
0.678
0.692
0.680
0.686
0.668
0.646
0.652
0.504
0.774
0.636
0.618
0.618
0.588
0.608
0.608
0.594
0.590
0.588
0.582
0.594
0.612
0.654
0.804
0.770
0.708
0.702
0.680
0.682
0.694
0.502
0.200
0.688
0.676
0.392
0.250
0.642
0.622
0.626
0.620
0.628
0.662
0.694
0.728
0.724
0.720
0.716
0.688
0.660
0.650
0.646
0.638
0.642
0.644
0.628
0.656
0.638
0.660
0.684
0.692
0.644
0.640
0.618
0.604
0.606
0.602
0.620
0.646
0.766
0.746
0.750
0.728
0.702
0.688
0.648
0.656
0.652
0.666
0.656
0.680
0.642
0.508
0.206
0.656
0.636
0.226
0.392
0.614
0.618
0.638
0.684
0.602
0.500
0.900
0.858
0.814
0.744
0.658
0.626
0.608
0.612
0.612
0.628
0.648
0.640
0.664
0.666
0.690
0.666
0.640
0.634
0.230
0.416
0.634
0.628
0.620
0.596
0.600
0.588
0.588
0.588
0.588
0.594
0.596
0.590
0.608
0.610
0.614
0.630
0.620
0.612
0.620
0.604
0.616
0.614
0.630
0.624
0.622
0.618
0.620
0.616
0.602
0.590
0.596
0.586
0.574
0.582
0.598
0.618
0.608
0.614
0.608
0.614
0.622
0.620
0.612
0.602
0.608
0.606
0.608
0.598
0.612
0.614
0.618
0.610
0.612
0.612
0.598
0.602
0.594
0.590
0.598
0.598
0.630
0.658
0.652
0.666
0.684
0.676
0.676
0.650
0.660
0.780
0.874
0.788
0.740
0.694
0.670
0.654
0.696
0.692
0.668
0.632
0.618
0.690
0.848
0.892
0.824
0.724
0.706
0.716
0.672
0.658
0.680
0.670
0.656
0.636
0.634
0.620
0.628
0.622
0.618
0.614
0.606
0.606
0.608
0.612
0.632
0.626
0.636
0.664
0.668
0.694
0.680
0.698
0.270
0.398
0.690
0.676
0.698
0.692
0.716
0.672
0.664
0.724
0.818
0.872
0.782
0.764
0.768
0.708
0.682
0.646
0.666
0.632
0.650
0.638
0.640
0.670
0.668
0.704
0.716
0.758
0.730
0.746
0.770
0.410
0.372
0.732
0.772
0.338
0.408
0.680
0.708
0.690
0.692
0.690
0.712
0.734
0.746
0.752
0.746
0.744
0.724
0.734
0.768
0.802
0.770
0.780
0.776
0.754
0.738
0.722
0.718
0.684
0.700
0.686
0.686
0.708
0.752
0.774
0.790
0.840
0.862
0.888
0.800
0.788
0.736
0.722
0.712
0.726
0.736
0.714
0.720
0.738
0.754
0.732
0.756
0.774
0.774
0.760
0.762
0.876
0.834
0.824
0.808
0.752
0.704
0.678
0.662
0.650
0.668
0.684
0.688
0.710
0.868
0.750
0.714
0.704
0.698
0.676
0.692
0.702
0.698
0.696
0.696
0.672
0.666
0.656
0.684
0.726
0.810
0.848
0.868
0.826
0.824
0.854
0.898
0.878
0.790
0.762
0.708
0.688
0.666
0.238
0.398
0.630
0.656
0.676
0.718
0.796
1.236
1.124
1.064
1.026
0.924
0.864
0.820
0.244
0.578
0.846
0.814
0.342
0.452
0.778
0.712
0.714
0.682
0.678
0.650
0.674
0.336
0.318
0.318
0.380
0.744
0.726
0.580
0.240
0.832
0.404
0.364
0.738
0.720
0.722
0.792
0.798
0.804
0.776
0.684
0.720
0.732
0.770
0.806
0.770
0.858
0.882
0.902
0.884
0.810
0.744
0.706
0.672
0.654
0.642
0.624
0.610
0.608
0.326
0.288
0.630
0.390
0.302
0.934
0.840
0.852
0.772
0.860
0.834
0.780
0.812
0.802
0.742
0.740
0.664
0.670
0.684
0.282
0.378
0.638
0.620
0.646
0.648
0.694
0.714
0.710
0.730
0.770
0.758
0.820
0.760
0.766
0.672
0.674
0.716
0.702
0.694
0.700
0.704
0.758
0.686
0.666
0.418
0.230
0.236
0.458
0.580
0.654
0.402
0.264
0.686
0.756
0.756
0.580
0.404
0.830
0.856
0.814
0.284
0.228
0.382
0.662
0.784
0.792
0.476
0.328
0.782
0.778
0.762
0.726
0.726
0.478
0.340
0.670
0.674
0.660
0.746
0.616
0.518
1.002
0.514
0.660
0.654
0.354
0.276
0.630
0.380
0.282
0.606
0.570
0.694
0.638
0.386
0.244
0.236
0.562
0.212
0.278
0.630
0.202
0.488
0.424
0.274
0.870
0.468
0.646
0.676
0.470
0.230
0.362
0.284
0.310
0.366
0.658
0.242
0.404
0.668
0.648
0.660
0.716
0.370
0.222
0.654
0.294
0.356
0.654
0.642
0.652
0.652
0.650
0.652
0.646
0.284
0.366
0.676
0.236
0.392
0.428
0.212
0.648
0.624
0.618
0.612
0.612
0.274
0.340
0.614
0.622
0.644
0.676
0.872
0.506
0.678
0.414
0.236
0.666
0.648
0.634
0.612
0.616
0.616
0.612
0.612
0.630
0.632
0.652
0.672
0.688
0.710
0.678
0.656
0.642
0.618
0.610
0.600
0.598
0.574
0.582
0.588
0.600
0.596
0.604
0.612
0.630
0.654
0.628
0.610
0.614
0.596
0.584
0.610
0.630
0.650
0.620
0.638
0.616
0.692
0.842
0.846
0.812
0.526
0.220
0.682
0.674
0.650
0.652
0.638
0.638
0.648
0.616
0.662
0.268
0.346
0.206
0.430
0.676
0.700
0.756
0.852
0.822
0.766
0.772
0.762
0.732
0.696
0.710
0.694
0.702
0.676
0.720
0.718
0.688
0.708
0.222
0.466
0.680
0.656
0.666
0.672
0.650
0.296
0.336
0.632
0.650
0.648
0.640
0.256
0.396
0.652
0.642
0.662
0.662
0.242
0.430
0.636
0.622
0.634
0.616
0.640
0.616
0.712
0.710
0.464
0.244
0.318
0.606
0.640
0.630
0.680
0.664
0.390
0.278
0.354
0.334
0.686
0.676
0.656
0.678
0.470
0.466
0.358
0.262
0.386
0.634
0.660
0.648
0.640
0.682
0.666
0.678
0.662
0.658
0.638
0.648
0.652
0.680
0.616
0.672
0.690
0.660
0.662
0.628
0.394
0.226
0.608
0.604
0.602
0.608
0.622
0.638
0.696
0.746
0.708
0.698
0.672
0.688
0.670
0.682
0.670
0.640
0.228
0.444
0.664
0.634
0.216
0.478
0.698
0.702
0.740
0.246
0.480
0.730
0.274
0.236
0.214
0.662
0.218
0.436
0.634
0.648
0.630
0.624
0.660
0.684
0.678
0.266
0.428
0.698
0.326
0.402
0.676
0.664
0.674
0.660
0.654
0.682
0.646
0.650
0.664
0.674
0.688
0.704
0.714
0.690
0.678
0.662
0.654
0.608
0.616
0.354
0.270
0.594
0.596
0.608
0.616
0.340
0.284
0.628
0.644
0.644
0.644
0.462
0.850
0.416
0.234
0.650
0.640
0.634
0.600
0.588
0.250
0.362
0.658
0.592
0.660
0.662
0.850
0.230
0.302
0.396
0.212
0.732
0.346
0.312
0.294
0.376
0.662
0.474
0.202
0.570
0.452
0.322
0.226
0.428
0.664
0.634
0.512
0.554
0.258
0.270
0.402
0.724
0.606
0.656
0.684
0.716
0.620
0.682
0.672
0.674
0.666
0.212
0.618
0.530
0.260
0.326
0.628
0.556
0.446
0.282
0.394
0.268
0.632
0.286
0.388
0.652
0.336
0.306
0.234
1.060
0.608
0.662
0.938
0.794
0.724
0.672
0.648
0.672
0.728
0.722
0.864
0.596
0.678
0.668
0.640
0.654
0.650
0.668
0.644
0.228
0.440
0.464
0.204
0.724
0.720
0.752
0.752
0.754
0.750
0.726
0.780
0.746
0.736
0.722
0.720
0.726
0.720
0.688
0.696
0.664
0.702
0.312
0.362
0.688
0.670
0.654
0.680
0.654
0.250
0.418
0.666
0.650
0.670
0.692
0.682
0.720
0.710
0.732
0.716
0.686
0.674
0.688
0.642
0.636
0.648
0.628
0.620
0.614
0.638
0.630
0.620
0.626
0.648
0.652
0.656
0.636
0.628
0.612
0.232
0.390
0.206
0.418
0.622
0.594
0.634
0.372
0.260
0.280
0.318
0.478
0.540
0.220
0.248
0.362
0.588
0.604
0.770
0.238
0.302
0.550
0.826
0.654
0.668
0.660
0.762
0.752
1.072
0.970
0.916
0.830
0.782
0.724
0.692
0.656
0.662
0.284
0.344
0.648
0.646
0.640
0.320
0.316
0.628
0.634
0.620
0.288
0.336
0.624
0.316
0.308
0.644
0.644
0.632
0.640
0.334
0.302
0.640
0.636
0.650
0.624
0.648
0.658
0.828
0.262
0.230
0.490
0.788
0.614
0.738
0.752
0.698
1.162
0.722
0.812
0.906
0.812
0.926
0.926
0.772
0.742
0.732
0.686
0.662
0.718
0.256
0.442
0.692
0.676
0.674
0.656
0.634
0.646
0.632
0.638
0.650
0.648
0.642
0.642
0.636
0.628
0.614
0.644
0.670
0.738
1.108
1.016
0.912
0.908
0.406
0.444
0.204
0.534
0.220
0.302
0.274
0.604
0.664
0.676
0.674
0.678
0.654
0.366
0.294
0.634
0.642
0.582
0.758
0.472
0.246
0.332
0.512
0.680
0.198
0.284
0.560
0.818
0.792
0.770
0.718
0.688
0.662
0.658
0.648
0.662
0.652
0.660
0.650
0.664
0.690
0.698
0.688
0.688
0.696
0.666
0.692
0.698
0.682
0.698
0.668
0.692
0.658
0.660
0.668
0.646
0.660
0.648
0.664
0.654
0.650
0.662
0.702
0.744
0.770
0.764
0.782
0.792
0.788
0.718
0.710
0.698
0.690
0.686
0.672
0.678
0.678
0.680
0.686
0.654
0.652
0.650
0.652
0.658
0.680
0.730
0.732
0.708
0.700
0.702
0.688
0.696
0.698
0.656
0.648
0.422
0.810
0.426
0.766
0.602
0.244
0.354
0.266
0.380
0.566
0.594
0.648
0.644
0.294
0.344
0.674
0.294
0.378
0.684
0.312
0.346
0.574
0.288
0.308
0.282
0.520
0.432
0.418
0.426
0.336
0.814
0.434
0.534
0.210
0.342
0.290
0.346
0.358
0.680
0.264
0.410
0.758
0.576
0.640
0.328
0.442
0.528
0.336
0.330
0.254
0.382
1.082
0.216
0.746
0.212
0.490
0.340
0.758
0.692
0.680
0.670
0.236
0.392
0.626
0.610
0.612
0.614
0.594
0.602
0.590
0.608
0.630
0.628
0.658
0.630
0.640
0.634
0.626
0.620
0.614
0.612
0.612
0.618
0.608
0.612
0.608
0.658
0.672
0.680
0.670
0.678
0.670
0.656
0.630
0.624
0.622
0.616
0.602
0.602
0.610
0.638
0.672
0.470
0.222
0.728
0.680
0.678
0.670
0.656
0.644
0.650
0.644
0.636
0.622
0.610
0.608
0.604
0.600
0.610
0.600
0.634
0.622
0.628
0.602
0.632
0.592
0.614
0.592
0.238
0.362
0.282
0.302
0.578
0.312
0.278
0.596
0.588
0.586
0.598
0.602
0.404
0.214
0.600
0.252
0.370
0.614
0.622
0.646
0.624
0.642
0.624
0.618
0.628
0.656
0.672
0.278
0.482
0.718
0.774
0.506
0.266
0.714
0.724
0.716
0.688
0.710
0.692
0.664
0.674
0.666
0.672
0.428
0.262
0.670
0.690
0.676
0.674
0.318
0.362
0.286
0.374
0.260
0.556
0.618
0.284
0.214
0.564
0.618
0.404
0.214
0.210
0.416
0.608
0.594
0.602
0.602
0.612
0.618
0.318
0.404
0.802
0.744
0.820
0.778
0.742
0.710
0.688
0.202
0.466
0.670
0.358
0.284
0.656
0.632
0.640
0.630
0.626
0.652
0.632
0.648
0.696
0.730
0.856
0.966
0.906
0.802
0.804
0.712
0.716
0.692
0.692
0.668
0.634
0.644
0.648
0.678
0.226
0.466
0.718
0.720
0.744
0.732
0.716
0.704
0.670
0.648
0.666
0.636
0.664
0.674
0.710
0.716
0.732
0.754
0.714
0.740
0.710
0.694
0.666
0.638
0.642
0.634
0.670
0.630
0.702
0.714
0.728
0.688
0.696
0.678
0.686
0.680
0.654
0.644
0.650
0.652
0.618
0.688
0.678
0.690
0.334
0.806
0.644
0.254
0.764
0.824
0.700
0.656
0.812
0.446
0.610
0.606
0.544
0.210
0.510
0.654
0.652
0.644
0.652
0.284
0.360
0.654
0.630
0.638
0.326
0.274
0.642
0.618
0.640
0.694
0.450
0.316
0.812
0.852
0.890
0.818
0.760
0.716
0.644
0.670
0.276
0.446
0.728
0.664
0.678
0.670
0.656
0.638
0.672
0.696
0.756
0.766
0.800
0.784
0.320
0.208
0.314
0.586
0.454
0.516
0.716
0.678
0.640
0.778
0.812
0.888
0.838
0.752
0.718
0.718
0.708
0.698
0.710
0.730
0.746
0.550
0.198
0.734
0.696
0.400
0.312
0.656
0.718
0.384
0.308
0.296
0.556
0.468
0.240
0.446
0.434
0.226
0.322
0.366
0.296
0.436
0.230
0.412
0.484
0.224
0.522
0.668
0.258
0.372
0.380
0.620
0.450
0.248
0.680
0.686
0.734
0.638
0.648
0.672
0.654
0.656
0.662
0.656
0.246
0.420
0.670
0.664
0.672
0.636
0.642
0.650
0.698
0.780
0.818
0.796
0.844
0.844
0.814
0.750
0.752
0.750
0.728
0.692
0.482
0.208
0.382
0.298
0.714
0.614
0.674
0.660
0.664
0.636
0.672
0.680
0.674
0.668
0.680
0.678
0.678
0.662
0.674
0.672
0.664
0.664
0.662
0.676
0.684
0.674
0.644
0.620
0.618
0.626
0.632
0.666
0.704
0.724
0.770
0.766
0.768
0.740
0.728
0.730
0.718
0.356
0.322
0.314
0.394
0.296
0.386
0.682
0.666
0.718
0.332
0.316
0.690
0.686
0.676
0.700
0.716
0.718
0.700
0.718
0.720
0.734
0.734
0.742
0.722
0.708
0.710
0.694
0.698
0.684
0.684
0.674
0.648
0.670
0.684
0.718
0.750
0.766
0.708
0.702
0.690
0.690
0.660
0.666
0.658
0.680
0.746
0.774
0.836
0.922
0.986
0.928
0.832
0.806
0.748
0.706
0.708
0.720
0.724
0.746
0.768
0.822
0.808
0.752
0.742
0.734
0.740
0.716
0.716
0.716
0.722
0.702
0.710
0.704
0.704
0.684
0.676
0.678
0.674
0.654
0.650
0.628
0.634
0.636
0.626
0.614
0.610
0.606
0.614
0.612
0.610
0.604
0.622
0.622
0.622
0.626
0.608
0.620
0.620
0.624
0.636
0.636
0.634
0.648
0.634
0.630
0.642
0.632
0.650
0.638
0.676
0.742
0.798
0.756
0.734
0.748
0.756
0.310
0.416
0.724
0.722
0.750
0.792
0.750
0.740
0.786
0.828
0.884
0.900
0.862
0.794
0.824
0.806
0.810
0.776
0.722
0.726
0.728
0.760
0.774
0.784
0.792
0.736
0.780
0.790
0.866
0.268
0.592
0.780
0.736
0.728
0.708
0.682
0.694
0.676
0.676
0.678
0.692
0.750
0.810
0.846
0.938
0.938
0.864
0.776
0.746
0.744
0.738
0.716
0.752
0.746
0.816
0.838
0.806
0.786
0.708
0.700
0.682
0.338
0.374
0.284
0.390
0.702
0.710
0.760
0.798
0.806
0.762
0.740
0.724
0.736
0.744
0.792
0.782
0.754
0.774
0.812
0.886
0.844
0.804
0.758
0.740
0.710
0.660
0.698
0.732
0.940
0.950
0.970
0.920
0.854
0.786
0.778
0.738
0.702
0.712
0.704
0.694
0.690
0.690
0.676
0.684
0.684
0.686
0.678
0.710
0.782
0.814
0.834
0.848
0.818
0.766
0.694
0.654
0.706
0.730
0.716
0.704
0.712
0.644
0.408
0.284
0.290
0.372
0.680
0.700
0.388
0.286
0.300
0.456
0.622
0.546
0.454
0.376
0.376
0.340
0.704
0.716
0.724
0.726
0.724
0.722
0.712
0.702
0.700
0.680
0.696
0.718
0.744
0.768
0.760
0.746
0.708
0.704
0.694
0.688
0.686
0.684
0.656
0.464
0.220
0.458
0.228
0.448
0.228
0.904
0.456
0.674
0.304
0.358
0.376
0.290
0.384
0.450
0.458
0.212
0.454
0.592
0.624
0.672
0.672
0.604
0.656
0.634
0.238
0.262
0.792
0.276
0.326
0.410
0.214
0.240
0.396
0.692
0.598
0.450
0.478
0.400
0.206
1.064
0.536
0.554
0.204
0.808
0.440
0.616
0.632
0.438
0.202
0.660
0.220
0.466
0.600
0.676
0.448
0.202
0.636
0.426
0.270
0.214
0.596
0.420
0.636
0.654
0.664
0.612
0.692
0.638
0.650
0.644
0.600
0.698
0.614
0.646
0.512
0.514
0.250
0.266
0.376
0.696
0.208
0.400
0.612
0.638
0.646
0.344
0.328
0.378
0.236
0.220
0.584
0.488
0.454
0.236
0.334
0.490
0.566
0.700
0.638
0.328
0.340
0.860
0.474
0.680
0.660
0.346
0.322
0.650
0.386
0.256
0.630
0.646
0.252
0.564
0.416
0.710
0.530
0.516
0.674
0.382
0.212
0.598
0.264
0.338
0.646
0.474
0.692
0.612
0.480
0.542
0.206
0.360
0.254
0.292
0.322
0.478
0.526
0.210
0.606
0.880
0.422
0.284
0.696
0.604
0.602
0.610
0.640
0.538
0.564
0.556
0.566
0.562
0.566
0.580
0.612
0.532
0.404
0.506
0.280
0.612
0.284
0.318
0.346
0.524
0.378
0.696
0.230
0.542
0.368
0.592
0.678
0.682
0.666
0.634
0.324
0.294
0.604
0.602
0.228
0.356
0.394
0.490
0.270
0.570
0.362
0.204
0.574
0.614
0.300
0.232
0.380
0.756
0.366
0.210
0.578
0.434
0.316
0.408
0.584
0.394
0.272
0.488
0.326
0.702
0.660
0.636
0.590
0.596
0.314
0.240
0.992
0.704
0.556
0.546
0.550
0.542
0.562
0.548
0.570
0.232
0.326
0.292
0.306
0.522
0.328
0.226
0.524
0.580
0.588
0.562
0.552
0.566
0.578
0.572
0.558
0.572
0.568
0.568
0.574
0.572
0.558
0.366
0.226
0.608
0.614
0.652
0.646
0.652
0.618
0.630
0.596
0.604
0.598
0.600
0.602
0.622
0.632
0.658
0.686
0.708
0.678
0.670
0.656
0.634
0.620
0.618
0.590
0.594
0.582
0.574
0.574
0.578
0.600
0.632
0.706
0.650
0.650
0.668
0.682
0.642
0.638
0.630
0.632
0.622
0.596
0.604
0.214
0.394
0.616
0.220
0.408
0.676
0.746
0.764
0.776
0.776
0.700
0.682
0.670
0.654
0.654
0.664
0.678
0.706
0.766
0.808
0.834
0.768
0.780
0.772
0.718
0.692
0.692
0.670
0.646
0.670
0.676
0.694
0.684
0.690
0.688
0.694
0.678
0.670
0.644
0.618
0.614
0.604
0.604
0.600
0.624
0.658
0.718
0.770
0.820
0.796
0.708
0.716
0.696
0.658
0.650
0.636
0.610
0.600
0.582
0.582
0.594
0.602
0.628
0.638
0.690
0.760
0.718
0.678
0.638
0.634
0.624
0.626
0.648
0.700
0.836
0.840
0.244
0.580
0.812
0.226
0.556
0.738
0.682
0.664
0.658
0.650
0.668
0.676
0.686
0.700
0.722
0.722
0.706
0.692
0.684
0.670
0.658
0.654
0.626
0.610
0.586
0.592
0.592
0.586
0.596
0.594
0.616
0.614
0.628
0.638
0.686
0.720
0.694
0.676
0.662
0.658
0.648
0.646
0.670
0.628
0.656
0.636
0.646
0.672
0.698
0.756
0.770
0.812
0.838
0.826
0.714
0.716
0.672
0.656
0.652
0.648
0.648
0.676
0.654
0.630
0.680
0.702
0.362
0.342
0.770
0.750
0.684
0.708
0.700
0.684
0.722
0.610
0.706
0.664
0.708
0.736
0.764
0.754
0.764
0.780
0.744
0.698
0.700
0.692
0.680
0.674
0.676
0.690
0.700
0.716
0.718
0.732
0.754
0.752
0.712
0.696
0.668
0.660
0.630
0.618
0.616
0.614
0.638
0.634
0.656
0.656
0.628
0.678
0.706
0.838
0.492
0.472
0.664
0.202
0.584
0.638
0.630
0.612
0.626
0.384
0.242
0.598
0.586
0.592
0.600
0.604
0.606
0.602
0.608
0.470
0.780
0.708
0.736
0.692
0.668
0.722
0.582
0.622
0.642
0.650
0.628
0.212
0.416
0.618
0.606
0.620
0.316
0.302
0.242
0.360
0.232
0.378
0.604
0.298
0.352
0.228
0.308
0.590
0.568
0.590
0.574
0.586
0.642
0.534
0.588
0.578
0.234
0.374
0.274
0.328
0.614
0.616
0.680
0.618
0.266
0.214
0.400
0.290
0.590
0.604
0.596
0.606
0.456
0.516
0.206
0.574
0.400
0.200
0.290
0.292
0.576
0.292
0.280
0.568
0.292
0.274
0.556
0.302
0.266
0.560
0.558
0.562
0.510
0.630
0.580
0.566
0.570
0.580
0.578
0.546
0.538
0.542
0.346
0.200
0.544
0.540
0.542
0.340
0.444
0.346
0.534
0.550
0.556
0.566
0.278
0.272
0.264
0.426
0.544
0.396
0.272
0.238
0.538
0.560
0.552
0.518
0.602
0.502
0.578
0.316
0.258
0.260
0.224
0.544
0.228
0.292
0.218
0.278
0.202
0.312
0.538
0.540
0.526
0.304
0.232
0.542
0.322
0.228
0.562
0.244
0.300
0.560
0.262
0.316
0.558
0.250
0.304
0.236
0.492
0.386
0.748
0.366
0.570
0.216
0.348
0.548
0.304
0.272
0.572
0.564
0.564
0.558
0.564
0.582
0.612
0.638
0.662
0.642
0.624
0.634
0.626
0.616
0.560
0.614
0.510
0.554
0.554
0.560
0.572
0.584
0.216
0.362
0.726
0.488
0.600
0.292
0.312
0.594
0.296
0.290
0.592
0.582
0.578
0.562
0.564
0.550
0.556
0.560
0.556
0.554
0.554
0.564
0.576
0.600
0.620
0.634
0.672
0.688
0.672
0.654
0.684
0.708
0.730
0.756
0.732
0.740
0.798
0.812
0.744
0.696
0.688
0.658
0.638
0.634
0.642
0.610
0.654
0.664
0.672
0.198
0.210
0.226
0.422
0.228
0.400
0.204
0.450
0.208
0.280
0.284
0.618
0.604
0.626
0.590
0.656
0.228
0.424
0.738
0.632
0.518
0.220
0.748
0.220
0.378
0.678
0.242
0.926
0.386
0.690
0.458
0.618
0.198
0.402
0.572
0.236
0.708
0.226
0.202
0.318
0.762
0.418
0.328
0.812
0.498
0.504
0.744
0.372
0.504
0.734
0.696
0.698
0.692
0.430
0.308
0.636
0.706
0.686
0.700
0.696
0.746
0.868
1.096
0.492
0.438
0.768
0.710
0.230
0.424
0.626
0.306
0.336
0.258
0.372
0.546
0.580
0.232
0.344
0.578
0.566
0.276
0.292
0.574
0.568
0.560
0.430
0.522
0.204
0.422
0.210
0.494
0.612
0.348
0.214
0.496
0.630
0.344
0.266
0.544
0.600
0.604
0.628
0.676
0.654
0.364
0.280
0.620
0.620
0.628
0.632
0.622
0.740
0.228
0.258
0.594
0.590
0.572
0.598
0.584
0.600
0.594
0.622
0.622
0.632
0.614
0.620
0.614
0.264
0.466
0.450
0.598
0.602
0.594
0.614
0.610
0.634
0.648
0.626
0.644
0.664
0.684
0.680
0.744
0.718
0.704
0.698
0.662
0.646
0.678
0.690
0.688
0.656
0.350
0.332
0.662
0.632
0.614
0.608
0.582
0.570
0.586
0.328
0.436
0.426
0.254
0.354
0.620
0.614
0.610
0.606
0.606
0.590
0.606
0.296
0.318
0.254
0.346
0.614
0.588
0.608
0.612
0.576
0.600
0.590
0.584
0.572
0.562
0.560
0.570
0.558
0.608
0.560
0.760
0.716
0.666
0.660
0.636
0.600
0.390
0.224
0.598
0.246
0.356
0.590
0.628
0.622
0.598
0.610
0.616
0.622
0.632
0.624
0.642
0.656
0.674
0.694
0.668
0.652
0.644
0.656
0.632
0.634
0.654
0.630
0.628
0.640
0.282
0.360
0.638
0.630
0.620
0.618
0.620
0.622
0.612
0.598
0.594
0.600
0.590
0.600
0.610
0.688
0.782
0.728
0.744
0.686
0.416
0.252
0.768
0.600
0.654
0.680
0.660
0.650
0.638
0.658
0.672
0.236
0.378
0.626
0.672
0.704
0.770
0.780
0.764
0.724
0.698
0.680
0.684
0.202
0.278
0.202
0.672
0.650
0.640
0.644
0.638
0.676
0.594
0.550
0.626
0.278
0.322
0.220
0.426
0.562
0.594
0.444
0.354
0.448
0.640
0.636
0.648
0.622
0.602
0.612
0.626
0.572
0.578
0.612
0.644
0.548
0.592
0.612
0.604
0.600
0.600
0.602
0.618
0.596
0.624
0.702
0.626
0.680
0.662
0.646
0.628
0.632
0.618
0.612
0.600
0.596
0.606
0.618
0.658
0.698
0.684
0.212
0.468
0.682
0.680
0.640
0.642
0.638
0.636
0.620
0.622
0.628
0.632
0.634
0.628
0.640
0.626
0.614
0.626
0.630
0.634
0.610
0.630
0.634
0.626
0.630
0.602
0.626
0.616
0.612
0.600
0.602
0.606
0.600
0.596
0.604
0.602
0.608
0.600
0.606
0.594
0.586
0.574
0.580
0.240
0.268
0.226
0.250
0.208
0.376
0.390
0.404
0.478
0.402
0.770
0.742
0.750
0.738
0.300
0.364
0.240
0.446
0.600
0.652
0.634
0.658
0.656
0.646
0.672
0.432
0.242
0.676
0.682
0.664
0.648
0.628
0.636
0.830
0.412
0.446
0.210
0.552
0.368
0.228
0.208
0.390
0.244
0.366
0.588
0.612
0.584
0.220
0.370
0.574
0.566
0.576
0.564
0.584
0.614
0.646
0.686
0.714
0.742
0.700
0.702
0.720
0.704
0.636
0.680
0.616
0.610
0.584
0.590
0.594
0.588
0.586
0.252
0.296
0.218
0.348
0.552
0.558
0.548
0.566
0.556
0.594
0.264
0.210
0.370
0.250
0.538
0.484
0.292
0.226
0.572
0.246
0.264
0.226
0.474
0.354
0.586
0.274
0.220
0.482
0.252
0.296
0.514
0.234
0.302
0.520
0.532
0.528
0.528
0.526
0.532
0.546
0.614
0.538
0.590
0.306
0.502
0.400
0.596
0.234
0.470
0.606
0.282
0.352
0.644
0.462
0.204
0.750
0.598
0.198
0.466
0.678
0.670
0.690
0.672
0.672
0.676
0.692
0.702
0.684
0.664
0.668
0.668
0.682
0.732
0.706
0.702
0.718
0.700
0.660
0.652
0.644
0.652
0.642
0.666
0.676
0.710
0.716
0.704
0.710
0.696
0.674
0.636
0.634
0.634
0.630
0.630
0.636
0.666
0.670
0.666
0.616
0.610
0.616
0.622
0.630
0.614
0.648
0.670
0.674
0.722
0.752
0.768
0.766
0.710
0.736
0.744
0.764
0.782
0.816
0.828
0.810
0.818
0.826
0.782
0.792
0.804
0.758
0.742
0.744
0.766
0.722
0.758
0.740
0.742
0.676
0.654
0.658
0.628
0.622
0.616
0.672
0.820
1.036
0.868
0.802
0.244
0.508
0.742
0.378
0.356
0.792
0.770
0.310
0.426
0.300
0.446
0.388
0.350
0.424
0.356
0.772
0.778
0.294
0.468
0.228
0.550
0.434
0.340
0.256
0.502
0.552
0.252
0.736
0.772
0.452
0.322
0.408
0.336
0.766
0.758
0.340
0.386
0.710
0.682
0.288
0.380
0.262
0.418
0.660
0.710
0.672
0.684
0.684
0.756
0.708
0.740
0.668
0.446
0.244
0.230
0.586
0.210
0.326
0.722
0.520
0.394
0.288
0.408
0.454
0.478
0.700
0.580
0.650
0.624
0.638
0.622
0.654
0.280
0.396
0.708
0.450
0.334
0.386
0.486
0.530
0.204
0.278
0.478
0.692
0.662
0.600
0.618
0.644
0.370
0.264
0.610
0.428
0.210
0.602
0.300
0.324
0.604
0.620
0.604
0.618
0.616
0.616
0.630
0.638
0.634
0.632
0.636
0.654
0.640
0.620
0.628
0.626
0.614
0.612
0.612
0.602
0.620
0.396
0.198
0.254
0.372
0.622
0.618
0.614
0.282
0.334
0.286
0.320
0.286
0.326
0.210
0.380
0.616
0.594
0.594
0.584
0.602
0.304
0.292
0.600
0.604
0.624
0.630
0.756
0.480
0.698
0.672
0.336
0.326
0.630
0.640
0.620
0.612
0.584
0.598
0.584
0.614
0.624
0.260
0.406
1.064
0.830
0.286
0.586
0.306
0.528
0.650
0.680
0.418
0.248
0.364
0.340
0.614
0.232
0.558
0.510
0.408
0.232
0.648
0.660
0.352
0.306
0.334
0.332
0.318
0.348
0.224
0.458
0.210
0.436
0.252
0.402
0.690
0.286
0.370
0.302
0.374
0.404
0.300
0.284
0.484
0.500
0.440
0.290
0.432
0.644
0.230
0.262
0.372
0.276
0.408
0.328
0.386
0.526
0.674
0.622
0.658
0.404
0.284
0.712
0.338
0.386
0.688
0.700
0.718
0.678
0.330
0.350
0.236
0.450
0.268
0.394
0.650
0.694
0.602
0.652
0.650
0.674
0.478
0.246
0.694
0.724
0.728
0.694
0.692
0.682
0.466
0.206
0.314
0.324
0.648
0.638
0.636
0.624
0.274
0.372
0.668
0.360
0.354
0.704
0.726
0.740
0.658
0.644
0.632
0.400
0.222
0.616
0.298
0.314
0.618
0.622
0.618
0.640
0.330
0.336
0.678
0.652
0.672
0.682
0.692
0.668
0.660
0.716
0.584
0.674
0.588
0.642
0.628
0.712
0.672
0.760
0.732
0.728
0.702
0.662
0.682
0.648
0.408
0.234
0.636
0.640
0.636
0.618
0.622
0.626
0.618
0.604
0.612
0.614
0.632
0.624
0.656
0.668
0.644
0.630
0.642
0.414
0.214
0.626
0.618
0.338
0.280
0.612
0.606
0.596
0.596
0.598
0.606
0.590
0.598
0.616
0.596
0.610
0.598
0.626
0.616
0.604
0.600
0.614
0.618
0.620
0.604
0.614
0.620
0.610
0.604
0.610
0.606
0.616
0.600
0.204
0.400
0.618
0.622
0.610
0.606
0.612
0.610
0.602
0.608
0.592
0.602
0.596
0.602
0.602
0.602
0.600
0.610
0.594
0.608
0.310
0.288
0.354
0.258
0.626
0.672
0.552
0.626
0.348
0.280
0.386
0.238
0.618
0.614
0.640
0.618
0.584
0.602
0.594
0.600
0.596
0.334
0.284
0.644
0.666
0.680
0.634
0.658
0.660
0.428
0.204
0.628
0.660
0.228
0.388
0.620
0.626
0.614
0.616
0.602
0.600
0.594
0.622
0.742
0.920
0.858
0.804
0.764
0.732
0.712
0.684
0.668
0.664
0.670
0.676
0.660
0.662
0.682
0.686
0.650
0.612
0.608
0.598
0.590
0.568
0.580
0.576
0.596
0.632
0.696
0.732
0.870
0.910
0.818
0.812
0.792
0.730
0.702
0.696
0.710
0.718
0.706
0.730
0.724
0.662
0.670
0.676
0.680
0.676
0.688
0.728
0.724
0.732
0.744
0.776
0.742
0.736
0.750
0.758
0.724
0.716
0.714
0.696
0.684
0.716
0.744
0.732
0.738
0.766
0.776
0.742
0.740
0.738
0.732
0.712
0.704
0.680
0.658
0.632
0.658
0.674
0.744
0.916
0.944
0.964
0.886
0.846
0.816
0.764
0.724
0.702
0.706
0.702
0.742
0.794
0.842
0.852
0.884
0.886
0.850
0.848
0.834
0.776
0.766
0.766
0.750
0.756
0.758
0.736
0.742
0.720
0.406
0.266
0.680
0.694
0.198
0.416
0.630
0.242
0.386
0.626
0.628
0.612
0.642
0.624
0.620
0.582
0.278
0.342
0.248
0.348
0.278
0.328
0.386
0.202
0.596
0.586
0.636
0.570
0.654
0.688
0.796
0.722
0.792
0.812
0.778
0.728
0.722
0.690
0.674
0.670
0.640
0.662
0.644
0.616
0.670
0.662
0.758
0.812
0.832
0.730
0.668
0.696
0.662
0.706
0.712
0.728
0.736
0.750
0.312
0.400
0.202
0.482
0.648
0.650
0.660
0.654
0.682
0.226
0.382
0.622
0.646
0.706
0.742
0.838
0.828
0.388
0.438
0.752
0.736
0.354
0.340
0.290
0.522
0.514
0.244
0.394
0.634
0.694
0.438
0.266
0.648
0.528
0.330
0.442
0.358
0.842
0.800
0.752
0.394
0.336
0.702
0.248
0.436
0.674
0.672
0.696
0.338
0.346
0.738
0.770
0.798
0.760
0.734
0.682
0.704
0.652
0.692
0.728
0.784
0.896
0.756
0.388
0.254
0.686
0.832
0.800
0.738
0.754
0.718
0.758
0.788
0.868
0.960
0.912
0.856
0.820
0.226
0.580
0.654
0.694
0.672
0.680
0.636
0.720
0.694
0.776
0.730
0.208
0.336
0.250
0.346
0.466
0.302
0.834
0.358
0.478
0.748
0.676
0.722
0.754
0.974
0.932
1.000
0.838
0.920
0.878
0.764
0.728
0.832
0.966
0.984
0.820
0.868
0.916
0.874
0.912
0.890
0.806
0.766
0.814
0.824
1.222
1.162
1.086
0.952
0.842
0.894
0.948
1.000
1.000
0.960
0.876
0.812
0.720
0.768
0.790
0.948
1.104
1.012
0.966
0.814
0.722
0.786
0.816
1.192
0.992
0.876
0.904
0.932
0.850
0.436
0.226
0.228
0.954
0.850
0.808
0.718
0.714
0.742
0.830
1.014
1.128
1.108
0.996
0.974
0.904
0.954
0.898
0.958
0.986
0.934
0.906
0.928
0.938
0.898
0.926
0.890
1.082
1.008
0.924
0.902
0.932
0.926
0.950
0.894
0.956
0.958
0.938
0.944
0.920
0.930
0.960
0.950
0.944
0.966
0.854
0.870
0.906
0.920
1.030
1.056
0.934
0.870
0.808
0.798
0.894
1.042
0.966
1.054
0.928
0.892
0.906
0.898
1.002
1.170
1.016
1.048
0.984
0.952
0.994
0.950
1.026
0.986
0.980
1.000
0.948
0.954
0.990
0.938
0.966
0.982
0.982
1.018
0.990
0.980
1.012
0.932
0.964
0.926
0.910
0.968
0.986
0.978
0.990
0.978
0.956
0.922
0.894
0.918
0.962
0.936
0.998
0.994
0.966
0.970
0.946
0.914
0.990
0.986
0.962
0.966
0.898
0.888
0.826
0.858
0.964
1.070
0.936
0.928
0.952
0.920
0.988
0.988
0.942
0.936
0.858
0.876
0.896
0.910
0.942
0.860
0.770
0.840
1.224
1.032
1.046
1.036
0.960
0.972
1.014
0.890
0.904
0.918
1.002
0.986
1.006
0.902
0.892
0.894
0.908
1.088
0.942
0.966
0.958
0.902
0.930
1.100
0.934
0.890
0.864
0.932
0.986
0.948
0.916
0.912
0.924
0.900
0.908
0.876
0.936
1.054
0.922
0.890
0.934
0.886
0.934
1.038
0.950
0.998
0.948
0.902
0.938
0.910
0.914
0.964
1.066
1.052
1.132
1.014
1.030
0.978
0.982
1.206
1.062
1.048
1.092
0.992
1.014
1.098
0.986
1.146
1.086
1.000
1.094
1.004
0.946
0.918
0.892
0.898
0.898
0.860
0.986
0.984
0.948
0.948
0.882
0.874
0.918
0.898
0.896
0.968
0.970
0.916
0.986
0.974
0.890
0.934
0.892
0.874
0.948
0.970
0.864
0.820
0.774
0.830
0.848
0.942
1.060
0.968
0.954
0.914
0.880
0.904
1.058
0.978
1.028
1.074
0.952
0.978
1.106
1.024
1.128
1.110
1.044
1.014
0.988
0.904
0.920
1.032
0.994
1.144
1.102
1.010
1.062
0.952
0.924
0.960
1.042
0.932
0.904
0.920
0.950
1.074
1.038
0.986
1.130
1.020
1.032
1.002
0.946
0.920
0.986
0.960
0.938
0.994
0.958
0.898
0.940
0.948
0.896
0.934
0.886
0.890
0.904
0.916
0.962
1.028
0.952
0.930
0.900
0.872
0.898
1.000
0.936
0.864
0.820
0.760
0.780
0.826
1.134
1.076
0.992
0.996
0.900
0.888
0.934
0.910
0.962
1.016
0.992
0.988
0.992
0.922
0.898
0.948
0.950
0.930
0.956
0.918
0.916
1.004
0.960
0.948
1.040
0.978
0.928
0.936
0.928
0.882
0.900
0.904
0.884
0.920
0.938
0.900
0.962
0.992
0.958
0.988
1.078
0.948
1.006
1.060
1.010
1.010
1.002
0.918
0.998
1.026
0.916
0.914
0.890
0.868
0.966
0.950
0.880
0.956
0.940
0.912
0.934
0.906
0.870
0.912
0.910
0.876
0.850
0.786
0.834
0.826
0.934
1.060
0.990
0.906
0.914
0.948
0.844
0.856
1.082
1.092
0.972
0.982
0.804
0.354
0.352
0.682
0.726
0.372
0.396
0.220
0.460
0.690
0.676
0.700
0.444
0.232
0.520
0.326
0.470
0.662
0.368
0.276
0.640
0.614
0.348
0.284
0.214
0.240
0.342
0.412
0.586
0.588
0.596
0.600
0.602
0.658
0.686
0.584
0.770
1.106
1.010
0.968
0.934
0.876
0.726
0.678
0.676
0.712
0.830
1.162
1.012
0.960
0.898
0.888
0.854
0.994
0.988
0.884
0.826
0.770
0.730
0.674
0.676
0.694
0.778
1.254
1.098
0.940
0.854
0.904
0.964
1.180
1.104
1.038
1.014
0.870
0.892
0.890
1.226
1.110
1.022
0.988
0.994
0.878
0.892
0.830
0.848
0.856
0.974
1.032
0.848
0.876
0.858
0.862
0.792
1.082
1.236
0.992
1.032
1.032
0.944
0.940
0.938
0.874
0.792
0.818
0.752
0.702
0.476
0.234
0.670
0.688
0.704
0.712
0.706
0.742
0.724
0.746
0.720
0.750
0.752
0.756
0.766
0.706
0.752
0.768
0.794
0.792
0.890
0.902
0.840
0.922
0.918
0.916
0.854
0.826
0.878
0.898
0.944
0.868
0.918
0.948
0.898
0.872
0.898
0.934
0.974
0.910
0.904
0.920
0.856
0.930
0.992
0.970
0.914
0.936
0.920
0.846
0.882
0.922
0.994
0.898
0.898
0.902
0.972
0.846
0.894
0.936
0.964
0.858
0.938
0.914
0.902
0.820
0.850
0.842
0.814
0.802
0.874
0.894
0.912
0.802
0.822
0.834
0.832
0.792
0.890
0.960
1.060
0.922
1.010
1.004
0.902
0.866
0.902
0.924
0.898
0.914
1.028
0.996
0.852
0.870
0.858
0.870
0.846
0.892
0.938
0.862
0.862
0.838
0.832
0.814
0.836
0.858
0.860
0.864
0.762
0.746
0.704
0.706
0.712
0.720
0.718
0.672
0.684
0.710
0.734
0.776
0.784
0.830
0.880
0.970
0.966
0.992
0.930
0.792
0.760
0.694
0.694
0.666
0.722
0.752
0.902
0.906
0.800
0.796
0.768
0.736
0.258
0.208
0.242
0.246
0.486
0.616
0.254
0.470
0.476
0.272
0.822
0.850
0.458
0.386
0.846
0.536
0.384
0.634
0.306
0.934
0.730
0.218
0.928
0.932
0.870
0.930
1.016
0.896
1.156
1.004
0.842
0.834
0.804
0.806
0.752
0.802
0.828
0.858
0.924
0.968
0.974
0.886
0.898
0.874
0.874
0.800
0.816
0.830
0.836
0.822
0.880
0.920
0.890
0.842
0.886
0.872
0.780
0.804
0.802
0.800
0.894
0.960
0.892
0.864
0.832
0.840
0.824
0.792
0.742
0.748
0.742
0.732
0.716
0.688
0.724
0.734
0.808
1.002
0.976
0.930
0.818
0.804
0.790
0.800
0.768
0.772
0.800
0.922
1.046
0.940
0.978
0.940
0.882
0.848
0.854
0.820
0.742
0.768
0.772
0.780
0.786
0.784
0.738
0.758
0.736
0.758
0.754
0.758
0.810
0.820
0.766
0.780
0.802
0.842
0.840
0.846
0.864
0.774
0.770
0.792
0.810
0.888
0.990
0.886
1.014
0.994
0.854
0.842
0.858
0.824
0.832
0.760
0.710
0.712
0.764
0.846
0.886
0.932
0.976
1.008
0.976
0.918
0.890
0.786
0.784
0.794
0.878
1.112
1.160
1.108
1.022
0.838
0.898
0.920
1.030
1.028
0.904
0.958
0.982
1.034
1.028
0.924
0.868
0.818
0.802
0.796
0.792
0.756
0.836
0.948
1.078
1.018
0.942
0.802
0.786
0.784
0.844
0.926
0.998
0.960
0.856
0.846
0.816
0.842
0.848
0.858
0.818
0.800
0.796
0.752
0.742
0.740
0.810
1.012
1.092
0.910
0.888
0.864
0.864
0.856
0.818
0.786
0.744
0.718
0.698
0.690
0.688
0.688
0.704
0.722
0.710
0.724
0.744
0.742
0.694
0.754
0.762
0.846
0.828
0.832
0.782
0.768
0.726
0.698
0.676
0.682
0.698
0.734
0.842
0.980
0.936
0.870
0.806
0.766
0.750
0.732
0.672
0.708
0.694
0.732
0.848
0.788
0.812
0.794
0.836
0.868
0.792
0.772
0.782
0.792
0.808
0.766
0.782
0.762
0.764
0.720
0.684
0.662
0.664
0.690
0.704
0.302
0.390
0.868
0.816
0.760
0.754
0.740
0.728
0.748
