# Supplementary material for: Stress among on-duty firefighters: an ambulatory assessment study
Source: PeerJ. 2018 Dec 11;6:e5967. doi: 10.7717/peerj.5967 (PMC6294048; doi:10.7717/peerj.5967)
Supplement: Supplemental Information 1 [file peerj-06-5967-s001.zip › RAW_DATA/FF6_5.rr]

7.698
0.696
0.734
0.866
0.936
1.058
0.876
0.866
0.820
0.810
0.760
0.730
0.724
0.740
0.732
0.744
0.730
0.722
0.748
0.800
1.040
1.166
1.036
0.916
0.920
0.808
0.756
0.774
0.742
0.824
0.918
1.018
0.990
0.920
0.918
0.882
0.836
0.812
0.838
0.862
0.902
0.828
0.888
0.938
0.852
0.842
0.802
0.746
0.772
0.810
0.886
0.936
0.890
0.826
0.786
0.768
0.770
0.798
0.790
0.804
0.808
0.828
0.856
0.862
0.852
0.786
0.808
0.840
0.934
0.878
0.894
0.922
0.922
0.858
0.858
0.842
0.844
0.848
0.832
0.804
0.764
0.744
0.760
0.786
0.784
0.804
0.842
0.882
0.916
0.834
0.852
0.826
0.804
0.798
0.734
0.764
0.778
0.796
0.822
0.832
0.834
0.810
0.792
0.776
0.720
0.720
0.720
0.724
0.748
0.780
0.796
0.758
0.778
0.812
0.834
0.814
0.830
0.848
0.884
0.858
0.798
0.734
0.754
0.758
0.812
0.848
0.920
0.800
0.804
0.718
0.678
0.644
0.666
0.684
0.682
0.662
0.668
0.652
0.630
0.638
0.628
0.612
0.618
0.612
0.600
0.594
0.592
0.598
0.606
0.514
1.220
0.692
0.734
0.788
0.864
0.824
0.812
0.800
0.762
0.724
0.674
0.656
0.650
0.626
0.602
0.644
0.680
0.864
0.792
0.826
0.812
0.718
0.740
0.736
0.716
0.730
0.716
0.718
0.754
0.744
0.690
0.668
0.656
0.642
0.636
0.626
0.634
0.630
0.632
0.654
0.656
0.662
0.706
0.702
0.676
0.710
0.672
0.664
0.662
0.652
0.640
0.652
0.646
0.628
0.626
0.620
0.620
0.612
0.616
0.630
0.624
0.626
0.642
0.642
0.638
0.648
0.652
0.648
0.632
0.622
0.636
0.638
0.640
0.640
0.626
0.628
0.634
0.642
0.666
0.714
0.756
0.732
0.702
0.652
0.682
0.686
0.670
0.672
0.660
0.668
0.666
0.670
0.650
0.646
0.656
0.662
0.662
0.638
0.632
0.636
0.648
0.674
0.672
0.676
0.684
0.688
0.722
0.714
0.704
0.704
0.668
0.734
0.784
0.880
0.852
0.770
0.748
0.774
0.806
0.926
0.996
1.068
0.914
0.844
0.816
0.816
0.814
0.826
0.894
0.858
0.900
0.862
0.800
0.720
0.732
0.722
0.716
0.730
0.754
0.760
0.732
0.798
0.984
1.066
0.974
0.924
0.824
0.786
0.762
0.748
0.790
0.744
0.754
0.810
0.820
0.794
0.840
0.876
0.904
0.878
0.776
0.742
0.738
0.746
0.826
0.980
1.370
1.238
1.124
1.040
0.878
0.886
0.896
0.910
0.994
0.906
0.908
0.880
0.838
0.790
0.730
0.690
0.660
0.640
0.626
0.642
0.682
0.698
0.772
0.802
0.838
0.750
0.706
0.740
0.708
1.304
1.014
0.874
0.760
0.702
0.678
0.670
0.672
0.670
0.680
0.682
0.682
0.726
0.690
0.708
0.754
0.756
0.772
0.800
0.806
0.820
0.794
0.776
0.752
0.760
0.784
0.810
0.782
0.768
0.752
0.752
0.778
0.774
0.746
0.766
0.750
0.756
0.758
0.730
0.766
0.760
0.760
0.732
0.726
0.702
0.740
0.696
0.694
0.722
0.726
0.740
0.710
0.724
0.710
0.664
0.658
0.648
0.646
0.662
0.670
0.698
0.702
0.730
0.760
0.744
0.772
0.758
0.746
0.710
0.714
0.700
0.700
0.674
0.712
0.702
0.708
0.688
0.694
0.702
0.690
0.670
0.704
0.710
0.764
0.760
0.804
0.840
0.810
0.778
0.744
0.722
0.666
0.680
0.664
0.662
0.668
0.676
0.738
0.742
0.762
0.774
0.742
0.706
0.712
0.694
0.682
0.698
0.686
0.688
0.666
0.692
0.676
0.690
0.676
0.666
0.678
0.670
0.684
0.672
0.708
0.706
0.688
0.720
0.694
0.388
0.326
0.680
0.684
0.686
0.672
0.666
0.662
0.662
0.666
0.656
0.684
0.702
0.734
0.760
0.792
0.798
0.728
0.722
0.706
0.678
0.668
0.670
0.660
0.662
0.640
0.656
0.648
0.654
0.640
0.676
0.668
0.672
0.676
0.680
0.676
0.648
0.660
0.660
0.636
0.626
0.630
0.620
0.624
0.628
0.622
0.622
0.650
0.670
0.658
0.672
0.700
0.662
0.670
0.668
0.646
0.642
0.642
0.636
0.638
0.624
0.626
0.624
0.612
0.622
0.616
0.612
0.612
0.614
0.612
0.612
0.604
0.604
0.600
0.586
0.600
0.602
0.626
0.658
0.718
0.812
0.780
0.790
0.714
0.700
0.688
0.666
0.652
0.662
0.652
0.640
0.648
0.644
0.638
0.622
0.610
0.586
0.620
0.668
0.700
0.680
0.640
0.674
0.642
0.624
0.616
0.604
0.612
0.604
0.604
0.606
0.596
0.604
0.608
0.598
0.612
0.614
0.612
0.630
0.630
0.636
0.634
0.636
0.626
0.630
0.628
0.622
0.628
0.618
0.608
0.594
0.598
0.594
0.592
0.596
0.598
0.598
0.602
0.596
0.608
0.604
0.614
0.610
0.604
0.616
0.606
0.608
0.594
0.594
0.590
0.582
0.576
0.574
0.578
0.574
0.584
0.584
0.594
0.606
0.610
0.610
0.600
0.590
0.600
0.590
0.582
0.576
0.576
0.576
0.570
0.574
0.578
0.576
0.574
0.602
0.592
0.612
0.632
0.642
0.636
0.646
0.648
0.624
0.642
0.626
0.638
0.660
0.678
0.678
0.640
0.664
0.660
0.650
0.644
0.626
0.648
0.670
0.682
0.694
0.748
0.868
0.812
0.758
0.748
0.750
0.744
0.716
0.694
0.666
0.656
0.612
0.620
0.616
0.608
0.602
0.622
0.616
0.692
0.694
0.692
0.680
0.658
0.644
0.658
0.640
0.632
0.622
0.614
0.632
0.614
0.610
0.616
0.614
0.604
0.612
0.612
0.600
0.608
0.618
0.602
0.604
0.598
0.674
0.706
0.780
0.730
0.698
0.714
0.670
0.638
0.618
0.616
0.610
0.608
0.602
0.606
0.602
0.606
0.602
0.602
0.592
0.616
0.630
0.662
0.680
0.742
0.740
0.680
0.658
0.654
0.656
0.660
0.684
0.694
0.702
0.734
0.680
0.764
0.688
0.716
0.668
0.692
0.678
0.658
0.644
0.638
0.620
0.616
0.614
0.618
0.604
0.614
0.618
0.620
0.618
0.610
0.598
0.596
0.586
0.586
0.580
0.582
0.584
0.590
0.598
0.610
0.620
0.618
0.606
0.606
0.598
0.602
0.616
0.628
0.628
0.632
0.626
0.626
0.624
0.612
0.612
0.614
0.618
0.646
0.694
0.734
0.762
0.764
0.744
0.700
0.666
0.652
0.628
0.600
0.598
0.604
0.618
0.666
0.774
0.774
0.804
0.812
0.796
0.700
0.650
0.634
0.626
0.620
0.624
0.624
0.630
0.614
0.612
0.610
0.612
0.618
0.618
0.634
0.664
0.710
0.760
0.802
0.814
0.734
0.674
0.736
0.708
0.730
0.758
0.778
0.762
0.746
0.716
0.700
0.676
0.662
0.694
0.706
0.754
0.856
0.790
0.854
0.868
0.840
0.780
0.762
0.732
0.692
0.678
0.672
0.692
0.754
0.926
0.946
0.926
0.900
0.774
0.764
0.694
0.648
0.700
0.750
1.192
0.978
0.902
0.854
0.762
0.722
0.702
0.662
0.670
0.666
0.654
0.648
0.684
0.720
0.734
0.740
0.758
0.772
0.786
0.774
0.774
0.790
0.822
0.792
0.806
0.808
0.850
0.912
0.806
0.800
0.748
0.704
0.704
0.694
0.678
0.716
0.754
0.804
0.848
0.846
0.794
0.760
0.728
0.710
0.690
0.700
0.704
0.740
0.726
0.736
0.732
0.686
0.718
0.714
0.682
0.676
0.700
0.712
0.718
0.662
0.702
0.678
0.714
0.688
0.662
0.738
0.836
0.864
0.836
0.848
0.820
0.780
0.762
0.778
0.786
0.796
0.782
0.802
0.790
0.738
0.698
0.688
0.702
0.672
0.658
0.646
0.652
0.642
0.630
0.616
0.632
0.628
0.618
0.612
0.610
0.594
0.594
0.598
0.600
0.618
0.618
0.602
0.602
0.618
0.662
0.742
0.920
0.792
0.804
0.864
0.918
0.840
0.794
0.752
0.730
0.706
0.690
0.684
0.638
0.640
0.640
0.634
0.630
0.624
0.626
0.626
0.614
0.612
0.616
0.628
0.628
0.672
1.404
1.032
0.974
0.910
0.812
0.776
0.722
0.688
0.690
0.696
0.694
0.676
0.690
0.688
0.694
0.696
0.682
0.702
0.710
0.702
0.690
0.698
0.708
0.704
0.674
0.654
0.660
0.660
0.642
0.672
0.696
0.714
0.716
0.688
0.686
0.698
0.690
0.666
0.682
0.704
0.696
0.644
0.674
0.682
0.698
0.704
0.740
0.742
0.732
0.706
0.710
0.708
0.696
0.670
0.670
0.670
0.676
0.662
0.682
0.704
0.734
0.724
0.776
0.790
0.768
0.802
0.782
0.754
0.738
0.726
0.720
0.680
0.662
0.658
0.652
0.654
0.644
0.630
0.632
0.640
0.658
0.674
0.678
0.720
0.744
0.720
0.716
0.700
0.666
0.682
0.668
0.698
0.700
0.720
0.780
1.018
0.934
0.952
0.876
0.880
0.900
0.850
0.806
0.742
0.736
0.726
0.740
0.740
0.752
0.752
0.770
0.784
0.752
0.746
0.746
0.712
0.672
0.714
0.706
0.706
0.702
0.790
0.766
0.772
0.740
0.696
0.714
0.690
0.700
0.692
0.722
0.726
0.746
0.738
0.716
0.716
0.714
0.708
0.718
0.694
0.668
0.680
0.684
0.702
0.690
0.760
0.810
0.798
0.822
0.848
0.820
0.778
0.708
0.656
0.646
0.644
0.636
0.632
0.646
0.652
0.688
0.866
0.892
0.846
0.842
0.800
0.752
0.762
0.736
0.742
0.744
0.702
0.692
0.694
0.668
0.642
0.630
0.628
0.632
0.652
0.650
0.648
0.728
0.736
0.782
0.790
0.780
0.750
0.720
0.712
0.714
0.704
0.708
0.716
0.722
0.732
0.712
0.700
0.688
0.692
0.692
0.696
0.698
0.702
0.694
0.678
0.666
0.654
0.640
0.640
0.630
0.642
0.662
0.670
0.680
0.680
0.686
0.678
0.684
0.662
0.648
0.642
0.634
0.624
0.616
0.614
0.614
0.618
0.610
0.626
0.628
0.634
0.642
0.646
0.650
0.654
0.652
0.642
0.638
0.640
0.654
0.668
0.698
0.720
0.700
0.676
0.682
0.698
0.692
0.698
0.690
0.676
0.672
0.654
0.624
0.622
0.612
0.604
0.602
0.604
0.632
0.674
0.766
0.898
0.922
0.914
0.828
0.774
0.750
0.730
0.712
0.688
0.670
0.630
0.644
0.640
0.648
0.674
0.788
0.982
0.992
0.992
0.940
0.896
0.852
0.822
0.786
0.746
0.770
0.762
0.782
0.796
0.820
0.794
0.798
0.714
0.720
0.702
0.702
0.660
0.672
0.676
0.680
0.676
0.700
0.722
0.764
0.770
0.832
0.836
0.846
0.840
0.818
0.760
0.724
0.712
0.696
0.698
0.686
0.712
0.742
0.810
0.852
0.842
0.892
0.930
0.872
0.888
0.852
0.818
0.752
0.750
0.756
0.802
0.802
0.844
0.782
0.904
1.008
0.854
0.738
0.728
0.742
0.720
0.756
0.766
0.814
0.870
0.794
0.792
0.786
0.750
0.780
0.774
0.768
0.736
0.752
0.790
0.828
0.796
0.772
0.750
0.744
0.736
0.718
0.718
0.708
0.680
0.688
0.704
0.680
0.678
0.704
0.702
0.700
0.674
0.672
0.682
0.668
0.666
0.654
0.662
0.662
0.664
0.640
0.636
0.628
0.616
0.614
0.608
0.616
0.614
0.624
0.626
0.668
0.746
0.998
0.960
0.864
0.814
0.776
0.718
0.668
0.646
0.660
0.688
0.780
0.814
0.744
0.710
0.698
0.686
0.668
0.664
0.660
0.664
0.670
0.658
0.680
0.702
0.724
0.676
0.702
0.692
0.662
0.654
0.666
0.664
0.668
0.694
0.738
0.736
0.868
0.764
0.730
0.718
0.728
0.676
0.690
0.676
0.684
0.664
0.654
0.684
0.662
0.652
0.676
0.650
0.646
0.644
0.644
0.662
0.696
0.668
0.718
0.722
0.714
0.666
0.676
0.664
0.664
0.662
0.718
0.732
0.796
0.746
0.740
0.718
0.684
0.676
0.666
0.650
0.618
0.626
0.642
0.714
0.746
0.750
0.762
0.752
0.780
0.768
0.748
0.724
0.734
0.744
0.700
0.708
0.706
0.706
0.670
0.716
0.718
0.728
0.710
0.756
0.768
0.738
0.728
0.702
0.694
0.692
0.654
0.696
0.718
0.776
0.808
0.798
0.794
0.788
0.722
0.758
0.752
0.728
0.720
0.760
0.764
0.720
0.768
0.792
0.844
0.766
0.790
0.772
0.780
0.738
0.796
0.848
0.950
0.918
0.860
0.774
0.736
0.738
0.768
0.738
0.800
0.832
0.818
0.824
0.834
0.824
0.784
0.784
0.810
0.750
0.766
0.714
0.696
0.672
0.676
0.670
0.650
0.636
0.624
0.608
0.608
0.614
0.624
0.618
0.618
0.612
0.594
0.602
0.598
0.600
0.598
0.584
0.588
0.592
0.596
0.596
0.592
0.592
0.624
0.662
0.658
0.658
0.644
0.646
0.650
0.646
0.668
0.678
0.664
0.656
0.642
0.640
0.608
0.634
0.638
0.628
0.626
0.624
0.626
0.628
0.622
0.618
0.622
0.616
0.610
0.596
0.600
0.604
0.620
0.652
0.658
0.702
0.732
0.704
0.724
0.714
0.688
0.682
0.660
0.658
0.660
0.668
0.682
0.670
0.636
0.640
0.646
0.662
0.680
0.676
0.684
0.688
0.664
0.660
0.668
0.662
0.650
0.646
0.626
0.660
0.674
0.706
0.732
0.740
0.702
0.670
0.648
0.642
0.646
0.682
0.746
0.850
0.804
0.750
0.754
0.738
0.740
0.724
0.726
0.710
0.698
0.726
0.730
0.732
0.734
0.748
0.778
0.824
0.776
0.778
0.770
0.748
0.730
0.718
0.726
0.726
0.740
0.748
0.760
0.748
0.716
0.714
0.720
0.698
0.646
0.668
0.666
0.666
0.690
0.690
0.750
0.866
0.918
0.872
0.842
0.850
0.818
0.770
0.752
0.744
0.742
0.706
0.700
0.712
0.722
0.804
0.838
0.786
0.810
0.798
0.818
0.770
0.758
0.752
0.754
0.730
0.724
0.704
0.716
0.718
0.760
0.738
0.720
0.732
0.772
0.820
0.856
0.806
0.808
0.794
0.780
0.750
0.742
0.742
0.734
0.740
0.744
0.768
0.800
0.800
0.810
0.818
0.824
0.812
0.846
0.912
0.924
0.918
0.914
0.888
0.800
0.812
0.848
0.848
0.840
0.814
0.806
0.820
0.804
0.776
0.796
0.778
0.734
0.706
0.674
0.670
0.672
0.660
0.656
0.650
0.676
0.710
0.766
0.836
0.844
0.818
0.856
0.856
0.876
0.804
0.776
0.692
0.736
0.664
0.660
0.654
0.666
0.730
0.792
1.240
0.892
0.804
0.758
0.774
1.084
0.998
1.034
1.032
1.032
0.952
0.946
0.916
0.980
0.970
0.988
0.910
0.880
0.852
0.796
0.754
0.702
0.744
0.702
0.716
0.688
0.690
0.670
0.706
0.694
0.688
0.724
0.740
0.742
0.748
0.742
0.716
0.694
0.718
0.688
0.682
0.654
0.646
0.648
0.674
0.692
0.710
0.734
0.786
0.864
0.916
0.892
0.730
0.746
0.750
0.784
1.192
0.898
0.860
0.988
0.964
1.018
0.984
0.946
0.996
1.078
1.038
0.890
0.862
0.770
0.710
0.702
0.708
0.698
0.712
0.728
0.734
0.790
0.768
0.790
0.804
0.790
0.814
0.792
0.808
0.808
0.790
0.754
0.668
0.678
0.686
0.678
0.684
0.684
0.712
0.730
0.766
0.770
0.772
0.762
0.748
0.850
1.186
1.074
1.022
0.906
0.828
0.818
0.830
0.848
1.010
1.088
1.098
0.984
1.006
0.968
0.954
0.820
0.876
0.840
0.768
0.760
0.792
0.896
0.870
0.920
0.850
0.772
0.782
0.774
0.728
0.764
0.734
0.784
1.060
0.918
0.956
1.022
0.982
0.906
0.968
0.946
0.936
0.832
0.864
0.922
0.874
0.920
1.104
0.988
1.036
1.050
1.048
0.882
0.960
1.066
1.148
1.000
1.058
1.026
0.886
0.960
1.072
1.062
1.082
1.154
1.052
0.918
0.938
0.984
1.100
1.096
1.088
1.024
0.850
0.882
0.906
0.826
0.922
0.968
0.868
0.852
0.866
0.912
0.824
0.856
0.858
0.860
0.808
0.856
0.870
0.802
0.848
0.872
0.862
0.862
1.074
1.178
1.008
0.938
0.914
0.868
0.790
0.784
0.810
0.846
0.844
0.892
0.848
0.782
0.816
0.792
0.956
1.098
1.098
0.984
0.958
0.978
0.908
0.966
1.000
1.052
0.932
0.958
1.012
1.086
0.948
1.004
1.078
1.032
0.876
0.914
0.912
0.896
0.854
0.912
1.042
0.912
0.936
0.944
0.880
0.826
0.832
0.872
0.828
0.942
1.060
0.962
0.904
0.926
0.974
0.850
0.874
0.914
0.928
0.846
0.902
0.908
0.876
0.944
0.988
1.038
0.906
0.954
0.974
0.854
0.898
0.916
0.870
0.906
0.946
1.038
0.912
0.954
0.962
0.852
0.906
0.950
0.980
0.940
0.926
0.834
0.836
0.840
0.918
0.900
0.780
0.826
0.868
1.000
0.950
0.796
0.824
0.830
0.766
0.794
0.780
0.754
0.768
0.818
0.794
0.744
0.782
0.792
0.766
0.742
0.736
0.726
0.708
0.686
0.674
0.646
0.630
0.620
0.616
0.602
0.596
0.590
0.582
0.584
0.602
0.620
0.628
0.646
0.640
0.624
0.614
0.608
0.606
0.598
0.596
0.590
0.580
0.582
0.580
0.576
0.582
0.596
0.626
0.716
0.724
0.758
0.748
0.688
0.758
0.748
0.730
0.742
0.722
0.686
0.688
0.674
0.652
0.630
0.634
0.634
0.618
0.606
0.622
0.612
0.614
0.612
0.610
0.606
0.594
0.598
0.580
0.590
0.582
0.586
0.574
0.568
0.562
0.550
0.554
0.552
0.554
0.552
0.562
0.562
0.572
0.572
0.594
0.608
0.630
0.626
0.654
0.636
0.624
0.628
0.614
0.614
0.614
0.602
0.600
0.606
0.600
0.602
0.598
0.592
0.594
0.580
0.580
0.584
0.588
0.588
0.588
0.594
0.594
0.594
0.590
0.598
0.594
0.592
0.588
0.594
0.596
0.594
0.594
0.604
0.614
0.604
0.632
0.644
0.650
0.652
0.652
0.666
0.674
0.660
0.660
0.660
0.664
0.652
0.648
0.654
0.660
0.654
0.652
0.658
0.668
0.664
0.652
0.642
0.636
0.624
0.604
0.602
0.594
0.588
0.594
0.590
0.696
1.244
1.024
0.914
0.836
0.760
0.684
0.644
0.628
0.608
0.598
0.602
0.594
0.590
0.594
0.594
0.602
0.608
0.686
0.710
0.754
0.846
0.896
0.880
0.828
0.958
0.890
0.796
0.764
0.732
0.732
0.728
0.698
0.702
0.690
0.676
0.672
0.666
0.664
0.680
0.678
0.710
0.696
0.748
0.724
0.682
0.718
0.714
0.708
0.696
0.704
0.706
0.688
0.694
0.682
0.672
0.662
0.684
0.684
0.666
0.680
0.674
0.646
0.654
0.670
0.666
0.646
0.660
0.664
0.670
0.654
0.680
0.674
0.670
0.672
0.682
0.688
0.694
0.690
0.682
0.684
0.680
0.692
0.694
0.698
0.708
0.704
0.714
0.722
0.732
0.716
0.700
0.696
0.700
0.698
0.676
0.684
0.676
0.678
0.690
0.704
0.724
0.730
0.720
0.734
0.726
0.688
0.680
0.670
0.664
0.672
0.662
0.668
0.696
0.788
0.800
0.832
0.776
0.748
0.726
0.710
0.678
0.674
0.652
0.644
0.634
0.632
0.644
0.752
0.842
0.806
0.800
0.754
0.764
0.778
0.748
0.794
0.840
0.812
0.754
0.758
0.742
0.702
0.698
0.740
0.746
0.830
1.004
1.124
1.068
1.060
1.022
0.972
0.878
0.846
0.816
0.826
0.802
0.788
0.806
0.836
0.806
0.870
0.890
0.848
0.890
0.906
0.810
0.854
0.868
0.802
0.794
0.702
0.734
0.726
0.774
0.804
0.756
0.784
0.760
0.740
0.748
0.744
0.794
0.820
0.810
0.848
0.826
0.918
0.928
0.902
0.902
0.908
0.878
0.880
0.862
0.848
0.800
0.816
0.908
1.044
1.054
0.980
0.920
0.924
0.918
0.916
0.900
0.852
0.820
0.816
0.792
0.856
0.924
0.960
0.852
0.728
0.764
0.714
0.650
0.636
0.640
0.616
0.610
0.610
0.602
0.594
0.600
0.612
0.610
0.644
0.706
0.908
0.798
0.912
0.834
0.790
0.822
0.900
0.824
0.760
0.798
0.872
1.088
0.968
0.890
0.848
0.834
0.808
0.794
0.806
0.794
0.836
0.810
0.772
0.798
0.774
0.750
0.738
0.722
0.736
0.692
0.728
0.720
0.698
0.700
0.712
0.734
0.716
0.728
0.748
0.762
0.772
0.740
0.754
0.762
0.756
0.786
0.762
0.742
0.758
0.778
0.790
0.758
0.750
0.744
0.730
0.698
0.698
0.682
0.672
0.666
0.692
0.722
0.786
0.782
0.806
0.796
0.794
0.738
0.714
0.694
0.680
0.652
0.666
0.702
0.860
0.948
1.044
1.056
0.920
0.950
0.936
0.852
0.796
0.782
0.764
0.732
0.726
0.746
0.794
0.810
0.832
0.854
0.878
0.822
0.834
0.850
0.874
0.816
0.802
0.806
0.828
0.810
0.810
0.834
0.830
0.800
0.798
0.788
0.798
0.762
0.748
0.738
0.732
0.716
0.730
0.756
0.766
0.750
0.728
0.742
0.750
0.740
0.710
0.710
0.718
0.716
0.696
0.690
0.696
0.714
0.718
0.698
0.690
0.686
0.676
0.656
0.634
0.614
0.642
0.654
0.670
0.706
0.746
0.782
0.792
0.754
0.694
0.680
0.684
0.654
0.652
0.656
0.656
0.644
0.660
0.716
0.764
0.778
0.772
0.780
0.808
0.796
0.752
0.736
0.744
0.742
0.720
0.732
0.718
0.732
0.702
0.780
0.812
0.804
0.876
0.858
0.776
0.780
0.770
0.744
0.722
0.728
0.810
0.856
0.866
0.846
0.830
0.782
0.744
0.732
0.694
0.690
0.680
0.686
0.680
0.674
0.698
0.690
0.708
0.696
0.670
0.732
0.694
0.728
0.742
0.688
0.696
0.684
0.664
0.686
0.666
0.644
0.664
0.670
0.684
0.692
0.712
0.712
0.722
0.716
0.694
0.682
0.696
0.698
0.718
0.726
0.702
0.712
0.716
0.702
0.696
0.676
0.690
0.700
0.720
0.714
0.704
0.696
0.692
0.672
0.650
0.654
0.638
0.622
0.618
0.622
0.620
0.622
0.646
0.642
0.676
0.642
0.714
0.662
0.716
0.738
0.732
0.704
0.740
0.914
0.974
0.972
0.864
0.888
0.858
0.858
0.956
1.046
1.150
0.970
0.790
0.772
0.748
0.788
0.838
0.844
0.872
0.872
0.812
0.714
0.744
0.724
0.702
0.670
0.664
0.660
0.656
0.632
0.622
0.606
0.600
0.606
0.592
0.586
0.592
0.594
0.598
0.596
0.612
0.674
0.808
0.834
0.862
0.882
0.804
0.752
0.704
0.668
0.678
0.660
0.662
0.686
0.666
0.682
0.686
0.688
0.674
0.726
0.738
0.774
0.802
1.074
1.036
1.006
1.076
1.068
1.008
0.984
0.866
0.778
0.796
1.026
1.184
1.078
0.978
0.868
0.818
0.766
0.762
0.740
0.714
0.748
0.742
0.828
1.222
1.046
1.006
0.958
0.956
0.908
0.904
0.886
0.904
0.868
0.956
1.020
0.998
0.920
0.900
0.828
0.792
0.802
0.792
0.726
0.730
0.700
0.676
0.678
0.680
0.718
0.784
0.884
1.040
1.140
1.052
0.906
0.908
0.904
0.874
0.818
0.874
0.914
0.842
0.862
0.854
0.876
0.874
0.928
0.908
0.864
0.832
0.836
0.846
0.820
0.814
0.824
0.808
0.798
0.762
0.776
0.788
0.830
0.764
0.738
0.686
0.652
0.644
0.666
0.656
0.676
0.676
0.728
0.744
0.768
0.778
0.922
1.068
1.066
0.988
0.918
0.846
0.760
0.770
0.782
0.860
0.860
1.004
1.072
1.140
1.102
1.030
1.014
1.004
1.026
1.026
0.932
0.928
0.944
0.934
0.894
0.894
0.892
0.834
0.800
0.768
0.700
0.736
0.724
0.728
0.670
0.750
0.746
0.748
0.778
0.824
0.858
0.778
0.804
0.788
0.776
0.762
0.772
0.772
0.722
0.806
0.874
0.932
0.914
0.880
0.792
0.824
0.854
0.900
0.832
0.876
0.906
0.912
0.834
0.840
0.808
0.792
0.782
0.714
0.690
0.676
0.650
0.674
0.684
0.672
0.684
0.662
0.654
0.640
0.664
0.654
0.628
0.632
0.620
0.610
0.622
0.606
0.592
0.584
0.586
0.588
0.576
0.592
0.582
0.594
0.622
0.616
0.632
0.614
0.608
0.608
0.596
0.586
0.592
0.576
0.574
0.568
0.564
0.558
0.562
0.554
0.552
0.556
0.556
0.566
0.570
0.562
0.564
0.558
0.558
0.554
0.552
0.550
0.548
0.546
0.542
0.538
0.540
0.546
0.538
0.546
0.546
0.556
0.546
0.552
0.550
0.542
0.548
0.534
0.530
0.532
0.524
0.520
0.520
0.520
0.522
0.520
0.534
0.546
0.586
0.686
0.740
0.726
0.706
0.702
0.656
0.644
0.660
0.640
0.608
0.586
0.580
0.574
0.584
0.582
0.594
0.618
0.646
0.664
0.668
0.646
0.624
0.612
0.602
0.600
0.620
0.636
0.626
0.638
0.664
0.662
0.658
0.664
0.680
0.696
0.696
0.722
0.718
0.738
0.740
0.718
0.764
0.756
0.732
0.722
0.710
0.672
0.676
0.680
0.704
0.728
0.816
1.156
0.912
0.932
0.882
0.842
0.794
0.820
0.916
0.986
0.890
0.982
1.040
0.934
0.974
0.888
0.836
0.842
0.844
0.836
0.800
0.762
0.690
0.720
0.714
0.720
0.740
0.728
0.750
0.796
0.926
0.936
0.810
0.818
0.882
0.888
0.856
0.818
0.764
0.730
0.682
0.656
0.690
0.724
1.214
1.074
1.000
1.000
0.970
0.900
0.830
0.746
0.710
0.706
0.704
0.706
0.728
0.794
0.936
0.990
0.934
0.860
0.772
0.690
0.670
0.686
0.698
0.718
0.732
0.752
0.820
1.136
0.988
0.892
0.862
0.772
0.698
0.700
0.682
0.658
0.664
0.660
0.654
0.648
0.670
0.690
0.668
0.706
0.700
0.708
0.692
0.684
0.710
0.706
0.760
0.898
0.862
0.932
0.864
0.784
0.792
0.740
0.790
0.776
0.738
0.768
0.722
0.732
0.712
0.716
0.722
0.702
0.700
0.692
0.668
0.678
0.686
0.662
0.706
0.702
0.692
0.662
0.654
0.684
0.660
0.692
0.714
0.754
0.728
0.732
0.714
0.694
0.668
0.658
0.644
0.632
0.618
0.610
0.604
0.604
0.606
0.598
0.596
0.608
0.604
0.612
0.618
0.618
0.630
0.646
0.638
0.628
0.642
0.636
0.634
0.622
0.616
0.624
0.614
0.616
0.616
0.624
0.616
0.610
0.616
0.590
0.594
0.588
0.590
0.586
0.594
0.602
0.604
0.604
0.602
0.594
0.652
0.740
0.744
0.824
0.812
0.746
0.752
0.730
0.682
0.692
0.680
0.670
0.676
0.664
0.654
0.666
0.658
0.658
0.664
0.658
0.650
0.652
0.650
0.652
0.658
0.634
0.660
0.644
0.638
0.650
0.642
0.648
0.630
0.644
0.644
0.640
0.676
0.678
0.706
0.682
0.704
0.700
0.712
0.704
0.750
0.754
0.778
0.756
0.788
0.752
0.720
0.688
0.678
0.674
0.656
0.660
0.662
0.670
0.678
0.656
0.666
0.668
0.650
0.660
0.658
0.634
0.644
0.660
0.668
0.664
0.690
0.742
0.782
0.770
0.760
0.726
0.704
0.702
0.708
0.666
0.668
0.660
0.664
0.662
0.638
0.626
0.630
0.626
0.650
0.670
0.732
0.876
0.744
1.290
0.966
0.950
0.972
1.062
1.042
1.332
1.278
1.130
1.198
1.250
1.160
1.244
1.174
1.052
1.260
1.178
0.964
1.036
1.038
0.910
0.970
0.896
0.868
0.856
0.842
0.794
0.798
0.802
0.802
0.732
0.692
0.752
0.764
0.772
0.784
0.814
0.934
0.816
0.818
0.844
0.914
0.934
0.874
0.958
0.996
0.910
1.028
0.902
1.022
1.284
1.048
1.058
1.048
1.110
1.032
1.002
1.002
0.972
0.902
0.972
1.144
1.010
1.106
1.050
0.942
1.020
0.932
0.944
0.922
1.114
0.868
0.796
0.746
0.684
0.696
0.688
0.676
0.660
0.674
0.686
0.696
0.722
0.782
0.794
0.864
0.868
0.872
0.864
0.804
0.844
0.862
0.810
0.806
0.816
0.796
0.710
0.734
0.736
0.716
0.752
0.788
0.748
0.812
0.870
0.900
0.786
0.838
0.874
0.812
0.796
0.810
0.826
0.774
0.800
0.736
0.824
0.820
0.834
0.886
0.818
0.812
0.790
0.722
0.776
0.782
0.802
0.788
0.728
0.730
0.732
0.774
0.990
0.884
0.850
0.826
0.806
0.740
0.780
0.764
0.714
0.838
1.172
1.036
0.966
0.974
0.908
0.764
0.820
0.866
0.922
1.284
1.028
0.906
0.832
0.800
0.774
0.894
1.318
1.120
1.048
1.082
1.056
0.920
0.894
0.988
1.066
0.932
0.980
1.142
1.080
1.136
1.092
0.870
0.874
0.890
0.842
1.140
1.274
1.064
0.980
0.938
0.782
0.852
1.264
1.136
1.046
1.084
1.000
0.880
0.846
0.858
1.164
1.030
1.098
1.086
1.016
1.162
1.174
1.044
1.028
0.950
0.806
0.860
0.968
0.906
1.186
1.046
0.924
0.876
0.964
0.882
0.968
1.020
0.880
0.848
0.816
0.808
0.798
0.822
1.268
0.996
0.936
0.742
0.778
0.752
0.774
0.764
0.780
0.826
0.944
0.934
0.970
0.990
0.984
0.880
0.868
0.856
0.806
0.856
1.000
1.126
0.948
1.016
1.016
0.884
0.886
0.918
0.998
0.968
0.960
1.062
0.930
0.848
0.864
0.824
0.782
0.790
0.756
0.700
0.668
0.688
0.690
0.662
0.648
0.634
0.632
0.618
0.614
0.598
0.604
0.600
0.588
0.592
0.594
0.586
0.590
0.588
0.590
0.582
0.588
0.600
0.624
0.646
0.642
0.666
0.700
0.718
0.710
0.710
0.680
0.694
0.678
0.682
0.674
0.662
0.650
0.634
0.636
0.634
0.626
0.622
0.624
0.626
0.622
0.624
0.626
0.630
0.624
0.636
0.644
0.640
0.642
0.642
0.648
0.640
0.632
0.632
0.622
0.618
0.616
0.616
0.614
0.604
0.610
0.604
0.600
0.602
0.594
0.604
0.606
0.616
0.606
0.624
0.622
0.630
0.640
0.634
0.634
0.642
0.644
0.650
0.646
0.656
0.662
0.668
0.676
0.662
0.654
0.654
0.658
0.646
0.644
0.636
0.640
0.638
0.640
0.634
0.624
0.632
0.630
0.618
0.610
0.610
0.598
0.588
0.586
0.588
0.584
0.586
0.594
0.596
0.598
0.602
0.606
0.606
0.602
0.608
0.612
0.612
0.614
0.616
0.624
0.634
0.654
0.656
0.676
0.690
0.716
0.710
0.702
0.696
0.676
0.660
0.670
0.678
0.680
0.678
0.690
0.680
0.640
0.664
0.640
0.636
0.628
0.624
0.626
0.616
0.636
0.640
0.666
0.714
0.908
0.982
0.824
0.840
0.788
0.744
0.762
0.802
0.748
0.728
0.760
0.738
0.748
0.740
0.718
0.714
0.716
0.692
0.708
0.690
0.686
0.714
0.684
0.676
0.680
0.654
0.652
0.642
0.664
0.658
0.662
0.688
0.710
0.712
0.744
0.728
0.724
0.704
0.664
0.674
0.664
0.640
0.646
0.646
0.634
0.628
0.616
0.620
0.626
0.656
0.652
0.652
0.634
0.648
0.638
0.638
0.646
0.638
0.642
0.646
0.638
0.632
0.636
0.632
0.630
0.634
0.640
0.646
0.634
0.626
0.630
0.628
0.620
0.634
0.624
0.628
0.620
0.622
0.622
0.608
0.598
0.592
0.582
0.582
0.582
0.596
0.606
0.684
0.722
0.712
0.668
0.630
0.646
0.624
0.620
0.638
0.712
0.742
0.952
0.852
0.892
0.864
0.812
0.778
0.880
0.904
0.828
0.788
0.832
0.884
0.802
0.802
0.780
0.724
0.786
0.732
0.722
0.724
0.686
0.704
0.704
0.722
0.720
0.734
0.726
0.750
0.760
0.766
0.738
0.776
0.772
0.762
0.732
0.736
0.748
0.758
0.800
0.820
0.772
0.794
0.804
0.748
0.884
1.030
0.850
0.782
0.734
0.680
0.686
0.690
0.660
0.696
0.730
0.768
0.750
0.858
0.910
0.824
0.762
0.756
0.752
0.776
0.754
0.698
0.732
0.694
0.700
0.688
0.900
1.136
0.916
0.874
0.822
0.830
0.750
0.708
0.704
0.682
0.658
0.650
0.648
0.642
0.632
0.624
0.616
0.618
0.622
0.642
0.648
0.642
0.658
0.662
0.714
0.718
0.764
0.756
0.742
0.744
0.722
0.722
0.704
0.664
0.658
0.664
0.674
0.658
0.672
0.656
0.666
0.668
0.674
0.690
0.698
0.726
0.750
0.748
0.738
0.738
0.720
0.692
0.690
0.702
0.732
0.718
0.720
0.724
0.676
0.676
0.674
0.554
0.642
0.636
0.634
0.624
0.618
0.620
0.624
0.634
0.646
0.656
0.676
0.694
0.690
0.660
0.680
0.662
0.652
0.656
0.660
0.662
0.660
0.654
0.642
0.632
0.620
0.610
0.598
0.596
0.578
0.640
1.134
0.974
0.878
0.832
0.782
0.710
0.724
0.718
0.806
0.790
0.756
0.752
0.724
0.720
0.692
0.710
0.700
0.768
0.814
0.808
0.754
0.734
0.730
0.682
0.662
0.640
0.660
0.676
0.686
0.684
0.678
0.660
0.632
0.634
0.632
0.630
0.620
0.632
0.608
0.634
0.754
1.280
1.188
1.124
1.054
0.952
0.764
0.708
0.688
0.666
0.648
0.662
0.662
0.648
0.652
0.670
0.702
0.718
0.758
0.772
0.748
0.786
0.830
0.920
0.904
0.816
0.794
0.764
0.752
0.764
0.726
0.708
0.726
0.726
0.712
0.720
0.706
0.706
0.734
0.774
0.832
0.802
0.834
0.836
0.810
0.832
0.830
0.848
0.838
0.834
0.830
0.798
0.794
0.752
0.754
0.754
0.720
0.736
0.742
0.748
0.720
0.732
0.780
0.824
0.848
0.872
0.848
0.790
0.742
0.672
0.682
0.670
0.666
0.670
0.660
0.696
0.748
0.806
0.824
0.926
0.944
0.908
0.842
0.858
0.832
0.802
0.794
0.786
0.788
0.790
0.744
0.790
0.834
0.844
0.794
0.830
0.792
0.780
0.748
0.712
0.704
0.710
0.738
0.728
0.730
0.712
0.722
0.738
0.742
0.740
0.724
0.710
0.702
0.702
0.690
0.662
0.630
0.648
0.650
0.676
0.738
0.784
0.796
0.730
0.768
0.750
0.748
0.754
0.720
0.768
0.692
0.752
0.724
0.692
0.750
0.740
0.752
0.764
0.700
0.748
0.694
0.688
0.694
0.694
0.706
0.730
0.738
0.762
0.744
0.762
0.744
0.714
0.720
0.734
0.738
0.734
0.792
0.870
0.794
0.788
0.752
0.716
0.692
0.708
0.700
0.686
0.656
0.686
0.680
0.684
0.668
0.686
0.678
0.684
0.666
0.688
0.698
0.736
0.724
1.118
0.964
0.974
0.970
0.958
0.836
0.834
0.780
0.734
0.720
0.710
0.688
0.672
0.672
0.676
0.682
0.674
0.672
0.692
0.702
0.712
0.694
0.704
0.698
0.708
0.724
0.702
0.690
0.692
0.688
0.696
0.664
0.650
0.660
0.648
0.642
0.662
0.676
0.676
0.714
0.726
0.712
0.734
0.744
0.752
0.714
0.732
0.726
0.732
0.744
0.724
0.762
0.756
0.782
0.766
0.790
0.796
0.814
0.772
0.764
0.756
0.752
0.718
0.730
0.720
0.724
0.742
0.710
0.744
0.774
0.806
0.740
0.732
0.754
0.770
0.770
0.724
0.718
0.720
0.716
0.704
0.694
0.682
0.668
0.664
0.638
0.656
0.680
1.048
1.226
1.098
1.002
0.960
0.970
0.832
0.764
0.722
0.728
0.676
0.648
0.634
0.654
0.688
0.728
0.764
0.774
0.776
0.730
0.770
0.776
0.790
0.810
0.804
0.866
0.840
0.812
0.870
0.884
0.978
0.968
0.982
0.946
0.842
0.894
0.890
0.946
0.942
0.814
0.856
0.872
0.908
0.872
0.852
0.852
0.884
0.878
0.826
0.820
0.822
0.766
0.780
0.736
0.722
0.718
0.664
0.690
0.688
0.662
0.682
0.688
0.758
0.802
0.848
1.180
1.044
0.990
0.942
0.862
0.878
0.864
0.862
0.854
0.774
0.792
0.698
0.734
0.814
1.244
1.078
1.100
1.062
1.018
0.976
0.938
0.848
0.792
0.754
0.724
0.734
0.720
0.704
0.686
0.728
0.762
0.806
0.864
0.950
1.116
1.182
1.086
0.932
0.900
0.862
0.844
0.774
0.846
0.826
0.768
0.766
0.756
0.704
0.742
0.742
0.752
0.986
1.236
1.070
0.922
0.956
1.012
1.000
1.004
1.126
1.134
1.032
1.080
1.106
0.940
1.016
0.946
0.902
0.818
0.798
0.750
0.732
0.696
0.676
0.674
0.692
0.710
0.704
0.712
0.690
0.680
0.688
0.700
0.724
0.710
0.750
0.804
0.888
0.866
0.906
0.902
1.210
1.198
1.122
1.082
1.104
1.016
0.940
0.862
0.912
1.024
0.940
0.978
0.984
1.006
0.968
0.920
0.910
0.896
0.794
0.786
0.768
0.770
0.750
0.770
0.848
0.952
0.968
0.928
0.940
0.954
0.914
0.810
0.810
0.822
0.844
0.870
0.804
0.812
0.828
0.836
0.774
0.824
0.818
0.778
0.702
0.738
0.734
0.740
0.708
0.752
0.748
0.744
0.706
0.732
0.732
0.740
0.734
0.712
0.728
0.728
0.726
0.674
0.706
0.712
0.730
0.718
0.778
0.844
0.884
0.804
0.818
0.762
0.712
0.672
0.674
0.654
0.638
0.630
0.620
0.612
0.600
0.612
0.630
0.644
0.704
0.734
0.794
0.838
0.834
0.848
0.796
0.778
0.730
0.688
0.686
0.706
0.740
0.754
0.768
0.782
0.826
0.858
0.898
0.868
0.898
0.920
0.868
0.804
0.810
0.798
0.772
0.720
0.732
0.746
0.810
0.772
0.800
0.826
0.806
0.798
0.772
0.720
0.698
0.732
0.744
0.750
0.718
0.734
0.756
0.774
0.726
0.730
0.734
0.752
0.734
0.752
0.748
0.750
0.732
0.680
0.672
0.666
0.662
0.674
0.672
0.654
0.662
0.664
0.722
1.222
1.052
1.050
1.050
0.988
1.022
0.996
0.914
0.912
0.926
0.854
0.812
0.784
0.788
0.784
0.874
0.978
0.982
0.922
0.826
0.756
0.716
0.688
0.692
0.666
0.652
0.640
0.646
0.648
0.718
0.722
0.774
0.884
0.810
0.854
0.920
0.802
0.758
0.748
0.736
0.766
0.706
0.752
0.746
0.718
0.670
0.672
0.654
0.652
0.670
0.686
0.680
0.680
0.670
0.670
0.656
0.646
0.636
0.636
0.622
0.612
0.604
0.598
0.612
0.606
0.608
0.646
0.718
0.838
0.762
0.712
0.686
0.672
0.684
0.682
0.688
0.680
0.680
0.666
0.672
0.654
0.640
0.636
0.638
0.640
0.646
0.634
0.652
0.640
0.648
0.638
0.650
0.646
0.648
0.636
0.632
0.630
0.738
0.930
1.092
0.994
0.924
0.858
0.790
0.758
0.732
0.708
0.660
0.638
0.664
0.648
0.674
0.716
0.802
0.990
0.938
0.912
0.828
0.762
0.710
0.674
0.642
0.638
0.644
0.662
0.668
0.674
1.194
0.978
0.970
1.028
1.102
1.010
0.972
0.894
0.824
0.788
0.742
0.724
0.718
0.706
0.666
0.708
0.724
0.952
1.218
0.950
0.992
0.940
0.892
0.846
0.848
0.848
0.804
0.856
0.926
0.916
0.838
0.802
0.722
0.674
0.672
0.662
0.648
0.662
0.650
0.652
0.636
0.734
1.342
1.014
1.028
0.966
0.890
0.830
0.812
0.740
0.714
0.714
0.688
0.682
0.672
0.670
0.680
0.692
0.700
0.692
0.694
0.698
0.702
0.710
0.694
0.706
0.694
0.660
0.668
0.660
0.658
0.656
0.654
0.662
0.676
0.680
0.692
0.656
0.738
0.720
0.754
0.720
0.670
0.710
0.728
0.734
0.796
0.824
0.850
0.780
0.852
0.874
0.878
0.806
0.870
0.966
0.992
0.872
0.968
0.946
0.942
0.856
0.922
0.976
0.914
0.868
0.926
0.940
0.814
0.832
0.772
0.726
0.766
0.796
0.922
0.932
0.978
1.006
0.924
0.846
0.882
0.932
0.856
0.880
0.946
0.990
0.872
0.988
1.130
0.930
1.018
1.106
0.944
0.942
0.954
0.858
0.914
0.972
0.942
0.976
1.002
1.008
0.856
0.868
0.946
0.966
0.890
0.964
0.836
0.900
0.828
0.870
1.008
1.232
1.092
0.916
0.970
0.994
0.958
0.892
0.962
1.164
0.970
0.942
0.938
0.906
1.038
1.050
0.886
0.952
0.982
0.952
0.858
0.928
0.942
0.902
1.158
1.102
0.916
0.910
0.936
0.872
0.938
0.996
0.986
0.842
0.854
0.836
0.804
0.888
1.002
0.966
0.998
0.986
0.880
0.852
0.886
0.862
0.806
0.904
1.186
0.898
0.908
0.952
0.844
0.912
1.054
0.900
0.900
0.930
1.048
0.898
0.884
0.970
0.852
0.902
0.904
0.870
0.942
1.028
0.964
0.924
0.936
0.924
0.866
0.954
0.964
0.876
0.980
1.056
0.936
0.942
0.952
0.956
0.834
0.894
0.944
0.868
0.870
0.868
0.906
0.892
1.008
1.002
0.936
0.942
0.926
0.852
0.844
0.814
0.790
0.834
0.960
0.954
0.848
0.848
0.874
0.838
0.946
0.994
0.900
0.910
0.898
0.880
0.830
0.872
0.948
0.912
0.904
0.946
1.016
0.920
1.030
1.000
0.880
0.918
0.928
0.888
0.830
0.884
0.934
0.876
0.944
0.954
0.898
0.872
0.820
0.746
0.734
0.764
0.808
0.928
1.026
0.950
0.960
0.986
0.898
0.938
0.930
0.882
0.838
0.888
0.936
0.870
0.880
0.896
0.920
0.854
0.976
0.942
0.830
0.796
0.780
0.720
0.740
0.752
0.764
0.776
0.806
0.816
0.850
0.844
0.834
0.820
0.774
0.818
0.840
0.826
0.816
0.912
1.008
1.024
0.908
0.912
0.950
0.926
0.914
1.016
1.016
0.914
0.892
0.958
1.070
0.936
0.956
0.966
0.898
0.854
0.832
0.746
0.724
0.744
0.768
0.786
0.842
0.952
0.962
0.888
0.910
0.910
0.840
0.868
0.874
0.894
0.858
0.926
0.950
0.926
0.880
0.878
0.880
0.824
0.866
0.844
0.824
0.814
0.836
0.854
0.848
0.830
0.846
0.840
0.800
0.806
0.824
0.878
0.844
0.866
0.860
0.850
0.810
0.836
0.854
0.852
0.826
0.858
0.864
0.878
0.874
0.872
0.862
0.818
0.876
0.910
0.868
0.840
0.876
0.890
0.818
0.800
0.738
0.746
0.770
0.784
0.860
0.930
0.948
0.878
0.896
0.902
0.884
0.826
0.872
0.886
0.982
0.870
0.892
0.890
0.926
0.870
0.884
0.818
0.776
0.794
0.756
0.796
0.834
0.894
0.854
0.890
0.888
0.880
0.840
0.858
0.878
0.898
0.848
0.910
0.984
0.936
0.904
0.928
0.916
0.872
0.902
0.942
0.946
0.890
0.862
0.874
0.886
0.872
0.858
0.876
0.878
0.838
0.816
0.866
0.902
0.930
0.972
1.134
1.090
0.930
0.924
0.912
0.850
0.922
0.952
0.942
0.948
1.072
1.026
0.880
0.906
0.916
0.848
0.884
0.944
1.072
1.002
0.966
0.876
0.870
0.940
0.956
0.860
0.880
0.896
0.880
0.826
0.864
0.968
0.974
0.948
0.942
0.932
0.864
0.902
0.898
0.956
0.936
1.002
0.994
0.890
0.876
0.856
0.804
0.844
0.898
1.030
0.964
0.978
0.962
0.870
0.896
0.908
0.838
0.840
0.876
0.966
0.974
1.178
1.212
1.042
0.942
0.940
0.936
0.854
0.912
0.956
0.962
0.886
0.942
0.932
0.862
0.842
0.880
0.910
0.870
0.956
1.002
0.924
0.882
0.928
0.930
0.856
0.908
0.978
0.970
0.912
0.912
0.924
0.856
0.882
0.900
0.920
0.928
1.012
1.058
0.954
0.960
0.952
0.880
0.928
0.928
0.994
0.918
0.938
0.960
0.870
0.932
0.962
0.920
0.898
0.924
0.924
0.890
0.980
0.908
0.810
0.788
0.744
0.698
0.714
0.722
0.688
0.730
0.740
0.736
0.754
0.774
0.776
0.762
0.806
0.826
0.864
0.812
0.852
0.884
0.856
0.800
0.810
0.794
0.800
0.780
0.840
0.866
0.852
0.824
0.790
0.778
0.748
0.760
0.752
0.766
0.812
0.942
1.012
0.904
0.912
0.888
0.838
0.834
0.804
0.810
0.798
0.832
0.878
0.904
0.954
0.942
0.896
0.792
0.772
0.824
0.882
0.982
0.960
0.908
0.862
0.892
0.894
0.856
0.910
0.976
1.088
0.976
0.986
0.976
0.982
0.870
0.926
0.938
0.938
0.898
0.920
0.898
0.896
0.888
0.900
0.932
0.950
0.864
0.870
0.844
0.844
0.784
0.814
0.840
0.898
0.880
0.928
0.888
0.852
0.806
0.782
0.764
0.750
0.758
0.802
0.898
0.900
0.902
0.898
0.842
0.822
0.814
0.790
0.710
0.744
0.750
0.784
0.806
0.894
0.942
0.942
0.922
0.906
0.860
0.812
0.816
0.812
0.814
0.802
0.818
0.824
0.824
0.866
0.884
0.868
0.818
0.846
0.834
0.814
0.820
0.886
0.948
0.906
0.876
0.910
0.928
0.902
0.862
0.884
0.898
0.832
0.810
0.854
0.886
0.888
0.868
0.902
0.906
0.884
0.818
0.826
0.806
0.756
0.778
0.822
0.854
0.852
0.972
0.926
0.842
0.768
0.790
0.808
0.798
0.820
0.864
0.874
0.844
0.828
0.828
0.816
0.794
0.852
0.886
0.916
0.860
0.916
0.908
0.870
0.864
0.886
0.898
0.852
0.858
0.880
0.892
0.854
0.858
0.884
0.900
0.878
0.918
0.912
0.854
0.888
0.882
0.854
0.834
0.854
0.838
0.800
0.826
0.836
0.858
0.842
0.900
0.874
0.816
0.816
0.812
0.804
0.770
0.788
0.802
0.794
0.808
0.866
0.910
0.852
0.864
0.850
0.828
0.800
0.816
0.806
0.804
0.808
0.874
0.968
0.936
0.896
0.890
0.866
0.800
0.800
0.800
0.804
0.810
0.910
1.214
0.970
0.892
0.870
0.856
0.886
0.996
1.046
0.936
0.964
0.970
0.918
0.826
0.794
0.806
0.804
0.846
1.000
0.990
0.942
0.882
0.862
0.862
0.812
0.848
0.864
0.902
0.844
0.876
0.898
0.898
0.856
0.858
0.840
0.806
0.846
0.866
0.890
0.864
0.900
0.902
0.856
0.836
0.834
0.860
0.842
0.886
0.890
0.898
0.878
0.988
1.056
1.040
0.928
0.898
0.894
0.854
0.864
0.938
1.102
0.936
0.914
0.890
0.884
0.850
0.920
1.024
0.946
0.942
0.924
0.898
0.850
0.872
0.926
1.000
0.924
0.982
1.014
0.890
0.890
0.902
0.856
0.838
0.832
0.820
0.808
0.858
0.850
0.872
0.846
0.880
0.892
0.876
0.854
0.880
0.892
0.858
0.890
0.918
0.922
0.870
0.874
0.862
0.824
0.826
0.866
0.896
0.856
0.916
0.960
0.878
0.880
0.870
0.848
0.796
0.812
0.818
0.888
0.872
0.908
0.926
0.890
0.878
0.950
0.934
0.884
0.872
0.950
0.970
0.908
0.866
0.888
0.864
0.872
0.844
0.880
0.934
0.960
0.966
1.032
1.000
0.892
0.902
0.898
0.856
0.902
0.920
0.894
0.878
0.914
0.908
0.824
0.808
0.824
0.820
0.828
1.018
0.962
0.910
0.854
0.772
0.732
0.766
0.760
0.812
0.794
0.770
0.726
0.762
0.726
0.710
0.716
0.692
0.716
0.706
0.682
0.698
0.678
0.670
0.680
0.716
0.718
0.736
0.748
0.782
0.758
0.760
0.746
0.712
0.712
0.682
0.668
0.650
0.650
0.646
0.650
0.646
0.628
0.648
0.640
0.628
0.628
0.630
0.618
0.618
0.612
0.612
0.618
0.618
0.614
0.616
0.610
0.610
0.606
0.608
0.608
0.602
0.598
0.592
0.590
0.592
0.590
0.596
0.604
0.622
0.638
0.652
0.656
0.668
0.660
0.668
0.660
0.660
0.664
0.666
0.664
0.664
0.648
0.648
0.654
0.656
0.656
0.650
0.636
0.612
0.618
0.620
0.618
0.636
0.668
0.652
0.704
0.720
0.760
1.142
0.908
0.898
0.848
0.762
0.736
0.666
0.666
0.652
0.644
0.630
0.616
0.610
0.612
0.604
0.602
0.600
0.604
0.606
0.602
0.600
0.602
0.610
0.596
0.592
0.578
0.578
0.578
0.576
0.572
0.588
0.606
0.624
0.710
0.768
0.802
0.888
0.870
0.800
0.724
0.672
0.652
0.630
0.622
0.612
0.610
0.608
0.598
0.606
0.608
0.626
0.648
0.670
0.708
0.750
0.804
0.804
0.732
0.728
0.712
0.674
0.674
0.666
0.650
0.640
0.644
0.640
0.628
0.636
0.630
0.624
0.630
0.620
0.622
0.620
0.644
0.666
0.718
0.818
0.808
0.814
0.786
0.712
0.676
0.658
0.630
0.632
0.616
0.608
0.608
0.604
0.602
0.612
0.626
0.632
0.634
0.648
0.646
0.704
0.732
0.742
0.700
0.684
0.706
0.708
0.680
0.668
0.654
0.654
0.648
0.638
0.646
0.640
0.654
0.646
0.666
0.672
0.670
0.636
0.642
0.652
0.660
0.634
0.640
0.640
0.640
0.630
0.626
0.624
0.622
0.616
0.606
0.598
0.604
0.598
0.596
0.586
0.594
0.584
0.584
0.576
0.588
0.616
0.686
0.838
0.876
0.822
0.786
0.738
0.696
0.658
0.654
0.634
0.618
0.604
0.598
0.592
0.586
0.578
0.572
0.564
0.564
0.610
0.848
0.920
0.874
0.806
0.756
0.754
0.770
0.736
0.728
0.690
0.696
0.704
0.692
0.676
0.656
0.650
0.652
0.638
0.648
0.674
0.716
0.718
0.732
0.686
0.672
0.702
0.684
0.684
0.696
0.690
0.678
0.670
0.676
0.674
0.656
0.642
0.644
0.646
0.648
0.662
0.684
0.744
0.860
0.914
0.854
0.820
0.754
0.712
0.658
0.662
0.680
0.674
0.676
0.682
0.666
0.632
0.642
0.640
0.636
0.644
0.626
0.638
0.644
0.660
0.674
0.688
0.680
0.660
0.656
0.644
0.652
0.656
0.664
0.672
0.676
0.684
0.680
0.654
0.662
0.662
0.666
0.642
0.650
0.636
0.630
0.640
0.626
0.650
0.678
0.740
0.758
0.766
0.792
0.788
0.752
0.712
0.694
0.686
0.674
0.670
0.678
0.686
0.698
0.664
0.762
0.866
0.888
0.818
0.790
0.750
0.748
0.748
0.730
0.724
0.738
0.770
0.770
0.824
0.800
1.420
1.100
0.928
0.874
0.814
0.762
0.710
0.682
0.674
0.652
0.638
0.622
0.618
0.624
0.752
0.840
0.906
0.856
0.852
0.900
1.020
0.902
1.006
1.128
1.134
1.010
0.946
0.862
0.912
1.042
0.940
0.840
0.792
0.788
0.834
0.812
0.766
0.820
0.830
0.944
0.818
0.888
0.880
0.828
0.780
0.824
0.866
0.852
0.998
1.260
1.048
0.976
0.934
0.838
0.808
0.934
1.266
1.012
1.032
1.052
0.974
1.100
1.128
1.034
0.990
0.922
0.954
0.806
0.876
0.848
0.900
0.834
1.004
1.152
0.918
0.912
0.894
0.868
0.858
1.066
1.206
0.954
0.938
0.958
0.868
0.910
1.152
1.044
0.968
0.946
0.960
0.858
1.002
1.218
0.970
0.910
0.896
0.922
0.882
0.918
1.228
1.040
1.020
0.892
0.784
0.864
0.960
0.984
1.004
1.194
1.010
0.856
0.870
0.906
0.882
0.922
1.246
1.142
0.964
0.990
0.920
0.844
0.888
0.968
0.972
0.860
0.948
0.952
0.890
0.836
0.868
0.884
0.802
0.826
0.788
0.716
0.754
0.726
0.802
0.916
0.940
0.904
0.932
0.938
0.836
0.870
0.928
0.886
0.872
0.940
1.034
0.890
0.946
0.968
0.866
0.918
1.014
1.036
0.884
0.924
0.920
0.878
0.896
1.002
1.026
0.882
0.938
0.942
0.900
0.886
0.910
0.908
0.830
0.904
0.920
0.918
0.842
0.852
0.832
0.804
0.818
0.888
1.156
0.954
0.886
0.854
0.868
0.830
0.880
0.880
0.878
0.838
0.886
0.898
0.834
0.830
0.810
0.760
0.758
0.778
0.806
0.828
0.952
1.050
0.974
0.904
0.884
0.854
0.782
0.828
0.854
0.894
0.842
0.912
0.956
0.934
0.874
0.864
0.840
0.800
0.776
0.786
0.798
0.832
0.802
0.872
0.876
0.842
0.804
0.800
0.802
0.774
0.770
0.794
0.808
0.806
0.846
0.908
0.938
0.844
0.854
0.844
0.812
0.850
0.964
1.046
0.904
0.954
0.926
0.860
0.836
0.896
0.944
0.916
0.840
0.854
0.838
0.798
0.814
0.806
0.832
0.792
0.806
0.812
0.844
0.824
0.940
1.010
0.968
0.902
0.900
0.886
0.868
0.838
0.912
1.014
1.000
0.878
0.946
0.968
0.958
0.898
0.924
0.846
0.782
0.774
0.740
0.712
0.756
0.788
0.912
0.904
1.138
1.014
0.888
0.846
0.790
0.746
0.756
0.774
0.800
0.824
0.924
0.998
0.896
0.930
0.908
0.800
0.808
0.820
0.844
0.800
0.964
1.044
0.872
0.912
0.912
0.838
0.756
0.746
0.724
0.728
0.704
0.686
0.694
0.690
0.736
0.760
0.840
0.894
0.830
0.848
0.816
0.778
0.782
0.778
0.810
0.848
0.860
0.874
0.888
0.800
0.790
0.776
0.764
0.738
0.764
0.790
0.820
0.832
0.922
0.980
0.884
0.854
0.834
0.796
0.780
0.780
0.794
0.784
0.810
0.836
0.840
0.804
0.826
0.828
0.794
0.754
0.744
0.708
0.710
0.752
0.750
0.700
0.764
0.830
0.922
0.970
0.984
0.860
0.858
0.850
0.886
0.848
0.906
0.836
0.794
0.770
0.784
0.830
0.790
0.758
0.722
0.686
0.670
0.630
0.650
0.650
0.646
0.636
0.632
0.620
0.610
0.612
0.600
0.594
0.592
0.588
0.586
0.578
0.564
0.564
0.564
0.558
0.562
0.598
1.128
0.890
0.942
0.868
0.864
0.774
0.758
0.762
0.744
0.760
0.768
0.736
0.754
0.734
0.722
0.708
0.706
0.700
0.684
0.692
0.696
0.676
0.668
0.672
0.660
0.664
0.660
0.648
0.636
0.616
0.624
0.624
0.630
0.620
0.624
0.630
0.626
0.624
0.612
0.618
0.608
0.606
0.598
0.606
0.616
0.620
0.626
0.624
0.630
0.622
0.620
0.602
0.608
0.604
0.602
0.598
0.600
0.600
0.588
0.586
0.592
0.582
0.584
0.582
0.574
0.584
0.578
0.578
0.572
0.576
0.586
0.582
0.586
0.586
0.590
0.596
0.594
0.612
0.618
0.620
0.612
0.618
0.626
0.624
0.630
0.650
0.650
0.634
0.654
0.652
0.642
0.646
0.634
0.628
0.618
0.604
0.610
0.604
0.606
0.598
0.604
0.596
0.596
0.590
0.598
0.596
0.594
0.598
0.604
0.608
0.604
0.616
0.612
0.620
0.614
0.618
0.622
0.618
0.638
0.642
0.644
0.640
0.658
0.652
0.646
0.638
0.652
0.642
0.634
0.634
0.642
0.628
0.620
0.628
0.630
0.628
0.630
0.630
0.640
0.630
0.622
0.630
0.622
0.614
0.614
0.602
0.614
0.620
0.620
0.626
0.628
0.628
0.630
0.624
0.620
0.628
0.628
0.618
0.620
0.634
0.632
0.616
0.642
0.644
0.662
0.674
0.744
0.768
0.726
0.750
0.682
0.702
0.772
0.740
0.700
0.702
0.688
0.680
0.654
0.662
0.642
0.624
0.626
0.620
0.620
0.640
0.726
1.060
0.870
0.870
0.794
0.774
0.746
0.710
0.706
0.670
0.656
0.676
0.720
0.674
0.704
0.696
0.662
0.680
0.694
0.690
0.660
0.678
0.674
0.652
0.676
0.694
0.688
0.676
0.694
0.706
0.726
0.678
0.666
0.672
0.650
0.654
0.656
0.666
0.652
0.646
0.670
0.636
0.660
0.722
0.822
0.972
0.952
0.970
0.868
0.754
0.734
0.728
0.724
0.740
0.746
0.742
0.716
0.700
0.678
0.690
0.684
0.672
0.692
0.690
0.696
0.696
0.822
0.804
0.862
0.872
0.820
0.750
0.672
0.692
0.676
0.692
0.704
0.692
0.706
0.712
0.726
0.710
0.706
0.684
0.680
0.672
0.662
0.660
0.668
0.670
0.670
0.688
0.744
0.844
0.796
0.810
0.782
0.754
0.690
0.664
0.644
0.646
0.640
0.640
0.612
0.696
0.718
0.828
0.934
1.090
1.132
1.044
0.886
0.782
0.768
0.740
0.796
0.974
1.096
0.892
0.806
0.790
0.770
0.888
0.832
0.928
0.816
0.852
0.914
1.002
1.084
0.934
0.994
1.110
1.178
1.116
0.954
0.758
0.740
0.766
0.748
0.930
0.962
0.942
0.816
0.820
0.842
1.106
1.160
0.870
0.908
1.300
1.270
1.160
0.908
0.814
0.850
0.936
0.886
0.822
0.838
1.284
1.170
1.090
0.912
0.796
0.806
0.814
0.872
1.004
1.058
0.924
0.936
0.972
0.920
0.846
0.782
0.810
0.846
0.842
1.246
1.092
1.028
0.920
0.770
0.758
0.798
0.794
1.212
1.142
1.090
1.030
0.850
0.840
0.824
0.856
0.838
1.256
1.150
1.070
0.878
0.782
0.758
0.778
0.820
0.916
0.936
1.078
1.058
0.886
0.898
0.884
0.872
0.832
0.860
0.842
1.002
1.158
0.916
0.856
0.818
0.780
0.928
1.258
1.066
0.910
0.774
0.768
0.768
0.850
0.830
0.808
0.832
0.816
0.842
0.896
0.908
0.972
1.016
1.006
0.944
0.834
0.766
0.702
0.694
0.690
0.704
0.746
0.808
0.758
0.732
0.724
0.742
0.722
0.736
0.704
0.700
0.686
0.670
0.666
0.690
0.728
0.732
0.812
0.932
0.906
0.952
0.950
0.890
0.842
0.792
0.710
0.764
0.712
1.492
1.244
1.030
1.062
1.022
0.958
0.844
0.802
0.798
0.806
1.298
1.056
0.844
0.818
0.802
0.896
0.930
0.824
0.898
0.818
0.812
0.860
0.854
0.774
0.824
0.806
0.902
0.884
0.916
0.886
0.822
0.728
0.792
0.786
0.816
0.844
0.844
0.792
0.766
0.794
0.760
0.828
0.900
0.992
0.942
0.868
0.784
0.762
0.716
0.776
0.826
1.278
1.238
1.124
0.884
0.826
0.798
0.824
0.834
0.968
1.374
1.068
1.086
0.948
0.958
0.868
0.922
0.884
0.794
0.788
0.772
0.816
1.044
1.326
1.094
1.066
0.966
0.876
0.790
0.816
0.844
0.914
0.820
0.842
0.780
0.828
0.922
0.844
0.968
1.020
1.040
0.866
0.874
0.856
0.780
0.910
1.178
1.166
0.954
0.938
0.920
0.832
0.864
0.914
0.992
0.856
0.962
1.016
0.988
0.840
0.884
0.848
0.818
0.754
0.794
0.822
0.916
0.920
0.852
0.858
0.826
0.792
0.764
0.800
0.846
0.812
0.948
0.944
0.960
0.898
0.912
0.998
1.008
0.946
0.928
0.932
1.110
1.106
0.886
0.818
0.800
0.884
1.256
1.042
1.124
1.174
1.114
0.852
0.906
0.924
1.038
0.930
1.276
1.264
1.180
1.068
1.080
1.066
1.042
0.876
0.902
0.932
1.254
1.056
1.004
0.940
0.762
0.784
0.788
0.832
0.856
0.802
0.782
0.786
0.774
0.728
0.742
0.738
0.706
0.796
0.832
0.826
0.976
1.014
0.946
0.798
0.762
0.726
0.688
0.682
0.666
0.672
0.692
0.752
0.824
0.948
0.840
0.892
1.018
1.182
1.000
0.920
1.094
1.226
1.088
0.886
0.850
0.802
0.734
0.736
0.794
0.836
1.140
0.968
0.826
0.754
0.784
0.764
0.810
0.880
0.910
0.934
0.820
0.706
0.686
0.650
0.656
0.658
0.694
0.798
0.870
0.846
1.258
1.200
1.034
0.814
0.720
0.706
0.676
0.776
1.500
1.244
1.226
1.128
0.996
0.888
0.764
0.722
0.712
0.772
0.844
0.980
0.908
0.828
0.772
0.774
0.730
0.802
0.864
0.938
0.860
1.098
1.064
0.898
0.978
1.082
1.152
1.118
0.910
0.880
0.806
0.784
0.878
1.296
1.156
1.132
1.020
0.902
0.772
0.758
0.742
0.722
0.826
1.430
1.194
1.026
0.882
0.780
0.720
0.740
0.778
0.934
1.042
0.896
0.838
0.846
0.778
0.842
0.856
0.938
0.872
0.780
0.792
0.786
0.802
0.816
0.764
0.782
0.826
0.788
0.888
1.004
0.970
0.848
0.816
0.780
0.730
0.734
0.796
0.750
0.828
0.896
0.926
0.886
0.834
0.728
0.738
0.770
0.824
0.950
0.814
0.828
0.850
0.918
1.008
0.844
0.842
0.834
0.832
0.776
0.798
0.796
0.812
0.782
0.842
0.856
0.834
0.872
0.874
0.806
0.848
0.832
0.850
0.820
0.766
0.726
0.732
0.710
0.752
0.792
0.892
1.016
0.832
0.830
0.804
0.776
0.730
0.782
0.804
0.732
0.818
0.834
0.916
0.930
0.850
0.874
0.848
0.818
0.776
0.740
0.794
0.848
0.916
0.912
0.874
0.802
0.718
0.776
0.814
1.238
1.066
0.998
0.930
0.952
0.868
0.968
1.018
0.942
0.844
0.790
0.850
0.926
0.918
0.864
0.810
0.732
0.730
0.710
0.710
0.752
0.834
0.884
0.936
0.950
0.914
0.848
0.790
0.744
0.708
0.704
0.704
0.708
0.780
0.908
1.060
1.216
0.970
0.874
0.800
0.796
0.782
0.726
0.768
0.768
0.846
0.880
0.824
0.908
0.836
0.922
0.948
0.852
0.890
0.884
0.886
0.848
0.786
0.720
0.716
0.692
0.722
0.792
1.258
1.042
0.996
0.932
0.824
0.782
0.714
0.716
0.694
0.780
1.340
1.134
1.042
0.970
0.796
0.710
0.742
0.794
1.280
1.094
1.164
1.176
1.064
1.108
1.030
0.834
0.792
0.822
0.908
1.086
0.940
0.790
0.792
0.812
0.872
1.212
0.998
0.790
0.786
0.748
0.724
0.746
0.890
0.972
1.250
1.156
1.052
0.916
0.878
0.866
0.790
0.756
0.784
0.818
1.064
1.004
0.876
0.830
0.800
0.786
0.840
0.972
1.050
0.896
0.796
0.724
0.764
0.786
0.864
0.904
0.906
0.806
0.728
0.752
0.798
0.852
0.950
0.936
0.840
0.758
0.778
0.764
0.718
0.724
0.770
0.824
0.944
0.904
0.882
0.860
0.886
0.890
0.838
0.910
0.892
0.820
0.766
0.734
0.728
0.750
0.738
0.712
0.710
0.748
0.778
0.936
0.868
0.878
0.872
0.814
0.866
0.916
0.870
0.924
0.966
0.870
0.752
0.828
0.840
0.894
0.780
0.724
0.816
1.282
1.046
0.880
0.834
0.766
0.688
0.682
0.658
0.654
0.636
0.654
0.644
0.638
0.634
0.632
0.632
0.632
0.622
0.614
0.614
0.606
0.612
0.616
0.620
0.620
0.626
0.634
0.644
0.640
0.630
0.656
0.698
0.742
0.780
0.830
0.852
0.978
1.016
0.890
0.868
0.840
0.782
0.774
0.762
0.740
0.700
0.746
0.756
0.796
0.764
0.794
0.908
0.838
0.818
0.794
0.730
0.776
0.764
0.854
0.936
0.902
0.876
0.904
0.922
0.878
0.798
0.804
0.816
0.858
0.930
1.018
1.026
0.988
1.000
1.016
0.948
0.874
0.816
0.868
1.016
1.106
1.004
0.838
0.820
0.830
0.896
0.944
0.832
0.870
0.898
0.918
0.814
0.794
0.780
0.784
0.774
0.728
0.726
0.714
0.732
0.726
0.758
0.810
1.208
1.172
1.076
0.944
0.934
0.852
0.858
0.844
0.810
0.750
0.762
0.770
0.838
1.012
0.934
0.944
0.924
0.900
0.854
0.782
0.814
0.838
0.804
0.942
1.066
1.118
1.056
0.884
0.946
0.902
0.962
0.956
1.224
1.150
1.074
0.986
0.912
0.886
0.754
0.802
0.840
1.338
1.076
1.082
1.066
1.052
0.912
0.908
0.866
0.836
0.740
0.792
0.768
0.804
0.870
0.946
0.884
0.950
0.864
0.894
1.234
1.022
0.992
0.940
0.864
0.856
0.810
0.846
0.866
0.930
0.836
0.968
0.956
0.946
0.898
0.792
0.846
0.872
0.982
0.866
1.110
1.260
1.182
1.102
1.020
0.996
0.930
0.884
0.826
0.884
0.936
1.244
1.094
0.960
0.958
0.956
0.962
0.838
0.864
0.794
0.814
1.262
1.126
0.968
0.972
0.958
0.936
0.878
0.738
0.834
0.846
1.178
0.914
0.972
1.024
1.006
0.916
0.914
0.854
0.888
0.868
0.802
0.812
0.836
0.962
1.074
1.026
1.044
0.996
0.848
0.770
0.806
0.786
0.816
0.916
0.874
0.894
0.866
1.248
1.082
0.972
0.766
0.730
0.764
0.774
0.920
1.248
1.164
1.012
0.976
0.864
0.800
0.750
0.818
0.806
1.304
1.250
1.124
1.062
1.020
0.954
0.864
0.726
0.708
0.734
0.864
1.354
1.122
1.042
0.960
0.852
0.746
0.718
0.714
0.760
0.832
1.184
1.114
1.058
0.940
0.886
0.746
0.698
0.720
0.840
1.566
1.262
1.380
1.256
1.200
1.228
1.102
1.046
1.056
0.992
0.858
0.916
1.010
1.000
1.002
1.128
1.110
0.970
1.052
1.072
1.054
0.960
1.030
1.040
0.898
0.984
1.030
1.020
0.898
0.838
0.814
0.858
0.842
0.938
1.046
1.130
0.906
0.972
0.982
0.944
0.920
0.940
1.118
1.004
1.128
1.038
0.874
0.856
0.884
0.962
0.866
0.928
0.884
0.764
0.804
0.766
0.712
0.730
0.742
0.778
0.762
0.806
0.828
0.796
0.718
0.770
0.788
0.840
0.934
0.884
0.788
0.836
0.866
0.940
0.898
1.202
1.132
1.102
1.088
1.148
1.146
1.008
1.034
1.038
1.012
0.848
0.852
0.868
0.856
0.744
0.882
0.974
1.206
1.026
1.096
1.036
0.866
0.890
0.908
0.976
0.882
1.148
1.220
0.936
0.952
0.924
0.866
0.936
1.278
1.114
1.036
0.984
0.866
0.824
0.874
1.252
1.038
1.096
1.106
1.022
0.896
0.908
0.960
0.880
0.992
1.152
1.034
0.916
0.924
0.926
0.840
0.840
0.864
1.004
0.932
1.062
1.062
0.952
0.928
0.960
0.994
0.880
0.892
0.806
0.728
0.706
0.714
0.772
0.922
0.898
1.110
1.054
0.920
0.874
0.876
0.924
0.870
0.986
1.286
1.136
1.124
1.120
1.042
0.972
0.950
0.990
0.874
1.010
1.034
0.900
0.902
0.892
0.870
0.822
0.964
0.842
0.776
0.730
0.714
0.708
0.686
0.650
0.666
0.680
0.728
0.692
0.796
0.860
0.924
0.894
0.834
0.882
1.010
1.140
1.096
1.090
1.074
1.018
0.900
0.928
1.046
1.058
1.098
1.000
0.934
1.052
1.062
0.966
0.958
0.928
0.824
0.790
0.828
0.726
0.770
0.758
0.770
0.760
0.724
0.694
0.720
0.702
0.704
0.710
0.708
0.678
0.676
0.696
0.744
0.832
0.956
1.000
1.026
0.982
0.840
0.864
0.920
1.280
1.142
1.170
1.186
1.098
0.920
0.804
0.894
0.852
0.848
0.834
0.842
0.752
0.802
0.738
0.726
0.802
0.876
1.060
0.952
0.930
0.898
0.876
0.980
1.086
1.176
1.178
0.946
0.974
1.016
0.946
0.906
0.896
0.966
1.144
1.132
1.252
1.152
0.972
1.006
1.048
0.990
0.944
0.966
0.918
0.760
0.764
0.720
0.694
0.688
0.666
0.684
0.728
0.792
0.840
0.844
0.912
0.956
0.906
0.892
0.920
0.910
0.834
0.876
0.950
1.022
0.932
1.034
1.064
0.920
0.924
0.876
0.840
0.848
0.954
1.234
1.012
1.038
1.028
0.918
0.986
1.088
0.988
0.956
0.912
0.886
0.910
0.940
0.978
0.882
0.926
0.936
0.894
0.886
0.924
0.934
0.898
0.878
0.862
0.844
0.828
0.828
0.888
0.974
0.996
1.016
0.990
0.972
0.844
0.862
0.864
0.888
0.894
1.036
1.062
0.944
0.900
0.862
0.826
0.788
0.818
0.784
0.824
0.890
0.774
0.780
0.738
0.734
0.780
0.816
0.872
0.854
0.824
0.780
0.780
0.778
0.784
0.796
0.786
0.800
0.808
0.776
0.764
0.814
1.034
1.294
1.156
1.124
1.014
0.988
0.988
1.050
0.928
0.962
1.012
0.938
0.946
0.998
1.072
0.934
0.854
0.852
0.890
0.892
0.872
0.882
0.942
0.888
1.048
1.066
0.926
0.988
1.092
0.914
0.922
0.952
0.920
0.852
0.978
1.006
0.926
0.922
0.934
0.902
0.832
0.864
0.846
0.828
0.836
0.896
0.900
0.822
0.852
0.812
0.780
0.706
0.734
0.784
0.884
0.860
0.960
1.048
0.906
0.890
0.896
0.920
0.860
0.992
1.108
0.966
0.982
0.788
0.780
0.758
0.736
0.804
0.836
0.846
0.888
0.894
0.846
0.826
0.864
0.924
0.890
0.870
0.892
0.894
0.856
0.994
1.220
1.110
1.072
1.078
1.068
1.008
1.034
1.084
1.018
0.946
0.868
0.794
0.824
0.922
1.112
1.024
0.948
0.802
0.760
0.750
0.770
0.756
0.724
0.786
0.786
0.808
0.784
0.842
0.860
0.922
0.918
1.006
1.062
1.016
0.910
0.978
0.988
0.966
0.844
0.806
0.782
0.734
0.696
0.706
0.714
0.776
0.886
0.868
0.968
0.974
0.876
0.918
0.912
0.934
0.850
0.898
0.918
0.946
0.914
1.040
1.022
0.926
1.000
1.004
0.874
1.010
0.966
0.856
0.972
0.972
0.920
0.936
1.050
0.996
0.832
0.898
0.906
0.900
1.000
1.254
1.084
1.056
1.008
0.906
0.892
0.834
0.850
0.788
0.724
0.704
0.684
0.684
0.690
0.714
0.762
0.746
0.786
0.824
0.868
0.848
0.902
0.932
1.060
1.036
0.896
0.920
0.928
1.064
1.172
1.108
1.210
1.126
0.934
0.972
0.978
1.050
0.904
1.074
1.082
1.038
0.858
0.908
0.866
0.874
0.816
0.946
1.174
1.046
0.942
0.962
0.950
0.838
0.856
0.894
1.222
1.006
1.100
1.118
0.992
0.980
0.852
0.780
0.792
0.826
1.242
1.004
1.016
1.050
0.910
0.884
0.910
0.960
0.976
1.000
1.048
0.902
0.952
0.984
0.920
0.824
0.804
0.756
0.776
0.722
0.710
0.674
0.670
0.650
0.640
0.618
0.628
0.618
0.606
0.606
0.592
0.582
0.604
0.606
0.618
0.620
0.618
0.624
0.610
0.600
0.612
0.610
0.614
0.608
0.610
0.606
0.608
0.614
0.614
0.616
0.624
0.630
0.642
0.628
0.638
0.632
0.634
0.636
0.628
0.636
0.636
0.636
0.640
0.640
0.630
0.628
0.624
0.610
0.606
0.596
0.596
0.600
0.600
0.606
0.610
0.612
0.628
0.622
0.632
0.638
0.638
0.652
0.652
0.656
0.642
0.646
0.648
0.654
0.644
0.636
0.622
0.622
0.630
0.636
0.642
0.640
0.648
0.630
0.642
0.636
0.626
0.624
0.636
0.638
0.644
0.666
0.720
0.752
0.722
0.740
0.766
0.768
0.724
0.734
0.764
0.794
0.826
0.794
0.800
0.828
0.822
0.856
0.832
0.880
0.816
0.798
0.714
0.674
0.664
0.648
0.630
0.624
0.618
0.614
0.606
0.608
0.604
0.606
0.604
0.620
0.642
0.646
1.594
1.010
0.918
0.792
0.784
0.734
0.700
0.680
0.676
0.668
0.656
0.640
0.646
0.644
0.646
0.646
0.644
0.656
0.674
0.650
0.638
0.626
0.634
0.648
0.636
0.640
0.680
0.724
0.776
0.770
0.802
0.798
0.758
0.740
0.724
0.722
0.696
0.736
0.776
0.776
0.790
1.248
0.974
0.936
0.830
0.774
0.724
0.698
0.662
0.652
0.644
0.638
0.644
0.650
0.648
0.666
0.672
0.648
0.676
0.672
0.660
0.658
0.662
0.664
0.650
0.696
0.704
0.670
0.700
0.702
0.712
0.676
0.670
0.652
0.654
0.626
0.648
0.638
0.676
0.680
0.676
0.674
0.640
0.648
0.642
0.628
0.622
0.624
0.608
0.598
0.594
0.598
0.594
0.590
0.594
0.594
0.592
0.582
0.590
0.584
0.586
0.582
0.588
0.602
0.610
0.600
0.598
0.594
0.602
0.604
0.608
0.606
0.624
0.634
0.640
0.636
0.642
0.638
0.630
0.624
0.588
0.568
0.600
0.582
0.580
0.578
0.584
0.586
0.592
0.596
0.604
0.604
0.602
0.608
0.610
0.618
0.618
0.636
0.654
0.672
0.678
0.678
0.684
0.672
0.666
0.658
0.644
0.640
0.624
0.622
0.616
0.606
0.590
0.606
0.602
0.614
0.622
0.636
0.694
0.800
0.778
0.896
0.840
0.824
0.842
0.770
0.714
0.696
0.738
0.754
0.722
0.772
0.804
0.806
0.780
0.762
0.772
0.800
0.710
0.786
0.812
0.922
0.880
0.888
0.840
0.794
0.736
0.708
0.680
0.686
0.658
0.646
0.638
0.630
0.648
0.698
0.788
0.798
0.884
0.878
0.852
0.868
0.866
0.798
0.774
0.748
0.696
0.726
0.748
0.750
0.790
0.824
0.854
0.798
0.768
0.716
0.704
0.712
0.736
0.790
0.822
0.756
0.760
0.760
0.704
0.744
0.756
0.818
0.860
0.858
0.824
0.744
0.726
0.716
0.694
0.668
0.684
0.682
0.704
0.692
0.682
0.686
0.656
0.644
0.634
0.618
0.642
0.676
0.938
1.180
0.984
1.008
0.936
0.824
0.788
0.820
0.864
0.824
0.808
0.750
0.722
0.724
0.722
0.704
0.688
0.660
0.652
0.660
0.728
0.822
0.776
0.954
0.838
0.816
0.814
0.808
0.834
0.834
0.752
0.756
0.752
0.744
0.780
1.174
1.030
1.070
1.028
1.016
0.942
0.740
0.704
0.680
0.658
0.640
0.648
0.662
0.698
0.702
0.744
0.790
0.762
0.770
0.772
0.758
0.794
0.782
0.768
0.796
0.828
0.806
0.754
0.714
0.700
0.690
0.668
0.656
0.664
0.676
0.686
0.746
0.796
0.870
0.838
0.802
0.774
0.710
0.764
0.774
0.780
0.802
0.798
0.774
0.754
0.732
0.722
0.710
0.682
0.664
0.670
0.680
0.702
0.690
0.750
0.830
1.090
1.006
0.966
0.970
0.952
0.846
0.796
0.780
0.794
0.802
0.770
0.798
0.858
0.964
0.876
0.900
0.810
0.812
0.824
0.820
0.808
0.780
0.742
0.698
0.730
0.728
0.744
0.804
0.944
0.982
0.898
0.874
0.830
0.706
0.716
0.688
0.668
0.664
0.652
0.638
0.666
0.716
0.876
0.948
1.156
1.100
0.948
1.118
1.146
1.030
1.188
1.156
0.944
0.986
1.082
0.984
1.008
1.066
0.886
0.754
0.778
0.762
0.708
0.732
0.726
0.740
0.748
0.724
0.738
0.738
0.746
0.762
0.764
0.738
0.742
0.780
0.818
0.798
0.854
0.824
0.802
0.820
0.846
0.820
0.804
0.774
0.758
0.740
0.732
0.700
0.760
0.830
1.236
1.018
0.884
0.866
0.846
0.820
0.834
0.800
0.794
0.782
0.786
0.760
0.780
0.830
0.950
1.036
0.960
0.842
0.826
0.822
0.800
0.774
0.774
0.782
0.772
0.696
0.720
0.706
0.704
0.694
0.726
0.762
0.776
0.792
0.814
0.806
0.758
0.790
0.798
0.782
0.782
0.814
0.816
0.820
0.764
0.740
0.692
0.742
0.742
0.774
0.780
0.776
0.750
0.694
0.712
0.714
0.686
0.680
0.700
0.686
0.692
0.664
0.674
0.658
0.640
0.634
0.624
0.626
0.630
0.638
0.638
0.640
0.646
0.650
0.656
0.660
0.662
0.658
0.644
0.628
0.636
0.634
0.628
0.616
0.620
0.628
0.632
0.638
0.662
0.676
0.692
0.698
0.710
0.716
0.688
0.668
0.666
0.682
0.732
0.838
0.878
0.872
0.822
0.724
0.704
0.694
0.734
0.848
0.772
0.684
0.672
0.650
0.638
0.618
0.622
0.624
0.686
0.792
0.828
0.834
0.848
0.786
0.722
0.682
0.690
0.804
0.834
0.892
0.936
0.818
0.766
0.722
0.690
0.672
0.666
0.684
0.710
0.752
0.748
0.790
0.834
0.818
0.844
0.826
0.776
0.786
0.802
0.754
0.780
0.786
0.764
0.806
0.806
0.790
0.766
0.758
0.716
0.696
0.704
0.712
0.678
0.714
0.700
0.680
0.670
0.674
0.696
0.720
0.698
0.698
0.690
0.728
0.684
0.698
0.682
0.668
0.650
0.652
0.640
0.624
0.612
0.614
0.604
0.598
0.594
0.594
0.586
0.582
0.580
0.580
0.580
0.572
0.568
0.564
0.570
0.560
0.558
0.566
0.560
0.556
0.558
0.560
0.560
0.556
0.564
0.570
0.570
0.568
0.578
0.576
0.574
0.570
0.570
0.576
0.566
0.560
0.552
0.560
0.554
0.556
0.566
0.570
0.580
0.590
0.598
0.610
0.626
0.628
0.646
0.654
0.658
0.650
0.650
0.640
0.646
0.652
0.656
0.666
0.658
0.634
0.650
0.650
0.634
0.622
0.618
0.606
0.598
0.594
0.590
0.594
0.604
0.756
1.236
0.980
0.894
0.744
0.760
0.706
0.682
0.688
0.678
0.660
0.686
0.710
0.724
0.732
0.710
0.672
0.660
0.646
0.638
0.636
0.626
0.614
0.626
0.634
0.660
0.682
0.700
0.716
0.714
0.714
0.764
0.802
0.768
0.706
0.694
0.672
0.662
0.638
0.624
0.630
0.630
0.624
0.622
0.636
0.650
0.646
0.646
0.692
0.758
0.790
0.978
1.128
1.062
1.146
1.054
0.986
1.154
1.020
1.020
1.096
1.098
0.972
1.026
1.046
0.990
0.918
1.066
1.130
0.992
1.044
1.088
0.944
0.978
1.108
1.142
1.052
1.270
1.202
1.012
1.114
1.140
1.016
1.172
1.172
1.028
1.246
1.228
1.050
1.278
1.226
1.072
1.214
1.220
1.058
1.240
1.310
1.106
1.116
1.214
1.158
1.044
1.220
1.266
1.102
1.094
1.228
1.252
1.104
1.126
1.166
1.054
1.146
1.252
1.198
1.094
1.132
1.142
1.046
1.234
1.282
1.108
1.094
1.192
1.116
1.048
1.188
1.016
0.896
0.830
0.800
1.222
1.040
0.900
0.864
0.770
0.770
0.830
0.858
0.858
0.884
0.860
1.228
1.050
0.952
1.038
0.950
0.896
0.978
1.110
0.934
0.982
1.030
0.896
0.932
0.992
0.874
0.904
0.994
0.876
0.920
0.954
0.802
0.778
0.770
0.838
0.854
1.006
0.982
0.854
0.876
0.900
0.822
0.864
0.922
1.138
0.966
1.118
1.210
1.144
1.118
1.192
1.224
1.164
1.088
1.140
1.222
1.264
1.104
1.028
1.138
1.136
1.048
1.274
1.224
1.096
1.016
1.298
1.228
1.162
1.074
1.244
1.228
1.118
1.336
1.262
1.152
1.368
1.290
1.186
1.292
1.310
1.174
1.188
1.388
1.296
1.266
1.292
1.302
1.178
1.290
1.268
1.328
1.318
1.158
1.236
1.260
1.182
1.150
1.236
1.168
1.092
1.180
1.190
1.116
1.266
1.214
1.116
1.254
1.236
1.150
1.250
1.188
1.120
1.240
1.210
1.136
1.278
1.224
1.144
1.262
1.246
1.130
1.232
1.126
1.112
1.306
1.186
1.084
1.212
1.234
1.140
1.250
1.192
1.128
1.244
1.228
1.070
1.172
1.256
1.148
1.244
1.292
1.182
1.124
1.308
1.266
1.144
1.246
1.298
1.188
1.250
1.138
0.916
0.866
1.014
0.982
0.810
0.794
0.802
0.842
0.798
0.770
0.848
0.908
0.982
0.914
0.982
0.942
0.966
1.052
0.976
0.934
0.996
0.984
0.878
0.938
0.978
0.866
0.888
0.882
0.882
0.774
0.764
0.768
0.722
0.738
0.790
0.822
0.830
0.818
0.890
0.940
0.870
0.954
1.228
1.160
1.136
1.046
1.258
1.210
1.240
1.200
1.108
1.190
1.236
1.280
1.184
1.094
1.222
1.302
1.210
1.138
1.306
1.332
1.224
1.144
1.128
1.296
1.250
1.140
1.350
1.296
1.314
1.164
1.150
1.226
1.188
1.078
1.160
1.264
1.236
1.108
1.242
1.242
1.132
1.210
1.204
1.106
1.160
1.198
1.180
1.226
1.360
1.258
1.126
1.202
1.270
1.150
1.214
1.266
1.138
1.214
1.246
1.124
1.142
1.160
1.288
1.222
1.248
1.306
1.228
1.330
1.360
1.278
1.188
1.210
1.212
1.264
1.410
1.328
1.234
1.326
1.310
1.206
1.204
1.204
1.124
1.066
1.134
1.128
1.000
1.164
1.384
1.206
1.154
1.384
1.290
1.140
1.254
1.310
1.094
1.070
1.264
1.262
1.122
1.204
1.300
1.266
1.130
1.400
1.388
1.186
1.136
1.332
1.236
1.076
1.124
1.426
1.328
1.280
1.352
1.370
1.270
1.314
1.350
1.254
1.158
1.246
1.278
1.102
0.952
0.972
1.314
1.256
1.180
1.334
1.284
1.202
1.196
1.222
1.082
1.018
1.186
1.262
1.082
1.020
1.184
1.202
1.176
1.342
1.342
1.220
1.362
1.236
1.090
1.154
1.228
1.050
0.986
1.134
1.204
1.040
1.098
1.292
1.196
1.040
1.146
1.250
1.188
1.150
1.348
1.288
1.166
1.186
1.238
1.152
1.030
1.046
1.236
1.244
1.064
1.024
1.224
1.252
1.104
1.088
1.278
1.360
1.264
1.236
1.410
1.354
1.220
1.204
1.256
1.196
1.082
1.144
1.496
1.358
1.246
1.298
1.096
1.064
1.414
1.384
1.188
1.078
1.308
1.306
1.208
1.148
1.274
1.270
1.188
1.070
1.142
1.220
1.160
1.108
1.126
1.310
1.274
1.154
1.212
1.236
1.166
1.056
1.172
1.232
1.156
1.066
1.172
1.262
1.198
1.062
1.052
1.230
1.184
1.096
0.960
1.018
1.428
1.312
1.088
1.166
1.254
1.116
1.046
1.224
1.194
1.162
0.978
0.940
0.866
1.464
1.278
1.566
1.456
1.446
1.530
1.394
1.278
1.458
1.390
1.280
1.386
1.312
1.162
1.018
1.196
1.370
1.132
1.046
1.254
1.264
1.032
1.066
1.206
1.138
1.008
1.188
1.290
1.252
1.078
1.156
1.230
1.240
1.112
1.126
1.188
1.302
1.236
1.170
1.364
1.356
1.266
1.194
1.198
1.358
1.232
1.084
1.224
1.292
1.240
1.158
1.294
1.334
1.166
1.020
1.070
1.244
1.172
1.046
1.184
1.232
1.112
1.030
1.134
1.410
1.352
1.304
1.426
1.368
1.260
1.276
1.276
1.094
1.116
1.312
1.254
1.156
1.228
1.304
1.186
0.996
1.022
1.270
1.240
1.048
1.088
1.142
1.134
1.020
1.102
1.228
1.244
1.076
1.114
1.166
1.150
1.010
1.112
1.398
1.370
1.326
1.370
1.426
1.330
1.252
1.412
1.378
1.286
1.280
1.396
1.318
1.256
1.328
1.360
1.274
1.240
1.294
1.426
1.332
1.304
1.428
1.382
1.296
1.338
1.318
1.230
1.064
1.192
1.418
1.130
1.010
1.326
1.290
1.108
1.082
1.296
1.352
1.242
1.214
1.296
1.196
1.124
1.218
1.220
1.042
0.988
1.200
1.234
1.086
1.006
1.082
1.256
1.178
1.062
1.122
1.268
1.200
1.088
1.092
1.196
1.110
0.880
0.892
1.272
1.100
0.992
1.104
1.196
1.142
0.928
0.912
1.318
1.196
1.102
1.158
1.354
1.226
1.106
0.998
1.286
1.322
1.114
1.286
1.440
1.300
1.114
1.218
1.264
1.262
1.074
1.198
1.340
1.280
1.094
1.290
1.394
1.220
1.162
1.304
1.276
1.234
1.084
1.146
1.224
1.226
1.122
1.180
1.270
1.266
1.200
1.132
1.180
1.276
1.162
1.072
1.122
1.204
1.140
1.046
0.994
1.282
1.142
1.012
0.938
1.358
1.196
1.072
1.170
1.250
1.244
1.082
1.130
1.266
1.238
1.082
1.170
1.302
1.256
1.098
1.016
1.416
1.292
1.140
1.356
1.352
1.244
1.166
1.306
1.230
1.106
1.168
1.236
1.256
1.136
1.248
1.242
1.226
1.082
1.044
1.104
1.244
1.194
0.980
1.120
1.368
1.174
1.138
1.374
1.270
1.144
1.286
1.266
1.192
1.084
1.240
1.230
1.136
1.016
1.130
1.212
1.140
0.974
1.130
1.286
1.188
1.028
1.082
1.296
1.158
1.034
1.158
1.286
1.182
1.048
1.066
1.214
1.174
1.102
1.282
1.320
1.244
1.076
1.126
1.278
1.244
1.138
1.330
1.280
1.124
1.182
1.218
1.172
1.070
1.134
1.268
1.416
1.216
1.148
1.524
1.506
1.302
1.204
1.404
1.294
1.202
1.114
1.392
1.300
1.130
1.152
1.368
1.304
1.168
1.294
1.368
1.278
1.134
1.198
1.298
1.310
1.172
0.994
1.106
1.200
1.182
0.966
1.046
1.344
1.238
1.160
0.956
0.968
1.284
1.188
1.010
1.062
1.226
1.228
1.066
1.182
1.310
1.224
1.082
1.128
1.202
1.028
1.066
1.316
1.298
1.134
1.232
1.314
1.238
1.098
1.206
1.232
1.204
1.068
1.178
1.270
1.222
1.044
1.054
1.252
1.228
1.030
1.028
1.340
1.238
1.122
0.956
1.050
1.384
1.228
1.094
1.176
1.252
1.154
0.954
0.998
1.328
1.166
1.044
1.184
1.368
1.208
1.066
1.110
1.258
1.202
1.032
1.078
1.266
1.180
0.988
1.020
1.228
1.204
1.082
1.042
1.136
1.170
1.058
1.062
1.356
1.266
1.140
1.062
1.480
1.458
1.340
1.210
1.398
1.310
1.178
1.288
1.254
1.096
1.070
1.300
1.204
1.068
1.254
1.294
1.172
1.072
1.256
1.302
1.220
1.054
1.160
1.320
1.238
1.152
1.050
1.180
1.214
1.194
1.058
1.132
1.226
1.206
1.042
1.030
1.172
1.166
0.980
1.016
1.308
1.182
1.072
1.186
1.230
1.152
1.008
1.026
1.238
1.204
1.106
1.102
1.360
1.328
1.222
1.086
1.124
1.210
1.186
0.998
1.056
1.262
1.188
1.032
1.062
1.272
1.216
1.092
1.230
1.260
1.166
1.056
1.192
1.236
1.166
1.018
1.104
1.306
1.206
1.042
1.096
1.252
1.132
0.978
1.046
1.084
1.070
0.900
1.002
1.374
1.228
1.028
1.070
1.158
1.194
1.146
1.204
1.198
1.054
1.194
1.370
1.302
1.124
1.266
1.256
1.220
1.044
1.130
1.284
1.188
0.994
1.026
1.284
1.240
1.176
1.030
1.106
1.292
1.138
0.954
1.098
1.244
1.176
1.008
1.060
1.268
1.188
1.022
1.062
1.320
1.208
1.014
1.020
1.168
1.224
1.042
1.038
1.364
1.290
1.166
1.304
1.286
1.186
1.096
1.300
1.262
1.140
1.034
1.172
1.250
1.068
0.966
1.148
1.288
1.098
0.982
1.284
1.242
1.190
1.064
1.184
1.262
1.146
1.016
1.144
1.272
1.166
1.036
1.160
1.252
1.178
1.020
1.124
1.158
1.076
0.896
0.984
1.364
1.218
1.092
1.146
1.278
1.210
1.082
1.198
1.232
1.168
0.970
1.058
1.230
1.240
1.116
0.938
1.014
1.172
1.170
1.050
1.120
1.190
1.102
0.960
1.066
1.206
1.216
1.020
0.994
1.352
1.278
1.142
1.220
1.300
1.194
1.112
1.262
1.218
1.060
1.128
1.236
1.176
0.998
1.050
1.326
1.178
1.016
1.074
1.222
1.134
0.958
0.998
1.292
1.178
1.044
1.074
1.204
1.202
1.086
1.162
1.294
1.210
1.082
1.146
1.242
1.196
1.050
1.084
1.220
1.102
0.934
1.014
1.260
1.212
1.036
1.062
1.268
1.238
1.102
1.168
1.280
1.206
1.092
1.158
1.298
1.198
1.054
1.072
1.260
1.212
1.034
1.076
1.300
1.196
0.964
1.032
1.326
1.170
1.082
1.224
1.294
1.228
1.106
1.216
1.232
1.176
1.084
1.200
1.256
1.160
1.004
1.048
1.244
1.148
1.068
0.944
1.134
1.368
1.164
1.056
1.208
1.286
1.174
1.062
1.190
1.226
1.164
1.062
1.186
1.218
1.174
1.058
1.134
1.240
1.190
1.056
1.272
1.238
1.044
0.994
1.384
1.370
1.188
1.374
1.344
1.290
1.148
1.276
1.368
1.236
1.106
1.240
1.270
1.218
1.084
1.094
1.334
1.204
1.008
1.032
1.304
1.224
1.078
1.118
1.326
1.196
1.098
1.220
1.228
1.066
1.060
1.290
1.186
1.028
1.078
1.298
1.228
1.064
1.134
1.266
1.266
1.038
0.942
1.286
1.288
1.142
1.068
1.284
1.376
1.228
1.108
1.244
1.250
1.156
1.028
1.138
1.288
1.214
1.082
1.222
1.252
1.156
1.068
1.110
1.192
1.196
1.124
1.462
1.330
1.164
1.236
1.378
1.252
1.140
1.240
1.290
1.156
1.082
1.250
1.282
1.166
1.056
1.150
1.222
1.138
0.978
1.138
1.252
1.094
0.906
1.044
1.406
1.250
1.070
1.182
1.252
1.162
1.042
1.156
1.290
1.164
1.000
1.096
1.342
1.230
1.064
1.116
1.254
1.194
1.014
1.096
1.252
1.248
1.050
1.138
1.310
1.252
1.030
1.114
1.298
1.186
0.994
1.112
1.268
1.162
0.964
1.058
1.314
1.180
1.046
1.122
1.242
1.176
1.032
1.146
1.334
1.206
1.056
1.152
1.300
1.222
1.040
1.080
1.184
1.166
0.956
1.022
1.332
1.222
1.048
1.108
1.300
1.218
1.036
1.096
1.326
1.202
1.046
1.102
1.248
1.186
1.016
1.156
1.300
1.158
1.052
1.190
1.246
1.166
0.992
1.162
1.232
1.200
1.048
1.114
1.254
1.184
1.014
0.984
1.294
1.292
1.118
1.204
1.298
1.248
1.102
1.180
1.250
1.196
1.064
1.094
1.276
1.220
1.052
1.176
1.296
1.124
1.036
1.246
1.270
1.216
1.078
1.188
1.212
1.180
1.042
1.216
1.270
1.150
1.072
1.154
1.264
1.172
1.050
1.206
1.260
1.174
0.924
1.054
1.386
1.244
1.118
1.276
1.342
1.258
1.106
1.206
1.234
1.178
1.076
1.136
1.164
1.128
1.044
1.122
1.194
1.172
1.044
1.084
1.244
1.234
1.090
0.996
1.280
1.294
1.118
1.104
1.292
1.300
1.092
1.170
1.270
1.168
1.072
1.248
1.274
1.190
1.086
1.178
1.270
1.196
1.110
1.188
1.208
1.132
1.060
1.198
1.226
1.070
1.116
1.284
1.188
1.032
1.118
1.286
1.168
1.040
1.172
1.276
1.152
1.004
1.180
1.300
1.124
0.986
1.188
1.286
1.156
1.090
1.280
1.294
1.206
1.096
1.170
1.238
1.070
1.020
1.222
1.274
1.182
1.034
1.140
1.268
1.218
1.070
1.126
1.290
1.236
1.052
1.112
1.242
1.266
1.096
1.206
1.264
1.172
1.030
1.222
1.248
1.124
1.070
1.274
1.206
1.070
1.174
1.258
1.206
1.076
1.182
1.248
1.172
1.050
1.162
1.230
1.176
1.042
1.128
1.258
1.212
1.060
1.134
1.206
1.218
1.050
1.114
1.272
1.220
1.058
1.094
1.218
1.218
1.056
1.144
1.254
1.180
1.048
1.050
1.182
1.222
1.168
1.028
1.110
1.294
1.226
1.068
1.216
1.298
1.206
1.074
1.248
1.236
1.160
1.006
1.120
1.304
1.180
1.060
1.068
1.284
1.200
1.190
1.322
1.262
1.106
1.092
1.334
1.180
1.052
1.192
1.222
1.116
1.256
1.338
1.224
1.108
1.260
1.256
1.178
1.130
1.238
1.244
1.198
1.070
1.142
1.156
1.106
0.986
1.320
1.286
1.246
1.128
1.232
1.260
1.196
1.064
1.110
1.282
1.220
1.064
1.138
1.248
1.192
0.976
1.064
1.368
1.364
1.216
1.388
1.424
1.276
1.178
1.350
1.280
1.122
1.300
1.324
1.238
1.190
1.330
1.304
1.148
1.248
1.314
1.228
1.116
1.288
1.216
1.134
1.298
1.276
1.116
1.182
1.262
1.212
1.060
1.206
1.328
1.176
1.062
1.250
1.194
1.074
1.108
1.300
1.198
1.060
1.094
1.180
1.110
0.946
1.056
1.346
1.216
1.086
1.208
1.228
1.176
1.050
1.250
1.242
1.182
1.026
1.132
1.280
1.228
1.100
1.200
1.234
1.194
1.066
1.124
1.286
1.202
1.058
1.248
1.290
1.182
1.074
1.196
1.212
1.190
1.052
1.088
1.230
1.186
1.038
1.068
1.326
1.232
1.052
1.146
1.306
1.168
1.014
1.100
1.274
1.202
1.062
1.170
1.328
1.238
1.082
1.154
1.280
1.226
1.086
1.120
1.220
1.202
1.082
1.158
1.226
1.204
1.112
1.122
1.232
1.228
1.108
1.262
1.242
1.200
1.078
1.158
1.246
1.178
1.048
1.102
1.192
1.200
1.114
1.210
1.316
1.250
1.126
1.174
1.230
1.146
0.972
1.160
1.236
1.154
1.012
1.142
1.288
1.210
1.060
1.112
1.190
1.126
1.000
1.280
1.320
1.198
1.104
1.254
1.238
1.078
1.154
1.338
1.204
1.190
1.296
1.280
1.132
1.220
1.264
1.196
1.070
1.094
1.254
1.128
1.082
1.344
1.232
1.136
1.256
1.228
1.136
1.040
1.152
1.232
1.170
1.028
1.326
1.386
1.272
1.154
1.292
1.314
1.168
1.070
1.212
1.378
1.304
1.200
1.336
1.252
1.122
1.180
1.254
1.216
1.090
1.218
1.272
1.190
1.106
1.254
1.288
1.208
1.174
1.254
1.228
1.124
1.226
1.244
1.120
1.254
1.262
1.208
1.076
1.180
1.302
1.160
1.032
1.304
1.292
1.160
1.106
1.290
1.292
1.186
1.104
1.232
1.252
1.182
1.088
1.180
1.204
1.188
1.036
1.106
1.316
1.210
1.016
1.092
1.306
1.266
1.092
1.130
1.296
1.198
1.066
1.132
1.272
1.226
1.096
1.214
1.204
1.078
1.062
1.290
1.202
1.068
1.096
1.216
1.230
1.040
1.098
1.244
1.242
1.098
1.116
1.226
1.178
1.080
1.244
1.250
1.138
1.046
1.156
1.246
1.110
0.954
0.988
1.328
1.202
1.058
1.100
1.240
1.206
1.078
1.134
1.226
1.160
1.016
1.092
1.238
1.202
1.042
1.100
1.252
1.168
1.004
1.084
1.306
1.190
1.054
1.162
1.314
1.174
1.022
1.044
1.330
1.168
1.030
1.162
1.366
1.226
1.100
1.202
1.292
1.282
1.050
1.108
1.254
1.180
1.042
1.106
1.316
1.192
1.042
1.078
1.354
1.234
1.082
1.172
1.408
1.234
1.070
1.120
1.218
1.214
1.070
1.158
1.236
1.180
1.068
1.158
1.266
1.196
1.056
1.154
1.314
1.216
1.028
1.168
1.102
1.016
1.392
1.652
1.416
1.282
1.448
1.338
1.150
1.336
1.360
1.200
1.156
1.318
1.338
1.166
1.230
1.258
1.200
0.992
1.112
1.356
1.178
0.972
1.048
1.400
1.206
1.054
1.210
1.382
1.218
1.142
1.258
1.288
1.218
1.092
1.158
1.224
1.170
0.968
0.976
1.378
1.242
1.076
1.184
1.294
1.208
1.054
1.156
1.236
1.206
1.064
1.146
1.318
1.152
1.014
1.220
1.280
1.098
0.958
1.266
1.332
1.116
1.064
1.382
1.298
1.134
1.272
1.342
1.190
1.092
1.260
1.300
1.190
1.062
1.056
1.330
1.196
1.002
1.084
1.378
1.184
1.072
1.170
1.366
1.204
1.100
1.240
1.358
1.222
1.084
1.284
1.310
1.168
1.058
1.150
1.276
1.152
1.012
1.096
1.402
1.198
1.072
1.198
1.320
1.152
1.010
1.272
1.296
1.182
1.048
1.176
1.296
1.212
1.066
1.050
1.194
1.150
0.950
1.092
1.438
1.260
1.082
1.200
1.288
1.202
1.028
1.140
1.296
1.278
1.090
1.150
1.268
1.184
1.036
1.124
1.418
1.228
1.056
1.152
1.292
1.202
1.036
1.124
1.394
1.216
1.062
1.216
1.314
1.180
0.998
1.242
1.358
1.226
1.044
1.382
1.376
1.264
1.132
1.302
1.320
1.228
1.106
1.174
1.300
1.242
1.014
1.120
1.328
1.222
1.044
1.216
1.412
1.138
0.978
1.318
1.372
1.156
1.226
1.274
1.242
1.094
1.198
1.262
1.240
1.080
1.186
1.306
1.250
1.092
1.250
1.276
1.178
1.090
1.246
1.314
1.170
1.076
1.204
1.254
1.192
1.058
1.178
1.362
1.226
1.056
1.050
0.902
0.814
0.754
0.768
0.720
0.728
0.768
0.802
0.734
0.724
0.696
0.716
0.712
0.706
0.692
0.682
0.674
0.658
0.666
0.680
0.708
0.690
0.690
0.694
0.740
0.772
0.836
0.796
0.730
0.706
0.720
0.702
0.696
0.688
0.682
0.672
0.658
0.658
0.666
0.676
0.712
0.748
0.888
1.258
1.154
1.118
1.098
1.102
1.082
1.010
0.970
0.950
0.908
0.888
1.400
1.246
1.090
1.386
1.338
1.178
1.052
1.296
1.322
1.250
1.140
1.242
1.272
1.150
1.092
1.234
1.222
1.120
1.078
1.200
1.198
1.050
1.250
1.202
1.044
1.134
1.320
1.314
1.256
1.398
1.302
1.260
1.134
1.154
1.254
1.204
1.076
1.006
1.114
1.380
1.196
1.458
1.422
1.346
1.180
1.268
1.222
1.120
1.172
1.318
1.228
1.092
1.194
1.242
1.222
1.144
1.176
1.164
1.128
1.024
1.040
1.372
1.310
1.270
1.358
1.306
1.256
1.306
1.318
1.220
1.160
1.244
1.254
1.208
1.048
1.088
1.220
1.160
1.142
1.052
1.248
1.230
1.136
1.292
1.256
1.152
1.278
1.242
1.132
1.084
1.184
1.278
1.164
1.300
1.316
1.250
1.170
1.248
1.264
1.198
1.114
1.178
1.194
1.190
1.076
1.192
1.204
1.164
1.070
1.134
1.168
1.180
1.090
1.138
1.198
1.172
1.090
1.156
1.176
1.160
1.104
1.126
1.172
1.194
1.220
1.408
1.326
1.258
1.298
1.244
1.228
1.148
1.238
1.156
1.170
1.114
1.298
1.370
1.254
1.110
1.160
1.186
1.150
1.466
1.370
1.336
1.400
1.368
1.230
1.208
1.258
1.258
1.196
1.220
1.276
1.340
1.242
1.196
1.270
1.274
1.250
1.158
1.198
1.224
1.184
1.118
1.170
1.186
1.166
1.090
1.138
1.262
1.180
1.160
1.220
1.186
1.110
1.232
1.230
1.178
1.040
1.160
1.232
1.172
1.088
1.218
1.280
1.196
1.146
1.240
1.228
1.138
1.134
1.198
1.248
1.178
1.176
1.310
1.266
1.194
1.326
1.280
1.228
1.152
1.178
1.214
1.124
1.152
1.316
1.252
1.256
1.316
1.280
1.230
1.260
1.258
1.180
1.160
1.218
1.232
1.158
1.078
1.144
1.208
1.178
1.092
1.192
1.212
1.164
1.102
1.208
1.230
1.166
1.056
1.130
1.308
1.204
1.134
1.248
1.280
1.234
1.154
1.234
1.278
1.212
1.142
1.262
1.284
1.198
1.118
1.216
1.228
1.206
1.164
1.242
1.188
0.986
0.888
0.892
0.902
0.920
0.874
1.354
1.000
0.892
0.806
0.840
0.922
0.942
0.942
0.936
0.832
0.828
0.784
0.756
0.790
0.820
0.938
0.886
1.112
1.246
1.244
1.266
1.340
1.242
1.180
1.156
1.080
1.026
0.948
0.820
0.806
0.790
0.768
0.974
1.332
1.064
1.016
0.886
0.778
0.748
0.728
0.808
0.896
0.838
0.774
0.722
0.688
0.698
0.680
0.672
0.664
0.654
0.648
0.640
0.628
0.624
0.630
0.626
0.634
0.636
0.638
0.646
0.656
0.664
0.658
0.684
0.858
1.270
1.206
1.156
1.132
1.116
0.996
1.000
0.882
0.858
0.886
1.432
1.272
1.204
0.950
1.030
1.316
1.202
1.084
1.262
1.294
1.224
1.048
1.230
1.232
1.210
1.088
0.950
1.004
1.472
1.310
1.242
1.356
1.326
1.110
1.156
1.150
1.072
0.890
0.970
1.162
1.200
0.970
0.988
1.110
1.272
1.158
0.954
1.072
1.148
1.106
0.954
0.868
0.984
1.438
1.130
1.086
0.940
0.820
0.896
1.472
1.272
1.228
1.374
1.316
1.088
1.136
1.262
1.256
1.138
0.972
1.210
1.224
1.164
1.088
1.062
0.934
0.934
1.574
1.572
1.392
1.326
1.480
1.344
1.252
1.228
1.172
1.160
1.380
1.270
1.084
1.204
1.210
1.228
1.086
1.090
1.358
1.276
1.152
1.336
1.370
1.238
1.174
1.206
1.204
1.120
0.988
1.346
1.328
1.230
1.078
1.100
1.226
1.194
1.112
1.014
1.318
1.200
1.148
0.942
1.010
1.276
1.190
1.084
1.136
1.212
1.174
1.048
1.042
1.242
1.200
1.044
1.020
1.318
1.208
1.076
0.918
1.462
1.454
1.244
1.426
1.344
1.216
1.240
1.322
1.128
1.032
1.260
1.356
1.228
1.196
1.348
1.308
1.136
1.100
1.286
1.164
1.008
1.266
1.190
1.116
0.944
1.286
1.308
1.238
1.154
1.242
1.204
1.012
1.174
1.410
1.264
1.128
1.310
1.264
1.140
1.184
1.232
1.196
1.038
1.096
1.258
1.226
0.998
0.934
1.296
1.210
1.072
1.056
1.244
1.182
1.006
1.124
1.232
1.038
0.972
1.318
1.234
1.114
1.170
1.242
1.226
1.094
1.156
1.194
1.220
1.090
1.284
1.288
1.200
1.096
1.226
1.250
1.156
1.030
1.286
1.306
1.228
1.082
1.158
1.266
1.222
1.148
1.338
1.326
1.172
1.022
1.198
1.320
1.132
1.202
1.466
1.334
1.154
1.206
1.236
1.162
1.086
1.380
1.396
1.282
1.208
1.360
1.306
1.168
1.200
1.300
1.204
1.138
1.292
1.238
1.076
1.346
1.338
1.310
1.330
1.570
1.366
1.274
1.376
1.306
1.124
1.236
1.232
1.168
1.016
1.096
1.346
1.196
1.066
1.162
1.220
1.196
1.066
1.062
1.144
1.248
1.126
0.962
0.984
1.386
1.220
1.110
1.268
1.284
1.142
1.086
1.334
1.212
1.110
0.944
1.330
1.290
1.208
1.104
1.234
1.226
1.124
1.018
1.320
1.230
1.192
1.056
1.158
1.252
1.230
1.098
1.226
1.240
1.212
0.982
1.000
1.348
1.260
1.106
1.164
1.260
1.176
0.962
0.984
1.384
1.218
1.106
1.138
1.214
1.182
0.996
0.996
1.340
1.208
1.062
1.234
1.212
1.122
0.968
1.166
1.278
1.172
1.008
1.094
1.228
1.180
1.004
1.020
1.240
1.136
0.930
0.950
1.248
1.162
1.036
1.102
1.212
1.120
1.042
1.198
1.328
1.208
1.120
1.276
1.216
1.072
1.048
1.292
1.180
1.048
1.108
1.318
1.216
1.068
1.142
1.238
1.220
1.048
1.078
1.290
1.226
1.052
1.062
1.222
1.128
0.950
1.038
1.332
1.194
1.038
1.170
1.306
1.174
1.044
1.172
1.238
1.150
1.006
0.978
1.306
1.198
1.072
1.080
1.224
1.182
1.120
0.924
0.926
1.060
1.230
1.086
1.118
1.220
1.154
0.980
0.998
1.260
1.228
1.024
1.160
1.386
1.224
1.044
1.076
1.322
1.200
1.060
1.176
1.306
1.166
1.080
1.174
1.208
1.150
1.056
1.146
1.206
1.172
1.094
1.256
1.280
1.118
1.060
1.264
1.202
1.058
1.084
1.220
1.182
1.018
1.044
1.170
1.200
1.118
0.984
1.160
1.258
1.160
1.056
1.192
1.288
1.138
0.942
1.028
1.358
1.184
1.090
1.194
1.228
1.130
1.028
1.174
1.254
1.156
0.996
1.048
1.338
1.198
1.040
1.242
1.246
1.172
0.980
0.974
1.184
1.168
0.958
1.030
1.368
1.226
1.126
1.230
1.270
1.172
0.992
1.070
1.300
1.120
1.062
1.244
1.264
1.146
1.108
1.230
1.216
1.072
1.164
1.220
1.190
0.988
1.070
1.264
1.148
0.984
1.036
1.284
1.164
1.062
1.154
1.252
1.106
1.016
1.232
1.290
1.136
1.082
1.220
1.202
1.108
0.986
1.228
1.262
1.188
1.016
1.062
1.312
1.192
1.090
1.176
1.254
1.190
0.996
1.064
1.242
1.208
1.000
0.962
1.184
1.248
1.080
0.952
1.068
1.244
1.156
1.026
1.236
1.284
1.120
0.996
1.114
1.172
1.060
1.048
1.308
1.232
1.082
1.178
1.220
1.170
1.006
1.128
1.234
1.114
0.956
1.144
1.344
1.122
1.072
1.214
1.224
1.088
0.992
1.314
1.262
1.144
1.008
1.052
1.296
1.178
1.000
1.018
1.324
1.212
1.084
1.184
1.240
1.130
1.030
1.252
1.230
1.082
0.970
1.282
1.214
1.140
1.206
1.226
1.124
0.952
1.068
1.330
1.170
1.180
1.272
1.208
1.086
1.114
1.214
1.090
0.918
0.938
1.040
0.972
0.928
0.904
0.874
0.944
1.288
1.024
0.904
0.806
0.810
0.830
1.386
1.234
1.074
1.324
1.352
1.306
1.194
1.060
1.276
1.286
1.226
1.140
0.948
1.072
1.310
1.224
1.152
0.972
1.012
1.330
1.192
1.062
1.018
1.312
1.168
1.036
0.982
1.302
1.222
1.138
0.996
1.014
1.392
1.222
1.100
1.280
1.440
1.322
1.220
1.336
1.294
1.156
1.164
1.258
1.250
1.094
1.162
1.248
1.214
1.010
1.058
1.322
1.262
1.164
1.040
1.134
1.306
1.196
1.044
1.046
1.302
1.196
1.028
0.988
1.094
1.280
1.118
0.954
1.050
1.312
1.006
0.992
0.940
0.900
0.842
0.968
0.926
1.436
1.084
1.308
1.346
1.212
1.166
1.420
1.234
1.022
0.874
1.352
1.428
1.340
1.216
1.310
1.298
1.212
1.026
0.998
1.320
1.218
1.090
1.120
1.164
1.170
1.054
1.132
1.214
1.132
0.948
1.056
1.256
1.144
0.958
0.960
1.048
1.312
1.138
0.932
0.900
1.060
1.298
1.118
1.342
1.314
1.150
0.968
1.042
1.484
1.176
1.376
1.490
1.346
1.194
1.386
1.350
1.242
1.114
1.276
1.254
1.160
1.080
1.220
1.256
1.184
1.064
1.174
1.232
1.200
1.074
1.066
1.312
1.218
1.060
0.996
1.262
1.164
1.036
0.906
0.894
1.512
1.246
1.300
1.488
1.340
1.202
1.318
1.328
1.230
1.122
1.284
1.296
1.242
0.974
0.844
0.950
1.612
1.286
1.488
1.514
1.350
1.238
1.404
1.344
1.158
1.270
1.288
1.188
1.050
1.330
1.288
1.248
1.112
1.180
1.220
1.190
1.084
1.084
1.318
1.168
0.968
1.058
1.364
1.236
1.094
1.118
1.286
1.184
1.018
1.250
1.256
1.184
1.094
1.266
1.260
1.186
1.056
1.118
1.238
1.196
1.076
1.172
1.264
1.196
1.090
1.156
1.222
1.138
0.962
0.970
1.372
1.218
1.068
1.104
1.342
1.114
1.102
1.356
1.426
1.230
1.314
1.534
1.334
1.252
1.434
1.374
1.312
1.172
1.268
1.286
1.206
1.054
1.158
1.232
1.150
0.984
1.268
1.308
1.182
1.028
1.192
1.334
1.244
1.072
0.986
1.378
1.372
1.266
1.438
1.336
1.136
1.048
1.110
0.962
0.846
0.886
1.526
1.262
1.236
1.444
1.382
1.222
1.082
1.198
1.136
0.898
0.884
1.468
1.356
1.256
1.424
1.374
1.286
1.144
1.266
1.268
1.200
1.004
0.998
1.312
1.206
1.082
0.968
1.280
1.204
1.144
1.036
1.168
1.320
1.274
1.154
1.174
1.296
1.218
0.994
0.898
1.326
1.268
1.132
1.076
1.256
1.320
1.168
1.068
1.174
1.292
1.166
1.018
1.084
1.340
1.194
0.978
0.992
1.320
1.214
1.124
1.124
1.242
1.232
1.144
1.356
1.400
1.210
1.180
1.328
1.256
1.108
0.996
1.090
1.530
1.210
1.272
1.464
1.286
1.112
1.204
1.174
1.162
1.078
1.142
1.236
1.182
1.040
1.070
1.354
1.152
1.010
1.292
1.368
1.220
1.230
1.280
1.200
1.058
1.226
1.370
1.236
1.242
1.366
1.270
1.100
1.142
1.276
1.230
1.096
1.058
1.244
1.204
1.096
0.874
0.872
1.608
1.362
1.494
1.510
1.308
1.208
1.420
1.372
1.252
1.132
1.318
1.282
1.254
1.146
1.042
1.210
1.244
1.180
1.020
1.138
1.254
1.206
1.024
1.116
1.386
1.188
1.104
1.164
1.268
1.220
1.110
1.126
1.258
1.206
1.060
1.136
1.268
1.282
1.122
1.074
1.298
1.282
1.166
1.046
0.970
1.398
1.166
1.466
1.474
1.238
1.260
1.344
1.230
1.068
1.190
1.276
1.244
1.086
1.142
1.272
1.158
1.054
1.212
1.244
1.142
1.050
1.150
1.256
1.208
1.110
1.268
1.344
1.208
1.162
1.298
1.258
1.142
1.164
1.278
1.232
1.122
1.218
1.292
1.228
1.154
1.300
1.262
1.116
1.088
1.276
1.278
1.210
1.162
1.322
1.312
1.152
1.162
1.282
1.190
1.026
1.128
1.426
1.320
1.180
1.336
1.420
1.192
1.042
1.256
1.304
1.144
1.080
1.250
1.270
1.094
1.118
1.258
1.236
1.052
1.060
1.196
1.230
1.114
1.082
1.196
1.206
1.060
0.998
1.116
1.266
1.212
1.076
1.164
1.336
1.278
1.150
1.226
1.382
1.244
1.178
1.340
1.260
1.098
1.174
1.260
1.218
1.084
1.068
1.054
1.272
1.148
1.208
1.580
1.340
1.198
1.308
1.338
1.208
1.152
1.328
1.320
1.258
1.074
1.002
1.248
1.312
1.166
1.244
1.486
1.348
1.266
1.298
1.366
1.182
1.166
1.272
1.222
1.124
1.054
1.282
1.236
1.132
1.048
1.144
1.206
1.150
1.050
0.978
1.350
1.164
1.086
1.148
1.278
1.138
1.060
1.142
1.224
1.148
1.012
1.028
1.150
1.166
1.044
1.062
1.360
1.264
1.126
1.162
1.252
1.096
1.028
1.128
1.256
1.164
1.090
1.180
1.204
1.086
1.086
1.202
1.226
1.046
1.144
1.314
1.214
1.220
1.384
1.260
1.186
1.286
1.222
1.152
1.040
1.164
1.288
1.174
1.146
1.358
1.342
1.208
1.206
1.356
1.224
1.234
1.378
1.206
1.042
1.126
1.174
1.164
1.048
1.140
1.230
1.194
1.082
1.100
1.282
1.148
1.044
1.168
1.218
1.136
0.882
0.864
0.974
1.318
1.044
1.028
1.186
1.204
1.062
1.098
1.222
1.154
1.044
1.072
1.132
1.166
1.084
1.162
1.190
1.088
1.192
1.284
1.162
1.166
1.288
1.242
1.216
1.250
1.208
1.272
1.200
1.312
1.296
1.208
1.276
1.256
1.080
1.070
1.256
1.260
1.088
1.250
1.400
1.190
1.020
1.068
1.290
1.246
1.054
0.910
1.324
1.242
1.178
1.010
0.898
1.418
1.330
1.204
1.080
1.204
1.366
1.284
1.202
1.216
1.220
1.166
1.346
1.212
1.332
1.298
1.186
1.136
1.286
1.280
1.138
1.172
1.314
1.192
1.110
1.252
1.200
0.950
1.192
1.492
1.306
1.126
1.270
1.288
1.334
1.388
1.266
1.444
1.354
1.194
1.294
1.260
1.120
1.120
1.182
1.164
1.022
1.012
1.308
1.158
1.072
1.068
1.272
1.044
0.880
0.896
1.330
1.208
1.040
0.946
0.886
1.328
1.114
0.988
1.052
1.220
1.174
0.980
0.860
0.926
1.410
1.236
1.188
1.268
1.190
1.140
1.248
1.256
1.078
1.202
1.262
1.196
1.028
0.920
1.372
1.278
1.126
1.070
1.246
1.234
1.152
1.120
1.228
1.266
1.194
1.260
1.256
1.122
1.208
1.244
1.068
0.990
1.096
1.180
1.098
0.968
0.942
0.916
1.306
1.044
1.004
1.152
1.238
1.074
0.972
1.028
1.126
1.128
1.010
0.980
0.906
1.300
1.118
1.040
1.086
1.192
1.200
1.050
1.018
1.268
1.304
1.178
1.096
1.020
0.846
0.826
0.846
1.362
1.532
1.160
1.216
1.556
1.328
1.080
1.224
1.416
1.262
1.116
1.246
1.390
1.160
1.034
1.402
1.322
1.164
1.086
1.228
1.326
1.126
1.036
1.394
1.174
1.054
1.200
1.322
1.144
0.974
0.902
1.424
1.252
1.116
1.090
1.272
1.254
1.078
0.994
0.992
1.372
1.172
1.058
1.036
0.986
1.332
1.064
0.996
1.108
1.424
1.150
1.066
1.124
1.262
1.136
1.050
1.200
1.288
1.202
1.048
1.082
1.352
1.124
1.048
1.392
1.298
1.106
1.012
1.450
1.228
0.918
0.926
1.478
1.272
1.056
1.126
1.402
1.134
0.888
0.968
1.582
1.346
1.190
1.296
1.300
1.116
0.914
1.456
1.268
1.094
1.130
1.412
1.252
1.096
1.240
1.338
1.154
1.166
1.398
1.216
0.932
1.326
1.192
1.058
1.106
1.348
1.240
1.138
1.288
1.308
1.046
0.854
0.954
1.544
1.318
1.204
1.378
1.288
1.128
1.196
1.256
1.190
1.084
1.242
1.286
1.184
1.042
1.180
1.342
1.172
1.098
1.202
1.308
1.208
1.034
0.988
1.496
1.218
1.266
1.266
1.102
0.920
1.510
1.454
1.190
1.250
1.100
0.904
0.758
0.734
0.856
1.128
0.844
0.776
0.708
0.676
0.686
0.680
0.670
0.650
0.666
0.666
0.666
0.664
0.662
0.668
0.672
0.674
0.672
0.672
0.660
0.660
0.658
0.640
0.636
0.630
0.628
0.624
0.630
0.628
0.652
0.716
0.846
1.194
0.986
0.906
0.880
0.948
0.998
0.872
0.996
1.364
1.198
0.920
0.934
1.378
1.138
1.070
1.326
1.098
1.002
1.014
1.352
1.184
1.212
1.274
1.266
1.190
0.950
1.368
1.236
1.166
1.036
1.308
1.268
1.196
1.080
1.124
1.230
1.080
1.034
1.184
1.264
1.150
1.048
1.262
1.342
1.272
1.174
1.290
1.304
1.276
1.120
1.228
1.260
1.268
1.186
1.208
1.178
1.198
1.112
1.412
1.366
1.288
1.192
1.232
1.278
1.220
1.272
1.274
1.198
1.070
1.200
1.336
1.236
1.260
1.284
1.334
1.226
1.310
1.268
1.188
0.986
1.056
1.432
1.332
1.190
1.370
1.354
1.248
1.190
1.252
1.292
1.210
1.214
1.284
1.234
1.144
1.184
1.206
1.206
1.140
1.236
1.302
1.198
1.086
1.192
1.226
1.178
1.066
1.234
1.306
1.224
1.140
1.290
1.244
1.078
1.324
1.338
1.228
1.082
1.200
1.292
1.104
1.104
1.348
1.148
0.976
1.334
1.256
1.144
1.314
1.262
1.182
1.404
1.304
1.198
1.252
1.344
1.178
1.180
1.298
1.304
1.250
1.354
1.306
1.250
1.204
1.300
1.282
1.246
1.112
1.216
1.322
1.262
1.242
1.128
1.244
1.314
1.258
1.200
1.198
1.304
1.274
1.186
1.136
1.270
1.284
1.272
1.176
1.254
1.242
1.226
1.180
1.314
1.310
1.184
1.166
1.250
1.238
1.134
1.160
1.308
1.202
1.078
1.278
1.216
1.126
0.964
1.292
1.396
1.268
1.490
1.388
1.230
1.436
1.418
1.242
1.184
1.278
1.284
1.202
1.300
1.306
1.254
1.150
1.250
1.286
1.196
1.182
1.324
1.238
1.136
1.306
1.286
1.250
1.198
1.284
1.306
1.210
1.182
1.342
1.296
1.182
1.238
1.270
1.218
1.114
1.288
1.370
1.288
1.176
1.246
1.260
1.156
1.240
1.222
1.124
1.068
1.394
1.318
1.204
1.318
1.316
1.250
1.148
1.260
1.220
1.092
1.012
1.180
1.344
1.162
1.192
1.232
1.114
1.030
1.326
1.232
1.182
1.104
1.214
1.250
1.150
1.086
1.182
1.314
1.132
1.296
1.292
1.152
1.292
1.328
1.286
1.208
1.104
1.146
1.552
1.374
1.272
1.392
1.314
1.238
1.364
1.340
1.290
1.234
1.312
1.282
1.216
1.334
1.324
1.234
1.172
1.252
1.256
1.252
1.148
1.230
1.242
1.204
1.124
1.190
1.224
1.248
1.158
1.250
1.246
1.214
1.102
1.234
1.246
1.238
1.116
1.146
1.326
1.294
1.156
1.258
1.270
1.186
1.112
1.290
1.206
1.124
1.246
1.212
1.178
1.082
1.140
1.238
1.204
1.008
1.354
1.264
1.136
1.230
1.212
1.140
1.312
1.324
1.250
1.176
1.318
1.268
1.218
1.108
1.208
1.284
1.250
1.150
1.268
1.280
1.144
1.220
1.270
1.228
1.158
1.230
1.232
1.142
1.158
1.230
1.206
1.082
1.132
1.196
1.186
1.076
1.148
1.220
1.138
1.112
1.180
1.214
1.170
1.378
1.318
1.244
1.160
1.270
1.282
1.222
1.098
1.278
1.204
1.056
1.300
1.262
1.202
1.070
1.306
1.288
1.244
1.144
1.334
1.266
1.156
1.252
1.300
1.160
1.110
1.298
1.362
1.260
1.452
1.350
1.224
1.346
1.276
1.130
1.290
1.258
1.194
1.158
1.270
1.224
1.152
1.200
1.216
1.236
1.122
1.156
1.284
1.208
1.080
1.262
1.290
1.284
1.186
1.316
1.348
1.232
1.170
1.262
1.218
1.090
1.324
1.240
1.158
1.186
1.248
1.168
1.164
1.262
1.262
1.174
1.206
1.274
1.226
1.132
1.156
1.296
1.234
1.350
1.378
1.240
1.326
1.298
1.244
1.170
1.318
1.340
1.206
1.134
1.224
1.260
1.192
1.048
1.302
1.204
1.144
0.968
1.062
1.220
1.000
0.894
0.916
1.026
0.894
0.832
0.842
0.864
0.838
0.798
0.758
0.748
0.746
0.752
0.736
0.738
0.734
0.722
0.774
0.806
0.986
1.334
1.224
1.218
1.244
1.112
1.270
1.298
1.216
1.074
1.320
1.236
1.170
1.074
1.002
1.022
1.052
0.944
1.382
1.338
1.294
1.262
1.342
1.316
1.250
1.026
1.000
1.110
1.216
0.886
0.814
0.814
0.784
0.808
0.888
1.006
0.960
0.818
0.828
0.864
0.828
0.740
0.746
0.738
0.738
0.740
0.728
0.724
0.708
0.692
0.684
0.686
0.690
0.682
0.684
0.684
0.690
0.724
0.720
0.710
0.710
0.712
0.710
0.686
0.686
0.716
0.692
0.698
0.714
0.770
0.700
0.676
0.670
0.676
0.666
0.648
0.650
0.640
0.640
0.622
0.624
0.616
0.622
0.628
0.630
0.632
0.634
0.630
0.636
0.642
0.656
0.692
0.710
0.738
0.730
0.738
0.706
0.714
0.722
0.906
1.460
1.334
1.278
1.238
1.106
1.368
1.264
1.258
1.126
1.292
1.346
1.316
1.150
1.204
1.266
1.256
1.192
1.056
1.080
1.218
1.156
0.990
1.236
1.366
1.292
1.100
1.150
1.364
1.332
1.218
1.418
1.348
1.148
1.076
1.210
1.246
1.168
1.110
1.248
1.242
1.060
1.146
1.182
1.218
1.050
1.118
1.270
1.216
1.204
1.300
1.268
1.152
1.084
1.178
1.194
1.126
0.946
0.956
1.288
1.216
1.120
1.166
1.236
1.240
1.118
1.046
1.160
1.230
1.092
1.148
1.262
1.102
1.212
1.266
1.192
1.078
1.174
1.158
1.110
1.008
0.888
1.040
1.604
1.400
1.304
1.494
1.354
1.234
1.104
1.218
1.256
1.184
1.034
0.946
1.538
1.410
1.220
1.378
1.364
1.284
1.166
1.258
1.204
1.184
1.004
0.948
1.240
1.360
1.110
0.984
1.388
1.134
1.156
1.496
1.296
1.216
1.296
1.294
1.166
1.128
1.296
1.164
1.050
0.934
1.368
1.280
1.138
1.264
1.350
1.290
1.172
1.222
1.194
1.222
1.136
1.232
1.216
1.192
1.038
1.150
1.324
1.212
1.042
1.122
1.318
1.182
1.072
1.126
1.252
1.220
1.112
1.160
1.206
1.192
1.032
0.970
1.044
1.218
0.964
1.034
1.346
1.156
0.996
1.064
1.198
1.092
1.008
1.372
1.244
1.110
1.012
1.016
1.136
1.118
0.952
1.366
1.236
1.114
1.010
1.156
1.280
1.168
0.998
1.136
1.378
1.254
1.050
1.172
1.268
1.172
1.048
1.248
1.204
1.172
1.048
1.282
1.198
1.042
0.884
0.926
1.568
1.370
1.320
1.464
1.322
1.194
1.272
1.210
1.090
1.306
1.180
1.124
1.116
1.518
1.344
1.250
1.370
1.278
1.078
1.298
1.200
1.138
1.050
1.122
1.194
1.060
0.886
0.992
1.330
1.218
1.118
1.062
1.178
1.252
1.176
1.092
1.246
1.296
1.124
0.818
0.708
0.698
0.736
1.476
0.974
0.868
0.800
0.750
0.742
0.758
0.784
0.818
0.814
0.776
0.710
0.708
0.730
0.858
1.232
1.034
0.966
0.950
0.990
0.906
0.890
0.836
0.754
0.748
0.722
0.742
1.358
1.078
0.844
0.834
1.316
1.204
0.986
0.908
1.294
1.104
1.014
0.972
1.364
1.094
0.872
0.776
0.746
0.754
0.710
0.704
0.702
0.702
0.684
0.670
0.666
0.658
0.648
0.638
0.618
0.618
0.628
0.714
1.372
1.170
1.166
1.084
0.888
0.792
0.762
0.868
1.344
1.136
1.078
0.968
0.964
0.956
1.442
1.136
1.100
0.978
0.980
0.848
0.870
0.890
0.898
1.330
1.198
1.140
1.054
0.934
0.834
0.766
0.730
0.708
0.692
0.720
0.902
1.374
1.188
1.104
1.102
0.872
0.822
0.850
1.286
1.192
1.166
1.108
1.018
0.866
0.848
0.788
0.746
0.790
1.296
1.132
1.142
1.094
0.938
0.874
1.018
1.292
0.930
0.796
0.844
1.090
1.284
1.114
1.002
0.884
0.838
0.802
0.724
0.738
0.774
0.792
1.326
1.172
1.034
0.826
0.752
0.716
0.712
0.718
0.950
1.330
1.130
1.056
0.990
0.822
0.850
0.914
1.288
1.092
1.288
1.210
1.118
1.240
1.080
0.958
0.852
0.788
0.922
1.300
1.128
1.168
1.176
1.070
1.234
1.302
1.206
1.244
1.228
1.112
1.054
1.154
1.294
1.206
1.084
0.952
0.800
0.746
0.746
0.790
1.398
1.244
1.054
1.118
1.200
1.238
1.158
0.972
0.890
0.912
0.968
0.868
0.820
0.792
0.780
0.756
0.732
0.712
0.704
0.692
0.682
0.672
0.662
0.652
0.636
0.642
0.650
0.692
0.718
0.760
1.238
1.000
0.964
1.026
1.004
0.928
0.826
0.794
0.796
0.756
0.948
1.324
1.270
1.244
1.062
0.852
0.858
0.908
1.352
1.072
0.914
0.852
0.986
1.012
0.940
0.920
0.850
0.836
0.900
0.848
1.000
0.994
0.998
0.962
0.856
0.858
0.930
1.302
1.152
1.070
0.832
0.788
0.740
0.740
0.700
0.694
0.694
0.686
0.676
0.688
0.698
0.704
0.694
0.684
0.690
0.694
0.712
0.692
0.732
0.768
0.852
0.824
0.818
0.912
1.088
1.196
1.238
1.292
1.330
1.280
1.302
1.226
1.214
1.180
1.132
1.352
1.276
1.170
1.070
1.132
1.154
0.982
0.974
0.992
1.072
0.930
1.166
1.368
1.114
1.000
1.356
1.250
1.098
1.260
1.308
1.172
1.076
1.306
1.272
1.188
1.080
1.234
1.288
1.182
1.062
1.094
1.224
1.068
1.096
1.302
1.162
1.042
1.250
1.290
1.236
1.038
1.078
1.186
1.190
1.062
1.358
1.248
1.080
1.124
1.202
1.182
1.008
1.152
1.420
1.258
1.170
1.280
1.272
1.136
1.246
1.238
1.248
1.130
1.220
1.242
1.244
1.144
1.114
1.270
1.204
1.094
1.176
1.200
1.108
1.032
1.068
1.196
1.014
1.172
1.218
1.072
1.118
1.228
1.130
1.080
1.160
1.116
0.962
0.978
1.274
1.040
1.024
1.258
1.120
0.946
1.042
1.270
1.118
0.960
1.056
1.222
1.168
1.034
1.144
1.150
1.162
1.016
1.046
1.182
1.182
1.080
1.396
1.296
1.176
1.302
1.254
1.190
1.240
1.274
1.228
1.108
1.218
1.254
1.206
1.122
1.198
1.258
1.210
1.064
1.102
1.344
1.220
1.110
1.216
1.346
1.246
1.142
1.290
1.282
1.138
1.218
1.254
1.222
1.066
1.272
1.242
1.202
1.094
1.224
1.238
1.224
1.084
1.198
1.230
1.188
1.128
1.268
1.284
1.184
1.166
1.248
1.220
1.102
1.186
1.220
1.250
1.138
1.132
1.284
1.260
1.178
1.302
1.278
1.254
1.116
1.262
1.270
1.232
1.122
1.126
1.286
1.372
1.260
1.436
1.340
1.186
1.352
1.318
1.220
1.170
1.326
1.302
1.176
1.110
1.144
1.204
1.230
1.108
1.204
1.314
1.344
1.198
1.298
1.320
1.272
1.122
1.230
1.264
1.150
1.160
1.434
1.408
1.190
1.236
1.392
1.260
1.166
1.252
1.234
1.066
1.158
1.244
1.200
1.116
1.200
1.258
1.146
1.244
1.298
1.254
1.160
1.300
1.278
1.266
1.164
1.280
1.314
1.274
1.110
1.194
1.380
1.370
1.260
1.514
1.400
1.248
1.340
1.274
1.170
1.318
1.308
1.288
1.186
1.234
1.242
1.174
1.154
1.354
1.322
1.156
1.290
1.282
1.092
1.050
1.544
1.386
1.332
1.442
1.354
1.274
1.410
1.402
1.242
1.196
1.290
1.250
1.176
1.332
1.352
1.328
1.236
1.328
1.324
1.224
1.186
1.258
1.262
1.168
1.146
1.336
1.304
1.306
1.460
1.404
1.300
1.368
1.248
1.092
1.274
1.440
1.296
1.168
1.352
1.350
1.242
1.250
1.376
1.342
1.192
1.264
1.278
1.176
1.074
1.070
1.522
1.276
1.680
1.574
1.296
1.476
1.266
1.320
1.522
1.370
1.310
1.494
1.376
1.254
1.352
1.282
1.174
1.412
1.376
1.316
1.230
1.310
1.288
1.154
1.264
1.306
1.254
1.210
1.186
1.234
1.278
1.206
1.150
1.266
1.208
1.160
1.076
1.256
1.314
1.198
1.130
1.332
1.388
1.310
1.218
1.378
1.326
1.196
1.344
1.290
1.236
1.096
1.272
1.356
1.226
1.098
1.300
1.290
1.172
1.434
1.256
1.082
1.136
1.360
1.172
1.250
1.418
1.246
1.188
1.366
1.390
1.280
1.138
1.324
1.308
1.230
1.110
1.262
1.326
1.290
1.180
1.300
1.326
1.264
1.100
1.130
1.214
1.332
1.166
1.326
1.344
1.290
1.170
1.260
1.262
1.122
1.224
1.306
1.256
1.186
1.316
1.312
1.242
1.102
0.984
1.542
1.494
1.284
1.518
1.388
1.264
1.478
1.378
1.258
1.426
1.340
1.184
1.334
1.236
1.142
1.278
1.396
1.224
1.158
1.300
1.348
1.292
1.118
1.210
1.344
1.248
1.322
1.364
1.242
1.222
1.328
1.248
1.164
1.260
1.292
1.280
1.144
1.232
1.250
1.216
1.150
1.100
1.144
1.224
1.080
1.628
1.500
1.310
1.502
1.392
1.266
1.500
1.426
1.238
1.424
1.416
1.308
1.232
1.362
1.272
1.208
1.092
1.298
1.272
1.092
0.912
1.412
1.448
1.296
1.484
1.430
1.308
1.260
1.342
1.298
1.182
1.340
1.282
1.164
1.080
1.360
1.382
1.280
1.272
1.366
1.372
1.338
1.180
1.274
1.266
1.326
1.270
1.124
1.196
1.286
1.258
1.098
1.288
1.398
1.232
1.178
1.420
1.384
1.262
1.184
1.358
1.320
1.156
1.248
1.322
1.290
1.142
1.216
1.298
1.162
1.110
1.298
1.280
1.150
1.156
1.134
1.036
1.078
1.504
1.222
1.282
1.482
1.354
1.210
1.326
1.286
1.122
1.248
1.254
1.202
1.068
1.086
1.300
1.258
1.136
1.190
1.250
1.214
1.104
1.208
1.248
1.228
1.094
1.166
1.214
1.194
1.178
1.064
1.144
1.220
1.252
1.254
1.086
1.160
1.238
1.260
1.134
1.240
1.438
1.260
1.188
1.344
1.304
1.186
1.092
1.230
1.268
1.212
1.084
1.226
1.266
1.236
1.076
1.148
1.334
1.260
1.144
1.414
1.342
1.202
1.334
1.290
1.184
1.088
1.182
1.324
1.216
1.076
1.094
1.118
1.072
1.024
1.446
1.248
1.126
1.218
1.144
0.984
1.006
1.178
1.000
0.978
1.314
1.086
0.918
0.948
1.040
1.056
0.932
1.086
1.354
1.166
0.970
1.116
1.224
1.202
1.186
1.062
1.142
1.142
1.136
1.036
0.910
1.026
1.400
1.256
1.168
1.226
1.216
1.094
1.110
1.136
1.090
0.974
1.082
1.432
1.212
1.070
1.266
1.304
1.272
1.146
1.258
1.296
1.198
1.026
0.908
0.972
1.406
1.148
1.146
1.298
1.252
1.136
1.240
1.274
1.238
1.162
1.336
1.248
1.142
1.046
1.214
1.192
1.154
1.074
1.328
1.274
1.154
1.190
1.178
1.116
0.940
0.880
1.606
1.544
1.372
1.594
1.414
1.268
1.358
1.314
1.228
1.340
1.230
1.198
1.292
1.270
1.174
1.286
1.346
1.286
1.126
1.046
1.270
1.322
1.256
1.544
1.406
1.362
1.212
1.316
1.286
1.226
1.112
1.204
1.236
1.228
1.176
1.074
1.210
1.176
1.120
1.064
1.446
1.316
1.292
1.326
1.176
1.088
1.484
1.496
1.324
1.290
1.338
1.268
1.172
1.270
1.230
1.106
1.144
1.210
1.190
1.088
1.224
1.378
1.272
1.120
1.102
1.272
1.396
1.262
1.476
1.370
1.228
1.112
1.256
1.330
1.288
1.184
1.264
1.268
1.246
1.094
1.186
1.278
1.266
1.124
1.210
1.320
1.268
1.194
1.040
1.100
1.464
1.300
1.076
1.272
1.418
1.326
1.340
1.520
1.252
1.162
1.672
1.554
1.328
1.550
1.426
1.248
1.408
1.366
1.308
1.156
1.262
1.292
1.162
1.192
1.248
1.236
1.118
1.248
1.198
1.166
1.230
1.244
1.232
1.136
1.284
1.324
1.314
1.180
1.278
1.288
1.238
1.108
1.240
1.344
1.294
1.150
1.234
1.286
1.160
1.240
1.432
1.330
1.192
1.302
1.340
1.298
1.122
1.226
1.286
1.316
1.216
1.394
1.426
1.314
1.220
1.376
1.292
1.210
1.168
1.472
1.432
1.284
1.452
1.334
1.158
1.284
1.334
1.224
1.078
1.238
1.236
1.244
1.082
1.106
1.170
1.012
0.886
1.000
1.564
1.308
1.348
1.434
1.374
1.224
1.346
1.334
1.282
1.216
1.306
1.270
1.126
1.186
1.256
1.248
1.136
1.280
1.280
1.234
1.120
1.186
1.258
1.288
1.148
1.250
1.286
1.208
1.142
1.338
1.300
1.268
1.114
1.282
1.318
1.246
1.152
1.222
1.166
1.100
1.184
1.264
1.124
1.038
1.154
1.078
0.934
1.204
1.318
1.250
1.080
1.498
1.508
1.350
1.236
1.476
1.422
1.322
1.154
1.294
1.362
1.316
1.152
1.246
1.302
1.226
1.122
1.236
1.204
1.096
1.256
1.326
1.318
1.148
1.388
1.290
1.218
1.168
1.376
1.390
1.280
1.150
1.266
1.282
1.208
1.142
1.228
1.246
1.158
1.046
1.216
1.220
1.192
1.074
1.164
1.356
1.262
1.146
1.268
1.316
1.278
1.134
1.228
1.342
1.284
1.122
1.190
1.292
1.202
1.070
1.074
1.392
1.322
1.258
1.458
1.378
1.264
1.160
1.300
1.222
1.080
1.186
1.368
1.292
1.156
1.322
1.266
1.166
1.278
1.272
1.214
1.100
1.188
1.242
1.234
1.090
1.214
1.310
1.280
1.134
1.260
1.318
1.212
1.146
1.294
1.268
1.242
1.500
1.388
1.234
1.320
1.326
1.232
1.102
1.168
1.246
1.142
1.196
1.482
1.384
1.196
1.304
1.310
1.224
1.150
1.292
1.318
1.224
1.136
1.322
1.276
1.228
1.082
1.168
1.290
1.262
1.100
1.100
1.294
1.274
1.166
1.364
1.282
1.112
1.158
1.394
1.306
1.168
1.396
1.338
1.216
1.114
1.206
1.168
1.012
0.922
0.954
1.322
0.978
0.924
0.832
0.818
0.800
0.794
0.868
0.852
0.792
0.764
0.750
0.722
0.692
0.694
0.680
0.674
0.660
0.658
0.668
0.674
0.700
0.716
0.744
0.782
0.828
0.862
0.898
0.968
0.940
0.914
0.864
0.984
1.280
1.048
0.900
1.416
1.310
1.188
1.414
1.424
1.296
1.138
1.028
1.346
1.076
1.068
1.466
1.204
1.264
1.450
1.314
1.138
1.224
1.314
1.236
1.096
1.128
1.054
0.916
0.900
1.416
1.558
1.328
1.380
1.346
1.328
1.166
1.274
1.258
1.200
1.086
1.224
1.220
1.202
1.048
1.128
1.248
1.184
1.088
1.074
1.212
1.280
1.238
1.058
0.976
0.998
1.406
1.186
1.508
1.420
1.220
1.282
1.298
1.240
1.094
1.180
1.286
1.224
1.076
1.200
1.190
1.246
1.210
1.070
1.220
1.190
1.024
1.252
1.450
1.292
1.216
1.440
1.306
1.152
1.298
1.294
1.220
1.104
1.176
1.306
1.252
1.162
1.210
1.254
1.232
1.102
1.112
1.232
1.354
1.202
1.510
1.494
1.244
1.232
1.294
1.230
1.176
1.270
1.270
1.218
1.108
1.258
1.166
1.148
1.036
1.110
1.248
1.194
1.024
1.098
1.330
1.204
1.120
1.312
1.306
1.214
1.128
1.222
1.244
1.172
1.166
1.308
1.224
1.128
1.228
1.274
1.204
1.088
1.166
1.192
1.160
1.082
1.222
1.248
1.262
1.088
1.012
0.980
1.424
1.240
1.666
1.400
1.298
1.406
1.310
1.190
1.312
1.258
1.238
1.260
1.182
1.076
1.160
1.200
1.198
1.048
1.114
1.216
1.156
1.082
1.160
1.194
1.208
1.086
1.130
1.186
1.214
1.094
1.180
1.210
1.160
0.998
1.042
1.686
1.354
1.652
1.462
1.314
1.456
1.314
1.142
1.096
1.558
1.372
1.254
1.384
1.404
1.302
1.226
1.350
1.206
1.068
0.884
0.926
1.668
1.386
1.494
1.410
1.418
1.260
1.404
1.344
1.238
1.230
1.314
1.326
1.322
1.092
0.980
1.364
1.378
1.260
1.202
1.414
1.348
1.216
1.354
1.386
1.352
1.196
1.336
1.294
1.182
1.144
1.218
1.204
1.132
1.244
1.278
1.194
1.098
1.236
1.230
1.138
1.264
1.256
1.188
1.086
1.166
1.266
1.194
1.076
1.152
1.214
1.152
1.024
1.098
1.182
1.244
1.126
1.282
1.366
1.232
1.102
1.274
1.278
1.126
1.204
1.250
1.238
1.108
1.216
1.280
1.238
1.092
1.180
1.248
1.170
1.072
1.234
1.270
1.176
1.044
1.132
1.210
1.078
1.122
1.214
1.228
1.026
1.150
1.290
1.172
1.060
1.172
1.242
1.232
1.076
1.208
1.272
1.244
1.122
1.250
1.238
1.164
1.042
1.174
1.268
1.192
1.054
1.150
1.256
1.126
0.944
1.060
1.400
1.268
1.246
1.448
1.324
1.168
1.312
1.298
1.216
1.156
1.250
1.260
1.128
1.154
1.252
1.288
1.176
1.328
1.304
1.202
1.318
1.270
1.118
1.264
1.266
1.162
1.122
1.206
1.186
1.066
1.224
1.240
1.210
1.120
1.260
1.264
1.132
1.236
1.322
1.268
1.154
1.264
1.266
1.214
1.120
1.278
1.312
1.258
1.140
1.222
1.228
1.128
1.220
1.248
1.100
1.202
1.318
1.264
1.166
1.310
1.284
1.266
1.164
1.268
1.164
1.012
0.962
0.966
1.402
1.156
1.530
1.330
1.236
1.400
1.368
1.242
1.162
1.250
1.278
1.218
1.092
1.150
1.198
1.140
1.096
1.218
1.230
1.164
1.064
1.176
1.234
1.186
1.082
1.172
1.222
1.214
1.072
1.112
1.178
1.130
1.008
1.286
1.266
1.164
1.060
1.162
1.202
1.178
1.072
1.232
1.334
1.242
1.136
1.266
1.276
1.162
1.030
1.058
1.332
1.222
1.152
1.490
1.416
1.148
1.298
1.394
1.242
1.210
1.558
1.364
1.206
1.342
1.278
1.178
1.146
1.344
1.250
1.130
1.258
1.240
1.162
1.312
1.248
1.136
1.294
1.284
1.244
1.136
1.188
1.234
1.224
1.162
1.074
1.210
1.224
1.218
1.118
1.220
1.212
1.158
1.048
1.156
1.232
1.180
1.074
1.188
1.190
1.174
1.050
1.130
1.310
1.342
1.210
1.380
1.320
1.174
1.320
1.286
1.136
1.278
1.324
1.258
1.144
1.260
1.280
1.240
1.120
1.202
1.258
1.238
1.116
1.194
1.258
1.216
1.072
1.306
1.250
1.218
1.098
1.176
1.214
1.190
1.076
1.040
1.330
1.252
1.190
1.356
1.298
1.172
1.350
1.272
1.150
1.242
1.270
1.188
1.116
1.216
1.224
1.178
1.120
1.238
1.200
1.092
1.216
1.246
1.134
1.258
1.254
1.182
1.144
1.224
1.222
1.074
1.172
1.204
1.232
1.146
1.248
1.272
1.190
1.096
1.248
1.264
1.196
1.058
1.226
1.242
1.120
1.180
1.246
1.194
1.082
1.216
1.324
1.224
1.148
1.284
1.254
1.152
0.994
1.124
1.296
1.182
1.042
1.278
1.360
1.202
1.138
1.240
1.178
1.080
1.214
1.204
1.178
1.112
1.274
1.274
1.140
1.264
1.256
1.174
1.078
1.174
1.214
1.132
1.078
1.172
1.184
1.066
1.086
1.212
1.200
1.034
1.052
1.322
1.230
1.120
1.224
1.344
1.238
1.094
1.196
1.324
1.192
1.080
1.260
1.296
1.214
1.076
1.212
1.264
1.208
1.128
1.314
1.268
1.124
1.114
1.206
1.130
1.346
1.402
1.274
1.242
1.384
1.306
1.178
1.236
1.252
1.168
1.274
1.246
1.160
1.276
1.246
1.154
1.282
1.270
1.162
1.092
1.174
1.214
1.142
1.130
1.254
1.230
1.148
1.244
1.196
1.098
1.158
1.194
1.094
0.972
0.882
0.912
0.898
0.826
0.744
0.890
1.256
1.018
0.914
0.844
0.796
0.784
0.806
0.852
0.848
0.822
0.812
0.792
0.772
0.702
0.692
0.690
0.680
0.678
0.690
0.730
0.778
0.840
0.844
0.872
0.882
0.864
0.794
0.732
0.722
0.714
0.698
0.684
0.662
0.666
0.672
0.680
0.724
0.748
0.758
0.772
0.756
0.800
0.816
0.824
0.810
0.770
0.734
0.764
0.780
0.758
0.734
0.778
0.794
0.810
0.788
0.836
0.946
0.898
0.812
0.768
0.816
0.846
0.904
0.846
0.792
0.754
0.806
0.856
1.282
1.102
0.940
0.760
0.740
0.720
0.712
0.708
0.716
0.818
0.862
1.068
1.032
1.034
0.962
0.840
0.856
0.878
1.312
1.040
0.882
0.806
0.792
0.822
1.418
1.182
0.904
0.798
0.852
0.892
0.960
0.922
1.280
1.144
1.160
1.158
1.078
0.954
0.898
0.990
0.972
0.872
0.882
0.872
0.928
0.970
0.936
0.856
0.830
0.846
0.824
0.776
0.786
0.802
0.818
0.808
0.820
0.846
0.944
1.030
0.976
0.908
0.820
0.820
0.850
0.996
1.136
0.886
0.782
0.850
0.820
0.800
0.800
1.116
0.906
0.904
0.968
1.294
1.046
0.922
0.938
1.326
1.130
0.960
0.818
0.840
0.944
1.280
1.034
1.098
1.124
1.034
0.930
0.880
0.960
1.068
0.908
0.946
1.054
0.932
0.886
0.876
0.878
0.872
0.874
1.310
1.156
0.986
0.898
0.900
0.858
0.808
0.826
0.848
0.908
0.900
0.896
0.922
0.960
0.910
0.860
0.934
0.944
0.840
0.790
0.772
0.788
0.876
1.104
0.906
0.896
1.146
1.218
1.002
0.868
0.880
0.974
1.116
0.860
0.816
0.800
0.758
0.760
0.800
0.928
0.878
0.848
0.924
0.912
0.802
0.784
0.792
0.762
0.730
0.724
0.720
0.814
0.964
0.934
0.866
0.842
0.872
0.914
0.968
1.010
1.004
0.916
0.820
0.818
0.916
1.324
1.208
1.048
1.038
1.044
1.328
1.138
1.046
1.158
1.180
0.984
0.956
0.956
0.938
0.892
1.146
1.186
1.048
0.878
0.890
0.946
0.978
0.938
1.054
1.246
1.050
0.898
0.956
1.248
1.064
0.930
1.234
1.260
1.010
0.988
0.996
0.980
0.884
0.960
1.050
0.876
0.862
0.888
0.898
0.852
0.886
0.998
0.884
0.846
0.834
0.878
0.828
0.862
0.928
0.980
0.966
0.888
0.906
0.918
0.912
0.868
0.856
0.898
0.996
1.062
0.910
0.942
1.006
1.070
0.892
0.896
0.998
1.176
1.066
0.864
0.836
0.846
0.902
0.996
0.928
1.024
1.286
1.038
0.868
0.870
0.900
0.924
0.898
1.036
1.308
1.138
0.914
0.846
0.852
0.908
1.126
1.092
0.890
0.856
0.874
0.988
1.096
0.934
0.774
0.778
0.744
0.724
0.738
0.742
0.778
0.802
0.852
0.886
0.828
0.818
0.848
0.874
0.908
0.842
0.840
0.886
0.972
1.084
0.916
0.902
0.974
1.062
0.992
0.916
0.952
1.064
0.994
0.908
0.938
1.000
0.930
0.848
0.848
0.902
1.078
0.902
0.894
0.932
0.986
0.888
0.884
0.926
0.986
0.890
0.874
0.940
1.058
1.018
0.894
0.876
0.938
1.250
0.974
0.966
1.278
1.038
0.880
0.874
0.970
1.152
0.940
0.960
1.158
1.120
0.914
0.914
1.004
1.132
1.004
0.864
0.854
0.906
1.292
1.004
0.956
0.868
1.050
1.138
0.940
0.908
0.926
1.006
0.962
0.884
0.918
0.996
1.002
0.910
0.894
0.962
0.960
0.892
0.916
0.942
0.938
0.874
0.878
0.906
1.006
0.946
0.916
0.924
1.004
1.020
0.984
0.876
0.858
0.904
0.974
0.936
0.872
0.816
0.826
0.938
0.918
0.988
1.002
0.944
0.866
0.876
0.926
0.952
0.908
0.962
0.996
0.950
0.876
0.902
0.960
0.988
0.904
0.946
0.984
0.970
0.868
0.888
0.938
1.004
0.904
0.914
0.972
1.026
0.958
0.890
0.894
0.928
0.912
0.862
0.838
0.830
0.998
0.994
0.888
0.914
0.944
0.950
0.894
0.896
0.958
0.972
0.898
0.828
0.820
0.830
0.866
1.000
1.196
1.020
0.894
0.892
0.952
0.900
0.898
0.946
1.006
0.984
0.892
0.914
0.964
0.922
0.876
0.936
1.014
0.986
0.896
0.896
0.960
1.068
0.954
0.906
0.978
1.088
0.964
0.916
0.982
1.078
0.924
0.918
1.184
1.160
0.974
0.998
1.006
0.970
0.890
0.906
0.926
0.954
0.900
0.922
0.986
0.922
0.904
0.928
0.976
0.952
0.944
0.952
0.890
0.872
0.914
0.968
0.976
0.888
0.906
0.924
0.888
0.858
0.906
1.132
0.980
0.920
0.930
0.934
0.874
0.898
0.966
1.070
0.952
0.858
0.870
0.956
1.134
0.968
0.842
0.768
0.768
0.814
0.858
0.946
0.966
0.914
0.868
0.820
0.756
0.748
0.772
0.748
0.738
0.784
1.360
1.182
1.078
0.998
1.018
1.048
0.936
0.896
0.952
1.148
1.048
0.956
0.982
1.104
1.134
0.980
0.954
0.946
0.956
0.904
1.310
1.174
1.074
1.000
0.940
1.004
0.972
0.988
1.130
1.116
0.944
0.964
1.126
1.166
1.044
1.022
1.072
0.954
0.904
0.956
1.086
1.014
0.888
0.856
0.888
0.912
0.866
0.894
0.936
0.896
0.836
0.834
0.852
0.920
0.962
0.914
0.954
1.014
1.128
0.934
0.910
0.964
1.008
1.034
0.984
1.322
1.230
1.130
0.906
0.880
0.924
0.894
0.924
1.452
1.324
1.180
1.206
1.180
1.026
0.946
1.044
0.914
0.822
0.780
0.824
0.792
0.724
0.734
0.728
0.866
0.840
0.774
0.748
0.732
0.730
0.708
0.698
0.698
0.726
0.738
0.760
0.768
0.760
0.764
0.772
0.780
0.796
0.820
0.882
0.922
1.068
1.114
1.070
0.996
1.090
1.052
0.914
0.944
1.344
1.052
1.016
1.030
1.038
0.914
0.980
1.290
0.974
0.930
1.328
1.202
1.148
1.266
1.256
1.140
1.214
1.200
1.070
0.962
0.982
1.324
1.112
1.070
1.166
1.200
1.062
1.152
1.142
1.004
1.006
0.926
0.946
0.972
1.296
1.172
1.056
1.054
1.016
1.052
0.982
1.040
1.118
1.020
0.930
0.982
1.196
1.010
0.938
1.020
1.160
1.048
0.986
1.074
1.312
1.084
0.978
1.026
1.246
1.038
1.022
1.316
1.078
0.990
1.072
1.068
0.956
1.012
1.228
0.994
0.964
1.014
1.090
1.012
1.050
1.076
0.962
0.930
0.990
0.996
1.016
0.948
1.018
1.120
1.074
0.948
0.974
1.164
0.986
0.936
1.042
1.134
1.028
0.938
0.966
1.168
1.006
0.956
1.052
1.106
0.950
0.900
0.920
1.078
0.986
0.950
1.042
1.168
0.968
0.908
0.936
1.084
0.994
0.940
0.948
0.992
0.976
0.940
1.008
0.940
0.840
0.814
0.894
1.334
1.092
0.930
0.916
0.980
0.990
0.918
0.970
1.294
1.078
1.010
1.138
1.062
0.966
0.978
0.930
0.848
0.842
0.864
0.994
1.084
0.962
0.882
0.892
0.974
0.950
0.926
1.024
1.086
0.986
0.900
0.934
0.940
0.884
0.914
0.962
0.872
0.806
0.720
0.694
0.706
0.696
0.686
0.676
0.668
0.656
0.632
0.626
0.616
0.604
0.594
0.584
0.586
0.578
0.576
0.564
0.564
0.564
0.570
0.584
0.630
0.818
0.954
0.930
0.956
1.028
1.100
1.124
1.096
0.950
0.916
0.870
0.910
0.882
0.884
1.176
1.162
1.024
0.904
0.932
1.032
1.026
0.888
0.942
1.080
0.928
0.924
0.926
0.970
0.988
0.826
0.728
0.724
0.724
0.750
0.758
0.804
0.942
1.020
0.870
0.830
0.862
0.844
0.768
0.786
0.816
0.870
0.856
0.962
0.862
0.784
0.768
0.712
0.750
0.756
0.764
0.750
0.736
0.744
0.752
0.756
0.730
0.724
0.718
0.696
0.708
0.718
0.718
0.716
0.730
0.790
0.774
0.770
0.772
0.714
0.698
0.684
0.674
0.668
0.648
0.650
0.644
0.630
0.628
0.618
0.606
0.598
0.590
0.592
0.586
0.584
0.588
0.592
0.606
0.626
0.682
0.744
0.838
0.842
0.816
0.768
0.692
0.676
0.660
0.656
0.662
0.648
0.648
0.644
0.644
0.658
0.684
0.710
0.722
0.746
0.766
0.780
0.768
0.736
0.758
0.826
1.072
1.140
1.024
1.040
0.982
0.872
0.800
0.806
0.790
0.718
0.688
0.676
0.704
0.766
0.802
0.712
0.724
0.688
0.680
0.668
0.656
0.638
0.614
0.616
0.610
0.594
0.590
0.586
0.582
0.586
0.588
0.588
0.596
0.614
0.656
0.806
0.782
0.738
0.762
0.816
0.910
0.898
0.822
0.808
0.808
0.834
0.858
0.886
0.922
1.032
0.926
0.770
0.716
0.728
0.738
0.776
0.802
0.750
0.754
0.758
0.768
0.764
0.754
0.736
0.756
0.770
0.812
0.842
0.826
0.862
0.874
0.908
0.850
0.810
0.810
0.806
0.830
0.822
0.786
0.834
0.828
0.820
0.778
0.696
0.700
0.706
0.716
0.722
0.710
0.716
0.732
0.784
0.870
0.828
0.854
0.910
1.002
0.978
0.848
0.854
0.852
0.868
0.838
0.812
0.874
0.922
0.984
0.876
0.888
0.890
0.890
0.818
0.810
0.858
0.908
0.988
0.888
0.888
0.978
1.092
1.154
0.968
0.990
1.024
1.022
0.872
0.866
0.882
0.912
0.840
0.870
0.938
0.948
0.848
0.808
0.796
0.770
0.760
0.724
0.742
0.758
0.794
0.816
0.826
0.882
0.952
0.956
0.842
0.822
0.796
0.794
0.770
0.736
0.770
0.804
0.872
0.864
0.898
0.930
0.942
0.850
0.850
0.844
0.836
0.790
0.834
0.858
0.902
0.848
0.838
0.858
0.864
0.866
0.786
0.790
0.798
0.822
0.786
0.838
0.966
1.106
1.154
0.964
0.948
0.954
0.936
0.810
0.800
0.856
0.928
0.998
0.898
0.908
0.922
0.802
0.714
0.696
0.682
0.682
0.692
0.728
0.756
0.780
0.778
0.730
0.722
0.710
0.696
0.708
0.708
0.706
0.780
1.232
1.138
1.082
1.030
0.890
0.812
0.740
0.716
0.734
0.748
0.782
0.768
0.780
0.792
0.828
0.886
0.868
0.832
0.862
0.870
0.854
0.772
0.704
0.698
0.710
0.678
0.658
0.648
0.638
0.630
0.624
0.640
0.634
0.628
0.624
0.626
0.636
0.664
0.684
0.688
0.720
0.766
0.834
0.898
0.874
0.772
0.772
0.770
0.754
0.698
0.728
0.752
0.728
0.696
0.688
0.672
0.638
0.634
0.626
0.620
0.622
0.632
0.664
0.692
0.752
0.804
0.794
0.796
0.792
0.802
0.844
0.856
0.826
0.780
0.776
0.722
0.722
0.772
0.688
0.678
0.666
0.658
0.654
0.650
0.666
0.708
0.744
0.792
0.910
1.034
1.034
1.002
0.912
0.900
0.922
0.984
1.064
1.196
0.980
0.942
0.878
0.814
0.836
0.858
1.266
0.970
1.012
0.974
0.918
0.832
0.876
0.990
1.092
0.868
0.854
0.842
0.838
0.772
0.798
0.884
1.388
1.108
1.070
0.854
0.800
0.842
0.852
0.992
0.918
1.230
1.166
0.878
0.822
0.824
0.748
0.834
0.972
1.200
1.108
0.924
0.902
0.846
0.828
0.808
0.752
0.822
0.872
1.276
1.196
1.082
1.050
0.874
0.740
0.708
0.694
0.690
0.706
0.876
1.162
0.900
0.778
0.752
0.776
0.778
0.812
0.824
0.798
0.726
0.696
0.668
0.648
0.652
0.648
0.646
0.644
0.628
0.620
0.606
0.586
0.594
0.586
0.576
0.620
1.228
1.254
1.286
1.316
1.300
1.256
1.186
1.204
1.196
1.134
1.100
0.914
0.988
1.212
1.066
0.914
0.780
0.956
1.270
1.128
1.108
1.134
1.126
1.060
1.014
1.096
1.178
1.136
1.118
1.072
0.938
0.782
0.832
0.942
1.364
1.112
1.196
1.164
1.090
0.978
0.946
1.036
1.020
0.876
0.938
1.258
1.088
1.030
1.060
1.154
1.056
1.224
1.246
1.180
0.936
0.942
1.006
1.296
1.050
1.284
1.228
1.136
1.028
1.036
1.308
1.156
1.044
1.104
1.176
1.114
1.020
0.928
1.110
0.944
0.958
1.288
1.216
1.084
0.920
0.870
0.930
1.050
0.874
0.924
0.968
0.924
0.876
0.928
1.080
0.944
0.824
0.820
0.822
0.886
0.854
1.270
1.190
1.116
0.876
0.846
0.866
0.964
0.908
1.294
1.222
1.084
0.876
0.882
0.964
1.000
0.972
1.278
1.138
0.986
0.870
0.878
0.942
0.902
1.312
1.226
1.028
0.990
0.902
0.964
0.848
0.912
0.958
1.230
1.006
0.918
0.920
0.888
0.826
0.884
1.024
1.182
0.948
0.932
0.970
0.932
0.850
0.890
0.914
0.882
0.870
1.038
1.240
1.084
0.880
0.874
0.852
0.816
0.840
0.986
1.318
1.134
1.028
0.886
0.824
0.746
0.756
0.736
0.692
0.684
0.670
0.640
0.678
0.670
0.666
0.658
0.648
0.646
0.638
0.618
0.618
0.620
0.612
0.600
0.604
0.598
0.596
0.594
0.596
0.604
0.620
0.642
0.650
0.698
0.704
0.676
0.762
0.734
0.704
0.710
0.690
0.678
0.680
0.668
0.658
0.646
0.618
0.634
0.628
0.618
0.618
0.614
0.620
0.622
0.616
0.614
0.618
0.608
0.612
0.600
0.604
0.606
0.604
0.604
0.596
0.606
0.606
0.600
0.598
0.598
0.592
0.592
0.588
0.584
0.570
0.558
0.556
0.550
0.548
0.546
0.558
0.570
0.644
0.792
0.836
0.832
0.800
0.744
0.704
0.692
0.692
0.654
0.656
0.658
0.650
0.650
0.638
0.644
0.642
0.644
0.644
0.640
0.644
0.656
0.654
0.652
0.642
0.638
0.626
0.620
0.616
0.610
0.598
0.590
0.586
0.596
0.600
0.604
0.624
0.674
0.762
0.850
0.814
0.774
0.818
0.774
0.724
0.706
0.692
0.670
0.644
0.640
0.626
0.618
0.612
0.618
0.624
0.630
0.680
0.714
0.776
0.740
0.724
0.684
0.680
0.672
0.672
0.688
0.674
0.678
0.670
0.694
0.666
0.672
0.662
0.674
0.692
0.666
0.664
0.652
0.662
0.668
0.684
0.684
0.680
0.660
0.664
0.674
0.674
0.678
0.682
0.706
0.722
0.700
0.682
0.702
0.678
0.648
0.626
0.618
0.606
0.610
0.596
0.592
0.590
0.620
1.370
1.148
1.028
0.902
0.904
1.026
1.068
0.974
0.950
0.904
0.944
0.976
1.032
0.940
0.918
0.898
0.970
1.240
1.190
1.018
0.932
1.060
1.262
1.138
1.194
1.064
0.938
0.960
1.288
1.108
1.242
1.114
1.118
1.340
1.098
1.024
1.076
1.290
1.108
0.854
0.880
0.946
0.930
0.864
0.814
0.768
0.748
0.722
0.728
0.738
0.688
0.676
0.676
0.686
0.716
0.772
0.852
1.038
1.112
1.140
1.130
1.138
1.044
0.984
0.838
0.962
1.346
1.266
1.234
1.084
1.086
1.048
0.952
0.858
1.000
1.366
1.152
1.134
1.022
0.838
0.796
0.908
1.326
1.138
1.214
1.198
0.934
0.830
0.884
1.300
1.028
1.062
0.914
0.730
0.730
0.702
0.682
0.656
0.662
0.652
0.648
0.634
0.622
0.606
0.602
0.602
0.600
0.598
0.624
0.716
1.212
1.128
1.056
1.104
1.104
1.062
1.028
1.138
1.172
1.076
1.108
1.132
1.058
0.980
0.986
0.990
0.908
0.904
0.956
1.038
0.970
0.940
0.956
0.944
0.878
0.854
0.888
0.926
0.936
0.836
0.826
0.792
0.750
0.722
0.696
0.694
0.676
0.660
0.622
0.618
0.630
0.634
0.642
0.656
0.662
0.652
0.650
0.650
0.656
0.670
0.680
0.726
0.770
0.944
0.902
0.974
0.944
0.904
0.836
0.746
0.798
0.826
0.836
0.758
0.816
0.898
0.894
0.780
0.734
0.708
0.678
0.666
0.674
0.684
0.694
0.716
0.726
0.704
0.672
0.672
0.652
0.646
0.640
0.638
0.626
0.626
0.634
0.640
0.666
0.742
1.076
0.960
0.900
0.802
0.722
0.710
0.678
0.676
0.684
0.738
0.792
0.868
0.930
0.900
0.846
0.762
0.766
0.722
0.718
0.678
0.678
0.672
0.656
0.654
0.646
0.648
0.634
0.634
0.630
0.634
0.636
0.628
0.632
0.634
0.630
0.626
0.620
0.626
0.616
0.608
0.608
0.608
0.606
0.620
0.624
0.638
0.630
0.620
0.622
0.622
0.614
0.606
0.604
0.610
0.626
0.730
1.114
1.102
1.034
0.906
0.896
0.912
0.758
0.674
0.660
0.638
0.616
0.602
0.604
0.608
0.624
0.638
0.722
0.862
1.026
0.888
0.866
0.790
0.788
0.726
0.748
0.704
0.712
0.712
0.720
0.688
0.696
0.714
0.694
0.704
0.740
0.752
0.762
0.794
0.760
0.762
0.720
0.698
0.670
0.654
0.648
0.642
0.662
0.630
0.664
0.722
0.726
0.688
0.692
0.676
0.652
0.638
0.632
0.624
0.630
0.616
0.608
0.596
0.594
0.600
0.606
0.610
0.614
0.636
0.702
0.732
0.794
0.738
0.734
0.652
0.664
0.650
0.642
0.624
0.626
0.626
0.636
0.640
0.648
0.656
0.682
0.664
0.640
0.644
0.626
0.650
0.696
0.802
0.896
0.880
0.984
1.052
0.914
0.960
1.006
0.862
0.946
0.892
0.912
1.212
0.990
0.948
1.004
0.996
0.890
1.038
1.056
0.986
1.122
1.124
0.936
0.972
1.020
0.908
1.108
1.128
0.964
1.052
1.058
0.916
1.000
1.074
0.932
0.944
0.856
1.008
0.896
1.278
1.100
0.996
0.998
1.194
1.072
1.222
1.086
1.160
1.218
1.062
1.178
1.134
1.008
1.072
1.194
1.058
1.188
1.090
1.040
1.134
1.086
0.996
1.036
1.070
0.926
1.276
1.160
0.996
1.094
1.254
1.060
1.158
1.122
1.016
1.134
1.144
0.988
1.036
1.096
1.040
1.094
1.170
1.034
1.072
1.072
0.886
0.932
1.084
1.204
1.018
1.008
0.954
0.860
0.964
1.108
0.954
0.988
1.026
0.988
0.862
0.932
1.012
0.886
0.970
1.004
0.940
0.888
0.916
0.942
0.834
0.978
1.134
0.932
0.906
0.906
0.934
0.814
0.912
1.006
1.024
1.076
1.120
0.916
0.890
0.898
1.000
0.880
1.004
1.240
0.926
0.932
0.998
0.858
0.908
0.954
1.006
0.964
1.196
0.990
1.002
0.998
1.004
0.928
1.052
1.162
0.946
1.010
1.096
0.932
1.096
1.116
0.910
0.988
1.004
0.904
0.968
1.056
1.126
0.978
0.976
1.038
0.878
0.934
1.000
0.944
0.884
0.942
0.980
0.906
0.858
0.910
0.988
0.904
0.874
0.854
0.958
0.844
0.978
1.116
0.956
0.940
0.934
0.902
0.822
0.914
1.072
0.964
1.094
1.072
0.894
0.948
0.962
0.930
0.866
0.978
1.076
1.012
1.178
1.190
0.996
1.014
1.074
0.962
0.962
1.060
1.138
1.100
1.254
1.054
0.888
0.890
0.956
0.888
1.070
1.276
1.062
1.024
0.924
0.860
0.832
0.890
1.272
1.016
1.060
1.004
0.872
0.920
0.960
1.018
0.940
0.994
1.008
0.878
0.918
0.984
0.870
0.916
0.930
1.016
0.858
0.920
0.936
0.928
0.850
0.922
0.996
0.948
0.856
0.900
0.948
0.902
0.876
0.942
1.042
0.880
0.924
0.902
0.890
0.834
0.912
1.016
0.906
0.902
0.906
0.922
0.816
0.890
0.944
0.928
0.832
0.882
0.900
0.858
0.856
0.866
0.908
0.804
0.864
0.886
0.926
0.826
0.934
1.014
0.958
0.878
0.886
0.916
0.822
0.804
0.874
0.916
0.904
0.910
0.946
0.972
0.884
0.882
0.890
0.976
0.852
0.914
0.942
0.904
0.828
0.890
0.918
0.888
0.924
0.956
1.008
0.842
0.882
0.874
0.812
0.824
0.870
0.956
0.870
0.872
0.886
0.932
0.798
0.842
0.870
0.944
0.826
0.842
0.818
0.808
0.724
0.700
0.688
0.700
0.696
0.690
0.682
0.676
0.664
0.648
0.650
0.648
0.640
0.630
0.626
0.626
0.616
0.612
0.608
0.604
0.598
0.594
0.582
0.586
0.598
0.616
0.664
0.716
0.818
0.948
0.974
0.880
0.856
0.806
0.784
0.750
0.788
0.786
0.752
0.698
0.712
0.716
0.786
0.824
0.906
0.798
0.810
0.742
0.730
0.766
0.772
0.768
0.720
0.760
0.766
0.816
0.888
0.824
0.848
0.810
0.732
0.756
0.758
0.792
0.762
0.816
0.784
0.772
0.704
0.692
0.680
0.668
0.668
0.662
0.666
0.714
1.368
0.992
1.000
1.020
0.822
0.832
0.864
0.874
0.844
0.818
0.854
1.078
1.262
0.982
1.034
0.982
0.908
0.920
0.942
1.218
1.048
1.038
1.048
0.816
0.954
0.996
1.020
0.864
0.952
0.956
0.816
0.876
0.882
0.896
0.828
0.968
1.132
1.056
0.844
0.752
0.742
0.706
0.732
0.744
0.720
0.766
0.920
1.262
1.098
0.950
0.836
0.766
0.754
0.780
0.860
0.880
1.020
1.018
0.956
0.898
0.898
0.934
0.880
0.876
1.372
1.158
0.986
0.906
0.834
0.838
0.886
0.968
1.050
1.108
1.028
0.868
0.888
0.900
0.908
0.970
0.978
0.920
0.826
0.778
0.768
0.736
0.710
0.682
0.702
0.780
0.840
1.216
1.130
1.034
0.968
0.930
0.916
0.872
0.898
1.006
1.218
1.156
0.944
0.948
0.932
0.908
0.786
0.844
0.838
1.012
0.922
0.938
0.950
0.990
0.958
0.878
0.912
0.976
1.034
0.868
0.922
0.910
0.934
0.880
1.054
1.116
0.992
0.968
0.972
1.060
0.888
0.954
0.998
1.098
0.886
0.970
1.024
1.034
0.888
0.888
0.932
0.850
0.912
0.966
1.060
0.894
0.896
0.812
0.802
0.838
0.836
0.898
0.946
0.964
0.852
0.818
0.808
0.770
0.762
0.762
0.790
0.824
0.758
0.796
0.790
0.794
0.798
0.734
0.782
0.766
0.794
0.848
0.902
0.910
0.910
0.880
0.744
0.784
0.764
0.782
0.810
0.780
0.722
0.788
0.796
0.928
1.010
0.976
1.012
1.050
0.886
0.894
0.844
0.846
0.876
0.802
0.840
1.300
1.078
1.008
1.038
1.020
0.974
1.028
0.970
0.892
0.936
1.024
1.068
0.908
0.908
0.998
1.052
1.060
1.118
0.850
0.724
0.764
0.740
0.718
0.716
0.788
0.946
1.332
1.236
1.128
1.014
0.952
0.926
0.938
0.956
0.922
0.766
0.822
0.794
0.866
0.986
1.014
0.980
0.866
0.892
0.906
0.950
0.886
0.876
1.018
1.088
0.958
0.820
0.824
0.812
0.810
0.796
0.778
0.756
0.732
0.724
0.694
0.670
0.688
0.676
0.664
0.644
0.648
0.650
0.646
0.644
0.656
0.686
0.732
0.816
0.946
1.040
1.026
0.896
0.912
0.920
0.966
0.956
1.102
1.286
1.058
1.058
1.064
1.000
0.882
1.272
1.188
1.056
1.116
1.080
0.916
0.926
0.992
0.910
0.844
0.898
1.160
0.870
0.950
0.966
0.822
0.914
1.034
1.040
0.892
0.944
1.060
0.924
0.936
0.964
1.106
0.944
0.978
1.006
1.026
0.886
0.956
1.016
1.062
0.880
0.970
1.156
1.122
0.946
1.026
1.198
0.934
1.006
1.024
0.998
0.970
1.248
1.186
0.934
1.022
1.120
0.906
0.914
0.922
0.968
0.834
0.976
1.082
0.948
0.958
0.942
1.038
0.878
0.968
0.984
0.912
0.926
0.914
0.936
0.838
0.922
1.022
1.046
0.946
0.960
0.966
0.848
0.900
0.912
0.966
0.846
0.986
1.024
0.912
0.912
0.910
0.992
0.854
0.932
0.974
0.980
1.000
1.040
0.968
0.876
0.918
0.998
0.866
0.982
1.036
0.888
0.966
1.046
1.026
0.896
0.992
1.158
0.916
0.990
1.042
0.904
1.116
1.130
0.912
0.964
0.992
1.032
0.878
1.000
1.092
0.900
0.916
0.932
1.032
0.890
1.038
1.194
0.960
1.008
1.022
1.088
0.860
0.916
0.920
0.898
0.848
0.954
1.048
0.954
0.948
0.908
0.932
0.818
0.880
0.910
0.976
0.858
0.928
0.932
0.888
0.856
0.906
1.262
1.062
1.062
1.030
0.880
0.890
1.022
1.298
1.006
0.984
0.966
0.898
0.846
0.988
1.302
1.050
1.112
1.094
0.898
0.886
0.938
0.914
0.882
0.976
1.050
0.848
0.866
0.884
0.794
0.820
0.774
0.798
0.714
0.704
0.678
0.628
0.662
0.656
0.650
0.644
0.642
0.626
0.626
0.622
0.620
0.616
0.606
0.602
0.600
0.590
0.588
0.584
0.584
0.590
0.622
0.684
0.774
0.970
1.098
1.088
1.008
0.944
0.778
0.704
0.718
0.688
0.676
0.664
0.678
0.682
0.700
0.792
0.824
0.870
0.850
0.722
0.758
0.722
0.802
0.752
0.718
0.702
0.700
0.694
0.682
0.674
0.654
0.644
0.632
0.638
0.638
0.636
0.648
0.654
0.678
0.740
0.730
0.734
0.690
0.682
0.682
0.676
0.668
0.662
0.674
0.676
0.662
0.660
0.726
1.126
0.944
0.844
0.764
0.730
0.734
0.672
0.694
0.688
0.694
0.742
0.756
0.746
0.812
0.886
0.952
0.894
0.828
0.832
0.838
0.844
0.816
0.782
0.722
0.726
0.712
0.698
0.708
0.734
0.672
0.688
0.688
0.678
0.684
0.680
0.706
0.718
0.712
0.680
0.664
0.660
0.654
0.648
0.654
0.666
0.640
0.642
0.632
0.626
0.630
0.626
0.620
0.620
0.614
0.610
0.604
0.596
0.598
0.598
0.604
0.600
0.618
0.648
0.670
0.666
0.690
0.678
0.748
0.734
0.724
0.720
0.696
0.670
0.668
0.664
0.666
0.676
0.692
0.712
0.708
0.764
0.766
0.762
0.750
0.736
0.696
0.680
0.714
0.752
0.702
0.716
0.682
0.664
0.654
0.650
0.648
0.642
0.640
0.636
0.614
0.628
0.650
1.072
0.954
0.904
0.830
0.748
0.716
0.722
0.734
0.752
0.780
0.752
0.702
0.666
0.658
0.642
0.636
0.636
0.650
0.688
0.678
0.746
0.794
0.762
0.776
0.764
0.722
0.722
0.714
0.736
0.690
0.700
0.700
0.698
0.682
0.694
0.684
0.670
0.664
0.670
0.674
0.666
0.654
0.668
0.662
0.666
0.658
0.668
0.670
0.668
0.666
0.680
0.686
0.718
0.668
0.662
0.676
0.666
0.666
0.652
0.658
0.662
0.658
0.644
0.668
0.650
0.672
0.658
0.654
0.634
0.640
0.644
0.646
0.646
0.648
0.658
0.656
0.656
0.664
0.668
0.668
0.660
0.650
0.638
0.626
0.640
1.516
1.040
0.908
0.824
0.754
0.718
0.778
0.776
0.780
0.938
1.068
0.966
0.870
0.848
0.834
0.826
0.794
0.796
0.720
0.720
0.688
0.682
0.648
0.654
0.628
0.636
0.696
0.680
0.674
0.694
0.684
0.706
0.716
0.680
0.708
0.726
0.744
0.686
0.706
0.666
0.772
0.760
0.752
0.756
0.766
0.760
0.732
0.732
0.724
0.682
0.766
0.750
0.700
0.678
0.664
0.660
0.654
0.626
0.634
0.630
0.644
0.692
0.714
0.758
0.784
0.864
0.728
1.136
0.920
0.798
0.694
0.670
0.652
0.650
0.646
0.654
0.656
0.670
0.704
0.764
0.796
0.798
0.832
0.944
0.822
0.824
0.776
0.690
0.698
0.682
0.692
0.688
0.742
0.816
0.846
0.844
0.862
0.816
0.786
0.774
0.748
0.672
0.700
0.670
0.682
0.678
0.682
0.676
0.692
0.678
0.706
0.706
0.716
0.676
0.726
0.756
0.754
0.756
0.782
0.772
0.704
0.754
0.698
0.730
0.688
0.734
0.726
0.708
0.756
0.766
0.780
0.806
0.778
0.800
0.754
0.760
0.766
0.770
0.786
0.754
0.808
0.840
0.922
0.804
0.792
0.788
0.728
0.794
0.804
0.776
0.848
0.810
0.786
0.754
0.724
0.712
0.688
0.670
0.670
0.686
0.716
0.716
0.782
0.838
0.774
0.760
0.758
0.700
0.742
0.742
0.774
0.840
1.034
0.998
0.934
0.864
0.790
0.700
0.712
0.690
0.694
0.694
0.684
0.700
0.708
0.680
0.696
0.680
0.700
0.682
0.728
0.670
0.698
0.710
0.704
0.668
0.694
0.702
0.724
0.768
0.800
0.986
1.158
1.088
1.020
1.048
1.068
1.002
1.132
1.256
1.148
1.116
1.110
1.000
0.954
1.054
1.178
1.014
1.168
1.108
0.986
0.966
0.948
0.886
0.908
0.956
0.986
1.018
1.162
1.090
1.012
1.048
0.924
0.810
0.804
0.788
0.770
0.844
1.022
0.986
0.906
0.954
1.022
0.910
0.958
1.056
0.964
1.016
1.320
1.194
1.230
1.234
1.104
1.224
1.232
1.154
1.244
1.178
1.112
1.118
1.098
1.018
1.118
1.314
1.148
1.180
1.132
1.072
1.004
1.028
0.876
1.006
1.150
1.046
1.046
1.064
1.078
0.908
0.924
0.976
0.922
0.908
0.868
0.844
0.772
0.782
0.832
0.956
0.888
0.978
1.004
0.976
0.880
0.908
1.008
0.974
0.982
1.076
1.256
0.972
0.940
0.856
0.808
0.794
0.838
0.790
0.854
0.936
0.904
1.058
1.202
1.038
0.946
0.978
1.138
1.042
1.340
1.208
1.106
1.158
1.136
1.028
1.142
1.214
1.040
1.078
1.124
1.082
1.018
1.038
1.072
0.920
1.096
1.130
0.986
1.040
1.072
1.012
0.970
0.954
0.936
0.918
0.990
1.058
0.976
1.020
1.040
0.948
0.990
1.070
0.948
1.046
1.086
1.026
1.134
1.054
0.910
0.978
1.244
1.028
1.136
1.214
1.128
1.078
1.098
1.100
1.060
1.172
1.144
1.074
1.124
1.048
0.974
0.964
1.008
0.898
0.956
1.118
1.026
1.134
1.192
1.052
1.022
1.072
1.060
1.002
1.070
1.192
1.096
1.054
1.050
1.152
1.014
1.006
1.018
0.946
0.966
1.110
1.060
0.986
1.040
0.966
0.890
0.942
1.022
0.916
0.946
0.978
0.822
0.820
0.790
0.806
0.784
0.896
1.016
1.018
0.926
0.944
0.918
0.862
0.812
0.826
0.892
0.970
0.972
1.106
1.102
0.994
1.002
1.034
0.956
0.968
0.970
0.896
0.908
0.936
0.890
0.956
1.032
0.884
0.854
0.752
0.704
0.668
0.684
0.682
0.692
0.678
0.660
0.684
0.666
0.706
0.676
0.718
0.724
0.716
0.716
0.710
0.714
0.690
0.704
0.688
0.672
0.656
0.646
0.628
0.622
0.606
0.624
0.624
0.648
0.876
1.086
0.978
1.008
0.942
0.938
0.886
0.810
0.734
0.706
0.710
0.696
0.712
0.778
0.772
0.754
0.766
0.738
0.808
0.778
0.772
0.756
0.748
0.752
0.710
0.696
0.702
0.696
0.708
0.744
0.838
0.886
0.764
0.736
0.708
0.698
0.692
0.702
0.666
0.662
0.676
0.668
0.654
0.652
0.654
0.648
0.640
0.634
0.634
0.636
0.628
0.660
0.694
0.780
0.818
0.786
0.910
0.888
0.858
0.862
0.866
0.838
0.852
0.914
0.868
0.840
0.842
0.750
0.770
0.730
0.732
0.732
0.716
0.694
0.686
0.676
0.670
0.684
0.692
0.704
0.718
0.742
0.766
0.820
0.824
0.784
0.728
0.754
0.792
0.914
1.050
0.902
0.896
0.796
0.746
0.762
0.770
0.810
0.730
0.708
0.800
0.958
0.888
0.894
0.850
0.842
0.890
0.876
0.812
0.740
0.720
0.710
0.712
0.716
0.696
0.680
0.682
0.676
0.664
0.684
0.662
0.642
0.678
0.672
0.666
0.708
0.662
0.674
0.680
0.660
0.660
0.648
0.656
0.684
0.644
0.650
0.666
0.640
0.664
0.660
0.624
0.746
0.812
0.744
0.748
0.744
0.714
0.684
0.676
0.658
0.642
0.642
0.642
0.648
0.680
0.758
1.142
0.926
0.982
0.950
0.852
0.728
0.712
0.742
0.676
0.704
0.720
0.702
0.664
0.660
0.668
0.728
0.744
0.676
0.732
0.726
0.692
0.694
0.684
0.666
0.678
0.674
0.664
0.652
0.672
0.664
0.656
0.674
0.670
0.668
0.654
0.662
0.648
0.638
0.622
0.628
0.618
0.612
0.614
0.620
0.636
0.634
0.628
0.634
0.634
0.652
0.642
0.626
0.634
0.634
0.640
0.626
0.622
0.628
0.628
0.630
0.628
0.640
0.642
0.652
0.650
0.650
0.648
0.640
0.640
0.640
0.648
0.616
0.628
0.614
0.606
0.598
0.602
0.606
0.602
0.618
0.638
0.686
0.660
0.668
0.644
0.648
0.626
0.610
0.610
0.602
0.602
0.608
0.606
0.600
0.608
0.612
0.618
0.604
0.608
0.608
0.608
0.604
0.592
0.604
0.612
0.666
0.690
0.930
1.022
0.864
0.886
0.814
0.688
0.708
0.698
0.694
0.692
0.746
0.800
0.776
0.790
0.766
0.710
0.754
0.706
0.690
0.700
0.682
0.668
0.682
0.710
0.722
0.684
0.716
0.702
0.726
0.688
0.674
0.646
0.684
0.754
0.244
0.604
0.844
0.816
0.788
0.742
0.710
0.680
0.680
0.666
0.682
0.734
0.762
0.784
0.744
0.782
0.754
0.708
0.700
0.684
0.676
0.668
0.640
0.654
0.640
0.650
0.640
0.698
0.720
0.744
0.780
0.906
1.040
0.946
0.980
0.906
0.848
1.054
1.212
1.024
1.084
1.150
1.036
0.948
1.062
1.080
0.918
0.980
1.100
0.886
1.050
1.158
0.910
0.916
1.210
1.122
1.020
1.094
1.084
1.058
1.254
1.186
1.048
1.004
0.872
0.934
1.064
0.998
1.240
1.080
1.150
1.250
1.050
1.120
1.192
1.172
1.262
1.086
1.306
1.282
1.194
1.274
1.098
1.204
1.310
1.162
1.264
1.278
1.234
1.374
1.288
1.216
1.226
1.108
1.084
1.204
1.164
1.132
1.212
1.126
1.154
1.220
1.054
1.140
1.258
1.166
1.160
1.228
1.056
1.134
1.212
1.066
1.278
1.286
1.134
1.240
1.130
0.974
0.938
1.362
1.202
1.286
1.124
1.116
1.188
1.094
1.152
1.274
1.138
1.234
1.248
1.082
1.224
1.244
1.216
1.388
1.266
1.254
1.252
1.122
1.190
1.202
1.094
1.262
1.208
1.086
1.140
1.114
1.256
1.336
1.180
1.168
1.112
0.988
1.014
1.252
1.222
1.246
1.108
1.170
1.160
1.022
1.124
1.140
1.028
1.108
1.166
1.070
1.120
1.080
0.932
0.914
1.174
0.950
1.326
1.208
1.156
1.186
1.056
1.014
1.016
1.076
1.256
1.254
1.050
0.934
0.970
1.200
1.030
1.318
1.080
1.120
1.160
1.112
1.036
1.148
1.132
1.110
1.140
1.032
1.068
1.100
0.892
1.302
1.250
1.094
1.106
1.186
1.072
1.172
1.224
1.066
1.210
1.130
0.976
0.962
0.976
0.894
1.288
1.202
1.048
1.114
1.124
0.958
0.982
1.142
0.900
1.046
1.290
1.058
1.136
1.194
1.096
1.002
0.946
1.286
1.146
1.182
1.164
0.974
1.100
1.342
1.186
1.278
1.268
1.196
1.214
1.138
1.084
1.270
1.232
1.214
1.210
1.128
1.090
1.132
1.112
0.926
1.032
1.288
1.078
1.120
1.138
0.976
1.120
1.184
1.084
1.178
1.130
1.066
1.090
1.074
0.964
1.168
1.156
0.926
0.996
1.036
1.054
1.128
1.298
1.198
0.916
0.956
1.022
1.054
1.032
1.302
1.154
1.044
0.930
0.982
0.890
1.246
1.176
1.032
1.008
1.012
0.996
0.904
1.048
1.256
0.976
1.024
1.040
0.898
1.138
1.220
0.978
1.030
1.066
0.916
0.916
0.964
1.108
0.956
1.000
1.016
0.898
0.962
1.036
0.868
0.976
1.036
0.884
1.014
1.114
0.900
0.956
0.994
0.890
1.024
1.092
0.938
0.988
0.988
0.934
0.904
0.952
1.078
0.922
1.032
1.088
0.890
0.964
0.990
0.914
1.308
1.214
0.966
1.054
1.132
0.950
0.924
1.082
1.182
1.006
1.200
1.188
0.946
0.880
0.882
0.886
0.940
1.324
1.220
1.016
1.018
1.068
0.984
1.196
1.328
1.158
1.028
1.024
0.920
0.882
1.414
1.234
1.102
1.108
1.062
0.856
0.898
1.098
1.090
1.052
1.122
0.948
0.914
1.078
1.228
0.906
0.930
1.176
1.022
1.214
1.282
0.992
0.916
0.928
1.046
0.936
1.306
1.170
0.932
0.890
0.930
0.968
1.022
1.210
1.098
0.896
0.950
0.970
0.862
0.998
1.360
1.088
1.034
0.824
0.734
0.680
0.710
0.700
0.714
0.718
0.766
0.748
0.722
0.746
0.740
0.706
0.692
0.702
0.686
0.676
0.656
0.668
0.666
0.644
0.644
0.660
0.650
0.652
0.646
0.640
0.628
0.620
0.614
0.610
0.600
0.586
0.602
0.608
0.620
0.670
0.732
0.668
0.706
0.748
0.738
0.734
0.732
0.714
0.706
0.696
0.692
0.672
0.658
0.654
0.644
0.646
0.642
0.650
0.698
0.804
0.862
0.916
0.734
0.796
0.722
0.724
0.718
0.722
0.720
0.696
0.716
0.738
0.750
0.770
0.792
0.766
0.848
0.880
0.952
0.896
0.946
0.950
0.980
0.904
0.942
1.114
0.912
0.954
1.026
0.858
0.938
1.006
0.870
1.086
1.204
0.944
0.994
1.030
0.894
1.036
1.132
0.912
1.276
1.148
0.990
1.110
1.158
1.042
1.222
1.146
1.124
1.172
1.042
1.032
1.124
1.090
1.148
1.174
1.046
1.098
1.188
1.102
1.126
1.220
1.034
1.080
1.188
1.140
1.072
1.074
0.924
0.860
0.796
0.760
0.826
0.830
0.804
0.830
0.838
0.820
0.762
0.722
0.722
0.718
0.722
0.778
0.768
0.772
0.782
0.806
0.860
0.826
0.768
0.764
0.776
0.760
0.816
0.892
0.970
0.904
0.966
1.002
1.026
1.012
0.934
0.928
0.940
0.974
0.824
0.836
0.784
0.786
0.878
0.956
1.090
1.078
1.088
1.010
0.922
0.840
0.786
0.892
1.292
1.196
1.098
0.978
0.846
0.824
0.768
0.852
1.322
1.172
1.034
1.058
1.086
0.936
1.188
1.176
1.080
1.192
1.162
1.138
1.212
1.080
1.024
1.040
1.012
0.966
0.932
1.260
1.052
1.094
1.034
0.946
0.936
0.782
0.744
0.792
0.738
0.780
0.828
0.800
0.792
0.844
0.982
1.006
0.928
0.892
0.844
0.782
0.802
0.806
0.780
0.826
0.828
0.822
0.894
0.942
0.960
0.838
0.886
0.882
0.836
0.834
0.852
0.748
0.710
0.734
0.816
0.858
0.860
0.756
0.736
0.744
0.796
0.834
0.800
0.834
0.900
0.906
0.900
0.884
0.856
0.840
0.852
0.914
0.970
1.108
1.090
1.204
1.090
1.064
1.176
1.174
1.164
1.014
1.116
1.202
1.184
1.218
1.172
1.074
0.996
1.070
1.100
1.202
1.326
1.246
1.160
1.172
1.126
0.958
1.032
1.072
0.966
1.004
0.928
1.004
0.914
0.886
0.790
0.734
0.690
0.692
0.758
0.910
1.050
1.254
1.114
1.060
0.962
0.860
0.812
0.838
0.930
1.240
1.108
1.088
1.110
1.196
1.166
1.064
1.106
1.114
1.226
1.208
1.170
0.982
0.932
0.880
0.850
0.734
0.886
1.272
1.152
1.080
0.920
0.942
0.882
0.850
0.902
0.918
0.826
0.860
0.854
0.840
0.836
0.792
0.744
0.738
0.836
0.878
0.928
1.230
1.044
1.100
1.036
0.974
0.832
0.840
0.856
0.892
0.910
0.932
0.996
1.116
1.114
1.018
0.994
1.016
1.282
1.244
1.230
1.136
0.922
0.972
0.946
1.112
1.132
0.990
0.980
0.994
0.908
0.846
0.980
1.304
1.010
1.068
1.030
1.050
1.102
1.160
1.224
1.054
1.058
1.118
1.124
1.054
1.266
0.964
0.896
0.974
0.906
0.850
0.828
0.722
0.748
0.746
0.726
0.726
0.926
1.354
1.082
1.116
0.970
0.906
0.910
0.922
0.920
0.940
0.970
0.958
0.940
0.894
0.822
0.880
0.868
0.838
0.884
0.912
0.872
0.822
0.822
0.844
0.896
0.882
0.888
0.932
0.910
0.822
0.774
0.758
0.720
0.736
0.778
0.866
0.998
0.928
0.898
0.880
0.820
0.738
0.748
0.740
0.716
0.730
0.708
0.704
0.692
0.672
0.664
0.646
0.630
0.628
0.616
0.608
0.596
0.592
0.594
0.596
0.608
0.648
0.632
0.674
0.660
0.650
0.864
0.742
0.690
0.688
0.684
0.660
0.658
0.642
0.616
0.610
0.608
0.602
0.594
0.580
0.582
0.586
0.634
0.792
0.896
0.884
0.792
0.756
0.698
0.640
0.670
0.658
0.668
0.680
0.666
0.648
0.644
0.632
0.620
0.614
0.614
0.612
0.604
0.594
0.600
0.592
0.592
0.580
0.582
0.592
0.606
0.690
0.744
0.842
0.934
0.964
0.880
0.768
0.718
0.710
0.690
0.666
0.628
0.642
0.640
0.638
0.636
0.650
0.776
1.072
0.986
0.928
0.912
0.932
0.980
1.132
1.206
1.164
1.192
1.246
1.134
1.252
1.276
1.108
1.098
1.066
0.892
0.956
1.070
0.994
1.004
1.122
0.956
0.994
1.230
1.220
1.192
1.234
1.166
1.216
1.206
1.126
1.182
1.118
0.952
1.168
1.232
1.134
1.238
1.240
1.154
1.124
1.072
0.890
0.996
0.920
0.852
0.926
1.040
0.882
0.816
0.736
0.712
0.686
0.686
0.662
0.648
0.624
0.630
0.610
0.588
0.634
0.610
0.614
0.612
0.606
0.670
0.710
0.670
0.678
0.686
0.692
0.696
0.724
0.736
0.760
0.758
0.746
0.808
0.860
0.858
0.784
0.858
1.020
1.136
1.086
0.950
0.936
0.990
0.970
0.878
0.998
1.072
0.894
0.838
0.738
0.704
0.688
0.654
0.650
0.640
0.630
0.620
0.626
0.646
0.690
0.732
0.704
0.746
0.702
0.708
0.688
0.686
0.670
0.646
0.642
0.640
0.654
0.662
0.720
0.742
0.756
0.806
0.812
0.740
0.754
0.744
0.692
0.698
0.686
0.668
0.662
0.660
0.652
0.656
0.658
0.654
0.644
0.656
0.642
0.636
0.636
0.628
0.638
0.630
0.624
0.620
0.620
0.618
0.620
0.642
0.624
0.636
0.642
0.628
0.644
0.634
0.612
0.602
0.582
0.572
0.568
0.556
0.552
0.554
0.552
0.558
0.584
0.640
0.774
0.756
0.838
0.816
0.722
0.744
0.736
0.740
0.728
0.702
0.678
0.672
0.668
0.654
0.638
0.638
0.630
0.624
0.604
0.592
0.586
0.586
0.586
0.590
0.576
0.578
0.604
0.638
0.680
0.706
0.704
0.672
0.656
0.670
0.648
0.634
0.638
0.630
0.632
0.634
0.624
0.608
0.618
0.612
0.642
0.656
0.722
0.764
0.730
0.750
0.706
0.720
0.730
0.696
0.732
0.752
0.784
0.760
0.810
0.850
0.840
0.810
0.822
0.842
0.782
0.814
0.906
0.998
1.026
1.138
0.960
0.950
0.974
0.932
0.958
1.000
0.910
0.834
0.894
0.970
1.084
0.864
0.862
0.884
0.900
0.850
1.004
1.198
1.036
0.982
0.944
0.916
0.948
1.372
1.328
1.104
1.130
1.020
1.010
1.068
1.020
0.972
0.976
0.936
1.002
0.916
0.972
1.006
0.988
1.028
1.060
1.008
0.950
0.830
0.836
0.846
0.976
1.214
0.992
1.034
0.970
0.998
1.040
1.048
0.918
0.938
1.048
1.324
1.196
1.004
0.942
0.940
1.234
1.058
1.000
1.000
0.968
0.884
0.950
1.010
1.096
1.002
0.868
0.836
0.796
0.754
0.820
1.268
1.146
1.074
0.992
0.910
0.866
0.852
0.888
0.902
0.868
0.876
0.806
0.830
0.862
0.796
0.836
0.942
1.050
0.922
0.964
0.936
0.832
0.834
0.874
0.934
0.832
0.856
0.926
0.878
0.916
0.916
0.886
0.798
0.776
0.742
0.740
0.760
0.764
0.748
0.708
0.734
0.732
0.776
0.858
0.852
0.778
0.760
0.728
0.802
0.778
0.826
0.898
1.010
0.932
0.824
0.764
0.752
0.758
0.770
0.758
0.798
0.780
0.800
0.802
0.804
0.818
0.762
0.758
0.708
0.704
0.680
0.684
0.682
0.676
0.682
0.702
0.732
0.716
0.708
0.730
0.684
0.696
0.696
0.674
0.668
0.668
0.662
0.656
0.680
0.686
0.680
0.710
0.686
0.666
0.694
0.676
0.656
0.646
0.662
0.626
0.660
0.642
0.662
0.660
0.668
0.660
0.640
0.628
0.642
0.634
0.622
0.628
0.640
0.638
0.628
0.648
0.690
0.672
0.726
0.730
0.758
0.714
0.724
0.726
0.760
0.736
0.698
0.692
0.666
0.682
0.690
0.682
0.684
0.686
0.722
0.754
0.862
0.942
1.016
1.000
0.898
0.810
0.830
0.842
0.780
0.914
1.160
0.988
0.850
0.812
0.772
0.850
1.050
0.974
0.852
0.784
0.746
0.752
0.740
0.742
0.774
0.898
0.892
0.990
1.068
0.936
0.954
0.964
0.824
0.860
0.930
0.930
1.268
0.992
0.982
0.938
0.858
0.942
0.990
1.140
1.050
0.882
0.888
0.906
0.852
0.800
0.842
0.840
0.842
0.994
1.148
0.998
0.956
0.854
0.784
0.780
0.806
0.834
0.806
0.860
0.872
0.846
0.874
0.868
0.836
0.786
0.828
0.794
0.794
0.828
0.786
0.784
0.824
0.910
0.878
0.956
0.880
0.870
0.838
0.794
0.842
0.814
0.770
0.802
0.806
0.756
0.744
0.788
0.786
0.832
0.864
0.794
0.796
0.706
0.736
0.704
0.706
0.772
0.818
0.804
0.812
0.844
0.778
0.792
0.820
0.838
0.800
0.916
0.918
0.828
0.938
1.224
1.080
0.996
1.096
1.148
1.026
1.166
1.128
1.000
1.050
1.088
0.992
1.236
1.154
1.034
1.100
1.020
0.968
1.056
1.068
1.148
1.264
1.062
1.138
1.110
0.984
1.114
1.096
1.022
1.218
1.218
1.158
1.198
1.024
1.030
1.154
1.110
1.084
1.174
1.068
1.126
1.182
1.044
1.104
1.138
1.020
1.086
1.146
0.966
1.030
1.088
0.990
1.162
1.106
1.022
1.106
1.120
1.030
0.938
0.974
1.198
1.080
1.156
0.994
1.108
1.076
0.846
0.940
1.344
1.188
1.226
0.982
0.838
0.978
0.918
0.818
0.952
0.890
0.878
0.832
0.792
0.744
0.780
0.716
0.730
0.672
0.710
0.694
0.690
0.700
0.700
0.706
0.690
0.702
0.696
0.676
0.662
0.668
0.670
0.658
0.664
0.650
0.632
0.630
0.646
0.808
1.442
1.246
1.260
1.202
1.170
1.150
1.096
1.018
1.046
1.064
1.006
1.114
1.106
1.048
1.048
1.002
1.032
0.968
0.996
0.992
0.966
0.848
0.826
0.786
0.698
0.694
0.698
0.710
0.750
0.712
0.784
1.000
0.896
0.844
0.808
0.712
0.684
0.660
0.642
0.626
0.622
0.606
0.608
0.616
0.628
0.636
0.634
0.628
0.630
0.644
0.694
0.764
0.836
0.886
0.792
0.802
0.802
0.842
0.842
0.938
1.058
0.912
0.844
0.774
0.726
0.704
0.722
0.710
0.694
0.724
0.778
0.828
1.064
0.922
0.896
0.898
0.844
0.802
0.736
0.712
0.720
0.678
0.654
0.674
0.710
1.218
1.086
1.014
1.020
0.984
0.888
0.960
1.244
1.092
1.114
1.182
1.206
1.080
1.106
1.042
1.074
1.174
1.116
1.058
1.000
0.838
0.872
0.922
1.094
1.004
0.948
0.922
0.924
0.870
0.894
0.872
0.812
0.718
0.770
0.812
0.962
1.006
0.856
0.870
0.960
0.970
0.928
0.862
0.888
0.910
0.894
1.032
1.200
1.052
0.894
0.890
0.912
0.850
0.946
0.962
0.842
0.870
0.844
0.864
0.770
0.766
0.748
0.728
0.710
0.674
0.658
0.658
0.652
0.648
0.642
0.644
0.642
0.630
0.676
0.682
0.712
0.706
0.772
0.776
0.770
0.762
0.754
0.720
0.714
0.678
0.682
0.698
1.164
0.888
0.770
0.696
0.676
0.672
0.664
0.642
0.642
0.642
0.636
0.632
0.626
0.622
0.620
0.606
0.602
0.590
0.588
0.590
0.588
0.594
0.596
0.610
0.620
0.636
0.658
0.640
0.682
0.694
0.684
0.700
0.694
0.690
0.678
0.676
0.680
0.658
0.656
0.618
0.644
0.634
0.636
0.632
0.654
0.696
0.830
0.832
0.738
0.846
0.866
0.756
0.690
0.714
0.700
0.698
0.698
0.696
0.694
0.692
0.682
0.672
0.692
0.726
0.742
0.780
0.834
0.832
0.834
0.818
0.794
0.776
0.770
0.798
0.762
0.782
0.798
0.844
0.794
0.830
0.826
0.760
0.744
0.736
0.676
0.690
0.674
0.652
0.658
0.654
0.662
0.642
0.640
0.638
0.672
0.686
0.778
0.734
0.684
0.728
0.726
0.742
0.800
0.830
1.220
1.032
0.986
0.924
0.886
0.832
0.930
0.914
0.840
0.874
0.772
0.736
0.706
0.670
0.660
0.644
0.634
0.632
0.628
0.636
0.652
0.672
0.718
0.828
0.814
0.760
0.842
0.732
0.776
0.740
0.696
0.696
0.692
0.688
0.698
0.690
0.670
0.672
0.674
0.702
0.712
0.732
0.724
0.706
0.690
0.660
0.648
0.630
0.612
0.626
0.736
1.286
1.100
1.004
0.926
0.814
0.790
0.794
0.698
0.662
0.642
0.636
0.640
0.632
0.646
0.660
0.698
0.772
0.784
0.832
0.794
0.812
0.800
0.830
0.782
0.728
0.704
0.680
0.674
0.688
0.698
0.694
0.760
0.864
0.948
1.054
1.006
0.918
0.866
0.848
0.818
0.804
0.792
0.806
0.786
0.764
0.734
0.710
0.680
0.666
0.690
0.692
0.698
0.732
0.732
0.762
0.798
0.802
0.834
0.866
0.816
0.792
0.704
0.724
0.710
0.688
0.680
0.682
0.690
0.718
0.684
0.678
0.706
0.694
0.678
0.708
0.696
0.720
0.734
0.706
0.732
0.720
0.728
0.704
0.690
0.694
0.672
0.658
0.666
0.664
0.662
0.678
0.668
0.654
0.656
0.662
0.672
0.690
0.726
0.680
0.718
0.732
0.710
0.680
0.700
0.686
0.690
0.664
0.664
0.674
0.660
0.704
0.720
0.756
0.724
0.782
0.798
0.744
0.742
0.740
0.680
0.720
0.698
0.708
0.682
0.752
0.770
0.772
0.792
0.818
0.892
0.808
0.812
0.778
0.708
0.756
0.742
0.764
0.742
0.798
0.866
0.928
0.828
0.866
0.862
0.806
0.778
0.854
0.942
1.086
1.012
1.064
1.074
1.008
0.980
0.848
0.818
0.806
0.778
0.730
0.756
0.774
0.740
0.792
0.778
0.796
0.762
0.818
0.828
0.808
0.856
0.892
0.832
0.850
0.832
0.842
0.820
0.836
0.826
0.876
0.964
0.892
1.006
1.010
1.318
1.150
1.084
0.990
0.886
0.744
0.758
0.694
0.694
0.734
0.750
0.866
0.992
0.996
0.934
0.930
0.868
0.888
0.802
0.806
0.802
0.792
0.856
0.886
0.888
0.948
0.900
0.812
0.702
0.814
0.884
0.888
0.860
0.798
0.822
0.808
0.790
0.816
0.872
0.996
0.962
0.926
0.874
0.836
0.838
0.866
0.876
0.864
0.910
0.948
0.916
0.910
0.906
0.928
0.844
0.912
0.938
0.880
0.926
0.960
0.894
0.916
0.922
0.898
0.836
0.842
0.858
0.856
0.846
0.866
0.908
0.868
0.880
0.846
0.786
0.802
0.894
0.856
0.782
0.712
0.740
0.724
0.714
0.718
0.714
0.718
0.726
0.700
0.764
0.786
0.870
0.908
0.990
1.048
1.044
0.980
0.962
0.966
0.968
0.948
0.986
1.040
0.950
0.982
1.008
0.992
0.928
0.922
0.952
0.828
0.882
0.830
0.940
0.878
0.814
0.730
0.740
0.766
0.814
0.852
1.200
0.946
1.014
1.126
1.056
0.968
0.960
0.888
0.966
0.978
0.856
0.902
0.986
0.878
0.832
0.834
0.840
0.804
0.786
0.728
0.722
0.724
0.686
0.688
0.682
0.684
0.672
0.650
0.652
0.658
0.644
0.638
0.662
0.662
0.684
0.664
0.670
0.646
0.660
0.674
0.666
0.672
0.630
0.664
0.660
0.656
0.634
0.618
0.604
0.590
0.592
0.586
0.584
0.584
0.632
1.210
1.032
0.920
0.938
0.918
0.868
0.932
0.808
0.720
0.690
0.676
0.652
0.636
0.614
0.614
0.620
0.732
0.882
0.262
0.948
0.908
0.880
0.854
0.816
0.760
0.728
0.692
0.646
0.648
0.654
0.656
0.670
0.252
0.402
0.706
0.742
0.784
0.742
0.740
0.702
0.690
0.690
0.692
0.746
0.752
0.678
0.756
0.744
0.684
0.774
0.750
0.748
0.726
0.710
0.700
0.690
0.674
0.652
0.662
0.658
0.670
0.710
0.710
0.722
0.724
0.722
0.688
0.682
0.660
0.662
0.658
0.632
0.622
0.634
0.620
0.626
0.630
0.670
0.694
0.706
0.688
0.668
0.666
0.662
0.684
0.674
0.756
0.878
0.866
0.828
0.772
0.786
0.754
0.758
0.732
0.724
0.696
0.680
0.664
0.662
0.654
0.640
0.650
0.654
0.694
0.742
0.688
0.740
0.704
0.686
0.692
0.674
0.706
0.734
0.740
0.692
0.730
0.758
0.712
0.720
0.716
0.692
0.712
0.752
0.746
0.824
0.826
0.822
0.832
0.838
0.772
0.820
0.766
0.708
0.710
0.736
0.692
0.732
0.722
0.668
0.698
0.684
0.690
0.688
0.738
0.766
0.852
0.870
0.866
0.896
0.848
0.760
0.736
0.704
0.696
0.746
0.760
0.768
0.786
0.758
0.764
0.718
0.694
0.708
0.658
0.674
0.666
0.644
0.668
0.664
0.686
0.662
0.672
0.654
0.678
0.686
0.712
0.678
0.694
0.688
0.732
0.758
0.748
0.750
0.744
0.670
0.666
0.640
0.634
0.622
0.626
0.644
0.684
0.688
0.754
0.776
0.754
0.740
0.732
0.712
0.686
0.654
0.632
0.638
0.634
0.674
0.706
0.828
1.308
1.092
0.924
0.866
0.850
0.806
0.814
0.842
0.270
0.530
0.720
0.744
0.726
0.730
0.738
0.750
0.748
0.728
0.734
0.676
0.710
0.736
0.756
0.836
0.860
0.818
0.712
0.710
0.712
0.704
0.658
0.670
0.652
0.676
0.682
0.758
0.834
0.840
0.778
0.740
0.726
0.734
0.690
0.700
0.684
0.666
0.670
0.674
0.680
0.682
0.710
0.736
0.786
0.732
0.750
0.704
0.678
0.668
0.658
0.632
0.640
0.626
0.634
0.638
0.634
0.640
0.652
0.664
0.658
0.634
0.642
0.640
0.652
0.662
0.700
0.696
0.788
0.896
0.868
0.838
0.756
0.712
0.684
0.678
0.672
0.642
0.666
0.658
0.652
0.648
0.650
0.648
0.644
0.624
0.622
0.614
0.618
0.624
0.632
0.666
0.678
0.638
0.640
0.628
0.608
0.612
0.618
0.618
0.646
0.664
0.686
0.740
0.850
0.842
0.830
0.830
0.718
0.710
0.702
0.672
0.670
0.676
0.682
0.666
0.672
0.672
0.650
0.664
0.672
0.632
0.644
0.620
0.626
0.608
0.596
0.598
0.602
0.624
0.756
1.006
0.924
0.972
0.950
0.898
0.886
0.766
0.800
0.722
0.670
0.670
0.688
0.742
0.730
0.688
0.648
0.636
0.626
0.622
0.620
0.618
0.644
0.650
0.672
0.708
0.728
0.738
0.724
0.742
0.698
0.702
0.694
0.702
0.694
0.692
0.714
0.758
0.732
0.758
0.722
0.684
0.694
0.686
0.688
0.698
0.682
0.696
0.678
0.672
0.714
0.752
0.720
0.656
0.672
0.666
0.642
0.636
0.636
0.610
0.626
0.630
0.646
0.650
0.636
0.612
0.622
0.600
0.604
0.602
0.598
0.598
0.602
0.624
0.664
0.706
0.786
0.768
0.770
0.770
0.832
0.852
0.808
0.790
0.794
0.790
0.702
0.698
0.666
0.672
0.652
0.660
0.644
0.662
0.668
0.658
0.712
0.728
0.766
0.782
0.696
0.724
0.730
0.740
0.778
0.784
0.730
0.744
0.684
0.716
0.722
0.724
0.738
0.700
0.708
0.694
0.688
0.698
0.690
0.704
0.722
0.782
0.770
0.756
0.774
0.750
0.754
0.740
0.690
0.682
0.720
0.710
0.702
0.702
0.682
0.654
0.646
0.646
0.638
0.640
0.670
0.794
1.248
1.084
0.956
0.804
0.764
0.716
0.710
0.784
0.768
0.738
0.768
0.726
0.708
0.688
0.706
0.752
0.710
0.732
0.670
0.672
0.662
0.642
0.652
0.638
0.632
0.648
0.688
0.764
0.794
0.812
0.870
0.858
0.794
0.764
0.704
0.692
0.682
0.684
0.702
0.674
0.676
0.644
0.638
0.614
0.600
0.590
0.582
0.574
0.568
0.556
0.564
0.554
0.566
0.594
0.752
0.774
0.208
0.840
0.730
0.684
0.662
0.658
0.636
0.630
0.628
0.610
0.614
0.612
0.598
0.594
0.590
0.586
0.582
0.586
0.582
0.588
0.586
0.578
0.568
0.572
0.582
0.602
0.618
0.618
0.622
0.610
0.612
0.596
0.590
0.596
0.592
0.610
0.602
0.598
0.596
0.586
0.584
0.576
0.584
0.590
0.598
0.688
0.556
0.594
0.610
0.606
0.634
0.640
0.640
0.628
0.604
0.600
0.604
0.602
0.586
0.572
0.576
0.576
0.564
0.576
0.568
0.572
0.558
0.566
0.568
0.574
0.566
0.560
0.566
0.558
0.566
0.574
0.556
0.562
0.564
0.570
0.576
0.584
0.590
0.574
0.574
0.568
0.572
0.566
0.562
0.558
0.560
0.574
0.638
0.884
0.898
0.878
0.822
0.770
0.728
0.714
0.678
0.678
0.656
0.630
0.612
0.616
0.640
0.658
0.698
0.744
0.792
0.850
0.832
0.858
0.810
0.816
0.776
0.776
0.710
0.720
0.712
0.688
0.664
0.618
0.624
0.592
0.596
0.590
0.578
0.576
0.566
0.572
0.564
0.568
0.564
0.568
0.560
0.576
0.592
0.636
0.656
0.812
0.876
0.860
0.818
0.802
0.792
0.738
0.750
0.752
0.688
0.650
0.646
0.648
0.648
0.630
0.650
0.648
0.634
0.612
0.634
0.654
0.694
0.710
0.706
0.712
0.710
0.696
0.676
0.672
0.698
0.720
0.732
0.944
0.980
0.956
0.808
0.736
0.722
0.706
0.692
0.692
0.676
0.684
0.678
0.720
0.818
0.824
0.838
0.788
0.756
0.698
0.670
0.712
0.688
0.672
0.662
0.656
0.652
0.656
0.672
0.696
0.692
0.724
0.792
0.802
0.802
0.792
0.780
0.730
0.732
0.740
0.700
0.714
0.718
0.688
0.712
0.706
0.756
0.714
0.766
0.760
0.728
0.738
0.736
0.738
0.716
0.706
0.710
0.684
0.704
0.726
0.692
0.700
0.720
0.748
0.750
0.814
0.814
0.756
0.776
0.758
0.720
0.696
0.700
0.688
0.692
0.716
0.732
0.744
0.698
0.722
0.684
0.662
0.664
0.642
0.634
0.624
0.624
0.612
0.602
0.596
0.596
0.594
0.584
0.590
0.590
0.578
0.584
0.590
0.608
0.612
0.618
0.618
0.622
0.616
0.612
0.606
0.606
0.592
0.600
0.600
0.596
0.588
0.592
0.594
0.588
0.586
0.588
0.580
0.572
0.596
0.646
0.698
0.936
0.878
0.834
0.806
0.794
0.722
0.728
0.712
0.712
0.698
0.712
0.702
0.712
0.746
0.792
0.840
0.768
0.804
0.804
0.786
0.766
0.810
0.856
0.836
0.772
0.788
0.818
0.820
0.752
0.774
0.736
0.676
0.712
0.728
0.778
0.794
0.988
1.126
0.918
0.870
0.878
0.840
0.848
1.238
1.036
0.946
1.018
1.024
0.950
1.022
0.976
0.968
0.876
0.810
0.730
0.712
0.758
0.794
0.884
0.904
0.908
0.878
0.790
0.748
0.748
0.700
0.742
0.740
0.722
0.720
0.712
0.708
0.722
0.738
0.740
0.744
0.762
0.802
0.776
0.792
0.800
0.800
0.808
0.862
1.000
1.118
1.094
0.996
1.020
0.992
0.946
0.816
0.796
0.744
0.710
0.776
0.828
0.938
0.914
