# Supplementary material for: Stress among on-duty firefighters: an ambulatory assessment study
Source: PeerJ. 2018 Dec 11;6:e5967. doi: 10.7717/peerj.5967 (PMC6294048; doi:10.7717/peerj.5967)
Supplement: Supplemental Information 1 [file peerj-06-5967-s001.zip › RAW_DATA/FF6_6.rr]

8.370
0.964
0.932
0.894
0.890
0.910
0.884
0.846
0.798
0.770
0.802
0.842
0.892
0.868
0.898
0.984
0.968
0.934
0.864
0.832
0.826
0.828
0.810
0.820
0.860
0.906
0.866
0.892
0.872
0.834
0.830
0.782
0.772
0.804
0.854
0.850
0.842
0.864
0.890
0.878
0.940
0.902
0.850
0.842
0.832
0.826
0.826
0.890
0.898
0.840
0.860
0.852
0.794
0.794
0.772
0.734
0.752
0.728
0.736
0.776
0.808
0.774
0.794
0.788
0.746
0.742
0.746
0.728
0.750
0.762
0.788
0.784
0.748
0.726
0.738
0.740
0.768
0.766
0.780
0.796
0.778
0.762
0.716
0.664
0.658
0.658
0.640
0.630
0.682
0.708
0.794
0.848
0.824
0.792
0.762
0.734
0.746
0.786
0.904
0.928
1.032
1.022
1.004
0.948
0.896
0.832
0.810
0.752
0.752
0.768
0.780
0.756
0.802
0.828
0.838
0.830
0.842
0.820
0.772
0.778
0.782
0.788
0.756
0.724
0.674
0.690
0.692
0.734
0.742
0.822
0.850
0.796
0.760
0.590
0.608
0.706
0.706
0.700
0.678
0.670
0.686
0.728
0.796
0.990
1.020
0.946
0.872
0.886
0.930
0.974
0.940
0.854
0.816
0.754
0.678
0.652
0.706
0.722
0.782
0.846
0.840
0.762
0.730
0.738
0.718
0.754
0.808
0.898
0.978
1.028
0.998
1.022
0.990
0.968
0.974
0.910
0.884
0.836
0.822
0.780
0.752
0.712
0.690
0.670
0.666
0.674
0.738
1.250
1.012
1.040
1.022
0.974
0.950
0.926
0.876
0.790
0.766
0.752
0.738
0.762
0.764
0.764
0.704
0.756
0.776
0.780
0.762
0.786
0.780
0.766
0.758
0.756
0.722
0.712
0.688
0.688
0.684
0.700
0.688
0.748
0.790
0.830
0.882
0.900
0.846
0.852
0.904
0.900
0.904
0.922
0.948
0.854
0.852
0.810
0.738
0.790
0.792
0.776
0.742
0.758
0.776
0.814
0.792
0.770
0.740
0.692
0.718
0.740
1.022
1.102
1.086
1.074
1.040
0.922
0.932
0.908
0.840
0.840
0.786
0.764
0.740
0.702
0.686
0.670
0.676
0.704
0.930
1.056
1.064
1.038
0.992
0.990
0.982
0.920
0.798
0.762
0.738
0.872
0.994
1.102
1.074
0.960
0.898
0.790
0.770
0.748
0.744
0.732
0.720
0.702
0.688
0.682
0.664
0.648
0.664
0.684
0.726
0.798
0.848
0.786
0.792
0.806
0.852
0.886
0.918
0.904
0.898
0.880
0.858
0.852
0.844
0.804
0.762
0.752
0.714
0.742
0.754
0.804
0.908
0.884
0.904
0.894
0.816
0.828
0.762
0.784
0.786
0.776
0.770
0.722
0.712
0.668
0.650
0.682
0.700
0.778
0.910
1.134
1.064
1.006
0.914
0.858
0.798
0.742
0.694
0.656
0.638
0.650
0.686
0.838
1.000
1.046
0.950
0.904
0.786
0.712
0.668
0.640
0.630
0.610
0.604
0.610
0.622
0.674
0.770
0.772
0.752
0.816
0.888
0.808
0.748
0.748
0.748
0.748
0.756
0.782
0.802
0.840
0.850
0.860
0.882
0.910
0.888
0.912
0.920
0.940
0.976
0.938
0.924
0.884
0.844
0.788
0.798
0.796
0.764
0.758
0.784
0.840
0.866
0.836
0.874
0.820
0.774
0.724
0.648
0.646
0.632
0.620
0.636
0.674
1.168
1.068
1.010
1.056
0.952
0.928
0.830
0.788
0.798
0.824
0.948
0.982
0.880
0.852
0.864
0.854
0.776
0.754
0.730
0.698
0.672
0.648
0.688
0.822
1.194
1.114
1.114
1.070
1.054
0.968
0.962
0.950
0.940
0.912
0.888
0.854
0.832
0.896
0.982
0.920
0.992
0.944
0.866
0.850
0.868
0.796
0.838
0.894
0.940
0.938
0.972
0.890
0.900
0.870
0.782
0.820
0.810
0.776
0.834
0.832
0.898
0.832
0.852
0.782
0.712
0.664
0.656
0.644
0.640
0.688
0.764
1.098
0.936
1.040
1.156
1.108
1.178
1.142
1.072
1.124
1.110
1.014
1.010
1.048
1.014
0.908
0.916
0.910
0.850
0.892
0.934
0.902
0.930
0.986
0.974
0.964
0.972
0.900
0.852
0.850
0.802
0.764
0.768
0.754
0.760
0.832
0.884
0.842
0.788
0.726
0.724
0.714
0.710
0.728
0.736
0.744
0.770
0.712
0.744
0.724
0.702
0.686
0.684
0.676
0.712
0.756
0.842
0.838
0.888
0.830
0.798
0.810
0.756
0.774
0.778
0.758
0.782
0.838
0.916
0.954
0.898
0.862
0.802
0.806
0.758
0.728
0.690
0.646
0.648
0.654
0.706
0.814
1.184
1.118
1.076
1.026
0.884
0.886
0.896
0.832
0.848
0.878
0.938
0.900
0.856
0.828
0.822
0.768
0.712
0.660
0.730
0.774
0.992
1.060
1.006
1.010
0.966
0.896
0.898
0.876
0.882
0.836
0.868
0.886
0.844
0.948
1.002
0.966
1.026
0.996
0.966
0.864
0.876
0.876
0.886
0.820
0.858
0.868
0.900
0.904
0.908
0.908
0.860
0.898
0.898
0.892
0.860
0.872
0.876
0.802
0.828
0.842
0.822
0.828
0.782
0.810
0.824
0.810
0.802
0.804
0.810
0.786
0.778
0.768
0.752
0.688
0.724
0.724
0.752
0.774
0.760
0.732
0.752
0.744
0.754
0.714
0.720
0.720
0.726
0.750
0.800
0.874
0.858
0.920
0.934
0.918
0.950
1.006
0.976
0.866
0.830
0.806
0.786
0.738
0.740
0.734
0.754
0.754
0.792
0.866
0.862
0.846
0.850
0.872
0.828
0.832
0.836
0.808
0.818
0.820
0.804
0.798
0.798
0.816
0.796
0.802
0.794
0.796
0.798
0.842
0.912
0.930
0.980
0.944
0.920
0.802
0.786
0.770
0.784
0.716
0.694
0.724
0.730
0.722
0.684
0.694
0.702
0.724
0.732
0.714
0.732
0.748
0.752
0.746
0.708
0.716
0.724
0.744
0.728
0.788
0.826
0.928
0.884
0.934
0.942
0.910
0.886
0.868
0.818
0.812
0.806
0.754
0.778
0.794
0.840
0.794
0.814
0.850
0.844
0.798
0.778
0.778
0.784
0.768
0.722
0.746
0.756
0.762
0.716
0.688
0.720
0.740
0.714
0.764
0.816
0.838
0.808
0.770
0.770
0.778
0.762
0.840
0.934
0.894
0.988
0.990
0.952
0.906
0.886
0.862
0.794
0.772
0.736
0.718
0.634
0.644
0.640
0.662
0.718
0.932
0.960
1.044
1.014
0.922
0.876
0.842
0.794
0.772
0.752
0.746
0.690
0.698
0.710
0.738
0.746
0.772
0.738
0.748
0.768
0.788
0.802
0.754
0.762
0.764
0.766
0.780
0.828
0.896
0.874
0.972
0.972
0.986
0.910
0.890
0.882
0.864
0.878
0.866
0.836
0.766
0.802
0.824
0.912
0.860
0.892
0.874
0.844
0.788
0.788
0.798
0.780
0.736
0.760
0.782
0.788
0.734
0.764
0.758
0.770
0.726
0.760
0.776
0.786
0.814
0.832
0.854
0.808
0.836
0.834
0.826
0.792
0.800
0.806
0.804
0.816
0.814
0.784
0.726
0.664
0.662
0.676
0.692
0.756
0.902
0.882
0.928
0.944
0.960
0.926
0.874
0.780
0.780
0.770
0.764
0.756
0.774
0.788
0.774
0.770
0.778
0.764
0.812
0.874
0.890
0.830
0.786
0.750
0.710
0.700
0.682
0.670
0.684
0.722
0.734
0.810
0.852
0.878
0.840
0.858
0.852
0.822
0.786
0.772
0.772
0.758
0.750
0.770
0.820
0.892
0.856
0.854
0.828
0.778
0.768
0.780
0.796
0.776
0.774
0.788
0.766
0.754
0.716
0.710
0.702
0.736
0.760
0.820
0.830
0.804
0.808
0.828
0.770
0.802
0.812
0.866
0.800
0.810
0.808
0.844
0.822
0.852
0.840
0.870
0.792
0.814
0.806
0.812
0.778
0.788
0.796
0.770
0.760
0.784
0.770
0.740
0.758
0.760
0.748
0.706
0.724
0.718
0.750
0.752
0.766
0.764
0.796
0.780
0.802
0.798
0.772
0.756
0.742
0.726
0.722
0.722
0.732
0.722
0.712
0.716
0.716
0.722
0.728
0.738
0.746
0.714
0.696
0.696
0.710
0.756
0.746
0.798
0.812
0.864
0.812
0.798
0.782
0.794
0.756
0.760
0.748
0.776
0.772
0.730
0.718
0.714
0.704
0.692
0.670
0.646
0.626
0.646
0.644
0.672
0.736
0.858
0.934
1.032
1.018
0.974
0.902
0.920
0.874
0.812
0.838
0.850
0.938
0.966
0.872
0.876
0.906
0.906
0.774
0.850
0.864
0.910
0.944
0.894
0.792
0.792
0.784
0.812
0.864
0.942
0.868
0.910
0.944
0.920
1.000
1.046
1.012
0.898
0.844
0.810
0.710
0.792
0.782
0.850
0.936
0.978
0.918
0.966
0.962
0.848
0.874
0.888
0.872
0.812
0.856
0.918
0.948
0.960
1.038
1.000
0.874
0.872
0.864
0.818
0.820
0.828
0.794
0.764
0.706
0.680
0.634
0.666
0.694
0.794
1.168
1.102
1.048
0.996
0.950
0.916
0.882
0.828
0.874
0.902
0.976
0.976
1.018
0.958
0.906
0.888
0.930
0.928
0.940
0.916
0.832
0.774
0.778
0.790
0.820
0.852
0.862
0.826
0.800
0.812
0.812
0.806
0.782
0.746
0.708
0.680
0.646
0.666
0.668
0.696
0.732
0.698
0.752
0.958
1.188
1.038
1.010
0.912
0.854
0.828
0.808
0.816
0.778
0.748
0.726
0.708
0.680
0.660
0.660
0.658
0.658
0.750
0.810
0.864
1.256
1.094
1.130
1.096
0.990
0.976
0.948
0.866
0.870
0.824
0.814
0.802
0.778
0.738
0.776
0.806
0.874
0.860
0.896
0.858
0.794
0.758
0.776
0.778
0.826
0.822
0.856
0.868
0.838
0.796
0.762
0.744
0.730
0.694
0.722
0.728
0.758
0.728
0.728
0.740
0.746
0.768
0.774
0.754
0.728
0.726
0.712
0.692
0.672
0.666
0.668
0.692
0.700
0.782
0.892
0.954
0.930
0.918
0.886
0.852
0.784
0.772
0.740
0.720
0.654
0.686
0.718
0.814
0.844
0.870
0.952
0.958
0.838
0.840
0.854
0.880
0.790
0.830
0.818
0.824
0.782
0.806
0.850
0.874
0.876
0.844
0.840
0.752
0.720
0.720
0.728
0.756
0.730
0.812
0.926
1.000
0.898
0.928
0.906
0.818
0.848
0.832
0.782
0.810
0.830
0.906
0.910
0.890
0.942
0.960
0.876
0.882
0.822
0.768
0.772
0.768
0.796
0.772
0.752
0.746
0.764
0.776
0.792
0.760
0.770
0.796
0.848
0.912
0.928
0.934
0.866
0.862
0.858
0.864
0.870
0.850
0.836
0.804
0.846
0.894
0.994
0.978
0.974
0.970
0.960
0.936
0.902
0.848
0.802
0.774
0.728
0.754
0.774
0.854
0.868
0.952
0.938
0.980
0.896
0.872
0.860
0.844
0.742
0.756
0.740
0.738
0.728
0.754
0.796
0.884
0.804
0.828
0.812
0.814
0.744
0.766
0.756
0.766
0.720
0.744
0.764
0.792
0.774
0.814
0.834
0.836
0.816
0.712
0.722
0.712
0.728
0.702
0.762
0.850
0.876
0.972
0.958
0.958
0.852
0.842
0.836
0.860
0.832
0.908
1.002
0.904
0.944
0.922
0.866
0.896
0.938
0.874
0.756
0.706
0.764
0.770
0.780
0.794
0.784
0.770
0.742
0.712
0.668
0.682
0.674
0.684
0.670
0.714
0.818
1.042
0.892
0.916
0.890
0.846
0.800
0.746
0.718
0.672
0.670
0.652
0.648
0.650
0.668
0.694
0.756
0.846
0.860
0.850
0.806
0.760
0.732
0.708
0.720
0.754
0.782
0.796
0.764
0.730
0.694
0.686
0.696
0.728
0.734
0.800
0.914
1.044
0.992
0.946
0.944
0.890
0.852
0.842
0.842
0.810
0.812
0.862
0.892
0.860
0.856
0.840
0.758
0.706
0.716
0.712
0.724
0.748
0.748
0.738
0.730
0.710
0.700
0.690
0.688
0.702
0.708
0.768
1.088
1.018
1.078
1.060
1.002
0.968
0.924
0.890
0.794
0.772
0.722
0.724
0.710
0.700
0.718
0.736
0.742
0.762
0.796
0.800
0.796
0.758
0.774
0.770
0.754
0.792
0.864
0.886
0.958
0.950
0.946
0.950
0.882
0.934
0.920
0.954
0.890
0.890
0.888
0.904
1.090
1.078
1.024
0.966
0.916
0.858
0.820
0.818
0.800
0.824
0.878
0.948
0.866
0.866
0.858
0.846
0.766
0.766
0.724
0.726
0.754
0.776
0.800
0.760
0.734
0.740
0.742
0.740
0.730
0.748
0.798
0.830
0.850
0.806
0.748
0.678
0.638
0.684
0.690
0.726
0.828
0.900
0.896
0.872
0.832
0.826
0.834
0.834
0.822
0.822
0.846
0.966
1.106
1.120
1.034
0.950
0.936
0.832
0.898
0.910
0.926
0.874
0.882
0.850
0.784
0.774
0.756
0.722
0.730
0.726
0.706
0.736
0.788
0.794
0.790
0.814
0.816
0.812
0.802
0.774
0.754
0.732
0.704
0.684
0.676
0.686
0.716
0.752
0.928
1.138
1.010
1.018
1.000
0.944
0.842
0.770
0.700
0.716
0.668
0.718
0.724
0.760
0.814
0.818
0.788
0.760
0.758
0.714
0.736
0.772
0.860
0.934
1.010
0.966
0.962
0.896
0.946
0.994
1.038
0.862
0.860
0.836
0.818
0.822
0.806
0.788
0.762
0.724
0.736
0.752
0.784
0.736
0.814
0.828
0.834
0.948
0.980
1.018
1.022
0.872
0.868
0.868
0.862
0.862
0.844
0.860
0.858
0.822
0.900
0.946
0.822
0.818
0.836
0.840
0.798
0.828
0.848
0.842
0.824
0.788
0.748
0.740
0.776
0.752
0.826
0.862
0.920
0.864
0.908
0.880
0.854
0.830
0.808
0.828
0.782
0.806
0.816
0.822
0.776
0.796
0.804
0.762
0.762
0.770
0.796
0.782
0.764
0.730
0.766
0.782
0.786
0.820
0.870
0.946
0.916
0.886
0.836
0.790
0.748
0.710
0.722
0.736
0.788
0.820
0.964
1.024
0.992
0.890
0.838
0.760
0.758
0.734
0.702
0.714
0.738
0.814
0.798
0.880
0.908
0.858
0.878
0.880
0.880
0.828
0.840
0.856
0.826
0.802
0.798
0.802
0.772
0.806
0.826
0.834
0.800
0.762
0.772
0.802
0.762
0.782
0.726
0.720
0.724
0.778
0.818
0.838
0.832
0.786
0.776
0.736
0.698
0.680
0.696
0.690
0.652
0.678
0.666
0.648
0.658
0.636
0.622
0.648
0.640
0.638
0.642
0.650
0.648
0.610
0.676
0.726
0.736
0.710
0.672
0.674
0.660
0.640
0.664
0.642
0.650
0.638
0.624
0.608
0.600
0.628
0.642
0.670
0.676
0.688
0.700
0.704
0.716
0.730
0.724
0.748
0.786
0.838
0.824
0.788
0.738
0.724
0.692
0.668
0.638
0.652
0.758
0.726
1.374
1.112
0.940
0.956
0.986
0.986
0.880
0.856
0.828
0.770
0.784
0.808
0.814
0.748
0.686
0.740
0.694
0.682
0.646
0.654
0.646
0.616
0.616
0.618
0.618
0.614
0.606
0.610
0.614
0.600
0.606
0.626
0.668
0.748
0.808
0.850
0.814
0.768
0.784
0.766
0.754
0.730
0.770
0.846
0.936
0.912
0.862
0.766
0.740
0.714
0.726
0.728
0.738
0.742
0.732
0.754
0.808
0.994
0.934
0.940
0.938
0.924
0.890
0.794
0.768
0.778
0.758
0.726
0.770
0.860
0.908
0.950
1.010
0.890
0.896
0.874
0.902
0.878
0.870
0.892
0.930
0.904
0.904
0.956
0.934
0.866
0.842
0.794
0.722
0.726
0.716
0.726
0.736
0.720
0.734
0.786
0.886
0.900
1.102
1.128
1.006
0.792
0.816
0.752
0.768
1.122
1.088
1.170
1.204
1.262
1.182
1.084
1.060
1.016
0.982
0.874
0.940
0.998
1.090
1.086
1.130
1.108
1.068
1.020
0.956
0.916
0.882
0.812
0.772
0.748
0.730
0.722
0.700
0.676
0.672
0.648
0.660
0.672
0.702
0.742
0.816
0.948
0.884
0.812
0.866
0.798
0.744
0.690
0.668
0.842
1.276
1.302
1.206
1.138
1.162
1.172
1.186
1.050
1.104
1.064
1.060
1.038
0.966
0.978
0.936
0.934
1.060
1.014
1.044
0.962
0.904
0.950
0.954
1.022
0.984
0.890
0.806
0.752
0.730
0.724
0.706
0.736
0.798
0.902
0.862
0.886
0.880
0.836
0.780
0.794
0.792
0.750
0.782
0.810
0.928
0.922
1.060
1.082
0.986
0.958
0.914
0.848
0.788
0.776
0.782
0.784
0.822
0.848
0.782
0.820
0.840
0.868
0.838
0.898
0.960
0.924
0.910
0.904
0.890
0.820
0.838
0.792
0.736
0.690
0.696
0.698
0.752
0.854
1.162
1.078
1.008
1.044
1.064
0.988
0.998
1.026
0.964
1.034
0.986
0.890
0.848
0.774
0.836
0.880
0.998
1.062
0.990
0.870
0.860
0.848
0.866
0.854
0.804
0.864
0.872
0.808
0.716
0.780
0.770
0.828
0.890
0.946
0.950
0.946
0.902
0.858
0.774
0.780
0.770
0.762
0.818
0.850
0.898
0.868
0.930
0.854
0.890
0.860
0.830
0.780
0.750
0.724
0.708
0.696
0.678
0.674
0.656
0.664
0.684
0.760
0.792
0.872
0.962
0.980
0.938
0.856
0.816
0.804
0.760
0.750
0.762
0.748
0.816
0.876
0.878
0.758
0.730
0.724
0.712
0.716
0.748
0.720
0.852
0.894
0.898
0.902
0.796
0.798
0.782
0.734
0.712
0.722
0.740
0.780
0.864
0.970
0.876
0.884
0.888
0.890
0.910
0.836
0.872
0.892
0.786
0.712
0.806
0.884
1.110
1.132
0.998
0.926
0.958
0.960
1.012
1.000
1.042
1.070
0.952
0.838
0.818
0.818
0.868
0.894
0.910
0.826
0.768
0.792
0.792
0.796
0.792
0.798
0.798
0.804
0.882
0.956
1.110
0.956
1.146
1.040
0.920
0.958
0.940
0.896
0.930
0.922
0.930
0.916
0.854
0.800
0.732
0.748
0.744
0.784
0.860
0.944
1.038
0.974
0.938
0.976
0.974
0.952
0.938
0.906
0.884
0.834
0.838
0.830
0.830
0.806
0.872
0.936
0.918
0.896
0.846
0.770
0.748
0.730
0.748
0.844
1.136
1.166
1.036
1.052
1.010
0.972
0.872
0.804
0.804
0.804
0.792
0.926
0.938
1.004
1.100
1.050
0.982
0.928
0.946
0.978
1.012
0.962
0.974
0.954
0.914
0.938
0.950
0.986
0.956
1.046
1.056
1.014
0.964
0.932
0.860
0.842
0.840
0.872
0.840
0.866
0.854
0.854
0.782
0.816
0.800
0.748
0.794
0.804
0.830
0.848
0.810
0.772
0.734
0.754
0.766
0.806
0.796
0.856
0.888
0.982
0.950
1.032
1.000
0.892
0.902
0.838
0.808
0.830
0.872
0.924
0.884
0.912
0.882
0.896
0.872
0.928
0.948
0.924
0.974
0.936
0.908
0.852
0.828
0.840
0.886
0.790
0.778
0.836
0.882
0.946
0.978
0.954
0.904
0.848
0.840
0.816
0.824
0.838
0.850
0.882
0.914
0.932
0.992
1.056
1.004
0.974
0.930
0.850
0.852
0.838
0.860
0.790
0.778
0.734
0.708
0.672
0.668
0.666
0.644
0.644
0.656
0.666
0.684
0.710
0.744
0.804
0.852
0.878
0.916
0.974
0.982
0.964
0.902
0.812
0.862
0.894
0.898
0.866
0.854
0.782
0.766
0.700
0.748
0.764
0.766
0.770
0.792
0.822
0.816
0.900
0.984
0.974
0.948
0.934
0.904
0.848
0.852
0.820
0.794
0.738
0.674
0.674
0.694
0.696
0.712
0.768
0.862
1.132
1.106
1.072
1.028
1.022
0.970
0.914
0.886
0.860
0.868
0.780
0.802
0.792
0.826
0.846
0.886
0.840
0.846
0.772
0.834
0.794
0.798
0.790
0.820
0.846
0.810
0.864
0.870
0.872
0.808
0.818
0.800
0.740
0.778
0.782
0.814
0.766
0.890
0.890
0.872
0.886
0.884
0.816
0.834
0.812
0.818
0.742
0.752
0.756
0.740
0.710
0.668
0.688
0.688
0.682
0.716
0.770
0.808
0.782
0.802
0.828
0.790
0.806
0.808
0.804
0.772
0.726
0.698
0.674
0.652
0.680
0.716
0.964
1.320
1.274
1.300
1.198
1.128
1.012
0.956
0.902
0.852
0.832
0.866
0.916
0.878
0.876
0.904
0.876
0.824
0.842
0.838
0.848
0.848
0.886
0.894
0.856
0.858
0.842
0.800
0.798
0.800
0.802
0.786
0.822
0.850
0.862
0.860
0.848
0.846
0.810
0.780
0.770
0.752
0.758
0.774
0.766
0.764
0.768
0.770
0.750
0.712
0.702
0.678
0.670
0.654
0.640
0.620
0.624
0.644
0.700
1.098
1.108
0.990
1.090
1.066
0.992
0.922
0.876
0.794
0.754
0.746
0.736
0.730
0.718
0.698
0.706
0.718
0.748
0.740
0.800
0.836
0.916
0.838
0.850
0.842
0.814
0.780
0.754
0.740
0.718
0.732
0.734
0.756
0.750
0.788
0.818
0.830
0.870
0.822
0.734
0.736
0.718
0.698
0.678
0.672
0.662
0.636
0.628
0.642
0.674
0.750
1.414
1.320
1.136
1.164
1.128
1.064
0.916
0.900
0.900
0.886
0.888
0.948
0.866
0.866
0.810
0.838
0.834
0.828
0.818
0.812
0.794
0.756
0.698
0.714
0.728
0.782
0.810
0.850
0.888
0.832
0.838
0.810
0.772
0.742
0.764
0.796
0.864
0.882
0.880
0.820
0.738
0.724
0.712
0.720
0.730
0.808
0.920
0.962
0.970
1.006
0.990
0.912
0.942
0.894
0.838
0.828
0.852
0.896
0.904
0.914
0.896
0.836
0.848
0.892
0.896
0.844
0.830
0.824
0.776
0.796
0.782
0.704
0.728
0.726
0.750
0.776
0.908
1.076
0.996
1.062
1.108
0.990
0.846
0.828
0.796
0.754
0.682
0.678
0.710
0.736
0.870
1.032
1.014
1.000
0.946
0.890
0.868
0.876
0.880
0.860
0.888
0.828
0.778
0.746
0.758
0.740
0.810
0.862
0.918
0.894
0.910
0.830
0.784
0.748
0.686
0.712
0.702
0.722
0.760
0.790
0.744
0.714
0.726
0.756
0.978
0.990
0.994
0.930
0.870
0.882
0.860
0.822
0.748
0.762
0.756
0.760
0.762
0.750
0.736
0.730
0.728
0.724
0.736
0.762
0.810
0.938
1.086
0.986
0.970
0.888
0.898
0.912
0.916
0.860
0.932
0.856
0.956
1.002
1.030
1.048
0.946
0.932
0.920
0.848
0.868
0.806
0.758
0.782
0.754
0.774
0.776
0.762
0.690
0.720
0.712
0.714
0.692
0.712
0.722
0.726
0.672
0.706
0.708
0.728
0.780
0.720
0.852
0.884
1.020
0.962
0.862
0.848
0.774
0.810
0.834
0.828
0.846
0.952
1.084
1.098
1.000
0.962
0.992
0.982
1.114
1.070
1.048
1.046
1.078
0.972
0.846
0.900
0.930
0.898
0.974
1.032
1.070
1.012
0.996
0.832
0.818
0.856
1.010
1.094
0.976
0.942
0.882
0.906
0.890
1.058
1.238
1.024
1.038
0.984
0.970
0.950
0.880
0.802
0.970
1.154
1.074
0.902
0.934
0.886
0.812
0.868
0.920
0.934
0.784
0.866
0.848
0.884
0.876
0.850
0.756
0.810
0.752
0.886
0.968
0.934
0.960
0.864
0.876
0.780
0.770
0.886
0.980
0.894
0.920
0.884
0.832
0.736
0.736
0.734
0.782
0.962
0.876
0.938
1.208
0.966
1.012
1.034
0.960
0.990
0.980
0.996
0.966
1.086
1.064
0.840
0.910
0.882
0.828
0.782
0.836
0.982
0.932
1.186
1.162
0.912
0.968
0.968
0.978
0.932
0.872
0.896
0.954
0.838
0.976
1.054
0.930
1.076
1.140
0.904
0.870
0.872
0.868
0.868
0.934
1.046
0.920
1.022
1.096
0.912
0.932
0.822
0.880
0.934
0.940
0.890
0.832
0.768
0.714
0.684
0.718
0.736
0.818
0.914
1.228
1.134
0.984
0.916
0.870
0.840
0.798
0.778
0.768
0.754
0.744
0.704
0.748
0.762
0.808
0.868
0.806
0.844
0.810
0.780
0.750
0.860
0.876
0.838
0.902
0.966
0.964
0.946
0.832
0.840
0.816
0.752
0.822
0.892
1.194
1.076
1.084
0.998
1.014
0.990
0.878
0.906
0.916
0.954
1.042
0.944
0.882
0.890
0.806
0.846
0.866
0.864
0.898
0.900
1.028
0.854
0.854
0.810
0.782
0.722
0.812
0.840
0.876
0.890
0.856
0.828
0.792
0.756
0.746
0.738
0.692
0.734
0.754
0.902
1.060
0.960
0.844
0.716
0.754
0.736
0.764
0.788
0.848
0.892
0.894
0.964
0.986
0.916
0.920
0.884
0.912
0.826
0.886
0.890
0.904
0.826
0.742
0.808
0.822
0.824
1.258
1.214
1.050
1.082
1.064
0.936
0.978
0.996
0.930
0.980
1.020
0.986
0.894
0.866
0.884
0.834
0.958
0.970
0.992
0.966
0.916
0.772
0.790
0.774
0.772
0.758
0.732
0.834
1.006
1.120
1.210
1.066
0.912
0.944
0.934
0.808
0.872
0.790
0.838
0.760
0.880
0.880
0.812
0.864
0.810
0.864
0.812
0.848
0.778
