# Supplementary material for: Stress among on-duty firefighters: an ambulatory assessment study
Source: PeerJ. 2018 Dec 11;6:e5967. doi: 10.7717/peerj.5967 (PMC6294048; doi:10.7717/peerj.5967)
Supplement: Supplemental Information 1 [file peerj-06-5967-s001.zip › RAW_DATA/FF6_7.rr]

8.416
0.810
0.776
0.812
0.884
1.006
0.908
0.918
0.900
0.950
0.938
0.868
0.882
0.846
0.832
0.784
0.806
0.860
0.842
0.822
0.810
0.790
0.764
0.804
0.868
0.942
0.858
0.878
0.904
0.834
0.822
0.852
0.894
0.888
0.820
0.792
0.708
0.784
0.784
0.750
0.818
0.802
0.800
0.770
0.728
0.690
0.658
0.670
0.662
0.670
0.714
1.334
1.256
1.096
1.080
1.112
1.112
1.052
1.006
0.984
0.944
0.872
0.798
0.724
0.768
0.784
0.784
0.768
0.766
0.726
0.742
0.748
0.708
0.734
0.746
0.754
0.808
0.870
0.916
0.896
0.942
0.960
0.930
0.862
0.776
0.734
0.750
0.810
1.316
1.140
1.108
0.914
0.940
0.956
1.020
1.054
1.060
0.992
0.904
0.796
0.878
0.810
0.842
1.026
1.150
1.114
0.884
0.908
0.904
0.852
0.982
0.970
1.038
1.064
1.030
0.926
0.884
0.854
0.796
0.818
0.824
0.898
0.908
1.044
1.128
0.980
0.978
0.960
0.942
0.950
0.900
0.868
0.816
0.778
0.750
0.728
0.718
0.666
0.732
0.740
1.308
1.074
1.066
1.000
0.872
0.838
0.774
0.732
0.688
0.690
0.686
0.660
0.628
0.650
0.660
0.682
0.726
0.756
0.782
0.802
0.810
0.824
0.780
0.808
0.922
0.936
1.016
1.036
1.024
0.994
0.950
0.904
0.872
0.818
0.842
0.858
0.894
0.874
0.826
0.828
0.842
0.806
0.788
0.790
0.782
0.770
0.748
0.758
0.760
0.764
0.718
0.710
0.706
0.708
0.724
0.742
0.754
0.754
0.778
0.798
0.762
0.790
0.794
0.838
0.814
0.798
0.804
0.836
0.870
0.942
1.188
1.154
0.960
0.946
0.916
0.858
0.814
0.820
0.834
0.862
0.810
0.830
0.838
0.844
0.816
0.852
0.836
0.792
0.810
0.814
0.822
0.778
0.810
0.808
0.822
0.798
0.804
0.788
0.744
0.742
0.752
0.768
0.816
0.838
0.812
0.768
0.758
0.752
0.766
0.776
0.766
0.772
0.784
0.812
0.814
0.794
0.770
0.712
0.728
0.706
0.678
0.720
0.748
0.790
0.862
0.956
0.938
0.934
0.894
0.886
0.818
0.814
0.802
0.776
0.758
0.754
0.756
0.756
0.778
0.848
1.006
0.912
0.926
0.878
0.826
0.772
0.776
0.746
0.728
0.696
0.640
0.628
0.624
0.622
0.600
0.616
0.600
0.582
0.582
0.576
0.590
0.574
0.576
0.582
0.598
0.616
0.632
0.674
0.698
0.730
0.748
0.738
0.752
0.750
0.752
0.732
0.668
0.634
0.696
0.720
0.868
1.054
0.946
0.890
0.812
0.768
0.742
0.760
0.770
0.802
0.882
0.932
0.904
0.830
0.846
0.790
0.740
0.730
0.704
0.702
0.654
0.642
0.652
0.644
0.646
0.664
0.730
0.912
0.880
0.896
0.922
0.912
0.908
0.900
0.886
0.858
0.822
0.806
0.792
0.742
0.730
0.734
0.792
0.992
1.038
0.992
0.904
0.808
0.748
0.728
0.710
0.704
0.672
0.738
0.804
0.916
0.966
0.948
0.904
0.866
0.780
0.724
0.770
0.782
0.838
0.868
0.864
0.836
0.758
0.750
0.752
0.780
0.784
0.844
0.890
0.912
0.918
0.830
0.808
0.792
0.824
0.806
0.810
0.924
0.880
0.848
0.820
0.782
0.764
0.728
0.710
0.720
0.720
0.786
0.968
0.944
0.896
0.856
0.830
0.802
0.784
0.774
0.754
0.744
0.736
0.734
0.732
0.756
0.852
0.928
0.936
0.896
0.842
0.820
0.814
0.804
0.782
0.734
0.710
0.730
0.726
0.770
0.802
0.852
0.932
0.940
0.950
0.856
0.762
0.730
0.764
0.734
0.724
0.750
0.732
0.724
0.722
0.716
0.682
0.716
0.702
0.694
0.700
0.726
0.746
0.730
0.776
0.748
0.742
0.734
0.716
0.710
0.696
0.674
0.696
0.694
0.694
0.722
0.722
0.744
0.824
0.838
0.812
0.760
0.690
0.758
0.756
0.788
0.788
0.776
0.726
0.732
0.708
0.678
0.672
0.690
0.714
0.796
0.846
0.790
0.798
0.804
0.792
0.770
0.742
0.750
0.742
0.764
0.806
0.922
1.064
1.076
0.936
0.924
0.854
0.790
0.774
0.760
0.738
0.714
0.714
0.718
0.752
0.758
0.794
0.800
0.756
0.756
0.730
0.688
0.702
0.710
0.764
0.880
0.888
0.954
0.848
0.746
0.746
0.726
0.732
0.734
0.704
0.678
0.700
0.666
0.682
0.654
0.656
0.682
0.736
0.880
0.986
0.978
0.920
0.810
0.794
0.782
0.794
0.808
1.204
1.138
1.096
1.030
0.906
0.870
0.856
0.858
0.884
0.840
0.816
0.800
0.826
0.814
0.826
0.810
0.844
0.820
0.798
0.828
0.846
0.862
0.806
0.762
0.750
0.734
0.732
0.724
0.734
0.734
0.730
0.712
0.678
0.718
0.724
0.772
0.904
0.920
0.922
0.830
0.826
0.828
0.838
0.798
0.816
0.810
0.782
0.756
0.736
0.746
0.744
0.748
0.742
0.752
0.768
0.818
0.866
0.856
0.822
0.734
0.738
0.724
0.736
0.748
0.740
0.700
0.726
0.740
0.760
0.792
0.782
0.748
0.784
0.878
1.042
0.888
0.876
0.854
0.834
0.804
0.830
0.836
0.808
0.822
0.814
0.806
0.788
0.726
0.702
0.694
0.676
0.662
0.846
1.256
1.166
1.022
0.976
0.932
0.934
0.922
0.860
0.836
0.776
0.772
0.756
0.770
0.744
0.784
0.824
0.954
1.022
1.038
0.982
0.966
0.900
0.880
0.802
0.742
0.790
0.800
0.876
0.966
1.060
0.982
0.924
0.852
0.764
0.796
0.790
0.796
0.848
0.864
0.822
0.840
0.812
0.864
0.852
0.848
0.802
0.808
0.794
0.800
0.792
0.750
0.730
0.726
0.726
0.674
0.674
0.712
0.734
0.812
0.920
0.844
0.956
0.944
0.936
0.876
0.766
0.798
0.790
0.812
0.756
0.826
0.834
0.904
0.976
0.944
0.908
0.934
0.908
0.842
0.746
0.734
0.676
0.692
0.680
0.678
0.650
0.656
0.670
0.676
0.662
0.648
0.648
0.632
0.670
0.716
0.772
1.126
1.062
0.980
0.974
0.914
0.816
0.788
0.760
0.752
0.736
0.752
0.796
0.910
0.956
0.920
0.942
0.926
0.870
0.826
0.806
0.840
0.974
0.994
0.928
0.872
0.778
0.778
0.748
0.730
0.712
0.676
0.800
0.978
1.080
1.034
0.962
0.942
0.892
0.876
0.826
0.816
0.798
0.796
0.778
0.778
0.814
0.832
0.836
0.850
0.862
0.942
0.940
1.010
1.030
1.004
0.920
0.916
0.918
0.956
0.916
0.872
0.856
0.816
0.738
0.772
0.742
0.830
0.944
1.136
1.046
0.890
0.854
0.810
0.784
0.842
0.918
1.140
1.046
1.062
1.012
0.952
0.856
0.870
0.884
0.924
0.852
0.896
0.908
0.984
0.910
0.926
0.920
0.864
0.854
0.828
0.728
0.750
0.726
0.720
0.728
0.746
0.778
0.758
0.786
0.804
0.832
0.786
0.856
0.874
0.888
0.862
0.820
0.818
0.810
0.772
0.770
0.792
0.800
0.816
0.798
0.802
0.750
0.772
0.802
0.854
0.914
0.946
0.904
0.824
0.840
0.814
0.784
0.740
0.718
0.716
0.698
0.694
0.708
0.700
0.764
0.808
0.816
0.848
0.794
0.834
0.810
0.758
0.774
0.744
0.720
0.714
0.692
0.708
0.724
0.778
0.874
0.862
0.830
0.766
0.722
0.704
0.696
0.688
0.682
0.666
0.660
0.656
0.648
0.644
0.654
0.658
0.630
0.656
0.688
0.780
1.000
1.014
1.036
1.036
0.898
0.906
0.914
0.834
0.806
0.800
0.834
0.850
0.798
0.816
0.804
0.742
0.800
0.824
0.920
0.874
0.930
0.982
0.992
0.926
0.814
0.748
0.684
0.690
0.680
0.690
1.248
1.192
1.296
1.178
1.150
1.002
0.912
0.896
0.892
0.902
0.886
0.910
1.042
1.074
1.030
1.024
1.008
0.968
0.956
0.930
0.844
0.856
0.848
0.844
0.814
0.832
0.768
0.794
0.820
0.814
0.880
0.846
0.762
0.832
0.840
0.882
0.978
1.024
0.912
0.870
0.810
0.764
0.738
0.702
0.684
0.674
0.656
0.684
0.784
1.238
1.032
0.906
0.876
0.842
0.840
0.794
0.800
0.774
0.776
0.744
0.762
0.734
0.700
0.724
0.766
0.926
1.096
1.076
1.036
0.958
0.848
0.768
0.726
0.716
0.708
0.714
0.730
0.722
0.740
0.718
0.720
0.680
0.696
0.688
0.712
0.710
0.726
0.708
0.684
0.720
0.730
0.726
0.706
0.702
0.680
0.690
0.682
0.678
0.672
0.648
0.632
0.630
0.624
0.632
0.658
0.668
0.660
0.756
0.878
1.130
1.034
0.934
0.956
0.858
0.776
0.724
0.676
0.638
0.658
0.658
0.656
0.646
0.626
0.496
0.246
0.202
0.330
0.624
0.640
0.250
0.378
0.396
0.204
0.586
0.564
0.534
0.564
0.534
0.540
0.538
0.538
0.530
0.520
0.518
0.516
0.506
0.510
0.508
0.514
0.514
0.512
0.512
0.520
0.522
0.522
0.518
0.530
0.524
0.530
0.532
0.538
0.542
0.552
0.546
0.522
0.544
0.548
0.548
0.562
0.572
0.588
0.604
0.618
0.620
0.596
0.600
0.604
0.596
0.624
0.648
0.642
0.614
0.628
0.622
0.606
0.600
0.606
0.608
0.600
0.604
0.608
0.602
0.604
0.610
0.598
0.598
0.608
0.608
0.588
0.590
0.600
0.594
0.590
0.592
0.598
0.600
0.592
0.600
0.606
0.612
0.602
0.598
0.610
0.586
0.590
0.594
0.598
0.590
0.606
0.626
0.674
0.698
0.666
0.662
0.648
0.640
0.620
0.614
0.626
0.622
0.638
0.648
0.650
0.664
0.682
0.678
0.690
0.692
0.698
0.678
0.650
0.666
0.666
0.650
0.678
0.748
1.138
0.968
1.016
1.076
0.986
0.858
0.786
0.744
0.794
0.798
0.772
0.728
0.800
0.856
0.816
0.798
0.802
0.798
0.208
0.502
0.706
0.740
0.664
0.650
0.654
0.650
0.636
0.634
0.620
0.604
0.584
0.604
0.600
0.592
0.602
0.618
0.622
0.624
0.274
0.260
0.710
0.628
0.634
0.600
0.620
0.604
0.578
0.584
0.564
0.564
0.564
0.578
0.578
0.590
0.592
0.594
0.588
0.594
0.604
0.602
0.584
0.576
0.578
0.596
0.610
0.600
0.606
0.600
0.606
0.628
0.636
0.662
0.664
0.642
0.626
0.640
0.634
0.628
0.632
0.646
0.650
0.668
0.708
0.738
0.720
0.718
0.704
0.680
0.640
0.674
0.704
0.746
0.774
0.732
0.704
0.632
0.622
0.622
0.602
0.586
0.610
0.600
0.596
0.578
0.552
0.538
0.556
0.536
0.538
0.534
0.538
0.524
0.530
0.526
0.536
0.534
0.530
0.532
0.530
0.532
0.540
0.528
0.540
0.536
0.550
0.516
0.540
0.540
0.538
0.526
0.544
0.536
0.540
0.524
0.540
0.514
0.530
0.524
0.522
0.552
0.476
0.244
0.262
0.512
0.494
0.526
0.506
0.518
0.492
0.494
0.496
0.506
0.494
0.492
0.488
0.474
0.496
0.484
0.488
0.478
0.470
0.474
0.472
0.462
0.466
0.470
0.464
0.464
0.452
0.460
0.436
0.470
0.452
0.460
0.446
0.452
0.450
0.444
0.452
0.446
0.446
0.444
0.444
0.442
0.458
0.438
0.440
0.444
0.444
0.442
0.446
0.428
0.448
0.438
0.444
0.438
0.440
0.422
0.436
0.420
0.452
0.440
0.446
0.432
0.440
0.434
0.438
0.446
0.438
0.432
0.448
0.438
0.442
0.436
0.446
0.442
0.440
0.444
0.442
0.444
0.434
0.444
0.442
0.444
0.440
0.442
0.450
0.444
0.444
0.442
0.440
0.448
0.444
0.444
0.454
0.442
0.448
0.458
0.448
0.460
0.450
0.450
0.452
0.462
0.462
0.454
0.460
0.464
0.464
0.458
0.456
0.460
0.464
0.454
0.460
0.460
0.472
0.468
0.460
0.468
0.472
0.472
0.474
0.484
0.478
0.492
0.500
0.520
0.528
0.530
0.542
0.542
0.534
0.522
0.524
0.524
0.526
0.512
0.522
0.528
0.548
0.570
0.596
0.604
0.598
0.598
0.572
0.564
0.560
0.562
0.570
0.574
0.568
0.580
0.602
0.604
0.606
0.620
0.636
0.632
0.612
0.618
0.624
0.574
0.604
0.610
0.634
0.724
0.734
0.700
0.674
0.684
0.702
0.692
0.676
0.650
0.618
0.620
0.644
0.682
0.682
0.764
1.036
0.968
0.670
0.716
1.156
0.968
0.820
0.772
0.684
1.214
0.962
0.838
0.804
0.832
0.780
0.782
0.798
0.830
1.042
1.082
0.898
0.908
0.958
1.016
1.010
0.896
0.888
1.040
0.946
1.204
1.020
1.142
0.982
0.992
0.878
0.908
0.980
0.972
0.948
0.848
0.800
0.756
0.658
0.650
0.672
0.732
0.836
0.852
0.738
0.756
0.736
0.708
0.670
0.674
0.676
0.662
0.638
0.666
0.842
1.060
0.942
0.790
0.784
0.724
0.692
0.720
0.732
0.830
0.752
0.858
0.938
0.922
0.762
0.804
0.756
0.788
0.838
0.904
1.154
0.940
0.774
0.726
0.692
0.680
0.706
0.734
0.742
0.694
0.664
0.638
0.646
0.692
0.766
0.870
0.898
0.858
0.824
0.786
0.740
0.748
0.760
0.746
0.756
0.694
0.692
0.820
1.264
1.134
0.968
0.964
0.940
0.896
0.768
0.718
0.696
0.664
0.652
0.686
0.710
1.250
1.132
1.032
0.914
0.782
0.738
0.692
0.666
0.694
0.814
1.038
0.982
0.922
0.772
0.732
0.726
0.894
0.758
0.856
1.222
1.012
0.958
0.926
0.922
0.992
0.870
0.900
0.850
0.880
0.930
0.986
0.984
0.906
0.872
0.768
0.726
0.720
0.768
0.730
0.684
0.652
0.638
0.638
0.624
0.620
0.606
0.594
0.586
0.564
0.554
0.542
0.538
0.536
0.530
0.538
0.552
0.580
0.584
1.150
1.064
1.160
1.144
1.046
0.884
0.790
0.718
0.690
0.632
0.616
0.610
0.592
0.588
0.574
0.578
0.612
0.786
1.124
0.906
0.842
0.866
0.812
0.790
0.798
0.758
0.804
0.908
0.912
1.004
0.990
0.940
0.864
0.860
0.890
0.932
0.860
0.784
0.748
0.726
0.730
0.778
1.254
1.148
0.978
0.902
0.776
0.714
0.700
0.706
0.712
0.704
0.698
0.646
0.668
0.664
0.660
0.672
0.814
0.848
1.096
0.858
0.792
0.842
0.828
0.796
0.858
0.766
0.726
0.748
0.716
0.688
0.690
0.678
0.666
0.644
0.712
0.766
0.682
0.648
0.666
0.650
0.634
0.656
0.706
0.764
0.884
0.880
0.836
0.794
0.778
0.720
0.676
0.636
0.642
0.638
0.670
0.764
1.026
0.986
0.932
0.882
0.888
0.950
0.938
0.792
0.708
0.684
0.646
0.212
0.404
0.210
0.426
0.528
0.516
0.246
0.358
0.554
0.258
0.266
0.530
0.524
0.222
0.296
0.518
0.522
0.502
0.496
0.496
0.238
0.242
0.528
0.474
0.466
0.472
0.468
0.462
0.470
0.440
0.474
0.446
0.420
0.466
0.438
0.448
0.438
0.854
0.432
0.436
0.416
0.418
0.428
0.414
0.416
0.416
0.420
0.416
0.414
0.418
0.416
0.406
0.414
0.408
0.422
0.408
0.412
0.408
0.420
0.402
0.466
0.346
0.406
0.410
0.402
0.592
0.216
0.404
0.414
0.398
0.400
0.404
0.406
0.394
0.396
0.372
0.416
0.396
0.396
0.394
0.396
0.386
0.390
0.400
0.398
0.378
0.392
0.392
0.392
0.420
0.352
0.382
0.382
0.376
0.394
0.386
0.380
0.392
0.382
0.376
0.388
0.376
0.370
0.384
0.374
0.382
0.372
0.376
0.384
0.372
0.422
0.332
0.382
0.376
0.384
0.362
0.388
0.372
0.380
0.384
0.382
0.384
0.386
0.384
0.382
0.390
0.376
0.384
0.382
0.382
0.382
0.378
0.384
0.390
0.380
0.382
0.388
0.392
0.386
0.384
0.384
0.390
0.388
0.386
0.388
0.386
0.394
0.388
0.388
0.394
0.388
0.394
0.394
0.388
0.392
0.394
0.398
0.400
0.388
0.394
0.398
0.398
0.394
0.394
0.396
0.400
0.392
0.396
0.398
0.400
0.400
0.398
0.394
0.402
0.402
0.400
0.396
0.400
0.402
0.398
0.400
0.396
0.404
0.400
0.400
0.400
0.406
0.406
0.402
0.404
0.406
0.414
0.408
0.408
0.408
0.414
0.420
0.418
0.416
0.414
0.422
0.430
0.428
0.428
0.430
0.436
0.442
0.440
0.442
0.442
0.450
0.462
0.464
0.466
0.468
0.464
0.462
0.466
0.468
0.462
0.464
0.474
0.472
0.476
0.484
0.488
0.474
0.480
0.478
0.470
0.466
0.468
0.476
0.476
0.486
0.500
0.510
0.514
0.546
0.540
0.554
0.602
0.616
0.580
0.570
0.582
0.578
0.582
0.604
0.588
0.598
0.638
0.650
0.626
0.626
0.608
0.624
0.618
0.576
0.556
0.568
0.564
0.566
0.602
0.624
0.626
0.628
0.608
0.600
0.602
0.574
0.590
0.602
0.580
0.578
0.570
0.600
0.650
0.712
0.762
0.710
0.668
0.654
0.628
0.598
0.598
0.584
0.242
0.284
0.534
0.548
0.510
0.268
0.248
0.492
0.494
0.488
0.482
0.450
0.458
0.448
0.470
0.468
0.468
0.472
0.484
0.472
0.462
0.200
0.274
0.464
0.454
0.462
0.460
0.454
0.450
0.462
0.472
0.464
0.466
0.476
0.468
0.468
0.468
0.474
0.468
0.478
0.482
0.476
0.486
0.268
0.206
0.478
0.484
0.480
0.486
0.492
0.496
0.494
0.500
0.486
0.492
0.488
0.488
0.492
0.506
0.500
0.522
0.656
0.910
0.824
0.704
0.676
0.636
0.626
0.616
0.590
0.618
0.632
0.604
0.628
0.622
0.652
0.598
0.628
0.606
0.650
0.674
0.694
0.684
0.630
0.618
0.606
0.598
0.600
0.662
1.074
0.982
0.866
0.852
0.784
0.778
0.750
0.688
0.754
0.748
1.002
0.880
0.856
0.718
0.652
0.628
0.590
0.596
0.590
0.582
0.580
0.574
0.564
0.558
0.548
0.542
0.554
0.560
0.582
0.616
0.634
0.678
0.690
0.706
0.720
0.702
0.664
0.634
0.624
0.634
0.630
0.620
0.606
0.630
0.660
0.656
0.676
0.708
0.708
0.690
0.692
0.668
0.658
0.670
0.658
0.642
0.634
0.644
0.674
0.804
0.818
0.800
0.780
0.710
0.700
0.688
0.684
0.702
0.748
0.806
0.890
0.870
0.886
0.802
0.790
0.744
0.744
0.730
0.724
0.706
0.722
0.756
0.732
0.782
0.794
0.782
0.824
0.806
0.896
0.908
0.852
0.850
0.794
0.786
0.762
0.818
0.804
0.774
0.782
0.724
0.706
0.690
0.692
0.702
0.698
0.722
0.750
0.726
0.758
0.760
0.734
0.718
0.720
0.648
0.624
0.598
0.616
0.634
0.640
0.684
0.730
0.732
0.764
0.794
0.782
0.788
0.746
0.720
0.700
0.716
0.730
0.734
0.704
0.702
0.696
0.688
0.712
0.722
0.738
0.752
0.732
0.758
0.758
0.740
0.752
0.734
0.736
0.746
0.732
0.758
0.756
0.730
0.730
0.714
0.732
0.758
0.704
0.700
0.686
0.668
0.656
0.656
0.662
0.678
0.742
0.798
0.790
0.786
0.756
0.696
0.676
0.656
0.636
0.632
0.636
0.648
0.744
0.874
0.852
0.858
0.862
0.834
0.790
0.748
0.718
0.694
0.670
0.666
0.652
0.638
0.630
0.622
0.612
0.616
0.624
0.646
0.714
0.782
0.810
0.814
0.772
0.696
0.698
0.676
0.642
0.640
0.638
0.638
0.672
0.762
0.988
1.012
0.992
0.936
0.878
0.798
0.756
0.728
0.690
0.680
0.680
0.660
0.670
0.688
0.688
0.688
0.696
0.684
0.686
0.712
0.670
0.668
0.652
0.636
0.624
0.634
0.700
0.850
1.074
0.998
0.956
0.868
0.874
0.846
0.836
0.794
0.810
0.834
0.806
0.730
0.720
0.690
0.678
0.650
0.654
0.650
0.644
0.664
0.658
0.686
0.704
0.738
0.772
0.814
0.794
0.804
0.782
0.730
0.734
0.712
0.726
0.720
0.688
0.682
0.688
0.718
0.720
0.748
0.750
0.774
0.796
0.784
0.772
0.752
0.702
0.698
0.684
0.666
0.640
0.642
0.624
0.608
0.612
0.606
0.606
0.616
0.642
0.714
0.748
0.800
0.840
0.806
0.804
0.788
0.740
0.698
0.648
0.614
0.602
0.600
0.598
0.606
0.634
0.672
0.688
0.712
0.736
0.710
0.682
0.672
0.670
0.654
0.678
0.708
0.710
0.664
0.656
0.662
0.644
0.654
0.682
0.698
0.690
0.750
0.728
0.684
0.684
0.692
0.680
0.652
0.638
0.622
0.596
0.602
0.606
0.610
0.620
0.650
0.668
0.672
0.710
0.730
0.718
0.682
0.708
0.718
0.754
0.864
0.868
0.888
0.852
0.830
0.802
0.752
0.734
0.738
0.724
0.710
0.742
0.768
0.798
0.778
0.770
0.688
0.666
0.672
0.654
0.626
0.630
0.624
0.626
0.618
0.630
0.628
0.626
0.664
0.672
0.696
0.686
0.694
0.688
0.718
0.736
0.744
0.742
0.704
0.704
0.700
0.702
0.682
0.698
0.702
0.674
0.662
0.656
0.654
0.684
0.698
0.688
0.690
0.704
0.680
0.666
0.684
0.670
0.652
0.652
0.634
0.650
0.672
0.696
0.696
0.702
0.664
0.680
0.696
0.664
0.720
0.712
0.712
0.718
0.766
0.760
0.768
0.748
0.686
0.706
0.680
0.646
0.652
0.652
0.644
0.680
0.716
0.752
0.846
0.962
0.830
0.786
0.738
0.706
0.742
0.860
1.126
0.890
0.836
0.770
0.744
0.750
0.734
0.706
0.702
0.676
0.662
0.664
0.646
0.640
0.632
0.612
0.610
0.606
0.590
0.582
0.586
0.582
0.592
0.666
0.984
0.966
0.890
0.878
0.868
0.844
0.808
0.772
0.738
0.758
0.784
0.778
0.750
0.744
0.672
0.250
0.384
0.660
0.674
0.664
0.650
0.658
0.634
0.632
0.618
0.618
0.618
0.604
0.606
0.612
0.620
0.628
0.618
0.634
0.634
0.612
0.608
0.600
0.594
0.584
0.560
0.576
0.320
0.248
0.576
0.574
0.570
0.562
0.562
0.584
0.582
0.586
0.574
0.572
0.602
0.568
0.570
0.590
0.596
0.596
0.586
0.578
0.568
0.564
1.124
0.550
0.560
0.550
0.550
0.546
0.542
0.536
0.534
0.546
0.538
0.556
0.574
0.594
0.578
0.600
0.622
0.658
0.644
0.634
0.622
0.610
0.600
0.584
0.588
0.586
0.588
0.572
0.586
0.576
0.600
0.622
0.666
0.684
0.674
0.670
0.650
0.626
0.612
0.584
0.582
0.582
0.596
0.634
0.672
0.698
0.700
0.666
0.626
0.622
0.610
0.606
0.614
0.632
0.636
0.642
0.646
0.642
0.622
0.612
0.598
0.586
0.580
0.558
0.568
0.586
0.736
1.236
1.054
1.010
0.964
0.914
0.832
0.756
0.682
0.662
0.676
0.796
1.086
0.882
0.858
0.852
0.812
0.738
0.648
0.636
0.680
0.826
1.164
1.040
1.062
0.934
0.922
0.898
0.872
0.870
0.876
0.740
0.778
0.822
0.988
1.170
0.984
0.952
0.870
0.804
0.818
0.872
0.870
0.816
0.768
0.728
0.710
0.680
0.674
0.678
0.690
0.712
0.780
0.790
0.744
0.836
0.840
0.772
0.734
0.704
0.700
0.684
0.658
0.648
0.632
0.632
0.624
0.618
0.614
0.618
0.662
0.738
0.812
0.804
0.790
0.756
0.722
0.684
0.650
0.634
0.616
0.616
0.610
0.622
0.660
0.722
0.816
1.044
0.946
0.890
0.826
0.766
0.722
0.672
0.638
0.632
0.632
0.658
0.718
0.760
0.810
0.734
0.722
0.718
0.712
0.678
0.654
0.642
0.648
0.646
0.654
0.642
0.640
0.612
0.622
0.614
0.614
0.628
0.716
1.098
0.932
0.986
0.980
0.978
0.920
0.820
0.782
0.718
0.716
0.732
0.730
0.752
0.772
0.780
0.778
0.712
0.710
0.708
0.712
0.714
0.718
0.714
0.684
0.652
0.660
0.664
0.678
0.736
0.912
1.200
1.070
1.070
1.038
0.930
0.904
0.844
0.788
0.742
0.656
0.668
0.626
0.658
0.742
1.114
0.998
0.990
0.974
0.926
0.868
0.830
0.792
0.758
0.758
0.752
0.766
0.778
0.752
0.728
0.744
0.734
0.714
0.678
0.682
0.690
0.736
0.846
0.938
0.926
0.884
0.798
0.736
0.738
0.726
0.734
0.752
0.766
0.780
0.778
0.748
0.736
0.694
0.660
0.648
0.642
0.634
0.618
0.612
0.696
0.788
1.034
0.992
0.968
0.902
0.848
0.756
0.706
0.666
0.676
0.680
0.692
0.734
0.760
0.776
0.762
0.782
0.222
0.576
0.804
0.770
0.730
0.672
0.696
0.676
0.652
0.678
0.684
0.720
0.732
0.730
0.720
0.698
0.672
0.656
0.638
0.632
0.622
0.624
0.644
0.676
0.734
0.826
0.958
0.944
0.852
0.790
0.782
0.774
0.726
0.684
0.670
0.654
0.660
0.654
0.660
0.654
0.650
0.630
0.628
0.620
0.624
0.642
0.704
0.860
0.956
0.926
0.902
0.896
0.838
0.818
0.822
0.762
0.752
0.730
0.738
0.704
0.758
0.772
0.870
0.948
0.872
0.890
0.864
0.836
0.782
0.788
0.776
0.774
0.730
0.764
0.742
0.762
0.760
0.762
0.754
0.722
0.702
0.680
0.672
0.656
0.660
0.684
0.786
1.164
0.974
1.028
0.986
0.948
0.924
0.914
0.850
0.822
0.808
0.778
0.780
0.772
0.756
0.720
0.724
0.682
0.650
0.642
0.632
0.652
0.688
0.710
0.736
0.806
0.778
0.824
0.796
0.802
0.788
0.780
0.778
0.732
0.704
0.678
0.658
0.626
0.610
0.626
0.632
0.656
0.798
0.818
0.956
1.050
0.946
0.890
0.804
0.756
0.714
0.684
0.662
0.638
0.624
0.616
0.608
0.616
0.648
0.818
1.110
1.092
1.112
1.012
1.002
0.978
0.908
0.886
0.842
0.826
0.776
0.818
0.866
0.860
0.832
0.798
0.768
0.712
0.650
0.632
0.648
0.652
0.668
0.696
0.772
0.836
0.844
0.838
0.770
0.766
0.766
0.780
0.750
0.736
0.702
0.698
0.680
0.662
0.624
0.626
0.662
0.860
0.994
0.938
0.910
0.880
0.802
0.764
0.704
0.664
0.660
0.660
0.662
0.656
0.740
0.836
0.928
0.912
0.834
0.802
0.728
0.688
0.640
0.644
0.640
0.656
0.688
0.776
0.938
0.852
0.852
0.768
0.712
0.692
0.670
0.674
0.632
0.626
0.624
0.632
0.626
0.634
0.630
0.648
0.654
0.652
0.652
0.640
0.638
0.622
0.612
0.606
0.612
0.612
0.620
0.634
0.646
0.634
0.658
0.684
0.728
0.734
0.836
0.816
0.872
0.872
0.812
0.778
0.740
0.734
0.724
0.714
0.720
0.724
0.712
0.700
0.708
0.714
0.742
0.800
0.818
0.772
0.760
0.742
0.730
0.714
0.692
0.696
0.686
0.670
0.650
0.628
0.648
0.642
0.650
0.700
0.754
0.820
0.814
0.686
1.112
0.832
0.804
0.764
0.708
0.712
0.626
0.738
0.670
0.680
0.692
0.664
0.682
0.636
0.674
0.676
0.680
0.684
0.676
0.630
0.626
0.622
0.598
0.604
0.602
0.640
0.700
0.820
1.078
0.982
0.960
0.918
0.864
0.804
0.802
0.754
0.760
0.756
0.754
0.728
0.696
0.678
0.660
0.654
0.628
0.638
0.642
0.658
0.666
0.654
0.644
0.636
0.636
0.632
0.658
0.732
0.772
0.706
0.704
0.692
0.696
0.702
0.696
0.696
0.688
0.672
0.640
0.638
0.628
0.620
0.620
0.640
0.680
0.816
0.814
0.828
0.864
0.914
0.900
0.810
0.716
0.696
0.678
0.672
0.678
0.676
0.666
0.652
0.658
0.658
0.684
0.692
0.702
0.708
0.712
0.700
0.676
0.674
0.684
0.658
0.686
0.676
0.672
0.680
0.660
0.664
0.658
0.654
0.618
0.630
0.632
0.632
0.648
0.642
0.650
0.662
0.674
0.674
0.652
0.634
0.656
0.638
0.654
0.652
0.676
0.716
0.708
0.756
0.782
0.778
0.752
0.726
0.700
0.682
0.668
0.662
0.662
0.670
0.642
0.662
0.696
0.846
0.944
0.906
0.840
0.812
0.794
0.764
0.728
0.702
0.684
0.666
0.664
0.676
0.698
0.758
0.816
0.842
0.810
0.782
0.822
0.846
0.816
0.794
0.766
0.770
0.754
0.732
0.730
0.700
0.686
0.666
0.668
0.634
0.652
0.674
0.770
1.084
0.950
0.968
0.940
0.886
0.796
0.780
0.756
0.736
0.736
0.762
0.756
0.732
0.752
0.746
0.778
0.836
0.856
0.816
0.828
0.808
0.794
0.738
0.730
0.722
0.724
0.718
0.700
0.720
0.734
0.722
0.734
0.724
0.716
0.694
0.686
0.642
0.662
0.644
0.648
0.648
0.652
0.684
0.752
0.770
0.768
0.780
0.788
0.750
0.732
0.712
0.652
0.670
0.648
0.656
0.652
0.666
0.692
0.708
0.730
0.738
0.740
0.724
0.726
0.710
0.742
0.782
0.768
0.782
0.792
0.816
0.818
0.836
0.764
0.774
0.764
0.786
0.784
0.774
0.762
0.738
0.700
0.688
0.678
0.680
0.716
0.808
0.914
0.960
0.984
0.894
0.808
0.742
0.716
0.702
0.656
0.666
0.640
0.734
0.860
1.142
1.060
1.006
0.942
0.884
0.844
0.816
0.786
0.738
0.720
0.740
0.786
0.810
0.812
0.770
0.752
0.718
0.714
0.702
0.700
0.682
0.672
0.668
0.684
0.702
0.684
0.694
0.692
0.690
0.638
0.644
0.640
0.640
0.638
0.648
0.662
0.670
0.674
0.660
0.662
0.642
0.640
0.632
0.644
0.630
0.644
0.690
0.842
0.904
0.848
0.822
0.762
0.728
0.696
0.660
0.656
0.646
0.646
0.662
0.670
0.688
0.698
0.686
0.640
0.606
0.622
0.608
0.616
0.634
0.674
0.740
0.732
0.722
0.704
0.686
0.716
0.730
0.748
0.744
0.740
0.730
0.746
0.772
0.800
0.792
0.764
0.712
0.706
0.670
0.684
0.692
0.718
0.754
0.762
0.748
0.730
0.682
0.660
0.644
0.638
0.642
0.658
0.672
0.640
0.674
0.700
0.794
0.902
0.890
0.846
0.822
0.770
0.732
0.698
0.676
0.674
0.672
0.714
0.726
0.790
0.866
0.858
0.856
0.828
0.768
0.702
0.664
0.650
0.632
0.622
0.644
0.712
0.966
0.932
0.920
0.818
0.764
0.730
0.720
0.728
0.722
0.682
0.702
0.712
0.738
0.774
0.774
0.740
0.746
0.732
0.718
0.708
0.716
0.726
0.768
0.768
0.766
0.756
0.736
0.738
0.720
0.702
0.698
0.682
0.688
0.688
0.706
0.684
0.668
0.668
0.676
0.690
0.716
0.748
0.756
0.754
0.736
0.716
0.722
0.754
0.782
0.816
0.782
0.820
0.822
0.760
0.698
0.728
0.746
0.910
0.960
0.864
0.826
0.778
0.756
0.704
0.678
0.648
0.652
0.710
1.196
1.172
1.136
1.032
1.006
0.896
0.818
0.770
0.776
0.782
0.808
0.768
0.794
0.836
0.848
0.840
0.802
0.750
0.682
0.666
0.638
0.664
0.684
0.834
1.126
0.984
0.952
0.874
0.794
0.766
0.744
0.738
0.710
0.700
0.684
0.664
0.628
0.650
0.664
0.702
0.818
0.906
0.924
0.922
0.828
0.784
0.742
0.744
0.734
0.714
0.714
0.676
0.716
0.690
0.708
0.732
0.754
0.772
0.756
0.730
0.712
0.692
0.668
0.652
0.628
0.598
0.630
0.638
0.688
0.958
0.964
0.910
0.844
0.866
0.838
0.798
0.752
0.720
0.718
0.706
0.670
0.646
0.630
0.616
0.626
0.632
0.658
0.672
0.730
0.838
0.886
0.870
0.830
0.778
0.714
0.702
0.680
0.672
0.692
0.696
0.720
0.708
0.732
0.724
0.726
0.724
0.704
0.686
0.672
0.644
0.644
0.628
0.644
0.678
0.728
0.798
0.824
0.778
0.738
0.704
0.640
0.616
0.612
0.616
0.630
0.834
1.220
1.102
1.230
1.124
0.994
0.934
0.840
0.790
0.764
0.764
0.846
0.912
0.946
0.912
0.928
0.904
0.844
0.792
0.752
0.738
0.728
0.774
0.798
0.788
0.774
0.776
0.732
0.726
0.708
0.700
0.682
0.672
0.678
0.678
0.686
0.666
0.688
0.706
0.742
0.800
0.796
0.832
0.826
0.836
0.814
0.812
0.810
0.760
0.718
0.694
0.668
0.654
0.662
0.702
0.794
1.018
1.168
1.016
1.044
0.990
0.844
0.798
0.796
0.788
0.832
0.820
0.882
0.950
0.898
0.900
0.852
0.806
0.770
0.710
0.662
0.702
0.698
0.730
0.838
0.884
0.850
0.816
0.754
0.714
0.682
0.676
0.702
0.778
1.064
0.908
0.952
0.972
0.934
0.886
0.828
0.776
0.740
0.714
0.710
0.676
0.676
0.688
0.758
0.834
0.852
0.800
0.754
0.738
0.712
0.694
0.680
0.684
0.706
0.692
0.752
0.762
0.768
0.818
0.836
0.812
0.764
0.740
0.716
0.744
0.802
0.896
0.876
0.892
0.896
0.848
0.798
0.776
0.782
0.760
0.718
0.698
0.682
0.672
0.672
0.686
0.722
0.740
0.816
0.912
0.946
0.868
0.808
0.770
0.722
0.690
0.674
0.656
0.634
0.636
0.636
0.640
0.670
0.722
0.742
0.768
0.836
0.812
0.800
0.776
0.732
0.700
0.656
0.634
0.642
0.652
0.670
0.850
1.256
1.100
1.070
1.070
1.058
1.000
0.886
0.842
0.826
0.790
0.782
0.778
0.814
0.882
0.894
0.842
0.784
0.798
0.818
0.824
0.822
0.752
0.782
0.776
0.788
0.808
0.784
0.796
0.794
0.814
0.772
0.786
0.774
0.772
0.738
0.762
0.750
0.774
0.754
0.732
0.748
0.796
0.848
0.854
0.880
0.824
0.778
0.760
0.752
0.742
0.680
0.702
0.698
0.718
0.746
1.514
0.850
0.806
0.808
0.784
0.760
0.744
0.724
0.654
0.682
0.666
0.658
0.658
0.646
0.642
0.642
0.650
0.652
0.654
0.654
0.674
0.696
0.712
0.712
0.708
0.700
0.696
0.686
0.700
0.728
0.754
0.796
0.826
0.814
0.780
0.762
0.694
0.694
0.670
0.658
0.642
0.640
0.652
0.640
0.662
0.690
0.730
0.752
0.784
0.742
0.738
0.710
0.710
0.692
0.690
0.676
0.676
0.688
0.704
0.792
0.778
0.782
0.836
0.892
0.810
0.794
0.758
0.734
0.708
0.694
0.676
0.674
0.634
0.668
0.668
0.702
0.766
0.830
0.824
0.864
0.876
0.856
0.826
0.808
0.792
0.764
0.720
0.700
0.702
0.686
0.642
0.686
0.680
0.708
0.740
0.738
0.776
0.806
0.826
0.826
0.806
0.770
0.726
0.700
0.680
0.664
0.658
0.660
0.658
0.688
0.700
0.804
0.802
0.834
0.834
0.826
0.764
0.730
0.692
0.646
0.658
0.640
0.644
0.660
0.756
0.906
0.828
0.800
0.812
0.824
0.748
0.660
0.744
0.730
0.798
0.874
0.880
0.852
0.810
0.782
0.754
0.754
0.752
0.744
0.772
0.768
0.754
0.734
0.710
0.664
0.710
0.726
0.750
0.752
0.790
0.802
0.812
0.782
0.748
0.722
0.668
0.682
0.670
0.686
0.708
0.736
0.742
0.762
0.748
0.764
0.690
0.732
0.722
0.708
0.650
0.628
0.640
0.660
0.646
0.646
0.672
0.660
0.644
0.634
0.644
0.648
0.664
0.676
0.714
0.724
0.712
0.722
0.722
0.726
0.706
0.686
0.700
0.708
0.740
0.798
0.826
0.888
0.904
0.860
0.780
0.726
0.724
0.728
0.764
0.810
0.812
0.784
0.754
0.722
0.704
0.674
0.638
0.662
0.646
0.666
0.678
0.788
1.018
0.980
0.828
0.830
0.782
0.786
0.730
0.920
1.058
1.002
0.938
0.776
0.768
0.732
0.666
0.674
0.690
0.704
0.726
0.716
1.128
1.056
1.034
0.902
0.898
0.892
0.866
0.818
0.790
0.784
0.790
0.800
0.794
0.810
0.762
0.776
0.730
0.688
0.698
0.656
0.670
0.640
0.614
0.626
0.654
0.634
0.690
0.742
0.774
0.720
0.674
0.702
0.686
0.672
0.666
0.636
0.666
0.706
0.990
1.120
0.988
0.932
0.866
0.830
0.782
0.744
0.716
0.716
0.738
0.750
0.760
0.770
0.762
0.790
0.778
0.740
0.738
0.732
0.720
0.672
0.678
0.682
0.680
0.652
0.670
0.676
0.678
0.688
0.674
0.688
0.676
0.648
0.650
0.652
0.650
0.680
0.834
0.976
0.940
0.836
0.752
0.696
0.670
0.698
0.678
0.684
0.678
0.668
0.648
0.636
0.628
0.658
0.682
0.726
0.890
0.966
0.940
0.884
0.844
0.824
0.826
0.828
0.870
0.874
0.836
0.804
0.770
0.766
0.732
0.744
0.774
0.872
0.930
0.928
0.858
0.806
0.762
0.690
0.716
0.692
0.700
0.674
0.744
0.730
0.788
0.814
0.886
0.862
0.804
0.790
0.762
0.738
0.730
0.728
0.720
0.726
0.718
0.720
0.722
0.758
0.786
0.760
0.806
0.844
0.830
0.766
0.758
0.754
0.752
0.744
0.724
0.736
0.760
0.746
0.776
0.736
0.750
0.760
0.756
0.746
0.720
0.670
0.688
0.690
0.726
0.740
0.788
0.786
0.852
0.900
0.788
0.694
0.734
0.714
0.708
0.700
0.686
0.722
0.794
0.864
0.914
0.948
0.966
0.916
0.936
0.894
0.854
0.846
0.836
0.790
0.778
0.770
0.786
0.762
0.790
0.820
0.800
0.856
0.868
0.854
0.766
0.742
0.716
0.712
0.716
0.724
0.744
0.710
0.738
0.752
0.816
0.850
0.852
0.820
0.786
0.756
0.742
0.736
0.728
0.748
0.764
0.774
0.814
0.814
0.758
0.740
0.738
0.722
0.720
0.706
0.698
0.662
0.668
0.666
0.684
0.736
0.812
0.876
0.862
0.830
0.794
0.750
0.708
0.686
0.672
0.656
0.686
0.752
1.032
0.932
0.830
0.802
0.768
0.710
0.696
0.666
0.678
0.680
0.678
0.680
0.686
0.682
0.676
0.676
0.688
0.718
0.764
0.858
0.936
0.914
0.880
0.792
0.736
0.664
0.678
0.658
0.676
0.690
0.706
0.726
0.828
0.878
0.876
0.824
0.774
0.728
0.700
0.650
0.654
0.654
0.650
0.678
0.738
0.762
0.766
0.774
0.754
0.812
0.868
0.888
0.904
0.892
0.858
0.796
0.738
0.722
0.702
0.676
0.684
0.712
0.738
0.768
0.788
0.786
0.760
0.738
0.738
0.744
0.774
0.832
0.898
0.890
0.862
0.850
0.828
0.776
0.748
0.716
0.688
0.672
0.672
0.676
0.718
0.812
0.866
0.838
0.836
0.836
0.824
0.794
0.766
0.728
0.676
0.672
0.650
0.648
0.644
0.644
0.660
0.668
0.678
0.684
0.690
0.680
0.636
0.684
0.660
0.664
0.676
0.692
0.698
0.668
0.686
0.692
0.716
0.752
0.756
0.738
0.744
0.752
0.720
0.714
0.708
0.696
0.674
0.678
0.658
0.634
0.648
0.720
0.906
0.976
0.998
0.928
0.880
0.830
0.788
0.744
0.706
0.674
0.680
0.706
0.804
1.138
1.014
1.044
0.998
0.992
0.994
0.918
0.864
0.838
0.746
0.720
0.698
0.684
0.660
0.674
0.672
0.670
0.662
0.624
0.646
0.672
0.740
0.814
0.842
0.808
0.786
0.734
0.728
0.724
0.726
0.698
0.640
0.684
0.670
0.648
0.674
0.700
0.784
0.974
0.930
0.888
0.762
0.748
0.722
0.722
0.724
0.712
0.698
0.696
0.670
0.670
0.668
0.626
0.648
0.738
1.122
0.994
0.994
0.878
0.896
0.866
0.818
0.786
0.752
0.744
0.690
0.718
0.690
0.742
0.826
0.908
0.894
0.796
0.758
0.744
0.728
0.716
0.708
0.696
0.680
0.668
0.674
0.670
0.668
0.700
0.766
0.830
0.964
0.982
0.900
0.808
0.772
0.750
0.752
0.736
0.722
0.692
0.684
0.658
0.644
0.642
0.628
0.670
0.672
0.758
0.818
0.876
0.894
0.878
0.812
0.796
0.760
0.714
0.690
0.682
0.680
0.676
0.702
0.736
0.786
0.714
0.744
0.718
0.712
0.710
0.694
0.708
0.720
0.718
0.708
0.724
0.756
0.772
0.766
0.732
0.732
0.708
0.700
0.694
0.710
0.746
0.782
0.800
0.800
0.774
0.750
0.750
0.732
0.726
0.746
0.750
0.764
0.758
0.744
0.734
0.714
0.688
0.668
0.658
0.654
0.672
0.734
0.782
0.860
1.008
0.984
0.956
0.868
0.776
0.712
0.652
0.678
0.678
0.698
0.720
0.802
0.854
0.910
0.806
0.852
0.830
0.824
0.794
0.784
0.770
0.738
0.724
0.710
0.712
0.652
0.704
0.710
0.746
0.796
0.824
0.762
0.754
0.724
0.700
0.666
0.646
0.642
0.610
0.610
0.612
0.610
0.682
0.768
1.150
0.974
0.958
0.870
0.798
0.738
0.684
0.654
0.644
0.640
0.620
0.622
0.712
0.878
0.910
0.862
0.780
0.736
0.732
0.690
0.698
0.706
0.686
0.646
0.696
0.710
0.714
0.728
0.706
0.680
0.698
0.688
0.678
0.658
0.644
0.674
0.682
0.696
0.696
0.716
0.686
0.776
0.818
0.820
0.946
0.936
0.974
0.946
0.892
0.770
0.748
0.748
0.806
1.030
0.982
1.038
0.942
0.952
0.930
0.890
0.792
0.818
0.804
0.784
0.732
0.760
0.806
0.882
0.924
0.820
0.864
0.864
0.846
0.780
0.798
0.778
0.778
0.758
0.738
0.726
0.692
0.650
0.668
0.642
0.628
0.620
0.650
0.668
0.708
0.756
0.850
0.804
0.736
0.760
0.762
0.862
0.914
0.946
0.932
0.892
0.792
0.762
0.750
0.722
0.676
0.700
0.712
0.704
0.740
0.784
0.752
0.756
0.724
0.704
0.696
0.742
0.808
0.938
0.972
0.900
0.828
0.758
0.738
0.714
0.708
0.694
0.724
0.754
0.804
0.790
0.780
0.794
0.790
0.780
0.750
0.752
0.758
0.762
0.764
0.716
0.730
0.708
0.650
0.658
0.624
0.616
0.624
0.660
0.746
1.128
0.968
0.874
0.870
0.840
0.820
0.870
0.830
0.754
0.748
0.696
0.692
0.666
0.708
0.726
0.742
0.740
0.738
0.706
0.676
0.666
0.662
0.644
0.650
0.666
0.686
0.738
0.910
1.036
1.030
0.872
0.828
0.784
0.688
0.728
0.728
0.812
0.866
0.964
1.110
0.984
0.922
0.856
0.780
0.756
0.760
0.768
0.820
0.824
0.822
0.818
0.764
0.766
0.754
0.758
0.798
0.846
0.844
0.888
0.922
1.028
1.088
1.066
1.056
1.032
0.980
0.902
0.878
0.804
0.814
0.792
0.794
0.828
0.826
0.814
0.778
0.760
0.738
0.736
0.734
0.746
0.710
0.674
0.654
0.646
0.632
0.604
0.590
0.592
0.586
0.588
0.604
0.654
0.778
0.922
0.960
0.968
0.938
0.936
0.876
0.834
0.794
0.774
0.800
0.836
0.832
0.918
0.898
0.880
0.844
0.836
0.814
0.782
0.752
0.732
0.716
0.700
0.740
0.808
0.856
0.844
0.832
0.796
0.750
0.678
0.646
0.678
0.654
0.658
0.684
0.650
0.646
0.664
0.682
0.694
0.714
0.714
0.726
0.700
0.688
0.708
0.678
0.668
0.686
0.656
0.638
0.630
0.614
0.606
0.606
0.604
0.602
0.610
0.620
0.638
0.634
0.632
0.648
0.636
0.638
0.632
0.634
0.632
0.632
0.630
0.642
0.636
0.622
0.618
0.608
0.614
0.628
0.630
0.650
0.640
0.634
0.640
0.644
0.642
0.626
0.632
0.628
0.616
0.622
0.618
0.608
0.614
0.608
0.606
0.590
0.596
0.596
0.590
0.584
0.588
0.584
0.570
0.568
0.566
0.562
0.556
0.550
0.550
0.546
0.544
0.542
0.546
0.540
0.540
0.542
0.548
0.544
0.540
0.544
0.538
0.548
0.546
0.558
0.556
0.564
0.568
0.576
0.576
0.574
0.574
0.570
0.570
0.562
0.560
0.562
0.566
0.570
0.548
0.552
0.552
0.568
0.576
0.584
0.600
0.588
0.578
0.578
0.586
0.594
0.602
0.602
0.586
0.590
0.594
0.594
0.602
0.616
0.632
0.644
0.638
0.628
0.624
0.626
0.628
0.618
0.616
0.630
0.640
0.626
0.630
0.638
0.626
0.636
0.656
0.650
0.648
0.650
0.646
0.634
0.618
0.626
0.636
0.644
0.672
0.734
0.828
0.876
0.914
0.906
0.836
0.804
0.782
0.756
0.724
0.700
0.690
0.690
0.694
0.684
0.690
0.736
0.840
1.110
1.018
1.004
0.958
0.880
0.790
0.726
0.692
0.672
0.674
0.708
0.782
1.138
1.148
1.128
0.958
0.844
0.876
0.900
0.960
0.856
0.870
0.860
0.896
0.936
0.922
0.852
0.792
0.748
0.688
0.712
0.718
0.748
0.802
0.798
0.764
0.708
0.694
0.712
0.718
0.764
0.876
1.120
1.030
0.946
0.810
0.762
0.772
0.766
0.812
0.852
0.884
0.820
0.828
0.822
0.808
0.790
0.788
0.786
0.780
0.730
0.738
0.774
0.860
0.936
0.876
0.828
0.848
0.870
0.826
0.836
0.780
0.764
0.758
0.740
0.764
0.784
0.766
0.806
0.834
0.894
0.902
0.870
0.824
0.766
0.742
0.724
0.722
0.716
0.684
0.712
0.724
0.746
0.812
0.886
0.904
0.830
0.762
0.706
0.658
0.674
0.646
0.622
0.660
0.710
0.892
0.994
0.918
0.826
0.764
0.760
0.790
0.824
0.830
0.790
0.754
0.788
0.764
0.782
0.708
0.910
0.938
1.050
0.978
0.918
0.872
0.770
0.750
0.732
0.744
0.718
0.754
0.786
0.860
0.842
0.858
0.984
0.902
0.888
0.846
0.796
0.748
0.728
0.716
0.712
0.698
0.702
0.690
0.692
0.690
0.696
0.704
0.702
0.730
0.776
0.780
0.738
0.724
0.696
0.658
0.648
0.644
0.640
0.632
0.612
0.628
0.622
0.748
1.150
0.950
0.908
0.838
0.788
0.762
0.724
0.744
0.734
0.740
0.742
0.726
0.730
0.714
0.700
0.700
0.670
0.666
0.638
0.660
0.646
0.650
0.638
0.620
0.626
0.618
0.622
0.630
0.650
0.694
0.702
0.710
0.712
0.710
0.682
0.680
0.646
0.654
0.640
0.680
0.680
0.750
0.780
0.770
0.824
0.816
0.784
0.774
0.694
0.748
0.730
0.728
0.712
0.710
0.682
0.690
0.672
0.668
0.656
0.608
0.636
0.622
0.630
0.624
0.626
0.630
0.646
0.650
0.668
0.672
0.698
0.718
0.756
0.754
0.752
0.668
0.702
0.688
0.662
0.672
0.658
0.656
0.652
0.660
0.636
0.644
0.614
0.598
0.624
0.626
0.668
0.704
0.724
0.734
0.740
0.716
0.668
0.682
0.658
0.676
0.684
0.698
0.692
0.684
0.636
0.650
0.660
0.660
0.682
0.692
0.680
0.640
0.666
0.654
0.664
0.676
0.678
0.624
0.662
0.646
0.648
0.650
0.620
0.646
0.636
0.656
0.684
0.668
0.714
0.686
0.690
0.646
0.650
0.660
0.688
0.730
0.754
0.758
0.734
0.710
0.688
0.684
0.652
0.632
0.626
0.622
0.614
0.640
0.656
0.686
0.790
0.866
0.758
0.808
0.774
0.688
0.722
0.700
0.644
0.660
0.642
0.648
0.714
0.770
0.792
0.736
0.786
0.696
0.744
0.728
0.738
0.728
0.690
0.626
0.670
0.646
0.652
0.654
0.688
0.708
0.766
0.760
0.766
0.758
0.822
0.770
0.742
0.716
0.642
0.676
0.674
0.680
0.674
0.644
0.678
0.672
0.690
0.680
0.668
0.670
0.646
0.648
0.648
0.656
0.636
0.668
0.664
0.672
0.638
0.664
0.646
0.646
0.634
0.630
0.632
0.626
0.606
0.640
0.652
0.700
0.742
0.684
0.746
0.722
0.696
0.680
0.672
0.644
0.620
0.640
0.644
0.626
0.680
0.722
0.824
0.818
0.814
0.778
0.778
0.704
0.672
0.668
0.678
0.668
0.728
0.796
0.746
0.798
0.816
0.814
0.790
0.764
0.746
0.714
0.670
0.672
0.652
0.666
0.722
0.794
0.860
0.848
0.824
0.762
0.714
0.678
0.680
0.678
0.676
0.656
0.640
0.622
0.686
0.716
0.844
0.868
0.922
0.826
0.786
0.742
0.692
0.724
0.708
0.700
0.702
0.736
0.774
0.810
0.854
0.866
0.842
0.826
0.830
0.760
0.790
0.750
0.732
0.762
0.802
0.762
0.812
0.842
0.832
0.850
0.856
0.822
0.788
0.698
0.688
0.670
0.650
0.664
0.676
0.684
0.654
0.692
0.698
0.724
0.752
0.752
0.734
0.710
0.676
0.656
0.624
0.614
0.622
0.642
0.676
0.734
0.760
0.722
0.718
0.650
0.674
0.674
0.700
0.730
0.754
0.754
0.736
0.710
0.692
0.660
0.656
0.620
0.638
0.640
0.664
0.674
0.714
0.726
0.690
0.702
0.702
0.714
0.722
0.712
0.698
0.684
0.678
0.654
0.628
0.636
0.610
0.636
0.666
0.738
0.828
0.830
0.784
0.704
0.684
0.670
0.662
0.624
0.636
0.650
0.692
0.754
0.886
0.840
0.810
0.770
0.726
0.688
0.668
0.652
0.634
0.644
0.668
0.754
1.024
0.928
0.946
0.934
0.878
0.768
0.734
0.708
0.640
0.656
0.652
0.654
0.668
0.666
0.694
0.692
0.712
0.762
0.810
0.792
0.792
0.788
0.838
0.812
0.784
0.754
0.734
0.714
0.690
0.666
0.648
0.638
0.634
0.690
0.798
0.892
1.218
1.284
1.086
1.098
1.078
0.936
0.872
0.808
0.722
0.728
0.724
0.730
0.786
0.738
0.812
0.878
0.984
1.050
0.996
0.828
0.792
0.802
0.832
0.824
0.828
0.814
0.750
0.760
0.774
0.732
0.770
0.768
0.834
0.882
0.810
0.840
0.860
0.838
0.806
0.752
0.714
0.698
0.682
0.646
0.680
0.664
0.726
1.112
1.002
0.886
0.870
0.842
0.840
0.784
0.748
0.730
0.678
0.686
0.672
0.680
0.696
0.718
0.708
0.760
0.756
0.752
0.772
0.754
0.804
0.840
0.836
0.796
0.704
0.724
0.704
0.718
0.756
0.828
0.826
0.938
0.932
0.914
0.798
0.814
0.784
0.832
0.854
0.810
0.758
0.698
0.688
0.692
0.690
0.754
0.824
1.134
0.954
0.914
0.868
0.856
0.866
0.920
0.854
0.870
0.858
0.842
0.800
0.774
0.782
0.752
0.742
0.710
0.688
0.690
0.680
0.684
0.680
0.694
0.710
0.746
0.792
0.842
0.816
0.778
0.728
0.690
0.648
0.638
0.644
0.652
0.666
0.720
0.838
0.920
0.930
0.856
0.776
0.728
0.688
0.686
0.686
0.684
0.718
0.766
0.844
0.884
0.830
0.776
0.748
0.730
0.710
0.680
0.660
0.634
0.640
0.642
0.648
0.640
0.676
0.682
0.670
0.674
0.662
0.676
0.646
0.672
0.682
0.712
0.716
0.716
0.704
0.690
0.672
0.652
0.652
0.650
0.658
0.672
0.674
0.658
0.682
0.684
0.696
0.708
0.702
0.684
0.672
0.638
0.652
0.646
0.664
0.676
0.688
0.724
0.726
0.730
0.720
0.692
0.684
0.678
0.652
0.668
0.676
0.682
0.694
0.696
0.676
0.672
0.664
0.662
0.664
0.672
0.668
0.676
0.676
0.704
0.720
0.784
0.910
0.932
0.866
0.792
0.704
0.676
0.658
0.624
0.630
0.638
0.658
1.104
0.930
0.872
0.864
0.834
0.796
0.788
0.770
0.794
0.806
0.786
0.750
0.718
0.650
0.666
0.632
0.634
0.628
0.640
0.658
0.670
0.708
0.750
0.800
0.866
0.854
0.840
0.746
0.754
0.718
0.696
0.638
0.658
0.656
0.668
0.700
0.786
0.790
0.792
0.736
0.724
0.718
0.726
0.706
0.734
0.744
0.764
0.752
0.718
0.736
0.734
0.726
0.742
0.736
0.714
0.700
0.700
0.690
0.700
0.646
0.704
0.702
0.700
0.726
0.696
0.708
0.696
0.702
0.684
0.674
0.678
0.644
0.638
0.634
0.614
0.606
0.582
0.598
0.596
0.600
0.696
0.714
0.712
0.786
0.738
0.708
0.682
0.680
0.650
0.638
0.630
0.606
0.638
0.648
0.628
0.628
0.634
0.614
0.610
0.608
0.602
0.610
0.614
0.606
0.612
0.600
0.602
0.600
0.592
0.588
0.592
0.594
0.596
0.588
0.590
0.594
0.596
0.610
0.638
0.636
0.634
0.612
0.612
0.612
0.600
0.592
0.592
0.594
0.580
0.584
0.584
0.586
0.584
0.580
0.568
0.576
0.582
0.572
0.578
0.572
0.574
0.576
0.554
0.568
0.582
0.634
0.616
0.626
0.634
0.628
0.626
0.622
0.622
0.608
0.598
0.588
0.584
0.580
0.596
0.590
0.590
0.604
0.612
0.636
0.618
0.664
0.688
0.666
0.702
0.700
0.674
0.650
0.678
0.634
0.632
0.648
0.628
0.628
0.632
0.640
0.652
0.656
0.632
0.676
0.668
0.670
0.680
0.686
0.662
0.712
0.884
0.792
0.902
0.846
0.788
0.752
0.722
0.698
0.690
0.698
0.700
0.684
0.676
0.676
0.678
0.668
0.670
0.676
0.704
0.816
0.858
0.838
0.778
0.762
0.742
0.724
0.696
0.678
0.662
0.656
0.662
0.704
0.776
0.888
0.930
0.910
0.844
0.754
0.702
0.678
0.682
0.692
0.666
0.710
0.744
0.796
0.840
0.954
0.994
0.930
0.832
0.848
0.900
0.896
0.870
0.804
0.724
0.750
0.776
0.888
1.232
1.042
1.090
1.052
1.028
0.972
0.926
0.908
1.060
1.192
1.112
1.148
1.126
0.994
0.988
0.856
0.842
0.812
0.774
0.728
0.766
0.794
0.888
0.828
0.922
0.862
0.882
0.836
0.910
0.778
0.758
0.678
0.702
0.694
0.714
0.712
0.868
1.272
1.184
1.084
0.946
0.730
0.690
0.708
0.734
0.768
0.822
0.834
0.828
0.792
0.642
0.706
0.674
0.744
0.974
1.346
1.142
1.186
1.230
1.184
1.138
1.046
0.932
0.902
0.828
0.880
1.034
1.210
1.186
1.062
1.016
0.960
0.876
0.924
1.048
1.220
0.974
0.952
0.918
0.928
0.872
0.818
0.914
1.212
1.056
0.878
0.942
1.012
1.006
0.986
0.900
0.950
0.946
1.000
0.994
1.008
1.032
1.048
0.958
0.870
0.858
0.804
0.838
0.794
0.920
1.158
1.116
1.068
0.846
0.918
0.988
0.906
0.988
1.036
1.018
0.884
0.944
0.988
0.770
1.050
0.980
0.988
1.030
0.978
1.092
0.874
0.958
0.930
0.818
0.776
0.752
0.726
0.700
0.640
0.656
0.652
0.644
0.646
0.618
0.610
0.608
0.622
0.644
0.732
1.116
1.084
1.020
0.904
0.874
0.766
0.750
0.754
0.784
0.784
0.764
0.746
0.784
0.764
0.816
0.870
0.896
1.008
0.938
0.870
0.850
0.852
0.824
0.806
0.796
0.768
0.744
0.764
0.732
0.796
0.938
0.984
0.960
0.906
0.806
0.744
0.724
0.708
0.728
0.742
0.778
0.862
1.050
1.032
0.964
0.890
0.784
0.748
0.726
0.710
0.684
0.694
0.708
0.736
0.778
0.806
0.768
0.738
0.746
0.750
0.760
0.798
0.794
0.782
0.782
0.756
0.786
0.824
0.862
0.830
0.854
0.898
0.860
0.826
0.762
0.750
0.730
0.700
0.692
0.726
0.786
0.864
0.878
0.858
0.812
0.762
0.724
0.702
0.678
0.700
0.716
0.660
0.728
0.738
0.846
0.936
0.966
0.940
0.866
0.816
0.766
0.724
0.648
0.682
0.666
0.666
0.690
0.762
0.968
1.086
1.140
1.042
0.982
0.868
0.840
0.842
0.796
0.778
0.762
0.720
0.722
0.732
0.752
0.760
0.760
0.728
0.746
0.748
0.764
0.808
0.828
0.800
0.862
0.892
0.882
0.824
0.742
0.752
0.738
0.746
0.738
0.728
0.702
0.688
0.686
0.692
0.714
0.734
0.740
0.726
0.780
0.778
0.782
0.754
0.716
0.680
0.674
0.664
0.662
0.666
0.656
0.664
0.674
0.690
0.744
0.860
0.874
0.864
0.842
0.770
0.728
0.698
0.692
0.700
0.720
0.824
1.010
1.104
1.068
1.038
0.960
0.850
0.834
0.784
0.766
0.740
0.716
0.670
0.664
0.672
0.678
0.704
0.764
0.894
0.940
1.022
0.950
0.904
0.854
0.818
0.774
0.730
0.716
0.670
0.704
0.708
0.728
0.794
0.876
0.886
0.872
0.884
0.852
0.820
0.782
0.764
0.756
0.754
0.766
0.802
0.848
0.868
0.884
0.858
0.782
0.778
0.750
0.736
0.710
0.724
0.744
0.792
0.822
0.792
0.812
0.828
0.844
0.862
0.828
0.866
0.852
0.814
0.726
0.728
0.710
0.698
0.724
0.758
0.864
1.002
0.942
0.936
0.824
0.800
0.762
0.750
0.720
0.742
0.778
0.816
0.814
0.808
0.748
0.758
0.762
0.788
0.768
0.816
0.814
0.826
0.866
0.846
0.840
0.750
0.740
0.700
0.700
0.664
0.652
0.676
0.694
0.816
0.910
0.930
0.904
0.864
0.806
0.720
0.726
0.708
0.704
0.700
0.714
0.722
0.768
1.180
0.990
0.900
0.886
0.914
0.868
0.760
0.732
0.714
0.700
0.646
0.660
0.668
0.674
0.668
0.656
0.662
0.658
0.656
0.648
0.656
0.644
0.660
0.660
0.666
0.678
0.680
0.682
0.666
0.646
0.650
0.654
0.666
0.662
0.700
0.742
0.752
0.750
0.722
0.662
0.674
0.666
0.666
0.696
0.678
0.692
0.684
0.678
0.672
0.648
0.660
0.650
0.686
0.668
0.668
0.660
0.822
0.856
0.890
0.876
0.838
0.816
0.800
0.804
0.780
0.850
0.894
0.946
0.922
0.922
0.852
0.906
0.908
0.842
0.802
0.772
0.776
0.764
0.776
0.800
0.840
0.896
0.856
0.870
0.846
0.796
0.804
0.808
0.794
0.786
0.786
0.780
0.750
0.758
0.752
0.724
0.720
0.718
0.712
0.686
0.672
0.662
0.674
0.690
0.712
0.742
0.772
0.776
0.748
0.754
0.766
0.766
0.740
0.732
0.732
0.730
0.720
0.718
0.728
0.746
0.736
0.742
0.772
0.798
0.784
0.766
0.744
0.686
0.658
0.642
0.658
0.668
0.720
0.794
0.796
0.856
0.860
0.840
0.788
0.782
0.772
0.754
0.748
0.780
0.760
0.776
0.806
0.830
0.838
0.810
0.770
0.722
0.710
0.706
0.720
0.732
0.756
0.768
0.792
0.796
0.744
0.770
0.798
0.880
0.918
0.924
0.850
0.844
0.878
0.880
0.882
0.842
0.766
0.742
0.710
0.704
0.710
0.744
0.774
0.786
0.796
0.816
0.864
0.904
0.970
1.020
0.998
0.910
0.898
0.868
0.818
0.804
0.824
0.850
0.828
0.826
0.832
0.842
0.788
0.816
0.808
0.814
0.778
0.800
0.816
0.796
0.802
0.794
0.790
0.778
0.812
0.850
0.862
0.814
0.790
0.724
0.724
0.706
0.732
0.764
0.858
0.840
0.980
1.042
0.956
0.918
0.876
0.890
0.894
0.900
0.842
0.848
0.840
0.874
0.832
0.870
0.860
0.856
0.808
0.818
0.796
0.750
0.738
0.716
0.688
0.668
0.712
0.712
0.796
0.804
0.770
0.782
0.816
0.808
0.812
0.818
0.814
0.778
0.780
0.774
0.758
0.742
0.762
0.788
0.826
0.816
0.862
0.890
0.930
0.890
0.916
0.902
0.832
0.802
0.784
0.764
0.708
0.652
0.700
0.684
0.686
0.698
0.706
0.744
0.724
0.852
0.850
0.804
0.766
0.756
0.748
0.730
0.704
0.680
0.660
0.648
0.666
0.678
0.700
0.714
0.690
0.700
0.700
0.706
0.712
0.722
0.722
0.688
0.694
0.688
0.686
0.694
0.720
0.742
0.768
0.790
0.840
0.870
0.874
0.856
0.862
0.844
0.842
0.840
0.880
0.874
0.798
0.770
0.764
0.778
0.804
0.816
0.772
0.800
0.784
0.788
0.744
0.752
0.748
0.762
0.752
0.794
0.804
0.824
0.818
0.736
0.738
0.714
0.706
0.698
0.680
0.644
0.660
0.666
0.670
0.706
0.716
0.668
0.638
0.654
0.634
0.632
0.636
0.638
0.628
0.622
0.610
0.628
0.632
0.614
0.654
0.662
0.632
0.668
0.684
0.722
0.830
0.912
1.076
1.094
1.042
0.840
0.828
0.718
0.794
0.826
0.954
0.954
0.878
0.832
0.786
0.780
0.758
0.754
0.754
0.740
0.730
0.720
0.700
0.668
0.650
0.642
0.684
0.812
1.150
1.054
1.038
0.944
0.828
0.770
0.726
0.718
0.736
0.728
0.694
0.734
0.746
0.988
1.138
1.064
0.984
0.918
0.810
0.816
0.796
0.798
0.830
0.846
0.876
0.992
1.100
1.076
1.044
1.068
0.974
0.938
0.870
0.780
0.788
0.834
0.988
1.202
1.124
1.040
1.026
0.988
0.948
0.994
1.048
0.936
0.958
0.966
0.852
0.860
0.772
0.766
0.756
0.782
0.818
0.794
0.910
0.940
0.878
0.866
0.866
0.862
0.784
0.808
0.810
0.844
0.818
0.844
0.846
0.758
0.796
0.764
0.750
0.746
0.706
0.762
0.832
1.202
1.034
1.058
1.052
0.990
0.990
0.994
0.928
0.918
0.908
0.884
0.926
0.930
0.832
0.860
0.864
0.928
0.942
0.912
0.978
0.974
0.938
0.862
0.840
0.828
0.846
0.848
0.930
1.004
1.078
0.940
0.936
0.934
0.854
0.854
0.832
0.840
0.760
0.768
0.772
0.710
0.668
0.634
0.660
0.694
0.658
0.658
0.682
0.670
0.642
0.658
0.646
0.638
0.630
0.594
0.602
0.608
0.602
0.598
0.592
0.588
0.592
0.590
0.608
0.662
0.726
0.750
0.926
0.952
0.846
0.754
0.730
0.742
0.710
0.724
0.722
0.684
0.696
0.684
0.668
0.658
0.666
0.664
0.656
0.656
0.666
0.662
0.658
0.672
0.642
0.642
0.638
0.636
0.628
0.648
0.654
0.684
0.722
0.782
0.764
0.978
1.014
0.938
0.908
0.846
0.772
0.742
0.718
0.706
0.656
0.672
0.656
0.640
0.676
0.692
0.708
0.726
0.742
0.730
0.688
0.700
0.688
0.666
0.648
0.658
0.628
0.618
0.622
0.634
0.690
0.706
0.702
0.778
0.786
0.778
0.738
0.724
0.724
0.678
0.710
0.702
0.726
0.724
0.758
0.784
0.812
0.778
0.818
0.846
0.902
0.862
0.872
0.878
0.874
0.808
0.782
0.734
0.732
0.678
0.722
0.712
0.808
0.808
0.858
0.836
0.800
0.766
0.730
0.748
0.766
0.794
0.786
0.740
0.760
0.772
0.772
0.808
0.828
0.772
0.794
0.790
0.772
0.760
0.764
0.754
0.730
0.694
0.668
0.668
0.670
0.660
0.644
0.628
0.740
0.884
0.774
0.808
0.700
0.736
0.672
0.670
0.652
0.628
0.636
0.622
0.612
0.608
0.604
0.592
0.588
0.580
0.588
0.598
0.634
0.672
0.712
0.716
0.718
0.720
0.720
0.692
0.714
0.698
0.670
0.694
0.678
0.680
0.686
0.698
0.726
0.722
0.704
0.696
0.692
0.668
0.662
0.664
0.662
0.646
0.664
0.672
0.676
0.690
0.680
0.694
0.706
0.714
0.684
0.688
0.688
0.690
0.692
0.732
0.752
0.752
0.756
0.798
0.830
0.780
0.812
0.836
0.810
0.788
0.800
0.852
0.798
0.858
0.848
0.792
0.816
0.834
0.814
0.822
0.828
0.818
0.778
0.782
0.750
0.716
0.712
0.716
0.698
0.732
0.744
0.760
0.734
0.754
0.738
0.726
0.714
0.718
0.712
0.710
0.722
0.736
0.754
0.718
0.724
0.734
0.754
0.740
0.776
0.798
0.808
0.762
0.746
0.728
0.690
0.694
0.692
0.688
0.670
0.680
0.680
0.698
0.708
0.690
0.708
0.718
0.722
0.666
0.646
0.628
0.666
0.696
0.814
1.006
0.956
0.944
0.876
0.816
0.776
0.734
0.734
0.722
0.728
0.748
0.774
0.844
0.918
0.990
0.980
0.988
0.932
0.858
0.798
0.788
0.780
0.792
0.770
0.778
0.770
0.702
0.736
0.716
0.680
0.692
0.688
0.664
0.676
0.664
0.690
0.722
0.724
0.734
0.736
0.688
0.710
0.702
0.724
0.750
0.792
0.852
0.876
0.856
0.776
0.808
0.726
0.736
0.708
0.678
0.690
0.668
0.648
0.632
0.638
0.648
0.634
0.666
0.650
0.640
0.640
0.626
0.614
0.622
0.608
0.608
0.604
0.622
0.650
0.674
0.696
0.720
0.764
0.830
0.816
0.756
0.838
0.868
0.778
0.778
0.774
0.744
0.758
0.734
0.732
0.768
0.800
0.812
0.814
0.800
0.772
0.786
0.818
0.892
0.852
1.018
0.958
0.840
0.862
0.844
0.766
0.810
0.840
0.810
0.900
0.880
0.904
1.110
1.126
0.912
0.942
0.872
0.814
0.926
0.870
1.058
0.894
0.882
0.790
0.738
0.732
0.696
0.670
0.652
0.614
0.608
0.592
0.578
0.592
0.624
0.714
1.072
0.856
0.814
0.896
0.842
0.830
0.796
0.758
0.722
0.756
0.844
0.766
0.796
0.786
0.772
0.784
0.782
0.712
0.718
0.710
0.700
0.716
0.708
0.696
0.714
0.754
0.746
0.770
1.124
0.974
0.864
0.766
0.742
0.692
0.680
0.674
0.662
0.638
0.668
0.680
0.708
0.702
0.706
0.696
0.704
0.688
0.744
0.774
0.744
0.786
0.914
0.960
0.846
0.800
0.766
0.724
0.700
0.682
0.684
0.690
0.714
0.754
0.782
0.896
0.980
0.964
0.912
0.848
0.788
0.738
0.724
0.722
0.734
0.748
0.750
0.738
0.710
0.692
0.694
0.708
0.726
0.746
0.756
0.730
0.750
0.732
0.766
0.808
0.788
0.822
0.810
0.742
0.796
0.774
0.748
0.730
0.682
0.696
0.686
0.682
0.652
0.664
0.674
0.674
0.688
0.680
0.676
0.678
0.684
0.690
0.676
0.688
0.736
0.916
0.914
0.854
0.798
0.752
0.728
0.722
0.710
0.656
0.686
0.708
0.798
0.878
0.914
0.926
0.826
0.772
0.778
0.756
0.784
0.816
0.864
0.890
0.920
0.880
0.802
0.758
0.758
0.768
0.792
0.768
0.756
0.792
0.830
0.862
0.802
0.702
0.764
0.754
0.794
0.846
0.842
0.810
0.762
0.746
0.716
0.734
0.798
0.910
0.820
0.876
0.854
0.984
0.884
0.896
0.888
0.906
0.864
0.832
0.810
0.768
0.818
0.838
0.898
0.848
0.834
0.786
0.714
0.784
0.760
0.766
0.744
0.756
0.794
0.846
0.806
0.732
0.772
0.776
0.812
0.852
0.788
0.816
0.766
0.808
0.904
0.784
0.850
0.894
0.882
0.864
0.812
0.762
0.754
0.744
0.690
0.762
0.762
0.810
0.774
0.742
0.746
0.756
0.738
0.846
0.942
0.968
0.844
0.874
0.876
0.856
0.770
0.802
0.790
0.838
0.818
0.884
0.906
0.806
0.940
0.992
0.916
0.998
1.084
0.880
0.988
0.984
0.864
1.104
1.212
0.896
1.000
0.968
1.016
0.968
0.830
0.872
0.816
0.974
1.018
1.132
1.194
1.090
0.900
0.814
0.824
0.830
0.976
1.152
0.932
0.918
0.842
0.772
0.798
0.848
0.898
0.890
0.860
0.838
0.800
0.758
0.810
0.882
1.120
1.028
0.982
0.874
0.802
0.782
0.740
0.808
1.004
0.922
1.086
1.118
0.998
0.884
0.828
0.838
0.892
0.976
1.306
1.150
1.022
0.900
0.898
0.912
1.166
1.090
1.038
0.980
0.916
0.838
0.772
0.836
0.938
1.190
1.062
0.980
0.920
0.836
0.782
0.794
0.768
0.722
0.728
0.808
0.916
0.960
0.932
0.886
0.830
0.792
0.742
0.730
0.728
0.732
0.706
0.738
0.748
0.800
0.798
0.820
0.968
0.896
0.950
0.986
1.150
0.948
1.034
1.168
0.962
1.082
1.106
1.058
0.870
0.960
0.904
0.820
0.830
0.758
0.834
0.808
0.760
0.758
0.812
0.850
0.806
0.904
0.870
0.832
0.792
0.806
0.800
0.778
0.760
0.686
0.698
0.684
0.696
0.792
0.804
0.858
1.060
1.114
1.002
0.888
0.808
0.762
0.772
0.818
0.894
0.920
0.984
0.960
0.870
0.972
1.068
0.952
0.914
0.850
0.788
0.712
0.778
0.794
0.952
1.006
0.990
0.958
0.872
0.744
0.806
0.792
0.800
0.880
0.970
1.232
1.100
1.002
0.850
0.868
0.872
1.136
0.918
1.008
1.008
0.976
1.018
0.968
0.978
1.100
0.986
0.912
0.810
0.884
0.928
0.992
0.964
0.930
0.842
0.840
0.810
0.790
0.792
0.724
0.746
0.778
1.292
1.144
1.080
0.972
0.774
0.822
0.824
0.872
1.046
0.992
0.916
0.970
0.996
1.026
1.106
0.980
0.980
0.986
0.940
0.844
0.766
0.820
0.794
0.796
0.938
0.852
0.820
0.792
0.732
0.756
0.760
0.778
0.800
0.768
0.804
0.764
0.774
0.754
0.738
0.772
0.786
0.844
0.836
1.050
0.910
0.888
0.810
0.714
0.774
0.768
0.762
0.762
0.754
0.820
0.850
0.844
0.794
0.854
0.824
0.816
0.770
0.752
0.780
0.832
0.862
0.918
0.848
0.828
0.778
0.780
0.752
0.718
0.724
0.754
0.726
0.754
0.782
0.748
0.826
0.818
0.854
0.820
0.750
0.816
0.802
0.796
0.820
0.784
0.758
0.824
0.762
0.720
0.694
0.692
0.736
0.732
0.716
0.724
0.742
0.750
0.700
0.704
0.690
0.700
0.702
0.738
0.744
0.780
0.750
0.848
0.778
0.766
0.756
0.712
0.718
0.706
0.684
0.658
0.678
0.686
0.746
0.744
0.754
0.800
0.888
0.958
0.996
0.874
0.804
0.866
0.808
0.754
0.756
0.742
0.724
0.700
0.702
0.726
0.708
0.792
0.848
0.812
0.944
0.878
0.808
0.770
0.754
0.698
0.684
0.660
0.628
0.624
0.642
0.714
0.894
0.834
0.816
0.774
0.770
0.770
0.772
0.768
0.782
0.774
0.756
0.712
0.696
0.714
0.692
0.692
0.806
0.904
1.178
0.964
0.934
0.880
0.816
0.796
0.762
0.764
0.758
0.746
0.716
0.678
0.714
0.738
0.746
1.050
1.066
1.040
1.060
1.066
0.996
0.896
0.822
0.814
0.776
0.694
0.672
0.748
0.892
0.994
0.998
0.896
0.766
0.802
0.772
0.748
0.724
0.716
0.692
0.668
0.654
0.634
0.618
0.620
0.626
0.620
0.606
0.608
0.600
0.602
0.634
0.668
0.720
0.700
0.716
0.702
0.676
0.680
0.700
0.748
0.806
0.882
0.894
0.864
0.772
0.720
0.694
0.678
0.694
0.732
0.782
0.762
0.806
0.804
0.754
0.716
0.684
0.656
0.642
0.652
0.660
0.678
0.684
0.686
0.678
0.704
0.746
0.764
0.802
0.880
0.832
0.768
0.718
0.710
0.720
0.714
0.726
0.760
0.818
0.878
0.822
0.796
0.776
0.724
0.742
0.728
0.704
0.700
0.682
0.678
0.630
0.648
0.640
0.616
0.628
0.750
0.800
1.006
0.986
0.952
0.936
0.912
0.856
0.790
0.740
0.696
0.672
0.632
0.634
0.646
0.662
0.740
0.868
0.892
0.862
0.756
0.856
0.926
0.982
0.954
0.928
0.822
0.792
0.784
0.776
0.820
0.824
0.838
0.824
0.780
0.762
0.736
0.732
0.750
0.746
0.796
1.222
1.136
1.088
0.984
0.896
0.784
0.752
0.726
0.748
0.804
0.878
1.294
1.132
1.100
1.054
0.956
0.838
0.708
0.692
0.652
0.662
0.726
0.772
1.452
1.218
1.172
1.076
0.978
0.876
0.762
0.754
0.756
0.750
0.766
0.840
1.046
1.028
0.966
0.898
0.762
0.762
0.758
0.784
0.840
0.882
0.812
0.824
0.878
0.900
0.934
0.826
0.854
0.830
0.782
0.698
0.776
0.818
0.940
0.942
0.920
0.894
0.904
0.936
0.904
0.870
0.804
0.678
0.700
0.696
0.710
0.784
0.912
0.772
0.846
0.784
0.830
0.824
0.830
0.808
0.686
0.742
0.700
0.666
0.664
0.672
0.714
0.912
0.942
0.898
0.864
0.800
0.782
0.786
0.858
0.924
0.932
0.908
0.900
0.910
0.900
0.862
0.844
0.804
0.832
0.912
0.932
0.834
0.796
0.698
0.744
0.696
0.710
0.666
0.652
0.662
0.704
0.768
0.828
0.814
0.790
0.736
0.648
0.664
0.644
0.634
0.630
0.596
0.640
0.672
0.764
0.788
0.966
0.890
0.818
0.784
0.734
0.684
0.688
0.690
0.694
0.706
0.744
0.770
0.770
0.758
0.682
0.690
0.678
0.704
0.684
0.738
0.772
0.858
0.886
0.824
0.780
0.780
0.786
0.794
0.806
0.780
0.748
0.736
0.720
0.726
0.718
0.738
0.810
0.908
0.830
0.716
0.716
0.690
0.720
0.690
0.762
0.824
0.898
0.842
0.884
0.878
0.882
0.874
0.840
0.732
0.762
0.726
0.762
0.758
0.828
0.890
0.898
0.818
0.786
0.736
0.736
0.714
0.694
0.740
0.906
0.960
1.090
0.976
0.944
0.916
0.868
0.820
0.740
0.738
0.738
0.714
0.684
0.736
0.772
0.882
0.928
0.908
0.826
0.776
0.756
0.740
0.736
0.756
0.786
0.764
0.732
0.720
0.720
0.672
0.676
0.674
0.662
0.778
0.824
0.838
0.806
0.734
0.740
0.718
0.696
0.684
0.652
0.662
0.640
0.720
0.798
1.008
1.044
0.954
0.904
0.856
0.818
0.766
0.718
0.710
0.714
0.728
0.778
0.790
0.812
0.806
0.800
0.724
0.758
0.766
0.778
0.800
0.812
0.816
0.812
0.804
0.778
0.752
0.744
0.790
0.780
0.854
0.852
0.844
0.776
0.724
0.696
0.746
0.718
0.738
0.730
0.694
0.700
0.718
0.718
0.752
0.752
0.720
0.694
0.706
0.706
0.682
0.668
0.650
0.672
0.658
0.684
0.718
0.774
0.814
0.838
0.836
0.806
0.776
0.716
0.698
0.700
0.694
0.720
0.730
0.746
0.784
0.724
0.784
0.744
0.704
0.718
0.666
0.638
0.608
0.612
0.558
0.576
0.560
0.556
0.544
0.534
0.532
0.532
0.532
0.510
0.506
0.504
0.508
0.506
0.494
0.492
0.488
0.490
0.486
0.482
0.474
0.474
0.472
0.470
0.474
0.466
0.468
0.470
0.476
0.476
0.472
0.478
0.488
0.496
0.492
0.502
0.502
0.504
0.508
0.504
0.488
0.496
0.510
0.482
0.488
0.484
0.214
0.274
0.488
0.480
0.476
0.480
0.480
0.470
0.480
0.474
0.472
0.466
0.472
0.458
0.464
0.462
0.456
0.460
0.464
0.460
0.454
0.454
0.464
0.460
0.460
0.456
0.466
0.470
0.468
0.466
0.464
0.472
0.464
0.470
0.466
0.466
0.464
0.468
0.468
0.472
0.464
0.462
0.470
0.472
0.476
0.470
0.472
0.480
0.476
0.480
0.472
0.468
0.472
0.482
0.488
0.494
0.496
0.504
0.534
0.546
0.566
0.576
0.566
0.570
0.566
0.572
0.586
0.596
0.562
0.548
0.558
0.550
0.550
0.544
0.562
0.574
0.588
0.608
0.606
0.602
0.606
0.610
0.608
0.582
0.558
0.558
0.544
0.538
0.530
0.534
0.534
0.558
0.582
0.670
0.978
0.832
0.848
0.766
0.712
0.708
0.696
0.676
0.684
0.710
0.700
0.666
0.690
0.696
0.702
0.674
0.676
0.656
0.674
0.656
0.490
0.458
0.254
0.312
0.700
0.710
0.686
1.598
1.496
0.614
1.366
1.226
0.722
0.884
6.234
0.528
3.076
0.780
0.708
0.304
1.232
0.338
1.462
1.294
