# Supplementary material for: Stress among on-duty firefighters: an ambulatory assessment study
Source: PeerJ. 2018 Dec 11;6:e5967. doi: 10.7717/peerj.5967 (PMC6294048; doi:10.7717/peerj.5967)
Supplement: Supplemental Information 1 [file peerj-06-5967-s001.zip › RAW_DATA/FF6_8.rr]

8.080
0.276
0.540
0.272
0.542
0.744
0.280
0.454
0.270
0.532
0.958
1.058
0.870
0.796
0.834
0.846
0.846
0.798
0.830
0.820
0.756
0.806
0.790
0.740
0.750
0.758
0.728
0.708
0.712
0.700
0.682
0.702
0.744
0.860
1.224
1.092
1.196
1.238
1.162
1.144
1.172
1.124
0.966
1.072
1.318
1.136
1.082
1.112
1.204
1.006
1.024
1.098
1.108
1.004
1.058
1.158
1.084
1.016
1.050
1.020
0.882
0.890
0.896
0.858
0.886
0.918
0.902
0.828
0.842
0.856
0.824
0.890
0.920
0.866
0.922
0.924
1.038
1.060
0.906
0.930
0.950
0.868
0.854
0.892
1.038
1.208
1.098
1.152
1.212
1.164
1.052
1.126
1.196
1.118
1.094
1.142
1.184
1.032
1.074
1.118
1.146
1.010
1.086
1.114
1.034
1.026
1.038
1.050
0.958
1.004
1.040
1.030
1.004
1.028
1.006
0.840
0.880
0.976
0.978
0.936
0.986
1.038
0.998
0.978
0.976
0.944
0.902
0.920
0.958
0.956
0.902
0.906
0.924
0.868
0.898
0.902
0.860
0.778
0.718
0.754
0.720
0.732
0.746
0.730
0.750
0.768
0.822
0.882
0.862
0.836
0.844
0.798
0.810
0.722
0.752
0.748
0.732
0.716
0.730
0.722
0.682
0.690
0.658
0.672
0.670
0.734
1.012
1.380
1.180
1.168
0.998
1.096
1.110
0.964
0.856
0.916
0.954
1.048
1.268
1.168
0.974
0.832
0.812
0.814
0.854
0.848
0.910
0.862
0.882
0.854
0.798
0.824
0.786
0.752
0.748
0.738
0.732
0.726
0.736
0.710
0.736
0.758
0.706
0.778
0.766
0.736
0.762
0.740
0.724
0.722
0.716
0.786
0.906
0.834
0.888
0.898
0.844
0.870
0.766
0.796
0.818
0.812
0.794
0.816
0.828
0.786
0.830
0.836
0.798
0.860
0.838
0.836
0.832
0.824
0.760
0.746
0.752
0.732
0.706
0.688
0.664
0.676
0.670
0.666
0.648
0.638
0.622
0.610
0.602
0.592
0.588
0.582
0.578
0.582
0.578
0.598
0.684
1.230
0.944
0.906
0.796
0.778
0.758
0.734
0.738
0.728
0.724
0.732
0.734
0.738
0.746
0.748
0.740
0.742
0.734
0.746
0.758
0.730
0.738
0.728
0.752
0.722
0.714
0.696
0.686
0.682
0.690
0.696
0.702
0.716
0.714
0.750
0.782
0.738
0.772
0.750
0.758
0.738
0.764
0.730
0.724
0.702
0.708
0.734
0.762
0.800
0.812
0.800
0.790
0.768
0.730
0.734
0.744
0.758
0.790
0.822
0.790
0.814
0.850
0.878
0.816
0.772
0.780
0.780
0.726
0.790
0.800
0.780
0.794
0.772
0.750
0.768
0.760
0.762
0.734
0.710
0.722
0.716
0.716
0.730
0.702
0.746
0.778
0.806
0.742
0.776
0.774
0.754
0.744
0.764
0.736
0.792
0.826
0.868
0.864
0.816
0.790
0.744
0.754
0.780
0.788
0.742
0.738
0.800
0.852
0.814
0.900
0.906
0.914
0.898
0.846
0.770
0.770
0.746
0.724
0.698
0.690
0.696
0.722
0.802
0.966
1.060
0.966
1.000
0.938
0.844
0.832
0.812
0.822
0.832
0.848
0.828
0.868
0.896
0.808
0.810
0.966
0.864
0.946
1.116
1.052
0.896
0.882
0.918
1.012
0.980
0.960
0.852
0.734
0.782
0.798
0.808
0.882
0.828
0.872
0.820
0.920
0.952
0.930
0.928
0.892
0.840
0.816
0.804
0.756
0.762
0.756
0.798
0.830
0.842
0.820
0.756
0.806
0.792
0.852
0.830
0.850
0.814
0.800
0.836
0.830
0.774
0.818
0.816
0.858
0.908
0.926
0.914
0.898
0.842
0.800
0.772
0.782
0.822
1.002
1.006
1.194
1.138
0.988
0.994
0.956
0.884
0.874
0.904
0.994
0.922
0.962
1.044
0.928
0.968
0.902
0.830
0.756
0.836
0.872
1.016
0.972
0.976
1.030
0.932
0.900
0.884
0.894
0.752
0.860
0.982
1.316
1.174
1.026
1.030
0.964
0.886
0.830
0.768
0.750
0.764
0.734
1.332
1.086
0.988
0.932
0.836
0.784
0.782
0.796
0.784
0.806
0.762
0.808
0.794
0.758
0.804
0.848
0.818
0.814
0.768
1.274
0.952
0.844
0.756
0.712
0.754
0.828
0.836
0.826
0.812
0.786
0.744
0.746
0.746
0.766
0.748
0.726
0.686
0.694
0.686
0.684
0.700
0.694
0.700
0.736
0.752
0.778
0.750
0.800
0.768
0.750
0.752
0.772
0.746
0.726
0.730
0.714
0.706
0.680
0.684
0.670
0.668
0.652
0.666
0.670
0.676
0.688
0.694
0.692
0.688
0.694
0.730
0.712
0.698
0.708
0.714
0.692
0.700
0.692
0.696
0.682
0.694
0.694
0.670
0.674
0.744
1.208
1.030
1.102
1.076
0.932
0.876
0.832
0.746
0.814
0.882
0.964
0.872
0.924
0.896
0.794
0.816
0.814
0.764
0.736
0.722
0.716
0.698
0.696
0.682
0.690
0.692
0.678
0.666
0.678
0.704
0.708
0.796
0.834
0.816
0.880
0.896
0.808
0.852
0.854
0.790
0.822
0.856
0.760
0.936
0.830
1.156
0.940
0.770
0.782
0.804
0.752
0.718
0.728
0.706
0.674
0.684
0.672
0.658
0.654
0.646
0.648
0.654
0.654
0.644
0.656
0.674
0.708
0.740
0.702
0.722
0.754
0.718
0.684
0.694
0.698
0.706
0.688
0.710
0.734
0.712
0.706
0.726
0.720
0.696
0.698
0.666
0.708
0.742
0.742
0.702
0.706
0.706
0.774
0.758
0.738
0.774
0.772
0.760
0.704
0.726
0.740
0.736
0.708
0.738
0.734
0.690
0.694
0.736
0.734
0.722
0.708
0.678
0.664
0.654
0.642
0.634
0.650
0.658
0.654
0.662
0.750
1.228
1.050
1.000
0.992
1.020
1.052
0.930
0.982
1.022
0.902
0.906
0.812
0.784
0.754
0.732
0.716
0.724
0.706
0.702
0.670
0.692
0.712
0.694
0.796
0.774
0.760
0.764
0.770
0.756
0.802
0.788
0.738
0.750
0.830
0.744
0.826
0.726
0.826
0.692
0.844
0.862
0.754
0.726
0.696
0.674
0.668
0.650
0.678
0.686
0.692
0.692
0.692
0.696
0.712
0.714
0.716
0.672
0.694
0.692
0.702
0.692
0.690
0.726
0.750
0.770
0.756
0.710
0.760
0.774
0.766
0.958
0.830
0.766
0.712
0.694
0.674
0.658
0.632
0.630
0.630
0.660
1.120
0.900
0.888
0.804
0.738
0.728
0.768
0.786
0.760
0.766
0.794
0.802
0.766
0.744
0.742
0.748
0.704
0.724
0.716
0.692
0.686
0.680
0.708
0.722
0.780
0.788
0.774
0.758
0.758
0.752
0.754
0.748
0.734
0.722
0.752
0.704
0.770
0.792
0.744
0.788
0.802
0.858
0.800
0.850
0.870
0.764
0.900
0.888
0.778
0.804
0.786
0.778
0.814
0.832
0.810
0.846
0.850
0.788
0.846
0.868
0.846
0.776
0.804
0.728
0.670
0.684
0.792
1.138
0.896
0.894
0.836
0.842
0.828
0.778
0.708
0.734
0.726
0.726
0.810
0.746
0.914
0.916
0.806
0.852
0.872
0.806
0.832
0.844
0.792
0.748
0.776
0.766
0.730
0.740
0.746
0.702
0.740
0.724
0.700
0.726
0.720
0.698
0.726
0.734
0.756
0.718
0.698
0.720
0.734
0.684
0.776
0.788
0.816
0.778
0.870
0.914
0.832
0.938
0.866
0.814
0.840
0.826
0.808
0.776
0.778
0.764
0.718
0.774
0.780
0.732
0.786
0.790
0.786
0.732
0.782
0.786
0.788
0.738
0.716
0.698
0.702
0.700
0.718
0.714
0.694
0.714
0.730
0.760
0.742
0.858
0.884
0.812
0.818
0.824
0.736
0.740
0.798
0.726
0.798
0.772
0.868
0.972
0.876
0.910
0.926
0.806
0.876
0.902
0.974
0.914
0.956
0.990
0.788
0.858
0.870
0.806
0.864
0.902
0.848
0.794
0.700
0.834
0.876
0.822
0.856
0.848
0.802
0.760
0.744
0.738
0.714
0.712
0.754
0.776
0.798
0.810
0.900
0.910
0.826
0.810
0.800
0.816
0.816
0.766
0.752
0.844
0.812
0.848
0.820
0.744
0.718
0.712
0.710
0.686
0.704
0.726
0.730
0.704
0.798
0.916
0.986
0.844
0.844
0.820
0.814
0.772
0.812
0.778
0.764
0.728
0.780
0.834
0.886
0.876
0.878
0.878
0.760
0.834
0.838
0.908
0.802
0.760
0.746
0.752
0.744
0.746
0.760
0.750
0.728
0.726
0.760
0.774
0.766
0.794
0.792
0.762
0.812
0.808
0.818
0.806
0.778
0.772
0.810
0.838
0.810
0.968
1.116
0.928
0.942
0.900
0.788
0.860
0.878
0.872
0.940
0.956
0.898
0.916
0.942
0.874
0.894
0.880
0.830
0.864
0.820
0.848
1.034
1.256
1.004
0.784
0.778
0.742
0.744
0.738
0.720
0.860
0.908
1.094
1.058
0.902
0.924
0.956
0.830
0.926
0.946
0.992
0.844
0.868
0.820
0.806
0.852
0.864
0.804
0.840
0.844
0.916
0.848
0.904
0.894
0.770
0.784
0.804
0.810
0.802
0.882
0.872
0.814
0.722
0.788
0.792
0.812
0.878
0.886
0.816
0.892
0.968
1.004
0.996
1.050
0.942
0.842
0.844
0.846
0.940
0.834
0.990
1.126
0.964
1.062
1.050
0.932
0.918
0.918
0.872
0.882
0.880
0.844
0.758
0.774
0.820
0.890
0.918
0.944
0.930
0.924
0.830
0.870
0.870
0.838
0.876
0.974
0.960
0.994
0.986
0.838
0.842
0.830
0.804
0.752
0.820
0.830
0.848
0.804
0.808
0.824
0.836
0.784
0.798
0.782
0.776
0.700
0.728
0.700
0.688
0.656
0.642
0.660
0.670
0.660
0.642
0.640
0.636
0.626
0.630
0.636
0.642
0.642
0.644
0.640
0.642
0.638
0.634
0.636
0.634
0.622
0.626
0.620
0.618
0.600
0.600
0.602
0.606
0.632
0.674
0.780
0.828
0.884
0.832
0.828
0.836
0.844
0.778
0.758
0.726
0.700
0.664
0.632
0.388
0.270
0.670
0.732
0.910
0.808
0.730
0.710
0.738
0.734
0.780
0.746
0.758
0.748
0.764
0.718
0.752
0.770
0.766
0.738
0.712
0.704
0.698
0.710
0.684
0.700
0.694
0.684
0.646
0.662
0.660
0.634
0.656
0.666
0.674
0.650
0.670
0.672
0.668
0.660
0.666
0.650
0.668
0.666
0.718
0.768
0.772
0.894
0.868
0.810
0.770
0.786
0.772
0.796
0.778
0.814
0.876
0.792
0.832
0.792
0.740
0.706
0.682
0.670
0.690
0.896
0.854
0.880
0.772
0.734
0.730
0.710
0.674
0.684
0.686
0.724
0.792
0.824
0.888
0.986
0.872
0.882
0.834
0.806
0.740
0.764
0.770
0.712
0.762
0.750
0.742
0.770
0.710
0.720
0.722
0.700
0.726
0.728
0.730
0.720
0.694
0.688
0.668
0.670
0.668
0.656
0.636
0.640
0.642
0.622
0.616
0.618
0.622
0.628
0.656
0.654
0.686
0.750
0.992
0.870
0.776
0.762
0.730
0.704
0.700
0.674
0.702
0.698
0.692
0.720
0.736
0.722
0.718
0.690
0.786
0.818
0.728
0.730
0.702
0.684
0.690
0.678
0.664
0.668
0.658
0.656
0.632
0.644
0.648
0.646
0.634
0.648
0.652
0.734
0.766
0.760
0.798
0.806
0.728
0.746
0.712
0.678
0.692
0.684
0.652
0.660
0.648
0.646
0.654
0.662
0.680
0.666
0.688
0.720
0.774
0.844
0.822
0.824
0.742
0.746
0.724
0.702
0.692
0.688
0.684
0.684
0.682
0.670
0.662
0.650
0.650
0.648
0.664
0.676
0.674
0.698
0.704
0.696
0.706
0.700
0.692
0.668
0.686
0.678
0.658
0.664
0.688
0.670
0.678
0.676
0.662
0.652
0.638
0.642
0.652
0.644
0.648
0.652
0.676
0.646
0.668
0.672
0.660
0.674
0.684
0.660
0.676
0.680
0.658
0.678
0.670
0.660
0.652
0.658
0.652
0.640
0.654
0.660
0.662
0.652
0.668
0.668
0.668
0.662
0.678
0.678
0.664
0.684
0.680
0.654
0.682
0.690
0.690
0.660
0.678
0.670
0.650
0.640
0.654
0.650
0.646
0.648
0.656
0.658
0.678
0.704
0.680
0.672
0.666
0.670
0.668
0.634
0.642
0.634
0.622
0.610
0.622
0.622
0.700
0.760
0.826
0.760
0.746
0.702
0.672
0.672
0.674
0.656
0.662
0.672
0.732
0.804
0.910
0.958
0.894
0.946
0.946
0.872
0.896
0.900
0.846
0.848
0.804
0.724
0.746
0.756
0.714
0.784
0.816
0.780
0.816
0.824
0.742
0.744
0.724
0.690
0.702
0.690
0.688
0.670
0.684
0.686
1.278
1.020
0.976
0.866
0.746
0.830
0.802
0.800
0.880
0.938
0.856
0.778
0.834
0.832
0.852
0.740
0.744
0.708
0.736
0.714
0.706
0.708
0.692
0.682
0.674
0.660
0.648
0.650
0.644
0.646
0.638
0.616
0.634
0.614
0.626
0.624
0.606
0.614
0.600
0.604
0.610
0.602
0.600
0.600
0.568
0.598
0.612
0.592
0.602
0.584
0.598
0.624
0.640
0.644
0.638
0.610
0.628
0.618
0.608
0.618
0.614
0.612
0.610
0.610
0.618
0.616
0.608
0.594
0.594
0.594
0.594
0.612
0.654
0.736
0.756
0.796
0.750
0.682
0.680
0.672
0.660
0.646
0.634
0.638
0.628
0.608
0.616
0.620
0.632
0.628
0.758
0.784
0.920
0.718
0.744
0.720
0.676
0.664
0.666
0.652
0.644
0.630
0.640
0.622
0.626
0.636
0.632
0.622
0.616
0.620
0.612
0.616
0.608
0.618
0.654
0.654
0.658
0.754
0.752
0.752
0.742
0.718
0.690
0.674
0.654
0.664
0.704
0.674
0.714
0.722
0.690
0.710
0.702
0.748
0.704
0.700
0.748
0.778
0.820
0.806
0.730
0.748
0.746
0.762
0.744
0.750
0.780
0.822
0.802
0.720
0.716
0.674
0.726
1.596
1.072
0.934
0.806
0.736
0.720
0.676
0.658
0.666
0.674
0.656
0.680
0.684
0.664
0.664
1.256
0.942
0.902
0.808
0.800
0.692
0.696
0.704
0.696
0.706
0.704
0.690
0.688
0.710
0.680
0.708
0.696
0.678
0.694
0.672
0.678
0.644
0.646
0.620
0.610
0.622
0.634
0.624
0.632
0.644
0.634
0.630
0.616
0.604
0.604
0.602
0.596
0.610
0.604
0.598
0.594
0.614
0.678
1.210
1.026
1.022
0.984
0.932
0.752
0.808
0.776
0.746
0.704
0.694
0.728
0.744
0.820
0.838
0.816
0.728
0.690
0.668
0.672
0.680
0.712
0.758
0.742
0.686
0.698
0.684
0.664
0.658
0.658
0.628
0.626
0.616
0.634
0.634
0.630
0.662
0.772
0.768
0.820
0.890
0.892
0.828
0.872
0.808
0.818
0.828
0.752
0.724
0.760
0.732
0.794
0.846
0.986
0.918
0.830
0.750
0.734
0.730
0.778
0.786
0.902
1.056
0.902
0.850
0.828
0.800
0.752
0.734
0.770
0.748
0.720
0.800
0.844
0.854
0.864
0.908
0.844
0.832
0.864
0.802
0.788
0.796
0.774
0.784
0.788
0.768
0.774
0.810
0.816
0.792
0.820
0.840
0.780
0.756
0.690
0.690
0.638
0.644
0.630
0.696
0.720
0.710
0.684
0.676
0.658
0.638
0.640
0.634
0.638
0.630
0.666
0.670
0.640
1.320
1.084
1.002
0.970
0.894
0.750
0.764
0.784
0.790
0.794
0.856
0.910
0.892
0.844
0.780
0.794
0.770
0.764
0.746
0.726
0.736
0.718
0.748
0.760
0.766
0.734
0.740
0.732
0.742
0.758
0.806
0.958
0.912
0.878
0.870
0.886
0.838
0.890
0.882
0.898
0.808
0.794
0.740
0.694
0.686
0.680
0.656
0.694
0.834
1.080
0.982
0.976
0.910
0.840
0.734
0.706
0.784
0.694
0.686
0.644
0.658
0.676
0.674
0.636
0.652
0.650
0.650
0.668
0.770
0.868
0.830
0.792
0.794
0.772
0.784
0.764
0.722
0.812
0.730
0.714
0.708
0.694
0.674
0.676
0.670
0.660
0.638
0.648
0.630
0.618
0.626
0.616
0.618
0.604
0.602
0.606
0.608
0.596
0.604
0.604
0.612
0.628
0.664
0.722
0.744
0.818
0.838
0.764
0.722
0.712
0.684
0.644
0.696
0.682
0.666
0.658
0.652
0.630
0.640
0.636
0.626
0.630
0.632
0.632
0.624
0.630
0.638
0.626
0.644
0.648
0.634
0.642
0.650
0.644
0.654
0.660
0.664
0.644
0.658
0.652
0.636
0.630
0.644
0.648
0.642
0.626
0.624
0.624
0.612
0.612
0.626
0.660
0.656
0.724
0.844
0.884
0.870
0.860
0.768
0.750
0.726
0.680
0.696
0.704
0.668
0.690
0.712
0.680
0.692
0.732
0.738
0.714
0.730
0.730
0.694
0.716
0.706
0.680
0.726
0.718
0.710
0.718
0.716
0.698
0.682
0.726
0.698
0.664
0.732
0.736
0.696
0.750
0.752
0.722
0.742
0.744
0.744
0.738
0.740
0.702
0.688
0.696
0.692
0.690
0.672
0.702
0.724
0.760
0.762
0.788
0.832
0.886
0.800
0.760
0.728
0.712
0.688
0.730
0.768
0.824
0.876
0.942
0.922
0.866
0.812
0.770
0.732
0.760
0.774
0.762
0.790
0.812
0.760
0.770
0.728
0.752
0.722
0.738
0.732
0.722
0.686
0.702
0.696
0.722
0.688
0.786
0.836
0.860
0.790
0.854
0.850
0.866
0.760
0.810
0.804
0.820
0.822
0.834
0.932
0.984
0.950
0.928
0.942
0.946
0.854
0.870
0.804
0.722
0.758
0.810
0.796
0.796
0.814
0.906
1.144
1.130
1.060
0.984
0.926
0.880
0.852
0.862
0.872
0.846
0.892
0.950
0.858
0.912
0.874
0.880
0.804
0.838
0.806
0.730
0.706
0.688
0.664
0.658
0.648
0.630
0.630
0.648
0.680
0.680
0.658
0.676
0.690
0.698
0.714
0.698
0.708
0.682
0.674
0.656
0.658
0.652
0.702
0.742
0.728
0.746
0.752
0.712
0.716
0.690
0.680
0.680
0.680
0.688
0.700
0.870
0.998
0.994
0.930
0.880
0.762
0.814
0.760
0.796
0.752
0.750
0.774
0.766
0.762
0.708
0.702
0.690
0.706
0.690
0.676
0.662
0.676
0.676
0.654
0.682
0.690
0.686
0.670
0.696
0.714
0.696
0.714
0.734
0.742
0.708
0.716
0.726
0.680
0.722
0.730
0.744
0.740
0.724
0.688
0.698
0.670
0.666
0.648
0.642
0.634
0.636
0.670
0.722
0.748
0.672
0.722
0.678
0.640
0.664
0.680
0.662
0.644
0.634
0.620
0.624
0.670
0.870
0.788
0.748
0.712
0.694
0.860
0.886
0.796
0.804
0.886
0.850
0.790
0.734
0.730
0.752
0.752
0.746
0.732
0.714
0.716
0.746
0.752
0.742
0.708
0.690
0.666
0.670
0.656
0.672
0.682
0.670
0.698
0.706
0.672
0.676
0.756
0.832
1.164
0.966
1.014
0.964
0.882
0.776
0.726
0.704
0.688
0.676
0.646
0.656
0.640
0.626
0.610
0.604
0.614
0.620
0.620
0.622
0.636
0.664
0.644
0.676
0.710
0.714
0.702
0.742
0.734
0.732
0.706
0.670
0.704
0.698
0.682
0.690
0.700
0.702
0.690
0.734
0.770
0.768
0.736
0.740
0.758
0.710
0.744
0.724
0.678
0.696
0.726
0.698
0.674
0.698
0.722
0.676
0.680
0.690
0.686
0.662
0.654
0.662
0.654
0.646
0.634
0.640
0.642
0.626
0.628
0.624
0.622
0.604
0.612
0.606
0.608
0.604
0.600
0.606
0.604
0.602
0.598
0.600
0.608
0.600
0.612
0.608
0.604
0.600
0.608
0.616
0.608
0.610
0.618
0.614
0.612
0.616
0.616
0.622
0.614
0.604
0.606
0.608
0.602
0.602
0.606
0.606
0.602
0.612
0.634
0.642
0.646
0.636
0.664
0.672
0.630
0.610
0.632
0.610
0.618
0.612
0.612
0.596
0.604
0.606
0.610
0.596
0.602
0.600
0.600
0.598
0.592
0.588
0.580
0.588
0.584
0.574
0.586
0.584
0.586
0.598
0.606
0.604
0.602
0.606
0.610
0.594
0.608
0.600
0.596
0.594
0.596
0.594
0.580
0.594
0.592
0.592
0.594
0.604
0.612
0.614
0.616
0.622
0.636
0.626
0.626
0.618
0.618
0.598
0.610
0.630
0.626
0.622
0.638
0.642
0.640
0.610
0.620
0.614
0.598
0.610
0.602
0.586
0.590
0.600
0.606
0.620
0.642
0.676
0.638
0.728
0.732
0.686
0.720
0.720
0.670
0.682
0.672
0.664
0.658
0.668
0.688
0.692
0.664
0.724
0.692
0.704
0.718
0.692
0.700
0.668
0.698
0.664
0.660
0.666
0.642
0.646
0.636
0.612
0.604
0.604
0.614
0.624
0.610
0.626
0.656
0.626
0.660
0.664
0.648
0.656
0.654
0.640
0.638
0.634
0.646
0.640
0.664
0.700
0.762
0.752
0.780
0.806
0.752
0.752
0.696
0.660
0.682
0.674
0.662
0.678
0.694
0.650
0.652
0.686
0.702
0.662
0.704
0.674
0.654
0.666
0.686
0.682
0.682
0.714
0.748
0.694
0.762
0.752
0.746
0.736
0.684
0.672
0.710
0.762
0.726
0.760
0.814
0.864
0.762
0.812
0.716
0.810
0.806
0.704
0.776
0.700
0.742
0.706
0.724
0.736
0.704
0.750
0.754
0.750
0.762
0.780
0.748
0.810
0.852
0.848
0.868
0.778
0.708
0.676
0.826
1.238
1.032
0.888
0.858
0.796
0.718
0.820
0.904
1.146
1.080
1.050
0.928
0.950
0.978
0.976
0.992
0.956
0.926
0.950
0.864
0.862
0.896
0.892
1.104
1.044
1.190
1.066
0.966
0.908
0.812
0.862
0.818
0.828
0.830
0.794
0.862
0.906
1.022
0.938
0.926
0.812
0.866
0.852
0.804
0.920
0.934
0.918
0.914
0.830
0.902
0.916
0.912
0.910
0.890
0.844
0.856
0.960
1.058
0.976
1.006
0.870
0.906
0.896
0.820
0.800
0.818
0.840
0.820
0.922
1.104
0.944
0.950
0.916
0.874
0.894
0.938
0.958
0.920
0.920
0.850
0.846
0.852
0.876
0.898
0.832
0.858
0.860
0.856
0.780
0.816
0.826
0.756
0.764
0.768
0.770
0.818
0.884
0.896
0.864
0.778
0.794
0.776
0.764
0.760
0.774
0.850
0.916
0.812
0.880
0.888
0.856
0.800
0.840
0.862
0.786
0.804
0.806
0.844
0.764
0.866
0.924
0.996
0.942
0.944
0.900
0.772
0.816
0.812
0.814
0.804
0.922
0.976
0.842
0.916
0.880
0.796
0.776
0.844
0.906
0.924
0.876
0.822
0.772
0.712
0.746
0.756
0.740
0.786
0.836
0.838
0.750
0.820
0.830
0.908
0.844
0.936
0.948
0.864
0.906
0.922
0.940
0.892
0.936
0.938
0.894
0.938
0.950
0.832
0.866
0.860
0.824
0.836
0.854
0.838
0.830
0.860
0.776
0.858
0.858
0.824
0.726
0.716
0.690
0.842
0.994
1.118
1.042
0.978
0.906
0.790
0.780
0.712
0.762
0.774
0.824
1.048
1.104
1.046
0.904
0.910
0.904
0.994
0.862
0.952
1.018
0.996
0.872
0.896
0.904
0.914
0.854
0.896
0.908
0.868
0.844
0.836
0.842
0.848
0.876
0.922
1.018
1.034
0.950
0.956
0.952
0.910
0.860
0.872
0.876
0.784
0.788
0.800
0.838
0.790
0.880
0.936
0.830
0.872
0.840
0.800
0.764
0.800
0.814
0.804
0.826
0.826
0.838
0.768
0.826
0.826
0.770
0.790
0.776
0.734
0.742
0.754
0.766
0.748
0.708
0.714
0.680
0.736
0.716
0.706
0.708
0.686
0.702
0.732
0.746
0.766
0.708
0.758
0.754
0.752
0.728
0.698
0.740
0.756
0.732
0.840
0.952
0.868
0.900
0.854
0.774
0.776
0.766
0.768
0.752
0.680
0.730
0.766
0.830
0.768
0.868
0.858
0.810
0.736
0.774
0.770
0.772
0.800
0.826
0.862
0.786
0.828
0.828
0.830
0.822
0.830
0.850
0.774
0.826
0.874
0.902
0.822
0.852
0.838
0.760
0.816
0.824
0.820
0.784
0.706
0.750
0.754
0.762
0.702
0.776
0.836
1.020
0.888
0.978
0.944
0.836
0.856
0.790
0.774
0.784
0.796
0.724
0.784
0.710
0.732
0.704
0.708
0.726
0.670
0.726
0.688
0.694
0.692
0.676
0.670
0.646
0.634
0.616
0.612
0.652
0.690
0.694
0.662
0.668
0.686
0.694
0.696
0.706
0.680
0.670
0.728
0.722
0.690
0.694
0.716
0.690
0.728
0.684
0.708
0.688
0.666
0.670
0.652
0.634
0.634
0.614
0.628
0.642
0.766
0.776
0.722
0.692
0.680
0.658
0.654
0.638
0.632
0.628
0.624
0.624
0.624
0.630
0.646
0.664
0.642
0.644
0.650
0.636
0.630
0.646
0.656
0.704
0.720
0.770
0.804
0.764
0.774
0.762
0.712
0.722
0.702
0.678
0.686
0.666
0.652
0.654
0.650
0.638
0.620
0.624
0.618
0.614
0.606
0.606
0.606
0.608
0.606
0.606
0.624
0.632
0.630
0.638
0.632
0.628
0.614
0.618
0.614
0.608
0.602
0.606
0.604
0.596
0.592
0.592
0.590
0.578
0.584
0.576
0.580
0.580
0.578
0.586
0.576
0.584
0.584
0.582
0.594
0.594
0.614
0.618
0.614
0.630
0.634
0.634
0.646
0.660
0.628
0.646
0.656
0.666
0.656
0.670
0.692
0.672
0.660
0.662
0.652
0.654
0.658
0.662
0.656
0.666
0.656
0.654
0.642
0.650
0.656
0.636
0.646
0.660
0.680
0.674
0.698
0.716
0.726
0.702
0.736
0.752
0.718
0.716
0.770
0.772
0.740
0.686
0.676
0.704
0.710
0.726
0.738
0.720
0.748
0.760
0.796
0.854
0.828
0.802
0.816
0.840
0.826
0.782
0.782
0.748
0.788
0.802
0.800
0.822
0.808
0.870
0.830
0.876
0.850
0.758
0.792
0.792
0.796
0.810
0.772
0.756
0.816
0.900
0.880
0.960
0.962
0.868
0.894
0.882
0.788
0.798
0.836
0.854
0.874
0.846
0.790
0.710
0.702
0.726
0.748
1.024
1.146
1.146
1.094
1.096
1.054
0.986
0.842
0.844
0.844
0.860
0.870
0.788
0.792
0.806
0.854
0.840
0.796
0.874
0.928
0.894
0.848
0.744
0.816
0.840
0.882
0.946
0.886
0.952
0.932
0.940
0.882
0.748
0.782
0.762
0.764
0.722
0.806
0.888
0.932
0.988
1.052
1.054
0.918
0.868
0.852
0.890
0.940
0.888
0.822
0.814
0.824
0.796
0.848
0.828
0.774
0.678
0.804
0.798
0.822
0.752
0.790
0.810
0.820
0.820
0.808
0.798
0.778
0.774
0.764
0.740
0.736
0.738
0.764
0.750
0.768
0.762
0.780
0.790
0.864
0.876
0.882
0.844
0.764
0.748
0.734
0.710
0.750
0.706
0.748
0.758
0.830
0.782
0.832
0.764
0.708
0.702
0.698
0.696
0.670
0.676
0.678
0.674
0.658
0.666
0.666
0.678
0.660
0.654
0.664
0.648
0.666
0.646
0.664
0.660
0.644
0.664
0.668
0.676
0.678
0.680
0.678
0.676
0.656
0.674
0.672
0.674
0.676
0.692
0.710
0.700
0.688
0.690
0.676
0.694
0.676
0.668
0.682
0.684
0.684
0.664
0.656
0.654
0.652
0.632
0.626
0.636
0.648
0.654
0.750
0.860
0.950
0.908
0.862
0.818
0.766
0.726
0.714
0.708
0.674
0.696
0.732
0.762
0.760
0.748
0.746
0.734
0.678
0.688
0.706
0.682
0.696
0.668
0.664
0.670
0.684
0.720
0.700
0.722
0.704
0.676
0.690
0.660
0.666
0.682
0.664
0.730
0.758
0.756
0.712
0.726
0.720
0.692
0.716
0.728
0.732
0.698
0.704
0.706
0.656
0.652
0.672
0.690
0.700
0.730
0.772
0.852
0.784
0.736
0.750
0.694
0.762
0.736
0.750
0.756
0.750
0.732
0.666
0.704
0.732
0.768
0.792
0.792
0.792
0.758
0.744
0.750
0.772
0.802
0.822
0.816
0.816
0.774
0.756
0.770
0.798
0.852
0.826
0.832
0.882
0.982
0.940
0.824
0.712
0.740
0.750
0.746
0.772
0.792
0.778
0.776
0.740
0.722
0.740
0.782
0.890
0.906
1.020
0.988
0.958
0.936
0.820
0.876
0.928
0.990
1.026
1.042
1.006
0.968
0.972
0.894
0.960
1.012
1.038
0.886
0.898
0.912
0.846
0.866
0.844
0.840
0.784
0.810
0.824
0.850
0.786
0.816
0.806
0.766
0.762
0.760
0.774
0.736
0.772
0.800
0.842
0.836
0.872
0.866
0.852
0.838
0.852
0.822
0.802
0.808
0.784
0.790
0.756
0.764
0.778
0.720
0.764
0.786
0.836
0.860
0.864
0.852
0.834
0.804
0.762
0.742
0.746
0.766
0.780
0.836
0.844
0.772
0.786
0.792
0.774
0.828
0.900
0.910
0.906
0.944
0.940
0.896
0.902
0.876
0.830
0.852
0.856
0.842
0.876
0.830
0.858
0.846
0.832
0.814
0.784
0.806
0.780
0.856
0.926
0.960
0.924
0.850
0.804
0.802
0.804
0.780
0.794
0.786
0.810
0.846
0.886
0.934
0.890
0.836
0.820
0.826
0.802
0.744
0.748
0.738
0.746
0.746
0.772
0.800
0.826
0.852
0.842
0.782
0.768
0.744
0.732
0.768
0.824
0.834
0.864
0.886
0.836
0.816
0.792
0.764
0.746
0.738
0.738
0.724
0.730
0.746
0.796
0.802
0.846
0.856
0.856
0.816
0.776
0.736
0.710
0.704
0.696
0.696
0.686
0.698
0.702
0.704
0.704
0.720
0.736
0.738
0.786
0.786
0.782
0.764
0.744
0.684
0.692
0.682
0.684
0.698
0.712
0.688
0.752
0.722
0.726
0.772
0.850
0.862
0.856
0.790
0.772
0.770
0.738
0.754
0.764
0.774
0.760
0.702
0.742
0.724
0.710
0.668
0.704
0.700
0.770
1.004
0.886
0.894
0.892
0.866
0.844
0.834
0.788
0.768
0.692
0.726
0.712
0.694
0.660
0.666
0.674
0.702
0.824
0.996
1.032
1.104
1.052
0.966
0.952
0.968
0.936
0.924
0.920
0.856
0.816
0.780
0.688
0.670
0.768
0.808
0.810
0.962
0.850
0.866
0.854
0.730
0.818
0.822
0.776
0.724
0.748
0.738
0.684
0.668
0.664
0.640
0.644
0.640
0.644
0.644
0.634
0.626
0.634
0.632
0.630
0.628
0.630
0.642
0.632
0.634
0.640
0.644
0.664
0.780
0.798
0.772
0.782
0.780
0.746
0.728
0.690
0.690
0.688
0.674
0.664
0.672
0.684
0.706
0.742
0.712
0.716
0.688
0.694
0.690
0.684
0.658
0.662
0.666
0.660
0.652
0.668
0.680
0.684
0.698
0.696
0.710
0.704
0.688
0.694
0.696
0.686
0.672
0.680
0.692
0.702
0.710
0.708
0.706
0.706
0.720
0.730
0.728
0.852
0.748
0.706
0.694
0.682
0.638
0.648
0.638
0.640
0.624
0.596
0.604
0.598
0.600
0.594
0.596
0.594
0.588
0.604
0.612
0.592
0.606
0.620
0.642
0.670
0.636
0.640
0.612
0.630
0.644
0.698
0.840
0.862
0.812
0.778
0.704
0.712
0.696
0.680
0.696
0.694
0.674
0.644
0.624
0.626
0.652
0.644
0.662
0.638
0.664
0.680
0.690
0.664
0.704
0.730
0.722
0.696
0.734
0.702
0.712
0.734
0.750
0.760
0.730
0.704
0.676
0.660
0.756
0.766
0.780
0.748
0.728
0.724
0.694
0.750
0.748
0.700
0.786
0.742
0.716
0.742
0.698
0.770
0.758
0.786
0.814
0.758
0.838
0.832
0.768
0.812
0.756
0.772
0.786
0.788
0.788
0.860
0.856
0.830
0.760
0.740
0.676
0.700
0.674
0.656
0.662
0.672
0.726
0.770
1.036
0.908
0.886
0.862
0.752
0.826
0.860
0.792
0.838
0.824
0.808
0.788
0.718
0.766
0.750
0.752
0.738
0.802
0.814
0.754
0.818
0.814
0.750
0.784
0.808
0.782
0.784
0.822
0.816
0.798
0.812
0.798
0.782
0.820
0.806
0.782
0.792
0.808
0.826
0.814
0.858
0.882
0.806
0.768
0.740
0.712
0.732
0.760
0.804
0.820
0.836
0.744
0.810
0.864
0.812
0.802
0.776
0.732
0.750
0.752
0.750
0.710
0.738
0.676
0.754
0.764
0.798
0.784
0.838
0.874
0.878
0.832
0.890
0.974
0.928
1.060
1.080
0.890
0.970
0.984
0.818
1.024
0.992
0.842
0.924
0.956
0.848
0.954
1.000
0.864
0.956
0.926
0.866
0.854
0.890
0.906
0.802
0.934
1.036
0.940
0.986
0.918
0.754
0.824
0.844
1.000
0.942
1.208
1.078
0.980
0.998
0.964
0.858
0.876
0.888
0.840
1.000
1.034
0.916
0.992
0.998
0.880
0.964
0.964
0.848
0.816
0.866
0.920
1.078
1.008
0.924
0.880
0.794
0.830
0.776
0.758
0.784
0.816
0.866
0.850
0.864
0.790
0.832
0.852
0.856
0.854
0.804
0.802
0.814
0.762
0.822
0.744
0.738
0.730
0.696
0.696
0.686
0.668
0.656
0.656
0.650
0.628
0.626
0.614
0.604
0.592
0.586
0.586
0.578
0.596
0.600
0.632
0.688
0.740
0.796
0.880
0.824
0.792
0.754
0.716
0.712
0.692
0.660
0.632
0.620
0.636
0.654
0.688
0.698
0.684
0.670
0.668
0.662
0.624
0.662
0.658
0.646
0.634
0.624
0.620
0.622
0.620
0.648
0.654
0.656
0.684
0.710
0.726
0.732
0.732
0.682
0.678
0.672
0.652
0.664
0.652
0.652
0.616
0.642
0.636
0.638
0.662
0.700
0.692
0.780
0.868
0.888
0.862
0.842
0.808
0.774
0.742
0.734
0.732
0.752
0.768
0.816
0.852
0.850
0.810
0.756
0.690
0.716
0.688
0.676
0.666
0.750
0.850
1.000
0.968
0.886
0.812
0.788
0.790
0.808
0.786
0.814
0.820
0.766
0.776
0.750
0.728
0.694
0.722
0.714
0.682
0.790
0.992
1.014
0.940
0.862
0.868
0.882
0.858
1.272
1.208
1.110
1.042
0.942
1.024
1.090
1.110
1.022
0.960
0.886
0.812
0.770
0.710
0.710
0.708
0.706
0.722
0.736
0.836
1.192
1.166
1.082
1.094
1.064
1.040
0.958
0.962
0.974
1.004
0.930
1.012
1.008
0.934
0.960
1.006
0.962
0.956
0.936
0.914
0.802
0.736
0.718
0.822
0.838
0.936
0.984
0.922
0.886
0.850
0.806
0.780
0.758
0.744
0.746
0.740
0.744
0.784
0.966
1.248
1.106
1.114
1.020
0.994
0.972
0.928
0.920
0.962
1.002
0.932
0.932
0.870
0.830
0.830
0.816
0.808
0.868
0.922
0.888
0.918
0.834
0.846
0.852
0.834
0.776
0.768
0.764
0.706
0.768
0.766
0.782
0.850
0.950
0.910
0.908
0.888
0.804
0.794
0.776
0.746
0.742
0.758
0.766
0.758
0.698
0.720
0.722
0.708
0.736
0.750
0.744
0.748
0.712
0.728
0.734
0.728
0.742
0.756
0.774
0.770
0.760
0.748
0.722
0.674
0.696
0.684
0.664
0.692
0.718
0.696
0.752
0.754
0.756
0.748
0.756
0.740
0.684
0.690
0.678
0.674
0.654
0.672
0.664
0.678
0.656
0.670
0.662
0.646
0.660
0.660
0.642
0.648
0.650
0.640
0.630
0.628
0.628
0.622
0.614
0.616
0.628
0.650
0.660
0.652
0.688
0.700
0.728
0.716
0.744
0.734
0.704
0.660
0.656
0.744
0.742
0.732
0.688
0.714
0.714
0.720
0.722
0.704
0.730
0.720
0.700
0.714
0.714
0.728
0.718
0.732
0.730
0.746
0.780
0.788
0.768
0.776
0.750
0.760
0.752
0.730
0.690
0.734
0.722
0.724
0.658
0.682
0.690
0.688
0.682
0.700
0.696
0.698
0.706
0.684
0.714
0.726
0.734
0.758
0.760
0.748
0.728
0.708
0.708
0.696
0.690
0.660
0.692
0.716
0.856
1.006
1.110
1.066
1.002
0.968
0.768
0.742
0.724
0.688
0.672
0.690
0.696
0.680
0.744
0.744
0.734
0.748
0.774
0.698
0.686
0.666
0.660
0.654
0.642
0.630
0.628
0.638
0.666
0.720
0.814
0.798
0.960
0.848
0.824
0.812
0.746
0.794
0.764
0.716
0.784
0.770
0.718
0.766
0.756
0.712
0.748
0.738
0.706
0.716
0.690
0.682
0.682
0.680
0.680
0.668
0.672
0.666
0.650
0.668
0.664
0.652
0.662
0.662
0.634
0.628
0.616
0.656
0.718
0.732
0.726
0.720
0.706
0.668
0.682
0.688
0.682
0.700
0.678
0.674
0.670
0.666
0.660
0.684
0.698
0.704
0.668
0.710
0.674
0.670
0.672
0.668
0.652
0.666
0.668
0.652
0.658
0.670
0.668
0.672
0.704
0.698
0.682
0.674
0.656
0.644
0.646
0.656
0.654
0.646
0.706
0.698
0.664
0.682
0.676
0.642
0.658
0.676
0.652
0.632
0.642
0.640
0.648
0.680
0.774
0.874
0.936
1.112
1.052
0.992
1.022
1.036
0.970
0.898
0.916
0.874
0.792
0.718
0.700
0.700
0.690
0.678
0.648
0.648
0.656
0.674
0.690
0.748
0.822
0.788
0.814
0.778
0.746
0.754
0.698
0.720
0.674
0.688
0.722
0.764
0.830
0.856
0.756
0.764
0.764
0.766
0.766
0.740
0.720
0.742
0.770
0.874
0.952
1.014
1.002
1.006
0.922
0.954
0.984
0.918
0.954
0.928
0.876
0.824
0.772
0.722
0.690
0.696
0.736
0.902
0.908
1.238
1.018
0.996
0.942
0.840
0.746
0.768
0.772
0.800
0.842
0.858
0.762
0.792
0.808
0.806
1.028
1.158
1.080
1.132
1.086
1.094
1.196
1.110
1.114
1.124
1.042
1.060
1.048
0.946
1.030
1.144
1.094
1.088
0.994
0.854
0.790
0.718
0.718
0.690
0.754
0.852
1.094
0.902
0.842
0.878
0.842
0.904
0.976
0.968
0.914
0.912
0.926
0.880
0.904
0.898
0.936
0.942
0.914
0.828
0.790
0.800
0.790
0.854
0.894
0.936
0.922
0.868
0.786
0.752
0.730
0.722
0.714
0.692
0.744
0.810
1.016
1.206
1.140
1.164
1.140
1.146
1.102
1.084
1.030
1.050
1.146
1.142
1.152
1.082
0.956
0.928
0.896
0.870
0.816
0.726
0.714
0.700
0.694
0.712
0.676
0.760
0.858
0.948
0.932
0.984
1.034
0.988
1.016
0.976
0.876
0.950
1.012
0.966
0.926
0.858
0.902
0.894
0.856
0.824
0.722
0.768
0.756
0.726
0.818
1.074
1.018
0.898
0.890
0.892
0.856
0.814
0.776
0.706
0.696
0.702
0.726
0.684
0.764
0.746
0.692
0.760
0.752
0.758
0.790
0.784
0.720
0.680
0.790
0.786
0.802
0.770
0.768
0.754
0.728
0.708
0.714
0.670
0.676
0.674
0.656
0.666
0.650
0.642
0.642
0.632
0.630
0.628
0.628
0.628
0.636
0.628
0.678
0.668
0.648
0.662
0.632
0.646
0.652
0.634
0.624
0.610
0.582
0.596
0.588
0.586
0.578
0.582
0.590
0.590
0.590
0.596
0.608
0.618
0.632
0.636
0.640
0.654
0.670
0.660
0.680
0.742
0.784
0.816
0.766
0.854
0.900
0.824
0.824
0.832
0.842
0.776
0.858
0.866
0.780
0.846
0.768
0.692
0.718
0.660
0.656
0.656
0.640
0.624
0.608
0.604
0.590
0.580
0.582
0.578
0.568
0.570
0.566
0.578
0.584
0.596
0.606
0.712
1.034
0.896
0.894
0.782
0.736
0.694
0.658
0.668
0.660
0.686
0.686
0.722
0.734
0.694
0.754
0.672
0.708
0.762
0.716
0.710
0.710
0.684
0.652
0.670
0.662
0.654
0.666
0.646
0.658
0.660
0.652
0.646
0.638
0.630
0.624
0.626
0.636
0.624
0.634
0.636
0.642
0.654
0.634
0.650
0.640
0.604
0.634
0.612
0.606
0.612
0.610
0.602
0.602
0.606
0.614
0.610
0.616
0.616
0.628
0.644
0.658
0.654
0.678
0.706
0.650
0.650
0.658
0.660
0.644
0.656
0.650
0.646
0.646
0.644
0.638
0.632
0.632
0.620
0.636
0.644
0.622
0.646
0.660
0.702
0.686
0.690
0.670
0.648
0.648
0.624
0.632
0.628
0.612
0.620
0.620
0.608
0.620
0.606
0.608
0.594
0.582
0.590
0.590
0.600
0.606
0.620
0.624
0.636
0.680
0.684
0.694
0.754
0.760
0.728
0.720
0.690
0.662
0.650
0.652
0.634
0.618
0.614
0.618
0.590
0.604
0.602
0.596
0.606
0.608
0.614
0.598
0.600
0.610
0.604
0.590
0.582
0.578
0.612
0.684
1.076
0.846
0.958
0.922
0.916
0.908
0.862
0.838
0.770
0.758
0.740
0.716
0.730
0.650
0.662
0.642
0.618
0.616
0.616
0.618
0.612
0.590
0.606
0.600
0.608
0.596
0.596
0.588
0.580
0.578
0.576
0.584
0.596
0.606
0.634
0.648
0.682
0.678
0.736
0.780
0.734
0.746
0.660
0.712
0.596
0.626
0.630
0.680
0.718
0.832
1.084
0.898
0.928
0.822
0.796
0.794
0.766
0.772
0.832
0.874
0.824
0.892
0.952
0.884
0.804
0.754
0.688
0.738
0.728
0.686
0.794
0.778
0.748
0.802
0.754
0.738
0.720
0.712
0.658
0.676
0.704
0.674
0.712
0.700
0.688
0.732
0.708
0.702
0.750
0.726
0.660
0.790
1.072
1.042
1.020
0.996
0.912
0.890
0.864
0.788
0.776
0.738
0.716
0.722
0.682
0.668
0.644
0.636
0.650
0.630
0.632
0.644
0.628
0.618
0.588
0.604
0.584
0.584
0.590
0.588
0.586
0.606
0.632
0.662
0.644
0.662
0.702
0.722
0.724
0.752
0.992
0.950
0.788
0.832
0.828
0.710
0.788
0.776
0.688
0.750
0.802
0.780
0.846
0.810
0.776
0.734
0.696
0.646
0.664
0.650
0.654
0.648
0.652
0.646
0.636
0.640
0.634
0.620
0.626
0.618
0.612
0.604
0.612
0.612
0.618
0.632
0.670
0.688
0.686
0.712
0.800
0.796
0.764
0.820
0.696
0.830
0.808
0.706
0.742
0.704
0.664
0.678
0.678
0.660
0.688
0.686
0.664
0.708
0.728
0.728
0.750
0.728
0.666
0.654
0.756
0.788
0.804
0.758
0.800
0.806
0.824
0.828
0.800
0.776
0.748
0.728
0.702
0.690
0.686
0.692
0.724
0.744
0.748
0.786
0.862
0.882
0.870
0.810
0.752
0.706
0.736
0.738
0.766
0.898
1.042
1.018
1.046
0.988
0.998
0.976
0.904
0.974
0.980
0.936
0.942
0.924
0.862
0.850
0.826
0.828
0.800
0.776
0.720
0.720
0.720
0.724
0.696
0.740
0.792
0.858
0.776
0.830
0.880
0.884
0.886
0.870
0.858
0.872
0.848
0.878
0.886
0.876
0.898
0.914
0.888
0.832
0.832
0.754
0.736
0.762
0.796
0.766
0.830
0.836
0.818
0.826
1.368
1.142
1.018
0.978
0.880
0.788
0.758
0.774
0.824
0.892
0.882
0.806
0.780
0.744
0.692
0.728
0.776
0.830
0.950
1.042
0.956
0.922
0.926
0.884
0.870
0.848
0.910
0.980
0.992
1.090
1.122
1.038
0.934
0.918
0.906
0.752
0.816
0.808
0.766
0.752
0.768
0.770
0.770
0.732
0.742
0.724
0.758
0.770
0.816
0.872
0.844
0.892
0.858
0.822
0.822
0.824
0.748
0.790
0.818
0.830
0.800
0.788
0.752
0.768
0.762
0.736
0.768
0.782
0.816
0.856
0.894
0.776
0.810
0.760
0.798
0.778
0.808
0.424
0.374
0.824
0.800
0.760
0.806
0.776
0.766
0.768
0.742
0.746
0.734
0.722
0.714
0.746
0.776
0.856
0.990
1.050
0.938
0.920
0.812
0.800
0.740
0.732
0.730
0.684
0.686
0.678
0.670
0.646
0.688
0.688
0.732
0.748
0.876
0.916
0.794
0.772
0.752
0.724
0.704
0.714
0.700
0.666
0.680
0.660
0.648
0.644
0.648
0.648
0.646
0.642
0.736
0.950
0.958
0.948
0.844
0.776
0.718
0.722
0.708
0.712
0.790
0.920
1.136
1.020
1.000
0.902
0.892
0.816
0.760
0.752
0.738
0.722
0.716
0.708
0.684
0.698
0.692
0.684
0.668
0.676
0.680
0.676
0.654
0.706
0.730
0.702
0.746
0.786
0.788
0.782
0.782
0.756
0.726
0.706
0.670
0.660
0.662
0.676
0.682
0.682
0.684
0.722
0.740
0.776
0.810
0.800
0.780
0.774
0.774
0.730
0.750
0.730
0.736
0.738
0.758
0.764
0.754
0.752
0.760
0.724
0.770
0.756
0.774
0.792
0.782
0.772
0.758
0.752
0.736
0.706
0.664
0.672
0.712
0.846
0.930
0.852
0.882
0.868
0.858
0.814
0.776
0.744
0.742
0.750
0.734
0.742
0.722
0.686
0.762
0.864
0.940
0.892
0.936
0.922
0.850
0.866
0.836
0.814
0.758
0.798
0.748
0.740
0.702
0.670
0.700
0.704
0.738
0.812
0.866
0.812
0.856
0.844
0.804
0.752
0.736
0.698
0.774
0.842
1.142
1.002
0.966
0.890
0.762
0.770
0.698
0.700
0.664
0.700
0.714
0.754
0.764
0.816
0.838
0.788
0.726
0.742
0.692
0.672
0.704
0.690
0.698
0.746
0.708
1.216
1.070
1.014
0.940
0.830
0.830
0.806
0.794
0.754
0.762
0.760
0.760
0.796
0.756
0.770
0.794
0.788
0.778
0.760
0.692
0.728
0.704
0.674
0.698
0.668
0.702
0.762
0.850
0.920
0.986
0.958
0.918
0.852
0.786
0.754
0.722
0.702
0.686
0.694
0.698
0.716
0.762
0.806
0.798
0.784
0.702
0.694
0.694
0.670
0.658
0.670
0.682
0.706
0.724
0.670
0.742
0.738
0.764
0.790
0.812
0.784
0.776
0.780
0.764
0.720
0.752
0.808
0.834
0.876
0.890
1.146
1.064
0.962
0.938
0.926
0.860
0.856
0.798
0.708
0.672
0.734
0.734
0.736
0.778
0.798
0.862
0.916
0.860
0.844
0.798
0.780
0.788
0.794
0.782
0.820
0.898
0.902
0.920
0.870
0.852
0.806
0.794
0.760
0.748
0.740
0.688
0.696
0.678
0.660
0.664
0.660
0.644
0.652
0.650
0.648
0.662
0.656
0.658
0.662
0.662
0.674
0.676
0.668
0.692
0.686
0.690
0.654
0.662
0.642
0.618
0.632
0.640
0.660
0.670
0.812
0.736
0.972
0.820
0.750
0.722
0.724
0.684
0.708
0.678
0.708
0.702
0.672
0.708
0.700
0.692
0.704
0.708
0.660
0.690
0.776
0.738
0.690
0.686
0.668
0.662
0.650
0.670
0.652
0.648
0.654
0.654
0.638
0.648
0.658
0.646
0.624
0.660
0.738
1.160
1.124
1.056
0.982
0.910
0.820
0.774
0.756
0.748
0.716
0.682
0.704
0.676
0.640
0.648
0.626
0.618
0.618
0.622
0.620
0.660
0.736
1.072
0.970
0.874
0.812
0.732
0.686
0.636
0.724
0.868
1.234
0.900
0.854
0.746
0.712
0.664
0.666
0.652
0.646
0.642
0.666
0.666
0.640
0.652
0.652
0.670
0.668
0.638
0.632
0.630
0.630
0.612
0.610
0.598
0.616
0.644
0.654
0.664
0.634
0.676
0.656
0.642
0.660
0.660
0.632
0.672
0.688
0.702
0.714
0.716
0.716
0.702
0.684
0.678
0.674
0.684
0.694
0.674
0.722
0.736
0.730
0.744
0.720
0.664
0.714
0.704
0.696
0.662
0.688
0.676
0.672
0.656
0.704
0.724
0.710
0.740
0.742
0.744
0.702
0.726
0.730
0.730
0.718
0.712
0.696
0.678
0.700
0.704
0.718
0.724
0.794
0.864
0.824
0.846
0.844
0.770
0.772
0.730
0.668
0.718
0.714
0.700
0.712
0.768
0.836
0.932
0.996
0.918
0.908
0.850
0.732
0.746
0.722
0.714
0.718
0.732
0.768
0.800
0.792
0.844
0.828
0.786
0.718
0.724
0.724
0.700
0.666
0.710
0.716
0.776
0.784
0.862
0.962
0.866
0.852
0.778
0.760
0.726
0.690
0.716
0.714
0.690
0.724
0.738
0.770
0.772
0.772
0.734
0.678
0.722
0.706
0.694
1.194
0.958
1.000
0.968
0.880
0.926
0.892
0.850
0.850
0.832
0.728
0.704
0.694
0.680
0.644
0.634
0.698
0.704
0.728
0.740
0.728
0.730
0.666
0.686
0.704
0.700
0.710
0.734
0.746
0.758
0.776
0.796
0.780
0.740
0.736
0.712
0.684
0.660
0.682
0.712
0.714
0.714
0.700
0.710
0.712
0.690
0.660
0.678
0.650
0.656
0.646
0.652
0.650
0.638
0.652
0.646
0.642
0.646
0.662
0.688
0.702
0.704
0.690
0.678
0.678
0.688
0.702
0.630
0.682
0.682
0.660
0.658
0.648
0.642
0.632
0.620
0.614
0.632
0.616
0.616
0.604
0.628
0.618
0.630
0.640
0.606
0.634
0.608
0.608
0.592
0.576
0.580
0.578
0.570
0.568
0.562
0.566
0.566
0.564
0.564
0.566
0.556
0.564
0.580
0.582
0.584
0.594
0.590
0.588
0.592
0.588
0.586
0.576
0.574
0.566
0.562
0.554
0.556
0.562
0.564
0.578
0.574
0.600
0.596
0.582
0.598
0.594
0.594
0.598
0.620
0.630
0.620
0.634
0.628
0.612
0.622
0.648
0.686
0.652
0.650
0.636
0.640
0.640
0.620
0.620
0.630
0.630
0.608
0.636
0.640
0.610
0.602
0.602
0.592
0.588
0.592
0.588
0.580
0.572
0.582
0.592
0.610
0.608
0.648
0.674
0.666
0.688
0.726
0.706
0.686
0.704
0.728
0.696
0.702
0.700
0.662
0.694
0.678
0.644
0.680
0.634
0.630
0.666
0.660
0.662
0.690
0.692
0.688
0.726
0.718
0.684
0.714
0.708
0.670
0.698
0.694
0.684
0.718
0.708
0.680
0.680
0.758
0.802
0.772
0.766
0.776
0.766
0.752
0.660
0.706
0.660
0.648
0.672
0.676
0.652
0.688
0.692
0.656
0.712
0.752
0.746
0.780
0.748
0.760
0.752
0.704
0.738
0.722
0.716
0.730
0.738
0.722
0.728
0.720
0.686
0.696
0.752
0.822
0.820
0.844
0.728
0.752
0.722
0.694
0.690
0.682
0.666
0.656
0.644
0.646
0.656
0.664
0.686
0.696
0.714
0.768
0.766
0.746
0.746
0.734
0.638
0.668
0.680
0.770
0.850
0.974
1.208
1.042
0.916
0.836
0.770
0.708
0.720
0.720
0.726
0.728
0.710
0.732
0.742
0.750
0.762
0.760
0.770
0.794
0.746
0.724
0.714
0.724
0.700
0.722
0.732
0.722
0.716
0.734
0.752
0.772
0.678
0.730
0.680
0.690
0.754
0.798
0.796
0.858
0.870
0.878
0.826
0.770
0.744
0.780
0.824
0.850
0.834
0.806
0.774
0.750
0.714
0.668
0.656
0.622
0.644
0.656
0.650
0.682
0.708
0.710
0.698
0.734
0.750
0.760
0.772
0.752
0.744
0.796
0.728
0.734
0.694
0.694
0.662
0.656
0.660
0.636
0.644
0.636
0.626
0.608
0.626
0.640
0.630
0.626
0.670
0.676
0.720
0.766
0.818
0.852
0.870
0.806
0.802
0.782
0.758
0.730
0.726
0.738
0.676
0.660
0.676
0.660
0.646
0.640
0.634
0.618
0.612
0.614
0.640
0.650
0.658
0.648
0.672
0.686
0.680
0.670
0.658
0.640
0.630
0.614
0.594
0.600
0.594
0.584
0.586
0.594
0.726
0.788
0.868
0.932
0.904
0.780
0.722
0.722
0.668
0.652
0.650
0.646
0.616
0.610
0.612
0.608
0.612
0.612
0.614
0.610
0.624
0.636
0.630
0.618
0.644
0.634
0.654
0.660
0.646
0.638
0.652
0.650
0.634
0.644
0.634
0.644
0.640
0.624
0.638
0.632
0.624
0.610
0.616
0.616
0.624
0.626
0.634
0.624
0.614
0.614
0.614
0.602
0.606
0.618
0.626
0.614
0.644
0.646
0.652
0.676
0.676
0.668
0.640
0.660
0.660
0.656
0.664
0.650
0.674
0.704
0.748
0.756
0.760
0.720
0.700
0.688
0.648
0.688
0.700
0.708
0.654
0.710
0.690
0.680
0.678
0.686
0.670
0.686
0.678
0.674
0.694
0.724
0.714
0.714
0.688
0.678
0.672
0.656
0.640
0.686
0.696
0.680
0.716
0.654
0.656
0.658
0.654
0.692
0.692
0.754
0.872
1.182
1.092
0.954
0.890
0.884
0.938
0.898
0.870
0.820
0.830
1.208
1.032
0.934
0.826
0.574
0.732
0.724
0.742
0.696
0.736
0.764
1.180
1.046
0.986
0.874
0.896
0.908
0.884
0.882
0.836
0.820
0.772
0.754
0.730
0.740
0.724
0.716
0.724
0.746
0.752
0.670
0.720
0.744
0.750
0.840
0.804
0.778
0.830
0.836
0.770
0.778
0.774
0.726
0.742
0.712
0.666
0.704
0.692
0.674
0.728
0.722
0.714
0.780
0.796
0.774
0.796
0.794
0.732
0.722
0.696
0.670
0.678
0.648
0.686
0.674
0.676
0.646
0.728
0.666
0.754
1.104
0.964
0.902
0.836
0.752
0.736
0.676
0.698
0.686
0.682
0.670
0.714
0.750
0.764
0.808
0.876
0.870
0.754
0.764
0.734
0.706
0.654
0.644
0.664
0.672
0.748
1.026
1.046
1.006
0.956
0.826
0.738
0.718
0.662
0.666
0.654
0.664
0.726
1.066
0.982
0.864
0.836
0.826
0.778
0.802
0.870
0.880
0.778
0.714
0.794
0.780
0.750
0.690
0.696
0.688
0.694
0.674
0.674
0.678
0.676
0.712
0.754
0.794
0.802
0.802
0.776
0.760
0.726
0.738
0.712
0.632
1.182
0.950
0.846
0.842
0.772
0.740
0.758
0.766
0.750
0.722
0.732
0.738
0.714
0.748
0.756
0.736
0.802
0.772
0.742
0.700
0.778
0.812
0.850
0.860
0.822
0.848
0.860
0.828
0.842
0.838
0.828
0.810
0.806
0.776
0.798
0.828
0.870
0.806
0.836
0.822
0.778
0.740
0.718
0.738
0.722
0.726
0.712
0.688
0.676
0.672
0.686
0.720
0.654
1.092
0.858
0.790
0.772
0.738
0.704
0.700
0.690
0.672
0.670
0.672
0.666
0.680
0.696
0.700
0.706
0.704
0.722
0.754
0.722
0.730
0.744
0.744
0.712
0.712
0.694
0.648
0.680
0.702
0.726
0.782
0.846
0.824
0.834
0.834
0.772
0.740
0.734
0.726
0.720
0.722
0.724
0.718
0.714
0.714
0.718
0.740
0.744
0.766
0.736
0.786
0.794
0.782
0.830
0.838
0.820
0.782
0.786
0.774
0.698
0.698
0.694
0.728
0.758
0.780
0.760
0.782
0.772
0.722
0.714
0.664
0.716
0.720
0.662
0.752
0.818
0.886
0.872
0.778
0.748
0.726
0.722
0.732
0.730
0.722
0.690
0.704
0.708
0.730
0.736
0.720
0.662
0.714
0.660
0.684
0.686
0.668
0.704
0.744
0.798
0.806
0.796
0.722
0.750
0.746
0.718
0.738
0.756
0.742
0.770
0.794
0.820
0.820
0.796
0.802
0.804
0.790
0.760
0.686
0.698
0.704
0.710
0.734
0.692
0.766
0.778
0.732
0.762
0.764
0.754
0.710
0.716
0.710
0.702
0.690
0.680
0.638
0.636
0.656
0.674
0.726
0.752
1.032
1.158
0.914
0.952
0.888
0.784
0.778
0.758
0.750
0.684
0.740
0.744
0.734
0.750
0.896
0.876
0.794
0.770
0.758
0.744
0.694
0.662
0.670
0.670
0.648
0.752
0.788
0.784
0.746
0.882
0.884
0.780
0.892
0.874
0.774
0.816
0.796
0.788
0.718
0.722
0.670
0.678
0.662
0.632
0.660
0.704
0.752
0.796
1.164
0.954
0.804
0.736
0.676
0.680
0.680
0.692
0.648
0.674
0.690
0.726
0.714
0.658
0.716
0.726
0.732
0.740
0.782
0.820
0.798
0.856
0.814
0.812
0.802
0.754
0.714
0.730
0.676
0.658
0.680
0.710
0.758
0.742
0.674
0.728
0.748
0.672
0.682
0.678
0.670
0.638
0.632
0.644
0.632
0.620
0.620
0.636
0.654
0.692
0.656
0.700
0.722
0.722
0.664
0.702
0.708
0.648
0.662
0.682
0.670
0.644
0.676
0.670
0.658
0.630
0.650
0.630
0.596
0.598
0.604
0.602
0.594
0.622
0.660
0.712
0.776
0.770
0.754
0.714
0.740
0.744
0.706
0.666
0.678
0.658
0.624
0.630
0.624
0.662
1.246
1.094
0.982
0.842
0.882
0.866
0.784
0.756
0.766
0.766
0.752
0.734
0.756
0.776
0.762
0.734
0.746
0.788
0.782
0.752
0.670
0.722
0.712
0.712
0.696
0.802
0.908
0.794
0.800
0.782
0.698
0.700
0.730
0.718
0.678
0.776
0.822
0.784
0.876
0.892
0.780
0.764
0.752
0.730
0.646
0.676
0.676
0.630
0.632
0.634
0.640
0.610
0.628
0.688
0.874
0.954
0.892
0.808
0.780
0.748
0.732
0.656
0.684
0.688
0.632
0.678
0.704
0.700
0.710
0.724
0.710
0.696
0.732
0.760
0.732
0.754
0.780
0.776
0.744
0.744
0.740
0.690
0.690
0.688
0.704
0.648
0.712
0.738
0.884
0.912
0.860
0.862
0.856
0.752
0.754
0.768
0.744
0.672
0.716
0.704
0.710
0.710
0.710
0.662
0.694
0.654
0.638
0.616
0.610
0.628
0.618
0.678
0.780
0.888
0.918
0.814
0.754
0.948
0.888
0.802
0.764
0.768
0.700
0.784
0.794
0.822
0.750
0.750
0.754
0.766
0.750
0.766
0.800
0.910
0.788
0.892
0.850
0.764
0.754
0.732
0.702
0.666
0.690
0.708
0.750
0.720
0.772
0.790
0.764
0.736
0.730
0.714
0.660
0.680
0.678
0.682
0.656
0.692
0.690
0.702
0.676
0.690
0.686
0.644
0.632
0.636
0.636
0.622
0.610
0.592
0.594
0.592
0.590
0.590
0.576
0.632
0.674
0.666
0.674
0.692
0.732
0.784
0.696
0.682
0.678
0.698
0.702
0.686
0.632
0.654
0.646
0.652
0.626
0.646
0.654
0.678
0.698
0.694
0.706
0.722
0.734
0.724
0.744
0.754
0.722
0.718
0.732
0.688
0.670
0.686
0.692
0.704
0.692
0.680
0.676
0.676
0.664
0.652
0.644
0.638
0.608
0.614
0.610
0.618
0.620
0.618
0.662
0.676
0.722
0.694
0.762
0.794
0.762
0.724
0.730
0.760
0.736
0.748
0.768
0.758
0.686
0.754
0.696
0.734
0.746
0.756
0.746
0.868
0.822
0.716
0.752
0.676
0.686
0.706
0.706
0.682
0.704
0.716
0.650
0.682
0.678
0.688
0.664
0.654
0.640
0.674
0.670
0.672
0.634
0.638
0.640
0.638
0.620
0.690
0.690
0.718
1.140
0.884
0.876
0.808
0.756
0.778
0.742
0.666
0.752
0.690
0.694
0.750
0.772
0.772
0.664
0.698
0.708
0.704
0.708
0.652
0.636
0.642
0.660
0.620
0.620
0.660
0.688
0.718
0.674
0.648
0.712
0.714
0.700
0.632
0.676
0.660
0.662
0.610
0.610
0.622
0.616
0.636
0.670
0.632
0.598
0.626
0.624
0.638
0.632
0.612
0.626
0.628
0.638
0.606
0.596
0.612
0.604
0.608
0.614
0.618
0.610
0.664
0.674
0.726
0.718
0.658
0.682
0.664
0.614
0.614
0.618
0.600
0.592
0.618
0.642
0.622
0.640
0.694
0.738
0.762
0.724
0.646
0.656
0.650
0.664
0.652
0.606
0.606
0.608
0.614
0.610
0.590
0.602
0.610
0.616
0.592
0.592
0.592
0.608
0.634
0.650
0.674
0.680
0.638
0.662
0.662
0.668
0.644
0.662
0.678
0.706
0.734
0.864
0.926
0.906
0.886
0.826
0.736
0.700
0.680
0.632
0.610
0.614
0.610
0.620
0.642
0.696
0.766
0.932
0.830
0.976
0.880
0.798
0.710
0.668
0.704
0.722
0.768
0.802
0.780
0.834
0.814
0.766
0.752
0.750
0.728
0.676
0.714
0.712
0.720
0.674
0.712
0.738
0.774
0.814
0.756
0.756
0.744
0.734
0.710
0.648
0.640
0.618
0.626
0.644
0.634
0.662
0.808
1.006
0.914
0.936
0.862
0.750
0.778
0.758
0.754
0.728
0.668
0.730
0.746
0.794
0.758
0.784
0.766
0.668
0.658
0.674
0.662
0.656
0.636
0.638
0.678
0.690
0.690
0.640
0.652
0.644
0.648
0.620
0.616
0.608
0.624
0.654
0.628
0.626
0.650
0.660
0.656
0.648
0.684
0.688
0.690
0.700
0.758
0.896
0.944
1.066
1.032
0.822
0.858
0.844
0.736
0.752
0.738
0.720
0.658
0.680
0.694
0.688
0.650
0.648
0.670
0.642
0.630
0.618
0.642
0.710
0.702
0.658
0.798
0.848
0.900
0.762
0.778
0.744
0.704
0.650
0.680
0.670
0.618
0.622
0.636
0.664
0.666
1.176
0.942
0.878
0.888
0.792
0.762
0.806
0.778
0.736
0.818
0.814
0.710
0.694
0.726
0.740
0.704
0.648
0.648
0.642
0.606
0.612
0.612
0.638
0.708
0.842
0.926
1.042
0.834
0.866
0.822
0.714
0.766
0.716
0.700
0.688
0.700
0.688
0.648
0.662
0.642
0.644
0.612
0.600
0.630
0.686
0.744
0.744
0.866
0.222
0.830
0.934
0.920
0.794
0.802
0.538
0.232
0.696
0.702
0.690
0.686
0.658
0.672
0.688
0.658
0.642
0.670
0.652
0.628
0.632
0.622
0.636
0.624
0.614
0.618
0.618
0.606
0.598
0.662
0.682
0.660
0.648
0.638
0.682
0.692
0.682
0.672
0.646
0.646
0.608
0.600
0.610
0.606
0.584
0.602
0.608
0.628
0.642
0.620
0.638
0.638
0.620
0.632
0.634
0.630
0.622
0.608
0.620
0.628
0.662
0.690
0.680
0.650
0.658
0.658
0.652
0.632
0.602
0.624
0.640
0.658
0.680
0.652
0.644
0.658
0.660
0.640
0.646
0.648
0.640
0.620
0.622
0.628
0.618
0.592
0.596
0.612
0.616
0.620
0.628
0.684
0.832
0.876
0.790
0.714
0.780
0.802
0.840
0.730
0.696
0.724
0.678
0.682
0.742
0.742
0.740
0.800
0.758
0.710
0.702
0.708
0.668
0.692
0.686
0.670
0.634
0.660
0.654
0.638
0.606
0.606
0.616
0.612
0.608
0.586
0.584
0.586
0.592
0.606
0.634
1.116
1.038
1.010
1.094
1.084
0.898
0.862
0.784
0.684
0.714
0.736
0.782
0.752
0.832
0.804
0.770
0.674
0.668
0.684
0.700
0.634
0.742
0.732
0.692
0.690
0.646
0.642
0.642
0.646
0.604
0.618
0.634
0.668
0.692
0.654
0.676
0.726
0.698
0.648
0.730
0.714
0.718
0.678
0.658
0.652
0.632
0.626
0.596
0.596
0.610
0.600
0.614
0.618
0.626
0.640
0.232
0.394
0.616
0.634
0.618
0.602
0.612
0.604
0.602
0.598
0.612
0.598
0.592
0.604
0.604
0.580
0.588
0.590
0.602
0.594
0.626
0.628
0.614
0.624
0.626
0.638
0.604
0.600
0.604
0.596
0.594
0.576
0.568
0.576
0.580
0.572
0.580
0.596
0.602
0.610
0.598
0.614
0.620
0.632
0.598
0.624
0.618
0.632
0.590
0.638
0.624
0.606
0.598
0.584
0.580
0.576
0.582
0.576
0.576
0.574
0.570
0.564
0.570
0.574
0.584
0.612
0.616
0.606
0.614
0.590
0.582
0.568
0.592
0.602
0.610
0.606
0.596
0.606
0.590
0.578
0.600
0.688
0.898
0.792
0.774
0.700
0.672
0.662
0.730
0.752
0.744
0.664
0.770
0.766
0.820
0.784
0.938
0.910
0.760
0.738
0.734
0.724
0.660
0.714
0.722
0.744
0.728
0.826
0.954
0.854
0.888
0.860
0.792
0.770
0.724
0.668
0.286
0.382
0.646
0.614
0.616
0.600
0.624
0.624
0.686
0.786
0.854
0.822
0.852
0.814
0.760
0.684
0.666
0.702
0.754
0.908
1.052
0.770
0.746
0.742
0.678
0.700
0.732
0.746
0.734
0.840
0.898
0.782
0.828
0.824
0.734
0.800
0.804
0.728
0.776
0.748
0.240
0.436
0.720
0.684
0.702
0.744
0.720
0.668
0.708
0.712
0.696
0.666
0.710
0.712
0.684
0.652
0.672
0.674
0.626
0.626
0.626
0.628
0.630
0.604
0.600
0.620
0.642
0.716
0.786
0.802
0.670
0.652
0.654
0.640
0.652
0.628
0.628
0.614
0.602
0.638
0.648
0.648
0.608
0.620
0.622
0.612
0.608
0.604
0.580
0.582
0.590
0.598
0.596
0.600
0.590
0.606
0.648
0.710
0.824
0.812
0.734
0.750
0.696
0.730
0.714
0.692
0.652
0.656
0.648
0.612
0.606
0.608
0.618
0.626
0.624
0.632
0.612
0.646
0.660
0.642
0.628
0.656
0.684
0.722
0.722
0.760
0.752
0.692
0.686
0.678
0.674
0.648
0.660
0.656
0.632
0.630
0.642
0.628
0.612
0.634
0.654
0.672
0.644
0.710
0.718
0.778
0.722
0.682
0.686
0.670
0.642
0.628
0.606
0.618
0.624
0.638
0.622
0.624
0.624
0.598
0.598
0.630
0.652
0.646
0.626
0.644
0.654
0.656
0.634
0.644
0.646
0.618
0.622
0.614
0.592
0.596
0.602
0.668
0.702
0.688
0.672
1.016
0.838
0.770
0.750
0.730
0.660
0.658
0.652
0.626
0.614
0.624
0.638
0.638
0.648
0.618
0.620
0.662
0.706
0.768
0.808
0.768
0.692
0.704
0.700
0.698
0.692
0.648
0.690
0.704
0.714
0.694
0.706
0.692
0.696
0.674
0.664
0.656
0.664
0.656
0.638
0.656
0.660
0.690
0.716
0.690
0.688
0.696
0.684
0.664
0.672
0.676
0.652
0.632
0.646
0.652
0.656
0.624
0.652
0.648
0.640
0.608
0.612
0.612
0.652
0.746
0.814
0.826
0.804
0.748
0.660
0.664
0.650
0.602
0.614
0.610
0.618
0.626
1.104
1.072
0.928
0.358
0.520
0.828
0.826
0.718
0.676
0.666
0.652
0.648
0.644
0.662
0.720
0.804
0.906
0.852
0.912
0.964
0.878
0.760
0.768
0.752
0.678
0.680
0.686
0.674
0.660
0.628
0.660
0.664
0.668
0.638
0.642
0.642
0.664
0.680
0.700
0.654
0.662
0.654
0.638
0.608
0.598
0.602
0.630
0.678
1.128
0.898
0.912
0.954
0.886
0.886
0.848
0.822
0.704
0.696
0.698
0.702
0.696
0.666
0.732
0.734
0.758
0.712
0.732
0.736
0.750
0.722
0.668
0.694
0.670
0.646
0.624
0.620
0.624
0.630
0.652
0.674
0.654
0.728
0.738
0.730
0.732
0.710
0.720
0.648
0.676
0.700
0.704
0.704
0.648
0.702
0.686
0.684
0.646
0.758
0.792
0.754
0.774
0.842
0.808
0.740
0.682
0.694
0.684
0.682
0.652
0.658
0.664
0.682
0.704
0.684
0.678
0.706
0.704
0.686
0.670
0.616
0.632
0.644
0.642
0.624
0.636
0.716
0.792
0.830
0.902
0.880
0.792
0.754
0.724
0.682
0.654
0.628
0.602
0.598
0.600
0.606
0.640
0.700
0.700
0.788
0.874
0.878
0.834
0.790
0.774
0.678
0.676
0.672
0.662
0.660
0.634
0.674
0.700
0.716
0.718
0.696
0.700
0.696
0.690
0.640
0.634
0.630
0.614
0.642
0.696
0.726
0.746
0.718
0.630
0.650
0.632
0.614
0.604
0.616
0.644
0.660
0.638
0.682
0.666
0.662
0.664
0.652
0.686
0.698
0.702
0.656
0.666
0.672
0.678
0.648
0.638
0.652
0.662
0.658
0.638
0.700
0.738
0.696
0.714
0.704
0.698
0.682
0.700
0.702
0.644
0.672
0.658
0.660
0.624
0.646
0.650
0.652
0.636
0.654
0.674
0.696
0.720
0.680
0.688
0.700
0.682
0.640
0.672
0.680
0.656
0.688
0.714
0.758
0.706
0.780
0.800
0.758
0.794
0.778
0.706
0.706
0.670
0.640
0.632
0.626
0.620
0.626
0.692
0.692
0.754
0.786
0.806
0.764
0.740
0.728
0.728
0.664
0.686
0.680
0.680
0.662
0.722
0.776
0.960
0.838
0.876
0.818
0.732
0.724
0.706
0.692
0.640
0.668
0.648
0.630
0.676
0.726
0.862
0.894
0.910
0.856
0.832
0.788
0.694
0.716
0.708
0.698
0.690
0.694
0.708
0.668
0.664
0.680
0.688
0.704
0.700
0.754
0.770
0.748
0.732
0.728
0.698
0.652
0.654
0.678
0.756
0.780
0.834
0.948
0.872
0.872
0.838
0.776
0.762
0.722
0.642
0.710
0.688
0.696
0.698
0.688
0.668
0.624
0.622
0.616
0.630
0.618
0.612
0.634
0.660
0.626
0.684
0.672
0.646
0.678
0.672
0.648
0.678
0.722
0.700
0.672
0.684
0.696
0.710
0.718
0.700
0.644
0.646
0.644
0.646
0.664
0.656
0.686
0.714
0.742
0.724
0.692
0.710
0.678
0.680
0.630
0.624
0.640
0.628
0.602
0.610
0.632
0.642
0.660
0.642
0.662
0.634
0.702
0.732
0.740
0.732
0.708
0.678
0.670
0.650
0.626
0.618
0.628
0.630
0.640
0.638
0.648
0.844
0.968
0.836
0.862
0.820
0.750
0.756
0.756
0.726
0.768
0.750
0.712
0.688
0.678
0.662
0.616
0.604
0.604
0.602
0.640
0.930
1.194
0.982
0.862
0.816
0.766
0.702
0.676
0.678
0.662
0.650
0.642
0.644
0.634
0.624
0.608
0.624
0.626
0.650
0.692
0.670
0.696
0.702
0.728
0.712
0.718
0.738
0.744
0.692
0.662
0.656
0.650
0.670
0.674
0.676
0.686
0.686
0.688
0.686
0.690
0.658
0.662
0.660
0.688
0.674
0.680
0.696
0.718
0.714
0.696
0.668
0.664
0.664
0.662
0.626
0.646
0.644
0.658
0.684
0.658
0.676
0.684
0.692
0.686
0.656
0.662
0.672
0.690
0.708
0.676
0.664
0.660
0.638
0.660
0.690
0.692
0.710
0.696
0.616
0.626
0.632
0.694
1.270
0.964
0.866
0.804
0.764
0.726
0.690
0.708
0.696
0.700
0.684
0.720
0.718
0.704
0.736
0.736
0.662
0.622
0.626
0.630
0.662
0.792
0.918
1.120
1.006
0.870
0.882
0.870
0.800
0.796
0.760
0.704
0.678
0.654
0.614
0.634
0.624
0.622
0.600
0.640
0.642
0.656
0.670
0.688
0.690
0.680
0.678
0.684
0.676
0.656
0.672
0.678
0.686
0.656
0.688
0.714
0.782
0.754
0.806
0.810
0.816
0.734
0.718
0.714
0.706
0.652
0.664
0.664
0.674
0.654
0.690
0.694
0.732
0.744
0.728
0.726
0.742
0.740
0.712
0.750
0.760
0.768
0.736
0.720
0.712
0.724
0.728
0.696
0.704
0.720
0.748
0.780
0.732
0.750
0.736
0.726
0.654
0.642
0.648
0.642
0.642
0.704
0.980
0.816
0.812
0.794
0.778
0.718
0.670
0.682
0.682
0.708
0.694
0.706
0.754
0.812
0.992
0.826
0.840
0.804
0.722
0.664
0.662
0.738
0.792
0.726
0.704
0.696
0.646
0.648
0.666
0.658
0.638
0.652
0.674
0.718
0.750
0.792
0.824
0.892
0.784
0.830
0.836
0.806
0.750
0.752
0.760
0.724
0.758
0.768
0.818
0.764
0.772
0.780
0.802
0.726
0.682
0.696
0.680
0.686
0.708
0.696
0.650
0.686
0.710
0.774
0.812
0.760
0.720
0.692
0.778
0.804
0.830
0.802
0.776
0.724
0.658
0.680
0.670
0.704
0.682
0.750
0.718
0.918
1.056
0.934
0.922
0.902
0.834
0.820
0.850
0.796
0.852
0.846
0.858
0.758
0.806
0.790
0.786
0.722
0.764
0.776
0.792
0.762
0.766
0.748
0.760
0.714
0.704
0.684
0.658
0.624
0.634
0.624
0.614
0.634
0.614
0.758
1.102
1.016
1.006
0.968
0.868
0.806
0.792
0.792
0.734
0.770
0.802
0.782
0.792
0.822
0.830
0.742
0.754
0.738
0.748
0.714
0.676
0.702
0.700
0.690
0.662
0.694
0.700
0.716
0.690
0.690
0.696
0.706
0.710
0.650
0.676
0.694
0.712
0.740
0.726
0.822
1.138
1.018
0.908
0.884
0.864
0.860
0.772
0.800
0.772
0.740
0.710
0.706
0.716
0.726
0.700
0.694
0.708
0.714
0.720
0.686
0.696
0.720
0.714
0.744
0.712
0.822
0.848
0.856
0.774
0.740
0.732
0.708
0.660
0.686
0.684
0.682
0.708
0.768
0.786
0.854
0.828
0.788
0.754
0.722
0.722
0.724
0.716
0.744
0.756
0.734
0.718
0.676
0.670
0.654
0.636
0.696
0.758
0.852
0.868
0.850
0.810
0.766
0.732
0.666
0.656
0.660
0.648
0.660
0.718
0.988
1.028
0.842
0.842
0.838
0.236
0.538
0.752
0.716
0.690
0.682
0.698
0.694
0.676
0.742
0.774
0.814
0.734
0.788
0.760
0.774
0.736
0.750
0.768
0.772
0.758
0.740
0.728
0.722
0.714
0.702
0.724
0.752
0.794
0.816
0.856
0.878
0.762
0.762
0.742
0.692
0.688
0.672
0.674
0.692
0.664
0.702
0.706
0.736
0.712
0.710
0.700
0.706
0.682
0.662
0.680
0.698
0.704
0.708
0.698
0.712
0.736
0.724
0.708
0.700
0.700
0.662
0.632
0.646
0.648
0.656
0.660
0.696
0.732
0.814
0.824
0.778
0.756
0.732
0.682
0.692
0.682
0.672
0.648
0.656
0.656
0.684
0.706
0.680
0.700
0.710
0.726
0.736
0.694
0.688
0.694
0.700
0.690
0.674
0.692
0.668
0.638
0.644
0.630
0.624
0.638
0.618
0.646
0.670
0.728
0.724
0.744
0.708
0.718
0.758
0.740
0.712
0.702
0.640
0.656
0.648
0.648
0.626
0.622
0.624
0.674
0.806
0.934
0.804
0.808
0.766
0.744
0.684
0.702
0.684
0.682
0.638
0.638
0.634
0.620
0.614
0.646
0.862
1.072
1.010
0.968
0.874
0.772
0.700
0.646
0.632
0.636
0.648
0.676
0.728
0.718
0.766
0.796
0.816
0.806
0.694
0.722
0.712
0.718
0.752
0.686
0.692
0.718
0.756
0.830
0.706
0.674
0.680
0.690
0.692
0.714
0.714
0.714
0.680
0.804
0.946
0.950
0.822
0.828
0.772
0.804
0.956
0.968
0.900
0.806
0.750
0.734
0.710
0.680
0.648
0.666
0.666
0.704
0.882
0.828
0.974
1.098
0.914
0.934
0.860
0.750
0.728
0.790
1.328
1.000
0.880
0.840
0.800
0.740
0.748
0.738
0.740
0.710
0.724
0.746
0.780
0.800
0.744
0.726
0.708
0.668
0.676
0.632
0.622
0.628
0.668
0.814
0.738
0.686
0.720
0.702
0.646
0.720
0.706
0.720
0.670
0.708
0.760
0.802
0.854
0.796
0.810
0.792
0.712
0.722
0.750
0.752
0.732
0.692
0.646
0.656
0.650
0.646
0.620
0.610
0.610
0.612
0.622
0.618
0.604
0.608
0.600
0.626
0.628
0.624
0.594
0.588
0.602
0.606
0.602
0.584
0.598
0.618
0.660
0.672
0.690
0.700
1.218
0.920
0.892
0.798
0.828
0.808
1.024
1.058
0.904
0.802
0.758
0.832
0.872
0.812
0.784
0.754
0.728
0.680
0.656
0.650
0.662
0.662
0.652
0.648
0.604
0.616
0.612
0.596
0.580
0.574
0.582
0.584
0.602
0.610
0.622
0.620
0.636
0.652
0.670
0.674
0.670
0.642
0.630
0.624
0.644
0.694
0.758
0.778
0.766
0.708
0.742
0.706
0.660
0.636
0.636
0.642
0.636
0.640
0.668
0.688
0.662
0.664
0.680
0.700
0.710
0.740
0.816
0.822
0.736
0.908
0.906
0.880
0.718
0.736
0.652
0.668
0.676
0.648
0.686
0.646
0.638
0.672
0.678
0.652
0.660
0.670
0.628
0.666
0.684
0.690
0.796
0.956
0.894
0.966
0.882
0.850
0.760
0.736
0.718
0.666
0.668
0.680
0.660
0.630
0.652
0.650
0.656
0.610
0.662
0.652
0.640
0.650
0.660
0.654
0.640
0.662
0.716
0.882
1.138
0.992
0.960
0.758
0.754
0.724
0.716
0.714
0.706
0.674
0.666
0.656
0.632
0.622
0.618
0.610
0.584
0.592
0.592
0.586
0.590
0.618
0.684
0.806
0.774
0.808
0.798
0.700
0.656
0.740
0.774
0.816
0.744
0.750
0.756
0.796
0.702
0.678
0.646
0.702
0.754
0.804
0.796
0.748
0.720
0.716
0.678
0.620
0.660
0.696
1.144
0.988
0.988
0.950
0.838
0.864
0.844
0.782
0.812
0.836
0.830
0.750
0.746
0.724
0.674
0.698
0.680
0.666
0.642
0.630
0.658
0.708
0.810
0.788
0.830
0.770
0.708
0.786
0.802
0.764
0.748
0.728
0.682
0.628
0.644
0.632
0.624
0.608
0.620
0.670
0.708
0.766
0.754
0.882
0.952
0.830
0.842
0.838
0.802
0.796
0.768
0.742
0.764
0.760
0.732
0.748
0.768
0.734
0.744
0.792
0.784
1.104
0.952
0.972
1.034
1.086
0.836
0.794
0.758
0.690
0.744
0.720
0.790
0.758
0.832
0.888
0.808
0.932
0.974
0.842
0.778
0.780
0.768
0.776
0.984
1.124
0.956
0.936
0.832
0.830
0.910
0.936
0.808
0.892
0.896
0.752
0.768
0.844
0.778
0.812
0.904
0.978
0.800
0.858
0.876
0.798
0.702
0.738
0.760
0.858
1.144
1.004
0.886
0.888
0.936
0.832
0.870
0.880
0.778
0.782
0.922
0.872
0.852
0.830
0.784
0.712
0.762
0.846
0.858
0.918
0.990
0.822
0.856
0.818
0.742
0.782
0.852
0.836
0.754
0.834
0.864
0.854
0.782
0.802
0.840
0.754
0.732
0.784
0.866
0.848
0.778
0.782
0.784
0.792
0.728
0.722
0.746
0.786
0.804
0.804
0.748
0.818
0.872
0.862
0.794
0.690
0.714
0.680
0.658
0.624
0.626
0.618
0.620
0.622
0.606
0.624
0.658
0.670
0.710
0.716
0.670
0.716
0.686
0.676
0.646
0.618
0.608
0.590
0.594
0.596
0.648
0.648
0.620
0.614
0.626
0.602
0.650
0.650
0.648
0.656
0.672
0.648
0.684
0.714
0.708
0.660
0.670
0.662
0.682
0.640
0.658
0.682
0.704
0.720
0.710
0.722
0.710
0.652
0.652
0.660
0.670
0.682
0.640
0.642
0.648
0.714
0.660
0.652
0.700
0.746
0.726
0.668
0.698
0.726
0.756
0.708
0.652
0.676
0.684
0.676
0.650
0.644
0.684
1.162
0.888
0.852
0.788
0.704
0.680
0.672
0.674
0.656
0.666
0.642
0.620
0.628
0.622
0.634
0.684
0.632
0.646
0.728
0.716
0.694
0.690
0.670
0.650
0.622
0.614
0.612
0.604
0.598
0.598
0.604
0.620
0.628
0.608
0.642
0.664
0.670
0.648
0.630
0.630
0.620
0.632
0.650
0.656
0.658
0.622
0.618
0.620
0.624
0.588
0.604
0.622
0.642
0.656
1.042
0.970
0.862
0.844
0.838
0.734
0.774
0.770
0.828
0.766
0.790
0.810
0.748
0.774
0.746
0.770
0.742
0.764
0.784
0.746
0.682
0.674
0.670
0.670
0.786
1.114
0.866
0.818
0.764
0.808
0.776
0.774
0.734
0.714
0.692
0.698
0.688
0.670
0.734
0.748
0.784
0.776
0.756
0.846
0.804
0.786
0.740
0.674
0.692
0.658
0.634
0.642
0.654
0.660
0.648
0.712
0.816
1.000
0.890
0.912
0.840
0.796
0.760
0.788
0.840
0.754
0.854
0.836
0.744
0.768
0.778
0.796
0.822
0.762
0.778
0.770
0.768
0.744
0.702
0.744
0.738
0.694
0.744
0.756
0.730
0.742
0.780
0.746
0.814
0.774
0.722
0.782
0.804
0.840
0.786
0.722
0.750
0.736
0.680
0.724
0.716
0.706
0.690
0.734
0.710
0.782
0.814
0.750
0.772
0.774
0.724
0.766
0.764
0.746
0.748
0.774
0.804
0.812
0.752
0.738
0.712
0.668
0.678
0.668
0.626
0.656
0.684
0.702
0.776
0.732
0.678
0.762
0.874
0.830
0.834
0.848
0.734
0.750
0.732
0.672
0.710
0.692
0.692
0.654
0.660
0.652
0.764
0.848
0.868
0.798
0.748
0.764
0.740
0.716
0.720
0.692
0.638
0.670
0.694
0.716
0.732
0.772
0.778
0.706
0.722
0.720
0.698
0.688
0.712
0.732
0.728
0.748
0.788
0.792
0.720
0.722
0.704
0.654
0.634
0.670
0.708
0.756
0.804
0.930
0.942
0.818
0.910
0.926
0.824
0.894
0.782
0.800
0.790
0.800
0.740
0.744
0.762
0.762
0.746
0.720
0.780
0.788
0.856
0.748
0.806
0.786
0.752
0.700
0.716
0.704
0.654
0.678
0.672
0.680
0.660
0.652
0.678
0.652
0.654
0.888
0.954
1.008
0.924
0.804
0.774
0.736
0.714
0.642
0.646
0.636
0.670
0.646
0.702
0.730
1.148
0.906
0.928
0.888
0.758
0.678
0.700
0.738
0.730
0.678
0.678
0.810
0.830
0.776
0.784
0.740
0.678
0.706
0.680
0.628
0.648
0.642
0.652
0.658
0.664
0.654
0.628
0.644
0.644
0.644
0.676
0.694
0.702
0.716
0.714
0.696
0.684
0.682
0.634
0.632
0.618
0.706
1.100
1.070
0.932
0.844
0.786
0.694
0.742
0.736
0.668
0.674
0.654
0.628
0.626
0.626
0.616
0.606
0.636
0.644
0.656
0.620
0.652
0.634
0.616
0.628
0.644
0.624
0.676
0.722
0.702
0.740
0.668
0.736
0.816
0.760
0.878
0.800
0.816
0.798
0.794
0.752
0.682
0.702
0.702
0.682
0.666
0.694
0.692
0.656
0.646
0.648
0.644
0.620
0.616
0.620
0.618
0.608
0.590
0.602
0.596
0.598
0.588
0.586
0.598
0.608
0.624
0.608
0.604
0.622
0.642
0.670
0.710
0.724
0.682
0.718
0.736
0.750
0.696
0.722
0.722
0.720
0.690
0.710
0.712
0.712
0.698
0.656
0.682
0.676
0.660
0.632
0.626
0.654
0.758
1.348
1.082
1.002
0.810
0.752
0.710
0.694
0.676
0.646
0.660
0.652
0.648
0.622
0.662
0.664
0.652
0.662
0.694
0.830
0.602
0.236
0.768
0.784
0.802
0.808
0.722
0.718
0.710
0.742
0.702
0.716
0.790
1.060
1.062
1.022
0.938
0.834
0.806
0.810
0.762
0.714
0.680
0.728
0.730
0.740
0.738
0.712
0.700
0.650
0.694
0.722
0.844
1.324
0.970
0.958
0.946
0.828
0.800
0.762
0.754
0.736
0.738
0.762
0.730
0.762
0.788
0.768
0.782
0.732
0.794
0.816
0.774
0.734
0.732
0.744
0.746
0.720
0.724
0.708
0.658
0.680
0.674
0.674
0.674
0.728
0.784
0.916
0.842
0.856
0.836
0.792
0.778
0.764
0.700
0.710
0.710
0.728
0.668
0.710
0.710
0.730
0.708
0.730
0.756
0.752
0.744
0.726
0.712
0.652
0.638
0.650
0.650
0.612
0.670
0.722
0.930
0.994
0.932
0.850
0.744
0.740
0.748
0.710
0.710
0.708
0.722
0.696
0.700
0.706
0.726
0.706
0.716
0.740
0.794
0.772
0.782
0.804
0.792
0.762
0.758
0.746
0.710
0.710
0.718
0.676
0.646
0.650
0.634
0.636
0.726
0.766
0.906
0.804
0.866
0.832
0.744
0.842
0.884
0.778
0.792
0.804
0.734
0.756
0.762
0.776
0.732
0.758
0.788
0.832
0.774
0.792
0.802
0.736
0.740
0.712
0.772
0.840
0.862
0.848
0.822
0.718
0.744
0.722
0.676
0.664
0.688
0.732
0.780
1.304
1.024
0.974
0.918
0.876
0.822
0.816
0.812
0.788
0.784
0.812
0.826
0.838
0.828
0.752
0.754
0.742
0.742
0.680
0.722
0.726
0.748
0.714
0.738
0.734
0.784
0.806
0.814
0.802
0.750
0.728
0.722
0.718
0.738
0.700
0.718
0.750
0.788
0.822
0.816
0.818
0.792
0.698
0.724
0.722
0.732
0.720
0.692
0.734
0.782
0.874
0.810
0.744
0.796
0.764
0.738
0.710
0.714
0.712
0.690
0.662
0.664
0.650
0.682
0.678
0.676
0.666
0.664
0.630
0.620
0.622
0.600
0.624
0.666
0.712
0.762
0.938
0.972
0.922
0.988
1.006
0.864
0.880
0.918
0.854
0.790
0.798
0.792
0.782
0.754
0.768
0.756
0.734
0.762
0.814
0.898
0.850
0.878
0.812
0.746
0.724
0.690
0.754
0.770
0.816
0.812
0.868
0.828
0.760
0.728
0.758
0.780
0.726
0.752
0.768
0.784
0.724
0.728
0.728
0.718
0.704
0.720
0.768
0.788
0.820
0.836
0.764
0.750
0.928
1.228
0.988
0.990
1.178
1.000
0.822
0.796
0.740
0.700
0.672
0.682
0.662
0.648
0.618
0.634
0.628
0.628
0.618
0.614
0.610
0.618
0.624
0.604
0.600
0.622
0.634
0.656
0.688
0.660
0.660
0.658
0.680
0.672
0.658
0.642
0.644
0.644
0.646
0.640
0.610
0.618
0.618
0.628
0.638
0.632
0.670
0.700
0.820
0.862
0.850
0.858
0.844
0.770
0.718
0.712
0.666
0.684
0.710
0.740
0.682
0.694
0.758
0.904
0.954
1.142
1.132
0.934
0.954
0.936
0.946
0.854
0.984
1.070
0.986
0.938
0.960
0.932
0.816
0.778
0.760
0.746
0.688
0.690
0.738
1.170
0.922
1.166
1.226
1.024
1.000
0.932
0.798
0.818
0.826
0.862
0.752
0.744
0.806
1.232
1.008
1.046
1.104
1.002
1.062
1.070
1.000
0.962
0.878
0.798
0.704
0.776
0.818
0.994
0.910
0.876
0.988
1.078
0.966
0.806
0.874
0.878
0.876
1.054
1.076
0.868
1.026
1.174
0.970
0.816
0.928
0.952
0.870
0.786
0.842
0.882
0.958
0.912
0.904
0.964
1.050
0.990
0.970
0.850
1.022
0.996
0.988
0.876
0.824
0.920
0.952
0.948
0.890
0.810
0.726
0.734
0.692
0.652
0.686
0.644
0.648
0.712
0.774
0.824
0.830
0.884
0.898
0.822
0.812
0.802
0.726
0.722
0.700
0.722
0.742
0.764
0.776
0.732
0.738
0.748
0.716
0.734
0.714
0.664
0.682
0.682
0.664
0.648
0.632
0.640
0.650
0.642
0.610
0.626
0.622
0.624
0.616
0.596
0.586
0.586
0.586
0.582
0.566
0.580
0.586
0.606
0.632
0.668
0.710
0.742
0.750
0.712
0.670
0.644
0.640
0.662
0.740
0.986
0.964
1.200
1.056
1.142
1.142
0.982
1.026
1.072
0.908
0.940
0.960
0.980
0.860
0.896
0.936
0.820
0.788
0.748
0.732
0.704
0.656
0.658
0.646
0.646
0.608
0.610
0.636
0.666
0.786
1.176
0.948
0.986
1.058
0.994
1.080
1.138
1.066
1.130
1.024
0.978
0.958
0.868
0.836
0.786
0.736
0.672
0.676
0.676
0.664
0.632
0.642
0.672
0.684
0.734
0.740
0.678
0.716
0.722
0.742
0.700
0.736
0.762
0.858
0.830
0.940
0.984
0.856
0.852
0.862
0.802
0.814
0.842
0.866
0.824
0.836
0.860
0.798
0.806
0.836
0.814
0.834
0.838
0.864
0.804
0.806
0.826
0.804
0.782
0.786
0.800
0.766
0.762
0.772
0.764
0.734
0.742
0.750
0.778
0.750
0.778
0.818
0.818
0.788
0.786
0.800
0.764
0.742
0.744
0.758
0.752
0.756
0.776
0.808
0.766
0.792
0.806
0.770
0.862
0.846
0.816
0.772
0.786
0.768
0.682
0.734
0.724
0.698
0.688
0.718
0.778
0.790
0.930
1.038
0.882
0.848
0.824
0.830
0.844
0.854
0.790
0.816
0.826
0.768
0.828
0.866
0.856
0.814
0.806
0.802
0.790
0.746
0.724
0.744
0.806
0.886
0.992
1.108
1.038
0.998
0.956
0.910
0.842
0.822
0.786
0.770
0.776
0.776
0.744
0.744
0.748
0.740
0.722
0.730
0.746
0.770
0.762
0.792
0.806
0.780
0.762
0.748
0.716
0.702
0.660
0.702
0.722
0.730
0.778
0.862
1.072
0.852
0.914
0.872
0.804
0.704
0.750
0.750
0.758
0.712
0.756
0.778
0.788
0.720
0.744
0.762
0.788
0.726
0.740
0.754
0.780
0.738
0.714
0.730
0.750
0.776
0.724
0.758
0.788
0.780
0.730
0.744
0.734
0.714
0.642
0.674
0.704
0.798
0.846
0.788
0.860
0.900
0.852
0.790
0.792
0.802
0.732
0.704
0.724
0.784
0.992
1.068
0.958
0.926
0.870
0.766
0.748
0.724
0.690
0.664
0.642
0.642
0.606
0.636
0.670
1.064
0.814
0.720
0.824
0.846
0.768
0.710
0.678
0.650
0.668
0.662
0.670
0.626
0.638
0.658
0.704
0.766
0.712
0.734
0.714
0.734
0.700
0.676
0.684
0.684
0.676
0.688
0.712
0.712
0.768
0.748
0.778
0.818
0.762
0.798
0.782
0.786
0.710
0.702
0.708
0.716
0.710
0.706
0.712
0.734
0.734
0.720
0.708
0.730
0.742
0.724
0.710
0.718
0.736
0.736
0.708
0.752
0.788
0.762
0.802
0.808
0.834
0.726
0.736
0.722
0.674
0.702
0.702
0.716
0.706
0.752
0.764
0.680
0.868
0.844
0.888
0.866
0.880
0.842
0.902
0.778
0.816
0.774
0.710
0.694
0.658
0.674
0.642
0.612
0.606
0.608
0.608
0.620
0.618
0.706
0.886
0.856
0.870
0.954
0.964
0.794
0.766
0.724
0.716
0.672
0.732
0.796
0.946
0.920
0.912
0.824
0.844
0.830
0.650
0.832
0.772
0.788
0.854
0.822
0.824
0.888
0.794
0.780
0.784
0.712
0.722
0.728
0.666
0.648
0.676
0.708
0.734
0.702
0.660
0.716
0.736
0.712
0.672
0.722
0.740
0.732
0.692
0.776
0.846
0.754
0.712
0.734
0.722
0.672
0.658
0.662
0.664
0.654
0.648
0.644
0.632
0.624
0.624
0.616
0.620
0.620
0.596
0.598
0.610
0.674
0.870
0.844
0.892
0.850
0.722
0.712
0.718
0.704
0.666
0.742
0.826
0.786
0.778
0.852
0.826
0.758
0.774
0.864
0.822
0.784
0.848
0.898
0.736
0.740
0.718
0.734
0.688
0.656
0.662
0.654
0.632
0.616
0.616
0.628
0.652
0.648
0.654
0.622
0.644
0.666
0.700
0.710
0.638
0.660
0.686
0.704
0.700
0.708
0.762
0.806
0.790
0.800
0.800
0.750
0.682
0.650
0.648
0.680
0.700
0.746
0.722
0.704
1.274
1.098
0.970
0.998
0.998
0.820
0.840
0.920
0.984
0.994
0.846
0.906
0.998
0.836
0.806
0.856
0.824
0.774
0.724
0.698
0.702
0.738
0.800
0.772
0.754
0.784
0.816
0.782
0.786
0.808
0.810
0.740
0.714
0.704
0.672
0.640
0.632
0.636
0.682
0.686
0.780
1.176
0.894
0.870
0.750
0.666
0.674
0.748
0.714
0.714
0.770
0.840
0.756
0.786
0.856
0.762
0.692
0.698
0.698
0.720
0.702
0.760
0.806
0.804
0.810
0.854
0.824
0.768
0.784
0.738
0.684
0.698
0.658
0.696
0.654
0.670
0.706
0.714
0.730
0.944
0.850
0.844
0.830
0.708
0.692
0.674
0.686
0.686
0.670
0.686
0.704
0.690
0.664
0.686
0.682
0.676
0.656
0.702
0.716
0.726
0.724
0.664
0.648
0.636
0.628
0.616
0.614
0.624
0.630
0.626
0.626
0.652
0.680
0.702
0.662
0.678
0.678
0.644
0.626
0.618
0.622
0.624
0.616
0.606
0.604
0.610
0.638
0.646
0.700
0.950
0.914
0.834
0.808
0.714
0.678
0.716
0.740
0.798
0.796
0.742
0.712
0.704
0.656
0.668
0.688
0.726
0.702
0.688
0.732
0.744
0.732
0.662
0.646
0.650
0.654
0.656
0.618
0.636
0.640
0.622
0.626
0.652
0.664
0.688
0.732
0.874
0.834
0.844
0.830
0.758
0.746
0.718
0.688
0.684
0.718
0.712
0.706
0.784
0.776
0.742
0.780
0.808
0.726
0.732
0.708
0.658
0.672
0.684
0.708
0.674
0.746
0.760
0.760
0.748
0.728
0.728
0.666
0.672
0.666
0.626
0.628
0.632
0.626
0.590
0.606
0.614
0.652
0.678
0.666
0.754
0.836
0.776
0.850
0.842
0.752
0.834
0.758
0.732
0.878
1.040
0.898
0.856
0.754
0.746
0.744
0.868
0.836
0.832
0.856
0.766
0.770
0.788
0.706
0.718
0.702
0.678
0.644
0.640
0.642
0.622
0.604
0.596
0.596
0.600
0.590
0.598
0.760
0.942
0.984
0.996
0.866
0.832
0.856
1.100
0.868
0.828
0.788
0.706
0.698
0.672
0.650
0.638
0.610
0.598
0.594
0.604
0.610
0.658
0.682
0.778
1.134
1.038
0.928
1.016
0.946
0.812
0.750
0.728
0.714
0.672
0.664
0.662
0.652
0.622
0.600
0.598
0.604
0.636
1.120
1.006
0.994
0.958
0.934
0.840
0.712
0.694
0.668
0.710
0.708
0.704
0.664
0.656
0.660
0.666
0.650
0.644
0.608
0.628
0.632
0.660
0.668
0.660
0.712
0.720
0.762
0.674
0.692
0.686
0.680
0.646
0.656
0.652
0.640
0.618
0.626
0.628
0.642
0.640
0.724
0.836
0.986
0.912
0.892
0.778
0.740
0.668
0.674
0.644
0.634
0.612
0.608
0.626
0.720
1.154
0.828
0.918
0.834
0.802
0.892
0.900
0.764
0.744
0.748
0.684
0.662
0.654
0.644
0.622
0.596
0.594
0.600
0.606
0.610
0.590
0.592
0.598
0.598
0.624
0.644
0.636
0.636
0.686
0.762
0.792
0.728
0.706
0.692
0.688
0.674
0.632
0.632
0.656
0.678
0.688
0.718
0.756
0.816
0.776
0.754
0.748
0.728
0.654
0.660
0.648
0.702
0.772
0.886
0.854
0.808
0.792
0.772
0.716
0.736
0.718
0.706
0.684
0.730
0.722
0.702
0.686
0.684
0.698
0.682
0.632
0.650
0.654
0.628
0.648
0.640
0.644
0.696
0.714
0.718
0.772
0.822
0.852
0.808
0.852
0.868
0.800
0.800
0.774
0.714
0.740
0.738
0.710
0.746
0.762
0.764
0.746
0.774
0.794
0.718
0.736
0.732
0.728
0.728
0.758
0.784
0.732
0.746
0.758
0.740
0.706
0.704
0.674
0.670
0.632
0.624
0.620
0.624
0.692
0.750
0.764
0.778
0.740
0.248
0.504
0.756
0.726
0.728
0.734
0.712
0.244
0.412
0.684
0.652
0.650
0.626
0.636
0.640
0.654
0.680
0.714
0.696
0.650
0.670
0.676
0.704
0.698
0.660
0.706
0.702
0.740
0.708
0.708
0.746
0.746
0.710
0.696
0.698
0.654
0.652
0.662
0.640
0.640
0.688
0.710
0.706
0.716
0.750
0.774
0.780
0.790
0.808
0.804
0.760
0.786
0.756
0.670
0.684
0.666
0.672
0.654
0.690
0.712
0.756
0.746
0.756
0.774
0.776
0.718
0.708
0.712
0.716
0.682
0.688
0.714
0.758
0.736
0.772
0.782
0.750
0.714
0.698
0.702
0.726
0.736
0.726
0.704
0.696
0.630
0.656
0.642
0.632
0.616
0.648
0.696
0.888
0.810
0.792
0.816
0.940
1.010
0.956
0.810
0.806
0.754
0.732
0.688
0.688
0.688
0.704
0.788
1.204
1.154
0.984
1.006
1.068
0.976
0.858
0.800
0.748
0.738
0.718
0.688
0.658
0.634
0.668
0.696
0.752
0.836
0.906
0.848
0.884
1.214
1.126
0.944
0.890
0.798
0.820
0.822
0.800
0.774
0.822
0.818
0.756
0.796
0.772
0.774
0.788
0.820
0.838
0.900
0.874
0.828
0.770
0.728
0.686
0.674
0.640
0.624
0.622
0.622
0.648
0.690
0.790
0.954
0.840
0.890
0.860
0.884
0.832
0.826
0.812
0.712
0.680
0.708
0.728
0.724
0.686
0.670
0.772
0.824
0.980
0.938
0.894
0.840
0.788
0.754
0.720
0.702
0.754
0.812
1.222
1.050
1.026
0.914
0.820
0.424
0.326
0.800
0.946
0.462
0.726
1.006
0.982
0.934
0.834
0.754
0.690
0.688
0.704
0.748
0.938
0.988
0.926
0.836
0.800
0.762
0.746
0.734
0.720
0.692
0.666
0.670
0.666
0.682
0.664
0.756
0.778
1.104
0.970
0.922
0.878
0.840
0.774
0.742
0.714
0.696
0.692
0.680
0.628
0.384
0.256
0.666
0.654
0.654
0.734
0.778
0.814
0.858
1.078
0.728
0.480
0.332
0.214
0.510
0.944
0.820
0.784
0.758
0.744
0.690
0.754
0.820
0.912
0.982
0.854
0.862
0.880
0.760
0.782
0.764
0.750
0.728
0.728
0.676
0.666
0.674
0.664
0.676
0.668
0.644
0.678
0.678
0.676
0.676
0.650
0.624
0.640
0.666
0.698
0.754
0.838
0.870
0.758
0.768
0.744
0.726
0.688
0.710
0.702
0.686
0.670
0.690
0.684
0.638
0.652
0.646
0.672
0.694
0.678
0.694
0.716
0.710
0.674
0.708
0.688
0.676
0.656
0.652
0.648
0.646
0.628
0.628
0.642
0.658
0.648
0.646
0.652
0.654
0.636
0.622
0.622
0.636
0.656
0.668
0.666
0.714
0.712
0.730
0.766
0.788
0.784
0.780
0.754
0.714
0.692
0.674
0.644
0.624
0.620
0.604
0.590
0.584
0.582
0.590
0.600
0.622
0.658
1.250
1.036
0.890
0.784
0.744
0.692
0.726
0.740
0.732
0.768
0.782
0.822
0.820
0.836
0.802
0.774
0.730
0.738
0.976
0.944
0.906
0.820
0.764
0.740
0.698
0.686
0.668
0.710
0.726
0.714
0.746
0.738
0.738
0.716
0.688
0.722
0.714
0.692
0.720
0.722
0.700
0.710
0.714
0.670
0.688
0.690
0.750
0.748
0.700
0.706
0.710
0.716
0.700
0.746
0.808
0.808
0.868
0.838
0.786
0.808
0.832
0.920
0.892
1.094
1.124
1.008
1.006
1.034
0.968
0.918
0.934
0.948
0.950
1.018
1.030
0.954
0.950
0.944
0.872
0.898
0.928
0.884
1.038
1.140
1.004
0.944
0.920
0.890
0.860
0.968
1.006
0.920
0.950
0.916
0.820
0.824
0.812
0.794
0.790
0.818
0.870
0.872
0.868
0.762
0.780
0.798
0.816
0.800
0.930
1.096
0.946
0.944
0.978
0.978
1.000
1.036
0.958
0.974
0.964
0.890
0.884
0.882
0.872
0.880
0.888
0.902
0.848
0.886
0.944
0.984
0.952
0.976
0.952
0.886
0.878
0.872
0.824
0.876
0.938
0.970
0.926
0.922
0.908
0.872
0.886
0.886
0.900
0.832
0.858
0.854
0.820
0.830
0.838
0.854
0.816
0.804
0.780
0.754
0.768
0.782
0.838
0.868
0.918
0.880
0.816
0.800
0.792
0.784
0.742
0.758
0.770
0.780
0.740
0.756
0.748
0.758
0.744
0.792
0.824
0.852
0.842
0.866
0.852
0.800
0.760
0.746
0.714
0.760
0.810
1.100
1.004
0.944
0.938
0.920
0.848
0.846
0.822
0.812
0.858
0.868
0.834
0.840
0.836
0.812
0.804
0.818
0.848
0.838
0.824
0.852
0.866
0.818
0.820
0.794
0.770
0.748
0.726
0.708
0.686
0.720
0.758
0.962
1.052
1.088
1.104
0.960
0.888
0.898
0.914
0.936
1.256
1.226
1.136
1.070
1.048
1.008
0.964
0.966
0.958
0.968
0.908
0.996
1.030
1.012
0.964
0.986
1.008
1.020
0.952
0.988
0.990
1.002
0.942
0.944
0.992
1.030
0.950
0.872
0.870
0.838
0.892
0.948
0.980
0.914
0.776
0.780
0.770
0.764
0.752
0.814
0.836
0.872
0.912
0.890
0.904
0.892
0.852
0.834
0.820
0.790
0.764
0.738
0.714
0.718
0.714
0.696
0.660
0.654
0.722
0.748
0.780
0.756
0.778
0.806
0.754
0.736
0.724
0.720
0.716
0.704
0.692
0.710
0.718
0.732
0.734
0.740
0.772
0.844
0.936
0.904
0.956
0.932
0.892
0.826
0.852
0.944
0.962
0.896
0.886
0.902
0.876
0.842
0.794
0.794
0.818
0.870
0.834
0.884
0.882
0.930
0.834
0.860
0.846
0.840
0.820
0.812
0.852
1.024
1.000
0.940
0.950
0.950
0.910
0.852
0.902
0.952
1.002
0.890
0.912
0.898
0.906
0.880
0.912
0.984
0.936
0.918
0.970
0.986
0.910
0.936
0.958
0.908
0.858
0.894
0.872
0.836
0.850
0.768
0.752
0.730
0.720
0.710
0.680
0.710
0.702
0.692
0.676
0.694
0.686
0.648
0.706
0.714
0.762
0.776
0.756
0.738
0.738
0.864
0.922
0.950
1.022
0.920
0.806
0.788
0.778
0.772
0.732
0.754
0.764
0.766
0.744
0.774
0.830
0.924
0.866
0.844
0.738
0.744
0.706
0.698
0.650
0.666
0.666
0.704
0.674
0.714
0.744
0.730
0.724
0.742
0.736
0.702
0.720
0.714
0.694
0.692
0.704
0.696
0.668
0.694
0.682
0.702
0.684
0.712
0.694
0.668
0.676
0.648
0.644
0.676
0.696
0.726
0.712
0.736
0.718
0.718
0.662
0.694
0.682
0.674
0.676
0.694
0.684
0.730
0.736
0.778
0.758
0.804
0.816
0.840
0.792
0.802
0.796
0.752
0.764
0.752
0.736
0.742
0.768
0.778
0.856
0.888
0.844
0.862
0.828
0.780
0.782
0.696
0.696
0.680
0.686
0.662
0.732
0.968
0.892
0.930
1.040
0.994
1.218
1.070
1.172
1.030
1.064
1.122
1.052
1.084
1.206
1.182
1.124
1.268
1.070
1.168
1.068
1.224
1.258
1.104
0.966
1.198
1.196
1.140
1.088
0.906
0.888
0.980
1.116
1.364
1.288
1.230
1.144
1.094
0.888
0.956
1.002
1.106
1.326
1.314
1.220
0.924
1.002
1.034
1.170
1.154
1.114
1.092
1.158
1.192
1.174
1.094
0.934
0.904
0.876
1.282
1.200
1.014
0.936
0.896
0.972
1.092
1.192
1.042
0.990
0.932
0.788
0.850
0.992
1.448
1.252
1.014
1.034
1.056
1.226
1.434
1.220
1.382
1.332
1.228
1.058
1.180
1.074
1.234
1.194
0.962
1.010
1.042
1.140
1.028
0.960
0.900
0.844
0.826
0.802
0.784
0.922
1.256
1.202
1.216
1.076
1.108
1.030
1.048
1.010
0.980
0.928
0.808
0.794
0.790
0.790
0.804
0.790
0.774
0.752
0.738
0.710
0.794
0.926
1.362
1.260
1.080
1.082
1.086
0.986
0.942
0.880
0.864
0.818
0.766
0.794
0.856
1.196
1.170
0.952
0.870
0.852
0.922
0.952
0.934
1.340
1.260
1.160
1.118
1.120
1.076
0.980
0.884
0.890
0.838
1.056
1.214
1.058
1.174
1.062
1.102
1.036
1.128
1.188
1.152
1.062
0.980
0.846
0.898
0.894
0.866
0.958
1.116
1.028
0.946
0.864
0.796
0.794
0.774
0.780
0.828
0.858
1.334
1.016
1.036
1.016
1.210
1.192
1.254
1.034
0.976
0.880
0.854
0.810
0.924
1.300
1.146
0.960
0.780
0.854
0.888
1.394
1.236
0.970
0.942
0.946
0.928
1.322
1.174
1.000
1.070
1.338
1.252
1.226
1.310
1.218
1.122
1.068
1.280
1.030
1.048
1.182
1.268
1.182
1.114
1.072
1.032
0.888
0.834
0.758
0.714
0.714
0.718
0.704
0.692
0.678
0.676
0.660
0.642
0.628
0.624
0.620
0.604
0.602
0.606
0.612
0.634
0.692
0.968
1.124
1.054
0.992
0.852
0.784
0.754
0.734
0.736
0.728
0.704
0.700
0.742
0.822
0.856
0.796
0.750
0.698
0.686
0.720
0.798
1.210
1.022
0.936
0.904
0.868
0.806
0.750
0.746
0.750
0.778
0.794
0.802
0.818
0.802
0.774
0.748
0.820
0.842
0.784
0.732
0.716
0.692
0.708
0.704
0.710
0.708
0.722
0.732
0.764
0.794
0.738
0.712
0.710
0.730
0.742
0.808
0.926
0.848
0.766
0.784
0.818
0.834
0.902
0.912
0.862
0.808
0.800
0.794
0.762
0.802
0.822
0.958
0.980
0.914
0.808
0.762
0.746
0.756
0.778
0.768
0.734
0.754
0.812
0.932
1.114
1.104
0.902
0.850
0.830
0.800
0.804
0.796
0.784
0.762
0.694
0.710
0.726
0.752
0.756
0.776
0.828
0.908
0.994
0.936
0.858
0.806
0.810
0.832
0.842
0.856
0.938
0.988
0.918
0.928
0.888
0.864
0.854
0.866
0.858
0.814
0.794
0.812
0.802
0.814
0.910
0.920
0.928
0.814
0.850
0.856
0.864
0.846
0.812
0.766
0.752
0.808
1.016
1.000
0.980
0.982
0.936
0.940
0.918
0.910
0.832
0.766
0.736
0.720
0.918
1.154
1.052
1.242
1.252
1.146
1.054
0.992
0.946
0.874
0.848
0.834
0.770
0.728
0.732
0.732
0.732
0.762
0.794
0.748
0.762
0.828
0.970
0.944
0.844
0.764
0.778
0.760
0.760
0.722
0.766
0.848
1.060
0.988
0.888
0.900
0.912
0.950
0.898
0.872
0.804
0.908
0.928
1.006
1.152
0.930
1.044
0.936
0.912
1.050
0.976
0.922
0.872
0.794
0.890
0.880
0.936
0.888
0.860
0.986
1.134
0.950
0.968
1.214
1.038
1.022
1.056
0.924
0.946
1.084
1.240
1.212
1.060
1.102
0.918
0.906
0.876
0.792
0.800
0.724
0.902
1.112
0.978
0.956
0.894
0.878
0.810
0.750
0.756
0.752
0.750
0.828
1.000
1.216
1.010
1.056
1.056
0.994
0.910
0.834
0.788
0.758
0.700
0.722
0.706
0.718
1.438
1.296
1.238
1.156
1.098
1.168
1.190
1.048
1.034
1.108
1.284
1.280
1.174
1.044
1.218
1.314
1.294
1.168
1.034
0.842
0.830
0.874
0.852
0.810
0.812
0.860
0.796
0.768
0.786
0.812
0.906
0.940
0.884
0.800
0.848
0.906
1.394
1.380
1.246
1.148
1.112
1.058
0.924
0.936
0.870
1.228
1.114
1.062
1.104
1.076
0.956
0.968
0.972
0.876
0.860
0.862
0.976
1.248
1.084
1.060
1.098
1.050
1.090
1.162
1.036
1.118
1.160
1.110
1.134
1.162
1.130
1.116
1.266
1.174
1.136
1.162
1.090
1.086
1.224
1.158
1.072
1.118
1.158
1.106
1.192
1.186
1.098
1.174
1.090
1.100
1.152
1.114
1.056
1.184
1.172
1.042
1.092
1.224
1.036
1.156
1.168
1.024
1.088
1.148
0.970
1.178
1.248
1.012
1.114
1.264
1.054
1.120
1.164
1.062
1.188
1.162
1.090
1.086
1.062
0.930
0.994
0.960
0.828
0.980
1.426
1.168
1.248
1.234
1.068
1.144
1.176
1.124
1.096
1.112
1.110
1.122
1.344
1.148
1.146
1.336
1.046
1.264
1.222
1.080
1.274
1.204
1.094
1.164
1.010
1.252
1.212
1.084
1.156
1.086
1.096
1.158
1.034
1.138
1.156
0.960
1.054
1.098
0.980
1.218
1.178
1.032
1.022
1.034
1.080
1.220
0.966
0.944
0.918
0.830
0.830
0.798
0.868
0.924
0.858
0.972
0.986
0.878
0.898
0.902
0.930
0.800
0.738
0.790
0.870
1.202
1.228
1.258
1.258
1.178
0.950
1.102
1.364
1.074
0.930
1.002
0.950
0.968
0.974
1.062
1.010
0.868
0.936
1.096
1.244
1.004
1.028
1.274
1.432
1.380
1.308
1.210
1.224
1.234
1.042
1.190
1.200
1.194
1.360
1.356
1.170
1.172
1.180
1.102
1.282
1.242
1.194
1.250
1.142
0.954
0.994
0.882
0.950
1.034
1.342
1.078
1.146
1.044
1.006
0.988
1.010
0.880
0.948
0.934
0.882
0.954
0.958
0.906
1.062
1.192
1.068
1.156
1.110
1.044
1.034
1.060
1.098
0.922
1.032
1.310
1.052
1.138
1.042
1.230
1.372
1.256
1.176
1.208
1.212
1.168
1.252
1.178
0.926
1.036
1.312
1.070
1.132
1.186
1.040
1.220
1.200
1.052
1.048
1.112
1.152
1.178
1.040
0.910
0.784
0.868
0.908
0.896
0.950
0.960
1.070
1.100
1.128
1.112
0.962
0.956
0.922
0.946
0.918
0.974
1.090
1.186
1.170
1.082
0.940
0.886
0.876
0.868
0.892
0.948
1.084
1.130
0.940
0.958
0.924
0.852
0.954
0.896
0.802
0.844
0.882
0.984
1.018
0.946
0.958
0.854
0.942
0.918
1.022
1.184
1.312
1.012
1.008
1.042
1.126
1.162
1.074
1.054
0.872
1.124
1.374
1.282
0.972
1.072
1.114
0.940
1.106
1.160
1.038
0.924
1.084
1.312
0.996
1.054
1.058
0.924
1.320
1.224
1.088
1.160
1.112
0.968
0.914
0.888
0.876
0.864
0.908
1.270
1.314
0.986
0.896
0.974
0.898
1.012
1.024
0.956
1.010
0.914
0.816
0.820
0.830
0.832
0.822
0.920
0.940
0.904
0.836
0.810
0.794
0.776
0.750
0.752
0.740
0.748
0.736
0.710
0.660
0.666
0.636
0.642
0.672
0.768
1.532
1.540
1.418
1.456
1.422
1.456
1.460
1.334
1.322
1.310
1.330
1.298
1.296
1.290
1.212
1.154
1.008
0.954
0.940
0.908
0.786
0.748
0.718
0.808
0.782
0.792
0.788
0.790
0.768
0.798
0.800
0.936
0.992
0.884
0.928
0.904
0.944
0.894
0.968
1.394
1.282
1.192
1.170
1.032
1.066
0.974
1.058
1.124
1.136
1.054
1.016
0.960
0.824
0.854
0.832
0.808
0.974
1.338
1.222
1.122
1.124
1.160
1.142
1.056
1.036
1.020
0.884
1.054
1.276
1.074
1.022
0.942
0.988
0.882
0.836
0.890
0.872
0.860
0.850
0.838
0.886
0.778
0.850
0.836
0.866
0.920
0.832
0.944
0.936
0.970
1.192
0.996
0.844
0.750
0.862
0.870
0.840
0.774
0.736
0.772
0.778
0.802
0.892
0.826
0.954
0.982
1.052
0.946
1.006
1.022
1.064
0.964
0.876
0.866
0.880
0.868
1.004
1.044
0.960
1.066
0.930
0.828
0.808
0.744
0.890
1.062
1.448
1.246
1.204
1.192
1.154
0.952
1.040
1.302
1.368
1.360
1.370
1.326
1.356
1.360
1.282
1.214
1.350
1.344
1.212
1.042
0.878
0.852
0.798
0.756
0.772
0.778
0.750
0.824
0.904
1.044
1.112
1.056
0.936
0.990
0.894
0.816
0.806
0.788
0.878
1.282
1.170
1.124
1.088
1.098
0.982
1.068
1.114
1.198
1.012
1.024
0.888
0.922
1.034
0.950
1.006
1.178
1.076
1.032
0.906
0.960
0.914
0.794
0.874
0.886
0.872
0.872
0.872
0.786
0.782
0.802
0.816
0.822
0.846
0.868
0.914
0.820
0.802
0.820
0.790
0.776
0.710
0.708
0.700
0.804
1.108
0.954
0.972
1.042
0.978
0.980
0.880
1.042
0.946
0.984
0.932
0.922
1.032
1.098
1.192
1.094
0.994
0.920
0.870
0.800
0.936
0.892
1.350
1.034
1.104
1.168
1.088
1.076
1.056
0.946
1.130
1.110
1.098
1.060
0.994
1.008
1.092
0.946
1.002
1.064
1.172
1.208
1.128
1.032
0.882
0.862
0.826
0.968
1.294
1.216
1.222
1.086
1.022
0.914
0.828
0.846
0.784
0.984
1.342
1.264
1.170
1.042
0.974
0.932
1.052
1.040
1.214
1.280
1.078
1.076
0.932
0.984
1.014
0.994
1.068
1.120
1.074
0.998
0.930
0.990
1.046
1.144
1.218
1.144
1.158
0.982
1.018
0.978
0.848
0.872
0.850
0.838
0.796
0.808
0.930
0.964
1.266
1.242
1.022
1.024
1.034
0.992
0.888
1.160
1.332
1.100
0.964
1.018
1.136
1.388
1.334
1.302
1.096
0.984
1.022
1.046
1.032
1.152
1.186
1.212
1.190
1.018
0.930
0.864
0.860
0.934
1.322
1.182
1.222
1.168
1.116
1.196
1.010
0.928
0.830
0.802
0.934
0.930
1.346
1.222
0.938
1.008
1.022
1.012
0.854
0.786
0.856
0.910
1.122
1.152
1.070
0.982
0.944
0.922
1.056
1.072
1.122
1.178
1.136
1.204
1.284
1.256
1.268
1.228
1.174
1.126
1.194
1.176
1.272
1.252
1.224
1.020
1.108
0.952
1.082
1.296
1.328
1.270
1.088
1.064
1.014
1.158
1.064
1.056
0.954
0.934
0.884
0.814
0.784
0.800
0.892
1.416
1.088
1.258
1.238
1.064
0.890
0.866
0.798
0.772
0.800
0.808
0.766
0.744
0.770
0.764
0.752
0.700
0.734
0.744
0.768
0.804
0.834
0.866
0.890
0.860
0.966
1.092
1.056
1.154
1.302
1.294
1.056
0.960
0.946
0.976
1.014
1.018
0.960
0.876
0.772
0.806
0.794
0.864
1.000
1.002
0.996
0.874
0.746
0.718
0.768
0.838
1.460
1.392
1.336
1.246
1.084
0.962
0.896
0.828
0.808
0.774
0.742
0.810
0.894
1.364
1.152
1.220
1.190
1.108
1.274
1.216
1.122
1.204
0.962
0.940
0.874
0.936
1.202
0.996
0.930
0.834
0.966
0.990
0.884
1.024
1.320
0.984
1.130
1.234
1.036
1.106
1.050
0.906
1.022
1.014
1.336
1.210
1.096
1.164
1.266
1.166
1.128
0.906
0.934
0.952
0.986
0.996
1.064
1.002
1.100
1.240
1.126
0.996
1.008
1.102
1.026
1.102
1.162
1.048
1.122
1.170
0.984
0.968
0.970
1.078
0.942
1.086
1.044
1.298
1.236
1.084
1.164
1.166
0.956
1.066
1.112
0.924
1.138
1.390
1.128
1.222
1.282
1.064
1.034
1.068
1.064
1.062
1.138
1.106
1.060
1.188
1.032
1.056
0.996
0.924
1.038
1.252
1.150
1.022
0.984
0.864
0.814
0.862
0.798
0.880
1.246
1.194
1.084
1.140
1.132
1.062
1.050
0.952
1.024
1.172
1.290
1.192
1.028
0.974
0.992
1.116
1.284
1.002
0.944
0.938
0.978
1.268
1.372
1.092
1.190
1.010
1.082
0.888
0.798
0.770
0.830
0.880
1.044
1.046
0.922
0.942
0.982
0.976
0.914
0.966
0.956
0.972
1.058
1.198
1.240
1.076
1.058
1.068
1.030
0.998
1.066
1.096
1.156
1.212
1.256
1.184
1.230
1.144
1.106
1.090
0.922
1.004
0.932
0.870
0.934
0.968
0.946
0.926
0.918
0.960
0.836
0.944
0.984
1.022
1.042
1.228
1.094
1.112
1.134
0.968
1.040
0.982
1.040
1.120
0.998
1.044
1.064
1.010
0.980
1.030
0.968
1.066
1.058
0.894
0.938
0.924
0.944
0.848
0.926
0.898
0.866
1.058
0.994
1.084
1.158
0.916
0.982
0.852
0.750
0.790
0.724
0.794
0.764
0.770
0.874
0.926
0.844
0.912
0.968
1.086
0.978
0.996
1.018
1.006
1.074
1.208
1.188
1.198
1.370
1.258
1.136
1.128
1.164
1.188
1.208
1.256
1.154
1.008
1.044
0.968
0.956
0.970
1.118
1.004
1.118
0.928
1.016
0.974
0.960
0.954
0.960
0.948
0.980
0.864
0.864
0.858
0.794
0.704
0.756
0.752
0.828
0.804
1.058
1.150
0.930
0.968
0.924
0.884
0.822
0.888
1.044
1.288
1.336
1.208
1.084
0.958
0.922
0.894
1.336
1.232
1.164
0.996
1.114
0.964
1.144
1.224
1.068
1.204
1.088
1.086
1.114
1.128
1.230
1.262
1.144
1.102
1.026
1.012
1.032
1.026
1.216
1.192
1.210
1.094
1.038
1.018
0.994
1.020
1.260
1.074
1.212
1.158
1.220
1.296
1.336
1.156
1.160
1.052
0.974
0.962
0.834
0.770
0.808
0.880
0.888
0.862
0.878
0.910
1.040
1.112
1.140
0.954
0.866
0.876
0.934
1.006
1.288
1.274
1.246
1.264
1.236
1.128
1.124
1.222
1.078
1.198
1.274
1.188
1.118
1.030
0.966
1.008
1.180
1.024
1.368
1.224
1.264
1.230
1.028
1.094
1.248
0.950
1.080
1.188
1.262
1.056
1.290
1.262
1.200
1.008
1.064
1.078
0.866
0.988
1.134
1.268
1.164
1.180
1.166
1.084
1.070
1.104
1.170
1.048
1.006
0.960
0.880
0.928
0.990
1.356
1.358
1.206
1.156
1.038
0.866
0.902
1.086
1.404
1.158
1.122
1.060
0.912
0.796
0.858
0.936
1.264
1.078
1.148
1.114
0.948
0.972
1.012
0.882
1.046
1.162
1.324
1.240
1.150
1.108
1.082
1.066
0.880
0.956
1.008
1.096
1.134
1.082
1.224
1.122
1.130
1.120
1.016
1.114
1.196
1.182
1.036
1.158
1.250
1.162
1.118
1.112
0.998
1.190
1.236
1.028
1.142
1.172
0.972
1.124
1.276
1.010
0.984
0.876
0.886
0.924
1.220
1.264
0.910
1.040
0.920
0.880
0.928
0.856
0.852
0.856
0.872
0.860
0.836
0.880
0.944
0.950
1.022
1.128
1.162
1.148
1.190
1.190
1.082
1.076
1.058
0.880
0.848
0.832
0.842
0.856
0.882
0.928
0.996
0.836
0.876
0.898
0.952
0.850
0.956
0.964
0.902
0.938
1.034
1.330
1.016
1.122
1.120
0.986
1.092
1.082
0.958
1.092
0.998
1.238
1.050
1.160
1.130
0.982
1.068
0.994
0.964
1.100
1.064
1.308
1.060
1.098
1.146
0.968
1.108
1.182
1.014
0.972
0.950
0.888
1.120
1.140
0.942
1.036
0.900
0.790
0.888
0.918
1.018
1.030
0.878
0.948
0.948
0.984
0.898
0.796
0.842
0.808
0.786
0.814
0.886
0.904
0.800
0.834
0.828
0.852
0.776
0.892
0.958
1.156
1.328
1.174
1.178
1.036
1.118
1.128
1.164
1.142
0.940
0.970
0.970
0.910
0.922
0.954
0.898
0.888
0.872
0.960
1.096
0.976
1.040
1.066
1.056
0.944
0.990
0.986
0.832
0.856
0.834
0.898
0.854
1.002
1.064
1.064
1.324
1.256
1.182
0.992
1.094
1.268
1.170
1.224
1.238
1.088
1.144
1.088
1.106
1.262
1.322
1.210
1.282
1.176
1.094
1.086
1.098
0.928
1.076
0.944
1.230
1.270
1.098
1.178
1.186
0.974
0.920
0.952
0.914
1.216
1.148
1.142
1.146
1.002
1.030
1.046
1.114
0.962
1.090
1.118
1.000
1.130
0.886
0.836
0.802
0.910
0.880
0.872
1.056
0.922
0.980
0.954
0.902
0.836
0.892
0.916
0.962
0.894
0.912
0.844
0.758
0.812
1.352
1.146
1.258
1.464
1.480
1.422
1.396
1.384
1.346
1.358
1.288
1.250
1.240
1.268
1.206
0.998
0.988
0.788
0.740
0.780
0.838
0.896
1.024
0.918
1.014
1.012
0.934
1.240
1.286
1.162
1.208
1.292
1.276
1.196
1.220
1.216
1.282
1.404
1.224
1.252
1.476
1.426
1.368
1.354
1.224
1.026
0.900
0.774
0.796
0.730
0.722
0.704
0.692
0.680
0.662
0.658
0.648
0.650
0.640
0.640
0.636
0.644
0.652
0.654
0.698
0.748
0.806
0.894
0.910
0.998
1.200
1.224
1.150
1.046
1.030
0.992
0.950
0.980
1.028
0.982
1.082
1.140
1.082
0.972
0.938
0.840
0.858
0.932
0.964
1.090
1.228
1.018
1.040
1.046
0.980
0.936
0.896
0.854
0.840
0.844
0.836
0.834
0.868
0.926
0.926
0.920
0.934
0.942
0.838
0.830
0.766
0.714
0.724
0.718
0.716
0.700
0.744
0.736
0.748
0.744
0.754
0.742
0.720
0.680
0.674
0.656
0.652
0.708
1.520
1.214
1.522
1.494
1.390
1.460
1.446
1.350
1.266
1.128
0.950
1.030
1.162
1.152
1.152
1.144
1.026
0.946
0.948
0.936
0.838
0.736
0.736
0.766
0.786
0.830
0.816
0.748
0.846
1.230
0.978
1.102
0.876
1.084
1.212
1.140
1.222
1.160
1.270
1.238
1.112
1.238
1.292
1.226
1.282
1.306
1.202
1.212
1.250
1.066
0.884
0.870
0.768
0.744
0.742
0.754
0.722
0.746
0.752
0.756
0.742
0.700
0.734
0.722
0.690
0.666
0.688
0.678
0.686
0.738
0.756
0.830
0.808
0.844
0.840
0.744
0.712
0.698
0.762
0.756
0.758
0.732
0.732
0.716
0.724
0.716
0.718
0.716
0.712
0.688
0.704
0.682
0.660
0.672
0.656
0.656
0.658
0.632
0.642
0.646
0.628
0.648
0.648
0.646
0.668
0.678
0.658
0.708
0.690
0.674
0.714
0.692
0.682
0.672
0.654
0.658
0.650
0.650
0.640
0.660
0.676
0.676
0.678
0.696
0.712
0.700
0.708
0.722
0.720
0.668
0.790
1.172
1.126
1.128
0.948
0.866
0.800
0.752
0.760
0.750
0.730
0.728
0.728
0.722
0.722
0.780
0.784
0.722
0.838
1.034
1.130
1.094
1.094
0.948
0.894
0.878
0.774
0.766
0.730
0.692
0.734
0.724
0.692
0.722
0.722
0.768
0.874
0.988
1.206
1.004
0.916
0.826
0.836
0.804
0.806
0.872
0.906
0.868
0.906
0.890
0.914
0.928
0.908
0.834
0.840
0.824
0.810
0.832
0.846
0.850
0.894
0.952
1.052
1.056
1.068
1.132
1.008
0.904
0.874
0.828
0.810
0.786
0.818
0.880
0.868
0.954
1.062
1.008
1.070
1.072
0.964
0.934
0.974
1.022
0.906
0.860
0.834
0.812
0.830
0.804
0.812
0.836
0.902
0.842
0.844
0.828
0.782
0.818
0.798
0.826
0.848
0.766
0.832
0.796
0.820
0.796
0.792
0.778
0.730
0.768
0.742
0.716
0.696
0.730
0.714
0.708
0.716
0.730
0.726
0.710
0.742
0.726
0.712
0.732
0.720
0.716
0.676
0.678
0.682
0.700
0.710
0.696
0.724
0.716
0.714
0.710
0.708
0.738
0.740
0.720
0.736
0.792
0.844
0.818
0.734
0.754
0.716
0.676
0.666
0.660
0.670
0.692
0.708
0.732
0.762
0.790
0.770
0.794
0.780
0.762
0.772
0.778
0.730
0.742
0.732
0.728
0.732
0.734
0.726
0.732
0.724
0.700
0.680
0.664
0.682
0.682
0.660
0.668
0.664
0.690
0.736
0.754
0.764
0.736
0.740
0.738
0.724
0.732
0.714
0.702
0.692
0.668
0.676
0.674
0.676
0.650
0.680
0.688
0.664
0.716
0.738
0.708
0.752
0.778
0.780
0.764
0.746
0.752
0.742
0.696
0.692
0.688
0.662
0.704
0.734
0.730
0.744
0.732
0.776
0.740
0.730
0.740
0.718
0.694
0.724
0.714
0.726
0.716
0.742
0.752
0.734
0.788
0.784
0.788
0.840
0.804
0.770
0.798
0.796
0.836
0.870
0.838
0.914
0.946
1.006
0.950
0.940
0.946
0.876
0.886
0.846
0.818
0.786
0.776
0.768
0.724
0.768
0.814
0.988
1.030
0.952
0.834
0.798
0.784
0.734
0.716
0.764
0.726
0.692
0.712
0.684
0.652
0.686
0.762
0.950
0.802
0.756
0.744
0.702
0.708
0.694
0.716
0.670
0.708
0.710
0.736
0.688
0.780
0.818
0.898
0.820
0.946
0.924
0.834
0.838
0.754
0.740
0.780
0.788
0.798
0.828
0.752
0.760
0.760
0.744
0.702
0.752
0.754
0.770
0.774
0.788
0.866
0.776
0.864
0.874
0.816
0.942
0.966
0.878
0.900
0.902
0.812
0.874
0.744
0.796
0.736
0.752
0.778
0.838
0.888
0.868
0.822
0.776
0.820
0.786
0.828
0.866
0.934
1.094
0.938
0.862
0.820
0.790
0.782
0.832
0.908
0.992
1.160
0.902
0.934
0.920
0.808
0.914
1.144
1.010
1.204
1.144
0.948
0.952
0.860
0.828
1.404
1.118
1.150
1.006
1.114
1.164
0.994
1.076
1.064
1.140
1.242
1.112
1.170
1.106
1.108
1.132
1.048
0.998
1.044
1.086
1.174
1.038
1.030
1.006
0.912
0.986
0.982
0.902
1.012
1.078
1.022
1.132
1.102
1.064
1.068
1.022
0.994
0.974
0.934
1.030
1.192
1.090
1.048
1.086
0.998
1.048
1.150
1.058
1.040
1.076
1.032
1.084
1.274
1.172
1.136
0.964
0.990
0.970
0.896
0.938
1.036
0.992
1.094
1.156
1.074
1.102
1.110
1.064
1.114
1.126
1.078
1.072
0.980
1.150
1.422
1.312
1.072
1.116
1.058
0.914
0.956
0.854
0.772
0.892
1.306
0.954
0.996
1.022
0.914
0.990
0.994
1.058
1.068
0.968
0.934
1.002
0.972
0.860
0.940
0.858
0.810
0.864
0.866
0.866
1.022
1.052
0.930
0.932
0.842
0.862
0.860
0.844
0.802
0.796
0.762
0.802
0.800
0.808
0.808
0.812
0.758
0.752
0.710
0.680
0.712
0.740
0.732
0.710
0.704
0.674
0.646
0.650
0.642
0.630
0.616
0.620
0.618
0.622
0.626
0.610
0.620
0.624
0.618
0.648
0.660
0.678
0.716
0.784
0.738
0.790
0.772
0.734
0.722
0.712
0.688
0.666
0.666
0.630
0.634
0.642
0.622
0.638
0.662
0.662
0.670
0.726
0.720
0.698
0.702
0.704
0.700
0.672
0.664
0.664
0.656
0.634
0.644
0.668
0.668
0.712
0.716
0.694
0.710
0.700
0.702
0.682
0.684
0.688
0.658
0.662
0.710
0.730
0.710
0.742
0.784
0.820
0.782
0.810
0.850
0.858
0.830
0.818
0.818
0.812
0.796
0.818
0.792
0.756
0.744
0.732
0.696
0.690
0.692
0.702
0.726
0.752
0.728
0.740
0.726
0.722
0.718
0.698
0.690
0.746
0.808
0.874
0.858
0.878
0.882
0.874
0.862
0.806
0.802
0.776
0.802
0.856
0.964
0.890
0.822
0.750
0.786
0.778
0.792
0.762
0.742
0.734
0.722
0.748
0.750
0.800
1.014
1.256
1.170
1.102
1.034
0.904
0.888
0.874
0.798
0.842
0.884
1.082
1.080
0.958
0.942
0.848
0.778
0.788
0.788
0.836
0.840
0.810
0.908
0.986
1.024
0.982
0.912
0.838
0.766
0.854
0.896
1.398
1.270
1.192
1.112
1.016
0.916
0.892
0.888
0.854
0.848
0.916
1.118
1.242
1.062
1.046
0.904
0.924
0.902
0.842
0.830
0.802
0.814
0.796
0.838
0.866
0.868
0.832
0.820
0.800
0.792
0.844
0.906
0.790
0.846
0.818
0.898
0.918
0.946
0.914
0.818
0.730
0.776
0.738
0.728
0.716
0.728
0.726
0.684
0.678
0.694
0.724
0.746
0.746
0.720
0.714
0.704
0.666
0.658
0.668
0.662
0.670
0.692
0.708
0.728
0.726
0.718
0.688
0.692
0.756
1.218
1.172
1.116
1.018
0.862
0.748
0.750
0.752
0.770
0.856
0.882
0.876
0.760
0.740
0.728
0.776
0.892
1.030
0.908
0.916
0.906
0.940
0.906
0.868
0.830
0.798
0.772
0.744
0.704
0.734
0.776
0.914
0.838
1.280
1.160
1.060
0.998
0.922
0.888
0.774
0.700
0.726
0.768
0.834
1.266
1.098
0.994
0.948
0.952
0.970
1.098
1.158
1.124
1.210
1.194
1.252
1.248
1.130
1.116
1.268
1.286
1.504
1.280
1.244
1.104
0.894
0.842
0.954
0.952
0.894
0.838
0.858
0.884
0.852
0.864
0.906
0.900
0.980
1.078
1.040
1.206
1.184
1.032
1.018
0.960
0.924
0.960
0.956
1.268
1.238
1.200
1.156
1.080
1.016
0.896
0.888
0.860
0.880
0.932
0.992
1.234
1.100
1.106
1.092
0.952
0.952
0.930
0.900
0.980
0.882
0.898
0.886
0.936
0.932
0.912
0.812
0.858
0.902
0.956
1.128
1.144
0.960
0.968
1.032
1.042
1.116
1.332
1.200
1.128
1.174
1.186
1.176
1.122
0.976
1.034
1.042
0.892
0.930
0.976
0.932
1.026
1.290
1.210
1.298
1.254
1.090
1.164
1.292
1.268
1.290
1.108
1.228
1.192
1.180
1.360
1.118
1.082
0.904
0.890
0.966
1.188
1.094
1.134
1.164
1.040
1.062
1.012
0.968
1.060
1.070
0.912
0.956
0.958
0.864
0.930
0.946
0.946
0.982
1.030
1.002
0.996
0.978
0.896
0.872
0.884
0.902
0.874
0.796
0.906
0.924
0.956
0.974
0.946
0.996
1.096
1.002
1.058
0.956
0.898
0.878
0.832
0.838
0.826
0.858
0.878
0.902
0.914
1.090
1.174
1.144
1.088
1.002
0.930
0.892
0.838
0.840
0.816
0.802
0.816
0.904
0.928
0.936
0.902
0.876
0.874
0.872
0.836
0.812
0.760
0.804
0.812
0.900
1.164
1.128
1.238
1.242
1.194
1.122
1.078
1.036
0.918
0.974
1.324
1.166
1.274
1.186
1.226
0.956
0.936
0.858
0.832
0.796
0.884
1.326
1.106
1.044
0.998
1.048
1.090
1.014
0.904
0.890
0.900
1.168
1.122
1.058
1.072
1.080
1.062
1.284
1.294
1.202
1.114
1.102
1.094
1.132
1.104
1.174
1.160
1.128
1.054
1.008
1.008
0.988
0.934
0.970
1.022
0.954
0.982
0.876
0.872
0.874
0.816
0.786
0.748
0.692
0.648
0.668
0.638
0.634
0.626
0.614
0.610
0.604
0.600
0.586
0.576
0.576
0.566
0.556
0.548
0.546
0.542
0.542
0.530
0.534
0.526
0.520
0.526
0.520
0.534
0.536
0.538
0.546
0.538
0.548
0.544
0.564
0.560
0.562
0.564
0.562
0.560
0.576
0.578
0.586
0.616
0.640
0.656
0.658
0.646
0.624
0.614
0.582
0.582
0.562
0.560
0.554
0.556
0.558
0.558
0.554
0.562
0.544
0.558
0.556
0.550
0.536
0.600
0.632
0.688
0.748
0.732
0.708
0.714
0.688
0.660
0.636
0.624
0.630
0.636
0.640
0.630
0.638
0.654
0.722
0.750
0.708
0.744
0.694
0.632
0.642
0.646
0.644
0.618
0.628
0.618
0.604
0.584
0.592
0.592
0.582
0.578
0.584
0.570
0.566
0.576
0.574
0.578
0.638
0.712
0.686
0.720
0.712
0.718
0.742
0.734
0.790
0.772
0.778
0.806
0.816
0.724
0.720
0.664
0.670
0.670
0.644
0.702
0.776
0.840
0.922
1.188
1.068
0.954
1.014
1.044
0.922
0.926
0.804
0.774
0.794
0.766
0.830
0.818
0.934
0.920
0.936
0.818
0.892
0.966
0.912
1.204
1.098
1.292
1.108
1.092
1.062
1.118
1.104
0.938
1.288
1.164
1.368
1.124
1.152
0.998
0.994
1.022
0.946
0.960
0.946
1.206
1.308
1.296
1.224
1.196
1.246
1.086
0.960
1.104
1.050
1.130
1.116
1.174
1.082
0.964
0.924
0.916
0.936
1.144
1.226
1.244
1.010
0.900
0.894
0.872
0.834
0.866
0.912
0.872
0.956
1.142
0.998
0.984
0.886
0.850
0.842
0.794
0.838
0.994
0.976
0.902
0.856
0.874
0.834
0.806
0.854
0.866
0.878
0.806
0.762
0.724
0.694
0.662
0.662
0.666
0.730
0.836
1.324
1.016
1.036
0.934
0.948
1.012
1.002
0.918
0.898
0.874
0.774
0.800
0.782
0.752
0.912
0.900
0.868
0.814
0.736
0.704
0.692
0.696
0.670
0.654
0.646
0.640
0.632
0.618
0.612
0.602
0.600
0.610
0.606
0.600
0.606
0.590
0.624
0.628
0.642
0.628
0.620
0.618
0.614
0.604
0.600
0.598
0.592
0.574
0.576
0.578
0.572
0.572
0.564
0.564
0.564
0.554
0.548
0.546
0.540
0.542
0.572
0.598
0.622
0.610
0.616
0.598
0.574
0.586
0.590
0.580
0.568
0.574
0.578
0.578
0.566
0.578
0.582
0.590
0.574
0.596
0.598
0.594
0.602
0.610
0.588
0.618
0.616
0.610
0.632
0.640
0.650
0.634
0.676
0.708
0.716
0.718
0.732
0.692
0.704
0.706
0.716
0.672
0.698
0.678
0.850
1.058
1.002
1.092
0.904
0.858
0.804
0.724
0.700
0.326
0.376
0.680
0.646
0.666
0.652
0.652
0.702
0.770
0.990
1.080
0.952
0.968
0.856
0.802
0.788
0.818
0.746
0.972
1.180
1.030
1.070
1.018
0.966
0.822
0.864
0.856
0.816
0.924
1.064
1.048
1.026
0.898
0.978
1.044
0.968
1.078
0.966
1.156
1.034
1.176
1.120
1.152
0.942
0.998
0.960
1.004
0.992
0.964
1.016
1.020
0.936
0.848
0.788
0.854
1.268
0.946
1.020
0.934
0.936
1.086
1.010
0.894
1.128
1.184
1.126
0.924
0.894
0.872
0.846
0.998
1.278
1.028
0.988
0.878
1.052
1.268
1.166
1.162
1.110
1.046
1.018
0.974
1.098
1.068
1.108
1.130
0.990
1.062
0.986
1.192
1.076
1.006
1.010
1.022
1.168
1.110
1.086
1.144
0.936
0.996
1.142
1.190
1.210
1.074
1.082
1.034
0.932
0.848
0.796
0.908
1.092
1.004
1.096
0.918
0.862
0.848
0.884
0.948
0.972
0.894
1.272
1.030
1.044
1.062
0.930
1.038
1.058
0.906
0.892
0.988
1.052
1.100
1.020
1.056
0.948
0.956
0.932
0.844
0.948
1.136
1.060
1.062
0.962
0.972
0.836
0.824
0.818
0.844
0.812
0.918
0.904
0.934
0.974
0.858
0.874
0.844
0.916
0.942
0.896
0.878
0.812
0.774
0.778
0.766
0.726
0.780
0.884
0.980
0.918
0.868
0.872
0.856
0.888
0.820
0.800
0.716
0.844
0.938
0.960
0.906
0.924
0.930
0.864
0.870
0.876
0.766
0.806
0.818
0.840
0.838
0.742
0.702
0.744
0.714
0.684
0.680
0.686
0.670
0.652
0.638
0.646
0.656
0.650
0.670
0.630
0.642
0.630
0.596
0.602
0.588
0.588
0.604
0.650
0.698
0.702
0.730
0.684
0.662
0.686
0.706
0.706
0.692
0.676
0.652
0.634
0.632
0.620
0.612
0.606
0.590
0.590
0.582
0.588
0.602
0.604
0.624
0.624
0.612
0.612
0.600
0.604
0.592
0.588
0.582
0.564
0.590
0.600
0.602
0.602
0.598
0.608
0.608
0.622
0.628
0.626
0.634
0.640
0.638
0.626
0.646
0.636
0.638
0.636
0.630
0.634
0.648
0.652
0.642
0.662
0.650
0.640
0.648
0.658
0.654
0.632
0.660
0.668
0.654
0.636
0.674
0.658
0.632
0.624
0.638
0.640
0.634
0.658
0.676
0.670
0.672
0.674
0.668
0.616
0.634
0.616
0.622
0.658
0.700
0.770
0.754
0.748
0.764
0.666
0.780
0.680
0.726
0.730
0.724
0.716
0.698
0.670
0.620
0.624
0.620
0.614
0.610
0.608
0.620
0.630
0.620
0.614
0.604
0.596
0.612
0.600
0.592
0.596
0.588
0.576
0.582
0.576
0.568
0.568
0.574
0.574
0.570
0.568
0.570
0.568
0.562
0.562
0.566
0.588
0.572
0.584
0.626
0.622
0.604
0.604
0.616
0.616
0.616
0.648
0.680
0.646
0.696
0.702
0.706
0.692
0.684
0.690
0.698
0.706
0.666
0.670
0.698
0.716
0.702
0.718
0.728
0.770
0.772
0.660
0.678
0.648
0.632
0.642
0.644
0.634
0.664
0.656
0.626
0.666
0.644
0.680
0.676
0.720
0.756
0.728
0.678
0.702
0.686
0.634
0.650
0.658
0.636
0.624
0.636
0.644
0.642
0.636
0.668
0.678
0.702
0.714
0.734
0.698
0.692
0.654
0.644
0.648
0.634
0.628
0.646
0.632
0.704
0.640
0.714
0.722
0.718
0.750
0.766
0.710
0.750
0.702
0.746
0.798
0.716
0.782
0.784
0.750
0.786
0.750
0.740
0.740
1.038
1.052
0.942
0.902
0.870
0.758
0.694
0.704
0.662
0.690
0.762
0.966
1.066
1.028
1.080
0.860
0.846
0.824
0.840
0.782
1.018
0.860
0.892
0.890
0.848
0.778
0.866
0.840
0.798
0.834
0.764
0.866
1.248
0.904
0.950
0.892
0.800
0.738
1.358
1.266
1.156
1.262
1.024
1.086
0.972
1.094
0.982
1.082
0.980
0.990
1.052
1.016
1.092
0.958
0.998
0.984
0.992
1.054
0.988
1.022
0.970
1.026
1.022
0.938
0.972
1.062
1.028
1.024
0.878
0.934
1.012
1.102
1.070
0.982
1.076
1.042
1.154
1.104
1.122
1.050
1.114
1.118
1.054
1.058
1.008
1.072
0.970
1.006
0.928
0.866
0.874
0.848
0.884
1.170
1.060
0.996
1.068
0.966
1.014
0.838
0.908
0.996
0.914
0.968
0.858
0.874
0.804
0.788
0.874
0.878
0.928
1.046
1.016
1.146
1.060
0.978
0.900
0.874
1.060
1.090
1.188
1.008
0.934
0.932
1.076
1.048
0.918
0.946
0.930
0.858
0.858
0.852
0.886
0.818
0.274
0.528
0.756
0.732
0.740
0.686
0.698
0.696
0.690
0.694
0.648
0.660
0.694
0.670
0.638
0.682
0.682
0.662
0.680
0.686
0.686
0.674
0.696
0.728
0.748
0.758
0.770
0.736
0.702
0.696
0.692
0.690
0.648
0.668
0.678
0.694
0.716
0.754
0.818
0.798
0.758
0.872
0.824
0.808
0.798
0.796
0.768
0.756
0.750
0.748
0.774
0.816
0.818
0.802
0.840
0.876
0.966
0.992
1.018
1.016
0.920
0.872
0.798
0.816
0.808
0.742
0.718
0.708
0.694
0.708
0.700
0.676
0.684
0.720
0.766
0.740
0.752
0.746
0.740
0.742
0.766
0.770
0.792
0.814
0.852
0.860
0.842
0.262
0.548
0.788
0.794
0.778
0.742
0.724
0.734
0.726
0.762
0.812
0.864
1.152
0.918
0.994
0.906
0.902
0.906
0.972
0.956
0.894
0.868
0.820
0.822
0.814
0.810
0.816
0.824
0.850
0.804
0.770
0.762
0.806
0.818
0.866
0.882
0.832
0.882
0.952
0.974
0.980
1.096
0.990
0.882
0.856
0.824
0.778
0.740
0.712
0.694
0.714
0.730
0.772
0.928
1.250
1.156
1.084
1.074
1.020
0.908
0.924
0.892
0.896
0.860
0.872
0.826
0.834
0.836
0.840
0.800
0.808
0.806
0.810
0.804
0.818
0.852
0.816
0.840
0.868
0.876
0.820
0.820
0.782
0.790
0.784
0.834
0.892
0.886
0.938
0.970
0.960
0.906
0.916
0.976
0.938
0.922
0.904
0.918
0.902
0.902
0.880
0.838
0.820
0.794
0.780
0.742
0.754
0.800
1.044
1.192
1.126
1.088
0.988
0.886
0.820
0.826
0.860
0.886
0.888
1.012
1.092
1.056
0.982
0.920
0.876
0.832
0.814
0.800
0.784
0.758
0.756
0.768
0.774
0.758
0.780
0.802
0.832
0.786
0.798
0.796
0.766
0.740
0.714
0.688
0.664
0.674
0.682
0.716
0.796
1.212
0.954
1.112
0.936
0.942
0.882
0.892
0.980
1.018
0.998
0.896
0.904
0.944
0.928
0.888
0.942
0.936
1.050
1.032
1.070
1.038
0.954
0.912
0.908
0.864
0.822
0.824
0.806
0.800
0.836
0.870
0.842
0.876
0.906
0.860
0.908
0.890
0.804
0.828
0.784
0.726
0.752
0.748
0.776
0.820
0.936
0.918
0.870
0.862
0.854
0.848
0.788
0.808
0.806
0.810
0.818
0.888
0.882
0.938
0.884
0.892
0.886
0.870
0.866
0.850
0.852
0.822
0.820
0.826
0.832
0.806
0.802
0.820
0.856
0.840
0.806
0.792
0.726
0.692
0.704
0.708
0.720
0.704
0.834
1.058
1.136
1.158
1.132
1.028
1.066
0.902
0.830
0.786
0.770
0.738
0.738
0.736
0.742
0.766
0.800
0.788
0.816
0.802
0.816
0.904
0.932
0.886
0.894
0.940
0.904
0.876
0.830
0.766
0.750
0.726
0.714
0.696
0.714
0.756
0.804
0.812
0.902
0.926
0.966
0.886
0.844
0.786
0.788
0.770
0.774
0.804
0.806
0.770
0.760
0.752
0.764
0.750
0.748
0.732
0.684
0.718
0.746
0.814
0.818
0.886
0.922
0.980
0.922
0.854
0.792
0.740
0.700
0.696
0.662
0.662
0.700
0.768
1.140
1.046
1.050
0.980
0.904
0.814
0.760
0.742
0.758
0.788
0.858
0.842
0.938
0.998
0.918
0.968
0.982
0.928
0.950
0.928
0.826
0.792
0.768
0.758
0.752
0.728
0.708
0.700
0.694
0.698
0.710
0.750
0.824
0.752
0.736
0.806
0.784
0.756
0.802
0.830
0.838
0.788
0.776
0.758
0.738
0.712
0.688
0.674
0.660
0.656
0.672
0.704
0.748
0.814
1.010
1.004
0.918
0.968
0.918
0.926
0.886
0.890
0.880
0.838
0.818
0.732
0.752
0.770
0.772
0.796
0.794
0.786
0.900
1.068
1.000
0.984
0.998
1.076
1.072
1.004
1.020
0.960
0.920
0.982
0.958
1.022
1.118
0.986
0.956
0.884
0.832
0.798
0.742
0.736
0.728
0.708
0.908
1.100
0.916
0.882
0.806
0.804
0.778
0.730
0.700
0.680
0.808
0.778
0.792
0.828
0.772
0.820
0.874
0.908
0.942
0.944
0.952
0.998
1.050
0.990
0.960
0.936
0.958
0.948
0.964
0.956
0.904
0.886
0.794
0.832
0.858
0.968
0.984
0.948
0.968
0.956
0.908
0.938
0.976
0.954
0.922
0.898
0.850
0.818
0.790
0.772
0.764
0.762
0.768
0.756
0.760
0.718
0.730
0.786
0.942
0.874
0.906
0.902
0.912
0.870
0.868
0.846
0.834
0.800
0.824
0.866
0.948
0.956
0.918
0.916
0.894
0.836
0.814
0.784
0.732
0.716
0.716
0.786
1.084
0.936
0.944
0.850
0.842
0.822
0.788
0.776
0.792
0.808
0.840
0.836
0.866
0.870
0.848
0.806
0.840
0.936
0.890
0.890
0.908
0.952
0.926
0.970
0.986
0.976
0.914
0.892
0.862
0.842
0.790
0.780
0.792
0.764
0.728
0.664
0.724
0.730
0.800
0.950
0.900
0.984
1.016
0.970
0.932
0.934
0.928
0.872
0.872
0.882
0.884
0.850
0.892
0.964
1.082
0.992
1.020
0.986
0.914
0.930
0.910
0.868
0.806
0.818
0.798
0.824
0.808
0.778
0.790
0.802
0.796
0.788
0.812
0.816
0.812
0.780
0.776
0.758
0.732
0.722
0.706
0.718
0.694
0.696
0.694
0.694
0.700
0.694
0.716
0.742
0.768
0.764
0.790
0.804
0.796
0.796
0.782
0.768
0.794
0.804
0.832
0.832
0.868
0.878
0.820
0.776
0.744
0.708
0.698
0.716
0.804
0.804
0.788
0.776
0.750
0.756
0.744
0.714
0.740
0.692
0.696
0.680
0.738
0.734
0.728
0.744
0.682
0.674
0.680
0.722
0.696
0.704
0.696
0.674
0.684
0.676
0.664
0.658
0.646
0.632
0.630
0.612
0.614
0.596
0.612
0.604
0.620
0.634
0.696
0.686
0.770
0.868
0.956
0.882
0.786
0.788
0.724
0.736
0.756
0.802
0.794
0.788
0.812
0.780
0.748
0.780
0.794
0.800
0.780
0.728
0.750
0.750
0.786
0.790
0.884
0.994
0.908
0.950
0.922
0.834
0.862
0.876
0.928
0.894
1.002
1.052
0.884
0.912
0.858
0.922
0.926
0.924
0.918
0.856
0.904
0.868
0.770
0.696
0.724
0.686
0.700
0.770
1.178
0.976
0.944
0.896
0.952
1.012
0.976
0.884
0.870
0.840
0.822
0.790
0.738
0.770
0.810
0.746
0.814
0.756
0.750
0.748
0.794
0.802
0.928
0.952
0.834
0.862
0.810
0.742
0.754
0.794
0.908
0.838
0.942
0.898
0.792
0.818
0.796
0.814
0.822
0.752
0.696
0.726
0.696
0.672
0.726
0.698
0.720
0.810
0.984
0.932
0.870
0.732
0.784
0.770
0.722
0.682
0.702
0.712
0.714
0.700
0.738
0.722
0.702
0.650
0.688
0.666
0.718
0.742
0.828
0.858
0.864
0.806
0.840
0.810
0.742
0.788
0.822
0.848
0.836
0.832
0.832
0.904
0.884
0.916
0.922
0.860
0.868
0.796
0.788
0.790
0.772
0.758
0.766
0.712
0.772
0.786
0.808
0.804
0.774
0.844
0.732
0.746
0.738
0.676
0.722
0.708
0.706
0.700
0.654
0.676
0.666
0.652
0.646
0.644
0.644
0.612
0.614
0.606
0.596
0.584
0.580
0.572
0.578
0.570
0.572
0.564
0.568
0.574
0.596
0.936
0.934
0.940
0.902
0.838
0.790
0.758
0.708
0.682
0.686
0.688
0.672
0.686
0.652
0.666
0.660
0.638
0.628
0.644
0.632
0.628
0.634
0.622
0.628
0.620
0.622
0.620
0.612
0.598
0.604
0.592
0.584
0.586
0.576
0.558
0.568
0.566
0.568
0.576
0.632
0.760
0.804
0.918
0.822
0.788
0.744
0.684
0.694
0.684
0.680
0.648
0.666
0.644
0.638
0.632
0.644
0.632
0.636
0.648
0.628
0.644
0.648
0.630
0.610
0.632
0.610
0.616
0.662
1.158
0.990
0.898
0.794
0.758
0.708
0.716
0.704
0.704
0.706
0.684
0.690
0.754
0.822
0.838
0.774
0.816
0.804
0.744
0.724
0.710
0.722
0.704
0.682
0.708
0.704
0.724
0.766
0.810
0.812
0.862
0.830
0.844
0.786
0.732
0.724
0.714
0.710
0.716
0.748
0.726
0.750
0.806
0.746
0.850
0.860
0.838
0.798
0.788
0.788
0.758
0.760
0.740
0.712
0.748
0.784
0.684
0.814
1.194
0.986
0.820
0.786
0.746
0.724
0.726
0.726
0.734
0.736
0.762
0.732
0.680
0.722
0.658
0.714
0.664
0.704
0.724
0.778
0.776
0.756
0.742
0.722
0.692
0.648
0.656
0.642
0.682
0.696
0.698
0.872
0.796
0.754
0.810
0.768
0.756
0.714
0.680
0.718
0.666
0.710
0.648
0.696
0.692
0.650
0.688
0.674
0.674
0.640
0.624
0.636
0.618
0.622
0.628
0.682
0.794
0.904
0.846
0.884
0.860
0.824
0.870
0.820
0.846
0.824
0.792
0.776
0.762
0.746
0.780
0.812
0.794
0.818
0.774
0.732
0.710
0.688
0.658
0.678
0.728
0.768
0.950
0.898
0.900
0.818
0.734
0.752
0.728
0.678
0.702
0.684
0.646
0.764
1.154
0.934
0.906
0.846
0.782
0.760
0.734
0.702
0.742
0.758
0.776
0.732
0.750
0.738
0.700
0.718
0.716
0.708
0.712
0.734
0.754
0.786
0.728
0.728
0.720
0.718
0.698
0.712
0.722
0.718
0.750
0.790
0.794
0.784
0.766
0.724
0.720
0.704
0.634
0.712
0.736
0.762
0.764
0.878
1.026
0.916
0.972
0.930
0.864
0.754
0.802
0.824
0.788
0.738
0.718
0.702
0.666
0.698
0.682
0.736
1.052
0.880
0.848
0.796
0.806
0.752
0.736
0.784
0.732
0.706
0.686
0.674
0.698
0.662
0.714
0.712
0.726
0.696
0.706
0.646
0.666
0.638
0.644
0.638
0.650
0.652
0.740
0.852
1.028
0.982
0.906
0.888
0.870
0.782
0.800
0.790
0.792
0.706
0.720
0.716
0.708
0.664
0.646
0.658
0.650
0.622
0.640
0.656
0.626
0.652
0.690
0.676
0.682
0.696
0.658
0.696
0.680
0.634
0.612
0.612
0.646
0.642
0.662
0.668
0.672
0.682
0.672
0.652
0.668
0.650
0.642
0.632
0.630
0.632
0.620
0.624
0.632
0.636
0.636
0.640
0.644
0.598
0.632
0.622
0.626
0.604
0.612
0.610
0.590
0.592
0.740
0.760
0.812
0.728
0.678
0.658
0.630
0.618
0.602
0.594
0.598
0.592
0.586
0.586
0.584
0.586
0.572
0.596
0.606
0.630
0.638
0.644
0.636
0.632
0.632
0.604
0.606
0.598
0.590
0.580
0.586
0.586
0.590
0.620
0.692
0.732
0.780
0.860
0.794
0.768
0.770
0.698
0.724
0.728
0.736
0.716
0.728
0.726
0.696
0.680
0.650
0.660
0.676
0.706
0.686
0.734
0.704
0.694
0.750
0.700
0.718
0.712
0.688
0.682
0.674
0.650
0.634
0.638
0.626
0.616
0.648
0.674
0.738
0.704
0.720
0.702
0.732
0.732
0.676
0.690
0.688
0.666
0.710
0.700
0.686
0.722
0.650
1.096
0.780
0.766
0.702
0.708
0.656
0.660
0.684
0.672
0.642
0.674
0.662
0.640
0.682
0.676
0.640
0.684
0.686
0.684
0.632
0.674
0.676
0.670
0.646
0.682
0.664
0.672
0.638
0.648
0.632
0.610
0.618
0.618
0.618
0.618
0.602
0.596
0.622
0.616
0.596
0.604
0.596
0.576
0.558
0.572
0.572
0.554
0.560
0.624
1.000
0.798
0.732
0.826
0.820
0.770
0.710
0.680
0.648
0.636
0.638
0.610
0.596
0.590
0.586
0.568
0.560
0.568
0.558
0.560
0.548
0.572
0.598
0.588
0.680
0.748
0.708
0.684
0.674
0.640
0.642
0.640
0.610
0.612
0.608
0.616
0.614
0.610
0.592
0.618
0.622
0.602
0.604
0.600
0.680
0.678
0.688
0.660
0.634
0.634
0.622
0.600
0.608
0.594
0.590
0.582
0.592
0.632
0.688
0.724
0.804
0.810
0.762
0.754
0.824
0.858
0.906
0.856
0.746
0.702
0.682
0.674
0.642
0.622
0.646
0.634
0.664
0.686
0.688
0.638
0.632
0.642
0.656
0.676
0.692
0.712
0.728
0.688
0.686
0.688
0.316
0.314
0.658
0.606
0.616
0.726
0.890
0.848
0.912
0.856
0.910
0.868
0.800
0.796
0.788
0.776
0.746
0.758
0.734
0.858
0.844
0.872
0.862
0.804
0.774
0.742
0.754
0.760
0.760
0.760
0.778
0.766
0.756
0.792
0.780
0.798
0.826
0.842
0.750
0.778
0.732
0.712
0.730
0.816
0.770
0.820
0.788
0.820
0.752
0.710
0.720
0.718
0.678
0.662
0.692
0.668
0.658
0.718
0.708
0.660
1.082
0.910
0.882
0.844
0.760
0.734
0.716
0.700
0.696
0.718
0.708
0.740
0.786
0.828
0.856
0.830
0.820
0.824
0.780
0.770
0.792
0.830
0.858
0.834
0.864
0.870
0.810
0.818
0.836
0.834
0.784
0.774
0.780
0.774
0.754
0.778
0.770
0.742
0.658
0.670
0.666
0.648
0.642
0.680
0.734
0.786
0.990
1.038
0.962
0.954
0.824
0.726
0.826
1.190
1.038
0.902
0.858
0.782
0.782
0.818
0.974
1.036
0.984
0.972
0.988
0.946
1.026
1.114
1.040
0.978
0.904
0.748
0.910
0.816
0.894
0.764
0.748
0.832
1.068
1.174
1.182
1.156
0.994
1.076
0.954
1.146
1.150
1.080
1.214
1.140
1.018
1.098
1.106
1.104
1.054
1.080
0.972
1.144
1.208
1.176
1.036
1.026
0.922
0.816
0.862
1.076
1.300
1.148
1.092
1.014
0.994
0.948
0.950
0.982
0.994
1.008
0.966
0.796
0.870
0.946
1.186
1.136
1.184
1.072
1.090
1.134
1.036
1.044
1.064
1.002
1.082
1.110
1.068
1.110
1.164
1.018
1.018
1.072
0.958
0.882
0.982
1.168
1.112
1.150
1.200
1.046
1.082
1.018
0.884
1.006
1.156
1.062
1.196
1.218
1.138
1.020
1.028
0.942
0.830
0.954
1.058
1.212
1.108
1.146
1.064
1.004
0.960
0.862
0.906
0.830
0.884
1.300
1.132
1.142
1.032
0.928
0.920
0.988
1.110
1.010
0.914
0.918
0.914
0.938
0.868
1.002
1.132
0.998
1.080
1.028
0.936
0.958
1.042
0.936
1.014
0.918
0.970
0.922
1.026
0.920
1.048
1.102
0.938
0.996
0.950
0.824
0.968
1.026
1.146
1.010
1.062
1.110
0.990
1.068
1.032
0.896
0.994
0.958
0.922
0.962
1.008
1.284
0.990
1.030
0.952
0.848
0.940
1.122
1.120
0.958
1.016
1.102
1.178
0.990
1.032
1.038
0.920
0.996
1.054
0.934
1.006
0.996
0.858
0.920
0.964
0.904
1.074
1.116
0.950
1.018
1.024
0.900
1.014
0.962
0.864
0.866
0.790
0.730
0.710
0.846
0.880
0.956
0.918
0.888
0.828
0.830
0.816
0.818
0.776
0.870
0.924
0.940
0.934
0.922
0.928
0.920
0.932
0.894
0.850
0.758
0.784
0.782
0.858
0.878
0.980
0.938
0.896
0.892
0.852
0.898
0.880
0.854
0.962
0.988
1.116
1.006
0.924
0.798
0.810
0.794
0.754
0.824
0.860
0.928
0.956
1.108
0.990
0.872
0.872
0.880
0.840
0.878
0.836
0.852
0.910
0.952
0.908
0.946
0.954
0.870
0.910
0.958
0.910
1.048
1.014
0.892
0.864
0.854
0.868
0.934
0.874
0.910
0.932
0.892
0.916
0.966
0.856
0.946
0.890
0.904
0.894
0.986
1.226
1.004
1.062
0.906
0.844
0.800
0.768
0.910
0.974
0.986
0.862
0.960
0.918
0.826
0.898
0.912
0.968
0.928
0.920
0.796
0.824
0.822
0.894
0.998
0.952
1.050
1.024
0.920
0.968
0.940
1.026
0.962
1.116
1.070
0.916
0.934
0.852
0.896
0.928
1.076
1.060
1.020
0.932
0.814
0.808
0.790
0.752
0.874
0.872
0.944
0.990
0.924
0.854
0.854
0.766
0.810
0.810
0.770
0.822
0.816
0.750
0.764
0.746
0.746
0.716
0.722
0.724
0.712
0.762
0.796
0.780
0.836
0.868
0.886
0.826
0.848
0.790
0.778
0.794
0.798
0.788
0.798
0.740
0.766
0.772
0.762
0.724
0.670
0.664
0.714
0.710
0.756
0.822
0.846
0.790
0.762
0.712
0.730
0.750
0.800
0.878
0.926
1.036
0.970
0.878
0.804
0.752
0.756
0.720
0.738
0.830
0.882
0.868
0.846
0.876
0.846
0.842
0.856
0.800
0.828
0.806
0.968
1.094
1.126
1.194
1.026
1.040
1.064
0.988
0.894
0.926
0.974
1.024
0.968
1.004
1.082
0.984
0.866
0.836
0.876
1.030
0.974
1.324
1.242
1.114
1.048
1.028
0.908
1.014
1.090
1.128
0.884
0.896
0.874
0.822
0.990
1.098
1.114
1.046
0.924
0.874
0.856
0.866
0.826
0.890
0.922
1.080
0.994
0.986
0.976
0.916
0.906
0.880
0.860
0.850
0.944
1.274
1.024
1.056
0.914
0.924
0.940
0.928
0.864
0.906
0.996
0.902
1.002
1.012
0.900
0.950
0.976
0.898
0.924
0.806
0.930
0.894
0.840
0.880
0.852
0.798
0.864
0.884
0.802
0.884
0.874
0.890
0.902
0.892
0.804
0.840
0.832
0.820
0.768
0.790
0.810
0.858
0.798
0.868
0.844
0.796
0.856
0.864
0.880
0.858
0.848
0.830
0.770
0.738
0.754
0.710
0.756
0.772
0.752
0.858
0.914
0.998
0.968
0.942
0.852
0.848
0.834
0.884
0.838
0.956
0.976
0.920
0.954
0.864
0.902
0.880
0.774
0.710
0.772
0.828
0.780
0.808
0.732
0.734
0.724
0.718
0.718
0.702
0.692
0.682
0.652
0.650
0.606
0.604
0.610
0.612
0.592
0.610
0.624
0.636
0.652
0.696
0.740
0.720
0.694
0.716
0.710
0.708
0.726
0.716
0.830
0.890
0.948
1.008
0.980
0.948
0.866
0.822
0.796
0.792
0.796
0.794
0.826
0.838
0.820
0.790
0.760
0.738
0.704
0.676
0.638
0.666
0.680
0.754
1.170
1.040
1.066
1.012
0.918
0.874
0.888
0.852
0.778
0.762
0.740
0.738
0.732
0.712
0.700
0.696
0.662
0.676
0.678
0.702
0.766
0.808
0.808
0.860
0.892
0.938
0.946
0.926
0.938
0.896
0.888
0.898
0.822
0.774
0.742
0.722
0.742
0.744
0.762
0.774
0.828
0.862
0.978
0.862
0.846
0.828
0.820
0.814
0.802
0.780
0.742
0.720
0.664
0.650
0.694
0.720
0.794
0.828
1.486
1.338
1.194
1.214
1.242
1.138
1.096
1.150
0.938
1.036
1.096
1.128
1.100
0.892
0.908
0.874
0.910
0.886
1.048
1.246
1.094
1.138
1.062
0.932
0.978
0.990
0.994
0.880
0.924
1.012
0.966
1.100
1.198
1.030
1.054
1.010
0.866
0.850
0.884
0.796
0.908
0.984
1.266
1.100
1.012
0.986
1.020
0.872
0.990
1.088
1.084
0.986
0.942
0.870
0.750
0.772
0.766
0.764
0.714
0.746
0.762
0.796
0.848
0.852
0.862
0.872
0.828
0.816
0.804
0.748
0.792
0.818
1.012
1.144
1.030
1.130
1.070
0.876
0.928
0.940
0.944
1.046
1.012
0.924
0.928
0.902
0.898
0.852
0.822
0.772
0.738
0.732
0.724
0.746
0.784
0.906
1.044
0.904
0.960
0.924
0.892
0.916
0.982
0.920
0.872
0.810
0.774
0.722
0.724
0.722
0.760
0.806
0.896
0.812
0.940
0.920
0.896
0.894
0.918
0.908
0.874
0.838
0.806
0.772
0.756
0.734
0.724
0.714
0.730
0.826
0.846
0.988
0.902
0.866
0.864
0.898
0.882
0.946
0.956
0.968
0.958
0.908
0.862
0.818
0.782
0.754
0.708
0.724
0.672
0.736
0.762
1.018
1.128
1.004
0.946
0.870
0.832
0.796
0.758
0.726
0.728
0.756
0.816
0.876
0.882
0.896
0.922
1.116
1.068
1.042
0.866
0.866
0.838
0.864
0.870
0.854
0.812
0.776
0.750
0.716
0.664
0.706
0.712
0.754
0.810
0.878
0.856
0.846
0.772
0.754
0.730
0.742
0.706
0.752
0.788
0.860
0.900
0.826
0.762
0.730
0.654
0.682
0.666
0.646
0.660
0.668
0.668
0.744
0.748
0.748
0.770
0.760
0.758
0.786
0.834
0.786
0.738
0.736
0.738
0.738
0.758
0.762
0.770
0.800
0.822
0.778
0.758
0.736
0.758
0.770
0.746
0.804
0.818
0.908
0.942
0.990
0.916
0.886
0.780
0.820
0.758
0.794
0.778
0.812
0.854
0.916
0.922
0.874
0.820
0.796
0.830
0.908
0.902
0.926
0.942
0.958
0.964
0.930
0.910
0.808
0.818
0.806
0.834
0.784
0.870
0.930
0.942
0.994
0.842
0.840
0.824
0.872
0.966
0.904
0.862
0.886
0.898
0.948
0.978
0.906
0.854
0.818
0.820
0.848
0.862
1.226
1.174
1.150
1.092
0.990
0.914
0.846
0.782
0.764
0.726
0.742
0.750
0.732
0.808
0.862
0.994
0.956
1.010
1.028
1.016
0.978
0.822
0.774
0.702
0.662
0.720
0.704
0.712
0.660
0.712
0.690
0.660
0.640
0.660
0.616
0.644
0.640
0.646
0.662
0.684
0.714
0.768
0.872
0.880
0.996
0.958
0.846
0.764
0.750
0.728
0.718
0.718
0.764
0.774
0.770
0.752
0.726
0.704
0.654
0.678
0.666
0.646
0.662
0.708
0.714
0.788
1.210
1.100
1.048
0.994
0.836
0.796
0.776
0.710
0.738
0.742
0.746
0.732
0.680
0.706
0.654
0.652
0.650
0.618
0.666
0.690
0.740
0.830
0.794
0.722
0.260
0.400
1.348
0.988
0.932
0.940
0.808
0.956
0.902
0.838
0.802
0.762
0.698
0.726
0.718
0.716
0.706
0.730
0.740
0.722
0.786
0.852
1.012
1.112
1.082
1.014
0.932
0.892
0.860
0.800
0.732
0.720
0.722
0.716
0.712
0.692
0.670
0.698
0.680
0.690
0.698
0.718
0.720
0.736
0.766
0.878
1.022
0.944
0.904
0.834
0.770
0.714
0.716
0.712
0.688
0.672
0.660
0.648
0.636
0.642
0.650
0.680
0.756
1.180
1.028
0.932
0.848
0.788
0.778
0.786
0.784
0.770
0.842
1.038
1.080
1.092
1.068
0.894
0.826
0.790
0.746
0.688
0.678
0.666
0.684
0.730
0.760
0.754
0.854
1.160
1.060
0.950
0.832
0.742
0.732
0.772
1.252
1.130
1.004
0.930
0.880
0.784
0.792
0.876
1.040
1.030
0.968
0.852
0.946
1.002
1.036
0.990
0.926
0.858
0.792
0.704
0.794
0.846
0.822
1.218
1.226
1.122
1.100
1.008
0.908
0.850
0.854
0.862
0.806
0.752
0.710
0.656
0.658
0.622
0.620
0.610
0.636
1.402
1.290
0.938
1.050
1.148
1.136
1.098
0.938
0.772
0.828
0.840
0.956
0.996
1.042
0.924
0.872
0.840
0.838
0.822
0.780
0.754
0.820
1.358
1.108
0.896
0.826
0.754
0.690
0.688
0.664
0.680
0.724
1.220
1.094
1.048
1.052
0.846
0.768
0.728
0.696
0.684
0.646
0.624
0.618
0.588
0.590
0.590
0.592
0.736
1.422
0.954
0.958
1.002
1.258
0.982
0.868
0.792
0.706
0.702
0.680
0.672
0.674
0.724
0.794
1.182
1.092
0.936
0.826
0.874
0.882
0.868
0.830
0.844
0.822
0.816
0.830
0.868
0.884
0.896
0.858
0.888
0.814
0.750
0.792
0.802
0.878
0.784
0.922
0.996
1.060
0.992
0.984
0.928
0.854
0.798
0.764
0.756
0.796
0.828
0.826
0.846
0.884
0.814
0.790
0.796
0.796
0.824
0.876
0.868
0.852
0.812
0.808
0.808
0.818
0.856
0.968
0.818
0.946
1.056
0.906
0.984
0.984
0.968
1.024
1.002
0.942
0.946
1.022
1.010
0.994
1.032
1.070
1.032
0.894
0.910
0.902
0.910
0.906
0.864
0.790
0.762
0.730
0.798
0.822
0.832
0.836
0.832
0.822
0.808
0.840
0.816
0.798
0.736
0.756
0.786
0.934
1.254
0.882
0.908
0.906
1.042
0.998
0.912
0.816
0.848
0.836
0.838
0.828
0.804
0.818
0.858
0.924
0.896
0.824
0.830
0.872
0.898
0.890
0.858
0.818
0.740
0.770
0.764
0.802
0.914
0.920
0.864
0.826
0.756
0.720
0.680
0.678
0.662
0.702
1.566
1.336
1.234
1.102
1.012
0.904
0.866
0.840
0.862
0.878
0.854
0.844
0.790
0.762
0.766
0.768
0.850
0.918
0.968
0.902
0.852
0.772
0.720
0.744
0.720
0.732
0.784
0.814
0.790
0.792
0.800
0.766
0.828
0.808
0.752
0.728
0.684
0.660
0.664
0.650
0.652
0.672
0.730
0.882
1.192
1.002
0.908
0.830
0.774
0.750
0.726
0.706
0.712
0.722
0.734
0.748
0.762
0.732
0.722
0.776
0.930
0.870
0.878
0.870
0.880
0.910
0.872
0.802
0.790
0.824
0.896
0.896
0.968
0.874
0.910
0.918
1.132
1.130
0.976
0.786
0.804
0.798
0.804
0.814
0.732
0.740
0.704
0.790
0.800
0.900
0.964
0.994
0.934
0.888
0.840
0.812
0.788
0.786
0.682
0.790
0.764
0.938
1.068
1.074
1.008
0.864
0.852
0.840
0.830
0.812
0.830
0.778
0.750
0.732
0.726
0.744
0.788
0.836
0.896
0.874
0.790
0.800
0.818
0.872
0.934
0.798
0.840
0.822
0.866
0.802
0.906
0.940
0.948
0.906
0.860
0.832
0.800
0.778
0.758
0.712
0.700
0.704
0.714
0.746
0.812
0.894
0.884
0.796
0.782
0.752
0.704
0.700
0.758
0.782
0.830
0.876
0.816
0.796
0.792
0.740
0.774
0.764
0.758
0.772
0.740
0.714
0.702
0.788
0.868
0.988
0.974
0.864
0.876
0.842
0.816
0.804
0.800
0.770
0.722
0.716
0.734
0.824
0.820
0.830
0.824
0.802
0.778
0.756
0.734
0.722
0.716
0.708
0.704
0.702
0.702
0.714
0.710
0.690
0.686
0.666
0.740
0.930
1.248
1.110
1.022
0.986
0.920
0.848
0.832
0.862
0.876
0.864
0.842
0.788
0.756
0.724
0.736
0.732
0.726
0.786
0.746
0.818
0.792
0.738
0.728
0.726
0.722
0.718
0.732
0.754
0.758
0.750
0.806
0.840
0.886
0.908
0.904
0.918
0.920
0.904
0.862
0.834
0.796
0.766
0.728
0.246
0.450
0.724
0.720
0.722
0.784
0.788
0.810
0.790
0.786
0.706
0.772
0.744
0.784
0.786
0.814
0.820
0.846
0.832
0.756
0.776
0.774
0.782
0.778
0.822
0.800
0.832
0.926
0.890
0.864
0.880
0.874
0.852
0.780
0.760
0.722
0.730
0.744
0.726
0.726
0.718
0.732
0.746
0.742
0.768
0.742
0.772
0.796
0.854
0.872
0.836
0.834
0.838
0.856
0.874
0.882
0.864
0.808
0.760
0.720
0.772
0.770
0.820
0.846
0.864
0.786
0.766
0.756
0.780
0.806
0.832
0.868
0.868
0.856
0.800
0.756
0.690
0.664
0.672
0.678
0.744
1.182
1.058
1.002
0.902
0.944
0.908
0.822
0.770
0.780
0.774
0.830
0.872
0.872
0.878
0.882
0.936
0.890
0.854
0.806
0.746
0.778
0.788
0.826
0.948
0.866
0.764
0.748
0.806
0.930
1.008
0.932
0.890
0.832
0.786
0.748
0.792
0.760
0.814
0.814
0.766
0.850
0.906
1.042
1.010
0.940
0.870
0.812
0.764
0.714
0.690
0.674
0.706
0.848
1.002
0.910
0.944
1.028
0.902
0.856
0.850
0.850
0.850
0.866
0.864
0.818
0.774
0.696
0.736
0.716
0.708
0.776
1.322
1.092
1.050
1.000
0.902
0.848
0.792
0.744
0.722
0.748
0.754
0.890
1.006
0.942
0.842
0.772
0.710
0.700
0.720
0.718
0.798
1.018
0.912
0.876
0.808
0.794
0.758
0.742
0.810
0.780
0.798
0.786
0.744
0.758
0.872
1.054
1.022
0.998
0.896
0.788
0.808
0.798
0.796
0.806
0.798
0.760
0.802
0.798
0.832
0.850
0.840
0.812
0.762
0.786
0.772
0.894
0.830
0.906
0.912
0.908
0.878
0.854
0.790
0.764
0.752
0.738
0.740
0.752
0.788
0.788
0.746
0.792
0.816
1.076
1.016
0.938
0.872
0.776
0.752
0.744
0.770
0.810
0.890
0.856
0.826
0.786
0.786
0.772
0.790
0.794
0.788
0.758
0.776
0.758
0.756
0.756
0.744
0.744
0.702
0.726
0.726
0.714
0.774
0.816
0.784
0.830
0.774
0.792
0.778
0.782
0.764
0.762
0.748
0.738
0.726
0.724
0.690
0.726
0.726
0.694
0.778
0.796
0.864
0.884
0.790
0.742
0.764
0.742
0.748
0.812
0.834
0.906
0.918
0.880
0.858
0.786
0.742
0.698
0.710
0.720
0.764
0.934
0.880
0.866
0.826
0.770
0.702
0.708
0.678
0.744
0.790
0.996
1.130
0.968
0.982
0.916
0.884
0.844
0.802
0.748
0.732
0.710
0.698
0.682
0.688
0.720
0.826
0.870
1.328
1.186
1.002
0.862
0.812
0.858
0.856
0.756
0.752
0.760
0.750
0.850
0.830
0.880
0.910
0.828
0.872
0.864
0.848
0.786
0.858
0.882
0.916
0.854
0.852
0.860
0.900
0.906
0.868
0.860
0.856
0.858
0.858
0.792
0.818
0.832
0.836
0.760
0.810
0.816
0.772
0.810
0.844
0.994
0.992
0.968
0.866
0.868
0.838
0.862
0.820
0.774
0.764
0.756
0.754
0.792
0.852
0.772
0.898
0.938
1.036
0.950
0.880
0.848
0.774
0.806
0.798
0.808
0.812
0.806
0.768
0.800
0.802
0.812
0.800
0.736
0.756
0.736
0.670
0.700
0.664
0.668
0.646
0.632
0.624
0.622
0.632
0.612
0.614
0.642
0.640
0.640
0.648
0.674
0.654
0.670
0.646
0.634
0.626
0.632
0.634
0.620
0.626
0.652
0.698
0.752
0.870
0.936
0.900
0.784
0.750
0.744
0.724
0.742
0.738
0.716
0.696
0.682
0.662
0.650
0.636
0.626
0.608
0.594
0.596
0.636
1.228
0.984
0.914
0.916
0.838
0.774
0.734
0.788
0.812
0.856
0.798
0.806
0.770
0.736
0.706
0.680
0.668
0.676
0.652
0.662
0.722
1.246
1.120
1.026
0.854
0.736
0.728
0.666
0.640
0.656
0.620
0.630
0.630
0.642
0.668
0.692
0.744
0.790
0.756
0.690
0.672
0.658
0.622
0.634
0.638
0.612
0.618
0.634
0.676
0.790
0.834
0.854
0.828
0.734
0.728
0.696
0.674
0.632
0.638
0.634
0.630
0.644
0.690
0.730
0.754
0.752
0.742
0.696
0.716
0.702
0.700
0.686
0.678
0.656
0.648
0.612
0.620
0.616
0.608
0.618
0.618
0.622
0.608
0.622
0.638
0.644
0.624
0.646
0.630
0.650
0.646
0.634
0.624
0.596
0.604
0.610
0.608
0.606
0.676
0.744
0.910
0.840
0.798
0.748
0.728
0.724
0.720
0.664
0.688
0.676
0.672
0.656
0.656
0.686
0.668
0.666
0.670
0.658
0.642
0.638
0.644
0.650
0.632
0.638
0.638
0.660
0.650
0.642
0.652
0.842
1.064
0.928
0.892
0.910
0.852
0.784
0.722
0.670
0.678
0.638
0.676
0.720
0.718
0.704
0.792
0.848
0.962
0.988
0.964
0.866
0.738
0.708
0.728
0.764
0.822
0.902
0.840
0.808
0.758
0.730
0.748
0.690
0.738
0.716
0.684
0.766
0.776
0.784
0.822
0.804
0.750
0.744
0.674
0.708
0.740
0.848
0.990
0.988
0.934
0.942
0.842
0.892
0.904
0.876
0.840
0.846
0.788
0.738
0.770
0.820
0.768
0.692
0.838
0.822
0.800
0.852
0.830
0.808
0.730
0.704
0.660
0.652
0.644
0.634
0.632
0.630
0.632
0.658
0.698
0.728
0.728
0.794
0.840
0.818
0.816
0.796
0.790
0.740
0.774
0.746
0.750
0.728
0.682
0.678
0.706
0.700
0.712
0.694
0.648
0.658
0.680
0.660
0.706
0.746
0.708
0.786
0.794
0.786
0.750
0.710
0.674
0.656
0.634
0.616
0.608
0.600
0.592
0.596
0.600
0.624
0.610
0.648
0.608
0.594
0.572
0.562
0.562
0.560
0.566
0.574
0.586
0.600
0.608
0.596
0.624
0.628
0.660
0.694
0.638
0.676
0.650
0.638
0.626
0.616
0.596
0.626
0.620
0.600
0.588
0.614
0.608
0.574
0.596
0.594
0.600
0.618
0.616
0.622
0.624
0.634
0.614
0.628
0.618
0.594
0.600
0.588
0.572
0.566
0.564
0.578
0.542
0.592
0.596
0.666
0.662
0.726
0.652
0.648
0.686
0.700
0.684
0.672
0.634
0.622
0.588
0.578
0.570
0.546
0.552
0.546
0.562
0.590
0.698
0.924
0.818
0.762
0.640
0.698
0.748
0.710
0.706
0.700
0.742
0.766
0.772
0.756
0.666
0.692
0.712
0.696
0.650
0.702
0.652
0.634
0.662
0.642
0.622
0.622
0.610
0.602
0.608
0.616
0.616
0.592
0.582
0.614
0.618
0.642
0.618
0.600
0.616
0.634
0.660
0.622
0.600
0.620
0.614
0.616
0.602
0.608
0.608
0.604
0.636
0.628
0.624
0.660
0.646
0.694
0.704
0.706
0.706
0.712
0.782
0.940
0.768
0.762
0.702
0.676
0.704
0.684
0.672
0.736
0.726
0.762
0.772
0.776
0.736
0.662
0.662
0.668
0.710
0.764
0.754
0.786
0.866
0.770
0.768
0.726
0.784
0.760
0.676
0.670
0.854
1.056
1.116
0.936
0.884
0.916
0.888
0.862
0.888
0.870
0.840
0.910
0.984
0.790
0.804
0.740
0.726
0.692
0.780
0.812
1.018
1.068
0.976
0.900
0.794
0.916
0.930
0.894
1.012
0.984
0.840
0.842
0.782
0.818
0.824
1.100
0.940
0.874
0.796
0.794
0.792
0.906
0.994
0.876
0.822
0.762
0.762
0.776
0.754
0.668
0.778
0.882
0.904
1.040
0.876
0.810
0.878
0.788
1.030
0.978
0.968
0.954
0.910
0.832
0.788
0.822
0.828
0.872
0.918
0.826
0.726
0.762
0.810
0.904
0.836
0.862
0.916
0.966
0.862
0.808
0.762
0.756
0.814
0.782
0.866
0.928
0.844
0.914
0.892
0.802
0.858
0.878
0.912
0.854
0.824
0.824
0.830
0.830
0.892
0.898
0.910
0.842
0.734
0.778
0.736
0.754
0.792
0.996
1.000
0.856
0.866
0.806
0.760
0.822
0.784
0.774
0.892
0.872
1.062
0.942
0.986
0.910
0.830
0.842
0.834
0.860
0.840
1.048
0.964
0.858
0.726
0.814
0.812
0.992
0.924
0.784
0.788
0.760
0.728
0.690
0.650
0.738
0.738
1.004
1.048
0.900
0.920
0.854
0.872
0.920
0.948
0.856
0.834
0.746
0.760
0.738
0.752
0.766
0.890
0.916
1.078
1.014
1.076
0.912
0.914
0.908
0.868
0.906
0.844
0.804
0.806
0.780
0.800
0.762
0.742
0.774
0.780
0.818
0.860
0.822
0.828
0.808
0.782
0.812
0.874
0.920
0.910
0.916
0.912
0.846
0.870
0.832
0.850
0.866
0.896
0.908
0.804
0.706
0.690
0.860
1.146
0.998
0.952
0.888
0.830
0.808
0.796
0.830
0.924
0.950
0.896
0.832
0.824
0.782
0.762
0.764
0.724
0.720
0.774
0.788
0.808
0.814
0.826
0.794
0.778
0.742
0.700
0.698
0.726
0.744
0.774
0.802
0.816
0.738
0.756
0.724
0.710
0.660
0.678
0.686
0.740
0.828
0.878
0.924
0.880
0.834
0.790
0.848
0.866
0.892
0.860
0.826
0.818
0.798
0.802
0.784
0.800
0.740
0.746
0.760
0.718
0.730
0.668
0.742
0.714
0.692
0.718
0.694
0.690
0.684
0.642
0.650
0.630
0.672
0.658
0.708
0.402
0.296
0.688
0.676
0.664
0.662
0.646
0.636
0.628
0.604
0.596
0.598
0.584
0.576
0.574
0.564
0.552
0.564
0.550
0.564
0.598
0.638
0.702
0.752
0.762
0.768
0.768
0.692
0.688
0.664
0.660
0.646
0.632
0.624
0.608
0.594
0.578
0.578
0.582
0.586
0.592
0.586
0.574
0.578
0.578
0.580
0.582
0.582
0.578
0.584
0.584
0.594
0.590
0.580
0.588
0.610
0.616
0.602
0.590
0.606
0.612
0.608
0.626
0.622
0.638
0.618
0.620
0.658
0.620
0.616
0.606
0.632
0.642
0.646
0.630
0.628
0.620
0.628
0.620
0.618
0.610
0.618
0.622
0.634
0.634
0.652
0.636
0.600
0.610
0.614
0.600
0.612
0.628
0.632
0.656
0.700
0.732
0.742
0.768
0.708
0.692
0.658
0.668
0.656
0.656
0.616
0.606
0.614
0.598
0.596
0.596
0.642
0.622
0.710
0.668
0.660
0.694
0.714
0.694
0.676
0.668
0.652
0.630
0.612
0.598
0.596
0.598
0.616
0.684
0.902
1.004
1.000
1.010
0.920
0.774
0.840
0.806
0.836
0.868
0.838
0.804
0.746
0.742
0.740
0.770
0.788
0.748
0.666
0.676
0.648
0.660
0.652
0.684
0.770
0.890
1.154
0.982
0.948
1.004
0.958
0.948
0.886
0.846
0.790
0.722
0.692
0.688
0.690
0.718
0.758
0.826
0.906
0.898
0.890
0.832
0.796
0.782
0.766
0.792
0.770
0.762
0.736
0.730
0.696
0.712
0.688
0.698
0.742
0.794
0.838
0.828
0.762
0.712
0.678
0.640
0.612
0.618
0.606
0.634
0.664
0.662
0.730
0.794
0.834
0.810
0.794
0.740
0.756
0.724
0.714
0.702
0.680
0.650
0.622
0.624
0.636
0.662
0.690
0.736
0.864
0.844
0.894
0.882
0.886
0.802
0.794
0.796
0.802
0.758
0.740
0.688
0.650
0.662
0.628
0.870
1.264
1.158
1.122
0.978
0.892
0.876
0.824
0.886
0.922
0.952
0.918
0.890
0.776
0.722
0.674
0.698
0.680
0.688
0.768
1.124
0.912
0.980
0.998
0.924
0.804
0.760
0.716
0.704
0.700
0.708
0.754
0.774
0.790
0.816
0.790
0.764
0.764
0.774
0.778
0.780
0.802
0.778
0.742
0.720
0.702
0.720
0.750
0.734
0.720
0.778
0.832
0.850
0.834
0.788
0.784
0.798
0.804
0.762
0.712
0.696
0.680
0.670
0.664
0.640
0.632
0.632
0.670
0.724
0.896
0.968
0.928
0.950
0.876
0.786
0.764
0.772
0.814
0.848
0.892
0.874
0.812
0.802
0.768
0.758
0.778
0.742
0.750
0.718
0.684
0.664
0.672
0.724
0.820
0.692
0.676
0.692
0.712
0.732
0.738
0.788
0.816
0.778
0.748
0.750
0.712
0.692
0.686
0.686
0.702
0.740
0.752
0.766
0.782
0.776
0.728
0.692
0.686
0.698
0.702
0.714
0.754
0.788
0.794
0.818
0.854
0.890
0.886
0.884
0.876
0.858
0.800
0.796
0.772
0.728
0.656
0.638
0.628
0.630
0.630
0.628
0.626
0.624
0.694
0.750
0.814
0.836
0.822
0.742
0.676
0.660
0.662
0.628
0.636
0.670
0.708
0.896
1.018
0.792
0.840
0.860
0.906
0.892
0.836
0.726
0.684
0.666
0.654
0.696
0.716
0.754
0.684
0.636
0.616
0.614
0.598
0.586
0.586
0.584
0.576
0.580
0.608
0.636
0.652
0.688
0.732
0.712
0.632
0.646
0.628
0.606
0.592
0.576
0.562
0.566
0.556
0.544
0.548
0.576
0.600
0.598
0.600
0.604
0.602
0.578
0.564
0.544
0.560
0.558
0.590
0.698
0.760
0.852
1.082
1.000
0.934
0.870
0.776
0.668
0.670
0.672
0.686
0.792
0.792
0.790
0.690
0.696
0.838
0.884
0.876
0.906
0.846
0.788
0.728
0.690
0.700
0.728
0.854
1.014
1.012
0.958
0.860
0.838
0.766
0.814
0.870
0.904
0.848
0.770
0.702
0.686
0.672
0.674
0.696
0.728
0.708
0.698
0.702
0.688
0.644
0.646
0.632
0.658
0.664
0.682
0.704
0.658
0.660
0.674
0.702
0.704
0.690
0.678
0.628
0.654
0.640
0.642
0.642
0.636
0.670
0.676
0.696
0.732
0.752
0.708
0.694
0.674
0.674
0.656
0.648
0.658
0.644
0.692
0.712
0.752
0.724
0.706
0.682
0.640
0.648
0.630
0.642
0.656
0.678
0.714
0.720
0.714
0.708
0.728
0.726
0.698
0.678
0.694
0.706
0.654
0.680
0.630
0.626
0.630
0.610
0.604
0.606
0.616
0.650
0.670
0.756
0.806
0.752
0.682
0.644
0.630
0.622
0.628
0.628
0.632
0.642
0.638
0.624
0.636
0.648
0.632
0.640
0.620
0.608
0.598
0.592
0.590
0.598
0.608
0.614
0.616
0.660
0.630
0.612
0.616
0.594
0.600
0.592
0.606
0.574
0.626
0.596
0.626
0.624
0.612
0.602
0.602
0.582
0.588
0.584
0.584
0.586
0.596
0.596
0.600
0.596
0.604
0.600
0.624
0.636
0.616
0.626
0.614
0.650
0.660
0.508
0.844
0.654
0.662
0.620
0.652
0.642
0.684
0.648
0.670
0.692
0.700
0.698
0.642
0.692
0.652
0.646
0.660
0.714
0.746
0.740
0.894
0.876
0.756
0.788
0.786
0.764
0.752
0.796
0.896
0.800
0.890
0.866
0.736
0.736
0.736
0.746
0.720
0.776
1.164
0.938
0.936
0.914
0.826
0.750
0.726
0.718
0.676
0.716
0.732
0.802
0.814
0.906
0.912
0.792
0.766
0.772
0.732
0.732
0.786
0.798
0.758
0.756
0.714
0.782
0.842
0.828
0.760
0.796
0.820
0.900
0.840
0.844
0.852
0.898
0.824
0.872
0.816
0.788
0.754
0.786
0.846
0.906
0.782
0.844
0.814
0.788
0.732
0.658
0.706
0.706
0.834
0.824
0.906
0.852
0.822
0.796
0.760
0.734
0.704
0.710
0.716
0.726
0.736
0.760
0.800
0.788
0.764
0.738
0.770
0.778
0.784
0.730
0.748
0.776
0.754
0.748
0.692
0.718
0.684
0.658
0.666
0.638
0.668
0.686
0.668
0.712
0.748
0.744
0.710
0.724
0.726
0.746
0.738
0.734
0.808
0.834
0.802
0.726
0.740
0.724
0.716
0.678
0.710
0.704
0.682
0.690
0.720
0.692
0.676
0.668
0.698
0.692
0.688
0.648
0.696
0.706
0.672
0.652
0.686
0.652
0.648
0.662
0.660
0.624
0.626
0.652
0.632
0.672
0.650
0.640
0.656
0.638
0.602
0.592
0.594
0.604
0.632
0.222
0.392
0.602
0.612
0.588
0.612
0.662
0.648
0.666
0.642
0.638
0.622
0.612
0.612
0.590
0.588
0.580
0.566
0.560
0.578
0.570
0.636
0.732
0.638
0.448
0.936
0.956
0.902
0.858
0.836
0.774
0.730
0.710
0.702
0.666
0.686
0.668
0.676
0.674
0.630
0.624
0.626
0.612
0.606
0.588
0.578
0.576
0.572
0.560
0.572
0.586
0.598
0.610
0.620
0.630
0.636
0.644
0.632
0.622
0.642
0.646
0.634
0.634
0.598
0.594
0.594
0.598
0.614
0.638
0.656
0.654
0.696
0.726
0.748
0.726
0.726
0.698
0.696
0.676
0.652
0.652
0.630
0.664
0.696
0.756
0.780
0.790
0.764
0.698
0.680
0.630
0.620
0.624
0.644
0.634
0.618
0.640
0.656
0.718
0.782
0.782
0.730
0.762
0.750
0.760
0.762
0.730
0.714
0.722
0.742
0.716
0.702
0.694
0.744
0.922
1.036
1.028
0.956
0.920
0.902
0.842
0.788
0.778
0.744
0.738
0.776
0.772
0.800
0.840
0.830
0.778
0.714
0.666
0.634
0.662
0.752
1.234
1.144
1.034
1.114
1.102
1.054
0.942
0.910
0.854
0.786
0.696
0.822
1.180
1.088
0.974
0.980
0.990
0.886
0.742
0.800
0.908
0.852
0.768
0.724
0.762
0.944
1.240
1.108
1.050
0.896
0.942
1.034
0.966
0.916
0.816
0.838
0.818
0.826
0.892
0.970
0.954
0.936
0.986
1.062
0.954
0.874
0.820
0.770
0.730
0.784
0.806
0.812
0.872
0.834
0.854
0.888
0.888
0.838
0.746
0.766
0.760
0.742
0.678
0.696
0.712
0.730
0.742
0.816
0.912
0.944
0.870
0.880
0.876
0.808
0.800
0.820
0.860
0.834
0.880
0.902
0.876
0.816
0.840
0.844
0.844
0.798
0.818
0.816
0.812
0.788
0.792
0.798
0.776
0.760
0.750
0.702
0.672
0.702
0.710
0.692
0.666
0.708
0.738
0.800
0.822
0.780
0.738
0.734
0.748
0.726
0.718
0.674
0.684
0.648
0.630
0.636
0.670
0.742
0.782
0.738
1.074
1.186
1.116
1.040
0.950
0.910
0.834
0.810
0.752
0.778
0.770
0.738
0.822
1.102
1.032
1.080
1.102
1.082
0.990
0.974
0.970
0.958
0.888
0.842
0.838
0.846
0.932
0.928
0.920
0.852
0.780
0.812
0.856
0.938
0.862
0.882
0.880
0.846
0.800
0.798
0.800
0.794
0.796
0.780
0.720
0.706
0.714
0.746
0.798
0.870
1.054
1.032
0.970
0.950
0.954
0.902
0.906
0.922
0.880
0.916
0.908
0.866
0.934
0.916
0.964
0.896
0.814
0.784
0.704
0.704
0.700
0.688
0.710
0.754
0.844
0.996
0.980
0.912
0.918
0.922
0.854
0.854
0.864
0.868
0.780
0.822
0.806
0.812
0.820
0.842
0.770
0.760
0.762
0.824
0.848
0.808
0.846
0.842
0.836
0.844
0.864
0.912
0.852
0.862
0.810
0.746
0.724
0.680
0.732
0.728
0.752
0.728
0.744
0.772
0.804
0.836
0.758
0.704
0.698
0.698
0.714
0.774
0.802
0.902
1.098
0.992
0.984
0.898
0.866
0.878
0.866
0.826
0.786
0.710
0.676
0.654
0.680
0.698
0.778
0.892
0.922
0.800
0.756
0.708
0.698
0.728
0.734
0.808
0.870
0.822
0.822
0.856
1.008
0.894
0.906
0.864
0.826
0.802
0.782
0.722
0.714
0.716
0.724
0.692
0.718
0.746
0.800
0.858
1.028
1.020
1.008
0.980
0.918
0.882
0.808
0.774
0.764
0.772
0.852
0.816
0.846
0.850
0.788
0.730
0.706
0.692
0.678
0.674
0.668
0.682
0.736
0.750
0.708
0.728
0.760
0.700
0.716
0.754
0.744
0.766
0.726
0.752
0.770
0.770
0.720
0.780
0.746
0.750
0.714
0.716
0.698
0.646
0.750
0.808
0.920
0.896
0.876
0.830
0.790
0.782
0.760
0.704
0.714
0.780
0.960
0.928
1.178
1.062
1.048
0.994
0.954
0.900
0.826
0.786
0.766
0.728
0.708
0.710
0.758
0.798
0.928
0.932
0.850
0.894
1.084
1.116
1.060
0.994
0.870
0.776
0.762
0.762
0.484
0.308
0.792
0.788
0.742
0.822
0.886
0.956
0.962
0.840
0.836
0.858
0.922
0.898
0.952
1.010
0.946
0.990
1.078
0.946
0.972
0.976
0.940
0.938
1.028
1.096
1.042
1.000
0.894
0.740
0.792
0.780
0.806
0.830
0.790
0.884
1.002
1.054
0.874
0.820
0.766
0.766
0.806
0.928
1.190
0.964
0.952
0.934
0.922
0.884
0.754
0.766
0.760
0.818
0.808
1.002
1.140
1.074
1.088
0.974
0.860
0.866
0.856
0.862
0.826
0.764
0.708
0.696
0.666
0.702
1.206
1.012
1.016
0.898
0.806
0.850
1.072
1.166
1.140
1.106
1.088
1.090
0.982
0.970
0.910
0.918
0.872
1.044
1.216
1.080
1.056
1.042
1.086
1.044
1.040
1.022
1.032
1.052
0.984
0.924
0.838
0.784
0.862
0.958
1.000
1.014
0.976
0.950
0.802
0.852
0.898
0.914
0.896
0.930
0.922
0.904
0.946
0.966
0.894
0.804
0.758
0.734
0.718
0.688
0.746
0.786
0.796
0.720
0.812
0.828
0.876
0.844
0.930
0.922
0.834
0.914
0.992
1.014
0.908
0.862
0.760
0.792
0.806
0.924
0.940
0.998
1.014
0.960
0.896
0.886
0.860
0.768
0.778
0.758
0.792
0.852
0.876
0.830
0.892
0.980
0.942
0.882
0.850
0.848
0.780
0.824
0.806
0.810
0.812
0.790
0.720
0.714
0.704
0.720
0.762
0.890
1.020
1.020
1.056
1.066
1.012
0.874
0.870
0.848
0.776
0.858
0.882
0.906
0.922
0.880
0.790
0.682
0.676
0.660
0.680
0.916
1.342
1.178
1.078
0.968
1.010
1.000
0.928
1.030
1.078
1.022
1.046
0.932
0.974
0.984
0.978
0.908
0.786
0.822
0.796
0.834
0.834
0.820
0.804
0.744
0.760
0.778
0.762
0.812
0.810
0.824
0.830
0.808
0.766
0.780
0.794
0.826
0.840
0.806
0.736
0.714
0.672
0.650
0.660
0.702
0.976
1.182
0.930
0.864
0.912
0.838
0.904
0.968
0.914
0.952
0.900
0.928
0.924
0.908
0.858
0.798
0.762
0.754
0.732
0.712
0.746
0.734
0.824
0.816
1.350
1.190
1.112
1.012
0.920
0.900
0.862
0.808
0.794
0.730
0.772
0.798
0.878
0.886
0.950
1.046
1.022
0.968
0.900
0.846
0.748
0.770
0.780
0.846
0.852
1.006
0.992
0.906
0.860
0.764
0.756
0.764
0.752
0.816
0.842
0.858
0.796
0.748
0.738
0.710
0.706
0.726
0.722
0.730
0.750
0.836
0.836
0.982
0.988
0.994
0.902
0.848
0.758
0.780
0.790
0.848
0.922
0.838
0.838
0.858
1.026
0.932
0.964
0.910
0.870
0.836
0.810
0.808
0.788
0.828
0.870
0.842
0.836
0.764
0.750
0.718
0.706
0.724
0.798
0.846
0.816
0.836
0.788
0.734
0.736
0.730
0.720
0.762
0.958
1.166
0.972
0.896
0.862
0.822
0.738
0.676
0.722
0.788
0.812
0.996
1.212
1.128
1.102
1.010
0.978
0.954
0.946
0.954
0.938
0.880
0.906
0.898
0.896
0.908
0.956
0.920
0.858
0.818
0.758
0.750
0.804
0.952
1.060
1.008
0.942
0.880
0.848
0.828
0.846
0.844
0.830
0.792
0.744
0.726
0.716
0.768
0.810
0.816
1.002
1.168
0.992
0.988
0.958
0.866
0.910
0.902
0.876
0.826
0.876
0.966
0.886
0.860
0.894
1.002
1.090
1.004
0.932
0.890
0.840
0.802
0.772
0.780
0.752
0.750
0.854
1.060
0.954
1.060
1.070
1.038
0.942
0.936
0.922
0.946
0.836
0.858
0.844
0.828
0.792
0.814
0.854
0.910
0.862
0.926
0.986
1.002
0.956
0.898
0.816
0.924
1.028
1.006
1.194
1.122
1.040
0.972
0.882
0.814
0.840
0.846
0.948
0.920
0.990
1.016
0.880
0.872
0.860
0.818
0.786
0.748
0.710
0.716
0.704
0.680
0.674
0.688
0.726
0.754
0.728
0.806
0.850
0.940
0.850
0.884
0.968
1.058
0.956
0.976
1.026
1.052
0.904
0.874
0.750
0.780
0.852
1.052
1.064
1.024
0.910
0.898
0.888
0.826
0.872
0.906
0.936
0.948
0.898
0.818
0.818
0.856
0.884
0.876
0.814
0.760
0.746
0.738
0.724
0.728
0.738
0.732
0.764
0.788
0.902
0.948
0.932
0.816
0.754
0.766
0.802
0.838
0.938
1.050
1.016
0.926
0.884
0.872
0.968
0.958
0.916
0.790
0.882
0.992
1.262
1.126
0.936
0.980
1.048
0.988
0.988
0.950
0.900
0.834
0.786
0.716
0.696
0.700
0.706
0.716
0.762
0.854
1.140
1.048
0.952
0.918
0.874
0.834
0.838
0.780
0.762
0.758
0.738
0.772
0.804
0.822
0.832
0.812
0.810
0.770
0.750
0.698
0.658
0.682
0.686
0.760
0.978
1.036
0.990
0.954
0.858
0.822
0.810
0.812
0.828
0.808
0.824
0.876
0.934
0.876
0.820
0.752
0.710
0.702
0.684
0.684
0.694
0.700
0.712
0.800
1.144
0.928
0.820
0.846
0.866
0.914
0.954
0.884
0.784
0.748
0.686
0.656
0.746
0.742
0.830
0.844
0.862
0.828
0.832
0.850
0.828
0.822
0.808
0.790
0.792
0.774
0.746
0.740
0.722
0.736
0.722
0.804
0.910
0.984
1.032
1.000
0.932
0.874
0.828
0.778
0.732
0.748
0.802
0.872
0.912
1.062
0.994
0.948
0.888
0.822
0.768
0.738
0.712
0.716
0.750
0.834
0.948
0.932
0.854
0.902
0.968
0.978
0.970
0.918
0.870
0.822
0.882
0.902
0.946
0.946
0.902
0.850
0.796
0.742
0.702
0.690
0.698
0.682
0.710
0.752
0.806
0.836
0.794
0.812
0.806
0.796
0.774
0.744
0.726
0.674
0.684
0.682
0.678
0.728
0.892
0.880
1.090
1.038
0.972
0.826
0.778
0.736
0.740
0.730
0.686
0.710
0.710
0.720
0.752
0.746
0.684
0.664
0.636
0.620
0.630
0.630
0.648
0.668
0.692
0.736
0.834
0.774
0.742
0.692
0.642
0.682
0.670
0.650
0.624
0.644
0.620
0.610
0.614
0.614
0.598
0.606
0.614
0.598
0.608
0.608
0.602
0.588
0.580
0.576
0.570
0.584
0.596
0.600
0.614
0.598
0.604
0.612
0.572
0.570
0.562
0.562
0.570
0.600
0.660
0.832
0.784
0.784
0.752
0.686
0.636
0.640
0.642
0.632
0.604
0.618
0.612
0.632
0.616
0.646
0.682
0.676
0.688
0.718
0.726
0.676
0.744
0.736
0.714
0.728
0.698
0.646
0.684
0.700
0.686
0.668
0.722
0.706
0.706
0.640
0.676
0.704
0.734
0.656
0.714
0.710
0.688
0.758
0.754
0.772
0.888
1.002
0.924
1.050
0.858
0.870
0.844
0.746
0.818
0.808
0.774
0.860
0.912
0.826
0.844
0.804
0.778
0.824
0.796
0.880
0.874
0.812
0.782
0.826
0.788
0.772
0.822
0.844
0.756
0.746
0.794
0.876
0.800
0.868
0.746
0.866
0.800
0.784
0.728
0.800
0.906
0.884
1.050
0.864
0.768
0.718
0.748
0.856
1.092
1.028
1.050
0.848
0.948
0.926
0.766
0.798
0.828
0.834
0.986
0.992
0.864
0.816
0.760
0.770
0.806
0.876
0.984
0.838
0.828
0.860
0.894
1.008
0.932
0.830
0.776
0.756
0.732
0.806
0.756
0.806
0.834
0.820
0.932
0.888
0.768
0.776
0.706
0.752
0.732
0.766
0.748
0.820
0.820
0.804
0.742
0.724
0.732
0.756
0.816
0.934
0.852
0.838
0.838
0.836
0.770
0.816
0.866
0.830
0.898
0.894
0.804
0.758
0.784
0.864
0.996
1.000
0.888
0.974
0.900
0.800
0.836
0.894
0.896
0.936
0.874
0.784
0.748
0.752
0.802
1.130
1.006
1.074
0.964
0.944
0.974
0.990
0.926
0.934
0.808
0.810
0.782
0.772
0.698
0.760
0.808
0.872
0.806
0.856
0.868
0.916
0.920
0.918
0.914
0.854
0.888
0.924
0.866
0.914
0.926
0.966
0.908
0.920
0.868
0.822
0.812
0.812
0.760
0.834
0.886
0.924
0.818
0.884
0.914
0.852
0.864
0.848
0.868
0.802
0.692
0.746
0.822
1.142
1.008
0.940
0.842
0.778
0.774
0.826
0.778
0.960
1.078
1.034
0.958
0.972
0.922
0.962
0.928
0.838
0.914
0.966
0.942
0.976
0.830
0.868
0.790
0.720
0.716
0.724
0.768
0.774
0.842
0.848
0.848
0.772
0.800
0.796
0.806
0.772
0.820
0.818
0.754
0.748
0.700
0.666
0.668
0.676
0.696
0.682
0.794
0.938
0.958
0.976
0.904
0.854
0.818
0.810
0.846
0.830
0.744
0.798
0.770
0.772
0.822
0.896
0.912
0.918
0.810
0.844
0.818
0.802
0.812
0.818
0.794
0.722
0.726
0.710
0.722
0.702
0.768
0.786
0.834
0.806
0.838
0.850
0.760
0.816
0.778
0.768
0.708
0.748
0.734
0.780
0.712
0.756
0.748
0.778
0.742
0.730
0.744
0.706
0.702
0.718
0.714
0.752
0.698
0.782
0.804
0.878
0.806
0.840
0.868
0.826
0.810
0.788
0.740
0.696
0.700
0.738
0.760
0.770
0.906
0.956
0.930
0.878
0.844
0.810
0.836
0.744
0.808
0.856
0.950
0.952
0.930
0.834
0.870
0.830
0.756
0.788
0.786
0.770
0.778
0.784
0.742
0.736
0.656
0.648
0.618
0.658
1.230
0.912
0.844
0.810
0.804
0.740
0.754
0.766
0.776
0.738
0.762
0.784
0.798
0.796
0.742
0.790
0.750
0.748
0.730
0.728
0.668
0.696
0.686
0.692
0.710
0.792
0.856
0.802
0.308
0.928
0.882
0.750
0.768
0.734
0.732
0.728
0.692
0.670
0.646
0.650
0.638
0.616
0.662
0.700
0.710
0.758
0.888
0.838
0.808
0.766
0.762
0.716
0.716
0.726
0.726
0.638
0.696
0.686
0.694
0.682
0.718
0.722
0.690
0.628
0.662
0.628
0.614
0.622
0.612
0.602
0.592
0.606
0.586
0.576
0.578
0.562
0.558
0.572
0.574
0.552
0.576
0.584
0.608
0.598
0.612
0.624
0.678
0.694
0.704
0.688
0.674
0.652
0.640
0.628
0.618
0.610
0.604
0.594
0.588
0.584
0.578
0.570
0.570
0.576
0.566
0.564
0.562
0.554
0.570
0.556
0.564
0.586
0.582
0.590
0.658
0.690
0.740
0.750
0.762
0.744
0.764
0.742
0.734
0.712
0.718
0.680
0.668
0.684
0.676
0.676
0.676
0.720
0.720
0.718
0.716
0.714
0.732
0.680
0.670
0.690
0.672
0.684
0.706
0.692
0.650
0.652
0.650
0.646
0.624
0.632
0.644
0.642
0.640
0.656
0.640
0.652
0.642
0.618
0.604
0.602
0.620
0.644
0.850
0.984
0.856
0.856
0.814
0.736
0.696
0.666
0.630
0.632
0.658
0.658
0.694
0.704
0.722
0.716
0.686
0.656
0.698
0.668
0.634
0.662
0.626
0.624
0.314
0.306
0.608
0.604
0.592
0.580
0.570
0.584
0.600
0.612
0.680
0.668
0.666
0.684
0.678
0.676
0.690
0.706
0.684
0.658
0.678
0.632
0.656
0.642
0.662
0.622
0.634
0.672
0.694
0.728
0.778
0.710
0.672
0.630
0.684
0.662
0.704
0.744
0.734
0.684
0.712
0.730
0.734
0.708
0.708
0.714
0.702
0.644
0.658
0.672
0.662
0.636
0.694
0.712
0.862
0.898
0.838
0.856
0.840
0.798
0.766
0.716
0.656
0.698
0.708
0.694
0.662
0.630
0.654
0.646
0.676
0.646
0.680
0.704
0.704
0.692
0.692
0.702
0.706
0.698
0.736
0.718
0.678
0.664
0.640
0.624
0.624
0.628
0.666
0.736
0.840
0.844
0.860
0.772
0.716
0.720
0.694
0.674
0.672
0.636
0.640
0.648
0.728
0.736
1.062
0.956
0.814
0.746
0.672
0.722
0.732
0.848
1.010
0.808
0.794
0.776
0.724
0.732
0.674
0.658
0.652
0.674
0.628
0.660
0.638
0.634
0.656
0.654
0.644
0.632
0.640
0.626
0.620
0.610
0.606
0.586
0.594
0.590
0.594
0.610
0.626
0.666
0.718
0.888
0.876
0.794
0.780
0.752
0.702
0.698
0.694
0.634
0.636
0.642
0.658
0.682
0.658
0.680
0.630
0.644
0.604
0.598
0.610
0.632
0.674
0.692
0.736
0.734
0.708
0.708
0.692
0.658
0.614
0.640
0.620
0.598
0.620
0.662
0.718
0.758
0.764
0.814
0.754
0.760
0.688
0.682
0.648
0.660
0.666
0.632
0.614
0.616
0.624
0.628
0.662
0.732
0.996
0.890
0.922
0.772
0.672
0.674
0.652
0.640
0.644
0.668
0.690
0.632
0.718
0.666
0.656
0.652
0.638
0.650
0.688
0.706
0.716
0.734
0.754
0.760
0.744
0.690
0.672
0.650
0.680
0.694
0.776
0.942
0.866
0.842
0.838
0.744
0.722
0.702
0.648
0.648
0.664
0.696
0.846
0.790
0.806
0.808
0.752
0.756
0.774
0.730
0.762
0.746
0.682
0.714
0.668
0.734
0.772
0.810
0.792
0.778
0.762
0.740
0.690
0.688
0.710
0.722
0.750
0.730
0.696
0.696
0.686
0.674
0.676
0.616
0.666
0.690
0.736
0.762
0.716
0.718
0.706
0.692
0.682
0.666
0.658
0.660
0.678
0.734
0.772
0.764
0.746
0.712
0.696
0.710
0.658
0.712
0.718
0.732
0.690
0.688
0.658
0.682
0.732
0.718
0.704
0.642
0.730
0.774
0.772
0.804
0.754
0.730
0.722
0.664
0.674
0.662
0.668
0.666
0.660
0.664
0.620
0.652
0.632
0.626
0.736
0.760
0.736
0.760
0.734
0.676
0.670
0.684
0.698
0.686
0.696
0.692
0.696
0.682
0.632
0.662
0.658
0.642
0.654
0.658
0.674
0.700
0.700
0.770
0.818
0.830
0.816
0.742
0.724
0.698
0.658
0.628
0.630
0.612
0.680
0.726
0.886
0.976
0.920
0.858
0.810
0.724
0.722
0.696
0.656
0.652
0.662
0.674
0.618
0.692
0.674
0.698
0.704
0.644
0.616
0.620
0.610
0.616
0.634
0.640
0.676
0.744
0.814
0.762
0.820
0.800
0.810
0.706
0.794
0.708
0.806
0.822
0.850
0.742
0.734
0.734
0.726
0.712
0.700
0.690
0.660
0.658
0.640
0.640
0.624
0.604
0.610
0.634
0.666
0.734
0.758
0.726
0.772
0.800
0.848
0.746
0.764
0.692
0.732
0.632
0.652
0.644
0.620
0.630
0.624
0.624
0.656
0.654
0.638
0.640
0.658
0.644
0.696
0.706
0.788
0.830
0.794
0.708
0.694
0.680
0.632
0.660
0.658
0.672
0.744
0.918
1.030
1.106
1.032
0.986
0.966
1.010
1.066
1.070
1.054
1.018
1.006
0.878
0.894
0.850
0.824
0.812
0.950
0.902
0.916
1.064
0.996
0.842
0.798
0.812
0.786
0.756
0.944
1.178
1.030
0.934
0.926
0.954
0.836
0.896
0.876
0.846
0.888
0.842
0.900
0.888
0.808
0.790
0.816
0.744
0.810
0.808
0.814
0.850
0.874
0.932
0.926
0.804
0.772
0.800
0.798
0.730
0.834
0.852
0.932
0.814
0.894
0.910
1.036
0.830
0.858
0.842
0.866
0.814
1.082
1.064
0.894
0.962
1.068
1.106
0.918
0.936
0.928
0.814
0.892
0.920
0.890
0.742
0.800
0.816
0.856
0.888
0.862
0.864
0.858
0.728
0.710
0.704
0.698
0.716
0.808
0.834
0.796
0.814
0.824
0.856
1.030
0.992
0.924
0.830
0.760
0.722
0.726
0.718
0.742
0.842
0.976
0.996
0.916
0.870
0.808
0.810
0.764
0.748
0.706
0.718
0.710
0.732
0.736
0.750
0.810
0.794
0.868
0.924
0.912
0.850
0.902
0.876
0.860
0.768
0.846
0.844
0.784
0.874
0.808
0.710
0.776
0.790
0.850
0.802
0.942
0.912
0.830
0.882
0.828
0.858
0.826
0.814
0.874
0.890
0.802
0.816
0.790
0.732
0.756
0.740
0.794
0.788
0.904
0.918
0.890
0.810
0.848
0.828
0.750
0.862
0.898
0.902
0.920
0.946
0.852
0.840
0.848
0.866
0.804
0.834
0.782
0.724
0.808
0.880
0.876
0.858
0.818
0.744
0.712
0.726
0.738
0.726
0.740
0.726
0.948
0.920
0.956
0.886
0.838
0.824
0.778
0.758
0.726
0.778
0.760
0.754
0.710
0.724
0.702
0.756
0.804
0.816
0.802
0.786
0.758
0.740
0.742
0.724
0.738
0.786
0.858
0.916
0.918
0.870
0.780
0.676
0.708
0.702
0.732
0.882
1.198
1.076
0.984
0.978
0.906
0.788
0.788
0.750
0.778
0.824
0.844
0.766
0.858
0.858
0.782
0.816
0.796
0.780
0.740
0.774
0.772
0.748
0.784
0.764
0.680
0.728
0.710
0.714
0.696
0.716
0.722
0.688
0.740
0.738
0.798
0.806
0.818
0.802
0.794
0.772
0.798
0.822
0.870
0.826
0.788
0.760
0.744
0.732
0.756
0.820
0.878
0.890
0.834
0.794
0.774
0.710
0.732
0.732
0.728
0.706
0.760
0.784
0.842
0.778
0.800
0.736
0.726
0.688
0.720
0.738
0.790
0.826
0.786
0.828
0.802
0.790
0.752
0.766
0.802
0.782
0.752
0.752
0.772
0.746
0.800
0.832
0.822
0.804
0.808
0.804
0.772
0.760
0.782
0.786
0.722
0.728
0.720
0.704
0.712
0.716
0.750
0.760
0.734
0.760
0.774
0.800
0.772
0.822
0.824
0.836
0.784
0.812
0.802
0.790
0.746
0.794
0.788
0.804
0.746
0.778
0.750
0.732
0.738
0.716
0.716
0.748
0.766
0.750
0.738
0.742
0.718
0.692
0.712
0.712
0.714
0.686
0.714
0.726
0.720
0.656
0.686
0.700
0.726
0.748
0.784
0.828
0.862
0.782
0.808
0.790
0.796
0.784
0.798
0.814
0.732
0.778
0.772
0.792
0.798
0.750
0.706
0.714
0.704
0.716
0.714
0.692
0.662
0.654
0.650
0.702
0.940
1.106
1.018
0.908
0.896
0.870
0.814
0.866
0.762
0.814
0.820
0.858
0.818
0.862
0.836
0.836
0.742
0.774
0.756
0.724
0.762
0.774
0.746
0.790
0.780
0.750
0.754
0.724
0.698
0.666
0.732
0.742
0.830
0.952
0.922
0.826
0.816
0.828
0.762
0.804
0.780
0.798
0.780
0.826
0.860
0.922
0.898
0.910
0.914
0.886
0.778
0.822
0.808
0.840
0.750
0.810
0.776
0.836
0.928
0.916
0.818
0.798
0.756
0.704
0.742
0.730
0.718
0.722
0.724
0.718
0.684
0.732
0.758
0.738
0.808
0.844
0.824
0.818
0.810
0.796
0.756
0.762
0.760
0.710
0.766
0.760
0.744
0.810
0.802
0.746
0.768
0.772
0.710
0.700
0.694
0.676
0.698
0.756
0.826
0.862
0.902
0.868
0.744
0.682
0.808
0.796
0.778
0.750
0.774
0.736
0.772
0.808
0.830
0.862
0.892
0.910
0.886
0.892
0.892
0.862
0.918
0.856
0.906
0.856
0.798
0.830
0.856
0.888
0.906
0.886
0.810
0.878
0.878
0.758
0.794
0.752
0.698
0.746
0.780
1.008
0.984
0.948
0.806
0.808
0.782
0.788
0.746
0.794
0.806
0.846
0.938
0.956
0.930
0.798
0.768
0.730
0.696
0.642
0.696
0.714
0.786
0.944
1.048
0.966
0.884
0.796
0.816
0.766
0.744
0.718
0.720
0.736
0.712
0.850
1.022
0.976
0.878
0.910
0.926
0.922
0.790
0.860
0.856
0.902
0.860
0.906
0.854
0.800
0.730
0.768
0.802
0.902
0.816
0.928
0.896
0.880
0.802
0.876
0.890
0.960
0.888
0.810
0.792
0.804
0.780
0.724
0.730
0.746
0.692
0.728
0.748
0.802
0.822
0.884
0.854
0.788
0.798
0.748
0.794
0.814
0.878
0.808
0.868
0.894
0.920
0.818
0.862
0.886
0.902
0.814
0.916
0.952
0.952
0.830
0.858
0.856
0.864
0.860
0.946
1.032
1.002
0.854
0.892
0.884
0.928
0.802
0.862
0.904
0.902
0.866
0.908
0.910
0.816
0.864
0.840
0.770
0.760
0.774
0.792
0.736
0.806
0.762
0.708
0.692
0.694
0.694
0.682
0.734
0.834
0.922
0.874
0.926
0.886
0.802
0.780
0.796
0.822
0.866
0.868
0.900
0.922
0.936
0.818
0.872
0.836
0.812
0.738
0.804
0.862
0.814
0.914
0.948
0.958
0.878
0.914
0.880
0.772
0.796
0.752
0.730
0.720
0.676
0.826
1.000
0.926
0.850
0.870
0.852
0.750
0.768
0.762
0.778
0.782
0.738
0.766
0.792
0.844
0.870
0.802
0.802
0.788
0.776
0.734
0.692
0.718
0.708
0.726
0.738
0.750
0.748
0.806
0.874
0.792
0.850
0.834
0.822
0.732
0.794
0.770
0.754
0.766
0.706
0.694
0.776
0.836
1.076
0.934
0.880
0.804
0.714
0.738
0.734
0.752
0.764
0.840
0.892
0.896
0.856
0.814
0.778
0.722
0.750
0.750
0.752
0.720
0.734
0.716
0.744
0.690
0.732
0.710
0.698
0.690
0.712
0.738
0.756
0.690
0.722
0.736
0.726
0.724
0.768
0.808
0.802
0.822
0.824
0.882
0.804
0.878
0.880
0.820
0.890
0.892
0.924
0.822
0.864
0.850
0.774
0.842
0.938
0.872
0.906
0.856
0.750
0.726
0.704
0.694
0.644
0.678
0.680
0.638
0.674
0.642
0.632
0.638
0.626
0.636
0.644
0.660
0.678
0.674
0.680
0.682
0.728
0.732
0.904
1.068
1.074
1.042
1.012
0.970
0.910
0.890
0.872
0.852
0.844
0.790
0.828
0.884
0.922
0.880
0.812
0.792
0.778
0.794
0.746
0.872
0.926
1.002
0.932
0.884
0.802
0.720
0.680
0.708
0.754
0.870
0.996
0.830
0.920
0.964
0.988
0.854
0.860
0.788
0.748
0.736
0.836
0.906
1.052
0.928
0.946
0.968
0.826
0.888
0.918
0.884
0.910
0.850
0.736
0.730
0.758
0.762
0.720
0.768
0.780
0.830
0.760
0.786
0.774
0.734
0.714
0.782
0.864
0.974
0.884
0.928
0.946
0.894
0.768
0.776
0.774
0.830
0.784
0.834
0.894
0.872
0.854
0.828
0.814
0.726
0.750
0.708
0.684
0.680
0.680
0.712
0.860
1.088
0.986
0.934
0.894
0.858
0.770
0.858
0.820
0.814
0.864
0.872
0.870
0.754
0.772
0.760
0.826
0.782
1.034
1.026
0.948
0.910
0.984
1.076
0.954
0.902
0.852
0.838
0.742
0.772
0.768
0.804
0.850
0.816
0.830
0.828
0.830
0.838
0.768
0.832
0.878
0.998
0.948
1.030
1.012
0.940
0.858
0.824
0.814
0.716
0.788
0.820
0.864
0.816
0.870
0.878
0.798
0.910
0.838
0.804
0.776
0.816
0.814
0.786
0.762
0.808
0.882
1.026
0.998
0.892
0.864
0.864
0.776
0.834
0.822
0.804
0.874
1.068
1.078
0.904
0.936
0.868
0.778
0.746
0.742
0.708
0.718
0.674
0.754
0.770
0.792
0.802
0.790
0.814
0.748
0.778
0.710
0.718
0.694
0.746
0.756
0.820
0.822
0.860
0.912
0.912
0.940
0.906
0.824
0.878
0.884
0.870
0.786
0.828
0.846
0.736
1.218
1.062
0.944
0.824
0.828
0.826
0.858
0.774
0.836
0.820
0.808
0.790
0.822
0.850
0.948
0.862
0.796
0.788
0.784
0.812
1.086
1.168
0.924
1.028
1.054
0.972
0.880
0.898
0.982
1.004
0.964
0.900
0.882
0.882
0.812
0.760
0.784
0.806
0.754
0.870
0.900
0.950
0.902
0.804
0.826
0.816
0.790
0.734
0.772
0.784
0.860
0.854
0.798
0.868
0.916
0.882
0.856
0.872
0.798
0.730
0.768
0.782
0.788
0.740
0.816
0.838
0.814
0.772
0.790
0.746
0.670
0.658
0.672
0.646
0.672
0.692
0.696
0.836
1.052
1.004
0.984
0.960
0.904
0.812
0.844
0.930
1.034
0.836
0.746
0.784
1.256
1.188
1.126
1.022
0.938
0.878
0.756
0.768
0.940
1.106
1.024
1.074
0.934
0.854
0.916
0.954
0.992
0.954
0.958
0.874
0.830
0.814
0.802
0.838
0.852
0.938
0.966
0.840
0.808
0.776
0.730
0.774
0.762
0.968
1.014
1.058
0.938
0.830
0.790
0.772
0.806
0.872
0.902
0.882
0.770
0.810
0.858
0.920
0.832
0.890
0.882
0.906
0.866
0.942
0.954
0.838
0.928
0.918
0.864
0.832
0.808
0.786
0.776
0.824
0.900
0.820
0.818
0.808
0.754
0.810
0.800
0.832
0.842
0.744
0.842
0.850
0.918
0.952
0.972
0.874
0.902
0.884
0.852
0.782
0.832
0.842
0.882
0.850
0.904
0.878
0.776
0.840
0.866
0.872
0.844
0.852
0.834
0.742
0.772
0.738
0.710
0.726
0.732
0.762
0.720
0.760
0.774
0.778
0.746
0.732
0.756
0.782
0.750
0.784
0.798
0.764
0.856
0.858
0.854
0.790
0.808
0.834
0.798
0.810
0.814
0.830
0.778
0.850
0.796
0.754
0.748
0.756
0.716
0.664
0.692
0.672
0.688
0.664
0.728
0.740
0.814
0.850
0.848
0.916
0.926
0.874
0.804
0.756
0.722
0.656
0.678
0.652
0.666
0.646
0.698
0.724
0.734
0.678
0.702
0.716
0.736
0.706
0.764
0.740
0.732
0.712
0.730
0.704
0.834
1.032
0.936
0.920
0.862
0.784
0.860
0.804
0.716
0.776
0.806
0.882
0.874
1.012
1.076
0.934
0.942
0.904
0.906
0.818
0.958
0.994
0.892
0.922
0.926
0.906
0.794
0.800
0.798
0.744
0.826
0.802
0.798
0.698
0.762
0.804
0.828
0.804
0.836
0.810
0.736
0.788
0.824
0.860
0.822
0.800
0.804
0.880
0.966
0.880
0.872
0.854
0.772
0.812
0.850
0.818
0.908
0.870
0.840
0.774
0.794
0.764
0.830
0.862
0.910
0.934
0.882
0.842
0.834
0.836
0.808
0.790
0.900
1.012
0.976
0.986
0.932
0.942
0.922
0.864
0.892
0.952
0.972
0.844
0.862
0.860
0.762
0.816
0.816
0.902
0.802
0.884
0.860
0.800
0.734
0.766
0.732
0.758
0.706
0.792
0.812
0.834
0.856
0.928
0.940
0.860
0.860
0.828
0.776
0.752
0.788
0.842
0.890
0.942
0.968
0.954
0.818
0.888
0.932
0.958
0.910
0.936
0.926
0.844
0.780
0.810
0.814
0.848
0.794
0.828
0.832
0.780
0.852
0.854
0.908
0.798
0.820
0.802
0.768
0.730
0.840
0.898
0.840
0.798
0.794
0.744
0.754
0.746
0.724
0.736
0.746
0.756
0.752
0.734
0.754
0.762
0.826
0.796
0.984
1.002
0.952
0.890
0.842
0.752
0.742
0.734
0.718
0.728
0.636
0.780
0.894
0.956
0.906
0.770
0.792
0.748
0.742
0.740
0.692
0.688
0.696
0.704
0.752
0.826
0.838
0.892
0.878
0.830
0.842
0.816
0.792
0.734
0.772
0.780
0.818
0.730
0.788
0.784
0.750
0.734
0.770
0.820
0.834
0.740
0.756
0.702
0.662
0.686
0.678
0.678
0.718
0.798
0.862
0.764
0.864
0.812
0.808
0.740
0.772
0.774
0.726
0.748
0.832
0.924
0.946
1.014
0.938
0.798
0.836
0.824
0.794
0.798
0.862
0.976
0.854
0.900
0.856
0.846
0.842
0.880
0.818
0.782
0.794
0.810
0.878
0.776
0.812
0.770
0.740
0.714
0.726
0.754
0.732
0.802
0.804
0.794
0.776
0.782
0.792
0.788
0.756
0.782
0.774
0.806
0.780
0.808
0.792
0.838
0.814
0.842
0.832
0.850
0.874
0.906
0.894
0.898
0.886
0.818
0.862
0.842
0.826
0.870
0.724
0.714
0.686
0.644
0.636
0.620
0.604
0.630
0.652
0.658
0.636
0.630
0.626
0.608
0.602
0.606
0.594
0.598
0.592
0.578
0.588
0.580
0.592
0.600
0.626
0.660
0.666
0.670
0.682
0.658
0.688
0.672
0.660
0.682
0.694
0.698
0.704
0.688
0.688
0.684
0.672
0.646
0.634
0.628
0.632
0.648
0.628
0.638
0.638
0.616
0.622
0.630
0.626
0.624
0.638
0.658
0.652
0.680
0.680
0.686
0.660
0.656
0.654
0.650
0.618
0.616
0.624
0.624
0.628
0.644
0.664
0.694
0.716
0.718
0.698
0.686
0.712
0.676
0.670
0.688
0.696
0.730
0.724
0.814
0.812
0.880
0.906
0.804
0.792
0.764
0.750
0.734
0.852
1.056
0.894
0.912
0.884
0.744
0.792
0.816
0.836
0.796
0.868
0.922
0.846
0.886
0.914
0.816
0.906
0.954
0.842
1.042
1.040
0.966
1.006
1.044
0.868
0.932
1.002
0.964
0.948
0.950
0.918
0.812
0.938
1.112
1.060
0.944
0.902
0.780
0.830
0.880
0.972
0.858
0.882
0.878
0.942
0.908
0.898
0.992
1.000
0.946
1.004
0.996
0.898
0.966
1.084
0.912
1.022
1.024
0.840
0.876
0.898
0.836
0.908
0.996
0.876
0.734
0.778
0.812
0.950
1.094
1.156
1.138
1.028
1.040
1.054
0.966
0.948
0.922
0.966
0.860
0.996
1.056
0.870
0.772
0.752
0.890
0.980
1.082
0.924
0.922
0.890
0.922
0.848
0.778
0.824
0.806
0.788
0.854
0.890
1.040
1.040
0.882
0.882
0.894
0.864
0.924
0.938
0.990
0.928
0.948
1.030
1.066
0.944
0.926
0.936
0.920
0.826
0.868
0.868
0.772
0.858
0.882
0.936
0.858
0.972
0.964
0.904
0.968
0.966
0.878
0.906
0.948
0.854
0.882
0.876
0.892
0.900
0.972
1.000
0.874
0.888
0.884
0.936
0.842
0.906
0.934
0.934
0.926
0.918
0.818
0.738
0.672
0.750
0.848
1.090
1.062
0.996
0.936
0.818
0.746
0.714
0.710
0.702
0.772
0.924
0.952
0.944
0.888
0.790
0.734
0.752
0.750
0.892
0.888
0.844
0.872
0.880
0.818
0.840
0.802
0.854
0.876
1.032
1.122
1.116
1.106
1.098
1.042
0.962
0.904
0.836
0.792
0.768
0.832
0.790
0.910
0.990
0.908
0.874
0.806
0.798
0.828
1.006
1.000
0.954
0.908
0.912
0.898
0.790
0.842
0.888
0.892
0.996
0.998
0.908
0.936
0.924
0.958
0.890
0.948
0.922
0.946
0.814
0.882
0.888
0.844
0.894
0.928
0.946
0.928
0.996
1.002
0.874
0.906
0.910
0.806
0.892
0.892
0.902
0.910
1.002
1.036
0.864
0.938
0.892
0.898
0.924
0.956
0.928
0.982
1.000
0.972
0.914
0.784
0.792
0.756
0.814
0.898
0.970
0.950
0.886
0.824
0.784
0.736
0.766
0.824
1.072
1.056
0.904
0.918
0.934
0.954
0.938
0.888
0.754
0.770
0.760
0.812
0.936
0.984
0.970
0.992
1.034
0.918
0.940
0.942
0.854
0.976
0.962
0.860
0.846
0.852
0.878
0.854
0.766
0.758
0.796
0.908
0.882
0.824
0.868
0.902
0.792
0.792
0.814
0.820
0.804
0.916
1.014
1.016
0.942
0.864
0.824
0.762
0.830
0.886
1.060
1.096
1.080
0.912
0.828
0.826
0.746
0.758
0.714
0.752
0.770
0.782
0.802
0.804
0.768
0.718
0.746
0.788
0.814
0.866
0.920
0.880
0.922
0.946
0.952
0.900
0.946
0.938
0.928
0.948
0.932
0.958
0.844
0.832
0.808
0.748
0.796
0.840
0.928
0.992
0.948
0.982
1.002
0.942
0.988
0.998
0.854
0.772
0.752
0.926
1.108
1.234
1.054
0.894
0.862
0.826
0.908
1.030
1.034
0.976
0.942
0.894
0.850
0.796
0.828
0.842
0.998
1.018
1.032
0.950
0.938
0.964
0.938
0.886
0.918
0.944
0.828
0.898
0.924
0.866
0.866
0.876
0.956
0.952
0.794
0.838
0.850
0.948
0.950
1.046
1.136
1.050
0.968
0.942
0.936
0.898
0.892
0.960
1.018
0.906
0.942
0.960
0.908
0.910
0.900
0.894
0.834
0.880
0.858
0.790
0.874
0.916
0.968
0.882
0.904
0.908
0.806
0.858
0.830
0.788
0.816
0.860
0.910
0.882
0.952
0.964
0.860
0.872
0.866
0.836
0.798
0.878
0.954
0.972
0.958
0.984
0.948
0.832
0.858
0.770
0.772
0.778
0.834
0.778
0.878
0.908
0.876
0.816
0.820
0.796
0.764
0.814
0.816
0.872
0.800
0.858
0.866
0.848
0.920
0.926
0.882
0.824
0.784
0.714
0.688
0.718
0.750
0.846
0.800
0.900
0.896
0.814
0.788
0.816
0.832
0.790
0.824
0.850
0.912
0.862
0.916
0.920
0.816
0.844
0.874
0.910
0.884
0.946
0.918
0.814
0.858
0.868
0.860
1.014
0.948
0.844
0.898
0.972
1.004
0.980
1.026
0.966
0.906
0.872
0.814
0.792
0.804
0.874
0.950
0.844
0.900
0.890
0.864
0.856
0.900
0.960
0.900
0.824
0.854
0.880
0.916
0.854
0.866
0.856
0.882
0.862
0.880
0.970
1.092
0.996
0.920
0.918
0.924
0.874
1.000
1.150
1.124
0.996
0.992
0.980
0.824
0.882
0.902
0.940
0.918
0.946
0.976
0.884
0.928
0.980
0.874
0.878
0.888
0.856
0.792
0.874
0.948
0.908
0.944
0.968
0.934
0.890
0.892
0.854
0.786
0.844
0.906
0.878
0.878
0.868
0.862
0.762
0.788
0.792
0.824
0.758
0.848
0.866
0.876
0.826
0.880
0.884
0.752
0.778
0.770
0.724
0.754
0.736
0.792
0.820
0.812
0.850
0.832
0.784
0.830
0.866
0.870
0.798
0.866
0.914
0.926
0.846
0.906
0.950
0.874
0.928
1.014
1.064
0.958
1.010
1.002
0.946
0.958
0.964
0.998
0.912
0.996
1.062
0.896
0.918
0.912
0.864
0.796
0.808
0.780
0.784
0.740
0.778
0.772
0.798
0.758
0.832
0.834
0.856
0.780
0.808
0.776
0.744
0.814
0.852
0.816
0.922
0.992
0.880
0.904
0.956
1.042
0.976
1.136
1.116
1.016
1.026
1.044
0.892
0.882
0.870
0.872
0.874
0.828
0.954
1.134
1.022
0.998
0.980
0.964
0.854
0.968
1.000
0.886
0.990
1.020
0.946
0.926
0.924
0.802
0.832
0.906
0.990
0.842
0.872
0.892
0.794
0.794
0.812
0.826
0.860
0.794
0.820
0.822
0.848
0.738
0.750
0.714
0.730
0.784
0.752
0.876
0.950
0.896
0.896
0.884
0.848
0.818
0.796
0.724
0.736
0.738
0.760
0.830
0.924
0.860
0.952
1.002
0.904
0.856
0.832
0.830
0.826
0.902
1.136
1.130
1.046
1.106
1.108
1.054
1.004
0.950
0.876
0.852
0.910
1.016
1.080
0.962
0.864
0.858
0.868
0.898
0.808
0.940
0.960
0.954
0.844
0.894
0.908
0.966
0.846
0.952
0.948
0.954
0.934
0.906
0.828
0.838
0.870
0.912
1.044
0.882
0.928
0.942
0.844
0.946
0.960
0.838
0.850
0.892
0.844
0.794
0.748
0.728
0.680
0.708
0.702
0.710
0.738
0.708
0.790
0.864
0.902
0.820
0.896
0.964
1.026
0.940
1.008
1.004
0.994
0.886
0.914
0.874
0.852
0.802
0.894
0.956
0.918
0.982
0.956
0.904
0.752
0.750
0.734
0.740
0.752
0.716
0.768
0.822
0.856
0.858
0.876
0.876
0.756
0.788
0.782
0.818
0.768
0.800
0.830
0.864
0.826
0.876
0.982
0.964
0.854
0.874
0.876
0.968
0.884
0.950
1.076
1.072
0.978
0.866
0.852
0.878
0.882
0.768
0.784
0.782
0.800
0.752
0.740
0.670
0.808
0.908
1.112
1.146
1.108
1.046
0.900
0.860
0.848
0.880
0.894
0.914
0.906
0.872
0.936
0.910
0.916
0.888
0.932
1.060
1.008
0.904
0.922
0.918
0.938
0.922
0.942
0.852
0.852
0.840
0.874
0.916
0.916
0.846
0.802
0.742
0.718
0.698
0.728
0.760
0.920
1.052
1.046
1.000
1.002
0.916
0.882
0.878
0.886
0.848
0.984
1.066
1.046
0.906
0.930
0.900
0.924
0.938
0.870
0.860
0.868
0.876
0.830
0.834
0.822
0.844
0.882
0.880
0.892
0.888
0.866
0.822
0.926
0.956
0.966
0.900
0.938
0.952
0.822
0.874
0.844
0.884
0.808
0.904
0.904
0.920
0.828
0.874
0.856
0.804
0.822
0.854
0.892
0.878
1.018
1.116
0.918
0.934
0.930
0.822
0.800
0.760
0.730
0.750
0.738
0.806
0.888
0.936
0.842
0.862
0.792
0.786
0.840
0.910
0.918
0.872
0.934
0.918
0.790
0.828
0.812
0.800
0.752
0.786
0.790
0.826
0.772
0.826
0.856
0.870
0.856
0.844
0.810
0.734
0.776
0.776
0.778
0.750
0.846
0.890
1.050
0.946
0.986
0.950
0.848
0.850
0.830
0.796
0.742
0.804
0.838
0.862
0.790
0.878
0.936
0.888
0.898
0.956
0.926
0.852
0.908
0.926
0.996
0.938
0.960
0.856
0.876
0.882
0.848
0.868
0.900
0.904
0.802
0.858
0.856
0.854
0.822
0.928
0.986
1.016
0.918
0.960
0.970
0.858
0.978
1.008
1.004
1.078
1.060
0.914
0.914
0.964
0.982
0.850
0.956
0.974
0.900
0.912
0.906
0.870
0.814
0.952
1.148
1.002
1.092
1.130
0.976
1.030
0.956
0.804
0.852
0.906
0.892
0.806
0.904
0.884
0.790
0.788
0.830
0.950
0.882
0.958
0.928
0.930
0.852
0.878
0.870
0.814
0.868
0.886
0.942
0.846
0.900
0.938
0.912
0.908
0.926
0.968
0.882
0.934
0.944
0.844
0.852
0.842
0.762
0.778
0.806
0.960
0.934
1.054
1.090
0.918
0.932
0.920
0.848
0.822
0.846
0.954
0.902
1.032
1.096
0.936
0.904
0.894
0.782
0.778
0.798
0.812
1.242
1.024
0.936
0.910
0.898
0.836
0.846
0.840
0.810
0.916
0.962
0.966
0.864
0.910
0.896
0.838
0.906
0.956
0.914
0.922
0.960
0.926
0.788
0.796
0.770
0.760
0.742
0.760
0.786
0.762
0.774
0.850
0.854
0.872
0.808
0.852
0.832
0.774
0.820
0.858
0.924
0.846
0.884
0.906
0.924
0.844
0.876
0.832
0.786
0.820
0.854
0.874
0.904
1.100
1.160
1.038
0.926
0.932
0.974
0.862
0.984
1.112
1.010
0.980
0.988
0.998
0.914
0.966
1.056
0.910
0.974
0.950
0.840
0.886
0.952
1.014
0.906
1.032
1.066
0.956
1.006
0.996
0.834
0.878
0.892
0.906
1.204
1.264
1.090
1.004
0.960
0.884
0.878
0.892
0.810
0.792
0.774
0.756
0.668
0.696
0.660
0.650
0.630
0.608
0.652
0.646
0.658
0.668
0.654
0.688
0.686
0.640
0.666
0.634
0.626
0.626
0.604
0.594
0.588
0.576
0.580
0.570
0.570
0.566
0.572
0.564
0.564
0.576
0.572
0.564
0.640
0.814
0.800
0.736
0.706
0.674
0.652
0.634
0.630
0.622
0.620
0.618
0.620
0.606
0.620
0.610
0.598
0.590
0.598
0.596
0.594
0.590
0.594
0.590
0.602
0.610
0.616
0.608
0.632
0.630
0.610
0.604
0.618
0.618
0.608
0.600
0.594
0.590
0.584
0.570
0.570
0.582
0.590
0.612
0.634
0.634
0.656
0.696
0.712
0.696
0.706
0.732
0.698
0.718
0.750
0.736
0.820
0.902
0.894
0.860
0.840
0.782
0.758
0.880
1.202
0.994
1.046
1.016
0.898
0.948
0.964
0.898
1.012
1.008
0.946
0.964
0.910
0.910
0.874
0.874
0.868
0.810
0.744
0.760
0.754
0.760
0.800
0.788
0.852
0.912
0.852
0.918
0.944
0.868
0.854
0.834
0.806
0.990
1.006
0.882
0.846
0.958
1.014
0.994
1.070
1.034
0.958
1.054
1.110
0.990
1.154
1.120
0.908
1.058
1.210
1.048
1.054
1.118
1.094
1.010
0.980
0.874
0.902
0.954
0.884
0.998
1.028
0.862
0.908
0.900
0.924
0.822
0.948
0.964
0.938
0.992
0.908
1.034
1.054
0.914
0.974
1.078
1.088
0.958
0.940
0.922
0.994
1.092
1.072
0.974
0.890
0.858
0.872
0.902
0.796
0.958
1.096
1.046
0.818
0.720
0.798
0.856
1.126
1.184
1.056
1.078
1.048
0.916
0.948
0.970
1.070
1.028
1.032
0.908
0.824
0.776
0.836
0.892
1.164
1.142
1.042
0.886
0.896
0.868
0.888
0.846
0.918
1.020
1.042
0.996
0.980
0.962
0.936
0.944
1.058
1.148
1.054
1.092
1.088
0.910
0.970
0.956
0.866
0.992
1.032
0.868
0.958
0.978
0.900
0.968
0.982
0.892
0.854
0.844
0.812
0.794
0.760
0.872
1.100
1.022
0.966
0.942
0.916
0.812
0.830
0.818
0.952
0.974
1.062
1.186
1.028
1.048
1.088
0.982
1.176
1.234
1.110
1.094
1.098
0.988
1.004
1.014
0.992
0.972
1.062
1.048
0.948
1.056
1.104
0.948
0.960
0.976
0.896
0.934
0.952
0.820
0.854
0.934
0.884
0.790
0.834
0.824
0.776
0.808
0.796
0.782
0.732
0.764
0.774
0.782
0.712
0.768
0.770
0.784
0.852
0.948
0.968
0.908
0.884
0.800
0.758
0.750
0.722
0.750
0.776
0.846
0.870
0.846
0.882
0.906
0.828
0.856
0.866
0.876
0.856
0.980
1.030
0.944
1.038
1.106
0.968
1.030
1.014
0.920
1.032
1.018
0.878
0.964
0.990
0.890
0.892
0.870
0.888
1.010
1.242
1.014
1.002
0.982
0.956
0.878
0.908
0.970
0.984
1.020
1.062
1.048
0.962
0.998
1.018
0.902
0.898
0.858
0.776
0.692
0.750
0.768
0.940
1.096
1.070
1.066
1.028
0.934
0.978
0.928
0.864
0.888
0.918
1.160
0.940
1.038
1.100
0.954
0.954
0.970
0.850
0.848
0.830
0.838
0.800
0.768
0.776
0.766
0.762
0.808
0.832
0.844
0.780
0.802
0.800
0.826
0.820
0.846
0.828
0.832
0.756
0.856
0.944
1.094
1.044
0.910
0.916
0.918
0.824
0.880
0.936
0.878
1.024
1.000
0.958
0.910
0.918
0.974
0.880
0.966
0.982
0.944
0.874
0.930
0.998
0.862
0.952
0.946
0.852
0.922
0.898
0.976
0.892
0.828
0.832
0.802
0.848
0.918
0.970
0.870
0.826
0.796
0.740
0.776
0.780
0.800
0.776
0.866
0.874
0.944
0.838
0.886
0.894
0.882
0.864
0.910
0.906
0.824
0.846
0.840
0.760
0.792
0.826
0.832
0.734
0.780
0.798
0.834
0.788
0.806
0.772
0.760
0.798
0.786
0.834
0.902
0.922
0.888
0.796
0.744
0.744
0.688
0.734
0.780
0.816
0.776
0.858
0.878
0.798
0.822
0.842
0.806
0.802
0.770
0.786
0.824
0.832
0.782
0.852
0.882
0.872
0.910
0.908
0.902
0.828
0.850
0.838
0.856
0.828
0.812
0.882
0.892
0.854
0.756
0.660
0.774
0.812
0.828
0.898
0.932
0.906
0.820
0.808
0.782
0.752
0.730
0.716
0.732
0.748
0.736
0.824
0.890
0.962
1.116
1.086
1.036
0.944
0.924
0.926
0.882
0.816
0.806
0.838
0.898
0.836
0.840
0.844
0.786
0.798
0.792
0.750
0.734
0.700
0.750
0.780
0.818
0.874
0.884
0.780
0.848
0.826
0.856
0.814
0.746
0.796
0.810
0.844
0.810
0.876
0.854
0.836
0.914
0.882
0.878
0.816
0.858
0.872
0.814
0.878
0.868
0.870
0.764
0.816
0.830
0.894
0.852
0.814
0.826
0.854
0.800
0.892
0.934
0.946
0.878
0.898
0.908
0.854
0.934
0.984
0.906
0.956
0.976
0.950
0.934
0.954
0.940
0.876
0.892
0.922
0.848
0.914
0.908
0.906
0.864
0.948
0.944
0.806
0.802
0.760
0.738
0.746
0.748
0.710
0.754
0.738
0.714
0.734
0.724
0.728
0.684
0.692
0.694
0.696
0.694
0.694
0.772
0.784
0.910
0.984
0.956
0.958
0.944
0.916
0.858
0.874
0.938
0.882
0.850
0.860
0.870
0.852
0.912
0.982
0.872
0.810
0.816
0.800
0.856
0.962
0.954
0.974
1.064
0.940
1.034
1.022
0.990
0.920
0.930
1.024
0.948
1.044
1.054
0.998
0.890
0.898
0.864
0.776
0.874
0.906
0.854
0.946
1.028
0.982
0.846
0.908
0.904
0.850
0.780
0.842
0.846
0.912
0.896
1.016
1.116
0.980
0.984
0.978
0.860
0.838
0.856
0.878
0.832
0.968
1.008
0.928
0.856
0.840
0.766
0.800
0.806
0.878
0.814
0.834
0.848
0.826
0.766
0.754
0.762
0.760
0.752
0.766
0.792
0.822
0.784
0.702
0.730
0.724
0.742
0.732
0.722
0.804
0.842
0.876
0.830
0.866
0.864
0.806
0.746
0.756
0.734
0.752
0.788
0.810
0.824
0.832
0.866
0.898
0.868
0.822
0.754
0.760
0.756
0.732
0.718
0.698
0.696
0.696
0.706
0.724
0.708
0.852
0.912
1.222
1.036
1.048
1.042
0.952
0.922
0.926
0.934
0.852
0.944
0.824
0.804
0.882
0.922
0.836
0.874
0.884
0.892
0.792
0.864
0.868
0.960
0.878
0.830
0.892
0.860
0.958
0.820
0.804
0.788
0.788
0.786
0.696
0.726
0.742
0.768
0.840
0.846
0.968
0.936
0.954
0.858
0.858
0.836
0.776
0.814
0.856
0.906
0.848
0.848
0.848
0.814
0.766
0.794
0.798
0.794
0.748
0.726
0.734
0.738
0.770
0.814
0.862
0.798
0.834
0.860
0.812
0.932
1.044
0.926
0.926
0.898
0.914
0.946
0.960
0.966
0.924
0.870
0.804
0.716
0.750
0.732
0.736
0.720
0.816
1.058
1.234
1.034
0.964
0.832
0.810
0.754
0.748
0.744
0.754
0.720
0.774
0.782
0.828
0.872
0.820
0.822
0.814
0.798
0.796
0.780
0.750
0.734
0.710
0.700
0.666
0.730
0.732
0.774
0.788
0.798
0.736
0.758
0.722
0.722
0.736
0.748
0.780
0.756
0.756
0.772
0.800
0.842
0.814
0.836
0.784
0.780
0.794
0.792
0.840
0.842
0.834
0.812
0.776
0.758
0.724
0.712
0.712
0.756
0.876
1.192
1.036
0.912
0.828
0.784
0.772
0.736
0.726
0.718
0.704
0.662
0.692
0.716
0.802
1.100
0.866
0.856
0.806
0.838
0.908
0.818
0.876
0.928
1.100
1.020
0.920
0.836
0.818
0.862
0.920
1.204
1.070
0.996
0.916
0.762
0.728
0.744
0.826
1.344
1.062
1.144
0.984
1.046
1.074
1.068
1.016
0.952
0.874
0.800
0.768
0.688
0.696
0.758
0.922
0.980
1.038
0.872
0.878
0.888
0.872
0.806
0.852
0.866
0.824
0.872
1.006
1.040
1.024
0.860
0.832
0.834
0.814
0.890
1.194
1.046
0.972
0.900
0.814
0.790
0.830
0.890
0.872
0.808
0.834
0.846
0.898
0.906
0.794
0.828
0.862
0.914
1.008
0.896
0.854
0.840
0.816
0.818
0.788
0.802
0.794
0.886
0.978
0.912
1.012
1.012
0.962
0.938
0.818
0.830
0.866
1.160
1.194
1.134
1.086
1.056
0.936
0.924
0.914
0.950
0.920
0.892
0.878
0.854
0.868
0.826
0.786
0.742
0.752
0.792
0.970
0.882
0.964
0.998
0.982
0.846
0.906
0.890
0.830
0.700
0.692
0.822
1.108
1.242
1.132
1.036
0.936
0.830
0.838
0.832
0.878
0.922
0.794
0.788
0.730
0.754
0.736
0.972
0.996
1.040
1.068
1.006
0.902
0.798
0.798
0.794
0.800
0.828
0.876
1.080
0.930
0.910
0.842
0.850
0.802
0.796
0.774
0.740
0.764
0.726
0.730
0.750
0.714
0.738
0.748
0.748
0.738
0.738
0.744
0.742
0.812
0.898
0.892
0.842
0.934
0.864
0.904
0.904
0.910
0.878
0.778
0.850
0.820
0.844
0.794
0.732
0.796
0.848
0.952
0.866
0.926
0.922
0.916
0.814
0.896
0.912
0.938
0.786
0.870
0.960
1.026
0.888
0.842
0.838
0.804
0.740
0.776
0.798
0.878
0.808
0.882
0.934
0.918
0.866
0.862
0.832
0.750
0.790
0.822
0.902
0.822
0.884
0.988
1.110
0.996
0.994
0.994
0.946
0.834
0.842
0.906
0.922
0.890
0.940
0.942
0.896
0.836
0.744
0.774
0.764
0.808
0.770
0.890
0.974
0.984
0.926
0.890
0.818
0.838
0.770
0.810
0.834
0.900
0.900
0.896
0.902
0.910
0.856
0.786
0.806
0.820
0.870
0.858
0.786
0.810
0.840
0.866
0.884
0.842
0.868
0.874
0.860
0.934
0.936
0.804
0.808
0.810
0.736
0.780
0.788
0.804
0.828
0.838
0.830
0.790
0.742
0.718
0.690
0.704
0.700
0.742
0.930
1.052
0.872
0.942
0.944
0.936
0.946
0.822
0.860
0.832
0.852
0.828
0.892
0.934
0.890
0.974
0.934
0.850
0.816
0.818
0.798
0.748
0.830
0.842
0.900
0.846
0.916
0.926
0.834
0.812
0.812
0.860
0.836
0.854
0.908
0.976
0.936
0.924
0.952
0.962
0.848
0.850
0.832
0.812
0.786
0.830
0.878
0.810
0.888
0.886
0.840
0.874
0.894
0.906
0.854
0.922
0.926
0.972
0.860
0.946
0.874
0.828
0.842
0.936
0.974
0.962
0.958
0.916
0.850
0.814
0.776
0.714
0.674
0.690
0.686
0.704
0.698
0.690
0.706
0.720
0.678
0.708
0.706
0.704
0.678
0.644
0.628
0.668
0.700
0.730
0.824
0.918
0.888
0.954
0.910
0.806
0.752
0.730
0.826
1.226
1.080
1.084
1.074
1.096
0.998
1.004
0.986
0.836
0.806
0.814
0.814
0.878
0.900
0.950
0.960
0.940
0.912
0.796
0.900
1.002
1.066
0.988
1.000
0.990
0.956
0.876
0.916
0.894
0.812
0.894
0.946
0.816
0.926
0.844
0.780
0.854
0.908
0.918
0.892
0.928
0.880
0.884
0.874
0.918
0.838
0.928
0.874
0.782
0.856
0.848
0.818
0.820
0.940
1.070
1.032
0.988
0.934
0.886
0.818
0.786
0.752
0.814
0.786
0.814
0.764
0.774
0.752
0.688
0.702
0.676
0.650
0.656
0.642
0.620
0.606
0.634
0.598
0.596
0.590
0.594
0.578
0.566
0.572
0.568
0.546
0.556
0.536
0.552
0.578
0.802
0.988
0.944
0.870
0.868
0.858
0.788
0.730
0.686
0.652
0.664
0.650
0.664
0.664
0.648
0.650
0.630
0.620
0.616
0.614
0.600
0.596
0.608
0.610
0.618
0.622
0.628
0.642
0.654
0.688
0.698
0.710
0.682
0.668
0.650
0.648
0.632
0.604
0.600
0.600
0.610
0.634
0.654
0.696
0.706
0.698
0.678
0.644
0.634
0.616
0.614
0.598
0.604
0.614
0.690
1.016
1.002
0.998
0.914
0.862
0.808
0.758
0.704
0.704
0.712
0.708
0.704
0.714
0.736
0.762
0.750
0.768
0.784
0.746
0.720
0.694
0.646
0.644
0.650
0.672
0.790
1.062
0.958
0.916
0.806
0.764
0.738
0.748
0.760
0.778
0.796
0.812
0.826
0.786
0.786
0.804
0.884
0.908
0.862
0.782
0.756
0.668
0.638
0.638
0.636
0.620
0.610
0.612
0.608
0.600
0.600
0.588
0.598
0.600
0.584
0.588
0.590
0.588
0.614
0.618
0.640
0.678
0.668
0.634
0.618
0.606
0.644
0.648
0.804
0.862
0.864
0.838
0.782
0.678
0.710
0.706
0.764
0.888
0.872
0.906
0.878
0.812
0.738
0.714
0.706
0.706
0.782
0.874
0.926
0.962
0.986
0.944
0.852
0.876
0.790
0.756
0.752
0.750
0.748
0.762
0.790
0.746
0.812
0.840
0.846
0.822
0.802
0.828
0.776
0.804
0.782
0.778
0.842
0.888
0.768
0.772
0.748
0.738
0.744
0.788
0.862
0.942
0.954
1.014
1.014
0.926
0.820
0.760
0.752
0.696
0.692
0.710
0.778
0.964
1.166
1.000
0.864
0.878
0.940
0.980
0.984
0.920
0.904
0.854
0.826
0.834
0.810
0.860
0.998
0.898
0.804
0.816
0.782
0.692
0.752
0.774
0.854
0.908
0.942
0.872
0.868
0.866
0.900
0.944
0.850
0.902
0.906
0.944
0.922
0.912
1.072
1.128
0.904
0.944
0.910
0.834
0.906
1.038
1.150
0.920
0.992
1.008
0.916
1.146
1.126
0.878
0.976
0.980
1.048
1.050
1.062
0.884
0.992
1.028
1.154
0.956
0.936
1.026
0.932
0.986
1.082
1.058
0.880
0.926
0.868
0.792
0.880
0.942
0.978
0.978
0.936
0.958
1.014
1.050
0.854
0.880
0.886
0.918
0.792
0.882
0.920
1.170
1.132
1.010
1.002
1.002
0.852
0.916
1.034
1.020
0.932
0.956
0.994
0.980
0.856
0.928
0.946
0.852
0.948
1.004
0.976
0.940
1.046
1.176
0.990
0.960
0.850
0.746
0.808
0.826
0.940
0.936
1.058
1.030
0.872
0.826
0.816
0.876
0.800
0.842
1.038
1.124
0.980
0.852
0.850
0.842
0.794
0.766
0.746
0.732
0.728
0.706
0.706
0.714
0.734
0.732
0.718
0.742
0.748
0.744
0.748
0.728
0.702
0.726
0.736
0.730
0.730
0.744
0.742
0.762
0.700
0.728
0.716
0.738
0.738
0.730
0.736
0.800
0.902
1.064
1.022
0.886
0.936
0.858
0.858
0.814
0.782
0.906
0.898
0.852
1.248
1.154
1.062
0.980
0.940
0.990
0.996
0.972
0.952
0.836
0.820
0.788
0.908
0.964
1.028
0.968
0.946
0.942
0.954
0.932
0.874
0.750
0.762
0.792
0.804
0.742
0.776
0.770
0.794
0.738
0.750
0.764
0.786
0.822
0.750
0.678
0.742
0.770
0.822
0.980
1.032
1.030
1.016
0.980
0.946
0.898
0.898
0.942
1.046
1.170
1.122
1.090
1.030
0.892
0.774
0.814
0.866
1.228
1.100
1.008
1.014
0.986
0.846
0.878
0.802
0.840
0.806
0.806
0.860
0.806
1.002
0.930
0.902
0.810
0.832
0.864
0.884
0.916
0.918
0.828
0.742
0.764
0.772
0.816
0.836
1.136
1.066
1.092
0.946
0.794
0.828
0.820
0.892
1.018
0.852
0.924
0.946
0.952
0.872
0.944
0.988
1.090
0.882
0.920
0.924
1.000
0.934
0.826
0.838
0.848
0.940
1.038
1.026
0.856
0.870
0.866
0.812
0.916
0.988
0.942
1.050
1.076
1.002
0.874
0.896
0.856
0.784
0.808
0.834
0.894
0.844
0.906
0.830
0.728
0.726
0.720
0.722
0.712
0.736
0.752
0.774
0.784
0.738
0.842
0.852
0.750
0.818
0.906
1.246
1.048
1.046
0.994
0.820
0.858
0.908
1.124
1.032
1.078
1.084
1.042
1.064
1.106
0.978
1.016
1.012
0.892
0.914
0.924
0.882
0.952
0.948
0.902
0.938
0.994
0.954
0.830
0.830
0.828
0.848
0.740
0.722
0.690
0.668
0.666
0.646
0.668
0.702
0.790
0.980
0.860
0.964
0.920
0.800
0.882
0.912
1.000
0.980
0.972
0.926
0.918
0.784
0.870
0.838
0.886
0.882
0.874
0.912
0.934
0.982
0.868
0.932
0.942
0.870
0.886
0.904
0.834
0.764
0.766
0.764
0.752
0.822
0.820
0.792
0.842
0.826
0.868
0.758
0.804
0.794
0.802
0.786
0.744
0.708
0.684
0.718
0.764
0.996
1.066
1.024
1.028
1.024
0.910
0.766
0.780
0.728
0.856
1.184
1.118
1.012
0.852
0.710
0.714
0.696
0.716
0.728
0.694
0.734
0.728
0.718
0.662
0.664
0.662
0.624
0.622
0.634
0.626
0.622
0.624
0.640
0.628
0.622
0.624
0.610
0.602
0.590
0.570
0.594
0.570
0.566
0.568
0.578
0.582
0.616
0.656
0.750
0.792
0.810
0.740
0.868
0.848
0.826
0.858
0.776
0.678
0.678
0.642
0.652
0.626
0.620
0.636
0.622
0.594
0.592
0.582
0.574
0.594
0.598
0.604
0.584
0.602
0.596
0.598
0.592
0.598
0.596
0.590
0.584
0.578
0.580
0.590
0.582
0.562
0.572
0.580
0.580
0.576
0.572
0.576
0.572
0.568
0.568
0.578
0.558
0.570
0.574
0.556
0.566
0.556
0.552
0.564
0.554
0.560
0.580
0.608
0.722
0.904
0.918
0.876
0.888
0.848
0.688
0.700
0.674
0.626
0.634
0.628
0.608
0.622
0.624
0.644
0.630
0.682
0.706
0.726
0.700
0.726
0.658
0.662
0.650
0.644
0.642
0.686
0.730
0.774
0.732
0.762
0.772
0.762
0.706
0.736
0.716
0.702
0.654
0.690
0.684
0.694
0.688
0.658
0.672
0.682
0.678
0.728
0.802
0.766
0.752
0.768
0.790
0.778
0.754
0.748
0.724
0.724
0.752
0.712
0.716
0.768
0.768
0.700
0.720
0.666
0.692
0.696
0.684
0.698
0.690
0.656
0.648
0.620
0.598
0.600
0.590
0.590
0.582
0.608
0.644
0.796
0.810
0.800
0.798
0.770
0.712
0.710
0.668
0.632
0.638
0.620
0.624
0.674
0.710
0.694
0.758
0.770
0.776
0.786
0.750
0.744
0.668
0.692
0.684
0.662
0.662
0.662
0.612
0.618
0.620
0.612
0.578
0.600
0.586
0.588
0.586
0.566
0.568
0.572
0.544
0.554
0.556
0.570
0.606
0.772
0.768
0.778
0.752
0.728
0.720
0.712
0.668
0.642
0.634
0.614
0.578
0.758
0.604
0.554
0.910
0.884
0.856
0.758
0.970
0.868
0.870
0.840
0.722
0.716
0.682
0.676
0.644
0.632
0.628
0.592
0.614
0.626
0.622
0.608
0.626
0.652
0.710
0.732
0.756
0.726
0.688
0.658
0.638
0.614
0.886
0.302
0.602
0.582
0.574
0.558
0.566
0.546
0.564
0.570
0.558
0.586
0.572
0.706
0.558
0.366
0.900
0.820
0.824
0.736
0.716
0.714
0.710
0.686
0.674
0.666
0.644
0.624
0.624
0.598
0.594
0.574
0.606
0.626
0.642
0.702
0.694
0.678
0.660
0.670
0.666
0.642
0.636
0.646
0.634
0.634
0.634
0.626
0.606
0.658
0.640
0.688
0.696
0.700
0.736
0.768
0.784
0.766
0.782
0.768
0.720
0.724
0.632
0.666
0.638
0.640
0.672
0.724
0.736
0.788
0.838
0.814
0.790
0.710
0.688
0.632
0.662
0.634
0.702
0.760
0.808
0.896
0.838
0.788
0.716
0.694
0.736
0.756
0.280
0.478
0.756
0.954
1.000
0.886
0.798
0.760
0.754
0.700
0.696
0.650
0.682
0.700
0.684
0.764
0.850
0.800
0.892
0.896
0.822
0.848
0.836
0.824
0.798
0.846
0.836
0.812
0.766
0.740
0.768
0.752
0.744
0.748
0.780
0.808
0.780
0.776
0.730
0.714
0.708
0.724
0.742
0.726
0.772
0.764
0.724
0.696
0.662
0.650
0.632
0.650
0.624
0.614
0.624
0.638
0.624
0.630
0.760
0.902
0.938
0.868
0.882
0.870
0.796
0.764
0.760
0.726
0.682
0.698
0.720
0.760
0.730
0.770
0.824
0.768
0.690
0.692
0.690
0.704
0.698
0.710
0.662
0.716
0.784
0.898
0.918
0.872
0.920
0.908
0.798
0.798
0.796
0.792
0.736
0.780
0.786
0.804
0.826
0.768
0.734
0.728
0.718
0.694
0.650
0.640
0.650
0.644
0.642
0.612
0.648
0.644
0.650
0.780
0.628
0.430
0.472
0.490
0.860
0.802
0.724
0.726
0.688
0.660
0.690
0.652
0.672
0.626
0.666
0.676
0.688
0.650
0.722
0.682
0.660
0.626
0.654
0.648
0.636
0.632
0.654
0.662
0.624
0.652
0.632
0.642
0.610
0.612
0.614
0.612
0.606
0.606
0.628
0.664
0.698
0.678
0.700
0.676
0.648
0.614
0.608
0.616
0.600
0.596
0.596
0.634
0.658
0.724
0.704
0.724
0.718
0.696
0.668
0.684
0.728
0.752
0.752
0.736
0.776
0.786
0.830
0.792
0.790
0.774
0.726
0.654
0.666
0.832
0.846
0.776
0.692
0.712
0.676
0.652
0.630
0.636
0.642
0.686
0.710
0.780
0.722
0.800
0.770
0.710
0.722
0.692
0.662
0.666
0.672
0.672
0.662
0.660
0.658
0.664
0.658
0.664
0.684
0.676
0.632
0.640
0.632
0.628
0.656
0.644
0.638
0.710
0.722
0.748
0.746
0.768
0.774
0.794
0.752
0.730
0.728
0.732
0.650
0.682
0.692
0.694
0.686
0.632
0.678
0.658
0.672
0.684
0.698
0.702
0.700
0.714
0.754
0.740
0.726
0.760
0.754
0.692
0.764
0.778
0.792
0.760
0.900
1.070
0.994
1.030
0.978
0.914
0.918
0.852
0.796
0.750
0.736
0.726
0.714
0.716
0.688
0.694
0.696
0.662
0.688
0.692
0.716
0.708
0.712
0.674
0.668
0.686
0.692
0.658
0.686
0.682
0.660
0.642
0.690
0.742
0.746
0.816
0.818
0.842
0.826
0.860
0.800
0.736
0.660
0.662
0.662
0.722
1.296
1.008
1.088
1.198
1.288
1.194
1.026
0.868
0.728
0.720
0.690
0.678
0.670
0.696
0.706
0.730
0.708
0.720
0.736
0.706
0.646
0.652
0.686
0.660
0.702
0.694
0.686
0.642
0.658
0.640
0.676
0.706
0.716
0.676
0.722
0.746
0.792
0.832
0.804
0.774
0.738
0.714
0.694
0.676
0.680
0.708
0.772
0.850
0.882
0.982
0.936
0.818
0.804
0.736
0.720
0.712
0.672
0.720
0.718
0.766
0.780
0.756
0.712
0.684
0.680
0.648
0.658
0.636
0.630
0.660
0.692
0.772
0.814
0.830
0.860
0.744
0.688
0.686
0.544
0.208
0.816
0.912
0.846
0.804
0.776
0.800
0.860
0.892
0.852
0.798
0.734
0.674
0.690
0.698
0.730
0.832
1.016
0.940
0.936
0.880
0.828
0.758
0.726
0.700
0.652
0.670
0.684
0.742
1.178
1.012
1.044
1.036
0.894
0.842
0.802
0.794
0.696
0.710
0.700
0.708
0.692
0.704
0.718
0.752
0.726
0.772
0.810
0.816
0.760
0.742
0.724
0.702
0.676
0.622
0.630
0.628
0.610
0.606
0.604
0.608
0.616
0.610
0.644
0.646
0.660
0.626
0.672
0.672
0.664
0.678
0.634
0.670
0.654
0.646
0.620
0.658
0.674
0.706
0.678
0.650
0.728
0.682
0.640
0.652
0.632
0.650
0.634
0.658
0.648
0.656
0.616
0.622
0.640
0.622
0.620
0.652
0.734
1.124
1.004
1.024
1.032
0.994
0.912
0.806
0.816
0.884
1.050
1.056
0.992
0.862
0.820
0.772
0.778
0.734
0.768
0.798
0.732
0.756
0.778
0.730
0.674
0.694
0.684
0.654
0.634
0.648
0.618
0.620
0.588
0.592
0.592
0.576
0.556
0.572
0.574
0.558
0.572
0.564
0.562
0.574
0.600
0.654
0.640
0.716
0.746
0.748
0.692
0.710
0.694
0.660
0.638
0.668
0.672
0.654
0.628
0.648
0.656
0.734
0.740
0.942
1.026
0.944
0.928
0.990
0.838
0.860
0.888
0.802
0.868
0.892
0.834
0.852
0.756
0.682
0.682
0.654
0.634
0.604
0.600
0.588
0.582
0.560
0.584
0.574
0.606
1.108
0.944
0.958
0.980
0.900
0.914
0.954
0.900
0.870
0.876
0.852
0.808
0.768
0.718
0.674
0.656
0.640
0.628
0.648
0.628
0.614
0.628
0.644
0.664
0.672
0.698
0.642
0.644
0.642
0.616
0.576
0.598
0.586
0.578
0.548
0.554
0.546
0.540
0.536
0.606
0.642
1.082
1.006
0.926
0.808
0.810
0.844
0.746
0.706
0.706
0.690
0.628
0.658
0.618
0.610
0.602
0.590
0.576
0.594
0.582
0.584
0.570
0.584
0.568
0.566
0.568
0.556
0.556
0.560
0.544
0.548
0.542
0.526
0.524
0.532
0.522
0.562
0.568
0.622
0.374
0.944
0.842
0.852
0.820
0.814
0.760
0.368
0.956
0.854
0.742
0.690
0.640
0.608
0.608
0.608
0.574
0.572
0.546
0.572
0.536
0.562
0.602
0.718
0.982
0.918
0.960
0.888
0.884
0.914
0.860
0.794
0.740
0.658
0.636
0.646
0.604
0.604
0.602
0.596
0.574
0.574
0.562
0.554
0.546
0.544
0.546
0.552
0.532
0.526
0.548
0.540
0.532
0.546
0.540
0.572
0.548
0.540
0.540
0.578
0.608
0.630
0.616
0.644
0.634
0.642
0.692
0.704
0.634
0.662
0.642
0.666
0.628
0.620
0.648
0.616
0.600
0.598
0.558
0.566
0.572
0.556
0.570
0.584
0.616
0.716
0.784
0.766
0.786
0.760
0.690
0.688
0.668
0.628
0.608
0.604
0.598
0.600
0.600
0.610
0.660
0.658
0.674
0.674
0.660
0.648
0.626
0.664
0.670
0.666
0.686
0.696
0.700
0.680
0.688
0.688
0.662
0.672
0.644
0.658
0.642
0.672
0.686
0.654
0.662
0.658
0.622
0.618
0.612
0.620
0.638
0.624
0.610
0.588
0.598
0.598
0.584
0.606
0.604
0.620
0.644
0.646
0.642
0.664
0.684
0.640
0.636
0.638
0.630
0.774
0.828
0.870
0.800
0.786
0.716
0.638
0.666
0.648
0.628
0.638
0.666
0.706
0.714
0.906
0.792
0.778
0.740
0.670
1.010
0.854
0.758
0.736
0.694
0.670
0.694
0.708
0.674
0.814
1.202
0.958
0.862
0.854
0.830
0.756
0.708
0.674
0.652
0.612
0.638
0.602
0.612
0.674
0.710
0.766
0.876
0.778
0.846
0.948
0.840
1.398
0.660
0.632
0.622
0.626
0.606
0.600
0.604
0.604
0.592
0.588
0.624
0.632
0.686
0.662
0.730
0.706
0.694
0.704
0.680
0.652
0.640
0.630
0.622
0.610
0.588
0.596
0.586
0.574
0.580
0.576
0.586
0.576
0.584
0.586
0.594
0.610
0.616
0.652
0.680
0.690
0.654
0.674
0.670
0.680
0.646
0.688
0.678
0.656
0.694
0.688
0.706
0.678
0.664
0.676
0.684
0.706
0.722
0.726
0.710
0.678
0.652
0.678
0.730
1.216
1.040
0.942
0.902
0.814
0.270
0.424
0.270
0.388
0.644
0.268
0.354
0.592
0.620
0.624
0.640
0.764
0.810
0.790
0.796
0.800
0.716
0.708
0.688
0.656
0.664
0.706
0.770
0.688
0.816
0.722
0.698
0.690
0.702
0.704
0.694
0.726
0.728
0.744
0.710
0.784
0.796
0.752
0.790
0.262
0.544
0.760
0.754
0.746
0.710
0.660
0.666
0.662
0.636
0.644
0.624
0.604
0.676
0.682
0.692
0.670
0.618
0.642
0.642
0.656
0.628
0.684
0.700
0.730
0.734
0.730
0.726
0.736
0.774
0.800
0.798
0.784
0.734
0.692
0.668
0.680
0.694
0.718
0.776
0.826
0.828
0.794
0.742
0.650
0.660
0.636
0.630
0.652
0.674
0.696
0.730
0.800
0.852
0.886
0.774
0.748
0.704
0.726
0.698
0.688
0.670
0.678
0.716
0.714
0.752
0.716
0.718
0.754
0.768
0.736
0.672
0.680
0.670
0.650
0.682
0.696
0.704
0.702
0.706
0.674
0.658
0.614
0.684
0.764
0.766
0.818
0.782
0.850
0.818
0.848
0.894
0.920
0.912
0.788
0.856
0.912
0.852
0.994
1.076
0.958
0.944
0.920
0.958
0.932
1.102
0.974
1.024
0.974
0.792
0.892
0.998
0.870
1.042
1.082
0.908
1.032
0.954
0.818
0.984
0.848
0.994
0.994
1.016
0.814
0.860
0.818
0.834
0.750
0.802
0.734
0.752
0.782
0.818
1.036
0.990
0.880
0.890
0.464
0.312
0.740
0.804
1.206
0.940
0.992
0.930
0.852
0.840
0.794
1.074
0.944
1.118
1.160
0.936
0.984
1.026
0.946
1.026
1.090
0.978
0.988
1.034
0.922
1.024
0.986
0.890
0.926
1.122
1.226
1.090
1.020
0.978
0.834
0.814
0.774
0.720
0.722
0.714
0.684
0.674
0.678
0.644
0.652
0.646
0.658
0.628
0.630
0.638
0.760
0.918
0.948
0.452
0.522
0.238
0.382
0.380
0.234
0.400
0.324
0.330
0.352
0.236
0.548
0.350
0.452
0.350
0.726
0.740
0.734
0.718
0.658
0.676
0.648
0.660
0.654
0.630
0.638
0.644
0.696
0.756
0.850
0.798
0.828
0.798
0.746
0.774
0.786
0.780
0.754
0.756
0.722
0.706
0.702
0.704
0.706
0.686
0.682
0.686
0.672
0.690
0.696
0.712
0.662
0.684
0.686
0.656
0.648
0.710
0.740
0.764
0.770
0.744
0.746
0.700
0.658
0.658
0.622
0.622
0.654
0.642
0.684
0.712
0.842
0.878
0.854
0.866
0.882
0.248
0.302
0.542
0.258
0.638
0.642
0.630
0.620
0.614
0.634
0.630
0.618
0.630
0.624
0.612
0.598
0.598
0.594
0.584
0.580
0.584
0.588
0.590
0.576
0.584
0.576
0.582
0.596
0.616
0.706
0.784
0.752
0.752
0.664
0.676
0.646
0.616
0.664
0.696
0.704
0.716
0.774
0.806
0.744
0.804
0.820
0.778
0.854
0.888
0.796
0.862
0.970
0.906
0.926
0.954
0.942
0.840
0.880
0.950
0.888
0.932
0.806
0.762
0.788
0.838
0.798
0.940
1.044
1.056
1.102
0.938
1.012
0.874
0.994
1.096
1.136
1.002
0.938
0.976
1.050
0.996
1.126
1.004
1.108
1.130
0.950
0.994
1.054
0.930
1.084
1.124
1.082
1.100
0.972
1.006
1.004
0.898
1.022
1.056
0.944
1.060
1.076
0.976
1.096
0.980
0.990
0.998
1.084
1.052
1.130
1.008
0.998
1.194
1.032
1.050
1.054
0.964
1.184
1.156
1.094
1.126
0.962
0.996
1.072
1.000
1.048
1.160
1.046
1.068
1.012
0.902
0.946
1.108
1.010
1.084
1.128
1.004
0.986
0.982
0.926
1.022
1.108
1.018
1.050
1.002
0.980
1.026
1.014
0.988
1.002
0.968
0.886
0.986
0.922
0.850
0.964
1.088
1.012
1.020
1.020
0.878
0.916
0.920
0.888
1.050
1.136
1.094
0.994
0.978
0.890
0.842
0.970
1.038
0.972
1.026
0.934
0.854
0.898
0.982
1.016
1.056
0.938
1.010
1.176
0.940
0.942
0.920
1.094
1.014
1.176
1.202
1.060
1.022
0.966
0.900
0.936
1.000
0.860
0.958
0.930
0.814
0.962
1.050
0.946
1.136
1.064
1.012
0.970
0.868
0.866
0.966
1.224
1.018
1.108
1.072
1.020
1.024
1.008
0.970
1.054
1.046
0.958
0.948
1.004
0.888
1.028
1.072
0.934
1.020
1.038
0.962
0.936
0.920
0.996
0.842
1.040
1.086
0.958
1.006
1.058
0.916
0.884
0.950
1.084
0.924
1.010
0.976
0.864
1.026
1.046
0.910
0.992
1.042
0.920
0.946
0.954
0.940
0.986
0.950
0.870
0.900
0.934
0.894
0.978
1.014
0.864
0.910
0.934
0.898
0.888
0.800
0.840
0.870
0.790
0.690
0.822
0.872
0.904
0.864
0.728
0.742
0.722
0.684
0.684
0.688
0.708
0.692
0.664
0.654
0.648
0.656
0.686
0.696
0.698
0.720
0.746
0.828
0.906
0.982
0.964
0.946
0.782
0.836
0.966
1.210
1.030
0.920
0.828
0.790
0.816
0.880
0.910
0.932
0.914
0.900
0.896
0.822
0.790
0.860
0.912
0.852
1.004
0.944
0.908
0.952
0.958
0.994
0.990
0.908
0.814
0.808
0.864
0.932
0.902
1.042
1.076
1.020
0.966
0.896
0.866
0.832
0.816
0.890
0.992
1.062
0.926
0.818
0.816
0.820
0.940
0.794
0.918
0.938
1.016
0.894
1.028
1.216
0.994
0.960
0.878
0.842
0.816
0.808
0.824
0.862
0.912
0.916
0.904
0.874
0.888
0.998
1.062
1.018
0.880
0.902
1.076
1.012
1.234
1.198
0.956
0.966
0.990
0.972
0.856
0.972
0.850
0.724
0.808
0.802
0.770
1.176
1.130
1.062
0.906
0.924
0.918
0.806
0.868
0.924
0.922
0.940
0.992
0.974
0.910
0.926
0.942
0.852
0.888
0.858
0.828
0.910
0.902
0.852
0.820
0.860
0.866
0.788
0.852
0.840
0.894
0.986
1.002
0.890
0.920
0.912
0.876
0.928
0.860
0.960
0.952
0.890
0.814
0.714
0.728
0.678
0.678
0.702
0.834
1.006
1.020
1.062
1.004
0.918
0.840
0.768
0.770
0.808
0.782
0.776
0.720
0.730
0.702
0.694
0.702
0.698
0.646
0.682
0.682
0.694
0.698
0.708
0.676
0.674
0.704
0.684
0.676
0.674
0.724
0.762
0.838
0.818
0.926
0.990
0.956
0.984
0.900
0.840
0.838
0.880
0.812
0.970
1.004
0.838
0.936
0.912
0.914
0.808
0.868
0.890
0.872
1.184
1.128
0.918
0.928
0.948
0.836
0.948
0.956
0.914
0.990
0.872
0.876
0.866
0.842
0.826
0.866
0.912
0.858
0.982
0.968
0.852
0.900
0.874
0.786
0.848
0.888
0.850
0.866
0.866
0.866
0.796
0.858
0.876
0.806
0.904
0.926
0.860
0.906
0.920
0.882
0.918
0.926
0.824
0.876
0.888
0.816
0.970
0.952
0.946
0.884
0.876
0.822
0.808
0.864
0.926
0.846
0.952
0.944
0.822
0.852
0.758
0.782
0.770
0.786
0.852
0.902
0.808
0.828
0.798
0.788
0.708
0.764
0.734
0.698
0.670
0.716
0.754
0.754
0.806
0.896
1.014
0.864
0.942
0.914
0.814
0.888
0.804
0.888
0.980
0.912
0.972
1.012
0.984
0.914
0.904
0.898
0.868
1.004
1.080
1.018
0.996
0.818
0.870
0.864
0.990
0.928
1.018
0.884
1.020
0.900
0.806
0.792
0.768
0.888
0.930
1.004
1.028
1.042
0.868
0.894
0.924
0.804
0.900
0.866
0.870
0.790
0.850
0.886
0.902
0.980
1.042
0.982
0.900
0.896
0.900
0.794
0.938
0.930
0.932
0.996
0.974
0.878
0.880
0.848
0.818
0.832
0.876
0.998
0.888
0.994
0.992
0.854
0.924
0.890
0.806
0.976
0.944
1.172
0.974
1.024
0.904
0.944
0.956
0.922
1.084
0.952
0.802
0.786
0.778
0.700
0.772
0.794
0.944
0.976
0.940
0.880
0.834
0.768
0.756
0.694
0.690
0.686
0.700
0.734
0.836
0.886
0.844
0.884
0.952
0.870
0.808
0.814
0.806
0.804
0.734
0.750
0.746
0.776
0.728
0.774
0.780
0.788
0.814
0.824
0.854
0.874
0.842
0.938
0.858
0.910
0.924
0.856
0.920
0.924
0.986
0.952
0.830
0.880
0.892
0.812
0.770
0.704
0.704
0.680
0.702
0.722
0.674
0.754
0.756
0.824
0.848
0.834
0.744
0.786
0.758
0.780
0.746
0.828
0.888
0.972
0.852
0.926
0.938
1.040
0.990
0.840
0.838
0.784
0.742
0.734
0.756
0.772
0.768
0.886
0.902
0.838
0.856
0.828
0.762
0.808
0.876
1.114
1.108
0.908
0.916
0.868
0.834
0.734
0.760
0.786
0.872
0.846
0.904
0.878
0.828
0.864
0.862
0.852
0.890
0.864
0.856
0.752
0.792
0.840
1.182
1.000
0.994
0.866
0.858
0.848
0.814
0.718
0.716
0.922
0.994
0.986
0.994
0.962
0.930
0.846
0.736
0.754
0.744
0.736
0.738
0.784
0.844
0.924
0.870
0.840
0.904
0.936
0.976
0.976
0.912
0.872
0.838
0.832
0.872
1.036
0.978
0.992
0.980
1.008
0.938
0.840
0.810
0.732
0.724
0.746
0.766
0.802
0.960
0.924
0.822
0.846
0.858
0.854
0.780
0.810
0.830
0.856
0.818
0.854
0.816
0.878
0.906
0.934
0.874
0.846
0.826
0.818
0.842
0.946
0.966
0.838
0.836
0.808
0.812
0.796
0.846
0.900
0.944
0.856
0.882
0.882
0.880
0.808
0.902
0.902
0.828
0.876
0.870
0.852
0.858
0.854
0.818
0.834
0.848
0.844
0.788
0.810
0.810
0.770
0.828
0.920
0.936
1.038
0.990
0.850
0.842
0.806
0.754
0.778
0.772
0.706
0.734
0.762
0.842
1.054
1.034
0.890
0.876
0.816
0.756
0.766
0.774
0.730
0.784
0.812
0.818
0.790
0.812
0.812
0.824
0.814
0.802
0.784
0.740
0.680
0.708
0.714
0.758
0.802
0.852
0.982
1.106
0.970
0.956
0.918
0.788
0.860
0.890
0.984
0.844
0.944
0.932
0.912
0.848
0.858
0.886
0.806
0.876
0.836
0.758
0.794
0.820
0.928
0.806
0.916
1.046
0.948
0.982
0.954
0.800
0.854
0.836
0.826
0.912
0.942
0.930
0.902
0.912
0.958
0.834
0.902
0.848
0.798
0.858
0.872
0.926
0.998
1.008
0.866
0.958
0.934
0.836
0.900
0.900
0.962
0.960
1.048
0.962
0.890
0.980
0.932
0.872
0.976
0.894
0.840
0.902
0.820
0.810
0.872
0.900
0.810
0.880
0.864
0.834
0.958
0.894
0.906
0.892
0.814
0.780
0.820
0.836
0.888
1.000
0.990
0.842
0.992
1.024
0.912
1.006
1.036
0.932
1.012
1.062
0.926
0.894
0.884
0.826
0.942
0.956
0.888
0.930
0.936
0.856
0.916
0.936
0.852
0.982
0.992
1.046
0.928
0.928
0.934
0.832
0.920
0.906
0.812
0.912
0.970
0.894
0.976
0.930
0.838
0.938
0.958
0.850
0.892
0.888
0.864
0.898
0.976
0.872
0.826
0.852
0.886
0.804
0.886
0.894
0.868
0.812
0.792
0.708
0.738
0.738
0.758
0.758
0.814
0.828
0.826
0.756
0.784
0.768
0.740
0.740
0.744
0.728
0.768
0.802
0.828
0.884
0.892
0.844
0.754
0.774
0.772
0.796
0.804
0.828
0.828
0.804
0.744
0.800
0.828
0.830
0.834
0.892
0.908
0.834
0.890
0.966
0.860
0.862
0.758
0.732
0.732
0.720
0.688
0.742
0.796
0.830
0.764
0.816
0.786
0.716
0.702
0.682
0.698
0.688
0.684
0.650
0.672
0.712
0.698
0.688
0.680
0.668
0.654
0.656
0.626
0.638
0.646
0.632
0.654
0.644
0.668
0.654
0.652
0.626
0.628
0.624
0.622
0.612
0.612
0.644
0.684
0.694
0.756
0.850
0.942
0.938
0.838
0.790
0.732
0.754
0.774
0.886
0.828
0.914
1.076
0.882
0.800
0.762
0.740
0.712
0.686
0.654
0.706
0.726
0.806
1.014
0.976
0.834
0.824
0.834
0.804
0.832
0.858
0.844
0.798
0.742
0.730
0.778
0.790
0.872
0.922
0.852
0.880
0.850
0.882
0.904
0.946
0.858
0.716
0.820
0.826
0.946
0.906
0.956
0.956
0.996
0.830
0.918
0.908
0.954
0.836
0.934
0.902
0.796
0.806
0.770
0.726
0.754
0.826
0.818
0.820
0.808
0.792
0.714
0.772
0.768
0.776
0.728
0.766
0.770
0.786
0.726
0.704
0.652
0.700
0.716
0.710
0.692
0.682
0.674
0.666
0.656
0.650
0.660
0.680
0.718
0.846
1.196
1.068
0.884
0.802
0.750
0.760
0.776
0.868
1.064
0.982
0.910
0.792
0.806
0.808
0.948
1.092
0.986
0.882
0.786
0.700
0.718
0.690
0.674
0.732
0.744
0.788
0.758
0.770
0.778
0.792
0.748
0.684
0.698
0.664
0.702
0.818
0.940
0.852
0.864
0.900
0.950
0.976
0.916
0.916
0.842
0.858
0.798
0.760
0.748
0.752
0.808
0.834
0.938
0.996
0.936
0.960
0.982
0.836
0.732
0.794
0.728
0.760
0.864
1.008
1.012
0.958
0.922
0.928
0.840
0.954
1.018
1.014
1.048
0.880
0.930
0.870
0.888
0.988
1.092
0.890
0.852
0.782
0.798
0.808
0.752
0.778
0.772
0.798
0.846
0.900
1.298
1.188
1.166
0.962
0.950
0.920
0.908
0.894
0.938
0.970
0.880
0.840
0.770
0.778
0.876
1.102
0.986
1.004
1.046
0.890
0.880
0.766
0.782
0.742
0.686
0.670
0.678
0.670
0.674
0.664
0.680
0.672
0.704
0.726
0.742
0.724
0.744
0.730
0.698
0.712
0.722
0.770
0.868
0.826
0.858
0.860
0.790
0.778
0.754
0.742
0.702
0.718
0.804
1.070
1.012
1.014
0.962
1.030
0.992
0.826
0.804
0.776
0.740
0.744
0.766
0.806
0.816
0.792
0.752
0.706
0.704
0.676
0.656
0.662
0.670
0.666
0.716
0.868
0.832
0.810
0.810
0.834
0.824
0.832
0.826
0.816
0.838
0.856
0.886
0.810
0.776
0.784
0.716
0.686
0.658
0.656
0.668
0.744
1.058
1.310
1.146
0.980
0.932
0.884
0.940
0.934
0.906
1.008
0.940
0.924
0.924
0.902
0.912
0.914
0.918
0.908
0.810
0.838
0.840
0.872
0.970
0.906
0.940
0.916
0.906
0.766
0.824
0.808
0.800
0.908
0.932
0.974
0.832
0.882
0.844
0.780
0.888
0.904
0.856
0.930
0.918
0.954
0.850
0.864
0.860
0.868
0.758
0.826
0.828
0.910
0.860
1.008
1.018
0.820
0.834
0.878
0.978
1.058
0.964
0.962
1.052
1.152
1.038
0.846
0.798
0.770
0.816
0.804
0.870
0.854
0.800
0.894
0.854
0.792
0.766
0.802
0.808
0.824
0.820
0.834
0.846
0.820
0.822
0.842
0.906
0.870
0.900
0.862
0.834
0.762
0.804
0.828
0.880
0.832
0.874
0.950
0.810
0.878
0.838
0.824
1.018
1.172
1.038
0.954
1.024
1.020
0.910
0.934
0.894
0.902
0.872
0.960
0.858
0.962
0.952
0.940
0.836
0.858
0.838
0.812
0.862
0.914
0.964
0.876
0.912
0.910
0.832
0.862
0.852
0.772
0.856
0.808
0.762
0.786
0.748
0.702
0.756
0.736
0.740
0.722
0.698
0.672
0.646
0.660
0.654
0.668
0.688
0.696
0.780
0.854
1.038
0.936
0.826
0.730
0.728
0.712
0.714
0.920
1.094
1.024
1.046
0.922
0.946
0.966
0.956
0.830
0.842
0.862
0.974
0.958
0.886
0.832
0.876
0.932
0.908
0.776
0.726
1.002
1.158
1.166
1.110
1.064
0.962
0.896
0.796
0.904
1.086
1.100
1.032
1.068
1.072
1.032
0.874
0.778
0.714
0.680
0.680
0.674
0.722
0.872
1.014
0.934
0.944
0.894
0.814
0.778
0.700
0.722
0.718
0.764
0.864
0.942
0.998
0.838
0.768
0.718
0.794
0.886
1.128
1.008
0.880
0.780
0.808
0.828
0.864
0.964
0.922
0.916
0.906
0.800
0.868
0.912
0.932
0.906
0.838
0.842
0.800
0.886
0.876
0.820
0.902
0.986
0.916
0.968
0.948
0.914
0.862
0.850
0.900
0.858
0.818
0.752
0.762
0.750
0.732
0.732
0.722
0.770
0.846
0.908
0.872
0.850
0.846
0.870
0.860
0.896
0.854
0.854
0.876
0.888
0.880
0.944
0.968
0.866
0.914
0.926
0.866
0.874
0.906
0.864
0.924
0.904
0.834
0.816
0.824
0.824
0.748
0.820
0.850
0.834
0.862
0.816
0.758
0.728
0.706
0.710
0.670
0.688
0.666
0.680
0.710
0.780
0.804
0.798
0.780
0.712
0.668
0.674
0.672
0.714
0.870
1.290
1.070
1.034
1.004
0.942
0.892
0.870
0.834
0.854
0.756
0.976
1.228
1.040
0.912
0.890
0.844
0.860
0.896
0.912
0.834
0.788
0.880
0.984
1.120
1.006
0.908
0.864
0.782
0.868
0.934
0.868
0.780
0.760
0.718
0.676
0.716
0.698
0.706
0.680
0.662
0.702
0.696
0.722
0.736
0.712
0.676
0.666
0.652
0.626
0.626
0.628
0.666
0.788
1.192
1.004
0.984
0.990
0.984
0.882
0.938
0.964
0.882
1.018
1.058
1.068
0.946
0.996
0.950
0.804
0.728
0.970
0.850
0.874
0.906
0.764
0.716
0.692
0.658
0.648
0.612
0.630
0.604
0.596
0.586
0.630
0.684
0.874
0.756
0.758
0.758
0.722
0.696
0.672
0.658
0.660
0.648
0.666
0.702
0.736
0.758
0.788
0.816
0.898
0.996
1.024
1.026
1.028
1.134
1.138
1.096
0.972
0.974
0.976
0.874
0.896
0.840
0.862
0.904
0.954
0.938
0.930
0.920
0.830
0.756
0.692
0.860
0.960
0.990
1.000
0.898
0.836
0.824
0.780
0.692
0.774
0.838
1.024
1.054
1.068
0.998
0.888
0.830
0.816
0.848
1.028
1.112
1.118
0.962
0.940
0.924
0.862
0.960
1.052
1.140
1.012
0.962
0.922
0.836
0.840
0.938
0.872
0.922
0.940
0.984
0.848
0.894
0.882
0.806
0.864
0.848
0.860
1.236
1.086
0.944
0.940
0.900
0.802
0.900
1.018
1.008
1.002
0.844
0.856
0.822
0.774
0.806
0.792
0.804
0.870
0.908
0.860
0.890
0.886
0.804
0.786
0.790
0.808
0.840
0.780
0.860
0.926
1.048
1.056
0.942
0.842
0.778
0.744
0.790
0.838
0.982
1.022
1.116
1.016
1.022
0.850
0.740
0.712
0.752
0.744
0.886
0.958
0.858
1.010
0.996
0.866
0.762
0.722
0.634
0.636
0.618
0.588
0.578
0.576
0.594
0.626
0.848
0.990
0.946
1.000
1.004
1.034
1.006
0.854
0.704
0.674
0.642
0.702
1.204
1.120
1.060
0.992
0.944
0.902
0.862
0.832
0.842
0.792
0.798
0.828
0.904
1.012
0.960
0.922
0.852
0.754
0.706
0.686
0.718
0.722
0.728
0.746
0.766
0.788
0.824
0.824
0.786
0.688
0.690
0.688
0.670
0.716
0.752
0.830
0.926
0.842
0.738
0.714
0.702
0.700
0.668
0.672
0.688
0.730
0.822
0.966
0.906
0.822
0.794
0.738
0.678
0.644
0.620
0.602
0.588
0.592
0.596
1.410
1.378
1.270
1.156
1.020
0.888
0.822
0.806
0.832
0.900
0.920
0.780
0.728
0.692
0.670
0.658
0.644
0.624
0.620
0.606
0.608
0.614
0.604
0.598
0.588
0.586
0.578
0.556
0.570
0.560
0.554
0.586
0.612
0.750
0.726
0.722
0.686
0.702
0.754
0.788
0.758
0.698
0.642
0.634
0.608
0.572
0.574
0.556
0.528
0.556
0.534
0.516
0.526
0.514
0.526
0.510
0.506
0.500
0.500
0.504
0.502
0.502
0.494
0.494
0.478
0.468
0.470
0.458
0.440
0.460
0.450
0.460
0.460
0.492
0.554
0.632
0.628
0.576
0.500
0.486
0.476
0.490
0.494
0.496
0.480
0.488
0.492
0.492
0.480
0.474
0.476
0.478
0.480
0.480
0.480
0.464
0.484
0.474
0.448
0.482
0.466
0.458
0.464
0.470
0.460
0.472
0.474
0.466
0.466
0.478
0.460
0.466
0.470
0.450
0.460
0.452
0.460
0.456
0.452
0.464
0.454
0.468
0.462
0.454
0.466
0.456
0.468
0.466
0.456
0.470
0.476
0.478
0.474
0.474
0.476
0.478
0.464
0.486
0.482
0.464
0.466
0.480
0.478
0.472
0.472
0.476
0.472
0.480
0.488
0.486
0.484
0.500
0.490
0.492
0.286
0.208
0.482
0.480
0.484
0.484
0.486
0.470
0.476
0.474
0.486
0.452
0.458
0.476
0.458
0.452
0.456
0.456
0.448
0.444
0.448
0.448
0.450
0.448
0.448
0.454
0.454
0.462
0.458
0.450
0.468
0.466
0.454
0.456
0.452
0.460
0.452
0.450
0.434
0.462
0.454
0.456
0.448
0.462
0.458
0.464
0.468
0.456
0.462
0.476
0.462
0.464
0.478
0.462
0.470
0.474
0.470
0.480
0.484
0.482
0.482
0.480
0.482
0.488
0.492
0.490
0.486
0.492
0.494
0.484
0.476
0.472
0.494
0.482
0.478
0.478
0.474
0.468
0.476
0.466
0.460
0.460
0.452
0.454
0.446
0.460
0.452
0.464
0.442
0.456
0.452
0.456
0.450
0.454
0.448
0.454
0.454
0.444
0.440
0.452
0.430
0.432
0.440
0.440
0.456
0.438
0.464
0.472
0.478
0.502
0.502
0.502
0.492
0.470
0.484
0.468
0.470
0.466
0.458
0.466
0.480
0.486
0.476
0.472
0.478
0.490
0.494
0.484
0.496
0.500
0.480
0.470
0.480
0.490
0.494
0.490
0.468
0.482
0.490
0.498
0.480
0.502
0.506
0.520
0.506
0.504
0.490
0.494
0.490
0.490
0.480
0.468
0.466
0.478
0.466
0.470
0.474
0.482
0.476
0.484
0.510
0.494
0.556
0.494
0.524
0.544
0.522
0.496
0.504
0.490
0.478
0.484
0.490
0.514
0.520
0.534
0.546
0.530
0.520
0.514
0.516
0.504
0.498
0.498
0.494
0.488
0.486
0.484
0.484
0.500
0.512
0.526
0.546
0.538
0.526
0.534
0.520
0.528
0.514
0.506
0.496
0.500
0.496
0.486
0.478
0.480
0.474
0.480
0.472
0.456
0.492
0.480
0.478
0.464
0.470
0.480
0.458
0.464
0.488
0.480
0.484
0.470
0.490
0.484
0.490
0.486
0.484
0.468
0.472
0.472
0.466
0.464
0.470
0.458
0.468
0.456
0.452
0.456
0.450
0.456
0.450
0.470
0.480
0.484
0.492
0.510
0.510
0.508
0.502
0.498
0.486
0.486
0.476
0.474
0.458
0.464
0.466
0.456
0.458
0.484
0.472
0.478
0.486
0.480
0.490
0.482
0.480
0.472
0.486
0.494
0.500
0.494
0.502
0.512
0.516
0.514
0.528
0.534
0.540
0.576
0.586
0.574
0.550
0.560
0.542
0.552
0.536
0.566
0.572
0.546
0.550
0.562
0.570
0.584
0.594
0.596
0.586
0.578
0.554
0.548
0.566
0.560
0.582
0.600
0.590
0.600
0.608
0.574
0.552
0.542
0.534
0.514
0.520
0.576
1.100
0.898
0.844
0.760
0.738
0.682
0.574
0.556
0.538
0.526
0.504
0.500
0.520
0.506
0.554
0.626
0.626
0.608
0.590
0.568
0.540
0.550
0.534
0.530
0.542
0.520
0.514
0.512
0.494
0.498
0.492
0.500
0.488
0.490
0.488
0.480
0.482
0.490
0.486
0.484
0.476
0.488
0.482
0.478
0.492
0.484
0.484
0.478
0.478
0.480
0.484
0.464
0.464
0.478
0.466
0.456
0.468
0.438
0.462
0.444
0.458
0.438
0.446
0.438
0.444
0.444
0.434
0.436
0.438
0.448
0.456
0.460
0.458
0.472
0.472
0.456
0.470
0.462
0.470
0.468
0.456
0.456
0.466
0.454
0.464
0.462
0.468
0.468
0.456
0.452
0.458
0.466
0.468
0.456
0.458
0.452
0.458
0.462
0.444
0.454
0.444
0.466
0.454
0.460
0.444
0.456
0.456
0.450
0.454
0.450
0.458
0.448
0.460
0.448
0.454
0.446
0.462
0.450
0.452
0.452
0.466
0.472
0.460
0.480
0.480
0.472
0.458
0.474
0.480
0.472
0.464
0.468
0.472
0.464
0.478
0.458
0.460
0.474
0.460
0.458
0.472
0.472
0.488
0.498
0.494
0.492
0.496
0.494
0.488
0.492
0.498
0.496
0.492
0.496
0.512
0.516
0.508
0.510
0.524
0.512
0.504
0.492
0.504
0.500
0.492
0.484
0.500
0.494
0.496
0.482
0.496
0.490
0.476
0.472
0.480
0.486
0.480
0.474
0.478
0.490
0.492
0.482
0.484
0.482
0.458
0.478
0.466
0.466
0.462
0.452
0.458
0.458
0.454
0.446
0.450
0.464
0.450
0.460
0.448
0.460
0.444
0.452
0.450
0.452
0.442
0.452
0.446
0.452
0.442
0.444
0.444
0.448
0.440
0.436
0.452
0.436
0.450
0.430
0.454
0.442
0.452
0.442
0.436
0.452
0.440
0.448
0.434
0.444
0.448
0.442
0.452
0.430
0.448
0.442
0.444
0.444
0.434
0.446
0.436
0.432
0.434
0.426
0.442
0.436
0.424
0.434
0.438
0.426
0.430
0.428
0.422
0.424
0.424
0.432
0.428
0.422
0.428
0.434
0.428
0.422
0.436
0.428
0.418
0.432
0.422
0.422
0.418
0.424
0.418
0.426
0.416
0.422
0.406
0.416
0.416
0.412
0.410
0.406
0.416
0.408
0.398
0.404
0.398
0.404
0.394
0.398
0.392
0.394
0.394
0.388
0.388
0.382
0.386
0.398
0.380
0.394
0.394
0.392
0.364
0.384
0.384
0.386
0.386
0.378
0.378
0.382
0.382
0.384
0.376
0.370
0.392
0.382
0.388
0.376
0.386
0.380
0.376
0.386
0.390
0.390
0.376
0.372
0.396
0.386
0.390
0.392
0.384
0.378
0.388
0.384
0.394
0.390
0.390
0.388
0.384
0.388
0.388
0.388
0.394
0.394
0.396
0.392
0.400
0.408
0.398
0.386
0.394
0.392
0.398
0.400
0.388
0.392
0.396
0.398
0.390
0.398
0.396
0.406
0.394
0.392
0.390
0.412
0.396
0.388
0.380
0.416
0.384
0.390
0.392
0.392
0.390
0.396
0.378
0.382
0.380
0.396
0.388
0.382
0.358
0.404
0.382
0.378
0.382
0.374
0.384
0.372
0.386
0.384
0.366
0.380
0.380
0.374
0.354
0.382
0.386
0.382
0.358
0.376
0.384
0.374
0.368
0.372
0.380
0.372
0.364
0.378
0.370
0.364
0.372
0.376
0.368
0.372
0.368
0.366
0.370
0.370
0.368
0.362
0.370
0.380
0.354
0.372
0.366
0.370
0.366
0.364
0.360
0.364
0.374
0.362
0.374
0.362
0.730
0.368
0.364
0.378
0.376
0.362
0.370
0.372
0.362
0.366
0.380
0.364
0.740
0.366
0.366
0.372
0.374
0.364
0.362
0.376
0.364
0.374
0.372
0.364
0.364
0.374
0.360
0.364
0.376
0.360
0.364
0.374
0.366
0.368
0.372
0.370
0.364
0.372
0.374
0.370
0.374
0.384
0.386
0.378
0.382
0.382
0.382
0.392
0.386
0.388
0.380
0.388
0.386
0.390
0.388
0.382
0.392
0.392
0.378
0.386
0.378
0.386
0.390
0.386
0.376
0.380
0.382
0.388
0.398
0.380
0.378
0.372
0.392
0.384
0.384
0.372
0.378
0.388
0.390
0.376
0.390
0.394
0.392
0.388
0.382
0.396
0.388
0.398
0.394
0.398
0.388
0.408
0.390
0.400
0.398
0.398
0.402
0.392
0.400
0.402
0.402
0.398
0.392
0.392
0.392
0.396
0.388
0.384
0.388
0.392
0.392
0.384
0.392
0.386
0.384
0.378
0.380
0.386
0.388
0.380
0.376
0.380
0.382
0.388
0.386
0.372
0.382
0.380
0.384
0.392
0.376
0.370
0.392
0.416
0.350
0.386
0.380
0.382
0.376
0.390
0.378
0.384
0.380
0.380
0.388
0.382
0.388
0.386
0.374
0.378
0.378
0.392
0.384
0.386
0.372
0.392
0.378
0.386
0.382
0.378
0.380
0.382
0.382
0.388
0.370
0.376
0.384
0.388
0.386
0.374
0.370
0.374
0.384
0.386
0.368
0.378
0.384
0.382
0.382
0.380
0.378
0.372
0.382
0.370
0.374
0.370
0.384
0.390
0.372
0.376
0.388
0.366
0.378
0.372
0.376
0.382
0.374
0.374
0.376
0.378
0.370
0.372
0.384
0.376
0.376
0.372
0.378
0.382
0.378
0.372
0.370
0.386
0.388
0.380
0.374
0.382
0.380
0.394
0.382
0.378
0.376
0.434
0.356
0.378
0.384
0.390
0.370
0.372
0.388
0.374
0.384
0.372
0.392
0.378
0.372
0.382
0.370
0.378
0.372
0.378
0.376
0.374
0.380
0.408
0.326
0.388
0.390
0.388
0.380
0.374
0.384
0.386
0.388
0.396
0.388
0.396
0.390
0.390
0.384
0.382
0.374
0.388
0.390
0.374
0.376
0.378
0.390
0.366
0.384
0.378
0.378
0.388
0.368
0.382
0.378
0.388
0.388
0.334
0.424
0.388
0.374
0.398
0.384
0.394
0.392
0.378
0.378
0.388
0.388
0.378
0.378
0.380
0.388
0.366
0.380
0.390
0.350
0.382
0.374
0.368
0.378
0.370
0.368
0.370
0.362
0.376
0.364
0.366
0.358
0.372
0.366
0.360
0.358
0.368
0.368
0.356
0.368
0.352
0.370
0.368
0.356
0.362
0.360
0.366
0.366
0.352
0.368
0.380
0.340
0.372
0.350
0.362
0.356
0.358
0.364
0.350
0.358
0.354
0.358
0.358
0.352
0.354
0.364
0.360
0.354
0.354
0.350
0.354
0.346
0.370
0.356
0.348
0.362
0.346
0.358
0.352
0.358
0.344
0.354
0.356
0.402
0.304
0.332
0.346
0.362
0.344
0.360
0.336
0.354
0.342
0.352
0.336
0.352
0.342
0.348
0.350
0.348
0.338
0.350
0.348
0.336
0.356
0.340
0.346
0.342
0.346
0.342
0.348
0.334
0.336
0.336
0.342
0.350
0.342
0.338
0.386
0.294
0.348
0.332
0.338
0.344
0.338
0.336
0.336
0.336
0.338
0.342
0.336
0.338
0.338
0.338
0.332
0.348
0.342
0.326
0.340
0.346
0.330
0.346
0.334
0.344
0.344
0.332
0.344
0.334
0.344
0.342
0.344
0.330
0.338
0.340
0.342
0.338
0.346
0.334
0.336
0.356
0.344
0.334
0.344
0.352
0.346
0.344
0.352
0.684
0.344
0.342
0.348
0.342
0.350
0.342
0.344
0.350
0.348
0.340
0.344
0.344
0.326
0.364
0.334
0.362
0.334
0.348
0.336
0.346
0.350
0.338
0.342
0.348
0.332
0.346
0.344
0.332
0.344
0.356
0.336
0.338
0.340
0.344
0.344
0.342
0.340
0.340
0.340
0.344
0.342
0.338
0.342
0.338
0.336
0.340
0.342
0.332
0.346
0.338
0.338
0.338
0.344
0.338
0.334
0.344
0.346
0.332
0.342
0.342
0.338
0.342
0.344
0.338
0.362
0.328
0.340
0.350
0.692
0.348
0.342
0.340
0.348
0.340
0.426
0.258
0.340
0.356
0.344
0.346
0.684
0.340
0.342
0.344
0.336
0.340
0.344
0.340
0.336
0.346
0.338
0.342
0.338
0.344
0.336
0.330
0.344
0.340
0.336
0.340
0.330
0.338
0.336
0.342
0.340
0.318
0.336
0.338
0.340
0.326
0.334
0.336
0.332
0.330
0.340
0.338
0.336
0.326
0.336
0.328
0.332
0.336
0.334
0.338
0.336
0.332
0.336
0.338
0.328
0.346
0.324
0.338
0.334
0.338
0.342
0.342
0.326
0.348
0.344
0.340
0.338
0.342
0.332
0.344
0.338
0.334
0.340
0.346
0.340
0.346
0.334
0.340
0.344
0.340
0.342
0.336
0.344
0.338
0.348
0.340
0.334
0.344
0.344
0.338
0.346
0.340
0.334
0.342
0.344
0.338
0.342
0.388
0.284
0.342
0.346
0.340
0.342
0.342
0.344
0.346
0.340
0.350
0.350
0.350
0.348
0.348
0.342
0.348
0.352
0.346
0.350
0.354
0.336
0.346
0.352
0.344
0.350
0.354
0.346
0.340
0.380
0.314
0.348
0.346
0.336
0.356
0.334
0.344
0.354
0.350
0.344
0.342
0.344
0.352
0.350
0.336
0.342
0.352
0.350
0.346
0.350
0.346
0.348
0.346
0.344
0.356
0.344
0.346
0.346
0.344
0.350
0.348
0.330
0.350
0.354
0.346
0.348
0.344
0.354
0.342
0.344
0.342
0.356
0.348
0.344
0.350
0.338
0.358
0.348
0.348
0.350
0.348
0.704
0.348
0.348
0.346
0.350
0.350
0.338
0.352
0.346
0.344
0.354
0.334
0.354
0.342
0.338
0.364
0.334
0.356
0.336
0.338
0.364
0.352
0.344
0.340
0.356
0.346
0.344
0.346
0.340
0.348
0.350
0.344
0.344
0.340
0.350
0.348
0.356
0.344
0.326
0.364
0.352
0.350
0.344
0.342
0.350
0.354
0.348
0.318
0.368
0.350
0.358
0.352
0.332
0.364
0.340
0.350
0.350
0.350
0.348
0.344
0.362
0.350
0.354
0.350
0.354
0.356
0.356
0.350
0.348
0.356
0.364
0.332
0.356
0.344
0.352
0.356
0.354
0.350
0.346
0.352
0.348
0.350
0.356
0.352
0.348
0.340
0.346
0.342
0.356
0.340
0.350
0.346
0.346
0.332
0.348
0.346
0.346
0.344
0.348
0.342
0.338
0.348
0.340
0.340
0.340
0.340
0.342
0.356
0.340
0.344
0.350
0.340
0.342
0.350
0.336
0.348
0.346
0.340
0.350
0.342
0.346
0.344
0.350
0.346
0.356
0.354
0.344
0.350
0.346
0.344
0.352
0.342
0.358
0.352
0.356
0.350
0.344
0.346
0.352
0.352
0.352
0.354
0.348
0.350
0.356
0.354
0.354
0.326
0.370
0.354
0.348
0.350
0.382
0.318
0.340
0.346
0.348
0.342
0.352
0.350
0.346
0.696
0.404
0.296
0.352
0.340
0.350
0.350
0.342
0.346
0.352
0.340
0.352
0.328
0.356
0.340
0.358
0.354
0.346
0.368
0.348
0.356
0.362
0.332
0.350
0.356
0.344
0.362
0.352
0.362
0.352
0.356
0.356
0.358
0.356
0.362
0.350
0.354
0.368
0.358
0.366
0.360
0.358
0.362
0.356
0.376
0.354
0.348
0.374
0.366
0.356
0.360
0.360
0.356
0.356
0.364
0.362
0.358
0.356
0.356
0.370
0.350
0.358
0.358
0.356
0.348
0.354
0.352
0.344
0.408
0.316
0.324
0.368
0.352
0.358
0.342
0.356
0.356
0.332
0.360
0.354
0.350
0.348
0.350
0.346
0.352
0.358
0.350
0.340
0.362
0.338
0.350
0.334
0.362
0.354
0.342
0.346
0.338
0.360
0.358
0.352
0.338
0.362
0.336
0.360
0.348
0.350
0.342
0.354
0.334
0.358
0.354
0.338
0.344
0.346
0.350
0.350
0.350
0.342
0.348
0.340
0.342
0.352
0.336
0.324
0.358
0.358
0.332
0.340
0.472
0.208
0.340
0.336
0.342
0.342
0.340
0.340
0.336
0.338
0.340
0.340
0.336
0.382
0.272
0.318
0.374
0.346
0.320
0.358
0.340
0.390
0.314
0.654
0.334
0.344
0.338
0.340
0.338
0.342
0.332
0.672
0.350
0.340
0.340
0.346
0.326
0.340
0.344
0.330
0.322
0.368
0.336
0.330
0.336
0.336
0.348
0.326
0.346
0.682
0.332
0.330
0.348
0.332
0.334
0.338
0.334
0.340
0.336
0.334
0.336
0.340
0.384
0.402
0.236
0.320
0.334
0.346
0.342
0.330
0.338
0.342
0.328
0.336
0.336
0.328
0.340
0.340
0.336
0.382
0.284
0.664
0.336
0.334
0.334
0.338
0.338
0.324
0.338
0.338
0.336
0.328
0.338
0.338
0.340
0.340
0.332
0.336
0.330
0.344
0.338
0.340
0.330
0.338
0.342
0.338
0.340
0.340
0.336
0.344
0.340
0.340
0.338
0.338
0.386
0.288
0.300
0.388
0.352
0.336
0.350
0.332
0.348
0.350
0.322
0.340
0.342
0.340
0.346
0.338
0.340
0.334
0.348
0.330
0.336
0.350
0.336
0.338
0.334
0.346
0.330
0.342
0.328
0.346
0.334
0.350
0.342
0.332
0.342
0.340
0.336
0.330
0.350
0.336
0.342
0.324
0.352
0.344
0.340
0.344
0.344
0.342
0.342
0.354
0.344
0.348
0.344
0.350
0.350
0.338
0.360
0.350
0.348
0.694
0.352
0.698
0.334
0.360
0.348
0.348
0.342
0.346
0.344
0.342
0.360
0.318
0.360
0.338
0.348
0.346
0.338
0.332
0.340
0.346
0.334
0.334
0.340
0.326
0.356
0.332
0.340
0.344
0.338
0.338
0.334
0.340
0.342
0.342
0.342
0.332
0.344
0.340
0.340
0.336
0.338
0.346
0.350
0.326
0.340
0.344
0.342
0.350
0.322
0.346
0.344
0.336
0.338
0.334
0.364
0.316
0.372
0.308
0.336
0.678
0.344
0.338
0.340
0.342
0.338
0.346
0.326
0.348
0.340
0.338
0.340
0.340
0.340
0.336
0.340
0.346
0.332
0.340
0.344
0.342
0.340
0.338
0.334
0.342
0.336
0.336
0.336
0.336
0.338
0.334
0.332
0.338
0.338
0.330
0.332
0.334
0.334
0.334
0.328
0.332
0.334
0.338
0.326
0.332
0.330
0.336
0.332
0.334
0.324
0.336
0.334
0.326
0.334
0.324
0.328
0.334
0.328
0.330
0.332
0.332
0.326
0.328
0.326
0.332
0.330
0.326
0.328
0.326
0.330
0.330
0.330
0.326
0.328
0.330
0.332
0.328
0.328
0.324
0.328
0.334
0.326
0.330
0.332
0.328
0.328
0.330
0.334
0.318
0.332
0.326
0.330
0.328
0.326
0.334
0.336
0.374
0.278
0.304
0.352
0.328
0.324
0.326
0.334
0.324
0.330
0.332
0.330
0.326
0.326
0.332
0.332
0.330
0.330
0.322
0.334
0.330
0.338
0.332
0.328
0.324
0.324
0.332
0.328
0.328
0.332
0.324
0.338
0.330
0.330
0.320
0.324
0.342
0.314
0.344
0.332
0.330
0.328
0.330
0.324
0.336
0.346
0.322
0.334
0.328
0.336
0.338
0.334
0.332
0.324
0.344
0.334
0.336
0.336
0.328
0.380
0.290
0.342
0.662
0.332
0.330
0.332
0.342
0.330
0.664
0.670
0.662
0.332
0.348
0.336
0.330
0.318
0.346
0.336
0.342
0.340
0.670
0.668
0.334
0.342
0.336
0.344
0.340
0.346
0.336
0.346
0.324
0.342
0.336
0.334
0.346
0.348
0.324
0.338
0.320
0.364
0.342
0.338
0.350
0.334
0.348
0.350
0.332
0.346
0.344
0.344
0.342
0.350
0.340
0.350
0.354
0.344
0.352
0.350
0.346
0.352
0.334
0.352
0.352
0.338
0.350
0.326
0.358
0.346
0.342
0.346
0.338
0.354
0.336
0.354
0.338
0.340
0.338
0.356
0.340
0.348
0.346
0.330
0.340
0.346
0.336
0.340
0.344
0.332
0.336
0.344
0.332
0.342
0.340
0.336
0.320
0.350
0.324
0.330
0.340
0.332
0.336
0.324
0.330
0.336
0.336
0.658
0.334
0.328
0.338
0.326
0.328
0.330
0.340
0.326
0.334
0.336
0.654
0.320
0.306
0.360
0.336
0.334
0.310
0.680
0.334
0.336
0.342
0.318
0.346
0.324
0.346
0.324
0.334
0.328
0.346
0.338
0.666
0.336
0.358
0.316
0.336
0.346
0.328
0.334
0.340
0.330
0.340
0.344
0.332
0.342
0.338
0.338
0.338
0.346
0.338
0.338
0.342
0.336
0.346
0.392
0.632
0.348
0.340
0.326
0.346
0.356
0.344
0.346
0.342
0.336
0.344
0.342
0.346
0.346
0.334
0.340
0.346
0.340
0.350
0.340
0.366
0.316
0.350
0.342
0.326
0.468
0.230
0.346
0.340
0.338
0.352
0.346
1.040
0.364
0.340
0.354
0.340
0.342
0.356
0.354
0.356
0.340
0.358
0.346
0.208
0.522
0.444
0.638
0.358
0.362
0.360
0.444
0.236
0.808
0.314
0.340
0.356
0.424
0.362
0.372
0.350
0.366
0.534
0.238
0.368
0.378
0.372
0.372
0.362
0.392
0.362
0.356
0.390
0.366
0.374
0.372
0.362
0.378
0.366
0.354
0.390
0.516
0.396
0.204
0.382
0.370
0.410
0.342
0.446
0.428
0.312
0.736
0.342
0.346
0.390
0.760
0.370
0.364
0.378
0.372
0.374
0.408
0.330
0.382
0.366
0.360
0.366
0.360
0.362
0.432
0.248
0.506
0.286
0.198
0.210
0.412
0.210
0.378
0.334
0.354
0.346
0.368
0.336
0.372
0.340
0.372
0.300
0.378
0.400
1.014
0.360
0.316
0.370
0.356
0.354
0.388
0.520
1.172
0.344
0.284
0.524
0.758
0.450
0.384
0.652
0.360
0.680
0.676
0.674
0.334
0.324
0.344
0.324
0.550
0.786
0.682
0.804
0.454
0.672
0.224
0.378
0.376
0.736
0.564
0.578
1.050
0.474
0.444
0.382
0.634
0.346
0.620
0.470
0.808
0.322
0.322
0.316
0.320
0.322
0.296
0.354
0.634
0.636
0.324
0.330
0.314
0.326
0.320
0.698
0.268
0.324
0.326
0.322
0.326
0.316
0.320
0.308
0.338
0.304
0.342
0.430
0.560
0.298
0.318
0.304
0.346
0.318
0.320
0.330
0.314
0.318
0.334
0.328
0.638
0.318
0.328
0.324
0.324
0.314
0.330
0.324
0.326
0.364
0.292
0.282
0.304
0.374
0.320
0.658
0.638
0.792
0.574
0.276
0.328
0.322
0.322
0.334
0.828
1.132
0.320
0.344
0.650
0.322
0.338
0.332
0.314
0.672
0.668
0.664
0.342
0.322
0.338
0.664
0.330
0.336
0.326
0.668
0.336
0.374
0.426
0.244
0.270
0.692
0.300
0.348
0.340
0.340
0.326
0.336
0.336
0.338
0.338
0.662
0.344
0.334
0.338
0.676
0.342
0.340
0.338
0.680
0.342
0.352
0.340
0.352
0.672
0.344
0.352
0.350
0.334
0.350
0.348
0.682
0.354
0.342
0.352
0.340
0.354
0.684
0.356
0.356
0.352
0.352
0.698
0.354
0.350
0.706
0.336
0.386
0.338
0.726
0.344
0.358
0.380
0.332
0.350
0.394
0.318
0.362
1.060
0.708
0.354
0.356
0.408
0.318
0.342
0.342
0.434
0.994
0.366
0.278
0.430
0.358
0.374
0.374
0.396
0.296
0.302
0.412
0.336
0.344
0.226
0.366
0.484
0.384
1.072
0.352
0.712
0.352
0.354
0.358
0.354
0.354
0.352
0.354
0.362
0.352
0.354
0.716
0.360
0.360
0.358
0.358
0.364
0.358
0.362
0.358
0.364
0.356
0.360
0.360
0.364
0.364
0.354
0.364
0.358
0.372
0.358
0.372
0.360
0.360
0.360
0.360
0.360
0.368
0.348
0.376
0.358
0.366
0.364
0.360
0.368
0.360
0.366
0.364
0.366
0.364
0.364
0.366
0.366
0.370
0.372
0.364
0.372
0.366
0.368
0.376
0.370
0.372
0.364
0.380
0.378
0.374
0.374
0.376
0.382
0.376
0.378
0.382
0.384
0.382
0.380
0.394
0.390
0.382
0.386
0.398
0.380
0.380
0.390
0.386
0.202
0.240
1.090
0.764
0.376
0.516
0.248
0.382
0.384
0.378
0.382
0.380
0.376
0.380
0.380
0.378
0.384
0.376
0.374
0.386
0.760
0.372
0.376
0.376
0.374
0.316
0.468
0.312
0.382
0.366
0.368
0.372
0.360
0.370
0.372
0.376
0.362
0.378
0.378
0.376
0.372
0.376
0.386
0.376
0.378
0.380
0.380
0.380
0.378
0.386
0.380
0.372
0.384
0.382
0.376
0.378
0.374
0.380
0.372
0.374
0.382
0.370
0.374
0.388
0.372
0.376
0.378
0.378
0.366
0.376
0.378
0.376
0.378
0.374
0.380
0.384
0.812
0.314
0.372
0.382
0.366
0.374
0.376
0.372
0.368
0.380
0.374
0.378
0.372
0.376
0.374
0.384
0.372
0.378
0.376
0.376
0.380
0.358
0.394
0.382
0.372
0.370
0.398
0.374
0.380
0.370
0.378
0.384
0.372
0.372
0.390
0.374
0.386
0.382
0.380
0.380
0.386
0.382
0.386
0.388
0.386
0.390
0.390
0.374
0.380
0.386
0.374
0.392
0.370
0.388
0.374
0.386
0.370
0.394
0.370
0.376
0.372
0.376
0.368
0.374
0.372
0.378
0.364
0.372
0.378
0.370
0.374
0.378
0.376
0.378
0.372
0.378
0.380
0.376
0.382
0.354
0.398
0.762
0.372
0.380
0.378
0.376
0.372
0.370
0.390
0.364
0.376
0.384
0.378
0.386
0.364
0.384
0.370
0.392
0.376
0.378
0.380
0.374
0.382
0.374
0.384
0.378
0.380
0.378
0.394
0.364
0.376
0.384
0.376
0.378
0.372
0.374
0.372
0.376
0.368
0.376
0.376
0.370
0.372
0.386
0.440
0.302
0.432
0.328
0.376
0.356
0.210
0.608
0.348
0.368
0.378
0.406
0.360
0.350
0.358
0.772
0.384
0.378
0.380
0.390
0.388
0.398
0.396
0.394
0.404
0.402
0.396
0.396
0.404
0.392
0.386
0.408
0.396
0.394
0.400
0.392
0.400
0.394
0.404
0.394
0.398
1.190
0.420
0.414
0.982
0.336
0.280
0.390
0.414
0.388
0.346
0.478
0.410
0.610
0.218
0.592
0.222
0.240
0.520
0.562
0.370
0.444
0.380
0.440
0.406
0.414
0.420
0.428
2.046
0.408
0.386
0.430
0.794
0.396
0.398
0.396
0.390
0.396
0.388
0.394
0.390
0.388
0.380
0.382
0.382
0.388
1.156
0.412
0.354
0.742
0.410
0.378
0.384
0.378
0.386
0.378
0.382
0.378
0.390
0.382
0.382
0.384
0.386
0.388
0.382
0.384
0.386
0.388
0.380
0.388
0.388
0.388
0.386
0.382
0.386
0.402
0.250
0.522
0.380
0.392
0.420
0.368
0.380
1.180
0.390
0.390
0.392
0.408
0.766
0.398
0.390
0.394
1.178
0.398
0.380
0.400
0.410
0.358
0.394
0.400
0.390
0.386
0.372
0.410
0.394
0.324
0.434
0.410
0.388
0.384
0.394
0.382
0.396
0.392
0.384
0.388
0.388
0.398
0.378
0.394
0.388
0.382
0.382
0.392
0.378
0.376
0.390
0.396
0.390
0.368
0.394
0.390
0.384
0.388
0.398
0.386
0.386
0.394
0.408
0.404
0.404
0.408
0.406
0.398
0.406
0.410
0.400
0.406
0.400
0.398
0.404
0.408
0.402
0.418
0.208
0.582
0.800
0.808
0.390
0.382
0.456
0.262
0.498
0.396
0.402
0.394
0.492
0.300
0.402
0.386
0.404
0.398
0.398
0.394
0.400
0.398
0.396
0.398
0.398
0.394
0.404
0.398
0.402
0.400
0.398
0.388
0.404
0.390
0.394
0.392
0.392
0.394
0.374
0.404
0.394
0.396
0.394
0.398
0.388
0.394
0.392
0.432
0.350
0.396
0.386
0.382
0.390
0.386
0.388
0.380
0.390
0.386
0.382
0.384
0.438
0.334
0.384
0.384
0.392
0.386
0.390
0.390
0.390
0.392
0.390
0.386
0.392
0.396
0.386
0.384
0.394
0.396
0.384
0.396
0.390
0.392
0.394
0.390
0.390
0.396
0.388
0.396
0.398
0.398
0.396
0.404
0.406
0.398
0.400
0.406
0.404
0.396
0.412
0.384
0.424
0.392
0.400
0.400
0.432
0.352
0.394
0.394
0.398
0.394
0.394
0.392
0.402
0.402
0.396
0.404
0.408
0.400
0.374
0.422
0.400
0.416
0.410
0.396
0.434
0.356
0.402
0.372
0.420
0.392
0.498
0.316
0.202
0.212
0.388
0.596
0.278
0.300
0.416
0.590
0.508
0.486
0.536
0.266
0.842
0.528
1.858
0.430
0.340
0.378
0.808
0.848
0.408
0.806
0.402
0.412
0.396
0.410
0.408
0.412
0.402
0.458
0.354
0.292
0.506
0.208
0.380
0.254
0.428
0.200
0.980
0.392
0.372
0.590
0.260
0.382
0.326
0.402
0.446
0.462
0.336
0.392
0.420
0.360
0.398
0.394
1.006
0.570
0.386
0.398
0.790
0.384
0.392
0.396
0.382
0.448
0.336
0.372
0.410
0.382
0.406
0.366
0.384
0.382
0.382
0.394
0.378
0.386
0.384
0.382
0.380
0.384
0.386
0.382
0.384
0.762
0.392
0.380
0.378
0.390
0.378
0.388
0.382
0.384
0.384
0.388
0.386
0.382
0.390
0.388
0.386
0.396
0.386
0.382
0.394
0.386
0.394
0.392
0.390
0.392
0.388
0.400
0.394
0.392
0.804
0.782
0.522
0.274
0.396
0.400
0.396
0.398
0.400
0.398
0.330
0.244
0.706
0.280
0.262
0.246
0.266
0.500
0.490
0.316
0.390
0.416
0.420
0.410
0.460
0.378
0.420
0.426
0.430
0.432
0.424
0.436
0.432
0.430
0.436
0.426
0.432
0.428
0.428
0.430
0.432
0.428
0.434
0.418
0.414
0.446
0.986
0.198
0.250
0.540
0.548
0.454
0.338
0.400
0.938
0.416
0.418
0.412
0.426
0.402
1.016
0.234
0.820
0.408
0.404
0.946
0.280
0.468
0.752
0.406
0.416
0.322
0.406
0.292
0.338
0.584
0.224
0.224
0.478
0.842
0.372
0.404
0.402
0.402
0.400
0.400
0.296
0.566
0.678
0.294
0.598
0.406
0.406
0.420
0.412
0.404
0.414
0.390
0.426
0.416
0.412
0.454
0.356
0.408
0.546
0.628
0.502
0.780
0.364
0.410
0.388
0.392
0.396
0.522
0.250
0.408
0.388
0.272
0.910
0.394
0.428
0.354
0.818
0.952
0.538
0.390
0.384
0.380
0.378
0.776
0.384
0.380
0.774
0.378
0.388
0.382
0.386
0.380
0.378
0.382
0.380
0.382
0.382
0.380
0.384
0.382
0.386
0.390
0.366
0.386
0.380
0.380
0.384
0.380
0.386
0.348
0.444
0.612
0.848
0.370
0.374
0.374
0.362
0.374
0.376
0.366
0.374
0.376
0.382
0.370
0.368
0.384
1.144
0.370
0.374
0.768
0.228
0.576
1.486
0.400
0.364
0.376
0.376
0.392
0.946
0.578
0.758
0.732
0.294
0.644
0.642
0.410
0.364
0.388
0.386
0.396
0.388
0.206
0.310
0.230
0.396
0.388
0.396
0.386
0.384
0.384
0.460
0.762
0.508
0.484
0.590
0.348
0.610
0.272
0.598
1.172
0.814
0.392
0.788
0.398
0.416
0.360
0.394
0.566
0.768
0.258
0.216
0.224
0.562
0.548
0.404
0.532
1.036
0.398
0.340
0.274
0.218
0.662
0.776
0.308
0.416
0.434
0.356
0.202
0.580
0.316
0.428
0.522
0.656
0.622
0.510
0.676
0.376
0.376
0.382
0.558
0.552
0.428
0.318
0.450
0.348
0.708
0.380
0.362
0.434
0.734
0.520
0.198
0.374
0.452
0.454
0.598
0.364
0.392
0.366
0.392
0.354
0.498
0.298
0.312
0.372
1.082
0.782
0.358
0.368
0.738
0.414
0.320
0.252
0.484
0.440
0.478
0.204
0.308
0.434
0.344
0.520
0.304
0.292
0.374
0.548
0.238
0.492
0.238
0.426
0.478
0.214
0.378
0.490
0.626
0.350
0.318
0.482
0.958
0.396
0.256
0.618
0.420
0.390
0.262
0.232
0.518
0.330
0.226
0.332
0.814
0.280
0.990
0.522
0.660
0.270
0.416
1.356
0.318
0.886
0.270
0.612
0.418
0.642
1.404
1.012
0.418
0.304
0.796
1.508
1.206
0.292
1.062
2.164
0.720
0.592
0.292
0.388
0.416
0.944
0.670
0.700
1.372
1.008
0.894
0.868
0.206
0.816
0.690
0.552
0.912
0.390
0.952
0.400
0.248
0.544
0.616
0.202
0.260
0.462
0.494
0.632
0.666
0.220
0.412
0.224
0.340
0.364
0.318
0.722
0.330
0.212
0.242
0.670
0.228
0.354
0.302
0.368
0.340
0.332
0.350
0.432
0.200
0.450
0.246
0.760
0.542
0.568
0.492
0.338
0.444
0.576
0.808
0.546
0.814
0.328
0.576
1.002
0.894
0.288
0.292
0.202
0.576
0.428
0.350
0.610
0.476
0.316
0.700
0.682
1.058
0.268
0.198
0.418
0.428
0.312
0.654
0.440
0.276
1.496
0.458
0.278
0.460
0.766
0.548
0.372
0.628
1.166
0.482
0.692
0.212
0.224
0.808
0.794
0.204
0.836
0.362
0.620
0.656
0.384
0.642
1.334
0.262
0.780
0.924
1.048
0.688
0.732
0.992
0.810
1.308
0.362
1.038
0.438
0.598
0.272
0.420
1.298
0.654
1.028
0.822
1.054
1.656
0.548
1.096
1.082
0.692
1.788
1.096
0.952
1.410
0.502
0.350
0.224
0.530
0.570
0.932
0.638
0.336
1.528
0.338
2.300
0.294
0.254
0.328
0.502
0.416
0.494
0.274
0.936
0.802
0.952
1.078
0.394
0.750
0.292
1.326
0.336
0.386
0.658
0.482
0.704
0.322
0.940
0.864
1.110
0.562
0.866
0.400
0.598
0.352
0.684
0.332
0.472
0.762
0.388
0.666
0.538
0.786
0.354
0.396
0.372
1.186
0.444
0.578
0.886
0.214
0.752
0.610
0.220
0.536
0.380
0.640
1.462
0.656
1.324
0.518
0.662
0.214
0.760
0.550
0.728
0.310
0.258
0.296
0.380
0.452
0.272
0.958
0.334
0.254
0.606
1.014
0.310
0.234
0.838
0.438
0.460
0.228
0.430
1.656
0.720
0.454
0.304
0.742
0.904
0.812
0.450
0.752
0.798
0.802
0.402
0.906
0.392
0.342
0.246
0.854
0.408
0.392
0.396
0.394
0.400
0.404
0.410
0.412
0.414
0.416
0.274
0.562
0.836
0.422
0.480
0.350
0.424
0.460
0.370
0.414
0.550
0.278
0.642
0.460
0.252
0.302
0.576
0.216
0.348
0.438
0.220
0.346
0.230
0.490
0.582
0.466
0.514
0.284
0.424
0.756
0.838
0.298
0.228
0.602
0.504
0.486
0.288
1.608
0.496
0.756
0.602
0.670
0.368
0.588
0.732
0.890
0.226
0.340
0.212
0.864
0.372
0.646
0.404
0.222
0.198
0.576
0.394
0.274
0.416
0.408
0.410
0.258
0.970
0.634
0.498
0.408
0.216
1.266
0.296
0.442
0.674
0.354
0.748
0.368
0.692
0.362
0.354
0.942
0.314
1.364
0.298
1.096
0.646
0.870
0.704
0.382
0.328
0.218
0.560
0.260
0.468
0.440
0.752
0.266
1.554
0.680
0.746
0.428
1.446
1.126
0.546
0.480
0.584
0.322
0.336
0.402
0.558
0.344
0.782
0.888
0.758
0.506
0.868
1.964
0.202
0.232
0.706
0.224
0.432
0.218
1.328
0.308
0.262
1.062
0.420
0.774
0.214
0.510
0.272
0.778
0.732
0.620
0.864
0.724
0.716
1.260
0.550
1.462
0.614
0.568
0.310
0.418
1.778
0.682
0.832
0.946
0.364
0.384
1.246
0.254
0.604
0.230
0.406
0.300
0.630
0.912
0.704
0.894
0.824
0.774
0.258
0.380
0.458
0.696
0.320
0.424
0.708
0.314
0.468
0.510
0.336
0.562
0.238
0.244
0.580
0.410
0.766
0.518
0.374
0.686
1.366
0.878
0.220
0.264
1.166
0.656
0.300
0.754
1.836
0.342
0.384
0.688
1.048
0.564
0.414
2.798
0.666
0.538
0.206
0.316
0.256
0.204
1.014
0.900
0.284
0.244
0.582
0.416
0.386
0.460
0.390
0.906
0.306
0.248
0.818
1.552
0.198
0.282
0.472
1.786
1.228
0.638
0.612
0.386
0.754
0.428
0.410
1.514
0.840
0.764
1.006
0.360
0.316
1.038
0.436
0.928
0.386
0.594
0.346
0.736
0.978
0.392
0.532
0.434
0.858
0.316
1.210
0.236
0.208
0.688
0.648
0.836
0.440
0.654
1.012
0.720
3.014
0.332
0.210
0.280
0.296
0.952
0.314
0.630
0.592
0.620
0.442
0.458
0.360
1.538
0.978
1.230
0.754
1.126
0.690
0.390
2.090
0.430
0.430
0.260
0.244
0.792
1.170
0.524
0.830
0.530
0.394
0.338
0.434
0.250
0.362
1.988
0.264
1.024
0.424
1.424
1.826
1.192
1.178
2.572
0.628
0.354
1.066
1.654
0.292
0.406
1.172
1.284
0.254
0.588
0.268
0.516
0.678
0.472
0.338
0.450
0.532
0.670
0.534
0.686
0.882
0.256
0.336
0.372
0.448
0.768
0.236
0.380
0.328
0.568
0.464
0.338
0.526
0.270
0.200
0.220
0.236
0.372
0.202
1.900
0.570
0.292
0.342
0.408
0.662
0.732
1.408
0.464
1.348
0.416
1.668
0.228
1.424
0.728
0.720
0.692
0.314
0.206
0.686
0.458
0.362
0.734
0.330
1.024
0.326
0.264
0.456
1.156
0.222
0.966
0.438
0.654
0.610
0.648
0.608
0.434
0.588
0.834
0.440
0.802
1.384
0.678
1.416
0.528
0.730
0.740
0.270
0.300
0.646
0.438
0.468
0.332
0.220
0.398
0.208
0.842
0.612
0.406
0.498
1.062
0.456
0.588
0.590
0.452
2.130
0.578
0.624
0.368
0.410
0.318
0.370
0.846
0.376
0.786
0.308
0.904
0.202
0.582
2.392
0.820
0.588
0.252
1.194
1.208
0.970
1.088
1.100
0.778
1.188
1.188
0.832
0.264
2.054
1.416
0.342
0.274
0.404
0.236
1.128
0.830
0.654
0.926
0.508
0.236
0.664
0.684
0.358
0.248
0.450
0.800
0.236
0.806
0.284
0.310
0.656
0.222
0.210
0.278
0.198
0.482
1.224
1.616
0.328
0.852
1.322
0.856
0.688
0.684
0.846
0.268
0.420
2.478
3.448
0.358
0.894
1.772
0.322
1.058
1.348
0.392
1.114
0.312
0.596
1.276
0.214
0.238
0.338
0.530
0.356
0.564
0.204
0.436
0.294
0.384
0.310
0.688
1.664
0.362
0.584
1.816
0.198
0.274
0.202
0.326
0.494
0.738
0.640
0.356
0.368
0.228
0.204
0.428
0.448
0.378
0.264
0.404
0.388
0.334
0.246
0.312
0.518
0.444
0.318
0.542
0.352
0.202
0.382
0.592
0.838
1.684
0.362
0.400
0.366
0.416
0.530
0.328
0.368
0.256
0.416
0.982
0.340
0.562
1.154
0.716
0.378
0.770
0.402
0.824
0.708
0.424
0.932
0.394
1.068
0.204
2.064
0.742
1.198
1.100
0.814
1.462
0.576
0.284
0.410
0.340
0.220
0.244
0.598
0.534
0.260
0.594
0.882
0.350
0.484
0.458
0.310
4.218
0.652
1.192
0.420
0.394
0.258
0.566
0.334
0.320
0.398
0.454
0.488
0.286
0.272
0.286
0.264
0.204
0.256
0.324
0.266
0.642
1.316
0.318
0.210
0.262
0.250
1.106
0.396
0.646
0.212
0.230
0.418
0.818
0.594
0.582
0.964
0.246
0.726
0.778
0.490
0.546
0.338
1.622
2.574
3.240
0.246
0.236
2.014
0.420
0.734
0.708
0.492
0.708
1.508
0.750
1.004
0.478
0.874
1.326
0.286
0.646
0.236
1.818
0.692
0.318
0.300
1.086
0.858
2.650
0.240
0.886
1.320
1.040
1.230
0.844
0.516
1.078
0.396
0.488
0.296
0.398
0.550
0.796
0.604
1.014
0.462
0.684
0.590
1.142
0.520
0.708
1.786
0.566
1.334
0.414
0.322
1.924
0.308
0.200
0.826
0.284
0.696
0.312
0.578
0.306
0.758
0.432
0.256
0.342
0.372
0.994
0.284
0.758
0.666
1.246
0.498
0.224
0.466
0.308
0.624
0.544
0.542
0.636
1.036
0.286
1.254
0.224
0.406
0.982
0.754
0.490
0.328
0.482
0.318
0.688
0.306
0.868
0.518
0.450
0.930
1.734
2.394
0.262
0.404
3.092
0.302
0.432
1.644
1.532
1.224
0.206
0.406
0.392
1.296
1.220
0.408
1.222
0.404
1.222
0.404
0.402
0.404
0.406
0.378
1.166
0.956
0.232
1.280
0.796
0.796
0.798
0.404
1.196
1.194
0.884
1.114
0.396
0.796
1.194
0.408
1.420
0.590
0.402
0.416
0.226
0.246
0.434
0.776
0.816
0.248
0.906
0.834
3.328
1.118
0.316
0.234
0.404
0.428
0.856
0.430
0.426
0.426
0.434
0.422
0.462
0.472
0.756
0.430
0.430
0.414
0.440
0.432
0.842
0.412
0.408
0.424
0.546
0.266
0.318
1.000
0.212
0.374
0.228
0.434
0.242
0.300
0.296
0.414
0.420
0.228
0.604
0.414
0.830
0.422
0.422
0.252
0.682
0.330
0.424
0.424
0.422
0.428
0.424
0.426
0.426
0.428
1.692
0.442
0.432
0.436
0.428
0.428
0.430
0.434
0.412
0.450
0.424
0.430
0.432
0.436
0.442
0.440
0.444
0.442
0.448
0.436
0.438
0.438
0.432
0.442
0.636
0.390
0.298
0.820
0.354
0.238
0.340
0.872
0.436
0.214
0.214
0.436
0.430
0.436
0.424
0.422
0.438
0.426
0.432
0.432
0.428
0.432
0.430
0.432
0.436
0.200
0.968
1.204
0.294
0.418
0.388
0.460
0.432
0.426
0.434
0.424
0.424
0.426
0.896
0.376
0.430
0.426
0.428
0.424
0.430
0.434
0.370
0.482
0.322
0.464
0.496
0.432
0.440
0.432
0.432
0.226
0.772
1.028
0.230
0.418
0.204
0.242
0.430
0.442
0.436
0.432
0.440
0.436
0.442
0.444
0.448
0.448
0.448
0.456
0.440
0.448
0.448
0.442
0.444
0.442
0.448
0.438
0.440
0.472
0.406
1.368
0.902
0.344
0.430
0.566
0.254
0.906
0.438
0.440
0.444
0.502
0.410
1.320
0.444
0.444
0.778
0.226
0.852
1.264
0.446
0.228
0.994
0.554
0.992
0.912
0.918
0.916
1.906
0.878
0.272
0.212
0.414
1.576
0.352
0.204
0.272
0.218
0.366
0.290
1.088
0.398
0.272
0.282
0.620
0.310
0.304
0.594
0.540
1.320
0.304
0.258
0.474
0.236
0.338
0.704
1.292
2.970
0.618
0.902
0.910
0.894
0.502
0.560
0.304
0.306
0.222
0.702
0.366
0.546
0.378
0.498
0.868
0.274
0.224
0.228
0.860
1.638
0.394
0.570
0.258
0.262
0.598
0.708
1.202
0.598
0.388
0.250
0.254
0.394
0.378
0.200
0.482
0.324
0.506
0.434
0.450
0.364
0.416
0.400
0.406
0.260
0.558
0.628
0.214
0.366
0.356
0.258
0.304
1.380
0.594
0.198
0.316
0.246
0.390
0.292
0.364
0.486
1.898
0.788
0.340
0.582
0.222
0.442
1.256
0.992
0.348
0.728
0.252
0.200
0.392
0.218
0.502
0.392
0.562
0.346
0.868
0.826
0.656
0.362
0.968
0.520
0.484
0.238
0.358
0.264
1.094
0.552
0.754
0.628
0.896
1.532
0.226
0.688
0.260
1.308
0.302
0.392
0.930
1.026
0.608
1.960
0.328
0.484
1.006
0.198
0.342
0.988
0.790
1.060
0.298
0.442
0.790
0.800
0.340
0.428
0.238
0.568
0.226
0.200
0.494
2.314
0.238
0.828
0.974
0.204
0.226
0.464
0.694
0.212
0.274
0.214
1.480
0.352
0.576
1.254
1.206
0.412
0.216
0.938
0.220
0.762
0.812
0.248
0.288
0.690
1.514
1.646
1.160
0.294
0.514
0.378
0.298
0.386
0.212
0.356
0.524
0.548
0.530
1.748
0.606
0.282
1.226
1.262
1.302
1.118
0.840
0.500
0.304
0.822
0.316
0.314
1.044
1.312
0.756
1.130
1.048
0.926
0.388
0.908
0.520
0.200
0.626
0.906
0.304
0.954
0.634
0.342
1.102
0.736
0.220
0.376
0.846
0.654
0.316
0.392
0.822
0.442
0.306
0.232
0.774
0.248
0.916
0.444
0.440
0.540
0.468
0.568
0.534
0.470
2.408
0.818
0.304
0.616
0.590
0.724
0.298
0.550
1.424
0.868
0.432
0.854
0.432
1.546
1.026
1.900
2.204
0.458
0.464
0.322
0.218
1.166
0.542
0.960
0.982
0.414
0.534
0.214
0.494
1.476
0.270
0.642
0.400
0.770
0.590
0.364
0.322
0.254
0.246
0.706
0.742
0.480
0.590
0.220
1.414
0.822
1.064
0.248
0.546
0.606
0.706
0.602
0.454
0.416
0.736
0.450
0.444
0.224
0.788
0.352
0.288
1.234
0.326
0.758
0.412
0.366
0.548
0.416
0.474
0.826
0.766
0.912
0.884
2.386
1.246
0.228
0.384
1.302
1.360
0.300
0.450
1.566
0.844
0.446
0.418
0.892
0.862
0.244
0.342
0.286
0.420
0.430
0.762
1.812
0.390
0.586
0.894
0.816
0.938
1.094
0.430
0.398
0.242
0.952
0.958
0.766
0.400
0.262
1.462
2.098
0.474
0.914
0.426
0.436
0.322
0.804
0.390
0.432
1.224
0.848
0.550
0.506
0.592
0.204
0.484
1.444
0.422
0.440
2.544
1.228
1.314
0.272
1.454
1.096
1.422
1.702
0.664
2.292
0.430
0.286
0.584
0.400
0.822
0.874
0.736
2.250
0.868
0.414
0.446
0.410
0.288
0.260
0.380
0.454
0.458
0.508
0.396
0.456
0.456
0.432
0.476
0.424
0.440
0.446
0.500
0.386
0.890
0.392
0.530
0.452
0.454
0.448
0.460
0.264
0.252
0.232
0.630
0.460
0.320
0.502
0.208
1.092
1.486
0.728
0.608
0.896
0.446
0.942
0.340
0.618
1.236
0.442
1.350
0.448
0.450
0.896
0.450
0.444
0.910
0.894
0.586
0.328
0.464
0.426
0.432
0.470
0.226
0.244
0.892
0.442
1.550
0.758
1.174
0.660
0.900
0.726
0.522
0.256
0.660
4.160
0.824
0.456
1.288
0.414
0.596
0.438
0.966
0.364
0.478
0.294
0.212
1.386
0.978
0.278
0.216
1.122
1.166
0.756
0.426
0.706
0.226
0.728
0.216
0.678
0.284
0.746
2.282
0.904
0.322
0.914
0.424
0.896
1.074
0.350
0.806
0.382
0.742
0.440
1.060
0.676
0.502
0.242
1.084
0.490
0.704
0.576
1.352
0.892
0.530
0.980
0.546
0.378
0.388
0.218
0.296
1.044
2.190
0.544
0.634
1.076
0.200
0.248
1.098
1.054
0.332
0.568
0.608
0.946
1.072
0.626
0.554
1.002
1.288
0.230
0.458
0.274
0.700
0.806
0.236
0.416
0.690
0.956
0.372
1.072
0.612
0.466
0.652
1.072
0.666
0.812
1.984
0.380
0.272
0.242
0.214
0.666
0.400
0.518
0.538
0.502
0.410
0.734
0.400
0.600
0.264
0.262
0.694
0.300
0.328
0.290
0.212
0.756
0.412
0.502
0.302
0.240
0.228
1.054
0.404
0.484
0.866
0.608
0.312
0.496
0.870
0.254
0.500
0.232
0.860
0.642
0.378
0.780
0.396
0.592
0.332
0.220
0.256
0.554
0.462
0.454
0.394
1.310
0.272
0.746
0.742
0.306
0.600
1.498
0.278
0.750
0.626
0.482
0.662
0.896
0.584
0.662
1.108
0.276
0.314
0.380
0.676
0.394
0.416
0.660
0.572
0.634
0.500
0.256
0.522
0.576
0.318
1.602
0.220
0.870
0.640
1.198
0.558
0.484
0.658
0.308
0.318
0.530
0.408
0.668
0.648
0.202
0.896
0.614
0.684
0.488
1.068
0.220
0.846
0.694
0.488
0.926
0.564
0.476
0.304
0.348
0.472
0.272
0.950
1.022
0.824
0.294
0.216
0.344
0.612
1.050
0.766
0.246
0.336
0.488
0.268
0.968
0.504
0.434
0.342
1.100
0.292
0.370
1.496
0.386
0.862
0.204
1.064
1.294
0.486
0.754
0.356
0.264
0.942
0.540
0.240
0.816
0.354
0.284
1.326
0.380
1.172
0.966
0.544
0.624
1.292
0.912
0.504
0.930
0.354
0.298
1.034
0.870
0.216
0.202
1.276
1.480
0.240
0.886
1.630
0.528
0.240
0.498
0.616
1.186
0.482
0.832
1.304
0.442
0.806
1.062
2.126
0.228
0.208
0.216
0.448
0.322
0.292
0.988
0.794
0.408
0.392
0.682
0.312
0.334
1.078
0.274
1.068
0.310
0.502
0.208
1.252
1.182
0.292
0.364
0.458
1.384
0.268
0.318
0.802
0.576
0.488
0.460
0.898
0.416
0.948
1.408
0.242
0.392
0.708
0.310
0.982
0.628
0.270
0.706
0.476
0.230
0.650
0.262
0.386
0.598
1.236
0.244
0.792
1.640
0.754
1.312
0.980
0.696
1.050
0.776
0.904
0.486
0.628
0.382
0.604
0.604
0.552
0.376
0.218
1.698
1.600
1.056
0.276
0.284
0.598
0.468
0.456
0.668
0.688
2.088
0.726
0.450
0.642
0.368
0.364
0.658
1.004
0.412
0.198
0.306
0.812
0.350
0.574
0.398
0.382
0.272
0.342
1.048
0.980
0.452
0.500
0.214
0.238
0.310
1.162
0.522
1.540
0.320
2.616
0.520
0.380
0.338
1.520
1.068
0.410
1.230
0.786
0.390
0.728
1.078
1.232
0.420
0.224
0.624
0.264
0.658
1.058
0.564
0.488
0.352
0.528
0.356
0.372
0.412
0.330
0.426
0.244
0.854
0.504
0.840
0.404
1.104
0.316
0.476
0.724
0.232
0.382
0.570
0.220
0.868
0.232
1.280
2.182
1.118
0.708
1.436
0.742
0.270
1.320
0.266
1.196
0.778
1.438
0.864
0.362
0.392
2.970
0.444
0.552
0.966
0.814
0.430
0.432
0.626
1.324
0.368
0.820
0.728
0.750
0.352
0.840
0.634
0.976
1.358
3.878
0.368
1.170
1.090
0.632
1.748
1.638
1.352
0.484
0.250
6.988
1.090
0.364
0.360
0.998
0.856
0.636
0.372
0.336
0.598
0.638
0.478
0.350
0.260
1.084
0.898
0.734
0.362
1.806
1.146
0.742
0.876
1.022
0.496
0.228
0.812
0.654
0.230
1.352
1.802
0.334
0.786
1.180
0.800
0.798
0.992
0.820
0.574
1.100
0.330
1.294
0.236
0.346
0.436
0.578
0.806
0.816
0.806
0.404
0.798
0.530
0.510
1.216
0.380
0.540
0.756
0.252
0.448
0.268
0.776
0.594
1.578
0.842
0.438
1.038
0.758
0.520
2.480
0.564
2.424
0.738
0.458
0.318
0.648
1.692
1.958
0.492
1.396
0.810
1.340
0.268
0.316
0.534
1.030
1.294
0.558
0.500
0.770
0.902
0.898
0.822
1.080
0.224
0.254
0.266
0.530
0.224
0.490
1.522
0.740
0.208
0.596
0.538
0.750
0.600
0.272
0.444
0.838
0.790
1.446
0.338
0.274
0.528
0.834
0.240
0.376
0.984
0.264
0.252
0.628
0.386
0.512
0.292
0.506
0.208
0.798
0.720
0.508
0.666
0.454
0.572
0.242
0.472
1.394
0.440
0.588
0.624
0.958
0.508
2.100
0.384
1.080
0.582
1.084
0.842
1.574
0.256
1.174
2.370
1.680
1.822
1.160
1.358
1.856
1.652
0.214
0.258
0.814
1.076
2.020
0.874
0.490
0.374
1.246
0.850
0.324
0.672
0.250
0.324
0.570
0.364
0.464
0.366
0.384
0.214
0.618
0.630
0.306
1.542
0.836
0.538
0.358
0.730
0.420
0.274
0.326
0.208
1.652
0.490
1.164
0.386
0.418
0.412
0.418
0.472
1.410
0.278
2.164
0.280
0.538
1.630
0.382
1.072
0.934
0.488
1.376
0.582
0.488
0.646
0.698
0.390
1.158
0.214
0.290
0.478
1.182
0.366
0.614
0.914
0.342
0.422
0.936
0.966
0.596
0.522
0.706
1.138
0.334
2.782
0.720
1.112
2.472
2.034
1.842
1.620
0.640
2.392
0.972
0.774
0.326
0.632
0.906
0.558
0.484
0.344
0.454
0.534
0.674
1.610
0.450
1.358
0.388
0.276
0.516
1.936
0.916
0.844
0.840
1.050
1.024
0.926
1.482
0.356
0.408
1.114
0.906
0.940
0.972
1.018
0.526
0.222
0.554
0.430
0.956
0.460
1.496
0.310
0.756
1.214
0.202
0.550
1.042
1.092
0.858
1.140
0.200
0.274
0.376
1.244
2.398
1.082
0.652
1.436
1.366
1.640
0.222
0.610
0.634
1.940
0.686
0.700
1.188
0.602
2.014
3.542
1.100
1.838
1.454
0.984
0.524
0.558
0.746
0.314
0.536
0.436
0.800
0.690
0.536
0.612
4.328
0.336
0.520
0.722
1.400
1.008
0.710
1.284
0.912
1.236
0.418
0.410
0.832
1.652
0.844
1.360
0.208
0.932
0.434
0.846
0.428
0.420
0.840
0.280
0.848
1.482
0.316
0.470
0.228
1.778
0.830
0.848
0.420
1.276
0.432
0.856
0.862
0.430
0.436
0.422
0.436
0.438
0.440
0.476
0.394
0.412
0.462
0.436
0.872
0.438
0.446
0.448
0.460
0.442
0.532
0.268
0.380
0.250
0.234
0.390
0.200
0.912
0.542
2.288
0.732
3.334
0.512
1.630
0.570
1.892
1.826
0.912
0.916
0.448
0.906
1.090
0.288
0.232
0.214
0.248
1.106
0.312
0.344
0.420
0.628
0.312
0.358
0.410
0.328
0.232
0.212
0.416
0.884
0.360
0.442
0.686
0.474
1.170
0.640
0.232
0.726
0.222
0.360
0.280
1.566
0.750
0.790
0.384
0.328
0.684
1.532
0.272
0.334
1.888
0.972
0.316
0.206
0.690
0.254
0.398
0.322
0.968
2.566
0.442
0.634
0.376
0.482
1.022
1.310
0.284
0.588
0.302
0.686
0.372
0.972
0.318
0.302
0.354
0.556
0.208
1.656
0.222
0.400
1.452
2.268
1.334
0.388
0.854
0.270
0.864
0.850
0.338
0.506
0.866
0.690
0.440
0.378
0.700
0.766
0.572
0.746
0.376
0.746
0.290
0.446
0.388
0.756
0.752
0.514
0.588
0.396
0.382
0.786
0.266
0.618
0.936
1.544
0.854
0.206
0.396
0.544
0.880
0.292
0.224
0.368
0.272
0.514
1.078
0.434
1.124
0.324
0.456
0.592
0.214
1.572
0.830
0.212
0.288
0.220
2.604
0.272
0.426
0.382
0.252
0.336
1.250
3.844
0.806
0.898
1.742
1.400
0.610
1.798
0.770
0.536
0.256
0.848
1.478
0.714
0.214
0.674
0.638
0.404
0.686
0.956
0.432
0.874
1.050
0.278
0.426
0.664
0.366
0.320
0.932
0.970
1.502
1.592
0.378
0.528
0.496
0.354
0.598
0.400
0.932
1.736
0.482
0.882
0.942
0.974
0.470
2.354
0.268
0.434
0.434
0.868
0.436
0.502
0.386
0.448
0.432
0.928
0.412
0.460
0.518
1.438
0.696
0.740
1.024
0.324
1.540
1.370
0.852
0.362
1.072
0.312
1.054
1.882
3.312
1.074
0.258
1.064
1.708
0.570
0.218
2.480
1.172
0.656
1.706
0.678
0.352
0.674
0.800
2.504
0.970
0.240
1.022
0.468
0.892
0.250
0.728
2.084
0.204
0.606
0.280
0.260
0.680
0.278
0.238
2.096
1.196
1.000
1.224
2.254
0.312
2.784
0.236
0.828
0.532
0.596
1.746
0.818
0.382
0.330
0.534
1.406
0.302
0.254
1.552
0.762
2.558
0.416
0.318
1.536
0.302
0.890
0.500
0.424
0.550
0.514
1.484
2.378
0.230
1.276
0.616
0.352
0.290
0.576
0.548
0.292
0.596
1.354
1.122
0.792
1.252
2.212
1.046
1.154
0.344
0.354
0.468
0.240
0.586
0.326
0.964
0.664
0.414
1.276
0.780
7.668
1.404
0.374
1.814
1.990
0.332
2.664
0.484
0.536
2.156
0.730
0.580
0.548
1.634
0.510
0.256
1.052
1.004
1.752
0.292
1.174
0.862
1.504
1.116
0.964
1.344
1.184
0.704
0.450
0.600
0.626
0.502
1.034
0.550
1.018
0.892
0.228
1.388
0.444
1.060
2.396
0.336
1.094
0.800
0.598
1.184
0.716
1.004
2.482
0.520
1.318
1.284
1.776
0.494
0.668
0.428
0.540
0.504
0.830
1.318
1.908
1.204
0.850
0.214
0.834
0.266
0.696
0.360
0.786
0.228
0.380
0.380
0.710
0.318
0.300
0.252
0.210
0.592
0.340
0.658
0.198
0.230
0.248
0.884
0.368
0.808
0.818
0.328
0.686
0.372
0.322
0.292
0.418
0.822
0.316
1.044
0.862
0.500
0.854
0.332
0.736
0.294
0.824
0.266
0.924
0.344
1.142
0.200
0.780
0.452
1.472
1.886
0.286
1.560
0.210
1.014
0.642
3.060
0.210
0.216
0.872
0.580
0.328
0.958
0.322
2.000
0.348
0.394
1.234
0.208
0.272
0.696
0.320
0.530
0.412
0.472
0.404
0.284
3.000
0.868
0.784
0.298
0.528
0.358
0.524
0.322
0.926
1.078
0.564
1.388
0.744
1.044
0.584
0.650
0.942
0.934
0.436
0.518
0.980
0.464
1.076
0.358
0.368
0.606
0.506
0.520
0.494
0.490
0.514
0.502
0.230
0.408
0.530
0.280
0.324
0.204
0.446
0.504
0.484
0.314
0.380
0.290
0.474
0.514
0.306
0.270
0.424
0.386
0.782
0.254
0.310
0.662
0.260
0.544
0.628
0.442
0.198
0.256
0.270
0.792
0.600
0.240
0.726
0.388
0.480
0.314
0.464
0.310
0.348
0.624
0.354
0.450
0.200
0.454
0.252
0.406
0.320
0.538
0.490
0.600
0.458
0.394
0.200
0.572
0.696
0.270
0.268
0.996
0.782
0.476
0.302
0.526
0.458
1.906
0.404
1.084
0.382
0.438
0.506
0.420
0.522
0.468
0.918
0.458
0.462
0.592
0.390
0.442
1.178
0.210
0.888
0.284
1.368
0.888
0.630
0.436
1.018
0.918
0.758
0.502
0.400
0.396
0.364
0.614
0.484
0.494
0.486
0.488
0.490
0.476
0.478
0.484
0.680
0.312
0.474
0.470
0.488
0.484
0.242
0.230
0.500
0.250
0.264
0.256
0.224
0.488
0.492
0.496
0.488
0.494
0.490
0.488
0.482
0.482
0.474
0.494
0.502
1.014
0.534
0.520
0.296
0.198
0.598
0.548
0.602
0.600
0.304
0.352
1.468
1.932
0.698
0.278
0.446
0.298
0.468
0.990
1.208
0.214
0.340
0.234
0.842
0.692
0.598
0.852
0.516
0.516
0.454
0.234
0.848
0.464
0.506
0.528
0.482
0.518
0.622
0.374
0.450
0.496
0.338
0.478
0.500
0.790
0.502
0.318
0.234
0.552
0.498
1.076
0.490
0.340
0.220
0.588
0.380
0.478
0.508
0.280
1.086
0.198
0.594
1.094
0.962
0.432
0.638
0.562
0.234
0.608
0.262
0.484
0.508
0.368
0.232
0.242
0.214
0.674
0.954
0.278
0.214
0.708
0.964
0.854
0.448
0.882
0.700
1.090
0.650
0.414
0.556
0.476
0.352
0.538
0.424
0.438
0.396
0.402
0.362
0.618
0.604
0.804
0.460
0.476
0.890
0.822
0.648
3.150
1.146
0.510
0.388
1.138
1.476
0.866
0.778
0.234
0.378
0.960
0.756
0.976
0.430
0.912
0.454
0.460
0.922
0.816
0.228
0.308
0.248
0.418
0.432
0.854
0.396
0.198
0.526
1.166
0.620
0.340
0.466
0.554
0.388
0.918
0.474
0.470
0.474
0.460
0.468
0.472
0.476
0.480
0.426
0.480
0.586
0.690
0.982
0.646
1.230
0.664
0.272
0.276
0.374
1.048
0.642
0.348
0.688
0.370
0.244
0.822
1.458
1.350
0.328
0.478
0.500
1.454
0.804
0.630
0.488
0.456
0.910
0.262
0.260
0.448
0.312
0.276
0.300
0.508
0.292
0.228
0.702
0.798
2.770
0.652
1.000
0.562
0.746
0.946
1.370
0.282
0.522
0.220
0.796
0.516
0.340
2.306
0.566
0.482
0.538
1.058
0.610
0.456
1.026
1.014
1.018
0.594
0.568
0.474
0.366
0.346
0.410
0.332
0.650
0.862
0.432
0.278
0.630
0.670
0.214
0.220
0.668
0.306
0.392
0.470
0.526
0.516
0.544
0.220
0.490
0.774
0.252
0.626
0.494
0.518
0.514
0.350
0.674
0.478
0.494
0.462
0.680
0.340
0.530
0.604
0.488
0.266
0.262
0.494
0.366
0.260
0.342
0.528
1.238
0.244
0.338
0.666
0.356
0.206
1.186
0.612
0.596
0.360
0.648
0.576
0.692
0.208
0.692
0.528
0.536
0.368
0.674
0.996
0.538
0.308
0.210
0.370
0.310
0.522
0.358
0.440
0.212
0.392
0.432
0.298
0.514
0.366
0.688
0.266
0.276
0.562
0.496
0.316
0.248
0.522
0.500
0.628
1.058
0.474
0.550
0.240
0.332
0.228
0.588
0.240
0.602
0.472
0.550
0.588
0.594
0.438
0.604
0.260
0.332
0.214
0.254
0.218
0.412
0.348
0.718
0.738
0.438
0.414
0.656
0.582
0.240
0.264
0.520
0.472
0.552
1.014
0.492
0.498
0.496
0.254
0.218
0.498
0.486
0.476
0.512
0.544
0.430
0.646
0.284
0.354
1.366
0.290
0.642
0.224
0.424
0.542
0.548
0.550
0.226
0.388
0.540
0.508
0.430
0.314
0.298
0.516
0.750
0.642
0.304
0.490
0.572
0.238
0.252
0.544
0.532
0.716
0.426
0.354
0.392
0.256
0.306
0.260
0.220
1.098
0.348
0.202
0.792
0.672
0.386
0.514
0.418
1.078
0.464
0.232
0.528
0.428
0.854
0.386
0.472
0.906
0.288
0.370
0.350
0.586
0.528
0.222
0.218
0.630
0.316
0.224
0.492
0.424
0.608
0.294
0.206
0.560
0.488
0.584
0.442
0.602
0.502
0.256
0.318
0.242
0.460
0.320
0.528
0.498
0.396
0.216
0.328
0.892
0.234
0.208
0.236
0.242
0.480
0.494
0.364
0.376
0.510
0.728
0.396
0.574
0.726
0.502
0.508
0.396
0.570
0.670
0.396
0.224
0.414
0.526
0.594
0.408
0.342
0.370
0.332
0.258
0.470
0.522
0.486
0.470
0.764
0.424
0.556
0.520
0.282
0.650
0.256
0.328
0.280
0.536
0.214
0.636
2.486
0.724
1.628
0.382
1.932
0.486
0.524
0.306
0.268
0.324
1.182
0.496
1.992
1.210
0.272
0.378
0.510
0.546
0.222
0.516
0.384
0.274
0.410
0.198
0.614
0.296
0.324
0.368
0.510
0.788
0.774
0.620
1.474
0.616
0.410
0.832
0.946
0.356
1.014
0.224
0.726
0.506
0.584
0.838
1.564
0.562
0.444
0.590
0.216
0.360
0.488
0.198
0.290
0.694
0.444
0.652
0.308
0.710
0.958
0.448
0.576
1.014
0.854
0.282
0.824
1.300
0.398
0.738
1.034
1.238
0.930
0.760
0.298
0.316
0.284
0.462
0.290
0.342
0.368
0.232
0.676
0.814
0.316
0.814
0.496
0.382
0.314
0.268
0.894
0.848
0.300
0.502
0.392
0.898
0.232
1.134
0.870
0.614
0.852
2.352
0.618
0.302
1.468
0.202
1.166
0.420
0.306
0.256
0.740
1.132
0.378
0.790
1.118
0.304
0.382
0.220
0.322
0.908
0.882
0.856
0.380
0.788
0.370
0.518
0.230
0.900
1.392
0.290
0.676
0.356
0.720
0.306
0.504
0.386
0.626
0.424
0.628
0.334
1.016
1.172
0.232
0.314
0.272
1.296
0.710
1.044
0.348
0.780
0.894
1.394
1.020
1.038
0.550
0.646
1.096
0.532
0.680
1.196
0.510
0.436
0.428
1.752
0.210
1.366
1.302
0.248
1.106
1.994
1.294
1.590
0.586
1.780
0.630
0.930
1.596
1.136
2.374
1.474
0.754
0.198
0.434
0.854
0.198
0.784
1.100
0.912
0.720
0.372
0.694
3.700
0.320
0.204
0.770
0.902
2.888
0.880
2.104
2.426
0.394
2.140
2.224
0.258
1.284
0.244
2.612
2.810
1.942
1.364
0.584
0.446
0.430
0.456
0.500
1.030
1.366
0.388
1.888
2.056
0.870
1.204
0.330
0.358
1.758
1.084
0.418
0.498
0.482
1.836
1.212
0.544
0.720
0.532
0.836
0.858
1.924
0.648
0.810
2.760
1.482
1.248
0.306
1.056
1.288
1.426
0.910
0.516
0.474
0.492
0.472
0.472
0.354
0.586
0.474
0.474
0.476
0.474
0.484
0.214
0.252
0.486
0.476
0.482
0.478
0.484
0.484
0.570
1.016
0.838
1.398
0.378
0.654
0.198
0.674
1.456
0.358
0.582
2.066
1.060
0.436
0.440
0.314
0.454
0.596
0.492
0.478
0.626
0.294
0.246
0.530
0.738
0.246
0.544
0.324
0.212
0.200
0.526
0.214
1.080
0.498
0.234
0.312
0.286
0.462
0.436
0.468
0.404
1.554
0.438
0.648
0.614
0.426
0.494
0.354
0.452
1.272
0.464
0.520
1.062
0.442
0.428
0.468
1.074
1.378
0.840
0.558
0.808
0.662
0.500
0.206
0.578
1.282
0.494
0.504
0.384
0.200
0.248
0.254
0.206
0.564
0.360
2.158
0.756
0.536
0.224
1.056
1.268
0.840
1.224
0.846
1.050
1.892
1.298
0.318
0.622
1.380
2.374
1.676
0.744
1.352
0.246
2.444
0.306
2.312
0.508
0.318
0.202
7.894
0.470
0.474
1.432
0.540
0.900
0.772
0.676
0.198
0.600
0.304
0.622
0.384
0.336
2.270
0.926
0.258
0.720
1.544
7.876
0.264
0.390
1.246
0.374
0.286
3.492
0.862
0.960
2.140
0.356
1.022
0.562
1.738
1.674
1.312
0.764
0.200
0.632
0.900
0.328
1.656
0.520
1.504
0.480
1.088
0.428
0.344
0.732
0.504
1.056
1.526
1.032
0.516
2.652
0.862
0.280
0.938
0.912
0.610
0.744
1.602
0.712
1.206
0.310
0.380
1.928
0.224
0.540
0.248
0.720
0.280
0.298
0.504
0.676
0.244
0.446
0.418
0.656
3.640
1.358
1.476
0.832
0.472
1.444
0.836
1.340
0.992
0.202
0.352
0.548
0.238
1.126
0.908
0.518
0.766
0.496
0.394
1.094
0.434
0.968
1.216
1.448
0.800
2.862
0.274
0.206
0.810
0.338
0.724
0.246
0.722
0.210
1.750
0.208
0.210
0.766
0.790
0.598
0.228
0.244
1.090
1.056
1.072
3.772
1.406
0.408
0.600
1.666
1.040
0.294
1.716
0.296
2.098
3.354
0.566
1.752
0.482
0.444
0.268
0.498
0.240
0.306
0.596
0.560
0.682
1.550
0.540
0.356
1.256
1.530
0.428
0.772
0.250
0.444
0.362
1.534
0.394
0.526
0.620
0.280
0.424
0.440
0.328
0.698
0.354
0.536
0.210
1.282
0.402
0.812
0.566
0.614
1.000
0.230
0.240
1.474
0.500
0.784
0.292
0.742
1.124
0.872
0.228
0.212
1.358
0.442
0.224
0.712
0.246
1.370
0.262
0.646
1.146
0.350
1.804
0.232
0.682
0.206
0.438
0.654
0.984
0.630
0.478
0.490
0.778
1.034
1.440
0.506
0.252
1.566
0.276
0.464
1.704
0.246
0.286
1.192
0.388
1.478
0.798
1.120
1.432
0.772
0.792
0.724
1.296
0.206
0.502
0.296
0.908
0.388
3.120
1.380
2.904
0.532
1.586
1.058
1.050
2.150
0.472
0.664
0.306
1.658
1.570
0.564
0.640
1.270
0.854
0.252
0.338
1.052
0.414
0.252
0.256
0.590
0.328
0.364
1.736
1.678
1.332
1.408
3.166
2.740
1.558
0.290
0.334
0.234
0.216
1.032
0.726
0.684
0.214
2.234
2.848
0.432
2.518
0.538
1.642
1.156
1.144
1.120
1.646
0.546
0.250
0.832
0.546
0.544
0.546
0.546
0.550
0.554
0.552
0.546
0.376
0.728
0.558
0.554
0.554
0.562
0.328
0.234
0.546
0.538
0.568
0.558
0.562
0.552
0.562
0.558
0.556
0.550
0.556
0.558
0.564
0.562
0.556
0.560
0.550
0.550
0.550
0.552
0.558
0.556
0.556
0.558
0.560
0.558
0.554
0.560
0.240
0.346
0.534
0.556
0.558
0.560
0.612
0.504
0.556
0.556
0.556
0.560
0.214
0.336
0.558
0.554
0.538
0.562
0.552
0.556
0.240
0.304
0.534
0.576
0.564
0.560
0.550
0.562
0.566
0.312
0.220
0.280
0.284
0.336
0.276
0.480
0.232
0.336
0.554
0.538
0.552
0.556
0.558
0.554
0.564
0.560
0.558
0.566
0.552
0.550
0.544
0.542
0.542
0.558
0.594
0.644
0.744
0.766
0.712
0.698
0.590
0.598
0.588
0.556
0.584
0.206
0.356
0.554
0.550
0.546
0.552
0.550
0.564
0.580
0.602
0.608
0.596
0.596
0.592
0.600
0.584
0.580
0.578
0.578
0.572
0.562
0.564
0.566
0.550
0.532
0.240
0.338
0.558
0.544
0.544
0.536
0.546
0.564
0.616
0.580
0.618
0.632
0.240
0.378
0.296
0.298
0.590
0.586
0.590
0.578
0.262
0.310
0.580
0.576
0.574
0.564
0.580
0.586
0.618
0.630
0.636
0.628
0.618
0.598
0.598
0.232
0.358
0.200
0.398
0.588
0.588
0.600
0.616
0.236
0.402
0.622
0.622
0.628
0.620
0.268
0.344
0.594
0.598
0.592
0.582
0.576
0.586
0.340
0.436
0.414
0.592
0.230
0.370
0.594
0.618
0.308
0.450
0.510
0.476
1.108
0.758
0.282
0.218
0.290
0.270
0.224
0.648
0.280
0.370
0.686
2.402
0.208
1.130
0.314
