# Supplementary material for: Stress among on-duty firefighters: an ambulatory assessment study
Source: PeerJ. 2018 Dec 11;6:e5967. doi: 10.7717/peerj.5967 (PMC6294048; doi:10.7717/peerj.5967)
Supplement: Supplemental Information 1 [file peerj-06-5967-s001.zip › RAW_DATA/FF6_9.rr]

8.606
0.908
0.948
1.090
1.048
1.248
1.004
0.884
0.888
0.860
0.838
0.908
0.848
0.856
0.952
1.124
0.798
0.820
0.814
0.792
0.754
0.764
0.770
0.758
0.816
0.856
0.908
1.314
1.194
1.278
1.174
1.238
1.080
1.136
1.050
1.202
1.244
1.162
1.234
1.114
1.194
1.224
1.082
1.166
1.258
1.072
1.154
1.168
1.068
1.222
1.082
1.126
1.176
1.048
1.178
1.150
1.114
1.176
0.960
1.026
1.298
1.088
1.178
1.060
1.156
1.204
1.088
1.216
1.058
1.134
1.130
1.092
1.208
1.082
1.130
1.156
1.048
1.208
1.142
1.126
1.206
1.050
1.116
1.104
1.010
1.312
1.108
1.134
1.194
1.064
1.164
1.150
1.128
1.306
1.124
1.174
1.022
1.068
0.920
0.928
0.922
1.036
0.854
0.784
0.824
0.862
0.856
0.902
0.938
0.834
0.884
0.954
1.026
0.934
1.158
1.176
1.130
1.168
1.138
0.994
0.930
0.844
1.128
0.954
0.856
0.872
0.818
0.764
0.784
0.812
0.938
0.852
1.040
1.088
0.906
1.014
1.016
0.998
1.294
1.014
1.040
1.022
0.894
1.116
0.962
1.006
1.308
1.038
1.070
0.946
0.914
0.910
1.206
0.960
0.910
0.854
0.780
0.794
0.766
0.744
0.698
0.750
0.738
0.722
0.680
0.674
0.738
0.726
0.732
0.722
0.754
0.786
0.930
1.202
1.130
1.168
1.212
1.116
1.150
1.236
1.240
1.212
1.252
1.224
1.152
1.220
1.266
1.158
1.212
1.298
1.194
1.226
1.250
1.184
1.192
1.290
1.248
1.196
1.286
1.176
1.130
1.250
1.174
1.156
1.328
1.166
1.202
1.266
1.114
1.248
1.226
1.136
1.236
1.162
1.128
1.294
1.216
1.166
1.306
1.202
1.218
1.258
1.144
1.286
1.356
1.204
1.296
1.300
1.206
1.272
1.296
1.200
1.294
1.274
1.196
1.208
1.322
1.250
1.216
1.264
1.236
1.148
1.258
1.292
1.208
1.224
1.286
1.248
1.168
1.268
1.306
1.156
1.310
1.282
1.236
1.354
1.278
1.232
1.322
1.250
1.274
1.376
1.288
1.150
1.226
1.286
1.206
1.336
1.076
1.118
1.148
1.034
1.114
1.090
1.080
1.116
0.926
1.028
1.302
1.218
1.036
1.090
1.002
0.982
1.090
1.180
1.170
1.226
1.084
1.196
1.164
0.958
1.344
1.178
1.172
1.310
1.224
1.190
1.276
1.196
1.236
1.264
1.138
1.210
1.292
1.202
1.240
1.252
1.176
1.200
1.282
1.248
1.152
1.288
1.298
1.210
1.350
1.218
1.138
1.256
1.282
1.180
1.332
1.296
1.222
1.264
1.252
1.206
1.330
1.320
1.210
1.316
1.266
1.112
1.232
1.362
1.228
1.182
1.286
1.222
1.132
1.312
1.298
1.144
1.280
1.296
1.162
1.278
1.278
1.164
1.276
1.264
1.180
1.208
1.248
1.094
1.188
1.308
1.220
1.188
1.298
1.254
1.222
1.348
1.286
1.192
1.250
1.302
1.234
1.322
1.242
1.164
1.272
1.340
1.158
1.304
1.300
1.168
1.130
1.498
1.340
1.180
1.350
1.252
1.182
1.346
1.308
1.234
1.294
1.194
1.062
1.116
1.014
0.930
1.176
1.288
1.072
1.160
1.156
1.068
1.284
1.372
1.218
1.164
1.294
1.220
1.128
1.280
1.216
1.092
1.190
1.330
1.268
1.130
1.360
1.246
1.118
1.226
1.368
1.222
1.118
1.206
1.244
1.150
1.080
1.382
1.392
1.242
1.418
1.388
1.240
1.218
1.330
1.328
1.240
1.332
1.338
1.226
1.126
1.294
1.282
1.136
1.218
1.370
1.192
1.028
1.162
1.476
1.278
1.228
1.498
1.398
1.284
1.298
1.266
1.142
1.292
1.282
1.112
1.128
1.316
1.158
1.056
1.356
1.258
1.138
1.198
1.322
1.220
1.152
1.314
1.242
1.126
1.194
1.288
1.236
1.116
1.208
1.388
1.226
1.102
1.206
1.290
1.200
1.232
1.366
1.218
1.094
1.462
1.408
1.268
1.210
1.362
1.328
1.150
1.256
1.300
1.206
1.132
1.350
1.330
1.218
1.240
1.318
1.230
1.088
1.276
1.360
1.250
1.314
1.486
1.300
1.190
1.402
1.500
1.338
1.210
1.234
1.306
1.228
1.514
1.444
1.196
1.292
1.354
1.270
1.136
1.232
1.230
1.168
1.000
1.242
1.284
1.226
1.082
1.204
1.226
1.156
1.076
1.274
1.250
1.134
1.270
1.380
1.258
1.150
1.280
1.276
1.102
1.150
1.286
1.330
1.134
1.344
1.480
1.266
1.278
1.386
1.300
1.200
1.374
1.320
1.202
1.244
1.338
1.260
1.168
1.342
1.292
1.146
1.132
1.260
1.314
1.204
1.258
1.298
1.266
1.152
1.358
1.394
1.180
1.098
1.424
1.340
1.188
1.390
1.432
1.304
1.424
1.356
1.302
1.296
1.312
1.272
1.122
1.270
1.274
1.232
1.126
1.314
1.352
1.224
1.144
1.328
1.286
1.130
1.246
1.498
1.352
1.310
1.394
1.236
1.202
1.300
1.286
1.184
1.302
1.338
1.246
1.118
1.226
1.340
1.208
1.098
1.274
1.292
1.134
1.056
1.402
1.354
1.190
1.176
1.300
1.214
1.082
1.152
1.428
1.252
1.202
1.356
1.266
1.138
1.268
1.286
1.202
1.168
1.466
1.376
1.266
1.440
1.446
1.244
1.222
1.364
1.274
1.150
1.324
1.320
1.224
1.086
1.218
1.336
1.294
1.082
1.370
1.406
1.224
1.270
1.466
1.370
1.156
1.294
1.338
1.200
1.084
1.342
1.290
1.090
1.194
1.356
1.216
1.082
1.346
1.314
1.164
1.102
1.190
1.092
0.926
0.904
1.496
1.378
1.214
1.300
1.316
1.158
1.052
1.258
1.316
1.150
1.054
1.332
1.306
1.150
1.158
1.320
1.280
1.060
1.342
1.268
1.022
1.134
1.366
1.170
1.054
1.314
1.424
1.148
1.016
1.550
1.406
1.338
1.500
1.342
1.304
1.458
1.354
1.214
1.354
1.318
1.170
1.118
1.336
1.308
1.116
1.052
1.340
1.322
1.218
1.210
1.412
1.296
1.132
1.258
1.326
1.180
1.100
1.244
1.348
1.182
1.218
1.428
1.280
1.138
1.450
1.450
1.228
1.356
1.432
1.332
1.300
1.432
1.326
1.188
1.304
1.266
1.258
1.088
1.266
1.328
1.228
1.128
1.242
1.256
1.140
1.050
1.222
1.294
1.230
1.194
1.342
1.312
1.190
1.312
1.316
1.212
1.108
1.316
1.300
1.242
1.132
1.364
1.408
1.252
1.162
1.324
1.350
1.274
1.252
1.396
1.298
1.154
1.300
1.294
1.210
1.094
1.280
1.304
1.156
1.142
1.294
1.288
1.178
1.296
1.416
1.270
1.336
1.502
1.376
1.262
1.400
1.348
1.224
1.388
1.324
1.296
1.150
1.248
1.368
1.284
1.200
1.302
1.318
1.222
1.436
1.442
1.322
1.186
1.266
1.370
1.272
1.186
1.302
1.362
1.270
1.162
1.274
1.278
1.096
1.164
1.272
1.244
1.156
1.278
1.322
1.252
1.192
1.324
1.328
1.216
1.460
1.424
1.276
1.196
1.338
1.324
1.196
1.300
1.276
1.178
1.306
1.316
1.232
1.084
1.266
1.378
1.272
1.120
1.294
1.274
1.284
1.134
1.270
1.372
1.278
1.182
1.330
1.338
1.220
1.128
1.372
1.286
1.070
1.204
1.338
1.240
1.118
1.232
1.156
1.006
1.220
1.304
1.190
1.066
1.300
1.250
1.118
1.184
1.382
1.308
1.186
1.368
1.386
1.238
1.212
1.350
1.276
1.204
1.142
1.342
1.334
1.238
1.130
1.242
1.282
1.228
1.182
1.310
1.306
1.092
1.264
1.314
1.194
1.178
1.314
1.274
1.134
1.250
1.310
1.178
1.048
1.252
1.314
1.218
1.186
1.362
1.310
1.194
1.368
1.344
1.196
1.368
1.348
1.196
1.092
1.176
1.190
1.048
1.072
1.568
1.364
1.566
1.566
1.408
1.518
1.430
1.260
1.402
1.390
1.252
1.378
1.394
1.298
1.164
1.344
1.330
1.222
1.168
1.370
1.308
1.194
1.314
1.318
1.152
1.218
1.274
1.196
1.084
1.350
1.330
1.200
1.326
1.418
1.340
1.218
1.416
1.350
1.204
1.326
1.346
1.258
1.096
1.182
1.158
1.136
1.100
1.534
1.412
1.306
1.434
1.380
1.212
1.316
1.376
1.246
1.234
1.418
1.320
1.204
1.330
1.352
1.226
1.220
1.440
1.320
1.168
1.352
1.342
1.166
1.252
1.330
1.212
1.142
1.412
1.320
1.200
1.128
1.350
1.330
1.168
1.254
1.400
1.236
1.252
1.484
1.384
1.270
1.348
1.320
1.182
1.310
1.350
1.204
1.146
1.298
1.282
1.132
1.272
1.346
1.290
1.190
1.298
1.340
1.234
1.184
1.362
1.314
1.194
1.292
1.332
1.238
1.164
1.340
1.322
1.188
1.280
1.322
1.278
1.140
1.298
1.376
1.298
1.174
1.394
1.300
1.194
1.338
1.362
1.202
1.298
1.346
1.222
1.160
1.284
1.332
1.188
1.276
1.356
1.258
1.248
1.364
1.264
1.192
1.278
1.326
1.240
1.158
1.376
1.322
1.160
1.330
1.358
1.236
1.206
1.364
1.318
1.200
1.328
1.332
1.202
1.178
1.280
1.232
1.156
1.322
1.334
1.204
1.268
1.346
1.292
1.164
1.338
1.366
1.240
1.176
1.308
1.314
1.186
1.372
1.404
1.290
1.268
1.386
1.302
1.176
1.336
1.346
1.194
1.240
1.292
1.302
1.188
1.386
1.436
1.308
1.230
1.354
1.318
1.196
1.328
1.366
1.246
1.252
1.412
1.344
1.202
1.262
1.282
1.166
1.056
1.198
1.432
1.316
1.262
1.490
1.398
1.212
1.358
1.408
1.232
1.186
1.480
1.364
1.256
1.406
1.318
1.192
1.260
1.306
1.226
1.134
1.300
1.290
1.136
1.228
1.316
1.238
1.132
1.328
1.300
1.158
1.258
1.268
1.232
1.150
1.226
1.254
1.154
1.244
1.446
1.332
1.150
1.350
1.344
1.158
1.190
1.500
1.350
1.304
1.504
1.394
1.242
1.346
1.416
1.194
1.246
1.392
1.282
1.188
1.362
1.268
1.140
1.222
1.308
1.194
1.032
1.362
1.338
1.136
1.274
1.362
1.220
1.144
1.380
1.320
1.164
1.266
1.388
1.204
1.130
1.328
1.370
1.252
1.384
1.434
1.334
1.170
1.384
1.414
1.212
1.246
1.370
1.372
1.216
1.380
1.360
1.252
1.126
1.334
1.338
1.224
1.120
1.316
1.414
1.262
1.276
1.390
1.348
1.172
1.302
1.346
1.270
1.170
1.314
1.378
1.190
1.178
1.346
1.336
1.188
1.328
1.324
1.196
1.318
1.336
1.196
1.148
1.408
1.322
1.178
1.318
1.334
1.252
1.214
1.388
1.302
1.162
1.300
1.350
1.240
1.194
1.346
1.328
1.176
1.388
1.394
1.202
1.238
1.376
1.264
1.114
1.222
1.370
1.212
1.234
1.382
1.324
1.142
1.342
1.386
1.252
1.202
1.348
1.300
1.132
1.218
1.454
1.310
1.170
1.376
1.326
1.146
1.326
1.452
1.268
1.210
1.402
1.290
1.128
1.148
1.398
1.274
1.124
1.410
1.266
1.114
1.326
1.282
1.132
1.304
1.340
1.172
1.140
1.314
1.250
1.140
1.310
1.412
1.188
1.188
1.308
1.256
1.096
1.196
1.374
1.280
1.104
1.320
1.334
1.264
1.142
1.328
1.386
1.158
1.192
1.344
1.284
1.090
1.294
1.362
1.202
1.158
1.252
1.288
1.164
1.442
1.460
1.220
1.204
1.396
1.344
1.134
1.342
1.336
1.172
1.094
1.312
1.266
1.088
1.202
1.410
1.220
1.204
1.476
1.328
1.124
1.318
1.348
1.172
1.100
1.436
1.330
1.176
1.256
1.304
1.224
1.080
1.356
1.242
0.946
0.844
0.796
0.776
0.794
0.804
0.890
1.278
0.968
0.990
0.868
0.778
0.712
0.776
0.830
0.858
0.850
0.866
0.858
0.906
0.842
0.790
0.766
0.760
0.786
0.790
0.812
0.908
0.880
0.858
0.826
0.860
0.908
1.204
1.210
1.240
1.224
1.212
1.168
1.134
1.158
1.246
1.338
1.242
1.266
1.302
1.100
1.402
1.416
1.286
1.276
1.352
1.306
1.102
1.242
1.272
1.126
0.904
0.844
0.822
0.880
1.398
1.164
1.050
0.976
1.028
1.340
1.420
1.522
1.314
1.450
1.492
1.426
1.336
1.348
1.326
1.314
1.372
1.348
1.336
1.438
1.422
1.310
1.382
1.362
1.358
1.230
1.388
1.280
1.214
1.132
1.472
1.364
1.348
1.194
1.348
1.326
1.346
1.504
1.408
1.394
1.420
1.392
1.294
1.258
1.290
1.282
1.204
1.416
1.304
1.220
1.190
1.270
1.274
1.130
1.210
1.282
1.238
1.166
1.304
1.268
1.168
1.248
1.280
1.292
1.160
1.302
1.348
1.234
1.168
1.220
1.228
1.152
1.284
1.488
1.318
1.362
1.330
1.344
1.416
1.398
1.196
0.972
0.848
0.798
0.830
1.366
1.176
1.284
1.382
1.402
1.502
1.452
1.398
1.342
1.382
1.392
1.314
1.272
1.340
1.380
1.258
1.216
1.346
1.356
1.330
1.244
1.384
1.358
1.258
1.240
1.336
1.316
1.222
1.214
1.356
1.324
1.194
1.368
1.376
1.232
1.260
1.344
1.336
1.166
1.350
1.386
1.354
1.298
1.426
1.352
1.242
1.320
1.314
1.248
1.222
1.348
1.312
1.204
1.308
1.322
1.238
1.176
1.290
1.274
1.208
1.184
1.294
1.284
1.172
1.294
1.270
1.248
1.236
1.308
1.320
1.230
1.172
1.240
1.312
1.220
1.360
1.384
1.348
1.270
1.416
1.388
1.240
1.254
1.316
1.320
1.222
1.314
1.322
1.278
1.236
1.250
1.392
1.414
1.634
1.534
1.448
1.470
1.448
1.306
1.400
1.288
1.176
1.334
1.326
1.316
1.208
1.280
1.336
1.230
1.230
1.438
1.378
1.288
1.414
1.376
1.372
1.494
1.294
1.256
1.406
1.344
1.246
1.364
1.298
1.150
1.234
1.410
1.382
1.334
1.466
1.388
1.264
1.308
1.278
1.282
1.202
1.246
1.240
1.206
1.208
1.388
1.366
1.242
1.386
1.380
1.248
1.296
1.320
1.264
1.262
1.330
1.318
1.188
1.240
1.308
1.296
1.216
1.254
1.328
1.266
1.248
1.324
1.308
1.222
1.370
1.302
1.116
1.196
1.346
1.236
1.312
1.426
1.328
1.240
1.354
1.310
1.182
1.248
1.328
1.260
1.254
1.344
1.298
1.226
1.402
1.376
1.134
0.986
0.850
0.808
0.834
1.078
0.896
1.238
1.296
1.264
1.336
1.302
1.300
1.188
1.218
1.310
1.348
1.336
1.278
1.416
1.400
1.268
1.238
1.330
1.296
1.254
1.216
1.436
1.378
1.226
1.246
1.404
1.374
1.264
1.358
1.336
1.236
1.168
1.386
1.296
1.312
1.500
1.414
1.284
1.364
1.344
1.252
1.238
1.344
1.260
1.114
1.364
1.370
1.266
1.236
1.362
1.346
1.264
1.370
1.350
1.238
1.374
1.348
1.230
1.190
1.372
1.314
1.222
1.374
1.346
1.264
1.324
1.390
1.306
1.266
1.336
1.286
1.270
1.294
1.292
1.210
1.238
1.392
1.360
1.248
1.378
1.286
1.244
1.294
1.312
1.308
1.218
1.312
1.362
1.190
1.154
1.304
1.298
1.210
1.390
1.402
1.276
1.380
1.360
1.218
1.392
1.420
1.314
1.334
1.388
1.322
1.272
1.316
1.306
1.172
1.320
1.272
1.218
1.328
1.406
1.396
1.278
1.322
1.334
1.240
1.254
1.286
1.354
1.222
1.264
1.320
1.202
1.172
1.270
1.314
1.202
1.426
1.300
1.190
1.302
1.264
1.178
1.302
1.338
1.244
1.256
1.288
1.282
1.180
1.310
1.398
1.312
1.268
1.458
1.366
1.260
1.368
1.278
1.238
1.378
1.346
1.236
1.296
1.302
1.236
1.372
1.332
1.194
1.298
1.372
1.234
1.236
1.302
1.324
1.168
1.288
1.342
1.266
1.184
1.252
1.286
1.184
1.270
1.248
1.222
1.198
1.338
1.416
1.240
1.286
1.308
1.254
1.246
1.480
1.384
1.266
1.404
1.338
1.226
1.344
1.340
1.204
1.268
1.372
1.254
1.192
1.348
1.304
1.236
1.398
1.342
1.284
1.242
1.354
1.324
1.214
1.240
1.252
1.220
1.274
1.360
1.304
1.166
1.332
1.336
1.310
1.270
1.300
1.284
1.200
1.322
1.286
1.202
1.208
1.428
1.320
1.224
1.322
1.396
1.310
1.410
1.376
1.266
1.252
1.340
1.282
1.220
1.300
1.282
1.244
1.216
1.406
1.298
1.232
1.364
1.348
1.316
1.474
1.406
1.322
1.404
1.342
1.222
1.316
1.284
1.192
1.256
1.326
1.228
1.288
1.340
1.270
1.246
1.348
1.424
1.338
1.474
1.362
1.320
1.324
1.284
1.120
1.344
1.302
1.220
1.268
1.364
1.254
1.176
1.264
1.318
1.246
1.300
1.346
1.226
1.204
1.254
1.314
1.250
1.438
1.366
1.250
1.334
1.340
1.264
1.256
1.332
1.304
1.182
1.316
1.336
1.236
1.392
1.350
1.240
1.376
1.404
1.248
1.266
1.370
1.304
1.278
1.342
1.306
1.270
1.306
1.286
1.266
1.406
1.330
1.294
1.384
1.320
1.198
1.306
1.288
1.192
1.108
1.276
1.294
1.260
1.328
1.278
1.192
1.334
1.336
1.274
1.336
1.374
1.182
1.274
1.284
1.256
1.218
1.324
1.244
1.144
1.246
1.394
1.316
1.250
1.346
1.350
1.276
1.404
1.360
1.254
1.324
1.404
1.256
1.298
1.352
1.312
1.262
1.310
1.294
1.220
1.342
1.300
1.196
1.334
1.338
1.268
1.220
1.318
1.318
1.226
1.368
1.306
1.212
1.266
1.346
1.324
1.234
1.332
1.330
1.282
1.230
1.338
1.314
1.274
1.412
1.334
1.246
1.342
1.376
1.290
1.226
1.314
1.334
1.234
1.372
1.328
1.256
1.296
1.310
1.226
1.236
1.370
1.308
1.416
1.500
1.378
1.328
1.398
1.332
1.226
1.314
1.422
1.302
1.232
1.286
1.298
1.214
1.384
1.372
1.262
1.432
1.368
1.278
1.330
1.366
1.262
1.372
1.402
1.262
1.312
1.426
1.366
1.254
1.340
1.328
1.256
1.238
1.380
1.352
1.240
1.554
1.502
1.296
1.360
1.402
1.294
1.282
1.340
1.302
1.250
1.326
1.364
1.284
1.312
1.360
1.334
1.240
1.394
1.318
1.218
1.320
1.314
1.242
1.166
1.284
1.316
1.244
1.322
1.378
1.252
1.336
1.354
1.240
1.262
1.302
1.266
1.166
1.286
1.368
1.262
1.226
1.396
1.336
1.304
1.416
1.324
1.266
1.370
1.348
1.200
1.274
1.298
1.254
1.242
1.380
1.340
1.244
1.298
1.308
1.220
1.354
1.364
1.310
1.390
1.336
1.198
1.264
1.272
1.196
1.262
1.370
1.278
1.198
1.294
1.320
1.254
1.398
1.414
1.306
1.370
1.348
1.228
1.258
1.360
1.306
1.222
1.300
1.346
1.234
1.370
1.320
1.258
1.306
1.310
1.318
1.220
1.184
1.342
1.300
1.226
1.356
1.360
1.278
1.404
1.354
1.248
1.416
1.386
1.262
1.254
1.404
1.332
1.270
1.372
1.402
1.322
1.406
1.336
1.248
1.254
1.334
1.308
1.212
1.146
1.334
1.318
1.186
1.264
1.270
1.278
1.186
1.338
1.376
1.242
1.364
1.320
1.216
1.300
1.330
1.284
1.236
1.406
1.342
1.230
1.346
1.312
1.236
1.346
1.374
1.282
1.278
1.368
1.308
1.220
1.322
1.350
1.256
1.366
1.332
1.270
1.400
1.234
1.218
1.268
1.272
1.194
1.332
1.312
1.242
1.262
1.404
1.348
1.302
1.402
1.350
1.336
1.416
1.392
1.254
1.300
1.312
1.204
1.248
1.298
1.330
1.294
1.336
1.294
1.256
1.234
1.356
1.366
1.318
1.472
1.368
1.248
1.390
1.344
1.276
1.354
1.346
1.258
1.246
1.282
1.294
1.220
1.340
1.340
1.238
1.248
1.326
1.320
1.206
1.400
1.364
1.326
1.456
1.432
1.304
1.424
1.310
1.240
1.372
1.338
1.258
1.372
1.340
1.188
1.284
1.320
1.300
1.252
1.360
1.316
1.260
1.368
1.334
1.214
1.430
1.454
1.318
1.282
1.356
1.264
1.224
1.356
1.334
1.194
1.286
1.324
1.304
1.256
1.378
1.332
1.278
1.492
1.366
1.270
1.322
1.328
1.214
1.242
1.340
1.314
1.190
1.250
1.288
1.256
1.268
1.318
1.302
1.180
1.236
1.366
1.266
1.488
1.356
1.264
1.430
1.358
1.218
1.338
1.328
1.238
1.282
1.372
1.360
1.324
1.392
1.298
1.236
1.396
1.292
1.206
1.320
1.354
1.218
1.330
1.330
1.194
1.272
1.358
1.320
1.316
1.398
1.370
1.254
1.394
1.322
1.214
1.336
1.296
1.280
1.390
1.388
1.262
1.358
1.328
1.282
1.368
1.346
1.272
1.320
1.272
1.184
1.176
1.368
1.322
1.232
1.312
1.318
1.232
1.328
1.318
1.230
1.246
1.426
1.328
1.274
1.414
1.328
1.264
1.374
1.392
1.354
1.424
1.354
1.266
1.376
1.366
1.262
1.366
1.324
1.186
1.308
1.342
1.224
1.260
1.318
1.364
1.214
1.342
1.360
1.318
1.280
1.400
1.328
1.284
1.372
1.300
1.252
1.320
1.356
1.282
1.296
1.334
1.268
1.214
1.386
1.342
1.270
1.404
1.378
1.300
1.392
1.360
1.262
1.388
1.340
1.210
1.294
1.322
1.222
1.256
1.408
1.274
1.268
1.424
1.336
1.250
1.306
1.362
1.226
1.242
1.406
1.320
1.306
1.464
1.364
1.324
1.380
1.318
1.216
1.306
1.342
1.246
1.208
1.324
1.352
1.216
1.298
1.402
1.322
1.320
1.490
1.440
1.348
1.408
1.400
1.338
1.402
1.380
1.240
1.340
1.320
1.244
1.324
1.332
1.234
1.370
1.338
1.344
1.402
1.330
1.234
1.346
1.234
1.272
1.354
1.248
1.198
1.346
1.340
1.318
1.322
1.324
1.194
1.316
1.348
1.240
1.374
1.330
1.268
1.184
1.350
1.308
1.182
1.296
1.332
1.234
1.288
1.370
1.306
1.270
1.316
1.270
1.162
1.324
1.386
1.272
1.286
1.356
1.368
1.210
1.296
1.316
1.258
1.288
1.406
1.298
1.230
1.382
1.298
1.202
1.364
1.352
1.310
1.294
1.316
1.278
1.198
1.364
1.336
1.146
1.246
1.458
1.378
1.374
1.502
1.420
1.372
1.366
1.322
1.328
1.414
1.342
1.304
1.370
1.350
1.272
1.350
1.338
1.228
1.232
1.318
1.310
1.246
1.360
1.342
1.280
1.398
1.360
1.232
1.368
1.342
1.314
1.304
1.404
1.372
1.284
1.264
1.290
1.386
1.562
1.442
1.434
1.406
1.304
1.292
1.316
1.288
1.322
1.380
1.362
1.264
1.380
1.354
1.282
1.432
1.328
1.234
1.384
1.342
1.266
1.334
1.330
1.254
1.354
1.370
1.252
1.256
1.398
1.352
1.218
1.398
1.348
1.230
1.426
1.436
1.296
1.412
1.394
1.306
1.330
1.314
1.194
1.218
1.326
1.304
1.290
1.396
1.320
1.274
1.338
1.282
1.224
1.332
1.232
1.214
1.346
1.354
1.266
1.406
1.384
1.262
1.338
1.358
1.280
1.204
1.336
1.346
1.278
1.356
1.328
1.254
1.372
1.382
1.280
1.238
1.320
1.282
1.258
1.440
1.368
1.306
1.412
1.404
1.330
1.442
1.434
1.312
1.476
1.360
1.314
1.394
1.288
1.204
1.388
1.416
1.254
1.350
1.344
1.260
1.244
1.362
1.324
1.254
1.344
1.324
1.278
1.210
1.346
1.336
1.258
1.316
1.344
1.266
1.422
1.342
1.228
1.338
1.338
1.210
1.330
1.404
1.364
1.374
1.386
1.314
1.414
1.344
1.236
1.308
1.328
1.288
1.398
1.306
1.234
1.380
1.338
1.248
1.362
1.320
1.214
1.316
1.368
1.294
1.284
1.408
1.302
1.222
1.320
1.324
1.214
1.250
1.162
1.176
1.514
1.446
1.340
1.466
1.438
1.358
1.400
1.330
1.264
1.378
1.332
1.248
1.374
1.352
1.250
1.318
1.352
1.276
1.220
1.202
1.164
1.064
1.008
1.464
1.066
0.960
0.824
0.896
0.908
0.852
0.852
0.834
0.830
0.796
0.712
0.722
0.718
0.754
0.734
0.674
0.670
0.662
0.650
0.638
0.650
0.780
0.882
0.894
0.794
0.736
0.688
0.668
0.668
0.650
0.644
0.636
0.630
0.624
0.622
0.626
0.632
0.652
0.706
0.722
0.754
0.786
0.840
0.834
0.844
0.908
1.334
1.256
0.976
0.974
1.444
1.282
1.204
1.354
0.928
0.790
0.810
1.456
1.016
0.818
0.772
0.868
1.566
1.180
1.144
0.934
0.818
0.786
0.740
0.846
1.530
1.494
1.410
1.284
1.444
1.414
1.272
1.418
1.380
1.298
1.452
1.356
1.318
1.476
1.398
1.320
1.412
1.390
1.290
1.456
1.378
1.290
1.370
1.334
1.320
1.284
1.268
1.290
1.082
1.508
1.392
1.310
1.506
1.418
1.180
1.334
1.428
1.308
1.334
1.440
1.286
1.162
1.444
1.460
1.416
1.452
1.354
1.212
1.318
1.278
1.224
1.284
1.234
1.228
1.388
1.260
1.042
1.364
1.434
1.362
1.370
1.434
1.270
1.086
1.406
1.314
1.242
1.428
1.426
1.332
1.372
1.404
1.212
1.106
1.314
1.450
1.328
1.306
1.362
1.302
1.184
1.372
1.352
1.204
1.196
1.434
1.418
1.308
1.366
1.338
1.284
1.440
1.388
1.344
1.470
1.318
1.224
1.324
1.290
1.228
1.232
1.222
1.364
1.520
1.444
1.326
1.404
1.338
1.206
1.328
1.336
1.234
1.300
1.298
1.222
1.366
1.292
1.202
1.386
1.386
1.310
1.208
1.370
1.360
1.214
1.480
1.428
1.316
1.442
1.204
1.338
1.084
1.686
1.436
1.470
1.384
1.398
1.410
1.282
1.466
1.424
1.246
1.362
1.358
1.274
1.308
1.366
1.352
1.232
1.472
1.426
1.340
1.258
1.406
1.318
1.190
1.366
1.464
1.392
1.260
1.328
1.300
1.150
1.228
1.396
1.288
1.180
1.284
1.316
1.114
1.162
1.428
1.322
1.270
1.460
1.430
1.294
1.430
1.420
1.312
1.458
1.416
1.270
1.424
1.490
1.276
1.158
1.452
1.372
1.356
1.438
1.408
1.256
1.330
1.338
1.302
1.184
1.332
1.320
1.234
1.192
1.430
1.374
1.270
1.376
1.392
1.252
1.176
1.416
1.426
1.246
1.396
1.320
1.218
1.392
1.382
1.266
1.214
1.458
1.402
1.324
1.438
1.388
1.280
1.402
1.346
1.198
1.424
1.270
1.196
1.394
1.538
1.350
1.316
1.334
1.310
1.168
1.396
1.332
1.096
1.334
1.350
1.216
1.140
1.314
1.362
1.176
1.300
1.330
1.234
1.206
1.522
1.392
1.336
1.476
1.410
1.238
1.372
1.360
1.300
1.410
1.390
1.274
1.364
1.286
1.146
1.214
1.328
1.310
1.196
1.272
1.284
1.236
1.200
1.246
1.190
1.114
1.328
1.376
1.262
1.170
1.242
1.324
1.170
1.254
1.350
1.318
1.190
1.278
1.424
1.340
1.294
1.448
1.392
1.194
1.332
1.318
1.178
1.254
1.362
1.232
1.144
1.292
1.170
1.132
1.446
1.356
1.328
1.526
1.422
1.284
1.382
1.344
1.310
1.278
1.392
1.272
1.224
1.342
1.320
1.190
1.268
1.430
1.388
1.226
1.262
1.364
1.270
1.180
1.420
1.376
1.302
1.348
1.376
1.216
1.358
1.340
1.204
1.168
1.346
1.298
1.140
1.336
1.328
1.202
1.372
1.294
1.160
1.254
1.376
1.238
1.260
1.298
1.252
1.112
1.322
1.328
1.214
1.156
1.314
1.304
1.246
1.260
1.298
1.188
1.298
1.332
1.212
1.274
1.332
1.266
1.184
1.292
1.336
1.186
1.254
1.320
1.234
1.090
1.224
1.380
1.292
1.180
1.326
1.322
1.286
1.398
1.308
1.162
1.214
1.234
1.224
1.058
1.336
1.260
1.146
1.028
1.210
1.388
1.328
1.212
1.390
1.344
1.208
1.188
1.372
1.324
1.180
1.344
1.362
1.228
1.244
1.434
1.398
1.374
1.392
1.320
1.378
1.324
1.146
1.282
1.300
1.138
0.966
0.916
1.488
1.312
1.194
1.246
1.288
1.202
0.954
1.006
1.496
1.338
1.164
1.190
1.228
1.066
1.384
1.294
1.296
1.304
1.512
1.364
1.452
1.444
1.318
1.396
1.322
1.186
1.300
1.280
1.186
1.272
1.318
1.208
1.172
1.364
1.242
1.118
1.178
1.252
1.194
1.100
1.200
1.220
1.108
1.112
1.198
1.390
1.138
1.020
1.440
1.224
1.136
1.332
1.322
1.266
1.238
1.306
1.174
1.056
1.184
1.266
1.122
1.090
1.264
1.220
1.090
1.152
1.308
1.352
1.236
1.354
1.194
1.172
1.356
1.334
1.200
1.422
1.346
1.186
1.318
1.328
1.238
1.040
0.904
1.450
1.472
1.258
1.466
1.442
1.270
1.272
1.318
1.302
1.160
1.428
1.296
1.174
1.324
1.350
1.214
1.056
1.082
1.444
1.242
1.080
1.292
1.336
1.202
1.138
1.330
1.342
1.230
1.210
1.310
1.294
1.130
1.188
1.252
1.216
1.108
1.250
1.262
1.188
1.020
0.940
1.028
1.418
1.130
1.272
1.318
1.234
1.172
1.268
1.262
1.194
1.424
1.404
1.354
1.514
1.414
1.410
1.396
1.374
1.432
1.354
1.272
1.316
1.262
1.124
1.146
1.364
1.232
1.126
1.238
1.294
1.220
1.096
1.142
1.170
1.158
1.068
1.136
1.128
1.000
1.024
1.438
1.304
1.134
1.066
0.992
1.046
1.464
1.514
1.398
1.222
1.318
1.320
1.186
1.018
1.010
1.624
1.462
1.336
1.432
1.320
1.156
1.272
1.340
1.276
1.194
1.328
1.266
1.160
1.042
1.080
1.408
1.232
1.110
1.146
1.286
1.208
1.176
1.404
1.410
1.286
1.382
1.136
1.210
1.244
1.250
1.096
1.190
1.330
1.130
1.036
1.164
1.512
1.436
1.402
1.444
1.338
1.406
1.372
1.332
1.416
1.368
1.242
1.188
1.084
1.354
1.174
1.238
1.332
1.294
1.212
1.266
1.234
1.186
1.274
1.194
1.110
0.984
0.956
1.042
1.050
0.898
0.898
0.950
1.340
1.080
1.066
1.000
1.344
1.082
0.984
1.086
1.386
1.104
1.102
1.428
1.242
1.198
1.366
1.324
1.118
0.960
1.654
1.314
1.498
1.438
1.230
1.364
1.356
1.174
1.132
1.288
1.260
1.104
1.014
0.982
1.446
1.110
0.954
1.490
1.288
1.206
1.330
1.264
1.218
1.086
1.246
1.254
1.198
0.918
0.996
1.424
1.124
0.938
1.052
1.520
1.244
1.118
1.326
1.300
1.112
1.270
1.248
1.124
1.290
1.224
1.098
0.998
1.510
1.332
1.244
1.392
1.360
1.218
1.336
1.262
1.206
1.336
1.366
1.318
1.398
1.326
1.368
1.320
1.254
1.310
1.290
1.356
1.318
1.276
1.372
1.320
1.260
1.272
1.308
1.224
1.154
1.052
1.466
1.186
1.072
1.082
1.206
0.932
0.890
0.906
0.976
0.908
0.938
0.994
1.018
0.912
0.902
0.938
1.034
0.968
0.908
0.954
1.344
1.120
0.998
1.012
1.096
1.328
1.040
0.990
1.572
1.286
1.490
1.404
1.288
1.350
1.214
1.214
1.380
1.252
1.156
1.262
1.330
1.186
1.224
1.178
1.074
1.078
1.346
1.300
1.172
1.158
1.340
1.328
1.208
1.246
1.302
1.244
1.258
1.244
1.246
1.114
1.094
1.316
1.328
1.306
1.262
1.326
1.230
1.320
1.256
1.168
1.308
1.310
1.132
1.134
1.132
1.422
1.188
1.294
1.280
1.142
1.266
1.316
1.230
1.170
1.280
1.242
1.184
1.262
1.322
1.244
1.098
1.214
1.326
1.264
1.140
1.248
1.316
1.242
1.252
1.364
1.300
1.364
1.364
1.242
1.380
1.284
1.174
1.314
1.282
1.182
1.108
1.302
1.252
1.088
1.090
1.206
1.202
1.030
1.002
1.000
0.962
1.300
1.092
1.144
1.294
1.200
1.028
0.978
1.042
1.396
1.170
1.376
1.356
1.168
1.042
1.366
1.274
1.184
1.350
1.410
1.352
1.304
1.380
1.314
1.306
1.344
1.306
1.266
1.304
1.234
1.162
1.392
1.322
1.100
1.048
1.162
1.294
1.032
1.064
1.450
1.236
1.190
1.282
1.324
1.204
1.214
1.216
1.152
1.156
1.350
1.282
1.164
1.224
1.366
1.310
1.184
1.334
1.264
1.318
1.378
1.204
1.218
1.446
1.268
1.168
1.230
1.258
1.190
1.256
1.260
1.192
1.292
1.264
1.234
1.338
1.252
1.226
1.322
1.240
1.092
1.060
1.364
1.174
1.110
1.214
1.208
1.072
1.032
0.924
1.374
1.140
1.130
1.220
1.186
1.084
1.120
1.360
1.138
1.084
1.186
1.262
1.150
1.146
1.184
1.184
1.174
1.492
1.330
1.232
1.338
1.248
1.110
1.266
1.260
1.188
1.066
1.040
1.468
1.180
1.218
1.340
1.254
1.066
1.244
1.396
1.268
1.142
1.494
1.448
1.332
1.430
1.404
1.356
1.410
1.330
1.298
1.398
1.270
1.184
1.332
1.268
1.258
1.374
1.346
1.278
1.310
1.276
1.362
1.268
1.352
1.380
1.276
1.188
1.362
1.280
1.150
1.198
1.310
1.260
1.088
1.038
1.486
1.362
1.246
1.276
1.300
1.232
1.228
1.464
1.304
1.326
1.278
1.238
1.432
1.336
1.414
1.372
1.238
1.278
1.258
1.022
0.960
1.184
1.374
1.134
1.038
1.406
1.228
1.104
1.050
1.346
1.130
0.926
0.900
1.032
1.538
1.252
1.202
1.228
1.232
1.158
1.196
1.172
1.106
1.002
0.984
1.430
1.222
1.094
1.194
1.340
1.252
1.126
1.152
1.424
1.270
1.176
1.320
1.418
1.276
1.322
1.354
1.260
1.300
1.326
1.278
1.210
1.268
1.244
1.138
1.056
1.006
1.446
1.198
1.202
1.212
1.160
1.054
1.010
1.114
1.402
1.192
1.064
0.930
0.898
1.126
1.300
1.236
1.284
1.202
1.076
1.074
1.270
1.252
1.084
1.106
1.128
1.450
1.192
1.186
1.306
1.290
1.078
1.058
1.364
1.130
1.132
1.260
1.322
1.152
1.256
1.340
1.298
1.192
1.318
1.296
1.160
1.178
1.236
1.202
1.150
1.314
1.296
1.150
1.148
1.262
1.300
1.208
1.232
1.290
1.316
1.308
1.244
1.272
1.230
1.164
1.182
1.264
1.162
1.118
1.190
1.244
1.136
1.102
1.130
1.224
1.118
1.098
1.220
1.222
1.012
0.988
0.922
1.334
1.056
1.204
1.302
1.190
1.240
1.236
1.142
1.280
1.322
1.204
1.264
1.234
1.246
1.292
1.260
1.290
1.248
1.164
1.284
1.196
1.098
1.208
1.446
1.108
0.920
0.850
0.886
1.062
1.564
1.368
1.128
1.262
1.256
1.098
1.106
1.218
1.212
1.048
1.042
1.152
1.232
1.112
1.124
1.250
1.320
1.294
1.248
1.364
1.292
1.168
1.274
1.378
1.324
1.276
1.340
1.322
1.160
1.200
1.254
1.318
1.212
1.152
1.284
1.266
1.156
1.190
1.374
1.336
1.176
1.154
1.198
1.236
1.140
1.110
1.328
1.242
1.086
1.148
1.224
1.130
0.976
1.126
1.408
1.256
1.168
1.294
1.280
1.194
1.272
1.258
1.090
0.914
1.456
1.312
1.134
1.252
1.320
1.214
1.186
1.286
1.280
1.176
1.338
1.324
1.170
1.238
1.340
1.206
1.086
1.232
1.272
1.148
1.032
0.968
1.344
1.198
1.212
1.318
1.268
1.162
1.244
1.226
1.108
1.098
1.296
1.184
1.096
1.192
1.186
1.056
1.164
1.434
1.256
1.074
0.958
1.544
1.446
1.282
1.390
1.380
1.370
1.168
1.016
0.924
1.412
1.128
1.432
1.350
1.258
1.130
1.284
1.384
1.302
1.196
1.314
1.392
1.384
1.278
1.234
1.330
1.342
1.258
1.246
1.392
1.360
1.250
1.268
1.330
1.330
1.184
1.248
1.406
1.328
1.178
1.178
1.264
1.252
1.166
1.252
1.302
1.256
1.122
1.206
1.204
1.100
1.042
0.938
1.004
1.422
1.198
1.170
1.276
1.274
1.144
1.018
1.446
1.334
1.242
1.304
1.376
1.284
1.186
1.340
1.380
1.244
1.208
1.310
1.356
1.162
1.222
1.356
1.272
1.100
1.288
1.298
1.184
1.058
1.206
1.384
1.312
1.202
1.316
1.322
1.264
1.108
1.178
1.266
1.196
1.114
1.244
1.374
1.326
1.200
1.290
1.256
1.168
1.030
0.940
1.042
1.390
1.174
1.244
1.336
1.212
1.198
1.418
1.248
1.122
1.226
1.324
1.290
1.118
1.186
1.284
1.422
1.166
1.130
1.108
1.426
1.280
1.356
1.372
1.294
1.170
1.208
1.316
1.202
1.500
1.436
1.234
1.206
1.238
1.182
1.124
1.312
1.328
1.280
1.130
1.216
1.228
1.110
1.012
1.010
1.420
1.178
1.100
1.246
1.238
1.172
1.200
1.256
1.244
1.286
1.350
1.314
1.272
1.312
1.276
1.168
1.250
1.280
1.342
1.244
1.360
1.318
1.270
1.104
1.152
1.474
1.426
1.342
1.436
1.362
1.250
1.214
1.378
1.368
1.244
1.196
1.322
1.308
1.204
1.112
1.294
1.348
1.250
1.192
1.196
1.324
1.242
1.050
1.284
1.282
1.194
1.054
1.012
1.406
1.272
1.206
1.334
1.226
1.052
1.044
1.306
1.208
1.056
1.272
1.248
1.086
0.932
1.326
1.358
1.320
1.166
1.300
1.324
1.236
1.084
1.114
1.272
1.202
1.110
1.312
1.308
1.148
1.238
1.278
1.228
1.182
1.314
1.296
1.178
0.974
1.000
1.402
1.228
1.142
1.322
1.326
1.218
1.120
1.214
1.202
0.960
0.872
0.930
1.472
1.178
1.226
1.268
1.230
1.062
1.070
1.250
1.276
1.188
1.284
1.330
1.230
1.358
1.324
1.172
1.282
1.410
1.240
1.126
1.182
1.384
1.306
1.382
1.322
1.236
1.270
1.256
1.232
1.064
1.072
1.260
1.188
0.978
0.920
1.130
1.484
1.304
1.388
1.344
1.216
1.314
1.280
1.204
1.102
1.154
1.292
1.148
1.192
1.336
1.256
1.134
1.254
1.282
1.156
0.934
0.874
0.918
0.884
0.908
1.542
1.384
1.408
1.334
1.276
1.162
1.124
1.056
1.136
1.130
1.484
1.330
1.240
1.074
1.040
0.924
0.956
1.568
1.420
1.276
1.402
1.360
1.232
1.306
1.288
1.274
1.180
1.336
1.350
1.242
1.092
1.172
1.296
1.168
1.052
0.988
1.328
1.086
0.976
0.896
0.900
0.840
0.820
0.796
0.824
0.866
0.848
0.816
0.730
0.736
0.716
0.708
0.684
0.664
0.664
0.666
0.660
0.658
0.650
0.646
0.626
0.634
0.654
0.638
0.636
0.634
0.634
0.636
0.632
0.638
0.672
0.670
0.662
0.658
0.676
0.644
0.710
0.752
0.848
0.866
0.840
0.956
1.032
1.058
0.862
0.806
0.784
0.834
1.426
0.944
0.922
1.358
0.920
0.784
0.774
0.758
0.800
0.808
0.888
0.810
0.798
0.824
0.806
0.926
1.304
1.172
1.154
1.264
1.276
1.182
1.066
1.294
1.352
1.122
1.172
0.948
0.854
0.938
1.344
1.388
1.378
1.314
1.142
1.300
1.312
1.190
1.056
1.142
1.264
0.970
0.844
0.812
0.792
0.900
0.870
0.924
1.092
0.886
0.806
0.736
0.856
0.956
0.860
0.814
0.822
0.812
1.404
1.336
1.388
1.416
1.256
1.258
1.460
1.292
1.032
0.998
1.020
0.988
0.874
0.876
0.840
0.812
0.846
0.830
0.914
1.368
1.302
1.124
0.992
1.336
1.270
1.388
1.120
1.068
1.444
1.084
0.898
0.840
0.822
1.326
1.118
1.116
1.010
0.916
0.822
0.792
0.760
0.768
0.784
0.846
0.998
0.910
1.010
1.166
0.996
0.942
1.442
1.298
1.256
1.522
1.478
1.426
1.332
1.400
1.382
1.360
1.300
1.190
1.306
1.368
1.350
1.224
1.224
1.220
1.200
1.176
1.136
1.234
1.322
1.228
1.188
1.280
1.302
1.252
1.134
1.302
1.360
1.314
1.208
1.354
1.306
1.260
1.148
1.316
1.306
1.330
1.198
1.228
1.298
1.280
1.118
1.254
1.272
1.288
1.148
1.286
1.320
1.292
1.218
1.370
1.400
1.322
1.310
1.432
1.360
1.278
1.272
1.438
1.350
1.316
1.368
1.338
1.202
1.232
1.254
1.240
1.152
1.166
1.300
1.292
1.186
1.318
1.326
1.228
1.200
1.256
1.286
1.146
1.214
1.304
1.338
1.210
1.374
1.354
1.320
1.228
1.382
1.366
1.294
1.196
1.334
1.348
1.268
1.228
1.350
1.394
1.306
1.252
1.318
1.350
1.260
1.358
1.372
1.292
1.196
1.304
1.306
1.290
1.238
1.304
1.312
1.236
1.264
1.308
1.220
1.168
1.250
1.364
1.246
1.266
1.322
1.292
1.202
1.314
1.258
1.136
1.346
1.376
1.266
1.206
1.294
1.362
1.278
1.198
1.354
1.396
1.314
1.248
1.322
1.322
1.266
1.216
1.336
1.376
1.362
1.322
1.408
1.388
1.212
1.300
1.298
1.298
1.158
1.350
1.372
1.340
1.236
1.322
1.328
1.268
1.244
1.332
1.262
1.148
1.230
1.278
1.296
1.222
1.386
1.278
1.208
1.322
1.368
1.236
1.312
1.354
1.290
1.252
1.374
1.324
1.286
1.388
1.382
1.318
1.240
1.320
1.344
1.254
1.228
1.304
1.266
1.214
1.354
1.390
1.258
1.218
1.292
1.362
1.260
1.236
1.364
1.294
1.244
1.354
1.312
1.254
1.322
1.332
1.218
1.224
1.312
1.300
1.198
1.356
1.356
1.274
1.162
1.286
1.352
1.240
1.240
1.334
1.366
1.264
1.430
1.362
1.262
1.368
1.374
1.272
1.240
1.370
1.332
1.282
1.272
1.338
1.346
1.310
1.264
1.342
1.382
1.256
1.312
1.358
1.298
1.236
1.346
1.334
1.184
1.234
1.318
1.266
1.220
1.260
1.298
1.216
1.316
1.394
1.292
1.240
1.286
1.310
1.216
1.324
1.332
1.274
1.276
1.340
1.328
1.200
1.208
1.238
1.218
1.194
1.422
1.396
1.366
1.476
1.406
1.336
1.414
1.390
1.294
1.258
1.372
1.354
1.216
1.352
1.320
1.274
1.200
1.326
1.350
1.270
1.342
1.316
1.286
1.366
1.378
1.246
1.384
1.452
1.292
1.290
1.420
1.344
1.244
1.344
1.344
1.256
1.250
1.306
1.342
1.276
1.136
1.222
1.304
1.210
1.458
1.364
1.424
1.438
1.402
1.310
1.398
1.362
1.302
1.370
1.296
1.188
1.372
1.354
1.332
1.408
1.324
1.196
1.396
1.446
1.378
1.302
1.394
1.396
1.430
1.558
1.470
1.414
1.404
1.488
1.338
1.450
1.356
1.312
1.340
1.300
1.248
1.378
1.364
1.266
1.252
1.292
1.274
1.180
1.232
1.328
1.274
1.280
1.366
1.284
1.258
1.346
1.338
1.196
1.320
1.368
1.284
1.232
1.378
1.344
1.226
1.384
1.324
1.262
1.388
1.370
1.248
1.354
1.350
1.300
1.288
1.342
1.256
1.224
1.376
1.380
1.360
1.422
1.320
1.230
1.374
1.396
1.302
1.362
1.422
1.330
1.304
1.412
1.392
1.330
1.320
1.330
1.258
1.306
1.422
1.390
1.268
1.384
1.392
1.284
1.308
1.354
1.318
1.216
1.338
1.378
1.274
1.326
1.356
1.298
1.326
1.354
1.358
1.364
1.440
1.328
1.360
1.346
1.260
1.186
1.244
1.310
1.218
1.320
1.300
1.176
1.302
1.314
1.208
1.336
1.364
1.288
1.258
1.446
1.350
1.250
1.310
1.344
1.280
1.302
1.378
1.356
1.280
1.428
1.476
1.362
1.488
1.440
1.350
1.468
1.392
1.322
1.386
1.376
1.262
1.356
1.350
1.306
1.372
1.408
1.286
1.168
1.164
1.214
1.186
1.536
1.496
1.430
1.458
1.396
1.320
1.358
1.342
1.272
1.412
1.360
1.298
1.406
1.358
1.258
1.398
1.368
1.326
1.418
1.394
1.324
1.396
1.370
1.304
1.402
1.328
1.296
1.352
1.274
1.164
1.300
1.350
1.298
1.454
1.352
1.294
1.382
1.420
1.292
1.368
1.372
1.280
1.330
1.380
1.370
1.296
1.426
1.372
1.350
1.440
1.374
1.318
1.400
1.424
1.348
1.420
1.422
1.286
1.408
1.364
1.260
1.358
1.352
1.320
1.376
1.372
1.254
1.348
1.356
1.276
1.436
1.320
1.298
1.426
1.424
1.334
1.434
1.378
1.296
1.410
1.388
1.258
1.352
1.412
1.308
1.322
1.484
1.424
1.382
1.526
1.426
1.316
1.400
1.366
1.282
1.400
1.322
1.308
1.484
1.424
1.364
1.464
1.382
1.314
1.410
1.366
1.324
1.438
1.410
1.348
1.452
1.380
1.366
1.434
1.360
1.366
1.402
1.404
1.336
1.278
1.446
1.394
1.384
1.400
1.368
1.328
1.404
1.358
1.314
1.404
1.394
1.284
1.434
1.406
1.328
1.426
1.360
1.250
1.334
1.288
1.282
1.514
1.444
1.310
1.436
1.380
1.348
1.446
1.386
1.346
1.384
1.334
1.248
1.438
1.474
1.362
1.402
1.376
1.314
1.456
1.390
1.330
1.426
1.404
1.354
1.458
1.344
1.314
1.422
1.356
1.254
1.402
1.474
1.334
1.332
1.408
1.338
1.302
1.404
1.408
1.338
1.232
1.378
1.366
1.304
1.390
1.324
1.328
1.472
1.404
1.336
1.422
1.382
1.320
1.408
1.352
1.306
1.452
1.386
1.300
1.362
1.340
1.252
1.422
1.386
1.314
1.434
1.462
1.358
1.426
1.410
1.358
1.308
1.416
1.336
1.310
1.416
1.374
1.276
1.444
1.382
1.336
1.394
1.364
1.290
1.424
1.400
1.292
1.404
1.418
1.310
1.458
1.438
1.368
1.460
1.430
1.316
1.412
1.348
1.274
1.430
1.374
1.318
1.362
1.358
1.310
1.408
1.370
1.270
1.338
1.382
1.218
1.280
1.356
1.438
1.098
0.958
0.892
0.806
0.794
0.824
0.820
0.774
0.826
0.808
0.796
0.736
0.790
0.794
0.886
1.258
1.186
1.314
1.318
1.230
1.120
1.380
1.454
1.370
1.200
1.544
1.550
1.418
1.380
1.498
1.490
1.376
1.320
1.464
1.430
1.308
1.310
1.464
1.368
1.302
1.470
1.532
1.402
1.386
1.526
1.452
1.326
1.440
1.472
1.312
1.292
1.510
1.440
1.314
1.482
1.390
1.342
1.496
1.386
1.246
1.366
1.376
1.222
1.342
1.362
1.228
1.304
1.344
1.226
1.196
1.332
1.296
1.174
1.332
1.328
1.216
1.226
1.444
1.354
1.314
1.426
1.402
1.308
1.486
1.400
1.370
1.380
1.536
1.436
1.254
1.490
1.420
1.362
1.526
1.418
1.330
1.416
1.420
1.292
1.296
1.472
1.416
1.358
1.424
1.420
1.270
1.394
1.408
1.350
1.328
1.446
1.358
1.288
1.392
1.350
1.236
1.468
1.440
1.288
1.444
1.438
1.372
1.238
1.394
1.416
1.298
1.300
1.434
1.402
1.308
1.474
1.352
1.280
1.524
1.362
1.286
1.388
1.452
1.300
1.466
1.410
1.320
1.432
1.388
1.340
1.414
1.380
1.318
1.372
1.356
1.254
1.416
1.374
1.190
1.300
1.390
1.272
1.420
1.414
1.268
1.384
1.432
1.338
1.306
1.386
1.394
1.264
1.274
1.316
1.298
1.546
1.448
1.370
1.452
1.400
1.344
1.392
1.344
1.360
1.460
1.376
1.336
1.464
1.414
1.340
1.438
1.366
1.288
1.360
1.388
1.270
1.394
1.356
1.252
1.402
1.406
1.178
1.358
1.362
1.378
1.448
1.424
1.312
1.402
1.340
1.284
1.366
1.324
1.344
1.366
1.344
1.338
1.398
1.398
1.336
1.544
1.370
1.120
1.030
1.410
1.006
0.924
0.968
0.916
1.014
1.050
0.916
0.818
0.802
0.776
0.784
0.790
0.782
0.760
0.776
0.766
0.766
0.762
0.752
0.772
0.788
0.868
1.316
1.076
0.896
0.896
0.854
0.814
0.842
0.836
0.798
0.794
0.978
0.858
0.814
0.756
0.874
0.838
0.786
0.764
0.748
0.710
0.752
0.754
0.792
0.852
0.890
0.946
0.870
0.898
1.040
1.288
1.256
1.192
1.420
1.342
1.356
1.472
1.430
1.552
1.460
1.096
1.142
1.524
1.148
1.114
1.000
1.040
1.060
1.370
1.178
1.450
1.340
1.188
1.344
1.352
1.196
1.408
1.340
1.366
1.414
1.274
1.442
1.464
1.428
1.294
1.512
1.368
1.310
1.478
1.374
1.100
1.352
1.278
0.982
0.872
0.922
1.088
0.996
0.954
1.128
1.002
1.294
1.070
1.250
1.238
1.116
1.264
1.212
0.980
1.382
1.392
1.416
1.414
1.410
1.388
1.346
1.434
1.462
1.402
1.394
1.328
1.522
1.412
1.390
1.276
1.310
1.412
1.260
1.278
1.486
1.442
1.296
1.446
1.350
1.192
1.304
1.306
1.232
1.114
1.372
1.404
1.332
1.164
1.294
1.464
1.420
1.228
1.456
1.384
1.196
1.344
1.442
1.240
1.230
1.400
1.312
1.180
1.362
1.278
1.284
1.144
1.258
1.310
1.334
1.240
1.414
1.416
1.280
1.232
1.400
1.404
1.310
1.478
1.432
1.312
1.390
1.436
1.362
1.354
1.374
1.240
1.210
1.470
1.456
1.296
1.390
1.338
1.224
1.354
1.354
1.276
1.406
1.338
1.258
1.134
1.344
1.318
1.218
1.252
1.402
1.336
1.252
1.358
1.380
1.232
1.164
1.344
1.398
1.298
1.218
1.332
1.354
1.232
1.422
1.324
1.238
1.434
1.368
1.216
1.280
1.252
1.306
1.176
1.344
1.318
1.208
1.356
1.340
1.286
1.052
1.010
0.924
0.876
0.866
1.116
1.154
1.124
1.008
0.934
0.922
0.946
0.972
1.022
0.902
0.878
0.876
0.856
0.908
1.032
0.928
0.888
1.444
1.050
1.058
1.076
1.098
1.108
1.086
0.934
0.818
0.790
0.788
0.806
0.874
1.274
1.048
1.004
0.948
0.888
0.812
0.784
0.794
0.770
0.756
0.754
0.798
1.012
1.370
1.266
1.298
1.346
1.358
1.324
1.276
1.442
1.370
1.368
1.256
1.266
1.520
1.444
1.294
1.496
1.464
1.408
1.182
1.390
1.362
1.372
1.094
1.180
1.264
1.164
1.584
1.488
1.384
1.474
1.348
1.262
1.422
1.378
1.146
1.412
1.326
1.260
1.214
1.438
1.394
1.260
1.248
1.560
1.442
1.326
1.388
1.466
1.344
1.380
1.392
1.330
1.244
1.520
1.512
1.292
1.436
1.488
1.404
1.300
1.376
1.344
1.178
1.328
1.376
1.302
1.244
1.436
1.392
1.258
1.286
1.348
1.326
1.294
1.402
1.374
1.288
1.472
1.402
1.276
1.370
1.476
1.390
1.324
1.448
1.408
1.312
1.416
1.416
1.244
1.190
1.340
1.322
1.216
1.438
1.392
1.292
1.434
1.402
1.324
1.444
1.384
1.282
1.390
1.454
1.382
1.294
1.430
1.398
1.272
1.364
1.460
1.344
1.370
1.508
1.390
1.418
1.432
1.346
1.236
1.386
1.296
1.136
1.338
1.312
1.224
1.384
1.408
1.252
1.438
1.422
1.320
1.434
1.426
1.304
1.410
1.412
1.350
1.468
1.380
1.316
1.436
1.416
1.352
1.422
1.360
1.334
1.452
1.402
1.314
1.390
1.394
1.322
1.364
1.492
1.380
1.294
1.436
1.382
1.274
1.428
1.372
1.290
1.368
1.318
1.204
1.458
1.412
1.386
1.506
1.422
1.406
1.534
1.438
1.338
1.456
1.362
1.190
1.374
1.406
1.306
1.400
1.376
1.318
1.422
1.376
1.290
1.436
1.386
1.288
1.506
1.368
1.310
1.442
1.366
1.202
1.426
1.386
1.240
1.488
1.396
1.504
1.502
1.382
1.538
1.426
1.352
1.440
1.442
1.302
1.438
1.520
1.412
1.338
1.346
1.350
1.514
1.402
1.270
1.440
1.388
1.442
1.526
1.400
1.376
1.472
1.380
1.290
1.392
1.394
1.264
1.352
1.372
1.284
1.160
1.398
1.334
1.088
1.218
1.412
1.244
1.438
1.388
1.546
1.522
1.334
1.374
1.298
1.132
1.344
1.352
1.190
1.418
1.396
1.370
1.528
1.410
1.388
1.458
1.394
1.182
1.322
1.238
1.362
1.512
1.430
1.412
1.458
1.396
1.278
1.452
1.464
1.338
1.540
1.406
1.378
1.436
1.274
1.270
1.524
1.444
1.394
1.470
1.454
1.312
1.376
1.444
1.322
1.458
1.404
1.216
1.366
1.458
1.334
1.306
1.464
1.438
1.290
1.394
1.418
1.278
1.504
1.460
1.366
1.506
1.488
1.406
1.432
1.326
1.234
1.378
1.336
1.254
1.456
1.428
1.326
1.376
1.466
1.342
1.410
1.474
1.430
1.388
1.528
1.350
1.224
1.378
1.498
1.384
1.524
1.428
1.356
1.438
1.424
1.368
1.516
1.448
1.390
1.442
1.390
1.304
1.468
1.410
1.344
1.508
1.400
1.318
1.402
1.410
1.340
1.548
1.466
1.372
1.432
1.420
1.294
1.460
1.372
1.248
1.400
1.416
1.260
1.408
1.382
1.280
1.544
1.440
1.400
1.474
1.342
1.328
1.448
1.380
1.346
1.474
1.392
1.300
1.468
1.444
1.342
1.264
1.534
1.412
1.326
1.512
1.388
1.408
1.520
1.402
1.324
1.496
1.458
1.336
1.518
1.454
1.374
1.516
1.394
1.390
1.610
1.508
1.448
1.518
1.404
1.350
1.446
1.402
1.368
1.594
1.466
1.404
1.494
1.426
1.358
1.496
1.454
1.364
1.432
1.406
1.298
1.422
1.350
1.240
1.528
1.482
1.446
1.548
1.410
1.384
1.492
1.422
1.314
1.524
1.392
1.326
1.460
1.428
1.300
1.440
1.436
1.304
1.454
1.420
1.298
1.464
1.448
1.406
1.426
1.392
1.414
1.538
1.462
1.362
1.446
1.394
1.278
1.176
1.066
1.022
0.960
0.978
1.120
1.144
1.340
1.320
1.198
1.386
1.436
1.326
1.214
1.514
1.438
1.358
1.286
1.438
1.436
1.418
1.400
1.508
1.434
1.326
1.502
1.566
1.318
1.460
1.436
1.332
1.528
1.500
1.390
1.534
1.508
1.350
1.518
1.528
1.418
1.308
1.480
1.440
1.388
1.554
1.512
1.318
1.324
1.446
1.360
1.262
1.466
1.348
1.272
1.454
1.472
1.326
1.462
1.472
1.264
1.300
1.570
1.448
1.446
1.574
1.428
1.326
1.460
1.410
1.266
1.420
1.480
1.406
1.548
1.518
1.394
1.410
1.600
1.348
1.352
1.588
1.556
1.534
1.608
1.494
1.376
1.466
1.382
1.252
1.390
1.360
1.274
1.452
1.422
1.312
1.312
1.452
1.418
1.340
1.526
1.428
1.340
1.440
1.388
1.306
1.444
1.428
1.398
1.496
1.400
1.340
1.486
1.358
1.340
1.544
1.484
1.332
1.536
1.536
1.356
1.530
1.494
1.374
1.452
1.362
1.358
1.408
1.312
1.296
1.382
1.332
1.334
1.420
1.390
1.304
1.380
1.422
1.398
1.366
1.526
1.446
1.406
1.518
1.436
1.360
1.476
1.444
1.366
1.484
1.450
1.352
1.428
1.414
1.404
1.516
1.422
1.404
1.482
1.470
1.344
1.406
1.424
1.366
1.504
1.430
1.288
1.428
1.422
1.348
1.524
1.436
1.242
1.372
1.462
1.396
1.514
1.476
1.390
1.464
1.438
1.384
1.484
1.448
1.368
1.394
1.426
1.334
1.508
1.456
1.362
1.462
1.424
1.338
1.458
1.406
1.290
1.410
1.420
1.240
1.514
1.492
1.384
1.342
1.434
1.294
1.324
1.432
1.376
1.356
1.504
1.416
1.400
1.472
1.376
1.328
1.376
1.330
1.250
1.452
1.416
1.294
1.416
1.432
1.300
1.432
1.412
1.344
1.286
1.468
1.390
1.314
1.420
1.372
1.304
1.444
1.426
1.322
1.374
1.374
1.356
1.528
1.486
1.340
1.506
1.448
1.364
1.550
1.442
1.370
1.442
1.380
1.314
1.444
1.472
1.320
1.458
1.436
1.318
1.458
1.438
1.358
1.324
1.438
1.374
1.348
1.556
1.498
1.432
1.494
1.460
1.366
1.458
1.320
1.262
1.544
1.514
1.452
1.640
1.456
1.428
1.544
1.404
1.406
1.496
1.366
1.296
1.442
1.406
1.268
1.420
1.354
1.312
1.350
1.404
1.318
1.490
1.386
1.416
1.532
1.318
1.448
1.402
1.398
1.140
1.234
1.442
1.400
1.596
1.402
1.594
1.472
1.408
1.472
1.310
1.390
1.412
1.276
1.550
1.460
1.490
1.612
1.458
1.438
1.578
1.424
1.394
1.512
1.420
1.352
1.438
1.396
1.332
1.432
1.402
1.334
1.516
1.422
1.312
1.494
1.430
1.366
1.460
1.428
1.308
1.530
1.398
1.360
1.484
1.368
1.330
1.498
1.442
1.366
1.466
1.488
1.340
1.554
1.386
1.340
1.508
1.404
1.316
1.486
1.402
1.316
1.448
1.318
1.214
1.400
1.504
1.430
1.576
1.496
1.412
1.470
1.500
1.398
1.484
1.394
1.312
1.372
1.394
1.266
1.438
1.416
1.306
1.464
1.444
1.274
1.506
1.472
1.454
1.600
1.466
1.418
1.480
1.424
1.372
1.556
1.480
1.450
1.510
1.388
1.424
1.502
1.432
1.358
1.498
1.470
1.374
1.452
1.500
1.322
1.362
1.358
1.268
1.412
1.346
1.306
1.480
1.374
1.290
1.434
1.364
1.260
1.394
1.428
1.288
1.338
1.438
1.318
1.330
1.406
1.364
1.372
1.562
1.456
1.374
1.534
1.432
1.402
1.498
1.430
1.372
1.608
1.432
1.454
1.548
1.402
1.440
1.442
1.384
1.562
1.474
1.400
1.462
1.352
1.350
1.394
1.372
1.198
1.340
1.386
1.334
1.514
1.456
1.396
1.446
1.400
1.384
1.450
1.418
1.408
1.410
1.398
1.286
1.422
1.372
1.414
1.540
1.456
1.412
1.524
1.390
1.358
1.464
1.400
1.346
1.456
1.366
1.286
1.446
1.414
1.344
1.374
1.362
1.174
1.226
1.322
1.486
1.564
1.478
1.258
1.206
1.212
1.086
0.944
0.858
1.496
1.010
0.800
0.864
0.914
0.860
0.850
0.808
0.742
0.712
0.696
0.702
0.686
0.682
0.672
0.664
0.654
0.650
0.646
0.644
0.644
0.646
0.662
0.678
0.686
0.662
0.666
0.674
0.666
0.668
0.666
0.664
0.666
0.674
0.704
0.746
0.802
1.332
1.252
1.194
1.132
0.950
0.902
1.370
1.184
1.496
1.474
1.296
1.484
1.422
1.124
1.088
1.462
1.158
1.510
1.474
1.144
1.324
1.394
1.276
1.184
1.458
1.374
1.220
1.116
1.522
1.410
1.326
1.562
1.454
1.278
1.242
1.434
1.338
1.212
1.370
1.378
1.250
1.176
1.402
1.454
1.270
1.262
1.468
1.376
1.274
1.340
1.394
1.230
1.106
1.382
1.272
1.262
1.502
1.456
1.270
1.548
1.282
1.094
1.112
0.974
1.342
1.016
1.702
1.294
1.548
1.304
1.182
0.948
0.834
0.858
0.936
0.864
0.852
0.832
0.802
0.808
0.832
0.894
0.866
1.354
1.260
0.970
0.842
0.790
0.764
0.760
0.744
0.838
0.976
1.376
1.082
0.900
0.876
0.914
0.892
1.400
1.384
1.222
1.050
1.118
1.396
1.302
1.502
1.502
1.392
1.338
1.526
1.542
1.342
1.132
1.378
1.536
1.368
1.588
1.502
1.294
1.464
1.478
1.374
1.290
1.556
1.448
1.258
1.432
1.530
1.366
1.360
1.508
1.388
1.206
1.412
1.454
1.254
1.106
1.472
1.448
1.226
1.548
1.536
1.298
1.396
1.510
1.318
1.324
1.466
1.360
1.160
1.384
1.476
1.258
1.466
1.516
1.316
1.250
1.388
1.368
1.236
1.146
1.404
1.460
1.250
1.366
1.520
1.356
1.346
1.524
1.420
1.252
1.370
1.462
1.296
1.210
1.438
1.410
1.210
1.266
1.424
1.290
1.278
1.564
1.442
1.222
1.314
1.424
1.168
0.988
0.846
0.822
0.846
0.820
0.830
0.968
1.234
0.952
0.798
0.750
0.742
0.720
0.726
0.728
0.740
0.736
0.780
0.768
0.752
0.792
0.796
0.838
1.358
1.222
1.038
1.028
1.424
1.246
0.956
0.890
0.874
0.826
0.804
1.596
1.188
1.318
1.388
1.250
1.468
1.384
1.306
1.386
1.378
1.122
0.884
0.834
1.570
1.432
1.454
1.336
1.550
1.550
1.440
1.400
1.524
1.454
1.346
1.340
1.456
1.402
1.272
1.554
1.486
1.404
1.426
1.512
1.430
1.442
1.586
1.470
1.316
1.554
1.528
1.450
1.588
1.474
1.382
1.526
1.466
1.296
1.428
1.466
1.384
1.584
1.452
1.380
1.546
1.452
1.304
1.426
1.374
1.232
1.454
1.348
1.226
1.350
1.376
1.366
1.540
1.452
1.352
1.486
1.396
1.280
1.432
1.494
1.376
1.294
1.546
1.512
1.328
1.300
1.570
1.430
1.388
1.530
1.408
1.338
1.554
1.516
1.352
1.542
1.480
1.400
1.532
1.494
1.368
1.480
1.388
1.242
1.496
1.420
1.316
1.518
1.454
1.314
1.442
1.384
1.290
1.484
1.468
1.316
1.480
1.450
1.300
1.500
1.432
1.354
1.480
1.464
1.326
1.530
1.476
1.408
1.620
1.498
1.338
1.484
1.440
1.306
1.438
1.382
1.200
1.350
1.490
1.332
1.286
1.504
1.420
1.372
1.460
1.398
1.316
1.550
1.414
1.314
1.412
1.402
1.240
1.572
1.506
1.394
1.500
1.454
1.340
1.492
1.446
1.336
1.510
1.440
1.336
1.460
1.458
1.362
1.546
1.394
1.266
1.526
1.426
1.276
1.478
1.452
1.382
1.526
1.364
1.398
1.406
1.340
1.294
1.476
1.372
1.330
1.404
1.328
1.256
1.476
1.400
1.304
1.456
1.432
1.362
1.504
1.454
1.402
1.480
1.468
1.396
1.560
1.412
1.294
1.514
1.364
1.244
1.406
1.316
1.172
1.464
1.516
1.432
1.546
1.414
1.414
1.612
1.350
1.504
1.438
1.336
1.416
1.372
1.332
1.536
1.434
1.430
1.498
1.460
1.346
1.402
1.408
1.260
1.408
1.394
1.286
1.406
1.380
1.262
1.410
1.370
1.290
1.480
1.444
1.282
1.406
1.388
1.310
1.394
1.428
1.290
1.436
1.470
1.364
1.372
1.520
1.368
1.302
1.440
1.372
1.304
1.502
1.430
1.288
1.398
1.392
1.242
1.422
1.448
1.296
1.406
1.438
1.292
1.350
1.416
1.354
1.214
1.314
1.440
1.326
1.544
1.404
1.348
1.514
1.366
1.332
1.312
1.308
1.346
1.594
1.472
1.398
1.494
1.362
1.320
1.474
1.360
1.272
1.380
1.330
1.244
1.406
1.392
1.244
1.386
1.390
1.266
1.384
1.330
1.182
1.392
1.454
1.346
1.436
1.400
1.202
1.396
1.382
1.254
1.390
1.326
1.222
1.518
1.414
1.338
1.436
1.296
1.194
1.440
1.548
1.392
1.596
1.426
1.338
1.506
1.390
1.428
1.456
1.336
1.326
1.438
1.350
1.284
1.432
1.388
1.288
1.334
1.370
1.290
1.446
1.350
1.206
1.368
1.362
1.358
1.496
1.466
1.270
1.442
1.402
1.210
1.326
1.346
1.284
1.470
1.412
1.328
1.438
1.350
1.294
1.490
1.394
1.252
1.400
1.380
1.272
1.458
1.398
1.272
1.458
1.334
1.236
1.462
1.406
1.260
1.264
1.522
1.326
1.292
1.500
1.396
1.296
1.438
1.334
1.258
1.350
1.332
1.266
1.364
1.388
1.254
1.398
1.396
1.266
1.388
1.410
1.282
1.422
1.352
1.248
1.326
1.320
1.184
1.350
1.368
1.282
1.412
1.366
1.300
1.336
1.384
1.242
1.370
1.288
1.246
1.368
1.330
1.228
1.446
1.420
1.228
1.356
1.416
1.310
1.368
1.350
1.350
1.516
1.382
1.430
1.432
1.342
1.460
1.370
1.248
1.428
1.396
1.254
1.450
1.388
1.244
1.418
1.368
1.250
1.496
1.250
1.206
1.432
1.420
1.322
1.488
1.406
1.298
1.364
1.338
1.214
1.380
1.404
1.208
1.384
1.388
1.280
1.506
1.402
1.306
1.462
1.366
1.272
1.418
1.386
1.292
1.388
1.376
1.266
1.438
1.380
1.324
1.466
1.368
1.294
1.332
1.370
1.274
1.390
1.314
1.234
1.384
1.378
1.266
1.396
1.370
1.302
1.472
1.344
1.294
1.452
1.424
1.386
1.466
1.372
1.302
1.438
1.350
1.222
1.352
1.354
1.294
1.378
1.332
1.220
1.302
1.396
1.286
1.508
1.434
1.292
1.422
1.344
1.244
1.358
1.376
1.270
1.392
1.378
1.280
1.462
1.412
1.366
1.556
1.380
1.394
1.494
1.408
1.338
1.400
1.326
1.234
1.394
1.398
1.282
1.398
1.398
1.324
1.442
1.366
1.322
1.446
1.414
1.300
1.438
1.374
1.284
1.372
1.298
1.198
1.322
1.372
1.234
1.358
1.376
1.282
1.314
1.408
1.352
1.278
1.424
1.392
1.294
1.402
1.384
1.252
1.362
1.324
1.146
1.298
1.392
1.326
1.292
1.466
1.316
1.206
1.434
1.434
1.300
1.490
1.358
1.268
1.434
1.340
1.230
1.448
1.398
1.300
1.426
1.360
1.320
1.482
1.434
1.324
1.380
1.308
1.268
1.384
1.518
1.280
1.452
1.438
1.316
1.446
1.416
1.334
1.416
1.382
1.266
1.426
1.422
1.330
1.418
1.364
1.270
1.462
1.450
1.428
1.454
1.452
1.354
1.434
1.344
1.298
1.390
1.332
1.228
1.412
1.358
1.240
1.370
1.308
1.242
1.340
1.316
1.172
1.432
1.488
1.384
1.516
1.466
1.384
1.424
1.416
1.268
1.460
1.400
1.278
1.406
1.372
1.262
1.484
1.374
1.348
1.476
1.332
1.322
1.412
1.316
1.210
1.386
1.356
1.296
1.420
1.412
1.272
1.380
1.378
1.308
1.496
1.440
1.322
1.412
1.396
1.320
1.494
1.386
1.218
1.426
1.356
1.314
1.420
1.374
1.266
1.392
1.328
1.256
1.428
1.430
1.304
1.542
1.480
1.432
1.512
1.398
1.430
1.398
1.310
1.352
1.452
1.302
1.428
1.450
1.380
1.404
1.502
1.466
1.376
1.476
1.388
1.326
1.404
1.352
1.306
1.368
1.382
1.250
1.426
1.396
1.226
1.344
1.358
1.210
1.496
1.384
1.284
1.410
1.314
1.328
1.408
1.388
1.302
1.464
1.334
1.278
1.482
1.400
1.298
1.468
1.368
1.296
1.412
1.318
1.318
1.552
1.354
1.212
1.438
1.410
1.446
1.532
1.394
1.438
1.442
1.358
1.438
1.380
1.302
1.428
1.400
1.352
1.314
1.418
1.438
1.272
1.422
1.340
1.270
1.358
1.398
1.272
1.354
1.444
1.376
1.310
1.452
1.400
1.260
1.388
1.338
1.258
1.354
1.358
1.240
1.414
1.416
1.280
1.394
1.368
1.272
1.510
1.374
1.272
1.408
1.344
1.204
1.400
1.380
1.208
1.424
1.418
1.282
1.462
1.378
1.334
1.286
1.344
1.414
1.288
1.254
1.428
1.378
1.414
1.542
1.402
1.296
1.480
1.346
1.290
1.444
1.354
1.272
1.462
1.380
1.310
1.400
1.342
1.290
1.412
1.364
1.302
1.532
1.408
1.290
1.388
1.388
1.240
1.396
1.432
1.300
1.386
1.440
1.352
1.342
1.384
1.276
1.254
1.450
1.364
1.298
1.398
1.340
1.338
1.428
1.336
1.318
1.394
1.340
1.350
1.382
1.374
1.210
1.414
1.346
1.276
1.376
1.332
1.326
1.368
1.390
1.346
1.472
1.428
1.392
1.386
1.364
1.326
1.406
1.350
1.272
1.368
1.336
1.200
1.336
1.372
1.232
1.388
1.354
1.270
1.388
1.398
1.318
1.446
1.372
1.276
1.384
1.358
1.266
1.368
1.384
1.236
1.328
1.392
1.330
1.570
1.474
1.364
1.412
1.390
1.248
1.394
1.396
1.290
1.384
1.382
1.294
1.364
1.386
1.200
1.300
1.484
1.290
1.458
1.444
1.312
1.398
1.276
1.180
1.450
1.418
1.262
1.388
1.412
1.238
1.464
1.404
1.334
1.434
1.414
1.360
1.392
1.344
1.292
1.406
1.328
1.214
1.472
1.400
1.296
1.456
1.414
1.306
1.388
1.424
1.352
1.392
1.340
1.162
1.516
1.428
1.340
1.452
1.438
1.300
1.394
1.386
1.298
1.418
1.358
1.230
1.346
1.384
1.240
1.376
1.448
1.370
1.288
1.464
1.410
1.320
1.396
1.334
1.220
1.370
1.410
1.322
1.436
1.472
1.390
1.298
1.506
1.410
1.258
1.384
1.370
1.330
1.474
1.376
1.292
1.484
1.432
1.218
1.374
1.474
1.328
1.488
1.440
1.280
1.404
1.364
1.220
1.378
1.398
1.250
1.382
1.400
1.264
1.384
1.350
1.274
1.360
1.322
1.240
1.388
1.350
1.320
1.242
1.426
1.308
1.206
1.366
1.416
1.238
1.390
1.318
1.248
1.426
1.366
1.272
1.384
1.370
1.260
1.320
1.390
1.388
1.446
1.348
1.306
1.394
1.364
1.262
1.432
1.376
1.308
1.412
1.354
1.270
1.396
1.414
1.270
1.290
1.402
1.354
1.298
1.400
1.308
1.258
1.468
1.438
1.348
1.446
1.334
1.294
1.446
1.408
1.296
1.396
1.432
1.288
1.360
1.412
1.286
1.308
1.362
1.344
1.178
1.356
1.358
1.224
1.430
1.434
1.366
1.490
1.440
1.334
1.408
1.318
1.312
1.424
1.316
1.282
1.376
1.398
1.286
1.398
1.406
1.332
1.414
1.366
1.256
1.370
1.342
1.286
1.372
1.294
1.154
1.408
1.356
1.036
0.898
0.980
0.928
1.400
1.060
1.264
1.114
1.038
0.990
0.862
0.794
0.790
0.746
0.708
0.698
0.686
0.680
0.672
0.672
0.662
0.662
0.662
0.658
0.672
0.686
0.708
0.726
0.716
0.688
0.680
0.670
0.682
0.728
0.868
0.882
0.944
1.232
1.202
1.136
1.300
1.320
1.224
0.916
0.956
1.494
1.402
1.380
1.532
1.476
1.224
1.422
1.516
1.412
1.334
1.526
1.500
1.316
1.268
1.376
1.350
1.194
1.418
1.392
1.342
1.234
1.440
1.356
1.150
1.302
1.422
1.402
1.248
1.422
1.360
1.260
1.366
1.454
1.304
1.244
1.332
1.332
1.284
1.504
1.418
1.362
1.470
1.420
1.274
1.238
1.444
1.436
1.226
1.378
1.366
1.270
1.192
1.386
1.370
1.220
1.424
1.408
1.242
1.086
1.296
1.388
1.156
1.326
1.412
1.268
1.516
1.440
1.308
1.468
1.406
1.230
1.306
1.388
1.276
1.214
1.474
1.362
1.234
1.446
1.422
1.296
1.274
1.400
1.374
1.260
1.420
1.422
1.336
1.316
1.372
1.360
1.212
1.284
1.342
1.234
1.144
1.310
1.286
1.162
1.414
1.394
1.364
1.218
1.450
1.434
1.288
1.330
1.420
1.298
1.278
1.380
1.326
1.176
1.264
1.328
1.270
1.276
1.410
1.310
1.228
1.394
1.354
1.222
1.388
1.418
1.230
1.228
1.276
1.392
1.298
1.578
1.400
1.302
1.432
1.428
1.274
1.342
1.346
1.268
1.212
1.376
1.322
1.104
1.276
1.458
1.240
1.196
1.358
1.258
1.128
1.378
1.358
1.196
1.284
1.358
1.246
1.246
1.400
1.324
1.176
1.394
1.442
1.262
1.394
1.304
1.224
1.374
1.476
1.392
1.316
1.442
1.312
1.230
1.400
1.346
1.232
1.404
1.402
1.288
1.196
1.310
1.310
1.168
1.256
1.388
1.288
1.336
1.472
1.380
1.226
1.424
1.376
1.244
1.302
1.428
1.282
1.160
1.356
1.400
1.228
1.470
1.416
1.306
1.434
1.334
1.168
1.400
1.492
1.376
1.358
1.458
1.344
1.278
1.426
1.344
1.124
1.206
1.392
1.304
1.028
1.368
1.408
1.372
1.524
1.490
1.392
1.522
1.340
1.262
1.512
1.456
1.368
1.348
1.426
1.354
1.236
1.386
1.334
1.138
1.334
1.378
1.308
1.230
1.426
1.390
1.292
1.296
1.290
1.206
1.372
1.444
1.350
1.328
1.460
1.344
1.176
1.318
1.344
1.254
1.508
1.444
1.340
1.470
1.384
1.230
1.398
1.374
1.154
1.330
1.388
1.292
1.180
1.372
1.386
1.276
1.446
1.446
1.254
1.316
1.492
1.348
1.310
1.562
1.356
1.272
1.504
1.332
1.272
1.470
1.372
1.314
1.422
1.368
1.178
1.376
1.382
1.254
1.190
1.376
1.286
1.174
1.334
1.358
1.216
1.150
1.428
1.344
1.220
1.404
1.372
1.210
1.120
1.342
1.306
1.208
1.390
1.382
1.242
1.298
1.372
1.228
1.346
1.370
1.260
1.202
1.402
1.386
1.288
1.250
1.430
1.376
1.230
1.366
1.212
1.078
1.290
1.452
1.266
1.408
1.446
1.252
1.394
1.364
1.266
1.490
1.458
1.272
1.384
1.486
1.334
1.244
1.504
1.366
1.214
1.368
1.328
1.194
1.310
1.328
1.312
1.272
1.512
1.422
1.248
1.412
1.356
1.406
1.328
1.286
1.360
1.278
1.222
1.306
1.280
1.154
1.136
1.292
1.246
1.192
1.268
1.196
1.104
1.020
0.992
1.474
1.274
1.076
1.190
1.256
1.176
1.042
1.064
1.424
1.362
1.226
1.424
1.412
1.370
1.340
1.310
1.400
1.398
1.384
1.456
1.336
1.342
1.346
1.222
1.238
1.328
1.142
1.114
1.290
1.292
1.098
1.014
1.002
1.446
1.162
1.270
1.360
1.122
1.012
0.988
1.472
1.190
1.096
1.332
1.298
1.232
1.214
1.310
1.290
1.340
1.406
1.298
1.356
1.236
1.254
1.288
1.162
1.234
1.274
1.106
1.074
1.384
1.280
1.130
1.186
1.294
1.146
1.060
1.022
1.490
1.210
1.226
1.528
1.344
1.298
1.368
1.378
1.354
1.402
1.168
1.166
1.278
1.372
1.324
1.436
1.288
1.338
1.220
1.150
1.360
1.332
1.206
1.362
1.298
1.172
1.302
1.292
1.192
1.240
1.224
1.102
1.082
1.210
1.208
1.084
1.014
1.164
1.358
1.132
1.216
1.218
1.254
1.240
1.166
1.292
1.278
1.186
1.304
1.280
1.210
1.342
1.282
1.196
1.300
1.216
1.272
1.210
1.292
1.182
1.232
1.298
1.164
1.260
1.188
1.084
1.154
1.314
1.140
1.198
1.192
1.136
1.180
1.282
1.126
1.200
1.272
1.198
1.254
1.260
1.168
1.196
1.194
1.130
1.224
1.182
0.998
0.932
1.040
1.376
0.972
0.950
1.060
1.380
1.022
1.022
1.438
1.272
1.162
1.264
1.206
1.258
1.316
1.208
1.298
1.276
1.134
1.020
1.432
1.164
0.902
0.948
1.534
1.262
1.206
1.328
1.300
1.190
1.140
1.254
1.242
1.170
1.300
1.312
1.144
1.024
1.416
1.210
1.090
1.168
1.500
1.386
1.218
1.240
1.360
1.256
1.190
1.354
1.280
1.256
1.344
1.276
1.172
1.374
1.286
1.120
1.036
0.966
1.454
1.180
0.954
0.938
1.536
1.182
1.050
1.024
1.484
1.282
1.190
1.320
1.240
1.226
1.352
1.238
1.244
1.424
1.304
1.244
1.318
1.206
1.252
1.352
1.192
1.176
1.278
1.230
1.078
1.092
1.114
1.064
1.312
1.066
0.954
0.964
1.438
1.192
1.264
1.320
1.224
1.292
1.230
1.172
1.320
1.312
1.200
1.280
1.280
1.190
1.316
1.216
1.178
1.246
1.296
1.156
1.120
1.236
1.132
1.058
1.180
1.278
1.108
1.110
1.254
1.184
1.110
1.158
1.290
1.074
1.098
1.450
1.152
1.076
1.158
1.238
1.296
1.274
1.288
1.106
1.048
0.974
0.964
1.510
1.404
1.224
1.210
1.176
1.102
1.190
1.152
1.148
1.236
1.108
1.028
0.936
0.946
0.958
0.978
1.412
1.272
1.108
1.056
0.924
0.980
1.498
1.210
1.264
1.198
1.094
1.102
1.070
1.036
0.946
0.992
1.010
1.346
1.196
1.098
1.074
0.938
0.912
0.984
1.442
1.190
1.118
1.062
0.942
1.008
1.396
1.136
1.146
1.150
0.988
0.878
0.828
0.996
0.968
0.866
0.894
1.484
1.066
0.952
0.940
1.036
0.896
0.902
1.514
1.282
1.052
0.986
1.374
0.996
0.886
0.928
1.024
1.488
1.134
0.988
1.100
1.400
0.906
0.840
0.834
0.918
1.660
1.484
1.422
1.296
1.436
1.358
1.160
1.026
1.544
1.340
1.192
1.094
1.482
1.258
0.956
0.940
1.514
1.350
1.110
0.918
0.852
0.918
1.546
1.480
1.392
1.250
1.360
1.188
1.032
0.888
0.926
1.634
1.316
1.428
1.348
1.098
0.896
0.832
0.828
0.964
1.858
1.492
1.214
1.404
1.436
1.362
1.252
1.350
1.310
1.192
1.308
1.276
1.200
1.238
1.290
1.204
1.322
1.340
1.222
1.306
1.302
1.220
1.154
1.254
1.236
1.190
1.218
1.280
1.214
1.284
1.248
1.168
1.160
1.224
1.212
1.104
1.064
1.054
1.098
0.956
0.976
1.386
1.148
1.026
1.050
1.002
1.168
0.976
0.940
1.460
1.304
1.168
1.038
1.120
1.402
1.182
1.258
1.322
1.216
1.288
1.312
1.156
1.226
1.328
1.222
1.240
1.308
1.188
1.148
1.350
1.298
1.132
1.162
1.340
1.190
1.070
1.156
1.334
1.240
1.232
1.346
1.306
1.300
1.410
1.276
1.368
1.310
1.250
1.290
1.194
1.166
1.250
1.152
1.164
1.354
1.272
1.232
1.290
1.216
1.106
1.126
1.122
1.382
1.088
1.088
1.520
1.294
1.120
1.388
1.338
1.190
1.104
1.222
1.384
1.206
1.194
1.332
1.312
1.278
1.408
1.314
1.320
1.260
1.328
1.290
1.238
1.358
1.240
1.252
1.368
1.240
1.274
1.346
1.230
1.298
1.342
1.256
1.304
1.278
1.148
1.242
1.340
1.214
1.240
1.270
1.200
1.050
0.938
0.988
1.396
1.112
1.268
1.310
1.108
0.970
0.924
1.424
1.234
1.070
1.262
1.502
1.296
1.186
1.284
1.516
1.316
1.356
1.460
1.246
1.376
1.400
1.206
1.124
1.282
1.326
1.136
1.010
1.052
1.534
1.292
1.166
1.378
1.376
1.298
1.166
1.352
1.424
1.382
1.222
1.262
1.488
1.342
1.292
1.424
1.378
1.266
1.334
1.358
1.196
1.314
1.390
1.250
1.190
1.400
1.332
1.188
1.212
1.336
1.222
1.142
1.266
1.366
1.224
1.096
1.330
1.388
1.240
1.086
1.046
1.564
1.372
1.228
1.434
1.386
1.252
1.024
0.916
1.722
1.542
1.408
1.466
1.428
1.332
1.368
1.278
1.316
1.326
1.124
1.402
1.268
1.222
1.332
1.304
1.150
1.104
1.380
1.234
1.150
1.298
1.356
1.258
1.070
1.088
1.468
1.298
1.216
1.320
1.286
1.206
1.236
1.404
1.292
1.174
1.232
1.190
1.054
1.108
1.442
1.216
1.106
1.340
1.344
1.238
1.230
1.336
1.316
1.212
1.252
1.336
1.238
1.226
1.322
1.236
1.042
1.094
1.384
1.218
1.168
1.242
1.206
1.074
1.084
1.086
1.326
1.082
0.988
1.414
1.402
1.296
1.398
1.360
1.244
1.398
1.222
1.204
1.360
1.246
1.148
1.502
1.348
1.170
1.204
1.394
1.202
1.088
1.220
1.352
1.216
1.080
1.120
1.378
1.238
1.146
1.218
1.254
1.218
1.092
1.158
1.314
1.252
1.128
1.368
1.384
1.332
1.236
1.200
1.412
1.364
1.244
1.248
1.216
0.984
0.928
1.460
1.618
1.508
1.388
1.498
1.360
1.304
1.372
1.322
1.234
1.396
1.262
1.158
1.292
1.300
1.184
1.076
1.182
1.456
1.268
1.158
1.324
1.312
1.136
1.138
1.362
1.220
1.086
1.252
1.328
1.254
1.052
1.040
1.556
1.406
1.296
1.450
1.356
1.248
1.340
1.346
1.146
1.192
1.426
1.272
1.190
1.424
1.382
1.158
1.214
1.412
1.320
1.252
1.530
1.464
1.332
1.474
1.382
1.310
1.440
1.304
1.380
1.370
1.210
1.370
1.286
1.122
1.304
1.290
1.098
1.092
1.288
1.190
1.060
1.056
1.226
1.196
1.060
1.108
1.282
1.178
1.056
1.138
1.426
1.294
1.128
1.282
1.442
1.308
1.192
1.416
1.474
1.368
1.372
1.420
1.350
1.446
1.350
1.392
1.428
1.336
1.514
1.448
1.376
1.302
1.368
1.368
1.350
1.228
1.126
1.440
1.320
1.154
1.220
1.454
1.392
1.248
1.368
1.304
1.252
1.342
1.222
1.302
1.416
1.290
1.266
1.400
1.284
1.200
1.410
1.372
1.152
1.154
1.450
1.366
1.138
1.070
1.334
0.990
0.900
0.944
1.960
1.560
1.362
1.506
1.462
1.380
1.242
1.172
1.338
1.300
1.170
1.162
1.324
1.256
1.180
1.240
1.286
1.182
1.146
1.316
1.280
1.190
1.080
1.172
1.382
1.294
1.116
1.166
1.372
1.376
1.264
1.368
1.354
1.234
1.384
1.362
1.288
1.378
1.238
1.210
1.302
1.234
1.202
1.284
1.186
1.094
1.236
1.094
0.948
0.846
0.962
1.876
1.338
1.418
1.438
1.218
1.190
1.348
1.348
1.184
1.134
1.292
1.376
1.198
1.116
1.314
1.404
1.294
1.126
1.294
1.426
1.256
1.132
1.350
1.392
1.322
1.240
1.428
1.486
1.376
1.432
1.384
1.310
1.432
1.300
1.316
1.444
1.338
1.296
1.424
1.300
1.322
1.288
1.298
1.324
1.220
1.214
1.374
1.162
0.934
0.870
1.688
1.364
1.318
1.472
1.316
1.148
1.340
1.328
1.158
1.018
1.426
1.404
1.206
0.902
0.830
0.868
1.764
1.386
1.616
1.494
1.350
1.236
1.454
1.456
1.286
1.032
1.454
1.458
1.270
1.218
1.366
1.346
1.142
1.154
1.542
1.446
1.374
1.318
1.528
1.452
1.244
1.142
1.374
1.548
1.406
1.234
1.348
1.496
1.390
1.372
1.464
1.334
1.450
1.364
1.292
1.410
1.370
1.280
1.390
1.288
1.274
1.396
1.262
1.092
0.914
0.882
1.562
1.376
1.478
1.336
1.206
1.364
1.302
1.188
0.982
1.130
1.340
1.152
1.004
1.022
1.348
0.968
0.804
0.776
0.762
0.774
0.810
0.832
0.792
0.758
0.728
0.718
0.734
0.754
0.754
0.774
0.788
0.770
0.776
0.804
0.832
0.874
0.936
0.882
0.876
1.024
1.412
1.320
1.132
1.038
1.444
1.312
1.160
1.388
1.478
1.338
1.268
1.480
1.326
1.208
1.546
1.472
1.632
1.468
1.544
1.406
1.506
1.538
1.508
1.426
1.552
1.464
1.342
1.622
1.374
1.470
1.538
1.420
1.482
1.402
1.334
1.296
1.380
1.330
1.204
1.336
1.388
1.206
1.202
1.326
1.206
1.064
0.940
0.998
1.564
1.298
1.224
1.348
1.344
1.194
1.128
1.336
1.320
1.130
1.282
1.306
1.160
1.250
1.562
1.396
1.226
1.304
1.470
1.366
1.264
1.388
1.386
1.328
1.200
1.266
1.414
1.340
1.236
1.288
1.412
1.402
1.212
1.094
1.460
1.332
1.158
1.470
1.476
1.348
1.262
1.350
1.408
1.420
1.372
1.288
1.432
1.376
1.288
1.466
1.412
1.228
1.306
1.302
1.288
1.170
1.290
1.360
1.188
1.204
1.406
1.378
1.426
1.352
1.468
1.380
1.254
1.526
1.464
1.378
1.418
1.450
1.326
1.316
1.540
1.412
1.172
1.326
1.588
1.568
1.316
1.370
1.316
1.284
1.136
1.164
1.298
1.322
1.216
1.252
1.308
1.276
1.108
1.190
1.380
1.272
1.240
1.364
1.278
1.198
1.062
1.208
1.392
1.324
1.160
1.300
1.410
1.226
1.206
1.364
1.486
1.356
1.216
1.378
1.344
1.352
1.152
1.364
1.356
1.338
1.148
1.294
1.438
1.402
1.270
1.282
1.338
1.238
1.518
1.434
1.322
1.404
1.296
1.156
1.236
1.346
1.270
1.226
1.438
1.396
1.380
1.160
1.278
1.494
1.382
1.226
1.442
1.448
1.264
1.376
1.354
1.288
1.222
1.330
1.348
1.282
1.390
1.344
1.230
1.356
1.344
1.318
1.218
1.346
1.444
1.214
1.150
1.250
1.416
1.318
1.266
1.490
1.412
1.192
1.284
1.432
1.280
1.280
1.094
1.098
1.472
1.648
1.560
1.554
1.410
1.492
1.426
1.306
1.434
1.370
1.300
1.246
1.430
1.378
1.276
1.298
1.382
1.338
1.278
1.582
1.530
1.392
1.202
1.412
1.422
1.340
1.250
1.322
1.334
1.142
1.284
1.460
1.370
1.176
1.438
1.410
1.212
1.122
1.220
1.292
1.264
1.434
1.440
1.232
1.312
1.360
1.292
1.240
1.448
1.430
1.336
1.268
1.402
1.424
1.280
1.422
1.374
1.360
1.264
1.396
1.408
1.170
1.314
1.370
1.262
1.126
1.300
1.306
1.184
1.468
1.418
1.300
1.396
1.374
1.194
1.286
1.284
1.248
1.170
1.392
1.378
1.210
1.182
1.414
1.338
1.278
1.474
1.396
1.170
1.268
1.302
1.316
1.322
1.480
1.348
1.280
1.344
1.362
1.278
1.448
1.454
1.328
1.348
1.474
1.356
1.262
1.478
1.420
1.236
1.304
1.382
1.320
1.276
1.486
1.368
1.236
1.386
1.350
1.258
1.154
1.362
1.220
1.040
1.582
1.464
1.376
1.286
1.396
1.360
1.166
1.414
1.398
1.294
1.142
1.428
1.410
1.334
1.222
1.406
1.326
1.238
1.530
1.490
1.336
1.318
1.354
1.344
1.252
1.614
1.544
1.506
1.612
1.492
1.406
1.398
1.276
1.206
1.480
1.334
1.308
1.368
1.354
1.280
1.290
1.384
1.318
1.104
1.340
1.340
1.318
1.386
1.528
1.392
1.214
1.398
1.458
1.358
1.220
1.508
1.528
1.390
1.320
1.476
1.366
1.216
1.424
1.438
1.330
1.232
1.420
1.390
1.218
1.432
1.322
1.130
1.334
1.344
1.294
1.304
1.442
1.348
1.252
1.340
1.324
1.224
1.208
1.342
1.298
1.204
1.398
1.314
1.256
1.366
1.350
1.224
1.176
1.282
1.314
1.218
1.352
1.348
1.226
1.426
1.322
1.048
1.220
1.340
1.304
1.310
1.450
1.322
1.270
1.478
1.442
1.346
1.400
1.344
1.268
0.982
1.030
1.668
1.556
1.616
1.568
1.472
1.466
1.450
1.314
1.472
1.396
1.250
1.370
1.314
1.270
1.256
1.242
1.258
1.286
1.358
1.412
1.318
1.462
1.386
1.324
1.266
1.444
1.396
1.244
1.344
1.364
1.316
1.186
1.342
1.404
1.320
1.244
1.474
1.372
1.260
1.474
1.418
1.294
1.382
1.440
1.314
1.220
1.274
1.306
1.102
1.246
1.532
1.332
1.282
1.514
1.418
1.330
1.406
1.342
1.252
1.428
1.300
1.154
1.316
1.348
1.194
1.394
1.362
1.276
1.282
1.320
1.244
1.414
1.186
1.022
0.916
1.118
1.780
1.532
1.660
1.562
1.410
1.524
1.448
1.518
1.520
1.408
1.424
1.498
1.480
1.320
1.532
1.452
1.366
1.262
1.492
1.438
1.368
1.500
1.388
1.244
1.442
1.370
1.188
1.186
1.468
1.296
1.054
1.030
0.906
0.872
0.858
0.906
0.838
0.738
0.738
0.718
0.700
0.692
0.692
0.674
0.668
0.662
0.656
0.642
0.658
0.648
0.644
0.642
0.634
0.642
0.638
0.644
0.678
0.736
0.804
0.878
0.854
0.898
0.866
0.802
0.788
0.786
0.792
0.860
1.502
1.338
1.018
0.936
0.940
1.394
1.238
1.424
1.406
1.086
0.940
0.852
0.796
0.788
0.802
1.074
1.310
1.046
1.012
0.964
0.922
0.966
0.920
1.132
1.590
1.452
1.384
1.452
1.430
1.312
1.426
1.508
1.490
1.426
1.338
1.454
1.454
1.452
1.354
1.440
1.428
1.320
1.326
1.204
1.290
1.308
1.340
1.318
1.226
1.548
1.474
1.418
1.286
1.276
1.512
1.504
1.312
1.392
1.468
1.366
1.260
1.346
1.308
1.184
1.370
1.368
1.258
1.356
1.326
1.176
1.228
1.392
1.314
1.184
1.382
1.390
1.336
1.306
1.368
1.338
1.194
1.170
1.378
1.366
1.252
1.224
1.464
1.372
1.224
1.386
1.466
1.264
1.320
1.366
1.372
1.264
1.404
1.408
1.316
1.252
1.324
1.378
1.250
1.194
1.390
1.344
1.234
1.450
1.454
1.310
1.382
1.438
1.358
1.242
1.340
1.354
1.282
1.248
1.384
1.378
1.278
1.424
1.366
1.192
1.386
1.424
1.308
1.228
1.434
1.450
1.340
1.438
1.466
1.298
1.246
1.452
1.456
1.354
1.260
1.380
1.316
1.280
1.382
1.390
1.282
1.290
1.326
1.332
1.238
1.360
1.334
1.286
1.182
1.278
1.402
1.320
1.196
1.332
1.342
1.294
1.232
1.414
1.316
1.234
1.374
1.404
1.310
1.220
1.350
1.362
1.284
1.266
1.398
1.332
1.198
1.328
1.356
1.304
1.200
1.568
1.444
1.298
1.214
1.476
1.452
1.402
1.218
1.368
1.426
1.356
1.312
1.458
1.422
1.290
1.268
1.368
1.320
1.222
1.382
1.314
1.190
1.188
1.248
1.292
1.326
1.600
1.548
1.358
1.454
1.452
1.324
1.282
1.410
1.344
1.228
1.398
1.338
1.274
1.326
1.426
1.414
1.290
1.464
1.346
1.274
1.426
1.378
1.228
1.392
1.398
1.414
1.354
1.426
1.394
1.298
1.252
1.396
1.342
1.220
1.214
1.522
1.460
1.286
1.488
1.370
1.240
1.470
1.432
1.258
1.264
1.260
1.248
1.098
1.532
1.482
1.362
1.476
1.340
1.262
1.386
1.394
1.278
1.236
1.402
1.436
1.280
1.236
1.358
1.264
1.350
1.478
1.366
1.222
1.494
1.436
1.326
1.498
1.386
1.274
1.356
1.378
1.336
1.284
1.360
1.308
1.240
1.326
1.256
1.186
1.278
1.252
1.224
1.154
1.324
1.336
1.222
1.304
1.330
1.356
1.200
1.282
1.358
1.224
1.254
1.344
1.276
1.196
1.280
1.408
1.298
1.288
1.384
1.412
1.314
1.378
1.404
1.292
1.462
1.416
1.274
1.392
1.410
1.292
1.432
1.386
1.280
1.238
1.392
1.400
1.258
1.374
1.364
1.282
1.282
1.390
1.362
1.218
1.394
1.310
1.280
1.256
1.426
1.314
1.192
1.344
1.392
1.234
1.384
1.352
1.172
1.238
1.254
1.272
1.184
1.442
1.338
1.242
1.272
1.482
1.340
1.288
1.428
1.362
1.252
1.394
1.452
1.352
1.312
1.526
1.388
1.252
1.484
1.444
1.324
1.290
1.382
1.402
1.350
1.096
1.264
1.498
1.274
1.354
1.424
1.356
1.284
1.376
1.384
1.236
1.308
1.352
1.206
1.220
1.376
1.302
1.194
1.286
1.334
1.216
1.230
1.300
1.320
1.226
1.360
1.470
1.246
1.238
1.290
1.222
1.218
1.438
1.292
1.168
1.480
1.386
1.244
1.518
1.400
1.288
1.408
1.408
1.276
1.456
1.408
1.240
1.378
1.410
1.288
1.376
1.484
1.372
1.342
1.404
1.404
1.336
1.288
1.366
1.416
1.284
1.262
1.348
1.338
1.202
1.248
1.372
1.292
1.242
1.324
1.278
1.168
1.268
1.334
1.334
1.198
1.344
1.344
1.236
1.256
1.386
1.336
1.218
1.206
1.280
1.306
1.210
1.442
1.404
1.336
1.470
1.402
1.240
1.464
1.394
1.318
1.498
1.380
1.262
1.392
1.344
1.190
1.256
1.378
1.294
1.248
1.340
1.346
1.108
0.984
0.860
0.850
0.828
0.888
1.586
1.386
1.536
1.438
1.278
1.412
1.418
1.336
1.116
1.480
1.458
1.430
1.312
1.364
1.374
1.288
1.564
1.488
1.372
1.354
1.512
1.406
1.372
1.518
1.414
1.298
1.174
1.380
1.446
1.346
1.290
1.448
1.394
1.268
1.310
1.506
1.436
1.236
1.406
1.362
1.302
1.182
1.368
1.356
1.354
1.148
1.284
1.444
1.448
1.418
1.572
1.492
1.338
1.468
1.416
1.292
1.430
1.384
1.346
1.278
1.408
1.440
1.270
1.268
1.386
1.358
1.240
1.470
1.466
1.328
1.158
1.462
1.478
1.356
1.352
1.472
1.354
1.246
1.352
1.400
1.252
1.376
1.342
1.238
1.430
1.448
1.280
1.222
1.420
1.378
1.280
1.164
1.388
1.330
1.264
1.244
1.388
1.400
1.262
1.410
1.416
1.352
1.250
1.412
1.424
1.362
1.238
1.416
1.384
1.276
1.422
1.402
1.266
1.394
1.390
1.216
1.180
1.330
1.364
1.210
1.302
1.364
1.308
1.210
1.370
1.284
1.172
1.374
1.396
1.306
1.276
1.452
1.418
1.312
1.418
1.408
1.258
1.408
1.386
1.292
1.258
1.452
1.308
1.226
1.366
1.370
1.306
1.204
1.366
1.426
1.248
1.372
1.520
1.360
1.378
1.496
1.414
1.288
1.416
1.440
1.310
1.278
1.392
1.318
1.248
1.438
1.420
1.314
1.222
1.406
1.334
1.212
1.396
1.398
1.284
1.270
1.424
1.368
1.298
1.370
1.328
1.236
1.330
1.274
1.206
1.300
1.312
1.172
1.406
1.354
1.252
1.382
1.468
1.294
1.254
1.482
1.406
1.328
1.422
1.366
1.248
1.430
1.382
1.234
1.386
1.402
1.304
1.272
1.356
1.392
1.302
1.232
1.304
1.334
1.238
1.324
1.360
1.308
1.260
1.360
1.300
1.206
1.380
1.354
1.268
1.264
1.468
1.350
1.296
1.452
1.480
1.288
1.364
1.402
1.246
1.416
1.440
1.346
1.334
1.410
1.360
1.292
1.446
1.360
1.266
1.422
1.398
1.304
1.242
1.344
1.358
1.236
1.376
1.428
1.274
1.220
1.376
1.440
1.364
1.312
1.464
1.340
1.278
1.378
1.286
1.318
1.342
1.316
1.218
1.316
1.360
1.256
1.270
1.372
1.328
1.234
1.286
1.294
1.194
1.330
1.350
1.228
1.368
1.326
1.256
1.158
1.326
1.400
1.270
1.420
1.416
1.262
1.408
1.450
1.316
1.302
1.386
1.330
1.270
1.442
1.344
1.254
1.340
1.340
1.252
1.226
1.344
1.352
1.228
1.434
1.334
1.290
1.338
1.408
1.252
1.188
1.370
1.286
1.240
1.374
1.314
1.240
1.364
1.378
1.248
1.446
1.408
1.296
1.524
1.464
1.314
1.288
1.374
1.266
1.082
1.456
1.366
1.224
1.388
1.420
1.242
1.270
1.368
1.222
1.148
1.314
1.370
1.228
1.364
1.250
1.272
1.312
1.186
1.108
1.556
1.464
1.494
1.546
1.422
1.366
1.486
1.374
1.352
1.488
1.378
1.224
1.438
1.344
1.236
1.470
1.460
1.344
1.430
1.440
1.348
1.420
1.422
1.280
1.396
1.430
1.350
1.312
1.436
1.348
1.208
1.388
1.304
1.248
1.364
1.312
1.256
1.414
1.334
1.264
1.410
1.392
1.262
1.428
1.354
1.206
1.402
1.344
1.230
1.374
1.412
1.248
1.302
1.420
1.358
1.314
1.442
1.434
1.304
1.458
1.402
1.314
1.452
1.342
1.306
1.510
1.444
1.326
1.426
1.400
1.310
1.216
1.408
1.412
1.322
1.386
1.354
1.228
1.384
1.402
1.336
1.258
1.444
1.406
1.314
1.410
1.366
1.278
1.330
1.412
1.298
1.318
1.434
1.282
1.376
1.388
1.338
1.248
1.436
1.410
1.270
1.260
1.470
1.318
1.230
1.288
1.352
1.334
1.532
1.396
1.340
1.386
1.358
1.280
1.468
1.404
1.262
1.440
1.388
1.278
1.310
1.406
1.218
1.454
1.422
1.350
1.470
1.430
1.322
1.520
1.394
1.270
1.344
1.534
1.384
1.364
1.488
1.412
1.370
1.422
1.314
1.260
1.438
1.308
1.222
1.294
1.368
1.248
1.438
1.452
1.290
1.432
1.326
1.280
1.148
1.516
1.386
1.306
1.390
1.342
1.250
1.314
1.318
1.264
1.402
1.098
0.926
0.832
0.794
0.752
0.778
0.806
0.904
0.976
0.888
0.806
0.796
0.776
0.760
0.760
0.746
0.788
0.846
1.410
1.306
1.092
1.266
1.386
1.334
1.074
1.380
1.428
1.382
1.174
1.414
1.464
1.334
1.212
1.440
1.482
1.202
1.210
1.462
1.408
1.118
1.144
1.142
0.898
0.866
0.900
1.158
1.274
0.988
0.852
0.772
0.736
0.714
0.714
0.722
0.720
0.728
0.732
0.726
0.716
0.688
0.694
0.690
0.692
0.704
0.710
0.716
0.764
0.766
0.788
0.814
0.796
0.878
0.934
0.810
0.828
0.850
0.890
0.832
0.810
0.812
0.808
0.762
0.750
0.744
0.796
0.812
0.794
0.758
0.738
0.712
0.700
0.680
0.670
0.650
0.652
0.646
0.652
0.666
0.682
0.696
0.734
0.860
1.332
1.240
1.258
1.134
1.498
1.422
1.374
1.216
1.456
1.474
1.342
1.230
1.512
1.414
1.368
1.546
1.480
1.250
1.168
1.544
1.416
1.468
1.526
1.442
1.244
1.482
1.448
1.234
1.548
1.446
1.142
1.132
1.254
0.956
0.872
0.906
0.984
0.946
0.892
0.852
0.798
0.808
0.798
0.834
0.942
1.438
1.182
0.968
0.908
1.428
1.310
1.318
1.212
0.928
0.882
0.844
0.834
0.924
1.504
1.088
1.092
1.080
1.016
0.846
0.820
0.826
0.798
0.780
0.900
1.466
1.250
1.434
1.350
1.456
1.402
1.360
1.480
1.348
1.296
1.036
1.416
1.398
1.088
1.486
1.382
1.182
1.548
1.464
1.318
1.484
1.494
1.378
1.096
1.442
1.412
1.300
1.252
1.476
1.336
1.108
1.174
1.550
1.358
1.444
1.542
1.312
1.198
1.542
1.556
1.412
1.558
1.446
1.338
1.514
1.434
1.230
1.182
1.416
1.330
1.162
1.424
1.548
1.356
1.172
1.458
1.376
1.234
1.524
1.476
1.350
1.338
1.392
1.296
1.062
1.500
1.418
1.316
1.394
1.490
1.388
1.220
1.370
1.440
1.314
1.304
1.442
1.372
1.290
1.498
1.376
1.276
1.444
1.450
1.356
1.250
1.362
1.356
1.240
1.450
1.406
1.280
1.456
1.406
1.320
1.320
1.462
1.416
1.314
1.526
1.384
1.246
1.454
1.444
1.368
1.344
1.506
1.358
1.250
1.354
1.418
1.240
1.274
1.366
1.326
1.194
1.382
1.372
1.302
1.246
1.354
1.388
1.300
1.254
1.460
1.390
1.288
1.184
1.402
1.396
1.276
1.476
1.412
1.272
1.378
1.410
1.294
1.386
1.378
1.184
1.046
1.478
1.338
1.270
1.536
1.436
1.368
1.514
1.414
1.310
1.420
1.358
1.196
1.366
1.388
1.336
1.316
1.526
1.436
1.264
1.396
1.436
1.368
1.220
1.218
1.676
1.576
1.584
1.504
1.428
1.566
1.458
1.322
1.430
1.410
1.232
1.470
1.414
1.310
1.244
1.400
1.340
1.180
1.414
1.342
1.204
1.264
1.504
1.336
1.186
1.356
1.398
1.240
1.328
1.374
1.352
1.284
1.484
1.404
1.258
1.412
1.462
1.320
1.484
1.336
1.224
1.318
1.424
1.360
1.268
1.438
1.416
1.268
1.458
1.460
1.294
1.294
1.332
1.322
1.282
1.400
1.366
1.226
1.382
1.280
1.246
1.224
1.516
1.404
1.278
1.508
1.454
1.326
1.290
1.436
1.354
1.306
1.426
1.418
1.222
1.394
1.380
1.228
1.472
1.434
1.274
1.410
1.400
1.312
1.276
1.432
1.384
1.218
1.438
1.406
1.260
1.376
1.400
1.300
1.174
1.422
1.364
1.268
1.398
1.436
1.314
1.278
1.450
1.416
1.258
1.418
1.434
1.292
1.478
1.446
1.350
1.168
1.298
1.370
1.270
1.524
1.412
1.262
1.442
1.400
1.250
1.146
1.142
1.412
1.268
1.514
1.472
1.394
1.504
1.474
1.268
1.378
1.392
1.294
1.336
1.354
1.294
1.278
1.390
1.350
1.248
1.410
1.360
1.200
1.354
1.392
1.312
1.272
1.492
1.362
1.282
1.346
1.354
1.218
1.406
1.336
1.230
1.412
1.378
1.260
1.404
1.308
1.172
1.378
1.408
1.318
1.314
1.466
1.378
1.252
1.416
1.416
1.246
1.252
1.390
1.366
1.278
1.444
1.384
1.214
1.402
1.370
1.288
1.536
1.396
1.236
1.350
1.414
1.310
1.420
1.418
1.302
1.320
1.330
1.254
1.110
1.500
1.464
1.350
1.552
1.454
1.388
1.504
1.404
1.250
1.408
1.398
1.332
1.306
1.314
1.370
1.278
1.490
1.438
1.302
1.434
1.466
1.320
1.376
1.356
1.204
1.416
1.450
1.316
1.478
1.436
1.300
1.518
1.408
1.296
1.440
1.392
1.332
1.480
1.380
1.290
1.394
1.382
1.254
1.220
1.380
1.310
1.286
1.394
1.376
1.218
1.286
1.320
1.200
1.354
1.444
1.362
1.302
1.448
1.432
1.226
1.336
1.464
1.426
1.384
1.534
1.440
1.278
1.456
1.460
1.286
1.242
1.508
1.390
1.312
1.426
1.410
1.242
1.432
1.392
1.274
1.262
1.394
1.304
1.260
1.408
1.348
1.222
1.300
1.422
1.324
1.292
1.430
1.374
1.204
1.406
1.312
1.192
1.372
1.362
1.218
1.294
1.340
1.310
1.262
1.496
1.428
1.272
1.416
1.288
1.166
1.372
1.372
1.246
1.310
1.464
1.392
1.212
1.348
1.398
1.258
1.436
1.436
1.312
1.432
1.372
1.256
1.344
1.334
1.260
1.224
1.426
1.330
1.210
1.426
1.376
1.220
1.326
1.448
1.326
1.328
1.458
1.394
1.328
1.458
1.404
1.228
1.358
1.330
1.368
1.680
1.570
1.420
1.494
1.400
1.280
1.392
1.432
1.292
1.324
1.402
1.266
1.274
1.336
1.250
1.244
1.358
1.340
1.180
1.326
1.366
1.272
1.282
1.362
1.368
1.254
1.396
1.350
1.276
1.452
1.408
1.278
1.366
1.400
1.288
1.234
1.400
1.320
1.220
1.402
1.372
1.232
1.272
1.398
1.300
1.184
1.368
1.366
1.236
1.156
1.474
1.376
1.228
1.354
1.286
1.156
1.370
1.394
1.274
1.330
1.326
1.324
1.232
1.454
1.376
1.258
1.420
1.356
1.282
1.336
1.272
1.158
1.332
1.344
1.204
1.346
1.382
1.250
1.264
1.314
1.348
1.258
1.354
1.270
1.222
1.368
1.444
1.350
1.158
1.412
1.346
1.238
1.406
1.428
1.282
1.274
1.416
1.358
1.194
1.422
1.406
1.286
1.436
1.382
1.282
1.452
1.418
1.334
1.382
1.352
1.234
1.364
1.324
1.164
1.326
1.378
1.320
1.270
1.426
1.390
1.282
1.412
1.452
1.322
1.382
1.430
1.360
1.286
1.470
1.336
1.284
1.382
1.364
1.228
1.394
1.368
1.264
1.334
1.406
1.336
1.450
1.458
1.324
1.214
1.402
1.300
1.264
1.426
1.366
1.242
1.344
1.346
1.300
1.306
1.388
1.438
1.278
1.422
1.426
1.290
1.388
1.346
1.234
1.376
1.390
1.284
1.198
1.374
1.278
1.138
1.320
1.372
1.322
1.264
1.312
1.234
1.164
1.446
1.352
1.260
1.408
1.366
1.318
1.442
1.324
1.254
1.420
1.340
1.280
1.492
1.348
1.340
1.378
1.338
1.228
1.470
1.384
1.252
1.346
1.372
1.326
1.262
1.420
1.352
1.244
1.216
1.348
1.326
1.210
1.390
1.394
1.264
1.214
1.380
1.252
1.124
1.476
1.412
1.242
1.376
1.342
1.156
1.454
1.420
1.316
1.576
1.464
1.540
1.470
1.316
1.466
1.452
1.358
1.308
1.286
1.280
1.390
1.304
1.234
1.394
1.300
1.222
1.398
1.324
1.222
1.426
1.384
1.256
1.408
1.452
1.272
1.540
1.488
1.366
1.494
1.420
1.280
1.374
1.380
1.320
1.468
1.378
1.220
1.388
1.396
1.294
1.384
1.486
1.354
1.408
1.414
1.348
1.312
1.518
1.396
1.270
1.340
1.390
1.234
1.328
1.382
1.338
1.276
1.390
1.308
1.280
1.386
1.268
1.146
1.334
1.464
1.390
1.336
1.430
1.372
1.368
1.434
1.416
1.328
1.418
1.406
1.360
1.514
1.434
1.330
1.412
1.366
1.212
1.346
1.402
1.278
1.408
1.434
1.300
1.236
1.528
1.470
1.330
1.302
1.388
1.348
1.312
1.516
1.410
1.318
1.464
1.446
1.310
1.374
1.340
1.212
1.228
1.428
1.304
1.258
1.462
1.404
1.250
1.364
1.300
1.258
1.252
1.210
1.260
1.538
1.434
1.396
1.640
1.430
1.348
1.458
1.360
1.264
1.430
1.326
1.214
1.348
1.290
1.192
1.388
1.324
1.250
1.366
1.398
1.284
1.412
1.458
1.398
1.292
1.422
1.392
1.280
1.418
1.510
1.442
1.350
1.472
1.380
1.278
1.442
1.380
1.380
1.582
1.484
1.362
1.506
1.470
1.314
1.396
1.434
1.288
1.160
1.572
1.390
1.394
1.456
1.622
1.420
1.344
1.444
1.358
1.340
1.480
1.370
1.286
1.414
1.384
1.318
1.282
1.350
1.342
1.214
1.330
1.392
1.338
1.200
1.448
1.422
1.294
1.470
1.428
1.326
1.322
1.410
1.400
1.292
1.482
1.370
1.308
1.518
1.420
1.338
1.452
1.418
1.286
1.436
1.434
1.342
1.470
1.380
1.312
1.370
1.316
1.236
1.456
1.566
1.380
1.386
1.392
1.262
1.182
1.686
1.524
1.418
1.570
1.406
1.304
1.396
1.388
1.322
1.466
1.416
1.350
1.414
1.364
1.296
1.432
1.338
1.150
1.440
1.418
1.342
1.284
1.456
1.408
1.320
1.434
1.450
1.308
1.278
1.444
1.390
1.306
1.524
1.458
1.350
1.298
1.432
1.306
1.260
1.308
1.324
1.178
1.492
1.376
1.220
1.416
1.338
1.224
1.452
1.400
1.276
1.456
1.412
1.332
1.274
1.454
1.348
1.260
1.496
1.430
1.288
1.424
1.428
1.306
1.328
1.402
1.304
1.286
1.514
1.408
1.282
1.374
1.384
1.312
1.298
1.498
1.426
1.428
1.604
1.476
1.376
1.540
1.462
1.364
1.464
1.422
1.290
1.480
1.376
1.264
1.352
1.410
1.316
1.292
1.462
1.394
1.310
1.464
1.454
1.302
1.412
1.398
1.254
1.378
1.380
1.296
1.208
1.356
1.310
1.216
1.428
1.318
1.362
1.468
1.428
1.354
1.600
1.354
1.444
1.352
1.250
1.374
1.500
1.382
1.326
1.486
1.304
1.276
1.544
1.478
1.340
1.490
1.390
1.274
1.364
1.416
1.356
1.254
1.338
1.454
1.356
1.506
1.446
1.320
1.470
1.506
1.418
1.502
1.384
1.330
1.436
1.342
1.354
1.372
1.344
1.288
1.416
1.438
1.314
1.268
1.390
1.378
1.348
1.472
1.372
1.274
1.506
1.416
1.338
1.430
1.382
1.232
1.378
1.336
1.212
1.462
1.472
1.356
1.362
1.466
1.446
1.396
1.506
1.370
1.292
1.394
1.368
1.324
1.400
1.438
1.258
1.348
1.366
1.306
1.180
1.450
1.414
1.320
1.536
1.454
1.246
1.424
1.386
1.300
1.494
1.346
1.242
1.402
1.400
1.298
1.406
1.386
1.256
1.414
1.458
1.340
1.458
1.360
1.274
1.438
1.368
1.168
1.422
1.348
1.282
1.466
1.364
1.218
1.392
1.452
1.288
1.452
1.380
1.300
1.406
1.392
1.266
1.338
1.240
1.174
1.462
1.530
1.348
1.360
1.434
1.376
1.268
1.460
1.384
1.292
1.384
1.402
1.300
1.188
1.504
1.422
1.250
1.464
1.456
1.222
1.232
1.376
1.286
1.270
1.372
1.350
1.254
1.396
1.360
1.268
1.196
1.410
1.424
1.276
1.414
1.386
1.288
1.464
1.380
1.322
1.522
1.426
1.354
1.554
1.432
1.294
1.444
1.422
1.278
1.452
1.418
1.310
1.432
1.398
1.270
1.388
1.446
1.346
1.514
1.416
1.454
1.514
1.394
1.406
1.524
1.414
1.374
1.460
1.370
1.288
1.416
1.362
1.306
1.364
1.450
1.302
1.280
1.330
1.156
0.924
0.956
1.542
1.204
1.016
0.922
1.612
1.002
0.876
0.870
0.894
0.856
0.806
0.778
0.734
0.718
0.708
0.696
0.684
0.676
0.668
0.656
0.662
0.674
0.684
0.702
0.714
0.700
0.688
0.702
0.676
0.696
0.704
0.704
0.720
0.812
1.440
1.274
1.088
0.918
0.848
0.798
0.770
0.776
0.850
1.426
1.066
0.942
0.818
0.774
0.722
0.706
0.692
0.672
0.666
0.668
0.670
0.690
0.696
0.686
0.710
0.708
0.716
0.718
0.714
0.766
0.822
1.406
1.206
0.978
1.406
1.346
1.266
1.062
1.544
1.506
1.318
1.126
1.422
1.268
1.532
1.474
1.388
1.286
1.488
1.448
1.310
1.330
1.410
1.464
1.250
1.190
1.480
1.474
1.300
1.472
1.426
1.418
1.376
1.594
1.490
1.450
1.324
1.454
1.394
1.338
1.140
1.518
1.458
1.482
1.280
1.386
1.450
1.436
1.384
1.520
1.482
1.396
1.376
1.544
1.496
1.334
1.322
1.518
1.422
1.312
1.482
1.418
1.284
1.388
1.466
1.318
1.250
1.360
1.434
1.308
1.230
1.412
1.252
0.978
0.962
1.656
1.352
1.212
1.252
1.100
1.004
0.902
0.936
0.968
1.410
1.196
1.000
0.854
0.830
0.836
0.806
0.786
0.748
0.766
0.722
0.708
0.698
0.694
0.696
0.714
0.682
0.730
0.732
0.770
0.850
0.948
0.892
1.362
1.230
1.224
1.112
0.968
0.922
0.834
0.818
0.824
0.826
1.708
1.132
1.366
1.302
1.276
1.382
0.978
0.888
1.576
1.494
1.462
1.540
1.538
1.412
1.518
1.432
0.952
0.858
0.862
0.980
1.332
1.236
1.120
1.064
0.956
0.838
0.796
0.794
0.794
0.840
0.956
1.346
1.252
1.156
0.922
0.938
1.528
1.430
1.390
1.404
1.584
1.494
1.352
1.238
1.422
1.562
1.516
1.358
1.194
1.410
1.510
1.344
1.448
1.484
1.430
1.300
1.382
1.340
1.218
0.996
1.408
1.354
1.140
1.148
1.532
1.404
1.388
1.502
1.464
1.332
1.284
1.408
1.398
1.342
1.136
1.466
1.444
1.238
1.192
1.554
1.570
1.424
1.436
1.492
1.452
1.314
1.430
1.412
1.274
1.344
1.380
1.278
1.396
1.552
1.492
1.384
1.518
1.450
1.392
1.260
1.330
1.426
1.330
1.220
1.256
1.342
1.306
1.474
1.474
1.354
1.312
1.452
1.410
1.326
1.164
1.394
1.382
1.362
1.294
1.414
1.430
1.244
1.312
1.428
1.340
1.214
1.348
1.336
1.174
1.012
1.450
1.366
1.224
1.362
1.400
1.288
1.290
1.402
1.450
1.374
1.490
1.410
1.432
1.458
1.304
1.426
1.498
1.432
1.478
1.504
1.364
1.368
1.376
1.276
1.296
1.388
1.284
1.234
1.408
1.428
1.400
1.330
1.376
1.412
1.336
1.372
1.322
1.314
1.368
1.276
1.152
1.288
1.128
0.928
0.892
1.550
1.512
1.306
1.312
1.346
1.240
1.100
1.022
1.060
1.370
1.064
1.010
1.460
1.400
1.226
1.210
1.378
1.420
1.264
1.346
1.410
1.310
1.212
1.236
1.246
1.310
1.336
1.394
1.184
1.046
1.576
1.574
1.368
1.364
1.480
1.382
1.260
1.340
1.372
1.222
1.116
1.198
1.252
1.130
1.186
1.336
1.398
1.266
1.268
1.168
1.184
1.402
1.364
1.270
1.444
1.434
1.360
1.432
1.354
1.366
1.340
1.252
1.324
1.336
1.392
1.348
1.366
1.386
1.294
1.298
1.268
1.268
1.334
1.292
1.210
1.280
1.312
1.228
1.234
1.318
1.254
1.232
1.280
1.200
1.150
1.100
1.036
1.054
1.382
1.368
1.272
1.216
1.288
1.302
1.210
1.168
0.936
0.930
0.886
0.906
0.906
1.412
1.196
1.218
1.156
0.896
0.836
0.826
0.822
0.864
0.832
0.828
0.806
0.800
0.776
0.772
0.796
0.920
1.472
1.164
1.272
1.254
1.046
0.904
0.904
1.532
1.438
1.286
1.240
1.446
1.402
1.260
1.148
1.430
1.478
1.400
1.168
1.194
1.432
1.234
1.316
1.546
1.530
1.430
1.488
1.466
1.414
1.404
1.446
1.322
1.290
1.366
1.286
1.264
1.356
1.360
1.276
1.388
1.308
1.268
1.318
1.338
1.258
1.322
1.444
1.314
1.330
1.400
1.310
1.380
1.438
1.360
1.318
1.384
1.268
1.222
1.354
1.254
1.254
1.320
1.232
1.136
1.182
1.242
1.192
1.172
1.238
1.216
1.056
1.038
1.176
1.284
1.122
1.236
1.370
1.292
1.284
1.270
1.154
1.164
1.240
1.226
1.218
1.378
1.314
1.278
1.404
1.272
1.250
1.364
1.284
1.276
1.434
1.272
1.268
1.364
1.324
1.290
1.350
1.248
1.118
1.058
1.430
1.210
1.176
1.262
1.244
1.088
1.172
1.322
1.256
1.252
1.246
1.150
1.236
1.240
1.280
1.214
1.418
1.420
1.220
1.244
1.296
1.240
1.172
1.304
1.280
1.256
1.138
1.348
1.166
1.226
1.400
1.294
1.388
1.266
1.232
1.326
1.326
1.198
1.244
1.236
1.204
1.256
1.258
1.166
1.256
1.282
1.130
1.118
1.042
1.084
0.994
1.028
1.430
1.256
1.078
0.986
0.930
1.424
1.234
1.112
1.134
1.264
1.360
1.164
1.160
1.332
1.360
1.136
1.092
1.550
1.436
1.322
1.406
1.466
1.358
1.298
1.352
1.262
1.264
1.412
1.304
1.242
1.330
1.434
1.286
1.328
1.416
1.298
1.342
1.324
1.216
1.386
1.316
1.120
1.452
1.428
1.340
1.272
1.346
1.286
1.226
1.326
1.310
1.220
1.228
1.248
1.084
1.036
1.178
1.326
1.212
1.304
1.284
1.124
1.048
1.410
1.264
1.030
0.998
1.600
1.438
1.332
1.376
1.382
1.290
1.210
1.418
1.338
1.202
1.376
1.446
1.418
1.302
1.416
1.324
1.290
1.392
1.296
1.288
1.432
1.364
1.312
1.362
1.288
1.268
1.336
1.302
1.252
1.266
1.238
1.198
1.326
1.352
1.188
1.144
1.432
1.404
1.222
1.194
1.332
1.292
1.226
1.322
1.268
1.220
1.362
1.366
1.234
1.312
1.348
1.246
1.364
1.386
1.304
1.364
1.336
1.288
1.302
1.330
1.456
1.328
1.370
1.230
1.208
1.422
1.326
1.154
1.040
1.406
1.212
1.170
1.292
1.226
1.174
1.300
1.322
1.220
1.274
1.238
1.252
1.224
1.116
1.040
1.332
1.378
1.222
1.218
1.290
1.192
1.314
1.294
1.238
1.210
1.300
1.280
1.172
1.296
1.246
1.308
1.328
1.182
1.106
1.376
1.130
1.046
1.060
1.126
0.976
0.942
1.468
1.318
1.154
1.046
1.300
1.422
1.116
1.166
1.456
1.318
1.348
1.352
1.272
1.356
1.396
1.322
1.358
1.278
1.238
1.288
1.176
1.204
1.320
1.208
1.182
1.478
1.316
1.270
1.314
1.184
1.112
1.160
1.334
1.206
1.190
1.246
1.122
1.168
1.296
1.022
1.128
1.460
1.206
1.210
1.280
1.234
1.238
1.278
1.238
1.218
1.134
1.040
1.098
1.424
1.360
1.324
1.180
1.136
1.228
1.244
1.274
1.096
0.920
0.822
0.818
0.840
0.818
0.854
0.854
0.844
0.790
0.788
0.734
0.734
0.726
0.724
0.684
0.698
0.684
0.672
0.662
0.666
0.658
0.658
0.662
0.646
0.662
0.682
0.706
0.746
0.824
0.882
0.950
1.178
1.162
0.940
0.880
1.662
1.484
1.138
0.984
0.892
0.990
1.826
1.530
1.666
1.322
0.934
0.908
1.686
1.412
1.528
1.624
1.342
1.292
1.444
1.338
1.192
1.456
1.564
1.374
1.380
1.586
1.474
1.392
1.490
1.304
1.278
1.414
1.420
1.252
1.200
1.386
1.312
1.192
1.258
1.316
1.310
1.216
1.370
1.398
1.320
1.402
1.290
1.246
1.392
1.336
1.144
1.188
1.386
1.272
1.092
1.346
1.376
1.204
1.100
1.214
1.360
1.212
1.140
1.332
1.516
1.458
1.422
1.520
1.400
1.474
1.400
1.280
1.470
1.406
1.324
1.450
1.378
1.236
1.396
1.348
1.090
1.028
1.404
1.290
1.020
1.008
1.490
1.456
1.366
1.444
1.414
1.348
1.438
1.336
1.382
1.440
1.366
1.416
1.428
1.296
1.274
1.398
1.380
1.242
1.158
1.266
1.374
0.958
0.842
0.882
1.814
1.578
1.522
1.698
1.534
1.388
1.490
1.356
1.260
1.456
1.346
1.232
1.472
1.342
1.302
1.378
1.338
1.240
1.428
1.366
1.226
1.392
1.414
1.284
1.262
1.504
1.424
1.378
1.466
1.370
1.300
1.394
1.300
1.322
1.386
1.314
1.366
1.450
1.340
1.282
1.392
1.370
1.264
1.458
1.426
1.272
1.530
1.410
1.372
1.502
1.362
1.410
1.334
1.308
1.426
1.300
1.358
1.374
1.362
1.396
1.238
1.268
1.220
0.984
0.986
1.420
1.158
1.042
0.968
1.360
1.062
1.038
0.972
1.350
1.046
1.086
1.174
1.146
1.074
1.336
1.268
1.060
0.946
0.994
1.454
1.126
1.452
1.364
1.106
1.384
1.360
1.284
1.216
1.432
1.390
1.288
1.176
1.472
1.468
1.334
1.310
1.502
1.506
1.430
1.246
1.354
1.470
1.460
1.438
1.268
1.390
1.412
1.480
1.300
1.374
1.488
1.400
1.470
1.370
1.320
1.416
1.246
1.112
1.416
1.282
1.110
1.200
1.398
1.194
1.102
1.358
1.368
1.220
1.210
1.312
1.164
0.936
1.422
1.380
1.338
1.442
1.392
1.394
1.310
1.392
1.386
1.332
1.382
1.338
1.386
1.396
1.338
1.500
1.414
1.340
1.416
1.308
1.318
1.434
1.444
1.346
1.482
1.322
1.460
1.378
1.330
1.418
1.330
1.356
1.534
1.380
1.356
1.396
1.328
1.278
1.150
1.524
1.286
1.044
1.502
1.300
1.002
1.032
1.690
1.366
1.148
1.222
1.218
0.992
0.944
1.006
1.458
1.218
1.428
1.414
1.294
1.448
1.258
1.214
1.136
1.240
1.342
1.518
1.354
1.448
1.382
1.396
1.286
1.298
1.472
1.316
1.426
1.340
1.266
1.390
1.216
1.252
1.262
1.132
1.146
1.150
1.104
1.246
1.210
1.180
1.314
1.132
1.058
1.134
0.990
0.856
0.900
1.624
1.382
1.172
1.280
1.394
1.108
0.974
0.942
1.380
1.156
1.322
1.332
1.522
1.440
1.252
1.426
1.410
1.318
1.310
1.412
1.282
1.286
1.368
1.266
1.230
1.352
1.302
1.164
1.158
1.342
1.306
1.240
1.320
1.326
1.218
1.314
1.286
1.154
1.248
1.270
1.122
1.188
1.322
1.246
1.220
1.360
1.338
1.244
1.358
1.312
1.274
1.424
1.224
1.060
1.088
1.212
1.344
1.508
1.530
1.438
1.300
1.392
1.316
1.114
1.152
1.454
1.430
1.170
1.198
1.358
1.316
1.104
1.136
1.474
1.390
1.252
1.226
1.328
1.340
1.388
1.320
1.266
1.316
1.320
1.158
1.176
1.410
1.338
1.232
1.290
1.532
1.356
1.178
1.052
1.428
1.366
1.348
1.120
1.132
1.680
1.468
1.326
1.424
1.440
1.392
1.302
1.286
1.410
1.294
1.312
1.296
1.296
1.336
1.390
1.376
1.302
1.156
1.244
1.526
1.272
1.400
1.374
1.212
1.052
0.976
1.016
1.398
1.002
0.948
1.118
1.518
1.200
1.090
1.176
1.362
1.246
1.138
1.290
1.360
1.184
0.978
1.054
1.684
1.480
1.346
1.476
1.520
1.422
1.184
1.488
1.418
1.398
1.342
1.248
1.352
1.354
1.298
1.184
1.074
1.488
1.334
1.106
1.040
1.640
1.482
1.348
1.146
1.472
1.354
1.266
1.310
1.462
1.330
1.244
1.452
1.340
1.224
1.432
1.510
1.406
1.328
1.476
1.374
1.442
1.422
1.300
1.488
1.328
1.154
1.238
1.356
1.212
1.102
1.310
1.396
1.270
1.072
0.970
0.932
1.590
1.276
1.488
1.434
1.302
1.184
1.472
1.428
1.310
1.376
1.462
1.246
1.162
1.038
0.994
1.544
1.740
1.568
1.328
1.584
1.546
1.320
1.138
1.012
0.860
0.806
0.810
0.886
1.162
0.976
0.878
0.792
0.764
0.744
0.728
0.706
0.690
0.700
0.682
0.664
0.674
0.666
0.664
0.664
0.668
0.678
0.702
0.712
0.736
0.788
0.870
1.032
1.200
0.992
1.242
1.484
1.432
1.124
1.358
1.430
1.406
1.158
1.376
1.548
1.294
1.516
1.520
1.386
1.550
1.486
1.342
1.368
1.530
1.474
1.374
1.418
1.524
1.410
1.364
1.460
1.526
1.520
1.464
1.362
1.534
1.570
1.430
1.436
1.448
1.452
1.500
1.502
1.478
1.412
1.366
1.388
1.246
1.102
1.032
1.686
1.460
1.282
1.474
1.462
1.362
1.230
1.350
1.336
1.280
1.046
1.018
1.530
1.444
1.488
1.180
1.416
1.500
1.498
1.436
1.480
1.446
1.256
1.184
1.272
1.312
1.240
1.246
1.318
1.298
1.196
1.184
1.434
1.376
1.202
1.304
1.284
1.294
1.230
1.292
1.412
1.368
1.246
1.352
1.372
1.336
1.260
1.380
1.446
1.466
1.412
1.492
1.396
1.334
1.334
1.382
1.372
1.282
1.350
1.380
1.380
1.258
1.342
1.486
1.398
1.298
1.498
1.526
1.364
1.362
1.394
1.396
1.322
1.250
1.410
1.390
1.270
1.116
1.284
1.330
1.294
1.340
1.574
1.562
1.496
1.550
1.414
1.482
1.368
1.340
1.408
1.292
1.314
1.424
1.338
1.454
1.392
1.310
1.382
1.310
1.188
1.304
1.304
1.166
1.212
1.332
1.266
1.104
1.244
1.324
1.202
1.118
1.136
1.328
1.164
1.082
1.416
1.418
1.352
1.314
1.320
1.262
1.300
1.214
1.356
1.448
1.404
1.282
1.366
1.348
1.306
1.222
1.392
1.382
1.240
1.110
1.324
1.368
1.132
0.952
0.866
0.922
1.690
1.042
0.966
0.958
1.050
1.002
0.910
0.786
0.758
0.732
0.722
0.708
0.706
0.698
0.688
0.686
0.698
0.728
0.788
0.876
0.930
0.986
0.976
1.010
1.028
1.212
1.336
1.452
1.452
1.228
1.386
1.736
1.532
1.364
1.632
1.498
1.338
1.568
1.452
1.276
1.454
1.400
1.104
1.496
1.622
1.394
1.406
1.562
1.424
1.252
1.560
1.474
1.284
1.516
1.468
1.384
1.348
1.538
1.424
1.282
1.566
1.442
1.352
1.100
1.498
1.502
1.484
1.424
1.184
1.372
1.364
1.376
1.264
1.276
1.344
1.452
1.376
1.144
1.158
1.566
1.434
1.424
1.384
1.492
1.492
1.420
1.244
1.478
1.478
1.410
1.252
1.506
1.434
1.382
1.224
1.434
1.378
1.322
1.214
1.476
1.420
1.318
1.144
1.224
1.392
1.228
1.042
1.060
1.572
1.386
1.216
1.600
1.452
1.358
1.306
1.522
1.464
1.396
1.304
1.130
1.438
1.430
1.364
1.226
1.446
1.368
1.310
1.150
1.364
1.418
1.376
1.234
1.394
1.330
1.160
1.352
1.398
1.318
1.196
1.374
1.432
1.400
1.238
1.500
1.406
1.238
1.348
1.452
1.382
1.346
1.544
1.406
1.232
1.544
1.346
1.238
1.538
1.380
1.268
1.442
1.382
1.310
1.496
1.418
1.396
1.246
1.392
1.398
1.328
1.292
1.608
1.480
1.364
1.302
1.528
1.514
1.458
1.334
1.486
1.416
1.210
1.408
1.426
1.288
1.266
1.276
1.384
1.256
1.436
1.292
1.200
1.428
1.414
1.366
1.242
1.464
1.350
1.338
1.254
1.564
1.490
1.392
1.550
1.492
1.334
1.414
1.432
1.360
1.236
1.448
1.406
1.260
1.220
1.394
1.376
1.322
1.266
1.358
1.366
1.304
1.702
1.580
1.590
1.748
1.490
1.490
1.642
1.550
1.404
1.536
1.502
1.388
1.502
1.438
1.294
1.420
1.418
1.338
1.248
1.402
1.372
1.358
1.242
1.538
1.420
1.264
1.478
1.570
1.436
1.532
1.502
1.364
1.334
1.400
1.360
1.246
1.412
1.366
1.348
1.202
1.324
1.368
1.388
1.242
1.398
1.346
1.338
1.282
1.460
1.446
1.314
1.390
1.406
1.248
1.338
1.492
1.430
1.344
1.512
1.420
1.290
1.420
1.446
1.344
1.226
1.426
1.406
1.346
1.218
1.336
1.408
1.350
1.316
1.466
1.422
1.218
1.410
1.336
1.270
1.128
1.420
1.382
1.238
1.494
1.384
1.266
1.360
1.354
1.260
1.378
1.394
1.332
1.190
1.290
1.408
1.322
1.256
1.450
1.460
1.314
1.470
1.368
1.216
1.404
1.386
1.326
1.242
1.514
1.360
1.208
1.372
1.424
1.306
1.264
1.390
1.380
1.270
1.572
1.444
1.356
1.540
1.376
1.258
1.504
1.366
1.272
1.568
1.314
1.154
1.312
1.504
1.302
1.332
1.568
1.438
1.272
1.494
1.422
1.330
1.180
1.444
1.422
1.316
1.424
1.410
1.288
1.538
1.446
1.310
1.296
1.488
1.386
1.218
1.412
1.352
1.228
1.504
1.434
1.336
1.250
1.384
1.346
1.248
1.460
1.454
1.234
1.332
1.404
1.372
1.292
1.592
1.414
1.274
1.416
1.378
1.332
1.232
1.370
1.336
1.224
1.442
1.392
1.370
1.320
1.272
1.476
1.424
1.310
1.348
1.280
1.194
1.352
1.392
1.246
1.460
1.406
1.248
1.414
1.494
1.302
1.244
1.426
1.422
1.228
1.406
1.432
1.356
1.202
1.356
1.400
1.346
1.224
1.464
1.416
1.266
1.132
1.490
1.352
1.210
1.560
1.492
1.316
1.540
1.520
1.352
1.298
1.502
1.424
1.304
1.150
1.394
1.330
1.248
1.356
1.460
1.322
1.258
1.466
1.400
1.314
1.222
1.378
1.400
1.252
1.458
1.414
1.334
1.184
1.356
1.380
1.266
1.426
1.380
1.200
1.350
1.338
1.230
1.224
1.602
1.500
1.438
1.656
1.450
1.332
1.612
1.492
1.312
1.476
1.432
1.322
1.148
1.462
1.444
1.352
1.074
1.020
1.674
1.546
1.530
1.676
1.396
1.354
1.554
1.380
1.386
1.520
1.458
1.250
1.430
1.442
1.226
1.140
1.462
1.506
1.390
1.606
1.566
1.452
1.362
1.466
1.346
1.222
1.474
1.440
1.344
1.162
1.382
1.582
1.482
1.584
1.556
1.490
1.254
1.428
1.442
1.336
1.278
1.454
1.376
1.250
1.422
1.386
1.362
1.248
1.404
1.364
1.260
1.462
1.412
1.338
1.258
1.574
1.520
1.288
1.406
1.418
1.396
1.272
1.518
1.438
1.388
1.238
1.364
1.402
1.354
1.172
1.224
1.436
1.390
1.316
1.470
1.516
1.362
1.308
1.444
1.400
1.244
1.434
1.428
1.346
1.324
1.296
1.192
1.414
1.604
1.442
1.288
1.444
1.428
1.328
1.152
1.286
1.440
1.436
1.344
1.514
1.424
1.248
1.476
1.424
1.296
1.232
1.514
1.408
1.272
1.416
1.380
1.260
1.504
1.302
1.100
1.476
1.658
1.508
1.484
1.570
1.446
1.314
1.416
1.258
1.100
1.510
1.454
1.380
1.302
1.456
1.428
1.246
1.432
1.354
1.168
1.362
1.410
1.242
1.316
1.428
1.368
1.160
1.440
1.330
1.222
1.408
1.396
1.226
1.202
1.400
1.432
1.410
1.676
1.586
1.598
1.370
1.296
1.656
1.556
1.370
1.664
1.514
1.402
1.572
1.452
1.360
1.194
1.406
1.414
1.328
1.146
1.396
1.352
1.280
1.142
1.322
1.382
1.302
1.300
1.492
1.394
1.244
1.360
1.390
1.444
1.200
1.372
1.446
1.358
1.222
1.458
1.294
1.088
1.182
1.644
1.464
1.358
1.582
1.476
1.304
1.468
1.432
1.334
1.246
1.432
1.438
1.316
1.224
1.466
1.446
1.350
1.598
1.542
1.402
1.352
1.512
1.410
1.284
1.454
1.468
1.324
1.284
1.532
1.456
1.274
1.310
1.520
1.398
1.208
1.390
1.386
1.254
1.186
1.354
1.324
1.234
1.098
1.374
1.320
1.266
1.074
1.480
1.508
1.292
1.316
1.518
1.400
1.254
1.430
1.358
1.114
1.324
1.580
1.356
1.346
1.526
1.444
1.248
1.356
1.430
1.392
1.214
1.408
1.412
1.290
1.188
1.490
1.364
1.244
1.386
1.370
1.298
1.116
1.340
1.412
1.226
1.166
1.512
1.330
1.116
1.436
1.306
1.264
1.428
1.396
1.164
1.010
1.022
1.304
1.044
1.458
1.482
1.306
1.402
1.520
1.368
1.238
1.424
1.410
1.224
1.330
1.404
1.306
1.164
1.452
1.426
1.320
1.266
1.420
1.328
1.268
1.496
1.390
1.230
1.400
1.376
1.298
1.242
1.384
1.328
1.214
1.436
1.358
1.284
1.196
1.366
1.364
1.192
1.318
1.328
1.300
1.158
1.356
1.388
1.288
1.178
1.302
1.376
1.298
1.620
1.472
1.344
1.506
1.350
1.162
1.260
1.516
1.390
1.310
1.532
1.514
1.346
1.250
1.408
1.334
1.194
1.414
1.430
1.368
1.264
1.532
1.418
1.270
1.464
1.414
1.328
1.232
1.468
1.340
1.196
1.366
1.436
1.336
1.268
1.484
1.402
1.240
1.370
1.410
1.338
1.184
1.354
1.352
1.240
1.192
1.416
1.326
1.254
1.456
1.402
1.286
1.444
1.354
1.190
1.364
1.396
1.370
1.254
1.484
1.424
1.328
1.482
1.372
1.236
1.356
1.388
1.368
1.220
1.486
1.420
1.264
1.266
1.478
1.398
1.248
1.388
1.412
1.356
1.284
1.382
1.394
1.260
1.232
1.540
1.482
1.274
1.520
1.404
1.318
1.244
1.426
1.410
1.310
1.246
1.320
1.330
1.312
1.226
1.364
1.344
1.290
1.196
1.394
1.392
1.348
1.236
1.366
1.350
1.238
1.394
1.378
1.284
1.218
1.394
1.386
1.258
1.264
1.352
1.316
1.176
1.328
1.434
1.302
1.264
1.422
1.390
1.282
1.496
1.408
1.280
1.406
1.424
1.302
1.164
1.510
1.386
1.226
1.470
1.416
1.282
1.238
1.386
1.394
1.254
1.358
1.408
1.306
1.188
1.374
1.400
1.276
1.152
1.492
1.498
1.306
1.274
1.512
1.386
1.214
1.408
1.436
1.328
1.210
1.390
1.316
1.160
1.376
1.352
1.252
1.080
1.428
1.370
1.304
1.200
1.394
1.274
1.170
1.326
1.408
1.322
1.212
1.450
1.396
1.278
1.450
1.410
1.308
1.214
1.372
1.372
1.188
1.306
1.378
1.402
1.186
1.260
1.288
1.190
1.428
1.626
1.428
1.368
1.508
1.382
1.228
1.402
1.368
1.196
1.332
1.476
1.380
1.230
1.384
1.330
1.182
1.304
1.354
1.356
1.226
1.392
1.360
1.228
1.364
1.320
1.170
1.272
1.516
1.356
1.308
1.456
1.346
1.228
1.384
1.342
1.234
1.096
1.440
1.326
1.172
1.400
1.420
1.246
1.330
1.386
1.318
1.222
1.482
1.496
1.366
1.364
1.454
1.384
1.300
1.432
1.396
1.340
1.154
1.444
1.410
1.342
1.170
1.414
1.370
1.272
1.238
1.378
1.430
1.156
1.166
1.440
1.336
1.382
1.664
1.514
1.370
1.520
1.442
1.320
1.480
1.402
1.294
1.150
1.538
1.358
1.276
1.178
1.530
1.462
1.320
1.228
1.524
1.466
1.334
1.294
1.468
1.372
1.262
1.368
1.354
1.318
1.326
1.588
1.576
1.458
1.678
1.530
1.370
1.432
1.462
1.334
1.524
1.462
1.254
1.478
1.424
1.254
1.360
1.302
1.190
1.360
1.398
1.322
1.200
1.402
1.406
1.298
1.202
1.384
1.352
1.194
1.156
1.448
1.468
1.404
1.300
1.492
1.404
1.284
1.398
1.412
1.306
1.232
1.324
1.382
1.220
1.406
1.486
1.342
1.262
1.464
1.406
1.286
1.452
1.442
1.290
1.224
1.390
1.324
1.156
1.388
1.382
1.242
1.218
1.362
1.296
1.190
1.378
1.394
1.286
1.210
1.432
1.372
1.260
1.530
1.542
1.354
1.302
1.500
1.420
1.244
1.414
1.440
1.298
1.286
1.504
1.430
1.308
1.430
1.404
1.282
1.244
1.582
1.526
1.388
1.582
1.406
1.202
1.384
1.424
1.254
1.534
1.462
1.352
1.276
1.426
1.414
1.244
1.384
1.410
1.318
1.208
1.328
1.374
1.294
1.598
1.486
1.292
1.446
1.402
1.226
1.422
1.462
1.354
1.244
1.436
1.432
1.242
1.382
1.378
1.112
0.896
0.830
0.798
0.798
1.012
1.144
0.958
0.908
0.896
0.894
0.830
0.822
0.818
0.818
0.860
0.830
0.806
0.800
0.796
0.824
0.962
0.836
0.812
0.806
0.802
0.844
1.102
1.110
0.882
0.832
0.796
0.782
0.778
0.770
0.760
0.760
0.748
0.738
0.746
0.750
0.768
0.788
0.766
0.742
0.744
0.732
0.748
0.760
0.770
0.796
0.774
0.776
0.814
0.814
0.904
1.068
1.512
1.298
1.162
1.030
1.054
1.604
1.466
1.508
1.464
1.324
1.002
0.986
1.580
1.094
1.016
0.964
1.008
0.960
0.950
0.880
0.802
0.752
0.760
0.724
0.732
0.730
0.738
0.734
0.754
0.746
0.748
0.798
1.068
1.474
1.414
1.420
1.372
1.436
1.592
1.530
1.528
1.458
1.348
1.572
1.556
1.500
1.430
1.584
1.544
1.454
1.342
1.628
1.566
1.356
1.554
1.592
1.414
1.362
1.582
1.476
1.298
1.426
1.496
1.442
1.308
1.588
1.542
1.344
1.344
1.432
1.438
1.318
1.508
1.468
1.340
1.430
1.540
1.382
1.428
1.520
1.480
1.344
1.546
1.428
1.344
1.298
1.438
1.338
1.246
1.520
1.568
1.492
1.394
1.594
1.578
1.398
1.410
1.516
1.462
1.434
1.534
1.466
1.336
1.300
1.458
1.446
1.418
1.568
1.490
1.358
1.380
1.504
1.474
1.418
1.542
1.538
1.390
1.526
1.488
1.444
1.314
1.486
1.448
1.324
1.484
1.538
1.440
1.382
1.464
1.486
1.308
1.440
1.534
1.408
1.406
1.568
1.476
1.394
1.578
1.466
1.322
1.492
1.466
1.314
1.232
1.498
1.416
1.272
1.476
1.482
1.394
1.436
1.318
1.284
1.462
1.416
1.434
1.418
1.564
1.470
1.370
1.478
1.434
1.290
1.370
1.500
1.390
1.418
1.490
1.440
1.334
1.472
1.448
1.382
1.468
1.426
1.356
1.482
1.442
1.314
1.430
1.476
1.352
1.566
1.468
1.356
1.460
1.420
1.298
1.408
1.516
1.364
1.402
1.544
1.412
1.362
1.538
1.454
1.382
1.530
1.504
1.358
1.510
1.552
1.434
1.466
1.586
1.440
1.362
1.526
1.460
1.310
1.480
1.522
1.404
1.380
1.510
1.468
1.356
1.484
1.406
1.182
1.288
1.602
1.662
1.872
1.642
1.610
1.666
1.526
1.456
1.556
1.476
1.420
1.566
1.470
1.324
1.418
1.466
1.366
1.506
1.462
1.352
1.390
1.436
1.406
1.384
1.550
1.480
1.380
1.596
1.432
1.358
1.580
1.514
1.402
1.604
1.468
1.236
1.404
1.532
1.426
1.450
1.646
1.548
1.398
1.620
1.442
1.386
1.584
1.496
1.398
1.530
1.524
1.412
1.508
1.556
1.450
1.446
1.526
1.484
1.406
1.522
1.452
1.378
1.298
1.522
1.442
1.336
1.456
1.480
1.422
1.294
1.470
1.516
1.494
1.542
1.442
1.290
1.494
1.580
1.400
1.444
1.544
1.364
1.276
1.470
1.410
1.360
1.558
1.460
1.366
1.516
1.478
1.322
1.470
1.464
1.390
1.308
1.434
1.312
1.268
1.472
1.374
1.276
1.432
1.420
1.368
1.256
1.442
1.406
1.288
1.424
1.440
1.378
1.256
1.424
1.388
1.360
1.588
1.472
1.358
1.502
1.492
1.368
1.470
1.478
1.342
1.448
1.564
1.422
1.268
1.418
1.420
1.234
1.418
1.660
1.562
1.682
1.562
1.498
1.552
1.412
1.302
1.546
1.416
1.324
1.540
1.548
1.388
1.350
1.482
1.388
1.316
1.536
1.538
1.416
1.370
1.564
1.474
1.354
1.520
1.432
1.362
1.476
1.366
1.256
1.402
1.538
1.368
1.316
1.464
1.494
1.354
1.568
1.398
1.348
1.570
1.484
1.348
1.608
1.472
1.356
1.550
1.466
1.434
1.542
1.460
1.350
1.468
1.420
1.348
1.422
1.410
1.328
1.408
1.440
1.330
1.310
1.472
1.424
1.352
1.520
1.458
1.320
1.496
1.452
1.382
1.538
1.440
1.362
1.476
1.498
1.356
1.292
1.512
1.516
1.354
1.566
1.490
1.378
1.486
1.452
1.388
1.468
1.398
1.278
1.472
1.568
1.370
1.444
1.522
1.402
1.236
1.414
1.430
1.220
1.328
1.474
1.356
1.430
1.568
1.448
1.358
1.524
1.538
1.522
1.576
1.536
1.396
1.360
1.390
1.408
1.300
1.418
1.462
1.368
1.306
1.494
1.498
1.312
1.540
1.608
1.456
1.376
1.538
1.522
1.418
1.556
1.430
1.228
1.516
1.494
1.488
1.664
1.542
1.468
1.550
1.446
1.458
1.566
1.470
1.432
1.540
1.454
1.338
1.498
1.478
1.366
1.280
1.430
1.424
1.310
1.504
1.588
1.472
1.490
1.634
1.550
1.456
1.628
1.436
1.344
1.558
1.528
1.344
1.480
1.508
1.410
1.560
1.496
1.406
1.512
1.450
1.374
1.468
1.472
1.312
1.430
1.482
1.416
1.330
1.478
1.446
1.322
1.480
1.484
1.406
1.492
1.470
1.402
1.402
1.568
1.476
1.408
1.478
1.448
1.318
1.486
1.456
1.332
1.524
1.500
1.388
1.352
1.484
1.444
1.316
1.452
1.432
1.366
1.338
1.604
1.470
1.394
1.588
1.420
1.378
1.464
1.440
1.320
1.422
1.450
1.314
1.378
1.490
1.408
1.290
1.452
1.450
1.352
1.522
1.436
1.300
1.414
1.434
1.276
1.188
1.436
1.474
1.268
1.572
1.564
1.424
1.582
1.482
1.368
1.482
1.456
1.276
1.490
1.458
1.342
1.486
1.418
1.436
1.494
1.426
1.332
1.458
1.304
1.304
1.466
1.334
1.314
1.392
1.348
1.196
1.202
1.306
1.262
1.200
1.544
1.392
1.314
1.478
1.466
1.306
1.450
1.396
1.236
1.358
1.362
1.262
1.584
1.518
1.466
1.594
1.562
1.406
1.380
1.600
1.482
1.444
1.604
1.514
1.408
1.508
1.452
1.304
1.470
1.408
1.302
1.310
1.518
1.460
1.328
1.426
1.430
1.314
1.474
1.448
1.378
1.560
1.502
1.340
1.468
1.504
1.432
1.346
1.502
1.432
1.370
1.508
1.456
1.352
1.452
1.568
1.268
1.184
1.572
1.474
1.464
1.620
1.524
1.462
1.572
1.484
1.330
1.470
1.510
1.448
1.606
1.490
1.390
1.526
1.454
1.398
1.246
1.552
1.398
1.450
1.580
1.488
1.440
1.558
1.488
1.398
1.526
1.490
1.380
1.548
1.504
1.368
1.446
1.490
1.316
1.342
1.498
1.420
1.466
1.622
1.408
1.416
1.540
1.482
1.378
1.532
1.472
1.346
1.604
1.486
1.398
1.530
1.478
1.360
1.456
1.476
1.436
1.636
1.496
1.398
1.454
1.384
1.246
1.406
1.454
1.348
1.300
1.456
1.388
1.400
1.502
1.420
1.324
1.474
1.458
1.412
1.374
1.478
1.488
1.428
1.518
1.412
1.358
1.538
1.408
1.290
1.426
1.466
1.440
1.278
1.376
1.454
1.334
1.596
1.486
1.356
1.558
1.452
1.406
1.520
1.442
1.310
1.400
1.440
1.392
1.418
1.580
1.482
1.386
1.522
1.438
1.424
1.518
1.498
1.408
1.456
1.448
1.366
1.538
1.506
1.394
1.504
1.484
1.368
1.306
1.430
1.362
1.340
1.504
1.448
1.334
1.516
1.442
1.348
1.538
1.498
1.340
1.338
1.522
1.446
1.342
1.500
1.372
1.306
1.460
1.462
1.298
1.444
1.446
1.418
1.444
1.532
1.434
1.334
1.456
1.470
1.372
1.384
1.472
1.398
1.300
1.424
1.392
1.282
1.382
1.516
1.508
1.318
1.438
1.382
1.262
1.436
1.380
1.278
1.464
1.342
1.276
1.506
1.472
1.378
1.572
1.464
1.326
1.558
1.502
1.424
1.572
1.494
1.380
1.412
1.476
1.382
1.336
1.470
1.360
1.208
1.354
1.428
1.368
1.314
1.430
1.376
1.236
1.358
1.400
1.236
1.420
1.432
1.382
1.664
1.520
1.388
1.548
1.450
1.344
1.508
1.412
1.406
1.554
1.482
1.392
1.520
1.474
1.316
1.484
1.520
1.424
1.614
1.602
1.480
1.566
1.526
1.452
1.408
1.492
1.418
1.234
1.464
1.464
1.340
1.496
1.436
1.282
1.490
1.532
1.396
1.370
1.466
1.396
1.306
1.480
1.472
1.436
1.416
1.550
1.456
1.402
1.512
1.434
1.316
1.594
1.470
1.372
1.534
1.428
1.308
1.404
1.476
1.382
1.314
1.536
1.468
1.402
1.524
1.422
1.510
1.498
1.350
1.508
1.530
1.400
1.592
1.542
1.366
1.480
1.460
1.378
1.536
1.460
1.374
1.376
1.498
1.406
1.330
1.426
1.476
1.382
1.332
1.470
1.444
1.392
1.542
1.468
1.404
1.436
1.364
1.370
1.210
1.434
1.514
1.456
1.404
1.454
1.408
1.360
1.508
1.464
1.350
1.460
1.434
1.266
1.404
1.356
1.196
1.450
1.410
1.294
1.446
1.396
1.324
1.560
1.492
1.386
1.372
1.530
1.426
1.330
1.486
1.498
1.406
1.288
1.556
1.466
1.420
1.658
1.558
1.462
1.516
1.476
1.296
1.426
1.334
1.202
1.420
1.498
1.320
1.544
1.476
1.306
1.342
1.476
1.400
1.436
1.508
1.402
1.272
1.576
1.556
1.378
1.520
1.476
1.382
1.442
1.456
1.304
1.420
1.486
1.460
1.336
1.580
1.396
1.332
1.532
1.444
1.360
1.522
1.522
1.364
1.410
1.436
1.314
1.410
1.390
1.320
1.330
1.482
1.452
1.266
1.398
1.444
1.374
1.588
1.562
1.496
1.614
1.624
1.478
1.434
1.538
1.468
1.374
1.568
1.500
1.324
1.490
1.434
1.298
1.484
1.500
1.302
1.368
1.554
1.428
1.396
1.606
1.480
1.420
1.544
1.430
1.346
1.608
1.418
1.424
1.606
1.494
1.464
1.574
1.426
1.314
1.588
1.524
1.380
1.394
1.468
1.420
1.332
1.606
1.448
1.466
1.628
1.544
1.428
1.498
1.442
1.346
1.486
1.414
1.306
1.536
1.580
1.402
1.446
1.536
1.412
1.350
1.528
1.420
1.380
1.626
1.510
1.386
1.640
1.558
1.436
1.612
1.542
1.388
1.388
1.476
1.400
1.494
1.458
1.294
1.474
1.374
1.290
1.418
1.378
1.302
1.522
1.406
1.376
1.596
1.556
1.482
1.666
1.544
1.450
1.676
1.556
1.434
1.586
1.536
1.440
1.524
1.516
1.382
1.616
1.480
1.452
1.308
1.620
1.590
1.548
1.642
1.476
1.482
1.546
1.406
1.484
1.460
1.336
1.392
1.546
1.486
1.358
1.530
1.522
1.322
1.524
1.468
1.400
1.524
1.460
1.392
1.582
1.464
1.338
1.600
1.486
1.370
1.530
1.556
1.376
1.454
1.512
1.420
1.386
1.512
1.430
1.286
1.470
1.420
1.302
1.470
1.224
1.006
0.900
1.986
1.528
1.552
1.554
1.396
1.446
1.494
1.412
1.386
1.516
1.486
1.316
1.440
1.324
1.238
1.596
1.440
1.300
1.588
1.498
1.436
1.554
1.512
1.334
1.440
1.368
1.268
1.344
1.630
1.378
1.242
1.580
1.464
1.436
1.612
1.486
1.480
1.576
1.508
1.274
1.544
1.458
1.368
1.620
1.508
1.422
1.556
1.442
1.336
1.512
1.530
1.448
1.416
1.530
1.404
1.402
1.564
1.484
1.354
1.488
1.518
1.372
1.508
1.542
1.410
1.522
1.522
1.448
1.446
1.488
1.448
1.336
1.458
1.300
1.266
1.454
1.404
1.294
1.510
1.376
1.346
1.532
1.400
1.336
1.544
1.464
1.392
1.538
1.446
1.384
1.498
1.486
1.432
1.574
1.500
1.338
1.480
1.486
1.404
1.576
1.528
1.444
1.590
1.494
1.458
1.598
1.536
1.452
1.516
1.462
1.422
1.456
1.416
1.398
1.466
1.486
1.492
1.562
1.486
1.324
1.594
1.506
1.384
1.630
1.496
1.458
1.626
1.512
1.390
1.530
1.378
1.302
1.456
1.502
1.378
1.354
1.440
1.444
1.340
1.592
1.500
1.372
1.544
1.506
1.362
1.462
1.406
1.390
1.500
1.464
1.412
1.532
1.470
1.328
1.480
1.414
1.236
1.414
1.512
1.510
1.440
1.596
1.494
1.344
1.434
1.462
1.338
1.518
1.506
1.450
1.514
1.614
1.382
1.428
1.624
1.498
1.472
1.584
1.468
1.354
1.514
1.434
1.344
1.528
1.480
1.408
1.578
1.536
1.452
1.638
1.490
1.388
1.462
1.454
1.356
1.494
1.508
1.392
1.520
1.460
1.266
1.180
1.128
1.078
0.954
0.860
0.838
0.838
0.824
0.808
0.778
0.764
0.746
0.718
0.708
0.684
0.686
0.672
0.666
0.662
0.650
0.660
0.662
0.658
0.666
0.656
0.680
0.688
0.722
0.820
1.220
1.314
1.370
1.052
0.878
0.864
1.354
1.264
0.518
0.816
0.836
0.794
0.782
0.824
0.846
1.020
1.388
1.196
1.364
1.436
1.532
1.418
1.514
1.592
1.608
1.600
1.550
1.588
1.560
1.436
1.560
1.558
1.464
1.436
1.470
1.374
1.182
0.982
1.018
1.592
1.386
1.106
1.462
1.424
1.342
1.534
1.716
1.500
1.256
1.450
1.476
1.404
1.632
1.478
1.454
1.540
1.390
1.280
1.500
1.454
1.388
1.348
1.506
1.582
1.432
1.526
1.586
1.452
1.466
1.540
1.430
1.422
1.516
1.366
1.282
1.490
1.512
1.472
1.298
1.490
1.520
1.416
1.346
1.542
1.472
1.388
1.522
1.506
1.294
1.396
1.468
1.364
1.662
1.478
1.500
1.532
1.442
1.436
1.570
1.584
1.464
1.424
1.412
1.316
1.456
1.692
1.578
1.526
1.566
1.414
1.412
1.504
1.474
1.344
1.570
1.618
1.472
1.498
1.674
1.546
1.548
1.602
1.558
1.422
1.390
1.538
1.468
1.452
1.522
1.470
1.528
1.596
1.492
1.362
1.544
1.504
1.414
1.528
1.560
1.346
1.438
1.562
1.408
1.502
1.554
1.456
1.402
1.578
1.440
1.468
1.592
1.468
1.520
1.592
1.536
1.548
1.412
1.594
1.476
1.474
1.574
1.416
1.290
1.440
1.340
1.188
1.384
1.478
1.310
1.286
1.314
1.320
1.508
1.434
1.274
1.388
1.514
1.576
1.550
1.472
1.402
1.484
1.380
1.406
1.532
1.398
1.456
1.374
1.240
1.290
1.164
1.042
0.980
1.422
1.226
1.136
1.246
1.554
1.566
1.416
1.322
1.424
1.450
1.272
1.386
1.458
1.446
1.438
1.478
1.432
1.436
1.492
1.366
1.468
1.550
1.494
1.486
1.454
1.560
1.444
1.448
1.412
1.280
1.422
1.388
1.274
1.360
1.420
1.388
1.196
1.434
1.472
1.256
1.062
1.058
1.628
1.490
1.474
1.554
1.484
1.534
1.462
1.356
1.426
1.372
1.244
1.312
1.500
1.422
1.266
1.448
1.452
1.340
1.216
1.296
1.320
1.202
1.162
1.258
1.350
1.186
1.194
1.408
1.424
1.288
1.208
1.452
1.446
1.296
1.340
1.620
1.492
1.380
1.482
1.528
1.420
1.148
0.986
1.086
1.640
1.448
1.524
1.430
1.544
1.550
1.432
1.480
1.520
1.382
1.338
1.390
1.258
1.366
1.332
1.278
1.434
1.412
1.286
1.364
1.410
1.328
1.334
1.330
1.212
1.364
1.302
1.240
1.364
1.360
1.256
1.334
1.326
1.280
1.444
1.440
1.214
1.452
1.334
1.164
1.202
1.462
1.240
1.114
1.130
1.402
1.128
1.252
1.364
1.154
1.278
1.492
1.448
1.428
1.342
1.350
1.418
1.356
1.398
1.366
1.372
1.486
1.380
1.306
1.446
1.304
1.250
1.474
1.368
1.240
1.324
1.352
1.254
1.242
1.386
1.406
1.068
0.862
0.800
0.776
0.744
0.736
0.768
0.792
0.814
0.800
0.770
0.750
0.744
0.730
0.704
0.724
0.720
0.706
0.698
0.698
0.692
0.696
0.722
0.734
0.794
1.072
1.198
1.076
1.382
1.436
1.460
1.402
1.576
1.630
1.576
1.542
1.772
1.616
1.530
1.568
1.426
1.456
1.660
1.536
1.522
1.620
1.566
1.486
1.646
1.586
1.456
1.578
1.450
1.366
1.508
1.368
1.244
1.448
1.548
1.360
1.294
1.392
1.284
1.134
1.068
1.292
1.584
1.510
1.614
1.602
1.470
1.672
1.584
1.476
1.590
1.552
1.476
1.536
1.458
1.530
1.468
1.436
1.508
1.470
1.428
1.556
1.422
1.478
1.382
1.374
1.294
1.366
1.342
1.420
1.420
1.160
0.928
0.840
0.830
0.826
0.844
1.294
1.052
0.940
0.924
0.876
0.792
0.784
0.764
0.740
0.732
0.708
0.708
0.690
0.686
0.682
0.670
0.668
0.670
0.650
0.682
0.698
1.382
1.338
1.314
1.204
1.372
1.642
1.574
1.552
1.716
1.580
1.548
1.702
1.522
1.482
1.650
1.372
1.420
1.706
1.454
1.432
1.596
1.504
1.366
1.544
1.438
1.396
1.376
1.368
1.170
1.200
1.476
1.306
1.186
1.594
1.516
1.408
1.494
1.306
1.198
1.346
1.200
1.114
1.372
1.286
1.176
1.204
1.216
1.192
1.030
0.962
1.256
1.422
1.224
1.360
1.382
1.320
1.288
1.426
1.412
1.200
1.340
1.452
1.366
1.232
1.450
1.476
1.246
1.264
1.388
1.304
1.136
1.100
1.440
1.172
1.192
1.474
1.432
1.286
1.466
1.426
1.248
1.434
1.390
1.228
1.262
1.422
1.318
1.300
1.546
1.404
1.310
1.442
1.266
1.256
1.338
1.198
1.034
0.956
1.056
1.446
1.144
1.006
1.454
1.388
1.262
1.244
1.422
1.312
1.242
1.318
1.420
1.318
1.368
1.342
1.288
1.344
1.272
1.398
1.440
1.380
1.488
1.402
1.332
1.428
1.304
1.268
1.330
1.246
1.068
0.950
1.476
1.282
1.304
1.372
1.268
1.266
1.352
1.208
1.172
1.292
1.202
1.184
1.326
1.152
1.176
1.328
1.058
0.964
1.464
1.474
1.204
1.164
1.372
1.240
1.382
1.220
1.268
1.326
1.162
1.456
1.386
1.218
1.422
1.404
1.208
1.026
1.212
1.428
1.330
1.190
1.332
1.334
1.222
1.244
1.472
1.228
1.248
1.418
1.284
1.288
1.404
1.286
1.176
1.238
1.326
1.230
1.234
1.632
1.422
1.348
1.458
1.302
1.262
1.312
1.190
1.154
1.392
1.286
1.092
1.068
1.458
1.158
1.026
0.952
1.418
1.168
0.918
0.904
1.446
1.328
1.030
1.024
1.544
1.300
1.178
1.398
1.324
1.168
1.272
1.344
1.346
1.376
1.486
1.316
1.346
1.440
1.248
1.362
1.376
1.300
1.462
1.326
1.260
1.252
1.236
1.300
1.162
1.048
0.888
1.472
1.242
1.366
1.284
1.092
1.032
1.058
1.108
0.904
0.878
0.852
0.824
0.794
0.786
0.772
0.776
0.768
0.764
0.768
0.760
0.748
0.740
0.734
0.722
0.710
0.704
0.696
0.684
0.710
0.730
0.792
0.914
0.930
0.848
0.842
0.926
1.352
1.198
0.970
1.526
1.520
1.426
1.520
1.666
1.550
1.546
1.604
1.406
1.612
1.634
1.532
1.604
1.446
1.546
1.564
1.454
1.536
1.518
1.404
1.524
1.376
1.256
1.454
1.434
1.320
1.324
1.440
1.410
1.282
1.442
1.498
1.332
1.218
1.594
1.600
1.470
1.628
1.540
1.356
1.536
1.384
1.328
1.414
1.416
1.210
1.438
1.484
1.468
1.372
1.604
1.514
1.478
1.554
1.412
1.346
1.430
1.316
1.146
1.222
1.266
1.348
1.208
1.310
1.338
1.350
1.298
1.458
1.414
1.318
1.374
1.484
1.430
1.506
1.430
1.374
1.424
1.364
1.404
1.444
1.314
1.492
1.472
1.364
1.544
1.450
1.360
1.506
1.424
1.312
1.500
1.398
1.370
1.382
1.284
1.350
1.310
1.140
1.286
1.430
1.386
1.194
1.378
1.352
1.308
1.122
1.328
1.384
1.228
1.640
1.428
1.266
1.390
1.358
1.220
1.204
1.474
1.526
1.308
1.450
1.516
1.398
1.390
1.438
1.442
1.414
1.304
1.396
1.422
1.294
1.358
1.468
1.388
1.504
1.386
1.352
1.496
1.390
1.290
1.448
1.296
1.200
1.338
1.478
1.294
1.394
1.500
1.504
1.388
1.464
1.456
1.342
1.338
1.376
1.296
1.204
1.300
1.720
1.634
1.504
1.638
1.536
1.350
1.528
1.572
1.472
1.496
1.520
1.392
1.524
1.454
1.332
1.514
1.432
1.266
1.530
1.440
1.350
1.380
1.504
1.376
1.554
1.394
1.372
1.512
1.380
1.290
1.502
1.454
1.286
1.476
1.418
1.276
1.322
1.444
1.372
1.434
1.360
1.286
1.460
1.378
1.290
1.440
1.342
1.356
1.386
1.326
1.244
1.404
1.386
1.110
0.918
0.898
2.008
1.500
1.794
1.676
1.512
1.388
1.524
1.444
1.306
1.398
1.524
1.508
1.446
1.450
1.436
1.366
1.412
1.382
1.280
1.592
1.358
1.074
1.410
1.318
1.102
0.916
0.850
0.870
1.706
1.732
1.488
1.632
1.568
1.580
1.402
1.220
1.554
1.492
1.446
1.354
1.516
1.502
1.578
1.546
1.390
1.592
1.538
1.416
1.432
1.544
1.436
1.350
1.616
1.488
1.294
1.446
1.340
1.294
1.110
1.070
1.564
1.406
1.326
1.058
1.152
1.552
1.474
1.278
1.426
1.462
1.400
1.144
1.172
1.506
1.452
1.336
1.336
1.408
1.410
1.488
1.628
1.498
1.632
1.472
1.550
1.478
1.366
1.432
1.376
1.324
1.440
1.386
1.340
1.496
1.442
1.342
1.370
1.546
1.418
1.440
1.346
1.486
1.492
1.354
1.538
1.538
1.390
1.396
1.418
1.334
1.460
1.336
1.224
1.294
1.294
1.202
1.212
1.256
1.178
1.066
1.104
1.330
1.324
1.294
1.410
1.342
1.460
1.400
1.352
1.306
1.356
1.410
1.290
1.384
1.600
1.436
1.278
1.472
1.418
1.252
1.014
0.980
1.456
1.236
1.126
1.276
1.358
1.142
1.066
1.468
1.456
1.364
1.294
1.426
1.276
1.282
1.392
1.264
1.286
1.210
1.300
1.280
1.218
1.256
1.394
1.342
1.236
1.310
1.212
0.974
0.978
1.662
1.414
1.364
1.482
1.244
1.152
1.410
1.262
1.154
1.342
1.382
1.228
1.010
0.882
1.074
1.788
1.748
1.628
1.532
1.612
1.488
1.398
1.544
1.380
1.330
1.440
1.354
1.282
1.328
1.374
1.212
1.382
1.412
1.468
1.304
1.198
1.400
1.346
1.270
1.164
1.460
1.444
1.390
1.266
1.318
1.384
1.306
1.380
1.420
1.304
1.378
1.524
1.364
1.342
1.482
1.432
1.340
1.346
1.436
1.360
1.226
1.334
1.406
1.356
1.508
1.280
1.338
1.562
1.472
1.254
1.308
1.486
1.328
1.206
1.416
1.484
1.494
1.376
1.448
1.400
1.384
1.446
1.366
1.544
1.430
1.372
1.314
1.238
1.376
1.412
1.246
1.238
1.310
1.236
1.572
1.548
1.348
1.044
0.890
0.812
0.804
0.786
0.776
0.766
0.754
0.744
0.730
0.718
0.712
0.700
0.690
0.690
0.680
0.680
0.686
0.692
0.740
0.862
1.200
1.136
1.156
1.002
0.972
1.484
1.470
1.468
1.468
1.644
1.590
1.370
1.446
1.504
1.308
1.568
1.560
1.320
1.306
1.278
0.924
0.828
0.812
0.884
2.188
1.594
1.660
1.444
1.330
1.560
1.422
1.188
1.280
1.552
1.344
1.260
1.638
1.670
1.566
1.528
1.636
1.492
1.384
1.480
1.460
1.200
1.572
1.598
1.404
1.460
1.666
1.462
1.332
1.542
1.460
1.342
1.400
1.490
1.398
1.176
1.590
1.500
1.306
1.182
1.704
1.570
1.364
1.320
1.568
1.556
1.358
1.468
1.492
1.336
1.526
1.362
1.258
1.416
1.410
1.182
1.430
1.542
1.376
1.178
1.480
1.512
1.340
1.194
1.598
1.642
1.542
1.608
1.492
1.468
1.414
1.340
1.348
1.456
1.374
1.282
1.588
1.400
1.168
1.332
1.348
1.116
1.082
1.360
1.228
1.112
1.156
1.582
1.400
1.430
1.428
1.454
1.442
1.440
1.600
1.544
1.512
1.464
1.652
1.474
1.592
1.460
1.438
1.522
1.294
1.382
1.486
1.428
1.472
1.366
1.392
1.336
1.290
1.322
1.414
1.382
1.380
1.392
1.246
1.352
1.346
1.248
1.238
1.264
1.264
1.178
1.258
1.300
1.234
1.322
1.278
1.210
1.246
1.238
1.154
1.124
1.530
1.326
1.356
1.382
1.302
1.328
1.518
1.198
1.020
0.914
1.518
1.636
1.462
1.510
1.284
1.404
1.266
1.286
1.402
1.198
1.162
1.030
0.968
0.968
1.190
1.108
1.074
0.938
0.924
0.938
1.490
1.326
1.200
1.224
1.338
1.154
1.152
1.184
1.404
1.146
1.210
1.134
1.030
0.946
1.034
1.358
1.138
1.180
1.154
1.004
0.954
0.996
0.980
0.940
0.934
1.456
1.162
1.020
0.960
0.924
1.364
1.088
1.094
1.252
1.112
1.098
1.258
1.306
1.104
1.126
1.294
1.210
1.008
0.944
1.634
1.394
1.300
1.518
1.386
1.208
1.388
1.456
1.374
1.508
1.510
1.412
1.500
1.378
1.280
1.452
1.386
1.314
1.462
1.400
1.282
1.398
1.416
1.340
1.342
1.388
1.278
1.400
1.424
1.268
1.398
1.384
1.252
1.296
1.220
1.240
1.450
1.258
1.454
1.362
1.272
1.276
1.488
1.402
1.340
1.382
1.244
1.190
1.284
1.306
1.250
1.314
1.542
1.480
1.256
1.438
1.440
1.204
1.418
1.484
1.370
1.134
0.980
0.998
0.958
1.050
1.414
1.136
1.044
0.948
0.994
0.968
0.966
1.022
1.016
1.014
1.122
1.018
0.970
0.974
1.034
1.022
1.074
1.044
0.998
1.032
1.016
0.982
0.986
1.058
1.022
0.940
0.994
1.024
1.450
1.156
0.956
0.966
0.928
0.934
0.976
0.948
0.896
0.902
0.908
0.940
0.918
0.914
0.956
0.972
0.926
0.940
0.976
0.964
1.004
1.168
1.490
1.154
0.976
1.050
1.540
1.332
1.068
1.494
1.336
1.234
1.426
1.360
1.322
1.502
1.280
1.312
1.438
1.332
1.424
1.304
1.050
1.550
1.460
1.390
1.336
1.392
1.408
1.330
1.466
1.312
1.348
1.230
1.310
1.486
1.400
1.416
1.398
1.242
1.176
1.064
1.076
1.112
1.446
1.398
1.194
0.982
0.966
1.586
1.446
1.218
1.396
1.510
1.394
1.092
1.138
1.570
1.412
1.080
1.108
1.826
1.694
1.492
1.594
1.530
1.546
1.452
1.474
1.484
1.350
1.366
1.572
1.486
1.416
1.518
1.514
1.430
1.184
1.352
1.490
1.410
1.244
1.442
1.352
1.364
1.290
1.268
1.448
1.520
1.518
1.404
1.524
1.378
1.264
1.322
1.138
0.960
1.558
1.552
1.410
1.282
1.450
1.370
1.268
1.340
1.334
1.492
1.322
1.444
1.580
1.510
1.300
1.646
1.620
1.508
1.460
1.656
1.616
1.390
1.414
1.662
1.588
1.358
1.394
1.750
1.618
1.564
1.660
1.554
1.404
1.538
1.470
1.458
1.532
1.446
1.530
1.494
1.470
1.552
1.474
1.470
1.554
1.448
1.444
1.562
1.494
1.338
1.384
1.444
1.470
1.542
1.424
1.360
1.516
1.406
1.274
1.300
1.266
1.306
1.224
1.404
1.342
1.210
1.216
1.628
1.478
1.360
1.456
1.506
1.270
1.478
1.464
1.294
1.412
1.602
1.472
1.370
1.320
1.372
1.262
1.686
1.604
1.484
1.440
1.628
1.506
1.376
1.508
1.408
1.228
1.430
1.416
1.284
1.294
1.452
1.444
1.346
1.284
1.416
1.476
1.484
1.456
1.578
1.486
1.404
1.562
1.484
1.408
1.568
1.498
1.432
1.586
1.452
1.358
1.504
1.454
1.346
1.448
1.382
1.386
1.396
1.388
1.396
1.648
1.540
1.380
1.518
1.456
1.410
1.402
1.540
1.480
1.346
1.458
1.364
1.534
1.446
1.420
1.482
1.388
1.396
1.350
1.302
1.454
1.474
1.344
1.598
1.490
1.418
1.490
1.370
1.520
1.618
1.490
1.506
1.526
1.374
1.426
1.500
1.400
1.372
1.504
1.386
1.242
1.348
1.440
1.450
1.250
1.350
1.394
1.406
1.436
1.570
1.354
1.392
1.442
1.312
1.188
1.412
1.460
1.374
1.436
1.682
1.596
1.458
1.608
1.496
1.402
1.504
1.408
1.334
1.452
1.374
1.250
1.326
1.440
1.372
1.348
1.522
1.418
1.348
1.378
1.460
1.420
1.444
1.330
1.536
1.482
1.504
1.458
1.548
1.460
1.360
1.372
1.442
1.374
1.296
1.456
1.574
1.470
1.444
1.544
1.442
1.430
1.564
1.446
1.288
1.410
1.432
1.414
1.428
1.482
1.320
1.314
1.518
1.424
1.388
1.572
1.470
1.392
1.324
1.548
1.484
1.418
1.434
1.504
1.468
1.328
1.494
1.438
1.322
1.454
1.404
1.222
1.564
1.518
1.460
1.402
1.588
1.502
1.472
1.592
1.580
1.504
1.500
1.518
1.500
1.410
1.522
1.572
1.474
1.458
1.590
1.540
1.484
1.396
1.472
1.366
1.202
1.348
1.296
1.294
1.184
1.410
1.426
1.376
1.306
1.424
1.370
1.254
1.300
1.436
1.440
1.334
1.426
1.532
1.424
1.348
1.522
1.508
1.414
1.420
1.556
1.492
1.400
1.468
1.502
1.476
1.342
1.488
1.486
1.352
1.364
1.522
1.484
1.344
1.526
1.476
1.424
1.352
1.442
1.530
1.396
1.532
1.480
1.446
1.502
1.426
1.324
1.402
1.404
1.360
1.272
1.382
1.392
1.304
1.360
1.360
1.296
1.244
1.418
1.346
1.366
1.184
1.396
1.362
1.268
1.140
1.570
1.520
1.536
1.432
1.434
1.590
1.510
1.442
1.536
1.558
1.452
1.378
1.520
1.478
1.378
1.402
1.424
1.344
1.250
1.626
1.540
1.354
1.412
1.430
1.376
1.304
1.446
1.410
1.306
1.372
1.452
1.380
1.240
1.464
1.502
1.480
1.388
1.552
1.498
1.400
1.554
1.474
1.480
1.646
1.532
1.408
1.620
1.502
1.382
1.390
1.544
1.442
1.258
1.500
1.602
1.534
1.504
1.634
1.510
1.404
1.538
1.460
1.338
1.534
1.436
1.292
1.252
1.500
1.536
1.474
1.376
1.526
1.450
1.412
1.420
1.350
1.532
1.416
1.392
1.432
1.612
1.572
1.432
1.514
1.720
1.548
1.402
1.494
1.578
1.508
1.480
1.488
1.428
1.662
1.492
1.402
1.560
1.450
1.290
1.520
1.518
1.456
1.262
1.442
1.468
1.388
1.304
1.488
1.422
1.290
1.308
1.396
1.280
1.164
1.344
1.378
1.314
1.360
1.532
1.388
1.326
1.454
1.478
1.390
1.340
1.506
1.416
1.276
1.398
1.380
1.368
1.506
1.384
1.174
1.536
1.422
1.308
1.474
1.356
1.240
1.538
1.154
1.278
1.506
1.394
1.552
1.662
1.382
1.536
1.418
1.452
1.358
1.354
1.608
1.484
1.254
1.340
1.404
1.256
1.394
1.390
1.344
1.304
1.212
1.410
1.368
1.278
1.218
1.292
1.350
1.242
1.390
1.288
1.196
1.206
1.248
1.304
1.222
1.220
1.392
1.396
1.216
1.320
1.420
1.424
1.270
1.332
1.358
1.220
1.190
1.440
1.376
1.158
1.232
1.342
1.454
1.256
1.388
1.472
1.408
1.424
1.552
1.430
1.244
1.344
1.426
1.384
1.420
1.376
1.362
1.164
0.972
0.846
0.802
0.792
0.786
0.782
0.758
0.742
0.734
0.724
0.714
0.724
0.690
0.680
0.660
0.660
0.658
0.648
0.656
0.646
0.640
0.644
0.646
0.654
0.658
0.682
0.704
0.744
0.822
0.784
0.800
0.780
0.780
0.796
0.790
0.746
0.764
0.802
0.890
0.822
0.822
0.782
0.762
0.764
0.754
0.756
0.778
0.796
0.826
0.802
0.810
0.854
0.872
0.872
0.834
0.804
0.954
1.444
1.266
0.976
0.938
0.978
1.028
0.986
1.476
1.382
1.066
0.958
1.472
1.346
1.030
1.096
1.472
1.100
1.040
0.998
0.864
0.808
0.818
0.826
0.826
0.796
0.768
0.760
0.744
0.712
0.706
0.724
0.718
0.724
0.740
0.750
0.758
0.772
0.778
0.810
0.822
0.814
0.802
0.790
0.864
1.538
1.436
1.316
1.496
1.638
1.598
1.436
1.554
1.592
1.540
1.102
0.892
1.076
1.612
1.336
1.712
1.718
1.592
1.630
1.622
1.524
1.532
1.618
1.572
1.530
1.590
1.652
1.660
1.566
1.622
1.674
1.568
1.536
1.560
1.528
1.486
1.340
1.430
1.456
1.370
1.350
1.586
1.484
1.312
1.450
1.396
1.238
1.444
1.490
1.364
1.402
1.538
1.538
1.432
1.538
1.592
1.500
1.668
1.670
1.666
1.580
1.500
1.628
1.586
1.576
1.486
1.658
1.604
1.504
1.494
1.626
1.610
1.492
1.434
1.614
1.552
1.434
1.464
1.538
1.546
1.476
1.580
1.468
1.352
1.566
1.570
1.582
1.410
1.564
1.628
1.558
1.494
1.582
1.530
1.360
1.370
1.532
1.600
1.452
1.390
1.570
1.436
1.464
1.654
1.510
1.410
1.530
1.540
1.356
1.470
1.454
1.356
1.588
1.632
1.490
1.524
1.638
1.536
1.476
1.564
1.552
1.550
1.468
1.608
1.546
1.408
1.560
1.590
1.536
1.470
1.608
1.566
1.490
1.550
1.490
1.676
1.666
1.574
1.462
1.672
1.650
1.434
1.430
1.544
1.526
1.458
1.610
1.532
1.362
1.558
1.604
1.506
1.540
1.658
1.622
1.482
1.652
1.656
1.510
1.506
1.632
1.534
1.436
1.566
1.566
1.424
1.596
1.658
1.558
1.474
1.668
1.598
1.516
1.460
1.636
1.586
1.564
1.438
1.582
1.590
1.462
1.410
1.626
1.572
1.506
1.538
1.616
1.450
1.420
1.640
1.526
1.384
1.500
1.532
1.426
1.448
1.582
1.462
1.456
1.606
1.606
1.482
1.486
1.596
1.616
1.474
1.382
1.592
1.658
1.460
1.572
1.610
1.582
1.756
1.678
1.646
1.748
1.620
1.478
1.552
1.626
1.576
1.500
1.582
1.590
1.518
1.466
1.436
1.548
1.536
1.478
1.440
1.688
1.672
1.582
1.558
1.706
1.666
1.506
1.646
1.614
1.470
1.436
1.568
1.558
1.418
1.464
1.552
1.570
1.416
1.580
1.606
1.464
1.480
1.588
1.568
1.582
1.470
1.606
1.570
1.524
1.476
1.596
1.458
1.412
1.666
1.950
1.794
1.666
1.704
1.700
1.460
1.700
1.610
1.554
1.486
1.606
1.588
1.432
1.436
1.468
1.492
1.458
1.378
1.314
1.586
1.572
1.456
1.388
1.518
1.542
1.450
1.450
1.650
1.482
1.504
1.614
1.536
1.384
1.480
1.522
1.462
1.354
1.564
1.582
1.458
1.468
1.594
1.612
1.516
1.686
1.596
1.496
1.490
1.588
1.562
1.508
1.428
1.584
1.546
1.410
1.470
1.546
1.526
1.434
1.604
1.480
1.306
1.334
1.576
1.626
1.474
1.496
1.662
1.530
1.470
1.614
1.608
1.470
1.392
1.642
1.610
1.482
1.544
1.644
1.550
1.392
1.638
1.516
1.454
1.618
1.494
1.366
1.570
1.634
1.622
1.406
1.538
1.614
1.586
1.522
1.624
1.610
1.500
1.526
1.582
1.524
1.422
1.666
1.630
1.532
1.322
1.524
1.604
1.480
1.414
1.682
1.650
1.462
1.554
1.468
1.442
1.472
1.682
1.650
1.470
1.430
1.586
1.570
1.416
1.408
1.526
1.436
1.424
1.316
1.470
1.532
1.384
1.368
1.668
1.652
1.582
1.608
1.690
1.638
1.454
1.512
1.570
1.576
1.394
1.530
1.564
1.486
1.480
1.598
1.548
1.418
1.532
1.514
1.418
1.356
1.546
1.550
1.396
1.470
1.448
1.428
1.646
1.588
1.436
1.554
1.616
1.516
1.500
1.660
1.454
1.394
1.690
1.708
1.564
1.746
1.730
1.526
1.516
1.592
1.456
1.370
1.382
1.588
1.538
1.504
1.458
1.520
1.548
1.468
1.640
1.614
1.490
1.442
1.628
1.492
1.446
1.554
1.608
1.438
1.234
1.678
1.752
1.564
1.588
1.724
1.564
1.384
1.556
1.614
1.558
1.578
1.494
1.468
1.664
1.602
1.422
1.502
1.486
1.466
1.270
1.614
1.568
1.464
1.436
1.502
1.514
1.534
1.666
1.600
1.498
1.488
1.506
1.436
1.374
1.308
1.568
1.560
1.384
1.386
1.544
1.438
1.436
1.546
1.482
1.344
1.536
1.562
1.450
1.454
1.438
1.402
1.346
1.696
1.562
1.338
1.608
1.042
0.880
0.838
1.770
1.130
0.988
0.852
0.820
0.776
0.754
0.742
0.726
0.706
0.684
0.676
0.678
0.672
0.662
0.654
0.646
0.646
0.638
0.642
0.636
0.626
0.622
0.628
0.636
0.652
0.686
0.768
0.816
0.872
0.894
0.842
0.800
0.770
0.776
0.752
0.804
1.160
0.902
0.872
0.888
1.376
1.150
0.916
0.864
0.868
0.992
0.900
0.902
0.964
0.920
0.860
0.822
0.808
0.810
0.814
0.782
0.780
0.776
0.774
0.786
0.778
0.774
0.796
0.790
0.796
0.796
0.790
0.786
0.766
0.764
0.758
0.756
0.764
0.810
0.844
0.894
0.880
0.848
0.836
0.852
0.842
0.834
0.786
0.768
0.766
0.762
0.748
0.742
0.754
0.756
0.746
0.766
0.836
0.964
1.382
1.078
0.972
0.896
0.872
0.854
0.812
0.884
1.420
1.304
1.130
1.034
0.956
0.978
1.322
1.122
1.086
1.034
0.880
0.860
0.856
1.010
1.336
1.094
0.992
0.824
0.900
1.022
1.014
1.002
0.878
0.878
0.844
0.790
0.762
0.764
0.742
0.726
0.694
0.692
0.684
0.676
0.674
0.658
0.670
0.712
0.728
0.734
0.890
1.630
1.244
1.222
1.134
0.994
0.886
0.802
0.816
0.834
0.902
0.872
0.904
0.906
0.986
0.976
1.000
0.908
0.850
0.788
0.848
0.832
0.824
0.808
0.782
0.764
0.744
0.736
0.722
0.716
0.750
0.766
0.820
0.788
0.964
1.406
1.170
1.046
0.270
0.750
0.880
0.278
0.556
0.794
0.766
0.742
0.740
0.748
0.808
0.892
0.890
0.896
0.844
0.826
0.812
0.806
0.828
0.798
0.850
0.930
0.842
0.784
0.796
0.774
0.766
0.752
0.738
0.728
0.714
0.700
0.700
0.688
0.688
0.710
0.794
1.368
1.332
1.308
1.224
1.138
1.020
0.892
0.784
0.834
0.840
0.888
0.958
0.944
0.916
0.868
0.846
0.812
0.802
0.778
0.778
0.826
0.992
1.148
1.100
0.878
0.934
0.864
0.832
0.838
0.808
0.762
0.768
0.764
0.744
0.728
0.756
0.754
0.756
0.764
0.824
1.390
1.216
1.168
1.038
0.996
1.398
1.136
1.098
0.910
0.826
0.888
0.962
0.856
0.864
0.866
0.860
0.906
0.928
0.938
0.920
0.882
0.888
0.858
0.816
0.788
0.818
0.876
0.818
0.802
0.808
0.798
0.798
0.808
0.772
0.752
0.758
0.764
0.766
0.792
0.810
0.812
0.782
0.780
0.826
0.968
1.110
1.124
1.120
0.982
0.962
0.898
0.894
0.854
0.898
1.004
0.918
0.872
0.888
1.000
0.868
0.944
0.936
0.956
0.836
0.916
1.030
0.910
1.072
0.910
0.816
0.832
0.836
0.820
0.828
0.814
0.794
0.744
0.754
0.738
0.734
0.734
0.722
0.720
0.720
0.724
0.712
0.728
0.820
1.544
1.392
1.216
1.172
0.924
0.886
0.882
0.876
0.830
0.872
0.906
0.848
0.842
0.826
0.808
0.794
0.802
0.820
0.842
0.930
0.878
0.918
0.958
1.266
1.162
1.018
0.916
0.826
0.820
0.820
0.838
0.860
0.860
0.860
0.800
0.800
0.798
0.788
0.788
0.790
0.806
0.796
0.850
0.866
0.834
0.810
0.824
0.802
0.812
0.794
0.822
0.822
0.846
0.826
0.826
0.826
0.814
0.832
0.824
0.814
0.808
0.816
0.818
0.820
0.834
0.820
0.804
0.882
0.932
0.910
0.894
0.834
0.836
0.822
0.830
0.826
0.780
0.764
0.784
0.798
0.838
0.846
0.786
0.762
0.838
0.834
0.826
0.772
0.770
0.748
0.746
0.722
0.706
0.690
0.680
0.656
0.672
0.668
0.670
0.694
0.696
0.748
0.844
1.218
0.992
1.000
0.936
0.788
0.810
0.798
0.768
0.768
0.748
0.752
0.740
0.734
0.718
0.732
0.722
0.710
0.712
0.708
0.722
0.716
0.708
0.694
0.690
0.690
0.692
0.688
0.678
0.678
0.680
0.690
0.710
0.732
0.830
0.860
0.922
0.832
0.858
0.862
0.892
0.818
0.836
0.854
0.870
0.820
0.774
0.862
1.102
1.096
0.904
0.828
0.804
0.810
0.786
0.734
0.754
0.730
0.726
0.706
0.736
0.760
0.778
0.772
0.764
0.728
0.756
0.746
0.756
0.818
0.844
0.846
0.814
0.870
0.908
0.882
0.780
0.828
0.844
0.908
0.894
0.978
1.032
0.948
0.894
0.874
0.832
0.776
0.728
0.710
0.720
0.756
0.748
0.758
0.742
0.730
0.714
0.702
0.706
0.700
0.706
0.720
0.744
0.760
0.750
0.820
0.820
0.866
0.852
0.886
0.882
0.822
0.790
0.776
0.760
0.752
0.750
0.748
0.774
0.806
0.866
0.816
0.902
0.956
1.038
1.100
1.048
0.956
0.966
0.966
0.978
0.840
0.914
0.912
0.852
0.866
0.892
0.878
0.812
0.872
0.894
1.034
1.068
1.056
1.048
0.930
0.950
0.936
0.868
0.910
0.878
0.818
0.816
0.808
0.788
0.864
0.960
1.012
1.068
0.982
0.916
0.924
0.970
0.912
0.926
0.972
0.920
0.880
0.948
1.144
1.210
0.976
0.900
0.874
0.900
1.038
1.118
0.970
1.032
1.102
1.010
0.968
0.926
0.880
0.844
0.854
0.870
0.946
0.878
1.026
1.084
1.166
1.212
1.078
0.982
0.870
0.844
0.886
1.172
1.138
0.932
1.126
1.044
1.126
1.260
1.014
0.898
0.834
0.794
0.764
0.736
0.812
0.856
1.108
1.156
1.062
0.972
0.888
0.820
0.824
0.800
0.804
0.828
0.872
0.846
0.808
0.844
1.462
1.224
0.968
0.846
0.826
0.802
0.784
0.774
0.812
0.808
0.798
0.824
0.856
0.836
0.810
0.780
0.834
0.838
0.834
0.812
0.832
0.836
0.846
0.828
0.806
0.808
0.786
0.778
0.752
0.782
0.788
0.778
0.792
0.772
0.774
0.780
0.746
0.772
0.752
0.740
0.748
0.762
0.778
0.776
0.810
0.840
0.812
0.830
0.848
0.806
0.762
0.796
0.806
0.868
0.800
0.776
0.788
0.788
0.760
0.734
0.732
0.724
0.696
0.678
0.686
0.662
0.664
0.666
0.666
0.666
0.672
0.684
0.700
0.680
0.690
0.700
0.696
0.708
0.682
0.700
0.690
0.688
0.680
0.670
0.672
0.662
0.660
0.648
0.654
0.648
0.654
0.680
0.674
0.732
0.796
0.862
0.798
0.836
0.838
0.782
0.782
0.760
0.738
0.726
0.734
0.726
0.722
0.738
0.782
1.018
0.936
1.016
1.046
0.896
0.846
0.812
0.784
0.750
0.742
0.746
0.796
1.298
1.194
1.088
1.040
1.176
1.070
1.362
1.290
1.224
1.142
1.124
1.062
1.316
1.338
1.080
0.986
0.898
0.814
0.798
0.800
0.912
0.942
0.806
0.770
1.038
1.376
1.188
0.940
0.950
0.966
0.984
1.044
1.012
1.044
0.918
1.070
1.030
1.444
1.298
1.258
0.970
0.822
0.798
0.768
0.756
0.756
0.788
0.806
0.778
0.778
0.836
0.836
0.894
0.920
0.834
0.844
0.822
0.786
0.778
0.758
0.736
0.728
0.724
0.726
0.718
0.712
0.700
0.664
0.686
0.672
0.664
0.650
0.652
0.644
0.632
0.640
0.638
0.636
0.640
0.638
0.646
0.642
0.638
0.642
0.636
0.652
0.640
0.610
0.646
0.636
0.644
0.642
0.630
0.666
0.682
0.698
0.732
0.748
0.696
0.704
0.690
0.684
0.690
0.664
0.696
0.708
0.720
0.756
0.734
0.742
0.758
0.746
0.724
0.716
0.682
0.712
0.720
0.726
0.770
0.762
0.866
0.800
0.788
0.750
0.742
0.754
0.712
0.694
0.730
0.714
0.720
0.696
0.674
0.678
0.686
0.684
0.678
0.712
0.804
1.156
1.088
1.118
1.010
0.880
0.810
0.804
0.762
0.742
0.758
0.764
0.748
0.784
0.978
0.930
0.900
1.016
1.044
0.860
0.978
0.916
0.818
0.824
0.900
0.970
0.908
0.974
0.950
0.842
0.862
0.934
0.876
1.116
1.208
0.884
0.884
0.884
0.908
0.820
0.852
0.964
1.078
0.908
1.022
1.082
0.910
0.950
1.034
1.356
0.274
0.770
0.920
0.888
0.872
0.882
0.906
0.872
1.556
1.302
1.330
1.118
1.342
1.244
1.120
1.168
1.032
1.090
1.440
1.104
1.018
0.730
0.778
0.834
0.872
0.884
1.364
1.350
1.258
1.050
0.798
0.768
0.790
0.852
1.428
1.312
1.248
1.104
0.924
0.980
0.984
1.400
1.150
0.980
0.834
0.816
0.936
1.040
1.390
1.206
0.912
0.870
0.852
0.846
0.848
0.832
0.852
0.962
1.422
1.068
1.030
0.892
0.830
0.818
0.820
0.816
0.806
0.760
0.792
0.772
0.756
0.772
0.770
0.768
0.738
0.758
0.742
0.736
0.692
0.728
0.714
0.704
0.676
0.664
0.668
0.678
0.690
0.670
0.676
0.660
0.656
0.706
0.692
0.712
0.738
0.752
0.742
0.742
0.750
0.724
0.734
0.738
0.732
0.706
0.706
0.706
0.696
0.702
0.704
0.706
0.706
0.714
0.716
0.726
0.702
0.718
0.722
0.730
0.718
0.740
0.762
0.748
0.760
0.792
0.902
0.878
0.820
0.808
0.792
0.744
0.736
0.724
0.716
0.706
0.718
0.746
0.762
0.742
0.754
0.758
0.748
0.712
0.728
0.726
0.706
0.864
0.952
0.856
0.778
0.812
0.776
0.760
0.752
0.740
0.716
0.714
0.704
0.710
0.734
0.808
0.928
0.994
1.170
1.150
1.108
1.096
1.108
0.896
1.096
1.444
1.380
1.276
1.002
0.976
0.876
0.852
0.830
0.998
1.044
0.912
0.912
0.876
0.820
0.838
0.818
0.780
0.740
0.736
0.746
0.770
0.800
1.450
1.324
1.192
0.994
0.874
0.834
0.832
0.796
0.964
0.900
1.398
1.092
1.008
0.864
0.838
0.840
0.898
0.950
0.894
0.974
1.346
1.100
1.176
1.108
0.956
0.922
0.828
0.790
0.752
0.752
0.746
0.750
0.756
0.758
0.768
0.810
0.846
1.006
0.994
0.948
0.832
0.796
0.766
0.740
0.736
0.722
0.678
0.698
0.712
0.924
1.330
1.146
0.950
0.872
0.848
0.782
0.840
0.844
0.834
0.858
0.780
0.766
0.736
0.712
0.750
0.800
0.868
0.816
0.946
0.968
1.048
0.956
0.890
0.784
0.796
0.772
0.754
0.752
0.744
0.720
0.770
0.764
0.870
0.794
0.768
0.776
0.774
0.752
0.702
0.718
0.706
0.694
0.690
0.696
0.672
0.690
0.694
0.698
0.704
0.700
0.720
0.740
0.734
0.714
0.714
0.710
0.712
0.698
0.700
0.716
0.748
0.832
0.780
0.776
0.792
0.780
0.744
0.756
0.768
0.840
1.372
1.170
0.974
0.910
0.880
0.862
0.880
0.880
1.016
1.072
1.140
1.046
1.004
0.978
1.010
0.898
0.946
0.938
0.850
0.782
0.822
0.772
0.772
0.820
0.838
0.798
0.802
0.780
0.758
0.740
0.722
0.716
0.702
0.692
0.688
0.682
0.680
0.680
0.672
0.672
0.674
0.684
0.714
0.738
0.748
0.748
0.730
0.798
0.774
0.970
0.976
0.954
0.920
1.006
1.010
0.842
0.850
0.816
0.810
0.812
0.850
0.894
0.830
0.840
0.982
1.358
0.960
0.880
0.884
0.882
0.862
0.978
0.912
0.824
0.844
0.842
0.798
0.784
0.780
0.790
0.780
0.770
0.776
0.772
0.738
0.718
0.708
0.694
0.686
0.670
0.664
0.668
0.654
0.658
0.644
0.638
0.636
0.632
0.648
0.632
0.638
0.662
0.680
0.768
0.902
1.228
1.114
0.984
0.840
0.768
0.768
0.746
0.720
0.706
0.700
0.678
0.640
0.644
0.636
0.630
0.628
0.626
0.636
0.650
0.648
0.644
0.662
0.698
0.824
1.220
0.948
0.908
0.958
0.862
0.826
0.814
0.778
0.766
0.778
0.850
0.912
0.990
1.034
1.144
0.996
1.020
1.046
0.870
0.840
0.798
0.772
0.774
0.806
1.368
0.976
0.880
0.814
0.760
0.746
0.738
0.726
0.718
0.702
0.690
0.696
0.708
0.710
0.764
0.834
0.866
0.852
0.946
0.832
0.838
0.848
0.804
0.806
0.780
0.754
0.780
0.752
0.740
0.760
0.756
0.768
0.760
0.762
0.764
0.766
0.794
0.828
0.826
0.774
0.806
0.806
0.824
0.846
0.816
0.840
0.880
0.920
0.920
0.952
1.046
1.162
1.058
0.952
0.968
0.980
1.042
1.040
0.904
0.988
1.132
1.224
1.120
1.168
1.240
1.134
1.112
1.012
0.854
0.890
0.842
0.802
0.946
0.922
1.394
1.332
1.214
1.304
1.164
1.316
1.544
1.396
1.504
1.178
1.160
1.014
0.958
0.846
0.822
0.840
0.862
0.944
1.528
1.402
1.220
1.292
1.214
0.962
0.874
0.874
0.806
0.836
0.880
0.892
0.884
0.938
0.888
0.860
0.830
0.836
0.796
0.814
0.784
0.780
0.808
0.794
0.802
0.810
0.824
0.810
0.806
0.810
0.822
0.826
0.804
0.834
0.854
0.848
0.794
0.834
0.866
0.820
0.782
0.806
0.870
0.884
0.820
0.802
0.938
0.928
0.920
0.848
0.868
1.050
1.138
1.090
1.212
1.172
1.100
1.362
1.244
1.018
1.420
1.418
1.268
1.356
1.242
1.202
1.300
1.152
1.178
1.346
1.246
1.204
1.264
1.028
1.082
1.288
1.086
1.178
1.368
1.156
1.304
1.178
1.168
1.522
1.312
1.412
1.116
0.974
0.892
0.802
0.788
0.776
0.754
0.740
0.728
0.722
0.708
0.700
0.690
0.682
0.668
0.676
0.658
0.678
0.752
1.246
1.000
0.892
0.908
0.844
0.886
0.930
0.828
0.910
0.966
1.006
0.900
0.832
0.786
0.892
0.992
0.982
0.918
0.876
0.828
0.826
0.804
0.822
0.934
0.962
0.942
0.906
1.104
1.412
1.234
1.306
1.160
1.014
0.870
0.776
0.774
0.978
1.650
1.276
1.052
1.048
0.930
0.860
0.846
0.834
0.838
0.802
0.824
0.872
0.920
0.932
1.004
1.014
0.956
0.924
0.874
0.826
0.836
0.814
0.806
0.832
0.880
0.954
0.900
0.978
0.946
0.890
0.914
0.870
0.802
0.830
0.836
0.890
0.808
0.854
0.872
0.938
0.908
0.930
1.006
1.092
1.150
1.060
1.176
1.210
1.084
0.964
0.874
0.842
0.910
0.934
0.866
0.856
0.826
0.786
0.758
0.778
0.804
0.890
0.930
0.874
0.972
0.832
1.008
0.968
0.900
0.872
0.866
0.830
0.824
0.842
0.800
0.780
0.758
0.764
0.778
0.790
0.774
0.736
0.742
0.752
0.742
0.772
0.786
0.960
1.168
0.966
0.928
0.886
0.888
0.884
0.852
0.808
0.774
0.758
0.750
0.742
0.762
0.788
0.858
0.918
0.916
0.892
0.854
0.804
0.804
0.798
0.780
0.790
0.780
0.756
0.734
0.750
0.758
0.756
0.766
0.768
0.770
0.760
0.746
0.732
0.732
0.718
0.706
0.702
0.836
1.416
1.124
0.930
0.902
0.878
0.892
0.890
0.814
0.798
0.790
0.794
0.786
0.764
0.768
0.758
0.738
0.702
0.698
0.688
0.690
0.706
0.762
1.304
1.186
1.116
1.042
0.856
0.838
0.826
0.812
0.824
0.858
0.916
0.854
0.838
0.818
0.782
0.810
0.796
0.778
0.764
0.790
0.798
0.824
0.784
0.798
0.782
0.810
0.766
0.788
0.862
0.848
0.824
0.860
0.874
0.828
0.818
0.822
0.798
0.766
0.780
0.780
0.792
0.826
0.916
0.976
0.908
0.920
0.898
0.844
0.902
0.990
1.132
1.072
1.290
1.080
1.098
1.042
0.958
0.970
0.864
0.978
1.020
0.972
1.082
1.082
1.010
1.036
1.010
1.124
1.052
0.970
1.024
1.048
1.036
0.962
1.026
1.206
1.030
1.136
1.138
0.986
0.984
0.968
1.076
0.956
0.992
1.040
0.944
1.090
1.142
0.978
1.094
1.174
0.998
1.046
1.116
1.102
1.076
1.172
1.058
1.078
1.026
0.904
0.934
1.038
1.132
0.996
1.074
1.020
0.912
0.950
0.914
0.876
0.972
1.012
0.962
1.042
0.984
0.914
0.878
0.804
0.830
0.880
0.966
1.456
1.350
1.034
1.064
1.010
0.936
1.002
1.088
1.082
1.108
0.958
0.946
1.004
0.986
0.902
0.936
0.952
0.910
0.998
0.980
0.878
1.386
1.158
1.046
0.950
0.986
0.900
0.912
0.944
0.978
0.904
1.052
1.006
1.010
0.924
1.004
1.088
1.056
0.926
0.932
0.940
0.882
0.984
1.284
1.124
1.026
1.176
1.182
1.352
1.412
1.480
1.342
1.378
1.506
1.406
1.306
1.118
1.024
0.990
0.978
0.934
0.890
1.034
1.102
0.922
1.038
1.034
0.920
1.098
1.348
1.096
1.334
1.452
1.510
1.490
1.382
1.330
1.350
1.152
1.116
1.038
0.852
0.842
0.822
0.786
0.794
0.814
0.818
0.914
0.948
0.898
0.962
0.996
0.898
0.958
0.926
0.842
0.888
0.952
1.066
0.938
1.006
0.998
0.916
0.944
0.972
0.848
0.924
0.950
0.846
1.066
0.888
0.958
0.968
1.034
0.840
0.506
1.104
1.036
1.182
1.222
1.248
1.226
1.172
0.954
0.988
1.112
1.518
1.528
1.524
1.522
1.554
1.490
1.192
1.188
1.034
1.032
0.982
1.042
0.982
1.022
1.098
0.938
0.872
0.938
1.442
1.212
1.442
1.450
1.394
1.352
1.418
1.314
1.214
1.618
1.520
1.354
1.330
1.104
1.332
1.000
1.000
0.916
1.038
0.884
0.978
1.034
1.056
0.966
0.926
1.034
1.360
1.076
1.100
1.166
0.928
0.904
1.470
1.388
1.312
1.018
0.960
1.450
1.382
1.266
1.144
1.012
1.602
1.560
1.458
1.378
1.332
1.440
1.450
1.112
1.062
1.502
1.278
1.376
1.080
1.072
0.902
0.958
1.394
1.332
1.090
1.334
1.250
0.966
0.984
1.430
1.042
1.124
1.126
1.040
1.376
1.390
1.284
0.964
0.888
0.924
0.964
0.886
0.846
0.864
0.898
1.002
1.000
0.966
0.928
0.928
0.950
0.902
0.854
0.790
0.800
0.820
0.986
1.134
1.226
0.996
0.976
0.926
0.986
1.504
1.334
1.044
0.970
0.944
0.930
0.926
1.488
1.432
1.056
1.104
1.508
1.426
1.162
0.930
1.132
1.146
1.432
0.998
0.932
1.008
1.110
0.956
1.024
0.994
1.330
1.290
0.958
0.966
1.504
1.458
1.310
0.976
1.438
1.076
1.146
1.090
0.988
1.136
1.162
1.036
1.364
1.044
1.142
1.306
1.174
1.072
0.940
0.838
0.880
0.888
1.004
0.952
1.470
1.294
1.024
0.894
0.888
0.868
1.012
1.382
1.114
1.006
0.996
0.974
0.940
0.914
0.932
0.948
0.954
1.054
0.928
0.872
0.886
0.938
0.846
0.868
0.876
0.946
0.860
1.024
0.920
1.042
0.980
0.968
0.986
0.886
0.930
1.390
1.204
1.136
1.066
0.978
0.986
1.002
0.918
0.896
1.116
0.966
0.948
0.960
0.982
1.098
1.052
1.040
0.932
0.838
0.836
0.820
0.850
0.892
0.878
0.964
1.368
1.290
0.950
0.950
0.988
1.072
0.976
1.236
1.302
0.924
1.000
0.954
0.918
1.006
1.074
1.418
1.166
0.942
0.860
0.848
0.892
0.880
1.014
1.532
1.314
1.080
0.954
0.826
0.802
0.806
0.784
0.770
0.744
0.738
0.714
0.688
0.648
0.692
0.698
0.784
0.908
0.904
0.886
0.862
0.846
0.812
0.786
0.766
0.786
0.858
1.326
1.134
1.104
1.074
1.014
0.958
0.858
0.834
0.906
0.970
1.116
1.242
1.194
1.070
1.010
0.922
0.884
0.838
0.864
1.000
0.998
1.028
1.126
1.106
1.048
0.936
0.894
0.848
0.902
0.982
1.018
0.978
0.874
0.856
0.862
0.802
0.806
0.858
0.934
0.836
0.876
0.832
0.814
0.762
0.742
0.740
0.718
0.718
0.724
0.728
0.732
0.734
0.836
0.868
0.936
0.994
0.886
0.906
0.952
0.926
0.920
0.940
1.010
1.154
1.136
1.022
1.010
1.102
1.112
1.116
0.948
0.944
0.858
1.066
1.368
1.360
1.358
1.252
1.204
1.006
0.906
0.872
0.868
0.868
0.852
0.842
0.838
0.816
0.836
0.888
0.852
0.854
0.940
1.058
1.244
1.130
1.052
1.026
0.920
0.918
0.906
1.388
1.236
1.140
1.128
1.126
0.972
1.038
1.048
0.904
0.862
0.812
0.878
0.868
0.872
0.798
0.784
0.758
0.768
0.748
0.758
0.756
0.758
0.774
0.750
0.766
0.772
0.756
0.770
0.780
0.786
0.818
0.860
0.882
0.910
0.938
0.972
0.982
0.914
0.904
0.874
0.864
0.836
0.832
0.796
0.784
0.798
0.898
1.170
1.046
1.274
1.034
0.908
0.846
0.798
0.794
0.790
0.818
0.918
1.058
1.046
1.012
0.980
0.962
0.950
0.882
0.828
0.830
0.834
0.914
1.398
1.404
1.296
1.246
1.334
1.456
1.490
1.334
1.448
1.390
1.226
1.376
1.356
1.146
1.486
1.362
1.180
0.988
0.982
1.572
1.358
1.240
1.236
1.010
0.952
1.044
0.970
1.452
1.314
1.348
1.314
1.030
0.990
1.412
1.240
1.426
1.354
1.292
1.486
1.334
0.902
0.916
1.120
1.484
1.210
0.978
0.864
0.832
0.850
0.946
1.464
1.454
1.598
1.580
1.462
1.482
1.554
1.536
1.464
1.472
1.370
1.178
1.442
1.538
1.498
1.342
1.520
1.514
1.460
1.478
1.498
1.380
1.492
1.462
1.482
1.504
1.428
1.244
1.178
0.978
1.460
1.312
1.284
1.390
1.364
1.248
1.336
1.366
1.024
0.912
1.456
1.214
0.834
0.834
0.836
0.968
0.924
1.000
0.978
0.908
0.834
0.822
0.782
0.744
0.754
0.750
0.740
0.728
0.710
0.704
0.706
0.698
0.696
0.714
0.728
0.766
0.894
1.036
0.974
0.920
0.844
0.826
0.806
0.824
0.866
0.770
0.788
0.742
0.772
1.352
1.006
0.876
0.880
0.880
0.864
0.916
0.916
0.846
0.872
0.884
0.880
0.930
1.012
0.888
0.942
0.986
0.866
0.916
0.964
1.042
0.974
0.918
0.966
1.002
1.044
1.020
0.896
0.864
0.894
0.902
0.982
0.884
0.968
0.956
0.926
0.884
0.842
0.856
0.804
0.796
0.772
0.774
0.754
0.748
0.728
0.730
0.738
0.738
0.766
0.814
0.828
0.950
1.296
1.008
0.964
0.932
0.852
0.886
0.930
0.890
0.910
0.960
0.968
0.818
0.876
0.858
0.864
0.828
0.844
0.822
0.794
0.748
0.718
0.700
0.712
0.702
0.706
0.716
0.734
0.764
0.850
0.870
0.924
0.918
0.856
0.876
0.868
0.836
0.886
0.800
0.820
0.820
0.818
0.790
0.818
0.802
0.802
0.778
0.804
0.826
0.882
0.870
0.790
0.786
0.750
0.798
0.912
1.294
1.240
1.164
1.004
0.888
0.820
0.778
0.754
0.750
0.724
0.730
0.738
0.770
0.852
0.930
1.260
1.186
1.166
1.194
1.172
0.984
1.228
1.314
1.126
0.972
0.868
0.896
0.874
0.876
0.800
0.790
0.806
0.806
0.802
0.786
0.818
0.838
0.800
0.758
0.760
0.760
0.750
0.744
0.758
0.794
0.862
1.034
1.450
1.312
1.004
0.864
0.886
0.854
1.000
0.912
1.096
1.442
1.004
0.902
0.844
0.278
0.564
0.816
0.798
0.816
0.872
0.936
0.956
0.862
0.910
0.872
0.832
0.822
0.924
1.488
1.330
1.100
0.940
0.984
0.938
0.956
1.002
1.642
1.528
1.342
1.240
0.926
0.940
0.910
0.956
0.960
1.586
1.300
1.086
0.940
0.862
0.890
0.810
0.902
1.466
1.322
0.996
0.944
0.952
1.502
1.392
1.058
0.878
0.964
0.892
0.948
0.994
1.260
1.080
0.954
1.110
1.300
0.982
0.924
0.826
0.810
0.898
1.428
1.298
1.414
1.362
1.158
0.990
0.980
0.924
0.930
1.604
1.444
1.200
1.400
1.310
1.058
1.030
1.444
1.340
1.148
1.192
1.282
0.900
1.064
1.044
0.956
0.942
0.972
0.896
1.022
1.404
0.966
0.902
0.908
0.952
0.908
0.826
0.822
0.846
0.868
0.832
0.816
0.794
0.812
0.880
1.438
1.204
1.000
1.060
1.230
1.250
1.054
0.974
1.136
1.028
0.940
0.912
0.826
0.882
0.846
0.816
0.814
0.796
0.774
0.768
0.744
0.744
0.720
0.694
0.644
0.704
0.710
0.750
0.832
0.880
0.732
0.720
0.858
0.896
1.008
1.136
1.106
1.020
0.912
0.832
0.798
0.772
0.736
0.736
0.742
0.776
0.880
1.302
1.272
1.066
0.970
0.860
0.866
0.804
0.756
0.760
0.780
0.814
0.798
0.852
0.826
0.858
0.792
0.764
0.748
0.742
0.736
0.730
0.726
0.720
0.718
0.718
0.716
0.704
0.702
0.674
0.692
0.690
0.672
0.656
0.648
0.658
0.664
0.672
0.664
0.668
0.678
0.674
0.672
0.670
0.688
0.688
0.680
0.724
0.720
0.842
1.146
0.896
0.746
0.726
0.704
0.702
0.714
0.704
0.692
0.744
0.902
1.034
0.942
0.876
0.834
0.830
0.802
0.754
0.754
0.756
0.770
0.804
0.806
0.754
0.744
0.734
0.736
0.710
0.722
0.700
0.682
0.682
0.668
0.680
0.678
0.656
0.656
0.672
0.670
0.676
0.684
0.706
0.714
0.730
0.754
0.734
0.712
0.706
0.688
0.662
0.668
0.644
0.638
0.634
0.632
0.638
0.636
0.656
0.662
0.660
0.678
0.678
0.718
0.762
0.806
0.868
0.908
0.902
0.830
0.794
0.758
0.724
0.708
0.698
0.688
0.668
0.834
0.982
1.018
1.060
1.030
1.054
1.018
1.054
1.120
1.042
0.998
0.900
0.798
0.740
0.724
0.724
0.752
0.852
0.962
0.856
0.848
0.852
0.784
0.806
0.794
0.780
0.762
0.718
0.712
0.754
0.850
1.274
1.068
0.882
0.752
0.762
0.738
0.758
0.752
0.874
0.996
0.880
0.778
0.782
0.812
0.866
0.956
0.954
0.880
0.906
0.802
0.830
0.890
0.880
0.878
0.820
0.798
0.772
0.762
0.756
0.788
0.784
0.794
0.810
0.824
0.884
0.890
0.916
0.910
0.868
0.766
0.798
0.764
0.742
0.756
0.744
0.724
0.734
0.792
0.880
0.918
0.862
0.894
0.890
0.824
0.800
0.786
0.752
0.730
0.730
0.724
0.710
0.684
0.676
0.700
0.722
0.780
0.864
0.898
0.806
0.832
0.822
0.800
0.770
0.814
0.872
1.092
1.130
0.992
0.990
1.124
1.392
1.256
1.198
1.356
1.162
0.990
0.974
1.338
1.076
1.268
1.300
1.088
1.020
0.874
0.928
0.996
1.126
1.036
1.326
1.228
1.074
1.208
1.226
0.972
1.008
0.858
0.778
0.812
0.884
1.340
1.208
1.326
1.384
1.200
0.954
0.884
0.860
0.820
0.856
1.008
1.068
0.836
0.948
1.034
1.044
0.870
0.772
0.726
0.768
0.786
0.936
1.184
1.108
0.858
0.784
0.752
0.756
0.786
1.248
1.310
1.268
1.230
1.172
1.108
1.076
0.990
1.356
1.338
1.264
1.046
0.990
0.876
0.818
0.828
0.810
0.788
0.788
0.766
0.778
0.844
0.912
1.026
1.088
0.992
0.990
0.872
0.858
0.848
0.840
0.804
0.774
0.822
0.802
0.914
0.912
0.868
0.838
0.820
0.800
0.792
0.808
0.774
0.848
0.796
0.802
0.842
0.872
0.872
0.834
0.774
0.750
0.742
0.754
0.724
0.776
0.708
0.784
0.980
1.334
1.070
0.860
0.802
0.778
0.764
0.758
0.750
0.746
0.754
0.782
0.756
0.800
0.874
0.920
0.920
0.934
0.994
1.106
0.962
1.042
1.200
0.986
1.028
1.032
0.886
0.992
0.980
0.894
0.804
0.882
0.976
0.914
0.998
1.048
0.920
0.830
0.846
0.896
0.914
0.850
0.850
0.900
1.096
1.138
1.042
0.956
0.786
0.746
0.752
0.742
0.820
0.938
1.278
1.034
0.968
1.028
1.370
1.430
1.302
1.156
1.072
1.346
1.418
1.262
1.356
1.596
1.494
1.328
1.620
1.532
1.280
1.334
1.486
1.254
1.262
1.192
1.006
0.966
1.018
0.942
0.890
0.930
0.946
0.976
0.876
0.964
1.032
1.060
0.902
0.864
1.010
1.434
1.282
1.234
0.944
1.384
1.334
1.320
1.354
1.226
0.920
0.940
1.498
1.382
1.368
1.176
1.390
1.476
1.380
1.234
1.344
1.384
1.286
1.350
1.442
1.434
1.388
1.232
1.294
1.446
1.302
1.142
1.096
0.926
0.866
0.956
1.406
1.184
1.250
1.316
1.094
1.324
1.402
1.246
1.464
1.422
1.136
1.086
0.904
0.808
0.794
0.934
1.542
1.056
0.872
0.834
0.814
0.950
1.340
1.178
0.988
1.278
1.424
1.318
1.304
1.252
1.162
1.338
1.600
1.450
1.310
1.434
1.430
1.316
1.398
1.204
1.334
1.344
1.170
1.028
1.128
0.996
1.180
1.602
1.448
1.462
1.426
1.310
1.398
1.462
1.378
1.428
1.386
1.450
1.322
0.924
0.828
0.790
0.788
0.814
0.866
0.796
0.788
0.778
0.746
0.750
0.758
0.790
0.786
0.852
0.950
0.964
0.916
0.820
0.762
0.710
0.774
0.890
1.268
1.080
1.052
0.900
0.862
0.812
0.882
1.052
1.026
0.932
0.930
0.864
0.844
1.534
1.416
1.254
1.096
0.970
0.884
0.308
0.496
0.742
0.728
0.736
0.822
1.444
1.086
0.998
0.870
0.892
0.928
1.102
1.054
1.122
1.268
1.212
1.170
1.116
1.042
1.126
1.246
1.296
1.142
0.936
0.914
0.996
1.134
0.986
0.828
0.832
0.812
0.888
0.990
1.032
0.996
0.908
0.846
0.782
0.746
0.724
0.692
0.670
0.674
0.678
0.682
0.724
0.878
1.128
0.892
0.882
0.862
0.820
0.868
0.798
0.798
0.798
0.806
0.782
0.772
0.738
0.732
0.724
0.716
0.704
0.684
0.686
0.678
0.674
0.668
0.664
0.660
0.656
0.654
0.664
0.664
0.672
0.674
0.682
0.690
0.714
0.816
1.222
1.092
0.966
0.848
0.808
0.802
0.768
0.724
0.738
0.750
0.760
0.732
0.718
0.716
0.694
0.672
0.668
0.670
0.666
0.636
0.638
0.638
0.644
0.634
0.662
0.662
0.660
0.654
0.664
0.648
0.684
0.686
0.672
0.694
0.704
0.714
0.694
0.678
0.662
0.638
0.628
0.622
0.616
0.628
0.612
0.608
0.610
0.622
0.668
0.814
0.816
0.786
0.750
0.750
0.712
0.680
0.688
0.704
0.720
0.720
0.708
0.696
0.668
0.680
0.684
0.652
0.696
0.708
0.722
0.704
0.698
0.690
0.682
0.668
0.648
0.650
0.644
0.650
0.644
0.662
0.670
0.704
0.712
0.784
0.812
0.794
0.756
0.784
0.816
0.806
0.798
0.770
0.732
0.730
0.734
0.780
0.936
1.196
1.044
1.168
1.012
0.902
0.822
0.850
0.990
1.318
1.078
0.936
0.938
0.940
1.292
0.958
0.842
0.876
0.818
0.830
0.814
0.814
0.936
1.288
1.076
1.246
1.364
1.302
1.232
1.240
1.102
1.230
1.264
1.480
1.330
1.296
1.168
0.968
0.844
0.822
0.878
1.390
1.228
1.112
1.176
1.030
1.030
1.350
1.096
1.036
1.066
1.298
1.266
1.192
1.022
0.782
0.762
0.754
0.888
1.670
1.232
1.178
1.246
1.280
1.184
1.120
0.986
0.906
0.888
0.920
1.342
1.396
1.282
0.982
0.794
0.780
0.822
1.472
1.358
1.192
1.216
0.986
0.956
1.062
1.458
1.292
1.248
1.186
0.886
0.764
0.752
0.782
1.490
1.442
1.360
1.230
1.292
1.210
1.128
0.860
0.810
0.830
0.920
1.352
1.272
1.234
1.240
1.144
1.042
1.060
1.036
0.822
0.822
1.300
1.092
0.856
0.796
0.750
0.796
1.218
1.076
1.104
1.122
0.946
0.794
0.768
0.732
0.710
0.702
0.746
1.248
1.074
1.004
0.984
0.898
0.808
0.788
0.784
0.802
0.800
0.850
1.282
1.156
1.088
1.024
0.906
0.904
0.892
0.938
0.988
0.816
0.842
0.792
0.774
0.772
0.776
0.768
0.808
0.856
0.918
0.894
0.910
0.954
1.108
0.972
1.018
1.018
0.862
0.832
0.850
0.802
0.708
0.916
1.332
1.158
0.952
0.892
0.824
0.766
0.772
0.734
0.700
0.748
0.850
1.324
1.150
1.004
0.952
0.872
0.798
0.872
0.846
0.968
0.826
0.882
0.852
0.786
0.736
0.718
0.720
0.736
0.766
0.744
0.764
0.756
0.784
0.774
0.744
0.736
0.714
0.680
0.686
0.682
0.696
0.804
0.750
0.762
0.766
0.762
0.756
0.758
0.728
0.752
0.740
0.742
0.730
0.738
0.710
0.668
0.660
0.648
0.666
0.640
0.642
0.632
0.672
0.690
0.728
0.744
0.880
1.164
0.970
0.876
0.812
0.770
0.752
0.722
0.704
0.690
0.678
0.666
0.664
0.662
0.666
0.674
0.714
0.754
0.714
0.754
1.006
0.940
0.830
0.780
0.740
0.674
0.680
0.692
0.646
0.670
0.646
0.648
0.622
0.686
0.680
0.688
0.734
0.694
0.728
0.748
0.734
0.746
0.728
0.706
0.688
0.670
0.632
0.630
0.634
0.632
0.650
0.656
0.786
1.314
1.044
1.032
1.068
0.874
0.872
0.854
0.954
0.842
0.796
0.790
0.802
0.864
0.866
0.796
0.850
0.940
1.024
0.984
0.950
0.890
0.842
0.814
0.788
0.774
0.748
0.738
0.730
0.746
0.750
0.842
1.370
1.282
1.176
0.996
0.934
1.038
1.002
1.466
1.300
1.244
0.956
0.934
0.850
0.888
0.826
0.766
0.754
0.764
0.754
0.746
0.734
0.734
0.748
0.760
0.794
0.768
0.800
0.856
0.792
0.884
0.852
0.840
0.860
0.922
0.906
0.880
0.960
1.208
0.972
0.942
0.850
0.848
0.774
0.802
0.752
0.714
0.734
0.726
0.730
0.710
0.702
0.706
0.674
0.838
1.224
1.184
1.052
1.032
0.976
0.952
0.990
1.200
1.180
1.120
0.904
0.984
0.932
0.916
0.834
0.852
0.868
0.848
0.942
0.912
0.820
0.796
0.782
0.748
0.740
0.750
0.746
0.750
0.812
0.764
0.724
0.722
0.718
0.690
0.672
0.672
0.660
0.674
0.692
0.722
0.736
0.700
0.676
0.712
0.724
0.744
0.814
0.728
0.798
0.856
0.816
0.836
0.844
0.826
0.776
0.774
0.768
0.768
0.756
0.740
0.760
0.810
0.878
0.900
0.916
0.842
0.860
0.810
0.788
0.846
0.754
0.806
0.908
1.116
0.882
0.892
0.808
0.764
0.734
0.694
0.766
0.846
0.782
0.744
0.802
0.894
1.260
1.154
1.128
0.978
0.878
0.808
0.828
1.328
1.058
1.098
1.120
0.918
0.864
0.968
1.050
0.970
1.048
0.854
0.790
0.790
0.786
0.772
0.842
1.332
1.060
1.084
0.944
0.866
0.810
1.000
1.312
1.198
1.098
0.978
1.350
0.996
0.846
0.828
0.928
1.492
1.372
1.264
1.218
1.266
0.964
0.884
0.834
0.928
0.786
1.210
0.992
1.168
1.092
1.162
1.100
0.914
0.886
0.892
0.832
0.840
0.830
0.862
0.860
0.924
0.926
0.862
0.874
0.900
0.944
1.032
1.006
0.964
0.906
0.858
0.814
0.828
0.832
0.930
0.832
1.310
1.240
1.032
0.958
0.852
0.792
0.788
0.800
1.388
1.136
1.190
0.984
0.968
0.942
0.904
0.904
1.378
0.968
0.898
0.890
0.858
0.790
0.760
0.722
0.684
0.662
0.742
1.468
1.142
1.158
1.150
1.098
1.052
0.926
0.868
0.896
0.886
0.956
0.980
0.828
0.908
0.916
1.040
1.178
1.086
0.852
0.934
0.918
1.012
0.920
1.036
0.960
0.818
0.838
0.858
0.852
0.818
0.754
0.734
0.754
1.438
1.092
1.250
1.152
0.924
0.908
0.872
0.958
1.304
1.170
0.978
0.876
0.914
1.386
1.240
1.260
1.234
1.280
1.172
1.020
0.932
1.066
0.868
0.858
0.982
1.398
1.184
1.136
0.998
0.916
1.086
1.398
0.982
0.896
0.954
1.370
1.134
1.012
0.936
1.308
1.064
0.972
0.850
0.910
0.990
0.922
0.920
0.846
0.916
0.874
0.778
0.864
0.902
0.926
0.942
0.932
0.930
0.870
0.870
0.808
0.784
0.830
0.806
0.810
1.350
1.140
1.090
0.926
0.866
0.906
0.820
0.818
0.878
0.814
0.812
0.756
0.706
0.694
0.730
0.846
1.336
1.028
1.042
1.034
0.994
0.946
0.812
0.846
0.876
0.876
0.910
0.950
0.974
0.944
0.924
0.834
0.938
0.948
0.958
0.812
0.920
0.946
1.070
0.898
0.878
0.906
0.902
0.898
0.818
0.888
0.890
0.856
0.850
0.900
0.808
0.810
0.790
0.786
0.754
0.768
0.752
0.744
0.736
0.710
0.744
0.762
0.780
0.804
0.724
0.784
0.714
0.728
0.706
0.690
0.702
0.688
0.690
0.674
0.688
0.668
0.680
0.670
0.678
0.668
0.648
0.624
0.628
0.624
0.626
0.636
0.638
0.674
0.724
0.830
0.898
1.100
1.102
1.024
0.848
0.786
0.758
0.756
0.772
0.822
0.864
0.832
0.846
0.788
0.800
0.760
0.746
0.736
0.718
0.706
0.706
0.718
0.746
0.734
0.792
0.826
0.748
0.762
0.736
0.764
0.758
0.742
0.704
0.724
0.692
0.708
0.692
0.676
0.666
0.642
0.642
0.642
0.624
0.638
0.642
0.660
0.698
0.794
0.852
0.840
0.722
0.698
0.678
0.710
0.694
0.700
0.734
0.916
0.912
0.894
0.854
0.758
0.738
0.708
0.682
0.664
0.660
0.648
0.642
0.654
0.668
0.694
0.756
1.212
0.998
0.870
0.772
0.740
0.784
0.770
1.306
1.028
0.788
0.762
0.732
0.714
0.714
0.720
0.746
0.754
0.838
0.848
0.806
0.862
0.910
0.872
0.796
0.858
0.852
0.806
0.902
0.824
0.804
0.798
0.748
0.788
0.752
0.716
0.706
0.724
0.736
0.746
0.734
0.798
0.782
0.828
0.862
0.842
0.764
0.764
0.712
0.734
0.740
0.726
0.738
0.718
0.706
0.706
0.700
0.682
0.698
0.686
0.714
0.708
0.734
0.730
0.748
0.768
0.730
0.716
0.702
0.698
0.684
0.676
0.680
0.686
0.700
0.690
0.716
0.764
0.802
0.816
0.894
0.996
0.876
0.770
0.758
0.756
0.844
1.340
1.230
1.106
0.962
0.802
0.838
0.822
0.928
1.262
1.120
1.250
1.002
1.044
1.340
0.942
0.850
0.836
0.888
1.310
1.052
0.914
0.878
0.882
0.812
0.852
0.840
0.874
0.820
0.896
0.904
0.854
1.058
1.246
0.940
1.236
1.138
0.934
1.262
1.018
1.340
1.168
1.044
1.028
0.858
0.932
0.842
0.792
0.782
0.904
0.786
0.808
0.774
0.760
0.742
0.726
0.706
0.690
0.688
0.674
0.672
0.662
0.654
0.652
0.652
0.670
0.620
0.664
0.674
0.686
0.680
0.670
0.668
0.674
0.684
0.682
0.684
0.698
0.700
0.706
0.704
0.696
0.684
0.680
0.670
0.682
0.674
0.680
0.658
0.664
0.924
0.962
0.766
0.750
0.724
0.714
0.696
0.706
0.694
0.690
0.676
0.682
0.676
0.692
0.686
0.734
0.832
1.192
0.858
0.804
0.762
0.760
0.762
0.784
0.816
0.782
0.804
0.762
0.728
0.706
0.692
0.696
0.688
0.688
0.710
0.718
0.726
0.734
0.738
0.722
0.714
0.740
0.730
0.714
0.724
0.726
0.718
0.702
0.706
0.698
0.700
0.690
0.678
0.682
0.670
0.674
0.668
0.668
0.666
0.676
0.660
0.676
0.660
0.664
0.666
0.652
0.660
0.660
0.656
0.648
0.656
0.676
0.672
0.674
0.674
0.676
0.678
0.656
0.662
0.670
0.678
0.678
0.698
0.712
0.724
0.704
0.718
0.714
0.692
0.710
0.706
0.692
0.736
0.700
0.748
0.810
0.764
0.734
0.738
0.746
0.716
0.742
0.792
0.854
0.832
0.934
0.916
0.860
0.812
0.776
0.724
0.718
0.756
0.736
0.792
0.756
1.004
0.922
0.804
0.790
0.804
0.790
0.796
0.896
0.876
0.774
0.850
0.864
0.916
0.854
0.794
0.782
0.770
0.748
0.812
0.834
0.794
0.852
0.852
0.766
0.786
0.802
0.814
0.764
0.810
0.828
0.832
0.830
0.884
0.824
0.742
0.740
0.688
0.702
0.642
0.666
0.638
0.628
0.630
0.604
0.614
0.606
0.596
0.592
0.590
0.600
0.588
0.600
0.600
0.592
0.614
0.604
0.604
0.638
0.650
0.656
0.640
0.660
0.638
0.644
0.614
0.626
0.630
0.614
0.610
0.624
0.622
0.626
0.612
0.614
0.628
0.628
0.632
0.612
0.618
0.626
0.628
0.622
0.612
0.630
0.644
0.646
0.660
0.644
0.660
0.648
0.660
0.646
0.668
0.648
0.640
0.646
0.656
0.640
0.628
0.632
0.624
0.626
0.622
0.618
0.598
0.644
0.660
0.640
0.640
0.632
0.632
0.636
0.622
0.624
0.636
0.634
0.612
0.632
0.636
0.630
0.622
0.646
0.638
0.650
0.656
0.650
0.648
0.678
0.664
0.666
0.654
0.654
0.650
0.636
0.644
0.644
0.624
0.638
0.636
0.634
0.634
0.642
0.662
0.664
0.682
0.688
0.674
0.668
0.678
0.662
0.634
0.644
0.640
0.630
0.620
0.640
0.630
0.646
0.660
0.704
0.708
0.680
0.702
0.690
0.678
0.680
0.668
0.660
0.628
0.630
0.632
0.616
0.640
0.642
0.632
0.620
0.630
0.632
1.104
0.906
0.822
0.710
0.698
0.676
0.668
0.662
0.654
0.652
0.656
0.668
0.630
0.670
0.676
0.658
0.692
0.984
1.224
1.046
0.922
0.826
0.776
0.744
0.790
0.828
0.810
1.220
0.996
0.834
0.770
0.736
0.702
0.692
0.686
0.654
0.678
0.674
0.650
0.638
0.644
0.634
0.626
0.642
0.674
0.636
0.674
0.668
0.676
0.668
0.672
0.662
0.660
0.634
0.662
0.662
0.664
0.676
0.700
0.750
0.776
0.746
0.832
0.872
0.770
0.838
0.844
0.776
0.806
0.838
0.810
0.844
0.862
0.886
0.816
0.786
0.760
0.816
0.770
0.856
0.928
0.918
0.804
0.854
0.860
0.774
0.820
0.784
0.754
0.816
0.844
0.828
0.906
1.070
1.032
1.054
1.174
0.888
0.808
0.820
0.736
0.804
0.840
0.756
0.856
0.814
0.744
0.764
0.746
0.726
0.736
0.780
0.824
0.756
0.840
0.878
0.838
1.006
0.952
0.916
0.906
0.860
0.930
1.052
0.966
0.878
0.954
0.942
0.792
0.872
0.870
1.134
0.886
0.902
0.968
0.956
0.790
0.938
0.818
0.816
0.848
0.844
0.810
0.842
0.772
0.824
0.874
0.798
0.866
0.792
0.832
0.718
0.746
0.712
0.858
0.898
0.762
0.786
0.776
0.750
0.818
0.770
0.864
0.810
0.806
0.854
0.832
0.822
0.830
0.822
0.748
0.764
0.728
0.684
0.676
0.704
0.700
0.724
0.704
0.726
0.730
0.702
0.716
0.716
0.696
0.704
0.708
0.716
0.694
0.702
0.694
0.684
0.686
0.702
0.764
0.706
0.792
0.872
1.126
0.982
0.898
0.752
0.734
0.708
0.686
0.660
0.736
1.238
1.004
0.880
0.870
0.772
0.720
0.718
0.712
0.674
0.678
0.684
0.664
0.690
0.698
0.700
0.682
0.690
0.700
0.704
0.662
0.676
0.688
0.688
0.786
0.958
0.992
0.804
0.800
0.780
0.722
0.690
0.676
0.716
0.736
0.740
0.736
0.710
0.718
0.688
0.660
0.666
0.650
0.666
0.670
0.668
0.692
0.720
0.732
0.700
0.742
0.756
0.768
0.732
1.258
0.974
0.802
0.738
0.712
0.684
0.680
0.678
0.652
0.664
0.674
0.682
0.674
0.700
0.770
0.720
0.802
0.838
0.758
0.822
0.804
0.752
0.764
0.798
0.770
0.780
0.792
0.860
0.766
0.782
0.768
0.742
0.740
0.750
0.804
0.834
0.848
0.878
0.848
0.786
0.782
0.778
0.790
0.842
0.812
0.820
0.852
0.890
0.780
0.816
0.764
0.772
0.764
0.762
0.810
0.826
0.820
0.762
0.786
0.760
0.746
0.726
0.748
0.790
0.806
0.740
0.818
0.812
0.782
0.812
0.848
0.906
0.858
0.906
0.840
0.760
0.768
0.746
0.716
0.732
0.730
0.742
0.724
0.774
0.860
0.934
0.858
0.932
0.994
0.916
0.882
0.912
0.956
0.898
0.988
1.098
0.878
0.888
0.934
0.920
0.832
0.900
0.884
0.882
0.872
0.848
0.900
0.842
0.748
0.794
0.754
0.724
0.784
0.782
0.776
0.806
0.850
0.872
0.854
0.812
0.792
0.722
0.730
0.720
0.678
0.692
0.696
0.706
0.700
0.722
0.722
0.702
0.700
0.730
0.764
0.716
0.712
0.722
0.714
0.690
0.728
0.746
0.766
0.740
0.802
0.774
0.742
0.794
0.754
0.724
0.726
0.726
0.708
0.710
0.714
0.718
0.700
0.714
0.714
0.712
0.696
0.720
0.762
0.792
0.788
0.838
0.840
0.746
0.788
0.752
0.738
0.714
0.702
0.670
0.718
0.774
0.786
0.770
0.720
0.756
0.776
0.826
0.856
0.826
0.830
0.782
0.784
0.792
0.808
0.810
0.812
0.864
0.906
0.850
0.874
0.864
0.846
0.820
0.776
0.838
0.838
0.796
0.740
0.760
0.742
0.734
0.722
0.724
0.712
0.746
0.780
0.746
0.722
0.798
0.876
0.988
0.908
0.928
0.946
0.908
0.964
0.952
0.820
0.878
1.418
1.184
1.120
1.002
0.998
1.088
1.240
1.134
0.990
0.984
0.932
0.794
0.800
0.818
1.020
1.078
1.202
1.190
1.084
0.846
0.906
0.904
1.034
1.094
0.876
1.136
1.346
0.944
0.840
0.774
0.750
0.724
0.712
0.700
0.670
0.684
0.678
0.682
0.772
0.834
0.834
0.836
0.766
0.756
0.752
0.744
0.728
0.714
0.706
0.708
0.704
0.712
0.710
0.704
0.708
0.728
0.748
0.726
0.696
0.682
0.714
0.774
0.816
0.804
0.872
0.910
0.868
0.946
0.886
0.780
0.788
0.804
0.744
0.708
0.740
0.778
0.782
0.736
0.762
0.822
0.808
0.750
0.838
0.884
0.818
0.820
0.846
0.960
0.948
0.916
0.872
0.840
0.816
0.810
0.814
0.786
0.726
0.726
0.710
0.712
0.700
0.700
0.686
0.714
0.712
0.706
0.736
0.710
0.712
0.716
0.690
0.706
0.700
0.684
0.688
0.686
0.686
0.680
0.698
0.742
0.796
0.774
0.830
0.862
0.818
0.806
0.778
0.712
0.684
0.704
0.704
0.704
0.708
0.690
0.698
0.692
0.668
0.678
0.690
0.666
0.652
0.660
0.650
0.638
0.642
0.642
0.638
0.620
0.620
0.628
0.618
0.608
0.612
0.604
0.602
0.592
0.596
0.590
0.586
0.582
0.572
0.576
0.578
0.574
0.568
0.566
0.566
0.564
0.566
0.558
0.570
0.576
0.586
0.572
0.590
0.590
0.596
0.582
0.586
0.586
0.578
0.570
0.578
0.580
0.572
0.570
0.576
0.576
0.578
0.568
0.580
0.582
0.574
0.570
0.578
0.574
0.572
0.572
0.556
0.570
0.590
0.610
0.634
0.612
0.618
0.628
0.616
0.626
0.638
0.658
0.654
0.658
0.656
0.656
0.648
0.642
0.640
0.638
0.630
0.612
0.612
0.614
0.592
0.596
0.602
0.602
0.614
0.630
0.646
0.676
0.678
0.686
0.658
0.644
0.644
0.640
0.638
0.630
0.648
0.636
0.628
0.656
0.646
0.650
0.640
0.644
0.638
0.620
0.634
0.634
0.632
0.636
0.648
0.646
0.640
0.640
0.652
0.646
0.654
0.646
0.646
0.634
0.646
0.652
0.640
0.636
0.638
0.638
0.626
0.634
0.656
0.654
0.678
0.670
0.670
0.656
0.660
0.662
0.666
0.646
0.668
0.658
0.648
0.654
0.646
0.628
0.662
0.740
0.788
0.778
0.802
0.738
0.724
0.716
0.708
0.686
0.682
0.668
0.664
0.654
0.706
0.752
0.730
1.148
0.868
0.784
0.750
0.726
0.728
0.724
0.718
0.736
0.752
0.718
0.740
0.762
0.726
0.764
0.810
0.996
0.932
0.980
0.990
0.868
0.840
0.838
0.768
0.800
0.754
0.706
0.686
0.706
0.728
0.702
0.670
0.686
0.688
0.728
0.710
0.748
0.774
0.720
0.786
0.756
0.714
0.750
0.774
0.728
0.748
0.744
0.728
0.726
0.744
0.794
0.758
0.740
0.756
0.818
0.732
0.846
0.856
0.822
0.754
0.744
0.764
0.714
0.718
0.734
0.718
0.758
1.076
0.938
0.992
0.910
1.014
1.020
1.028
0.874
0.950
1.062
0.942
0.934
1.080
0.930
0.850
0.906
1.264
1.014
1.156
0.952
1.056
1.162
1.048
1.154
1.004
1.020
0.964
0.858
1.332
1.080
1.144
1.116
1.070
1.116
0.890
0.944
0.968
1.272
1.100
1.202
0.962
1.030
1.310
1.006
1.088
1.294
1.240
1.084
1.166
1.126
0.922
0.918
1.248
1.146
1.158
1.176
1.100
1.002
1.064
0.958
0.910
0.972
1.116
1.012
0.984
1.034
1.064
1.092
0.804
0.892
0.976
1.242
1.028
1.140
1.218
1.022
1.094
1.228
1.210
1.216
1.242
1.222
1.078
1.028
1.000
0.822
1.098
1.332
1.036
1.116
1.188
0.960
0.998
0.990
0.874
0.972
0.904
0.822
0.950
0.884
0.834
0.946
1.018
0.922
0.960
0.958
0.852
0.936
0.912
0.828
0.864
0.930
0.956
0.860
0.978
1.180
1.164
0.982
0.942
0.904
0.906
0.838
0.962
1.236
0.942
0.902
0.908
1.250
1.048
1.294
1.274
1.106
1.146
1.144
0.976
1.194
1.346
1.162
1.244
1.234
1.090
1.096
1.158
1.148
1.086
1.352
1.182
1.000
1.062
1.360
1.154
1.292
1.318
1.136
1.212
1.214
1.106
1.272
1.258
1.066
1.158
1.224
1.182
1.262
1.238
1.144
0.874
1.048
1.300
1.020
1.122
1.220
1.114
1.168
1.166
1.046
1.130
1.176
1.130
1.068
1.048
1.274
1.044
1.248
1.268
1.206
0.854
0.964
1.248
1.066
1.220
1.250
1.036
0.980
0.908
0.838
0.848
0.898
0.952
0.950
1.318
1.138
1.084
0.978
0.934
0.924
0.824
0.968
1.276
1.198
0.980
0.922
0.934
0.854
0.994
1.298
1.062
0.980
0.958
0.882
0.908
0.926
0.908
0.808
0.892
0.942
1.006
0.914
1.008
1.014
0.918
0.956
0.900
0.788
0.802
0.846
0.994
0.902
0.994
0.898
0.782
0.832
0.842
0.764
0.816
0.804
0.882
0.892
0.792
0.900
0.870
0.874
0.770
0.846
0.876
1.036
0.886
0.946
1.028
0.918
0.940
0.902
0.900
0.770
0.828
0.854
1.238
1.080
1.124
1.012
0.886
0.902
0.906
0.794
0.910
1.322
1.014
1.044
1.024
0.826
0.870
0.866
0.788
0.834
0.868
0.828
0.820
0.868
0.850
0.844
0.908
0.960
0.980
0.890
0.966
0.972
0.942
0.886
0.884
0.894
0.810
0.894
0.892
0.988
0.860
0.934
0.958
1.014
0.804
0.748
0.744
0.766
0.762
1.130
1.008
0.844
0.890
0.876
0.802
0.772
0.796
0.774
0.828
0.758
0.760
0.734
0.718
0.706
0.706
0.674
0.684
0.670
0.658
0.660
0.642
0.634
0.628
0.638
0.640
0.640
0.646
0.658
0.666
0.632
0.678
0.744
0.762
0.714
0.724
0.748
0.760
0.752
0.740
0.742
0.696
0.692
0.670
0.670
0.642
0.652
0.628
0.616
0.618
0.654
0.766
1.136
0.900
0.724
0.750
0.700
0.688
0.656
0.674
0.652
0.644
0.636
0.642
0.644
0.656
0.636
0.652
0.650
0.664
0.646
0.666
0.664
0.662
0.684
0.774
0.810
0.820
0.886
0.944
0.914
0.774
0.700
0.724
0.704
0.704
0.712
0.748
0.786
0.778
0.810
0.804
0.766
0.786
0.784
0.808
0.828
0.846
0.904
0.938
0.958
0.868
0.848
0.870
0.864
0.762
0.902
0.992
0.884
0.870
0.854
0.878
0.782
0.786
0.726
0.704
0.702
0.704
0.706
0.740
0.716
0.818
0.952
1.012
0.892
0.866
0.796
0.764
0.760
0.776
0.820
0.908
0.966
0.932
0.960
0.928
0.890
0.902
0.976
1.032
0.834
0.864
0.900
0.906
0.848
0.862
0.874
0.830
0.780
0.824
0.824
0.840
0.808
0.844
0.852
1.016
1.316
1.030
0.944
0.764
0.832
0.812
0.846
1.058
1.190
1.162
1.002
0.916
0.908
0.978
1.078
0.936
1.098
1.164
0.914
0.852
0.748
0.716
0.700
0.704
0.694
0.686
0.682
0.678
0.668
0.666
0.656
0.650
0.642
0.628
0.636
0.634
0.698
1.254
1.038
0.934
0.874
0.808
0.754
0.730
0.720
0.740
0.716
0.694
0.762
0.848
1.170
1.004
0.892
0.842
0.774
0.734
0.700
0.670
0.656
0.658
0.638
0.640
0.636
0.646
0.654
0.656
0.646
0.660
0.662
0.670
0.704
0.708
0.714
0.668
0.658
0.656
0.642
0.662
0.644
0.638
0.666
0.656
0.634
0.638
0.646
0.666
0.650
0.648
0.630
0.624
0.650
0.642
0.650
0.642
0.658
0.682
0.736
0.786
0.826
0.750
0.740
0.718
0.722
0.692
0.730
0.740
0.950
0.826
0.700
1.238
0.994
0.886
0.822
0.746
0.690
0.688
0.684
0.728
1.198
1.146
1.086
0.916
0.930
0.864
0.742
0.874
0.868
0.904
0.776
0.908
1.300
1.082
0.892
0.876
0.824
0.816
0.742
0.832
0.848
0.778
0.872
0.854
0.838
0.870
0.848
0.840
0.788
0.884
1.126
0.904
0.896
0.770
0.742
0.736
0.764
0.728
0.808
0.880
1.014
1.014
0.826
0.834
0.850
0.842
0.778
0.838
0.856
0.880
0.916
0.954
1.266
1.090
0.796
0.804
0.806
0.870
0.868
0.978
0.956
0.898
0.744
0.750
0.738
0.740
0.748
0.838
0.828
0.848
0.798
0.906
0.880
0.730
0.804
0.748
0.744
0.786
0.796
0.822
0.730
0.816
0.770
0.708
0.770
0.816
0.828
1.008
0.954
0.892
0.838
0.788
0.770
0.748
0.750
0.734
0.782
0.806
1.248
0.950
0.928
0.912
0.862
0.812
0.764
0.730
0.712
0.696
0.676
0.708
0.858
0.894
1.256
1.100
0.966
0.954
0.914
0.870
0.928
0.860
1.242
1.256
1.214
1.072
1.126
1.126
1.190
1.070
1.132
1.130
0.868
0.984
0.932
0.836
1.050
0.990
0.950
0.878
1.276
1.108
1.056
1.100
0.934
0.818
0.874
0.884
0.908
0.970
1.350
1.062
0.866
0.912
0.942
0.880
1.220
1.314
0.996
1.168
1.044
0.858
0.930
0.848
1.310
1.236
1.102
1.124
1.152
0.940
1.092
1.240
0.904
0.994
1.134
0.904
1.278
1.248
1.070
1.228
1.184
1.016
1.020
0.848
0.848
0.940
1.322
0.994
0.970
0.924
0.820
0.912
1.160
0.860
0.948
0.924
0.808
1.002
1.352
1.170
1.226
1.216
0.980
1.080
1.100
0.872
0.966
1.304
1.202
1.096
1.150
1.032
0.830
0.884
0.910
0.944
1.042
1.026
0.882
0.814
0.788
0.746
0.738
0.716
0.722
0.710
0.726
0.728
0.734
0.716
0.694
0.694
0.680
0.664
0.640
0.646
0.640
0.626
0.640
0.670
0.810
0.846
1.110
0.930
0.820
0.798
0.772
0.730
0.760
0.764
0.878
0.878
0.794
0.860
0.768
0.764
0.782
0.830
0.792
0.874
0.908
0.804
0.824
0.828
0.836
0.842
0.866
0.850
0.816
0.844
0.826
0.844
0.844
0.908
0.950
0.914
0.898
0.878
0.876
0.868
0.772
0.740
0.764
0.738
0.778
0.858
0.882
0.892
0.824
0.766
0.736
0.706
0.690
0.670
0.670
0.654
0.676
0.690
0.734
0.792
0.850
0.930
0.842
0.808
0.736
0.712
0.728
0.832
0.796
0.742
0.746
0.726
0.720
0.698
0.716
0.708
0.704
0.730
0.708
0.720
0.730
0.790
0.828
0.846
0.778
0.844
0.836
0.862
0.826
0.746
0.774
0.768
0.772
0.718
0.754
0.746
0.734
0.730
0.708
0.702
0.700
0.684
0.682
0.664
0.634
0.602
0.610
0.608
0.658
0.868
0.934
0.944
0.956
0.978
0.882
0.744
0.766
0.778
0.826
0.868
0.930
0.942
0.794
0.784
0.768
0.722
0.778
0.822
0.748
0.726
0.684
0.700
0.720
0.718
0.694
0.698
0.710
0.724
0.710
0.804
0.778
0.706
0.668
0.664
0.666
0.636
0.660
0.666
0.674
0.678
0.676
0.662
0.648
0.642
0.628
0.608
0.602
0.602
0.604
0.610
0.610
0.640
0.676
0.768
0.724
0.804
0.802
0.694
0.702
0.690
0.684
0.648
0.630
0.648
0.660
0.648
0.640
0.646
0.654
0.644
0.644
0.628
0.614
0.636
0.652
0.670
0.662
0.684
0.692
0.696
0.696
0.702
0.692
0.690
0.688
0.678
0.656
0.664
0.660
0.670
0.680
0.694
0.686
0.700
0.750
0.870
0.834
0.866
0.844
0.872
0.872
0.830
0.734
0.750
0.736
0.706
0.720
0.714
0.686
0.690
0.682
0.668
0.642
0.662
0.670
0.684
0.736
0.710
0.774
0.676
0.682
0.696
0.694
0.690
0.710
0.712
0.698
0.692
0.684
0.670
0.664
0.646
0.644
0.652
0.634
0.658
0.676
0.906
1.030
1.056
1.012
0.874
0.742
0.756
0.732
0.712
0.732
0.752
0.780
0.798
0.790
0.844
0.916
0.976
0.874
0.968
1.274
1.192
1.124
1.026
0.898
0.834
0.792
0.754
0.712
0.698
0.704
0.730
0.858
0.866
0.864
0.944
0.962
1.004
1.048
0.906
0.840
0.798
0.768
0.702
0.794
0.860
1.156
0.948
0.818
0.768
0.740
0.744
0.868
0.910
0.928
0.890
0.832
0.776
0.732
0.706
0.722
0.760
0.852
0.862
1.220
1.100
1.014
0.928
0.906
0.896
0.898
0.784
0.726
0.698
0.820
1.290
1.126
1.060
0.908
0.872
0.842
0.856
0.890
0.910
0.878
0.878
0.844
0.852
0.884
0.874
0.900
0.898
0.862
0.896
0.976
1.036
0.944
1.008
1.094
1.066
0.932
0.798
0.820
0.768
0.768
0.832
0.800
0.762
0.700
0.720
0.728
0.744
0.756
0.768
0.756
0.752
0.744
0.698
0.720
0.704
0.716
0.682
0.708
0.716
0.752
0.764
0.728
0.702
0.724
0.696
0.664
0.658
0.670
0.662
0.678
0.696
0.740
0.688
0.782
0.694
0.730
0.664
0.686
0.690
0.702
0.680
0.698
0.688
0.708
0.700
0.704
0.698
0.670
0.678
0.652
0.662
0.644
0.642
0.648
0.662
0.666
0.668
0.668
0.678
0.666
0.676
0.658
0.642
0.670
0.666
0.680
0.678
0.644
0.666
0.652
0.622
0.638
0.648
0.644
0.646
0.660
0.674
0.690
0.724
0.774
0.798
0.810
0.806
0.766
0.710
0.676
0.678
0.674
0.684
0.792
0.846
0.818
0.824
0.770
0.812
0.764
0.830
0.772
0.772
0.774
0.734
0.700
0.714
0.722
0.728
0.752
0.738
0.748
0.764
0.904
0.958
0.848
0.920
0.914
0.836
0.786
0.836
1.258
1.174
1.124
1.138
1.048
0.896
0.890
0.876
0.854
0.938
0.864
0.768
0.766
0.714
0.752
1.246
1.156
1.036
1.180
1.288
1.230
1.116
0.994
0.920
0.858
0.860
0.808
0.884
1.032
0.886
0.852
0.836
0.876
0.764
0.864
0.820
0.762
0.810
0.832
1.278
1.260
1.172
0.964
1.020
1.088
0.970
0.960
0.916
0.834
0.818
1.008
1.074
0.880
0.940
0.994
0.988
0.914
1.000
1.144
0.874
0.872
0.822
0.880
0.986
1.046
0.960
0.838
0.810
0.806
0.810
0.830
0.722
0.730
0.980
1.418
1.248
1.116
1.006
0.936
0.752
0.764
0.734
0.700
0.726
0.800
0.808
0.940
0.934
0.874
0.974
0.894
0.950
0.946
0.914
0.842
0.756
0.782
0.762
0.720
0.702
0.698
0.700
0.698
0.722
0.780
0.840
0.834
0.854
0.782
0.794
0.780
0.740
0.768
0.784
0.794
0.768
0.734
0.730
0.734
0.726
0.772
0.864
1.026
0.962
0.988
0.942
0.892
0.896
0.912
0.818
0.956
0.974
0.946
1.256
1.032
1.046
0.854
0.886
0.884
0.936
0.862
0.750
0.772
0.754
0.778
0.786
0.858
0.944
1.266
1.080
0.914
0.810
0.812
0.808
0.830
0.874
0.862
1.242
1.016
0.996
0.900
0.900
0.862
0.820
0.944
1.284
1.010
1.026
0.916
0.926
0.890
0.810
0.916
0.954
0.876
1.056
0.956
0.964
0.882
0.936
0.942
0.884
0.826
0.726
0.800
0.820
0.868
0.884
0.892
0.954
0.918
0.878
0.868
0.958
0.904
0.942
0.954
0.842
0.840
0.830
0.862
0.834
0.922
0.960
0.934
0.886
0.832
0.780
0.806
0.812
0.844
0.786
0.864
0.906
0.830
0.844
0.808
0.754
0.774
0.788
0.888
0.878
1.168
1.134
0.938
0.974
0.886
0.846
0.862
0.860
0.848
0.888
0.894
0.894
0.898
0.826
0.846
0.806
0.732
0.698
0.708
0.734
0.794
1.266
1.158
1.032
1.004
0.940
0.808
0.784
0.798
0.812
0.866
0.834
0.896
0.886
0.914
0.848
0.728
0.766
0.764
0.778
0.764
0.798
0.792
0.768
0.756
0.784
0.794
0.832
0.846
0.772
0.746
0.764
0.790
0.806
0.834
0.732
0.818
0.842
1.234
1.110
0.958
0.922
0.814
0.810
0.818
0.754
0.912
1.344
1.174
0.948
0.956
0.904
0.906
0.848
0.844
0.870
0.902
0.814
0.918
1.024
1.216
0.980
0.906
0.828
0.818
0.742
0.746
0.716
0.706
0.704
0.706
0.710
0.720
0.734
0.720
0.690
0.714
0.692
0.734
0.770
0.812
1.268
1.172
1.094
1.000
0.806
0.810
0.814
0.832
0.832
0.798
0.826
0.882
0.960
0.942
0.892
0.902
0.964
1.012
0.964
0.866
0.856
0.782
0.816
0.826
0.816
0.732
0.850
0.860
0.896
0.908
0.750
0.784
0.766
0.756
0.758
0.706
0.770
0.818
0.912
0.930
0.960
0.926
0.916
0.866
0.804
0.796
0.820
0.786
0.862
0.870
0.860
0.840
0.812
0.740
0.744
0.716
0.698
0.700
0.684
0.708
0.742
0.718
0.724
0.738
0.708
0.696
0.702
0.700
0.700
0.740
0.694
0.722
0.714
0.754
0.716
0.760
0.748
0.718
0.708
0.698
0.718
0.712
0.746
0.700
0.758
0.802
0.796
0.854
0.970
0.938
0.860
0.890
0.940
0.910
0.954
1.040
0.972
0.964
0.960
0.912
0.894
1.014
1.094
0.972
0.994
0.854
0.870
0.894
0.880
0.784
0.812
0.804
0.752
0.778
0.762
0.740
0.708
0.716
0.728
0.742
0.790
0.798
0.984
1.104
1.042
1.090
1.066
1.030
0.978
0.914
0.770
0.802
0.810
0.828
0.914
0.968
0.888
0.854
0.864
0.802
0.812
0.854
0.850
0.814
0.874
0.964
0.862
0.896
0.904
0.894
0.872
0.828
0.856
0.862
0.896
0.910
0.966
0.900
0.948
0.940
0.866
0.952
0.996
0.952
0.852
0.866
0.836
0.838
0.852
0.898
0.846
0.908
0.942
0.870
0.866
0.898
0.896
0.884
0.958
1.032
0.968
0.938
0.862
0.836
0.838
0.858
0.834
0.938
0.984
0.956
1.012
0.924
0.860
0.850
0.842
0.754
0.812
0.752
0.836
0.832
0.864
0.924
0.996
0.988
0.940
0.990
0.946
0.938
0.938
0.878
0.890
0.882
0.884
0.834
0.930
1.072
0.992
0.942
0.938
0.858
0.874
0.908
0.966
0.990
1.034
1.282
1.128
0.954
0.956
1.016
1.088
0.960
1.056
1.158
1.022
1.114
1.162
1.014
1.066
1.084
1.010
1.016
1.030
1.002
0.920
0.978
1.064
1.078
1.108
1.120
1.036
1.012
1.066
1.076
1.036
1.098
1.080
0.972
0.962
0.866
0.810
0.816
0.842
0.858
0.900
0.914
0.964
0.914
0.870
0.862
0.982
1.082
1.058
1.004
0.952
0.890
0.824
0.852
0.896
1.122
1.064
1.158
0.910
0.918
0.958
1.066
0.942
1.030
1.184
1.020
1.038
0.908
0.936
0.966
1.078
0.932
0.888
0.928
1.136
1.094
1.128
1.198
1.056
1.004
1.072
1.030
0.936
1.016
1.162
1.086
1.004
0.878
0.860
0.828
0.810
0.730
0.770
0.796
0.864
0.988
0.990
0.950
0.848
0.846
0.852
0.856
0.838
0.810
0.776
0.746
0.716
0.712
0.712
0.714
0.720
0.688
0.788
0.914
1.154
1.040
0.984
0.896
0.824
0.714
0.712
0.664
0.684
0.684
0.748
0.954
1.210
1.148
1.126
1.010
0.856
0.782
0.780
0.760
0.754
0.742
0.904
1.336
1.054
1.018
0.956
0.892
0.836
0.804
0.748
0.726
0.740
0.730
0.740
0.754
0.774
0.800
0.888
0.802
0.836
0.836
0.786
0.838
0.812
0.760
0.802
0.756
0.742
0.730
0.730
0.714
0.692
0.708
0.704
0.708
0.800
0.862
0.822
0.916
1.000
0.912
0.940
0.936
0.812
0.868
0.870
0.914
0.806
0.796
0.820
0.842
0.816
0.826
0.834
0.826
0.850
0.822
0.830
0.836
0.824
0.870
0.892
0.990
0.870
0.830
0.892
0.876
0.946
0.854
0.752
0.732
0.710
0.700
0.750
0.806
1.098
0.930
0.888
0.828
0.842
0.786
0.756
0.744
0.730
0.762
0.940
1.066
0.942
0.826
0.826
0.800
0.790
0.734
0.792
0.786
0.816
0.868
0.832
0.920
0.894
0.802
0.772
0.734
0.692
0.708
0.732
0.742
0.780
1.186
1.038
1.028
0.982
0.856
0.822
0.776
0.710
0.694
0.684
0.700
0.704
0.780
0.788
0.880
1.026
1.004
0.862
0.834
0.844
0.888
0.824
0.982
1.152
0.952
0.978
1.016
1.008
1.022
1.018
1.108
1.198
0.910
0.894
0.894
0.920
1.032
1.026
1.000
0.874
0.886
0.864
0.796
0.770
0.796
0.824
0.762
0.826
0.832
0.872
0.846
0.824
0.814
0.782
0.776
0.778
0.806
0.738
0.844
1.320
1.026
1.022
1.026
0.934
0.972
0.912
0.842
0.826
0.770
0.756
0.780
0.762
0.698
0.708
0.736
0.740
0.712
0.686
0.696
0.690
0.692
0.696
0.742
0.714
0.800
0.776
0.776
0.786
0.726
0.788
0.738
0.748
0.686
0.716
0.738
0.778
0.770
0.740
0.738
0.762
0.760
0.754
0.740
0.730
0.698
0.698
0.698
0.714
0.726
0.824
0.926
1.008
0.894
0.852
0.832
0.842
0.776
0.818
0.836
0.784
0.808
0.814
0.788
0.888
0.978
1.024
0.840
0.750
0.788
0.802
0.902
0.852
1.044
1.282
1.050
0.784
0.918
0.968
0.950
0.916
0.792
0.786
0.774
0.740
0.746
0.740
0.738
0.692
0.706
0.700
0.700
0.698
0.740
0.740
0.754
0.770
0.810
0.788
0.812
0.744
0.800
0.790
0.738
0.780
0.778
0.766
0.748
0.760
0.714
0.732
0.790
0.796
0.732
0.758
0.726
0.712
0.710
0.720
0.702
0.696
0.696
0.714
0.724
0.692
0.708
0.706
0.692
0.714
0.716
0.702
0.736
0.752
0.684
0.752
0.856
1.172
1.064
0.968
0.804
0.804
0.816
0.854
0.912
0.944
0.918
0.948
1.148
1.060
1.042
0.838
0.878
0.942
1.274
1.118
0.992
0.898
0.816
0.806
0.786
0.732
0.736
0.728
0.738
0.730
0.724
0.728
0.756
0.734
0.696
0.740
0.744
0.718
0.718
0.752
0.762
0.778
0.766
0.718
0.746
0.754
0.776
0.806
0.798
0.916
1.198
1.020
0.996
1.034
1.000
0.970
1.112
1.140
1.098
1.120
1.046
0.976
1.016
1.056
0.944
0.998
1.050
0.938
1.012
1.012
0.932
0.940
0.988
0.996
0.950
1.040
1.030
0.970
0.992
0.950
0.952
1.022
1.044
0.992
1.008
0.986
0.976
1.228
1.148
1.030
0.994
0.902
0.892
0.916
0.950
0.940
1.066
1.010
0.848
0.788
0.768
0.860
0.944
1.242
1.044
1.116
1.144
1.066
1.084
1.156
1.232
1.212
1.286
1.236
1.204
1.164
1.214
1.276
1.036
1.036
1.000
1.026
1.116
1.098
0.952
1.028
1.066
1.134
1.076
1.144
1.144
1.230
1.164
0.912
0.878
0.848
0.854
0.952
0.976
0.872
0.924
0.948
0.956
1.092
0.930
0.916
0.980
1.314
1.094
0.936
0.976
0.914
0.962
0.854
1.084
1.368
1.186
1.212
1.174
1.036
1.140
1.074
1.136
1.192
1.152
1.096
0.988
0.866
0.802
0.786
0.870
0.922
0.860
0.952
1.266
1.034
1.036
0.986
0.922
0.924
1.008
1.020
1.306
1.116
1.130
1.070
1.002
0.988
0.970
0.892
0.980
1.044
1.024
1.012
0.816
0.872
0.782
0.856
0.870
1.046
1.036
0.964
0.784
0.832
0.822
0.856
0.882
0.822
0.940
0.952
1.026
0.952
0.900
0.912
1.012
1.078
0.936
0.972
0.932
0.884
0.774
0.780
0.762
0.686
0.666
0.798
1.376
1.066
0.964
0.860
0.778
0.844
0.850
0.816
0.742
0.734
0.730
0.714
0.710
0.700
0.700
0.704
0.694
0.694
0.704
0.696
0.686
0.668
0.668
0.676
0.658
0.690
0.694
0.672
0.698
0.700
0.704
0.686
0.698
0.686
0.670
0.672
0.684
0.674
0.676
0.658
0.670
0.654
0.652
0.626
0.652
0.642
0.660
0.666
0.674
0.684
0.678
0.688
0.690
0.664
0.694
0.686
0.662
0.658
0.664
0.648
0.670
0.658
0.648
0.652
0.658
0.702
0.694
0.756
0.774
0.776
0.826
0.810
0.758
0.792
0.748
0.752
0.748
0.752
0.732
0.788
0.790
0.748
0.826
0.796
0.736
0.756
0.756
0.716
0.736
0.744
0.724
0.798
0.842
0.842
0.880
0.902
0.850
0.846
0.814
0.802
0.812
0.820
0.798
0.826
0.870
0.868
0.970
0.912
0.906
0.986
1.110
1.014
1.122
1.038
0.990
1.334
1.244
1.122
1.204
1.262
1.214
1.254
1.054
1.016
1.028
0.984
0.922
0.864
1.040
1.116
1.040
1.106
1.138
1.186
1.306
1.158
1.116
1.210
0.928
0.954
0.834
0.976
1.422
1.450
1.440
1.276
1.302
1.324
1.290
1.202
1.308
1.380
1.252
1.280
1.316
1.180
1.070
1.002
0.814
0.880
0.948
0.944
0.892
0.816
0.838
0.902
0.994
0.922
0.980
0.922
0.934
1.014
1.048
0.928
0.998
0.988
0.886
0.952
1.010
1.116
1.104
1.258
1.244
1.130
1.274
1.248
1.052
1.060
1.180
1.170
1.194
1.004
1.038
1.100
1.056
1.156
0.994
1.118
1.232
1.152
1.094
1.064
0.926
0.994
1.194
1.120
1.350
1.282
1.226
1.120
0.880
0.876
0.918
0.904
0.904
1.048
1.020
0.886
0.888
0.858
0.860
0.868
0.874
0.998
1.220
1.118
1.194
1.086
1.138
1.166
1.032
1.128
1.118
0.980
1.116
1.148
0.946
0.994
1.006
0.990
1.080
1.078
0.928
0.922
0.956
0.886
0.926
0.986
0.968
1.152
1.164
1.066
0.876
0.888
0.920
0.908
0.828
0.744
0.786
0.776
0.838
0.870
1.068
1.126
1.160
1.114
1.002
0.926
0.862
0.796
0.824
0.824
0.896
0.950
0.950
0.908
0.846
0.842
0.834
0.774
0.830
0.846
0.830
0.956
1.098
1.048
0.860
0.794
0.800
0.780
0.784
0.756
0.730
0.704
0.704
0.718
0.740
0.754
0.696
0.734
0.710
0.740
0.758
0.782
0.842
0.876
0.888
0.904
0.906
0.874
0.842
0.848
1.294
1.204
1.138
1.042
1.050
0.984
0.928
0.994
1.234
1.028
1.114
1.170
1.216
1.008
1.046
0.888
0.868
0.850
0.844
0.764
0.824
0.834
0.786
0.836
0.940
0.918
0.888
0.910
0.850
0.820
0.734
0.732
0.702
0.736
0.758
0.804
1.298
1.300
1.222
1.078
1.038
0.952
0.844
0.844
0.820
0.776
0.848
0.888
0.894
1.280
1.040
0.956
0.870
0.808
0.780
0.764
0.788
0.778
0.852
1.246
0.938
0.820
0.950
1.092
1.144
1.126
0.966
0.892
0.816
0.816
0.792
0.786
0.782
0.808
0.872
0.854
0.834
0.858
0.954
0.946
0.974
0.936
0.934
0.950
0.954
0.872
0.876
0.894
0.868
0.926
0.912
0.852
0.994
1.202
0.956
0.940
0.884
0.838
0.928
0.980
1.056
1.196
1.204
0.972
1.020
1.024
0.860
0.872
0.886
0.930
0.866
0.918
0.916
0.912
0.850
0.888
1.188
1.004
0.944
0.856
0.868
0.790
0.832
1.536
1.218
1.068
1.080
0.914
0.914
0.934
0.912
1.052
1.302
1.108
1.176
1.120
1.100
1.198
0.934
0.952
0.878
0.850
0.842
0.894
1.006
1.144
1.008
0.986
0.896
0.856
0.852
0.834
0.858
0.808
0.842
0.890
0.882
0.850
0.916
0.918
0.818
0.822
0.784
0.804
0.870
0.938
1.382
1.104
1.078
1.120
0.964
0.972
0.878
0.868
0.868
0.944
1.010
1.026
1.128
1.046
0.994
1.064
1.134
1.072
1.226
0.976
1.402
1.122
1.004
0.880
0.888
0.858
0.840
0.970
1.040
1.216
0.812
0.242
1.026
0.996
1.062
0.978
1.078
1.280
1.268
1.154
1.004
0.886
0.866
0.840
0.776
0.756
0.780
0.798
0.800
0.924
1.040
0.968
0.918
0.854
0.758
0.834
0.824
1.300
1.054
1.048
0.910
0.976
1.010
0.946
1.010
0.928
0.886
0.934
1.072
1.106
1.148
1.058
0.990
1.032
1.086
1.020
1.120
1.080
1.014
1.060
1.056
0.910
0.926
0.922
0.872
0.882
0.856
0.808
0.822
0.858
0.904
0.852
0.888
0.856
0.860
0.854
0.864
0.872
0.828
1.018
1.040
0.910
0.928
0.994
0.934
0.892
0.914
1.022
0.970
1.148
0.946
0.866
0.854
0.800
0.752
0.800
0.842
0.904
0.870
0.978
1.036
0.964
0.976
1.020
1.048
0.950
1.306
1.222
1.070
1.192
1.258
1.090
1.210
1.196
1.016
1.180
1.148
0.966
1.010
1.026
0.894
0.902
0.888
0.818
0.852
0.922
0.884
0.952
1.004
1.074
1.078
1.042
0.912
0.942
0.904
0.850
0.926
1.452
1.322
1.098
1.190
1.246
1.166
1.004
1.074
1.172
1.000
0.996
1.082
0.954
0.956
0.952
0.852
0.890
0.886
0.800
0.844
0.884
0.882
0.880
0.980
1.196
1.108
1.076
1.084
0.872
1.198
1.316
1.110
1.220
1.122
1.080
1.068
0.908
0.876
0.848
0.816
0.864
0.880
0.792
0.812
0.828
0.838
0.894
0.982
0.846
0.884
0.832
0.790
0.792
0.770
0.730
0.788
0.794
0.778
0.832
0.876
0.864
0.904
0.900
0.888
0.906
0.844
0.840
0.874
0.840
0.876
0.884
0.886
0.848
0.844
0.856
0.810
0.844
0.894
0.904
0.954
0.970
0.882
0.832
0.798
0.824
0.820
0.930
1.058
0.976
0.994
1.014
0.896
0.812
0.816
0.824
0.946
0.830
0.766
0.718
0.864
0.928
0.994
0.962
0.862
0.870
0.860
0.846
0.828
0.840
0.862
0.856
0.900
0.924
0.978
0.948
0.974
0.924
1.066
1.108
1.000
1.014
1.032
0.918
0.834
0.802
0.798
0.826
0.800
0.848
0.870
0.832
0.896
0.928
1.060
0.930
0.960
0.972
0.950
0.948
0.898
0.842
0.826
0.820
0.742
0.802
0.816
0.806
0.820
0.804
0.790
0.726
0.760
0.754
0.762
0.752
0.758
0.802
0.806
0.882
0.982
1.104
0.996
0.980
0.908
0.830
0.842
0.874
0.940
0.888
0.860
0.862
0.826
0.882
1.022
0.914
0.954
1.110
0.926
1.022
1.052
0.892
0.944
0.960
0.872
0.942
0.916
0.892
0.746
0.822
0.792
0.726
0.724
0.736
0.736
0.732
0.766
0.838
1.042
0.850
0.940
1.032
0.914
1.014
1.210
1.040
1.146
1.064
0.948
1.072
1.052
0.872
0.894
0.906
0.854
1.048
1.156
0.916
1.010
1.048
0.926
0.870
0.844
0.786
0.732
0.764
0.780
0.766
0.782
0.814
0.810
0.776
1.248
1.218
1.054
1.114
1.150
1.078
0.924
0.958
0.902
0.872
0.770
0.772
0.762
0.724
0.700
0.692
0.674
0.698
0.714
0.760
0.844
0.814
0.980
1.194
1.182
1.088
1.126
1.138
1.014
1.110
1.298
1.212
1.244
1.126
1.038
1.102
1.126
1.016
1.132
1.214
1.026
1.084
1.134
1.056
1.132
1.166
1.048
1.182
1.114
1.012
1.148
1.118
0.996
1.154
1.226
1.066
1.048
1.018
0.986
0.934
0.854
0.738
0.736
0.732
0.718
0.710
0.720
0.716
0.700
0.678
0.690
0.696
0.682
0.674
0.668
0.654
0.662
0.674
0.736
0.732
0.760
0.732
0.766
0.750
0.712
0.696
0.688
0.676
0.652
0.656
0.642
0.650
0.640
0.648
0.648
0.664
0.668
0.684
0.684
0.702
0.694
0.680
0.692
0.694
0.694
0.684
0.748
0.702
0.688
0.682
0.686
0.688
0.694
0.702
0.738
0.718
0.310
0.480
0.766
0.734
0.700
0.688
0.678
0.658
0.654
0.644
0.650
0.646
0.654
0.644
0.654
0.656
0.656
0.668
0.678
0.692
0.744
0.760
0.806
0.794
0.774
0.748
0.746
0.720
0.712
0.710
0.722
0.730
0.764
0.744
0.828
0.844
0.766
0.770
0.740
0.722
0.686
0.682
0.686
0.680
0.666
0.682
0.688
0.694
0.686
0.776
0.844
1.178
0.922
0.838
0.808
0.738
0.710
0.698
0.708
0.762
0.850
1.166
0.932
0.938
0.832
0.804
0.764
0.736
0.784
0.792
0.832
0.852
0.848
0.840
0.836
0.808
0.836
0.784
0.800
0.826
0.824
0.746
0.740
0.732
0.716
0.708
0.696
0.706
0.770
0.832
0.828
0.746
0.738
0.740
0.718
0.698
0.706
0.710
0.708
0.706
0.706
0.702
0.708
0.696
0.692
0.702
0.650
0.662
0.654
0.632
0.628
0.624
0.624
0.626
0.626
0.622
0.620
0.608
0.620
0.640
0.660
0.666
0.678
0.726
0.726
0.708
0.742
0.750
0.700
0.740
0.746
0.760
0.718
0.762
0.812
0.816
0.810
0.770
0.764
0.740
0.716
0.684
0.712
0.676
0.670
0.684
0.774
0.812
0.816
0.802
0.818
0.818
0.786
0.822
0.838
0.828
0.878
1.032
1.030
0.878
0.936
0.948
0.876
0.912
0.992
1.014
0.912
0.902
0.948
0.860
0.860
0.782
0.778
0.774
0.770
0.696
0.706
0.694
0.686
0.676
0.688
0.716
0.730
0.712
0.740
0.746
0.732
0.742
0.754
0.766
0.770
0.822
0.924
0.958
0.880
0.956
0.974
0.872
0.892
0.956
0.906
1.006
1.032
0.928
0.948
0.978
0.916
0.862
0.830
0.810
0.826
0.764
0.726
0.778
0.826
0.844
0.830
0.830
0.808
0.800
0.714
0.770
0.766
0.930
1.200
1.066
0.982
0.916
0.836
0.712
0.796
0.794
0.868
0.816
0.920
1.196
0.998
1.008
0.984
0.972
0.972
0.906
0.868
0.790
0.728
0.780
0.764
0.766
0.722
0.714
0.706
0.694
0.682
0.676
0.682
0.672
0.712
0.742
0.770
0.774
0.742
0.716
0.746
0.758
0.750
0.764
0.694
0.906
0.914
0.806
0.726
0.724
0.712
0.764
0.762
0.750
0.762
0.772
0.756
0.850
0.840
0.876
1.164
1.016
0.958
0.864
0.890
0.918
1.062
0.968
0.958
0.878
0.904
0.872
0.792
0.802
0.788
0.730
0.788
0.768
0.770
0.736
0.744
0.742
0.800
0.914
0.860
0.910
1.004
0.864
0.832
0.796
0.740
0.764
0.720
0.762
0.716
0.710
0.696
0.676
0.682
0.682
0.678
0.678
0.692
0.680
0.678
0.702
0.700
0.692
0.704
0.692
0.676
0.672
0.662
0.662
0.646
0.656
0.634
0.638
0.632
0.630
0.626
0.634
0.628
0.624
0.638
0.640
0.646
0.646
0.642
0.638
0.638
0.634
0.642
0.652
0.652
0.652
0.646
0.620
0.644
0.632
0.626
0.642
0.634
0.618
0.618
0.644
0.638
0.622
0.624
0.616
0.626
0.620
0.630
0.626
0.616
0.616
0.612
0.636
0.680
0.758
0.750
0.744
0.748
0.732
0.708
0.690
0.682
0.676
0.654
0.660
0.666
0.704
1.032
0.916
0.910
0.896
0.822
0.874
0.852
0.810
0.748
0.760
0.756
0.800
0.714
0.702
0.744
0.776
0.794
0.806
0.722
0.732
0.714
0.724
0.706
0.736
0.706
0.684
0.720
0.768
0.704
0.710
0.750
0.710
0.680
0.662
0.662
0.778
0.846
0.918
0.866
0.844
0.832
0.848
0.858
0.802
0.854
1.216
1.070
0.966
0.952
0.980
0.976
0.956
0.870
0.872
0.898
0.888
0.746
0.720
0.704
0.692
0.690
0.682
0.768
1.300
1.092
1.030
1.038
0.930
0.986
0.910
0.960
1.096
0.994
1.140
0.886
0.892
0.836
0.802
0.770
0.732
0.738
0.746
0.796
0.882
0.934
0.876
0.800
0.908
1.248
1.182
1.120
1.048
1.004
1.110
0.974
1.112
1.102
1.052
0.944
0.894
0.876
0.880
1.124
1.270
1.156
0.918
0.940
0.946
0.836
0.874
0.820
0.730
0.882
0.738
0.706
0.710
0.682
0.666
0.678
0.694
0.768
0.824
0.792
0.846
0.892
0.788
0.876
0.950
0.962
0.834
0.812
0.814
0.812
0.858
0.902
0.748
0.738
0.754
0.750
0.768
0.724
0.764
0.752
0.808
0.850
0.922
0.886
0.946
0.852
0.732
0.882
0.964
1.094
0.958
0.838
0.774
0.784
0.786
0.780
0.734
0.868
0.910
0.926
0.938
0.904
0.874
0.864
0.796
0.778
0.784
0.822
0.846
0.816
0.864
0.852
0.772
0.724
0.742
0.774
0.774
0.770
0.776
0.786
0.822
0.720
0.728
0.716
0.678
0.684
0.700
0.766
0.750
0.872
0.824
0.766
0.732
0.770
0.776
0.724
0.812
0.966
1.006
0.894
0.806
0.734
0.740
0.708
0.812
0.918
1.322
0.996
1.004
0.906
0.762
0.828
0.806
0.802
0.984
1.134
0.988
0.974
0.966
1.042
0.906
0.952
0.764
0.772
0.788
0.716
0.696
0.686
0.848
0.816
0.774
0.690
0.710
0.690
0.664
0.682
0.660
0.662
0.668
0.662
0.662
0.680
0.664
0.654
0.646
0.634
0.614
0.612
0.614
0.622
0.646
0.644
0.722
0.726
0.736
1.078
0.830
0.774
0.716
0.724
0.772
0.708
0.796
0.766
0.838
0.896
0.826
0.888
0.900
0.866
0.904
0.900
0.754
0.778
0.790
0.784
0.722
0.814
0.750
0.818
0.754
0.748
0.784
0.758
0.776
0.730
0.710
0.684
0.670
0.668
0.670
0.738
1.292
1.196
1.132
1.174
1.052
1.042
1.056
0.962
1.030
1.004
0.892
0.936
0.868
0.794
0.800
0.732
0.216
0.472
0.796
0.764
0.760
0.718
0.722
0.738
0.746
0.782
0.772
0.750
0.770
0.786
0.776
0.776
0.740
0.748
0.714
0.746
0.774
0.848
0.832
0.862
0.860
0.816
0.856
0.850
0.808
0.928
0.950
0.844
0.730
0.866
0.952
0.866
0.768
0.722
0.678
0.710
0.696
0.766
0.762
0.762
0.800
0.836
0.762
0.780
0.792
0.796
0.798
0.878
0.998
0.894
0.920
0.880
0.772
0.776
0.760
0.734
0.788
0.890
0.922
0.872
0.834
0.794
0.702
0.760
0.766
0.802
1.182
1.066
1.024
1.060
0.946
0.978
1.042
1.026
1.018
0.940
1.040
0.980
0.972
0.906
0.784
0.784
0.728
0.790
0.800
0.712
1.540
1.320
1.162
1.064
1.086
1.024
0.998
1.044
0.918
1.012
1.082
1.072
0.986
0.912
0.802
0.724
0.684
0.692
0.678
0.668
0.650
0.668
0.664
0.656
0.672
0.644
0.684
0.690
0.702
0.670
0.690
0.718
0.756
0.730
0.746
1.446
1.120
1.090
0.916
0.994
0.906
0.960
0.916
0.806
0.810
0.810
0.818
0.864
0.988
0.832
0.834
0.808
0.736
0.748
0.776
0.774
0.736
0.896
0.846
0.816
0.708
0.696
0.706
0.710
0.706
0.786
0.812
0.910
0.862
1.208
1.042
0.952
0.834
0.766
0.762
0.706
0.782
0.848
0.844
1.220
0.988
0.988
0.862
0.752
0.790
0.736
0.688
0.696
0.694
0.692
0.660
0.676
0.664
0.688
0.670
0.704
0.728
0.780
0.790
0.838
0.954
0.892
0.930
0.884
0.972
0.966
1.022
1.020
0.918
1.064
0.906
0.954
0.954
0.922
1.054
1.146
1.146
1.198
1.066
1.006
0.834
0.950
1.302
1.198
1.156
1.178
1.052
1.088
1.156
0.988
0.934
0.876
0.722
0.714
0.704
0.694
0.702
0.708
0.718
0.748
0.762
0.754
0.878
0.960
0.792
0.792
0.770
0.718
0.722
0.714
0.694
0.692
0.670
0.682
0.666
0.648
0.664
0.666
0.664
0.664
0.648
0.646
0.730
0.896
0.922
0.890
0.736
0.762
0.756
0.740
0.728
0.678
0.748
0.756
0.792
0.774
0.720
0.746
0.744
0.696
0.764
0.800
0.908
0.982
0.902
0.776
0.816
0.800
0.838
0.718
0.728
0.730
0.688
0.694
0.732
0.792
0.814
0.904
0.824
0.730
0.824
0.902
0.876
0.918
0.810
0.750
0.774
0.774
0.724
0.746
0.758
0.690
0.734
0.742
0.680
0.766
0.780
0.828
0.968
0.920
0.844
0.732
0.734
0.706
0.686
0.688
0.676
0.676
0.678
0.796
1.172
0.942
0.950
0.948
0.808
0.834
0.814
0.798
0.964
1.156
1.066
0.960
0.860
0.834
0.846
0.836
0.920
1.090
1.192
1.050
0.996
0.896
0.818
0.916
1.010
0.904
1.078
0.962
0.926
0.878
0.806
0.940
0.944
0.934
1.052
0.964
0.926
0.914
0.834
0.822
0.828
0.810
0.872
0.964
0.996
0.978
1.000
0.888
0.844
0.776
0.728
0.776
0.768
0.788
0.786
0.920
0.934
0.884
0.932
0.866
0.806
0.802
0.832
0.806
0.932
1.046
1.058
1.092
1.038
0.956
0.968
1.006
1.144
1.134
1.074
1.212
1.010
0.988
0.888
0.820
0.876
0.872
0.808
0.908
0.940
0.918
0.938
0.966
0.876
0.922
0.932
0.792
0.810
0.818
0.804
0.914
1.060
0.906
0.914
0.906
0.924
0.926
0.960
1.078
0.972
0.928
0.904
0.832
0.964
1.186
0.942
0.912
0.856
0.758
0.820
0.804
0.942
0.874
0.850
0.850
0.882
0.912
0.930
0.906
0.816
0.838
0.824
0.786
0.802
0.800
0.770
0.712
0.696
0.662
0.704
0.756
0.806
0.870
0.870
0.830
0.762
0.752
0.746
0.758
0.744
0.898
1.266
1.108
1.060
0.968
0.850
0.766
0.762
0.702
0.774
0.786
0.850
0.858
0.956
0.950
0.882
0.894
0.906
0.806
0.880
0.964
1.036
1.030
1.008
0.900
0.940
0.944
0.872
0.944
0.802
0.792
0.772
0.758
0.736
0.844
0.772
0.788
0.858
0.906
0.880
0.882
0.836
0.780
0.776
0.794
0.802
0.802
0.822
0.876
0.900
0.894
0.950
1.002
0.954
0.850
0.836
0.826
0.794
0.818
0.834
1.100
0.944
0.838
0.798
0.774
0.816
0.896
1.028
0.906
0.978
0.934
0.832
0.896
0.888
0.874
0.860
0.902
1.028
1.010
0.976
0.880
0.900
0.896
0.860
0.854
0.890
0.788
0.814
0.850
0.918
0.834
0.906
0.952
1.170
0.976
0.940
0.856
0.808
0.762
0.710
0.742
0.690
0.724
0.690
0.676
0.686
0.700
0.682
0.764
0.744
0.768
0.772
0.732
0.742
0.720
0.700
0.710
0.724
0.732
0.732
0.750
0.764
0.768
0.736
0.752
0.742
0.720
0.776
0.832
1.006
0.966
0.944
0.920
0.802
0.852
0.808
0.764
0.776
0.792
0.876
0.874
0.900
0.928
0.938
0.944
0.944
0.880
0.784
0.756
0.708
0.694
0.668
0.658
0.746
0.806
1.320
1.236
1.110
1.024
1.062
1.050
0.986
0.940
0.946
0.930
0.902
0.804
0.878
0.982
1.120
0.934
0.822
0.746
0.716
0.694
0.660
0.676
0.668
0.666
0.664
0.278
0.402
0.686
0.684
0.642
1.426
1.030
0.874
0.842
0.824
0.758
0.692
0.706
0.684
0.664
0.666
0.654
0.638
0.630
0.624
0.614
0.604
0.598
0.590
0.588
0.592
0.594
0.608
0.600
0.616
0.646
0.692
0.674
0.726
0.768
0.802
0.754
0.786
0.786
0.740
1.338
1.112
0.906
0.856
0.764
0.780
0.786
0.752
0.748
0.760
0.758
0.752
0.788
0.776
0.720
0.746
0.754
0.728
0.708
0.726
0.732
0.728
0.736
0.792
0.816
0.808
0.836
0.788
0.784
0.802
0.804
0.760
0.792
0.786
0.704
0.738
0.734
0.774
0.830
0.810
0.832
0.874
0.840
0.896
0.944
0.838
0.890
0.962
1.042
0.912
0.962
1.028
1.020
0.884
0.750
0.792
0.764
0.768
0.786
0.982
1.158
1.036
1.044
0.940
0.936
1.136
1.010
0.968
0.942
0.848
0.958
1.018
0.936
1.192
1.060
1.078
1.014
0.942
0.900
0.812
0.768
0.820
0.838
0.810
0.984
0.994
0.946
0.988
0.964
0.894
0.898
0.908
0.886
0.956
0.994
0.926
0.974
1.028
0.928
0.938
0.842
0.858
0.906
0.912
1.024
0.996
0.856
0.904
0.950
0.850
1.008
0.988
0.936
1.020
0.962
0.944
0.938
0.940
0.850
1.042
1.052
0.874
0.896
0.904
0.808
0.896
0.878
0.798
0.728
0.708
0.738
0.742
0.732
0.688
0.710
0.694
0.774
0.822
0.936
0.968
0.902
0.916
0.878
0.832
0.770
0.790
0.806
0.852
0.916
1.256
0.994
0.958
0.914
0.814
0.804
0.816
0.928
0.874
0.998
0.952
0.902
0.852
0.846
0.766
0.860
0.970
0.944
0.942
0.894
0.784
0.784
0.770
0.738
0.792
0.808
0.734
0.804
0.786
0.768
0.786
0.814
0.804
0.808
0.816
0.824
0.764
0.782
0.776
0.836
0.864
1.030
0.982
0.980
0.998
0.936
0.872
0.826
0.814
0.810
0.834
0.878
0.912
0.984
0.958
0.838
0.790
0.740
0.750
0.744
0.754
0.770
0.760
0.792
0.840
0.794
0.764
0.748
0.690
0.678
0.652
0.676
0.658
0.658
0.676
0.644
0.642
0.652
0.652
0.654
0.644
0.648
0.670
0.704
0.690
0.740
0.784
0.840
0.918
0.952
1.100
0.974
0.970
0.968
0.908
0.996
0.974
0.920
0.794
0.808
0.756
0.714
0.780
0.808
0.728
0.778
0.768
0.692
0.758
0.714
0.662
0.698
0.752
0.746
0.814
0.918
0.964
0.952
1.026
0.920
0.946
0.800
1.152
0.950
1.006
1.020
0.870
0.888
0.900
0.896
0.830
0.950
1.242
1.004
1.138
1.064
0.952
1.024
1.140
1.072
1.144
1.012
1.020
0.946
0.802
0.836
0.800
0.792
0.958
0.900
0.838
0.896
0.888
0.786
0.878
0.906
0.888
0.912
0.912
0.812
0.838
0.828
0.766
0.846
0.940
0.858
0.984
1.008
0.962
0.952
1.020
0.914
0.970
1.220
1.080
1.092
0.914
0.892
0.778
0.816
0.808
0.800
0.804
0.850
0.914
0.838
0.882
0.788
0.728
0.746
0.818
0.822
0.826
1.182
0.990
0.872
0.890
0.814
0.768
0.766
0.782
0.798
0.852
0.816
0.796
0.778
0.766
0.746
0.730
0.746
0.782
0.920
0.938
0.812
0.774
0.734
0.734
0.754
0.798
0.768
0.870
0.954
0.906
0.916
0.906
0.802
0.784
0.744
0.708
0.744
0.736
0.758
0.786
0.868
0.952
1.026
0.926
0.860
0.820
0.774
0.750
0.750
0.726
0.758
0.798
0.878
0.866
0.864
0.842
0.828
0.860
0.810
0.810
0.762
0.726
0.710
0.690
0.710
0.758
0.808
0.756
0.784
0.770
0.808
0.786
0.714
0.734
0.726
0.680
0.712
0.696
0.700
0.696
0.770
0.908
0.876
0.916
0.816
0.814
0.828
0.832
0.792
0.798
0.806
0.808
0.768
0.788
0.812
0.856
0.830
0.850
0.918
0.788
0.904
0.954
0.956
0.948
0.850
0.774
0.924
1.032
0.870
0.930
0.952
0.910
0.954
0.864
0.758
0.776
0.748
0.698
0.718
0.722
0.738
0.714
0.698
0.790
0.910
0.980
1.020
1.048
0.924
0.904
0.854
0.820
0.852
0.896
0.784
0.744
1.084
1.152
1.024
0.950
0.862
0.802
0.790
0.716
0.750
0.728
0.734
0.768
0.994
1.058
1.096
1.098
1.056
0.952
0.926
0.936
0.894
0.954
0.926
0.812
0.830
0.808
0.746
0.692
0.730
0.706
0.778
0.802
0.920
1.212
1.076
1.014
0.910
0.862
0.770
0.716
0.696
0.740
0.776
0.788
0.908
0.936
1.002
1.008
1.100
1.000
0.982
1.074
1.116
0.956
1.072
1.186
1.074
1.098
1.044
0.902
0.980
1.052
0.952
0.920
0.896
0.806
0.782
0.796
0.794
0.758
0.816
0.902
0.850
0.826
0.822
0.874
0.840
0.816
0.830
0.838
0.814
0.788
0.794
0.786
0.734
0.712
0.702
0.742
0.764
0.938
0.926
1.046
1.044
0.908
0.982
1.082
1.034
1.040
1.050
0.878
0.902
0.896
0.872
0.896
0.886
0.790
0.910
1.022
1.084
0.936
0.928
0.914
0.868
0.846
0.822
0.794
0.832
0.926
0.870
0.956
0.966
0.848
0.902
0.910
0.816
0.830
0.774
0.746
0.740
0.732
0.688
0.718
0.722
0.682
0.690
0.684
0.708
0.694
0.712
0.716
0.710
0.672
0.662
0.652
0.712
0.736
0.782
0.784
0.812
0.874
0.818
0.728
0.734
0.730
0.726
0.722
0.776
0.808
0.838
0.834
0.826
0.858
0.922
0.986
0.892
0.858
0.864
0.770
0.784
0.774
0.770
0.810
0.810
0.780
0.890
0.864
0.964
0.940
0.832
0.836
0.850
0.820
0.814
0.762
0.754
0.770
0.732
0.744
0.784
0.856
0.974
0.942
0.902
0.874
0.784
0.800
0.808
0.886
0.964
1.026
1.020
0.990
0.906
0.834
0.800
0.700
0.748
0.728
0.748
0.882
0.898
1.136
1.172
1.106
0.984
0.898
0.896
0.946
1.002
0.964
0.888
0.906
0.940
0.964
0.968
0.982
0.888
0.942
1.014
1.072
0.998
0.956
0.890
0.848
0.750
0.800
0.884
1.292
1.242
1.168
1.102
0.986
0.924
0.906
0.922
0.836
0.792
0.800
0.838
0.856
0.836
0.774
0.774
0.806
0.774
0.750
0.734
0.772
0.788
0.830
0.862
0.800
0.824
0.856
0.842
0.846
0.898
0.812
0.806
0.798
0.822
0.866
0.960
1.136
0.930
0.908
0.904
0.936
0.896
0.904
0.866
0.792
0.776
0.804
0.862
1.226
1.054
1.064
1.028
0.876
0.852
0.776
0.708
0.718
0.720
0.688
0.728
0.720
0.702
0.732
0.736
0.740
0.802
0.778
0.754
0.752
0.704
0.700
0.694
0.694
0.742
0.766
0.776
0.764
0.790
0.716
0.756
0.704
0.678
0.660
0.658
0.648
0.668
0.632
0.632
0.660
0.710
0.840
0.898
0.968
0.972
0.932
0.878
0.802
0.716
0.684
0.700
0.672
0.674
0.682
0.728
0.734
0.716
0.768
0.760
0.798
0.756
0.708
0.754
0.814
0.904
0.790
0.818
0.814
0.752
0.758
0.766
0.722
0.720
0.736
0.704
0.684
0.696
0.672
0.682
0.664
0.658
0.690
0.666
0.692
0.698
0.746
0.786
0.770
0.850
0.950
0.852
0.858
0.816
0.774
0.824
0.880
0.844
0.836
0.824
0.750
0.794
0.800
0.772
0.894
1.000
0.898
0.996
0.946
0.856
0.900
0.928
0.864
1.070
1.084
0.980
0.964
0.832
0.920
0.920
0.828
0.932
0.932
0.870
1.020
1.020
0.970
0.986
0.868
0.950
1.010
0.916
0.968
0.916
0.876
0.910
0.946
0.906
0.922
0.932
1.094
1.192
0.938
0.974
0.966
0.964
0.958
0.908
0.904
0.914
0.916
0.896
0.924
0.962
0.824
0.938
0.882
0.790
0.814
0.802
0.788
0.860
0.932
0.856
0.898
0.888
0.818
0.896
0.946
0.828
0.820
0.802
0.808
0.896
1.034
0.938
0.898
0.846
0.788
0.796
0.782
0.766
0.746
0.784
0.790
0.846
0.884
0.804
0.894
0.872
0.816
0.814
0.842
0.858
0.786
0.718
0.774
0.746
0.738
0.744
0.818
1.010
1.144
1.060
0.956
0.910
0.932
0.818
0.896
0.944
0.818
0.848
0.884
0.934
0.958
0.934
0.812
0.878
0.824
0.736
0.750
0.714
0.760
0.754
0.708
0.764
0.746
0.758
0.736
0.682
0.712
0.700
0.696
0.696
0.698
0.682
0.726
0.802
0.914
0.778
0.764
0.758
0.684
0.716
0.718
0.664
0.678
0.696
0.720
0.766
0.782
0.800
0.810
0.748
0.698
0.678
0.700
0.712
0.710
0.806
0.892
0.880
0.728
0.782
0.750
0.730
0.732
0.728
0.680
0.752
0.788
0.828
0.910
0.940
0.910
0.794
0.686
0.738
0.688
0.756
0.678
0.730
0.722
0.746
0.734
0.732
0.672
0.704
0.706
0.762
0.916
1.108
0.940
0.832
0.784
0.732
0.710
0.702
0.690
0.680
0.674
0.684
0.686
0.686
0.670
0.690
0.704
0.726
0.782
0.796
0.822
0.780
0.774
0.756
0.808
0.778
0.790
0.828
0.890
0.900
0.802
0.912
0.930
0.806
0.854
0.854
0.850
0.840
0.760
0.778
0.814
0.840
0.778
0.748
0.798
0.780
0.796
0.788
0.776
0.764
0.768
0.748
0.722
0.774
0.798
0.832
0.940
0.808
0.840
0.846
0.872
0.838
0.806
0.802
0.818
0.820
0.804
0.772
0.728
0.696
0.704
0.674
0.688
0.704
0.792
1.042
0.998
0.968
0.822
0.772
0.740
0.796
0.828
0.872
0.902
0.858
0.812
0.788
0.692
0.722
0.722
0.720
0.786
0.850
0.804
0.746
0.790
0.832
0.780
0.832
0.766
0.858
0.812
0.730
0.746
0.740
0.716
0.714
0.702
0.682
0.676
0.624
0.678
0.662
0.720
0.880
0.854
0.944
1.060
1.062
0.884
0.842
0.808
0.802
0.722
0.780
0.786
0.814
0.778
0.826
0.928
0.874
0.818
0.736
0.770
0.842
0.830
0.910
0.934
0.846
0.810
0.788
0.770
0.766
0.968
1.264
1.136
1.008
0.962
0.910
0.806
0.818
0.804
0.818
0.840
0.856
0.922
0.830
0.834
0.850
0.752
0.780
0.756
0.748
0.734
0.686
0.692
0.728
0.718
0.728
0.728
0.696
0.704
0.736
0.760
0.754
0.786
0.762
0.792
0.742
0.748
0.718
0.746
0.740
0.730
0.762
0.796
0.756
0.816
0.824
0.828
0.806
0.816
0.792
0.760
0.728
0.798
0.798
0.838
0.810
0.844
0.806
0.724
0.746
0.708
0.668
0.678
0.684
0.660
0.640
0.666
0.674
0.672
0.690
0.728
0.674
0.676
0.684
0.638
0.666
0.656
0.664
0.664
0.652
0.648
0.644
0.678
0.640
0.636
0.648
0.656
0.630
0.618
0.638
0.618
0.618
0.620
0.606
0.684
0.686
0.724
0.702
0.730
0.746
0.658
0.662
1.258
0.946
0.862
0.808
0.790
0.782
0.770
0.748
0.740
0.750
0.720
0.734
0.764
0.736
0.778
0.800
0.852
0.822
0.888
0.908
0.880
0.886
0.806
0.874
0.884
0.944
0.972
1.110
0.996
0.996
1.004
0.914
0.952
0.982
0.902
0.908
0.814
0.824
0.828
0.838
0.794
0.840
0.888
0.874
0.988
1.006
0.968
1.036
1.038
1.064
1.076
0.920
0.898
0.828
0.872
0.910
0.936
0.926
1.000
1.102
0.976
0.972
0.844
0.934
0.984
0.920
1.224
1.116
1.008
1.030
0.946
0.988
1.198
1.156
1.110
0.902
0.868
0.814
0.860
0.908
1.124
1.074
1.068
0.934
0.960
0.930
0.842
0.860
0.844
0.832
0.802
0.834
0.800
0.796
0.910
0.864
0.856
0.878
0.838
0.850
0.858
0.858
0.800
0.852
0.828
0.830
1.010
1.276
1.134
1.168
1.098
1.030
0.972
0.898
0.892
0.884
0.806
0.780
0.804
0.804
0.788
0.848
0.938
1.000
0.944
0.842
0.850
0.806
0.770
0.726
0.742
0.750
0.750
0.776
0.712
0.698
0.938
1.130
1.124
1.080
0.960
0.862
0.804
0.782
0.760
0.778
0.840
0.782
0.904
1.012
1.040
0.964
0.864
0.810
0.736
0.696
0.698
0.678
0.678
0.706
0.718
0.750
0.824
0.860
0.812
0.824
0.828
0.780
0.806
0.778
0.728
0.728
0.700
0.686
0.684
0.664
0.662
0.676
0.694
0.724
0.780
0.762
0.728
0.752
0.754
0.768
0.726
0.764
0.750
0.730
0.784
0.798
0.844
0.902
0.804
0.830
0.770
0.770
0.736
0.748
0.762
0.704
0.970
1.180
0.966
0.922
0.886
0.842
0.774
0.722
0.712
0.724
0.716
0.694
0.670
0.700
0.692
0.708
0.738
0.746
0.672
0.746
0.894
1.262
1.074
1.064
1.026
1.054
1.018
1.000
0.930
0.918
0.888
0.820
0.752
0.712
0.716
0.702
0.716
0.764
0.854
1.202
1.158
1.138
1.094
1.022
0.902
0.774
0.780
0.804
1.148
1.042
0.870
0.876
0.826
0.796
0.802
0.766
0.692
0.702
0.728
0.708
0.762
0.692
0.778
0.784
0.788
0.704
0.742
0.708
0.650
0.696
0.700
0.700
0.742
0.766
0.994
0.902
0.802
0.826
0.768
0.798
0.800
0.740
0.718
0.766
0.810
0.936
0.938
0.914
0.888
0.844
0.846
0.848
0.742
0.746
0.704
0.674
0.678
0.678
0.732
0.778
0.760
0.810
1.006
1.086
0.836
0.724
0.894
0.898
0.870
0.760
0.696
0.718
0.736
0.816
1.434
1.178
1.154
1.156
1.096
1.138
1.122
1.046
1.024
0.842
0.948
0.854
0.764
0.740
0.704
0.672
0.678
0.664
0.680
0.658
0.692
0.698
0.726
0.672
0.684
0.734
0.666
0.686
0.744
0.854
1.250
1.018
0.948
0.880
0.870
0.848
0.842
0.766
0.744
0.792
0.844
1.160
1.080
1.056
0.974
1.002
1.030
0.934
0.882
0.884
0.776
0.726
0.738
0.666
0.652
0.670
0.742
0.836
1.198
1.074
0.974
0.930
1.002
0.954
1.176
0.864
0.894
1.124
0.906
0.942
1.042
1.022
0.950
0.762
0.772
0.804
0.894
1.198
1.036
0.976
1.004
0.864
0.914
0.984
0.868
0.866
0.900
0.908
1.052
1.330
1.112
0.986
0.990
0.864
0.968
1.152
0.852
0.924
0.954
0.980
0.844
0.754
0.830
0.864
1.098
0.852
0.782
0.792
0.776
0.726
0.822
0.890
0.816
0.738
0.752
0.668
0.722
0.776
1.028
0.986
0.868
0.800
0.748
0.818
0.864
1.010
0.802
0.832
0.828
0.848
0.802
0.758
0.758
0.790
0.850
0.858
0.726
0.746
0.712
0.690
0.672
0.628
0.612
0.642
0.608
0.600
0.596
0.590
0.624
0.636
0.730
0.764
0.780
0.836
0.884
0.864
0.882
0.876
0.858
0.860
0.788
0.680
0.712
0.698
0.722
0.726
0.800
0.908
0.830
0.884
0.778
0.778
0.730
0.680
0.682
0.720
0.712
0.682
0.708
0.736
0.762
0.740
0.774
0.752
0.748
0.706
0.728
0.748
0.654
0.758
0.730
0.692
0.752
0.762
0.778
0.836
0.840
0.786
0.760
0.706
0.694
0.672
0.674
0.740
0.908
1.148
1.056
1.130
0.938
0.904
0.792
0.724
0.714
0.712
0.748
0.682
0.740
0.708
0.748
0.756
0.712
0.774
0.708
0.714
0.756
0.688
0.752
0.714
0.750
0.740
0.788
0.768
0.718
0.728
0.754
0.744
0.708
0.692
0.704
0.728
0.702
0.686
0.684
0.652
0.656
0.676
0.674
0.698
0.710
0.684
0.734
0.764
0.752
0.792
0.752
0.752
0.736
0.716
0.724
0.754
0.720
0.776
0.774
0.734
0.688
0.732
0.716
0.716
0.774
0.802
0.834
0.874
0.988
0.816
0.774
0.940
1.376
1.140
0.900
0.944
0.870
0.852
1.126
1.104
1.124
1.162
1.080
1.224
1.042
1.272
1.194
1.148
1.004
1.148
0.952
1.114
1.202
1.138
1.292
1.172
1.192
1.032
1.062
1.118
1.192
1.114
0.986
1.022
0.942
1.120
1.092
1.026
0.888
0.900
0.932
0.998
0.896
0.884
1.236
1.098
1.180
1.122
1.062
0.994
1.008
0.922
1.006
0.846
0.856
0.792
0.776
0.724
0.710
0.740
0.728
0.714
0.702
0.654
0.648
0.624
0.692
0.792
0.998
1.044
0.928
0.842
0.924
1.016
1.032
1.088
0.932
0.870
1.350
1.284
1.102
0.274
0.824
1.050
1.048
1.280
1.302
1.250
1.256
1.152
1.280
1.078
1.230
0.982
0.954
1.020
0.992
0.924
0.982
0.894
0.896
0.998
0.956
1.114
1.078
1.004
1.120
1.014
1.070
0.924
0.922
0.826
0.808
0.736
0.738
0.722
0.698
0.684
0.684
0.652
0.664
0.658
0.646
0.634
0.648
0.614
0.620
0.622
0.632
0.634
0.614
0.690
0.706
0.798
0.886
1.096
1.004
0.926
1.024
1.312
1.066
0.914
0.862
0.832
0.850
1.302
1.196
0.990
1.016
1.102
1.016
1.276
1.304
1.198
1.274
1.186
1.194
1.342
1.338
1.314
1.138
0.946
1.106
1.232
1.216
1.090
1.122
0.996
1.080
0.902
0.862
0.854
0.882
0.912
0.824
0.868
0.938
0.916
1.164
1.176
1.140
1.118
0.924
0.962
0.814
0.892
0.878
0.882
0.854
0.772
0.790
0.752
0.728
0.758
0.772
0.804
0.790
0.888
0.778
0.850
0.918
1.048
1.018
0.914
0.728
0.788
0.778
0.820
0.842
0.754
0.866
0.804
0.706
0.776
0.720
0.736
0.750
0.742
0.754
0.724
0.662
0.676
0.652
0.622
0.618
0.624
0.626
0.610
0.628
0.634
0.688
0.790
0.812
0.782
0.792
0.768
0.742
0.794
0.804
0.706
0.752
0.726
0.694
0.718
0.730
0.756
0.718
0.800
0.802
0.764
0.808
0.808
0.718
0.706
0.746
0.684
0.674
0.696
0.696
0.674
0.678
0.728
0.784
0.770
0.888
0.878
0.784
0.808
0.866
0.940
0.810
0.994
0.928
0.812
0.872
0.890
0.820
1.254
0.946
0.976
0.966
0.874
0.922
0.922
0.822
0.982
0.846
0.914
0.964
0.802
0.948
0.918
0.860
0.802
0.866
1.388
1.254
1.086
0.860
0.838
0.718
0.770
0.874
0.788
1.368
1.254
1.056
1.002
0.852
0.844
0.740
1.290
1.130
1.074
1.170
1.008
1.108
0.904
0.922
0.918
0.860
0.872
0.874
1.254
1.058
0.968
0.962
0.904
1.026
0.908
1.270
1.100
1.026
1.092
1.278
1.138
1.182
1.136
1.050
1.296
1.088
1.142
1.176
1.074
0.922
1.066
0.902
0.910
0.992
0.948
1.272
1.102
1.202
1.324
1.106
1.076
1.030
0.932
0.938
0.920
0.750
0.828
0.906
0.808
1.238
1.056
0.928
0.866
0.720
0.666
0.682
0.670
0.680
0.658
0.662
0.682
0.678
0.666
0.646
0.646
0.658
0.618
0.624
0.640
0.680
0.738
0.998
1.036
1.006
0.902
0.840
0.810
0.796
0.886
1.224
1.158
1.150
1.048
0.944
0.848
0.760
0.728
0.712
0.654
0.672
0.708
0.820
0.776
0.934
0.850
0.858
0.842
0.788
0.688
0.738
0.680
0.676
0.678
0.690
0.674
0.686
0.678
0.672
0.696
0.704
0.728
0.734
0.730
0.692
0.682
0.700
0.734
0.724
0.750
0.720
0.696
0.682
0.668
0.656
0.644
0.634
0.628
0.716
1.298
1.158
1.110
1.018
1.022
0.946
0.858
0.714
0.746
1.386
1.220
1.124
0.950
0.978
1.016
1.092
1.016
0.974
0.848
0.804
0.754
0.702
0.708
0.706
0.718
0.716
0.726
0.722
0.708
0.674
0.668
0.678
0.664
0.658
0.678
0.702
0.714
0.684
0.726
0.746
0.844
0.896
0.868
0.874
0.836
0.796
0.782
0.748
0.716
0.752
0.714
0.698
0.730
0.716
0.690
0.736
0.688
0.676
0.672
0.666
0.770
0.790
0.776
0.742
0.742
0.726
0.674
0.670
0.674
0.682
0.646
0.726
0.734
0.710
0.748
0.716
0.700
0.718
0.710
0.698
0.748
0.758
0.776
0.748
0.768
0.774
0.806
0.824
0.848
0.872
0.792
0.790
0.784
0.694
0.724
0.740
0.728
0.778
0.912
0.876
0.930
0.906
0.828
0.920
0.894
0.838
0.834
0.786
0.706
0.752
0.752
0.722
0.788
0.778
0.820
0.784
0.882
0.926
1.206
1.050
1.082
0.932
0.946
0.950
0.882
0.970
1.140
1.110
1.034
0.862
0.748
0.904
1.322
1.320
1.216
1.264
1.284
1.176
1.196
1.186
1.078
1.134
1.066
1.098
1.094
0.998
1.122
1.242
1.196
1.090
1.072
0.902
1.276
1.246
1.068
1.178
1.256
1.250
1.072
1.054
0.978
1.206
1.310
1.080
1.126
1.042
0.886
0.952
1.064
0.870
1.266
1.166
1.130
1.064
0.898
0.878
0.862
0.994
1.018
1.164
1.056
0.888
0.934
0.962
0.908
1.232
1.284
1.172
1.144
1.060
1.072
1.100
0.982
1.042
1.132
0.988
1.262
1.058
0.986
0.898
0.786
0.790
0.760
0.700
1.258
1.064
1.042
1.044
0.982
1.008
0.964
0.818
0.928
1.070
0.990
0.990
1.288
1.008
0.998
0.862
0.850
0.836
0.880
0.790
0.896
1.022
0.904
0.902
0.846
0.852
0.814
0.828
0.800
0.736
0.742
0.768
0.806
0.760
0.742
0.748
0.732
0.716
0.744
0.768
0.794
0.778
0.776
0.766
0.756
0.716
0.718
0.718
0.706
0.692
0.718
0.744
0.794
0.736
0.814
0.952
0.868
0.830
0.774
0.818
0.828
0.830
0.910
0.866
0.830
0.768
0.846
0.912
1.332
1.106
1.054
0.960
0.914
0.860
0.774
0.774
0.766
0.766
0.780
0.802
0.784
0.794
0.798
0.742
0.732
0.734
0.760
0.766
0.828
1.178
1.080
0.964
1.000
0.990
0.830
0.856
0.822
0.788
0.884
0.912
1.086
0.988
1.114
1.060
0.996
0.986
0.974
0.874
0.910
0.894
0.832
0.902
0.984
1.042
1.134
1.132
1.028
0.970
1.052
0.968
1.000
1.168
1.106
0.988
1.000
0.932
0.832
0.808
0.748
0.720
0.714
0.746
0.820
0.792
0.942
1.010
0.946
0.786
0.814
0.772
0.722
0.726
0.778
0.752
0.808
0.836
0.816
0.728
0.758
0.742
0.712
0.730
0.728
0.754
0.716
0.698
0.674
0.768
0.800
0.844
0.828
0.782
0.808
0.774
0.756
0.720
0.720
0.678
0.656
0.686
0.692
0.692
0.666
0.694
0.696
0.716
0.686
0.718
0.726
0.716
0.702
0.728
0.738
0.734
0.734
0.728
0.678
0.714
0.730
0.742
0.780
0.854
0.842
0.904
0.914
0.994
1.020
0.978
0.958
0.928
0.884
0.732
0.770
0.696
0.722
0.726
0.696
0.714
0.708
0.702
0.698
0.786
0.740
0.826
0.842
0.844
0.802
0.754
0.704
0.730
0.730
0.704
0.710
0.684
0.714
0.718
0.708
0.736
0.712
0.720
0.728
0.696
0.694
0.734
0.712
0.700
0.700
0.714
0.666
0.688
0.698
0.688
0.694
0.704
0.668
0.696
0.694
0.660
0.680
0.680
0.654
0.656
0.650
0.642
0.672
0.690
0.722
0.698
0.756
0.770
0.766
0.760
0.778
0.732
0.754
0.732
0.718
0.726
0.716
0.706
0.692
0.692
0.682
0.690
0.692
0.652
0.674
0.674
0.656
0.666
0.684
0.680
0.760
0.786
0.784
0.760
0.802
0.808
0.794
0.824
0.902
0.848
0.838
0.854
0.804
0.778
0.748
0.752
0.732
0.698
0.746
0.732
0.704
0.708
0.686
0.756
0.744
0.742
0.764
0.758
0.766
0.738
0.784
0.784
0.732
0.796
0.792
0.814
0.758
0.786
1.214
1.066
0.952
0.920
0.876
0.810
0.868
0.840
0.798
0.860
0.896
0.880
0.802
0.822
0.778
0.712
0.834
0.818
0.764
0.758
0.718
0.704
0.732
0.698
0.676
0.720
0.686
0.704
0.670
0.740
0.716
0.670
0.658
0.662
0.698
0.688
0.652
0.714
0.704
0.744
0.904
0.850
0.926
0.880
0.922
0.980
0.928
0.850
0.808
0.778
0.762
0.712
0.720
0.718
0.686
0.744
0.716
0.720
0.698
0.708
0.708
0.848
0.824
0.814
0.824
0.790
0.736
0.714
0.700
0.684
0.654
0.640
0.660
0.658
0.810
0.876
0.862
0.892
0.882
0.728
0.800
0.790
0.798
0.794
0.818
0.744
0.802
0.790
0.762
0.720
0.728
0.738
0.722
0.710
0.690
0.670
0.714
0.714
0.710
0.692
0.742
0.746
0.732
0.774
0.846
0.858
0.852
0.882
0.842
0.766
0.758
0.736
0.762
0.776
0.732
0.700
0.772
0.762
0.750
0.706
0.722
0.722
0.744
0.812
0.962
1.044
1.126
1.070
0.970
0.976
0.860
0.894
0.932
0.874
0.898
0.948
0.928
0.964
1.276
1.080
1.098
1.070
1.088
1.030
0.980
0.888
0.814
0.808
0.792
0.784
0.830
0.890
0.854
0.912
0.840
0.892
0.832
0.822
0.794
0.826
0.820
0.786
0.802
0.748
0.798
0.768
0.738
0.766
0.724
0.752
0.758
0.766
0.772
0.760
0.760
0.790
0.792
0.782
0.772
0.750
0.724
0.708
0.706
0.668
0.916
0.930
0.874
0.918
0.912
0.766
0.812
0.814
0.790
0.764
0.796
0.778
0.718
0.768
0.728
0.700
0.740
0.722
0.704
0.674
0.686
0.696
0.706
0.708
0.694
0.732
0.736
0.750
0.718
0.708
0.690
0.736
0.720
0.724
0.714
0.706
0.714
0.722
0.718
0.710
0.720
0.708
0.688
0.708
0.708
0.766
0.890
0.904
1.070
1.008
1.020
0.976
0.888
0.876
0.884
0.926
0.948
0.858
0.826
0.794
0.760
0.786
0.912
1.046
0.994
1.014
0.990
0.868
0.866
0.834
0.862
0.838
0.834
0.780
0.768
0.718
0.702
0.732
0.730
0.808
0.812
0.878
1.122
1.108
0.966
0.942
0.902
0.850
0.740
0.756
0.776
0.876
0.980
0.922
0.272
0.610
0.784
0.764
0.756
0.728
0.262
0.456
0.744
0.790
0.884
0.938
0.874
0.982
0.988
1.032
0.968
0.894
0.892
0.976
1.002
0.994
1.178
1.134
1.246
1.228
1.178
1.234
1.170
1.084
1.100
1.112
1.060
0.986
0.890
0.846
0.882
0.916
1.312
1.226
1.178
1.198
1.128
1.062
0.910
0.874
0.842
0.840
0.862
0.874
0.860
0.996
1.080
1.084
0.910
0.920
0.904
1.176
0.992
1.036
1.062
1.034
0.978
0.830
0.762
0.790
0.788
0.856
0.954
1.212
1.124
1.010
0.276
0.574
0.948
0.948
0.836
0.878
0.842
0.850
0.844
0.836
0.818
0.806
0.774
0.772
0.274
0.480
0.736
0.710
0.270
0.426
0.756
0.438
0.436
1.272
1.156
0.430
0.668
1.042
0.280
0.790
1.044
0.280
0.696
0.300
0.712
0.276
0.416
0.506
0.304
0.390
0.386
0.714
0.264
0.434
0.570
0.428
0.616
0.276
0.706
0.302
0.644
0.560
0.384
0.888
0.424
0.568
0.434
0.560
0.440
0.646
0.556
0.662
0.434
0.654
0.548
0.552
0.446
0.416
0.274
0.624
0.284
0.598
0.508
0.324
0.292
0.560
0.362
0.470
0.282
0.500
0.304
0.504
0.300
0.506
0.294
0.514
0.274
0.564
0.548
0.374
0.372
0.530
0.528
0.308
0.296
0.522
0.272
0.534
0.466
0.456
0.924
0.364
0.424
0.430
0.438
0.586
0.262
0.622
0.208
0.850
0.432
0.370
0.432
0.326
0.772
0.752
0.758
0.762
0.766
0.844
0.996
1.038
0.952
0.832
0.770
0.784
0.818
0.840
0.856
0.728
0.782
0.752
0.782
0.776
0.826
0.818
0.844
0.806
0.804
0.772
0.756
0.738
0.714
0.696
0.692
0.676
0.686
0.720
0.774
1.480
1.206
1.018
0.992
0.972
0.834
0.272
0.472
0.750
0.860
0.946
0.996
1.004
0.902
0.272
0.526
0.294
0.412
0.702
0.692
0.704
0.272
0.426
0.724
0.736
0.698
0.724
0.718
0.760
0.832
0.840
0.836
0.834
0.796
0.764
0.736
0.732
0.720
0.726
0.724
0.770
0.750
0.688
0.266
0.484
0.796
0.800
0.802
0.746
0.294
0.406
0.270
0.464
0.724
0.730
0.710
0.292
0.484
0.780
0.814
0.826
0.862
0.804
0.764
0.684
0.688
0.700
0.802
0.814
0.914
0.906
0.738
0.764
0.726
0.732
0.708
0.696
0.698
0.704
0.700
0.674
0.654
0.644
0.646
0.654
0.636
0.636
0.654
0.742
0.908
0.920
0.972
0.806
0.806
0.794
0.786
0.722
0.708
0.694
0.652
0.682
0.664
0.648
0.658
0.640
0.688
0.696
0.688
0.726
0.718
0.686
0.718
0.694
0.852
1.032
0.940
0.792
0.772
0.796
0.734
0.794
0.858
0.794
0.848
0.872
0.790
0.756
0.718
0.658
0.702
0.710
0.768
0.764
0.736
0.792
0.776
0.788
0.818
0.880
0.926
0.954
0.952
0.896
0.912
0.870
0.856
0.934
0.960
0.910
1.064
1.076
0.862
0.936
0.870
0.788
0.832
0.848
0.894
0.920
0.930
0.800
0.856
0.828
0.874
0.900
0.940
1.042
0.928
0.990
0.816
0.960
0.916
0.962
0.884
0.938
0.822
0.730
0.740
1.148
1.050
1.020
0.916
0.872
0.818
0.766
0.738
0.836
0.806
0.884
0.974
0.856
0.858
0.840
0.784
0.762
0.742
0.718
0.704
0.676
0.660
0.658
0.644
0.656
0.646
0.656
1.182
0.996
0.908
0.918
0.886
0.754
0.798
0.848
0.812
0.752
0.758
0.812
0.770
0.936
1.012
0.962
0.814
0.736
0.732
0.680
0.678
0.662
0.694
0.686
0.718
0.726
0.710
0.704
0.660
0.662
0.658
0.628
0.638
0.594
0.638
0.618
0.664
0.636
0.604
0.646
0.632
0.622
0.608
0.632
0.656
0.760
0.882
0.844
1.170
1.044
1.064
0.938
0.294
0.578
0.754
0.730
0.766
0.778
0.746
0.796
0.792
0.836
0.826
0.870
0.834
0.832
0.806
0.878
1.082
1.098
1.170
0.986
0.944
1.032
0.838
0.736
0.830
0.820
0.844
0.824
0.744
0.728
0.750
0.718
0.728
0.758
0.756
0.726
0.806
0.836
0.900
0.882
0.890
0.752
0.780
0.790
0.868
1.146
0.882
1.134
1.154
0.952
0.990
0.824
0.854
0.858
0.774
0.846
0.810
0.740
1.228
0.940
1.006
1.058
1.070
0.900
0.966
0.820
0.910
0.984
1.096
1.026
0.900
0.764
0.714
0.706
0.698
0.714
0.738
0.814
1.198
1.054
0.970
0.910
0.914
0.826
1.330
1.136
1.078
1.066
0.952
0.922
0.896
0.798
0.868
0.802
0.852
0.908
1.064
0.904
0.954
0.938
0.994
0.848
0.870
0.892
0.908
0.898
0.992
1.208
0.970
0.982
0.850
0.274
0.786
0.800
0.772
0.766
0.692
0.700
0.706
0.704
0.680
0.676
0.654
0.654
0.636
0.648
0.648
0.636
0.644
0.626
0.658
0.712
0.814
0.796
0.770
0.890
0.858
0.796
0.770
0.726
0.708
0.738
0.720
0.698
0.734
0.744
0.716
0.746
0.750
0.796
0.808
0.752
0.800
0.754
0.704
0.732
0.684
0.728
0.696
0.698
0.700
0.680
0.724
0.900
0.860
0.710
0.818
0.820
0.724
0.802
0.762
0.752
0.742
0.696
0.684
0.678
0.688
0.658
0.700
0.760
0.850
0.924
0.962
0.932
0.778
0.302
0.550
0.846
0.924
0.844
0.912
0.884
0.920
0.936
0.878
0.784
0.866
0.928
0.888
0.834
0.796
0.710
0.766
0.822
1.104
1.074
0.872
0.716
0.818
0.894
1.206
1.120
1.078
0.828
0.844
0.850
0.832
0.966
1.306
1.030
1.082
1.086
0.966
0.986
0.946
0.974
1.000
0.888
0.828
0.772
0.720
0.790
0.786
0.768
0.894
1.044
0.896
0.900
0.906
0.806
0.796
0.790
0.742
0.838
0.848
0.812
0.860
0.878
0.812
0.850
0.894
0.776
0.804
0.814
0.714
0.900
1.126
0.992
0.886
0.862
0.868
0.836
0.906
1.220
1.008
0.974
0.894
0.812
0.720
0.762
0.790
1.188
1.230
1.202
1.090
1.040
0.272
0.604
0.810
0.752
0.720
0.684
0.656
0.654
0.642
0.632
0.632
0.636
0.608
0.638
0.624
0.630
0.622
0.660
0.716
0.722
0.734
0.818
0.834
0.842
0.754
0.704
0.824
0.868
0.894
0.862
0.808
0.744
0.294
0.420
0.756
0.772
0.810
0.836
0.828
0.882
0.894
0.852
0.846
0.808
0.778
1.018
1.058
0.886
0.888
0.874
0.882
0.886
0.784
0.746
0.736
0.746
0.816
0.790
0.808
0.804
0.962
1.092
1.042
1.000
0.800
0.804
0.766
0.778
0.720
0.770
0.714
0.806
1.506
1.160
0.982
0.908
0.786
0.796
0.766
0.738
0.702
0.758
0.752
0.878
0.998
0.938
0.840
0.818
0.774
0.756
0.788
1.302
0.276
0.718
0.906
0.860
0.806
0.754
0.718
0.806
0.850
0.900
0.920
0.950
0.858
0.830
0.896
0.952
0.270
0.568
0.840
0.804
0.774
0.806
0.798
0.802
0.838
0.836
0.858
0.834
0.828
0.818
0.782
0.778
0.766
0.698
0.754
0.700
0.646
0.700
0.656
0.646
0.640
0.628
0.632
0.598
0.656
0.644
0.650
0.656
0.702
0.928
0.882
0.828
0.848
0.812
0.274
0.460
1.314
1.110
1.050
1.046
1.014
0.976
0.956
0.926
0.870
1.118
1.034
0.944
0.934
1.256
0.940
0.762
0.726
0.840
0.914
1.274
1.248
1.126
1.192
1.182
1.198
1.266
1.242
1.204
1.266
1.296
1.232
1.232
1.100
1.046
1.048
1.068
1.070
1.006
1.032
1.054
1.212
1.200
1.038
1.056
1.044
0.940
1.118
1.192
1.182
1.168
0.976
0.994
1.026
1.302
1.070
1.232
1.242
1.054
1.268
1.280
1.190
1.186
1.076
0.902
0.842
0.762
0.714
0.736
0.712
0.688
0.728
0.722
0.758
0.800
0.892
0.908
1.240
1.170
0.930
0.936
0.864
0.778
0.766
0.758
0.758
0.736
0.744
0.756
0.798
0.784
0.820
0.838
0.798
0.784
0.782
0.274
0.526
0.802
0.276
0.536
0.786
0.794
0.790
0.784
0.756
0.766
0.752
0.758
0.736
0.762
0.768
0.756
0.776
0.834
0.876
0.814
0.828
0.886
0.870
0.296
0.550
0.810
0.742
0.276
0.484
0.678
0.686
0.700
0.706
0.748
0.814
0.858
0.920
0.898
0.916
0.966
0.910
0.910
0.902
0.854
0.772
0.856
0.842
0.882
0.914
0.902
0.870
0.878
0.852
0.824
0.782
0.820
0.830
0.770
0.824
0.826
0.786
0.796
0.768
0.776
0.830
0.746
0.682
0.706
0.738
0.776
0.690
0.730
0.700
0.702
0.720
0.732
0.746
0.694
0.734
0.762
0.774
0.792
0.798
0.704
0.720
0.720
0.718
0.688
0.686
0.686
0.684
0.702
0.730
0.746
0.736
0.710
0.714
0.706
0.268
0.422
0.708
0.696
0.772
0.780
0.912
0.920
0.864
0.846
0.778
0.786
0.712
0.732
0.730
0.724
0.742
0.796
0.812
0.792
0.896
0.820
0.836
0.808
0.770
0.774
0.762
0.770
0.806
0.830
0.822
0.812
0.802
0.766
0.768
0.762
0.816
0.776
0.782
0.756
0.690
0.742
0.722
0.664
0.718
0.714
0.716
0.706
0.696
0.698
0.700
0.692
0.702
0.708
0.706
0.760
0.738
0.774
0.810
0.830
0.818
0.806
0.754
0.748
0.750
0.746
0.760
0.748
0.712
0.716
0.724
0.842
0.960
0.964
0.842
0.848
0.806
0.790
0.754
0.760
0.740
0.756
0.742
0.772
0.808
0.818
0.824
0.836
1.040
1.134
1.072
0.940
0.860
0.870
0.822
0.804
0.746
0.710
0.688
0.702
0.722
0.730
0.744
0.754
0.792
0.816
0.866
0.826
0.800
0.872
0.920
0.958
1.154
1.020
0.284
0.590
0.870
0.918
0.942
1.040
1.020
1.062
0.968
0.988
0.270
0.570
0.858
0.918
0.876
1.206
1.200
0.274
0.824
0.284
0.806
1.014
0.294
0.658
0.926
0.922
0.296
0.762
1.206
0.372
0.792
0.760
0.504
0.290
0.608
0.362
0.432
0.636
0.250
0.522
0.206
0.278
0.620
0.278
0.552
0.760
0.710
0.290
0.432
0.268
0.470
0.428
0.410
0.292
0.626
0.456
0.364
0.814
0.644
0.334
0.270
0.660
0.556
0.384
0.292
0.640
0.480
0.390
0.306
0.572
0.362
0.490
0.462
0.354
0.472
0.326
0.448
0.318
0.278
0.526
0.262
0.526
0.292
0.560
0.438
0.312
0.298
0.526
0.560
0.264
0.436
0.378
0.380
0.428
0.772
0.760
0.268
0.486
0.432
0.304
0.292
0.448
0.270
0.498
0.288
0.540
0.258
0.580
0.426
0.366
0.510
0.242
0.264
0.490
0.418
0.308
0.716
0.262
0.482
0.790
0.544
0.280
0.422
0.410
0.288
0.514
0.288
0.510
0.278
0.604
0.872
0.540
0.284
0.410
0.386
0.800
0.416
0.410
0.840
0.550
0.266
0.536
0.258
0.782
0.476
0.294
0.274
0.580
0.434
0.514
0.276
0.718
0.290
0.610
0.290
0.554
0.550
0.268
0.428
0.358
0.854
0.692
0.306
0.278
0.700
0.614
0.308
0.292
0.532
0.272
0.488
0.718
0.278
0.484
0.430
0.310
0.292
0.506
0.284
0.604
0.788
0.710
0.612
0.200
0.284
0.612
0.598
0.274
0.526
0.302
0.302
0.460
0.748
0.270
0.482
0.434
0.304
0.696
0.714
0.290
0.418
0.726
0.760
0.794
0.840
0.460
0.710
0.594
0.458
0.912
0.786
0.764
0.260
0.490
0.732
0.732
0.752
0.770
0.752
0.786
0.750
0.734
0.724
0.714
0.690
0.772
0.784
0.810
0.832
0.864
0.890
0.908
0.880
0.814
0.716
0.790
1.500
1.160
0.948
0.846
0.938
0.850
0.850
0.794
0.850
0.902
0.790
0.778
0.724
0.698
0.680
0.650
0.682
0.680
0.718
0.726
0.858
0.908
0.832
0.870
0.776
0.772
0.776
0.768
0.870
0.936
0.800
0.732
0.782
0.766
0.734
0.790
0.800
0.858
0.892
0.844
0.788
0.752
0.746
0.728
0.754
0.736
0.756
0.754
0.750
0.692
0.694
0.682
0.720
0.680
0.680
0.692
0.656
0.650
0.698
0.662
0.646
0.646
0.644
0.606
0.652
0.622
0.616
0.612
0.664
0.638
0.706
0.666
0.688
0.696
0.670
0.712
0.710
0.652
0.696
0.682
0.664
0.656
0.664
0.638
0.642
0.628
0.624
0.604
0.646
0.622
0.618
0.608
0.606
0.634
0.622
0.640
0.678
0.672
0.650
0.718
1.180
0.964
0.912
0.786
0.708
0.686
0.648
0.698
0.716
0.770
0.756
0.894
1.158
0.968
0.990
1.002
0.902
1.036
1.108
0.958
1.056
1.030
0.966
1.008
1.138
1.046
1.056
1.044
0.914
0.986
0.908
0.916
0.892
0.830
0.802
0.722
0.690
0.700
0.692
0.710
0.738
0.778
0.854
0.866
1.060
0.944
0.880
0.818
0.800
0.276
0.620
1.204
1.064
1.036
0.268
0.630
0.290
0.630
0.842
0.858
0.828
0.924
0.980
0.948
0.860
0.800
0.724
0.768
0.818
1.128
1.004
1.076
1.008
0.816
0.814
0.874
0.806
0.780
0.822
0.852
0.910
0.920
0.992
0.926
0.898
0.786
0.720
0.724
0.752
0.772
0.750
0.740
0.664
0.692
0.902
1.128
0.866
0.794
0.814
0.832
0.770
0.732
0.724
0.678
0.706
0.722
0.662
0.692
0.710
0.716
0.710
0.690
0.698
0.698
0.690
0.668
0.718
0.722
0.726
0.728
0.712
0.854
0.846
0.986
0.932
0.910
1.040
1.004
0.950
0.976
1.164
0.928
0.964
1.224
0.984
1.090
1.030
0.912
1.014
0.956
0.834
0.762
0.688
0.718
0.692
0.774
0.806
0.858
1.024
0.930
0.844
0.866
0.800
0.726
0.776
0.782
0.766
0.754
0.730
0.758
0.748
0.704
0.716
0.676
0.702
0.704
0.720
0.684
0.690
0.670
0.682
0.710
0.666
0.676
0.698
0.692
0.668
0.696
0.716
0.724
0.668
0.668
0.666
0.650
0.638
0.612
0.644
0.620
0.628
0.642
0.664
0.662
0.674
0.734
0.816
0.814
0.952
0.816
0.706
0.714
0.712
0.722
0.772
1.030
0.966
0.792
0.688
0.670
0.664
0.652
0.690
0.726
0.708
0.798
0.858
0.932
0.906
0.824
0.760
0.780
0.746
0.742
0.754
0.728
0.760
0.732
0.756
0.744
0.816
0.786
0.804
0.864
0.930
0.900
0.800
0.802
0.796
0.776
0.800
0.904
0.876
0.822
0.786
0.802
0.836
0.914
1.148
1.092
1.050
1.022
1.276
1.130
1.236
1.166
1.252
1.276
1.174
1.220
1.102
1.096
1.028
0.972
1.002
0.960
0.986
0.972
0.970
0.962
0.898
0.954
0.986
1.002
0.958
0.964
1.036
1.146
1.036
0.984
0.980
1.046
0.994
0.914
0.972
0.976
1.026
1.024
0.996
0.968
0.936
0.966
0.976
1.120
1.096
0.978
0.948
0.976
0.940
1.084
1.116
1.182
1.064
0.954
0.798
0.876
1.336
1.230
1.230
1.126
1.094
1.084
0.978
1.032
0.974
0.986
1.058
1.136
1.216
1.096
1.100
1.026
1.022
1.152
1.138
1.050
0.920
0.744
0.272
0.628
1.172
0.886
0.914
0.824
0.902
0.888
0.840
0.868
0.786
0.710
0.726
0.786
0.872
0.862
0.854
1.006
0.868
0.836
0.800
0.796
0.830
0.846
0.828
0.796
0.800
0.782
0.756
0.712
0.750
0.780
0.774
0.728
0.716
0.700
0.680
0.690
0.680
0.666
0.666
0.666
0.658
0.690
0.684
0.676
0.652
0.664
0.660
0.672
0.650
0.654
0.662
0.638
0.650
0.636
0.630
0.630
0.618
0.632
0.634
0.636
0.624
0.664
0.642
0.688
0.698
0.690
0.694
0.700
0.734
0.718
0.718
0.728
0.702
0.704
0.728
0.678
1.150
0.970
0.936
0.924
0.840
0.778
0.772
0.716
0.766
0.714
0.758
0.776
0.806
0.714
0.782
0.738
0.746
0.690
0.706
0.730
0.714
0.698
0.720
0.744
0.750
0.770
0.702
0.750
0.714
0.672
0.688
0.686
0.610
0.660
0.626
0.662
0.716
0.746
1.136
0.848
0.802
0.740
0.676
0.678
0.702
0.774
0.708
0.716
0.758
0.656
0.766
0.748
0.886
0.760
0.718
0.688
0.628
0.644
0.644
0.652
1.144
0.908
0.804
0.680
0.684
0.664
0.648
0.624
1.316
0.978
0.892
0.810
0.862
1.038
0.980
0.804
0.796
0.770
0.714
0.678
0.658
0.652
0.664
0.664
0.642
0.754
0.694
0.644
0.670
0.622
0.634
0.664
0.666
0.634
0.842
0.752
0.722
0.710
0.698
0.646
0.700
0.916
0.894
0.824
0.908
0.848
0.740
0.770
0.714
0.686
0.716
0.874
1.008
0.876
0.792
0.734
0.686
0.672
0.662
0.654
0.652
0.752
0.882
0.930
0.828
0.852
0.796
0.780
0.788
0.794
0.768
0.756
0.752
0.724
0.798
0.982
1.014
1.074
1.016
0.962
0.920
1.400
1.124
0.948
0.890
0.798
0.716
0.762
1.196
1.002
0.898
0.898
0.854
0.840
0.870
0.892
0.922
0.848
0.828
0.746
0.880
1.076
1.200
1.138
1.134
1.166
1.232
1.144
1.204
1.156
1.042
0.958
0.828
0.828
0.716
0.722
0.724
0.690
0.714
0.722
0.682
0.702
0.742
0.784
0.894
1.226
1.176
1.118
1.104
0.996
1.040
0.964
0.958
0.914
0.840
0.828
0.808
0.838
0.900
0.892
0.820
0.798
0.804
0.800
0.796
0.820
0.772
0.812
0.800
0.814
0.786
0.840
0.788
0.732
0.754
0.722
0.722
0.718
0.720
0.692
0.716
0.724
0.732
0.716
0.680
0.646
0.682
0.712
0.756
0.718
0.726
0.790
0.726
0.790
0.796
0.764
0.754
0.784
0.800
0.794
0.752
0.866
1.110
1.134
1.130
1.072
0.978
0.898
0.894
0.832
0.842
1.018
0.876
0.900
1.000
1.056
0.946
0.886
0.816
0.802
0.794
0.902
1.078
1.126
1.100
1.042
0.942
1.014
1.044
1.116
0.912
1.276
1.122
1.042
0.912
0.936
0.984
0.930
1.076
0.992
0.884
0.848
0.788
0.780
0.760
0.694
0.752
0.738
0.716
0.820
1.078
1.074
1.100
1.102
1.086
1.090
1.080
1.018
1.152
1.226
1.296
1.092
1.130
0.950
1.006
1.062
1.084
0.908
0.914
0.928
0.856
0.782
0.766
0.760
0.800
0.840
0.826
0.860
0.946
1.146
1.022
1.064
0.988
1.088
1.058
0.876
0.922
0.986
1.126
1.024
0.954
0.976
1.004
0.974
0.958
1.056
0.988
0.958
0.892
0.860
0.840
0.784
0.722
0.702
0.696
0.774
0.890
0.902
0.850
0.876
0.864
0.806
0.826
0.816
0.856
0.906
1.036
0.998
0.994
1.006
0.900
0.976
0.926
0.898
0.902
0.894
0.902
0.900
0.806
0.858
0.876
0.834
0.828
0.800
0.834
0.824
0.800
0.814
0.780
0.752
0.854
1.236
0.982
0.986
0.938
0.884
0.862
0.782
0.746
0.778
0.818
0.964
0.966
1.006
1.012
0.924
0.944
0.940
0.836
0.890
0.906
0.906
0.818
0.866
0.908
0.848
1.140
1.134
0.910
0.904
0.934
0.972
1.268
0.932
1.056
1.004
0.924
1.080
0.938
1.242
1.196
0.868
0.742
0.894
1.014
0.880
0.816
0.798
0.768
0.762
0.728
0.686
0.684
0.668
0.654
0.630
0.632
0.640
0.668
0.660
0.670
0.700
0.702
0.756
0.716
0.786
1.014
0.898
1.082
1.036
1.040
0.996
0.978
0.940
0.914
0.882
0.860
0.904
0.822
0.830
0.842
0.906
1.086
1.116
1.038
1.002
0.954
0.952
0.850
0.802
0.850
0.904
0.894
1.264
1.152
1.088
1.124
1.076
1.070
1.062
0.948
0.832
0.836
0.898
0.998
0.998
0.982
0.920
0.988
1.042
1.172
1.200
1.048
0.936
1.098
1.124
1.158
0.974
0.982
1.328
1.230
1.118
0.956
0.852
0.840
0.858
0.882
0.916
0.980
1.012
1.096
0.990
0.846
0.872
0.876
0.886
0.846
0.824
0.932
1.140
1.200
1.176
1.080
0.956
1.052
1.114
1.148
1.066
1.006
0.890
0.766
0.776
0.772
0.748
0.798
0.812
0.796
0.844
0.898
0.882
0.816
0.834
0.800
0.828
0.838
0.808
0.718
0.746
0.750
0.710
0.772
0.782
0.752
0.766
0.772
0.730
0.766
0.754
0.752
0.744
0.736
0.674
0.696
0.708
0.722
0.698
0.742
0.702
0.682
0.716
0.694
0.678
0.658
0.648
0.628
0.680
0.696
0.764
0.852
0.884
0.866
0.838
0.852
0.866
0.900
0.906
0.898
0.930
0.882
0.878
0.970
0.932
0.970
0.938
0.898
0.796
0.770
0.760
0.822
0.804
0.898
0.438
0.834
1.112
1.158
1.110
1.020
0.974
0.990
1.144
1.126
1.112
1.056
1.098
1.008
0.970
0.986
0.932
1.062
1.004
1.016
0.990
0.930
0.894
0.852
0.862
0.872
0.842
0.956
0.960
0.946
0.996
0.918
0.976
0.902
0.896
0.930
0.942
1.036
1.034
1.020
1.028
0.920
0.958
0.968
0.950
0.998
0.914
1.022
0.984
0.904
0.978
0.952
0.986
1.028
0.982
1.004
0.932
0.986
0.998
0.958
0.996
0.912
0.912
0.900
0.818
0.852
0.878
0.842
0.868
0.818
0.834
0.822
0.846
0.934
0.960
1.046
0.992
1.008
1.008
0.922
0.860
0.866
0.806
0.268
0.532
0.282
0.518
0.266
0.496
0.802
0.370
0.462
0.890
0.500
0.290
0.784
0.784
0.746
0.726
0.730
0.722
0.714
0.710
0.696
0.712
0.702
0.776
0.816
1.004
1.042
1.110
0.996
0.986
0.960
0.868
0.898
0.888
0.844
0.904
0.952
0.852
0.932
0.988
0.922
0.956
0.976
0.926
0.962
0.934
0.900
0.898
0.858
0.796
0.754
0.744
0.660
0.264
0.414
0.696
0.832
1.348
1.036
1.078
1.002
1.016
1.078
0.974
1.014
0.948
0.912
0.936
0.926
1.016
1.102
0.998
0.976
0.884
0.858
0.872
0.830
0.794
0.866
0.852
0.768
0.858
0.800
0.766
0.778
0.798
0.802
0.880
1.054
0.866
0.902
0.798
0.798
0.788
0.752
0.760
0.772
0.726
0.724
0.704
0.704
0.736
0.776
0.760
0.798
0.866
0.792
0.794
0.752
0.796
0.748
0.708
0.688
0.658
0.772
0.790
0.836
0.804
0.792
0.762
0.736
0.740
0.674
0.266
0.468
0.752
0.708
0.728
0.730
0.716
0.728
0.698
0.726
0.698
0.694
0.678
0.706
0.690
0.684
0.698
0.708
0.686
0.724
0.708
0.728
0.740
0.750
0.730
0.750
0.732
0.712
0.708
0.648
0.692
0.670
0.642
0.654
0.642
0.640
0.632
0.664
0.662
0.704
0.702
0.766
0.728
0.786
0.776
0.770
0.872
0.956
0.928
0.938
0.954
0.962
0.912
0.948
0.894
0.824
0.860
0.796
0.792
0.792
0.836
0.922
0.906
0.974
1.054
1.106
1.230
1.114
1.088
1.172
1.100
1.240
1.194
0.988
0.908
0.812
0.802
0.762
0.782
0.808
0.744
0.802
0.796
0.762
0.802
0.838
0.998
1.134
1.198
1.130
1.180
1.116
1.234
1.210
1.126
1.176
0.974
0.952
0.876
1.290
1.238
1.170
1.300
1.126
1.172
1.212
1.090
1.000
0.828
0.750
0.714
0.672
0.688
0.682
0.690
0.680
1.564
1.176
1.042
0.876
0.832
0.766
0.718
0.674
0.630
0.646
0.628
0.618
0.608
0.620
0.616
0.630
0.650
0.644
0.626
0.636
0.632
0.622
0.622
0.606
0.612
0.598
0.602
0.568
0.572
0.566
0.568
0.550
0.556
0.546
0.558
0.546
0.546
0.544
0.558
0.526
0.572
0.558
0.560
0.554
0.556
0.564
0.542
0.574
0.560
0.562
0.592
0.602
0.604
0.604
0.628
0.642
0.624
0.634
0.638
0.628
0.604
0.650
0.620
0.620
0.622
0.650
0.636
0.646
0.652
0.606
0.644
0.626
0.628
0.650
0.648
0.672
0.672
0.716
0.742
0.696
0.740
0.718
0.672
0.716
0.712
0.712
0.732
0.752
0.710
0.722
0.716
0.658
0.698
0.714
0.702
0.754
0.794
0.776
0.792
0.770
0.742
0.732
0.732
0.702
0.736
0.732
0.758
0.802
0.812
0.886
0.774
0.790
0.692
0.710
0.690
0.688
0.964
0.934
0.830
0.810
0.806
0.724
0.746
0.722
0.680
0.736
0.732
0.772
0.786
0.770
0.754
0.734
0.746
0.750
0.736
0.732
0.792
0.798
0.790
0.766
0.754
0.764
0.740
0.732
0.664
0.708
0.692
0.668
0.730
0.744
0.700
0.706
0.700
0.720
0.730
0.804
0.794
0.798
0.804
0.692
0.752
0.692
0.666
0.674
0.628
0.656
0.662
0.734
0.738
0.740
0.730
0.796
0.826
0.742
0.808
0.762
0.740
0.728
0.730
0.726
0.676
0.746
0.716
0.698
0.744
0.794
0.760
0.720
0.750
0.750
0.692
0.738
0.750
0.806
0.800
0.756
0.750
0.776
0.702
0.676
0.680
0.700
0.678
0.676
0.700
0.684
0.756
0.772
0.728
0.734
0.672
0.696
0.702
0.672
0.664
0.668
0.764
0.762
0.742
0.762
0.766
0.746
0.722
0.716
0.718
0.676
0.724
0.698
0.764
0.798
0.858
0.860
0.718
0.774
0.728
0.802
0.754
0.702
0.732
0.704
0.710
0.732
0.726
0.712
0.754
0.738
0.784
0.852
0.944
0.956
0.898
0.778
0.730
0.694
0.700
0.696
0.678
0.668
0.698
0.730
0.724
0.830
0.820
0.884
0.838
0.780
0.742
0.688
0.720
0.698
0.680
0.672
0.730
0.718
0.756
0.820
0.830
0.864
0.840
0.790
0.808
0.788
0.710
0.740
0.758
0.798
0.900
0.802
0.800
0.770
0.696
0.704
0.708
0.670
0.654
0.698
0.700
0.704
0.732
0.738
0.728
0.728
0.752
0.720
0.798
0.792
0.778
0.802
0.782
0.746
0.772
0.692
0.864
0.876
0.904
0.808
0.844
0.824
0.748
0.786
0.778
0.788
0.834
0.880
0.804
0.798
0.844
0.832
0.828
0.816
0.836
0.888
0.854
0.884
0.940
0.954
0.870
0.822
0.820
0.774
0.742
0.762
0.732
0.762
0.744
0.816
0.834
0.876
1.154
0.972
0.942
0.884
0.846
0.830
0.698
0.844
0.762
0.790
0.734
0.710
0.716
0.730
0.708
0.710
0.710
0.690
0.706
0.716
0.708
0.704
0.730
0.736
0.806
0.936
1.034
1.060
0.916
0.888
0.828
0.754
0.748
0.750
0.726
0.778
0.734
0.700
0.750
0.750
0.784
0.896
0.994
0.242
0.656
0.462
0.436
0.662
0.940
0.884
0.792
0.780
0.748
0.836
0.788
0.778
0.752
0.794
0.758
0.802
0.818
0.854
0.984
0.918
0.926
0.998
0.896
0.882
0.912
0.886
1.020
0.954
0.978
0.872
0.880
0.782
0.724
0.720
0.262
0.418
0.708
0.704
0.722
0.768
0.794
0.830
0.822
0.802
0.838
0.838
0.788
0.824
0.776
0.782
0.712
0.752
0.724
0.732
0.706
0.736
0.718
0.728
0.716
0.708
0.702
0.734
0.740
0.730
0.740
0.674
0.726
0.674
0.744
0.700
0.704
0.722
0.786
0.762
0.746
0.750
0.716
0.736
0.742
0.710
0.720
0.768
0.760
0.698
0.746
0.724
0.722
0.706
0.792
0.768
0.750
0.800
0.838
0.800
0.856
0.872
0.798
0.790
0.768
0.746
0.720
0.730
0.770
0.866
0.900
0.940
0.802
0.790
0.706
0.690
0.666
0.666
0.694
0.732
0.730
0.768
0.734
0.722
0.756
0.746
0.678
0.762
0.704
0.726
0.724
0.704
0.702
0.696
0.702
0.704
0.696
0.832
0.968
1.002
0.952
0.834
0.798
0.772
0.732
0.712
0.706
0.790
0.820
0.852
1.028
1.000
1.010
1.042
0.998
0.942
0.866
0.802
0.740
0.296
0.522
0.870
0.818
0.932
0.954
0.240
0.414
0.636
0.930
0.870
0.784
0.776
0.770
0.772
0.778
0.938
0.904
0.848
0.814
0.804
0.796
0.826
0.808
0.796
0.934
0.866
0.786
0.788
0.764
0.758
0.754
0.748
0.810
0.842
0.840
0.772
0.798
0.784
0.762
0.752
0.752
0.802
0.848
0.844
0.808
0.828
0.844
0.826
0.880
0.890
0.838
0.836
0.850
0.870
0.790
0.756
0.256
0.530
0.752
0.768
0.280
0.466
0.752
0.266
0.488
0.716
0.706
0.274
0.456
0.704
0.714
0.712
0.720
0.750
0.764
0.714
0.716
0.718
0.662
0.762
0.744
0.744
0.758
1.154
0.950
0.840
0.790
0.708
0.702
0.666
0.668
0.670
0.642
0.666
0.638
0.658
0.648
0.654
0.652
0.690
0.720
0.702
0.706
0.712
0.700
0.730
0.728
0.734
0.752
0.714
0.746
0.720
0.728
0.710
0.694
0.706
0.698
0.690
0.664
0.708
0.716
0.716
0.800
0.748
0.752
0.734
0.696
0.716
0.718
0.742
0.786
0.796
0.818
0.800
0.832
0.824
0.798
0.790
0.762
0.752
0.736
0.716
0.734
0.718
0.758
0.776
0.798
0.802
0.858
0.802
0.766
0.776
0.728
0.738
0.732
0.742
0.758
0.760
0.744
0.770
0.728
0.730
0.744
0.770
0.728
0.762
0.770
0.800
0.814
0.882
0.956
0.908
0.910
0.828
0.766
0.748
0.778
0.754
0.726
0.692
0.642
0.736
0.752
0.706
0.708
0.694
0.670
0.722
0.700
0.704
0.764
0.728
0.814
0.914
0.942
0.840
0.802
0.742
0.720
0.718
0.690
0.682
0.694
0.672
0.682
0.692
0.706
0.698
0.692
0.670
0.636
0.674
0.672
0.698
0.742
0.744
0.744
0.776
0.750
0.760
0.726
0.720
0.744
0.746
0.708
0.752
0.728
0.722
0.712
0.726
0.740
0.780
0.808
0.754
0.764
0.774
0.802
0.800
0.736
0.752
0.738
0.746
0.724
0.714
0.728
0.790
0.808
0.896
0.854
0.940
0.884
0.872
0.838
0.796
0.818
0.852
0.844
0.844
0.836
0.852
0.812
0.766
0.722
0.740
0.736
0.794
0.834
1.010
0.864
0.838
0.756
0.780
0.738
0.758
0.724
0.700
0.694
0.684
0.690
0.732
0.804
0.840
0.782
0.778
0.756
0.704
0.664
0.748
0.726
0.730
0.724
0.718
0.708
0.680
0.726
0.706
0.700
0.674
0.716
0.686
0.688
0.746
0.796
0.792
0.774
0.732
0.712
0.742
0.710
0.702
0.690
0.706
0.720
0.734
0.758
0.754
0.746
0.780
0.754
0.756
0.742
0.720
0.726
0.724
0.714
0.680
0.778
0.754
0.778
0.720
0.690
0.694
0.686
0.692
0.696
0.690
0.726
0.724
0.864
0.924
0.812
0.846
0.724
0.702
0.672
0.656
0.636
0.658
0.672
0.684
0.690
0.718
0.726
0.718
0.732
0.738
0.734
0.698
0.740
0.764
0.786
0.912
0.944
0.860
0.898
0.826
0.758
0.710
0.724
0.742
0.742
0.742
0.756
0.790
0.772
0.758
0.750
0.744
0.758
0.722
0.794
0.798
0.752
0.794
0.810
0.822
0.798
0.806
0.784
0.724
0.802
0.872
1.006
0.940
0.896
0.854
0.784
0.766
0.754
0.732
0.794
0.970
0.986
0.946
0.932
0.902
0.888
0.898
0.900
0.884
0.784
0.762
0.764
0.732
0.746
0.808
0.790
0.884
0.928
0.816
0.846
0.858
0.794
0.804
0.808
0.786
0.766
0.740
0.836
0.868
0.886
0.834
0.756
0.710
0.702
0.704
0.702
0.898
1.118
1.088
1.046
0.956
0.946
0.844
0.816
0.722
0.740
0.684
0.670
0.692
0.716
0.768
0.850
0.844
0.762
0.744
0.758
0.730
0.716
0.734
0.730
0.762
0.746
0.724
0.720
0.722
0.706
0.672
0.678
0.734
0.704
0.702
0.758
0.820
0.784
0.804
0.734
0.716
0.702
0.676
0.670
0.716
0.678
0.728
0.734
0.712
0.726
0.750
0.738
0.718
0.732
0.754
0.742
0.730
0.720
0.726
0.746
0.742
0.698
0.714
0.728
0.762
0.792
0.782
0.770
0.746
0.740
0.758
0.766
0.770
0.806
0.774
0.740
0.680
0.736
0.668
0.740
0.792
1.038
0.906
0.866
0.834
0.790
0.746
0.730
0.734
0.716
0.746
0.728
0.718
0.792
0.858
0.890
0.862
0.866
0.846
0.778
0.758
0.684
0.684
0.710
0.714
0.710
0.734
0.758
0.780
0.764
0.768
0.732
0.774
0.740
0.768
0.752
0.742
0.718
0.712
0.724
0.772
0.844
0.910
0.802
0.698
0.654
0.658
0.638
0.640
0.640
0.662
0.650
0.662
0.656
0.688
0.664
0.698
0.682
0.650
0.662
0.640
0.668
0.650
0.674
0.638
0.674
0.680
0.648
0.668
0.662
0.644
0.652
0.624
0.616
0.612
0.634
0.652
0.668
0.692
0.686
0.718
0.704
0.690
0.684
0.708
0.736
0.752
0.866
0.866
0.792
0.780
0.764
0.764
0.740
0.734
0.790
0.798
0.770
0.800
0.784
0.792
0.758
0.768
0.672
0.674
0.686
0.708
0.712
0.754
0.796
0.838
0.856
0.832
0.756
0.766
0.720
0.682
0.678
0.674
0.674
0.662
0.666
0.678
0.680
0.686
0.682
0.724
0.748
0.720
0.732
0.692
0.698
0.740
0.712
0.764
0.736
0.732
0.716
0.712
0.714
0.666
0.684
0.682
0.672
0.642
0.664
0.648
0.642
0.632
0.650
0.656
0.694
0.694
0.698
0.712
0.728
0.722
0.712
0.706
0.718
0.774
0.824
0.774
0.732
0.708
0.692
0.678
0.694
0.700
0.732
0.792
0.898
0.222
0.924
0.962
0.858
0.766
0.816
0.864
0.842
0.770
0.784
0.738
0.746
0.716
0.710
0.688
0.708
0.700
0.746
0.716
0.718
0.774
0.836
0.804
0.858
0.858
0.818
0.774
0.764
0.710
0.768
0.706
0.744
0.728
0.678
0.726
0.672
0.674
0.652
0.670
0.634
0.638
0.614
0.610
0.610
0.658
0.696
0.698
0.700
0.648
0.724
0.668
0.662
0.654
0.680
0.660
0.670
0.670
0.654
0.652
0.656
0.666
0.670
0.624
0.684
0.664
0.638
0.658
0.644
0.644
0.646
0.608
0.660
0.638
0.604
0.656
0.600
0.800
1.132
0.912
0.814
0.788
0.690
0.642
0.648
0.650
0.660
0.626
0.652
0.624
0.642
0.616
0.600
0.578
0.602
0.596
0.620
0.650
0.680
0.696
0.694
0.722
0.708
0.702
0.742
0.780
0.872
0.908
0.900
0.962
1.008
0.962
0.830
0.790
0.768
0.702
0.718
0.660
0.688
0.662
0.648
0.688
0.706
0.706
0.724
0.742
0.728
0.834
0.796
0.768
0.798
0.732
0.672
0.694
0.652
0.650
0.698
0.756
0.752
0.886
0.920
0.868
0.830
0.748
0.748
0.736
0.742
0.728
0.748
0.750
0.762
0.734
0.766
0.738
0.730
0.720
0.704
0.708
0.702
0.684
0.694
0.726
0.730
0.778
0.776
0.752
0.768
0.728
0.750
0.722
0.746
0.778
0.774
0.804
0.810
0.758
0.744
0.708
0.716
0.732
0.718
0.716
0.722
0.788
0.724
0.746
0.706
0.658
0.682
0.700
0.702
0.752
0.724
0.714
0.758
0.742
0.732
0.834
0.866
0.810
0.820
0.768
0.776
0.790
0.740
0.666
1.300
0.976
0.884
0.792
0.704
0.702
0.642
0.664
0.638
0.638
0.644
0.654
0.752
1.036
1.024
1.052
0.900
0.822
0.772
0.784
0.724
0.690
0.736
0.738
0.730
0.768
0.802
0.934
0.998
0.904
0.886
0.890
0.870
0.918
0.852
0.976
0.996
1.034
0.974
0.952
0.864
0.886
0.816
0.850
0.830
0.850
0.808
0.800
0.818
0.982
1.038
1.030
1.036
0.908
0.812
0.768
0.694
0.612
1.166
1.028
0.874
0.862
0.762
0.730
0.744
0.750
0.786
0.748
0.822
0.808
0.794
0.840
0.794
0.790
0.788
0.724
0.738
0.696
0.700
0.702
0.704
0.690
0.692
0.690
0.694
0.672
0.658
0.708
0.736
0.746
0.718
0.696
0.698
0.756
0.654
0.750
0.772
0.776
0.692
0.698
0.702
0.664
0.642
0.690
0.654
0.634
0.678
0.700
0.684
0.656
0.676
0.674
0.682
0.662
0.694
0.676
0.632
0.700
0.704
0.690
0.700
0.694
0.684
0.678
0.656
0.680
0.676
0.666
0.664
0.672
0.636
0.656
0.630
0.634
0.640
0.646
0.652
0.702
0.742
0.714
0.726
0.724
0.736
0.700
0.698
0.704
0.666
0.680
0.714
0.688
0.678
0.722
0.718
0.676
0.716
0.700
0.650
0.712
0.712
0.700
0.662
0.702
0.696
0.688
0.690
0.702
0.662
0.710
0.806
0.802
1.044
0.894
0.844
0.786
0.750
0.758
0.716
0.710
0.728
0.704
0.720
0.766
0.722
0.714
0.782
0.780
0.760
0.804
0.756
0.738
0.744
0.710
0.716
0.702
0.702
0.642
0.654
0.692
0.644
0.680
0.770
0.716
0.782
0.870
0.784
0.850
0.808
0.760
0.748
0.774
0.764
0.760
0.900
0.862
0.832
0.764
0.800
0.798
0.768
0.970
1.020
0.882
0.838
0.764
0.798
0.772
0.726
0.756
0.680
0.672
0.692
0.700
0.722
0.738
0.740
0.756
0.744
0.724
0.704
0.708
0.714
0.700
0.702
0.730
0.752
0.770
0.740
0.690
0.688
0.680
0.696
0.762
0.706
0.720
0.734
0.728
0.726
0.830
0.958
0.840
0.806
0.748
0.738
0.710
0.684
0.716
0.702
0.748
0.726
0.768
0.756
0.732
0.738
0.728
0.682
0.690
0.674
0.666
0.712
0.704
0.678
0.694
0.736
0.690
0.758
0.748
0.728
0.764
0.732
0.714
0.718
0.714
0.664
0.668
0.662
0.630
0.660
0.636
0.642
0.642
0.666
0.660
0.648
0.624
0.640
0.612
0.620
0.614
0.612
0.634
0.640
0.686
0.714
0.714
0.844
0.770
0.814
0.782
0.758
0.740
0.704
0.752
0.706
0.740
0.744
0.738
0.718
0.770
0.738
0.730
0.762
0.734
0.696
0.720
0.712
0.680
0.672
0.718
0.688
0.680
0.700
0.680
0.664
0.656
0.706
0.694
0.704
0.700
0.700
0.696
0.676
0.774
0.826
0.738
0.778
0.712
0.726
0.732
0.662
0.676
0.696
0.654
0.694
0.706
0.700
0.690
0.722
0.732
0.780
0.794
0.806
0.726
0.778
0.724
0.716
0.744
0.720
0.694
0.776
0.748
0.766
0.766
0.764
0.782
0.788
0.818
0.958
0.842
0.818
0.822
0.254
0.508
0.764
0.752
0.732
0.660
0.670
0.650
0.638
0.650
0.702
0.710
0.686
0.720
0.714
0.746
0.708
0.710
0.708
0.786
0.770
0.590
0.570
0.670
0.396
0.704
0.348
0.852
0.268
0.430
0.544
0.960
1.008
0.902
0.272
0.712
0.914
0.984
0.992
0.842
0.876
0.904
0.864
1.228
0.264
1.098
0.964
0.994
0.892
0.890
0.846
0.840
0.920
1.200
0.992
0.996
0.904
0.832
0.850
0.840
0.848
0.814
0.806
0.772
0.744
0.702
0.700
0.704
0.712
0.710
0.764
0.812
0.828
0.874
0.838
0.844
0.778
0.832
0.868
0.886
0.852
0.890
0.858
0.840
0.856
0.844
0.808
0.866
0.840
0.798
0.796
0.806
0.792
0.770
0.736
0.758
0.788
0.910
0.848
0.854
0.804
0.810
0.782
0.806
0.720
0.676
0.766
0.776
0.806
0.798
0.798
0.782
0.780
0.798
0.794
0.816
0.826
0.802
0.808
0.810
0.786
0.798
0.800
0.796
0.776
0.728
0.702
0.698
0.702
0.696
0.760
0.800
0.974
1.028
1.048
0.992
0.902
0.860
0.806
0.788
0.778
0.764
0.782
0.740
0.740
0.690
0.720
0.728
0.770
0.804
0.848
0.850
0.786
0.796
0.750
0.798
0.770
0.758
0.748
0.732
0.690
0.722
0.728
0.702
0.694
0.668
0.714
0.730
0.716
0.698
0.732
0.738
0.704
0.720
0.734
0.674
0.700
0.690
0.638
0.696
0.666
0.702
0.698
0.700
0.770
0.816
0.754
0.844
0.832
0.758
0.744
0.692
0.704
0.696
0.702
0.684
0.682
0.660
0.656
0.646
0.642
0.620
0.632
0.606
0.604
0.622
0.616
0.648
0.710
0.898
0.956
0.778
0.780
0.770
0.770
0.750
0.794
0.706
0.734
0.728
0.702
0.694
0.714
0.726
0.764
0.828
0.760
0.836
0.812
0.796
0.800
0.824
0.760
0.734
0.726
0.688
0.670
0.704
0.674
0.692
0.718
0.724
0.758
0.714
0.716
0.702
0.704
0.716
0.734
0.718
0.728
0.694
0.298
0.408
0.672
0.684
0.668
0.638
0.666
0.688
0.680
0.766
0.888
0.920
0.960
0.864
0.904
0.960
0.904
0.924
0.888
0.822
0.826
0.846
0.866
0.820
0.690
0.708
0.742
0.706
0.734
0.834
0.896
0.872
0.864
0.900
0.848
0.852
0.900
0.890
0.904
0.912
0.882
0.852
0.810
0.746
0.736
0.674
0.766
0.756
0.732
0.838
0.866
0.758
0.778
0.840
0.786
0.832
0.840
0.864
1.094
1.008
0.928
0.870
0.870
0.870
0.850
0.844
0.814
0.926
1.054
0.906
0.902
0.866
0.736
0.776
0.826
0.880
0.924
1.012
0.940
0.940
1.000
0.890
0.910
0.790
0.804
0.784
0.786
0.740
0.750
0.690
0.754
0.836
0.880
1.236
1.080
0.970
0.876
0.822
0.806
0.798
0.772
0.790
0.792
0.780
0.762
0.760
0.768
0.840
0.876
0.860
0.932
0.864
0.842
0.782
0.802
0.820
0.796
0.892
0.920
0.894
0.850
0.842
0.762
0.800
0.798
0.764
0.800
0.794
0.794
0.766
0.786
0.738
0.752
0.768
0.802
0.830
0.808
0.766
0.772
0.758
0.708
0.724
0.742
0.726
0.756
0.806
0.848
0.846
0.888
0.894
0.894
0.974
0.912
0.882
0.908
0.856
0.844
0.904
0.894
0.796
0.828
0.808
0.764
0.754
0.752
0.756
0.794
1.004
0.430
0.792
1.020
0.854
0.908
0.882
0.796
0.830
0.940
0.888
0.846
0.820
0.840
0.830
0.838
0.824
0.802
0.876
0.826
0.808
0.794
0.738
0.744
0.716
0.758
0.790
0.748
0.672
0.830
0.796
0.800
0.810
0.892
0.822
0.862
0.820
0.760
0.710
0.680
0.752
0.750
0.752
0.740
0.718
0.700
0.428
0.952
0.706
0.750
0.800
0.802
0.882
0.860
0.858
0.862
0.834
0.810
0.742
0.716
0.740
0.766
0.840
0.940
0.848
0.290
0.514
0.272
0.540
0.790
0.760
0.734
0.306
0.494
0.744
0.764
0.806
0.798
0.794
0.288
0.508
0.882
0.876
0.806
0.772
0.724
0.712
0.698
0.686
0.672
0.672
0.702
0.684
0.784
0.804
0.730
0.758
0.736
0.692
0.724
0.736
0.712
0.712
0.704
0.692
0.692
0.688
0.656
0.694
0.664
0.666
0.666
0.668
0.694
0.712
0.714
0.700
0.718
0.726
0.770
0.710
0.482
0.974
0.886
0.838
0.810
0.772
0.756
0.778
0.746
0.734
0.770
0.798
0.810
0.822
0.816
0.776
0.756
0.752
0.716
0.726
0.722
0.702
0.740
0.754
0.796
0.808
0.822
0.814
0.732
0.722
0.702
0.702
0.750
0.776
0.664
0.760
0.698
0.652
0.662
0.696
0.710
0.712
0.706
0.690
0.680
0.692
0.688
0.690
0.682
0.696
0.704
0.690
0.690
0.712
0.678
0.664
0.750
0.744
0.738
0.766
0.786
0.826
0.894
0.836
0.796
0.780
0.740
0.726
0.734
0.728
0.716
0.718
0.758
0.884
0.904
0.946
0.938
0.852
0.774
0.798
0.820
0.794
0.848
0.866
0.790
0.772
0.738
0.658
0.698
0.704
0.698
0.748
0.750
0.814
0.846
0.698
0.904
0.808
0.774
0.748
0.712
0.748
0.750
0.742
0.752
0.768
0.710
0.676
0.690
0.688
0.724
0.750
0.810
0.786
0.788
0.750
0.720
0.700
0.702
0.682
0.676
0.690
0.714
0.728
0.722
0.734
0.762
0.772
0.734
0.776
0.758
0.782
0.716
0.732
0.762
0.756
0.820
0.930
0.898
0.902
0.900
0.800
0.798
0.802
0.290
0.506
0.836
0.898
0.866
1.032
0.932
0.840
0.798
0.270
0.498
0.766
0.758
0.808
0.794
0.764
0.832
0.812
0.852
0.876
0.832
0.764
0.750
0.726
0.700
0.726
0.728
0.668
0.766
0.804
0.804
0.818
0.786
0.738
0.820
0.772
0.758
0.742
0.758
0.762
0.748
0.752
0.744
0.724
0.720
0.714
0.714
0.712
0.698
0.684
0.690
0.788
0.858
1.004
0.928
0.844
0.802
0.792
0.776
0.750
0.272
0.512
0.782
0.776
0.826
0.886
0.852
0.892
0.864
0.842
0.840
0.844
0.780
0.740
0.736
0.718
0.662
0.678
0.644
0.724
0.704
0.732
0.758
0.790
0.752
0.298
0.504
0.266
0.656
0.764
0.270
0.634
0.302
0.290
0.614
0.270
0.600
0.370
0.428
0.792
0.428
0.308
0.728
0.710
0.664
0.700
0.700
0.688
0.674
0.664
0.714
0.664
0.664
0.654
0.678
0.672
0.672
0.658
0.702
0.710
0.718
0.746
0.750
0.718
0.732
0.728
0.730
0.750
0.714
0.738
0.704
0.854
0.836
0.896
0.842
0.796
0.776
0.764
0.756
0.766
0.826
0.790
0.854
0.908
1.194
1.054
0.920
0.836
0.812
0.810
0.868
0.818
0.898
0.972
0.916
0.962
0.990
0.902
0.846
0.810
0.888
0.854
0.778
0.744
0.716
0.670
0.652
0.788
0.822
0.776
0.896
1.106
0.984
0.928
0.868
0.842
0.780
0.708
0.788
0.812
0.792
0.796
0.866
0.838
0.852
0.904
0.940
0.888
0.884
0.846
0.780
0.826
0.780
0.762
0.814
0.892
0.930
0.896
0.882
0.888
0.868
0.886
0.882
0.890
0.938
0.944
0.878
0.872
0.838
0.818
0.842
0.840
0.802
0.836
0.760
0.796
0.790
0.708
0.830
0.886
0.796
0.802
0.794
0.762
0.764
0.762
0.750
0.694
0.756
0.720
0.726
0.706
0.740
0.756
0.802
0.824
0.814
0.794
0.746
0.736
0.716
0.710
0.654
0.702
0.772
0.826
0.804
0.768
0.730
0.746
0.716
0.744
0.800
0.812
0.796
0.854
0.870
0.908
0.994
1.014
0.990
0.864
0.818
0.784
0.738
0.736
0.698
0.680
0.638
0.706
0.718
0.734
0.688
0.756
0.858
0.744
1.144
1.052
0.964
0.866
0.728
0.734
0.708
0.694
0.730
0.776
0.770
0.836
0.962
0.832
0.870
0.790
0.774
0.782
0.816
0.762
0.766
0.746
0.798
0.838
0.868
0.796
0.778
0.780
0.746
0.774
0.796
0.788
0.766
0.770
0.760
0.736
0.706
0.718
0.780
0.842
0.862
0.886
0.856
0.742
0.742
0.726
0.648
0.670
0.682
0.652
0.690
0.668
0.926
0.236
0.954
0.830
0.830
0.756
0.698
0.746
0.716
0.710
0.718
0.736
0.754
0.724
0.818
0.876
0.870
0.842
0.850
0.824
0.808
0.806
0.762
0.746
0.710
0.712
0.682
0.694
0.700
0.674
0.700
0.718
0.708
0.704
0.724
0.740
0.702
0.712
0.712
0.692
0.670
0.670
0.652
0.620
0.666
0.692
0.712
0.692
0.658
0.696
0.622
1.202
1.000
0.860
0.800
0.732
0.666
0.698
0.694
0.650
0.658
0.684
0.698
0.716
0.774
0.732
0.738
0.702
0.658
0.702
0.722
0.804
0.778
0.792
0.764
0.778
0.762
0.736
0.722
0.704
0.698
0.662
0.678
0.702
0.692
0.682
0.706
0.758
0.726
0.748
0.686
0.722
0.698
0.682
0.668
0.630
0.658
0.634
0.680
0.726
0.800
0.796
0.842
0.860
0.756
0.748
0.668
0.688
0.738
0.732
0.692
1.104
0.926
0.812
0.812
0.780
0.746
0.760
0.770
0.804
0.770
0.802
0.810
0.774
0.768
0.778
0.736
0.732
0.722
0.710
0.740
0.790
0.708
0.746
0.732
0.904
0.832
0.760
0.754
0.756
0.708
0.682
0.710
0.648
0.812
0.780
0.784
0.722
0.736
0.724
0.718
0.634
0.672
0.666
0.748
0.802
0.728
0.722
0.678
0.684
0.680
0.728
0.704
0.736
0.838
0.898
0.872
0.804
0.804
0.726
0.854
0.840
0.796
0.794
0.784
0.770
0.798
0.840
0.812
0.904
0.932
0.872
0.892
0.882
0.766
0.884
0.880
0.840
0.818
0.786
0.770
0.780
0.770
0.736
0.732
0.742
0.714
0.716
0.758
0.772
0.756
0.756
0.784
0.868
0.892
0.872
0.852
0.858
0.838
0.832
0.786
0.750
0.754
0.762
0.750
0.808
0.902
0.902
0.840
0.804
0.888
0.860
0.852
0.864
0.870
0.852
0.882
0.838
0.888
0.814
0.864
0.874
0.832
0.764
0.754
0.746
0.736
0.782
1.136
1.094
1.054
1.156
1.092
1.084
1.024
0.990
1.004
0.902
0.858
1.010
1.116
0.910
0.900
0.808
0.744
0.810
0.768
0.776
0.812
0.844
0.794
0.748
0.764
0.802
0.832
0.840
0.838
0.818
0.798
0.810
0.898
1.190
1.148
1.100
0.964
0.272
0.658
0.894
0.806
0.776
0.788
0.818
0.830
1.054
0.950
0.878
0.838
0.782
0.752
0.724
0.726
0.720
0.702
0.854
0.666
0.498
0.934
0.894
0.880
0.798
0.786
0.720
0.784
0.812
0.770
0.792
0.776
0.790
0.790
0.722
0.720
0.700
0.662
0.936
0.804
0.768
0.812
0.858
0.898
0.956
0.914
0.878
0.860
0.874
0.886
0.852
0.770
0.718
0.702
0.696
0.818
0.750
0.784
0.814
0.794
0.848
0.792
0.782
0.720
0.734
0.664
0.758
0.722
0.696
0.688
0.696
0.708
0.734
0.726
0.742
0.740
0.726
0.792
0.776
0.764
0.780
0.792
0.850
0.812
0.800
0.800
0.842
0.858
0.870
0.832
0.798
1.018
0.886
0.794
0.782
0.762
0.716
0.730
0.712
0.734
0.736
0.826
0.984
0.918
0.902
0.824
0.826
0.852
0.798
0.824
0.774
0.760
0.800
0.792
0.962
0.876
0.666
1.032
0.962
0.858
0.880
0.858
0.858
0.860
0.926
0.866
0.730
0.770
0.768
1.268
0.986
0.876
0.840
0.820
0.838
0.800
0.850
0.892
0.926
0.910
0.956
1.192
0.968
0.894
0.860
0.806
0.786
0.792
0.782
0.778
0.934
0.854
0.896
0.874
0.892
0.800
0.870
0.812
0.882
0.918
0.928
0.894
0.906
0.840
0.818
0.810
0.836
0.882
0.854
0.754
0.806
0.788
0.804
0.804
0.268
0.484
0.812
0.822
0.814
0.804
0.798
0.764
0.730
0.776
0.778
0.788
0.856
0.968
0.924
0.908
0.906
0.860
0.738
0.710
0.712
0.926
1.006
0.850
0.900
0.790
0.784
0.914
1.162
1.104
1.026
1.022
1.000
0.994
0.898
1.000
1.006
1.000
0.946
0.944
0.934
1.028
0.942
0.920
0.982
0.902
0.906
0.866
0.914
0.918
0.858
0.794
0.752
0.770
0.806
0.960
0.956
0.886
0.866
0.840
0.870
0.800
0.774
0.766
0.792
0.802
0.910
0.900
0.812
0.830
0.822
0.830
0.868
0.838
0.812
0.818
0.810
0.816
0.824
0.846
0.870
0.894
0.902
0.960
0.894
0.860
0.824
0.822
0.802
0.740
0.766
0.728
0.706
0.682
0.754
0.814
0.862
0.966
0.958
0.894
0.776
0.266
0.494
0.724
0.688
0.692
0.688
0.696
0.774
0.770
0.796
0.998
1.012
0.926
0.912
0.878
0.834
0.838
0.812
0.824
0.818
0.834
0.820
0.884
0.910
0.894
0.888
0.958
0.910
0.984
1.172
1.070
1.158
1.070
0.274
0.700
1.002
1.042
0.964
0.924
0.272
0.686
1.072
0.964
0.954
0.936
0.894
0.822
0.896
0.854
0.822
0.824
0.890
0.838
0.926
0.940
0.840
0.952
0.862
0.948
1.002
0.902
1.002
1.000
0.984
0.960
0.850
0.824
0.782
0.770
0.774
0.758
0.734
0.742
0.702
0.692
0.668
0.720
0.740
0.798
0.902
0.902
1.068
0.982
0.944
0.900
0.806
0.798
0.796
0.780
1.244
1.078
1.002
0.990
1.010
0.950
0.990
0.810
1.272
0.980
1.064
0.994
0.916
0.904
0.904
0.810
0.814
0.776
0.796
0.816
0.820
0.848
0.836
0.898
0.834
0.870
0.868
0.786
0.796
0.818
0.824
0.886
0.904
0.936
1.132
1.002
0.964
0.978
0.852
0.850
0.858
0.788
0.756
0.822
0.812
0.896
0.950
0.904
0.782
0.702
0.896
1.016
0.944
0.890
0.872
0.816
0.806
0.792
0.796
0.802
0.878
0.908
1.038
1.150
1.050
0.972
0.852
0.852
1.274
1.342
1.400
1.282
1.316
1.080
0.280
0.728
0.280
0.858
1.248
1.024
1.036
1.066
1.186
1.174
1.080
1.020
1.022
0.970
0.886
0.818
0.862
0.846
0.788
0.740
0.762
0.740
0.728
0.712
0.854
0.846
0.850
0.850
0.850
0.846
0.822
0.760
0.802
0.958
1.110
1.206
1.098
1.096
1.086
1.048
1.168
1.142
1.058
1.104
1.020
0.878
0.814
0.744
0.720
0.710
0.664
0.686
0.664
0.648
0.644
0.622
0.658
0.672
0.732
0.802
1.010
0.274
0.376
0.662
0.790
0.240
0.862
0.208
0.290
0.632
0.666
0.272
0.378
0.462
0.272
0.578
0.392
0.430
0.366
0.422
0.382
0.454
0.886
0.504
0.510
0.296
0.586
0.510
0.414
0.684
0.216
0.290
0.486
0.786
0.376
0.394
0.452
0.292
0.510
0.224
0.734
0.440
0.274
0.426
0.366
0.440
0.362
0.432
0.686
0.364
0.552
0.268
0.382
0.562
0.590
0.306
0.592
0.256
0.442
0.410
0.294
0.586
0.362
0.502
0.452
0.432
0.462
0.444
0.460
0.448
0.448
0.416
0.288
0.536
0.560
0.214
0.294
0.506
0.270
0.530
0.292
0.504
0.294
0.522
0.472
0.426
0.576
0.326
0.698
0.234
0.544
0.354
0.546
0.312
0.292
0.562
0.386
0.424
0.378
0.420
0.822
0.504
0.314
0.886
0.600
0.272
0.840
0.800
0.272
0.530
0.896
0.900
0.590
0.400
0.980
0.844
0.906
0.906
0.872
0.896
0.812
0.792
0.806
0.826
0.872
1.078
1.048
0.874
0.888
0.850
0.824
0.810
0.762
0.734
0.700
0.734
0.698
0.804
0.872
0.948
0.846
0.862
0.778
0.732
0.670
0.684
0.704
0.698
0.698
0.758
0.704
0.740
0.732
0.712
0.760
0.792
0.806
0.894
0.874
0.876
0.856
0.814
0.886
0.884
0.842
0.822
0.848
0.806
0.692
0.754
0.786
0.808
0.854
0.852
0.844
0.872
0.870
0.868
0.914
0.834
0.876
0.774
0.790
0.764
0.816
0.884
1.244
1.072
1.022
1.010
0.892
0.990
0.956
1.020
1.006
0.884
0.852
0.942
0.852
0.904
0.844
0.808
0.850
0.750
0.768
0.802
0.822
0.856
0.802
0.798
0.800
0.776
0.772
0.750
0.768
0.748
0.784
0.728
0.712
0.762
0.898
0.854
0.838
0.796
0.770
0.736
0.758
0.698
0.732
0.722
0.686
0.700
0.710
0.664
0.634
0.674
0.726
0.762
0.808
0.872
0.956
0.906
0.800
0.800
0.800
0.766
0.732
0.800
0.852
1.150
1.054
1.006
0.926
0.856
0.832
0.810
0.740
0.680
0.680
0.622
0.686
0.752
0.942
0.222
0.976
1.002
1.040
1.044
1.012
1.016
0.976
0.936
0.892
0.884
0.894
0.974
0.216
0.730
0.794
0.768
0.738
0.724
0.690
0.686
0.676
0.670
0.658
0.696
0.702
0.710
0.692
0.784
0.782
0.856
0.764
0.818
0.932
1.058
1.048
0.954
0.900
0.854
0.786
0.806
0.818
0.892
0.878
0.964
1.036
0.912
0.932
0.824
0.734
0.762
0.714
0.708
0.732
0.686
0.708
0.672
0.738
0.764
0.880
0.860
0.816
0.818
0.802
0.752
0.770
0.778
0.748
0.720
0.734
0.700
0.656
0.644
0.644
0.660
0.670
0.690
0.636
0.698
0.640
0.700
0.744
0.768
0.754
0.804
0.790
0.856
0.806
0.768
0.776
0.746
0.798
0.848
0.862
0.836
0.900
0.872
0.824
0.788
0.762
0.738
0.722
0.754
0.760
0.864
0.800
0.838
0.850
0.812
0.796
0.784
0.742
0.794
0.770
0.740
0.774
0.784
0.800
0.738
0.770
0.714
0.676
0.710
0.732
0.838
0.896
0.812
0.790
0.774
0.728
0.730
0.732
0.720
0.734
0.688
0.706
0.820
0.944
0.938
0.860
0.846
0.728
0.718
0.694
0.688
0.670
0.776
0.858
0.310
0.692
0.376
0.370
0.624
0.938
0.294
0.608
0.860
0.740
0.698
0.650
0.650
0.666
0.686
0.712
0.842
0.900
1.088
1.006
0.966
0.896
0.938
0.894
0.824
0.858
0.828
0.854
0.790
0.854
0.792
0.804
0.836
0.768
0.744
0.752
0.748
0.730
0.696
0.726
0.706
0.702
0.696
0.754
0.742
0.752
0.796
0.828
0.804
0.728
0.744
0.740
0.736
0.762
0.734
0.798
0.840
0.808
0.814
0.820
0.828
0.774
0.794
0.780
0.722
0.740
0.708
0.718
0.728
0.708
0.760
0.894
0.528
0.642
1.046
0.972
0.828
0.780
0.770
0.734
0.710
0.736
0.752
0.750
0.792
0.882
0.884
0.882
0.882
0.870
0.856
0.840
0.856
0.792
0.764
0.796
0.762
0.768
0.774
0.732
0.726
0.710
0.686
0.646
0.644
0.654
0.646
1.308
1.094
0.950
0.892
0.882
0.924
0.802
0.782
0.708
0.706
0.752
0.744
0.766
0.802
0.738
0.776
0.730
0.698
0.744
0.716
0.728
0.742
0.772
0.796
0.744
0.754
0.790
0.752
0.758
0.774
0.786
0.826
0.862
0.826
0.820
0.780
0.758
0.770
0.730
0.726
0.706
0.676
0.698
0.660
0.700
0.674
0.722
0.734
0.772
0.800
0.798
0.806
0.748
0.750
0.702
0.760
0.740
0.758
0.706
0.716
0.712
0.688
0.674
0.680
0.664
0.636
0.668
0.690
0.670
0.638
0.652
0.644
0.692
0.674
0.692
0.712
0.832
0.854
0.770
0.858
0.816
0.770
0.734
0.742
0.742
0.776
0.774
0.728
0.726
0.756
0.758
0.698
0.760
0.738
0.780
0.798
0.904
0.900
0.836
0.882
0.822
0.858
0.870
0.832
0.822
0.776
0.722
0.738
0.742
0.742
0.780
0.784
0.716
0.684
0.876
0.910
0.830
0.798
0.768
0.728
0.738
0.680
0.686
0.700
0.698
0.700
0.762
0.812
0.860
1.224
1.066
1.014
0.938
0.790
0.806
0.792
0.738
0.732
0.720
0.680
0.738
0.788
0.806
0.970
0.968
0.862
0.838
0.812
0.748
0.734
0.752
0.694
0.674
0.718
0.764
0.746
0.544
0.600
0.914
0.268
0.598
0.892
0.812
0.770
0.754
0.694
0.676
0.698
0.756
0.748
0.764
0.862
0.996
0.892
0.874
0.842
0.802
0.814
0.884
0.816
0.860
0.796
0.792
0.732
0.750
0.678
0.676
0.700
0.774
1.224
1.060
0.944
0.958
0.904
0.896
0.900
0.818
0.826
0.786
0.734
0.748
0.726
0.802
0.832
0.888
0.948
0.874
0.878
0.778
0.700
0.834
0.788
0.732
0.744
0.778
0.696
0.766
0.758
0.752
0.750
0.768
0.716
0.694
0.696
0.662
0.668
0.698
0.702
0.734
0.734
0.736
0.758
0.734
0.672
0.736
0.790
0.752
0.850
0.876
1.066
0.838
0.818
0.760
0.748
0.730
0.768
0.764
0.736
0.736
0.758
0.746
0.762
0.696
0.764
0.740
0.798
0.732
0.770
0.798
0.788
0.716
0.754
0.734
0.678
0.632
0.684
0.680
0.632
0.690
0.684
0.724
0.758
0.846
0.876
0.802
0.742
0.758
0.800
0.770
0.752
0.696
0.702
0.674
0.760
0.870
0.994
0.946
0.930
0.866
0.864
0.828
0.796
0.768
0.724
0.764
0.756
0.790
0.770
0.776
0.796
0.880
0.770
0.860
0.792
0.756
0.820
0.848
0.872
0.878
0.830
0.824
0.852
0.800
0.848
0.796
0.852
0.708
0.742
0.760
0.728
0.692
0.722
0.686
0.710
0.736
0.754
0.816
0.776
0.784
0.886
0.948
1.078
0.994
0.912
0.822
0.830
0.800
0.832
0.800
0.832
0.882
0.822
0.864
0.874
0.860
0.806
0.796
0.752
0.752
0.750
0.746
0.728
0.734
0.790
0.746
0.802
0.832
0.816
0.856
0.846
0.810
0.778
0.724
0.680
0.702
0.652
0.704
0.706
0.762
0.732
0.820
0.838
0.746
0.760
0.712
0.722
0.694
0.710
0.272
0.434
0.740
0.770
0.882
0.856
0.804
0.922
0.880
0.810
0.732
0.738
0.702
0.658
0.694
0.734
1.240
0.932
0.930
0.966
0.906
0.874
0.828
0.800
0.750
0.740
0.702
0.742
0.742
0.716
0.760
0.810
0.858
0.932
0.822
0.820
0.768
0.698
0.732
0.698
0.770
0.750
0.756
0.814
0.888
0.864
0.862
0.822
0.818
0.756
0.804
0.780
0.756
0.828
0.830
0.800
0.810
0.768
0.732
0.748
0.718
0.710
0.726
0.728
0.760
0.764
0.738
0.866
0.832
0.882
0.928
0.856
0.898
0.888
0.786
0.808
0.848
0.802
0.738
0.696
0.748
0.728
0.704
0.730
0.730
0.754
0.816
0.986
0.980
1.000
0.904
0.836
0.792
0.764
0.708
0.742
0.740
0.912
1.182
0.922
0.266
0.634
0.838
0.744
0.806
0.796
0.820
0.856
0.902
0.880
0.786
0.812
0.754
0.772
0.736
0.704
0.694
0.652
0.662
0.672
0.692
0.816
0.824
0.832
0.762
0.774
0.766
0.720
0.750
0.780
0.764
0.730
0.804
0.802
0.792
0.904
0.902
0.894
0.870
0.834
0.802
0.824
0.776
0.796
0.790
0.752
0.758
0.734
0.790
0.758
0.810
0.840
0.842
0.760
0.802
0.768
0.694
0.760
0.712
0.722
0.694
0.710
0.638
0.696
0.708
0.698
0.720
0.708
0.666
0.696
0.680
0.668
0.646
0.646
0.652
0.702
0.740
0.734
0.746
0.718
0.748
0.760
0.770
0.794
0.756
0.796
0.782
0.774
0.766
0.792
0.744
0.750
0.706
0.666
0.708
0.690
0.654
0.692
0.696
0.704
0.694
0.788
0.794
0.816
0.868
0.836
0.840
0.808
0.850
0.776
0.780
0.770
0.780
0.766
0.764
0.768
0.732
0.738
0.730
0.740
0.718
0.686
0.758
0.754
0.690
0.754
0.736
0.716
0.744
0.702
0.726
0.780
0.820
0.686
0.438
0.938
0.908
0.882
0.774
0.814
0.832
0.772
0.756
0.762
0.710
0.740
0.666
0.738
0.712
0.746
0.848
0.798
0.858
0.834
0.756
0.744
0.736
0.696
0.704
0.728
0.886
0.914
0.486
0.756
1.044
1.006
1.004
0.898
0.896
0.822
0.760
0.726
0.702
0.738
0.750
0.768
0.742
0.762
0.808
0.794
0.778
0.802
0.776
0.702
0.796
0.800
0.764
0.820
0.800
0.802
0.796
0.796
0.798
0.758
0.766
0.780
0.732
0.766
0.730
0.776
0.794
0.850
0.800
0.860
0.896
0.832
0.796
0.770
0.762
0.700
0.740
0.738
0.730
0.704
0.726
0.702
0.694
0.786
0.866
0.886
0.922
0.914
0.814
0.796
0.732
0.716
0.746
0.778
0.808
0.840
0.900
0.824
0.800
0.778
0.700
0.748
0.752
0.770
0.726
0.738
0.668
1.100
0.898
0.818
0.764
0.682
0.708
0.688
0.712
0.766
0.804
0.856
0.886
0.908
0.878
0.878
0.854
0.800
0.844
0.756
0.784
0.774
0.778
0.788
0.906
1.024
1.010
1.008
0.926
0.862
0.784
0.752
0.750
0.722
0.730
0.766
0.784
0.750
0.694
0.676
0.686
0.770
0.834
0.856
0.784
0.760
0.736
0.692
0.712
0.700
0.716
0.780
0.786
0.878
0.932
0.902
0.866
0.782
0.768
0.758
0.716
0.732
0.750
0.710
0.720
0.794
0.800
0.788
0.762
0.758
0.762
0.732
0.792
0.770
0.746
0.766
0.776
0.752
0.708
0.710
0.722
0.704
0.656
0.734
0.720
0.720
0.730
0.702
0.658
0.686
0.698
0.708
0.694
0.726
0.776
0.756
0.758
0.744
0.692
0.698
0.752
0.730
0.778
0.834
0.808
0.796
0.748
0.730
0.720
0.722
0.732
0.724
0.706
0.722
0.704
0.690
0.712
0.714
0.698
0.706
0.680
0.700
0.700
0.692
0.698
0.704
0.752
0.754
0.864
0.900
0.900
0.890
0.894
0.844
0.888
0.870
0.850
0.832
0.828
0.780
0.732
0.746
0.764
0.762
0.758
0.786
0.814
0.806
0.942
0.968
0.870
0.814
0.814
0.848
0.852
0.820
0.768
0.696
0.698
0.716
0.716
0.726
0.726
0.720
0.740
0.722
0.768
0.960
1.004
0.940
0.900
0.834
0.728
0.778
0.792
0.816
0.814
0.782
0.804
0.784
0.792
0.766
0.764
0.762
0.738
0.766
0.790
0.820
0.730
0.798
0.860
0.844
0.804
0.752
0.692
0.724
0.714
0.714
0.706
0.722
0.742
0.734
0.816
0.860
0.778
0.762
0.780
0.796
0.824
0.764
0.720
0.682
0.774
0.736
1.096
0.210
1.002
0.976
0.912
0.834
0.808
0.798
0.774
0.752
0.736
0.748
0.750
0.736
0.714
0.664
0.748
0.776
0.904
1.064
0.998
0.964
0.938
0.902
0.898
0.878
0.824
0.844
0.858
0.874
0.826
0.804
0.818
0.800
0.738
0.738
0.764
0.732
0.824
0.844
0.826
0.826
0.874
0.882
0.886
0.804
0.830
0.796
0.772
0.776
0.762
0.740
0.736
0.744
0.784
0.848
0.828
0.864
0.854
0.304
0.474
0.732
0.732
0.818
0.848
0.686
0.390
0.610
0.356
0.910
0.832
0.756
0.698
0.760
0.750
0.804
0.850
0.954
0.996
0.948
0.794
0.690
0.770
0.770
0.800
0.862
0.866
0.920
0.820
0.870
0.824
0.848
0.838
0.828
0.796
0.776
0.752
0.768
0.788
0.818
0.802
0.834
0.804
0.820
0.810
0.860
0.890
0.880
0.862
0.818
0.780
0.780
0.756
0.782
0.786
0.792
0.794
0.776
0.822
0.806
0.808
0.798
0.786
0.754
0.738
0.722
0.714
0.704
0.654
0.664
0.674
0.692
0.688
0.652
0.698
0.724
0.730
0.882
1.072
0.996
0.978
0.884
0.734
0.738
0.724
0.712
0.724
0.704
0.790
0.900
1.014
1.028
0.866
0.296
0.552
0.844
0.806
0.802
0.798
0.782
0.816
0.842
0.826
0.792
0.764
0.754
0.722
0.700
0.760
0.796
0.906
1.054
0.980
0.902
0.870
0.766
0.768
0.762
0.736
0.756
0.746
0.780
0.788
0.768
0.768
0.762
0.726
0.696
0.692
0.720
0.720
0.680
0.752
0.728
0.768
0.708
0.686
0.746
0.746
0.730
0.732
0.700
0.766
0.714
0.724
0.702
0.698
0.658
0.646
0.690
0.760
0.998
0.946
0.882
0.868
0.830
0.822
0.856
0.842
0.796
0.768
0.748
0.760
0.758
0.770
0.758
0.784
0.810
0.754
0.786
0.774
0.770
0.728
0.812
0.854
0.932
0.940
0.892
0.910
0.894
0.862
0.892
0.946
0.868
0.890
0.920
0.884
0.840
0.986
0.890
0.828
0.794
0.768
0.772
0.744
0.816
0.804
0.770
0.804
0.826
0.832
0.872
0.884
0.792
0.832
0.786
0.766
0.760
0.768
0.828
0.832
0.814
0.802
0.828
0.806
0.838
0.794
0.768
0.798
0.766
0.812
0.820
0.860
0.900
0.910
0.926
0.884
0.890
0.826
0.794
0.776
0.786
0.794
0.760
0.784
0.818
0.854
0.822
0.866
0.852
0.902
0.900
0.866
0.834
0.832
0.784
0.786
0.756
0.672
0.664
0.652
0.714
0.816
1.024
0.948
0.990
0.964
0.954
0.810
1.104
0.988
0.916
0.874
0.808
0.740
0.808
0.796
0.792
0.842
0.806
0.810
0.812
0.846
0.894
0.896
0.852
0.804
0.808
0.798
0.752
0.742
0.748
0.794
0.856
0.872
0.838
0.898
0.838
0.844
0.806
0.746
0.780
0.728
0.782
0.712
0.726
0.726
0.716
0.690
0.692
0.706
0.686
0.662
0.674
0.666
0.662
0.650
0.646
0.648
0.628
0.620
0.662
0.646
0.664
0.658
0.670
0.698
0.686
0.700
0.712
0.724
0.786
0.766
0.732
0.768
0.736
0.732
0.736
0.734
0.698
0.696
0.744
0.724
0.732
0.738
0.810
1.020
1.052
1.074
1.106
0.986
0.986
0.932
0.888
0.814
0.892
0.838
0.906
0.904
0.900
0.852
0.854
0.832
0.820
0.844
0.842
0.812
0.902
1.266
1.006
0.928
0.294
0.580
0.782
0.740
0.802
0.800
0.796
0.802
0.852
0.894
0.956
0.956
0.910
0.834
0.802
0.754
0.768
0.740
0.732
0.772
0.732
0.770
0.788
0.766
0.776
0.746
0.756
0.750
0.702
0.740
0.706
0.692
0.688
0.670
0.652
0.700
0.700
0.586
0.658
0.542
0.514
0.486
0.506
0.884
0.824
0.292
0.502
0.298
0.460
0.728
0.820
0.840
0.762
0.850
0.848
0.876
0.874
0.872
0.874
0.864
0.838
0.794
0.806
0.848
0.854
0.844
0.808
0.824
0.892
0.934
0.914
0.848
0.830
0.630
0.826
0.766
0.836
0.432
0.980
0.370
0.858
0.596
0.548
0.448
0.630
1.042
1.008
1.002
1.020
0.992
1.014
1.002
0.902
0.976
0.992
0.884
0.948
0.894
0.800
0.698
0.768
0.826
0.930
0.950
0.834
0.836
0.800
0.814
0.850
0.806
0.790
0.748
0.760
0.848
0.876
0.662
0.654
0.444
0.738
1.036
1.108
1.164
1.120
1.016
1.022
0.980
0.958
0.874
0.896
0.990
1.004
1.000
0.900
0.830
0.800
0.778
0.782
0.770
0.842
0.870
0.936
1.016
0.914
0.928
0.892
0.826
0.874
0.914
0.854
0.884
0.898
0.796
0.804
0.802
0.748
0.712
0.774
0.768
0.778
0.760
0.770
0.750
0.736
0.702
0.696
0.728
0.672
0.690
0.672
0.658
0.666
0.666
0.678
0.674
0.700
0.714
0.730
0.710
0.710
0.736
0.700
0.674
0.720
0.706
0.738
0.756
0.750
0.750
0.704
0.742
0.676
0.690
0.666
0.658
0.668
0.642
0.676
0.686
0.686
0.714
0.730
0.716
0.752
0.758
0.744
0.766
0.750
0.754
0.752
0.770
0.748
0.726
0.724
0.710
0.730
0.768
0.736
0.814
0.884
0.908
0.860
0.844
0.828
0.716
0.758
0.748
0.868
0.876
0.948
0.942
0.960
0.806
0.802
0.836
0.794
0.774
0.770
0.786
0.776
0.822
0.944
0.940
0.968
0.952
0.936
0.880
0.946
0.972
1.086
1.200
0.974
0.990
0.886
0.844
0.898
1.228
1.036
1.104
1.046
1.070
1.124
0.918
1.114
1.076
1.086
1.122
1.024
1.062
1.038
1.072
1.074
0.936
0.982
0.906
0.806
0.886
0.912
0.866
0.932
0.944
0.918
0.926
0.816
0.870
0.878
0.832
1.006
1.012
0.968
1.022
0.910
0.966
1.252
1.088
1.182
1.012
1.102
0.994
0.996
0.986
1.022
1.002
1.022
0.992
0.966
0.870
0.848
0.844
0.756
0.768
0.790
0.748
0.700
0.756
0.722
0.706
0.690
0.684
0.650
0.692
0.672
0.674
0.682
0.668
0.714
0.770
0.886
1.070
0.892
0.870
0.832
0.768
0.756
0.740
0.900
0.902
0.894
0.364
1.050
1.022
1.114
0.954
1.026
0.882
0.272
0.548
0.834
0.804
0.932
0.272
0.696
0.934
0.948
0.904
0.954
0.964
0.872
0.928
0.798
0.794
0.792
0.718
0.758
0.748
0.692
0.736
0.698
0.756
0.680
0.760
0.840
0.804
1.010
1.008
0.896
0.876
0.804
0.888
0.834
0.726
0.786
0.770
0.758
0.808
0.700
0.700
0.692
0.666
0.634
0.706
0.714
0.862
0.924
0.488
0.758
0.440
0.762
1.052
0.290
0.676
0.884
0.774
0.706
0.848
0.768
0.440
0.848
0.452
0.688
1.028
0.952
0.902
0.944
0.964
1.002
1.028
1.008
0.950
0.902
0.896
0.922
0.888
1.122
1.118
1.096
0.978
0.968
0.902
0.920
0.886
0.808
0.738
0.808
0.740
0.830
0.798
0.362
1.044
0.610
0.610
0.790
0.394
0.606
0.498
0.302
0.674
0.380
0.508
0.434
0.452
0.468
0.392
0.274
0.606
0.306
0.580
0.374
0.620
0.378
0.634
0.374
0.648
0.498
0.456
0.542
0.392
0.610
0.306
0.294
0.568
0.430
0.406
0.594
0.210
0.280
0.488
0.724
0.750
0.716
0.744
0.802
0.488
0.432
0.668
0.392
0.630
0.448
0.628
0.306
0.318
0.624
0.656
0.308
0.280
0.410
0.312
0.276
0.412
0.306
0.306
0.390
0.244
0.554
0.352
0.860
0.290
0.514
0.502
0.324
0.454
0.368
0.592
0.234
0.824
0.284
0.508
0.292
0.450
0.550
0.248
0.760
0.292
0.514
0.290
0.650
0.446
0.504
0.400
0.298
0.400
0.370
0.430
0.602
0.302
0.536
0.808
0.452
0.374
0.422
0.436
0.468
0.396
0.504
0.498
0.238
0.464
0.402
0.244
0.452
0.610
0.276
0.476
0.244
0.296
0.596
0.300
0.556
0.446
0.404
0.298
0.504
0.296
0.534
0.480
0.394
0.292
0.516
0.860
0.838
0.296
0.520
0.284
0.490
0.756
0.742
0.786
0.802
0.876
0.880
0.848
0.820
0.800
0.736
0.764
0.734
0.732
0.730
0.672
0.728
0.768
0.814
0.812
0.766
0.804
0.838
0.896
0.854
0.746
0.780
0.786
0.740
0.730
0.708
0.712
0.698
0.646
0.698
0.700
0.654
0.682
0.668
0.644
0.660
0.682
0.714
0.694
0.868
0.938
0.952
0.906
0.894
0.884
0.866
0.812
0.792
0.728
0.742
0.728
0.720
0.680
0.738
0.748
0.798
0.808
0.802
0.758
0.776
0.770
0.800
0.802
0.820
0.708
0.738
0.672
0.664
0.684
0.680
0.688
0.734
0.776
0.828
0.800
0.950
0.914
0.868
0.810
0.764
0.698
0.722
0.680
0.660
0.638
0.658
0.642
0.626
0.274
0.354
0.646
0.644
0.732
0.726
0.856
0.842
0.804
0.894
0.950
0.916
0.792
0.800
0.782
0.804
0.744
0.684
0.724
0.708
0.668
0.714
0.716
0.672
0.680
0.652
0.750
0.810
0.870
0.866
0.798
0.770
0.722
0.714
0.682
0.648
0.668
0.660
0.634
0.704
0.662
0.686
0.652
0.706
0.698
0.690
0.674
0.696
0.686
0.648
0.704
0.668
0.690
0.640
0.704
0.698
0.700
0.664
0.706
0.692
0.662
0.672
0.700
0.634
0.674
0.658
0.638
0.652
0.642
0.622
0.630
0.630
0.626
0.632
0.624
0.640
0.644
0.618
0.642
0.664
0.668
0.748
0.882
0.874
0.948
1.014
0.858
0.896
0.846
0.792
0.806
0.844
0.800
1.050
0.988
0.988
0.958
0.776
0.898
0.896
0.884
0.864
0.884
0.972
0.928
0.884
0.812
0.778
0.794
0.762
0.736
0.678
0.686
0.706
0.724
0.718
0.746
0.868
0.848
0.862
0.870
0.874
0.960
0.864
0.840
0.904
0.954
0.978
0.890
0.852
0.784
0.748
0.750
0.774
0.830
0.814
0.824
0.860
0.792
0.776
0.730
0.760
0.744
0.698
0.760
0.720
0.678
0.708
0.684
0.650
0.682
0.674
0.666
0.640
0.638
0.668
0.632
0.642
0.660
0.658
0.714
0.826
0.780
0.712
0.716
0.694
0.686
0.670
0.638
0.666
0.638
0.606
0.648
0.630
0.618
0.628
0.626
0.640
0.606
0.688
0.696
0.678
0.664
0.658
0.610
0.660
0.640
0.638
0.668
0.702
0.696
0.676
0.694
0.708
0.692
0.690
0.696
0.666
0.714
0.728
0.738
0.796
0.798
0.776
0.726
0.764
0.700
0.714
0.700
0.732
0.734
0.782
0.844
0.832
0.800
0.764
0.736
0.704
0.698
0.706
0.696
0.768
0.770
0.758
0.824
0.876
0.916
0.886
0.782
0.716
0.704
0.834
0.824
0.840
0.836
0.848
0.870
0.910
0.886
0.770
0.778
0.902
0.900
1.012
1.028
0.924
0.830
0.804
0.816
0.786
0.756
0.796
0.758
0.746
0.754
0.868
0.782
0.736
0.698
0.760
0.802
0.840
0.830
0.828
0.764
0.780
0.794
0.704
0.782
0.780
0.774
0.804
0.762
0.800
0.782
0.720
0.768
0.730
0.756
0.744
0.730
0.802
0.864
0.940
0.894
0.878
0.836
0.754
0.780
0.992
0.998
0.946
0.852
0.820
0.744
0.766
0.794
0.710
0.794
0.906
0.994
0.954
0.946
0.842
0.864
0.800
0.782
0.820
0.794
0.846
0.920
1.172
1.038
0.874
0.816
0.778
0.758
0.752
0.712
0.738
0.738
0.822
0.928
1.070
1.010
1.116
1.010
1.004
0.294
0.608
0.862
0.882
1.118
1.078
1.182
0.964
0.884
0.798
0.788
0.798
0.830
0.790
0.890
0.820
0.856
0.846
0.810
0.768
0.756
0.776
0.872
0.932
0.966
0.970
0.960
0.906
0.892
0.908
0.894
0.864
0.834
0.864
0.842
0.866
0.862
0.864
0.906
0.970
0.928
0.930
0.960
0.914
0.938
0.958
0.966
0.932
0.886
0.924
0.968
0.888
0.840
0.830
0.832
0.846
0.890
0.898
0.902
1.010
0.994
0.898
0.798
0.816
0.782
0.846
0.922
1.210
1.184
0.982
0.962
0.996
0.952
0.940
0.934
0.878
0.852
0.848
0.870
0.832
0.842
0.824
0.828
0.792
0.810
0.804
0.798
0.802
0.756
0.796
0.804
0.784
0.810
0.840
0.804
0.760
0.790
0.804
0.820
0.828
0.890
0.954
0.848
0.832
0.812
0.754
0.774
0.766
0.792
0.764
0.780
0.826
0.808
1.086
1.216
1.094
1.090
0.928
0.988
0.964
0.896
0.938
1.020
1.010
1.014
1.048
0.982
0.984
0.878
0.888
0.904
0.962
0.866
0.862
0.868
0.806
0.842
0.862
0.926
0.934
0.958
0.944
0.808
0.818
0.816
0.842
0.826
0.862
0.846
0.824
0.832
0.810
0.858
0.900
0.796
0.904
0.900
0.896
0.866
0.872
0.846
0.822
0.846
0.868
0.832
0.904
0.902
0.840
0.808
0.772
0.786
0.744
0.794
0.846
0.866
0.880
0.948
1.006
0.944
0.978
0.992
0.900
0.934
0.908
0.882
0.900
0.874
0.808
0.836
0.796
0.700
0.798
0.740
0.820
0.924
0.894
0.926
0.896
0.802
0.798
0.778
0.790
0.762
0.872
0.922
0.982
0.908
0.894
0.892
0.904
0.996
0.960
1.106
0.990
0.940
0.896
0.864
0.846
0.816
0.836
0.828
0.882
0.772
0.800
0.852
0.854
0.874
0.850
0.866
0.856
0.804
0.754
0.756
0.736
0.732
0.724
0.712
0.746
0.752
0.772
0.790
1.026
0.962
0.838
0.866
0.868
0.812
0.852
0.810
0.802
0.800
0.802
0.780
0.758
0.762
0.794
0.766
0.742
0.750
0.710
0.702
0.694
0.688
0.656
0.686
0.654
0.656
0.738
0.724
0.942
1.196
0.904
0.900
0.866
0.762
0.772
0.824
0.876
0.898
1.000
0.992
0.890
0.916
1.060
0.846
0.860
0.838
0.802
0.840
0.794
0.866
0.898
0.950
1.024
0.882
0.902
0.926
0.814
0.856
0.842
0.844
0.766
0.796
0.764
0.730
0.698
0.662
0.718
1.224
1.052
0.928
0.850
0.824
0.772
0.716
0.754
0.738
0.736
0.702
0.696
0.788
0.944
1.002
0.970
0.928
0.804
0.794
0.742
0.758
0.784
0.770
0.760
0.768
0.722
0.798
0.812
0.784
0.780
0.792
0.790
0.760
0.776
0.788
0.818
0.796
0.754
0.772
0.740
0.736
0.742
0.756
0.788
0.828
0.846
0.862
0.882
0.828
0.768
0.798
0.782
0.792
0.758
0.772
0.784
0.758
0.812
0.826
0.818
0.828
0.772
0.800
0.728
0.756
0.718
0.698
0.670
0.666
0.690
0.740
0.870
0.940
0.882
0.888
0.894
0.814
0.942
0.978
0.916
0.806
0.850
0.776
0.722
0.684
0.676
0.682
0.658
0.652
0.624
0.642
0.634
0.608
0.600
0.624
0.638
0.694
0.744
0.830
1.128
0.962
0.958
0.896
0.820
0.792
0.778
0.728
0.848
1.258
1.158
1.076
0.864
0.954
0.932
1.114
0.960
0.924
0.986
0.828
0.868
0.892
1.078
1.200
0.942
0.880
0.986
1.104
1.092
0.882
0.914
0.926
1.086
1.052
0.896
0.938
0.966
1.000
1.350
1.254
1.172
0.980
0.998
0.860
1.038
1.264
1.084
1.000
0.882
0.874
0.948
1.094
1.024
0.880
0.916
0.956
1.020
0.984
1.092
1.178
1.150
1.068
1.136
1.198
1.262
1.092
1.146
1.096
1.016
0.932
0.936
1.024
1.262
1.132
1.128
1.078
0.952
1.036
1.198
1.012
0.942
1.130
1.102
1.086
1.090
1.052
0.894
0.968
0.986
1.050
1.042
0.888
0.868
0.972
1.226
1.166
1.232
1.154
0.950
0.280
0.554
0.868
0.998
0.996
0.966
0.890
0.852
0.840
0.826
0.792
0.812
0.828
0.884
0.908
1.140
0.906
0.814
0.834
0.860
0.836
0.850
0.866
0.868
0.828
0.836
0.780
0.778
0.772
0.768
0.776
0.874
0.922
0.914
0.946
0.938
0.902
0.900
0.798
0.900
0.956
1.190
0.910
1.046
1.156
1.104
0.886
0.950
1.266
1.166
1.068
0.906
0.894
0.896
0.960
0.946
1.056
1.046
0.954
0.856
0.862
0.862
1.316
1.030
1.032
1.086
1.094
1.096
0.928
0.948
1.064
0.996
0.876
0.896
0.908
1.016
1.256
1.024
0.988
1.012
1.046
1.028
1.026
1.000
0.928
0.842
0.824
0.742
0.740
1.516
1.208
1.300
1.276
1.256
1.166
1.052
0.978
0.966
0.928
0.878
0.802
0.890
1.358
1.246
1.054
1.136
1.234
1.226
1.124
0.972
1.004
1.140
1.164
1.002
1.068
1.142
1.036
1.136
1.100
1.098
1.056
1.008
1.058
0.958
1.082
1.064
0.888
0.950
1.036
1.184
0.928
0.932
0.878
0.908
1.328
1.110
0.932
0.958
1.258
1.150
0.994
1.108
1.144
1.106
1.016
0.982
0.982
1.070
0.940
0.920
1.234
1.064
0.974
0.916
1.028
1.016
1.070
1.202
0.922
0.964
0.996
0.986
0.928
1.094
1.138
1.028
1.010
0.870
0.836
0.824
0.842
1.046
1.030
0.888
0.934
0.994
1.040
0.866
0.900
0.924
0.954
1.154
0.910
0.840
0.858
1.058
1.402
1.102
1.174
1.148
1.004
1.150
1.116
0.928
0.970
0.936
1.068
1.164
0.996
0.968
0.966
1.008
1.222
0.978
1.036
1.082
1.086
1.096
1.234
1.232
1.058
0.934
0.944
1.070
1.130
1.140
0.980
0.936
0.834
0.798
0.768
0.744
0.744
0.726
0.722
0.708
0.752
0.792
0.854
0.798
0.950
1.018
1.078
0.952
0.862
0.876
0.942
0.926
0.940
1.088
1.204
0.932
0.966
1.168
1.154
0.914
0.980
1.062
1.208
1.022
1.058
0.962
0.918
0.818
0.932
1.228
0.984
1.190
1.236
1.120
1.014
1.026
0.938
0.920
0.912
0.856
0.988
1.444
1.054
1.146
1.138
1.094
1.026
0.984
1.042
1.086
0.946
1.042
1.016
0.996
0.910
0.838
0.886
1.028
0.888
1.056
1.206
1.076
0.894
0.866
0.874
0.926
0.992
0.852
0.852
0.896
0.902
0.922
0.866
0.918
0.944
0.950
0.948
0.860
0.892
0.980
0.970
1.052
0.906
0.858
0.828
0.764
0.804
0.828
0.850
0.840
0.792
0.790
0.810
0.802
0.782
0.750
0.770
0.732
0.750
0.748
0.798
0.804
0.798
0.894
0.988
1.204
1.008
1.006
0.846
0.772
0.742
0.800
1.422
1.366
1.194
1.008
1.004
0.990
0.920
0.928
1.102
1.392
1.298
1.072
1.138
1.128
1.144
0.956
1.016
0.886
0.954
1.322
1.088
1.074
1.094
1.020
0.998
1.324
1.302
1.240
1.172
1.156
1.130
0.970
1.092
1.280
1.056
1.016
1.042
0.998
0.944
1.354
1.150
0.950
0.990
0.946
1.480
1.330
1.002
1.094
1.200
0.988
0.862
0.834
0.820
0.998
1.054
0.856
1.126
0.886
0.864
0.896
0.892
0.902
1.304
1.092
1.104
1.084
1.042
0.842
0.860
0.900
0.996
0.952
0.918
0.824
0.812
1.290
1.250
1.042
1.018
0.990
0.870
0.840
0.852
0.826
0.872
0.830
0.844
0.874
0.928
0.868
0.782
0.818
0.790
0.956
0.858
1.192
1.072
1.038
0.918
0.876
0.806
0.796
0.800
0.818
0.790
0.830
0.866
1.090
1.060
1.006
0.836
0.824
0.876
0.878
0.850
0.794
0.786
0.862
1.414
1.270
1.074
1.070
1.010
0.976
0.924
1.002
1.068
1.022
0.906
0.830
0.866
1.302
1.302
1.202
1.126
1.038
1.030
1.080
1.086
1.040
1.040
1.000
0.982
0.932
0.980
1.136
1.212
1.234
1.076
0.928
0.780
0.884
1.380
1.318
1.088
0.904
0.884
0.914
1.304
1.162
1.062
0.938
0.898
0.852
0.962
1.092
0.978
0.874
0.970
0.932
0.888
0.962
1.022
1.158
0.876
0.938
1.022
0.934
0.842
0.816
0.816
0.816
0.862
1.214
1.056
0.912
0.804
0.830
0.792
1.002
1.298
0.972
1.024
1.094
1.110
0.984
1.120
1.266
1.274
1.058
1.044
0.932
1.030
1.002
0.986
0.950
0.858
0.740
0.728
0.804
0.948
1.240
1.038
1.036
1.106
1.294
1.100
1.238
1.194
1.138
1.162
1.134
1.030
0.912
0.946
0.942
0.882
0.928
1.016
0.884
1.100
1.082
1.004
0.880
0.792
0.740
0.748
0.726
0.726
0.704
0.734
0.724
0.794
1.244
0.998
1.144
1.018
1.020
0.922
0.908
0.890
0.852
0.850
1.310
1.120
1.024
1.018
0.928
0.974
0.954
0.922
0.948
0.990
1.088
0.958
1.066
0.994
0.898
0.810
0.898
0.934
0.862
0.862
0.882
0.858
0.818
0.852
0.808
0.852
0.872
0.802
0.856
0.840
0.828
0.904
0.992
0.948
0.828
0.864
0.870
0.906
0.786
0.832
0.840
0.870
0.888
1.040
0.952
0.854
0.790
0.738
0.748
0.814
1.350
1.228
1.206
1.128
1.048
0.944
0.902
0.930
0.890
0.946
0.896
0.982
0.996
0.960
1.000
1.052
1.150
1.000
0.938
0.994
0.946
1.112
1.092
1.036
0.982
1.020
1.082
1.076
1.012
1.012
1.056
0.906
0.898
0.908
0.996
1.036
0.994
0.966
1.000
0.870
0.972
1.016
0.934
1.324
1.208
1.016
0.996
1.012
0.902
0.890
0.896
0.886
0.914
0.844
0.902
0.856
0.884
0.848
0.868
0.852
0.908
0.940
0.958
0.902
0.880
0.896
0.908
0.882
0.976
1.048
0.854
0.898
0.882
0.822
0.760
0.740
0.762
0.730
0.738
0.714
0.692
0.656
0.690
0.654
0.650
0.646
0.638
0.628
0.648
0.628
0.624
0.620
0.610
0.624
0.614
0.614
0.618
0.596
0.646
0.654
0.700
0.866
0.810
0.882
0.912
0.826
0.702
0.762
0.724
0.720
0.720
0.754
1.036
0.946
0.930
0.898
0.914
0.930
0.868
0.788
0.770
0.744
0.772
0.778
0.742
0.708
0.700
0.690
0.664
0.660
0.688
0.700
0.740
0.922
0.836
0.990
1.010
0.866
0.808
0.824
0.826
0.872
0.836
0.802
0.762
0.804
0.756
0.786
0.790
0.772
0.764
0.730
0.758
0.708
0.736
0.738
0.810
0.846
0.874
0.908
0.920
0.800
0.808
0.702
0.686
0.704
0.736
0.724
0.740
0.776
0.792
0.778
0.788
0.774
0.734
0.738
0.686
0.704
0.776
0.784
0.818
0.780
0.772
0.836
0.796
0.772
0.766
0.704
0.692
0.664
0.662
0.650
0.650
0.656
0.656
0.658
0.654
0.654
0.636
0.638
0.640
0.636
0.652
0.636
0.664
0.654
0.654
0.620
0.276
0.360
0.648
0.716
0.702
0.798
0.682
0.724
0.684
0.710
0.702
0.702
0.676
0.680
0.646
0.658
0.638
0.600
0.662
0.662
0.638
0.662
0.662
0.636
0.656
0.672
0.654
0.700
0.712
0.754
0.732
0.800
0.776
0.728
0.782
0.758
0.702
0.808
0.774
0.240
0.534
0.858
0.978
0.930
0.908
0.864
0.862
0.760
0.796
0.780
0.814
0.808
0.808
0.808
0.782
0.752
0.760
0.734
0.714
0.742
0.800
0.802
0.800
0.812
0.786
0.866
0.918
0.914
0.886
0.860
0.800
0.812
0.872
0.916
0.900
0.890
0.908
1.002
1.000
0.852
0.798
0.770
0.744
0.688
0.694
0.670
0.746
0.424
1.212
0.688
0.560
1.056
0.288
0.702
0.930
0.838
0.756
0.736
0.716
0.708
0.698
0.706
0.786
0.622
0.568
1.036
0.874
0.788
0.730
0.774
0.842
0.842
0.856
0.902
0.892
0.830
0.878
0.902
0.862
1.034
1.002
0.290
0.560
0.752
0.284
0.996
0.906
0.200
0.898
0.814
0.290
0.510
0.268
0.470
0.784
0.786
0.952
0.624
0.512
0.290
0.710
0.858
0.860
0.924
0.862
0.288
0.614
0.960
1.034
0.990
0.884
0.928
0.288
0.564
0.788
0.852
0.900
0.864
0.820
0.834
0.978
0.278
0.376
0.818
0.382
0.740
0.806
0.254
0.646
0.264
0.434
0.484
0.926
0.492
0.482
0.368
0.534
0.366
0.660
0.294
0.496
0.308
0.296
0.496
0.242
0.458
0.468
0.432
0.538
0.562
0.504
0.596
0.608
0.294
0.712
0.294
0.392
0.382
0.370
0.662
0.292
0.394
0.352
0.446
0.448
0.454
0.478
0.372
0.500
0.766
0.290
0.522
0.672
0.750
0.448
0.754
0.446
0.714
0.294
0.594
0.298
0.306
0.398
0.348
0.448
0.492
0.310
0.414
0.242
0.442
0.500
0.302
0.552
0.448
0.330
0.570
0.272
0.380
0.512
0.434
0.660
0.440
0.616
0.266
0.422
0.412
0.266
0.520
0.290
0.310
0.402
0.206
0.294
0.588
0.308
0.562
0.440
0.416
0.292
0.556
0.434
0.416
0.294
0.628
0.464
0.414
0.586
0.276
0.374
0.568
0.682
0.512
0.294
0.494
0.218
0.682
0.348
0.452
0.610
0.294
0.498
0.266
0.634
0.224
0.882
0.294
0.610
0.292
0.666
0.384
0.454
0.294
0.610
0.292
0.546
0.450
0.392
0.306
0.566
0.432
0.350
0.734
0.808
0.614
0.668
0.380
0.558
0.294
0.578
0.836
0.838
0.828
0.882
0.898
0.834
0.790
0.800
0.758
1.092
1.124
0.966
0.886
0.848
0.816
0.800
0.816
0.816
0.824
0.856
0.898
0.792
0.922
0.964
0.858
0.892
0.874
0.802
0.806
0.780
0.758
0.750
0.720
0.692
0.784
0.372
1.102
0.446
0.768
1.038
1.002
0.904
0.290
0.462
0.750
0.790
0.696
0.764
0.386
0.764
0.688
0.444
0.960
1.010
0.896
0.294
0.506
0.290
0.576
0.906
0.922
0.962
0.946
0.946
0.950
1.000
0.902
0.958
1.104
0.984
0.856
0.820
0.928
0.848
0.956
1.010
0.920
0.916
0.852
0.836
0.858
0.876
0.778
0.858
0.934
0.866
0.938
1.002
1.000
0.900
0.826
0.848
0.896
1.032
1.254
1.106
1.062
0.976
0.876
0.828
0.856
0.870
0.838
0.970
0.976
0.906
0.944
0.942
0.928
0.810
0.782
0.768
0.708
0.744
0.796
0.878
0.844
0.842
0.834
0.766
0.694
0.804
0.790
0.806
0.842
0.814
0.798
0.816
0.810
0.770
0.754
0.786
0.776
0.760
0.778
0.762
0.738
0.698
0.758
0.752
0.254
0.474
0.702
0.660
0.702
0.674
0.682
0.646
0.646
0.628
0.624
0.622
0.628
0.638
0.638
0.670
0.640
0.626
0.638
0.594
0.604
0.614
0.600
0.628
0.760
0.886
0.614
0.788
0.268
0.384
0.600
0.444
0.510
0.692
0.206
0.892
0.504
0.306
0.292
0.470
0.718
0.696
0.684
0.678
0.668
0.658
0.642
0.676
0.624
0.658
0.642
0.622
0.638
0.630
0.610
0.610
0.630
0.614
0.610
0.616
0.614
0.598
0.586
0.586
0.582
0.572
0.584
0.584
0.564
0.554
0.552
0.548
0.526
0.536
0.534
0.510
0.532
0.524
0.532
0.524
0.548
0.562
0.572
0.596
0.596
0.774
0.416
0.568
0.432
0.470
0.796
0.706
0.686
0.656
0.632
0.620
0.588
0.600
0.562
0.598
0.584
0.616
0.712
0.840
0.766
0.678
0.664
0.700
0.718
0.738
0.754
0.732
0.704
0.638
0.640
0.624
0.632
0.626
0.638
0.640
0.648
0.634
0.716
0.814
0.786
0.858
0.900
0.862
0.804
0.736
0.748
0.696
0.672
0.660
0.616
0.648
0.616
0.640
0.706
0.738
0.818
0.840
0.844
0.758
0.692
0.658
0.700
0.738
0.800
0.834
0.840
0.760
0.706
0.736
0.828
0.792
0.410
1.020
0.964
0.922
0.858
0.952
1.142
0.898
0.750
0.700
0.672
0.650
0.678
0.710
0.674
0.830
0.570
0.718
0.882
0.276
0.624
0.514
0.284
0.632
0.278
0.532
0.270
0.498
0.294
0.498
0.562
0.436
0.504
0.210
0.272
0.516
0.314
0.286
0.402
0.408
0.292
0.706
0.294
0.548
0.756
0.794
0.506
0.894
0.408
0.492
0.734
0.666
0.404
0.294
0.604
0.236
0.562
0.530
0.570
0.404
0.294
0.640
0.562
0.456
0.744
0.244
0.556
0.392
0.608
0.288
0.612
0.248
0.652
0.270
0.816
0.366
0.454
0.496
0.312
0.800
0.586
0.204
0.712
0.714
0.720
0.758
0.768
0.734
0.758
0.790
0.914
0.834
0.808
0.794
0.904
0.954
0.926
0.814
0.804
0.802
0.888
0.700
0.690
1.168
0.956
0.916
0.926
0.892
0.946
0.884
0.908
0.920
0.902
0.962
0.804
0.852
0.864
0.782
0.826
0.820
0.818
0.882
0.954
0.898
0.806
0.716
0.680
0.636
0.686
0.662
0.658
0.700
0.780
0.806
0.416
0.686
0.350
0.648
0.390
0.362
0.606
0.642
0.228
0.848
0.742
0.284
0.470
0.428
0.366
0.434
0.614
0.486
0.682
0.718
0.316
0.288
0.712
0.286
0.614
0.286
0.612
0.286
0.536
0.848
0.368
0.562
0.288
0.552
0.824
0.420
0.402
0.506
0.296
0.398
0.410
0.292
0.498
0.294
0.304
0.502
0.272
0.380
0.660
0.296
0.492
0.278
0.622
0.412
0.298
0.392
0.310
0.298
0.684
0.508
0.308
0.300
0.460
0.890
0.452
0.496
0.694
0.282
0.518
0.426
0.910
0.820
0.728
0.728
0.700
0.770
0.870
0.446
0.714
0.686
0.412
0.688
0.390
0.510
0.512
0.292
0.726
0.770
0.270
0.384
0.604
0.440
0.490
0.364
0.590
0.838
0.372
0.434
0.366
0.436
0.368
0.502
0.642
0.414
0.686
0.394
0.606
0.410
0.690
0.366
0.432
0.556
0.444
0.598
0.304
0.712
0.688
0.258
0.440
0.414
0.290
0.512
0.300
0.488
0.296
0.478
0.752
0.752
0.372
0.462
0.792
0.760
0.748
0.782
0.804
0.810
0.794
0.774
0.782
0.764
0.784
0.802
0.948
1.154
0.998
0.930
0.914
0.904
0.842
0.780
0.724
0.704
0.682
0.682
0.684
0.746
0.782
0.844
0.572
0.630
1.054
0.950
0.886
0.792
0.766
0.736
0.762
0.784
0.742
0.806
0.956
1.082
0.924
0.944
0.960
0.838
0.860
0.842
0.820
0.796
0.842
0.798
0.896
0.970
0.920
0.810
0.774
0.728
0.678
0.668
0.664
0.634
0.666
0.648
0.776
0.998
0.478
0.374
0.760
0.588
0.476
0.376
0.634
0.824
0.590
0.366
0.432
0.562
0.438
0.548
0.656
0.322
0.678
0.244
0.454
0.414
0.288
0.514
0.290
0.498
0.296
0.408
0.302
0.464
0.424
0.316
0.288
0.466
0.678
0.456
0.212
0.284
0.360
0.652
0.636
0.702
0.552
0.214
0.486
0.360
0.440
0.374
0.424
0.386
0.418
0.440
0.958
0.236
0.664
0.262
0.438
0.412
0.288
0.514
0.292
0.504
0.298
0.436
0.722
0.434
0.306
0.766
0.426
0.468
0.434
0.478
0.420
0.486
0.414
0.432
0.278
0.528
0.782
0.482
0.256
0.444
0.282
0.416
0.282
0.418
0.272
0.430
0.286
0.412
0.316
0.290
0.572
0.624
0.408
0.302
0.592
0.308
0.302
0.388
0.414
0.292
0.618
0.290
0.386
0.258
0.440
0.400
0.812
0.290
0.552
0.550
0.382
0.366
0.694
0.756
0.328
0.672
0.406
0.294
0.400
0.366
0.432
0.614
0.294
0.608
0.290
0.642
0.556
0.348
0.650
0.388
0.612
0.488
0.362
0.610
0.438
0.652
0.450
0.664
0.392
0.708
0.436
0.610
0.300
0.676
0.362
0.564
0.296
0.668
0.376
0.590
0.456
0.494
0.608
0.256
0.544
0.252
0.548
0.254
0.446
0.350
0.550
0.212
0.290
0.456
0.440
0.344
0.558
0.246
0.830
0.422
0.398
0.798
0.794
0.782
0.704
0.738
0.696
0.752
0.758
0.798
0.798
0.810
0.784
0.824
0.684
0.690
0.300
0.404
0.672
0.760
0.812
0.694
0.864
0.848
0.814
0.808
0.730
0.662
0.676
0.662
0.642
0.630
0.628
0.606
0.662
0.770
0.988
0.938
0.902
0.876
0.796
0.722
0.680
0.720
0.742
0.758
0.776
0.788
0.718
0.714
0.748
0.838
1.064
1.002
0.986
0.822
0.826
0.786
0.244
0.216
0.274
0.708
0.636
0.640
0.604
0.598
0.600
0.618
0.734
0.802
0.766
0.798
0.808
0.792
0.784
0.750
0.728
0.686
0.280
0.402
0.806
0.270
0.628
0.288
0.748
0.652
0.340
0.662
0.208
0.592
0.260
0.538
0.300
0.766
0.434
0.358
0.832
0.362
0.560
0.290
0.398
0.406
0.796
0.200
0.864
0.432
0.370
0.432
0.306
0.704
0.690
0.250
0.550
0.608
0.492
0.672
0.728
0.254
0.646
0.274
0.426
0.508
0.290
0.580
0.420
0.460
0.842
0.878
0.722
0.388
0.812
0.308
0.290
0.718
0.288
0.602
0.758
0.698
0.652
0.292
0.408
0.742
0.646
0.208
0.790
0.308
0.692
0.364
0.436
0.482
0.618
0.294
0.812
0.754
0.728
0.728
0.698
0.284
0.398
0.716
0.290
0.488
0.788
0.796
0.752
0.732
0.690
0.702
0.674
0.672
0.672
0.672
0.674
0.722
0.694
0.680
0.666
0.658
0.678
0.694
0.674
0.688
0.692
0.658
0.694
0.676
0.674
0.654
0.668
0.654
0.674
0.652
0.648
0.660
0.666
0.676
0.694
0.672
0.690
0.716
0.700
0.672
0.660
0.650
0.644
0.648
0.642
0.652
0.660
0.652
0.644
0.706
0.658
0.692
0.642
0.698
0.724
0.734
0.744
0.794
0.752
0.668
0.760
0.754
0.780
0.800
0.856
0.842
0.798
0.702
0.698
0.676
0.666
0.660
0.642
0.632
0.620
0.662
0.650
0.816
0.564
0.564
0.756
0.226
0.652
0.326
0.842
0.764
0.730
0.670
0.782
0.802
0.894
0.824
0.856
0.846
0.878
0.902
0.798
0.838
0.808
0.806
0.858
0.894
0.874
0.808
0.786
0.790
0.814
0.862
1.034
1.054
0.906
0.870
0.800
0.808
1.240
0.894
0.856
0.790
0.802
0.774
0.746
0.758
0.806
0.826
0.856
0.836
0.802
0.836
0.860
0.874
0.780
0.818
0.788
0.966
0.670
0.604
1.164
0.948
0.888
0.810
0.856
0.830
0.814
0.860
0.840
1.000
0.960
0.892
0.848
0.792
0.802
0.808
0.288
0.580
0.896
0.832
0.904
0.912
0.836
0.760
0.704
0.750
0.736
0.820
0.880
0.918
0.934
0.962
1.066
0.988
1.004
0.962
0.944
0.988
0.930
1.200
1.098
0.974
1.026
1.044
1.056
1.152
1.020
1.040
1.072
0.916
0.900
1.100
1.080
1.244
0.978
0.292
0.686
0.854
0.750
0.784
0.784
0.814
0.800
0.826
0.426
1.040
1.002
0.964
0.870
0.730
0.828
0.886
0.854
0.914
1.104
0.928
0.800
0.732
0.790
0.762
0.874
0.986
0.874
0.746
0.778
0.792
0.788
1.040
0.938
0.912
0.924
0.948
0.900
0.934
0.952
1.044
1.056
1.142
0.938
0.968
0.986
0.864
0.800
0.776
0.814
1.110
1.036
0.984
0.866
1.090
1.024
0.742
0.746
1.190
1.140
1.080
0.972
0.956
1.020
0.928
1.202
1.088
1.106
1.168
1.056
1.130
1.068
1.006
1.004
1.040
1.046
1.010
1.074
0.984
0.988
0.946
0.908
0.902
0.964
1.100
1.004
0.896
0.836
0.866
0.858
0.828
0.848
1.298
1.140
0.956
0.996
0.958
0.904
0.992
1.124
1.122
1.198
1.100
1.010
1.010
0.990
0.978
1.022
0.844
0.852
0.904
0.822
1.250
0.972
0.970
0.860
0.828
0.788
0.712
0.800
0.780
0.776
0.790
0.784
0.766
0.800
0.848
0.828
0.844
0.846
0.828
0.784
0.718
0.746
0.762
0.758
0.870
1.060
0.208
0.488
0.626
0.990
0.948
0.782
0.768
0.292
0.456
0.650
0.698
0.272
0.480
0.540
0.410
0.592
0.256
0.438
0.456
0.760
0.696
0.726
0.678
0.680
0.654
0.644
0.620
0.602
0.622
0.622
0.602
0.566
0.586
0.608
0.556
0.574
0.568
0.550
0.558
0.548
0.538
0.640
0.448
0.554
0.446
0.396
0.762
0.686
0.698
0.668
0.674
0.632
0.648
0.650
0.636
0.614
0.620
0.632
0.612
0.588
0.598
0.590
0.566
0.544
0.602
0.596
0.602
0.602
0.746
0.754
0.736
0.656
0.752
0.758
0.708
0.680
0.610
0.598
0.658
0.598
0.590
0.562
0.594
0.602
0.598
0.568
0.558
0.576
0.586
0.564
0.558
0.588
0.556
0.546
0.564
0.556
0.546
0.528
0.570
0.566
0.570
0.568
0.576
0.558
0.566
0.578
0.576
0.578
0.558
0.536
0.582
0.580
0.590
0.620
0.634
0.600
0.626
0.606
0.612
0.582
0.576
0.600
0.582
0.572
0.552
0.582
0.562
0.542
0.612
0.524
0.566
0.538
0.562
0.544
0.560
0.564
0.554
0.580
0.548
0.556
0.542
0.524
0.534
0.588
0.570
0.576
0.628
0.692
0.646
0.756
0.710
0.682
0.716
0.674
0.650
0.656
0.646
0.600
0.664
0.638
0.706
0.700
0.754
0.718
0.692
0.718
0.712
0.666
0.742
0.722
0.676
0.692
0.730
0.678
0.676
0.680
0.796
1.050
0.890
0.826
0.706
0.742
0.718
0.680
0.730
0.806
0.894
0.998
0.902
0.748
0.784
0.776
0.796
1.202
0.998
0.960
0.980
0.884
1.060
0.974
0.952
0.966
0.822
0.854
1.044
0.906
0.900
0.898
0.800
0.904
1.016
1.020
1.138
0.924
0.876
0.772
0.850
0.844
0.896
1.180
0.982
0.922
0.738
0.684
0.734
0.712
0.700
0.706
0.790
0.714
0.732
0.688
0.674
0.648
0.650
0.600
0.666
0.638
0.598
0.652
0.648
0.650
0.690
0.742
0.800
0.992
0.878
0.752
0.698
0.652
0.654
0.678
0.688
0.696
0.718
0.712
0.748
0.756
0.658
0.656
0.652
0.628
0.626
0.556
0.580
0.572
0.570
0.560
0.546
0.562
0.540
0.544
0.530
0.522
0.518
0.526
0.512
0.520
0.516
0.512
0.518
0.530
0.548
0.514
0.548
0.532
0.506
0.536
0.522
0.518
0.512
0.512
0.504
0.502
0.496
0.492
0.520
0.498
0.484
0.522
0.514
0.524
0.544
0.534
0.648
0.402
0.742
0.856
0.814
0.710
0.666
0.642
0.622
0.606
0.618
0.606
0.600
0.594
0.590
0.572
0.580
0.562
0.572
0.564
0.536
0.548
0.530
0.548
0.540
0.538
0.534
0.528
0.498
0.510
0.548
0.542
0.562
0.570
0.658
0.698
0.678
0.736
0.700
0.740
0.660
0.692
0.754
0.676
0.694
0.654
0.620
0.664
0.646
0.660
0.664
0.666
0.726
0.738
0.692
0.650
0.596
0.600
0.642
0.594
0.574
0.624
0.632
0.646
0.652
0.666
0.670
0.746
0.724
0.698
0.718
0.654
0.718
0.706
0.704
0.696
0.640
0.700
0.654
0.644
0.650
0.648
0.658
0.648
0.676
0.646
0.672
0.650
0.650
0.742
0.666
0.738
0.718
0.672
0.720
0.744
0.708
0.774
0.718
0.668
0.638
0.602
0.630
0.622
0.644
0.660
0.638
0.806
0.754
0.712
0.732
0.654
0.648
0.690
0.708
0.748
0.772
0.794
0.736
0.834
0.722
0.714
0.738
0.702
0.696
0.738
0.676
0.724
0.768
0.712
0.698
0.686
0.682
0.686
0.690
0.780
0.802
0.804
0.796
0.756
0.742
0.742
0.726
0.732
0.790
0.794
0.714
0.804
0.818
0.784
0.798
0.760
0.740
0.742
0.662
0.762
0.776
0.760
0.842
0.860
0.884
0.896
0.818
0.848
0.754
0.678
0.694
0.750
0.770
1.060
0.896
0.906
0.778
0.766
0.696
0.686
0.702
0.716
0.760
1.104
0.990
0.844
0.786
0.700
0.686
0.676
0.668
0.662
0.660
0.638
0.626
0.638
0.634
0.604
0.642
0.670
0.662
0.644
0.608
0.618
0.578
0.604
0.596
0.582
0.590
0.604
0.648
0.604
0.630
0.608
0.626
0.608
0.600
0.566
0.594
0.642
0.654
0.648
0.600
0.602
0.614
0.632
0.670
0.644
0.680
0.650
0.660
0.648
0.654
0.646
0.644
0.654
0.654
0.678
0.672
0.692
0.662
0.638
0.658
0.648
0.700
0.652
0.652
0.658
0.628
0.666
0.634
0.656
0.638
0.608
0.646
0.632
0.628
0.596
0.644
0.640
0.618
0.642
0.630
0.620
0.604
0.656
0.598
0.596
0.618
0.606
0.592
0.628
0.626
0.650
0.702
0.734
0.696
0.728
0.706
0.672
0.680
0.650
0.670
0.704
0.770
0.728
0.762
0.880
0.890
0.812
0.712
0.768
0.730
0.702
0.694
0.712
0.676
0.710
0.740
0.736
0.752
0.722
0.692
0.670
0.694
0.718
0.704
0.730
0.756
0.736
0.752
0.746
0.738
0.662
0.694
0.722
0.680
0.746
0.724
0.788
0.768
0.750
0.730
0.696
0.700
0.746
0.754
0.870
0.960
0.886
0.888
0.800
0.854
0.808
0.812
0.824
0.764
0.738
0.752
0.800
0.746
0.790
0.860
0.852
0.898
1.056
0.932
0.886
0.826
0.770
0.728
0.678
0.720
0.752
0.680
0.704
0.738
0.812
0.820
0.754
0.744
0.722
0.678
0.686
0.672
0.666
0.692
0.744
0.742
0.794
0.882
0.726
0.814
0.782
0.732
0.764
0.838
0.842
0.772
0.874
0.898
0.808
0.732
0.636
0.686
0.618
0.596
0.668
0.678
0.746
0.902
0.290
0.844
0.678
0.680
0.668
0.696
0.752
0.488
0.852
0.448
0.736
0.664
0.458
0.442
0.540
0.930
0.816
0.810
0.776
0.898
0.936
1.006
0.898
0.820
0.826
0.820
0.750
0.788
0.836
0.804
0.760
0.796
0.828
0.798
0.776
0.896
0.942
0.960
0.902
0.802
0.832
0.864
1.038
1.112
1.174
1.000
0.914
0.802
0.756
0.806
0.896
1.300
1.084
1.018
0.966
0.802
0.836
0.878
0.822
0.998
1.338
1.150
0.908
0.900
0.876
1.158
1.024
0.926
0.788
0.764
0.718
0.744
0.800
0.800
0.758
0.744
0.702
0.696
0.670
0.708
0.726
0.718
0.772
0.800
0.374
0.378
0.718
0.428
0.616
0.686
0.288
0.614
0.206
0.302
0.502
0.290
0.494
0.604
0.676
0.624
0.450
0.450
0.658
0.440
0.780
0.372
0.650
0.272
0.380
0.658
0.294
0.496
0.282
0.368
0.626
0.374
0.614
0.434
0.366
0.848
0.270
0.418
0.524
0.474
0.638
0.464
0.710
0.294
0.396
0.384
0.716
0.268
0.632
0.258
0.440
0.314
0.292
0.392
0.680
0.704
0.372
0.648
0.406
0.594
0.414
0.586
0.538
0.462
0.606
0.296
0.690
0.308
0.712
0.296
0.706
0.586
0.308
0.592
0.384
0.366
0.602
0.446
0.472
0.382
0.414
0.432
0.360
0.754
0.688
0.236
0.564
0.708
0.296
0.730
0.464
0.588
0.312
0.598
0.304
0.476
0.374
0.436
0.514
0.404
0.296
0.608
0.294
0.400
0.606
0.298
0.594
0.320
0.580
0.462
0.438
0.378
0.372
0.330
0.370
0.326
0.374
0.342
0.510
0.260
0.394
0.530
0.616
0.470
0.628
0.306
0.594
0.258
0.440
0.378
0.376
0.558
0.294
0.596
0.468
0.384
0.448
0.392
0.308
0.500
0.360
0.438
0.402
0.280
0.318
0.502
0.252
0.446
0.550
0.450
0.604
0.300
0.498
0.238
0.464
0.538
0.560
0.340
0.874
0.586
0.270
0.384
0.358
0.294
0.472
0.372
0.412
0.436
0.326
0.576
0.386
0.514
0.402
0.288
0.310
0.606
0.594
0.302
0.298
0.542
0.558
0.270
0.382
0.440
0.804
0.780
0.734
0.776
0.820
0.900
0.836
0.900
0.962
0.860
0.912
0.946
1.014
0.952
0.786
0.800
0.804
0.870
0.964
0.994
0.972
0.874
0.954
1.106
0.998
0.800
0.796
0.800
0.798
0.808
0.908
1.236
0.952
0.954
0.888
0.860
0.798
0.872
0.848
0.846
0.846
0.844
0.784
1.020
1.014
1.170
1.056
0.848
0.792
0.792
0.816
0.856
1.030
1.142
1.024
0.956
0.840
0.710
0.748
0.746
0.804
0.798
1.264
1.002
0.930
0.844
0.816
0.828
0.816
0.898
0.980
0.954
0.922
0.822
0.778
0.744
0.700
0.694
0.668
0.680
0.682
0.710
0.694
0.672
0.676
0.672
0.656
0.664
0.626
0.608
0.604
0.618
0.614
0.610
0.614
0.628
0.608
0.644
0.646
0.650
0.680
0.714
0.706
0.764
0.798
0.830
0.774
0.786
0.768
0.736
0.710
0.778
0.774
0.734
0.714
0.698
0.752
0.720
0.730
0.742
0.772
0.810
0.796
0.774
0.692
0.672
0.638
0.606
0.560
0.636
0.616
0.630
0.628
0.626
0.624
0.648
0.630
0.694
0.706
0.686
0.678
0.698
0.708
0.690
0.740
0.766
0.786
0.754
0.796
0.760
0.690
0.696
0.696
0.654
0.666
0.664
0.658
0.658
0.650
0.604
0.638
0.626
0.636
0.660
0.684
0.708
0.744
0.752
0.708
0.694
0.682
0.672
0.678
0.668
0.624
0.638
0.642
0.648
0.594
0.670
0.628
0.662
0.648
0.634
0.624
0.606
0.620
0.614
0.596
0.650
0.656
0.658
0.698
0.710
0.720
0.710
0.702
0.734
0.764
0.992
0.200
0.498
0.564
0.434
0.586
0.368
0.622
0.424
0.576
0.424
0.574
0.426
0.508
0.284
0.610
0.886
0.366
0.520
0.428
0.436
0.936
0.424
0.472
0.776
0.702
0.722
0.714
0.702
0.692
0.670
0.660
0.690
0.696
0.682
0.680
0.660
0.648
0.648
0.640
0.648
0.650
0.646
0.614
0.660
0.642
0.646
0.650
0.770
0.936
0.880
0.796
0.712
0.710
0.704
0.668
0.624
0.688
0.674
0.676
0.670
0.658
0.638
0.644
0.638
0.618
0.668
0.724
0.712
0.762
0.738
0.742
0.742
0.714
0.696
0.706
0.670
0.664
0.626
0.638
0.644
0.624
0.630
0.552
0.738
0.668
1.042
0.888
0.512
0.318
0.514
0.662
0.660
0.628
0.622
0.646
0.630
0.618
0.608
0.604
0.598
0.594
0.600
0.592
0.588
0.594
0.592
0.606
0.618
0.608
0.632
0.656
0.616
0.668
0.646
0.640
0.644
0.696
0.666
0.634
0.704
0.646
0.654
0.654
0.640
0.618
0.632
0.608
0.616
0.632
0.654
0.660
0.684
0.702
0.696
0.646
0.698
0.646
0.638
0.656
0.620
0.604
0.596
0.604
0.588
0.570
0.556
0.554
0.522
0.564
0.546
0.496
0.542
0.520
0.512
0.522
0.504
0.500
0.504
0.498
0.502
0.498
0.494
0.286
0.222
0.498
0.502
0.492
0.466
0.484
0.472
0.488
0.492
0.482
0.478
0.482
0.468
0.494
0.476
0.478
0.478
0.472
0.490
0.466
0.486
0.452
0.508
0.466
0.486
0.484
0.480
0.482
0.502
0.512
0.470
0.478
0.496
0.492
0.496
0.492
0.500
0.498
0.488
0.490
0.502
0.498
0.510
0.502
0.508
0.504
0.512
0.502
0.506
0.508
0.528
0.506
0.522
0.518
0.530
0.526
0.544
0.520
0.548
0.484
0.554
0.548
0.508
0.542
0.556
0.554
0.546
0.568
0.540
0.548
0.544
0.562
0.534
0.570
0.558
0.564
0.560
0.580
0.598
0.596
0.578
0.616
0.568
0.588
0.586
0.616
0.626
0.598
0.614
0.626
0.656
0.670
0.696
0.688
0.696
0.690
0.746
0.690
0.828
0.786
0.668
0.650
0.758
0.844
0.810
0.682
0.676
0.656
0.670
0.676
0.710
0.414
0.586
0.468
0.944
0.946
0.898
0.916
0.840
0.858
0.792
0.868
0.874
0.906
0.858
0.838
0.888
0.854
0.864
0.856
0.778
0.832
0.804
0.730
0.738
0.666
0.678
0.674
0.776
0.872
0.870
0.718
0.702
0.708
0.702
0.660
0.682
0.656
0.646
0.670
0.614
0.642
0.628
0.642
0.658
0.670
0.704
0.742
0.678
0.742
0.700
0.712
0.690
0.708
0.710
0.674
0.684
0.688
0.692
0.614
0.634
0.616
0.600
0.592
0.610
0.640
0.766
0.728
0.770
0.744
0.790
0.668
0.682
0.646
0.674
0.664
0.658
0.608
0.642
0.614
0.606
0.640
0.634
0.654
0.606
0.680
0.644
0.648
0.636
0.644
0.620
0.616
0.616
0.704
0.804
0.888
0.962
0.834
0.704
0.694
0.628
0.636
0.606
0.596
0.590
0.544
0.606
0.594
0.660
0.654
0.698
0.766
0.694
0.704
0.726
0.666
0.698
0.722
0.668
0.750
0.804
0.754
0.758
0.730
0.716
0.684
0.660
0.654
0.644
0.624
0.652
0.666
0.672
0.632
0.650
0.608
0.606
0.676
0.814
0.822
0.778
0.762
0.724
0.742
0.742
0.692
0.694
0.684
0.664
0.656
0.664
0.668
0.642
0.632
0.640
0.724
0.734
0.728
0.702
0.640
0.640
0.630
0.598
0.602
0.600
0.600
0.624
0.706
0.552
0.464
0.438
0.526
0.772
0.220
0.480
0.464
0.536
0.318
0.484
0.340
0.728
0.432
0.252
0.644
0.620
0.620
0.628
0.628
0.622
0.644
0.656
0.704
0.782
0.788
0.822
0.804
0.796
0.768
0.744
0.698
0.738
0.722
0.736
0.716
0.684
0.648
0.654
0.600
0.664
0.734
0.794
0.742
0.764
0.748
0.728
0.720
0.732
0.740
0.730
0.754
0.744
0.702
0.698
0.672
0.708
0.778
1.010
0.852
0.802
0.816
0.794
0.802
0.770
0.756
0.732
0.814
0.826
0.896
0.996
1.016
0.962
0.900
0.752
0.776
0.768
0.762
0.810
1.130
0.864
0.920
0.812
0.798
0.796
0.710
0.702
0.694
0.740
0.742
0.718
0.808
0.794
0.752
0.810
0.844
0.860
0.938
0.994
1.006
0.854
0.682
0.664
0.670
0.696
0.798
1.174
1.044
0.978
0.928
0.872
0.836
0.872
0.808
0.782
0.740
0.764
0.834
0.840
0.814
0.842
0.812
0.692
0.694
0.624
0.646
0.644
0.644
0.654
0.634
0.640
0.624
0.650
0.614
0.608
0.630
0.630
0.704
0.768
0.896
0.992
0.908
0.884
0.782
0.710
0.722
0.692
0.708
0.742
0.760
0.746
0.856
0.902
0.894
0.802
0.700
0.690
0.672
0.670
0.670
0.670
0.696
0.684
0.734
0.738
0.730
0.674
0.656
0.620
0.640
0.632
0.620
0.608
0.574
0.598
0.622
0.610
0.652
0.640
0.670
0.634
0.616
0.606
0.620
0.600
0.612
0.606
0.608
0.596
0.586
0.588
0.568
0.564
0.554
0.534
0.526
0.522
0.546
0.528
0.512
0.534
0.518
0.510
0.504
0.500
0.496
0.496
0.496
0.492
0.450
0.512
0.488
0.480
0.496
0.514
0.518
0.576
0.626
0.674
0.626
0.592
0.648
0.606
0.608
0.606
0.594
0.592
0.548
0.610
0.552
0.566
0.578
0.546
0.550
0.528
0.544
0.540
0.560
0.566
0.590
0.592
0.596
0.588
0.594
0.568
0.558
0.568
0.554
0.528
0.522
0.568
0.536
0.564
0.534
0.594
0.572
0.616
0.670
0.714
0.894
0.840
0.790
0.808
0.836
0.870
0.852
0.776
0.728
0.650
0.644
0.606
0.594
0.608
0.642
0.384
0.704
0.798
0.884
0.826
0.740
0.698
0.666
0.660
0.642
0.644
0.628
0.624
0.662
0.682
0.750
0.824
0.826
0.800
0.704
0.704
0.684
0.724
0.790
0.734
0.724
0.740
0.756
0.692
0.708
0.672
0.622
0.650
0.644
0.666
0.742
0.918
0.908
0.920
0.836
0.808
0.856
0.848
0.784
0.782
0.780
0.814
0.828
0.818
0.764
0.758
0.756
0.764
0.814
0.782
0.862
0.900
0.892
0.760
0.746
0.686
0.680
0.682
0.654
0.650
0.638
0.612
0.616
0.604
0.648
0.646
0.746
0.846
0.916
0.882
0.800
0.718
0.676
0.706
0.658
0.666
0.702
0.750
0.772
0.634
0.560
0.842
0.292
0.960
0.828
0.740
0.690
0.698
0.604
0.648
0.628
0.632
0.592
0.640
0.620
0.638
0.632
0.672
0.766
0.878
0.888
0.826
0.814
0.730
0.710
0.698
0.690
0.714
0.742
0.844
1.028
0.972
0.954
0.854
0.788
0.702
0.700
0.700
0.676
0.678
0.698
0.720
0.766
0.842
0.870
0.794
0.826
0.736
0.696
0.670
0.676
0.674
0.744
0.772
0.750
0.756
0.716
0.650
0.716
0.652
0.666
0.658
0.644
0.660
0.708
0.682
0.706
0.676
0.666
0.660
0.612
0.630
0.612
0.594
0.612
0.636
0.704
0.890
0.878
0.830
0.754
0.710
0.684
0.670
0.666
0.624
0.656
0.658
0.674
0.706
0.700
0.658
0.632
0.906
0.894
0.890
0.850
0.820
0.716
0.734
0.750
0.766
0.782
0.770
0.722
0.742
0.690
0.664
0.606
0.642
0.600
0.594
0.566
0.600
0.640
0.656
0.706
0.700
0.702
0.662
0.736
0.762
0.836
0.792
0.738
0.674
0.682
0.682
0.702
0.684
0.656
0.692
0.638
0.660
0.622
0.650
0.636
0.660
0.630
0.666
0.638
0.614
0.638
0.602
0.596
0.604
0.610
0.626
0.610
0.626
0.666
0.656
0.696
0.714
0.690
0.698
0.696
0.680
0.678
0.674
0.642
0.642
0.614
0.630
0.592
0.656
0.650
0.682
0.664
0.700
0.708
0.726
0.722
0.690
0.698
0.670
0.688
0.678
0.676
0.698
0.700
0.732
0.754
0.708
0.708
0.668
0.652
0.642
0.618
0.612
0.690
0.660
0.658
0.664
0.688
0.748
0.754
0.696
0.648
0.654
0.646
0.650
0.666
0.734
0.776
0.798
0.796
0.782
0.754
0.696
0.650
0.700
0.682
0.666
0.752
0.800
0.586
0.512
0.998
0.862
0.828
0.780
0.778
0.754
0.716
0.786
0.798
0.876
0.818
0.806
0.744
0.708
0.684
0.714
0.688
0.702
0.698
0.682
0.682
0.654
0.684
0.660
0.680
0.644
0.726
0.714
0.718
0.774
0.800
0.736
0.804
0.738
0.694
0.724
0.684
0.664
0.652
0.644
0.644
0.660
0.694
0.698
0.686
0.642
0.682
0.798
0.868
0.908
0.922
0.840
0.722
0.720
0.720
1.050
0.850
0.774
0.724
0.726
0.728
0.708
0.720
0.668
0.692
0.710
0.658
0.662
0.632
0.646
0.648
0.636
0.680
0.756
0.984
0.848
0.900
0.830
0.832
0.840
0.802
0.796
0.822
0.776
0.770
0.688
0.700
0.676
0.670
0.698
0.702
0.734
0.760
0.894
0.820
0.860
0.816
0.736
0.708
0.664
0.684
0.668
0.654
0.654
0.704
0.742
0.708
0.786
0.888
0.870
0.848
0.728
0.738
0.726
0.708
0.698
0.678
0.674
0.634
0.628
0.672
0.694
0.762
0.800
0.810
0.774
0.734
0.696
0.648
0.694
0.662
0.702
0.790
0.848
0.904
0.854
0.804
0.736
0.756
0.714
0.682
0.712
0.700
0.740
0.742
0.714
0.682
0.708
0.700
0.658
0.714
0.678
0.702
0.698
0.702
0.702
0.682
0.662
0.696
0.706
0.856
1.022
0.932
0.846
0.764
0.654
0.680
0.702
0.650
0.750
0.856
0.938
1.006
0.906
0.848
0.746
0.752
0.702
0.696
0.660
0.670
0.658
0.698
0.752
0.968
1.042
1.036
0.838
0.820
0.760
0.706
0.810
1.036
0.990
0.856
0.800
0.720
0.778
0.752
0.738
0.820
0.888
0.818
0.934
0.898
0.802
0.800
0.798
0.740
0.842
0.814
0.824
0.866
1.064
0.912
0.936
0.852
0.826
0.882
0.846
0.830
0.826
0.812
0.774
0.832
0.894
0.792
0.826
0.786
0.742
0.836
0.902
0.816
0.920
0.804
0.834
0.832
0.822
0.778
0.804
0.836
0.762
0.808
0.828
0.796
0.902
0.886
0.776
0.826
0.854
0.824
0.814
0.848
0.826
0.750
0.812
0.852
0.812
0.928
0.994
0.854
0.846
0.862
0.784
0.934
1.014
0.896
0.910
0.896
0.852
0.824
0.770
0.758
0.838
0.764
0.848
0.878
0.830
0.840
0.852
0.820
0.782
0.848
0.896
0.774
0.856
0.872
0.798
0.900
0.866
0.738
0.758
0.736
0.674
0.754
0.748
0.710
0.674
0.730
0.676
0.738
0.848
0.956
0.932
0.768
0.744
0.678
0.676
0.680
0.672
0.662
0.786
0.590
0.604
0.594
0.468
0.944
0.878
0.864
0.860
0.970
1.020
0.868
0.786
0.818
0.936
0.980
0.768
0.748
0.798
0.752
0.720
0.764
0.826
0.776
0.968
1.134
0.886
0.938
0.842
0.840
0.844
0.866
0.742
0.798
0.764
0.798
0.844
0.850
0.854
0.780
0.796
0.786
0.786
0.752
0.838
1.006
0.978
0.834
0.684
0.698
0.664
0.734
0.764
1.102
0.948
0.938
1.014
1.000
0.880
0.894
0.824
0.702
0.674
0.698
0.762
0.758
1.298
1.150
1.058
0.948
0.780
0.714
0.702
0.708
0.736
0.696
0.658
0.682
0.722
0.756
0.802
0.802
0.778
0.758
0.728
0.710
0.674
0.648
0.646
0.618
0.622
0.610
0.650
0.644
0.596
0.608
0.592
0.412
0.688
0.300
0.600
0.372
0.426
0.472
0.428
0.420
0.282
0.410
0.660
0.642
0.288
0.340
0.600
0.598
0.614
0.604
0.610
0.640
0.672
0.658
0.726
0.720
0.728
0.698
0.658
0.642
0.678
0.650
0.642
0.622
0.612
0.596
0.602
0.630
0.610
0.604
0.610
0.610
0.604
0.598
0.594
0.594
0.590
0.586
0.586
0.580
0.604
0.596
0.580
0.584
0.574
0.570
0.582
0.578
0.578
0.556
0.588
0.568
0.562
0.582
0.576
0.582
0.584
0.560
0.598
0.606
0.592
0.586
0.586
0.584
0.590
0.600
0.586
0.578
0.616
0.598
0.580
0.604
0.596
0.604
0.598
0.596
0.594
0.604
0.596
0.588
0.586
0.588
0.592
0.618
0.836
0.902
0.764
0.704
0.644
0.634
0.610
0.604
0.588
0.600
0.604
0.608
0.602
0.624
0.634
0.650
0.636
0.618
0.636
0.612
0.628
0.640
0.632
0.628
0.610
0.640
0.616
0.636
0.662
0.626
0.658
0.648
0.596
0.664
0.660
0.688
0.684
0.654
0.628
0.628
0.604
0.616
0.612
0.638
0.634
0.622
0.630
0.636
0.638
0.626
0.632
0.616
0.610
0.632
0.620
0.696
0.716
0.844
0.808
0.750
0.724
0.664
0.672
0.656
0.612
0.640
0.622
0.608
0.616
0.592
0.592
0.592
0.624
0.606
0.652
0.652
0.694
0.740
0.658
0.700
0.704
0.636
0.644
0.624
0.594
0.636
0.600
0.610
0.602
0.594
0.624
0.608
0.614
0.614
0.604
0.642
0.658
0.680
0.686
0.658
0.638
0.650
0.682
0.632
0.700
0.724
0.734
0.712
0.744
0.712
0.704
0.740
0.702
0.694
0.706
0.712
0.684
0.744
0.796
0.806
0.760
0.810
0.822
0.746
0.812
0.782
0.722
0.754
0.776
0.760
0.872
1.038
0.864
0.842
0.858
0.742
0.850
1.146
0.892
0.948
0.846
0.718
0.758
0.802
0.838
1.172
1.028
0.952
0.942
0.870
0.848
0.922
0.900
1.016
1.092
0.944
0.972
0.966
0.816
0.812
0.846
1.114
0.970
0.978
0.958
0.834
0.874
0.872
0.994
0.906
0.932
0.770
0.846
0.950
0.978
0.806
0.896
1.116
0.878
0.914
0.820
0.794
0.902
1.078
0.914
0.908
0.872
0.812
0.810
1.006
0.872
0.922
0.956
0.788
0.818
0.822
0.798
0.818
1.176
1.028
0.980
0.998
0.922
1.040
1.048
0.926
1.082
1.066
0.940
1.052
1.004
0.826
0.916
0.958
0.864
0.876
0.944
0.826
0.886
0.956
0.988
0.906
0.774
0.786
0.738
0.760
0.742
0.776
0.762
0.752
0.748
0.722
0.774
0.760
1.058
1.026
0.916
1.000
1.066
0.934
0.920
0.784
0.854
1.008
1.138
1.000
0.978
0.806
0.814
0.700
0.670
0.728
0.762
1.198
1.044
1.028
0.968
0.798
0.856
0.806
0.848
0.892
0.728
0.776
0.782
0.864
0.764
0.886
0.872
0.742
0.748
0.696
0.666
0.680
0.660
0.650
0.680
0.662
0.634
0.652
0.662
0.658
0.640
0.630
0.660
0.654
0.658
0.704
0.698
0.700
0.672
0.718
0.726
0.778
0.768
0.746
0.742
0.712
0.700
0.706
0.728
0.742
0.754
0.754
0.744
0.730
0.732
0.726
0.768
0.814
0.838
0.796
0.732
0.718
0.684
0.672
0.658
0.642
0.636
0.626
0.626
0.618
0.628
0.662
0.706
0.738
0.790
0.772
0.698
0.720
0.702
0.704
0.702
0.666
0.704
0.652
0.652
0.670
0.650
0.678
0.700
0.702
0.734
0.660
0.704
0.722
0.708
0.670
0.686
0.668
0.644
0.680
0.644
0.634
0.656
0.688
0.714
0.762
0.724
0.766
0.748
0.730
0.724
0.700
0.698
0.690
0.656
0.660
0.632
0.642
0.612
0.604
0.598
0.592
0.578
0.574
0.566
0.562
0.566
0.650
0.658
0.698
0.730
0.726
0.700
0.684
0.658
0.630
0.636
0.636
0.638
0.620
0.634
0.606
0.596
0.636
0.636
0.626
0.662
0.686
0.720
0.726
0.712
0.698
0.772
0.728
0.740
0.772
0.846
0.838
0.850
0.880
0.924
0.908
0.822
0.740
0.776
0.788
0.776
0.728
0.676
0.722
0.714
0.722
0.684
0.694
0.694
0.682
0.726
0.714
0.740
0.744
0.700
0.660
0.692
0.690
0.660
0.618
0.638
0.634
0.640
0.698
0.770
0.686
0.514
0.952
0.804
0.720
0.660
0.664
0.682
0.620
0.660
0.676
0.730
0.774
0.718
0.710
0.734
0.740
0.708
0.726
0.722
0.720
0.724
0.718
0.740
0.692
0.810
0.800
0.690
0.640
0.738
0.728
0.702
0.716
0.684
0.700
0.696
0.718
0.820
0.864
0.894
0.850
0.858
0.788
0.750
0.758
0.848
0.752
0.762
0.742
0.700
0.722
0.672
0.722
0.678
0.698
0.702
0.726
0.658
0.670
0.660
0.674
0.660
0.656
0.674
0.686
0.682
0.690
0.708
0.686
0.694
0.694
0.680
0.698
0.662
0.648
0.700
0.670
0.680
0.690
0.696
0.694
0.682
0.702
0.688
0.654
0.644
0.644
0.656
0.684
0.666
0.706
0.744
0.756
0.734
0.738
0.770
0.746
0.722
0.734
0.798
0.790
0.774
0.802
0.834
0.756
0.778
0.780
0.788
0.790
0.778
0.804
0.766
0.766
0.766
0.750
0.678
0.700
0.654
0.648
0.698
0.680
0.670
0.694
0.700
0.658
0.698
0.692
0.694
0.660
0.706
0.666
0.660
0.624
0.648
0.636
0.618
0.590
0.634
0.626
0.620
0.630
0.632
0.666
0.692
0.706
0.668
0.732
0.704
0.724
0.732
0.716
0.714
0.694
0.720
0.698
0.702
0.676
0.672
0.620
0.630
0.642
0.608
0.610
0.602
0.630
0.608
0.656
0.646
0.690
0.750
0.800
0.798
0.760
0.724
0.730
0.744
0.732
0.712
0.734
0.754
0.738
0.732
0.754
0.812
0.790
0.818
0.778
0.748
0.750
0.700
0.674
0.690
0.634
0.656
0.674
0.706
0.702
0.716
0.750
0.790
0.756
0.762
0.724
0.684
0.628
0.622
0.604
0.602
0.594
0.602
0.572
0.680
0.688
0.682
0.666
0.692
0.694
0.650
0.686
0.660
0.696
0.654
0.652
0.678
0.666
0.662
0.690
0.636
0.666
0.710
0.738
0.712
0.688
0.656
0.654
0.650
0.664
0.634
0.606
0.600
0.630
0.646
0.652
0.666
0.602
0.662
0.702
0.744
0.768
0.726
0.766
0.806
0.840
0.816
0.778
0.764
0.736
0.688
0.706
0.722
0.720
0.740
0.774
0.788
0.794
0.812
0.848
0.796
0.746
0.650
0.710
0.752
0.842
0.590
0.604
0.956
0.942
0.866
0.776
0.770
0.720
0.682
0.666
0.696
0.694
0.692
0.656
0.688
0.666
0.656
0.686
0.696
0.680
0.706
0.702
0.714
0.750
0.740
0.720
0.726
0.706
0.678
0.676
0.598
0.642
0.626
0.598
0.628
0.608
0.588
0.596
0.584
0.568
0.570
0.596
0.568
0.566
0.560
0.608
0.602
0.594
0.602
0.606
0.594
0.596
0.616
0.674
0.680
0.734
0.704
0.798
0.746
0.704
0.702
0.672
0.676
0.620
0.670
0.642
0.638
0.634
0.596
0.602
0.598
0.596
0.602
0.602
0.622
0.580
0.600
0.594
0.632
0.626
0.616
0.628
0.602
0.648
0.612
0.596
0.620
0.664
0.662
0.660
0.662
0.672
0.626
0.654
0.680
0.722
0.684
0.680
0.690
0.672
0.666
0.624
0.660
0.646
0.620
0.582
0.630
0.600
0.620
0.648
0.720
0.714
0.756
0.738
0.760
0.654
0.644
0.668
0.832
0.554
0.946
0.210
0.690
0.412
0.490
0.674
0.626
0.508
0.692
0.370
0.726
0.314
0.388
0.608
0.694
0.276
0.420
0.460
0.856
0.488
0.410
0.898
0.794
0.682
0.626
0.602
0.658
0.628
0.890
0.364
0.786
0.660
0.614
0.290
0.674
0.420
0.516
0.290
0.694
0.400
0.724
0.286
0.490
0.512
0.296
0.776
0.368
0.472
0.288
0.442
0.234
0.478
0.436
0.476
0.422
0.306
0.642
0.266
0.354
0.632
0.612
1.002
0.268
0.434
0.460
0.726
0.308
0.592
0.290
0.786
0.680
0.640
0.612
0.666
0.926
0.528
0.960
0.918
0.850
0.752
0.702
0.606
0.640
0.634
0.646
0.700
0.678
0.794
0.704
0.702
0.752
0.746
0.714
0.690
0.652
0.696
1.304
1.004
0.816
0.718
0.700
0.702
0.634
0.634
0.634
0.630
0.636
0.636
0.642
0.704
1.092
0.842
0.772
0.688
0.672
0.758
0.832
1.076
0.916
0.750
0.654
0.704
0.814
0.572
1.070
0.430
0.814
0.486
0.608
0.298
0.838
0.556
0.600
0.860
0.750
0.290
0.376
0.634
0.616
0.582
0.640
0.626
0.636
0.616
0.604
0.606
0.606
0.634
0.722
1.288
0.368
0.816
1.040
1.002
0.974
0.412
1.226
1.076
0.934
0.774
0.672
0.628
0.670
0.636
0.630
0.626
0.626
0.618
0.630
0.648
0.668
0.672
0.682
0.658
0.716
0.762
0.732
0.680
0.692
0.736
0.672
0.702
0.708
0.638
0.674
0.666
0.654
0.606
0.626
0.664
0.764
0.844
0.806
0.692
0.702
0.700
0.660
0.662
0.684
0.652
0.642
0.680
0.626
0.598
0.598
0.602
0.620
0.646
0.638
0.630
0.632
0.604
0.594
0.584
0.594
0.602
0.606
0.596
0.568
0.580
0.610
0.680
0.730
0.750
0.694
0.692
0.654
0.598
0.644
0.614
0.632
0.704
0.696
0.380
0.416
0.536
0.856
0.782
0.680
0.662
0.638
0.622
0.608
0.598
0.586
0.592
0.584
0.574
0.600
0.598
0.588
0.566
0.644
0.786
0.270
0.434
0.510
0.588
0.268
0.748
0.700
0.642
0.632
0.630
0.608
0.580
0.598
0.610
0.598
0.618
0.592
0.586
0.656
0.634
0.424
0.576
0.348
0.650
0.216
0.750
0.700
0.714
0.718
0.404
0.676
0.882
0.908
0.846
0.828
0.832
0.782
0.734
0.714
0.678
0.714
0.712
0.730
0.744
0.714
0.678
0.686
0.650
0.672
0.658
0.664
0.606
0.664
0.640
0.618
0.606
0.626
0.608
0.596
0.594
0.592
0.574
0.578
0.610
0.600
0.598
0.616
0.676
0.704
0.668
0.728
0.746
0.736
0.776
0.744
0.716
0.692
0.644
0.658
0.656
0.632
0.708
0.784
0.714
0.876
0.832
0.740
0.808
0.690
0.756
0.752
0.742
0.702
0.750
0.776
0.710
0.668
0.690
0.666
0.700
0.642
0.698
0.644
0.658
0.672
0.670
0.660
0.698
0.654
0.604
0.648
0.612
0.612
0.628
0.658
0.682
0.708
0.756
0.734
0.760
0.710
0.676
0.678
0.636
0.698
0.742
0.680
0.702
0.712
0.630
0.690
0.684
0.602
0.708
0.702
0.684
0.652
0.658
0.696
0.760
0.794
0.994
0.988
0.938
0.894
0.796
0.780
0.772
0.836
0.806
0.844
0.906
0.822
0.878
0.934
0.838
0.840
0.860
0.806
0.816
0.766
0.678
0.752
0.832
1.136
1.004
0.978
0.860
0.824
0.760
0.744
0.744
0.746
0.794
0.888
0.862
0.938
0.878
0.846
0.878
0.852
0.812
0.826
0.904
0.860
0.798
0.780
0.716
0.750
0.760
0.850
0.890
0.956
0.942
0.872
0.860
0.764
0.806
0.716
0.738
0.832
0.852
1.076
1.030
0.966
0.854
0.850
0.828
0.820
0.798
0.838
0.852
0.872
0.872
0.806
0.802
0.774
0.746
0.750
0.828
1.160
1.046
0.946
0.902
0.846
0.894
0.818
0.842
0.874
0.824
0.838
0.814
0.806
0.704
0.728
0.660
0.664
0.634
0.728
0.656
0.514
0.586
0.614
0.686
0.368
0.430
0.568
0.434
0.512
0.294
0.676
0.416
0.560
0.544
0.414
0.286
0.498
0.208
0.276
0.516
0.280
0.420
0.608
0.304
0.764
0.422
0.602
0.914
0.288
0.672
0.424
0.536
0.666
0.302
0.598
0.340
0.560
0.364
0.638
0.250
0.448
0.416
0.286
0.510
0.296
0.608
0.286
0.468
0.738
0.300
0.412
0.292
0.470
0.372
0.350
0.764
0.432
0.388
0.366
0.488
0.870
0.588
0.216
0.800
0.288
0.492
0.716
0.720
0.686
0.694
0.684
0.714
0.690
0.266
0.850
0.856
0.744
0.762
0.738
0.658
0.698
0.694
0.674
0.770
1.036
0.978
0.988
1.128
0.980
1.046
1.004
0.902
0.902
0.840
0.854
0.846
0.796
0.848
0.848
0.812
0.816
0.838
0.768
0.770
0.806
0.764
0.748
0.790
0.798
0.808
0.792
0.800
0.818
0.816
0.766
0.746
0.706
0.702
0.704
0.684
0.698
0.704
0.704
0.688
0.688
0.702
0.712
0.698
0.660
0.700
0.742
0.714
0.750
0.752
0.740
0.706
0.738
0.718
0.670
0.734
0.700
0.694
0.684
0.662
0.640
0.660
0.658
0.642
0.700
0.758
0.842
0.974
1.030
1.026
0.946
0.922
0.902
0.954
0.976
0.936
0.984
0.902
0.902
0.870
0.790
0.804
0.828
0.784
0.808
0.818
0.864
0.912
0.866
0.804
0.798
0.694
0.762
0.744
0.772
0.728
0.764
0.772
0.758
0.898
1.006
0.998
0.932
0.924
0.958
1.042
1.020
0.930
0.886
0.798
0.726
0.780
0.786
0.816
0.918
1.128
1.012
1.030
0.964
0.916
0.800
0.736
0.696
0.704
0.656
0.700
0.638
0.642
0.700
0.746
0.872
0.888
0.896
0.854
0.808
0.834
0.852
0.852
0.876
0.780
0.812
0.794
0.756
0.806
0.782
0.750
0.754
0.750
0.760
0.768
0.760
0.766
0.810
0.876
0.896
1.064
1.156
1.046
0.998
0.858
0.918
0.824
0.786
0.756
0.754
0.708
0.770
0.748
0.748
0.748
0.792
0.682
0.706
0.646
0.672
0.686
0.746
0.440
0.706
0.900
0.694
0.366
0.434
0.614
0.288
0.804
0.308
0.772
0.814
0.270
0.428
0.570
0.432
0.552
0.448
0.546
0.654
0.328
0.672
0.414
0.292
0.806
0.290
0.714
0.290
0.496
0.244
0.454
0.568
0.430
0.512
0.288
0.654
0.446
0.412
0.290
0.508
0.298
0.512
0.288
0.466
0.428
0.378
0.422
0.362
0.442
0.390
0.608
0.256
0.442
0.416
0.290
0.462
0.748
0.286
0.406
0.298
0.410
0.288
0.454
0.442
0.314
0.288
0.488
0.364
0.562
0.290
0.610
0.284
0.714
0.286
0.662
0.436
0.466
0.436
0.356
0.444
0.316
0.286
0.462
0.436
0.298
0.718
0.286
0.470
0.426
0.394
0.882
0.424
0.468
0.434
0.462
0.438
0.418
0.286
0.568
0.426
0.424
0.282
0.528
0.274
0.494
0.726
0.742
0.716
0.690
0.688
0.704
0.712
0.704
0.794
0.836
0.850
0.908
0.746
0.732
0.854
0.798
0.458
0.442
0.732
0.568
0.548
0.452
0.564
0.436
0.514
0.292
0.602
0.300
0.578
0.366
0.456
0.300
0.536
0.556
0.252
0.448
0.276
0.422
0.340
0.562
0.238
0.562
0.230
0.570
0.252
0.818
0.428
0.336
0.566
0.250
0.550
0.266
0.432
0.412
0.590
0.314
0.290
0.572
0.422
0.442
0.660
0.226
0.574
0.310
0.590
0.354
0.446
0.404
0.496
0.364
0.436
0.418
0.288
0.584
0.362
0.456
0.300
0.464
0.428
0.312
0.290
0.456
0.442
0.296
0.758
0.756
0.748
0.750
0.680
0.738
0.744
0.762
0.810
0.820
0.772
0.808
0.830
0.878
0.968
0.946
0.902
0.844
0.798
0.806
0.800
0.794
0.738
0.724
0.758
0.826
0.984
0.924
0.792
0.762
0.770
0.754
0.754
0.716
0.736
0.770
0.792
0.796
0.820
0.892
0.838
0.802
0.714
0.742
0.694
0.708
0.698
0.702
0.780
0.830
0.844
0.746
0.746
0.736
0.738
0.676
0.730
0.822
0.940
0.228
0.982
0.292
0.608
0.952
0.838
0.886
0.874
0.852
0.840
0.756
0.794
0.806
1.038
1.054
1.044
1.036
1.020
0.910
0.816
0.784
0.754
0.746
0.756
0.842
0.928
0.904
0.866
0.984
1.124
0.990
0.972
0.882
0.938
0.966
1.026
1.026
0.846
0.870
0.782
0.832
0.934
1.130
1.062
1.012
0.924
0.896
0.880
0.884
0.790
0.838
0.844
0.956
0.984
0.936
0.944
0.970
1.070
1.078
0.968
0.966
0.912
0.970
0.974
0.904
0.996
1.064
0.956
1.090
0.936
1.000
0.976
1.194
1.028
0.956
0.970
0.974
0.834
0.898
1.048
1.070
0.928
0.922
0.878
0.870
0.966
1.118
1.000
1.064
1.004
0.890
0.904
0.892
0.892
0.914
0.902
0.878
0.826
0.806
0.806
0.892
0.932
0.918
0.946
0.868
0.952
1.026
0.918
1.012
0.952
0.950
0.992
0.928
0.994
0.880
0.942
0.906
0.922
0.920
0.842
0.960
0.972
0.926
0.986
0.852
0.892
0.908
0.898
1.028
0.976
0.924
0.944
0.880
0.946
1.082
0.948
1.054
1.040
0.982
0.860
0.842
0.910
1.024
0.988
0.872
0.836
0.826
0.832
0.808
0.748
0.754
0.766
0.792
0.810
0.832
0.846
0.778
0.830
0.844
0.896
0.868
0.856
0.782
0.826
0.776
0.756
0.740
0.732
0.748
0.824
0.894
0.892
0.898
0.914
0.972
0.906
0.844
0.776
0.802
0.800
0.860
0.832
0.898
0.996
1.012
0.978
0.922
0.878
0.858
0.830
0.824
0.806
0.708
0.772
0.758
0.746
0.824
0.946
1.076
0.938
0.922
0.816
0.860
0.840
0.792
0.796
0.908
1.000
1.106
1.136
1.062
1.058
0.996
0.942
0.904
0.912
0.930
0.904
0.894
0.836
0.816
0.798
0.810
0.894
0.958
0.884
0.818
0.818
0.798
0.788
0.770
0.774
0.764
0.718
0.714
0.750
0.746
0.750
0.760
0.796
0.760
0.796
0.812
0.790
0.802
0.836
0.882
0.922
0.904
0.880
0.806
0.812
0.850
0.868
0.834
0.898
0.966
0.930
0.854
0.798
0.800
0.776
0.788
0.814
0.880
0.884
0.934
1.026
0.918
0.946
0.956
0.882
0.856
0.834
0.792
0.844
0.878
0.948
0.890
0.870
0.866
0.840
0.782
0.798
0.798
0.802
0.774
0.820
0.858
0.802
0.822
0.820
0.782
0.820
0.806
0.848
0.808
0.806
0.736
0.758
0.762
0.772
0.728
0.750
0.788
0.864
0.960
1.012
1.090
1.062
1.024
0.872
0.838
0.818
0.858
0.898
0.940
0.836
0.928
0.940
0.896
1.004
1.072
1.088
0.938
0.902
0.794
0.868
0.834
0.902
0.860
0.918
0.972
1.042
0.978
0.910
0.818
0.750
0.728
0.672
0.668
0.710
0.672
0.738
0.748
0.742
0.746
0.724
0.700
0.760
0.744
0.764
0.768
0.736
0.692
0.710
0.804
0.868
0.884
0.924
1.012
1.032
0.988
0.990
1.020
1.022
1.044
1.042
1.040
0.916
0.938
0.902
0.922
0.968
1.070
1.078
1.006
1.026
1.014
0.896
0.980
1.000
1.000
0.934
0.890
0.882
0.840
0.790
0.770
0.736
0.780
0.784
0.738
0.800
0.800
0.770
0.824
0.872
0.834
0.744
0.794
0.818
0.802
0.972
1.034
0.976
0.984
1.020
0.884
0.966
1.004
0.924
1.028
1.112
1.116
0.948
0.966
0.920
0.884
1.076
1.122
1.060
0.996
0.850
0.812
0.786
0.728
0.696
0.738
0.740
0.748
0.752
0.820
0.778
0.746
0.756
0.814
0.782
0.830
0.838
0.840
0.792
0.802
0.804
0.778
0.830
0.950
1.080
1.028
1.088
1.084
1.024
1.102
1.092
1.124
1.114
1.056
1.050
1.100
1.008
1.126
1.122
1.120
1.046
0.990
1.050
1.000
1.078
1.054
1.052
1.078
1.018
1.046
1.046
0.950
1.116
1.144
1.108
1.148
1.054
1.044
0.998
0.862
0.940
1.102
0.936
1.102
1.134
0.986
1.002
0.966
1.024
1.048
0.928
0.952
0.952
0.896
0.910
1.000
0.936
1.026
1.040
0.906
0.950
0.966
0.962
1.198
1.116
1.062
1.054
0.962
0.984
1.002
0.954
0.946
1.026
0.934
0.940
0.902
0.854
0.908
0.992
1.144
1.086
1.008
0.950
0.950
0.960
0.998
0.898
0.942
0.940
0.956
0.912
0.926
0.974
0.928
0.920
1.018
1.018
1.014
1.078
1.020
0.976
1.028
0.954
0.942
0.982
1.016
1.060
1.086
1.028
1.020
1.010
0.986
0.970
1.044
0.996
0.926
0.934
0.934
0.912
0.894
1.060
1.034
1.004
1.046
0.948
0.906
0.904
0.930
0.880
1.048
1.088
0.950
0.892
0.784
0.790
0.810
0.826
0.868
0.836
0.822
0.830
0.798
0.752
0.796
0.800
0.804
0.832
0.858
0.842
0.870
0.894
0.864
0.816
0.854
0.856
0.910
1.004
1.138
1.042
0.962
0.854
0.802
0.796
0.804
0.854
1.044
1.072
1.032
0.980
0.994
0.924
0.946
1.052
1.066
0.940
1.050
1.010
0.990
1.000
1.012
0.988
1.144
0.980
0.986
0.936
0.858
0.802
0.842
0.868
0.852
1.008
0.982
0.946
0.944
0.894
0.882
0.886
0.838
0.836
0.850
0.814
0.800
0.832
0.852
0.850
0.866
0.952
0.942
0.854
0.828
0.784
0.774
0.836
0.924
0.904
1.008
1.060
0.930
0.956
0.944
0.842
0.856
0.932
0.874
0.950
0.950
0.894
0.866
0.842
0.760
0.800
0.806
0.802
0.794
0.776
0.758
0.730
0.726
0.734
0.728
0.758
0.724
0.798
0.852
0.838
0.790
0.850
0.798
0.734
0.918
0.954
1.024
0.868
0.816
0.786
0.870
0.866
0.884
0.898
0.862
0.796
0.796
0.840
0.904
0.952
0.956
0.852
0.288
0.476
0.804
1.086
1.162
1.136
1.092
1.024
0.954
0.926
0.948
0.990
0.932
0.942
0.938
1.002
0.996
0.868
0.868
0.840
0.826
0.780
0.748
0.774
0.800
0.900
0.786
0.612
0.688
0.508
0.300
0.786
0.806
0.228
0.282
0.698
0.300
0.606
0.292
0.604
0.288
0.558
0.830
0.366
0.424
0.422
0.370
0.432
0.354
0.758
0.590
0.226
0.572
0.238
0.662
0.214
0.288
0.660
0.436
0.532
0.280
0.598
0.492
0.366
0.432
0.416
0.288
0.514
0.286
0.610
0.288
0.608
0.298
0.674
0.418
0.612
0.590
0.502
0.296
0.614
0.288
0.612
0.288
0.606
0.594
0.298
0.602
0.256
0.444
0.372
0.426
0.310
0.298
0.492
0.796
0.606
0.214
0.288
0.608
0.490
0.710
0.290
0.500
0.278
0.420
0.616
0.288
0.498
0.294
0.706
0.312
0.298
0.704
0.290
0.708
0.288
0.628
0.284
0.694
0.292
0.502
0.242
0.560
0.388
0.798
0.774
0.692
0.698
0.684
0.674
0.698
0.724
0.770
0.794
0.800
0.794
0.790
0.788
0.740
0.768
0.738
0.762
0.734
0.724
0.720
0.750
0.808
0.886
0.908
0.902
0.816
0.912
0.876
0.880
0.854
0.860
0.806
0.794
0.804
0.860
1.036
1.104
1.080
1.020
1.004
0.862
0.808
0.812
0.772
0.740
0.764
0.768
0.772
0.776
0.722
0.754
0.742
0.802
0.762
0.908
1.086
1.048
1.098
0.996
0.932
0.972
1.042
0.954
0.856
0.832
0.824
0.798
0.740
0.698
0.676
0.682
0.604
0.288
0.358
0.614
0.612
0.622
0.704
0.586
0.730
0.672
0.508
0.590
0.416
0.288
0.660
0.434
0.512
0.590
0.418
0.682
0.280
0.372
0.538
0.610
0.296
0.604
0.274
0.424
0.546
0.756
0.314
0.288
0.498
0.310
0.290
0.500
0.366
0.432
0.588
0.364
0.450
0.272
0.426
0.616
0.288
0.662
0.434
0.414
0.288
0.610
0.290
0.400
0.290
0.922
0.288
0.410
0.344
1.014
0.388
0.542
0.916
0.288
0.670
0.840
0.272
0.558
0.816
0.756
0.702
0.284
0.414
0.286
0.406
0.682
0.720
0.594
0.208
0.590
0.214
0.290
0.396
0.312
0.688
0.370
0.428
0.402
0.270
0.428
0.612
0.292
0.654
0.442
0.512
0.292
0.672
0.826
0.212
0.294
0.808
0.288
0.398
0.426
0.574
0.508
0.292
0.400
0.444
0.656
0.474
0.424
0.710
0.292
0.708
0.292
0.736
0.664
0.350
0.550
0.344
0.556
0.372
0.426
0.414
0.290
0.610
0.292
0.672
0.422
0.448
0.554
0.446
0.554
0.380
0.420
0.410
0.288
0.596
0.606
0.264
0.448
0.328
0.270
0.390
0.252
0.648
0.308
0.292
0.400
0.248
0.652
0.472
0.426
0.610
0.290
0.660
0.440
0.458
0.444
0.336
0.274
0.596
0.694
0.346
0.754
0.412
0.294
0.594
0.256
0.442
0.590
0.364
0.660
0.588
0.394
0.364
0.450
0.308
0.496
0.290
0.472
0.422
0.280
0.422
0.324
0.760
0.368
0.378
0.760
0.612
0.214
0.586
0.276
0.422
0.408
0.594
0.360
0.438
0.504
0.498
0.316
0.294
0.390
0.304
0.294
0.402
0.370
0.428
0.604
0.296
0.502
0.442
1.068
0.292
0.398
0.406
0.304
0.390
0.474
0.378
0.662
0.292
0.494
0.250
0.448
0.626
0.288
0.698
0.292
0.498
0.288
0.362
0.738
0.612
0.330
0.282
0.388
0.344
0.556
0.434
0.666
0.492
0.508
0.600
0.276
0.372
0.552
0.412
0.298
0.490
0.588
0.310
0.402
0.512
0.294
0.394
0.418
0.294
0.388
0.306
0.304
0.490
0.268
0.432
0.500
0.308
0.656
0.434
0.486
0.364
0.524
0.378
0.550
0.368
0.384
0.648
0.206
0.694
0.404
0.308
0.388
0.404
0.308
0.388
0.272
0.628
0.398
0.302
0.400
0.340
0.458
0.612
0.278
0.512
0.260
0.438
0.428
0.574
0.254
0.448
0.310
0.294
0.504
0.294
0.588
0.608
0.250
0.448
0.470
0.430
0.576
0.726
0.252
0.446
0.482
0.792
0.426
0.454
0.446
0.408
0.594
0.338
0.562
0.374
0.376
0.558
0.296
0.546
0.448
0.412
0.294
0.606
0.298
0.686
0.506
0.476
0.374
0.480
0.748
0.372
0.414
0.434
0.358
0.442
0.410
0.592
0.278
0.372
0.526
0.376
0.546
0.602
0.406
0.296
0.398
0.254
0.444
0.416
0.290
0.504
0.292
0.538
0.562
0.230
0.570
0.270
0.428
0.580
0.374
0.602
0.444
0.472
0.426
0.408
0.294
0.454
0.818
0.428
0.482
0.720
0.496
0.604
0.364
0.750
0.272
0.484
0.428
0.370
0.430
0.900
1.214
0.588
0.498
0.702
0.290
0.898
0.726
0.800
0.800
0.858
0.918
0.880
0.780
0.766
0.748
0.766
0.706
0.704
0.678
0.694
0.628
0.674
0.636
0.622
0.642
0.680
0.698
0.406
0.768
0.950
0.288
0.582
0.880
0.432
0.634
0.568
0.566
0.634
0.432
0.568
0.432
0.568
0.454
0.446
0.542
0.658
0.254
0.444
0.416
0.290
0.530
0.566
0.312
0.294
0.898
0.296
0.400
0.328
0.772
0.270
0.428
0.612
0.292
0.704
0.294
0.502
0.210
1.000
0.272
0.710
0.606
0.212
0.294
0.806
0.290
0.598
0.368
0.632
0.414
0.586
0.368
0.430
0.466
0.434
0.316
0.288
0.502
0.496
0.312
0.290
0.474
0.422
0.354
0.446
0.402
0.294
0.606
0.314
0.288
0.580
0.370
0.426
0.420
0.280
0.376
0.262
0.286
0.378
0.420
0.206
0.610
0.600
0.600
0.594
0.634
0.756
0.404
0.696
0.216
0.484
0.480
0.372
0.610
0.436
0.516
0.286
0.400
0.270
0.428
0.498
0.604
0.278
0.376
0.546
0.600
0.240
0.460
0.310
0.492
0.270
0.426
0.270
0.430
0.300
0.362
0.348
0.784
0.608
0.228
0.472
0.416
0.750
0.744
0.682
0.656
0.668
0.650
0.644
0.616
0.666
0.680
0.696
0.746
0.800
0.802
0.800
0.838
0.810
0.790
0.814
0.822
0.828
0.850
0.890
0.866
0.852
0.848
0.852
0.812
0.806
0.776
0.744
0.726
0.674
0.700
0.726
0.830
0.428
0.812
1.028
1.068
0.974
0.950
0.960
0.918
0.906
0.938
0.916
0.948
0.964
0.862
0.826
0.802
0.804
0.802
0.836
0.800
0.854
0.892
0.904
0.910
0.914
0.830
0.838
0.758
0.768
0.890
0.842
1.258
1.138
1.046
0.956
0.802
0.850
0.898
0.972
1.148
1.086
1.016
0.984
0.986
0.892
0.938
0.936
0.282
0.710
1.230
1.058
1.170
1.156
1.090
1.046
1.022
0.950
0.988
1.092
1.050
1.046
1.044
1.080
1.036
1.110
1.098
0.976
0.958
1.038
0.998
1.030
1.012
0.918
1.100
1.100
1.102
1.112
1.070
0.954
0.966
0.898
0.932
0.968
1.098
1.046
1.082
0.980
0.998
1.030
0.912
1.120
1.104
0.988
1.008
1.014
0.994
1.172
1.138
1.018
0.996
1.008
0.976
1.062
1.052
1.008
1.062
0.940
0.968
1.068
1.160
1.162
1.134
1.106
1.056
1.042
1.016
0.956
0.986
1.042
1.044
1.070
0.976
0.912
0.956
0.966
1.034
1.250
1.140
1.050
0.970
0.928
0.892
0.950
1.030
1.030
1.098
0.938
0.958
1.006
1.062
1.192
1.108
1.028
1.056
1.058
0.958
1.038
1.028
0.900
1.002
1.106
0.970
0.992
0.966
1.056
1.138
1.110
1.040
1.028
0.962
0.946
0.868
0.904
0.978
0.904
1.092
0.984
1.064
1.136
1.130
1.010
1.040
0.934
0.914
0.964
0.876
0.732
0.778
0.816
0.730
0.724
0.686
0.676
0.638
0.682
0.654
0.648
0.642
0.656
0.672
0.662
0.640
0.622
0.662
0.632
0.608
0.638
0.658
0.640
0.664
0.658
0.674
0.716
0.756
0.792
0.956
0.436
0.676
0.378
0.688
0.966
0.962
0.870
0.772
0.780
0.724
0.758
0.778
0.800
0.834
0.928
0.988
0.912
0.906
0.900
0.818
0.830
0.804
0.748
0.770
0.758
0.740
0.694
0.690
0.688
0.656
0.696
0.766
0.808
0.864
0.856
0.900
0.908
0.898
0.830
0.830
0.746
0.864
0.854
0.848
0.934
0.986
0.902
0.970
1.032
1.042
1.134
1.116
1.088
1.092
1.102
0.992
0.994
1.040
1.102
1.002
1.040
1.062
0.984
0.986
0.960
0.918
0.978
0.920
0.952
0.872
0.830
0.846
0.854
0.894
0.980
0.950
0.904
0.924
0.988
0.966
0.938
1.004
1.008
0.946
0.898
0.768
0.768
0.746
0.718
0.732
0.670
0.698
0.702
0.948
0.436
0.738
0.878
0.884
0.788
0.696
0.692
0.638
0.656
0.646
0.620
0.620
0.628
0.628
0.630
0.644
0.670
0.694
0.684
0.736
0.782
0.822
0.942
0.986
0.814
0.744
0.696
0.662
0.692
0.652
0.634
0.642
0.638
0.640
0.638
0.658
0.606
0.652
0.646
0.614
0.632
0.610
0.610
0.626
0.622
0.602
0.578
0.600
0.666
0.666
0.672
0.606
0.626
0.622
0.622
0.628
0.610
0.620
0.630
0.630
0.610
0.592
0.606
0.594
0.618
0.586
0.648
0.626
0.626
0.354
0.942
0.644
0.638
0.674
0.662
0.686
0.688
0.654
0.652
0.700
0.622
0.654
0.630
0.646
0.646
0.612
0.646
0.644
0.610
0.616
0.632
0.650
0.662
0.678
0.694
0.722
0.692
0.690
0.700
0.656
0.664
0.730
0.798
0.404
0.596
0.412
0.922
0.864
0.772
0.742
0.702
0.658
0.690
0.650
0.694
0.670
0.682
0.660
0.724
0.740
0.732
0.752
0.684
0.738
0.720
0.724
0.700
0.624
0.638
0.668
0.654
0.692
0.676
0.684
0.704
0.716
0.724
0.706
0.662
0.688
0.662
0.650
0.636
0.622
0.630
0.610
0.620
0.614
0.606
0.598
0.600
0.600
0.600
0.610
0.590
0.602
0.600
0.644
0.606
0.658
0.588
0.646
0.656
0.602
0.616
0.624
0.584
0.620
0.596
0.582
0.570
0.612
0.574
0.582
0.590
0.594
0.586
0.604
0.598
0.580
0.590
0.596
0.602
0.592
0.596
0.564
0.542
0.588
0.558
0.556
0.544
0.558
0.544
0.556
0.562
0.584
0.578
0.584
0.542
0.558
0.592
0.576
0.572
0.558
0.602
0.594
0.592
0.614
0.588
0.614
0.594
0.620
0.542
0.576
0.560
0.558
0.560
0.594
0.594
0.772
0.830
0.766
0.738
0.682
0.704
0.716
0.656
0.736
0.708
0.662
0.674
0.692
0.666
0.644
0.654
0.652
0.668
0.670
0.736
0.698
0.790
0.790
0.736
0.742
0.808
0.768
0.738
0.750
0.750
0.752
0.788
0.768
0.704
0.794
0.932
0.864
0.906
0.792
0.728
0.254
0.450
0.666
0.592
0.638
0.252
0.368
0.642
0.708
0.684
0.410
0.588
0.334
0.266
0.658
0.800
0.246
0.512
0.700
0.700
0.700
0.700
0.796
0.912
0.968
1.014
0.810
0.754
0.714
0.732
0.698
0.700
0.726
0.714
0.696
0.662
0.708
0.646
0.642
0.666
0.656
0.584
0.614
0.640
0.608
0.638
0.638
0.680
0.582
0.672
0.740
0.676
0.766
0.818
0.830
0.872
0.794
0.834
0.778
0.752
0.766
0.862
0.768
0.874
0.900
0.770
0.822
0.804
0.752
0.834
0.742
0.826
0.850
0.800
0.798
0.858
0.740
0.838
0.804
0.720
0.732
0.774
0.764
1.134
1.040
0.990
1.060
0.944
0.894
0.894
0.830
0.984
0.952
1.076
1.142
1.070
1.042
0.912
1.050
1.074
1.010
1.118
0.954
0.976
0.926
0.896
1.102
0.950
1.048
0.964
1.096
1.096
0.942
1.044
0.914
1.136
1.184
1.102
1.190
1.018
1.082
1.100
1.034
1.098
0.900
0.900
0.804
0.808
0.936
0.854
1.056
1.040
0.904
1.042
1.060
0.998
0.998
0.802
0.948
0.922
1.024
1.304
0.956
0.958
0.884
0.902
0.868
0.888
0.944
0.900
1.046
1.016
0.820
0.874
0.888
0.828
0.874
0.898
0.826
0.904
0.996
0.890
0.844
0.964
1.040
1.138
1.076
0.860
0.820
0.798
0.762
1.006
0.886
0.948
1.000
1.092
1.010
1.000
0.964
0.820
0.816
0.800
0.800
0.938
1.314
1.218
1.054
1.032
0.994
0.850
0.818
0.880
1.000
1.170
1.098
0.990
0.950
1.000
0.992
0.846
0.848
0.852
0.758
0.834
0.858
1.016
0.916
0.928
1.102
1.042
0.902
0.932
0.934
0.838
0.266
0.528
0.884
1.130
0.912
0.890
0.782
0.840
0.806
0.800
0.728
0.760
0.754
0.748
0.680
0.786
0.844
0.940
0.954
0.946
0.864
0.832
0.854
0.890
0.878
0.898
0.900
0.902
0.844
0.794
0.858
0.900
0.968
0.894
0.940
0.974
0.886
0.832
0.822
0.838
0.772
0.782
0.794
0.796
0.828
1.074
0.886
0.868
0.778
0.810
0.726
0.734
0.694
0.682
0.684
0.640
0.736
0.724
0.732
0.902
1.006
0.986
0.814
0.852
0.834
0.912
0.856
0.964
1.076
0.902
0.972
0.922
0.882
0.898
1.030
0.996
0.930
0.930
0.846
0.858
0.838
0.800
0.898
1.234
1.108
0.958
0.978
0.924
0.960
0.988
0.954
1.016
1.078
0.906
0.956
0.908
0.814
0.858
0.870
0.788
1.006
0.996
0.902
1.020
0.976
0.866
0.924
0.934
0.878
1.002
1.030
0.830
0.912
1.108
0.912
1.136
1.170
0.984
1.080
1.032
0.942
0.960
1.070
0.994
1.036
1.048
1.006
0.950
0.836
0.864
0.800
0.750
0.828
0.798
0.824
0.800
0.840
0.844
0.890
0.778
0.816
0.832
0.944
0.820
0.956
1.020
0.900
1.080
1.044
0.888
0.920
0.962
0.980
0.848
0.870
0.882
0.788
0.884
0.814
0.784
0.834
0.876
0.998
0.818
0.890
0.902
0.834
0.886
1.012
1.008
0.858
0.852
0.822
0.760
0.820
0.850
0.770
0.876
0.846
0.738
0.766
0.796
0.774
0.766
0.760
0.892
0.368
0.430
0.742
0.660
0.466
0.432
0.610
0.290
0.642
0.560
0.370
0.428
0.568
0.432
0.712
0.292
0.398
0.436
0.576
0.524
0.664
0.388
0.370
0.654
0.290
0.656
0.440
0.574
0.426
0.608
0.292
0.648
0.654
0.374
0.424
0.576
0.424
0.494
0.608
0.266
0.432
0.410
0.292
0.556
0.442
0.394
1.020
0.290
0.398
0.344
0.458
0.406
0.290
0.562
0.438
0.384
0.366
0.378
0.284
0.554
0.434
0.376
0.424
0.488
0.614
0.312
0.290
0.546
0.766
0.798
0.800
0.742
0.782
0.784
0.846
0.746
0.822
0.810
0.744
0.778
0.800
0.750
0.798
0.784
0.814
0.900
1.056
0.840
0.964
0.938
1.066
0.890
0.944
0.936
0.860
0.950
0.958
1.060
1.034
1.036
0.928
0.976
1.006
1.018
0.880
0.994
1.058
0.850
0.956
1.102
0.922
0.978
1.034
0.956
0.976
0.936
0.850
0.876
0.964
1.200
1.046
1.004
0.820
0.844
0.788
0.764
0.780
0.796
0.824
0.788
0.850
0.910
0.862
0.852
0.784
0.760
0.750
0.682
0.296
0.424
0.278
0.406
0.758
0.428
0.402
0.372
0.426
0.402
0.260
0.438
0.402
0.274
0.424
0.614
0.288
0.400
0.376
0.422
0.616
0.288
0.690
0.710
0.232
0.276
0.702
0.288
0.500
0.238
0.562
0.356
0.442
0.504
0.210
0.292
0.596
0.272
0.426
0.586
0.366
0.450
0.256
0.442
0.632
0.984
0.290
0.688
0.608
0.390
0.610
0.266
0.432
0.512
0.298
0.492
0.248
0.452
0.608
0.300
0.546
0.646
0.218
0.286
0.596
0.298
0.510
0.290
0.680
0.622
0.596
0.504
0.502
0.296
0.752
0.448
0.568
0.432
0.466
0.434
0.510
0.290
0.708
0.292
0.642
0.560
0.502
0.296
0.716
0.292
0.636
0.658
0.324
0.576
0.422
0.290
0.598
0.290
0.612
0.290
0.622
0.288
0.522
0.566
0.266
0.432
0.412
0.290
0.530
0.280
0.502
0.286
0.558
0.444
0.472
0.426
0.416
0.288
0.590
0.608
0.252
0.448
0.322
0.286
0.606
0.290
0.658
0.436
0.452
0.552
0.312
0.288
0.568
0.428
0.378
0.422
0.318
0.284
0.484
0.368
0.430
0.370
0.454
0.298
0.544
0.764
0.588
0.208
0.274
0.678
0.854
0.586
0.216
0.288
0.570
0.424
0.366
0.534
0.252
0.448
0.310
0.798
0.726
0.752
0.768
0.798
0.794
0.830
0.838
0.806
0.820
0.794
0.782
0.802
0.782
0.816
0.844
0.842
0.866
0.910
0.840
0.848
0.816
0.738
0.764
0.758
0.752
0.718
0.824
0.934
0.890
1.022
1.078
0.972
0.884
0.850
0.808
0.734
0.784
0.808
0.814
0.966
1.080
0.920
0.958
0.996
0.976
0.896
0.880
0.866
0.860
0.796
0.874
0.784
0.872
0.870
0.878
1.180
1.124
0.986
0.910
0.842
0.862
0.814
0.764
0.812
0.834
0.944
0.906
0.924
1.022
1.000
1.024
0.982
0.970
0.938
0.962
0.996
0.834
0.894
0.874
0.794
0.838
0.756
0.816
0.792
0.736
0.794
0.752
0.722
0.728
0.780
0.826
0.948
0.906
0.792
0.854
0.802
0.798
0.802
0.798
0.902
0.808
0.890
0.284
0.628
0.934
0.854
0.286
0.710
0.788
0.314
0.290
0.776
0.864
0.878
0.284
0.604
0.806
0.282
0.574
0.842
0.750
0.802
0.784
0.824
0.874
0.970
0.852
0.886
0.856
0.788
0.804
0.814
0.794
0.728
0.748
0.770
0.752
0.756
0.704
0.744
0.742
0.774
0.780
0.830
0.806
0.964
0.960
0.840
0.910
0.944
1.042
0.956
0.894
0.762
0.760
0.740
0.740
0.726
0.796
0.798
0.738
0.694
0.700
0.704
0.698
0.724
0.656
0.684
0.678
0.638
0.644
0.664
0.604
0.636
0.634
0.610
0.600
0.618
0.612
0.602
0.594
0.622
0.610
0.612
0.626
0.692
0.888
0.912
0.934
1.040
1.022
0.974
0.876
0.868
0.824
0.872
0.876
0.876
0.886
1.076
0.970
0.992
0.904
0.760
0.756
0.740
0.730
0.680
0.680
0.710
0.692
0.750
0.828
1.026
1.002
1.100
0.286
0.620
0.922
0.822
0.848
0.902
0.916
0.884
0.900
0.902
0.996
1.062
0.996
1.244
0.286
0.736
1.222
1.106
1.146
1.036
0.968
1.000
0.900
1.010
1.028
1.100
1.058
1.100
1.138
1.008
1.152
1.054
1.054
1.044
0.938
1.110
1.102
1.104
1.100
1.000
1.052
1.024
1.010
1.006
0.908
0.962
1.098
1.040
0.962
0.986
0.864
0.882
0.908
0.862
0.936
1.034
0.926
1.012
1.072
0.982
1.046
1.072
0.908
1.102
1.112
0.934
0.952
0.942
0.874
1.044
1.128
0.962
0.948
0.870
0.880
0.286
0.648
0.876
0.944
0.846
0.268
0.544
0.890
0.940
0.972
0.842
0.952
0.948
0.994
0.888
0.866
0.864
0.868
0.874
0.894
1.044
1.070
0.266
0.774
0.966
0.982
0.278
0.568
0.946
0.286
0.720
0.280
0.618
0.284
0.498
0.320
0.284
0.396
0.540
0.260
0.400
0.428
0.270
0.402
0.234
0.274
0.494
0.206
0.298
0.602
0.296
0.616
0.280
0.400
0.252
0.448
0.378
0.374
0.494
0.822
0.430
0.334
0.250
0.590
0.426
0.402
0.788
0.790
0.420
0.440
0.562
0.302
0.598
0.310
0.296
0.394
0.424
0.274
0.616
0.292
0.680
0.366
0.604
0.544
0.316
0.286
0.662
0.434
0.416
0.290
0.660
0.536
0.462
0.436
0.628
0.272
0.558
0.444
0.408
0.592
0.324
0.280
0.598
0.330
0.568
0.380
0.418
0.610
0.290
0.730
0.270
0.670
0.432
0.614
0.268
0.418
0.320
0.292
0.554
0.436
0.420
0.286
0.550
0.440
0.316
0.294
0.608
0.284
0.398
0.220
0.286
0.596
0.818
0.282
0.518
0.288
0.562
0.430
0.448
0.818
0.636
0.212
0.882
0.782
0.786
0.754
0.760
0.790
0.856
0.976
0.920
0.950
0.866
0.916
0.930
0.908
0.866
0.822
0.746
0.838
0.848
0.872
0.934
0.846
0.856
0.852
0.950
0.952
0.858
0.824
0.810
0.768
0.746
0.770
0.772
0.824
0.874
0.286
0.542
0.872
0.872
0.812
0.836
0.882
0.282
0.574
1.000
1.082
0.924
0.932
0.966
0.818
0.842
0.868
0.812
0.896
1.000
0.954
1.006
0.852
0.790
0.286
0.478
0.726
0.666
0.702
0.642
0.286
0.412
0.654
0.642
0.606
0.712
0.730
0.540
0.376
0.422
0.458
0.804
0.856
0.820
0.906
0.966
1.000
0.888
0.822
0.286
0.566
0.870
0.918
1.038
1.080
0.836
0.878
0.866
0.814
1.200
1.056
0.910
1.008
0.988
0.964
0.890
0.860
0.840
0.908
0.938
0.978
1.120
1.004
1.032
1.054
0.284
0.606
0.298
0.654
0.858
0.280
0.478
0.422
0.718
0.292
0.640
0.552
0.316
0.288
0.560
0.434
0.392
0.720
0.296
0.452
0.442
0.282
0.372
0.320
0.424
0.258
0.734
0.412
0.342
0.560
0.228
0.770
0.792
0.774
0.728
0.764
0.730
0.684
0.690
0.646
0.672
0.636
0.612
0.586
0.614
0.584
0.604
0.582
0.588
0.586
0.594
0.582
0.558
0.624
0.614
0.562
0.654
0.622
0.604
0.648
0.580
0.600
0.596
0.594
0.576
0.586
0.572
0.592
0.552
0.582
0.590
0.584
0.618
0.602
0.610
0.612
0.622
0.624
0.588
0.602
0.598
0.604
0.612
0.618
0.626
0.642
0.624
0.624
0.624
0.614
0.612
0.594
0.598
0.648
0.618
0.608
0.638
0.602
0.596
0.590
0.608
0.594
0.600
0.606
0.602
0.596
0.644
0.614
0.426
0.868
0.654
0.596
0.706
0.638
0.672
0.590
0.880
0.364
0.606
0.608
0.590
0.598
0.602
0.606
0.648
0.608
0.650
0.640
0.644
0.614
0.614
0.630
0.596
0.596
0.596
0.650
0.680
0.588
0.618
0.620
0.614
0.644
0.610
0.554
0.634
0.542
0.552
0.566
0.564
0.586
0.766
0.776
0.422
0.816
0.286
0.792
0.908
0.208
0.692
0.388
0.410
0.582
0.418
0.480
0.422
0.526
0.372
0.496
0.406
0.458
0.540
0.330
0.372
0.410
0.290
0.576
0.524
0.280
0.418
0.322
0.580
0.256
0.252
0.538
0.268
0.386
0.218
0.282
0.508
0.290
0.522
0.680
0.266
0.634
0.220
0.680
0.208
0.292
0.514
0.286
0.450
0.254
0.396
0.224
0.276
0.644
0.260
0.396
0.418
0.282
0.500
0.250
0.256
0.494
0.330
0.984
0.586
0.372
0.426
0.502
0.332
0.272
0.596
0.244
0.262
0.594
0.316
0.684
0.378
0.622
0.632
0.272
0.498
0.408
0.690
0.436
0.272
0.592
0.282
0.416
0.644
0.266
0.492
0.308
0.294
0.398
0.356
0.254
0.390
0.614
0.286
0.500
0.516
0.286
0.498
0.398
0.354
0.548
0.286
0.366
0.448
0.378
0.420
0.616
0.286
0.500
0.410
0.288
0.402
0.376
0.422
0.402
0.314
0.284
0.602
0.240
0.268
0.766
0.428
0.398
0.264
0.434
0.586
0.414
0.402
0.272
0.426
0.402
0.232
0.278
0.390
0.314
0.288
0.690
0.924
0.284
0.686
0.366
0.536
0.364
0.520
0.790
0.852
0.486
0.514
0.290
0.712
0.286
0.808
0.294
0.396
0.488
0.364
0.764
0.286
0.610
0.296
0.562
0.428
0.416
0.902
0.284
0.664
0.434
0.468
0.432
0.480
0.420
0.548
0.554
0.390
0.362
0.510
0.436
0.364
0.436
0.364
0.438
0.352
0.548
0.258
0.542
0.244
0.554
0.244
0.256
0.444
0.714
0.660
0.700
0.686
0.714
0.802
0.848
0.974
0.902
0.932
0.934
0.296
0.602
0.280
0.600
0.830
0.286
0.612
0.286
0.570
0.628
0.280
0.420
0.610
0.298
0.776
0.370
0.636
0.612
0.314
0.284
0.532
0.276
0.514
0.278
0.488
0.412
0.350
0.258
0.394
0.206
0.298
0.394
0.432
0.278
0.392
0.714
0.288
0.556
0.248
0.292
0.674
0.424
0.420
0.284
0.514
0.284
0.574
0.426
0.382
0.418
0.322
0.280
0.410
0.292
0.416
0.284
0.374
0.426
0.258
0.658
0.284
0.404
0.392
0.268
0.722
0.410
0.502
0.216
0.286
0.498
0.260
0.440
0.516
0.284
0.560
0.540
0.210
0.302
0.450
0.714
0.422
0.318
0.286
0.562
0.436
0.436
0.566
0.214
0.284
0.398
0.220
0.286
0.604
0.296
0.540
0.266
0.508
0.282
0.518
0.284
0.546
0.552
0.276
0.422
0.438
0.892
0.572
0.216
0.284
0.502
0.396
0.380
0.420
0.372
0.430
0.318
0.702
0.282
0.390
0.696
0.412
0.278
0.422
0.282
0.416
0.502
0.318
0.582
0.526
0.274
0.402
0.356
0.442
0.474
0.424
0.434
0.278
0.466
0.422
0.230
0.278
0.446
0.716
0.746
0.286
0.474
0.424
0.416
0.586
0.352
0.648
0.416
0.284
0.710
0.286
0.474
0.430
0.416
0.280
0.714
0.490
0.502
0.214
0.294
0.664
0.426
0.464
0.436
0.316
0.288
0.464
0.428
0.246
0.720
0.436
0.266
0.436
0.208
0.294
0.406
0.296
0.414
0.284
0.448
0.782
0.748
0.418
0.420
0.282
0.548
0.552
0.216
0.288
0.572
0.422
0.468
0.432
0.540
0.662
0.400
0.500
0.418
0.282
0.574
0.424
0.506
0.784
0.364
0.484
0.274
0.620
0.280
0.550
0.440
0.498
0.600
0.390
0.612
0.308
0.298
0.666
0.426
0.440
0.860
0.766
0.816
0.418
0.504
0.868
0.428
0.618
0.784
0.516
0.284
0.816
0.286
0.620
0.286
0.562
0.428
0.486
0.368
0.488
0.268
0.492
0.516
0.290
0.494
0.362
0.436
0.518
0.288
0.644
0.552
0.358
0.858
0.288
0.596
0.286
0.364
0.614
0.434
0.502
0.262
0.434
0.532
0.572
0.382
0.368
0.536
0.364
0.766
0.684
0.432
0.668
0.368
0.430
0.678
0.422
0.778
0.724
0.220
0.284
0.622
0.282
0.618
0.282
0.620
0.282
0.548
0.440
0.792
0.362
0.448
0.354
0.444
0.564
0.436
0.674
0.426
0.674
0.426
0.558
0.442
0.816
0.288
0.498
0.356
0.442
0.616
0.294
0.790
0.300
0.716
0.286
0.400
0.384
0.366
0.764
0.292
0.494
0.276
0.624
0.564
0.556
0.394
0.288
0.654
0.442
0.470
0.430
0.670
0.384
0.522
0.424
0.778
0.374
0.616
0.432
0.676
0.376
0.762
0.294
0.702
0.692
0.474
0.376
0.594
0.454
0.568
0.430
0.610
0.292
0.634
0.568
0.474
0.376
0.622
0.382
0.622
0.374
0.508
0.438
0.360
0.444
0.266
0.432
0.356
0.546
0.272
0.426
0.412
0.290
0.500
0.398
0.300
0.590
0.612
0.260
0.438
0.396
0.304
0.432
0.754
0.690
0.692
0.664
0.664
0.622
0.646
0.650
0.628
0.672
0.700
0.776
0.794
0.802
0.776
0.756
0.726
0.746
0.726
0.738
0.734
0.702
0.652
0.676
0.714
0.680
0.724
0.750
0.864
0.890
0.776
0.286
0.452
0.700
0.714
0.712
0.754
0.816
0.852
0.314
0.486
0.616
0.288
0.748
0.648
0.366
0.432
0.514
0.286
0.564
0.438
0.358
0.440
0.338
0.274
0.504
0.284
0.448
0.770
0.282
0.518
0.286
0.462
0.436
0.306
0.298
0.522
0.280
0.512
0.284
0.550
0.548
0.308
0.300
0.552
0.540
0.292
0.526
0.234
0.462
0.272
0.412
0.350
0.452
0.308
0.748
0.762
0.482
0.298
0.762
0.776
0.778
0.736
0.728
0.738
0.702
0.698
0.712
0.688
0.700
0.688
0.690
0.676
0.698
0.710
0.754
0.738
0.792
0.786
0.768
0.744
0.760
0.804
0.804
0.752
0.836
0.888
0.824
0.932
0.956
0.864
0.866
0.770
0.764
0.734
0.766
0.756
0.776
0.776
0.878
0.866
0.986
0.962
0.936
0.854
0.840
0.930
0.900
0.928
0.952
0.918
0.838
0.830
0.790
0.712
0.804
0.770
0.836
0.854
0.866
0.908
0.928
0.864
0.898
0.920
0.870
0.852
0.798
0.740
0.712
0.668
0.678
0.680
0.714
0.690
0.758
0.860
0.928
0.894
0.808
0.808
0.766
0.838
0.284
0.666
0.946
1.040
1.004
0.910
0.906
0.920
0.876
0.846
0.800
0.814
0.750
0.762
0.776
0.860
0.938
0.902
0.964
0.968
0.968
1.050
0.986
0.864
0.284
0.478
0.796
0.836
0.890
1.018
0.892
0.896
0.836
0.874
0.832
0.824
0.938
0.962
0.938
1.048
0.956
0.892
0.888
0.818
0.860
0.808
0.824
0.812
0.846
0.852
0.848
0.854
0.888
0.890
0.868
0.846
0.900
0.804
0.768
0.760
0.728
0.740
0.742
0.806
0.758
0.838
0.948
0.872
0.842
0.794
0.274
0.498
0.760
0.756
0.718
0.722
0.732
0.750
0.736
0.754
0.806
0.758
0.772
0.764
0.804
0.772
0.800
0.826
0.830
0.752
0.800
0.766
0.778
0.718
0.724
0.696
0.724
0.738
0.824
0.852
0.898
0.998
0.966
0.940
1.000
0.986
0.914
0.286
0.672
0.952
0.280
0.682
0.930
0.282
0.602
0.826
0.770
0.770
0.752
0.280
0.514
0.806
0.278
0.566
0.806
0.850
0.280
0.618
0.282
0.636
0.464
0.416
0.284
0.620
0.278
0.620
0.280
0.640
0.266
0.496
0.220
0.282
0.718
0.278
0.674
0.426
0.622
0.280
0.500
0.244
0.266
0.390
0.338
0.562
0.364
0.536
0.380
0.418
0.470
0.430
0.480
0.420
0.564
0.916
0.420
0.520
0.284
0.734
0.664
0.260
0.740
0.266
0.432
0.552
0.550
0.334
0.270
0.626
0.274
0.620
0.274
0.544
0.266
0.392
0.220
0.280
0.570
0.746
0.282
0.410
0.294
0.480
0.416
0.316
0.288
0.510
0.790
0.808
0.764
0.744
0.282
0.418
0.282
0.432
0.652
0.682
0.676
0.264
0.432
0.266
0.480
0.416
0.408
0.694
0.470
0.426
0.618
0.284
0.612
0.286
0.544
0.266
0.502
0.274
0.506
0.412
0.356
0.542
0.294
0.404
0.400
0.314
0.286
0.500
0.276
0.426
0.502
0.218
0.282
0.398
0.412
0.286
0.402
0.394
0.562
0.400
0.542
0.384
0.418
0.462
0.434
0.422
0.482
0.318
0.284
0.530
0.276
0.392
0.316
0.286
0.496
0.260
0.542
0.318
0.282
0.536
0.272
0.542
0.550
0.238
0.272
0.456
0.724
0.408
0.328
0.278
0.606
0.968
0.418
0.458
0.862
0.284
0.526
0.280
0.500
0.296
0.520
0.284
0.552
0.542
0.256
0.822
0.622
0.260
0.540
0.352
0.822
0.424
0.412
0.808
0.280
0.506
0.714
0.280
0.462
0.668
0.278
0.408
0.658
0.646
0.646
0.668
0.636
0.646
0.624
0.680
0.666
0.658
0.674
0.700
0.704
0.658
0.700
0.702
0.752
0.676
0.702
0.798
0.746
0.866
0.996
0.900
0.284
0.616
0.800
0.286
0.476
0.816
0.838
0.786
0.482
0.460
0.538
0.418
0.286
0.564
0.632
0.210
0.306
0.608
0.578
0.208
0.294
0.562
0.436
0.404
0.752
0.544
0.266
0.534
0.260
0.762
0.276
0.522
0.280
0.566
0.434
0.460
0.540
0.260
0.640
0.256
0.546
0.374
0.422
0.382
0.418
0.488
0.412
0.584
0.416
0.564
0.440
0.568
0.430
0.538
0.562
0.266
0.532
0.422
0.286
0.492
0.474
0.426
0.530
0.324
0.678
0.268
0.566
0.536
0.262
0.242
0.510
0.290
0.520
0.576
0.222
0.280
0.398
0.534
0.270
0.656
0.440
0.538
0.266
0.396
0.366
0.432
0.570
0.430
0.568
0.436
0.568
0.432
0.448
0.236
0.582
0.444
0.414
0.574
0.542
0.260
0.396
0.570
0.430
0.774
0.426
0.724
0.576
0.320
0.284
0.736
0.262
0.500
0.320
0.282
0.870
0.426
0.624
0.576
0.658
0.442
0.500
0.378
0.422
0.502
0.260
0.438
0.502
0.232
0.252
0.788
0.426
0.400
0.372
0.428
0.402
0.370
0.428
0.668
0.432
0.766
0.238
0.398
0.470
0.428
0.578
0.422
0.684
0.370
0.812
0.238
0.694
0.760
0.334
0.364
0.802
0.644
0.410
0.490
0.662
0.538
0.574
0.426
0.536
0.764
0.292
0.606
0.472
0.630
0.362
0.244
0.594
0.214
0.486
0.712
0.292
0.840
0.258
0.598
0.322
0.278
0.500
0.362
0.436
0.666
0.238
0.598
0.278
0.376
0.622
0.218
0.208
0.396
0.390
0.310
0.458
0.286
0.456
0.464
0.538
0.438
0.460
0.682
0.794
0.610
0.414
0.530
0.276
0.890
0.208
0.298
0.724
0.288
0.488
0.268
0.432
0.692
0.210
0.398
0.376
0.378
0.522
0.422
0.584
0.372
0.612
0.432
0.688
0.214
0.700
0.230
0.626
0.412
0.532
0.482
0.616
0.472
0.628
0.504
0.694
0.204
0.624
0.276
0.612
0.810
0.276
0.554
0.250
0.556
0.498
0.316
0.426
0.496
0.206
0.618
0.382
0.382
0.382
0.494
0.242
0.584
0.372
0.640
0.204
0.400
0.500
0.580
0.418
0.454
0.248
0.696
0.206
0.532
0.268
0.476
0.424
0.398
0.272
0.426
0.474
0.526
0.316
0.384
0.378
0.422
0.614
0.588
0.624
0.276
0.498
0.320
0.280
0.672
0.630
0.318
0.336
0.520
0.424
0.422
0.380
0.420
0.342
0.408
0.496
0.286
0.250
0.572
0.426
0.618
0.280
0.788
0.414
0.498
0.256
0.544
0.356
0.646
0.502
0.618
0.278
0.484
0.418
0.682
0.372
0.760
0.340
0.728
0.372
0.600
0.646
0.600
0.680
0.376
0.662
0.344
0.612
0.726
0.252
0.214
0.534
0.500
0.612
0.586
0.282
0.418
0.598
0.204
0.678
0.420
0.458
0.442
1.000
0.472
0.528
0.474
0.526
0.800
0.870
0.430
0.532
0.270
0.600
0.400
0.720
0.334
0.428
0.418
0.300
0.396
0.402
0.374
0.528
0.378
0.376
0.518
0.526
0.378
0.524
0.314
0.904
0.344
0.596
0.254
0.572
0.370
0.428
0.418
0.618
0.336
0.524
0.420
0.486
0.370
0.520
0.424
0.476
0.524
0.376
0.424
0.452
0.548
0.314
0.386
0.454
0.546
0.602
0.696
0.204
0.398
0.316
0.340
0.444
0.276
0.426
0.400
0.410
0.674
0.416
0.452
0.264
0.384
0.502
0.898
0.574
0.626
0.276
0.424
0.692
0.208
0.576
0.424
0.598
0.204
0.648
0.254
0.570
0.628
0.272
0.526
0.702
0.500
0.400
0.500
0.400
0.578
0.420
0.384
0.418
0.500
0.404
0.568
0.628
0.272
0.628
0.272
0.628
0.228
0.274
0.580
0.416
0.502
0.200
0.568
0.230
0.480
0.420
0.604
0.496
0.214
0.786
0.488
0.368
0.720
0.424
0.536
0.668
0.308
1.090
0.576
0.422
0.478
0.492
0.706
0.426
0.500
0.400
0.498
0.278
0.422
0.800
0.500
0.282
0.420
0.472
0.432
0.568
0.392
0.734
0.204
0.568
0.530
0.700
0.676
0.422
0.556
0.544
0.286
0.414
0.454
0.446
0.700
0.572
0.428
0.700
0.678
0.422
0.700
0.676
0.874
0.252
0.820
0.278
0.752
0.252
0.810
0.586
0.454
0.712
0.284
0.252
0.682
0.582
0.250
0.584
0.278
0.420
0.418
0.764
0.702
0.418
0.542
0.260
0.614
0.584
0.278
0.522
0.384
0.372
0.520
0.424
0.476
0.624
0.502
0.576
0.422
0.416
0.584
0.234
0.268
0.516
0.338
0.464
0.336
0.432
0.412
0.328
0.276
0.534
0.230
0.616
0.414
0.702
0.534
0.268
0.398
0.500
0.606
0.394
0.476
0.424
0.422
0.378
0.602
0.484
0.414
0.376
0.424
0.382
0.418
0.410
0.390
0.480
0.420
0.514
0.686
0.502
0.696
0.204
0.586
0.372
0.456
0.450
0.538
0.698
0.564
0.216
0.418
0.400
0.474
0.626
0.578
0.422
0.466
0.634
0.500
0.386
0.514
0.596
0.804
0.258
0.244
0.666
0.632
0.232
0.270
0.556
0.442
0.372
0.428
0.700
0.400
0.492
0.208
0.500
0.392
0.208
0.400
0.382
0.374
0.658
0.342
0.524
0.420
0.582
0.418
0.482
0.420
0.398
0.702
0.722
0.276
0.570
0.430
0.430
0.272
0.602
0.696
0.314
0.686
0.424
0.274
0.626
0.330
0.670
0.330
0.766
0.278
0.674
0.426
0.702
0.202
0.598
0.314
0.586
0.426
0.278
0.496
0.270
0.430
0.672
0.428
0.500
0.258
0.244
0.614
0.288
0.596
0.272
0.428
0.366
0.534
0.202
0.598
0.472
0.428
0.428
0.276
0.496
0.332
0.272
0.496
0.372
0.428
0.586
0.368
0.742
0.206
0.714
0.584
0.702
0.498
0.600
0.668
0.432
0.518
0.338
0.526
0.374
0.434
0.688
0.422
0.330
0.278
0.466
0.492
0.260
0.640
0.434
0.270
0.430
0.732
0.270
0.498
0.378
0.378
0.444
0.392
0.410
0.498
0.480
0.520
0.270
0.530
0.518
0.280
0.502
0.276
0.422
0.480
0.422
0.528
0.272
0.570
0.430
0.726
0.274
0.400
0.590
0.364
0.776
0.274
0.596
0.272
0.428
0.792
0.210
0.398
0.382
0.374
0.444
0.326
0.278
0.774
0.378
0.714
0.632
0.572
0.426
0.400
0.416
0.284
0.500
0.284
0.370
0.842
0.206
0.680
0.422
0.496
0.270
0.430
0.400
0.320
0.280
0.400
0.516
0.338
0.770
0.278
0.398
0.568
0.234
0.600
0.328
0.272
0.786
0.368
0.444
0.350
0.252
0.562
0.272
0.630
0.362
0.276
0.668
0.494
0.650
0.284
0.600
0.422
0.280
0.498
0.280
0.374
0.728
0.372
0.546
0.232
0.272
0.670
0.382
0.578
0.566
0.332
0.468
0.424
0.276
0.672
0.428
0.760
0.244
0.396
0.456
0.246
0.598
0.284
0.372
0.716
0.426
0.602
0.204
0.396
0.358
0.442
0.482
0.372
0.494
0.256
0.664
0.432
0.666
0.238
0.496
0.368
0.432
0.668
0.430
0.490
0.368
0.716
0.232
0.596
0.226
0.256
0.418
0.380
0.374
0.624
0.376
0.664
0.282
0.500
0.240
0.460
0.476
0.422
0.620
0.280
0.602
0.282
0.372
0.626
0.216
0.206
0.598
0.276
0.424
0.580
0.424
0.814
0.282
0.466
0.260
0.474
0.656
0.444
0.670
0.430
0.568
0.432
0.590
0.710
0.374
0.426
0.614
0.342
0.572
0.472
0.590
0.212
0.672
0.382
0.536
0.208
0.572
0.428
0.368
0.432
0.602
0.590
0.208
0.518
0.682
0.702
0.870
0.594
0.306
0.428
0.648
0.652
0.368
0.432
0.484
0.370
0.614
0.432
0.516
0.584
0.274
0.424
0.550
0.256
0.684
0.366
0.722
0.786
0.240
0.682
0.370
0.614
0.432
0.628
0.272
0.680
0.422
0.714
0.340
0.670
0.334
0.716
0.380
0.622
0.422
0.514
0.486
0.582
0.372
0.714
0.432
0.468
0.432
0.570
0.430
0.670
0.428
0.628
0.274
0.568
0.432
0.478
0.422
0.598
0.204
0.568
0.598
0.258
0.274
0.626
0.274
0.578
0.422
0.422
0.332
0.528
0.418
0.428
0.276
0.816
0.280
0.400
0.422
0.278
0.400
0.256
0.444
0.484
0.518
0.322
0.330
0.520
0.528
0.468
0.430
0.600
0.274
0.426
0.400
0.324
0.276
0.400
0.380
0.420
0.516
0.286
0.620
0.278
0.596
0.204
0.570
0.430
0.374
0.426
0.370
0.430
0.374
0.426
0.602
0.470
0.608
0.420
0.486
0.370
0.400
0.506
0.294
0.444
0.372
0.428
0.356
0.246
0.486
0.412
0.382
0.418
0.494
0.206
0.400
0.274
0.426
0.400
0.272
0.428
0.558
0.244
0.498
0.272
0.428
0.650
0.254
0.396
0.270
0.430
0.576
0.424
0.672
0.628
0.430
0.274
0.652
0.644
0.356
0.644
0.576
0.422
0.628
0.274
0.686
0.378
0.708
0.428
0.632
0.270
0.680
0.374
0.668
0.276
0.648
0.254
0.596
0.202
0.490
0.410
0.780
0.620
0.480
0.376
0.446
0.418
0.280
0.400
0.522
0.278
0.400
0.332
0.270
0.398
0.314
0.340
0.540
0.206
0.518
0.736
0.680
0.270
0.594
0.202
0.482
0.418
0.372
0.630
0.272
0.426
0.496
0.202
0.804
0.572
0.608
0.420
0.516
0.758
0.810
0.788
0.776
0.252
0.518
0.754
0.816
0.764
0.906
0.242
0.552
0.866
0.812
0.270
0.694
0.204
0.402
0.474
0.624
0.802
0.772
0.526
0.494
0.606
0.320
0.854
0.882
0.744
0.400
0.802
0.572
0.900
0.942
0.854
0.916
0.370
0.844
0.774
0.956
0.850
0.750
0.272
0.472
0.710
0.694
0.666
0.730
0.626
0.920
0.754
0.840
0.942
1.144
0.902
0.998
0.770
1.042
1.008
0.852
0.882
0.918
0.958
0.272
0.652
0.928
1.042
1.048
0.978
0.252
1.000
0.848
0.234
0.730
0.966
0.424
0.768
0.946
0.936
0.248
0.628
0.274
0.618
0.848
0.904
0.798
0.900
0.900
0.924
0.204
0.900
0.680
0.994
0.856
0.272
0.670
0.946
0.970
0.834
1.072
1.206
0.900
0.654
0.900
0.918
0.942
1.286
0.674
0.840
1.086
0.574
0.796
1.130
0.572
0.950
0.858
0.904
1.122
0.566
0.842
1.142
1.160
0.288
0.466
0.704
0.704
0.976
0.316
0.612
0.694
0.844
0.808
0.886
0.808
0.766
0.834
0.796
0.752
1.032
0.484
0.794
0.798
0.894
0.906
1.148
1.044
0.888
0.804
1.038
0.472
0.806
0.778
1.146
1.254
0.700
0.658
0.708
0.646
0.718
0.544
0.640
0.602
0.530
0.774
0.924
0.418
0.670
0.686
0.926
0.900
0.276
0.924
0.380
0.922
0.488
0.584
0.676
0.252
0.474
0.424
0.556
0.246
1.156
0.542
0.476
0.738
0.290
0.474
0.812
0.632
0.702
0.778
0.900
0.698
0.378
0.676
0.252
0.410
0.618
0.268
0.410
0.662
0.428
0.314
0.384
0.600
0.486
0.414
0.370
0.532
0.248
0.252
0.472
0.428
0.276
0.422
0.656
0.364
0.656
0.424
0.272
0.428
0.254
0.248
0.416
0.382
0.504
0.420
0.376
0.216
0.286
0.372
0.608
0.642
0.678
0.554
0.246
0.372
0.612
0.636
0.676
0.532
0.272
0.598
0.356
0.246
0.602
0.378
0.418
0.556
0.284
0.262
0.370
0.642
0.680
0.518
0.290
0.600
0.366
0.614
0.636
0.384
0.812
0.288
0.354
0.846
0.368
0.604
0.594
0.834
0.330
0.598
0.642
0.618
0.524
0.560
0.596
0.830
0.326
0.674
0.800
0.380
0.678
0.246
0.370
0.426
1.104
0.412
0.610
0.686
0.388
0.504
0.382
0.616
0.570
0.630
0.326
0.272
0.502
0.224
0.276
0.572
0.526
0.322
0.478
0.500
0.470
0.714
0.516
0.500
0.456
0.246
0.594
0.640
0.266
0.524
0.274
0.514
0.388
0.370
0.528
0.222
0.984
0.468
0.526
0.226
0.276
0.480
0.420
0.426
0.372
0.470
0.530
0.696
0.406
0.616
0.582
0.700
0.770
0.430
0.470
0.530
0.356
0.246
0.570
0.232
0.626
0.470
0.376
0.426
0.386
0.410
0.472
0.530
0.598
0.586
0.416
0.448
0.256
0.550
0.250
0.524
0.492
0.254
0.702
0.424
0.492
0.510
0.270
0.228
0.570
0.432
0.326
0.274
0.700
0.486
0.412
0.326
0.648
0.428
0.500
0.370
0.650
0.668
0.610
0.600
0.900
0.222
0.592
0.562
0.828
0.920
0.556
0.594
0.598
0.618
0.680
0.646
0.666
0.694
0.694
0.686
0.946
0.426
0.974
0.702
0.494
0.674
0.708
0.688
0.706
0.698
0.654
0.976
0.798
0.294
0.510
0.968
0.702
0.810
0.920
0.426
0.702
0.968
0.386
0.642
0.688
0.624
0.264
0.370
0.650
0.376
0.826
0.876
0.484
0.586
0.678
0.450
0.504
0.466
0.746
0.782
0.698
0.624
0.666
0.686
0.726
0.616
0.664
0.926
0.486
0.626
0.654
0.702
0.746
0.382
0.656
0.382
0.732
0.708
0.818
0.676
1.082
0.416
0.530
0.504
0.690
0.828
0.792
0.756
0.750
0.776
0.676
0.246
0.530
0.766
0.904
0.972
0.790
0.838
0.984
0.472
0.702
0.928
0.468
0.710
0.736
0.732
0.778
0.756
0.770
0.250
0.586
0.622
0.290
0.200
0.502
0.474
0.422
0.602
0.582
0.418
0.370
0.530
0.314
0.384
0.472
0.530
0.390
0.610
0.280
0.522
0.356
0.244
0.568
0.530
0.504
0.568
0.528
0.388
0.782
0.812
0.416
0.514
0.488
0.374
0.626
0.498
0.624
0.278
0.656
0.242
0.522
0.704
0.274
0.448
0.252
0.380
0.420
0.248
0.252
0.372
0.232
0.464
0.238
0.468
0.744
0.384
0.324
0.476
0.274
0.424
0.368
0.236
0.522
0.374
0.374
0.426
0.366
0.234
0.500
0.680
0.692
0.528
0.504
0.626
0.272
0.578
0.422
0.756
0.466
0.748
0.786
0.242
0.432
0.270
0.426
0.274
0.426
0.274
0.468
0.230
0.378
0.422
0.268
0.664
0.268
0.378
0.648
0.274
0.374
0.426
0.600
0.280
0.420
0.230
0.272
0.466
0.730
0.626
0.376
0.314
0.386
0.274
0.644
0.282
0.420
0.382
0.270
0.234
0.442
0.256
0.412
0.384
0.260
0.242
0.366
0.614
0.420
0.220
0.378
0.294
0.600
0.540
0.638
0.600
0.602
0.640
0.610
0.600
0.674
0.804
0.320
0.634
0.848
0.380
0.664
0.668
0.654
0.686
0.758
0.810
0.930
0.926
0.840
0.828
0.844
0.686
0.840
0.802
0.872
0.692
0.788
0.702
0.822
0.674
0.650
0.850
0.828
0.676
0.822
0.678
0.234
0.462
0.712
0.592
0.722
0.580
0.694
0.730
0.618
0.652
0.930
0.416
0.698
0.774
0.684
0.754
0.754
0.756
0.772
0.768
0.794
0.748
0.768
0.832
0.746
0.914
0.734
0.758
0.856
0.844
0.806
0.816
0.642
0.716
0.692
0.676
0.654
0.712
0.590
0.698
0.608
0.634
0.712
0.648
0.654
0.766
0.702
0.700
0.628
0.774
0.614
0.290
0.432
0.268
0.474
0.748
0.768
0.640
0.268
0.704
0.588
0.656
0.254
0.514
0.754
0.702
0.642
0.288
0.476
0.524
0.498
0.464
0.706
0.704
0.684
0.710
0.704
0.652
0.476
0.504
0.484
0.772
0.540
0.502
0.590
0.696
0.792
0.744
0.760
0.780
0.816
0.790
0.812
0.832
0.956
0.858
0.786
0.986
0.702
1.074
1.296
0.644
0.884
0.980
0.636
0.578
0.648
0.618
0.686
0.636
0.736
0.718
0.910
0.784
0.956
0.996
0.938
0.796
0.738
0.722
0.696
0.644
0.702
0.636
0.634
0.712
0.594
0.586
0.712
0.540
0.270
0.370
0.722
0.582
0.426
0.598
0.602
0.418
0.380
0.576
0.626
0.320
0.280
0.400
0.414
0.384
0.904
0.498
0.700
0.500
0.700
0.600
0.272
0.428
0.572
0.426
0.706
0.716
0.580
0.716
0.382
0.736
0.268
0.498
0.378
0.420
0.402
0.420
0.282
0.410
0.512
0.278
0.598
0.272
0.426
0.502
0.236
0.266
0.496
0.282
0.418
0.576
0.424
0.600
0.222
0.680
0.646
0.256
0.398
0.702
0.498
0.328
0.274
0.598
0.316
0.382
0.716
0.386
0.788
0.210
0.888
0.214
0.400
0.372
0.628
0.470
0.232
0.498
0.280
0.418
0.674
0.628
0.700
0.600
0.268
0.430
0.502
0.378
0.722
0.482
0.416
0.722
0.478
0.574
0.426
0.694
0.208
0.498
0.270
0.632
0.426
0.278
0.496
0.378
0.376
0.446
0.272
0.426
0.686
0.370
0.458
0.256
0.430
0.536
0.566
0.588
0.212
0.500
0.372
0.426
0.878
0.424
0.480
0.418
0.502
0.268
0.234
0.398
0.370
0.232
0.568
0.428
0.366
0.436
0.268
0.430
0.230
0.276
0.418
0.332
0.280
0.270
0.364
0.430
0.248
0.256
0.426
0.274
0.474
0.422
0.278
0.422
0.260
0.442
0.276
0.422
0.362
0.240
0.558
0.242
0.400
0.324
0.276
0.630
0.252
0.418
0.288
0.210
0.522
0.282
0.476
0.420
0.364
0.238
0.518
0.752
0.532
0.220
0.280
0.532
0.268
0.800
0.522
0.274
0.482
0.418
0.356
0.446
0.316
0.384
0.330
0.274
0.468
0.426
0.274
0.426
0.396
0.206
0.466
0.936
0.462
0.436
0.500
0.382
0.690
0.702
0.698
0.646
0.774
0.626
0.656
0.692
0.704
0.744
0.710
0.974
1.072
0.700
0.650
0.696
0.608
0.654
0.644
0.646
0.662
0.736
0.936
0.520
0.978
0.430
0.748
1.022
0.472
0.714
0.692
0.690
0.666
0.686
0.648
0.728
0.574
0.700
0.640
0.760
0.652
0.690
0.650
0.654
0.744
0.664
0.742
0.936
0.522
0.974
0.426
0.276
0.420
0.704
0.692
0.660
0.706
0.688
0.700
0.604
0.704
0.704
0.786
0.902
0.904
0.912
0.684
0.744
0.986
0.424
1.030
1.022
0.640
0.286
0.412
0.650
0.756
0.726
0.676
0.706
0.738
0.612
0.922
0.800
0.888
0.966
0.920
0.642
0.608
0.646
1.030
0.272
0.696
0.934
0.544
0.868
0.880
0.666
0.710
0.692
0.684
0.618
0.626
0.636
0.620
0.620
0.674
0.648
0.694
0.708
0.732
0.656
0.786
0.712
0.806
0.884
0.782
0.720
0.858
0.898
0.576
0.800
0.728
0.274
0.532
0.270
0.456
0.244
0.570
0.424
0.370
0.432
0.318
0.280
0.482
0.418
0.466
0.804
0.532
0.620
0.580
0.358
0.642
0.292
0.406
0.474
0.628
0.262
0.758
0.378
0.366
0.454
0.580
0.464
0.244
0.696
0.470
0.426
0.270
0.432
0.266
0.650
0.652
0.652
0.278
0.706
0.514
0.750
0.432
0.754
0.646
0.366
0.634
0.316
0.382
0.488
0.412
0.486
0.414
0.564
0.238
0.622
0.278
0.398
0.496
0.204
0.402
0.804
0.794
0.202
0.672
0.428
0.704
0.670
0.424
0.570
0.214
0.516
0.272
0.230
0.622
0.836
0.708
0.238
0.616
0.856
0.422
0.516
0.384
0.672
0.530
0.700
0.674
0.424
0.558
0.248
0.630
0.268
0.996
0.548
0.252
0.650
0.838
0.412
0.522
0.580
0.620
0.580
0.426
0.272
0.574
0.426
0.370
0.430
0.396
0.204
0.670
0.432
0.500
0.318
0.336
0.444
0.372
0.428
0.572
0.428
0.566
0.434
0.542
0.260
0.624
0.676
0.270
0.428
0.602
0.232
0.284
0.382
0.552
0.448
0.662
0.240
0.598
0.264
0.436
0.500
0.264
0.436
0.628
0.280
0.392
0.278
0.422
0.620
0.286
0.496
0.268
0.232
0.400
0.540
0.260
0.498
0.370
0.430
0.400
0.230
0.278
0.638
0.256
0.400
0.210
0.294
0.396
0.246
0.654
0.440
0.262
0.408
0.638
0.266
0.384
0.562
0.438
0.680
0.376
0.790
0.258
0.498
0.320
0.278
0.502
0.466
0.238
0.498
0.472
0.626
0.522
0.276
0.500
0.362
0.240
0.398
0.514
0.292
0.394
0.728
0.274
0.600
0.250
0.448
0.500
0.228
0.474
0.498
0.322
0.278
0.500
0.346
0.256
0.398
0.574
0.380
0.446
0.416
0.254
0.430
0.470
0.430
0.600
0.268
0.432
0.502
0.326
0.274
0.398
0.492
0.308
0.600
0.332
0.468
0.400
0.354
0.446
0.402
0.372
0.380
0.546
0.374
0.380
0.546
0.262
0.438
0.728
0.274
0.498
0.474
0.378
0.548
0.272
0.382
0.546
0.254
0.446
0.500
0.256
0.444
0.610
0.292
0.398
0.476
0.378
0.454
0.254
0.438
0.664
0.452
0.384
0.420
0.582
0.462
0.436
0.522
0.286
0.560
0.432
0.580
0.374
0.546
0.336
0.464
0.628
0.472
0.564
0.434
0.676
0.380
0.446
0.328
0.572
0.520
0.282
0.400
0.494
0.306
0.498
0.266
0.434
0.668
0.432
0.500
0.322
0.292
0.488
0.272
0.628
0.578
0.320
0.400
0.546
0.454
0.402
0.318
0.480
0.400
0.326
0.474
0.400
0.332
0.272
0.496
0.380
0.320
0.500
0.444
0.262
0.820
0.280
0.494
0.564
0.242
0.494
0.524
0.280
0.496
0.446
0.260
0.496
0.464
0.240
0.394
0.630
0.274
0.820
0.262
0.514
0.386
0.316
0.940
0.264
0.394
0.374
0.378
0.448
0.384
0.316
1.020
0.480
0.728
0.276
0.920
0.576
0.698
0.304
0.778
0.320
0.400
0.472
0.382
0.808
0.244
0.394
0.324
0.676
0.352
0.446
0.412
0.590
0.276
0.624
0.320
0.580
0.282
0.318
0.670
0.852
0.286
0.512
0.286
0.450
0.444
0.248
0.452
0.266
0.434
0.234
0.466
0.260
0.242
0.342
0.456
0.292
0.212
0.418
0.280
0.428
0.274
0.424
0.280
0.432
0.710
0.254
0.454
0.248
0.406
0.782
0.210
0.420
0.276
0.376
0.424
0.264
0.420
0.244
0.270
0.364
0.694
0.444
0.260
0.440
0.266
0.718
0.740
0.660
0.660
0.682
0.702
0.664
0.662
0.664
0.668
0.676
0.670
0.746
0.766
0.732
0.698
0.680
0.654
0.762
0.782
0.776
0.804
0.738
0.768
0.742
0.720
0.678
0.684
0.660
0.644
0.656
0.648
0.646
0.606
0.610
0.584
0.644
0.588
0.620
0.618
0.600
0.602
0.638
0.846
0.830
0.416
0.954
0.428
0.900
0.448
0.826
0.798
0.790
0.708
0.710
0.706
0.720
0.660
0.664
0.638
0.648
0.704
0.934
0.448
0.622
0.828
0.812
0.754
0.284
0.436
0.724
0.234
0.428
0.658
0.796
0.622
0.574
0.428
0.570
0.430
0.456
0.642
0.370
0.430
0.452
0.648
0.226
0.278
0.558
0.538
0.232
0.734
0.702
0.714
0.688
0.822
0.696
0.786
0.792
0.734
0.710
0.726
0.686
0.262
0.400
0.668
0.252
0.454
0.582
0.608
0.616
0.600
0.608
0.602
0.596
0.602
0.600
0.596
0.604
0.610
0.638
0.660
0.530
0.660
0.654
0.646
0.594
0.660
0.652
0.744
0.702
0.846
0.714
0.740
0.700
0.656
0.642
0.652
0.650
0.622
0.582
0.594
0.638
0.722
0.592
0.650
0.600
0.608
0.652
0.678
0.740
0.374
0.426
0.520
0.480
0.562
0.438
0.642
0.558
0.440
0.260
0.570
0.448
0.384
0.398
0.324
0.278
0.446
0.628
0.646
0.278
0.472
0.426
0.402
0.614
0.586
0.566
0.534
0.424
0.276
0.636
0.262
0.550
0.254
0.460
0.244
0.544
0.250
0.470
0.430
0.266
0.712
0.422
0.320
0.660
0.688
0.700
0.698
0.704
0.694
0.704
0.758
0.794
0.936
0.912
1.094
0.868
0.798
0.754
0.800
0.886
0.910
0.914
0.926
0.862
0.890
1.062
0.894
0.902
0.894
0.840
0.814
0.848
0.758
0.740
0.804
0.760
0.738
0.760
0.858
0.762
0.514
0.882
0.346
0.256
0.744
0.262
0.668
0.424
0.470
0.430
0.486
0.412
0.522
0.284
0.498
0.218
0.284
0.620
0.576
0.260
0.540
0.260
0.248
0.510
0.666
0.416
0.290
0.410
0.364
0.438
0.256
0.542
0.264
0.244
0.492
0.260
0.644
0.224
0.276
0.716
0.848
0.432
0.470
0.430
0.518
0.286
0.396
0.444
0.256
0.502
0.244
0.260
0.594
0.278
0.422
0.400
0.220
0.290
0.390
0.306
0.292
0.672
0.428
0.512
0.296
0.496
0.222
0.278
0.398
0.430
0.270
0.500
0.254
0.250
0.666
0.430
0.544
0.258
0.746
0.252
0.400
0.274
0.426
0.624
0.274
0.502
0.328
0.272
0.402
0.218
0.286
0.612
0.382
0.344
0.256
0.642
0.260
0.508
0.296
0.620
0.282
0.668
0.424
0.526
0.576
0.342
0.558
0.374
0.424
0.552
0.750
0.366
0.432
0.662
0.738
0.278
0.422
0.664
0.436
0.720
0.286
0.396
0.438
0.260
0.400
0.410
0.298
0.692
0.244
0.556
0.626
0.274
0.400
0.382
0.632
0.528
0.260
0.598
0.278
0.376
0.564
0.288
0.654
0.440
0.380
0.620
0.220
0.286
0.586
0.362
0.496
0.550
0.268
0.432
0.458
0.442
0.420
0.284
0.564
0.234
0.514
0.290
0.480
0.412
0.386
0.370
0.528
0.370
0.566
0.284
0.498
0.460
0.440
0.630
0.770
0.348
0.754
0.380
0.718
0.394
0.506
0.560
0.740
0.256
0.646
0.256
0.642
0.240
0.560
0.274
0.424
0.376
0.426
0.386
0.834
0.756
0.422
0.376
0.424
0.386
0.416
0.386
0.414
0.378
0.422
0.370
0.430
0.368
0.432
0.312
0.294
0.460
0.434
0.272
0.428
0.258
0.442
0.244
0.680
0.276
0.458
0.542
0.262
0.538
0.500
0.210
0.690
0.564
0.436
0.744
0.256
0.600
0.220
0.284
0.496
0.330
0.270
0.400
0.318
0.290
0.714
0.280
0.398
0.282
0.416
0.520
0.290
0.672
0.418
0.488
0.614
0.298
0.602
0.294
0.606
0.324
0.576
0.272
0.434
0.456
0.640
0.210
0.294
0.622
0.270
0.528
0.574
0.256
0.444
0.390
0.366
0.416
0.426
0.366
0.436
0.350
0.844
0.606
0.230
0.572
0.312
0.292
0.658
0.436
0.472
0.428
0.464
0.436
0.476
0.424
0.530
0.270
0.590
0.906
0.704
0.220
0.290
0.624
0.284
0.648
0.634
0.336
0.268
0.618
0.280
0.650
0.448
0.518
0.286
0.396
0.408
0.692
0.324
0.576
0.420
0.284
0.396
0.328
0.270
0.404
0.264
0.434
0.530
0.278
0.720
0.272
0.400
0.226
0.284
0.390
0.282
0.372
0.600
0.646
0.260
0.440
0.560
0.440
0.628
0.272
0.654
0.546
0.452
0.548
0.420
0.286
0.656
0.438
0.524
0.278
0.718
0.282
0.662
0.436
0.510
0.296
0.722
0.272
0.638
0.264
0.640
0.260
0.614
0.336
0.470
0.280
0.574
0.626
0.272
0.426
0.424
0.280
0.618
0.900
0.580
0.266
0.432
0.478
0.422
0.542
0.260
0.624
0.282
0.396
0.252
0.558
0.346
0.440
0.482
0.372
0.512
0.434
0.468
0.432
0.464
0.436
0.440
0.260
0.560
0.440
0.460
0.240
0.514
0.294
0.564
0.428
0.426
0.274
0.558
0.442
0.388
0.412
0.456
0.544
0.358
0.544
0.360
0.438
0.476
0.422
0.544
0.260
0.608
0.298
0.612
0.286
0.394
0.272
0.426
0.526
0.284
0.618
0.278
0.640
0.258
0.620
0.910
0.268
0.572
0.426
0.426
0.284
0.618
0.282
0.612
0.286
0.556
0.438
0.438
0.262
0.520
0.282
0.474
0.422
0.338
0.272
0.512
0.282
0.520
0.280
0.524
0.800
0.574
0.218
0.286
0.550
0.546
0.256
0.544
0.260
0.814
0.426
0.332
0.250
0.542
0.278
0.520
0.378
0.318
0.284
0.468
0.430
0.368
0.432
0.328
0.278
0.572
0.420
0.640
0.262
0.738
0.264
0.838
0.262
0.398
0.388
0.364
0.566
0.286
0.622
0.280
0.574
0.420
0.416
0.284
0.598
0.600
0.264
0.438
0.608
0.298
0.594
0.216
0.290
0.710
0.284
0.670
0.430
0.428
0.282
0.652
0.238
0.572
0.426
0.426
0.742
0.434
0.412
0.286
0.574
0.426
0.576
0.424
0.518
0.290
0.396
0.524
0.674
0.572
0.426
0.794
0.608
0.480
0.372
0.784
0.764
0.374
0.628
0.414
0.298
0.700
0.686
0.292
0.508
0.414
0.288
0.648
0.450
0.514
0.290
0.398
0.270
0.426
0.562
0.440
0.578
0.376
0.762
0.286
0.746
0.672
0.350
0.730
0.292
0.810
0.232
0.570
0.454
0.642
0.400
0.300
0.816
0.288
0.398
0.412
0.286
0.768
0.430
0.488
0.368
0.622
0.378
0.506
0.440
0.376
0.378
0.406
0.440
0.322
0.728
0.250
0.422
0.284
0.406
0.296
0.456
0.436
0.264
0.436
0.326
0.276
0.544
0.254
0.460
0.822
0.416
0.376
0.528
0.270
0.530
0.498
0.566
0.768
0.266
0.486
0.366
0.412
0.636
0.220
0.278
0.506
0.428
0.270
0.766
0.446
0.552
0.438
0.480
0.384
0.444
0.300
0.616
0.804
0.568
0.282
0.418
0.480
0.420
0.522
0.286
0.492
0.222
0.578
0.418
0.288
0.676
0.720
0.268
0.430
0.532
0.270
0.564
0.434
0.358
0.442
0.364
0.436
0.376
0.424
0.418
0.592
0.254
0.436
0.384
0.414
0.394
0.886
0.420
0.510
0.692
0.410
0.592
0.484
0.366
0.618
0.428
0.562
0.440
0.486
0.368
0.530
0.416
0.472
0.428
0.548
0.652
0.272
0.428
0.620
0.284
0.496
0.370
0.428
0.478
0.422
0.322
0.284
0.558
0.436
0.376
0.424
0.314
0.286
0.404
0.418
0.288
0.568
0.424
0.370
0.428
0.348
0.824
0.440
0.460
0.632
0.468
0.430
0.500
0.302
0.298
0.500
0.332
0.668
0.538
0.562
0.636
0.268
0.498
0.444
0.454
0.720
0.286
0.394
0.422
0.284
0.734
0.262
0.498
0.362
0.436
0.402
0.362
0.438
0.724
0.282
0.394
0.518
0.290
0.914
0.286
0.492
0.328
0.284
0.588
0.216
0.484
0.646
0.452
0.468
0.434
0.490
0.308
0.584
0.618
0.380
0.374
0.646
0.302
0.572
0.424
0.418
0.290
0.472
0.374
0.406
0.442
0.310
0.290
0.416
0.290
0.408
0.288
0.412
0.288
0.414
0.290
0.418
0.282
0.520
0.272
0.404
0.292
0.906
0.700
0.482
0.618
0.438
0.264
0.718
0.284
0.670
0.424
0.470
0.432
0.402
0.298
0.414
0.698
0.710
0.696
0.288
0.370
0.676
0.668
0.594
0.648
0.616
0.652
0.592
0.614
0.624
0.600
0.606
0.602
0.592
0.598
0.614
0.654
0.576
0.676
0.422
0.586
0.714
0.320
0.582
0.414
0.686
0.276
0.374
0.612
0.436
0.482
0.924
0.596
0.264
0.432
0.358
0.544
0.288
0.612
0.220
0.286
0.494
0.352
0.420
0.428
0.380
0.374
0.462
0.292
0.594
0.498
0.318
0.284
0.482
0.372
0.448
0.802
0.764
0.442
0.342
0.546
0.218
0.288
0.476
0.418
0.322
0.280
0.446
0.252
0.376
0.422
0.224
0.280
0.364
0.624
0.410
0.210
0.678
0.410
0.258
0.690
0.700
0.712
0.728
0.740
0.750
0.810
0.878
0.764
0.806
0.742
0.812
0.990
1.100
0.996
1.052
0.974
0.962
1.162
1.040
1.168
1.114
1.024
1.066
1.034
1.238
0.728
0.988
1.002
0.862
0.844
0.816
0.812
0.758
0.850
0.908
0.942
1.092
1.226
1.038
1.144
0.288
0.514
0.264
0.496
0.738
0.724
0.670
0.298
0.474
0.732
0.288
0.472
0.742
0.732
0.742
0.742
0.700
0.748
0.730
0.710
0.752
1.062
0.768
0.404
1.056
0.954
0.284
0.516
0.284
0.508
0.298
0.526
0.266
0.526
0.674
0.422
0.282
0.816
0.284
0.496
0.218
0.288
0.812
0.284
0.398
0.554
0.446
0.402
0.416
0.292
0.590
0.272
1.146
0.290
0.594
0.216
0.290
0.492
0.238
0.662
0.258
0.442
0.400
0.400
0.226
0.574
0.400
0.320
0.290
0.390
0.352
0.548
0.432
0.268
0.612
0.286
0.402
0.318
0.288
0.394
0.218
0.286
0.814
0.288
0.494
0.208
0.304
0.588
0.330
0.570
0.530
0.272
0.716
0.284
0.670
0.426
0.520
0.286
0.496
0.378
0.624
0.416
0.286
0.596
0.222
0.950
0.426
0.562
0.640
0.266
0.432
0.512
0.290
0.670
0.428
0.464
0.538
0.518
0.290
0.668
0.624
0.484
0.716
0.344
0.456
0.576
0.378
0.606
0.438
0.456
0.446
0.416
0.290
0.554
0.440
0.322
0.288
0.510
0.284
0.506
0.300
0.574
0.368
0.598
0.450
0.714
0.290
0.614
0.292
0.660
0.428
0.502
0.318
0.286
0.396
0.478
0.822
0.214
0.298
0.488
0.368
0.430
0.502
0.338
0.462
0.500
0.268
0.386
0.448
0.260
0.436
0.502
0.316
0.296
0.912
0.284
0.492
0.266
0.432
0.502
0.278
0.722
0.380
0.372
0.864
0.290
0.694
0.280
0.720
0.416
0.290
0.594
0.312
0.292
0.662
0.432
0.472
0.384
0.482
0.270
0.424
0.750
0.372
0.358
0.290
0.400
0.726
0.474
0.220
0.702
0.672
0.678
0.660
0.700
0.614
0.674
0.678
0.694
0.736
0.706
0.742
0.774
0.810
0.856
0.886
0.318
0.286
0.658
0.964
0.272
0.522
0.286
0.512
0.286
0.512
0.294
0.498
0.592
0.264
0.434
0.620
0.286
0.394
0.530
0.274
0.496
0.358
0.442
0.500
0.218
0.268
0.414
0.382
0.378
0.616
0.378
0.590
0.556
0.398
0.502
0.636
0.268
0.598
0.270
0.426
0.646
0.258
0.398
0.322
0.284
0.394
0.220
0.286
0.394
0.238
0.562
0.384
0.370
0.570
0.276
0.610
0.298
0.532
0.782
0.284
0.374
0.692
0.636
0.668
0.642
0.680
0.658
0.664
0.710
0.658
0.666
0.672
0.614
0.722
0.738
0.382
0.720
0.316
0.684
0.338
0.266
0.664
0.430
0.482
0.840
0.282
0.560
0.436
0.706
0.716
0.284
0.752
0.644
0.336
0.892
0.270
0.668
0.732
0.492
0.708
0.462
0.240
0.820
0.278
0.500
0.372
0.426
0.404
0.364
0.432
0.658
0.444
0.676
0.424
0.402
0.350
0.448
0.624
0.578
0.578
0.620
0.474
0.426
0.580
0.420
0.578
0.422
0.564
0.246
0.638
0.266
0.652
0.248
0.610
0.678
0.268
0.236
0.394
0.284
0.416
0.502
0.254
0.248
0.626
0.276
0.558
0.434
0.358
0.442
0.346
0.770
0.288
0.414
0.284
0.512
0.288
0.532
0.268
0.506
0.496
0.324
0.804
0.270
0.464
0.436
0.318
0.288
0.470
0.424
0.324
0.278
0.560
0.712
0.424
0.322
0.282
0.470
0.428
0.304
0.678
0.416
0.388
0.368
0.356
0.708
0.286
0.448
0.716
0.430
0.320
0.284
0.504
0.814
0.282
0.526
0.790
0.282
0.550
0.830
0.418
0.458
0.444
0.350
0.868
0.284
0.684
0.368
0.864
0.286
0.596
0.222
0.288
0.392
0.406
0.300
0.494
0.222
0.280
0.396
0.264
0.436
0.536
0.274
0.656
0.434
0.402
0.416
0.290
0.594
0.328
0.280
0.492
0.314
0.290
0.394
0.470
0.430
0.578
0.422
0.566
0.432
0.502
0.280
0.374
0.676
0.570
0.512
0.588
0.616
0.284
0.574
0.426
0.564
0.538
0.720
0.286
0.492
0.272
0.426
0.572
0.428
0.596
0.506
0.462
0.438
0.652
0.448
0.500
0.280
0.420
0.714
0.288
0.644
0.554
0.416
0.292
0.492
0.230
0.670
0.596
0.304
0.456
0.292
0.452
0.514
0.298
0.672
0.366
0.564
0.290
0.604
0.292
0.554
0.446
0.680
0.370
0.450
0.300
0.302
0.498
0.370
0.384
0.642
0.304
0.514
0.246
0.440
0.616
0.296
0.700
0.290
0.498
0.276
0.376
0.700
0.448
0.400
0.392
0.308
0.502
0.406
0.304
0.488
0.312
0.292
0.396
0.472
0.380
0.760
0.290
0.498
0.608
0.296
0.496
0.586
0.314
0.600
0.350
0.450
0.500
0.304
0.298
0.810
0.294
0.494
0.474
0.378
0.650
0.266
0.384
0.866
0.292
0.490
0.264
0.434
0.666
0.434
0.694
0.308
0.714
0.290
0.498
0.348
0.450
0.622
0.478
0.482
0.318
0.570
0.384
0.466
0.806
0.276
0.530
0.270
0.486
0.364
0.398
0.448
0.502
0.504
0.300
0.596
0.364
0.390
0.660
0.292
0.496
0.240
0.658
0.264
0.436
0.350
0.448
0.418
0.290
0.516
0.794
0.286
0.496
0.302
0.436
0.734
0.662
0.720
0.710
0.716
0.798
0.426
0.816
0.684
0.372
0.728
0.376
0.376
0.764
0.684
0.314
0.486
0.518
0.292
0.590
0.218
0.282
0.400
0.290
0.308
0.568
0.388
0.408
0.436
0.500
0.218
0.684
0.316
0.286
0.558
0.436
0.434
0.270
0.464
0.434
0.404
0.296
0.524
0.288
0.556
0.634
0.560
0.436
0.632
0.272
0.650
0.448
0.470
0.428
0.426
0.278
0.504
0.494
0.226
0.278
0.408
0.296
0.422
0.728
0.442
0.268
0.432
0.272
0.428
0.270
0.430
0.278
0.422
0.324
0.276
0.446
0.256
0.426
0.278
0.480
0.368
0.432
0.368
0.478
0.268
0.402
0.524
0.274
0.500
0.252
0.446
0.402
0.234
0.568
0.460
0.438
0.514
0.706
0.234
0.448
0.338
0.462
0.380
0.370
0.558
0.290
0.592
0.610
0.534
0.564
0.510
0.790
0.236
0.464
0.476
0.378
0.474
0.272
0.560
0.440
0.418
0.290
0.534
0.842
0.370
0.356
0.298
0.512
0.284
0.640
0.558
0.500
0.270
0.380
0.622
0.426
0.566
0.536
0.264
0.434
0.382
0.372
0.424
0.522
0.230
0.280
0.574
0.616
0.218
0.290
0.568
0.424
0.580
0.374
0.580
0.270
0.620
0.280
0.562
0.434
0.350
0.452
0.340
0.776
0.286
0.458
0.438
0.320
0.282
0.410
0.294
0.510
0.584
0.242
0.458
0.342
0.768
0.298
0.522
0.270
0.426
0.284
0.408
0.284
0.412
0.294
0.424
0.730
0.438
0.268
0.432
0.318
0.286
0.516
0.284
0.568
0.428
0.538
0.662
0.470
0.430
0.402
0.332
0.268
0.816
0.286
0.596
0.278
0.376
0.732
0.366
0.766
0.288
0.394
0.564
0.436
0.626
0.574
0.420
0.288
0.606
0.298
0.560
0.428
0.602
0.298
0.502
0.526
0.572
0.408
0.304
0.488
0.310
0.292
0.398
0.494
0.306
0.402
0.312
0.288
0.400
0.500
0.300
0.400
0.416
0.290
0.392
0.452
0.448
0.502
0.268
0.430
0.572
0.428
0.678
0.376
0.762
0.290
0.692
0.300
0.768
0.432
0.758
0.444
0.682
0.370
0.862
0.788
0.358
0.842
0.236
0.462
0.730
0.570
0.566
0.446
0.490
0.420
0.288
0.692
0.308
0.302
0.490
0.432
0.466
0.780
0.372
0.660
0.690
0.600
0.300
0.914
0.290
0.394
0.550
0.448
0.722
0.782
0.214
0.292
0.494
0.512
0.292
0.596
0.250
0.448
0.400
0.316
0.292
0.392
0.274
0.726
0.422
0.578
0.676
0.374
0.712
0.438
0.402
0.400
0.300
0.714
0.686
0.308
0.592
0.464
0.434
0.732
0.272
0.814
0.290
0.694
0.254
0.442
0.604
0.300
0.686
0.312
0.592
0.308
0.500
0.570
0.630
0.654
0.450
0.396
0.524
0.284
0.394
0.572
0.928
0.264
0.634
0.538
0.462
0.562
0.436
0.592
0.310
0.400
0.602
0.302
0.714
0.292
0.492
0.530
0.468
0.500
0.300
0.302
0.600
0.254
0.444
0.718
0.290
0.652
0.438
0.314
0.300
0.606
0.290
0.594
0.544
0.454
0.402
0.298
0.302
0.498
0.430
0.470
0.400
0.280
0.318
0.402
0.372
0.644
0.464
0.320
0.402
0.372
0.626
0.562
0.436
0.504
0.282
0.316
0.500
0.270
0.630
0.556
0.442
0.580
0.624
0.236
0.462
0.400
0.300
0.600
0.448
0.450
0.714
0.300
0.388
0.612
0.588
0.568
0.632
0.584
0.316
0.602
0.444
0.452
0.630
0.472
0.754
0.444
0.404
0.412
0.294
0.492
0.472
0.630
0.508
0.296
0.496
0.350
0.448
0.568
0.382
0.610
0.642
0.666
0.384
0.448
0.498
0.308
0.696
0.266
0.384
0.550
0.248
0.448
0.816
0.586
0.502
0.270
0.380
0.448
0.352
0.448
0.400
0.366
0.384
0.550
0.254
0.444
0.716
0.298
0.390
0.512
0.298
0.388
0.590
0.314
0.808
0.298
0.490
0.384
0.318
0.398
0.544
0.454
0.558
0.442
0.584
0.318
0.662
0.388
0.566
0.586
0.306
0.594
0.498
0.258
0.396
0.648
0.240
0.460
0.498
0.250
0.448
0.402
0.260
0.438
0.716
0.588
0.562
0.386
0.560
0.298
0.706
0.586
0.714
0.786
0.212
0.488
0.770
0.832
0.340
0.456
0.614
0.488
0.402
0.412
0.486
0.656
0.442
0.556
0.444
0.616
0.586
0.696
0.308
0.758
0.940
0.210
0.298
0.390
0.534
0.670
0.406
0.298
0.494
0.262
0.938
0.370
0.380
0.650
0.228
0.468
0.402
0.382
0.318
0.500
0.492
0.312
0.810
0.298
0.388
0.568
0.384
0.450
0.402
0.302
0.394
0.412
0.488
0.400
0.298
0.308
0.394
0.262
0.740
0.250
0.446
0.516
0.296
0.592
0.226
0.486
0.386
0.460
0.640
0.378
0.372
0.452
0.258
0.438
0.616
0.298
0.388
0.296
0.306
0.498
0.470
0.382
0.448
0.248
0.450
0.564
0.390
0.594
0.452
0.476
0.376
0.570
0.480
0.500
0.294
0.310
0.496
0.258
0.440
0.552
0.448
0.496
0.308
0.400
0.488
0.312
0.598
0.262
0.438
0.500
0.314
0.298
0.788
0.304
0.396
0.312
1.100
0.298
0.490
0.254
0.444
0.608
0.300
0.496
0.292
0.308
0.614
0.298
0.600
0.296
0.660
0.382
0.464
0.492
0.492
0.502
0.244
0.452
0.502
0.272
0.380
0.448
0.348
0.450
0.618
0.584
0.460
0.440
0.520
0.286
0.512
0.290
0.614
0.680
0.552
0.446
0.514
0.686
0.366
0.388
0.718
0.628
0.378
0.622
0.336
0.464
0.416
0.296
0.484
0.302
0.410
0.304
0.388
0.264
0.434
0.402
0.542
0.458
0.916
0.294
0.492
0.510
0.296
0.492
0.264
0.434
0.616
0.296
0.774
0.324
0.394
0.334
0.464
0.596
0.306
0.698
0.282
0.318
0.400
0.516
0.786
0.374
0.322
0.404
0.394
0.306
0.498
0.258
0.440
0.568
0.852
0.292
0.390
0.332
0.468
0.706
0.298
0.702
0.296
0.612
0.290
0.634
0.462
0.518
0.292
0.656
0.432
0.602
0.244
0.656
0.410
0.296
0.496
0.212
0.296
0.390
0.222
0.288
0.578
0.310
0.540
0.462
0.354
0.446
0.342
0.872
0.292
0.596
0.412
0.298
0.488
0.276
0.376
0.620
0.380
0.490
0.458
0.516
0.584
0.658
0.440
0.486
0.618
0.464
0.388
0.692
0.454
0.666
0.388
0.712
0.434
0.526
0.676
0.616
0.294
0.390
0.444
0.452
0.692
0.310
0.402
0.412
0.296
0.390
0.388
0.312
0.400
0.312
0.292
0.396
0.348
0.452
0.400
0.448
0.450
0.502
0.258
0.440
0.502
0.310
0.296
0.394
0.278
1.036
0.296
0.490
0.308
0.296
0.584
0.310
0.502
0.312
0.294
0.494
0.310
0.590
0.514
0.296
0.590
0.454
0.444
0.494
0.308
0.668
0.386
0.622
0.376
0.504
0.444
0.502
0.220
0.478
0.544
0.454
0.380
0.372
0.482
0.568
0.322
0.680
0.224
0.676
0.610
0.298
0.590
0.214
0.486
0.622
0.478
0.636
0.474
0.462
0.380
0.760
0.296
0.392
0.512
0.488
0.538
0.462
0.502
0.268
0.382
0.624
0.374
0.460
0.302
0.390
0.466
0.386
0.446
0.602
0.302
0.498
0.456
0.440
0.604
0.318
0.480
0.600
0.260
0.392
0.448
0.392
0.310
0.402
0.610
0.302
0.896
0.298
0.490
0.408
0.298
0.594
0.336
0.464
0.500
0.246
0.452
0.594
0.310
0.610
0.588
0.296
0.304
0.422
0.290
0.554
0.388
0.548
0.410
0.298
0.590
0.274
0.378
0.448
0.232
0.468
0.578
0.320
0.402
0.228
0.472
0.572
0.378
0.452
0.282
0.316
0.400
0.218
0.290
0.654
0.436
0.472
0.384
0.560
0.290
0.612
0.294
0.390
0.414
0.292
0.652
0.440
0.516
0.294
0.492
0.268
0.386
0.704
0.440
0.514
0.294
0.494
0.226
0.474
0.596
0.306
0.614
0.294
0.652
0.436
0.438
0.464
0.664
0.434
0.604
0.214
0.586
0.562
0.434
0.744
0.456
0.458
0.444
0.646
0.454
0.480
0.372
0.462
0.500
0.274
0.514
0.406
0.492
0.460
0.438
0.416
0.292
0.474
0.370
0.454
0.298
0.480
0.368
0.550
0.564
0.390
0.646
0.254
0.444
0.504
0.392
0.308
0.500
0.408
0.296
0.394
0.576
0.322
0.404
0.378
0.318
0.716
0.294
0.394
0.412
0.296
0.392
0.254
0.442
0.404
0.384
0.372
0.644
0.266
0.384
0.810
0.392
0.548
0.352
0.444
0.402
0.384
0.316
0.500
0.504
0.312
0.386
0.466
0.384
0.730
0.318
0.500
0.372
0.380
0.766
0.584
0.612
0.688
0.516
0.294
0.702
0.296
0.754
0.390
0.746
0.304
0.810
0.296
0.490
0.344
0.456
0.402
0.414
0.786
0.354
0.442
0.710
0.504
0.724
0.464
0.582
0.318
0.502
0.376
0.322
0.600
0.314
0.688
0.380
0.318
0.402
0.276
0.912
0.310
0.500
0.206
0.594
0.400
0.268
0.634
0.406
0.694
0.606
0.794
0.300
0.302
0.498
0.492
0.316
0.592
0.288
0.312
0.614
0.294
0.604
0.686
0.236
0.664
0.208
0.694
0.276
0.522
0.312
0.588
0.306
0.298
0.540
0.456
0.516
0.294
0.490
0.222
0.478
0.510
0.294
0.566
0.384
0.538
0.310
0.714
0.290
0.394
0.392
0.310
0.400
0.242
0.460
0.512
0.272
0.712
0.310
0.570
0.370
0.450
0.214
0.296
0.390
0.616
0.292
0.492
0.274
0.728
0.312
0.686
0.308
0.874
0.922
0.298
0.632
0.852
0.366
0.658
0.892
0.408
0.296
0.708
0.296
0.492
0.412
0.298
0.390
0.476
0.374
0.448
0.250
0.450
0.616
0.292
0.394
0.474
0.376
0.448
0.406
0.298
0.496
0.270
0.384
0.460
0.260
0.378
0.564
0.296
0.772
0.518
0.542
0.456
0.518
0.294
0.652
0.436
0.614
0.292
0.596
0.274
0.378
0.546
0.278
0.376
0.448
0.260
0.436
0.460
0.442
0.492
0.308
0.402
0.238
0.460
0.426
0.990
0.292
0.492
0.458
0.440
0.718
0.296
0.388
0.414
0.294
0.698
0.300
0.640
0.454
0.418
0.292
0.606
0.294
0.392
0.430
0.568
0.470
0.632
0.414
0.292
0.394
0.266
0.432
0.406
0.294
0.700
0.302
0.400
0.356
0.442
0.500
0.334
0.466
0.616
0.294
0.676
0.312
0.544
0.458
0.564
0.436
0.600
0.256
0.444
0.658
0.442
0.614
0.292
0.596
0.224
0.676
0.412
0.294
0.594
0.336
0.462
0.402
0.274
0.376
0.450
0.210
0.788
0.414
0.294
0.492
0.374
0.628
0.484
0.314
0.502
0.264
0.388
0.760
0.292
0.714
0.782
0.412
0.688
0.530
0.468
0.700
0.302
0.820
0.478
0.570
0.384
0.646
0.302
0.728
0.772
0.352
0.444
0.556
0.446
0.566
0.432
0.586
0.718
0.206
0.304
0.390
0.368
0.386
0.706
0.438
0.414
0.298
0.604
0.296
0.586
0.302
0.626
0.676
0.210
0.590
0.394
0.304
0.702
0.266
0.384
0.666
0.292
0.492
0.256
0.442
0.504
0.244
0.464
0.500
0.290
0.400
0.236
0.462
0.398
0.300
0.518
0.294
0.492
0.212
0.298
0.590
0.524
0.776
0.414
0.296
0.690
0.284
0.314
0.400
0.478
0.374
0.624
0.376
0.664
0.296
0.388
0.362
0.436
0.684
0.372
0.448
0.556
0.442
0.500
0.382
0.620
0.572
0.378
0.624
0.376
0.630
1.034
0.686
0.558
0.438
0.718
0.294
0.848
0.440
0.710
0.694
0.512
0.294
0.694
0.300
0.682
0.316
0.616
0.288
0.648
0.448
0.512
0.588
0.414
0.294
0.604
0.290
0.614
0.294
0.576
0.800
0.366
0.408
0.440
0.488
0.612
0.610
0.294
0.398
0.512
0.294
0.494
0.412
0.294
0.394
0.390
0.308
0.402
0.276
0.374
0.562
0.298
0.390
0.262
0.434
0.556
0.446
0.692
0.308
0.400
0.540
0.460
0.708
0.594
0.514
0.294
0.804
0.292
0.596
0.272
0.378
0.648
0.270
0.434
0.712
0.294
0.392
0.408
0.692
0.406
0.694
0.504
0.298
0.398
0.562
0.636
0.542
0.458
0.608
0.694
0.414
0.296
0.778
0.310
0.664
0.434
0.488
0.514
0.426
0.990
0.294
0.592
0.454
0.446
0.612
0.788
0.298
0.302
0.624
0.284
0.602
0.290
0.486
0.364
0.388
0.740
0.374
0.360
0.286
0.410
0.738
0.452
0.286
0.700
0.692
0.684
0.682
0.698
0.666
0.712
0.684
0.660
0.660
0.634
0.628
0.658
0.602
0.578
0.598
0.612
0.578
0.626
0.622
0.622
0.658
0.630
0.710
1.126
0.776
0.720
0.460
0.438
0.722
0.780
0.318
0.680
0.374
0.728
0.238
0.460
0.420
0.288
0.614
0.278
0.596
0.358
0.420
0.630
0.228
0.468
0.338
0.266
0.550
0.548
0.704
0.300
0.396
0.298
0.300
0.720
0.288
0.610
0.288
0.610
0.290
0.568
0.424
0.576
0.426
0.658
0.642
0.414
0.290
0.728
0.270
0.626
0.272
0.650
0.450
0.564
0.436
0.570
0.430
0.618
0.288
0.722
0.272
0.582
0.422
0.522
0.284
0.492
0.274
0.424
0.468
0.432
0.490
0.894
0.416
0.418
0.288
0.716
0.284
0.496
0.364
0.634
0.378
0.376
0.642
0.924
0.284
0.642
0.780
0.286
0.680
0.510
0.432
0.568
0.368
0.430
0.672
0.428
0.616
0.292
0.718
0.274
0.632
0.270
0.564
0.434
0.450
0.450
0.416
0.292
0.394
0.272
0.424
0.436
0.568
0.268
0.430
0.414
0.288
0.514
0.286
0.558
0.640
0.274
0.426
0.548
0.654
0.238
0.834
0.426
0.456
0.444
0.520
0.282
0.634
0.666
0.322
0.286
0.678
0.612
0.270
0.630
0.280
0.420
0.480
0.420
0.446
0.254
0.476
0.422
0.422
0.286
0.614
0.284
0.616
0.288
0.492
0.468
0.432
0.552
0.548
0.428
0.280
0.664
0.428
0.420
0.284
0.398
0.308
0.298
0.394
0.478
0.374
0.448
0.362
0.436
0.400
0.224
0.282
0.670
0.424
0.660
0.540
0.512
0.298
0.490
0.374
0.426
0.402
0.334
0.464
0.618
0.286
0.400
0.454
0.544
0.418
0.288
0.394
0.356
0.442
0.452
0.548
0.414
0.286
0.402
0.340
0.458
0.470
0.428
0.424
0.282
0.532
0.836
0.426
0.428
0.284
0.526
0.566
0.368
0.430
0.520
0.288
0.712
0.284
0.808
0.290
0.500
0.262
0.436
0.418
0.290
0.610
0.288
0.584
0.782
0.546
0.252
0.430
0.388
0.410
0.468
0.436
0.400
0.432
0.268
0.398
0.460
0.440
0.592
0.360
0.450
0.248
0.652
0.290
0.708
0.216
0.266
0.420
0.260
0.438
0.458
0.442
0.522
0.286
0.394
0.304
0.294
0.620
0.282
0.674
0.380
0.656
0.288
0.692
0.610
0.366
0.432
0.430
0.270
0.666
0.434
0.630
0.270
0.610
0.278
0.514
0.338
0.662
0.530
0.272
0.398
0.474
0.378
0.762
0.294
0.810
0.286
0.496
0.262
0.436
0.502
0.250
0.448
0.502
0.284
0.314
0.602
0.236
0.462
0.818
0.290
0.594
0.228
0.672
0.362
0.436
0.618
0.292
0.672
0.370
0.608
0.744
0.336
0.462
0.478
0.722
0.314
0.286
0.584
0.616
0.258
0.442
0.364
0.434
0.334
0.566
0.318
0.290
0.630
0.564
0.316
0.288
0.396
0.340
0.260
0.572
0.426
0.382
0.420
0.366
0.434
0.464
0.434
0.476
0.378
0.496
0.650
0.518
0.288
0.396
0.560
0.450
0.542
0.746
0.316
0.294
0.392
0.308
0.290
0.568
0.432
0.474
0.426
0.636
0.268
0.498
0.388
0.510
0.720
0.288
0.494
0.308
0.302
0.390
0.516
0.288
0.494
0.376
0.376
0.668
0.286
0.496
0.332
0.268
0.400
0.326
0.274
0.400
0.340
0.460
0.414
0.264
0.374
0.448
0.246
0.454
0.586
0.712
0.266
0.434
0.518
0.294
0.606
0.288
0.656
0.438
0.518
0.292
0.608
0.286
0.648
0.448
0.478
0.422
0.498
0.502
0.366
0.434
0.446
0.454
0.420
0.262
0.548
0.570
0.328
0.272
0.576
0.378
0.480
0.268
0.608
0.290
0.622
0.284
0.616
0.278
0.620
0.268
0.638
0.284
0.610
0.266
0.632
0.288
0.626
0.280
0.574
0.802
0.412
0.374
0.426
0.418
0.286
0.726
0.270
0.402
0.322
0.576
0.584
0.370
0.448
0.256
0.444
0.468
0.430
0.506
0.496
0.424
0.576
0.270
0.428
0.480
0.374
0.624
0.376
0.536
0.610
0.416
0.288
0.714
0.292
0.652
0.438
0.718
0.290
0.396
0.370
0.424
0.496
0.988
0.620
0.652
0.446
0.636
0.268
0.698
0.236
0.662
0.618
0.288
0.394
0.422
0.284
0.596
0.272
0.380
0.710
0.436
0.584
0.370
0.574
0.282
0.492
0.570
0.382
0.448
0.540
0.458
0.402
0.532
0.466
0.416
0.414
0.276
0.396
0.518
0.288
0.394
0.628
0.276
0.494
0.460
0.438
0.676
0.378
0.766
0.292
0.710
0.290
0.390
0.434
0.270
0.398
0.474
0.376
0.568
0.280
0.776
0.378
0.548
0.414
0.584
0.476
0.624
0.554
0.444
0.622
0.266
0.624
0.272
0.676
0.546
0.262
0.636
0.232
0.842
0.424
0.500
0.246
0.454
0.578
0.374
0.620
0.530
0.510
0.300
0.614
0.274
0.418
0.290
0.604
0.292
0.398
0.524
0.474
0.674
0.428
0.668
0.380
0.618
0.636
0.274
0.376
0.540
0.362
0.564
0.288
0.526
0.568
0.266
0.436
0.370
0.382
0.462
0.288
0.520
0.874
0.382
0.618
0.548
0.754
0.416
0.288
0.596
0.284
0.616
0.406
0.304
0.490
0.218
0.286
0.396
0.208
0.300
0.560
0.430
0.462
0.436
0.434
0.268
0.400
0.606
0.296
0.400
0.376
0.376
0.762
0.272
0.512
0.272
0.428
0.530
0.572
0.416
0.288
0.396
0.254
0.444
0.516
0.286
0.400
0.276
0.376
0.616
0.428
0.440
0.564
0.368
0.428
0.550
0.452
0.532
0.270
0.670
0.384
0.566
0.580
0.428
0.272
0.630
0.270
0.616
0.288
0.610
0.294
0.508
0.290
0.568
0.424
0.418
0.286
0.508
0.298
0.564
0.528
0.322
0.282
0.644
0.850
0.298
0.640
0.762
0.420
0.780
0.302
0.298
0.550
0.552
0.306
0.290
0.520
0.286
0.512
0.286
0.508
0.300
0.568
0.422
0.714
0.288
0.600
0.234
0.664
0.290
0.362
0.634
0.366
0.562
0.300
0.602
0.296
0.636
0.652
0.272
0.428
0.568
0.430
0.574
0.426
0.742
0.460
0.500
0.268
0.430
0.680
0.374
0.592
0.656
0.310
1.008
0.288
0.614
0.282
0.650
0.448
0.518
0.284
0.674
0.624
0.276
0.930
0.494
0.410
0.492
0.564
0.434
0.576
0.726
0.302
0.296
0.626
0.576
0.314
0.290
0.568
0.426
0.418
0.284
0.566
0.632
0.290
0.612
0.440
0.560
0.574
0.378
0.446
0.352
0.448
0.472
0.626
0.240
0.566
0.246
0.550
0.212
0.300
0.540
0.862
0.288
0.616
0.286
0.596
0.216
0.292
0.394
0.576
1.138
0.294
0.392
0.332
0.568
0.470
0.426
0.600
0.302
0.572
0.426
0.534
0.270
0.612
0.902
0.294
0.646
0.444
0.452
0.448
0.436
0.462
0.422
0.286
0.614
0.282
0.616
0.288
0.568
0.426
0.466
0.434
0.524
0.280
0.576
0.418
0.462
0.440
0.420
0.280
0.620
0.288
0.558
0.434
0.370
0.532
0.256
0.442
0.414
0.294
0.636
0.850
0.914
0.694
0.240
0.760
0.254
0.546
0.408
0.292
0.614
0.286
0.630
0.282
0.664
0.420
0.578
0.378
0.614
0.534
0.424
0.278
0.556
0.440
0.378
0.422
0.404
0.396
0.348
0.262
0.438
0.264
0.588
0.614
0.264
0.422
0.528
0.894
0.578
0.248
0.452
0.418
0.284
0.418
0.342
0.640
0.358
0.440
0.532
0.270
0.634
0.274
0.664
0.426
0.544
0.256
0.400
0.298
0.602
0.380
0.420
0.558
0.442
0.452
0.564
0.252
0.434
0.414
0.290
0.612
0.286
0.666
0.630
0.428
0.280
0.394
0.468
0.430
0.524
0.278
0.566
0.432
0.374
0.426
0.388
0.366
0.478
0.278
0.392
0.286
0.366
0.670
0.328
0.610
0.640
0.318
0.284
0.396
0.274
0.426
0.538
0.272
0.708
0.382
0.482
0.416
0.460
0.878
0.262
0.534
0.470
0.354
0.546
0.432
0.264
0.604
0.256
0.554
0.432
0.468
0.518
0.260
0.676
0.434
0.456
0.546
0.252
0.548
0.294
0.606
0.270
0.428
0.528
0.672
0.374
0.526
0.416
0.286
0.656
0.542
0.378
0.422
0.486
0.368
0.510
0.434
0.396
0.826
0.582
0.230
0.470
0.364
0.434
0.450
0.550
0.310
0.592
0.288
0.410
0.482
0.516
0.352
0.450
0.442
0.268
0.390
0.272
0.430
0.518
0.284
0.616
0.288
0.612
0.286
0.496
0.212
0.294
0.690
0.354
0.464
0.290
0.560
0.434
0.428
0.756
0.416
0.426
0.284
0.668
0.626
0.280
0.370
0.660
0.288
0.620
0.286
0.662
0.530
0.380
0.418
0.530
0.282
0.640
0.454
0.416
0.288
0.588
0.410
0.416
0.280
0.558
0.540
0.302
0.816
0.484
0.360
0.878
0.262
0.492
0.772
0.748
0.286
0.476
0.422
0.410
0.492
0.376
0.424
0.382
0.372
0.446
0.400
0.430
0.740
0.430
0.368
0.430
0.356
0.546
0.200
0.706
0.298
0.448
0.696
0.554
0.218
0.282
0.582
0.420
0.526
0.470
0.372
0.428
0.384
0.516
0.272
0.428
0.340
0.270
0.472
0.416
0.376
0.424
0.278
0.424
0.312
0.296
0.506
0.758
0.428
0.392
0.362
0.482
0.266
0.466
0.434
0.322
0.666
0.364
0.310
0.660
0.264
0.436
0.606
0.276
0.368
0.428
0.260
0.558
0.280
0.330
0.274
0.438
0.266
0.512
0.290
0.492
0.372
0.426
0.402
0.250
0.650
0.348
0.552
0.312
0.856
0.430
0.408
0.494
0.510
0.590
0.564
0.434
0.722
0.282
0.816
0.294
0.620
0.278
0.666
0.422
0.420
0.296
0.638
0.648
0.266
0.432
0.490
0.364
0.448
0.372
0.380
0.448
0.362
0.436
0.692
0.362
0.620
0.426
0.598
0.704
0.506
0.292
0.402
0.434
0.566
0.514
0.286
0.400
0.456
0.442
0.816
0.294
0.492
0.312
0.288
0.682
0.368
0.606
0.442
0.502
0.570
0.382
0.448
0.514
0.288
0.496
0.416
0.292
0.694
0.260
0.452
0.566
0.622
0.366
0.432
0.402
0.366
0.430
0.404
0.314
0.294
0.390
0.614
0.290
0.396
0.464
0.436
0.692
0.308
0.502
0.272
0.424
0.404
0.264
0.432
0.582
0.622
0.594
0.304
0.502
0.414
0.288
0.496
0.712
0.292
0.398
0.400
0.272
0.430
0.596
0.314
0.292
0.496
0.426
0.286
0.388
0.370
0.830
0.390
0.308
0.602
0.380
0.318
0.818
0.684
0.404
0.296
0.616
0.292
0.678
0.312
0.696
0.306
0.712
0.288
0.400
0.616
0.290
0.594
0.418
0.288
0.494
0.452
0.446
0.616
0.272
0.514
0.292
0.308
0.500
0.376
0.374
0.550
0.248
0.450
0.402
0.470
0.630
0.612
0.588
0.558
0.742
0.388
0.310
0.692
0.308
0.404
0.410
0.294
0.394
0.552
0.446
0.574
0.824
0.300
0.304
0.600
0.214
0.296
0.490
0.348
0.450
0.400
0.368
0.384
0.850
0.300
0.500
0.366
1.244
0.302
0.388
0.508
0.298
0.700
0.794
0.408
0.296
0.594
0.268
0.384
0.760
0.298
0.492
0.470
0.380
0.548
0.292
0.310
0.916
0.292
0.708
0.292
0.664
0.378
0.398
0.450
0.416
0.292
0.502
0.802
0.290
0.492
0.780
0.380
0.380
0.270
0.454
0.442
0.284
0.370
0.384
0.266
0.432
0.268
0.434
0.266
0.442
0.258
0.392
0.622
0.290
0.262
0.452
0.210
0.644
0.424
0.214
0.650
0.436
0.210
0.590
0.238
0.464
0.612
0.588
0.516
0.884
0.218
0.286
0.494
0.344
0.462
0.680
0.718
0.406
0.294
0.498
0.264
0.434
0.476
0.822
0.300
0.568
0.538
0.486
0.710
0.322
0.678
0.328
0.274
0.724
0.576
0.418
0.262
0.518
0.252
0.448
0.518
0.288
0.570
0.378
0.474
0.846
0.854
0.276
0.462
0.436
0.366
0.766
0.792
0.754
0.778
0.760
0.844
0.838
0.920
0.898
0.288
0.554
0.774
0.732
0.704
0.708
0.702
0.732
0.704
0.756
0.744
0.752
0.708
0.708
0.678
0.666
0.700
0.704
0.750
0.752
0.980
0.460
1.026
0.480
0.750
0.694
0.278
0.434
0.658
0.684
0.634
0.670
0.686
0.654
0.648
0.664
0.582
0.652
0.700
0.656
0.734
0.708
0.698
0.668
0.690
0.614
0.640
0.654
0.640
0.658
0.690
0.646
0.646
0.726
0.634
0.704
0.790
0.436
0.716
0.916
0.720
0.766
0.742
0.754
0.750
0.710
0.758
0.750
0.702
0.734
0.742
0.722
0.694
0.716
0.716
0.686
0.676
0.696
0.676
0.646
0.670
0.668
0.664
0.666
0.682
0.646
0.954
0.740
0.972
0.838
0.772
0.728
0.722
0.692
0.684
0.732
0.710
0.690
0.706
0.700
0.644
0.646
0.674
0.650
0.690
0.642
0.700
0.650
0.644
0.652
0.616
0.694
0.656
0.698
0.742
0.834
0.936
0.884
0.888
0.818
0.800
0.724
0.668
0.646
0.722
0.616
0.628
0.680
0.552
0.602
0.604
0.596
0.614
0.588
0.640
0.574
0.626
0.556
0.282
0.374
0.648
0.716
0.652
0.666
0.702
0.670
0.700
0.694
0.712
0.690
0.660
0.654
0.662
0.618
0.624
0.626
0.602
0.612
0.616
0.624
0.882
0.374
0.646
0.714
0.624
0.652
0.704
0.662
0.646
0.714
0.650
0.618
0.680
0.666
0.666
0.654
0.668
0.704
0.614
0.650
0.714
0.628
0.710
0.592
0.630
0.650
0.580
0.658
0.676
0.610
0.696
0.688
0.720
0.740
0.716
0.772
0.758
0.730
0.764
0.630
0.650
0.634
0.684
0.744
0.768
0.740
0.718
0.754
0.690
0.734
0.698
0.702
0.730
0.744
0.712
0.746
0.700
0.708
0.790
0.808
0.276
0.508
0.776
0.736
0.688
0.290
0.440
0.264
0.438
0.262
0.418
0.690
0.290
0.458
0.720
0.422
0.322
0.476
0.324
0.376
0.354
0.770
0.576
0.280
0.420
0.528
0.372
0.438
0.364
0.420
0.278
0.538
0.718
0.250
0.560
0.692
0.246
0.478
0.620
0.342
0.558
0.614
0.288
0.398
0.358
0.642
0.274
0.526
0.316
0.284
0.520
0.278
0.516
0.286
0.640
0.790
0.278
0.618
0.372
0.368
0.434
0.416
0.284
0.546
0.256
0.540
0.556
0.272
0.428
0.620
0.284
0.496
0.238
0.764
0.208
0.294
0.598
0.248
0.256
0.676
0.418
0.524
0.280
0.398
0.290
0.408
0.540
0.462
0.476
0.422
0.400
0.340
0.462
0.500
0.264
0.434
0.402
0.346
0.260
0.494
0.384
0.414
0.658
0.544
0.518
0.284
0.816
0.280
0.502
0.262
0.738
0.366
0.432
0.502
0.216
0.294
0.390
0.420
0.282
0.498
0.274
0.424
0.528
0.674
0.268
0.532
0.424
0.576
0.534
0.264
0.502
0.356
0.544
0.418
0.284
0.498
0.316
0.286
0.398
0.566
0.432
0.686
0.368
0.764
0.286
0.598
0.270
0.430
0.590
0.362
0.548
0.274
0.430
0.710
0.586
0.524
0.282
0.494
0.400
0.298
0.502
0.280
0.720
0.416
0.284
0.498
0.348
0.552
0.434
0.268
0.598
0.764
0.702
0.704
0.430
0.458
0.444
0.454
0.746
0.268
0.430
0.576
0.626
0.382
0.618
0.382
0.618
0.362
0.438
0.450
0.450
0.488
0.364
0.582
0.666
0.620
0.282
0.498
0.378
0.378
0.544
0.284
0.368
0.460
0.356
0.430
0.502
0.252
0.446
0.402
0.392
0.306
0.402
0.372
0.426
0.722
0.282
0.498
0.268
0.430
0.438
0.664
0.246
0.654
0.274
0.424
0.474
0.426
0.428
0.272
0.520
0.288
0.394
0.458
0.440
0.602
0.300
0.374
0.330
0.296
0.486
0.366
0.564
0.290
0.612
0.288
0.506
0.286
0.502
0.560
0.244
0.496
0.240
0.456
0.420
0.288
0.516
0.288
0.510
0.284
0.508
0.296
0.624
0.270
0.664
0.434
0.520
0.286
0.644
0.450
0.460
0.440
0.476
0.424
0.560
0.440
0.564
0.436
0.572
0.428
0.734
0.280
0.710
0.578
0.466
0.432
0.460
0.440
0.434
0.886
0.284
0.398
0.400
0.388
0.310
0.602
0.368
0.430
0.402
0.386
0.312
0.402
0.474
0.378
0.774
0.274
0.500
0.358
0.440
0.558
0.442
0.456
0.444
0.420
0.286
0.558
0.436
0.522
0.288
0.808
0.290
0.494
0.312
0.288
0.400
0.380
0.618
0.350
0.552
0.624
0.474
0.502
0.232
0.668
0.416
0.288
0.396
0.360
0.438
0.464
0.436
0.344
0.456
0.418
0.292
0.592
0.466
0.386
0.448
0.462
0.436
0.402
0.326
0.276
0.814
0.288
0.496
0.372
0.728
0.348
0.450
0.402
0.382
0.316
0.602
0.416
0.290
0.396
0.408
0.788
0.336
0.272
0.618
0.776
0.316
0.682
0.424
0.476
0.528
0.276
0.614
0.584
0.250
0.448
0.348
0.774
0.284
0.474
0.374
0.388
0.260
0.458
0.440
0.322
0.754
0.424
0.390
0.612
0.310
0.690
0.330
0.270
0.610
0.690
0.228
0.572
0.320
0.288
0.520
0.272
0.500
0.498
0.214
0.294
0.518
0.274
0.526
0.274
0.402
0.532
0.270
0.398
0.360
0.438
0.564
0.436
0.590
0.712
0.232
0.768
0.310
0.790
0.374
0.378
0.654
0.294
0.726
0.276
0.636
0.762
0.220
0.286
0.656
0.438
0.594
0.304
0.734
0.270
0.590
0.306
0.478
0.428
0.354
0.440
0.378
0.424
0.396
0.504
0.294
0.848
0.260
0.616
0.286
0.812
0.284
0.608
0.592
0.330
0.272
0.508
0.810
0.286
0.522
0.270
0.474
0.426
0.368
0.432
0.472
0.428
0.660
0.442
0.620
0.284
0.734
0.268
0.590
0.604
0.316
0.296
0.674
0.614
0.372
0.382
0.602
0.442
0.556
0.446
0.662
0.438
0.482
0.720
0.222
0.280
0.616
0.284
0.534
0.260
0.460
0.440
0.274
0.426
0.330
0.270
0.438
0.264
0.418
0.284
0.424
0.282
0.514
0.478
0.328
0.278
0.684
0.362
0.510
0.436
0.450
0.652
0.262
0.438
0.420
0.292
0.622
0.268
0.668
0.428
0.420
0.286
0.616
0.282
0.660
0.638
0.216
0.288
0.666
0.428
0.596
1.014
0.592
0.348
0.650
0.378
0.420
0.486
0.370
0.528
0.372
0.566
0.286
0.570
0.424
0.428
0.752
0.420
0.324
0.294
0.460
0.422
0.288
0.412
0.422
0.280
0.700
0.260
0.438
0.552
0.450
0.624
0.776
0.206
0.306
0.502
0.216
0.270
0.660
0.640
0.272
0.424
0.462
0.442
0.372
0.424
0.392
0.762
0.766
0.288
0.510
0.292
0.466
0.530
0.258
0.706
0.536
0.214
0.290
0.446
0.680
0.744
0.422
0.332
0.688
0.700
0.284
0.436
0.646
0.710
0.696
0.676
0.704
0.694
0.686
0.658
0.712
0.712
0.640
0.692
0.696
0.702
0.700
0.712
0.698
0.706
0.692
0.672
0.686
0.628
0.660
0.658
0.688
0.666
0.688
0.702
0.704
0.732
0.712
0.692
0.688
0.680
0.718
0.676
0.654
0.678
0.666
0.664
0.636
0.638
0.628
0.652
0.618
0.646
0.618
0.634
0.632
0.634
0.658
0.926
0.416
0.750
0.740
0.756
0.758
0.694
0.740
0.692
0.672
0.742
0.808
0.838
0.750
0.756
0.732
0.664
0.292
0.414
0.280
0.412
0.776
0.518
0.604
0.592
0.296
0.878
0.426
0.418
0.756
0.780
0.782
0.740
0.744
0.812
0.820
0.902
0.858
0.848
0.760
0.800
0.740
0.716
0.778
0.760
0.738
0.766
0.770
0.756
0.770
0.752
0.762
0.782
0.712
0.750
0.756
0.706
0.706
0.704
0.642
0.626
0.728
0.626
0.654
0.664
0.698
0.746
0.738
0.744
0.732
0.782
0.686
0.816
0.740
0.758
0.758
0.754
0.816
0.774
0.774
0.762
0.800
0.796
0.790
0.828
0.784
0.762
0.746
0.740
0.712
0.722
0.712
0.664
0.708
0.704
0.656
0.686
0.698
0.654
0.690
0.716
0.694
0.698
0.702
0.722
0.690
0.642
0.694
0.698
0.670
0.680
0.724
0.624
0.658
0.698
0.610
0.692
0.624
0.650
0.660
0.650
0.712
0.704
0.648
0.640
0.706
0.650
0.658
0.588
0.664
0.640
0.656
0.646
0.652
0.682
0.666
0.658
0.640
0.634
0.624
0.652
0.612
0.628
0.658
0.626
0.650
0.674
0.710
0.688
0.696
0.742
0.752
0.806
0.762
0.468
0.684
0.930
0.854
0.848
0.798
0.802
0.808
0.282
0.502
0.844
0.862
0.758
0.780
0.724
0.696
0.640
0.708
0.702
0.698
0.634
0.664
0.652
0.612
0.660
0.574
0.604
0.632
0.620
0.694
0.698
0.774
0.882
0.796
0.744
0.712
0.700
0.642
0.666
0.632
0.670
0.640
0.654
0.630
0.672
0.680
0.690
0.730
0.730
0.960
0.988
0.966
0.926
0.894
0.820
0.798
0.808
0.804
0.954
0.810
0.870
0.864
0.766
0.798
0.786
0.808
0.764
0.874
0.974
0.928
0.916
0.946
0.922
0.844
0.936
0.964
0.916
1.018
0.890
0.948
0.974
0.882
0.996
0.988
0.294
0.628
0.908
0.898
1.022
1.224
1.064
0.264
0.752
0.990
1.012
0.954
0.920
1.122
1.064
1.028
1.070
1.080
0.994
1.236
0.268
0.810
0.298
0.810
0.282
0.716
0.288
0.788
0.708
0.518
0.282
0.400
0.526
0.272
0.502
0.430
0.270
0.598
0.216
0.292
0.394
0.274
0.424
0.616
0.292
0.394
0.562
0.438
0.400
0.308
0.298
0.394
0.440
0.658
0.374
0.426
0.504
0.232
0.664
0.370
0.430
0.612
0.298
0.392
0.280
0.372
0.610
0.436
0.414
0.296
0.502
0.296
0.602
0.298
0.594
0.360
0.438
0.612
0.298
0.704
0.286
0.546
0.266
0.562
0.426
0.372
0.428
0.702
0.240
0.860
0.386
0.614
0.420
0.286
0.494
0.264
0.434
0.678
0.376
0.710
0.438
0.590
0.362
0.570
0.678
0.216
0.290
0.710
0.288
0.496
0.420
0.282
0.398
0.672
0.426
0.402
0.420
0.284
0.596
0.364
0.434
0.400
0.432
0.272
0.498
0.270
0.630
0.472
0.378
0.718
0.386
0.616
0.428
0.630
0.672
0.424
0.676
0.474
0.626
0.516
0.290
0.708
0.294
0.824
0.272
0.396
0.430
0.272
0.398
0.292
0.366
0.760
0.286
0.496
0.368
0.430
0.576
0.378
0.662
0.292
0.608
0.294
0.606
0.292
0.494
0.256
0.544
0.338
0.994
0.270
0.588
0.854
0.256
0.414
0.294
0.644
0.446
0.552
0.748
0.320
0.286
0.770
0.378
0.630
0.898
0.836
0.288
0.514
0.282
0.522
0.578
0.242
0.456
0.560
0.440
0.666
0.434
0.602
0.220
0.286
0.394
0.576
0.378
0.446
0.308
0.300
0.392
0.426
0.274
0.400
0.324
0.282
0.394
0.260
0.440
0.622
0.286
0.392
0.428
0.272
0.744
0.452
0.556
0.448
0.512
0.286
0.670
0.430
0.492
0.510
0.412
0.290
0.662
0.434
0.522
0.284
0.562
0.432
0.510
0.592
0.248
0.552
0.294
0.604
0.234
0.566
0.242
0.560
0.284
0.616
0.224
0.286
0.570
0.622
0.222
0.278
0.480
0.368
0.440
0.756
0.552
0.234
0.568
0.248
0.836
0.370
0.576
0.268
0.684
0.934
0.286
0.664
0.534
0.426
0.272
0.572
0.428
0.408
0.302
0.608
0.300
0.554
0.428
0.472
0.426
0.478
0.424
0.438
0.562
0.318
0.282
0.646
0.456
0.410
0.290
0.580
0.372
0.520
0.424
0.424
0.284
0.622
0.672
0.278
0.372
0.626
0.422
0.556
0.446
0.410
0.300
0.598
0.300
0.610
0.286
0.398
0.312
0.294
0.624
0.276
0.548
0.444
0.474
0.424
0.514
0.298
0.590
0.278
0.376
0.448
0.216
0.288
0.686
0.362
0.564
0.288
0.510
0.294
0.508
0.296
0.424
0.274
0.450
0.438
0.272
0.428
0.344
0.874
0.284
0.498
0.208
0.304
0.588
0.312
0.290
0.400
0.250
0.448
0.456
0.444
0.316
0.294
0.508
0.284
0.548
0.650
0.408
0.292
0.400
0.332
0.270
0.500
0.526
0.574
0.400
0.274
0.378
0.458
0.350
0.438
0.402
0.310
0.302
0.802
0.296
0.590
0.214
0.294
0.592
0.268
0.430
0.644
0.456
0.580
0.374
0.698
0.648
0.536
0.268
0.788
0.308
0.402
0.466
0.432
0.552
0.648
0.334
0.984
0.288
0.558
0.436
0.472
0.426
0.518
0.286
0.512
0.296
0.392
0.354
0.444
0.604
0.296
0.688
0.514
0.482
0.630
0.338
0.654
0.366
0.528
0.474
0.424
0.498
0.606
0.280
0.370
0.430
0.368
0.450
0.500
0.288
0.364
0.416
0.432
0.470
0.428
0.534
0.570
0.414
0.292
0.592
0.262
0.436
0.650
0.652
0.394
0.360
0.606
0.644
0.252
0.446
0.410
0.300
0.534
0.554
0.310
0.592
0.256
0.442
0.558
0.644
0.596
0.302
0.712
0.300
0.390
0.460
0.740
0.316
0.292
0.646
0.546
0.418
0.286
0.648
0.448
0.418
0.286
0.636
0.558
0.376
0.626
0.316
0.292
0.634
0.258
0.624
0.278
0.574
0.376
0.406
0.440
0.340
0.830
0.442
0.566
0.376
0.620
0.424
0.604
0.230
0.568
0.626
0.574
0.698
0.304
0.498
0.410
0.292
0.498
0.278
0.374
0.706
0.442
0.624
0.576
0.602
0.298
0.624
0.578
0.394
0.304
0.520
0.290
0.548
0.442
0.390
0.362
0.496
0.754
0.254
0.546
0.514
0.290
0.496
0.214
0.294
0.392
0.564
0.438
0.614
0.292
0.492
0.440
0.458
0.636
0.464
0.606
0.294
0.502
0.208
0.298
0.394
0.310
0.298
0.392
0.258
0.440
0.456
0.444
0.464
0.436
0.462
0.438
0.458
0.442
0.456
0.546
0.284
0.366
0.460
0.298
0.508
0.286
0.554
0.442
0.348
0.554
0.316
0.288
0.586
0.806
0.504
0.378
0.420
0.520
0.284
0.638
0.460
0.482
0.370
0.664
0.288
0.612
0.288
0.664
0.432
0.516
0.286
0.602
0.594
0.318
0.284
0.616
0.286
0.610
0.300
0.706
0.286
0.496
0.460
0.438
0.574
0.426
0.590
0.512
0.494
0.606
0.450
0.448
0.710
0.792
0.416
0.290
0.594
0.462
0.436
0.734
0.270
0.496
0.332
0.272
0.398
0.368
0.378
0.534
0.368
0.496
0.654
0.218
0.286
0.398
0.254
0.444
0.430
0.282
0.490
0.266
0.432
0.568
0.432
0.800
0.620
0.282
0.618
0.290
0.626
0.268
0.618
0.282
0.396
0.368
0.430
0.580
0.378
0.578
0.566
0.284
0.370
0.604
0.442
0.524
0.286
0.718
0.272
0.602
0.218
0.288
0.394
0.336
0.664
0.358
0.440
0.522
0.282
0.398
0.260
0.438
0.620
0.286
0.720
0.274
0.402
0.216
0.292
0.710
0.286
0.716
0.284
0.496
0.300
0.300
0.400
0.318
0.290
0.688
0.302
0.612
0.288
0.562
0.438
0.416
0.284
0.592
0.710
0.314
0.294
0.674
0.370
0.642
0.924
0.282
0.618
0.288
0.650
0.544
0.382
0.718
0.376
0.376
0.732
0.714
0.234
0.668
0.222
0.576
0.256
0.548
0.234
0.826
0.540
0.386
0.364
0.610
0.436
0.492
0.708
0.218
0.286
0.674
0.622
0.222
0.288
0.598
0.300
0.392
0.258
0.544
0.282
0.416
0.532
0.270
0.716
0.286
0.398
0.306
0.290
0.404
0.374
0.378
0.666
0.290
0.390
0.274
0.896
0.428
0.398
0.790
0.414
0.366
0.434
0.320
0.288
0.454
0.436
0.392
0.610
0.286
0.616
0.228
0.282
0.566
0.422
0.418
0.288
0.676
0.372
0.510
0.438
0.434
0.266
0.562
0.436
0.358
0.544
0.268
0.430
0.384
0.416
0.424
0.278
0.514
0.286
0.588
0.364
0.560
0.286
0.618
0.288
0.652
0.542
0.364
0.438
0.444
0.824
0.430
0.420
0.292
0.568
0.424
0.432
0.264
0.548
0.838
0.414
0.436
0.566
0.212
0.296
0.570
0.374
0.466
0.280
0.520
0.284
0.520
0.284
0.508
0.292
0.506
0.386
0.274
0.426
0.334
0.274
0.506
0.292
0.496
0.506
0.292
0.402
0.518
0.284
0.718
0.280
0.620
0.282
0.618
0.282
0.548
0.554
0.274
0.420
0.474
0.426
0.528
0.272
0.654
0.450
0.528
0.268
0.632
0.568
0.350
0.452
0.422
0.578
0.212
0.296
0.556
0.436
0.462
0.538
0.360
0.438
0.518
0.284
0.772
0.426
0.642
0.560
0.492
0.608
0.418
0.284
0.654
0.442
0.434
0.278
0.630
0.268
0.622
0.268
0.550
0.264
0.600
0.296
0.676
0.370
0.518
0.426
0.518
0.284
0.628
0.270
0.548
0.554
0.284
0.414
0.420
0.280
0.490
0.410
0.416
0.290
0.612
0.288
0.602
0.928
0.264
0.648
0.572
0.396
0.288
0.652
0.824
0.840
0.284
0.568
0.798
0.794
0.798
0.746
0.276
0.570
0.864
0.284
0.624
0.926
0.890
0.262
0.514
0.286
0.552
0.798
0.774
0.738
0.752
0.290
0.468
0.794
0.854
0.838
0.828
0.824
0.856
0.806
0.800
0.800
0.784
0.780
0.762
0.304
0.498
0.748
0.774
0.798
0.806
0.840
0.898
0.894
0.876
0.910
0.862
0.948
0.850
0.936
1.162
0.584
0.872
0.882
0.752
0.836
0.828
0.798
0.806
0.854
0.804
0.780
0.762
0.712
0.746
0.694
0.746
0.756
0.748
0.756
0.792
0.292
0.520
0.274
0.518
0.284
0.534
0.274
0.512
0.282
0.538
0.576
0.220
0.272
0.474
0.418
0.346
0.732
0.736
0.284
0.448
0.736
0.766
0.764
0.770
0.758
0.742
0.734
0.700
0.740
0.754
0.768
0.836
0.902
1.014
0.890
0.280
0.688
0.948
0.776
0.294
0.568
0.834
0.294
0.510
0.294
0.566
0.430
0.476
0.726
0.246
0.656
0.308
0.294
0.708
0.284
0.616
0.286
0.610
0.284
0.596
0.892
0.414
0.492
0.708
0.254
0.650
0.218
0.282
0.638
0.258
0.588
0.366
0.480
0.276
0.552
0.540
0.218
0.282
0.488
0.410
0.376
0.426
0.378
0.420
0.376
0.424
0.366
0.434
0.356
0.722
0.524
0.244
0.726
0.688
0.668
0.280
0.448
0.788
0.758
0.812
0.766
0.790
0.754
0.700
0.718
0.712
0.656
0.710
0.704
0.700
0.718
0.688
0.640
0.624
0.672
0.708
0.890
0.838
0.684
0.368
0.898
0.650
0.568
1.030
0.266
0.434
0.854
0.848
0.386
0.364
0.648
0.404
0.296
0.602
0.424
0.286
0.490
0.408
0.302
0.590
0.408
0.300
0.592
0.440
0.758
0.548
0.452
0.502
0.314
0.296
0.390
0.380
0.370
0.764
0.292
0.394
0.376
0.376
0.548
0.312
0.290
0.598
0.408
0.300
0.392
0.506
0.294
0.400
0.512
0.290
0.398
0.382
0.718
0.308
0.302
0.590
0.266
0.432
0.568
0.432
0.654
0.444
0.514
0.290
0.664
0.392
0.752
0.618
0.272
0.516
0.290
0.442
0.722
0.698
0.698
0.702
0.650
0.670
0.666
0.672
0.586
0.670
0.636
0.644
0.632
0.650
0.616
0.658
0.692
0.812
0.856
0.896
0.998
0.996
0.990
0.956
0.950
0.850
0.814
0.816
0.818
0.862
0.914
0.934
0.886
0.804
0.718
0.716
0.694
0.690
0.758
1.122
0.992
1.062
1.038
0.982
0.954
0.870
0.762
0.806
0.684
0.700
0.296
0.460
0.488
0.208
0.766
0.736
0.776
0.788
0.832
0.810
0.772
0.720
0.710
0.760
0.730
0.766
0.744
0.796
0.750
0.802
0.832
0.858
0.848
0.892
0.830
0.842
0.800
0.746
0.750
0.776
0.728
0.746
0.792
0.714
0.748
0.746
0.754
0.810
0.714
0.720
0.726
0.734
0.662
0.640
0.646
0.658
0.592
0.688
0.700
0.848
0.928
0.940
0.934
0.754
1.046
0.888
0.760
0.776
0.734
0.736
0.678
0.276
0.446
0.718
0.798
0.912
0.882
0.972
0.664
0.414
0.486
0.614
0.288
0.732
0.842
0.814
0.756
0.724
0.748
0.750
0.696
0.792
0.992
0.966
1.162
1.002
0.910
0.824
0.770
0.756
0.686
0.742
0.714
0.738
0.718
0.702
0.726
0.608
0.648
0.644
0.642
0.608
0.682
0.764
0.840
0.272
0.868
0.462
0.572
0.424
0.552
0.850
0.812
0.718
0.686
0.702
0.284
0.414
0.750
0.794
0.710
0.430
0.714
0.686
0.234
0.718
0.754
0.732
0.776
0.764
0.772
0.720
0.716
0.748
0.706
0.678
0.696
0.290
0.394
0.722
0.668
0.670
0.722
0.746
0.688
0.700
0.704
0.698
0.702
0.692
0.648
0.660
0.656
0.646
0.634
0.610
0.600
0.622
0.658
0.618
0.668
0.632
0.656
0.728
0.668
0.820
0.772
0.786
0.714
0.766
0.746
0.724
0.764
0.822
0.884
0.788
0.460
1.016
0.932
0.808
0.264
0.532
0.292
0.554
0.856
0.904
0.866
0.818
0.726
0.734
0.680
0.696
0.632
0.646
0.660
0.724
0.390
0.410
0.604
0.696
0.264
0.434
0.422
0.280
0.512
0.290
0.470
0.428
0.280
0.422
0.292
0.402
0.284
0.418
0.284
0.680
0.644
0.296
0.480
0.416
0.418
0.284
0.658
0.542
0.318
0.282
0.626
0.794
0.278
0.474
0.732
0.298
0.512
0.488
0.462
0.638
0.372
0.624
0.418
0.286
0.714
0.282
0.572
0.428
0.418
0.284
0.516
0.286
0.526
0.260
0.628
0.290
0.506
0.270
0.634
0.286
0.612
0.588
0.214
0.284
0.516
0.286
0.518
0.278
0.428
0.274
0.416
0.724
0.264
0.470
0.424
0.368
0.432
0.312
0.292
0.490
0.406
0.402
0.864
0.492
0.350
0.394
0.426
0.280
0.614
0.280
0.618
0.286
0.612
0.286
0.630
0.268
0.580
0.418
0.448
0.554
0.262
0.438
0.464
0.436
0.516
0.288
0.396
0.374
0.726
0.448
0.552
0.620
0.282
0.398
0.380
0.418
0.626
0.282
0.836
0.256
0.402
0.322
0.280
0.498
0.322
0.282
0.838
0.258
0.720
0.582
0.382
0.414
0.516
0.294
0.570
0.420
0.466
0.434
0.574
0.528
0.468
0.434
0.686
0.364
0.674
0.278
0.646
0.650
0.230
0.276
0.576
0.370
0.378
0.278
0.548
0.444
0.418
0.284
0.622
0.274
0.578
0.422
0.526
0.282
0.666
0.426
0.576
0.626
0.462
0.436
0.536
0.274
0.694
0.698
0.294
0.710
0.256
0.438
0.620
0.284
0.598
0.254
0.546
0.518
0.284
0.598
0.326
0.272
0.602
0.340
0.558
0.572
0.428
0.664
0.438
0.556
0.442
0.668
0.432
0.402
0.464
0.434
0.738
0.264
0.600
0.344
0.258
0.598
0.264
0.434
0.564
0.436
0.578
0.376
0.626
0.622
0.352
0.646
0.316
0.292
0.604
0.692
0.216
0.292
0.390
0.324
0.330
0.586
0.270
0.704
0.284
0.402
0.268
0.532
0.460
0.240
0.402
0.222
0.278
0.398
0.272
0.424
0.518
0.504
0.352
0.426
0.426
0.274
0.574
0.428
0.462
0.438
0.312
0.298
0.538
0.828
0.424
0.434
0.268
0.628
0.270
0.402
0.410
0.288
0.402
0.396
0.302
0.502
0.260
0.452
0.722
0.270
0.396
0.362
0.436
0.536
0.268
0.398
0.424
0.274
0.402
0.460
0.438
0.582
0.372
0.548
0.328
0.274
0.398
0.480
0.370
0.450
0.244
0.454
0.720
0.286
0.814
0.286
0.496
0.218
0.286
0.396
0.318
0.288
0.616
0.278
0.542
0.556
0.222
0.284
0.532
0.736
0.426
0.386
0.414
0.512
0.298
0.670
0.376
0.564
0.286
0.728
0.270
0.664
0.434
0.492
0.606
0.272
0.428
0.496
0.928
0.282
0.550
0.546
0.252
0.548
0.260
0.438
0.354
0.446
0.418
0.284
0.402
0.254
0.444
0.502
0.296
0.402
0.568
0.430
0.710
0.292
0.716
0.288
0.684
0.510
0.380
0.530
0.282
0.780
0.750
0.282
0.526
0.752
0.418
0.390
0.410
0.442
0.260
0.514
0.294
0.564
0.426
0.336
0.262
0.482
0.420
0.314
0.298
0.508
0.380
0.392
0.362
0.412
0.434
0.282
0.420
0.322
0.698
0.666
0.642
0.278
0.404
0.294
0.422
0.284
0.620
0.590
0.278
0.818
0.268
0.580
0.434
0.420
0.288
0.590
0.826
0.762
0.782
0.780
0.252
0.468
0.800
0.722
0.768
0.778
0.888
0.926
0.872
0.924
0.256
0.578
0.844
0.798
0.286
0.614
0.286
0.706
0.686
0.226
0.280
0.612
0.290
0.564
0.428
0.448
0.256
0.560
0.860
0.708
0.270
0.474
0.744
0.286
0.456
0.774
0.264
0.456
0.726
0.740
0.282
0.472
0.526
0.274
0.424
0.376
0.426
0.326
0.282
0.552
0.540
0.222
0.280
0.444
0.264
0.484
0.404
0.340
0.462
0.260
0.540
0.208
0.294
0.512
0.298
0.508
0.806
0.474
0.216
0.286
0.430
0.276
0.450
0.446
0.316
0.648
0.638
0.300
0.446
0.710
0.714
0.752
0.690
0.734
0.772
0.732
0.714
0.746
0.746
0.770
0.688
0.752
0.760
0.708
0.676
0.734
0.772
0.868
0.408
0.822
1.056
0.940
0.286
0.578
0.784
0.806
0.940
1.010
0.282
0.640
0.874
0.820
0.778
0.284
0.622
0.282
0.572
0.626
0.374
0.424
0.478
0.422
0.418
0.288
0.510
0.288
0.502
0.712
0.748
0.434
0.394
0.606
0.480
0.420
0.622
0.288
0.558
0.534
0.382
0.416
0.502
0.270
0.428
0.586
0.368
0.576
0.672
0.230
0.268
0.520
0.280
0.440
0.272
0.518
0.732
0.762
0.746
0.736
0.394
0.600
0.820
0.288
0.560
0.846
0.286
0.452
0.788
0.316
0.390
0.756
0.720
0.282
0.520
0.678
0.566
0.734
0.424
0.274
0.504
0.298
0.296
0.776
0.626
0.350
0.650
0.274
0.900
0.426
0.478
0.420
0.660
0.442
0.718
0.266
0.418
0.462
0.434
0.484
0.372
0.528
0.884
0.720
0.730
0.730
0.682
0.710
0.678
0.652
0.640
0.698
0.630
0.638
0.606
0.642
0.656
0.638
0.704
0.756
0.748
0.762
0.726
0.718
0.632
0.782
0.682
0.768
0.860
0.930
0.836
0.768
0.720
0.766
0.742
0.706
0.738
0.698
0.684
0.676
0.702
0.664
0.658
0.684
0.582
0.712
0.692
0.490
0.688
1.002
0.968
0.864
0.286
0.528
0.264
0.510
0.780
0.728
0.284
0.558
0.720
0.734
0.766
0.754
0.788
0.278
0.484
0.794
0.784
0.770
0.686
0.694
0.708
0.930
0.838
0.784
0.780
0.782
0.828
0.776
0.778
0.762
0.690
0.704
0.642
0.646
0.616
0.640
0.642
0.610
0.670
0.614
0.664
0.618
0.642
0.644
0.622
0.632
0.636
0.622
0.594
0.672
0.670
0.690
0.752
0.922
0.850
0.946
1.012
0.902
0.826
0.752
0.720
0.690
0.278
0.386
0.670
0.678
0.676
0.698
0.730
0.702
0.720
0.766
0.696
0.272
0.500
0.740
0.828
0.840
0.770
0.780
0.720
0.746
0.652
0.682
0.672
0.690
0.694
0.668
0.730
0.712
0.282
0.520
0.792
0.766
0.764
0.792
0.722
0.706
0.664
0.698
0.650
0.652
0.676
0.606
0.702
0.708
0.740
0.804
0.852
0.836
0.864
0.748
0.798
0.702
0.760
0.668
0.752
0.768
0.918
0.840
0.884
0.796
0.806
0.762
0.798
1.032
1.016
0.874
0.828
0.800
0.780
0.724
0.738
0.700
0.722
0.632
0.650
0.630
0.670
0.696
0.720
0.750
0.734
0.692
0.292
0.440
0.674
0.696
0.752
0.700
0.708
0.744
0.758
0.758
0.738
0.748
0.744
0.744
0.764
0.706
0.710
0.734
0.650
0.792
0.944
0.560
0.844
0.910
0.808
0.690
0.744
0.708
0.746
0.658
0.708
0.734
0.802
0.848
0.750
0.834
0.760
0.780
0.778
0.730
0.728
0.682
0.712
[truncated: 187 more chars]
