# Supplementary material for: Stress among on-duty firefighters: an ambulatory assessment study
Source: PeerJ. 2018 Dec 11;6:e5967. doi: 10.7717/peerj.5967 (PMC6294048; doi:10.7717/peerj.5967)
Supplement: Supplemental Information 1 [file peerj-06-5967-s001.zip › RAW_DATA/FF7_1.rr]

8.186
0.666
0.666
0.672
0.650
0.674
0.726
0.712
0.712
0.760
0.742
0.712
0.746
0.742
0.696
0.744
0.768
0.712
0.748
0.756
0.702
0.754
0.820
0.742
0.736
0.750
0.742
0.712
0.748
0.788
0.778
0.810
0.750
0.742
0.758
0.766
0.748
0.766
0.788
0.758
0.786
0.802
0.760
0.784
0.784
0.760
0.776
0.746
0.816
0.824
0.746
0.760
0.760
0.720
0.760
0.782
0.736
0.804
0.842
0.798
0.820
0.812
0.762
0.774
0.772
0.736
0.794
0.798
0.772
0.792
0.798
0.742
0.764
0.816
0.784
0.710
0.714
0.714
0.684
0.728
0.750
0.792
0.828
0.812
0.812
0.808
0.768
0.786
0.746
0.750
0.774
0.746
0.774
0.808
0.782
0.824
0.786
0.758
0.756
0.752
0.744
0.782
0.746
0.774
0.784
0.744
0.762
0.730
0.712
0.758
0.782
0.764
0.790
0.770
0.744
0.744
0.714
0.764
0.814
0.826
0.830
0.740
0.698
0.686
0.706
0.708
0.688
0.666
0.680
0.780
0.780
0.804
0.814
0.774
0.762
0.746
0.720
0.704
0.710
0.772
0.812
0.772
0.746
0.576
0.648
0.796
0.808
0.770
0.782
0.786
0.734
0.734
0.746
0.760
0.764
0.720
0.696
0.680
0.696
0.714
0.688
0.696
0.734
0.822
0.834
0.778
0.720
0.730
0.768
0.770
0.738
0.752
0.784
0.728
0.718
0.736
0.752
0.760
0.786
0.758
0.760
0.788
0.752
0.748
0.774
0.794
0.732
0.690
0.690
0.718
0.812
0.804
0.752
0.762
0.772
0.752
0.778
0.768
0.750
0.762
0.744
0.726
0.748
0.788
0.774
0.810
0.810
0.782
0.764
0.762
0.712
0.710
0.740
0.716
0.742
0.766
0.750
0.756
0.724
0.702
0.720
0.710
0.688
0.666
0.650
0.656
0.682
0.778
0.770
0.804
0.800
0.770
0.766
0.772
0.760
0.736
0.738
0.740
0.704
0.712
0.716
0.722
0.736
0.754
0.736
0.746
0.744
0.708
0.710
0.718
0.744
0.724
0.786
0.790
0.762
0.800
0.802
0.762
0.786
0.772
0.732
0.738
0.740
0.738
0.738
0.722
0.714
0.714
0.726
0.698
0.722
0.744
0.732
0.744
0.762
0.712
0.708
0.712
0.714
0.698
0.732
0.732
0.774
0.774
0.778
0.742
0.690
0.676
0.672
0.676
0.656
0.670
0.694
0.690
0.684
0.684
0.700
0.722
0.692
0.704
0.698
0.690
0.666
0.666
0.696
0.730
0.720
0.752
0.740
0.746
0.774
0.750
0.712
0.714
0.704
0.712
0.746
0.794
0.720
0.686
0.690
0.714
0.748
0.714
0.720
0.720
0.722
0.690
0.716
0.726
0.694
0.682
0.662
0.678
0.692
0.686
0.712
0.750
0.734
0.762
0.768
0.768
0.706
0.688
0.680
0.692
0.726
0.728
0.692
0.682
0.696
0.730
0.692
0.672
0.672
0.676
0.680
0.720
0.762
0.802
0.748
0.772
0.778
0.740
0.732
0.732
0.742
0.728
0.684
0.688
0.694
0.700
0.716
0.782
0.790
0.742
0.708
0.712
0.720
0.720
0.708
0.752
0.830
0.838
0.802
0.778
0.734
0.698
0.660
0.648
0.630
0.628
0.634
0.652
0.660
0.658
0.682
0.668
0.660
0.658
0.684
0.718
0.690
0.686
0.708
0.710
0.688
0.684
0.698
0.674
0.716
0.726
0.776
0.758
0.686
0.678
0.678
0.698
0.670
0.684
0.710
0.710
0.718
0.702
0.676
0.686
0.734
0.742
0.702
0.688
0.686
0.694
0.684
0.700
0.732
0.716
0.734
0.766
0.776
0.784
0.748
0.724
0.686
0.648
0.628
0.606
0.596
0.626
0.780
0.716
0.692
0.750
0.914
0.796
0.836
0.866
0.772
0.736
0.724
0.700
0.672
0.684
0.738
0.798
0.792
0.756
0.708
0.672
0.658
0.650
0.642
0.660
0.718
0.716
0.728
0.790
0.800
0.736
0.748
0.734
0.670
0.650
0.626
0.606
0.594
0.590
0.588
0.578
0.588
0.562
0.564
0.572
0.570
0.562
0.570
0.566
0.566
0.566
0.570
0.570
0.572
0.576
0.578
0.576
0.574
0.576
0.578
0.586
0.598
0.618
0.638
0.656
0.666
0.656
0.678
0.668
0.672
0.658
0.680
0.670
0.670
0.664
0.666
0.720
0.796
0.848
0.878
0.872
0.838
0.828
0.784
0.728
0.744
0.754
0.794
0.766
0.818
0.830
0.788
0.804
0.810
0.796
0.782
0.788
0.756
0.714
0.742
0.736
0.744
0.718
0.766
0.780
0.808
0.772
0.826
0.818
0.790
0.738
0.754
0.748
0.722
0.732
0.758
0.768
0.738
0.772
0.778
0.772
0.738
0.756
0.742
0.726
0.718
0.736
0.740
0.710
0.746
0.708
0.658
0.654
0.636
0.610
0.604
0.586
0.598
0.604
0.624
0.614
0.622
0.632
0.630
0.630
0.616
0.612
0.614
0.610
0.606
0.610
0.612
0.600
0.600
0.604
0.606
0.616
0.624
0.644
0.652
0.650
0.634
0.634
0.628
0.632
0.624
0.614
0.608
0.588
0.576
0.562
0.552
0.548
0.546
0.542
0.546
0.542
0.540
0.546
0.544
0.550
0.550
0.554
0.560
0.564
0.552
0.558
0.554
0.550
0.556
0.552
0.552
0.548
0.548
0.532
0.542
0.536
0.548
0.546
0.542
0.544
0.544
0.550
0.544
0.548
0.546
0.554
0.562
0.574
0.566
0.554
0.560
0.556
0.568
0.572
0.560
0.560
0.550
0.558
0.564
0.576
0.570
0.574
0.576
0.572
0.584
0.570
0.570
0.578
0.570
0.580
0.578
0.576
0.560
0.572
0.578
0.574
0.596
0.586
0.582
0.588
0.600
0.606
0.592
0.588
0.572
0.562
0.554
0.552
0.536
0.544
0.546
0.544
0.548
0.550
0.572
0.598
0.602
0.620
0.610
0.600
0.592
0.576
0.574
0.556
0.564
0.570
0.594
0.582
0.598
0.582
0.574
0.572
0.584
0.608
0.616
0.592
0.598
0.588
0.582
0.578
0.568
0.574
0.568
0.560
0.564
0.564
0.562
0.576
0.582
0.572
0.578
0.576
0.582
0.574
0.620
0.714
0.626
0.608
0.592
0.588
0.570
0.574
0.560
0.562
0.550
0.546
0.534
0.530
0.536
0.524
0.542
0.552
0.560
0.578
0.588
0.578
0.572
0.576
0.578
0.586
0.576
0.572
0.582
0.588
0.582
0.592
0.600
0.598
0.592
0.594
0.624
0.622
0.614
0.620
0.644
0.676
0.638
0.630
0.642
0.634
0.608
0.594
0.588
0.592
0.596
0.578
0.590
0.608
0.656
0.698
0.668
0.680
0.692
0.662
0.660
0.666
0.662
0.650
0.616
0.612
0.630
0.650
0.686
0.728
0.732
0.750
0.728
0.730
0.708
0.676
0.664
0.678
0.688
0.690
0.740
0.746
0.690
0.692
0.682
0.640
0.642
0.622
0.612
0.586
0.590
0.574
0.582
0.580
0.572
0.576
0.574
0.574
0.582
0.594
0.582
0.574
0.572
0.560
0.566
0.558
0.552
0.552
0.550
0.546
0.556
0.544
0.548
0.544
0.544
0.544
0.546
0.548
0.542
0.542
0.548
0.548
0.562
0.572
0.586
0.588
0.586
0.586
0.576
0.580
0.574
0.576
0.572
0.572
0.568
0.572
0.572
0.572
0.574
0.578
0.580
0.580
0.584
0.608
0.588
0.574
0.564
0.550
0.548
0.546
0.544
0.546
0.548
0.570
0.594
0.604
0.618
0.642
0.616
0.616
0.614
0.626
0.616
0.626
0.630
0.620
0.618
0.636
0.648
0.646
0.674
0.706
0.658
0.674
0.690
0.670
0.638
0.620
0.608
0.608
0.598
0.594
0.602
0.614
0.614
0.608
0.620
0.608
0.612
0.592
0.612
0.614
0.626
0.616
0.638
0.648
0.654
0.680
0.688
0.680
0.688
0.668
0.652
0.656
0.670
0.678
0.722
0.752
0.722
0.738
0.738
0.708
0.712
0.700
0.680
0.694
0.712
0.700
0.688
0.664
0.650
0.682
0.748
0.738
0.802
0.802
0.792
0.798
0.736
0.766
0.720
0.714
0.722
0.726
0.724
0.774
0.754
0.752
0.716
0.736
0.732
0.714
0.688
0.706
0.714
0.686
0.716
0.712
0.674
0.682
0.696
0.710
0.710
0.726
0.710
0.698
0.702
0.670
0.654
0.644
0.622
0.620
0.640
0.658
0.614
0.680
0.652
0.672
0.678
0.690
0.720
0.670
0.706
0.690
0.208
0.416
0.632
0.600
0.612
0.242
0.360
0.240
0.400
0.400
0.272
0.686
0.442
0.288
0.412
0.322
0.378
0.376
0.696
0.428
0.306
0.394
0.348
0.738
0.414
0.300
0.774
0.426
0.352
0.448
0.282
0.416
0.350
0.454
0.302
0.694
0.504
0.202
0.496
0.252
0.448
0.334
0.758
0.408
0.390
0.410
0.406
0.394
0.432
0.802
0.754
0.708
0.660
0.658
0.654
0.644
0.672
0.700
0.700
0.740
0.744
0.700
0.710
0.690
0.660
0.638
0.630
0.600
0.592
0.594
0.596
0.616
0.598
0.610
0.636
0.624
0.238
0.396
0.202
0.458
0.344
0.402
0.298
0.298
0.308
0.294
0.198
0.284
0.318
0.218
0.568
0.590
0.224
0.360
0.580
0.574
0.600
0.610
0.600
0.376
0.224
0.570
0.604
0.602
0.612
0.590
0.638
0.632
0.628
0.624
0.636
0.628
0.618
0.628
0.630
0.630
0.674
0.640
0.660
0.640
0.666
0.622
0.602
0.608
0.594
0.584
0.586
0.602
0.384
0.236
0.628
0.664
0.672
0.638
0.650
0.612
0.596
0.604
0.590
0.300
0.292
0.262
0.318
0.590
0.590
0.604
0.606
0.608
0.638
0.644
0.628
0.658
0.220
0.302
0.748
0.244
0.312
0.552
0.238
0.330
0.270
0.306
0.294
0.372
0.428
0.294
0.206
0.502
0.498
0.248
0.552
0.198
0.402
0.390
0.510
0.298
0.402
0.380
0.520
0.266
0.434
0.330
0.370
0.368
0.432
0.272
0.428
0.292
0.410
0.304
0.746
0.742
0.762
0.786
0.808
0.800
0.808
0.790
0.750
0.780
0.756
0.732
0.732
0.732
0.694
0.674
0.660
0.640
0.696
0.694
0.710
0.716
0.762
0.758
0.734
0.738
0.754
0.678
0.662
0.686
0.698
0.714
0.768
0.736
0.752
0.720
0.720
0.706
0.698
0.702
0.764
0.742
0.756
0.774
0.756
0.708
0.764
0.734
0.716
0.716
0.662
0.664
0.670
0.690
0.716
0.688
0.722
0.730
0.720
0.706
0.696
0.694
0.666
0.644
0.694
0.696
0.678
0.708
0.696
0.668
0.686
0.690
0.718
0.726
0.718
0.694
0.718
0.714
0.648
0.646
0.632
0.612
0.592
0.600
0.614
0.646
0.676
0.656
0.674
0.648
0.648
0.638
0.630
0.622
0.620
0.638
0.636
0.622
0.624
0.640
0.670
0.694
0.676
0.686
0.662
0.648
0.648
0.626
0.622
0.622
0.612
0.614
0.616
0.630
0.640
0.656
0.656
0.644
0.656
0.656
0.646
0.648
0.660
0.642
0.640
0.638
0.630
0.638
0.648
0.642
0.650
0.638
0.632
0.628
0.628
0.630
0.632
0.638
0.632
0.636
0.630
0.630
0.630
0.628
0.626
0.640
0.644
0.654
0.656
0.640
0.638
0.638
0.652
0.644
0.656
0.654
0.654
0.666
0.656
0.650
0.646
0.642
0.636
0.650
0.650
0.660
0.640
0.618
0.630
0.626
0.614
0.616
0.610
0.612
0.626
0.628
0.632
0.634
0.638
0.628
0.526
0.726
0.618
0.602
0.268
0.336
0.598
0.602
0.610
0.624
0.390
0.244
0.258
0.400
0.200
0.402
0.198
0.298
0.302
0.300
0.398
0.202
0.298
0.702
0.342
0.652
0.204
0.400
0.198
0.206
0.254
0.442
0.500
0.296
0.204
0.456
0.444
0.500
0.296
0.204
0.200
0.204
0.498
0.296
0.200
0.296
0.206
0.398
0.202
0.200
0.790
0.606
0.604
0.586
0.592
0.568
0.564
0.566
0.546
0.554
0.544
0.550
0.536
0.550
0.550
0.574
0.600
0.604
0.612
0.630
0.650
0.678
0.648
0.644
0.614
0.598
0.604
0.642
0.198
0.406
0.294
0.316
0.676
0.722
0.720
0.680
0.700
0.674
0.662
0.642
0.610
0.304
0.278
0.326
0.296
0.690
0.204
0.372
0.374
0.298
0.626
0.714
0.416
0.744
0.354
0.300
0.208
0.292
0.300
0.200
0.204
0.702
0.394
0.304
0.296
0.200
0.200
0.200
0.200
0.306
0.494
0.700
0.298
0.204
0.498
0.200
0.504
0.396
0.200
0.300
0.198
0.202
0.300
0.496
0.204
0.200
0.404
0.296
0.404
0.698
0.198
0.200
0.304
0.396
0.200
0.300
0.198
0.396
0.306
0.344
0.356
0.316
0.282
0.202
0.244
0.256
0.500
0.200
0.200
0.296
0.204
0.200
0.294
0.206
0.198
0.304
0.198
0.200
0.500
0.300
0.400
0.300
0.500
0.502
0.398
0.200
0.304
0.552
0.244
0.404
0.296
0.400
0.200
0.200
0.300
0.198
0.200
0.298
0.204
0.504
0.396
0.200
0.298
0.202
0.498
0.300
0.400
0.200
0.200
0.302
0.200
0.200
0.600
0.398
0.200
0.344
0.258
0.198
0.304
0.268
0.418
0.772
0.756
0.698
0.682
0.654
0.636
0.616
0.620
0.630
0.642
0.674
0.686
0.702
0.682
0.694
0.662
0.658
0.640
0.608
0.638
0.630
0.630
0.648
0.654
0.696
0.694
0.658
0.648
0.636
0.632
0.630
0.610
0.648
0.650
0.646
0.642
0.638
0.636
0.628
0.618
0.648
0.648
0.660
0.678
0.648
0.660
0.626
0.614
0.496
0.750
0.660
0.686
0.658
0.676
0.664
0.658
0.660
0.664
0.636
0.654
0.646
0.654
0.682
0.660
0.682
0.668
0.660
0.638
0.650
0.634
0.654
0.650
0.630
0.632
0.608
0.626
0.618
0.610
0.612
0.612
0.616
0.606
0.606
0.630
0.640
0.628
0.664
0.620
0.612
0.594
0.600
0.580
0.574
0.558
0.592
0.596
0.606
0.628
0.602
0.610
0.598
0.596
0.608
0.602
0.608
0.602
0.588
0.578
0.580
0.578
0.562
0.560
0.560
0.536
0.266
0.306
0.540
0.574
0.536
0.568
0.614
0.500
0.566
0.536
0.558
0.554
0.540
0.542
0.566
0.570
0.562
0.596
0.568
0.572
0.570
0.556
0.552
0.550
0.544
0.540
0.542
0.528
0.560
0.532
0.572
0.558
0.568
0.574
0.574
0.562
0.588
0.594
0.586
0.586
0.582
0.572
0.574
0.606
0.594
0.590
0.588
0.598
0.582
0.592
0.590
0.584
0.586
0.596
0.588
0.586
0.598
0.598
0.614
0.642
0.632
0.650
0.668
0.636
0.684
0.644
0.642
0.612
0.650
0.626
0.630
0.608
0.628
0.618
0.620
0.634
0.692
0.738
0.706
0.688
0.700
0.690
0.680
0.698
0.686
0.662
0.676
0.674
0.662
0.682
0.686
0.662
0.674
0.678
0.656
0.680
0.696
0.688
0.680
0.678
0.674
0.574
0.618
0.620
0.614
0.620
0.610
0.614
0.610
0.612
0.606
0.606
0.604
0.598
0.600
0.600
0.590
0.596
0.602
0.616
0.650
0.666
0.664
0.670
0.648
0.666
0.638
0.638
0.642
0.618
0.670
0.678
0.654
0.664
0.624
0.622
0.648
0.634
0.664
0.648
0.664
0.616
0.610
0.598
0.604
0.626
0.654
0.644
0.662
0.612
0.624
0.622
0.596
0.620
0.636
0.638
0.674
0.688
0.672
0.698
0.666
0.664
0.664
0.638
0.646
0.652
0.654
0.648
0.648
0.628
0.622
0.598
0.620
0.638
0.640
0.632
0.666
0.698
0.688
0.692
0.686
0.636
0.672
0.536
0.298
0.200
0.290
0.656
0.718
0.236
0.300
0.400
0.198
0.372
0.532
0.598
0.200
0.500
0.510
0.490
0.206
0.396
0.368
0.230
0.200
0.290
0.310
0.318
0.482
0.206
0.294
0.480
0.422
0.398
0.200
0.412
0.288
0.200
0.306
0.394
0.372
0.228
0.200
0.370
0.230
0.200
0.392
0.308
0.284
0.316
0.200
0.370
0.230
0.300
0.400
0.200
0.322
0.378
0.372
0.230
0.198
0.276
0.426
0.256
0.708
0.736
0.726
0.706
0.664
0.668
0.654
0.660
0.636
0.662
0.642
0.652
0.630
0.666
0.628
0.700
0.704
0.700
0.696
0.668
0.662
0.646
0.626
0.644
0.652
0.698
0.706
0.698
0.670
0.640
0.646
0.634
0.616
0.660
0.644
0.664
0.624
0.688
0.664
0.650
0.660
0.662
0.682
0.686
0.666
0.650
0.638
0.636
0.628
0.672
0.662
0.658
0.608
0.650
0.620
0.606
0.610
0.602
0.604
0.608
0.594
0.638
0.604
0.614
0.610
0.596
0.614
0.606
0.600
0.590
0.578
0.592
0.612
0.630
0.618
0.656
0.642
0.626
0.644
0.616
0.622
0.642
0.618
0.612
0.590
0.598
0.588
0.592
0.586
0.590
0.608
0.644
0.666
0.678
0.650
0.634
0.646
0.608
0.614
0.620
0.616
0.640
0.648
0.658
0.678
0.672
0.694
0.692
0.650
0.646
0.654
0.644
0.618
0.632
0.632
0.618
0.606
0.614
0.624
0.634
0.616
0.632
0.644
0.620
0.636
0.678
0.844
0.530
0.640
0.700
0.302
0.294
0.806
0.458
0.646
0.644
0.650
0.646
0.652
0.632
0.616
0.616
0.602
0.592
0.602
0.608
0.616
0.594
0.616
0.610
0.500
0.218
0.496
0.586
0.602
0.588
0.580
0.576
0.566
0.208
0.368
0.566
0.562
0.574
0.570
0.576
0.574
0.592
0.596
0.588
0.606
0.598
0.662
0.246
0.304
0.604
0.590
0.602
0.602
0.596
0.590
0.594
0.602
0.598
0.598
0.606
0.614
0.598
0.602
0.604
0.602
0.598
0.622
0.610
0.622
0.610
0.596
0.608
0.600
0.608
0.604
0.612
0.598
0.608
0.600
0.600
0.604
0.598
0.602
0.600
0.600
0.626
0.620
0.604
0.596
0.610
0.614
0.626
0.624
0.626
0.628
0.616
0.604
0.622
0.632
0.634
0.622
0.630
0.634
0.614
0.616
0.626
0.614
0.628
0.618
0.610
0.602
0.634
0.628
0.636
0.326
0.318
0.646
0.638
0.634
0.636
0.606
0.632
0.622
0.612
0.604
0.600
0.588
0.586
0.568
0.584
0.588
0.604
0.620
0.658
0.648
0.648
0.646
0.642
0.624
0.622
0.644
0.640
0.652
0.660
0.648
0.654
0.660
0.626
0.628
0.636
0.628
0.672
0.672
0.664
0.644
0.630
0.638
0.626
0.620
0.628
0.630
0.644
0.626
0.628
0.624
0.628
0.626
0.622
0.620
0.624
0.616
0.606
0.608
0.620
0.610
0.602
0.594
0.592
0.596
0.628
0.694
0.672
0.634
0.634
0.626
0.826
0.462
0.644
0.664
0.642
0.648
0.646
0.662
0.638
0.656
0.668
0.660
0.642
0.644
0.658
0.668
0.648
0.628
0.632
0.660
0.432
0.250
0.684
0.676
0.680
0.646
0.646
0.662
0.676
0.706
0.726
0.648
0.672
0.630
0.626
0.616
0.608
0.612
0.606
0.592
0.614
0.616
0.612
0.632
0.630
0.624
0.622
0.638
0.634
0.616
0.608
0.620
0.634
0.628
0.608
0.614
0.614
0.606
0.612
0.598
0.612
0.628
0.666
0.676
0.654
0.854
0.442
0.618
0.602
0.536
0.714
0.624
0.630
0.648
0.652
0.684
0.622
0.634
0.606
0.614
0.606
0.594
0.610
0.608
0.610
0.638
0.642
0.642
0.662
0.632
0.644
0.624
0.626
0.616
0.624
0.632
0.642
0.662
0.672
0.658
0.648
0.640
0.640
0.642
0.638
0.634
0.610
0.598
0.598
0.606
0.632
0.654
0.652
0.658
0.662
0.646
0.616
0.602
0.592
0.584
0.578
0.598
0.620
0.638
0.644
0.794
0.474
0.600
0.596
0.596
0.582
0.616
0.510
0.600
0.254
0.352
0.642
0.360
0.296
0.688
0.638
0.670
0.660
0.642
0.664
0.624
0.440
0.322
0.294
0.204
1.148
0.762
0.338
0.202
0.396
0.402
0.292
0.408
0.318
0.330
0.314
0.778
0.534
0.632
0.614
0.624
0.606
0.594
0.556
0.596
0.580
0.558
0.612
0.628
0.626
0.606
0.646
0.622
0.614
0.594
0.586
0.580
0.580
0.604
0.630
0.642
0.686
0.610
0.656
0.640
0.810
0.292
0.300
0.494
0.688
0.702
0.264
1.018
0.658
0.678
0.498
0.300
0.478
0.664
0.560
0.614
0.622
0.368
0.264
0.362
0.252
0.722
0.296
0.214
0.660
0.638
0.668
0.624
0.632
0.624
0.588
0.600
0.598
0.622
0.624
0.606
0.612
0.612
0.698
0.480
0.598
0.236
0.866
0.502
0.598
0.400
0.300
0.300
0.200
0.300
0.500
0.396
0.504
0.198
0.200
0.442
0.560
0.198
0.202
0.496
0.204
0.200
1.330
0.218
0.854
0.396
0.370
0.514
0.224
0.494
0.804
0.594
0.502
0.200
0.898
0.582
0.518
0.404
0.198
0.218
0.780
0.602
0.202
0.298
0.200
0.200
0.200
0.422
0.578
0.400
0.294
0.588
0.628
0.648
0.470
0.762
0.592
0.612
0.338
0.268
0.634
0.640
0.628
0.656
0.646
0.676
0.696
0.684
0.648
0.652
0.628
0.624
0.664
0.660
0.682
0.716
0.690
0.678
0.684
0.656
0.658
0.654
0.636
0.614
0.632
0.626
0.630
0.642
0.644
0.642
0.680
0.744
0.718
0.742
0.738
0.746
0.702
0.670
0.638
0.678
0.656
0.708
0.764
0.782
0.718
0.752
0.746
0.742
0.292
0.422
0.680
0.564
0.798
0.200
0.400
0.704
0.776
0.220
0.396
0.684
0.618
0.658
0.634
0.610
0.594
0.582
0.588
0.602
0.634
0.696
0.504
0.202
0.494
0.224
0.416
0.636
0.414
0.210
0.702
0.756
0.622
0.668
0.662
0.646
0.616
0.614
0.624
0.470
0.816
0.620
0.690
0.400
0.898
0.212
0.694
0.892
0.200
0.364
0.642
0.668
0.644
0.650
0.662
0.668
0.670
0.678
0.684
0.714
0.340
0.380
0.738
0.666
0.900
0.220
0.872
0.638
0.614
0.588
0.610
0.598
0.600
0.396
0.602
0.264
0.624
0.412
0.498
0.222
0.764
0.210
0.454
0.554
0.794
0.300
0.372
1.126
1.000
0.602
0.200
0.660
0.416
0.328
0.598
0.606
0.392
0.244
0.458
0.694
0.568
0.558
0.574
0.564
0.538
0.582
0.548
0.558
0.554
0.558
0.544
0.614
0.750
0.300
0.294
0.340
0.406
0.524
0.532
0.504
0.562
0.544
0.598
0.580
0.606
0.404
0.600
0.450
0.370
0.626
0.654
0.728
0.696
0.646
0.634
0.400
0.228
0.618
0.610
0.598
0.600
0.608
0.600
0.608
0.610
0.592
0.604
0.610
0.612
0.604
0.602
0.682
0.612
0.696
0.202
0.198
0.902
0.680
0.664
0.656
0.652
0.644
0.656
0.668
0.622
0.654
0.654
0.678
0.676
0.698
0.724
0.376
0.262
0.436
0.246
0.256
0.200
0.210
0.388
0.266
0.684
0.450
0.242
0.662
0.638
0.630
0.614
0.604
0.610
0.626
0.660
0.640
0.674
0.694
0.662
0.648
0.656
0.628
1.012
0.400
0.200
0.832
0.596
0.580
0.600
0.596
0.600
0.296
0.392
0.764
0.444
0.400
0.298
0.256
0.410
0.626
0.510
0.500
0.606
0.294
0.298
0.200
0.502
0.198
0.300
0.200
0.202
0.398
0.200
1.202
0.200
0.398
0.402
0.400
0.198
0.226
0.678
0.644
0.652
0.594
0.408
0.796
0.686
0.682
0.738
0.724
0.758
0.798
0.816
0.796
0.794
0.754
0.756
0.710
0.690
0.688
0.686
0.690
0.734
0.768
0.738
0.750
0.690
0.666
0.682
0.666
0.650
0.662
0.704
0.730
0.744
0.738
0.712
0.700
0.678
0.664
0.646
0.650
0.666
0.690
0.704
0.708
0.690
0.670
0.640
0.634
0.632
0.626
0.624
0.638
0.638
0.656
0.648
0.722
0.772
0.704
0.704
0.674
0.652
0.656
0.672
0.708
0.726
0.772
0.784
0.762
0.784
0.720
0.688
0.698
0.672
0.646
0.662
0.648
0.672
0.678
0.692
0.698
0.712
0.714
0.708
0.684
0.666
0.452
0.204
0.640
0.486
0.472
0.356
0.640
0.700
0.670
0.640
0.696
0.654
0.616
0.614
0.498
0.750
0.660
0.688
0.694
0.722
0.698
0.754
0.726
0.708
0.672
0.642
0.618
0.626
0.612
0.610
0.608
0.608
0.612
0.676
0.632
0.632
0.660
0.666
0.682
0.674
0.678
0.692
0.668
0.662
0.684
0.668
0.656
0.670
0.650
0.652
0.660
0.646
0.680
0.660
0.660
0.650
0.640
0.644
0.658
0.648
0.630
1.028
0.400
0.300
0.200
0.300
0.200
0.804
0.632
0.600
0.606
0.596
0.570
0.586
0.600
0.574
0.572
0.564
0.588
0.570
0.548
0.576
0.614
0.504
0.582
0.576
0.540
0.800
0.400
0.612
0.646
0.638
0.620
0.618
0.622
0.618
0.596
0.622
0.610
0.598
0.594
0.618
0.584
0.782
0.420
1.202
0.198
0.200
0.198
0.202
0.300
0.304
0.372
0.704
0.678
0.636
0.630
0.876
0.200
0.734
0.574
0.742
0.440
0.582
0.580
0.576
0.570
0.608
0.598
0.594
0.590
0.592
0.620
0.200
0.378
0.600
0.268
0.554
0.198
0.762
0.572
0.864
0.904
0.198
0.356
0.580
0.580
0.586
0.500
0.224
0.482
0.294
0.290
0.640
0.616
0.752
0.200
0.902
0.700
0.200
0.198
0.200
0.200
0.302
0.198
1.098
0.604
0.464
0.434
0.214
0.824
0.248
0.314
0.584
0.818
0.908
0.566
0.530
0.560
0.544
0.590
0.650
0.950
0.400
0.300
0.200
0.202
0.498
0.200
0.300
0.500
0.198
0.202
0.300
0.300
0.200
0.198
0.202
0.200
0.198
0.202
0.200
0.198
0.502
0.300
0.200
0.198
0.402
0.200
0.200
0.600
0.200
0.200
0.200
0.302
0.400
0.298
0.500
0.200
0.700
1.328
0.650
0.630
0.384
0.310
0.498
0.300
0.300
0.204
0.266
0.986
0.636
0.610
0.680
0.682
0.692
0.722
0.724
0.700
0.708
0.698
0.686
0.680
0.686
0.690
0.660
0.686
0.646
0.666
0.700
0.696
0.712
0.770
0.726
0.756
0.744
0.690
0.700
0.680
0.672
0.646
0.640
0.626
0.634
0.630
0.656
0.690
0.690
0.696
0.704
0.688
0.646
0.662
0.638
0.732
0.480
0.600
0.600
0.648
0.632
0.616
0.608
0.658
0.382
0.214
0.596
0.592
0.584
0.562
0.596
0.612
0.640
0.628
0.624
0.632
0.636
0.628
0.624
0.646
0.636
0.642
0.640
0.648
0.648
0.652
0.668
0.674
0.660
0.666
0.674
0.690
0.668
0.666
0.658
0.644
0.646
0.640
0.598
0.632
0.650
0.638
0.600
0.598
0.606
0.572
0.578
0.584
0.636
0.692
0.732
0.728
0.676
0.668
0.626
0.648
0.618
0.610
0.598
0.600
0.624
0.674
0.736
0.732
0.712
0.698
0.646
0.694
0.414
0.838
0.616
0.604
0.594
0.594
0.598
0.604
0.600
0.634
0.618
0.662
0.634
0.654
0.644
0.622
0.634
0.612
0.598
0.596
0.604
0.602
0.616
0.624
0.690
0.706
0.686
0.690
0.652
0.662
0.608
0.636
0.624
0.620
0.618
0.596
0.602
0.604
0.668
0.584
0.614
0.630
0.210
0.458
0.636
0.676
0.684
0.658
0.664
0.618
0.662
0.662
0.704
0.754
0.720
0.740
0.710
0.694
0.682
0.670
0.702
0.658
0.642
0.600
0.628
0.614
0.596
0.606
0.600
0.608
0.618
0.618
0.602
0.604
0.600
0.602
0.650
0.650
0.668
0.678
0.674
0.676
0.680
0.644
0.662
0.652
0.668
0.672
0.666
0.666
0.688
0.662
0.670
0.688
0.688
0.200
0.200
0.400
0.496
0.404
0.204
0.296
0.946
0.638
0.618
0.638
0.618
0.606
0.606
0.610
0.616
0.672
0.636
0.630
0.632
0.626
0.612
0.640
0.636
0.632
0.690
0.692
0.656
0.650
0.640
0.644
0.624
0.674
0.672
1.546
0.210
0.890
0.664
0.662
0.672
0.624
0.652
0.676
0.654
0.594
0.402
0.896
0.602
0.302
0.198
0.200
0.468
0.592
0.610
0.622
0.610
0.686
0.682
0.382
0.550
0.198
0.304
0.796
0.402
0.632
0.630
0.602
0.606
0.610
0.616
0.670
0.720
0.712
0.722
0.696
0.686
0.668
0.636
0.666
0.634
0.670
0.624
0.678
0.648
0.652
0.618
0.650
0.614
0.622
0.220
0.370
0.638
0.394
0.896
0.584
0.560
0.602
0.598
0.600
0.612
0.646
0.652
0.642
0.690
0.684
0.686
0.698
0.704
0.734
0.712
0.686
0.702
0.732
0.754
0.700
0.700
0.660
0.656
0.656
0.646
0.608
0.626
0.620
0.612
0.636
0.626
0.642
0.626
0.608
0.596
0.606
0.650
0.644
0.676
0.662
0.662
0.642
0.626
0.628
0.608
0.650
0.634
0.652
0.660
0.692
0.680
0.650
0.662
0.504
0.514
0.700
0.198
0.202
0.200
0.906
0.662
0.656
0.654
0.628
0.624
0.656
0.620
0.682
0.678
0.652
0.658
0.628
0.646
0.624
0.618
0.608
0.602
0.654
0.646
0.662
0.644
0.638
0.634
0.624
0.704
0.692
0.402
0.600
0.596
0.500
0.402
0.198
0.202
0.200
0.300
0.200
0.200
0.798
0.312
0.398
1.240
0.782
0.462
0.620
0.276
0.974
0.642
0.654
0.442
0.400
0.698
0.202
0.412
0.388
0.302
0.202
1.296
0.980
0.626
0.656
0.662
0.618
0.652
0.668
0.682
0.682
0.636
0.658
0.882
0.384
0.202
0.212
0.306
0.532
0.862
0.202
0.730
0.600
0.604
0.614
0.620
0.618
0.606
0.626
0.848
0.326
0.620
0.482
0.720
0.586
0.648
0.624
0.626
0.672
0.636
0.674
0.656
0.750
0.216
0.436
0.664
0.708
0.696
0.662
0.658
0.688
0.582
0.676
0.602
0.638
0.590
0.600
0.602
0.590
0.610
0.616
0.598
0.608
0.620
0.626
0.638
0.662
0.648
0.680
0.656
0.644
0.608
0.636
0.606
0.610
0.608
0.626
0.608
0.608
0.602
0.644
0.244
0.356
0.590
0.580
0.580
0.602
0.592
0.610
0.596
0.622
0.580
0.604
0.650
0.336
0.262
0.240
0.364
0.236
0.344
0.404
0.214
0.610
0.620
0.594
0.584
0.586
0.568
0.572
0.612
0.600
0.598
0.604
0.646
0.636
0.630
0.672
0.666
0.642
0.650
0.620
0.618
0.608
0.426
0.788
0.626
0.618
0.632
0.634
0.656
0.618
0.672
0.636
0.602
0.632
0.608
0.604
0.558
0.592
0.592
0.570
0.238
0.348
0.352
0.498
0.550
0.362
0.650
0.604
0.608
0.606
0.608
0.616
0.666
0.666
0.636
0.626
0.602
0.566
0.640
0.598
0.594
0.590
0.596
0.348
0.250
0.602
0.614
0.602
0.620
0.578
0.628
0.622
1.052
0.780
0.610
0.608
0.600
0.614
0.488
0.804
0.614
0.638
0.610
0.602
0.572
0.632
0.608
0.278
0.316
0.616
0.212
0.368
0.568
0.562
0.608
0.396
0.244
0.614
0.606
0.616
0.594
0.610
1.312
0.328
0.792
0.618
0.616
0.608
0.616
0.614
0.604
0.592
0.592
0.596
0.590
0.604
0.630
0.626
0.638
0.626
0.614
0.596
0.630
0.638
0.638
0.668
0.688
0.660
0.688
0.674
0.616
0.640
0.608
0.604
0.598
0.652
0.548
0.602
0.598
0.602
0.648
0.670
0.722
0.698
0.704
0.828
0.478
0.200
0.516
0.642
0.652
0.600
0.632
0.606
0.614
0.614
0.624
0.610
0.666
0.668
0.678
0.686
0.704
0.698
0.686
0.204
0.224
0.330
0.698
0.700
0.706
0.662
0.482
0.234
0.680
0.642
0.678
0.622
0.660
0.634
0.668
0.630
0.624
0.656
0.626
0.658
0.646
0.776
0.474
0.652
0.658
0.602
0.378
0.252
0.648
0.646
0.660
0.642
0.676
0.634
0.658
0.648
0.682
0.720
0.760
0.678
0.708
0.710
0.658
0.688
0.704
0.698
0.740
0.694
0.748
0.718
0.754
0.716
0.700
0.724
0.748
0.690
0.762
0.738
0.766
0.740
0.758
0.746
0.696
0.752
0.724
0.696
0.740
0.690
0.760
0.790
0.708
0.698
0.704
0.694
0.836
0.470
0.642
0.698
0.652
0.650
0.734
0.770
0.694
0.758
0.718
0.676
0.652
0.664
0.654
0.656
0.668
0.640
0.718
0.698
0.714
0.674
0.676
0.688
0.694
0.704
0.706
0.688
0.702
0.714
0.748
0.704
0.740
0.754
0.700
0.740
0.752
0.822
0.726
0.800
0.752
0.708
0.742
0.708
0.716
0.746
0.686
0.696
0.698
0.700
0.700
0.700
0.702
0.736
0.712
0.718
0.752
0.684
0.748
0.718
0.732
0.664
0.688
0.668
0.646
0.686
0.698
0.702
0.688
0.708
0.700
0.716
0.752
0.684
0.736
0.664
0.742
0.614
0.644
0.646
0.658
0.644
0.704
0.756
0.738
0.716
0.688
0.696
0.700
0.704
0.694
0.616
0.686
0.692
0.656
0.758
0.746
0.686
0.656
0.650
0.678
0.692
0.682
0.660
0.690
0.652
0.636
0.628
0.648
0.624
0.602
0.598
0.616
0.640
0.654
0.760
0.338
0.356
0.344
0.270
0.232
0.200
0.286
0.416
0.204
0.392
0.276
0.664
0.562
0.498
0.400
0.582
0.418
0.260
0.700
0.650
0.674
0.618
0.668
0.832
0.440
0.630
0.634
0.620
0.656
0.644
0.658
0.714
0.302
0.348
0.656
0.686
0.680
0.670
0.662
0.670
0.648
0.662
0.646
0.676
0.668
0.650
0.682
0.700
0.684
0.716
0.770
0.730
0.748
0.692
0.672
0.686
0.658
0.638
0.664
0.630
0.612
0.650
0.638
0.614
0.702
0.494
0.996
0.298
0.202
0.302
0.400
0.200
0.200
0.300
0.498
0.700
0.200
0.500
0.800
0.200
0.300
0.400
0.300
0.200
0.400
0.198
0.202
0.400
0.400
0.200
0.200
0.200
0.300
0.200
0.300
0.300
0.300
0.200
0.200
0.200
0.700
1.200
0.666
0.646
0.638
0.642
0.630
0.736
0.442
0.202
0.500
0.294
0.404
0.900
0.228
1.052
1.292
1.876
0.622
1.216
0.630
1.240
1.212
0.598
0.618
0.836
0.396
1.242
0.596
0.604
0.608
0.592
0.618
0.682
0.554
0.646
0.658
0.642
0.394
0.750
0.300
0.200
0.956
0.514
0.598
0.598
0.592
0.796
0.728
0.318
0.206
0.202
0.704
0.646
0.742
0.600
0.450
0.556
0.628
0.638
0.588
0.618
0.636
0.788
0.464
0.598
0.616
0.634
0.646
0.548
0.670
0.668
0.666
0.648
0.700
0.638
0.710
0.880
0.310
0.680
0.638
0.384
0.816
0.596
0.646
0.694
0.658
0.390
0.268
0.232
0.302
0.400
0.408
0.390
0.262
0.436
0.502
0.412
0.672
0.216
0.464
0.436
0.258
0.344
0.322
0.376
0.268
0.648
0.384
0.240
0.626
0.652
0.596
0.640
0.662
0.588
0.698
0.396
0.856
0.646
0.498
0.814
0.588
0.674
0.624
0.612
0.602
0.596
0.626
0.620
0.620
0.638
0.696
0.512
0.918
0.726
0.698
0.684
0.364
0.326
0.636
0.758
0.370
0.402
0.406
0.604
0.644
0.624
0.628
0.614
0.640
0.628
0.620
0.656
0.236
0.376
0.224
0.198
0.210
0.390
0.268
0.636
0.294
1.002
0.200
0.416
0.580
0.904
0.464
0.538
0.604
0.896
0.382
0.508
0.574
0.592
0.568
0.376
0.210
0.654
0.648
0.486
0.812
0.652
0.238
0.276
0.206
0.580
0.238
0.410
0.390
0.500
0.338
0.262
0.364
0.234
0.454
0.612
0.434
0.216
0.384
0.228
0.660
0.618
0.642
0.638
0.616
0.598
0.654
0.248
0.360
0.240
0.380
0.320
0.352
0.348
0.214
0.384
0.254
0.662
0.392
0.202
0.652
0.438
0.202
0.638
0.634
0.634
0.668
0.636
0.706
0.654
0.698
0.700
0.698
0.646
0.698
0.634
0.624
0.690
0.654
0.886
0.400
0.870
0.808
0.792
0.230
0.802
0.474
0.426
0.698
0.372
0.694
0.664
0.670
0.258
0.740
0.200
0.200
0.600
0.202
0.300
1.300
0.252
0.248
0.398
1.802
0.688
0.676
0.460
0.898
0.400
0.238
0.644
0.646
0.644
0.666
0.652
0.702
0.696
0.634
0.660
0.894
0.200
0.500
0.200
0.300
0.300
0.706
0.294
0.500
0.500
0.200
0.250
0.450
0.200
0.300
0.200
0.300
0.300
0.198
0.202
0.200
0.198
0.302
0.600
0.200
0.300
0.300
0.200
0.200
0.200
0.380
1.546
0.636
0.604
0.622
0.606
0.618
0.636
0.310
0.242
0.220
1.182
0.784
0.618
0.658
0.878
0.428
0.646
0.640
0.560
0.610
0.648
0.598
0.232
0.360
0.606
0.234
0.374
0.602
0.616
0.606
0.608
0.594
0.628
0.274
0.356
0.654
0.554
0.602
0.594
0.630
0.614
0.656
0.642
0.606
0.658
0.646
0.668
0.220
0.206
0.256
0.236
0.200
0.214
0.288
0.392
0.206
0.202
0.210
0.290
0.360
0.648
0.290
0.314
0.426
0.236
0.456
0.268
0.276
0.734
0.630
0.640
0.618
0.660
0.632
0.622
0.600
0.620
0.578
0.600
0.608
0.546
0.578
0.588
0.574
0.606
0.616
0.680
0.706
0.702
0.890
0.504
0.396
0.294
0.204
0.396
0.612
0.634
0.618
0.616
0.622
0.604
0.666
0.640
0.660
0.930
0.420
0.630
0.648
0.654
0.656
0.684
0.608
0.900
0.468
0.606
0.626
0.200
0.200
0.200
0.504
0.198
0.634
0.472
0.612
0.484
0.696
0.298
0.300
0.200
0.402
0.402
0.598
0.298
0.604
0.418
0.380
0.502
0.572
0.636
0.492
0.498
0.602
0.504
0.742
0.690
0.682
0.688
0.674
0.642
0.654
0.634
0.644
0.626
0.220
0.386
0.412
0.230
0.278
0.298
0.568
0.228
0.366
0.626
0.308
0.500
0.200
0.398
0.202
0.298
0.202
0.400
0.200
0.242
0.258
0.374
0.224
0.458
0.342
0.502
0.402
0.398
0.398
0.200
0.306
0.396
0.212
0.286
0.366
0.234
0.374
0.328
0.310
0.598
0.240
0.320
0.232
0.356
0.546
0.398
0.210
0.390
0.252
0.348
0.216
0.384
0.204
0.660
0.336
0.200
0.298
0.202
0.314
0.650
0.236
0.200
0.240
0.460
0.400
0.200
0.310
0.390
0.290
0.216
0.294
0.298
0.202
0.272
0.652
0.376
0.342
0.258
0.198
0.226
0.376
0.498
0.200
0.244
0.358
0.700
0.274
0.322
0.376
0.228
0.198
0.400
0.202
0.500
0.398
0.202
0.228
0.372
0.296
0.204
0.300
0.298
0.498
0.402
0.212
0.220
0.322
0.644
0.302
0.198
0.404
0.198
0.200
0.200
0.200
0.898
0.202
0.700
0.400
0.396
0.200
0.400
0.252
0.554
0.198
0.396
0.304
0.198
0.200
0.202
0.198
0.200
0.302
0.700
0.398
0.202
0.200
0.200
0.400
0.198
0.402
0.400
0.300
0.300
0.198
0.202
0.198
0.402
0.200
0.300
0.200
0.200
0.400
0.200
0.300
0.200
0.200
0.198
0.202
0.200
0.200
0.300
0.498
0.302
0.302
0.600
0.296
0.502
0.298
0.200
0.200
0.200
0.302
0.398
0.800
0.204
0.496
0.600
0.200
0.300
0.400
0.198
0.202
0.200
0.200
0.298
0.202
0.500
0.302
0.198
0.202
0.198
0.200
0.300
0.200
0.202
0.300
0.200
0.500
0.402
0.498
0.300
0.300
0.400
0.200
0.298
0.300
0.300
0.300
0.300
0.202
0.200
0.498
0.302
0.298
0.300
0.200
0.298
0.202
0.200
0.400
0.200
0.300
0.202
0.198
0.206
0.294
0.202
0.298
0.200
0.402
0.698
0.404
0.202
0.694
0.208
0.494
0.300
0.300
0.498
0.200
0.300
0.602
0.200
0.198
0.300
0.500
0.202
0.300
0.500
0.504
0.394
0.398
0.202
0.300
0.498
0.200
0.202
0.400
0.198
0.202
0.200
0.300
0.200
0.200
0.300
0.200
0.200
0.298
0.202
0.702
0.500
0.416
0.634
0.700
0.606
0.622
0.652
0.582
0.604
0.598
0.658
0.648
0.656
0.620
0.608
0.614
0.616
0.630
0.628
0.634
0.650
0.656
0.628
0.602
0.586
0.592
0.620
0.688
0.734
0.676
0.662
0.650
0.670
0.688
0.696
0.708
0.696
0.676
0.684
0.680
0.654
0.654
0.636
0.630
0.634
0.638
0.648
0.640
0.678
0.714
0.684
0.678
0.678
0.712
0.716
0.704
0.672
0.666
0.676
0.678
0.682
0.714
0.732
0.762
0.780
0.758
0.760
0.750
0.734
0.718
0.714
0.682
0.694
0.708
0.738
0.768
0.746
0.704
0.692
0.672
0.654
0.638
0.628
0.626
0.632
0.608
0.622
0.634
0.648
0.640
0.640
0.642
0.646
0.636
0.622
0.620
0.604
0.596
0.592
0.580
0.586
0.590
0.602
0.624
0.634
0.628
0.646
0.670
0.694
0.690
0.666
0.664
0.660
0.648
0.648
0.662
0.662
0.650
0.624
0.622
0.612
0.606
0.604
0.594
0.600
0.602
0.594
0.602
0.600
0.604
0.600
0.592
0.588
0.594
0.618
0.638
0.632
0.618
0.614
0.610
0.598
0.612
0.650
0.708
0.728
0.672
0.658
0.654
0.630
0.634
0.626
0.604
0.598
0.592
0.598
0.582
0.580
0.582
0.586
0.586
0.588
0.578
0.572
0.594
0.576
0.582
0.578
0.574
0.588
0.584
0.594
0.614
0.622
0.630
0.648
0.646
0.638
0.622
0.624
0.624
0.614
0.604
0.602
0.598
0.592
0.602
0.598
0.598
0.632
0.618
0.618
0.638
0.640
0.630
0.628
0.606
0.596
0.590
0.578
0.576
0.578
0.580
0.594
0.614
0.638
0.658
0.662
0.646
0.628
0.624
0.626
0.618
0.608
0.622
0.630
0.682
0.690
0.688
0.668
0.650
0.640
0.632
0.628
0.628
0.648
0.622
0.626
0.622
0.606
0.598
0.604
0.596
0.592
0.586
0.498
0.594
0.604
0.612
0.612
0.618
0.628
0.648
0.654
0.640
0.640
0.636
0.620
0.620
0.626
0.622
0.626
0.632
0.618
0.622
0.630
0.620
0.628
0.632
0.630
0.634
0.646
0.642
0.638
0.642
0.628
0.620
0.618
0.616
0.616
0.628
0.634
0.640
0.666
0.662
0.640
0.622
0.610
0.602
0.590
0.598
0.628
0.656
0.668
0.686
0.716
0.690
0.664
0.660
0.658
0.650
0.638
0.630
0.648
0.670
0.724
0.708
0.678
0.672
0.650
0.652
0.620
0.624
0.640
0.660
0.702
0.662
0.666
0.694
0.680
0.684
0.702
0.676
0.684
0.712
0.740
0.736
0.714
0.674
0.654
0.646
0.646
0.644
0.678
0.720
0.738
0.804
0.818
0.804
0.768
0.764
0.726
0.688
0.690
0.684
0.668
0.680
0.712
0.744
0.724
0.678
0.674
0.684
0.690
0.690
0.738
0.762
0.716
0.714
0.710
0.694
0.706
0.696
0.706
0.708
0.690
0.690
0.662
0.646
0.624
0.600
0.604
0.590
0.590
0.596
0.606
0.606
0.616
0.630
0.672
0.638
0.638
0.620
0.606
0.608
0.608
0.614
0.610
0.616
0.614
0.618
0.624
0.630
0.634
0.660
0.662
0.692
0.682
0.694
0.698
0.678
0.654
0.628
0.640
0.632
0.620
0.606
0.596
0.590
0.574
0.574
0.578
0.598
0.616
0.644
0.644
0.654
0.672
0.692
0.682
0.658
0.648
0.634
0.626
0.618
0.600
0.612
0.600
0.608
0.628
0.636
0.648
0.656
0.660
0.660
0.660
0.650
0.648
0.634
0.628
0.628
0.608
0.608
0.596
0.584
0.596
0.598
0.596
0.610
0.606
0.622
0.632
0.644
0.646
0.628
0.612
0.602
0.602
0.604
0.602
0.606
0.610
0.624
0.604
0.602
0.596
0.586
0.576
0.570
0.574
0.594
0.616
0.650
0.652
0.662
0.674
0.678
0.682
0.696
0.684
0.654
0.644
0.638
0.636
0.638
0.656
0.646
0.636
0.658
0.636
0.632
0.620
0.604
0.612
0.612
0.612
0.634
0.648
0.656
0.676
0.686
0.690
0.722
0.682
0.668
0.668
0.662
0.664
0.678
0.674
0.662
0.654
0.636
0.650
0.662
0.690
0.688
0.682
0.654
0.676
0.734
0.710
0.708
0.724
0.716
0.700
0.680
0.656
0.644
0.628
0.628
0.626
0.660
0.784
0.822
0.766
0.786
0.750
0.742
0.692
0.682
0.666
0.650
0.676
0.680
0.670
0.676
0.680
0.692
0.696
0.718
0.706
0.680
0.674
0.664
0.646
0.646
0.648
0.656
0.654
0.652
0.666
0.674
0.664
0.704
0.736
0.722
0.742
0.732
0.696
0.674
0.648
0.614
0.610
0.604
0.604
0.606
0.620
0.622
0.638
0.630
0.632
0.630
0.628
0.622
0.620
0.626
0.644
0.662
0.658
0.668
0.674
0.678
0.692
0.672
0.652
0.654
0.650
0.634
0.642
0.658
0.642
0.628
0.622
0.620
0.620
0.628
0.650
0.646
0.670
0.652
0.652
0.660
0.670
0.696
0.704
0.716
0.700
0.678
0.656
0.654
0.664
0.652
0.648
0.642
0.640
0.644
0.666
0.678
0.668
0.652
0.640
0.650
0.642
0.634
0.642
0.664
0.654
0.640
0.630
0.618
0.600
0.592
0.590
0.592
0.638
0.660
0.660
0.662
0.642
0.640
0.646
0.632
0.618
0.606
0.586
0.586
0.580
0.572
0.580
0.576
0.572
0.578
0.582
0.584
0.598
0.614
0.604
0.618
0.642
0.648
0.648
0.634
0.622
0.624
0.608
0.608
0.612
0.614
0.622
0.656
0.660
0.650
0.666
0.656
0.652
0.638
0.632
0.608
0.606
0.598
0.578
0.588
0.594
0.594
0.622
0.650
0.658
0.680
0.684
0.696
0.680
0.662
0.658
0.646
0.640
0.620
0.624
0.626
0.626
0.636
0.644
0.628
0.634
0.626
0.606
0.602
0.592
0.584
0.584
0.616
0.640
0.650
0.628
0.622
0.626
0.624
0.614
0.614
0.618
0.632
0.630
0.622
0.616
0.600
0.592
0.594
0.594
0.600
0.594
0.618
0.632
0.676
0.688
0.692
0.686
0.644
0.634
0.616
0.602
0.584
0.578
0.598
0.642
0.692
0.704
0.662
0.664
0.642
0.638
0.658
0.658
0.670
0.656
0.662
0.676
0.652
0.670
0.642
0.646
0.644
0.640
0.642
0.652
0.668
0.670
0.652
0.646
0.646
0.634
0.636
0.650
0.660
0.632
0.636
0.630
0.626
0.632
0.634
0.636
0.624
0.626
0.622
0.620
0.612
0.630
0.640
0.624
0.614
0.624
0.644
0.642
0.640
0.628
0.616
0.618
0.610
0.614
0.618
0.642
0.626
0.630
0.650
0.654
0.650
0.630
0.626
0.606
0.600
0.604
0.606
0.634
0.638
0.622
0.628
0.638
0.642
0.630
0.638
0.640
0.634
0.652
0.676
0.678
0.648
0.634
0.630
0.634
0.604
0.606
0.616
0.610
0.608
0.648
0.690
0.730
0.662
0.642
0.630
0.622
0.612
0.612
0.616
0.616
0.600
0.598
0.594
0.596
0.588
0.584
0.588
0.584
0.580
0.576
0.578
0.582
0.606
0.616
0.640
0.652
0.636
0.618
0.600
0.590
0.576
0.572
0.556
0.556
0.562
0.586
0.616
0.612
0.618
0.640
0.646
0.658
0.660
0.648
0.644
0.622
0.624
0.616
0.640
0.644
0.642
0.624
0.632
0.628
0.606
0.596
0.584
0.594
0.586
0.580
0.578
0.568
0.566
0.560
0.552
0.544
0.542
0.548
0.548
0.556
0.566
0.562
0.580
0.590
0.606
0.606
0.604
0.602
0.602
0.604
0.610
0.602
0.598
0.592
0.608
0.644
0.638
0.628
0.626
0.630
0.644
0.668
0.706
0.728
0.706
0.700
0.688
0.666
0.652
0.618
0.612
0.606
0.606
0.600
0.600
0.628
0.698
0.698
0.670
0.650
0.644
0.634
0.628
0.634
0.662
0.680
0.692
0.668
0.652
0.648
0.634
0.630
0.636
0.632
0.628
0.648
0.646
0.656
0.660
0.654
0.654
0.652
0.656
0.646
0.648
0.658
0.666
0.662
0.676
0.666
0.662
0.688
0.742
0.730
0.688
0.676
0.668
0.652
0.648
0.646
0.628
0.632
0.630
0.640
0.656
0.650
0.704
0.720
0.712
0.684
0.672
0.654
0.632
0.622
0.628
0.630
0.634
0.672
0.718
0.704
0.720
0.722
0.700
0.680
0.648
0.614
0.604
0.586
0.570
0.568
0.574
0.610
0.662
0.674
0.664
0.636
0.628
0.622
0.616
0.614
0.616
0.616
0.616
0.610
0.590
0.584
0.578
0.576
0.588
0.608
0.618
0.604
0.620
0.624
0.644
0.650
0.648
0.624
0.620
0.608
0.594
0.592
0.596
0.610
0.604
0.630
0.646
0.668
0.674
0.650
0.644
0.638
0.616
0.620
0.620
0.622
0.620
0.638
0.618
0.642
0.644
0.648
0.652
0.656
0.652
0.650
0.638
0.636
0.634
0.636
0.652
0.660
0.638
0.640
0.634
0.616
0.612
0.638
0.658
0.680
0.646
0.654
0.656
0.650
0.648
0.636
0.630
0.628
0.616
0.612
0.606
0.594
0.592
0.592
0.586
0.598
0.614
0.644
0.630
0.632
0.640
0.648
0.624
0.642
0.618
0.624
0.626
0.606
0.624
0.624
0.612
0.610
0.600
0.596
0.610
0.626
0.644
0.652
0.640
0.640
0.616
0.610
0.606
0.602
0.604
0.604
0.592
0.602
0.602
0.596
0.602
0.624
0.610
0.614
0.628
0.664
0.664
0.666
0.670
0.674
0.664
0.636
0.632
0.632
0.630
0.620
0.622
0.618
0.618
0.606
0.614
0.642
0.688
0.702
0.666
0.666
0.678
0.648
0.646
0.632
0.620
0.618
0.602
0.608
0.592
0.592
0.592
0.588
0.606
0.612
0.616
0.632
0.668
0.668
0.678
0.650
0.650
0.650
0.652
0.678
0.696
0.702
0.704
0.684
0.644
0.636
0.636
0.660
0.708
0.730
0.786
0.740
0.720
0.698
0.698
0.738
0.718
0.688
0.700
0.698
0.658
0.662
0.676
0.676
0.702
0.724
0.726
0.750
0.798
0.784
0.780
0.782
0.742
0.750
0.730
0.698
0.720
0.742
0.738
0.782
0.752
0.684
0.662
0.644
0.618
0.606
0.600
0.592
0.578
0.590
0.610
0.624
0.638
0.674
0.674
0.670
0.658
0.670
0.702
0.716
0.702
0.696
0.672
0.628
0.628
0.642
0.690
0.720
0.684
0.658
0.664
0.672
0.638
0.626
0.604
0.598
0.586
0.590
0.600
0.608
0.322
0.274
0.584
0.576
0.580
0.582
0.580
0.590
0.586
0.582
0.608
0.588
0.504
0.782
0.398
0.536
0.538
0.522
0.530
0.508
0.504
0.506
0.492
0.488
0.506
0.566
0.438
0.506
0.500
0.496
0.506
0.508
0.526
0.530
0.550
0.552
0.560
0.560
0.556
0.556
0.550
0.552
0.548
0.556
0.564
0.576
0.572
0.570
0.572
0.566
0.570
0.590
0.584
0.590
0.600
0.614
0.624
0.610
0.614
0.594
0.580
0.572
0.572
0.576
0.566
0.568
0.578
0.566
0.560
0.578
0.650
0.760
0.726
0.664
0.654
0.632
0.608
0.612
0.606
0.598
0.608
0.618
0.624
0.634
0.618
0.622
0.654
0.652
0.674
0.670
0.656
0.664
0.642
0.648
0.662
0.686
0.684
0.674
0.658
0.656
0.656
0.626
0.622
0.632
0.700
0.746
0.674
0.686
0.694
0.668
0.670
0.686
0.682
0.638
0.630
0.622
0.632
0.650
0.662
0.640
0.632
0.642
0.678
0.730
0.742
0.726
0.682
0.662
0.652
0.640
0.630
0.616
0.608
0.614
0.670
0.760
0.728
0.724
0.734
0.762
0.732
0.726
0.690
0.686
0.686
0.650
0.666
0.676
0.656
0.672
0.702
0.690
0.730
0.746
0.722
0.708
0.736
0.722
0.710
0.750
0.782
0.724
0.734
0.670
0.642
0.622
0.608
0.596
0.578
0.592
0.592
0.598
0.638
0.634
0.648
0.672
0.652
0.668
0.682
0.664
0.684
0.680
0.654
0.658
0.632
0.650
0.648
0.646
0.660
0.642
0.658
0.642
0.662
0.662
0.660
0.668
0.642
0.654
0.642
0.630
0.648
0.626
0.652
0.628
0.644
0.650
0.646
0.678
0.682
0.672
0.670
0.636
0.634
0.618
0.606
0.596
0.600
0.614
0.662
0.664
0.646
0.628
0.606
0.602
0.586
0.592
0.596
0.610
0.616
0.610
0.636
0.654
0.640
0.662
0.682
0.660
0.636
0.628
0.624
0.616
0.632
0.640
0.628
0.636
0.650
0.660
0.648
0.642
0.650
0.700
0.664
0.630
0.626
0.648
0.658
0.632
0.622
0.606
0.608
0.618
0.596
0.600
0.614
0.622
0.634
0.658
0.650
0.648
0.616
0.610
0.606
0.624
0.636
0.640
0.640
0.712
0.744
0.696
0.704
0.654
0.652
0.636
0.608
0.602
0.590
0.578
0.580
0.576
0.584
0.590
0.582
0.592
0.596
0.604
0.626
0.620
0.618
0.612
0.596
0.596
0.606
0.600
0.598
0.610
0.618
0.602
0.598
0.590
0.606
0.604
0.598
0.592
0.600
0.594
0.584
0.578
0.576
0.584
0.560
0.578
0.574
0.590
0.596
0.604
0.610
0.612
0.614
0.608
0.598
0.584
0.578
0.572
0.564
0.560
0.554
0.566
0.592
0.612
0.640
0.660
0.648
0.654
0.634
0.618
0.610
0.594
0.580
0.580
0.576
0.574
0.570
0.594
0.618
0.638
0.664
0.672
0.666
0.666
0.650
0.654
0.644
0.644
0.610
0.596
0.590
0.588
0.596
0.622
0.644
0.666
0.678
0.692
0.694
0.672
0.646
0.626
0.610
0.608
0.596
0.586
0.588
0.578
0.576
0.582
0.600
0.608
0.622
0.622
0.632
0.652
0.694
0.656
0.624
0.616
0.604
0.606
0.602
0.594
0.590
0.596
0.610
0.624
0.632
0.646
0.648
0.654
0.630
0.636
0.630
0.626
0.606
0.596
0.588
0.588
0.588
0.608
0.612
0.606
0.608
0.610
0.612
0.596
0.598
0.588
0.580
0.574
0.572
0.564
0.560
0.550
0.544
0.538
0.552
0.548
0.554
0.554
0.550
0.556
0.568
0.570
0.560
0.572
0.578
0.582
0.580
0.572
0.578
0.564
0.578
0.594
0.602
0.618
0.614
0.612
0.610
0.602
0.602
0.588
0.586
0.574
0.570
0.574
0.576
0.576
0.578
0.580
0.586
0.598
0.590
0.582
0.582
0.572
0.570
0.576
0.582
0.582
0.580
0.566
0.580
0.594
0.588
0.604
0.610
0.602
0.622
0.632
0.610
0.632
0.616
0.610
0.600
0.594
0.590
0.602
0.590
0.592
0.586
0.584
0.586
0.596
0.606
0.596
0.622
0.616
0.612
0.620
0.620
0.608
0.622
0.608
0.602
0.596
0.598
0.586
0.598
0.594
0.596
0.602
0.618
0.608
0.618
0.616
0.612
0.628
0.620
0.608
0.624
0.612
0.602
0.604
0.590
0.578
0.580
0.572
0.564
0.572
0.574
0.556
0.566
0.570
0.572
0.584
0.606
0.612
0.606
0.616
0.622
0.616
0.606
0.606
0.606
0.610
0.614
0.600
0.596
0.598
0.590
0.580
0.596
0.598
0.608
0.598
0.606
0.616
0.626
0.608
0.616
0.608
0.600
0.612
0.620
0.620
0.634
0.634
0.628
0.646
0.658
0.636
0.618
0.622
0.616
0.638
0.664
0.668
0.662
0.668
0.650
0.640
0.614
0.600
0.588
0.572
0.578
0.590
0.594
0.638
0.680
0.666
0.698
0.682
0.684
0.708
0.666
0.668
0.654
0.636
0.634
0.634
0.652
0.652
0.664
0.638
0.618
0.616
0.614
0.628
0.620
0.618
0.626
0.630
0.618
0.640
0.648
0.634
0.652
0.656
0.638
0.656
0.646
0.626
0.646
0.636
0.624
0.636
0.630
0.618
0.632
0.618
0.598
0.590
0.584
0.574
0.580
0.576
0.584
0.574
0.572
0.580
0.580
0.598
0.600
0.592
0.592
0.592
0.600
0.628
0.636
0.650
0.648
0.638
0.618
0.616
0.596
0.602
0.598
0.610
0.628
0.644
0.662
0.660
0.626
0.672
0.664
0.622
0.598
0.602
0.598
0.604
0.592
0.610
0.618
0.606
0.600
0.608
0.598
0.604
0.626
0.608
0.592
0.584
0.578
0.576
0.556
0.562
0.562
0.574
0.592
0.592
0.668
0.648
0.638
0.634
0.598
0.606
0.592
0.578
0.568
0.572
0.578
0.588
0.598
0.608
0.600
0.636
0.666
0.652
0.662
0.660
0.648
0.636
0.632
0.626
0.618
0.632
0.646
0.646
0.668
0.662
0.688
0.674
0.654
0.652
0.644
0.648
0.624
0.620
0.630
0.634
0.638
0.628
0.630
0.618
0.622
0.638
0.642
0.648
0.660
0.674
0.690
0.658
0.664
0.642
0.612
0.616
0.590
0.586
0.588
0.578
0.592
0.616
0.694
0.666
0.672
0.652
0.628
0.624
0.608
0.596
0.592
0.592
0.604
0.598
0.588
0.582
0.576
0.566
0.568
0.580
0.678
0.850
0.738
0.702
0.730
0.796
0.782
0.722
0.670
0.650
0.626
0.612
0.602
0.622
0.666
0.638
0.622
0.646
0.702
0.778
0.704
0.674
0.666
0.646
0.640
0.650
0.696
0.758
0.760
0.702
0.666
0.664
0.662
0.658
0.656
0.652
0.688
0.694
0.662
0.648
0.662
0.672
0.680
0.682
0.654
0.622
0.606
0.606
0.624
0.662
0.666
0.642
0.650
0.662
0.638
0.636
0.664
0.684
0.692
0.660
0.648
0.670
0.704
0.694
0.646
0.624
0.600
0.584
0.596
0.590
0.614
0.668
0.740
0.744
0.668
0.678
0.692
0.724
0.724
0.672
0.666
0.656
0.648
0.662
0.734
0.794
0.792
0.794
0.760
0.710
0.684
0.670
0.680
0.692
0.696
0.712
0.728
0.810
0.778
0.780
0.742
0.756
0.768
0.758
0.738
0.700
0.700
0.692
0.704
0.698
0.698
0.676
0.668
0.684
0.692
0.744
0.708
0.712
0.720
0.702
0.678
0.650
0.652
0.632
0.620
0.606
0.604
0.632
0.682
0.712
0.716
0.746
0.742
0.704
0.678
0.678
0.656
0.650
0.640
0.616
0.618
0.638
0.660
0.668
0.680
0.716
0.720
0.722
0.704
0.690
0.678
0.666
0.690
0.706
0.706
0.724
0.746
0.730
0.696
0.696
0.694
0.678
0.662
0.658
0.680
0.704
0.728
0.766
0.760
0.744
0.742
0.726
0.722
0.702
0.682
0.676
0.684
0.686
0.674
0.692
0.714
0.706
0.700
0.694
0.696
0.690
0.674
0.656
0.640
0.640
0.678
0.700
0.696
0.682
0.650
0.638
0.634
0.622
0.612
0.620
0.638
0.656
0.696
0.744
0.744
0.724
0.694
0.680
0.656
0.634
0.628
0.636
0.642
0.676
0.712
0.728
0.742
0.722
0.724
0.694
0.682
0.700
0.710
0.704
0.672
0.640
0.632
0.634
0.630
0.630
0.636
0.634
0.634
0.640
0.648
0.650
0.644
0.638
0.634
0.628
0.608
0.612
0.604
0.606
0.606
0.614
0.622
0.620
0.636
0.658
0.676
0.706
0.702
0.678
0.670
0.658
0.640
0.624
0.612
0.600
0.598
0.604
0.624
0.642
0.654
0.690
0.714
0.700
0.662
0.646
0.626
0.614
0.608
0.600
0.604
0.592
0.598
0.628
0.760
0.788
0.736
0.742
0.766
0.740
0.712
0.688
0.668
0.662
0.654
0.646
0.642
0.628
0.628
0.636
0.644
0.684
0.702
0.680
0.658
0.648
0.634
0.618
0.612
0.612
0.624
0.652
0.704
0.720
0.732
0.772
0.802
0.758
0.742
0.700
0.684
0.668
0.662
0.650
0.650
0.648
0.698
0.740
0.748
0.736
0.696
0.702
0.698
0.702
0.704
0.696
0.704
0.694
0.704
0.704
0.688
0.704
0.680
0.652
0.646
0.634
0.634
0.650
0.680
0.680
0.684
0.668
0.678
0.682
0.670
0.686
0.698
0.680
0.698
0.706
0.700
0.696
0.686
0.688
0.682
0.686
0.670
0.664
0.664
0.668
0.678
0.696
0.696
0.694
0.702
0.696
0.708
0.704
0.694
0.684
0.678
0.676
0.668
0.668
0.650
0.624
0.612
0.610
0.618
0.632
0.654
0.658
0.664
0.644
0.642
0.636
0.628
0.620
0.622
0.610
0.606
0.602
0.602
0.620
0.628
0.642
0.674
0.694
0.696
0.690
0.678
0.666
0.646
0.638
0.638
0.642
0.634
0.628
0.628
0.624
0.614
0.602
0.600
0.614
0.636
0.670
0.654
0.664
0.658
0.660
0.660
0.654
0.640
0.650
0.652
0.658
0.644
0.652
0.648
0.636
0.652
0.654
0.652
0.678
0.686
0.700
0.694
0.690
0.668
0.650
0.650
0.636
0.648
0.660
0.674
0.696
0.728
0.700
0.692
0.666
0.652
0.648
0.644
0.662
0.678
0.674
0.690
0.682
0.670
0.676
0.662
0.662
0.660
0.660
0.656
0.642
0.638
0.646
0.640
0.668
0.680
0.660
0.666
0.668
0.664
0.656
0.640
0.640
0.638
0.626
0.626
0.634
0.636
0.640
0.658
0.678
0.670
0.648
0.630
0.636
0.644
0.652
0.654
0.638
0.634
0.628
0.608
0.608
0.616
0.636
0.658
0.640
0.622
0.626
0.616
0.614
0.608
0.610
0.614
0.610
0.606
0.614
0.620
0.626
0.630
0.634
0.630
0.640
0.650
0.654
0.654
0.644
0.636
0.618
0.620
0.616
0.608
0.612
0.614
0.638
0.674
0.692
0.690
0.674
0.632
0.624
0.612
0.602
0.598
0.610
0.622
0.618
0.612
0.628
0.658
0.664
0.656
0.652
0.656
0.658
0.654
0.640
0.628
0.614
0.602
0.594
0.598
0.604
0.598
0.590
0.592
0.590
0.602
0.606
0.610
0.622
0.622
0.620
0.636
0.646
0.630
0.622
0.610
0.614
0.608
0.600
0.590
0.586
0.578
0.578
0.598
0.630
0.646
0.648
0.642
0.638
0.622
0.612
0.598
0.586
0.584
0.592
0.620
0.628
0.622
0.614
0.606
0.610
0.616
0.618
0.610
0.612
0.620
0.624
0.638
0.650
0.662
0.644
0.646
0.632
0.638
0.634
0.616
0.610
0.604
0.604
0.604
0.602
0.602
0.616
0.636
0.634
0.630
0.628
0.624
0.618
0.618
0.618
0.626
0.632
0.650
0.646
0.656
0.658
0.646
0.634
0.628
0.626
0.616
0.614
0.610
0.610
0.608
0.614
0.624
0.634
0.664
0.682
0.678
0.680
0.652
0.624
0.612
0.602
0.586
0.574
0.572
0.576
0.580
0.624
0.654
0.632
0.594
0.594
0.578
0.578
0.580
0.578
0.580
0.578
0.602
0.614
0.624
0.636
0.662
0.668
0.666
0.646
0.614
0.608
0.590
0.580
0.578
0.582
0.606
0.618
0.600
0.596
0.610
0.626
0.632
0.634
0.622
0.616
0.614
0.604
0.604
0.596
0.582
0.584
0.580
0.592
0.612
0.670
0.706
0.682
0.648
0.640
0.618
0.610
0.602
0.590
0.588
0.580
0.592
0.600
0.588
0.590
0.606
0.618
0.624
0.646
0.666
0.672
0.694
0.688
0.662
0.632
0.618
0.606
0.598
0.602
0.606
0.616
0.640
0.674
0.696
0.696
0.692
0.676
0.652
0.626
0.604
0.586
0.574
0.570
0.570
0.622
0.750
0.786
0.776
0.778
0.754
0.746
0.736
0.702
0.694
0.704
0.726
0.732
0.722
0.718
0.706
0.682
0.672
0.642
0.628
0.616
0.610
0.618
0.638
0.684
0.712
0.714
0.704
0.696
0.694
0.670
0.650
0.632
0.622
0.630
0.650
0.668
0.674
0.698
0.716
0.714
0.704
0.700
0.696
0.678
0.660
0.666
0.670
0.660
0.672
0.674
0.674
0.660
0.646
0.634
0.644
0.638
0.670
0.724
0.720
0.670
0.658
0.626
0.616
0.608
0.600
0.606
0.594
0.594
0.606
0.622
0.662
0.676
0.674
0.666
0.662
0.666
0.646
0.624
0.612
0.608
0.606
0.614
0.620
0.632
0.628
0.634
0.644
0.628
0.610
0.600
0.594
0.588
0.588
0.582
0.588
0.594
0.602
0.616
0.620
0.644
0.652
0.644
0.646
0.644
0.652
0.636
0.632
0.632
0.646
0.656
0.680
0.710
0.710
0.716
0.714
0.694
0.678
0.678
0.684
0.674
0.676
0.676
0.668
0.676
0.696
0.726
0.710
0.716
0.720
0.698
0.698
0.678
0.678
0.650
0.632
0.622
0.620
0.598
0.582
0.578
0.564
0.556
0.582
0.658
0.702
0.704
0.672
0.658
0.650
0.642
0.654
0.652
0.654
0.642
0.620
0.604
0.594
0.580
0.576
0.584
0.604
0.644
0.696
0.674
0.652
0.650
0.652
0.642
0.630
0.620
0.612
0.606
0.612
0.604
0.616
0.628
0.650
0.642
0.638
0.626
0.618
0.588
0.582
0.576
0.566
0.572
0.590
0.610
0.626
0.622
0.634
0.630
0.634
0.646
0.654
0.636
0.614
0.604
0.604
0.588
0.598
0.598
0.604
0.616
0.616
0.620
0.622
0.614
0.610
0.596
0.590
0.584
0.594
0.598
0.624
0.650
0.660
0.668
0.676
0.674
0.676
0.666
0.662
0.650
0.662
0.684
0.708
0.694
0.686
0.656
0.650
0.642
0.636
0.628
0.644
0.652
0.668
0.682
0.694
0.690
0.662
0.644
0.632
0.612
0.594
0.582
0.572
0.576
0.588
0.618
0.746
0.770
0.742
0.744
0.728
0.708
0.680
0.672
0.648
0.630
0.620
0.616
0.610
0.604
0.596
0.590
0.576
0.570
0.564
0.552
0.554
0.570
0.592
0.608
0.618
0.618
0.620
0.614
0.606
0.610
0.636
0.664
0.664
0.646
0.632
0.632
0.630
0.630
0.628
0.638
0.636
0.644
0.648
0.656
0.662
0.684
0.688
0.682
0.658
0.652
0.638
0.622
0.608
0.600
0.596
0.598
0.614
0.654
0.676
0.702
0.708
0.728
0.722
0.686
0.668
0.662
0.650
0.642
0.634
0.634
0.632
0.628
0.640
0.660
0.676
0.738
0.754
0.732
0.436
0.286
0.672
0.680
0.682
0.684
0.666
0.668
0.658
0.644
0.534
0.628
0.644
0.664
0.658
0.652
0.628
0.624
0.624
0.638
0.678
0.696
0.690
0.658
0.634
0.618
0.606
0.598
0.598
0.624
0.658
0.772
0.794
0.764
0.740
0.708
0.674
0.638
0.628
0.622
0.632
0.636
0.638
0.654
0.752
0.762
0.702
0.712
0.710
0.696
0.676
0.652
0.634
0.624
0.618
0.604
0.606
0.612
0.616
0.616
0.612
0.610
0.604
0.594
0.588
0.572
0.574
0.574
0.582
0.628
0.662
0.668
0.676
0.688
0.684
0.672
0.678
0.664
0.650
0.646
0.640
0.638
0.630
0.632
0.628
0.626
0.654
0.668
0.674
0.692
0.684
0.676
0.672
0.664
0.644
0.634
0.630
0.628
0.638
0.660
0.676
0.688
0.694
0.688
0.698
0.702
0.674
0.670
0.680
0.674
0.654
0.658
0.656
0.644
0.648
0.646
0.650
0.666
0.660
0.670
0.664
0.664
0.662
0.646
0.642
0.638
0.642
0.642
0.648
0.654
0.656
0.664
0.660
0.664
0.654
0.652
0.656
0.666
0.670
0.688
0.698
0.686
0.694
0.700
0.698
0.686
0.686
0.684
0.668
0.670
0.678
0.680
0.668
0.668
0.668
0.670
0.664
0.664
0.672
0.656
0.636
0.628
0.610
0.594
0.584
0.574
0.566
0.554
0.568
0.608
0.616
0.606
0.630
0.668
0.676
0.636
0.628
0.624
0.624
0.638
0.656
0.638
0.640
0.636
0.650
0.660
0.658
0.654
0.652
0.644
0.636
0.636
0.646
0.640
0.658
0.652
0.664
0.690
0.714
0.716
0.694
0.676
0.654
0.630
0.620
0.612
0.612
0.620
0.646
0.680
0.708
0.726
0.720
0.720
0.704
0.716
0.732
0.688
0.682
0.672
0.662
0.658
0.664
0.670
0.672
0.686
0.692
0.682
0.686
0.678
0.678
0.668
0.648
0.642
0.632
0.622
0.626
0.646
0.680
0.702
0.696
0.678
0.688
0.690
0.682
0.674
0.666
0.650
0.638
0.626
0.614
0.608
0.610
0.618
0.648
0.686
0.714
0.708
0.704
0.698
0.682
0.690
0.696
0.688
0.694
0.694
0.676
0.670
0.666
0.682
0.690
0.678
0.658
0.648
0.640
0.658
0.656
0.668
0.690
0.718
0.716
0.714
0.742
0.788
0.784
0.770
0.722
0.696
0.676
0.674
0.676
0.668
0.658
0.648
0.648
0.650
0.658
0.656
0.668
0.678
0.684
0.682
0.676
0.654
0.658
0.658
0.674
0.672
0.658
0.654
0.652
0.654
0.654
0.668
0.698
0.684
0.670
0.654
0.632
0.632
0.644
0.672
0.716
0.708
0.670
0.664
0.668
0.654
0.648
0.656
0.654
0.662
0.654
0.640
0.632
0.620
0.602
0.594
0.584
0.574
0.574
0.592
0.682
0.702
0.694
0.660
0.632
0.620
0.622
0.634
0.676
0.674
0.654
0.640
0.628
0.630
0.640
0.668
0.686
0.682
0.684
0.672
0.664
0.646
0.640
0.644
0.664
0.668
0.676
0.662
0.654
0.670
0.680
0.678
0.662
0.664
0.664
0.658
0.654
0.670
0.680
0.698
0.692
0.712
0.708
0.710
0.688
0.692
0.688
0.672
0.678
0.688
0.678
0.666
0.674
0.696
0.714
0.700
0.666
0.652
0.634
0.626
0.620
0.626
0.634
0.656
0.658
0.658
0.682
0.700
0.702
0.678
0.684
0.672
0.670
0.662
0.656
0.642
0.650
0.652
0.676
0.682
0.692
0.700
0.696
0.678
0.680
0.676
0.666
0.658
0.658
0.662
0.670
0.662
0.680
0.692
0.688
0.674
0.678
0.682
0.672
0.670
0.668
0.662
0.660
0.672
0.698
0.682
0.686
0.684
0.664
0.660
0.674
0.682
0.684
0.694
0.684
0.666
0.666
0.660
0.656
0.658
0.660
0.674
0.670
0.676
0.684
0.674
0.680
0.674
0.672
0.662
0.662
0.664
0.650
0.654
0.654
0.648
0.646
0.650
0.650
0.628
0.622
0.610
0.612
0.612
0.622
0.634
0.636
0.640
0.646
0.648
0.652
0.672
0.676
0.668
0.670
0.658
0.658
0.654
0.660
0.676
0.688
0.678
0.690
0.702
0.676
0.684
0.676
0.674
0.666
0.672
0.684
0.692
0.692
0.708
0.706
0.688
0.688
0.690
0.678
0.670
0.666
0.670
0.668
0.672
0.676
0.682
0.666
0.676
0.694
0.688
0.692
0.692
0.688
0.668
0.660
0.658
0.656
0.666
0.668
0.686
0.684
0.710
0.718
0.706
0.714
0.704
0.688
0.678
0.666
0.670
0.668
0.676
0.688
0.682
0.680
0.676
0.688
0.674
0.684
0.692
0.696
0.704
0.698
0.680
0.670
0.666
0.674
0.676
0.690
0.690
0.700
0.706
0.702
0.698
0.676
0.670
0.664
0.656
0.656
0.662
0.678
0.680
0.694
0.684
0.678
0.676
0.698
0.714
0.686
0.674
0.670
0.658
0.666
0.658
0.622
0.616
0.614
0.612
0.600
0.600
0.590
0.570
0.582
0.574
0.576
0.568
0.568
0.540
0.554
0.544
0.536
0.532
0.522
0.518
0.512
0.506
0.504
0.506
0.500
0.498
0.494
0.498
0.500
0.514
0.512
0.518
0.518
0.528
0.536
0.550
0.562
0.574
0.564
0.552
0.598
0.578
0.580
0.590
0.598
0.590
0.604
0.614
0.614
0.622
0.630
0.618
0.610
0.612
0.606
0.598
0.600
0.598
0.588
0.588
0.580
0.580
0.568
0.574
0.562
0.566
0.574
0.574
0.582
0.578
0.568
0.568
0.564
0.562
0.562
0.570
0.566
0.558
0.558
0.566
0.570
0.570
0.578
0.586
0.588
0.590
0.596
0.590
0.588
0.578
0.576
0.576
0.566
0.570
0.568
0.576
0.578
0.588
0.592
0.602
0.600
0.600
0.604
0.596
0.588
0.580
0.578
0.562
0.550
0.552
0.550
0.544
0.532
0.532
0.536
0.546
0.584
0.610
0.594
0.606
0.620
0.616
0.636
0.642
0.628
0.614
0.604
0.592
0.590
0.610
0.616
0.602
0.610
0.616
0.606
0.620
0.622
0.610
0.620
0.616
0.612
0.612
0.608
0.602
0.600
0.590
0.588
0.594
0.588
0.586
0.592
0.604
0.608
0.606
0.604
0.604
0.614
0.644
0.644
0.652
0.626
0.644
0.636
0.624
0.628
0.624
0.614
0.616
0.622
0.610
0.616
0.614
0.604
0.592
0.590
0.586
0.592
0.594
0.610
0.606
0.622
0.634
0.624
0.620
0.622
0.620
0.612
0.620
0.612
0.598
0.592
0.600
0.598
0.604
0.616
0.624
0.608
0.598
0.598
0.612
0.618
0.632
0.652
0.666
0.650
0.638
0.620
0.592
0.592
0.568
0.560
0.568
0.596
0.602
0.618
0.636
0.626
0.624
0.636
0.634
0.622
0.610
0.598
0.586
0.578
0.578
0.580
0.582
0.600
0.610
0.610
0.608
0.614
0.614
0.610
0.616
0.608
0.602
0.598
0.600
0.606
0.626
0.636
0.632
0.622
0.628
0.632
0.642
0.688
0.712
0.688
0.694
0.676
0.654
0.646
0.642
0.628
0.630
0.620
0.614
0.616
0.614
0.610
0.606
0.610
0.626
0.632
0.652
0.660
0.652
0.664
0.660
0.646
0.644
0.628
0.620
0.618
0.614
0.616
0.616
0.616
0.618
0.616
0.628
0.626
0.616
0.608
0.604
0.590
0.586
0.584
0.590
0.576
0.586
0.590
0.588
0.578
0.614
0.630
0.636
0.662
0.670
0.650
0.680
0.670
0.670
0.680
0.660
0.666
0.662
0.636
0.652
0.624
0.642
0.638
0.628
0.634
0.654
0.640
0.668
0.658
0.640
0.636
0.618
0.612
0.592
0.616
0.602
0.600
0.576
0.580
0.570
0.566
0.572
0.566
0.564
0.568
0.568
0.554
0.562
0.556
0.558
0.572
0.574
0.570
0.584
0.580
0.578
0.594
0.588
0.580
0.604
0.592
0.582
0.592
0.590
0.580
0.592
0.588
0.572
0.578
0.576
0.562
0.558
0.562
0.556
0.548
0.560
0.558
0.554
0.578
0.570
0.570
0.584
0.586
0.578
0.584
0.580
0.570
0.574
0.570
0.564
0.580
0.584
0.590
0.594
0.602
0.608
0.622
0.618
0.618
0.616
0.620
0.604
0.606
0.616
0.626
0.620
0.626
0.626
0.620
0.594
0.604
0.600
0.608
0.596
0.600
0.620
0.634
0.624
0.616
0.606
0.602
0.602
0.602
0.604
0.586
0.588
0.598
0.592
0.616
0.644
0.666
0.648
0.634
0.632
0.616
0.602
0.598
0.584
0.588
0.574
0.576
0.606
0.626
0.660
0.670
0.636
0.638
0.650
0.624
0.600
0.586
0.576
0.576
0.574
0.592
0.620
0.638
0.708
0.790
0.770
0.740
0.684
0.698
0.674
0.652
0.644
0.632
0.612
0.614
0.612
0.594
0.594
0.594
0.594
0.628
0.662
0.674
0.660
0.642
0.614
0.604
0.592
0.596
0.616
0.666
0.692
0.670
0.660
0.666
0.652
0.624
0.616
0.614
0.620
0.610
0.630
0.700
0.698
0.738
0.792
0.770
0.716
0.718
0.702
0.686
0.660
0.650
0.644
0.632
0.638
0.656
0.722
0.758
0.740
0.712
0.672
0.642
0.614
0.596
0.586
0.588
0.626
0.720
0.696
0.746
0.742
0.772
0.760
0.748
0.738
0.680
0.666
0.668
0.654
0.652
0.678
0.688
0.666
0.632
0.610
0.588
0.578
0.588
0.578
0.590
0.610
0.638
0.766
0.858
0.702
0.688
0.684
0.688
0.662
0.664
0.682
0.668
0.692
0.698
0.678
0.698
0.716
0.696
0.704
0.718
0.716
0.664
0.658
0.632
0.624
0.612
0.616
0.646
0.686
0.676
0.644
0.652
0.658
0.664
0.636
0.638
0.632
0.624
0.634
0.652
0.642
0.642
0.662
0.650
0.642
0.658
0.662
0.650
0.670
0.680
0.666
0.678
0.690
0.688
0.700
0.690
0.676
0.672
0.676
0.662
0.646
0.628
0.614
0.606
0.616
0.646
0.680
0.686
0.708
0.726
0.700
0.704
0.692
0.656
0.654
0.656
0.654
0.670
0.702
0.722
0.700
0.722
0.710
0.702
0.718
0.704
0.686
0.658
0.636
0.620
0.622
0.620
0.618
0.638
0.636
0.636
0.626
0.632
0.626
0.636
0.646
0.664
0.662
0.656
0.660
0.672
0.660
0.650
0.666
0.696
0.772
0.734
0.792
0.868
0.810
0.850
0.824
0.812
0.840
0.790
0.794
0.776
0.720
0.700
0.656
0.656
0.634
0.626
0.622
0.630
0.596
0.604
0.582
0.572
0.562
0.574
0.612
0.636
0.630
0.644
0.634
0.664
0.690
0.664
0.650
0.636
0.630
0.642
0.660
0.672
0.712
0.698
0.708
0.748
0.720
0.692
0.650
0.648
0.640
0.592
0.598
0.576
0.554
0.552
0.552
0.554
0.554
0.564
0.568
0.576
0.572
0.570
0.570
0.574
0.578
0.576
0.592
0.620
0.632
0.634
0.626
0.634
0.644
0.634
0.648
0.658
0.672
0.668
0.654
0.636
0.616
0.608
0.608
0.616
0.624
0.602
0.602
0.590
0.586
0.584
0.608
0.638
0.650
0.650
0.632
0.624
0.632
0.628
0.626
0.620
0.610
0.616
0.612
0.628
0.696
0.780
0.770
0.726
0.694
0.688
0.666
0.644
0.620
0.598
0.584
0.560
0.554
0.550
0.592
0.668
0.678
0.644
0.634
0.644
0.640
0.630
0.618
0.602
0.580
0.570
0.550
0.548
0.540
0.534
0.542
0.548
0.552
0.548
0.562
0.564
0.568
0.570
0.570
0.568
0.552
0.552
0.550
0.534
0.536
0.532
0.534
0.564
0.694
0.764
0.724
0.666
0.662
0.626
0.644
0.630
0.610
0.592
0.586
0.592
0.588
0.596
0.598
0.604
0.588
0.584
0.582
0.572
0.566
0.560
0.552
0.544
0.536
0.538
0.534
0.532
0.540
0.536
0.526
0.546
0.568
0.560
0.548
0.562
0.588
0.632
0.624
0.616
0.590
0.582
0.566
0.550
0.558
0.554
0.564
0.572
0.592
0.590
0.600
0.600
0.600
0.594
0.590
0.602
0.586
0.586
0.586
0.586
0.576
0.580
0.568
0.560
0.548
0.542
0.542
0.536
0.528
0.536
0.530
0.536
0.544
0.524
0.530
0.528
0.518
0.526
0.522
0.520
0.518
0.512
0.514
0.502
0.506
0.504
0.506
0.508
0.518
0.518
0.526
0.530
0.536
0.536
0.544
0.550
0.556
0.556
0.576
0.574
0.574
0.580
0.576
0.584
0.592
0.582
0.586
0.584
0.564
0.566
0.556
0.554
0.560
0.564
0.562
0.574
0.576
0.570
0.562
0.564
0.550
0.550
0.542
0.538
0.546
0.552
0.558
0.566
0.568
0.574
0.568
0.580
0.584
0.582
0.592
0.572
0.584
0.574
0.568
0.566
0.546
0.554
0.548
0.542
0.542
0.540
0.534
0.524
0.522
0.514
0.520
0.516
0.508
0.502
0.504
0.506
0.510
0.514
0.530
0.534
0.546
0.554
0.562
0.562
0.570
0.576
0.582
0.590
0.602
0.598
0.596
0.608
0.590
0.588
0.584
0.580
0.570
0.556
0.556
0.558
0.558
0.562
0.570
0.572
0.572
0.574
0.576
0.580
0.596
0.596
0.602
0.616
0.624
0.606
0.580
0.580
0.578
0.586
0.584
0.576
0.576
0.564
0.562
0.580
0.582
0.588
0.608
0.628
0.624
0.640
0.614
0.598
0.586
0.578
0.568
0.574
0.568
0.570
0.580
0.570
0.578
0.562
0.564
0.568
0.558
0.558
0.540
0.542
0.538
0.550
0.548
0.572
0.620
0.646
0.674
0.644
0.620
0.624
0.588
0.592
0.596
0.596
0.600
0.564
0.570
0.568
0.556
0.562
0.562
0.564
0.570
0.584
0.574
0.590
0.594
0.586
0.592
0.576
0.574
0.558
0.544
0.548
0.538
0.538
0.542
0.542
0.542
0.550
0.532
0.562
0.550
0.550
0.566
0.558
0.566
0.576
0.566
0.564
0.568
0.566
0.566
0.566
0.560
0.554
0.568
0.552
0.548
0.540
0.534
0.534
0.526
0.548
0.560
0.534
0.536
0.528
0.524
0.524
0.524
0.524
0.528
0.530
0.528
0.532
0.534
0.532
0.534
0.538
0.540
0.542
0.544
0.544
0.550
0.552
0.546
0.544
0.542
0.536
0.536
0.534
0.550
0.580
0.578
0.582
0.598
0.590
0.582
0.584
0.574
0.570
0.564
0.544
0.532
0.522
0.524
0.508
0.522
0.520
0.544
0.552
0.568
0.584
0.588
0.622
0.620
0.612
0.614
0.606
0.592
0.582
0.582
0.578
0.592
0.602
0.600
0.592
0.602
0.616
0.640
0.624
0.624
0.628
0.640
0.630
0.640
0.664
0.648
0.628
0.642
0.640
0.620
0.618
0.618
0.614
0.608
0.602
0.604
0.612
0.606
0.636
0.642
0.640
0.660
0.648
0.628
0.626
0.612
0.612
0.618
0.604
0.608
0.642
0.660
0.616
0.626
0.610
0.622
0.610
0.620
0.636
0.636
0.626
0.636
0.646
0.646
0.638
0.644
0.640
0.634
0.646
0.682
0.724
0.704
0.680
0.636
0.612
0.610
0.674
0.840
0.826
0.802
0.798
0.750
0.732
0.736
0.726
0.758
0.758
0.744
0.760
0.778
0.754
0.714
0.696
0.668
0.662
0.668
0.688
0.694
0.672
0.682
0.702
0.718
0.724
0.698
0.692
0.684
0.686
0.694
0.658
0.658
0.642
0.614
0.610
0.596
0.596
0.608
0.644
0.654
0.676
0.678
0.672
0.658
0.642
0.632
0.624
0.612
0.604
0.620
0.640
0.664
0.642
0.638
0.638
0.632
0.656
0.688
0.684
0.714
0.754
0.752
0.664
0.646
0.594
0.636
0.630
0.590
0.578
0.574
0.556
0.556
0.560
0.588
0.590
0.628
0.630
0.612
0.606
0.594
0.594
0.582
0.578
0.572
0.558
0.560
0.566
0.562
0.554
0.570
0.600
0.636
0.640
0.658
0.662
0.652
0.636
0.628
0.616
0.600
0.590
0.590
0.608
0.632
0.638
0.648
0.626
0.618
0.642
0.634
0.664
0.654
0.674
0.664
0.664
0.682
0.682
0.690
0.660
0.658
0.630
0.620
0.622
0.606
0.610
0.604
0.600
0.608
0.612
0.600
0.612
0.612
0.604
0.600
0.578
0.576
0.570
0.584
0.576
0.562
0.568
0.568
0.576
0.594
0.600
0.614
0.596
0.600
0.594
0.578
0.578
0.584
0.586
0.602
0.578
0.594
0.580
0.570
0.584
0.572
0.582
0.576
0.606
0.624
0.636
0.612
0.600
0.594
0.596
0.576
0.578
0.582
0.590
0.584
0.590
0.604
0.602
0.606
0.620
0.622
0.616
0.604
0.606
0.606
0.590
0.602
0.606
0.624
0.638
0.628
0.650
0.670
0.670
0.648
0.636
0.606
0.604
0.582
0.596
0.602
0.616
0.632
0.612
0.620
0.604
0.584
0.586
0.566
0.556
0.548
0.540
0.558
0.554
0.550
0.552
0.550
0.548
0.554
0.558
0.558
0.546
0.548
0.550
0.542
0.542
0.546
0.538
0.544
0.548
0.536
0.550
0.522
0.548
0.546
0.536
0.550
0.538
0.534
0.532
0.534
0.532
0.534
0.536
0.542
0.552
0.546
0.548
0.550
0.552
0.544
0.550
0.554
0.554
0.552
0.546
0.536
0.532
0.538
0.556
0.592
0.594
0.618
0.624
0.582
0.582
0.574
0.564
0.576
0.558
0.554
0.550
0.568
0.564
0.596
0.590
0.598
0.586
0.588
0.576
0.570
0.560
0.546
0.538
0.548
0.548
0.522
0.526
0.524
0.488
0.502
0.486
0.492
0.482
0.486
0.478
0.482
0.478
0.484
0.486
0.482
0.480
0.494
0.484
0.494
0.496
0.504
0.510
0.514
0.512
1.030
0.522
0.508
0.508
0.250
0.246
0.492
0.484
0.480
0.476
0.478
0.474
0.472
0.478
0.474
0.468
0.474
0.468
0.470
0.478
0.470
0.462
0.466
0.470
0.470
0.478
0.482
0.502
0.512
0.530
0.528
0.544
0.540
0.540
0.528
0.528
0.524
0.508
0.518
0.512
0.520
0.514
0.534
0.528
0.520
0.512
0.546
0.558
0.584
0.588
0.608
0.618
0.624
0.590
0.570
0.558
0.564
0.572
0.560
0.550
0.544
0.526
0.522
0.510
0.510
0.508
0.504
0.496
0.506
0.504
0.512
0.500
0.510
0.506
0.508
0.492
0.500
0.492
0.498
0.486
0.482
0.482
0.476
0.466
0.476
0.472
0.472
0.474
0.470
0.470
0.472
0.472
0.464
0.472
0.470
0.478
0.474
0.482
0.474
0.474
0.488
0.480
0.484
0.488
0.490
0.492
0.494
0.522
0.524
0.510
0.520
0.510
0.508
0.506
0.508
0.506
0.506
0.498
0.500
0.498
0.498
0.502
0.504
0.496
0.508
0.520
0.534
0.542
0.568
0.574
0.568
0.578
0.564
0.572
0.576
0.576
0.574
0.570
0.548
0.574
0.558
0.568
0.572
0.574
0.582
0.556
0.548
0.554
0.532
0.538
0.526
0.526
0.522
0.532
0.536
0.562
0.578
0.598
0.574
0.568
0.560
0.546
0.546
0.532
0.550
0.530
0.534
0.532
0.540
0.550
0.556
0.554
0.570
0.570
0.568
0.572
0.564
0.568
0.568
0.554
0.556
0.542
0.544
0.534
0.552
0.550
0.560
0.566
0.564
0.548
0.540
0.530
0.524
0.536
0.536
0.546
0.546
0.544
0.562
0.560
0.570
0.588
0.580
0.564
0.564
0.560
0.554
0.566
0.580
0.260
0.312
0.580
0.564
0.564
0.558
0.548
0.558
0.546
0.546
0.542
0.538
0.550
0.552
0.556
0.550
0.550
0.554
0.544
0.538
0.534
0.528
0.520
0.524
0.518
0.520
0.526
0.522
0.518
0.526
0.532
0.538
0.544
0.570
0.586
0.588
0.564
0.556
0.550
0.552
0.556
0.560
0.560
0.564
0.558
0.562
0.550
0.544
0.542
0.540
0.538
0.548
0.562
0.550
0.542
0.532
0.532
0.540
0.544
0.546
0.536
0.532
0.528
0.528
0.528
0.534
0.528
0.534
0.572
0.610
0.586
0.594
0.574
0.570
0.568
0.564
0.554
0.554
0.550
0.548
0.552
0.558
0.558
0.562
0.592
0.592
0.600
0.620
0.618
0.610
0.588
0.572
0.556
0.550
0.550
0.548
0.550
0.558
0.556
0.590
0.616
0.638
0.644
0.670
0.684
0.648
0.610
0.608
0.596
0.622
0.660
0.708
0.718
0.684
0.652
0.660
0.684
0.668
0.644
0.648
0.638
0.636
0.638
0.646
0.638
0.636
0.642
0.666
0.674
0.674
0.634
0.618
0.612
0.610
0.622
0.616
0.626
0.628
0.632
0.620
0.606
0.602
0.584
0.570
0.566
0.568
0.564
0.566
0.572
0.608
0.646
0.676
0.658
0.626
0.626
0.632
0.612
0.596
0.606
0.594
0.630
0.664
0.662
0.674
0.678
0.650
0.632
0.616
0.632
0.644
0.640
0.622
0.602
0.582
0.574
0.566
0.568
0.586
0.608
0.660
0.716
0.700
0.702
0.700
0.674
0.664
0.624
0.590
0.576
0.564
0.560
0.548
0.552
0.556
0.562
0.582
0.608
0.624
0.626
0.608
0.584
0.582
0.574
0.584
0.592
0.596
0.590
0.588
0.590
0.596
0.584
0.596
0.612
0.620
0.596
0.580
0.574
0.568
0.548
0.558
0.548
0.564
0.562
0.554
0.558
0.560
0.580
0.586
0.578
0.572
0.574
0.572
0.562
0.560
0.554
0.550
0.544
0.546
0.532
0.528
0.528
0.532
0.530
0.538
0.558
0.572
0.576
0.582
0.600
0.594
0.576
0.582
0.572
0.570
0.558
0.552
0.554
0.554
0.556
0.542
0.530
0.536
0.518
0.524
0.530
0.532
0.530
0.546
0.536
0.528
0.532
0.544
0.546
0.538
0.546
0.548
0.538
0.548
0.532
0.526
0.522
0.514
0.514
0.512
0.510
0.504
0.510
0.512
0.522
0.532
0.536
0.544
0.558
0.564
0.576
0.584
0.598
0.588
0.588
0.582
0.572
0.562
0.554
0.552
0.554
0.566
0.586
0.612
0.648
0.646
0.672
0.660
0.656
0.638
0.614
0.612
0.596
0.580
0.574
0.566
0.560
0.554
0.568
0.564
0.558
0.546
0.546
0.540
0.554
0.568
0.610
0.688
0.690
0.658
0.650
0.606
0.602
0.584
0.576
0.574
0.568
0.596
0.590
0.622
0.620
0.638
0.656
0.652
0.656
0.636
0.640
0.626
0.632
0.630
0.640
0.644
0.640
0.640
0.644
0.628
0.612
0.604
0.588
0.574
0.576
0.584
0.612
0.644
0.674
0.680
0.668
0.680
0.668
0.640
0.644
0.636
0.628
0.636
0.628
0.634
0.662
0.682
0.676
0.662
0.606
0.606
0.584
0.574
0.572
0.578
0.590
0.626
0.652
0.870
0.786
0.810
0.776
0.792
0.742
0.746
0.710
0.678
0.694
0.694
0.672
0.648
0.650
0.666
0.662
0.650
0.640
0.616
0.610
0.610
0.620
0.670
0.660
0.658
0.676
0.680
0.676
0.652
0.632
0.610
0.606
0.600
0.632
0.672
0.646
0.664
0.680
0.684
0.660
0.658
0.644
0.622
0.648
0.638
0.684
0.708
0.686
0.662
0.664
0.654
0.632
0.630
0.620
0.600
0.610
0.606
0.624
0.648
0.690
0.672
0.636
0.636
0.614
0.618
0.636
0.682
0.674
0.664
0.644
0.618
0.596
0.590
0.590
0.606
0.634
0.678
0.696
0.680
0.660
0.656
0.640
0.624
0.602
0.588
0.578
0.584
0.620
0.710
0.714
0.682
0.660
0.620
0.590
0.578
0.564
0.564
0.580
0.584
0.586
0.630
0.744
0.768
0.782
0.796
0.788
0.718
0.704
0.676
0.648
0.616
0.592
0.588
0.588
0.628
0.772
0.778
0.680
0.670
0.662
0.660
0.644
0.640
0.618
0.604
0.592
0.580
0.586
0.600
0.658
0.726
0.756
0.772
0.752
0.710
0.664
0.658
0.650
0.642
0.666
0.690
0.700
0.742
0.748
0.700
0.706
0.680
0.668
0.648
0.634
0.640
0.626
0.634
0.640
0.652
0.656
0.676
0.686
0.672
0.676
0.688
0.656
0.656
0.644
0.626
0.616
0.604
0.586
0.580
0.564
0.558
0.556
0.582
0.648
0.662
0.640
0.612
0.578
0.572
0.558
0.558
0.558
0.606
0.718
0.712
0.672
0.630
0.604
0.586
0.570
0.570
0.570
0.588
0.618
0.610
0.594
0.590
0.602
0.674
0.702
0.806
0.744
0.770
0.712
0.678
0.644
0.642
0.618
0.614
0.632
0.664
0.686
0.678
0.684
0.694
0.678
0.656
0.642
0.620
0.600
0.584
0.574
0.584
0.596
0.646
0.706
0.688
0.726
0.682
0.680
0.664
0.652
0.630
0.622
0.618
0.626
0.648
0.656
0.678
0.710
0.726
0.718
0.706
0.692
0.706
0.702
0.726
0.692
0.688
0.670
0.662
0.612
0.608
0.594
0.592
0.592
0.594
0.602
0.598
0.624
0.622
0.638
0.644
0.660
0.642
0.648
0.638
0.630
0.622
0.598
0.590
0.584
0.588
0.612
0.630
0.662
0.712
0.712
0.732
0.716
0.696
0.690
0.672
0.660
0.634
0.630
0.636
0.628
0.654
0.654
0.656
0.640
0.644
0.630
0.642
0.656
0.644
0.662
0.660
0.642
0.662
0.668
0.682
0.670
0.630
0.634
0.630
0.618
0.630
0.632
0.644
0.660
0.666
0.670
0.652
0.652
0.644
0.638
0.632
0.642
0.656
0.656
0.642
0.642
0.632
0.628
0.648
0.648
0.630
0.610
0.600
0.618
0.716
0.740
0.744
0.722
0.712
0.682
0.640
0.612
0.578
0.570
0.562
0.560
0.576
0.568
0.570
0.554
0.552
0.562
0.600
0.622
0.630
0.608
0.604
0.616
0.620
0.638
0.630
0.628
0.616
0.604
0.588
0.578
0.568
0.568
0.564
0.564
0.554
0.558
0.560
0.586
0.656
0.684
0.736
0.750
0.698
0.708
0.690
0.666
0.654
0.658
0.666
0.652
0.658
0.650
0.626
0.638
0.648
0.658
0.656
0.626
0.620
0.612
0.618
0.640
0.658
0.702
0.692
0.752
0.768
0.706
0.712
0.692
0.666
0.642
0.652
0.656
0.658
0.650
0.646
0.648
0.636
0.630
0.634
0.634
0.638
0.644
0.648
0.646
0.652
0.646
0.646
0.636
0.628
0.634
0.620
0.608
0.626
0.614
0.624
0.610
0.598
0.590
0.578
0.588
0.572
0.572
0.580
0.570
0.572
0.562
0.560
0.546
0.536
0.554
0.562
0.614
0.622
0.652
0.636
0.618
0.592
0.580
0.580
0.558
0.560
0.560
0.542
0.544
0.532
0.524
0.520
0.520
0.512
0.512
0.508
0.504
0.510
0.518
0.512
0.530
0.530
0.538
0.546
0.548
0.550
0.568
0.566
0.566
0.572
0.600
0.588
0.594
0.582
0.576
0.566
0.562
0.572
0.576
0.568
0.556
0.548
0.540
0.548
0.584
0.650
0.658
0.666
0.682
0.664
0.628
0.606
0.622
0.608
0.592
0.570
0.582
0.554
0.542
0.540
0.548
0.558
0.562
0.570
0.580
0.588
0.588
0.572
0.568
0.558
0.540
0.562
0.544
0.546
0.536
0.534
0.526
0.514
0.514
0.508
0.504
0.502
0.502
0.504
0.512
0.530
0.552
0.560
0.580
0.578
0.594
0.590
0.604
0.594
0.576
0.566
0.554
0.542
0.536
0.538
0.538
0.542
0.556
0.542
0.554
0.552
0.552
0.558
0.568
0.582
0.598
0.592
0.590
0.582
0.580
0.566
0.556
0.546
0.550
0.562
0.580
0.606
0.596
0.586
0.590
0.580
0.596
0.594
0.588
0.588
0.598
0.590
0.598
0.594
0.586
0.594
0.592
0.586
0.584
0.590
0.580
0.570
0.570
0.566
0.570
0.578
0.604
0.616
0.630
0.640
0.626
0.614
0.596
0.590
0.582
0.582
0.590
0.600
0.602
0.604
0.626
0.616
0.600
0.594
0.584
0.584
0.614
0.650
0.648
0.630
0.624
0.604
0.594
0.568
0.564
0.550
0.540
0.554
0.560
0.602
0.630
0.634
0.656
0.636
0.630
0.604
0.590
0.592
0.598
0.630
0.620
0.606
0.600
0.594
0.588
0.580
0.580
0.584
0.584
0.580
0.582
0.568
0.570
0.572
0.584
0.604
0.622
0.622
0.670
0.626
0.632
0.620
0.586
0.584
0.562
0.558
0.558
0.556
0.556
0.544
0.550
0.556
0.548
0.544
0.544
0.536
0.530
0.526
0.526
0.520
0.522
0.514
0.516
0.506
0.502
0.504
0.500
0.486
0.488
0.484
0.488
0.476
0.484
0.488
0.488
0.496
0.498
0.494
0.496
0.486
0.490
0.476
0.490
0.488
0.498
0.504
0.516
0.510
0.514
0.510
0.502
0.500
0.502
0.502
0.508
0.510
0.514
0.516
0.522
0.514
0.524
0.524
0.524
0.528
0.532
0.528
0.538
0.540
0.540
0.540
0.542
0.538
0.530
0.534
0.532
0.532
0.528
0.526
0.522
0.518
0.516
0.510
0.512
0.524
0.512
0.530
0.542
0.542
0.552
0.544
0.546
0.542
0.544
0.542
0.540
0.536
0.540
0.538
0.544
0.546
0.546
0.554
0.558
0.562
0.564
0.550
0.544
0.534
0.530
0.528
0.532
0.538
0.554
0.570
0.600
0.626
0.636
0.662
0.674
0.644
0.622
0.586
0.562
0.544
0.530
0.530
0.514
0.518
0.530
0.542
0.564
0.588
0.592
0.596
0.612
0.602
0.622
0.600
0.596
0.608
0.612
0.616
0.606
0.610
0.612
0.598
0.608
0.622
0.602
0.620
0.614
0.594
0.594
0.596
0.586
0.582
0.614
0.654
0.664
0.644
0.612
0.596
0.596
0.596
0.610
0.644
0.646
0.638
0.656
0.654
0.620
0.592
0.592
0.572
0.580
0.602
0.600
0.654
0.688
0.678
0.714
0.710
0.694
0.692
0.674
0.648
0.642
0.644
0.634
0.634
0.632
0.632
0.632
0.650
0.652
0.670
0.662
0.646
0.660
0.662
0.646
0.646
0.636
0.620
0.616
0.604
0.606
0.604
0.604
0.614
0.632
0.624
0.624
0.620
0.636
0.610
0.592
0.592
0.574
0.566
0.552
0.548
0.550
0.568
0.618
0.678
0.744
0.742
0.736
0.730
0.680
0.660
0.634
0.628
0.612
0.616
0.630
0.624
0.644
0.662
0.638
0.650
0.650
0.632
0.636
0.638
0.630
0.638
0.640
0.648
0.630
0.640
0.614
0.608
0.582
0.568
0.564
0.566
0.578
0.612
0.652
0.642
0.662
0.668
0.626
0.628
0.604
0.596
0.612
0.610
0.600
0.598
0.598
0.580
0.586
0.578
0.570
0.558
0.542
0.536
0.532
0.522
0.532
0.522
0.538
0.548
0.554
0.562
0.566
0.552
0.548
0.550
0.536
0.530
0.534
0.534
0.528
0.538
0.532
0.530
0.526
0.524
0.512
0.516
0.512
0.506
0.504
0.496
0.498
0.494
0.498
0.496
0.492
0.498
0.496
0.496
0.498
0.500
0.496
0.508
0.502
0.506
0.508
0.510
0.518
0.508
0.514
0.516
0.512
0.518
0.536
0.550
0.550
0.534
0.530
0.548
0.560
0.560
0.564
0.568
0.550
0.548
0.544
0.540
0.540
0.526
0.530
0.528
0.530
0.520
0.518
0.512
0.510
0.506
0.498
0.500
0.502
0.500
0.514
0.518
0.524
0.546
0.546
0.540
0.550
0.546
0.538
0.540
0.542
0.536
0.540
0.544
0.532
0.544
0.536
0.530
0.530
0.532
0.522
0.532
0.526
0.522
0.524
0.528
0.530
0.538
0.548
0.542
0.526
0.516
0.516
0.514
0.520
0.518
0.528
0.534
0.542
0.532
0.534
0.536
0.544
0.552
0.558
0.562
0.560
0.560
0.566
0.564
0.566
0.566
0.564
0.562
0.578
0.582
0.602
0.608
0.624
0.650
0.628
0.586
0.598
0.614
0.614
0.612
0.622
0.612
0.596
0.592
0.584
0.582
0.618
0.656
0.680
0.700
0.702
0.706
0.716
0.694
0.686
0.650
0.622
0.624
0.630
0.640
0.706
0.742
0.770
0.760
0.764
0.722
0.692
0.674
0.646
0.616
0.620
0.624
0.624
0.632
0.630
0.604
0.652
0.710
0.700
0.712
0.708
0.678
0.672
0.652
0.640
0.646
0.660
0.652
0.666
0.688
0.680
0.678
0.670
0.656
0.652
0.666
0.666
0.676
0.660
0.662
0.670
0.684
0.674
0.666
0.660
0.638
0.638
0.642
0.626
0.628
0.630
0.620
0.620
0.618
0.624
0.642
0.678
0.698
0.694
0.698
0.688
0.662
0.636
0.618
0.610
0.594
0.594
0.588
0.584
0.594
0.598
0.608
0.616
0.628
0.636
0.624
0.614
0.604
0.592
0.594
0.604
0.602
0.608
0.602
0.612
0.608
0.610
0.626
0.618
0.600
0.588
0.600
0.606
0.608
0.636
0.644
0.640
0.662
0.662
0.640
0.634
0.630
0.622
0.618
0.614
0.610
0.608
0.608
0.616
0.624
0.626
0.636
0.652
0.666
0.676
0.688
0.672
0.660
0.648
0.636
0.622
0.616
0.616
0.608
0.620
0.634
0.638
0.654
0.662
0.652
0.664
0.678
0.664
0.644
0.644
0.650
0.664
0.692
0.686
0.718
0.690
0.660
0.638
0.622
0.616
0.626
0.630
0.634
0.646
0.652
0.634
0.628
0.620
0.614
0.616
0.612
0.630
0.628
0.634
0.630
0.644
0.640
0.634
0.626
0.624
0.630
0.630
0.616
0.620
0.624
0.634
0.654
0.656
0.670
0.654
0.650
0.648
0.622
0.614
0.620
0.606
0.600
0.586
0.586
0.580
0.586
0.598
0.622
0.626
0.624
0.624
0.634
0.630
0.636
0.640
0.636
0.634
0.634
0.626
0.624
0.618
0.614
0.612
0.600
0.598
0.592
0.590
0.592
0.598
0.602
0.606
0.610
0.626
0.634
0.642
0.640
0.622
0.618
0.608
0.606
0.610
0.614
0.616
0.620
0.616
0.620
0.632
0.638
0.640
0.644
0.648
0.648
0.644
0.652
0.640
0.638
0.644
0.634
0.628
0.628
0.628
0.624
0.624
0.624
0.622
0.616
0.612
0.618
0.616
0.614
0.618
0.626
0.644
0.664
0.660
0.650
0.646
0.640
0.630
0.614
0.610
0.606
0.598
0.598
0.598
0.608
0.608
0.598
0.606
0.602
0.604
0.602
0.620
0.632
0.632
0.626
0.634
0.630
0.616
0.612
0.602
0.594
0.590
0.588
0.596
0.604
0.604
0.608
0.626
0.624
0.622
0.628
0.634
0.620
0.612
0.602
0.596
0.590
0.582
0.582
0.594
0.602
0.616
0.620
0.632
0.628
0.622
0.622
0.612
0.604
0.596
0.586
0.578
0.578
0.582
0.606
0.620
0.632
0.628
0.624
0.610
0.604
0.602
0.604
0.592
0.594
0.594
0.604
0.598
0.600
0.608
0.604
0.604
0.598
0.596
0.596
0.588
0.598
0.600
0.604
0.612
0.622
0.642
0.636
0.628
0.626
0.618
0.604
0.598
0.596
0.602
0.606
0.598
0.596
0.594
0.600
0.598
0.602
0.606
0.606
0.608
0.606
0.610
0.602
0.596
0.594
0.586
0.580
0.580
0.580
0.588
0.592
0.590
0.592
0.594
0.596
0.596
0.616
0.632
0.626
0.620
0.612
0.598
0.594
0.580
0.572
0.566
0.582
0.598
0.608
0.620
0.614
0.600
0.590
0.580
0.580
0.574
0.576
0.572
0.574
0.578
0.584
0.598
0.594
0.596
0.616
0.666
0.664
0.682
0.682
0.672
0.666
0.654
0.638
0.634
0.630
0.624
0.616
0.620
0.616
0.612
0.606
0.598
0.590
0.586
0.588
0.592
0.586
0.586
0.600
0.610
0.622
0.628
0.622
0.644
0.658
0.654
0.642
0.624
0.628
0.630
0.606
0.588
0.570
0.558
0.564
0.592
0.648
0.654
0.682
0.704
0.700
0.700
0.714
0.688
0.652
0.644
0.646
0.632
0.638
0.644
0.638
0.640
0.640
0.662
0.658
0.680
0.726
0.702
0.670
0.638
0.634
0.638
0.650
0.634
0.664
0.660
0.682
0.676
0.648
0.656
0.654
0.628
0.626
0.638
0.630
0.622
0.658
0.686
0.692
0.718
0.722
0.688
0.686
0.690
0.660
0.662
0.678
0.674
0.692
0.696
0.684
0.684
0.688
0.676
0.646
0.628
0.620
0.598
0.596
0.600
0.594
0.604
0.608
0.620
0.626
0.628
0.614
0.598
0.582
0.576
0.574
0.594
0.630
0.644
0.672
0.678
0.680
0.688
0.664
0.658
0.626
0.596
0.600
0.608
0.612
0.618
0.616
0.612
0.618
0.616
0.626
0.628
0.624
0.626
0.630
0.628
0.644
0.664
0.678
0.684
0.676
0.658
0.660
0.658
0.652
0.664
0.654
0.652
0.654
0.646
0.638
0.624
0.624
0.620
0.616
0.616
0.614
0.610
0.610
0.606
0.606
0.618
0.624
0.618
0.618
0.614
0.608
0.614
0.620
0.636
0.632
0.642
0.646
0.642
0.650
0.656
0.658
0.646
0.638
0.628
0.622
0.622
0.636
0.650
0.652
0.650
0.644
0.626
0.614
0.608
0.620
0.648
0.646
0.646
0.656
0.646
0.630
0.624
0.614
0.608
0.604
0.604
0.610
0.604
0.604
0.606
0.604
0.602
0.598
0.600
0.594
0.592
0.598
0.596
0.592
0.588
0.586
0.588
0.586
0.582
0.584
0.584
0.582
0.580
0.594
0.594
0.592
0.600
0.612
0.616
0.614
0.634
0.636
0.630
0.628
0.626
0.618
0.612
0.616
0.624
0.620
0.618
0.632
0.636
0.624
0.630
0.644
0.644
0.634
0.622
0.614
0.596
0.588
0.590
0.608
0.628
0.652
0.666
0.666
0.654
0.650
0.640
0.626
0.620
0.616
0.618
0.614
0.620
0.630
0.630
0.630
0.638
0.652
0.648
0.652
0.652
0.640
0.628
0.626
0.628
0.632
0.622
0.620
0.622
0.628
0.626
0.632
0.638
0.654
0.640
0.628
0.624
0.622
0.616
0.616
0.632
0.654
0.640
0.646
0.654
0.640
0.632
0.630
0.628
0.622
0.624
0.630
0.626
0.622
0.614
0.620
0.616
0.612
0.612
0.616
0.624
0.618
0.612
0.614
0.610
0.602
0.592
0.586
0.588
0.582
0.594
0.592
0.606
0.600
0.596
0.598
0.602
0.598
0.600
0.602
0.606
0.602
0.602
0.604
0.596
0.590
0.580
0.578
0.576
0.578
0.578
0.580
0.590
0.598
0.598
0.610
0.618
0.614
0.604
0.600
0.598
0.592
0.590
0.598
0.604
0.608
0.610
0.610
0.608
0.602
0.614
0.616
0.616
0.604
0.590
0.588
0.580
0.576
0.574
0.576
0.578
0.576
0.572
0.578
0.590
0.592
0.596
0.612
0.618
0.624
0.622
0.624
0.604
0.594
0.584
0.578
0.568
0.564
0.558
0.560
0.564
0.566
0.572
0.592
0.618
0.618
0.618
0.618
0.604
0.602
0.602
0.596
0.592
0.584
0.584
0.592
0.592
0.602
0.602
0.608
0.608
0.606
0.622
0.626
0.618
0.610
0.602
0.594
0.592
0.584
0.596
0.594
0.590
0.592
0.596
0.604
0.594
0.586
0.588
0.602
0.604
0.622
0.614
0.608
0.604
0.598
0.584
0.580
0.580
0.582
0.590
0.586
0.588
0.586
0.590
0.586
0.592
0.588
0.580
0.578
0.566
0.560
0.560
0.556
0.558
0.564
0.570
0.570
0.570
0.576
0.576
0.568
0.564
0.566
0.572
0.568
0.568
0.586
0.604
0.610
0.610
0.610
0.612
0.604
0.600
0.600
0.594
0.588
0.590
0.590
0.590
0.586
0.586
0.594
0.596
0.616
0.644
0.646
0.644
0.652
0.648
0.638
0.634
0.626
0.612
0.602
0.598
0.590
0.584
0.586
0.594
0.598
0.600
0.600
0.610
0.598
0.598
0.592
0.586
0.584
0.578
0.590
0.598
0.602
0.608
0.608
0.610
0.600
0.606
0.616
0.610
0.608
0.612
0.618
0.618
0.612
0.602
0.594
0.588
0.588
0.586
0.594
0.596
0.604
0.606
0.608
0.620
0.608
0.604
0.602
0.600
0.596
0.594
0.594
0.604
0.606
0.604
0.602
0.598
0.594
0.584
0.578
0.580
0.584
0.584
0.582
0.590
0.592
0.584
0.588
0.590
0.604
0.598
0.602
0.604
0.602
0.596
0.588
0.586
0.592
0.586
0.592
0.600
0.606
0.602
0.606
0.606
0.596
0.588
0.582
0.572
0.568
0.568
0.570
0.586
0.602
0.614
0.626
0.632
0.616
0.608
0.604
0.598
0.594
0.592
0.584
0.584
0.580
0.580
0.578
0.576
0.578
0.576
0.586
0.588
0.600
0.616
0.626
0.626
0.612
0.600
0.592
0.578
0.580
0.572
0.580
0.578
0.580
0.590
0.600
0.602
0.596
0.606
0.600
0.586
0.584
0.578
0.574
0.578
0.582
0.602
0.606
0.610
0.632
0.632
0.624
0.614
0.612
0.612
0.604
0.598
0.596
0.600
0.598
0.596
0.602
0.606
0.602
0.598
0.612
0.634
0.626
0.612
0.610
0.606
0.600
0.602
0.596
0.596
0.590
0.594
0.604
0.598
0.594
0.592
0.586
0.586
0.584
0.596
0.610
0.612
0.610
0.608
0.600
0.596
0.588
0.590
0.594
0.594
0.590
0.588
0.592
0.586
0.592
0.598
0.604
0.616
0.602
0.596
0.588
0.590
0.588
0.584
0.586
0.588
0.586
0.584
0.588
0.600
0.598
0.592
0.586
0.586
0.598
0.596
0.600
0.608
0.610
0.602
0.590
0.592
0.594
0.592
0.594
0.602
0.602
0.604
0.600
0.602
0.590
0.582
0.572
0.564
0.556
0.550
0.548
0.548
0.564
0.564
0.570
0.576
0.600
0.602
0.602
0.606
0.596
0.586
0.582
0.576
0.572
0.568
0.568
0.570
0.576
0.576
0.574
0.590
0.590
0.588
0.586
0.592
0.600
0.594
0.594
0.596
0.598
0.594
0.592
0.594
0.602
0.596
0.602
0.612
0.626
0.626
0.624
0.630
0.628
0.616
0.616
0.612
0.604
0.598
0.596
0.600
0.598
0.592
0.578
0.576
0.588
0.606
0.616
0.630
0.634
0.630
0.604
0.590
0.578
0.568
0.564
0.564
0.580
0.570
0.570
0.574
0.588
0.590
0.586
0.602
0.622
0.610
0.610
0.628
0.646
0.634
0.618
0.614
0.596
0.586
0.576
0.568
0.568
0.576
0.588
0.594
0.594
0.592
0.586
0.586
0.588
0.586
0.584
0.590
0.590
0.590
0.592
0.594
0.588
0.588
0.578
0.576
0.570
0.566
0.560
0.558
0.576
0.590
0.620
0.644
0.658
0.650
0.638
0.628
0.610
0.600
0.590
0.594
0.590
0.590
0.594
0.598
0.596
0.592
0.596
0.598
0.600
0.604
0.614
0.622
0.616
0.596
0.602
0.600
0.600
0.590
0.584
0.582
0.580
0.578
0.572
0.576
0.590
0.596
0.606
0.628
0.634
0.636
0.632
0.622
0.608
0.600
0.592
0.584
0.578
0.572
0.576
0.580
0.574
0.576
0.574
0.578
0.570
0.574
0.574
0.580
0.582
0.582
0.586
0.594
0.586
0.582
0.582
0.582
0.572
0.568
0.570
0.564
0.558
0.554
0.560
0.562
0.572
0.572
0.568
0.564
0.564
0.564
0.554
0.548
0.544
0.542
0.544
0.554
0.558
0.560
0.568
0.588
0.600
0.596
0.582
0.576
0.562
0.558
0.548
0.542
0.540
0.536
0.536
0.544
0.558
0.550
0.560
0.568
0.588
0.618
0.646
0.714
0.758
0.748
0.742
0.756
0.712
0.664
0.632
0.624
0.614
0.616
0.618
0.636
0.640
0.642
0.662
0.666
0.644
0.638
0.638
0.626
0.616
0.602
0.598
0.590
0.586
0.592
0.610
0.622
0.626
0.638
0.644
0.638
0.630
0.626
0.622
0.622
0.640
0.652
0.666
0.662
0.636
0.620
0.600
0.588
0.584
0.582
0.584
0.582
0.578
0.586
0.588
0.580
0.580
0.588
0.622
0.674
0.660
0.656
0.636
0.616
0.612
0.608
0.604
0.596
0.598
0.600
0.596
0.594
0.586
0.592
0.592
0.590
0.596
0.614
0.624
0.624
0.618
0.628
0.622
0.614
0.614
0.600
0.594
0.586
0.582
0.582
0.578
0.586
0.596
0.604
0.618
0.614
0.622
0.616
0.600
0.600
0.600
0.600
0.588
0.580
0.578
0.588
0.602
0.604
0.612
0.628
0.608
0.606
0.602
0.598
0.598
0.608
0.616
0.612
0.614
0.628
0.628
0.618
0.628
0.648
0.646
0.632
0.620
0.626
0.630
0.636
0.654
0.670
0.668
0.678
0.688
0.664
0.644
0.622
0.612
0.620
0.618
0.620
0.654
0.706
0.686
0.672
0.660
0.638
0.626
0.618
0.628
0.618
0.614
0.616
0.612
0.606
0.602
0.600
0.596
0.596
0.600
0.606
0.608
0.612
0.622
0.630
0.622
0.612
0.606
0.598
0.596
0.596
0.594
0.604
0.616
0.626
0.658
0.656
0.664
0.656
0.642
0.646
0.644
0.634
0.626
0.622
0.622
0.622
0.616
0.622
0.636
0.620
0.612
0.604
0.610
0.622
0.618
0.622
0.634
0.634
0.638
0.644
0.630
0.618
0.598
0.588
0.580
0.576
0.576
0.572
0.578
0.582
0.576
0.572
0.572
0.582
0.586
0.582
0.590
0.598
0.600
0.600
0.604
0.614
0.608
0.602
0.600
0.608
0.610
0.600
0.600
0.600
0.604
0.594
0.598
0.600
0.598
0.600
0.596
0.594
0.600
0.596
0.590
0.582
0.576
0.578
0.570
0.572
0.576
0.596
0.616
0.604
0.606
0.610
0.612
0.604
0.600
0.602
0.586
0.582
0.580
0.576
0.578
0.576
0.580
0.582
0.582
0.580
0.580
0.590
0.598
0.598
0.600
0.600
0.598
0.584
0.576
0.586
0.604
0.604
0.612
0.628
0.636
0.630
0.646
0.716
0.726
0.694
0.684
0.654
0.634
0.616
0.602
0.602
0.600
0.596
0.594
0.584
0.584
0.580
0.580
0.578
0.576
0.586
0.594
0.594
0.596
0.594
0.582
0.574
0.570
0.570
0.582
0.584
0.580
0.586
0.596
0.598
0.598
0.584
0.588
0.594
0.600
0.594
0.602
0.616
0.616
0.612
0.616
0.622
0.628
0.628
0.646
0.660
0.654
0.630
0.622
0.620
0.632
0.620
0.620
0.614
0.612
0.616
0.614
0.602
0.610
0.620
0.626
0.628
0.636
0.634
0.628
0.614
0.612
0.612
0.602
0.602
0.604
0.614
0.608
0.610
0.614
0.616
0.616
0.610
0.606
0.614
0.616
0.606
0.608
0.612
0.628
0.626
0.632
0.652
0.642
0.616
0.604
0.590
0.584
0.500
0.660
0.572
0.578
0.588
0.592
0.620
0.662
0.660
0.642
0.638
0.628
0.610
0.596
0.584
0.582
0.572
0.574
0.572
0.572
0.572
0.568
0.574
0.578
0.594
0.618
0.656
0.676
0.700
0.688
0.670
0.652
0.642
0.628
0.610
0.606
0.600
0.594
0.594
0.590
0.604
0.614
0.608
0.598
0.604
0.596
0.594
0.586
0.594
0.588
0.580
0.568
0.558
0.558
0.556
0.566
0.570
0.570
0.568
0.566
0.584
0.610
0.622
0.640
0.666
0.680
0.674
0.664
0.654
0.624
0.610
0.610
0.604
0.600
0.584
0.576
0.570
0.564
0.570
0.564
0.570
0.572
0.566
0.568
0.562
0.568
0.570
0.576
0.582
0.590
0.602
0.592
0.592
0.594
0.590
0.586
0.586
0.586
0.588
0.588
0.584
0.588
0.596
0.590
0.590
0.584
0.586
0.584
0.580
0.584
0.588
0.580
0.576
0.570
0.576
0.572
0.578
0.580
0.586
0.592
0.588
0.590
0.600
0.604
0.598
0.580
0.574
0.568
0.566
0.570
0.584
0.594
0.596
0.594
0.600
0.596
0.592
0.592
0.586
0.578
0.570
0.566
0.564
0.558
0.554
0.552
0.548
0.548
0.544
0.546
0.552
0.552
0.550
0.558
0.586
0.600
0.592
0.616
0.604
0.604
0.592
0.596
0.592
0.592
0.592
0.588
0.580
0.572
0.570
0.572
0.566
0.572
0.578
0.590
0.596
0.590
0.594
0.602
0.596
0.580
0.568
0.564
0.560
0.564
0.576
0.606
0.634
0.616
0.608
0.604
0.598
0.592
0.588
0.598
0.596
0.592
0.594
0.598
0.596
0.596
0.604
0.612
0.608
0.596
0.584
0.570
0.558
0.552
0.554
0.556
0.560
0.556
0.564
0.580
0.592
0.598
0.610
0.622
0.624
0.604
0.614
0.602
0.594
0.594
0.602
0.594
0.586
0.576
0.566
0.556
0.560
0.554
0.568
0.592
0.626
0.626
0.600
0.592
0.596
0.588
0.570
0.560
0.548
0.544
0.552
0.558
0.576
0.574
0.574
0.566
0.558
0.556
0.546
0.548
0.536
0.536
0.530
0.518
0.528
0.514
0.514
0.516
0.522
0.518
0.526
0.528
0.522
0.518
0.524
0.514
0.516
0.510
0.516
0.512
0.516
0.508
0.512
0.512
0.506
0.510
0.514
0.520
0.520
0.526
0.542
0.538
0.550
0.550
0.540
0.532
0.526
0.524
0.514
0.516
0.522
0.522
0.520
0.524
0.520
0.526
0.532
0.536
0.528
0.528
0.534
0.528
0.532
0.532
0.544
0.550
0.538
0.530
0.540
0.578
0.630
0.636
0.606
0.606
0.588
0.584
0.570
0.568
0.578
0.566
0.566
0.554
0.560
0.556
0.564
0.582
0.580
0.582
0.578
0.582
0.576
0.574
0.580
0.576
0.578
0.574
0.558
0.548
0.540
0.530
0.524
0.514
0.508
0.516
0.500
0.510
0.500
0.494
0.484
0.474
0.472
0.462
0.464
0.452
0.448
0.450
0.438
0.436
0.434
0.430
0.428
0.422
0.422
0.422
0.414
0.422
0.412
0.412
0.408
0.412
0.408
0.412
0.412
0.404
0.414
0.412
0.404
0.414
0.406
0.408
0.410
0.412
0.404
0.404
0.412
0.408
0.404
0.406
0.406
0.408
0.400
0.404
0.398
0.396
0.402
0.394
0.400
0.394
0.396
0.382
0.396
0.390
0.388
0.390
0.392
0.386
0.388
0.390
0.392
0.392
0.392
0.386
0.390
0.392
0.392
0.386
0.390
0.386
0.384
0.388
0.382
0.380
0.380
0.384
0.378
0.384
0.372
0.374
0.384
0.370
0.380
0.372
0.376
0.380
0.376
0.366
0.382
0.392
0.394
0.384
0.382
0.388
0.382
0.382
0.388
0.382
0.392
0.386
0.390
0.390
0.390
0.398
0.396
0.394
0.402
0.406
0.406
0.408
0.410
0.414
0.414
0.416
0.414
0.418
0.420
0.420
0.422
0.420
0.420
0.424
0.426
0.428
0.428
0.430
0.426
0.430
0.434
0.430
0.432
0.432
0.432
0.432
0.432
0.432
0.430
0.430
0.426
0.432
0.428
0.434
0.432
0.436
0.434
0.436
0.436
0.434
0.436
0.432
0.434
0.432
0.436
0.434
0.436
0.442
0.446
0.446
0.446
0.454
0.452
0.454
0.454
0.454
0.454
0.450
0.454
0.450
0.454
0.450
0.454
0.460
0.472
0.472
0.470
0.474
0.470
0.480
0.486
0.484
0.488
0.490
0.490
0.496
0.500
0.498
0.496
0.504
0.504
0.504
0.498
0.506
0.510
0.506
0.500
0.508
0.506
0.508
0.508
0.528
0.536
0.524
0.522
0.528
0.526
0.516
0.512
0.512
0.516
0.510
0.510
0.520
0.544
0.544
0.538
0.562
0.582
0.560
0.536
0.544
0.544
0.536
0.528
0.540
0.550
0.556
0.554
0.818
0.692
0.666
0.666
0.614
0.586
0.572
0.728
0.708
0.670
0.674
0.644
0.600
0.578
0.568
0.564
0.554
0.572
0.572
0.556
0.556
0.562
0.556
0.548
0.562
0.578
0.570
0.574
0.610
0.636
0.588
0.584
0.594
0.578
0.566
0.576
0.604
0.602
0.580
0.604
0.616
0.588
0.582
0.602
0.606
0.586
0.606
0.814
0.700
0.660
0.650
0.626
0.614
0.620
0.628
0.602
0.570
0.578
0.558
0.548
0.544
0.534
0.538
0.546
0.546
0.536
0.546
0.550
0.544
0.550
0.552
0.562
0.560
0.558
0.552
0.548
0.546
0.548
0.546
0.542
0.544
0.546
0.548
0.538
0.552
0.548
0.546
0.548
0.546
0.546
0.554
0.558
0.554
0.580
0.590
0.588
0.592
0.608
0.632
0.646
0.634
0.614
0.604
0.590
0.604
0.604
0.602
0.600
0.604
0.590
0.574
0.596
0.606
0.592
0.604
0.606
0.604
0.596
0.606
0.594
0.576
0.584
0.614
0.638
0.616
0.606
0.614
0.600
0.598
0.594
0.580
0.572
0.566
0.570
0.624
0.694
0.662
0.606
0.598
0.572
0.568
0.572
0.586
0.594
0.634
0.736
0.702
0.674
0.652
0.632
0.610
0.604
0.588
0.580
0.584
0.586
0.592
0.612
0.736
0.686
0.668
0.656
0.652
0.638
0.634
0.630
0.610
0.592
0.588
0.590
0.582
0.586
0.600
0.596
0.592
0.604
0.616
0.598
0.606
0.600
0.592
0.586
0.578
0.570
0.578
0.588
0.598
0.608
0.620
0.610
0.606
0.598
0.590
0.580
0.564
0.562
0.560
0.558
0.552
0.566
0.588
0.586
0.590
0.604
0.610
0.594
0.586
0.576
0.566
0.558
0.558
0.552
0.564
0.564
0.566
0.564
0.566
0.558
0.554
0.556
0.556
0.552
0.542
0.542
0.544
0.554
0.560
0.562
0.594
0.608
0.610
0.632
0.810
0.710
0.676
0.628
0.594
0.574
0.570
0.586
0.574
0.590
0.610
0.626
0.676
0.812
0.718
0.670
0.642
0.620
0.604
0.598
0.596
0.588
0.580
0.574
0.564
0.556
0.548
0.544
0.544
0.548
0.552
0.554
0.566
0.558
0.560
0.560
0.570
0.570
0.562
0.570
0.588
0.582
0.580
0.592
0.594
0.584
0.586
0.582
0.566
0.552
0.542
0.552
0.558
0.570
0.572
0.568
0.582
0.588
0.598
0.590
0.582
0.576
0.566
0.548
0.540
1.056
0.522
0.510
0.510
0.518
0.512
0.522
0.514
0.526
0.498
0.516
0.512
0.518
0.518
0.524
0.524
0.526
0.524
0.518
0.518
0.516
0.518
0.506
0.514
0.508
0.518
0.520
0.518
0.520
0.522
0.518
0.524
0.526
0.528
0.532
0.520
0.526
0.524
0.516
0.518
0.510
0.514
0.512
0.516
0.530
0.534
0.538
0.546
0.536
0.538
0.542
0.550
0.554
0.550
0.556
0.552
0.534
0.534
0.528
0.530
0.518
0.516
0.510
0.516
0.512
0.506
0.512
0.506
0.518
0.516
0.530
0.524
0.518
0.518
0.522
0.510
0.512
0.508
0.518
0.510
0.524
0.526
0.536
0.540
0.544
0.560
0.588
0.604
0.578
0.580
0.588
0.566
0.570
0.560
0.552
0.548
0.548
0.548
0.548
0.550
0.558
0.546
0.550
0.552
0.550
0.550
0.556
0.550
0.544
0.540
0.542
0.540
0.518
0.532
0.518
0.518
0.514
0.518
0.518
0.516
0.526
0.526
0.514
0.506
0.510
0.508
0.514
0.518
0.524
0.530
0.530
0.546
0.550
0.550
0.564
0.560
0.554
0.558
0.552
0.550
0.556
0.546
0.554
0.552
0.556
0.558
0.570
0.572
0.586
0.592
0.608
0.616
0.602
0.592
0.582
0.562
0.572
0.566
0.562
0.554
0.546
0.548
0.550
0.556
0.552
0.550
0.546
0.534
0.546
0.536
0.536
0.532
0.534
0.546
0.338
0.218
0.536
0.546
0.558
0.556
0.550
0.554
0.548
0.548
0.550
0.550
0.552
0.556
0.554
0.544
0.542
0.542
0.538
0.548
0.556
0.562
0.564
0.592
0.592
0.594
0.580
0.564
0.556
0.548
0.548
0.548
0.574
0.602
0.596
0.602
0.626
0.640
0.616
0.616
0.604
0.592
0.580
0.574
0.560
0.558
0.556
0.578
0.584
0.590
0.600
0.614
0.630
0.620
0.604
0.574
0.560
0.554
0.552
0.588
0.612
0.584
0.626
0.638
0.662
0.648
0.626
0.660
0.654
0.634
0.618
0.600
0.602
0.624
0.670
0.664
0.642
0.628
0.636
0.658
0.650
0.620
0.606
0.604
0.624
0.646
0.640
0.618
0.602
0.614
0.600
0.600
0.602
0.620
0.620
0.632
0.612
0.614
0.634
0.670
0.692
0.644
0.620
0.618
0.622
0.628
0.618
0.604
0.600
0.616
0.640
0.636
0.620
0.628
0.640
0.642
0.642
0.624
0.608
0.614
0.610
0.616
0.628
0.652
0.646
0.656
0.654
0.650
0.638
0.642
0.638
0.616
0.614
0.622
0.622
0.628
0.672
0.716
0.680
0.702
0.750
0.730
0.676
0.658
0.650
0.666
0.672
0.666
0.650
0.632
0.610
0.612
0.624
0.626
0.650
0.648
0.628
0.608
0.602
0.596
0.594
0.596
0.604
0.606
0.604
0.602
0.610
0.604
0.606
0.626
0.618
0.620
0.624
0.618
0.582
0.558
0.546
0.546
0.534
0.536
0.526
0.522
0.512
0.514
0.510
0.500
0.520
0.514
0.500
0.514
0.516
0.514
0.520
0.514
0.514
0.510
0.516
0.526
0.540
0.556
0.538
0.546
0.544
0.538
0.536
0.536
0.534
0.522
0.526
0.516
0.522
0.514
0.506
0.514
0.512
0.514
0.508
0.506
0.514
0.506
0.510
0.510
0.508
0.506
0.502
0.502
0.496
0.494
0.496
0.490
0.476
0.502
0.494
0.490
0.494
0.496
0.504
0.506
0.520
0.518
0.522
0.522
0.526
0.522
0.526
0.538
0.538
0.532
0.534
0.524
0.526
0.514
0.506
0.500
0.494
0.494
0.494
0.498
0.498
0.516
0.522
0.534
0.524
0.536
0.572
0.594
0.596
0.584
0.596
0.586
0.582
0.580
0.560
0.576
0.538
0.550
0.542
0.534
0.522
0.528
0.532
0.566
0.610
0.618
0.600
0.584
0.638
0.664
0.648
0.676
0.714
0.670
0.636
0.616
0.582
0.576
0.550
0.592
0.472
0.522
0.516
0.490
0.484
0.244
0.262
0.486
0.468
0.472
0.466
0.456
0.462
0.446
0.446
0.446
0.440
0.434
0.430
0.430
0.420
0.420
0.416
0.420
0.416
0.408
0.416
0.408
0.416
0.408
0.414
0.414
0.422
0.426
0.424
0.436
0.438
0.446
0.448
0.450
0.458
0.454
0.468
0.464
0.464
0.470
0.468
0.472
0.474
0.468
0.470
0.470
0.470
0.458
0.456
0.458
0.454
0.456
0.458
0.458
0.458
0.464
0.468
0.466
0.466
0.466
0.462
0.462
0.462
0.458
0.460
0.460
0.464
0.456
0.464
0.458
0.460
0.460
0.458
0.460
0.460
0.466
0.464
0.466
0.466
0.478
0.478
0.474
0.482
0.478
0.472
0.472
0.476
0.476
0.472
0.470
0.478
0.474
0.480
0.474
0.478
0.496
0.482
0.482
0.486
0.474
0.482
0.476
0.486
0.490
0.500
0.500
0.504
0.506
0.514
0.514
0.516
0.512
0.516
0.520
0.522
0.514
0.500
0.496
0.500
0.504
0.506
0.502
0.516
0.520
0.542
0.542
0.550
0.562
0.548
0.568
0.562
0.554
0.548
0.544
0.530
0.520
0.516
0.516
0.504
0.504
0.506
0.298
0.202
0.520
0.530
0.562
0.554
0.548
0.554
0.564
0.550
0.548
0.536
0.538
0.534
0.534
0.538
0.548
0.546
0.548
0.538
0.528
0.522
0.510
0.510
0.516
0.544
0.576
0.576
0.550
0.548
0.544
0.538
0.546
0.550
0.576
0.596
0.584
0.564
0.566
0.544
0.534
0.530
0.532
0.532
0.530
0.528
0.538
0.542
0.550
0.564
0.572
0.584
0.584
0.576
0.570
0.582
0.562
0.562
0.560
0.560
0.560
0.554
0.562
0.568
0.594
0.582
0.596
0.594
0.602
0.606
0.594
0.586
0.572
0.562
0.560
0.556
0.562
0.554
0.558
0.554
0.562
0.556
0.548
0.542
0.534
0.528
0.522
0.520
0.520
0.538
0.536
0.542
0.566
0.594
0.580
0.592
0.612
0.600
0.580
0.572
0.570
0.574
0.558
0.552
0.548
0.552
0.570
0.582
0.628
0.656
0.648
0.630
0.628
0.614
0.614
0.600
0.584
0.586
0.580
0.594
0.610
0.608
0.592
0.580
0.570
0.564
0.562
0.558
0.554
0.554
0.546
0.544
0.538
0.528
0.520
0.518
0.504
0.508
0.508
0.526
0.532
0.600
0.616
0.610
0.606
0.596
0.626
0.652
0.624
0.616
0.622
0.602
0.590
0.594
0.598
0.586
0.594
0.598
0.606
0.602
0.594
0.602
0.588
0.584
0.578
0.568
0.572
0.570
0.578
0.602
0.642
0.632
0.638
0.642
0.626
0.620
0.624
0.618
0.604
0.610
0.632
0.668
0.688
0.664
0.648
0.620
0.604
0.596
0.590
0.596
0.634
0.630
0.606
0.584
0.588
0.570
0.566
0.556
0.552
0.556
0.560
0.588
0.608
0.600
0.608
0.604
0.604
0.600
0.596
0.586
0.584
0.586
0.590
0.582
0.584
0.582
0.584
0.590
0.586
0.582
0.580
0.596
0.632
0.636
0.604
0.586
0.576
0.568
0.564
0.574
0.612
0.624
0.616
0.616
0.616
0.612
0.588
0.572
0.564
0.532
0.532
0.532
0.530
0.528
0.534
0.540
0.554
0.604
0.658
0.640
0.616
0.602
0.596
0.584
0.578
0.570
0.564
0.572
0.584
0.580
0.586
0.584
0.580
0.576
0.586
0.604
0.626
0.624
0.612
0.602
0.590
0.590
0.586
0.598
0.608
0.608
0.596
0.580
0.572
0.564
0.572
0.606
0.612
0.618
0.652
0.722
0.676
0.650
0.644
0.602
0.606
0.598
0.580
0.574
0.570
0.578
0.590
0.596
0.584
0.572
0.570
0.558
0.552
0.548
0.558
0.586
0.622
0.658
0.666
0.672
0.658
0.650
0.658
0.654
0.652
0.642
0.624
0.620
0.610
0.598
0.592
0.588
0.588
0.586
0.586
0.578
0.578
0.570
0.560
0.550
0.546
0.542
0.538
0.538
0.542
0.562
0.606
0.668
0.670
0.636
0.630
0.608
0.592
0.596
0.602
0.598
0.588
0.592
0.618
0.608
0.608
0.596
0.596
0.588
0.602
0.590
0.606
0.620
0.648
0.662
0.654
0.626
0.630
0.614
0.610
0.592
0.586
0.586
0.578
0.582
0.576
0.584
0.588
0.584
0.586
0.590
0.590
0.582
0.576
0.570
0.558
0.548
0.544
0.542
0.540
0.546
0.548
0.566
0.564
0.580
0.608
0.612
0.622
0.608
0.604
0.584
0.564
0.562
0.542
0.550
0.546
0.536
0.550
0.558
0.574
0.620
0.624
0.608
0.602
0.610
0.614
0.604
0.606
0.592
0.584
0.576
0.566
0.554
0.554
0.536
0.540
0.530
0.534
0.540
0.566
0.702
0.764
0.718
0.674
0.632
0.614
0.612
0.600
0.590
0.580
0.574
0.560
0.552
0.562
0.550
0.564
0.560
0.588
0.610
0.606
0.602
0.588
0.590
0.594
0.598
0.608
0.598
0.594
0.588
0.590
0.592
0.580
0.568
0.572
0.564
0.570
0.564
0.568
0.564
0.558
0.546
0.544
0.540
0.530
0.534
0.558
0.590
0.650
0.764
0.762
0.810
0.838
0.780
0.720
0.704
0.670
0.656
0.654
0.658
0.658
0.674
0.690
0.676
0.694
0.702
0.698
0.690
0.648
0.632
0.628
0.620
0.620
0.642
0.648
0.648
0.656
0.700
0.698
0.668
0.656
0.644
0.634
0.626
0.616
0.614
0.602
0.604
0.634
0.650
0.642
0.620
0.616
0.618
0.628
0.660
0.720
0.702
0.648
0.644
0.616
0.606
0.586
0.576
0.556
0.556
0.550
0.560
0.564
0.572
0.588
0.590
0.584
0.586
0.588
0.586
0.592
0.594
0.616
0.638
0.654
0.646
0.626
0.618
0.602
0.592
0.580
0.576
0.576
0.582
0.614
0.642
0.626
0.612
0.620
0.630
0.648
0.674
0.658
0.632
0.618
0.606
0.612
0.604
0.576
0.594
0.604
0.620
0.626
0.638
0.602
0.594
0.602
0.586
0.600
0.584
0.582
0.592
0.584
0.586
0.592
0.598
0.606
0.600
0.582
0.582
0.568
0.556
0.536
0.540
0.526
0.542
0.538
0.552
0.560
0.564
0.554
0.560
0.552
0.558
0.558
0.550
0.564
0.556
0.550
0.554
0.540
0.546
0.530
0.548
0.536
0.542
0.550
0.554
0.558
0.564
0.560
0.564
0.558
0.552
0.548
0.556
0.556
0.560
0.562
0.570
0.558
0.542
0.540
0.534
0.526
0.528
0.528
0.540
0.544
0.558
0.606
0.688
0.708
0.692
0.650
0.646
0.618
0.610
0.574
0.578
0.588
0.620
0.626
0.602
0.600
0.594
0.586
0.586
0.580
0.586
0.580
0.584
0.590
0.586
0.594
0.604
0.592
0.582
0.572
0.566
0.550
0.534
0.544
0.526
0.534
0.530
0.534
0.544
0.538
0.536
0.522
0.530
0.510
0.516
0.502
0.500
0.496
0.498
0.494
0.496
0.494
0.500
0.506
0.508
0.512
0.516
0.516
0.532
0.538
0.546
0.576
0.616
0.612
0.600
0.596
0.584
0.582
0.584
0.584
0.580
0.576
0.582
0.606
0.610
0.598
0.602
0.618
0.632
0.610
0.624
0.606
0.594
0.590
0.596
0.624
0.634
0.644
0.622
0.610
0.606
0.638
0.650
0.622
0.590
0.578
0.582
0.572
0.590
0.620
0.646
0.642
0.612
0.610
0.616
0.634
0.676
0.738
0.762
0.734
0.704
0.672
0.670
0.658
0.636
0.660
0.720
0.786
0.784
0.692
0.686
0.686
0.650
0.630
0.620
0.614
0.612
0.610
0.624
0.632
0.638
0.632
0.616
0.594
0.600
0.596
0.602
0.618
0.604
0.604
0.600
0.634
0.664
0.646
0.644
0.644
0.628
0.632
0.632
0.662
0.706
0.706
0.678
0.644
0.648
0.642
0.658
0.680
0.736
0.776
0.710
0.680
0.670
0.672
0.650
0.662
0.686
0.662
0.664
0.674
0.654
0.658
0.666
0.680
0.654
0.640
0.660
0.688
0.684
0.660
0.672
0.660
0.642
0.626
0.612
0.606
0.616
0.622
0.654
0.714
0.806
0.776
0.694
0.668
0.646
0.622
0.648
0.670
0.662
0.682
0.702
0.738
0.758
0.724
0.674
0.646
0.618
0.608
0.614
0.632
0.674
0.738
0.792
0.892
0.818
0.742
0.726
0.750
0.706
0.684
0.668
0.660
0.640
0.630
0.624
0.618
0.652
0.762
0.830
0.750
0.726
0.688
0.676
0.652
0.650
0.658
0.628
0.632
0.648
0.654
0.658
0.682
0.658
0.682
0.676
0.682
0.668
0.666
0.660
0.664
0.646
0.674
0.704
0.668
0.670
0.654
0.654
0.648
0.650
0.654
0.660
0.648
0.660
0.650
0.650
0.640
0.636
0.644
0.656
0.648
0.638
0.646
0.652
0.646
0.634
0.628
0.632
0.634
0.638
0.634
0.654
0.644
0.666
0.682
0.684
0.716
0.760
0.722
0.758
0.750
0.728
0.712
0.668
0.658
0.630
0.628
0.620
0.624
0.680
0.712
0.684
0.724
0.752
0.736
0.690
0.670
0.664
0.642
0.656
0.678
0.732
0.760
0.764
0.750
0.724
0.686
0.658
0.640
0.630
0.620
0.618
0.628
0.634
0.642
0.674
0.688
0.810
0.784
0.720
0.696
0.690
0.662
0.664
0.676
0.702
0.666
0.664
0.674
0.660
0.654
0.652
0.638
0.628
0.634
0.666
0.720
0.702
0.668
0.656
0.638
0.618
0.634
0.690
0.812
0.722
0.774
0.802
0.838
0.748
0.736
0.732
0.728
0.706
0.672
0.668
0.694
0.724
0.732
0.710
0.682
0.642
0.630
0.606
0.612
0.634
0.724
0.850
0.786
0.736
0.732
0.722
0.676
0.678
0.674
0.680
0.704
0.714
0.710
0.710
0.686
0.662
0.642
0.630
0.610
0.604
0.614
0.654
0.714
0.752
0.768
0.734
0.672
0.658
0.636
0.624
0.622
0.644
0.662
0.668
0.692
0.714
0.686
0.724
0.696
0.698
0.708
0.742
0.750
0.750
0.726
0.710
0.692
0.684
0.680
0.692
0.686
0.690
0.686
0.670
0.656
0.656
0.654
0.668
0.674
0.672
0.696
0.746
0.702
0.700
0.706
0.700
0.672
0.682
0.680
0.656
0.662
0.686
0.702
0.720
0.726
0.724
0.698
0.668
0.654
0.638
0.632
0.624
0.622
0.626
0.656
0.716
0.746
0.712
0.680
0.674
0.684
0.686
0.658
0.650
0.648
0.654
0.684
0.674
0.682
0.712
0.752
0.722
0.746
0.740
0.730
0.688
0.700
0.680
0.666
0.648
0.630
0.624
0.620
0.638
0.714
0.816
0.844
0.832
0.802
0.774
0.738
0.714
0.682
0.658
0.638
0.638
0.658
0.742
0.804
0.814
0.804
0.736
0.736
0.710
0.702
0.684
0.700
0.708
0.748
0.722
0.754
0.762
0.752
0.712
0.726
0.722
0.696
0.680
0.686
0.710
0.688
0.690
0.718
0.750
0.726
0.758
0.744
0.700
0.680
0.662
0.662
0.632
0.628
0.614
0.610
0.608
0.598
0.606
0.606
0.620
0.636
0.642
0.630
0.626
0.608
0.600
0.594
0.592
0.600
0.604
0.614
0.610
0.600
0.604
0.602
0.596
0.608
0.624
0.662
0.674
0.702
0.752
0.762
0.762
0.756
0.724
0.718
0.684
0.656
0.654
0.662
0.692
0.724
0.780
0.754
0.736
0.770
0.740
0.740
0.744
0.708
0.696
0.682
0.678
0.668
0.660
0.710
0.746
0.794
0.826
0.806
0.846
0.794
0.740
0.750
0.734
0.698
0.726
0.806
0.790
0.854
0.836
0.802
0.796
0.742
0.746
0.710
0.696
0.676
0.652
0.646
0.652
0.752
0.908
0.856
0.742
0.700
0.668
0.644
0.626
0.618
0.620
0.618
0.622
0.620
0.604
0.586
0.580
0.564
0.570
0.566
0.548
0.536
0.328
0.216
0.528
0.540
0.522
0.536
0.544
0.560
0.566
0.566
0.568
0.558
0.556
0.562
0.560
0.570
0.578
0.646
0.650
0.634
0.634
0.636
0.634
0.668
0.646
0.646
0.640
0.632
0.650
0.718
0.778
0.758
0.710
0.674
0.660
0.660
0.678
0.732
0.826
0.824
0.760
0.756
0.748
0.736
0.746
0.710
0.712
0.692
0.688
0.670
0.662
0.688
0.748
0.770
0.728
0.708
0.702
0.676
0.674
0.682
0.698
0.694
0.712
0.810
0.884
0.764
0.780
0.756
0.734
0.738
0.704
0.708
0.696
0.700
0.692
0.688
0.696
0.690
0.716
0.710
0.700
0.684
0.688
0.708
0.762
0.734
0.698
0.684
0.680
0.652
0.640
0.628
0.638
0.642
0.682
0.738
0.926
0.858
0.864
0.832
0.826
0.808
0.770
0.780
0.784
0.766
0.700
0.684
0.708
0.760
0.746
0.786
0.824
0.782
0.816
0.766
0.778
0.834
0.844
0.756
0.736
0.770
0.754
0.702
0.700
0.766
0.854
0.858
0.806
0.746
0.698
0.684
0.690
0.714
0.728
0.722
0.724
0.714
0.726
0.754
0.766
0.764
0.764
0.772
0.720
0.696
0.688
0.710
0.710
0.720
0.746
0.740
0.766
0.736
0.754
0.716
0.744
0.770
0.756
0.732
0.758
0.764
0.742
0.762
0.750
0.724
0.704
0.678
0.684
0.660
0.646
0.648
0.666
0.702
0.718
0.746
0.730
0.722
0.700
0.684
0.696
0.746
0.736
0.746
0.760
0.774
0.746
0.746
0.764
0.754
0.758
0.704
0.708
0.698
0.710
0.716
0.724
0.766
0.780
0.756
0.754
0.732
0.720
0.714
0.710
0.756
0.824
0.786
0.792
0.762
0.756
0.732
0.716
0.710
0.694
0.704
0.710
0.706
0.726
0.738
0.708
0.718
0.720
0.726
0.722
0.716
0.736
0.726
0.734
0.728
0.708
0.712
0.704
0.692
0.690
0.716
0.714
0.700
0.720
0.736
0.708
0.682
0.668
0.648
0.636
0.636
0.636
0.656
0.686
0.708
0.760
0.758
0.746
0.738
0.698
0.698
0.714
0.724
0.710
0.682
0.670
0.664
0.658
0.662
0.702
0.754
0.804
0.776
0.812
0.766
0.810
0.818
0.746
0.722
0.720
0.710
0.706
0.686
0.668
0.652
0.650
0.648
0.688
0.736
0.754
0.776
0.756
0.732
0.700
0.692
0.702
0.696
0.694
0.680
0.678
0.682
0.684
0.716
0.730
0.764
0.802
0.750
0.750
0.742
0.716
0.726
0.740
0.750
0.756
0.774
0.762
0.770
0.754
0.760
0.752
0.734
0.756
0.742
0.722
0.698
0.696
0.700
0.692
0.688
0.706
0.686
0.690
0.716
0.700
0.704
0.722
0.714
0.714
0.732
0.720
0.728
0.732
0.720
0.740
0.738
0.724
0.690
0.688
0.676
0.660
0.684
0.716
0.774
0.840
0.832
0.810
0.796
0.762
0.756
0.720
0.686
0.678
0.682
0.684
0.714
0.752
0.766
0.766
0.792
0.754
0.708
0.698
0.732
0.730
0.698
0.680
0.688
0.676
0.662
0.668
0.676
0.740
0.774
0.716
0.688
0.668
0.662
0.652
0.632
0.638
0.640
0.638
0.646
0.642
0.646
0.662
0.672
0.700
0.726
0.718
0.696
0.690
0.682
0.682
0.700
0.712
0.724
0.708
0.722
0.712
0.696
0.706
0.710
0.702
0.688
0.678
0.670
0.664
0.668
0.678
0.682
0.700
0.700
0.706
0.726
0.744
0.770
0.770
0.762
0.740
0.726
0.712
0.700
0.702
0.704
0.710
0.712
0.696
0.706
0.702
0.706
0.738
0.766
0.734
0.730
0.716
0.692
0.688
0.686
0.682
0.680
0.684
0.686
0.700
0.696
0.678
0.678
0.678
0.682
0.696
0.718
0.712
0.718
0.714
0.702
0.710
0.730
0.704
0.698
0.676
0.674
0.670
0.680
0.690
0.724
0.724
0.744
0.720
0.712
0.704
0.700
0.700
0.706
0.722
0.742
0.748
0.712
0.736
0.740
0.714
0.704
0.700
0.706
0.726
0.740
0.734
0.728
0.720
0.718
0.710
0.694
0.700
0.700
0.690
0.706
0.716
0.708
0.726
0.728
0.710
0.712
0.706
0.696
0.690
0.692
0.678
0.684
0.700
0.692
0.684
0.666
0.666
0.674
0.700
0.732
0.722
0.708
0.710
0.718
0.696
0.706
0.718
0.702
0.718
0.746
0.736
0.708
0.694
0.784
0.756
0.758
0.726
0.688
0.658
0.650
0.646
0.650
0.652
0.652
0.646
0.650
0.656
0.694
0.718
0.684
0.668
0.648
0.622
0.290
0.296
0.606
0.586
0.584
0.568
0.578
0.578
0.584
0.582
0.580
0.578
0.576
0.574
0.568
0.566
0.562
0.558
0.554
0.542
0.536
0.530
0.522
0.502
0.518
0.506
0.338
0.198
0.588
0.670
0.884
0.826
0.874
0.886
0.924
0.864
0.854
0.766
0.742
0.710
0.694
0.654
0.642
0.628
0.624
0.622
0.658
0.680
0.660
0.682
0.666
0.662
0.648
0.706
0.702
0.656
0.626
0.578
0.576
0.544
0.538
0.530
0.520
0.528
0.516
0.524
0.510
0.518
0.514
0.512
0.512
0.516
0.520
0.530
0.540
0.540
0.530
0.536
0.530
0.536
0.532
0.536
0.544
0.556
0.580
0.634
0.674
0.666
0.634
0.622
0.610
0.618
0.600
0.616
0.612
0.612
0.630
0.620
0.646
0.666
0.656
0.630
0.602
0.610
0.606
0.606
0.616
0.658
0.704
0.744
0.802
0.786
0.820
0.720
0.692
0.688
0.692
0.746
0.770
0.794
0.796
0.796
0.734
0.706
0.684
0.616
0.622
0.622
0.618
0.618
0.616
0.634
0.676
0.712
0.734
0.714
0.688
0.666
0.644
0.638
0.628
0.616
0.624
0.644
0.712
0.700
0.676
0.676
0.658
0.680
0.676
0.734
0.728
0.718
0.672
0.674
0.676
0.684
0.650
0.636
0.624
0.624
0.634
0.648
0.636
0.660
0.674
0.710
0.712
0.738
0.780
0.710
0.700
0.674
0.646
0.654
0.690
0.694
0.690
0.700
0.738
0.716
0.724
0.674
0.676
0.666
0.650
0.682
0.652
0.670
0.650
0.676
0.688
0.696
0.690
0.674
0.746
0.724
0.700
0.678
0.700
0.686
0.662
0.658
0.660
0.686
0.686
0.676
0.668
0.636
0.634
0.628
0.668
0.650
0.666
0.680
0.650
0.640
0.644
0.722
0.838
0.730
0.764
0.740
0.752
0.778
0.776
0.768
0.686
0.680
0.706
0.782
0.784
0.740
0.826
0.858
0.768
0.722
0.692
0.680
0.652
0.664
0.690
0.730
0.732
0.716
0.796
0.856
0.832
0.728
0.710
0.684
0.680
0.682
0.666
0.650
0.644
0.646
0.668
0.694
0.718
0.712
0.670
0.674
0.680
0.676
0.672
0.668
0.704
0.676
0.644
0.632
0.610
0.610
0.604
0.596
0.592
0.620
0.690
0.832
0.772
0.722
0.710
0.678
0.672
0.688
0.702
0.696
0.706
0.700
0.678
0.666
0.668
0.670
0.672
0.658
0.636
0.628
0.646
0.672
0.694
0.672
0.700
0.716
0.698
0.724
0.726
0.702
0.706
0.700
0.696
0.662
0.654
0.668
0.666
0.688
0.706
0.668
0.660
0.658
0.654
0.644
0.624
0.610
0.606
0.596
0.602
0.606
0.616
0.640
0.680
0.734
0.734
0.720
0.678
0.654
0.642
0.646
0.658
0.672
0.670
0.652
0.638
0.632
0.632
0.630
0.654
0.696
0.698
0.710
0.708
0.712
0.684
0.686
0.678
0.660
0.640
0.624
0.606
0.590
0.574
0.578
0.616
0.718
0.736
0.736
0.666
0.666
0.720
0.770
0.786
0.744
0.710
0.670
0.658
0.652
0.644
0.644
0.666
0.672
0.690
0.708
0.704
0.676
0.662
0.650
0.634
0.632
0.612
0.610
0.604
0.606
0.606
0.600
0.596
0.600
0.584
0.592
0.582
0.576
0.570
0.560
0.568
0.566
0.560
0.568
0.562
0.570
0.570
0.584
0.610
0.644
0.666
0.654
0.632
0.622
0.634
0.648
0.650
0.642
0.628
0.612
0.610
0.602
0.604
0.606
0.616
0.624
0.650
0.660
0.664
0.678
0.666
0.656
0.652
0.654
0.660
0.646
0.656
0.644
0.656
0.658
0.684
0.688
0.680
0.692
0.708
0.700
0.726
0.716
0.704
0.706
0.700
0.710
0.686
0.692
0.700
0.682
0.712
0.726
0.714
0.738
0.736
0.712
0.724
0.706
0.674
0.688
0.670
0.662
0.676
0.670
0.672
0.662
0.664
0.660
0.658
0.686
0.676
0.660
0.664
0.650
0.644
0.642
0.640
0.646
0.650
0.654
0.652
0.654
0.660
0.648
0.662
0.660
0.622
0.614
0.606
0.588
0.582
0.582
0.574
0.570
0.572
0.578
0.564
0.578
0.570
0.564
0.560
0.564
0.554
0.560
0.558
0.560
0.568
0.566
0.564
0.560
0.558
0.578
0.646
0.788
0.748
0.692
0.674
0.678
0.698
0.680
0.660
0.658
0.652
0.636
0.650
0.652
0.664
0.644
0.666
0.666
0.654
0.664
0.664
0.682
0.664
0.666
0.670
0.664
0.668
0.676
0.670
0.676
0.692
0.666
0.658
0.654
0.662
0.668
0.702
0.696
0.690
0.706
0.712
0.704
0.698
0.688
0.680
0.668
0.674
0.686
0.678
0.690
0.694
0.654
0.632
0.644
0.622
0.610
0.602
0.600
0.592
0.582
0.580
0.576
0.580
0.578
0.598
0.576
0.586
0.584
0.598
0.612
0.608
0.622
0.608
0.600
0.602
0.590
0.586
0.582
0.582
0.586
0.576
0.582
0.572
0.570
0.556
0.542
0.544
0.546
0.544
0.562
0.582
0.562
0.572
0.552
0.560
0.554
0.544
0.542
0.566
0.572
0.552
0.554
0.540
0.538
0.534
0.524
0.518
0.516
0.510
0.504
0.502
0.492
0.490
0.484
0.482
0.482
0.474
0.476
0.476
0.476
0.478
0.480
0.492
0.506
0.522
0.526
0.546
0.548
0.552
0.558
0.556
0.562
0.562
0.564
0.550
0.566
0.574
0.564
0.576
0.584
0.580
0.562
0.564
0.554
0.550
0.550
0.540
0.542
0.544
0.546
0.554
0.560
0.558
0.554
0.548
0.566
0.556
0.570
0.582
0.554
0.554
0.568
0.564
0.560
0.562
0.558
0.548
0.536
0.530
0.530
0.530
0.534
0.538
0.530
0.524
0.530
0.536
0.534
0.548
0.562
0.572
0.568
0.570
0.572
0.568
0.574
0.574
0.590
0.582
0.578
0.602
0.614
0.600
0.616
0.612
0.600
0.580
0.582
0.566
0.572
0.560
0.570
0.564
0.570
0.580
0.576
0.592
0.594
0.594
0.606
0.626
0.642
0.646
0.626
0.624
0.612
0.606
0.610
0.606
0.622
0.644
0.654
0.670
0.674
0.694
0.688
0.660
0.672
0.672
0.644
0.650
0.644
0.630
0.636
0.638
0.636
0.648
0.668
0.676
0.660
0.674
0.678
0.678
0.694
0.696
0.682
0.696
0.652
0.666
0.668
0.674
0.648
0.650
0.652
0.668
0.672
0.688
0.702
0.704
0.664
0.660
0.650
0.636
0.632
0.632
0.652
0.656
0.642
0.634
0.656
0.688
0.670
0.672
0.686
0.710
0.688
0.654
0.648
0.638
0.632
0.620
0.622
0.640
0.644
0.634
0.632
0.614
0.610
0.602
0.608
0.622
0.620
0.638
0.646
0.662
0.652
0.646
0.666
0.710
0.738
0.734
0.732
0.704
0.670
0.668
0.654
0.672
0.672
0.654
0.664
0.656
0.638
0.644
0.652
0.682
0.666
0.682
0.702
0.706
0.712
0.692
0.706
0.698
0.676
0.664
0.652
0.648
0.634
0.618
0.622
0.622
0.626
0.642
0.642
0.652
0.656
0.656
0.652
0.650
0.658
0.666
0.656
0.638
0.636
0.620
0.614
0.622
0.622
0.636
0.648
0.662
0.644
0.642
0.618
0.622
0.636
0.688
0.692
0.680
0.708
0.726
0.698
0.698
0.698
0.674
0.658
0.640
0.652
0.656
0.678
0.712
0.674
0.656
0.638
0.634
0.626
0.628
0.616
0.618
0.628
0.680
0.684
0.690
0.642
0.628
0.604
0.582
0.570
0.566
0.560
0.538
0.534
0.530
0.522
0.520
0.516
0.520
0.520
0.520
0.524
0.522
0.522
0.528
0.530
0.530
0.532
0.534
0.524
0.520
0.518
0.518
0.514
0.516
0.526
0.560
0.608
0.638
0.654
0.666
0.652
0.664
0.642
0.618
0.612
0.626
0.614
0.600
0.602
0.596
0.588
0.574
0.570
0.578
0.586
0.608
0.612
0.608
0.600
0.646
0.712
0.758
0.698
0.674
0.672
0.646
0.632
0.600
0.582
0.582
0.586
0.628
0.654
0.642
0.642
0.628
0.620
0.618
0.612
0.598
0.610
0.604
0.592
0.586
0.578
0.588
0.598
0.604
0.626
0.638
0.606
0.594
0.588
0.584
0.580
0.592
0.592
0.592
0.582
0.586
0.594
0.584
0.594
0.608
0.602
0.606
0.616
0.646
0.620
0.608
0.598
0.590
0.590
0.590
0.584
0.592
0.592
0.594
0.598
0.612
0.628
0.648
0.650
0.662
0.676
0.660
0.676
0.688
0.664
0.682
0.676
0.650
0.658
0.670
0.658
0.676
0.698
0.696
0.714
0.732
0.704
0.692
0.690
0.672
0.640
0.634
0.632
0.638
0.642
0.652
0.700
0.758
0.728
0.792
0.792
0.756
0.766
0.762
0.714
0.718
0.712
0.686
0.702
0.718
0.732
0.730
0.694
0.690
0.680
0.662
0.650
0.630
0.620
0.640
0.656
0.690
0.698
0.742
0.750
0.726
0.684
0.686
0.686
0.654
0.650
0.636
0.610
0.604
0.608
0.600
0.608
0.592
0.578
0.580
0.582
0.574
0.590
0.608
0.636
0.638
0.662
0.654
0.620
0.634
0.624
0.642
0.658
0.678
0.672
0.634
0.626
0.596
0.596
0.590
0.598
0.606
0.612
0.610
0.606
0.598
0.590
0.576
0.592
0.622
0.646
0.686
0.764
0.746
0.704
0.688
0.680
0.656
0.652
0.654
0.640
0.660
0.684
0.682
0.732
0.728
0.698
0.712
0.690
0.704
0.686
0.664
0.666
0.666
0.630
0.638
0.620
0.608
0.610
0.594
0.590
0.576
0.584
0.598
0.606
0.590
0.598
0.604
0.614
0.624
0.620
0.620
0.590
0.582
0.582
0.584
0.614
0.634
0.648
0.666
0.674
0.638
0.622
0.608
0.616
0.626
0.678
0.716
0.734
0.750
0.756
0.720
0.748
0.730
0.696
0.688
0.682
0.698
0.686
0.692
0.710
0.706
0.658
0.654
0.650
0.678
0.762
0.820
0.806
0.744
0.760
0.746
0.736
0.730
0.708
0.762
0.742
0.782
0.746
0.720
0.744
0.758
0.734
0.820
0.818
0.768
0.832
0.790
0.750
0.786
0.782
0.724
0.778
0.786
0.742
0.782
0.722
0.692
0.698
0.714
0.740
0.744
0.694
0.684
0.660
0.658
0.652
0.650
0.666
0.720
0.706
0.732
0.734
0.724
0.744
0.744
0.754
0.726
0.764
0.760
0.724
0.772
0.760
0.720
0.764
0.754
0.716
0.730
0.724
0.720
0.752
0.796
0.808
0.776
0.840
0.844
0.798
0.836
0.832
0.798
0.828
0.784
0.768
0.836
0.814
0.776
0.850
0.824
0.798
0.834
0.782
0.800
0.806
0.760
0.750
0.756
0.744
0.720
0.730
0.710
0.688
0.696
0.694
0.674
0.686
0.684
0.672
0.676
0.690
0.684
0.664
0.672
0.696
0.694
0.684
0.656
0.642
0.640
0.628
0.618
0.622
0.620
0.624
0.632
0.630
0.626
0.632
0.622
0.614
0.622
0.632
0.652
0.674
0.682
0.684
0.668
0.682
0.672
0.664
0.656
0.678
0.696
0.694
0.736
0.702
0.926
0.864
0.778
0.694
0.672
0.644
0.626
0.602
0.584
0.584
0.582
0.598
0.638
0.678
0.776
0.770
0.818
0.750
0.794
0.770
0.730
0.762
0.730
0.702
0.690
0.650
0.620
0.614
0.596
0.594
0.584
0.578
0.568
0.564
0.554
0.554
0.558
0.566
0.572
0.578
0.594
0.594
0.600
0.610
0.606
0.606
0.596
0.598
0.604
0.610
0.616
0.626
0.616
0.632
0.640
0.678
0.702
0.668
0.664
0.656
0.644
0.642
0.638
0.648
0.650
0.658
0.636
0.632
0.630
0.636
0.648
0.636
0.652
0.650
0.628
0.626
0.608
0.590
0.590
0.588
0.628
0.702
0.792
0.788
0.744
0.730
0.698
0.670
0.656
0.654
0.662
0.644
0.644
0.624
0.622
0.616
0.626
0.654
0.748
0.790
0.756
0.728
0.732
0.710
0.726
0.716
0.690
0.704
0.714
0.702
0.754
0.752
0.716
0.730
0.710
0.712
0.714
0.736
0.752
0.734
0.688
0.684
0.658
0.642
0.620
0.636
0.630
0.670
0.642
0.636
0.626
0.622
0.602
0.614
0.628
0.634
0.616
0.626
0.626
0.630
0.646
0.652
0.642
0.626
0.614
0.604
0.598
0.590
0.586
0.594
0.586
0.596
0.570
0.576
0.566
0.568
0.572
0.558
0.568
0.562
0.566
0.576
0.580
0.570
0.576
0.596
0.594
0.592
0.592
0.582
0.580
0.568
0.576
0.568
0.560
0.572
0.576
0.570
0.578
0.576
0.566
0.578
0.592
0.580
0.588
0.600
0.608
0.624
0.630
0.628
0.640
0.610
0.612
0.604
0.594
0.580
0.580
0.572
0.568
0.560
0.558
0.572
0.594
0.636
0.640
0.656
0.700
0.728
0.706
0.684
0.638
0.624
0.608
0.598
0.596
0.612
0.610
0.602
0.624
0.660
0.714
0.734
0.714
0.652
0.644
0.626
0.620
0.618
0.620
0.598
0.602
0.596
0.626
0.638
0.618
0.630
0.624
0.624
0.610
0.626
0.628
0.604
0.614
0.612
0.610
0.592
0.592
0.588
0.584
0.590
0.582
0.578
0.584
0.580
0.580
0.584
0.578
0.562
0.568
0.564
0.570
0.562
0.554
0.556
0.560
0.556
0.550
0.550
0.548
0.548
0.542
0.546
0.540
0.538
0.538
0.540
0.550
0.568
0.560
0.550
0.560
0.570
0.584
0.600
0.636
0.638
0.600
0.592
0.580
0.564
0.554
0.558
0.570
0.576
0.614
0.650
0.636
0.616
0.616
0.650
0.680
0.642
0.644
0.632
0.608
0.602
0.590
0.576
0.576
0.570
0.576
0.574
0.580
0.590
0.590
0.614
0.630
0.618
0.644
0.626
0.618
0.626
0.606
0.620
0.602
0.598
0.598
0.600
0.590
0.588
0.580
0.584
0.580
0.576
0.576
0.582
0.568
0.572
0.574
0.568
0.570
0.572
0.564
0.556
0.564
0.554
0.562
0.570
0.566
0.580
0.580
0.568
0.574
0.572
0.560
0.562
0.564
0.552
0.564
0.554
0.552
0.548
0.550
0.562
0.578
0.556
0.574
0.572
0.572
0.582
0.570
0.568
0.566
0.560
0.548
0.546
0.546
0.548
0.538
0.556
0.552
0.550
0.556
0.550
0.542
0.556
0.568
0.550
0.566
0.578
0.578
0.596
0.596
0.578
0.584
0.586
0.582
0.594
0.578
0.570
0.570
0.570
0.568
0.570
0.554
0.562
0.562
0.552
0.558
0.558
0.568
0.552
0.572
0.572
0.580
0.574
0.576
0.576
0.586
0.574
0.570
0.586
0.564
0.578
0.568
0.562
0.558
0.564
0.562
0.552
0.558
0.552
0.536
0.548
0.564
0.576
0.576
0.576
0.572
0.568
0.562
0.554
0.554
0.556
0.550
0.544
0.546
0.546
0.544
0.552
0.568
0.560
0.574
0.580
0.608
0.616
0.594
0.600
0.588
0.576
0.580
0.576
0.566
0.568
0.552
0.558
0.540
0.554
0.566
0.570
0.572
0.560
1.116
0.554
0.548
0.548
0.552
0.550
0.552
0.556
0.560
0.548
0.548
0.544
0.542
0.544
0.546
0.536
0.540
0.554
0.538
0.542
0.532
0.542
0.538
0.546
0.554
0.580
0.574
0.576
0.554
0.552
0.548
0.270
0.264
0.548
0.552
0.556
0.538
0.552
0.538
0.550
0.546
0.532
0.538
0.530
0.526
0.514
0.510
0.504
0.504
0.494
0.502
0.500
0.512
0.540
0.564
0.572
0.592
0.588
0.606
0.594
0.580
0.604
0.612
0.606
0.604
0.596
0.574
0.562
0.562
0.562
0.556
0.578
0.596
0.620
0.654
0.650
0.646
0.632
0.612
0.614
0.626
0.628
0.616
0.634
0.642
0.624
0.632
0.610
0.606
0.596
0.586
0.582
0.584
0.606
0.624
0.608
0.618
0.608
0.618
0.618
0.608
0.612
0.622
0.628
0.634
0.650
0.644
0.658
0.654
0.652
0.662
0.662
0.678
0.680
0.664
0.668
0.650
0.650
0.660
0.658
0.672
0.716
0.708
0.738
0.720
0.702
0.694
0.670
0.668
0.648
0.648
0.640
0.652
0.646
0.644
0.650
0.668
0.662
0.670
0.664
0.646
0.644
0.638
0.650
0.642
0.644
0.634
0.622
0.658
0.692
0.690
0.692
0.666
0.650
0.652
0.636
0.636
0.644
0.664
0.648
0.668
0.658
0.652
0.654
0.648
0.634
0.642
0.658
0.644
0.666
0.684
0.668
0.690
0.684
0.664
0.672
0.656
0.638
0.634
0.600
0.604
0.618
0.632
0.632
0.636
0.636
0.642
0.640
0.620
0.628
0.636
0.630
0.648
0.676
0.680
0.702
0.708
0.674
0.682
0.682
0.654
0.652
0.680
0.694
0.682
0.708
0.728
0.690
0.704
0.704
0.696
0.732
0.742
0.696
0.704
0.708
0.722
0.712
0.710
0.714
0.692
0.698
0.702
0.694
0.684
0.682
0.658
0.688
0.696
0.708
0.714
0.710
0.704
0.676
0.680
0.668
0.658
0.658
0.648
0.656
0.660
0.674
0.710
0.692
0.698
0.694
0.674
0.684
0.664
0.686
0.670
0.682
0.690
0.682
0.690
0.692
0.678
0.678
0.680
0.680
0.694
0.710
0.696
0.726
0.718
0.700
0.708
0.704
0.696
0.710
0.708
0.702
0.710
0.702
0.692
0.694
0.684
0.692
0.698
0.700
0.704
0.714
0.704
0.716
0.702
0.678
0.680
0.652
0.660
0.658
0.654
0.684
0.662
0.686
0.680
0.678
0.692
0.688
0.706
0.698
0.698
0.708
0.686
0.706
0.708
0.692
0.710
0.696
0.648
0.670
0.668
0.660
0.670
0.678
0.676
0.698
0.694
0.700
0.704
0.690
0.702
0.722
0.690
0.702
0.682
0.666
0.674
0.664
0.672
0.684
0.684
0.716
0.752
0.732
0.754
0.732
0.730
0.696
0.674
0.656
0.638
0.626
0.626
0.632
0.648
0.664
0.630
0.620
0.622
0.624
0.626
0.616
0.616
0.616
0.630
0.626
0.638
0.646
0.650
0.650
0.658
0.656
0.668
0.676
0.658
0.658
0.656
0.652
0.636
0.630
0.630
0.636
0.644
0.664
0.650
0.654
0.678
0.698
0.738
0.734
0.730
0.734
0.704
0.710
0.702
0.698
0.716
0.716
0.694
0.696
0.698
0.672
0.676
0.686
0.676
0.686
0.714
0.712
0.736
0.758
0.740
0.728
0.722
0.714
0.688
0.686
0.686
0.666
0.658
0.682
0.676
0.690
0.710
0.684
0.676
0.686
0.668
0.670
0.682
0.688
0.682
0.702
0.700
0.688
0.680
0.678
0.680
0.698
0.720
0.758
0.726
0.726
0.730
0.694
0.694
0.704
0.718
0.708
0.740
0.788
0.744
0.504
1.006
0.676
0.658
0.660
0.692
0.710
0.782
0.780
0.810
0.820
0.774
0.786
0.752
0.766
0.736
0.696
0.678
0.674
0.682
0.718
0.806
0.772
0.790
0.816
0.756
0.742
0.700
0.674
0.648
0.654
0.634
0.634
0.640
0.674
0.708
0.744
0.758
0.704
0.718
0.686
0.654
0.648
0.638
0.638
0.642
0.638
0.626
0.644
0.664
0.668
0.660
0.654
0.658
0.652
0.656
0.654
0.642
0.638
0.630
0.622
0.600
0.614
0.612
0.610
0.618
0.642
0.684
0.686
0.708
0.720
0.690
0.688
0.674
0.676
0.654
0.658
0.660
0.684
0.672
0.704
0.722
0.722
0.722
0.738
0.744
0.702
0.714
0.720
0.698
0.690
0.700
0.734
0.716
0.750
0.816
0.772
0.804
0.814
0.796
0.832
0.818
0.756
0.772
0.766
0.750
0.740
0.770
0.794
0.756
0.776
0.770
0.752
0.780
0.790
0.742
0.770
0.770
0.740
0.758
0.750
0.718
0.734
0.732
0.720
0.734
0.738
0.720
0.718
0.730
0.746
0.730
0.738
0.736
0.702
0.710
0.716
0.712
0.704
0.724
0.778
0.742
0.762
0.802
0.752
0.768
0.764
0.726
0.714
0.720
0.740
0.726
0.730
0.776
0.766
0.784
0.810
0.768
0.754
0.732
0.710
0.708
0.730
0.808
0.802
0.854
0.834
0.778
0.794
0.770
0.736
0.742
0.732
0.700
0.698
0.706
0.708
0.714
0.726
0.736
0.712
0.728
0.732
0.710
0.716
0.720
0.712
0.708
0.720
0.748
0.714
0.732
0.736
0.718
0.718
0.734
0.744
0.716
0.714
0.716
0.702
0.688
0.700
0.708
0.680
0.682
0.690
0.692
0.702
0.748
0.786
0.808
0.816
0.790
0.718
0.714
0.708
0.692
0.696
0.724
0.754
0.740
0.774
0.790
0.748
0.748
0.752
0.728
0.730
0.738
0.740
0.706
0.704
0.694
0.688
0.694
0.720
0.760
0.732
0.738
0.726
0.692
0.694
0.694
0.688
0.706
0.740
0.784
0.762
0.810
0.832
0.766
0.780
0.770
0.734
0.736
0.732
0.712
0.704
0.714
0.744
0.712
0.744
0.772
0.746
0.738
0.730
0.738
0.708
0.734
0.762
0.772
0.788
0.794
0.774
0.732
0.732
0.746
0.724
0.740
0.784
0.808
0.766
0.758
0.740
0.708
0.714
0.714
0.708
0.696
0.702
0.728
0.734
0.746
0.766
0.750
0.716
0.744
0.734
0.698
0.690
0.692
0.712
0.696
0.704
0.740
0.762
0.726
0.730
0.706
0.694
0.700
0.702
0.690
0.710
0.730
0.712
0.742
0.760
0.722
0.756
0.800
0.744
0.738
0.722
0.698
0.688
0.688
0.716
0.716
0.718
0.728
0.730
0.696
0.710
0.708
0.688
0.678
0.672
0.692
0.692
0.736
0.784
0.780
0.832
0.844
0.792
0.810
0.788
0.728
0.718
0.714
0.728
0.716
0.766
0.818
0.778
0.808
0.804
0.760
0.756
0.750
0.762
0.728
0.750
0.758
0.762
0.750
0.750
0.734
0.706
0.702
0.710
0.688
0.672
0.674
0.700
0.704
0.712
0.750
0.756
0.744
0.788
0.784
0.732
0.738
0.742
0.714
0.706
0.714
0.722
0.714
0.732
0.754
0.724
0.732
0.724
0.712
0.722
0.760
0.770
0.748
0.754
0.742
0.712
0.714
0.726
0.714
0.694
0.730
0.746
0.724
0.730
0.746
0.752
0.728
0.772
0.806
0.736
0.728
0.716
0.708
0.698
0.744
0.808
0.792
0.826
0.834
0.822
0.786
0.816
0.778
0.726
0.720
0.702
0.700
0.688
0.700
0.724
0.766
0.776
0.850
0.854
0.762
0.768
0.746
0.710
0.702
0.696
0.690
0.668
0.650
0.650
0.742
0.848
0.828
0.752
0.782
0.784
0.746
0.748
0.744
0.728
0.744
0.728
0.708
0.694
0.694
0.708
0.708
0.740
0.754
0.734
0.758
0.754
0.726
0.736
0.746
0.736
0.744
0.732
0.712
0.700
0.702
0.714
0.700
0.720
0.742
0.732
0.748
0.768
0.742
0.742
0.738
0.708
0.712
0.738
0.732
0.704
0.712
0.720
0.702
0.718
0.716
0.714
0.704
0.706
0.706
0.680
0.684
0.696
0.696
0.702
0.756
0.774
0.766
0.768
0.740
0.724
0.728
0.728
0.696
0.694
0.716
0.716
0.768
0.752
0.730
0.708
0.718
0.740
0.718
0.724
0.746
0.714
0.720
0.710
0.738
0.720
0.718
0.700
0.674
0.660
0.652
0.694
0.694
0.716
0.758
0.724
0.730
0.750
0.726
0.746
0.748
0.742
0.730
0.750
0.738
0.710
0.704
0.698
0.690
0.680
0.702
0.728
0.708
0.712
0.728
0.752
0.710
0.710
0.704
0.714
0.694
0.694
0.714
0.734
0.734
0.740
0.722
0.710
0.708
0.716
0.680
0.678
0.684
0.704
0.712
0.744
0.778
0.774
0.836
0.824
0.772
0.766
0.762
0.732
0.736
0.756
0.766
0.748
0.742
0.752
0.730
0.758
0.760
0.734
0.716
0.710
0.692
0.676
0.680
0.678
0.678
0.704
0.730
0.732
0.748
0.842
0.808
0.800
0.794
0.770
0.730
0.732
0.722
0.690
0.696
0.694
0.722
0.706
0.718
0.746
0.716
0.740
0.762
0.734
0.712
0.724
0.738
0.734
0.744
0.770
0.754
0.736
0.726
0.714
0.696
0.678
0.684
0.696
0.686
0.686
0.684
0.682
0.668
0.676
0.694
0.702
0.714
0.764
0.768
0.760
0.768
0.768
0.722
0.720
0.712
0.700
0.698
0.712
0.728
0.706
0.716
0.728
0.712
0.718
0.726
0.720
0.690
0.688
0.716
0.718
0.716
0.740
0.748
0.728
0.756
0.806
0.764
0.794
0.772
0.744
0.730
0.712
0.696
0.678
0.674
0.682
0.678
0.690
0.716
0.746
0.712
0.718
0.722
0.706
0.694
0.704
0.724
0.728
0.730
0.742
0.744
0.726
0.738
0.724
0.696
0.692
0.690
0.690
0.686
0.698
0.722
0.710
0.716
0.716
0.702
0.682
0.682
0.672
0.660
0.650
0.644
0.636
0.654
0.662
0.672
0.700
0.704
0.688
0.704
0.698
0.678
0.680
0.686
0.672
0.660
0.656
0.640
0.642
0.638
0.632
0.642
0.662
0.656
0.660
0.662
0.652
0.656
0.662
0.648
0.656
0.672
0.694
0.666
0.678
0.686
0.684
0.688
0.688
0.684
0.662
0.676
0.704
0.718
0.720
0.732
0.718
0.708
0.706
0.728
0.702
0.708
0.710
0.704
0.700
0.706
0.718
0.686
0.688
0.712
0.738
0.740
0.766
0.762
0.718
0.708
0.702
0.690
0.694
0.710
0.726
0.708
0.718
0.734
0.708
0.712
0.714
0.702
0.680
0.692
0.714
0.698
0.696
0.706
0.716
0.710
0.720
0.710
0.696
0.706
0.716
0.700
0.706
0.710
0.702
0.694
0.718
0.734
0.724
0.734
0.742
0.710
0.706
0.712
0.706
0.688
0.690
0.696
0.690
0.684
0.684
0.696
0.688
0.700
0.716
0.710
0.734
0.752
0.730
0.698
0.690
0.664
0.640
0.626
0.614
0.616
0.642
0.806
0.814
0.772
0.786
0.800
0.746
0.736
0.718
0.700
0.670
0.668
0.660
0.662
0.676
0.680
0.680
0.658
0.656
0.656
0.642
0.632
0.624
0.626
0.652
0.674
0.684
0.660
0.652
0.662
0.650
0.640
0.646
0.644
0.660
0.652
0.648
0.426
0.200
0.250
0.354
0.618
0.594
0.576
0.566
0.564
0.554
0.558
0.552
0.552
0.544
0.536
0.532
0.532
0.526
0.520
0.518
0.514
0.518
0.504
0.502
0.502
0.500
0.500
0.496
0.500
0.504
0.510
0.518
0.512
0.518
0.520
0.524
0.518
0.528
0.528
0.538
0.586
0.646
0.622
0.592
0.584
0.582
0.572
0.560
0.564
0.564
0.566
0.566
0.564
0.564
0.564
0.582
0.604
0.614
0.602
0.600
0.610
0.612
0.606
0.604
0.606
0.598
0.598
0.586
0.586
0.574
0.574
0.574
0.572
0.576
0.570
0.566
0.558
0.560
0.556
0.556
0.572
0.594
0.588
0.600
0.624
0.624
0.626
0.638
0.632
0.618
0.600
0.590
0.580
0.572
0.560
0.560
0.548
0.546
0.548
0.538
0.550
0.546
0.550
0.540
0.556
0.566
0.556
0.572
0.568
0.574
0.572
0.578
0.568
0.566
0.572
0.568
0.558
0.564
0.552
0.542
0.542
0.534
0.540
0.524
0.532
0.532
0.532
0.528
0.530
0.528
0.532
0.526
0.522
0.524
0.518
0.508
0.506
0.504
0.500
0.506
0.528
0.562
0.592
0.602
0.592
0.584
0.570
0.564
0.566
0.564
0.556
0.554
0.544
0.528
0.536
0.520
0.526
0.536
0.548
0.554
0.562
0.568
0.572
0.574
0.568
0.568
0.570
0.560
0.556
0.546
0.542
0.540
0.538
0.538
0.544
0.554
0.568
0.574
0.586
0.628
0.658
0.684
0.674
0.672
0.644
0.652
0.628
0.604
0.604
0.590
0.584
0.590
0.582
0.580
0.580
0.580
0.586
0.582
0.626
0.656
0.640
0.634
0.620
0.614
0.608
0.600
0.606
0.620
0.636
0.614
0.628
0.636
0.612
0.630
0.636
0.632
0.624
0.646
0.666
0.654
0.668
0.694
0.690
0.654
0.656
0.656
0.628
0.638
0.628
0.622
0.624
0.634
0.630
0.646
0.654
0.644
0.628
0.626
0.608
0.602
0.606
0.650
0.654
0.690
0.726
0.714
0.668
0.674
0.646
0.636
0.638
0.636
0.634
0.658
0.682
0.688
0.676
